# Supplementary material for: Assessing Wolbachia circulation in wild populations of phlebotomine sand flies from Spain and Morocco: implications for control of leishmaniasis
Source: Parasit Vectors. 2025 Apr 26;18:155. doi: 10.1186/s13071-025-06771-6 (PMC12032678; doi:10.1186/s13071-025-06771-6)
Supplement: Supplementary file 1 — Additional File 1: Dataset S1. Structural predictions of WSP for each of the Wolbachia haplotypes found in the sand flies in this study. Prediction confidence values are shown. The input amino acid sequence as well as templates used in modelling from PDB100 are shown. [file 13071_2025_6771_MOESM1_ESM.zip › Phlebotomuslongicuspis_02e8e/Phlebotomuslongicuspis_02e8e_env/bfd.mgnify30.metaeuk30.smag30.a3m]

>101
SDEETSYYVRLQYNGEILPLYTKVDGITNVTGKEKDSPLTRSFIAGGGAFGYKMDDIRVDVEGLYSQLAKDTAVVNTSETNVADSLTAFSGLVNVYYDMAIEDMPITPYVGVGVGAAYISNPSKADAVKDQKGFGFAYQAKAGVSYDVTPEIKLFAGARYFGSYGASFNKETVSATKEINVLYSAVGAEAGV
>D7F193	133	0.906	1.973E-31	0	191	192	4	195	200
SDEETSYYVRLQYNGEILPFYTTVDGITNATGKEKDSPLTISFIAGGGAFGYKMDDIRVDVEGLYSQLAKDTAALNTSETNVADSLTAFSGLVNVYYDMAIEDMPITPYVGVGVGAAYISNPSKADAVKDQKRFGFAYQAKAGVSYDVTPEIKLFAGARYFGSYGASFDKATKDDTGIKNVVYNTVGAEAGV
>O52079	123	0.627	9.378E-28	0	191	192	30	232	237
SDEETSYYVRLQYNGEFLPLFTKVDGITYKKDKSDYSPLKPSFIAGGGAFGYKMDDIRVDVEGVYSYlnkNDVKDVTFDPANTIAD-SVTAISGLVNVYYDIAIEDMPITPYIGVGVGATYISTPLEPAVNDQKSKFGFAGQVKAGVSYDVTPEVKLYAGARYFGSYGANFDGKKTDPKDStrqvtdagaYKVLYSTVGAEAGV
>A0A098AS54	123	0.627	9.378E-28	0	191	192	30	232	237
SDEETSYYVRLQYNGEFLPLFTKVDGITYKKDKSDYSPLKPSFIAGGGAFGYKMDDIRVDVEGVYSYlnkNDVKDVTFDPANTIAD-SVTAISGLVNVYYDIAIEDMPITPYIGVGVGATYISTPLEPAVNDQKSKFGFAGQVKAGVSYDVTPEVKLYAGARYFGSYGANFDGKKTDPKDStrqvtdagaYKVLYSTVGAEAGV
>A0A076KZL4	120	0.634	8.405E-27	0	191	192	3	196	201
SDEETSYYVRLQYNGEILPLFTKVDNMKIKKGTDDVDPFKASFLGVGAAFGYKMDDIRVDIEGLYSQlNKNVNNDEVLTPDTVAGSLKAISGLVNVYYDIAIEDMPITPYVGVGVGAAYVSTPLKEAINGQKNKFGFAYQAKAGVNYDVTPEIKLYAGARYFGSCGANFDSDASKKDkGGHAVFYSTVGAEVGV
>Q6JH19	120	0.635	8.405E-27	0	191	192	6	200	205
SDEETIYYIRLQYNGEFLPLFTKVDGIEYKKGTESHNPLKASFIAGGGAFGYKMDDIRVDVEgvYSYLNKNDVTGATFTPTDAIADSLTAISGLVNVYYDIAIEDMPITPYIGAGIGAAYLSTPLKTAVNGQNSKFGFAGQVKAGISYDVTPEVKFYAGARYFGSYGANFDtSTGGKGKGGHTVLYSTVGAEAGV
>3300027864.a:Ga0209755_10007391_4	114	0.658	6.732E-25	1	191	192	31	232	238
-DEETSYYIRLQYNGEFLPFKTKIDNITVkkgATAVTDVDPFKASFLAGGGAFGYKMDDIRVDIEALYSQLSKNTETDITTDPGVADKLSAISGLVNVYYDVAIEDMPITPYLGVGVGAAYIKNPLATKATGDkDSGFGFAYQAKAGVSYDVTPEIKLFAGARYFGSYGAKFDKPAATGASSqqptkdgLKVLYSTIGAEAGV
>B3GR42	114	0.643	9.206E-25	0	191	192	3	218	223
SDEETSYYVRLQYNGEILPFYTSIEGIKHKSGKDKNSPLKASFIAGGGAFGYKMDDIRVDVEGLYSQLSKDADVVSAAAaavaaagsspavaaiPEVAESLTAISGLVNVYYDIAIEDMPITPYVGVGVGAAYISTPLKTAVNGQNSKFGFAGQVKAGVSYDVTPEIKLYVGARYFGSYGANFDGQKTDPKDPtkqvtdagaYKVLYSTVGAEAGV
>A0A1A9VJK4	113	0.748	1.259E-24	0	178	192	113	288	965
SDEETSYYVRLQYNGEILPLFTKIDGITNVAGKEKDSPLKASFIAGGGAFGYKMDDIRVDVEGLYSQLNKDAGV---AGTTVADNLTAISGLVNVYYDIAIEDMPITPYVGVGVGAAYISTPLATVVSSQNGKFAFAGQVRAGVSYDVTPEVKLYAGARYFGSYGANFDKTDKDGKGEL-------------
>Q6JH24	111	0.666	1.124E-23	0	191	192	3	198	203
SDEETSYYVRLQYNGEILPLFTKIDGATgakkkNADASTTTDLYKASFMAGGGAFGYKMDGIRVDIEGLYSQLSKDTLEKAPDPAIAD-SLTAISGLVNVYYDIAIEDMPITPYIGVGVGAAYVSNPLATKVTDDKaSGFGVAYQAKAGASYDVTPEIKLYAGARYFGSYGANF-GKATKGDAGIKVLYSTVGAEAGV
>A0A141GD53	108	0.596	1.371E-22	0	191	192	3	205	211
SDEVTSLYVGLQYNGEFLPLFTKIDGIDYKEGTDVYSPLKASFIAGGGAFGYKMDDIRVDVEgvYSYLNKNDVKDVAFTPADTVANSLTATSGLVNVYCDIAIEDMPITPYVGVGVGAAYISAPLETAVNSQNGKFGFAGQERAGVIYDITPEIKLYAGARFFGSYGAHFDGEDADPKDTFtkvadkgadEVVYSTVGEEYGV
>UniRef100_B5LWQ0	103	0.588	4.258E-21	0	191	192	3	245	250
SDEETSYYVRLQYNGEVLPFYTSIEGITHKSGKDKDSPLKASFIAGGGAFGYKMDDIRVDVEGLYSQLSKDANVVNAAAvaavsttpavaavsttpavaavsttpavaavsttpavaavgttpaiaaiPEVAESLTAISGLVNVYYDIAIEDMPITPYVGVGVGAAYISTPLKTAVNGQNSKFGFAGQVKAGVSYDVTPEIKLYAGARYFGSFGAHFDKDAAAGkdKGELKVLYSTVGAEAGV
>H6SFT6	101	0.710	2.028E-20	6	169	192	1	166	197
------YYVRLQYNGEVLPFKTKIDGIEYKKNNDAQDPLKASFMAGSGAFGYKMDDIRVDVEGLYSQlNKNDVSGAAFTPVTVADSVTAFSGLVNVYYDVAIEDMPITPYVGVGVGAAYVSNPLATKIAGDkDSGFGFAYQAKAGVSYDVTPEIKLYAGARYFGSYGASFDG----------------------
>SRR5215472_5159892	101	0.247	2.028E-20	42	191	192	0	168	203
------------------------------------------GFGAGGEFGYQglfLPGLRFEGEMTYRENGFKSMTntddFFGGVIPISGNINSKAGMLNVLYDI-LPESRWTPYVGVGVGVAsidinHLHPSSAPNVTYSDSDIEFAYQGIAGIKYAISPDWSVSADYRYFATLDPTFKttasfpeiFDNDERTQRIKIHYRTHNVFLGV
>A0A221Y522	99	0.619	9.647E-20	6	189	192	1	189	190
------YYISMQYNGEFLPFKTKIDNITvqkNNINVTDVDPFKAYFLAGGGAFGYKMEDIRVDIEALYSQVSKNTETGITTDPGIANNLSIMSGLVNVYYHVALEDMPITPYVGVGVGAAYIKNPLATKITGDkDSGFGFAYQAKAGVSYDVTPEIKFFAGARYFGSYGASFQKDAGDTNKNgLKVLYSTIGAEA--
>I3NWE0	99	0.597	1.318E-19	17	188	192	0	173	175
-----------------LPLFTKVDNMKIKKGTDDVDPFKASFLGVGAAFGYKMDDIRVDIEGLYSQlNKNVNNDEVLTPDTVAGSLKAISGLVNVYYDIAIEDMPITPYVGVGVGAAYVSTPLKEAINGQKNKFGFAYQAKAGVNYDVTPEIKLYAGARYFGSCGANFDSDASkKXKGGHAVFYSTVGAE---
>Q3V577	99	0.680	1.318E-19	1	168	192	31	202	242
-DEETSYYIRLQYNGEVLPFKTKVDAIQYQDNADKvFDPFKASFMAGGAAFGYKMDNIRVDIDGLYSQLNKNeiSGTAKAGNTKIADNLSVMSGLVNVYYDVAIEDMPITPYVGVGIGAAYLSNPTTEKIVADqKHRFGFAYQAKAGVSYDVTPEIKLFAGARYFGSYGAKFN-----------------------
>UniRef100_Q3V577	99	0.680	1.318E-19	1	168	192	31	202	242
-DEETSYYIRLQYNGEVLPFKTKVDAIQYQDNADKvFDPFKASFMAGGAAFGYKMDNIRVDIDGLYSQLNKNeiSGTAKAGNTKIADNLSVMSGLVNVYYDVAIEDMPITPYVGVGIGAAYLSNPTTEKIVADqKHRFGFAYQAKAGVSYDVTPEIKLFAGARYFGSYGAKFN-----------------------
>A0A1S5R247	98	0.576	3.357E-19	3	191	192	33	228	231
---DASYYVRLQYNGELLPFKTKIDTFTATKDSDTTLDPFKASFIGGGAeFGYKMEDFRVGVEGVYSqlNKNADTGVVLAPADAAAEKLTAIAVLVNVNYDIAiIEDLPVAPYVGVGVGAAYINNPLKAPFNEQKSGFGVAYQAKAGVSYAVTPEINLYAGARYFGSYGAKFDKSGEEGDkgkGDIKVLYSVVGAEAGV
>SRR5918911_4162258	96	0.287	8.552E-19	34	167	192	2	153	158
----------------------------------DVKSSYHPGWVVSGAAGYGFaNGLRVEGEVGYRQVDVDQlkvnndgglgaalglGSLNGVTTSADGDESALSVMGNVWYDIKT-GTPFTPYVGGGIGFARVSLNNvsvSGITLVDDSDVAFAYQLGAGVAYALTPNVSLTLDYRFFSVVDATF------------------------
>A0A141GD59	96	0.568	1.595E-18	0	173	192	3	178	203
SDEEISLCAGEEYNGEFFFLFTKFDGITYKKDKSDYSPLKPSFIAGGGAFGYKMDDIRVDVEgvYSYLNKNDVKDVTFNPENTIDNRVTAISGLDNVYYDIAVEDMPITPYVGVGVGAAYITTPLEPAENDQNRKFVFAGQEKAGVSYDAPPEINLYAGARYFGSDGANFDGNNAD------------------
>LauGreSBDMM110SN_4_FD.fasta_scaffold208833_1	95	0.258	2.973E-18	27	171	192	2	156	169
---------------------------TTAAGLPTVNSKFDSGFAAGARAGYEMGPWRFEEEYTYRRNELNRVTAAGfTPTGIKHGRQSHAIMTNVLYDINLpalglgPTLPVTPHIGAGVGAVNIQDRAFAPglgRFFDDDDWQFGYQAIAGLRYNITPNVAFDLDYRYLATTQATFRVPG--------------------
>Q6JCI3	94	0.606	4.060E-18	6	191	192	1	200	205
------YYIRLQYNSEFSPLNTKVDGITgAQKDSKDTNDLYKPSFMAGGsAFGYRMDDIRVDIEGLYSQLSKSTLSRAPTPDIVD-NLTAISGLVNVYYDVVIEDIPITPYVGVGLGVAYISNPAKAQVIADqKHGFGFAYQAKAGISYDVTPEIKLFAGARYFGSYGANFDkseevNKGTSEDKEtkvtagaYKVLYSTIGAEAGV
>SRR5690606_1869986	94	0.255	7.567E-18	36	179	192	2	149	151
------------------------------------SVEYEDGLVASAAIGRYLgDSFRLEFEASWRAADGDKATVGGVGVPGSGELTITAFMANVYYDVRF-DWPLVPYIGAGLGAAVLESDDVADAFGNvfrgKDSTEFAWQGILGLAWEFGPRFAVTAEYRYLGTGDDDVTSQSFLGGLRLN------------
>SRR5262245_22890209	93	0.303	1.033E-17	54	188	192	2	128	147
------------------------------------------------------NGFRTEVEGGYRHNDGDAFGGGANT-----EVRAWDAMTNVLYDFDL-GLPIRPYVGVGVGA--VNVDAKVDGVGSDDDWAFGYQGIAGAEYPLSDTLALFADYRYMATDGLNVNPGAASGHDEYRSHTVLAGLR---
>SRR5262249_5490732	93	0.282	1.033E-17	40	172	192	18	154	156
----------------------------------------KTGWVVLGTLGYAFGNgFRVELEPGYRYNKLDNLKVNGiGKVANSGHVDSWSVMANALYDIPT-GTPITPYVGGGVGVAWVHGEfknNNIGQSVEDTQAQFAYQGIAGVDYSLTPQLKIGISYHYFGTPDVKLRDHGG-------------------
>A0A1S5R268	93	0.565	1.033E-17	0	191	192	4	206	211
SDEETSYYVRVQYNGELLPWKTNVDGMIWKKNAADAAATTDPAYkpsfiSGGAAFGYKMDDIRVDIEGLYSQLNHNTTVYnysaidaNSSKVEVDTELAAVSGLVNVYYDIAMEDMPVIPYVGVGVGAAYVNNPlATAVVSGQDKGFGVAYQAKVGVSYEMTSEIKFYAGGRYFGSY-AKFDKASAN-DGALKVLYSTIGAEAGV
>SRR5262245_42141371	93	0.264	1.410E-17	39	159	192	14	148	149
---------------------------------------SETGFVVGVAIGYDLSDalmkgLRVELEGSYRHNNVRGSFSAGSTTFSSGGTStsapaassvTWALMANAWYDFDIGRG-LKPYIGGGVGWARNKFvPKPFTVLPDTEDEGFAWQLGAGLNYQFSPGGSIGLGYRY--------------------------------
>SRR5476649_509932	91	0.300	4.896E-17	33	169	192	3	142	182
---------------------------------GTDNASFNTGWVAGGFAGYDFVGPRVELEALYRDNTGHASGTLPiagigkLGVNGVAEVQQTSVMANVYYDF-LAHQAFTPYVGAGAGIAFI--NSHFGALTNSSDTEFAYQAIVGVGYKITPNVRLNLDGRYYGTLNPTFSN----------------------
>V5JY66	90	0.770	1.245E-16	14	187	192	4	177	178
--------------GEILPFYTKVDGITNATYTEKESPLTRSFIAGGGAFGYKMDDIRVDVERLYSHLANDTSVLNTFETNVADSLTAFSRLVDVYYDIAIEDMPITPYDGVGVGAAYISNPSKAGAAEDQKGFGFAYQAEAVVSYDVTPDFKLFAEARNIGSYGASFDKAAKDDAGIKNAVYRTIGA----
>SRR5689334_18242028	90	0.293	1.698E-16	55	165	192	0	114	115
-------------------------------------------------------PFRLEAEVAYRTNDVDSLSVNGARFPgATGSMNSLALMLNGFYDI-YTGTPFTPYIGAGIGYARVSADGITATglgvTNSDDDNRFAYQAIAGVAWSISPEVALTADYRYFATQDP--------------------------
>A0A2H0QWH9	89	0.288	3.163E-16	20	189	192	41	206	209
--------------------DSDVDLTSTATNLS-GGADYDPGFGIGGAVGYNLtDQIRVEGELAYRETDVDSVSLGGTTVSGGNlELEIWSGMVNTYYNIPL-DDKVSPYLGAGIGAAYND---------NIEEFAFAYQAMAGVDFKVDEQGTLYGGYRYFGTTEFEENfsdavLGNVTTKTDVSQHIVEVGYRF--
>A0A0G2QWQ9	89	0.588	4.315E-16	14	170	192	2	159	178
--------------GEILPLFTKADGITHKKAYSDYGALTASFKAGGGAVGYKRDDFRVDEEGVYSVVNKTTVTDANCTPAISAvSVTAISGPVNVYYDIAIEDMRITPYVGVGVGAAYISTPLKDAVNDQKRKFGFAGQVKAGVSYDVTPEVKLYAGASYFGYNRVNFDTT---------------------
>SRR4029450_6001848	88	0.313	5.888E-16	54	189	192	0	128	133
------------------------------------------------------GGLRTELEGGYRHNNGE-----FNGTGFDTDTSAWSGMANVLYGFDF-GSPLRPYVGVGLGAADVRVDSGVTA--DDSQWAFAYQGIVGVSYAITNRLDIFADGRYLRTAGLDLNqGAAGSLDGEYSTFTGLVGLRY--
>ERR1700761_3495887	88	0.276	5.888E-16	43	185	192	0	150	174
-------------------------------------------WIAGAAAGYQFGPFRAEVNGDYSRNNVSSVRVRGTSVPLGGHTQNVSFMVNGLYDINV-GLPIVPYIGAGAGATDLRFSNVaitsgpfaGATTGNQDKWGFAIQPIVGVSYSITPQISVAGEYRYLyGVDEVKFGGTTVTNREHHFLLTATW------
>SRR3954453_17871306	87	0.276	1.096E-15	50	167	192	2	122	123
--------------------------------------------------GYAFSNgLRAGLEFSYRSNNVGKATGTGAGHSA-GSISTSNIMGNVYYDINT-GTPFTPYIGGGAGVSFLNANDmgriFGGSTLDGSDTQFAYQAIGGVAYRFNDNLALTAEYRYFATLDPKF------------------------
>SRR4051812_22140090	87	0.270	1.096E-15	43	167	192	0	132	134
-------------------------------------------FAAGARLGYELGPWRFEEEYVYRRNGLNNINVAGVNiAGVKGNRQAHAIMTNVLYDINPGWlnlaWPVTPHVGAGIGAVNVIDQAAAPGlgkFFDDSDWRLGYQAIGGIRYNIRPNVALDLDYRYFATTKASY------------------------
>3300007742.a:Ga0105758_1001248_15	87	0.262	1.096E-15	44	189	192	73	235	239
--------------------------------------------AYGAATPVKYGKLRGELEFGWNDDAKDSSTnafkvVTPSTVNATTETSVYSAMLNVYYDIET-GTKFTPYIGAGLGYARVESKaslPDNGVSKKSSDNNLAWQIGAGVSYAMTDNISFDAGYRYTDYGNVKDsyqmnvapfgKPFDVTSKNDITSHEFLLGARY--
>MGYP000669997662	87	0.262	1.096E-15	44	189	192	80	242	245
--------------------------------------------AYGAATPVKYGKLRGELEFGWNDDAKDSSTnafkvVTPSTVNATTETSVYSAMLNVYYDIET-GTKFTPYIGAGLGYARVESKaslPDNGVSKKSSDNNLAWQIGAGVSYAMTDNISFDAGYRYTDYGNVKDsyqmnvapfgKPFDVTSKNDITSHEFLLGARY--
>MGYP000793317777	87	0.262	1.096E-15	44	189	192	182	344	347
--------------------------------------------AYGAATPVKYGKLRGELEFGWNDDAKDSSTnafkvVTPSTVNATTETSVYSAMLNVYYDIET-GTKFTPYIGAGLGYARVESKaslPDNGVSKKSSDNNLAWQIGAGVSYAMTDNISFDAGYRYTDYGNVKDsyqmnvapfgKPFDVTSKNDITSHEFLLGARY--
>SRR5262245_34349490	87	0.304	1.495E-15	38	161	192	6	142	160
--------------------------------------DFDTGFVIGGAFGIHMDQWlrglRLEVEGAYRRNEFDGaySTFSGSTGTIHGHVSTFSLMANAWYDIDI-GSKVRPYVGGGVGWARVHNDqywlssdgSSVPFSTTGDNSGFAFQLGVGLNYEVMPGVDVGIGYRYFD------------------------------
>SRR5512146_139135	87	0.271	2.039E-15	50	174	192	0	127	140
--------------------------------------------------GYEMAPWRFEAEYLYHSNDLNHMTAAGVPvAGVSGNRQSHAAMVNVLYDFNF-GWPVVPHIGAGVGAVDVIDHakaAGVGQVFNDDQWAFGYQAIGGVRYNITPAVAFDLDYRYLATTDLTFKVPSVPA-----------------
>SRR5262249_6513970	87	0.274	2.039E-15	43	181	192	9	160	162
-------------------------------------------YAVGGAIGYHpyytdsvLDQMRFELEYTYRTQDIDNVTGNvggvPAGINASGDLVGHSLMANLFYDIDT-GSGFTPYVGGGLGVTTWEMDSGELGINGDEKTTFSYQAMLGITYSPTsiPNTDWGLGYRYFGSSDPEFSIDtGGDMQYDYNAH----------
>SRR5262249_42485825	86	0.263	2.782E-15	47	166	192	3	129	156
-----------------------------------------------AALGYNiMPNLRAEIEASFRQNSNDGIWTSNTGATDFGtldfDHSAFAVLVNAWYDFDV--GGFRPYVGGGIGWADVELDGDfiggDVPAIDFSDDGFAWQLGAGLNFSISPNMQLGVGYRFFHGPEVE-------------------------
>D0RCD5	86	0.534	3.794E-15	0	161	192	11	186	188
SADETSYYVRVQYNGEFLPFKTSIGGFEAKESNLVTTDTYASSFiSGGGAFGYKMDDIRVDIEGLYSKlnkadgvtfqklNNANPPVGDGTDAPFDTELTAIAGLVNVYYDIAMEDMQVIPYVGVGVGAAYVNNPlATAAVTGQDKGFGVAYQAKVGVSYDMTPEIKFYAGARYFG------------------------------
>SRR5437868_4994843	85	0.305	5.174E-15	53	159	192	11	117	118
-----------------------------------------------------MNGLRVELEGAYRHNNQPGTGVISSTSGTSQSTSTWSVMGNVWYDFDM-GSRLKPYFGGGVGWARNKFiPKAFSGAPTIEDEGFAWQAGAGINFAISPHGSIGLGYRY--------------------------------
>SRR5215218_9513794	85	0.347	5.174E-15	55	170	192	0	116	139
-------------------------------------------------------RVRLEANVSWRESDLDEIDVGGFDLDGDGEASALVGLVNAYYDLDL-GLPLRPYVGGGVGAARVSIDSDGGGllDVDDEGTAFAWDLAAGLSYDVTPNLALTGGYRYLRIEGTDFDVD---------------------
>MGYP001374711807	85	0.259	5.174E-15	38	189	192	12	164	167
--------------------------------------EFDAGFVVGGAVGARVrEQIRSELAVDYREAELDKI----GGVDGAADIRATTVMANVYYDASL-DLPVVPYLGVGIGVAILELDPSGNCVvacVDDTTEAFAWNIMAGVAHDVAEHVTLSIGYRYVGTTEPEFQGSGLSieTDDPLDIHEFRLGLRY--
>SRR5690606_8678473	85	0.288	7.057E-15	77	188	192	6	122	148
-----------------------------------------------------------------------------GATASGGDVNVLHGMLNLYYDIP-GMGRFTPYLGAGIGAARVSVDAFATNGPfgastDDSDVVFGYQGIAGVGYQLTDNLGLFADYRYFATTDADLrTSAGADIEADYSEHRILVGLR---
>A0A0G2QWR7	85	0.531	9.624E-15	14	169	192	2	159	182
--------------YYFLTAFPKIDGIDYKKDTDIYSPLKASFIAGGGAFGYKMDDIRVDVEGVYSYLIDQDVKDVVFTPSHTVAVSSSLIGppINVYYDIAVEDMPITPYVGGGVAAAYITPPLDAAVNRQNGKFAFAGQARAGVSYDITPEIKLYAGARYFGSYAAHYDG----------------------
>C7DSH6	84	0.692	1.312E-14	21	161	192	4	146	150
---------------------TRIVSAEYKKRTEVHDPLKASFMVGGAAFGYKMDDIRVDVEGLYSQLNKNDVGECNICSNNCCKQcgSIFRGLVNVYYDIAIEDMPITPYVGVGVGAAYISNPSEASAVKDQKGFGFAYQAKAGVSYDVTPEIKLYAGARYFG------------------------------
>SRR5262245_50035204	84	0.270	1.790E-14	40	178	192	2	148	156
----------------------------------------KTGMIIGGAVGtWLTDDLRVELEVAYSDNRVDNIHYssirADGTYDATGYFRNLTFMGNLWYDVPLSDT-ITPYVGGGAGVAFIDgetrYSGSGGKPYDSSETGFAFQLGAGLRVAVLDNVTLDLGYRLRGVDGIEFGNSDFGGSPTY-------------
>SRR5262249_15420675	84	0.258	1.790E-14	38	167	192	18	164	192
--------------------------------------EFKTGFTGGVGVGYRVPfGLRVEGELGYLYVPLKR----EDFVDVSGSMKSYLLMANAYYDFALPFlGPFRPYVGGGLGGARVNDDHEVllpvltsvaliggpcclTPKIDIDKWRtaFAYQARGGVIYDVNRWLDLSLGYRYVHVDGDDY------------------------
>A0A1S5R232	83	0.572	2.440E-14	21	189	192	1	173	174
---------------------TDITGVTAKKSGSDStaiDPFEASFIGGSGAFGYKMDDFRVELEGLYSQlNKNDLVGAVFDPTTAADKLGVISGLVNVYYDVVIDDVPVAPYVGVGIGAAYINNPSAVEAVKNQKGFGVAGQAKVGVSYAATPEIKVYAGARYFGTYGAKFDKATASDGVISKVLYSVVGAEL--
>A0A0P7Y0K7	83	0.250	2.440E-14	30	191	192	72	261	264
------------------------------TPLGWNTEFDTSGF-VSAAYGWRLDNgFRLEAEIGYSSSDVDThtdvtaggnpigaadaavlitgspelgVTVADLVADGRGQLRNTSFMINAYYDFDL-EGPLGAYAGAGIGASdvKVRYNPSDTAIINDSETVFAYQAMAGVSYDVSDTFQLFGGYRYRATQNVDFDVTLFPATLDIENRSNILEVGARV
>UPI000399C909	83	0.272	3.327E-14	39	162	192	21	154	174
---------------------------------------SDTGFAGSVAIGYAFGNgIRAEIEGSFRQNEAGSTGSSTSTASGTG--RTWGLMGNAFYDFRIPSAPWiIPYIGGGIGYAWreaqeltlIDRASGGTFVTSGTEGAFAYQAIGGAAFPISavPGLSVTAEYRYFAT-----------------------------
>SRR5689334_12257764	82	0.264	6.183E-14	55	179	192	0	134	142
-------------------------------------------------------DLRVELEVAYSENDADrlhynSATGSNYKGDASGRFDVLTFMANVWYDIPV-SETVTPYIGGGAGIAIVDANPGykhqplYDPVFDSSEAAFAFQVGAGIKWQVAQNIALDVGYRLRGIDGPTFDAAETDPTYDTS------------
>SRR4051812_43924021	81	0.330	1.149E-13	38	155	192	0	119	120
--------------------------------------DLEDAFVFGGAVGYRFPWVRLELNGSWRKFDVDQVSAAGfDSGGGDGDASAAVGLVNLYLD-PSVDWPVRPYLGGGVGAAYVSVDTGDDSPieVDDEAGAFAWNLMAGLSYDITPAVTLSA------------------------------------
>SRR5688572_26094242	81	0.269	1.149E-13	49	170	192	11	131	136
-------------------------------------------------FGYAFQNgFRAELESGYRENDIEKV----GALNGQGSVSVLHLMVNGLYDFNT-GTKFVPYIGAGIGAGLINADGGAVgglNINDDDDTVFAYQGILGVAYRFHEQADAYLDYRYFSTLDANFNTT---------------------
>SRR5262249_17525703	81	0.244	1.566E-13	46	164	192	0	137	151
----------------------------------------------GGAVGTHLDKWvqglRVELEASYRRNDVNGVWAitdfdtgvvdRTTGGPIDANLSTFAVMANVWYEYD-AGWKVRPYIGGGVGWARTKFDgglnttTGNFTTFDRQEDGFAWQLGLGINYQAAPGVDVGIGYRYFDGPD---------------------------
>SRR6185437_13331225	81	0.314	2.134E-13	47	162	192	5	120	121
-----------------------------------------------GAIGYGLGNgFRVEGEIGYRDSGVDK----ASTGSAGGSVSALDFMGNGLYDFNL-GWPVTPYIGAGIGTARVSADkltvPGSTVTINDTDQTFAYQGIAGVAYAITQSLKLDVSYRYFAT-----------------------------
>SRR5918997_6871650	81	0.291	2.134E-13	55	172	192	0	118	134
-------------------------------------------------------RVRLEANASWREHDIDGLELGGFDVGGDGELGLLVGLVNAYYDLDL-GLPLRPYVGGGVGAARVSVDADAGGLLDADDegWAFAWNLAAGLGYEVVDGLELTGGYRYLRIEGTDFDVGGG-------------------
>SRR5215813_2400019	80	0.292	2.908E-13	83	189	192	12	123	170
-----------------------------------------------------------------------------------GDIHAWAGMINLYYDFNH-GGNWQPYIGVGAGGAELVAnahDFSSGGNFDDSDTVFAYQGLAGIAWDLTPQLALDVGYRYFVAHGGSFAGTPAlnsPYDGDYTDQAVTVGIRY--
>APLak6261664116_1056043.scaffolds.fasta_scaffold197936_2	80	0.277	2.908E-13	40	164	192	7	127	179
----------------------------------------DTGWAAGGHLGYDFVGPRVELEGMYRSNTGTGvVAFPSGFANVRGRIDQVSVMANVLYDF-MPASTITPYIGAGAGIAFVDSTIQGCNLCS---TQFAYQGIVGVAYNM-DAFRIGLEGRYYGTTN---------------------------
>SRR5947208_2822362	80	0.289	3.963E-13	88	189	192	0	105	156
----------------------------------------------------------------------------------------WTFMGNGLYDFDI-DSPFMPYLGAGIGLAKINADavsiPGTTASINDSDRRFAYQGIAGIQYAVNDRLKLDLSYRYLGTTDPSFtDNTGTSVKSEYHDHAVLLSFRF--
>SRR5438067_5857478	79	0.275	5.401E-13	61	171	192	1	115	119
-------------------------------------------------------------EYTYRRNDLDKLGVGGATVPgTRGSRQSHAVMTNLLYDIPL-GWPVTPHVGAGIGAVDIidkaRKTTAPTFRLSDDTWQFGYQAIAGVRYNITPNLALDLDYRYLAATDATFRVPG--------------------
>SRR5690349_3431470	79	0.284	5.401E-13	40	160	192	22	151	152
----------------------------------------DVGGVGLGSIGWGFGNgLRAEVEGNYRQNEVDFTRVNGLRAGSSGYLKTYGVMGNVLYDFNIPGIPVVPYLGVGAGWAWNEVQNarftrgVTGYRIDDTDGQLAYQGIAGVAFNITavPGLAITGEYRFF-------------------------------
>SRR3954470_10414314	79	0.280	7.359E-13	56	191	192	0	134	139
--------------------------------------------------------WRGEIALGYRSQKVDGVLTTNTNSKFDVDgskVSTFSVDINGYYDFPVA-GPVKPYLGAGVGVAQVKID---DGLLDDKGDALTLQGMAGASFAVSPTVSLFAEGRYQYTGAIKVKTTSPSGDKEQKLSMTGPGALVGV
>APWor7970452448_1049262.scaffolds.fasta_scaffold161391_1	79	0.255	7.359E-13	41	173	192	0	122	188
-----------------------------------------TGFAAGGVIGYDFVGPRIELEGVYRNNQH---GIGFPGRSISNQVGQLGILANLLYDFA-PASTISPYIGAGAGVAFVDGD------SSLSSTQFAYQGIVGIGYNMAPSWRLDFDGRYYGTSNPSVGGTSWS------------------
>MGYP000021531580	79	0.264	7.359E-13	40	175	192	2	158	204
----------------------------------------NTVFSGGIAFGYDLHpqfsiPVRTELEF-YARGKADTtynlYKGHAGHSDLKNEVSVNSLMLNAYYDFR-NDSAFTPWVSAGIGYARIHQESTGSGSWDygygervrysisrsGPADNFAWSLGAGVRYDVTPDITLDLSYRYLDAGDASVSYKDEWGD----------------
>SRR5512145_1786036	79	0.276	1.003E-12	93	189	192	1	104	110
---------------------------------------------------------------------------------------------NVWFDLPL-GGPVRPFLGGGLGMSQVSLNDVEVPalggaqFVDDSDWVFAYQLGGGVAYRVAPGIDITAEYRYFGTENPEFNLDaiPTTGEFEYSSHSVLFGIRY--
>MGYP001247387094	79	0.324	1.003E-12	86	191	192	33	136	143
--------------------------------------------------------------------------------------SALSFMTNGVLSF-LPNRSWHPFVGAGIGMSRISAEWKVNGskVVDDSDWVFAYQAFAGVSYDLTKNWELSAQYRYFATQDPEFSDNSGD---RFSGEYASHAILAGV
>DEB0MinimDraft_12_1074336.scaffolds.fasta_scaffold610951_1	78	0.258	2.534E-12	31	164	192	2	148	152
-------------------------------GTPPAGVSTGTGWAAGGKLGYDFVGPRIELEGAYGQIP---TSANIPGTAINGKVGQLTAMANLLYDF-FPTSSITPYVGAGAGMTYLQWEqfstdnfcvgatcpaglVNTGTHQFVKDWAFTWAAMAGVSYDINKNLKVDVGYRFRRISG---------------------------
>MGYP000634826546	78	0.243	2.534E-12	43	164	192	17	163	199
-------------------------------------------FSGGIAAGYDFypqfsIPVRTELEFyargkadSKYNVDKDSWSGGYWRDDLKNEVSVNILMLNAYYDFR-NDSAFTPWVSAGIGYARIHQKTTGISTWDyeygssgreslsrsGSADNFAWSLGAGVRYDVTPDIALDLSYRYLDAGD---------------------------
>SRR6185503_13396683	77	0.252	3.452E-12	80	189	192	10	123	175
--------------------------------------------------------------------------------NATGDVSSLALMLNGFFDINT-GTAFTPYIGAGLGYARISADGVTATglgaTNNDDDNKFAYQGIVGLAYALSPEVSLTADYRYFATQDPKFRLSNGaTIESEYKTHNIMVGLTL--
>MGYP000529408609	77	0.270	3.452E-12	46	189	192	49	182	234
----------------------------------------------GGVIGYDFVGPRVEIEGVYRQNNTNLWIPGAAINGQNG---QLGILANLLYDF-MPTSVITPYIGAGAGVAFVD------SNSSLGSTQFAYQAMLGLAYNVDESLRFFVEGRYFGTTNPSVNTPFGNVTFQNQNILALAGVTY--
>SRR5574342_298367	77	0.302	4.702E-12	43	148	192	0	106	110
-------------------------------------------WGLGLVGGYNFDMCRLEGELFYKTNSLDTISI-GLSAPAGGDFTALGLMVNAYYDFKTA-SPVTPYIGAGIGMAQVsakDVSVAGVTVADDDDMVFAYQLIAGIGYTIS-------------------------------------------
>SRR5208282_4414524	77	0.317	4.702E-12	42	160	192	27	145	156
------------------------------------------GLAILGTFGYRfWDDFRIEEEPGYRRASISRINGGSAT----GSMSAISAMSNLLYDIPFLGGPIVPFVGVGIGFAYTGFNTIAPvggTSVRDNDTVFVMQGIAGVSYNINPNLAVTATYRYF-------------------------------
>SRR3990172_2633082	76	0.314	6.403E-12	89	190	192	0	100	101
-----------------------------------------------------------------------------------------SVMANGYLDFPEEDSSVSPYLGVGAGMARLEISDFGIGGPGDgeaKDTVFAYQAMAGLASHVSDRLTLFAGYRYFATLDADLDG----VEISYGTHNVEVGLRIG-
>SRR5688500_19709557	76	0.284	6.403E-12	82	189	192	1	116	119
----------------------------------------------------------------------------------DGETKALVGLINAYVDLDVGDFPLRPYVGGGVGGAYLELDtgDDTPLSVDDEAGAFAWNLLAGVGYDITESVAITATYRYLRLEGTDFSADVAGVDvddldvDDVNLHEVMLGLRY--
>MGYP000799002279	76	0.362	6.403E-12	83	161	192	19	97	122
-----------------------------------------------------------------------------------AKMENNSVMLNAYYDIDT-GTKLTPYVGAGIGMARLKGSIkGDDANASKSKTTFAWQVGAGVSYAMTDNLALDAGYRYLR------------------------------
>SRR4051812_46322556	76	0.304	8.719E-12	90	189	192	1	104	149
------------------------------------------------------------------------------------------VMLNGYYDIEL-GWPVVPYVGLGIGYAQVSADGITGTglgdRVDDDDSRLAYQVMAGLSYWVTPAVALSVDYRYFATDDVGFRSVGGTaANTDYKTHNVTVGLTF--
>SRR5690606_29298222	76	0.270	8.719E-12	46	171	192	1	147	155
----------------------------------------------GGAVGYEMGNgLRGEVEVSYLQAGNDKVRGSYTAYAYDagldelfiidegtgslrarGDLSATFVLANLWYDFN-NFGTFKPYIGGGVGVAFVDQNLKVGGfkVIDDSSTAFAFQAGAGVKWALSDSVDLDLGYRFKGALDAKLKDSG--------------------
>SRR5688500_9499482	76	0.297	8.719E-12	85	189	192	0	109	170
-------------------------------------------------------------------------------------MNTLAVMLNAYYDIEF-GSPLVPYVGAGIGWARhgidgVSGTGLGFTVDDTDDGRLAYQLIAGVSWWMNPALALTLDYRYFGTEDPHFGTSLGSrFSTEYRTHNVALGLTY--
>MGYP001082395568	76	0.296	8.719E-12	55	170	192	8	121	170
-------------------------------------------------------NWRGEIALGYRSQKVDSALTSNVGVFAasGGKVKALSVDLNGYYDFPV-SGPVKPYLGAGVGVAQVKID---DGLLDDKGDALTLQAMAGASVAVSPRISLFAEGRYQYTGSIKVKTT---------------------
>SRR4030088_924297	75	0.279	1.616E-11	54	161	192	0	116	117
------------------------------------------------------PNIRTDVTLGYRgdyQFRQSSNLGAAGTGTASADLDSLVGLLNAYYDIGTYAG-FTPYVGGGIGFSDNHFGRTsltvgpaAGSISGHSQTDFAWQLGTGVSYGFTPNWAIDLGYRYMD------------------------------
>SRR5947207_5262681	75	0.315	1.616E-11	75	164	192	13	104	124
---------------------------------------------------------------------------PGTTLPGGGHLSATSTMFNVLFDLPWSFAGIQPYVGVGAGASRVfnRATESGALIVNDGDIRFAYQGIAGVGWHFSPNWTLSADYRYFGTPD---------------------------
>SRR5690606_4028176	75	0.282	1.616E-11	82	191	192	13	128	133
----------------------------------------------------------------------------------STKISGTGVMLNFWYDIPT-ESKLTPYFGGGIGAMYgsaksTSDDGIDYITVDDDNLVFAYQLGAGLAYDISDSWVLTADYRYLDTGTFKFDTkvNGTSVGSVEAGDYSAHEVRAGV
>SRR4051812_11198607	75	0.300	1.616E-11	38	148	192	6	124	134
--------------------------------------YDQPGFIGTAALGYRpyfdsglFDMMRFELEGGFHNNSLKSAVIGGAPAAVDKRLNAWTAMLNMYFDIR-NDSKLTPYVGAGAGYAHsvLSSNSGLGNTNDETDNTFAYQFMAGVSFAPS-------------------------------------------
>SRR5690242_18166116	75	0.280	1.616E-11	89	189	192	0	106	143
-----------------------------------------------------------------------------------------SAMLNFYYDIPVKFAGFTPYIGAGVGSTWINAKRINTTaafgEVDDRDQAWAYQGIAGVATDLAPNWKLTLDYRYFSTfNDPDFDSASGTkVDGEFTDHTVMLGIRY--
>SRR5262245_7449756	75	0.295	1.616E-11	39	159	192	14	144	147
---------------------------------------FENGWAAFGAAGYAFGAWRVEFEGGYRHNDIDSYVKEGwkkvfwvrelGSSEVAGELSEGSLMANVIYDVPV-FERFSVAIGLGAGADYAHFKLTTKwAPVDEEDWHFAYQAIAGVNYALTEVTAVFVNYRF--------------------------------
>SRR5216683_268705	75	0.283	1.616E-11	83	190	192	0	111	168
-----------------------------------------------------------------------------------GNASSAAVMGNVLYDF-MKSSPITPYVGGGLGLAavtldKVHINSTNTQVFDDTEVSLAYQGIVGAKWQIVPAWSISLDYRYFGVVSPSFSTQNVAGQPTLSVPYHTHNVMLG-
>SRR5690606_35563669	75	0.288	2.201E-11	64	164	192	2	100	119
----------------------------------------------------------------YRRKDIDTV----GGTAGSGRSSVFGLMMNGLYDFNT-GTNWTPYLGAGIGVARTNGDGTSPvggSRIDDTDWGIGYQGIAGVTYQMNEQAGLFGEYRYFGTSG---------------------------
>SRR5688500_11611829	75	0.329	2.201E-11	75	165	192	16	108	126
---------------------------------------------------------------------------NGTSFKVDGKETSLSFLANAWYDIKT-GTRFTPYVGGGLGVTWIRMDNlrlGGFTLADDSEYTGAWQVGGGVSYELTPSISLSLDYRYFGAISP--------------------------
>SRR5262249_54338912	75	0.288	2.201E-11	83	189	192	0	110	161
-----------------------------------------------------------------------------------GALKSHSAMLNVIYDIPFTVASFTPYIGAGVGASWVNIDSNNTqfGVIDDRDRVWAYQGIVGVAAALDYNWKAFVDYRYMSSFDePEFNtSSGATAKGDFTNHTLLVGLRY--
>SRR5919199_1607248	74	0.326	2.996E-11	75	175	192	18	120	121
---------------------------------------------------------------------------NGVTTSVTGDESALSVMANAWYDINT-GTRFTPYIGGGIGFARVSLNNvgvSGISVVDDDDVAFAYQLGAGVAYTVTTNMSLTLDYHFFSVVDATFTDVSGSFT----------------
>SRR4029077_17745083	74	0.301	2.996E-11	49	162	192	1	125	129
-------------------------------------------------VGYDFGHVRLDAEILYRHANVQTTRITAGGSNFAGLTGQTTqigggaaraGMANIMVDM-LPHSRWTPYVGAGIGGARIaleNYQALGTTFINQKRWELAYQGIAGVRYQGSPAISLSLDYRYFAT-----------------------------
>MGYP001408459889	74	0.298	2.996E-11	80	189	192	25	137	140
--------------------------------------------------------------------------------DGQGSLRTVYLMANAFIDAPT-SGPITPYIGAGVGAGFVSIDYSPSgvTIIDDSSTEFAWQAMAGASWALTPNTEVYAGYRYRRTSDVSVDASLFSAAFDVQNRGSVIegGLRY--
>SRR5687767_441940	74	0.283	2.996E-11	89	188	192	1	105	153
-----------------------------------------------------------------------------------------SGMLNLLYDIPT-GTAFTPYLGVGGGYARVKADGQgpvaaGPVTVDDSDDVWAYQGIIGAAYGLTPNLKLALDYRYFATQDTEFRASNGtSVDSEYSAHTVLIGLR---
>SRR5665213_1947547	74	0.290	4.078E-11	52	158	192	0	104	105
----------------------------------------------------RIGNLRAEGEVAYRSNDVNTI----AGVTVSTGVQALSLMANGYYDF-KNSSRVTPYLGAGAGVARLTTDSVNGgglSLKSSSDSEFAYQGIAGFAVGVTDSIKLGLEYR---------------------------------
>SRR5688500_69051	74	0.333	4.078E-11	52	160	192	0	109	110
----------------------------------------------------RFPWARLEANVSYRENDVDTVSVGDQDFGGDGKTEALVGLVNAYLDLDF-GLPIHPFVGGGIGAAYLSVDTGDDSPleVDDEAGAFAWNLLAGFGYDVTESVALTATYRYL-------------------------------
>SRR5678816_3507086	74	0.284	4.078E-11	54	159	192	11	114	115
------------------------------------------------------DRVRLELEVAYRQNSVDSI----AGVPAEGDTRLLTGMVNALYTLPT-GGRLAPFVGVGVGAGHLELDSLRPlgtTSVDDSNTGLAMQAIGGIEYAVTDKLGLNLSYRY--------------------------------
>SRR5207249_3330765	74	0.248	4.078E-11	52	163	192	0	124	125
----------------------------------------------------RWGSFRAEAEFSLFNNNVPETGIGGPTGAVeqqgaaSGNITVYSYMFNFYYDLSIEGLPVKPYFGAGIGCYHSEinsltllYTNPVTVVDCSSNYPFAYQFRAGVSYELSEKTDIYAGYRFFDGG----------------------------
>ERR1700734_451097	74	0.277	4.078E-11	47	161	192	4	121	154
-----------------------------------------------GALGYKLPtmPIRIEFEGGYDWHGLSSIEVNGVSASATGHANLGHALVNAVYDIPIA-PRWAISLGAGAGAAFTDFSGSTTGglGVSRNKTDFMWQGIGGLTYNVSPDVDLFVDYRYRD------------------------------
>ERR1044071_1574530	74	0.305	5.550E-11	82	185	192	14	121	123
----------------------------------------------------------------------------------DGDLDNADLFVNALYDFNNLNWPVTPYVGVGVGVgfptANNIRPTNTGGTIDDTDVQLAYQGIAGVSYAIDKQWSVTADYRYIATLDPKFGDSVSGDTKIENSSHNVL------
>SRR5438552_4155153	74	0.241	5.550E-11	38	152	192	24	143	144
--------------------------------------EYATGFTGSAAVGYRLPfDLRVEGEVGYIHTPVSR----DGGVPIDGAVKTWLFMANAYYDLGLRvLGPFTPYVGFGLGGARVNEDheifinrLGTRQDVDDWRTTFAYQARVGITYELNRRLD---------------------------------------
>MGYP000548305079	74	0.285	5.550E-11	80	175	192	48	144	206
--------------------------------------------------------------------------------DGQGSVDTTFLMANSYYDF-TPIGPIQPYVGAglGIGFVNVDYAPSGVQIVDDDASVFAYQLIAGARYALSSNIDLGLKYRYFQTAKLDFAEDAVAVN----------------
>SRR5579862_7012644	73	0.379	7.554E-11	83	169	192	20	103	121
-----------------------------------------------------------------------------------AEVQQTSVMANAYYDF-FAREAFTPYVGAGAGIAII--NSHFASLTDSSDTEFAYQAIVGVGYKVTPNLRLNFDGRYYGTTNPAFNN----------------------
>C7DSG8	73	0.674	7.554E-11	18	145	192	2	130	150
------------------PLKPRIVGIGIKRGTEVHDPLKASFLAGGAAFGYKRAGCRVDVEGLYSQlSKSGVGGATFAPTTVANSVAVFSGLVNVYYDIAIEDMPITPYVGVGVGAAYISNPSEASAVKDQKGFGFAYQAKAGVSY----------------------------------------------
>SRR5262249_11700891	73	0.273	1.028E-10	41	188	192	0	145	149
-----------------------------------------PGFFGSGALGYSFKNgVAAEVEALYLQNSGD-------TGSVRTTAETYGGMGNLLYAIG-ELGPVVPYVGAGVGYGRAKYSALGESVQS---SGFMWQARAGVSIKFTDTVRWDIGYRYLQSPDYSISGSatalgytvDGSAKIATHTHVLSVGVR---
>UniRef100_A0A376X4P9	72	0.262	1.399E-10	57	175	192	1	135	181
---------------------------------------------------------RTELEF-YARGKADTtynlYKGHAGHSDLKNEVSVNSLMLNAYYDFR-NDSAFTPWVSAGIGYARIHQESTGSGSWDygygervrysisrsGPADNFAWSLGAGVRYDVTPDITLDLSYRYLDAGDASVSYKDEWGD----------------
>SRR5579871_539234	72	0.300	1.903E-10	40	149	192	13	131	139
----------------------------------------NPGFDVTGALGKDIGNgFRVEGELGYRQIELghatvySSGGTGITSGSANGNADAVSLMGNGYYDFKT-GGPIVPYVGLGIGMAEVTMDgvsSNHVPAVDDSDLVFAYQAMAGVGYQLTP------------------------------------------
>SRR3954454_14663876	72	0.256	1.903E-10	54	169	192	2	125	181
------------------------------------------------------NGLRAELEGNYRTNDVNKSKVNGaGTAAGHGALLNYGVMVDAIYDIQT-GTPFTPYVGVGAGYGWLETNKYRASSPalglsatsDDAAGAFAYQAIAGVGYNLGAGLTLTTEYRFYGTVDPKIDG----------------------
>SRR5580704_4709153	72	0.230	2.589E-10	56	164	192	4	116	140
--------------------------------------------------------LRIEAEALFRNLPLQTATLGGTATPAHGYASIAAPMVNLLWDLPVPDFPFRPFIGAGIGGAYTSSDLRDPTDANvyltSHKWAPAYQFMGGAEVPLSQSSRFTAMYRWLQVDG---------------------------
>A0A0B4ZN47	72	0.533	2.589E-10	14	161	192	1	150	158
--------------GEFCPLFTKVEGVSNTKDKSDFSALKPFFIKIGGAFGYKMGDIRvvVEGVYSYLTKNDVKDVTFGPANIIAVSVTAISGLVNVYYDIAIEDMPITPYIGVGVGAAYINDQKDNAGNDQKSKFGFTDQVKAEVSYDVAPEVKLYDGASYFG------------------------------
>SRR5581483_4492200	72	0.301	2.589E-10	103	191	192	0	89	174
-------------------------------------------------------------------------------------------------------SRWTPYVGAGAGGARLTIHNVSSPgfaiTASANDWEFAYQGIAGLKYAVTPQLSLSLDYRYFATLDPTFATPLLTTT---KTHYSTHNVLLGV
>SRR5216684_297237	72	0.291	2.589E-10	37	162	192	93	215	364
-------------------------------------PLHHAGASVGVVQGLHLVGPRVEVEALYHSNTGTGvVAFPTGFANVRGRIDQVSVMANLLYDF-FPGATITPYLGAGAGIAFVDSTIQGCSLCS---TQFAYQGILGVGYNATPALRIGLEGRYYGT-----------------------------
>SRR5579871_2638598	71	0.281	3.522E-10	75	174	192	3	104	105
---------------------------------------------------------------------------NANNFPVTGAQRNNAVMANVLYDIPT-GSRWTPYFGGGIGVNWVSEDrihGGASPIYDGTSGKFAWQGIAGVAYTIATNWQVLGEFRYRGSDNHSYNGNAAGA-----------------
>SRR5690349_138388	71	0.259	3.522E-10	59	161	192	0	107	138
-----------------------------------------------------------EVELLYRHQSLSSATINGVNGSLGGYTQTFAPMVNAYWHIPVGDLGFRPFVGIGAGYAWNEigissIGGTSFATIHNSKWGFAYNAMAGVSIPFNDTSRVTGAYRWLH------------------------------
>SRR6516164_11267104	71	0.319	3.522E-10	39	159	192	19	132	139
---------------------------------------FDTGFAAGGAFGYDTgDGIRMELTSLYQNSSLSTL----SGTPANGHIASTSLMANATYDV-WRDAPVTPYVGAGIGVQNV---GGEVNGLRGRAWKPAYQAEAGLRDDLTDQVSLFGEYRF--------------------------------
>SRR5580700_4930361	71	0.248	3.522E-10	43	164	192	0	139	140
-------------------------------------------YSLAGGAGFRFGNgLRADAELGYRRHGFDSlqiradgglgaafgvGSLNGSTLKATGHLSALSLLGNLWYDLDL-GSVVKPYAGGGLGVARISATNIavaGVTIVNGSDTVLAFQLGAGVGYEIIPAATLSLDYRYFRTAD---------------------------
>MGYP000957033951	71	0.242	3.522E-10	37	166	192	39	165	180
-------------------------------------PFTQGGVAALGSVGYGFGNgLRAEIEANYRYNGND------------GKYQQYGIMANLLYDLDLGWG-VVPYVGAGAGYAWANIDSRNASFPtmtakvDDTQGGFAFQGIIGAAFPlndLTPGLSLTAEYRFFAITGLD-------------------------
>ERR1044071_9159514	71	0.282	4.791E-10	93	167	192	0	76	109
---------------------------------------------------------------------------------------------NAWYEFDT-GGKLRPFVGGGVGWARTKFTpevVSGGPFRPSEDEGFAWQVGAGVNWHLSPNASLGLGYRYFRTDDLEI------------------------
>SRR5882757_2067686	71	0.307	4.791E-10	82	166	192	0	89	119
----------------------------------------------------------------------------------SGHMSTFALMANICYDID-CGSRFKPYFGGGAGWAHAHahfvamTTSGGRQPFGNDDSGFAYQAGAGVNYELTPEVSIGVGYRYFRGPDVD-------------------------
>ERR1700694_1261174	71	0.284	4.791E-10	76	187	192	6	120	130
----------------------------------------------------------------------------NAPVTVGGDLHSYDMMLNGYYRF-KNSTPFTPYIWGGLGEAslalNNTRPVSGTGPFGGTDAVFAYQGIAGVSYPLAPHLSLAAEYRYFASLRPGFQQKLAGQEVKISPSYDSHNA----
>SRR5512147_704640	71	0.269	4.791E-10	105	189	192	0	88	144
---------------------------------------------------------------------------------------------------------VKPFVGVGVGGARVNASGITPVNGSrvgDNDVGFAWQATAGVAYAINDRLDATLAYRYFDVPNLDFKTDaGASVDSDYSSHMVMVGLRY--
>SRR3954452_15271136	71	0.293	4.791E-10	47	164	192	21	144	167
-----------------------------------------------GAFGYRFaSGLRVEAEGGVRTNRISSERGLSGEGNGTGTERKSGAMGNVLYEF--TASSIAPYVGAGLGVQFVHEPAATATdgfvtiaVPSQTAASFAYQAIAGVSFHLSGGWSVLAEYRYLALAG---------------------------
>SRR5215471_7586787	70	0.288	6.517E-10	85	174	192	21	116	131
-------------------------------------------------------------------------------------VSQTSVMANVYYDF-MADQAFTPYIGAGAGVAFVNTNIGQqflvtplNFNISNTSTQFAYQYMMGVGYKITPNLRLNLEGRYYATTAPSFQGNAALP-----------------
>SRR5271156_943694	70	0.267	6.517E-10	95	189	192	0	99	131
-----------------------------------------------------------------------------------------------YYDF-LPYSKFDPYIGAGIGVARVNFTSIagaaGATLLDDSDTKFAYQGIVGARYLIAPQWDLGAEYRYFATLNPQVSTTGATVPAGVNVEapYRNHSVMA--
>MGYP000609001633	70	0.250	6.517E-10	39	167	192	35	178	204
---------------------------------------SDWGYAAVGSIGWGFGNgIRAEVEFNFRQNSIGSASVAGrGASATGGSIYQYGGMANAFYDFNLglnaGGVGITPYLGAGVGYVVNDWRNVRASNgtgriaIDGTSGNFAYQAIAGVAFGLNdlvPGLSLTTEYRFMGTLEPEI------------------------
>SRR6476620_1319394	70	0.310	8.863E-10	85	171	192	18	102	137
-------------------------------------------------------------------------------------ISQTTVMANAYYDF-WADQAFTPYVGAGVGVAFVNTNV-GQINLSISSTQFAYQYMMGVGYKISPSLRVNLEGRYFGTTQPGFQGNG--------------------
>SRR5580698_8905761	70	0.266	8.863E-10	76	171	192	22	129	159
----------------------------------------------------------------------------GGNSNGNVTVNKTTVMANAYYDF-WADQAFTPYVGAGVGVAFVNttaqssstigtgvVSVNGNSNINSSSTQFAYQYMIGVGYKITPNLRVNLEGRYFGTTQPGFQGNG--------------------
>MGYP001304373723	70	0.264	8.863E-10	83	188	192	20	139	170
-----------------------------------------------------------------------------------GSYDGWDAMLNLYYDFDM-GSSFAPYVGAGVGWSEIEaqitsmalvdtsgPTVTRANFLDDSESAFAYQLLAGFGYDLTEQLTFDLGYRYFVVSNADFGDSvlGVDYDSELIEHNVTAGLR---
>MGYP001313745353	70	0.257	8.863E-10	94	189	192	87	186	189
----------------------------------------------------------------------------------------------GYYDLPL-DSPIKPFVGAGIGLADVSFSGLGTTPGgtllDDSGTAFAWHLTGGIGYDISQNVTLEVGYRYLAFDGVDVTALDGTPSSiDTSDHIVFAGLRY--
>SRR5512146_2487985	70	0.275	1.205E-09	58	165	192	0	107	122
----------------------------------------------------------IELEGVFRQNsTYFTGLGTFGSFNASRDLNQVAVMANLLYDFA-PGAVITPYIGAGAGVAFVDGMDIFGTTTSLSNTVFAYQGIIGVGYNVDSNLRVNLDARYHGTTDP--------------------------
>ERR1051326_4211035	70	0.281	1.205E-09	46	159	192	2	129	132
----------------------------------------------GGAAGYNfawmtpWFRPRAELELSnlRSSIDKQTSAATGSDPNAFGSTNVWRVFANRYLDFNVPGMRWfTPYIGGGLGVGIADFDrhgvSSTGTLLSDSGSGFAYNFGAGLGIPLwGPNTMLDIGYRY--------------------------------
>AMWB02.1.fsa_nt_gi|667944434|gb|AMWB02136661.1|_1	70	0.271	1.205E-09	80	191	192	53	165	168
--------------------------------------------------------------------------------DGRGDVSNLFVMANLFYDFDM-GGLVTPFIGAGAGVGFVDVDYSPSgvAVIQDDATAFAYQAIAGLAYEVSPSIDLTLAYRYRATTDVSVEADLFAADFDIENSASVVEAGLRV
>MGYP001494412616	70	0.244	1.205E-09	33	164	192	52	197	218
---------------------------------SFDTTDLKGAMSLGAGIGYQINRyLRTDLTADYwfkSDFTGSTSGTCGGSPCVSTDTSAYSawlLMANAYVDLGTYYG-FTPYVGAGIGGAYVMWDDltnsisggSTTVHEGSSNWRFAYSLMAGTSYCLTENLNLDMGYRFTRVAG---------------------------
>SRR3954468_21421208	69	0.293	1.639E-09	56	160	192	0	98	99
--------------------------------------------------------FRFEGELGRRHSDVKTTT---------GSIEAYSLMGNALYDFNI-GLPVTPHLGRGVGGAQIKANgvrvNGTTRTVDDDDLVFAYQGIAGLAYGLTDNLKLDLSYRYM-------------------------------
>SRR3972149_3071266	69	0.284	1.639E-09	76	181	192	0	107	108
----------------------------------------------------------------------------GGSIPSDGEFTATSLMFNGYYDI-KATPTVTPYLGLGIGFSQVSLNWDvlGVNIADDEDMVFAYQFLAGIGFSVTPTVTIDAGYKYFATADPSFeDVTGFPFDGEYSSH----------
>MGYP001481357767	69	0.262	1.639E-09	76	164	192	14	115	121
----------------------------------------------------------------------------GQRDDLKKEVSVNTLMLNAYYDFR-NDSAFTPWVSAGIGYARIHQKTTGISTWDygygysgreslsrsGSADNFAWSLGAGVRYDVTPDIALDLSYRYLDAGD---------------------------
>SRR6185437_9584662	69	0.323	1.639E-09	86	190	192	22	122	124
--------------------------------------------------------------------------------------KAWLGLVNVTYDFAMND-KWSPYVGVGVGAGKTVVEVD---HDDTGDNGFAWQAKVGVGYKASDKVTVDLGYRYIQLPKWEKSSDGATLEAKPHLNALTAGIRFG-
>PorBlaMBantryBay_2_1084458.scaffolds.fasta_scaffold21100_1	69	0.237	1.639E-09	81	189	192	51	166	187
---------------------------------------------------------------------------------VKGQRESHAIMTNVIYDINLpalglgPSLPVTPHIGAGIGAVNVKDRAFATgfgRFFDDSDWQFGYQAIAGLRYNITPAVAFDLDYRYLATTDLTFRVPGNG--TKYKTGYDTHNLMA--
>SRR6185295_12948670	69	0.285	2.228E-09	57	158	192	0	99	100
---------------------------------------------------------RLELEFAYRDNGVDSL----ANVAAQGDTRLLTGMVNALYTLPTA-GPVAPFFGVGVGAGHLELDSMRPlgaTSVDDSNTGLALQAIAGIEYAVTPKLGLNLSYR---------------------------------
>SRR6201989_3020150	69	0.317	2.228E-09	40	143	192	1	98	101
----------------------------------------DEGFIGGLAAGYQFGPFRAEINGDYSQNGARSLKVGTTSVNLNGHTSNASFMVNALYDINV-GLPIVPYIGAGAGATDLRL-----SSPKADRWGFAVQAMGGV------------------------------------------------
>SRR6516225_5536359	69	0.278	2.228E-09	79	174	192	12	115	121
-------------------------------------------------------------------------------TDVSGHEDADTFMFNIWYDFQLgnPYRRLHPYLGGGVGFAQVAMHDislsafEPYVAVDDTQTLLAYQFGLGASYDLAPNWKLLAEFRYLASDSGNFKYTAPPP-----------------
>SRR5579862_5506408	69	0.265	2.228E-09	85	189	192	47	159	162
-------------------------------------------------------------------------------------LRAYSLMANAWYDFHDLQLPagITPYVGGGIGLAQVgiDGSINGTKIFQKDDIVFAWQAGAGASLPIAEQTSLFFDYRYFAADSaglfLEPGFHGGHVKANFDSHSVLVGLRF--
>SRR5262249_24063985	69	0.258	2.228E-09	76	187	192	0	119	223
----------------------------------------------------------------------------GFGLQTQGNLNSYSFMTNAIYDFSFSSIPyITPHIGVGIGASIMNNRtgirgsgPGNVTVIRDTDTEFAYQAIAGVRYNINPALAFDIDYRYFATTEPTFRTPANLGNLRVTGGYNTHNL----
>A0A1S8BT88	69	0.250	2.228E-09	0	178	192	20	211	244
SAEQTGLYIAPKFIWGFAPVDIKTTGtisIVNVQTISDsvSHKKTESLPGGALAVGYDFNhmfqtPIRTELEFSFFK------KMDIKHNGQKTDITLGALLVNGYFDIKT-DSPFTPYIGVGLGIAGVKTKSNASidnlgydikvKLDDKTKKNFAWMATVGTSYEISETFALDLGYRFAGFGKGETKSWNKSQTVDL-------------
>WorMetDrversion2_8_1045237.scaffolds.fasta_scaffold562200_1	68	0.269	3.029E-09	91	187	192	0	103	149
-------------------------------------------------------------------------------------------MTNAIYDFNFSAVPFTPHIGAGIGAAILNNRtsikgtgPGTGTIIRDGDTQFAYQAIAGIRYNINPALAFDVDYRYFATDGATYRTPANLGSLRVNSGYDSHNL----
>KBSMisStaDraftv2_1062788.scaffolds.fasta_scaffold6075938_1	68	0.271	3.029E-09	45	173	192	7	156	204
---------------------------------------------VGFGLGYQWNNWlRTDVTGEYRQSTKGKAIGSYTEFCPGGrcfdvydfDHQSSVFLANVYADLGT-WWCLTPYVGVGIGGARHNISALSDvgfisdgttgfgiADKDQVSWTMAWAIHAGLAYNVSNNLKLEFGYRYLNMGSPDTAIVNCN------------------
>SRR5665213_3158642	68	0.192	4.117E-09	47	160	192	7	156	163
-----------------------------------------------ARIGYRLsPHFRLELEGGYRHGGLSsatdfasgpvingvvqgtdvdlcaTGTQSPTCGSPQGSVNAWTGMANALFDV-LPESRIDPFIGAGIGFDHLKIRADGDlvgtatggvpdhGNIDDSQTKLAYQGIAGLSYRATDRLNVDLTYRYM-------------------------------
>NitcycUWRG08A512_1032816.scaffolds.fasta_scaffold01882_2	68	0.267	4.117E-09	50	167	192	3	132	178
--------------------------------------------------GYDLGWLRLEGELGYKHASVDSVTVPATAASISpvnsgnltgGRLNVLSGMINALLDFG-NEDGLSGYIGGGVGIADIKLSaatgTPGAHSFNDRNSKFAMQAIAGVRYAVSPNIDVGLKYRHFEARGLSF------------------------
>MGYP001032205939	68	0.225	4.117E-09	55	187	192	68	221	226
-------------------------------------------------------PFTLGLEYMYFGTEADisgnltnedanfvnqtfGTTFAAGDTELKEEYDVHGGMLNLGYDIAVTD-KITAYLGVGVGFAHFNQElslknAGQSVSGDDSDVVFAYQFKAGARYALNDAWAITGGVRYIGFDDPEFKYGDTTLSGDVSALAVELGL----
>SRR5579862_2857266	68	0.285	5.596E-09	47	162	192	19	139	141
-----------------------------------------------GAVGYRFsdqtpgysfiDHVRVEGEFGWDQHSVDSV----SGFHATGHYGVTSFMANAVYEIPITDG-FDFNIGAGVGAAIKDVNAKVAGTVSGTNVGFAFQGIAGFSFALFPDIDLTLDYRYRGL-----------------------------
>SRR4051794_5273088	67	0.262	7.605E-09	91	189	192	1	117	120
-------------------------------------------------------------------------------------------LVNAYYDI-VTVSGFTPYIGAGVGFADNSYGPTRisttggtaiGSINGHTATEFAWQAAAGVSYSLTPNWAVDFGYHYLDLGTAQTGSvfttggvglqTGTVLKGDLQAHEVSVGLRY--
>MGYP000408516003	67	0.274	7.605E-09	79	175	192	7	108	126
-------------------------------------------------------------------------------TGVGGNSDAFLAMANVYYDFNTAMPTVQPFLGVGIGYARVHANFTSAGPfgateYSGSDNVFAYQATGGIIYNLTPNYAVNFGYRYIATKHVHVLGKPFQAN----------------
>SRR5271154_2406334	67	0.316	1.033E-08	74	168	192	0	99	101
--------------------------------------------------------------------------YSPISTHDSGRVSATTLMLNGYYDF-MPDAVWTPYVGVGLGAANINARfsgnngLGDTASIHDSNTQFAYQGIVGASWKVAERVKANIDYRYLSTSKANFN-----------------------
>MGYP001476590314	67	0.260	1.033E-08	82	191	192	8	121	126
----------------------------------------------------------------------------------DDSFSVIALTANAWYD-QETGTPFSPYIGAGIGIANLTatiagEDEDSDPDFDGNGWGLVYQIGAGVSYKIIEGLSLTGGYQFMGTIDKTVITDGSDDEKTLSPSLMAHQIKLGV
>SRR5688572_14180913	67	0.263	1.033E-08	107	189	192	37	127	133
-----------------------------------------------------------------------------------------------------------PVLGGGLGMAQVSLNDvevpaiGPGTFVDDSDWVFAYQLGGGIAFQVAPGVDVTAEYRYFGTDDPEFelEAAPVDAEYEYSSHSVLFGIRY--
>MGYP001073482792	67	0.329	1.033E-08	92	171	192	0	79	179
--------------------------------------------------------------------------------------------FNAIYTFDDLGGNaaWQPYVGAGLGGADLETSMYDGNW--KSDTVFAYQFIGGVGYQVAPQWTLFGEARYFGTQGSEFDGPD--------------------
>SRR5690349_7289337	67	0.265	1.033E-08	84	174	192	25	121	185
------------------------------------------------------------------------------------NVNQTTVMANVYYDF-MADQAFTPYIAAGAGVAFVNTNIGQqflvtplNFNISNTSTQFAYQYMMGVGYKITPNLRFNLEGRYYGTSAPSFQGNASLP-----------------
>SRR5258708_28586851	66	0.280	1.404E-08	102	190	192	2	101	103
------------------------------------------------------------------------------------------------------GSALKPYVGGGIGWAETRLKGSykgssaVNPNFDFSNDGFAWQAGAGVNYALTPNIDLGVGYRYFSGPDVTVASDfstnnPATGTISSHNQSVLVSLTFG-
>SRR5712692_7488991	66	0.285	1.404E-08	80	173	192	0	97	126
--------------------------------------------------------------------------------DVSGNMQAFTVMANAIYDFSaiPELMGATPHLGAGIGIARltASQEIGGFTILDSSSTEFAYQGIAGLRVPIAPGVALDLDYRYLGTTDPTFRSPAGN------------------
>SRR5882672_11348912	66	0.285	1.404E-08	42	148	192	10	127	130
------------------------------------------GFIFGIAGGYKWGPWRGELNLDYSDHSLRSgsnvfTGATRSYAGLGGSSSDLALMLNGYYDFAT-GTPWTPYLGFGVGADYFSLHQVKTTTLSpnvsianNSNFAFAYQPIVGISYAIN-------------------------------------------
>SRR5260370_23592302	66	0.254	1.404E-08	58	170	192	0	109	159
----------------------------------------------------------VELEGVYRSNTGTlSAVPVGLAASAGFNQQQTAIMANMFYDF-FAGQTIVPYIGAGAGVAFVNSSALGR---STSSTNFAYQGIIGVGWNIDPTFRLNLHGRYFGTTSPTVNNP---------------------
>MGYP000963593518	66	0.284	1.404E-08	77	168	192	33	133	179
-----------------------------------------------------------------------------GTNDYSANLRSWMGLANAYIDLGT-WRGITPYVGGGVGFANVTVMGFKDVNPnqgamyiadkNRSTTNFAWALYGGLAYDVTPQWTLDLGYRYTDLGSVKTG-----------------------
>SRR5690554_5778304	66	0.274	1.908E-08	85	168	192	0	90	123
-------------------------------------------------------------------------------------VSAVTGMINIYADAPKLFDRVTPYVGGGVGVSRNHVGETdavfagvPATVDSGTNTSFAWQVSAGFAVDLAPDWLLELGYRYVDLGKIETG-----------------------
>MGYP001195798606	66	0.319	1.908E-08	84	166	192	10	102	132
------------------------------------------------------------------------------------DLSRFAVMANVWYDID-AGSKIVPYVGGGVGWNRAHLEVGGEVVDpgffltdieqaDFSESGFAWQLGAGANYEVSPGVKVGVGYRYFHGADVD-------------------------
>ERR1700722_10324275	66	0.363	2.591E-08	85	160	192	5	80	100
-------------------------------------------------------------------------------------VESYSVMGNAYYDFDI-GCRWSPYVGVGLGFAENKvVASHHNHEFSVKENGFAYQGIAGVNYKICDKTDVGLEYRYF-------------------------------
>ERR1700712_435865	66	0.277	2.591E-08	47	157	192	1	116	117
-----------------------------------------------LSIGYGLGNgLRVELEGDYRANNFKS--ENGQRTNAGGREQKFGPMVNVLYDFAMVPF-VQPYLGVGAGYQWAKEDNLHFSAPgfagaatSETKGKFAYQGIAGVAFPVAPGLSITADY----------------------------------
>ERR1700674_3978515	66	0.262	2.591E-08	91	187	192	24	121	132
-------------------------------------------------------------------------------------------MANLIYDVDL-GWPVTPHLGGGVGAAEVTRNlSNRFGGTHDTVTAFAYQGLAGIRYRLSPAVALDLDYRYFATTATDFTSTNPDlIKSDYGTHNVVLSL----
>SRR5690349_21829957	66	0.274	2.591E-08	82	177	192	1	102	134
----------------------------------------------------------------------------------DGRLQVGSAMFNAIYDVPLPNFgiPLIPHVGGGVGWAHLwnksRPHGPGAATVSGQDDTFAVQGIAGLDYVVTPQLVAGLDYRYFLAKNVNFKVDGTDTTAH--------------
>SRR4051812_33894812	66	0.264	2.591E-08	83	166	192	1	87	138
-----------------------------------------------------------------------------------GDISSIALMANLYWDFKRPGHNWYPYIGAGFGGAHLSFENDYPALFGQSeikDEVYAWQIMAGLSVRPKPYLEFFAEAKYFQTDTIE-------------------------
>ERR1043166_6958493	65	0.274	3.520E-08	50	148	192	2	103	104
--------------------------------------------------GIRLPmGLRAEVEGLYRYQPVNSLTVSGVTSPAQGQMHLGGPMVNVYLDLPVVDFPFRPYIGLGAGglYTDITAKSGGTKVIDGSKWAMAYQVLGGAEFPLS-------------------------------------------
>ERR1700685_1724263	65	0.310	3.520E-08	91	187	192	3	101	106
-------------------------------------------------------------------------------------------MVNVLYDF-SNIGRFRPYIGGGVGTAWVRwqqVTPGNDPIFEGGQNVFQWQGIAGVSRAIFDGTEAFLEYRYVKSGSASFHSQPWDPANNIGSLASGVNA----
>SRR5688572_1208045	65	0.340	3.520E-08	83	169	192	20	115	159
-----------------------------------------------------------------------------------ADLESWLGLFNAYIDLGT-WRGITPYVGGGIGVASIDVQGYTDVNTptggfafssrDNSTTNFAWALYAGMSYDVTPQFTLDLGYRYTDLGDAKSGP----------------------
>MGYP000815209352	65	0.289	3.520E-08	43	158	192	76	189	190
-------------------------------------------FGGEFAVGAKLtDNIRAEFAYTYRNPSKRASEDEG------YEMGMQSYMINGYYDFST-GTAFKPYVSIGAGMARVKMVLKDYSYRSndylGSENTFAYSFGAGVSYDVTDDVAIDAGYR---------------------------------
>SRR4029079_16484421	65	0.281	4.780E-08	47	153	192	2	110	113
-----------------------------------------------VSVGYHVaDSLALEFETGVVWNQVDkTAGISLSSATTTVDWYQIPLLVNAVYTIPL-DSPFKPYIGGGVGGVVSEVNFRAPSvSIDDSDVVFAYQAMAGVKYAINEQMDV--------------------------------------
>SRR5919112_271922	65	0.288	4.780E-08	77	176	192	7	110	119
-----------------------------------------------------------------------------GGTSGAGRLEVGSAMLNAIYDVPLPtfGIPVIPHIGAGVGWnhVWNRSVPHNGLTVKGQDDLFAYQGIAGVDYLLSPNLVLGLDYKYMRGNNASFNVAETGATS---------------
>SRR5688572_25595574	65	0.242	4.780E-08	83	170	192	7	105	120
-----------------------------------------------------------------------------------AKISAWSGLVNAYFDFPIGGeglSGFTPYIGAGIGASYLETTGVRFVNPNGstgtwngaSKWNLAWAVTLGASYALSKDWLVDVNYRYLNLGDAASGPT---------------------
>ERR1700733_4863182	65	0.285	4.780E-08	83	174	192	12	109	124
-----------------------------------------------------------------------------------GHDNADSALANLWYDFKAPTGPFKvlhPYLGGGVGAVRSyyrDPSFAGRAIPSDYATEFGYQAGAGIGIDVTPRLTLSLDYRHLWTNRGGFHGTAAAP-----------------
>C7DSH4	65	0.607	4.780E-08	22	160	192	6	145	149
----------------------RIDGIEYKKGTEVHDPLKASFMAGGAAFGYKMGDIRVDVEGLYSQlNKNDVGGATFAPTTVANSVAVFSGLVNVYYDIAIEDMPITPYRWCWCWCSIYQQSFRSSAVKDQKGFGFAYQAKAGVSYEGTTAIKLYAGARYF-------------------------------
>MonGeyMetagenome_1017769.scaffolds.fasta_scaffold74013_3	65	0.269	4.780E-08	91	191	192	0	99	182
-------------------------------------------------------------------------------------------MANVLYDFN-AGGVIVPYIGAGAGVAFINAGALGGSNNS---TQFAYQGIIGVGYNIDPTFRINLEGRYYGTTTPNFqysGNVGIPYTLSANPQNNNFSLMAGI
>MGYP000120741957	65	0.288	4.780E-08	1	168	192	38	248	295
-DEESSYYVRAHWNGNFFNLMNGQElksnggtgatfttlkghqkTQHVSNVDDYRPNYTPSIIAGGAAVGYTMEGIRVEFEGFYSNLDVDGSGYkdtsskdapenakvfgisgvkddratasvtTNDFIGKNEGFSNVTAMVNAYYDLDLGTEiPVTPYVGAGLGVSRISF-------AGNTHYKPTLQLKGGVSYSITPEIKLYGGYRGFVTYSNEFN-----------------------
>SRR6188768_2438935	64	0.290	6.491E-08	77	186	192	1	106	110
-----------------------------------------------------------------------------GKLTDGGKADTLSLDINAYYDFPV-SGPVKPYLGAGVGVAQVKIE---DGALDDKGEALNLQAIAGASVAISPNVSLFAEGRYQRTGPIRVEATFGALTKTSKIDLSGAG-----
>GraSoiStandDraft_39_1057311.scaffolds.fasta_scaffold2472735_1	64	0.302	6.491E-08	81	173	192	0	94	154
---------------------------------------------------------------------------------VNGTLSSSTLMFNSIYDFTL-GWPVTPHLGLGLGGATLDGNFNAPSvgyRSKVSDVVFAYQGIAGVRYMVNPTLALDLDYRYRGTSGMNYTTNAVT------------------
>SRR4028119_2364983	64	0.293	6.491E-08	82	169	192	25	115	167
----------------------------------------------------------------------------------DGNVGVTSGMANLLLDFG-NDDGFSVYAGPGAGWARVKMNNivqgVATADIEGSDSGFALQGVAGVRYAITPQLDVGLKYRYFRSSRLEYNN----------------------
>SRR5260370_19738312	64	0.290	8.814E-08	76	158	192	13	98	99
----------------------------------------------------------------------------GSDPKASGSTQAFTFLGNAIYDFGVPGWSWaTPHVGGGIGVAHLTAKQKiaGATILNSSDTQFAYQGIAGLRVPLAPSWALDLHYR---------------------------------
>SRR3546814_19180655	64	0.310	8.814E-08	91	189	192	0	92	124
-------------------------------------------------------------------------------------------MVNALYDFDT-GTPFTPYAGVGIGAARTKVKDI------DSKTLFAYQGILGVSYDVTDELKAYLDYRYFATADLQgTTPAGPDVDVENESHTGMIDVRY--
>SRR5262245_10689990	64	0.261	8.814E-08	82	183	192	1	111	125
----------------------------------------------------------------------------------DTALYQVPFLANVVLHFPLPHTPVVPYIGGGVGGTLTIFDTDgltrraVTVVGSETDFGFTYQVFAGLRFDITPWMSAGLGYKYFASDDSSYHFEPvvcCGPTLHLHFDGV--------
>SRR5690606_10329755	64	0.267	8.814E-08	107	188	192	0	85	129
-----------------------------------------------------------------------------------------------------------PYIGAGVGAAHLDIDgasPVDGVTANGSEWAWAYQGIAGVGYQINSNLGLFADYRYLDTTEVNFRTSAGkELGTDFTEHRVMVGLR---
>SRR5262249_8788498	64	0.225	8.814E-08	59	176	192	0	115	169
-----------------------------------------------------------EIGAMYRDNQATVNLQSGSTfsPNFGADLNQTAVMANFFYDF-LAGQTIVPYIGAGLGVAFINTSALGSA---SSSTQFAYQGMIGVGWNVNEQFRVNLEGRYYGTTSPWFSCRAATSSS---------------
>SRR5690349_285138	64	0.285	8.814E-08	88	189	192	27	130	267
----------------------------------------------------------------------------------------HSIMTNVLYDCTL-GYPITPHVGFGVGAADVFDGLKLPgigQFFNNSSWQFGYQGIAGIRYNLSPNFTVDLDYRYFATTQPTLNIPNTSLRYRTGYRTNNFVASL--
>MGYP000945715193	64	0.315	8.814E-08	77	164	192	184	277	287
-----------------------------------------------------------------------------GTSTDTTSYNAWLLLANAYVDIGT-WYGITPYVGAGLGGAYVNWDTLTNTDDDgtfyhegGSDWRFAWGVMAGASYCLTSNLKLDVGYRYSQVDG---------------------------
>SRR5512135_1998316	64	0.288	1.197E-07	83	169	192	16	104	105
-----------------------------------------------------------------------------------GDVTAYSAMANVYLDIA-NSSPVTPFIGAGAGVLRLSIDDlrsDSVTIEDQSDSTEAWQFMAGMAVKISPRTKVDLTYRYLDTNRLSWEG----------------------
>SRR5438876_2055276	64	0.250	1.197E-07	56	153	192	1	116	117
--------------------------------------------------------WRLEGELGYRRGGIKNVTinndaglaagqglaapAPGSTIAGGGRVDAKSTMINVLFDLPWSFAGIQPYVGVGAGAAFIreRVRAGAELITNDRDMRVAYQGIAGVGWHFSPNWTL--------------------------------------
>SRR3954469_2128922	64	0.313	1.197E-07	91	187	192	27	124	132
-------------------------------------------------------------------------------------------MVNVIYDLDLGWgWPLTPHVGGGIGAAEVTRNlSNIFGGTHDTVTVFAYQGMAGLRYWLTPAVAFDLDYRYFATTETTFLSTNVGGD-KIHSDYGTHNV----
>SRR5947207_502251	64	0.302	1.197E-07	81	173	192	6	100	139
---------------------------------------------------------------------------------VNGTLSSNTLMANGIYDFQV-GWVVTPHLGLGLGGASLDGSFSAPSvgyRSKTSDVVFAYQAIAGFRYLVNPTLALDLDYRYRGTSGANYTTDAVT------------------
>GraSoiStandDraft_10_1057309.scaffolds.fasta_scaffold287745_1	64	0.321	1.197E-07	105	189	192	0	86	185
---------------------------------------------------------------------------------------------------------FVPYVGGGVGVALLQSELKAGGNeFSDFNTQFAYQGIAGVSYNFQPNIAVNLEYRYLGNTKPTFSDQNVKLKYDsSNNHTILLGVRY--
>APSaa5957512535_1039671.scaffolds.fasta_scaffold953346_1	64	0.275	1.197E-07	80	166	192	100	186	201
--------------------------------------------------------------------------------PYNADIKDLSFGTDVKIDFPLQDSRFTPYAGGGLGVHFLSASSNVPNVPDQDKTKFGLNLQGGIESDVMPNLAIFGELRYNFVSDAN-------------------------
>MGYP000072348434	64	0.279	1.197E-07	83	189	192	18	124	205
-----------------------------------------------------------------------------------ASTSTVAPMLSVLYDIET-GTGFTPYVGAGIGAAHIKHIYDGEA---GKEWSVAYQGIVGVNYDITPKLLIGAEYRYFATPSVDFDrmyaEGGDQKDYDTSNHSLFIGLTY--
>A0A0F3NR76	64	0.272	1.197E-07	44	189	192	102	264	276
--------------------------------------------AFNGAIGYSMGGPRVELEIGYERFNtisndtyasdkaykivalgrNGAITANNYVTAEINNITTVSLMANACYDIPVHDMSLVPYVCAGIG------SNLVNTTKDSLTPKFAYQAKAGVSYTITPEVSLTVGGFYHGIIGTKYEklhVDNATGLTDKTSATAEFGLSY--
>SRR5665647_1307523	63	0.260	1.624E-07	106	188	192	1	92	103
----------------------------------------------------------------------------------------------------------TPYVGAGAGAASMRISNYTSTasppfsgNTDRTQWNFAWAGMAGVAYAISPNMMVDLGYRYLSLGDVMTGSDAFGSmkLKNITAHEVRVGLR---
>MGYP001426560961	63	0.309	1.624E-07	84	188	192	1	100	104
------------------------------------------------------------------------------------DLSLFSTMANIYYDISIP-SRFTPYVGAGIGLA---------SYTTIDDTAFAYQFMVGTSYDLNNKDQLFGGYRYFGTTNYNslinfTGGGVTDGDFMFNHHAFEVGYR---
>MGYP001331601959	63	0.280	1.624E-07	90	189	192	0	102	105
------------------------------------------------------------------------------------------FMLNAYYDFDT-DSKFVPYVGGGIGYTEIDFSSYTVTvagetleSDEGSDGAFGYQVKAGISYLASEKIDVFGEAVFSGTSGFSISTADIDP---ITAWGGRVGLRY--
>SRR5579864_6341977	63	0.234	1.624E-07	83	189	192	9	140	161
-----------------------------------------------------------------------------------GRTRSITGMVNVLFDILPPESPFNAFIGGGVGFNYINLREKGDVVGpgltllpspntgvpqhlvmDSSSTKFAYQGIAGVSYNVTSRASIDLTYRYLSGSDHDFGVVNTTTggtarlRGQYRDQAVTLGLRY--
>HubBroStandDraft_6_1064221.scaffolds.fasta_scaffold8727522_1	63	0.268	1.624E-07	82	165	192	34	129	187
----------------------------------------------------------------------------------SGNLSSTVVMANAYLDFGT-WWCLTPYVGAGLGGAYNRITGVQDNGINSDGtvgfgytandsgaWNFAWNAQAGLTYAVTNNFKVDMNVRYLHLGSP--------------------------
>SRR6516162_1205957	63	0.254	1.624E-07	83	170	192	16	116	271
-----------------------------------------------------------------------------------GNTHSNAIMANAIYDFTF-GWPITPHIGAGVGAADVNAGVSLNPGVNppgplhtlgfvslaGHQWNFAYQAIAGIRYEINPLVSLDFDYRYLATPNFTVNST---------------------
>SRR5580658_2465534	63	0.302	1.624E-07	89	191	192	4	111	280
-----------------------------------------------------------------------------------------SALANLWYDFKTLEGPFsvvHPYLGGGAGAVRshyHDATIAGDAIASDYATEFGYQAGAGIGFDVTPRLTLSVDYRHLWTDRGSFHDTLAAP-LDVRQRYLANTALLGV
>ERR1043166_8184090	63	0.255	2.205E-07	79	162	192	11	96	114
-------------------------------------------------------------------------------PSPTGQMHLAGPMLNVMWDFPVVDFPFRPYVGLGIGGLYTDFTANSGGvkVIDGSKWNMAYQVIAGAEFPLSQSSRLTASYRWLKV-----------------------------
>SRR5580658_5130831	63	0.320	2.205E-07	96	174	192	0	79	118
------------------------------------------------------------------------------------------------YDF-TTGWPLTPHVGVGVGAVDLvdSMHTPTGSFLNDSEWEFGYQGIAGVRYNISPSFAFDLDYRYLATADATFSTHAPSP-----------------
>MGYP001213546259	63	0.272	2.205E-07	76	174	192	8	99	126
----------------------------------------------------------------------------PGTPAINDDLLVQALMSNVYFDL-VNSSAFTPYVGVGVGGARVENEL------GERDAAFAYQGRVGVEVALGGKFSLGAEYVYFRTLDVEYGPKDFAP-----------------
>SRR3990172_1356763	63	0.318	2.205E-07	105	189	192	0	87	128
---------------------------------------------------------------------------------------------------------WTPYLGVGVGAAFVNVEASAPGllLFDDEDTQFAYQGIAGIGYNVNRRLQVFVDYRYFGTTDLSLRTvGDVGINADFRNHTVMAGLRF--
>SRR5262245_61393522	63	0.244	2.205E-07	80	172	192	2	98	148
--------------------------------------------------------------------------------PSEGHRAAYAIMTNILYDLDL-GLPVSPHIGGGIGAVMLKERVFVPSegvgqVFPGTDWVFGYQAIAGLRYSITPDFALDVDYRYLATSTSHFRTPPG-------------------
>MGYP000331839760	63	0.284	2.205E-07	54	169	192	0	129	165
------------------------------------------------------NNLRGEFEFVYSKLKVDSSDFVDASYAGDlyfaddagealepgsrgifknEGFVNKAAMVNVYYDFATEKLPVIPYIGAGVGASKV-------TFLGASETTLAYQVKAGVSYPINETFSIFAGAQYFGLADTTFKN----------------------
>MGYP000090620153	63	0.238	2.205E-07	78	191	192	49	166	167
------------------------------------------------------------------------------PSISSADISVTTFLANAYKDFSLAN-KLSSYLSAGVGIAYSEATADNasatygnttlnwTEVRSFDDTVFAWQLGAGLNYDLTSDIIVDVGYRYLGTDDFTFEKNTI-------VEFGSHNVTAGI
>MGYP000927468753	63	0.242	2.205E-07	44	166	192	94	249	299
--------------------------------------------SIGLGAGYRFNSWlRFDVTGEYRIPAsvkatdnltaevLTTGDLLQANTDYRARLSSLTGLVNLYVDLPI-GGRITPYIGAGIGASRNEVSNlfasgyatltdpttgqvashtSFATAGSKANWELAWALMAGFSVDISDDVKLDAGYRYLDLGSSE-------------------------
>SRR5215470_11719489	63	0.291	2.992E-07	91	167	192	5	83	103
-------------------------------------------------------------------------------------------MANALYDLPVAIGPVAPHVGFGLGVAEqtQEIKIGGHTLVDSTDSVFAYQAIGGLRWPVSAGVALDLDYRYFATSSPHF------------------------
>SRR6185436_5589678	63	0.242	2.992E-07	56	145	192	0	106	107
--------------------------------------------------------FRLEIEGGYRSADIDEVTivrdetdpatyAPGDVVDAGGDAQLGTAMVNLYYDIHIADGPILPWIGAGIGAAFVDYAIDDPIYPlltfggKDTTWVFAYQFMAGITF----------------------------------------------
>SRR5271157_4868239	63	0.234	2.992E-07	54	152	192	0	109	111
------------------------------------------------------GRVRLEAELAYRRADVSKTTIGSGGSNFpgltgqstsSGDVAALAWMGNAIVDM-LPNSPVTPYLGAGIGGVRLQLENYaalGTTFVHQSDMQLAYQGIAGVRYQITPSIS---------------------------------------
>ERR1700722_15337645	63	0.325	2.992E-07	82	161	192	6	84	120
----------------------------------------------------------------------------------SGRANLGSALVNAIYDFPIA-PRWAISVGAGAGAGFTDFPTGAPAEVNSTKTDFMWQGIAGISYSLAPNTDLFVDYRYRD------------------------------
>SRR5260370_24309140	63	0.276	2.992E-07	100	189	192	1	105	125
----------------------------------------------------------------------------------------------------MPDSRWTPYLGGGVGAARLTTNDVsvhacdnvaSGCAYDATSWRFAYQGIAGVKYALTPAVSLAVDYRYFATMRPSFSdshsalTGGFSLKPDYHTHQSFLLLAY--
>SRR5918998_323226	63	0.305	2.992E-07	55	147	192	0	93	141
-------------------------------------------------------RLRLEANVSWCENDVDELEVEGFDVEGDGEAGAVVGLANVYYDLDL-GIPLRPYVGGGIGAARVSVEADAGGLLDADDegWAFAWNLAAGLGYEV--------------------------------------------
>SRR5579864_6850392	62	0.321	4.060E-07	87	171	192	2	87	109
---------------------------------------------------------------------------------------QTPLLANVFYKMNLND-RWTPYIGVGAGgdLATLDLEPDLGSSRSDTDIAFAFQAQAGISYALSDHASVDLGYKFFGSGHHGWNIEG--------------------
>SRR5258708_5844218	62	0.219	4.060E-07	42	159	192	7	160	161
------------------------------------------GWLLGAALGTHLtSNLRIEGEVSFARLDTKTSSTfsctnlnntpnscfnagnnifdGQGTRTRTDHLDTVWLLANMWYDFA-PGSTWNPYVGGGVGLVHARggfksnfvtnegngNPVNDFMDINVDSWGLAFQAGAGVKFAIMPNVSLDVGYRF--------------------------------
>MGYP001313551921	62	0.289	4.060E-07	84	166	192	68	150	165
------------------------------------------------------------------------------------DLSDFSFGADVNVDFPLQDSRIVPYAGGGLGLHFLSFNSTVPTVPDYSDTKLGLNIQGGIRNDIMPNVSIFGEARYNFVSDAN-------------------------
>MGYP001139710461	62	0.286	4.060E-07	56	164	192	0	120	207
--------------------------------------------------------FRVDLTGDYFfkaafrgSSAGTGCGAGPCTSTDASTMSALLLMANAYADLGTWHG-ITPYLGAGLGGARISWGDLETTTtgtaihTGSTNWRFAWALMAGASYCVTDKLKLDVGYRYARVAG---------------------------
>ERR1700676_1372287	62	0.242	5.508E-07	82	167	192	14	107	115
----------------------------------------------------------------------------------DGSIHAFTLMGNVLFDV-LPDGPIDPFFGAGAGIANVRVKTNGRFTPstppqnlmiDASDKKFAWQGIAGLAFRVSDQLNVDLTYRYMATQDINI------------------------
>SRR4029079_5806179	62	0.292	5.508E-07	84	168	192	0	87	117
------------------------------------------------------------------------------------HVSATYLLGNVWYDV-HNETSFTPYLGGGAGAAWVEADtifnHDDSFGYSDGEMAFAFQLGGGVKFDLTDNIAFDLGYRFKGILDVDFD-----------------------
>SRR6478736_3072840	62	0.243	5.508E-07	83	184	192	7	116	117
-----------------------------------------------------------------------------------ADIGGWAGLLNAYFDLG-NWSGFTPYLGGGVGLSHLTASavhdgiagVTTRSWADASKWNFAWSLTAGASYAITPNLLIDGSYRYTNLGSAVSGAvSPASATSSVKYDHLS-------
>MGYP000405555858	62	0.270	5.508E-07	74	163	192	0	98	128
--------------------------------------------------------------------------PGNLTRPADGSVNLVSGMVNAYWDFDMGPG-FTPFVGVGGGAVKAEVEITAPrptapnagavSLIDNDATNFGWQAMAGLSFPVSGNMSVVGQFRYFDAG----------------------------
>SRR5436190_9022377	62	0.325	5.508E-07	97	174	192	0	82	143
-------------------------------------------------------------------------------------------------DFRPNWfaGRLQPYLGGGAGSANVRMDQLADASGarrDDSENVFGYQGGAGVDYDATKRLVLTVGYRYLETNRAHFAGTAGTA-----------------
>MGYP001150224770	61	0.345	7.472E-07	91	173	192	12	94	117
-------------------------------------------------------------------------------------------MANVIYDFEI-GLPVTPHVGAGIGAAQVTRNlSNRFGGTHDTVTVFAYQGIGGLRYMVLPSVALDIDYRYFATSGTTFTSTNPD------------------
>10601|scaffold1122054_1|+3|10	61	0.321	7.472E-07	91	173	192	20	102	148
-------------------------------------------------------------------------------------------MANLIYDFDV-GLPVTPHVGGGIGAAQVTRNlTNIFGGTHDTVTVFAYQAIGGLRYMVLPSIAFDLDYRYFATTGTTFTSTNPD------------------
>Dee2metaT_32_FD_contig_31_9117493_length_264_multi_1_in_0_out_0_1	61	0.321	7.472E-07	91	173	192	20	102	148
-------------------------------------------------------------------------------------------MANLIYDFDV-GLPVTPHVGGGIGAAQVTRNlTNIFGGTHDTVTVFAYQAIGGLRYMVLPSIAFDLDYRYFATTGTTFTSTNPD------------------
>ETNmetMinimDraft_18_1059904.scaffolds.fasta_scaffold895574_1	61	0.313	7.472E-07	83	164	192	43	128	151
-----------------------------------------------------------------------------------GRSQIATAMINGIYDFdlRTPVFPLTPHIGAGVGWAHIwdKEGPVAGFLVKDHTDTVAYQAIGGVEYAMTPNLKLGVDYRYFTAQD---------------------------
>MGYP000896984144	61	0.277	7.472E-07	83	190	192	15	132	168
-----------------------------------------------------------------------------------AQVNAIHGLINGYVDLGT-WWGVTPYVGAGVGLASVkfgsliDFGQGTGVAADKTSTNFAWALMAGLGYDVNERLKLEMGYRYLNMGKATsgaiiCNVSTGCAQEQQSFTFASHDMRIG-
>MGYP001029852183	61	0.269	7.472E-07	92	163	192	92	168	201
--------------------------------------------------------------------------------------------ANLFWDF-HNDTAFTPYVGAGLGMAFNYVGYDFTDNNgnkcsaDDRFTNFAWNVGAGVAYNFNENFAVDASYRFVGLG----------------------------
>SRR5262245_9651776	61	0.267	7.472E-07	85	166	192	0	84	263
-------------------------------------------------------------------------------------LQEISLMANVLYDIPF-GERFSGSLGAGLGADYLDYEFNNvnglNVSRSDSTWKFAWQLIAGLNYEVAPQTAVFLNYRYMQVEGID-------------------------
>SRR5580693_7202410	61	0.318	1.014E-06	83	167	192	7	97	103
-----------------------------------------------------------------------------------GNDNADSALANLWYDFRAPTGPlsaVHPYLGGGAGAVRSyyrDATRAGGAIASDYATEFSYQAGAGVDFDVTPRLTLSVDYRHLWTNRGSF------------------------
>SRR6185295_13482369	61	0.275	1.014E-06	105	191	192	4	101	127
---------------------------------------------------------------------------------------------------------FQPYVGLGAGGAWAKwhhfqasastaYPTGTPMVDDSSPAPFQYQGIAGVEMPLSPNADLFVDYRYIGTIGHRYESTTPTGSRFSNMDDRSHNVMVGV
>SRR4051794_14390017	61	0.310	1.014E-06	81	170	192	18	116	137
---------------------------------------------------------------------------------VRADLDSFVGLVNAYWDI-VTVSGFTPYIGFGAGFADNSYGRTSitsaatgatlGSVNGHSRTEFAWQATAGFSYSFTPNWALDFGYHYLDMGTSQTGST---------------------
>Kansoi400Nextera_1026152.scaffolds.fasta_scaffold44464_1	61	0.271	1.014E-06	65	175	192	39	150	157
-----------------------------------------------------------------SSTTNQDFVANYAGADASGRLSVTYALANYYVDFDL--GRIRPYVGVGLGLGYVETRDFgviGAQMLSDGNWGWAYQFGAGLSFDLTSNVTLEAGYRLLSVRDVETTSRTGAID----------------
>RhiMethySRZTD1v2_1073278.scaffolds.fasta_scaffold3728220_1	61	0.257	1.014E-06	71	167	192	39	131	159
-----------------------------------------------------------------------TLTLGGFAGSAGINFQQINVMGNIYYDF-LAGSSIVPYIGAGAGVAFLNAGALGVSVNS---TQFAYQAMVGVGYNLDSTFRINLEGRYMGTTTPNF------------------------
>ERR1700677_4553264	61	0.252	1.014E-06	43	155	192	39	179	181
-------------------------------------------FAGFVRIGYHvMPHVRVEIEGGYRHGGIQSLHDIPSPPGADvdicapgtadptcgnpgGSVTAWTGMANILFDL-MPDAMINPFAGGGVGFKHVSVNTSGDAVGDaynapvpfavsESSTNFAWQVIGGLSYKATDQVNIDL------------------------------------
>SRR3954447_7327296	61	0.246	1.014E-06	47	164	192	1	123	186
-----------------------------------------------GSVGWGFGNgLRLDAEGNYRHNDASSGQGSG---ALGGREQKYGVMVNALFDLDIGSPYVFPYIGVGAGYGWVERRlarsaSFSGTRSDEGEGSLAYQAIAGLSFPIPwvVGLSLTAEYRYYALAG---------------------------
>SRR5438477_9633664	61	0.231	1.014E-06	38	155	192	73	206	207
--------------------------------------EFKTGFTGSGAVGYAWPiGLRVEGEFGYIYAPVTREH----DRSIGGSIRSYLAMANVYYELKTAWlGPFKPYIGFGLGSAWVNEDrqavlvyapcsvcvygspPLTTVTIDEWRTAFAYQGRIGIGYDVNAWLDLSA------------------------------------
>SRR5579864_9371432	61	0.255	1.375E-06	78	163	192	0	92	101
------------------------------------------------------------------------------PLTAKTDIRSVVGMINAYYDFPT-LAAFTPYVGGGAGVARNEFGATslsaggvaAGTARSAVKTNFAWQVGGGVTFSVLPTIALDIAYHYLDAG----------------------------
>ERR1700749_3291331	61	0.282	1.375E-06	76	167	192	10	92	108
----------------------------------------------------------------------------NFPLHLNDHVNVLSGMVNALLDFG--DDTWGGFAGAGVGIANVH-------LLGDSSSKFAWQGIAGLRYGISPNIDLSLKYRYFQTGSLSF------------------------
>SRR5512140_3371334	61	0.273	1.375E-06	82	170	192	5	98	115
----------------------------------------------------------------------------------DATMGVVPLLVNVKFQLP-NHTRFTPYIGAGVSGAAVYMHIADLHIGNTSVWGtesavvFAYQGFAGVRFAINDRMGLSVEYRYFGADGPDFEAD---------------------
>ERR1700748_2923592	61	0.245	1.375E-06	87	189	192	1	121	134
---------------------------------------------------------------------------------------SWSVLVNGIYDI-MPEHRISPFVGAGVGAVMIDQRANGRFNTDvvtetgnvhNGTTTFAYQALGGLTFKATEHLNLDLTYRYLASENVRFNLINTTPgggtlnpgafKGRYEDQSVSIGLRY--
>ERR1043165_6061689	61	0.285	1.375E-06	38	119	192	72	151	152
--------------------------------------EFKTGFTGSGAVGYKFPfGLRTEGEFGYLYAPVKR----DDGVDVSGSDKAYLLMANAYYDFKLPFlGPFRPYVGAGLGGARVN------------------------------------------------------------------------
>MGYP001430077924	61	0.245	1.375E-06	88	189	192	40	156	160
----------------------------------------------------------------------------------------WSGIVSLYADLGTVAG-FTPYIGAGAGLVHAKRDyrlqsdfaangiPDIDFRDRSRDYRFAYSLGAGVAYNVSPNLALDVGYQYLASPRTEYVEMTGPASYRvrrgVDFHQIKVGLRY--
>HubBroStandDraft_1064217.scaffolds.fasta_scaffold1771522_1	61	0.257	1.375E-06	82	165	192	31	126	185
----------------------------------------------------------------------------------DGNVSSTVFMANAYLDLGT-WWCITPYIGAGVGGGFNRVTGVQDlginsngtvgfgfTQSDASAWNFAWNAQAGLTYNVTNSFKVDLNARYMHLGSP--------------------------
>MGYP001498895755	61	0.261	1.375E-06	78	163	192	33	138	189
------------------------------------------------------------------------------NTEYEARLSAFVGMLNGYWDIGTWNG-FTPYVGAGVGFARVKISDVTTqsqatftdaftgdqlmqntsgSSASNTRTNLAWSLMAGLSYDMRSNMKLDLGYRYLNLG----------------------------
>SRR5215472_15281902	61	0.281	1.375E-06	83	170	192	7	108	318
-----------------------------------------------------------------------------------GSTHSNAIMANVIYDFTL-GWPITPHIGAGIGAINVarsigatgqaetpngTFVNFSTGAGSNNSWGFAYQAIAGLRYFINPALALDVDYRYLASTNNSFTGT---------------------
>SRR5216117_3574790	60	0.302	1.864E-06	89	166	192	0	85	102
-----------------------------------------------------------------------------------------SGMFNAIYDIEGLSSSVLPYIGAGIGAANLKGEVTfndfttgiTDTRDTRSNTRFAYQVLAGVGFKVMDNVNMNVGYRYFGTTSGD-------------------------
>SRR5436190_5272924	60	0.333	1.864E-06	103	174	192	5	79	105
-------------------------------------------------------------------------------------------------------GRLRPYIGGGVGEANVRMDQVLDASGarrDDNDNVFAYQGGAGLGYAATRRLTLSVGYRYLETNRAHFAGNSGSP-----------------
>ERR1700761_7244000	60	0.285	1.864E-06	47	147	192	16	116	117
-----------------------------------------------GTIGYRWDNFRLELEGGY---DQRGLVRAASAPEVEGGMSVTSGLVNLTYDVPL-WYGFKGTIGGGVGFGdlnpHIKNSANEAWLIHGTNTGFMWQGIAGLAYNI--------------------------------------------
>SRR4051794_2232562	60	0.273	1.864E-06	91	181	192	27	121	126
-------------------------------------------------------------------------------------------MANAIYDFDihTPVVPLVPHIGLGLGYAHVmnRSAPHNGLLVKKQDDTPAGQLIAGVDYAVSPGLKLGLDYRYFVAHDADFRVATTGGTSHVGDF----------
>SRR4030095_11335026	60	0.250	1.864E-06	31	145	192	17	136	137
-------------------------------PGTPNEQEYKLGFTGSGAVGYSFPfGLRAEGEFGFLYTPVSK----DAGVDISGSVKSYLMMANAYYDLKIPAlRPSKPYIGAGLGAARVNDDHEifvsrlrVRAYVDNWRTTFAYQARIGVGY----------------------------------------------
>14891|Ga0315321_10000722_7|+9569|00	60	0.306	1.864E-06	45	152	192	29	139	163
---------------------------------------------FGVATGREFtTDFPAELEYSFRSNASDRWWVNGAGTDWTDTLNTSAFMTNVYYDFQKRDfHNIVPYVGTGIGVVIADGDFSTPAIDlSIKDEAFAYQFIAGASKQMSRSMT---------------------------------------
>SRR5512135_2248611	60	0.303	1.864E-06	75	164	192	19	116	207
---------------------------------------------------------------------------NPGTNEYTADIQSWVGLANAYINLGT-YHCITPYVGGGVGFATISVNGLKDVNVpnesvfyaaDHTQTNFAWGVYGGLSYDVTPGLAIDLSYRYTDLGD---------------------------
>Q70HW9	60	0.224	1.864E-06	32	161	192	53	201	272
--------------------------------TSGYRGDYNPPFAGGIAFGYEgklgNNNYRAELEGMYSSVKADNIGLKGNWVSVlyfrvigegenrktymyaakvdNDRIENTSIMANACYYLKSDSFSFFPYIGAGIGLTRMKM-------FGEASVGPAYQLKAGLAYRINKDVNMRVGYRHFG------------------------------
>SRR5471030_1932654	60	0.282	2.527E-06	91	189	192	2	93	99
-------------------------------------------------------------------------------------------MLNLYYDF-MPSSVWTPFVGVGAGAAFIDSNTSFGS------TQFAYQGTLGVSYNIDNQWALSLAGTFTGTTSPCITVNGVSSCSQNDGLGVGLGVRY--
>SRR5208282_391242	60	0.283	2.527E-06	86	160	192	14	94	104
--------------------------------------------------------------------------------------HSLSYMANVVYDvLPLRTYGFTPYIGLGVGYCHNTEkhkykTDTVTNSDKEKDNRFAYQGIAGVKYPLNETLSAGGEYHYF-------------------------------
>SRR5207253_428876	60	0.291	2.527E-06	91	189	192	0	101	104
-------------------------------------------------------------------------------------------MGNLYYDMR-NSSGWTPYIGGGAGMANVTLSKNSGlGNTSDGKNVFAYQAMAGIGYSPQslPMTEWTLGYRYFVMNSPDFNTATGKVKlDDPKSHTAEIGAKF--
>SRR5580693_6959473	60	0.245	2.527E-06	96	188	192	1	102	106
------------------------------------------------------------------------------------------------WDIPFPDFPVRPFIGAGIGGAYVSADLRDPANTNtylkSDNWGLAYQLMGGASFPVTPDTRVTAAYRWLQLDNIhaacgTSGLPRLTCRSSLNSQSVDLGLE---
>SRR5947209_310175	60	0.319	2.527E-06	105	169	192	3	74	107
---------------------------------------------------------------------------------------------------------FTPYVGGGVGVSNNHFgrtaitlGAINGSINENTNTDFAWQASAGVSYSVTPNWAIDFGYRYLDMGQVRTGN----------------------
>SRR5664279_603487	60	0.267	2.527E-06	54	147	192	12	110	116
------------------------------------------------------PDLRVELEGDYRSNKITGESGNAGETGAKGKETKLGLMANGIYDF--NASWVRPYLGIGAGAQSVHEAGSSTTSgtitvsaPSQTKSSFAYQAIAGLAFPI--------------------------------------------
>ERR1700740_734775	60	0.298	2.527E-06	83	191	192	0	111	116
-----------------------------------------------------------------------------------GHQNDYSAMANLLYDFKT-HSRFTPYVGLGIGIAMVRWEKFQDASatqigNPGGGTKLALQAIAGVAYALAPQIELTFDMRYKGSNNHAFQG-VQTVDSIQNFKVRDTTLLAGV
>SRR4051812_4247610	60	0.278	2.527E-06	92	189	192	1	103	127
--------------------------------------------------------------------------------------------ANLLYDFD-SASTFTPYIGLGLGVSsnkWRHVVAPGLPAFDDRATGFQWQGILGVSKKVSPRIKVFADYRYISAGGNQFASRPVGslvTNHDDRSHNILVGMRF--
>ERR1700761_4067477	60	0.300	2.527E-06	83	166	192	8	96	133
-----------------------------------------------------------------------------------GGTTVAALMANINYDYPLTD-RWMLTGGLGAGGARVSHNIFSTTNTNtnlffgGHGYGFAYQAIAGVSYALTSHIELGAEYRFMDTMDTD-------------------------
>SRR5262249_21600911	60	0.288	2.527E-06	73	159	192	11	100	134
-------------------------------------------------------------------------TTPTPGIEIGGNTQVFGFFGNVLYTPPFQFGlPVTPHVGVGLGALDVTTTIKVNdmRVFDSSGWAPGAQAIGGIRYQLTPQWSADLDYRY--------------------------------
>SRR5689334_14567236	60	0.294	2.527E-06	71	165	192	29	116	145
-----------------------------------------------------------------------STTGGAFGTSVAGKVSQVAILANGYYDF-FPGATITPYVGAGLGIAFVD------ANCSLCSTQFAYQGIVGLSWNVDQNVRVNLDGRYYGTTNP--------------------------
>SRR5262245_36461682	60	0.268	2.527E-06	82	164	192	24	119	156
----------------------------------------------------------------------------------SSSFSALPILFNAYFDLGT-WGGLTPYVGAGIGASLVSWDSWRTaesidpatesfvsfANAGTDDWRFTYALMAGASYAINPNLSIDLGYRFTDIDD---------------------------
>DeetaT_10_FD_contig_21_16662595_length_248_multi_3_in_0_out_0_1	60	0.242	2.527E-06	91	189	192	0	91	218
-------------------------------------------------------------------------------------------MANVLYDF-MPAAAFTPYIGAGAGVAFIDSNASLGS------TQFAYQGMLGIAANINPSMRVMVEGRYLGTTNPSVNTPIGTISFQNQNILALIGLQF--
>ERR1700744_2677947	59	0.298	3.426E-06	83	160	192	14	100	102
-----------------------------------------------------------------------------------AKFRNWSAMLNSYIDFNLPiIRPLIPYIGGGLGIDQNKVGSSTLTVGGRTgsnltgsnKNQFAWQVMAGVSWSLTPTLALDASYRYF-------------------------------
>SRR4029077_14887556	59	0.276	3.426E-06	64	164	192	0	103	104
----------------------------------------------------------------YRRNGARDLVGTNFILQGsSGNRHTNSIMTNVLYDFTL-GYPITPHFGFGVGAANVFDGLKVPgigQLFNNSSWQFGYQGIAGIRYNLSPTFTVHLDYRYFATTG---------------------------
>SRR3569623_1463833	59	0.257	3.426E-06	83	171	192	4	99	114
-----------------------------------------------------------------------------------GSVESWTLMANVVYDF-MPDAAFRPFVGAGVGANKVSTDisgrmnnvAFGGVGIHDDYTAVSYQLLAGASFDVTQRLTADLTYRYLGGSNVQYSTSD--------------------
>SRR5258707_3359124	59	0.265	3.426E-06	73	167	192	1	98	130
-------------------------------------------------------------------------TAAGAPLPARGGYTQIAApMANVFWEPPLPNFVVQPFLGAGFGAAYIDshLRSGTTQVFESDSWHFAYSLMAGVTLPLSPSSRLTGMYRYFRVQDASY------------------------
>SRR4029077_9538481	59	0.325	3.426E-06	92	173	192	32	113	131
--------------------------------------------------------------------------------------------ANVIYDFNLGWL-VTPHIGGGIGAAEVTRNlSNKFGGTHDTVTVFAYQAIAGFRYPITPALAVDVDFRYFATPGTDFTSTNPD------------------
>SRR5690606_13276324	59	0.269	3.426E-06	83	189	192	0	129	146
-----------------------------------------------------------------------------------GSQRTVSVMANVLYDFAlFGNAPIVPYVGAGVGWAWIETHKLRATSnvfglrfeSDDWDNRFAYQAMPGLSINLPvPSLAVTAEYRFFGTLSPEHRGsvravnvpgapvvATGSVDTDNFNHSILVGVRY--
>SRR5690606_2179865	59	0.333	3.426E-06	77	168	192	29	129	154
-----------------------------------------------------------------------------GTNDYSANLKSWMGLANAYIDLGT-FRGITPYVGGGVGFASITSMGFKDQNVpqgstfyadrDKKTTNFAWALYAGLSYDVTPAVTLDFGYRYTDLGSVKTG-----------------------
>APAra7269097080_1048540.scaffolds.fasta_scaffold01226_1	59	0.281	3.426E-06	83	165	192	20	114	154
-----------------------------------------------------------------------------------GNFASAVFMANAYVDLGT-WWCLTPYIGAGLGTAYNRITGVTDnginsdgtagfglSFNDQANWTFAWNAQAGVTYNVTNNFKVDLSARYLHLGSP--------------------------
>SRR5271170_1462354	59	0.256	3.426E-06	104	174	192	0	73	167
--------------------------------------------------------------------------------------------------------RVTPYIGAGVGGADVtlcTISVNGTSLGSPSTWEFAYQGIIGFKYAISPVVSMSLDYRYFATTNPTFSGTAGGP-----------------
>SRR5829696_1081283	59	0.303	3.426E-06	75	164	192	13	110	169
---------------------------------------------------------------------------PTYTNEYSGIKKEATGLVNVYVDLGTWHG-ITPFIGAGIGASYNTISSFKDVNtvtggvayaDDDSKWDLAWALQAGLAYEVTPGLSLEVGYRYLHLGD---------------------------
>SRR5208337_4805003	59	0.232	3.426E-06	82	168	192	20	117	175
----------------------------------------------------------------------------------SGNLSSSVFMANAYVDLGT-WWCITPFIGAGVGGAYNTISGIQDNgiisngtvgfgyGSDNSAWSLAWNVRAGLTYNVNDNLKIDFSWRYLNLGSPQTG-----------------------
>SRR5215467_1385552	59	0.252	3.426E-06	78	183	192	58	160	201
------------------------------------------------------------------------------PGTVSGTIQQMTYMVSGYVDI-LPGARIVPYVGFGAGMAFVSDGVGSCGMCS---TQFAYQGGGGVGFNVTENIRIDIDTRYYGTTSPgAYNNNNITTTVRARYRLN--------
>SoiMethySBSTD1v2_1073268.scaffolds.fasta_scaffold00563_34	59	0.325	3.426E-06	91	176	192	57	134	214
-------------------------------------------------------------------------------------------MVNGLLDFAIGNS-ISVYGGGGVGYARIEAMGQA-------DSAFAWQGIAGVRFALTPNLDLGLKYRYFRTETVGLNPAPATLTS---------------
>ERR1700675_4969210	59	0.290	4.643E-06	91	173	192	0	84	104
-------------------------------------------------------------------------------------------MANGSYDFNL-GWPLTPHIGMGIGATEVSGKLNAPIIGyrlNTSDAVVASQAIAGVRYNISPNLAFDLDYRYRGTSDATFRSNSFT------------------
>SRR4051812_23062701	59	0.279	4.643E-06	88	164	192	11	96	131
----------------------------------------------------------------------------------------YGGMANVYYDIDLTFlgtNRVVPYVGAGVGWNRTNWNDVVFPQTSATlrvdsgVDSFAYQLMAGAAVPITRTLSLNAEYRFFSIPN---------------------------
>GraSoiStandDraft_53_1057289.scaffolds.fasta_scaffold3762945_1	59	0.291	4.643E-06	83	168	192	36	137	149
-----------------------------------------------------------------------------------GNVSSIVALVNGYVDLGTWHG-FTPYVGVGVGVAQNRLSGLTDQgfsynslngvgsptggyCDDGRKTNFAWALMAGLGYSVTPNLKLEIGYRYLNMGKFQTG-----------------------
>SRR5262245_59895039	59	0.254	4.643E-06	87	189	192	2	122	151
---------------------------------------------------------------------------------------TWSGMANVIYDI-FPQYRIVPFVGAGIGAVHMDQHINGRLNTDAVDetiythegqWQFAYQGIAGVSAKVTERLKVEILYRYFASDGINWRTFNTTPgggtlfpgefKTRYEDISVSIGLRY--
>MGYP001049869962	59	0.274	4.643E-06	108	190	192	0	90	168
------------------------------------------------------------------------------------------------------------FIGGGAGIARLNAHIwqlakFGPAFADDSDTGFAWQAIAGVRYALSDRVDLSLKYRYFQMNGVDlqtVNGNNLSGSWHSNSLLAGLMFNLG-
>SRR6476661_2720527	59	0.252	6.293E-06	87	173	192	3	86	104
---------------------------------------------------------------------------------------QVPIIVNGIYNFHMN-GPVTPFIGVGLGG--VATTLDVEDVGSDTDFTFGYQALVGVNYALSQNISIGASYKFLGTTDHEWTISGST------------------
>SRR5436309_2832846	59	0.285	6.293E-06	85	168	192	2	81	107
-------------------------------------------------------------------------------------IRQVGVMANISYDIPT-GTPFVPYVTGGVGGVGTHVESFDA---KDSVFTFAWQVGAGAAIDVSPKVQLTADYRFREVSAGNFG-----------------------
>SRR5690606_37759049	59	0.304	6.293E-06	84	164	192	4	84	110
------------------------------------------------------------------------------------EMYLVPVMLNYRAEI-LSTGKFAPYVGVGAGAARVNVEQSFGGPSRaDKDTTFAAQAFAGVTYKATEKVSLHLGARYIWIGE---------------------------
>ERR1700689_1033270	59	0.250	6.293E-06	76	160	192	27	122	129
----------------------------------------------------------------------------PASDNPGGSLDSWSVMANVLFDILPDESPFNAFVGGGMGALNVKLLTNADlvgpsvvgtpaVTINESNTKFGYQGIGGLTYRVTDRVNVDLTYRYL-------------------------------
>MGYP001326395045	59	0.260	6.293E-06	89	173	192	34	124	140
-----------------------------------------------------------------------------------------SLMFNVYKDFP-RDGKFTPYVGAGLGSTHVEMQTYTTTvagtdvaVSDDGRDLFTWDLKAGVTYDLNETADLYGELSYLKTESFDEDGINYD------------------
>SRR5262245_9287315	59	0.261	6.293E-06	105	188	192	0	87	151
---------------------------------------------------------------------------------------------------------IEPYIGLGIGAARLDISAVGAPlgNIHDEDTVLAYQAMVGIAFGITEQLDLDVGYRYFVADGAEVDPagTAAPRDVDYEQQAVTVGLR---
>SRR5437867_691836	59	0.285	6.293E-06	85	168	192	82	161	162
-------------------------------------------------------------------------------------IRQVGVMANISYDIPT-GTPFVPYVTGGVGGVGTHVESFDA---KDSVFTFAWQVGAGAAIDVSPKVQLTADYRFREVSAGNFG-----------------------
>SRR3954466_2104879	58	0.282	8.527E-06	85	167	192	1	90	99
-------------------------------------------------------------------------------------LNNFGVMVDALYDF--NMGALSPYLGVGVGYGWVEAKsmrlsgPNGSVRVDDTDAQFAYQGIAGVAYNLSsmvPGLAATAEYRFYGTLDPEF------------------------
>SRR5580765_3406901	58	0.310	8.527E-06	77	173	192	3	104	106
-----------------------------------------------------------------------------GVSNDDGRIANTSAMGNVIYDINT-GTFVTPYIGVGVGMSYVQIRANPAATatpqvwFDNHDVVVAYQGIAGLSFQVTPAIALGVDYRFFGTMEPRIPSSTPP------------------
>ERR1700733_10240973	58	0.280	8.527E-06	47	143	192	11	107	109
-----------------------------------------------GSVGWGFGNgLRAEFELDYRYNGLNkvTTTTPPGSTAVSGSEQKYGPMVNVLYDFNNLSPAVVPYLGAGIGYQWATLKSGAT---SATAGAFAYQAILGV------------------------------------------------
>SRR5688572_2000907	58	0.305	8.527E-06	107	190	192	1	85	144
-----------------------------------------------------------------------------------------------------------PYVGGGLGAALLSGEgTDGDIIIDDASLGLAVQLGAGLRVALTDRLALDAGYRYKSVIDASFHGDPDGSEYDGAFSLYSHNVQIG-
>MGYP001154257287	58	0.223	8.527E-06	76	159	192	27	138	162
----------------------------------------------------------------------------PAEIETSTSVQHNSYMANFYYDFAISGSKWTPYVGAGIGFgtyqqkatvevdiddaiiaaatqagmgqMLAKLPLGEQTVADDTLTEFEWQVGLGAIYSFNDTWAFDIGYRF--------------------------------
>SRR5215470_11807659	58	0.261	8.527E-06	78	183	192	34	136	201
------------------------------------------------------------------------------PGTVSGQIQQMTYLVSGYVDL-LPGARIVPYVGAGAGMAFIS---DGVASCGMCSTQFAYQSTAGVGFNINDNFRIDIETRYYGTTSPgTYNNNNITTTVRARYRLN--------
>MGYP000390796986	58	0.250	8.527E-06	105	180	192	155	230	233
---------------------------------------------------------------------------------------------------------VVPYLGAGLGIADLAVENLGGTADVDSDYQLAYQLIGGVGYQLSPNLTLNTEARFFGINNQTLENDDVDFKAKYHT-----------
>MGYP001430216787	58	0.270	8.527E-06	105	190	192	2	97	249
---------------------------------------------------------------------------------------------------------VTPYVGGGIGFAHIDADFVGVRTlglnginsivVDSSDRRLAYQGIAGLAFKLAESLSLDLSYRYFGTLDPSFDGLLQGIPFKYEGSYANHSAFAG-
>SRR5215470_14884423	58	0.252	8.527E-06	78	183	192	200	302	433
------------------------------------------------------------------------------PGTVSGTIQQMSYMVSGYVDL-LPGAIIVPYVGAGAGMAFISDGVGSCGMCS---TQFAYQSTAGVGFNINDNFRIDIETRYYGTTSPgTYNNNNITTTVRARYRLN--------
>SRR5688572_23187178	58	0.288	1.155E-05	90	173	192	3	99	102
------------------------------------------------------------------------------------------WMVNLYHDIQICDWQWRPYVGLGVGLAQSEINSLYPTFFDtigppfagvgvntTSDMVFAYQFRAGISRPLGCRAEFYTGYRFFQADELTFSSAPFS------------------
>SRR5215470_11523097	58	0.305	1.155E-05	80	167	192	7	100	106
--------------------------------------------------------------------------------DINGAYKSYLGMINGYYDFAF-FGPIKPYAGFGLGVARVNDDRQAVRSStleiserDEWRTAFAYQMRVGVGYEIVPRVDVSAGYRYVHINGGDI------------------------
>MGYP001442362789	58	0.302	1.155E-05	86	162	192	9	92	117
--------------------------------------------------------------------------------------DALPILFNVIAKYP--EGRIHPYLGVGLGLSYVEVDgtfrarlgaVNYTAYDSDDDMAFAWQILAGVDIDLTNNLVLDLGYRYFYT-----------------------------
>SRR5690606_34039126	58	0.305	1.155E-05	80	168	192	5	99	129
--------------------------------------------------------------------------------DGDGRLEVASAMLNAIYDVPLPtfGIPVTPHLGVGVGWAHLWnrslPHGPAGTVVKGQDDVIAFQGIAGVDYVISPQLVAGIDYRYFVAHNASFD-----------------------
>SRR4051794_10020219	58	0.229	1.155E-05	75	159	192	34	128	132
---------------------------------------------------------------------------PFVTRTAKDHLDTYWLLANMWYDFA-PGSAWNPYIGGGVGVVHVKGSFKSAFTSNDnapvdwlnhnvDSWGLGLQAGAGIKFAIMPNVAIDLGYRF--------------------------------
>SRR5436190_16497602	58	0.285	1.155E-05	76	158	192	5	94	134
----------------------------------------------------------------------------NNAAPWSGAAWDNSLMVNALYDFEF-DSPVTPFIGGGIGLNqiqwgnnfRASAQLPPPTIYDTESIRPGWQGIAGVSYAVTPQIALAVDGR---------------------------------
>SRR5687767_721334	58	0.265	1.155E-05	90	186	192	9	121	137
------------------------------------------------------------------------------------------FLTNVVFSLQTPSRVFTPYIGGGIGAANVRIHgadspqvapsepgvNHFNSNPDASCWGFAAQAKAGVRLALTEHIYVFTEYRllYVGATEYTFGSTVSPGHAETTPWTVHFG-----
>SRR4051794_29814132	58	0.230	1.155E-05	90	186	192	9	121	137
------------------------------------------------------------------------------------------FLINGLVSLQTPGRLLSPYVGLGAGTAYVSMHgadslqtdpleaglNHFNSAPHSSRWTFAWQAKAGLRFNLTESVYLFGEYRYLNLryTDYTFGSTVAPGHVATTPWLVHVG-----
>SRR3981189_2255356	58	0.277	1.155E-05	90	164	192	35	117	142
------------------------------------------------------------------------------------------FMTNFIGRFSLGNGRFQPYIGAGVGAYYggtndltaNINGVNTVISKGRSGGNFAWQANAGSDYCLTPKLSIFGEYKYLNYNN---------------------------
>SRR5208282_1377330	58	0.259	1.155E-05	89	188	192	2	104	151
-----------------------------------------------------------------------------------------SMMSNLVYDIPL-GLPVVPFIGAGIGFAYtgfNTISPVGGSTVRDNDTVFVMQGIVGVSYNVTDNLALVAAYRYFAPDGSNVENGlGVKLQGADQSHTVTIGVR---
>ERR1700761_2923526	58	0.296	1.155E-05	90	166	192	3	82	151
------------------------------------------------------------------------------------------LLANAVYEFHL-DERWSLSAGAGLGAARVSHNVFQDNTNalllGGHGTGLAWQLTAGAGYAVTHNMELSVEYRYMRTGGTD-------------------------
>ERR1700733_2701243	58	0.239	1.155E-05	38	147	192	5	142	154
--------------------------------------YTDPGPLGLLALGWGFGNgLRAEIEGSYRSNGISGISTLRTNgktvplSNVSGSAQTYAVMANVAYDIPLHpfGWPLQPYVGAGAGYGWFNFNNahgngtttfqlpdnntfgpGPDLVSFGSAGAFAYQAFAGVSLPL--------------------------------------------
>ERR1700744_48122	58	0.271	1.155E-05	76	165	192	8	98	183
----------------------------------------------------------------------------GNANGVSGHLTNIPAMANVYLDIN-GGSKLEPYVGFGLGVSFVSLKGATASagRIDSSTRVLAFQPIVGVNYNVTDQVGVGGQYRYFKTVDP--------------------------
>MGYP000262286510	58	0.211	1.155E-05	33	168	192	57	210	261
---------------------------------DKYNPSYNPPFSAGVAFGYQgsSKKSKAELELNHSQVKVNNIGLANGPISMSycsekkdseekkcesfhsialnhNKVVNTSAMINTYYQLKNNRFSFSPYIGAGAGFTRIEM-------FEKTSVRPAYQLKAGINYHMAEDISIHFGYRHFGVIGGNFG-----------------------
>ERR1700722_5418735	57	0.269	1.565E-05	39	110	192	23	100	101
---------------------------------------FDDGFAVNAAFGFRWKSLRLEAEFSTMNNDINTAGVGGPGnstiaqGPAEGNITLYAYMVNAYYDFNIKNSPFKPYVG---------------------------------------------------------------------------------
>MGYP000737028656	57	0.289	1.565E-05	90	191	192	2	101	106
------------------------------------------------------------------------------------------LMSNVYLS-PAPGARVSPYVGVGVGGAFVRNQDGA------RDADFAYQAKAGVEFAVSKRVSFGVEGAYLRTLQLEFGPDEFEPAGPIGPRATggvfkALTVMAGV
>ERR1700742_1668978	57	0.277	1.565E-05	79	177	192	1	107	108
-------------------------------------------------------------------------------TSLSGNTANLSFMVNGLYDINL-GLPIVPYIGAGIGGTDFRISSLPVTsgpltglaSGGADRWGFAVQPIVGVSYSITPQISIAGEYRYLyGVDEVHFAGGNVTNREH--------------
>SRR5206468_6151913	57	0.295	1.565E-05	83	170	192	31	110	111
-----------------------------------------------------------------------------------GNVNVVSGMGNAMFDFG-DDQGWSGFVGLGGGIADVKM-------LNDSHSGFAWQAIAGVRAPITDTIDVGLKYRYFRTKTASFDSD---------------------
>MGYP000946247945	57	0.307	1.565E-05	102	164	192	37	101	120
------------------------------------------------------------------------------------------------------DDGLQGFVGGGVGVARVDVQAVraAPSFLDDSDTGFAWQALAGVRAPLNDSWDVGLKYRYFNADK---------------------------
>SRR5262249_54549266	57	0.250	1.565E-05	80	167	192	4	95	121
--------------------------------------------------------------------------------DVGGRAQAGAFMGNLYYDIHfLGDIGVLPWIGAGVGGAYIDYNIQQPSLViaaKDNTWALAYQVRAGITVPLADSVSGSVAYRYFQTEDFTY------------------------
>SRR5690348_13646275	57	0.284	1.565E-05	90	167	192	30	124	127
------------------------------------------------------------------------------------------VMVNAYYDFAIPGVPWiLPYIGGGIGAAWQTLDRQSiffndptftrpgrlTVNGKHSTDAFAWQAMAGAAFPIAqvPGLSLTTEFRYFGTDEVKY------------------------
>SRR5690606_14400781	57	0.287	1.565E-05	80	157	192	52	130	131
--------------------------------------------------------------------------------NGQGSMKTSAVMMNFMYDFDL-DLPFTPYAGVGLGMARTNIDFQPSgvSIISDKDTSFVYQFILGASYAINEQFEVEANY----------------------------------
>SRR5471030_2732698	57	0.282	1.565E-05	83	166	192	0	90	151
-----------------------------------------------------------------------------------GYLKSWVFLANAYVDLGT-WNCLTPFVGVGVGGARVTLADLSDVNPnggfgfgrNPSVWNLAYAVHAGVAYNVTKNFKVELAYRYLNIGSIT-------------------------
>AP46_1055502.scaffolds.fasta_scaffold281224_1	57	0.303	1.565E-05	73	171	192	1	92	153
-------------------------------------------------------------------------NANIPGTAIAGKVGSLNVMANVLYDF-MPASAITPYVGAGLGIAFIDSNASLGS------TQFAYQAMLGLAANVSNTMRIVVEGRYFGTTNPSVNVPG--------------------
>UPI000187C554	57	0.289	1.565E-05	80	189	192	12	122	157
--------------------------------------------------------------------------------NVNGQINQVSVLANVLYDFA-PGATITPYIGAGAGIAFIDPSFSAGCTMC--STQFAYQGIVGLGWNATSSIRVNLEGRYFGTTNPGYNFnsnvGGFPVSVSGNFPNNNFSLMA--
>MGYP001229605729	57	0.289	1.565E-05	84	166	192	67	149	164
------------------------------------------------------------------------------------DLSDLTIAMDVNMDFPMSGSSITPYLGGGLGLHILSEDSNVPGVTTQDDSKFGFNIQGGMRNQVMPNLSLFGEARYSFVSDAN-------------------------
>MGYP000200457660	57	0.375	1.565E-05	47	119	192	66	145	194
-----------------------------------------------GAIGYdfrrvpQWGGFRTDLEIRYRQNDVDSLSIGGSNlANSDGDATVWSGMVNVYHDLYLPASRPTPYIGLGVGAAYVD------------------------------------------------------------------------
>SRR5215470_3965091	57	0.252	1.565E-05	78	183	192	87	189	254
------------------------------------------------------------------------------PGTVTGTIQQMTYMVSGYVDL-LPGAIIVPYVGAGAGMAFISDGVGSCGMCS---TQFAYQTTAGVGWNVNDNLRFDIETRYYGTTSPgTYNNNNITTTVRARYRLN--------
>A0A1A9VJK4	57	0.261	1.565E-05	43	187	192	823	960	965
-------------------------------------------WLSSISLGYYAGeNGRVDFETMYSRANIED---SNSPLVFDKSASIFAFLLNLYYNPSVQDTQFAPYIGLGIGPTVFRLQRINGSPQSSMPLNvpwFAYQIKLGINYSIIPEVKTFLGYRYFSV--------PIPVADDISTHNIEVGL----
>ERR1700761_1660697	57	0.295	2.120E-05	44	141	192	0	103	104
--------------------------------------------ALGGTVGYDFVGPRIEFEGVYRQNggTISSFIASTNITKNGIAIHQTAVMANVYYDF-WADRAFTPYVGAGAGIAFVgtafgQQIADTEFDVNGTSTQFAYQYMA--------------------------------------------------
>SRR3712207_4787518	57	0.247	2.120E-05	69	162	192	2	101	110
---------------------------------------------------------------------IKKSKVNGVEFDADGDVRIFLATANAFYDLDL-GSGFVPYAGIGLGVAHTSvgrvtvaTPAGTQAIEGDDGTNLAAFGEVGFNYAVTPNVSIGPSYRYLWI-----------------------------
>SRR5262245_27671775	57	0.304	2.120E-05	74	169	192	24	127	136
--------------------------------------------------------------------------PNICYDRYSGSISNAVFLANGYVDLDT-WYGITPFVGGGVGASYNMIHALTDVgietggygiAQDHNSVQFAWALMAGFSYSLTSNLKLELGYRYLDMGKAESNP----------------------
>MGYP000894918766	57	0.304	2.120E-05	93	166	192	0	80	136
---------------------------------------------------------------------------------------------NGYIDLGTYAG-ITPYVGAGIGTSYLETSNISYINPNGatgtwhgaGQWNFAWALQAGVGYEVNERLTLEAGYRYINLGDAE-------------------------
>MGYP001199378215	57	0.279	2.120E-05	82	164	192	35	119	146
----------------------------------------------------------------------------------SGDLTVNNILINSYIDFPL-GKKLTPYIGGGVGASKLDIDNiivDGEVLESANTWLFGYQGKLGVNYALTRSFNIFGEGTYSVFSD---------------------------
>UniRef100_A0A5R9MG38	57	0.239	2.120E-05	35	172	192	17	193	243
-----------------------------------YSPKYVPGFAGSAAIGYLFKNMRVEFEGLYsqtnlydedysdkkkaryielRRHNDASTGAECNSPWRSGKVDIHiqencsveaefraafkiknegfnnlAGMVNVYRDFNIAKMPFTPYVGIGAGVTRVKF-------LGKTRYALAYQAKLGINHQLTAQTQAFAGLRYFGILDNQFKDIVP-------------------
>Q73HQ7	57	0.239	2.120E-05	35	172	192	82	258	308
-----------------------------------YSPKYVPGFAGSAAIGYLFKNMRVEFEGLYsqtnlydedysdkkkaryielRRHNDASTGAECNSPWRSGKVDIHiqencsveaefraafkmknegfnnlAGMVNVYRDFNIAKMPFTPYVGIGAGVTRVKF-------LGKTRYALAYQAKLGINHQLTAQTQAFAGLRYFGILDNQFKDIVP-------------------
>SRR4029453_410362	57	0.343	2.870E-05	68	164	192	0	97	100
--------------------------------------------------------------------DVDTVRVEGQDFKGANEAKALVGLVNLYIDPDL-GLPVRPYVGGGIGGAYLSLDTGSEAPleVDDDAGAFAWNLVAGIGYDITESGALTANYRFLRLAG---------------------------
>SRR6185437_16420372	57	0.288	2.870E-05	76	167	192	3	99	101
----------------------------------------------------------------------------GGTGAGGGRSQIFSTMGNVLWDFNnfqMMGIPLVPHIGGGVGWAHIwdQEGPHGGFQVKGQDDALAYQAIGGVEYAMTPQLKLGIDYRFFTAQDTSF------------------------
>SRR6478672_7387019	57	0.239	2.870E-05	82	162	192	10	101	105
----------------------------------------------------------------------------------SGYVDRFCAMANLLFHFDLSSfgispTRYQPYIGGGIGYAWTEFrnarfnPGGSSYRIDDTGGAFAYQAIVGGAFGLSPGLSLTAEYRFFDV-----------------------------
>SRR5947208_1539911	57	0.313	2.870E-05	82	164	192	22	105	107
----------------------------------------------------------------------------------SGRTTVTVLLANYYIDWNLGW--IRPFVGAGIGAGYVELSNHGLPTGgimSDAQWGWAYQLGGGVSFDVMSNVTLEAGYRLVGVRD---------------------------
>SRR5690606_36340492	57	0.329	2.870E-05	83	158	192	1	84	113
-----------------------------------------------------------------------------------GSISTIYLLGNVWWDFDI-GGGFTPYVGGGVGAAWVMPNISLYEGGGYDPFEYAWdvpslapaaQIGAGVRYDFADNMKLDLGYR---------------------------------
>SRR6476646_7878955	57	0.263	2.870E-05	89	173	192	21	111	115
-----------------------------------------------------------------------------------------PFIANVVLQYPIPRTLVTPYIGAGAGGSATVFDTDGPSNgtipsvGSDSAVFFAWQLFAGVRVDLNQYMSLGVGYKYFVTGDSSFSYPSVS------------------
>SRR3978361_1128497	57	0.307	2.870E-05	83	163	192	19	108	119
-----------------------------------------------------------------------------------GQFSSIVGLANAYFDLGT-WYGITPFVGGGVGVAYHNFRDLSDvslqpaggfgTALGKTQTNLAWAAMAGIAYTVNPHLKLEMGYRYLNMG----------------------------
>SRR5262245_48816715	57	0.239	2.870E-05	76	167	192	25	120	130
----------------------------------------------------------------------------GKTYHVGGQAEGGAFMANLYYDIHwLGDIGVLPWIGAGVGADYIDYSISQPTLVldaQDSAWALAYQAMAGITIPLADSLSASVGYRFFQTKDFTY------------------------
>5474|scaffold_1968206_c1_1|+1|11	57	0.285	2.870E-05	129	191	192	1	60	157
---------------------------------------------------------------------------------------------------------------------------------NDHDYEFAYQAIGGVQYALTPQWSISLDYRYFATRDPSFNAAGGGSS---RTSYHTHNVMLGI
>SRR5260370_30100167	57	0.252	2.870E-05	6	119	192	66	169	205
------FYVRADAGGSF--------------PTGSDLKGFDPSPVFGAGIGFSpLPFLRTDVTVTYRSdypgSATDTTILPGTTLTAKSDIKSLVGMVNAYYDFPVP-GPVTPYVGGGIGAARND------------------------------------------------------------------------
>SRR5690606_25336839	56	0.250	3.886E-05	76	163	192	2	100	101
----------------------------------------------------------------------------PSDVSASVENRMYNAMLNGYVDLGT-FAGLTPYIGGGVGIVWNRRSysfsedfgdpmlTDTEFTDRARNYAFAYSLGGGVSYAVTPNLSLDLGYLYTSSP----------------------------
>SRR5580704_12234244	56	0.235	3.886E-05	86	172	192	0	104	111
--------------------------------------------------------------------------------------DATTAMANVLYDVPL-GLPVQPFIGGGVGLVDTAVKGhgtypfcdvcektpicfvcTANLNTNDSSDRFGFQGIAGLSYPIAPQWTLDATYRYVRANGVTWAAQTG-------------------
>SRR5208337_3812290	56	0.294	3.886E-05	59	160	192	0	111	113
-----------------------------------------------------------EAEVSYRQGAKRTQYQDDTDEKLmfkrYDSHHSWAYMGNLIYDVNqLQAWTLTPYFGVGAGYVQSVEHRKTkyvlvTNTEKRRDSGFAYQALAGVKYPVADKMSLSAQYCYH-------------------------------
>SRR5215813_10099135	56	0.300	3.886E-05	90	167	192	5	94	113
------------------------------------------------------------------------------------------FMGNIFYDVHfLGDLGFLPWVGAGVGAAYIDYNLTADIYNPNTDittvlagkdnvWAFAYQFMAGVTIPLADSLSGSIGYRYFRTQDFTY------------------------
>SRR5690606_463237	56	0.301	3.886E-05	103	173	192	3	85	125
-------------------------------------------------------------------------------------------------------GGWHPYLGGGVGVALVNrettlefpgiviIPPGDINAVDDTDTVLAYQAIAGVAYDITDSVAVGVEYRFFGTASPSFEQDNIS------------------
>ERR1700722_2187187	56	0.219	3.886E-05	89	172	192	0	103	135
-----------------------------------------------------------------------------------------TAMANVLYTVPL-GLPIQPFIGGGAGLVHTSIKGQgeygfcdlclkaqtpicfvcaAQFNANGSSDRFGWQGIAGLSWPIAPRWTLDATYRYVRASGATWAAGGG-------------------
>AMQJ01.1.fsa_nt_gi|414008616|gb|AMQJ01001341.1|_1	56	0.276	3.886E-05	82	173	192	24	127	177
----------------------------------------------------------------------------------DGSHSAEVFLANAYIDLGT-WWCLTPFIGAGVGGAYNTVSSVTDTGFiadgttgfgysaaDASNWNLAWAAHAGVTYNVSSNLKLEFAYRYLSLGSVKTPIVGCS------------------
>SRR5260370_21030761	56	0.257	3.886E-05	82	173	192	35	138	216
----------------------------------------------------------------------------------DGSHAAEVFMLNAYLDLGT-WWGLTPFVGAGVGGAWNSvttvaalgllnifAPGFSFSSADASSWNLAWSAQAGLAYNVSSNLKLELAVRYLNLGSVKTPVVNCS------------------
>WorMetvaBAHAMAS2_1045210.scaffolds.fasta_scaffold212075_1	56	0.190	3.886E-05	78	171	192	8	127	292
------------------------------------------------------------------------------PNRFDGQRQSHAIMTNVIYDFTI-GWPVSPHIGVGIGAVDVIDSVSLNSTTigalppgvtqtppglvplpqtfggtllKGSSWQFGYQAIAGIRYQFNPTVSFDLDYRYLATTDPTFRNSG--------------------
>SRR6516165_8369372	56	0.200	3.886E-05	82	170	192	18	137	392
----------------------------------------------------------------------------------SGEFTSNSIMTNVIYDFGTWAWNWwvpiTPHIGAGVGAVHVNESasinsftlrnpigfpinpssplsvapqTFGGTLINGSGWRFGYQAIAGLRFEFSPAVAFDIDYRYLGTPDQTLTNT---------------------
>SRR4029450_9088829	56	0.271	5.261E-05	42	155	192	10	102	103
------------------------------------------GFGLGGVVGYDFVGPRIELEGVWRKNK-----------AIGRNIDQFGGFVNGLYDFTFNDFPLSPHVGVGIGVNHV----------DTRGTKFAVQGIIGVSYQFGNGLFASA------------------------------------
>SRR6185436_10434298	56	0.294	5.261E-05	83	160	192	26	100	107
-----------------------------------------------------------------------------------GALEEVSLMANVLYDIYL-GSRFKVSLGVGIGGDY--AALDPNNGVDDSTWSFAYQGIVGLAYALGPHTDIFLNYRYF-------------------------------
>ERR1043165_1398656	56	0.241	5.261E-05	90	166	192	10	100	118
------------------------------------------------------------------------------------------FLANLVLSFPTAYAGVTPYIGGGIGGARVAIKgatsiqvnpleagiNHFNSGTDSSAWTFAAQAKAGVRVALGRNAYVFGEYRYLYVGAAD-------------------------
>18627|scaffold1644249_1|-2|11	56	0.305	5.261E-05	103	160	192	1	59	122
-------------------------------------------------------------------------------------------------------GRIHPYAGGGLGWSWgVLKGNYLGVAFDGDDSAFAWQLLAGIKFDITPNFSADLGYKYF-------------------------------
>SRR3712207_1086984	56	0.190	5.261E-05	63	160	192	1	126	129
---------------------------------------------------------------SYRSNDLDDFKTRRasgallARPGATGRVASYAVMANLLYDFDLGgfGLPLRPYIGAGLGYGWLRHDDvaadtlflvpqpgggavlPGRITSNGTGGAFAYQAIGGVAVPLGalPGFEVTAEYRYF-------------------------------
>SRR5215211_1584449	56	0.232	5.261E-05	82	164	192	24	134	147
----------------------------------------------------------------------------------SGKVSKLTLLVNAYADLG-EYYGLTPYVGAGIGASYVTWSDWKTdqvcggtnlsctpdhpdfgweykfdhiswDHDDTSQWAFAWALMAGASYKMSDNLDLDVGYRYLQIED---------------------------
>MGYP000264005481	56	0.400	5.261E-05	86	180	192	43	130	158
--------------------------------------------------------------------------------------RNIAGMINAYYDISSEGMPVAPYIGVGGGLTMV-------TFLGLDRYAFAYQAKAGIGYSITPEMKIFAGARYFGILGDEYDGVVPTNTATDNT-----------
>SRR5665213_2538311	56	0.270	5.261E-05	76	161	192	39	137	177
----------------------------------------------------------------------------GSCDPAKGYLNNFTGMANIIYDF-FPDSTIHPFVGGGVGVDYLRtstrgivrppagalLEGNEDFHGTKGATHFAWQLLAGDSFDISPQLAIDLTYRYLR------------------------------
>SRR5215470_6147196	56	0.252	5.261E-05	78	183	192	84	186	251
------------------------------------------------------------------------------PGTVSGTIQQMTYMVSGYVDI-LPGAIIVPYVGAGVGMAFISDGVGSCGMCS---TQFAYQSTVGVGFNVNDNLRFDIETRYYGTTSPgTYNNNNITTTVRARYRLN--------
>I7JEU6	56	0.237	5.261E-05	35	164	192	76	224	289
-----------------------------------YKKDYNPPFAGGIAFGYEgklgNSSYRTELEGIYSSVKAGNFSQKGSWTsilyfkgigeganrktymyaakADSDQIENVSVMVNTCYHLKSNSFSFSPYIGAGTGLTRMKM-------FGKTLIGPAYQLKAGLDYRISKDVNMRVGYRHFGTFG---------------------------
>A0A1A9VJQ4	56	0.222	5.261E-05	33	158	192	1963	2099	3900
---------------------------------SKYKGDYNPPFAANVALGYTgelgNNSYRAELEGMYSSVKVDNVGLTNGQMTISytkdndkygsiinhDQVENASIMANIYHHWKSDRFSFSPYVGVGVGATRMTM-------FEKSSIRPAGQLKAGFDYRINEDVNMHIGYR---------------------------------
>SRR5579871_5984955	55	0.336	7.121E-05	78	164	192	12	101	103
------------------------------------------------------------------------------PSGTYSAQTSLAAMANGYYDF-HNASALTPYLGAGIGRALIKAPLFytiGNETESLKAWTLAYQFMAGVNYAV-PNTSIeaFAGYRYFTSQD---------------------------
>ERR1700756_1961845	55	0.263	7.121E-05	104	191	192	0	94	109
--------------------------------------------------------------------------------------------------------PITPHIGVGIGPMNVFDGlkvAGREVFFNDSSWQFAYQAIAGLHYDINPVLALDLDYRYLATTESTFGIPntllPYPTGANTNNFVASLTYRFGV
>SRR5262249_38954043	55	0.306	7.121E-05	78	165	192	64	147	151
------------------------------------------------------------------------------PGTVSGQIQQMTYMVSGYVDL-LPGAIIVPYVGAGTGMAFISDGVGSCGMCS---TQFAYQATAGVGFNVNDNIRIDFETRYYGTTSP--------------------------
>SRR5262249_22220556	55	0.288	7.121E-05	90	181	192	32	142	154
------------------------------------------------------------------------------------------FLVNGVFSLQTPLPRIHPYIGAGVGTAYMSIDgadstqikfpepgvSHFNTGPDSSRWSFAAQAKAGLRFDVTERLWVFGEYRFqnIRFTDYTFGPTVFPghiATTDWNVH----------
>SRR5262249_49881947	55	0.232	7.121E-05	83	166	192	12	110	161
-----------------------------------------------------------------------------------GRVDVYSGMANAYYDVFSETARLRPFIGAGVGLARTyigasgRMEGITTPTSNDerylisangEKTTWAAQIIAGASLSLSSQLKLDLAYRYFLTDDLD-------------------------
>GraSoiStandDraft_27_1057306.scaffolds.fasta_scaffold1740821_1	55	0.280	7.121E-05	82	166	192	11	109	162
----------------------------------------------------------------------------------DGDHSATVVLANGYIDLGT-WMCLTPFVGGGVGFAYHRiaglsdvglnanglgASAFGFANLDKTTMSFAWQVTAGLAYSVNNNFKVEFAYRYLNMGSAD-------------------------
>SRR4051794_40085148	55	0.235	7.121E-05	90	177	192	47	148	172
------------------------------------------------------------------------------------------FLTNVVLSLQTPSDRLTPYVGAGAGAAIVSIRganspqvippepgvNHFNSDPNSSSWGFAAQAKVGLRIALTEHCYLFTEYRFLFIDATDYTFGSTQYSTH--------------
>SRR5437879_3605508	55	0.259	9.637E-05	100	170	192	3	79	99
----------------------------------------------------------------------------------------------------PNKCPVTPYLGGGVGGATTIIEADPIViggtrmRGNDADVVFAYQAFAGLRYKINEQMSVGVEYHYFASGEPEWKPT---------------------
>SRR3546814_15243222	55	0.308	9.637E-05	84	149	192	0	66	100
------------------------------------------------------------------------------------DVTALSFMANVWYDIKT-GTKFTPYIGGGIGLSTVsaDVSAFGTSFVDDSDTVFAYQFGFGGAYAITE------------------------------------------
>SRR5437899_2404879	55	0.281	9.637E-05	80	169	192	6	100	105
--------------------------------------------------------------------------------PLTGTQQDISAMANLIYDIKT-KSRFTPYFGAGIGVTLLRWNKFQTQTSigpivlPQGGTRFAYQGIIGVAFAAAPQVELTLDARYKGSNGHNFQG----------------------
>SRR6516165_2614151	55	0.219	9.637E-05	40	121	192	13	103	109
----------------------------------------DTGFSGAVTGGWAFGNgLRAELQGGYQSNGVRDIYTRRTDGNlaplqgVSGHLSTWSAMANVFYDLPVRRyvGPLRPYVGAGLGYGWLDFN----------------------------------------------------------------------
>SRR5580658_7202612	55	0.273	9.637E-05	91	160	192	8	80	117
-------------------------------------------------------------------------------------------MVNLLWDVPVTDFPLRPFLGGGLGGAYLATDAADKSGNDYlraSSWHFAYQFMGGAEIPLNQSSRLTAMYRWL-------------------------------
>ERR1700744_1971061	55	0.277	9.637E-05	39	121	192	21	109	119
---------------------------------------FNTGSALGGMIGYDFVCPRVELEGLFRQNNGTISSNVPPRPLLRGDiasgginVNQTSVMANVYYDF-MADQAFTPYIGAGAGVAFVNTN----------------------------------------------------------------------
>SRR6266545_3166698	55	0.250	9.637E-05	82	166	192	31	129	183
----------------------------------------------------------------------------------DGDHSAIVVLANAYFDLGT-WWCLTPFVGAGAGGALHRTSALTDigfiagsgtsafglvNEEQHTNTTLAWAAHAGVAYTVSPNFKVEFSYRYLNMGSAD-------------------------
>SRR5215469_8854179	55	0.373	9.637E-05	96	167	192	1	74	187
------------------------------------------------------------------------------------------------YDFNV-GWPITPHIGMGIGGAEASGSLNTaafGTLSKTSDFVFAYQAIAGIRYQATPQIALDLDYRYRGMESVSY------------------------
>SRR5438270_370049	55	0.303	9.637E-05	108	173	192	2	62	268
------------------------------------------------------------------------------------------------------------YAGGGVGYASVN-----AFTNNNSHSAFAYQGIAGVRFAVSPNIDIGLKYRYFRTGNIDFGPDATT------------------
>SRR5262245_57531686	55	0.252	9.637E-05	78	183	192	176	278	375
------------------------------------------------------------------------------PGTVTGTIQQMSYMVSGYVDL-LPGAIIVPYVGAGAGMAFISDGVGSCGMCS---TQFAYQSTVGVGFNVNDNLRFDIETRYYGTTSPgTYNNNNITTTVRARYRLN--------
>SRR5215475_2579893	55	0.242	9.637E-05	78	183	192	234	336	467
------------------------------------------------------------------------------PGTVTGTIQQMTYMVSGYVDL-LPGAIIVPYVGAGAGMAFISDGVGSCGMCS---TQFAYQSTVGVGFNVNDNLRFDVETRYYGTTSPgTYNNNNITTTVRARYRLN--------
>MGYP001159311856	55	0.348	1.304E-04	102	190	192	3	91	93
------------------------------------------------------------------------------------------------------GSKFRPYIGAGIGFAFISHQPLGLGGLLDNGTSFAYQAKLGAQYEIVKKGNVFAELKYLGSTGYTSNKADVEVKLGSNSFGLAVGYRQG-
>ERR1700726_2222480	55	0.296	1.304E-04	84	163	192	17	96	99
------------------------------------------------------------------------------------KTKTVAFLANATYDM-KNSTDFTPFVMGGVGYAFNKVEVSSCSkIYKKNASGVAWQLGLGTSYEVSPSIALEASYLYINKG----------------------------
>SRR5215212_1173829	55	0.277	1.304E-04	80	164	192	7	95	105
--------------------------------------------------------------------------------DVDGEFEQVPIMVNAIYWLPLSD-KLSFYVGAGTGIVWSRTTVDSVAGVNvsgaeDDDWNFAAQAKAGLSFKVCPQGSLNVGYRFFYGKD---------------------------
>SRR5476649_2475600	55	0.245	1.304E-04	49	147	192	0	108	111
-------------------------------------------------VGYNIcDSFAVELDAGFIQNTINTvGQWQLSANNASAKLEEIPLLANFIYRFPLKGS-FKPYIGAGVGGIEgifdssnipFSFSKGTPPAFNGTDYTFAYQAEAGFKYSL--------------------------------------------
>SRR5581483_893542	55	0.250	1.304E-04	87	164	192	0	86	119
---------------------------------------------------------------------------------------QFTGMANIIYDI-IPGGSFHPFVGGGVGIDYTKAKvggiirfpggTPFFFHGKSDSARFAWQVLGGASFDVSPQWAVDVTYRFLDTSN---------------------------
>SRR5664279_4874117	55	0.292	1.304E-04	103	169	192	0	81	139
-------------------------------------------------------------------------------------------------------SGFTPYVGAGVGFARNTLSGVTDISYntiggaqtssggiaaDHSTLGFAWALMAGVAFDVTQNLKLDVNYRYLDLGKFESGP----------------------
>SRR5215831_7232754	55	0.250	1.304E-04	60	163	192	0	112	155
------------------------------------------------------------IEGNYRWAGLNREALAASS---SGSVQTYGAMANVLFDIDVGAPWIYPYIGGGAGYAWTNFNRTTvfapsafpalGGHVDQTQGGFAFQAIGGLSFPMPgvPGLSLTTEYRFFGAP----------------------------
>SoimicmetaTmtLPA_FD_contig_31_15132860_length_262_multi_2_in_0_out_0_1	55	0.272	1.304E-04	90	166	192	30	116	155
------------------------------------------------------------------------------------------VMANTYYDL-TNKSPVTPYIMGGIGISRdnikvsysgkdISDKSKTITLISKNKTSFAYQVGVGVGYEFNKNLRMDLGYRLHNHGGKN-------------------------
>SRR3954451_6942267	55	0.224	1.304E-04	79	168	192	14	120	166
-------------------------------------------------------------------------------PNVNGNRTSYAFMTNLIAGTNQWfnlGWPIEPYIGAGIGAVIMRDGWSVNNPNlgpvqsaalngtwaSSTNTQFGYQGIAGIRYNINPSLAFDVDYRYFGTTSPKFD-----------------------
>GraSoiStandDraft_41_1057321.scaffolds.fasta_scaffold8463245_2	55	0.259	1.304E-04	83	173	192	34	136	184
-----------------------------------------------------------------------------------GNLSSAVFLANAYVDLGT-WWCLTPFVGVGIGGAWntvtsvsdlgivnVNSPGFGYSAADASNWNLAWSAQAGLAYNVSSNLKLEFAARYLNLGSIKTPVVNCS------------------
>MGYP001074658639	55	0.320	1.304E-04	41	121	192	117	193	197
-----------------------------------------TGFDFGGQIGYDFVGPRVELEVGYGQLP---TNVNIPGTAITGKVGQLTTMANVLYDF-MPTSSITPFVGVGAGVAFVDSN----------------------------------------------------------------------
>SRR6185295_18757682	55	0.333	1.304E-04	89	167	192	2	81	198
-----------------------------------------------------------------------------------------SLMINVLYDVPL-FERLSLSVGVGGGadFAQLRIAGKWRTVLDDDDWGFAYQGLAGLNYAITEMTAVFIAYRYTNVANVGF------------------------
>SRR5215510_993200	55	0.261	1.304E-04	78	183	192	69	171	243
------------------------------------------------------------------------------PGTVTGTIQQMTYMVSGYVDL-LPGAIIVPYVGAGVGMAFIS---DGLASCGMCSTQFAYQSTVGVGFNVNDNLRFDIETRYYGTTSPgTYNNNNITTTVRARYRLN--------
>SRR5262245_42910171	55	0.261	1.304E-04	78	183	192	129	231	266
------------------------------------------------------------------------------PGTVTGTIQQMTYMVSGYVDL-LPGAIIVPYVGAGAGMAFIS---DGVASCGMCSTQFAYQATTGVGWNVNDSFRIDIETRYYGTTSPgAYNNNNITTTVRARYRLN--------
>SRR5262245_44958142	55	0.261	1.304E-04	78	183	192	173	275	310
------------------------------------------------------------------------------PGTVTGTIQQMTYMVSGYVDL-LPGAIIVPYVGAGAGMAFIS---DGVASCGMCSTQFAYQATTGVGWNVNDSFRIDIETRYYGTTSPgAYNNNNITTTVRARYRLN--------
>SRR5215831_14282966	55	0.242	1.304E-04	78	183	192	272	374	504
------------------------------------------------------------------------------PGTVTGTIQQMSYMASGYVDL-LPGAIIVPYVGAGAGMAFISDGVGSCGMCS---TQFAYQSTVGVGFNVNDNLRFDIETRYYGTTSPgAYNNNNITTTVRARYRLN--------
>SRR5262245_50683527	54	0.269	1.764E-04	91	164	192	4	79	101
-------------------------------------------------------------------------------------------MVNAYLSLPM--DGWRPYVGGGVGQSYVSANgariAGFVGETNDNASAFSWQVMGGVGFMLSPSLELGARYRFQHIDG---------------------------
>ERR1700710_2728163	54	0.258	1.764E-04	82	162	192	9	97	101
----------------------------------------------------------------------------------SGRSEKYGAMVNGLYDFDLGSAFIFPYIGLGVGYQEADFNNFSAGSSvgrlyaSQSKASFAGQIIAGLSFPVSyvPGLSITAEYRYMAL-----------------------------
>SRR3569623_43638	54	0.250	1.764E-04	88	164	192	3	93	113
----------------------------------------------------------------------------------------WTLMANVIYDL-FPEWTLHPFVGVGAGLDHlvIKASGKYNALPngsgltepelfrvDDSDTVFAYQVLAGAAWNLSDRWSLDVTWRFIHSKE---------------------------
>SRR5205085_2434713	54	0.280	1.764E-04	93	167	192	12	100	137
---------------------------------------------------------------------------------------------NAVLSIHTPYRSLTPYVGGGIGAASININnanspqvappepgvNHFNSGPDSSAWGFAAQAKVGLRFNLTKHAYLFTEYRYLYVGSTTF------------------------
>MGYP001318591971	54	0.244	1.764E-04	38	116	192	48	132	150
--------------------------------------EFGDNFAAGASIGFRpyysqsfLDNTRWELEYTYRAGDLDSVNNGALNVGLDGSIDAHAFMANLYYDIAT-GTQFVPYLGGGIGFA---------------------------------------------------------------------------
>SRR4051794_36774114	54	0.325	1.764E-04	91	170	192	1	72	174
-------------------------------------------------------------------------------------------MLNGLLDLGGNDG-IGGYVGGGVGYANVHA-------LDDSKGKFAWQVIAGVYYPVTPNIDIGIKGRYFDAGSVGSDNT---------------------
>3300027864.a:Ga0209755_10028746_6	54	0.232	1.764E-04	43	161	192	85	219	287
-------------------------------------------FAANIAFGHSINSYRVELEGIYSSIDVSNVGLGSkgmvvlcleaiqepisgfdklfyQVSIDYNPVENKSVIANIYRHWKSDRFSFSPYIGAGVGVTKMKM-------FGKTSAGLAYQLKAGLDYYTNKYISMRIGYRYFG------------------------------
>SRR5665213_4019920	54	0.271	2.386E-04	56	154	192	0	101	102
--------------------------------------------------------WRLEEEVSFIRNRNQSCVQSvAACVPLLSNHGAYAIMTNVIYDLDIV-GPMTPHVGAGVGAIHlskTSYNAGFNTSSDNQAWSFGYQAIAGIRYAIASGIAID-------------------------------------
>SRR4051794_9181255	54	0.282	2.386E-04	80	164	192	4	94	116
--------------------------------------------------------------------------------DVDGTFEQVPVMVNAIYWAPLSDS-VSLYIGAGTGIVWSHSKVDhvggvnvSDFDLDHDDWSFAAQAKAGVSIKVCPQASLNIGYRFFWGND---------------------------
>SRR5215469_7846215	54	0.296	2.386E-04	104	164	192	0	63	116
--------------------------------------------------------------------------------------------------------RFEPYIGFGVGFSNLslsRISTAGARLYDTSQFVFAYQPMIGVDYAITDQLSVGVQYRYFATAD---------------------------
>SRR5206468_12467298	54	0.303	2.386E-04	83	164	192	1	89	120
-----------------------------------------------------------------------------------GREQKYGVMANALFDLDVGSPYVFPYIGVGVGYAWVErrlgnSGSFSGGISDQTQGGFAYQAIAGLSFPIPwvVGLSLTAEYRYYALPG---------------------------
>SRR6516165_5242680	54	0.295	2.386E-04	91	166	192	1	98	126
-------------------------------------------------------------------------------------------MANVVYDLPVRKyvGSLQPYVGAGVGYGWLDFNgaggngngifnlpqnntyTGPNIVKFGSAGAFAYQVIAGAAYPLNriPGAKLTAEYRYFGMARAD-------------------------
>SRR6185369_5282167	54	0.338	2.386E-04	106	173	192	0	70	127
----------------------------------------------------------------------------------------------------------TPHIGLGLGGATLDGNFDAPSvgyRSKTSDVVFAYQAIAGVRYMVNPTLALDLDYRYRGTSGMNYTTNAVT------------------
>MGYP001484818304	54	0.298	2.386E-04	83	164	192	7	91	131
-----------------------------------------------------------------------------------ANLNVYSWTANLYRDFG--NSRLRPYLGVGGGFNLqqmqgIDNNSGTSTQFGVKTWGLGYQGIIGLSYQTKRCNNLFLEYRYYGTSD---------------------------
>SRR5437763_5656003	54	0.294	2.386E-04	36	152	192	3	117	135
------------------------------------SFYPPAGYFVSAAVGRSFgDGLAVEGEFIFSRNDVEAALVhAFFDSPARANVTAYGGLVNLMWAVA-RVGPVVPYVGAGVGYGEVRYGLYGGGIG---RSGFMWQVRAGVSYPVTSELT---------------------------------------
>SRR5688572_27374843	54	0.264	2.386E-04	42	139	192	28	143	145
------------------------------------------GYDFGGIIGYDFGLFRLEAEVGFREADPDVLTTNGAVgiptntalptgfgsfDGVAGDSTALSGMINALVDIGHDDG-IQAYFGGGAGIAKVSLDSSvnaaGPGFLDDNDTGFAWQA----------------------------------------------------
>MGYP000376597600	54	0.273	2.386E-04	43	113	192	76	148	149
-------------------------------------------FTGNVAAGYRFSRsLRSELELSYSTNDIDTLSFQGASAEADGDVSAFGVMANGYYDINmFHKTDIVPYAMGGI------------------------------------------------------------------------------
>SRR5690349_14194330	54	0.245	2.386E-04	28	141	192	20	139	149
----------------------------TVRGPLNFTTSYDTGYAAGGRFGYGFENgLRLEEEAMYRRQSLSSTKVSGPNisgtptlSSISGKNESVAVMTNILYDF-QNSSRFTPYVGVGGGALYVQQTLNASGTTPG-GVGFSFQGQG--------------------------------------------------
>SRR3954451_23829285	54	0.222	2.386E-04	54	162	192	4	146	173
------------------------------------------------------NGLRLEVEGAYRNNKLNGVSGGGnnffnqfnnnnqniPGTGAGGNEQKYSAMFNVLYDF-YVGWPVVPYVGVGLGYTFaqyqnghifgngfttavtgVTTPFQTLFRTNNGQSAFAYQFIAGLSYPLAavPGLSLTTEFRFMGI-----------------------------
>SRR3546814_572739	54	0.303	2.386E-04	102	189	192	0	82	190
------------------------------------------------------------------------------------------------------SPPVHPYAGVGCGAARTKVKDI------DSKTLFAYQGILGVSYDVTDELKAYLDYRYFATEDLKgTTPAGADVDVENESHTGMIGVRY--
>SRR5215470_19536088	53	0.250	3.226E-04	106	168	192	0	71	99
----------------------------------------------------------------------------------------------------------TPYIGAGAGIALVGWDDTDlrsagitgrTTADGWQDWRFAWSAMAGFSYAINQNLSLDLGYRFLDIDDGTVN-----------------------
>SRR3954471_15967828	53	0.255	3.226E-04	100	189	192	5	98	101
----------------------------------------------------------------------------------------------------LGDIGVLPWVGAGIGGAYIDYSVNQNDLVlaaQDDTWAFAYQFMAGITVPLADSISGSVGYRYFQTEDFSYvDAFAVGFKTNLTQQSIDVGLQF--
>SRR5581483_6037692	53	0.247	3.226E-04	49	142	192	1	102	103
-------------------------------------------------IGYALGNgFRFELEGNYRWAGLNRGAL---ATSTSGSVQTYSAMANVLFDIDVGSPWIYPYIGGGAGYAWTHLKRTGVFTPaafpalgnsvNQTQGGFAFQAIGG-------------------------------------------------
>ERR1700732_2460830	53	0.258	3.226E-04	35	118	192	20	111	118
-----------------------------------FHTNLKEGYVAGGDVGYDFGRVRLDAEVLYRHANVQATRITAGGSNFPsltgqstpiGDVAALAGMANIMVDM-LPHSRWTPYVGAGIGGARI-------------------------------------------------------------------------
>SRR5436190_20058470	53	0.279	3.226E-04	90	181	192	12	122	140
------------------------------------------------------------------------------------------FLANAVVSLQTPLPRIHPYIGAGVGSAYVSIadadavqikfpepgVNHFNSGPDSSRWNFAAQAKAGFRFDLTERIWLFTEYRFQHTrfTDYTFGATVYPnhiATTDWNVH----------
>ERR1700748_341341	53	0.310	3.226E-04	81	165	192	11	96	164
---------------------------------------------------------------------------------VSGKLTNIPAMVNMYLDIA-SGSPLEPYIGFGLGASFVSVKgaSPSAGQIDSSTRVLAFQPIIGANYYVTDQVAVGLQYRYFKTVNP--------------------------
>GraSoiStandDraft_32_1057276.scaffolds.fasta_scaffold119515_4	53	0.344	3.226E-04	84	170	192	0	78	182
------------------------------------------------------------------------------------NVHVLSGMINGLLDFGGNDG-IGGYVGVGGGYASLHA-------FDDSRSGFAYQLLAGVYYPVSDNIDIGLKGRYFATGNLSNNDT---------------------
>MGYP000989576142	53	0.273	3.226E-04	85	168	192	143	218	244
-------------------------------------------------------------------------------------LRMISIMFNIYYDFN-RDGDLRPYLGLGVGGTNVSTKGYDTINN-------TYQLKFGTSYKLKDNMAIDLGASYVMLGDVTYD-----------------------
>SRR6185312_17247953	53	0.235	4.363E-04	81	167	192	1	102	105
---------------------------------------------------------------------------------VGGHARAGAFMTNLFYDVHcFGDLGFLPWIGAGIGAAYIDYATDVTIFDpfplpdgtvtvlsaKDNTWALAYQLMAGVTIPLADSLSGSIGYRYFRTEDFTY------------------------
>SRR5690348_8880263	53	0.234	4.363E-04	105	185	192	6	99	111
---------------------------------------------------------------------------------------------------------LHPYIGVGLGAAVTSLTdadstqssppeaaNHFNSDTDSLDWTFAAQAKAGLRYNLSDHWRVFAEYRFLYLGNTEYTFGSTFYPTHVQTTSWKV------
>SRR6185437_11417847	53	0.252	4.363E-04	85	186	192	2	120	129
-------------------------------------------------------------------------------------LDAGNFLVNAVLNFnPTNFYGLHPYVGAGFGGSVLSISnadalqtspledgvNHYNANTNDQAATFAGQAKAGLRYDFSEHIAVFAEYRwlYLASTDFTFGSTVYPTHPATSSWLVNFG-----
>SRR5687767_10231164	53	0.296	4.363E-04	93	173	192	0	72	130
---------------------------------------------------------------------------------------------NGLFDFGDEDG-LSFQAGVGAGWAKVKM-------VDEKDGAFAWQAILGATYAVSPNIDVGMRYKYFATGNLDFGSGDVP------------------
>SRR5690606_30632769	53	0.245	4.363E-04	91	188	192	1	106	136
-------------------------------------------------------------------------------------------MVNAIYDVPLPtfGIPLLPHVGAGVGYAHLwnrsRPHGPGAVTVSGQDDVIAFQGIVGADYVISPNLVAGIDYEYFLAHNASFDAEGVGSAkvGDIGVHSVMASLR---
>SRR4051812_19971854	53	0.226	4.363E-04	59	161	192	0	125	137
-----------------------------------------------------------ELEGFYNHLDVDATARSGafrSDATVRAEMRSAVTMLNLLGKIDL--GRVRPYIGGGAGAAYVSagsvdaradirghktinihgdaNELGRLGGFRTDGWTFAWQAVGGIDCYVSPRVSLFAEYKALW------------------------------
>SRR5215213_390406	53	0.272	4.363E-04	92	168	192	0	86	137
--------------------------------------------------------------------------------------------VNAYYDVG-NFWGVLPFIGAGAGFAYHMVDNFNDVGAGSSFGGFgiaepndstdcAWALHGGLDYEVNQNLKLEASYRYLNMGNAEVG-----------------------
>SRR5262249_27040374	53	0.268	4.363E-04	75	181	192	53	153	172
---------------------------------------------------------------------------PGSVVSTSGVVPQLAFMLNRFYDF-LAAATLTPVAGAGLGLA------PVDGASQFSSAQFAYQAIAGVAWNITPQVRLSLDARYFGTTSPgTFDNNNITSMLSISYR----------
>KBSMisStandDraft_5_1062788.scaffolds.fasta_scaffold968540_1	53	0.285	4.363E-04	82	164	192	39	135	190
----------------------------------------------------------------------------------DGSHGAEVFLANAYLDLGT-WWCITPFIGVGAGGAWHRtaalsdaglntngfgASAFGFANADHSNTSFAWAAHAGLSYTVNPNLKLEFAYRFLHMGN---------------------------
>A0A1U9RMV0	53	0.208	4.363E-04	23	189	192	74	274	412
-----------------------VDKQLDAGSNARERMHHGNGWTGFASFGWGIGNgLRVEVEGAYNWsetTRYTTTSYNGGHGKTDGADRSYGGFVNVLYDIDLQrlfgiDVPVTPFIGVGAGYLWQTVNDATPinnsminVRHSGTNGSFAYQGIVGAAYDIPgvPGLQMTTEYRMigqvesFNTGNLDqtvYNPANTPASDHNSIRYDQrfnhqfiVGVRY--
>MGYP001364107335	53	0.327	5.897E-04	129	186	192	4	61	67
---------------------------------------------------------------------------------------------------------------------------------DESDIVMAYQFGAGVSYPVTENIRITGQWRYFGTGDPEFDDGVDQVDGEYSSHALMIG-----
>SRR6185436_1747516	53	0.278	5.897E-04	78	166	192	3	98	99
------------------------------------------------------------------------------NVGGQDTLQSTSGMINAMYTCDTGDF-WHPFIGAGAGGVYLRLDPDRLALPpaaginarEGSDIVFGYQAMAGISFDVDEKHAIYIGYRYQASDDAD-------------------------
>SRR5689334_23811487	53	0.285	5.897E-04	103	190	192	1	105	107
-------------------------------------------------------------------------------------------------------GPFIPYVTVGLGIAHNSLGSTTGSVPgaafslsGAGRTNFAYAVGAGLSYPLTPLLTADIQYRYMDLGSLSTGREltvggtrqqvTASNTGSLAVHAITIGIRFG-
>SRR5258708_19641940	53	0.296	5.897E-04	40	119	192	16	95	113
----------------------------------------DTGWAAGGKIGYDFVGPRVEVEALYHSNTGSGvVAFPTGFANVRGRIDQVSVMANLLYDF-FPGATITPYLGAAPGIPFFD------------------------------------------------------------------------
>SRR5689334_23143537	53	0.311	5.897E-04	84	160	192	47	114	122
------------------------------------------------------------------------------------HLSIFSGMVNAMLDFG--DDRFGGFAGAGAGLASVH-------LLDDHDSGFAWQAFAGARYGISENLDLSLKYRFF-------------------------------
>SRR4051794_40290789	53	0.287	5.897E-04	104	181	192	4	83	144
--------------------------------------------------------------------------------------------------------PLVPHIGLGLGYAHVmsRSAPHNGLLVKKQDDTPAGQLIAGVDYAVSPGLKLGLDYRYFVAHDADFRVATTGGTSHVGAF----------
>SRR4051794_37347417	53	0.333	5.897E-04	104	172	192	1	72	146
--------------------------------------------------------------------------------------------------------PVLPHIGVGIGWARVydhSGPHGIAGGTSGQDDAIAYQAIAGVDYSLSPGLKLGLDYRYHVADGVDFKTAAG-------------------
>SRR5579863_9347649	53	0.259	5.897E-04	88	174	192	46	152	162
----------------------------------------------------------------------------------------WTGMANLVYDL-LPDWRFDPFIGAGVGLAHVahsntnefsgvpgviSPSNPARQPFKDAGsldglSQFSFQALAGVSYPIAPRLHLDLTyYHYFTVGQLRWNPENNTP-----------------
>MGYP000632613539	53	0.277	5.897E-04	93	169	192	0	88	170
---------------------------------------------------------------------------------------------NALYDI-MPDNKWTPFVGVGLGMVEVHnkvfgqlsgvptgNRQFQNASFDDVEQKLAAQAIVGLTYALSDQWNLDVTGRYLQSGKMKFNG----------------------
>B1N6B0	53	0.224	5.897E-04	40	169	192	98	246	284
----------------------------------------DNAVSFSGAIGYSYPeGLRLEIEGSYETFDVKDPKDCSVKDAFrhlalvreldtglsmpkekkytvmrNNGLSIASILINGCYDFDFDNLIVSPYVCLGIG-------EDFIEFFDVLHIKFAYQGKLGISYELSPRINVFADGYYHKVIGNQFKN----------------------
>3973|scaffold335335_2|+686|00	53	0.252	5.897E-04	78	183	192	185	287	418
------------------------------------------------------------------------------PGTVTGTIQQMTYMVSGYVDL-LPGAIIVPYVGLGVGTAFISDGVGSCGMCS---TQFAYQSTVGVGFNVNDNLRFDIETRYYGTTSPgTYNNNNITTTVRARYRLN--------
>ERR1700722_13059008	52	0.260	7.971E-04	105	174	192	3	75	99
---------------------------------------------------------------------------------------------------------VHPYLGGGLGAVQFNNATGaflGADIDRRYDTEFGYQAGAGVGFTLAPRLTLSVDYRHLWTQKGGFTINPFPA-----------------
>SRR5919201_3038310	52	0.259	7.971E-04	64	166	192	0	100	108
----------------------------------------------------------------YRESDAKSVTIPsgatlPSSVNVPANARAYTYMANAIYDIALA-PALSANLGAGVGAAMVRVNNIGHSTP------FAYQGIAGVEYALAPQARLGLGYRFLGTNRLN-------------------------
>18605|scaffold7250310_1|+3|11	52	0.380	7.971E-04	108	167	192	57	119	120
------------------------------------------------------------------------------------------------------------FVGAGVGFANVSANNiqaLNTTLIDDSQIVFAYQAIGGISYLVAPKTTMFLEYRYFATTNPSF------------------------
>ERR1700759_2229337	52	0.240	7.971E-04	77	175	192	8	105	121
-----------------------------------------------------------------------------GSTAFTADLDVYTFLVNLLSDFDlarlsLGWANWSAHIGIGIGAANV------TSNVSPSAVAFAYQPIAGIEYAVTPRLRFGVDYRFLGTDSANLTVTQANGT----------------
>SRR5689334_3816221	52	0.250	7.971E-04	87	164	192	1	91	122
---------------------------------------------------------------------------------------QLTGMVNIIYDI-IPDGTIHPFIGAGVGFDYNKARvggiirfpassgiaSPDFFHGKSSATRFAWQILAGDSFDLNDQWAVDLTYRFLDTSN---------------------------
>SRR2546422_11052567	52	0.268	7.971E-04	94	160	192	56	122	123
----------------------------------------------------------------------------------------------VRYDFIQQDACLSPYLQAGAGIAYNDAFEDGTQKAIGSAFEFTLQVGAGIHYFINPSWSVETEADFL-------------------------------
>SRR5487761_1653384	52	0.250	7.971E-04	83	164	192	15	109	143
-----------------------------------------------------------------------------------GSRNANAVMTNFLYDFTF-GWPVTPHIGFGVGAVDVVDSFNLNSPIrispavvvpsgellHGSSWEFSYQGIAGIEYNINPLLALDLDYRYLATAG---------------------------
>C0F9T9	52	0.238	7.971E-04	38	158	192	75	214	288
--------------------------------------DYNPPFAANVAFGYTgelgNNSYRAELEGMYSSVKVDNVGLTSSQITVSylkdigkdagkktyiysatvnhDQIENMSLMANVYHYWKSDRFSFSPYVGVGVGATRMTM-------FEKSSIRPAGQLKAGLDYHINEDVNMHIGYR---------------------------------
>A0A2A3U486	52	0.236	7.971E-04	35	169	192	64	238	291
-----------------------------------YSPKYVPGLAGGASIGYVFKNMRVDLEVLYsqtnlddedysdkgkaryielRRNDDVSVGTERKSPWRSGKVDieiqekppnvqvkfkaafkmknegfnNLAGMINVYNDFNVGEMLCIPYFGVGAGVTKVKF-------LGKTRYALAYQAKLGVNYPLTTNTQAFAGLRYFGILGNEFKG----------------------
>SRR6516225_290923	52	0.177	7.971E-04	83	169	192	0	117	321
-----------------------------------------------------------------------------------GQTTSNSIMTNTIFDFGTWAWNWwvpiTPHIGAGIGAVEVNESASlnhftlanpigppinpstpnsvapqrcGGTLINGSGWRFGYQAIAGLRFELSPSVAFDLDYRYLGTPNQTITN----------------------
>SRR3546814_14937218	52	0.320	1.077E-03	83	153	192	19	97	99
-----------------------------------------------------------------------------------GGHMVLMLMANVYYDFG--SGDIRPYIGAGVGYADIKALLFAARAPfpnetpllilNDHKGEFAYQAMAGAAYQIAPRIAL--------------------------------------
>SRR3974390_740499	52	0.252	1.077E-03	75	161	192	13	107	108
---------------------------------------------------------------------------DGTAATAKVKLQADTYLANIYADLGVPGWPLTPFVGVGFGGVHKKLGSLVFSNPagafglvnGNDHDGFAWSATVGAGCEIIPHVGLELAYRYID------------------------------
>SRR5215207_3373395	52	0.245	1.077E-03	90	177	192	4	105	110
------------------------------------------------------------------------------------------FLVNAVFNIRTPWERVTPYVGFGIGTSYLSISgadslqsspleagvNHFNSIPNATGWGFTTQLKAGVRFALTERVWIFSEYRLLTVDSAAFTFGSTQYPTH--------------
>SRR5512134_1387243	52	0.298	1.077E-03	83	159	192	16	88	113
-----------------------------------------------------------------------------------GAVTAWTLGATAYYDF-VTTGSFRPYVGAGIGIASLDVN---DRVIREAGTAVNAKAIAGARWMLGGNTSLFAEGRY--------------------------------
>SRR5436190_1886533	52	0.238	1.077E-03	90	163	192	32	119	122
------------------------------------------------------------------------------------------FLTNAVFSFRTASPAIRPYVGVGIGIDYVSIHdadsaqigppepgvNHFSADTSDSAWSFAVQVKAGLRIPLSENVYVFTEYRFLYVG----------------------------
>SRR5271163_3943570	52	0.254	1.077E-03	4	110	192	12	133	134
----SSWYISGSAGAALFSNRTadaTIHGGTGQTGPGEATTTFNPGVALDGAIGYHLPlGFRVEGELGYIHSSRDTVTINTSVPalsflngkyssPEGGDMNFFTATVNMFYDLPVDLAGIKPYVG---------------------------------------------------------------------------------
>MGYP000607342092	52	0.290	1.077E-03	58	163	192	0	109	146
----------------------------------------------------------LEAEATYQNYDVDQLINDTkTKVNATGDIDAFTFGINGIYDIKQSVMPVTPYIGVGLGAVGLQANavkISGDRRLDAHVIAPTYVVMVGVGFDVSDGVVLSAGYRLQGIG----------------------------
>C7DSG9	52	0.565	1.077E-03	18	145	192	2	130	150
------------------PLKPRIVGIGIKRGTEVHDPLKASFLAGGAAFGYKRAGCRVDVEGLYSQlSKSGVGGATFAPTTVANSVAVFSGLVNVYYDIAIEDMPITPYRWCWCWCSIYQQSFRASAVKDQKGFGFAYQAKAGVSY----------------------------------------------
>SRR4051795_5794323	52	0.231	1.077E-03	83	168	192	37	143	158
-----------------------------------------------------------------------------------GDLQTSVFLANAYLDLG-SWYGITPFVGAGVGVAYhrvrnafdngliynfnaltgdaVNTEATGGIAFQNNRTDLAWAIHAGLAYAINPNLKLEIAYRYLNMGAAETG-----------------------
>SRR5206468_3697452	52	0.310	1.077E-03	41	114	192	14	83	164
-----------------------------------------TGWAAGGKLGYDFVGPRIELEGGYGQLP---TSANIPGTAINGKVGQATAMANLLYDF-MPTSSFTPYIGVGAG-----------------------------------------------------------------------------
>MGYP000282929688	52	0.237	1.077E-03	76	147	192	169	248	249
----------------------------------------------------------------------------GDAGRGEGDIESATLMANVIYDFGFEYWGVRPFVGLGAGVNRVSTDTigalranrGATFTADDSSTKFAAQAIAGLAWAI--------------------------------------------
>B5LNP0	52	0.273	1.077E-03	44	173	192	104	246	278
--------------------------------------------SFDGATGYAIGGARVEVEVGYKKfetlaesdykhveshnfvavGRDATLTPDNFFVMKIDSVKDISVMLNACYDVMHTDLPVSPYMCAGLGASFINIADHVTS-------KLAYRGKVGVSYKLTPEISLIAGGFYHGIFDEQYAGIPAS------------------
>A0A170S9U2	52	0.230	1.077E-03	38	168	192	95	243	283
--------------------------------------YSTSSTGIGGMFGYYFDNIRMEFETSYSNFGVERQWYPEGSQShkfcavsrnatpstdssnnndfvvlENNGVKVRTLNVNFCYDVAHGNIPLAPYVCAGIGGDYVKFIGVSLP-------KFSYQLKFGVNYPLSIRTMLFGGGYYHKVIGSKYD-----------------------
>A0A178GUR7	52	0.216	1.077E-03	33	168	192	74	228	294
---------------------------------SKYKGDYNPPFAANVTFGYTgelgNNSYRAELEGMYSSVKVDNIGLSSNQVTVSylkdvvestnkktymyktvinhDKVENASVMANVYHYWKSDSFSFSPYVGIGVGGTRMTM-------FEKSSIRPAGQLKAGFDYRINEDVNMHIGYRGFGVLGSNVD-----------------------
>A0A0H3M0F7	52	0.225	1.077E-03	38	167	192	118	265	309
--------------------------------------ENNPFLGFAGAIGYSMNGPRIEFEVSYETFDVKNPGGNYKNDAhmycaldtaqqsatngatlassvmiKNENLTNISLMLNACYDIMLDGMPVSPYVCAGIG-------TDLVSVINATNPKLSYQGKLGISYSINSEASIFIGGHFHRVIGNEF------------------------
>ERR1700691_1069834	51	0.268	1.455E-03	85	160	192	14	95	102
-------------------------------------------------------------------------------------LHSYAYLGNLYYDVPqLKTYQVVPYVGVGFGYAQATEKVKYKTQkishaDKFRDDRFVYQGILGARYAINEQLDMSLEYKYF-------------------------------
>SRR2546426_10332788	51	0.246	1.455E-03	89	165	192	1	81	103
-----------------------------------------------------------------------------------------TYMVNGYVDFPtYSYSGFVPYIGAGVGRAQFtqDIRIGGGTLSHSNAHAFAYQGIGGLEFPVVPrRMSVTFEDRYLATTRP--------------------------
>SRR6478735_2474818	51	0.289	1.455E-03	40	114	192	24	104	105
----------------------------------------DLGYRFGGAFGYAFSRyLSAEVELSYTHNELDTisvksagFPAGPSPLPARGGATTLSGMVNAYLSLPM--DRWRPYVGAGAG-----------------------------------------------------------------------------
>SRR3954452_17546193	51	0.247	1.455E-03	54	148	192	2	114	123
------------------------------------------------------NGFRAEIEGNYRANEVDSIRGNLAPVGRTGGFQyTYGAMANVLYDFDLANfglgqSVIQPYVGVGVGYAWTTWHNirgqsfrpgfggPVIYSNDTDAGKFAYQAILGFGVPLT-------------------------------------------
>SRR4051812_5385966	51	0.271	1.455E-03	105	168	192	6	75	140
---------------------------------------------------------------------------------------------------------FAPYVGAGIGYAWSELKgirgsyNGTSLKIDDTQGNLAWQGIAGVAYDLGGGVALTAEYRCFALSDSTYG-----------------------
>UniRef100_A0A176Q243	51	0.228	1.455E-03	33	168	192	74	228	294
---------------------------------SKYKGDYKPPFAANVTFGYTgelgNNSYRAELEGMYSSVKVDNIGLSSNQVTVSylkdvgesankktymyktvinhDQVENASVMANVYHYWKSDSLSFSPYVGVGVGATRMTM-------FEKSSIRPAGQLKAGFDYRINEDVNMHIGYRGFGVLGSNVD-----------------------
>SRR5258706_9252500	51	0.308	1.966E-03	45	143	192	0	101	102
---------------------------------------------GSGALGLFFPfGLRAEAEFGYIYAPVKS----EEGVRISGAYKSYLGMINAYYDFKF-FGPITPYVGFGVGGARVNDDrqavissSLAITERDEWRTAFAYQARVGV------------------------------------------------
>ERR1700759_2849936	51	0.294	1.966E-03	89	163	192	2	78	103
-----------------------------------------------------------------------------------------SAMFNATYEIPL-WAGVTGYLGGGVGVGHLHNRVNLAVGGDfarGVETGFMYQGIAGLSFPLANNIDFFADYRYRAMG----------------------------
>MGYP000905675742	51	0.270	1.966E-03	85	160	192	0	82	116
-------------------------------------------------------------------------------------MSLHAVLFNLKARYP--QGPVHPYAGFGLGYAYASVGEITEREYGGSGTeiwegesggGFCWQFLAGLDFDVAPNMSIGVGYKYF-------------------------------
>ERR1044071_442868	51	0.205	1.966E-03	82	171	192	9	109	116
----------------------------------------------------------------------------------STDNRMYTTMFNAYADLGTYVG-LTPYIGAGAGVVYNKrvatlntlyvdpAITDVAMTDSRRQFTWAYTLNAGLAYNISRNVALDVGYQYFSAPDAEYAVAN--------------------
>SRR6185437_16553039	51	0.250	1.966E-03	77	164	192	12	114	117
-----------------------------------------------------------------------------GAENLSGYVRSISAFVNGYYDLSVNDT-FVPYVGIGIGYARIKNHlehaglanfpagggvvNLPPLKVNMNDRSLAYQGIAGVMVNLNQQMALTADYRFSSTTK---------------------------
>SRR4029079_18887453	51	0.236	1.966E-03	87	189	192	8	120	123
---------------------------------------------------------------------------------------SNAFMTNAYYDY-HNDSLISPYLGAGVGVVHLKGDGYYEVTSGGnpvevlqlKGWVMGYQFMTGVNYEVpGTNFEMNLGYRYFATDNlvVKFKSTPGSVSVSNKTSNIELGGRL--
>ERR1700693_5267936	51	0.291	1.966E-03	105	171	192	0	71	124
---------------------------------------------------------------------------------------------------------FSPHVGGGVGAVALHDSVSVPmiglgQVTGVTDWEFGYQGIAGIRHDISPTLSLDIDYRYLATAGANFRTQP--------------------
>21961|scaffold1914509_1|+1|11	51	0.288	1.966E-03	86	165	192	0	88	144
--------------------------------------------------------------------------------------QQYGGLLNVLYDFKLN-LPFTPYVGIGAGYQQVALDNVNSSHygdvnkskGSESSGEFAYQGIAGLSYPMPflPSLALTIDYRFLGMITP--------------------------
>MGYP000744648166	51	0.323	1.966E-03	93	158	192	3	68	152
---------------------------------------------------------------------------------------------NLWKDINL--GSMRPYVGGGVGVGthWMNGAFPLGNGYDDSNSGLAAQLGAGVRYAVTDRLAIDAGYR---------------------------------
>MGYP001148384674	51	0.285	1.966E-03	90	161	192	44	126	168
------------------------------------------------------------------------------------------LMGNVYYDF-HNSSSFTPYVGGGYGVVRNKLEMRFSGTdvldhiektvfvPSQVNTGFVYQGNMGVTYEATENIKLDLAYKLIH------------------------------
>EndMetStandDraft_4_1072995.scaffolds.fasta_scaffold1483166_1	51	0.256	1.966E-03	80	170	192	22	134	172
--------------------------------------------------------------------------------NPTGSLRTSAIMVNGAYDIPLTRlaAPFQPYIGAGLGCAWLDLGtaggsepavihlpenntyMGPATISYGSGGAFAYQAIAGVSMPflFRPGLEATLEYRFFGTARANIRGT---------------------
>MGYP001437687565	51	0.312	1.966E-03	107	166	192	148	211	213
-----------------------------------------------------------------------------------------------------------PVVGGGVGVARTKINgtvqLSAPDVIDDSDTGFAWQILAGVRAPLTDRIDAGLKYRFYNAENVD-------------------------
>MDTC01.2.fsa_nt_gb|MDTC01163266.1|_2	51	0.210	1.966E-03	83	169	192	17	129	261
-----------------------------------------------------------------------------------GQSTSDAIMTNVIYDFTL-GWPVTPHIGAGIGALHVQDSLSVNSFTlrnpigapiipvtplsvapqtfggtllNGSTWQFGYQGIAGFRYDLSPAVAFDLDYRYLGSTSSTITN----------------------
>A0A2G2D3J7	51	0.225	1.966E-03	67	189	192	149	311	315
-------------------------------------------------------------------NTTSSADSVNCAGGVTIKNSMYLGMLNGYVDLGTIAG-FTPYVGGGVGVAYTKQTASANArcegsqvttgvagvsqttntfvcsgqasytdpadvallSYEDDQWSIAYALNAGVGYQLTKNLSLDMGYQFTSAPNaryAQFDGSTISQRKGINVHEVRVGLRY--
>6703|Ga0209344_10000238_23|-22456|00	51	0.219	1.966E-03	67	189	192	185	347	351
-------------------------------------------------------------------NTTSSADSVNCAGGISIKNSMYLGMLNGYVDLGTIAG-FTPYVGGGVGVAYTKQTASADarcegsqvttgvagvsqttntfvcsgqasytdpadvslVSYEDDQWSIAYALNAGVGYQLTKNMTLDMGYQFTSAPNaryAQFDGTTISQQKGINVHEVRVGLRY--
>SRR5206468_1485837	51	0.252	2.655E-03	101	171	192	0	86	99
-----------------------------------------------------------------------------------------------------PGSRISPFIGVGVGAQNLTVKTTgqfsavplaqraatprQDLVVDTDNWAFAYQALGGVTWAVTDRLALDLTYRWLRTADQKWDTTG--------------------
>SRR5882757_8869328	51	0.293	2.655E-03	83	157	192	28	98	99
-----------------------------------------------------------------------------------GRLTEFTVMANVLYDISLTD-RFSISLGAGAGG---DNSHWKLGPLKDSQWDFAYQGIAGLNYALTRRLDLFLNY----------------------------------
>SRR5215831_6325060	51	0.213	2.655E-03	87	160	192	6	93	105
---------------------------------------------------------------------------------------QWTGMANAIYDLA-PDWKLRPFIGGGIGIdynpakinGIIRMPWNDTVHASpeffhakSSSAEFAWQVLGGATFDISEKWKVDFTYRFL-------------------------------
>SRR4051812_5990161	51	0.271	2.655E-03	86	168	192	1	92	105
--------------------------------------------------------------------------------------HYFSYMGNLYYNFNTmfpaasSGWHISPYIGGGLGDAQVHYgSSSLTNTFHHHSNNFAYQGMAGLNFvsASMPNTEWSLGYRYLGTDNTNIN-----------------------
>ERR1700759_2755987	51	0.216	2.655E-03	102	167	192	8	81	105
------------------------------------------------------------------------------------------------------NGAVDPFIGGGLGLAHVDLTEHGLFAPafsqgfgtDDGNTKFAWQAIGGLAFRINDQLSADLTYRYFEANGETF------------------------
>ERR1700757_542422	51	0.258	2.655E-03	85	159	192	0	84	117
-------------------------------------------------------------------------------------VKMYGAMVNALFDMDIGVPWLYPYVGAGAGYQWTNLNNIAAVSPavpfsyatSQTQGAFAWQAIAGLSFPIPrvPGLSVTSEYRF--------------------------------
>SRR3954447_16862229	51	0.271	2.655E-03	93	164	192	0	80	121
---------------------------------------------------------------------------------------------NAYYDIDLSFlgtNRVVPYVGAGVGWNHTNWNDVVFPQSNATlrvnsgVDSFAYQLMAGAAVPITGALSFTAKYRFFSIPG---------------------------
>SRR5215470_261096	51	0.265	2.655E-03	131	189	192	17	80	132
-----------------------------------------------------------------------------------------------------------------------------------DDAEFAYQGIAGLAYDITPRWDLTLQYRYYHVQAPDlavgpFNGHFFNDTDDLEKQTVTIGVRY--
>MGYP001216093017	51	0.322	2.655E-03	106	164	192	6	61	225
----------------------------------------------------------------------------------------------------------TLYGGGGLGVANVELNLFG---ESEFDTVFAYQGIAGLAYNISPQLAITAEYRYFSSFE---------------------------
>MGYP001210812298	51	0.272	2.655E-03	109	166	192	116	181	228
-------------------------------------------------------------------------------------------------------------VGAGVGVAMHKVDETyftenyylQNRIEGDESYSFAWSLMAGVGYQLTDRATLDLGYRYIDLGDAE-------------------------
>SRR3982750_2442519	51	0.271	2.655E-03	86	166	192	8	81	231
--------------------------------------------------------------------------------------HQLHVMGKVLYDF-IPASTITPYIGAGAGVAFVD------GNTFLQNTVFAYEGIVGVGYNIDSQWRVALEGRYVGTTNAN-------------------------
>A0A0C7D6Y4	51	0.270	2.655E-03	85	169	192	176	253	291
-------------------------------------------------------------------------------------ISIASVMLNGCYDFSFNNVKISPYVCAGIG-------GDFITLFETMHIKFAYQGKFGISYLISPSVSIFASGHYHKVADNIFKN----------------------
>MGYP001469472862	50	0.355	3.585E-03	109	167	192	4	60	85
-------------------------------------------------------------------------------------------------------------VGVGIGADYARF--NDGTVAEDEDWNFAYQGLAGFSYELTNRLDLTLQYRYLHVDEPDF------------------------
>SRR6201999_1516087	50	0.285	3.585E-03	99	164	192	11	80	100
---------------------------------------------------------------------------------------------------PFGANAFQPYLGAGLGAAHVSTSignlGGVPATFSHKKTSLALQGLAGFEYKVTSRIAASARYRFLWINN---------------------------
>SRR5690348_9804737	50	0.312	3.585E-03	43	122	192	0	94	101
-------------------------------------------WVVSGAVGYGFaSGLRVEGEIGYRQVSLDKlavnndgglgaalglGSLNGVTTNVEGDETALSAMANAWYDIKT-GTAFTPYVGGGVGLARVSLNN---------------------------------------------------------------------
>SRR5579883_1563546	50	0.252	3.585E-03	88	173	192	1	94	114
----------------------------------------------------------------------------------------YTVMGNFIVD-AFGDGPIDPFVGFGVGVAGIHLRTSDvfeapgplqTFTSDHWETRFAYQGLGGLAFRLSSQLSLDLTYRFMGTKNDRFGAIQAP------------------
>ERR1700743_2755276	50	0.250	3.585E-03	80	163	192	15	117	123
--------------------------------------------------------------------------------NVTGGTRTYTAVANALYDIA-PDHVISPFIGAGVGIAYVQRTmsgvfpraqdisatsnavevDTVGITMHDANTTFAWQGIAGVTWKATSRLNLDLTYRYVGIG----------------------------
>SRR5580704_17187727	50	0.258	3.585E-03	54	147	192	4	123	125
------------------------------------------------------NGLRIELEGSYGSSsvrDIETLRVNGSREPLSnptGSLRTSAIMVNGAYDIPLTRlaAPFQPYIGAGLGCAWLDLGtaggsepavihlpenntyMGPATISYGSGGAFAYQAIAGVSMPF--------------------------------------------
>SRR6185295_12198152	50	0.324	3.585E-03	102	166	192	5	78	125
------------------------------------------------------------------------------------------------------WKGVTPYVGAGVGYAknwvgdylDVNVPNKGVAYGQTTDTgGLAWAVYAGLSYDVTSNFTIDLTYRYLNIGDAD-------------------------
>SRR5262245_62629595	50	0.292	3.585E-03	95	180	192	0	97	140
-----------------------------------------------------------------------------------------------YLDLGT-WWCLTPFVGVGVGGARHNiaaihdiglisdgTSAFGLASKDNVNWQFAWAAHAGVSYAVSNNLKLELAYRYLNMGRAESAVVNCNSAGCVNT-----------
>ERR1700760_945274	50	0.320	3.585E-03	93	165	192	0	73	162
---------------------------------------------------------------------------------------------NFYLDIA-SGSPLEPYVGFGIGASFVSLKGGSPSagPIDSSTHVLAFQPIIGANYYVTDQIAVGLQYRYFKTIDP--------------------------
>MGYP000894280817	50	0.227	3.585E-03	83	189	192	47	199	203
-----------------------------------------------------------------------------------ATLNRTSVLVNGYIDLGH-WWGFTPYVGGGVGTTYNQAsssllyyrnsdgglwapdltlpggfipiwttvggatwpiqlpfgPTNWNAKAEKKSWQFAWNLMAGVAYDISDNLKVDLGYRYLNAGRYTsmpSFFGGGVVTKDITSHEVRVGFRL--
>Q2GF56	50	0.221	3.585E-03	38	171	192	94	244	281
--------------------------------------ENNPFLGFAGAIGYSMDGPRIELEVSYETFDVKnqgnnykneahrycalshnsaadmSSASNNFVFLKNEGLLDISFMLNACYDVVGEGIPFSPYICAGIGTDLVSMFEATNPKIS-------YQGKLGLSYSISPEASVFIGGHFHKVIGNEFRDIP--------------------
>Q93DD2	50	0.221	3.585E-03	38	171	192	94	244	281
--------------------------------------ENNPFLGFAGAIGYSMDGPRIELEVSYETFDVKnqgnnykseahrycalshnsaadmSSASNNFVFLKNEGLLDISFMLNACYDVVGEGIPFSPYICAGIGTDLVSMFEATNPKIS-------YQGKLGLSYSISPEASVFIGGHFHKVIGNEFRDIP--------------------
>SRR5208283_1387329	50	0.250	3.585E-03	92	168	192	0	90	285
--------------------------------------------------------------------------------------------VNGYANLGTYWG-ISPFVGAGLGFADTMTSGFTDQgsvnsaygsspfggyLSNGSKTSFAWALMAGLDFDVTPNLRLELGYRYLNYGSIKTG-----------------------
>SRR4029078_613416	50	0.283	4.840E-03	80	156	192	6	85	101
--------------------------------------------------------------------------------DAQGHVSATYLLGNVWYDV-HNETSFTPYLGGGAGAAWVGADtifnHDDSFGYSDGEMAFAFQLGGGVKFDLTDNIAFHLG-----------------------------------
>SRR3954454_1681889	50	0.220	4.840E-03	84	159	192	11	95	101
------------------------------------------------------------------------------------HLSETFILANVWLGGSLTPW-LSPYIGGGAGIAHVNGEFGVDSFGDPanpfsasidaDDWAFAWQIGAGLVFNLSNHVAIDLGYRF--------------------------------
>ERR1700710_2198349	50	0.329	4.840E-03	91	161	192	2	86	104
-------------------------------------------------------------------------------------------LANVLYDFNLSNFgisgiPVTPYLGVGAGYMWTHLSPLSSVFNDgtvlrtgGTNGSFAYQGIAGISYDIAalPGLAVTAEYRYLG------------------------------
>SRR5262247_1721809	50	0.260	4.840E-03	84	171	192	0	94	105
------------------------------------------------------------------------------------KATNLTVMCNGYWDI-IRFGSLTPYIGVGIGLSRNATHDassdvfaaLQARLSGTERYDFAYQATGGFSLTLTPKIELDMSYRYVHAGEVAYKSSG--------------------
>SRR5687768_8159876	50	0.166	4.840E-03	107	171	192	1	84	111
-----------------------------------------------------------------------------------------------------------PFAGAGAGVSFVWFDAHTIQVPavaalggsggvpttptidgSDSDAVFAWQVFGGLKYEINPNMSMGISYKYLHADSPDWNAED--------------------
>SRR6185295_17170197	50	0.256	4.840E-03	83	158	192	1	81	118
-----------------------------------------------------------------------------------GDMAAYSIMFNGYGDLPLT-RRLSIYLGGGLGVtvldlnAHVNQAGIASYSIDSSSTAFALQGMVGVNFQITSRLHLTGGYR---------------------------------
>RhiMethySRZTD1v2_1073278.scaffolds.fasta_scaffold3695917_1	50	0.271	4.840E-03	42	116	192	51	141	163
------------------------------------------GLASGLVVGYMTGGLRFEVEYLHRYMGDDTSPLGGttstaiegktsewstdvPPHEWIGDFSAHQVFANAYYDF-LNDTSWTPYAGVGVGWA---------------------------------------------------------------------------
>ERR1700719_602937	50	0.285	4.840E-03	97	170	192	94	170	201
-------------------------------------------------------------------------------------------------DAETPGYAITPHVGFGVGAADVFDGLKLPGIGqvlNGSSWQFGYQGIAGIRYHLSGALTLDLDYRFFATIEPRFSIP---------------------
>A0A0W0T4M2	50	0.270	4.840E-03	105	168	192	166	239	271
---------------------------------------------------------------------------------------------------------FHPYVSLGLGAAFNKASDyevevppfltFTPEFEDHNTSNFAYSLGLGMDLDLGKHWRLGIGYRYVGLGDADFG-----------------------
>Q2GF65	50	0.317	4.840E-03	85	169	192	185	262	300
-------------------------------------------------------------------------------------LSIISIMVNGCYDFSSDNLSILPYVCGGIGV-------NAIEFFDALHVKFACQGKLGITYPLSSNVSLFAGGYYHQVMGNQFKN----------------------
>UniRef100_A0A170TM42	50	0.294	4.840E-03	85	169	192	198	275	315
-------------------------------------------------------------------------------------LSIISVMINGCHDFHVNELKISPYICAGVG-------INTIEFFDTSHIKFAYQGKIGISYPLSNNIKVFSNGYYYKVAGNKFKN----------------------
>A0A0H3M297	50	0.294	4.840E-03	85	169	192	198	275	315
-------------------------------------------------------------------------------------LSIISVMINGCHDFHVNELKISPYICAGVG-------INTIEFFDTSHIKFAYQGKIGISYPLSNNIKVFSNGYYHKVAGNKFKN----------------------
>UniRef100_A0A4Q6I483	50	0.221	4.840E-03	33	169	192	117	267	317
---------------------------------GYHPTYTDSLLGAGGIVGYSINNFRIELEAFYEKFSIKVTTGYNYDTEYliigtainsnsqpthyhcmkNTGIVLSPFLVNACYDFTLKiTKKIAPYLCLGVGGDFIDFLGQTSLKSF-------YQAKAGVSYAISPNLTFFVDGSFHGHMNNQFSG----------------------
>12639|scaffold6831946_1|-3|11	49	0.285	6.533E-03	109	171	192	0	69	100
-------------------------------------------------------------------------------------------------------------VGAGAGVAFVNTNIGQqflvtplNFNISNTSTQFAYQYMMGVGYKITPNLRLNLEGRYFGTTQPNFQGNG--------------------
>SRR5215472_13547866	49	0.247	6.533E-03	43	122	192	0	96	100
-------------------------------------------WAGFVRLGYRFNaHMRAEVEGGYRHSSLRSVSGDNVNEPvqglcnvnsvspdcghVGGHWNTWTAMVNGIYDIFPIYSRFTPFVGVGLGAAVIDQSN---------------------------------------------------------------------
>ERR1700756_3439390	49	0.285	6.533E-03	103	167	192	1	70	107
-------------------------------------------------------------------------------------------------------GRFQPYVGIGAGAFIARLATKTSPFDmnkdiDDTETRAGFQALAGGRWFVTPHLALFAEYKFVQTQSFAF------------------------
>ERR1700729_824793	49	0.243	6.533E-03	102	167	192	2	75	108
------------------------------------------------------------------------------------------------------GSPITPYIGLGVGFQYITIHGQgsipaagvTVTGVDGDDVDFAAQVLGGLDFKICDHWTIFTEYKFVDAIGTDI------------------------
>SRR6187397_369156	49	0.264	6.533E-03	38	122	192	6	91	108
--------------------------------------DYDHGYTGTGAIGYAFGNgLRTDIELGYMRNGIDKLSAGGvTTTDIKGAVDAYTAMVNLWYDLDF-GIPLKHFIGVGAGVARIDANN---------------------------------------------------------------------
>MGYP001049041029	49	0.217	6.533E-03	105	189	192	7	107	111
---------------------------------------------------------------------------------------------------------ITPYLGAGIGVVRSTHKlsasytdnnvpaNSFSVQDNATKYSLAYTLNAGLAYQVTKNVSVDLGYQYFSAPSAEYvtaeSLTSFPVKKGISNHQVKVGLRY--
>SRR5271156_3477263	49	0.258	6.533E-03	97	189	192	1	112	115
-------------------------------------------------------------------------------------------------RFIISDTRITPYVGVGVGGEYITSHGDDAfdfpgptsgkvTGLDASCVDFAAQALAGVDFGLVPHWSLFAEYKFIDAlgTRLKYANPASSGDTayfkpdQFAQQLATVGLKY--
>12835|scaffold4776704_1|+2|11	49	0.295	6.533E-03	73	169	192	0	104	121
-------------------------------------------------------------------------NTPVGNVSLKGSEQKFGPMVNVFYDFTMLTPVVTPYVGVGAGYQWgaenvkVVAPSGAFASARETEGAFAYQAIVGAALPISwvPGLAATAEYRFMGLMGRGFSG----------------------
>SRR5262249_35099153	49	0.296	6.533E-03	112	172	192	1	64	121
----------------------------------------------------------------------------------------------------------------GIGGADATGTIKTgafGTLSKASDFVFAYQVLAGVRYMINPQFALDVDYRYRGTDDVTFTTTPF-------------------
>A0A225X689	49	0.256	6.533E-03	85	158	192	39	105	134
-------------------------------------------------------------------------------------VESKSVIANIYHHWKSDGFSFSPYVGIGIGATKMK-------IFRKTSVELAYQLKAGIDYCINKHISIRIRYR---------------------------------
>SRR6266550_2073959	49	0.283	6.533E-03	85	158	192	16	82	150
-------------------------------------------------------------------------------------IENISVMANVYHHWKSDRFSFSPYVGVGVGATRMTM-------FEKSSIRPAGQLKAGLDYRINEDVNMHIGYR---------------------------------
>Tabmets4t2r2_1033128.scaffolds.fasta_scaffold23408_1	49	0.315	6.533E-03	108	164	192	7	56	168
------------------------------------------------------------------------------------------------------------YAGGGVGYADVH-------QFNGSKGKFAWQLIAGVYYPISDQIDIGLKYRYFHAGG---------------------------
>SRR3546814_4954087	49	0.244	6.533E-03	90	162	192	71	156	170
------------------------------------------------------------------------------------------FLANAVFTLQTPySSKIVPYAGIGAGVAIVSIRGSDSANPSEpginhfnsdsnaSDTAFAMQVKVGLKGKVSKRLSLFTEYRYLSI-----------------------------
>1028|scaffold_8708_c2_2|-652|00	49	0.270	6.533E-03	54	161	192	77	186	199
------------------------------------------------------DKISVGVQVGYSKVGSEYTDQDDVDFNYTQTLTNFGAIVRGNYHFG-QSSKFDPYVGIGVGYYNFKYEYKSKESEDfgfAVPSAFGYSAQLGAKYYFAPTFGAYAEVGYVG------------------------------
>MGYP001095042106	49	0.236	6.533E-03	42	160	192	25	185	201
------------------------------------------GGGGGGALGYRIQHFRVEGEAFFNYISSGTLTLNGCTlespavttptgicdvnvppnglakrkeAGFNGSNTAVYGLVNVYYDFfsADPENTLVPYIGVGIGGAKLKKSVNFIATVFKTDTtpapsiggsvsanSPAAQAIIGVGFFLDDYAWASMDYRYL-------------------------------
>MudIll2142460700_1097286.scaffolds.fasta_scaffold1322601_1	49	0.324	6.533E-03	90	166	192	168	234	261
------------------------------------------------------------------------------------------YMVNTYYDF-TNSTPFTPYVGFGLGMADINA---------TKDKEFAYSAIAGAKYNFNPNFYLGMKGSLTRVNAPT-------------------------
>SRR5512132_2635214	49	0.285	8.815E-03	80	149	192	33	102	103
--------------------------------------------------------------------------------PYHTDLSDFSIGTDVMIDFPLQDSRIVPYAGGGLGLHWIKADTNIPDVDDHSRTKLGLNLQGGVRNDVMP------------------------------------------
>SRR6516225_6292577	49	0.246	8.815E-03	100	170	192	5	81	110
----------------------------------------------------------------------------------------------------PNRTPFVPYAGIGGGGSgsilYLDHLDYGPlhVYGTESDFQWAWQAFGGLRVNFNHRMALGVEYRYFRSGAPSFGED---------------------
>12667|scaffold7135406_1|-3|11	49	0.268	8.815E-03	108	189	192	0	75	110
------------------------------------------------------------------------------------------------------------YIGAGAGLALVSTNGAFDS------TQFAYQGILGLGWNLDSQWRLLLEGRYVGTTSPTANVNGTNVTASNNNIVALVGAQY--
>SRR3981189_1134221	49	0.285	8.815E-03	61	166	192	0	111	116
-------------------------------------------------------------ELGYRKNDTHHlqqvLPINRPGRFAGAERHSLAEMVNVIYDLDLGIGfPLTPHIGGGIGAAEVTRNlSNIFGGTHDTVTVFAYQAIGGVRYTILPSIPFHIQQRYFPTKGAT-------------------------
>SRR5205809_393941	49	0.269	8.815E-03	100	159	192	33	95	119
----------------------------------------------------------------------------------------------------FPRGRLRPYLGAGLAYYVLNSENTINGQSHTSgyqGSGFGYQLLAGVQYGLTSRLSLFVETKY--------------------------------
>SRR6185436_18840734	49	0.258	8.815E-03	94	169	192	0	87	125
----------------------------------------------------------------------------------------------ALYDV-MPDNKWSPFVGVGLGMVEVHnkvfgqlsgvptgNRQFQNASFDDVEQKLAAQAIVGLTYALSDQWNLDVTGRYLQSGKMKFNG----------------------
>MGYP001305563768	49	0.323	8.815E-03	106	163	192	0	67	127
----------------------------------------------------------------------------------------------------------TPFVGAGVGGAYHMVKGVRDYDPSDlggggfsddrSKWNLAWALHAGLAYDVTQNVKLELGYRYLNMG----------------------------
>SRR5436190_1729202	49	0.262	8.815E-03	78	152	192	1	79	145
------------------------------------------------------------------------------NFDASGSGHSLSVMINLLLDFG-NEDGLSGYVGPGIGLADVKYSPEADTPrgvvgFSDSHTGIAWQGIAGLRYAVSPNID---------------------------------------
>APLak6261683748_1056154.scaffolds.fasta_scaffold28187_2	49	0.218	8.815E-03	82	174	192	3	129	164
----------------------------------------------------------------------------------SGNRTSHALMTNFIYDF-TVGWPVSPHLGFGVGAVDIIDSVTLNPFTtspgtalafrtpgntpngptfanlgpgvpiggtllKGSGWQFGYQAIAGIRYDISPLIAFDLDYRYLATTDPTFNNRGVFP-----------------
>GraSoiStandDraft_47_1057283.scaffolds.fasta_scaffold1564719_1	49	0.272	8.815E-03	90	164	192	47	133	170
------------------------------------------------------------------------------------------LMANAYYDF-HNSSEFTPYVMAGIGLNRGTLEANINgdnaatpavakskTIKSKNLTSFAYNVGVGVGYEMTKDVYLDAGYKLSGSTG---------------------------
>SRR3982751_5950035	49	0.305	8.815E-03	80	164	192	4	80	175
--------------------------------------------------------------------------------DIDNSAHVFSGMINGLLDFG-GNGGIGGYIGVGGGYANFHA-------LNNSKDSFAYQALAGVYYPISDNIDIGLKAKYFATGN---------------------------
>MGYP000708729966	49	0.290	8.815E-03	77	161	192	1	84	180
-----------------------------------------------------------------------------GKAATNDKLTIMGGTVDAIYDFNMGD--FSPYIGVGAGYGQFKLSGGTPaTVYAGKESGLIYNVLAGVSYKINSNLSATLGYQLLG------------------------------
>SRR3954447_7183852	49	0.220	8.815E-03	85	166	192	72	179	186
-------------------------------------------------------------------------------------LNRTHVLANAYVDLGT-WSRFTPYVGAGIGvnvtynksqlnwfmsnqnpynitftdpFSKATFQEYMDTQHTGYRYNLAWALMRGVAFDLTPHLKLDVGYRYLSLGSYT-------------------------
>D1AUH6	49	0.301	8.815E-03	87	178	192	814	900	931
---------------------------------------------------------------------------------------STSVMLNACYDLLTDGIGVVPYACAGIGGNFISVVDGHINP------KFAYRVKAGLSYALTPEISAFAGAFYHKvLGDGDYDELPLSPIADY-------------
>ERR687885_305688	49	0.283	1.189E-02	92	156	192	24	97	101
--------------------------------------------------------------------------------------------LNLLYRWmhqtstAFPRGRLQPYVGAGLAYYMLHPESIVNSRsggGDYEQSGFGYQVLAGLNYVLTRHVGLFAE-----------------------------------
>SRR5512141_2126798	49	0.210	1.189E-02	107	164	192	0	75	127
-----------------------------------------------------------------------------------------------------------PFVGAGVGMSRNTISNFGDFStcinssscagsggsdayaGTASTWNFAWALHAGLAYRVSPNFTVELAYRYIDLGN---------------------------
>SRR3989338_462946	49	0.247	1.189E-02	87	162	192	14	109	141
---------------------------------------------------------------------------------------VYSLLANGTYDF-KNQYKWFPLFGAGVGVAWLNSDRAVTHNpldlhdpttplnqiapakqkgPSLTGTAFAWQLKAGLGYDVSDSKSITLQYRLFGT-----------------------------
>ERR1700683_1647912	49	0.258	1.189E-02	90	165	192	6	93	151
------------------------------------------------------------------------------------------FLANIYVDLGT-WWCLTPFVGFGVGGAYNTITGIQDTginsdcpngfgfaASDNSAFSFAWDVQLGLTYNINNNFKVDFSWRYLNLGSP--------------------------
>SRR6185312_15417722	49	0.240	1.189E-02	90	167	192	28	127	159
------------------------------------------------------------------------------------------FTVNAKYDLPVPPFaiPVQPYIGGGVGYGWLNFDkaaghgfgrfhlpgNNTFSAPDivsfGNDGAFAYQAIVGASVPLGavPNLDMTFEYRFFGMARADI------------------------
>GraSoiStandDraft_50_1057286.scaffolds.fasta_scaffold1549671_1	49	0.306	1.189E-02	131	179	192	41	89	199
-----------------------------------------------------------------------------------------------------------------------------------SGWVFGYQAIGGIRYDFSPTVSFDLDYRYLGTTDPTFNNTGRNPFPNGN------------
>ERR1700722_17517681	48	0.333	1.604E-02	107	164	192	5	63	99
-----------------------------------------------------------------------------------------------------------PYVGAGAGYMWVDRSFGGGVNPSQTG-SFAYQAIAGVALPLPwvPGLSATLEYRFMGLAG---------------------------
>ERR1712080_219043	48	0.300	1.604E-02	92	164	192	0	88	99
--------------------------------------------------------------------------------------------ANAYYDFN-NSSEFTPYVMAGAGISRSEVEEKFFGFADQKNdgdsleeetstvksknlTGFAYQVGMGVGYEVAKGMHLDLGYKLSGMKG---------------------------
>ERR1017187_9709683	48	0.244	1.604E-02	105	179	192	3	92	103
---------------------------------------------------------------------------------------------------------FTPYIGAGIGGEYLSLTNVkaggsystqgpsgsaGSNLQDEDDVVFAAQALAGFDIEIARHWDIFTEYKYTVGFNPDFNFGAVIPAYGIN------------
>SRR5262245_50251333	48	0.344	1.604E-02	100	158	192	8	68	104
----------------------------------------------------------------------------------------------------LPLSNWTPYVAVGVGAMTFLSDSGPDRVPslDETQTVFALSFGGGAQFPVSPRWGLRADFR---------------------------------
>SRR5439155_26145394	48	0.226	1.604E-02	101	161	192	6	80	107
-----------------------------------------------------------------------------------------------------PDGTIDPFIGGGLGLNHVKVLTNgrlvgpggaaivpaQNLSIDDSDTKFAWQGIAGVSFVASERLNIDLTYRYLG------------------------------
>ERR1700704_1989455	48	0.245	1.604E-02	79	166	192	6	115	119
-------------------------------------------------------------------------------TSVEGDDQTYAVMTDVLYDIPihPFGLAIQPYVGAGVGYAWLDLGNTHGNEPvryalpgnntavapslvsYGTAGAFAYQAMGGVSAPLSflPGLTATLEYRFFGTATAD-------------------------
>SRR5215475_702436	48	0.275	1.604E-02	81	167	192	10	118	122
---------------------------------------------------------------------------------VDDSVKAYAVMANIAYDIPFRpfSLPIQPYVGAGLGLNKLDFGkggggglaifnvgngntvTSPVNVSFGSADAFAYQGMAGFSVPVSavPGLEATLEYRYFGTAQANI------------------------
>SRR5471030_2596330	48	0.261	1.604E-02	79	166	192	6	116	156
-------------------------------------------------------------------------------TNVDGSARTYAVMANVAYDVPLHpfGLPVQPYVGAGAGYAWLDLNNahgngssqvilqdgttvgpFPNIVSFGTGGAFAYQAFTGLSLPLQflPGLDATVEYRFFGTARTD-------------------------
>MGYP000376067949	48	0.218	1.604E-02	7	169	192	66	259	298
-------YIAYDKAYGIKKNIVIQELDSCEECVESYNPTYAPSWFGGsVAIGYAFDSIRLELEVMYSNIQIDSTGFSDsfvAHIDLDGDITYYTggaekwlalayapldasiecfslwlrnegfkniaGILSIYYDPTSSKMPIAPYIGVGGG-------LTSDTFLGVTKRSFAYQFRSGISLYLSKEMRFFFGGRYFGVSNDKYDG----------------------
>SRR5919112_6208705	48	0.263	2.164E-02	64	147	192	0	94	104
----------------------------------------------------------------YRENEIDKLTVQGTPavTARSGYVRSYGAMVNVLYDLNLDtffGLPLAPYVGVGAGFAWNEYKNARFTrgatsyRIDDEEGRFAYQGIAGIAFKL--------------------------------------------
>SRR4029078_9488928	48	0.294	2.164E-02	40	119	192	14	97	105
----------------------------------------KTGMIIGGAIGTWLsDDLRVELEVAYSDNRVEkihyTSSQVEGDYDATGYFRNLTFMGNLWYDVPLSDT-IPPYVGGGAGVAFID------------------------------------------------------------------------
>SRR3546814_19358662	48	0.290	2.164E-02	108	164	192	25	86	108
------------------------------------------------------------------------------------------------------------YIGGGAGVARVKESEyqlakYGSAFVDDSDSKFAWQAIAGVRRAITTNIDFGLKYRFFNVDD---------------------------
>SRR5919202_6106083	48	0.240	2.164E-02	76	153	192	20	102	108
----------------------------------------------------------------------------GTPASLGGSEEKWGPMANVLFDLDVGSPYVFPYIGAGVGYQWVQehgafLSALGRTSVSDREGSFAYQAIAGLSLPIPPVVGL--------------------------------------
>MGYP001319149040	48	0.283	2.164E-02	103	168	192	35	108	110
-------------------------------------------------------------------------------------------------------GHVQPYIGAGIGYAWIDWHNVRYTGPagalsvSDQDGQFAYQAMMGAAFPITavPGLAVVAEFRFFGTLSPSYN-----------------------
>SRR6185312_7573922	48	0.224	2.164E-02	87	160	192	17	104	124
---------------------------------------------------------------------------------------QYTGMANAIYDVA-PDWGLRPFVGAGIGLDYNPARVSGIIRMPSTDTvhaspqffhaksdsvEFAWQILAGATFDISEQWKFDFTYRFL-------------------------------
>SRR5512135_1793589	48	0.312	2.164E-02	98	160	192	68	131	133
--------------------------------------------------------------------------------------------------FLLFRDPVQPYVLAGAGYYYVRtAGLGSSTAGGRTESRFGFHAGAGVDVRVAPKASLFADARYV-------------------------------
>SRR3954451_19078277	48	0.328	2.164E-02	108	179	192	11	86	177
------------------------------------------------------------------------------------------------------------YIGGGVGLASIKLSAGTDTVgahaVSDSDSHFAIQAIAGVRYAVSPNIDVGIKARHFEARNLTFSDTFNGAPFDLD------------
>O1105metagenome_2_1110794.scaffolds.fasta_scaffold16421_1	48	0.288	2.164E-02	90	164	192	113	201	242
------------------------------------------------------------------------------------------LMANAYYDLN-NASEFTPYVMAGVGINRGSLEAKVSGYETGTSgplkpasetiksknlTSFAYQVGVGVGYEVVKDITLDVGYKMSGTAG---------------------------
>A0A0F3NNS3	48	0.247	2.164E-02	33	191	192	82	250	256
---------------------------------PYNPAYSNSTLGLGGFIGYSNNRMRIEIEVSHEKFGLHNFNNSDDKYLISfynssnsihtiraSDISATAFMINLCHDFATDNLGISPYLCAGAG-------SNFIEVFDALRVKFIYQAKAGVSFIRLPKVIVFAGGYYEGIINSNFKnlyfeyPKYVSFTAKLNISY--FGGEVGV
>A0A0F3NMY2	48	0.285	2.164E-02	91	189	192	188	292	305
-------------------------------------------------------------------------------------------MINACYDFALDSlsnvREISPYLCAGVGGSFVK-------VFNSQHIKFAYQAKAGVSYFISPSVAIFADGYYEGILNNKFrnfssynheSNTSSSMNFDHNVIYATLDFNY--
>Q84HV8	48	0.301	2.164E-02	87	178	192	750	836	867
---------------------------------------------------------------------------------------STSVMLNACYDLLTDGMGVVPYACAGIGGNFVSVVDGHINP------KFAYRVKAGLSYALTPEISAFAGAFYHKvLGDGDYDELPLSHISDY-------------
>MGYP001177791416	48	0.269	2.917E-02	135	190	192	0	62	64
---------------------------------------------------------------------------------------------------------------------------------------FAWQAMLGTGVAITENLSLDAGYRYFDGGRLKWDAGKTSAGNDFNgskgdlkSHEITLGLRYG-
>MGYP001222900277	48	0.265	2.917E-02	85	153	192	0	78	79
-------------------------------------------------------------------------------------MSSYALMANLLRDFGSETSAVSPYVGVGVGLARLKAQyvghnpaaafGWTTLTVNDDAYQFAYQGIAGVAIELTEGVAL--------------------------------------
>ERR687883_573211	48	0.333	2.917E-02	125	181	192	42	98	103
-----------------------------------------------------------------------------------------------------------------------------TTSADDDDVAFAYQLGAGVAYTVTTNMSLTLDYRFFSVVDATFTDVSGSFTSEFQSH----------
>SRR5687767_4768047	48	0.277	2.917E-02	110	181	192	23	90	108
--------------------------------------------------------------------------------------------------------------GKGAGVA----PEPDTIDGSDSGAVFAWQVFGGLKYEINPNMSLGLGYKYLHADSAHWRAEDVDFGTEISFR----------
>SRR5690349_6682534	48	0.297	2.917E-02	104	164	192	8	81	117
--------------------------------------------------------------------------------------------------------PVRPYLGGGIGYAWHQYEavsgaanfalaSPGRRVFDDTDGGLAYQAIGGLSLPIGavPGLNVTAEYRYFAMAE---------------------------
>GraSoiStandDraft_2_1057267.scaffolds.fasta_scaffold5478688_1	48	0.269	2.917E-02	90	159	192	68	145	152
------------------------------------------------------------------------------------------LTANALYRWFLAEreknflGRVQPYLGAGIGAAipHVESTIGAVHFEQYQFRGPACQAMAGLNFDLTKHLGLFAEYKF--------------------------------
>SRR5207248_2260104	48	0.237	2.917E-02	103	159	192	96	154	156
-------------------------------------------------------------------------------------------------------GRLQPYLGAGIGAVipHVESTIGPVRFEQYQLHGPGFQGFAGVNFDLSRHWSLFGEYKF--------------------------------
>ERR1700722_8625117	48	0.269	2.917E-02	102	166	192	0	77	180
------------------------------------------------------------------------------------------------------WWCLTPYIGAGLGSAYNRITSVQDnginsdgtagfglTSTDSANWNFAWNAQAGLTYNVNNNFKVDFSARFLHLGSPE-------------------------
>SRR4051794_34236929	48	0.241	2.917E-02	85	159	192	91	177	210
-------------------------------------------------------------------------------------LEVAPFTAGLVFRLAPEALPVHPYVGVGGGLYWWHLDEEGDfvdftgrndiftDTFHDDGAVFGYYALAGLDIPISSNFSVFGEARW--------------------------------
>Q93FE1	48	0.290	2.917E-02	87	178	192	295	381	412
---------------------------------------------------------------------------------------STSVMLNACYDLLTDGIGVVPYACAGIGGNFVSVVDGHINP------KFAYRVKAGLSYALTPEISAFAGAFYHKvLGDGDYDELPLSHISDY-------------
>Q93FD6	48	0.290	2.917E-02	87	178	192	296	382	413
---------------------------------------------------------------------------------------STSVMLNACYDLLTDGIGVVPYACAGIGGNFVSVVDGHINP------KFAYRVKAGLSYALTPEISAFAGAFYHKvLGDGDYDELPLSHISDY-------------
>Q9F961	48	0.290	2.917E-02	87	178	192	306	392	423
---------------------------------------------------------------------------------------STSVMLNACYDLLTDGIGVVPYACAGIGGNFVSVVDGHINP------KFAYRVKAGLSYALTPEISAFAGAFYHKvLGDGDYDELPLSHISDY-------------
>B9KGT0	48	0.290	2.917E-02	87	178	192	750	836	867
---------------------------------------------------------------------------------------STSVMLNACYDLLTDGIGVVPYACAGIGGNFVSVVDGHINP------KFAYRVKAGLSYALTPEISAFAGAFYHKvLGDGDYDELPLSHISDY-------------
>Q84HV6	48	0.290	2.917E-02	87	178	192	753	839	870
---------------------------------------------------------------------------------------STSVMLNACYDLLTDGIGVVPYACAGIGGNFVSVVDGHINP------KFAYRVKAGLSYALTPEISAFAGAFYHKvLGDGDYDELPLSHISDY-------------
>Q84HV4	48	0.290	2.917E-02	87	178	192	803	889	920
---------------------------------------------------------------------------------------STSVMLNACYDLLTDGIGVVPYACAGIGGNFVSVVDGHINP------KFAYRVKAGLSYALTPEISAFAGAFYHKvLGDGDYDELPLSHISDY-------------
>Q84H51	48	0.290	2.917E-02	87	178	192	826	912	943
---------------------------------------------------------------------------------------STSVMLNACYDLLTDGIGVVPYACAGIGGNFVSVVDGHINP------KFAYRVKAGLSYALTPEISAFAGAFYHKvLGDGDYDELPLSHISDY-------------
>MGYP000718533418	47	0.333	3.932E-02	131	169	192	30	68	80
-----------------------------------------------------------------------------------------------------------------------------------SDNPFAWQVMAGIGWDLTERLTLDTEYRYFSAGGTDFAP----------------------
>ERR1700687_5566255	47	0.288	3.932E-02	104	160	192	6	64	102
--------------------------------------------------------------------------------------------------------PVTPHLGVGIGALNVttTIKVNDTKVFDSSGWAPGAQAIGGLTFSLAPQWTVDVDYRYM-------------------------------
>ERR1700747_570173	47	0.272	3.932E-02	112	174	192	1	66	103
----------------------------------------------------------------------------------------------------------------GIGAMNVFDGLKPPSrgvVFNDSSWQFAYQAIAGLRYDINSVLTLDLDYRYLATTESTFGIPNTAP-----------------
>SRR5499427_10832609	47	0.298	3.932E-02	78	154	192	30	102	104
------------------------------------------------------------------------------PGTVSGTIQQMTYMVSGYVDI-LPGARIVPYVGFGAGMAFVSDGVGSCGMCS---TQFAYQGGCGVGSDVTENIRID-------------------------------------
>SRR5258708_29397288	47	0.241	3.932E-02	83	158	192	16	101	144
-----------------------------------------------------------------------------------GTVRTYGAMVNALYDIPVNF-PVTPYVGIGGGYVWQDIQNGTFYATNGSGTatfknqsvgGWAVQGIVGAAYPIAavPGLALTVEGR---------------------------------
>MGYP001216215440	47	0.266	3.932E-02	107	167	192	151	225	228
-----------------------------------------------------------------------------------------------------------PYIGGGIGAARISLHNvksvqgssddsevpHFNSKQTDSAWTFAAQAKFGVRYQISESFHIFSEYRYVYVDSINY------------------------
>LauGreDrversion2_6_1035139.scaffolds.fasta_scaffold948105_1	47	0.300	3.932E-02	90	164	192	120	208	253
------------------------------------------------------------------------------------------LMANAYYDLN-NASEFTPYVMAGVGINRGSLEAKvsgyeagtadalkaaSETIKSKNLTSFAYQVGVGVGYEVVKDITLDVGYKMSGTTG---------------------------
>SRR5579864_596374	47	0.270	5.300E-02	102	189	192	2	100	103
------------------------------------------------------------------------------------------------------GSPVTPYIGGGLGLSQIQWGNNfrvptqaTPTIYDAETIAPGWQGIAGLSYAVTPQIALALDGRLKGSFS-DFNFPGSVAGKSTNkfnylTHSVFLTVRY--
>SRR5690348_4089273	47	0.303	5.300E-02	102	189	192	4	102	105
------------------------------------------------------------------------------------------------------GSRITPYIGGGVGvtMAWIDltqLNFGGHSYPNLDDARFAYQGIAGVAIAVAPQGDALIGVRYRVSDGFSFSTPNvlgaFNSLSNYNVHDTTVmaGLRY--
>SRR3954468_7512571	47	0.312	5.300E-02	91	164	192	1	78	111
-------------------------------------------------------------------------------------------MANVYY--GGTHSGLKPFVGFGVGGARVNHNDEYFSSTGAKlqadqwRSGFAYQVRAGLAFDVNQMIGLSLGYRFVHIAD---------------------------
>SRR5580692_9819107	47	0.292	5.300E-02	88	165	192	7	94	133
----------------------------------------------------------------------------------------YGGMVNLLYDFSL-GLPVTPYLGIGAGGIEIAHNGFNRSTPgfefphtggDQVVGDFGYQAIVGLSYPLSflPGLAMTAEYRFLGVLDP--------------------------
>5957|scaffold1169053_1|-3|11	46	0.287	7.141E-02	39	117	192	6	80	89
---------------------------------------DAGGYGGVGSIGYGLGNgLRFEVEGSYRQNKATK----AGGLAAGGDEEKPAVMVNALYDFDF-GLPVFPYIGVGVGYAW--------------------------------------------------------------------------
>SRR5215470_16280959	46	0.314	7.141E-02	135	188	192	0	53	106
---------------------------------------------------------------------------------------------------------------------------------------FAYQGIAGVSLKLSDKWDAFADYRYFATSGMNVALDGARNADEYRAQTVQVGLR---
>18603|scaffold7364065_1|+1|11	46	0.285	7.141E-02	86	152	192	26	108	109
--------------------------------------------------------------------------------------TEWVFLANAHVDLGT-WWNVTPFVGGGVGFAHIRLNGFTDfaiaalgpgggllnannSAPDGKDTNFAWAIHAGLAYNVTPGFT---------------------------------------
>NGEPerStandDraft_13_1074530.scaffolds.fasta_scaffold238539_1	46	0.395	7.141E-02	131	173	192	0	42	158
-----------------------------------------------------------------------------------------------------------------------------------SDVVFAYQAIAGIRYPMTPNLALDLDYRYRGSGDVSYTTRAVT------------------
>HubBroStandDraft_4_1064222.scaffolds.fasta_scaffold1578471_2	46	0.189	7.141E-02	83	174	192	11	142	179
-----------------------------------------------------------------------------------GERNTNSLMTNFIYDFGSAfllSWPVSPHIGFGVGAVNFNDSVSLTPylsgpgtlaiggagcpavvgttggcripqgtpiggtlLKNSGGWQFGYQAIAGIRYDINPLLAFDVDYRYLATTEPTFSNKAQFP-----------------
>SRR5574340_93452	46	0.231	7.141E-02	87	159	192	144	225	258
---------------------------------------------------------------------------------------VNILALNGYHRWmlqtsgAFPRGRWQPYAGAGLSYYLLHPENVVNGQKNSESFqggGYGYQLLGGLQYGLTPTVGVFIEAKY--------------------------------
>V9R748	46	0.270	7.141E-02	85	169	192	176	253	291
-------------------------------------------------------------------------------------ISIASVMMNSCYDFSFNNLKILPYVCVGIGGDFIEF-------FEATYIKFACQGKIGINYTISPSISIFTDGYYHKVINNQFKN----------------------
>MGYP001385849651	46	0.377	7.141E-02	105	157	192	0	49	314
---------------------------------------------------------------------------------------------------------FHPYIGVGVGAAQLEADLIDGFNLDD-DTVFAYQAGAGIAFDITDR--LRPEY----------------------------------
>SRR3546814_17118222	46	0.315	9.620E-02	84	159	192	0	72	99
------------------------------------------------------------------------------------KLRQLAVMANVTYDIPLGGNTFKPYVGVGLGAVGSHLKALG---EDDGSVRFALQPRAGAAVTVPQAIDLPADYTY--------------------------------
>ERR1700709_1688609	46	0.268	9.620E-02	83	161	192	1	97	102
-----------------------------------------------------------------------------------GDEYKYGAFVNALYDIPLQqfglDSPVIPYVGVGVGYLHNQFNNLHIANNTSTSTaifqrstansdNFAYQGIVGLSfpvYSLVPGLSFTAEYRFVG------------------------------
>SRR3954447_7904611	46	0.223	9.620E-02	107	171	192	1	85	118
-----------------------------------------------------------------------------------------------------------PYIGAGIGAAILRDGWSAGPFTgavrvgnqvitgaqvsgtwaSSTTTQFPYQGIAGIRYNINPSLAFDIDYRYFATTEPTFKTVP--------------------
>SRR5271168_5341416	46	0.272	9.620E-02	136	190	192	0	54	126
----------------------------------------------------------------------------------------------------------------------------------------AYQGIVGAKWQIVPAWSLSLDYRYFGVVNPSFAAQNVAGQPTLTAGYHTHNVMLG-
>SRR5918912_3612654	46	0.245	9.620E-02	83	164	192	0	101	126
-----------------------------------------------------------------------------------GQRNAYALMTNLIYNYAMPEiqlfnyvMPWGFHAGAGLGAVYVidrlavnsnlfggSAFGPGVCCIHGSDWFFGYQGLAGVRFEITPNVLLDIDYRYIGMPG---------------------------
>SRR4051812_28115187	46	0.242	9.620E-02	47	115	192	24	92	136
-----------------------------------------------GALGWGFGNgLRTEIEGNYRNSTVKRLAWNGTQIGSSGTIQTYGPMANLLYDINL-GLPVTPYIGAGPAM----------------------------------------------------------------------------
>MGYP001411888525	46	0.246	9.620E-02	87	162	192	13	92	144
---------------------------------------------------------------------------------------VWSTTVNLWREREISNL-LSIYGGGGIGLGGFDNVYRVTGPlgnirVDETNTNFAWQIGTGLTYKVNCRMSLDLGYRFFSI-----------------------------
>MGYP000044040506	46	0.272	9.620E-02	90	166	192	62	128	152
------------------------------------------------------------------------------------------YMANAYYDI-KNASAFTPFIGFGVGMADIK---------NAKDNEFAWSASVGGKYNIDKNMYLGLKGSYTSVSGIT-------------------------
>GraSoiStandDraft_24_1057298.scaffolds.fasta_scaffold7734422_1	46	0.223	9.620E-02	97	191	192	30	150	153
-------------------------------------------------------------------------------------------------ELTLPVGRLLPYVNAGIGIAYFattssvddisnSGDDEIASTTNFDDVTFAWQAGGGVRFRVSSGktpVYLDFGVRYHTNGEVEYlteggitDNPNGSITlnpilSEANLFTFSIGASVGV
>SRR5260221_11421080	46	0.237	9.620E-02	49	158	192	5	138	158
-------------------------------------------------LGYQLDvGSRIEIEAAHTSHNFVSSTVNGSNsippavvnvvNTIGGDVDVTSAGVNVYYDIPL-SNRWTLSLGAgyGVGYSNLHSVATITSTASGKTTTQGGdlalgskaglesQLIVGASYSMTPNIDLFADFR---------------------------------
>SRR5258705_3267228	46	0.271	9.620E-02	84	142	192	129	187	195
------------------------------------------------------------------------------------DFKDFSLGADVNVDFPLQDSRIVPYAGGGLGVHFLSFNSSVPNVPDHSDTKLGLNIQGG-------------------------------------------------
>23975|scaffold11969737_1|+3|10	46	0.250	1.296E-01	129	164	192	7	42	93
---------------------------------------------------------------------------------------------------------------------------------DHSDWNFAWALQAGLGYQISQNLTLEVAYRYIDLGD---------------------------
>ERR1017187_9247205	46	0.218	1.296E-01	100	171	192	3	89	102
----------------------------------------------------------------------------------------------------PKKSPWTPYIGAGAGdmasilegyvdpawaPTRATISVIGNGNFHATDCTFAYQAIAGLKYKISAHPQVDVGYKFFGTFDHSWSDGG--------------------
>ERR1700689_5317421	46	0.287	1.296E-01	91	159	192	4	75	103
-------------------------------------------------------------------------------------------LVNAVYDFPIAPL-WNISVGGGIGEGHVyfapTLSDTNDQIAYINHWSLMWQGIAGVSFEIAPDADLFVDYRY--------------------------------
>SRR5271165_3498692	46	0.229	1.296E-01	100	160	192	3	76	103
----------------------------------------------------------------------------------------------------LPRSAFTPFLGGGVGVERVNLKACGDISYPATGTataadpcaadnpvKFAYQGIAGLSWRASERMNVDLTYRYL-------------------------------
>SRR5258706_10755676	46	0.240	1.296E-01	107	179	192	1	83	105
-----------------------------------------------------------------------------------------------------------PYAGVGAGgeVSIINFNNTSvnvngvthNIDGSDATVRFAWQGFGGIRYKFNERMSLGAGYKYYRVDTASWDLNDLNAGAKLN------------
>ERR1700678_3250947	46	0.275	1.296E-01	92	167	192	1	87	106
--------------------------------------------------------------------------------------------VNGILRFKFGGdgfmSKLTPYVGVGVGAEYLTAHTDlnlagggHPGDVGDDDVAFAAQGLVGLDYASCNHISLFTEYKFIDAIGSSF------------------------
>MGYP001243869914	46	0.285	1.296E-01	84	188	192	2	111	117
------------------------------------------------------------------------------------KVSVTYGAVNAYYDISLTDS-FGAYVGAGLGFGadklEASNKTFNTAGEDASKTGFLYQAMVGLTMPVS-VVSVGVDARYISFASRDFHIDKSSSNYTVlngNISGFVVGAR---
>ERR1700761_6625974	46	0.237	1.296E-01	90	161	192	13	91	121
------------------------------------------------------------------------------------------FFINGIVRL-KNNSPVTPYFGIGAGLQYFTYHNDisapsegaRAPGLNGNSLDFAAQALAGFDYDIAPHFTIFTEYKFID------------------------------
>SRR5262245_2705847	46	0.271	1.296E-01	98	181	192	3	105	123
--------------------------------------------------------------------------------------------------LQTPLPRIHPYAGVGVGTAYQSIHgadseqilfpevgvNHFNSGPDSSRWTFAMQAKTGLRFDITQRIWIFGEYRFLNTqfTDYTFGSTVVPghiPTTDWNVH----------
>SRR3712207_1345497	46	0.225	1.296E-01	96	168	192	7	99	126
------------------------------------------------------------------------------------------------FDFGLFGQNIVPFIGVGVGAAEVQNKvfgqisnlaapgavvppptaPWQNLVIDDIERTWAAQAILGLAFQLSPNFSVDLTGRYLRTGDLEFG-----------------------
>ERR1700742_2155355	46	0.317	1.296E-01	109	166	192	2	64	142
-------------------------------------------------------------------------------------------------------------AGLGIGGARVSHDIFATTSSNtlffgGHGFGVAYQLIAGASYALTRNIEVGAEYRFMDTGDTD-------------------------
>ERR1044072_3556206	46	0.246	1.296E-01	102	164	192	15	83	142
------------------------------------------------------------------------------------------------------WWGLTPYLGAGVGTTYLKPASTSFNPatllavTNEGRWAFSWAGIVGVGYALSPGLLLDANYRFLEVGN---------------------------
>SRR5262245_10294878	45	0.244	1.745E-01	46	125	192	0	88	100
----------------------------------------------GLGIGYQFNEWlRVDLTGEYRgesefhgldWIDTTAGGSPNVINDFDTDKSEWTFLANVYWDI-TTWNSITPFIGFGLGASYNKIHDLTD------------------------------------------------------------------
>SRR5579883_2956653	45	0.246	1.745E-01	105	176	192	30	110	120
---------------------------------------------------------------------------------------------------------FHPYLFAGVGAAFNRASHYSTTagfltftrmYGDRTTTSFSYAVGLGVDLDLTQDWRLGVGYRFAGLGRTSLGNAVINTTP---------------
>SRR3981189_2852674	45	0.282	1.745E-01	129	167	192	31	69	126
---------------------------------------------------------------------------------------------------------------------------------SSSEWEFGYQAIAGIRYKIMPSLAFDLDYRYLATTDPTF------------------------
>SRR6185503_9028140	45	0.279	1.745E-01	105	167	192	44	111	129
---------------------------------------------------------------------------------------------------------LRPYVGAGAGAASVfgeieIVSPTGTFSDSGTDIELTYYAKAGFTYPLTENVELGVQYRFYGLSGFTI------------------------
>SRR4051812_29476360	45	0.243	1.745E-01	38	139	192	14	135	136
--------------------------------------DFGTAASLGVGFGYRWNDyFRTDWTAEYRtqsnFNGFDKVFNPTVPPPVGPNLtddyhakkTEWTFLANGYFDLGT-YAHITPFVGAGLGASYNTISDFTDTDKgggvataaDHSSWNLAWAL----------------------------------------------------
>SRR5207302_1891503	45	0.276	1.745E-01	50	119	192	3	77	161
--------------------------------------------------GYDFGIVRLEGELSYKHAGVDGVNSAPAISPVgngnltGGRVNVFSGMVNALLDFG-NDNGLSGYVGGGLGWASID------------------------------------------------------------------------
>MGYP001105055195	45	0.264	1.745E-01	49	115	192	71	137	186
-------------------------------------------------LGFASRALRFELEGMYHSNTGNAvVAFPTGYANVNGRIEQVSVMANLLYDF-FPGAVVTPYIGGGLGV----------------------------------------------------------------------------
>A0A0C7D7R3	45	0.276	1.745E-01	85	178	192	187	273	302
-------------------------------------------------------------------------------------ISISSATINGCYDFSFPNLPLSPYTCVGIG-------IDAIEFLNALHIKFACQGKLGFTYSVSPNVNLFADGYYHKVMGNKFKNLPVQYVDHL-------------
>SRR5271168_779632	45	0.312	2.348E-01	91	147	192	0	62	99
-------------------------------------------------------------------------------------------LANLYYDFN-RGGRFVPYIGGGVGYAHNETSSGtfadcgcTSTFGGKSTDNFAAAATAGVSWRL--------------------------------------------
>SRR3546814_12185845	45	0.258	2.348E-01	102	160	192	3	64	99
------------------------------------------------------------------------------------------------------SSSLRPYIGGGAGAARVAFhgaRYDSHEMNDRFETLFAWQAGAGFAFHFTKQVPASLDYRFL-------------------------------
>SRR4028118_1618909	45	0.234	2.348E-01	80	160	192	4	99	100
--------------------------------------------------------------------------------DVSGSARVLSSMLNVLLDFG--DESVGGSVGAGAGLARVKFrseydfpgidedddgicEDDDDFAISKSGRGLAWQLIGALRFAVSPNMDLGLKYRYF-------------------------------
>SRR5438270_9496679	45	0.265	2.348E-01	91	164	192	0	93	102
-------------------------------------------------------------------------------------------MTNVIYTYALPDirlfnfaLPWGLHAGVGVGPLYVIDRMSLNPNYfgpapfgpggcclHGSSWNFGYQGIAGVRFEITPNVLLDIDYRYVGMPG---------------------------
>SRR6516165_1361977	45	0.255	2.348E-01	67	155	192	12	108	109
-------------------------------------------------------------------NPACAGVVNGCVLTYRSTQTRWATLANAYIDIPT-GYPVTPYVGGGVGVSHVNENGSAIypnfaaldwSVAGKSVSRFGWALMSGVAVDVAPHTQMDL------------------------------------
>SRR5271165_3629392	45	0.258	2.348E-01	88	165	192	13	100	111
----------------------------------------------------------------------------------------YGGMANVLYDVDL-GLPVSPYVGIGAGGQELDHSHFNQSTvsfifphelGSETVGAFAYQGIAGVAVPVPfvQGLSFTAEYRFLGLLDP--------------------------
>ERR1700761_1193792	45	0.269	2.348E-01	84	164	192	12	99	113
------------------------------------------------------------------------------------DYSRFMGSVNAFYDFA-PFAGFTPYVGTGIGASadnksfgvSVGPEGSRFNSSGGSGTEGLVLVEGGVSYPLTSDLSVTASYRYIHFFD---------------------------
>SRR6202035_2359676	45	0.254	2.348E-01	76	164	192	6	107	131
----------------------------------------------------------------------------NSNTAISGAEQKYGGMFNVLYDFVGMVPVVQPYIGAGVGYQWAQARSISFSPvfartsasalsDTSTQGSFAYQAILGGSIPIPsvPGLAVTADYRFMGLEG---------------------------
>SRR5258708_6401915	45	0.387	2.348E-01	130	178	192	6	54	153
----------------------------------------------------------------------------------------------------------------------------------DKDNVFAYQAGAGVAYDLTRSLGLSVGYRYFETAKGTFESPATTTTGPF-------------
>SRR5829696_7956952	45	0.262	2.348E-01	43	126	192	18	115	164
-------------------------------------------WSVGLGIGYDFGWIRTDLTADYAFKSGISATRVGSNYEFpyyrcegdafcrakeSGDVSTLTVLANAYADLG-EYYGITPYVGAGVGASYVSWSDWKTT-----------------------------------------------------------------
>MGYP000706403100	44	0.371	3.161E-01	130	164	192	6	40	44
----------------------------------------------------------------------------------------------------------------------------------DTRWNFAWALMAGVGYAVAPNLKLELGYRYLNLGE---------------------------
>ERR1043166_8594993	44	0.308	3.161E-01	75	142	192	10	73	108
---------------------------------------------------------------------------PTGFARVNGRVDQVSVMANVLYDF-FPGATVTPYVGAGAGVAFIDSTIQGCNLCS---TQFAYQGIVG-------------------------------------------------
>SRR5208282_5497087	44	0.230	3.161E-01	56	125	192	17	94	120
--------------------------------------------------------LRVEIEGSYRSNDVGSIGTRRVNgavlplTNVGGDVGTEAVMGNVLYDLPVHglGLPVQPYIGAGAGYEWSQFNASGN------------------------------------------------------------------
>SRR5262249_4014283	44	0.285	3.161E-01	90	158	192	53	136	144
------------------------------------------------------------------------------------------FLTNAVLNVNLPNQSlFHPYVGVGIGSAVISITnanalqvappepgiNHYNSKTNDTDSTFAAQIKAGLDFDFTKNISVFAEYR---------------------------------
>EndMetStandDraft_6_1072998.scaffolds.fasta_scaffold4390146_1	44	0.288	3.161E-01	108	162	192	8	66	152
------------------------------------------------------------------------------------------------------------YAGVGAGRAWtsthLRTSSGAANFLDDDDSAWAWQAIAGLRVPVSDSIEVGVKYKYLNT-----------------------------
>MGYP000208032682	44	0.279	3.161E-01	90	184	192	26	136	154
------------------------------------------------------------------------------------------FLVNGLLQVNKTWfGRLRPYVGVGIGSAAISISgassyqlnpaepgLNHYSHTDDKTFAFAAQPKVGVGFDFTAHTKVFVEYRYLYLsqTNYTFGSTIAPAHAETSPWLVS-------
>SRR5262245_28556003	44	0.294	3.161E-01	104	170	192	4	71	161
--------------------------------------------------------------------------------------------------------RFSLAIGLGVGADYLHLKLQTPwAPIDEGDWHFAYQGLAGLNYALTDVTVIFVNYRFADVRDVSFDPT---------------------
>SRR5262245_5941219	44	0.270	3.161E-01	86	160	192	48	143	162
--------------------------------------------------------------------------------------DRLPVMFNVRYYLAAPGrsvgklawipNKVTPWVGVGGGAVYYKFNQRGDWVNEQTfavfadeftseAWAPAWQALGGFDYSLTPTFSLTTDMRYI-------------------------------
>MGYP000429164707	44	0.318	3.161E-01	87	155	192	0	61	201
---------------------------------------------------------------------------------------QLNAMVNLLYDF-MPTSVITPYLGVGAGIAFVD------SNSSLGSTQFAYQAMLGLAYNVDESLRFFV------------------------------------
>SRR6476659_8419576	44	0.224	3.161E-01	82	160	192	100	214	250
----------------------------------------------------------------------------------DGHVGNYAAMANFYYDF-KNASSFTPYVGAGIGVAMHmlrrnysetsscssrdfyyaampqygqaasslmdqtcNGSFNGSGYVSSTGFGFAGALMAGFSYEMSPGILLDTGYRFM-------------------------------
>MGYP001495121261	44	0.211	3.161E-01	86	189	192	168	317	321
--------------------------------------------------------------------------------------SAWNGMLNGYIDLGT-FAGITPYVGAGVGALMTRTKVSASARCQDSlvstitpkgdvsdkdglvvtettttfncrggdnqtvevgslshtDFHLLYGLSAGLSYQISKNTSLDIGYQYLNAPGIKYyavNADGVAERKGMDAHQVKVGLRY--
>SRR5579885_3106736	44	0.292	4.253E-01	86	162	192	16	97	100
--------------------------------------------------------------------------------------QTYGGFVNALYDFDIGSKYIFPYVGVGVGGVMQDVSKGVTATgvgFSGNKPDFAGQAIVGAAFPVAalPGLSATVEYRFMAT-----------------------------
>MGYP001178348326	44	0.265	4.253E-01	36	117	192	110	180	190
------------------------------------SGDDDNAFVGGVGLGYQFNDyLRSDLRVDY-----------AGVYSKGPDMSVTSALGNLYFDIPT-GTVITPYLGAGAGYAW--------------------------------------------------------------------------
>MGYP001440872107	44	0.295	4.253E-01	79	160	192	107	192	210
-------------------------------------------------------------------------------TQATGSLTSINAMVNLIARYP--GEIIQPYIGVGGGLSagvlrDVNIQGGPFVLSGSSGSaAFGYQFLAGVRALVTKRVFLFGEYKYF-------------------------------
>13954|Ga0207685_12286272_1|-2|11	44	0.283	5.721E-01	86	145	192	52	107	109
--------------------------------------------------------------------------------------EQLSVMANLLYDF-MPGATITPYIGAGAGIAFADATLNGCSLCS---TQFAYQGIVGLGW----------------------------------------------
>SRR6202012_2810136	44	0.289	5.721E-01	91	164	192	1	83	122
-------------------------------------------------------------------------------------------MVNALYDFTGIVPYVAPYVGVGVGYMFTQensvslgtgTPGGAFNVNKSTMGSLAYQGIIGAAMPLTPALALTLDYRFMGLVD---------------------------
>SRR5919202_3269325	44	0.231	5.721E-01	55	151	192	8	114	127
-------------------------------------------------------NLRLEIEGGYGKADVKSVSINTPSGGTStailrgGNSDLYTATINGFVEFPITPL-VAPYVGAGIGAAYTDLPSFSTAGGDvtfrgGSNANLLILAEAGLSFKLGDNL----------------------------------------
>SRR5689334_2270297	44	0.239	5.721E-01	104	185	192	29	124	143
--------------------------------------------------------------------------------------------------------NISPYIGVGVGASVMSIHdatsaqiappepgiNHFNSNPDDTDWTFAVQGKAGIRFPFFKYLRFFAEYRFLYQTSSDFSFGSTKYPTHVSTLKWKV------
>SRR4029450_952742	44	0.294	5.721E-01	131	164	192	40	73	153
-----------------------------------------------------------------------------------------------------------------------------------SKWNFAWAVHAGLAYKVTPNFTVELAYRYLDMGD---------------------------
>MGYP001438279411	44	0.223	5.721E-01	80	153	192	76	168	169
--------------------------------------------------------------------------------PLGSEVSTVSVMANGYVDLGTYVG-FTPYAGAGIGYSYVSwgdlndttycvdglaacaspLSVGGTSHGGDAGWRLTYALMAGVAYDVSRNFKI--------------------------------------
>MGYP001440518491	44	0.352	5.721E-01	131	164	192	115	148	212
-----------------------------------------------------------------------------------------------------------------------------------SRTSFAWALMAGVGYKVNDRLTLEAGYRYLSLGD---------------------------
>A0A0F3NA79	44	0.333	5.721E-01	85	162	192	130	201	216
-------------------------------------------------------------------------------------VSSTSVMVNACYDLLSEGLGVVPYACVGLGGNFV------GVVDGHITPKLAYRLKAGLSYQLSPEISAFAGGFYHRV-----------------------------
>A0A1F9AJM9	44	0.271	5.721E-01	84	153	192	107	175	223
------------------------------------------------------------------------------------DFQMWLLSAGIRYEPELDFF-LAPYAGAGLGYQQWNTRSSIDGVDNRKGSGLAYYALLGAEYRITPRLAI--------------------------------------
>GraSoiStandDraft_48_1057284.scaffolds.fasta_scaffold2802985_1	44	0.311	5.721E-01	126	170	192	40	84	247
------------------------------------------------------------------------------------------------------------------------------TLIHGSGWRFGYQAIGGIRYDFSPAIAFDLDYRYLGTTDQTLNNT---------------------
>SRR5271167_4465153	44	0.239	5.721E-01	109	164	192	0	70	280
-------------------------------------------------------------------------------------------------------------IGGGVGAINVDRSfggtgtatgpngntvTFTTTTPSANRWEFGYQGIAGLRYFINPALALDVDYRYVGASG---------------------------
>Q3YQR7	44	0.270	5.721E-01	85	169	192	184	261	299
-------------------------------------------------------------------------------------LSILSIMINGCYNLPLNDLSISPYFCTGIGV-------DAIEFFDALHLKLALQSKIGATYQLSDNISLFTNGYYHQVIGDQFKN----------------------
>A0A1G4M481	44	0.333	5.721E-01	85	162	192	288	359	392
-------------------------------------------------------------------------------------VSSTSVMVNACYDLLSEGLGVVPYACVGLGGNFV------GVVDGHITPKLAYRLKAGLSYQLSPEISAFAGGFYHRV-----------------------------
>F8QPK0	44	0.346	5.721E-01	85	162	192	288	359	406
-------------------------------------------------------------------------------------VSTTSVMLNGCYDLQSEGFSIVPYACLGVGANFV------GIVDGHVTPKLAYKVKAGLSYELSPEISMFAGGFYHRV-----------------------------
>MGYP000131287380	43	0.413	7.694E-01	105	146	192	21	66	120
---------------------------------------------------------------------------------------------------------FTPYVGLGVGYARVSADGISATglgfTNGDDDNKFAYQAIAGVAYQ---------------------------------------------
>21995|scaffold3574716_1|-3|11	43	0.260	7.694E-01	70	119	192	0	48	121
----------------------------------------------------------------------ERTAAAPTCGPVDGELKASTLMANVIYDF-MPDSSWRPFIGAGLGTAWVH------------------------------------------------------------------------
>SRR5271166_857716	43	0.231	7.694E-01	42	117	192	21	102	122
------------------------------------------GFAIGGTYGFDFhNQFRAEVEVSYRRAHKRTIYTDKAIDQLFSKIyesrHSTAFMVNGFYDVDqLAMYNLSPFVGGGIGFTN--------------------------------------------------------------------------
>MGYP001500550662	43	0.382	7.694E-01	131	164	192	20	53	123
-----------------------------------------------------------------------------------------------------------------------------------SKTNLAWALMAGVAYDVNPNLKLELGYRYLNLGD---------------------------
>SRR5204863_7302913	43	0.309	7.694E-01	132	173	192	11	52	130
------------------------------------------------------------------------------------------------------------------------------------DDGFAWQIIAGVGYNISDNIELGLKYRYFETKFKDSFDDNFD------------------
>ETNvirnome_2_300_1030623.scaffolds.fasta_scaffold108425_1	43	0.209	7.694E-01	75	166	192	24	165	178
---------------------------------------------------------------------------DTCTPQSKGTLNRTSFLLNGYLDLGHYWG-FTPYVGAGLGASYNQAsssliyyrtsdgapwgpdltmpqeknvpqwiylyldrngngvpwpvqppfgPTNWNRYMEKKSWGFAWNLMAGFSYDIQDNLKIDIGYRYLNAGTYT-------------------------
>CryGeyDrversion2_2_1046609.scaffolds.fasta_scaffold599181_2	43	0.294	7.694E-01	98	164	192	138	215	243
--------------------------------------------------------------------------------------------------FAWIPAKFVPYMGVGAGAVWYRFNQSGDfvdftsndvfsATLSSSGWAPAARAFAGAEYSLNPRLALVAQAKYLWSNG---------------------------
>MGYP001423366140	43	0.305	1.035E+00	129	164	192	5	40	64
---------------------------------------------------------------------------------------------------------------------------------DASKWNFAWALHAGVGYKVTRNFTVELAYRYLDMGD---------------------------
>MGYP000865335552	43	0.318	1.035E+00	47	114	192	1	64	68
-----------------------------------------------GAVGYRWDsNWRLEFELAFRQNDWERAAGGTQT----GSQSQFTQMVNVAYDIELTD-RLSLSLGAGVG-----------------------------------------------------------------------------
>MGYP000902477918	43	0.339	1.035E+00	107	161	192	0	55	76
-----------------------------------------------------------------------------------------------------------PFIGMGAGYSIQQIGlSDQDFDFQHDKRGFAWQALGGVSVRLCPRIIMNFQYRYFR------------------------------
>SRR5262249_20262114	43	0.317	1.035E+00	129	169	192	19	59	101
---------------------------------------------------------------------------------------------------------------------------------SNTNTNFAWALHAGVSYDVSPQVAIDLAYRYARLGDATSGP----------------------
>SRR5512142_1779434	43	0.285	1.035E+00	96	165	192	42	100	117
------------------------------------------------------------------------------------------------YSLPPIGVNLRPYIGAGAGIAIIQNNQ-----------VFAASATAGLRYAIAPEMYLGLRYRFHYIGGP--------------------------
>SRR5271155_2700934	43	0.267	1.035E+00	101	166	192	5	90	123
-----------------------------------------------------------------------------------------------------NGSIFTPYIGTGVGLQYITTHGDYedaiaipinnlnlpvgthdhATGLDTSDLDFAAQALIGVSVPITSHISLFTEYKYIDALGTD-------------------------
>ERR1700744_1034547	43	0.250	1.035E+00	80	166	192	21	128	132
--------------------------------------------------------------------------------NTHGADSVTAAVANVVYDIPAgPAWPIRPYVGIGAGYGWFDFggaggtlpvqislpQNNTFSGPGASSYGragaFAYQAIIGGSLPLRavRGLDLTAEYRFFGTARAD-------------------------
>ERR1700731_423056	43	0.198	1.035E+00	74	150	192	36	135	137
--------------------------------------------------------------------------PETCTGHFDSKINRWDLLANGYFDLGTWDG-FTPYIGAGAGVSWGRTDksvtysfgnglpcgascaiggnviSDLDSNQSSGSYRFAWAVMAGVAIAMTDH-----------------------------------------
>SRR5690349_10545693	43	0.293	1.035E+00	97	160	192	78	152	153
-------------------------------------------------------------------------------------------------RLAYIPSKVVPWIGVGAGATWYSLEQSGDfintttnvvynDQFKDSGWGPAFQGMGGVDVSLTPRIALTGDARYL-------------------------------
>SRR5688572_26051851	43	0.222	1.035E+00	42	145	192	22	156	158
------------------------------------------GGGGGLLLGYRIKQFRIEGEFLYNRISYDTLTvgscvlqspnvttpvgfcpqdhFQSDALGFNGSTAGMYALANGYYDFVTygSDQSLVPYIGLGIGGAQIKNQQNFVNTNtlasrgrTSTASSTAAQGIIGLSY----------------------------------------------
>MGYP000294680298	43	0.279	1.035E+00	103	160	192	48	115	187
-------------------------------------------------------------------------------------------------------GPFTPYIGLGAGYLVTGFNDVNGRPGdgnlrlraDDTGGAFAFQGMAGIGFAIDqvPGLSLTAEYRYL-------------------------------
>Q9ADV8	43	0.225	1.035E+00	44	169	192	98	241	279
--------------------------------------------SFSGAIGYsDSTGVRFELEGSYEEFDVTdpgdciikdtyryfalARKTSGNHPNDNGEytvmrndgVSITSVIFNGCYDLSLKELEISPYVCIGIGGDFIEF-------FDALHIKLAYQGKLGISYSFSTRTNLFIDCYYHRVIGNQFNN----------------------
>MGYP001313959087	42	0.314	1.391E+00	135	187	192	1	54	59
---------------------------------------------------------------------------------------------------------------------------------------FAYQAGAGINYEFTEKWSAGVSYRLFGTSDPSFTAvEGTNFEIDVLNHSFLVGL----
>ERR1700740_2407930	42	0.294	1.391E+00	92	169	192	7	90	103
--------------------------------------------------------------------------------------------VSGYVDLPI-GGMIVPYVGGGIGAARVgsppartDTLTGTSSSYDGKDWGLLMHADLGVGVKVAPKVTVEVGGRYTRISQLKFQG----------------------
>SRR5688500_7601220	42	0.309	1.391E+00	128	169	192	30	71	106
--------------------------------------------------------------------------------------------------------------------------------DDNDEWNFAWALHAGVGFEVTPATTLELAYRYLDMGDAETGN----------------------
>SRR5919205_4169856	42	0.288	1.391E+00	129	173	192	29	73	106
---------------------------------------------------------------------------------------------------------------------------------DTSKFHVGYTVGGGVEFAITNNVSIGAEYRYTKLDGETFNLGAVT------------------
>SRR5262245_39761110	42	0.320	1.391E+00	84	161	192	10	84	122
------------------------------------------------------------------------------------ELTATSFLVNAWYNFSM-DAPFNVYVGGGAGLG--SIEGEGDGGLETSDFGAVWQIGGGITLGGDGGMSYGIGYRYVG------------------------------
>SRR5690349_16041910	42	0.348	1.391E+00	132	174	192	0	42	136
------------------------------------------------------------------------------------------------------------------------------------DNVFGYQGGAGLDYDWTRRLVLTLGYRYFETAKGHFAGGPGTA-----------------
>SRR5689334_22130077	42	0.317	1.391E+00	98	159	192	55	117	143
--------------------------------------------------------------------------------------------------FRYHKTRLQPYVGVGPGLFFARIADPAlTSNNTQSSMGFGVNAQAGVRYYITRQIALFGEGKF--------------------------------
>18593|scaffold2704648_1|+3|11	42	0.345	1.391E+00	135	189	192	1	53	150
---------------------------------------------------------------------------------------------------------------------------------------FAYQLGTGVGFDVTRRFALSVGYRYFHSDDSRF--EPGAADARYRSDSVLAGLRY--
>MGYP000535355349	42	0.280	1.391E+00	101	151	192	132	188	189
-----------------------------------------------------------------------------------------------------NSSPIAPYWGAGIGIASLKLEDDfydesgNPIYYDDSTSVFAFQAGGGVEIALNPRL----------------------------------------
>952|Ga0307406_18136899_1|-1|11	42	0.236	1.869E+00	81	148	192	16	90	93
---------------------------------------------------------------------------------VSGRQESWGVMANLLVDL-VQVGPVTPYVGIGAGYVATDWAGVRGIsqngalrmTVDDGDGRFAYQLIAGLAFPLS-------------------------------------------
>SRR5687768_15319097	42	0.287	1.869E+00	79	148	192	1	80	98
-------------------------------------------------------------------------------TTLTGSANTYAVMANLFYDIEPlrvrVGVPVTPYIGLGAGYAWSEYneiimrNGVGGAGTYGVDGRFAYQAIAGLSWDLS-------------------------------------------
>SRR3954469_11491412	42	0.246	1.869E+00	104	161	192	0	68	99
--------------------------------------------------------------------------------------------------------KVTPWIGAGGGLMYYRFrqsgdfvnfqnNAVFPADLESSDWTSTMQGMAGVDVSLNPHVALRADARYLW------------------------------
>SRR3712207_4901454	42	0.275	1.869E+00	38	112	192	20	98	99
--------------------------------------EYEGGFAATVALGYRiggpFSAFRVELEAGYAQSGYDEVDVNGfGAISVSGDLDIYSASINAFVDIPIART-LQAYVGGG-------------------------------------------------------------------------------
>SRR5271170_971193	42	0.252	1.869E+00	33	114	192	16	106	107
---------------------------------GQTKIETNAGPIGTAAFGLATSiGLRVEIEGSYRSNDVGSIGTRRVNgavlplTNVGGDVGTEAVMGNVLYDLPVHglGLPVQPYIGAGAG-----------------------------------------------------------------------------
>MGYP000650111164	42	0.333	1.869E+00	123	164	192	32	73	110
---------------------------------------------------------------------------------------------------------------------------NGDTTFDVSNDGFAWQLGAGFNYEASPGVDVGLGYRYFSGPD---------------------------
>5473|scaffold_782876_c1_1|-3|10	42	0.291	1.869E+00	98	163	192	16	94	110
--------------------------------------------------------------------------------------------------FGVALPPISPHAGLGVGAVNIVDSlalnsdaraglglDAASCCLHGNIWEFAYQGIAGVRFEITPNLLLDIDYRYLGTP----------------------------
>SRR5690242_11193715	42	0.271	1.869E+00	38	129	192	0	101	112
--------------------------------------DFEDSYILNGAIGYRFRlpavDLRLEVEGGYGRAKVSSVSVTTAGGGTSTgivsggnDNDLYTATVNGFVEFPITPL-LSPYVGAGIGAAYTKLPSFSSASGD--------------------------------------------------------------
>SRR5690242_9968558	42	0.324	1.869E+00	91	162	192	7	79	115
-------------------------------------------------------------------------------------------LINMVAEVPIYD-NINLSVGGGLGIGRVHENlaQGTFTLANGTKTGFAWQAIAGLSIPVDTQIDLFADFRYRNV-----------------------------
>SRR5205823_3924730	42	0.318	1.869E+00	28	114	192	52	134	135
----------------------------TGANSASADVHLKPGIFGSAALGYSFtNGISVEGEGFYLGNSGD----HTDTLGVHTRVKSYGGLANVIYHLRI-DTPLMPYVGGGVG-----------------------------------------------------------------------------
>SRR5262249_46545187	42	0.189	1.869E+00	48	153	192	7	154	155
------------------------------------------------RLGYRFsPHWRAELEGGFRPGQMKRVGEVSSNAaptgicylpggttffrrdssvysecwSPEGRIDVYSGMANLLFDAFPETYHFRPFVGAGVGLSRIYlgangrmegllnqfiNDGAYKIASNGEAAALAGQLLAGASWSVTPRLKV--------------------------------------
>UPI00082A58B7	42	0.224	1.869E+00	45	145	192	44	171	173
---------------------------------------------FDFGIGYQVNNWfRADVTGEFRGGGELQSLETVNDFNLNGNQKQFAdfyrantssviGLVNAYADLGT-WYGVTPFVGAGVGVAYNRLSGFTDTGFsaqntngifptggyaaDHATTNFAWALMAGLDF----------------------------------------------
>8140|scaffold_9982_c1_2|-1182|00	42	0.271	1.869E+00	105	161	192	278	336	361
---------------------------------------------------------------------------------------------------------VRPYIGGGVTYVRDSLRDITPGVTDSTKNGFGWQGFGGAEFTFPsvPKFTLSADVGYYW------------------------------
>A0A166DCB2	42	0.269	1.869E+00	100	159	192	116	178	369
----------------------------------------------------------------------------------------------------LGDSAIQPFIGAGVGYAFMYLDDSPSaklDSIDRNGQSVVFTLQAGVDIPLSESLSLDLTARY--------------------------------
>MGYP001056440684	42	0.287	2.511E+00	82	155	192	16	93	98
----------------------------------------------------------------------------------SGEVALSNFLVNVILRYP--EGKIHPYIGGGIGASSMYIQNTESiggvvvNVADESATGFAWQFLAGVNVDLTQGARVHA------------------------------------
>SRR3546814_13995695	42	0.300	2.511E+00	83	142	192	41	97	100
-----------------------------------------------------------------------------------AKLRQLAVMANLTYDITRSGNTFKPYVGVGLGAVGSHLKALG---EDDVSVRFAWQLRAG-------------------------------------------------
>21848|Ga0299913_14502067_1|+1|11	42	0.318	2.511E+00	133	173	192	20	63	108
-------------------------------------------------------------------------------------------------------------------------------------WNFAWALHAGLAYDVTPNFTIELAYRYLNLGNAktgDFRNDDPS------------------
>SRR6185295_488375	42	0.275	2.511E+00	71	153	192	10	106	110
-----------------------------------------------------------------------TAPPNQGFSVYTGSHSAAVGLLNAYYDIG-DFWGVMPFIGAGAGFAYHQITGFHDmgtgancsdtgcgfgIAEPQSNTSFAWAVHAGLDYEVNQNLKL--------------------------------------
>SRR3977135_2604321	42	0.243	2.511E+00	84	159	192	4	85	110
------------------------------------------------------------------------------------KVDNIAIPISAKYKFPMEGSNVKPYVFAGpdVGFVMKGEIEQGGATQDIKDSletiSFGLHGGAGIEFEVSPGFNLLLDARY--------------------------------
>SRR6187455_3281156	42	0.233	2.511E+00	91	168	192	2	91	111
-------------------------------------------------------------------------------------------MFDVLYDVtNLLALPFNPYVGVGVGYQWAHLSkfhaqgtatGFPSLTSDDRRGAIAYQFILGGAAPIApvPGLAVTAEYRFLGLGSRNYD-----------------------
>SRR5690606_24564222	42	0.287	2.511E+00	43	121	192	24	100	113
-------------------------------------------FGGSAGVGYNFTDlLRSDVNVGY--VAGDELTLPAAIGGGDFDYKAWYGMVNTYLDLGTVAG-FTPYVGAGLGVLHSRYS----------------------------------------------------------------------
>MGYP000038210841	42	0.327	2.511E+00	133	187	192	56	110	115
-------------------------------------------------------------------------------------------------------------------------------------TVFSYQGGVGLHFDYTENTSLGLGYRFFGSSGAKFDDGTDKVEAKYSSHIISVGL----
>SRR5215207_510924	42	0.371	2.511E+00	128	162	192	1	35	116
--------------------------------------------------------------------------------------------------------------------------------DSSKDDGFAWQLIAGFGYNLSENIELGLKYRYFQT-----------------------------
>ERR1700722_17082522	42	0.303	2.511E+00	108	160	192	0	65	120
------------------------------------------------------------------------------------------------------------FIGAGVGAAQMQTDLTgqlsgvpagfapvENAHFDDNKTSFAYQGLAGVSWKVSQHVSVDLTGRYF-------------------------------
>ERR1041385_3834515	42	0.226	2.511E+00	57	144	192	0	126	127
---------------------------------------------------------RLELEGGYRKGDLRSVRARGSETPafnntglcapgivrtagapacgsPTGHVDAWTGMVNVLYDI-MPSSKISPFVGVGIGVNRVGIEtsgqfatvggpltaanpPQQQLTVDDRAYTFAYQGIAGIS-----------------------------------------------
>MGYP001289174665	42	0.279	2.511E+00	107	161	192	37	104	135
-----------------------------------------------------------------------------------------------------------PFVGAGVGAMWSRFHQVGDfidfnttdhavfhDDFSSKSWTFTAQAFAGLEMNLSPRTFLTTEARYTW------------------------------
>SRR5262245_13562488	42	0.240	2.511E+00	102	164	192	0	78	152
------------------------------------------------------------------------------------------------------WWCLTPFVGLGGGFSYNTISSFRDDgvgffsnnnpinsvafGSEQSKLNFAWAFHMGVAYKATPGLTIELAYRYLSLGD---------------------------
>21_taG_2_1085346.scaffolds.fasta_scaffold359145_1	42	0.300	2.511E+00	96	159	192	0	68	164
------------------------------------------------------------------------------------------------YDIGLGDG-WSVSLGGGLGAASVNeydycgAHIAADSCASGAHTEFMWQGIAGISYAVSDDIDIFADYHY--------------------------------
>MEHZ01.4.fsa_nt_MEHZ011297549.1_1	42	0.283	2.511E+00	96	159	192	0	66	167
------------------------------------------------------------------------------------------------YDFPLSDTvKLTIGGGAGIGGVRgsLRTTGTTLDVFRGGTSAFQWQAIAGLAISVAPDVDLFGEYRY--------------------------------
>MGYP000249364499	42	0.252	2.511E+00	54	114	192	0	66	182
------------------------------------------------------DKWRLEATYGKASPKMTNITATTGGVGVTASIdpkpeyDVKSIMVNLYRDFPGEDKKFYPYIGAGLG-----------------------------------------------------------------------------
>MGYP001195368723	42	0.259	2.511E+00	102	189	192	4	107	228
------------------------------------------------------------------------------------------------------DSPVTPYVGVGAGYLWSGYHNSATHFANGQTTGwggnrgsFAYQGIVGLSYDVRdvPGLAVTADYRmvgqdfYNGTLTSHTAAGVGHVNTDPRFnHQFTIGLRY--
>A0A0F3Q1V6	42	0.317	2.511E+00	83	164	192	329	404	450
-----------------------------------------------------------------------------------GAISSTSVMVNVCYDFLSKEVSIVPYGCMGLG------SNFVGIVKGHLTPKPAYRVKAGVSYRLSSGIDIFAAGFYHRVFG---------------------------
>MGYP001416884614	41	0.252	3.373E+00	91	153	192	0	59	60
-------------------------------------------------------------------------------------------MLNAVYHFDM-GEAFSPYAGYGISTAFHEASLEGFS--DGSHRAFAYQFKVGVDLELSQNMGL--------------------------------------
>SRR5579871_1822500	41	0.276	3.373E+00	83	145	192	12	87	100
-----------------------------------------------------------------------------------GNTHYFTYMGNLYFDLNHfnpfsgTGWHITPYVGAGIGDATVHFGErgfnafrNAFASFSSSDNVFAYQFMAGLTW----------------------------------------------
>SRR5215207_8976555	41	0.231	3.373E+00	42	119	192	13	106	108
------------------------------------------GLDADAIFGYDFGPIRLEGELGYKRAKIdeilvsdaffdafetatDEPFDDEIDLDISDKVTVKSLMANVLVDFGYQDG-IHGFVGAGIGAAQVE------------------------------------------------------------------------
>MGYP001349598482	41	0.279	3.373E+00	90	162	192	5	90	112
------------------------------------------------------------------------------------------VLANAVLTVQTPWpSRIFPYLGVGAGVARLSIQganstnpsepgiNHFDSWPDEFATAFAMQFKAGLKGEVAKNLLLFAEYRHLSI-----------------------------
>ERR1700686_207706	41	0.302	3.373E+00	125	167	192	52	94	120
-----------------------------------------------------------------------------------------------------------------------------TGPFTGTDAVLGYQGIAGVSYPIAPHLSMAAEYRYFATLRPGF------------------------
>MGYP001084964478	41	0.269	3.373E+00	44	119	192	19	106	143
--------------------------------------------SGGAGIGYQFTDiWRADFTGDFFKSKFtgtartdlpcaaSAAVGTGCAFGARGDLRAYGVMANGYADLATIAG-FTPYVGAGIGATNVK------------------------------------------------------------------------
>SRR6185295_15058763	41	0.333	3.373E+00	121	159	192	16	54	149
-------------------------------------------------------------------------------------------------------------------------EFPTDEAIDGAHIGFAWQAIAGLGYALSDNVDIYADYRY--------------------------------
>SRR5690606_6716492	41	0.231	3.373E+00	104	161	192	55	123	153
--------------------------------------------------------------------------------------------------------RFTPFVGGGAGVLWYKLEQSGDfvdadaldifeSSYESSGAAFAAHALGGAEYWLTARVGIVGEGRYTW------------------------------
>MGYP001428684245	41	0.333	3.373E+00	91	143	192	112	167	168
-------------------------------------------------------------------------------------------MLRLYYDVA-PDAPFRPYVGAGVGFANARPNelncMSQCSSLGDADRAIGYQFMAGV------------------------------------------------
>MonGeyMetagenome_1017769.scaffolds.fasta_scaffold384108_1	41	0.214	3.373E+00	88	162	192	31	137	172
----------------------------------------------------------------------------------------YGGMFNVLYDFNGISPWFVPYLGAGVGYQWINEKNWHVFNnlpftaptfatrfgafgggtfapgsfhvgGSGTEGSFAYQAILGAAFPmarVMPGLAFTAEYRFLGT-----------------------------
>MGYP000114729323	41	0.241	3.373E+00	108	162	192	88	145	184
------------------------------------------------------------------------------------------------------------YGGGGIgggGMTTVGEVDRDPVTDTSKSSSFAWQAGGGLLYEVTDQVTFDVSYRWYQV-----------------------------
>SRR6185312_6816202	41	0.294	3.373E+00	107	164	192	101	168	191
-----------------------------------------------------------------------------------------------------------PYVFLGLGMASNSAYSYSTAVPnyltvtpnysDRTTNSFSYSLGIGVDYFVMPKLSIGLGYRFINLGK---------------------------
>3300000369.a:P_2C_Liq_3_UnCtyDRAFT_100237_13	41	0.234	3.373E+00	83	162	192	107	200	236
-----------------------------------------------------------------------------------GSTKHLPPTVTANYFFADPNAKFKPYIGVGVNYTvffdekfnratadFITEDSGGAVVSDLSlDASFGLSAQLGADYQISDELYINASVRYIDI-----------------------------
>14941|scaffold74412_1|+112|00	41	0.288	3.373E+00	105	161	192	280	338	363
---------------------------------------------------------------------------------------------------------VRPYVGGGVTFVRDTLRDITPGVTDATTNGFGWQGFGGAEFTFPsvPKFTLSADAGYYW------------------------------
>MGYP001044184027	41	0.259	4.530E+00	88	147	192	2	77	96
----------------------------------------------------------------------------------------WVVLANAYVDLGT-WWCVTPFIGAGVGGARVSINNFTDAgmtnlfdgngalpglafGDNVSKWNFAWAVHAGLAYKV--------------------------------------------
>ERR1700678_2619141	41	0.239	4.530E+00	105	162	192	0	70	100
---------------------------------------------------------------------------------------------------------FRPYAGFGVGGTYIHADSSNANLVTQSfgtfnehfskpldTGSFSVEGLAGLEYFIDPRWPLTLAYKYLYM-----------------------------
>SRR5579863_8155821	41	0.325	4.530E+00	131	173	192	10	52	101
-----------------------------------------------------------------------------------------------------------------------------------SGAAFTYQAIAGARYMITPNLAFDLDYRYRGMESVSYTTKPFT------------------
>ERR1700730_19142085	41	0.276	4.530E+00	98	163	192	17	92	107
--------------------------------------------------------------------------------------------------LGVSPPPISPHAGLGVGAVNIVDSLSLKPAGLGLDaascclhgniWEFAYQGIAGVRFEFTPNLLPDIDYRYLGTP----------------------------
>SRR5208283_4812250	41	0.296	4.530E+00	46	142	192	0	107	109
----------------------------------------------GASYGYKFDNgFRAEVEMAYQKSNFKTKYNMAGEDVVLSKqyrsFHNMSYMTNVLYDLsQIKVVDVTPYIGLGVGYCESTETnkmkfDNKVVQDKFKDSRFAYQAIVG-------------------------------------------------
>SRR4029078_1130456	41	0.285	4.530E+00	129	170	192	31	72	117
---------------------------------------------------------------------------------------------------------------------------------DADKRNFAWAAHAGITYKFTPSMSIYLGYRYLAMGDGTTGPT---------------------
>ERR1712196_514846	41	0.247	4.530E+00	106	173	192	0	84	119
----------------------------------------------------------------------------------------------------------TPYVMAGVGVTRgslemkisgyekgnngADLKTVTETAKSKNSTRFAYQVGAGFGYEMSKDIFLDVGYRMTgHTGSYEFKKSDGN------------------
>SRR5690242_4526939	41	0.252	4.530E+00	110	162	192	0	62	133
--------------------------------------------------------------------------------------------------------------GGGAGVGRADVNALTTSTdPSDTGTfliaggrhlGFMWQGMAGFAYSITDNIDLTADWRYRSL-----------------------------
>SRR5260221_2444803	41	0.252	4.530E+00	41	114	192	63	132	154
-----------------------------------------TGYNVGAALGWNLsPSLSAEVEGLYTS----SPYADQFGGGFSTSLETFSVMANLYWSFDI-DSKWKTFIGAGIG-----------------------------------------------------------------------------
>MGYP000629700219	41	0.273	4.530E+00	80	143	192	1	72	224
--------------------------------------------------------------------------------NYSGNIRSAVFLANGYVDLGT-WAGLTPYLGVGLGFANNKVANVVDVDYqlggygfaaDKSKTNFAWALMAGV------------------------------------------------
>18188|scaffold429902_1|+2|10	41	0.294	4.530E+00	93	160	192	154	209	229
---------------------------------------------------------------------------------------------NLYVRVPLGQSGFAPYAYGGGGYQF-----------DPAKVGF-VQAGAGMEFRFTPNIGIFVDARYV-------------------------------
>A0A1G4M4K5	41	0.307	4.530E+00	85	162	192	325	396	444
-------------------------------------------------------------------------------------ISSTSVMLNACYDLFSEGLGIMPYTCIGLG------SNFVSVVDGKVTPKLAYKLKAGLSYKFSPEVSAFAGGFYQRV-----------------------------
>8093|Ga0307414_17118872_1|-3|11	40	0.243	6.082E+00	85	147	192	21	94	95
-------------------------------------------------------------------------------------VSSYGVMANVFYDFDLGWDlggfGIQPYVGANLGYvvqnwdrVNVQGPAGNSLTIDGDNGNFAGQLIAGVAFPI--------------------------------------------
>SRR3546814_20112267	40	0.303	6.082E+00	83	138	192	46	98	99
-----------------------------------------------------------------------------------AKLRQLAVMANVTYDIPLGGNTFKPYVGVGLGAVGSHLKALG---EDDGSVRFAWQ-----------------------------------------------------
>SRR3546814_12130566	40	0.338	6.082E+00	85	155	192	0	67	100
-------------------------------------------------------------------------------------LRQLAVMANVTYDLPTGGNTFKPYVDVGLGAV---GPHLQALGEDAGSVPFAWQLRAGAAQTVTQGIHLSA------------------------------------
>SRR5579863_3582113	40	0.227	6.082E+00	105	171	192	1	79	106
---------------------------------------------------------------------------------------------------------FHPYFNIGLGEAINQTYNYTEQGVDSDDvpmsqpfanrtfHNFTYQVGLGLDMDISQHIRLGAGYRFVNLGKAGLNPSP--------------------
>SRR4029453_5169552	40	0.300	6.082E+00	104	162	192	7	66	111
--------------------------------------------------------------------------------------------------------PLTIYLGAGAGLGNTDLAVSTGLLeGSNEKQGLAGQGLAGIGYDLSDRVKLSLGWRYVDL-----------------------------
>SRR5690242_10559190	40	0.232	6.082E+00	92	164	192	16	83	113
--------------------------------------------------------------------------------------------AGVRYAF-LNDSPFVPFVGGGIGVNFW----GLTSYGSNDAIAFGFNLLAGAAYELSADFAIEAGLQFFGTSD---------------------------
>SRR5438552_3956532	40	0.310	6.082E+00	103	158	192	57	114	120
-------------------------------------------------------------------------------------------------------GHLEPYVGAGIGAAmpHVESNVGGVSYQAYQWHGPAVQAFAGINFDVASHLSLFIEYK---------------------------------
>ERR1712072_1287774	40	0.267	6.082E+00	94	164	192	7	91	120
----------------------------------------------------------------------------------------------AYYDF-SNTSEFIPYVMAGLGVSKgsleakilgyeagtsGDLKSSSEVIKSKDLTSLAYQIGVGVGYEVSKDIFLDVGYKFSGSTG---------------------------
>SRR5580692_8727003	40	0.313	6.082E+00	41	121	192	9	93	122
-----------------------------------------SSATAGLGVGYKITNWfRADVTGDYLFQRdvyfFGTDPTTNQFFRNSTELGGYSVLANGYVDAGT-WYGVTPYVGAGVGYAFFKNS----------------------------------------------------------------------
>ERR1700712_4274782	40	0.297	6.082E+00	83	151	192	42	124	127
-----------------------------------------------------------------------------------ASLTAVSLLANAYVDIGH-YGAFTPYVGAGIGGTYVKWDKLHNTSCADADssscdesvnhngrgsWGFTYALMAGTSIDLTCNL----------------------------------------
>SRR5262245_10415893	40	0.208	6.082E+00	98	161	192	0	95	130
--------------------------------------------------------------------------------------------------FRAPDARLRPFVGLGLGLARTSVDFSGRfdgytdqvfrdwykringttmpasdavapgekVLGSDASWGLALQAVVGVSWRVTDRATIDASYRYSR------------------------------
>SRR5579864_9428399	40	0.302	6.082E+00	131	173	192	3	45	142
-----------------------------------------------------------------------------------------------------------------------------------SDVVFTYQAIAGIRYMINPALAFDLDYRYRGSADATYHARAFT------------------
>SRR3954464_6881241	40	0.361	6.082E+00	129	164	192	23	58	147
---------------------------------------------------------------------------------------------------------------------------------DASKTSFAWALHAGLGYDVTPNFKVELAYRYLNLGE---------------------------
>SRR5262249_24780795	40	0.307	6.082E+00	94	145	192	110	161	162
----------------------------------------------------------------------------------------------LRYDFVQPDCRLIPYVQVGAGVAYNDAYHDLNQNAIGQALEFTLQGGGGVHY----------------------------------------------
>SRR5947209_6989151	40	0.333	6.082E+00	136	159	192	0	23	167
----------------------------------------------------------------------------------------------------------------------------------------GYGLGAGAEWKVSDHWSLRAEYRY--------------------------------
>MGYP000895651150	40	0.309	6.082E+00	83	149	192	95	177	180
-----------------------------------------------------------------------------------GDLEAIELLGNAYLDLGTVAG-FTPYVGAGLGAVHLSYGDvggaafctgaascpaagLSARYGGEDSWRFAYALSAGVSYDVTE------------------------------------------
>A0A0G2QW69	40	0.385	6.082E+00	58	190	192	56	188	204
----------------------------------------------------------VDVEGLYSHLTKNNVKKDAFTPHDANAKTSTSRLGQVNDDNEIEDEHMppYPYVGVGVGAINNPSNAATAENHRNVKFAFAAQAGAGDDEDPKPKLFVGARALYSDSDGVHFDAKDDDPIK--TVLYVAYGGEAG-
>12876|scaffold952545_1|+1|10	40	0.287	6.082E+00	90	162	192	156	234	266
------------------------------------------------------------------------------------------ITLNGIYGLQRVGL-FHPYVGAGVGISipHVEVTGHGPAVPFPRTFayefgGPAVQALVGVDVDVTSHLSLFGEYKLSWT-----------------------------
>SRR5450759_1816221	40	0.235	6.082E+00	75	159	192	138	243	276
---------------------------------------------------------------------------NNLPIKQTTSLSTFGVTTNLKYNFRDRGraisnfawipSHYVPYIGVGAGVIRYDFTQKGDFIDfqtnvvnsdqlNASNWGAMAQVFSGVSYTLSPRYSLLTEARY--------------------------------
>MGYP000647401109	40	0.318	8.163E+00	104	172	192	16	75	76
--------------------------------------------------------------------------------------------------------NLDPLATSGGGLARYD---------DNSPTGFQYQGIAGVSFSITPTSDVFADYRYIGTTGLKFQSAAP-------------------
>SRR3546814_11170481	40	0.303	8.163E+00	83	138	192	46	98	99
-----------------------------------------------------------------------------------AKLHQFAVMANFTYDIPLGGNTFKPYVGVGLGAVGSHLKALG---EDDGSVRFAWQ-----------------------------------------------------
>SRR3954453_14516732	40	0.252	8.163E+00	86	147	192	20	98	100
--------------------------------------------------------------------------------------RTWGVMANGYYDFDFANfglgqSVIQPYVGLGVGYAMTDYHNfrgvsanraltlYANDAQSIADGSFAYQAMIGFATPL--------------------------------------------
>SRR3712207_4062163	40	0.200	8.163E+00	54	115	192	3	87	103
------------------------------------------------------PNWRVELEGGYRPGDLGSvrgaveraaggsvgicsqtvvrTAANPTCQDPYGRVTSFTGMFNVIYDFQLPWfQALVPFIGAGIGV----------------------------------------------------------------------------
>ERR1700677_679525	40	0.268	8.163E+00	45	116	192	10	90	110
---------------------------------------------VDFGVGYQFNNWfHADVTGEYRTAGLYHAVESFTPPtcafancfdNYNASVSSAVFLANGYFDIG-SWYGFTPYIGAGVGVA---------------------------------------------------------------------------
>SRR3954470_22413424	40	0.241	8.163E+00	96	171	192	1	91	112
------------------------------------------------------------------------------------------------FDMDIGFPWLYSYVGAGVGYAWTNMKNLTINSPaappfpaatahnNGTKGGFAYQGIAGLSFPMPsvPGLSVTTEYRFMGtTGDRTFSSTN--------------------
>SRR4030042_671450	40	0.333	8.163E+00	129	164	192	21	56	116
---------------------------------------------------------------------------------------------------------------------------------DNTESNFAWAVYGGLSYDVTPGLTIDLSYRYTDLGD---------------------------
>SRR5690606_15918437	40	0.466	8.163E+00	135	164	192	1	30	136
---------------------------------------------------------------------------------------------------------------------------------------FAYQGIAGVAYNIDPQLSVFAEYRYMSSFD---------------------------
>SRR5436309_6557757	40	0.283	8.163E+00	103	153	192	131	183	184
-------------------------------------------------------------------------------------------------------GRLQPYLGGGIGVAipHVESTVGGVHFEEYQFHGPAYQAFGGLNFDLTRHLSL--------------------------------------
>MGYP000443885089	40	0.287	8.163E+00	46	117	192	12	82	220
----------------------------------------------GIAAGKDLSNmFALEAEVAYRHNNYDAAAAFGGASS-EEDLNALSMMANGILTVPT-DFAISPYIGVGLGAAR--------------------------------------------------------------------------
>Q2V9N9	40	0.252	8.163E+00	85	153	192	288	351	405
-------------------------------------------------------------------------------------ITSTSVTLNVCRDVPTyiPNARLIPYACAGVGWGFI-------GMSGETATHLVYRVKGGARYALTPRVHL--------------------------------------
>S6GAZ1	40	0.282	8.163E+00	85	162	192	331	402	450
-------------------------------------------------------------------------------------ISTTSVMLNVCYDFYGKESSIAPYACAGIG------SNFVGIVDSHIVPKLSYKLKAGMGCQISPEISIFAGGFYHRV-----------------------------
>UniRef100_A0A0F3Q1T2	40	0.282	8.163E+00	85	162	192	331	402	450
-------------------------------------------------------------------------------------ISTTSVMLNVCYDFYGKESSIAPYACAGIG------SNFVGIVDSHIVPKLSYKLKAGMGCQISPEISIFAGGFYHRV-----------------------------
