# Supplementary material for: Assessing Wolbachia circulation in wild populations of phlebotomine sand flies from Spain and Morocco: implications for control of leishmaniasis
Source: Parasit Vectors. 2025 Apr 26;18:155. doi: 10.1186/s13071-025-06771-6 (PMC12032678; doi:10.1186/s13071-025-06771-6)
Supplement: Supplementary file 1 — Additional File 1: Dataset S1. Structural predictions of WSP for each of the Wolbachia haplotypes found in the sand flies in this study. Prediction confidence values are shown. The input amino acid sequence as well as templates used in modelling from PDB100 are shown. [file 13071_2025_6771_MOESM1_ESM.zip › Phlebotomuslongicuspis_02e8e/Phlebotomuslongicuspis_02e8e_env/pdb70.m8]

101	1p4t_A	0.228	118	78	3	43	160	26	130	1.490E-10	63	26M10I25M1I33M2I21M
101	2mlh_A	0.157	242	142	8	2	190	4	236	8.785E-08	54	9M2D8M4D46M1D21M17D18M1I20M19D15M10D28M8I15M
101	2maf_A	0.154	188	103	6	50	190	53	231	1.188E-07	54	15M1D21M17D18M1I20M19D15M10D28M8I15M
101	6qwr_A	0.210	76	59	1	85	160	95	169	5.455E-03	40	16M1I59M
101	2f1v_A	0.175	80	54	3	90	161	72	147	7.610E-02	36	5M2I34M8D10M2I19M
101	2f1t_C	0.175	80	54	3	90	161	73	148	7.610E-02	36	5M2I34M8D10M2I19M
101	2mhl_A	0.175	80	54	3	90	161	83	158	7.610E-02	36	5M2I34M8D10M2I19M
101	2mhl_A	0.175	80	54	3	90	161	83	158	7.610E-02	36	5M2I34M8D10M2I19M
