# Supplementary material for: Assessing Wolbachia circulation in wild populations of phlebotomine sand flies from Spain and Morocco: implications for control of leishmaniasis
Source: Parasit Vectors. 2025 Apr 26;18:155. doi: 10.1186/s13071-025-06771-6 (PMC12032678; doi:10.1186/s13071-025-06771-6)
Supplement: Supplementary file 1 — Additional File 1: Dataset S1. Structural predictions of WSP for each of the Wolbachia haplotypes found in the sand flies in this study. Prediction confidence values are shown. The input amino acid sequence as well as templates used in modelling from PDB100 are shown. [file 13071_2025_6771_MOESM1_ESM.zip › Phlebotomuslongicuspis_02e8e/Phlebotomuslongicuspis_02e8e_env/templates_101/pdb70_a3m.ffdata]

>1p4t_A
EGASGFYVQADAAHAKASSSLGSAKGFSPRISAGYRINDLRFAVDYTRYKNYKAPSTDFKLYSIGASAIYDFDTQSPVKPYLGARLSLNRASVDLGGSDSFSQTSIGLGVLTGVSYAVTPNVDLDAGYRYNYIGKVNTVKNVRSGELSAGVRVKF
>AF-Q7DDM2-F1-model_v4	427	1.00	2.597E-130	0	154	155	19	173	174
EGASGFYVQADAAHAKASSSLGSAKGFSPRISAGYRINDLRFAVDYTRYKNYKAPSTDFKLYSIGASAIYDFDTQSPVKPYLGARLSLNRASVDLGGSDSFSQTSIGLGVLTGVSYAVTPNVDLDAGYRYNYIGKVNTVKNVRSGELSAGVRVKF
>AF-Q5FA01-F1-model_v4	376	0.935	1.463E-112	0	154	155	19	174	175
EGASGFYVQADAAHAKASSSLGSAKGFSPRISAGYRINDLRFAVDYTRYKNYKqAPSTDFKLYSIGASVIYDFDTQSPVKPYFGARLSLNRASAHLGGSDSFSKTSAGLGVLAGVSYAVTPNVDLDAGYRYNYVGKVNNVKNVRSGELSAGVRVKF
>AF-C6ZG60-F1-model_v4	382	0.941	9.279E-115	1	154	155	0	154	155
-GASGFYVQADAAHAKASSSLGSAKGFSPRISAGYRINDLRFAVDYTRYKNYKqAPSTDFKLYSIGASVIYDFDTQSPVKPYFGARLSLNRASAHLGGSDSFSKTSAGLGVLAGVSYAVTPNVDLDAGYRYNYIGKVNNVKNVRSGELSAGVRVKF
>AF-I3D7W8-F1-model_v4	49	0.483	2.945E-03	33	89	155	49	105	177
---------------------------------GYDTGDFRYAIDYTHYgKSNAGDSHVKTQ-GIGASAIY--DIEvgSPVKPYVGVRVSANN-----------------------------------------------------------------
>AF-A0A090PDD3-F1-model_v4	40	0.473	1.876E+00	105	139	155	130	167	329
---------------------------------------------------------------------------------------------------------TGFSPLGevGVNYDLTPNLSLSAGYQYiDGIGKSETGK---------------
>AF-A0A7S8C5U9-F1-model_v4	30	0.359	2.238E+03	79	138	155	122	173	193
-------------------------------------------------------------------------------PYVGAGLGwgwLNG-SNGLDDDDGFTF------ALMGGVAFNiTERVALDVGYRYR-----NTS----------------
>AF-A0A0U3EJC2-F1-model_v4	15	0.363	6.508E+07	107	121	155	88	109	177
-----------------------------------------------------------------------------------------------------------LGLLplanGFSVYArlgLTHNV---------------------------------
>AF-V5H3Z7-F1-model_v4	16	0.352	3.426E+07	110	126	155	6	18	225
--------------------------------------------------------------------------------------------------------------LTGL--FSIP--ILAAT----------------------------
>AF-A0A6F8VPD3-F1-model_v4	24	0.454	1.461E+05	53	72	155	164	183	321
-----------------------------------------------------APSldIDA--HSINLSLTYGFD----------------------------------------------------------------------------------
>AF-A0A510UM67-F1-model_v4	24	0.204	1.059E+05	110	151	155	24	58	341
--------------------------------------------------------------------------------------------------------------VIYPSFFVGGSLGyqLADDDNYSY---------SDPGAPSFGVS---
>AF-A0A1E5IVT6-F1-model_v4	18	0.318	9.492E+06	132	153	155	128	143	182
------------------------------------------------------------------------------------------------------------------------------------IGW---VWGLG---LNAAVTDK-
>AF-A0A3S4P6V0-F1-model_v4	26	0.526	2.930E+04	111	129	155	147	164	186
---------------------------------------------------------------------------------------------------------------IRVSYDVTTG-DLDADRSY-------------------------
>AF-G0AWP1-F1-model_v4	25	0.357	5.572E+04	120	142	155	118	143	190
------------------------------------------------------------------------------------------------------------------------RNGLDF--SYNTIGWfygfgLNTSINNR------------
>AF-A0A2A4Y5E4-F1-model_v4	17	0.368	1.308E+07	111	126	155	116	133	175
---------------------------------------------------------------------------------------------------------------IGTSYE-GDNgigLALGAG----------------------------
>AF-A0A8A5ETP4-F1-model_v4	18	0.416	9.492E+06	116	127	155	139	150	184
--------------------------------------------------------------------------------------------------------------------ALTESLHLRLGY---------------------------
>AF-A0A3G4VLZ2-F1-model_v4	19	0.285	3.624E+06	95	125	155	217	257	292
-----------------------------------------------------------------------------------------------GRNDSFpvnkvdNQTfSIRraqsLINQ-GVDPAQIQVSGQGE-----------------------------
>AF-A0A1B1EKE1-F1-model_v4	20	0.434	1.383E+06	105	127	155	56	76	326
---------------------------------------------------------------------------------------------------------THLGVYGGVR--LTDNLSWDLGY---------------------------
>AF-A0A7Y4FIJ6-F1-model_v4	22	0.375	5.279E+05	100	135	155	126	160	371
----------------------------------------------------------------------------------------------------DSSTS-GLSPVmeGGVSYQLNPqlSVSL----GYQYISWL-------------------
>AF-A0A2V9F210-F1-model_v4	18	0.358	9.492E+06	80	102	155	79	117	166
--------------------------------------------------------------------------------YLfGPRLTLRNPSkinpfaqVLLGGSritagsggGSANQ----------------------------------------------------
>AF-F9RQP0-F1-model_v4	18	0.666	6.886E+06	97	108	155	57	65	268
-------------------------------------------------------------------------------------------------SDSFS---IDLG----------------------------------------------
>AF-A0A7S7LV19-F1-model_v4	20	0.298	1.907E+06	32	73	155	38	86	194
--------------------------------AGYSvlnnkMSDgvtsLN--NDY----N--FGHIGLKLgarsddYRIFVSAAYYADT---------------------------------------------------------------------------------
>AF-A0A7Y3I9U3-F1-model_v4	16	0.416	2.486E+07	118	129	155	119	130	200
----------------------------------------------------------------------------------------------------------------------TLRPWLRAGATY-------------------------
>AF-A0A432SAW6-F1-model_v4	21	0.727	1.003E+06	97	107	155	46	56	194
-------------------------------------------------------------------------------------------------SDSQSPASIGL-----------------------------------------------
>AF-R1IWD0-F1-model_v4	24	0.500	1.059E+05	110	127	155	142	161	193
--------------------------------------------------------------------------------------------------------------LTevGVLYDLTPSLSLSGGY---------------------------
>AF-A0A657AUC5-F1-model_v4	22	0.714	3.829E+05	143	149	155	42	48	172
-----------------------------------------------------------------------------------------------------------------------------------------------STELRAG-----
>AF-A0A0N8TYF1-F1-model_v4	16	1.00	2.486E+07	144	147	155	35	38	192
------------------------------------------------------------------------------------------------------------------------------------------------GELS-------
>AF-A0A807LQK6-F1-model_v4	19	0.478	4.996E+06	106	126	155	141	163	342
----------------------------------------------------------------------------------------------------------GLSPLfeIGIRYALTPKLTLDGG----------------------------
>AF-A0A7V3AN44-F1-model_v4	20	0.500	1.907E+06	118	131	155	180	197	265
----------------------------------------------------------------------------------------------------------------------TPSVFPfleaDAGYRGGY-----------------------
>AF-A0A2S7JX57-F1-model_v4	22	0.692	5.279E+05	23	35	155	173	183	185
-----------------------AKGFGV--SAGYR-----------------------------------------------------------------------------------------------------------------------
>AF-A0A2A5FYB4-F1-model_v4	17	0.571	1.803E+07	1	7	155	82	88	171
-TAVTFYV---------------------------------------------------------------------------------------------------------------------------------------------------
>AF-A0A6C2UAW1-F1-model_v4	18	0.263	6.886E+06	110	128	155	160	172	174
--------------------------------------------------------------------------------------------------------------LTG------HSLGLGFRYS--------------------------
>AF-A0A847VHT0-F1-model_v4	17	0.382	1.308E+07	81	110	155	113	142	182
---------------------------------------------------------------------------------LRAGL----ADVRQTRSgDSGesRFTGIfGLGLV--------------------------------------------
>AF-A0A1E3ZXM2-F1-model_v4	19	0.666	2.629E+06	122	130	155	171	179	217
--------------------------------------------------------------------------------------------------------------------------ALDVGYRYR------------------------
>AF-A0A4Y6IYY8-F1-model_v4	19	0.421	3.624E+06	66	83	155	18	32	176
------------------------------------------------------------------SAMAVADI----KGyYLGA-----------------------------------------------------------------------
>AF-A0A1Z8U726-F1-model_v4	17	0.800	1.308E+07	66	70	155	309	313	315
------------------------------------------------------------------SATYD------------------------------------------------------------------------------------
>AF-A0A1A6Y070-F1-model_v4	19	0.545	3.624E+06	142	151	155	176	186	194
----------------------------------------------------------------------------------------------------------------------------------------------GRGELSgASVG---
>AF-Q83BB2-F1-model_v4	20	0.555	1.907E+06	112	129	155	142	159	181
----------------------------------------------------------------------------------------------------------------GVSFRVSPRVTLGVDYRY-------------------------
>AF-A0A2A4XU06-F1-model_v4	14	0.750	1.236E+08	145	148	155	20	23	196
-------------------------------------------------------------------------------------------------------------------------------------------------ALSA------
>AF-A0A2V9I0M7-F1-model_v4	17	0.538	1.803E+07	80	91	155	112	124	199
--------------------------------------------------------------------------------YLfGPRASLRNPS---------------------------------------------------------------
>AF-A0A850QX36-F1-model_v4	19	0.437	3.624E+06	129	139	155	107	122	240
---------------------------------------------------------------------------------------------------------------------------------YSYqrhqaDTKVNDVK---------------
>AF-A0A4V0XFJ6-F1-model_v4	21	0.470	7.278E+05	29	44	155	290	306	423
-----------------------------GIAARYRpIEPLGFEVA--------------------------------------------------------------------------------------------------------------
>AF-A0A3B9FMB8-F1-model_v4	17	0.384	1.308E+07	6	40	155	225	258	331
------YNGFDAsGGLKA--SVHNF--FSRLILEkelGDRI-DLR------------------------------------------------------------------------------------------------------------------
>AF-A0A376HE95-F1-model_v4	18	0.434	9.492E+06	49	65	155	88	109	346
-------------------------------------------------KNgaYKAQGvqlT-AKLgYPITD-----------------------------------------------------------------------------------------
>AF-L8JSG8-F1-model_v4	18	0.307	9.492E+06	139	150	155	415	427	458
-------------------------------------------------------------------------------------------------------------------------------------------KNLGiSGAVNYHL----
>AF-A0A3B9BF71-F1-model_v4	20	0.461	1.907E+06	30	42	155	220	232	316
------------------------------ISAHNFISHLNFD----------------------------------------------------------------------------------------------------------------
>AF-A0A848XMW6-F1-model_v4	18	0.209	6.886E+06	131	154	155	83	125	209
-----------------------------------------------------------------------------------------------------------------------------------YGGWDRTSFgcgpCSGSGtirvsgpyagleAQLAperRVRPWF
>AF-A0A6L8LPL0-F1-model_v4	22	0.391	3.829E+05	114	133	155	78	100	191
------------------------------------------------------------------------------------------------------------------SYnnADIVTRELGAGADYlSYIT---------------------
>AF-A0A7Y4RMC9-F1-model_v4	18	0.411	6.886E+06	27	41	155	159	175	178
---------------------------SGDISSGYGMarAGLGF-----------------------------------------------------------------------------------------------------------------
>AF-A0A7Y0XXR4-F1-model_v4	20	0.409	1.383E+06	124	145	155	157	174	192
----------------------------------------------------------------------------------------------------------------------------DFGYRY---FKPS-AKNVLNIA---------
>AF-A0A7W4W6L4-F1-model_v4	18	0.538	9.492E+06	118	130	155	406	415	475
----------------------------------------------------------------------------------------------------------------------TDNVGSDA---YN------------------------
>AF-J2GCH6-F1-model_v4	19	0.333	4.996E+06	119	143	155	164	184	207
-----------------------------------------------------------------------------------------------------------------------DNVDLvgPAGDS---I---STRWRSHS-----------
>AF-A0A523CYA3-F1-model_v4	22	0.416	3.829E+05	132	153	155	42	61	283
------------------------------------------------------------------------------------------------------------------------------------IQKVNI----SSMEsaPSADDIVK-
>AF-A0A6H0IUZ1-F1-model_v4	18	0.368	9.492E+06	38	48	155	143	161	181
--------------------------------------GLDFQVadgahlnlDYIRY----------------------------------------------------------------------------------------------------------
>AF-A0A1E5XR27-F1-model_v4	16	1.00	2.486E+07	4	8	155	40	44	215
----GFYVQ--------------------------------------------------------------------------------------------------------------------------------------------------
>AF-A0A4Q3GDZ1-F1-model_v4	17	0.413	1.308E+07	57	82	155	184	210	232
---------------------------------------------------------GAKLtDNISAVAEYRFqDTF--DKsNYQG------------------------------------------------------------------------
>AF-Q6LKJ3-F1-model_v4	21	0.323	7.278E+05	51	84	155	225	242	246
---------------------------------------------------YKFQST--------QS------TLSS--AYLGAN----------------------------------------------------------------------
>AF-A0A2E8A509-F1-model_v4	19	0.400	4.996E+06	110	129	155	266	285	311
--------------------------------------------------------------------------------------------------------------LIGLGYNFGENWGLNLDYRY-------------------------
>AF-A0A2E7HNU3-F1-model_v4	18	0.384	6.886E+06	69	94	155	309	325	326
---------------------------------------------------------------------YD-RIQSHLW--------LFSASVDL------------------------------------------------------------
>AF-R5QRC9-F1-model_v4	19	0.409	4.996E+06	65	82	155	11	30	174
-----------------------------------------------------------------ASAI--AFSASANayefKPYVG------------------------------------------------------------------------
>AF-A0A2N8KZY1-F1-model_v4	16	0.411	3.426E+07	29	43	155	101	115	176
-----------------------------RI--GYGRNTLeaSAAS---------------------------------------------------------------------------------------------------------------
>AF-A0A832I400-F1-model_v4	14	0.272	8.969E+07	144	152	155	80	90	196
------------------------------------------------------------------------------------------------------------------------------------------------HELlgRFGPSS--
>AF-A0A7S9Y8K4-F1-model_v4	20	0.333	1.907E+06	132	145	155	105	122	180
------------------------------------------------------------------------------------------------------------------------------------TGKLGIAKNrtmqLVVGE---------
>AF-A0A7C1Y1A2-F1-model_v4	20	0.214	1.907E+06	125	152	155	52	72	175
-----------------------------------------------------------------------------------------------------------------------------ARYG---MNW----KNNVDFEARFGLGL--
>AF-A0A244CRV3-F1-model_v4	20	0.375	1.383E+06	115	142	155	123	153	201
-------------------------------------------------------------------------------------------------------------------YPLTerNSVFLRiGGHFYDYeIAKSGT-KVVS------------
>AF-A0A7Y2FPM3-F1-model_v4	15	0.666	4.722E+07	62	67	155	71	76	206
--------------------------------------------------------------SGGESA---------------------------------------------------------------------------------------
>AF-A0A645DG44-F1-model_v4	21	0.375	7.278E+05	105	127	155	72	101	217
---------------------------------------------------------------------------------------------------------IGL--SIGPSIAVGDLSDLpvgailnlvDFGY---------------------------
>AF-A0A0F2NQ27-F1-model_v4	16	0.384	2.486E+07	37	67	155	58	92	195
-------------------------------------RDLVEAVAGwqiTRYlaveGNY----IDFgKYGNRTASA---------------------------------------------------------------------------------------
>AF-A0A558IUB5-F1-model_v4	22	0.368	5.279E+05	53	71	155	51	65	195
-----------------------------------------------------AFSID----RTIDSARYGF-----------------------------------------------------------------------------------
>AF-A0A557PC15-F1-model_v4	20	0.416	1.383E+06	37	48	155	91	102	338
-------------------------------------NWLSFELGATNY----------------------------------------------------------------------------------------------------------
>AF-A0A1A9HI72-F1-model_v4	19	0.526	4.996E+06	77	91	155	146	162	186
-----------------------------------------------------------------------------VKPYwgveLGADVS--RAR---------------------------------------------------------------
>AF-A0A4Q7YWP6-F1-model_v4	17	0.270	1.308E+07	108	144	155	116	163	211
------------------------------------------------------------------------------------------------------------RLLIaaGPRYTLTPRSRFtPFVYGEagemRTTTKANDVsdWNpvVRVG----------
>AF-A0A2T3NJF2-F1-model_v4	16	0.500	2.486E+07	20	31	155	83	92	255
--------------------LGNA--DSASIS---------------------------------------------------------------------------------------------------------------------------
>AF-A0A7J5EHX2-F1-model_v4	15	0.800	4.722E+07	32	36	155	119	123	196
--------------------------------AGYSI----------------------------------------------------------------------------------------------------------------------
>AF-A0A1F3SET4-F1-model_v4	20	0.454	1.907E+06	29	38	155	145	155	217
-----------------------------GMSARYlNING--------------------------------------------------------------------------------------------------------------------
>AF-A0A3D6A2M9-F1-model_v4	18	0.800	6.886E+06	145	149	155	193	197	270
-------------------------------------------------------------------------------------------------------------------------------------------------ELRAG-----
>AF-A0A521W4E2-F1-model_v4	19	0.500	3.624E+06	32	43	155	56	66	359
--------------------------------AGYGISE-NWAV---------------------------------------------------------------------------------------------------------------
>AF-A0A849TE61-F1-model_v4	18	0.375	6.886E+06	103	133	155	4	40	176
-------------------------------------------------------------------------------------------------------TLIGFIVliLTTtpaiaeSVYA---GVKLGqANYNYNKIT---------------------
>AF-E6QJQ3-F1-model_v4	17	0.263	1.803E+07	100	114	155	81	99	190
----------------------------------------------------------------------------------------------------ASLTRMRQdtikGGLIYRS----------------------------------------
>AF-A0A1J4TSC1-F1-model_v4	16	0.500	2.486E+07	146	154	155	113	122	193
--------------------------------------------------------------------------------------------------------------------------------------------------VNAGVlDLKF
>AF-A0A382G1E3-F1-model_v4	19	0.342	3.624E+06	25	58	155	75	101	210
-------------------------GFNHSI--GYRfRNSFSAEVE----FSYK--SGQF------------------------------------------------------------------------------------------------
>AF-A0A2T3NUE9-F1-model_v4	18	0.666	9.492E+06	123	128	155	209	214	216
---------------------------------------------------------------------------------------------------------------------------LGATYR--------------------------
>AF-A0A7V6APF4-F1-model_v4	17	0.416	1.803E+07	64	74	155	124	135	272
----------------------------------------------------------------TARAeIYDPPGP--------------------------------------------------------------------------------
>AF-A0A1I1IM41-F1-model_v4	19	0.300	3.624E+06	111	126	155	81	100	179
---------------------------------------------------------------------------------------------------------------IRASYDrlftLGPRLQLFAG----------------------------
>AF-A0A1F9XJK7-F1-model_v4	20	0.280	1.907E+06	55	79	155	24	43	187
-------------------------------------------------------VISDKVFSIGPRL-----TFSQPKD---------------------------------------------------------------------------
>AF-A0A4Q0UFZ0-F1-model_v4	19	0.285	3.624E+06	35	68	155	151	184	195
-----------------------------------NISILG-GLDY----NYKkwqdveEVGT---SYSIetTDSGT--------------------------------------------------------------------------------------
>AF-A0A1G3QK71-F1-model_v4	17	0.666	1.308E+07	62	67	155	204	209	361
--------------------------------------------------------------SIGDNA---------------------------------------------------------------------------------------
>AF-A0A2C9CSK3-F1-model_v4	20	0.500	1.383E+06	110	129	155	140	158	192
--------------------------------------------------------------------------------------------------------------LGG-RYDVTPASQIFAEYRY-------------------------
>AF-A0A3R9NW46-F1-model_v4	19	0.265	2.629E+06	25	82	155	62	103	215
-------------------------TASRRG-------DLQIGVGYTN------ANTD---YVpnrvngGTAYFTYDF------KPHFG------------------------------------------------------------------------
>AF-A0A7C9KZ81-F1-model_v4	19	0.833	4.996E+06	77	82	155	98	103	181
-----------------------------------------------------------------------------VKPYLR------------------------------------------------------------------------
>AF-A0A849IIX1-F1-model_v4	29	0.391	4.258E+03	111	150	155	134	176	181
---------------------------------------------------------------------------------------------------------------IGVQYAATPNIGVRFGiDRYgaavkSNTG-VNTNFNSNVWA--AGV----
>AF-A0A2A4UCT4-F1-model_v4	22	0.292	3.829E+05	122	154	155	57	88	184
--------------------------------------------------------------------------------------------------------------------------GLDFN---PYIGaelrvggiKSSTVK----DA--AGASSKA
>AF-A0A5B8KZA8-F1-model_v4	15	0.666	4.722E+07	79	84	155	37	42	206
-------------------------------------------------------------------------------PYVGAG----------------------------------------------------------------------
>AF-A0A1W1CZ40-F1-model_v4	17	0.400	1.803E+07	123	137	155	161	170	193
---------------------------------------------------------------------------------------------------------------------------LDAT---N--RKNNI-----------------
>AF-A0A533TKA8-F1-model_v4	25	0.348	7.683E+04	124	154	155	156	189	193
----------------------------------------------------------------------------------------------------------------------------DARYRYfgtgtcRYI-------NNSS-EfkL-AGSsfliGLKF
>AF-A0A2M8FWL4-F1-model_v4	21	0.416	7.278E+05	20	41	155	205	227	289
--------------------LGSQYIFNNngRTSF-YAGPDLGF-----------------------------------------------------------------------------------------------------------------
>AF-A0A5C5WES6-F1-model_v4	20	0.434	1.907E+06	133	152	155	27	46	312
-------------------------------------------------------------------------------------------------------------------------------------GWSQT---VRSGaaaAPSASVRS--
>AF-A0A1Z8VDB5-F1-model_v4	18	0.800	6.886E+06	145	149	155	247	251	324
-------------------------------------------------------------------------------------------------------------------------------------------------ELRAG-----
>AF-A0A3D5H6B3-F1-model_v4	19	0.333	4.996E+06	13	33	155	461	477	491
-------------RAFASVRP----RASNATSAG-------------------------------------------------------------------------------------------------------------------------
>AF-A0A395JPG6-F1-model_v4	20	0.571	1.907E+06	50	56	155	69	75	194
--------------------------------------------------NYKFDSG--------------------------------------------------------------------------------------------------
>AF-A0A5C5ZUD6-F1-model_v4	16	0.285	3.426E+07	62	68	155	69	75	269
--------------------------------------------------------------STHGRAM--------------------------------------------------------------------------------------
>AF-A0A2G2IT45-F1-model_v4	16	0.625	3.426E+07	3	10	155	25	32	193
---SGFYLGAG------------------------------------------------------------------------------------------------------------------------------------------------
>AF-A0A7C7JN93-F1-model_v4	17	0.571	1.308E+07	123	129	155	190	196	197
---------------------------------------------------------------------------------------------------------------------------LAFNYRY-------------------------
>AF-A0A2G6EPL1-F1-model_v4	18	0.833	9.492E+06	144	149	155	67	72	218
------------------------------------------------------------------------------------------------------------------------------------------------GELLAG-----
>AF-A0A150WBU3-F1-model_v4	21	0.461	1.003E+06	139	150	155	183	195	218
-------------------------------------------------------------------------------------------------------------------------------------------KNLSLGaEVSARS----
>AF-A0A661BDZ3-F1-model_v4	22	0.625	3.829E+05	145	152	155	123	130	180
-------------------------------------------------------------------------------------------------------------------------------------------------EQSATVGV--
>AF-A0A847BT13-F1-model_v4	19	0.666	2.629E+06	52	62	155	40	51	198
----------------------------------------------------KAKSTDsGKVYS--------------------------------------------------------------------------------------------
>AF-A0A7X9DFC3-F1-model_v4	20	0.750	1.907E+06	80	87	155	113	120	358
--------------------------------------------------------------------------------YAGAGLSL-------------------------------------------------------------------
>AF-A0A482LUD5-F1-model_v4	19	0.350	4.996E+06	51	77	155	85	123	285
---------------------------------------------------YKAQGvqlT-AKLgYPITdDLDIYtrlggmvwRADTKSNV-----------------------------------------------------------------------------
>AF-A0A518DW86-F1-model_v4	16	0.666	3.426E+07	79	85	155	203	211	296
-------------------------------------------------------------------------------PYfsLGAGL---------------------------------------------------------------------
>AF-A0A5P8P2I7-F1-model_v4	20	0.480	1.907E+06	31	48	155	115	137	195
-------------------------------SAG-RIS-LRFddatlnQRDYaTNY----------------------------------------------------------------------------------------------------------
>AF-A0A7V4D6A4-F1-model_v4	16	0.357	3.426E+07	64	73	155	183	196	243
----------------------------------------------------------------TASfsikAGYQFAI---------------------------------------------------------------------------------
>AF-A0A7D8B310-F1-model_v4	18	0.500	6.886E+06	119	130	155	145	158	189
-----------------------------------------------------------------------------------------------------------------------PNLFLLAGidYQYR------------------------
>AF-A0A8B1ZHK7-F1-model_v4	15	1.00	4.722E+07	146	149	155	76	79	238
--------------------------------------------------------------------------------------------------------------------------------------------------LSAG-----
>AF-A0A5P9IX84-F1-model_v4	19	0.291	4.996E+06	124	145	155	60	79	195
----------------------------------------------------------------------------------------------------------------------------DARYGFYY----STNKSdiQGNNE---------
>AF-A0A2E0HJ29-F1-model_v4	18	0.625	9.492E+06	96	109	155	172	187	224
------------------------------------------------------------------------------------------------GSESDSETDIsyGLGV---------------------------------------------
>AF-A0A1Q3QG98-F1-model_v4	17	0.384	1.803E+07	27	38	155	206	218	234
---------------------------SLLINADYiGMSD--------------------------------------------------------------------------------------------------------------------
>AF-A0A3A1Y8S4-F1-model_v4	21	0.250	1.003E+06	127	154	155	85	106	356
-------------------------------------------------------------------------------------------------------------------------------YNYNDTTtfthKSN----------VLDLGVKF
>AF-A0A1E1F2J4-F1-model_v4	18	0.277	6.886E+06	111	131	155	126	161	179
---------------------------------------------------------------------------------------------------------------TGLGGDNGDGVRVGAGleyklggqlflkgeYRYsNY-----------------------
>AF-A0A7G5HV80-F1-model_v4	20	0.411	1.907E+06	22	35	155	48	64	195
----------------------SQFTFSiDRTieSARYG-----------------------------------------------------------------------------------------------------------------------
>AF-A0A2V8Y7J3-F1-model_v4	18	0.368	9.492E+06	94	106	155	48	66	180
----------------------------------------------------------------------------------------------QGGSGSFgayltsRAGVIG------------------------------------------------
>AF-A0A2V9I0Q6-F1-model_v4	18	0.600	6.886E+06	42	51	155	128	137	189
------------------------------------------AVDYGQAFNY-------------------------------------------------------------------------------------------------------
>AF-A0A1I0NIH3-F1-model_v4	20	0.333	1.383E+06	126	152	155	257	290	327
------------------------------------------------------------------------------------------------------------------------------GYSiYSYtekhaTMKCDMgveymlSKNVG---L--GVRV--
>AF-A0A3B9YS77-F1-model_v4	23	0.458	2.014E+05	111	132	155	79	100	373
---------------------------------------------------------------------------------------------------------------TG--YALGQnwNVELELAYRHNDI----------------------
>AF-A0A5C8IQU7-F1-model_v4	24	0.244	1.461E+05	85	153	155	60	153	592
-------------------------------------------------------------------------------------LSFNlakGFSVAagygygqiLGRNsqqRSFR-TNAHLTALrayyyTDNGYFLHASSRVAPyffiGYGlgaYS---ANGGAKHVDatyVPALPFGVGVK-
>AF-A0A1G0HZ93-F1-model_v4	16	0.444	3.426E+07	69	77	155	30	38	182
---------------------------------------------------------------------YSFPTQRRS-----------------------------------------------------------------------------
>AF-A0A1F9VI74-F1-model_v4	24	0.400	1.461E+05	55	69	155	30	41	190
-------------------------------------------------------NIHF---SIGPRATY-------------------------------------------------------------------------------------
>AF-A0A519NL28-F1-model_v4	19	0.253	3.624E+06	103	154	155	150	206	211
-------------------------------------------------------------------------------------------------------GSTlGLGVNID--YLLAKNLEVFAGANYL-M---SRLDVVTSRdmEDfygnvsqmNFAVGLKF
>AF-A0A238U795-F1-model_v4	22	0.196	5.279E+05	28	87	155	22	69	156
----------------------------VGIQAAYGTSA--------------EFGIGAKA---TFR-ITDKFHASPSFNYffgestQGASSSL-------------------------------------------------------------------
>AF-A0A1G0E578-F1-model_v4	19	0.375	2.629E+06	17	38	155	28	46	175
-----------------SPSVGGA-----SISniDGYRTSP--------------------------------------------------------------------------------------------------------------------
>AF-A0A1G0EU40-F1-model_v4	23	0.473	2.777E+05	55	71	155	178	196	197
-------------------------------------------------------VTQAKvsLSSITASFKYQF-----------------------------------------------------------------------------------
>AF-A0A5C5VI07-F1-model_v4	17	0.363	1.803E+07	137	147	155	111	121	291
-----------------------------------------------------------------------------------------------------------------------------------------TSWLNRPYEVS-------
>AF-A0A379DH20-F1-model_v4	19	0.600	4.996E+06	63	72	155	93	102	241
---------------------------------------------------------------IGLGATYTFD----------------------------------------------------------------------------------
>AF-A0A7Y3E2X5-F1-model_v4	18	0.714	6.886E+06	106	112	155	114	120	188
----------------------------------------------------------------------------------------------------------GLGVLIH------------------------------------------
>AF-A0A2P2EC24-F1-model_v4	21	0.276	7.278E+05	96	152	155	39	104	212
------------------------------------------------------------------------------------------------RSDSKS----TVTPVTGA-AASRTNkktsadLGLFGGYGYQ---FDNGV-YLG-GEVSvnrpttqskavtlAGVSV--
>AF-A0A2M6VF05-F1-model_v4	22	0.300	5.279E+05	112	154	155	140	177	178
----------------------------------------------------------------------------------------------------------------GLSYA-INPSTsLNADYMH-YfskdGIKVNG----------FTVGVgfKF
>AF-A0A5S3YP76-F1-model_v4	22	0.366	5.279E+05	127	154	155	64	86	191
-------------------------------------------------------------------------------------------------------------------------------YHYN----VN--KyfSVGVGHLN-GDSSKA
>AF-A0A2S7UET3-F1-model_v4	18	0.666	9.492E+06	74	85	155	37	47	349
--------------------------------------------------------------------------QSPHF-YLGGRL---------------------------------------------------------------------
>AF-A0A099KHD7-F1-model_v4	17	1.00	1.308E+07	145	148	155	58	61	186
-------------------------------------------------------------------------------------------------------------------------------------------------ELSA------
>AF-A0A1F9MR40-F1-model_v4	17	0.500	1.803E+07	145	152	155	121	128	193
-------------------------------------------------------------------------------------------------------------------------------------------------ALRPGVGV--
>AF-A0A1G8UYT2-F1-model_v4	18	0.437	6.886E+06	30	45	155	140	153	345
------------------------------ISRR-GIR-LRAEVRY-------------------------------------------------------------------------------------------------------------
>AF-A0A7G8BE13-F1-model_v4	20	0.476	1.907E+06	110	129	155	138	158	183
--------------------------------------------------------------------------------------------------------------LGGGSdYKLTPHVYLRGEYQY-------------------------
>AF-A0A7W3ZGR8-F1-model_v4	23	0.473	2.014E+05	111	127	155	122	140	213
---------------------------------------------------------------------------------------------------------------GRVGYAVMDNALLygAAGY---------------------------
>AF-A0A2E1LJI6-F1-model_v4	17	0.416	1.308E+07	141	152	155	56	67	216
---------------------------------------------------------------------------------------------------------------------------------------------VSSAEVDPGLGV--
>AF-A0A1V5X7N4-F1-model_v4	20	0.421	1.907E+06	105	123	155	220	238	282
---------------------------------------------------------------------------------------------------------TGLGLEFRLSHPVALNLDL-------------------------------
>AF-A0A1H7K6H5-F1-model_v4	27	0.358	1.117E+04	116	154	155	149	198	199
--------------------------------------------------------------------------------------------------------------------ALTQAVELEAGFRYL---KHNadvdfkerGVGRTGNAELSsskqsfLGVNVKF
>AF-A0A5C7BK65-F1-model_v4	19	0.500	4.996E+06	132	141	155	137	145	173
------------------------------------------------------------------------------------------------------------------------------------IRF-NINKNV-------------
>AF-A0A7C4HF22-F1-model_v4	17	0.571	1.308E+07	11	17	155	143	149	202
-----------AAGAKFN-----------------------------------------------------------------------------------------------------------------------------------------
>AF-A0A7W3VGC1-F1-model_v4	17	0.384	1.308E+07	53	65	155	55	65	205
-----------------------------------------------------ADSHR--LHNMGA-----------------------------------------------------------------------------------------
>AF-A0A4R5W3Q5-F1-model_v4	17	0.411	1.308E+07	112	128	155	245	261	287
----------------------------------------------------------------------------------------------------------------GVRYYITDRFVLRADYS--------------------------
>AF-A0A246IY70-F1-model_v4	23	0.261	2.014E+05	7	109	155	139	242	304
-------VGAGAAHA-APSVPDegmyatvSFARASGS-NETYRTRGtPSFGssVGYR------FNST---VgvevyYRT-LSF-ELFPGWSSQ-NYsypethvgLAA-----TANLPL--SGSWSAT-GRLGV---------------------------------------------
>AF-M4U789-F1-model_v4	18	0.444	6.886E+06	140	148	155	66	74	383
--------------------------------------------------------------------------------------------------------------------------------------------NSTSHEFSD------
>AF-A0A2T3NNW0-F1-model_v4	16	0.384	3.426E+07	19	31	155	103	113	196
-------------------NLGH--RFSNGIR---------------------------------------------------------------------------------------------------------------------------
>AF-A0A2A5HFA1-F1-model_v4	17	0.466	1.803E+07	84	96	155	28	42	189
------------------------------------------------------------------------------------RVGLSGgiASLDLGR----------------------------------------------------------
>AF-A0A1Y4DBD2-F1-model_v4	21	0.400	1.003E+06	65	83	155	49	68	203
-----------------------------------------------------------------FSgQMHDFTGQRLVQGELGA-----------------------------------------------------------------------
>AF-A0A7Y3IZD9-F1-model_v4	17	0.466	1.803E+07	27	41	155	431	440	445
---------------------------SAQISAG-----LSF-----------------------------------------------------------------------------------------------------------------
>AF-A0A6B0PKT6-F1-model_v4	19	0.666	3.624E+06	125	133	155	167	175	207
-----------------------------------------------------------------------------------------------------------------------------AGARYNFIT---------------------
>AF-A0A521U8U9-F1-model_v4	18	0.307	6.886E+06	116	128	155	92	104	247
--------------------------------------------------------------------------------------------------------------------DPRASVFVGAGYG--------------------------
>AF-A0A3N5KSH5-F1-model_v4	20	0.421	1.383E+06	65	81	155	76	94	169
-----------------------------------------------------------------AQAKYTFDIpeLPALKPHL-------------------------------------------------------------------------
>AF-A0A3B0X320-F1-model_v4	14	0.375	8.969E+07	80	95	155	154	169	173
--------------------------------------------------------------------------------YRGDQLNINLFSLGLR-----------------------------------------------------------
>AF-A0A6H9LR22-F1-model_v4	21	0.321	1.003E+06	62	79	155	92	119	212
--------------------------------------------------------------STGASkssdvsskFTsYsGFVTFSFSKV---------------------------------------------------------------------------
>AF-A0A1T4Q0T1-F1-model_v4	20	0.343	1.907E+06	17	45	155	129	159	179
-----------------SSSKTRA-GFNLGGGLQYHITDnihLNAESYY-------------------------------------------------------------------------------------------------------------
>AF-A0A522BTA8-F1-model_v4	17	0.666	1.308E+07	46	51	155	111	116	239
----------------------------------------------TGYKVY-------------------------------------------------------------------------------------------------------
>AF-A0A3A0D8V5-F1-model_v4	16	0.375	2.486E+07	37	44	155	22	29	302
-------------------------------------RAQRFANG--------------------------------------------------------------------------------------------------------------
>AF-A0A2T0TN75-F1-model_v4	20	0.500	1.383E+06	79	89	155	64	77	177
-------------------------------------------------------------------------------VYLRAGVvsnSLNR-----------------------------------------------------------------
>AF-A0A1M7YVG4-F1-model_v4	16	0.428	3.426E+07	62	68	155	81	87	184
--------------------------------------------------------------STIGSAT--------------------------------------------------------------------------------------
>AF-A0A317JLK8-F1-model_v4	18	0.421	9.492E+06	33	50	155	144	157	221
---------------------------------GYRIgGGLG-----TRYFR--------------------------------------------------------------------------------------------------------
>AF-A0A5B9QB84-F1-model_v4	17	0.363	1.308E+07	65	75	155	142	152	373
-----------------------------------------------------------------ENEIYEDSTAS-------------------------------------------------------------------------------
>AF-A0A352KQQ7-F1-model_v4	16	0.333	2.486E+07	35	43	155	116	124	188
-----------------------------------RIGALSWDS---------------------------------------------------------------------------------------------------------------
>AF-A0A520YCY0-F1-model_v4	18	0.571	9.492E+06	145	151	155	184	190	229
-------------------------------------------------------------------------------------------------------------------------------------------------ALNADVR---
>AF-A0A4S2G555-F1-model_v4	16	0.384	3.426E+07	33	45	155	100	112	163
---------------------------------GYGNVKLRWDNDH-------------------------------------------------------------------------------------------------------------
>AF-A0A1W1EAJ5-F1-model_v4	18	0.392	9.492E+06	62	82	155	73	97	164
--------------------------------------------------------------SFGFNADYIlldsmFGT---PKirPYLG------------------------------------------------------------------------
>AF-A0A7Y4ZJS6-F1-model_v4	18	0.375	9.492E+06	35	48	155	94	109	180
-----------------------------------GIGALvRFDVfAHIGY----------------------------------------------------------------------------------------------------------
>AF-B5JVK6-F1-model_v4	22	0.476	3.829E+05	140	154	155	166	186	187
--------------------------------------------------------------------------------------------------------------------------------------------NRLSDEDSdidtlkAGVRFKF
>AF-A0A1H1UWF1-F1-model_v4	19	0.275	2.629E+06	125	152	155	160	179	201
-----------------------------------------------------------------------------------------------------------------------------AGYRYLRTT---------VDAsLNARDRS--
>AF-A0A520R0M8-F1-model_v4	19	0.538	2.629E+06	19	31	155	218	230	304
-------------------SLGHAEGFNVHTS---------------------------------------------------------------------------------------------------------------------------
>AF-A0A0B4XSS5-F1-model_v4	17	0.222	1.308E+07	134	151	155	57	70	243
--------------------------------------------------------------------------------------------------------------------------------------KRRTQW----IEVRAPRG---
>AF-A0A0N0UZL5-F1-model_v4	19	0.375	4.996E+06	62	81	155	106	125	199
--------------------------------------------------------------NIGANA---KCTL-PLKeffvPYV-------------------------------------------------------------------------
>AF-A0A521ZPC7-F1-model_v4	17	0.428	1.308E+07	148	154	155	201	207	208
----------------------------------------------------------------------------------------------------------------------------------------------------ATLTCKF
>AF-A0A1G3R932-F1-model_v4	20	0.636	1.383E+06	123	133	155	105	114	698
---------------------------------------------------------------------------------------------------------------------------LFAGGGY-YIG---------------------
>AF-A0A3M0ZZW0-F1-model_v4	16	0.750	2.486E+07	131	134	155	3	6	168
-----------------------------------------------------------------------------------------------------------------------------------YMGK--------------------
>AF-A0A7X7CU67-F1-model_v4	23	0.500	2.777E+05	21	39	155	148	169	201
---------------------GSEKGFglSYGIGLGYkLTNQL-------------------------------------------------------------------------------------------------------------------
>AF-A0A2S1LBL3-F1-model_v4	19	0.466	3.624E+06	115	129	155	34	45	201
-------------------------------------------------------------------------------------------------------------------YASIPN---DFGNTY-------------------------
>AF-A0A552V5U2-F1-model_v4	16	0.800	2.486E+07	131	135	155	31	35	209
-----------------------------------------------------------------------------------------------------------------------------------YIDKV-------------------
>AF-A0A528UMF9-F1-model_v4	18	0.272	6.886E+06	66	87	155	119	130	245
------------------------------------------------------------------RETYGFD----------AGLRL-------------------------------------------------------------------
>AF-I3IBZ7-F1-model_v4	16	0.194	3.426E+07	29	47	155	24	59	183
-----------------------------SIGAGYGltklkddefkedeaakkIFALVKFNEYIG-----------------------------------------------------------------------------------------------------------
>AF-A0A137SCJ6-F1-model_v4	17	0.428	1.308E+07	80	97	155	36	55	194
--------------------------------------------------------------------------------YVGAGLGstkLDS-SDDLTTS---------------------------------------------------------
>AF-D4ZCW6-F1-model_v4	18	0.555	6.886E+06	61	68	155	148	156	334
-------------------------------------------------------------YNITDSlAI--------------------------------------------------------------------------------------
>AF-Q21P61-F1-model_v4	24	0.523	1.059E+05	102	120	155	8	28	191
------------------------------------------------------------------------------------------------------AISITsLGlVFTGASYANDVN----------------------------------
>AF-R7J088-F1-model_v4	20	0.440	1.383E+06	130	154	155	23	45	157
----------------------------------------------------------------------------------------------------------------------------------NTIG-VNILYNTQVTE-SAGLGIKA
>AF-A0A2T7QD00-F1-model_v4	19	0.347	2.629E+06	55	69	155	137	158	170
-------------------------------------------------------SI-FKrLYvtvspSITFNFssTY-------------------------------------------------------------------------------------
>AF-A0A3M8SSY2-F1-model_v4	18	0.444	9.492E+06	106	123	155	153	166	192
----------------------------------------------------------------------------------------------------------GLGLQ----YRFTDNVAL-------------------------------
>AF-L0WG62-F1-model_v4	16	0.800	2.486E+07	39	43	155	226	230	233
---------------------------------------LGFAV---------------------------------------------------------------------------------------------------------------
>AF-A0A7X7G534-F1-model_v4	19	0.466	4.996E+06	137	150	155	23	35	174
-----------------------------------------------------------------------------------------------------------------------------------------IVK--GTHELSlAGN----
>AF-Q66AL7-F1-model_v4	19	0.437	4.996E+06	132	146	155	46	61	179
------------------------------------------------------------------------------------------------------------------------------------IGKDNKGFNLkYRHEL--------
>AF-A0A651HV16-F1-model_v4	19	0.333	2.629E+06	54	83	155	164	188	194
------------------------------------------------------PNIGFISHSTGNSLKANFFTL-----GLGA-----------------------------------------------------------------------
>AF-A0A3S1D929-F1-model_v4	18	0.320	9.492E+06	65	87	155	115	129	229
-----------------------------------------------------------------ASikETYGFD----------AGLRL-------------------------------------------------------------------
>AF-A0A660SVK8-F1-model_v4	18	0.555	9.492E+06	30	38	155	218	226	347
------------------------------ISFGYAIPA--------------------------------------------------------------------------------------------------------------------
>AF-I4B3R8-F1-model_v4	18	0.555	6.886E+06	145	153	155	39	46	353
-------------------------------------------------------------------------------------------------------------------------------------------------EL-QGNRPK-
>AF-A0A2N6CNN5-F1-model_v4	18	0.357	9.492E+06	93	120	155	116	134	245
---------------------------------------------------------------------------------------------DLDG---ANLISAYLG------YALTTN----------------------------------
>AF-A0A2E3Z7V8-F1-model_v4	17	0.625	1.803E+07	145	152	155	139	146	293
-------------------------------------------------------------------------------------------------------------------------------------------------ELIAGLRL--
>AF-A0A3D5Z4X3-F1-model_v4	22	0.372	5.279E+05	23	57	155	228	264	370
-----------------------AKtGFSSkVINIGYRlkgkrgISFAYFQNQY----N--AQSGD-------------------------------------------------------------------------------------------------
>AF-A0A0S8A111-F1-model_v4	16	0.555	2.486E+07	39	47	155	23	31	172
---------------------------------------LYAGVDYMR-----------------------------------------------------------------------------------------------------------
>AF-A0A643FBJ8-F1-model_v4	16	0.285	3.426E+07	62	75	155	76	86	184
--------------------------------------------------------------RTTAN---DKQTQR-------------------------------------------------------------------------------
>AF-V8C471-F1-model_v4	20	0.450	1.907E+06	133	152	155	129	144	188
-------------------------------------------------------------------------------------------------------------------------------------RKHNIV-NV---ALNIGLRV--
>AF-A0A1E3YLJ4-F1-model_v4	25	0.344	5.572E+04	25	47	155	167	194	326
-------------------------GFSVPI-GRYRTSgaigsrPLGAAVVRTG-----------------------------------------------------------------------------------------------------------
>AF-A0A4R4J6I1-F1-model_v4	19	0.555	3.624E+06	30	38	155	88	96	176
------------------------------TGPTYRIND--------------------------------------------------------------------------------------------------------------------
>AF-A0A8B0SIH7-F1-model_v4	20	0.700	1.907E+06	63	72	155	166	175	213
---------------------------------------------------------------IGAGADYDFG----------------------------------------------------------------------------------
>AF-A0A2E2MNQ6-F1-model_v4	19	0.571	4.996E+06	24	30	155	335	341	369
------------------------KHFSVRT----------------------------------------------------------------------------------------------------------------------------
>AF-A0A062VLX0-F1-model_v4	20	1.00	1.907E+06	145	149	155	24	28	166
-------------------------------------------------------------------------------------------------------------------------------------------------ELSAG-----
>AF-A0A1Y0N3D4-F1-model_v4	17	0.263	1.803E+07	118	132	155	70	88	211
----------------------------------------------------------------------------------------------------------------------IFSSDQRATaYSismGNYM----------------------
>AF-A0A7X7GV94-F1-model_v4	16	0.666	2.486E+07	145	150	155	196	201	234
-------------------------------------------------------------------------------------------------------------------------------------------------ELGAGN----
>AF-A0A2E6LYC1-F1-model_v4	19	0.321	2.629E+06	52	67	155	259	286	370
----------------------------------------------------KELATFLKLYkdsivtieghadSTGPSA---------------------------------------------------------------------------------------
>AF-A0A1W1D3G4-F1-model_v4	17	0.461	1.803E+07	108	120	155	12	20	477
------------------------------------------------------------------------------------------------------------GSLI----ASTPN----------------------------------
>AF-A0A7Z1R1F6-F1-model_v4	30	0.451	2.238E+03	68	96	155	71	101	216
--------------------------------------------------------------------TYGEVTESSRAFGAGARLSLGGQSvmVDLTG----------------------------------------------------------
>AF-A0A2E0TF66-F1-model_v4	17	0.363	1.803E+07	142	152	155	57	67	373
----------------------------------------------------------------------------------------------------------------------------------------------RSRAPRERVYV--
>AF-A0A841RDC7-F1-model_v4	19	0.538	3.624E+06	144	154	155	653	665	709
------------------------------------------------------------------------------------------------------------------------------------------------HELeNYGmVRQKF
>AF-A0A536WJG0-F1-model_v4	22	0.533	3.829E+05	141	153	155	171	185	200
---------------------------------------------------------------------------------------------------------------------------------------------VGGGEtaLGAGVGQK-
>AF-A0A5C7T0U6-F1-model_v4	19	0.555	4.996E+06	37	45	155	193	201	204
-------------------------------------NNLNFALVY-------------------------------------------------------------------------------------------------------------
>AF-T0LG82-F1-model_v4	18	0.400	9.492E+06	146	154	155	115	124	210
--------------------------------------------------------------------------------------------------------------------------------------------------LRFGLGLaKF
>AF-A0A3B8PCD0-F1-model_v4	19	0.437	3.624E+06	54	68	155	106	121	308
------------------------------------------------------DRTGFTPYVIAAVgAI--------------------------------------------------------------------------------------
>AF-A0A2T3JJT5-F1-model_v4	16	0.363	2.486E+07	142	150	155	289	299	324
----------------------------------------------------------------------------------------------------------------------------------------------GRGELepVATN----
>AF-A0A3E0MYY5-F1-model_v4	20	0.714	1.907E+06	79	85	155	300	306	393
-------------------------------------------------------------------------------PYLTAGL---------------------------------------------------------------------
>AF-A0A246WT19-F1-model_v4	16	0.500	2.486E+07	145	152	155	167	174	209
-------------------------------------------------------------------------------------------------------------------------------------------------AASARLRV--
>AF-A0A1F3BKL6-F1-model_v4	18	0.300	6.886E+06	30	39	155	46	55	172
------------------------------INGTYGMDFL-------------------------------------------------------------------------------------------------------------------
>AF-A0A1E7IHC4-F1-model_v4	18	0.384	9.492E+06	19	44	155	34	50	189
-------------------SLGS----SLGI--TY---DPSADVD--------------------------------------------------------------------------------------------------------------
>AF-A0A849WNU6-F1-model_v4	16	0.500	2.486E+07	39	50	155	119	127	212
---------------------------------------LDFKV---GYKN--------------------------------------------------------------------------------------------------------
>AF-A0A559QHY9-F1-model_v4	20	0.428	1.907E+06	143	149	155	142	148	251
-----------------------------------------------------------------------------------------------------------------------------------------------STELRFT-----
>AF-A0A3N2DN23-F1-model_v4	19	0.714	2.629E+06	60	66	155	219	225	263
------------------------------------------------------------LYGIGAN----------------------------------------------------------------------------------------
>AF-F5J0D3-F1-model_v4	17	0.407	1.308E+07	19	40	155	33	58	167
-------------------SLnyGS-KVESLGIglRAQYGfTSHLR------------------------------------------------------------------------------------------------------------------
>AF-A0A0Q6RY17-F1-model_v4	18	0.216	9.492E+06	15	46	155	70	101	172
---------------KENNGAGNVKG-----SGTYVagkyTVPLGDrFSGYG------------------------------------------------------------------------------------------------------------
>AF-S7VP47-F1-model_v4	15	0.500	6.508E+07	100	113	155	33	43	180
----------------------------------------------------------------------------------------------------FSL---GQGFVTGV-----------------------------------------
>AF-A0A3C0MH64-F1-model_v4	20	0.254	1.383E+06	33	130	155	53	157	322
---------------------------------GYRwdTNWRVeFELAYRA--NDFDASGA----NTGevtqfsqmFNAIY--EIPltSHTALGLGAGLGgtLVSFDVD-TQPFSFdddyVLT----GQLIaqlthRVS----RRLELFIDYRYS------------------------
>AF-A0A2E4QPS1-F1-model_v4	22	0.450	3.829E+05	115	129	155	99	118	190
-------------------------------------------------------------------------------------------------------------------YAmgkipVHRNVDLFARAGY-------------------------
>AF-A0A4Q3REF3-F1-model_v4	18	0.545	6.886E+06	116	126	155	109	119	191
--------------------------------------------------------------------------------------------------------------------AVTKRLNLFAG----------------------------
>AF-A0A518AT14-F1-model_v4	19	0.291	3.624E+06	16	36	155	34	53	253
----------------ASS--GS--RWSDwreRMRFRHSM----------------------------------------------------------------------------------------------------------------------
>AF-A0A3N5I8P4-F1-model_v4	21	0.750	7.278E+05	122	129	155	240	247	277
--------------------------------------------------------------------------------------------------------------------------ALYAGYRY-------------------------
>AF-A0A143B8Q8-F1-model_v4	19	0.407	2.629E+06	108	126	155	10	36	465
------------------------------------------------------------------------------------------------------------GLLTGLVvsnaeAAVRPHaftLDLGAG----------------------------
>AF-A0A1B1YTZ3-F1-model_v4	20	0.350	1.907E+06	65	84	155	37	53	210
-----------------------------------------------------------------ASDGEDWTG---PKAYVGAG----------------------------------------------------------------------
>AF-A0A661MX53-F1-model_v4	17	0.500	1.803E+07	142	151	155	187	195	309
----------------------------------------------------------------------------------------------------------------------------------------------RS-EFSFGLN---
>AF-A0A316G0R4-F1-model_v4	16	0.285	3.426E+07	64	77	155	176	188	310
----------------------------------------------------------------GFRAG-DFGGANVL-----------------------------------------------------------------------------
>AF-A0A1G3QG20-F1-model_v4	15	0.500	4.722E+07	122	129	155	117	124	188
--------------------------------------------------------------------------------------------------------------------------GVGAGYLY-------------------------
>AF-A0A3D1IKT0-F1-model_v4	17	0.454	1.803E+07	112	122	155	135	145	206
----------------------------------------------------------------------------------------------------------------GPSYASDRVPD--------------------------------
>AF-A0A545U046-F1-model_v4	22	0.406	3.829E+05	79	104	155	101	131	248
-------------------------------------------------------------------------------DYLEDSLSL-GFNVGqftggeLKGSQTFSFTS--------------------------------------------------
>AF-A0A2N2JHT5-F1-model_v4	21	0.428	1.003E+06	116	127	155	166	179	217
--------------------------------------------------------------------------------------------------------------------ALTDqlSLFLDATY---------------------------
>AF-A0A5C6CSF2-F1-model_v4	19	0.318	2.629E+06	62	80	155	179	199	301
--------------------------------------------------------------NTTEQAIngsY-FITDVDLKYY--------------------------------------------------------------------------
>AF-A0A2V9A368-F1-model_v4	17	0.500	1.308E+07	128	133	155	30	35	181
--------------------------------------------------------------------------------------------------------------------------------GYSYIR---------------------
>AF-A0A1E7ILZ7-F1-model_v4	16	0.666	3.426E+07	42	48	155	41	49	204
------------------------------------------ASDYapTRY----------------------------------------------------------------------------------------------------------
>AF-A0A2A5HTC0-F1-model_v4	19	0.666	4.996E+06	52	60	155	44	50	282
----------------------------------------------------KAPSI--KL----------------------------------------------------------------------------------------------
>AF-A0A328WXC5-F1-model_v4	15	0.333	4.722E+07	146	154	155	126	134	198
--------------------------------------------------------------------------------------------------------------------------------------------------LRQKNGSKF
>AF-A0A351Z1U1-F1-model_v4	23	0.434	2.777E+05	66	88	155	190	204	206
------------------------------------------------------------------SATDVF------KVY--AGLSLN------------------------------------------------------------------
>AF-A0A2W4T4X1-F1-model_v4	17	0.250	1.803E+07	134	145	155	63	74	249
--------------------------------------------------------------------------------------------------------------------------------------KRRTDWFRVRTE---------
>AF-A0A2E0VR24-F1-model_v4	19	0.210	3.624E+06	34	75	155	46	96	158
----------------------------------YGINDQfrGEADF--NYylegtegFSYWEFN----LnanYmitNTGGFDIYALAGLN-------------------------------------------------------------------------------
>AF-A0A1T5J1S6-F1-model_v4	19	0.250	4.996E+06	37	68	155	28	46	170
-------------------------------------NRLGFFLA--------AASGD-----IDEVGI--------------------------------------------------------------------------------------
>AF-A0A090E228-F1-model_v4	19	0.666	2.629E+06	80	88	155	65	73	180
--------------------------------------------------------------------------------YLGFDLSSN------------------------------------------------------------------
>AF-A0A2U2HGU5-F1-model_v4	19	0.324	2.629E+06	119	151	155	65	93	189
-----------------------------------------------------------------------------------------------------------------------RNFALEAGYG-------NfgsiTLKNTGPGA-SGDSR---
>AF-A0A3N5EB60-F1-model_v4	15	0.444	6.508E+07	88	96	155	117	125	196
----------------------------------------------------------------------------------------SNFRVQLGG----------------------------------------------------------
>AF-A0A1B1FQR3-F1-model_v4	18	0.400	9.492E+06	112	126	155	40	51	200
----------------------------------------------------------------------------------------------------------------GVSYQ---NQSLAFT----------------------------
>AF-C5BTL6-F1-model_v4	26	0.241	2.125E+04	130	152	155	25	53	210
----------------------------------------------------------------------------------------------------------------------------------RYTDwyKARTLKGkvgwVHRDELRDTLGL--
>AF-A0A7T4R9A5-F1-model_v4	17	0.636	1.803E+07	116	126	155	206	216	283
--------------------------------------------------------------------------------------------------------------------AVTPFVSLGYG----------------------------
>AF-A0A7W0VMJ7-F1-model_v4	19	0.454	4.996E+06	137	147	155	87	97	381
-----------------------------------------------------------------------------------------------------------------------------------------TRKQLQTTELS-------
>AF-R5XU30-F1-model_v4	19	0.454	2.629E+06	140	150	155	42	52	174
--------------------------------------------------------------------------------------------------------------------------------------------SLNGGAVSAGV----
>AF-A0A2W1N5L5-F1-model_v4	18	0.555	6.886E+06	145	153	155	51	59	187
-------------------------------------------------------------------------------------------------------------------------------------------------EFSWNVNVK-
>AF-A0A7W3VPG9-F1-model_v4	22	0.387	3.829E+05	124	149	155	54	82	203
----------------------------------------------------------------------------------------------------------------------------DAHRVHN-MGadvKLGIVryKNVGV-ALFAG-----
>AF-A0A522F586-F1-model_v4	18	0.307	6.886E+06	29	41	155	179	191	210
-----------------------------NMDYTYTINFSGF-----------------------------------------------------------------------------------------------------------------
>AF-A0A7V4XCC2-F1-model_v4	19	0.500	4.996E+06	35	46	155	174	185	189
-----------------------------------GINASVFSVGYT------------------------------------------------------------------------------------------------------------
>AF-F4GM36-F1-model_v4	19	0.341	2.629E+06	5	42	155	112	147	229
-----FY-LAPEADAF----LGGGFGmtiASLPISDDASSLNLGFA----------------------------------------------------------------------------------------------------------------
>AF-A0A534B970-F1-model_v4	20	0.363	1.383E+06	137	154	155	173	194	291
-----------------------------------------------------------------------------------------------------------------------------------------GSFSLNSqlaGELSVGQFLgKF
>AF-A0A1F3IH78-F1-model_v4	18	0.545	6.886E+06	139	149	155	53	60	159
-------------------------------------------------------------------------------------------------------------------------------------------KNSR---LSAD-----
>AF-A0A372MEV3-F1-model_v4	17	0.833	1.803E+07	63	68	155	23	28	200
---------------------------------------------------------------IGGSAI--------------------------------------------------------------------------------------
>AF-Q1DAW6-F1-model_v4	20	0.583	1.907E+06	121	130	155	195	206	246
-------------------------------------------------------------------------------------------------------------------------VPLAAGleYRHN------------------------
>AF-A0A838NFI5-F1-model_v4	19	0.375	4.996E+06	17	31	155	239	254	271
-----------------NVSLTPFWsGFAARTS---------------------------------------------------------------------------------------------------------------------------
>AF-A0A522CMC7-F1-model_v4	17	0.250	1.308E+07	3	35	155	256	289	291
---RGAYSFGlWAEYAFF------FDGASVfqagviGMSCGYR-----------------------------------------------------------------------------------------------------------------------
>AF-B8GLP3-F1-model_v4	21	0.666	7.278E+05	120	128	155	128	136	251
------------------------------------------------------------------------------------------------------------------------SVGLRAGYR--------------------------
>AF-A0A7X7GYC0-F1-model_v4	16	0.350	3.426E+07	106	125	155	4	19	282
----------------------------------------------------------------------------------------------------------TLT-LTIL---PTLLVALPA-----------------------------
>AF-A0A1F9UEE0-F1-model_v4	19	0.421	4.996E+06	23	41	155	78	89	380
-----------------------AK---NRTSA----SDLHF-----------------------------------------------------------------------------------------------------------------
>AF-A0A3A1NNK4-F1-model_v4	21	0.416	7.278E+05	112	135	155	117	137	166
----------------------------------------------------------------------------------------------------------------GSSGEVGLN--LGAGANFP-IGKN-------------------
>AF-A0A3C0QXL3-F1-model_v4	19	0.545	4.996E+06	36	44	155	23	33	191
------------------------------------INtkDLGFFVA--------------------------------------------------------------------------------------------------------------
>AF-A0A7Y6PP17-F1-model_v4	19	0.666	4.996E+06	60	67	155	10	18	252
------------------------------------------------------------LYaSGTASA---------------------------------------------------------------------------------------
>AF-D0LJ93-F1-model_v4	15	0.428	4.722E+07	99	112	155	165	173	298
---------------------------------------------------------------------------------------------------SFSA-----GVLGT------------------------------------------
>AF-A0A845TU98-F1-model_v4	16	0.538	2.486E+07	65	77	155	253	265	355
-----------------------------------------------------------------ASAIAEGDDDSRV-----------------------------------------------------------------------------
>AF-D2QWZ3-F1-model_v4	17	0.220	1.803E+07	114	152	155	146	181	360
------------------------------------------------------------------------------------------------------------------SYFQlpipathTDPNDP---YRYR-----------GRGEPiigsSWRNRP--
>AF-A0A538TDS9-F1-model_v4	21	0.875	7.278E+05	81	88	155	167	174	592
---------------------------------------------------------------------------------LGARLSPN------------------------------------------------------------------
>AF-U3U9S9-F1-model_v4	21	0.321	7.278E+05	32	78	155	98	142	172
--------------------------------AGvYSIIGLG----YG-----KAHANDTKCYdlnqkkSaTGFS--YAAGIQlNPHK----------------------------------------------------------------------------
>AF-A0A3N5R652-F1-model_v4	18	0.428	9.492E+06	36	42	155	56	62	184
------------------------------------TNALGFE----------------------------------------------------------------------------------------------------------------
>AF-A0A849VCZ8-F1-model_v4	21	0.210	1.003E+06	25	82	155	3	72	196
-------------------------RFSVsSISlalvlGTASTSVLADDS------NYFDFNGEPKVYtGIGygqysfqwddkENDTSFDDDASMLKAYVG------------------------------------------------------------------------
>AF-A0A534AA89-F1-model_v4	21	0.361	1.003E+06	21	51	155	96	128	251
---------------------GSPFRFSVGDRAGfnshrYEM-GL-FAGAYGGA-NY-------------------------------------------------------------------------------------------------------
>AF-A0A7Y4QCH4-F1-model_v4	21	0.347	7.278E+05	26	45	155	17	39	189
--------------------------FSQSRSArttRYSISAGVGFVHY-------------------------------------------------------------------------------------------------------------
>AF-A0A2E5PZY8-F1-model_v4	19	0.444	3.624E+06	97	123	155	203	227	265
-------------------------------------------------------------------------------------------------SGVHSETAIQL-NLGGV-YFATRNLML-------------------------------
>AF-A0A661NIX9-F1-model_v4	27	0.288	1.541E+04	34	74	155	235	262	280
----------------------------------YGGGGLRFA----------------FLYRITlrieARA-YAFFTP--------------------------------------------------------------------------------
>AF-A0A5F1D7Q4-F1-model_v4	17	0.280	1.308E+07	53	75	155	82	104	166
-----------------------------------------------------FSVGPF--YRISPSLsIYAlAGIAS-------------------------------------------------------------------------------
>AF-L0K803-F1-model_v4	16	0.571	2.486E+07	79	85	155	74	80	239
-------------------------------------------------------------------------------NYLDANL---------------------------------------------------------------------
>AF-G2DH28-F1-model_v4	19	0.500	2.629E+06	116	125	155	203	212	253
--------------------------------------------------------------------------------------------------------------------DQTANVGLGA-----------------------------
>AF-A0A317H2W5-F1-model_v4	24	0.727	1.461E+05	66	76	155	77	87	256
------------------------------------------------------------------SGIYNFSTQSP------------------------------------------------------------------------------
>AF-A0A2G2KYI4-F1-model_v4	16	0.428	3.426E+07	139	145	155	53	59	297
-------------------------------------------------------------------------------------------------------------------------------------------KRLRHTE---------
>AF-A0A1J5DKG2-F1-model_v4	18	0.333	9.492E+06	105	125	155	258	276	387
---------------------------------------------------------------------------------------------------------TSLGVSMGLGYF--PLQQLGF-----------------------------
>AF-A0A110B4L2-F1-model_v4	19	0.256	3.624E+06	35	73	155	532	561	652
-----------------------------------NINLQP--RAGIGY--YFGPN--WKL---MAHAGYSQPI---------------------------------------------------------------------------------
>AF-A0A2S7J608-F1-model_v4	16	0.857	3.426E+07	103	109	155	159	165	210
-------------------------------------------------------------------------------------------------------TGIGLGV---------------------------------------------
>AF-A0A7W0TA91-F1-model_v4	19	0.428	4.996E+06	110	136	155	124	146	213
--------------------------------------------------------------------------------------------------------------LMGaVQYWVTPQLWLKGG-----IGFAN------------------
>AF-A0A1W9QFI3-F1-model_v4	20	0.529	1.383E+06	142	152	155	121	137	308
----------------------------------------------------------------------------------------------------------------------------------------------RSGDLSApdtlgdHVRV--
>AF-A0A538SYQ6-F1-model_v4	17	0.375	1.308E+07	23	30	155	189	196	206
-----------------------AWHWRPGI----------------------------------------------------------------------------------------------------------------------------
>AF-A0A2H0PF50-F1-model_v4	17	0.300	1.308E+07	101	126	155	59	88	212
-----------------------------------------------------------------------------------------------------SLGGGYQNVLTQNLYRNtatyTANLRVGAG----------------------------
>AF-A0A5C7FY16-F1-model_v4	24	0.311	1.461E+05	116	153	155	138	172	220
--------------------------------------------------------------------------------------------------------------------AVGASVDLFAR---------LGVARNR-FELSglgaqdFRVtGVK-
>AF-A0A095TII4-F1-model_v4	19	0.500	2.629E+06	138	153	155	15	29	247
------------------------------------------------------------------------------------------------------------------------------------------VKAVSS-EPSPPLQVK-
>AF-A0A2S5F5V0-F1-model_v4	20	0.500	1.383E+06	137	148	155	157	165	195
-----------------------------------------------------------------------------------------------------------------------------------------INKNV---ALSA------
>AF-A0A3B0YWL7-F1-model_v4	18	0.320	9.492E+06	132	153	155	57	74	245
------------------------------------------------------------------------------------------------------------------------------------IHK---RKNrwfLISTE----SGVK-
>AF-A0A832J406-F1-model_v4	16	0.500	3.426E+07	143	148	155	155	160	264
-----------------------------------------------------------------------------------------------------------------------------------------------STEFSF------
>AF-A0A523HR81-F1-model_v4	17	1.00	1.803E+07	17	21	155	230	234	341
-----------------SSSLG-------------------------------------------------------------------------------------------------------------------------------------
>AF-A0A538SNT5-F1-model_v4	21	0.875	7.278E+05	81	88	155	167	174	375
---------------------------------------------------------------------------------LGARLSPN------------------------------------------------------------------
>AF-A0A2N2VUW3-F1-model_v4	17	0.625	1.803E+07	64	71	155	146	153	194
----------------------------------------------------------------GASFRYNF-----------------------------------------------------------------------------------
>AF-A0A1Q5PH72-F1-model_v4	19	0.500	4.996E+06	114	127	155	61	74	199
------------------------------------------------------------------------------------------------------------------SDFFTLNVNPRAGY---------------------------
>AF-A0A3M8G7T2-F1-model_v4	16	0.315	2.486E+07	64	82	155	120	136	235
----------------------------------------------------------------TFNFGYEFLPLNKVK--LG------------------------------------------------------------------------
>AF-A0A4R6UX10-F1-model_v4	16	0.400	2.486E+07	81	90	155	167	176	273
---------------------------------------------------------------------------------LTLGQSLGRF----------------------------------------------------------------
>AF-A0A3M0GGA8-F1-model_v4	20	0.285	1.907E+06	132	152	155	156	173	190
------------------------------------------------------------------------------------------------------------------------------------IRFSNASFN---YELNDMNRN--
>AF-A0A2T5CFB9-F1-model_v4	18	0.333	6.886E+06	81	119	155	35	71	214
---------------------------------------------------------------------------------LTARA----GSSALAGDDHApRLTpRMGLG-LGyGLAYDPGD-----------------------------------
>AF-A0A2N2YTF4-F1-model_v4	22	0.400	3.829E+05	95	113	155	111	129	157
-----------------------------------------------------------------------------------------------GTNTSFNAG-IGLGmPLGDN-----------------------------------------
>AF-A0A1L6MYJ5-F1-model_v4	17	0.321	1.308E+07	33	58	155	60	82	244
---------------------------------HYSIwVGVRPAlVAYGG-----AFSRDQ------------------------------------------------------------------------------------------------
>AF-F3YYW0-F1-model_v4	16	0.666	2.486E+07	145	150	155	103	108	213
-------------------------------------------------------------------------------------------------------------------------------------------------EASAGL----
>AF-A0A351WUU0-F1-model_v4	15	0.300	4.722E+07	31	43	155	93	112	223
-------------------------------SYDYGTvwhqdrpPALRFKV---------------------------------------------------------------------------------------------------------------
>AF-A0A0S8DV55-F1-model_v4	18	0.571	9.492E+06	145	151	155	35	41	247
-------------------------------------------------------------------------------------------------------------------------------------------------ELHAGPG---
>AF-A0A2A5ASG5-F1-model_v4	19	0.833	4.996E+06	115	120	155	133	138	249
-------------------------------------------------------------------------------------------------------------------YALTPN----------------------------------
>AF-A0A261GS49-F1-model_v4	19	0.352	2.629E+06	24	39	155	156	172	257
------------------------KIYSRSvTSDYYSMNLL-------------------------------------------------------------------------------------------------------------------
>AF-A0A090I707-F1-model_v4	17	0.342	1.803E+07	45	66	155	19	51	166
---------------------------------------------YISEKNssfsigYsqlmlKEGS--FKedLNGIGFS----------------------------------------------------------------------------------------
>AF-A0A2M7DJN4-F1-model_v4	18	0.263	9.492E+06	117	130	155	119	137	177
---------------------------------------------------------------------------------------------------------------------NIDNSGLflwtvGAGANYS------------------------
>AF-A0A811BC64-F1-model_v4	21	0.406	1.003E+06	130	154	155	148	175	203
----------------------------------------------------------------------------------------------------------------------------------NGTFKVNyTDgsdfKS----EftPSFGVEVKF
>AF-A0A538R3W4-F1-model_v4	23	0.370	2.014E+05	67	87	155	253	279	361
-------------------------------------------------------------------AIEGFAGLSPRaeKDiflgGLGFVLRL-------------------------------------------------------------------
>AF-A0A1C2G539-F1-model_v4	14	0.545	8.969E+07	65	75	155	10	20	180
-----------------------------------------------------------------ASAHYWGAPQS-------------------------------------------------------------------------------
>AF-A0A2N5ZCX3-F1-model_v4	20	0.437	1.383E+06	49	62	155	78	93	184
-------------------------------------------------KHYFEmGSGGFWLgYS--------------------------------------------------------------------------------------------
>AF-A0A3E1QE47-F1-model_v4	19	0.625	3.624E+06	62	69	155	38	45	154
--------------------------------------------------------------SISPSFIY-------------------------------------------------------------------------------------
>AF-A0A7V9L3Y9-F1-model_v4	15	0.444	4.722E+07	35	43	155	145	153	157
-----------------------------------RMVDLLFGL---------------------------------------------------------------------------------------------------------------
>AF-A0A2N7G885-F1-model_v4	20	0.285	1.383E+06	80	132	155	13	65	173
--------------------------------------------------------------------------------YLCA---FNAFSNTLHISP---DIRIGPyfgsgisggGLQFGL--ADT--LGLDALYlSYSHT----------------------
>AF-V4NQ04-F1-model_v4	18	0.714	9.492E+06	62	68	155	33	39	175
--------------------------------------------------------------SIGATAT--------------------------------------------------------------------------------------
>AF-A0A345HD03-F1-model_v4	18	0.555	6.886E+06	36	44	155	159	167	202
------------------------------------IDNLRFFVG--------------------------------------------------------------------------------------------------------------
>AF-W7QGZ0-F1-model_v4	16	0.333	3.426E+07	69	95	155	139	169	255
---------------------------------------------------------------------YQFDT--SVAAELTAgkvlGQSSNSDiySLQLT-----------------------------------------------------------
>AF-A0A315Z6W0-F1-model_v4	16	0.421	2.486E+07	88	106	155	91	105	221
----------------------------------------------------------------------------------------NSANGGLGS----SEISIG------------------------------------------------
>AF-A0A4R1H976-F1-model_v4	19	0.833	4.996E+06	143	148	155	151	156	260
-----------------------------------------------------------------------------------------------------------------------------------------------SAELSA------
>AF-A0A849ZK96-F1-model_v4	21	0.305	1.003E+06	118	149	155	223	251	320
----------------------------------------------------------------------------------------------------------------------IPSVHLngYAGY---HIplYK-SISWPLR---LGFG-----
>AF-A0A4U0P7C5-F1-model_v4	17	0.400	1.803E+07	106	126	155	113	137	168
----------------------------------------------------------------------------------------------------------GFGDFGGSSSKVGLNVGgganLDFG----------------------------
>AF-A0A524QDK6-F1-model_v4	17	0.394	1.308E+07	80	116	155	78	108	203
--------------------------------------------------------------------------------YLGA----EGALVYLGT-ANASGT--YLGTATTSdVYA--------------------------------------
>AF-A0A1G7ZQT5-F1-model_v4	24	0.285	1.461E+05	55	89	155	126	157	206
-------------------------------------------------------STSTKL-------MYGAG---VRFRYaltdnwqLGAGLNLHR-----------------------------------------------------------------
>AF-A0A6P1T4A9-F1-model_v4	19	0.333	3.624E+06	128	148	155	158	171	275
--------------------------------------------------------------------------------------------------------------------------------GYRFTG--NI-----SAELRA------
>AF-A0A2E5HP92-F1-model_v4	21	0.406	1.003E+06	72	94	155	424	455	585
------------------------------------------------------------------------DTQLGLQLGLGASqapLRLNGphtnldASLDL------------------------------------------------------------
>AF-A0A0K1PQA1-F1-model_v4	16	0.583	3.426E+07	81	90	155	114	125	162
---------------------------------------------------------------------------------LGARagLDLVRF----------------------------------------------------------------
>AF-A0A7Y1Z417-F1-model_v4	19	0.375	4.996E+06	132	139	155	7	14	176
------------------------------------------------------------------------------------------------------------------------------------IRKCSIVF---------------
>AF-A0A7Y3GHV5-F1-model_v4	18	0.545	6.886E+06	20	30	155	125	135	182
--------------------QGSRFNFNPRI----------------------------------------------------------------------------------------------------------------------------
>AF-U3B704-F1-model_v4	22	0.450	3.829E+05	51	69	155	98	116	211
---------------------------------------------------YKWDLNDDWLiYS-RARAGY-------------------------------------------------------------------------------------
>AF-A0A661MS14-F1-model_v4	18	0.272	9.492E+06	137	154	155	78	110	242
-----------------------------------------------------------------------------------------------------------------------------------------TRTRSRSRsdrpfYLSFgggpsigldsGSSVKF
>AF-Q2SIY7-F1-model_v4	20	0.319	1.907E+06	64	103	155	113	154	248
----------------------------------------------------------------GGVATGDFGGAAVnsmyV-GYL-FTPNLSTelwASQVLGD---FSQI---------------------------------------------------
>AF-A0A2D0IUW2-F1-model_v4	18	0.450	6.886E+06	18	34	155	16	32	189
------------------SSLTahaSGKH---TISLGY------------------------------------------------------------------------------------------------------------------------
>AF-A0A4R8H2S0-F1-model_v4	21	0.306	1.003E+06	50	79	155	35	82	252
--------------------------------------------------NYKFnNSIDQdmelKQ-VRGAikfSedlsleAGYAFGgydsyTSSDLKV---------------------------------------------------------------------------
>AF-A0A3B0YGW0-F1-model_v4	25	0.500	7.683E+04	137	154	155	323	341	377
-----------------------------------------------------------------------------------------------------------------------------------------TDKFSDSG-LSygAGVGLKA
>AF-A0A1F3BND7-F1-model_v4	20	0.285	1.907E+06	61	84	155	92	125	163
-------------------------------------------------------------YSInGFNF-YALAGLnftyynsSVSKgllPGLTAG----------------------------------------------------------------------
>AF-A0A6C1QDX0-F1-model_v4	18	0.444	6.886E+06	126	134	155	62	69	190
------------------------------------------------------------------------------------------------------------------------------RYGYN-TGW--------------------
>AF-A0A1W1C1N1-F1-model_v4	20	0.280	1.907E+06	32	70	155	87	129	204
--------------------------------AGY------KFNPYIsiegRYWSG-ENSFDAWgLYakpSIplGDLFsMYG------------------------------------------------------------------------------------
>AF-W0RS07-F1-model_v4	20	0.625	1.383E+06	144	151	155	141	148	194
------------------------------------------------------------------------------------------------------------------------------------------------GALRAGVG---
>AF-A0A2F0ATS4-F1-model_v4	22	0.555	3.829E+05	62	70	155	189	197	198
--------------------------------------------------------------SIYFSATYH------------------------------------------------------------------------------------
>AF-A0A3B9QE06-F1-model_v4	19	0.750	4.996E+06	143	150	155	26	33	233
-----------------------------------------------------------------------------------------------------------------------------------------------SAELLAGV----
>AF-A0A661NYE5-F1-model_v4	18	0.388	6.886E+06	133	149	155	110	126	255
-------------------------------------------------------------------------------------------------------------------------------------GKSSIeR-NRFSMAVSAG-----
>AF-T0RC40-F1-model_v4	18	0.538	9.492E+06	16	28	155	229	241	309
----------------ASLSLGYGKTQSQ------------------------------------------------------------------------------------------------------------------------------
>AF-A0A356J4Y1-F1-model_v4	19	0.347	3.624E+06	137	153	155	73	95	547
-----------------------------------------------------------------------------------------------------------------------------------------TVKRDAQGALVEkpemgpGVVLK-
>AF-A0A7Z9WGW7-F1-model_v4	16	0.444	3.426E+07	93	101	155	162	170	199
---------------------------------------------------------------------------------------------ALTGSYRFR-----------------------------------------------------
>AF-A0A525CDG2-F1-model_v4	24	0.413	1.059E+05	61	87	155	300	320	395
-------------------------------------------------------------HVIGlqASAGYLF--------YLGDRFRL-------------------------------------------------------------------
>AF-A0A8B0SIE2-F1-model_v4	19	0.391	3.624E+06	123	145	155	147	164	187
---------------------------------------------------------------------------------------------------------------------------LGVGGGY----KLNDQWQVR-GE---------
>AF-A0A2A5CJS0-F1-model_v4	20	0.750	1.383E+06	146	153	155	233	240	280
--------------------------------------------------------------------------------------------------------------------------------------------------LGAGVGVK-
>AF-A0A357EK02-F1-model_v4	23	0.333	2.777E+05	103	125	155	168	195	209
-------------------------------------------------------------------------------------------------------TSMALTL--GVRYHHIsnagigaRNLGLDA-----------------------------
>AF-A0A2E7CUX1-F1-model_v4	17	0.538	1.308E+07	134	146	155	95	107	217
--------------------------------------------------------------------------------------------------------------------------------------KRNPVLNLDSSEL--------
>AF-A0A401UAY6-F1-model_v4	21	0.529	1.003E+06	99	114	155	115	130	164
---------------------------------------------------------------------------------------------------SASEGSIGL-NLGaGVN----------------------------------------
>AF-A0A399T9R0-F1-model_v4	17	0.214	1.803E+07	35	76	155	56	82	193
-----------------------------------NISLLNF-----GYKL-WGNVG------ITAGW---FGIANP------------------------------------------------------------------------------
>AF-A0A538QLJ0-F1-model_v4	39	0.450	2.590E+00	115	150	155	156	191	200
-------------------------------------------------------------------------------------------------------------------YFVTDRTALYAGYRYehvsNG----NTAKPNRGVESNAGV----
>AF-A0A661UD42-F1-model_v4	21	0.294	7.278E+05	105	138	155	83	107	203
---------------------------------------------------------------------------------------------------------IPLDSL---RYKVGCNVGLTV------TPKVRGL----------------
>AF-A0A534FMK4-F1-model_v4	21	0.384	1.003E+06	83	113	155	90	124	208
-----------------------------------------------------------------------------------ASLSFNpqlaleGAVgQFLGR---FSNGVTGdLG-LTHV-----------------------------------------
>AF-A0A1F3P226-F1-model_v4	24	0.538	1.461E+05	50	62	155	141	152	208
--------------------------------------------------NYKNPNG-AKVYS--------------------------------------------------------------------------------------------
>AF-A0A511T339-F1-model_v4	19	0.833	2.629E+06	141	146	155	348	353	564
---------------------------------------------------------------------------------------------------------------------------------------------LRSGEL--------
>AF-A0A1G0NW75-F1-model_v4	22	0.294	5.279E+05	29	56	155	90	121	169
-----------------------------SINAGARISVFPFisAGAEIG--NYWitvtADNG--------------------------------------------------------------------------------------------------
>AF-R6XGS4-F1-model_v4	25	0.526	5.572E+04	122	138	155	56	74	184
--------------------------------------------------------------------------------------------------------------------------GLEFDYDYNyYDGlKVNGV----------------
>AF-A0A7Y3ZI17-F1-model_v4	20	0.636	1.907E+06	144	151	155	76	86	192
------------------------------------------------------------------------------------------------------------------------------------------------GELdyiSAGVG---
>AF-A0A348UJL3-F1-model_v4	25	0.428	7.683E+04	107	127	155	57	75	203
-----------------------------------------------------------------------------------------------------------LGLAG--SFALTDNLYLFADY---------------------------
>AF-I0K9B9-F1-model_v4	22	0.333	3.829E+05	105	152	155	151	196	290
---------------------------------------------------------------------------------------------------------IRLGlPLTARVMWQTDhrlRLGVETGYLdmYSYRG-------VINGEP-ARVRV--
>AF-A0A554VKG6-F1-model_v4	19	0.321	4.996E+06	29	54	155	155	174	355
-----------------------------NIRATleYCM-QL--FV-----KNYKEN----------------------------------------------------------------------------------------------------
>AF-A0A644V284-F1-model_v4	19	0.263	4.996E+06	70	88	155	102	120	210
----------------------------------------------------------------------GFPIDNSLKLFAFAGPNLN------------------------------------------------------------------
>AF-A0A847RVZ4-F1-model_v4	23	0.380	2.777E+05	105	125	155	162	180	213
---------------------------------------------------------------------------------------------------------TGVG--IGVRYALSNHLELAA-----------------------------
>AF-A0A2C6BAE1-F1-model_v4	17	0.666	1.308E+07	123	128	155	201	206	281
---------------------------------------------------------------------------------------------------------------------------LAAGYG--------------------------
>AF-A0A7Y3EG31-F1-model_v4	17	0.285	1.803E+07	17	44	155	338	359	577
-----------------RVRLTVA--ARDYILAG---SDL-AASP--------------------------------------------------------------------------------------------------------------
>AF-A0A150Q943-F1-model_v4	16	0.444	2.486E+07	146	154	155	66	74	177
--------------------------------------------------------------------------------------------------------------------------------------------------VSAGVSLAA
>AF-K4IMS2-F1-model_v4	17	0.750	1.308E+07	100	107	155	17	24	357
----------------------------------------------------------------------------------------------------FSQTTIDL-----------------------------------------------
>AF-A0A1M5NI78-F1-model_v4	18	0.368	6.886E+06	20	36	155	246	261	415
--------------------LGdiSDK---VRINFGGGM----------------------------------------------------------------------------------------------------------------------
>AF-A0A1Y1SAW0-F1-model_v4	15	0.538	4.722E+07	117	127	155	63	75	179
---------------------------------------------------------------------------------------------------------------------VRPNDVLGfeAGY---------------------------
>AF-A0A5M6CJ80-F1-model_v4	14	0.333	8.969E+07	19	42	155	105	126	186
-------------------RLT--KGFYTNFSFGPSILFNRAQ----------------------------------------------------------------------------------------------------------------
>AF-A0A2P7TFR9-F1-model_v4	23	0.304	2.777E+05	74	146	155	194	256	286
--------------------------------------------------------------------------LSPRPGYAGNTLdVLN------GGGLSFSLG-----------AGVTRNLtYLQVDYHAfNPMTK--IDKdlqaqfNVNSGGL--------
>AF-A0A7T9D7Z6-F1-model_v4	19	0.571	4.996E+06	20	26	155	114	120	224
--------------------LTSEKTF--------------------------------------------------------------------------------------------------------------------------------
>AF-A0A5D0HKN1-F1-model_v4	22	0.290	5.279E+05	130	154	155	46	70	179
----------------------------------------------------------------------------------------------------------------------------------SYIG-----FNDSDTdfilpfELSFGQN-KA
>AF-A0A4Y7B9S9-F1-model_v4	18	0.404	9.492E+06	81	114	155	77	112	261
---------------------------------------------------------------------------------LDA-LSQVAA---PGTS-SFSfangwQT-TGrssLGLNIGAS----------------------------------------
>AF-A0A832IJ58-F1-model_v4	22	0.346	3.829E+05	132	153	155	292	315	355
------------------------------------------------------------------------------------------------------------------------------------ITKdLNNNK--RSRFLigaGATQGLK-
>AF-A0A2N6EET2-F1-model_v4	17	0.461	1.803E+07	76	88	155	149	158	210
----------------------------------------------------------------------------RVK---GQGLRLN------------------------------------------------------------------
>AF-A0A2H3NLP6-F1-model_v4	19	0.461	2.629E+06	119	131	155	94	105	578
-----------------------------------------------------------------------------------------------------------------------VSPYLYAGYG-NY-----------------------
>AF-A0A520R4N8-F1-model_v4	19	0.666	2.629E+06	144	152	155	89	97	187
------------------------------------------------------------------------------------------------------------------------------------------------GELLATVQV--
>AF-A0A0H3B406-F1-model_v4	22	0.209	5.279E+05	102	140	155	4	41	192
------------------------------------------------------------------------------------------------------QI-TTLNVAGGLQFGSINSNsrfdQQFDRQNYSHIG----NKN--------------
>AF-A0A2D9WWH8-F1-model_v4	19	0.500	4.996E+06	29	41	155	6	18	211
-----------------------------GIRAGHvRI-PLRA-----------------------------------------------------------------------------------------------------------------
>AF-A0A7V9UII8-F1-model_v4	16	1.00	2.486E+07	21	25	155	79	83	229
---------------------GSAKG---------------------------------------------------------------------------------------------------------------------------------
>AF-A0A2N2Z4S5-F1-model_v4	18	0.500	9.492E+06	31	38	155	315	322	431
-------------------------------SATYSIHP--------------------------------------------------------------------------------------------------------------------
>AF-A0A7R7GH28-F1-model_v4	15	0.571	4.722E+07	123	129	155	46	52	178
---------------------------------------------------------------------------------------------------------------------------LQGGYHY-------------------------
>AF-A0A563DCX0-F1-model_v4	15	0.454	4.722E+07	124	134	155	125	132	189
----------------------------------------------------------------------------------------------------------------------------ADGY---YIGF--------------------
>AF-A0A837NFJ1-F1-model_v4	18	0.375	6.886E+06	65	87	155	155	174	202
-----------------------------------------------------------------ENAIrYD---ASA-FFHLTNNLSL-------------------------------------------------------------------
>AF-A0A7J5W4Z5-F1-model_v4	17	0.241	1.803E+07	53	74	155	69	96	180
-----------------------------------------------------EVSGFFykdKEGNTG-SEInaglYAKFIF--------------------------------------------------------------------------------
>AF-A0A098S1Z7-F1-model_v4	19	0.262	4.996E+06	33	81	155	65	112	201
---------------------------------TYRIkRYLGvgggvgaqsyqFNSGY-SYFPFWAVC---KLY--DPSQT-------GVQPYL-------------------------------------------------------------------------
>AF-A0A3M1I2J8-F1-model_v4	17	0.354	1.803E+07	133	154	155	97	125	362
-------------------------------------------------------------------------------------------------------------------------------------TKV-IQKNkiPRN-QLSriqvAqkiGNLVKA
>AF-V4Q435-F1-model_v4	16	0.317	3.426E+07	121	154	155	143	172	173
-------------------------------------------------------------------------------------------------------------------------LALRADY-----TKAdfNGDK----GE--AGttsVSLikKF
>AF-A0A5Q4EKM4-F1-model_v4	17	0.444	1.308E+07	60	77	155	105	119	189
------------------------------------------------------------LYS--FGGIH-FFTESSV-----------------------------------------------------------------------------
>AF-A0A7Y0KY28-F1-model_v4	17	0.380	1.803E+07	110	130	155	177	194	202
--------------------------------------------------------------------------------------------------------------LTDLGYDSKFNHDVN---RYN------------------------
>AF-A0A5C6RRW8-F1-model_v4	19	0.437	4.996E+06	106	120	155	77	91	207
----------------------------------------------------------------------------------------------------------GLGVqLGFSNYF-IDN----------------------------------
>AF-A0A1W6EA64-F1-model_v4	17	0.363	1.803E+07	133	143	155	41	51	260
-------------------------------------------------------------------------------------------------------------------------------------RKSNRTKRPRR-----------
>AF-A0A370ARK2-F1-model_v4	20	0.583	1.383E+06	62	73	155	125	134	421
--------------------------------------------------------------SIAASAM--FDM---------------------------------------------------------------------------------
>AF-A0A7X8V5S7-F1-model_v4	19	0.500	2.629E+06	87	100	155	101	114	195
---------------------------------------------------------------------------------------LGRYRVHARGSHSF------------------------------------------------------
>AF-A0A512B8R5-F1-model_v4	18	0.391	6.886E+06	114	136	155	95	109	204
------------------------------------------------------------------------------------------------------------------SYQLT-----DA--NGN-MGKVS------------------
>AF-A0A2N7GAT5-F1-model_v4	19	0.400	3.624E+06	27	41	155	201	213	216
---------------------------SNTTNEG-GIS-LRF-----------------------------------------------------------------------------------------------------------------
>AF-A0A356UN50-F1-model_v4	16	0.333	2.486E+07	62	70	155	194	202	243
--------------------------------------------------------------RIGPRLTYH------------------------------------------------------------------------------------
>AF-A0A7C4EC52-F1-model_v4	15	0.800	4.722E+07	103	107	155	67	71	185
-------------------------------------------------------------------------------------------------------ISIGL-----------------------------------------------
>AF-A0A1H7RD87-F1-model_v4	16	0.307	2.486E+07	131	152	155	192	215	216
-----------------------------------------------------------------------------------------------------------------------------------YITPSSRRFNfntiNFS--LGATVRL--
>AF-A0A534YAA2-F1-model_v4	17	0.380	1.803E+07	105	125	155	142	158	170
---------------------------------------------------------------------------------------------------------MG-TLATGGSYYRMP---LDQ-----------------------------
>AF-I3YUJ9-F1-model_v4	18	0.320	9.492E+06	97	128	155	62	109	177
-------------------------------------------------------------------------------------------------SGSF-FTS-NNTLLknnsdvTIHSYGFTPsihyyfvnkekwNVFAQAGYG--------------------------
>AF-A0A1G0EP01-F1-model_v4	18	0.500	6.886E+06	32	39	155	104	111	183
--------------------------------ATYPINRQ-------------------------------------------------------------------------------------------------------------------
>AF-A0A1H2IHF4-F1-model_v4	16	0.434	2.486E+07	62	81	155	105	126	199
--------------------------------------------------------------NTGVLAlIYldRFETNRI-KPYL-------------------------------------------------------------------------
>AF-A0A2A4N0B6-F1-model_v4	17	0.500	1.308E+07	139	149	155	141	154	222
-------------------------------------------------------------------------------------------------------------------------------------------KVVGSGityQLSLG-----
>AF-A0A7M1TBN5-F1-model_v4	19	1.00	2.629E+06	129	133	155	40	44	176
---------------------------------------------------------------------------------------------------------------------------------YNYIG---------------------
>AF-A0A4U1JGX5-F1-model_v4	17	0.357	1.803E+07	133	146	155	319	330	351
-------------------------------------------------------------------------------------------------------------------------------------TKVLM--RSTSGEV--------
>AF-A0A534YRQ4-F1-model_v4	19	0.666	3.624E+06	79	87	155	126	134	182
-------------------------------------------------------------------------------PYVGASASL-------------------------------------------------------------------
>AF-A0A6N8L0N6-F1-model_v4	19	0.379	4.996E+06	50	78	155	51	76	195
--------------------------------------------------RYKA-GIEF-LGTTGA-EKYQFDRVNTVW----------------------------------------------------------------------------
>AF-A0A521ARZ3-F1-model_v4	14	0.333	1.236E+08	146	151	155	41	46	170
--------------------------------------------------------------------------------------------------------------------------------------------------LNFHVN---
>AF-A0A523ERN3-F1-model_v4	19	0.333	2.629E+06	79	112	155	100	133	167
-------------------------------------------------------------------------------PYAGAGLGL-----AVTRFDPPGAGSdtdldIGLRGLGG------------------------------------------
>AF-A7HHC3-F1-model_v4	23	0.750	2.014E+05	146	153	155	212	219	221
--------------------------------------------------------------------------------------------------------------------------------------------------LSAGLGVK-
>AF-A0A849H6S9-F1-model_v4	20	0.347	1.383E+06	21	43	155	340	359	758
---------------------GVDFNFGPRIRA---TVAARDFV---------------------------------------------------------------------------------------------------------------
>AF-A0A1W9Q5E5-F1-model_v4	17	0.700	1.803E+07	82	91	155	120	129	197
----------------------------------------------------------------------------------GAGYSFNRAS---------------------------------------------------------------
>AF-A0A849T276-F1-model_v4	18	0.461	6.886E+06	16	28	155	17	29	209
----------------AVSGLTPAATASP------------------------------------------------------------------------------------------------------------------------------
>AF-A0A7I0NPC3-F1-model_v4	18	0.380	9.492E+06	35	50	155	157	174	346
-----------------------------------RI---RAALEYcirqfTSHKN--------------------------------------------------------------------------------------------------------
>AF-A0A3B8V6P3-F1-model_v4	17	0.333	1.308E+07	111	126	155	110	129	181
---------------------------------------------------------------------------------------------------------------IGLVYA-TSPVPpdgsrLDFT----------------------------
>AF-A0A1K1V7C3-F1-model_v4	25	0.300	5.572E+04	93	146	155	110	164	189
---------------------------------------------------------------------------------------------GLGTfSDSD----TALALRGGVRHQLTEDTELAAtmrivTGDYDYTGFAFTV-RQRLNEQ--------
>AF-A0A1V6A5P1-F1-model_v4	16	0.666	2.486E+07	41	46	155	162	167	191
-----------------------------------------FALGYT------------------------------------------------------------------------------------------------------------
>AF-A0A0E3ZJE2-F1-model_v4	20	0.307	1.907E+06	117	140	155	58	79	206
---------------------------------------------------------------------------------------------------------------------LGNNFELGAalGYSHSTT----TNKN--------------
>AF-A0A349J676-F1-model_v4	21	0.636	1.003E+06	142	152	155	189	198	211
----------------------------------------------------------------------------------------------------------------------------------------------RSG-LSAGLGL--
>AF-A0A2E2NUF8-F1-model_v4	19	0.333	3.624E+06	61	73	155	87	107	223
-------------------------------------------------------------YSMGEgnyrSPnlvmTYDFAG---------------------------------------------------------------------------------
>AF-A0A150JF56-F1-model_v4	14	1.00	8.969E+07	63	66	155	110	113	183
---------------------------------------------------------------IGAS----------------------------------------------------------------------------------------
>AF-A0A0S8HQ21-F1-model_v4	16	0.400	2.486E+07	117	126	155	28	37	199
---------------------------------------------------------------------------------------------------------------------VGASSNLDFG----------------------------
>AF-A0A3A8P3K2-F1-model_v4	16	0.333	2.486E+07	137	149	155	63	77	294
-----------------------------------------------------------------------------------------------------------------------------------------TLAQLSSGapELRPR-----
>AF-A0A7Z9SKG7-F1-model_v4	16	0.857	3.426E+07	57	63	155	161	166	199
---------------------------------------------------------DFK-YSI-------------------------------------------------------------------------------------------
>AF-A0A388Q4E8-F1-model_v4	20	0.303	1.383E+06	117	148	155	110	132	203
---------------------------------------------------------------------------------------------------------------------STVN---FAHYnSRNAMHW----KNRT---LSA------
>AF-A0A848LKU7-F1-model_v4	19	0.750	2.629E+06	86	96	155	68	79	163
--------------------------------------------------------------------------------------SLQRASVlALGG----------------------------------------------------------
>AF-A0A6L9MSS8-F1-model_v4	20	0.625	1.383E+06	123	130	155	165	172	198
---------------------------------------------------------------------------------------------------------------------------LGAIYHYN------------------------
>AF-A0A7V4YTY7-F1-model_v4	13	0.600	2.348E+08	40	44	155	70	74	203
----------------------------------------RFFVG--------------------------------------------------------------------------------------------------------------
>AF-A0A3N5QP22-F1-model_v4	16	0.200	2.486E+07	65	91	155	16	55	191
-----------------------------------------------------------------ASAhsdsTYSFeghigGGFSRNlstFDYPPPGeLNQSGFN---------------------------------------------------------------
>AF-A0A7Y4F7G7-F1-model_v4	16	0.333	2.486E+07	65	73	155	75	83	209
-----------------------------------------------------------------ARFIHPQNT---------------------------------------------------------------------------------
>AF-A0A2D4YH44-F1-model_v4	20	0.375	1.907E+06	26	40	155	28	43	162
--------------------------FSNRTSETFsGILPLS------------------------------------------------------------------------------------------------------------------
>AF-A0A0B4XP99-F1-model_v4	18	0.500	6.886E+06	116	127	155	44	55	183
--------------------------------------------------------------------------------------------------------------------QVTDSIYLAAGY---------------------------
>AF-A0A2D5S4K9-F1-model_v4	16	0.500	2.486E+07	116	125	155	234	245	257
--------------------------------------------------------------------------------------------------------------------ARTssSNPGLDA-----------------------------
>AF-A0A3D1QRY1-F1-model_v4	17	0.416	1.803E+07	83	94	155	12	23	188
-----------------------------------------------------------------------------------ASLVLTSARSAL------------------------------------------------------------
>AF-A0A6L5QX59-F1-model_v4	22	0.370	3.829E+05	64	90	155	38	57	192
----------------------------------------------------------------GASF--DLDGFN-----LGASFSLSPE----------------------------------------------------------------
>AF-A0A2S6I245-F1-model_v4	17	0.571	1.803E+07	97	103	155	30	36	192
-------------------------------------------------------------------------------------------------SGSFSFG---------------------------------------------------
>AF-A0A7Y3XAD6-F1-model_v4	22	0.312	3.829E+05	140	154	155	86	101	212
--------------------------------------------------------------------------------------------------------------------------------------------NSGSvTELNLSQSLWF
>AF-A0A6N6KFU7-F1-model_v4	16	0.833	2.486E+07	36	41	155	25	30	195
------------------------------------IDDLRF-----------------------------------------------------------------------------------------------------------------
>AF-A0A1X7IHG7-F1-model_v4	17	0.312	1.308E+07	55	66	155	332	347	492
-------------------------------------------------------RRAFFQYqynfSIGDN----------------------------------------------------------------------------------------
>AF-P22940-F1-model_v4	18	0.666	9.492E+06	34	39	155	508	513	524
----------------------------------YSINPL-------------------------------------------------------------------------------------------------------------------
>AF-A0A7Y3E1G7-F1-model_v4	18	0.333	6.886E+06	25	40	155	150	167	181
-------------------------GDRFSIglRFSYNINSLN------------------------------------------------------------------------------------------------------------------
>AF-A0A316KH16-F1-model_v4	18	0.290	9.492E+06	17	45	155	128	158	239
-----------------SRSPSNYTGAGLGINTYYRWHILgkRKFSPY-------------------------------------------------------------------------------------------------------------
>AF-A0A4Q5VGE4-F1-model_v4	19	0.319	4.996E+06	115	154	155	116	157	160
-------------------------------------------------------------------------------------------------------------------YFPVSNVSVGADVSYSY-RKVEG--DSFSG--NATssgtktaVSVKF
>AF-A0A7S9LW30-F1-model_v4	17	0.421	1.308E+07	116	129	155	69	87	187
--------------------------------------------------------------------------------------------------------------------DNIPGVDveLTFgsvGYRY-------------------------
>AF-A0A1F3XY22-F1-model_v4	24	0.461	1.461E+05	142	154	155	161	173	214
----------------------------------------------------------------------------------------------------------------------------------------------GNRELAAGFHLKF
>AF-A0A2E8XCT9-F1-model_v4	19	0.312	2.629E+06	103	149	155	66	98	169
-------------------------------------------------------------------------------------------------------THISLANNTHLLYAgSTWNLFQK--------GK-------FSGELAFG-----
>AF-A0A2L2K0V8-F1-model_v4	21	0.411	7.278E+05	143	154	155	194	210	213
-----------------------------------------------------------------------------------------------------------------------------------------------SGESSDyvnevGLSLKF
>AF-A0A7W1TBI0-F1-model_v4	16	0.428	2.486E+07	62	68	155	126	132	170
--------------------------------------------------------------RIGGRAM--------------------------------------------------------------------------------------
>AF-A0A2B7ZM13-F1-model_v4	15	0.275	4.722E+07	13	41	155	165	183	188
-------------DFKDS------WGFRR----WYAMAGLRF-----------------------------------------------------------------------------------------------------------------
>AF-A0A800MFR9-F1-model_v4	28	0.448	5.872E+03	100	128	155	163	187	204
----------------------------------------------------------------------------------------------------DSDPRIGLTALIGVSSA----VSLGATYS--------------------------
>AF-A0A4Q5SW53-F1-model_v4	17	0.250	1.803E+07	21	48	155	189	215	282
---------------------TNQKseTFNGTTtlSE---TNGNGFGV--TVY----------------------------------------------------------------------------------------------------------
>AF-A0A857SK97-F1-model_v4	16	1.00	2.486E+07	60	63	155	70	73	142
------------------------------------------------------------LYSI-------------------------------------------------------------------------------------------
>AF-A0A2A4UBC7-F1-model_v4	21	0.257	7.278E+05	114	146	155	219	245	677
------------------------------------------------------------------------------------------------------------------NYAgnDIVWNQLAARDG------PNTLF--GSTEL--------
>AF-A0A4Q6ECK8-F1-model_v4	21	0.260	7.278E+05	113	129	155	102	124	152
-----------------------------------------------------------------------------------------------------------------LNYALGfelnavDNLWVTFDYRY-------------------------
>AF-A0A2N1UHR9-F1-model_v4	17	0.714	1.308E+07	121	127	155	65	71	189
-------------------------------------------------------------------------------------------------------------------------VRLFAGY---------------------------
>AF-A0A091BIL9-F1-model_v4	22	0.615	5.279E+05	57	67	155	178	190	191
---------------------------------------------------------DAKLYTIGvrASF---------------------------------------------------------------------------------------
>AF-A0A0S2JJX3-F1-model_v4	21	0.466	1.003E+06	24	38	155	49	60	205
------------------------KGFSG---EGYNISA--------------------------------------------------------------------------------------------------------------------
>AF-A0A3A6NS62-F1-model_v4	19	0.461	2.629E+06	142	151	155	79	91	396
----------------------------------------------------------------------------------------------------------------------------------------------RSGALalsSATSS---
>AF-A0A1G3J8H8-F1-model_v4	15	0.333	4.722E+07	28	41	155	129	146	188
----------------------------PSMLAgiGYGTReiGNRF-----------------------------------------------------------------------------------------------------------------
>AF-A0A3N4M9J1-F1-model_v4	18	0.393	6.886E+06	105	134	155	133	164	196
---------------------------------------------------------------------------------------------------------IQVGVFPGLSYFVSKRFVLDGTFGglwYSY-GK--------------------
>AF-A0A7X8MAV9-F1-model_v4	17	0.294	1.803E+07	67	83	155	426	442	474
-------------------------------------------------------------------AGYHWSTRSTHWSYSTD-----------------------------------------------------------------------
>AF-A6F7G6-F1-model_v4	17	0.800	1.803E+07	136	140	155	99	103	200
----------------------------------------------------------------------------------------------------------------------------------------NTVKS--------------
>AF-A0A0R2V5Q4-F1-model_v4	17	0.416	1.803E+07	27	38	155	111	120	226
---------------------------SLGIS--YRMVP--------------------------------------------------------------------------------------------------------------------
>AF-A0A1H6FDC5-F1-model_v4	18	0.600	9.492E+06	62	71	155	219	228	229
--------------------------------------------------------------SIRASLAYQF-----------------------------------------------------------------------------------
>AF-A0A3S0J9F0-F1-model_v4	19	0.444	3.624E+06	47	55	155	118	126	214
-----------------------------------------------GYASYKADR---------------------------------------------------------------------------------------------------
>AF-A0A536UFR8-F1-model_v4	19	0.428	4.996E+06	29	42	155	170	182	238
-----------------------------GISHT-RINQDRQF----------------------------------------------------------------------------------------------------------------
>AF-A0A1I1X5A5-F1-model_v4	21	0.375	1.003E+06	53	68	155	51	66	255
-----------------------------------------------------APVPGKWRRSIGAVFT--------------------------------------------------------------------------------------
>AF-A0A522D607-F1-model_v4	17	0.272	1.803E+07	111	127	155	96	117	227
---------------------------------------------------------------------------------------------------------------TTLNYsiARYVSLFLGFkymGY---------------------------
>AF-A0A7G1HVC4-F1-model_v4	21	0.421	7.278E+05	25	37	155	85	103	221
-------------------------TFSNGTSinispqIGYRIN---------------------------------------------------------------------------------------------------------------------
>AF-A0A1Q7E6U6-F1-model_v4	19	0.280	3.624E+06	24	43	155	74	98	213
------------------------KGDSSGTVARDmrRTavsVQLHQAS---------------------------------------------------------------------------------------------------------------
>AF-A0A848WQD0-F1-model_v4	20	0.300	1.383E+06	62	87	155	164	190	212
--------------------------------------------------------------SITniDSQT---ETGVDLKAllHLTPTLSL-------------------------------------------------------------------
>AF-A0A5M4B642-F1-model_v4	21	0.266	1.003E+06	131	149	155	134	163	185
-----------------------------------------------------------------------------------------------------------------------------------YINTLSTNKikpfvSLGvsyyfdSHELPDG-----
>AF-A0A098RXY1-F1-model_v4	16	0.421	2.486E+07	11	26	155	205	223	345
-----------AEGWKFSyyrSSKSSHKGW--------------------------------------------------------------------------------------------------------------------------------
>AF-A0A4Q5YGI3-F1-model_v4	17	0.700	1.308E+07	94	103	155	81	90	270
----------------------------------------------------------------------------------------------LGGSISSNQT---------------------------------------------------
>AF-A0A2D5W4Q3-F1-model_v4	16	0.666	3.426E+07	122	127	155	55	60	196
--------------------------------------------------------------------------------------------------------------------------DLGDGY---------------------------
>AF-A0A846FEG9-F1-model_v4	15	0.206	4.722E+07	111	139	155	22	37	191
---------------------------------------------------------------------------------------------------------------IAQSYDSTTSQ-------------NSTVK---------------
>AF-A0A7L5DSY4-F1-model_v4	15	0.416	4.722E+07	112	121	155	67	78	209
----------------------------------------------------------------------------------------------------------------GVRYArpLTDRL---------------------------------
>AF-I0K9L9-F1-model_v4	25	0.285	5.572E+04	62	117	155	79	118	256
--------------------------------------------------------------SIPALDIQVQRGLSQR-LYATGRL--------QT---QFVQTSGTL----GLRYAL-------------------------------------
>AF-A0A2K8ZBR3-F1-model_v4	17	0.444	1.308E+07	27	35	155	193	201	230
---------------------------SVGIRAAYS-----------------------------------------------------------------------------------------------------------------------
>AF-A0A7W0VRK6-F1-model_v4	33	0.322	1.706E+02	28	84	155	92	139	254
----------------------------QSIGAGlrHGISPDAAigAVFEIR-----LPATDFKSYNGRAVaAM---------KRHLGAR----------------------------------------------------------------------
>AF-A0A831ZH87-F1-model_v4	20	0.296	1.907E+06	22	46	155	184	210	284
----------------------SDFDFPHSGSATTYTNTLYAEggLEYT------------------------------------------------------------------------------------------------------------
>AF-A0A2E3XYL0-F1-model_v4	16	0.500	2.486E+07	146	154	155	423	432	457
--------------------------------------------------------------------------------------------------------------------------------------------------LSYGVnSSKA
>AF-A0A2E6H2B3-F1-model_v4	18	0.555	6.886E+06	66	74	155	344	352	461
------------------------------------------------------------------SYTYGLDTQ--------------------------------------------------------------------------------
>AF-A0A0S8F152-F1-model_v4	18	0.333	9.492E+06	55	66	155	122	136	186
-------------------------------------------------------NTGFKQGdftSGRAN----------------------------------------------------------------------------------------
>AF-A0A661MU14-F1-model_v4	16	0.428	2.486E+07	88	108	155	47	65	207
----------------------------------------------------------------------------------------NRETQDVDG--SQPAGTIGLG----------------------------------------------
>AF-A0A076FCB5-F1-model_v4	22	0.470	3.829E+05	54	70	155	530	544	775
------------------------------------------------------DNGDPKLY--GFSVGYD------------------------------------------------------------------------------------
>AF-A0A4V1SFZ0-F1-model_v4	17	0.411	1.308E+07	113	129	155	134	150	218
-----------------------------------------------------------------------------------------------------------------VSYHPTERLCVYANPRY-------------------------
>AF-A0A5K6EZ46-F1-model_v4	16	0.428	2.486E+07	110	116	155	435	441	443
--------------------------------------------------------------------------------------------------------------QIGVRYQ--------------------------------------
>AF-A0A7V9QKW5-F1-model_v4	19	0.309	2.629E+06	98	125	155	119	158	219
--------------------------------------------------------------------------------------------------GSGSLIRIPVGVVaghyfplsGGL--AVTPfvsprlSVDVCA-----------------------------
>AF-A0A1B8PEM5-F1-model_v4	19	0.347	3.624E+06	132	154	155	474	493	522
------------------------------------------------------------------------------------------------------------------------------------IHK--TQWSISSG-LNYQFSPKF
>AF-A0A562XDV8-F1-model_v4	23	0.400	2.777E+05	46	70	155	480	501	733
----------------------------------------------IGAKGY-TDNGDPKLY--GFSVGYD------------------------------------------------------------------------------------
>AF-A0A2G1QH28-F1-model_v4	24	0.390	1.059E+05	87	126	155	363	397	850
---------------------------------------------------------------------------------------LN-FSVDVsGGSGRSNAIYIRPG-----SYPVTFAVPSGFG----------------------------
>AF-A0A7W0QAW9-F1-model_v4	17	0.600	1.803E+07	145	149	155	229	233	275
-------------------------------------------------------------------------------------------------------------------------------------------------ELRFG-----
>AF-A0A443YS22-F1-model_v4	19	0.323	4.996E+06	106	134	155	442	473	551
----------------------------------------------------------------------------------------------------------GLRVLsgeTGLS-GVIegERQFCRDDYSE-YTIK--------------------
>AF-A0A7T3V5J9-F1-model_v4	17	0.454	1.803E+07	83	93	155	152	162	243
-----------------------------------------------------------------------------------DRLLLNNESLA-------------------------------------------------------------
>AF-A0A2D8S8M6-F1-model_v4	19	0.384	4.996E+06	27	39	155	267	279	293
---------------------------SFNISYGYLTHHV-------------------------------------------------------------------------------------------------------------------
>AF-A0A6L3EGT2-F1-model_v4	18	0.437	9.492E+06	30	45	155	206	217	314
------------------------------TRFDYR-ND---ALDY-------------------------------------------------------------------------------------------------------------
>AF-A0A519PXY8-F1-model_v4	25	0.264	4.040E+04	93	126	155	31	56	245
---------------------------------------------------------------------------------------------AVTANGNFNQTNDGLTLL--------FNNSLRFG----------------------------
>AF-A0A352B9T7-F1-model_v4	20	0.255	1.383E+06	33	70	155	228	256	269
---------------------------------TYRMNPswtFGFE----------AVVrfIDFF----TLSATYD------------------------------------------------------------------------------------
>AF-A0A420FI25-F1-model_v4	18	0.388	9.492E+06	67	84	155	64	81	182
-------------------------------------------------------------------AGYFFQDKLAVKAGLGFS----------------------------------------------------------------------
>AF-A0A1Q7JRB7-F1-model_v4	18	0.400	6.886E+06	63	73	155	126	140	261
---------------------------------------------------------------ITASAGpitrYQWGT---------------------------------------------------------------------------------
>AF-A0A1W9WU28-F1-model_v4	17	0.333	1.803E+07	138	149	155	23	33	238
------------------------------------------------------------------------------------------------------------------------------------------PWN-GQGELGFT-----
>AF-A0A3C1SJ29-F1-model_v4	17	0.500	1.803E+07	66	75	155	232	240	257
------------------------------------------------------------------RFI-DFFTLS-------------------------------------------------------------------------------
>2f1t_C
EAGEFFMRAGSATVRPTEGGGFSVTNNTQLGLTFTYMATDNIGVELLAATPFRHKIGTRATGDIATVHHLPPTLMAQWYFGDASSKFRPYVGAGINYTTFFDNGFNDHGKEAGLSDLSLKDSWGAAGQVGVDYLINRDWLVNMSVWYMDIDTTANYKLGGAQQHDSVRLDPWVFMFSAGYRFH
>AF-F4NGV8-F1-model_v4	490	0.957	1.642E-150	0	181	183	36	225	226
EAGEFFMRAGSATVRPTEGaggtlgslGGFSVTNNTQLGLTFTYMATDNIGVELLAATPFRHKIGTRATGDIATVHHLPPTLMAQWYFGDASSKFRPYVGAGINYTTFFDNGFNDHGKEAGLSDLSLKDSWGAAGQVGVDYLINRDWLVNMSVWYMDIDTTANYKLGGAQQHDSVRLDPWVFMFSAGYRF-
>AF-A0A378H1N5-F1-model_v4	366	0.800	7.119E-108	0	180	183	22	210	251
EAGEFFIRAGTATVRPTEGsdnvlgslGSFNVSNNTQLGLTFTYMATDNIGVELLAATPFRHKVGTGPTGTIATVHQLPPTLMAQWYFGDAQSKVRPYVGAGINYTTFFNEDFNDTGKAAGLSDLSLKDSWGAAGQVGLDYLINRDWLLNMSVWYMDID-TDVkFKAGGVDQKVSTRLDPWVFMFSAGYR--
>AF-A0A5J6W8E4-F1-model_v4	304	0.756	1.168E-86	0	181	183	54	242	243
EAGEFFMRAGTATVRPTEGsqdvlgmGGFNVSNNTQLGLTFTWMATDNIGVELLAATPFRHKVGLGATGDLATVHQLPPTLMAQWYFGDATSKARPYVGVGVNYTTFFDTKFNDTGKDAQLTDLSVKDSWGAAGQVGLDYMINPDWLINMSVWYMDID-TEVkFKAAGEQQ---NiktRIDPWVFMFSAGYRF-
>AF-A0A077P1M5-F1-model_v4	162	0.533	4.742E-39	0	179	183	22	211	214
EAGDFlF-RAGTATVRPNAGsddvlgqGSFGVNNNTQLGLTFGYMITDNIGVELLAATPFQHrvnlpK----AGDV-AKVKHLPPTLMAQYYFG---SKEnnlRPYV--GIgvNYTTFFsekfnDNNATV---EAAkLNSLDLKDSWGVAGQVGLDYQ--LDKNwiLNTSLWwv--NIETDVRFKAGDAEQkykt----RLDPWVFMFGVGY---
>AF-C8CP38-F1-model_v4	164	0.581	8.415E-40	25	179	183	34	190	193
-------------------------SNTQLGLTFGYMFTDNISLELLAATPFSHDISTdllglGDIADTK---HLPPTLMVQYYFGEPQSKFRPYVGAGLNYTIFFDEGFNN--KAKnvGLTDLKLDDSFGLAANVGVDYMINDQWFLNASAWYANIETEATYKFGGAkQKTDVkiN---PWVFMISGGY---
>AF-B0TMS6-F1-model_v4	127	0.502	1.773E-27	21	181	183	54	213	214
---------------------FSVDDNTQLGLNFGYMLTDNIGIELLAATPF--------THDIslDGVGkiaetkQLPPTLVAQYYFGDAQSKLRPYIGAGVNFTNFFDN-------EFTndldgaLTDLSms--NSWGLAAQVGLDYQINGSWLINASVWYaqISTDVKFN--LGADAQkvetDI----DPWVYMISVGYTF-
>AF-A6FG93-F1-model_v4	125	0.585	4.873E-27	26	156	183	118	255	274
--------------------------NTQLGLNFTYMATDNIGIELVAATPF-----THevaleATGVIAEVHQLPPTLLAQYYFGNADSKLRPYVGAGINFTIFYDTKFNETGTGAGLSNLdmsnSV----GLAAQLGIDYMINDKWLVNASVMYADISTdvTFdvgadSYK--------------------------
>AF-A0A0W8JDT6-F1-model_v4	139	0.494	1.342E-31	1	160	183	16	192	214
-AGAFAHQEGDFIVRA---GIASVIPndssdkilgsqeelevntNTQLGLTLGYMITDN--VsfEVLAATPFSHDISTplanlGEIGETK---HLPPTFMFEYYFGQSDSQIRPYVGAGINYTTFFDekiNgtGAS-----AGLSDLKLDDSWGLAVNAGVDYMINDNWFVNASVWYADIDSTATYKFNGA----------------------
>AF-A0A010QZ45-F1-model_v4	106	0.469	6.036E-21	25	181	183	60	223	224
-------------------------NDTQLGLNvayFI---TDNINIELLAATPF--KHdvnfsvadplGTgnqlGE------VTHLPPTLTANYYFNDASSAFQPYIGAGINYTfIFDeeFTGAN----EtAGLNDLSLDNSFGLSAQVGMDYQIDTKWHVNASVRFIDIDTeaTF--KVG--EADGTVSDieiDPWVYTLSVGYTF-
>AF-A0A377W2I9-F1-model_v4	335	0.759	2.969E-97	0	170	183	22	203	255
EAGEFFIRAGTATVRPTEGsdnvlgslGSFNVSNNTQLGLTFTYMATDNIGVELLAATPFRHKVGTGPTGTIATVHQLPPTLMAQWYFGDAQSKVRPYVGAGINYTTFFNEDFNDTGKAAGLSDLSLKDSWGAAGQVGLDYLINRDWLLNMSVWYMDID-TDVkFKAGGrgpESQHPSGSVGV------------
>AF-A0A6D0I949-F1-model_v4	418	0.951	1.016E-125	0	155	183	22	185	186
EAGEFFMRAGSATVRPTEGaggtlgslGGFSVTNNTQLGLTFTYMATDNIGVELLAATPFRHKIGTRATGDIATVHHLPPTLMAQWYFGDASSKFRPYVGAGINYTTFFDNGFNDHGKEAGLSDLSLKDSWGAAGQVGVDYLINRDWLVNMSVWYMDIDTTANY---------------------------
>AF-D0IHB9-F1-model_v4	158	0.584	1.495E-37	25	174	183	88	239	247
-------------------------SNTQLGLTLGYMFTDNISFEVLAATPFSHKISTdlsnlGDIGETK---HLPPTFMVQYYFGEANSTIRPYVGAGLNYTTFFDEGFNSSG-EgAGLSDLKLDDSWGLAANAGVDYmL-NDSWFLNASVWYANIETTATYKAGADAK--STDVkiNPWVFM--------
>AF-A0A4P6AKA8-F1-model_v4	112	0.478	8.046E-23	25	181	183	62	225	226
-------------------------NDTQLGLNvayFI---TDNINIELLAATPF--KHdvnfsvadplGTgnqlGE------VTHLPPTLTANYYFNDASSAFQPYIGAGINYTfIFDeeFTGAN----EtAGLSDLSLDNSFGLSAQVGMDYQIDTKWHVNASVRFIDIDTeaTF--KVGDA-AGKVSDVeiDPWVYTLSVGYTF-
>AF-A0A447PB65-F1-model_v4	342	0.893	6.601E-100	25	181	183	2	158	159
-------------------------NNTQLGLTFTYMATDNIGVELLAATPFRHKVGTGATGDIATVHLLPPTLMAQWYFGDSSSKVRPYVGVGVNYTTFFDNGFNDNGKNAGLSDLSFKDSWGAAGQVGVDYLINRDWL--IgaSVWYMDIDTTANYKMGGVQQHDSVRLDPWVFMFSAGYRF-
>AF-A0A7C7SCL6-F1-model_v4	80	0.435	7.936E-13	44	181	183	76	225	226
--------------------------------------------ELLAATPF--K---HEItlsnlpvdaGDTK---QLPPTLMLQYYPMDNGNKFQPYVGLGVNTTIFFEedvddelNLALDGI--AGLPpgtvdaDLSLKQSWGlsAQI--GFDYmL-NDNWLINGSIWYTDIDTeakikTA---LGTvkFDVEI----DPWVYMLSVGYRF-
>AF-A0A0Q0J322-F1-model_v4	139	0.525	1.886E-31	21	179	183	59	221	224
---------------------FSVDDNTQVGLNFGYMLTDNWGVELLAATPF--------THDISIAGmkvaetkHLPPTLVAQYYFGNAQSKLRPYigVGV--NFTNFFDNeiTNSVDG---RLSDLSLSNSWGLAAQVGLDYNINQNWLVNASVWYaqISTDASFNYAPnGGA---DSVPVtietdiNPWVYMVSVGY---
>AF-A0A1G3ECN0-F1-model_v4	102	0.440	1.184E-19	25	174	183	63	220	228
-------------------------SDTQLGLNFAYMLTNNIGIELLAATPFSHnvgvKgMPGGF----AGLNgnlgelkHLPPTLSVVYYPLDSSSAFQPYVGAGINYTWFFD------TKlssEAegkGFSGLDMKDSWGLAAQVGMDYmLTDNimlNAQVR----YIDIETT-----GTTNFGGSkvkvdVDVDPFVYM--------
>AF-A0A7W7UQP9-F1-model_v4	141	0.626	4.829E-32	25	151	183	114	237	265
-------------------------NNTQLGLTLGYMITDNWGVELLAATPFSH--RvsTRDLGEIAKVKHLPPTLMAQYYFGDAQSKVRPYVGVGVNYTTFFD--------EKGVGALDganitLDDSWGLAGQVGIDMAITDRWFVNGSAWIMDIDT-------------------------------
>AF-A0A1H9I7Y7-F1-model_v4	100	0.514	4.431E-19	26	151	183	55	176	204
--------------------------NTQLGITGTYMLTDNLGLELLAATPF--K---HDItlngakvGDTE---HLPPTLSLQYYPMDSSSAFQPYVGLGINY-TAFFSesttGALAGTK------LQLDSSWGLAGQIGVDYsL-NDQWLLNAAVWKMDINT-------------------------------
>AF-A0A0A3AN84-F1-model_v4	84	0.378	4.239E-14	1	181	183	25	233	234
-AGEFFvrggpILA----VPNTATHnyagnaldyNFDVNSNAQLGLTGTYMITDNLGVELLAATPFSH--------EIkqAGLGtiaktkHLPPSLYLQYYFlnADAP--ARPYIGAGINYTNFFDTHFNstlantDFT---GVLPVSkidaknlkLKDSWGPvvnAGIDIN--LTDNLFL-NTS-----IwwakiktkATFDVYnqadgkK--IASQEARVTLDP--TIFfvGLGYRF-
>AF-A0A0E3C7I7-F1-model_v4	109	0.432	8.251E-22	1	181	183	25	210	211
-AGEFFvrggpILA----VPNTATHnyagnaldyNFDVNSNAQLGLTGTYMITDNLGVELLAATPFSHeiK-----------LGgstiaktkHLPPSLYLQYYFlnADAP--ARPYVGAGINYTTF----FSEQEKLDGLSNLKLKDSWGPvvnAGIDIN--LT--DKLfVNTSVWWakIKTKATFD--LGGQPQEARVTLDP--TIFfvGLGYRF-
>AF-A0A839T506-F1-model_v4	76	0.409	1.476E-11	27	181	183	64	226	227
---------------------------TQLGLNYTYMMTDHFGVELLAATPFLGevklK-------GMPGPYsslngrlgdtkYLPPTL---------SvvyfplsdlyR-FQPYVGVGVNYTAFFkeSLGTSAHR--DGFHQLQIDDSIGLAAQVGLDYmLT-DQFLVNAQVRYIDISTQATTKLNGQKVDVDVNIDPMVYMFSVGYRF-
>AF-A0A7V2S726-F1-model_v4	92	0.480	2.277E-16	25	153	183	62	203	234
-------------------------NNAQLGLTGTYMLTDNFGIEVLAATPFQH--DIVATGSIAsfgkiGSTkHLPPTFSAQYYFTGSDSKINPYV--GIgvNYTTFFSNktTQN-------LNDAVaavtgltvtstsmkLDDSFGVAFEAGVDFnLDNN-WVLNVSVWKADIDTTA-----------------------------
>AF-A0A3N2E036-F1-model_v4	66	0.460	2.530E-08	34	139	183	71	179	223
----------------------------------TYMlaPTVGI--ELLAATPFEH--------DI-TleegvkVGstkHLPPTLSVQYYPLGASqSKWQPYLGLGVNYTTFFsesvdpeleaALGAPAEM-E-------LDDSWGLAGQVGVDYYINDKWL-------------------------------------------
>AF-A0A1Y1R204-F1-model_v4	88	0.425	2.248E-15	10	157	183	52	209	227
----------SATP-------ANPTTvdvdaNTQFGLSMTYMLDDkfGI--ELLAATPFQH------TIKTkgelaslgklADVKHLPPTLTLQYYPMDSSSAFQPYVGLGLNYTTFFD--------EEfkgsnktAFRGLELKDSWGLAAQLGADYRINDNWSVNAAVWyvYIDTeATfknTAGdtkYKV-------------------------
>AF-A0A1F6TBM3-F1-model_v4	79	0.455	2.104E-12	25	173	183	63	209	218
-------------------------SSTGLGLNLTYMVSPNMGIEVLGALPF--KHDInGAGslasaGKIAeTkQ--LPPTvvaL----Y--NFAPKAniRPYAGVGINYTTFFS--------EKTtgaLAGVSLKldDSWGLAGEVGVDVDINKNWFFNASVWYMDINTTA--KLGSGL--GSVDVqiDPWAF---------
>AF-A0A1Y5ED53-F1-model_v4	81	0.496	5.733E-13	22	154	183	55	189	218
----------------------SVGDDTQLGLNFVYFFDSNWAVELLAATPFDH--DIelhadGATTllaDTK---QLPPTLSVLYYF-DTSSalK--PYVGAGINYTVFFDNSFtSTYS-EAGFSDLELDNSFGYSVQVGADYEIDKNWSVN-VSArYIDISTDAS----------------------------
>AF-A0A379URI9-F1-model_v4	326	0.832	2.727E-94	0	156	183	22	186	217
EAGEFFMRAGPATVRPTEGaggtlghlNGFDVSNNTQLGLTFTYMATDNIGVELLAATPFRHKVGTGATGDIATVHLLPPTLMAQWYFGDSSSKVRPYVGVGVNYTTFFDNDFNDNGKNAGLSDLSFKDSWGAAGQVGVDYLINRDWL--IgaSVWYMDIDTTANYK--------------------------
>AF-H5TDU6-F1-model_v4	75	0.400	3.907E-11	22	179	183	64	230	233
----------------------SVDDNTQLGL--------N--VayflsdswniEVLAATPFSHKIdlasGGN-------LGktkHLPPTITANYFFNHGSAAFQPYVGLGVNYTIFFDEDFNTTSAEsingaigATISDLSLDNSFGLAAQIGADYKIaDGIFLNA-SVRYIGLETDASFKVNGADLGsiESVDINPFVYTISVGY---
>AF-A0A2A5ASB3-F1-model_v4	81	0.408	2.991E-13	17	181	183	57	229	230
-----------------AGTGAGVGNSTQLGLNFVYMWSDNIGIEVLAATPF-------EHDLTAkglGLHGfattglgstdqLPPTLTFNYFFGGADSTIRPYLGLGVNYTAFFSESLSSQAKtELGARSLDVDDSVGvAFRA-GVDFNIGDRWILNASLWNIDIDTdvTFN----------SalgkvkVSAeiDPWVYMISLGYRF-
>AF-G6YSP1-F1-model_v4	56	0.377	2.217E-05	22	151	183	60	202	238
----------------------SVDSNTQLGLTVSYMFTDQI--ALgiLGATPF--K------HNIEgdgsILGGagklaetkqLPPT-ITLQYFPMPSgSKFQPYVGVGVNYTNFF---------EekttqtltdtyATLaSGVDrtdieLDDSFGLAAEIGLDY-MVTD---NIGVnaaiWYADIDT-------------------------------
>AF-A0A1X7AGU2-F1-model_v4	101	0.534	3.186E-19	25	151	183	68	197	230
-------------------------SNTQLGLSFTYMLDSNWGVELLAATPFSHtiKTkGGLAslgkl----ADVKHLPPTLTLQYYPmasGDA---FQPYVGAGINYTTFFSEDFksNHKG-----SFksLNLDDSWGLALQAGFDYaLTDN--LgVNAAVWWIDIDT-------------------------------
>AF-A0A7T2DA22-F1-model_v4	44	0.382	1.314E-01	44	181	183	80	209	210
--------------------------------------------ELLAALPF--K------HDIELNGveaastkHLPPTLTLQYYPlggtGTQV---QPYAGVGLNYTHFFS--------EEiDLdgVDLeleS---SWGLAGQLGLDvRL-NDNWGVNAAAWYvdIDTDaslnGTEVGK---------VSIDPWVFMAGISYRF-
>AF-A0A2D4RZY7-F1-model_v4	66	0.472	1.832E-08	26	153	183	60	193	222
--------------------------NTQLG-IsATYMITDQIGVEVLGATPF-----THDITAKAgTLGapgadigeikHLPPT-IsAQYYFLDKTSAVQPYVGGGIN-ITvFFDekAGKDA--KALGYDELSLDNSVGLAVQAGVDYSINEDMFVNAS--AMYakIGTTA-----------------------------
>AF-A0A0S8FLT6-F1-model_v4	68	0.409	5.026E-09	31	158	183	67	193	220
-------------------------------LTFTgsYQWTENWAVELLAAYPFEH--------DIdvEGLGkvgstkHLPPTL---------SlqyhflpkGKFQPYVGAGLNYTIFFDDGA-----EGVLSDLGgdLeieDDSFGLAGQVGFDY-MfNDQWF--INLDlrYINIETKA--KVT------------------------
>AF-A1SST7-F1-model_v4	78	0.467	4.029E-12	25	154	183	53	181	202
-------------------------NNTQAAATFTYMTTDKIGIELLLATPFTHdvsldgnK---VA----E-VSQLPPSLMVQYYFGQPDSQFRPYVGAGLNYTFFFE--------EEGygaLSgtDVSVDNSLGGAVQAGLD-----VKLdehwfanV--SVWYMDINTdvhTAV----------------------------
>AF-A0A6P2BGR0-F1-model_v4	58	0.391	4.425E-06	7	159	183	45	205	227
-------RAGSITIDPTssfssvADGAFelRAGSDTQLGLSVTYMAWDqlGI--EVQAATPFTHav----NARGAGkvASVKHLPPTLTANYYPlgGTGRS-LQPFLGAGINHTIFWseklnDLGATAT----GASRLdagS---SWGlAAHA-GLDYrlneqLGLGF-----SVYYIDI---ESRlKLDG-----------------------
>AF-A0A3C1SPY3-F1-model_v4	81	0.486	4.141E-13	29	163	183	63	191	209
-----------------------------LGFNFTYMATPNLGVELILATPFSH--DIklsGAG----TVGdtkHLPPTLFAQYHFMPQSN-FRPYVGVGLNYTMFFDEGAEGAlkGK-----KLKLKDSIGIAGQVG----IDIDvapnWFVN---AevsYMDIDSKA--KLDGASLG-------------------
>AF-A0A0S1YAQ7-F1-model_v4	76	0.385	1.476E-11	11	181	183	33	207	208
-----------ATqVRP-----KSDTGNaldGAVGLHAnksvrpsftvTYMATKNIGIELLGAVPFQH-----------DVSGsgavsgnivnskqLPPTLSLQWHFLPDS-KIQPYVGVGLNYTHFFDtkgRGALAG------NDVKLTDSWGVAGQIGVDYQLSDRWLLNADVRYIDIdskvklngDII-----GRA------HVDPWVFT-VAvGYRF-
>AF-F3C0X2-F1-model_v4	90	0.415	6.079E-16	5	149	183	28	193	251
-----FIvRAGVAHVQPNEDSGEVRldgakvsgtkaTVDGenQLGLTFAYMLTQ--HVgiELLAATPFSHtvsvK------GLGPGLDGkladikqLPPTLslqyypMEP------SSKFQPYAGVGINYTTFFDTDLTGNRKDQGFSNLKLKDSVGLAAQLGMDY-MitdNV--LVNASVWYvdIDT---------------------------------
>AF-A0A4Y8UYT6-F1-model_v4	57	0.383	1.164E-05	17	123	183	51	165	224
-----------------AGTAAHVGNDTQLGLnlvylys-------DNIGVEVLAATPFehdlsvsglgQY----GFsTTD---LGstkHLPPTVSALYYFGPATSAIRPYAGVGVNYTTFFsesLST-SART-E--LGGSRLKldDSFG-----------------------------------------------------------
>AF-A0A3D0SRP2-F1-model_v4	42	0.446	3.445E-01	69	159	183	104	188	210
---------------------------------------------------------------------LPPTV-LVQYhFMPASS-IRPY--AGIglNY-TLFWN-------EKTtgaLSGnsLSLDSSWGVAGELG----IDIDvapnWFVNTTVSYMNIETDA--KLNG-----------------------
>AF-A0A143HR69-F1-model_v4	68	0.422	3.637E-09	28	181	183	62	228	229
----------------------------ALGLTGVYMLNDHWGVELVAATPFTHdlevK---GL-GATFDLGetkHLPPTvlL--QWYPMDANS--NiqPYVGLGLNYTVFFdeeiDSQAN----EvfAGLGatgnaDLSLDNSFGmaaEAGVDFAFGQDQR-WLFNLSVWWMDIDTeAEV-KVPG------VGtikadveLDPLVYMAGLGYRF-
>AF-A0A7X4GBG9-F1-model_v4	61	0.468	6.389E-07	35	131	183	71	169	217
-----------------------------------YMMTDNMSVNLLAATPFEHDIeasGGTNIGSTK---HLPPTVT--------VSWFPlagqdlgfkPYVGAGVNYTTFWDEKLNSTGKGATkaQN-LSLDDSVGLAAQVGVD---------------------------------------------------
>AF-W7QHB4-F1-model_v4	85	0.482	2.209E-14	27	154	183	59	186	207
---------------------------TQLGLTLSYMLTDNWAVELLAATPFTHdvsv----------AGLGqvaevtHLPPTLLAQYYFGDASTEFRPYVGAGVNYTVFFE--------EEGVGALDgteVKvdNSFGYALQAGFDYkL-NDQWSANAAVWYINIETdvhTAV----------------------------
>AF-E1V6L3-F1-model_v4	42	0.456	3.445E-01	42	153	183	78	184	211
------------------------------------------GVELLAAEPFEH--------DIAldGVNsastkHLPPTLTLQYYPlgGTDSS-VQPYAGVGVNYT-----RFSD---EkvDGGS-LELDDSWGVAAQLGVDLLLDDHWALNAAAWYldIDTDATA-----------------------------
>AF-A0A5C0B760-F1-model_v4	60	0.407	1.218E-06	33	181	183	69	212	213
---------------------------------ATYMFTRNLGLDVLAAAPFRH---DVYGsgavnGQIGTSKQLPPTVSLQWHFlpdqT-----FQPYVGLGVNYTRFFSTRAVGP-----LagNHLELTDSWGLAAQFGVD-VkINDRWFVNASLRYIKID-TDV-KLNGtkigkAEI------DPWVtTIAV-GYRF-
>AF-A0A261GEC3-F1-model_v4	68	0.461	5.026E-09	22	153	183	61	197	227
----------------------SVDDDTQLGLTLTYMFMDkV-GVTLLGATPF--K-HTvTAKGVTAddlkTaeVKHLPPTVTVQ-YFPlDAQSAFQPYVGVGLNYTKFFQ--------EE-LtSDfkdvLGdgkikLDDSFGYALQLGADY-----KLsSNIVLnaaiWSIDIDTTA-----------------------------
>AF-A0A7R7JDE5-F1-model_v4	87	0.445	8.300E-15	32	154	183	65	185	212
--------------------------------TLTYMATD--HVgiELLGAAPFehdvnvaenglnvgSTK-------------HLPPTLTAQYYF-QPSAKIRPYVGIGINYTTFFD---------EDLdpavlpnSNLDLDDSIGLALQAGVDiDLTeN--WFLNGAVWYMDIDTDAS----------------------------
>AF-A0A2E0J212-F1-model_v4	48	0.405	7.279E-03	28	181	183	65	221	222
----------------------------QLGLTvaylFT----DRLALELLAASPFEH--DlslaGGAldgTplGDIK---HLPPTL-SLQYrfATD--SAFTPYVGLGLNYTVFFsedvSSQAR----ALGVTDLELDDSFGPAAQLGFDYafgehwLINADvrYLQ--------IETTAE--LRTA--TGSTHLdvdiDPWVYTLAAGYRF-
>AF-A0A109UMW4-F1-model_v4	64	0.446	6.669E-08	23	181	183	59	208	209
-----------------------VRSDTNLGFTLGYLFHDNFGVELLAALPF--KHDIHlDGADIA-STkHLPPTLTVQYYPlGGTGSQVQPYAGVGLNYT----NFFS----EeiegdAAL-DLSS--SWGLAGQLGLDvRLDDS-WALNAAAWYIDIDTDAS--LDGTDIGKVSI-DPWVFMAGISYRF-
>AF-A0A084IJB8-F1-model_v4	94	0.425	3.186E-17	35	181	183	77	227	228
-----------------------------------YMLTDHIDVELLGAWPF--KhdvslsggalGGTR-------LGsikHLPPTL---------SVDyhfntgtpFSPYVGVGMNYTIFFDEHVDDQAKAAGVtSlDLS--NSFGPAAQVGLDYLIGDHWLVNANVRYLQIDTNAH--VRTA-GGGRtkVNLDinPWVYTAAVGYRF-
>AF-A0A2E6LV48-F1-model_v4	92	0.515	1.641E-16	21	133	183	65	185	235
---------------------ASVDNSTQLGLTFTYMYTENFGVEVLGATPFSHDIylnGGlnqRA-GETK---HLPPTVSAQYYPLGSGSAFQPY--AGIglNYTTFFsekvDPGldatldtLN-----AGDSSLSLDDSWGVAFEVGFDYQ-------------------------------------------------
>AF-A0A1C7AFK0-F1-model_v4	38	0.420	6.200E+00	66	151	183	100	181	209
------------------------------------------------------------------VEHLPPTVTLQYRFTPKSG-VRPYVGAGLNYTTF----TSEDTKgalagadiE-------LDDSFGFAleGGVDVD--ITR----NMfaSaaVFYADIET-------------------------------
>AF-A0A850L0F6-F1-model_v4	52	0.422	4.023E-04	30	174	183	63	216	224
------------------------------GLGFsgTWMLNDNWGFEVLAALPFehdiNGK------GDLAGVPigstkHLPPTFSFQYYPSVQSDTFIPYFGLGINYTTFFsekvssavktTLGTND-------VKLELDDSFGLTGQFGADWKISDDFYFNTSIWYMQIDTEAkV-KVAGAtAATVDVDIDPWVAM--------
>AF-A0A1Y0I4Y3-F1-model_v4	73	0.544	1.033E-10	28	100	183	69	145	248
----------------------------QLGLTATYMFTDHIGLGLLAATPFEH--DIYATDAIAGVGklgstkHLPPTLSVEFYLNDPDSDIQPYFGVGLNYTIFF----------------------------------------------------------------------------------
>AF-A0A6C1MQ52-F1-model_v4	75	0.508	2.825E-11	68	181	183	112	224	225
--------------------------------------------------------------------HLPPTL-SVQYHFDTGSAFRPYVGAGINYTLFFDEDVAGDAKGAGVTDLDLDNSWGLAAQIGVDYeLGNG-WLINagIR--YIDIDTTAQVK--TATGSTNVDVdiDPWVtniGI---GYRF-
>AF-A0A7Y6U1I9-F1-model_v4	57	0.434	1.164E-05	25	175	183	52	209	216
-------------------------SNTQLGITLDYHYNDNIVFELIAATPFSH---TvdGAGGlagaeiaDIK---HLPPTLIAQYHFFDATAKFRPFIGAGLNYTVFFD--------EepsaalkATLgtndveVDLdS---SFGIALQVGFNYdL-NEKWgLHGMISK-MDIDTDAtVYangaKaLTSDVEIDPV-----VAMF-------
>AF-A0A558HXW5-F1-model_v4	45	0.434	6.909E-02	44	146	183	84	180	213
--------------------------------------------ELLAAQNFEH--------DIslngekAGsVDHLPPTLTLQYYPlgGSQSRIQ-PYIGAGINYTHFSDETLDDGTK--------LemDDNWGAAAQIGADLVINEHWAAN-VaVWY------------------------------------
>AF-A0A845FPV0-F1-model_v4	93	0.474	8.521E-17	25	153	183	64	199	229
-------------------------SDTQLGLTVTYM----InsdfGVELLAATPFTHDI-TADTGalglgkvdAGETS-HLPPTLSAVWYPMG-S--AGqiaPYVGAGINYTMFF---------EEDVSsdlegvlgsaDLELDDSIGLALQVGVDvQL-NDNWQVNASLrW-IDIDTDA-----------------------------
>AF-A0A3M0A256-F1-model_v4	68	0.479	5.026E-09	34	141	183	74	189	231
----------------------------------TYMF--NsqwgI--EVLAATPFEHDISI-DGGalDGAPVGttkHLPPTVSAQYYFMGhsDSSWQ-PYVGLGLNYTTFF-SQEVDPAFEAALGAtgasLDLDDSFGVAVQFGLDYYINDSWFVN-----------------------------------------
>AF-A0A1E2V6G3-F1-model_v4	89	0.413	1.621E-15	0	172	183	26	198	208
EAGDFIIKGGSATVDPqskaTSAAAASADNDTQLGLSFTYMATPRlgI--EVLAATPFDHDIQTAYGADTA-STkHLPPTVTANFYPMGESNAAFQ-PFAGIgfNYTFFWD--------EEGhgdaLGgaDVDLDDSWGIAYQLGADYmisdnLGLGA-----SVYYvdIDTD------LTvGGADYGTVELDPWV----------
>AF-A0A1V2DP74-F1-model_v4	61	0.415	8.822E-07	22	137	183	61	166	243
----------------------RVTvdSNTQLGLRATYMFTDHLGLGVLGATPFRH--NIYGGGD---LPsdlklgetkHLPPTLTLQYYPLASSSQFQPY--AGIgvNYTVFFE--------EKTTSALS-----GAvATQ----YGIPGA---------------------------------------------
>AF-A0A812IPC7-F1-model_v4	70	0.412	9.971E-10	6	153	183	34	184	213
------ILDGSAIGRS----SADVDDDTQLGLTFTYMLTNDWAVDVLASTPFTH--DISAsTGD-LGLGtidagkttHLPPTvslL----YFPAASdSKFQPYFGAGLNYTLFFD--------EEVDSQLegvlgrgSleLDPSFGLAVQAGFDYkLTeNMYFNAGI--WWIDIDTDA-----------------------------
>AF-A0A086D1S5-F1-model_v4	78	0.465	2.912E-12	32	181	183	64	208	209
--------------------------------TLGYRFHDNFGVELLAAAPFKHDInlNGSEGASIK---HLPPTLTLQYYPlggTDA--WVQPYVGAGLNYT-----HFSD---EkidvPGAS-LDLDDSWGAAGQLGVDLLIDDHWSLNAAAWYldIDSDATA--KVGGQSYDTTLHIDPWVVMAGLGYRF-
>AF-K0GC24-F1-model_v4	80	0.452	1.098E-12	25	153	183	55	188	217
-------------------------NNQQLGLTATYMFTDNVAVELLGATPFSHKI--NAnvpalgaasglGRV-AIVKQLPPSLYAQYYFFNADSTVRPYVGAGLNYTRFF-NAKSTH--AAvT----NLevkKHSFAPVANLGVD-VKLTDKL---SfnaaAWYTRIKTTA-----------------------------
>AF-A0A5Q4GMI5-F1-model_v4	51	0.418	5.550E-04	23	129	183	57	168	225
-----------------------VGSNTRPIVNLTY-FvTDHIGLEVLAAWPFDHDIDGagvldGAGklGDTE---HLPPTLSLQYHFmpGAA---FRPY--AGIglNYTNFFststtdtLDGA--------LGGPSSmsiKDSWGIALQVG-----------------------------------------------------
>AF-A0A3G9EEZ9-F1-model_v4	36	0.392	2.238E+01	68	174	183	136	244	252
--------------------------------------------------------------------HLPPTLSLQYYFfeGTPR--FQPY--AGIgvNYTAFFsedlDSQF-----EsaigtGDLSvddsvGLSL--------QLGADYSINENWFAN-VaVWKMDletTATI---KLDaGPKVEVDVDVDPWVYM--------
>AF-A0A657B8M3-F1-model_v4	50	0.363	2.011E-03	27	153	183	67	215	248
---------------------------TQLGLSLTYMFNPS--VgiEVLGATPF--KHDISldaLGTDIA-STkHLPPTVTFNYHFMDsASD-FQPYV--GMglNYTMFFeekvtpalDNAAV-----FDLLASStgnlpagtitsvantkieLDDSTGVAIHAGFDYaLTDSIGLNA-S--YywIDIDTTA-----------------------------
>AF-A0A1Q8ST16-F1-model_v4	53	0.440	1.531E-04	39	153	183	86	195	222
---------------------------------------DNWGVELLAA--QRFK---HdvslDGTEMA-STkHLPPTLTLQYYPlgGTQSR-VQPYVGAGLNYTHF--SDeKVDGG--------SLdmDDSWGAAAQLGIDLLIDDHWSLNAAAWYldIDSDTTA-----------------------------
>AF-A0A7K4DZW7-F1-model_v4	38	0.454	8.546E+00	27	93	183	63	132	215
---------------------------TALGINFGYFFTDNwaI--EVLLATPFTHdiKGSGsisslGKIGEIEM---LPPTVNAQYHFMPQSSiK--PYVGAG-----------------------------------------------------------------------------------------
>AF-A0A3M1RY74-F1-model_v4	38	0.345	6.200E+00	28	173	183	59	197	206
----------------------------ALTLTGAYMITDSVSVELLAssfWTHDVNlK-GVGQIGE---VKQLPPTLSLQWH-TPAigRL--HPYLGVGVNWTIFFD--------EETQGPiagtkLSVGNSVGIAAQVAADYDINDKWLLNadlrwIN--------IESDvkldglKLGTATI------DPWVF---------
>AF-A0A524KLD4-F1-model_v4	45	0.366	3.633E-02	43	159	183	77	190	216
-------------------------------------------VELLAAMPFkhdiRLKSTTTTIGSTQ---QLPPTL-SVQYHPALNSAFKPYigLGLNM--TIFFD--------EEIDGGVGLgeKleldeVSFGAALQAGVDyYFTDTQFFNL-DVRYIDIDTDA--KVTG-----------------------
>AF-A0A2E6R6B8-F1-model_v4	69	0.384	2.632E-09	18	172	183	46	189	199
------------------GGGARVqIeDDTQLGLTFTYM-ISSqIGLEVLAATPFTHevKIDGmgkvGE------VSHLPPTV---------SlqyypmspeSAIQPYVGVGINYTFFFD--------EkDAVNHVD--RSTGAAFSVGANYNIDDNW---MaNvaVWKIDLDATAQ----TALDAVDLHVDPWV----------
>AF-A0A0Q8QZ93-F1-model_v4	52	0.370	2.916E-04	69	170	183	103	205	217
---------------------------------------------------------------------LPPTLTLQYHFaPGAN--IRPYVGAGVNYTIFyseKASqgleTAVGNT--------RVhmKSSFGYALQAGVDvPLTDRTFLNF-DVKYIDIDTTTR--LaTTAIGTQRvkVHLDP------------
>AF-A0A484X715-F1-model_v4	344	0.949	1.567E-100	44	181	183	1	138	139
--------------------------------------------ELLAATPFRHKIGTRATGDIATVHHLPPTLMAQWYFGDASSKFRPYVGAGINYTTFFDNGFNDHGKEAGLSDLSLKDSWGAAGQVGVDYLINRDWLVNMSVWYMDIDTTAKYKSGVTTVKDSVRLDPWVFMFSAGYRF-
>AF-A0A520WWY5-F1-model_v4	45	0.316	3.633E-02	22	181	183	60	244	245
----------------------SVTSSavqvddgTSLTLSFTYMFTDNWAFDVLAAWPFKHDIDIDATITDNILGgsssgavpfgeveHLPPT---------FSVQyhftpdaeFQPFVGLGLNYTMF-------------LSeDLdSLWptvgivdyeldDSFGLAVQLGADW-MfSDQWLLNfDVRW-INIETDLS-----ATLDDGVNPvvtgdlgtveiDPWVFaI-NLGYRF-
>AF-A0A7C5TSZ1-F1-model_v4	40	0.455	1.716E+00	69	151	183	106	184	212
---------------------------------------------------------------------LPPTVTLQ-Y--HFSPqaAFSPYVGLGLNYTFFFDIetkGALAGT-----S-LDLDSSWGAALQLGADfRL-AGDWLGNvDVRW-IDIDT-------------------------------
>AF-A0A1B0ZWC2-F1-model_v4	56	0.390	3.060E-05	11	161	183	87	217	237
-----------ATVSD-E---------TQLSLTveyFI---RDNlgI--ELLAATPFEH--------DvtIAGVGYagstkqLPPTL-SLNYHFPTNSKITPFV--GIgvNYTTFF---------EEssPLGVLNLDDSWglalnaGADWQV-SD---NGA-LRL-NVRYMDIETDA--FLNGAA---------------------
>AF-A0A1I4W1S3-F1-model_v4	41	0.455	9.030E-01	44	100	183	79	133	209
--------------------------------------------ELLAALPFSHdvK-----------LNGtkalsakqLPPTLSAQWHFpTD--SAFDPFVGIGINYTRFF----------------------------------------------------------------------------------
>AF-D3S993-F1-model_v4	75	0.419	2.825E-11	23	181	183	64	215	216
-----------------------VGSSTRPTGTVTYMFTDNLGLELLVGIPF--K------HDIAleGLGnvgytrHLPPTL-SLQY--HFNtgSAFRPYLGAGVNYTHFFDTTTRGA-----LSDsrLRLDDSWGVALQAGiDIALDDNWFL-NTeVRW-IDIESTAR--LNG-QRIGTVEVDPWTFgM-NVGYRF-
>AF-A0A0B4BYQ2-F1-model_v4	59	0.404	3.205E-06	44	161	183	68	175	195
--------------------------------------------ELLAATPFEH--------DIdlAGVGfagsvkHLPPTL---------SVnyhfptdtKWKPYVGLGVNYTTFFD--------E--QSELGtleLDNSWGVAVQAGVDYAFSPqdAFRANIR-W-IDIDTdvT----LNGAQ---------------------
>AF-A0A4R2IHR6-F1-model_v4	32	0.393	5.536E+02	64	166	183	91	186	202
----------------------------------------------------------------ATVKQLPPTVSLQWHFMpDA--KVSPFV--GIgvNYTRFFSVdetGPLAGAK------LDLGDSWGlAAHA-GLDFalaprwsLTVDA------RW-IDIDTDA--KVNGAKVG-SV----------------
>AF-A0A7S6SIU2-F1-model_v4	34	0.428	1.535E+02	86	131	183	132	174	396
--------------------------------------------------------------------------------------WRPYIGAGINYAMLFDersQGALMG---ATVRAD---DSFGLAGQLGLD---------------------------------------------------
>AF-A0A2E1YUN6-F1-model_v4	63	0.390	1.757E-07	33	157	183	75	200	227
---------------------------------FTYMATDNIGAELiLG--------TTRheATGR-GTLSGvgkladtwvLPPTLTLQYHFMP-HTKIRPYIGAGVNYTIFYSTDAS---KE-----LesaigktSVKmdDSFGYALQAG----IDVDvtknlFVNL-DVKYIDMDTTA--KL-------------------------
>AF-A0A520JRN7-F1-model_v4	62	0.416	2.427E-07	34	159	183	76	203	229
----------------------------------TYMATDQIGFELIAATTKH-----SAsgrsgtTGSIGklasTwV--LPPTLTAQYHLNPRGS-IRPYVGAGLNYTMFWNEDAS-----AGLekavgRTRVRmKDSFGWAAQAGVDVDITPkVFLNL-DVKYIDIDTSAR--LRT-----------------------
>AF-A0A251X7Q3-F1-model_v4	66	0.360	1.832E-08	29	172	183	67	219	229
-----------------------------LDLDITYMITSNFGVELLLDIPTkhsvSSK---GATlkslapGEIlsARVlppslllqyHFLPQGQI------------RPYVGFGANYTLFFDeeSTASLNT---GLGG--VKDleldsSVGWAAQAGVDFDMGNDWFLNADVKYIDINTTASFKSG--ALGNVeVDVDinPWV----------
>AF-A0A4R7PCA6-F1-model_v4	39	0.346	3.262E+00	68	181	183	94	200	201
--------------------------------------------------------------------HLPPTLSLVWYPDVA--KtWHPFVGAGLNYTTFFQ--------EKTQGALDgakLKldDSFGVAAVAGLDIDIAPPlslsFDVR----YIDID----AKAH--LDGTS---IGKVKIDpigfgiSVGYRF-
>AF-A0A212J818-F1-model_v4	39	0.309	3.262E+00	25	152	183	66	199	231
-------------------------NDTQAGLTATYMMTDHFGIEAMATTPFR---TGIAFHDTllnaanmsigslkqvsPTVslvyYPLAPGLDFQPYMGAGVS------------RTWFFGGKIDNR-AAANRFDNLRASnaWGWAAQLGFDYmltenLMLNAQAR-----YIDTSTT------------------------------
>AF-A0A1M4X6P0-F1-model_v4	41	0.387	9.030E-01	68	169	183	101	195	210
--------------------------------------------------------------------HLPPTVSLQYHFGT--GKVRPFVGAGVNYTRFF-STKSAGpiaG--ARL-DLS--DSWGLAAHLG----IdfkVSDKgALRI--DYrfIDID-TKV-KLNGANLGAPNTVH-------------
>AF-A0A1W9H9M4-F1-model_v4	52	0.453	2.916E-04	34	93	183	52	114	205
----------------------------------TYMATNHIGFELIAATS-RH--------EIATVGPgtknvgniittwvLPPTLTAQ-Y--HFNPKAkvRPYVGAG-----------------------------------------------------------------------------------------
>AF-A0A3B0REF0-F1-model_v4	53	0.402	2.113E-04	31	173	183	102	247	256
-------------------------------LDFTYFLTNNIGAELiLA---------TSPHnisgegalsglGEIADVMALPPTLTLQYHFlPNARL--RPYVGVGVNWTIF----YSDDAKtslinALGPTTVNLENSVGVAFQAGVDYqLTERFFLNA-DVKYIDIDTTAV--LnsGGAINTVDVSLDPIVA---------
>AF-A0A4R6TVP2-F1-model_v4	44	0.374	9.528E-02	25	154	183	65	198	228
-------------------------NDTQLGLNFAYMVTDHIGIELLAASPFelTAKqKGTLQGM---GLDsklgkfkALPPTLSAVYYPMNKASAFQPYVGLG-VNRTLFFN-------E--------KANksggysamrvqntWGWAAQVGADYmLTDN--LmLNGQVRYIDMSTKAR----------------------------
>AF-A0A833LEW8-F1-model_v4	40	0.398	1.716E+00	35	141	183	75	177	237
-----------------------------------YMFADRWGVELFAPWVFNH-----DvevagTPDIADV-DLWPavlGL--QYHFNPDGR-FRPYVGAGLNY-----STFSS---EnakgvlAGA-DLELDESFGAAAQVGAD--IGLGenWLLN-----------------------------------------
>AF-A0A848H0I1-F1-model_v4	21	0.409	1.211E+06	120	140	183	166	187	226
------------------------------------------------------------------------------------------------------------------------DSKFGFTPgVGVTARINDRWFV------------------------------------------
>AF-T0GY22-F1-model_v4	84	0.436	5.872E-14	34	173	183	93	237	246
----------------------------------TYMATDHIGFELIAATTKH-----SAsgrsgtTGGIGklasTwV--LPPTLTAQYHFLPEG-KIRPYVGAGVNYTLFyseKASGAL-----EGAVGAtkvhmS--DSFGWAGQVGVDiDL-NeRMFLNF-DVKYIDIDTTAR--LSTAGAG-VQRvkmeLDPFVF---------
>AF-A0A7V7T3Q0-F1-model_v4	39	0.336	4.497E+00	69	161	183	109	203	222
---------------------------------------------------------------------LPPT-IFLQYQfrpTAQV---RPYFGLGANYTHF----FNDD-----LSPaaqqvlaadnLDLDNSFGWAAQFG------IDWeLSN--NWsfnvdikYIDINTeaTFDTALGRAA---------------------
>AF-A0A2V1H2Y4-F1-model_v4	43	0.377	2.498E-01	42	179	183	77	230	231
------------------------------------------GVELLAATPF--KhelvgTGglsgvsIGET------KHLPPT-IsFQYYFPNADLPIHPYIGAGVNY-TAFFSEKTDAGLAATLdGALSnpgitstdieLDNSFGLAFQAGmDIEL-NENWSLSGAVWYIDIDTeatiTTN----TAA---SVKVdvdiDPWVYMAgiSYRY---
>AF-A0A0P1F6P5-F1-model_v4	48	0.450	5.277E-03	39	135	183	130	219	263
---------------------------------------DNIGIELLAATQF--K------HEIsldgnaaATTKHLPPTLsIN--YHFDTGSKWSPY--AGIglNYT-----AFSD---EK-LigSNTSieLDDSWGVAVQAGLDYQIS-----------------------------------------------
>AF-A0A545T2T6-F1-model_v4	48	0.395	7.279E-03	27	162	183	58	195	216
---------------------------TGLGLSFTYMFDDEWGFEILGALPFTHdiKGTGVLTGlDIgET-KHLPPT---------FSV---VYqwgnettyhVGAGLNYTTFFD--------EettpaldtalAGDTGLSLDDSFGLAvkfGFDTP---ISEDWTFSGSVYYMNIETDADVILDGAVA--------------------
>AF-A0A6M1Y5Q0-F1-model_v4	43	0.384	1.812E-01	30	129	183	67	155	228
------------------------------GVTFniTYMYTANlgI--ELLAalpyehdievAGLPG-----TA----ATVTHLPPTLSLQYHFMpDAV--FQPYVGAG-------LNltWFLDDSKEEGLVA--------ADGLLG-----------------------------------------------------
>AF-A0A7Z2S5P6-F1-model_v4	61	0.428	8.822E-07	69	181	183	103	216	217
---------------------------------------------------------------------LPPTLTVQ-YRPIAKGKVRPYVGAGVNY-TLFYSeDAS-----AGLeRAvgatrVNLKSSLGWAAQAGVD--IDlNDKifLNL-DVKYIDIDTTAR--LaTTAigTQRVRLNLDPFVFGAGLGFRF-
>AF-A0A2S9H4X9-F1-model_v4	31	0.421	7.629E+02	27	91	183	62	129	222
---------------------------TLL-LTGTYMFTDHISAEFYGGIPL--KHDIyGAGsiqgvGVIGTVKQLPPTL-----FGQYrffetSSNFRPYLG-------------------------------------------------------------------------------------------
>AF-A0A3N5KWQ4-F1-model_v4	44	0.406	9.528E-02	32	131	183	109	219	451
--------------------------------TFdvTYMFTNQFGVELLAAYPFTH----GvdlkpfAGGdDIRIgsVDHLPPTLSLVW--RPFGYKADvqPYigVGV--NYTMF--SG------EE-LRPsvlqavglpnrteLSLDDSVGAAGVIGVD---------------------------------------------------
>AF-D0CTL5-F1-model_v4	46	0.398	1.910E-02	44	140	183	97	186	224
--------------------------------------------ELLAATPF--K------HD-VTLGgsvdagsvkHLPPTL-SLNYHFPTNSAFKPYVGAGLNYTIFFD--------EE--SPLGdLKvdDSFGvslQAGL---DYmVTDNDAVR------------------------------------------
>AF-A0A3B0WZS2-F1-model_v4	65	0.460	4.828E-08	40	153	183	73	181	207
----------------------------------------NIGLEVLASLPFEHDI-TVAGlG---TVGsakQLPPTVsI-QYYFN--SSeKFRPFVGFGANYTIFFS--------EETipLlgGDLSLDNSFGFAVQAGIDYDINERWLLtaDIR--YISIETTA-----------------------------
>AF-I1YJN5-F1-model_v4	53	0.436	1.531E-04	69	167	183	110	202	224
---------------------------------------------------------------------LPPTLTFQYHFRPD---AaiRPYVGAGINYTYFFDS-KVPN-----ASPLaqsgdevSLDSSWGLAVQAGmdVA-L-GADWFVNLDVKYLDIDTTAYFKNT------SVG---------------
>AF-A0A522M5I9-F1-model_v4	36	0.378	2.238E+01	34	160	183	59	188	211
----------------------------------TYMLRPNWGLELiLGTThhDLTGK-GTIAnlnkIGDTA-L--LPPTLTLQYHFAPQA-KVRPY--AGIgvNY-SKFYNEKS------TNSldtALGgptsidLDDSWGLAAQAGVDlGLKN-DWFVNFDLKYvnIETQGTL---VTGA----------------------
>AF-A0A239J7L3-F1-model_v4	50	0.372	1.056E-03	36	173	183	67	209	218
------------------------------------MATDHIGLELIAATtkhSASG--RTGTTGGIGklasTwV--LPPTLTAQYHPIPD----GP-VRPYIgigvNYTAFysekpsaaleAAVG------ETRVSM---KDSFGWALQAGVDvDLTkkvfvNLD------VKYLDIDTTAT--LrTTAAgtQRVRVSLDPLVF---------
>AF-A0A1R4JXB5-F1-model_v4	45	0.347	5.010E-02	42	154	183	73	185	214
------------------------------------------GVELLAAIPFHH-----DITLTAGNTtidaktqHLPPTLSLQYHFDGYnmpmNVK--PFVGVGVNYTTFF--------KEKIYSDtyENLKldDS------VGVAGHIG----LDIPFKptesfridarYMDIKTDAS----------------------------
>AF-A0A1I7HXJ8-F1-model_v4	29	0.388	3.790E+03	21	93	183	94	167	258
---------------------ASDTR-----LTAavGYMLTDHINLHLplgL---GFRH---DVFGAGIlAGVGkvadtrALPITLVAQYRFMEAGAKFRPYLGAG-----------------------------------------------------------------------------------------
>AF-A0A2E0YUA9-F1-model_v4	52	0.354	4.023E-04	44	160	183	107	241	266
--------------------------------------------ELLAATPFehdveaNGK------GDIRGVsldagkiTHLPPTLMVQWYPRGGQPGWQPYLGVGANYtfiydeevdgqllglladlTGGAVDDAN----------LDLDDSFGLAAQAGVD--IplNDHWafnL---GVWYLDIDstakITA--KSGGE----------------------
>AF-A0A1Q3V1K7-F1-model_v4	27	0.349	1.882E+04	0	132	183	33	176	224
EAGAFMMRA-RAIgviplnsSSSI-----SVIggqvdvSSTPAPeLDFSYFLTDNIALELIAATTQHN---IYAKGS-AlssGSYYvgntwvLPPTL-LLQYhFMpHER--FSPYVGAGlnv----TFFYNS-SAPG--AGTSavtslGLS--NNVGAAVQVGFDY--------------------------------------------------
>AF-A0A258TDS3-F1-model_v4	57	0.376	8.431E-06	36	160	183	76	207	227
------------------------------------MATNHIGFELIAATtrhSARGK-----QGVTAGigkvVNTwvLPPTLTAQ-Y--HFNSngKIRPYLGAGINYT----VFWNE--KAtDGLVAAvgptrvhiN--DSIGYALQAGVDiDL-NRKFFLN--LdaKYIDMspraqlYTTA---LGTQ----------------------
>AF-A0A058ZNM1-F1-model_v4	24	0.888	1.773E+05	39	47	183	62	70	198
---------------------------------------DNWGVELLA---------------------------------------------------------------------------------------------------------------------------------------
>AF-A0A2N6IL77-F1-model_v4	22	0.305	6.384E+05	116	181	183	65	117	224
--------------------------------------------------------------------------------------------------------------------LSfaymLTDNFSAEMILGVPY-----KhdLVG----DGAIKGTG--KLGTAEV-----LPPTAFIQ---YRF-
>AF-A0A1H6FG64-F1-model_v4	45	0.434	3.633E-02	42	102	183	81	152	235
------------------------------------------GVELLLDIPTkhdvevsGEKIPMADGSDapkgikiMET-GVLPPALIAQYHFMpDA--KFQPYVGAGINY-TFFYS--------------------------------------------------------------------------------
>AF-A0A6N4T756-F1-model_v4	35	0.459	8.079E+01	86	141	183	126	183	224
--------------------------------------------------------------------------------------FRPFVGLGLNYTQFFDakSTAVGNI--AT-GGPtkiDLKDSVGLAGQVGVNYHFNDRWFVS-----------------------------------------
>AF-A0A2W4R894-F1-model_v4	48	0.361	5.277E-03	68	182	183	119	226	229
--------------------------------------------------------------------HLPPTLTvrydFL----PNGS-IRPYAGAGINATLFFDestRGALADA------DLSLDTSFGAAAQAGVDiDLRNGWFLNLDARW-IDID---S------EAHLSgNSLG-KVHIDPltvgiaFGYRFG
>AF-I5CUV7-F1-model_v4	29	0.625	5.223E+03	71	93	183	114	136	242
-----------------------------------------------------------------------PTL-LLKyYFNDAQSHFRPYLGAG-----------------------------------------------------------------------------------------
>AF-A0A1M3Q435-F1-model_v4	33	0.416	2.115E+02	38	97	183	78	139	218
--------------------------------------TDNIALELIAATS-RHsvkvK--GSA------LGDvsvgkvwvLPPALTLQYHFMPKSQ-FSPYVGAGLNYT-------------------------------------------------------------------------------------
>AF-A0A523Q1U3-F1-model_v4	32	0.387	4.017E+02	25	91	183	60	130	224
-------------------------SDTQLTGGATWMWSDeiSIDV-PLALGF------THDIvgaGAIAGVGkigevkALPVTlLMQ--YrFGDARSMIRPYVG-------------------------------------------------------------------------------------------
>AF-A0A0U3L1E1-F1-model_v4	22	0.578	6.384E+05	116	132	183	164	180	232
--------------------------------------------------------------------------------------------------------------------LS--NSWGAAAHVGftVRY--------------------------------------------------
>AF-A0A2X2D982-F1-model_v4	126	0.540	2.484E-27	38	181	183	2	145	146
--------------------------------------TDNIGVELLAATPFEHKvgvgpl------GTIATVKHLPPTLMAQYYFG---SKEdklRPYLGAGVNYTFFFDEKFNSTGKTNGLSDLDLSSSWGFAAQAGMDYmLTDNWMLNA-SVWWMNIETDvkfkagnDTHKIDT-------RLDPFVFMFGAGYRF-
>AF-S9T642-F1-model_v4	19	0.857	6.006E+06	87	93	183	129	135	241
---------------------------------------------------------------------------------------RPYLGAG-----------------------------------------------------------------------------------------
>AF-A0A2E9VZ46-F1-model_v4	47	0.409	1.004E-02	31	135	183	54	165	206
-------------------------------LTAT-IAylvTDNIGVEVLLGLPF--K------HDInsGGVkvgegTHLPPTLTAQYYFneTKAG--FRPYVGVGYNY-TFFledkitiTSGGLAGG--------HLKmgNSTGFAYQLGFDleisegYGIN-----------------------------------------------
>AF-A0A2A4WF06-F1-model_v4	72	0.388	1.975E-10	6	150	183	50	190	223
------INGTSvAGSGAT------VDSDIVPELDFTYMLDPHWGLELiLAysdhEIDAR---GTLA-----GVGQvgetkvLPPTLTLQYHFAPTSN-IRPYAGAGINYTHFFDSqvkgGIDAPG--ADLDID---DSWGLAIQAGVDiDL-NDTWFVNFDVKYIDID--------------------------------
>AF-B0RPE4-F1-model_v4	25	0.769	9.342E+04	87	99	183	115	127	204
---------------------------------------------------------------------------------------SPFVGVGINYTTF-----------------------------------------------------------------------------------
>AF-A0A0C1YSQ2-F1-model_v4	39	0.340	4.497E+00	79	160	183	108	168	213
-------------------------------------------------------------------------------FGAPENKFRPFVGVGFNYTHFFDgqstssgNLASGGpTKiE--LS-----DSFGLAAQVG-----------------------ASYKLTDQ----------------------
>AF-K0DPI1-F1-model_v4	26	0.336	3.573E+04	18	93	183	49	128	234
------------------GTGASVDDSDTFGLTATYFFTDHIatTV--VFGIP--PKfnlTGTGslaA---------LGQIgsayewsptlLM--KyYFNDPQSRFRPYLGAG-----------------------------------------------------------------------------------------
>AF-A0A0R2UB82-F1-model_v4	33	0.343	2.915E+02	54	141	183	102	177	218
------------------------------------------------------KIGTGK--------HLPPTisL-----QRHFnlSTKLNSYLGIGINH-TFFLS-------EKT-SGL-LAGtplditsSTDLAIQLGFDYLISPTTRVN-----------------------------------------
>AF-A0A1G0K273-F1-model_v4	41	0.307	9.030E-01	69	181	183	124	242	243
---------------------------------------------------------------------LPPTVTVQYHFMPENN-IRPYVGVGVNYTAFLWNDATD----------NL------ETAVGSpvdvdmdngftwAAQIGAD--VDINdkwyfnvdVKYIDIDSTAS--LlikNGAFANTGLRVDvdinPWVVGAGIGYRF-
>AF-A0A501PQP8-F1-model_v4	35	0.357	8.079E+01	33	132	183	66	167	216
---------------------------------FTY-FvTDNIALELIAATTKHNpvvK--GSD------LGDvpigsvwlLPPTVTVQYHFApqeDFS----PYVGAGVNY-TFFYS-------EntsDTLDGLGLTtidysDGFGWALQAGVDY--------------------------------------------------
>AF-A0A1A9M794-F1-model_v4	19	0.647	6.006E+06	115	131	183	140	156	204
-------------------------------------------------------------------------------------------------------------------DLRLGDSVGATAHVGVD---------------------------------------------------
>AF-A0A853HPK8-F1-model_v4	55	0.409	5.828E-05	38	141	183	82	181	222
--------------------------------------TDNIALELIAGTS-RHqvkav--GGGA----EINVGkislLPPTLTAQYHFMP---KerFSPYVGAGVNwtlfYGADEDAGFN-----------SLKvnNSFGAALQVGVDYfLTDNI-LLN-----------------------------------------
>AF-A0A1G9Q5I1-F1-model_v4	29	0.353	5.223E+03	23	91	183	58	130	224
-----------------------VGSATALTGGITYMLTDhwaldlPIG--LPFKHSFYG------DGAIDGVGKLgetkvvPATL-FAQYrFGEANATFRPYVG-------------------------------------------------------------------------------------------
>AF-A0A536URD6-F1-model_v4	56	0.485	1.606E-05	71	133	183	576	640	693
-----------------------------------------------------------------------PTL-FVDYrFGALAGKWRPYVGAGINYTHFtsLHSTASGN--AAGGGPttLELKDSWGPAAHAGVEYL-------------------------------------------------
>AF-A0A510X935-F1-model_v4	28	0.488	9.915E+03	88	129	183	120	151	202
----------------------------------------------------------------------------------------PYVGAGLNYT-----RFSG---EpAGLDARR---SYGAVGQVG-----------------------------------------------------
>AF-A0A4Q3Z7W0-F1-model_v4	23	0.306	3.365E+05	95	166	183	130	191	211
-----------------------------------------------------------------------------------------------NYSTFTDVSTSGDLK--GL-DLDVDNSFGGALHLGLDYWMSDD--SAIRadmRW-ISIDT-------DADAGGSR----------------
>AF-A0A840S6P5-F1-model_v4	20	0.329	1.669E+06	70	139	183	110	186	225
----------------------------------------------------------------------PVTLMGQ--FRPlGSSysl--RPYV-AGGLtY---------AHTKEtqstAVLNGLSggtlAKPTtmdmKGKFGvtaQVGlNWAVTQRIFL-------------------------------------------
>AF-A0A433BGR1-F1-model_v4	38	0.387	6.200E+00	116	181	183	171	234	235
--------------------------------------------------------------------------------------------------------------------LS--DSWGLAAQVGLDYRINDKW--SIhgSVA------TARVKttLTtntaGAArvmditFHPVV-LTVA-----AGYRF-
>AF-A0A1K1SYR4-F1-model_v4	23	0.714	2.442E+05	38	51	183	86	99	245
--------------------------------------TDNIGIAFLAGTPF-----------------------------------------------------------------------------------------------------------------------------------
>AF-A0A537ALL1-F1-model_v4	25	0.401	6.781E+04	43	132	183	78	179	229
-------------------------------------------LELTAGIPPR--TDTIARGpakvgsvpwDGQTVGTVkwfAPT-MLLEYkFNDDSAAFRPFVGAGLNFTHFYDRKINAAGDAA-LGGptsVSLKNSVGpAATI-GVYY--------------------------------------------------
>AF-A0A257STT2-F1-model_v4	32	0.360	5.536E+02	69	153	183	125	209	238
---------------------------------------------------------------------LPPTLTLQYHFlPGARV--QPYLGLGVNYTDFYAeqaspslNAALGTT-----SvhlDSSL----GVAAQLGADfAL-GGGWFANMDLKYIDLGTTA-----------------------------
>AF-A0A1L6I1T9-F1-model_v4	49	0.389	3.826E-03	31	131	183	47	140	188
-------------------------------LDFTYMIRDNIGVELiLA-----------------TSRHqvtsnlgalggvnvLPPTL-LLQY--HFNhqGKIRPYVGAGLNYTYF----YNDGLKAGGQSIAVSHSSFGPALQAGVD---------------------------------------------------
>AF-A0A5M6IR38-F1-model_v4	36	0.397	2.238E+01	37	97	183	108	170	253
-------------------------------------FTDNIALELIAGTTQH---TISasntAIGN-LTVGktwVLPPALTVQYHFFHDNR-VSPYLGAGINYT-------------------------------------------------------------------------------------
>AF-A0A846VDV1-F1-model_v4	31	0.391	1.051E+03	110	132	183	10	31	228
--------------------------------------------------------------------------------------------------------------AAGLSALVA-GSATAADLSTPVY--------------------------------------------------
>AF-A0A1R3WLG7-F1-model_v4	20	0.300	1.669E+06	124	141	183	213	232	244
----------------------------------------------------------------------------------------------------------------------------AQTPVGVRNVTShtRIKLNP-----------------------------------------
>AF-A0A2N5AIF4-F1-model_v4	275	0.814	4.993E-77	0	131	183	22	161	162
EAGEFFIRAGTATVRPTEGsdnvlgslGSFNVSNNTQLGLTFTYMATDNIGVELLAATPFRHKVGTGPTGTIATVHQLPPTLMAQWYFGDAQSKVRPYVGAGINYTTFFNEDFNDTGKAAGLSDLSLKDSWGAAGQVGLD---------------------------------------------------
>AF-A0A6M1LS82-F1-model_v4	20	0.727	1.669E+06	122	132	183	155	165	213
--------------------------------------------------------------------------------------------------------------------------WGYAVNVGVDY--------------------------------------------------
>AF-A0A1M5H8R0-F1-model_v4	22	0.403	4.635E+05	88	131	183	154	205	270
----------------------------------------------------------------------------------------PYVGVGFNYTDFDDVklGrvANEY-----LAVVSdgigeakvfLDDTWGWAAQVGLD---------------------------------------------------
>AF-A0A7W5U5G2-F1-model_v4	19	0.428	4.360E+06	151	165	183	213	231	251
-------------------------------------------------------------------------------------------------------------------------------------------------------TTA--KLtttsaaTGAQLATS-----------------
>AF-Q6FCY3-F1-model_v4	30	0.818	1.996E+03	83	93	183	143	153	254
-----------------------------------------------------------------------------------NNKFRPYVGAG-----------------------------------------------------------------------------------------
>AF-A0A6N9SK06-F1-model_v4	29	0.403	3.790E+03	85	133	183	134	184	233
-------------------------------------------------------------------------------------KLRPYVGVGVNYTHFTDNTAT----AAGNaafggptSAtLS--NSFGWAAAAGLMYQ-------------------------------------------------
>AF-A0A3B0RGQ3-F1-model_v4	60	0.359	1.218E-06	0	141	183	26	172	211
EAGDFLMR-GRAIyVVPNEDattsiGGTVGINNdIVPELDFTYfM-TDNIGVEL-----------ILATTkhsvtalNTA-LGAsaslgnvmlLPPTLtfqyhMAPK------SDFSPYVGAGINY-TFFYSenapggtIANI-------NYN---DSFGFvlqAGF-DVK--INDDWLFN-----------------------------------------
>AF-A0A7C7SM31-F1-model_v4	18	0.363	8.272E+06	108	144	183	128	165	247
------------------------------------------------------------------------------------------------------------HKEKSLGILSganfkLKKSLDPIYQVGFDY------VVNekISL--------------------------------------
>AF-A0A1W2BAR9-F1-model_v4	25	0.377	6.781E+04	9	45	183	51	94	246
---------TSASVPVTAGVTASLsgaTaaidpSSTI-TLGALYMWTDNIATEL-----------------------------------------------------------------------------------------------------------------------------------------
>AF-A0A7R7V644-F1-model_v4	154	0.514	3.314E-36	25	181	183	10	159	160
-------------------------SNMQLGLTLSYMLTDNWGVELLAATPFSHsvs---------TAGLGevakvkHLPPTLMAQYYFGDANSKVRPYVGAGINYTTFFDeegRGALAGT------DVSVDSSWGMAGQVGLDMAINDRWFVNASAWLIDIDTD----VHTAVGTINTSIDPVAFMFGVGYRF-
>AF-A0A4R7QF42-F1-model_v4	56	0.335	3.060E-05	22	131	183	42	156	204
----------------------VSTSGTLSTLGtdvnnsvvpeldFTYMATNNIGVELiL---------GI--TRHTVTsdlgelgrVNLLPPTLTVAWHFNPQG-KIRPYLGAGVNYTlfynsslqaGGQDVGIRNH-------------SFGPAFQAGVD---------------------------------------------------
>AF-A0A1Z9K8R6-F1-model_v4	34	0.432	1.535E+02	69	132	183	118	174	225
---------------------------------------------------------------------LPPTITLQYHFDTGTN-FLPYVGAGINY-TFFyddDPGDSAGI---TYSDEV-----GFAFNVGFDY--------------------------------------------------
>AF-A0A2P1VA22-F1-model_v4	21	0.625	8.794E+05	77	91	183	118	133	241
-----------------------------------------------------------------------------KYfFNDANSAFRPFVG-------------------------------------------------------------------------------------------
>AF-X5K6Q8-F1-model_v4	39	0.402	4.497E+00	69	141	183	95	160	201
---------------------------------------------------------------------LPPTLTLQyhFYPT----KTIkPYVGAGINY-TFFysskpgDVTHVDY-----------KNNAGFALQGGIDYMINDKFFVN-----------------------------------------
>AF-A0A6G8DBH2-F1-model_v4	29	0.355	3.790E+03	88	174	183	139	228	250
----------------------------------------------------------------------------------------PYV--GIgvNYTDFsdesFSRRFRDD-----LNSLDLIDvdyglshSWGFTGQIGVDFkFGReSAFLVNAAVLYIDADTDYrvSY-------TDNLLLPPARFT--------
>AF-A0A3N7C3F2-F1-model_v4	28	0.430	9.915E+03	68	124	183	107	160	215
--------------------------------------------------------------------HLPPTLSLQYHFiptGT----FRPYVGLGVNYTnishIKFDPSLDA------L-DLNLKnNSFGF----------------------------------------------------------
>AF-A0A389MI23-F1-model_v4	23	0.454	3.365E+05	120	141	183	173	194	235
------------------------------------------------------------------------------------------------------------------------DSFGLALQGGISYQINPEWSLS-----------------------------------------
>AF-A0A5C7EJH9-F1-model_v4	36	0.373	2.238E+01	68	181	183	94	199	200
--------------------------------------------------------------------HLPPTLTLQYHFMPDQAFK-PYVGAGFNYTLFTDRDL--------LNDtLeveR--DSFGGALQAGFDYaLTkN--WyLNV-DVKYlwIGTD------VRRKSDGAVVTkLdiDPWVYGLGVGYRF-
>AF-A0A4R5PJK3-F1-model_v4	39	0.457	3.262E+00	69	132	183	117	174	222
---------------------------------------------------------------------LPPTLTLQYHFTGFG-AFEPYVGAGVNYTMFFDQ-------EAT-GALtdidie---DTFGAALQVGFDY--------------------------------------------------
>AF-A0A6H2H9P1-F1-model_v4	19	0.526	4.360E+06	117	135	183	161	179	226
---------------------------------------------------------------------------------------------------------------------SLTNSTGLVTQFGVVYRIN-----------------------------------------------
>AF-A0A1M4Z5U6-F1-model_v4	29	0.428	3.790E+03	87	129	183	138	188	247
---------------------------------------------------------------------------------------RPYIGAGINYTDFYDVDlnreFNDF-----LvdSGLatgraefNLGHSWDWAVQAG-----------------------------------------------------
>AF-A0A3C1MTE3-F1-model_v4	50	0.360	1.056E-03	40	162	183	74	156	210
----------------------------------------NIALELiL--TyPQRHdvslngaKIGTAK--------HLPPTLTVQYHFIPDG-KFRPYFGAGINYTHF--------------SDVNL--S-----VPGVGQLdMGR------SSW------------GGALQ--------------------
>AF-A0A7V4W5Q3-F1-model_v4	33	0.352	2.115E+02	69	158	183	104	192	217
---------------------------------------------------------------------LPPTL-VCNYFFTTQSQFDPYLGLGLNYTRF--HGFS-------LaSDLR------ALGVtgvdfdnsLGLAAQMgfdvdfGNHWVFNMDVKYAWIDTEASIKAG------------------------
>AF-A0A7Y3IVZ5-F1-model_v4	17	0.521	1.569E+07	63	84	183	105	126	226
---------------------------------------------------------------IAKVTQLAPTL-LVNYrFGAASN--------------------------------------------------------------------------------------------------
>AF-A0A160N3W4-F1-model_v4	25	0.321	6.781E+04	117	140	183	144	170	208
---------------------------------------------------------------------------------------------------------------------SL-DVKGADGFVGQFgadwYATDNVFVR------------------------------------------
>AF-A0A2E8AJA2-F1-model_v4	25	0.562	9.342E+04	69	100	183	113	142	220
---------------------------------------------------------------------LPPTFTLQYHFNSESN-FLPYIGAGVNY-TFF----------------------------------------------------------------------------------
>AF-A0A2T6DJ95-F1-model_v4	23	0.555	2.442E+05	68	91	183	103	125	209
--------------------------------------------------------------------HLPPTL-LVQYranPGGA---FRPYVG-------------------------------------------------------------------------------------------
>AF-A0A7W2IDA3-F1-model_v4	16	0.625	4.099E+07	44	50	183	75	82	227
--------------------------------------------ELeLAAGV------------------------------------------------------------------------------------------------------------------------------------
>AF-A0A858R540-F1-model_v4	50	0.357	1.457E-03	38	138	183	77	174	219
--------------------------------------TDNISLELIAATAKHDvsvK----------GsplganvdLGHvwvLPPTLTAQYHFAP---KaaFSPYVGAGINYTIyynQKDgaarsvNYDND---------------FGLALQAGVDYWINDKW--------------------------------------------
>AF-A0A0H2MID1-F1-model_v4	56	0.405	2.217E-05	37	141	183	70	171	210
-------------------------------------FTKNIAVELiLATTKHNAK---VEninGGGTADLGDvmlLPPTLTLQYHFTNFG-KFKPYIGAGVNYTI-FYN-------ADGANGLDV-DydnNFGAAAQVGVDYeL-NDAWSLN-----------------------------------------
>AF-A0A521V4Q7-F1-model_v4	25	0.337	6.781E+04	7	72	183	117	171	215
-------RDGNETVRP-----F-VGlgyyqNNIsdedQ----------DNIGP--LA----GDHIGIGtANGPMATVGvDLNVT--------------------------------------------------------------------------------------------------------------
>AF-A0A1E2S2G4-F1-model_v4	24	0.369	1.287E+05	32	181	183	72	219	229
--------------------------------TLTYFFTDNLAVELfcCFAKHDV-----NATGSIAALGeiadtwIFPPALTAQYHFNP-GGKFQPYAGVGLQYIAFFDEGKG--------SNL-LGASsvdiDDALGftlQLGMDYsLGNGWFLNA-DVKKTWID-TDV-KWTGTGISGDVDLDPW--IVSAgvGYRF-
>AF-A0A1J5R9S2-F1-model_v4	36	0.367	3.085E+01	85	154	183	135	197	241
-------------------------------------------------------------------------------------KWDPFVGLGINYTRF------TNTKA--LSSLtshlgptdiSLSDSWGAAAHAGLIYHIDKRWAVV--------GTIAV----------------------------
>AF-A0A3N5WJT9-F1-model_v4	52	0.448	2.916E-04	57	160	183	80	177	198
---------------------------------------------------------TSAGAPIGDVSLLPPTLTLQYHFAPDSaS-FRPYVGAGINY-TKFYDINLLGG-AAT-VDNS---SWGGALQIGADFPINKTFFVNIDIKKIWID-TDV-KLaaTGA----------------------
>AF-A0A2U1YQI1-F1-model_v4	45	0.390	5.010E-02	33	172	183	57	206	216
---------------------------------FTYFFTDNIAAELIAGTS-RHrvKgnlIA-GAGGVTEIgkVSLLPPTLTVQYHFMP---KERisPYVGAGVNY-TLFYNedaAENPN--AAGLRitDTNYKNRFGWALQAGVDvALT-GNWSLNFDVKKIFlkTDVTAN-----ARLGNVvlpvtskVTLDPWL----------
>AF-A0A143HMV3-F1-model_v4	23	0.325	2.442E+05	36	97	183	94	167	273
------------------------------------MPIDHMSVELgyigkaehdldltgLDATfvqDFGvSKI--RA-GSIDRR---SATLMFNW---FPVCKESwvqPYVGIGAHYT-------------------------------------------------------------------------------------
>AF-A0A6N6PPT2-F1-model_v4	27	0.283	1.366E+04	125	181	183	155	212	213
-----------------------------------------------------------------------------------------------------------------------------FGLVGQAGV--------------DIDIGHSfYlnldikKFGIEtgvyLPGGSeltrANLDPWL--FSAGcaYRF-
>AF-D7RH81-F1-model_v4	150	0.567	3.669E-35	7	151	183	28	169	173
-------RGGLAFVSP-----QSSGNdfeindNAQLGLTLTYMATDNFGVELLAATPFSHsvKM-----GDTevAKVKHLPPTLMAQYYFGDVHSKVRPYV--GIgvNYTTFFD--------EQGrgpLSntDVSLDNSWGMAGQVGLDMAINDRWFVNGSAWIMDIDT-------------------------------
>AF-A0A1G3HNG0-F1-model_v4	45	0.655	6.909E-02	69	97	183	103	130	212
---------------------------------------------------------------------LPPTLTLQYHFAPEAN-FRPYVGAGINYT-------------------------------------------------------------------------------------
>AF-A0A0G3LQ32-F1-model_v4	21	0.588	8.794E+05	122	138	183	152	168	210
--------------------------------------------------------------------------------------------------------------------------KGAIGTVGVDMNINSTW--------------------------------------------
>AF-A0A7V9YU02-F1-model_v4	20	0.545	1.669E+06	87	104	183	134	155	221
---------------------------------------------------------------------------------------SPYVGAGVSYMAFFEgkdkNGF------------------------------------------------------------------------------
>AF-A0A2V5B9K0-F1-model_v4	22	0.423	6.384E+05	158	181	183	205	228	229
--------------------------------------------------------------------------------------------------------------------------------------------------------------GNEVLSTRNRLAPWV--LSGGvsYRF-
>AF-A0A7Y3NGA5-F1-model_v4	42	0.417	4.750E-01	84	141	183	139	197	246
------------------------------------------------------------------------------------SKWDPFVGLGINYTRF------TNTKA--LSSLtshlgptqiSLSDSWGAAAHAGLIYHIDPRWSVV-----------------------------------------
>AF-Q3JRU5-F1-model_v4	41	0.380	6.549E-01	65	168	183	85	178	194
-----------------------------------------------------------------GVGVLPPTL-LLQYhFNHAG-KVRPYVGAGINYTLFYNNGLHAGG-EgiGINN-----HSFGPALQFGVDvQVTkkvfvNVD------VKKIWMHTDAT--LGGQPLG---RL--------------
>AF-A0A3B8U4S1-F1-model_v4	38	0.403	6.200E+00	69	175	183	129	228	235
---------------------------------------------------------------------LPPTLTLQW--RFLPS-YRiqPYVGAGANYTLF---YWND----CALPDthmhLS--HSWGAAVQGGVDlffYkdwLFNLD------VKYvwIDTkAT-----LTG-LIPGTVHVDinPWLFGF-------
>AF-A0A4R5W162-F1-model_v4	30	0.314	1.449E+03	87	154	183	140	220	246
---------------------------------------------------------------------------------------RPYLGMGINYTRFvhsklTNNAFV----EsvggpgssGTLSVSS---SWNPAFLAGLNYaL-DSHWslglsLSYIPLKETATTtvTTAN----------------------------
>AF-A0A2D1IR85-F1-model_v4	20	0.468	1.669E+06	68	96	183	97	124	201
--------------------------------------------------------------------YLPPTLSLQYHF----NKngsFNPYLGVGYNY--------------------------------------------------------------------------------------
>AF-A0A3R8TQR9-F1-model_v4	40	0.482	1.245E+00	88	139	183	117	166	214
----------------------------------------------------------------------------------------PYVGAGINYTIFYDQGQ---GK--GRNAAvtSVdyKNNVGFGFQLGFDYKIN-DKL-------------------------------------------
>AF-A0A7Z1TVA8-F1-model_v4	28	0.313	9.915E+03	27	138	183	62	177	222
---------------------------GALGLefDATYMLGHNWGLELmamaaqhdlsaysgQFDGLDV---GTVWITET-TV-TLRYIvpL-----FG--S--WRPYLGAG-VAGTyFF---ESDTTDEAG--DLGV-DSvesnFgyGFVGQVGLLHRFNDRW--------------------------------------------
>AF-A0A7Y3RNX9-F1-model_v4	21	0.423	1.211E+06	69	93	183	104	127	217
---------------------------------------------------------------------LIPTATLQYHFRP--RKrWNPYLGAG-----------------------------------------------------------------------------------------
>AF-A0A1N6ZZQ4-F1-model_v4	34	0.397	1.535E+02	64	132	183	101	168	218
----------------------------------------------------------------AGLGRLggmtygPSTLTAQYRFTDFG-KFQPYVGAGplfM----FvFDNkdGAmsNV--K--------VKPAIGAAIQVGFDY--------------------------------------------------
>AF-A0A2M7QMI5-F1-model_v4	36	0.456	3.085E+01	69	106	183	108	152	223
---------------------------------------------------------------------LPPTLTAQyhvtqlgaWTGNPALGKIKPYFGAGINYTI-FYNTDSG----------------------------------------------------------------------------
>AF-D0IA62-F1-model_v4	24	0.800	1.773E+05	88	97	183	127	136	228
----------------------------------------------------------------------------------------VYGGAGINYT-------------------------------------------------------------------------------------
>AF-A0A7C8BF30-F1-model_v4	51	0.368	5.550E-04	38	141	183	84	191	232
--------------------------------------TDNIALELIAGTT-RHKvsgslITGNNID----VGkvsLLPPTLTAQ-YhfFTKERV--SPYVGAGINYTwfydeTAARktNADNFTT-----NTVDYKNRFGWALQAGVDvALT-GNWSLN-----------------------------------------
>AF-A0A1D2UU88-F1-model_v4	19	0.571	3.166E+06	98	111	183	118	130	236
--------------------------------------------------------------------------------------------------TAFIN-FHIRGKEA-----------------------------------------------------------------------
>AF-A0A7W2EHL3-F1-model_v4	24	0.666	1.773E+05	82	97	183	125	142	235
----------------------------------------------------------------------------------AGPKAaiRPYVGAGVNYT-------------------------------------------------------------------------------------
>AF-A0A7J7B325-F1-model_v4	25	0.727	9.342E+04	83	93	183	526	536	646
-----------------------------------------------------------------------------------NNKIRPYVGAG-----------------------------------------------------------------------------------------
>AF-A0A7Y9SSJ6-F1-model_v4	21	0.588	8.794E+05	122	138	183	152	168	210
--------------------------------------------------------------------------------------------------------------------------KGAIGTVGVDMNINSTW--------------------------------------------
>AF-A0A212J1W6-F1-model_v4	60	0.353	1.682E-06	69	181	183	109	219	220
---------------------------------------------------------------------LPPTLTAQFHPLGRSR-FDPYVGAGINYTIFYGQGgaENVGGK--T------KVNydndFGYALQAGFNYQIDDSWFLNLDVK----------KLyvttsahvmvdGAEATRARVHLDPWLIGAGIGYRF-
>AF-A0A7W6EZ23-F1-model_v4	24	0.615	1.773E+05	120	132	183	166	178	228
------------------------------------------------------------------------------------------------------------------------DSWAPAAQLGVRY--------------------------------------------------
>AF-A0A4R6QHI0-F1-model_v4	34	0.453	1.113E+02	81	135	183	118	166	212
---------------------------------------------------------------------------------DASSAFRPFV--GIgvNYTRF------IGAKsmigqkiE--LS-----DSTGLAGQVGATYAIN-----------------------------------------------
>AF-A0A2E3LVF9-F1-model_v4	56	0.329	3.060E-05	34	169	183	71	211	215
----------------------------------TYMLTKEIGLELVAtATrhNFSGK---GAlagTevGHTWmIPATLL----AQWHFH-----FSDH---MIPYIGvgvnfafFFD--------EtnylAGQTGMSLKSSWGLAGQigmdymlSDND-FINFD------VKYIDIDTTAT--LSGATAGtmkidinpwlFSVGLG-------------
>AF-A0A2P9H2C5-F1-model_v4	51	0.395	5.550E-04	57	168	183	90	187	206
---------------------------------------------------------TLAGRYIGTFRQLPPTLLAQYHFlpGRA---FDPYVGAGVNFTwiTDVDllNHAVD-----------LKHsSWGAAGQVGVD--MNLDKQwflnLDI--KYMNIST--------DLLDTSgNRL--------------
>AF-A0A443YUC5-F1-model_v4	35	0.562	8.079E+01	69	99	183	99	128	211
---------------------------------------------------------------------LPPTLT-LAY-HLPVSKQVqPYVGAGVNYTIF-----------------------------------------------------------------------------------
>AF-A2VC30-F1-model_v4	60	0.395	1.682E-06	25	174	183	23	182	193
-------------------------SDTQLGLNFAYMLT-N-HVgiELLAATPFEHdvKIkNTalGA----AngklgTLKHLPPTL---------SivyypldnkSAFQPYVGAGINYT--WiydehvGSRAQG----AGFS--NFKAenSWGWAAQIGADYMINDKWminaQAR----YIDISTKAtvdNNALGqGTRAEVNVDVDPMVYM--------
>AF-A0A4Q2AJZ6-F1-model_v4	23	0.541	3.365E+05	73	93	183	128	148	233
-------------------------------------------------------------------------VMAQYHF-HARSggiK--PYVGAG-----------------------------------------------------------------------------------------
>AF-A0A328A890-F1-model_v4	25	0.437	4.922E+04	64	93	183	105	132	215
----------------------------------------------------------------EMVGG-PAGVMAQYHFDriGAV---RPYVGAG-----------------------------------------------------------------------------------------
>AF-A0A315EUW2-F1-model_v4	27	0.297	1.882E+04	21	168	183	84	239	265
---------------------ASVGNQTtvsmgLL-----HMFTDEIGGE---FT-----IGIPAefTQDMYMPNGSAPqshpaaakmkiwTPTAvAKYfFGTTNDQWRPYVGFGvsrvsfhnvsTNstDTTvaALAST-S-----AGFS--S---SWAPVYNAGVIY--NVDekWSINGSVSYIPIKTTAT-FVGPAAPG--SGL--------------
>AF-R4WLW2-F1-model_v4	34	0.466	1.535E+02	31	97	183	92	155	233
-------------------------------LDFTYMIRDQIGVELiL---------GTSRhqvTSNIgslGGVNVLPPTL-LLQYhFNHAGR-VRPYVGAGVNYT-------------------------------------------------------------------------------------
>AF-A0A1M3FVX7-F1-model_v4	34	0.916	1.113E+02	88	99	183	105	116	192
----------------------------------------------------------------------------------------PYVGAGINYTIF-----------------------------------------------------------------------------------
>AF-A0A1H9L7R7-F1-model_v4	30	0.373	1.996E+03	34	141	183	91	195	237
----------------------------------TYFFTRHIAAELiLGAT--RHK---VEGagsikslGD---VGDvwlLPPTVTLQYHF-DLTPKIKPYVGAGVNYTFFFGeeskGIFSN----FDVHNQV-----GGALQAGVDYMINDHWGLN-----------------------------------------
>AF-A0A259LJJ8-F1-model_v4	21	0.750	1.211E+06	86	97	183	148	159	238
--------------------------------------------------------------------------------------FQPYLGAGVNYT-------------------------------------------------------------------------------------
>AF-A0A1H6XB51-F1-model_v4	44	0.338	9.528E-02	35	179	183	10	159	162
-----------------------------------YMLTDHVGLEYLAATPF--KHDAYARGL---PGDLDGHLGTFKqlpptvslvYF-PLSpySTVQPYVGAGINYTyIFE-------TK-LGNSA----ESKGFKGLDmdnsigwaveaGVDYmltdtLILNA-QVR----YIDINTTA----TTHLNGTkvSvdVDVDPMVYMVSLGY---
>AF-B7U9W4-F1-model_v4	151	0.633	1.847E-35	27	158	183	0	136	138
---------------------------TQLGLTLGYMFTDNISFEVLAATPFSHKISTSGGelgslGDIgET-KHLPPTFMVQYYFGEANSTFRPYVGAGLNYTTFFDESFNGTGTNAGLSDLKLDDSWGLAANVGFDYmL-NDSWFLNASVWYANIETTATYKAG------------------------
>AF-A0A5M8P7Q0-F1-model_v4	26	0.357	3.573E+04	69	181	183	130	245	246
---------------------------------------------------------------------LPPTLTLQ-YhitnFG----KFQPYIGGGVNY-TFFYNEGNW--------AL---DNvtvdgtWGGALQFGVDYmftkhwgfNIDAKKLwLNTS--Y-----HARLKgntiLGAAGDGTRitGRakLDPWLLGAGITYRF-
>AF-Q00595-F1-model_v4	23	0.428	3.365E+05	122	141	183	170	190	230
--------------------------------------------------------------------------------------------------------------------------WAPAFQVGLRYdLGNSWMLNS-----------------------------------------
>AF-A0A6N4R8U7-F1-model_v4	43	0.553	2.498E-01	34	93	183	64	123	203
----------------------------------TYFATPNIGFELIAATTE-HKTqvarGTNADlG---TVKLLPPTLTAQYHFTN-LDKFKPYVGAG-----------------------------------------------------------------------------------------
>AF-A0A7C9MKI5-F1-model_v4	19	0.421	6.006E+06	111	129	183	60	76	220
---------------------------------------------------------------------------------------------------------------AGQSA-DLDGN-GAATLSG-----------------------------------------------------
>AF-A0A328AXH4-F1-model_v4	21	0.222	1.211E+06	92	136	183	76	109	248
--------------------------------------------------------------------------------------------ATMTAGGQAVPGAN-------VSIDS---RWTFEGEIGR-YLTRN----------------------------------------------
>AF-A0A0F2RTN8-F1-model_v4	15	0.444	5.645E+07	138	146	183	144	150	193
------------------------------------------------------------------------------------------------------------------------------------------KLRN--NWY------------------------------------
>AF-A0A3T0E9W6-F1-model_v4	34	0.363	1.113E+02	87	166	183	119	194	208
---------------------------------------------------------------------------------------SPYVGAGIARILFLE--------EQGdaLADFDLKDAWAPAVQVGMRYQMSDNWFANadIRytPFETDISGT----LGGAPVRGkiSV----------------
>AF-A0A527A6E6-F1-model_v4	35	0.424	5.862E+01	37	99	183	473	537	614
-------------------------------------FTDNIAAELiLGTTYAN-----IAGqGTIGGLGNigkvwlLPPTLTLQYHFTDlgA---FKPYVGAGVNYTIF-----------------------------------------------------------------------------------
>AF-A0A0A1VE26-F1-model_v4	57	0.522	1.164E-05	68	131	183	67	128	176
--------------------------------------------------------------------HLPPTLLAQYHFTNFSGFK-PYVGAGINYTRFSNVRFDP----AVQAALNPsidKDSWGGALQVGVD---------------------------------------------------
>AF-A0A562LEG1-F1-model_v4	22	0.241	6.384E+05	84	142	183	87	134	207
------------------------------------------------------------------------------------SKQRVRV-----------NDANVGGIEQqpiALSGQ---YHFGTPGQAIRPYVGLGYFESNI----------------------------------------
>AF-A0A7Y9LNN4-F1-model_v4	21	0.295	1.211E+06	126	165	183	137	176	243
------------------------------------------------------------------------------------------------------------------------------GISRVWYgnvtLTDRFQGVL-SSRYTGGATTAG---RTEADIDS-----------------
>AF-A0A1G0EIQ0-F1-model_v4	39	0.656	4.497E+00	69	99	183	106	135	216
---------------------------------------------------------------------LPPTLTLQYHFMpDAQ--FRPYVGAGINFTRF-----------------------------------------------------------------------------------
>AF-A0A7G3ENN1-F1-model_v4	22	0.346	6.384E+05	75	138	183	110	171	213
---------------------------------------------------------------------------AQYHFGAAdNV-FRPFVGAGyyqsnfsnekID--GLAASGDHV-----GLRTA-----KGAIGTVGVDMNINSTW--------------------------------------------
>AF-A0A1E8FEB8-F1-model_v4	23	0.900	3.365E+05	88	97	183	113	122	205
----------------------------------------------------------------------------------------PYIGAGINYT-------------------------------------------------------------------------------------
>AF-W8IAD0-F1-model_v4	30	0.420	2.751E+03	69	131	183	79	135	187
---------------------------------------------------------------------LPPTLTLQ----YHVNltdtiK--PYVGAGVNYTIF----YNE--KAQGdFSSFNLKNTFGVALQAGVD---------------------------------------------------
>AF-A0A6G8BYQ3-F1-model_v4	19	0.500	4.360E+06	66	73	183	90	97	237
------------------------------------------------------------------QGGLPPIL-------------------------------------------------------------------------------------------------------------
>AF-A0A7C4J8B0-F1-model_v4	28	0.395	7.196E+03	64	130	183	92	166	259
----------------------------------------------------------------ATVKQLPPTLILHRYFG---SWgdtLRPSLGVGLNYTFFFD-------AEAT-PALeSytggpteikLKPSFGlgvFAGmqyQLGR----------------------------------------------------
>AF-A0A1W1YFJ9-F1-model_v4	28	0.916	7.196E+03	83	93	183	114	125	219
-----------------------------------------------------------------------------------SSKvFRPYVGAG-----------------------------------------------------------------------------------------
>AF-A0A4Y8ZPG3-F1-model_v4	18	0.700	1.139E+07	85	94	183	157	166	248
-------------------------------------------------------------------------------------KISPYVGGGI----------------------------------------------------------------------------------------
>AF-A5HV14-F1-model_v4	19	0.363	3.166E+06	124	161	183	154	194	215
----------------------------------------------------------------------------------------------------------------------------AFGSLikaGLEYpLTDRLGLFLDVQK-MFIETTA--KgsLMGAP---------------------
>AF-A0A1J5RR31-F1-model_v4	25	0.615	9.342E+04	86	98	183	125	137	215
--------------------------------------------------------------------------------------WRPYLGLGINRTI------------------------------------------------------------------------------------
>AF-A0A5P1QV09-F1-model_v4	21	0.875	8.794E+05	86	93	183	134	141	224
--------------------------------------------------------------------------------------FRPYLGAG-----------------------------------------------------------------------------------------
>AF-A0A0E9MJB7-F1-model_v4	24	0.666	1.287E+05	87	101	183	338	352	427
---------------------------------------------------------------------------------------RPYIGAGISYMIVFD---------------------------------------------------------------------------------
>AF-A0A258X7D1-F1-model_v4	38	0.722	6.200E+00	88	105	183	105	121	195
----------------------------------------------------------------------------------------PYVGAGINYTI-FGNRQN-----------------------------------------------------------------------------
>AF-A0A7Y7QT97-F1-model_v4	19	0.323	6.006E+06	101	132	183	193	216	219
-----------------------------------------------------------------------------------------------------PNGFVPGT--ARvqLNPL------IA--QVGLQY--------------------------------------------------
>AF-A0A0U3TJY8-F1-model_v4	25	0.538	6.781E+04	73	96	183	129	152	252
-------------------------------------------------------------------------VMA-KY-HYGRSdtKFRPYIGAGILY--------------------------------------------------------------------------------------
>AF-A0A4Y8ZX47-F1-model_v4	19	0.625	3.166E+06	44	51	183	10	17	217
--------------------------------------------ALLAATAA-----------------------------------------------------------------------------------------------------------------------------------
>AF-A0A5B2TC62-F1-model_v4	19	0.625	4.360E+06	66	73	183	105	112	238
------------------------------------------------------------------VGGLPPTV-------------------------------------------------------------------------------------------------------------
>AF-A0A2W4Z3E7-F1-model_v4	30	0.611	1.449E+03	88	104	183	164	181	256
----------------------------------------------------------------------------------------PYVGAGINYTkIFKTRDA------------------------------------------------------------------------------
>AF-A0A172YHF1-F1-model_v4	23	0.290	2.442E+05	121	174	183	138	174	194
-------------------------------------------------------------------------------------------------------------------------SWDPTAQLGVDYfLT--DW----------IAINGN------VQYTSLRPDVDNGI--------
>AF-A0A1L3GRR9-F1-model_v4	28	0.535	7.196E+03	69	95	183	105	130	214
---------------------------------------------------------------------LPPSL-YAKYhFMPESR-ISPYVGAGIN---------------------------------------------------------------------------------------
>AF-A0A0G3BHP1-F1-model_v4	29	0.500	3.790E+03	64	101	183	164	201	331
----------------------------------------------------------------ATVKQLPPTLILHRYFGEYN--ARFRPSLGIglNYTYFFD---------------------------------------------------------------------------------
>AF-A0A7C9HNP1-F1-model_v4	22	0.292	6.384E+05	73	138	183	132	194	236
-------------------------------------------------------------------------LMAQYHFGGMGR-FTPFVGAGwhwTN-----------------VSGVRtnvaydevtgLKlssDN-GFAAVAGLDYAIADGW--------------------------------------------
>AF-A0A656YKG8-F1-model_v4	61	0.409	8.822E-07	25	151	183	65	197	215
-------------------------SDTQLGLNFAYMLT-N-HVgiELLAATPFEHdvKIkGTalGA----AngklgTLKHLPPTL---------SvvyypldnkSAFQPYVGAGINYT--WiydehvGSRA-----EsAGFS--NFKAenSWGWAAQIGADYMINDKWminaQAR----YIDIST-------------------------------
>AF-A0A4S2H081-F1-model_v4	21	0.357	1.211E+06	111	135	183	160	184	231
---------------------------------------------------------------------------------------------------------------AALSDVNV-EN--AFGPalkLGLDYDIS-----------------------------------------------
>AF-A0A510IVC4-F1-model_v4	22	0.562	6.384E+05	116	131	183	198	213	280
--------------------------------------------------------------------------------------------------------------------LNLGDNWGYTWQLGVD---------------------------------------------------
>AF-V4PIY0-F1-model_v4	18	0.555	1.139E+07	27	35	183	91	99	197
---------------------------TNLTFTATY---------------------------------------------------------------------------------------------------------------------------------------------------
>AF-A0A4P7FAB9-F1-model_v4	20	0.300	2.298E+06	152	161	183	130	139	266
--------------------------------------------------------------------------------------------------------------------------------------------------------IERYKATGFP---------------------
>AF-J5L0A3-F1-model_v4	97	0.536	4.439E-18	21	131	183	0	105	144
---------------------FDVNSNAQLGLTATYMATDNLGVELLAATPFSH-----EI----TLGntlvgktkHLPPSLYAQYYFLDKDAKARPYVGAGVNYTTFFS--------EkAVLNgvtDLKLKDSWGPAFNAGVD---------------------------------------------------
>AF-A0A1X7AKX3-F1-model_v4	20	0.692	1.669E+06	87	99	183	136	148	236
---------------------------------------------------------------------------------------RPYVGFGLHYTHF-----------------------------------------------------------------------------------
>AF-A0A2N1ZCD7-F1-model_v4	17	0.714	2.161E+07	111	117	183	210	216	236
---------------------------------------------------------------------------------------------------------------AGVSRLS-----------------------------------------------------------------
>AF-A0A662E5A2-F1-model_v4	17	0.444	2.161E+07	43	51	183	4	12	217
-------------------------------------------LFVLAAILF-----------------------------------------------------------------------------------------------------------------------------------
>AF-A0A1Y4YD95-F1-model_v4	26	0.346	2.593E+04	86	170	183	118	196	208
--------------------------------------------------------------------------------------FHPYLGAG----PAFMRVFNTHDdavK----S-LHVKNAWGAVMQAGAEYqLTERFgvFLD---VKklilrtdasgYM------N----GARTHARVRLDP------------
>AF-A0A7X4W5I0-F1-model_v4	17	0.437	1.569E+07	124	139	183	50	63	192
----------------------------------------------------------------------------------------------------------------------------AFGLAG-GYL-FSDKL-------------------------------------------
>AF-A0A5C8BDT4-F1-model_v4	21	0.692	8.794E+05	79	91	183	133	145	239
-------------------------------------------------------------------------------FGSAQSTWRPYVG-------------------------------------------------------------------------------------------
>AF-A0A7W5NVF2-F1-model_v4	15	0.428	5.645E+07	73	91	183	115	133	218
-------------------------------------------------------------------------LTAQYHFTqlGDRFK--PYVG-------------------------------------------------------------------------------------------
>AF-A8DW24-F1-model_v4	127	0.637	1.265E-27	28	132	183	58	164	172
----------------------------QLGLTIGYMITDNISFEVLAATPFSH--TIS-TnllnlGDIAeT-KHLPPTFMLQYYFGEASSKFRPYVGAGINYTMFFDEGFNstGSG--ATLTDLKLKDSWGLAANAGFDY--------------------------------------------------
>AF-A0A4V1SHS5-F1-model_v4	17	0.454	2.161E+07	61	71	183	45	55	239
-------------------------------------------------------------GDIFTNGVQDP---------------------------------------------------------------------------------------------------------------
>AF-A0A1E7I015-F1-model_v4	18	0.384	8.272E+06	0	12	183	54	66	214
EFDEAAMYGGNLT--------------------------------------------------------------------------------------------------------------------------------------------------------------------------
>AF-I5CRR3-F1-model_v4	20	0.857	1.669E+06	85	91	183	87	93	196
-------------------------------------------------------------------------------------KFRPYLG-------------------------------------------------------------------------------------------
>AF-A0A1Q3JMR8-F1-model_v4	27	0.444	1.366E+04	66	99	183	66	89	164
------------------------------------------------------------------QYHLQPTdpL------------FRPYVGVGLNYTIF-----------------------------------------------------------------------------------
>AF-A0A2X2YNQ4-F1-model_v4	215	0.821	1.152E-56	2	105	183	24	135	139
--GEFFIRAGSATVRPTEGaggtlghlNGFDVSNNTQLGLTFTYMATDNIGIELLAATPFRHKIGTGDTGDIATVRHLPPTLMAQWYFGDASSKLRPYIGAGVNYTTFFDEGFN-----------------------------------------------------------------------------
>AF-A0A6H3H6M1-F1-model_v4	19	0.322	3.166E+06	157	178	183	248	278	362
-------------------------------------------------------------------------------------------------------------------------------------------------------------LGGLLAAGadigslqSLLLDPALFqrIWDAG----
>AF-A0A1J4VQD4-F1-model_v4	17	0.400	1.569E+07	105	141	183	121	160	203
---------------------------------------------------------------------------------------------------------NDHGT-GTLNDSHLKletdNSFaiklGA----GVDWFINEKWALN-----------------------------------------
>AF-A0A549T0W1-F1-model_v4	24	0.476	1.773E+05	24	43	183	197	217	277
------------------------TSVGVAGQIgFDYMITPNIGV-------------------------------------------------------------------------------------------------------------------------------------------
>AF-A0A2S6N5F0-F1-model_v4	18	0.285	8.272E+06	150	173	183	203	230	326
------------------------------------------------------------------------------------------------------------------------------------------------------PITVVYHLdnfGAFQPYAGVGVAPgFSF---------
>AF-A0A7X6DS13-F1-model_v4	16	0.500	4.099E+07	18	27	183	70	79	226
------------------GDIFSVGLNI-----------------------------------------------------------------------------------------------------------------------------------------------------------
>AF-A0A1V6K3X5-F1-model_v4	15	0.800	5.645E+07	69	73	183	88	92	190
---------------------------------------------------------------------LPVTL-------------------------------------------------------------------------------------------------------------
>AF-A0A426V2P3-F1-model_v4	18	0.318	8.272E+06	93	114	183	42	63	350
---------------------------------------------------------------------------------------------RIGYTTLKPSNKNGNATELGQR--------------------------------------------------------------------
>AF-A0A3M8STK3-F1-model_v4	21	0.241	1.211E+06	125	170	183	93	134	242
-----------------------------------------------------------------------------------------------------------------------------ATLSASYYVTDNiaveawgaaDKLghrVN----------TANGKAG------SVNSQP------------
>AF-A0A1I7ALI9-F1-model_v4	16	0.500	2.976E+07	108	118	183	85	98	196
------------------------------------------------------------------------------------------------------------GKAAGSVDrlpLNL----------------------------------------------------------------
>AF-A0A3S3RR07-F1-model_v4	17	0.217	1.569E+07	127	146	183	63	85	231
-------------------------------------------------------------------------------------------------------------------------------QPGLSHEMNSDeafKFGVILSKY------------------------------------
>AF-A0A521YLQ6-F1-model_v4	33	0.362	2.115E+02	69	141	183	192	266	359
---------------------------------------------------------------------LPPLVMLTRYFGDKNATWRPSLGVGGAYAIFFDS-KVPqlvstysGGK----TTVSLKNSFGFGGFAGLQYRIDERWHLN-----------------------------------------
>AF-A0A7S8FHN7-F1-model_v4	18	0.666	1.139E+07	152	157	183	159	164	209
--------------------------------------------------------------------------------------------------------------------------------------------------------GADYKL-------------------------
>AF-A0A8A3BG62-F1-model_v4	140	0.598	6.790E-32	25	146	183	18	144	146
-------------------------SNTQLGLTLGYMFTDNISFEVLAATPFSHKISTSGGelgslGDIgET-KHLPPTFMVQYYFGEANSTFRPYVGAGLNYTTFFDESFNSTG---TNNALSdLKldDSWGLAANVGFDYmL-NDSWFLNASVWY------------------------------------
>AF-A0A3R8S3E5-F1-model_v4	31	0.390	7.629E+02	78	145	183	193	269	365
------------------------------------------------------------------------------YWGDKNAKFRPYtgVMAM--YAIFFDtkatSTLNDYlG---GVSPndtsVSLKNAFGIGPSLGFKYQFNEDWHVslNIgSVK-------------------------------------
>AF-A0A2U8FQE7-F1-model_v4	23	0.538	3.365E+05	69	91	183	205	227	373
---------------------------------------------------------------------LPP-L-AVFgrYFGnRESR-FRPYLG-------------------------------------------------------------------------------------------
>AF-A0A377N9S9-F1-model_v4	127	0.595	1.265E-27	11	129	183	32	157	162
-----------ATVRPTEGsdnvmglGSFNIDNNTQMGLTLGYMFTDNIGVELLGATPFKHKvglnsTGT-----IAEVKQLPPSLMAQYYFGDRQDKLRPYVGLGVNYTTFYDADFNQTGRDAGLSDLSVKDSWAWRRRSG-----------------------------------------------------
>AF-A0A4U2DH03-F1-model_v4	140	0.619	9.547E-32	15	125	183	5	112	113
---------------NTE---FSVDSNTQLGLTFGYMFTDNISFEVLAASPFSH--NISATGLGEIADtkHLPPTFMVQYYFGQANSYFRPYVGAGINYTVFFDESLNQGAKDLGLSDLSLDDSWGLA---------------------------------------------------------
>AF-A0A0W0HLZ9-F1-model_v4	80	0.417	7.936E-13	0	129	183	24	171	176
EEG-DFIvRAGVAHVQPNEDSGEVRldgakvpgtkaTVNGenQLGLTFAYMLTQ--HVgiELLAATPFSHtvsvK------GLGPGLDGkladikqLPPTLslqyypMEP------SSRFQPYAGVGINYTTFFDNDLTSNRKNQGFSNLKLKDSVGLAAQLG-----------------------------------------------------
>AF-A0A519G2U2-F1-model_v4	44	0.393	9.528E-02	78	159	183	207	288	364
------------------------------------------------------------------------------YFGGKDSMFRPYVGLGaM-YAMFFDTRAtsslNAY---AGGSTQvSLKNAFGVGPFVGLKTQISDDWFVH-VSAGqITIKTTA--KLTT-----------------------
>AF-A0A8B3JSN4-F1-model_v4	191	0.792	1.005E-48	0	89	183	21	117	121
EAGEFFIRAGSATVRPTEGsdsvlgmGGFNVSNNTQLGLTFTYMATENIGVELLAATPFRH----RvglgPTGDIATVHHLPPTLMAQWYFGDASSKVRPY---------------------------------------------------------------------------------------------
>AF-A0A1F4ZVK7-F1-model_v4	21	0.400	1.211E+06	110	130	183	7	31	221
--------------------------------------------------------------------------------------------------------------AAGLGALSlliaLPASAGAQDYDGP----------------------------------------------------
>AF-A0A2V7WFJ4-F1-model_v4	18	0.714	1.139E+07	69	75	183	7	13	207
---------------------------------------------------------------------LLFTLMA-----------------------------------------------------------------------------------------------------------
>AF-A0A5S3XZL0-F1-model_v4	43	0.406	2.498E-01	26	151	183	0	131	134
--------------------------NTQLG----------ITVdyafndqwmlELIAATPFSHDvegTGGLAGNKIADIKHLPPSLVAQYHF-LDSSYAlRPFVGVGINYTTFFD--------EqpsaalkATLNtdDVEVKldDSFGFVAQVGANYKIDEKWgLhamVSI----MDIDT-------------------------------
>AF-A0A2V6PRZ1-F1-model_v4	18	0.473	8.272E+06	123	141	183	156	168	212
---------------------------------------------------------------------------------------------------------------------------GAVGL-GVDY-----FLVR-----------------------------------------
>AF-A0A3A5AH19-F1-model_v4	17	0.538	1.569E+07	119	131	183	43	51	216
-----------------------------------------------------------------------------------------------------------------------KDS----GLSGVD---------------------------------------------------
>AF-A0A7C1AT97-F1-model_v4	17	0.433	1.569E+07	89	113	183	102	125	193
-----------------------------------------------------------------------------------------YAGAGIGY------SFNDsetpeSMKAAGL---------------------------------------------------------------------
>AF-A0A2A7SA93-F1-model_v4	39	0.700	3.262E+00	78	97	183	120	139	226
------------------------------------------------------------------------------YFGSPQNKLRPYVGAGMNYT-------------------------------------------------------------------------------------
>AF-A0A356R5V8-F1-model_v4	16	0.500	2.976E+07	124	133	183	30	39	374
----------------------------------------------------------------------------------------------------------------------------ADRQVFLDGL-------------------------------------------------
>AF-A0A7X9K1Z4-F1-model_v4	18	0.258	8.272E+06	123	137	183	142	172	208
---------------------------------------------------------------------------------------------------------------------------GGAGFLGLgaswrlsplweffseiDYLIRTA---------------------------------------------
>AF-A0A4Q9GXG8-F1-model_v4	40	0.666	1.716E+00	69	92	183	230	253	421
---------------------------------------------------------------------LPPTVMFGRYWGDANAKFRPYTGA------------------------------------------------------------------------------------------
>AF-A0A521ZII8-F1-model_v4	25	0.500	9.342E+04	122	141	183	269	288	387
--------------------------------------------------------------------------------------------------------------------------FGFGPFVGVQSAINDDWHVN-----------------------------------------
>AF-A0A3N5IUS3-F1-model_v4	19	0.545	4.360E+06	42	52	183	100	110	442
------------------------------------------GLELSADTFER----------------------------------------------------------------------------------------------------------------------------------
>AF-A0A7X7P366-F1-model_v4	29	0.388	3.790E+03	123	140	183	230	247	298
---------------------------------------------------------------------------------------------------------------------------GFFGLVGLRYQMVRNAAV------------------------------------------
>AF-A0A4Q5VXS5-F1-model_v4	21	0.727	8.794E+05	78	88	183	206	216	369
------------------------------------------------------------------------------YFGNKDSKFRP----------------------------------------------------------------------------------------------
>AF-A0A2Z5A618-F1-model_v4	19	0.250	4.360E+06	125	144	183	100	122	351
-----------------------------------------------------------------------------------------------------------------------------FGQPGVglrPYV-SGGFAhQSISN--------------------------------------
>AF-A0A3N2DPL0-F1-model_v4	16	0.800	4.099E+07	175	179	183	56	60	208
-------------------------------------------------------------------------------------------------------------------------------------------------------------------------------FNAGY---
>AF-A0A1F4N4X1-F1-model_v4	21	0.487	8.794E+05	69	101	183	212	244	410
---------------------------------------------------------------------LPP--MAKFgyYFG---NKNwvvRPYVGiAAM-YAIFFD---------------------------------------------------------------------------------
>AF-A0A7V2MX30-F1-model_v4	20	0.500	1.669E+06	119	131	183	347	360	411
-----------------------------------------------------------------------------------------------------------------------KGRDHAlAGLVGVG---------------------------------------------------
>AF-A0A7Y4TDY8-F1-model_v4	14	0.750	1.071E+08	45	48	183	4	7	199
---------------------------------------------LLAF--------------------------------------------------------------------------------------------------------------------------------------
>AF-A0A2K4L797-F1-model_v4	20	0.400	1.669E+06	153	170	183	159	178	349
---------------------------------------------------------------------------------------------------------------------------------------------------------ADYKLDnGKWDYiPSVGLGV------------
>AF-A0A2D9N5U8-F1-model_v4	19	0.416	6.006E+06	38	60	183	171	192	194
--------------------------------------IANIPVEsSLRYIGFG--IGIAAT--------------------------------------------------------------------------------------------------------------------------
>AF-A0A226WUM4-F1-model_v4	31	0.386	1.051E+03	16	96	183	56	141	223
----------------TEtGTGASVDNaDTF-GLTATYfI-TDHI-----AATavlgvpPK-------FTlsgsgslsslGQIGTAYEWSPTL-LLKyYFNDAQSRLRPYLGAGGSY--------------------------------------------------------------------------------------
>AF-A0A3B9NX30-F1-model_v4	21	0.857	1.211E+06	110	116	183	72	78	193
--------------------------------------------------------------------------------------------------------------EAGLSGL------------------------------------------------------------------
>AF-A0A1F3T208-F1-model_v4	18	1.00	1.139E+07	114	118	183	204	208	438
------------------------------------------------------------------------------------------------------------------SDLSL----------------------------------------------------------------
>AF-A0A1G1GJA8-F1-model_v4	18	0.375	8.272E+06	123	141	183	156	178	237
---------------------------------------------------------------------------------------------------------------------------GAAHLSSVDvsYQ-NikgRYWDSS-----------------------------------------
>AF-A0A838QNU3-F1-model_v4	17	0.466	1.569E+07	39	48	183	33	47	214
---------------------------------------PNIGVyipttELVRA--------------------------------------------------------------------------------------------------------------------------------------
>AF-A0A2F0ALT0-F1-model_v4	15	0.600	5.645E+07	43	47	183	326	330	459
-------------------------------------------VELVE---------------------------------------------------------------------------------------------------------------------------------------
>AF-A0A2V9CM63-F1-model_v4	17	0.833	1.569E+07	176	181	183	70	75	232
--------------------------------------------------------------------------------------------------------------------------------------------------------------------------------VAGYRF-
>AF-A0A849WTK1-F1-model_v4	22	0.245	4.635E+05	120	172	183	99	146	317
------------------------------------------------------------------------------------------------------------------------ASFTAEktPFSDSLYLGS-----NIgsvSV-------TES-KSGsatGLGLSVSQNLDDFV----------
>AF-A0A2E0W1Z1-F1-model_v4	17	0.312	1.569E+07	127	142	183	111	125	193
-------------------------------------------------------------------------------------------------------------------------------QSGNANVING-FPVGI----------------------------------------
>AF-A0A3N5JY08-F1-model_v4	19	0.416	6.006E+06	115	126	183	118	129	216
-------------------------------------------------------------------------------------------------------------------GLVFFDPKTAAG--------------------------------------------------------
>AF-A0A7V5FUA4-F1-model_v4	20	0.357	1.669E+06	110	137	183	27	45	211
--------------------------------------------------------------------------------------------------------------EDDLS-LRLW------GQVSPF--ISGD---------------------------------------------
>AF-A0A351C4Q7-F1-model_v4	16	0.300	2.976E+07	66	75	183	99	108	374
------------------------------------------------------------------PYDQFGGLMA-----------------------------------------------------------------------------------------------------------
>AF-A0A1H6XW17-F1-model_v4	19	0.428	3.166E+06	152	165	183	54	63	213
--------------------------------------------------------------------------------------------------------------------------------------------------------TAN----GAQFGAN-----------------
>AF-A0A2D7PRG1-F1-model_v4	19	0.500	6.006E+06	134	141	183	195	202	218
--------------------------------------------------------------------------------------------------------------------------------------TNRIKVVN-----------------------------------------
>AF-A0A2P6BWF6-F1-model_v4	20	0.434	1.669E+06	13	34	183	166	184	194
-------------SRDIEIGG----LNTDVDLTyFT----------------------------------------------------------------------------------------------------------------------------------------------------
>AF-A0A7W1VPH0-F1-model_v4	22	0.342	4.635E+05	86	146	183	306	364	401
--------------------------------------------------------------------------------------WVPYVMAGM------GVTyaeFND-RKPVGLgvpvaaSGFSPAVSAGA----GFEYFIARNFSVNTDVRY------------------------------------
>AF-A0A525D9Q3-F1-model_v4	20	0.571	2.298E+06	78	91	183	178	189	211
------------------------------------------------------------------------------YFGEPSS--SPYLG-------------------------------------------------------------------------------------------
>AF-A0A3B9ZZS3-F1-model_v4	19	0.400	3.166E+06	110	130	183	115	139	226
--------------------------------------------------------------------------------------------------------------ADRLFFLSEKFSAHAgAGAmsiSGV----------------------------------------------------
>AF-A0A7V7BR75-F1-model_v4	19	0.363	3.166E+06	42	52	183	430	440	448
------------------------------------------HSELQFTIGFR----------------------------------------------------------------------------------------------------------------------------------
>AF-A0A496TU03-F1-model_v4	17	0.500	2.161E+07	45	52	183	15	22	401
---------------------------------------------LLPATLWG----------------------------------------------------------------------------------------------------------------------------------
>AF-A0A4P2QZ07-F1-model_v4	18	0.833	8.272E+06	43	48	183	132	137	377
-------------------------------------------VELLRA--------------------------------------------------------------------------------------------------------------------------------------
>AF-I4B1K5-F1-model_v4	17	0.833	2.161E+07	176	181	183	361	366	367
--------------------------------------------------------------------------------------------------------------------------------------------------------------------------------SAGYVF-
>AF-A0A841GXZ0-F1-model_v4	18	0.285	1.139E+07	112	134	183	19	42	201
----------------------------------------------------------------------------------------------------------------GLSAQV---SKNAglllnAHVLGSG-LT------------------------------------------------
>AF-A0A2N2FWW9-F1-model_v4	19	0.352	4.360E+06	16	29	183	338	354	415
----------------IEGHTDSVGsdaSNMRL---------------------------------------------------------------------------------------------------------------------------------------------------------
>AF-A0A7Y4TEX3-F1-model_v4	17	0.583	2.161E+07	22	33	183	57	67	211
----------------------RPTLNT-SGLTF-----------------------------------------------------------------------------------------------------------------------------------------------------
>AF-A0A372F3C2-F1-model_v4	17	0.350	2.161E+07	78	91	183	99	118	199
------------------------------------------------------------------------------YFGqqgeAFRPKlfAGPYLG-------------------------------------------------------------------------------------------
>AF-A3ZLB7-F1-model_v4	20	0.625	2.298E+06	28	35	183	299	306	381
----------------------------ALGLGATY---------------------------------------------------------------------------------------------------------------------------------------------------
>AF-A0A496RQP7-F1-model_v4	19	0.428	6.006E+06	125	138	183	56	68	217
-----------------------------------------------------------------------------------------------------------------------------FGASI-GYGINRDF--------------------------------------------
>AF-A0A2V7NU02-F1-model_v4	18	0.538	1.139E+07	156	168	183	167	176	235
------------------------------------------------------------------------------------------------------------------------------------------------------------KLGR---SRSVRL--------------
>AF-A0A2G2K0B8-F1-model_v4	16	0.555	2.976E+07	168	176	183	245	252	292
------------------------------------------------------------------------------------------------------------------------------------------------------------------------LRPW-FIFR------
>AF-A0A4U0EPC2-F1-model_v4	21	0.256	1.211E+06	148	181	183	113	143	426
----------------------------------------------------------------------------------------------------------------------------------------------------GIDGMFNY-------YFS-GLSkrskLKPFIgAGAGYTW-
>AF-A0A350F2R4-F1-model_v4	24	0.333	1.287E+05	152	177	183	378	405	410
--------------------------------------------------------------------------------------------------------------------------------------------------------TWNHKLevnGTEFRGDfSSVQI--QFGFRA-----
>AF-A0A2X0VNB6-F1-model_v4	22	0.384	6.384E+05	120	132	183	170	182	340
------------------------------------------------------------------------------------------------------------------------DSKGAEIESDLGY--------------------------------------------------
>AF-A0A7C7X8Y8-F1-model_v4	19	0.538	3.166E+06	158	170	183	161	173	213
--------------------------------------------------------------------------------------------------------------------------------------------------------------GGFSLHLSDRLIP------------
>AF-A0A7V1XHM5-F1-model_v4	17	0.235	2.161E+07	112	167	183	89	144	231
----------------------------------------------------------------------------------------------------------------HLNNLRV-PS--EEGFeVTavelSGYYI-----VPISSehvhFY--IGGGFG--LyDGERLHtfANVR---------------
>AF-A0A850AJJ5-F1-model_v4	18	0.346	8.272E+06	122	143	183	103	126	208
--------------------------------------------------------------------------------------------------------------------------KIAFGQSNVkPYAlvgGNIGFL--MS---------------------------------------
>AF-A0A3N5SXK4-F1-model_v4	17	0.625	1.569E+07	24	31	183	157	164	218
------------------------INNTQFGV-------------------------------------------------------------------------------------------------------------------------------------------------------
>AF-A0A6L9L7H8-F1-model_v4	19	0.253	3.166E+06	114	176	183	153	210	218
------------------------------------------------------------------------------------------------------------------SNLSS-SNKSA--LSGVAGLglmIDLPKVS--------IPITLNYerYVTGYQF--SteyNRVKVKSEGFS------
>AF-A0A1F3CE33-F1-model_v4	18	0.318	8.272E+06	111	132	183	154	170	223
---------------------------------------------------------------------------------------------------------------AGLN-----YSFTDAASVFLGY--------------------------------------------------
>AF-F2JXR4-F1-model_v4	16	0.666	2.976E+07	42	47	183	110	115	207
------------------------------------------GLELNA---------------------------------------------------------------------------------------------------------------------------------------
>AF-A0A3D0Q8A4-F1-model_v4	21	0.428	1.211E+06	112	131	183	36	55	220
----------------------------------------------------------------------------------------------------------------GLSIPSGKFSKTDgEGA-GVA---------------------------------------------------
>AF-A0A3A0D8V5-F1-model_v4	19	0.555	3.166E+06	40	48	183	180	188	302
----------------------------------------PTGVELDDA--------------------------------------------------------------------------------------------------------------------------------------
>AF-A0A7C3DQS0-F1-model_v4	19	0.888	3.166E+06	104	112	183	351	358	431
--------------------------------------------------------------------------------------------------------FND-GKEAG----------------------------------------------------------------------
>AF-A0A5S9QYM0-F1-model_v4	19	0.294	3.166E+06	157	181	183	242	273	525
-------------------------------------------------------------------------------------------------------------------------------------------------------------LGGAVLKHRLSgiVDDKkvtyqafSWM--AGYYF-
>AF-A0A177QQ77-F1-model_v4	18	0.625	1.139E+07	125	132	183	161	168	205
-----------------------------------------------------------------------------------------------------------------------------FGGVGVGY--------------------------------------------------
>AF-A0A3P1CHF7-F1-model_v4	19	0.533	4.360E+06	83	97	183	133	144	235
-----------------------------------------------------------------------------------SNFK-PYV--GISYT-------------------------------------------------------------------------------------
>AF-A0A3R5Y4N1-F1-model_v4	18	0.388	1.139E+07	121	135	183	149	166	202
-------------------------------------------------------------------------------------------------------------------------NKFDFGLVgGVGfsYLRN-----------------------------------------------
>AF-A0A2E3WVH1-F1-model_v4	17	0.206	1.569E+07	119	141	183	73	101	194
-----------------------------------------------------------------------------------------------------------------------KQSFrlTGDTESTVAttefELIGVDFVLS-----------------------------------------
>AF-A0A841GXY6-F1-model_v4	19	0.875	4.360E+06	83	90	183	104	110	199
-----------------------------------------------------------------------------------SS-FRPYV--------------------------------------------------------------------------------------------
>AF-A0A660SW78-F1-model_v4	16	0.307	2.976E+07	96	118	183	47	71	203
------------------------------------------------------------------------------------------------YGTKLTAGFSAGGFAE-LVPidnLSV----------------------------------------------------------------
>AF-A0A350V5E3-F1-model_v4	17	0.250	2.161E+07	35	52	183	140	159	207
-----------------------------------YIDpIDNTvTVAQVSQTNAG----------------------------------------------------------------------------------------------------------------------------------
>AF-A0A1F3XZA8-F1-model_v4	16	0.500	4.099E+07	83	90	183	105	114	191
-----------------------------------------------------------------------------------NRKFPvqPYV--------------------------------------------------------------------------------------------
>AF-A0A2Z4GF56-F1-model_v4	17	0.218	2.161E+07	116	165	183	101	153	200
--------------------------------------------------------------------------------------------------------------------LNDKGN--DFRPkimLGP-YL---GFLagasgSNTSgnNF-----TGENFKsidFGGkAAAGFN-----------------
>AF-A0A7C3HUI2-F1-model_v4	17	0.352	1.569E+07	5	21	183	115	130	211
-----FIVFGGGI-RYIEGTGQ-----------------------------------------------------------------------------------------------------------------------------------------------------------------
>AF-D2QIP7-F1-model_v4	19	1.00	4.360E+06	29	34	183	10	15	222
-----------------------------LGLTFT----------------------------------------------------------------------------------------------------------------------------------------------------
>AF-A0A085W4A7-F1-model_v4	16	0.444	4.099E+07	22	30	183	95	103	356
----------------------VNTQSTQQG--------------------------------------------------------------------------------------------------------------------------------------------------------
>AF-A0A661EGA5-F1-model_v4	23	0.303	2.442E+05	85	135	183	22	68	218
-------------------------------------------------------------------------------------KF--YVG------GDFAVGF--GTKEDkigtttagddiTLS---------AGGGVGfglnVGYVIN-----------------------------------------------
>AF-A0A0K2J7G4-F1-model_v4	26	0.348	3.573E+04	123	158	183	212	242	445
---------------------------------------------------------------------------------------------------------------------------GAAvgILVGeLGYwisdLIFRD------------PTGYNYKLT------------------------
>AF-A0A7C5CA77-F1-model_v4	19	0.363	4.360E+06	90	111	183	172	186	490
------------------------------------------------------------------------------------------VGFGISE-------FSDGTFEA-----------------------------------------------------------------------
>AF-A0A7V3HLI0-F1-model_v4	17	0.450	2.161E+07	126	145	183	154	168	196
------------------------------------------------------------------------------------------------------------------------------GLVGVYFRIPR----N-SLW-------------------------------------
>AF-A0A366JA66-F1-model_v4	16	0.347	4.099E+07	112	132	183	14	31	186
----------------------------------------------------------------------------------------------------------------GASAVSV-----ADTraQVGAGY--------------------------------------------------
>AF-B3ESF5-F1-model_v4	16	0.500	4.099E+07	150	158	183	47	56	212
------------------------------------------------------------------------------------------------------------------------------------------------------DGIAlRGKLG------------------------
>AF-A0A1I2F3U5-F1-model_v4	15	0.214	5.645E+07	128	141	183	3	13	222
--------------------------------------------------------------------------------------------------------------------------------LHSRY---NFKLLN-----------------------------------------
>AF-A0A4Y6PM47-F1-model_v4	17	0.333	1.569E+07	105	133	183	81	104	229
---------------------------------------------------------------------------------------------------------PGGGWEARV--LVGTDSWlGFEAA----YL-------------------------------------------------
>AF-A0A7X3UWS6-F1-model_v4	16	0.750	2.976E+07	127	134	183	221	228	230
-------------------------------------------------------------------------------------------------------------------------------QAGVDYRI------------------------------------------------
>AF-A0A2V8HJL9-F1-model_v4	20	0.392	1.669E+06	7	33	183	265	288	360
-------HATSAT---TETIDDVtVTVN-DVPQTF-----------------------------------------------------------------------------------------------------------------------------------------------------
>AF-A0A1G0CKR0-F1-model_v4	18	0.500	1.139E+07	151	158	183	159	166	204
-------------------------------------------------------------------------------------------------------------------------------------------------------IGFNWKLG------------------------
>AF-A0A7C7XZ88-F1-model_v4	19	0.272	4.360E+06	156	176	183	174	195	255
------------------------------------------------------------------------------------------------------------------------------------------------------------KADRGPLAPVLeGLDPDVDIDS------
>AF-A0A5C5ZUD6-F1-model_v4	16	0.444	4.099E+07	22	30	183	142	150	269
----------------------NLRNSTQPG--------------------------------------------------------------------------------------------------------------------------------------------------------
>AF-A0A5C6CSF2-F1-model_v4	19	0.238	3.166E+06	162	182	183	264	284	301
------------------------------------------------------------------------------------------------------------------------------------------------------------------ADGVNTLNNFSFTAGLEYRFG
>AF-A0A0C5V1S9-F1-model_v4	17	0.368	1.569E+07	116	133	183	415	427	472
--------------------------------------------------------------------------------------------------------------------LSQK------RADGVkGYL-------------------------------------------------
>AF-A0A3N5K2L5-F1-model_v4	19	0.217	6.006E+06	116	133	183	364	386	519
--------------------------------------------------------------------------------------------------------------------VSLFYRFHFsshlsAGVRMSGYV-------------------------------------------------
>AF-A0A1R1I280-F1-model_v4	17	0.300	2.161E+07	121	140	183	40	59	335
-------------------------------------------------------------------------------------------------------------------------NDGWAAFARLGYRFNPNWRV------------------------------------------
>AF-F6GCT3-F1-model_v4	16	0.500	2.976E+07	93	98	183	241	246	389
---------------------------------------------------------------------------------------------TINYGI------------------------------------------------------------------------------------
>AF-A0A368JPS7-F1-model_v4	23	0.313	2.442E+05	87	141	183	97	158	205
---------------------------------------------------------------------------------------RYYVGQssfkpfvGISYT-----YARSYGKWRDLDPVRSesitKGySRTLAPAIGVAYFINRHVLLS-----------------------------------------
>AF-A0A7Y1VSP9-F1-model_v4	18	0.305	1.139E+07	107	139	183	147	178	209
-----------------------------------------------------------------------------------------------------------HTKAA----LNLIGGFGTLINLTPRlYLdIDmRGFL-------------------------------------------
>AF-A0A7Y1ZM26-F1-model_v4	28	0.409	9.915E+03	114	135	183	1151	1169	1219
------------------------------------------------------------------------------------------------------------------NNLSL--SKRRARAV-VIYLMS-----------------------------------------------
>AF-P16454-F1-model_v4	19	0.666	3.166E+06	173	181	183	169	177	178
-----------------------------------------------------------------------------------------------------------------------------------------------------------------------------WMLGAGYRF-
>AF-A0A524L6S3-F1-model_v4	17	0.407	1.569E+07	89	105	183	37	62	220
-----------------------------------------------------------------------------------------YVGAHGVYavedfdirGT-ADNdfGFN-----------------------------------------------------------------------------
>AF-A0A257TB91-F1-model_v4	16	0.314	2.976E+07	128	155	183	245	277	301
--------------------------------------------------------------------------------------------------------------------------------VGLKYHWNDHWALRIDL--MDelTlssaQTsTFNY---------------------------
>AF-A0A7W0LD10-F1-model_v4	17	0.800	1.569E+07	132	136	183	114	118	337
------------------------------------------------------------------------------------------------------------------------------------YLIRR----------------------------------------------
>AF-A0A7C8CIM4-F1-model_v4	16	0.750	2.976E+07	45	51	183	17	24	221
---------------------------------------------LLAmATPA-----------------------------------------------------------------------------------------------------------------------------------
>AF-T0L6V0-F1-model_v4	18	0.454	1.139E+07	150	158	183	160	170	207
------------------------------------------------------------------------------------------------------------------------------------------------------GITFDYKerLG------------------------
>AF-A0A7G9FE72-F1-model_v4	20	0.413	2.298E+06	1	29	183	19	38	216
-ATE-FILA--PTV------GFSNTTSTDL---------------------------------------------------------------------------------------------------------------------------------------------------------
>AF-A0A0S7YVM9-F1-model_v4	17	0.303	1.569E+07	160	181	183	87	119	223
----------------------------------------------------------------------------------------------------------------------------------------------------------------AQLDASnidVRNQPDVAgswrIAhldlGARYHF-
>AF-A0A222GBL6-F1-model_v4	20	0.321	1.669E+06	108	134	183	312	333	377
------------------------------------------------------------------------------------------------------------GKQAQNQPLSL------ARAQTLAYaLM------------------------------------------------
>AF-A0A2V8CEM5-F1-model_v4	18	0.529	8.272E+06	110	125	183	373	387	408
--------------------------------------------------------------------------------------------------------------EA-QSA-RLKASDvGAA---------------------------------------------------------
>AF-A0A1G7D420-F1-model_v4	36	0.418	2.238E+01	44	100	183	72	127	128
--------------------------------------------ELLAATPFehdvsvS---GIGY----AGsVKHLPPTL---------SlnyrfptqpaSK--PYVGLGVNYTTFF----------------------------------------------------------------------------------
>AF-A0A7W2FY11-F1-model_v4	21	0.666	8.794E+05	126	137	183	100	111	193
------------------------------------------------------------------------------------------------------------------------------GNVGVHYLKQRD---------------------------------------------
>AF-A0A6C0GCS3-F1-model_v4	17	0.210	2.161E+07	140	167	183	94	121	200
--------------------------------------------------------------------------------------------------------------------------------------------PCMSQFY----------LGvtkfrlflnmGFLVGYSVS---------------
>AF-A0A328RM46-F1-model_v4	17	0.285	1.569E+07	143	149	183	42	48	204
-----------------------------------------------------------------------------------------------------------------------------------------------SSKYIGT---------------------------------
>AF-A0A349LI57-F1-model_v4	17	0.333	2.161E+07	121	139	183	162	179	232
-------------------------------------------------------------------------------------------------------------------------SFGssFFGTLG---LGNRWFV-------------------------------------------
>AF-A0A1V0KVG4-F1-model_v4	20	0.583	1.669E+06	113	124	183	729	740	1232
-----------------------------------------------------------------------------------------------------------------LVALSGKDSDGD----------------------------------------------------------
>AF-A0A7Y5GQL5-F1-model_v4	21	0.636	1.211E+06	173	182	183	79	89	203
-----------------------------------------------------------------------------------------------------------------------------------------------------------------------------FTFSAGfYRAG
>AF-A0A7C7Y0U7-F1-model_v4	22	0.307	6.384E+05	149	169	183	132	157	213
-----------------------------------------------------------------------------------------------------------------------------------------------------TGRIQPYALFGlgvmeADLEDSVGLG-------------
>AF-A0A5E4PE53-F1-model_v4	18	0.625	1.139E+07	155	162	183	130	137	223
-----------------------------------------------------------------------------------------------------------------------------------------------------------YALGGAAA--------------------
>AF-A0A2V7ZVY5-F1-model_v4	18	0.529	8.272E+06	110	125	183	325	339	360
--------------------------------------------------------------------------------------------------------------EA-QSA-RLKASDvGAA---------------------------------------------------------
>AF-A0A2T4VNX1-F1-model_v4	18	0.323	8.272E+06	125	155	183	116	143	216
-----------------------------------------------------------------------------------------------------------------------------AGQaaVTVG-LTATA-LQP----YlMGGIGIQNY---------------------------
>AF-A0A523N7M5-F1-model_v4	17	0.290	1.569E+07	20	49	183	183	206	219
--------------------GASCGGGGCgLGL-------FGTGVADLNFT-------------------------------------------------------------------------------------------------------------------------------------
>AF-A0A7Y3BPE2-F1-model_v4	17	0.321	2.161E+07	158	181	183	203	229	266
--------------------------------------------------------------------------------------------------------------------------------------------------------------GGASLGVGVRVPVikWlsVAI-GFDYTF-
>AF-A0A5S3PYM1-F1-model_v4	19	0.666	3.166E+06	174	182	183	187	195	197
------------------------------------------------------------------------------------------------------------------------------------------------------------------------------MLSANYRFG
>AF-A0A3C1F9K9-F1-model_v4	17	0.206	1.569E+07	123	170	183	42	85	221
---------------------------------------------------------------------------------------------------------------------------TDWGEVNVDDQT-----DNIS---------HDAKLGHPglggeisalyFVHPRVALGV------------
>AF-A0A3N5LLU5-F1-model_v4	18	0.750	1.139E+07	110	117	183	93	99	267
--------------------------------------------------------------------------------------------------------------EAGLN-LS-----------------------------------------------------------------
>AF-A0A4Q5V3F5-F1-model_v4	17	0.257	1.569E+07	147	164	183	106	140	161
---------------------------------------------------------------------------------------------------------------------------------------------------IGIYTIlkasANYtafsasmgylvlpKLDAAAYYD------------------
>AF-A0A3B0TZ03-F1-model_v4	19	0.444	6.006E+06	30	47	183	152	163	200
------------------------------GLTFGA------GVELFE---------------------------------------------------------------------------------------------------------------------------------------
>AF-A0A1B8QFQ8-F1-model_v4	16	0.304	2.976E+07	42	64	183	6	25	202
------------------------------------------TLALLLA---SAAITTGAHAATA----------------------------------------------------------------------------------------------------------------------
>AF-A0A354C063-F1-model_v4	19	0.233	4.360E+06	115	144	183	9	26	238
-------------------------------------------------------------------------------------------------------------------ALSQKG--HEQTLV----------LNNGSR--------------------------------------
>AF-A0A4Q3PI00-F1-model_v4	20	0.266	2.298E+06	127	141	183	63	76	268
-------------------------------------------------------------------------------------------------------------------------------ANDNLYLTHG-FQVN-----------------------------------------
>AF-A0A5C5V3R2-F1-model_v4	19	0.714	4.360E+06	29	35	183	200	206	281
-----------------------------LGLGATY---------------------------------------------------------------------------------------------------------------------------------------------------
>AF-E8LJ34-F1-model_v4	18	0.258	8.272E+06	38	51	183	249	279	329
--------------------------------------TDRIGSEaynqtlsekraqavadqLQAAGVA-----------------------------------------------------------------------------------------------------------------------------------
>AF-A1ZX07-F1-model_v4	19	0.409	3.166E+06	109	126	183	46	67	354
-------------------------------------------------------------------------------------------------------------KEAyrllTLSGLYLDDRDMAEH--------------------------------------------------------
>AF-A0A7Y3EDN9-F1-model_v4	19	0.428	6.006E+06	17	29	183	4	17	210
-----------------EGGGARLRpSRTAL---------------------------------------------------------------------------------------------------------------------------------------------------------
>AF-A0A2D7PSZ9-F1-model_v4	20	0.714	2.298E+06	42	48	183	20	26	310
------------------------------------------GLALLAA--------------------------------------------------------------------------------------------------------------------------------------
>AF-A0A6N4EGT5-F1-model_v4	19	0.478	6.006E+06	27	47	183	203	223	408
---------------------------IQLGPTmdFTYSKISN--VESLQ---------------------------------------------------------------------------------------------------------------------------------------
>AF-A0A845TW40-F1-model_v4	17	0.571	1.569E+07	148	154	183	51	57	559
----------------------------------------------------------------------------------------------------------------------------------------------------PTQTTAN----------------------------
>AF-A0A7Y2YUU6-F1-model_v4	20	0.428	2.298E+06	6	26	183	31	49	196
------ISAG-ATTSDIE-GGFINTSS------------------------------------------------------------------------------------------------------------------------------------------------------------
>AF-A0A1N7MZT4-F1-model_v4	15	0.333	7.774E+07	125	145	183	46	62	202
-----------------------------------------------------------------------------------------------------------------------------AGVNYS-YLHPH---SNGSSW-------------------------------------
>AF-A0A7C8CGJ7-F1-model_v4	18	0.268	1.139E+07	9	42	183	49	78	212
---------GSAGVvvpnlesGSFEGAGDS-----------GYIFGGSIG--------------------------------------------------------------------------------------------------------------------------------------------
>AF-A0A348NY27-F1-model_v4	16	0.315	2.976E+07	116	134	183	32	48	308
--------------------------------------------------------------------------------------------------------------------VNLDDRAHFGGRLG--YNI------------------------------------------------
>AF-A0A2A5G255-F1-model_v4	17	0.714	1.569E+07	175	181	183	160	166	217
-------------------------------------------------------------------------------------------------------------------------------------------------------------------------------FSANYSF-
>AF-A0A3D2SYH0-F1-model_v4	20	0.275	2.298E+06	113	146	183	64	97	241
-----------------------------------------------------------------------------------------------------------------LSDLvSL------ETDVSHQYassedQTNHNFSLGTGVQY------------------------------------
>AF-A0A2E8QUV5-F1-model_v4	17	0.333	2.161E+07	121	139	183	208	225	278
-------------------------------------------------------------------------------------------------------------------------SFGssFFGTLG---LGNRWFV-------------------------------------------
>AF-A0A5B9QB84-F1-model_v4	20	0.500	1.669E+06	121	130	183	333	342	373
-------------------------------------------------------------------------------------------------------------------------SFGADGVQTV----------------------------------------------------
>AF-A0A3B9ZZR8-F1-model_v4	16	0.545	4.099E+07	156	166	183	171	181	198
------------------------------------------------------------------------------------------------------------------------------------------------------------KEGGADVTYSV----------------
>AF-A0A1G0GGZ0-F1-model_v4	23	0.500	3.365E+05	122	135	183	31	44	199
--------------------------------------------------------------------------------------------------------------------------WYAEGNLGSTRLIN-----------------------------------------------
>AF-A0A7V3XEL0-F1-model_v4	23	0.470	3.365E+05	31	45	183	80	96	213
-------------------------------LGFRYTynFTPRIGAEL-----------------------------------------------------------------------------------------------------------------------------------------
>AF-A0A7V1PT11-F1-model_v4	18	0.466	1.139E+07	165	179	183	71	78	208
---------------------------------------------------------------------------------------------------------------------------------------------------------------------SVRL-------NAGY---
>AF-A0A5C8AEK1-F1-model_v4	23	0.466	3.365E+05	132	146	183	88	101	230
------------------------------------------------------------------------------------------------------------------------------------YSTNTDK-VNISQHY------------------------------------
>AF-A0A7Y5US69-F1-model_v4	16	0.625	4.099E+07	111	118	183	107	114	186
---------------------------------------------------------------------------------------------------------------ARLHDLPL----------------------------------------------------------------
>AF-A0A1F9X7Y8-F1-model_v4	19	0.368	4.360E+06	112	127	183	80	98	204
----------------------------------------------------------------------------------------------------------------GVNYQVLrgiKDSDGKFGF-------------------------------------------------------
>AF-A0A7C2LQ81-F1-model_v4	29	0.285	3.790E+03	124	179	183	9	66	227
----------------------------------------------------------------------------------------------------------------------------AAGLVlGAPAL---AQPVRIVSPYRPIFTTQS--LGPAVAYLRTGQAAPDFGPqdgpllSARY---
>AF-A0A661ECF4-F1-model_v4	28	0.301	9.915E+03	125	162	183	175	222	261
-----------------------------------------------------------------------------------------------------------------------------APFSGVKYRTmkatgegnNGDWEmTSISV-----PIGANFgmsfskKLGGFFQ--------------------
>AF-A0A3B0LWF8-F1-model_v4	16	0.800	4.099E+07	43	47	183	130	134	168
-------------------------------------------VENLA---------------------------------------------------------------------------------------------------------------------------------------
>AF-A0A511SXW8-F1-model_v4	16	0.333	4.099E+07	38	51	183	236	253	341
--------------------------------------IRNGGQAVatlgLAPTPW-----------------------------------------------------------------------------------------------------------------------------------
>AF-A0A3D5ZA05-F1-model_v4	16	0.333	4.099E+07	161	181	183	142	153	154
-----------------------------------------------------------------------------------------------------------------------------------------------------------------PQNLSLRL---------GYSF-
>AF-A0A2V7SWP1-F1-model_v4	23	0.333	2.442E+05	111	137	183	90	120	195
---------------------------------------------------------------------------------------------------------------ADLSDLGL--NANAvlwlpnAGSPVRAYLTGGP---------------------------------------------
>AF-A0A496TS95-F1-model_v4	17	0.666	2.161E+07	39	45	183	146	154	200
---------------------------------------GNIgaGVEL-----------------------------------------------------------------------------------------------------------------------------------------
>AF-A0A353WW43-F1-model_v4	21	0.416	8.794E+05	124	135	183	164	175	204
----------------------------------------------------------------------------------------------------------------------------FAGLNYNHGLIN-----------------------------------------------
>AF-A0A7Y3KK79-F1-model_v4	15	0.363	5.645E+07	151	157	183	209	219	234
-------------------------------------------------------------------------------------------------------------------------------------------------------IGARylfiYKL-------------------------
>AF-A0A1Q7GLL3-F1-model_v4	20	0.416	2.298E+06	121	132	183	196	207	364
-------------------------------------------------------------------------------------------------------------------------NFGGAIALGVEY--------------------------------------------------
>AF-A0A2V7PS39-F1-model_v4	23	0.312	3.365E+05	105	139	183	47	88	198
---------------------------------------------------------------------------------------------------------SRTGFAAGLS-L---ASKG--GLVGLGveglYVqrgvtssTNGDarKL-------------------------------------------
>AF-A0A085BMV1-F1-model_v4	19	0.400	4.360E+06	159	173	183	86	98	201
---------------------------------------------------------------------------------------------------------------------------------------------------------------GALQD--PRLTDFSF---------
>AF-A0A518AT14-F1-model_v4	17	0.411	2.161E+07	123	139	183	11	22	253
---------------------------------------------------------------------------------------------------------------------------GAAGDVAP-----SDWC-------------------------------------------
>AF-A0A7W5ZL70-F1-model_v4	19	0.375	6.006E+06	69	92	183	109	121	212
---------------------------------------------------------------------LRPKLMA-----------GPYVGF------------------------------------------------------------------------------------------
>AF-A0A1W1C923-F1-model_v4	18	0.323	1.139E+07	152	181	183	85	115	212
--------------------------------------------------------------------------------------------------------------------------------------------------------TENIFVTGFAQA--VYLDE-VDILNFDasinYRF-
>AF-A0A522CIB9-F1-model_v4	15	0.321	5.645E+07	76	95	183	86	113	225
----------------------------------------------------------------------------LWYFHEemkFPSmegtKVRDYStGFTIP---------------------------------------------------------------------------------------
>AF-A0A1G0SWM3-F1-model_v4	15	0.333	7.774E+07	140	154	183	51	58	196
--------------------------------------------------------------------------------------------------------------------------------------------QNISV-------GAN----------------------------
>AF-A0A2V1GRR7-F1-model_v4	18	0.290	8.272E+06	152	177	183	88	115	201
--------------------------------------------------------------------------------------------------------------------------------------------------------TGNHdWLWRA---GSVsffsGLTAGVDIASF-----
>AF-A0A3D3MRU8-F1-model_v4	22	0.500	6.384E+05	151	158	183	150	157	201
-------------------------------------------------------------------------------------------------------------------------------------------------------IGAHYKLT------------------------
>AF-K2BH42-F1-model_v4	19	0.454	4.360E+06	119	139	183	154	174	213
-----------------------------------------------------------------------------------------------------------------------KYSARpAAGF-GVSYDITQNWV-------------------------------------------
>AF-A0A0K1QAB4-F1-model_v4	19	0.230	4.360E+06	158	170	183	70	82	219
--------------------------------------------------------------------------------------------------------------------------------------------------------------TGPLLGASLRVGV------------
>AF-A0A3G3GV13-F1-model_v4	20	0.384	2.298E+06	111	135	183	214	238	273
---------------------------------------------------------------------------------------------------------------AGLNY-SLKNkVWLNADLRYNIGLTN-----------------------------------------------
>AF-A0A7X6SRD7-F1-model_v4	20	0.363	2.298E+06	151	169	183	136	155	204
-------------------------------------------------------------------------------------------------------------------------------------------------------TITTYKdliLGG--PYRSLGLG-------------
>AF-A0A1W9NCU7-F1-model_v4	22	0.333	6.384E+05	157	182	183	150	184	213
-------------------------------------------------------------------------------------------------------------------------------------------------------------QGGFFVAGSlggvynlVSRDNWGLdisM-SAGYGFY
>AF-A0A562SMD6-F1-model_v4	14	0.210	1.474E+08	157	179	183	14	51	222
-------------------------------------------------------------------------------------------------------------------------------------------------------------LFTQSQTQAQTQPPKkapkqdQAMFrkhliggslSFGY---
>AF-A0A521VA63-F1-model_v4	21	0.346	1.211E+06	148	166	183	246	270	420
----------------------------------------------------------------------------------------------------------------------------------------------------DGDGIANY-LdncpdmpGPAQLRGCP----------------
>AF-A0A848LJG1-F1-model_v4	24	0.312	1.287E+05	111	142	183	222	247	367
---------------------------------------------------------------------------------------------------------------AGVRA-SLKPS----TVLGL-ELGYSGALNNI----------------------------------------
>AF-A0A3M1Y6C4-F1-model_v4	14	0.555	1.474E+08	18	26	183	38	46	162
------------------GIGFHVGVN------------------------------------------------------------------------------------------------------------------------------------------------------------
>AF-A0A559QJU2-F1-model_v4	20	0.466	2.298E+06	125	139	183	52	63	183
-----------------------------------------------------------------------------------------------------------------------------DGAVG--YL-SNGWL-------------------------------------------
>AF-A0A3N1JR50-F1-model_v4	20	0.413	1.669E+06	7	35	183	139	163	219
-------GAGSTAFRPTAHGGQGL--STQAR--ATY---------------------------------------------------------------------------------------------------------------------------------------------------
>AF-A0A7V9AH38-F1-model_v4	16	0.166	2.976E+07	126	143	183	3	20	233
------------------------------------------------------------------------------------------------------------------------------HLLTLAALGAAFFLLGTS---------------------------------------
>AF-A0A254RTB6-F1-model_v4	17	0.857	1.569E+07	89	95	183	167	173	259
-----------------------------------------------------------------------------------------YVGLGIN---------------------------------------------------------------------------------------
>AF-A0A2E3Z7V8-F1-model_v4	20	0.357	1.669E+06	157	170	183	125	138	293
-------------------------------------------------------------------------------------------------------------------------------------------------------------LGDELIHGRVSQDN------------
>AF-A0A1F2TRG0-F1-model_v4	16	0.391	4.099E+07	117	135	183	326	345	357
---------------------------------------------------------------------------------------------------------------------SLK---GADIGGGetkiVDRLTS-----------------------------------------------
>AF-A0A2Z3LDD6-F1-model_v4	21	0.437	1.211E+06	118	132	183	63	78	225
----------------------------------------------------------------------------------------------------------------------LKDRGIAPGLiSGLAY--------------------------------------------------
>AF-A0A7C5PX09-F1-model_v4	20	0.222	1.669E+06	7	23	183	463	480	496
-------GETSPILtNDTEDGRARN---------------------------------------------------------------------------------------------------------------------------------------------------------------
>AF-A0A1C7FB91-F1-model_v4	18	0.411	1.139E+07	120	135	183	19	35	164
------------------------------------------------------------------------------------------------------------------------DSWIYGGASaGQADLGN-----------------------------------------------
>AF-A0A7C5VC45-F1-model_v4	19	0.461	6.006E+06	123	135	183	149	161	203
---------------------------------------------------------------------------------------------------------------------------GFYICGGFDYLIR-----------------------------------------------
>AF-A0A2D0N6K8-F1-model_v4	17	0.800	2.161E+07	25	29	183	66	70	214
-------------------------NNTLL---------------------------------------------------------------------------------------------------------------------------------------------------------
>AF-A0A3D3XNY4-F1-model_v4	16	0.444	2.976E+07	113	121	183	45	53	226
-----------------------------------------------------------------------------------------------------------------LSGSNQKLS-------------------------------------------------------------
>AF-A0A7X8M809-F1-model_v4	22	0.466	4.635E+05	157	169	183	173	187	234
-------------------------------------------------------------------------------------------------------------------------------------------------------------LIGAQFYPwkNVSLD-------------
>AF-A0A2D4ZRG4-F1-model_v4	15	0.263	7.774E+07	152	164	183	41	58	196
--------------------------------------------------------------------------------------------------------------------------------------------------------TFNdtedveYK-TGFLVGA------------------
>AF-H7ENL6-F1-model_v4	21	0.444	8.794E+05	77	91	183	134	151	198
-----------------------------------------------------------------------------FYFGPEVSFtyrFTPHVG-------------------------------------------------------------------------------------------
>AF-A0A1G6Y6E0-F1-model_v4	15	0.400	5.645E+07	125	134	183	93	102	191
-----------------------------------------------------------------------------------------------------------------------------ADLRSAHYLI------------------------------------------------
>AF-A0A521CGK3-F1-model_v4	16	0.428	2.976E+07	152	163	183	41	53	195
--------------------------------------------------------------------------------------------------------------------------------------------------------TENteYKA-GALAG-------------------
>AF-A0A6P1NVZ4-F1-model_v4	16	0.360	4.099E+07	122	141	183	62	84	233
--------------------------------------------------------------------------------------------------------------------------KGFAA--GLGYtrqLSSRDnlWLSV-----------------------------------------
>AF-A0A2G5L070-F1-model_v4	17	0.545	2.161E+07	25	35	183	154	161	366
-------------------------SNTALG---TY---------------------------------------------------------------------------------------------------------------------------------------------------
>AF-A0A084SXC4-F1-model_v4	19	0.700	4.360E+06	90	99	183	164	172	225
------------------------------------------------------------------------------------------VGAGMR-TTF-----------------------------------------------------------------------------------
>AF-A0A849ERZ1-F1-model_v4	17	0.222	1.569E+07	123	140	183	129	145	296
---------------------------------------------------------------------------------------------------------------------------GFF-LQDDFYPMNHVDLS------------------------------------------
>AF-A0A381NT18-F1-model_v4	25	0.297	4.922E+04	97	140	183	77	114	170
-------------------------------------------------------------------------------------------------IMFAGNDAR-----LGLS-LS---RGGPWMQVGLLYggtGTDGDKLN------------------------------------------
>AF-A0A7X8SMD8-F1-model_v4	19	0.444	6.006E+06	159	167	183	80	88	195
---------------------------------------------------------------------------------------------------------------------------------------------------------------GAQFDDNSG---------------
>AF-A0A7W1J4B0-F1-model_v4	14	0.500	1.474E+08	34	39	183	196	201	205
----------------------------------TYMFGH-----------------------------------------------------------------------------------------------------------------------------------------------
>AF-L7W7L7-F1-model_v4	18	0.533	1.139E+07	17	31	183	65	78	205
-----------------EIGSKSVIN-TGLGV-------------------------------------------------------------------------------------------------------------------------------------------------------
>AF-A0A2T2T4A5-F1-model_v4	18	0.368	8.272E+06	42	58	183	105	123	218
------------------------------------------GNESLHtiQMLTRYKMGGR----------------------------------------------------------------------------------------------------------------------------
>AF-A0A7Y7P725-F1-model_v4	18	0.363	1.139E+07	82	103	183	199	209	234
----------------------------------------------------------------------------------AVSKF-----------TFWTNG-------------------------------------------------------------------------------
>AF-A0A267TK04-F1-model_v4	18	0.300	1.139E+07	19	28	183	38	47	248
-------------------TTQSNTSSTP----------------------------------------------------------------------------------------------------------------------------------------------------------
>AF-A0A7C8CKB1-F1-model_v4	21	0.285	1.211E+06	111	141	183	51	79	190
---------------------------------------------------------------------------------------------------------------FGLSlgwQLNDWVRWDAFEF---HYLsTN---QNN-----------------------------------------
>AF-A0A2N1VE43-F1-model_v4	19	0.212	3.166E+06	156	180	183	149	181	210
------------------------------------------------------------------------------------------------------------------------------------------------------------KVHTEsAFGGRAGLGIDVllssyFIlgANAGYN--
>AF-A0A1V6JC30-F1-model_v4	16	0.363	4.099E+07	150	180	183	171	197	231
------------------------------------------------------------------------------------------------------------------------------------------------------DTTFC-WqaLAGVDFDISARV-----MVGAGYR--
>AF-A0A1H8HV40-F1-model_v4	20	0.857	2.298E+06	90	96	183	226	232	246
------------------------------------------------------------------------------------------VRAGINY--------------------------------------------------------------------------------------
>AF-A0A136NEN5-F1-model_v4	17	0.666	1.569E+07	93	98	183	66	71	246
---------------------------------------------------------------------------------------------GINYGI------------------------------------------------------------------------------------
>AF-A0A1T5HTR8-F1-model_v4	17	0.347	1.569E+07	0	22	183	161	183	288
EPGEKWRTATGLAPIVGAGGGAS----------------------------------------------------------------------------------------------------------------------------------------------------------------
>AF-E0NTA6-F1-model_v4	22	0.466	4.635E+05	109	135	183	153	176	737
-------------------------------------------------------------------------------------------------------------KEANL--LTSKttyQSFGA----HVDYLFN-----------------------------------------------
>AF-A0A0F9J801-F1-model_v4	16	0.300	2.976E+07	136	154	183	152	169	185
----------------------------------------------------------------------------------------------------------------------------------------RDKLHgRIS--YTVMPGSEN----------------------------
>AF-A0A370G600-F1-model_v4	17	0.615	2.161E+07	84	96	183	158	170	217
------------------------------------------------------------------------------------VKFRPTVSAGASY--------------------------------------------------------------------------------------
>AF-A0A520PLT7-F1-model_v4	18	0.250	8.272E+06	139	178	183	217	252	356
-------------------------------------------------------------------------------------------------------------------------------------------LLGISQSY----RRQNGTLHRELLSRRVDLEQLQFTGSLG----
>AF-A0A1Z5SFM5-F1-model_v4	17	0.416	2.161E+07	133	144	183	116	125	171
-------------------------------------------------------------------------------------------------------------------------------------QINGI--VRMSS--------------------------------------
>AF-A0A542ASW2-F1-model_v4	22	1.00	6.384E+05	44	49	183	256	261	520
--------------------------------------------ELLAAT-------------------------------------------------------------------------------------------------------------------------------------
>AF-A0A5F0UCB7-F1-model_v4	20	0.500	1.669E+06	134	141	183	167	174	380
--------------------------------------------------------------------------------------------------------------------------------------INNFKLSN-----------------------------------------
>AF-A0A4Q3E188-F1-model_v4	20	0.341	2.298E+06	47	73	183	124	164	199
-----------------------------------------------QATPFHhtHKIDAGLTGGIGyrlGNHltidaryyyGLNPIL-------------------------------------------------------------------------------------------------------------
>AF-A0A081SH48-F1-model_v4	16	0.428	2.976E+07	79	92	183	185	195	206
-------------------------------------------------------------------------------FTNAR---RNYSGA------------------------------------------------------------------------------------------
>AF-A0A3N5K2I9-F1-model_v4	16	0.600	2.976E+07	156	162	183	141	150	304
------------------------------------------------------------------------------------------------------------------------------------------------------------KLGwtaGAQF--------------------
>AF-A0A3D1R6C9-F1-model_v4	18	0.303	8.272E+06	136	166	183	63	92	193
----------------------------------------------------------------------------------------------------------------------------------------GDFLNSef-SFQYTHAFGTAR--DGGAVADISL----------------
>AF-A0A7Z9GG46-F1-model_v4	22	0.333	4.635E+05	134	150	183	80	100	204
--------------------------------------------------------------------------------------------------------------------------------------INPDKNqfyyRRISVDYIEIP--------------------------------
>AF-A0A3A1NV55-F1-model_v4	23	0.220	3.365E+05	127	172	183	53	95	207
-------------------------------------------------------------------------------------------------------------------------------FLAQGYDIGNG----INVDGM---IlIAPRWLIGAQWGqfkGNVVDVDKV----------
>AF-A0A7Y4TRL6-F1-model_v4	17	0.240	1.569E+07	134	157	183	72	95	225
--------------------------------------------------------------------------------------------------------------------------------------ISNRFQLRFNPQLMFIeRGIF-YKL-------------------------
>AF-A0A2D9T9S0-F1-model_v4	18	0.555	8.272E+06	110	118	183	3	11	355
--------------------------------------------------------------------------------------------------------------EARASRLVL----------------------------------------------------------------
>AF-Q027I1-F1-model_v4	17	0.259	2.161E+07	155	181	183	126	141	173
-----------------------------------------------------------------------------------------------------------------------------------------------------------YFVGGAA----------VAIDR-RHRF-
>AF-A0A3E0MSE7-F1-model_v4	17	0.555	1.569E+07	40	48	183	43	51	199
----------------------------------------NIGGEVSAE--------------------------------------------------------------------------------------------------------------------------------------
>AF-A0A1F9TTS6-F1-model_v4	20	0.320	2.298E+06	149	168	183	44	68	432
-----------------------------------------------------------------------------------------------------------------------------------------------------IAIIpFSYADGRAAAkDGSViseRL--------------
>AF-A0A1I2GJ24-F1-model_v4	21	0.223	1.211E+06	127	182	183	65	164	216
-------------------------------------------------------------------------------------------------------------------------------ALGLVYQINYSRQgetVN--LKYGGTGpvighqyITFDYvnlaimarfrpKserifiqLGG-QLGLLVNdyiLvtDPFNQGKSFenvnkldvgvtgglGYRFG
>AF-A0A7C5WFJ6-F1-model_v4	16	0.500	2.976E+07	124	133	183	33	41	207
----------------------------------------------------------------------------------------------------------------------------AWGLS-VGYL-------------------------------------------------
>AF-A0A1V5I153-F1-model_v4	17	0.333	1.569E+07	119	133	183	218	231	233
-----------------------------------------------------------------------------------------------------------------------KTRAIFFGL-GLSYL-------------------------------------------------
>AF-A0A2K8Z2P6-F1-model_v4	15	0.285	7.774E+07	128	141	183	199	210	217
--------------------------------------------------------------------------------------------------------------------------------LTPQYQ--RVWSLN-----------------------------------------
>AF-A0A1G7ABC5-F1-model_v4	16	0.625	2.976E+07	154	161	183	67	74	226
----------------------------------------------------------------------------------------------------------------------------------------------------------NYILGAAL---------------------
>AF-A0A250JJX0-F1-model_v4	19	0.384	3.166E+06	25	50	183	219	233	318
-------------------------NGGQAALTFG-----------LAATP------------------------------------------------------------------------------------------------------------------------------------
>AF-A0A7X9FCM7-F1-model_v4	16	0.473	2.976E+07	151	166	183	122	139	179
-------------------------------------------------------------------------------------------------------------------------------------------------------TTAN-KSGwsfGAGLAAGV----------------
>AF-A0A6N6VRN7-F1-model_v4	19	0.166	6.006E+06	135	156	183	72	101	208
---------------------------------------------------------------------------------------------------------------------------------------SNSKQSNISSAGtisenltsIFIGIDLAYK--------------------------
>AF-A0A7W6EHY6-F1-model_v4	18	0.583	8.272E+06	37	46	183	193	204	244
-------------------------------------FTDNITarVEGL----------------------------------------------------------------------------------------------------------------------------------------
>AF-A0A3N4VFI2-F1-model_v4	21	0.500	8.794E+05	152	169	183	132	143	202
--------------------------------------------------------------------------------------------------------------------------------------------------------TAS--LGGA----SRRLG-------------
>AF-A0A3G3GV02-F1-model_v4	19	0.571	3.166E+06	23	29	183	454	460	542
-----------------------VINNIFL---------------------------------------------------------------------------------------------------------------------------------------------------------
>AF-A0A7D5MHV3-F1-model_v4	20	0.230	1.669E+06	74	167	183	17	97	163
--------------------------------------------------------------------------IAQK------SKFSVFPNFGvtkpILDGG---LGFH-----AGVNPsykLS--NRFALEGQVSFSYtDISSAFLSgkRGSV-------SASNFLTGGRLYLNPN---------------
>AF-A0A1M3N170-F1-model_v4	14	0.333	1.071E+08	139	144	183	10	15	237
-------------------------------------------------------------------------------------------------------------------------------------------VCSISV--------------------------------------
>AF-A0A3N5L285-F1-model_v4	16	0.600	2.976E+07	151	155	183	204	208	248
-------------------------------------------------------------------------------------------------------------------------------------------------------ITENY---------------------------
>AF-A0A2G6E8S1-F1-model_v4	18	0.333	8.272E+06	157	179	183	62	84	521
-------------------------------------------------------------------------------------------------------------------------------------------------------------VGGALhlgynitEHFSLRL-------SPGY---
>AF-A0A1G6TWL0-F1-model_v4	21	0.304	8.794E+05	120	133	183	123	145	188
------------------------------------------------------------------------------------------------------------------------GSKTAAlsqgmkkdpGQPALGYL-------------------------------------------------
>AF-A0A7V6RHE0-F1-model_v4	18	0.413	8.272E+06	113	139	183	38	62	202
-----------------------------------------------------------------------------------------------------------------LSGFN-K--FGArAGVFT-FYNINdRSKL-------------------------------------------
>AF-D0LZ66-F1-model_v4	16	0.416	2.976E+07	133	144	183	201	212	221
-------------------------------------------------------------------------------------------------------------------------------------LHNRSFLCTIGV--------------------------------------
>AF-A0A353X446-F1-model_v4	20	0.375	1.669E+06	82	95	183	56	71	263
----------------------------------------------------------------------------------ESNKFRtgFHLGLRMN---------------------------------------------------------------------------------------
>AF-A0A074KWM0-F1-model_v4	18	0.285	8.272E+06	129	169	183	83	128	195
---------------------------------------------------------------------------------------------------------------------------------GLHYLwTypkNLFDPVN-S-------ITANvvpfalgY--RRNFQHlyaeGSVGLA-------------
>AF-A0A425YH43-F1-model_v4	18	0.277	8.272E+06	164	180	183	7	24	294
--------------------------------------------------------------------------------------------------------------------------------------------------------------------GCVLLFHFyCFIQRNHYR--
>AF-A0A1F6GFW5-F1-model_v4	20	0.583	2.298E+06	86	97	183	108	119	188
--------------------------------------------------------------------------------------APFYVLAGISYT-------------------------------------------------------------------------------------
>AF-A0A098LDB5-F1-model_v4	19	0.714	6.006E+06	89	95	183	63	69	199
-----------------------------------------------------------------------------------------YVGAGTS---------------------------------------------------------------------------------------
>AF-A0A2P8DCQ4-F1-model_v4	19	0.400	6.006E+06	83	97	183	132	151	207
-----------------------------------------------------------------------------------VRKLDVYAGAGIggrqlSYT-------------------------------------------------------------------------------------
>AF-A0A3P1C0Q4-F1-model_v4	16	0.300	2.976E+07	139	158	183	47	57	220
-------------------------------------------------------------------------------------------------------------------------------------------LQNI-LW--------RYKVG------------------------
>AF-A0A7V4BTR6-F1-model_v4	18	0.666	1.139E+07	154	159	183	84	89	189
----------------------------------------------------------------------------------------------------------------------------------------------------------HYKLGH-----------------------
>AF-A0A1H9KV86-F1-model_v4	25	0.268	4.922E+04	101	181	183	127	172	208
-----------------------------------------------------------------------------------------------------DSGFVAG---AGLRD----AGKGAF-------L----WDV--SLGYIDMgDIG-----TGAVFEYNL-----------GYRF-
>AF-A0A1Q6ESG6-F1-model_v4	19	0.500	6.006E+06	167	180	183	142	161	222
-----------------------------------------------------------------------------------------------------------------------------------------------------------------------RLDkDISPMFvnagvSAGYR--
>AF-A0A1M3MSD5-F1-model_v4	22	0.222	4.635E+05	124	141	183	225	242	270
----------------------------------------------------------------------------------------------------------------------------QATLPRSIYGIPSEFVSN-----------------------------------------
>AF-A0A2T5IYG5-F1-model_v4	18	0.538	1.139E+07	123	135	183	54	65	202
---------------------------------------------------------------------------------------------------------------------------RAFR-VGVSQLIN-----------------------------------------------
>AF-A0A840SE90-F1-model_v4	18	0.666	1.139E+07	176	181	183	148	153	207
--------------------------------------------------------------------------------------------------------------------------------------------------------------------------------SFTYRF-
>AF-A0A4Q8RUM5-F1-model_v4	17	0.272	2.161E+07	50	60	183	27	37	216
--------------------------------------------------VAGPKTGISFT--------------------------------------------------------------------------------------------------------------------------
>AF-A0A0P6WH79-F1-model_v4	19	0.222	4.360E+06	114	136	183	124	150	250
------------------------------------------------------------------------------------------------------------------VDLkNLFALKgklGFATGSTLIYATGG----------------------------------------------
>AF-A0A7D4QBL8-F1-model_v4	18	0.312	1.139E+07	16	46	183	277	303	526
----------------TATGTLNGINtNTL--QIKT--ADFS-GSESL----------------------------------------------------------------------------------------------------------------------------------------
>AF-A0A1F9B9U1-F1-model_v4	16	0.266	4.099E+07	124	138	183	117	129	283
----------------------------------------------------------------------------------------------------------------------------FETNVG--YPISIGK--------------------------------------------
>AF-A0A521PFM7-F1-model_v4	19	0.300	6.006E+06	108	147	183	127	162	185
------------------------------------------------------------------------------------------------------------GKALGVSAADDGESWNF----GVGAQHSFDGLNGIRVDYT-----------------------------------
>AF-A0A352FE51-F1-model_v4	18	0.217	1.139E+07	112	166	183	43	113	179
----------------------------------------------------------------------------------------------------------------TLSFeneLNYKINryFTAAAsigigksDRGVmdhaDYLMGSANLfVSpfrndkGNNF--RIGGGAS-----FFNHTNV----------------
>AF-A0A2E0SI95-F1-model_v4	18	0.333	8.272E+06	116	129	183	34	48	189
--------------------------------------------------------------------------------------------------------------------LNVWIGFHFgAGAVG-----------------------------------------------------
>AF-A0A522TAE7-F1-model_v4	20	0.352	2.298E+06	156	172	183	48	63	189
------------------------------------------------------------------------------------------------------------------------------------------------------------KLGGGLF-PSAGVDLFL----------
>AF-A0A2E5XZQ1-F1-model_v4	17	0.450	2.161E+07	111	129	183	63	78	198
---------------------------------------------------------------------------------------------------------------AGPVPLSV----GAGlGQRG-----------------------------------------------------
>AF-A0A4Q6AUJ9-F1-model_v4	18	0.666	1.139E+07	42	47	183	155	160	218
------------------------------------------GLELVA---------------------------------------------------------------------------------------------------------------------------------------
>AF-A0A431PGS6-F1-model_v4	17	0.352	2.161E+07	113	129	183	139	154	321
-----------------------------------------------------------------------------------------------------------------LPGQTL-ARKPEGGQVG-----------------------------------------------------
>AF-A0A2W4LNF8-F1-model_v4	16	0.375	4.099E+07	23	30	183	74	81	206
-----------------------SGSSTALG--------------------------------------------------------------------------------------------------------------------------------------------------------
>AF-A0A522RBE5-F1-model_v4	20	0.222	2.298E+06	137	167	183	64	87	193
-----------------------------------------------------------------------------------------------------------------------------------------DKLVaglksNIN------------KQGTKLTGDSSG---------------
>AF-A0A3N9NPF1-F1-model_v4	19	0.259	6.006E+06	116	138	183	119	144	201
--------------------------------------------------------------------------------------------------------------------LSLK-LKEEETFGGVTqtdeYSTSGFF--------------------------------------------
>AF-A0A2P8D0L6-F1-model_v4	21	0.857	1.211E+06	175	181	183	195	201	202
-------------------------------------------------------------------------------------------------------------------------------------------------------------------------------FRAGYRF-
>AF-A0A1H3YTH2-F1-model_v4	21	0.294	8.794E+05	152	181	183	18	51	178
--------------------------------------------------------------------------------------------------------------------------------------------------------IAQTKHGvyGFAEGGVSVGENTNFIARAavGYRF-
>AF-A0A1S9B4A0-F1-model_v4	18	0.270	1.139E+07	117	143	183	129	165	200
---------------------------------------------------------------------------------------------------------------------SLgeaKDSDTdgynklDFGYVaGVGYQFSSGPNLGIR---------------------------------------
>AF-A0A3B9CLF4-F1-model_v4	19	0.545	4.360E+06	104	114	183	309	319	366
--------------------------------------------------------------------------------------------------------FRDHYWAAGVS--------------------------------------------------------------------
>AF-A0A1H7ASY3-F1-model_v4	17	0.666	2.161E+07	157	162	183	111	116	180
-------------------------------------------------------------------------------------------------------------------------------------------------------------LGGALF--------------------
>AF-A0A7C3MKG2-F1-model_v4	19	0.500	6.006E+06	119	133	183	148	163	265
-----------------------------------------------------------------------------------------------------------------------KDTWTmAVGLVYRRYL-------------------------------------------------
>AF-A0A850GM94-F1-model_v4	19	0.666	6.006E+06	43	48	183	228	233	424
-------------------------------------------RELLAD--------------------------------------------------------------------------------------------------------------------------------------
>AF-A0A0S2K4H9-F1-model_v4	22	0.304	4.635E+05	113	143	183	4	49	220
-----------------------------------------------------------------------------------------------------------------LSALSLAAlfSFNAAAnqseQVTespfkfsLFAGItdGGDKLASIS---------------------------------------
>AF-A0A1F0MNL7-F1-model_v4	21	0.400	8.794E+05	124	138	183	359	373	1071
----------------------------------------------------------------------------------------------------------------------------AAGVRAGVHVTNGDW--------------------------------------------
>AF-I7ZJJ9-F1-model_v4	21	0.360	8.794E+05	157	181	183	159	172	211
-------------------------------------------------------------------------------------------------------------------------------------------------------------LRGASLDASV-----------GYRF-
>AF-A0A3C0B6L0-F1-model_v4	22	0.333	4.635E+05	124	147	183	300	323	435
----------------------------------------------------------------------------------------------------------------------------EAGQNYQQY-INasyVDK--NINLTYI-----------------------------------
>AF-A0A351DUT9-F1-model_v4	19	0.296	3.166E+06	120	141	183	246	269	320
------------------------------------------------------------------------------------------------------------------------PRARDAGLDGLDwmqgtY---RPWRVS-----------------------------------------
>AF-A0A132H3X4-F1-model_v4	15	0.700	5.645E+07	82	90	183	106	115	201
----------------------------------------------------------------------------------ASLKFaAPYV--------------------------------------------------------------------------------------------
>AF-A0A7T8YG13-F1-model_v4	15	0.500	5.645E+07	148	155	183	46	53	267
----------------------------------------------------------------------------------------------------------------------------------------------------DMPTTLGY---------------------------
>AF-A0A7Y6PL28-F1-model_v4	23	0.272	3.365E+05	119	169	183	175	229	324
-----------------------------------------------------------------------------------------------------------------------KWSFGLAGSVSNArtwvYangsggeLMTSDkKL---------TATvTRNmqY--GRFQLRASAGLG-------------
>AF-A0A1B2Z7F2-F1-model_v4	19	0.293	3.166E+06	114	163	183	53	100	356
------------------------------------------------------------------------------------------------------------------SRLGL----GAF-QLGSqkiGY-GASFQQLN----ATGGDGYENYnwKtnyLGGFVQY-------------------
>AF-A0A4R3KX78-F1-model_v4	19	0.500	6.006E+06	123	132	183	384	393	460
---------------------------------------------------------------------------------------------------------------------------GEARGVGRFY--------------------------------------------------
>AF-A0A7J5V2B3-F1-model_v4	20	0.333	2.298E+06	104	140	183	22	54	202
--------------------------------------------------------------------------------------------------------FNGGIK-AGLV-VSQIAGDGFSGFnkVGL----NGGFFV------------------------------------------
>AF-A0A7H0GXE8-F1-model_v4	17	0.333	1.569E+07	128	142	183	169	180	207
--------------------------------------------------------------------------------------------------------------------------------VTVRY--NGG-LSSI----------------------------------------
>AF-A0A7Y3RYF3-F1-model_v4	20	0.555	1.669E+06	124	132	183	60	68	209
----------------------------------------------------------------------------------------------------------------------------FAIQPGVAY--------------------------------------------------
>AF-A0A2S7KY89-F1-model_v4	18	0.271	8.272E+06	141	181	183	139	186	230
---------------------------------------------------------------------------------------------------------------------------------------------PIRLAY------ANYnKiaftsLGNFSLGsqiehlreNPRRL-----MLSAGktisYRF-
>AF-A0A142EPN2-F1-model_v4	21	0.400	1.211E+06	104	117	183	177	191	204
--------------------------------------------------------------------------------------------------------FRLGRKtEETLSYLN-----------------------------------------------------------------
>AF-A0A7V1Z749-F1-model_v4	18	1.00	1.139E+07	156	160	183	242	246	252
------------------------------------------------------------------------------------------------------------------------------------------------------------KLGGA----------------------
>AF-A0A1F3Y9L9-F1-model_v4	22	0.444	6.384E+05	26	49	183	126	150	269
--------------------------NTALDL--NYItATHNfvTTVQRLGAT-------------------------------------------------------------------------------------------------------------------------------------
>AF-A0A0S7XFL4-F1-model_v4	22	0.312	6.384E+05	121	144	183	56	85	219
-------------------------------------------------------------------------------------------------------------------------SKTkAEGLLGS--LGYSQWLkeelaatVNIGV--------------------------------------
>AF-B4UE44-F1-model_v4	27	0.300	1.882E+04	98	146	183	140	206	228
--------------------------------------------------------------------------------------------------TFFPLGdglfFRAG---AGASRLSLsvKsasGSEGDAWLGTNvlggiGYAfrIGRRFSLSMkldgsRQWY------------------------------------
>AF-A0A2N2JB00-F1-model_v4	15	0.500	5.645E+07	64	71	183	105	112	171
----------------------------------------------------------------ATDDGLDP---------------------------------------------------------------------------------------------------------------
>AF-A0A7V6I203-F1-model_v4	17	0.363	2.161E+07	92	102	183	131	141	439
--------------------------------------------------------------------------------------------ATIRDITAAEN--------------------------------------------------------------------------------
>AF-A0A1M6Q8W7-F1-model_v4	21	0.285	8.794E+05	117	137	183	210	223	601
---------------------------------------------------------------------------------------------------------------------NLK-------FNTPYYLIHND---------------------------------------------
>AF-A0A4Q2UIP4-F1-model_v4	17	0.600	1.569E+07	175	182	183	170	179	221
-------------------------------------------------------------------------------------------------------------------------------------------------------------------------------FSFglGYRFG
>AF-A0A7V3VV65-F1-model_v4	21	0.411	8.794E+05	165	181	183	313	328	329
---------------------------------------------------------------------------------------------------------------------------------------------------------------------SQGLEY-SFGFNFGYHF-
>AF-A0A7Z9SJ34-F1-model_v4	18	0.571	1.139E+07	39	45	183	49	55	294
---------------------------------------PNIISEL-----------------------------------------------------------------------------------------------------------------------------------------
>AF-A0A846P1B0-F1-model_v4	19	0.318	6.006E+06	9	44	183	91	129	199
---------GSATatwvfSVATFGATFFPGNNGPyikAGVGFG---TAS--VE------------------------------------------------------------------------------------------------------------------------------------------
>AF-A0A432VEQ1-F1-model_v4	16	0.083	4.099E+07	135	146	183	87	98	246
---------------------------------------------------------------------------------------------------------------------------------------SGFAPSSIGLKY------------------------------------
>AF-A0A7Y2G334-F1-model_v4	19	0.285	4.360E+06	161	174	183	192	205	348
-----------------------------------------------------------------------------------------------------------------------------------------------------------------QFYFPVGVGVDVAM--------
>AF-A0A2W7N912-F1-model_v4	22	0.428	6.384E+05	125	143	183	146	166	211
-----------------------------------------------------------------------------------------------------------------------------ATVLGVNYHITPDFWVSgrMS---------------------------------------
>AF-B8FL94-F1-model_v4	19	0.325	3.166E+06	112	135	183	87	125	325
----------------------------------------------------------------------------------------------------------------GLSA-SLqrnftdpgsdmKDSdWIFGGFGGNDtkdiYSTS-----------------------------------------------
>AF-Q6N603-F1-model_v4	19	0.421	3.166E+06	152	170	183	3	15	288
--------------------------------------------------------------------------------------------------------------------------------------------------------TWNY--RGALA----RLGP------------
>AF-I0K8U6-F1-model_v4	21	0.500	1.211E+06	40	47	183	147	154	402
----------------------------------------RIRPELQA---------------------------------------------------------------------------------------------------------------------------------------
>AF-A0A3T0RN01-F1-model_v4	18	0.333	1.139E+07	109	129	183	82	93	201
-------------------------------------------------------------------------------------------------------------KEAG---------WSFATALG-----------------------------------------------------
>AF-A0A258VFX1-F1-model_v4	18	0.240	8.272E+06	124	144	183	103	127	268
----------------------------------------------------------------------------------------------------------------------------AAGtvstLSGIGDVTVRFKQRLTSP--------------------------------------
>AF-A0A4R7EBV3-F1-model_v4	23	0.259	3.365E+05	113	168	183	37	111	279
-----------------------------------------------------------------------------------------------------------------LSELiwtNLKGtqyNMTAEYFLTSKIAINADFL------YGKINsGTANdadYlednrKQSvfdetflsnkGHFQHVNLNL--------------
>AF-A0A2I0R5L1-F1-model_v4	18	0.466	1.139E+07	93	105	183	125	139	179
---------------------------------------------------------------------------------------------GINFGGeyFFSNRFS-----------------------------------------------------------------------------
>AF-A0A4Q3K9M4-F1-model_v4	17	0.500	1.569E+07	25	32	183	241	248	271
-------------------------SNMQLDLG------------------------------------------------------------------------------------------------------------------------------------------------------
>AF-A0A1V5JXB8-F1-model_v4	16	0.294	2.976E+07	117	132	183	129	144	301
---------------------------------------------------------------------------------------------------------------------RVWGS-RALGLnLGLGY--------------------------------------------------
>AF-A0A5B0FPD5-F1-model_v4	26	0.647	2.593E+04	121	136	183	56	72	199
-------------------------------------------------------------------------------------------------------------------------SGGYGGQLGVEYLyINR----------------------------------------------
>AF-A0A660S7J6-F1-model_v4	16	0.285	4.099E+07	152	162	183	78	91	270
--------------------------------------------------------------------------------------------------------------------------------------------------------GATYKgqtQTGEPL--------------------
>AF-A0A1G0M0A1-F1-model_v4	17	0.312	1.569E+07	114	129	183	227	239	324
------------------------------------------------------------------------------------------------------------------NPQS---PWRFAGGVR-----------------------------------------------------
>AF-A0A3D4HG42-F1-model_v4	21	0.500	1.211E+06	20	31	183	89	99	241
--------------------RFSN-SNIVLGL-------------------------------------------------------------------------------------------------------------------------------------------------------
>AF-A0A328RJ58-F1-model_v4	17	0.315	1.569E+07	125	143	183	39	50	323
-----------------------------------------------------------------------------------------------------------------------------EGFVT--YQIG-----NIS---------------------------------------
>AF-A0A3C2CYS1-F1-model_v4	17	0.800	1.569E+07	83	87	183	179	183	240
-----------------------------------------------------------------------------------NSKFR-----------------------------------------------------------------------------------------------
>AF-A0A7T9FYA4-F1-model_v4	18	0.444	1.139E+07	146	154	183	170	178	208
--------------------------------------------------------------------------------------------------------------------------------------------------YMGTDFIAH----------------------------
>AF-A0A370DIG5-F1-model_v4	16	0.333	4.099E+07	147	166	183	14	33	252
---------------------------------------------------------------------------------------------------------------------------------------------------IDI-TTQVKKLnYTEYADDNS----------------
>AF-A0A522YR48-F1-model_v4	16	1.00	4.099E+07	45	48	183	18	21	281
---------------------------------------------LLAA--------------------------------------------------------------------------------------------------------------------------------------
>AF-A0A2E3AA39-F1-model_v4	19	0.307	6.006E+06	111	136	183	49	86	225
---------------------------------------------------------------------------------------------------------------FRLNGLSQsfsvgfiKDislndrSNRALGI-GLGYGINN----------------------------------------------
>AF-A0A2J0TWS9-F1-model_v4	16	0.333	4.099E+07	11	19	183	114	122	251
-----------AGPGSTERT-------------------------------------------------------------------------------------------------------------------------------------------------------------------
>AF-A0A2V6WH30-F1-model_v4	19	0.312	4.360E+06	37	47	183	203	218	260
-------------------------------------FIFNTrterdGREQLA---------------------------------------------------------------------------------------------------------------------------------------
>AF-A0A4P6XE09-F1-model_v4	16	0.333	2.976E+07	124	140	183	145	165	317
----------------------------------------------------------------------------------------------------------------------------ADGSVttdgGVGDLFVRAKQR------------------------------------------
>AF-A0A1M3QQG5-F1-model_v4	15	0.666	5.645E+07	44	49	183	30	35	197
--------------------------------------------EALAQT-------------------------------------------------------------------------------------------------------------------------------------
>AF-A0A2G2PMV8-F1-model_v4	17	0.346	1.569E+07	109	133	183	38	59	263
-------------------------------------------------------------------------------------------------------------KEF-LRDGS-KFN-REDGwLNTL-YL-------------------------------------------------
>AF-A0A8A6BBS6-F1-model_v4	19	0.350	3.166E+06	5	35	183	222	260	294
-----QIRATRtprtgqpATVRrqQFEGGY-RDENSGQLSVFATY---------------------------------------------------------------------------------------------------------------------------------------------------
>AF-A0A846N0U0-F1-model_v4	23	0.371	2.442E+05	105	132	183	665	697	791
---------------------------------------------------------------------------------------------------------SGGGaKEAGVSPmiLAVKH--GHQTtgryQLGVRY--------------------------------------------------
>AF-A0A329MVG8-F1-model_v4	20	0.294	2.298E+06	154	180	183	167	197	238
----------------------------------------------------------------------------------------------------------------------------------------------------------RYKfLGDETVRFSNSDIRK---FqsglqlSAGYN--
>AF-L7VV77-F1-model_v4	15	0.500	7.774E+07	41	48	183	160	167	205
-----------------------------------------IGFALQQA--------------------------------------------------------------------------------------------------------------------------------------
>AF-A0A7V8E2M7-F1-model_v4	20	0.342	2.298E+06	158	181	183	408	445	532
--------------------------------------------------------------------------------------------------------------------------------------------------------------GGEQDAsyrqFSPRLAVDVLIkrFSksrsircgASYRF-
>AF-A0A3M2HJ52-F1-model_v4	22	0.393	6.384E+05	22	48	183	615	645	1274
----------------------RSTGQGSLTLagTQTY--TRDTAVEtgmLkLAA--------------------------------------------------------------------------------------------------------------------------------------
>AF-A0A1G6N729-F1-model_v4	17	0.454	2.161E+07	123	133	183	282	291	293
---------------------------------------------------------------------------------------------------------------------------TAFGA-GLSYL-------------------------------------------------
>AF-A0A292YDZ1-F1-model_v4	19	0.750	4.360E+06	173	180	183	106	113	247
-----------------------------------------------------------------------------------------------------------------------------------------------------------------------------FIFFAGYR--
>AF-A0A139KF51-F1-model_v4	24	0.526	1.287E+05	9	23	183	294	312	1184
---------TSATiadlVSVTEGGTFTV---------------------------------------------------------------------------------------------------------------------------------------------------------------
>AF-A0A1F3VAX7-F1-model_v4	16	0.388	2.976E+07	115	132	183	95	106	212
-------------------------------------------------------------------------------------------------------------------DLNL--S----TGLGVGY--------------------------------------------------
>AF-A0A352CBQ5-F1-model_v4	19	0.320	3.166E+06	111	132	183	371	391	630
---------------------------------------------------------------------------------------------------------------ATLS-QN---SFDADGFNaaiGLEY--------------------------------------------------
>AF-A0A1T4V9M9-F1-model_v4	19	0.400	6.006E+06	18	32	183	549	562	1100
------------------GGTFS-INSGTLTVG------------------------------------------------------------------------------------------------------------------------------------------------------
>AF-I0IQM2-F1-model_v4	19	0.250	4.360E+06	148	167	183	120	139	274
----------------------------------------------------------------------------------------------------------------------------------------------------HIGTTFVLWGTRFNLWGSVG---------------
>AF-A0A0S6UG71-F1-model_v4	25	0.307	4.922E+04	10	48	183	342	374	956
----------RAGSNVT---GWVVGGNGLDTLRFG--GTAN-GSFDLGA--------------------------------------------------------------------------------------------------------------------------------------
>AF-A0A1A7NLL1-F1-model_v4	18	0.437	1.139E+07	120	132	183	62	76	327
------------------------------------------------------------------------------------------------------------------------GSWGtqqADGQ-RSGY--------------------------------------------------
>AF-A0A832MM54-F1-model_v4	17	0.444	2.161E+07	68	76	183	198	206	298
--------------------------------------------------------------------GVGLGLMAQ----------------------------------------------------------------------------------------------------------
>2f1v_A
EAGEFFMRAGSATVRPTEGGFSVTNNTQLGLTFTYMATDNIGVELLAATPFRHKIGTRATGDIATVHHLPPTLMAQWYFGDASSKFRPYVGAGINYTTFFDNGFNDHGKEAGLSDLSLKDSWGAAGQVGVDYLINRDWLVNMSVWYMDIDTTANYKLGGAQQHDSVRLDPWVFMFSAGYRFH
>AF-F4NGV8-F1-model_v4	488	0.952	4.360E-150	0	180	182	36	225	226
EAGEFFMRAGSATVRPTEgaggtlgslGGFSVTNNTQLGLTFTYMATDNIGVELLAATPFRHKIGTRATGDIATVHHLPPTLMAQWYFGDASSKFRPYVGAGINYTTFFDNGFNDHGKEAGLSDLSLKDSWGAAGQVGVDYLINRDWLVNMSVWYMDIDTTANYKLGGAQQHDSVRLDPWVFMFSAGYRF-
>AF-A0A378H1N5-F1-model_v4	364	0.794	1.900E-107	0	179	182	22	210	251
EAGEFFIRAGTATVRPTEgsdnvlgslGSFNVSNNTQLGLTFTYMATDNIGVELLAATPFRHKVGTGPTGTIATVHQLPPTLMAQWYFGDAQSKVRPYVGAGINYTTFFNEDFNDTGKAAGLSDLSLKDSWGAAGQVGLDYLINRDWLLNMSVWYMDID-TDVkFKAGGVDQKVSTRLDPWVFMFSAGYR--
>AF-A0A5J6W8E4-F1-model_v4	302	0.751	3.128E-86	0	180	182	54	242	243
EAGEFFMRAGTATVRPTEgsqdvlgmGGFNVSNNTQLGLTFTWMATDNIGVELLAATPFRHKVGLGATGDLATVHQLPPTLMAQWYFGDATSKARPYVGVGVNYTTFFDTKFNDTGKDAQLTDLSVKDSWGAAGQVGLDYMINPDWLINMSVWYMDID-TEVkFKAAGEQQ---NiktRIDPWVFMFSAGYRF-
>AF-C8CP38-F1-model_v4	166	0.580	2.826E-40	22	178	182	32	190	193
----------------------VDSNTQLGLTFGYMFTDNISLELLAATPFSHDISTdllglGDIADTK---HLPPTLMVQYYFGEPQSKFRPYVGAGLNYTIFFDEGFNN--KAKnvGLTDLKLDDSFGLAANVGVDYMINDQWFLNASAWYANIETEATYKFGGAkQKTDVkiN---PWVFMISGGY---
>AF-A0A077P1M5-F1-model_v4	162	0.528	4.505E-39	0	178	182	22	211	214
EAGDFlF-RAGTATVRPnagsddvlGQGSFGVNNNTQLGLTFGYMITDNIGVELLAATPFQHrvnlpK----AGDV-AKVKHLPPTLMAQYYFG---SKEnnlRPYV--GIgvNYTTFFsekfnDNNATV---EAAkLNSLDLKDSWGVAGQVGLDYQ--LDKNwiLNTSLWwv--NIETDVRFKAGDAEQkykt----RLDPWVFMFGVGY---
>AF-A6FG93-F1-model_v4	127	0.559	1.714E-27	13	155	182	108	255	274
-------------LGLGE--FQVSDNTQLGLNFTYMATDNIGIELVAATPF-----THevaleATGVIAEVHQLPPTLLAQYYFGNADSKLRPYVGAGINFTIFYDTKFNETGTGAGLSNLdmsnSV----GLAAQLGIDYMINDKWLVNASVMYADISTdvTFdvgadSYK--------------------------
>AF-B0TMS6-F1-model_v4	128	0.502	6.227E-28	20	180	182	54	213	214
--------------------FSVDDNTQLGLNFGYMLTDNIGIELLAATPF--------THDIslDGVGkiaetkQLPPTLVAQYYFGDAQSKLRPYIGAGVNFTNFFDN-------EFTndldgaLTDLSms--NSWGLAAQVGLDYQINGSWLINASVWYaqISTDVKFN--LGADAQkvetDI----DPWVYMISVGYTF-
>AF-A0A0W8JDT6-F1-model_v4	141	0.497	3.295E-32	1	159	182	16	192	214
-AGAFAHQEGDFIVR--AGIASVIPndssdkilgsqeelevntNTQLGLTLGYMITDN--VsfEVLAATPFSHDISTplanlGEIGETK---HLPPTFMFEYYFGQSDSQIRPYVGAGINYTTFFDekiNgtGAS-----AGLSDLKLDDSWGLAVNAGVDYMINDNWFVNASVWYADIDSTATYKFNGA----------------------
>AF-D0IHB9-F1-model_v4	159	0.584	7.142E-38	24	173	182	88	239	247
------------------------SNTQLGLTLGYMFTDNISFEVLAATPFSHKISTdlsnlGDIGETK---HLPPTFMVQYYFGEANSTIRPYVGAGLNYTTFFDEGFNSSG-EgAGLSDLKLDDSWGLAANAGVDYmL-NDSWFLNASVWYANIETTATYKAGADAK--STDVkiNPWVFM--------
>AF-A0A377W2I9-F1-model_v4	333	0.754	7.937E-97	0	169	182	22	203	255
EAGEFFIRAGTATVRPTEgsdnvlgslGSFNVSNNTQLGLTFTYMATDNIGVELLAATPFRHKVGTGPTGTIATVHQLPPTLMAQWYFGDAQSKVRPYVGAGINYTTFFNEDFNDTGKAAGLSDLSLKDSWGAAGQVGLDYLINRDWLLNMSVWYMDID-TDVkFKAGGrgpESQHPSGSVGV------------
>AF-A0A447PB65-F1-model_v4	343	0.893	2.924E-100	24	180	182	2	158	159
------------------------NNTQLGLTFTYMATDNIGVELLAATPFRHKVGTGATGDIATVHLLPPTLMAQWYFGDSSSKVRPYVGVGVNYTTFFDNGFNDNGKNAGLSDLSFKDSWGAAGQVGVDYLINRDWL--IgaSVWYMDIDTTANYKMGGVQQHDSVRLDPWVFMFSAGYRF-
>AF-A0A010QZ45-F1-model_v4	107	0.469	3.038E-21	24	180	182	60	223	224
------------------------NDTQLGLNvayFI---TDNINIELLAATPF--KHdvnfsvadplGTgnqlGE------VTHLPPTLTANYYFNDASSAFQPYIGAGINYTfIFDeeFTGAN----EtAGLNDLSLDNSFGLSAQVGMDYQIDTKWHVNASVRFIDIDTeaTF--KVG--EADGTVSDieiDPWVYTLSVGYTF-
>AF-A0A6D0I949-F1-model_v4	416	0.945	2.705E-125	0	154	182	22	185	186
EAGEFFMRAGSATVRPTEgaggtlgslGGFSVTNNTQLGLTFTYMATDNIGVELLAATPFRHKIGTRATGDIATVHHLPPTLMAQWYFGDASSKFRPYVGAGINYTTFFDNGFNDHGKEAGLSDLSLKDSWGAAGQVGVDYLINRDWLVNMSVWYMDIDTTANY---------------------------
>AF-A0A0Q0J322-F1-model_v4	140	0.525	6.519E-32	20	178	182	59	221	224
--------------------FSVDDNTQVGLNFGYMLTDNWGVELLAATPF--------THDISIAGmkvaetkHLPPTLVAQYYFGNAQSKLRPYigVGV--NFTNFFDNeiTNSVDG---RLSDLSLSNSWGLAAQVGLDYNINQNWLVNASVWYaqISTDASFNYAPnGGA---DSVPVtietdiNPWVYMVSVGY---
>AF-A0A0E3C7I7-F1-model_v4	111	0.432	1.526E-22	1	180	182	25	210	211
-AGEFFvrggpILA----VPNTATHnyagnaldynFDVNSNAQLGLTGTYMITDNLGVELLAATPFSHeiK-----------LGgstiaktkHLPPSLYLQYYFlnADAP--ARPYVGAGINYTTF----FSEQEKLDGLSNLKLKDSWGPvvnAGIDIN--LT--DKLfVNTSVWWakIKTKATFD--LGGQPQEARVTLDP--TIFfvGLGYRF-
>AF-A0A1H9I7Y7-F1-model_v4	101	0.514	2.244E-19	25	150	182	55	176	204
-------------------------NTQLGITGTYMLTDNLGLELLAATPF--K---HDItlngakvGDTE---HLPPTLSLQYYPMDSSSAFQPYVGLGINY-TAFFSesttGALAGTK------LQLDSSWGLAGQIGVDYsL-NDQWLLNAAVWKMDINT-------------------------------
>AF-A0A0A3AN84-F1-model_v4	87	0.378	8.174E-15	1	180	182	25	233	234
-AGEFFvrggpILA----VPNTATHnyagnaldynFDVNSNAQLGLTGTYMITDNLGVELLAATPFSH--------EIkqAGLGtiaktkHLPPSLYLQYYFlnADAP--ARPYIGAGINYTNFFDTHFNstlantDFT---GVLPVSkidaknlkLKDSWGPvvnAGIDIN--LTDNLFL-NTS-----IwwakiktkATFDVYnqadgkK--IASQEARVTLDP--TIFfvGLGYRF-
>AF-A0A7W7UQP9-F1-model_v4	142	0.626	2.343E-32	24	150	182	114	237	265
------------------------NNTQLGLTLGYMITDNWGVELLAATPFSH--RvsTRDLGEIAKVKHLPPTLMAQYYFGDAQSKVRPYVGVGVNYTTFFD--------EKGVGALDganitLDDSWGLAGQVGIDMAITDRWFVNGSAWIMDIDT-------------------------------
>AF-A0A4P6AKA8-F1-model_v4	113	0.478	4.025E-23	24	180	182	62	225	226
------------------------NDTQLGLNvayFI---TDNINIELLAATPF--KHdvnfsvadplGTgnqlGE------VTHLPPTLTANYYFNDASSAFQPYIGAGINYTfIFDeeFTGAN----EtAGLSDLSLDNSFGLSAQVGMDYQIDTKWHVNASVRFIDIDTeaTF--KVGDA-AGKVSDVeiDPWVYTLSVGYTF-
>AF-A0A1G3ECN0-F1-model_v4	103	0.440	5.985E-20	24	173	182	63	220	228
------------------------SDTQLGLNFAYMLTNNIGIELLAATPFSHnvgvKgMPGGF----AGLNgnlgelkHLPPTLSVVYYPLDSSSAFQPYVGAGINYTWFFD------TKlssEAegkGFSGLDMKDSWGLAAQVGMDYmLTDNimlNAQVR----YIDIETT-----GTTNFGGSkvkvdVDVDPFVYM--------
>AF-A0A7V2S726-F1-model_v4	92	0.480	1.162E-16	24	152	182	62	203	234
------------------------NNAQLGLTGTYMLTDNFGIEVLAATPFQH--DIVATGSIAsfgkiGSTkHLPPTFSAQYYFTGSDSKINPYV--GIgvNYTTFFSNktTQN-------LNDAVaavtgltvtstsmkLDDSFGVAFEAGVDFnLDNN-WVLNVSVWKADIDTTA-----------------------------
>AF-A0A1Y1R204-F1-model_v4	90	0.427	8.294E-16	10	156	182	52	209	227
----------SATP------ANPTTvdvdaNTQFGLSMTYMLDDkfGI--ELLAATPFQH------TIKTkgelaslgklADVKHLPPTLTLQYYPMDSSSAFQPYVGLGLNYTTFFD--------EEfkgsnktAFRGLELKDSWGLAAQLGADYRINDNWSVNAAVWyvYIDTeATfknTAGdtkYKV-------------------------
>AF-A0A7C7SCL6-F1-model_v4	80	0.435	7.830E-13	43	180	182	76	225	226
-------------------------------------------ELLAATPF--K---HEItlsnlpvdaGDTK---QLPPTLMLQYYPMDNGNKFQPYVGLGVNTTIFFEedvddelNLALDGI--AGLPpgtvdaDLSLKQSWGlsAQI--GFDYmL-NDNWLINGSIWYTDIDTeakikTA---LGTvkFDVEI----DPWVYMLSVGYRF-
>AF-A0A6P2BGR0-F1-model_v4	60	0.370	1.666E-06	7	158	182	45	205	227
-------RAGSitidPTSS-----FSSvadgafelraGSDTQLGLSVTYMAWDqlGI--EVQAATPFTHav----NARGAGkvASVKHLPPTLTANYYPlgGTGRS-LQPFLGAGINHTIFWseklnDLGATAT----GASRLdagS---SWGlAAHA-GLDYrlneqLGLGF-----SVYYIDI---ESRlKLDG-----------------------
>AF-A0A839T506-F1-model_v4	77	0.404	5.505E-12	21	180	182	59	226	227
---------------------SLDSETQLGLNYTYMMTDHFGVELLAATPFLGevklK-------GMPGPYsslngrlgdtkYLPPTL---------SvvyfplsdlyR-FQPYVGVGVNYTAFFkeSLGTSAHR--DGFHQLQIDDSIGLAAQVGLDYmLT-DQFLVNAQVRYIDISTQATTKLNGQKVDVDVNIDPMVYMFSVGYRF-
>AF-A0A2D4RZY7-F1-model_v4	67	0.472	9.494E-09	25	152	182	60	193	222
-------------------------NTQLG-IsATYMITDQIGVEVLGATPF-----THDITAKAgTLGapgadigeikHLPPT-IsAQYYFLDKTSAVQPYVGGGIN-ITvFFDekAGKDA--KALGYDELSLDNSVGLAVQAGVDYSINEDMFVNAS--AMYakIGTTA-----------------------------
>AF-A0A1X7AGU2-F1-model_v4	102	0.534	1.159E-19	22	150	182	66	197	230
----------------------VDSNTQLGLSFTYMLDSNWGVELLAATPFSHtiKTkGGLAslgkl----ADVKHLPPTLTLQYYPmasGDA---FQPYVGAGINYTTFFSEDFksNHKG-----SFksLNLDDSWGLALQAGFDYaLTDN--LgVNAAVWWIDIDT-------------------------------
>AF-A0A2A5ASB3-F1-model_v4	81	0.407	5.656E-13	18	180	182	59	229	230
------------------TGAGVGNSTQLGLNFVYMWSDNIGIEVLAATPF-------EHDLTAkglGLHGfattglgstdqLPPTLTFNYFFGGADSTIRPYLGLGVNYTAFFSESLSSQAKtELGARSLDVDDSVGvAFRA-GVDFNIGDRWILNASLWNIDIDTdvTFN----------SalgkvkVSAeiDPWVYMISLGYRF-
>AF-F3C0X2-F1-model_v4	90	0.452	5.979E-16	27	148	182	65	193	251
---------------------------QLGLTFAYMLTQ--HVgiELLAATPFSHtvsvK------GLGPGLDGkladikqLPPTLslqyypMEP------SSKFQPYAGVGINYTTFFDTDLTGNRKDQGFSNLKLKDSVGLAAQLGMDY-MitdNV--LVNASVWYvdIDT---------------------------------
>AF-A0A1Y5ED53-F1-model_v4	82	0.496	2.130E-13	21	153	182	55	189	218
---------------------SVGDDTQLGLNFVYFFDSNWAVELLAATPFDH--DIelhadGATTllaDTK---QLPPTLSVLYYF-DTSSalK--PYVGAGINYTVFFDNSFtSTYS-EAGFSDLELDNSFGYSVQVGADYEIDKNWSVN-VSArYIDISTDAS----------------------------
>AF-A0A7T2DA22-F1-model_v4	44	0.382	1.304E-01	43	180	182	80	209	210
-------------------------------------------ELLAALPF--K------HDIELNGveaastkHLPPTLTLQYYPlggtGTQV---QPYAGVGLNYTHFFS--------EEiDLdgVDLeleS---SWGLAGQLGLDvRL-NDNWGVNAAAWYvdIDTDaslnGTEVGK---------VSIDPWVFMAGISYRF-
>AF-A0A7Y6U1I9-F1-model_v4	58	0.434	6.051E-06	24	174	182	52	209	216
------------------------SNTQLGITLDYHYNDNIVFELIAATPFSH---TvdGAGGlagaeiaDIK---HLPPTLIAQYHFFDATAKFRPFIGAGLNYTVFFD--------EepsaalkATLgtndveVDLdS---SFGIALQVGFNYdL-NEKWgLHGMISK-MDIDTDAtVYangaKaLTSDVEIDPV-----VAMF-------
>AF-A0A379URI9-F1-model_v4	328	0.832	4.126E-95	0	155	182	22	186	217
EAGEFFMRAGPATVRPTEGaggtlghlnGFDVSNNTQLGLTFTYMATDNIGVELLAATPFRHKVGTGATGDIATVHLLPPTLMAQWYFGDSSSKVRPYVGVGVNYTTFFDNDFNDNGKNAGLSDLSFKDSWGAAGQVGVDYLINRDWL--IgaSVWYMDIDTTANYK--------------------------
>AF-A0A1F6TBM3-F1-model_v4	80	0.456	7.830E-13	22	172	182	61	209	218
----------------------VDSSTGLGLNLTYMVSPNMGIEVLGALPF--KHDInGAGslasaGKIAeTkQ--LPPTvvaL----Y--NFAPKAniRPYAGVGINYTTFFS--------EKTtgaLAGVSLKldDSWGLAGEVGVDVDINKNWFFNASVWYMDINTTA--KLGSGL--GSVDVqiDPWAF---------
>AF-A0A4Y8UYT6-F1-model_v4	56	0.393	1.592E-05	22	122	182	57	165	224
----------------------VGNDTQLGLnlvylys-------DNIGVEVLAATPFehdlsvsglgQY----GFsTTD---LGstkHLPPTVSALYYFGPATSAIRPYAGVGVNYTTFFsesLST-SART-E--LGGSRLKldDSFG-----------------------------------------------------------
>AF-A0A3C1SPY3-F1-model_v4	81	0.486	2.950E-13	28	162	182	63	191	209
----------------------------LGFNFTYMATPNLGVELILATPFSH--DIklsGAG----TVGdtkHLPPTLFAQYHFMPQSN-FRPYVGVGLNYTMFFDEGAEGAlkGK-----KLKLKDSIGIAGQVG----IDIDvapnWFVN---AevsYMDIDSKA--KLDGASLG-------------------
>AF-E1V6L3-F1-model_v4	42	0.456	3.419E-01	41	152	182	78	184	211
-----------------------------------------GVELLAAEPFEH--------DIAldGVNsastkHLPPTLTLQYYPlgGTDSS-VQPYAGVGVNYT-----RFSD---EkvDGGS-LELDDSWGVAAQLGVDLLLDDHWALNAAAWYldIDTDATA-----------------------------
>AF-A0A0S8FLT6-F1-model_v4	68	0.409	3.598E-09	30	157	182	67	193	220
------------------------------LTFTgsYQWTENWAVELLAAYPFEH--------DIdvEGLGkvgstkHLPPTL---------SlqyhflpkGKFQPYVGAGLNYTIFFDDGA-----EGVLSDLGgdLeieDDSFGLAGQVGFDY-MfNDQWF--INLDlrYINIETKA--KVT------------------------
>AF-A0A7X4GBG9-F1-model_v4	61	0.468	4.582E-07	34	130	182	71	169	217
----------------------------------YMMTDNMSVNLLAATPFEHDIeasGGTNIGSTK---HLPPTVT--------VSWFPlagqdlgfkPYVGAGVNYTTFWDEKLNSTGKGATkaQN-LSLDDSVGLAAQVGVD---------------------------------------------------
>AF-H5TDU6-F1-model_v4	76	0.400	2.017E-11	21	178	182	64	230	233
---------------------SVDDNTQLGL--------N--VayflsdswniEVLAATPFSHKIdlasGGN-------LGktkHLPPTITANYFFNHGSAAFQPYVGLGVNYTIFFDEDFNTTSAEsingaigATISDLSLDNSFGLAAQIGADYKIaDGIFLNA-SVRYIGLETDASFKVNGADLGsiESVDINPFVYTISVGY---
>AF-A1SST7-F1-model_v4	79	0.467	2.077E-12	24	153	182	53	181	202
------------------------NNTQAAATFTYMTTDKIGIELLLATPFTHdvsldgnK---VA----E-VSQLPPSLMVQYYFGQPDSQFRPYVGAGLNYTFFFE--------EEGygaLSgtDVSVDNSLGGAVQAGLD-----VKLdehwfanV--SVWYMDINTdvhTAV----------------------------
>AF-A0A3N2E036-F1-model_v4	66	0.460	1.813E-08	33	138	182	71	179	223
---------------------------------TYMlaPTVGI--ELLAATPFEH--------DI-TleegvkVGstkHLPPTLSVQYYPLGASqSKWQPYLGLGVNYTTFFsesvdpeleaALGAPAEM-E-------LDDSWGLAGQVGVDYYINDKWL-------------------------------------------
>AF-G6YSP1-F1-model_v4	57	0.377	8.354E-06	21	150	182	60	202	238
---------------------SVDSNTQLGLTVSYMFTDQI--ALgiLGATPF--K------HNIEgdgsILGGagklaetkqLPPT-ITLQYFPMPSgSKFQPYVGVGVNYTNFF---------EekttqtltdtyATLaSGVDrtdieLDDSFGLAAEIGLDY-MVTD---NIGVnaaiWYADIDT-------------------------------
>AF-W7QHB4-F1-model_v4	86	0.482	1.570E-14	26	153	182	59	186	207
--------------------------TQLGLTLSYMLTDNWAVELLAATPFTHdvsv----------AGLGqvaevtHLPPTLLAQYYFGDASTEFRPYVGAGVNYTVFFE--------EEGVGALDgteVKvdNSFGYALQAGFDYkL-NDQWSANAAVWYINIETdvhTAV----------------------------
>AF-A0A2E6LV48-F1-model_v4	93	0.515	6.032E-17	20	132	182	65	185	235
--------------------ASVDNSTQLGLTFTYMYTENFGVEVLGATPFSHDIylnGGlnqRA-GETK---HLPPTVSAQYYPLGSGSAFQPY--AGIglNYTTFFsekvDPGldatldtLN-----AGDSSLSLDDSWGVAFEVGFDYQ-------------------------------------------------
>AF-A0A3M0A256-F1-model_v4	68	0.479	4.972E-09	33	140	182	74	189	231
---------------------------------TYMF--NsqwgI--EVLAATPFEHDISI-DGGalDGAPVGttkHLPPTVSAQYYFMGhsDSSWQ-PYVGLGLNYTTFF-SQEVDPAFEAALGAtgasLDLDDSFGVAVQFGLDYYINDSWFVN-----------------------------------------
>AF-K0GC24-F1-model_v4	81	0.452	5.656E-13	24	152	182	55	188	217
------------------------NNQQLGLTATYMFTDNVAVELLGATPFSHKI--NAnvpalgaasglGRV-AIVKQLPPSLYAQYYFFNADSTVRPYVGAGLNYTRFF-NAKSTH--AAvT----NLevkKHSFAPVANLGVD-VKLTDKL---SfnaaAWYTRIKTTA-----------------------------
>AF-A0A1V2DP74-F1-model_v4	62	0.415	3.318E-07	21	136	182	61	166	243
---------------------RVTvdSNTQLGLRATYMFTDHLGLGVLGATPFRH--NIYGGGD---LPsdlklgetkHLPPTLTLQYYPLASSSQFQPY--AGIgvNYTVFFE--------EKTTSALS-----GAvATQ----YGIPGA---------------------------------------------
>AF-A0A261GEC3-F1-model_v4	69	0.461	1.884E-09	21	152	182	61	197	227
---------------------SVDDDTQLGLTLTYMFMDkV-GVTLLGATPF--K-HTvTAKGVTAddlkTaeVKHLPPTVTVQ-YFPlDAQSAFQPYVGVGLNYTKFFQ--------EE-LtSDfkdvLGdgkikLDDSFGYALQLGADY-----KLsSNIVLnaaiWSIDIDTTA-----------------------------
>AF-A0A143HR69-F1-model_v4	69	0.422	2.603E-09	27	180	182	62	228	229
---------------------------ALGLTGVYMLNDHWGVELVAATPFTHdlevK---GL-GATFDLGetkHLPPTvlL--QWYPMDANS--NiqPYVGLGLNYTVFFdeeiDSQAN----EvfAGLGatgnaDLSLDNSFGmaaEAGVDFAFGQDQR-WLFNLSVWWMDIDTeAEV-KVPG------VGtikadveLDPLVYMAGLGYRF-
>AF-A0A1E2V6G3-F1-model_v4	92	0.413	1.162E-16	0	171	182	26	198	208
EAGDFIIKGGSATVDPqskaTsAAAASADNDTQLGLSFTYMATPRlgI--EVLAATPFDHDIQTAYGADTA-STkHLPPTVTANFYPMGESNAAFQ-PFAGIgfNYTFFWD--------EEGhgdaLGgaDVDLDDSWGIAYQLGADYmisdnLGLGA-----SVYYvdIDTD------LTvGGADYGTVELDPWV----------
>AF-A0A2E0J212-F1-model_v4	48	0.405	7.220E-03	27	180	182	65	221	222
---------------------------QLGLTvaylF----TDRLALELLAASPFEH--DlslaGGAldgTplGDIK---HLPPTL-SLQYrfATD--SAFTPYVGLGLNYTVFFsedvSSQAR----ALGVTDLELDDSFGPAAQLGFDYafgehwLINADvrYLQ--------IETTAE--LRTA--TGSTHLdvdiDPWVYTLAAGYRF-
>AF-A0A3D0SRP2-F1-model_v4	42	0.446	3.419E-01	68	158	182	104	188	210
--------------------------------------------------------------------LPPTV-LVQYhFMPASS-IRPY--AGIglNY-TLFWN-------EKTtgaLSGnsLSLDSSWGVAGELG----IDIDvapnWFVNTTVSYMNIETDA--KLNG-----------------------
>AF-A0A084IJB8-F1-model_v4	95	0.406	1.622E-17	21	180	182	64	227	228
---------------------SVGNdvkpsVTLA-----YMLTDHIDVELLGAWPF--KhdvslsggalGGTR-------LGsikHLPPTL---------SVDyhfntgtpFSPYVGVGMNYTIFFDEHVDDQAKAAGVtSlDLS--NSFGPAAQVGLDYLIGDHWLVNANVRYLQIDTNAH--VRTA-GGGRtkVNLDinPWVYTAAVGYRF-
>AF-A0A086D1S5-F1-model_v4	79	0.465	2.077E-12	31	180	182	64	208	209
-------------------------------TLGYRFHDNFGVELLAAAPFKHDInlNGSEGASIK---HLPPTLTLQYYPlggTDA--WVQPYVGAGLNYT-----HFSD---EkidvPGAS-LDLDDSWGAAGQLGVDLLIDDHWSLNAAAWYldIDSDATA--KVGGQSYDTTLHIDPWVVMAGLGYRF-
>AF-A0A5C0B760-F1-model_v4	61	0.407	8.737E-07	32	180	182	69	212	213
--------------------------------ATYMFTRNLGLDVLAAAPFRH---DVYGsgavnGQIGTSKQLPPTVSLQWHFlpdqT-----FQPYVGLGVNYTRFFSTRAVGP-----LagNHLELTDSWGLAAQFGVD-VkINDRWFVNASLRYIKID-TDV-KLNGtkigkAEI------DPWVtTIAV-GYRF-
>AF-A0A484X715-F1-model_v4	344	0.949	1.425E-100	43	180	182	1	138	139
-------------------------------------------ELLAATPFRHKIGTRATGDIATVHHLPPTLMAQWYFGDASSKFRPYVGAGINYTTFFDNGFNDHGKEAGLSDLSLKDSWGAAGQVGVDYLINRDWLVNMSVWYMDIDTTAKYKSGVTTVKDSVRLDPWVFMFSAGYRF-
>AF-A0A1C7AFK0-F1-model_v4	38	0.420	6.154E+00	65	150	182	100	181	209
-----------------------------------------------------------------VEHLPPTVTLQYRFTPKSG-VRPYVGAGLNYTTF----TSEDTKgalagadiE-------LDDSFGFAleGGVDVD--ITR----NMfaSaaVFYADIET-------------------------------
>AF-A0A0S1YAQ7-F1-model_v4	77	0.387	5.505E-12	11	180	182	33	207	208
-----------ATqVRP----KSDTGNaldGAVGLHAnksvrpsftvTYMATKNIGIELLGAVPFQH-----------DVSGsgavsgnivnskqLPPTLSLQWHFLPDS-KIQPYVGVGLNYTHFFDtkgRGALAG------NDVKLTDSWGVAGQIGVDYQLSDRWLLNADVRYIDIdskvklngDII-----GRA------HVDPWVFT-VAvGYRF-
>AF-A0A812IPC7-F1-model_v4	71	0.415	3.732E-10	6	152	182	34	184	213
------ILDGSAIGRS---SADVDDDTQLGLTFTYMLTNDWAVDVLASTPFTH--DISAsTGD-LGLGtidagkttHLPPTvslL----YFPAASdSKFQPYFGAGLNYTLFFD--------EEVDSQLegvlgrgSleLDPSFGLAVQAGFDYkLTeNMYFNAGI--WWIDIDTDA-----------------------------
>AF-A0A7K4DZW7-F1-model_v4	38	0.454	6.154E+00	26	92	182	63	132	215
--------------------------TALGINFGYFFTDNwaI--EVLLATPFTHdiKGSGsisslGKIGEIEM---LPPTVNAQYHFMPQSSiK--PYVGAG-----------------------------------------------------------------------------------------
>AF-A0A1Y0I4Y3-F1-model_v4	75	0.535	3.859E-11	22	99	182	64	145	248
----------------------VDPNAQLGLTATYMFTDHIGLGLLAATPFEH--DIYATDAIAGVGklgstkHLPPTLSVEFYLNDPDSDIQPYFGVGLNYTIFF----------------------------------------------------------------------------------
>AF-A0A2E6R6B8-F1-model_v4	69	0.375	2.603E-09	10	171	182	42	189	199
----------SADLG---GGARVqIeDDTQLGLTFTYM-ISSqIGLEVLAATPFTHevKIDGmgkvGE------VSHLPPTV---------SlqyypmspeSAIQPYVGVGINYTFFFD--------EkDAVNHVD--RSTGAAFSVGANYNIDDNW---MaNvaVWKIDLDATAQ----TALDAVDLHVDPWV----------
>AF-A0A6C1MQ52-F1-model_v4	75	0.508	2.790E-11	67	180	182	112	224	225
-------------------------------------------------------------------HLPPTL-SVQYHFDTGSAFRPYVGAGINYTLFFDEDVAGDAKGAGVTDLDLDNSWGLAAQIGVDYeLGNG-WLINagIR--YIDIDTTAQVK--TATGSTNVDVdiDPWVtniGI---GYRF-
>AF-A0A3M1RY74-F1-model_v4	39	0.345	4.464E+00	27	172	182	59	197	206
---------------------------ALTLTGAYMITDSVSVELLAssfWTHDVNlK-GVGQIGE---VKQLPPTLSLQWH-TPAigRL--HPYLGVGVNWTIFFD--------EETQGPiagtkLSVGNSVGIAAQVAADYDINDKWLLNadlrwIN--------IESDvkldglKLGTATI------DPWVF---------
>AF-A0A845FPV0-F1-model_v4	94	0.474	4.345E-17	22	152	182	62	199	229
----------------------VDSDTQLGLTVTYM----InsdfGVELLAATPFTHDI-TADTGalglgkvdAGETS-HLPPTLSAVWYPMG-S--AGqiaPYVGAGINYTMFF---------EEDVSsdlegvlgsaDLELDDSIGLALQVGVDvQL-NDNWQVNASLrW-IDIDTDA-----------------------------
>AF-D3S993-F1-model_v4	76	0.419	1.054E-11	22	180	182	64	215	216
----------------------VGSSTRPTGTVTYMFTDNLGLELLVGIPF--K------HDIAleGLGnvgytrHLPPTL-SLQY--HFNtgSAFRPYLGAGVNYTHFFDTTTRGA-----LSDsrLRLDDSWGVALQAGiDIALDDNWFL-NTeVRW-IDIESTAR--LNG-QRIGTVEVDPWTFgM-NVGYRF-
>AF-A0A5Q4GMI5-F1-model_v4	53	0.418	2.095E-04	22	128	182	57	168	225
----------------------VGSNTRPIVNLTY-FvTDHIGLEVLAAWPFDHDIDGagvldGAGklGDTE---HLPPTLSLQYHFmpGAA---FRPY--AGIglNYTNFFststtdtLDGA--------LGGPSSmsiKDSWGIALQVG-----------------------------------------------------
>AF-A0A212J818-F1-model_v4	40	0.303	1.236E+00	22	151	182	63	199	231
----------------------SISNdTQAGLTATYMMTDHFGIEAMATTPFR---TGIAFHDTllnaanmsigslkqvsPTVslvyYPLAPGLDFQPYMGAGVS------------RTWFFGGKIDNR-AAANRFDNLRASnaWGWAAQLGFDYmltenLMLNAQAR-----YIDTSTT------------------------------
>AF-A0A2N6IL77-F1-model_v4	22	0.305	6.345E+05	115	180	182	65	117	224
-------------------------------------------------------------------------------------------------------------------LSfaymLTDNFSAEMILGVPY-----KhdLVG----DGAIKGTG--KLGTAEV-----LPPTAFIQ---YRF-
>AF-A0A657B8M3-F1-model_v4	50	0.363	1.445E-03	26	152	182	67	215	248
--------------------------TQLGLSLTYMFNPS--VgiEVLGATPF--KHDISldaLGTDIA-STkHLPPTVTFNYHFMDsASD-FQPYV--GMglNYTMFFeekvtpalDNAAV-----FDLLASStgnlpagtitsvantkieLDDSTGVAIHAGFDYaLTDSIGLNA-S--YywIDIDTTA-----------------------------
>AF-A0A520WWY5-F1-model_v4	47	0.316	1.374E-02	21	180	182	60	244	245
---------------------SVTSSavqvddgTSLTLSFTYMFTDNWAFDVLAAWPFKHDIDIDATITDNILGgsssgavpfgeveHLPPT---------FSVQyhftpdaeFQPFVGLGLNYTMF-------------LSeDLdSLWptvgivdyeldDSFGLAVQLGADW-MfSDQWLLNfDVRW-INIETDLS-----ATLDDGVNPvvtgdlgtveiDPWVFaI-NLGYRF-
>AF-A0A2E1YUN6-F1-model_v4	63	0.390	1.260E-07	32	156	182	75	200	227
--------------------------------FTYMATDNIGAELiLG--------TTRheATGR-GTLSGvgkladtwvLPPTLTLQYHFMP-HTKIRPYIGAGVNYTIFYSTDAS---KE-----LesaigktSVKmdDSFGYALQAG----IDVDvtknlFVNL-DVKYIDMDTTA--KL-------------------------
>AF-A0A524KLD4-F1-model_v4	45	0.366	3.604E-02	42	158	182	77	190	216
------------------------------------------VELLAAMPFkhdiRLKSTTTTIGSTQ---QLPPTL-SVQYHPALNSAFKPYigLGLNM--TIFFD--------EEIDGGVGLgeKleldeVSFGAALQAGVDyYFTDTQFFNL-DVRYIDIDTDA--KVTG-----------------------
>AF-A0A0Q8GJQ0-F1-model_v4	22	0.475	6.345E+05	60	92	182	91	129	221
------------------------------------------------------------GAIEGVGklgtvkALPITL-LAQYrFGDANSSLRPFVGAG-----------------------------------------------------------------------------------------
>AF-A0A251X7Q3-F1-model_v4	68	0.346	4.972E-09	10	171	182	46	219	229
----------NATSNGTpvpATDVSVDSAFTLDLDITYMITSNFGVELLLDIPTkhsvSSK---GATlkslapGEIlsARVlppslllqyHFLPQGQI------------RPYVGFGANYTLFFDeeSTASLNT---GLGG--VKDleldsSVGWAAQAGVDFDMGNDWFLNADVKYIDINTTASFKSG--ALGNVeVDVDinPWV----------
>AF-A0A3B0WZS2-F1-model_v4	66	0.450	2.504E-08	25	152	182	59	181	207
-------------------------NT--TLGITlvYMLSNNIGLEVLASLPFEHDI-TVAGlG---TVGsakQLPPTVsI-QYYFN--SSeKFRPFVGFGANYTIFFS--------EETipLlgGDLSLDNSFGFAVQAGIDYDINERWLLtaDIR--YISIETTA-----------------------------
>AF-A0A2X2D982-F1-model_v4	127	0.540	1.714E-27	37	180	182	2	145	146
-------------------------------------TDNIGVELLAATPFEHKvgvgpl------GTIATVKHLPPTLMAQYYFG---SKEdklRPYLGAGVNYTFFFDEKFNSTGKTNGLSDLDLSSSWGFAAQAGMDYmLTDNWMLNA-SVWWMNIETDvkfkagnDTHKIDT-------RLDPFVFMFGAGYRF-
>AF-A0A3B0REF0-F1-model_v4	53	0.402	1.518E-04	30	172	182	102	247	256
------------------------------LDFTYFLTNNIGAELiLA---------TSPHnisgegalsglGEIADVMALPPTLTLQYHFlPNARL--RPYVGVGVNWTIF----YSDDAKtslinALGPTTVNLENSVGVAFQAGVDYqLTERFFLNA-DVKYIDIDTTAV--LnsGGAINTVDVSLDPIVA---------
>AF-A0A6N4T756-F1-model_v4	35	0.459	8.022E+01	85	140	182	126	183	224
-------------------------------------------------------------------------------------FRPFVGLGLNYTQFFDakSTAVGNI--AT-GGPtkiDLKDSVGLAGQVGVNYHFNDRWFVS-----------------------------------------
>AF-A0A1W9H9M4-F1-model_v4	53	0.453	2.095E-04	33	92	182	52	114	205
---------------------------------TYMATNHIGFELIAATS-RH--------EIATVGPgtknvgniittwvLPPTLTAQ-Y--HFNPKAkvRPYVGAG-----------------------------------------------------------------------------------------
>AF-A0A2S9H4X9-F1-model_v4	32	0.421	5.498E+02	26	90	182	62	129	222
--------------------------TLL-LTGTYMFTDHISAEFYGGIPL--KHDIyGAGsiqgvGVIGTVKQLPPTL-----FGQYrffetSSNFRPYLG-------------------------------------------------------------------------------------------
>AF-A0A0Q8QZ93-F1-model_v4	53	0.355	2.095E-04	32	169	182	63	205	217
--------------------------------FTYMLTS--HVgtEL---IVATTKheasGRTGTTGAIGklasTwV--LPPTLTLQYHFaPGAN--IRPYVGAGVNYTIFyseKASqgleTAVGNT--------RVhmKSSFGYALQAGVDvPLTDRTFLNF-DVKYIDIDTTTR--LaTTAIGTQRvkVHLDP------------
>AF-A0A520JRN7-F1-model_v4	63	0.416	1.740E-07	33	158	182	76	203	229
---------------------------------TYMATDQIGFELIAATTKH-----SAsgrsgtTGSIGklasTwV--LPPTLTAQYHLNPRGS-IRPYVGAGLNYTMFWNEDAS-----AGLekavgRTRVRmKDSFGWAAQAGVDVDITPkVFLNL-DVKYIDIDTSAR--LRT-----------------------
>AF-A0A522M5I9-F1-model_v4	37	0.378	1.612E+01	33	159	182	59	188	211
---------------------------------TYMLRPNWGLELiLGTThhDLTGK-GTIAnlnkIGDTA-L--LPPTLTLQYHFAPQA-KVRPY--AGIgvNY-SKFYNEKS------TNSldtALGgptsidLDDSWGLAAQAGVDlGLKN-DWFVNFDLKYvnIETQGTL---VTGA----------------------
>AF-A0A4R7PCA6-F1-model_v4	39	0.346	3.238E+00	67	180	182	94	200	201
-------------------------------------------------------------------HLPPTLSLVWYPDVA--KtWHPFVGAGLNYTTFFQ--------EKTQGALDgakLKldDSFGVAAVAGLDIDIAPPlslsFDVR----YIDID----AKAH--LDGTS---IGKVKIDpigfgiSVGYRF-
>AF-A0A1I7HXJ8-F1-model_v4	30	0.388	1.983E+03	20	92	182	94	167	258
--------------------ASDTR-----LTAavGYMLTDHINLHLplgL---GFRH---DVFGAGIlAGVGkvadtrALPITLVAQYRFMEAGAKFRPYLGAG-----------------------------------------------------------------------------------------
>AF-A0A4R6TVP2-F1-model_v4	45	0.374	4.971E-02	24	153	182	65	198	228
------------------------NDTQLGLNFAYMVTDHIGIELLAASPFelTAKqKGTLQGM---GLDsklgkfkALPPTLSAVYYPMNKASAFQPYVGLG-VNRTLFFN-------E--------KANksggysamrvqntWGWAAQVGADYmLTDN--LmLNGQVRYIDMSTKAR----------------------------
>AF-A0A4R2IHR6-F1-model_v4	32	0.393	5.498E+02	63	165	182	91	186	202
---------------------------------------------------------------ATVKQLPPTVSLQWHFMpDA--KVSPFV--GIgvNYTRFFSVdetGPLAGAK------LDLGDSWGlAAHA-GLDFalaprwsLTVDA------RW-IDIDTDA--KVNGAKVG-SV----------------
>AF-A0A2V1H2Y4-F1-model_v4	43	0.377	2.479E-01	41	178	182	77	230	231
-----------------------------------------GVELLAATPF--KhelvgTGglsgvsIGET------KHLPPT-IsFQYYFPNADLPIHPYIGAGVNY-TAFFSEKTDAGLAATLdGALSnpgitstdieLDNSFGLAFQAGmDIEL-NENWSLSGAVWYIDIDTeatiTTN----TAA---SVKVdvdiDPWVYMAgiSYRY---
>AF-A0A0B4BYQ2-F1-model_v4	59	0.404	3.175E-06	43	160	182	68	175	195
-------------------------------------------ELLAATPFEH--------DIdlAGVGfagsvkHLPPTL---------SVnyhfptdtKWKPYVGLGVNYTTFFD--------E--QSELGtleLDNSWGVAVQAGVDYAFSPqdAFRANIR-W-IDIDTdvT----LNGAQ---------------------
>AF-A0A433BGR1-F1-model_v4	38	0.387	6.154E+00	115	180	182	171	234	235
-------------------------------------------------------------------------------------------------------------------LS--DSWGLAAQVGLDYRINDKW--SIhgSVA------TARVKttLTtntaGAArvmditFHPVV-LTVA-----AGYRF-
>AF-A0A7C5TSZ1-F1-model_v4	40	0.455	1.704E+00	68	150	182	106	184	212
--------------------------------------------------------------------LPPTVTLQ-Y--HFSPqaAFSPYVGLGLNYTFFFDIetkGALAGT-----S-LDLDSSWGAALQLGADfRL-AGDWLGNvDVRW-IDIDT-------------------------------
>AF-T0GY22-F1-model_v4	84	0.436	4.177E-14	33	172	182	93	237	246
---------------------------------TYMATDHIGFELIAATTKH-----SAsgrsgtTGGIGklasTwV--LPPTLTAQYHFLPEG-KIRPYVGAGVNYTLFyseKASGAL-----EGAVGAtkvhmS--DSFGWAGQVGVDiDL-NeRMFLNF-DVKYIDIDTTAR--LSTAGAG-VQRvkmeLDPFVF---------
>AF-A0A848H0I1-F1-model_v4	21	0.349	1.204E+06	24	72	182	54	114	226
------------------------PNTQVDVGAdtqptlsiGRMITDNWSVEVP--IGFGYKhsIkGAGAIdgvGTIATVKSLPITV-------------------------------------------------------------------------------------------------------------
>AF-A0A1B0ZWC2-F1-model_v4	56	0.393	2.197E-05	11	160	182	87	217	237
-----------ATVSD-E--------TQLSLTveyFI---RDNlgI--ELLAATPFEH--------DvtIAGVGYagstkqLPPTL-SLNYHFPTNSKITPFV--GIgvNYTTFF---------EEssPLGVLNLDDSWglalnaGADWQV-SD---NGA-LRL-NVRYMDIETDA--FLNGAA---------------------
>AF-A0A0C1YSQ2-F1-model_v4	39	0.340	4.464E+00	78	159	182	108	168	213
------------------------------------------------------------------------------FGAPENKFRPFVGVGFNYTHFFDgqstssgNLASGGpTKiE--LS-----DSFGLAAQVG-----------------------ASYKLTDQ----------------------
>AF-A0A833LEW8-F1-model_v4	40	0.398	1.236E+00	34	140	182	75	177	237
----------------------------------YMFADRWGVELFAPWVFNH-----DvevagTPDIADV-DLWPavlGL--QYHFNPDGR-FRPYVGAGLNY-----STFSS---EnakgvlAGA-DLELDESFGAAAQVGAD--IGLGenWLLN-----------------------------------------
>AF-A0A239J7L3-F1-model_v4	51	0.372	7.593E-04	35	172	182	67	209	218
-----------------------------------MATDHIGLELIAATtkhSASG--RTGTTGGIGklasTwV--LPPTLTAQYHPIPD----GP-VRPYIgigvNYTAFysekpsaaleAAVG------ETRVSM---KDSFGWALQAGVDvDLTkkvfvNLD------VKYLDIDTTAT--LrTTAAgtQRVRVSLDPLVF---------
>AF-A0A3N5KWQ4-F1-model_v4	45	0.406	6.855E-02	31	130	182	109	219	451
-------------------------------TFdvTYMFTNQFGVELLAAYPFTH----GvdlkpfAGGdDIRIgsVDHLPPTLSLVW--RPFGYKADvqPYigVGV--NYTMF--SG------EE-LRPsvlqavglpnrteLSLDDSVGAAGVIGVD---------------------------------------------------
>AF-A0A7Z2S5P6-F1-model_v4	61	0.428	8.737E-07	68	180	182	103	216	217
--------------------------------------------------------------------LPPTLTVQ-YRPIAKGKVRPYVGAGVNY-TLFYSeDAS-----AGLeRAvgatrVNLKSSLGWAAQAGVD--IDlNDKifLNL-DVKYIDIDTTAR--LaTTAigTQRVRLNLDPFVFGAGLGFRF-
>AF-A0A1M4X6P0-F1-model_v4	41	0.387	8.962E-01	67	168	182	101	195	210
-------------------------------------------------------------------HLPPTVSLQYHFGT--GKVRPFVGAGVNYTRFF-STKSAGpiaG--ARL-DLS--DSWGLAAHLG----IdfkVSDKgALRI--DYrfIDID-TKV-KLNGANLGAPNTVH-------------
>AF-A0A2E9VZ46-F1-model_v4	48	0.409	7.220E-03	30	134	182	54	165	206
------------------------------LTAT-IAylvTDNIGVEVLLGLPF--K------HDInsGGVkvgegTHLPPTLTAQYYFneTKAG--FRPYVGVGYNY-TFFledkitiTSGGLAGG--------HLKmgNSTGFAYQLGFDleisegYGIN-----------------------------------------------
>AF-A0A523Q1U3-F1-model_v4	33	0.387	2.100E+02	24	90	182	60	130	224
------------------------SDTQLTGGATWMWSDeiSIDV-PLALGF------THDIvgaGAIAGVGkigevkALPVTlLMQ--YrFGDARSMIRPYVG-------------------------------------------------------------------------------------------
>AF-A0A2A4WF06-F1-model_v4	74	0.391	7.383E-11	6	149	182	50	190	223
------INGTSvAGSGAT-----VDSDIVPELDFTYMLDPHWGLELiLAysdhEIDAR---GTLA-----GVGQvgetkvLPPTLTLQYHFAPTSN-IRPYAGAGINYTHFFDSqvkgGIDAPG--ADLDID---DSWGLAIQAGVDiDL-NDTWFVNFDVKYIDID--------------------------------
>AF-A0A1R4JXB5-F1-model_v4	45	0.347	4.971E-02	41	153	182	73	185	214
-----------------------------------------GVELLAAIPFHH-----DITLTAGNTtidaktqHLPPTLSLQYHFDGYnmpmNVK--PFVGVGVNYTTFF--------KEKIYSDtyENLKldDS------VGVAGHIG----LDIPFKptesfridarYMDIKTDAS----------------------------
>AF-D0CTL5-F1-model_v4	46	0.398	1.895E-02	43	139	182	97	186	224
-------------------------------------------ELLAATPF--K------HD-VTLGgsvdagsvkHLPPTL-SLNYHFPTNSAFKPYVGAGLNYTIFFD--------EE--SPLGdLKvdDSFGvslQAGL---DYmVTDNDAVR------------------------------------------
>AF-A0A258TDS3-F1-model_v4	58	0.376	6.051E-06	35	159	182	76	207	227
-----------------------------------MATNHIGFELIAATtrhSARGK-----QGVTAGigkvVNTwvLPPTLTAQ-Y--HFNSngKIRPYLGAGINYT----VFWNE--KAtDGLVAAvgptrvhiN--DSIGYALQAGVDiDL-NRKFFLN--LdaKYIDMspraqlYTTA---LGTQ----------------------
>AF-A0A536URD6-F1-model_v4	56	0.485	1.592E-05	70	132	182	576	640	693
----------------------------------------------------------------------PTL-FVDYrFGALAGKWRPYVGAGINYTHFtsLHSTASGN--AAGGGPttLELKDSWGPAAHAGVEYL-------------------------------------------------
>AF-A0A0R2UB82-F1-model_v4	33	0.343	2.895E+02	53	140	182	102	177	218
-----------------------------------------------------KIGTGK--------HLPPTisL-----QRHFnlSTKLNSYLGIGINH-TFFLS-------EKT-SGL-LAGtplditsSTDLAIQLGFDYLISPTTRVN-----------------------------------------
>AF-A0A840S6P5-F1-model_v4	20	0.329	1.658E+06	69	138	182	110	186	225
---------------------------------------------------------------------PVTLMGQ--FRPlGSSysl--RPYV-AGGLtY---------AHTKEtqstAVLNGLSggtlAKPTtmdmKGKFGvtaQVGlNWAVTQRIFL-------------------------------------------
>AF-A0A058ZNM1-F1-model_v4	27	0.428	1.870E+04	15	48	182	103	133	198
---------------PTEGRFDP----FLGVGLNYTkFTDVDGQGVLAAT-------------------------------------------------------------------------------------------------------------------------------------
>AF-I5CUV7-F1-model_v4	29	0.625	5.188E+03	70	92	182	114	136	242
----------------------------------------------------------------------PTL-LLKyYFNDAQSHFRPYLGAG-----------------------------------------------------------------------------------------
>AF-A0A0U3L1E1-F1-model_v4	22	0.578	6.345E+05	115	131	182	164	180	232
-------------------------------------------------------------------------------------------------------------------LS--NSWGAAAHVGftVRY--------------------------------------------------
>AF-A0A1G0K273-F1-model_v4	41	0.307	8.962E-01	68	180	182	124	242	243
--------------------------------------------------------------------LPPTVTVQYHFMPENN-IRPYVGVGVNYTAFLWNDATD----------NL------ETAVGSpvdvdmdngftwAAQIGAD--VDINdkwyfnvdVKYIDIDSTAS--LlikNGAFANTGLRVDvdinPWVVGAGIGYRF-
>AF-A0A4Q3Z7W0-F1-model_v4	23	0.306	3.344E+05	94	165	182	130	191	211
----------------------------------------------------------------------------------------------NYSTFTDVSTSGDLK--GL-DLDVDNSFGGALHLGLDYWMSDD--SAIRadmRW-ISIDT-------DADAGGSR----------------
>AF-K0DPI1-F1-model_v4	25	0.329	4.891E+04	18	92	182	50	128	234
------------------TGASVDDSDTFGLTATYFFTDHIatTV--VFGIP--PKfnlTGTGslaA---------LGQIgsayewsptlLM--KyYFNDPQSRFRPYLGAG-----------------------------------------------------------------------------------------
>AF-A0A7R7V644-F1-model_v4	154	0.514	1.588E-36	24	180	182	10	159	160
------------------------SNMQLGLTLSYMLTDNWGVELLAATPFSHsvs---------TAGLGevakvkHLPPTLMAQYYFGDANSKVRPYVGAGINYTTFFDeegRGALAGT------DVSVDSSWGMAGQVGLDMAINDRWFVNASAWLIDIDTD----VHTAVGTINTSIDPVAFMFGVGYRF-
>AF-A0A853HPK8-F1-model_v4	55	0.409	4.185E-05	37	140	182	82	181	222
-------------------------------------TDNIALELIAGTS-RHqvkav--GGGA----EINVGkislLPPTLTAQYHFMP---KerFSPYVGAGVNwtlfYGADEDAGFN-----------SLKvnNSFGAALQVGVDYfLTDNI-LLN-----------------------------------------
>AF-A0A1H6FG64-F1-model_v4	45	0.434	3.604E-02	41	101	182	81	152	235
-----------------------------------------GVELLLDIPTkhdvevsGEKIPMADGSDapkgikiMET-GVLPPALIAQYHFMpDA--KFQPYVGAGINY-TFFYS--------------------------------------------------------------------------------
>AF-A0A1K1SYR4-F1-model_v4	24	0.714	1.762E+05	37	50	182	86	99	245
-------------------------------------TDNIGIAFLAGTPF-----------------------------------------------------------------------------------------------------------------------------------
>AF-S9T642-F1-model_v4	19	0.857	5.970E+06	86	92	182	129	135	241
--------------------------------------------------------------------------------------RPYLGAG-----------------------------------------------------------------------------------------
>AF-A0A501PQP8-F1-model_v4	35	0.357	5.820E+01	32	131	182	66	167	216
--------------------------------FTY-FvTDNIALELIAATTKHNpvvK--GSD------LGDvpigsvwlLPPTVTVQYHFApqeDFS----PYVGAGVNY-TFFYS-------EntsDTLDGLGLTtidysDGFGWALQAGVDY--------------------------------------------------
>AF-A0A7Y3IVZ5-F1-model_v4	17	0.521	1.560E+07	62	83	182	105	126	226
--------------------------------------------------------------IAKVTQLAPTL-LVNYrFGAASN--------------------------------------------------------------------------------------------------
>AF-A0A537ALL1-F1-model_v4	25	0.401	6.738E+04	42	131	182	78	179	229
------------------------------------------LELTAGIPPR--TDTIARGpakvgsvpwDGQTVGTVkwfAPT-MLLEYkFNDDSAAFRPFVGAGLNFTHFYDRKINAAGDAA-LGGptsVSLKNSVGpAATI-GVYY--------------------------------------------------
>AF-A0A1L6I1T9-F1-model_v4	49	0.389	2.751E-03	30	130	182	47	140	188
------------------------------LDFTYMIRDNIGVELiLA-----------------TSRHqvtsnlgalggvnvLPPTL-LLQY--HFNhqGKIRPYVGAGLNYTYF----YNDGLKAGGQSIAVSHSSFGPALQAGVD---------------------------------------------------
>AF-B0RPE4-F1-model_v4	25	0.769	9.283E+04	86	98	182	115	127	204
--------------------------------------------------------------------------------------SPFVGVGINYTTF-----------------------------------------------------------------------------------
>AF-A0A389MI23-F1-model_v4	23	0.454	3.344E+05	119	140	182	173	194	235
-----------------------------------------------------------------------------------------------------------------------DSFGLALQGGISYQINPEWSLS-----------------------------------------
>AF-A0A1A9M794-F1-model_v4	19	0.647	5.970E+06	114	130	182	140	156	204
------------------------------------------------------------------------------------------------------------------DLRLGDSVGATAHVGVD---------------------------------------------------
>AF-A0A6P2J4L8-F1-model_v4	41	0.531	8.962E-01	68	130	182	108	165	213
--------------------------------------------------------------------LPPTL-LLQYhFNHAG-KVRPYVGAGLNYTYFYNNGLNVGG--QGVSI--DKSSFGPALQFGVD---------------------------------------------------
>AF-A0A7W2IDA3-F1-model_v4	16	0.625	4.075E+07	43	49	182	75	82	227
-------------------------------------------ELeLAAGV------------------------------------------------------------------------------------------------------------------------------------
>AF-A0A257STT2-F1-model_v4	32	0.360	5.498E+02	68	152	182	125	209	238
--------------------------------------------------------------------LPPTLTLQYHFlPGARV--QPYLGLGVNYTDFYAeqaspslNAALGTT-----SvhlDSSL----GVAAQLGADfAL-GGGWFANMDLKYIDLGTTA-----------------------------
>AF-A0A1M3Q435-F1-model_v4	34	0.416	1.524E+02	37	96	182	78	139	218
-------------------------------------TDNIALELIAATS-RHsvkvK--GSA------LGDvsvgkvwvLPPALTLQYHFMPKSQ-FSPYVGAGLNYT-------------------------------------------------------------------------------------
>AF-A0A6N9SK06-F1-model_v4	29	0.403	3.765E+03	84	132	182	134	184	233
------------------------------------------------------------------------------------KLRPYVGVGVNYTHFTDNTAT----AAGNaafggptSAtLS--NSFGWAAAAGLMYQ-------------------------------------------------
>AF-A0A1M4Z5U6-F1-model_v4	29	0.428	3.765E+03	86	128	182	138	188	247
--------------------------------------------------------------------------------------RPYIGAGINYTDFYDVDlnreFNDF-----LvdSGLatgraefNLGHSWDWAVQAG-----------------------------------------------------
>AF-A0A1R3WLG7-F1-model_v4	20	0.300	1.658E+06	123	140	182	213	232	244
---------------------------------------------------------------------------------------------------------------------------AQTPVGVRNVTShtRIKLNP-----------------------------------------
>AF-A0A7H4Q3E6-F1-model_v4	43	0.393	2.479E-01	24	130	182	58	158	206
------------------------NNaTVPELDFTYMIRDSIGVELiL---------GTsrhqltsnlgGLGG----VNVLPPTL-LLQY--HFNH-QgtvRPYVGAGLNYTLFYNNGLNAGG--QPVSISN--HSFGPALQAGVD---------------------------------------------------
>AF-A0A6H2H9P1-F1-model_v4	20	0.466	2.284E+06	14	28	182	156	168	226
--------------GPTAI--SLTNSTGL---------------------------------------------------------------------------------------------------------------------------------------------------------
>AF-A0A2P1VA22-F1-model_v4	21	0.625	8.740E+05	76	90	182	118	133	241
----------------------------------------------------------------------------KYfFNDANSAFRPFVG-------------------------------------------------------------------------------------------
>AF-A0A7W5U5G2-F1-model_v4	19	0.428	4.334E+06	150	164	182	213	231	251
------------------------------------------------------------------------------------------------------------------------------------------------------TTA--KLtttsaaTGAQLATS-----------------
>AF-A0A5M6IR38-F1-model_v4	37	0.397	1.612E+01	36	96	182	108	170	253
------------------------------------FTDNIALELIAGTTQH---TISasntAIGN-LTVGktwVLPPALTVQYHFFHDNR-VSPYLGAGINYT-------------------------------------------------------------------------------------
>AF-A0A7C8LW38-F1-model_v4	28	0.500	9.850E+03	67	99	182	102	133	212
-------------------------------------------------------------------HFPPTVT-LKYrWTnlGA---FQPYVGAGVNYTHFF----------------------------------------------------------------------------------
>AF-A0A2N5AIF4-F1-model_v4	274	0.807	1.339E-76	0	130	182	22	161	162
EAGEFFIRAGTATVRPTEgsdnvlgslGSFNVSNNTQLGLTFTYMATDNIGVELLAATPFRHKVGTGPTGTIATVHQLPPTLMAQWYFGDAQSKVRPYVGAGINYTTFFNEDFNDTGKAAGLSDLSLKDSWGAAGQVGLD---------------------------------------------------
>AF-A0A7V4W5Q3-F1-model_v4	33	0.352	2.100E+02	68	157	182	104	192	217
--------------------------------------------------------------------LPPTL-VCNYFFTTQSQFDPYLGLGLNYTRF--HGFS-------LaSDLR------ALGVtgvdfdnsLGLAAQMgfdvdfGNHWVFNMDVKYAWIDTEASIKAG------------------------
>AF-A0A1M5H8R0-F1-model_v4	22	0.403	4.606E+05	87	130	182	154	205	270
---------------------------------------------------------------------------------------PYVGVGFNYTDFDDVklGrvANEY-----LAVVSdgigeakvfLDDTWGWAAQVGLD---------------------------------------------------
>AF-A0A1J5R9S2-F1-model_v4	36	0.367	3.063E+01	84	153	182	135	197	241
------------------------------------------------------------------------------------KWDPFVGLGINYTRF------TNTKA--LSSLtshlgptdiSLSDSWGAAAHAGLIYHIDKRWAVV--------GTIAV----------------------------
>AF-A0A251ZVI6-F1-model_v4	30	0.608	1.983E+03	69	90	182	172	192	279
---------------------------------------------------------------------PPTLTAQWHF--LPHKrFNPYVG-------------------------------------------------------------------------------------------
>AF-A0A4R7QF42-F1-model_v4	57	0.335	1.153E-05	21	130	182	42	156	204
---------------------VSTSGTLSTLGtdvnnsvvpeldFTYMATNNIGVELiL---------GI--TRHTVTsdlgelgrVNLLPPTLTVAWHFNPQG-KIRPYLGAGVNYTlfynsslqaGGQDVGIRNH-------------SFGPAFQAGVD---------------------------------------------------
>AF-A0A160N3W4-F1-model_v4	25	0.321	6.738E+04	116	139	182	144	170	208
--------------------------------------------------------------------------------------------------------------------SL-DVKGADGFVGQFgadwYATDNVFVR------------------------------------------
>AF-A0A1Z9K8R6-F1-model_v4	34	0.432	1.524E+02	68	131	182	118	174	225
--------------------------------------------------------------------LPPTITLQYHFDTGTN-FLPYVGAGINY-TFFyddDPGDSAGI---TYSDEV-----GFAFNVGFDY--------------------------------------------------
>AF-A0A4R6QHI0-F1-model_v4	34	0.453	1.106E+02	80	134	182	118	166	212
--------------------------------------------------------------------------------DASSAFRPFV--GIgvNYTRF------IGAKsmigqkiE--LS-----DSTGLAGQVGATYAIN-----------------------------------------------
>AF-A2VC30-F1-model_v4	61	0.395	8.737E-07	24	173	182	23	182	193
------------------------SDTQLGLNFAYMLT-N-HVgiELLAATPFEHdvKIkNTalGA----AngklgTLKHLPPTL---------SivyypldnkSAFQPYVGAGINYT--WiydehvGSRAQG----AGFS--NFKAenSWGWAAQIGADYMINDKWminaQAR----YIDISTKAtvdNNALGqGTRAEVNVDVDPMVYM--------
>AF-A0A1E2S2G4-F1-model_v4	25	0.369	9.283E+04	31	180	182	72	219	229
-------------------------------TLTYFFTDNLAVELfcCFAKHDV-----NATGSIAALGeiadtwIFPPALTAQYHFNP-GGKFQPYAGVGLQYIAFFDEGKG--------SNL-LGASsvdiDDALGftlQLGMDYsLGNGWFLNA-DVKKTWID-TDV-KWTGTGISGDVDLDPW--IVSAgvGYRF-
>AF-A0A3B0RGQ3-F1-model_v4	61	0.359	4.582E-07	0	140	182	26	172	211
EAGDFLMR-GRAIyVVPNEdattsiGGTVGINNdIVPELDFTYfM-TDNIGVEL-----------ILATTkhsvtalNTA-LGAsaslgnvmlLPPTLtfqyhMAPK------SDFSPYVGAGINY-TFFYSenapggtIANI-------NYN---DSFGFvlqAGF-DVK--INDDWLFN-----------------------------------------
>AF-B7U9W4-F1-model_v4	152	0.633	1.251E-35	26	157	182	0	136	138
--------------------------TQLGLTLGYMFTDNISFEVLAATPFSHKISTSGGelgslGDIgET-KHLPPTFMVQYYFGEANSTFRPYVGAGLNYTTFFDESFNGTGTNAGLSDLKLDDSWGLAANVGFDYmL-NDSWFLNASVWYANIETTATYKAG------------------------
>AF-A0A6G8DBH2-F1-model_v4	29	0.355	3.765E+03	87	173	182	139	228	250
---------------------------------------------------------------------------------------PYV--GIgvNYTDFsdesFSRRFRDD-----LNSLDLIDvdyglshSWGFTGQIGVDFkFGReSAFLVNAAVLYIDADTDYrvSY-------TDNLLLPPARFT--------
>AF-A0A3N5WJT9-F1-model_v4	52	0.448	2.890E-04	56	159	182	80	177	198
--------------------------------------------------------TSAGAPIGDVSLLPPTLTLQYHFAPDSaS-FRPYVGAGINY-TKFYDINLLGG-AAT-VDNS---SWGGALQIGADFPINKTFFVNIDIKKIWID-TDV-KLaaTGA----------------------
>AF-A0A7C7SM31-F1-model_v4	18	0.363	8.222E+06	107	143	182	128	165	247
-----------------------------------------------------------------------------------------------------------HKEKSLGILSganfkLKKSLDPIYQVGFDY------VVNekISL--------------------------------------
>AF-A0A7J7B325-F1-model_v4	25	0.727	9.283E+04	82	92	182	526	536	646
----------------------------------------------------------------------------------NNKIRPYVGAG-----------------------------------------------------------------------------------------
>AF-X5K6Q8-F1-model_v4	39	0.402	4.464E+00	68	140	182	95	160	201
--------------------------------------------------------------------LPPTLTLQyhFYPT----KTIkPYVGAGINY-TFFysskpgDVTHVDY-----------KNNAGFALQGGIDYMINDKFFVN-----------------------------------------
>AF-A0A1M3FVX7-F1-model_v4	34	0.916	1.106E+02	87	98	182	105	116	192
---------------------------------------------------------------------------------------PYVGAGINYTIF-----------------------------------------------------------------------------------
>AF-A0A0H2MID1-F1-model_v4	56	0.405	1.592E-05	36	140	182	70	171	210
------------------------------------FTKNIAVELiLATTKHNAK---VEninGGGTADLGDvmlLPPTLTLQYHFTNFG-KFKPYIGAGVNYTI-FYN-------ADGANGLDV-DydnNFGAAAQVGVDYeL-NDAWSLN-----------------------------------------
>AF-A0A1H6XB51-F1-model_v4	45	0.338	6.855E-02	34	178	182	10	159	162
----------------------------------YMLTDHVGLEYLAATPF--KHDAYARGL---PGDLDGHLGTFKqlpptvslvYF-PLSpySTVQPYVGAGINYTyIFE-------TK-LGNSA----ESKGFKGLDmdnsigwaveaGVDYmltdtLILNA-QVR----YIDINTTA----TTHLNGTkvSvdVDVDPMVYMVSLGY---
>AF-A0A5C7EJH9-F1-model_v4	36	0.373	2.222E+01	67	180	182	94	199	200
-------------------------------------------------------------------HLPPTLTLQYHFMPDQAFK-PYVGAGFNYTLFTDRDL--------LNDtLeveR--DSFGGALQAGFDYaLTkN--WyLNV-DVKYlwIGTD------VRRKSDGAVVTkLdiDPWVYGLGVGYRF-
>AF-A0A521V4Q7-F1-model_v4	26	0.342	3.550E+04	7	71	182	117	171	215
-------RDGNETVRP----F-VGlgyyqNNIsdedQ----------DNIGP--LA----GDHIGIGtANGPMATVGvDLNVT--------------------------------------------------------------------------------------------------------------
>AF-A0A6L9L0I1-F1-model_v4	26	0.750	3.550E+04	77	92	182	133	148	244
-----------------------------------------------------------------------------YFLDAASAFRPYLGAG-----------------------------------------------------------------------------------------
>AF-D0IA62-F1-model_v4	24	0.800	1.762E+05	87	96	182	127	136	228
---------------------------------------------------------------------------------------VYGGAGINYT-------------------------------------------------------------------------------------
>AF-A0A257EA84-F1-model_v4	30	0.607	1.983E+03	77	104	182	121	148	233
-----------------------------------------------------------------------------YFGEPSSAFRPFVGAGVSYIKFTKNGHN-----------------------------------------------------------------------------
>AF-A0A143HMV3-F1-model_v4	25	0.304	6.738E+04	15	96	182	82	167	273
---------------DGETTwnFSV--------GF--MPIDHMSVELgyigkaehdldltgLDATfvqDFGvSKI--RA-GSIDRR---SATLMFNW---FPVCKESwvqPYVGIGAHYT-------------------------------------------------------------------------------------
>AF-D7RH81-F1-model_v4	152	0.571	1.251E-35	7	150	182	28	169	173
-------RGGLAFVSP----QSSGNdfeindNAQLGLTLTYMATDNFGVELLAATPFSHsvKM-----GDTevAKVKHLPPTLMAQYYFGDVHSKVRPYV--GIgvNYTTFFD--------EQGrgpLSntDVSLDNSWGMAGQVGLDMAINDRWFVNGSAWIMDIDT-------------------------------
>AF-A0A212J1W6-F1-model_v4	60	0.353	1.666E-06	68	180	182	109	219	220
--------------------------------------------------------------------LPPTLTAQFHPLGRSR-FDPYVGAGINYTIFYGQGgaENVGGK--T------KVNydndFGYALQAGFNYQIDDSWFLNLDVK----------KLyvttsahvmvdGAEATRARVHLDPWLIGAGIGYRF-
>AF-A0A0G3LQ32-F1-model_v4	21	0.588	8.740E+05	121	137	182	152	168	210
-------------------------------------------------------------------------------------------------------------------------KGAIGTVGVDMNINSTW--------------------------------------------
>AF-A0A3N7C3F2-F1-model_v4	28	0.430	9.850E+03	67	123	182	107	160	215
-------------------------------------------------------------------HLPPTLSLQYHFiptGT----FRPYVGLGVNYTnishIKFDPSLDA------L-DLNLKnNSFGF----------------------------------------------------------
>AF-A0A7W2EHL3-F1-model_v4	24	0.666	1.762E+05	81	96	182	125	142	235
---------------------------------------------------------------------------------AGPKAaiRPYVGAGVNYT-------------------------------------------------------------------------------------
>AF-A0A231UYA5-F1-model_v4	43	0.405	2.479E-01	33	131	182	79	172	223
---------------------------------TYYFTPNIAAELiL---------GTTKTNieeDGAGLGDvgstwvLPPTL-LLQYhftnFGAF--K--PYVGAGVNYTIFFE--------EEGDGPLaSLdiDDAFGAALQVGFDY--------------------------------------------------
>AF-A0A3C1MTE3-F1-model_v4	50	0.360	1.048E-03	39	161	182	74	156	210
---------------------------------------NIALELiL--TyPQRHdvslngaKIGTAK--------HLPPTLTVQYHFIPDG-KFRPYFGAGINYTHF--------------SDVNL--S-----VPGVGQLdMGR------SSW------------GGALQ--------------------
>AF-Q3JRU5-F1-model_v4	42	0.363	3.419E-01	21	167	182	42	178	194
---------------------NVGVNnaIVPELDFTYM----IrdylGVELILGTS-RHQITsslGDLGG----VGVLPPTL-LLQYhFNHAG-KVRPYVGAGINYTLFYNNGLHAGG-EgiGINN-----HSFGPALQFGVDvQVTkkvfvNVD------VKKIWMHTDAT--LGGQPLG---RL--------------
>AF-A0A7Y3RNX9-F1-model_v4	21	0.423	1.204E+06	68	92	182	104	127	217
--------------------------------------------------------------------LIPTATLQYHFRP--RKrWNPYLGAG-----------------------------------------------------------------------------------------
>AF-A0A6N6PPT2-F1-model_v4	27	0.283	1.357E+04	124	180	182	155	212	213
----------------------------------------------------------------------------------------------------------------------------FGLVGQAGV--------------DIDIGHSfYlnldikKFGIEtgvyLPGGSeltrANLDPWL--FSAGcaYRF-
>AF-A0A7Z1TVA8-F1-model_v4	28	0.313	7.149E+03	26	137	182	62	177	222
--------------------------GALGLefDATYMLGHNWGLELmamaaqhdlsaysgQFDGLDV---GTVWITET-TV-TLRYIvpL-----FG--S--WRPYLGAG-VAGTyFF---ESDTTDEAG--DLGV-DSvesnFgyGFVGQVGLLHRFNDRW--------------------------------------------
>AF-A0A1G3HNG0-F1-model_v4	45	0.655	6.855E-02	68	96	182	103	130	212
--------------------------------------------------------------------LPPTLTLQYHFAPEAN-FRPYVGAGINYT-------------------------------------------------------------------------------------
>AF-A0A1N6ZZQ4-F1-model_v4	34	0.397	1.524E+02	63	131	182	101	168	218
---------------------------------------------------------------AGLGRLggmtygPSTLTAQYRFTDFG-KFQPYVGAGplfM----FvFDNkdGAmsNV--K--------VKPAIGAAIQVGFDY--------------------------------------------------
>AF-A0A858R540-F1-model_v4	50	0.357	1.048E-03	37	137	182	77	174	219
-------------------------------------TDNISLELIAATAKHDvsvK----------GsplganvdLGHvwvLPPTLTAQYHFAP---KaaFSPYVGAGINYTIyynQKDgaarsvNYDND---------------FGLALQAGVDYWINDKW--------------------------------------------
>AF-A0A4R5W162-F1-model_v4	30	0.314	1.439E+03	86	153	182	140	220	246
--------------------------------------------------------------------------------------RPYLGMGINYTRFvhsklTNNAFV----EsvggpgssGTLSVSS---SWNPAFLAGLNYaL-DSHWslglsLSYIPLKETATTtvTTAN----------------------------
>AF-Q00595-F1-model_v4	23	0.428	3.344E+05	121	140	182	170	190	230
-------------------------------------------------------------------------------------------------------------------------WAPAFQVGLRYdLGNSWMLNS-----------------------------------------
>AF-A0A7C4J8B0-F1-model_v4	28	0.395	7.149E+03	63	129	182	92	166	259
---------------------------------------------------------------ATVKQLPPTLILHRYFG---SWgdtLRPSLGVGLNYTFFFD-------AEAT-PALeSytggpteikLKPSFGlgvFAGmqyQLGR----------------------------------------------------
>AF-A0A2V5B9K0-F1-model_v4	22	0.423	6.345E+05	157	180	182	205	228	229
-------------------------------------------------------------------------------------------------------------------------------------------------------------GNEVLSTRNRLAPWV--LSGGvsYRF-
>AF-A0A2D1IR85-F1-model_v4	20	0.468	1.658E+06	67	95	182	97	124	201
-------------------------------------------------------------------YLPPTLSLQYHF----NKngsFNPYLGVGYNY--------------------------------------------------------------------------------------
>AF-A0A7Y9SSJ6-F1-model_v4	21	0.588	8.740E+05	121	137	182	152	168	210
-------------------------------------------------------------------------------------------------------------------------KGAIGTVGVDMNINSTW--------------------------------------------
>AF-A0A1D2UU88-F1-model_v4	19	0.571	3.147E+06	97	110	182	118	130	236
-------------------------------------------------------------------------------------------------TAFIN-FHIRGKEA-----------------------------------------------------------------------
>AF-A0A0G3BHP1-F1-model_v4	29	0.500	3.765E+03	63	100	182	164	201	331
---------------------------------------------------------------ATVKQLPPTLILHRYFGEYN--ARFRPSLGIglNYTYFFD---------------------------------------------------------------------------------
>AF-A0A352SCT4-F1-model_v4	38	0.333	8.484E+00	38	180	182	62	195	196
--------------------------------------PNIAAELVLTIPQkqdvrldGAKIG--------TFSHLPPSL-LLQYHFIPNGTFRPYVGAGvnvTR-------IWNADI--AGNS-LGL-DRWsvGPALQVGMDYkVTKNWFLNVdvkkiwISS---------NvYANGTGQKVSNVQLNPWL--FSAgvGYRF-
>AF-A0A377I123-F1-model_v4	95	0.465	1.622E-17	24	152	182	19	150	179
------------------------NDTQLGLTGTYMLTDNIGVELLAATPFSHKINMNvpalnlDLGRTAIVKQLPPSLYAQYYFFNADSAVRPYVGAGLNYTR-FYHAKSVH------PAVtNLqvkKYSFGPVANVGVDvkltkniYF-NAAA------WYTHIKTTA-----------------------------
>AF-A0A3T0E9W6-F1-model_v4	34	0.363	1.106E+02	86	165	182	119	194	208
--------------------------------------------------------------------------------------SPYVGAGIARILFLE--------EQGdaLADFDLKDAWAPAVQVGMRYQMSDNWFANadIRytPFETDISGT----LGGAPVRGkiSV----------------
>AF-A0A2E3LVF9-F1-model_v4	56	0.329	2.197E-05	33	168	182	71	211	215
---------------------------------TYMLTKEIGLELVAtATrhNFSGK---GAlagTevGHTWmIPATLL----AQWHFH-----FSDH---MIPYIGvgvnfafFFD--------EtnylAGQTGMSLKSSWGLAGQigmdymlSDND-FINFD------VKYIDIDTTAT--LSGATAGtmkidinpwlFSVGLG-------------
>AF-A0A2T6DJ95-F1-model_v4	23	0.555	2.427E+05	67	90	182	103	125	209
-------------------------------------------------------------------HLPPTL-LVQYranPGGA---FRPYVG-------------------------------------------------------------------------------------------
>AF-A0A7W6EZ23-F1-model_v4	24	0.615	1.762E+05	119	131	182	166	178	228
-----------------------------------------------------------------------------------------------------------------------DSWAPAAQLGVRY--------------------------------------------------
>AF-A0A2M7QMI5-F1-model_v4	36	0.456	3.063E+01	68	105	182	108	152	223
--------------------------------------------------------------------LPPTLTAQyhvtqlgaWTGNPALGKIKPYFGAGINYTI-FYNTDSG----------------------------------------------------------------------------
>AF-A0A258X7D1-F1-model_v4	38	0.722	6.154E+00	87	104	182	105	121	195
---------------------------------------------------------------------------------------PYVGAGINYTI-FGNRQN-----------------------------------------------------------------------------
>AF-A0A2P9H2C5-F1-model_v4	51	0.395	5.503E-04	56	167	182	90	187	206
--------------------------------------------------------TLAGRYIGTFRQLPPTLLAQYHFlpGRA---FDPYVGAGVNFTwiTDVDllNHAVD-----------LKHsSWGAAGQVGVD--MNLDKQwflnLDI--KYMNIST--------DLLDTSgNRL--------------
>AF-A0A443YUC5-F1-model_v4	35	0.562	8.022E+01	68	98	182	99	128	211
--------------------------------------------------------------------LPPTLT-LAY-HLPVSKQVqPYVGAGVNYTIF-----------------------------------------------------------------------------------
>AF-A0A6N4R8U7-F1-model_v4	43	0.553	1.798E-01	33	92	182	64	123	203
---------------------------------TYFATPNIGFELIAATTE-HKTqvarGTNADlG---TVKLLPPTLTAQYHFTN-LDKFKPYVGAG-----------------------------------------------------------------------------------------
>AF-A0A4R6Y8R6-F1-model_v4	38	0.543	6.154E+00	65	108	182	93	135	204
-----------------------------------------------------------------VGAAPPTLTLQ-Y--HFSPdkKIRPYVGAGLNYTYFHNNDLNLHGK-------------------------------------------------------------------------
>AF-A0A6G8BYQ3-F1-model_v4	19	0.500	4.334E+06	65	72	182	90	97	237
-----------------------------------------------------------------QGGLPPIL-------------------------------------------------------------------------------------------------------------
>AF-A0A527A6E6-F1-model_v4	35	0.424	4.223E+01	36	98	182	473	537	614
------------------------------------FTDNIAAELiLGTTYAN-----IAGqGTIGGLGNigkvwlLPPTLTLQYHFTDlgA---FKPYVGAGVNYTIF-----------------------------------------------------------------------------------
>AF-A0A7C8BF30-F1-model_v4	52	0.368	3.988E-04	37	140	182	84	191	232
-------------------------------------TDNIALELIAGTT-RHKvsgslITGNNID----VGkvsLLPPTLTAQ-YhfFTKERV--SPYVGAGINYTwfydeTAARktNADNFTT-----NTVDYKNRFGWALQAGVDvALT-GNWSLN-----------------------------------------
>AF-A0A562LEG1-F1-model_v4	22	0.241	6.345E+05	83	141	182	87	134	207
-----------------------------------------------------------------------------------SKQRVRV-----------NDANVGGIEQqpiALSGQ---YHFGTPGQAIRPYVGLGYFESNI----------------------------------------
>AF-A0A259LJJ8-F1-model_v4	21	0.750	1.204E+06	85	96	182	148	159	238
-------------------------------------------------------------------------------------FQPYLGAGVNYT-------------------------------------------------------------------------------------
>AF-A0A7Y9LNN4-F1-model_v4	21	0.375	8.740E+05	21	52	182	62	93	243
---------------------SVGNaNT-LGLTveyF-------ITnqvaVEAVFGIPPRY---------------------------------------------------------------------------------------------------------------------------------
>AF-A0A7W8T1T4-F1-model_v4	25	0.642	6.738E+04	156	169	182	196	209	221
------------------------------------------------------------------------------------------------------------------------------------------------------------LGGAPVQAHVRLDP------------
>AF-A0A328A890-F1-model_v4	25	0.437	4.891E+04	63	92	182	105	132	215
---------------------------------------------------------------EMVGG-PAGVMAQYHFDriGAV---RPYVGAG-----------------------------------------------------------------------------------------
>AF-A0A4S2GZW6-F1-model_v4	20	0.416	2.284E+06	117	140	182	160	183	224
---------------------------------------------------------------------------------------------------------------------VKDAWAPAFQAGLRYRVSGNWLAN-----------------------------------------
>AF-A0A1H9L7R7-F1-model_v4	30	0.373	1.439E+03	33	140	182	91	195	237
---------------------------------TYFFTRHIAAELiLGAT--RHK---VEGagsikslGD---VGDvwlLPPTVTLQYHF-DLTPKIKPYVGAGVNYTFFFGeeskGIFSN----FDVHNQV-----GGALQAGVDYMINDHWGLN-----------------------------------------
>AF-W8IAD0-F1-model_v4	30	0.420	2.732E+03	68	130	182	79	135	187
--------------------------------------------------------------------LPPTLTLQ----YHVNltdtiK--PYVGAGVNYTIF----YNE--KAQGdFSSFNLKNTFGVALQAGVD---------------------------------------------------
>AF-A0A1G0EIQ0-F1-model_v4	39	0.656	4.464E+00	68	98	182	106	135	216
--------------------------------------------------------------------LPPTLTLQYHFMpDAQ--FRPYVGAGINFTRF-----------------------------------------------------------------------------------
>AF-A0A2W4Z3E7-F1-model_v4	30	0.611	1.439E+03	87	103	182	164	181	256
---------------------------------------------------------------------------------------PYVGAGINYTkIFKTRDA------------------------------------------------------------------------------
>AF-A0A7G3ENN1-F1-model_v4	22	0.346	6.345E+05	74	137	182	110	171	213
--------------------------------------------------------------------------AQYHFGAAdNV-FRPFVGAGyyqsnfsnekID--GLAASGDHV-----GLRTA-----KGAIGTVGVDMNINSTW--------------------------------------------
>AF-A0A1E8FEB8-F1-model_v4	23	0.900	3.344E+05	87	96	182	113	122	205
---------------------------------------------------------------------------------------PYIGAGINYT-------------------------------------------------------------------------------------
>AF-A0A5B2TC62-F1-model_v4	19	0.625	4.334E+06	65	72	182	105	112	238
-----------------------------------------------------------------VGGLPPTV-------------------------------------------------------------------------------------------------------------
>AF-A0A7C9MKI5-F1-model_v4	19	0.421	5.970E+06	110	128	182	60	76	220
--------------------------------------------------------------------------------------------------------------AGQSA-DLDGN-GAATLSG-----------------------------------------------------
>AF-A0A7X4W5I0-F1-model_v4	17	0.437	1.560E+07	123	138	182	50	63	192
---------------------------------------------------------------------------------------------------------------------------AFGLAG-GYL-FSDKL-------------------------------------------
>AF-A0A1Y4YD95-F1-model_v4	26	0.346	2.576E+04	85	169	182	118	196	208
-------------------------------------------------------------------------------------FHPYLGAG----PAFMRVFNTHDdavK----S-LHVKNAWGAVMQAGAEYqLTERFgvFLD---VKklilrtdasgYM------N----GARTHARVRLDP------------
>AF-A0A1J5RR31-F1-model_v4	25	0.615	9.283E+04	85	97	182	125	137	215
-------------------------------------------------------------------------------------WRPYLGLGINRTI------------------------------------------------------------------------------------
>AF-A5HV14-F1-model_v4	19	0.363	3.147E+06	123	160	182	154	194	215
---------------------------------------------------------------------------------------------------------------------------AFGSLikaGLEYpLTDRLGLFLDVQK-MFIETTA--KgsLMGAP---------------------
>AF-A0A328AXH4-F1-model_v4	21	0.222	1.204E+06	91	135	182	76	109	248
-------------------------------------------------------------------------------------------ATMTAGGQAVPGAN-------VSIDS---RWTFEGEIGR-YLTRN----------------------------------------------
>AF-A0A5C8BDT4-F1-model_v4	21	0.692	8.740E+05	78	90	182	133	145	239
------------------------------------------------------------------------------FGSAQSTWRPYVG-------------------------------------------------------------------------------------------
>AF-A0A210RYD1-F1-model_v4	19	0.422	4.334E+06	87	126	182	122	156	209
---------------------------------------------------------------------------------------PYIGAGVNYTIFtsrnnLGNG-------AYSVDNS---SFGAVGQ-------------------------------------------------------
>AF-A0A4Y8ZPG3-F1-model_v4	18	0.370	1.132E+07	3	28	182	94	112	248
---EKWM--GSF-----ElGYF-VTRSIAL---------------------------------------------------------------------------------------------------------------------------------------------------------
>AF-A0A172YHF1-F1-model_v4	23	0.290	2.427E+05	120	173	182	138	174	194
------------------------------------------------------------------------------------------------------------------------SWDPTAQLGVDYfLT--DW----------IAINGN------VQYTSLRPDVDNGI--------
>AF-A0A7Y7QT97-F1-model_v4	19	0.323	5.970E+06	100	131	182	193	216	219
----------------------------------------------------------------------------------------------------PNGFVPGT--ARvqLNPL------IA--QVGLQY--------------------------------------------------
>AF-A0A0Q5H9T4-F1-model_v4	23	0.241	3.344E+05	124	166	182	72	121	232
----------------------------------------------------------------------------------------------------------------------------ATISIDDHLTG---LVevgyrlnpNMSLAftggfppDIDIDG-----AGTAAPFGRVG---------------
>AF-A0A656YKG8-F1-model_v4	61	0.409	4.582E-07	24	150	182	65	197	215
------------------------SDTQLGLNFAYMLT-N-HVgiELLAATPFEHdvKIkGTalGA----AngklgTLKHLPPTL---------SvvyypldnkSAFQPYVGAGINYT--WiydehvGSRA-----EsAGFS--NFKAenSWGWAAQIGADYMINDKWminaQAR----YIDIST-------------------------------
>AF-A8DW24-F1-model_v4	128	0.627	6.227E-28	22	131	182	53	164	172
----------------------VDSNVQLGLTIGYMITDNISFEVLAATPFSH--TIS-TnllnlGDIAeT-KHLPPTFMLQYYFGEASSKFRPYVGAGINYTMFFDEGFNstGSG--ATLTDLKLKDSWGLAANAGFDY--------------------------------------------------
>AF-J5L0A3-F1-model_v4	98	0.536	1.622E-18	20	130	182	0	105	144
--------------------FDVNSNAQLGLTATYMATDNLGVELLAATPFSH-----EI----TLGntlvgktkHLPPSLYAQYYFLDKDAKARPYVGAGVNYTTFFS--------EkAVLNgvtDLKLKDSWGPAFNAGVD---------------------------------------------------
>AF-A0A1W1YFJ9-F1-model_v4	28	0.916	7.149E+03	82	92	182	114	125	219
----------------------------------------------------------------------------------SSKvFRPYVGAG-----------------------------------------------------------------------------------------
>AF-A0A2N1ZCD7-F1-model_v4	17	0.714	2.148E+07	110	116	182	210	216	236
--------------------------------------------------------------------------------------------------------------AGVSRLS-----------------------------------------------------------------
>AF-A0A1E7I015-F1-model_v4	18	0.384	1.132E+07	0	12	182	54	66	214
EFDEAAMYGGNLT-------------------------------------------------------------------------------------------------------------------------------------------------------------------------
>AF-A0A4Y8ZX47-F1-model_v4	19	0.625	3.147E+06	43	50	182	10	17	217
-------------------------------------------ALLAATAA-----------------------------------------------------------------------------------------------------------------------------------
>AF-A0A7W5NVF2-F1-model_v4	15	0.428	5.612E+07	72	90	182	115	133	218
------------------------------------------------------------------------LTAQYHFTqlGDRFK--PYVG-------------------------------------------------------------------------------------------
>AF-A0A1X7AKX3-F1-model_v4	20	0.692	1.658E+06	86	98	182	136	148	236
--------------------------------------------------------------------------------------RPYVGFGLHYTHF-----------------------------------------------------------------------------------
>AF-A0A662E5A2-F1-model_v4	17	0.444	2.148E+07	42	50	182	4	12	217
------------------------------------------LFVLAAILF-----------------------------------------------------------------------------------------------------------------------------------
>AF-A0A1L3GRR9-F1-model_v4	28	0.535	7.149E+03	68	94	182	105	130	214
--------------------------------------------------------------------LPPSL-YAKYhFMPESR-ISPYVGAGIN---------------------------------------------------------------------------------------
>AF-A0A4V1SHS5-F1-model_v4	17	0.454	2.148E+07	60	70	182	45	55	239
------------------------------------------------------------GDIFTNGVQDP---------------------------------------------------------------------------------------------------------------
>AF-A0A1J4VQD4-F1-model_v4	17	0.400	1.560E+07	104	140	182	121	160	203
--------------------------------------------------------------------------------------------------------NDHGT-GTLNDSHLKletdNSFaiklGA----GVDWFINEKWALN-----------------------------------------
>AF-A0A4P7FAB9-F1-model_v4	20	0.300	2.284E+06	151	160	182	130	139	266
-------------------------------------------------------------------------------------------------------------------------------------------------------IERYKATGFP---------------------
>AF-A0A5P1QV09-F1-model_v4	21	0.875	8.740E+05	85	92	182	134	141	224
-------------------------------------------------------------------------------------FRPYLGAG-----------------------------------------------------------------------------------------
>AF-A0A426V2P3-F1-model_v4	18	0.318	8.222E+06	92	113	182	42	63	350
--------------------------------------------------------------------------------------------RIGYTTLKPSNKNGNATELGQR--------------------------------------------------------------------
>AF-A0A1I7ALI9-F1-model_v4	16	0.500	2.959E+07	107	117	182	85	98	196
-----------------------------------------------------------------------------------------------------------GKAAGSVDrlpLNL----------------------------------------------------------------
>AF-V4PIY0-F1-model_v4	18	0.555	1.132E+07	26	34	182	91	99	197
--------------------------TNLTFTATY---------------------------------------------------------------------------------------------------------------------------------------------------
>AF-I5CRR3-F1-model_v4	20	0.857	1.658E+06	84	90	182	87	93	196
------------------------------------------------------------------------------------KFRPYLG-------------------------------------------------------------------------------------------
>AF-A0A1V6K3X5-F1-model_v4	17	0.411	2.148E+07	10	26	182	10	24	190
----------SAAVSSGEGDW--TVST-----------------------------------------------------------------------------------------------------------------------------------------------------------
>AF-A0A8A3BG62-F1-model_v4	141	0.598	3.295E-32	24	145	182	18	144	146
------------------------SNTQLGLTLGYMFTDNISFEVLAATPFSHKISTSGGelgslGDIgET-KHLPPTFMVQYYFGEANSTFRPYVGAGLNYTTFFDESFNSTG---TNNALSdLKldDSWGLAANVGFDYmL-NDSWFLNASVWY------------------------------------
>AF-A0A1Q3JMR8-F1-model_v4	27	0.444	1.357E+04	65	98	182	66	89	164
-----------------------------------------------------------------QYHLQPTdpL------------FRPYVGVGLNYTIF-----------------------------------------------------------------------------------
>AF-A0A3R8S3E5-F1-model_v4	31	0.390	7.577E+02	77	144	182	193	269	365
-----------------------------------------------------------------------------YWGDKNAKFRPYtgVMAM--YAIFFDtkatSTLNDYlG---GVSPndtsVSLKNAFGIGPSLGFKYQFNEDWHVslNIgSVK-------------------------------------
>AF-A0A3M8STK3-F1-model_v4	21	0.241	1.204E+06	124	169	182	93	134	242
----------------------------------------------------------------------------------------------------------------------------ATLSASYYVTDNiaveawgaaDKLghrVN----------TANGKAG------SVNSQP------------
>AF-A0A1F4ZVK7-F1-model_v4	21	0.400	1.204E+06	109	129	182	7	31	221
-------------------------------------------------------------------------------------------------------------AAGLGALSlliaLPASAGAQDYDGP----------------------------------------------------
>AF-A0A2X2YNQ4-F1-model_v4	217	0.821	1.836E-57	2	104	182	24	135	139
--GEFFIRAGSATVRPTEGaggtlghlnGFDVSNNTQLGLTFTYMATDNIGIELLAATPFRHKIGTGDTGDIATVRHLPPTLMAQWYFGDASSKLRPYIGAGVNYTTFFDEGFN-----------------------------------------------------------------------------
>AF-A0A519G2U2-F1-model_v4	44	0.393	9.454E-02	77	158	182	207	288	364
-----------------------------------------------------------------------------YFGGKDSMFRPYVGLGaM-YAMFFDTRAtsslNAY---AGGSTQvSLKNAFGVGPFVGLKTQISDDWFVH-VSAGqITIKTTA--KLTT-----------------------
>AF-A0A7W8HZU9-F1-model_v4	21	0.347	8.740E+05	120	140	182	216	237	428
------------------------------------------------------------------------------------------------------------------------RFGPQRSVTPLAL-NGDgkWLVR-----------------------------------------
>AF-A0A2V6PRZ1-F1-model_v4	19	0.571	5.970E+06	24	30	182	168	174	212
------------------------RNIALGL-------------------------------------------------------------------------------------------------------------------------------------------------------
>AF-A0A0W0HLZ9-F1-model_v4	79	0.417	1.500E-12	0	128	182	24	171	176
EEG-DFIvRAGVAHVQPNEdsgevrldGAKVPgtkaTVNGenQLGLTFAYMLTQ--HVgiELLAATPFSHtvsvK------GLGPGLDGkladikqLPPTLslqyypMEP------SSRFQPYAGVGINYTTFFDNDLTSNRKNQGFSNLKLKDSVGLAAQLG-----------------------------------------------------
>AF-A0A2U8FQE7-F1-model_v4	23	0.538	3.344E+05	68	90	182	205	227	373
--------------------------------------------------------------------LPP-L-AVFgrYFGnRESR-FRPYLG-------------------------------------------------------------------------------------------
>AF-A0A4Q3DJU1-F1-model_v4	25	0.500	9.283E+04	68	90	182	139	160	244
--------------------------------------------------------------------LPATLIAQYYvapFGA----IRPYLG-------------------------------------------------------------------------------------------
>AF-A0A6H3H6M1-F1-model_v4	19	0.322	3.147E+06	156	177	182	248	278	362
------------------------------------------------------------------------------------------------------------------------------------------------------------LGGLLAAGadigslqSLLLDPALFqrIWDAG----
>AF-A0A4Q6G8H9-F1-model_v4	21	0.407	1.204E+06	121	146	182	92	117	150
-------------------------------------------------------------------------------------------------------------------------KGAiATA-GLDMNINSRWFARTDVRYM-----------------------------------
>AF-A0A3A5AH19-F1-model_v4	17	0.538	1.560E+07	118	130	182	43	51	216
----------------------------------------------------------------------------------------------------------------------KDS----GLSGVD---------------------------------------------------
>AF-A0A4U2DH03-F1-model_v4	142	0.625	2.343E-32	15	124	182	5	112	113
---------------NTE--FSVDSNTQLGLTFGYMFTDNISFEVLAASPFSH--NISATGLGEIADtkHLPPTFMVQYYFGQANSYFRPYVGAGINYTVFFDESLNQGAKDLGLSDLSLDDSWGLA---------------------------------------------------------
>AF-A0A377N9S9-F1-model_v4	132	0.587	4.159E-29	11	128	182	32	157	162
-----------ATVRPTEGSDNVMglgsfnidNNTQMGLTLGYMFTDNIGVELLGATPFKHKvglnsTGT-----IAEVKQLPPSLMAQYYFGDRQDKLRPYVGLGVNYTTFYDADFNQTGRDAGLSDLSVKDSWAWRRRSG-----------------------------------------------------
>AF-A0A5S3XZL0-F1-model_v4	43	0.406	1.798E-01	25	150	182	0	131	134
-------------------------NTQLG----------ITVdyafndqwmlELIAATPFSHDvegTGGLAGNKIADIKHLPPSLVAQYHF-LDSSYAlRPFVGVGINYTTFFD--------EqpsaalkATLNtdDVEVKldDSFGFVAQVGANYKIDEKWgLhamVSI----MDIDT-------------------------------
>AF-A0A4Q9GXG8-F1-model_v4	40	0.666	1.704E+00	68	91	182	230	253	421
--------------------------------------------------------------------LPPTVMFGRYWGDANAKFRPYTGA------------------------------------------------------------------------------------------
>AF-A0A521ZII8-F1-model_v4	25	0.500	9.283E+04	121	140	182	269	288	387
-------------------------------------------------------------------------------------------------------------------------FGFGPFVGVQSAINDDWHVN-----------------------------------------
>AF-A0A7X9K1Z4-F1-model_v4	18	0.258	8.222E+06	122	136	182	142	172	208
--------------------------------------------------------------------------------------------------------------------------GGAGFLGLgaswrlsplweffseiDYLIRTA---------------------------------------------
>AF-A0A2A7SA93-F1-model_v4	39	0.700	3.238E+00	77	96	182	120	139	226
-----------------------------------------------------------------------------YFGSPQNKLRPYVGAGMNYT-------------------------------------------------------------------------------------
>AF-A0A2V7WFJ4-F1-model_v4	18	0.714	1.132E+07	68	74	182	7	13	207
--------------------------------------------------------------------LLFTLMA-----------------------------------------------------------------------------------------------------------
>AF-A0A1F4N4X1-F1-model_v4	21	0.487	8.740E+05	68	100	182	212	244	410
--------------------------------------------------------------------LPP--MAKFgyYFG---NKNwvvRPYVGiAAM-YAIFFD---------------------------------------------------------------------------------
>AF-A0A1W9L8L6-F1-model_v4	17	0.400	2.148E+07	155	169	182	131	142	201
-----------------------------------------------------------------------------------------------------------------------------------------------------------KLATGQ---SVSVDD------------
>AF-A0A6C0RAM9-F1-model_v4	17	0.285	1.560E+07	155	180	182	41	61	195
-----------------------------------------------------------------------------------------------------------------------------------------------------------KLNDADL--NPG-----FGFegVFHYRF-
>AF-A0A2V9CM63-F1-model_v4	17	0.833	1.560E+07	175	180	182	70	75	232
-------------------------------------------------------------------------------------------------------------------------------------------------------------------------------VAGYRF-
>AF-A0A7J5F1L4-F1-model_v4	21	0.312	8.740E+05	124	139	182	197	212	216
----------------------------------------------------------------------------------------------------------------------------ATDVGLRALTVGAGLR------------------------------------------
>AF-A0A3N5IUS3-F1-model_v4	19	0.545	4.334E+06	41	51	182	100	110	442
-----------------------------------------GLELSADTFER----------------------------------------------------------------------------------------------------------------------------------
>AF-A0A3B9NX30-F1-model_v4	21	0.857	1.204E+06	109	115	182	72	78	193
-------------------------------------------------------------------------------------------------------------EAGLSGL------------------------------------------------------------------
>AF-A0A7V2MX30-F1-model_v4	20	0.500	1.658E+06	118	130	182	347	360	411
----------------------------------------------------------------------------------------------------------------------KGRDHAlAGLVGVG---------------------------------------------------
>AF-A0A7X7P366-F1-model_v4	29	0.388	3.765E+03	122	139	182	230	247	298
--------------------------------------------------------------------------------------------------------------------------GFFGLVGLRYQMVRNAAV------------------------------------------
>AF-A0A7C5CA77-F1-model_v4	19	0.363	4.334E+06	89	110	182	172	186	490
-----------------------------------------------------------------------------------------VGFGISE-------FSDGTFEA-----------------------------------------------------------------------
>AF-A0A1I0WV77-F1-model_v4	23	0.687	3.344E+05	81	95	182	108	122	198
---------------------------------------------------------------------------------ASSKFN-YViGAGGTY--------------------------------------------------------------------------------------
>AF-A0A7V7BR75-F1-model_v4	19	0.363	3.147E+06	41	51	182	430	440	448
-----------------------------------------HSELQFTIGFR----------------------------------------------------------------------------------------------------------------------------------
>AF-A0A226WUM4-F1-model_v4	30	0.376	1.983E+03	16	95	182	56	141	223
----------------TEtgTGASVDNaDTF-GLTATYfI-TDHI-----AATavlgvpPK-------FTlsgsgslsslGQIGTAYEWSPTL-LLKyYFNDAQSRLRPYLGAGGSY--------------------------------------------------------------------------------------
>AF-A0A372F3C2-F1-model_v4	17	0.350	2.148E+07	77	90	182	99	118	199
-----------------------------------------------------------------------------YFGqqgeAFRPKlfAGPYLG-------------------------------------------------------------------------------------------
>AF-A0A3N2DPL0-F1-model_v4	16	0.800	4.075E+07	174	178	182	56	60	208
------------------------------------------------------------------------------------------------------------------------------------------------------------------------------FNAGY---
>AF-A0A496RQP7-F1-model_v4	19	0.428	5.970E+06	124	137	182	56	68	217
----------------------------------------------------------------------------------------------------------------------------FGASI-GYGINRDF--------------------------------------------
>AF-A0A351C4Q7-F1-model_v4	16	0.300	2.959E+07	65	74	182	99	108	374
-----------------------------------------------------------------PYDQFGGLMA-----------------------------------------------------------------------------------------------------------
>AF-A0A7C3DQS0-F1-model_v4	19	0.888	3.147E+06	103	111	182	351	358	431
-------------------------------------------------------------------------------------------------------FND-GKEAG----------------------------------------------------------------------
>AF-Q1ICL9-F1-model_v4	18	0.333	8.222E+06	116	133	182	118	131	346
--------------------------------------------------------------------------------------------------------------------SL----GQATRSGRDHST------------------------------------------------
>AF-A0A2Z5A618-F1-model_v4	19	0.250	4.334E+06	124	143	182	100	122	351
----------------------------------------------------------------------------------------------------------------------------FGQPGVglrPYV-SGGFAhQSISN--------------------------------------
>AF-A0A2D9N5U8-F1-model_v4	19	0.416	4.334E+06	37	59	182	171	192	194
-------------------------------------IANIPVEsSLRYIGFG--IGIAAT--------------------------------------------------------------------------------------------------------------------------
>AF-A0A2D7PRG1-F1-model_v4	19	0.500	5.970E+06	133	140	182	195	202	218
-------------------------------------------------------------------------------------------------------------------------------------TNRIKVVN-----------------------------------------
>AF-A0A7W1VPH0-F1-model_v4	22	0.342	4.606E+05	85	145	182	306	364	401
-------------------------------------------------------------------------------------WVPYVMAGM------GVTyaeFND-RKPVGLgvpvaaSGFSPAVSAGA----GFEYFIARNFSVNTDVRY------------------------------------
>AF-A0A1H6XW17-F1-model_v4	19	0.428	3.147E+06	151	164	182	54	63	213
-------------------------------------------------------------------------------------------------------------------------------------------------------TAN----GAQFGAN-----------------
>AF-A0A1G1GJA8-F1-model_v4	18	0.375	8.222E+06	122	140	182	156	178	237
--------------------------------------------------------------------------------------------------------------------------GAAHLSSVDvsYQ-NikgRYWDSS-----------------------------------------
>AF-A0A2G2K0B8-F1-model_v4	16	0.555	2.959E+07	167	175	182	245	252	292
-----------------------------------------------------------------------------------------------------------------------------------------------------------------------LRPW-FIFR------
>AF-A0A7H1YYL2-F1-model_v4	21	0.342	1.204E+06	100	137	182	42	71	342
----------------------------------------------------------------------------------------------------ANGGNP---EANES-----DRHGLAGGVHLGYQFNPYF--------------------------------------------
>AF-A0A2P6BWF6-F1-model_v4	20	0.409	2.284E+06	13	33	182	166	184	194
-------------SRDIEIG---GLNTDVDLTyFT----------------------------------------------------------------------------------------------------------------------------------------------------
>AF-A0A5E6QY76-F1-model_v4	22	0.407	4.606E+05	25	51	182	4	20	345
-------------------------NT-LGL-----AIGS----LVAATSFG----------------------------------------------------------------------------------------------------------------------------------
>AF-A0A2K4L797-F1-model_v4	20	0.400	1.658E+06	152	169	182	159	178	349
--------------------------------------------------------------------------------------------------------------------------------------------------------ADYKLDnGKWDYiPSVGLGV------------
>AF-A0A7V5FUA4-F1-model_v4	20	0.357	1.658E+06	109	136	182	27	45	211
-------------------------------------------------------------------------------------------------------------EDDLS-LRLW------GQVSPF--ISGD---------------------------------------------
>AF-A0A1J4U532-F1-model_v4	17	0.600	1.560E+07	42	46	182	60	64	217
------------------------------------------PELLF---------------------------------------------------------------------------------------------------------------------------------------
>AF-A0A350F2R4-F1-model_v4	24	0.333	1.279E+05	151	176	182	378	405	410
-------------------------------------------------------------------------------------------------------------------------------------------------------TWNHKLevnGTEFRGDfSSVQI--QFGFRA-----
>AF-A0A0K2J7G4-F1-model_v4	26	0.348	3.550E+04	122	157	182	212	242	445
--------------------------------------------------------------------------------------------------------------------------GAAvgILVGeLGYwisdLIFRD------------PTGYNYKLT------------------------
>AF-A0A2N2FWW9-F1-model_v4	18	0.545	8.222E+06	119	128	182	63	73	415
-----------------------------------------------------------------------------------------------------------------------DShWGAEGVLT-----------------------------------------------------
>AF-A0A1V6BIG3-F1-model_v4	19	0.228	4.334E+06	113	164	182	205	242	339
-----------------------------------------------------------------------------------------------------------------SVLSerLKnasGS-----FNRLG-LTVTPALV-IPVK------------GGEQLRFR-----------------
>AF-A0A7C7X8Y8-F1-model_v4	19	0.538	3.147E+06	157	169	182	161	173	213
-------------------------------------------------------------------------------------------------------------------------------------------------------------GGFSLHLSDRLIP------------
>AF-A0A661EGA5-F1-model_v4	23	0.303	2.427E+05	84	134	182	22	68	218
------------------------------------------------------------------------------------KF--YVG------GDFAVGF--GTKEDkigtttagddiTLS---------AGGGVGfglnVGYVIN-----------------------------------------------
>AF-A0A2V7NU02-F1-model_v4	18	0.538	1.132E+07	155	167	182	167	176	235
-----------------------------------------------------------------------------------------------------------------------------------------------------------KLGR---SRSVRL--------------
>AF-A0A850BUR5-F1-model_v4	18	0.833	8.222E+06	42	47	182	116	121	357
------------------------------------------VELLRA--------------------------------------------------------------------------------------------------------------------------------------
>AF-A0A6L9L7H8-F1-model_v4	19	0.253	3.147E+06	113	175	182	153	210	218
-----------------------------------------------------------------------------------------------------------------SNLSS-SNKSA--LSGVAGLglmIDLPKVS--------IPITLNYerYVTGYQF--SteyNRVKVKSEGFS------
>AF-A0A3N5K2L5-F1-model_v4	19	0.217	5.970E+06	115	132	182	364	386	519
-------------------------------------------------------------------------------------------------------------------VSLFYRFHFsshlsAGVRMSGYV-------------------------------------------------
>AF-A0A0S7YYL0-F1-model_v4	18	0.236	1.132E+07	125	169	182	103	145	217
-----------------------------------------------------------------------------------------------------------------------------GGVRSDYVT-------ISV-----HPRASFALGpirlHLAAGPtidqlvNSRLDP------------
>AF-A0A2F0ALT0-F1-model_v4	15	0.600	5.612E+07	42	46	182	326	330	459
------------------------------------------VELVE---------------------------------------------------------------------------------------------------------------------------------------
>AF-A0A2E0W1Z1-F1-model_v4	17	0.312	1.560E+07	126	141	182	111	125	193
------------------------------------------------------------------------------------------------------------------------------QSGNANVING-FPVGI----------------------------------------
>AF-A0A2Z4GF56-F1-model_v4	17	0.218	2.148E+07	115	164	182	101	153	200
-------------------------------------------------------------------------------------------------------------------LNDKGN--DFRPkimLGP-YL---GFLagasgSNTSgnNF-----TGENFKsidFGGkAAAGFN-----------------
>AF-A0A525D9Q3-F1-model_v4	20	0.571	2.284E+06	77	90	182	178	189	211
-----------------------------------------------------------------------------YFGEPSS--SPYLG-------------------------------------------------------------------------------------------
>AF-A0A850AJJ5-F1-model_v4	18	0.346	8.222E+06	121	142	182	103	126	208
-------------------------------------------------------------------------------------------------------------------------KIAFGQSNVkPYAlvgGNIGFL--MS---------------------------------------
>AF-A0A1V0KVG4-F1-model_v4	21	0.186	1.204E+06	36	78	182	1105	1139	1232
------------------------------------DTAS-GLEVNAQGCPLPKMMT-------IQFDNNSTVIDAKYQ-------------------------------------------------------------------------------------------------------
>AF-A0A3D0Q8A4-F1-model_v4	21	0.428	1.204E+06	111	130	182	36	55	220
---------------------------------------------------------------------------------------------------------------GLSIPSGKFSKTDgEGA-GVA---------------------------------------------------
>AF-A0A7C2LQ81-F1-model_v4	29	0.285	3.765E+03	123	178	182	9	66	227
---------------------------------------------------------------------------------------------------------------------------AAGLVlGAPAL---AQPVRIVSPYRPIFTTQS--LGPAVAYLRTGQAAPDFGPqdgpllSARY---
>AF-A0A3N5SXK4-F1-model_v4	18	0.625	8.222E+06	23	30	182	157	164	218
-----------------------INNTQFGV-------------------------------------------------------------------------------------------------------------------------------------------------------
>AF-A0A4Y6PM47-F1-model_v4	17	0.333	1.560E+07	104	132	182	81	104	229
--------------------------------------------------------------------------------------------------------PGGGWEARV--LVGTDSWlGFEAA----YL-------------------------------------------------
>AF-A0A841GXY6-F1-model_v4	19	0.875	4.334E+06	82	89	182	104	110	199
----------------------------------------------------------------------------------SS-FRPYV--------------------------------------------------------------------------------------------
>AF-A0A841GXZ0-F1-model_v4	18	0.285	1.132E+07	111	133	182	19	42	201
---------------------------------------------------------------------------------------------------------------GLSAQV---SKNAglllnAHVLGSG-LT------------------------------------------------
>AF-A0A350V5E3-F1-model_v4	17	0.250	1.560E+07	34	51	182	140	159	207
----------------------------------YIDpIDNTvTVAQVSQTNAG----------------------------------------------------------------------------------------------------------------------------------
>AF-A0A7C7Y0U7-F1-model_v4	22	0.307	6.345E+05	148	168	182	132	157	213
----------------------------------------------------------------------------------------------------------------------------------------------------TGRIQPYALFGlgvmeADLEDSVGLG-------------
>AF-A0A7Y1VSP9-F1-model_v4	18	0.285	8.222E+06	25	45	182	175	186	209
-------------------------RGFLGLTGI---------ELQ----------------------------------------------------------------------------------------------------------------------------------------
>AF-A0A349LI57-F1-model_v4	17	0.333	2.148E+07	120	138	182	162	179	232
------------------------------------------------------------------------------------------------------------------------SFGssFFGTLG---LGNRWFV-------------------------------------------
>AF-A0A3D2SYH0-F1-model_v4	20	0.275	2.284E+06	112	145	182	64	97	241
----------------------------------------------------------------------------------------------------------------LSDLvSL------ETDVSHQYassedQTNHNFSLGTGVQY------------------------------------
>AF-F6GCT3-F1-model_v4	16	0.500	2.959E+07	92	97	182	241	246	389
--------------------------------------------------------------------------------------------TINYGI------------------------------------------------------------------------------------
>AF-A0A845TW40-F1-model_v4	18	0.310	8.222E+06	8	34	182	45	70	559
--------AGSD-SSPTQTTANTTPraSTAPR--ATY---------------------------------------------------------------------------------------------------------------------------------------------------
>AF-A0A2E8QUV5-F1-model_v4	17	0.333	2.148E+07	120	138	182	208	225	278
------------------------------------------------------------------------------------------------------------------------SFGssFFGTLG---LGNRWFV-------------------------------------------
>AF-A0A2X0VNB6-F1-model_v4	22	0.384	6.345E+05	119	131	182	170	182	340
-----------------------------------------------------------------------------------------------------------------------DSKGAEIESDLGY--------------------------------------------------
>AF-A0A7Y5US69-F1-model_v4	16	0.625	4.075E+07	110	117	182	107	114	186
--------------------------------------------------------------------------------------------------------------ARLHDLPL----------------------------------------------------------------
>AF-A0A1I2F3U5-F1-model_v4	18	0.250	1.132E+07	13	28	182	29	44	222
-------------LGQGEGTISLGLRGGL---------------------------------------------------------------------------------------------------------------------------------------------------------
>AF-A0A843T7Z2-F1-model_v4	18	0.230	8.222E+06	14	31	182	29	54	226
--------------RFIETRHSpgifggylLTDSGALDLG------------------------------------------------------------------------------------------------------------------------------------------------------
>AF-A0A4P2QZ07-F1-model_v4	18	0.833	8.222E+06	42	47	182	132	137	377
------------------------------------------VELLRA--------------------------------------------------------------------------------------------------------------------------------------
>AF-A0A5S3PYM1-F1-model_v4	19	0.666	3.147E+06	173	181	182	187	195	197
-----------------------------------------------------------------------------------------------------------------------------------------------------------------------------MLSANYRFG
>AF-T0L6V0-F1-model_v4	18	0.454	1.132E+07	149	157	182	160	170	207
-----------------------------------------------------------------------------------------------------------------------------------------------------GITFDYKerLG------------------------
>AF-D2QVY2-F1-model_v4	20	0.636	2.284E+06	22	32	182	156	164	210
----------------------VTRN--LGLTA-----------------------------------------------------------------------------------------------------------------------------------------------------
>AF-A0A7C8CIM4-F1-model_v4	16	0.750	2.959E+07	44	50	182	17	24	221
--------------------------------------------LLAmATPA-----------------------------------------------------------------------------------------------------------------------------------
>AF-A0A1G1FAW5-F1-model_v4	22	0.578	6.345E+05	16	32	182	155	172	417
----------------TEGGDSRMNmeYT-VGLTF-----------------------------------------------------------------------------------------------------------------------------------------------------
>AF-A0A2D6IXD4-F1-model_v4	17	0.500	1.560E+07	27	43	182	142	160	183
---------------------------ALGLGST-IdAGDNlgIRVE------------------------------------------------------------------------------------------------------------------------------------------
>AF-A0A7T7XP95-F1-model_v4	18	0.312	1.132E+07	51	66	182	177	192	195
---------------------------------------------------SGKIYGSAGISIFIRH-------------------------------------------------------------------------------------------------------------------
>AF-A0A7G9FE72-F1-model_v4	20	0.600	1.658E+06	19	28	182	29	38	216
-------------------GFSNTTSTDL---------------------------------------------------------------------------------------------------------------------------------------------------------
>AF-A0A0S7YVM9-F1-model_v4	17	0.303	1.560E+07	159	180	182	87	119	223
---------------------------------------------------------------------------------------------------------------------------------------------------------------AQLDASnidVRNQPDVAgswrIAhldlGARYHF-
>AF-A0A399I7Y3-F1-model_v4	27	0.375	1.357E+04	77	114	182	101	135	363
-----------------------------------------------------------------------------HFIPQNR-FVPYVAAGGG-IIFFDSrqGQVDH---DTLVD-------------------------------------------------------------------
>AF-A3ZLB7-F1-model_v4	20	0.625	2.284E+06	27	34	182	299	306	381
---------------------------ALGLGATY---------------------------------------------------------------------------------------------------------------------------------------------------
>AF-A0A1B8QFQ8-F1-model_v4	16	0.304	2.959E+07	41	63	182	6	25	202
-----------------------------------------TLALLLA---SAAITTGAHAATA----------------------------------------------------------------------------------------------------------------------
>AF-D2QIP7-F1-model_v4	19	1.00	4.334E+06	28	33	182	10	15	222
----------------------------LGLTFT----------------------------------------------------------------------------------------------------------------------------------------------------
>AF-P16454-F1-model_v4	19	0.666	3.147E+06	172	180	182	169	177	178
----------------------------------------------------------------------------------------------------------------------------------------------------------------------------WMLGAGYRF-
>AF-A0A177QQ77-F1-model_v4	18	0.625	1.132E+07	124	131	182	161	168	205
----------------------------------------------------------------------------------------------------------------------------FGGVGVGY--------------------------------------------------
>AF-A0A7Y5GQL5-F1-model_v4	21	0.636	1.204E+06	172	181	182	79	89	203
----------------------------------------------------------------------------------------------------------------------------------------------------------------------------FTFSAGfYRAG
>AF-A0A3P1CHF7-F1-model_v4	19	0.533	4.334E+06	82	96	182	133	144	235
----------------------------------------------------------------------------------SNFK-PYV--GISYT-------------------------------------------------------------------------------------
>AF-A0A7C7XZ88-F1-model_v4	19	0.272	4.334E+06	155	175	182	174	195	255
-----------------------------------------------------------------------------------------------------------------------------------------------------------KADRGPLAPVLeGLDPDVDIDS------
>AF-A0A3B8W6J8-F1-model_v4	16	0.625	4.075E+07	122	129	182	170	177	262
--------------------------------------------------------------------------------------------------------------------------GADAAVGV----------------------------------------------------
>AF-A0A1W1C923-F1-model_v4	18	0.323	1.132E+07	151	180	182	85	115	212
-------------------------------------------------------------------------------------------------------------------------------------------------------TENIFVTGFAQA--VYLDE-VDILNFDasinYRF-
>AF-A0A366JA66-F1-model_v4	16	0.347	4.075E+07	111	131	182	14	31	186
---------------------------------------------------------------------------------------------------------------GASAVSV-----ADTraQVGAGY--------------------------------------------------
>AF-A0A3R5Y4N1-F1-model_v4	18	0.388	1.132E+07	120	134	182	149	166	202
------------------------------------------------------------------------------------------------------------------------NKFDFGLVgGVGfsYLRN-----------------------------------------------
>AF-A0A1H8HV40-F1-model_v4	20	0.857	2.284E+06	89	95	182	226	232	246
-----------------------------------------------------------------------------------------VRAGINY--------------------------------------------------------------------------------------
>AF-A0A368JPS7-F1-model_v4	23	0.313	2.427E+05	86	140	182	97	158	205
--------------------------------------------------------------------------------------RYYVGQssfkpfvGISYT-----YARSYGKWRDLDPVRSesitKGySRTLAPAIGVAYFINRHVLLS-----------------------------------------
>AF-A0A847H0X8-F1-model_v4	19	0.320	4.334E+06	121	140	182	110	134	205
-------------------------------------------------------------------------------------------------------------------------KGAAYPgVGLGfhatYLFPNDKVQH-----------------------------------------
>AF-A0A7Y4TEX3-F1-model_v4	18	0.583	1.132E+07	21	32	182	57	67	211
---------------------RPTLNT-SGLTF-----------------------------------------------------------------------------------------------------------------------------------------------------
>AF-A0A7V9AH38-F1-model_v4	16	0.166	2.959E+07	125	142	182	3	20	233
-----------------------------------------------------------------------------------------------------------------------------HLLTLAALGAAFFLLGTS---------------------------------------
>AF-A0A085W4A7-F1-model_v4	17	0.444	2.148E+07	21	29	182	95	103	356
---------------------VNTQSTQQG--------------------------------------------------------------------------------------------------------------------------------------------------------
>AF-A0A3C1F9K9-F1-model_v4	17	0.206	1.560E+07	122	169	182	42	85	221
--------------------------------------------------------------------------------------------------------------------------TDWGEVNVDDQT-----DNIS---------HDAKLGHPglggeisalyFVHPRVALGV------------
>AF-A0A257TB91-F1-model_v4	16	0.314	2.959E+07	127	154	182	245	277	301
-------------------------------------------------------------------------------------------------------------------------------VGLKYHWNDHWALRIDL--MDelTlssaQTsTFNY---------------------------
>AF-A0A3D3MRU8-F1-model_v4	22	0.500	6.345E+05	150	157	182	150	157	201
------------------------------------------------------------------------------------------------------------------------------------------------------IGAHYKLT------------------------
>AF-A0A354C063-F1-model_v4	19	0.233	4.334E+06	114	143	182	9	26	238
------------------------------------------------------------------------------------------------------------------ALSQKG--HEQTLV----------LNNGSR--------------------------------------
>AF-A0A2V1GRR7-F1-model_v4	18	0.290	8.222E+06	151	176	182	88	115	201
-------------------------------------------------------------------------------------------------------------------------------------------------------TGNHdWLWRA---GSVsffsGLTAGVDIASF-----
>AF-A0A3N5LLU5-F1-model_v4	18	0.750	1.132E+07	109	116	182	93	99	267
-------------------------------------------------------------------------------------------------------------EAGLN-LS-----------------------------------------------------------------
>AF-A0A6C1NPG0-F1-model_v4	25	0.500	6.738E+04	120	139	182	77	93	369
------------------------------------------------------------------------------------------------------------------------SFGAGGRVGVF-LT--PWLS------------------------------------------
>AF-A0A3B0TZ03-F1-model_v4	19	0.444	5.970E+06	29	46	182	152	163	200
-----------------------------GLTFGA------GVELFE---------------------------------------------------------------------------------------------------------------------------------------
>AF-A0A0C5V1S9-F1-model_v4	18	0.428	1.132E+07	22	33	182	139	151	472
----------------------PINndNTLL-LGFG----------------------------------------------------------------------------------------------------------------------------------------------------
>AF-A0A1G8FFH3-F1-model_v4	20	0.583	1.658E+06	37	45	182	260	271	328
-------------------------------------TDSIGSEpdnLL----------------------------------------------------------------------------------------------------------------------------------------
>AF-A0A1G0GGZ0-F1-model_v4	23	0.500	3.344E+05	121	134	182	31	44	199
-------------------------------------------------------------------------------------------------------------------------WYAEGNLGSTRLIN-----------------------------------------------
>AF-A0A359FQ03-F1-model_v4	17	0.444	1.560E+07	37	45	182	119	127	239
-------------------------------------GGVIGLEFL----------------------------------------------------------------------------------------------------------------------------------------
>AF-A0A222GBL6-F1-model_v4	20	0.321	1.658E+06	107	133	182	312	333	377
-----------------------------------------------------------------------------------------------------------GKQAQNQPLSL------ARAQTLAYaLM------------------------------------------------
>AF-A0A3B0LWF8-F1-model_v4	16	0.800	4.075E+07	42	46	182	130	134	168
------------------------------------------VENLA---------------------------------------------------------------------------------------------------------------------------------------
>AF-A0A2T4VNX1-F1-model_v4	18	0.323	8.222E+06	124	154	182	116	143	216
----------------------------------------------------------------------------------------------------------------------------AGQaaVTVG-LTATA-LQP----YlMGGIGIQNY---------------------------
>AF-A0A2V7ZVY5-F1-model_v4	18	0.347	8.222E+06	9	27	182	266	288	360
---------HRATFVTTETindaTAVVNNVTQ----------------------------------------------------------------------------------------------------------------------------------------------------------
>AF-A0A1F9TTS6-F1-model_v4	20	0.320	2.284E+06	148	167	182	44	68	432
----------------------------------------------------------------------------------------------------------------------------------------------------IAIIpFSYADGRAAAkDGSViseRL--------------
>AF-A0A7V1QYR2-F1-model_v4	18	0.384	8.222E+06	155	167	182	155	167	231
-----------------------------------------------------------------------------------------------------------------------------------------------------------KSSTAQLGFSTGL--------------
>AF-A0A7Y3KK79-F1-model_v4	15	0.363	5.612E+07	150	156	182	209	219	234
------------------------------------------------------------------------------------------------------------------------------------------------------IGARylfiYKL-------------------------
>AF-A0A0P7DLI6-F1-model_v4	18	0.268	8.222E+06	156	180	182	27	67	193
------------------------------------------------------------------------------------------------------------------------------------------------------------LGggaGQAVYHSDTLDDIDDIEGAnvdekdaaytlfgGYRF-
>AF-A0A1G7D420-F1-model_v4	36	0.418	2.222E+01	43	99	182	72	127	128
-------------------------------------------ELLAATPFehdvsvS---GIGY----AGsVKHLPPTL---------SlnyrfptqpaSK--PYVGLGVNYTTFF----------------------------------------------------------------------------------
>AF-A0A1G0SWM3-F1-model_v4	15	0.800	5.612E+07	24	28	182	166	170	196
------------------------NNTRL---------------------------------------------------------------------------------------------------------------------------------------------------------
>AF-A0A7W5ZL70-F1-model_v4	19	0.375	5.970E+06	68	91	182	109	121	212
--------------------------------------------------------------------LRPKLMA-----------GPYVGF------------------------------------------------------------------------------------------
>AF-A0A1F5EXA2-F1-model_v4	19	0.340	5.970E+06	10	46	182	31	75	220
----------SA--RP-ESTFrialSV--NTALAVGdwkAHPIEGDRTmfgplvGVELEA---------------------------------------------------------------------------------------------------------------------------------------
>AF-A0A7W0LD10-F1-model_v4	17	0.800	1.560E+07	131	135	182	114	118	337
-----------------------------------------------------------------------------------------------------------------------------------YLIRR----------------------------------------------
>AF-A0A328RM46-F1-model_v4	17	0.285	1.560E+07	142	148	182	42	48	204
----------------------------------------------------------------------------------------------------------------------------------------------SSKYIGT---------------------------------
>AF-A0A2D0N6K8-F1-model_v4	17	0.800	1.560E+07	24	28	182	66	70	214
------------------------NNTLL---------------------------------------------------------------------------------------------------------------------------------------------------------
>AF-A0A3D1R6C9-F1-model_v4	18	0.303	8.222E+06	135	165	182	63	92	193
---------------------------------------------------------------------------------------------------------------------------------------GDFLNSef-SFQYTHAFGTAR--DGGAVADISL----------------
>AF-A0A7C5WFJ6-F1-model_v4	19	0.352	4.334E+06	15	31	182	91	107	207
---------------NTENGDVSTTVIFLDFT------------------------------------------------------------------------------------------------------------------------------------------------------
>AF-A0A2A4N006-F1-model_v4	18	0.363	1.132E+07	73	83	182	0	10	275
-------------------------------------------------------------------------MFDFYATIKSS--------------------------------------------------------------------------------------------------
>AF-A0A2V8HJL9-F1-model_v4	19	0.444	3.147E+06	7	24	182	265	279	360
-------HATSAT---TETIDDVTV-------------------------------------------------------------------------------------------------------------------------------------------------------------
>AF-A0A1Z5SFM5-F1-model_v4	17	0.416	2.148E+07	132	143	182	116	125	171
------------------------------------------------------------------------------------------------------------------------------------QINGI--VRMSS--------------------------------------
>AF-A0A848X7D6-F1-model_v4	20	0.437	2.284E+06	110	135	182	36	66	204
--------------------------------------------------------------------------------------------------------------AHLSGASLAieseDRNGAgGGGLTVGYgL-NR----------------------------------------------
>AF-A0A7X6SRD7-F1-model_v4	20	0.363	2.284E+06	150	168	182	136	155	204
------------------------------------------------------------------------------------------------------------------------------------------------------TITTYKdliLGG--PYRSLGLG-------------
>AF-A0A7Y1ZM26-F1-model_v4	28	0.409	9.850E+03	113	134	182	1151	1169	1219
-----------------------------------------------------------------------------------------------------------------NNLSL--SKRRARAV-VIYLMS-----------------------------------------------
>AF-A0A2V7SWP1-F1-model_v4	23	0.333	2.427E+05	110	136	182	90	120	195
--------------------------------------------------------------------------------------------------------------ADLSDLGL--NANAvlwlpnAGSPVRAYLTGGP---------------------------------------------
>AF-A0A2Z3LDD6-F1-model_v4	21	0.437	1.204E+06	117	131	182	63	78	225
---------------------------------------------------------------------------------------------------------------------LKDRGIAPGLiSGLAY--------------------------------------------------
>AF-A0A2V8CEM5-F1-model_v4	18	0.529	8.222E+06	109	124	182	373	387	408
-------------------------------------------------------------------------------------------------------------EA-QSA-RLKASDvGAA---------------------------------------------------------
>AF-A0A353WW43-F1-model_v4	21	0.416	8.740E+05	123	134	182	164	175	204
---------------------------------------------------------------------------------------------------------------------------FAGLNYNHGLIN-----------------------------------------------
>AF-A0A7V3XEL0-F1-model_v4	23	0.470	2.427E+05	30	44	182	80	96	213
------------------------------LGFRYTynFTPRIGAEL-----------------------------------------------------------------------------------------------------------------------------------------
>AF-A0A7X8M809-F1-model_v4	22	0.466	4.606E+05	156	168	182	173	187	234
------------------------------------------------------------------------------------------------------------------------------------------------------------LIGAQFYPwkNVSLD-------------
>AF-E8LJ34-F1-model_v4	19	0.258	5.970E+06	37	50	182	249	279	329
-------------------------------------TDRIGSEaynqtlsekraqavadqLQAAGVA-----------------------------------------------------------------------------------------------------------------------------------
>AF-A0A7Y0TI80-F1-model_v4	19	0.368	4.334E+06	98	116	182	134	149	210
--------------------------------------------------------------------------------------------------FDVNGLNGRH---GLNGLN-----------------------------------------------------------------
>AF-A0A2U2AF42-F1-model_v4	20	0.344	2.284E+06	118	145	182	57	83	273
----------------------------------------------------------------------------------------------------------------------KDSKSFLtGSLGLGYQFND--LFRIGVEY------------------------------------
>AF-A0A250JJX0-F1-model_v4	20	0.384	2.284E+06	24	49	182	219	233	318
------------------------NGGQAALTFG-----------LAATP------------------------------------------------------------------------------------------------------------------------------------
>AF-A0A1Z7Z8P3-F1-model_v4	16	0.500	2.959E+07	39	45	182	5	14	378
---------------------------------------NIGSaieEQL----------------------------------------------------------------------------------------------------------------------------------------
>AF-I4BB02-F1-model_v4	22	0.388	6.345E+05	16	33	182	79	96	220
----------------TATTTDNTNNTIATQTKT----------------------------------------------------------------------------------------------------------------------------------------------------
>AF-A0A7Y3EDN9-F1-model_v4	18	0.555	8.222E+06	123	131	182	41	49	210
---------------------------------------------------------------------------------------------------------------------------AAGAVTARY--------------------------------------------------
>AF-A0A7W6EHY6-F1-model_v4	19	0.583	5.970E+06	36	45	182	193	204	244
------------------------------------FTDNITarVEGL----------------------------------------------------------------------------------------------------------------------------------------
>AF-A0A254RTB6-F1-model_v4	17	0.857	1.560E+07	88	94	182	167	173	259
----------------------------------------------------------------------------------------YVGLGIN---------------------------------------------------------------------------------------
>AF-A0A562SMD6-F1-model_v4	14	0.210	1.466E+08	156	178	182	14	51	222
------------------------------------------------------------------------------------------------------------------------------------------------------------LFTQSQTQAQTQPPKkapkqdQAMFrkhliggslSFGY---
>AF-A0A3N5VJ25-F1-model_v4	19	0.500	3.147E+06	74	91	182	100	116	197
--------------------------------------------------------------------------ARWHFMPANQ-LVPYVGA------------------------------------------------------------------------------------------
>AF-A0A848LJG1-F1-model_v4	24	0.312	1.279E+05	110	141	182	222	247	367
--------------------------------------------------------------------------------------------------------------AGVRA-SLKPS----TVLGL-ELGYSGALNNI----------------------------------------
>AF-E0NTA6-F1-model_v4	22	0.466	4.606E+05	108	134	182	153	176	737
------------------------------------------------------------------------------------------------------------KEANL--LTSKttyQSFGA----HVDYLFN-----------------------------------------------
>AF-A0A3B9ZZR8-F1-model_v4	16	0.545	4.075E+07	155	165	182	171	181	198
-----------------------------------------------------------------------------------------------------------------------------------------------------------KEGGADVTYSV----------------
>AF-A0A7C8CGJ7-F1-model_v4	17	0.333	1.560E+07	33	41	182	70	78	212
---------------------------------GYIFGGSIG--------------------------------------------------------------------------------------------------------------------------------------------
>AF-A0A2M8N4A5-F1-model_v4	18	0.384	1.132E+07	123	135	182	166	178	250
---------------------------------------------------------------------------------------------------------------------------AATTVTSGGQKNR----------------------------------------------
>AF-A0A849ERZ1-F1-model_v4	17	0.222	1.560E+07	122	139	182	129	145	296
--------------------------------------------------------------------------------------------------------------------------GFF-LQDDFYPMNHVDLS------------------------------------------
>AF-A0A7C5PX09-F1-model_v4	19	0.625	5.970E+06	109	116	182	207	214	496
-------------------------------------------------------------------------------------------------------------EAGLSNVN-----------------------------------------------------------------
>AF-H7ENL6-F1-model_v4	21	0.444	8.740E+05	76	90	182	134	151	198
----------------------------------------------------------------------------FYFGPEVSFtyrFTPHVG-------------------------------------------------------------------------------------------
>AF-A0A132H3X4-F1-model_v4	15	0.700	5.612E+07	81	89	182	106	115	201
---------------------------------------------------------------------------------ASLKFaAPYV--------------------------------------------------------------------------------------------
>AF-A0A5E4PE53-F1-model_v4	18	0.625	1.132E+07	154	161	182	130	137	223
----------------------------------------------------------------------------------------------------------------------------------------------------------YALGGAAA--------------------
>AF-A0A7X7HQ32-F1-model_v4	17	0.263	1.560E+07	158	176	182	67	85	232
--------------------------------------------------------------------------------------------------------------------------------------------------------------GKVFGFSSSLGYANFFFNE-----
>AF-A0A3A1YHV9-F1-model_v4	20	0.555	2.284E+06	82	90	182	153	161	173
----------------------------------------------------------------------------------SNKDRSYNG-------------------------------------------------------------------------------------------
>AF-A0A0K1QAB4-F1-model_v4	19	0.230	4.334E+06	157	169	182	70	82	219
-------------------------------------------------------------------------------------------------------------------------------------------------------------TGPLLGASLRVGV------------
>AF-A0A5C8AEK1-F1-model_v4	23	0.466	3.344E+05	131	145	182	88	101	230
-----------------------------------------------------------------------------------------------------------------------------------YSTNTDK-VNISQHY------------------------------------
>AF-A0A6C0GCS3-F1-model_v4	17	0.210	2.148E+07	139	166	182	94	121	200
-------------------------------------------------------------------------------------------------------------------------------------------PCMSQFY----------LGvtkfrlflnmGFLVGYSVS---------------
>AF-A0A081SH48-F1-model_v4	16	0.428	2.959E+07	78	91	182	185	195	206
[truncated: 229,159 more chars]
