# Supplementary material for: Assessing Wolbachia circulation in wild populations of phlebotomine sand flies from Spain and Morocco: implications for control of leishmaniasis
Source: Parasit Vectors. 2025 Apr 26;18:155. doi: 10.1186/s13071-025-06771-6 (PMC12032678; doi:10.1186/s13071-025-06771-6)
Supplement: Supplementary file 1 — Additional File 1: Dataset S1. Structural predictions of WSP for each of the Wolbachia haplotypes found in the sand flies in this study. Prediction confidence values are shown. The input amino acid sequence as well as templates used in modelling from PDB100 are shown. [file 13071_2025_6771_MOESM1_ESM.zip › Phlebotomuslongicuspis_02e8e/Phlebotomuslongicuspis_02e8e_env/templates_101/1p4t.cif]

data_1P4T
# 
_entry.id   1P4T 
# 
_audit_conform.dict_name       mmcif_pdbx.dic 
_audit_conform.dict_version    5.279 
_audit_conform.dict_location   http://mmcif.pdb.org/dictionaries/ascii/mmcif_pdbx.dic 
# 
loop_
_database_2.database_id 
_database_2.database_code 
PDB   1P4T         
RCSB  RCSB019007   
WWPDB D_1000019007 
# 
_pdbx_database_status.status_code                     REL 
_pdbx_database_status.entry_id                        1P4T 
_pdbx_database_status.recvd_initial_deposition_date   2003-04-24 
_pdbx_database_status.deposit_site                    RCSB 
_pdbx_database_status.process_site                    RCSB 
_pdbx_database_status.status_code_sf                  REL 
_pdbx_database_status.SG_entry                        . 
_pdbx_database_status.pdb_format_compatible           Y 
_pdbx_database_status.status_code_mr                  ? 
_pdbx_database_status.status_code_cs                  ? 
# 
loop_
_audit_author.name 
_audit_author.pdbx_ordinal 
'Vandeputte-Rutten, L.' 1 
'Bos, M.P.'             2 
'Tommassen, J.'         3 
'Gros, P.'              4 
# 
_citation.id                        primary 
_citation.title                     
;Crystal structure of Neisserial Surface Protein A (NspA),  
a conserved outer membrane protein with vaccine potential
;
_citation.journal_abbrev            J.Biol.Chem. 
_citation.journal_volume            278 
_citation.page_first                24825 
_citation.page_last                 24830 
_citation.year                      2003 
_citation.journal_id_ASTM           JBCHA3 
_citation.country                   US 
_citation.journal_id_ISSN           0021-9258 
_citation.journal_id_CSD            0071 
_citation.book_publisher            ? 
_citation.pdbx_database_id_PubMed   12716881 
_citation.pdbx_database_id_DOI      10.1074/jbc.M302803200 
# 
loop_
_citation_author.citation_id 
_citation_author.name 
_citation_author.ordinal 
primary 'Vandeputte-Rutten, L.' 1 
primary 'Bos, M.P.'             2 
primary 'Tommassen, J.'         3 
primary 'Gros, P.'              4 
# 
_cell.entry_id           1P4T 
_cell.length_a           97.372 
_cell.length_b           97.372 
_cell.length_c           171.939 
_cell.angle_alpha        90.00 
_cell.angle_beta         90.00 
_cell.angle_gamma        120.00 
_cell.Z_PDB              18 
_cell.pdbx_unique_axis   ? 
# 
_symmetry.entry_id                         1P4T 
_symmetry.space_group_name_H-M             'H 3 2' 
_symmetry.pdbx_full_space_group_name_H-M   ? 
_symmetry.cell_setting                     ? 
_symmetry.Int_Tables_number                155 
# 
loop_
_entity.id 
_entity.type 
_entity.src_method 
_entity.pdbx_description 
_entity.formula_weight 
_entity.pdbx_number_of_molecules 
_entity.pdbx_ec 
_entity.pdbx_mutation 
_entity.pdbx_fragment 
_entity.details 
1 polymer     man 'outer membrane protein NspA'          16582.434 1 ? ? ? ? 
2 non-polymer syn 'SULFATE ION'                          96.063    1 ? ? ? ? 
3 non-polymer syn 'PENTAETHYLENE GLYCOL MONODECYL ETHER' 378.544   5 ? ? ? ? 
4 non-polymer syn ETHANOLAMINE                           61.083    1 ? ? ? ? 
5 water       nat water                                  18.015    9 ? ? ? ? 
# 
_entity_name_com.entity_id   1 
_entity_name_com.name        'Neisserial surface protein A, NspA' 
# 
_entity_poly.entity_id                      1 
_entity_poly.type                           'polypeptide(L)' 
_entity_poly.nstd_linkage                   no 
_entity_poly.nstd_monomer                   no 
_entity_poly.pdbx_seq_one_letter_code       
;EGASGFYVQADAAHAKASSSLGSAKGFSPRISAGYRINDLRFAVDYTRYKNYKAPSTDFKLYSIGASAIYDFDTQSPVKP
YLGARLSLNRASVDLGGSDSFSQTSIGLGVLTGVSYAVTPNVDLDAGYRYNYIGKVNTVKNVRSGELSAGVRVKF
;
_entity_poly.pdbx_seq_one_letter_code_can   
;EGASGFYVQADAAHAKASSSLGSAKGFSPRISAGYRINDLRFAVDYTRYKNYKAPSTDFKLYSIGASAIYDFDTQSPVKP
YLGARLSLNRASVDLGGSDSFSQTSIGLGVLTGVSYAVTPNVDLDAGYRYNYIGKVNTVKNVRSGELSAGVRVKF
;
_entity_poly.pdbx_strand_id                 A 
_entity_poly.pdbx_target_identifier         ? 
# 
loop_
_entity_poly_seq.entity_id 
_entity_poly_seq.num 
_entity_poly_seq.mon_id 
_entity_poly_seq.hetero 
1 1   GLU n 
1 2   GLY n 
1 3   ALA n 
1 4   SER n 
1 5   GLY n 
1 6   PHE n 
1 7   TYR n 
1 8   VAL n 
1 9   GLN n 
1 10  ALA n 
1 11  ASP n 
1 12  ALA n 
1 13  ALA n 
1 14  HIS n 
1 15  ALA n 
1 16  LYS n 
1 17  ALA n 
1 18  SER n 
1 19  SER n 
1 20  SER n 
1 21  LEU n 
1 22  GLY n 
1 23  SER n 
1 24  ALA n 
1 25  LYS n 
1 26  GLY n 
1 27  PHE n 
1 28  SER n 
1 29  PRO n 
1 30  ARG n 
1 31  ILE n 
1 32  SER n 
1 33  ALA n 
1 34  GLY n 
1 35  TYR n 
1 36  ARG n 
1 37  ILE n 
1 38  ASN n 
1 39  ASP n 
1 40  LEU n 
1 41  ARG n 
1 42  PHE n 
1 43  ALA n 
1 44  VAL n 
1 45  ASP n 
1 46  TYR n 
1 47  THR n 
1 48  ARG n 
1 49  TYR n 
1 50  LYS n 
1 51  ASN n 
1 52  TYR n 
1 53  LYS n 
1 54  ALA n 
1 55  PRO n 
1 56  SER n 
1 57  THR n 
1 58  ASP n 
1 59  PHE n 
1 60  LYS n 
1 61  LEU n 
1 62  TYR n 
1 63  SER n 
1 64  ILE n 
1 65  GLY n 
1 66  ALA n 
1 67  SER n 
1 68  ALA n 
1 69  ILE n 
1 70  TYR n 
1 71  ASP n 
1 72  PHE n 
1 73  ASP n 
1 74  THR n 
1 75  GLN n 
1 76  SER n 
1 77  PRO n 
1 78  VAL n 
1 79  LYS n 
1 80  PRO n 
1 81  TYR n 
1 82  LEU n 
1 83  GLY n 
1 84  ALA n 
1 85  ARG n 
1 86  LEU n 
1 87  SER n 
1 88  LEU n 
1 89  ASN n 
1 90  ARG n 
1 91  ALA n 
1 92  SER n 
1 93  VAL n 
1 94  ASP n 
1 95  LEU n 
1 96  GLY n 
1 97  GLY n 
1 98  SER n 
1 99  ASP n 
1 100 SER n 
1 101 PHE n 
1 102 SER n 
1 103 GLN n 
1 104 THR n 
1 105 SER n 
1 106 ILE n 
1 107 GLY n 
1 108 LEU n 
1 109 GLY n 
1 110 VAL n 
1 111 LEU n 
1 112 THR n 
1 113 GLY n 
1 114 VAL n 
1 115 SER n 
1 116 TYR n 
1 117 ALA n 
1 118 VAL n 
1 119 THR n 
1 120 PRO n 
1 121 ASN n 
1 122 VAL n 
1 123 ASP n 
1 124 LEU n 
1 125 ASP n 
1 126 ALA n 
1 127 GLY n 
1 128 TYR n 
1 129 ARG n 
1 130 TYR n 
1 131 ASN n 
1 132 TYR n 
1 133 ILE n 
1 134 GLY n 
1 135 LYS n 
1 136 VAL n 
1 137 ASN n 
1 138 THR n 
1 139 VAL n 
1 140 LYS n 
1 141 ASN n 
1 142 VAL n 
1 143 ARG n 
1 144 SER n 
1 145 GLY n 
1 146 GLU n 
1 147 LEU n 
1 148 SER n 
1 149 ALA n 
1 150 GLY n 
1 151 VAL n 
1 152 ARG n 
1 153 VAL n 
1 154 LYS n 
1 155 PHE n 
# 
_entity_src_gen.entity_id                          1 
_entity_src_gen.pdbx_src_id                        1 
_entity_src_gen.pdbx_alt_source_flag               sample 
_entity_src_gen.pdbx_seq_type                      ? 
_entity_src_gen.pdbx_beg_seq_num                   ? 
_entity_src_gen.pdbx_end_seq_num                   ? 
_entity_src_gen.gene_src_common_name               ? 
_entity_src_gen.gene_src_genus                     Neisseria 
_entity_src_gen.pdbx_gene_src_gene                 nspa 
_entity_src_gen.gene_src_species                   ? 
_entity_src_gen.gene_src_strain                    ? 
_entity_src_gen.gene_src_tissue                    ? 
_entity_src_gen.gene_src_tissue_fraction           ? 
_entity_src_gen.gene_src_details                   ? 
_entity_src_gen.pdbx_gene_src_fragment             ? 
_entity_src_gen.pdbx_gene_src_scientific_name      'Neisseria meningitidis' 
_entity_src_gen.pdbx_gene_src_ncbi_taxonomy_id     487 
_entity_src_gen.pdbx_gene_src_variant              ? 
_entity_src_gen.pdbx_gene_src_cell_line            ? 
_entity_src_gen.pdbx_gene_src_atcc                 ? 
_entity_src_gen.pdbx_gene_src_organ                ? 
_entity_src_gen.pdbx_gene_src_organelle            ? 
_entity_src_gen.pdbx_gene_src_cell                 ? 
_entity_src_gen.pdbx_gene_src_cellular_location    ? 
_entity_src_gen.host_org_common_name               ? 
_entity_src_gen.pdbx_host_org_scientific_name      'Escherichia coli BL21(DE3)' 
_entity_src_gen.pdbx_host_org_ncbi_taxonomy_id     469008 
_entity_src_gen.host_org_genus                     Escherichia 
_entity_src_gen.pdbx_host_org_gene                 ? 
_entity_src_gen.pdbx_host_org_organ                ? 
_entity_src_gen.host_org_species                   'Escherichia coli' 
_entity_src_gen.pdbx_host_org_tissue               ? 
_entity_src_gen.pdbx_host_org_tissue_fraction      ? 
_entity_src_gen.pdbx_host_org_strain               'BL21(DE3)' 
_entity_src_gen.pdbx_host_org_variant              ? 
_entity_src_gen.pdbx_host_org_cell_line            ? 
_entity_src_gen.pdbx_host_org_atcc                 ? 
_entity_src_gen.pdbx_host_org_culture_collection   ? 
_entity_src_gen.pdbx_host_org_cell                 ? 
_entity_src_gen.pdbx_host_org_organelle            ? 
_entity_src_gen.pdbx_host_org_cellular_location    ? 
_entity_src_gen.pdbx_host_org_vector_type          plasmid 
_entity_src_gen.pdbx_host_org_vector               ? 
_entity_src_gen.host_org_details                   ? 
_entity_src_gen.expression_system_id               ? 
_entity_src_gen.plasmid_name                       pET11a 
_entity_src_gen.plasmid_details                    ? 
_entity_src_gen.pdbx_description                   ? 
# 
_struct_ref.id                         1 
_struct_ref.db_name                    UNP 
_struct_ref.db_code                    Q9RP17_NEIME 
_struct_ref.pdbx_db_accession          Q9RP17 
_struct_ref.entity_id                  1 
_struct_ref.pdbx_seq_one_letter_code   
;EGASGFYVQADAAHAKASSSLGSAKGFSPRISAGYRINDLRFAVDYTRYKNYKAPSTDFKLYSIGASAIYDFDTQSPVKP
YLGARLSLNRASVDLGGSDSFSQTSIGLGVLTGVSYAVTPNVDLDAGYRYNYIGKVNTVKNVRSGELSAGVRVKF
;
_struct_ref.pdbx_align_begin           20 
_struct_ref.pdbx_db_isoform            ? 
# 
_struct_ref_seq.align_id                      1 
_struct_ref_seq.ref_id                        1 
_struct_ref_seq.pdbx_PDB_id_code              1P4T 
_struct_ref_seq.pdbx_strand_id                A 
_struct_ref_seq.seq_align_beg                 1 
_struct_ref_seq.pdbx_seq_align_beg_ins_code   ? 
_struct_ref_seq.seq_align_end                 155 
_struct_ref_seq.pdbx_seq_align_end_ins_code   ? 
_struct_ref_seq.pdbx_db_accession             Q9RP17 
_struct_ref_seq.db_align_beg                  20 
_struct_ref_seq.pdbx_db_align_beg_ins_code    ? 
_struct_ref_seq.db_align_end                  174 
_struct_ref_seq.pdbx_db_align_end_ins_code    ? 
_struct_ref_seq.pdbx_auth_seq_align_beg       1 
_struct_ref_seq.pdbx_auth_seq_align_end       155 
# 
loop_
_chem_comp.id 
_chem_comp.type 
_chem_comp.mon_nstd_flag 
_chem_comp.name 
_chem_comp.pdbx_synonyms 
_chem_comp.formula 
_chem_comp.formula_weight 
ALA 'L-peptide linking'               y ALANINE                                ? 'C3 H7 N O2'     89.093  
ARG 'L-peptide linking'               y ARGININE                               ? 'C6 H15 N4 O2 1' 175.209 
ASN 'L-peptide linking'               y ASPARAGINE                             ? 'C4 H8 N2 O3'    132.118 
ASP 'L-peptide linking'               y 'ASPARTIC ACID'                        ? 'C4 H7 N O4'     133.103 
CXE non-polymer                       . 'PENTAETHYLENE GLYCOL MONODECYL ETHER' ? 'C20 H42 O6'     378.544 
ETA 'L-peptide COOH carboxy terminus' . ETHANOLAMINE                           ? 'C2 H7 N O'      61.083  
GLN 'L-peptide linking'               y GLUTAMINE                              ? 'C5 H10 N2 O3'   146.144 
GLU 'L-peptide linking'               y 'GLUTAMIC ACID'                        ? 'C5 H9 N O4'     147.129 
GLY 'peptide linking'                 y GLYCINE                                ? 'C2 H5 N O2'     75.067  
HIS 'L-peptide linking'               y HISTIDINE                              ? 'C6 H10 N3 O2 1' 156.162 
HOH non-polymer                       . WATER                                  ? 'H2 O'           18.015  
ILE 'L-peptide linking'               y ISOLEUCINE                             ? 'C6 H13 N O2'    131.173 
LEU 'L-peptide linking'               y LEUCINE                                ? 'C6 H13 N O2'    131.173 
LYS 'L-peptide linking'               y LYSINE                                 ? 'C6 H15 N2 O2 1' 147.195 
PHE 'L-peptide linking'               y PHENYLALANINE                          ? 'C9 H11 N O2'    165.189 
PRO 'L-peptide linking'               y PROLINE                                ? 'C5 H9 N O2'     115.130 
SER 'L-peptide linking'               y SERINE                                 ? 'C3 H7 N O3'     105.093 
SO4 non-polymer                       . 'SULFATE ION'                          ? 'O4 S -2'        96.063  
THR 'L-peptide linking'               y THREONINE                              ? 'C4 H9 N O3'     119.119 
TYR 'L-peptide linking'               y TYROSINE                               ? 'C9 H11 N O3'    181.189 
VAL 'L-peptide linking'               y VALINE                                 ? 'C5 H11 N O2'    117.146 
# 
_exptl.entry_id          1P4T 
_exptl.method            'X-RAY DIFFRACTION' 
_exptl.crystals_number   1 
# 
_exptl_crystal.id                    1 
_exptl_crystal.density_meas          ? 
_exptl_crystal.density_Matthews      4.73 
_exptl_crystal.density_percent_sol   73.99 
_exptl_crystal.description           ? 
# 
_exptl_crystal_grow.crystal_id      1 
_exptl_crystal_grow.method          'VAPOR DIFFUSION, HANGING DROP' 
_exptl_crystal_grow.temp            277 
_exptl_crystal_grow.temp_details    ? 
_exptl_crystal_grow.pH              6.6 
_exptl_crystal_grow.pdbx_details    
;0.06%  n-decylpentaoxyethylene (c10e5), 12% (w/v) PEG 3000, 0.1 M lithium sulfate, 
0.1 M N-(2-acetamido)iminodiacetic acid (ADA), 2% (v/v) isopropanol, pH 6.6, VAPOR DIFFUSION, HANGING DROP, temperature 277K
;
_exptl_crystal_grow.pdbx_pH_range   . 
# 
_diffrn.id                     1 
_diffrn.ambient_temp           100 
_diffrn.ambient_temp_details   ? 
_diffrn.crystal_id             1 
# 
_diffrn_detector.diffrn_id              1 
_diffrn_detector.detector               CCD 
_diffrn_detector.type                   'ADSC QUANTUM 4' 
_diffrn_detector.pdbx_collection_date   2002-05-04 
_diffrn_detector.details                'TOROIDAL MIRROR' 
# 
_diffrn_radiation.diffrn_id                        1 
_diffrn_radiation.wavelength_id                    1 
_diffrn_radiation.pdbx_monochromatic_or_laue_m_l   M 
_diffrn_radiation.monochromator                    'DIAMOND (111)' 
_diffrn_radiation.pdbx_diffrn_protocol             'SINGLE WAVELENGTH' 
_diffrn_radiation.pdbx_scattering_type             x-ray 
# 
_diffrn_radiation_wavelength.id           1 
_diffrn_radiation_wavelength.wavelength   0.933 
_diffrn_radiation_wavelength.wt           1.0 
# 
_diffrn_source.diffrn_id                   1 
_diffrn_source.source                      SYNCHROTRON 
_diffrn_source.type                        'ESRF BEAMLINE ID14-1' 
_diffrn_source.pdbx_synchrotron_site       ESRF 
_diffrn_source.pdbx_synchrotron_beamline   ID14-1 
_diffrn_source.pdbx_wavelength             ? 
_diffrn_source.pdbx_wavelength_list        0.933 
# 
_reflns.entry_id                     1P4T 
_reflns.observed_criterion_sigma_F   -3.7 
_reflns.observed_criterion_sigma_I   -3.7 
_reflns.d_resolution_high            2.55 
_reflns.d_resolution_low             40 
_reflns.number_all                   10503 
_reflns.number_obs                   10350 
_reflns.percent_possible_obs         98.6 
_reflns.pdbx_Rmerge_I_obs            0.07 
_reflns.pdbx_Rsym_value              0.07 
_reflns.pdbx_netI_over_sigmaI        19 
_reflns.B_iso_Wilson_estimate        69.8 
_reflns.pdbx_redundancy              12.1 
_reflns.R_free_details               ? 
_reflns.limit_h_max                  ? 
_reflns.limit_h_min                  ? 
_reflns.limit_k_max                  ? 
_reflns.limit_k_min                  ? 
_reflns.limit_l_max                  ? 
_reflns.limit_l_min                  ? 
_reflns.observed_criterion_F_max     ? 
_reflns.observed_criterion_F_min     ? 
_reflns.pdbx_ordinal                 1 
_reflns.pdbx_diffrn_id               1 
# 
_reflns_shell.d_res_high             2.55 
_reflns_shell.d_res_low              2.64 
_reflns_shell.percent_possible_all   99.7 
_reflns_shell.Rmerge_I_obs           0.375 
_reflns_shell.pdbx_Rsym_value        0.375 
_reflns_shell.meanI_over_sigI_obs    5.2 
_reflns_shell.pdbx_redundancy        8.7 
_reflns_shell.percent_possible_obs   ? 
_reflns_shell.number_unique_all      1029 
_reflns_shell.pdbx_ordinal           1 
_reflns_shell.pdbx_diffrn_id         1 
# 
_refine.entry_id                                 1P4T 
_refine.ls_number_reflns_obs                     10340 
_refine.ls_number_reflns_all                     10340 
_refine.pdbx_ls_sigma_I                          0 
_refine.pdbx_ls_sigma_F                          0 
_refine.pdbx_data_cutoff_high_absF               ? 
_refine.pdbx_data_cutoff_low_absF                ? 
_refine.pdbx_data_cutoff_high_rms_absF           ? 
_refine.ls_d_res_low                             30.15 
_refine.ls_d_res_high                            2.55 
_refine.ls_percent_reflns_obs                    100.00 
_refine.ls_R_factor_obs                          0.22664 
_refine.ls_R_factor_all                          ? 
_refine.ls_R_factor_R_work                       0.22514 
_refine.ls_R_factor_R_free                       0.25791 
_refine.ls_R_factor_R_free_error                 ? 
_refine.ls_R_factor_R_free_error_details         ? 
_refine.ls_percent_reflns_R_free                 4.8 
_refine.ls_number_reflns_R_free                  501 
_refine.ls_number_parameters                     ? 
_refine.ls_number_restraints                     ? 
_refine.occupancy_min                            ? 
_refine.occupancy_max                            ? 
_refine.correlation_coeff_Fo_to_Fc               0.927 
_refine.correlation_coeff_Fo_to_Fc_free          0.922 
_refine.B_iso_mean                               39.103 
_refine.aniso_B[1][1]                            -0.40 
_refine.aniso_B[2][2]                            -0.40 
_refine.aniso_B[3][3]                            0.59 
_refine.aniso_B[1][2]                            -0.20 
_refine.aniso_B[1][3]                            0.00 
_refine.aniso_B[2][3]                            0.00 
_refine.solvent_model_details                    'BABINET MODEL WITH MASK' 
_refine.solvent_model_param_ksol                 ? 
_refine.solvent_model_param_bsol                 ? 
_refine.pdbx_solvent_vdw_probe_radii             1.40 
_refine.pdbx_solvent_ion_probe_radii             0.80 
_refine.pdbx_solvent_shrinkage_radii             0.80 
_refine.pdbx_ls_cross_valid_method               THROUGHOUT 
_refine.details                                  ? 
_refine.pdbx_starting_model                      ? 
_refine.pdbx_method_to_determine_struct          SAD 
_refine.pdbx_isotropic_thermal_model             isotropic 
_refine.pdbx_stereochemistry_target_values       'Engh & Huber' 
_refine.pdbx_stereochem_target_val_spec_case     ? 
_refine.pdbx_R_Free_selection_details            RANDOM 
_refine.pdbx_overall_ESU_R                       0.314 
_refine.pdbx_overall_ESU_R_Free                  0.245 
_refine.overall_SU_ML                            0.148 
_refine.overall_SU_B                             6.572 
_refine.ls_redundancy_reflns_obs                 ? 
_refine.B_iso_min                                ? 
_refine.B_iso_max                                ? 
_refine.overall_SU_R_Cruickshank_DPI             ? 
_refine.overall_SU_R_free                        ? 
_refine.pdbx_refine_id                           'X-RAY DIFFRACTION' 
_refine.pdbx_TLS_residual_ADP_flag               'LIKELY RESIDUAL' 
_refine.pdbx_diffrn_id                           1 
_refine.pdbx_overall_phase_error                 ? 
_refine.pdbx_overall_SU_R_free_Cruickshank_DPI   ? 
_refine.pdbx_overall_SU_R_Blow_DPI               ? 
_refine.pdbx_overall_SU_R_free_Blow_DPI          ? 
# 
_refine_hist.pdbx_refine_id                   'X-RAY DIFFRACTION' 
_refine_hist.cycle_id                         LAST 
_refine_hist.pdbx_number_atoms_protein        1161 
_refine_hist.pdbx_number_atoms_nucleic_acid   0 
_refine_hist.pdbx_number_atoms_ligand         92 
_refine_hist.number_atoms_solvent             9 
_refine_hist.number_atoms_total               1262 
_refine_hist.d_res_high                       2.55 
_refine_hist.d_res_low                        30.15 
# 
loop_
_refine_ls_restr.type 
_refine_ls_restr.dev_ideal 
_refine_ls_restr.dev_ideal_target 
_refine_ls_restr.weight 
_refine_ls_restr.number 
_refine_ls_restr.pdbx_refine_id 
_refine_ls_restr.pdbx_restraint_function 
r_bond_refined_d         0.016 0.021 ? 1326 'X-RAY DIFFRACTION' ? 
r_bond_other_d           0.002 0.020 ? 1265 'X-RAY DIFFRACTION' ? 
r_angle_refined_deg      1.739 2.030 ? 1744 'X-RAY DIFFRACTION' ? 
r_angle_other_deg        0.796 3.000 ? 2957 'X-RAY DIFFRACTION' ? 
r_dihedral_angle_1_deg   8.318 5.000 ? 154  'X-RAY DIFFRACTION' ? 
r_chiral_restr           0.099 0.200 ? 176  'X-RAY DIFFRACTION' ? 
r_gen_planes_refined     0.005 0.020 ? 1371 'X-RAY DIFFRACTION' ? 
r_gen_planes_other       0.003 0.020 ? 270  'X-RAY DIFFRACTION' ? 
r_nbd_refined            0.200 0.200 ? 171  'X-RAY DIFFRACTION' ? 
r_nbd_other              0.244 0.200 ? 1365 'X-RAY DIFFRACTION' ? 
r_nbtor_other            0.088 0.200 ? 931  'X-RAY DIFFRACTION' ? 
r_xyhbond_nbd_refined    0.161 0.200 ? 22   'X-RAY DIFFRACTION' ? 
r_symmetry_vdw_refined   0.123 0.200 ? 8    'X-RAY DIFFRACTION' ? 
r_symmetry_vdw_other     0.184 0.200 ? 72   'X-RAY DIFFRACTION' ? 
r_symmetry_hbond_refined 0.094 0.200 ? 4    'X-RAY DIFFRACTION' ? 
r_mcbond_it              0.684 1.500 ? 767  'X-RAY DIFFRACTION' ? 
r_mcangle_it             1.351 2.000 ? 1216 'X-RAY DIFFRACTION' ? 
r_scbond_it              2.018 3.000 ? 559  'X-RAY DIFFRACTION' ? 
r_scangle_it             3.330 4.500 ? 528  'X-RAY DIFFRACTION' ? 
# 
_refine_ls_shell.pdbx_total_number_of_bins_used   20 
_refine_ls_shell.d_res_high                       2.550 
_refine_ls_shell.d_res_low                        2.616 
_refine_ls_shell.number_reflns_R_work             694 
_refine_ls_shell.R_factor_R_work                  0.236 
_refine_ls_shell.percent_reflns_obs               ? 
_refine_ls_shell.R_factor_R_free                  0.452 
_refine_ls_shell.R_factor_R_free_error            ? 
_refine_ls_shell.percent_reflns_R_free            ? 
_refine_ls_shell.number_reflns_R_free             39 
_refine_ls_shell.number_reflns_obs                ? 
_refine_ls_shell.redundancy_reflns_obs            ? 
_refine_ls_shell.number_reflns_all                ? 
_refine_ls_shell.pdbx_refine_id                   'X-RAY DIFFRACTION' 
_refine_ls_shell.R_factor_all                     ? 
# 
_struct.entry_id                  1P4T 
_struct.title                     'Crystal structure of Neisserial surface protein A (NspA)' 
_struct.pdbx_descriptor           'outer membrane protein NsgA' 
_struct.pdbx_model_details        ? 
_struct.pdbx_CASP_flag            ? 
_struct.pdbx_model_type_details   ? 
# 
_struct_keywords.entry_id        1P4T 
_struct_keywords.pdbx_keywords   'MEMBRANE PROTEIN' 
_struct_keywords.text            'beta barrel, outer membrane protein, MEMBRANE PROTEIN' 
# 
loop_
_struct_asym.id 
_struct_asym.pdbx_blank_PDB_chainid_flag 
_struct_asym.pdbx_modified 
_struct_asym.entity_id 
_struct_asym.details 
A N N 1 ? 
B N N 2 ? 
C N N 3 ? 
D N N 3 ? 
E N N 3 ? 
F N N 3 ? 
G N N 3 ? 
H N N 4 ? 
I N N 5 ? 
# 
_struct_biol.id                    1 
_struct_biol.details               'NspA is a monomer' 
_struct_biol.pdbx_parent_biol_id   ? 
# 
_struct_sheet.id               A 
_struct_sheet.type             ? 
_struct_sheet.number_strands   13 
_struct_sheet.details          ? 
# 
loop_
_struct_sheet_order.sheet_id 
_struct_sheet_order.range_id_1 
_struct_sheet_order.range_id_2 
_struct_sheet_order.offset 
_struct_sheet_order.sense 
A 1  2  ? anti-parallel 
A 2  3  ? anti-parallel 
A 3  4  ? anti-parallel 
A 4  5  ? anti-parallel 
A 5  6  ? anti-parallel 
A 6  7  ? anti-parallel 
A 7  8  ? anti-parallel 
A 8  9  ? anti-parallel 
A 9  10 ? anti-parallel 
A 10 11 ? anti-parallel 
A 11 12 ? anti-parallel 
A 12 13 ? anti-parallel 
# 
loop_
_struct_sheet_range.sheet_id 
_struct_sheet_range.id 
_struct_sheet_range.beg_label_comp_id 
_struct_sheet_range.beg_label_asym_id 
_struct_sheet_range.beg_label_seq_id 
_struct_sheet_range.pdbx_beg_PDB_ins_code 
_struct_sheet_range.end_label_comp_id 
_struct_sheet_range.end_label_asym_id 
_struct_sheet_range.end_label_seq_id 
_struct_sheet_range.pdbx_end_PDB_ins_code 
_struct_sheet_range.beg_auth_comp_id 
_struct_sheet_range.beg_auth_asym_id 
_struct_sheet_range.beg_auth_seq_id 
_struct_sheet_range.end_auth_comp_id 
_struct_sheet_range.end_auth_asym_id 
_struct_sheet_range.end_auth_seq_id 
A 1  SER A 4   ? SER A 18  ? SER A 4   SER A 18  
A 2  SER A 23  ? PHE A 27  ? SER A 23  PHE A 27  
A 3  LEU A 40  ? ASN A 51  ? LEU A 40  ASN A 51  
A 4  ARG A 30  ? ILE A 37  ? ARG A 30  ILE A 37  
A 5  SER A 4   ? SER A 18  ? SER A 4   SER A 18  
A 6  VAL A 139 ? LYS A 154 ? VAL A 139 LYS A 154 
A 7  VAL A 122 ? VAL A 136 ? VAL A 122 VAL A 136 
A 8  SER A 105 ? THR A 119 ? SER A 105 THR A 119 
A 9  VAL A 78  ? LEU A 95  ? VAL A 78  LEU A 95  
A 10 SER A 98  ? PHE A 101 ? SER A 98  PHE A 101 
A 11 VAL A 78  ? LEU A 95  ? VAL A 78  LEU A 95  
A 12 LYS A 60  ? ASP A 71  ? LYS A 60  ASP A 71  
A 13 LEU A 40  ? ASN A 51  ? LEU A 40  ASN A 51  
# 
loop_
_pdbx_struct_sheet_hbond.sheet_id 
_pdbx_struct_sheet_hbond.range_id_1 
_pdbx_struct_sheet_hbond.range_id_2 
_pdbx_struct_sheet_hbond.range_1_label_atom_id 
_pdbx_struct_sheet_hbond.range_1_label_comp_id 
_pdbx_struct_sheet_hbond.range_1_label_asym_id 
_pdbx_struct_sheet_hbond.range_1_label_seq_id 
_pdbx_struct_sheet_hbond.range_1_PDB_ins_code 
_pdbx_struct_sheet_hbond.range_1_auth_atom_id 
_pdbx_struct_sheet_hbond.range_1_auth_comp_id 
_pdbx_struct_sheet_hbond.range_1_auth_asym_id 
_pdbx_struct_sheet_hbond.range_1_auth_seq_id 
_pdbx_struct_sheet_hbond.range_2_label_atom_id 
_pdbx_struct_sheet_hbond.range_2_label_comp_id 
_pdbx_struct_sheet_hbond.range_2_label_asym_id 
_pdbx_struct_sheet_hbond.range_2_label_seq_id 
_pdbx_struct_sheet_hbond.range_2_PDB_ins_code 
_pdbx_struct_sheet_hbond.range_2_auth_atom_id 
_pdbx_struct_sheet_hbond.range_2_auth_comp_id 
_pdbx_struct_sheet_hbond.range_2_auth_asym_id 
_pdbx_struct_sheet_hbond.range_2_auth_seq_id 
A 1  2  N ALA A 17  ? N ALA A 17  O ALA A 24  ? O ALA A 24  
A 2  3  O PHE A 27  ? O PHE A 27  N LYS A 50  ? N LYS A 50  
A 3  4  N TYR A 46  ? N TYR A 46  O ILE A 31  ? O ILE A 31  
A 4  5  N ARG A 36  ? N ARG A 36  O SER A 4   ? O SER A 4   
A 5  6  N SER A 18  ? N SER A 18  O ARG A 143 ? O ARG A 143 
A 6  7  O ARG A 152 ? O ARG A 152 N ASP A 123 ? N ASP A 123 
A 7  8  N TYR A 132 ? N TYR A 132 O LEU A 108 ? O LEU A 108 
A 8  9  O SER A 115 ? O SER A 115 N LYS A 79  ? N LYS A 79  
A 9  10 N LEU A 95  ? N LEU A 95  O SER A 98  ? O SER A 98  
A 10 11 N SER A 100 ? N SER A 100 O VAL A 93  ? O VAL A 93  
A 11 12 N SER A 92  ? N SER A 92  O LYS A 60  ? O LYS A 60  
A 12 13 N ILE A 69  ? N ILE A 69  O ARG A 41  ? O ARG A 41  
# 
loop_
_struct_site.id 
_struct_site.pdbx_evidence_code 
_struct_site.pdbx_auth_asym_id 
_struct_site.pdbx_auth_comp_id 
_struct_site.pdbx_auth_seq_id 
_struct_site.pdbx_auth_ins_code 
_struct_site.pdbx_num_residues 
_struct_site.details 
AC1 Software ? ? ? ? 3 'BINDING SITE FOR RESIDUE SO4 A 156' 
AC2 Software ? ? ? ? 5 'BINDING SITE FOR RESIDUE CXE A 157' 
AC3 Software ? ? ? ? 7 'BINDING SITE FOR RESIDUE CXE A 200' 
AC4 Software ? ? ? ? 3 'BINDING SITE FOR RESIDUE CXE A 300' 
AC5 Software ? ? ? ? 3 'BINDING SITE FOR RESIDUE CXE A 400' 
AC6 Software ? ? ? ? 6 'BINDING SITE FOR RESIDUE CXE A 500' 
AC7 Software ? ? ? ? 6 'BINDING SITE FOR RESIDUE ETA A 501' 
# 
loop_
_struct_site_gen.id 
_struct_site_gen.site_id 
_struct_site_gen.pdbx_num_res 
_struct_site_gen.label_comp_id 
_struct_site_gen.label_asym_id 
_struct_site_gen.label_seq_id 
_struct_site_gen.pdbx_auth_ins_code 
_struct_site_gen.auth_comp_id 
_struct_site_gen.auth_asym_id 
_struct_site_gen.auth_seq_id 
_struct_site_gen.label_atom_id 
_struct_site_gen.label_alt_id 
_struct_site_gen.symmetry 
_struct_site_gen.details 
1  AC1 3 HIS A 14  ? HIS A 14  . ? 1_555  ? 
2  AC1 3 LYS A 25  ? LYS A 25  . ? 1_555  ? 
3  AC1 3 ARG A 48  ? ARG A 48  . ? 3_665  ? 
4  AC2 5 ASP A 11  ? ASP A 11  . ? 1_555  ? 
5  AC2 5 ARG A 30  ? ARG A 30  . ? 1_555  ? 
6  AC2 5 ALA A 149 ? ALA A 149 . ? 1_555  ? 
7  AC2 5 VAL A 151 ? VAL A 151 . ? 1_555  ? 
8  AC2 5 CXE D .   ? CXE A 200 . ? 2_655  ? 
9  AC3 7 ALA A 12  ? ALA A 12  . ? 1_555  ? 
10 AC3 7 ALA A 13  ? ALA A 13  . ? 1_555  ? 
11 AC3 7 ILE A 31  ? ILE A 31  . ? 3_665  ? 
12 AC3 7 TYR A 52  ? TYR A 52  . ? 1_555  ? 
13 AC3 7 LEU A 147 ? LEU A 147 . ? 1_555  ? 
14 AC3 7 SER A 148 ? SER A 148 . ? 1_555  ? 
15 AC3 7 CXE C .   ? CXE A 157 . ? 3_665  ? 
16 AC4 3 TYR A 70  ? TYR A 70  . ? 12_555 ? 
17 AC4 3 LEU A 82  ? LEU A 82  . ? 12_555 ? 
18 AC4 3 LEU A 108 ? LEU A 108 . ? 1_555  ? 
19 AC5 3 TYR A 35  ? TYR A 35  . ? 1_555  ? 
20 AC5 3 ALA A 66  ? ALA A 66  . ? 1_555  ? 
21 AC5 3 ILE A 106 ? ILE A 106 . ? 12_555 ? 
22 AC6 6 SER A 19  ? SER A 19  . ? 1_555  ? 
23 AC6 6 GLY A 22  ? GLY A 22  . ? 1_555  ? 
24 AC6 6 SER A 23  ? SER A 23  . ? 1_555  ? 
25 AC6 6 SER A 100 ? SER A 100 . ? 1_555  ? 
26 AC6 6 SER A 102 ? SER A 102 . ? 1_555  ? 
27 AC6 6 ASN A 137 ? ASN A 137 . ? 1_555  ? 
28 AC7 6 ARG A 30  ? ARG A 30  . ? 1_555  ? 
29 AC7 6 ARG A 41  ? ARG A 41  . ? 1_555  ? 
30 AC7 6 ILE A 69  ? ILE A 69  . ? 1_555  ? 
31 AC7 6 TYR A 81  ? TYR A 81  . ? 1_555  ? 
32 AC7 6 ASP A 125 ? ASP A 125 . ? 1_555  ? 
33 AC7 6 ARG A 152 ? ARG A 152 . ? 1_555  ? 
# 
_database_PDB_matrix.entry_id          1P4T 
_database_PDB_matrix.origx[1][1]       1.000000 
_database_PDB_matrix.origx[1][2]       0.000000 
_database_PDB_matrix.origx[1][3]       0.000000 
_database_PDB_matrix.origx[2][1]       0.000000 
_database_PDB_matrix.origx[2][2]       1.000000 
_database_PDB_matrix.origx[2][3]       0.000000 
_database_PDB_matrix.origx[3][1]       0.000000 
_database_PDB_matrix.origx[3][2]       0.000000 
_database_PDB_matrix.origx[3][3]       1.000000 
_database_PDB_matrix.origx_vector[1]   0.00000 
_database_PDB_matrix.origx_vector[2]   0.00000 
_database_PDB_matrix.origx_vector[3]   0.00000 
# 
_atom_sites.entry_id                    1P4T 
_atom_sites.fract_transf_matrix[1][1]   0.010270 
_atom_sites.fract_transf_matrix[1][2]   0.005929 
_atom_sites.fract_transf_matrix[1][3]   0.000000 
_atom_sites.fract_transf_matrix[2][1]   0.000000 
_atom_sites.fract_transf_matrix[2][2]   0.011859 
_atom_sites.fract_transf_matrix[2][3]   0.000000 
_atom_sites.fract_transf_matrix[3][1]   0.000000 
_atom_sites.fract_transf_matrix[3][2]   0.000000 
_atom_sites.fract_transf_matrix[3][3]   0.005816 
_atom_sites.fract_transf_vector[1]      0.00000 
_atom_sites.fract_transf_vector[2]      0.00000 
_atom_sites.fract_transf_vector[3]      0.00000 
# 
loop_
_atom_type.symbol 
C 
N 
O 
S 
# 
loop_
_atom_site.group_PDB 
_atom_site.id 
_atom_site.type_symbol 
_atom_site.label_atom_id 
_atom_site.label_alt_id 
_atom_site.label_comp_id 
_atom_site.label_asym_id 
_atom_site.label_entity_id 
_atom_site.label_seq_id 
_atom_site.pdbx_PDB_ins_code 
_atom_site.Cartn_x 
_atom_site.Cartn_y 
_atom_site.Cartn_z 
_atom_site.occupancy 
_atom_site.B_iso_or_equiv 
_atom_site.pdbx_formal_charge 
_atom_site.auth_seq_id 
_atom_site.auth_comp_id 
_atom_site.auth_asym_id 
_atom_site.auth_atom_id 
_atom_site.pdbx_PDB_model_num 
ATOM   1    N N   . GLU A 1 1   ? 33.281 1.875  13.603 1.00 50.13 ? 1   GLU A N   1 
ATOM   2    C CA  . GLU A 1 1   ? 33.158 1.300  12.219 1.00 50.17 ? 1   GLU A CA  1 
ATOM   3    C C   . GLU A 1 1   ? 34.388 1.645  11.358 1.00 49.09 ? 1   GLU A C   1 
ATOM   4    O O   . GLU A 1 1   ? 34.679 0.904  10.383 1.00 49.45 ? 1   GLU A O   1 
ATOM   5    C CB  . GLU A 1 1   ? 31.866 1.800  11.528 1.00 50.71 ? 1   GLU A CB  1 
ATOM   6    N N   . GLY A 1 2   ? 35.055 2.762  11.714 1.00 46.95 ? 2   GLY A N   1 
ATOM   7    C CA  . GLY A 1 2   ? 36.278 3.271  11.091 1.00 45.95 ? 2   GLY A CA  1 
ATOM   8    C C   . GLY A 1 2   ? 36.823 4.546  11.785 1.00 45.27 ? 2   GLY A C   1 
ATOM   9    O O   . GLY A 1 2   ? 36.460 5.677  11.431 1.00 44.74 ? 2   GLY A O   1 
ATOM   10   N N   . ALA A 1 3   ? 37.693 4.375  12.783 1.00 44.45 ? 3   ALA A N   1 
ATOM   11   C CA  . ALA A 1 3   ? 38.173 5.505  13.613 1.00 43.73 ? 3   ALA A CA  1 
ATOM   12   C C   . ALA A 1 3   ? 39.213 6.378  12.918 1.00 43.37 ? 3   ALA A C   1 
ATOM   13   O O   . ALA A 1 3   ? 39.970 5.911  12.072 1.00 43.31 ? 3   ALA A O   1 
ATOM   14   C CB  . ALA A 1 3   ? 38.739 5.004  14.931 1.00 43.58 ? 3   ALA A CB  1 
ATOM   15   N N   . SER A 1 4   ? 39.274 7.643  13.334 1.00 42.79 ? 4   SER A N   1 
ATOM   16   C CA  . SER A 1 4   ? 40.102 8.663  12.666 1.00 41.96 ? 4   SER A CA  1 
ATOM   17   C C   . SER A 1 4   ? 40.432 9.837  13.615 1.00 40.89 ? 4   SER A C   1 
ATOM   18   O O   . SER A 1 4   ? 39.974 9.889  14.748 1.00 40.97 ? 4   SER A O   1 
ATOM   19   C CB  . SER A 1 4   ? 39.414 9.157  11.363 1.00 41.93 ? 4   SER A CB  1 
ATOM   20   O OG  . SER A 1 4   ? 38.337 10.079 11.601 1.00 41.62 ? 4   SER A OG  1 
ATOM   21   N N   . GLY A 1 5   ? 41.265 10.752 13.155 1.00 39.82 ? 5   GLY A N   1 
ATOM   22   C CA  . GLY A 1 5   ? 41.561 11.981 13.889 1.00 38.97 ? 5   GLY A CA  1 
ATOM   23   C C   . GLY A 1 5   ? 41.848 11.837 15.379 1.00 38.28 ? 5   GLY A C   1 
ATOM   24   O O   . GLY A 1 5   ? 41.437 12.745 16.171 1.00 38.33 ? 5   GLY A O   1 
ATOM   25   N N   . PHE A 1 6   ? 42.510 10.720 15.746 1.00 35.96 ? 6   PHE A N   1 
ATOM   26   C CA  . PHE A 1 6   ? 43.204 10.553 17.029 1.00 34.79 ? 6   PHE A CA  1 
ATOM   27   C C   . PHE A 1 6   ? 43.861 11.846 17.510 1.00 33.29 ? 6   PHE A C   1 
ATOM   28   O O   . PHE A 1 6   ? 44.412 12.608 16.717 1.00 32.29 ? 6   PHE A O   1 
ATOM   29   C CB  . PHE A 1 6   ? 44.295 9.489  16.952 1.00 34.82 ? 6   PHE A CB  1 
ATOM   30   C CG  . PHE A 1 6   ? 43.773 8.067  16.796 1.00 37.90 ? 6   PHE A CG  1 
ATOM   31   C CD1 . PHE A 1 6   ? 43.533 7.522  15.515 1.00 39.20 ? 6   PHE A CD1 1 
ATOM   32   C CD2 . PHE A 1 6   ? 43.533 7.261  17.929 1.00 40.01 ? 6   PHE A CD2 1 
ATOM   33   C CE1 . PHE A 1 6   ? 43.044 6.217  15.373 1.00 39.89 ? 6   PHE A CE1 1 
ATOM   34   C CE2 . PHE A 1 6   ? 43.057 5.943  17.793 1.00 39.34 ? 6   PHE A CE2 1 
ATOM   35   C CZ  . PHE A 1 6   ? 42.812 5.426  16.518 1.00 40.08 ? 6   PHE A CZ  1 
ATOM   36   N N   . TYR A 1 7   ? 43.834 12.066 18.826 1.00 31.97 ? 7   TYR A N   1 
ATOM   37   C CA  . TYR A 1 7   ? 44.338 13.299 19.381 1.00 31.03 ? 7   TYR A CA  1 
ATOM   38   C C   . TYR A 1 7   ? 44.670 13.258 20.875 1.00 30.90 ? 7   TYR A C   1 
ATOM   39   O O   . TYR A 1 7   ? 44.267 12.353 21.597 1.00 30.39 ? 7   TYR A O   1 
ATOM   40   C CB  . TYR A 1 7   ? 43.293 14.387 19.111 1.00 30.88 ? 7   TYR A CB  1 
ATOM   41   C CG  . TYR A 1 7   ? 42.076 14.337 20.004 1.00 28.17 ? 7   TYR A CG  1 
ATOM   42   C CD1 . TYR A 1 7   ? 40.881 13.776 19.578 1.00 26.57 ? 7   TYR A CD1 1 
ATOM   43   C CD2 . TYR A 1 7   ? 42.127 14.868 21.288 1.00 29.72 ? 7   TYR A CD2 1 
ATOM   44   C CE1 . TYR A 1 7   ? 39.759 13.747 20.399 1.00 26.37 ? 7   TYR A CE1 1 
ATOM   45   C CE2 . TYR A 1 7   ? 41.008 14.865 22.130 1.00 28.47 ? 7   TYR A CE2 1 
ATOM   46   C CZ  . TYR A 1 7   ? 39.829 14.306 21.689 1.00 28.83 ? 7   TYR A CZ  1 
ATOM   47   O OH  . TYR A 1 7   ? 38.745 14.351 22.562 1.00 26.99 ? 7   TYR A OH  1 
ATOM   48   N N   . VAL A 1 8   ? 45.412 14.273 21.314 1.00 30.98 ? 8   VAL A N   1 
ATOM   49   C CA  . VAL A 1 8   ? 45.675 14.530 22.715 1.00 31.25 ? 8   VAL A CA  1 
ATOM   50   C C   . VAL A 1 8   ? 45.327 15.974 23.063 1.00 31.66 ? 8   VAL A C   1 
ATOM   51   O O   . VAL A 1 8   ? 45.449 16.863 22.244 1.00 31.04 ? 8   VAL A O   1 
ATOM   52   C CB  . VAL A 1 8   ? 47.126 14.324 23.089 1.00 30.61 ? 8   VAL A CB  1 
ATOM   53   C CG1 . VAL A 1 8   ? 47.534 12.886 22.904 1.00 31.48 ? 8   VAL A CG1 1 
ATOM   54   C CG2 . VAL A 1 8   ? 47.978 15.175 22.261 1.00 32.71 ? 8   VAL A CG2 1 
ATOM   55   N N   . GLN A 1 9   ? 44.937 16.192 24.309 1.00 32.27 ? 9   GLN A N   1 
ATOM   56   C CA  . GLN A 1 9   ? 44.507 17.492 24.768 1.00 32.57 ? 9   GLN A CA  1 
ATOM   57   C C   . GLN A 1 9   ? 44.965 17.704 26.201 1.00 32.28 ? 9   GLN A C   1 
ATOM   58   O O   . GLN A 1 9   ? 44.935 16.799 27.020 1.00 30.71 ? 9   GLN A O   1 
ATOM   59   C CB  . GLN A 1 9   ? 42.983 17.596 24.681 1.00 33.07 ? 9   GLN A CB  1 
ATOM   60   C CG  . GLN A 1 9   ? 42.416 18.909 25.191 1.00 35.11 ? 9   GLN A CG  1 
ATOM   61   C CD  . GLN A 1 9   ? 40.951 19.140 24.850 1.00 36.99 ? 9   GLN A CD  1 
ATOM   62   O OE1 . GLN A 1 9   ? 40.418 18.525 23.921 1.00 39.06 ? 9   GLN A OE1 1 
ATOM   63   N NE2 . GLN A 1 9   ? 40.307 20.068 25.573 1.00 33.82 ? 9   GLN A NE2 1 
ATOM   64   N N   . ALA A 1 10  ? 45.372 18.931 26.483 1.00 32.74 ? 10  ALA A N   1 
ATOM   65   C CA  . ALA A 1 10  ? 45.708 19.363 27.816 1.00 33.40 ? 10  ALA A CA  1 
ATOM   66   C C   . ALA A 1 10  ? 44.881 20.615 28.129 1.00 34.30 ? 10  ALA A C   1 
ATOM   67   O O   . ALA A 1 10  ? 44.802 21.489 27.308 1.00 34.38 ? 10  ALA A O   1 
ATOM   68   C CB  . ALA A 1 10  ? 47.173 19.645 27.898 1.00 33.28 ? 10  ALA A CB  1 
ATOM   69   N N   . ASP A 1 11  ? 44.236 20.650 29.302 1.00 35.44 ? 11  ASP A N   1 
ATOM   70   C CA  . ASP A 1 11  ? 43.443 21.781 29.783 1.00 35.59 ? 11  ASP A CA  1 
ATOM   71   C C   . ASP A 1 11  ? 43.853 22.192 31.196 1.00 35.13 ? 11  ASP A C   1 
ATOM   72   O O   . ASP A 1 11  ? 44.306 21.400 32.008 1.00 35.33 ? 11  ASP A O   1 
ATOM   73   C CB  . ASP A 1 11  ? 41.970 21.449 29.838 1.00 36.36 ? 11  ASP A CB  1 
ATOM   74   C CG  . ASP A 1 11  ? 41.448 20.780 28.552 1.00 40.30 ? 11  ASP A CG  1 
ATOM   75   O OD1 . ASP A 1 11  ? 41.129 21.463 27.538 1.00 44.27 ? 11  ASP A OD1 1 
ATOM   76   O OD2 . ASP A 1 11  ? 41.314 19.548 28.466 1.00 48.70 ? 11  ASP A OD2 1 
ATOM   77   N N   . ALA A 1 12  ? 43.702 23.472 31.443 1.00 34.40 ? 12  ALA A N   1 
ATOM   78   C CA  . ALA A 1 12  ? 43.801 24.079 32.736 1.00 34.12 ? 12  ALA A CA  1 
ATOM   79   C C   . ALA A 1 12  ? 42.389 24.502 33.117 1.00 33.80 ? 12  ALA A C   1 
ATOM   80   O O   . ALA A 1 12  ? 41.617 24.971 32.293 1.00 33.34 ? 12  ALA A O   1 
ATOM   81   C CB  . ALA A 1 12  ? 44.775 25.312 32.682 1.00 33.51 ? 12  ALA A CB  1 
ATOM   82   N N   . ALA A 1 13  ? 42.053 24.363 34.386 1.00 34.97 ? 13  ALA A N   1 
ATOM   83   C CA  . ALA A 1 13  ? 40.694 24.629 34.845 1.00 34.84 ? 13  ALA A CA  1 
ATOM   84   C C   . ALA A 1 13  ? 40.635 25.245 36.224 1.00 34.65 ? 13  ALA A C   1 
ATOM   85   O O   . ALA A 1 13  ? 41.340 24.825 37.148 1.00 33.94 ? 13  ALA A O   1 
ATOM   86   C CB  . ALA A 1 13  ? 39.916 23.350 34.826 1.00 35.14 ? 13  ALA A CB  1 
ATOM   87   N N   . HIS A 1 14  ? 39.791 26.269 36.327 1.00 35.00 ? 14  HIS A N   1 
ATOM   88   C CA  . HIS A 1 14  ? 39.294 26.781 37.588 1.00 34.71 ? 14  HIS A CA  1 
ATOM   89   C C   . HIS A 1 14  ? 38.051 25.960 37.957 1.00 33.97 ? 14  HIS A C   1 
ATOM   90   O O   . HIS A 1 14  ? 37.145 25.824 37.166 1.00 32.67 ? 14  HIS A O   1 
ATOM   91   C CB  . HIS A 1 14  ? 38.979 28.271 37.473 1.00 34.97 ? 14  HIS A CB  1 
ATOM   92   C CG  . HIS A 1 14  ? 38.502 28.893 38.758 1.00 38.56 ? 14  HIS A CG  1 
ATOM   93   N ND1 . HIS A 1 14  ? 39.096 29.990 39.326 1.00 42.99 ? 14  HIS A ND1 1 
ATOM   94   C CD2 . HIS A 1 14  ? 37.488 28.562 39.589 1.00 44.46 ? 14  HIS A CD2 1 
ATOM   95   C CE1 . HIS A 1 14  ? 38.468 30.320 40.437 1.00 43.38 ? 14  HIS A CE1 1 
ATOM   96   N NE2 . HIS A 1 14  ? 37.493 29.459 40.628 1.00 44.51 ? 14  HIS A NE2 1 
ATOM   97   N N   . ALA A 1 15  ? 38.019 25.445 39.189 1.00 33.72 ? 15  ALA A N   1 
ATOM   98   C CA  . ALA A 1 15  ? 37.008 24.485 39.628 1.00 33.19 ? 15  ALA A CA  1 
ATOM   99   C C   . ALA A 1 15  ? 36.412 24.906 40.941 1.00 33.10 ? 15  ALA A C   1 
ATOM   100  O O   . ALA A 1 15  ? 37.020 25.613 41.728 1.00 32.28 ? 15  ALA A O   1 
ATOM   101  C CB  . ALA A 1 15  ? 37.634 23.100 39.784 1.00 33.02 ? 15  ALA A CB  1 
ATOM   102  N N   . LYS A 1 16  ? 35.202 24.444 41.168 1.00 33.14 ? 16  LYS A N   1 
ATOM   103  C CA  . LYS A 1 16  ? 34.524 24.586 42.449 1.00 33.19 ? 16  LYS A CA  1 
ATOM   104  C C   . LYS A 1 16  ? 34.029 23.181 42.836 1.00 33.05 ? 16  LYS A C   1 
ATOM   105  O O   . LYS A 1 16  ? 33.308 22.541 42.078 1.00 32.94 ? 16  LYS A O   1 
ATOM   106  C CB  . LYS A 1 16  ? 33.356 25.545 42.326 1.00 32.44 ? 16  LYS A CB  1 
ATOM   107  C CG  . LYS A 1 16  ? 32.732 25.868 43.659 1.00 36.02 ? 16  LYS A CG  1 
ATOM   108  C CD  . LYS A 1 16  ? 31.387 26.570 43.483 1.00 38.57 ? 16  LYS A CD  1 
ATOM   109  C CE  . LYS A 1 16  ? 30.984 27.392 44.690 1.00 38.14 ? 16  LYS A CE  1 
ATOM   110  N NZ  . LYS A 1 16  ? 29.617 27.945 44.456 1.00 38.49 ? 16  LYS A NZ  1 
ATOM   111  N N   . ALA A 1 17  ? 34.436 22.684 43.985 1.00 33.46 ? 17  ALA A N   1 
ATOM   112  C CA  . ALA A 1 17  ? 33.932 21.405 44.468 1.00 34.14 ? 17  ALA A CA  1 
ATOM   113  C C   . ALA A 1 17  ? 32.952 21.693 45.580 1.00 34.20 ? 17  ALA A C   1 
ATOM   114  O O   . ALA A 1 17  ? 33.224 22.523 46.433 1.00 34.28 ? 17  ALA A O   1 
ATOM   115  C CB  . ALA A 1 17  ? 35.074 20.557 44.979 1.00 34.46 ? 17  ALA A CB  1 
ATOM   116  N N   . SER A 1 18  ? 31.821 21.006 45.583 1.00 34.52 ? 18  SER A N   1 
ATOM   117  C CA  . SER A 1 18  ? 30.860 21.125 46.686 1.00 34.86 ? 18  SER A CA  1 
ATOM   118  C C   . SER A 1 18  ? 30.342 19.802 47.237 1.00 34.89 ? 18  SER A C   1 
ATOM   119  O O   . SER A 1 18  ? 30.496 18.746 46.639 1.00 34.88 ? 18  SER A O   1 
ATOM   120  C CB  . SER A 1 18  ? 29.690 21.971 46.244 1.00 34.78 ? 18  SER A CB  1 
ATOM   121  O OG  . SER A 1 18  ? 30.198 23.097 45.564 1.00 36.52 ? 18  SER A OG  1 
ATOM   122  N N   . SER A 1 19  ? 29.724 19.894 48.403 1.00 34.97 ? 19  SER A N   1 
ATOM   123  C CA  . SER A 1 19  ? 29.147 18.766 49.086 1.00 34.78 ? 19  SER A CA  1 
ATOM   124  C C   . SER A 1 19  ? 28.174 19.318 50.122 1.00 35.05 ? 19  SER A C   1 
ATOM   125  O O   . SER A 1 19  ? 27.932 20.519 50.161 1.00 34.74 ? 19  SER A O   1 
ATOM   126  C CB  . SER A 1 19  ? 30.256 17.961 49.742 1.00 35.00 ? 19  SER A CB  1 
ATOM   127  O OG  . SER A 1 19  ? 30.935 18.727 50.735 1.00 35.49 ? 19  SER A OG  1 
ATOM   128  N N   . SER A 1 20  ? 27.615 18.446 50.953 1.00 35.62 ? 20  SER A N   1 
ATOM   129  C CA  . SER A 1 20  ? 26.751 18.867 52.062 1.00 36.59 ? 20  SER A CA  1 
ATOM   130  C C   . SER A 1 20  ? 27.502 19.642 53.162 1.00 37.06 ? 20  SER A C   1 
ATOM   131  O O   . SER A 1 20  ? 26.877 20.296 53.993 1.00 37.12 ? 20  SER A O   1 
ATOM   132  C CB  . SER A 1 20  ? 26.082 17.645 52.690 1.00 36.59 ? 20  SER A CB  1 
ATOM   133  O OG  . SER A 1 20  ? 27.044 16.633 52.978 1.00 36.75 ? 20  SER A OG  1 
ATOM   134  N N   . LEU A 1 21  ? 28.836 19.547 53.154 1.00 37.69 ? 21  LEU A N   1 
ATOM   135  C CA  . LEU A 1 21  ? 29.714 20.169 54.158 1.00 37.77 ? 21  LEU A CA  1 
ATOM   136  C C   . LEU A 1 21  ? 30.122 21.590 53.782 1.00 36.75 ? 21  LEU A C   1 
ATOM   137  O O   . LEU A 1 21  ? 30.387 22.415 54.645 1.00 37.49 ? 21  LEU A O   1 
ATOM   138  C CB  . LEU A 1 21  ? 30.997 19.333 54.344 1.00 38.29 ? 21  LEU A CB  1 
ATOM   139  C CG  . LEU A 1 21  ? 30.850 17.832 54.674 1.00 39.71 ? 21  LEU A CG  1 
ATOM   140  C CD1 . LEU A 1 21  ? 32.236 17.159 54.667 1.00 41.13 ? 21  LEU A CD1 1 
ATOM   141  C CD2 . LEU A 1 21  ? 30.113 17.597 56.001 1.00 39.21 ? 21  LEU A CD2 1 
ATOM   142  N N   . GLY A 1 22  ? 30.192 21.868 52.499 1.00 35.32 ? 22  GLY A N   1 
ATOM   143  C CA  . GLY A 1 22  ? 30.551 23.194 52.042 1.00 34.58 ? 22  GLY A CA  1 
ATOM   144  C C   . GLY A 1 22  ? 31.137 23.169 50.644 1.00 33.61 ? 22  GLY A C   1 
ATOM   145  O O   . GLY A 1 22  ? 31.086 22.168 49.955 1.00 33.38 ? 22  GLY A O   1 
ATOM   146  N N   . SER A 1 23  ? 31.703 24.281 50.217 1.00 32.50 ? 23  SER A N   1 
ATOM   147  C CA  . SER A 1 23  ? 32.333 24.310 48.925 1.00 31.77 ? 23  SER A CA  1 
ATOM   148  C C   . SER A 1 23  ? 33.718 24.916 49.017 1.00 30.67 ? 23  SER A C   1 
ATOM   149  O O   . SER A 1 23  ? 34.058 25.569 49.990 1.00 30.35 ? 23  SER A O   1 
ATOM   150  C CB  . SER A 1 23  ? 31.439 25.037 47.919 1.00 31.72 ? 23  SER A CB  1 
ATOM   151  O OG  . SER A 1 23  ? 31.252 26.379 48.301 1.00 33.00 ? 23  SER A OG  1 
ATOM   152  N N   . ALA A 1 24  ? 34.513 24.645 47.995 1.00 29.69 ? 24  ALA A N   1 
ATOM   153  C CA  . ALA A 1 24  ? 35.896 25.057 47.933 1.00 29.18 ? 24  ALA A CA  1 
ATOM   154  C C   . ALA A 1 24  ? 36.258 25.338 46.483 1.00 29.32 ? 24  ALA A C   1 
ATOM   155  O O   . ALA A 1 24  ? 35.611 24.870 45.551 1.00 27.87 ? 24  ALA A O   1 
ATOM   156  C CB  . ALA A 1 24  ? 36.786 23.984 48.489 1.00 29.12 ? 24  ALA A CB  1 
ATOM   157  N N   . LYS A 1 25  ? 37.308 26.118 46.310 1.00 29.88 ? 25  LYS A N   1 
ATOM   158  C CA  . LYS A 1 25  ? 37.708 26.568 45.004 1.00 30.46 ? 25  LYS A CA  1 
ATOM   159  C C   . LYS A 1 25  ? 39.101 26.092 44.737 1.00 30.71 ? 25  LYS A C   1 
ATOM   160  O O   . LYS A 1 25  ? 39.912 26.037 45.628 1.00 31.34 ? 25  LYS A O   1 
ATOM   161  C CB  . LYS A 1 25  ? 37.565 28.090 44.922 1.00 30.39 ? 25  LYS A CB  1 
ATOM   162  C CG  . LYS A 1 25  ? 36.115 28.467 44.538 1.00 32.48 ? 25  LYS A CG  1 
ATOM   163  C CD  . LYS A 1 25  ? 35.813 29.894 44.878 1.00 35.41 ? 25  LYS A CD  1 
ATOM   164  C CE  . LYS A 1 25  ? 34.444 30.347 44.333 1.00 37.22 ? 25  LYS A CE  1 
ATOM   165  N NZ  . LYS A 1 25  ? 34.052 31.695 44.928 1.00 36.63 ? 25  LYS A NZ  1 
ATOM   166  N N   . GLY A 1 26  ? 39.382 25.717 43.504 1.00 31.48 ? 26  GLY A N   1 
ATOM   167  C CA  . GLY A 1 26  ? 40.727 25.350 43.160 1.00 32.33 ? 26  GLY A CA  1 
ATOM   168  C C   . GLY A 1 26  ? 40.970 25.164 41.689 1.00 33.07 ? 26  GLY A C   1 
ATOM   169  O O   . GLY A 1 26  ? 40.270 25.709 40.857 1.00 33.64 ? 26  GLY A O   1 
ATOM   170  N N   . PHE A 1 27  ? 41.975 24.363 41.382 1.00 33.59 ? 27  PHE A N   1 
ATOM   171  C CA  . PHE A 1 27  ? 42.410 24.186 40.026 1.00 33.74 ? 27  PHE A CA  1 
ATOM   172  C C   . PHE A 1 27  ? 42.483 22.717 39.686 1.00 33.70 ? 27  PHE A C   1 
ATOM   173  O O   . PHE A 1 27  ? 42.690 21.873 40.542 1.00 32.13 ? 27  PHE A O   1 
ATOM   174  C CB  . PHE A 1 27  ? 43.718 24.956 39.759 1.00 33.74 ? 27  PHE A CB  1 
ATOM   175  C CG  . PHE A 1 27  ? 44.844 24.588 40.638 1.00 34.56 ? 27  PHE A CG  1 
ATOM   176  C CD1 . PHE A 1 27  ? 45.864 23.764 40.169 1.00 37.16 ? 27  PHE A CD1 1 
ATOM   177  C CD2 . PHE A 1 27  ? 44.917 25.073 41.953 1.00 37.17 ? 27  PHE A CD2 1 
ATOM   178  C CE1 . PHE A 1 27  ? 46.957 23.413 41.039 1.00 38.54 ? 27  PHE A CE1 1 
ATOM   179  C CE2 . PHE A 1 27  ? 45.978 24.732 42.811 1.00 34.59 ? 27  PHE A CE2 1 
ATOM   180  C CZ  . PHE A 1 27  ? 46.998 23.914 42.360 1.00 35.19 ? 27  PHE A CZ  1 
ATOM   181  N N   . SER A 1 28  ? 42.284 22.440 38.405 1.00 34.87 ? 28  SER A N   1 
ATOM   182  C CA  . SER A 1 28  ? 41.966 21.083 37.913 1.00 36.27 ? 28  SER A CA  1 
ATOM   183  C C   . SER A 1 28  ? 42.565 20.805 36.558 1.00 35.20 ? 28  SER A C   1 
ATOM   184  O O   . SER A 1 28  ? 41.861 20.695 35.570 1.00 35.78 ? 28  SER A O   1 
ATOM   185  C CB  . SER A 1 28  ? 40.456 20.906 37.812 1.00 36.06 ? 28  SER A CB  1 
ATOM   186  O OG  . SER A 1 28  ? 40.065 20.348 39.023 1.00 41.82 ? 28  SER A OG  1 
ATOM   187  N N   . PRO A 1 29  ? 43.870 20.726 36.500 1.00 34.58 ? 29  PRO A N   1 
ATOM   188  C CA  . PRO A 1 29  ? 44.514 20.354 35.251 1.00 34.59 ? 29  PRO A CA  1 
ATOM   189  C C   . PRO A 1 29  ? 44.034 18.950 34.798 1.00 35.31 ? 29  PRO A C   1 
ATOM   190  O O   . PRO A 1 29  ? 43.775 18.065 35.625 1.00 35.44 ? 29  PRO A O   1 
ATOM   191  C CB  . PRO A 1 29  ? 45.989 20.373 35.607 1.00 33.93 ? 29  PRO A CB  1 
ATOM   192  C CG  . PRO A 1 29  ? 46.053 20.319 37.016 1.00 33.83 ? 29  PRO A CG  1 
ATOM   193  C CD  . PRO A 1 29  ? 44.831 20.966 37.580 1.00 34.14 ? 29  PRO A CD  1 
ATOM   194  N N   . ARG A 1 30  ? 43.963 18.787 33.485 1.00 35.54 ? 30  ARG A N   1 
ATOM   195  C CA  . ARG A 1 30  ? 43.368 17.651 32.803 1.00 35.94 ? 30  ARG A CA  1 
ATOM   196  C C   . ARG A 1 30  ? 44.237 17.264 31.601 1.00 35.55 ? 30  ARG A C   1 
ATOM   197  O O   . ARG A 1 30  ? 44.785 18.123 30.912 1.00 34.74 ? 30  ARG A O   1 
ATOM   198  C CB  . ARG A 1 30  ? 42.015 18.111 32.289 1.00 36.57 ? 30  ARG A CB  1 
ATOM   199  C CG  . ARG A 1 30  ? 41.161 17.031 31.750 1.00 39.55 ? 30  ARG A CG  1 
ATOM   200  C CD  . ARG A 1 30  ? 39.865 17.525 31.136 1.00 42.40 ? 30  ARG A CD  1 
ATOM   201  N NE  . ARG A 1 30  ? 39.295 18.565 31.974 1.00 46.17 ? 30  ARG A NE  1 
ATOM   202  C CZ  . ARG A 1 30  ? 38.377 19.430 31.567 1.00 49.63 ? 30  ARG A CZ  1 
ATOM   203  N NH1 . ARG A 1 30  ? 37.907 19.354 30.332 1.00 52.98 ? 30  ARG A NH1 1 
ATOM   204  N NH2 . ARG A 1 30  ? 37.925 20.375 32.392 1.00 49.67 ? 30  ARG A NH2 1 
ATOM   205  N N   . ILE A 1 31  ? 44.387 15.967 31.378 1.00 35.19 ? 31  ILE A N   1 
ATOM   206  C CA  . ILE A 1 31  ? 44.985 15.455 30.172 1.00 35.01 ? 31  ILE A CA  1 
ATOM   207  C C   . ILE A 1 31  ? 44.060 14.421 29.590 1.00 33.90 ? 31  ILE A C   1 
ATOM   208  O O   . ILE A 1 31  ? 43.515 13.617 30.298 1.00 32.78 ? 31  ILE A O   1 
ATOM   209  C CB  . ILE A 1 31  ? 46.406 14.883 30.398 1.00 35.97 ? 31  ILE A CB  1 
ATOM   210  C CG1 . ILE A 1 31  ? 46.977 14.415 29.064 1.00 37.58 ? 31  ILE A CG1 1 
ATOM   211  C CG2 . ILE A 1 31  ? 46.441 13.689 31.356 1.00 37.55 ? 31  ILE A CG2 1 
ATOM   212  C CD1 . ILE A 1 31  ? 48.472 14.429 29.004 1.00 40.64 ? 31  ILE A CD1 1 
ATOM   213  N N   . SER A 1 32  ? 43.860 14.464 28.284 1.00 33.73 ? 32  SER A N   1 
ATOM   214  C CA  . SER A 1 32  ? 43.052 13.440 27.623 1.00 33.61 ? 32  SER A CA  1 
ATOM   215  C C   . SER A 1 32  ? 43.593 13.010 26.291 1.00 32.64 ? 32  SER A C   1 
ATOM   216  O O   . SER A 1 32  ? 44.436 13.661 25.706 1.00 32.03 ? 32  SER A O   1 
ATOM   217  C CB  . SER A 1 32  ? 41.611 13.900 27.457 1.00 33.30 ? 32  SER A CB  1 
ATOM   218  O OG  . SER A 1 32  ? 41.602 15.174 26.914 1.00 35.64 ? 32  SER A OG  1 
ATOM   219  N N   . ALA A 1 33  ? 43.108 11.855 25.862 1.00 32.39 ? 33  ALA A N   1 
ATOM   220  C CA  . ALA A 1 33  ? 43.395 11.309 24.548 1.00 32.40 ? 33  ALA A CA  1 
ATOM   221  C C   . ALA A 1 33  ? 42.081 10.804 23.937 1.00 31.97 ? 33  ALA A C   1 
ATOM   222  O O   . ALA A 1 33  ? 41.211 10.304 24.644 1.00 30.58 ? 33  ALA A O   1 
ATOM   223  C CB  . ALA A 1 33  ? 44.439 10.176 24.669 1.00 31.87 ? 33  ALA A CB  1 
ATOM   224  N N   . GLY A 1 34  ? 41.936 10.920 22.625 1.00 32.11 ? 34  GLY A N   1 
ATOM   225  C CA  . GLY A 1 34  ? 40.666 10.574 22.009 1.00 32.62 ? 34  GLY A CA  1 
ATOM   226  C C   . GLY A 1 34  ? 40.697 10.332 20.529 1.00 33.05 ? 34  GLY A C   1 
ATOM   227  O O   . GLY A 1 34  ? 41.779 10.322 19.952 1.00 32.43 ? 34  GLY A O   1 
ATOM   228  N N   . TYR A 1 35  ? 39.517 10.122 19.927 1.00 33.61 ? 35  TYR A N   1 
ATOM   229  C CA  . TYR A 1 35  ? 39.379 10.076 18.473 1.00 34.79 ? 35  TYR A CA  1 
ATOM   230  C C   . TYR A 1 35  ? 37.953 10.397 18.000 1.00 35.01 ? 35  TYR A C   1 
ATOM   231  O O   . TYR A 1 35  ? 37.077 10.572 18.814 1.00 33.67 ? 35  TYR A O   1 
ATOM   232  C CB  . TYR A 1 35  ? 39.784 8.700  17.985 1.00 35.30 ? 35  TYR A CB  1 
ATOM   233  C CG  . TYR A 1 35  ? 39.071 7.630  18.726 1.00 37.92 ? 35  TYR A CG  1 
ATOM   234  C CD1 . TYR A 1 35  ? 37.859 7.103  18.251 1.00 41.22 ? 35  TYR A CD1 1 
ATOM   235  C CD2 . TYR A 1 35  ? 39.578 7.157  19.930 1.00 39.75 ? 35  TYR A CD2 1 
ATOM   236  C CE1 . TYR A 1 35  ? 37.179 6.116  18.979 1.00 42.47 ? 35  TYR A CE1 1 
ATOM   237  C CE2 . TYR A 1 35  ? 38.919 6.174  20.654 1.00 40.88 ? 35  TYR A CE2 1 
ATOM   238  C CZ  . TYR A 1 35  ? 37.727 5.666  20.187 1.00 42.22 ? 35  TYR A CZ  1 
ATOM   239  O OH  . TYR A 1 35  ? 37.113 4.698  20.931 1.00 45.05 ? 35  TYR A OH  1 
ATOM   240  N N   . ARG A 1 36  ? 37.745 10.447 16.677 1.00 35.90 ? 36  ARG A N   1 
ATOM   241  C CA  . ARG A 1 36  ? 36.430 10.641 16.055 1.00 36.76 ? 36  ARG A CA  1 
ATOM   242  C C   . ARG A 1 36  ? 35.998 9.412  15.343 1.00 36.53 ? 36  ARG A C   1 
ATOM   243  O O   . ARG A 1 36  ? 36.793 8.823  14.650 1.00 35.86 ? 36  ARG A O   1 
ATOM   244  C CB  . ARG A 1 36  ? 36.455 11.739 14.996 1.00 37.42 ? 36  ARG A CB  1 
ATOM   245  C CG  . ARG A 1 36  ? 36.991 13.104 15.443 1.00 41.99 ? 36  ARG A CG  1 
ATOM   246  C CD  . ARG A 1 36  ? 36.321 14.284 14.689 1.00 47.25 ? 36  ARG A CD  1 
ATOM   247  N NE  . ARG A 1 36  ? 35.234 14.809 15.527 1.00 52.14 ? 36  ARG A NE  1 
ATOM   248  C CZ  . ARG A 1 36  ? 33.956 14.961 15.161 1.00 54.96 ? 36  ARG A CZ  1 
ATOM   249  N NH1 . ARG A 1 36  ? 33.531 14.711 13.913 1.00 54.60 ? 36  ARG A NH1 1 
ATOM   250  N NH2 . ARG A 1 36  ? 33.092 15.397 16.078 1.00 57.94 ? 36  ARG A NH2 1 
ATOM   251  N N   . ILE A 1 37  ? 34.742 9.015  15.536 1.00 37.63 ? 37  ILE A N   1 
ATOM   252  C CA  . ILE A 1 37  ? 34.025 8.085  14.643 1.00 38.44 ? 37  ILE A CA  1 
ATOM   253  C C   . ILE A 1 37  ? 32.693 8.749  14.359 1.00 39.42 ? 37  ILE A C   1 
ATOM   254  O O   . ILE A 1 37  ? 32.239 9.540  15.183 1.00 40.19 ? 37  ILE A O   1 
ATOM   255  C CB  . ILE A 1 37  ? 33.743 6.715  15.297 1.00 38.39 ? 37  ILE A CB  1 
ATOM   256  C CG1 . ILE A 1 37  ? 34.772 6.381  16.362 1.00 39.47 ? 37  ILE A CG1 1 
ATOM   257  C CG2 . ILE A 1 37  ? 33.685 5.589  14.223 1.00 38.30 ? 37  ILE A CG2 1 
ATOM   258  C CD1 . ILE A 1 37  ? 34.572 4.995  16.969 1.00 42.18 ? 37  ILE A CD1 1 
ATOM   259  N N   . ASN A 1 38  ? 32.038 8.438  13.234 1.00 40.36 ? 38  ASN A N   1 
ATOM   260  C CA  . ASN A 1 38  ? 30.851 9.200  12.832 1.00 40.61 ? 38  ASN A CA  1 
ATOM   261  C C   . ASN A 1 38  ? 31.240 10.708 12.997 1.00 41.30 ? 38  ASN A C   1 
ATOM   262  O O   . ASN A 1 38  ? 32.380 11.140 12.652 1.00 41.98 ? 38  ASN A O   1 
ATOM   263  C CB  . ASN A 1 38  ? 29.650 8.797  13.728 1.00 40.68 ? 38  ASN A CB  1 
ATOM   264  C CG  . ASN A 1 38  ? 28.561 8.002  12.996 1.00 39.99 ? 38  ASN A CG  1 
ATOM   265  O OD1 . ASN A 1 38  ? 28.262 8.225  11.828 1.00 39.85 ? 38  ASN A OD1 1 
ATOM   266  N ND2 . ASN A 1 38  ? 27.919 7.102  13.729 1.00 39.41 ? 38  ASN A ND2 1 
ATOM   267  N N   . ASP A 1 39  ? 30.333 11.497 13.571 1.00 41.06 ? 39  ASP A N   1 
ATOM   268  C CA  . ASP A 1 39  ? 30.632 12.866 13.951 1.00 40.40 ? 39  ASP A CA  1 
ATOM   269  C C   . ASP A 1 39  ? 30.721 12.998 15.436 1.00 38.50 ? 39  ASP A C   1 
ATOM   270  O O   . ASP A 1 39  ? 30.441 14.067 15.968 1.00 39.19 ? 39  ASP A O   1 
ATOM   271  C CB  . ASP A 1 39  ? 29.535 13.790 13.459 1.00 41.18 ? 39  ASP A CB  1 
ATOM   272  C CG  . ASP A 1 39  ? 29.298 13.644 12.022 1.00 43.50 ? 39  ASP A CG  1 
ATOM   273  O OD1 . ASP A 1 39  ? 30.248 13.205 11.324 1.00 47.12 ? 39  ASP A OD1 1 
ATOM   274  O OD2 . ASP A 1 39  ? 28.195 13.926 11.507 1.00 48.66 ? 39  ASP A OD2 1 
ATOM   275  N N   . LEU A 1 40  ? 31.137 11.926 16.092 1.00 36.46 ? 40  LEU A N   1 
ATOM   276  C CA  . LEU A 1 40  ? 31.304 11.902 17.523 1.00 35.17 ? 40  LEU A CA  1 
ATOM   277  C C   . LEU A 1 40  ? 32.782 11.791 17.916 1.00 35.04 ? 40  LEU A C   1 
ATOM   278  O O   . LEU A 1 40  ? 33.524 11.034 17.289 1.00 35.64 ? 40  LEU A O   1 
ATOM   279  C CB  . LEU A 1 40  ? 30.514 10.733 18.094 1.00 34.69 ? 40  LEU A CB  1 
ATOM   280  C CG  . LEU A 1 40  ? 29.004 10.814 17.824 1.00 34.73 ? 40  LEU A CG  1 
ATOM   281  C CD1 . LEU A 1 40  ? 28.338 9.562  18.329 1.00 35.74 ? 40  LEU A CD1 1 
ATOM   282  C CD2 . LEU A 1 40  ? 28.344 12.058 18.435 1.00 33.46 ? 40  LEU A CD2 1 
ATOM   283  N N   . ARG A 1 41  ? 33.175 12.555 18.941 1.00 33.53 ? 41  ARG A N   1 
ATOM   284  C CA  . ARG A 1 41  ? 34.427 12.428 19.626 1.00 33.19 ? 41  ARG A CA  1 
ATOM   285  C C   . ARG A 1 41  ? 34.298 11.598 20.886 1.00 32.82 ? 41  ARG A C   1 
ATOM   286  O O   . ARG A 1 41  ? 33.437 11.861 21.709 1.00 32.12 ? 41  ARG A O   1 
ATOM   287  C CB  . ARG A 1 41  ? 34.947 13.799 20.114 1.00 33.57 ? 41  ARG A CB  1 
ATOM   288  C CG  . ARG A 1 41  ? 35.892 14.472 19.191 1.00 33.73 ? 41  ARG A CG  1 
ATOM   289  C CD  . ARG A 1 41  ? 36.646 15.604 19.761 1.00 33.47 ? 41  ARG A CD  1 
ATOM   290  N NE  . ARG A 1 41  ? 35.794 16.734 20.121 1.00 34.98 ? 41  ARG A NE  1 
ATOM   291  C CZ  . ARG A 1 41  ? 35.929 17.405 21.253 1.00 34.96 ? 41  ARG A CZ  1 
ATOM   292  N NH1 . ARG A 1 41  ? 36.848 17.057 22.130 1.00 33.27 ? 41  ARG A NH1 1 
ATOM   293  N NH2 . ARG A 1 41  ? 35.124 18.417 21.520 1.00 37.76 ? 41  ARG A NH2 1 
ATOM   294  N N   . PHE A 1 42  ? 35.230 10.662 21.067 1.00 32.40 ? 42  PHE A N   1 
ATOM   295  C CA  . PHE A 1 42  ? 35.356 9.910  22.292 1.00 32.19 ? 42  PHE A CA  1 
ATOM   296  C C   . PHE A 1 42  ? 36.707 10.148 22.948 1.00 32.82 ? 42  PHE A C   1 
ATOM   297  O O   . PHE A 1 42  ? 37.704 10.292 22.289 1.00 32.97 ? 42  PHE A O   1 
ATOM   298  C CB  . PHE A 1 42  ? 35.097 8.460  22.014 1.00 31.40 ? 42  PHE A CB  1 
ATOM   299  C CG  . PHE A 1 42  ? 33.744 8.213  21.384 1.00 31.28 ? 42  PHE A CG  1 
ATOM   300  C CD1 . PHE A 1 42  ? 32.618 8.073  22.164 1.00 30.20 ? 42  PHE A CD1 1 
ATOM   301  C CD2 . PHE A 1 42  ? 33.602 8.152  19.997 1.00 31.39 ? 42  PHE A CD2 1 
ATOM   302  C CE1 . PHE A 1 42  ? 31.384 7.842  21.584 1.00 30.30 ? 42  PHE A CE1 1 
ATOM   303  C CE2 . PHE A 1 42  ? 32.380 7.929  19.417 1.00 30.97 ? 42  PHE A CE2 1 
ATOM   304  C CZ  . PHE A 1 42  ? 31.264 7.784  20.211 1.00 31.16 ? 42  PHE A CZ  1 
ATOM   305  N N   . ALA A 1 43  ? 36.732 10.262 24.265 1.00 33.30 ? 43  ALA A N   1 
ATOM   306  C CA  . ALA A 1 43  ? 37.973 10.589 24.918 1.00 34.15 ? 43  ALA A CA  1 
ATOM   307  C C   . ALA A 1 43  ? 38.032 10.030 26.331 1.00 34.67 ? 43  ALA A C   1 
ATOM   308  O O   . ALA A 1 43  ? 37.035 9.957  27.007 1.00 34.18 ? 43  ALA A O   1 
ATOM   309  C CB  . ALA A 1 43  ? 38.169 12.106 24.933 1.00 34.04 ? 43  ALA A CB  1 
ATOM   310  N N   . VAL A 1 44  ? 39.233 9.627  26.733 1.00 35.18 ? 44  VAL A N   1 
ATOM   311  C CA  . VAL A 1 44  ? 39.590 9.335  28.111 1.00 35.06 ? 44  VAL A CA  1 
ATOM   312  C C   . VAL A 1 44  ? 40.409 10.506 28.699 1.00 34.84 ? 44  VAL A C   1 
ATOM   313  O O   . VAL A 1 44  ? 41.301 11.025 28.057 1.00 34.18 ? 44  VAL A O   1 
ATOM   314  C CB  . VAL A 1 44  ? 40.369 8.011  28.161 1.00 35.02 ? 44  VAL A CB  1 
ATOM   315  C CG1 . VAL A 1 44  ? 40.902 7.734  29.533 1.00 36.45 ? 44  VAL A CG1 1 
ATOM   316  C CG2 . VAL A 1 44  ? 39.439 6.898  27.813 1.00 35.46 ? 44  VAL A CG2 1 
ATOM   317  N N   . ASP A 1 45  ? 40.074 10.941 29.906 1.00 34.46 ? 45  ASP A N   1 
ATOM   318  C CA  . ASP A 1 45  ? 40.844 11.977 30.571 1.00 34.38 ? 45  ASP A CA  1 
ATOM   319  C C   . ASP A 1 45  ? 41.267 11.577 32.006 1.00 33.93 ? 45  ASP A C   1 
ATOM   320  O O   . ASP A 1 45  ? 40.603 10.770 32.682 1.00 33.24 ? 45  ASP A O   1 
ATOM   321  C CB  . ASP A 1 45  ? 40.049 13.279 30.588 1.00 34.71 ? 45  ASP A CB  1 
ATOM   322  C CG  . ASP A 1 45  ? 38.860 13.251 31.565 1.00 39.42 ? 45  ASP A CG  1 
ATOM   323  O OD1 . ASP A 1 45  ? 37.770 12.696 31.197 1.00 45.59 ? 45  ASP A OD1 1 
ATOM   324  O OD2 . ASP A 1 45  ? 38.910 13.772 32.710 1.00 43.14 ? 45  ASP A OD2 1 
ATOM   325  N N   . TYR A 1 46  ? 42.387 12.134 32.446 1.00 32.55 ? 46  TYR A N   1 
ATOM   326  C CA  . TYR A 1 46  ? 42.762 12.119 33.835 1.00 32.51 ? 46  TYR A CA  1 
ATOM   327  C C   . TYR A 1 46  ? 42.770 13.568 34.372 1.00 32.13 ? 46  TYR A C   1 
ATOM   328  O O   . TYR A 1 46  ? 43.441 14.416 33.835 1.00 31.62 ? 46  TYR A O   1 
ATOM   329  C CB  . TYR A 1 46  ? 44.124 11.465 33.981 1.00 32.50 ? 46  TYR A CB  1 
ATOM   330  C CG  . TYR A 1 46  ? 44.698 11.568 35.363 1.00 33.38 ? 46  TYR A CG  1 
ATOM   331  C CD1 . TYR A 1 46  ? 44.082 10.939 36.446 1.00 35.74 ? 46  TYR A CD1 1 
ATOM   332  C CD2 . TYR A 1 46  ? 45.866 12.294 35.601 1.00 34.13 ? 46  TYR A CD2 1 
ATOM   333  C CE1 . TYR A 1 46  ? 44.618 11.022 37.733 1.00 35.57 ? 46  TYR A CE1 1 
ATOM   334  C CE2 . TYR A 1 46  ? 46.396 12.408 36.873 1.00 35.07 ? 46  TYR A CE2 1 
ATOM   335  C CZ  . TYR A 1 46  ? 45.768 11.770 37.934 1.00 36.89 ? 46  TYR A CZ  1 
ATOM   336  O OH  . TYR A 1 46  ? 46.302 11.885 39.186 1.00 41.16 ? 46  TYR A OH  1 
ATOM   337  N N   . THR A 1 47  ? 42.034 13.816 35.447 1.00 32.09 ? 47  THR A N   1 
ATOM   338  C CA  . THR A 1 47  ? 41.876 15.123 36.073 1.00 32.03 ? 47  THR A CA  1 
ATOM   339  C C   . THR A 1 47  ? 42.308 15.042 37.531 1.00 31.58 ? 47  THR A C   1 
ATOM   340  O O   . THR A 1 47  ? 42.064 14.069 38.196 1.00 30.02 ? 47  THR A O   1 
ATOM   341  C CB  . THR A 1 47  ? 40.386 15.500 36.009 1.00 32.94 ? 47  THR A CB  1 
ATOM   342  O OG1 . THR A 1 47  ? 39.934 15.605 34.635 1.00 34.30 ? 47  THR A OG1 1 
ATOM   343  C CG2 . THR A 1 47  ? 40.142 16.868 36.583 1.00 35.14 ? 47  THR A CG2 1 
ATOM   344  N N   . ARG A 1 48  ? 42.963 16.074 38.048 1.00 32.52 ? 48  ARG A N   1 
ATOM   345  C CA  . ARG A 1 48  ? 43.320 16.114 39.467 1.00 32.42 ? 48  ARG A CA  1 
ATOM   346  C C   . ARG A 1 48  ? 43.036 17.499 40.029 1.00 32.23 ? 48  ARG A C   1 
ATOM   347  O O   . ARG A 1 48  ? 43.619 18.482 39.569 1.00 32.80 ? 48  ARG A O   1 
ATOM   348  C CB  . ARG A 1 48  ? 44.792 15.774 39.646 1.00 32.96 ? 48  ARG A CB  1 
ATOM   349  C CG  . ARG A 1 48  ? 45.214 15.498 41.106 1.00 35.05 ? 48  ARG A CG  1 
ATOM   350  C CD  . ARG A 1 48  ? 45.648 16.698 41.921 1.00 35.52 ? 48  ARG A CD  1 
ATOM   351  N NE  . ARG A 1 48  ? 47.033 17.108 41.676 1.00 38.24 ? 48  ARG A NE  1 
ATOM   352  C CZ  . ARG A 1 48  ? 47.417 18.189 40.953 1.00 41.25 ? 48  ARG A CZ  1 
ATOM   353  N NH1 . ARG A 1 48  ? 46.540 19.005 40.364 1.00 41.27 ? 48  ARG A NH1 1 
ATOM   354  N NH2 . ARG A 1 48  ? 48.715 18.443 40.806 1.00 42.34 ? 48  ARG A NH2 1 
ATOM   355  N N   . TYR A 1 49  ? 42.173 17.566 41.042 1.00 31.66 ? 49  TYR A N   1 
ATOM   356  C CA  . TYR A 1 49  ? 41.744 18.820 41.656 1.00 30.87 ? 49  TYR A CA  1 
ATOM   357  C C   . TYR A 1 49  ? 42.576 19.086 42.902 1.00 30.76 ? 49  TYR A C   1 
ATOM   358  O O   . TYR A 1 49  ? 42.789 18.179 43.700 1.00 31.11 ? 49  TYR A O   1 
ATOM   359  C CB  . TYR A 1 49  ? 40.241 18.759 42.035 1.00 30.32 ? 49  TYR A CB  1 
ATOM   360  C CG  . TYR A 1 49  ? 39.799 19.875 42.957 1.00 30.79 ? 49  TYR A CG  1 
ATOM   361  C CD1 . TYR A 1 49  ? 39.186 21.028 42.450 1.00 33.18 ? 49  TYR A CD1 1 
ATOM   362  C CD2 . TYR A 1 49  ? 40.025 19.804 44.342 1.00 28.39 ? 49  TYR A CD2 1 
ATOM   363  C CE1 . TYR A 1 49  ? 38.799 22.087 43.317 1.00 32.68 ? 49  TYR A CE1 1 
ATOM   364  C CE2 . TYR A 1 49  ? 39.650 20.829 45.197 1.00 28.53 ? 49  TYR A CE2 1 
ATOM   365  C CZ  . TYR A 1 49  ? 39.032 21.981 44.692 1.00 30.90 ? 49  TYR A CZ  1 
ATOM   366  O OH  . TYR A 1 49  ? 38.662 23.024 45.558 1.00 28.03 ? 49  TYR A OH  1 
ATOM   367  N N   . LYS A 1 50  ? 43.003 20.340 43.071 1.00 30.40 ? 50  LYS A N   1 
ATOM   368  C CA  . LYS A 1 50  ? 43.618 20.850 44.293 1.00 30.51 ? 50  LYS A CA  1 
ATOM   369  C C   . LYS A 1 50  ? 42.987 22.169 44.704 1.00 30.24 ? 50  LYS A C   1 
ATOM   370  O O   . LYS A 1 50  ? 42.692 23.005 43.858 1.00 30.10 ? 50  LYS A O   1 
ATOM   371  C CB  . LYS A 1 50  ? 45.104 21.139 44.070 1.00 30.76 ? 50  LYS A CB  1 
ATOM   372  C CG  . LYS A 1 50  ? 46.013 19.936 44.173 1.00 32.77 ? 50  LYS A CG  1 
ATOM   373  C CD  . LYS A 1 50  ? 47.436 20.254 43.697 1.00 34.78 ? 50  LYS A CD  1 
ATOM   374  C CE  . LYS A 1 50  ? 48.318 20.799 44.811 1.00 33.63 ? 50  LYS A CE  1 
ATOM   375  N NZ  . LYS A 1 50  ? 48.634 19.763 45.815 1.00 34.11 ? 50  LYS A NZ  1 
ATOM   376  N N   . ASN A 1 51  ? 42.846 22.374 46.011 1.00 30.33 ? 51  ASN A N   1 
ATOM   377  C CA  . ASN A 1 51  ? 42.473 23.670 46.590 1.00 30.14 ? 51  ASN A CA  1 
ATOM   378  C C   . ASN A 1 51  ? 43.520 24.753 46.403 1.00 29.88 ? 51  ASN A C   1 
ATOM   379  O O   . ASN A 1 51  ? 44.691 24.466 46.490 1.00 29.35 ? 51  ASN A O   1 
ATOM   380  C CB  . ASN A 1 51  ? 42.237 23.513 48.086 1.00 30.30 ? 51  ASN A CB  1 
ATOM   381  C CG  . ASN A 1 51  ? 41.060 22.657 48.382 1.00 30.57 ? 51  ASN A CG  1 
ATOM   382  O OD1 . ASN A 1 51  ? 39.990 22.824 47.785 1.00 29.90 ? 51  ASN A OD1 1 
ATOM   383  N ND2 . ASN A 1 51  ? 41.240 21.713 49.284 1.00 32.44 ? 51  ASN A ND2 1 
ATOM   384  N N   . TYR A 1 52  ? 43.101 25.993 46.147 1.00 30.47 ? 52  TYR A N   1 
ATOM   385  C CA  . TYR A 1 52  ? 44.051 27.121 46.113 1.00 31.31 ? 52  TYR A CA  1 
ATOM   386  C C   . TYR A 1 52  ? 44.607 27.305 47.465 1.00 31.52 ? 52  TYR A C   1 
ATOM   387  O O   . TYR A 1 52  ? 45.794 27.495 47.625 1.00 32.46 ? 52  TYR A O   1 
ATOM   388  C CB  . TYR A 1 52  ? 43.402 28.449 45.717 1.00 31.10 ? 52  TYR A CB  1 
ATOM   389  C CG  . TYR A 1 52  ? 42.995 28.503 44.272 1.00 32.34 ? 52  TYR A CG  1 
ATOM   390  C CD1 . TYR A 1 52  ? 41.650 28.650 43.917 1.00 31.23 ? 52  TYR A CD1 1 
ATOM   391  C CD2 . TYR A 1 52  ? 43.954 28.392 43.248 1.00 32.78 ? 52  TYR A CD2 1 
ATOM   392  C CE1 . TYR A 1 52  ? 41.280 28.717 42.615 1.00 33.34 ? 52  TYR A CE1 1 
ATOM   393  C CE2 . TYR A 1 52  ? 43.574 28.447 41.898 1.00 33.96 ? 52  TYR A CE2 1 
ATOM   394  C CZ  . TYR A 1 52  ? 42.234 28.598 41.596 1.00 34.50 ? 52  TYR A CZ  1 
ATOM   395  O OH  . TYR A 1 52  ? 41.815 28.642 40.287 1.00 37.31 ? 52  TYR A OH  1 
ATOM   396  N N   . LYS A 1 53  ? 43.724 27.239 48.442 1.00 32.17 ? 53  LYS A N   1 
ATOM   397  C CA  . LYS A 1 53  ? 44.083 27.490 49.814 1.00 32.92 ? 53  LYS A CA  1 
ATOM   398  C C   . LYS A 1 53  ? 43.549 26.331 50.657 1.00 33.08 ? 53  LYS A C   1 
ATOM   399  O O   . LYS A 1 53  ? 42.430 25.886 50.481 1.00 33.95 ? 53  LYS A O   1 
ATOM   400  C CB  . LYS A 1 53  ? 43.561 28.881 50.199 1.00 33.12 ? 53  LYS A CB  1 
ATOM   401  N N   . ALA A 1 54  ? 44.385 25.802 51.537 1.00 33.59 ? 54  ALA A N   1 
ATOM   402  C CA  . ALA A 1 54  ? 44.094 24.538 52.223 1.00 33.13 ? 54  ALA A CA  1 
ATOM   403  C C   . ALA A 1 54  ? 43.179 24.776 53.403 1.00 32.70 ? 54  ALA A C   1 
ATOM   404  O O   . ALA A 1 54  ? 43.520 25.555 54.296 1.00 32.18 ? 54  ALA A O   1 
ATOM   405  C CB  . ALA A 1 54  ? 45.383 23.899 52.705 1.00 33.37 ? 54  ALA A CB  1 
ATOM   406  N N   . PRO A 1 55  ? 42.036 24.091 53.419 1.00 32.46 ? 55  PRO A N   1 
ATOM   407  C CA  . PRO A 1 55  ? 41.156 24.078 54.598 1.00 32.20 ? 55  PRO A CA  1 
ATOM   408  C C   . PRO A 1 55  ? 41.743 23.261 55.762 1.00 31.75 ? 55  PRO A C   1 
ATOM   409  O O   . PRO A 1 55  ? 42.811 22.652 55.613 1.00 31.63 ? 55  PRO A O   1 
ATOM   410  C CB  . PRO A 1 55  ? 39.859 23.437 54.083 1.00 32.18 ? 55  PRO A CB  1 
ATOM   411  C CG  . PRO A 1 55  ? 40.152 22.843 52.754 1.00 32.51 ? 55  PRO A CG  1 
ATOM   412  C CD  . PRO A 1 55  ? 41.506 23.268 52.317 1.00 32.61 ? 55  PRO A CD  1 
ATOM   413  N N   . SER A 1 56  ? 41.058 23.247 56.904 1.00 31.25 ? 56  SER A N   1 
ATOM   414  C CA  . SER A 1 56  ? 41.574 22.532 58.079 1.00 31.00 ? 56  SER A CA  1 
ATOM   415  C C   . SER A 1 56  ? 41.823 21.054 57.767 1.00 30.41 ? 56  SER A C   1 
ATOM   416  O O   . SER A 1 56  ? 42.765 20.453 58.277 1.00 30.18 ? 56  SER A O   1 
ATOM   417  C CB  . SER A 1 56  ? 40.638 22.671 59.275 1.00 30.75 ? 56  SER A CB  1 
ATOM   418  O OG  . SER A 1 56  ? 41.276 22.191 60.444 1.00 32.08 ? 56  SER A OG  1 
ATOM   419  N N   . THR A 1 57  ? 40.955 20.487 56.936 1.00 30.20 ? 57  THR A N   1 
ATOM   420  C CA  . THR A 1 57  ? 41.173 19.200 56.308 1.00 30.30 ? 57  THR A CA  1 
ATOM   421  C C   . THR A 1 57  ? 41.425 19.432 54.819 1.00 30.34 ? 57  THR A C   1 
ATOM   422  O O   . THR A 1 57  ? 40.466 19.532 54.040 1.00 31.04 ? 57  THR A O   1 
ATOM   423  C CB  . THR A 1 57  ? 39.924 18.346 56.475 1.00 30.27 ? 57  THR A CB  1 
ATOM   424  O OG1 . THR A 1 57  ? 39.675 18.119 57.862 1.00 31.18 ? 57  THR A OG1 1 
ATOM   425  C CG2 . THR A 1 57  ? 40.124 16.949 55.896 1.00 30.83 ? 57  THR A CG2 1 
ATOM   426  N N   . ASP A 1 58  ? 42.688 19.522 54.407 1.00 29.95 ? 58  ASP A N   1 
ATOM   427  C CA  . ASP A 1 58  ? 43.004 19.558 52.968 1.00 30.18 ? 58  ASP A CA  1 
ATOM   428  C C   . ASP A 1 58  ? 42.656 18.242 52.261 1.00 29.83 ? 58  ASP A C   1 
ATOM   429  O O   . ASP A 1 58  ? 42.609 17.185 52.853 1.00 30.27 ? 58  ASP A O   1 
ATOM   430  C CB  . ASP A 1 58  ? 44.484 19.884 52.734 1.00 30.25 ? 58  ASP A CB  1 
ATOM   431  C CG  . ASP A 1 58  ? 44.714 20.732 51.489 1.00 30.74 ? 58  ASP A CG  1 
ATOM   432  O OD1 . ASP A 1 58  ? 43.802 20.869 50.630 1.00 30.55 ? 58  ASP A OD1 1 
ATOM   433  O OD2 . ASP A 1 58  ? 45.799 21.308 51.298 1.00 33.05 ? 58  ASP A OD2 1 
ATOM   434  N N   . PHE A 1 59  ? 42.386 18.301 50.986 1.00 29.86 ? 59  PHE A N   1 
ATOM   435  C CA  . PHE A 1 59  ? 42.130 17.074 50.254 1.00 30.15 ? 59  PHE A CA  1 
ATOM   436  C C   . PHE A 1 59  ? 42.443 17.311 48.797 1.00 29.98 ? 59  PHE A C   1 
ATOM   437  O O   . PHE A 1 59  ? 42.481 18.445 48.363 1.00 29.93 ? 59  PHE A O   1 
ATOM   438  C CB  . PHE A 1 59  ? 40.653 16.651 50.403 1.00 30.02 ? 59  PHE A CB  1 
ATOM   439  C CG  . PHE A 1 59  ? 39.699 17.687 49.910 1.00 30.67 ? 59  PHE A CG  1 
ATOM   440  C CD1 . PHE A 1 59  ? 39.346 17.734 48.558 1.00 30.27 ? 59  PHE A CD1 1 
ATOM   441  C CD2 . PHE A 1 59  ? 39.217 18.673 50.782 1.00 31.44 ? 59  PHE A CD2 1 
ATOM   442  C CE1 . PHE A 1 59  ? 38.482 18.711 48.089 1.00 31.01 ? 59  PHE A CE1 1 
ATOM   443  C CE2 . PHE A 1 59  ? 38.352 19.665 50.331 1.00 30.93 ? 59  PHE A CE2 1 
ATOM   444  C CZ  . PHE A 1 59  ? 37.984 19.698 48.983 1.00 31.43 ? 59  PHE A CZ  1 
ATOM   445  N N   . LYS A 1 60  ? 42.655 16.228 48.057 1.00 30.08 ? 60  LYS A N   1 
ATOM   446  C CA  . LYS A 1 60  ? 42.655 16.281 46.612 1.00 30.58 ? 60  LYS A CA  1 
ATOM   447  C C   . LYS A 1 60  ? 41.540 15.398 46.073 1.00 30.57 ? 60  LYS A C   1 
ATOM   448  O O   . LYS A 1 60  ? 41.098 14.485 46.746 1.00 29.52 ? 60  LYS A O   1 
ATOM   449  C CB  . LYS A 1 60  ? 44.034 15.873 46.059 1.00 30.63 ? 60  LYS A CB  1 
ATOM   450  C CG  . LYS A 1 60  ? 45.193 16.348 46.937 1.00 31.67 ? 60  LYS A CG  1 
ATOM   451  C CD  . LYS A 1 60  ? 46.517 16.451 46.180 1.00 34.22 ? 60  LYS A CD  1 
ATOM   452  C CE  . LYS A 1 60  ? 47.479 15.311 46.452 1.00 34.13 ? 60  LYS A CE  1 
ATOM   453  N NZ  . LYS A 1 60  ? 48.365 15.623 47.580 1.00 37.66 ? 60  LYS A NZ  1 
ATOM   454  N N   . LEU A 1 61  ? 41.098 15.697 44.854 1.00 31.63 ? 61  LEU A N   1 
ATOM   455  C CA  . LEU A 1 61  ? 40.108 14.898 44.119 1.00 32.65 ? 61  LEU A CA  1 
ATOM   456  C C   . LEU A 1 61  ? 40.723 14.417 42.807 1.00 32.29 ? 61  LEU A C   1 
ATOM   457  O O   . LEU A 1 61  ? 41.454 15.143 42.159 1.00 34.14 ? 61  LEU A O   1 
ATOM   458  C CB  . LEU A 1 61  ? 38.902 15.758 43.803 1.00 32.92 ? 61  LEU A CB  1 
ATOM   459  C CG  . LEU A 1 61  ? 37.625 15.654 44.627 1.00 37.69 ? 61  LEU A CG  1 
ATOM   460  C CD1 . LEU A 1 61  ? 37.874 15.302 46.113 1.00 38.65 ? 61  LEU A CD1 1 
ATOM   461  C CD2 . LEU A 1 61  ? 36.841 17.001 44.501 1.00 39.96 ? 61  LEU A CD2 1 
ATOM   462  N N   . TYR A 1 62  ? 40.487 13.173 42.447 1.00 31.99 ? 62  TYR A N   1 
ATOM   463  C CA  . TYR A 1 62  ? 41.035 12.596 41.226 1.00 31.48 ? 62  TYR A CA  1 
ATOM   464  C C   . TYR A 1 62  ? 39.930 11.921 40.470 1.00 31.48 ? 62  TYR A C   1 
ATOM   465  O O   . TYR A 1 62  ? 39.123 11.217 41.064 1.00 29.75 ? 62  TYR A O   1 
ATOM   466  C CB  . TYR A 1 62  ? 42.089 11.508 41.500 1.00 31.12 ? 62  TYR A CB  1 
ATOM   467  C CG  . TYR A 1 62  ? 43.148 11.850 42.470 1.00 30.81 ? 62  TYR A CG  1 
ATOM   468  C CD1 . TYR A 1 62  ? 42.848 11.905 43.815 1.00 31.80 ? 62  TYR A CD1 1 
ATOM   469  C CD2 . TYR A 1 62  ? 44.469 12.127 42.070 1.00 31.18 ? 62  TYR A CD2 1 
ATOM   470  C CE1 . TYR A 1 62  ? 43.787 12.210 44.734 1.00 29.72 ? 62  TYR A CE1 1 
ATOM   471  C CE2 . TYR A 1 62  ? 45.439 12.471 43.018 1.00 28.31 ? 62  TYR A CE2 1 
ATOM   472  C CZ  . TYR A 1 62  ? 45.072 12.489 44.351 1.00 29.54 ? 62  TYR A CZ  1 
ATOM   473  O OH  . TYR A 1 62  ? 45.940 12.787 45.384 1.00 34.94 ? 62  TYR A OH  1 
ATOM   474  N N   . SER A 1 63  ? 39.945 12.085 39.153 1.00 32.32 ? 63  SER A N   1 
ATOM   475  C CA  . SER A 1 63  ? 39.114 11.269 38.301 1.00 33.77 ? 63  SER A CA  1 
ATOM   476  C C   . SER A 1 63  ? 39.787 10.802 37.004 1.00 33.99 ? 63  SER A C   1 
ATOM   477  O O   . SER A 1 63  ? 40.649 11.458 36.451 1.00 33.32 ? 63  SER A O   1 
ATOM   478  C CB  . SER A 1 63  ? 37.799 11.986 37.986 1.00 34.14 ? 63  SER A CB  1 
ATOM   479  O OG  . SER A 1 63  ? 38.024 13.254 37.431 1.00 36.94 ? 63  SER A OG  1 
ATOM   480  N N   . ILE A 1 64  ? 39.355 9.631  36.557 1.00 34.30 ? 64  ILE A N   1 
ATOM   481  C CA  . ILE A 1 64  ? 39.580 9.138  35.213 1.00 34.60 ? 64  ILE A CA  1 
ATOM   482  C C   . ILE A 1 64  ? 38.205 9.028  34.552 1.00 34.07 ? 64  ILE A C   1 
ATOM   483  O O   . ILE A 1 64  ? 37.305 8.399  35.102 1.00 34.32 ? 64  ILE A O   1 
ATOM   484  C CB  . ILE A 1 64  ? 40.253 7.752  35.285 1.00 35.03 ? 64  ILE A CB  1 
ATOM   485  C CG1 . ILE A 1 64  ? 41.658 7.898  35.866 1.00 34.95 ? 64  ILE A CG1 1 
ATOM   486  C CG2 . ILE A 1 64  ? 40.303 7.095  33.883 1.00 35.73 ? 64  ILE A CG2 1 
ATOM   487  C CD1 . ILE A 1 64  ? 42.233 6.559  36.315 1.00 36.73 ? 64  ILE A CD1 1 
ATOM   488  N N   . GLY A 1 65  ? 38.032 9.650  33.392 1.00 33.60 ? 65  GLY A N   1 
ATOM   489  C CA  . GLY A 1 65  ? 36.718 9.781  32.767 1.00 32.30 ? 65  GLY A CA  1 
ATOM   490  C C   . GLY A 1 65  ? 36.687 9.301  31.330 1.00 31.86 ? 65  GLY A C   1 
ATOM   491  O O   . GLY A 1 65  ? 37.712 9.227  30.674 1.00 31.32 ? 65  GLY A O   1 
ATOM   492  N N   . ALA A 1 66  ? 35.483 8.986  30.857 1.00 31.31 ? 66  ALA A N   1 
ATOM   493  C CA  . ALA A 1 66  ? 35.209 8.621  29.479 1.00 31.09 ? 66  ALA A CA  1 
ATOM   494  C C   . ALA A 1 66  ? 34.097 9.533  28.961 1.00 30.69 ? 66  ALA A C   1 
ATOM   495  O O   . ALA A 1 66  ? 33.053 9.587  29.531 1.00 30.96 ? 66  ALA A O   1 
ATOM   496  C CB  . ALA A 1 66  ? 34.788 7.163  29.396 1.00 30.90 ? 66  ALA A CB  1 
ATOM   497  N N   . SER A 1 67  ? 34.349 10.251 27.879 1.00 30.64 ? 67  SER A N   1 
ATOM   498  C CA  . SER A 1 67  ? 33.469 11.296 27.356 1.00 30.16 ? 67  SER A CA  1 
ATOM   499  C C   . SER A 1 67  ? 33.021 10.950 25.955 1.00 29.87 ? 67  SER A C   1 
ATOM   500  O O   . SER A 1 67  ? 33.802 10.400 25.165 1.00 29.41 ? 67  SER A O   1 
ATOM   501  C CB  . SER A 1 67  ? 34.211 12.633 27.309 1.00 29.92 ? 67  SER A CB  1 
ATOM   502  O OG  . SER A 1 67  ? 34.572 13.074 28.620 1.00 31.76 ? 67  SER A OG  1 
ATOM   503  N N   . ALA A 1 68  ? 31.752 11.236 25.662 1.00 29.93 ? 68  ALA A N   1 
ATOM   504  C CA  . ALA A 1 68  ? 31.228 11.215 24.297 1.00 29.75 ? 68  ALA A CA  1 
ATOM   505  C C   . ALA A 1 68  ? 30.669 12.610 23.983 1.00 30.39 ? 68  ALA A C   1 
ATOM   506  O O   . ALA A 1 68  ? 29.864 13.167 24.728 1.00 30.16 ? 68  ALA A O   1 
ATOM   507  C CB  . ALA A 1 68  ? 30.192 10.188 24.161 1.00 29.08 ? 68  ALA A CB  1 
ATOM   508  N N   . ILE A 1 69  ? 31.114 13.181 22.877 1.00 31.41 ? 69  ILE A N   1 
ATOM   509  C CA  . ILE A 1 69  ? 30.911 14.600 22.586 1.00 32.12 ? 69  ILE A CA  1 
ATOM   510  C C   . ILE A 1 69  ? 30.423 14.816 21.168 1.00 32.16 ? 69  ILE A C   1 
ATOM   511  O O   . ILE A 1 69  ? 30.915 14.194 20.265 1.00 31.95 ? 69  ILE A O   1 
ATOM   512  C CB  . ILE A 1 69  ? 32.228 15.325 22.770 1.00 32.43 ? 69  ILE A CB  1 
ATOM   513  C CG1 . ILE A 1 69  ? 32.649 15.328 24.232 1.00 32.33 ? 69  ILE A CG1 1 
ATOM   514  C CG2 . ILE A 1 69  ? 32.121 16.761 22.329 1.00 34.40 ? 69  ILE A CG2 1 
ATOM   515  C CD1 . ILE A 1 69  ? 34.107 15.701 24.420 1.00 33.05 ? 69  ILE A CD1 1 
ATOM   516  N N   . TYR A 1 70  ? 29.421 15.669 20.982 1.00 33.04 ? 70  TYR A N   1 
ATOM   517  C CA  . TYR A 1 70  ? 29.028 16.110 19.641 1.00 33.91 ? 70  TYR A CA  1 
ATOM   518  C C   . TYR A 1 70  ? 29.543 17.525 19.354 1.00 34.02 ? 70  TYR A C   1 
ATOM   519  O O   . TYR A 1 70  ? 29.236 18.452 20.095 1.00 34.02 ? 70  TYR A O   1 
ATOM   520  C CB  . TYR A 1 70  ? 27.517 16.089 19.465 1.00 33.88 ? 70  TYR A CB  1 
ATOM   521  C CG  . TYR A 1 70  ? 27.106 16.505 18.075 1.00 35.55 ? 70  TYR A CG  1 
ATOM   522  C CD1 . TYR A 1 70  ? 27.219 15.620 17.003 1.00 37.54 ? 70  TYR A CD1 1 
ATOM   523  C CD2 . TYR A 1 70  ? 26.602 17.780 17.818 1.00 36.62 ? 70  TYR A CD2 1 
ATOM   524  C CE1 . TYR A 1 70  ? 26.845 15.991 15.717 1.00 37.93 ? 70  TYR A CE1 1 
ATOM   525  C CE2 . TYR A 1 70  ? 26.234 18.159 16.525 1.00 37.33 ? 70  TYR A CE2 1 
ATOM   526  C CZ  . TYR A 1 70  ? 26.367 17.262 15.487 1.00 38.64 ? 70  TYR A CZ  1 
ATOM   527  O OH  . TYR A 1 70  ? 25.999 17.617 14.209 1.00 42.52 ? 70  TYR A OH  1 
ATOM   528  N N   . ASP A 1 71  ? 30.288 17.673 18.260 1.00 34.13 ? 71  ASP A N   1 
ATOM   529  C CA  . ASP A 1 71  ? 30.745 18.973 17.775 1.00 34.23 ? 71  ASP A CA  1 
ATOM   530  C C   . ASP A 1 71  ? 29.783 19.512 16.724 1.00 34.57 ? 71  ASP A C   1 
ATOM   531  O O   . ASP A 1 71  ? 29.505 18.856 15.739 1.00 35.14 ? 71  ASP A O   1 
ATOM   532  C CB  . ASP A 1 71  ? 32.143 18.845 17.188 1.00 33.35 ? 71  ASP A CB  1 
ATOM   533  C CG  . ASP A 1 71  ? 33.150 18.325 18.190 1.00 34.39 ? 71  ASP A CG  1 
ATOM   534  O OD1 . ASP A 1 71  ? 33.362 18.945 19.255 1.00 34.20 ? 71  ASP A OD1 1 
ATOM   535  O OD2 . ASP A 1 71  ? 33.821 17.292 17.998 1.00 37.33 ? 71  ASP A OD2 1 
ATOM   536  N N   . PHE A 1 72  ? 29.250 20.705 16.928 1.00 36.00 ? 72  PHE A N   1 
ATOM   537  C CA  . PHE A 1 72  ? 28.370 21.338 15.925 1.00 36.60 ? 72  PHE A CA  1 
ATOM   538  C C   . PHE A 1 72  ? 29.171 21.964 14.803 1.00 37.98 ? 72  PHE A C   1 
ATOM   539  O O   . PHE A 1 72  ? 30.103 22.692 15.042 1.00 38.81 ? 72  PHE A O   1 
ATOM   540  C CB  . PHE A 1 72  ? 27.475 22.392 16.571 1.00 36.03 ? 72  PHE A CB  1 
ATOM   541  C CG  . PHE A 1 72  ? 26.515 21.828 17.566 1.00 34.97 ? 72  PHE A CG  1 
ATOM   542  C CD1 . PHE A 1 72  ? 26.911 21.578 18.872 1.00 35.32 ? 72  PHE A CD1 1 
ATOM   543  C CD2 . PHE A 1 72  ? 25.209 21.529 17.202 1.00 36.22 ? 72  PHE A CD2 1 
ATOM   544  C CE1 . PHE A 1 72  ? 26.017 21.048 19.805 1.00 34.95 ? 72  PHE A CE1 1 
ATOM   545  C CE2 . PHE A 1 72  ? 24.294 20.992 18.133 1.00 35.41 ? 72  PHE A CE2 1 
ATOM   546  C CZ  . PHE A 1 72  ? 24.707 20.746 19.428 1.00 34.69 ? 72  PHE A CZ  1 
ATOM   547  N N   . ASP A 1 73  ? 28.820 21.639 13.571 1.00 40.69 ? 73  ASP A N   1 
ATOM   548  C CA  . ASP A 1 73  ? 29.370 22.312 12.393 1.00 42.47 ? 73  ASP A CA  1 
ATOM   549  C C   . ASP A 1 73  ? 28.713 23.677 12.186 1.00 43.23 ? 73  ASP A C   1 
ATOM   550  O O   . ASP A 1 73  ? 27.477 23.796 12.245 1.00 43.13 ? 73  ASP A O   1 
ATOM   551  C CB  . ASP A 1 73  ? 29.128 21.495 11.118 1.00 42.73 ? 73  ASP A CB  1 
ATOM   552  C CG  . ASP A 1 73  ? 29.888 22.066 9.921  1.00 45.66 ? 73  ASP A CG  1 
ATOM   553  O OD1 . ASP A 1 73  ? 31.016 22.590 10.172 1.00 48.41 ? 73  ASP A OD1 1 
ATOM   554  O OD2 . ASP A 1 73  ? 29.453 22.051 8.724  1.00 46.42 ? 73  ASP A OD2 1 
ATOM   555  N N   . THR A 1 74  ? 29.540 24.694 11.963 1.00 44.13 ? 74  THR A N   1 
ATOM   556  C CA  . THR A 1 74  ? 29.069 25.973 11.431 1.00 45.08 ? 74  THR A CA  1 
ATOM   557  C C   . THR A 1 74  ? 29.828 26.239 10.117 1.00 45.66 ? 74  THR A C   1 
ATOM   558  O O   . THR A 1 74  ? 30.406 25.297 9.552  1.00 46.19 ? 74  THR A O   1 
ATOM   559  C CB  . THR A 1 74  ? 29.249 27.125 12.455 1.00 45.45 ? 74  THR A CB  1 
ATOM   560  O OG1 . THR A 1 74  ? 29.444 26.611 13.786 1.00 44.27 ? 74  THR A OG1 1 
ATOM   561  C CG2 . THR A 1 74  ? 27.948 27.967 12.524 1.00 45.95 ? 74  THR A CG2 1 
ATOM   562  N N   . GLN A 1 75  ? 29.829 27.477 9.616  1.00 45.70 ? 75  GLN A N   1 
ATOM   563  C CA  . GLN A 1 75  ? 30.588 27.795 8.386  1.00 45.85 ? 75  GLN A CA  1 
ATOM   564  C C   . GLN A 1 75  ? 31.944 28.447 8.712  1.00 45.51 ? 75  GLN A C   1 
ATOM   565  O O   . GLN A 1 75  ? 32.366 29.392 8.030  1.00 46.23 ? 75  GLN A O   1 
ATOM   566  C CB  . GLN A 1 75  ? 29.770 28.717 7.475  1.00 45.89 ? 75  GLN A CB  1 
ATOM   567  C CG  . GLN A 1 75  ? 28.283 28.336 7.315  1.00 46.89 ? 75  GLN A CG  1 
ATOM   568  C CD  . GLN A 1 75  ? 28.066 26.884 6.877  1.00 47.87 ? 75  GLN A CD  1 
ATOM   569  O OE1 . GLN A 1 75  ? 28.585 25.940 7.505  1.00 46.63 ? 75  GLN A OE1 1 
ATOM   570  N NE2 . GLN A 1 75  ? 27.285 26.702 5.805  1.00 46.61 ? 75  GLN A NE2 1 
ATOM   571  N N   . SER A 1 76  ? 32.638 27.898 9.712  1.00 44.44 ? 76  SER A N   1 
ATOM   572  C CA  . SER A 1 76  ? 33.655 28.637 10.463 1.00 43.57 ? 76  SER A CA  1 
ATOM   573  C C   . SER A 1 76  ? 34.623 27.748 11.252 1.00 43.10 ? 76  SER A C   1 
ATOM   574  O O   . SER A 1 76  ? 34.340 26.568 11.508 1.00 42.94 ? 76  SER A O   1 
ATOM   575  C CB  . SER A 1 76  ? 32.955 29.558 11.476 1.00 43.43 ? 76  SER A CB  1 
ATOM   576  O OG  . SER A 1 76  ? 32.275 28.807 12.472 1.00 42.04 ? 76  SER A OG  1 
ATOM   577  N N   . PRO A 1 77  ? 35.740 28.328 11.695 1.00 42.67 ? 77  PRO A N   1 
ATOM   578  C CA  . PRO A 1 77  ? 36.636 27.622 12.632 1.00 42.19 ? 77  PRO A CA  1 
ATOM   579  C C   . PRO A 1 77  ? 36.128 27.589 14.094 1.00 41.38 ? 77  PRO A C   1 
ATOM   580  O O   . PRO A 1 77  ? 36.826 26.998 14.909 1.00 41.26 ? 77  PRO A O   1 
ATOM   581  C CB  . PRO A 1 77  ? 37.967 28.398 12.524 1.00 42.50 ? 77  PRO A CB  1 
ATOM   582  C CG  . PRO A 1 77  ? 37.705 29.602 11.609 1.00 42.35 ? 77  PRO A CG  1 
ATOM   583  C CD  . PRO A 1 77  ? 36.239 29.683 11.372 1.00 42.43 ? 77  PRO A CD  1 
ATOM   584  N N   . VAL A 1 78  ? 34.968 28.192 14.387 1.00 40.31 ? 78  VAL A N   1 
ATOM   585  C CA  . VAL A 1 78  ? 34.303 28.139 15.695 1.00 40.05 ? 78  VAL A CA  1 
ATOM   586  C C   . VAL A 1 78  ? 33.259 26.984 15.856 1.00 39.39 ? 78  VAL A C   1 
ATOM   587  O O   . VAL A 1 78  ? 32.233 26.961 15.191 1.00 39.18 ? 78  VAL A O   1 
ATOM   588  C CB  . VAL A 1 78  ? 33.598 29.485 15.975 1.00 40.17 ? 78  VAL A CB  1 
ATOM   589  C CG1 . VAL A 1 78  ? 32.588 29.348 17.103 1.00 41.58 ? 78  VAL A CG1 1 
ATOM   590  C CG2 . VAL A 1 78  ? 34.621 30.550 16.339 1.00 40.70 ? 78  VAL A CG2 1 
ATOM   591  N N   . LYS A 1 79  ? 33.486 26.058 16.789 1.00 38.73 ? 79  LYS A N   1 
ATOM   592  C CA  . LYS A 1 79  ? 32.639 24.860 16.873 1.00 37.62 ? 79  LYS A CA  1 
ATOM   593  C C   . LYS A 1 79  ? 32.127 24.593 18.283 1.00 34.99 ? 79  LYS A C   1 
ATOM   594  O O   . LYS A 1 79  ? 32.827 24.038 19.090 1.00 33.49 ? 79  LYS A O   1 
ATOM   595  C CB  . LYS A 1 79  ? 33.405 23.645 16.345 1.00 38.40 ? 79  LYS A CB  1 
ATOM   596  N N   . PRO A 1 80  ? 30.904 25.001 18.599 1.00 33.66 ? 80  PRO A N   1 
ATOM   597  C CA  . PRO A 1 80  ? 30.293 24.579 19.873 1.00 32.88 ? 80  PRO A CA  1 
ATOM   598  C C   . PRO A 1 80  ? 30.245 23.043 20.004 1.00 32.01 ? 80  PRO A C   1 
ATOM   599  O O   . PRO A 1 80  ? 30.269 22.301 19.012 1.00 30.13 ? 80  PRO A O   1 
ATOM   600  C CB  . PRO A 1 80  ? 28.879 25.186 19.822 1.00 32.89 ? 80  PRO A CB  1 
ATOM   601  C CG  . PRO A 1 80  ? 28.919 26.262 18.791 1.00 32.73 ? 80  PRO A CG  1 
ATOM   602  C CD  . PRO A 1 80  ? 30.026 25.907 17.834 1.00 33.40 ? 80  PRO A CD  1 
ATOM   603  N N   . TYR A 1 81  ? 30.218 22.578 21.242 1.00 31.83 ? 81  TYR A N   1 
ATOM   604  C CA  . TYR A 1 81  ? 30.038 21.164 21.522 1.00 31.64 ? 81  TYR A CA  1 
ATOM   605  C C   . TYR A 1 81  ? 29.286 20.901 22.806 1.00 32.12 ? 81  TYR A C   1 
ATOM   606  O O   . TYR A 1 81  ? 29.243 21.724 23.712 1.00 32.63 ? 81  TYR A O   1 
ATOM   607  C CB  . TYR A 1 81  ? 31.373 20.443 21.563 1.00 31.26 ? 81  TYR A CB  1 
ATOM   608  C CG  . TYR A 1 81  ? 32.306 20.872 22.676 1.00 31.03 ? 81  TYR A CG  1 
ATOM   609  C CD1 . TYR A 1 81  ? 32.177 20.362 23.979 1.00 33.70 ? 81  TYR A CD1 1 
ATOM   610  C CD2 . TYR A 1 81  ? 33.307 21.769 22.443 1.00 29.79 ? 81  TYR A CD2 1 
ATOM   611  C CE1 . TYR A 1 81  ? 33.033 20.757 25.013 1.00 32.25 ? 81  TYR A CE1 1 
ATOM   612  C CE2 . TYR A 1 81  ? 34.172 22.165 23.462 1.00 32.10 ? 81  TYR A CE2 1 
ATOM   613  C CZ  . TYR A 1 81  ? 34.023 21.667 24.749 1.00 32.69 ? 81  TYR A CZ  1 
ATOM   614  O OH  . TYR A 1 81  ? 34.904 22.074 25.742 1.00 35.28 ? 81  TYR A OH  1 
ATOM   615  N N   . LEU A 1 82  ? 28.754 19.694 22.883 1.00 33.05 ? 82  LEU A N   1 
ATOM   616  C CA  . LEU A 1 82  ? 27.915 19.233 23.978 1.00 33.13 ? 82  LEU A CA  1 
ATOM   617  C C   . LEU A 1 82  ? 28.202 17.750 24.173 1.00 32.52 ? 82  LEU A C   1 
ATOM   618  O O   . LEU A 1 82  ? 28.254 17.002 23.203 1.00 32.09 ? 82  LEU A O   1 
ATOM   619  C CB  . LEU A 1 82  ? 26.446 19.433 23.617 1.00 33.29 ? 82  LEU A CB  1 
ATOM   620  C CG  . LEU A 1 82  ? 25.419 18.888 24.611 1.00 36.44 ? 82  LEU A CG  1 
ATOM   621  C CD1 . LEU A 1 82  ? 25.526 19.590 25.996 1.00 38.56 ? 82  LEU A CD1 1 
ATOM   622  C CD2 . LEU A 1 82  ? 24.007 19.030 24.027 1.00 37.40 ? 82  LEU A CD2 1 
ATOM   623  N N   . GLY A 1 83  ? 28.365 17.323 25.421 1.00 31.68 ? 83  GLY A N   1 
ATOM   624  C CA  . GLY A 1 83  ? 28.723 15.945 25.701 1.00 30.44 ? 83  GLY A CA  1 
ATOM   625  C C   . GLY A 1 83  ? 28.344 15.456 27.086 1.00 29.66 ? 83  GLY A C   1 
ATOM   626  O O   . GLY A 1 83  ? 27.803 16.187 27.908 1.00 27.90 ? 83  GLY A O   1 
ATOM   627  N N   . ALA A 1 84  ? 28.647 14.181 27.322 1.00 29.05 ? 84  ALA A N   1 
ATOM   628  C CA  . ALA A 1 84  ? 28.407 13.546 28.594 1.00 28.93 ? 84  ALA A CA  1 
ATOM   629  C C   . ALA A 1 84  ? 29.672 12.813 29.006 1.00 28.91 ? 84  ALA A C   1 
ATOM   630  O O   . ALA A 1 84  ? 30.444 12.416 28.162 1.00 28.48 ? 84  ALA A O   1 
ATOM   631  C CB  . ALA A 1 84  ? 27.209 12.587 28.476 1.00 29.07 ? 84  ALA A CB  1 
ATOM   632  N N   . ARG A 1 85  ? 29.874 12.628 30.308 1.00 29.39 ? 85  ARG A N   1 
ATOM   633  C CA  . ARG A 1 85  ? 31.084 12.008 30.841 1.00 29.47 ? 85  ARG A CA  1 
ATOM   634  C C   . ARG A 1 85  ? 30.771 11.026 31.992 1.00 29.72 ? 85  ARG A C   1 
ATOM   635  O O   . ARG A 1 85  ? 30.062 11.365 32.924 1.00 29.00 ? 85  ARG A O   1 
ATOM   636  C CB  . ARG A 1 85  ? 31.991 13.111 31.339 1.00 29.51 ? 85  ARG A CB  1 
ATOM   637  C CG  . ARG A 1 85  ? 33.291 12.653 31.931 1.00 30.26 ? 85  ARG A CG  1 
ATOM   638  C CD  . ARG A 1 85  ? 34.202 13.822 32.216 1.00 31.64 ? 85  ARG A CD  1 
ATOM   639  N NE  . ARG A 1 85  ? 35.449 13.442 32.867 1.00 32.40 ? 85  ARG A NE  1 
ATOM   640  C CZ  . ARG A 1 85  ? 35.598 13.359 34.169 1.00 35.57 ? 85  ARG A CZ  1 
ATOM   641  N NH1 . ARG A 1 85  ? 34.569 13.603 34.983 1.00 35.15 ? 85  ARG A NH1 1 
ATOM   642  N NH2 . ARG A 1 85  ? 36.781 13.036 34.669 1.00 36.30 ? 85  ARG A NH2 1 
ATOM   643  N N   . LEU A 1 86  ? 31.282 9.805  31.890 1.00 30.58 ? 86  LEU A N   1 
ATOM   644  C CA  . LEU A 1 86  ? 31.265 8.828  32.972 1.00 31.66 ? 86  LEU A CA  1 
ATOM   645  C C   . LEU A 1 86  ? 32.645 8.794  33.645 1.00 31.70 ? 86  LEU A C   1 
ATOM   646  O O   . LEU A 1 86  ? 33.662 8.786  32.963 1.00 31.72 ? 86  LEU A O   1 
ATOM   647  C CB  . LEU A 1 86  ? 30.956 7.470  32.403 1.00 32.01 ? 86  LEU A CB  1 
ATOM   648  C CG  . LEU A 1 86  ? 30.502 6.368  33.364 1.00 35.06 ? 86  LEU A CG  1 
ATOM   649  C CD1 . LEU A 1 86  ? 29.180 6.721  34.055 1.00 37.43 ? 86  LEU A CD1 1 
ATOM   650  C CD2 . LEU A 1 86  ? 30.339 5.081  32.585 1.00 36.04 ? 86  LEU A CD2 1 
ATOM   651  N N   . SER A 1 87  ? 32.690 8.773  34.971 1.00 31.37 ? 87  SER A N   1 
ATOM   652  C CA  . SER A 1 87  ? 33.959 8.859  35.662 1.00 31.83 ? 87  SER A CA  1 
ATOM   653  C C   . SER A 1 87  ? 34.087 7.934  36.864 1.00 31.94 ? 87  SER A C   1 
ATOM   654  O O   . SER A 1 87  ? 33.104 7.542  37.464 1.00 31.70 ? 87  SER A O   1 
ATOM   655  C CB  . SER A 1 87  ? 34.172 10.293 36.104 1.00 32.28 ? 87  SER A CB  1 
ATOM   656  O OG  . SER A 1 87  ? 33.159 10.677 37.009 1.00 33.70 ? 87  SER A OG  1 
ATOM   657  N N   . LEU A 1 88  ? 35.333 7.555  37.149 1.00 32.55 ? 88  LEU A N   1 
ATOM   658  C CA  . LEU A 1 88  ? 35.766 6.893  38.388 1.00 32.37 ? 88  LEU A CA  1 
ATOM   659  C C   . LEU A 1 88  ? 36.508 7.940  39.197 1.00 31.99 ? 88  LEU A C   1 
ATOM   660  O O   . LEU A 1 88  ? 37.492 8.515  38.714 1.00 31.89 ? 88  LEU A O   1 
ATOM   661  C CB  . LEU A 1 88  ? 36.705 5.745  38.074 1.00 32.27 ? 88  LEU A CB  1 
ATOM   662  C CG  . LEU A 1 88  ? 36.078 4.637  37.222 1.00 33.47 ? 88  LEU A CG  1 
ATOM   663  C CD1 . LEU A 1 88  ? 37.096 3.510  36.955 1.00 33.68 ? 88  LEU A CD1 1 
ATOM   664  C CD2 . LEU A 1 88  ? 34.822 4.070  37.868 1.00 34.76 ? 88  LEU A CD2 1 
ATOM   665  N N   . ASN A 1 89  ? 36.020 8.197  40.407 1.00 31.78 ? 89  ASN A N   1 
ATOM   666  C CA  . ASN A 1 89  ? 36.498 9.299  41.261 1.00 31.29 ? 89  ASN A CA  1 
ATOM   667  C C   . ASN A 1 89  ? 37.037 8.800  42.612 1.00 31.26 ? 89  ASN A C   1 
ATOM   668  O O   . ASN A 1 89  ? 36.514 7.846  43.185 1.00 31.61 ? 89  ASN A O   1 
ATOM   669  C CB  . ASN A 1 89  ? 35.366 10.297 41.541 1.00 31.26 ? 89  ASN A CB  1 
ATOM   670  C CG  . ASN A 1 89  ? 34.708 10.848 40.258 1.00 31.53 ? 89  ASN A CG  1 
ATOM   671  O OD1 . ASN A 1 89  ? 35.089 11.905 39.769 1.00 32.98 ? 89  ASN A OD1 1 
ATOM   672  N ND2 . ASN A 1 89  ? 33.701 10.142 39.745 1.00 29.64 ? 89  ASN A ND2 1 
ATOM   673  N N   . ARG A 1 90  ? 38.074 9.461  43.112 1.00 30.97 ? 90  ARG A N   1 
ATOM   674  C CA  . ARG A 1 90  ? 38.643 9.216  44.441 1.00 30.80 ? 90  ARG A CA  1 
ATOM   675  C C   . ARG A 1 90  ? 38.988 10.545 45.111 1.00 29.97 ? 90  ARG A C   1 
ATOM   676  O O   . ARG A 1 90  ? 39.294 11.520 44.444 1.00 28.40 ? 90  ARG A O   1 
ATOM   677  C CB  . ARG A 1 90  ? 39.954 8.455  44.334 1.00 31.05 ? 90  ARG A CB  1 
ATOM   678  C CG  . ARG A 1 90  ? 39.859 6.989  44.105 1.00 33.22 ? 90  ARG A CG  1 
ATOM   679  C CD  . ARG A 1 90  ? 41.249 6.375  43.985 1.00 36.91 ? 90  ARG A CD  1 
ATOM   680  N NE  . ARG A 1 90  ? 41.176 5.006  43.520 1.00 40.79 ? 90  ARG A NE  1 
ATOM   681  C CZ  . ARG A 1 90  ? 41.021 3.943  44.303 1.00 44.96 ? 90  ARG A CZ  1 
ATOM   682  N NH1 . ARG A 1 90  ? 40.950 4.064  45.629 1.00 46.65 ? 90  ARG A NH1 1 
ATOM   683  N NH2 . ARG A 1 90  ? 40.949 2.730  43.755 1.00 46.16 ? 90  ARG A NH2 1 
ATOM   684  N N   . ALA A 1 91  ? 38.957 10.565 46.434 1.00 29.82 ? 91  ALA A N   1 
ATOM   685  C CA  . ALA A 1 91  ? 39.530 11.674 47.184 1.00 30.28 ? 91  ALA A CA  1 
ATOM   686  C C   . ALA A 1 91  ? 40.746 11.204 47.962 1.00 30.34 ? 91  ALA A C   1 
ATOM   687  O O   . ALA A 1 91  ? 40.949 10.012 48.196 1.00 29.80 ? 91  ALA A O   1 
ATOM   688  C CB  . ALA A 1 91  ? 38.526 12.287 48.128 1.00 30.54 ? 91  ALA A CB  1 
ATOM   689  N N   . SER A 1 92  ? 41.520 12.183 48.391 1.00 31.00 ? 92  SER A N   1 
ATOM   690  C CA  . SER A 1 92  ? 42.822 11.991 49.038 1.00 31.56 ? 92  SER A CA  1 
ATOM   691  C C   . SER A 1 92  ? 42.837 12.901 50.237 1.00 31.48 ? 92  SER A C   1 
ATOM   692  O O   . SER A 1 92  ? 42.281 13.988 50.211 1.00 31.43 ? 92  SER A O   1 
ATOM   693  C CB  . SER A 1 92  ? 43.901 12.421 48.015 1.00 31.99 ? 92  SER A CB  1 
ATOM   694  O OG  . SER A 1 92  ? 45.220 12.393 48.462 1.00 32.31 ? 92  SER A OG  1 
ATOM   695  N N   . VAL A 1 93  ? 43.505 12.473 51.285 1.00 32.17 ? 93  VAL A N   1 
ATOM   696  C CA  . VAL A 1 93  ? 43.756 13.305 52.444 1.00 31.66 ? 93  VAL A CA  1 
ATOM   697  C C   . VAL A 1 93  ? 45.156 12.937 52.886 1.00 32.20 ? 93  VAL A C   1 
ATOM   698  O O   . VAL A 1 93  ? 45.551 11.778 52.826 1.00 31.57 ? 93  VAL A O   1 
ATOM   699  C CB  . VAL A 1 93  ? 42.627 13.076 53.491 1.00 31.91 ? 93  VAL A CB  1 
ATOM   700  C CG1 . VAL A 1 93  ? 43.125 12.549 54.826 1.00 32.31 ? 93  VAL A CG1 1 
ATOM   701  C CG2 . VAL A 1 93  ? 41.812 14.331 53.663 1.00 31.68 ? 93  VAL A CG2 1 
ATOM   702  N N   . ASP A 1 94  ? 45.931 13.933 53.292 1.00 33.36 ? 94  ASP A N   1 
ATOM   703  C CA  . ASP A 1 94  ? 47.322 13.718 53.604 1.00 34.20 ? 94  ASP A CA  1 
ATOM   704  C C   . ASP A 1 94  ? 47.327 13.338 55.095 1.00 35.04 ? 94  ASP A C   1 
ATOM   705  O O   . ASP A 1 94  ? 46.556 13.875 55.889 1.00 35.17 ? 94  ASP A O   1 
ATOM   706  C CB  . ASP A 1 94  ? 48.149 14.961 53.229 1.00 33.98 ? 94  ASP A CB  1 
ATOM   707  C CG  . ASP A 1 94  ? 49.658 14.856 53.650 1.00 37.73 ? 94  ASP A CG  1 
ATOM   708  O OD1 . ASP A 1 94  ? 49.997 14.464 54.822 1.00 36.74 ? 94  ASP A OD1 1 
ATOM   709  O OD2 . ASP A 1 94  ? 50.586 15.186 52.862 1.00 41.06 ? 94  ASP A OD2 1 
ATOM   710  N N   . LEU A 1 95  ? 48.164 12.372 55.457 1.00 36.12 ? 95  LEU A N   1 
ATOM   711  C CA  . LEU A 1 95  ? 48.143 11.790 56.786 1.00 37.01 ? 95  LEU A CA  1 
ATOM   712  C C   . LEU A 1 95  ? 49.569 11.445 57.139 1.00 37.28 ? 95  LEU A C   1 
ATOM   713  O O   . LEU A 1 95  ? 50.106 10.440 56.667 1.00 37.44 ? 95  LEU A O   1 
ATOM   714  C CB  . LEU A 1 95  ? 47.260 10.533 56.813 1.00 37.51 ? 95  LEU A CB  1 
ATOM   715  C CG  . LEU A 1 95  ? 45.724 10.695 56.812 1.00 38.55 ? 95  LEU A CG  1 
ATOM   716  C CD1 . LEU A 1 95  ? 45.030 9.320  56.866 1.00 38.87 ? 95  LEU A CD1 1 
ATOM   717  C CD2 . LEU A 1 95  ? 45.245 11.567 57.977 1.00 39.06 ? 95  LEU A CD2 1 
ATOM   718  N N   . GLY A 1 96  ? 50.184 12.307 57.944 1.00 37.62 ? 96  GLY A N   1 
ATOM   719  C CA  . GLY A 1 96  ? 51.569 12.152 58.346 1.00 38.00 ? 96  GLY A CA  1 
ATOM   720  C C   . GLY A 1 96  ? 52.541 12.140 57.183 1.00 38.33 ? 96  GLY A C   1 
ATOM   721  O O   . GLY A 1 96  ? 53.527 11.422 57.217 1.00 38.62 ? 96  GLY A O   1 
ATOM   722  N N   . GLY A 1 97  ? 52.250 12.919 56.146 1.00 38.87 ? 97  GLY A N   1 
ATOM   723  C CA  . GLY A 1 97  ? 53.113 13.014 54.979 1.00 39.12 ? 97  GLY A CA  1 
ATOM   724  C C   . GLY A 1 97  ? 52.656 12.310 53.712 1.00 39.24 ? 97  GLY A C   1 
ATOM   725  O O   . GLY A 1 97  ? 53.096 12.701 52.633 1.00 39.83 ? 97  GLY A O   1 
ATOM   726  N N   . SER A 1 98  ? 51.788 11.299 53.827 1.00 39.16 ? 98  SER A N   1 
ATOM   727  C CA  . SER A 1 98  ? 51.367 10.471 52.683 1.00 38.84 ? 98  SER A CA  1 
ATOM   728  C C   . SER A 1 98  ? 49.882 10.625 52.341 1.00 38.54 ? 98  SER A C   1 
ATOM   729  O O   . SER A 1 98  ? 49.045 10.766 53.215 1.00 38.93 ? 98  SER A O   1 
ATOM   730  C CB  . SER A 1 98  ? 51.630 8.987  52.990 1.00 38.75 ? 98  SER A CB  1 
ATOM   731  O OG  . SER A 1 98  ? 52.974 8.767  53.386 1.00 38.77 ? 98  SER A OG  1 
ATOM   732  N N   . ASP A 1 99  ? 49.545 10.557 51.068 1.00 38.06 ? 99  ASP A N   1 
ATOM   733  C CA  . ASP A 1 99  ? 48.145 10.517 50.684 1.00 37.88 ? 99  ASP A CA  1 
ATOM   734  C C   . ASP A 1 99  ? 47.501 9.185  51.134 1.00 37.20 ? 99  ASP A C   1 
ATOM   735  O O   . ASP A 1 99  ? 48.138 8.139  51.050 1.00 37.84 ? 99  ASP A O   1 
ATOM   736  C CB  . ASP A 1 99  ? 48.035 10.662 49.178 1.00 37.90 ? 99  ASP A CB  1 
ATOM   737  C CG  . ASP A 1 99  ? 48.479 12.036 48.680 1.00 39.57 ? 99  ASP A CG  1 
ATOM   738  O OD1 . ASP A 1 99  ? 48.600 12.960 49.514 1.00 39.65 ? 99  ASP A OD1 1 
ATOM   739  O OD2 . ASP A 1 99  ? 48.694 12.290 47.454 1.00 41.96 ? 99  ASP A OD2 1 
ATOM   740  N N   . SER A 1 100 ? 46.276 9.233  51.661 1.00 35.71 ? 100 SER A N   1 
ATOM   741  C CA  . SER A 1 100 ? 45.451 8.044  51.791 1.00 34.67 ? 100 SER A CA  1 
ATOM   742  C C   . SER A 1 100 ? 44.104 8.258  51.079 1.00 33.70 ? 100 SER A C   1 
ATOM   743  O O   . SER A 1 100 ? 43.422 9.264  51.256 1.00 33.03 ? 100 SER A O   1 
ATOM   744  C CB  . SER A 1 100 ? 45.271 7.639  53.254 1.00 34.73 ? 100 SER A CB  1 
ATOM   745  O OG  . SER A 1 100 ? 44.441 8.548  53.931 1.00 35.62 ? 100 SER A OG  1 
ATOM   746  N N   . PHE A 1 101 ? 43.722 7.275  50.277 1.00 32.91 ? 101 PHE A N   1 
ATOM   747  C CA  . PHE A 1 101 ? 42.633 7.426  49.340 1.00 32.30 ? 101 PHE A CA  1 
ATOM   748  C C   . PHE A 1 101 ? 41.323 6.836  49.859 1.00 31.99 ? 101 PHE A C   1 
ATOM   749  O O   . PHE A 1 101 ? 41.321 6.011  50.750 1.00 32.22 ? 101 PHE A O   1 
ATOM   750  C CB  . PHE A 1 101 ? 43.040 6.823  48.001 1.00 32.22 ? 101 PHE A CB  1 
ATOM   751  C CG  . PHE A 1 101 ? 44.209 7.516  47.367 1.00 32.04 ? 101 PHE A CG  1 
ATOM   752  C CD1 . PHE A 1 101 ? 45.493 7.337  47.856 1.00 32.68 ? 101 PHE A CD1 1 
ATOM   753  C CD2 . PHE A 1 101 ? 44.026 8.361  46.291 1.00 33.81 ? 101 PHE A CD2 1 
ATOM   754  C CE1 . PHE A 1 101 ? 46.573 7.978  47.277 1.00 33.56 ? 101 PHE A CE1 1 
ATOM   755  C CE2 . PHE A 1 101 ? 45.099 9.016  45.711 1.00 33.61 ? 101 PHE A CE2 1 
ATOM   756  C CZ  . PHE A 1 101 ? 46.374 8.819  46.201 1.00 33.27 ? 101 PHE A CZ  1 
ATOM   757  N N   . SER A 1 102 ? 40.221 7.333  49.305 1.00 32.03 ? 102 SER A N   1 
ATOM   758  C CA  . SER A 1 102 ? 38.852 6.911  49.590 1.00 31.84 ? 102 SER A CA  1 
ATOM   759  C C   . SER A 1 102 ? 38.521 5.715  48.715 1.00 32.28 ? 102 SER A C   1 
ATOM   760  O O   . SER A 1 102 ? 39.295 5.366  47.823 1.00 31.83 ? 102 SER A O   1 
ATOM   761  C CB  . SER A 1 102 ? 37.875 8.049  49.214 1.00 32.00 ? 102 SER A CB  1 
ATOM   762  O OG  . SER A 1 102 ? 37.732 8.192  47.786 1.00 29.51 ? 102 SER A OG  1 
ATOM   763  N N   . GLN A 1 103 ? 37.354 5.120  48.924 1.00 32.71 ? 103 GLN A N   1 
ATOM   764  C CA  . GLN A 1 103 ? 36.828 4.189  47.916 1.00 33.61 ? 103 GLN A CA  1 
ATOM   765  C C   . GLN A 1 103 ? 36.548 4.932  46.607 1.00 33.25 ? 103 GLN A C   1 
ATOM   766  O O   . GLN A 1 103 ? 36.395 6.148  46.581 1.00 33.78 ? 103 GLN A O   1 
ATOM   767  C CB  . GLN A 1 103 ? 35.530 3.483  48.383 1.00 34.19 ? 103 GLN A CB  1 
ATOM   768  C CG  . GLN A 1 103 ? 35.743 2.157  49.164 1.00 35.63 ? 103 GLN A CG  1 
ATOM   769  C CD  . GLN A 1 103 ? 34.554 1.208  49.012 1.00 38.75 ? 103 GLN A CD  1 
ATOM   770  O OE1 . GLN A 1 103 ? 33.413 1.653  48.857 1.00 41.55 ? 103 GLN A OE1 1 
ATOM   771  N NE2 . GLN A 1 103 ? 34.820 -0.094 49.037 1.00 39.48 ? 103 GLN A NE2 1 
ATOM   772  N N   . THR A 1 104 ? 36.473 4.173  45.527 1.00 33.01 ? 104 THR A N   1 
ATOM   773  C CA  . THR A 1 104 ? 36.114 4.685  44.227 1.00 32.93 ? 104 THR A CA  1 
ATOM   774  C C   . THR A 1 104 ? 34.586 4.873  44.108 1.00 32.90 ? 104 THR A C   1 
ATOM   775  O O   . THR A 1 104 ? 33.811 4.024  44.530 1.00 32.57 ? 104 THR A O   1 
ATOM   776  C CB  . THR A 1 104 ? 36.664 3.743  43.142 1.00 32.58 ? 104 THR A CB  1 
ATOM   777  O OG1 . THR A 1 104 ? 36.504 4.334  41.859 1.00 35.32 ? 104 THR A OG1 1 
ATOM   778  C CG2 . THR A 1 104 ? 35.814 2.480  43.006 1.00 34.90 ? 104 THR A CG2 1 
ATOM   779  N N   . SER A 1 105 ? 34.192 6.017  43.540 1.00 33.75 ? 105 SER A N   1 
ATOM   780  C CA  . SER A 1 105 ? 32.803 6.413  43.228 1.00 33.76 ? 105 SER A CA  1 
ATOM   781  C C   . SER A 1 105 ? 32.605 6.720  41.722 1.00 33.06 ? 105 SER A C   1 
ATOM   782  O O   . SER A 1 105 ? 33.397 7.479  41.149 1.00 31.89 ? 105 SER A O   1 
ATOM   783  C CB  . SER A 1 105 ? 32.486 7.722  43.959 1.00 34.20 ? 105 SER A CB  1 
ATOM   784  O OG  . SER A 1 105 ? 32.161 7.520  45.310 1.00 35.93 ? 105 SER A OG  1 
ATOM   785  N N   . ILE A 1 106 ? 31.526 6.190  41.131 1.00 32.89 ? 106 ILE A N   1 
ATOM   786  C CA  . ILE A 1 106 ? 31.109 6.486  39.751 1.00 33.11 ? 106 ILE A CA  1 
ATOM   787  C C   . ILE A 1 106 ? 30.470 7.854  39.716 1.00 32.81 ? 106 ILE A C   1 
ATOM   788  O O   . ILE A 1 106 ? 29.686 8.187  40.572 1.00 33.68 ? 106 ILE A O   1 
ATOM   789  C CB  . ILE A 1 106 ? 30.091 5.441  39.192 1.00 33.74 ? 106 ILE A CB  1 
ATOM   790  C CG1 . ILE A 1 106 ? 30.653 4.035  39.209 1.00 34.31 ? 106 ILE A CG1 1 
ATOM   791  C CG2 . ILE A 1 106 ? 29.742 5.729  37.728 1.00 35.19 ? 106 ILE A CG2 1 
ATOM   792  C CD1 . ILE A 1 106 ? 29.601 3.003  39.347 1.00 35.84 ? 106 ILE A CD1 1 
ATOM   793  N N   . GLY A 1 107 ? 30.838 8.660  38.730 1.00 32.96 ? 107 GLY A N   1 
ATOM   794  C CA  . GLY A 1 107 ? 30.336 10.025 38.567 1.00 32.13 ? 107 GLY A CA  1 
ATOM   795  C C   . GLY A 1 107 ? 29.694 10.179 37.185 1.00 31.18 ? 107 GLY A C   1 
ATOM   796  O O   . GLY A 1 107 ? 30.006 9.430  36.273 1.00 30.88 ? 107 GLY A O   1 
ATOM   797  N N   . LEU A 1 108 ? 28.762 11.114 37.056 1.00 30.22 ? 108 LEU A N   1 
ATOM   798  C CA  . LEU A 1 108 ? 28.107 11.384 35.792 1.00 29.87 ? 108 LEU A CA  1 
ATOM   799  C C   . LEU A 1 108 ? 28.089 12.895 35.557 1.00 29.61 ? 108 LEU A C   1 
ATOM   800  O O   . LEU A 1 108 ? 27.623 13.638 36.398 1.00 29.40 ? 108 LEU A O   1 
ATOM   801  C CB  . LEU A 1 108 ? 26.704 10.786 35.818 1.00 29.46 ? 108 LEU A CB  1 
ATOM   802  C CG  . LEU A 1 108 ? 25.812 11.139 34.640 1.00 30.92 ? 108 LEU A CG  1 
ATOM   803  C CD1 . LEU A 1 108 ? 26.378 10.585 33.302 1.00 32.12 ? 108 LEU A CD1 1 
ATOM   804  C CD2 . LEU A 1 108 ? 24.384 10.652 34.884 1.00 31.37 ? 108 LEU A CD2 1 
ATOM   805  N N   . GLY A 1 109 ? 28.595 13.345 34.418 1.00 29.75 ? 109 GLY A N   1 
ATOM   806  C CA  . GLY A 1 109 ? 28.665 14.766 34.118 1.00 30.25 ? 109 GLY A CA  1 
ATOM   807  C C   . GLY A 1 109 ? 28.222 15.162 32.701 1.00 30.83 ? 109 GLY A C   1 
ATOM   808  O O   . GLY A 1 109 ? 28.072 14.312 31.815 1.00 30.00 ? 109 GLY A O   1 
ATOM   809  N N   . VAL A 1 110 ? 28.014 16.470 32.525 1.00 31.24 ? 110 VAL A N   1 
ATOM   810  C CA  . VAL A 1 110 ? 27.699 17.099 31.250 1.00 32.24 ? 110 VAL A CA  1 
ATOM   811  C C   . VAL A 1 110 ? 28.887 18.023 30.892 1.00 32.68 ? 110 VAL A C   1 
ATOM   812  O O   . VAL A 1 110 ? 29.551 18.532 31.757 1.00 31.37 ? 110 VAL A O   1 
ATOM   813  C CB  . VAL A 1 110 ? 26.291 17.816 31.314 1.00 32.52 ? 110 VAL A CB  1 
ATOM   814  C CG1 . VAL A 1 110 ? 26.267 18.955 32.338 1.00 34.89 ? 110 VAL A CG1 1 
ATOM   815  C CG2 . VAL A 1 110 ? 25.851 18.347 29.968 1.00 33.25 ? 110 VAL A CG2 1 
ATOM   816  N N   . LEU A 1 111 ? 29.205 18.169 29.609 1.00 33.76 ? 111 LEU A N   1 
ATOM   817  C CA  . LEU A 1 111 ? 30.274 19.095 29.167 1.00 34.37 ? 111 LEU A CA  1 
ATOM   818  C C   . LEU A 1 111 ? 29.728 19.944 28.059 1.00 33.82 ? 111 LEU A C   1 
ATOM   819  O O   . LEU A 1 111 ? 28.878 19.486 27.268 1.00 32.95 ? 111 LEU A O   1 
ATOM   820  C CB  . LEU A 1 111 ? 31.490 18.366 28.573 1.00 35.60 ? 111 LEU A CB  1 
ATOM   821  C CG  . LEU A 1 111 ? 31.693 16.908 28.946 1.00 39.41 ? 111 LEU A CG  1 
ATOM   822  C CD1 . LEU A 1 111 ? 32.530 16.179 27.964 1.00 41.30 ? 111 LEU A CD1 1 
ATOM   823  C CD2 . LEU A 1 111 ? 32.369 16.948 30.280 1.00 43.77 ? 111 LEU A CD2 1 
ATOM   824  N N   . THR A 1 112 ? 30.215 21.169 27.971 1.00 33.22 ? 112 THR A N   1 
ATOM   825  C CA  . THR A 1 112 ? 29.837 22.011 26.850 1.00 33.77 ? 112 THR A CA  1 
ATOM   826  C C   . THR A 1 112 ? 30.911 23.036 26.614 1.00 34.41 ? 112 THR A C   1 
ATOM   827  O O   . THR A 1 112 ? 31.744 23.237 27.436 1.00 34.17 ? 112 THR A O   1 
ATOM   828  C CB  . THR A 1 112 ? 28.463 22.688 27.076 1.00 34.20 ? 112 THR A CB  1 
ATOM   829  O OG1 . THR A 1 112 ? 28.081 23.398 25.881 1.00 33.50 ? 112 THR A OG1 1 
ATOM   830  C CG2 . THR A 1 112 ? 28.519 23.769 28.202 1.00 33.35 ? 112 THR A CG2 1 
ATOM   831  N N   . GLY A 1 113 ? 30.913 23.688 25.464 1.00 34.57 ? 113 GLY A N   1 
ATOM   832  C CA  . GLY A 1 113 ? 31.976 24.639 25.235 1.00 33.91 ? 113 GLY A CA  1 
ATOM   833  C C   . GLY A 1 113 ? 32.092 24.985 23.788 1.00 33.02 ? 113 GLY A C   1 
ATOM   834  O O   . GLY A 1 113 ? 31.169 24.789 23.041 1.00 31.22 ? 113 GLY A O   1 
ATOM   835  N N   . VAL A 1 114 ? 33.273 25.462 23.431 1.00 33.03 ? 114 VAL A N   1 
ATOM   836  C CA  . VAL A 1 114 ? 33.576 25.980 22.111 1.00 33.67 ? 114 VAL A CA  1 
ATOM   837  C C   . VAL A 1 114 ? 35.028 25.677 21.786 1.00 32.65 ? 114 VAL A C   1 
ATOM   838  O O   . VAL A 1 114 ? 35.901 25.898 22.619 1.00 32.72 ? 114 VAL A O   1 
ATOM   839  C CB  . VAL A 1 114 ? 33.373 27.512 22.060 1.00 33.84 ? 114 VAL A CB  1 
ATOM   840  C CG1 . VAL A 1 114 ? 33.630 28.007 20.691 1.00 36.11 ? 114 VAL A CG1 1 
ATOM   841  C CG2 . VAL A 1 114 ? 31.946 27.843 22.380 1.00 35.70 ? 114 VAL A CG2 1 
ATOM   842  N N   . SER A 1 115 ? 35.263 25.149 20.594 1.00 31.59 ? 115 SER A N   1 
ATOM   843  C CA  . SER A 1 115 ? 36.595 24.990 20.038 1.00 31.64 ? 115 SER A CA  1 
ATOM   844  C C   . SER A 1 115 ? 36.817 26.006 18.912 1.00 31.61 ? 115 SER A C   1 
ATOM   845  O O   . SER A 1 115 ? 35.864 26.442 18.215 1.00 31.85 ? 115 SER A O   1 
ATOM   846  C CB  . SER A 1 115 ? 36.780 23.616 19.436 1.00 31.68 ? 115 SER A CB  1 
ATOM   847  O OG  . SER A 1 115 ? 36.616 22.575 20.384 1.00 35.07 ? 115 SER A OG  1 
ATOM   848  N N   . TYR A 1 116 ? 38.082 26.368 18.731 1.00 30.17 ? 116 TYR A N   1 
ATOM   849  C CA  . TYR A 1 116 ? 38.493 27.188 17.633 1.00 28.86 ? 116 TYR A CA  1 
ATOM   850  C C   . TYR A 1 116 ? 39.607 26.474 16.897 1.00 27.49 ? 116 TYR A C   1 
ATOM   851  O O   . TYR A 1 116 ? 40.570 26.095 17.495 1.00 26.79 ? 116 TYR A O   1 
ATOM   852  C CB  . TYR A 1 116 ? 38.976 28.542 18.157 1.00 29.19 ? 116 TYR A CB  1 
ATOM   853  C CG  . TYR A 1 116 ? 39.216 29.493 17.035 1.00 31.04 ? 116 TYR A CG  1 
ATOM   854  C CD1 . TYR A 1 116 ? 40.432 29.495 16.348 1.00 31.32 ? 116 TYR A CD1 1 
ATOM   855  C CD2 . TYR A 1 116 ? 38.202 30.331 16.586 1.00 33.63 ? 116 TYR A CD2 1 
ATOM   856  C CE1 . TYR A 1 116 ? 40.643 30.341 15.284 1.00 32.33 ? 116 TYR A CE1 1 
ATOM   857  C CE2 . TYR A 1 116 ? 38.407 31.186 15.509 1.00 33.07 ? 116 TYR A CE2 1 
ATOM   858  C CZ  . TYR A 1 116 ? 39.631 31.191 14.870 1.00 32.02 ? 116 TYR A CZ  1 
ATOM   859  O OH  . TYR A 1 116 ? 39.832 32.024 13.790 1.00 33.25 ? 116 TYR A OH  1 
ATOM   860  N N   . ALA A 1 117 ? 39.494 26.319 15.583 1.00 26.88 ? 117 ALA A N   1 
ATOM   861  C CA  . ALA A 1 117 ? 40.541 25.669 14.807 1.00 25.94 ? 117 ALA A CA  1 
ATOM   862  C C   . ALA A 1 117 ? 41.587 26.710 14.462 1.00 26.23 ? 117 ALA A C   1 
ATOM   863  O O   . ALA A 1 117 ? 41.319 27.638 13.689 1.00 26.77 ? 117 ALA A O   1 
ATOM   864  C CB  . ALA A 1 117 ? 39.977 25.067 13.562 1.00 24.96 ? 117 ALA A CB  1 
ATOM   865  N N   . VAL A 1 118 ? 42.770 26.572 15.053 1.00 25.68 ? 118 VAL A N   1 
ATOM   866  C CA  . VAL A 1 118 ? 43.915 27.406 14.714 1.00 24.80 ? 118 VAL A CA  1 
ATOM   867  C C   . VAL A 1 118 ? 44.460 26.989 13.340 1.00 24.04 ? 118 VAL A C   1 
ATOM   868  O O   . VAL A 1 118 ? 44.786 27.837 12.516 1.00 23.62 ? 118 VAL A O   1 
ATOM   869  C CB  . VAL A 1 118 ? 45.003 27.283 15.792 1.00 24.96 ? 118 VAL A CB  1 
ATOM   870  C CG1 . VAL A 1 118 ? 46.245 28.133 15.441 1.00 25.38 ? 118 VAL A CG1 1 
ATOM   871  C CG2 . VAL A 1 118 ? 44.439 27.695 17.174 1.00 26.74 ? 118 VAL A CG2 1 
ATOM   872  N N   . THR A 1 119 ? 44.617 25.684 13.145 1.00 23.50 ? 119 THR A N   1 
ATOM   873  C CA  . THR A 1 119 ? 45.008 25.069 11.870 1.00 23.54 ? 119 THR A CA  1 
ATOM   874  C C   . THR A 1 119 ? 44.180 23.778 11.758 1.00 23.71 ? 119 THR A C   1 
ATOM   875  O O   . THR A 1 119 ? 43.460 23.437 12.690 1.00 23.31 ? 119 THR A O   1 
ATOM   876  C CB  . THR A 1 119 ? 46.536 24.734 11.815 1.00 23.42 ? 119 THR A CB  1 
ATOM   877  O OG1 . THR A 1 119 ? 46.833 23.656 12.710 1.00 22.32 ? 119 THR A OG1 1 
ATOM   878  C CG2 . THR A 1 119 ? 47.410 25.885 12.318 1.00 23.29 ? 119 THR A CG2 1 
ATOM   879  N N   . PRO A 1 120 ? 44.228 23.072 10.633 1.00 24.14 ? 120 PRO A N   1 
ATOM   880  C CA  . PRO A 1 120 ? 43.502 21.793 10.545 1.00 24.61 ? 120 PRO A CA  1 
ATOM   881  C C   . PRO A 1 120 ? 43.914 20.738 11.605 1.00 25.78 ? 120 PRO A C   1 
ATOM   882  O O   . PRO A 1 120 ? 43.131 19.829 11.841 1.00 26.85 ? 120 PRO A O   1 
ATOM   883  C CB  . PRO A 1 120 ? 43.792 21.319 9.113  1.00 23.98 ? 120 PRO A CB  1 
ATOM   884  C CG  . PRO A 1 120 ? 44.228 22.515 8.368  1.00 22.84 ? 120 PRO A CG  1 
ATOM   885  C CD  . PRO A 1 120 ? 44.878 23.428 9.353  1.00 23.84 ? 120 PRO A CD  1 
ATOM   886  N N   . ASN A 1 121 ? 45.082 20.852 12.246 1.00 26.96 ? 121 ASN A N   1 
ATOM   887  C CA  . ASN A 1 121 ? 45.470 19.906 13.298 1.00 27.11 ? 121 ASN A CA  1 
ATOM   888  C C   . ASN A 1 121 ? 45.474 20.445 14.721 1.00 27.78 ? 121 ASN A C   1 
ATOM   889  O O   . ASN A 1 121 ? 45.692 19.677 15.655 1.00 28.05 ? 121 ASN A O   1 
ATOM   890  C CB  . ASN A 1 121 ? 46.852 19.312 13.018 1.00 27.07 ? 121 ASN A CB  1 
ATOM   891  C CG  . ASN A 1 121 ? 46.904 18.530 11.711 1.00 26.42 ? 121 ASN A CG  1 
ATOM   892  O OD1 . ASN A 1 121 ? 47.456 18.994 10.755 1.00 28.34 ? 121 ASN A OD1 1 
ATOM   893  N ND2 . ASN A 1 121 ? 46.335 17.352 11.683 1.00 25.83 ? 121 ASN A ND2 1 
ATOM   894  N N   . VAL A 1 122 ? 45.242 21.739 14.924 1.00 27.91 ? 122 VAL A N   1 
ATOM   895  C CA  . VAL A 1 122 ? 45.343 22.277 16.276 1.00 28.29 ? 122 VAL A CA  1 
ATOM   896  C C   . VAL A 1 122 ? 44.120 23.075 16.596 1.00 29.00 ? 122 VAL A C   1 
ATOM   897  O O   . VAL A 1 122 ? 43.786 23.960 15.861 1.00 29.02 ? 122 VAL A O   1 
ATOM   898  C CB  . VAL A 1 122 ? 46.597 23.152 16.438 1.00 28.09 ? 122 VAL A CB  1 
ATOM   899  C CG1 . VAL A 1 122 ? 46.698 23.711 17.835 1.00 28.92 ? 122 VAL A CG1 1 
ATOM   900  C CG2 . VAL A 1 122 ? 47.834 22.364 16.079 1.00 27.97 ? 122 VAL A CG2 1 
ATOM   901  N N   . ASP A 1 123 ? 43.452 22.737 17.691 1.00 30.42 ? 123 ASP A N   1 
ATOM   902  C CA  . ASP A 1 123 ? 42.307 23.469 18.201 1.00 31.71 ? 123 ASP A CA  1 
ATOM   903  C C   . ASP A 1 123 ? 42.623 24.101 19.605 1.00 32.09 ? 123 ASP A C   1 
ATOM   904  O O   . ASP A 1 123 ? 43.369 23.557 20.412 1.00 32.07 ? 123 ASP A O   1 
ATOM   905  C CB  . ASP A 1 123 ? 41.116 22.520 18.396 1.00 32.25 ? 123 ASP A CB  1 
ATOM   906  C CG  . ASP A 1 123 ? 40.487 21.997 17.099 1.00 36.05 ? 123 ASP A CG  1 
ATOM   907  O OD1 . ASP A 1 123 ? 40.374 22.688 16.049 1.00 40.99 ? 123 ASP A OD1 1 
ATOM   908  O OD2 . ASP A 1 123 ? 40.007 20.840 17.059 1.00 42.10 ? 123 ASP A OD2 1 
ATOM   909  N N   . LEU A 1 124 ? 42.021 25.240 19.887 1.00 32.60 ? 124 LEU A N   1 
ATOM   910  C CA  . LEU A 1 124 ? 41.872 25.757 21.231 1.00 32.65 ? 124 LEU A CA  1 
ATOM   911  C C   . LEU A 1 124 ? 40.469 25.391 21.668 1.00 33.85 ? 124 LEU A C   1 
ATOM   912  O O   . LEU A 1 124 ? 39.579 25.258 20.839 1.00 34.00 ? 124 LEU A O   1 
ATOM   913  C CB  . LEU A 1 124 ? 41.969 27.265 21.205 1.00 32.42 ? 124 LEU A CB  1 
ATOM   914  C CG  . LEU A 1 124 ? 43.263 27.781 20.650 1.00 32.97 ? 124 LEU A CG  1 
ATOM   915  C CD1 . LEU A 1 124 ? 43.110 29.244 20.378 1.00 34.70 ? 124 LEU A CD1 1 
ATOM   916  C CD2 . LEU A 1 124 ? 44.411 27.504 21.604 1.00 33.52 ? 124 LEU A CD2 1 
ATOM   917  N N   . ASP A 1 125 ? 40.258 25.297 22.976 1.00 34.96 ? 125 ASP A N   1 
ATOM   918  C CA  . ASP A 1 125 ? 39.000 24.801 23.566 1.00 35.62 ? 125 ASP A CA  1 
ATOM   919  C C   . ASP A 1 125 ? 38.678 25.541 24.884 1.00 35.05 ? 125 ASP A C   1 
ATOM   920  O O   . ASP A 1 125 ? 39.492 25.577 25.781 1.00 34.67 ? 125 ASP A O   1 
ATOM   921  C CB  . ASP A 1 125 ? 39.181 23.319 23.845 1.00 36.38 ? 125 ASP A CB  1 
ATOM   922  C CG  . ASP A 1 125 ? 37.915 22.628 24.315 1.00 39.28 ? 125 ASP A CG  1 
ATOM   923  O OD1 . ASP A 1 125 ? 37.749 21.449 23.954 1.00 42.90 ? 125 ASP A OD1 1 
ATOM   924  O OD2 . ASP A 1 125 ? 37.061 23.134 25.095 1.00 45.13 ? 125 ASP A OD2 1 
ATOM   925  N N   . ALA A 1 126 ? 37.505 26.147 24.980 1.00 34.44 ? 126 ALA A N   1 
ATOM   926  C CA  . ALA A 1 126 ? 37.080 26.817 26.197 1.00 33.83 ? 126 ALA A CA  1 
ATOM   927  C C   . ALA A 1 126 ? 35.885 26.030 26.662 1.00 33.90 ? 126 ALA A C   1 
ATOM   928  O O   . ALA A 1 126 ? 34.902 25.937 25.925 1.00 33.86 ? 126 ALA A O   1 
ATOM   929  C CB  . ALA A 1 126 ? 36.688 28.251 25.896 1.00 33.29 ? 126 ALA A CB  1 
ATOM   930  N N   . GLY A 1 127 ? 35.941 25.448 27.862 1.00 34.09 ? 127 GLY A N   1 
ATOM   931  C CA  . GLY A 1 127 ? 34.841 24.597 28.319 1.00 33.63 ? 127 GLY A CA  1 
ATOM   932  C C   . GLY A 1 127 ? 34.278 24.813 29.715 1.00 33.85 ? 127 GLY A C   1 
ATOM   933  O O   . GLY A 1 127 ? 34.898 25.434 30.597 1.00 33.48 ? 127 GLY A O   1 
ATOM   934  N N   . TYR A 1 128 ? 33.069 24.292 29.894 1.00 33.53 ? 128 TYR A N   1 
ATOM   935  C CA  . TYR A 1 128 ? 32.466 24.054 31.186 1.00 34.49 ? 128 TYR A CA  1 
ATOM   936  C C   . TYR A 1 128 ? 32.160 22.547 31.389 1.00 34.36 ? 128 TYR A C   1 
ATOM   937  O O   . TYR A 1 128 ? 31.575 21.932 30.553 1.00 34.57 ? 128 TYR A O   1 
ATOM   938  C CB  . TYR A 1 128 ? 31.186 24.891 31.290 1.00 34.89 ? 128 TYR A CB  1 
ATOM   939  C CG  . TYR A 1 128 ? 30.391 24.630 32.552 1.00 37.53 ? 128 TYR A CG  1 
ATOM   940  C CD1 . TYR A 1 128 ? 30.829 25.116 33.802 1.00 39.43 ? 128 TYR A CD1 1 
ATOM   941  C CD2 . TYR A 1 128 ? 29.218 23.884 32.518 1.00 39.54 ? 128 TYR A CD2 1 
ATOM   942  C CE1 . TYR A 1 128 ? 30.110 24.868 34.980 1.00 38.79 ? 128 TYR A CE1 1 
ATOM   943  C CE2 . TYR A 1 128 ? 28.481 23.644 33.693 1.00 40.29 ? 128 TYR A CE2 1 
ATOM   944  C CZ  . TYR A 1 128 ? 28.939 24.137 34.916 1.00 41.68 ? 128 TYR A CZ  1 
ATOM   945  O OH  . TYR A 1 128 ? 28.206 23.893 36.076 1.00 46.27 ? 128 TYR A OH  1 
ATOM   946  N N   . ARG A 1 129 ? 32.586 21.952 32.496 1.00 35.30 ? 129 ARG A N   1 
ATOM   947  C CA  . ARG A 1 129 ? 32.101 20.633 32.914 1.00 35.31 ? 129 ARG A CA  1 
ATOM   948  C C   . ARG A 1 129 ? 31.411 20.744 34.248 1.00 34.69 ? 129 ARG A C   1 
ATOM   949  O O   . ARG A 1 129 ? 31.876 21.434 35.152 1.00 34.49 ? 129 ARG A O   1 
ATOM   950  C CB  . ARG A 1 129 ? 33.229 19.640 33.136 1.00 35.95 ? 129 ARG A CB  1 
ATOM   951  C CG  . ARG A 1 129 ? 34.012 19.282 31.943 1.00 39.76 ? 129 ARG A CG  1 
ATOM   952  C CD  . ARG A 1 129 ? 34.716 17.928 32.072 1.00 45.10 ? 129 ARG A CD  1 
ATOM   953  N NE  . ARG A 1 129 ? 35.602 17.813 33.248 1.00 47.69 ? 129 ARG A NE  1 
ATOM   954  C CZ  . ARG A 1 129 ? 36.604 16.938 33.354 1.00 46.85 ? 129 ARG A CZ  1 
ATOM   955  N NH1 . ARG A 1 129 ? 36.905 16.104 32.366 1.00 45.07 ? 129 ARG A NH1 1 
ATOM   956  N NH2 . ARG A 1 129 ? 37.338 16.925 34.458 1.00 50.44 ? 129 ARG A NH2 1 
ATOM   957  N N   . TYR A 1 130 ? 30.332 20.002 34.377 1.00 34.29 ? 130 TYR A N   1 
ATOM   958  C CA  . TYR A 1 130 ? 29.675 19.771 35.630 1.00 34.57 ? 130 TYR A CA  1 
ATOM   959  C C   . TYR A 1 130 ? 29.627 18.268 35.857 1.00 34.85 ? 130 TYR A C   1 
ATOM   960  O O   . TYR A 1 130 ? 29.130 17.542 34.997 1.00 35.02 ? 130 TYR A O   1 
ATOM   961  C CB  . TYR A 1 130 ? 28.265 20.331 35.584 1.00 34.09 ? 130 TYR A CB  1 
ATOM   962  C CG  . TYR A 1 130 ? 27.511 20.120 36.857 1.00 36.46 ? 130 TYR A CG  1 
ATOM   963  C CD1 . TYR A 1 130 ? 27.652 21.005 37.933 1.00 38.27 ? 130 TYR A CD1 1 
ATOM   964  C CD2 . TYR A 1 130 ? 26.649 19.030 37.011 1.00 39.00 ? 130 TYR A CD2 1 
ATOM   965  C CE1 . TYR A 1 130 ? 26.949 20.815 39.126 1.00 38.22 ? 130 TYR A CE1 1 
ATOM   966  C CE2 . TYR A 1 130 ? 25.936 18.834 38.188 1.00 38.58 ? 130 TYR A CE2 1 
ATOM   967  C CZ  . TYR A 1 130 ? 26.090 19.730 39.242 1.00 40.27 ? 130 TYR A CZ  1 
ATOM   968  O OH  . TYR A 1 130 ? 25.383 19.536 40.415 1.00 43.25 ? 130 TYR A OH  1 
ATOM   969  N N   . ASN A 1 131 ? 30.096 17.823 37.030 1.00 35.42 ? 131 ASN A N   1 
ATOM   970  C CA  . ASN A 1 131 ? 30.113 16.404 37.432 1.00 35.40 ? 131 ASN A CA  1 
ATOM   971  C C   . ASN A 1 131 ? 29.401 16.110 38.739 1.00 35.83 ? 131 ASN A C   1 
ATOM   972  O O   . ASN A 1 131 ? 29.672 16.728 39.740 1.00 35.59 ? 131 ASN A O   1 
ATOM   973  C CB  . ASN A 1 131 ? 31.543 15.959 37.571 1.00 35.56 ? 131 ASN A CB  1 
ATOM   974  C CG  . ASN A 1 131 ? 32.225 15.836 36.253 1.00 36.08 ? 131 ASN A CG  1 
ATOM   975  O OD1 . ASN A 1 131 ? 31.862 14.987 35.410 1.00 39.26 ? 131 ASN A OD1 1 
ATOM   976  N ND2 . ASN A 1 131 ? 33.216 16.661 36.046 1.00 34.99 ? 131 ASN A ND2 1 
ATOM   977  N N   . TYR A 1 132 ? 28.457 15.185 38.712 1.00 37.47 ? 132 TYR A N   1 
ATOM   978  C CA  . TYR A 1 132 ? 27.901 14.618 39.927 1.00 38.95 ? 132 TYR A CA  1 
ATOM   979  C C   . TYR A 1 132 ? 28.712 13.402 40.383 1.00 39.60 ? 132 TYR A C   1 
ATOM   980  O O   . TYR A 1 132 ? 28.582 12.319 39.833 1.00 40.14 ? 132 TYR A O   1 
ATOM   981  C CB  . TYR A 1 132 ? 26.459 14.209 39.747 1.00 39.22 ? 132 TYR A CB  1 
ATOM   982  C CG  . TYR A 1 132 ? 25.921 13.731 41.058 1.00 41.68 ? 132 TYR A CG  1 
ATOM   983  C CD1 . TYR A 1 132 ? 25.432 14.644 41.986 1.00 43.20 ? 132 TYR A CD1 1 
ATOM   984  C CD2 . TYR A 1 132 ? 25.980 12.374 41.424 1.00 44.63 ? 132 TYR A CD2 1 
ATOM   985  C CE1 . TYR A 1 132 ? 24.973 14.229 43.225 1.00 44.79 ? 132 TYR A CE1 1 
ATOM   986  C CE2 . TYR A 1 132 ? 25.518 11.950 42.668 1.00 44.95 ? 132 TYR A CE2 1 
ATOM   987  C CZ  . TYR A 1 132 ? 25.018 12.896 43.560 1.00 45.39 ? 132 TYR A CZ  1 
ATOM   988  O OH  . TYR A 1 132 ? 24.548 12.538 44.793 1.00 48.80 ? 132 TYR A OH  1 
ATOM   989  N N   . ILE A 1 133 ? 29.543 13.608 41.399 1.00 40.72 ? 133 ILE A N   1 
ATOM   990  C CA  . ILE A 1 133 ? 30.453 12.590 41.942 1.00 40.87 ? 133 ILE A CA  1 
ATOM   991  C C   . ILE A 1 133 ? 29.839 11.798 43.098 1.00 40.84 ? 133 ILE A C   1 
ATOM   992  O O   . ILE A 1 133 ? 30.322 10.726 43.436 1.00 40.73 ? 133 ILE A O   1 
ATOM   993  C CB  . ILE A 1 133 ? 31.753 13.279 42.376 1.00 41.21 ? 133 ILE A CB  1 
ATOM   994  C CG1 . ILE A 1 133 ? 32.410 13.970 41.165 1.00 41.53 ? 133 ILE A CG1 1 
ATOM   995  C CG2 . ILE A 1 133 ? 32.727 12.287 43.060 1.00 42.25 ? 133 ILE A CG2 1 
ATOM   996  C CD1 . ILE A 1 133 ? 33.668 14.818 41.516 1.00 41.72 ? 133 ILE A CD1 1 
ATOM   997  N N   . GLY A 1 134 ? 28.753 12.303 43.674 1.00 41.15 ? 134 GLY A N   1 
ATOM   998  C CA  . GLY A 1 134 ? 28.034 11.595 44.716 1.00 41.32 ? 134 GLY A CA  1 
ATOM   999  C C   . GLY A 1 134 ? 28.701 11.486 46.091 1.00 41.73 ? 134 GLY A C   1 
ATOM   1000 O O   . GLY A 1 134 ? 29.142 12.488 46.672 1.00 41.94 ? 134 GLY A O   1 
ATOM   1001 N N   . LYS A 1 135 ? 28.751 10.259 46.623 1.00 42.09 ? 135 LYS A N   1 
ATOM   1002 C CA  . LYS A 1 135 ? 29.160 10.001 48.005 1.00 42.07 ? 135 LYS A CA  1 
ATOM   1003 C C   . LYS A 1 135 ? 30.563 9.397  48.090 1.00 41.96 ? 135 LYS A C   1 
ATOM   1004 O O   . LYS A 1 135 ? 30.803 8.296  47.631 1.00 41.93 ? 135 LYS A O   1 
ATOM   1005 C CB  . LYS A 1 135 ? 28.148 9.099  48.684 1.00 42.15 ? 135 LYS A CB  1 
ATOM   1006 C CG  . LYS A 1 135 ? 26.832 9.819  49.083 1.00 43.45 ? 135 LYS A CG  1 
ATOM   1007 C CD  . LYS A 1 135 ? 26.175 10.638 47.946 1.00 43.54 ? 135 LYS A CD  1 
ATOM   1008 C CE  . LYS A 1 135 ? 24.775 11.134 48.309 1.00 44.80 ? 135 LYS A CE  1 
ATOM   1009 N NZ  . LYS A 1 135 ? 23.741 10.020 48.644 1.00 46.90 ? 135 LYS A NZ  1 
ATOM   1010 N N   . VAL A 1 136 ? 31.485 10.151 48.677 1.00 42.23 ? 136 VAL A N   1 
ATOM   1011 C CA  . VAL A 1 136 ? 32.894 9.757  48.795 1.00 42.04 ? 136 VAL A CA  1 
ATOM   1012 C C   . VAL A 1 136 ? 33.245 9.475  50.268 1.00 42.13 ? 136 VAL A C   1 
ATOM   1013 O O   . VAL A 1 136 ? 33.460 10.411 51.051 1.00 41.91 ? 136 VAL A O   1 
ATOM   1014 C CB  . VAL A 1 136 ? 33.828 10.871 48.225 1.00 41.59 ? 136 VAL A CB  1 
ATOM   1015 C CG1 . VAL A 1 136 ? 35.277 10.446 48.320 1.00 41.24 ? 136 VAL A CG1 1 
ATOM   1016 C CG2 . VAL A 1 136 ? 33.438 11.241 46.771 1.00 40.69 ? 136 VAL A CG2 1 
ATOM   1017 N N   . ASN A 1 137 ? 33.282 8.191  50.635 1.00 42.44 ? 137 ASN A N   1 
ATOM   1018 C CA  . ASN A 1 137 ? 33.602 7.763  52.004 1.00 42.59 ? 137 ASN A CA  1 
ATOM   1019 C C   . ASN A 1 137 ? 33.103 8.761  53.102 1.00 42.66 ? 137 ASN A C   1 
ATOM   1020 O O   . ASN A 1 137 ? 33.896 9.526  53.683 1.00 43.00 ? 137 ASN A O   1 
ATOM   1021 C CB  . ASN A 1 137 ? 35.118 7.471  52.098 1.00 42.49 ? 137 ASN A CB  1 
ATOM   1022 C CG  . ASN A 1 137 ? 35.678 7.614  53.523 1.00 43.05 ? 137 ASN A CG  1 
ATOM   1023 O OD1 . ASN A 1 137 ? 35.571 6.704  54.350 1.00 43.85 ? 137 ASN A OD1 1 
ATOM   1024 N ND2 . ASN A 1 137 ? 36.279 8.763  53.803 1.00 42.99 ? 137 ASN A ND2 1 
ATOM   1025 N N   . THR A 1 138 ? 31.785 8.751  53.345 1.00 42.24 ? 138 THR A N   1 
ATOM   1026 C CA  . THR A 1 138 ? 31.093 9.575  54.374 1.00 42.24 ? 138 THR A CA  1 
ATOM   1027 C C   . THR A 1 138 ? 30.393 10.827 53.819 1.00 41.56 ? 138 THR A C   1 
ATOM   1028 O O   . THR A 1 138 ? 29.200 11.027 54.058 1.00 42.41 ? 138 THR A O   1 
ATOM   1029 C CB  . THR A 1 138 ? 32.005 9.942  55.629 1.00 42.43 ? 138 THR A CB  1 
ATOM   1030 O OG1 . THR A 1 138 ? 32.006 8.850  56.561 1.00 42.97 ? 138 THR A OG1 1 
ATOM   1031 C CG2 . THR A 1 138 ? 31.420 11.105 56.468 1.00 42.58 ? 138 THR A CG2 1 
ATOM   1032 N N   . VAL A 1 139 ? 31.128 11.660 53.096 1.00 40.52 ? 139 VAL A N   1 
ATOM   1033 C CA  . VAL A 1 139 ? 30.618 12.946 52.612 1.00 39.81 ? 139 VAL A CA  1 
ATOM   1034 C C   . VAL A 1 139 ? 29.591 12.761 51.480 1.00 38.83 ? 139 VAL A C   1 
ATOM   1035 O O   . VAL A 1 139 ? 29.808 11.975 50.556 1.00 38.65 ? 139 VAL A O   1 
ATOM   1036 C CB  . VAL A 1 139 ? 31.801 13.851 52.146 1.00 39.98 ? 139 VAL A CB  1 
ATOM   1037 C CG1 . VAL A 1 139 ? 31.303 15.175 51.557 1.00 40.67 ? 139 VAL A CG1 1 
ATOM   1038 C CG2 . VAL A 1 139 ? 32.763 14.094 53.308 1.00 40.49 ? 139 VAL A CG2 1 
ATOM   1039 N N   . LYS A 1 140 ? 28.491 13.507 51.557 1.00 37.84 ? 140 LYS A N   1 
ATOM   1040 C CA  . LYS A 1 140 ? 27.358 13.363 50.637 1.00 37.01 ? 140 LYS A CA  1 
ATOM   1041 C C   . LYS A 1 140 ? 27.314 14.471 49.545 1.00 36.82 ? 140 LYS A C   1 
ATOM   1042 O O   . LYS A 1 140 ? 27.930 15.538 49.693 1.00 36.41 ? 140 LYS A O   1 
ATOM   1043 C CB  . LYS A 1 140 ? 26.048 13.307 51.424 1.00 36.76 ? 140 LYS A CB  1 
ATOM   1044 C CG  . LYS A 1 140 ? 25.828 11.933 52.113 1.00 38.13 ? 140 LYS A CG  1 
ATOM   1045 C CD  . LYS A 1 140 ? 24.826 11.946 53.291 1.00 38.95 ? 140 LYS A CD  1 
ATOM   1046 C CE  . LYS A 1 140 ? 25.529 11.752 54.640 1.00 39.47 ? 140 LYS A CE  1 
ATOM   1047 N NZ  . LYS A 1 140 ? 24.554 11.573 55.776 1.00 39.74 ? 140 LYS A NZ  1 
ATOM   1048 N N   . ASN A 1 141 ? 26.634 14.148 48.433 1.00 36.06 ? 141 ASN A N   1 
ATOM   1049 C CA  . ASN A 1 141 ? 26.308 15.058 47.332 1.00 35.22 ? 141 ASN A CA  1 
ATOM   1050 C C   . ASN A 1 141 ? 27.489 15.831 46.775 1.00 33.57 ? 141 ASN A C   1 
ATOM   1051 O O   . ASN A 1 141 ? 27.393 17.012 46.492 1.00 31.70 ? 141 ASN A O   1 
ATOM   1052 C CB  . ASN A 1 141 ? 25.156 15.992 47.731 1.00 35.37 ? 141 ASN A CB  1 
ATOM   1053 C CG  . ASN A 1 141 ? 24.009 15.245 48.348 1.00 38.19 ? 141 ASN A CG  1 
ATOM   1054 O OD1 . ASN A 1 141 ? 23.390 14.380 47.712 1.00 41.61 ? 141 ASN A OD1 1 
ATOM   1055 N ND2 . ASN A 1 141 ? 23.726 15.542 49.618 1.00 43.63 ? 141 ASN A ND2 1 
ATOM   1056 N N   . VAL A 1 142 ? 28.591 15.129 46.594 1.00 33.00 ? 142 VAL A N   1 
ATOM   1057 C CA  . VAL A 1 142 ? 29.779 15.723 46.029 1.00 33.33 ? 142 VAL A CA  1 
ATOM   1058 C C   . VAL A 1 142 ? 29.581 16.034 44.545 1.00 33.52 ? 142 VAL A C   1 
ATOM   1059 O O   . VAL A 1 142 ? 29.078 15.205 43.794 1.00 33.42 ? 142 VAL A O   1 
ATOM   1060 C CB  . VAL A 1 142 ? 31.005 14.844 46.256 1.00 33.43 ? 142 VAL A CB  1 
ATOM   1061 C CG1 . VAL A 1 142 ? 32.229 15.465 45.626 1.00 32.99 ? 142 VAL A CG1 1 
ATOM   1062 C CG2 . VAL A 1 142 ? 31.231 14.667 47.757 1.00 34.41 ? 142 VAL A CG2 1 
ATOM   1063 N N   . ARG A 1 143 ? 29.989 17.233 44.136 1.00 33.49 ? 143 ARG A N   1 
ATOM   1064 C CA  . ARG A 1 143 ? 29.753 17.721 42.782 1.00 33.76 ? 143 ARG A CA  1 
ATOM   1065 C C   . ARG A 1 143 ? 30.785 18.800 42.424 1.00 32.94 ? 143 ARG A C   1 
ATOM   1066 O O   . ARG A 1 143 ? 31.354 19.424 43.284 1.00 31.91 ? 143 ARG A O   1 
ATOM   1067 C CB  . ARG A 1 143 ? 28.322 18.238 42.663 1.00 34.35 ? 143 ARG A CB  1 
ATOM   1068 C CG  . ARG A 1 143 ? 28.168 19.716 42.953 1.00 37.49 ? 143 ARG A CG  1 
ATOM   1069 C CD  . ARG A 1 143 ? 26.852 20.136 43.580 1.00 39.62 ? 143 ARG A CD  1 
ATOM   1070 N NE  . ARG A 1 143 ? 26.843 19.783 45.007 1.00 43.56 ? 143 ARG A NE  1 
ATOM   1071 C CZ  . ARG A 1 143 ? 26.334 20.517 46.014 1.00 42.70 ? 143 ARG A CZ  1 
ATOM   1072 N NH1 . ARG A 1 143 ? 25.785 21.712 45.811 1.00 41.89 ? 143 ARG A NH1 1 
ATOM   1073 N NH2 . ARG A 1 143 ? 26.407 20.039 47.254 1.00 42.72 ? 143 ARG A NH2 1 
ATOM   1074 N N   . SER A 1 144 ? 31.082 18.978 41.151 1.00 33.21 ? 144 SER A N   1 
ATOM   1075 C CA  . SER A 1 144 ? 32.062 19.973 40.768 1.00 32.98 ? 144 SER A CA  1 
ATOM   1076 C C   . SER A 1 144 ? 31.658 20.734 39.522 1.00 32.52 ? 144 SER A C   1 
ATOM   1077 O O   . SER A 1 144 ? 30.961 20.217 38.679 1.00 31.34 ? 144 SER A O   1 
ATOM   1078 C CB  . SER A 1 144 ? 33.441 19.337 40.632 1.00 33.24 ? 144 SER A CB  1 
ATOM   1079 O OG  . SER A 1 144 ? 33.477 18.415 39.572 1.00 36.90 ? 144 SER A OG  1 
ATOM   1080 N N   . GLY A 1 145 ? 32.041 22.001 39.463 1.00 33.18 ? 145 GLY A N   1 
ATOM   1081 C CA  . GLY A 1 145 ? 31.954 22.785 38.245 1.00 33.98 ? 145 GLY A CA  1 
ATOM   1082 C C   . GLY A 1 145 ? 33.342 23.233 37.843 1.00 34.83 ? 145 GLY A C   1 
ATOM   1083 O O   . GLY A 1 145 ? 34.129 23.633 38.692 1.00 35.90 ? 145 GLY A O   1 
ATOM   1084 N N   . GLU A 1 146 ? 33.648 23.157 36.562 1.00 35.50 ? 146 GLU A N   1 
ATOM   1085 C CA  . GLU A 1 146 ? 34.973 23.471 36.061 1.00 37.05 ? 146 GLU A CA  1 
ATOM   1086 C C   . GLU A 1 146 ? 34.862 24.358 34.824 1.00 37.55 ? 146 GLU A C   1 
ATOM   1087 O O   . GLU A 1 146 ? 34.120 24.040 33.886 1.00 38.35 ? 146 GLU A O   1 
ATOM   1088 C CB  . GLU A 1 146 ? 35.723 22.209 35.636 1.00 37.41 ? 146 GLU A CB  1 
ATOM   1089 C CG  . GLU A 1 146 ? 36.094 21.251 36.743 1.00 41.05 ? 146 GLU A CG  1 
ATOM   1090 C CD  . GLU A 1 146 ? 36.433 19.859 36.221 1.00 46.92 ? 146 GLU A CD  1 
ATOM   1091 O OE1 . GLU A 1 146 ? 37.625 19.494 36.214 1.00 54.44 ? 146 GLU A OE1 1 
ATOM   1092 O OE2 . GLU A 1 146 ? 35.518 19.109 35.827 1.00 50.20 ? 146 GLU A OE2 1 
ATOM   1093 N N   . LEU A 1 147 ? 35.602 25.451 34.824 1.00 37.32 ? 147 LEU A N   1 
ATOM   1094 C CA  . LEU A 1 147 ? 35.757 26.287 33.673 1.00 37.87 ? 147 LEU A CA  1 
ATOM   1095 C C   . LEU A 1 147 ? 37.148 26.100 33.186 1.00 37.23 ? 147 LEU A C   1 
ATOM   1096 O O   . LEU A 1 147 ? 38.052 26.248 33.949 1.00 37.60 ? 147 LEU A O   1 
ATOM   1097 C CB  . LEU A 1 147 ? 35.544 27.731 34.070 1.00 38.77 ? 147 LEU A CB  1 
ATOM   1098 C CG  . LEU A 1 147 ? 34.135 28.221 33.760 1.00 42.75 ? 147 LEU A CG  1 
ATOM   1099 C CD1 . LEU A 1 147 ? 33.851 29.564 34.476 1.00 44.14 ? 147 LEU A CD1 1 
ATOM   1100 C CD2 . LEU A 1 147 ? 33.962 28.319 32.188 1.00 45.33 ? 147 LEU A CD2 1 
ATOM   1101 N N   . SER A 1 148 ? 37.335 25.791 31.904 1.00 37.44 ? 148 SER A N   1 
ATOM   1102 C CA  . SER A 1 148 ? 38.653 25.456 31.366 1.00 37.20 ? 148 SER A CA  1 
ATOM   1103 C C   . SER A 1 148 ? 39.003 26.052 30.002 1.00 35.62 ? 148 SER A C   1 
ATOM   1104 O O   . SER A 1 148 ? 38.192 26.597 29.287 1.00 35.02 ? 148 SER A O   1 
ATOM   1105 C CB  . SER A 1 148 ? 38.738 23.964 31.225 1.00 37.69 ? 148 SER A CB  1 
ATOM   1106 O OG  . SER A 1 148 ? 37.814 23.592 30.194 1.00 44.26 ? 148 SER A OG  1 
ATOM   1107 N N   . ALA A 1 149 ? 40.265 25.879 29.660 1.00 35.06 ? 149 ALA A N   1 
ATOM   1108 C CA  . ALA A 1 149 ? 40.867 26.408 28.461 1.00 34.19 ? 149 ALA A CA  1 
ATOM   1109 C C   . ALA A 1 149 ? 41.969 25.436 28.146 1.00 33.53 ? 149 ALA A C   1 
ATOM   1110 O O   . ALA A 1 149 ? 42.762 25.143 29.020 1.00 33.62 ? 149 ALA A O   1 
ATOM   1111 C CB  . ALA A 1 149 ? 41.444 27.778 28.720 1.00 34.27 ? 149 ALA A CB  1 
ATOM   1112 N N   . GLY A 1 150 ? 42.038 24.951 26.910 1.00 33.01 ? 150 GLY A N   1 
ATOM   1113 C CA  . GLY A 1 150 ? 43.026 23.956 26.554 1.00 32.90 ? 150 GLY A CA  1 
ATOM   1114 C C   . GLY A 1 150 ? 43.395 23.971 25.088 1.00 33.00 ? 150 GLY A C   1 
ATOM   1115 O O   . GLY A 1 150 ? 42.839 24.766 24.328 1.00 32.77 ? 150 GLY A O   1 
ATOM   1116 N N   . VAL A 1 151 ? 44.330 23.081 24.738 1.00 32.94 ? 151 VAL A N   1 
ATOM   1117 C CA  . VAL A 1 151 ? 44.834 22.834 23.392 1.00 33.14 ? 151 VAL A CA  1 
ATOM   1118 C C   . VAL A 1 151 ? 44.744 21.374 23.041 1.00 32.28 ? 151 VAL A C   1 
ATOM   1119 O O   . VAL A 1 151 ? 45.065 20.523 23.840 1.00 31.45 ? 151 VAL A O   1 
ATOM   1120 C CB  . VAL A 1 151 ? 46.346 23.157 23.265 1.00 33.39 ? 151 VAL A CB  1 
ATOM   1121 C CG1 . VAL A 1 151 ? 46.725 23.368 21.799 1.00 35.70 ? 151 VAL A CG1 1 
ATOM   1122 C CG2 . VAL A 1 151 ? 46.670 24.374 24.030 1.00 34.43 ? 151 VAL A CG2 1 
ATOM   1123 N N   . ARG A 1 152 ? 44.353 21.115 21.800 1.00 32.38 ? 152 ARG A N   1 
ATOM   1124 C CA  . ARG A 1 152 ? 44.129 19.775 21.259 1.00 31.62 ? 152 ARG A CA  1 
ATOM   1125 C C   . ARG A 1 152 ? 44.917 19.653 19.961 1.00 32.27 ? 152 ARG A C   1 
ATOM   1126 O O   . ARG A 1 152 ? 44.872 20.527 19.089 1.00 31.80 ? 152 ARG A O   1 
ATOM   1127 C CB  . ARG A 1 152 ? 42.646 19.574 21.032 1.00 30.87 ? 152 ARG A CB  1 
ATOM   1128 C CG  . ARG A 1 152 ? 42.207 18.252 20.443 1.00 30.73 ? 152 ARG A CG  1 
ATOM   1129 C CD  . ARG A 1 152 ? 40.829 18.344 19.826 1.00 33.31 ? 152 ARG A CD  1 
ATOM   1130 N NE  . ARG A 1 152 ? 39.944 18.883 20.847 1.00 37.84 ? 152 ARG A NE  1 
ATOM   1131 C CZ  . ARG A 1 152 ? 38.940 19.703 20.669 1.00 36.72 ? 152 ARG A CZ  1 
ATOM   1132 N NH1 . ARG A 1 152 ? 38.561 20.091 19.476 1.00 39.56 ? 152 ARG A NH1 1 
ATOM   1133 N NH2 . ARG A 1 152 ? 38.298 20.122 21.722 1.00 38.25 ? 152 ARG A NH2 1 
ATOM   1134 N N   . VAL A 1 153 ? 45.672 18.578 19.855 1.00 33.39 ? 153 VAL A N   1 
ATOM   1135 C CA  . VAL A 1 153 ? 46.538 18.335 18.710 1.00 34.47 ? 153 VAL A CA  1 
ATOM   1136 C C   . VAL A 1 153 ? 46.052 17.034 18.100 1.00 35.29 ? 153 VAL A C   1 
ATOM   1137 O O   . VAL A 1 153 ? 46.203 15.994 18.726 1.00 33.79 ? 153 VAL A O   1 
ATOM   1138 C CB  . VAL A 1 153 ? 47.990 18.213 19.167 1.00 34.29 ? 153 VAL A CB  1 
ATOM   1139 C CG1 . VAL A 1 153 ? 48.885 17.700 18.048 1.00 36.27 ? 153 VAL A CG1 1 
ATOM   1140 C CG2 . VAL A 1 153 ? 48.488 19.552 19.644 1.00 34.49 ? 153 VAL A CG2 1 
ATOM   1141 N N   . LYS A 1 154 ? 45.393 17.105 16.934 1.00 37.59 ? 154 LYS A N   1 
ATOM   1142 C CA  . LYS A 1 154 ? 44.992 15.883 16.226 1.00 40.01 ? 154 LYS A CA  1 
ATOM   1143 C C   . LYS A 1 154 ? 46.113 15.447 15.337 1.00 41.29 ? 154 LYS A C   1 
ATOM   1144 O O   . LYS A 1 154 ? 46.334 16.017 14.301 1.00 41.80 ? 154 LYS A O   1 
ATOM   1145 C CB  . LYS A 1 154 ? 43.658 15.934 15.465 1.00 39.98 ? 154 LYS A CB  1 
ATOM   1146 C CG  . LYS A 1 154 ? 43.290 17.188 14.718 1.00 43.39 ? 154 LYS A CG  1 
ATOM   1147 C CD  . LYS A 1 154 ? 41.988 17.866 15.292 1.00 45.40 ? 154 LYS A CD  1 
ATOM   1148 C CE  . LYS A 1 154 ? 41.142 18.562 14.185 1.00 45.84 ? 154 LYS A CE  1 
ATOM   1149 N NZ  . LYS A 1 154 ? 39.854 19.238 14.744 1.00 47.22 ? 154 LYS A NZ  1 
ATOM   1150 N N   . PHE A 1 155 ? 46.859 14.466 15.826 1.00 43.58 ? 155 PHE A N   1 
ATOM   1151 C CA  . PHE A 1 155 ? 47.909 13.797 15.076 1.00 45.32 ? 155 PHE A CA  1 
ATOM   1152 C C   . PHE A 1 155 ? 47.205 12.676 14.345 1.00 46.18 ? 155 PHE A C   1 
ATOM   1153 O O   . PHE A 1 155 ? 47.850 11.716 13.936 1.00 46.81 ? 155 PHE A O   1 
ATOM   1154 C CB  . PHE A 1 155 ? 49.029 13.264 15.995 1.00 45.27 ? 155 PHE A CB  1 
ATOM   1155 C CG  . PHE A 1 155 ? 48.574 12.230 16.998 1.00 46.59 ? 155 PHE A CG  1 
ATOM   1156 C CD1 . PHE A 1 155 ? 48.704 10.856 16.720 1.00 47.57 ? 155 PHE A CD1 1 
ATOM   1157 C CD2 . PHE A 1 155 ? 48.058 12.619 18.249 1.00 46.51 ? 155 PHE A CD2 1 
ATOM   1158 C CE1 . PHE A 1 155 ? 48.302 9.875  17.667 1.00 47.90 ? 155 PHE A CE1 1 
ATOM   1159 C CE2 . PHE A 1 155 ? 47.642 11.659 19.191 1.00 46.76 ? 155 PHE A CE2 1 
ATOM   1160 C CZ  . PHE A 1 155 ? 47.759 10.279 18.903 1.00 47.60 ? 155 PHE A CZ  1 
ATOM   1161 O OXT . PHE A 1 155 ? 45.971 12.771 14.180 1.00 47.80 ? 155 PHE A OXT 1 
HETATM 1162 S S   . SO4 B 2 .   ? 36.992 33.034 42.897 1.00 90.79 ? 156 SO4 A S   1 
HETATM 1163 O O1  . SO4 B 2 .   ? 37.200 34.386 42.377 1.00 90.45 ? 156 SO4 A O1  1 
HETATM 1164 O O2  . SO4 B 2 .   ? 36.275 32.303 41.848 1.00 92.62 ? 156 SO4 A O2  1 
HETATM 1165 O O3  . SO4 B 2 .   ? 38.211 32.305 43.310 1.00 89.24 ? 156 SO4 A O3  1 
HETATM 1166 O O4  . SO4 B 2 .   ? 36.137 33.185 44.064 1.00 92.93 ? 156 SO4 A O4  1 
HETATM 1167 C C3  . CXE C 3 .   ? 41.019 31.874 24.333 1.00 71.10 ? 157 CXE A C3  1 
HETATM 1168 C C4  . CXE C 3 .   ? 41.271 30.366 24.225 1.00 70.97 ? 157 CXE A C4  1 
HETATM 1169 C C5  . CXE C 3 .   ? 41.896 29.810 25.501 1.00 69.31 ? 157 CXE A C5  1 
HETATM 1170 C C6  . CXE C 3 .   ? 43.422 29.789 25.514 1.00 68.14 ? 157 CXE A C6  1 
HETATM 1171 C C7  . CXE C 3 .   ? 43.909 28.357 25.770 1.00 68.56 ? 157 CXE A C7  1 
HETATM 1172 C C8  . CXE C 3 .   ? 45.393 28.234 26.126 1.00 68.18 ? 157 CXE A C8  1 
HETATM 1173 C C9  . CXE C 3 .   ? 45.805 26.847 26.633 1.00 67.93 ? 157 CXE A C9  1 
HETATM 1174 C C10 . CXE C 3 .   ? 46.347 26.857 28.058 1.00 68.98 ? 157 CXE A C10 1 
HETATM 1175 O O11 . CXE C 3 .   ? 46.175 25.574 28.675 1.00 72.40 ? 157 CXE A O11 1 
HETATM 1176 C C12 . CXE C 3 .   ? 47.063 24.518 28.318 1.00 70.86 ? 157 CXE A C12 1 
HETATM 1177 C C13 . CXE C 3 .   ? 47.882 24.248 29.560 1.00 72.89 ? 157 CXE A C13 1 
HETATM 1178 O O14 . CXE C 3 .   ? 47.968 22.865 29.888 1.00 75.10 ? 157 CXE A O14 1 
HETATM 1179 C C15 . CXE C 3 .   ? 47.948 22.644 31.312 1.00 78.26 ? 157 CXE A C15 1 
HETATM 1180 C C16 . CXE C 3 .   ? 48.643 21.339 31.712 1.00 80.40 ? 157 CXE A C16 1 
HETATM 1181 O O17 . CXE C 3 .   ? 47.762 20.321 32.250 1.00 81.46 ? 157 CXE A O17 1 
HETATM 1182 C C18 . CXE C 3 .   ? 48.192 18.954 32.028 1.00 79.85 ? 157 CXE A C18 1 
HETATM 1183 C C19 . CXE C 3 .   ? 48.501 18.248 33.350 1.00 79.92 ? 157 CXE A C19 1 
HETATM 1184 O O20 . CXE C 3 .   ? 47.820 16.994 33.457 1.00 79.89 ? 157 CXE A O20 1 
HETATM 1185 C C21 . CXE C 3 .   ? 47.186 16.689 34.720 1.00 78.70 ? 157 CXE A C21 1 
HETATM 1186 C C22 . CXE C 3 .   ? 48.230 16.236 35.743 1.00 78.15 ? 157 CXE A C22 1 
HETATM 1187 O O23 . CXE C 3 .   ? 47.660 16.096 37.044 1.00 75.64 ? 157 CXE A O23 1 
HETATM 1188 C C6  . CXE D 3 .   ? 31.129 31.751 23.945 1.00 85.54 ? 200 CXE A C6  1 
HETATM 1189 C C7  . CXE D 3 .   ? 32.499 32.437 23.913 1.00 85.85 ? 200 CXE A C7  1 
HETATM 1190 C C8  . CXE D 3 .   ? 33.371 31.946 25.062 1.00 86.43 ? 200 CXE A C8  1 
HETATM 1191 C C9  . CXE D 3 .   ? 34.730 32.632 25.020 1.00 87.22 ? 200 CXE A C9  1 
HETATM 1192 C C10 . CXE D 3 .   ? 35.751 31.887 25.886 1.00 88.29 ? 200 CXE A C10 1 
HETATM 1193 O O11 . CXE D 3 .   ? 36.906 32.707 26.168 1.00 89.85 ? 200 CXE A O11 1 
HETATM 1194 C C12 . CXE D 3 .   ? 38.020 31.987 26.744 1.00 90.22 ? 200 CXE A C12 1 
HETATM 1195 C C13 . CXE D 3 .   ? 37.866 31.882 28.269 1.00 90.09 ? 200 CXE A C13 1 
HETATM 1196 O O14 . CXE D 3 .   ? 38.501 30.749 28.900 1.00 89.38 ? 200 CXE A O14 1 
HETATM 1197 C C15 . CXE D 3 .   ? 38.100 30.709 30.280 1.00 87.53 ? 200 CXE A C15 1 
HETATM 1198 C C16 . CXE D 3 .   ? 38.685 29.508 30.996 1.00 87.32 ? 200 CXE A C16 1 
HETATM 1199 O O17 . CXE D 3 .   ? 39.636 29.918 31.992 1.00 88.43 ? 200 CXE A O17 1 
HETATM 1200 C C18 . CXE D 3 .   ? 39.780 28.965 33.048 1.00 86.56 ? 200 CXE A C18 1 
HETATM 1201 C C19 . CXE D 3 .   ? 40.973 29.328 33.915 1.00 87.02 ? 200 CXE A C19 1 
HETATM 1202 O O20 . CXE D 3 .   ? 42.163 28.612 33.512 1.00 86.12 ? 200 CXE A O20 1 
HETATM 1203 C C21 . CXE D 3 .   ? 42.713 27.783 34.555 1.00 84.28 ? 200 CXE A C21 1 
HETATM 1204 C C22 . CXE D 3 .   ? 43.699 28.533 35.447 1.00 84.85 ? 200 CXE A C22 1 
HETATM 1205 O O23 . CXE D 3 .   ? 43.364 28.355 36.834 1.00 86.11 ? 200 CXE A O23 1 
HETATM 1206 C C24 . CXE D 3 .   ? 44.370 28.856 37.729 1.00 86.99 ? 200 CXE A C24 1 
HETATM 1207 C C25 . CXE D 3 .   ? 45.472 27.814 38.004 1.00 88.02 ? 200 CXE A C25 1 
HETATM 1208 O O26 . CXE D 3 .   ? 46.417 28.318 38.959 1.00 88.43 ? 200 CXE A O26 1 
HETATM 1209 C C3  . CXE E 3 .   ? 23.600 14.211 31.778 1.00 64.97 ? 300 CXE A C3  1 
HETATM 1210 C C4  . CXE E 3 .   ? 23.824 13.846 33.266 1.00 65.30 ? 300 CXE A C4  1 
HETATM 1211 C C5  . CXE E 3 .   ? 23.131 14.812 34.237 1.00 65.44 ? 300 CXE A C5  1 
HETATM 1212 C C6  . CXE E 3 .   ? 23.746 14.901 35.638 1.00 66.48 ? 300 CXE A C6  1 
HETATM 1213 C C7  . CXE E 3 .   ? 22.952 15.915 36.487 1.00 67.82 ? 300 CXE A C7  1 
HETATM 1214 C C8  . CXE E 3 .   ? 23.101 15.756 38.005 1.00 67.63 ? 300 CXE A C8  1 
HETATM 1215 C C9  . CXE E 3 .   ? 22.286 16.779 38.798 1.00 69.01 ? 300 CXE A C9  1 
HETATM 1216 C C10 . CXE E 3 .   ? 22.627 16.684 40.302 1.00 71.85 ? 300 CXE A C10 1 
HETATM 1217 O O11 . CXE E 3 .   ? 21.928 17.633 41.154 1.00 72.76 ? 300 CXE A O11 1 
HETATM 1218 C C3  . CXE F 3 .   ? 29.522 8.276  28.299 1.00 72.23 ? 400 CXE A C3  1 
HETATM 1219 C C4  . CXE F 3 .   ? 30.966 8.162  27.843 1.00 74.02 ? 400 CXE A C4  1 
HETATM 1220 C C5  . CXE F 3 .   ? 31.166 7.316  26.593 1.00 75.29 ? 400 CXE A C5  1 
HETATM 1221 C C6  . CXE F 3 .   ? 32.072 6.108  26.853 1.00 76.45 ? 400 CXE A C6  1 
HETATM 1222 C C7  . CXE F 3 .   ? 33.157 6.012  25.781 1.00 78.05 ? 400 CXE A C7  1 
HETATM 1223 C C8  . CXE F 3 .   ? 33.103 4.697  25.003 1.00 79.59 ? 400 CXE A C8  1 
HETATM 1224 C C9  . CXE F 3 .   ? 33.819 4.833  23.661 1.00 80.65 ? 400 CXE A C9  1 
HETATM 1225 C C10 . CXE F 3 .   ? 33.718 3.557  22.833 1.00 81.98 ? 400 CXE A C10 1 
HETATM 1226 O O11 . CXE F 3 .   ? 33.134 3.867  21.558 1.00 82.11 ? 400 CXE A O11 1 
HETATM 1227 C C12 . CXE F 3 .   ? 34.000 3.603  20.436 1.00 80.38 ? 400 CXE A C12 1 
HETATM 1228 C C13 . CXE F 3 .   ? 34.427 2.129  20.341 1.00 78.63 ? 400 CXE A C13 1 
HETATM 1229 C C3  . CXE G 3 .   ? 34.582 25.192 53.787 1.00 79.19 ? 500 CXE A C3  1 
HETATM 1230 C C4  . CXE G 3 .   ? 35.587 24.097 53.415 1.00 79.37 ? 500 CXE A C4  1 
HETATM 1231 C C5  . CXE G 3 .   ? 35.099 23.270 52.218 1.00 79.98 ? 500 CXE A C5  1 
HETATM 1232 C C6  . CXE G 3 .   ? 35.192 21.743 52.419 1.00 80.02 ? 500 CXE A C6  1 
HETATM 1233 C C7  . CXE G 3 .   ? 34.069 21.040 51.644 1.00 79.65 ? 500 CXE A C7  1 
HETATM 1234 C C8  . CXE G 3 .   ? 34.532 19.962 50.664 1.00 79.20 ? 500 CXE A C8  1 
HETATM 1235 C C9  . CXE G 3 .   ? 33.787 20.047 49.317 1.00 78.61 ? 500 CXE A C9  1 
HETATM 1236 C C10 . CXE G 3 .   ? 33.847 18.741 48.523 1.00 78.84 ? 500 CXE A C10 1 
HETATM 1237 O O11 . CXE G 3 .   ? 34.746 17.783 49.106 1.00 79.63 ? 500 CXE A O11 1 
HETATM 1238 C C12 . CXE G 3 .   ? 34.339 16.422 48.961 1.00 81.49 ? 500 CXE A C12 1 
HETATM 1239 C C13 . CXE G 3 .   ? 35.538 15.483 49.078 1.00 82.55 ? 500 CXE A C13 1 
HETATM 1240 O O14 . CXE G 3 .   ? 35.639 15.054 50.433 1.00 86.09 ? 500 CXE A O14 1 
HETATM 1241 C C15 . CXE G 3 .   ? 36.845 14.337 50.756 1.00 87.52 ? 500 CXE A C15 1 
HETATM 1242 C C16 . CXE G 3 .   ? 36.607 13.394 51.943 1.00 88.08 ? 500 CXE A C16 1 
HETATM 1243 O O17 . CXE G 3 .   ? 37.037 12.049 51.643 1.00 88.90 ? 500 CXE A O17 1 
HETATM 1244 C C18 . CXE G 3 .   ? 38.265 11.683 52.311 1.00 87.51 ? 500 CXE A C18 1 
HETATM 1245 C C19 . CXE G 3 .   ? 38.803 10.375 51.745 1.00 87.47 ? 500 CXE A C19 1 
HETATM 1246 O O20 . CXE G 3 .   ? 40.022 9.930  52.365 1.00 88.08 ? 500 CXE A O20 1 
HETATM 1247 C C21 . CXE G 3 .   ? 39.859 9.455  53.719 1.00 88.02 ? 500 CXE A C21 1 
HETATM 1248 C C22 . CXE G 3 .   ? 40.445 8.059  53.942 1.00 87.42 ? 500 CXE A C22 1 
HETATM 1249 O O23 . CXE G 3 .   ? 40.146 7.624  55.283 1.00 86.66 ? 500 CXE A O23 1 
HETATM 1250 C CA  . ETA H 4 .   ? 35.968 18.451 26.768 1.00 73.60 ? 501 ETA A CA  1 
HETATM 1251 N N   . ETA H 4 .   ? 36.914 18.152 27.834 1.00 74.12 ? 501 ETA A N   1 
HETATM 1252 C CB  . ETA H 4 .   ? 36.590 18.090 25.394 1.00 73.51 ? 501 ETA A CB  1 
HETATM 1253 O O   . ETA H 4 .   ? 36.079 19.052 24.412 1.00 72.97 ? 501 ETA A O   1 
HETATM 1254 O O   . HOH I 5 .   ? 38.738 15.884 24.772 1.00 64.22 ? 502 HOH A O   1 
HETATM 1255 O O   . HOH I 5 .   ? 44.155 20.424 47.707 1.00 56.11 ? 503 HOH A O   1 
HETATM 1256 O O   . HOH I 5 .   ? 34.744 14.031 38.023 1.00 44.93 ? 504 HOH A O   1 
HETATM 1257 O O   . HOH I 5 .   ? 43.780 30.248 12.701 1.00 50.28 ? 505 HOH A O   1 
HETATM 1258 O O   . HOH I 5 .   ? 42.296 17.315 28.541 1.00 55.68 ? 506 HOH A O   1 
HETATM 1259 O O   . HOH I 5 .   ? 36.703 8.104  11.618 1.00 69.68 ? 507 HOH A O   1 
HETATM 1260 O O   . HOH I 5 .   ? 39.671 19.775 34.637 1.00 55.63 ? 508 HOH A O   1 
HETATM 1261 O O   . HOH I 5 .   ? 37.087 12.063 28.665 1.00 56.71 ? 509 HOH A O   1 
HETATM 1262 O O   . HOH I 5 .   ? 31.601 12.452 35.093 1.00 58.39 ? 510 HOH A O   1 
# 
loop_
_pdbx_poly_seq_scheme.asym_id 
_pdbx_poly_seq_scheme.entity_id 
_pdbx_poly_seq_scheme.seq_id 
_pdbx_poly_seq_scheme.mon_id 
_pdbx_poly_seq_scheme.ndb_seq_num 
_pdbx_poly_seq_scheme.pdb_seq_num 
_pdbx_poly_seq_scheme.auth_seq_num 
_pdbx_poly_seq_scheme.pdb_mon_id 
_pdbx_poly_seq_scheme.auth_mon_id 
_pdbx_poly_seq_scheme.pdb_strand_id 
_pdbx_poly_seq_scheme.pdb_ins_code 
_pdbx_poly_seq_scheme.hetero 
A 1 1   GLU 1   1   1   GLU GLU A . n 
A 1 2   GLY 2   2   2   GLY GLY A . n 
A 1 3   ALA 3   3   3   ALA ALA A . n 
A 1 4   SER 4   4   4   SER SER A . n 
A 1 5   GLY 5   5   5   GLY GLY A . n 
A 1 6   PHE 6   6   6   PHE PHE A . n 
A 1 7   TYR 7   7   7   TYR TYR A . n 
A 1 8   VAL 8   8   8   VAL VAL A . n 
A 1 9   GLN 9   9   9   GLN GLN A . n 
A 1 10  ALA 10  10  10  ALA ALA A . n 
A 1 11  ASP 11  11  11  ASP ASP A . n 
A 1 12  ALA 12  12  12  ALA ALA A . n 
A 1 13  ALA 13  13  13  ALA ALA A . n 
A 1 14  HIS 14  14  14  HIS HIS A . n 
A 1 15  ALA 15  15  15  ALA ALA A . n 
A 1 16  LYS 16  16  16  LYS LYS A . n 
A 1 17  ALA 17  17  17  ALA ALA A . n 
A 1 18  SER 18  18  18  SER SER A . n 
A 1 19  SER 19  19  19  SER SER A . n 
A 1 20  SER 20  20  20  SER SER A . n 
A 1 21  LEU 21  21  21  LEU LEU A . n 
A 1 22  GLY 22  22  22  GLY GLY A . n 
A 1 23  SER 23  23  23  SER SER A . n 
A 1 24  ALA 24  24  24  ALA ALA A . n 
A 1 25  LYS 25  25  25  LYS LYS A . n 
A 1 26  GLY 26  26  26  GLY GLY A . n 
A 1 27  PHE 27  27  27  PHE PHE A . n 
A 1 28  SER 28  28  28  SER SER A . n 
A 1 29  PRO 29  29  29  PRO PRO A . n 
A 1 30  ARG 30  30  30  ARG ARG A . n 
A 1 31  ILE 31  31  31  ILE ILE A . n 
A 1 32  SER 32  32  32  SER SER A . n 
A 1 33  ALA 33  33  33  ALA ALA A . n 
A 1 34  GLY 34  34  34  GLY GLY A . n 
A 1 35  TYR 35  35  35  TYR TYR A . n 
A 1 36  ARG 36  36  36  ARG ARG A . n 
A 1 37  ILE 37  37  37  ILE ILE A . n 
A 1 38  ASN 38  38  38  ASN ASN A . n 
A 1 39  ASP 39  39  39  ASP ASP A . n 
A 1 40  LEU 40  40  40  LEU LEU A . n 
A 1 41  ARG 41  41  41  ARG ARG A . n 
A 1 42  PHE 42  42  42  PHE PHE A . n 
A 1 43  ALA 43  43  43  ALA ALA A . n 
A 1 44  VAL 44  44  44  VAL VAL A . n 
A 1 45  ASP 45  45  45  ASP ASP A . n 
A 1 46  TYR 46  46  46  TYR TYR A . n 
A 1 47  THR 47  47  47  THR THR A . n 
A 1 48  ARG 48  48  48  ARG ARG A . n 
A 1 49  TYR 49  49  49  TYR TYR A . n 
A 1 50  LYS 50  50  50  LYS LYS A . n 
A 1 51  ASN 51  51  51  ASN ASN A . n 
A 1 52  TYR 52  52  52  TYR TYR A . n 
A 1 53  LYS 53  53  53  LYS LYS A . n 
A 1 54  ALA 54  54  54  ALA ALA A . n 
A 1 55  PRO 55  55  55  PRO PRO A . n 
A 1 56  SER 56  56  56  SER SER A . n 
A 1 57  THR 57  57  57  THR THR A . n 
A 1 58  ASP 58  58  58  ASP ASP A . n 
A 1 59  PHE 59  59  59  PHE PHE A . n 
A 1 60  LYS 60  60  60  LYS LYS A . n 
A 1 61  LEU 61  61  61  LEU LEU A . n 
A 1 62  TYR 62  62  62  TYR TYR A . n 
A 1 63  SER 63  63  63  SER SER A . n 
A 1 64  ILE 64  64  64  ILE ILE A . n 
A 1 65  GLY 65  65  65  GLY GLY A . n 
A 1 66  ALA 66  66  66  ALA ALA A . n 
A 1 67  SER 67  67  67  SER SER A . n 
A 1 68  ALA 68  68  68  ALA ALA A . n 
A 1 69  ILE 69  69  69  ILE ILE A . n 
A 1 70  TYR 70  70  70  TYR TYR A . n 
A 1 71  ASP 71  71  71  ASP ASP A . n 
A 1 72  PHE 72  72  72  PHE PHE A . n 
A 1 73  ASP 73  73  73  ASP ASP A . n 
A 1 74  THR 74  74  74  THR THR A . n 
A 1 75  GLN 75  75  75  GLN GLN A . n 
A 1 76  SER 76  76  76  SER SER A . n 
A 1 77  PRO 77  77  77  PRO PRO A . n 
A 1 78  VAL 78  78  78  VAL VAL A . n 
A 1 79  LYS 79  79  79  LYS LYS A . n 
A 1 80  PRO 80  80  80  PRO PRO A . n 
A 1 81  TYR 81  81  81  TYR TYR A . n 
A 1 82  LEU 82  82  82  LEU LEU A . n 
A 1 83  GLY 83  83  83  GLY GLY A . n 
A 1 84  ALA 84  84  84  ALA ALA A . n 
A 1 85  ARG 85  85  85  ARG ARG A . n 
A 1 86  LEU 86  86  86  LEU LEU A . n 
A 1 87  SER 87  87  87  SER SER A . n 
A 1 88  LEU 88  88  88  LEU LEU A . n 
A 1 89  ASN 89  89  89  ASN ASN A . n 
A 1 90  ARG 90  90  90  ARG ARG A . n 
A 1 91  ALA 91  91  91  ALA ALA A . n 
A 1 92  SER 92  92  92  SER SER A . n 
A 1 93  VAL 93  93  93  VAL VAL A . n 
A 1 94  ASP 94  94  94  ASP ASP A . n 
A 1 95  LEU 95  95  95  LEU LEU A . n 
A 1 96  GLY 96  96  96  GLY GLY A . n 
A 1 97  GLY 97  97  97  GLY GLY A . n 
A 1 98  SER 98  98  98  SER SER A . n 
A 1 99  ASP 99  99  99  ASP ASP A . n 
A 1 100 SER 100 100 100 SER SER A . n 
A 1 101 PHE 101 101 101 PHE PHE A . n 
A 1 102 SER 102 102 102 SER SER A . n 
A 1 103 GLN 103 103 103 GLN GLN A . n 
A 1 104 THR 104 104 104 THR THR A . n 
A 1 105 SER 105 105 105 SER SER A . n 
A 1 106 ILE 106 106 106 ILE ILE A . n 
A 1 107 GLY 107 107 107 GLY GLY A . n 
A 1 108 LEU 108 108 108 LEU LEU A . n 
A 1 109 GLY 109 109 109 GLY GLY A . n 
A 1 110 VAL 110 110 110 VAL VAL A . n 
A 1 111 LEU 111 111 111 LEU LEU A . n 
A 1 112 THR 112 112 112 THR THR A . n 
A 1 113 GLY 113 113 113 GLY GLY A . n 
A 1 114 VAL 114 114 114 VAL VAL A . n 
A 1 115 SER 115 115 115 SER SER A . n 
A 1 116 TYR 116 116 116 TYR TYR A . n 
A 1 117 ALA 117 117 117 ALA ALA A . n 
A 1 118 VAL 118 118 118 VAL VAL A . n 
A 1 119 THR 119 119 119 THR THR A . n 
A 1 120 PRO 120 120 120 PRO PRO A . n 
A 1 121 ASN 121 121 121 ASN ASN A . n 
A 1 122 VAL 122 122 122 VAL VAL A . n 
A 1 123 ASP 123 123 123 ASP ASP A . n 
A 1 124 LEU 124 124 124 LEU LEU A . n 
A 1 125 ASP 125 125 125 ASP ASP A . n 
A 1 126 ALA 126 126 126 ALA ALA A . n 
A 1 127 GLY 127 127 127 GLY GLY A . n 
A 1 128 TYR 128 128 128 TYR TYR A . n 
A 1 129 ARG 129 129 129 ARG ARG A . n 
A 1 130 TYR 130 130 130 TYR TYR A . n 
A 1 131 ASN 131 131 131 ASN ASN A . n 
A 1 132 TYR 132 132 132 TYR TYR A . n 
A 1 133 ILE 133 133 133 ILE ILE A . n 
A 1 134 GLY 134 134 134 GLY GLY A . n 
A 1 135 LYS 135 135 135 LYS LYS A . n 
A 1 136 VAL 136 136 136 VAL VAL A . n 
A 1 137 ASN 137 137 137 ASN ASN A . n 
A 1 138 THR 138 138 138 THR THR A . n 
A 1 139 VAL 139 139 139 VAL VAL A . n 
A 1 140 LYS 140 140 140 LYS LYS A . n 
A 1 141 ASN 141 141 141 ASN ASN A . n 
A 1 142 VAL 142 142 142 VAL VAL A . n 
A 1 143 ARG 143 143 143 ARG ARG A . n 
A 1 144 SER 144 144 144 SER SER A . n 
A 1 145 GLY 145 145 145 GLY GLY A . n 
A 1 146 GLU 146 146 146 GLU GLU A . n 
A 1 147 LEU 147 147 147 LEU LEU A . n 
A 1 148 SER 148 148 148 SER SER A . n 
A 1 149 ALA 149 149 149 ALA ALA A . n 
A 1 150 GLY 150 150 150 GLY GLY A . n 
A 1 151 VAL 151 151 151 VAL VAL A . n 
A 1 152 ARG 152 152 152 ARG ARG A . n 
A 1 153 VAL 153 153 153 VAL VAL A . n 
A 1 154 LYS 154 154 154 LYS LYS A . n 
A 1 155 PHE 155 155 155 PHE PHE A . n 
# 
loop_
_pdbx_nonpoly_scheme.asym_id 
_pdbx_nonpoly_scheme.entity_id 
_pdbx_nonpoly_scheme.mon_id 
_pdbx_nonpoly_scheme.ndb_seq_num 
_pdbx_nonpoly_scheme.pdb_seq_num 
_pdbx_nonpoly_scheme.auth_seq_num 
_pdbx_nonpoly_scheme.pdb_mon_id 
_pdbx_nonpoly_scheme.auth_mon_id 
_pdbx_nonpoly_scheme.pdb_strand_id 
_pdbx_nonpoly_scheme.pdb_ins_code 
B 2 SO4 1 156 10  SO4 SO4 A . 
C 3 CXE 1 157 100 CXE CXE A . 
D 3 CXE 1 200 200 CXE CXE A . 
E 3 CXE 1 300 300 CXE CXE A . 
F 3 CXE 1 400 400 CXE CXE A . 
G 3 CXE 1 500 500 CXE CXE A . 
H 4 ETA 1 501 20  ETA ETA A . 
I 5 HOH 1 502 1   HOH HOH A . 
I 5 HOH 2 503 2   HOH HOH A . 
I 5 HOH 3 504 3   HOH HOH A . 
I 5 HOH 4 505 4   HOH HOH A . 
I 5 HOH 5 506 5   HOH HOH A . 
I 5 HOH 6 507 7   HOH HOH A . 
I 5 HOH 7 508 8   HOH HOH A . 
I 5 HOH 8 509 9   HOH HOH A . 
I 5 HOH 9 510 10  HOH HOH A . 
# 
loop_
_pdbx_struct_assembly.id 
_pdbx_struct_assembly.details 
_pdbx_struct_assembly.method_details 
_pdbx_struct_assembly.oligomeric_details 
_pdbx_struct_assembly.oligomeric_count 
1 author_and_software_defined_assembly PQS  monomeric 1 
2 software_defined_assembly            PISA trimeric  3 
# 
loop_
_pdbx_struct_assembly_gen.assembly_id 
_pdbx_struct_assembly_gen.oper_expression 
_pdbx_struct_assembly_gen.asym_id_list 
1 1     A,B,C,D,E,F,G,H,I 
2 1,2,3 A,B,C,D,E,F,G,H,I 
# 
loop_
_pdbx_struct_assembly_prop.biol_id 
_pdbx_struct_assembly_prop.type 
_pdbx_struct_assembly_prop.value 
_pdbx_struct_assembly_prop.details 
2 'ABSA (A^2)' 10960 ? 
2 MORE         -60   ? 
2 'SSA (A^2)'  24350 ? 
# 
loop_
_pdbx_struct_oper_list.id 
_pdbx_struct_oper_list.type 
_pdbx_struct_oper_list.name 
_pdbx_struct_oper_list.symmetry_operation 
_pdbx_struct_oper_list.matrix[1][1] 
_pdbx_struct_oper_list.matrix[1][2] 
_pdbx_struct_oper_list.matrix[1][3] 
_pdbx_struct_oper_list.vector[1] 
_pdbx_struct_oper_list.matrix[2][1] 
_pdbx_struct_oper_list.matrix[2][2] 
_pdbx_struct_oper_list.matrix[2][3] 
_pdbx_struct_oper_list.vector[2] 
_pdbx_struct_oper_list.matrix[3][1] 
_pdbx_struct_oper_list.matrix[3][2] 
_pdbx_struct_oper_list.matrix[3][3] 
_pdbx_struct_oper_list.vector[3] 
1 'identity operation'         1_555 x,y,z         1.0000000000  0.0000000000  0.0000000000 0.0000000000  0.0000000000  
1.0000000000  0.0000000000 0.0000000000  0.0000000000 0.0000000000 1.0000000000 0.0000000000 
2 'crystal symmetry operation' 2_655 -y+1,x-y,z    -0.5000000000 -0.8660254038 0.0000000000 97.3720000000 0.8660254038  
-0.5000000000 0.0000000000 0.0000000000  0.0000000000 0.0000000000 1.0000000000 0.0000000000 
3 'crystal symmetry operation' 3_665 -x+y+1,-x+1,z -0.5000000000 0.8660254038  0.0000000000 48.6860000000 -0.8660254038 
-0.5000000000 0.0000000000 84.3266256173 0.0000000000 0.0000000000 1.0000000000 0.0000000000 
# 
loop_
_pdbx_audit_revision_history.ordinal 
_pdbx_audit_revision_history.data_content_type 
_pdbx_audit_revision_history.major_revision 
_pdbx_audit_revision_history.minor_revision 
_pdbx_audit_revision_history.revision_date 
1 'Structure model' 1 0 2003-07-22 
2 'Structure model' 1 1 2008-04-29 
3 'Structure model' 1 2 2011-07-13 
# 
_pdbx_audit_revision_details.ordinal             1 
_pdbx_audit_revision_details.revision_ordinal    1 
_pdbx_audit_revision_details.data_content_type   'Structure model' 
_pdbx_audit_revision_details.provider            repository 
_pdbx_audit_revision_details.type                'Initial release' 
_pdbx_audit_revision_details.description         ? 
# 
loop_
_pdbx_audit_revision_group.ordinal 
_pdbx_audit_revision_group.revision_ordinal 
_pdbx_audit_revision_group.data_content_type 
_pdbx_audit_revision_group.group 
1 2 'Structure model' 'Version format compliance' 
2 3 'Structure model' Advisory                    
3 3 'Structure model' 'Derived calculations'      
4 3 'Structure model' 'Version format compliance' 
# 
_pdbx_refine_tls.id               1 
_pdbx_refine_tls.details          ? 
_pdbx_refine_tls.method           refined 
_pdbx_refine_tls.origin_x         37.1490 
_pdbx_refine_tls.origin_y         16.9830 
_pdbx_refine_tls.origin_z         33.0080 
_pdbx_refine_tls.T[1][1]          0.0567 
_pdbx_refine_tls.T[2][2]          0.1960 
_pdbx_refine_tls.T[3][3]          0.1666 
_pdbx_refine_tls.T[1][2]          -0.0422 
_pdbx_refine_tls.T[1][3]          -0.0747 
_pdbx_refine_tls.T[2][3]          -0.0503 
_pdbx_refine_tls.L[1][1]          3.3852 
_pdbx_refine_tls.L[2][2]          3.8066 
_pdbx_refine_tls.L[3][3]          5.2740 
_pdbx_refine_tls.L[1][2]          1.0316 
_pdbx_refine_tls.L[1][3]          -0.6774 
_pdbx_refine_tls.L[2][3]          -0.5308 
_pdbx_refine_tls.S[1][1]          0.1487 
_pdbx_refine_tls.S[1][2]          -0.1624 
_pdbx_refine_tls.S[1][3]          -0.1803 
_pdbx_refine_tls.S[2][1]          0.1476 
_pdbx_refine_tls.S[2][2]          -0.0737 
_pdbx_refine_tls.S[2][3]          0.0617 
_pdbx_refine_tls.S[3][1]          0.2167 
_pdbx_refine_tls.S[3][2]          -0.2243 
_pdbx_refine_tls.S[3][3]          -0.0750 
_pdbx_refine_tls.pdbx_refine_id   'X-RAY DIFFRACTION' 
# 
loop_
_pdbx_refine_tls_group.id 
_pdbx_refine_tls_group.refine_tls_id 
_pdbx_refine_tls_group.beg_label_asym_id 
_pdbx_refine_tls_group.beg_label_seq_id 
_pdbx_refine_tls_group.beg_auth_seq_id 
_pdbx_refine_tls_group.end_label_asym_id 
_pdbx_refine_tls_group.end_label_seq_id 
_pdbx_refine_tls_group.end_auth_seq_id 
_pdbx_refine_tls_group.selection 
_pdbx_refine_tls_group.beg_auth_asym_id 
_pdbx_refine_tls_group.end_auth_asym_id 
_pdbx_refine_tls_group.pdbx_refine_id 
_pdbx_refine_tls_group.selection_details 
1 1 A 1 1   A 155 155 ? A A 'X-RAY DIFFRACTION' ? 
2 1 C ? 157 G ?   500 ? A A 'X-RAY DIFFRACTION' ? 
# 
loop_
_software.name 
_software.classification 
_software.version 
_software.citation_id 
_software.pdbx_ordinal 
REFMAC    refinement       5.1.19 ? 1 
DENZO     'data reduction' .      ? 2 
SCALEPACK 'data scaling'   .      ? 3 
MLPHARE   phasing          .      ? 4 
# 
loop_
_pdbx_validate_rmsd_angle.id 
_pdbx_validate_rmsd_angle.PDB_model_num 
_pdbx_validate_rmsd_angle.auth_atom_id_1 
_pdbx_validate_rmsd_angle.auth_asym_id_1 
_pdbx_validate_rmsd_angle.auth_comp_id_1 
_pdbx_validate_rmsd_angle.auth_seq_id_1 
_pdbx_validate_rmsd_angle.PDB_ins_code_1 
_pdbx_validate_rmsd_angle.label_alt_id_1 
_pdbx_validate_rmsd_angle.auth_atom_id_2 
_pdbx_validate_rmsd_angle.auth_asym_id_2 
_pdbx_validate_rmsd_angle.auth_comp_id_2 
_pdbx_validate_rmsd_angle.auth_seq_id_2 
_pdbx_validate_rmsd_angle.PDB_ins_code_2 
_pdbx_validate_rmsd_angle.label_alt_id_2 
_pdbx_validate_rmsd_angle.auth_atom_id_3 
_pdbx_validate_rmsd_angle.auth_asym_id_3 
_pdbx_validate_rmsd_angle.auth_comp_id_3 
_pdbx_validate_rmsd_angle.auth_seq_id_3 
_pdbx_validate_rmsd_angle.PDB_ins_code_3 
_pdbx_validate_rmsd_angle.label_alt_id_3 
_pdbx_validate_rmsd_angle.angle_value 
_pdbx_validate_rmsd_angle.angle_target_value 
_pdbx_validate_rmsd_angle.angle_deviation 
_pdbx_validate_rmsd_angle.angle_standard_deviation 
_pdbx_validate_rmsd_angle.linker_flag 
1 1 CB A ASP 73  ? ? CG A ASP 73  ? ? OD2 A ASP 73  ? ? 124.18 118.30 5.88 0.90 N 
2 1 CB A ASP 125 ? ? CG A ASP 125 ? ? OD2 A ASP 125 ? ? 124.99 118.30 6.69 0.90 N 
# 
loop_
_pdbx_validate_torsion.id 
_pdbx_validate_torsion.PDB_model_num 
_pdbx_validate_torsion.auth_comp_id 
_pdbx_validate_torsion.auth_asym_id 
_pdbx_validate_torsion.auth_seq_id 
_pdbx_validate_torsion.PDB_ins_code 
_pdbx_validate_torsion.label_alt_id 
_pdbx_validate_torsion.phi 
_pdbx_validate_torsion.psi 
1 1 PHE A 6   ? ? -35.77  143.29  
2 1 ASN A 38  ? ? 46.61   -136.02 
3 1 THR A 74  ? ? -121.41 -163.41 
4 1 GLN A 75  ? ? -99.09  43.38   
5 1 ASN A 137 ? ? 33.25   74.78   
6 1 THR A 138 ? ? 100.66  -54.12  
# 
loop_
_pdbx_unobs_or_zero_occ_atoms.id 
_pdbx_unobs_or_zero_occ_atoms.PDB_model_num 
_pdbx_unobs_or_zero_occ_atoms.polymer_flag 
_pdbx_unobs_or_zero_occ_atoms.occupancy_flag 
_pdbx_unobs_or_zero_occ_atoms.auth_asym_id 
_pdbx_unobs_or_zero_occ_atoms.auth_comp_id 
_pdbx_unobs_or_zero_occ_atoms.auth_seq_id 
_pdbx_unobs_or_zero_occ_atoms.PDB_ins_code 
_pdbx_unobs_or_zero_occ_atoms.auth_atom_id 
_pdbx_unobs_or_zero_occ_atoms.label_alt_id 
_pdbx_unobs_or_zero_occ_atoms.label_asym_id 
_pdbx_unobs_or_zero_occ_atoms.label_comp_id 
_pdbx_unobs_or_zero_occ_atoms.label_seq_id 
_pdbx_unobs_or_zero_occ_atoms.label_atom_id 
1  1 Y 1 A GLU 1   ? CG  ? A GLU 1  CG  
2  1 Y 1 A GLU 1   ? CD  ? A GLU 1  CD  
3  1 Y 1 A GLU 1   ? OE1 ? A GLU 1  OE1 
4  1 Y 1 A GLU 1   ? OE2 ? A GLU 1  OE2 
5  1 Y 1 A LYS 53  ? CG  ? A LYS 53 CG  
6  1 Y 1 A LYS 53  ? CD  ? A LYS 53 CD  
7  1 Y 1 A LYS 53  ? CE  ? A LYS 53 CE  
8  1 Y 1 A LYS 53  ? NZ  ? A LYS 53 NZ  
9  1 Y 1 A LYS 79  ? CG  ? A LYS 79 CG  
10 1 Y 1 A LYS 79  ? CD  ? A LYS 79 CD  
11 1 Y 1 A LYS 79  ? CE  ? A LYS 79 CE  
12 1 Y 1 A LYS 79  ? NZ  ? A LYS 79 NZ  
13 1 N 1 A CXE 157 ? C1  ? C CXE 1  C1  
14 1 N 1 A CXE 157 ? C2  ? C CXE 1  C2  
15 1 N 1 A CXE 157 ? C24 ? C CXE 1  C24 
16 1 N 1 A CXE 157 ? C25 ? C CXE 1  C25 
17 1 N 1 A CXE 157 ? O26 ? C CXE 1  O26 
18 1 N 1 A CXE 200 ? C1  ? D CXE 1  C1  
19 1 N 1 A CXE 200 ? C2  ? D CXE 1  C2  
20 1 N 1 A CXE 200 ? C3  ? D CXE 1  C3  
21 1 N 1 A CXE 200 ? C4  ? D CXE 1  C4  
22 1 N 1 A CXE 200 ? C5  ? D CXE 1  C5  
23 1 N 1 A CXE 300 ? C1  ? E CXE 1  C1  
24 1 N 1 A CXE 300 ? C2  ? E CXE 1  C2  
25 1 N 1 A CXE 300 ? C12 ? E CXE 1  C12 
26 1 N 1 A CXE 300 ? C13 ? E CXE 1  C13 
27 1 N 1 A CXE 300 ? O14 ? E CXE 1  O14 
28 1 N 1 A CXE 300 ? C15 ? E CXE 1  C15 
29 1 N 1 A CXE 300 ? C16 ? E CXE 1  C16 
30 1 N 1 A CXE 300 ? O17 ? E CXE 1  O17 
31 1 N 1 A CXE 300 ? C18 ? E CXE 1  C18 
32 1 N 1 A CXE 300 ? C19 ? E CXE 1  C19 
33 1 N 1 A CXE 300 ? O20 ? E CXE 1  O20 
34 1 N 1 A CXE 300 ? C21 ? E CXE 1  C21 
35 1 N 1 A CXE 300 ? C22 ? E CXE 1  C22 
36 1 N 1 A CXE 300 ? O23 ? E CXE 1  O23 
37 1 N 1 A CXE 300 ? C24 ? E CXE 1  C24 
38 1 N 1 A CXE 300 ? C25 ? E CXE 1  C25 
39 1 N 1 A CXE 300 ? O26 ? E CXE 1  O26 
40 1 N 1 A CXE 400 ? C1  ? F CXE 1  C1  
41 1 N 1 A CXE 400 ? C2  ? F CXE 1  C2  
42 1 N 1 A CXE 400 ? O14 ? F CXE 1  O14 
43 1 N 1 A CXE 400 ? C15 ? F CXE 1  C15 
44 1 N 1 A CXE 400 ? C16 ? F CXE 1  C16 
45 1 N 1 A CXE 400 ? O17 ? F CXE 1  O17 
46 1 N 1 A CXE 400 ? C18 ? F CXE 1  C18 
47 1 N 1 A CXE 400 ? C19 ? F CXE 1  C19 
48 1 N 1 A CXE 400 ? O20 ? F CXE 1  O20 
49 1 N 1 A CXE 400 ? C21 ? F CXE 1  C21 
50 1 N 1 A CXE 400 ? C22 ? F CXE 1  C22 
51 1 N 1 A CXE 400 ? O23 ? F CXE 1  O23 
52 1 N 1 A CXE 400 ? C24 ? F CXE 1  C24 
53 1 N 1 A CXE 400 ? C25 ? F CXE 1  C25 
54 1 N 1 A CXE 400 ? O26 ? F CXE 1  O26 
55 1 N 1 A CXE 500 ? C1  ? G CXE 1  C1  
56 1 N 1 A CXE 500 ? C2  ? G CXE 1  C2  
57 1 N 1 A CXE 500 ? C24 ? G CXE 1  C24 
58 1 N 1 A CXE 500 ? C25 ? G CXE 1  C25 
59 1 N 1 A CXE 500 ? O26 ? G CXE 1  O26 
# 
loop_
_pdbx_entity_nonpoly.entity_id 
_pdbx_entity_nonpoly.name 
_pdbx_entity_nonpoly.comp_id 
2 'SULFATE ION'                          SO4 
3 'PENTAETHYLENE GLYCOL MONODECYL ETHER' CXE 
4 ETHANOLAMINE                           ETA 
5 water                                  HOH 
# 
