# Supplementary material for: Assessing Wolbachia circulation in wild populations of phlebotomine sand flies from Spain and Morocco: implications for control of leishmaniasis
Source: Parasit Vectors. 2025 Apr 26;18:155. doi: 10.1186/s13071-025-06771-6 (PMC12032678; doi:10.1186/s13071-025-06771-6)
Supplement: Supplementary file 1 — Additional File 1: Dataset S1. Structural predictions of WSP for each of the Wolbachia haplotypes found in the sand flies in this study. Prediction confidence values are shown. The input amino acid sequence as well as templates used in modelling from PDB100 are shown. [file 13071_2025_6771_MOESM1_ESM.zip › Phlebotomuslongicuspis_02e8e/Phlebotomuslongicuspis_02e8e_env/templates_101/2maf.cif]

data_2MAF
# 
_entry.id   2MAF 
# 
_audit_conform.dict_name       mmcif_pdbx.dic 
_audit_conform.dict_version    5.279 
_audit_conform.dict_location   http://mmcif.pdb.org/dictionaries/ascii/mmcif_pdbx.dic 
# 
loop_
_database_2.database_id 
_database_2.database_code 
PDB   2MAF         
RCSB  RCSB103410   
BMRB  19343        
WWPDB D_1000103410 
# 
_pdbx_database_related.db_id          19343 
_pdbx_database_related.db_name        BMRB 
_pdbx_database_related.content_type   unspecified 
_pdbx_database_related.details        . 
# 
_pdbx_database_status.deposit_site                    BMRB 
_pdbx_database_status.entry_id                        2MAF 
_pdbx_database_status.process_site                    RCSB 
_pdbx_database_status.recvd_initial_deposition_date   2013-07-08 
_pdbx_database_status.SG_entry                        ? 
_pdbx_database_status.status_code                     REL 
_pdbx_database_status.status_code_mr                  REL 
_pdbx_database_status.status_code_sf                  ? 
_pdbx_database_status.status_code_cs                  REL 
_pdbx_database_status.methods_development_category    ? 
_pdbx_database_status.pdb_format_compatible           Y 
# 
loop_
_audit_author.name 
_audit_author.pdbx_ordinal 
'Columbus, L.'  1 
'Fox, D.A.'     2 
'Larsson, P.'   3 
'Lo, R.H.'      4 
'Kroncke, B.M.' 5 
'Kasson, P.M.'  6 
# 
_citation.id                        primary 
_citation.title                     
;Structure of the Neisserial outer membrane protein Opa60: loop flexibility essential to receptor recognition and bacterial engulfment.
;
_citation.journal_abbrev            J.Am.Chem.Soc. 
_citation.journal_volume            136 
_citation.page_first                9938 
_citation.page_last                 9946 
_citation.year                      2014 
_citation.journal_id_ASTM           JACSAT 
_citation.country                   US 
_citation.journal_id_ISSN           0002-7863 
_citation.journal_id_CSD            0004 
_citation.book_publisher            ? 
_citation.pdbx_database_id_PubMed   24813921 
_citation.pdbx_database_id_DOI      10.1021/ja503093y 
# 
loop_
_citation_author.citation_id 
_citation_author.name 
_citation_author.ordinal 
primary 'Fox, D.A.'     1 
primary 'Larsson, P.'   2 
primary 'Lo, R.H.'      3 
primary 'Kroncke, B.M.' 4 
primary 'Kasson, P.M.'  5 
primary 'Columbus, L.'  6 
# 
_entity.id                         1 
_entity.type                       polymer 
_entity.src_method                 man 
_entity.pdbx_description           'Opacity protein opA60' 
_entity.formula_weight             27115.068 
_entity.pdbx_number_of_molecules   1 
_entity.pdbx_ec                    ? 
_entity.pdbx_mutation              ? 
_entity.pdbx_fragment              ? 
_entity.details                    ? 
# 
_entity_poly.entity_id                      1 
_entity_poly.type                           'polypeptide(L)' 
_entity_poly.nstd_linkage                   no 
_entity_poly.nstd_monomer                   no 
_entity_poly.pdbx_seq_one_letter_code       
;ASEDGGRGPYVQADLAYAYEHITHDYPEPTAPNKNKISTVSDYFRNIRTRSVHPRVSVGYDFGGWRIAADYARYRKWNNN
KYSVNIENVRIRKENGIRIDRKTENQENGTFHAVSSLGLSAIYDFQINDKFKPYIGARVAYGHVRHSIDSTKKTIEVTTV
PSNAPNGAVTTYNTDPKTQNDYQSNSIRRVGLGVIAGVGFDITPKLTLDAGYRYHNWGRLENTRFKTHEASLGVRYRF
;
_entity_poly.pdbx_seq_one_letter_code_can   
;ASEDGGRGPYVQADLAYAYEHITHDYPEPTAPNKNKISTVSDYFRNIRTRSVHPRVSVGYDFGGWRIAADYARYRKWNNN
KYSVNIENVRIRKENGIRIDRKTENQENGTFHAVSSLGLSAIYDFQINDKFKPYIGARVAYGHVRHSIDSTKKTIEVTTV
PSNAPNGAVTTYNTDPKTQNDYQSNSIRRVGLGVIAGVGFDITPKLTLDAGYRYHNWGRLENTRFKTHEASLGVRYRF
;
_entity_poly.pdbx_strand_id                 A 
_entity_poly.pdbx_target_identifier         ? 
# 
loop_
_entity_poly_seq.entity_id 
_entity_poly_seq.num 
_entity_poly_seq.mon_id 
_entity_poly_seq.hetero 
1 1   ALA n 
1 2   SER n 
1 3   GLU n 
1 4   ASP n 
1 5   GLY n 
1 6   GLY n 
1 7   ARG n 
1 8   GLY n 
1 9   PRO n 
1 10  TYR n 
1 11  VAL n 
1 12  GLN n 
1 13  ALA n 
1 14  ASP n 
1 15  LEU n 
1 16  ALA n 
1 17  TYR n 
1 18  ALA n 
1 19  TYR n 
1 20  GLU n 
1 21  HIS n 
1 22  ILE n 
1 23  THR n 
1 24  HIS n 
1 25  ASP n 
1 26  TYR n 
1 27  PRO n 
1 28  GLU n 
1 29  PRO n 
1 30  THR n 
1 31  ALA n 
1 32  PRO n 
1 33  ASN n 
1 34  LYS n 
1 35  ASN n 
1 36  LYS n 
1 37  ILE n 
1 38  SER n 
1 39  THR n 
1 40  VAL n 
1 41  SER n 
1 42  ASP n 
1 43  TYR n 
1 44  PHE n 
1 45  ARG n 
1 46  ASN n 
1 47  ILE n 
1 48  ARG n 
1 49  THR n 
1 50  ARG n 
1 51  SER n 
1 52  VAL n 
1 53  HIS n 
1 54  PRO n 
1 55  ARG n 
1 56  VAL n 
1 57  SER n 
1 58  VAL n 
1 59  GLY n 
1 60  TYR n 
1 61  ASP n 
1 62  PHE n 
1 63  GLY n 
1 64  GLY n 
1 65  TRP n 
1 66  ARG n 
1 67  ILE n 
1 68  ALA n 
1 69  ALA n 
1 70  ASP n 
1 71  TYR n 
1 72  ALA n 
1 73  ARG n 
1 74  TYR n 
1 75  ARG n 
1 76  LYS n 
1 77  TRP n 
1 78  ASN n 
1 79  ASN n 
1 80  ASN n 
1 81  LYS n 
1 82  TYR n 
1 83  SER n 
1 84  VAL n 
1 85  ASN n 
1 86  ILE n 
1 87  GLU n 
1 88  ASN n 
1 89  VAL n 
1 90  ARG n 
1 91  ILE n 
1 92  ARG n 
1 93  LYS n 
1 94  GLU n 
1 95  ASN n 
1 96  GLY n 
1 97  ILE n 
1 98  ARG n 
1 99  ILE n 
1 100 ASP n 
1 101 ARG n 
1 102 LYS n 
1 103 THR n 
1 104 GLU n 
1 105 ASN n 
1 106 GLN n 
1 107 GLU n 
1 108 ASN n 
1 109 GLY n 
1 110 THR n 
1 111 PHE n 
1 112 HIS n 
1 113 ALA n 
1 114 VAL n 
1 115 SER n 
1 116 SER n 
1 117 LEU n 
1 118 GLY n 
1 119 LEU n 
1 120 SER n 
1 121 ALA n 
1 122 ILE n 
1 123 TYR n 
1 124 ASP n 
1 125 PHE n 
1 126 GLN n 
1 127 ILE n 
1 128 ASN n 
1 129 ASP n 
1 130 LYS n 
1 131 PHE n 
1 132 LYS n 
1 133 PRO n 
1 134 TYR n 
1 135 ILE n 
1 136 GLY n 
1 137 ALA n 
1 138 ARG n 
1 139 VAL n 
1 140 ALA n 
1 141 TYR n 
1 142 GLY n 
1 143 HIS n 
1 144 VAL n 
1 145 ARG n 
1 146 HIS n 
1 147 SER n 
1 148 ILE n 
1 149 ASP n 
1 150 SER n 
1 151 THR n 
1 152 LYS n 
1 153 LYS n 
1 154 THR n 
1 155 ILE n 
1 156 GLU n 
1 157 VAL n 
1 158 THR n 
1 159 THR n 
1 160 VAL n 
1 161 PRO n 
1 162 SER n 
1 163 ASN n 
1 164 ALA n 
1 165 PRO n 
1 166 ASN n 
1 167 GLY n 
1 168 ALA n 
1 169 VAL n 
1 170 THR n 
1 171 THR n 
1 172 TYR n 
1 173 ASN n 
1 174 THR n 
1 175 ASP n 
1 176 PRO n 
1 177 LYS n 
1 178 THR n 
1 179 GLN n 
1 180 ASN n 
1 181 ASP n 
1 182 TYR n 
1 183 GLN n 
1 184 SER n 
1 185 ASN n 
1 186 SER n 
1 187 ILE n 
1 188 ARG n 
1 189 ARG n 
1 190 VAL n 
1 191 GLY n 
1 192 LEU n 
1 193 GLY n 
1 194 VAL n 
1 195 ILE n 
1 196 ALA n 
1 197 GLY n 
1 198 VAL n 
1 199 GLY n 
1 200 PHE n 
1 201 ASP n 
1 202 ILE n 
1 203 THR n 
1 204 PRO n 
1 205 LYS n 
1 206 LEU n 
1 207 THR n 
1 208 LEU n 
1 209 ASP n 
1 210 ALA n 
1 211 GLY n 
1 212 TYR n 
1 213 ARG n 
1 214 TYR n 
1 215 HIS n 
1 216 ASN n 
1 217 TRP n 
1 218 GLY n 
1 219 ARG n 
1 220 LEU n 
1 221 GLU n 
1 222 ASN n 
1 223 THR n 
1 224 ARG n 
1 225 PHE n 
1 226 LYS n 
1 227 THR n 
1 228 HIS n 
1 229 GLU n 
1 230 ALA n 
1 231 SER n 
1 232 LEU n 
1 233 GLY n 
1 234 VAL n 
1 235 ARG n 
1 236 TYR n 
1 237 ARG n 
1 238 PHE n 
# 
_entity_src_gen.entity_id                          1 
_entity_src_gen.pdbx_src_id                        1 
_entity_src_gen.pdbx_alt_source_flag               sample 
_entity_src_gen.pdbx_seq_type                      ? 
_entity_src_gen.pdbx_beg_seq_num                   ? 
_entity_src_gen.pdbx_end_seq_num                   ? 
_entity_src_gen.gene_src_common_name               ? 
_entity_src_gen.gene_src_genus                     ? 
_entity_src_gen.pdbx_gene_src_gene                 'opaH, opaI' 
_entity_src_gen.gene_src_species                   ? 
_entity_src_gen.gene_src_strain                    MS11 
_entity_src_gen.gene_src_tissue                    ? 
_entity_src_gen.gene_src_tissue_fraction           ? 
_entity_src_gen.gene_src_details                   ? 
_entity_src_gen.pdbx_gene_src_fragment             ? 
_entity_src_gen.pdbx_gene_src_scientific_name      'Neisseria gonorrhoeae' 
_entity_src_gen.pdbx_gene_src_ncbi_taxonomy_id     485 
_entity_src_gen.pdbx_gene_src_variant              ? 
_entity_src_gen.pdbx_gene_src_cell_line            ? 
_entity_src_gen.pdbx_gene_src_atcc                 ? 
_entity_src_gen.pdbx_gene_src_organ                ? 
_entity_src_gen.pdbx_gene_src_organelle            ? 
_entity_src_gen.pdbx_gene_src_cell                 ? 
_entity_src_gen.pdbx_gene_src_cellular_location    ? 
_entity_src_gen.host_org_common_name               ? 
_entity_src_gen.pdbx_host_org_scientific_name      'Escherichia coli' 
_entity_src_gen.pdbx_host_org_ncbi_taxonomy_id     469008 
_entity_src_gen.host_org_genus                     ? 
_entity_src_gen.pdbx_host_org_gene                 ? 
_entity_src_gen.pdbx_host_org_organ                ? 
_entity_src_gen.host_org_species                   ? 
_entity_src_gen.pdbx_host_org_tissue               ? 
_entity_src_gen.pdbx_host_org_tissue_fraction      ? 
_entity_src_gen.pdbx_host_org_strain               'BL21(DE3)' 
_entity_src_gen.pdbx_host_org_variant              ? 
_entity_src_gen.pdbx_host_org_cell_line            ? 
_entity_src_gen.pdbx_host_org_atcc                 ? 
_entity_src_gen.pdbx_host_org_culture_collection   ? 
_entity_src_gen.pdbx_host_org_cell                 ? 
_entity_src_gen.pdbx_host_org_organelle            ? 
_entity_src_gen.pdbx_host_org_cellular_location    ? 
_entity_src_gen.pdbx_host_org_vector_type          ? 
_entity_src_gen.pdbx_host_org_vector               pET28b 
_entity_src_gen.host_org_details                   ? 
_entity_src_gen.expression_system_id               ? 
_entity_src_gen.plasmid_name                       ? 
_entity_src_gen.plasmid_details                    ? 
_entity_src_gen.pdbx_description                   ? 
# 
_struct_ref.id                         1 
_struct_ref.db_name                    UNP 
_struct_ref.db_code                    OPAH_NEIGO 
_struct_ref.pdbx_db_accession          Q04884 
_struct_ref.entity_id                  1 
_struct_ref.pdbx_seq_one_letter_code   
;ASEDGGRGPYVQADLAYAYEHITHDYPEPTAPNKNKISTVSDYFRNIRTRSVHPRVSVGYDFGGWRIAADYARYRKWNNN
KYSVNIENVRIRKENGIRIDRKTENQENGTFHAVSSLGLSAIYDFQINDKFKPYIGARVAYGHVRHSIDSTKKTIEVTTV
PSNAPNGAVTTYNTDPKTQNDYQSNSIRRVGLGVIAGVGFDITPKLTLDAGYRYHNWGRLENTRFKTHEASLGVRYRF
;
_struct_ref.pdbx_align_begin           1 
_struct_ref.pdbx_db_isoform            ? 
# 
_struct_ref_seq.align_id                      1 
_struct_ref_seq.ref_id                        1 
_struct_ref_seq.pdbx_PDB_id_code              2MAF 
_struct_ref_seq.pdbx_strand_id                A 
_struct_ref_seq.seq_align_beg                 1 
_struct_ref_seq.pdbx_seq_align_beg_ins_code   ? 
_struct_ref_seq.seq_align_end                 238 
_struct_ref_seq.pdbx_seq_align_end_ins_code   ? 
_struct_ref_seq.pdbx_db_accession             Q04884 
_struct_ref_seq.db_align_beg                  1 
_struct_ref_seq.pdbx_db_align_beg_ins_code    ? 
_struct_ref_seq.db_align_end                  238 
_struct_ref_seq.pdbx_db_align_end_ins_code    ? 
_struct_ref_seq.pdbx_auth_seq_align_beg       1 
_struct_ref_seq.pdbx_auth_seq_align_end       238 
# 
loop_
_chem_comp.id 
_chem_comp.type 
_chem_comp.mon_nstd_flag 
_chem_comp.name 
_chem_comp.pdbx_synonyms 
_chem_comp.formula 
_chem_comp.formula_weight 
ALA 'L-peptide linking' y ALANINE         ? 'C3 H7 N O2'     89.093  
ARG 'L-peptide linking' y ARGININE        ? 'C6 H15 N4 O2 1' 175.209 
ASN 'L-peptide linking' y ASPARAGINE      ? 'C4 H8 N2 O3'    132.118 
ASP 'L-peptide linking' y 'ASPARTIC ACID' ? 'C4 H7 N O4'     133.103 
GLN 'L-peptide linking' y GLUTAMINE       ? 'C5 H10 N2 O3'   146.144 
GLU 'L-peptide linking' y 'GLUTAMIC ACID' ? 'C5 H9 N O4'     147.129 
GLY 'peptide linking'   y GLYCINE         ? 'C2 H5 N O2'     75.067  
HIS 'L-peptide linking' y HISTIDINE       ? 'C6 H10 N3 O2 1' 156.162 
ILE 'L-peptide linking' y ISOLEUCINE      ? 'C6 H13 N O2'    131.173 
LEU 'L-peptide linking' y LEUCINE         ? 'C6 H13 N O2'    131.173 
LYS 'L-peptide linking' y LYSINE          ? 'C6 H15 N2 O2 1' 147.195 
PHE 'L-peptide linking' y PHENYLALANINE   ? 'C9 H11 N O2'    165.189 
PRO 'L-peptide linking' y PROLINE         ? 'C5 H9 N O2'     115.130 
SER 'L-peptide linking' y SERINE          ? 'C3 H7 N O3'     105.093 
THR 'L-peptide linking' y THREONINE       ? 'C4 H9 N O3'     119.119 
TRP 'L-peptide linking' y TRYPTOPHAN      ? 'C11 H12 N2 O2'  204.225 
TYR 'L-peptide linking' y TYROSINE        ? 'C9 H11 N O3'    181.189 
VAL 'L-peptide linking' y VALINE          ? 'C5 H11 N O2'    117.146 
# 
loop_
_pdbx_nmr_exptl.conditions_id 
_pdbx_nmr_exptl.experiment_id 
_pdbx_nmr_exptl.solution_id 
_pdbx_nmr_exptl.type 
1 1 1 '2D 1H-15N HSQC'  
1 2 1 '3D HN(COCA)CB'   
1 3 1 '3D HNCACB'       
1 4 1 '3D HNCO'         
1 5 1 '3D HNCA'         
1 6 1 '3D 1H-15N NOESY' 
1 7 1 '3D HN(CO)CA'     
1 8 1 '3D HN(CA)CO'     
# 
_pdbx_nmr_exptl_sample_conditions.conditions_id       1 
_pdbx_nmr_exptl_sample_conditions.ionic_strength      ? 
_pdbx_nmr_exptl_sample_conditions.pH                  6.2 
_pdbx_nmr_exptl_sample_conditions.pressure            ambient 
_pdbx_nmr_exptl_sample_conditions.pressure_units      ? 
_pdbx_nmr_exptl_sample_conditions.temperature         313 
_pdbx_nmr_exptl_sample_conditions.temperature_units   K 
# 
_pdbx_nmr_sample_details.contents         
;800 uM [U-100% 13C; U-100% 15N; U-80% 2H] OPA60, 150 mM Dodecyl Phosphcholine, 20 mM sodium phosphate, 150 mM sodium chloride, 90% H2O/10% D2O
;
_pdbx_nmr_sample_details.solution_id      1 
_pdbx_nmr_sample_details.solvent_system   '90% H2O/10% D2O' 
# 
loop_
_pdbx_nmr_spectrometer.field_strength 
_pdbx_nmr_spectrometer.manufacturer 
_pdbx_nmr_spectrometer.model 
_pdbx_nmr_spectrometer.spectrometer_id 
_pdbx_nmr_spectrometer.type 
600 Bruker Avance 1 'Bruker Avance' 
800 Bruker Avance 2 'Bruker Avance' 
# 
_pdbx_nmr_refine.entry_id           2MAF 
_pdbx_nmr_refine.method             'molecular dynamics' 
_pdbx_nmr_refine.details            
'20 lowest energy structures from simulated annealing experiment embedded in lipid bilayer with MD experiment of 100 ns.' 
_pdbx_nmr_refine.software_ordinal   1 
# 
_pdbx_nmr_ensemble.average_constraint_violations_per_residue     ? 
_pdbx_nmr_ensemble.average_constraints_per_residue               ? 
_pdbx_nmr_ensemble.average_distance_constraint_violation         ? 
_pdbx_nmr_ensemble.average_torsion_angle_constraint_violation    ? 
_pdbx_nmr_ensemble.conformer_selection_criteria                  'structures with the lowest energy' 
_pdbx_nmr_ensemble.conformers_calculated_total_number            400 
_pdbx_nmr_ensemble.conformers_submitted_total_number             20 
_pdbx_nmr_ensemble.distance_constraint_violation_method          ? 
_pdbx_nmr_ensemble.entry_id                                      2MAF 
_pdbx_nmr_ensemble.maximum_distance_constraint_violation         ? 
_pdbx_nmr_ensemble.maximum_lower_distance_constraint_violation   1.5 
_pdbx_nmr_ensemble.maximum_torsion_angle_constraint_violation    ? 
_pdbx_nmr_ensemble.maximum_upper_distance_constraint_violation   6.5 
_pdbx_nmr_ensemble.torsion_angle_constraint_violation_method     ? 
# 
_pdbx_nmr_representative.conformer_id         1 
_pdbx_nmr_representative.entry_id             2MAF 
_pdbx_nmr_representative.selection_criteria   'closest to the average' 
# 
loop_
_pdbx_nmr_software.authors 
_pdbx_nmr_software.classification 
_pdbx_nmr_software.name 
_pdbx_nmr_software.version 
_pdbx_nmr_software.ordinal 
'Schwieters, Kuszewski, Tjandra and Clore'          'structure solution'        X-PLOR_NIH 2.31    1 
'Keller and Wuthrich'                               'chemical shift assignment' CARA       1.8.4.2 2 
Lindahl                                             refinement                  GROMACS    4.5     3 
'Delaglio, Grzesiek, Vuister, Zhu, Pfeifer and Bax' 'data analysis'             NMRPipe    7.9     4 
'Bruker Biospin'                                    collection                  TOPSPIN    3.0     5 
# 
_exptl.absorpt_coefficient_mu     ? 
_exptl.absorpt_correction_T_max   ? 
_exptl.absorpt_correction_T_min   ? 
_exptl.absorpt_correction_type    ? 
_exptl.absorpt_process_details    ? 
_exptl.crystals_number            ? 
_exptl.details                    ? 
_exptl.entry_id                   2MAF 
_exptl.method                     'SOLUTION NMR' 
_exptl.method_details             ? 
# 
_struct.entry_id                  2MAF 
_struct.title                     'Solution structure of opa60 from n. gonorrhoeae' 
_struct.pdbx_descriptor           'Opacity protein opA60' 
_struct.pdbx_model_details        'closest to the average, model1' 
_struct.pdbx_CASP_flag            ? 
_struct.pdbx_model_type_details   ? 
# 
_struct_keywords.entry_id        2MAF 
_struct_keywords.pdbx_keywords   'MEMBRANE PROTEIN' 
_struct_keywords.text            'BETA-BARREL, MEMBRANE PROTEIN' 
# 
_struct_asym.id                            A 
_struct_asym.pdbx_blank_PDB_chainid_flag   N 
_struct_asym.pdbx_modified                 N 
_struct_asym.entity_id                     1 
_struct_asym.details                       ? 
# 
_struct_biol.id        1 
_struct_biol.details   ? 
# 
loop_
_struct_mon_prot_cis.pdbx_id 
_struct_mon_prot_cis.label_comp_id 
_struct_mon_prot_cis.label_seq_id 
_struct_mon_prot_cis.label_asym_id 
_struct_mon_prot_cis.label_alt_id 
_struct_mon_prot_cis.pdbx_PDB_ins_code 
_struct_mon_prot_cis.auth_comp_id 
_struct_mon_prot_cis.auth_seq_id 
_struct_mon_prot_cis.auth_asym_id 
_struct_mon_prot_cis.pdbx_label_comp_id_2 
_struct_mon_prot_cis.pdbx_label_seq_id_2 
_struct_mon_prot_cis.pdbx_label_asym_id_2 
_struct_mon_prot_cis.pdbx_PDB_ins_code_2 
_struct_mon_prot_cis.pdbx_auth_comp_id_2 
_struct_mon_prot_cis.pdbx_auth_seq_id_2 
_struct_mon_prot_cis.pdbx_auth_asym_id_2 
_struct_mon_prot_cis.pdbx_PDB_model_num 
_struct_mon_prot_cis.pdbx_omega_angle 
1  HIS 146 A . ? HIS 146 A SER 147 A ? SER 147 A 1  -0.16  
2  TYR 74  A . ? TYR 74  A ARG 75  A ? ARG 75  A 2  -5.25  
3  TYR 17  A . ? TYR 17  A ALA 18  A ? ALA 18  A 3  -7.52  
4  TRP 217 A . ? TRP 217 A GLY 218 A ? GLY 218 A 5  -11.22 
5  ALA 18  A . ? ALA 18  A TYR 19  A ? TYR 19  A 6  -2.39  
6  HIS 53  A . ? HIS 53  A PRO 54  A ? PRO 54  A 6  17.63  
7  ALA 18  A . ? ALA 18  A TYR 19  A ? TYR 19  A 7  9.70   
8  HIS 53  A . ? HIS 53  A PRO 54  A ? PRO 54  A 7  20.30  
9  ALA 18  A . ? ALA 18  A TYR 19  A ? TYR 19  A 8  -6.27  
10 HIS 53  A . ? HIS 53  A PRO 54  A ? PRO 54  A 8  5.53   
11 THR 203 A . ? THR 203 A PRO 204 A ? PRO 204 A 9  -29.65 
12 ILE 155 A . ? ILE 155 A GLU 156 A ? GLU 156 A 10 20.78  
13 ASP 14  A . ? ASP 14  A LEU 15  A ? LEU 15  A 14 0.51   
14 ILE 187 A . ? ILE 187 A ARG 188 A ? ARG 188 A 14 4.48   
15 PHE 225 A . ? PHE 225 A LYS 226 A ? LYS 226 A 14 -7.00  
16 PHE 44  A . ? PHE 44  A ARG 45  A ? ARG 45  A 16 -11.77 
17 ARG 50  A . ? ARG 50  A SER 51  A ? SER 51  A 16 -20.33 
18 ASN 173 A . ? ASN 173 A THR 174 A ? THR 174 A 16 -16.42 
19 PHE 44  A . ? PHE 44  A ARG 45  A ? ARG 45  A 17 -13.83 
20 ARG 50  A . ? ARG 50  A SER 51  A ? SER 51  A 17 5.10   
21 ASN 173 A . ? ASN 173 A THR 174 A ? THR 174 A 17 -16.18 
22 SER 115 A . ? SER 115 A SER 116 A ? SER 116 A 18 7.55   
23 ASN 222 A . ? ASN 222 A THR 223 A ? THR 223 A 18 -0.19  
24 VAL 114 A . ? VAL 114 A SER 115 A ? SER 115 A 19 -3.50  
25 ASP 42  A . ? ASP 42  A TYR 43  A ? TYR 43  A 20 0.45   
26 ASN 80  A . ? ASN 80  A LYS 81  A ? LYS 81  A 20 -4.44  
27 LYS 81  A . ? LYS 81  A TYR 82  A ? TYR 82  A 20 -7.32  
28 SER 147 A . ? SER 147 A ILE 148 A ? ILE 148 A 20 -11.31 
29 TRP 217 A . ? TRP 217 A GLY 218 A ? GLY 218 A 20 -7.48  
30 GLY 218 A . ? GLY 218 A ARG 219 A ? ARG 219 A 20 2.66   
# 
loop_
_struct_sheet.id 
_struct_sheet.type 
_struct_sheet.number_strands 
_struct_sheet.details 
A ? 9 ? 
B ? 2 ? 
# 
loop_
_struct_sheet_order.sheet_id 
_struct_sheet_order.range_id_1 
_struct_sheet_order.range_id_2 
_struct_sheet_order.offset 
_struct_sheet_order.sense 
A 1 2 ? anti-parallel 
A 2 3 ? anti-parallel 
A 3 4 ? anti-parallel 
A 4 5 ? anti-parallel 
A 5 6 ? anti-parallel 
A 6 7 ? anti-parallel 
A 7 8 ? anti-parallel 
A 8 9 ? anti-parallel 
B 1 2 ? anti-parallel 
# 
loop_
_struct_sheet_range.sheet_id 
_struct_sheet_range.id 
_struct_sheet_range.beg_label_comp_id 
_struct_sheet_range.beg_label_asym_id 
_struct_sheet_range.beg_label_seq_id 
_struct_sheet_range.pdbx_beg_PDB_ins_code 
_struct_sheet_range.end_label_comp_id 
_struct_sheet_range.end_label_asym_id 
_struct_sheet_range.end_label_seq_id 
_struct_sheet_range.pdbx_end_PDB_ins_code 
_struct_sheet_range.beg_auth_comp_id 
_struct_sheet_range.beg_auth_asym_id 
_struct_sheet_range.beg_auth_seq_id 
_struct_sheet_range.end_auth_comp_id 
_struct_sheet_range.end_auth_asym_id 
_struct_sheet_range.end_auth_seq_id 
A 1 ARG A 7   ? LEU A 15  ? ARG A 7   LEU A 15  
A 2 ARG A 55  ? PHE A 62  ? ARG A 55  PHE A 62  
A 3 TRP A 65  ? TYR A 71  ? TRP A 65  TYR A 71  
A 4 SER A 115 ? ASP A 124 ? SER A 115 ASP A 124 
A 5 PHE A 131 ? GLY A 142 ? PHE A 131 GLY A 142 
A 6 GLY A 191 ? ASP A 201 ? GLY A 191 ASP A 201 
A 7 LEU A 206 ? TYR A 212 ? LEU A 206 TYR A 212 
A 8 ALA A 230 ? ARG A 237 ? ALA A 230 ARG A 237 
A 9 ARG A 7   ? LEU A 15  ? ARG A 7   LEU A 15  
B 1 TYR A 43  ? PHE A 44  ? TYR A 43  PHE A 44  
B 2 VAL A 89  ? ARG A 90  ? VAL A 89  ARG A 90  
# 
loop_
_pdbx_struct_sheet_hbond.sheet_id 
_pdbx_struct_sheet_hbond.range_id_1 
_pdbx_struct_sheet_hbond.range_id_2 
_pdbx_struct_sheet_hbond.range_1_label_atom_id 
_pdbx_struct_sheet_hbond.range_1_label_comp_id 
_pdbx_struct_sheet_hbond.range_1_label_asym_id 
_pdbx_struct_sheet_hbond.range_1_label_seq_id 
_pdbx_struct_sheet_hbond.range_1_PDB_ins_code 
_pdbx_struct_sheet_hbond.range_1_auth_atom_id 
_pdbx_struct_sheet_hbond.range_1_auth_comp_id 
_pdbx_struct_sheet_hbond.range_1_auth_asym_id 
_pdbx_struct_sheet_hbond.range_1_auth_seq_id 
_pdbx_struct_sheet_hbond.range_2_label_atom_id 
_pdbx_struct_sheet_hbond.range_2_label_comp_id 
_pdbx_struct_sheet_hbond.range_2_label_asym_id 
_pdbx_struct_sheet_hbond.range_2_label_seq_id 
_pdbx_struct_sheet_hbond.range_2_PDB_ins_code 
_pdbx_struct_sheet_hbond.range_2_auth_atom_id 
_pdbx_struct_sheet_hbond.range_2_auth_comp_id 
_pdbx_struct_sheet_hbond.range_2_auth_asym_id 
_pdbx_struct_sheet_hbond.range_2_auth_seq_id 
A 1 2 N GLN A 12  ? N GLN A 12  O SER A 57  ? O SER A 57  
A 2 3 N VAL A 56  ? N VAL A 56  O TYR A 71  ? O TYR A 71  
A 3 4 N ALA A 68  ? N ALA A 68  O SER A 120 ? O SER A 120 
A 4 5 N ALA A 121 ? N ALA A 121 O ALA A 137 ? O ALA A 137 
A 5 6 N ARG A 138 ? N ARG A 138 O GLY A 193 ? O GLY A 193 
A 6 7 N PHE A 200 ? N PHE A 200 O LEU A 208 ? O LEU A 208 
A 7 8 N THR A 207 ? N THR A 207 O ARG A 235 ? O ARG A 235 
A 8 9 O TYR A 236 ? O TYR A 236 N VAL A 11  ? N VAL A 11  
B 1 2 N PHE A 44  ? N PHE A 44  O VAL A 89  ? O VAL A 89  
# 
_atom_sites.entry_id                    2MAF 
_atom_sites.fract_transf_matrix[1][1]   1.000000 
_atom_sites.fract_transf_matrix[1][2]   0.000000 
_atom_sites.fract_transf_matrix[1][3]   0.000000 
_atom_sites.fract_transf_matrix[2][1]   0.000000 
_atom_sites.fract_transf_matrix[2][2]   1.000000 
_atom_sites.fract_transf_matrix[2][3]   0.000000 
_atom_sites.fract_transf_matrix[3][1]   0.000000 
_atom_sites.fract_transf_matrix[3][2]   0.000000 
_atom_sites.fract_transf_matrix[3][3]   1.000000 
_atom_sites.fract_transf_vector[1]      0.00000 
_atom_sites.fract_transf_vector[2]      0.00000 
_atom_sites.fract_transf_vector[3]      0.00000 
# 
loop_
_atom_type.symbol 
C 
H 
N 
O 
# 
loop_
_atom_site.group_PDB 
_atom_site.id 
_atom_site.type_symbol 
_atom_site.label_atom_id 
_atom_site.label_alt_id 
_atom_site.label_comp_id 
_atom_site.label_asym_id 
_atom_site.label_entity_id 
_atom_site.label_seq_id 
_atom_site.pdbx_PDB_ins_code 
_atom_site.Cartn_x 
_atom_site.Cartn_y 
_atom_site.Cartn_z 
_atom_site.occupancy 
_atom_site.B_iso_or_equiv 
_atom_site.pdbx_formal_charge 
_atom_site.auth_seq_id 
_atom_site.auth_comp_id 
_atom_site.auth_asym_id 
_atom_site.auth_atom_id 
_atom_site.pdbx_PDB_model_num 
ATOM 1     N N    . GLY A 1 6   ? 54.570  57.520  24.410 1.00 0.00 ? 6   GLY A N    1  
ATOM 2     C CA   . GLY A 1 6   ? 54.800  56.040  24.610 1.00 0.00 ? 6   GLY A CA   1  
ATOM 3     C C    . GLY A 1 6   ? 54.090  55.540  25.830 1.00 0.00 ? 6   GLY A C    1  
ATOM 4     O O    . GLY A 1 6   ? 53.210  56.240  26.330 1.00 0.00 ? 6   GLY A O    1  
ATOM 5     H H    . GLY A 1 6   ? 54.850  57.830  23.460 1.00 0.00 ? 6   GLY A H    1  
ATOM 6     H HA2  . GLY A 1 6   ? 54.380  55.510  23.760 1.00 0.00 ? 6   GLY A HA2  1  
ATOM 7     H HA3  . GLY A 1 6   ? 55.860  55.870  24.740 1.00 0.00 ? 6   GLY A HA3  1  
ATOM 8     N N    . ARG A 1 7   ? 54.450  54.360  26.340 1.00 0.00 ? 7   ARG A N    1  
ATOM 9     C CA   . ARG A 1 7   ? 54.020  53.880  27.640 1.00 0.00 ? 7   ARG A CA   1  
ATOM 10    C C    . ARG A 1 7   ? 55.030  52.830  28.020 1.00 0.00 ? 7   ARG A C    1  
ATOM 11    O O    . ARG A 1 7   ? 55.680  52.280  27.120 1.00 0.00 ? 7   ARG A O    1  
ATOM 12    C CB   . ARG A 1 7   ? 52.600  53.250  27.650 1.00 0.00 ? 7   ARG A CB   1  
ATOM 13    C CG   . ARG A 1 7   ? 52.390  52.030  26.730 1.00 0.00 ? 7   ARG A CG   1  
ATOM 14    C CD   . ARG A 1 7   ? 50.980  51.450  26.830 1.00 0.00 ? 7   ARG A CD   1  
ATOM 15    N NE   . ARG A 1 7   ? 50.780  50.450  25.730 1.00 0.00 ? 7   ARG A NE   1  
ATOM 16    C CZ   . ARG A 1 7   ? 49.670  50.320  25.000 1.00 0.00 ? 7   ARG A CZ   1  
ATOM 17    N NH1  . ARG A 1 7   ? 48.570  50.990  25.250 1.00 0.00 ? 7   ARG A NH1  1  
ATOM 18    N NH2  . ARG A 1 7   ? 49.660  49.470  23.990 1.00 0.00 ? 7   ARG A NH2  1  
ATOM 19    H H    . ARG A 1 7   ? 55.130  53.740  25.950 1.00 0.00 ? 7   ARG A H    1  
ATOM 20    H HA   . ARG A 1 7   ? 54.100  54.690  28.360 1.00 0.00 ? 7   ARG A HA   1  
ATOM 21    H HB2  . ARG A 1 7   ? 52.360  52.940  28.700 1.00 0.00 ? 7   ARG A HB2  1  
ATOM 22    H HB3  . ARG A 1 7   ? 51.870  54.040  27.380 1.00 0.00 ? 7   ARG A HB3  1  
ATOM 23    H HG2  . ARG A 1 7   ? 52.600  52.350  25.680 1.00 0.00 ? 7   ARG A HG2  1  
ATOM 24    H HG3  . ARG A 1 7   ? 53.120  51.230  26.990 1.00 0.00 ? 7   ARG A HG3  1  
ATOM 25    H HD2  . ARG A 1 7   ? 50.840  50.940  27.810 1.00 0.00 ? 7   ARG A HD2  1  
ATOM 26    H HD3  . ARG A 1 7   ? 50.250  52.290  26.750 1.00 0.00 ? 7   ARG A HD3  1  
ATOM 27    H HE   . ARG A 1 7   ? 51.510  49.810  25.530 1.00 0.00 ? 7   ARG A HE   1  
ATOM 28    H HH11 . ARG A 1 7   ? 48.540  51.540  26.080 1.00 0.00 ? 7   ARG A HH11 1  
ATOM 29    H HH12 . ARG A 1 7   ? 47.750  50.820  24.720 1.00 0.00 ? 7   ARG A HH12 1  
ATOM 30    H HH21 . ARG A 1 7   ? 50.480  48.950  23.770 1.00 0.00 ? 7   ARG A HH21 1  
ATOM 31    H HH22 . ARG A 1 7   ? 48.860  49.390  23.420 1.00 0.00 ? 7   ARG A HH22 1  
ATOM 32    N N    . GLY A 1 8   ? 55.190  52.550  29.320 1.00 0.00 ? 8   GLY A N    1  
ATOM 33    C CA   . GLY A 1 8   ? 56.080  51.500  29.790 1.00 0.00 ? 8   GLY A CA   1  
ATOM 34    C C    . GLY A 1 8   ? 56.290  51.590  31.280 1.00 0.00 ? 8   GLY A C    1  
ATOM 35    O O    . GLY A 1 8   ? 55.790  52.500  31.930 1.00 0.00 ? 8   GLY A O    1  
ATOM 36    H H    . GLY A 1 8   ? 54.670  53.050  30.030 1.00 0.00 ? 8   GLY A H    1  
ATOM 37    H HA2  . GLY A 1 8   ? 55.590  50.560  29.570 1.00 0.00 ? 8   GLY A HA2  1  
ATOM 38    H HA3  . GLY A 1 8   ? 57.040  51.620  29.310 1.00 0.00 ? 8   GLY A HA3  1  
ATOM 39    N N    . PRO A 1 9   ? 57.020  50.640  31.870 1.00 0.00 ? 9   PRO A N    1  
ATOM 40    C CA   . PRO A 1 9   ? 57.570  50.720  33.230 1.00 0.00 ? 9   PRO A CA   1  
ATOM 41    C C    . PRO A 1 9   ? 58.220  52.030  33.630 1.00 0.00 ? 9   PRO A C    1  
ATOM 42    O O    . PRO A 1 9   ? 58.820  52.700  32.790 1.00 0.00 ? 9   PRO A O    1  
ATOM 43    C CB   . PRO A 1 9   ? 58.560  49.540  33.300 1.00 0.00 ? 9   PRO A CB   1  
ATOM 44    C CG   . PRO A 1 9   ? 58.010  48.550  32.280 1.00 0.00 ? 9   PRO A CG   1  
ATOM 45    C CD   . PRO A 1 9   ? 57.510  49.460  31.170 1.00 0.00 ? 9   PRO A CD   1  
ATOM 46    H HA   . PRO A 1 9   ? 56.730  50.600  33.900 1.00 0.00 ? 9   PRO A HA   1  
ATOM 47    H HB2  . PRO A 1 9   ? 59.570  49.860  32.980 1.00 0.00 ? 9   PRO A HB2  1  
ATOM 48    H HB3  . PRO A 1 9   ? 58.620  49.120  34.330 1.00 0.00 ? 9   PRO A HB3  1  
ATOM 49    H HG2  . PRO A 1 9   ? 58.770  47.820  31.930 1.00 0.00 ? 9   PRO A HG2  1  
ATOM 50    H HG3  . PRO A 1 9   ? 57.150  48.000  32.730 1.00 0.00 ? 9   PRO A HG3  1  
ATOM 51    H HD2  . PRO A 1 9   ? 58.340  49.770  30.500 1.00 0.00 ? 9   PRO A HD2  1  
ATOM 52    H HD3  . PRO A 1 9   ? 56.700  48.960  30.580 1.00 0.00 ? 9   PRO A HD3  1  
ATOM 53    N N    . TYR A 1 10  ? 58.100  52.400  34.910 1.00 0.00 ? 10  TYR A N    1  
ATOM 54    C CA   . TYR A 1 10  ? 58.600  53.660  35.410 1.00 0.00 ? 10  TYR A CA   1  
ATOM 55    C C    . TYR A 1 10  ? 59.420  53.450  36.680 1.00 0.00 ? 10  TYR A C    1  
ATOM 56    O O    . TYR A 1 10  ? 59.050  52.670  37.560 1.00 0.00 ? 10  TYR A O    1  
ATOM 57    C CB   . TYR A 1 10  ? 57.410  54.630  35.630 1.00 0.00 ? 10  TYR A CB   1  
ATOM 58    C CG   . TYR A 1 10  ? 57.840  55.910  36.300 1.00 0.00 ? 10  TYR A CG   1  
ATOM 59    C CD1  . TYR A 1 10  ? 57.930  56.000  37.700 1.00 0.00 ? 10  TYR A CD1  1  
ATOM 60    C CD2  . TYR A 1 10  ? 58.110  57.040  35.520 1.00 0.00 ? 10  TYR A CD2  1  
ATOM 61    C CE1  . TYR A 1 10  ? 58.190  57.230  38.320 1.00 0.00 ? 10  TYR A CE1  1  
ATOM 62    C CE2  . TYR A 1 10  ? 58.370  58.270  36.140 1.00 0.00 ? 10  TYR A CE2  1  
ATOM 63    C CZ   . TYR A 1 10  ? 58.360  58.390  37.540 1.00 0.00 ? 10  TYR A CZ   1  
ATOM 64    O OH   . TYR A 1 10  ? 58.390  59.730  38.040 1.00 0.00 ? 10  TYR A OH   1  
ATOM 65    H H    . TYR A 1 10  ? 57.610  51.830  35.570 1.00 0.00 ? 10  TYR A H    1  
ATOM 66    H HA   . TYR A 1 10  ? 59.270  54.120  34.690 1.00 0.00 ? 10  TYR A HA   1  
ATOM 67    H HB2  . TYR A 1 10  ? 56.950  54.850  34.640 1.00 0.00 ? 10  TYR A HB2  1  
ATOM 68    H HB3  . TYR A 1 10  ? 56.630  54.150  36.250 1.00 0.00 ? 10  TYR A HB3  1  
ATOM 69    H HD1  . TYR A 1 10  ? 57.780  55.100  38.280 1.00 0.00 ? 10  TYR A HD1  1  
ATOM 70    H HD2  . TYR A 1 10  ? 58.040  56.980  34.450 1.00 0.00 ? 10  TYR A HD2  1  
ATOM 71    H HE1  . TYR A 1 10  ? 58.170  57.270  39.400 1.00 0.00 ? 10  TYR A HE1  1  
ATOM 72    H HE2  . TYR A 1 10  ? 58.470  59.140  35.520 1.00 0.00 ? 10  TYR A HE2  1  
ATOM 73    H HH   . TYR A 1 10  ? 58.900  59.830  38.870 1.00 0.00 ? 10  TYR A HH   1  
ATOM 74    N N    . VAL A 1 11  ? 60.550  54.180  36.820 1.00 0.00 ? 11  VAL A N    1  
ATOM 75    C CA   . VAL A 1 11  ? 61.280  54.220  38.070 1.00 0.00 ? 11  VAL A CA   1  
ATOM 76    C C    . VAL A 1 11  ? 61.800  55.630  38.340 1.00 0.00 ? 11  VAL A C    1  
ATOM 77    O O    . VAL A 1 11  ? 62.310  56.320  37.450 1.00 0.00 ? 11  VAL A O    1  
ATOM 78    C CB   . VAL A 1 11  ? 62.400  53.180  38.120 1.00 0.00 ? 11  VAL A CB   1  
ATOM 79    C CG1  . VAL A 1 11  ? 63.520  53.470  37.090 1.00 0.00 ? 11  VAL A CG1  1  
ATOM 80    C CG2  . VAL A 1 11  ? 62.960  53.050  39.550 1.00 0.00 ? 11  VAL A CG2  1  
ATOM 81    H H    . VAL A 1 11  ? 60.890  54.770  36.080 1.00 0.00 ? 11  VAL A H    1  
ATOM 82    H HA   . VAL A 1 11  ? 60.600  54.000  38.880 1.00 0.00 ? 11  VAL A HA   1  
ATOM 83    H HB   . VAL A 1 11  ? 61.950  52.190  37.850 1.00 0.00 ? 11  VAL A HB   1  
ATOM 84    H HG11 . VAL A 1 11  ? 64.280  52.660  37.110 1.00 0.00 ? 11  VAL A HG11 1  
ATOM 85    H HG12 . VAL A 1 11  ? 63.110  53.540  36.060 1.00 0.00 ? 11  VAL A HG12 1  
ATOM 86    H HG13 . VAL A 1 11  ? 64.040  54.420  37.330 1.00 0.00 ? 11  VAL A HG13 1  
ATOM 87    H HG21 . VAL A 1 11  ? 62.150  52.820  40.270 1.00 0.00 ? 11  VAL A HG21 1  
ATOM 88    H HG22 . VAL A 1 11  ? 63.710  52.240  39.600 1.00 0.00 ? 11  VAL A HG22 1  
ATOM 89    H HG23 . VAL A 1 11  ? 63.450  53.990  39.870 1.00 0.00 ? 11  VAL A HG23 1  
ATOM 90    N N    . GLN A 1 12  ? 61.630  56.100  39.590 1.00 0.00 ? 12  GLN A N    1  
ATOM 91    C CA   . GLN A 1 12  ? 62.170  57.340  40.100 1.00 0.00 ? 12  GLN A CA   1  
ATOM 92    C C    . GLN A 1 12  ? 63.020  57.050  41.320 1.00 0.00 ? 12  GLN A C    1  
ATOM 93    O O    . GLN A 1 12  ? 62.650  56.230  42.170 1.00 0.00 ? 12  GLN A O    1  
ATOM 94    C CB   . GLN A 1 12  ? 61.020  58.330  40.430 1.00 0.00 ? 12  GLN A CB   1  
ATOM 95    C CG   . GLN A 1 12  ? 61.360  59.630  41.200 1.00 0.00 ? 12  GLN A CG   1  
ATOM 96    C CD   . GLN A 1 12  ? 60.090  60.480  41.390 1.00 0.00 ? 12  GLN A CD   1  
ATOM 97    O OE1  . GLN A 1 12  ? 59.270  60.550  40.480 1.00 0.00 ? 12  GLN A OE1  1  
ATOM 98    N NE2  . GLN A 1 12  ? 59.940  61.120  42.580 1.00 0.00 ? 12  GLN A NE2  1  
ATOM 99    H H    . GLN A 1 12  ? 61.110  55.560  40.260 1.00 0.00 ? 12  GLN A H    1  
ATOM 100   H HA   . GLN A 1 12  ? 62.840  57.780  39.370 1.00 0.00 ? 12  GLN A HA   1  
ATOM 101   H HB2  . GLN A 1 12  ? 60.540  58.580  39.450 1.00 0.00 ? 12  GLN A HB2  1  
ATOM 102   H HB3  . GLN A 1 12  ? 60.260  57.750  41.010 1.00 0.00 ? 12  GLN A HB3  1  
ATOM 103   H HG2  . GLN A 1 12  ? 61.800  59.400  42.190 1.00 0.00 ? 12  GLN A HG2  1  
ATOM 104   H HG3  . GLN A 1 12  ? 62.070  60.260  40.620 1.00 0.00 ? 12  GLN A HG3  1  
ATOM 105   H HE21 . GLN A 1 12  ? 60.670  61.040  43.290 1.00 0.00 ? 12  GLN A HE21 1  
ATOM 106   H HE22 . GLN A 1 12  ? 59.140  61.670  42.750 1.00 0.00 ? 12  GLN A HE22 1  
ATOM 107   N N    . ALA A 1 13  ? 64.210  57.680  41.420 1.00 0.00 ? 13  ALA A N    1  
ATOM 108   C CA   . ALA A 1 13  ? 65.070  57.530  42.560 1.00 0.00 ? 13  ALA A CA   1  
ATOM 109   C C    . ALA A 1 13  ? 65.490  58.910  43.050 1.00 0.00 ? 13  ALA A C    1  
ATOM 110   O O    . ALA A 1 13  ? 66.170  59.670  42.350 1.00 0.00 ? 13  ALA A O    1  
ATOM 111   C CB   . ALA A 1 13  ? 66.280  56.630  42.200 1.00 0.00 ? 13  ALA A CB   1  
ATOM 112   H H    . ALA A 1 13  ? 64.540  58.290  40.690 1.00 0.00 ? 13  ALA A H    1  
ATOM 113   H HA   . ALA A 1 13  ? 64.540  57.060  43.370 1.00 0.00 ? 13  ALA A HA   1  
ATOM 114   H HB1  . ALA A 1 13  ? 66.950  56.500  43.070 1.00 0.00 ? 13  ALA A HB1  1  
ATOM 115   H HB2  . ALA A 1 13  ? 65.910  55.630  41.890 1.00 0.00 ? 13  ALA A HB2  1  
ATOM 116   H HB3  . ALA A 1 13  ? 66.850  57.070  41.350 1.00 0.00 ? 13  ALA A HB3  1  
ATOM 117   N N    . ASP A 1 14  ? 65.080  59.270  44.280 1.00 0.00 ? 14  ASP A N    1  
ATOM 118   C CA   . ASP A 1 14  ? 65.170  60.600  44.840 1.00 0.00 ? 14  ASP A CA   1  
ATOM 119   C C    . ASP A 1 14  ? 66.220  60.650  45.950 1.00 0.00 ? 14  ASP A C    1  
ATOM 120   O O    . ASP A 1 14  ? 66.190  59.850  46.890 1.00 0.00 ? 14  ASP A O    1  
ATOM 121   C CB   . ASP A 1 14  ? 63.800  60.960  45.480 1.00 0.00 ? 14  ASP A CB   1  
ATOM 122   C CG   . ASP A 1 14  ? 62.740  61.300  44.460 1.00 0.00 ? 14  ASP A CG   1  
ATOM 123   O OD1  . ASP A 1 14  ? 62.970  62.140  43.560 1.00 0.00 ? 14  ASP A OD1  1  
ATOM 124   O OD2  . ASP A 1 14  ? 61.580  60.870  44.690 1.00 0.00 ? 14  ASP A OD2  1  
ATOM 125   H H    . ASP A 1 14  ? 64.600  58.590  44.850 1.00 0.00 ? 14  ASP A H    1  
ATOM 126   H HA   . ASP A 1 14  ? 65.450  61.320  44.080 1.00 0.00 ? 14  ASP A HA   1  
ATOM 127   H HB2  . ASP A 1 14  ? 63.450  60.100  46.100 1.00 0.00 ? 14  ASP A HB2  1  
ATOM 128   H HB3  . ASP A 1 14  ? 63.900  61.850  46.140 1.00 0.00 ? 14  ASP A HB3  1  
ATOM 129   N N    . LEU A 1 15  ? 67.160  61.610  45.890 1.00 0.00 ? 15  LEU A N    1  
ATOM 130   C CA   . LEU A 1 15  ? 68.180  61.800  46.900 1.00 0.00 ? 15  LEU A CA   1  
ATOM 131   C C    . LEU A 1 15  ? 68.060  63.210  47.490 1.00 0.00 ? 15  LEU A C    1  
ATOM 132   O O    . LEU A 1 15  ? 67.600  64.160  46.860 1.00 0.00 ? 15  LEU A O    1  
ATOM 133   C CB   . LEU A 1 15  ? 69.590  61.540  46.300 1.00 0.00 ? 15  LEU A CB   1  
ATOM 134   C CG   . LEU A 1 15  ? 70.790  61.470  47.280 1.00 0.00 ? 15  LEU A CG   1  
ATOM 135   C CD1  . LEU A 1 15  ? 70.620  60.410  48.380 1.00 0.00 ? 15  LEU A CD1  1  
ATOM 136   C CD2  . LEU A 1 15  ? 72.080  61.180  46.510 1.00 0.00 ? 15  LEU A CD2  1  
ATOM 137   H H    . LEU A 1 15  ? 67.210  62.260  45.120 1.00 0.00 ? 15  LEU A H    1  
ATOM 138   H HA   . LEU A 1 15  ? 68.020  61.100  47.710 1.00 0.00 ? 15  LEU A HA   1  
ATOM 139   H HB2  . LEU A 1 15  ? 69.550  60.560  45.770 1.00 0.00 ? 15  LEU A HB2  1  
ATOM 140   H HB3  . LEU A 1 15  ? 69.800  62.310  45.520 1.00 0.00 ? 15  LEU A HB3  1  
ATOM 141   H HG   . LEU A 1 15  ? 70.910  62.470  47.770 1.00 0.00 ? 15  LEU A HG   1  
ATOM 142   H HD11 . LEU A 1 15  ? 71.530  60.380  49.020 1.00 0.00 ? 15  LEU A HD11 1  
ATOM 143   H HD12 . LEU A 1 15  ? 69.760  60.630  49.040 1.00 0.00 ? 15  LEU A HD12 1  
ATOM 144   H HD13 . LEU A 1 15  ? 70.490  59.400  47.940 1.00 0.00 ? 15  LEU A HD13 1  
ATOM 145   H HD21 . LEU A 1 15  ? 72.270  61.960  45.740 1.00 0.00 ? 15  LEU A HD21 1  
ATOM 146   H HD22 . LEU A 1 15  ? 72.950  61.150  47.200 1.00 0.00 ? 15  LEU A HD22 1  
ATOM 147   H HD23 . LEU A 1 15  ? 72.020  60.190  46.000 1.00 0.00 ? 15  LEU A HD23 1  
ATOM 148   N N    . ALA A 1 16  ? 68.430  63.380  48.770 1.00 0.00 ? 16  ALA A N    1  
ATOM 149   C CA   . ALA A 1 16  ? 68.400  64.670  49.420 1.00 0.00 ? 16  ALA A CA   1  
ATOM 150   C C    . ALA A 1 16  ? 69.380  64.670  50.580 1.00 0.00 ? 16  ALA A C    1  
ATOM 151   O O    . ALA A 1 16  ? 69.760  63.610  51.080 1.00 0.00 ? 16  ALA A O    1  
ATOM 152   C CB   . ALA A 1 16  ? 67.000  65.030  49.960 1.00 0.00 ? 16  ALA A CB   1  
ATOM 153   H H    . ALA A 1 16  ? 68.810  62.630  49.310 1.00 0.00 ? 16  ALA A H    1  
ATOM 154   H HA   . ALA A 1 16  ? 68.740  65.430  48.720 1.00 0.00 ? 16  ALA A HA   1  
ATOM 155   H HB1  . ALA A 1 16  ? 67.010  66.000  50.510 1.00 0.00 ? 16  ALA A HB1  1  
ATOM 156   H HB2  . ALA A 1 16  ? 66.290  65.140  49.120 1.00 0.00 ? 16  ALA A HB2  1  
ATOM 157   H HB3  . ALA A 1 16  ? 66.630  64.240  50.640 1.00 0.00 ? 16  ALA A HB3  1  
ATOM 158   N N    . TYR A 1 17  ? 69.800  65.860  51.050 1.00 0.00 ? 17  TYR A N    1  
ATOM 159   C CA   . TYR A 1 17  ? 70.740  65.970  52.150 1.00 0.00 ? 17  TYR A CA   1  
ATOM 160   C C    . TYR A 1 17  ? 69.990  65.810  53.470 1.00 0.00 ? 17  TYR A C    1  
ATOM 161   O O    . TYR A 1 17  ? 69.040  66.530  53.770 1.00 0.00 ? 17  TYR A O    1  
ATOM 162   C CB   . TYR A 1 17  ? 71.480  67.340  52.090 1.00 0.00 ? 17  TYR A CB   1  
ATOM 163   C CG   . TYR A 1 17  ? 72.740  67.330  52.930 1.00 0.00 ? 17  TYR A CG   1  
ATOM 164   C CD1  . TYR A 1 17  ? 72.690  67.510  54.320 1.00 0.00 ? 17  TYR A CD1  1  
ATOM 165   C CD2  . TYR A 1 17  ? 74.000  67.190  52.310 1.00 0.00 ? 17  TYR A CD2  1  
ATOM 166   C CE1  . TYR A 1 17  ? 73.860  67.510  55.090 1.00 0.00 ? 17  TYR A CE1  1  
ATOM 167   C CE2  . TYR A 1 17  ? 75.180  67.210  53.080 1.00 0.00 ? 17  TYR A CE2  1  
ATOM 168   C CZ   . TYR A 1 17  ? 75.110  67.380  54.470 1.00 0.00 ? 17  TYR A CZ   1  
ATOM 169   O OH   . TYR A 1 17  ? 76.270  67.440  55.250 1.00 0.00 ? 17  TYR A OH   1  
ATOM 170   H H    . TYR A 1 17  ? 69.470  66.720  50.680 1.00 0.00 ? 17  TYR A H    1  
ATOM 171   H HA   . TYR A 1 17  ? 71.470  65.170  52.070 1.00 0.00 ? 17  TYR A HA   1  
ATOM 172   H HB2  . TYR A 1 17  ? 71.770  67.540  51.040 1.00 0.00 ? 17  TYR A HB2  1  
ATOM 173   H HB3  . TYR A 1 17  ? 70.830  68.170  52.430 1.00 0.00 ? 17  TYR A HB3  1  
ATOM 174   H HD1  . TYR A 1 17  ? 71.740  67.650  54.810 1.00 0.00 ? 17  TYR A HD1  1  
ATOM 175   H HD2  . TYR A 1 17  ? 74.060  67.070  51.240 1.00 0.00 ? 17  TYR A HD2  1  
ATOM 176   H HE1  . TYR A 1 17  ? 73.790  67.630  56.160 1.00 0.00 ? 17  TYR A HE1  1  
ATOM 177   H HE2  . TYR A 1 17  ? 76.140  67.120  52.600 1.00 0.00 ? 17  TYR A HE2  1  
ATOM 178   H HH   . TYR A 1 17  ? 76.000  67.710  56.130 1.00 0.00 ? 17  TYR A HH   1  
ATOM 179   N N    . ALA A 1 18  ? 70.400  64.830  54.300 1.00 0.00 ? 18  ALA A N    1  
ATOM 180   C CA   . ALA A 1 18  ? 69.810  64.610  55.600 1.00 0.00 ? 18  ALA A CA   1  
ATOM 181   C C    . ALA A 1 18  ? 70.580  65.350  56.690 1.00 0.00 ? 18  ALA A C    1  
ATOM 182   O O    . ALA A 1 18  ? 71.700  65.000  57.040 1.00 0.00 ? 18  ALA A O    1  
ATOM 183   C CB   . ALA A 1 18  ? 69.780  63.110  55.930 1.00 0.00 ? 18  ALA A CB   1  
ATOM 184   H H    . ALA A 1 18  ? 71.130  64.220  54.040 1.00 0.00 ? 18  ALA A H    1  
ATOM 185   H HA   . ALA A 1 18  ? 68.790  64.990  55.610 1.00 0.00 ? 18  ALA A HA   1  
ATOM 186   H HB1  . ALA A 1 18  ? 69.320  62.920  56.920 1.00 0.00 ? 18  ALA A HB1  1  
ATOM 187   H HB2  . ALA A 1 18  ? 69.200  62.550  55.160 1.00 0.00 ? 18  ALA A HB2  1  
ATOM 188   H HB3  . ALA A 1 18  ? 70.810  62.690  55.940 1.00 0.00 ? 18  ALA A HB3  1  
ATOM 189   N N    . TYR A 1 19  ? 69.970  66.410  57.260 1.00 0.00 ? 19  TYR A N    1  
ATOM 190   C CA   . TYR A 1 19  ? 70.500  67.050  58.460 1.00 0.00 ? 19  TYR A CA   1  
ATOM 191   C C    . TYR A 1 19  ? 70.000  66.300  59.690 1.00 0.00 ? 19  TYR A C    1  
ATOM 192   O O    . TYR A 1 19  ? 68.860  65.850  59.740 1.00 0.00 ? 19  TYR A O    1  
ATOM 193   C CB   . TYR A 1 19  ? 70.090  68.550  58.550 1.00 0.00 ? 19  TYR A CB   1  
ATOM 194   C CG   . TYR A 1 19  ? 70.510  69.280  57.290 1.00 0.00 ? 19  TYR A CG   1  
ATOM 195   C CD1  . TYR A 1 19  ? 71.800  69.840  57.180 1.00 0.00 ? 19  TYR A CD1  1  
ATOM 196   C CD2  . TYR A 1 19  ? 69.610  69.440  56.220 1.00 0.00 ? 19  TYR A CD2  1  
ATOM 197   C CE1  . TYR A 1 19  ? 72.180  70.530  56.030 1.00 0.00 ? 19  TYR A CE1  1  
ATOM 198   C CE2  . TYR A 1 19  ? 70.000  70.110  55.060 1.00 0.00 ? 19  TYR A CE2  1  
ATOM 199   C CZ   . TYR A 1 19  ? 71.280  70.660  54.960 1.00 0.00 ? 19  TYR A CZ   1  
ATOM 200   O OH   . TYR A 1 19  ? 71.670  71.310  53.780 1.00 0.00 ? 19  TYR A OH   1  
ATOM 201   H H    . TYR A 1 19  ? 69.100  66.740  56.920 1.00 0.00 ? 19  TYR A H    1  
ATOM 202   H HA   . TYR A 1 19  ? 71.580  66.980  58.440 1.00 0.00 ? 19  TYR A HA   1  
ATOM 203   H HB2  . TYR A 1 19  ? 68.990  68.650  58.660 1.00 0.00 ? 19  TYR A HB2  1  
ATOM 204   H HB3  . TYR A 1 19  ? 70.580  69.040  59.420 1.00 0.00 ? 19  TYR A HB3  1  
ATOM 205   H HD1  . TYR A 1 19  ? 72.500  69.730  58.000 1.00 0.00 ? 19  TYR A HD1  1  
ATOM 206   H HD2  . TYR A 1 19  ? 68.610  69.040  56.290 1.00 0.00 ? 19  TYR A HD2  1  
ATOM 207   H HE1  . TYR A 1 19  ? 73.170  70.960  55.960 1.00 0.00 ? 19  TYR A HE1  1  
ATOM 208   H HE2  . TYR A 1 19  ? 69.310  70.210  54.230 1.00 0.00 ? 19  TYR A HE2  1  
ATOM 209   H HH   . TYR A 1 19  ? 72.610  71.520  53.850 1.00 0.00 ? 19  TYR A HH   1  
ATOM 210   N N    . GLU A 1 20  ? 70.860  66.120  60.700 1.00 0.00 ? 20  GLU A N    1  
ATOM 211   C CA   . GLU A 1 20  ? 70.620  65.270  61.860 1.00 0.00 ? 20  GLU A CA   1  
ATOM 212   C C    . GLU A 1 20  ? 69.560  65.780  62.830 1.00 0.00 ? 20  GLU A C    1  
ATOM 213   O O    . GLU A 1 20  ? 68.860  65.040  63.510 1.00 0.00 ? 20  GLU A O    1  
ATOM 214   C CB   . GLU A 1 20  ? 71.980  65.130  62.560 1.00 0.00 ? 20  GLU A CB   1  
ATOM 215   C CG   . GLU A 1 20  ? 72.050  64.000  63.610 1.00 0.00 ? 20  GLU A CG   1  
ATOM 216   C CD   . GLU A 1 20  ? 73.470  63.450  63.710 1.00 0.00 ? 20  GLU A CD   1  
ATOM 217   O OE1  . GLU A 1 20  ? 74.010  63.010  62.660 1.00 0.00 ? 20  GLU A OE1  1  
ATOM 218   O OE2  . GLU A 1 20  ? 74.010  63.450  64.840 1.00 0.00 ? 20  GLU A OE2  1  
ATOM 219   H H    . GLU A 1 20  ? 71.800  66.430  60.620 1.00 0.00 ? 20  GLU A H    1  
ATOM 220   H HA   . GLU A 1 20  ? 70.290  64.290  61.510 1.00 0.00 ? 20  GLU A HA   1  
ATOM 221   H HB2  . GLU A 1 20  ? 72.710  64.880  61.750 1.00 0.00 ? 20  GLU A HB2  1  
ATOM 222   H HB3  . GLU A 1 20  ? 72.320  66.080  63.020 1.00 0.00 ? 20  GLU A HB3  1  
ATOM 223   H HG2  . GLU A 1 20  ? 71.720  64.350  64.600 1.00 0.00 ? 20  GLU A HG2  1  
ATOM 224   H HG3  . GLU A 1 20  ? 71.390  63.160  63.300 1.00 0.00 ? 20  GLU A HG3  1  
ATOM 225   N N    . HIS A 1 21  ? 69.400  67.120  62.890 1.00 0.00 ? 21  HIS A N    1  
ATOM 226   C CA   . HIS A 1 21  ? 68.290  67.780  63.560 1.00 0.00 ? 21  HIS A CA   1  
ATOM 227   C C    . HIS A 1 21  ? 68.260  67.590  65.080 1.00 0.00 ? 21  HIS A C    1  
ATOM 228   O O    . HIS A 1 21  ? 67.200  67.390  65.670 1.00 0.00 ? 21  HIS A O    1  
ATOM 229   C CB   . HIS A 1 21  ? 66.910  67.420  62.940 1.00 0.00 ? 21  HIS A CB   1  
ATOM 230   C CG   . HIS A 1 21  ? 66.720  67.930  61.550 1.00 0.00 ? 21  HIS A CG   1  
ATOM 231   N ND1  . HIS A 1 21  ? 66.630  69.290  61.340 1.00 0.00 ? 21  HIS A ND1  1  
ATOM 232   C CD2  . HIS A 1 21  ? 66.490  67.250  60.390 1.00 0.00 ? 21  HIS A CD2  1  
ATOM 233   C CE1  . HIS A 1 21  ? 66.390  69.420  60.050 1.00 0.00 ? 21  HIS A CE1  1  
ATOM 234   N NE2  . HIS A 1 21  ? 66.290  68.220  59.430 1.00 0.00 ? 21  HIS A NE2  1  
ATOM 235   H H    . HIS A 1 21  ? 70.000  67.690  62.330 1.00 0.00 ? 21  HIS A H    1  
ATOM 236   H HA   . HIS A 1 21  ? 68.430  68.840  63.410 1.00 0.00 ? 21  HIS A HA   1  
ATOM 237   H HB2  . HIS A 1 21  ? 66.780  66.320  62.930 1.00 0.00 ? 21  HIS A HB2  1  
ATOM 238   H HB3  . HIS A 1 21  ? 66.090  67.850  63.540 1.00 0.00 ? 21  HIS A HB3  1  
ATOM 239   H HD2  . HIS A 1 21  ? 66.460  66.190  60.210 1.00 0.00 ? 21  HIS A HD2  1  
ATOM 240   H HE1  . HIS A 1 21  ? 66.290  70.380  59.530 1.00 0.00 ? 21  HIS A HE1  1  
ATOM 241   H HE2  . HIS A 1 21  ? 66.140  68.050  58.460 1.00 0.00 ? 21  HIS A HE2  1  
ATOM 242   N N    . ILE A 1 22  ? 69.410  67.670  65.760 1.00 0.00 ? 22  ILE A N    1  
ATOM 243   C CA   . ILE A 1 22  ? 69.530  67.440  67.200 1.00 0.00 ? 22  ILE A CA   1  
ATOM 244   C C    . ILE A 1 22  ? 69.840  68.710  67.980 1.00 0.00 ? 22  ILE A C    1  
ATOM 245   O O    . ILE A 1 22  ? 70.090  68.680  69.190 1.00 0.00 ? 22  ILE A O    1  
ATOM 246   C CB   . ILE A 1 22  ? 70.600  66.380  67.470 1.00 0.00 ? 22  ILE A CB   1  
ATOM 247   C CG1  . ILE A 1 22  ? 71.960  66.730  66.800 1.00 0.00 ? 22  ILE A CG1  1  
ATOM 248   C CG2  . ILE A 1 22  ? 70.050  65.010  67.000 1.00 0.00 ? 22  ILE A CG2  1  
ATOM 249   C CD1  . ILE A 1 22  ? 73.120  65.860  67.290 1.00 0.00 ? 22  ILE A CD1  1  
ATOM 250   H H    . ILE A 1 22  ? 70.280  67.730  65.270 1.00 0.00 ? 22  ILE A H    1  
ATOM 251   H HA   . ILE A 1 22  ? 68.600  67.070  67.590 1.00 0.00 ? 22  ILE A HA   1  
ATOM 252   H HB   . ILE A 1 22  ? 70.770  66.290  68.570 1.00 0.00 ? 22  ILE A HB   1  
ATOM 253   H HG12 . ILE A 1 22  ? 71.870  66.600  65.700 1.00 0.00 ? 22  ILE A HG12 1  
ATOM 254   H HG13 . ILE A 1 22  ? 72.210  67.790  67.000 1.00 0.00 ? 22  ILE A HG13 1  
ATOM 255   H HG21 . ILE A 1 22  ? 70.780  64.210  67.200 1.00 0.00 ? 22  ILE A HG21 1  
ATOM 256   H HG22 . ILE A 1 22  ? 69.100  64.760  67.520 1.00 0.00 ? 22  ILE A HG22 1  
ATOM 257   H HG23 . ILE A 1 22  ? 69.840  65.020  65.910 1.00 0.00 ? 22  ILE A HG23 1  
ATOM 258   H HD11 . ILE A 1 22  ? 72.980  64.800  67.000 1.00 0.00 ? 22  ILE A HD11 1  
ATOM 259   H HD12 . ILE A 1 22  ? 74.070  66.200  66.820 1.00 0.00 ? 22  ILE A HD12 1  
ATOM 260   H HD13 . ILE A 1 22  ? 73.240  65.910  68.400 1.00 0.00 ? 22  ILE A HD13 1  
ATOM 261   N N    . THR A 1 23  ? 69.820  69.880  67.310 1.00 0.00 ? 23  THR A N    1  
ATOM 262   C CA   . THR A 1 23  ? 70.230  71.170  67.870 1.00 0.00 ? 23  THR A CA   1  
ATOM 263   C C    . THR A 1 23  ? 69.070  72.150  67.940 1.00 0.00 ? 23  THR A C    1  
ATOM 264   O O    . THR A 1 23  ? 69.270  73.360  67.970 1.00 0.00 ? 23  THR A O    1  
ATOM 265   C CB   . THR A 1 23  ? 71.380  71.810  67.080 1.00 0.00 ? 23  THR A CB   1  
ATOM 266   O OG1  . THR A 1 23  ? 71.190  71.650  65.670 1.00 0.00 ? 23  THR A OG1  1  
ATOM 267   C CG2  . THR A 1 23  ? 72.680  71.080  67.430 1.00 0.00 ? 23  THR A CG2  1  
ATOM 268   H H    . THR A 1 23  ? 69.640  69.900  66.340 1.00 0.00 ? 23  THR A H    1  
ATOM 269   H HA   . THR A 1 23  ? 70.560  71.050  68.890 1.00 0.00 ? 23  THR A HA   1  
ATOM 270   H HB   . THR A 1 23  ? 71.520  72.890  67.320 1.00 0.00 ? 23  THR A HB   1  
ATOM 271   H HG1  . THR A 1 23  ? 71.780  72.290  65.260 1.00 0.00 ? 23  THR A HG1  1  
ATOM 272   H HG21 . THR A 1 23  ? 72.620  70.010  67.140 1.00 0.00 ? 23  THR A HG21 1  
ATOM 273   H HG22 . THR A 1 23  ? 73.540  71.530  66.890 1.00 0.00 ? 23  THR A HG22 1  
ATOM 274   H HG23 . THR A 1 23  ? 72.880  71.140  68.520 1.00 0.00 ? 23  THR A HG23 1  
ATOM 275   N N    . HIS A 1 24  ? 67.820  71.660  67.970 1.00 0.00 ? 24  HIS A N    1  
ATOM 276   C CA   . HIS A 1 24  ? 66.650  72.520  67.940 1.00 0.00 ? 24  HIS A CA   1  
ATOM 277   C C    . HIS A 1 24  ? 65.490  71.810  68.630 1.00 0.00 ? 24  HIS A C    1  
ATOM 278   O O    . HIS A 1 24  ? 65.500  70.580  68.720 1.00 0.00 ? 24  HIS A O    1  
ATOM 279   C CB   . HIS A 1 24  ? 66.250  72.860  66.480 1.00 0.00 ? 24  HIS A CB   1  
ATOM 280   C CG   . HIS A 1 24  ? 65.050  73.750  66.380 1.00 0.00 ? 24  HIS A CG   1  
ATOM 281   N ND1  . HIS A 1 24  ? 65.140  75.050  66.840 1.00 0.00 ? 24  HIS A ND1  1  
ATOM 282   C CD2  . HIS A 1 24  ? 63.790  73.500  65.920 1.00 0.00 ? 24  HIS A CD2  1  
ATOM 283   C CE1  . HIS A 1 24  ? 63.940  75.560  66.660 1.00 0.00 ? 24  HIS A CE1  1  
ATOM 284   N NE2  . HIS A 1 24  ? 63.090  74.660  66.110 1.00 0.00 ? 24  HIS A NE2  1  
ATOM 285   H H    . HIS A 1 24  ? 67.640  70.680  68.050 1.00 0.00 ? 24  HIS A H    1  
ATOM 286   H HA   . HIS A 1 24  ? 66.840  73.430  68.490 1.00 0.00 ? 24  HIS A HA   1  
ATOM 287   H HB2  . HIS A 1 24  ? 67.100  73.390  65.990 1.00 0.00 ? 24  HIS A HB2  1  
ATOM 288   H HB3  . HIS A 1 24  ? 66.050  71.930  65.910 1.00 0.00 ? 24  HIS A HB3  1  
ATOM 289   H HD2  . HIS A 1 24  ? 63.380  72.580  65.530 1.00 0.00 ? 24  HIS A HD2  1  
ATOM 290   H HE1  . HIS A 1 24  ? 63.660  76.570  66.940 1.00 0.00 ? 24  HIS A HE1  1  
ATOM 291   H HE2  . HIS A 1 24  ? 62.110  74.800  65.930 1.00 0.00 ? 24  HIS A HE2  1  
ATOM 292   N N    . ASP A 1 25  ? 64.480  72.570  69.130 1.00 0.00 ? 25  ASP A N    1  
ATOM 293   C CA   . ASP A 1 25  ? 63.290  72.020  69.750 1.00 0.00 ? 25  ASP A CA   1  
ATOM 294   C C    . ASP A 1 25  ? 62.510  71.080  68.820 1.00 0.00 ? 25  ASP A C    1  
ATOM 295   O O    . ASP A 1 25  ? 62.310  71.360  67.640 1.00 0.00 ? 25  ASP A O    1  
ATOM 296   C CB   . ASP A 1 25  ? 62.280  73.110  70.260 1.00 0.00 ? 25  ASP A CB   1  
ATOM 297   C CG   . ASP A 1 25  ? 62.860  74.200  71.130 1.00 0.00 ? 25  ASP A CG   1  
ATOM 298   O OD1  . ASP A 1 25  ? 63.780  74.930  70.680 1.00 0.00 ? 25  ASP A OD1  1  
ATOM 299   O OD2  . ASP A 1 25  ? 62.340  74.470  72.240 1.00 0.00 ? 25  ASP A OD2  1  
ATOM 300   H H    . ASP A 1 25  ? 64.520  73.570  69.110 1.00 0.00 ? 25  ASP A H    1  
ATOM 301   H HA   . ASP A 1 25  ? 63.620  71.440  70.600 1.00 0.00 ? 25  ASP A HA   1  
ATOM 302   H HB2  . ASP A 1 25  ? 61.830  73.620  69.380 1.00 0.00 ? 25  ASP A HB2  1  
ATOM 303   H HB3  . ASP A 1 25  ? 61.460  72.620  70.840 1.00 0.00 ? 25  ASP A HB3  1  
ATOM 304   N N    . TYR A 1 26  ? 62.040  69.930  69.350 1.00 0.00 ? 26  TYR A N    1  
ATOM 305   C CA   . TYR A 1 26  ? 61.340  68.940  68.560 1.00 0.00 ? 26  TYR A CA   1  
ATOM 306   C C    . TYR A 1 26  ? 60.290  68.320  69.480 1.00 0.00 ? 26  TYR A C    1  
ATOM 307   O O    . TYR A 1 26  ? 60.610  68.050  70.640 1.00 0.00 ? 26  TYR A O    1  
ATOM 308   C CB   . TYR A 1 26  ? 62.310  67.840  68.020 1.00 0.00 ? 26  TYR A CB   1  
ATOM 309   C CG   . TYR A 1 26  ? 62.500  67.820  66.510 1.00 0.00 ? 26  TYR A CG   1  
ATOM 310   C CD1  . TYR A 1 26  ? 63.330  68.760  65.870 1.00 0.00 ? 26  TYR A CD1  1  
ATOM 311   C CD2  . TYR A 1 26  ? 61.980  66.760  65.740 1.00 0.00 ? 26  TYR A CD2  1  
ATOM 312   C CE1  . TYR A 1 26  ? 63.640  68.650  64.510 1.00 0.00 ? 26  TYR A CE1  1  
ATOM 313   C CE2  . TYR A 1 26  ? 62.290  66.650  64.370 1.00 0.00 ? 26  TYR A CE2  1  
ATOM 314   C CZ   . TYR A 1 26  ? 63.120  67.590  63.750 1.00 0.00 ? 26  TYR A CZ   1  
ATOM 315   O OH   . TYR A 1 26  ? 63.450  67.460  62.380 1.00 0.00 ? 26  TYR A OH   1  
ATOM 316   H H    . TYR A 1 26  ? 62.120  69.750  70.330 1.00 0.00 ? 26  TYR A H    1  
ATOM 317   H HA   . TYR A 1 26  ? 60.840  69.440  67.740 1.00 0.00 ? 26  TYR A HA   1  
ATOM 318   H HB2  . TYR A 1 26  ? 63.310  68.030  68.470 1.00 0.00 ? 26  TYR A HB2  1  
ATOM 319   H HB3  . TYR A 1 26  ? 62.010  66.820  68.340 1.00 0.00 ? 26  TYR A HB3  1  
ATOM 320   H HD1  . TYR A 1 26  ? 63.760  69.560  66.450 1.00 0.00 ? 26  TYR A HD1  1  
ATOM 321   H HD2  . TYR A 1 26  ? 61.380  66.000  66.210 1.00 0.00 ? 26  TYR A HD2  1  
ATOM 322   H HE1  . TYR A 1 26  ? 64.290  69.370  64.050 1.00 0.00 ? 26  TYR A HE1  1  
ATOM 323   H HE2  . TYR A 1 26  ? 61.900  65.820  63.800 1.00 0.00 ? 26  TYR A HE2  1  
ATOM 324   H HH   . TYR A 1 26  ? 64.190  68.050  62.200 1.00 0.00 ? 26  TYR A HH   1  
ATOM 325   N N    . PRO A 1 27  ? 59.040  68.070  69.080 1.00 0.00 ? 27  PRO A N    1  
ATOM 326   C CA   . PRO A 1 27  ? 57.940  67.780  70.000 1.00 0.00 ? 27  PRO A CA   1  
ATOM 327   C C    . PRO A 1 27  ? 58.010  66.360  70.560 1.00 0.00 ? 27  PRO A C    1  
ATOM 328   O O    . PRO A 1 27  ? 57.320  66.040  71.530 1.00 0.00 ? 27  PRO A O    1  
ATOM 329   C CB   . PRO A 1 27  ? 56.680  68.000  69.150 1.00 0.00 ? 27  PRO A CB   1  
ATOM 330   C CG   . PRO A 1 27  ? 57.150  67.720  67.710 1.00 0.00 ? 27  PRO A CG   1  
ATOM 331   C CD   . PRO A 1 27  ? 58.570  68.280  67.710 1.00 0.00 ? 27  PRO A CD   1  
ATOM 332   H HA   . PRO A 1 27  ? 58.010  68.450  70.850 1.00 0.00 ? 27  PRO A HA   1  
ATOM 333   H HB2  . PRO A 1 27  ? 55.820  67.370  69.450 1.00 0.00 ? 27  PRO A HB2  1  
ATOM 334   H HB3  . PRO A 1 27  ? 56.390  69.070  69.230 1.00 0.00 ? 27  PRO A HB3  1  
ATOM 335   H HG2  . PRO A 1 27  ? 57.180  66.620  67.540 1.00 0.00 ? 27  PRO A HG2  1  
ATOM 336   H HG3  . PRO A 1 27  ? 56.500  68.190  66.950 1.00 0.00 ? 27  PRO A HG3  1  
ATOM 337   H HD2  . PRO A 1 27  ? 59.220  67.770  66.970 1.00 0.00 ? 27  PRO A HD2  1  
ATOM 338   H HD3  . PRO A 1 27  ? 58.540  69.370  67.500 1.00 0.00 ? 27  PRO A HD3  1  
ATOM 339   N N    . GLU A 1 28  ? 58.780  65.470  69.950 1.00 0.00 ? 28  GLU A N    1  
ATOM 340   C CA   . GLU A 1 28  ? 59.090  64.180  70.520 1.00 0.00 ? 28  GLU A CA   1  
ATOM 341   C C    . GLU A 1 28  ? 59.990  64.200  71.770 1.00 0.00 ? 28  GLU A C    1  
ATOM 342   O O    . GLU A 1 28  ? 60.960  64.960  71.800 1.00 0.00 ? 28  GLU A O    1  
ATOM 343   C CB   . GLU A 1 28  ? 59.650  63.240  69.440 1.00 0.00 ? 28  GLU A CB   1  
ATOM 344   C CG   . GLU A 1 28  ? 60.790  63.840  68.580 1.00 0.00 ? 28  GLU A CG   1  
ATOM 345   C CD   . GLU A 1 28  ? 61.440  62.760  67.720 1.00 0.00 ? 28  GLU A CD   1  
ATOM 346   O OE1  . GLU A 1 28  ? 60.700  61.810  67.350 1.00 0.00 ? 28  GLU A OE1  1  
ATOM 347   O OE2  . GLU A 1 28  ? 62.680  62.850  67.510 1.00 0.00 ? 28  GLU A OE2  1  
ATOM 348   H H    . GLU A 1 28  ? 59.300  65.720  69.130 1.00 0.00 ? 28  GLU A H    1  
ATOM 349   H HA   . GLU A 1 28  ? 58.130  63.760  70.810 1.00 0.00 ? 28  GLU A HA   1  
ATOM 350   H HB2  . GLU A 1 28  ? 59.990  62.290  69.900 1.00 0.00 ? 28  GLU A HB2  1  
ATOM 351   H HB3  . GLU A 1 28  ? 58.820  62.990  68.740 1.00 0.00 ? 28  GLU A HB3  1  
ATOM 352   H HG2  . GLU A 1 28  ? 60.420  64.630  67.900 1.00 0.00 ? 28  GLU A HG2  1  
ATOM 353   H HG3  . GLU A 1 28  ? 61.570  64.280  69.230 1.00 0.00 ? 28  GLU A HG3  1  
ATOM 354   N N    . PRO A 1 29  ? 59.770  63.400  72.810 1.00 0.00 ? 29  PRO A N    1  
ATOM 355   C CA   . PRO A 1 29  ? 60.650  63.330  73.980 1.00 0.00 ? 29  PRO A CA   1  
ATOM 356   C C    . PRO A 1 29  ? 61.940  62.560  73.750 1.00 0.00 ? 29  PRO A C    1  
ATOM 357   O O    . PRO A 1 29  ? 62.590  62.170  74.720 1.00 0.00 ? 29  PRO A O    1  
ATOM 358   C CB   . PRO A 1 29  ? 59.750  62.630  75.020 1.00 0.00 ? 29  PRO A CB   1  
ATOM 359   C CG   . PRO A 1 29  ? 58.950  61.640  74.170 1.00 0.00 ? 29  PRO A CG   1  
ATOM 360   C CD   . PRO A 1 29  ? 58.650  62.460  72.920 1.00 0.00 ? 29  PRO A CD   1  
ATOM 361   H HA   . PRO A 1 29  ? 60.930  64.330  74.280 1.00 0.00 ? 29  PRO A HA   1  
ATOM 362   H HB2  . PRO A 1 29  ? 60.300  62.150  75.850 1.00 0.00 ? 29  PRO A HB2  1  
ATOM 363   H HB3  . PRO A 1 29  ? 59.050  63.390  75.450 1.00 0.00 ? 29  PRO A HB3  1  
ATOM 364   H HG2  . PRO A 1 29  ? 59.590  60.770  73.910 1.00 0.00 ? 29  PRO A HG2  1  
ATOM 365   H HG3  . PRO A 1 29  ? 58.030  61.290  74.690 1.00 0.00 ? 29  PRO A HG3  1  
ATOM 366   H HD2  . PRO A 1 29  ? 58.580  61.820  72.020 1.00 0.00 ? 29  PRO A HD2  1  
ATOM 367   H HD3  . PRO A 1 29  ? 57.710  63.050  73.060 1.00 0.00 ? 29  PRO A HD3  1  
ATOM 368   N N    . THR A 1 30  ? 62.380  62.350  72.490 1.00 0.00 ? 30  THR A N    1  
ATOM 369   C CA   . THR A 1 30  ? 63.590  61.610  72.120 1.00 0.00 ? 30  THR A CA   1  
ATOM 370   C C    . THR A 1 30  ? 64.860  62.210  72.690 1.00 0.00 ? 30  THR A C    1  
ATOM 371   O O    . THR A 1 30  ? 65.740  61.490  73.190 1.00 0.00 ? 30  THR A O    1  
ATOM 372   C CB   . THR A 1 30  ? 63.760  61.470  70.610 1.00 0.00 ? 30  THR A CB   1  
ATOM 373   O OG1  . THR A 1 30  ? 63.560  62.720  69.970 1.00 0.00 ? 30  THR A OG1  1  
ATOM 374   C CG2  . THR A 1 30  ? 62.670  60.530  70.050 1.00 0.00 ? 30  THR A CG2  1  
ATOM 375   H H    . THR A 1 30  ? 61.920  62.770  71.720 1.00 0.00 ? 30  THR A H    1  
ATOM 376   H HA   . THR A 1 30  ? 63.510  60.620  72.540 1.00 0.00 ? 30  THR A HA   1  
ATOM 377   H HB   . THR A 1 30  ? 64.760  61.050  70.340 1.00 0.00 ? 30  THR A HB   1  
ATOM 378   H HG1  . THR A 1 30  ? 63.300  62.470  69.050 1.00 0.00 ? 30  THR A HG1  1  
ATOM 379   H HG21 . THR A 1 30  ? 61.660  60.930  70.240 1.00 0.00 ? 30  THR A HG21 1  
ATOM 380   H HG22 . THR A 1 30  ? 62.790  60.420  68.950 1.00 0.00 ? 30  THR A HG22 1  
ATOM 381   H HG23 . THR A 1 30  ? 62.750  59.520  70.500 1.00 0.00 ? 30  THR A HG23 1  
ATOM 382   N N    . ALA A 1 31  ? 64.960  63.550  72.690 1.00 0.00 ? 31  ALA A N    1  
ATOM 383   C CA   . ALA A 1 31  ? 66.090  64.290  73.200 1.00 0.00 ? 31  ALA A CA   1  
ATOM 384   C C    . ALA A 1 31  ? 65.610  65.600  73.850 1.00 0.00 ? 31  ALA A C    1  
ATOM 385   O O    . ALA A 1 31  ? 64.490  66.020  73.530 1.00 0.00 ? 31  ALA A O    1  
ATOM 386   C CB   . ALA A 1 31  ? 67.070  64.590  72.040 1.00 0.00 ? 31  ALA A CB   1  
ATOM 387   H H    . ALA A 1 31  ? 64.210  64.090  72.310 1.00 0.00 ? 31  ALA A H    1  
ATOM 388   H HA   . ALA A 1 31  ? 66.580  63.700  73.960 1.00 0.00 ? 31  ALA A HA   1  
ATOM 389   H HB1  . ALA A 1 31  ? 67.930  65.210  72.370 1.00 0.00 ? 31  ALA A HB1  1  
ATOM 390   H HB2  . ALA A 1 31  ? 67.460  63.630  71.650 1.00 0.00 ? 31  ALA A HB2  1  
ATOM 391   H HB3  . ALA A 1 31  ? 66.550  65.110  71.210 1.00 0.00 ? 31  ALA A HB3  1  
ATOM 392   N N    . PRO A 1 32  ? 66.320  66.270  74.770 1.00 0.00 ? 32  PRO A N    1  
ATOM 393   C CA   . PRO A 1 32  ? 66.010  67.620  75.250 1.00 0.00 ? 32  PRO A CA   1  
ATOM 394   C C    . PRO A 1 32  ? 65.740  68.680  74.190 1.00 0.00 ? 32  PRO A C    1  
ATOM 395   O O    . PRO A 1 32  ? 66.460  68.720  73.190 1.00 0.00 ? 32  PRO A O    1  
ATOM 396   C CB   . PRO A 1 32  ? 67.240  68.000  76.100 1.00 0.00 ? 32  PRO A CB   1  
ATOM 397   C CG   . PRO A 1 32  ? 67.760  66.650  76.610 1.00 0.00 ? 32  PRO A CG   1  
ATOM 398   C CD   . PRO A 1 32  ? 67.530  65.740  75.400 1.00 0.00 ? 32  PRO A CD   1  
ATOM 399   H HA   . PRO A 1 32  ? 65.110  67.550  75.840 1.00 0.00 ? 32  PRO A HA   1  
ATOM 400   H HB2  . PRO A 1 32  ? 68.030  68.460  75.460 1.00 0.00 ? 32  PRO A HB2  1  
ATOM 401   H HB3  . PRO A 1 32  ? 66.990  68.700  76.920 1.00 0.00 ? 32  PRO A HB3  1  
ATOM 402   H HG2  . PRO A 1 32  ? 68.810  66.690  76.940 1.00 0.00 ? 32  PRO A HG2  1  
ATOM 403   H HG3  . PRO A 1 32  ? 67.130  66.320  77.460 1.00 0.00 ? 32  PRO A HG3  1  
ATOM 404   H HD2  . PRO A 1 32  ? 68.380  65.830  74.680 1.00 0.00 ? 32  PRO A HD2  1  
ATOM 405   H HD3  . PRO A 1 32  ? 67.410  64.690  75.720 1.00 0.00 ? 32  PRO A HD3  1  
ATOM 406   N N    . ASN A 1 33  ? 64.750  69.580  74.400 1.00 0.00 ? 33  ASN A N    1  
ATOM 407   C CA   . ASN A 1 33  ? 64.580  70.800  73.600 1.00 0.00 ? 33  ASN A CA   1  
ATOM 408   C C    . ASN A 1 33  ? 65.740  71.790  73.720 1.00 0.00 ? 33  ASN A C    1  
ATOM 409   O O    . ASN A 1 33  ? 66.240  72.340  72.730 1.00 0.00 ? 33  ASN A O    1  
ATOM 410   C CB   . ASN A 1 33  ? 63.280  71.550  74.030 1.00 0.00 ? 33  ASN A CB   1  
ATOM 411   C CG   . ASN A 1 33  ? 62.030  70.830  73.540 1.00 0.00 ? 33  ASN A CG   1  
ATOM 412   O OD1  . ASN A 1 33  ? 62.060  70.080  72.560 1.00 0.00 ? 33  ASN A OD1  1  
ATOM 413   N ND2  . ASN A 1 33  ? 60.880  71.050  74.220 1.00 0.00 ? 33  ASN A ND2  1  
ATOM 414   H H    . ASN A 1 33  ? 64.110  69.450  75.150 1.00 0.00 ? 33  ASN A H    1  
ATOM 415   H HA   . ASN A 1 33  ? 64.540  70.520  72.560 1.00 0.00 ? 33  ASN A HA   1  
ATOM 416   H HB2  . ASN A 1 33  ? 63.250  71.670  75.130 1.00 0.00 ? 33  ASN A HB2  1  
ATOM 417   H HB3  . ASN A 1 33  ? 63.260  72.560  73.560 1.00 0.00 ? 33  ASN A HB3  1  
ATOM 418   H HD21 . ASN A 1 33  ? 60.870  71.650  75.020 1.00 0.00 ? 33  ASN A HD21 1  
ATOM 419   H HD22 . ASN A 1 33  ? 60.030  70.700  73.830 1.00 0.00 ? 33  ASN A HD22 1  
ATOM 420   N N    . LYS A 1 34  ? 66.200  72.050  74.950 1.00 0.00 ? 34  LYS A N    1  
ATOM 421   C CA   . LYS A 1 34  ? 67.140  73.110  75.270 1.00 0.00 ? 34  LYS A CA   1  
ATOM 422   C C    . LYS A 1 34  ? 67.860  72.760  76.560 1.00 0.00 ? 34  LYS A C    1  
ATOM 423   O O    . LYS A 1 34  ? 67.440  71.840  77.260 1.00 0.00 ? 34  LYS A O    1  
ATOM 424   C CB   . LYS A 1 34  ? 66.450  74.510  75.440 1.00 0.00 ? 34  LYS A CB   1  
ATOM 425   C CG   . LYS A 1 34  ? 65.780  75.060  74.170 1.00 0.00 ? 34  LYS A CG   1  
ATOM 426   C CD   . LYS A 1 34  ? 65.370  76.530  74.310 1.00 0.00 ? 34  LYS A CD   1  
ATOM 427   C CE   . LYS A 1 34  ? 64.940  77.200  72.990 1.00 0.00 ? 34  LYS A CE   1  
ATOM 428   N NZ   . LYS A 1 34  ? 63.610  76.780  72.560 1.00 0.00 ? 34  LYS A NZ   1  
ATOM 429   H H    . LYS A 1 34  ? 65.870  71.540  75.740 1.00 0.00 ? 34  LYS A H    1  
ATOM 430   H HA   . LYS A 1 34  ? 67.880  73.160  74.480 1.00 0.00 ? 34  LYS A HA   1  
ATOM 431   H HB2  . LYS A 1 34  ? 65.690  74.440  76.250 1.00 0.00 ? 34  LYS A HB2  1  
ATOM 432   H HB3  . LYS A 1 34  ? 67.220  75.250  75.770 1.00 0.00 ? 34  LYS A HB3  1  
ATOM 433   H HG2  . LYS A 1 34  ? 66.510  74.970  73.320 1.00 0.00 ? 34  LYS A HG2  1  
ATOM 434   H HG3  . LYS A 1 34  ? 64.900  74.440  73.900 1.00 0.00 ? 34  LYS A HG3  1  
ATOM 435   H HD2  . LYS A 1 34  ? 64.570  76.620  75.080 1.00 0.00 ? 34  LYS A HD2  1  
ATOM 436   H HD3  . LYS A 1 34  ? 66.250  77.090  74.690 1.00 0.00 ? 34  LYS A HD3  1  
ATOM 437   H HE2  . LYS A 1 34  ? 64.920  78.310  73.130 1.00 0.00 ? 34  LYS A HE2  1  
ATOM 438   H HE3  . LYS A 1 34  ? 65.660  76.950  72.180 1.00 0.00 ? 34  LYS A HE3  1  
ATOM 439   H HZ1  . LYS A 1 34  ? 63.290  77.290  71.720 1.00 0.00 ? 34  LYS A HZ1  1  
ATOM 440   H HZ2  . LYS A 1 34  ? 63.610  75.770  72.220 1.00 0.00 ? 34  LYS A HZ2  1  
ATOM 441   H HZ3  . LYS A 1 34  ? 62.890  76.820  73.310 1.00 0.00 ? 34  LYS A HZ3  1  
ATOM 442   N N    . ASN A 1 35  ? 68.970  73.470  76.880 1.00 0.00 ? 35  ASN A N    1  
ATOM 443   C CA   . ASN A 1 35  ? 69.650  73.420  78.170 1.00 0.00 ? 35  ASN A CA   1  
ATOM 444   C C    . ASN A 1 35  ? 70.340  72.090  78.480 1.00 0.00 ? 35  ASN A C    1  
ATOM 445   O O    . ASN A 1 35  ? 70.190  71.530  79.560 1.00 0.00 ? 35  ASN A O    1  
ATOM 446   C CB   . ASN A 1 35  ? 68.730  73.820  79.370 1.00 0.00 ? 35  ASN A CB   1  
ATOM 447   C CG   . ASN A 1 35  ? 68.180  75.240  79.240 1.00 0.00 ? 35  ASN A CG   1  
ATOM 448   O OD1  . ASN A 1 35  ? 68.420  75.980  78.280 1.00 0.00 ? 35  ASN A OD1  1  
ATOM 449   N ND2  . ASN A 1 35  ? 67.410  75.650  80.270 1.00 0.00 ? 35  ASN A ND2  1  
ATOM 450   H H    . ASN A 1 35  ? 69.250  74.210  76.280 1.00 0.00 ? 35  ASN A H    1  
ATOM 451   H HA   . ASN A 1 35  ? 70.440  74.150  78.120 1.00 0.00 ? 35  ASN A HA   1  
ATOM 452   H HB2  . ASN A 1 35  ? 67.870  73.120  79.440 1.00 0.00 ? 35  ASN A HB2  1  
ATOM 453   H HB3  . ASN A 1 35  ? 69.300  73.770  80.320 1.00 0.00 ? 35  ASN A HB3  1  
ATOM 454   H HD21 . ASN A 1 35  ? 67.260  75.030  81.050 1.00 0.00 ? 35  ASN A HD21 1  
ATOM 455   H HD22 . ASN A 1 35  ? 67.080  76.590  80.260 1.00 0.00 ? 35  ASN A HD22 1  
ATOM 456   N N    . LYS A 1 36  ? 71.120  71.540  77.530 1.00 0.00 ? 36  LYS A N    1  
ATOM 457   C CA   . LYS A 1 36  ? 71.740  70.230  77.680 1.00 0.00 ? 36  LYS A CA   1  
ATOM 458   C C    . LYS A 1 36  ? 72.940  70.180  78.620 1.00 0.00 ? 36  LYS A C    1  
ATOM 459   O O    . LYS A 1 36  ? 74.090  70.020  78.210 1.00 0.00 ? 36  LYS A O    1  
ATOM 460   C CB   . LYS A 1 36  ? 72.120  69.630  76.310 1.00 0.00 ? 36  LYS A CB   1  
ATOM 461   C CG   . LYS A 1 36  ? 70.900  69.420  75.400 1.00 0.00 ? 36  LYS A CG   1  
ATOM 462   C CD   . LYS A 1 36  ? 71.250  68.890  74.000 1.00 0.00 ? 36  LYS A CD   1  
ATOM 463   C CE   . LYS A 1 36  ? 71.920  67.510  74.030 1.00 0.00 ? 36  LYS A CE   1  
ATOM 464   N NZ   . LYS A 1 36  ? 72.060  66.970  72.670 1.00 0.00 ? 36  LYS A NZ   1  
ATOM 465   H H    . LYS A 1 36  ? 71.260  71.990  76.660 1.00 0.00 ? 36  LYS A H    1  
ATOM 466   H HA   . LYS A 1 36  ? 71.000  69.570  78.120 1.00 0.00 ? 36  LYS A HA   1  
ATOM 467   H HB2  . LYS A 1 36  ? 72.850  70.310  75.810 1.00 0.00 ? 36  LYS A HB2  1  
ATOM 468   H HB3  . LYS A 1 36  ? 72.620  68.650  76.470 1.00 0.00 ? 36  LYS A HB3  1  
ATOM 469   H HG2  . LYS A 1 36  ? 70.210  68.710  75.900 1.00 0.00 ? 36  LYS A HG2  1  
ATOM 470   H HG3  . LYS A 1 36  ? 70.350  70.380  75.270 1.00 0.00 ? 36  LYS A HG3  1  
ATOM 471   H HD2  . LYS A 1 36  ? 70.300  68.830  73.410 1.00 0.00 ? 36  LYS A HD2  1  
ATOM 472   H HD3  . LYS A 1 36  ? 71.930  69.620  73.500 1.00 0.00 ? 36  LYS A HD3  1  
ATOM 473   H HE2  . LYS A 1 36  ? 72.940  67.550  74.490 1.00 0.00 ? 36  LYS A HE2  1  
ATOM 474   H HE3  . LYS A 1 36  ? 71.300  66.800  74.620 1.00 0.00 ? 36  LYS A HE3  1  
ATOM 475   H HZ1  . LYS A 1 36  ? 72.290  65.940  72.780 1.00 0.00 ? 36  LYS A HZ1  1  
ATOM 476   H HZ2  . LYS A 1 36  ? 71.190  67.050  72.120 1.00 0.00 ? 36  LYS A HZ2  1  
ATOM 477   H HZ3  . LYS A 1 36  ? 72.870  67.380  72.160 1.00 0.00 ? 36  LYS A HZ3  1  
ATOM 478   N N    . ILE A 1 37  ? 72.700  70.300  79.930 1.00 0.00 ? 37  ILE A N    1  
ATOM 479   C CA   . ILE A 1 37  ? 73.710  70.200  80.960 1.00 0.00 ? 37  ILE A CA   1  
ATOM 480   C C    . ILE A 1 37  ? 73.040  69.580  82.170 1.00 0.00 ? 37  ILE A C    1  
ATOM 481   O O    . ILE A 1 37  ? 71.910  69.910  82.510 1.00 0.00 ? 37  ILE A O    1  
ATOM 482   C CB   . ILE A 1 37  ? 74.380  71.550  81.260 1.00 0.00 ? 37  ILE A CB   1  
ATOM 483   C CG1  . ILE A 1 37  ? 75.470  71.450  82.350 1.00 0.00 ? 37  ILE A CG1  1  
ATOM 484   C CG2  . ILE A 1 37  ? 73.330  72.630  81.600 1.00 0.00 ? 37  ILE A CG2  1  
ATOM 485   C CD1  . ILE A 1 37  ? 76.630  70.500  82.000 1.00 0.00 ? 37  ILE A CD1  1  
ATOM 486   H H    . ILE A 1 37  ? 71.760  70.490  80.250 1.00 0.00 ? 37  ILE A H    1  
ATOM 487   H HA   . ILE A 1 37  ? 74.460  69.510  80.630 1.00 0.00 ? 37  ILE A HA   1  
ATOM 488   H HB   . ILE A 1 37  ? 74.880  71.870  80.320 1.00 0.00 ? 37  ILE A HB   1  
ATOM 489   H HG12 . ILE A 1 37  ? 75.890  72.470  82.510 1.00 0.00 ? 37  ILE A HG12 1  
ATOM 490   H HG13 . ILE A 1 37  ? 75.010  71.140  83.320 1.00 0.00 ? 37  ILE A HG13 1  
ATOM 491   H HG21 . ILE A 1 37  ? 73.820  73.610  81.760 1.00 0.00 ? 37  ILE A HG21 1  
ATOM 492   H HG22 . ILE A 1 37  ? 72.590  72.740  80.790 1.00 0.00 ? 37  ILE A HG22 1  
ATOM 493   H HG23 . ILE A 1 37  ? 72.780  72.370  82.540 1.00 0.00 ? 37  ILE A HG23 1  
ATOM 494   H HD11 . ILE A 1 37  ? 77.090  70.790  81.040 1.00 0.00 ? 37  ILE A HD11 1  
ATOM 495   H HD12 . ILE A 1 37  ? 77.410  70.550  82.790 1.00 0.00 ? 37  ILE A HD12 1  
ATOM 496   H HD13 . ILE A 1 37  ? 76.280  69.450  81.930 1.00 0.00 ? 37  ILE A HD13 1  
ATOM 497   N N    . SER A 1 38  ? 73.700  68.590  82.820 1.00 0.00 ? 38  SER A N    1  
ATOM 498   C CA   . SER A 1 38  ? 73.180  67.900  83.990 1.00 0.00 ? 38  SER A CA   1  
ATOM 499   C C    . SER A 1 38  ? 71.970  67.040  83.680 1.00 0.00 ? 38  SER A C    1  
ATOM 500   O O    . SER A 1 38  ? 71.000  66.940  84.440 1.00 0.00 ? 38  SER A O    1  
ATOM 501   C CB   . SER A 1 38  ? 72.940  68.810  85.220 1.00 0.00 ? 38  SER A CB   1  
ATOM 502   O OG   . SER A 1 38  ? 74.150  69.470  85.570 1.00 0.00 ? 38  SER A OG   1  
ATOM 503   H H    . SER A 1 38  ? 74.620  68.350  82.530 1.00 0.00 ? 38  SER A H    1  
ATOM 504   H HA   . SER A 1 38  ? 73.950  67.200  84.290 1.00 0.00 ? 38  SER A HA   1  
ATOM 505   H HB2  . SER A 1 38  ? 72.140  69.550  84.990 1.00 0.00 ? 38  SER A HB2  1  
ATOM 506   H HB3  . SER A 1 38  ? 72.610  68.190  86.090 1.00 0.00 ? 38  SER A HB3  1  
ATOM 507   H HG   . SER A 1 38  ? 73.950  70.070  86.300 1.00 0.00 ? 38  SER A HG   1  
ATOM 508   N N    . THR A 1 39  ? 72.050  66.340  82.550 1.00 0.00 ? 39  THR A N    1  
ATOM 509   C CA   . THR A 1 39  ? 71.050  65.460  81.980 1.00 0.00 ? 39  THR A CA   1  
ATOM 510   C C    . THR A 1 39  ? 71.830  64.400  81.230 1.00 0.00 ? 39  THR A C    1  
ATOM 511   O O    . THR A 1 39  ? 73.060  64.480  81.140 1.00 0.00 ? 39  THR A O    1  
ATOM 512   C CB   . THR A 1 39  ? 70.040  66.170  81.080 1.00 0.00 ? 39  THR A CB   1  
ATOM 513   O OG1  . THR A 1 39  ? 68.970  65.300  80.730 1.00 0.00 ? 39  THR A OG1  1  
ATOM 514   C CG2  . THR A 1 39  ? 70.640  66.710  79.770 1.00 0.00 ? 39  THR A CG2  1  
ATOM 515   H H    . THR A 1 39  ? 72.880  66.390  81.990 1.00 0.00 ? 39  THR A H    1  
ATOM 516   H HA   . THR A 1 39  ? 70.520  64.970  82.790 1.00 0.00 ? 39  THR A HA   1  
ATOM 517   H HB   . THR A 1 39  ? 69.660  67.040  81.640 1.00 0.00 ? 39  THR A HB   1  
ATOM 518   H HG1  . THR A 1 39  ? 68.160  65.860  80.660 1.00 0.00 ? 39  THR A HG1  1  
ATOM 519   H HG21 . THR A 1 39  ? 71.020  65.880  79.130 1.00 0.00 ? 39  THR A HG21 1  
ATOM 520   H HG22 . THR A 1 39  ? 69.850  67.260  79.210 1.00 0.00 ? 39  THR A HG22 1  
ATOM 521   H HG23 . THR A 1 39  ? 71.470  67.420  79.990 1.00 0.00 ? 39  THR A HG23 1  
ATOM 522   N N    . VAL A 1 40  ? 71.140  63.370  80.730 1.00 0.00 ? 40  VAL A N    1  
ATOM 523   C CA   . VAL A 1 40  ? 71.740  62.200  80.100 1.00 0.00 ? 40  VAL A CA   1  
ATOM 524   C C    . VAL A 1 40  ? 72.600  62.520  78.870 1.00 0.00 ? 40  VAL A C    1  
ATOM 525   O O    . VAL A 1 40  ? 72.230  63.320  78.010 1.00 0.00 ? 40  VAL A O    1  
ATOM 526   C CB   . VAL A 1 40  ? 70.680  61.150  79.770 1.00 0.00 ? 40  VAL A CB   1  
ATOM 527   C CG1  . VAL A 1 40  ? 69.680  61.650  78.700 1.00 0.00 ? 40  VAL A CG1  1  
ATOM 528   C CG2  . VAL A 1 40  ? 71.330  59.830  79.320 1.00 0.00 ? 40  VAL A CG2  1  
ATOM 529   H H    . VAL A 1 40  ? 70.140  63.450  80.740 1.00 0.00 ? 40  VAL A H    1  
ATOM 530   H HA   . VAL A 1 40  ? 72.410  61.770  80.830 1.00 0.00 ? 40  VAL A HA   1  
ATOM 531   H HB   . VAL A 1 40  ? 70.100  60.950  80.710 1.00 0.00 ? 40  VAL A HB   1  
ATOM 532   H HG11 . VAL A 1 40  ? 68.880  60.900  78.540 1.00 0.00 ? 40  VAL A HG11 1  
ATOM 533   H HG12 . VAL A 1 40  ? 69.220  62.610  79.010 1.00 0.00 ? 40  VAL A HG12 1  
ATOM 534   H HG13 . VAL A 1 40  ? 70.200  61.810  77.730 1.00 0.00 ? 40  VAL A HG13 1  
ATOM 535   H HG21 . VAL A 1 40  ? 72.130  59.530  80.040 1.00 0.00 ? 40  VAL A HG21 1  
ATOM 536   H HG22 . VAL A 1 40  ? 70.570  59.020  79.270 1.00 0.00 ? 40  VAL A HG22 1  
ATOM 537   H HG23 . VAL A 1 40  ? 71.790  59.930  78.320 1.00 0.00 ? 40  VAL A HG23 1  
ATOM 538   N N    . SER A 1 41  ? 73.800  61.910  78.750 1.00 0.00 ? 41  SER A N    1  
ATOM 539   C CA   . SER A 1 41  ? 74.630  62.120  77.570 1.00 0.00 ? 41  SER A CA   1  
ATOM 540   C C    . SER A 1 41  ? 74.030  61.590  76.270 1.00 0.00 ? 41  SER A C    1  
ATOM 541   O O    . SER A 1 41  ? 73.380  60.550  76.220 1.00 0.00 ? 41  SER A O    1  
ATOM 542   C CB   . SER A 1 41  ? 76.130  61.680  77.680 1.00 0.00 ? 41  SER A CB   1  
ATOM 543   O OG   . SER A 1 41  ? 76.340  60.270  77.740 1.00 0.00 ? 41  SER A OG   1  
ATOM 544   H H    . SER A 1 41  ? 74.130  61.290  79.460 1.00 0.00 ? 41  SER A H    1  
ATOM 545   H HA   . SER A 1 41  ? 74.670  63.190  77.440 1.00 0.00 ? 41  SER A HA   1  
ATOM 546   H HB2  . SER A 1 41  ? 76.690  62.090  76.810 1.00 0.00 ? 41  SER A HB2  1  
ATOM 547   H HB3  . SER A 1 41  ? 76.550  62.160  78.590 1.00 0.00 ? 41  SER A HB3  1  
ATOM 548   H HG   . SER A 1 41  ? 77.290  60.130  77.580 1.00 0.00 ? 41  SER A HG   1  
ATOM 549   N N    . ASP A 1 42  ? 74.260  62.340  75.180 1.00 0.00 ? 42  ASP A N    1  
ATOM 550   C CA   . ASP A 1 42  ? 73.930  62.020  73.820 1.00 0.00 ? 42  ASP A CA   1  
ATOM 551   C C    . ASP A 1 42  ? 74.410  60.660  73.310 1.00 0.00 ? 42  ASP A C    1  
ATOM 552   O O    . ASP A 1 42  ? 75.350  60.040  73.800 1.00 0.00 ? 42  ASP A O    1  
ATOM 553   C CB   . ASP A 1 42  ? 74.450  63.140  72.880 1.00 0.00 ? 42  ASP A CB   1  
ATOM 554   C CG   . ASP A 1 42  ? 73.630  64.380  73.120 1.00 0.00 ? 42  ASP A CG   1  
ATOM 555   O OD1  . ASP A 1 42  ? 72.420  64.390  72.760 1.00 0.00 ? 42  ASP A OD1  1  
ATOM 556   O OD2  . ASP A 1 42  ? 74.150  65.360  73.690 1.00 0.00 ? 42  ASP A OD2  1  
ATOM 557   H H    . ASP A 1 42  ? 74.660  63.250  75.280 1.00 0.00 ? 42  ASP A H    1  
ATOM 558   H HA   . ASP A 1 42  ? 72.850  61.980  73.760 1.00 0.00 ? 42  ASP A HA   1  
ATOM 559   H HB2  . ASP A 1 42  ? 75.510  63.370  73.100 1.00 0.00 ? 42  ASP A HB2  1  
ATOM 560   H HB3  . ASP A 1 42  ? 74.350  62.880  71.810 1.00 0.00 ? 42  ASP A HB3  1  
ATOM 561   N N    . TYR A 1 43  ? 73.730  60.190  72.250 1.00 0.00 ? 43  TYR A N    1  
ATOM 562   C CA   . TYR A 1 43  ? 74.120  59.040  71.480 1.00 0.00 ? 43  TYR A CA   1  
ATOM 563   C C    . TYR A 1 43  ? 75.070  59.430  70.360 1.00 0.00 ? 43  TYR A C    1  
ATOM 564   O O    . TYR A 1 43  ? 75.110  60.560  69.910 1.00 0.00 ? 43  TYR A O    1  
ATOM 565   C CB   . TYR A 1 43  ? 72.900  58.350  70.830 1.00 0.00 ? 43  TYR A CB   1  
ATOM 566   C CG   . TYR A 1 43  ? 72.010  57.760  71.880 1.00 0.00 ? 43  TYR A CG   1  
ATOM 567   C CD1  . TYR A 1 43  ? 72.520  56.770  72.730 1.00 0.00 ? 43  TYR A CD1  1  
ATOM 568   C CD2  . TYR A 1 43  ? 70.640  58.110  71.980 1.00 0.00 ? 43  TYR A CD2  1  
ATOM 569   C CE1  . TYR A 1 43  ? 71.690  56.110  73.640 1.00 0.00 ? 43  TYR A CE1  1  
ATOM 570   C CE2  . TYR A 1 43  ? 69.810  57.440  72.880 1.00 0.00 ? 43  TYR A CE2  1  
ATOM 571   C CZ   . TYR A 1 43  ? 70.340  56.440  73.700 1.00 0.00 ? 43  TYR A CZ   1  
ATOM 572   O OH   . TYR A 1 43  ? 69.530  55.700  74.570 1.00 0.00 ? 43  TYR A OH   1  
ATOM 573   H H    . TYR A 1 43  ? 73.000  60.740  71.860 1.00 0.00 ? 43  TYR A H    1  
ATOM 574   H HA   . TYR A 1 43  ? 74.650  58.350  72.120 1.00 0.00 ? 43  TYR A HA   1  
ATOM 575   H HB2  . TYR A 1 43  ? 72.320  59.080  70.230 1.00 0.00 ? 43  TYR A HB2  1  
ATOM 576   H HB3  . TYR A 1 43  ? 73.210  57.510  70.170 1.00 0.00 ? 43  TYR A HB3  1  
ATOM 577   H HD1  . TYR A 1 43  ? 73.550  56.480  72.650 1.00 0.00 ? 43  TYR A HD1  1  
ATOM 578   H HD2  . TYR A 1 43  ? 70.230  58.850  71.320 1.00 0.00 ? 43  TYR A HD2  1  
ATOM 579   H HE1  . TYR A 1 43  ? 72.080  55.330  74.280 1.00 0.00 ? 43  TYR A HE1  1  
ATOM 580   H HE2  . TYR A 1 43  ? 68.750  57.680  72.920 1.00 0.00 ? 43  TYR A HE2  1  
ATOM 581   H HH   . TYR A 1 43  ? 68.610  56.020  74.480 1.00 0.00 ? 43  TYR A HH   1  
ATOM 582   N N    . PHE A 1 44  ? 75.840  58.450  69.880 1.00 0.00 ? 44  PHE A N    1  
ATOM 583   C CA   . PHE A 1 44  ? 76.530  58.510  68.620 1.00 0.00 ? 44  PHE A CA   1  
ATOM 584   C C    . PHE A 1 44  ? 75.940  57.370  67.810 1.00 0.00 ? 44  PHE A C    1  
ATOM 585   O O    . PHE A 1 44  ? 75.700  56.280  68.340 1.00 0.00 ? 44  PHE A O    1  
ATOM 586   C CB   . PHE A 1 44  ? 78.070  58.360  68.780 1.00 0.00 ? 44  PHE A CB   1  
ATOM 587   C CG   . PHE A 1 44  ? 78.770  58.470  67.450 1.00 0.00 ? 44  PHE A CG   1  
ATOM 588   C CD1  . PHE A 1 44  ? 78.670  59.660  66.710 1.00 0.00 ? 44  PHE A CD1  1  
ATOM 589   C CD2  . PHE A 1 44  ? 79.480  57.380  66.910 1.00 0.00 ? 44  PHE A CD2  1  
ATOM 590   C CE1  . PHE A 1 44  ? 79.240  59.750  65.430 1.00 0.00 ? 44  PHE A CE1  1  
ATOM 591   C CE2  . PHE A 1 44  ? 80.050  57.470  65.640 1.00 0.00 ? 44  PHE A CE2  1  
ATOM 592   C CZ   . PHE A 1 44  ? 79.920  58.650  64.890 1.00 0.00 ? 44  PHE A CZ   1  
ATOM 593   H H    . PHE A 1 44  ? 75.840  57.550  70.330 1.00 0.00 ? 44  PHE A H    1  
ATOM 594   H HA   . PHE A 1 44  ? 76.300  59.440  68.110 1.00 0.00 ? 44  PHE A HA   1  
ATOM 595   H HB2  . PHE A 1 44  ? 78.450  59.180  69.420 1.00 0.00 ? 44  PHE A HB2  1  
ATOM 596   H HB3  . PHE A 1 44  ? 78.330  57.400  69.270 1.00 0.00 ? 44  PHE A HB3  1  
ATOM 597   H HD1  . PHE A 1 44  ? 78.140  60.500  67.120 1.00 0.00 ? 44  PHE A HD1  1  
ATOM 598   H HD2  . PHE A 1 44  ? 79.560  56.470  67.480 1.00 0.00 ? 44  PHE A HD2  1  
ATOM 599   H HE1  . PHE A 1 44  ? 79.140  60.660  64.860 1.00 0.00 ? 44  PHE A HE1  1  
ATOM 600   H HE2  . PHE A 1 44  ? 80.580  56.630  65.230 1.00 0.00 ? 44  PHE A HE2  1  
ATOM 601   H HZ   . PHE A 1 44  ? 80.340  58.720  63.900 1.00 0.00 ? 44  PHE A HZ   1  
ATOM 602   N N    . ARG A 1 45  ? 75.640  57.610  66.520 1.00 0.00 ? 45  ARG A N    1  
ATOM 603   C CA   . ARG A 1 45  ? 75.020  56.600  65.680 1.00 0.00 ? 45  ARG A CA   1  
ATOM 604   C C    . ARG A 1 45  ? 74.950  56.980  64.210 1.00 0.00 ? 45  ARG A C    1  
ATOM 605   O O    . ARG A 1 45  ? 74.650  56.140  63.370 1.00 0.00 ? 45  ARG A O    1  
ATOM 606   C CB   . ARG A 1 45  ? 73.600  56.190  66.180 1.00 0.00 ? 45  ARG A CB   1  
ATOM 607   C CG   . ARG A 1 45  ? 72.640  57.360  66.490 1.00 0.00 ? 45  ARG A CG   1  
ATOM 608   C CD   . ARG A 1 45  ? 71.450  56.940  67.360 1.00 0.00 ? 45  ARG A CD   1  
ATOM 609   N NE   . ARG A 1 45  ? 70.610  58.150  67.590 1.00 0.00 ? 45  ARG A NE   1  
ATOM 610   C CZ   . ARG A 1 45  ? 69.540  58.180  68.380 1.00 0.00 ? 45  ARG A CZ   1  
ATOM 611   N NH1  . ARG A 1 45  ? 69.160  57.160  69.110 1.00 0.00 ? 45  ARG A NH1  1  
ATOM 612   N NH2  . ARG A 1 45  ? 68.830  59.280  68.410 1.00 0.00 ? 45  ARG A NH2  1  
ATOM 613   H H    . ARG A 1 45  ? 75.870  58.490  66.130 1.00 0.00 ? 45  ARG A H    1  
ATOM 614   H HA   . ARG A 1 45  ? 75.650  55.720  65.710 1.00 0.00 ? 45  ARG A HA   1  
ATOM 615   H HB2  . ARG A 1 45  ? 73.120  55.480  65.470 1.00 0.00 ? 45  ARG A HB2  1  
ATOM 616   H HB3  . ARG A 1 45  ? 73.740  55.610  67.120 1.00 0.00 ? 45  ARG A HB3  1  
ATOM 617   H HG2  . ARG A 1 45  ? 73.190  58.150  67.050 1.00 0.00 ? 45  ARG A HG2  1  
ATOM 618   H HG3  . ARG A 1 45  ? 72.300  57.800  65.530 1.00 0.00 ? 45  ARG A HG3  1  
ATOM 619   H HD2  . ARG A 1 45  ? 70.860  56.150  66.850 1.00 0.00 ? 45  ARG A HD2  1  
ATOM 620   H HD3  . ARG A 1 45  ? 71.820  56.550  68.340 1.00 0.00 ? 45  ARG A HD3  1  
ATOM 621   H HE   . ARG A 1 45  ? 70.830  59.000  67.130 1.00 0.00 ? 45  ARG A HE   1  
ATOM 622   H HH11 . ARG A 1 45  ? 69.630  56.280  69.040 1.00 0.00 ? 45  ARG A HH11 1  
ATOM 623   H HH12 . ARG A 1 45  ? 68.200  57.180  69.450 1.00 0.00 ? 45  ARG A HH12 1  
ATOM 624   H HH21 . ARG A 1 45  ? 68.960  59.960  67.700 1.00 0.00 ? 45  ARG A HH21 1  
ATOM 625   H HH22 . ARG A 1 45  ? 67.920  59.250  68.880 1.00 0.00 ? 45  ARG A HH22 1  
ATOM 626   N N    . ASN A 1 46  ? 75.280  58.240  63.820 1.00 0.00 ? 46  ASN A N    1  
ATOM 627   C CA   . ASN A 1 46  ? 75.320  58.600  62.420 1.00 0.00 ? 46  ASN A CA   1  
ATOM 628   C C    . ASN A 1 46  ? 76.720  58.360  61.860 1.00 0.00 ? 46  ASN A C    1  
ATOM 629   O O    . ASN A 1 46  ? 77.640  59.170  61.960 1.00 0.00 ? 46  ASN A O    1  
ATOM 630   C CB   . ASN A 1 46  ? 74.810  60.040  62.150 1.00 0.00 ? 46  ASN A CB   1  
ATOM 631   C CG   . ASN A 1 46  ? 74.680  60.360  60.660 1.00 0.00 ? 46  ASN A CG   1  
ATOM 632   O OD1  . ASN A 1 46  ? 74.900  59.510  59.780 1.00 0.00 ? 46  ASN A OD1  1  
ATOM 633   N ND2  . ASN A 1 46  ? 74.300  61.610  60.360 1.00 0.00 ? 46  ASN A ND2  1  
ATOM 634   H H    . ASN A 1 46  ? 75.520  58.960  64.460 1.00 0.00 ? 46  ASN A H    1  
ATOM 635   H HA   . ASN A 1 46  ? 74.650  57.950  61.870 1.00 0.00 ? 46  ASN A HA   1  
ATOM 636   H HB2  . ASN A 1 46  ? 73.810  60.160  62.610 1.00 0.00 ? 46  ASN A HB2  1  
ATOM 637   H HB3  . ASN A 1 46  ? 75.490  60.790  62.620 1.00 0.00 ? 46  ASN A HB3  1  
ATOM 638   H HD21 . ASN A 1 46  ? 74.150  62.250  61.150 1.00 0.00 ? 46  ASN A HD21 1  
ATOM 639   H HD22 . ASN A 1 46  ? 74.160  61.870  59.410 1.00 0.00 ? 46  ASN A HD22 1  
ATOM 640   N N    . ILE A 1 47  ? 76.870  57.200  61.230 1.00 0.00 ? 47  ILE A N    1  
ATOM 641   C CA   . ILE A 1 47  ? 78.080  56.760  60.570 1.00 0.00 ? 47  ILE A CA   1  
ATOM 642   C C    . ILE A 1 47  ? 77.810  56.710  59.070 1.00 0.00 ? 47  ILE A C    1  
ATOM 643   O O    . ILE A 1 47  ? 78.540  56.100  58.300 1.00 0.00 ? 47  ILE A O    1  
ATOM 644   C CB   . ILE A 1 47  ? 78.530  55.420  61.160 1.00 0.00 ? 47  ILE A CB   1  
ATOM 645   C CG1  . ILE A 1 47  ? 77.380  54.380  61.240 1.00 0.00 ? 47  ILE A CG1  1  
ATOM 646   C CG2  . ILE A 1 47  ? 79.120  55.700  62.560 1.00 0.00 ? 47  ILE A CG2  1  
ATOM 647   C CD1  . ILE A 1 47  ? 77.860  52.980  61.630 1.00 0.00 ? 47  ILE A CD1  1  
ATOM 648   H H    . ILE A 1 47  ? 76.130  56.530  61.280 1.00 0.00 ? 47  ILE A H    1  
ATOM 649   H HA   . ILE A 1 47  ? 78.870  57.480  60.720 1.00 0.00 ? 47  ILE A HA   1  
ATOM 650   H HB   . ILE A 1 47  ? 79.350  54.990  60.530 1.00 0.00 ? 47  ILE A HB   1  
ATOM 651   H HG12 . ILE A 1 47  ? 76.630  54.710  62.000 1.00 0.00 ? 47  ILE A HG12 1  
ATOM 652   H HG13 . ILE A 1 47  ? 76.860  54.330  60.260 1.00 0.00 ? 47  ILE A HG13 1  
ATOM 653   H HG21 . ILE A 1 47  ? 79.550  54.780  63.000 1.00 0.00 ? 47  ILE A HG21 1  
ATOM 654   H HG22 . ILE A 1 47  ? 79.930  56.460  62.500 1.00 0.00 ? 47  ILE A HG22 1  
ATOM 655   H HG23 . ILE A 1 47  ? 78.340  56.080  63.250 1.00 0.00 ? 47  ILE A HG23 1  
ATOM 656   H HD11 . ILE A 1 47  ? 78.270  52.970  62.660 1.00 0.00 ? 47  ILE A HD11 1  
ATOM 657   H HD12 . ILE A 1 47  ? 77.020  52.250  61.600 1.00 0.00 ? 47  ILE A HD12 1  
ATOM 658   H HD13 . ILE A 1 47  ? 78.650  52.630  60.930 1.00 0.00 ? 47  ILE A HD13 1  
ATOM 659   N N    . ARG A 1 48  ? 76.720  57.390  58.640 1.00 0.00 ? 48  ARG A N    1  
ATOM 660   C CA   . ARG A 1 48  ? 76.340  57.640  57.250 1.00 0.00 ? 48  ARG A CA   1  
ATOM 661   C C    . ARG A 1 48  ? 75.770  56.430  56.520 1.00 0.00 ? 48  ARG A C    1  
ATOM 662   O O    . ARG A 1 48  ? 75.530  56.470  55.320 1.00 0.00 ? 48  ARG A O    1  
ATOM 663   C CB   . ARG A 1 48  ? 77.450  58.320  56.410 1.00 0.00 ? 48  ARG A CB   1  
ATOM 664   C CG   . ARG A 1 48  ? 77.880  59.690  56.980 1.00 0.00 ? 48  ARG A CG   1  
ATOM 665   C CD   . ARG A 1 48  ? 79.050  60.330  56.230 1.00 0.00 ? 48  ARG A CD   1  
ATOM 666   N NE   . ARG A 1 48  ? 79.250  61.680  56.850 1.00 0.00 ? 48  ARG A NE   1  
ATOM 667   C CZ   . ARG A 1 48  ? 80.090  62.610  56.410 1.00 0.00 ? 48  ARG A CZ   1  
ATOM 668   N NH1  . ARG A 1 48  ? 80.980  62.360  55.480 1.00 0.00 ? 48  ARG A NH1  1  
ATOM 669   N NH2  . ARG A 1 48  ? 80.000  63.820  56.910 1.00 0.00 ? 48  ARG A NH2  1  
ATOM 670   H H    . ARG A 1 48  ? 76.200  57.910  59.310 1.00 0.00 ? 48  ARG A H    1  
ATOM 671   H HA   . ARG A 1 48  ? 75.520  58.340  57.310 1.00 0.00 ? 48  ARG A HA   1  
ATOM 672   H HB2  . ARG A 1 48  ? 78.330  57.650  56.340 1.00 0.00 ? 48  ARG A HB2  1  
ATOM 673   H HB3  . ARG A 1 48  ? 77.080  58.490  55.370 1.00 0.00 ? 48  ARG A HB3  1  
ATOM 674   H HG2  . ARG A 1 48  ? 76.990  60.360  56.960 1.00 0.00 ? 48  ARG A HG2  1  
ATOM 675   H HG3  . ARG A 1 48  ? 78.170  59.560  58.050 1.00 0.00 ? 48  ARG A HG3  1  
ATOM 676   H HD2  . ARG A 1 48  ? 79.970  59.710  56.350 1.00 0.00 ? 48  ARG A HD2  1  
ATOM 677   H HD3  . ARG A 1 48  ? 78.800  60.440  55.150 1.00 0.00 ? 48  ARG A HD3  1  
ATOM 678   H HE   . ARG A 1 48  ? 78.650  61.920  57.610 1.00 0.00 ? 48  ARG A HE   1  
ATOM 679   H HH11 . ARG A 1 48  ? 81.060  61.440  55.130 1.00 0.00 ? 48  ARG A HH11 1  
ATOM 680   H HH12 . ARG A 1 48  ? 81.570  63.090  55.140 1.00 0.00 ? 48  ARG A HH12 1  
ATOM 681   H HH21 . ARG A 1 48  ? 79.290  64.010  57.580 1.00 0.00 ? 48  ARG A HH21 1  
ATOM 682   H HH22 . ARG A 1 48  ? 80.630  64.530  56.620 1.00 0.00 ? 48  ARG A HH22 1  
ATOM 683   N N    . THR A 1 49  ? 75.470  55.340  57.250 1.00 0.00 ? 49  THR A N    1  
ATOM 684   C CA   . THR A 1 49  ? 75.090  54.060  56.670 1.00 0.00 ? 49  THR A CA   1  
ATOM 685   C C    . THR A 1 49  ? 73.670  53.990  56.170 1.00 0.00 ? 49  THR A C    1  
ATOM 686   O O    . THR A 1 49  ? 73.320  53.090  55.410 1.00 0.00 ? 49  THR A O    1  
ATOM 687   C CB   . THR A 1 49  ? 75.300  52.910  57.650 1.00 0.00 ? 49  THR A CB   1  
ATOM 688   O OG1  . THR A 1 49  ? 74.810  53.230  58.940 1.00 0.00 ? 49  THR A OG1  1  
ATOM 689   C CG2  . THR A 1 49  ? 76.820  52.680  57.790 1.00 0.00 ? 49  THR A CG2  1  
ATOM 690   H H    . THR A 1 49  ? 75.640  55.330  58.230 1.00 0.00 ? 49  THR A H    1  
ATOM 691   H HA   . THR A 1 49  ? 75.710  53.880  55.800 1.00 0.00 ? 49  THR A HA   1  
ATOM 692   H HB   . THR A 1 49  ? 74.840  51.960  57.280 1.00 0.00 ? 49  THR A HB   1  
ATOM 693   H HG1  . THR A 1 49  ? 75.140  52.540  59.530 1.00 0.00 ? 49  THR A HG1  1  
ATOM 694   H HG21 . THR A 1 49  ? 77.330  53.590  58.170 1.00 0.00 ? 49  THR A HG21 1  
ATOM 695   H HG22 . THR A 1 49  ? 77.030  51.850  58.500 1.00 0.00 ? 49  THR A HG22 1  
ATOM 696   H HG23 . THR A 1 49  ? 77.260  52.420  56.810 1.00 0.00 ? 49  THR A HG23 1  
ATOM 697   N N    . ARG A 1 50  ? 72.790  54.910  56.610 1.00 0.00 ? 50  ARG A N    1  
ATOM 698   C CA   . ARG A 1 50  ? 71.370  54.820  56.340 1.00 0.00 ? 50  ARG A CA   1  
ATOM 699   C C    . ARG A 1 50  ? 70.820  56.000  55.570 1.00 0.00 ? 50  ARG A C    1  
ATOM 700   O O    . ARG A 1 50  ? 69.600  56.130  55.440 1.00 0.00 ? 50  ARG A O    1  
ATOM 701   C CB   . ARG A 1 50  ? 70.590  54.680  57.660 1.00 0.00 ? 50  ARG A CB   1  
ATOM 702   C CG   . ARG A 1 50  ? 71.010  53.400  58.410 1.00 0.00 ? 50  ARG A CG   1  
ATOM 703   C CD   . ARG A 1 50  ? 70.240  53.170  59.710 1.00 0.00 ? 50  ARG A CD   1  
ATOM 704   N NE   . ARG A 1 50  ? 70.790  51.890  60.260 1.00 0.00 ? 50  ARG A NE   1  
ATOM 705   C CZ   . ARG A 1 50  ? 70.670  51.530  61.520 1.00 0.00 ? 50  ARG A CZ   1  
ATOM 706   N NH1  . ARG A 1 50  ? 69.960  52.180  62.410 1.00 0.00 ? 50  ARG A NH1  1  
ATOM 707   N NH2  . ARG A 1 50  ? 71.310  50.480  61.990 1.00 0.00 ? 50  ARG A NH2  1  
ATOM 708   H H    . ARG A 1 50  ? 73.100  55.600  57.260 1.00 0.00 ? 50  ARG A H    1  
ATOM 709   H HA   . ARG A 1 50  ? 71.160  53.950  55.730 1.00 0.00 ? 50  ARG A HA   1  
ATOM 710   H HB2  . ARG A 1 50  ? 70.770  55.570  58.300 1.00 0.00 ? 50  ARG A HB2  1  
ATOM 711   H HB3  . ARG A 1 50  ? 69.500  54.620  57.460 1.00 0.00 ? 50  ARG A HB3  1  
ATOM 712   H HG2  . ARG A 1 50  ? 70.880  52.540  57.720 1.00 0.00 ? 50  ARG A HG2  1  
ATOM 713   H HG3  . ARG A 1 50  ? 72.100  53.480  58.650 1.00 0.00 ? 50  ARG A HG3  1  
ATOM 714   H HD2  . ARG A 1 50  ? 70.430  54.010  60.410 1.00 0.00 ? 50  ARG A HD2  1  
ATOM 715   H HD3  . ARG A 1 50  ? 69.150  53.060  59.520 1.00 0.00 ? 50  ARG A HD3  1  
ATOM 716   H HE   . ARG A 1 50  ? 71.350  51.310  59.680 1.00 0.00 ? 50  ARG A HE   1  
ATOM 717   H HH11 . ARG A 1 50  ? 69.400  52.960  62.170 1.00 0.00 ? 50  ARG A HH11 1  
ATOM 718   H HH12 . ARG A 1 50  ? 70.140  51.870  63.370 1.00 0.00 ? 50  ARG A HH12 1  
ATOM 719   H HH21 . ARG A 1 50  ? 72.110  50.150  61.510 1.00 0.00 ? 50  ARG A HH21 1  
ATOM 720   H HH22 . ARG A 1 50  ? 71.220  50.400  63.000 1.00 0.00 ? 50  ARG A HH22 1  
ATOM 721   N N    . SER A 1 51  ? 71.700  56.870  55.060 1.00 0.00 ? 51  SER A N    1  
ATOM 722   C CA   . SER A 1 51  ? 71.300  58.120  54.440 1.00 0.00 ? 51  SER A CA   1  
ATOM 723   C C    . SER A 1 51  ? 71.820  58.230  53.030 1.00 0.00 ? 51  SER A C    1  
ATOM 724   O O    . SER A 1 51  ? 71.490  59.180  52.320 1.00 0.00 ? 51  SER A O    1  
ATOM 725   C CB   . SER A 1 51  ? 71.880  59.340  55.210 1.00 0.00 ? 51  SER A CB   1  
ATOM 726   O OG   . SER A 1 51  ? 71.510  59.290  56.580 1.00 0.00 ? 51  SER A OG   1  
ATOM 727   H H    . SER A 1 51  ? 72.670  56.710  55.210 1.00 0.00 ? 51  SER A H    1  
ATOM 728   H HA   . SER A 1 51  ? 70.220  58.200  54.390 1.00 0.00 ? 51  SER A HA   1  
ATOM 729   H HB2  . SER A 1 51  ? 72.990  59.320  55.150 1.00 0.00 ? 51  SER A HB2  1  
ATOM 730   H HB3  . SER A 1 51  ? 71.500  60.280  54.750 1.00 0.00 ? 51  SER A HB3  1  
ATOM 731   H HG   . SER A 1 51  ? 71.930  60.040  57.020 1.00 0.00 ? 51  SER A HG   1  
ATOM 732   N N    . VAL A 1 52  ? 72.660  57.290  52.580 1.00 0.00 ? 52  VAL A N    1  
ATOM 733   C CA   . VAL A 1 52  ? 73.420  57.430  51.340 1.00 0.00 ? 52  VAL A CA   1  
ATOM 734   C C    . VAL A 1 52  ? 72.810  56.650  50.190 1.00 0.00 ? 52  VAL A C    1  
ATOM 735   O O    . VAL A 1 52  ? 73.240  56.770  49.050 1.00 0.00 ? 52  VAL A O    1  
ATOM 736   C CB   . VAL A 1 52  ? 74.880  57.000  51.530 1.00 0.00 ? 52  VAL A CB   1  
ATOM 737   C CG1  . VAL A 1 52  ? 75.580  58.040  52.430 1.00 0.00 ? 52  VAL A CG1  1  
ATOM 738   C CG2  . VAL A 1 52  ? 74.980  55.580  52.110 1.00 0.00 ? 52  VAL A CG2  1  
ATOM 739   H H    . VAL A 1 52  ? 72.860  56.470  53.100 1.00 0.00 ? 52  VAL A H    1  
ATOM 740   H HA   . VAL A 1 52  ? 73.420  58.470  51.030 1.00 0.00 ? 52  VAL A HA   1  
ATOM 741   H HB   . VAL A 1 52  ? 75.410  57.010  50.540 1.00 0.00 ? 52  VAL A HB   1  
ATOM 742   H HG11 . VAL A 1 52  ? 76.630  57.720  52.630 1.00 0.00 ? 52  VAL A HG11 1  
ATOM 743   H HG12 . VAL A 1 52  ? 75.610  59.030  51.930 1.00 0.00 ? 52  VAL A HG12 1  
ATOM 744   H HG13 . VAL A 1 52  ? 75.060  58.140  53.400 1.00 0.00 ? 52  VAL A HG13 1  
ATOM 745   H HG21 . VAL A 1 52  ? 74.460  54.840  51.470 1.00 0.00 ? 52  VAL A HG21 1  
ATOM 746   H HG22 . VAL A 1 52  ? 76.050  55.280  52.180 1.00 0.00 ? 52  VAL A HG22 1  
ATOM 747   H HG23 . VAL A 1 52  ? 74.550  55.520  53.140 1.00 0.00 ? 52  VAL A HG23 1  
ATOM 748   N N    . HIS A 1 53  ? 71.760  55.860  50.460 1.00 0.00 ? 53  HIS A N    1  
ATOM 749   C CA   . HIS A 1 53  ? 71.040  55.090  49.460 1.00 0.00 ? 53  HIS A CA   1  
ATOM 750   C C    . HIS A 1 53  ? 69.740  55.810  49.060 1.00 0.00 ? 53  HIS A C    1  
ATOM 751   O O    . HIS A 1 53  ? 68.880  55.990  49.920 1.00 0.00 ? 53  HIS A O    1  
ATOM 752   C CB   . HIS A 1 53  ? 70.710  53.690  50.040 1.00 0.00 ? 53  HIS A CB   1  
ATOM 753   C CG   . HIS A 1 53  ? 69.940  53.720  51.330 1.00 0.00 ? 53  HIS A CG   1  
ATOM 754   N ND1  . HIS A 1 53  ? 70.590  53.920  52.550 1.00 0.00 ? 53  HIS A ND1  1  
ATOM 755   C CD2  . HIS A 1 53  ? 68.610  53.520  51.540 1.00 0.00 ? 53  HIS A CD2  1  
ATOM 756   C CE1  . HIS A 1 53  ? 69.630  53.860  53.450 1.00 0.00 ? 53  HIS A CE1  1  
ATOM 757   N NE2  . HIS A 1 53  ? 68.420  53.620  52.900 1.00 0.00 ? 53  HIS A NE2  1  
ATOM 758   H H    . HIS A 1 53  ? 71.450  55.730  51.400 1.00 0.00 ? 53  HIS A H    1  
ATOM 759   H HA   . HIS A 1 53  ? 71.670  54.940  48.600 1.00 0.00 ? 53  HIS A HA   1  
ATOM 760   H HB2  . HIS A 1 53  ? 70.130  53.100  49.300 1.00 0.00 ? 53  HIS A HB2  1  
ATOM 761   H HB3  . HIS A 1 53  ? 71.660  53.150  50.220 1.00 0.00 ? 53  HIS A HB3  1  
ATOM 762   H HD2  . HIS A 1 53  ? 67.830  53.360  50.810 1.00 0.00 ? 53  HIS A HD2  1  
ATOM 763   H HE1  . HIS A 1 53  ? 69.760  54.020  54.520 1.00 0.00 ? 53  HIS A HE1  1  
ATOM 764   H HE2  . HIS A 1 53  ? 67.550  53.590  53.380 1.00 0.00 ? 53  HIS A HE2  1  
ATOM 765   N N    . PRO A 1 54  ? 69.530  56.290  47.820 1.00 0.00 ? 54  PRO A N    1  
ATOM 766   C CA   . PRO A 1 54  ? 68.280  56.890  47.350 1.00 0.00 ? 54  PRO A CA   1  
ATOM 767   C C    . PRO A 1 54  ? 66.950  56.230  47.740 1.00 0.00 ? 54  PRO A C    1  
ATOM 768   O O    . PRO A 1 54  ? 66.850  55.010  47.840 1.00 0.00 ? 54  PRO A O    1  
ATOM 769   C CB   . PRO A 1 54  ? 68.470  56.980  45.830 1.00 0.00 ? 54  PRO A CB   1  
ATOM 770   C CG   . PRO A 1 54  ? 69.970  57.220  45.680 1.00 0.00 ? 54  PRO A CG   1  
ATOM 771   C CD   . PRO A 1 54  ? 70.570  56.340  46.780 1.00 0.00 ? 54  PRO A CD   1  
ATOM 772   H HA   . PRO A 1 54  ? 68.240  57.860  47.810 1.00 0.00 ? 54  PRO A HA   1  
ATOM 773   H HB2  . PRO A 1 54  ? 68.200  56.010  45.350 1.00 0.00 ? 54  PRO A HB2  1  
ATOM 774   H HB3  . PRO A 1 54  ? 67.860  57.790  45.380 1.00 0.00 ? 54  PRO A HB3  1  
ATOM 775   H HG2  . PRO A 1 54  ? 70.350  56.970  44.670 1.00 0.00 ? 54  PRO A HG2  1  
ATOM 776   H HG3  . PRO A 1 54  ? 70.200  58.290  45.900 1.00 0.00 ? 54  PRO A HG3  1  
ATOM 777   H HD2  . PRO A 1 54  ? 70.740  55.310  46.400 1.00 0.00 ? 54  PRO A HD2  1  
ATOM 778   H HD3  . PRO A 1 54  ? 71.510  56.770  47.170 1.00 0.00 ? 54  PRO A HD3  1  
ATOM 779   N N    . ARG A 1 55  ? 65.890  57.050  47.960 1.00 0.00 ? 55  ARG A N    1  
ATOM 780   C CA   . ARG A 1 55  ? 64.540  56.530  48.090 1.00 0.00 ? 55  ARG A CA   1  
ATOM 781   C C    . ARG A 1 55  ? 63.920  56.290  46.720 1.00 0.00 ? 55  ARG A C    1  
ATOM 782   O O    . ARG A 1 55  ? 64.180  57.040  45.780 1.00 0.00 ? 55  ARG A O    1  
ATOM 783   C CB   . ARG A 1 55  ? 63.600  57.460  48.890 1.00 0.00 ? 55  ARG A CB   1  
ATOM 784   C CG   . ARG A 1 55  ? 64.090  57.800  50.310 1.00 0.00 ? 55  ARG A CG   1  
ATOM 785   C CD   . ARG A 1 55  ? 62.990  58.400  51.200 1.00 0.00 ? 55  ARG A CD   1  
ATOM 786   N NE   . ARG A 1 55  ? 62.120  57.270  51.640 1.00 0.00 ? 55  ARG A NE   1  
ATOM 787   C CZ   . ARG A 1 55  ? 60.930  57.390  52.220 1.00 0.00 ? 55  ARG A CZ   1  
ATOM 788   N NH1  . ARG A 1 55  ? 60.380  58.560  52.480 1.00 0.00 ? 55  ARG A NH1  1  
ATOM 789   N NH2  . ARG A 1 55  ? 60.310  56.270  52.540 1.00 0.00 ? 55  ARG A NH2  1  
ATOM 790   H H    . ARG A 1 55  ? 66.010  58.040  47.850 1.00 0.00 ? 55  ARG A H    1  
ATOM 791   H HA   . ARG A 1 55  ? 64.580  55.580  48.590 1.00 0.00 ? 55  ARG A HA   1  
ATOM 792   H HB2  . ARG A 1 55  ? 63.460  58.420  48.330 1.00 0.00 ? 55  ARG A HB2  1  
ATOM 793   H HB3  . ARG A 1 55  ? 62.600  56.970  48.960 1.00 0.00 ? 55  ARG A HB3  1  
ATOM 794   H HG2  . ARG A 1 55  ? 64.530  56.900  50.790 1.00 0.00 ? 55  ARG A HG2  1  
ATOM 795   H HG3  . ARG A 1 55  ? 64.910  58.540  50.210 1.00 0.00 ? 55  ARG A HG3  1  
ATOM 796   H HD2  . ARG A 1 55  ? 63.420  58.900  52.090 1.00 0.00 ? 55  ARG A HD2  1  
ATOM 797   H HD3  . ARG A 1 55  ? 62.390  59.130  50.600 1.00 0.00 ? 55  ARG A HD3  1  
ATOM 798   H HE   . ARG A 1 55  ? 62.370  56.320  51.420 1.00 0.00 ? 55  ARG A HE   1  
ATOM 799   H HH11 . ARG A 1 55  ? 60.840  59.380  52.170 1.00 0.00 ? 55  ARG A HH11 1  
ATOM 800   H HH12 . ARG A 1 55  ? 59.550  58.590  53.030 1.00 0.00 ? 55  ARG A HH12 1  
ATOM 801   H HH21 . ARG A 1 55  ? 60.780  55.410  52.290 1.00 0.00 ? 55  ARG A HH21 1  
ATOM 802   H HH22 . ARG A 1 55  ? 59.360  56.270  52.800 1.00 0.00 ? 55  ARG A HH22 1  
ATOM 803   N N    . VAL A 1 56  ? 63.100  55.240  46.570 1.00 0.00 ? 56  VAL A N    1  
ATOM 804   C CA   . VAL A 1 56  ? 62.670  54.770  45.250 1.00 0.00 ? 56  VAL A CA   1  
ATOM 805   C C    . VAL A 1 56  ? 61.150  54.810  45.140 1.00 0.00 ? 56  VAL A C    1  
ATOM 806   O O    . VAL A 1 56  ? 60.440  54.400  46.040 1.00 0.00 ? 56  VAL A O    1  
ATOM 807   C CB   . VAL A 1 56  ? 63.200  53.360  44.960 1.00 0.00 ? 56  VAL A CB   1  
ATOM 808   C CG1  . VAL A 1 56  ? 62.720  52.830  43.600 1.00 0.00 ? 56  VAL A CG1  1  
ATOM 809   C CG2  . VAL A 1 56  ? 64.740  53.390  44.990 1.00 0.00 ? 56  VAL A CG2  1  
ATOM 810   H H    . VAL A 1 56  ? 62.770  54.700  47.350 1.00 0.00 ? 56  VAL A H    1  
ATOM 811   H HA   . VAL A 1 56  ? 63.050  55.430  44.480 1.00 0.00 ? 56  VAL A HA   1  
ATOM 812   H HB   . VAL A 1 56  ? 62.850  52.670  45.760 1.00 0.00 ? 56  VAL A HB   1  
ATOM 813   H HG11 . VAL A 1 56  ? 63.200  51.840  43.390 1.00 0.00 ? 56  VAL A HG11 1  
ATOM 814   H HG12 . VAL A 1 56  ? 61.620  52.680  43.580 1.00 0.00 ? 56  VAL A HG12 1  
ATOM 815   H HG13 . VAL A 1 56  ? 63.000  53.530  42.780 1.00 0.00 ? 56  VAL A HG13 1  
ATOM 816   H HG21 . VAL A 1 56  ? 65.130  53.660  45.990 1.00 0.00 ? 56  VAL A HG21 1  
ATOM 817   H HG22 . VAL A 1 56  ? 65.150  52.400  44.720 1.00 0.00 ? 56  VAL A HG22 1  
ATOM 818   H HG23 . VAL A 1 56  ? 65.130  54.140  44.260 1.00 0.00 ? 56  VAL A HG23 1  
ATOM 819   N N    . SER A 1 57  ? 60.630  55.280  43.990 1.00 0.00 ? 57  SER A N    1  
ATOM 820   C CA   . SER A 1 57  ? 59.220  55.160  43.640 1.00 0.00 ? 57  SER A CA   1  
ATOM 821   C C    . SER A 1 57  ? 59.160  54.370  42.350 1.00 0.00 ? 57  SER A C    1  
ATOM 822   O O    . SER A 1 57  ? 59.790  54.730  41.350 1.00 0.00 ? 57  SER A O    1  
ATOM 823   C CB   . SER A 1 57  ? 58.540  56.540  43.420 1.00 0.00 ? 57  SER A CB   1  
ATOM 824   O OG   . SER A 1 57  ? 57.120  56.430  43.360 1.00 0.00 ? 57  SER A OG   1  
ATOM 825   H H    . SER A 1 57  ? 61.240  55.630  43.280 1.00 0.00 ? 57  SER A H    1  
ATOM 826   H HA   . SER A 1 57  ? 58.690  54.620  44.410 1.00 0.00 ? 57  SER A HA   1  
ATOM 827   H HB2  . SER A 1 57  ? 58.790  57.190  44.290 1.00 0.00 ? 57  SER A HB2  1  
ATOM 828   H HB3  . SER A 1 57  ? 58.920  57.040  42.500 1.00 0.00 ? 57  SER A HB3  1  
ATOM 829   H HG   . SER A 1 57  ? 56.830  56.480  44.300 1.00 0.00 ? 57  SER A HG   1  
ATOM 830   N N    . VAL A 1 58  ? 58.440  53.230  42.310 1.00 0.00 ? 58  VAL A N    1  
ATOM 831   C CA   . VAL A 1 58  ? 58.400  52.350  41.140 1.00 0.00 ? 58  VAL A CA   1  
ATOM 832   C C    . VAL A 1 58  ? 56.980  52.130  40.650 1.00 0.00 ? 58  VAL A C    1  
ATOM 833   O O    . VAL A 1 58  ? 56.050  51.920  41.430 1.00 0.00 ? 58  VAL A O    1  
ATOM 834   C CB   . VAL A 1 58  ? 59.130  51.020  41.400 1.00 0.00 ? 58  VAL A CB   1  
ATOM 835   C CG1  . VAL A 1 58  ? 58.450  50.180  42.490 1.00 0.00 ? 58  VAL A CG1  1  
ATOM 836   C CG2  . VAL A 1 58  ? 59.270  50.220  40.080 1.00 0.00 ? 58  VAL A CG2  1  
ATOM 837   H H    . VAL A 1 58  ? 57.920  52.950  43.130 1.00 0.00 ? 58  VAL A H    1  
ATOM 838   H HA   . VAL A 1 58  ? 58.920  52.830  40.330 1.00 0.00 ? 58  VAL A HA   1  
ATOM 839   H HB   . VAL A 1 58  ? 60.160  51.280  41.750 1.00 0.00 ? 58  VAL A HB   1  
ATOM 840   H HG11 . VAL A 1 58  ? 59.040  49.270  42.700 1.00 0.00 ? 58  VAL A HG11 1  
ATOM 841   H HG12 . VAL A 1 58  ? 58.360  50.760  43.440 1.00 0.00 ? 58  VAL A HG12 1  
ATOM 842   H HG13 . VAL A 1 58  ? 57.430  49.870  42.180 1.00 0.00 ? 58  VAL A HG13 1  
ATOM 843   H HG21 . VAL A 1 58  ? 59.780  50.830  39.310 1.00 0.00 ? 58  VAL A HG21 1  
ATOM 844   H HG22 . VAL A 1 58  ? 59.870  49.310  40.270 1.00 0.00 ? 58  VAL A HG22 1  
ATOM 845   H HG23 . VAL A 1 58  ? 58.280  49.910  39.690 1.00 0.00 ? 58  VAL A HG23 1  
ATOM 846   N N    . GLY A 1 59  ? 56.740  52.220  39.320 1.00 0.00 ? 59  GLY A N    1  
ATOM 847   C CA   . GLY A 1 59  ? 55.390  52.190  38.780 1.00 0.00 ? 59  GLY A CA   1  
ATOM 848   C C    . GLY A 1 59  ? 55.330  51.880  37.320 1.00 0.00 ? 59  GLY A C    1  
ATOM 849   O O    . GLY A 1 59  ? 56.210  51.230  36.750 1.00 0.00 ? 59  GLY A O    1  
ATOM 850   H H    . GLY A 1 59  ? 57.500  52.330  38.660 1.00 0.00 ? 59  GLY A H    1  
ATOM 851   H HA2  . GLY A 1 59  ? 54.820  51.420  39.280 1.00 0.00 ? 59  GLY A HA2  1  
ATOM 852   H HA3  . GLY A 1 59  ? 54.980  53.180  38.910 1.00 0.00 ? 59  GLY A HA3  1  
ATOM 853   N N    . TYR A 1 60  ? 54.280  52.380  36.650 1.00 0.00 ? 60  TYR A N    1  
ATOM 854   C CA   . TYR A 1 60  ? 54.090  52.190  35.230 1.00 0.00 ? 60  TYR A CA   1  
ATOM 855   C C    . TYR A 1 60  ? 53.540  53.500  34.700 1.00 0.00 ? 60  TYR A C    1  
ATOM 856   O O    . TYR A 1 60  ? 52.760  54.170  35.380 1.00 0.00 ? 60  TYR A O    1  
ATOM 857   C CB   . TYR A 1 60  ? 53.120  51.000  34.970 1.00 0.00 ? 60  TYR A CB   1  
ATOM 858   C CG   . TYR A 1 60  ? 53.130  50.550  33.520 1.00 0.00 ? 60  TYR A CG   1  
ATOM 859   C CD1  . TYR A 1 60  ? 52.430  51.260  32.540 1.00 0.00 ? 60  TYR A CD1  1  
ATOM 860   C CD2  . TYR A 1 60  ? 53.780  49.360  33.160 1.00 0.00 ? 60  TYR A CD2  1  
ATOM 861   C CE1  . TYR A 1 60  ? 52.410  50.810  31.210 1.00 0.00 ? 60  TYR A CE1  1  
ATOM 862   C CE2  . TYR A 1 60  ? 53.750  48.890  31.840 1.00 0.00 ? 60  TYR A CE2  1  
ATOM 863   C CZ   . TYR A 1 60  ? 53.060  49.630  30.860 1.00 0.00 ? 60  TYR A CZ   1  
ATOM 864   O OH   . TYR A 1 60  ? 53.020  49.160  29.530 1.00 0.00 ? 60  TYR A OH   1  
ATOM 865   H H    . TYR A 1 60  ? 53.580  52.920  37.120 1.00 0.00 ? 60  TYR A H    1  
ATOM 866   H HA   . TYR A 1 60  ? 55.050  52.010  34.750 1.00 0.00 ? 60  TYR A HA   1  
ATOM 867   H HB2  . TYR A 1 60  ? 53.430  50.150  35.600 1.00 0.00 ? 60  TYR A HB2  1  
ATOM 868   H HB3  . TYR A 1 60  ? 52.080  51.270  35.260 1.00 0.00 ? 60  TYR A HB3  1  
ATOM 869   H HD1  . TYR A 1 60  ? 51.900  52.160  32.800 1.00 0.00 ? 60  TYR A HD1  1  
ATOM 870   H HD2  . TYR A 1 60  ? 54.310  48.790  33.910 1.00 0.00 ? 60  TYR A HD2  1  
ATOM 871   H HE1  . TYR A 1 60  ? 51.870  51.370  30.460 1.00 0.00 ? 60  TYR A HE1  1  
ATOM 872   H HE2  . TYR A 1 60  ? 54.240  47.970  31.590 1.00 0.00 ? 60  TYR A HE2  1  
ATOM 873   H HH   . TYR A 1 60  ? 53.510  48.330  29.510 1.00 0.00 ? 60  TYR A HH   1  
ATOM 874   N N    . ASP A 1 61  ? 53.980  53.920  33.500 1.00 0.00 ? 61  ASP A N    1  
ATOM 875   C CA   . ASP A 1 61  ? 53.690  55.220  32.950 1.00 0.00 ? 61  ASP A CA   1  
ATOM 876   C C    . ASP A 1 61  ? 53.060  55.090  31.580 1.00 0.00 ? 61  ASP A C    1  
ATOM 877   O O    . ASP A 1 61  ? 53.520  54.370  30.690 1.00 0.00 ? 61  ASP A O    1  
ATOM 878   C CB   . ASP A 1 61  ? 55.010  56.030  32.990 1.00 0.00 ? 61  ASP A CB   1  
ATOM 879   C CG   . ASP A 1 61  ? 55.040  57.400  32.320 1.00 0.00 ? 61  ASP A CG   1  
ATOM 880   O OD1  . ASP A 1 61  ? 54.680  57.540  31.120 1.00 0.00 ? 61  ASP A OD1  1  
ATOM 881   O OD2  . ASP A 1 61  ? 55.570  58.320  32.990 1.00 0.00 ? 61  ASP A OD2  1  
ATOM 882   H H    . ASP A 1 61  ? 54.590  53.350  32.950 1.00 0.00 ? 61  ASP A H    1  
ATOM 883   H HA   . ASP A 1 61  ? 52.950  55.710  33.550 1.00 0.00 ? 61  ASP A HA   1  
ATOM 884   H HB2  . ASP A 1 61  ? 55.310  56.150  34.050 1.00 0.00 ? 61  ASP A HB2  1  
ATOM 885   H HB3  . ASP A 1 61  ? 55.780  55.410  32.490 1.00 0.00 ? 61  ASP A HB3  1  
ATOM 886   N N    . PHE A 1 62  ? 51.940  55.800  31.390 1.00 0.00 ? 62  PHE A N    1  
ATOM 887   C CA   . PHE A 1 62  ? 51.250  55.930  30.140 1.00 0.00 ? 62  PHE A CA   1  
ATOM 888   C C    . PHE A 1 62  ? 51.350  57.380  29.700 1.00 0.00 ? 62  PHE A C    1  
ATOM 889   O O    . PHE A 1 62  ? 50.540  58.220  30.080 1.00 0.00 ? 62  PHE A O    1  
ATOM 890   C CB   . PHE A 1 62  ? 49.750  55.580  30.310 1.00 0.00 ? 62  PHE A CB   1  
ATOM 891   C CG   . PHE A 1 62  ? 49.540  54.120  30.590 1.00 0.00 ? 62  PHE A CG   1  
ATOM 892   C CD1  . PHE A 1 62  ? 49.490  53.630  31.910 1.00 0.00 ? 62  PHE A CD1  1  
ATOM 893   C CD2  . PHE A 1 62  ? 49.250  53.240  29.530 1.00 0.00 ? 62  PHE A CD2  1  
ATOM 894   C CE1  . PHE A 1 62  ? 49.160  52.290  32.170 1.00 0.00 ? 62  PHE A CE1  1  
ATOM 895   C CE2  . PHE A 1 62  ? 48.920  51.900  29.790 1.00 0.00 ? 62  PHE A CE2  1  
ATOM 896   C CZ   . PHE A 1 62  ? 48.880  51.430  31.100 1.00 0.00 ? 62  PHE A CZ   1  
ATOM 897   H H    . PHE A 1 62  ? 51.560  56.360  32.150 1.00 0.00 ? 62  PHE A H    1  
ATOM 898   H HA   . PHE A 1 62  ? 51.710  55.320  29.380 1.00 0.00 ? 62  PHE A HA   1  
ATOM 899   H HB2  . PHE A 1 62  ? 49.330  56.160  31.160 1.00 0.00 ? 62  PHE A HB2  1  
ATOM 900   H HB3  . PHE A 1 62  ? 49.170  55.850  29.400 1.00 0.00 ? 62  PHE A HB3  1  
ATOM 901   H HD1  . PHE A 1 62  ? 49.680  54.300  32.730 1.00 0.00 ? 62  PHE A HD1  1  
ATOM 902   H HD2  . PHE A 1 62  ? 49.250  53.620  28.530 1.00 0.00 ? 62  PHE A HD2  1  
ATOM 903   H HE1  . PHE A 1 62  ? 49.120  51.930  33.180 1.00 0.00 ? 62  PHE A HE1  1  
ATOM 904   H HE2  . PHE A 1 62  ? 48.670  51.230  28.980 1.00 0.00 ? 62  PHE A HE2  1  
ATOM 905   H HZ   . PHE A 1 62  ? 48.610  50.400  31.310 1.00 0.00 ? 62  PHE A HZ   1  
ATOM 906   N N    . GLY A 1 63  ? 52.330  57.720  28.840 1.00 0.00 ? 63  GLY A N    1  
ATOM 907   C CA   . GLY A 1 63  ? 52.410  59.040  28.220 1.00 0.00 ? 63  GLY A CA   1  
ATOM 908   C C    . GLY A 1 63  ? 52.790  60.170  29.150 1.00 0.00 ? 63  GLY A C    1  
ATOM 909   O O    . GLY A 1 63  ? 52.580  61.340  28.830 1.00 0.00 ? 63  GLY A O    1  
ATOM 910   H H    . GLY A 1 63  ? 53.050  57.070  28.650 1.00 0.00 ? 63  GLY A H    1  
ATOM 911   H HA2  . GLY A 1 63  ? 53.180  59.000  27.470 1.00 0.00 ? 63  GLY A HA2  1  
ATOM 912   H HA3  . GLY A 1 63  ? 51.440  59.290  27.820 1.00 0.00 ? 63  GLY A HA3  1  
ATOM 913   N N    . GLY A 1 64  ? 53.400  59.860  30.310 1.00 0.00 ? 64  GLY A N    1  
ATOM 914   C CA   . GLY A 1 64  ? 53.690  60.830  31.350 1.00 0.00 ? 64  GLY A CA   1  
ATOM 915   C C    . GLY A 1 64  ? 52.610  60.910  32.390 1.00 0.00 ? 64  GLY A C    1  
ATOM 916   O O    . GLY A 1 64  ? 52.620  61.810  33.220 1.00 0.00 ? 64  GLY A O    1  
ATOM 917   H H    . GLY A 1 64  ? 53.690  58.910  30.520 1.00 0.00 ? 64  GLY A H    1  
ATOM 918   H HA2  . GLY A 1 64  ? 54.590  60.500  31.850 1.00 0.00 ? 64  GLY A HA2  1  
ATOM 919   H HA3  . GLY A 1 64  ? 53.800  61.820  30.930 1.00 0.00 ? 64  GLY A HA3  1  
ATOM 920   N N    . TRP A 1 65  ? 51.650  59.970  32.380 1.00 0.00 ? 65  TRP A N    1  
ATOM 921   C CA   . TRP A 1 65  ? 50.610  59.860  33.380 1.00 0.00 ? 65  TRP A CA   1  
ATOM 922   C C    . TRP A 1 65  ? 50.790  58.510  34.050 1.00 0.00 ? 65  TRP A C    1  
ATOM 923   O O    . TRP A 1 65  ? 50.890  57.480  33.390 1.00 0.00 ? 65  TRP A O    1  
ATOM 924   C CB   . TRP A 1 65  ? 49.180  59.930  32.750 1.00 0.00 ? 65  TRP A CB   1  
ATOM 925   C CG   . TRP A 1 65  ? 48.830  61.130  31.940 1.00 0.00 ? 65  TRP A CG   1  
ATOM 926   C CD1  . TRP A 1 65  ? 49.470  62.340  31.790 1.00 0.00 ? 65  TRP A CD1  1  
ATOM 927   C CD2  . TRP A 1 65  ? 47.640  61.220  31.130 1.00 0.00 ? 65  TRP A CD2  1  
ATOM 928   N NE1  . TRP A 1 65  ? 48.740  63.150  30.950 1.00 0.00 ? 65  TRP A NE1  1  
ATOM 929   C CE2  . TRP A 1 65  ? 47.630  62.500  30.530 1.00 0.00 ? 65  TRP A CE2  1  
ATOM 930   C CE3  . TRP A 1 65  ? 46.590  60.330  30.870 1.00 0.00 ? 65  TRP A CE3  1  
ATOM 931   C CZ2  . TRP A 1 65  ? 46.600  62.910  29.690 1.00 0.00 ? 65  TRP A CZ2  1  
ATOM 932   C CZ3  . TRP A 1 65  ? 45.560  60.740  30.020 1.00 0.00 ? 65  TRP A CZ3  1  
ATOM 933   C CH2  . TRP A 1 65  ? 45.560  62.010  29.440 1.00 0.00 ? 65  TRP A CH2  1  
ATOM 934   H H    . TRP A 1 65  ? 51.620  59.290  31.650 1.00 0.00 ? 65  TRP A H    1  
ATOM 935   H HA   . TRP A 1 65  ? 50.720  60.630  34.140 1.00 0.00 ? 65  TRP A HA   1  
ATOM 936   H HB2  . TRP A 1 65  ? 49.090  59.050  32.070 1.00 0.00 ? 65  TRP A HB2  1  
ATOM 937   H HB3  . TRP A 1 65  ? 48.420  59.810  33.550 1.00 0.00 ? 65  TRP A HB3  1  
ATOM 938   H HD1  . TRP A 1 65  ? 50.400  62.600  32.280 1.00 0.00 ? 65  TRP A HD1  1  
ATOM 939   H HE1  . TRP A 1 65  ? 49.040  64.000  30.560 1.00 0.00 ? 65  TRP A HE1  1  
ATOM 940   H HE3  . TRP A 1 65  ? 46.590  59.340  31.300 1.00 0.00 ? 65  TRP A HE3  1  
ATOM 941   H HZ2  . TRP A 1 65  ? 46.610  63.880  29.240 1.00 0.00 ? 65  TRP A HZ2  1  
ATOM 942   H HZ3  . TRP A 1 65  ? 44.750  60.060  29.800 1.00 0.00 ? 65  TRP A HZ3  1  
ATOM 943   H HH2  . TRP A 1 65  ? 44.750  62.290  28.790 1.00 0.00 ? 65  TRP A HH2  1  
ATOM 944   N N    . ARG A 1 66  ? 50.890  58.470  35.390 1.00 0.00 ? 66  ARG A N    1  
ATOM 945   C CA   . ARG A 1 66  ? 51.410  57.290  36.040 1.00 0.00 ? 66  ARG A CA   1  
ATOM 946   C C    . ARG A 1 66  ? 50.970  57.130  37.470 1.00 0.00 ? 66  ARG A C    1  
ATOM 947   O O    . ARG A 1 66  ? 50.640  58.090  38.170 1.00 0.00 ? 66  ARG A O    1  
ATOM 948   C CB   . ARG A 1 66  ? 52.960  57.270  36.000 1.00 0.00 ? 66  ARG A CB   1  
ATOM 949   C CG   . ARG A 1 66  ? 53.610  58.570  36.490 1.00 0.00 ? 66  ARG A CG   1  
ATOM 950   C CD   . ARG A 1 66  ? 55.130  58.490  36.420 1.00 0.00 ? 66  ARG A CD   1  
ATOM 951   N NE   . ARG A 1 66  ? 55.650  59.880  36.660 1.00 0.00 ? 66  ARG A NE   1  
ATOM 952   C CZ   . ARG A 1 66  ? 55.720  60.820  35.730 1.00 0.00 ? 66  ARG A CZ   1  
ATOM 953   N NH1  . ARG A 1 66  ? 55.520  60.580  34.450 1.00 0.00 ? 66  ARG A NH1  1  
ATOM 954   N NH2  . ARG A 1 66  ? 56.040  62.050  36.100 1.00 0.00 ? 66  ARG A NH2  1  
ATOM 955   H H    . ARG A 1 66  ? 50.780  59.290  35.960 1.00 0.00 ? 66  ARG A H    1  
ATOM 956   H HA   . ARG A 1 66  ? 51.040  56.410  35.520 1.00 0.00 ? 66  ARG A HA   1  
ATOM 957   H HB2  . ARG A 1 66  ? 53.360  56.400  36.550 1.00 0.00 ? 66  ARG A HB2  1  
ATOM 958   H HB3  . ARG A 1 66  ? 53.260  57.160  34.930 1.00 0.00 ? 66  ARG A HB3  1  
ATOM 959   H HG2  . ARG A 1 66  ? 53.260  59.410  35.850 1.00 0.00 ? 66  ARG A HG2  1  
ATOM 960   H HG3  . ARG A 1 66  ? 53.310  58.790  37.540 1.00 0.00 ? 66  ARG A HG3  1  
ATOM 961   H HD2  . ARG A 1 66  ? 55.520  57.820  37.220 1.00 0.00 ? 66  ARG A HD2  1  
ATOM 962   H HD3  . ARG A 1 66  ? 55.490  58.110  35.440 1.00 0.00 ? 66  ARG A HD3  1  
ATOM 963   H HE   . ARG A 1 66  ? 55.940  60.140  37.570 1.00 0.00 ? 66  ARG A HE   1  
ATOM 964   H HH11 . ARG A 1 66  ? 55.470  59.630  34.090 1.00 0.00 ? 66  ARG A HH11 1  
ATOM 965   H HH12 . ARG A 1 66  ? 55.720  61.330  33.810 1.00 0.00 ? 66  ARG A HH12 1  
ATOM 966   H HH21 . ARG A 1 66  ? 56.190  62.280  37.050 1.00 0.00 ? 66  ARG A HH21 1  
ATOM 967   H HH22 . ARG A 1 66  ? 56.040  62.780  35.390 1.00 0.00 ? 66  ARG A HH22 1  
ATOM 968   N N    . ILE A 1 67  ? 51.000  55.870  37.930 1.00 0.00 ? 67  ILE A N    1  
ATOM 969   C CA   . ILE A 1 67  ? 50.910  55.520  39.340 1.00 0.00 ? 67  ILE A CA   1  
ATOM 970   C C    . ILE A 1 67  ? 52.130  54.690  39.690 1.00 0.00 ? 67  ILE A C    1  
ATOM 971   O O    . ILE A 1 67  ? 52.580  53.840  38.920 1.00 0.00 ? 67  ILE A O    1  
ATOM 972   C CB   . ILE A 1 67  ? 49.600  54.820  39.710 1.00 0.00 ? 67  ILE A CB   1  
ATOM 973   C CG1  . ILE A 1 67  ? 49.470  54.690  41.250 1.00 0.00 ? 67  ILE A CG1  1  
ATOM 974   C CG2  . ILE A 1 67  ? 49.440  53.460  38.990 1.00 0.00 ? 67  ILE A CG2  1  
ATOM 975   C CD1  . ILE A 1 67  ? 48.070  54.300  41.720 1.00 0.00 ? 67  ILE A CD1  1  
ATOM 976   H H    . ILE A 1 67  ? 51.240  55.110  37.330 1.00 0.00 ? 67  ILE A H    1  
ATOM 977   H HA   . ILE A 1 67  ? 50.970  56.420  39.920 1.00 0.00 ? 67  ILE A HA   1  
ATOM 978   H HB   . ILE A 1 67  ? 48.770  55.480  39.370 1.00 0.00 ? 67  ILE A HB   1  
ATOM 979   H HG12 . ILE A 1 67  ? 50.210  53.950  41.640 1.00 0.00 ? 67  ILE A HG12 1  
ATOM 980   H HG13 . ILE A 1 67  ? 49.730  55.670  41.710 1.00 0.00 ? 67  ILE A HG13 1  
ATOM 981   H HG21 . ILE A 1 67  ? 48.450  53.020  39.210 1.00 0.00 ? 67  ILE A HG21 1  
ATOM 982   H HG22 . ILE A 1 67  ? 49.510  53.590  37.890 1.00 0.00 ? 67  ILE A HG22 1  
ATOM 983   H HG23 . ILE A 1 67  ? 50.220  52.740  39.310 1.00 0.00 ? 67  ILE A HG23 1  
ATOM 984   H HD11 . ILE A 1 67  ? 47.820  53.260  41.410 1.00 0.00 ? 67  ILE A HD11 1  
ATOM 985   H HD12 . ILE A 1 67  ? 48.010  54.350  42.830 1.00 0.00 ? 67  ILE A HD12 1  
ATOM 986   H HD13 . ILE A 1 67  ? 47.300  54.990  41.300 1.00 0.00 ? 67  ILE A HD13 1  
ATOM 987   N N    . ALA A 1 68  ? 52.730  55.000  40.860 1.00 0.00 ? 68  ALA A N    1  
ATOM 988   C CA   . ALA A 1 68  ? 53.930  54.380  41.360 1.00 0.00 ? 68  ALA A CA   1  
ATOM 989   C C    . ALA A 1 68  ? 53.800  54.140  42.860 1.00 0.00 ? 68  ALA A C    1  
ATOM 990   O O    . ALA A 1 68  ? 52.940  54.710  43.530 1.00 0.00 ? 68  ALA A O    1  
ATOM 991   C CB   . ALA A 1 68  ? 55.140  55.280  41.040 1.00 0.00 ? 68  ALA A CB   1  
ATOM 992   H H    . ALA A 1 68  ? 52.380  55.730  41.450 1.00 0.00 ? 68  ALA A H    1  
ATOM 993   H HA   . ALA A 1 68  ? 54.050  53.400  40.900 1.00 0.00 ? 68  ALA A HA   1  
ATOM 994   H HB1  . ALA A 1 68  ? 56.080  54.840  41.420 1.00 0.00 ? 68  ALA A HB1  1  
ATOM 995   H HB2  . ALA A 1 68  ? 55.240  55.420  39.940 1.00 0.00 ? 68  ALA A HB2  1  
ATOM 996   H HB3  . ALA A 1 68  ? 55.010  56.280  41.500 1.00 0.00 ? 68  ALA A HB3  1  
ATOM 997   N N    . ALA A 1 69  ? 54.640  53.240  43.410 1.00 0.00 ? 69  ALA A N    1  
ATOM 998   C CA   . ALA A 1 69  ? 54.650  52.850  44.790 1.00 0.00 ? 69  ALA A CA   1  
ATOM 999   C C    . ALA A 1 69  ? 55.990  53.200  45.430 1.00 0.00 ? 69  ALA A C    1  
ATOM 1000  O O    . ALA A 1 69  ? 57.050  52.930  44.870 1.00 0.00 ? 69  ALA A O    1  
ATOM 1001  C CB   . ALA A 1 69  ? 54.400  51.340  44.900 1.00 0.00 ? 69  ALA A CB   1  
ATOM 1002  H H    . ALA A 1 69  ? 55.290  52.760  42.820 1.00 0.00 ? 69  ALA A H    1  
ATOM 1003  H HA   . ALA A 1 69  ? 53.900  53.390  45.340 1.00 0.00 ? 69  ALA A HA   1  
ATOM 1004  H HB1  . ALA A 1 69  ? 54.380  51.010  45.960 1.00 0.00 ? 69  ALA A HB1  1  
ATOM 1005  H HB2  . ALA A 1 69  ? 53.430  51.080  44.430 1.00 0.00 ? 69  ALA A HB2  1  
ATOM 1006  H HB3  . ALA A 1 69  ? 55.200  50.790  44.360 1.00 0.00 ? 69  ALA A HB3  1  
ATOM 1007  N N    . ASP A 1 70  ? 55.940  53.800  46.640 1.00 0.00 ? 70  ASP A N    1  
ATOM 1008  C CA   . ASP A 1 70  ? 57.070  54.400  47.310 1.00 0.00 ? 70  ASP A CA   1  
ATOM 1009  C C    . ASP A 1 70  ? 57.730  53.440  48.300 1.00 0.00 ? 70  ASP A C    1  
ATOM 1010  O O    . ASP A 1 70  ? 57.110  52.900  49.220 1.00 0.00 ? 70  ASP A O    1  
ATOM 1011  C CB   . ASP A 1 70  ? 56.640  55.690  48.060 1.00 0.00 ? 70  ASP A CB   1  
ATOM 1012  C CG   . ASP A 1 70  ? 56.230  56.790  47.110 1.00 0.00 ? 70  ASP A CG   1  
ATOM 1013  O OD1  . ASP A 1 70  ? 56.670  56.800  45.940 1.00 0.00 ? 70  ASP A OD1  1  
ATOM 1014  O OD2  . ASP A 1 70  ? 55.570  57.750  47.590 1.00 0.00 ? 70  ASP A OD2  1  
ATOM 1015  H H    . ASP A 1 70  ? 55.060  53.910  47.100 1.00 0.00 ? 70  ASP A H    1  
ATOM 1016  H HA   . ASP A 1 70  ? 57.820  54.650  46.570 1.00 0.00 ? 70  ASP A HA   1  
ATOM 1017  H HB2  . ASP A 1 70  ? 55.780  55.460  48.730 1.00 0.00 ? 70  ASP A HB2  1  
ATOM 1018  H HB3  . ASP A 1 70  ? 57.470  56.090  48.680 1.00 0.00 ? 70  ASP A HB3  1  
ATOM 1019  N N    . TYR A 1 71  ? 59.040  53.230  48.120 1.00 0.00 ? 71  TYR A N    1  
ATOM 1020  C CA   . TYR A 1 71  ? 59.830  52.240  48.830 1.00 0.00 ? 71  TYR A CA   1  
ATOM 1021  C C    . TYR A 1 71  ? 61.150  52.800  49.310 1.00 0.00 ? 71  TYR A C    1  
ATOM 1022  O O    . TYR A 1 71  ? 61.610  53.880  48.930 1.00 0.00 ? 71  TYR A O    1  
ATOM 1023  C CB   . TYR A 1 71  ? 60.110  51.000  47.940 1.00 0.00 ? 71  TYR A CB   1  
ATOM 1024  C CG   . TYR A 1 71  ? 58.840  50.230  47.740 1.00 0.00 ? 71  TYR A CG   1  
ATOM 1025  C CD1  . TYR A 1 71  ? 58.270  49.500  48.800 1.00 0.00 ? 71  TYR A CD1  1  
ATOM 1026  C CD2  . TYR A 1 71  ? 58.220  50.180  46.480 1.00 0.00 ? 71  TYR A CD2  1  
ATOM 1027  C CE1  . TYR A 1 71  ? 57.120  48.730  48.610 1.00 0.00 ? 71  TYR A CE1  1  
ATOM 1028  C CE2  . TYR A 1 71  ? 57.060  49.400  46.280 1.00 0.00 ? 71  TYR A CE2  1  
ATOM 1029  C CZ   . TYR A 1 71  ? 56.520  48.680  47.350 1.00 0.00 ? 71  TYR A CZ   1  
ATOM 1030  O OH   . TYR A 1 71  ? 55.370  47.890  47.160 1.00 0.00 ? 71  TYR A OH   1  
ATOM 1031  H H    . TYR A 1 71  ? 59.520  53.720  47.380 1.00 0.00 ? 71  TYR A H    1  
ATOM 1032  H HA   . TYR A 1 71  ? 59.290  51.950  49.720 1.00 0.00 ? 71  TYR A HA   1  
ATOM 1033  H HB2  . TYR A 1 71  ? 60.500  51.330  46.960 1.00 0.00 ? 71  TYR A HB2  1  
ATOM 1034  H HB3  . TYR A 1 71  ? 60.840  50.300  48.390 1.00 0.00 ? 71  TYR A HB3  1  
ATOM 1035  H HD1  . TYR A 1 71  ? 58.730  49.550  49.780 1.00 0.00 ? 71  TYR A HD1  1  
ATOM 1036  H HD2  . TYR A 1 71  ? 58.630  50.750  45.660 1.00 0.00 ? 71  TYR A HD2  1  
ATOM 1037  H HE1  . TYR A 1 71  ? 56.690  48.180  49.430 1.00 0.00 ? 71  TYR A HE1  1  
ATOM 1038  H HE2  . TYR A 1 71  ? 56.610  49.370  45.310 1.00 0.00 ? 71  TYR A HE2  1  
ATOM 1039  H HH   . TYR A 1 71  ? 55.020  48.120  46.290 1.00 0.00 ? 71  TYR A HH   1  
ATOM 1040  N N    . ALA A 1 72  ? 61.800  52.050  50.220 1.00 0.00 ? 72  ALA A N    1  
ATOM 1041  C CA   . ALA A 1 72  ? 63.070  52.360  50.840 1.00 0.00 ? 72  ALA A CA   1  
ATOM 1042  C C    . ALA A 1 72  ? 63.000  53.410  51.940 1.00 0.00 ? 72  ALA A C    1  
ATOM 1043  O O    . ALA A 1 72  ? 62.190  54.340  51.950 1.00 0.00 ? 72  ALA A O    1  
ATOM 1044  C CB   . ALA A 1 72  ? 64.220  52.630  49.850 1.00 0.00 ? 72  ALA A CB   1  
ATOM 1045  H H    . ALA A 1 72  ? 61.370  51.190  50.490 1.00 0.00 ? 72  ALA A H    1  
ATOM 1046  H HA   . ALA A 1 72  ? 63.340  51.440  51.350 1.00 0.00 ? 72  ALA A HA   1  
ATOM 1047  H HB1  . ALA A 1 72  ? 65.200  52.720  50.360 1.00 0.00 ? 72  ALA A HB1  1  
ATOM 1048  H HB2  . ALA A 1 72  ? 64.300  51.790  49.120 1.00 0.00 ? 72  ALA A HB2  1  
ATOM 1049  H HB3  . ALA A 1 72  ? 64.050  53.560  49.270 1.00 0.00 ? 72  ALA A HB3  1  
ATOM 1050  N N    . ARG A 1 73  ? 63.870  53.240  52.950 1.00 0.00 ? 73  ARG A N    1  
ATOM 1051  C CA   . ARG A 1 73  ? 63.980  54.060  54.150 1.00 0.00 ? 73  ARG A CA   1  
ATOM 1052  C C    . ARG A 1 73  ? 62.810  53.800  55.100 1.00 0.00 ? 73  ARG A C    1  
ATOM 1053  O O    . ARG A 1 73  ? 61.810  54.520  55.140 1.00 0.00 ? 73  ARG A O    1  
ATOM 1054  C CB   . ARG A 1 73  ? 64.220  55.570  53.840 1.00 0.00 ? 73  ARG A CB   1  
ATOM 1055  C CG   . ARG A 1 73  ? 65.360  56.250  54.650 1.00 0.00 ? 73  ARG A CG   1  
ATOM 1056  C CD   . ARG A 1 73  ? 65.350  56.060  56.180 1.00 0.00 ? 73  ARG A CD   1  
ATOM 1057  N NE   . ARG A 1 73  ? 63.950  56.270  56.650 1.00 0.00 ? 73  ARG A NE   1  
ATOM 1058  C CZ   . ARG A 1 73  ? 63.500  55.830  57.820 1.00 0.00 ? 73  ARG A CZ   1  
ATOM 1059  N NH1  . ARG A 1 73  ? 64.310  55.490  58.790 1.00 0.00 ? 73  ARG A NH1  1  
ATOM 1060  N NH2  . ARG A 1 73  ? 62.200  55.700  58.010 1.00 0.00 ? 73  ARG A NH2  1  
ATOM 1061  H H    . ARG A 1 73  ? 64.520  52.490  52.880 1.00 0.00 ? 73  ARG A H    1  
ATOM 1062  H HA   . ARG A 1 73  ? 64.860  53.700  54.650 1.00 0.00 ? 73  ARG A HA   1  
ATOM 1063  H HB2  . ARG A 1 73  ? 64.520  55.650  52.770 1.00 0.00 ? 73  ARG A HB2  1  
ATOM 1064  H HB3  . ARG A 1 73  ? 63.280  56.150  53.940 1.00 0.00 ? 73  ARG A HB3  1  
ATOM 1065  H HG2  . ARG A 1 73  ? 66.340  55.870  54.280 1.00 0.00 ? 73  ARG A HG2  1  
ATOM 1066  H HG3  . ARG A 1 73  ? 65.330  57.340  54.430 1.00 0.00 ? 73  ARG A HG3  1  
ATOM 1067  H HD2  . ARG A 1 73  ? 65.690  55.030  56.440 1.00 0.00 ? 73  ARG A HD2  1  
ATOM 1068  H HD3  . ARG A 1 73  ? 66.030  56.810  56.660 1.00 0.00 ? 73  ARG A HD3  1  
ATOM 1069  H HE   . ARG A 1 73  ? 63.250  56.490  55.980 1.00 0.00 ? 73  ARG A HE   1  
ATOM 1070  H HH11 . ARG A 1 73  ? 65.280  55.640  58.680 1.00 0.00 ? 73  ARG A HH11 1  
ATOM 1071  H HH12 . ARG A 1 73  ? 63.940  55.030  59.600 1.00 0.00 ? 73  ARG A HH12 1  
ATOM 1072  H HH21 . ARG A 1 73  ? 61.570  55.770  57.240 1.00 0.00 ? 73  ARG A HH21 1  
ATOM 1073  H HH22 . ARG A 1 73  ? 61.910  55.350  58.900 1.00 0.00 ? 73  ARG A HH22 1  
ATOM 1074  N N    . TYR A 1 74  ? 62.950  52.760  55.940 1.00 0.00 ? 74  TYR A N    1  
ATOM 1075  C CA   . TYR A 1 74  ? 61.940  52.260  56.860 1.00 0.00 ? 74  TYR A CA   1  
ATOM 1076  C C    . TYR A 1 74  ? 62.500  52.090  58.260 1.00 0.00 ? 74  TYR A C    1  
ATOM 1077  O O    . TYR A 1 74  ? 63.710  52.030  58.450 1.00 0.00 ? 74  TYR A O    1  
ATOM 1078  C CB   . TYR A 1 74  ? 61.290  50.930  56.350 1.00 0.00 ? 74  TYR A CB   1  
ATOM 1079  C CG   . TYR A 1 74  ? 62.270  50.060  55.590 1.00 0.00 ? 74  TYR A CG   1  
ATOM 1080  C CD1  . TYR A 1 74  ? 63.330  49.420  56.240 1.00 0.00 ? 74  TYR A CD1  1  
ATOM 1081  C CD2  . TYR A 1 74  ? 62.110  49.880  54.210 1.00 0.00 ? 74  TYR A CD2  1  
ATOM 1082  C CE1  . TYR A 1 74  ? 64.240  48.630  55.510 1.00 0.00 ? 74  TYR A CE1  1  
ATOM 1083  C CE2  . TYR A 1 74  ? 63.010  49.090  53.480 1.00 0.00 ? 74  TYR A CE2  1  
ATOM 1084  C CZ   . TYR A 1 74  ? 64.070  48.460  54.140 1.00 0.00 ? 74  TYR A CZ   1  
ATOM 1085  O OH   . TYR A 1 74  ? 64.970  47.650  53.410 1.00 0.00 ? 74  TYR A OH   1  
ATOM 1086  H H    . TYR A 1 74  ? 63.780  52.210  55.930 1.00 0.00 ? 74  TYR A H    1  
ATOM 1087  H HA   . TYR A 1 74  ? 61.150  53.000  56.950 1.00 0.00 ? 74  TYR A HA   1  
ATOM 1088  H HB2  . TYR A 1 74  ? 60.840  50.330  57.170 1.00 0.00 ? 74  TYR A HB2  1  
ATOM 1089  H HB3  . TYR A 1 74  ? 60.450  51.200  55.660 1.00 0.00 ? 74  TYR A HB3  1  
ATOM 1090  H HD1  . TYR A 1 74  ? 63.470  49.540  57.310 1.00 0.00 ? 74  TYR A HD1  1  
ATOM 1091  H HD2  . TYR A 1 74  ? 61.290  50.370  53.700 1.00 0.00 ? 74  TYR A HD2  1  
ATOM 1092  H HE1  . TYR A 1 74  ? 65.070  48.150  56.010 1.00 0.00 ? 74  TYR A HE1  1  
ATOM 1093  H HE2  . TYR A 1 74  ? 62.870  48.950  52.420 1.00 0.00 ? 74  TYR A HE2  1  
ATOM 1094  H HH   . TYR A 1 74  ? 64.710  47.650  52.490 1.00 0.00 ? 74  TYR A HH   1  
ATOM 1095  N N    . ARG A 1 75  ? 61.600  52.010  59.270 1.00 0.00 ? 75  ARG A N    1  
ATOM 1096  C CA   . ARG A 1 75  ? 61.910  51.870  60.680 1.00 0.00 ? 75  ARG A CA   1  
ATOM 1097  C C    . ARG A 1 75  ? 62.720  53.000  61.330 1.00 0.00 ? 75  ARG A C    1  
ATOM 1098  O O    . ARG A 1 75  ? 63.060  54.010  60.710 1.00 0.00 ? 75  ARG A O    1  
ATOM 1099  C CB   . ARG A 1 75  ? 62.490  50.460  61.000 1.00 0.00 ? 75  ARG A CB   1  
ATOM 1100  C CG   . ARG A 1 75  ? 61.460  49.310  60.910 1.00 0.00 ? 75  ARG A CG   1  
ATOM 1101  C CD   . ARG A 1 75  ? 61.970  47.950  61.440 1.00 0.00 ? 75  ARG A CD   1  
ATOM 1102  N NE   . ARG A 1 75  ? 62.570  47.140  60.330 1.00 0.00 ? 75  ARG A NE   1  
ATOM 1103  C CZ   . ARG A 1 75  ? 63.790  47.300  59.820 1.00 0.00 ? 75  ARG A CZ   1  
ATOM 1104  N NH1  . ARG A 1 75  ? 64.640  48.160  60.290 1.00 0.00 ? 75  ARG A NH1  1  
ATOM 1105  N NH2  . ARG A 1 75  ? 64.180  46.560  58.800 1.00 0.00 ? 75  ARG A NH2  1  
ATOM 1106  H H    . ARG A 1 75  ? 60.630  52.050  59.050 1.00 0.00 ? 75  ARG A H    1  
ATOM 1107  H HA   . ARG A 1 75  ? 60.950  51.920  61.180 1.00 0.00 ? 75  ARG A HA   1  
ATOM 1108  H HB2  . ARG A 1 75  ? 63.330  50.290  60.290 1.00 0.00 ? 75  ARG A HB2  1  
ATOM 1109  H HB3  . ARG A 1 75  ? 62.910  50.420  62.020 1.00 0.00 ? 75  ARG A HB3  1  
ATOM 1110  H HG2  . ARG A 1 75  ? 60.590  49.600  61.540 1.00 0.00 ? 75  ARG A HG2  1  
ATOM 1111  H HG3  . ARG A 1 75  ? 61.080  49.210  59.870 1.00 0.00 ? 75  ARG A HG3  1  
ATOM 1112  H HD2  . ARG A 1 75  ? 62.700  48.080  62.280 1.00 0.00 ? 75  ARG A HD2  1  
ATOM 1113  H HD3  . ARG A 1 75  ? 61.100  47.380  61.840 1.00 0.00 ? 75  ARG A HD3  1  
ATOM 1114  H HE   . ARG A 1 75  ? 62.040  46.390  59.960 1.00 0.00 ? 75  ARG A HE   1  
ATOM 1115  H HH11 . ARG A 1 75  ? 64.480  48.620  61.170 1.00 0.00 ? 75  ARG A HH11 1  
ATOM 1116  H HH12 . ARG A 1 75  ? 65.550  48.310  59.880 1.00 0.00 ? 75  ARG A HH12 1  
ATOM 1117  H HH21 . ARG A 1 75  ? 63.570  45.870  58.430 1.00 0.00 ? 75  ARG A HH21 1  
ATOM 1118  H HH22 . ARG A 1 75  ? 65.130  46.600  58.540 1.00 0.00 ? 75  ARG A HH22 1  
ATOM 1119  N N    . LYS A 1 76  ? 63.000  52.860  62.640 1.00 0.00 ? 76  LYS A N    1  
ATOM 1120  C CA   . LYS A 1 76  ? 63.910  53.710  63.380 1.00 0.00 ? 76  LYS A CA   1  
ATOM 1121  C C    . LYS A 1 76  ? 65.280  53.030  63.420 1.00 0.00 ? 76  LYS A C    1  
ATOM 1122  O O    . LYS A 1 76  ? 66.300  53.590  63.020 1.00 0.00 ? 76  LYS A O    1  
ATOM 1123  C CB   . LYS A 1 76  ? 63.370  53.890  64.830 1.00 0.00 ? 76  LYS A CB   1  
ATOM 1124  C CG   . LYS A 1 76  ? 64.210  54.850  65.690 1.00 0.00 ? 76  LYS A CG   1  
ATOM 1125  C CD   . LYS A 1 76  ? 63.750  54.910  67.160 1.00 0.00 ? 76  LYS A CD   1  
ATOM 1126  C CE   . LYS A 1 76  ? 64.600  55.830  68.050 1.00 0.00 ? 76  LYS A CE   1  
ATOM 1127  N NZ   . LYS A 1 76  ? 64.590  57.240  67.590 1.00 0.00 ? 76  LYS A NZ   1  
ATOM 1128  H H    . LYS A 1 76  ? 62.610  52.100  63.160 1.00 0.00 ? 76  LYS A H    1  
ATOM 1129  H HA   . LYS A 1 76  ? 64.030  54.670  62.900 1.00 0.00 ? 76  LYS A HA   1  
ATOM 1130  H HB2  . LYS A 1 76  ? 62.340  54.290  64.770 1.00 0.00 ? 76  LYS A HB2  1  
ATOM 1131  H HB3  . LYS A 1 76  ? 63.300  52.910  65.350 1.00 0.00 ? 76  LYS A HB3  1  
ATOM 1132  H HG2  . LYS A 1 76  ? 65.280  54.540  65.680 1.00 0.00 ? 76  LYS A HG2  1  
ATOM 1133  H HG3  . LYS A 1 76  ? 64.130  55.860  65.240 1.00 0.00 ? 76  LYS A HG3  1  
ATOM 1134  H HD2  . LYS A 1 76  ? 62.690  55.210  67.210 1.00 0.00 ? 76  LYS A HD2  1  
ATOM 1135  H HD3  . LYS A 1 76  ? 63.820  53.880  67.590 1.00 0.00 ? 76  LYS A HD3  1  
ATOM 1136  H HE2  . LYS A 1 76  ? 64.230  55.810  69.100 1.00 0.00 ? 76  LYS A HE2  1  
ATOM 1137  H HE3  . LYS A 1 76  ? 65.660  55.500  68.040 1.00 0.00 ? 76  LYS A HE3  1  
ATOM 1138  H HZ1  . LYS A 1 76  ? 65.170  57.820  68.230 1.00 0.00 ? 76  LYS A HZ1  1  
ATOM 1139  H HZ2  . LYS A 1 76  ? 64.960  57.300  66.620 1.00 0.00 ? 76  LYS A HZ2  1  
ATOM 1140  H HZ3  . LYS A 1 76  ? 63.590  57.590  67.600 1.00 0.00 ? 76  LYS A HZ3  1  
ATOM 1141  N N    . TRP A 1 77  ? 65.280  51.780  63.890 1.00 0.00 ? 77  TRP A N    1  
ATOM 1142  C CA   . TRP A 1 77  ? 66.430  50.930  64.080 1.00 0.00 ? 77  TRP A CA   1  
ATOM 1143  C C    . TRP A 1 77  ? 66.310  49.680  63.210 1.00 0.00 ? 77  TRP A C    1  
ATOM 1144  O O    . TRP A 1 77  ? 65.240  49.380  62.690 1.00 0.00 ? 77  TRP A O    1  
ATOM 1145  C CB   . TRP A 1 77  ? 66.520  50.520  65.570 1.00 0.00 ? 77  TRP A CB   1  
ATOM 1146  C CG   . TRP A 1 77  ? 66.700  51.650  66.540 1.00 0.00 ? 77  TRP A CG   1  
ATOM 1147  C CD1  . TRP A 1 77  ? 67.490  52.770  66.410 1.00 0.00 ? 77  TRP A CD1  1  
ATOM 1148  C CD2  . TRP A 1 77  ? 66.090  51.750  67.840 1.00 0.00 ? 77  TRP A CD2  1  
ATOM 1149  N NE1  . TRP A 1 77  ? 67.400  53.540  67.550 1.00 0.00 ? 77  TRP A NE1  1  
ATOM 1150  C CE2  . TRP A 1 77  ? 66.560  52.940  68.440 1.00 0.00 ? 77  TRP A CE2  1  
ATOM 1151  C CE3  . TRP A 1 77  ? 65.210  50.930  68.550 1.00 0.00 ? 77  TRP A CE3  1  
ATOM 1152  C CZ2  . TRP A 1 77  ? 66.170  53.340  69.710 1.00 0.00 ? 77  TRP A CZ2  1  
ATOM 1153  C CZ3  . TRP A 1 77  ? 64.810  51.330  69.820 1.00 0.00 ? 77  TRP A CZ3  1  
ATOM 1154  C CH2  . TRP A 1 77  ? 65.270  52.510  70.390 1.00 0.00 ? 77  TRP A CH2  1  
ATOM 1155  H H    . TRP A 1 77  ? 64.430  51.390  64.250 1.00 0.00 ? 77  TRP A H    1  
ATOM 1156  H HA   . TRP A 1 77  ? 67.330  51.450  63.780 1.00 0.00 ? 77  TRP A HA   1  
ATOM 1157  H HB2  . TRP A 1 77  ? 65.580  49.990  65.840 1.00 0.00 ? 77  TRP A HB2  1  
ATOM 1158  H HB3  . TRP A 1 77  ? 67.350  49.800  65.720 1.00 0.00 ? 77  TRP A HB3  1  
ATOM 1159  H HD1  . TRP A 1 77  ? 68.120  52.970  65.550 1.00 0.00 ? 77  TRP A HD1  1  
ATOM 1160  H HE1  . TRP A 1 77  ? 67.930  54.330  67.790 1.00 0.00 ? 77  TRP A HE1  1  
ATOM 1161  H HE3  . TRP A 1 77  ? 64.830  50.010  68.130 1.00 0.00 ? 77  TRP A HE3  1  
ATOM 1162  H HZ2  . TRP A 1 77  ? 66.510  54.260  70.160 1.00 0.00 ? 77  TRP A HZ2  1  
ATOM 1163  H HZ3  . TRP A 1 77  ? 64.100  50.730  70.380 1.00 0.00 ? 77  TRP A HZ3  1  
ATOM 1164  H HH2  . TRP A 1 77  ? 64.920  52.800  71.380 1.00 0.00 ? 77  TRP A HH2  1  
ATOM 1165  N N    . ASN A 1 78  ? 67.440  48.950  63.020 1.00 0.00 ? 78  ASN A N    1  
ATOM 1166  C CA   . ASN A 1 78  ? 67.530  47.730  62.230 1.00 0.00 ? 78  ASN A CA   1  
ATOM 1167  C C    . ASN A 1 78  ? 67.790  46.520  63.100 1.00 0.00 ? 78  ASN A C    1  
ATOM 1168  O O    . ASN A 1 78  ? 67.270  45.440  62.840 1.00 0.00 ? 78  ASN A O    1  
ATOM 1169  C CB   . ASN A 1 78  ? 68.710  47.820  61.210 1.00 0.00 ? 78  ASN A CB   1  
ATOM 1170  C CG   . ASN A 1 78  ? 68.300  48.500  59.910 1.00 0.00 ? 78  ASN A CG   1  
ATOM 1171  O OD1  . ASN A 1 78  ? 67.140  48.800  59.640 1.00 0.00 ? 78  ASN A OD1  1  
ATOM 1172  N ND2  . ASN A 1 78  ? 69.290  48.690  59.010 1.00 0.00 ? 78  ASN A ND2  1  
ATOM 1173  H H    . ASN A 1 78  ? 68.280  49.190  63.530 1.00 0.00 ? 78  ASN A H    1  
ATOM 1174  H HA   . ASN A 1 78  ? 66.600  47.520  61.730 1.00 0.00 ? 78  ASN A HA   1  
ATOM 1175  H HB2  . ASN A 1 78  ? 69.550  48.370  61.680 1.00 0.00 ? 78  ASN A HB2  1  
ATOM 1176  H HB3  . ASN A 1 78  ? 69.070  46.800  60.930 1.00 0.00 ? 78  ASN A HB3  1  
ATOM 1177  H HD21 . ASN A 1 78  ? 70.200  48.330  59.190 1.00 0.00 ? 78  ASN A HD21 1  
ATOM 1178  H HD22 . ASN A 1 78  ? 69.030  49.040  58.120 1.00 0.00 ? 78  ASN A HD22 1  
ATOM 1179  N N    . ASN A 1 79  ? 68.640  46.660  64.130 1.00 0.00 ? 79  ASN A N    1  
ATOM 1180  C CA   . ASN A 1 79  ? 68.980  45.590  65.040 1.00 0.00 ? 79  ASN A CA   1  
ATOM 1181  C C    . ASN A 1 79  ? 67.800  45.080  65.870 1.00 0.00 ? 79  ASN A C    1  
ATOM 1182  O O    . ASN A 1 79  ? 66.920  45.840  66.290 1.00 0.00 ? 79  ASN A O    1  
ATOM 1183  C CB   . ASN A 1 79  ? 70.130  46.020  65.990 1.00 0.00 ? 79  ASN A CB   1  
ATOM 1184  C CG   . ASN A 1 79  ? 71.440  46.090  65.220 1.00 0.00 ? 79  ASN A CG   1  
ATOM 1185  O OD1  . ASN A 1 79  ? 72.200  45.120  65.200 1.00 0.00 ? 79  ASN A OD1  1  
ATOM 1186  N ND2  . ASN A 1 79  ? 71.760  47.250  64.610 1.00 0.00 ? 79  ASN A ND2  1  
ATOM 1187  H H    . ASN A 1 79  ? 69.040  47.560  64.330 1.00 0.00 ? 79  ASN A H    1  
ATOM 1188  H HA   . ASN A 1 79  ? 69.310  44.750  64.450 1.00 0.00 ? 79  ASN A HA   1  
ATOM 1189  H HB2  . ASN A 1 79  ? 69.880  46.990  66.450 1.00 0.00 ? 79  ASN A HB2  1  
ATOM 1190  H HB3  . ASN A 1 79  ? 70.290  45.280  66.800 1.00 0.00 ? 79  ASN A HB3  1  
ATOM 1191  H HD21 . ASN A 1 79  ? 71.100  48.010  64.630 1.00 0.00 ? 79  ASN A HD21 1  
ATOM 1192  H HD22 . ASN A 1 79  ? 72.690  47.330  64.260 1.00 0.00 ? 79  ASN A HD22 1  
ATOM 1193  N N    . ASN A 1 80  ? 67.780  43.760  66.150 1.00 0.00 ? 80  ASN A N    1  
ATOM 1194  C CA   . ASN A 1 80  ? 66.820  43.160  67.060 1.00 0.00 ? 80  ASN A CA   1  
ATOM 1195  C C    . ASN A 1 80  ? 67.550  42.610  68.290 1.00 0.00 ? 80  ASN A C    1  
ATOM 1196  O O    . ASN A 1 80  ? 66.990  41.890  69.110 1.00 0.00 ? 80  ASN A O    1  
ATOM 1197  C CB   . ASN A 1 80  ? 66.000  42.030  66.370 1.00 0.00 ? 80  ASN A CB   1  
ATOM 1198  C CG   . ASN A 1 80  ? 65.250  42.620  65.170 1.00 0.00 ? 80  ASN A CG   1  
ATOM 1199  O OD1  . ASN A 1 80  ? 64.210  43.250  65.320 1.00 0.00 ? 80  ASN A OD1  1  
ATOM 1200  N ND2  . ASN A 1 80  ? 65.760  42.380  63.940 1.00 0.00 ? 80  ASN A ND2  1  
ATOM 1201  H H    . ASN A 1 80  ? 68.430  43.150  65.700 1.00 0.00 ? 80  ASN A H    1  
ATOM 1202  H HA   . ASN A 1 80  ? 66.130  43.900  67.430 1.00 0.00 ? 80  ASN A HA   1  
ATOM 1203  H HB2  . ASN A 1 80  ? 66.660  41.200  66.040 1.00 0.00 ? 80  ASN A HB2  1  
ATOM 1204  H HB3  . ASN A 1 80  ? 65.240  41.630  67.070 1.00 0.00 ? 80  ASN A HB3  1  
ATOM 1205  H HD21 . ASN A 1 80  ? 66.540  41.780  63.820 1.00 0.00 ? 80  ASN A HD21 1  
ATOM 1206  H HD22 . ASN A 1 80  ? 65.350  42.890  63.190 1.00 0.00 ? 80  ASN A HD22 1  
ATOM 1207  N N    . LYS A 1 81  ? 68.850  42.960  68.450 1.00 0.00 ? 81  LYS A N    1  
ATOM 1208  C CA   . LYS A 1 81  ? 69.650  42.680  69.620 1.00 0.00 ? 81  LYS A CA   1  
ATOM 1209  C C    . LYS A 1 81  ? 70.490  43.910  69.870 1.00 0.00 ? 81  LYS A C    1  
ATOM 1210  O O    . LYS A 1 81  ? 71.170  44.400  68.970 1.00 0.00 ? 81  LYS A O    1  
ATOM 1211  C CB   . LYS A 1 81  ? 70.590  41.450  69.450 1.00 0.00 ? 81  LYS A CB   1  
ATOM 1212  C CG   . LYS A 1 81  ? 69.870  40.100  69.200 1.00 0.00 ? 81  LYS A CG   1  
ATOM 1213  C CD   . LYS A 1 81  ? 69.020  39.630  70.400 1.00 0.00 ? 81  LYS A CD   1  
ATOM 1214  C CE   . LYS A 1 81  ? 68.350  38.270  70.160 1.00 0.00 ? 81  LYS A CE   1  
ATOM 1215  N NZ   . LYS A 1 81  ? 67.350  38.000  71.220 1.00 0.00 ? 81  LYS A NZ   1  
ATOM 1216  H H    . LYS A 1 81  ? 69.290  43.540  67.770 1.00 0.00 ? 81  LYS A H    1  
ATOM 1217  H HA   . LYS A 1 81  ? 69.000  42.540  70.470 1.00 0.00 ? 81  LYS A HA   1  
ATOM 1218  H HB2  . LYS A 1 81  ? 71.260  41.640  68.580 1.00 0.00 ? 81  LYS A HB2  1  
ATOM 1219  H HB3  . LYS A 1 81  ? 71.230  41.340  70.350 1.00 0.00 ? 81  LYS A HB3  1  
ATOM 1220  H HG2  . LYS A 1 81  ? 69.230  40.190  68.300 1.00 0.00 ? 81  LYS A HG2  1  
ATOM 1221  H HG3  . LYS A 1 81  ? 70.650  39.330  68.980 1.00 0.00 ? 81  LYS A HG3  1  
ATOM 1222  H HD2  . LYS A 1 81  ? 69.680  39.580  71.300 1.00 0.00 ? 81  LYS A HD2  1  
ATOM 1223  H HD3  . LYS A 1 81  ? 68.250  40.410  70.590 1.00 0.00 ? 81  LYS A HD3  1  
ATOM 1224  H HE2  . LYS A 1 81  ? 67.830  38.270  69.180 1.00 0.00 ? 81  LYS A HE2  1  
ATOM 1225  H HE3  . LYS A 1 81  ? 69.110  37.460  70.180 1.00 0.00 ? 81  LYS A HE3  1  
ATOM 1226  H HZ1  . LYS A 1 81  ? 66.910  37.070  71.070 1.00 0.00 ? 81  LYS A HZ1  1  
ATOM 1227  H HZ2  . LYS A 1 81  ? 67.800  38.020  72.150 1.00 0.00 ? 81  LYS A HZ2  1  
ATOM 1228  H HZ3  . LYS A 1 81  ? 66.610  38.740  71.180 1.00 0.00 ? 81  LYS A HZ3  1  
ATOM 1229  N N    . TYR A 1 82  ? 70.450  44.480  71.100 1.00 0.00 ? 82  TYR A N    1  
ATOM 1230  C CA   . TYR A 1 82  ? 71.010  45.810  71.360 1.00 0.00 ? 82  TYR A CA   1  
ATOM 1231  C C    . TYR A 1 82  ? 72.210  45.700  72.290 1.00 0.00 ? 82  TYR A C    1  
ATOM 1232  O O    . TYR A 1 82  ? 72.800  46.690  72.730 1.00 0.00 ? 82  TYR A O    1  
ATOM 1233  C CB   . TYR A 1 82  ? 69.920  46.700  72.010 1.00 0.00 ? 82  TYR A CB   1  
ATOM 1234  C CG   . TYR A 1 82  ? 68.670  46.660  71.160 1.00 0.00 ? 82  TYR A CG   1  
ATOM 1235  C CD1  . TYR A 1 82  ? 68.680  47.270  69.890 1.00 0.00 ? 82  TYR A CD1  1  
ATOM 1236  C CD2  . TYR A 1 82  ? 67.520  45.980  71.580 1.00 0.00 ? 82  TYR A CD2  1  
ATOM 1237  C CE1  . TYR A 1 82  ? 67.570  47.150  69.040 1.00 0.00 ? 82  TYR A CE1  1  
ATOM 1238  C CE2  . TYR A 1 82  ? 66.410  45.860  70.730 1.00 0.00 ? 82  TYR A CE2  1  
ATOM 1239  C CZ   . TYR A 1 82  ? 66.450  46.430  69.460 1.00 0.00 ? 82  TYR A CZ   1  
ATOM 1240  O OH   . TYR A 1 82  ? 65.360  46.200  68.590 1.00 0.00 ? 82  TYR A OH   1  
ATOM 1241  H H    . TYR A 1 82  ? 69.880  44.100  71.820 1.00 0.00 ? 82  TYR A H    1  
ATOM 1242  H HA   . TYR A 1 82  ? 71.360  46.270  70.440 1.00 0.00 ? 82  TYR A HA   1  
ATOM 1243  H HB2  . TYR A 1 82  ? 69.660  46.340  73.030 1.00 0.00 ? 82  TYR A HB2  1  
ATOM 1244  H HB3  . TYR A 1 82  ? 70.260  47.760  72.090 1.00 0.00 ? 82  TYR A HB3  1  
ATOM 1245  H HD1  . TYR A 1 82  ? 69.550  47.810  69.550 1.00 0.00 ? 82  TYR A HD1  1  
ATOM 1246  H HD2  . TYR A 1 82  ? 67.480  45.520  72.560 1.00 0.00 ? 82  TYR A HD2  1  
ATOM 1247  H HE1  . TYR A 1 82  ? 67.580  47.610  68.060 1.00 0.00 ? 82  TYR A HE1  1  
ATOM 1248  H HE2  . TYR A 1 82  ? 65.530  45.310  71.040 1.00 0.00 ? 82  TYR A HE2  1  
ATOM 1249  H HH   . TYR A 1 82  ? 65.700  46.300  67.690 1.00 0.00 ? 82  TYR A HH   1  
ATOM 1250  N N    . SER A 1 83  ? 72.610  44.460  72.600 1.00 0.00 ? 83  SER A N    1  
ATOM 1251  C CA   . SER A 1 83  ? 73.410  44.050  73.730 1.00 0.00 ? 83  SER A CA   1  
ATOM 1252  C C    . SER A 1 83  ? 74.790  44.650  73.890 1.00 0.00 ? 83  SER A C    1  
ATOM 1253  O O    . SER A 1 83  ? 75.240  44.890  75.010 1.00 0.00 ? 83  SER A O    1  
ATOM 1254  C CB   . SER A 1 83  ? 73.500  42.500  73.770 1.00 0.00 ? 83  SER A CB   1  
ATOM 1255  O OG   . SER A 1 83  ? 73.800  41.980  72.480 1.00 0.00 ? 83  SER A OG   1  
ATOM 1256  H H    . SER A 1 83  ? 72.250  43.700  72.060 1.00 0.00 ? 83  SER A H    1  
ATOM 1257  H HA   . SER A 1 83  ? 72.880  44.360  74.620 1.00 0.00 ? 83  SER A HA   1  
ATOM 1258  H HB2  . SER A 1 83  ? 74.220  42.130  74.540 1.00 0.00 ? 83  SER A HB2  1  
ATOM 1259  H HB3  . SER A 1 83  ? 72.490  42.120  74.060 1.00 0.00 ? 83  SER A HB3  1  
ATOM 1260  H HG   . SER A 1 83  ? 74.730  42.160  72.300 1.00 0.00 ? 83  SER A HG   1  
ATOM 1261  N N    . VAL A 1 84  ? 75.520  44.910  72.780 1.00 0.00 ? 84  VAL A N    1  
ATOM 1262  C CA   . VAL A 1 84  ? 76.880  45.410  72.840 1.00 0.00 ? 84  VAL A CA   1  
ATOM 1263  C C    . VAL A 1 84  ? 76.950  46.900  72.510 1.00 0.00 ? 84  VAL A C    1  
ATOM 1264  O O    . VAL A 1 84  ? 78.040  47.450  72.360 1.00 0.00 ? 84  VAL A O    1  
ATOM 1265  C CB   . VAL A 1 84  ? 77.820  44.620  71.930 1.00 0.00 ? 84  VAL A CB   1  
ATOM 1266  C CG1  . VAL A 1 84  ? 77.880  43.160  72.400 1.00 0.00 ? 84  VAL A CG1  1  
ATOM 1267  C CG2  . VAL A 1 84  ? 77.400  44.710  70.440 1.00 0.00 ? 84  VAL A CG2  1  
ATOM 1268  H H    . VAL A 1 84  ? 75.140  44.740  71.880 1.00 0.00 ? 84  VAL A H    1  
ATOM 1269  H HA   . VAL A 1 84  ? 77.270  45.320  73.850 1.00 0.00 ? 84  VAL A HA   1  
ATOM 1270  H HB   . VAL A 1 84  ? 78.860  45.040  72.020 1.00 0.00 ? 84  VAL A HB   1  
ATOM 1271  H HG11 . VAL A 1 84  ? 78.650  42.600  71.830 1.00 0.00 ? 84  VAL A HG11 1  
ATOM 1272  H HG12 . VAL A 1 84  ? 78.150  43.110  73.480 1.00 0.00 ? 84  VAL A HG12 1  
ATOM 1273  H HG13 . VAL A 1 84  ? 76.910  42.650  72.260 1.00 0.00 ? 84  VAL A HG13 1  
ATOM 1274  H HG21 . VAL A 1 84  ? 77.420  45.760  70.080 1.00 0.00 ? 84  VAL A HG21 1  
ATOM 1275  H HG22 . VAL A 1 84  ? 78.130  44.130  69.820 1.00 0.00 ? 84  VAL A HG22 1  
ATOM 1276  H HG23 . VAL A 1 84  ? 76.400  44.280  70.270 1.00 0.00 ? 84  VAL A HG23 1  
ATOM 1277  N N    . ASN A 1 85  ? 75.790  47.590  72.390 1.00 0.00 ? 85  ASN A N    1  
ATOM 1278  C CA   . ASN A 1 85  ? 75.680  49.000  72.020 1.00 0.00 ? 85  ASN A CA   1  
ATOM 1279  C C    . ASN A 1 85  ? 75.840  49.220  70.510 1.00 0.00 ? 85  ASN A C    1  
ATOM 1280  O O    . ASN A 1 85  ? 76.230  50.280  70.040 1.00 0.00 ? 85  ASN A O    1  
ATOM 1281  C CB   . ASN A 1 85  ? 76.570  49.990  72.830 1.00 0.00 ? 85  ASN A CB   1  
ATOM 1282  C CG   . ASN A 1 85  ? 76.390  49.780  74.330 1.00 0.00 ? 85  ASN A CG   1  
ATOM 1283  O OD1  . ASN A 1 85  ? 75.370  50.130  74.920 1.00 0.00 ? 85  ASN A OD1  1  
ATOM 1284  N ND2  . ASN A 1 85  ? 77.430  49.220  75.000 1.00 0.00 ? 85  ASN A ND2  1  
ATOM 1285  H H    . ASN A 1 85  ? 74.930  47.150  72.670 1.00 0.00 ? 85  ASN A H    1  
ATOM 1286  H HA   . ASN A 1 85  ? 74.660  49.270  72.240 1.00 0.00 ? 85  ASN A HA   1  
ATOM 1287  H HB2  . ASN A 1 85  ? 77.640  49.890  72.540 1.00 0.00 ? 85  ASN A HB2  1  
ATOM 1288  H HB3  . ASN A 1 85  ? 76.260  51.030  72.610 1.00 0.00 ? 85  ASN A HB3  1  
ATOM 1289  H HD21 . ASN A 1 85  ? 78.200  48.870  74.480 1.00 0.00 ? 85  ASN A HD21 1  
ATOM 1290  H HD22 . ASN A 1 85  ? 77.310  49.080  75.980 1.00 0.00 ? 85  ASN A HD22 1  
ATOM 1291  N N    . ILE A 1 86  ? 75.520  48.190  69.710 1.00 0.00 ? 86  ILE A N    1  
ATOM 1292  C CA   . ILE A 1 86  ? 75.630  48.200  68.250 1.00 0.00 ? 86  ILE A CA   1  
ATOM 1293  C C    . ILE A 1 86  ? 74.760  49.220  67.520 1.00 0.00 ? 86  ILE A C    1  
ATOM 1294  O O    . ILE A 1 86  ? 75.170  49.830  66.530 1.00 0.00 ? 86  ILE A O    1  
ATOM 1295  C CB   . ILE A 1 86  ? 75.430  46.790  67.680 1.00 0.00 ? 86  ILE A CB   1  
ATOM 1296  C CG1  . ILE A 1 86  ? 75.650  46.760  66.150 1.00 0.00 ? 86  ILE A CG1  1  
ATOM 1297  C CG2  . ILE A 1 86  ? 74.060  46.190  68.090 1.00 0.00 ? 86  ILE A CG2  1  
ATOM 1298  C CD1  . ILE A 1 86  ? 75.940  45.360  65.610 1.00 0.00 ? 86  ILE A CD1  1  
ATOM 1299  H H    . ILE A 1 86  ? 75.270  47.320  70.120 1.00 0.00 ? 86  ILE A H    1  
ATOM 1300  H HA   . ILE A 1 86  ? 76.650  48.490  68.030 1.00 0.00 ? 86  ILE A HA   1  
ATOM 1301  H HB   . ILE A 1 86  ? 76.230  46.150  68.130 1.00 0.00 ? 86  ILE A HB   1  
ATOM 1302  H HG12 . ILE A 1 86  ? 74.750  47.170  65.640 1.00 0.00 ? 86  ILE A HG12 1  
ATOM 1303  H HG13 . ILE A 1 86  ? 76.510  47.420  65.900 1.00 0.00 ? 86  ILE A HG13 1  
ATOM 1304  H HG21 . ILE A 1 86  ? 73.990  45.140  67.730 1.00 0.00 ? 86  ILE A HG21 1  
ATOM 1305  H HG22 . ILE A 1 86  ? 73.920  46.180  69.190 1.00 0.00 ? 86  ILE A HG22 1  
ATOM 1306  H HG23 . ILE A 1 86  ? 73.230  46.750  67.620 1.00 0.00 ? 86  ILE A HG23 1  
ATOM 1307  H HD11 . ILE A 1 86  ? 75.080  44.670  65.790 1.00 0.00 ? 86  ILE A HD11 1  
ATOM 1308  H HD12 . ILE A 1 86  ? 76.120  45.400  64.520 1.00 0.00 ? 86  ILE A HD12 1  
ATOM 1309  H HD13 . ILE A 1 86  ? 76.840  44.930  66.100 1.00 0.00 ? 86  ILE A HD13 1  
ATOM 1310  N N    . GLU A 1 87  ? 73.500  49.410  67.970 1.00 0.00 ? 87  GLU A N    1  
ATOM 1311  C CA   . GLU A 1 87  ? 72.530  50.230  67.270 1.00 0.00 ? 87  GLU A CA   1  
ATOM 1312  C C    . GLU A 1 87  ? 72.510  51.660  67.820 1.00 0.00 ? 87  GLU A C    1  
ATOM 1313  O O    . GLU A 1 87  ? 72.260  52.640  67.130 1.00 0.00 ? 87  GLU A O    1  
ATOM 1314  C CB   . GLU A 1 87  ? 71.140  49.570  67.480 1.00 0.00 ? 87  GLU A CB   1  
ATOM 1315  C CG   . GLU A 1 87  ? 69.970  50.200  66.700 1.00 0.00 ? 87  GLU A CG   1  
ATOM 1316  C CD   . GLU A 1 87  ? 70.150  50.110  65.200 1.00 0.00 ? 87  GLU A CD   1  
ATOM 1317  O OE1  . GLU A 1 87  ? 70.750  51.030  64.590 1.00 0.00 ? 87  GLU A OE1  1  
ATOM 1318  O OE2  . GLU A 1 87  ? 69.690  49.120  64.580 1.00 0.00 ? 87  GLU A OE2  1  
ATOM 1319  H H    . GLU A 1 87  ? 73.210  48.910  68.770 1.00 0.00 ? 87  GLU A H    1  
ATOM 1320  H HA   . GLU A 1 87  ? 72.760  50.290  66.220 1.00 0.00 ? 87  GLU A HA   1  
ATOM 1321  H HB2  . GLU A 1 87  ? 71.230  48.500  67.190 1.00 0.00 ? 87  GLU A HB2  1  
ATOM 1322  H HB3  . GLU A 1 87  ? 70.880  49.590  68.560 1.00 0.00 ? 87  GLU A HB3  1  
ATOM 1323  H HG2  . GLU A 1 87  ? 69.030  49.670  66.980 1.00 0.00 ? 87  GLU A HG2  1  
ATOM 1324  H HG3  . GLU A 1 87  ? 69.840  51.270  66.970 1.00 0.00 ? 87  GLU A HG3  1  
ATOM 1325  N N    . ASN A 1 88  ? 72.840  51.800  69.110 1.00 0.00 ? 88  ASN A N    1  
ATOM 1326  C CA   . ASN A 1 88  ? 72.980  53.070  69.770 1.00 0.00 ? 88  ASN A CA   1  
ATOM 1327  C C    . ASN A 1 88  ? 74.110  52.910  70.760 1.00 0.00 ? 88  ASN A C    1  
ATOM 1328  O O    . ASN A 1 88  ? 74.160  51.920  71.490 1.00 0.00 ? 88  ASN A O    1  
ATOM 1329  C CB   . ASN A 1 88  ? 71.710  53.520  70.560 1.00 0.00 ? 88  ASN A CB   1  
ATOM 1330  C CG   . ASN A 1 88  ? 70.480  53.620  69.670 1.00 0.00 ? 88  ASN A CG   1  
ATOM 1331  O OD1  . ASN A 1 88  ? 70.210  54.650  69.050 1.00 0.00 ? 88  ASN A OD1  1  
ATOM 1332  N ND2  . ASN A 1 88  ? 69.650  52.550  69.670 1.00 0.00 ? 88  ASN A ND2  1  
ATOM 1333  H H    . ASN A 1 88  ? 73.130  51.010  69.650 1.00 0.00 ? 88  ASN A H    1  
ATOM 1334  H HA   . ASN A 1 88  ? 73.270  53.820  69.040 1.00 0.00 ? 88  ASN A HA   1  
ATOM 1335  H HB2  . ASN A 1 88  ? 71.510  52.800  71.380 1.00 0.00 ? 88  ASN A HB2  1  
ATOM 1336  H HB3  . ASN A 1 88  ? 71.880  54.520  71.010 1.00 0.00 ? 88  ASN A HB3  1  
ATOM 1337  H HD21 . ASN A 1 88  ? 69.820  51.800  70.300 1.00 0.00 ? 88  ASN A HD21 1  
ATOM 1338  H HD22 . ASN A 1 88  ? 68.840  52.570  69.080 1.00 0.00 ? 88  ASN A HD22 1  
ATOM 1339  N N    . VAL A 1 89  ? 75.040  53.880  70.800 1.00 0.00 ? 89  VAL A N    1  
ATOM 1340  C CA   . VAL A 1 89  ? 76.120  53.920  71.770 1.00 0.00 ? 89  VAL A CA   1  
ATOM 1341  C C    . VAL A 1 89  ? 76.170  55.360  72.220 1.00 0.00 ? 89  VAL A C    1  
ATOM 1342  O O    . VAL A 1 89  ? 75.710  56.250  71.520 1.00 0.00 ? 89  VAL A O    1  
ATOM 1343  C CB   . VAL A 1 89  ? 77.450  53.440  71.180 1.00 0.00 ? 89  VAL A CB   1  
ATOM 1344  C CG1  . VAL A 1 89  ? 78.000  54.400  70.100 1.00 0.00 ? 89  VAL A CG1  1  
ATOM 1345  C CG2  . VAL A 1 89  ? 78.500  53.200  72.290 1.00 0.00 ? 89  VAL A CG2  1  
ATOM 1346  H H    . VAL A 1 89  ? 75.040  54.640  70.150 1.00 0.00 ? 89  VAL A H    1  
ATOM 1347  H HA   . VAL A 1 89  ? 75.860  53.310  72.630 1.00 0.00 ? 89  VAL A HA   1  
ATOM 1348  H HB   . VAL A 1 89  ? 77.260  52.460  70.690 1.00 0.00 ? 89  VAL A HB   1  
ATOM 1349  H HG11 . VAL A 1 89  ? 78.920  53.970  69.660 1.00 0.00 ? 89  VAL A HG11 1  
ATOM 1350  H HG12 . VAL A 1 89  ? 77.260  54.530  69.280 1.00 0.00 ? 89  VAL A HG12 1  
ATOM 1351  H HG13 . VAL A 1 89  ? 78.250  55.390  70.520 1.00 0.00 ? 89  VAL A HG13 1  
ATOM 1352  H HG21 . VAL A 1 89  ? 78.090  52.530  73.080 1.00 0.00 ? 89  VAL A HG21 1  
ATOM 1353  H HG22 . VAL A 1 89  ? 79.400  52.720  71.850 1.00 0.00 ? 89  VAL A HG22 1  
ATOM 1354  H HG23 . VAL A 1 89  ? 78.820  54.160  72.750 1.00 0.00 ? 89  VAL A HG23 1  
ATOM 1355  N N    . ARG A 1 90  ? 76.680  55.660  73.430 1.00 0.00 ? 90  ARG A N    1  
ATOM 1356  C CA   . ARG A 1 90  ? 76.910  57.020  73.880 1.00 0.00 ? 90  ARG A CA   1  
ATOM 1357  C C    . ARG A 1 90  ? 78.070  57.700  73.160 1.00 0.00 ? 90  ARG A C    1  
ATOM 1358  O O    . ARG A 1 90  ? 79.080  57.070  72.840 1.00 0.00 ? 90  ARG A O    1  
ATOM 1359  C CB   . ARG A 1 90  ? 77.130  57.080  75.400 1.00 0.00 ? 90  ARG A CB   1  
ATOM 1360  C CG   . ARG A 1 90  ? 75.930  56.580  76.230 1.00 0.00 ? 90  ARG A CG   1  
ATOM 1361  C CD   . ARG A 1 90  ? 74.650  57.420  76.050 1.00 0.00 ? 90  ARG A CD   1  
ATOM 1362  N NE   . ARG A 1 90  ? 73.680  56.970  77.100 1.00 0.00 ? 90  ARG A NE   1  
ATOM 1363  C CZ   . ARG A 1 90  ? 73.770  57.350  78.360 1.00 0.00 ? 90  ARG A CZ   1  
ATOM 1364  N NH1  . ARG A 1 90  ? 74.640  58.240  78.790 1.00 0.00 ? 90  ARG A NH1  1  
ATOM 1365  N NH2  . ARG A 1 90  ? 72.990  56.850  79.280 1.00 0.00 ? 90  ARG A NH2  1  
ATOM 1366  H H    . ARG A 1 90  ? 77.070  54.930  73.990 1.00 0.00 ? 90  ARG A H    1  
ATOM 1367  H HA   . ARG A 1 90  ? 76.030  57.600  73.650 1.00 0.00 ? 90  ARG A HA   1  
ATOM 1368  H HB2  . ARG A 1 90  ? 78.020  56.460  75.660 1.00 0.00 ? 90  ARG A HB2  1  
ATOM 1369  H HB3  . ARG A 1 90  ? 77.350  58.120  75.720 1.00 0.00 ? 90  ARG A HB3  1  
ATOM 1370  H HG2  . ARG A 1 90  ? 75.710  55.520  76.000 1.00 0.00 ? 90  ARG A HG2  1  
ATOM 1371  H HG3  . ARG A 1 90  ? 76.250  56.620  77.300 1.00 0.00 ? 90  ARG A HG3  1  
ATOM 1372  H HD2  . ARG A 1 90  ? 74.860  58.510  76.160 1.00 0.00 ? 90  ARG A HD2  1  
ATOM 1373  H HD3  . ARG A 1 90  ? 74.200  57.260  75.050 1.00 0.00 ? 90  ARG A HD3  1  
ATOM 1374  H HE   . ARG A 1 90  ? 72.940  56.330  76.890 1.00 0.00 ? 90  ARG A HE   1  
ATOM 1375  H HH11 . ARG A 1 90  ? 75.050  58.890  78.150 1.00 0.00 ? 90  ARG A HH11 1  
ATOM 1376  H HH12 . ARG A 1 90  ? 74.620  58.460  79.780 1.00 0.00 ? 90  ARG A HH12 1  
ATOM 1377  H HH21 . ARG A 1 90  ? 72.400  56.070  79.040 1.00 0.00 ? 90  ARG A HH21 1  
ATOM 1378  H HH22 . ARG A 1 90  ? 73.140  57.190  80.200 1.00 0.00 ? 90  ARG A HH22 1  
ATOM 1379  N N    . ILE A 1 91  ? 77.970  59.020  72.880 1.00 0.00 ? 91  ILE A N    1  
ATOM 1380  C CA   . ILE A 1 91  ? 79.070  59.750  72.260 1.00 0.00 ? 91  ILE A CA   1  
ATOM 1381  C C    . ILE A 1 91  ? 80.190  60.080  73.250 1.00 0.00 ? 91  ILE A C    1  
ATOM 1382  O O    . ILE A 1 91  ? 81.360  60.210  72.900 1.00 0.00 ? 91  ILE A O    1  
ATOM 1383  C CB   . ILE A 1 91  ? 78.570  61.010  71.560 1.00 0.00 ? 91  ILE A CB   1  
ATOM 1384  C CG1  . ILE A 1 91  ? 79.650  61.600  70.610 1.00 0.00 ? 91  ILE A CG1  1  
ATOM 1385  C CG2  . ILE A 1 91  ? 78.050  62.050  72.580 1.00 0.00 ? 91  ILE A CG2  1  
ATOM 1386  C CD1  . ILE A 1 91  ? 79.080  62.640  69.640 1.00 0.00 ? 91  ILE A CD1  1  
ATOM 1387  H H    . ILE A 1 91  ? 77.130  59.520  73.090 1.00 0.00 ? 91  ILE A H    1  
ATOM 1388  H HA   . ILE A 1 91  ? 79.510  59.110  71.500 1.00 0.00 ? 91  ILE A HA   1  
ATOM 1389  H HB   . ILE A 1 91  ? 77.710  60.710  70.920 1.00 0.00 ? 91  ILE A HB   1  
ATOM 1390  H HG12 . ILE A 1 91  ? 80.470  62.050  71.210 1.00 0.00 ? 91  ILE A HG12 1  
ATOM 1391  H HG13 . ILE A 1 91  ? 80.100  60.770  70.020 1.00 0.00 ? 91  ILE A HG13 1  
ATOM 1392  H HG21 . ILE A 1 91  ? 77.560  62.890  72.040 1.00 0.00 ? 91  ILE A HG21 1  
ATOM 1393  H HG22 . ILE A 1 91  ? 77.300  61.610  73.260 1.00 0.00 ? 91  ILE A HG22 1  
ATOM 1394  H HG23 . ILE A 1 91  ? 78.880  62.470  73.180 1.00 0.00 ? 91  ILE A HG23 1  
ATOM 1395  H HD11 . ILE A 1 91  ? 78.690  63.520  70.190 1.00 0.00 ? 91  ILE A HD11 1  
ATOM 1396  H HD12 . ILE A 1 91  ? 79.880  63.000  68.950 1.00 0.00 ? 91  ILE A HD12 1  
ATOM 1397  H HD13 . ILE A 1 91  ? 78.260  62.210  69.040 1.00 0.00 ? 91  ILE A HD13 1  
ATOM 1398  N N    . ARG A 1 92  ? 79.860  60.180  74.550 1.00 0.00 ? 92  ARG A N    1  
ATOM 1399  C CA   . ARG A 1 92  ? 80.850  60.420  75.570 1.00 0.00 ? 92  ARG A CA   1  
ATOM 1400  C C    . ARG A 1 92  ? 80.250  59.950  76.880 1.00 0.00 ? 92  ARG A C    1  
ATOM 1401  O O    . ARG A 1 92  ? 79.030  59.940  77.060 1.00 0.00 ? 92  ARG A O    1  
ATOM 1402  C CB   . ARG A 1 92  ? 81.240  61.920  75.610 1.00 0.00 ? 92  ARG A CB   1  
ATOM 1403  C CG   . ARG A 1 92  ? 82.400  62.300  76.560 1.00 0.00 ? 92  ARG A CG   1  
ATOM 1404  C CD   . ARG A 1 92  ? 82.770  63.790  76.440 1.00 0.00 ? 92  ARG A CD   1  
ATOM 1405  N NE   . ARG A 1 92  ? 83.830  64.080  77.460 1.00 0.00 ? 92  ARG A NE   1  
ATOM 1406  C CZ   . ARG A 1 92  ? 84.070  65.280  77.980 1.00 0.00 ? 92  ARG A CZ   1  
ATOM 1407  N NH1  . ARG A 1 92  ? 83.430  66.360  77.580 1.00 0.00 ? 92  ARG A NH1  1  
ATOM 1408  N NH2  . ARG A 1 92  ? 84.970  65.410  78.930 1.00 0.00 ? 92  ARG A NH2  1  
ATOM 1409  H H    . ARG A 1 92  ? 78.910  60.060  74.830 1.00 0.00 ? 92  ARG A H    1  
ATOM 1410  H HA   . ARG A 1 92  ? 81.720  59.800  75.360 1.00 0.00 ? 92  ARG A HA   1  
ATOM 1411  H HB2  . ARG A 1 92  ? 81.540  62.200  74.580 1.00 0.00 ? 92  ARG A HB2  1  
ATOM 1412  H HB3  . ARG A 1 92  ? 80.330  62.520  75.860 1.00 0.00 ? 92  ARG A HB3  1  
ATOM 1413  H HG2  . ARG A 1 92  ? 82.100  62.090  77.610 1.00 0.00 ? 92  ARG A HG2  1  
ATOM 1414  H HG3  . ARG A 1 92  ? 83.290  61.680  76.310 1.00 0.00 ? 92  ARG A HG3  1  
ATOM 1415  H HD2  . ARG A 1 92  ? 83.170  64.010  75.420 1.00 0.00 ? 92  ARG A HD2  1  
ATOM 1416  H HD3  . ARG A 1 92  ? 81.860  64.400  76.630 1.00 0.00 ? 92  ARG A HD3  1  
ATOM 1417  H HE   . ARG A 1 92  ? 84.410  63.340  77.790 1.00 0.00 ? 92  ARG A HE   1  
ATOM 1418  H HH11 . ARG A 1 92  ? 82.760  66.270  76.850 1.00 0.00 ? 92  ARG A HH11 1  
ATOM 1419  H HH12 . ARG A 1 92  ? 83.670  67.240  77.960 1.00 0.00 ? 92  ARG A HH12 1  
ATOM 1420  H HH21 . ARG A 1 92  ? 85.390  64.600  79.330 1.00 0.00 ? 92  ARG A HH21 1  
ATOM 1421  H HH22 . ARG A 1 92  ? 85.100  66.290  79.360 1.00 0.00 ? 92  ARG A HH22 1  
ATOM 1422  N N    . LYS A 1 93  ? 81.090  59.520  77.840 1.00 0.00 ? 93  LYS A N    1  
ATOM 1423  C CA   . LYS A 1 93  ? 80.640  59.180  79.180 1.00 0.00 ? 93  LYS A CA   1  
ATOM 1424  C C    . LYS A 1 93  ? 80.140  60.420  79.920 1.00 0.00 ? 93  LYS A C    1  
ATOM 1425  O O    . LYS A 1 93  ? 80.680  61.510  79.760 1.00 0.00 ? 93  LYS A O    1  
ATOM 1426  C CB   . LYS A 1 93  ? 81.760  58.490  80.000 1.00 0.00 ? 93  LYS A CB   1  
ATOM 1427  C CG   . LYS A 1 93  ? 81.260  57.830  81.300 1.00 0.00 ? 93  LYS A CG   1  
ATOM 1428  C CD   . LYS A 1 93  ? 82.360  57.170  82.160 1.00 0.00 ? 93  LYS A CD   1  
ATOM 1429  C CE   . LYS A 1 93  ? 83.170  56.080  81.450 1.00 0.00 ? 93  LYS A CE   1  
ATOM 1430  N NZ   . LYS A 1 93  ? 84.090  55.430  82.420 1.00 0.00 ? 93  LYS A NZ   1  
ATOM 1431  H H    . LYS A 1 93  ? 82.060  59.510  77.680 1.00 0.00 ? 93  LYS A H    1  
ATOM 1432  H HA   . LYS A 1 93  ? 79.800  58.500  79.090 1.00 0.00 ? 93  LYS A HA   1  
ATOM 1433  H HB2  . LYS A 1 93  ? 82.210  57.710  79.340 1.00 0.00 ? 93  LYS A HB2  1  
ATOM 1434  H HB3  . LYS A 1 93  ? 82.560  59.230  80.230 1.00 0.00 ? 93  LYS A HB3  1  
ATOM 1435  H HG2  . LYS A 1 93  ? 80.770  58.600  81.940 1.00 0.00 ? 93  LYS A HG2  1  
ATOM 1436  H HG3  . LYS A 1 93  ? 80.480  57.070  81.040 1.00 0.00 ? 93  LYS A HG3  1  
ATOM 1437  H HD2  . LYS A 1 93  ? 83.030  57.980  82.530 1.00 0.00 ? 93  LYS A HD2  1  
ATOM 1438  H HD3  . LYS A 1 93  ? 81.840  56.740  83.050 1.00 0.00 ? 93  LYS A HD3  1  
ATOM 1439  H HE2  . LYS A 1 93  ? 82.490  55.300  81.040 1.00 0.00 ? 93  LYS A HE2  1  
ATOM 1440  H HE3  . LYS A 1 93  ? 83.780  56.510  80.630 1.00 0.00 ? 93  LYS A HE3  1  
ATOM 1441  H HZ1  . LYS A 1 93  ? 84.640  54.680  81.950 1.00 0.00 ? 93  LYS A HZ1  1  
ATOM 1442  H HZ2  . LYS A 1 93  ? 84.740  56.150  82.800 1.00 0.00 ? 93  LYS A HZ2  1  
ATOM 1443  H HZ3  . LYS A 1 93  ? 83.540  55.020  83.200 1.00 0.00 ? 93  LYS A HZ3  1  
ATOM 1444  N N    . GLU A 1 94  ? 79.080  60.260  80.750 1.00 0.00 ? 94  GLU A N    1  
ATOM 1445  C CA   . GLU A 1 94  ? 78.500  61.250  81.620 1.00 0.00 ? 94  GLU A CA   1  
ATOM 1446  C C    . GLU A 1 94  ? 79.440  61.820  82.680 1.00 0.00 ? 94  GLU A C    1  
ATOM 1447  O O    . GLU A 1 94  ? 80.400  61.170  83.100 1.00 0.00 ? 94  GLU A O    1  
ATOM 1448  C CB   . GLU A 1 94  ? 77.200  60.700  82.260 1.00 0.00 ? 94  GLU A CB   1  
ATOM 1449  C CG   . GLU A 1 94  ? 76.120  60.440  81.180 1.00 0.00 ? 94  GLU A CG   1  
ATOM 1450  C CD   . GLU A 1 94  ? 74.830  59.860  81.730 1.00 0.00 ? 94  GLU A CD   1  
ATOM 1451  O OE1  . GLU A 1 94  ? 74.130  60.570  82.480 1.00 0.00 ? 94  GLU A OE1  1  
ATOM 1452  O OE2  . GLU A 1 94  ? 74.460  58.720  81.360 1.00 0.00 ? 94  GLU A OE2  1  
ATOM 1453  H H    . GLU A 1 94  ? 78.640  59.370  80.820 1.00 0.00 ? 94  GLU A H    1  
ATOM 1454  H HA   . GLU A 1 94  ? 78.220  62.090  81.000 1.00 0.00 ? 94  GLU A HA   1  
ATOM 1455  H HB2  . GLU A 1 94  ? 77.420  59.760  82.820 1.00 0.00 ? 94  GLU A HB2  1  
ATOM 1456  H HB3  . GLU A 1 94  ? 76.780  61.430  82.990 1.00 0.00 ? 94  GLU A HB3  1  
ATOM 1457  H HG2  . GLU A 1 94  ? 75.870  61.400  80.680 1.00 0.00 ? 94  GLU A HG2  1  
ATOM 1458  H HG3  . GLU A 1 94  ? 76.510  59.730  80.410 1.00 0.00 ? 94  GLU A HG3  1  
ATOM 1459  N N    . ASN A 1 95  ? 79.210  63.080  83.080 1.00 0.00 ? 95  ASN A N    1  
ATOM 1460  C CA   . ASN A 1 95  ? 80.080  63.800  84.000 1.00 0.00 ? 95  ASN A CA   1  
ATOM 1461  C C    . ASN A 1 95  ? 79.170  64.530  84.970 1.00 0.00 ? 95  ASN A C    1  
ATOM 1462  O O    . ASN A 1 95  ? 78.260  65.230  84.530 1.00 0.00 ? 95  ASN A O    1  
ATOM 1463  C CB   . ASN A 1 95  ? 80.990  64.870  83.310 1.00 0.00 ? 95  ASN A CB   1  
ATOM 1464  C CG   . ASN A 1 95  ? 81.930  64.300  82.260 1.00 0.00 ? 95  ASN A CG   1  
ATOM 1465  O OD1  . ASN A 1 95  ? 83.150  64.260  82.410 1.00 0.00 ? 95  ASN A OD1  1  
ATOM 1466  N ND2  . ASN A 1 95  ? 81.370  63.870  81.110 1.00 0.00 ? 95  ASN A ND2  1  
ATOM 1467  H H    . ASN A 1 95  ? 78.370  63.560  82.830 1.00 0.00 ? 95  ASN A H    1  
ATOM 1468  H HA   . ASN A 1 95  ? 80.680  63.100  84.570 1.00 0.00 ? 95  ASN A HA   1  
ATOM 1469  H HB2  . ASN A 1 95  ? 80.370  65.650  82.830 1.00 0.00 ? 95  ASN A HB2  1  
ATOM 1470  H HB3  . ASN A 1 95  ? 81.630  65.360  84.080 1.00 0.00 ? 95  ASN A HB3  1  
ATOM 1471  H HD21 . ASN A 1 95  ? 80.380  63.870  81.040 1.00 0.00 ? 95  ASN A HD21 1  
ATOM 1472  H HD22 . ASN A 1 95  ? 81.890  63.220  80.560 1.00 0.00 ? 95  ASN A HD22 1  
ATOM 1473  N N    . GLY A 1 96  ? 79.390  64.390  86.290 1.00 0.00 ? 96  GLY A N    1  
ATOM 1474  C CA   . GLY A 1 96  ? 78.460  64.920  87.290 1.00 0.00 ? 96  GLY A CA   1  
ATOM 1475  C C    . GLY A 1 96  ? 77.210  64.080  87.440 1.00 0.00 ? 96  GLY A C    1  
ATOM 1476  O O    . GLY A 1 96  ? 77.140  62.940  86.990 1.00 0.00 ? 96  GLY A O    1  
ATOM 1477  H H    . GLY A 1 96  ? 80.120  63.800  86.620 1.00 0.00 ? 96  GLY A H    1  
ATOM 1478  H HA2  . GLY A 1 96  ? 78.960  64.890  88.250 1.00 0.00 ? 96  GLY A HA2  1  
ATOM 1479  H HA3  . GLY A 1 96  ? 78.150  65.910  87.000 1.00 0.00 ? 96  GLY A HA3  1  
ATOM 1480  N N    . ILE A 1 97  ? 76.180  64.630  88.120 1.00 0.00 ? 97  ILE A N    1  
ATOM 1481  C CA   . ILE A 1 97  ? 74.950  63.910  88.390 1.00 0.00 ? 97  ILE A CA   1  
ATOM 1482  C C    . ILE A 1 97  ? 73.810  64.480  87.560 1.00 0.00 ? 97  ILE A C    1  
ATOM 1483  O O    . ILE A 1 97  ? 73.730  65.670  87.260 1.00 0.00 ? 97  ILE A O    1  
ATOM 1484  C CB   . ILE A 1 97  ? 74.580  63.800  89.880 1.00 0.00 ? 97  ILE A CB   1  
ATOM 1485  C CG1  . ILE A 1 97  ? 74.650  65.120  90.690 1.00 0.00 ? 97  ILE A CG1  1  
ATOM 1486  C CG2  . ILE A 1 97  ? 75.540  62.750  90.500 1.00 0.00 ? 97  ILE A CG2  1  
ATOM 1487  C CD1  . ILE A 1 97  ? 73.520  66.120  90.420 1.00 0.00 ? 97  ILE A CD1  1  
ATOM 1488  H H    . ILE A 1 97  ? 76.210  65.570  88.430 1.00 0.00 ? 97  ILE A H    1  
ATOM 1489  H HA   . ILE A 1 97  ? 75.050  62.890  88.040 1.00 0.00 ? 97  ILE A HA   1  
ATOM 1490  H HB   . ILE A 1 97  ? 73.550  63.380  89.980 1.00 0.00 ? 97  ILE A HB   1  
ATOM 1491  H HG12 . ILE A 1 97  ? 74.580  64.840  91.770 1.00 0.00 ? 97  ILE A HG12 1  
ATOM 1492  H HG13 . ILE A 1 97  ? 75.630  65.610  90.560 1.00 0.00 ? 97  ILE A HG13 1  
ATOM 1493  H HG21 . ILE A 1 97  ? 75.280  62.570  91.570 1.00 0.00 ? 97  ILE A HG21 1  
ATOM 1494  H HG22 . ILE A 1 97  ? 75.470  61.780  89.960 1.00 0.00 ? 97  ILE A HG22 1  
ATOM 1495  H HG23 . ILE A 1 97  ? 76.590  63.100  90.460 1.00 0.00 ? 97  ILE A HG23 1  
ATOM 1496  H HD11 . ILE A 1 97  ? 72.530  65.620  90.430 1.00 0.00 ? 97  ILE A HD11 1  
ATOM 1497  H HD12 . ILE A 1 97  ? 73.510  66.930  91.190 1.00 0.00 ? 97  ILE A HD12 1  
ATOM 1498  H HD13 . ILE A 1 97  ? 73.640  66.610  89.430 1.00 0.00 ? 97  ILE A HD13 1  
ATOM 1499  N N    . ARG A 1 98  ? 72.900  63.600  87.120 1.00 0.00 ? 98  ARG A N    1  
ATOM 1500  C CA   . ARG A 1 98  ? 71.710  64.020  86.410 1.00 0.00 ? 98  ARG A CA   1  
ATOM 1501  C C    . ARG A 1 98  ? 70.650  64.690  87.270 1.00 0.00 ? 98  ARG A C    1  
ATOM 1502  O O    . ARG A 1 98  ? 70.200  64.140  88.280 1.00 0.00 ? 98  ARG A O    1  
ATOM 1503  C CB   . ARG A 1 98  ? 71.020  62.820  85.740 1.00 0.00 ? 98  ARG A CB   1  
ATOM 1504  C CG   . ARG A 1 98  ? 71.810  62.110  84.620 1.00 0.00 ? 98  ARG A CG   1  
ATOM 1505  C CD   . ARG A 1 98  ? 70.850  61.200  83.850 1.00 0.00 ? 98  ARG A CD   1  
ATOM 1506  N NE   . ARG A 1 98  ? 71.640  60.190  83.090 1.00 0.00 ? 98  ARG A NE   1  
ATOM 1507  C CZ   . ARG A 1 98  ? 71.200  59.000  82.740 1.00 0.00 ? 98  ARG A CZ   1  
ATOM 1508  N NH1  . ARG A 1 98  ? 69.930  58.680  82.720 1.00 0.00 ? 98  ARG A NH1  1  
ATOM 1509  N NH2  . ARG A 1 98  ? 72.060  58.080  82.360 1.00 0.00 ? 98  ARG A NH2  1  
ATOM 1510  H H    . ARG A 1 98  ? 73.000  62.630  87.290 1.00 0.00 ? 98  ARG A H    1  
ATOM 1511  H HA   . ARG A 1 98  ? 72.010  64.720  85.640 1.00 0.00 ? 98  ARG A HA   1  
ATOM 1512  H HB2  . ARG A 1 98  ? 70.760  62.060  86.510 1.00 0.00 ? 98  ARG A HB2  1  
ATOM 1513  H HB3  . ARG A 1 98  ? 70.080  63.170  85.280 1.00 0.00 ? 98  ARG A HB3  1  
ATOM 1514  H HG2  . ARG A 1 98  ? 72.260  62.850  83.920 1.00 0.00 ? 98  ARG A HG2  1  
ATOM 1515  H HG3  . ARG A 1 98  ? 72.650  61.520  85.070 1.00 0.00 ? 98  ARG A HG3  1  
ATOM 1516  H HD2  . ARG A 1 98  ? 70.200  60.660  84.580 1.00 0.00 ? 98  ARG A HD2  1  
ATOM 1517  H HD3  . ARG A 1 98  ? 70.220  61.790  83.150 1.00 0.00 ? 98  ARG A HD3  1  
ATOM 1518  H HE   . ARG A 1 98  ? 72.650  60.360  82.960 1.00 0.00 ? 98  ARG A HE   1  
ATOM 1519  H HH11 . ARG A 1 98  ? 69.260  59.420  82.800 1.00 0.00 ? 98  ARG A HH11 1  
ATOM 1520  H HH12 . ARG A 1 98  ? 69.690  57.820  82.260 1.00 0.00 ? 98  ARG A HH12 1  
ATOM 1521  H HH21 . ARG A 1 98  ? 73.030  58.380  82.260 1.00 0.00 ? 98  ARG A HH21 1  
ATOM 1522  H HH22 . ARG A 1 98  ? 71.730  57.150  82.250 1.00 0.00 ? 98  ARG A HH22 1  
ATOM 1523  N N    . ILE A 1 99  ? 70.160  65.880  86.850 1.00 0.00 ? 99  ILE A N    1  
ATOM 1524  C CA   . ILE A 1 99  ? 68.940  66.450  87.400 1.00 0.00 ? 99  ILE A CA   1  
ATOM 1525  C C    . ILE A 1 99  ? 67.780  66.260  86.440 1.00 0.00 ? 99  ILE A C    1  
ATOM 1526  O O    . ILE A 1 99  ? 66.640  66.190  86.870 1.00 0.00 ? 99  ILE A O    1  
ATOM 1527  C CB   . ILE A 1 99  ? 69.060  67.930  87.790 1.00 0.00 ? 99  ILE A CB   1  
ATOM 1528  C CG1  . ILE A 1 99  ? 69.340  68.880  86.590 1.00 0.00 ? 99  ILE A CG1  1  
ATOM 1529  C CG2  . ILE A 1 99  ? 70.130  68.030  88.900 1.00 0.00 ? 99  ILE A CG2  1  
ATOM 1530  C CD1  . ILE A 1 99  ? 69.300  70.370  86.960 1.00 0.00 ? 99  ILE A CD1  1  
ATOM 1531  H H    . ILE A 1 99  ? 70.570  66.340  86.060 1.00 0.00 ? 99  ILE A H    1  
ATOM 1532  H HA   . ILE A 1 99  ? 68.660  65.920  88.300 1.00 0.00 ? 99  ILE A HA   1  
ATOM 1533  H HB   . ILE A 1 99  ? 68.090  68.250  88.230 1.00 0.00 ? 99  ILE A HB   1  
ATOM 1534  H HG12 . ILE A 1 99  ? 70.330  68.640  86.150 1.00 0.00 ? 99  ILE A HG12 1  
ATOM 1535  H HG13 . ILE A 1 99  ? 68.580  68.720  85.790 1.00 0.00 ? 99  ILE A HG13 1  
ATOM 1536  H HG21 . ILE A 1 99  ? 70.150  69.060  89.330 1.00 0.00 ? 99  ILE A HG21 1  
ATOM 1537  H HG22 . ILE A 1 99  ? 69.900  67.320  89.720 1.00 0.00 ? 99  ILE A HG22 1  
ATOM 1538  H HG23 . ILE A 1 99  ? 71.140  67.800  88.500 1.00 0.00 ? 99  ILE A HG23 1  
ATOM 1539  H HD11 . ILE A 1 99  ? 70.090  70.620  87.700 1.00 0.00 ? 99  ILE A HD11 1  
ATOM 1540  H HD12 . ILE A 1 99  ? 69.450  70.990  86.050 1.00 0.00 ? 99  ILE A HD12 1  
ATOM 1541  H HD13 . ILE A 1 99  ? 68.310  70.630  87.400 1.00 0.00 ? 99  ILE A HD13 1  
ATOM 1542  N N    . ASP A 1 100 ? 68.070  66.060  85.130 1.00 0.00 ? 100 ASP A N    1  
ATOM 1543  C CA   . ASP A 1 100 ? 67.080  65.750  84.120 1.00 0.00 ? 100 ASP A CA   1  
ATOM 1544  C C    . ASP A 1 100 ? 67.370  64.350  83.570 1.00 0.00 ? 100 ASP A C    1  
ATOM 1545  O O    . ASP A 1 100 ? 68.480  63.830  83.690 1.00 0.00 ? 100 ASP A O    1  
ATOM 1546  C CB   . ASP A 1 100 ? 66.980  66.880  83.040 1.00 0.00 ? 100 ASP A CB   1  
ATOM 1547  C CG   . ASP A 1 100 ? 66.190  66.460  81.810 1.00 0.00 ? 100 ASP A CG   1  
ATOM 1548  O OD1  . ASP A 1 100 ? 65.060  65.940  82.010 1.00 0.00 ? 100 ASP A OD1  1  
ATOM 1549  O OD2  . ASP A 1 100 ? 66.700  66.580  80.660 1.00 0.00 ? 100 ASP A OD2  1  
ATOM 1550  H H    . ASP A 1 100 ? 69.010  66.120  84.800 1.00 0.00 ? 100 ASP A H    1  
ATOM 1551  H HA   . ASP A 1 100 ? 66.100  65.680  84.580 1.00 0.00 ? 100 ASP A HA   1  
ATOM 1552  H HB2  . ASP A 1 100 ? 66.490  67.760  83.490 1.00 0.00 ? 100 ASP A HB2  1  
ATOM 1553  H HB3  . ASP A 1 100 ? 67.990  67.200  82.720 1.00 0.00 ? 100 ASP A HB3  1  
ATOM 1554  N N    . ARG A 1 101 ? 66.350  63.680  82.990 1.00 0.00 ? 101 ARG A N    1  
ATOM 1555  C CA   . ARG A 1 101 ? 66.420  62.350  82.410 1.00 0.00 ? 101 ARG A CA   1  
ATOM 1556  C C    . ARG A 1 101 ? 67.060  61.290  83.270 1.00 0.00 ? 101 ARG A C    1  
ATOM 1557  O O    . ARG A 1 101 ? 68.000  60.590  82.890 1.00 0.00 ? 101 ARG A O    1  
ATOM 1558  C CB   . ARG A 1 101 ? 66.960  62.380  80.960 1.00 0.00 ? 101 ARG A CB   1  
ATOM 1559  C CG   . ARG A 1 101 ? 65.970  63.150  80.060 1.00 0.00 ? 101 ARG A CG   1  
ATOM 1560  C CD   . ARG A 1 101 ? 66.370  63.340  78.600 1.00 0.00 ? 101 ARG A CD   1  
ATOM 1561  N NE   . ARG A 1 101 ? 65.320  64.270  78.070 1.00 0.00 ? 101 ARG A NE   1  
ATOM 1562  C CZ   . ARG A 1 101 ? 64.500  64.010  77.060 1.00 0.00 ? 101 ARG A CZ   1  
ATOM 1563  N NH1  . ARG A 1 101 ? 64.770  63.060  76.180 1.00 0.00 ? 101 ARG A NH1  1  
ATOM 1564  N NH2  . ARG A 1 101 ? 63.390  64.690  76.910 1.00 0.00 ? 101 ARG A NH2  1  
ATOM 1565  H H    . ARG A 1 101 ? 65.560  64.260  82.750 1.00 0.00 ? 101 ARG A H    1  
ATOM 1566  H HA   . ARG A 1 101 ? 65.390  62.030  82.330 1.00 0.00 ? 101 ARG A HA   1  
ATOM 1567  H HB2  . ARG A 1 101 ? 67.950  62.890  80.960 1.00 0.00 ? 101 ARG A HB2  1  
ATOM 1568  H HB3  . ARG A 1 101 ? 67.090  61.350  80.560 1.00 0.00 ? 101 ARG A HB3  1  
ATOM 1569  H HG2  . ARG A 1 101 ? 64.980  62.640  80.110 1.00 0.00 ? 101 ARG A HG2  1  
ATOM 1570  H HG3  . ARG A 1 101 ? 65.840  64.160  80.510 1.00 0.00 ? 101 ARG A HG3  1  
ATOM 1571  H HD2  . ARG A 1 101 ? 67.370  63.820  78.520 1.00 0.00 ? 101 ARG A HD2  1  
ATOM 1572  H HD3  . ARG A 1 101 ? 66.370  62.360  78.080 1.00 0.00 ? 101 ARG A HD3  1  
ATOM 1573  H HE   . ARG A 1 101 ? 65.100  65.060  78.650 1.00 0.00 ? 101 ARG A HE   1  
ATOM 1574  H HH11 . ARG A 1 101 ? 65.700  62.700  76.160 1.00 0.00 ? 101 ARG A HH11 1  
ATOM 1575  H HH12 . ARG A 1 101 ? 64.070  62.760  75.520 1.00 0.00 ? 101 ARG A HH12 1  
ATOM 1576  H HH21 . ARG A 1 101 ? 63.080  65.340  77.610 1.00 0.00 ? 101 ARG A HH21 1  
ATOM 1577  H HH22 . ARG A 1 101 ? 62.810  64.480  76.130 1.00 0.00 ? 101 ARG A HH22 1  
ATOM 1578  N N    . LYS A 1 102 ? 66.560  61.170  84.510 1.00 0.00 ? 102 LYS A N    1  
ATOM 1579  C CA   . LYS A 1 102 ? 67.220  60.430  85.570 1.00 0.00 ? 102 LYS A CA   1  
ATOM 1580  C C    . LYS A 1 102 ? 67.070  58.920  85.480 1.00 0.00 ? 102 LYS A C    1  
ATOM 1581  O O    . LYS A 1 102 ? 67.800  58.190  86.140 1.00 0.00 ? 102 LYS A O    1  
ATOM 1582  C CB   . LYS A 1 102 ? 66.720  60.950  86.940 1.00 0.00 ? 102 LYS A CB   1  
ATOM 1583  C CG   . LYS A 1 102 ? 66.990  62.460  87.130 1.00 0.00 ? 102 LYS A CG   1  
ATOM 1584  C CD   . LYS A 1 102 ? 66.500  63.000  88.480 1.00 0.00 ? 102 LYS A CD   1  
ATOM 1585  C CE   . LYS A 1 102 ? 67.330  62.510  89.670 1.00 0.00 ? 102 LYS A CE   1  
ATOM 1586  N NZ   . LYS A 1 102 ? 66.950  63.260  90.890 1.00 0.00 ? 102 LYS A NZ   1  
ATOM 1587  H H    . LYS A 1 102 ? 65.790  61.740  84.770 1.00 0.00 ? 102 LYS A H    1  
ATOM 1588  H HA   . LYS A 1 102 ? 68.280  60.630  85.510 1.00 0.00 ? 102 LYS A HA   1  
ATOM 1589  H HB2  . LYS A 1 102 ? 65.630  60.750  87.030 1.00 0.00 ? 102 LYS A HB2  1  
ATOM 1590  H HB3  . LYS A 1 102 ? 67.240  60.380  87.740 1.00 0.00 ? 102 LYS A HB3  1  
ATOM 1591  H HG2  . LYS A 1 102 ? 68.080  62.660  87.020 1.00 0.00 ? 102 LYS A HG2  1  
ATOM 1592  H HG3  . LYS A 1 102 ? 66.470  63.040  86.330 1.00 0.00 ? 102 LYS A HG3  1  
ATOM 1593  H HD2  . LYS A 1 102 ? 66.550  64.120  88.420 1.00 0.00 ? 102 LYS A HD2  1  
ATOM 1594  H HD3  . LYS A 1 102 ? 65.430  62.730  88.610 1.00 0.00 ? 102 LYS A HD3  1  
ATOM 1595  H HE2  . LYS A 1 102 ? 67.170  61.420  89.850 1.00 0.00 ? 102 LYS A HE2  1  
ATOM 1596  H HE3  . LYS A 1 102 ? 68.410  62.690  89.480 1.00 0.00 ? 102 LYS A HE3  1  
ATOM 1597  H HZ1  . LYS A 1 102 ? 67.560  62.960  91.680 1.00 0.00 ? 102 LYS A HZ1  1  
ATOM 1598  H HZ2  . LYS A 1 102 ? 67.090  64.270  90.710 1.00 0.00 ? 102 LYS A HZ2  1  
ATOM 1599  H HZ3  . LYS A 1 102 ? 65.950  63.080  91.120 1.00 0.00 ? 102 LYS A HZ3  1  
ATOM 1600  N N    . THR A 1 103 ? 66.140  58.420  84.650 1.00 0.00 ? 103 THR A N    1  
ATOM 1601  C CA   . THR A 1 103 ? 65.900  57.000  84.490 1.00 0.00 ? 103 THR A CA   1  
ATOM 1602  C C    . THR A 1 103 ? 66.670  56.520  83.280 1.00 0.00 ? 103 THR A C    1  
ATOM 1603  O O    . THR A 1 103 ? 66.410  56.950  82.170 1.00 0.00 ? 103 THR A O    1  
ATOM 1604  C CB   . THR A 1 103 ? 64.440  56.630  84.280 1.00 0.00 ? 103 THR A CB   1  
ATOM 1605  O OG1  . THR A 1 103 ? 63.660  57.140  85.360 1.00 0.00 ? 103 THR A OG1  1  
ATOM 1606  C CG2  . THR A 1 103 ? 64.240  55.110  84.290 1.00 0.00 ? 103 THR A CG2  1  
ATOM 1607  H H    . THR A 1 103 ? 65.570  59.030  84.110 1.00 0.00 ? 103 THR A H    1  
ATOM 1608  H HA   . THR A 1 103 ? 66.260  56.460  85.360 1.00 0.00 ? 103 THR A HA   1  
ATOM 1609  H HB   . THR A 1 103 ? 64.050  57.060  83.330 1.00 0.00 ? 103 THR A HB   1  
ATOM 1610  H HG1  . THR A 1 103 ? 62.790  56.740  85.260 1.00 0.00 ? 103 THR A HG1  1  
ATOM 1611  H HG21 . THR A 1 103 ? 64.640  54.670  85.230 1.00 0.00 ? 103 THR A HG21 1  
ATOM 1612  H HG22 . THR A 1 103 ? 63.170  54.840  84.220 1.00 0.00 ? 103 THR A HG22 1  
ATOM 1613  H HG23 . THR A 1 103 ? 64.760  54.620  83.440 1.00 0.00 ? 103 THR A HG23 1  
ATOM 1614  N N    . GLU A 1 104 ? 67.640  55.600  83.490 1.00 0.00 ? 104 GLU A N    1  
ATOM 1615  C CA   . GLU A 1 104 ? 68.280  54.840  82.440 1.00 0.00 ? 104 GLU A CA   1  
ATOM 1616  C C    . GLU A 1 104 ? 68.840  55.590  81.230 1.00 0.00 ? 104 GLU A C    1  
ATOM 1617  O O    . GLU A 1 104 ? 69.850  56.290  81.310 1.00 0.00 ? 104 GLU A O    1  
ATOM 1618  C CB   . GLU A 1 104 ? 67.390  53.660  81.970 1.00 0.00 ? 104 GLU A CB   1  
ATOM 1619  C CG   . GLU A 1 104 ? 67.120  52.600  83.070 1.00 0.00 ? 104 GLU A CG   1  
ATOM 1620  C CD   . GLU A 1 104 ? 66.510  51.370  82.400 1.00 0.00 ? 104 GLU A CD   1  
ATOM 1621  O OE1  . GLU A 1 104 ? 67.240  50.770  81.570 1.00 0.00 ? 104 GLU A OE1  1  
ATOM 1622  O OE2  . GLU A 1 104 ? 65.330  51.070  82.680 1.00 0.00 ? 104 GLU A OE2  1  
ATOM 1623  H H    . GLU A 1 104 ? 67.840  55.310  84.410 1.00 0.00 ? 104 GLU A H    1  
ATOM 1624  H HA   . GLU A 1 104 ? 69.150  54.390  82.900 1.00 0.00 ? 104 GLU A HA   1  
ATOM 1625  H HB2  . GLU A 1 104 ? 66.420  54.020  81.580 1.00 0.00 ? 104 GLU A HB2  1  
ATOM 1626  H HB3  . GLU A 1 104 ? 67.920  53.110  81.150 1.00 0.00 ? 104 GLU A HB3  1  
ATOM 1627  H HG2  . GLU A 1 104 ? 68.050  52.280  83.570 1.00 0.00 ? 104 GLU A HG2  1  
ATOM 1628  H HG3  . GLU A 1 104 ? 66.410  52.980  83.830 1.00 0.00 ? 104 GLU A HG3  1  
ATOM 1629  N N    . ASN A 1 105 ? 68.190  55.400  80.070 1.00 0.00 ? 105 ASN A N    1  
ATOM 1630  C CA   . ASN A 1 105 ? 68.590  55.830  78.750 1.00 0.00 ? 105 ASN A CA   1  
ATOM 1631  C C    . ASN A 1 105 ? 67.360  56.440  78.080 1.00 0.00 ? 105 ASN A C    1  
ATOM 1632  O O    . ASN A 1 105 ? 66.250  55.940  78.210 1.00 0.00 ? 105 ASN A O    1  
ATOM 1633  C CB   . ASN A 1 105 ? 69.060  54.620  77.900 1.00 0.00 ? 105 ASN A CB   1  
ATOM 1634  C CG   . ASN A 1 105 ? 70.420  54.170  78.380 1.00 0.00 ? 105 ASN A CG   1  
ATOM 1635  O OD1  . ASN A 1 105 ? 71.410  54.910  78.250 1.00 0.00 ? 105 ASN A OD1  1  
ATOM 1636  N ND2  . ASN A 1 105 ? 70.510  52.940  78.950 1.00 0.00 ? 105 ASN A ND2  1  
ATOM 1637  H H    . ASN A 1 105 ? 67.320  54.900  80.100 1.00 0.00 ? 105 ASN A H    1  
ATOM 1638  H HA   . ASN A 1 105 ? 69.350  56.590  78.820 1.00 0.00 ? 105 ASN A HA   1  
ATOM 1639  H HB2  . ASN A 1 105 ? 68.320  53.790  77.960 1.00 0.00 ? 105 ASN A HB2  1  
ATOM 1640  H HB3  . ASN A 1 105 ? 69.170  54.910  76.840 1.00 0.00 ? 105 ASN A HB3  1  
ATOM 1641  H HD21 . ASN A 1 105 ? 69.680  52.430  79.170 1.00 0.00 ? 105 ASN A HD21 1  
ATOM 1642  H HD22 . ASN A 1 105 ? 71.410  52.600  79.210 1.00 0.00 ? 105 ASN A HD22 1  
ATOM 1643  N N    . GLN A 1 106 ? 67.540  57.570  77.370 1.00 0.00 ? 106 GLN A N    1  
ATOM 1644  C CA   . GLN A 1 106 ? 66.480  58.170  76.570 1.00 0.00 ? 106 GLN A CA   1  
ATOM 1645  C C    . GLN A 1 106 ? 66.250  57.410  75.270 1.00 0.00 ? 106 GLN A C    1  
ATOM 1646  O O    . GLN A 1 106 ? 67.100  56.640  74.830 1.00 0.00 ? 106 GLN A O    1  
ATOM 1647  C CB   . GLN A 1 106 ? 66.760  59.660  76.290 1.00 0.00 ? 106 GLN A CB   1  
ATOM 1648  C CG   . GLN A 1 106 ? 68.060  59.960  75.480 1.00 0.00 ? 106 GLN A CG   1  
ATOM 1649  C CD   . GLN A 1 106 ? 68.310  61.460  75.460 1.00 0.00 ? 106 GLN A CD   1  
ATOM 1650  O OE1  . GLN A 1 106 ? 67.470  62.250  75.890 1.00 0.00 ? 106 GLN A OE1  1  
ATOM 1651  N NE2  . GLN A 1 106 ? 69.520  61.870  75.000 1.00 0.00 ? 106 GLN A NE2  1  
ATOM 1652  H H    . GLN A 1 106 ? 68.430  57.990  77.300 1.00 0.00 ? 106 GLN A H    1  
ATOM 1653  H HA   . GLN A 1 106 ? 65.560  58.100  77.130 1.00 0.00 ? 106 GLN A HA   1  
ATOM 1654  H HB2  . GLN A 1 106 ? 65.890  60.110  75.760 1.00 0.00 ? 106 GLN A HB2  1  
ATOM 1655  H HB3  . GLN A 1 106 ? 66.840  60.150  77.290 1.00 0.00 ? 106 GLN A HB3  1  
ATOM 1656  H HG2  . GLN A 1 106 ? 68.930  59.460  75.950 1.00 0.00 ? 106 GLN A HG2  1  
ATOM 1657  H HG3  . GLN A 1 106 ? 67.960  59.600  74.440 1.00 0.00 ? 106 GLN A HG3  1  
ATOM 1658  H HE21 . GLN A 1 106 ? 70.220  61.190  74.770 1.00 0.00 ? 106 GLN A HE21 1  
ATOM 1659  H HE22 . GLN A 1 106 ? 69.770  62.830  75.100 1.00 0.00 ? 106 GLN A HE22 1  
ATOM 1660  N N    . GLU A 1 107 ? 65.080  57.610  74.620 1.00 0.00 ? 107 GLU A N    1  
ATOM 1661  C CA   . GLU A 1 107 ? 64.630  56.830  73.470 1.00 0.00 ? 107 GLU A CA   1  
ATOM 1662  C C    . GLU A 1 107 ? 64.230  55.380  73.790 1.00 0.00 ? 107 GLU A C    1  
ATOM 1663  O O    . GLU A 1 107 ? 64.750  54.420  73.230 1.00 0.00 ? 107 GLU A O    1  
ATOM 1664  C CB   . GLU A 1 107 ? 65.530  56.900  72.210 1.00 0.00 ? 107 GLU A CB   1  
ATOM 1665  C CG   . GLU A 1 107 ? 65.640  58.320  71.570 1.00 0.00 ? 107 GLU A CG   1  
ATOM 1666  C CD   . GLU A 1 107 ? 66.270  58.250  70.190 1.00 0.00 ? 107 GLU A CD   1  
ATOM 1667  O OE1  . GLU A 1 107 ? 66.660  57.140  69.740 1.00 0.00 ? 107 GLU A OE1  1  
ATOM 1668  O OE2  . GLU A 1 107 ? 66.380  59.300  69.510 1.00 0.00 ? 107 GLU A OE2  1  
ATOM 1669  H H    . GLU A 1 107 ? 64.470  58.330  74.920 1.00 0.00 ? 107 GLU A H    1  
ATOM 1670  H HA   . GLU A 1 107 ? 63.700  57.290  73.160 1.00 0.00 ? 107 GLU A HA   1  
ATOM 1671  H HB2  . GLU A 1 107 ? 66.540  56.500  72.420 1.00 0.00 ? 107 GLU A HB2  1  
ATOM 1672  H HB3  . GLU A 1 107 ? 65.070  56.230  71.440 1.00 0.00 ? 107 GLU A HB3  1  
ATOM 1673  H HG2  . GLU A 1 107 ? 64.630  58.760  71.470 1.00 0.00 ? 107 GLU A HG2  1  
ATOM 1674  H HG3  . GLU A 1 107 ? 66.260  58.980  72.210 1.00 0.00 ? 107 GLU A HG3  1  
ATOM 1675  N N    . ASN A 1 108 ? 63.280  55.190  74.730 1.00 0.00 ? 108 ASN A N    1  
ATOM 1676  C CA   . ASN A 1 108 ? 62.760  53.890  75.090 1.00 0.00 ? 108 ASN A CA   1  
ATOM 1677  C C    . ASN A 1 108 ? 61.770  53.320  74.060 1.00 0.00 ? 108 ASN A C    1  
ATOM 1678  O O    . ASN A 1 108 ? 60.720  53.910  73.800 1.00 0.00 ? 108 ASN A O    1  
ATOM 1679  C CB   . ASN A 1 108 ? 62.120  53.990  76.510 1.00 0.00 ? 108 ASN A CB   1  
ATOM 1680  C CG   . ASN A 1 108 ? 61.630  52.650  77.060 1.00 0.00 ? 108 ASN A CG   1  
ATOM 1681  O OD1  . ASN A 1 108 ? 61.790  51.590  76.460 1.00 0.00 ? 108 ASN A OD1  1  
ATOM 1682  N ND2  . ASN A 1 108 ? 61.010  52.690  78.250 1.00 0.00 ? 108 ASN A ND2  1  
ATOM 1683  H H    . ASN A 1 108 ? 62.890  55.960  75.210 1.00 0.00 ? 108 ASN A H    1  
ATOM 1684  H HA   . ASN A 1 108 ? 63.600  53.200  75.150 1.00 0.00 ? 108 ASN A HA   1  
ATOM 1685  H HB2  . ASN A 1 108 ? 62.880  54.400  77.210 1.00 0.00 ? 108 ASN A HB2  1  
ATOM 1686  H HB3  . ASN A 1 108 ? 61.260  54.690  76.460 1.00 0.00 ? 108 ASN A HB3  1  
ATOM 1687  H HD21 . ASN A 1 108 ? 60.950  53.550  78.760 1.00 0.00 ? 108 ASN A HD21 1  
ATOM 1688  H HD22 . ASN A 1 108 ? 60.720  51.820  78.630 1.00 0.00 ? 108 ASN A HD22 1  
ATOM 1689  N N    . GLY A 1 109 ? 62.080  52.130  73.500 1.00 0.00 ? 109 GLY A N    1  
ATOM 1690  C CA   . GLY A 1 109 ? 61.240  51.420  72.540 1.00 0.00 ? 109 GLY A CA   1  
ATOM 1691  C C    . GLY A 1 109 ? 61.090  52.070  71.180 1.00 0.00 ? 109 GLY A C    1  
ATOM 1692  O O    . GLY A 1 109 ? 61.700  53.080  70.850 1.00 0.00 ? 109 GLY A O    1  
ATOM 1693  H H    . GLY A 1 109 ? 62.920  51.680  73.790 1.00 0.00 ? 109 GLY A H    1  
ATOM 1694  H HA2  . GLY A 1 109 ? 61.700  50.450  72.380 1.00 0.00 ? 109 GLY A HA2  1  
ATOM 1695  H HA3  . GLY A 1 109 ? 60.250  51.340  72.960 1.00 0.00 ? 109 GLY A HA3  1  
ATOM 1696  N N    . THR A 1 110 ? 60.240  51.470  70.320 1.00 0.00 ? 110 THR A N    1  
ATOM 1697  C CA   . THR A 1 110 ? 60.010  51.960  68.960 1.00 0.00 ? 110 THR A CA   1  
ATOM 1698  C C    . THR A 1 110 ? 58.550  52.350  68.840 1.00 0.00 ? 110 THR A C    1  
ATOM 1699  O O    . THR A 1 110 ? 57.670  51.500  68.750 1.00 0.00 ? 110 THR A O    1  
ATOM 1700  C CB   . THR A 1 110 ? 60.320  50.930  67.870 1.00 0.00 ? 110 THR A CB   1  
ATOM 1701  O OG1  . THR A 1 110 ? 61.710  50.620  67.840 1.00 0.00 ? 110 THR A OG1  1  
ATOM 1702  C CG2  . THR A 1 110 ? 60.010  51.490  66.470 1.00 0.00 ? 110 THR A CG2  1  
ATOM 1703  H H    . THR A 1 110 ? 59.730  50.660  70.600 1.00 0.00 ? 110 THR A H    1  
ATOM 1704  H HA   . THR A 1 110 ? 60.600  52.850  68.770 1.00 0.00 ? 110 THR A HA   1  
ATOM 1705  H HB   . THR A 1 110 ? 59.740  50.000  68.040 1.00 0.00 ? 110 THR A HB   1  
ATOM 1706  H HG1  . THR A 1 110 ? 61.790  49.660  67.900 1.00 0.00 ? 110 THR A HG1  1  
ATOM 1707  H HG21 . THR A 1 110 ? 60.530  52.470  66.340 1.00 0.00 ? 110 THR A HG21 1  
ATOM 1708  H HG22 . THR A 1 110 ? 60.370  50.790  65.690 1.00 0.00 ? 110 THR A HG22 1  
ATOM 1709  H HG23 . THR A 1 110 ? 58.920  51.630  66.320 1.00 0.00 ? 110 THR A HG23 1  
ATOM 1710  N N    . PHE A 1 111 ? 58.230  53.660  68.810 1.00 0.00 ? 111 PHE A N    1  
ATOM 1711  C CA   . PHE A 1 111 ? 56.870  54.160  68.770 1.00 0.00 ? 111 PHE A CA   1  
ATOM 1712  C C    . PHE A 1 111 ? 56.750  55.150  67.630 1.00 0.00 ? 111 PHE A C    1  
ATOM 1713  O O    . PHE A 1 111 ? 57.610  56.010  67.500 1.00 0.00 ? 111 PHE A O    1  
ATOM 1714  C CB   . PHE A 1 111 ? 56.480  54.870  70.100 1.00 0.00 ? 111 PHE A CB   1  
ATOM 1715  C CG   . PHE A 1 111 ? 56.470  53.870  71.230 1.00 0.00 ? 111 PHE A CG   1  
ATOM 1716  C CD1  . PHE A 1 111 ? 55.330  53.070  71.430 1.00 0.00 ? 111 PHE A CD1  1  
ATOM 1717  C CD2  . PHE A 1 111 ? 57.550  53.750  72.130 1.00 0.00 ? 111 PHE A CD2  1  
ATOM 1718  C CE1  . PHE A 1 111 ? 55.280  52.160  72.490 1.00 0.00 ? 111 PHE A CE1  1  
ATOM 1719  C CE2  . PHE A 1 111 ? 57.500  52.840  73.190 1.00 0.00 ? 111 PHE A CE2  1  
ATOM 1720  C CZ   . PHE A 1 111 ? 56.360  52.040  73.370 1.00 0.00 ? 111 PHE A CZ   1  
ATOM 1721  H H    . PHE A 1 111 ? 58.950  54.350  68.890 1.00 0.00 ? 111 PHE A H    1  
ATOM 1722  H HA   . PHE A 1 111 ? 56.170  53.360  68.580 1.00 0.00 ? 111 PHE A HA   1  
ATOM 1723  H HB2  . PHE A 1 111 ? 57.230  55.660  70.340 1.00 0.00 ? 111 PHE A HB2  1  
ATOM 1724  H HB3  . PHE A 1 111 ? 55.480  55.330  70.040 1.00 0.00 ? 111 PHE A HB3  1  
ATOM 1725  H HD1  . PHE A 1 111 ? 54.490  53.150  70.760 1.00 0.00 ? 111 PHE A HD1  1  
ATOM 1726  H HD2  . PHE A 1 111 ? 58.430  54.360  72.000 1.00 0.00 ? 111 PHE A HD2  1  
ATOM 1727  H HE1  . PHE A 1 111 ? 54.400  51.550  72.640 1.00 0.00 ? 111 PHE A HE1  1  
ATOM 1728  H HE2  . PHE A 1 111 ? 58.340  52.750  73.860 1.00 0.00 ? 111 PHE A HE2  1  
ATOM 1729  H HZ   . PHE A 1 111 ? 56.320  51.340  74.190 1.00 0.00 ? 111 PHE A HZ   1  
ATOM 1730  N N    . HIS A 1 112 ? 55.700  55.050  66.780 1.00 0.00 ? 112 HIS A N    1  
ATOM 1731  C CA   . HIS A 1 112 ? 55.380  55.960  65.680 1.00 0.00 ? 112 HIS A CA   1  
ATOM 1732  C C    . HIS A 1 112 ? 56.120  55.680  64.380 1.00 0.00 ? 112 HIS A C    1  
ATOM 1733  O O    . HIS A 1 112 ? 55.960  56.380  63.380 1.00 0.00 ? 112 HIS A O    1  
ATOM 1734  C CB   . HIS A 1 112 ? 55.480  57.460  66.050 1.00 0.00 ? 112 HIS A CB   1  
ATOM 1735  C CG   . HIS A 1 112 ? 54.720  57.700  67.310 1.00 0.00 ? 112 HIS A CG   1  
ATOM 1736  N ND1  . HIS A 1 112 ? 53.350  57.700  67.260 1.00 0.00 ? 112 HIS A ND1  1  
ATOM 1737  C CD2  . HIS A 1 112 ? 55.150  57.880  68.590 1.00 0.00 ? 112 HIS A CD2  1  
ATOM 1738  C CE1  . HIS A 1 112 ? 52.960  57.880  68.510 1.00 0.00 ? 112 HIS A CE1  1  
ATOM 1739  N NE2  . HIS A 1 112 ? 54.010  57.990  69.350 1.00 0.00 ? 112 HIS A NE2  1  
ATOM 1740  H H    . HIS A 1 112 ? 55.000  54.380  66.990 1.00 0.00 ? 112 HIS A H    1  
ATOM 1741  H HA   . HIS A 1 112 ? 54.340  55.800  65.450 1.00 0.00 ? 112 HIS A HA   1  
ATOM 1742  H HB2  . HIS A 1 112 ? 56.530  57.770  66.200 1.00 0.00 ? 112 HIS A HB2  1  
ATOM 1743  H HB3  . HIS A 1 112 ? 55.050  58.100  65.260 1.00 0.00 ? 112 HIS A HB3  1  
ATOM 1744  H HD2  . HIS A 1 112 ? 56.160  57.900  68.970 1.00 0.00 ? 112 HIS A HD2  1  
ATOM 1745  H HE1  . HIS A 1 112 ? 51.930  57.950  68.840 1.00 0.00 ? 112 HIS A HE1  1  
ATOM 1746  H HE2  . HIS A 1 112 ? 53.940  58.050  70.340 1.00 0.00 ? 112 HIS A HE2  1  
ATOM 1747  N N    . ALA A 1 113 ? 56.880  54.570  64.310 1.00 0.00 ? 113 ALA A N    1  
ATOM 1748  C CA   . ALA A 1 113 ? 57.610  54.160  63.120 1.00 0.00 ? 113 ALA A CA   1  
ATOM 1749  C C    . ALA A 1 113 ? 56.820  53.160  62.280 1.00 0.00 ? 113 ALA A C    1  
ATOM 1750  O O    . ALA A 1 113 ? 57.370  52.380  61.500 1.00 0.00 ? 113 ALA A O    1  
ATOM 1751  C CB   . ALA A 1 113 ? 58.950  53.540  63.560 1.00 0.00 ? 113 ALA A CB   1  
ATOM 1752  H H    . ALA A 1 113 ? 57.050  54.040  65.140 1.00 0.00 ? 113 ALA A H    1  
ATOM 1753  H HA   . ALA A 1 113 ? 57.810  55.020  62.490 1.00 0.00 ? 113 ALA A HA   1  
ATOM 1754  H HB1  . ALA A 1 113 ? 59.560  53.270  62.670 1.00 0.00 ? 113 ALA A HB1  1  
ATOM 1755  H HB2  . ALA A 1 113 ? 59.530  54.270  64.170 1.00 0.00 ? 113 ALA A HB2  1  
ATOM 1756  H HB3  . ALA A 1 113 ? 58.780  52.630  64.170 1.00 0.00 ? 113 ALA A HB3  1  
ATOM 1757  N N    . VAL A 1 114 ? 55.490  53.130  62.480 1.00 0.00 ? 114 VAL A N    1  
ATOM 1758  C CA   . VAL A 1 114 ? 54.570  52.180  61.860 1.00 0.00 ? 114 VAL A CA   1  
ATOM 1759  C C    . VAL A 1 114 ? 54.230  52.540  60.410 1.00 0.00 ? 114 VAL A C    1  
ATOM 1760  O O    . VAL A 1 114 ? 54.010  51.670  59.560 1.00 0.00 ? 114 VAL A O    1  
ATOM 1761  C CB   . VAL A 1 114 ? 53.280  52.080  62.690 1.00 0.00 ? 114 VAL A CB   1  
ATOM 1762  C CG1  . VAL A 1 114 ? 52.350  50.990  62.130 1.00 0.00 ? 114 VAL A CG1  1  
ATOM 1763  C CG2  . VAL A 1 114 ? 53.650  51.750  64.150 1.00 0.00 ? 114 VAL A CG2  1  
ATOM 1764  H H    . VAL A 1 114 ? 55.090  53.770  63.120 1.00 0.00 ? 114 VAL A H    1  
ATOM 1765  H HA   . VAL A 1 114 ? 55.040  51.210  61.830 1.00 0.00 ? 114 VAL A HA   1  
ATOM 1766  H HB   . VAL A 1 114 ? 52.750  53.060  62.680 1.00 0.00 ? 114 VAL A HB   1  
ATOM 1767  H HG11 . VAL A 1 114 ? 51.470  50.860  62.800 1.00 0.00 ? 114 VAL A HG11 1  
ATOM 1768  H HG12 . VAL A 1 114 ? 51.980  51.240  61.120 1.00 0.00 ? 114 VAL A HG12 1  
ATOM 1769  H HG13 . VAL A 1 114 ? 52.890  50.020  62.080 1.00 0.00 ? 114 VAL A HG13 1  
ATOM 1770  H HG21 . VAL A 1 114 ? 54.250  52.550  64.630 1.00 0.00 ? 114 VAL A HG21 1  
ATOM 1771  H HG22 . VAL A 1 114 ? 52.730  51.610  64.750 1.00 0.00 ? 114 VAL A HG22 1  
ATOM 1772  H HG23 . VAL A 1 114 ? 54.230  50.800  64.190 1.00 0.00 ? 114 VAL A HG23 1  
ATOM 1773  N N    . SER A 1 115 ? 54.190  53.850  60.060 1.00 0.00 ? 115 SER A N    1  
ATOM 1774  C CA   . SER A 1 115 ? 54.020  54.280  58.680 1.00 0.00 ? 115 SER A CA   1  
ATOM 1775  C C    . SER A 1 115 ? 55.290  54.060  57.880 1.00 0.00 ? 115 SER A C    1  
ATOM 1776  O O    . SER A 1 115 ? 56.380  54.430  58.310 1.00 0.00 ? 115 SER A O    1  
ATOM 1777  C CB   . SER A 1 115 ? 53.490  55.720  58.510 1.00 0.00 ? 115 SER A CB   1  
ATOM 1778  O OG   . SER A 1 115 ? 52.210  55.800  59.150 1.00 0.00 ? 115 SER A OG   1  
ATOM 1779  H H    . SER A 1 115 ? 54.340  54.570  60.730 1.00 0.00 ? 115 SER A H    1  
ATOM 1780  H HA   . SER A 1 115 ? 53.280  53.650  58.230 1.00 0.00 ? 115 SER A HA   1  
ATOM 1781  H HB2  . SER A 1 115 ? 54.200  56.440  58.970 1.00 0.00 ? 115 SER A HB2  1  
ATOM 1782  H HB3  . SER A 1 115 ? 53.370  55.960  57.430 1.00 0.00 ? 115 SER A HB3  1  
ATOM 1783  H HG   . SER A 1 115 ? 51.750  56.590  58.810 1.00 0.00 ? 115 SER A HG   1  
ATOM 1784  N N    . SER A 1 116 ? 55.180  53.400  56.710 1.00 0.00 ? 116 SER A N    1  
ATOM 1785  C CA   . SER A 1 116 ? 56.320  52.650  56.190 1.00 0.00 ? 116 SER A CA   1  
ATOM 1786  C C    . SER A 1 116 ? 56.160  52.330  54.710 1.00 0.00 ? 116 SER A C    1  
ATOM 1787  O O    . SER A 1 116 ? 57.080  51.850  54.060 1.00 0.00 ? 116 SER A O    1  
ATOM 1788  C CB   . SER A 1 116 ? 56.450  51.300  56.980 1.00 0.00 ? 116 SER A CB   1  
ATOM 1789  O OG   . SER A 1 116 ? 57.690  50.620  56.750 1.00 0.00 ? 116 SER A OG   1  
ATOM 1790  H H    . SER A 1 116 ? 54.280  53.260  56.310 1.00 0.00 ? 116 SER A H    1  
ATOM 1791  H HA   . SER A 1 116 ? 57.230  53.220  56.300 1.00 0.00 ? 116 SER A HA   1  
ATOM 1792  H HB2  . SER A 1 116 ? 56.400  51.530  58.060 1.00 0.00 ? 116 SER A HB2  1  
ATOM 1793  H HB3  . SER A 1 116 ? 55.590  50.640  56.730 1.00 0.00 ? 116 SER A HB3  1  
ATOM 1794  H HG   . SER A 1 116 ? 57.660  49.790  57.240 1.00 0.00 ? 116 SER A HG   1  
ATOM 1795  N N    . LEU A 1 117 ? 54.980  52.630  54.110 1.00 0.00 ? 117 LEU A N    1  
ATOM 1796  C CA   . LEU A 1 117 ? 54.680  52.380  52.710 1.00 0.00 ? 117 LEU A CA   1  
ATOM 1797  C C    . LEU A 1 117 ? 53.930  53.590  52.150 1.00 0.00 ? 117 LEU A C    1  
ATOM 1798  O O    . LEU A 1 117 ? 53.340  54.360  52.900 1.00 0.00 ? 117 LEU A O    1  
ATOM 1799  C CB   . LEU A 1 117 ? 53.760  51.130  52.550 1.00 0.00 ? 117 LEU A CB   1  
ATOM 1800  C CG   . LEU A 1 117 ? 54.350  49.780  53.010 1.00 0.00 ? 117 LEU A CG   1  
ATOM 1801  C CD1  . LEU A 1 117 ? 53.250  48.710  53.070 1.00 0.00 ? 117 LEU A CD1  1  
ATOM 1802  C CD2  . LEU A 1 117 ? 55.510  49.340  52.100 1.00 0.00 ? 117 LEU A CD2  1  
ATOM 1803  H H    . LEU A 1 117 ? 54.220  53.050  54.600 1.00 0.00 ? 117 LEU A H    1  
ATOM 1804  H HA   . LEU A 1 117 ? 55.590  52.270  52.140 1.00 0.00 ? 117 LEU A HA   1  
ATOM 1805  H HB2  . LEU A 1 117 ? 52.830  51.320  53.140 1.00 0.00 ? 117 LEU A HB2  1  
ATOM 1806  H HB3  . LEU A 1 117 ? 53.450  51.010  51.480 1.00 0.00 ? 117 LEU A HB3  1  
ATOM 1807  H HG   . LEU A 1 117 ? 54.750  49.910  54.050 1.00 0.00 ? 117 LEU A HG   1  
ATOM 1808  H HD11 . LEU A 1 117 ? 53.660  47.740  53.430 1.00 0.00 ? 117 LEU A HD11 1  
ATOM 1809  H HD12 . LEU A 1 117 ? 52.430  49.030  53.750 1.00 0.00 ? 117 LEU A HD12 1  
ATOM 1810  H HD13 . LEU A 1 117 ? 52.830  48.560  52.050 1.00 0.00 ? 117 LEU A HD13 1  
ATOM 1811  H HD21 . LEU A 1 117 ? 56.320  50.090  52.110 1.00 0.00 ? 117 LEU A HD21 1  
ATOM 1812  H HD22 . LEU A 1 117 ? 55.930  48.360  52.430 1.00 0.00 ? 117 LEU A HD22 1  
ATOM 1813  H HD23 . LEU A 1 117 ? 55.150  49.230  51.060 1.00 0.00 ? 117 LEU A HD23 1  
ATOM 1814  N N    . GLY A 1 118 ? 53.920  53.770  50.820 1.00 0.00 ? 118 GLY A N    1  
ATOM 1815  C CA   . GLY A 1 118 ? 53.120  54.810  50.190 1.00 0.00 ? 118 GLY A CA   1  
ATOM 1816  C C    . GLY A 1 118 ? 52.900  54.560  48.730 1.00 0.00 ? 118 GLY A C    1  
ATOM 1817  O O    . GLY A 1 118 ? 53.490  53.660  48.140 1.00 0.00 ? 118 GLY A O    1  
ATOM 1818  H H    . GLY A 1 118 ? 54.430  53.170  50.200 1.00 0.00 ? 118 GLY A H    1  
ATOM 1819  H HA2  . GLY A 1 118 ? 52.140  54.830  50.650 1.00 0.00 ? 118 GLY A HA2  1  
ATOM 1820  H HA3  . GLY A 1 118 ? 53.650  55.750  50.270 1.00 0.00 ? 118 GLY A HA3  1  
ATOM 1821  N N    . LEU A 1 119 ? 52.040  55.390  48.110 1.00 0.00 ? 119 LEU A N    1  
ATOM 1822  C CA   . LEU A 1 119 ? 51.830  55.430  46.680 1.00 0.00 ? 119 LEU A CA   1  
ATOM 1823  C C    . LEU A 1 119 ? 51.920  56.880  46.250 1.00 0.00 ? 119 LEU A C    1  
ATOM 1824  O O    . LEU A 1 119 ? 51.470  57.790  46.960 1.00 0.00 ? 119 LEU A O    1  
ATOM 1825  C CB   . LEU A 1 119 ? 50.440  54.880  46.220 1.00 0.00 ? 119 LEU A CB   1  
ATOM 1826  C CG   . LEU A 1 119 ? 50.130  53.400  46.520 1.00 0.00 ? 119 LEU A CG   1  
ATOM 1827  C CD1  . LEU A 1 119 ? 48.690  53.080  46.090 1.00 0.00 ? 119 LEU A CD1  1  
ATOM 1828  C CD2  . LEU A 1 119 ? 51.100  52.450  45.810 1.00 0.00 ? 119 LEU A CD2  1  
ATOM 1829  H H    . LEU A 1 119 ? 51.620  56.120  48.640 1.00 0.00 ? 119 LEU A H    1  
ATOM 1830  H HA   . LEU A 1 119 ? 52.620  54.900  46.170 1.00 0.00 ? 119 LEU A HA   1  
ATOM 1831  H HB2  . LEU A 1 119 ? 49.650  55.490  46.710 1.00 0.00 ? 119 LEU A HB2  1  
ATOM 1832  H HB3  . LEU A 1 119 ? 50.350  55.010  45.120 1.00 0.00 ? 119 LEU A HB3  1  
ATOM 1833  H HG   . LEU A 1 119 ? 50.210  53.230  47.620 1.00 0.00 ? 119 LEU A HG   1  
ATOM 1834  H HD11 . LEU A 1 119 ? 48.440  52.020  46.320 1.00 0.00 ? 119 LEU A HD11 1  
ATOM 1835  H HD12 . LEU A 1 119 ? 47.970  53.740  46.610 1.00 0.00 ? 119 LEU A HD12 1  
ATOM 1836  H HD13 . LEU A 1 119 ? 48.590  53.240  44.990 1.00 0.00 ? 119 LEU A HD13 1  
ATOM 1837  H HD21 . LEU A 1 119 ? 52.120  52.580  46.220 1.00 0.00 ? 119 LEU A HD21 1  
ATOM 1838  H HD22 . LEU A 1 119 ? 50.800  51.390  45.980 1.00 0.00 ? 119 LEU A HD22 1  
ATOM 1839  H HD23 . LEU A 1 119 ? 51.110  52.650  44.720 1.00 0.00 ? 119 LEU A HD23 1  
ATOM 1840  N N    . SER A 1 120 ? 52.490  57.140  45.060 1.00 0.00 ? 120 SER A N    1  
ATOM 1841  C CA   . SER A 1 120 ? 52.560  58.490  44.500 1.00 0.00 ? 120 SER A CA   1  
ATOM 1842  C C    . SER A 1 120 ? 52.030  58.490  43.080 1.00 0.00 ? 120 SER A C    1  
ATOM 1843  O O    . SER A 1 120 ? 52.410  57.650  42.270 1.00 0.00 ? 120 SER A O    1  
ATOM 1844  C CB   . SER A 1 120 ? 53.990  59.090  44.520 1.00 0.00 ? 120 SER A CB   1  
ATOM 1845  O OG   . SER A 1 120 ? 54.370  59.390  45.870 1.00 0.00 ? 120 SER A OG   1  
ATOM 1846  H H    . SER A 1 120 ? 52.850  56.400  44.490 1.00 0.00 ? 120 SER A H    1  
ATOM 1847  H HA   . SER A 1 120 ? 51.920  59.160  45.060 1.00 0.00 ? 120 SER A HA   1  
ATOM 1848  H HB2  . SER A 1 120 ? 54.720  58.380  44.080 1.00 0.00 ? 120 SER A HB2  1  
ATOM 1849  H HB3  . SER A 1 120 ? 54.030  60.040  43.940 1.00 0.00 ? 120 SER A HB3  1  
ATOM 1850  H HG   . SER A 1 120 ? 54.580  58.530  46.300 1.00 0.00 ? 120 SER A HG   1  
ATOM 1851  N N    . ALA A 1 121 ? 51.130  59.430  42.740 1.00 0.00 ? 121 ALA A N    1  
ATOM 1852  C CA   . ALA A 1 121 ? 50.550  59.530  41.410 1.00 0.00 ? 121 ALA A CA   1  
ATOM 1853  C C    . ALA A 1 121 ? 50.940  60.860  40.770 1.00 0.00 ? 121 ALA A C    1  
ATOM 1854  O O    . ALA A 1 121 ? 50.820  61.910  41.390 1.00 0.00 ? 121 ALA A O    1  
ATOM 1855  C CB   . ALA A 1 121 ? 49.020  59.410  41.490 1.00 0.00 ? 121 ALA A CB   1  
ATOM 1856  H H    . ALA A 1 121 ? 50.790  60.100  43.410 1.00 0.00 ? 121 ALA A H    1  
ATOM 1857  H HA   . ALA A 1 121 ? 50.940  58.740  40.770 1.00 0.00 ? 121 ALA A HA   1  
ATOM 1858  H HB1  . ALA A 1 121 ? 48.550  59.480  40.490 1.00 0.00 ? 121 ALA A HB1  1  
ATOM 1859  H HB2  . ALA A 1 121 ? 48.750  58.420  41.930 1.00 0.00 ? 121 ALA A HB2  1  
ATOM 1860  H HB3  . ALA A 1 121 ? 48.600  60.200  42.140 1.00 0.00 ? 121 ALA A HB3  1  
ATOM 1861  N N    . ILE A 1 122 ? 51.470  60.850  39.520 1.00 0.00 ? 122 ILE A N    1  
ATOM 1862  C CA   . ILE A 1 122 ? 52.100  62.030  38.930 1.00 0.00 ? 122 ILE A CA   1  
ATOM 1863  C C    . ILE A 1 122 ? 51.660  62.210  37.480 1.00 0.00 ? 122 ILE A C    1  
ATOM 1864  O O    . ILE A 1 122 ? 51.510  61.240  36.730 1.00 0.00 ? 122 ILE A O    1  
ATOM 1865  C CB   . ILE A 1 122 ? 53.640  62.020  38.980 1.00 0.00 ? 122 ILE A CB   1  
ATOM 1866  C CG1  . ILE A 1 122 ? 54.220  61.280  40.220 1.00 0.00 ? 122 ILE A CG1  1  
ATOM 1867  C CG2  . ILE A 1 122 ? 54.140  63.480  38.920 1.00 0.00 ? 122 ILE A CG2  1  
ATOM 1868  C CD1  . ILE A 1 122 ? 55.750  61.210  40.240 1.00 0.00 ? 122 ILE A CD1  1  
ATOM 1869  H H    . ILE A 1 122 ? 51.480  60.010  38.980 1.00 0.00 ? 122 ILE A H    1  
ATOM 1870  H HA   . ILE A 1 122 ? 51.750  62.910  39.460 1.00 0.00 ? 122 ILE A HA   1  
ATOM 1871  H HB   . ILE A 1 122 ? 54.030  61.470  38.100 1.00 0.00 ? 122 ILE A HB   1  
ATOM 1872  H HG12 . ILE A 1 122 ? 53.850  61.780  41.140 1.00 0.00 ? 122 ILE A HG12 1  
ATOM 1873  H HG13 . ILE A 1 122 ? 53.840  60.230  40.250 1.00 0.00 ? 122 ILE A HG13 1  
ATOM 1874  H HG21 . ILE A 1 122 ? 55.240  63.540  38.940 1.00 0.00 ? 122 ILE A HG21 1  
ATOM 1875  H HG22 . ILE A 1 122 ? 53.800  63.980  37.980 1.00 0.00 ? 122 ILE A HG22 1  
ATOM 1876  H HG23 . ILE A 1 122 ? 53.740  64.060  39.780 1.00 0.00 ? 122 ILE A HG23 1  
ATOM 1877  H HD11 . ILE A 1 122 ? 56.200  62.220  40.330 1.00 0.00 ? 122 ILE A HD11 1  
ATOM 1878  H HD12 . ILE A 1 122 ? 56.110  60.620  41.110 1.00 0.00 ? 122 ILE A HD12 1  
ATOM 1879  H HD13 . ILE A 1 122 ? 56.150  60.720  39.330 1.00 0.00 ? 122 ILE A HD13 1  
ATOM 1880  N N    . TYR A 1 123 ? 51.440  63.470  37.060 1.00 0.00 ? 123 TYR A N    1  
ATOM 1881  C CA   . TYR A 1 123 ? 51.140  63.860  35.700 1.00 0.00 ? 123 TYR A CA   1  
ATOM 1882  C C    . TYR A 1 123 ? 52.180  64.850  35.160 1.00 0.00 ? 123 TYR A C    1  
ATOM 1883  O O    . TYR A 1 123 ? 52.330  65.960  35.670 1.00 0.00 ? 123 TYR A O    1  
ATOM 1884  C CB   . TYR A 1 123 ? 49.720  64.510  35.610 1.00 0.00 ? 123 TYR A CB   1  
ATOM 1885  C CG   . TYR A 1 123 ? 48.640  63.510  35.960 1.00 0.00 ? 123 TYR A CG   1  
ATOM 1886  C CD1  . TYR A 1 123 ? 48.290  63.230  37.290 1.00 0.00 ? 123 TYR A CD1  1  
ATOM 1887  C CD2  . TYR A 1 123 ? 47.910  62.890  34.930 1.00 0.00 ? 123 TYR A CD2  1  
ATOM 1888  C CE1  . TYR A 1 123 ? 47.290  62.290  37.590 1.00 0.00 ? 123 TYR A CE1  1  
ATOM 1889  C CE2  . TYR A 1 123 ? 46.910  61.950  35.220 1.00 0.00 ? 123 TYR A CE2  1  
ATOM 1890  C CZ   . TYR A 1 123 ? 46.600  61.660  36.550 1.00 0.00 ? 123 TYR A CZ   1  
ATOM 1891  O OH   . TYR A 1 123 ? 45.600  60.720  36.840 1.00 0.00 ? 123 TYR A OH   1  
ATOM 1892  H H    . TYR A 1 123 ? 51.470  64.240  37.710 1.00 0.00 ? 123 TYR A H    1  
ATOM 1893  H HA   . TYR A 1 123 ? 51.170  62.990  35.050 1.00 0.00 ? 123 TYR A HA   1  
ATOM 1894  H HB2  . TYR A 1 123 ? 49.650  65.360  36.330 1.00 0.00 ? 123 TYR A HB2  1  
ATOM 1895  H HB3  . TYR A 1 123 ? 49.530  64.900  34.590 1.00 0.00 ? 123 TYR A HB3  1  
ATOM 1896  H HD1  . TYR A 1 123 ? 48.810  63.730  38.090 1.00 0.00 ? 123 TYR A HD1  1  
ATOM 1897  H HD2  . TYR A 1 123 ? 48.130  63.130  33.900 1.00 0.00 ? 123 TYR A HD2  1  
ATOM 1898  H HE1  . TYR A 1 123 ? 47.040  62.060  38.620 1.00 0.00 ? 123 TYR A HE1  1  
ATOM 1899  H HE2  . TYR A 1 123 ? 46.370  61.480  34.410 1.00 0.00 ? 123 TYR A HE2  1  
ATOM 1900  H HH   . TYR A 1 123 ? 45.300  60.360  36.000 1.00 0.00 ? 123 TYR A HH   1  
ATOM 1901  N N    . ASP A 1 124 ? 52.930  64.470  34.090 1.00 0.00 ? 124 ASP A N    1  
ATOM 1902  C CA   . ASP A 1 124 ? 53.850  65.320  33.360 1.00 0.00 ? 124 ASP A CA   1  
ATOM 1903  C C    . ASP A 1 124 ? 53.150  66.210  32.320 1.00 0.00 ? 124 ASP A C    1  
ATOM 1904  O O    . ASP A 1 124 ? 52.450  65.730  31.430 1.00 0.00 ? 124 ASP A O    1  
ATOM 1905  C CB   . ASP A 1 124 ? 54.890  64.470  32.580 1.00 0.00 ? 124 ASP A CB   1  
ATOM 1906  C CG   . ASP A 1 124 ? 55.880  63.750  33.470 1.00 0.00 ? 124 ASP A CG   1  
ATOM 1907  O OD1  . ASP A 1 124 ? 56.270  64.240  34.560 1.00 0.00 ? 124 ASP A OD1  1  
ATOM 1908  O OD2  . ASP A 1 124 ? 56.390  62.680  33.070 1.00 0.00 ? 124 ASP A OD2  1  
ATOM 1909  H H    . ASP A 1 124 ? 52.850  63.520  33.760 1.00 0.00 ? 124 ASP A H    1  
ATOM 1910  H HA   . ASP A 1 124 ? 54.360  65.970  34.060 1.00 0.00 ? 124 ASP A HA   1  
ATOM 1911  H HB2  . ASP A 1 124 ? 54.360  63.710  31.960 1.00 0.00 ? 124 ASP A HB2  1  
ATOM 1912  H HB3  . ASP A 1 124 ? 55.500  65.110  31.910 1.00 0.00 ? 124 ASP A HB3  1  
ATOM 1913  N N    . PHE A 1 125 ? 53.380  67.540  32.360 1.00 0.00 ? 125 PHE A N    1  
ATOM 1914  C CA   . PHE A 1 125 ? 52.940  68.480  31.340 1.00 0.00 ? 125 PHE A CA   1  
ATOM 1915  C C    . PHE A 1 125 ? 53.860  68.490  30.110 1.00 0.00 ? 125 PHE A C    1  
ATOM 1916  O O    . PHE A 1 125 ? 54.590  69.450  29.840 1.00 0.00 ? 125 PHE A O    1  
ATOM 1917  C CB   . PHE A 1 125 ? 52.760  69.930  31.890 1.00 0.00 ? 125 PHE A CB   1  
ATOM 1918  C CG   . PHE A 1 125 ? 51.400  70.080  32.520 1.00 0.00 ? 125 PHE A CG   1  
ATOM 1919  C CD1  . PHE A 1 125 ? 51.140  69.580  33.810 1.00 0.00 ? 125 PHE A CD1  1  
ATOM 1920  C CD2  . PHE A 1 125 ? 50.380  70.770  31.840 1.00 0.00 ? 125 PHE A CD2  1  
ATOM 1921  C CE1  . PHE A 1 125 ? 49.880  69.760  34.400 1.00 0.00 ? 125 PHE A CE1  1  
ATOM 1922  C CE2  . PHE A 1 125 ? 49.130  70.960  32.430 1.00 0.00 ? 125 PHE A CE2  1  
ATOM 1923  C CZ   . PHE A 1 125 ? 48.880  70.460  33.720 1.00 0.00 ? 125 PHE A CZ   1  
ATOM 1924  H H    . PHE A 1 125 ? 53.950  67.930  33.100 1.00 0.00 ? 125 PHE A H    1  
ATOM 1925  H HA   . PHE A 1 125 ? 51.980  68.150  30.960 1.00 0.00 ? 125 PHE A HA   1  
ATOM 1926  H HB2  . PHE A 1 125 ? 53.540  70.150  32.640 1.00 0.00 ? 125 PHE A HB2  1  
ATOM 1927  H HB3  . PHE A 1 125 ? 52.840  70.690  31.090 1.00 0.00 ? 125 PHE A HB3  1  
ATOM 1928  H HD1  . PHE A 1 125 ? 51.910  69.050  34.340 1.00 0.00 ? 125 PHE A HD1  1  
ATOM 1929  H HD2  . PHE A 1 125 ? 50.570  71.170  30.860 1.00 0.00 ? 125 PHE A HD2  1  
ATOM 1930  H HE1  . PHE A 1 125 ? 49.680  69.360  35.380 1.00 0.00 ? 125 PHE A HE1  1  
ATOM 1931  H HE2  . PHE A 1 125 ? 48.350  71.500  31.900 1.00 0.00 ? 125 PHE A HE2  1  
ATOM 1932  H HZ   . PHE A 1 125 ? 47.910  70.610  34.180 1.00 0.00 ? 125 PHE A HZ   1  
ATOM 1933  N N    . GLN A 1 126 ? 53.860  67.400  29.330 1.00 0.00 ? 126 GLN A N    1  
ATOM 1934  C CA   . GLN A 1 126 ? 54.720  67.210  28.180 1.00 0.00 ? 126 GLN A CA   1  
ATOM 1935  C C    . GLN A 1 126 ? 54.300  68.020  26.940 1.00 0.00 ? 126 GLN A C    1  
ATOM 1936  O O    . GLN A 1 126 ? 53.890  67.470  25.920 1.00 0.00 ? 126 GLN A O    1  
ATOM 1937  C CB   . GLN A 1 126 ? 54.880  65.690  27.850 1.00 0.00 ? 126 GLN A CB   1  
ATOM 1938  C CG   . GLN A 1 126 ? 55.430  64.880  29.060 1.00 0.00 ? 126 GLN A CG   1  
ATOM 1939  C CD   . GLN A 1 126 ? 56.030  63.500  28.720 1.00 0.00 ? 126 GLN A CD   1  
ATOM 1940  O OE1  . GLN A 1 126 ? 57.250  63.310  28.770 1.00 0.00 ? 126 GLN A OE1  1  
ATOM 1941  N NE2  . GLN A 1 126 ? 55.190  62.490  28.430 1.00 0.00 ? 126 GLN A NE2  1  
ATOM 1942  H H    . GLN A 1 126 ? 53.270  66.630  29.580 1.00 0.00 ? 126 GLN A H    1  
ATOM 1943  H HA   . GLN A 1 126 ? 55.710  67.580  28.440 1.00 0.00 ? 126 GLN A HA   1  
ATOM 1944  H HB2  . GLN A 1 126 ? 53.900  65.280  27.530 1.00 0.00 ? 126 GLN A HB2  1  
ATOM 1945  H HB3  . GLN A 1 126 ? 55.590  65.600  26.990 1.00 0.00 ? 126 GLN A HB3  1  
ATOM 1946  H HG2  . GLN A 1 126 ? 56.260  65.460  29.520 1.00 0.00 ? 126 GLN A HG2  1  
ATOM 1947  H HG3  . GLN A 1 126 ? 54.630  64.740  29.810 1.00 0.00 ? 126 GLN A HG3  1  
ATOM 1948  H HE21 . GLN A 1 126 ? 54.190  62.610  28.510 1.00 0.00 ? 126 GLN A HE21 1  
ATOM 1949  H HE22 . GLN A 1 126 ? 55.580  61.590  28.310 1.00 0.00 ? 126 GLN A HE22 1  
ATOM 1950  N N    . ILE A 1 127 ? 54.410  69.360  27.030 1.00 0.00 ? 127 ILE A N    1  
ATOM 1951  C CA   . ILE A 1 127 ? 54.150  70.290  25.940 1.00 0.00 ? 127 ILE A CA   1  
ATOM 1952  C C    . ILE A 1 127 ? 55.460  70.740  25.300 1.00 0.00 ? 127 ILE A C    1  
ATOM 1953  O O    . ILE A 1 127 ? 55.520  71.130  24.140 1.00 0.00 ? 127 ILE A O    1  
ATOM 1954  C CB   . ILE A 1 127 ? 53.380  71.520  26.460 1.00 0.00 ? 127 ILE A CB   1  
ATOM 1955  C CG1  . ILE A 1 127 ? 51.990  71.120  27.020 1.00 0.00 ? 127 ILE A CG1  1  
ATOM 1956  C CG2  . ILE A 1 127 ? 53.230  72.620  25.380 1.00 0.00 ? 127 ILE A CG2  1  
ATOM 1957  C CD1  . ILE A 1 127 ? 51.370  72.190  27.930 1.00 0.00 ? 127 ILE A CD1  1  
ATOM 1958  H H    . ILE A 1 127 ? 54.630  69.750  27.920 1.00 0.00 ? 127 ILE A H    1  
ATOM 1959  H HA   . ILE A 1 127 ? 53.570  69.810  25.160 1.00 0.00 ? 127 ILE A HA   1  
ATOM 1960  H HB   . ILE A 1 127 ? 53.960  71.950  27.310 1.00 0.00 ? 127 ILE A HB   1  
ATOM 1961  H HG12 . ILE A 1 127 ? 51.310  70.910  26.160 1.00 0.00 ? 127 ILE A HG12 1  
ATOM 1962  H HG13 . ILE A 1 127 ? 52.060  70.180  27.610 1.00 0.00 ? 127 ILE A HG13 1  
ATOM 1963  H HG21 . ILE A 1 127 ? 52.610  73.460  25.760 1.00 0.00 ? 127 ILE A HG21 1  
ATOM 1964  H HG22 . ILE A 1 127 ? 54.210  73.040  25.090 1.00 0.00 ? 127 ILE A HG22 1  
ATOM 1965  H HG23 . ILE A 1 127 ? 52.740  72.210  24.470 1.00 0.00 ? 127 ILE A HG23 1  
ATOM 1966  H HD11 . ILE A 1 127 ? 51.190  73.130  27.370 1.00 0.00 ? 127 ILE A HD11 1  
ATOM 1967  H HD12 . ILE A 1 127 ? 50.400  71.840  28.340 1.00 0.00 ? 127 ILE A HD12 1  
ATOM 1968  H HD13 . ILE A 1 127 ? 52.060  72.410  28.780 1.00 0.00 ? 127 ILE A HD13 1  
ATOM 1969  N N    . ASN A 1 128 ? 56.590  70.650  26.040 1.00 0.00 ? 128 ASN A N    1  
ATOM 1970  C CA   . ASN A 1 128 ? 57.880  71.110  25.570 1.00 0.00 ? 128 ASN A CA   1  
ATOM 1971  C C    . ASN A 1 128 ? 58.760  69.900  25.340 1.00 0.00 ? 128 ASN A C    1  
ATOM 1972  O O    . ASN A 1 128 ? 58.560  68.860  25.960 1.00 0.00 ? 128 ASN A O    1  
ATOM 1973  C CB   . ASN A 1 128 ? 58.510  72.110  26.580 1.00 0.00 ? 128 ASN A CB   1  
ATOM 1974  C CG   . ASN A 1 128 ? 57.620  73.340  26.710 1.00 0.00 ? 128 ASN A CG   1  
ATOM 1975  O OD1  . ASN A 1 128 ? 56.990  73.620  27.730 1.00 0.00 ? 128 ASN A OD1  1  
ATOM 1976  N ND2  . ASN A 1 128 ? 57.560  74.150  25.620 1.00 0.00 ? 128 ASN A ND2  1  
ATOM 1977  H H    . ASN A 1 128 ? 56.580  70.210  26.940 1.00 0.00 ? 128 ASN A H    1  
ATOM 1978  H HA   . ASN A 1 128 ? 57.770  71.590  24.600 1.00 0.00 ? 128 ASN A HA   1  
ATOM 1979  H HB2  . ASN A 1 128 ? 58.590  71.650  27.580 1.00 0.00 ? 128 ASN A HB2  1  
ATOM 1980  H HB3  . ASN A 1 128 ? 59.520  72.430  26.250 1.00 0.00 ? 128 ASN A HB3  1  
ATOM 1981  H HD21 . ASN A 1 128 ? 58.050  73.900  24.790 1.00 0.00 ? 128 ASN A HD21 1  
ATOM 1982  H HD22 . ASN A 1 128 ? 56.990  74.960  25.690 1.00 0.00 ? 128 ASN A HD22 1  
ATOM 1983  N N    . ASP A 1 129 ? 59.740  69.980  24.410 1.00 0.00 ? 129 ASP A N    1  
ATOM 1984  C CA   . ASP A 1 129 ? 60.540  68.840  24.000 1.00 0.00 ? 129 ASP A CA   1  
ATOM 1985  C C    . ASP A 1 129 ? 61.580  68.450  25.060 1.00 0.00 ? 129 ASP A C    1  
ATOM 1986  O O    . ASP A 1 129 ? 61.950  67.290  25.210 1.00 0.00 ? 129 ASP A O    1  
ATOM 1987  C CB   . ASP A 1 129 ? 61.210  69.160  22.620 1.00 0.00 ? 129 ASP A CB   1  
ATOM 1988  C CG   . ASP A 1 129 ? 62.310  70.210  22.670 1.00 0.00 ? 129 ASP A CG   1  
ATOM 1989  O OD1  . ASP A 1 129 ? 62.090  71.260  23.330 1.00 0.00 ? 129 ASP A OD1  1  
ATOM 1990  O OD2  . ASP A 1 129 ? 63.410  69.960  22.100 1.00 0.00 ? 129 ASP A OD2  1  
ATOM 1991  H H    . ASP A 1 129 ? 59.980  70.820  23.930 1.00 0.00 ? 129 ASP A H    1  
ATOM 1992  H HA   . ASP A 1 129 ? 59.880  67.990  23.880 1.00 0.00 ? 129 ASP A HA   1  
ATOM 1993  H HB2  . ASP A 1 129 ? 61.650  68.230  22.200 1.00 0.00 ? 129 ASP A HB2  1  
ATOM 1994  H HB3  . ASP A 1 129 ? 60.430  69.520  21.920 1.00 0.00 ? 129 ASP A HB3  1  
ATOM 1995  N N    . LYS A 1 130 ? 62.090  69.450  25.810 1.00 0.00 ? 130 LYS A N    1  
ATOM 1996  C CA   . LYS A 1 130 ? 63.200  69.270  26.720 1.00 0.00 ? 130 LYS A CA   1  
ATOM 1997  C C    . LYS A 1 130 ? 62.840  69.270  28.170 1.00 0.00 ? 130 LYS A C    1  
ATOM 1998  O O    . LYS A 1 130 ? 63.680  68.980  29.030 1.00 0.00 ? 130 LYS A O    1  
ATOM 1999  C CB   . LYS A 1 130 ? 64.250  70.390  26.470 1.00 0.00 ? 130 LYS A CB   1  
ATOM 2000  C CG   . LYS A 1 130 ? 64.940  70.160  25.120 1.00 0.00 ? 130 LYS A CG   1  
ATOM 2001  C CD   . LYS A 1 130 ? 65.800  71.320  24.600 1.00 0.00 ? 130 LYS A CD   1  
ATOM 2002  C CE   . LYS A 1 130 ? 65.940  71.320  23.070 1.00 0.00 ? 130 LYS A CE   1  
ATOM 2003  N NZ   . LYS A 1 130 ? 66.110  69.940  22.550 1.00 0.00 ? 130 LYS A NZ   1  
ATOM 2004  H H    . LYS A 1 130 ? 61.820  70.370  25.550 1.00 0.00 ? 130 LYS A H    1  
ATOM 2005  H HA   . LYS A 1 130 ? 63.670  68.310  26.540 1.00 0.00 ? 130 LYS A HA   1  
ATOM 2006  H HB2  . LYS A 1 130 ? 63.730  71.370  26.470 1.00 0.00 ? 130 LYS A HB2  1  
ATOM 2007  H HB3  . LYS A 1 130 ? 65.030  70.400  27.270 1.00 0.00 ? 130 LYS A HB3  1  
ATOM 2008  H HG2  . LYS A 1 130 ? 65.520  69.210  25.170 1.00 0.00 ? 130 LYS A HG2  1  
ATOM 2009  H HG3  . LYS A 1 130 ? 64.130  70.010  24.390 1.00 0.00 ? 130 LYS A HG3  1  
ATOM 2010  H HD2  . LYS A 1 130 ? 65.310  72.280  24.890 1.00 0.00 ? 130 LYS A HD2  1  
ATOM 2011  H HD3  . LYS A 1 130 ? 66.790  71.290  25.100 1.00 0.00 ? 130 LYS A HD3  1  
ATOM 2012  H HE2  . LYS A 1 130 ? 65.020  71.740  22.600 1.00 0.00 ? 130 LYS A HE2  1  
ATOM 2013  H HE3  . LYS A 1 130 ? 66.810  71.940  22.760 1.00 0.00 ? 130 LYS A HE3  1  
ATOM 2014  H HZ1  . LYS A 1 130 ? 66.420  69.930  21.560 1.00 0.00 ? 130 LYS A HZ1  1  
ATOM 2015  H HZ2  . LYS A 1 130 ? 66.760  69.400  23.150 1.00 0.00 ? 130 LYS A HZ2  1  
ATOM 2016  H HZ3  . LYS A 1 130 ? 65.140  69.510  22.570 1.00 0.00 ? 130 LYS A HZ3  1  
ATOM 2017  N N    . PHE A 1 131 ? 61.590  69.590  28.520 1.00 0.00 ? 131 PHE A N    1  
ATOM 2018  C CA   . PHE A 1 131 ? 61.230  69.650  29.910 1.00 0.00 ? 131 PHE A CA   1  
ATOM 2019  C C    . PHE A 1 131 ? 59.760  69.420  30.120 1.00 0.00 ? 131 PHE A C    1  
ATOM 2020  O O    . PHE A 1 131 ? 58.910  69.750  29.300 1.00 0.00 ? 131 PHE A O    1  
ATOM 2021  C CB   . PHE A 1 131 ? 61.700  70.960  30.620 1.00 0.00 ? 131 PHE A CB   1  
ATOM 2022  C CG   . PHE A 1 131 ? 61.240  72.220  29.910 1.00 0.00 ? 131 PHE A CG   1  
ATOM 2023  C CD1  . PHE A 1 131 ? 62.040  72.820  28.910 1.00 0.00 ? 131 PHE A CD1  1  
ATOM 2024  C CD2  . PHE A 1 131 ? 60.050  72.850  30.280 1.00 0.00 ? 131 PHE A CD2  1  
ATOM 2025  C CE1  . PHE A 1 131 ? 61.620  73.990  28.270 1.00 0.00 ? 131 PHE A CE1  1  
ATOM 2026  C CE2  . PHE A 1 131 ? 59.630  74.030  29.650 1.00 0.00 ? 131 PHE A CE2  1  
ATOM 2027  C CZ   . PHE A 1 131 ? 60.420  74.600  28.640 1.00 0.00 ? 131 PHE A CZ   1  
ATOM 2028  H H    . PHE A 1 131 ? 60.870  69.740  27.850 1.00 0.00 ? 131 PHE A H    1  
ATOM 2029  H HA   . PHE A 1 131 ? 61.710  68.820  30.410 1.00 0.00 ? 131 PHE A HA   1  
ATOM 2030  H HB2  . PHE A 1 131 ? 61.370  70.990  31.680 1.00 0.00 ? 131 PHE A HB2  1  
ATOM 2031  H HB3  . PHE A 1 131 ? 62.810  70.960  30.620 1.00 0.00 ? 131 PHE A HB3  1  
ATOM 2032  H HD1  . PHE A 1 131 ? 62.970  72.350  28.640 1.00 0.00 ? 131 PHE A HD1  1  
ATOM 2033  H HD2  . PHE A 1 131 ? 59.440  72.410  31.060 1.00 0.00 ? 131 PHE A HD2  1  
ATOM 2034  H HE1  . PHE A 1 131 ? 62.230  74.430  27.500 1.00 0.00 ? 131 PHE A HE1  1  
ATOM 2035  H HE2  . PHE A 1 131 ? 58.690  74.490  29.930 1.00 0.00 ? 131 PHE A HE2  1  
ATOM 2036  H HZ   . PHE A 1 131 ? 60.090  75.500  28.150 1.00 0.00 ? 131 PHE A HZ   1  
ATOM 2037  N N    . LYS A 1 132 ? 59.450  68.850  31.280 1.00 0.00 ? 132 LYS A N    1  
ATOM 2038  C CA   . LYS A 1 132 ? 58.110  68.600  31.730 1.00 0.00 ? 132 LYS A CA   1  
ATOM 2039  C C    . LYS A 1 132 ? 57.930  69.270  33.100 1.00 0.00 ? 132 LYS A C    1  
ATOM 2040  O O    . LYS A 1 132 ? 58.560  68.840  34.070 1.00 0.00 ? 132 LYS A O    1  
ATOM 2041  C CB   . LYS A 1 132 ? 57.800  67.070  31.770 1.00 0.00 ? 132 LYS A CB   1  
ATOM 2042  C CG   . LYS A 1 132 ? 58.790  66.160  32.540 1.00 0.00 ? 132 LYS A CG   1  
ATOM 2043  C CD   . LYS A 1 132 ? 59.940  65.520  31.740 1.00 0.00 ? 132 LYS A CD   1  
ATOM 2044  C CE   . LYS A 1 132 ? 59.520  64.350  30.850 1.00 0.00 ? 132 LYS A CE   1  
ATOM 2045  N NZ   . LYS A 1 132 ? 60.700  63.630  30.360 1.00 0.00 ? 132 LYS A NZ   1  
ATOM 2046  H H    . LYS A 1 132 ? 60.190  68.590  31.910 1.00 0.00 ? 132 LYS A H    1  
ATOM 2047  H HA   . LYS A 1 132 ? 57.410  69.040  31.040 1.00 0.00 ? 132 LYS A HA   1  
ATOM 2048  H HB2  . LYS A 1 132 ? 56.780  66.950  32.200 1.00 0.00 ? 132 LYS A HB2  1  
ATOM 2049  H HB3  . LYS A 1 132 ? 57.760  66.720  30.710 1.00 0.00 ? 132 LYS A HB3  1  
ATOM 2050  H HG2  . LYS A 1 132 ? 59.240  66.720  33.390 1.00 0.00 ? 132 LYS A HG2  1  
ATOM 2051  H HG3  . LYS A 1 132 ? 58.200  65.340  33.000 1.00 0.00 ? 132 LYS A HG3  1  
ATOM 2052  H HD2  . LYS A 1 132 ? 60.450  66.290  31.120 1.00 0.00 ? 132 LYS A HD2  1  
ATOM 2053  H HD3  . LYS A 1 132 ? 60.680  65.160  32.480 1.00 0.00 ? 132 LYS A HD3  1  
ATOM 2054  H HE2  . LYS A 1 132 ? 58.870  63.630  31.400 1.00 0.00 ? 132 LYS A HE2  1  
ATOM 2055  H HE3  . LYS A 1 132 ? 58.960  64.730  29.960 1.00 0.00 ? 132 LYS A HE3  1  
ATOM 2056  H HZ1  . LYS A 1 132 ? 60.500  62.980  29.590 1.00 0.00 ? 132 LYS A HZ1  1  
ATOM 2057  H HZ2  . LYS A 1 132 ? 61.340  64.340  29.900 1.00 0.00 ? 132 LYS A HZ2  1  
ATOM 2058  H HZ3  . LYS A 1 132 ? 61.270  63.150  31.100 1.00 0.00 ? 132 LYS A HZ3  1  
ATOM 2059  N N    . PRO A 1 133 ? 57.140  70.320  33.270 1.00 0.00 ? 133 PRO A N    1  
ATOM 2060  C CA   . PRO A 1 133 ? 56.510  70.630  34.560 1.00 0.00 ? 133 PRO A CA   1  
ATOM 2061  C C    . PRO A 1 133 ? 55.590  69.500  35.030 1.00 0.00 ? 133 PRO A C    1  
ATOM 2062  O O    . PRO A 1 133 ? 55.100  68.760  34.180 1.00 0.00 ? 133 PRO A O    1  
ATOM 2063  C CB   . PRO A 1 133 ? 55.750  71.950  34.280 1.00 0.00 ? 133 PRO A CB   1  
ATOM 2064  C CG   . PRO A 1 133 ? 56.370  72.500  32.980 1.00 0.00 ? 133 PRO A CG   1  
ATOM 2065  C CD   . PRO A 1 133 ? 56.700  71.230  32.210 1.00 0.00 ? 133 PRO A CD   1  
ATOM 2066  H HA   . PRO A 1 133 ? 57.290  70.740  35.300 1.00 0.00 ? 133 PRO A HA   1  
ATOM 2067  H HB2  . PRO A 1 133 ? 54.670  71.770  34.110 1.00 0.00 ? 133 PRO A HB2  1  
ATOM 2068  H HB3  . PRO A 1 133 ? 55.870  72.670  35.120 1.00 0.00 ? 133 PRO A HB3  1  
ATOM 2069  H HG2  . PRO A 1 133 ? 55.680  73.170  32.420 1.00 0.00 ? 133 PRO A HG2  1  
ATOM 2070  H HG3  . PRO A 1 133 ? 57.310  73.040  33.210 1.00 0.00 ? 133 PRO A HG3  1  
ATOM 2071  H HD2  . PRO A 1 133 ? 55.790  70.810  31.730 1.00 0.00 ? 133 PRO A HD2  1  
ATOM 2072  H HD3  . PRO A 1 133 ? 57.500  71.390  31.450 1.00 0.00 ? 133 PRO A HD3  1  
ATOM 2073  N N    . TYR A 1 134 ? 55.340  69.320  36.330 1.00 0.00 ? 134 TYR A N    1  
ATOM 2074  C CA   . TYR A 1 134 ? 54.460  68.260  36.780 1.00 0.00 ? 134 TYR A CA   1  
ATOM 2075  C C    . TYR A 1 134 ? 53.740  68.590  38.080 1.00 0.00 ? 134 TYR A C    1  
ATOM 2076  O O    . TYR A 1 134 ? 54.170  69.440  38.870 1.00 0.00 ? 134 TYR A O    1  
ATOM 2077  C CB   . TYR A 1 134 ? 55.140  66.850  36.850 1.00 0.00 ? 134 TYR A CB   1  
ATOM 2078  C CG   . TYR A 1 134 ? 56.330  66.810  37.760 1.00 0.00 ? 134 TYR A CG   1  
ATOM 2079  C CD1  . TYR A 1 134 ? 56.180  66.690  39.150 1.00 0.00 ? 134 TYR A CD1  1  
ATOM 2080  C CD2  . TYR A 1 134 ? 57.620  66.810  37.200 1.00 0.00 ? 134 TYR A CD2  1  
ATOM 2081  C CE1  . TYR A 1 134 ? 57.310  66.660  39.980 1.00 0.00 ? 134 TYR A CE1  1  
ATOM 2082  C CE2  . TYR A 1 134 ? 58.750  66.740  38.030 1.00 0.00 ? 134 TYR A CE2  1  
ATOM 2083  C CZ   . TYR A 1 134 ? 58.580  66.710  39.420 1.00 0.00 ? 134 TYR A CZ   1  
ATOM 2084  O OH   . TYR A 1 134 ? 59.710  66.760  40.240 1.00 0.00 ? 134 TYR A OH   1  
ATOM 2085  H H    . TYR A 1 134 ? 55.760  69.900  37.030 1.00 0.00 ? 134 TYR A H    1  
ATOM 2086  H HA   . TYR A 1 134 ? 53.660  68.160  36.050 1.00 0.00 ? 134 TYR A HA   1  
ATOM 2087  H HB2  . TYR A 1 134 ? 54.430  66.070  37.180 1.00 0.00 ? 134 TYR A HB2  1  
ATOM 2088  H HB3  . TYR A 1 134 ? 55.480  66.570  35.830 1.00 0.00 ? 134 TYR A HB3  1  
ATOM 2089  H HD1  . TYR A 1 134 ? 55.200  66.670  39.600 1.00 0.00 ? 134 TYR A HD1  1  
ATOM 2090  H HD2  . TYR A 1 134 ? 57.750  66.880  36.130 1.00 0.00 ? 134 TYR A HD2  1  
ATOM 2091  H HE1  . TYR A 1 134 ? 57.210  66.630  41.050 1.00 0.00 ? 134 TYR A HE1  1  
ATOM 2092  H HE2  . TYR A 1 134 ? 59.740  66.750  37.610 1.00 0.00 ? 134 TYR A HE2  1  
ATOM 2093  H HH   . TYR A 1 134 ? 60.420  66.290  39.740 1.00 0.00 ? 134 TYR A HH   1  
ATOM 2094  N N    . ILE A 1 135 ? 52.610  67.890  38.320 1.00 0.00 ? 135 ILE A N    1  
ATOM 2095  C CA   . ILE A 1 135 ? 51.850  67.950  39.550 1.00 0.00 ? 135 ILE A CA   1  
ATOM 2096  C C    . ILE A 1 135 ? 51.340  66.550  39.840 1.00 0.00 ? 135 ILE A C    1  
ATOM 2097  O O    . ILE A 1 135 ? 51.150  65.720  38.930 1.00 0.00 ? 135 ILE A O    1  
ATOM 2098  C CB   . ILE A 1 135 ? 50.670  68.940  39.560 1.00 0.00 ? 135 ILE A CB   1  
ATOM 2099  C CG1  . ILE A 1 135 ? 49.800  68.800  38.290 1.00 0.00 ? 135 ILE A CG1  1  
ATOM 2100  C CG2  . ILE A 1 135 ? 51.220  70.370  39.740 1.00 0.00 ? 135 ILE A CG2  1  
ATOM 2101  C CD1  . ILE A 1 135 ? 48.520  69.640  38.330 1.00 0.00 ? 135 ILE A CD1  1  
ATOM 2102  H H    . ILE A 1 135 ? 52.300  67.220  37.650 1.00 0.00 ? 135 ILE A H    1  
ATOM 2103  H HA   . ILE A 1 135 ? 52.520  68.200  40.370 1.00 0.00 ? 135 ILE A HA   1  
ATOM 2104  H HB   . ILE A 1 135 ? 50.020  68.740  40.450 1.00 0.00 ? 135 ILE A HB   1  
ATOM 2105  H HG12 . ILE A 1 135 ? 50.400  69.090  37.410 1.00 0.00 ? 135 ILE A HG12 1  
ATOM 2106  H HG13 . ILE A 1 135 ? 49.510  67.730  38.150 1.00 0.00 ? 135 ILE A HG13 1  
ATOM 2107  H HG21 . ILE A 1 135 ? 50.400  71.100  39.870 1.00 0.00 ? 135 ILE A HG21 1  
ATOM 2108  H HG22 . ILE A 1 135 ? 51.880  70.430  40.630 1.00 0.00 ? 135 ILE A HG22 1  
ATOM 2109  H HG23 . ILE A 1 135 ? 51.820  70.670  38.850 1.00 0.00 ? 135 ILE A HG23 1  
ATOM 2110  H HD11 . ILE A 1 135 ? 48.750  70.720  38.400 1.00 0.00 ? 135 ILE A HD11 1  
ATOM 2111  H HD12 . ILE A 1 135 ? 47.920  69.470  37.410 1.00 0.00 ? 135 ILE A HD12 1  
ATOM 2112  H HD13 . ILE A 1 135 ? 47.890  69.350  39.210 1.00 0.00 ? 135 ILE A HD13 1  
ATOM 2113  N N    . GLY A 1 136 ? 51.130  66.230  41.130 1.00 0.00 ? 136 GLY A N    1  
ATOM 2114  C CA   . GLY A 1 136 ? 50.740  64.900  41.560 1.00 0.00 ? 136 GLY A CA   1  
ATOM 2115  C C    . GLY A 1 136 ? 50.540  64.850  43.040 1.00 0.00 ? 136 GLY A C    1  
ATOM 2116  O O    . GLY A 1 136 ? 50.950  65.740  43.780 1.00 0.00 ? 136 GLY A O    1  
ATOM 2117  H H    . GLY A 1 136 ? 51.360  66.870  41.860 1.00 0.00 ? 136 GLY A H    1  
ATOM 2118  H HA2  . GLY A 1 136 ? 49.810  64.640  41.080 1.00 0.00 ? 136 GLY A HA2  1  
ATOM 2119  H HA3  . GLY A 1 136 ? 51.560  64.230  41.320 1.00 0.00 ? 136 GLY A HA3  1  
ATOM 2120  N N    . ALA A 1 137 ? 49.900  63.770  43.520 1.00 0.00 ? 137 ALA A N    1  
ATOM 2121  C CA   . ALA A 1 137 ? 49.500  63.570  44.890 1.00 0.00 ? 137 ALA A CA   1  
ATOM 2122  C C    . ALA A 1 137 ? 50.180  62.330  45.460 1.00 0.00 ? 137 ALA A C    1  
ATOM 2123  O O    . ALA A 1 137 ? 50.370  61.330  44.770 1.00 0.00 ? 137 ALA A O    1  
ATOM 2124  C CB   . ALA A 1 137 ? 47.970  63.360  44.950 1.00 0.00 ? 137 ALA A CB   1  
ATOM 2125  H H    . ALA A 1 137 ? 49.710  63.010  42.900 1.00 0.00 ? 137 ALA A H    1  
ATOM 2126  H HA   . ALA A 1 137 ? 49.780  64.420  45.490 1.00 0.00 ? 137 ALA A HA   1  
ATOM 2127  H HB1  . ALA A 1 137 ? 47.620  63.210  45.990 1.00 0.00 ? 137 ALA A HB1  1  
ATOM 2128  H HB2  . ALA A 1 137 ? 47.450  64.260  44.540 1.00 0.00 ? 137 ALA A HB2  1  
ATOM 2129  H HB3  . ALA A 1 137 ? 47.670  62.480  44.340 1.00 0.00 ? 137 ALA A HB3  1  
ATOM 2130  N N    . ARG A 1 138 ? 50.580  62.380  46.740 1.00 0.00 ? 138 ARG A N    1  
ATOM 2131  C CA   . ARG A 1 138 ? 51.230  61.270  47.410 1.00 0.00 ? 138 ARG A CA   1  
ATOM 2132  C C    . ARG A 1 138 ? 50.360  60.830  48.580 1.00 0.00 ? 138 ARG A C    1  
ATOM 2133  O O    . ARG A 1 138 ? 49.790  61.660  49.280 1.00 0.00 ? 138 ARG A O    1  
ATOM 2134  C CB   . ARG A 1 138 ? 52.620  61.670  47.980 1.00 0.00 ? 138 ARG A CB   1  
ATOM 2135  C CG   . ARG A 1 138 ? 53.520  62.480  47.030 1.00 0.00 ? 138 ARG A CG   1  
ATOM 2136  C CD   . ARG A 1 138 ? 54.930  62.690  47.600 1.00 0.00 ? 138 ARG A CD   1  
ATOM 2137  N NE   . ARG A 1 138 ? 55.630  61.360  47.500 1.00 0.00 ? 138 ARG A NE   1  
ATOM 2138  C CZ   . ARG A 1 138 ? 56.720  61.020  48.160 1.00 0.00 ? 138 ARG A CZ   1  
ATOM 2139  N NH1  . ARG A 1 138 ? 57.380  61.820  48.970 1.00 0.00 ? 138 ARG A NH1  1  
ATOM 2140  N NH2  . ARG A 1 138 ? 57.190  59.800  48.010 1.00 0.00 ? 138 ARG A NH2  1  
ATOM 2141  H H    . ARG A 1 138 ? 50.390  63.190  47.300 1.00 0.00 ? 138 ARG A H    1  
ATOM 2142  H HA   . ARG A 1 138 ? 51.360  60.430  46.740 1.00 0.00 ? 138 ARG A HA   1  
ATOM 2143  H HB2  . ARG A 1 138 ? 52.480  62.300  48.890 1.00 0.00 ? 138 ARG A HB2  1  
ATOM 2144  H HB3  . ARG A 1 138 ? 53.150  60.740  48.280 1.00 0.00 ? 138 ARG A HB3  1  
ATOM 2145  H HG2  . ARG A 1 138 ? 53.570  61.970  46.040 1.00 0.00 ? 138 ARG A HG2  1  
ATOM 2146  H HG3  . ARG A 1 138 ? 53.060  63.480  46.860 1.00 0.00 ? 138 ARG A HG3  1  
ATOM 2147  H HD2  . ARG A 1 138 ? 55.490  63.440  47.010 1.00 0.00 ? 138 ARG A HD2  1  
ATOM 2148  H HD3  . ARG A 1 138 ? 54.860  63.020  48.660 1.00 0.00 ? 138 ARG A HD3  1  
ATOM 2149  H HE   . ARG A 1 138 ? 55.260  60.650  46.890 1.00 0.00 ? 138 ARG A HE   1  
ATOM 2150  H HH11 . ARG A 1 138 ? 57.120  62.790  48.970 1.00 0.00 ? 138 ARG A HH11 1  
ATOM 2151  H HH12 . ARG A 1 138 ? 58.290  61.530  49.260 1.00 0.00 ? 138 ARG A HH12 1  
ATOM 2152  H HH21 . ARG A 1 138 ? 56.560  59.080  47.630 1.00 0.00 ? 138 ARG A HH21 1  
ATOM 2153  H HH22 . ARG A 1 138 ? 57.910  59.500  48.620 1.00 0.00 ? 138 ARG A HH22 1  
ATOM 2154  N N    . VAL A 1 139 ? 50.250  59.520  48.850 1.00 0.00 ? 139 VAL A N    1  
ATOM 2155  C CA   . VAL A 1 139 ? 49.550  58.990  50.020 1.00 0.00 ? 139 VAL A CA   1  
ATOM 2156  C C    . VAL A 1 139 ? 50.490  58.070  50.800 1.00 0.00 ? 139 VAL A C    1  
ATOM 2157  O O    . VAL A 1 139 ? 51.220  57.270  50.230 1.00 0.00 ? 139 VAL A O    1  
ATOM 2158  C CB   . VAL A 1 139 ? 48.230  58.300  49.670 1.00 0.00 ? 139 VAL A CB   1  
ATOM 2159  C CG1  . VAL A 1 139 ? 48.420  57.200  48.610 1.00 0.00 ? 139 VAL A CG1  1  
ATOM 2160  C CG2  . VAL A 1 139 ? 47.540  57.760  50.940 1.00 0.00 ? 139 VAL A CG2  1  
ATOM 2161  H H    . VAL A 1 139 ? 50.690  58.830  48.250 1.00 0.00 ? 139 VAL A H    1  
ATOM 2162  H HA   . VAL A 1 139 ? 49.320  59.800  50.690 1.00 0.00 ? 139 VAL A HA   1  
ATOM 2163  H HB   . VAL A 1 139 ? 47.560  59.090  49.230 1.00 0.00 ? 139 VAL A HB   1  
ATOM 2164  H HG11 . VAL A 1 139 ? 47.440  56.750  48.350 1.00 0.00 ? 139 VAL A HG11 1  
ATOM 2165  H HG12 . VAL A 1 139 ? 48.870  57.610  47.680 1.00 0.00 ? 139 VAL A HG12 1  
ATOM 2166  H HG13 . VAL A 1 139 ? 49.080  56.390  48.990 1.00 0.00 ? 139 VAL A HG13 1  
ATOM 2167  H HG21 . VAL A 1 139 ? 47.430  58.560  51.700 1.00 0.00 ? 139 VAL A HG21 1  
ATOM 2168  H HG22 . VAL A 1 139 ? 46.540  57.360  50.690 1.00 0.00 ? 139 VAL A HG22 1  
ATOM 2169  H HG23 . VAL A 1 139 ? 48.130  56.920  51.390 1.00 0.00 ? 139 VAL A HG23 1  
ATOM 2170  N N    . ALA A 1 140 ? 50.550  58.200  52.140 1.00 0.00 ? 140 ALA A N    1  
ATOM 2171  C CA   . ALA A 1 140 ? 51.460  57.430  52.970 1.00 0.00 ? 140 ALA A CA   1  
ATOM 2172  C C    . ALA A 1 140 ? 50.710  56.690  54.060 1.00 0.00 ? 140 ALA A C    1  
ATOM 2173  O O    . ALA A 1 140 ? 49.750  57.200  54.640 1.00 0.00 ? 140 ALA A O    1  
ATOM 2174  C CB   . ALA A 1 140 ? 52.530  58.330  53.630 1.00 0.00 ? 140 ALA A CB   1  
ATOM 2175  H H    . ALA A 1 140 ? 49.920  58.830  52.610 1.00 0.00 ? 140 ALA A H    1  
ATOM 2176  H HA   . ALA A 1 140 ? 51.960  56.680  52.380 1.00 0.00 ? 140 ALA A HA   1  
ATOM 2177  H HB1  . ALA A 1 140 ? 53.180  57.750  54.320 1.00 0.00 ? 140 ALA A HB1  1  
ATOM 2178  H HB2  . ALA A 1 140 ? 53.180  58.770  52.850 1.00 0.00 ? 140 ALA A HB2  1  
ATOM 2179  H HB3  . ALA A 1 140 ? 52.060  59.160  54.190 1.00 0.00 ? 140 ALA A HB3  1  
ATOM 2180  N N    . TYR A 1 141 ? 51.110  55.440  54.360 1.00 0.00 ? 141 TYR A N    1  
ATOM 2181  C CA   . TYR A 1 141 ? 50.380  54.580  55.280 1.00 0.00 ? 141 TYR A CA   1  
ATOM 2182  C C    . TYR A 1 141 ? 51.330  53.570  55.910 1.00 0.00 ? 141 TYR A C    1  
ATOM 2183  O O    . TYR A 1 141 ? 52.530  53.520  55.640 1.00 0.00 ? 141 TYR A O    1  
ATOM 2184  C CB   . TYR A 1 141 ? 49.140  53.900  54.610 1.00 0.00 ? 141 TYR A CB   1  
ATOM 2185  C CG   . TYR A 1 141 ? 49.510  52.990  53.470 1.00 0.00 ? 141 TYR A CG   1  
ATOM 2186  C CD1  . TYR A 1 141 ? 49.710  53.490  52.170 1.00 0.00 ? 141 TYR A CD1  1  
ATOM 2187  C CD2  . TYR A 1 141 ? 49.620  51.610  53.690 1.00 0.00 ? 141 TYR A CD2  1  
ATOM 2188  C CE1  . TYR A 1 141 ? 50.050  52.620  51.120 1.00 0.00 ? 141 TYR A CE1  1  
ATOM 2189  C CE2  . TYR A 1 141 ? 49.950  50.740  52.640 1.00 0.00 ? 141 TYR A CE2  1  
ATOM 2190  C CZ   . TYR A 1 141 ? 50.160  51.250  51.360 1.00 0.00 ? 141 TYR A CZ   1  
ATOM 2191  O OH   . TYR A 1 141 ? 50.480  50.390  50.300 1.00 0.00 ? 141 TYR A OH   1  
ATOM 2192  H H    . TYR A 1 141 ? 51.910  55.040  53.910 1.00 0.00 ? 141 TYR A H    1  
ATOM 2193  H HA   . TYR A 1 141 ? 50.030  55.200  56.100 1.00 0.00 ? 141 TYR A HA   1  
ATOM 2194  H HB2  . TYR A 1 141 ? 48.550  53.330  55.360 1.00 0.00 ? 141 TYR A HB2  1  
ATOM 2195  H HB3  . TYR A 1 141 ? 48.470  54.700  54.210 1.00 0.00 ? 141 TYR A HB3  1  
ATOM 2196  H HD1  . TYR A 1 141 ? 49.620  54.550  51.980 1.00 0.00 ? 141 TYR A HD1  1  
ATOM 2197  H HD2  . TYR A 1 141 ? 49.440  51.210  54.680 1.00 0.00 ? 141 TYR A HD2  1  
ATOM 2198  H HE1  . TYR A 1 141 ? 50.220  53.010  50.130 1.00 0.00 ? 141 TYR A HE1  1  
ATOM 2199  H HE2  . TYR A 1 141 ? 50.030  49.680  52.830 1.00 0.00 ? 141 TYR A HE2  1  
ATOM 2200  H HH   . TYR A 1 141 ? 50.430  49.490  50.620 1.00 0.00 ? 141 TYR A HH   1  
ATOM 2201  N N    . GLY A 1 142 ? 50.820  52.760  56.860 1.00 0.00 ? 142 GLY A N    1  
ATOM 2202  C CA   . GLY A 1 142 ? 51.640  51.790  57.580 1.00 0.00 ? 142 GLY A CA   1  
ATOM 2203  C C    . GLY A 1 142 ? 51.040  50.430  57.630 1.00 0.00 ? 142 GLY A C    1  
ATOM 2204  O O    . GLY A 1 142 ? 49.910  50.190  57.210 1.00 0.00 ? 142 GLY A O    1  
ATOM 2205  H H    . GLY A 1 142 ? 49.840  52.750  57.050 1.00 0.00 ? 142 GLY A H    1  
ATOM 2206  H HA2  . GLY A 1 142 ? 52.600  51.660  57.110 1.00 0.00 ? 142 GLY A HA2  1  
ATOM 2207  H HA3  . GLY A 1 142 ? 51.710  52.140  58.600 1.00 0.00 ? 142 GLY A HA3  1  
ATOM 2208  N N    . HIS A 1 143 ? 51.800  49.500  58.210 1.00 0.00 ? 143 HIS A N    1  
ATOM 2209  C CA   . HIS A 1 143 ? 51.370  48.140  58.480 1.00 0.00 ? 143 HIS A CA   1  
ATOM 2210  C C    . HIS A 1 143 ? 51.990  47.870  59.830 1.00 0.00 ? 143 HIS A C    1  
ATOM 2211  O O    . HIS A 1 143 ? 53.140  48.210  60.060 1.00 0.00 ? 143 HIS A O    1  
ATOM 2212  C CB   . HIS A 1 143 ? 51.890  47.120  57.440 1.00 0.00 ? 143 HIS A CB   1  
ATOM 2213  C CG   . HIS A 1 143 ? 51.260  45.760  57.500 1.00 0.00 ? 143 HIS A CG   1  
ATOM 2214  N ND1  . HIS A 1 143 ? 51.410  44.960  58.620 1.00 0.00 ? 143 HIS A ND1  1  
ATOM 2215  C CD2  . HIS A 1 143 ? 50.570  45.080  56.550 1.00 0.00 ? 143 HIS A CD2  1  
ATOM 2216  C CE1  . HIS A 1 143 ? 50.800  43.830  58.340 1.00 0.00 ? 143 HIS A CE1  1  
ATOM 2217  N NE2  . HIS A 1 143 ? 50.270  43.850  57.090 1.00 0.00 ? 143 HIS A NE2  1  
ATOM 2218  H H    . HIS A 1 143 ? 52.700  49.750  58.580 1.00 0.00 ? 143 HIS A H    1  
ATOM 2219  H HA   . HIS A 1 143 ? 50.300  48.100  58.570 1.00 0.00 ? 143 HIS A HA   1  
ATOM 2220  H HB2  . HIS A 1 143 ? 51.650  47.530  56.430 1.00 0.00 ? 143 HIS A HB2  1  
ATOM 2221  H HB3  . HIS A 1 143 ? 52.990  47.020  57.500 1.00 0.00 ? 143 HIS A HB3  1  
ATOM 2222  H HD2  . HIS A 1 143 ? 50.270  45.400  55.550 1.00 0.00 ? 143 HIS A HD2  1  
ATOM 2223  H HE1  . HIS A 1 143 ? 50.700  42.970  59.020 1.00 0.00 ? 143 HIS A HE1  1  
ATOM 2224  H HE2  . HIS A 1 143 ? 49.730  43.120  56.660 1.00 0.00 ? 143 HIS A HE2  1  
ATOM 2225  N N    . VAL A 1 144 ? 51.220  47.300  60.770 1.00 0.00 ? 144 VAL A N    1  
ATOM 2226  C CA   . VAL A 1 144 ? 51.630  47.090  62.150 1.00 0.00 ? 144 VAL A CA   1  
ATOM 2227  C C    . VAL A 1 144 ? 52.660  45.980  62.290 1.00 0.00 ? 144 VAL A C    1  
ATOM 2228  O O    . VAL A 1 144 ? 53.510  46.010  63.180 1.00 0.00 ? 144 VAL A O    1  
ATOM 2229  C CB   . VAL A 1 144 ? 50.400  46.830  63.020 1.00 0.00 ? 144 VAL A CB   1  
ATOM 2230  C CG1  . VAL A 1 144 ? 50.780  46.650  64.500 1.00 0.00 ? 144 VAL A CG1  1  
ATOM 2231  C CG2  . VAL A 1 144 ? 49.430  48.020  62.880 1.00 0.00 ? 144 VAL A CG2  1  
ATOM 2232  H H    . VAL A 1 144 ? 50.300  46.990  60.550 1.00 0.00 ? 144 VAL A H    1  
ATOM 2233  H HA   . VAL A 1 144 ? 52.110  47.990  62.510 1.00 0.00 ? 144 VAL A HA   1  
ATOM 2234  H HB   . VAL A 1 144 ? 49.880  45.900  62.670 1.00 0.00 ? 144 VAL A HB   1  
ATOM 2235  H HG11 . VAL A 1 144 ? 49.870  46.550  65.120 1.00 0.00 ? 144 VAL A HG11 1  
ATOM 2236  H HG12 . VAL A 1 144 ? 51.390  45.730  64.660 1.00 0.00 ? 144 VAL A HG12 1  
ATOM 2237  H HG13 . VAL A 1 144 ? 51.360  47.520  64.860 1.00 0.00 ? 144 VAL A HG13 1  
ATOM 2238  H HG21 . VAL A 1 144 ? 49.040  48.120  61.840 1.00 0.00 ? 144 VAL A HG21 1  
ATOM 2239  H HG22 . VAL A 1 144 ? 48.550  47.860  63.550 1.00 0.00 ? 144 VAL A HG22 1  
ATOM 2240  H HG23 . VAL A 1 144 ? 49.930  48.960  63.170 1.00 0.00 ? 144 VAL A HG23 1  
ATOM 2241  N N    . ARG A 1 145 ? 52.620  44.980  61.390 1.00 0.00 ? 145 ARG A N    1  
ATOM 2242  C CA   . ARG A 1 145 ? 53.540  43.860  61.340 1.00 0.00 ? 145 ARG A CA   1  
ATOM 2243  C C    . ARG A 1 145 ? 53.360  42.860  62.470 1.00 0.00 ? 145 ARG A C    1  
ATOM 2244  O O    . ARG A 1 145 ? 54.210  42.010  62.710 1.00 0.00 ? 145 ARG A O    1  
ATOM 2245  C CB   . ARG A 1 145 ? 55.020  44.280  61.070 1.00 0.00 ? 145 ARG A CB   1  
ATOM 2246  C CG   . ARG A 1 145 ? 55.220  45.020  59.720 1.00 0.00 ? 145 ARG A CG   1  
ATOM 2247  C CD   . ARG A 1 145 ? 54.890  44.170  58.490 1.00 0.00 ? 145 ARG A CD   1  
ATOM 2248  N NE   . ARG A 1 145 ? 55.190  44.980  57.260 1.00 0.00 ? 145 ARG A NE   1  
ATOM 2249  C CZ   . ARG A 1 145 ? 55.070  44.520  56.020 1.00 0.00 ? 145 ARG A CZ   1  
ATOM 2250  N NH1  . ARG A 1 145 ? 54.630  43.310  55.770 1.00 0.00 ? 145 ARG A NH1  1  
ATOM 2251  N NH2  . ARG A 1 145 ? 55.390  45.300  55.000 1.00 0.00 ? 145 ARG A NH2  1  
ATOM 2252  H H    . ARG A 1 145 ? 51.980  45.050  60.620 1.00 0.00 ? 145 ARG A H    1  
ATOM 2253  H HA   . ARG A 1 145 ? 53.230  43.290  60.480 1.00 0.00 ? 145 ARG A HA   1  
ATOM 2254  H HB2  . ARG A 1 145 ? 55.370  44.930  61.900 1.00 0.00 ? 145 ARG A HB2  1  
ATOM 2255  H HB3  . ARG A 1 145 ? 55.670  43.380  61.080 1.00 0.00 ? 145 ARG A HB3  1  
ATOM 2256  H HG2  . ARG A 1 145 ? 54.590  45.940  59.720 1.00 0.00 ? 145 ARG A HG2  1  
ATOM 2257  H HG3  . ARG A 1 145 ? 56.290  45.340  59.670 1.00 0.00 ? 145 ARG A HG3  1  
ATOM 2258  H HD2  . ARG A 1 145 ? 55.510  43.240  58.500 1.00 0.00 ? 145 ARG A HD2  1  
ATOM 2259  H HD3  . ARG A 1 145 ? 53.810  43.890  58.490 1.00 0.00 ? 145 ARG A HD3  1  
ATOM 2260  H HE   . ARG A 1 145 ? 55.490  45.910  57.390 1.00 0.00 ? 145 ARG A HE   1  
ATOM 2261  H HH11 . ARG A 1 145 ? 54.380  42.740  56.540 1.00 0.00 ? 145 ARG A HH11 1  
ATOM 2262  H HH12 . ARG A 1 145 ? 54.570  42.990  54.840 1.00 0.00 ? 145 ARG A HH12 1  
ATOM 2263  H HH21 . ARG A 1 145 ? 55.730  46.220  55.160 1.00 0.00 ? 145 ARG A HH21 1  
ATOM 2264  H HH22 . ARG A 1 145 ? 55.280  44.950  54.070 1.00 0.00 ? 145 ARG A HH22 1  
ATOM 2265  N N    . HIS A 1 146 ? 52.190  42.930  63.120 1.00 0.00 ? 146 HIS A N    1  
ATOM 2266  C CA   . HIS A 1 146 ? 51.740  42.110  64.230 1.00 0.00 ? 146 HIS A CA   1  
ATOM 2267  C C    . HIS A 1 146 ? 50.210  42.150  64.170 1.00 0.00 ? 146 HIS A C    1  
ATOM 2268  O O    . HIS A 1 146 ? 49.590  43.110  64.620 1.00 0.00 ? 146 HIS A O    1  
ATOM 2269  C CB   . HIS A 1 146 ? 52.180  42.710  65.590 1.00 0.00 ? 146 HIS A CB   1  
ATOM 2270  C CG   . HIS A 1 146 ? 53.640  42.530  65.860 1.00 0.00 ? 146 HIS A CG   1  
ATOM 2271  N ND1  . HIS A 1 146 ? 54.040  41.450  66.630 1.00 0.00 ? 146 HIS A ND1  1  
ATOM 2272  C CD2  . HIS A 1 146 ? 54.710  43.330  65.590 1.00 0.00 ? 146 HIS A CD2  1  
ATOM 2273  C CE1  . HIS A 1 146 ? 55.340  41.590  66.780 1.00 0.00 ? 146 HIS A CE1  1  
ATOM 2274  N NE2  . HIS A 1 146 ? 55.800  42.710  66.170 1.00 0.00 ? 146 HIS A NE2  1  
ATOM 2275  H H    . HIS A 1 146 ? 51.570  43.660  62.860 1.00 0.00 ? 146 HIS A H    1  
ATOM 2276  H HA   . HIS A 1 146 ? 52.090  41.100  64.130 1.00 0.00 ? 146 HIS A HA   1  
ATOM 2277  H HB2  . HIS A 1 146 ? 51.980  43.800  65.600 1.00 0.00 ? 146 HIS A HB2  1  
ATOM 2278  H HB3  . HIS A 1 146 ? 51.620  42.260  66.430 1.00 0.00 ? 146 HIS A HB3  1  
ATOM 2279  H HD2  . HIS A 1 146 ? 54.750  44.260  65.040 1.00 0.00 ? 146 HIS A HD2  1  
ATOM 2280  H HE1  . HIS A 1 146 ? 55.980  40.900  67.320 1.00 0.00 ? 146 HIS A HE1  1  
ATOM 2281  H HE2  . HIS A 1 146 ? 56.750  43.010  66.110 1.00 0.00 ? 146 HIS A HE2  1  
ATOM 2282  N N    . SER A 1 147 ? 49.490  41.170  63.590 1.00 0.00 ? 147 SER A N    1  
ATOM 2283  C CA   . SER A 1 147 ? 49.920  39.940  62.930 1.00 0.00 ? 147 SER A CA   1  
ATOM 2284  C C    . SER A 1 147 ? 50.430  38.900  63.890 1.00 0.00 ? 147 SER A C    1  
ATOM 2285  O O    . SER A 1 147 ? 51.470  38.290  63.680 1.00 0.00 ? 147 SER A O    1  
ATOM 2286  C CB   . SER A 1 147 ? 50.860  40.110  61.690 1.00 0.00 ? 147 SER A CB   1  
ATOM 2287  O OG   . SER A 1 147 ? 50.300  41.040  60.760 1.00 0.00 ? 147 SER A OG   1  
ATOM 2288  H H    . SER A 1 147 ? 48.510  41.340  63.600 1.00 0.00 ? 147 SER A H    1  
ATOM 2289  H HA   . SER A 1 147 ? 49.020  39.500  62.540 1.00 0.00 ? 147 SER A HA   1  
ATOM 2290  H HB2  . SER A 1 147 ? 51.870  40.450  62.000 1.00 0.00 ? 147 SER A HB2  1  
ATOM 2291  H HB3  . SER A 1 147 ? 50.990  39.120  61.190 1.00 0.00 ? 147 SER A HB3  1  
ATOM 2292  H HG   . SER A 1 147 ? 49.380  40.790  60.640 1.00 0.00 ? 147 SER A HG   1  
ATOM 2293  N N    . ILE A 1 148 ? 49.670  38.690  64.980 1.00 0.00 ? 148 ILE A N    1  
ATOM 2294  C CA   . ILE A 1 148 ? 50.000  37.790  66.060 1.00 0.00 ? 148 ILE A CA   1  
ATOM 2295  C C    . ILE A 1 148 ? 48.790  36.950  66.380 1.00 0.00 ? 148 ILE A C    1  
ATOM 2296  O O    . ILE A 1 148 ? 47.650  37.390  66.220 1.00 0.00 ? 148 ILE A O    1  
ATOM 2297  C CB   . ILE A 1 148 ? 50.460  38.540  67.320 1.00 0.00 ? 148 ILE A CB   1  
ATOM 2298  C CG1  . ILE A 1 148 ? 49.460  39.640  67.790 1.00 0.00 ? 148 ILE A CG1  1  
ATOM 2299  C CG2  . ILE A 1 148 ? 51.860  39.090  67.020 1.00 0.00 ? 148 ILE A CG2  1  
ATOM 2300  C CD1  . ILE A 1 148 ? 49.950  40.420  69.010 1.00 0.00 ? 148 ILE A CD1  1  
ATOM 2301  H H    . ILE A 1 148 ? 48.800  39.160  65.100 1.00 0.00 ? 148 ILE A H    1  
ATOM 2302  H HA   . ILE A 1 148 ? 50.780  37.110  65.740 1.00 0.00 ? 148 ILE A HA   1  
ATOM 2303  H HB   . ILE A 1 148 ? 50.570  37.810  68.160 1.00 0.00 ? 148 ILE A HB   1  
ATOM 2304  H HG12 . ILE A 1 148 ? 49.280  40.360  66.960 1.00 0.00 ? 148 ILE A HG12 1  
ATOM 2305  H HG13 . ILE A 1 148 ? 48.490  39.160  68.040 1.00 0.00 ? 148 ILE A HG13 1  
ATOM 2306  H HG21 . ILE A 1 148 ? 52.310  39.560  67.920 1.00 0.00 ? 148 ILE A HG21 1  
ATOM 2307  H HG22 . ILE A 1 148 ? 52.540  38.280  66.680 1.00 0.00 ? 148 ILE A HG22 1  
ATOM 2308  H HG23 . ILE A 1 148 ? 51.820  39.860  66.220 1.00 0.00 ? 148 ILE A HG23 1  
ATOM 2309  H HD11 . ILE A 1 148 ? 50.830  41.050  68.750 1.00 0.00 ? 148 ILE A HD11 1  
ATOM 2310  H HD12 . ILE A 1 148 ? 49.150  41.090  69.400 1.00 0.00 ? 148 ILE A HD12 1  
ATOM 2311  H HD13 . ILE A 1 148 ? 50.250  39.730  69.820 1.00 0.00 ? 148 ILE A HD13 1  
ATOM 2312  N N    . ASP A 1 149 ? 49.030  35.710  66.840 1.00 0.00 ? 149 ASP A N    1  
ATOM 2313  C CA   . ASP A 1 149 ? 48.070  34.760  67.360 1.00 0.00 ? 149 ASP A CA   1  
ATOM 2314  C C    . ASP A 1 149 ? 47.350  35.300  68.580 1.00 0.00 ? 149 ASP A C    1  
ATOM 2315  O O    . ASP A 1 149 ? 46.150  35.090  68.800 1.00 0.00 ? 149 ASP A O    1  
ATOM 2316  C CB   . ASP A 1 149 ? 48.800  33.440  67.770 1.00 0.00 ? 149 ASP A CB   1  
ATOM 2317  C CG   . ASP A 1 149 ? 49.890  33.050  66.780 1.00 0.00 ? 149 ASP A CG   1  
ATOM 2318  O OD1  . ASP A 1 149 ? 50.910  33.790  66.740 1.00 0.00 ? 149 ASP A OD1  1  
ATOM 2319  O OD2  . ASP A 1 149 ? 49.710  32.040  66.060 1.00 0.00 ? 149 ASP A OD2  1  
ATOM 2320  H H    . ASP A 1 149 ? 49.950  35.290  66.790 1.00 0.00 ? 149 ASP A H    1  
ATOM 2321  H HA   . ASP A 1 149 ? 47.340  34.560  66.590 1.00 0.00 ? 149 ASP A HA   1  
ATOM 2322  H HB2  . ASP A 1 149 ? 49.320  33.560  68.750 1.00 0.00 ? 149 ASP A HB2  1  
ATOM 2323  H HB3  . ASP A 1 149 ? 48.080  32.610  67.850 1.00 0.00 ? 149 ASP A HB3  1  
ATOM 2324  N N    . SER A 1 150 ? 48.110  36.020  69.430 1.00 0.00 ? 150 SER A N    1  
ATOM 2325  C CA   . SER A 1 150 ? 47.650  36.580  70.690 1.00 0.00 ? 150 SER A CA   1  
ATOM 2326  C C    . SER A 1 150 ? 46.510  37.570  70.560 1.00 0.00 ? 150 SER A C    1  
ATOM 2327  O O    . SER A 1 150 ? 46.540  38.540  69.820 1.00 0.00 ? 150 SER A O    1  
ATOM 2328  C CB   . SER A 1 150 ? 48.770  37.290  71.480 1.00 0.00 ? 150 SER A CB   1  
ATOM 2329  O OG   . SER A 1 150 ? 49.850  36.380  71.740 1.00 0.00 ? 150 SER A OG   1  
ATOM 2330  H H    . SER A 1 150 ? 49.070  36.130  69.220 1.00 0.00 ? 150 SER A H    1  
ATOM 2331  H HA   . SER A 1 150 ? 47.290  35.750  71.280 1.00 0.00 ? 150 SER A HA   1  
ATOM 2332  H HB2  . SER A 1 150 ? 49.150  38.160  70.900 1.00 0.00 ? 150 SER A HB2  1  
ATOM 2333  H HB3  . SER A 1 150 ? 48.380  37.660  72.460 1.00 0.00 ? 150 SER A HB3  1  
ATOM 2334  H HG   . SER A 1 150 ? 50.590  36.890  72.080 1.00 0.00 ? 150 SER A HG   1  
ATOM 2335  N N    . THR A 1 151 ? 45.470  37.350  71.380 1.00 0.00 ? 151 THR A N    1  
ATOM 2336  C CA   . THR A 1 151 ? 44.380  38.280  71.610 1.00 0.00 ? 151 THR A CA   1  
ATOM 2337  C C    . THR A 1 151 ? 44.840  39.600  72.210 1.00 0.00 ? 151 THR A C    1  
ATOM 2338  O O    . THR A 1 151 ? 45.830  39.680  72.930 1.00 0.00 ? 151 THR A O    1  
ATOM 2339  C CB   . THR A 1 151 ? 43.260  37.640  72.440 1.00 0.00 ? 151 THR A CB   1  
ATOM 2340  O OG1  . THR A 1 151 ? 43.800  36.700  73.360 1.00 0.00 ? 151 THR A OG1  1  
ATOM 2341  C CG2  . THR A 1 151 ? 42.360  36.830  71.500 1.00 0.00 ? 151 THR A CG2  1  
ATOM 2342  H H    . THR A 1 151 ? 45.420  36.540  71.960 1.00 0.00 ? 151 THR A H    1  
ATOM 2343  H HA   . THR A 1 151 ? 43.970  38.520  70.640 1.00 0.00 ? 151 THR A HA   1  
ATOM 2344  H HB   . THR A 1 151 ? 42.640  38.400  72.970 1.00 0.00 ? 151 THR A HB   1  
ATOM 2345  H HG1  . THR A 1 151 ? 43.050  36.370  73.870 1.00 0.00 ? 151 THR A HG1  1  
ATOM 2346  H HG21 . THR A 1 151 ? 42.960  36.060  70.950 1.00 0.00 ? 151 THR A HG21 1  
ATOM 2347  H HG22 . THR A 1 151 ? 41.560  36.300  72.070 1.00 0.00 ? 151 THR A HG22 1  
ATOM 2348  H HG23 . THR A 1 151 ? 41.880  37.480  70.750 1.00 0.00 ? 151 THR A HG23 1  
ATOM 2349  N N    . LYS A 1 152 ? 44.130  40.710  71.890 1.00 0.00 ? 152 LYS A N    1  
ATOM 2350  C CA   . LYS A 1 152 ? 44.450  42.030  72.390 1.00 0.00 ? 152 LYS A CA   1  
ATOM 2351  C C    . LYS A 1 152 ? 44.590  42.170  73.910 1.00 0.00 ? 152 LYS A C    1  
ATOM 2352  O O    . LYS A 1 152 ? 43.810  41.630  74.690 1.00 0.00 ? 152 LYS A O    1  
ATOM 2353  C CB   . LYS A 1 152 ? 43.430  43.120  71.930 1.00 0.00 ? 152 LYS A CB   1  
ATOM 2354  C CG   . LYS A 1 152 ? 43.500  43.490  70.440 1.00 0.00 ? 152 LYS A CG   1  
ATOM 2355  C CD   . LYS A 1 152 ? 42.530  44.640  70.050 1.00 0.00 ? 152 LYS A CD   1  
ATOM 2356  C CE   . LYS A 1 152 ? 42.770  45.970  70.800 1.00 0.00 ? 152 LYS A CE   1  
ATOM 2357  N NZ   . LYS A 1 152 ? 41.840  47.030  70.360 1.00 0.00 ? 152 LYS A NZ   1  
ATOM 2358  H H    . LYS A 1 152 ? 43.370  40.640  71.260 1.00 0.00 ? 152 LYS A H    1  
ATOM 2359  H HA   . LYS A 1 152 ? 45.420  42.290  71.980 1.00 0.00 ? 152 LYS A HA   1  
ATOM 2360  H HB2  . LYS A 1 152 ? 42.410  42.760  72.180 1.00 0.00 ? 152 LYS A HB2  1  
ATOM 2361  H HB3  . LYS A 1 152 ? 43.610  44.050  72.510 1.00 0.00 ? 152 LYS A HB3  1  
ATOM 2362  H HG2  . LYS A 1 152 ? 44.540  43.800  70.190 1.00 0.00 ? 152 LYS A HG2  1  
ATOM 2363  H HG3  . LYS A 1 152 ? 43.270  42.590  69.820 1.00 0.00 ? 152 LYS A HG3  1  
ATOM 2364  H HD2  . LYS A 1 152 ? 42.620  44.800  68.960 1.00 0.00 ? 152 LYS A HD2  1  
ATOM 2365  H HD3  . LYS A 1 152 ? 41.490  44.280  70.260 1.00 0.00 ? 152 LYS A HD3  1  
ATOM 2366  H HE2  . LYS A 1 152 ? 42.620  45.840  71.900 1.00 0.00 ? 152 LYS A HE2  1  
ATOM 2367  H HE3  . LYS A 1 152 ? 43.810  46.320  70.630 1.00 0.00 ? 152 LYS A HE3  1  
ATOM 2368  H HZ1  . LYS A 1 152 ? 41.980  47.890  70.940 1.00 0.00 ? 152 LYS A HZ1  1  
ATOM 2369  H HZ2  . LYS A 1 152 ? 42.010  47.320  69.380 1.00 0.00 ? 152 LYS A HZ2  1  
ATOM 2370  H HZ3  . LYS A 1 152 ? 40.850  46.750  70.450 1.00 0.00 ? 152 LYS A HZ3  1  
ATOM 2371  N N    . LYS A 1 153 ? 45.600  42.950  74.350 1.00 0.00 ? 153 LYS A N    1  
ATOM 2372  C CA   . LYS A 1 153 ? 45.710  43.400  75.720 1.00 0.00 ? 153 LYS A CA   1  
ATOM 2373  C C    . LYS A 1 153 ? 44.510  44.260  76.150 1.00 0.00 ? 153 LYS A C    1  
ATOM 2374  O O    . LYS A 1 153 ? 44.040  45.100  75.390 1.00 0.00 ? 153 LYS A O    1  
ATOM 2375  C CB   . LYS A 1 153 ? 47.030  44.190  75.940 1.00 0.00 ? 153 LYS A CB   1  
ATOM 2376  C CG   . LYS A 1 153 ? 47.190  45.450  75.060 1.00 0.00 ? 153 LYS A CG   1  
ATOM 2377  C CD   . LYS A 1 153 ? 48.330  46.370  75.530 1.00 0.00 ? 153 LYS A CD   1  
ATOM 2378  C CE   . LYS A 1 153 ? 48.420  47.710  74.780 1.00 0.00 ? 153 LYS A CE   1  
ATOM 2379  N NZ   . LYS A 1 153 ? 47.150  48.430  74.910 1.00 0.00 ? 153 LYS A NZ   1  
ATOM 2380  H H    . LYS A 1 153 ? 46.270  43.300  73.710 1.00 0.00 ? 153 LYS A H    1  
ATOM 2381  H HA   . LYS A 1 153 ? 45.720  42.520  76.350 1.00 0.00 ? 153 LYS A HA   1  
ATOM 2382  H HB2  . LYS A 1 153 ? 47.100  44.490  77.020 1.00 0.00 ? 153 LYS A HB2  1  
ATOM 2383  H HB3  . LYS A 1 153 ? 47.890  43.510  75.730 1.00 0.00 ? 153 LYS A HB3  1  
ATOM 2384  H HG2  . LYS A 1 153 ? 47.340  45.160  74.000 1.00 0.00 ? 153 LYS A HG2  1  
ATOM 2385  H HG3  . LYS A 1 153 ? 46.240  46.020  75.110 1.00 0.00 ? 153 LYS A HG3  1  
ATOM 2386  H HD2  . LYS A 1 153 ? 48.210  46.570  76.620 1.00 0.00 ? 153 LYS A HD2  1  
ATOM 2387  H HD3  . LYS A 1 153 ? 49.300  45.830  75.410 1.00 0.00 ? 153 LYS A HD3  1  
ATOM 2388  H HE2  . LYS A 1 153 ? 49.230  48.340  75.210 1.00 0.00 ? 153 LYS A HE2  1  
ATOM 2389  H HE3  . LYS A 1 153 ? 48.620  47.550  73.700 1.00 0.00 ? 153 LYS A HE3  1  
ATOM 2390  H HZ1  . LYS A 1 153 ? 47.180  49.380  74.480 1.00 0.00 ? 153 LYS A HZ1  1  
ATOM 2391  H HZ2  . LYS A 1 153 ? 46.370  47.890  74.470 1.00 0.00 ? 153 LYS A HZ2  1  
ATOM 2392  H HZ3  . LYS A 1 153 ? 46.900  48.520  75.930 1.00 0.00 ? 153 LYS A HZ3  1  
ATOM 2393  N N    . THR A 1 154 ? 43.980  44.050  77.360 1.00 0.00 ? 154 THR A N    1  
ATOM 2394  C CA   . THR A 1 154 ? 42.870  44.850  77.880 1.00 0.00 ? 154 THR A CA   1  
ATOM 2395  C C    . THR A 1 154 ? 43.190  46.300  78.190 1.00 0.00 ? 154 THR A C    1  
ATOM 2396  O O    . THR A 1 154 ? 42.410  47.200  77.880 1.00 0.00 ? 154 THR A O    1  
ATOM 2397  C CB   . THR A 1 154 ? 42.230  44.220  79.110 1.00 0.00 ? 154 THR A CB   1  
ATOM 2398  O OG1  . THR A 1 154 ? 43.230  43.790  80.030 1.00 0.00 ? 154 THR A OG1  1  
ATOM 2399  C CG2  . THR A 1 154 ? 41.460  42.970  78.670 1.00 0.00 ? 154 THR A CG2  1  
ATOM 2400  H H    . THR A 1 154 ? 44.300  43.340  77.980 1.00 0.00 ? 154 THR A H    1  
ATOM 2401  H HA   . THR A 1 154 ? 42.110  44.890  77.110 1.00 0.00 ? 154 THR A HA   1  
ATOM 2402  H HB   . THR A 1 154 ? 41.510  44.920  79.610 1.00 0.00 ? 154 THR A HB   1  
ATOM 2403  H HG1  . THR A 1 154 ? 42.760  43.320  80.730 1.00 0.00 ? 154 THR A HG1  1  
ATOM 2404  H HG21 . THR A 1 154 ? 42.140  42.220  78.210 1.00 0.00 ? 154 THR A HG21 1  
ATOM 2405  H HG22 . THR A 1 154 ? 40.940  42.490  79.520 1.00 0.00 ? 154 THR A HG22 1  
ATOM 2406  H HG23 . THR A 1 154 ? 40.690  43.240  77.910 1.00 0.00 ? 154 THR A HG23 1  
ATOM 2407  N N    . ILE A 1 155 ? 44.340  46.590  78.810 1.00 0.00 ? 155 ILE A N    1  
ATOM 2408  C CA   . ILE A 1 155 ? 44.660  47.940  79.260 1.00 0.00 ? 155 ILE A CA   1  
ATOM 2409  C C    . ILE A 1 155 ? 45.260  48.790  78.150 1.00 0.00 ? 155 ILE A C    1  
ATOM 2410  O O    . ILE A 1 155 ? 46.220  48.420  77.460 1.00 0.00 ? 155 ILE A O    1  
ATOM 2411  C CB   . ILE A 1 155 ? 45.510  47.990  80.530 1.00 0.00 ? 155 ILE A CB   1  
ATOM 2412  C CG1  . ILE A 1 155 ? 46.870  47.260  80.410 1.00 0.00 ? 155 ILE A CG1  1  
ATOM 2413  C CG2  . ILE A 1 155 ? 44.650  47.440  81.690 1.00 0.00 ? 155 ILE A CG2  1  
ATOM 2414  C CD1  . ILE A 1 155 ? 47.840  47.630  81.540 1.00 0.00 ? 155 ILE A CD1  1  
ATOM 2415  H H    . ILE A 1 155 ? 44.960  45.860  79.090 1.00 0.00 ? 155 ILE A H    1  
ATOM 2416  H HA   . ILE A 1 155 ? 43.730  48.420  79.520 1.00 0.00 ? 155 ILE A HA   1  
ATOM 2417  H HB   . ILE A 1 155 ? 45.730  49.060  80.770 1.00 0.00 ? 155 ILE A HB   1  
ATOM 2418  H HG12 . ILE A 1 155 ? 46.710  46.170  80.390 1.00 0.00 ? 155 ILE A HG12 1  
ATOM 2419  H HG13 . ILE A 1 155 ? 47.370  47.540  79.450 1.00 0.00 ? 155 ILE A HG13 1  
ATOM 2420  H HG21 . ILE A 1 155 ? 45.190  47.540  82.650 1.00 0.00 ? 155 ILE A HG21 1  
ATOM 2421  H HG22 . ILE A 1 155 ? 43.700  48.000  81.770 1.00 0.00 ? 155 ILE A HG22 1  
ATOM 2422  H HG23 . ILE A 1 155 ? 44.410  46.370  81.530 1.00 0.00 ? 155 ILE A HG23 1  
ATOM 2423  H HD11 . ILE A 1 155 ? 47.420  47.350  82.530 1.00 0.00 ? 155 ILE A HD11 1  
ATOM 2424  H HD12 . ILE A 1 155 ? 48.810  47.110  81.410 1.00 0.00 ? 155 ILE A HD12 1  
ATOM 2425  H HD13 . ILE A 1 155 ? 48.040  48.730  81.540 1.00 0.00 ? 155 ILE A HD13 1  
ATOM 2426  N N    . GLU A 1 156 ? 44.680  49.980  77.920 1.00 0.00 ? 156 GLU A N    1  
ATOM 2427  C CA   . GLU A 1 156 ? 45.100  50.800  76.810 1.00 0.00 ? 156 GLU A CA   1  
ATOM 2428  C C    . GLU A 1 156 ? 44.860  52.290  77.010 1.00 0.00 ? 156 GLU A C    1  
ATOM 2429  O O    . GLU A 1 156 ? 45.090  53.090  76.110 1.00 0.00 ? 156 GLU A O    1  
ATOM 2430  C CB   . GLU A 1 156 ? 44.480  50.290  75.470 1.00 0.00 ? 156 GLU A CB   1  
ATOM 2431  C CG   . GLU A 1 156 ? 42.940  50.120  75.410 1.00 0.00 ? 156 GLU A CG   1  
ATOM 2432  C CD   . GLU A 1 156 ? 42.510  49.670  74.010 1.00 0.00 ? 156 GLU A CD   1  
ATOM 2433  O OE1  . GLU A 1 156 ? 43.140  48.730  73.440 1.00 0.00 ? 156 GLU A OE1  1  
ATOM 2434  O OE2  . GLU A 1 156 ? 41.620  50.320  73.420 1.00 0.00 ? 156 GLU A OE2  1  
ATOM 2435  H H    . GLU A 1 156 ? 43.830  50.220  78.380 1.00 0.00 ? 156 GLU A H    1  
ATOM 2436  H HA   . GLU A 1 156 ? 46.180  50.740  76.720 1.00 0.00 ? 156 GLU A HA   1  
ATOM 2437  H HB2  . GLU A 1 156 ? 44.820  50.950  74.650 1.00 0.00 ? 156 GLU A HB2  1  
ATOM 2438  H HB3  . GLU A 1 156 ? 44.860  49.270  75.280 1.00 0.00 ? 156 GLU A HB3  1  
ATOM 2439  H HG2  . GLU A 1 156 ? 42.610  49.330  76.120 1.00 0.00 ? 156 GLU A HG2  1  
ATOM 2440  H HG3  . GLU A 1 156 ? 42.420  51.070  75.660 1.00 0.00 ? 156 GLU A HG3  1  
ATOM 2441  N N    . VAL A 1 157 ? 44.510  52.700  78.240 1.00 0.00 ? 157 VAL A N    1  
ATOM 2442  C CA   . VAL A 1 157 ? 44.510  54.100  78.660 1.00 0.00 ? 157 VAL A CA   1  
ATOM 2443  C C    . VAL A 1 157 ? 45.950  54.570  78.800 1.00 0.00 ? 157 VAL A C    1  
ATOM 2444  O O    . VAL A 1 157 ? 46.730  53.970  79.530 1.00 0.00 ? 157 VAL A O    1  
ATOM 2445  C CB   . VAL A 1 157 ? 43.760  54.270  79.990 1.00 0.00 ? 157 VAL A CB   1  
ATOM 2446  C CG1  . VAL A 1 157 ? 43.840  55.730  80.490 1.00 0.00 ? 157 VAL A CG1  1  
ATOM 2447  C CG2  . VAL A 1 157 ? 42.290  53.860  79.790 1.00 0.00 ? 157 VAL A CG2  1  
ATOM 2448  H H    . VAL A 1 157 ? 44.390  52.050  78.980 1.00 0.00 ? 157 VAL A H    1  
ATOM 2449  H HA   . VAL A 1 157 ? 44.030  54.690  77.900 1.00 0.00 ? 157 VAL A HA   1  
ATOM 2450  H HB   . VAL A 1 157 ? 44.220  53.610  80.760 1.00 0.00 ? 157 VAL A HB   1  
ATOM 2451  H HG11 . VAL A 1 157 ? 43.260  55.840  81.430 1.00 0.00 ? 157 VAL A HG11 1  
ATOM 2452  H HG12 . VAL A 1 157 ? 44.890  56.030  80.720 1.00 0.00 ? 157 VAL A HG12 1  
ATOM 2453  H HG13 . VAL A 1 157 ? 43.430  56.430  79.740 1.00 0.00 ? 157 VAL A HG13 1  
ATOM 2454  H HG21 . VAL A 1 157 ? 42.200  52.790  79.480 1.00 0.00 ? 157 VAL A HG21 1  
ATOM 2455  H HG22 . VAL A 1 157 ? 41.730  53.990  80.740 1.00 0.00 ? 157 VAL A HG22 1  
ATOM 2456  H HG23 . VAL A 1 157 ? 41.810  54.490  79.010 1.00 0.00 ? 157 VAL A HG23 1  
ATOM 2457  N N    . THR A 1 158 ? 46.350  55.620  78.050 1.00 0.00 ? 158 THR A N    1  
ATOM 2458  C CA   . THR A 1 158 ? 47.760  55.960  77.910 1.00 0.00 ? 158 THR A CA   1  
ATOM 2459  C C    . THR A 1 158 ? 47.970  57.450  77.890 1.00 0.00 ? 158 THR A C    1  
ATOM 2460  O O    . THR A 1 158 ? 47.400  58.160  77.070 1.00 0.00 ? 158 THR A O    1  
ATOM 2461  C CB   . THR A 1 158 ? 48.360  55.410  76.620 1.00 0.00 ? 158 THR A CB   1  
ATOM 2462  O OG1  . THR A 1 158 ? 48.160  54.010  76.540 1.00 0.00 ? 158 THR A OG1  1  
ATOM 2463  C CG2  . THR A 1 158 ? 49.870  55.650  76.550 1.00 0.00 ? 158 THR A CG2  1  
ATOM 2464  H H    . THR A 1 158 ? 45.710  56.130  77.480 1.00 0.00 ? 158 THR A H    1  
ATOM 2465  H HA   . THR A 1 158 ? 48.320  55.570  78.750 1.00 0.00 ? 158 THR A HA   1  
ATOM 2466  H HB   . THR A 1 158 ? 47.870  55.870  75.730 1.00 0.00 ? 158 THR A HB   1  
ATOM 2467  H HG1  . THR A 1 158 ? 47.200  53.880  76.550 1.00 0.00 ? 158 THR A HG1  1  
ATOM 2468  H HG21 . THR A 1 158 ? 50.370  55.250  77.460 1.00 0.00 ? 158 THR A HG21 1  
ATOM 2469  H HG22 . THR A 1 158 ? 50.300  55.130  75.670 1.00 0.00 ? 158 THR A HG22 1  
ATOM 2470  H HG23 . THR A 1 158 ? 50.110  56.730  76.460 1.00 0.00 ? 158 THR A HG23 1  
ATOM 2471  N N    . THR A 1 159 ? 48.830  57.980  78.770 1.00 0.00 ? 159 THR A N    1  
ATOM 2472  C CA   . THR A 1 159 ? 49.390  59.320  78.650 1.00 0.00 ? 159 THR A CA   1  
ATOM 2473  C C    . THR A 1 159 ? 50.890  59.150  78.620 1.00 0.00 ? 159 THR A C    1  
ATOM 2474  O O    . THR A 1 159 ? 51.440  58.250  79.260 1.00 0.00 ? 159 THR A O    1  
ATOM 2475  C CB   . THR A 1 159 ? 49.020  60.300  79.760 1.00 0.00 ? 159 THR A CB   1  
ATOM 2476  O OG1  . THR A 1 159 ? 49.060  59.690  81.040 1.00 0.00 ? 159 THR A OG1  1  
ATOM 2477  C CG2  . THR A 1 159 ? 47.570  60.780  79.530 1.00 0.00 ? 159 THR A CG2  1  
ATOM 2478  H H    . THR A 1 159 ? 49.250  57.450  79.500 1.00 0.00 ? 159 THR A H    1  
ATOM 2479  H HA   . THR A 1 159 ? 49.110  59.750  77.700 1.00 0.00 ? 159 THR A HA   1  
ATOM 2480  H HB   . THR A 1 159 ? 49.690  61.200  79.750 1.00 0.00 ? 159 THR A HB   1  
ATOM 2481  H HG1  . THR A 1 159 ? 48.980  60.400  81.680 1.00 0.00 ? 159 THR A HG1  1  
ATOM 2482  H HG21 . THR A 1 159 ? 46.870  59.920  79.590 1.00 0.00 ? 159 THR A HG21 1  
ATOM 2483  H HG22 . THR A 1 159 ? 47.280  61.530  80.290 1.00 0.00 ? 159 THR A HG22 1  
ATOM 2484  H HG23 . THR A 1 159 ? 47.470  61.240  78.520 1.00 0.00 ? 159 THR A HG23 1  
ATOM 2485  N N    . VAL A 1 160 ? 51.600  59.970  77.830 1.00 0.00 ? 160 VAL A N    1  
ATOM 2486  C CA   . VAL A 1 160 ? 53.050  59.850  77.680 1.00 0.00 ? 160 VAL A CA   1  
ATOM 2487  C C    . VAL A 1 160 ? 53.700  61.220  77.770 1.00 0.00 ? 160 VAL A C    1  
ATOM 2488  O O    . VAL A 1 160 ? 53.040  62.220  77.470 1.00 0.00 ? 160 VAL A O    1  
ATOM 2489  C CB   . VAL A 1 160 ? 53.460  59.170  76.370 1.00 0.00 ? 160 VAL A CB   1  
ATOM 2490  C CG1  . VAL A 1 160 ? 53.400  57.640  76.550 1.00 0.00 ? 160 VAL A CG1  1  
ATOM 2491  C CG2  . VAL A 1 160 ? 52.560  59.640  75.210 1.00 0.00 ? 160 VAL A CG2  1  
ATOM 2492  H H    . VAL A 1 160 ? 51.150  60.670  77.280 1.00 0.00 ? 160 VAL A H    1  
ATOM 2493  H HA   . VAL A 1 160 ? 53.430  59.280  78.510 1.00 0.00 ? 160 VAL A HA   1  
ATOM 2494  H HB   . VAL A 1 160 ? 54.510  59.420  76.100 1.00 0.00 ? 160 VAL A HB   1  
ATOM 2495  H HG11 . VAL A 1 160 ? 53.660  57.120  75.610 1.00 0.00 ? 160 VAL A HG11 1  
ATOM 2496  H HG12 . VAL A 1 160 ? 54.110  57.310  77.340 1.00 0.00 ? 160 VAL A HG12 1  
ATOM 2497  H HG13 . VAL A 1 160 ? 52.380  57.330  76.850 1.00 0.00 ? 160 VAL A HG13 1  
ATOM 2498  H HG21 . VAL A 1 160 ? 52.590  60.750  75.110 1.00 0.00 ? 160 VAL A HG21 1  
ATOM 2499  H HG22 . VAL A 1 160 ? 52.930  59.190  74.270 1.00 0.00 ? 160 VAL A HG22 1  
ATOM 2500  H HG23 . VAL A 1 160 ? 51.510  59.320  75.350 1.00 0.00 ? 160 VAL A HG23 1  
ATOM 2501  N N    . PRO A 1 161 ? 54.980  61.320  78.150 1.00 0.00 ? 161 PRO A N    1  
ATOM 2502  C CA   . PRO A 1 161 ? 55.760  62.550  78.010 1.00 0.00 ? 161 PRO A CA   1  
ATOM 2503  C C    . PRO A 1 161 ? 55.800  63.090  76.600 1.00 0.00 ? 161 PRO A C    1  
ATOM 2504  O O    . PRO A 1 161 ? 55.850  62.320  75.630 1.00 0.00 ? 161 PRO A O    1  
ATOM 2505  C CB   . PRO A 1 161 ? 57.150  62.190  78.560 1.00 0.00 ? 161 PRO A CB   1  
ATOM 2506  C CG   . PRO A 1 161 ? 57.260  60.680  78.370 1.00 0.00 ? 161 PRO A CG   1  
ATOM 2507  C CD   . PRO A 1 161 ? 55.820  60.210  78.630 1.00 0.00 ? 161 PRO A CD   1  
ATOM 2508  H HA   . PRO A 1 161 ? 55.270  63.310  78.610 1.00 0.00 ? 161 PRO A HA   1  
ATOM 2509  H HB2  . PRO A 1 161 ? 57.980  62.750  78.070 1.00 0.00 ? 161 PRO A HB2  1  
ATOM 2510  H HB3  . PRO A 1 161 ? 57.160  62.430  79.650 1.00 0.00 ? 161 PRO A HB3  1  
ATOM 2511  H HG2  . PRO A 1 161 ? 57.530  60.460  77.310 1.00 0.00 ? 161 PRO A HG2  1  
ATOM 2512  H HG3  . PRO A 1 161 ? 57.990  60.210  79.050 1.00 0.00 ? 161 PRO A HG3  1  
ATOM 2513  H HD2  . PRO A 1 161 ? 55.620  59.260  78.100 1.00 0.00 ? 161 PRO A HD2  1  
ATOM 2514  H HD3  . PRO A 1 161 ? 55.640  60.090  79.720 1.00 0.00 ? 161 PRO A HD3  1  
ATOM 2515  N N    . SER A 1 162 ? 55.800  64.420  76.450 1.00 0.00 ? 162 SER A N    1  
ATOM 2516  C CA   . SER A 1 162 ? 55.860  65.070  75.170 1.00 0.00 ? 162 SER A CA   1  
ATOM 2517  C C    . SER A 1 162 ? 56.630  66.350  75.340 1.00 0.00 ? 162 SER A C    1  
ATOM 2518  O O    . SER A 1 162 ? 56.530  67.020  76.360 1.00 0.00 ? 162 SER A O    1  
ATOM 2519  C CB   . SER A 1 162 ? 54.450  65.400  74.590 1.00 0.00 ? 162 SER A CB   1  
ATOM 2520  O OG   . SER A 1 162 ? 54.530  65.880  73.250 1.00 0.00 ? 162 SER A OG   1  
ATOM 2521  H H    . SER A 1 162 ? 55.800  65.010  77.270 1.00 0.00 ? 162 SER A H    1  
ATOM 2522  H HA   . SER A 1 162 ? 56.410  64.450  74.470 1.00 0.00 ? 162 SER A HA   1  
ATOM 2523  H HB2  . SER A 1 162 ? 53.850  64.460  74.610 1.00 0.00 ? 162 SER A HB2  1  
ATOM 2524  H HB3  . SER A 1 162 ? 53.940  66.150  75.250 1.00 0.00 ? 162 SER A HB3  1  
ATOM 2525  H HG   . SER A 1 162 ? 53.640  66.150  72.980 1.00 0.00 ? 162 SER A HG   1  
ATOM 2526  N N    . ASN A 1 163 ? 57.430  66.730  74.330 1.00 0.00 ? 163 ASN A N    1  
ATOM 2527  C CA   . ASN A 1 163 ? 58.250  67.920  74.360 1.00 0.00 ? 163 ASN A CA   1  
ATOM 2528  C C    . ASN A 1 163 ? 57.510  69.070  73.680 1.00 0.00 ? 163 ASN A C    1  
ATOM 2529  O O    . ASN A 1 163 ? 58.060  70.170  73.540 1.00 0.00 ? 163 ASN A O    1  
ATOM 2530  C CB   . ASN A 1 163 ? 59.580  67.700  73.610 1.00 0.00 ? 163 ASN A CB   1  
ATOM 2531  C CG   . ASN A 1 163 ? 60.680  67.050  74.440 1.00 0.00 ? 163 ASN A CG   1  
ATOM 2532  O OD1  . ASN A 1 163 ? 60.510  66.400  75.470 1.00 0.00 ? 163 ASN A OD1  1  
ATOM 2533  N ND2  . ASN A 1 163 ? 61.930  67.260  73.940 1.00 0.00 ? 163 ASN A ND2  1  
ATOM 2534  H H    . ASN A 1 163 ? 57.400  66.220  73.470 1.00 0.00 ? 163 ASN A H    1  
ATOM 2535  H HA   . ASN A 1 163 ? 58.440  68.230  75.380 1.00 0.00 ? 163 ASN A HA   1  
ATOM 2536  H HB2  . ASN A 1 163 ? 59.410  67.050  72.730 1.00 0.00 ? 163 ASN A HB2  1  
ATOM 2537  H HB3  . ASN A 1 163 ? 59.990  68.660  73.210 1.00 0.00 ? 163 ASN A HB3  1  
ATOM 2538  H HD21 . ASN A 1 163 ? 62.020  67.820  73.120 1.00 0.00 ? 163 ASN A HD21 1  
ATOM 2539  H HD22 . ASN A 1 163 ? 62.710  66.760  74.300 1.00 0.00 ? 163 ASN A HD22 1  
ATOM 2540  N N    . ALA A 1 164 ? 56.260  68.850  73.230 1.00 0.00 ? 164 ALA A N    1  
ATOM 2541  C CA   . ALA A 1 164 ? 55.420  69.880  72.640 1.00 0.00 ? 164 ALA A CA   1  
ATOM 2542  C C    . ALA A 1 164 ? 55.130  71.040  73.600 1.00 0.00 ? 164 ALA A C    1  
ATOM 2543  O O    . ALA A 1 164 ? 54.920  70.800  74.790 1.00 0.00 ? 164 ALA A O    1  
ATOM 2544  C CB   . ALA A 1 164 ? 54.090  69.280  72.130 1.00 0.00 ? 164 ALA A CB   1  
ATOM 2545  H H    . ALA A 1 164 ? 55.850  67.950  73.350 1.00 0.00 ? 164 ALA A H    1  
ATOM 2546  H HA   . ALA A 1 164 ? 55.970  70.240  71.790 1.00 0.00 ? 164 ALA A HA   1  
ATOM 2547  H HB1  . ALA A 1 164 ? 53.500  70.050  71.590 1.00 0.00 ? 164 ALA A HB1  1  
ATOM 2548  H HB2  . ALA A 1 164 ? 54.290  68.440  71.440 1.00 0.00 ? 164 ALA A HB2  1  
ATOM 2549  H HB3  . ALA A 1 164 ? 53.480  68.910  72.980 1.00 0.00 ? 164 ALA A HB3  1  
ATOM 2550  N N    . PRO A 1 165 ? 55.100  72.310  73.180 1.00 0.00 ? 165 PRO A N    1  
ATOM 2551  C CA   . PRO A 1 165 ? 54.610  73.440  73.960 1.00 0.00 ? 165 PRO A CA   1  
ATOM 2552  C C    . PRO A 1 165 ? 53.300  73.230  74.710 1.00 0.00 ? 165 PRO A C    1  
ATOM 2553  O O    . PRO A 1 165 ? 52.360  72.660  74.170 1.00 0.00 ? 165 PRO A O    1  
ATOM 2554  C CB   . PRO A 1 165 ? 54.560  74.600  72.960 1.00 0.00 ? 165 PRO A CB   1  
ATOM 2555  C CG   . PRO A 1 165 ? 55.640  74.250  71.940 1.00 0.00 ? 165 PRO A CG   1  
ATOM 2556  C CD   . PRO A 1 165 ? 55.530  72.730  71.840 1.00 0.00 ? 165 PRO A CD   1  
ATOM 2557  H HA   . PRO A 1 165 ? 55.360  73.600  74.730 1.00 0.00 ? 165 PRO A HA   1  
ATOM 2558  H HB2  . PRO A 1 165 ? 53.570  74.630  72.450 1.00 0.00 ? 165 PRO A HB2  1  
ATOM 2559  H HB3  . PRO A 1 165 ? 54.740  75.580  73.450 1.00 0.00 ? 165 PRO A HB3  1  
ATOM 2560  H HG2  . PRO A 1 165 ? 55.500  74.760  70.960 1.00 0.00 ? 165 PRO A HG2  1  
ATOM 2561  H HG3  . PRO A 1 165 ? 56.640  74.510  72.360 1.00 0.00 ? 165 PRO A HG3  1  
ATOM 2562  H HD2  . PRO A 1 165 ? 54.740  72.450  71.110 1.00 0.00 ? 165 PRO A HD2  1  
ATOM 2563  H HD3  . PRO A 1 165 ? 56.500  72.280  71.560 1.00 0.00 ? 165 PRO A HD3  1  
ATOM 2564  N N    . ASN A 1 166 ? 53.200  73.720  75.960 1.00 0.00 ? 166 ASN A N    1  
ATOM 2565  C CA   . ASN A 1 166 ? 52.110  73.430  76.870 1.00 0.00 ? 166 ASN A CA   1  
ATOM 2566  C C    . ASN A 1 166 ? 50.840  74.250  76.640 1.00 0.00 ? 166 ASN A C    1  
ATOM 2567  O O    . ASN A 1 166 ? 50.330  74.880  77.560 1.00 0.00 ? 166 ASN A O    1  
ATOM 2568  C CB   . ASN A 1 166 ? 52.570  73.660  78.340 1.00 0.00 ? 166 ASN A CB   1  
ATOM 2569  C CG   . ASN A 1 166 ? 53.660  72.660  78.680 1.00 0.00 ? 166 ASN A CG   1  
ATOM 2570  O OD1  . ASN A 1 166 ? 53.390  71.460  78.710 1.00 0.00 ? 166 ASN A OD1  1  
ATOM 2571  N ND2  . ASN A 1 166 ? 54.900  73.130  78.960 1.00 0.00 ? 166 ASN A ND2  1  
ATOM 2572  H H    . ASN A 1 166 ? 53.970  74.230  76.340 1.00 0.00 ? 166 ASN A H    1  
ATOM 2573  H HA   . ASN A 1 166 ? 51.820  72.390  76.740 1.00 0.00 ? 166 ASN A HA   1  
ATOM 2574  H HB2  . ASN A 1 166 ? 52.920  74.700  78.470 1.00 0.00 ? 166 ASN A HB2  1  
ATOM 2575  H HB3  . ASN A 1 166 ? 51.740  73.470  79.050 1.00 0.00 ? 166 ASN A HB3  1  
ATOM 2576  H HD21 . ASN A 1 166 ? 55.060  74.100  79.050 1.00 0.00 ? 166 ASN A HD21 1  
ATOM 2577  H HD22 . ASN A 1 166 ? 55.630  72.450  79.080 1.00 0.00 ? 166 ASN A HD22 1  
ATOM 2578  N N    . GLY A 1 167 ? 50.280  74.250  75.410 1.00 0.00 ? 167 GLY A N    1  
ATOM 2579  C CA   . GLY A 1 167 ? 49.100  75.050  75.050 1.00 0.00 ? 167 GLY A CA   1  
ATOM 2580  C C    . GLY A 1 167 ? 47.860  74.780  75.860 1.00 0.00 ? 167 GLY A C    1  
ATOM 2581  O O    . GLY A 1 167 ? 47.070  75.680  76.130 1.00 0.00 ? 167 GLY A O    1  
ATOM 2582  H H    . GLY A 1 167 ? 50.730  73.720  74.690 1.00 0.00 ? 167 GLY A H    1  
ATOM 2583  H HA2  . GLY A 1 167 ? 49.340  76.090  75.210 1.00 0.00 ? 167 GLY A HA2  1  
ATOM 2584  H HA3  . GLY A 1 167 ? 48.860  74.840  74.020 1.00 0.00 ? 167 GLY A HA3  1  
ATOM 2585  N N    . ALA A 1 168 ? 47.660  73.520  76.280 1.00 0.00 ? 168 ALA A N    1  
ATOM 2586  C CA   . ALA A 1 168 ? 46.550  73.110  77.110 1.00 0.00 ? 168 ALA A CA   1  
ATOM 2587  C C    . ALA A 1 168 ? 46.960  72.930  78.580 1.00 0.00 ? 168 ALA A C    1  
ATOM 2588  O O    . ALA A 1 168 ? 46.190  72.430  79.390 1.00 0.00 ? 168 ALA A O    1  
ATOM 2589  C CB   . ALA A 1 168 ? 46.000  71.770  76.560 1.00 0.00 ? 168 ALA A CB   1  
ATOM 2590  H H    . ALA A 1 168 ? 48.290  72.810  76.000 1.00 0.00 ? 168 ALA A H    1  
ATOM 2591  H HA   . ALA A 1 168 ? 45.760  73.850  77.090 1.00 0.00 ? 168 ALA A HA   1  
ATOM 2592  H HB1  . ALA A 1 168 ? 45.130  71.420  77.150 1.00 0.00 ? 168 ALA A HB1  1  
ATOM 2593  H HB2  . ALA A 1 168 ? 45.670  71.910  75.510 1.00 0.00 ? 168 ALA A HB2  1  
ATOM 2594  H HB3  . ALA A 1 168 ? 46.790  70.990  76.570 1.00 0.00 ? 168 ALA A HB3  1  
ATOM 2595  N N    . VAL A 1 169 ? 48.190  73.360  78.930 1.00 0.00 ? 169 VAL A N    1  
ATOM 2596  C CA   . VAL A 1 169 ? 48.770  73.290  80.270 1.00 0.00 ? 169 VAL A CA   1  
ATOM 2597  C C    . VAL A 1 169 ? 48.880  71.860  80.830 1.00 0.00 ? 169 VAL A C    1  
ATOM 2598  O O    . VAL A 1 169 ? 48.600  71.560  81.990 1.00 0.00 ? 169 VAL A O    1  
ATOM 2599  C CB   . VAL A 1 169 ? 48.190  74.320  81.240 1.00 0.00 ? 169 VAL A CB   1  
ATOM 2600  C CG1  . VAL A 1 169 ? 49.120  74.520  82.460 1.00 0.00 ? 169 VAL A CG1  1  
ATOM 2601  C CG2  . VAL A 1 169 ? 48.030  75.670  80.520 1.00 0.00 ? 169 VAL A CG2  1  
ATOM 2602  H H    . VAL A 1 169 ? 48.710  73.900  78.270 1.00 0.00 ? 169 VAL A H    1  
ATOM 2603  H HA   . VAL A 1 169 ? 49.790  73.600  80.130 1.00 0.00 ? 169 VAL A HA   1  
ATOM 2604  H HB   . VAL A 1 169 ? 47.180  73.980  81.590 1.00 0.00 ? 169 VAL A HB   1  
ATOM 2605  H HG11 . VAL A 1 169 ? 48.730  75.330  83.100 1.00 0.00 ? 169 VAL A HG11 1  
ATOM 2606  H HG12 . VAL A 1 169 ? 49.200  73.610  83.080 1.00 0.00 ? 169 VAL A HG12 1  
ATOM 2607  H HG13 . VAL A 1 169 ? 50.140  74.810  82.120 1.00 0.00 ? 169 VAL A HG13 1  
ATOM 2608  H HG21 . VAL A 1 169 ? 47.240  75.630  79.730 1.00 0.00 ? 169 VAL A HG21 1  
ATOM 2609  H HG22 . VAL A 1 169 ? 47.730  76.460  81.240 1.00 0.00 ? 169 VAL A HG22 1  
ATOM 2610  H HG23 . VAL A 1 169 ? 48.990  75.980  80.040 1.00 0.00 ? 169 VAL A HG23 1  
ATOM 2611  N N    . THR A 1 170 ? 49.390  70.910  80.010 1.00 0.00 ? 170 THR A N    1  
ATOM 2612  C CA   . THR A 1 170 ? 49.510  69.500  80.380 1.00 0.00 ? 170 THR A CA   1  
ATOM 2613  C C    . THR A 1 170 ? 50.870  69.160  80.970 1.00 0.00 ? 170 THR A C    1  
ATOM 2614  O O    . THR A 1 170 ? 51.140  68.020  81.330 1.00 0.00 ? 170 THR A O    1  
ATOM 2615  C CB   . THR A 1 170 ? 49.280  68.590  79.180 1.00 0.00 ? 170 THR A CB   1  
ATOM 2616  O OG1  . THR A 1 170 ? 50.050  69.010  78.050 1.00 0.00 ? 170 THR A OG1  1  
ATOM 2617  C CG2  . THR A 1 170 ? 47.800  68.670  78.770 1.00 0.00 ? 170 THR A CG2  1  
ATOM 2618  H H    . THR A 1 170 ? 49.560  71.080  79.050 1.00 0.00 ? 170 THR A H    1  
ATOM 2619  H HA   . THR A 1 170 ? 48.780  69.250  81.140 1.00 0.00 ? 170 THR A HA   1  
ATOM 2620  H HB   . THR A 1 170 ? 49.510  67.520  79.430 1.00 0.00 ? 170 THR A HB   1  
ATOM 2621  H HG1  . THR A 1 170 ? 50.430  68.190  77.690 1.00 0.00 ? 170 THR A HG1  1  
ATOM 2622  H HG21 . THR A 1 170 ? 47.540  69.700  78.460 1.00 0.00 ? 170 THR A HG21 1  
ATOM 2623  H HG22 . THR A 1 170 ? 47.590  67.980  77.930 1.00 0.00 ? 170 THR A HG22 1  
ATOM 2624  H HG23 . THR A 1 170 ? 47.160  68.390  79.630 1.00 0.00 ? 170 THR A HG23 1  
ATOM 2625  N N    . THR A 1 171 ? 51.750  70.180  81.110 1.00 0.00 ? 171 THR A N    1  
ATOM 2626  C CA   . THR A 1 171 ? 53.110  70.120  81.650 1.00 0.00 ? 171 THR A CA   1  
ATOM 2627  C C    . THR A 1 171 ? 53.990  69.020  81.080 1.00 0.00 ? 171 THR A C    1  
ATOM 2628  O O    . THR A 1 171 ? 54.420  68.100  81.780 1.00 0.00 ? 171 THR A O    1  
ATOM 2629  C CB   . THR A 1 171 ? 53.230  70.240  83.170 1.00 0.00 ? 171 THR A CB   1  
ATOM 2630  O OG1  . THR A 1 171 ? 52.380  71.280  83.660 1.00 0.00 ? 171 THR A OG1  1  
ATOM 2631  C CG2  . THR A 1 171 ? 54.670  70.590  83.580 1.00 0.00 ? 171 THR A CG2  1  
ATOM 2632  H H    . THR A 1 171 ? 51.450  71.070  80.770 1.00 0.00 ? 171 THR A H    1  
ATOM 2633  H HA   . THR A 1 171 ? 53.570  71.030  81.290 1.00 0.00 ? 171 THR A HA   1  
ATOM 2634  H HB   . THR A 1 171 ? 52.920  69.290  83.670 1.00 0.00 ? 171 THR A HB   1  
ATOM 2635  H HG1  . THR A 1 171 ? 51.480  71.000  83.460 1.00 0.00 ? 171 THR A HG1  1  
ATOM 2636  H HG21 . THR A 1 171 ? 55.030  71.490  83.040 1.00 0.00 ? 171 THR A HG21 1  
ATOM 2637  H HG22 . THR A 1 171 ? 54.720  70.810  84.670 1.00 0.00 ? 171 THR A HG22 1  
ATOM 2638  H HG23 . THR A 1 171 ? 55.370  69.750  83.380 1.00 0.00 ? 171 THR A HG23 1  
ATOM 2639  N N    . TYR A 1 172 ? 54.260  69.090  79.760 1.00 0.00 ? 172 TYR A N    1  
ATOM 2640  C CA   . TYR A 1 172 ? 55.130  68.200  79.010 1.00 0.00 ? 172 TYR A CA   1  
ATOM 2641  C C    . TYR A 1 172 ? 54.690  66.740  78.980 1.00 0.00 ? 172 TYR A C    1  
ATOM 2642  O O    . TYR A 1 172 ? 55.490  65.810  78.950 1.00 0.00 ? 172 TYR A O    1  
ATOM 2643  C CB   . TYR A 1 172 ? 56.630  68.360  79.380 1.00 0.00 ? 172 TYR A CB   1  
ATOM 2644  C CG   . TYR A 1 172 ? 57.120  69.750  79.060 1.00 0.00 ? 172 TYR A CG   1  
ATOM 2645  C CD1  . TYR A 1 172 ? 57.320  70.130  77.720 1.00 0.00 ? 172 TYR A CD1  1  
ATOM 2646  C CD2  . TYR A 1 172 ? 57.460  70.660  80.070 1.00 0.00 ? 172 TYR A CD2  1  
ATOM 2647  C CE1  . TYR A 1 172 ? 57.860  71.380  77.400 1.00 0.00 ? 172 TYR A CE1  1  
ATOM 2648  C CE2  . TYR A 1 172 ? 58.020  71.910  79.760 1.00 0.00 ? 172 TYR A CE2  1  
ATOM 2649  C CZ   . TYR A 1 172 ? 58.230  72.270  78.420 1.00 0.00 ? 172 TYR A CZ   1  
ATOM 2650  O OH   . TYR A 1 172 ? 58.810  73.510  78.090 1.00 0.00 ? 172 TYR A OH   1  
ATOM 2651  H H    . TYR A 1 172 ? 53.880  69.870  79.240 1.00 0.00 ? 172 TYR A H    1  
ATOM 2652  H HA   . TYR A 1 172 ? 55.030  68.510  77.980 1.00 0.00 ? 172 TYR A HA   1  
ATOM 2653  H HB2  . TYR A 1 172 ? 56.790  68.140  80.460 1.00 0.00 ? 172 TYR A HB2  1  
ATOM 2654  H HB3  . TYR A 1 172 ? 57.250  67.650  78.800 1.00 0.00 ? 172 TYR A HB3  1  
ATOM 2655  H HD1  . TYR A 1 172 ? 57.070  69.440  76.920 1.00 0.00 ? 172 TYR A HD1  1  
ATOM 2656  H HD2  . TYR A 1 172 ? 57.300  70.370  81.100 1.00 0.00 ? 172 TYR A HD2  1  
ATOM 2657  H HE1  . TYR A 1 172 ? 58.020  71.650  76.370 1.00 0.00 ? 172 TYR A HE1  1  
ATOM 2658  H HE2  . TYR A 1 172 ? 58.300  72.570  80.560 1.00 0.00 ? 172 TYR A HE2  1  
ATOM 2659  H HH   . TYR A 1 172 ? 59.020  73.980  78.910 1.00 0.00 ? 172 TYR A HH   1  
ATOM 2660  N N    . ASN A 1 173 ? 53.370  66.520  78.920 1.00 0.00 ? 173 ASN A N    1  
ATOM 2661  C CA   . ASN A 1 173 ? 52.730  65.220  78.820 1.00 0.00 ? 173 ASN A CA   1  
ATOM 2662  C C    . ASN A 1 173 ? 51.530  65.390  77.910 1.00 0.00 ? 173 ASN A C    1  
ATOM 2663  O O    . ASN A 1 173 ? 51.090  66.500  77.610 1.00 0.00 ? 173 ASN A O    1  
ATOM 2664  C CB   . ASN A 1 173 ? 52.260  64.690  80.200 1.00 0.00 ? 173 ASN A CB   1  
ATOM 2665  C CG   . ASN A 1 173 ? 53.440  64.280  81.080 1.00 0.00 ? 173 ASN A CG   1  
ATOM 2666  O OD1  . ASN A 1 173 ? 53.830  63.110  81.080 1.00 0.00 ? 173 ASN A OD1  1  
ATOM 2667  N ND2  . ASN A 1 173 ? 53.980  65.200  81.910 1.00 0.00 ? 173 ASN A ND2  1  
ATOM 2668  H H    . ASN A 1 173 ? 52.740  67.290  78.940 1.00 0.00 ? 173 ASN A H    1  
ATOM 2669  H HA   . ASN A 1 173 ? 53.410  64.520  78.350 1.00 0.00 ? 173 ASN A HA   1  
ATOM 2670  H HB2  . ASN A 1 173 ? 51.640  65.440  80.730 1.00 0.00 ? 173 ASN A HB2  1  
ATOM 2671  H HB3  . ASN A 1 173 ? 51.660  63.760  80.070 1.00 0.00 ? 173 ASN A HB3  1  
ATOM 2672  H HD21 . ASN A 1 173 ? 53.730  66.170  81.840 1.00 0.00 ? 173 ASN A HD21 1  
ATOM 2673  H HD22 . ASN A 1 173 ? 54.770  64.920  82.440 1.00 0.00 ? 173 ASN A HD22 1  
ATOM 2674  N N    . THR A 1 174 ? 50.960  64.290  77.390 1.00 0.00 ? 174 THR A N    1  
ATOM 2675  C CA   . THR A 1 174 ? 49.770  64.330  76.550 1.00 0.00 ? 174 THR A CA   1  
ATOM 2676  C C    . THR A 1 174 ? 48.470  64.440  77.340 1.00 0.00 ? 174 THR A C    1  
ATOM 2677  O O    . THR A 1 174 ? 48.330  63.860  78.410 1.00 0.00 ? 174 THR A O    1  
ATOM 2678  C CB   . THR A 1 174 ? 49.660  63.100  75.650 1.00 0.00 ? 174 THR A CB   1  
ATOM 2679  O OG1  . THR A 1 174 ? 49.670  61.910  76.430 1.00 0.00 ? 174 THR A OG1  1  
ATOM 2680  C CG2  . THR A 1 174 ? 50.870  63.050  74.720 1.00 0.00 ? 174 THR A CG2  1  
ATOM 2681  H H    . THR A 1 174 ? 51.380  63.380  77.550 1.00 0.00 ? 174 THR A H    1  
ATOM 2682  H HA   . THR A 1 174 ? 49.830  65.200  75.910 1.00 0.00 ? 174 THR A HA   1  
ATOM 2683  H HB   . THR A 1 174 ? 48.730  63.140  75.030 1.00 0.00 ? 174 THR A HB   1  
ATOM 2684  H HG1  . THR A 1 174 ? 48.960  62.030  77.070 1.00 0.00 ? 174 THR A HG1  1  
ATOM 2685  H HG21 . THR A 1 174 ? 51.820  62.940  75.300 1.00 0.00 ? 174 THR A HG21 1  
ATOM 2686  H HG22 . THR A 1 174 ? 50.790  62.180  74.040 1.00 0.00 ? 174 THR A HG22 1  
ATOM 2687  H HG23 . THR A 1 174 ? 50.940  63.980  74.100 1.00 0.00 ? 174 THR A HG23 1  
ATOM 2688  N N    . ASP A 1 175 ? 47.440  65.130  76.780 1.00 0.00 ? 175 ASP A N    1  
ATOM 2689  C CA   . ASP A 1 175 ? 46.070  65.110  77.310 1.00 0.00 ? 175 ASP A CA   1  
ATOM 2690  C C    . ASP A 1 175 ? 45.470  63.690  77.310 1.00 0.00 ? 175 ASP A C    1  
ATOM 2691  O O    . ASP A 1 175 ? 45.760  62.900  76.400 1.00 0.00 ? 175 ASP A O    1  
ATOM 2692  C CB   . ASP A 1 175 ? 45.140  66.090  76.500 1.00 0.00 ? 175 ASP A CB   1  
ATOM 2693  C CG   . ASP A 1 175 ? 43.690  66.180  76.990 1.00 0.00 ? 175 ASP A CG   1  
ATOM 2694  O OD1  . ASP A 1 175 ? 43.420  66.610  78.120 1.00 0.00 ? 175 ASP A OD1  1  
ATOM 2695  O OD2  . ASP A 1 175 ? 42.780  65.790  76.220 1.00 0.00 ? 175 ASP A OD2  1  
ATOM 2696  H H    . ASP A 1 175 ? 47.550  65.580  75.910 1.00 0.00 ? 175 ASP A H    1  
ATOM 2697  H HA   . ASP A 1 175 ? 46.140  65.480  78.320 1.00 0.00 ? 175 ASP A HA   1  
ATOM 2698  H HB2  . ASP A 1 175 ? 45.570  67.110  76.530 1.00 0.00 ? 175 ASP A HB2  1  
ATOM 2699  H HB3  . ASP A 1 175 ? 45.130  65.740  75.450 1.00 0.00 ? 175 ASP A HB3  1  
ATOM 2700  N N    . PRO A 1 176 ? 44.630  63.300  78.260 1.00 0.00 ? 176 PRO A N    1  
ATOM 2701  C CA   . PRO A 1 176 ? 43.820  62.090  78.190 1.00 0.00 ? 176 PRO A CA   1  
ATOM 2702  C C    . PRO A 1 176 ? 42.970  61.900  76.940 1.00 0.00 ? 176 PRO A C    1  
ATOM 2703  O O    . PRO A 1 176 ? 42.590  60.770  76.640 1.00 0.00 ? 176 PRO A O    1  
ATOM 2704  C CB   . PRO A 1 176 ? 42.970  62.180  79.470 1.00 0.00 ? 176 PRO A CB   1  
ATOM 2705  C CG   . PRO A 1 176 ? 43.910  62.850  80.480 1.00 0.00 ? 176 PRO A CG   1  
ATOM 2706  C CD   . PRO A 1 176 ? 44.630  63.880  79.610 1.00 0.00 ? 176 PRO A CD   1  
ATOM 2707  H HA   . PRO A 1 176 ? 44.510  61.260  78.200 1.00 0.00 ? 176 PRO A HA   1  
ATOM 2708  H HB2  . PRO A 1 176 ? 42.080  62.830  79.310 1.00 0.00 ? 176 PRO A HB2  1  
ATOM 2709  H HB3  . PRO A 1 176 ? 42.630  61.180  79.810 1.00 0.00 ? 176 PRO A HB3  1  
ATOM 2710  H HG2  . PRO A 1 176 ? 43.380  63.320  81.330 1.00 0.00 ? 176 PRO A HG2  1  
ATOM 2711  H HG3  . PRO A 1 176 ? 44.640  62.110  80.860 1.00 0.00 ? 176 PRO A HG3  1  
ATOM 2712  H HD2  . PRO A 1 176 ? 44.070  64.840  79.600 1.00 0.00 ? 176 PRO A HD2  1  
ATOM 2713  H HD3  . PRO A 1 176 ? 45.670  64.060  79.980 1.00 0.00 ? 176 PRO A HD3  1  
ATOM 2714  N N    . LYS A 1 177 ? 42.590  62.970  76.210 1.00 0.00 ? 177 LYS A N    1  
ATOM 2715  C CA   . LYS A 1 177 ? 41.670  62.870  75.090 1.00 0.00 ? 177 LYS A CA   1  
ATOM 2716  C C    . LYS A 1 177 ? 42.340  63.370  73.820 1.00 0.00 ? 177 LYS A C    1  
ATOM 2717  O O    . LYS A 1 177 ? 42.200  62.780  72.750 1.00 0.00 ? 177 LYS A O    1  
ATOM 2718  C CB   . LYS A 1 177 ? 40.410  63.740  75.350 1.00 0.00 ? 177 LYS A CB   1  
ATOM 2719  C CG   . LYS A 1 177 ? 39.740  63.460  76.710 1.00 0.00 ? 177 LYS A CG   1  
ATOM 2720  C CD   . LYS A 1 177 ? 38.700  64.520  77.120 1.00 0.00 ? 177 LYS A CD   1  
ATOM 2721  C CE   . LYS A 1 177 ? 39.180  66.000  77.050 1.00 0.00 ? 177 LYS A CE   1  
ATOM 2722  N NZ   . LYS A 1 177 ? 40.540  66.230  77.630 1.00 0.00 ? 177 LYS A NZ   1  
ATOM 2723  H H    . LYS A 1 177 ? 42.880  63.900  76.460 1.00 0.00 ? 177 LYS A H    1  
ATOM 2724  H HA   . LYS A 1 177 ? 41.380  61.850  74.920 1.00 0.00 ? 177 LYS A HA   1  
ATOM 2725  H HB2  . LYS A 1 177 ? 40.710  64.810  75.300 1.00 0.00 ? 177 LYS A HB2  1  
ATOM 2726  H HB3  . LYS A 1 177 ? 39.670  63.570  74.540 1.00 0.00 ? 177 LYS A HB3  1  
ATOM 2727  H HG2  . LYS A 1 177 ? 39.260  62.450  76.670 1.00 0.00 ? 177 LYS A HG2  1  
ATOM 2728  H HG3  . LYS A 1 177 ? 40.500  63.410  77.520 1.00 0.00 ? 177 LYS A HG3  1  
ATOM 2729  H HD2  . LYS A 1 177 ? 37.820  64.410  76.450 1.00 0.00 ? 177 LYS A HD2  1  
ATOM 2730  H HD3  . LYS A 1 177 ? 38.340  64.290  78.150 1.00 0.00 ? 177 LYS A HD3  1  
ATOM 2731  H HE2  . LYS A 1 177 ? 39.210  66.330  75.990 1.00 0.00 ? 177 LYS A HE2  1  
ATOM 2732  H HE3  . LYS A 1 177 ? 38.460  66.640  77.600 1.00 0.00 ? 177 LYS A HE3  1  
ATOM 2733  H HZ1  . LYS A 1 177 ? 40.780  67.240  77.660 1.00 0.00 ? 177 LYS A HZ1  1  
ATOM 2734  H HZ2  . LYS A 1 177 ? 40.620  65.850  78.590 1.00 0.00 ? 177 LYS A HZ2  1  
ATOM 2735  H HZ3  . LYS A 1 177 ? 41.320  65.800  77.050 1.00 0.00 ? 177 LYS A HZ3  1  
ATOM 2736  N N    . THR A 1 178 ? 43.130  64.460  73.880 1.00 0.00 ? 178 THR A N    1  
ATOM 2737  C CA   . THR A 1 178 ? 43.860  64.990  72.730 1.00 0.00 ? 178 THR A CA   1  
ATOM 2738  C C    . THR A 1 178 ? 45.150  64.220  72.530 1.00 0.00 ? 178 THR A C    1  
ATOM 2739  O O    . THR A 1 178 ? 46.240  64.670  72.860 1.00 0.00 ? 178 THR A O    1  
ATOM 2740  C CB   . THR A 1 178 ? 44.150  66.480  72.780 1.00 0.00 ? 178 THR A CB   1  
ATOM 2741  O OG1  . THR A 1 178 ? 42.950  67.170  73.090 1.00 0.00 ? 178 THR A OG1  1  
ATOM 2742  C CG2  . THR A 1 178 ? 44.640  67.000  71.410 1.00 0.00 ? 178 THR A CG2  1  
ATOM 2743  H H    . THR A 1 178 ? 43.190  64.960  74.760 1.00 0.00 ? 178 THR A H    1  
ATOM 2744  H HA   . THR A 1 178 ? 43.250  64.830  71.850 1.00 0.00 ? 178 THR A HA   1  
ATOM 2745  H HB   . THR A 1 178 ? 44.900  66.720  73.560 1.00 0.00 ? 178 THR A HB   1  
ATOM 2746  H HG1  . THR A 1 178 ? 42.680  66.850  73.960 1.00 0.00 ? 178 THR A HG1  1  
ATOM 2747  H HG21 . THR A 1 178 ? 43.880  66.840  70.630 1.00 0.00 ? 178 THR A HG21 1  
ATOM 2748  H HG22 . THR A 1 178 ? 44.820  68.100  71.490 1.00 0.00 ? 178 THR A HG22 1  
ATOM 2749  H HG23 . THR A 1 178 ? 45.590  66.520  71.110 1.00 0.00 ? 178 THR A HG23 1  
ATOM 2750  N N    . GLN A 1 179 ? 45.030  63.010  71.980 1.00 0.00 ? 179 GLN A N    1  
ATOM 2751  C CA   . GLN A 1 179 ? 46.130  62.080  71.920 1.00 0.00 ? 179 GLN A CA   1  
ATOM 2752  C C    . GLN A 1 179 ? 46.040  61.210  70.680 1.00 0.00 ? 179 GLN A C    1  
ATOM 2753  O O    . GLN A 1 179 ? 46.330  60.020  70.690 1.00 0.00 ? 179 GLN A O    1  
ATOM 2754  C CB   . GLN A 1 179 ? 46.200  61.220  73.210 1.00 0.00 ? 179 GLN A CB   1  
ATOM 2755  C CG   . GLN A 1 179 ? 44.960  60.350  73.510 1.00 0.00 ? 179 GLN A CG   1  
ATOM 2756  C CD   . GLN A 1 179 ? 45.310  59.330  74.580 1.00 0.00 ? 179 GLN A CD   1  
ATOM 2757  O OE1  . GLN A 1 179 ? 45.340  58.110  74.360 1.00 0.00 ? 179 GLN A OE1  1  
ATOM 2758  N NE2  . GLN A 1 179 ? 45.670  59.850  75.780 1.00 0.00 ? 179 GLN A NE2  1  
ATOM 2759  H H    . GLN A 1 179 ? 44.110  62.640  71.810 1.00 0.00 ? 179 GLN A H    1  
ATOM 2760  H HA   . GLN A 1 179 ? 47.060  62.630  71.830 1.00 0.00 ? 179 GLN A HA   1  
ATOM 2761  H HB2  . GLN A 1 179 ? 47.100  60.580  73.150 1.00 0.00 ? 179 GLN A HB2  1  
ATOM 2762  H HB3  . GLN A 1 179 ? 46.360  61.920  74.060 1.00 0.00 ? 179 GLN A HB3  1  
ATOM 2763  H HG2  . GLN A 1 179 ? 44.100  60.960  73.860 1.00 0.00 ? 179 GLN A HG2  1  
ATOM 2764  H HG3  . GLN A 1 179 ? 44.630  59.780  72.620 1.00 0.00 ? 179 GLN A HG3  1  
ATOM 2765  H HE21 . GLN A 1 179 ? 45.670  60.840  75.900 1.00 0.00 ? 179 GLN A HE21 1  
ATOM 2766  H HE22 . GLN A 1 179 ? 46.130  59.220  76.410 1.00 0.00 ? 179 GLN A HE22 1  
ATOM 2767  N N    . ASN A 1 180 ? 45.720  61.840  69.530 1.00 0.00 ? 180 ASN A N    1  
ATOM 2768  C CA   . ASN A 1 180 ? 45.500  61.200  68.230 1.00 0.00 ? 180 ASN A CA   1  
ATOM 2769  C C    . ASN A 1 180 ? 46.610  60.270  67.750 1.00 0.00 ? 180 ASN A C    1  
ATOM 2770  O O    . ASN A 1 180 ? 46.360  59.230  67.150 1.00 0.00 ? 180 ASN A O    1  
ATOM 2771  C CB   . ASN A 1 180 ? 45.330  62.280  67.120 1.00 0.00 ? 180 ASN A CB   1  
ATOM 2772  C CG   . ASN A 1 180 ? 44.080  63.120  67.340 1.00 0.00 ? 180 ASN A CG   1  
ATOM 2773  O OD1  . ASN A 1 180 ? 43.020  62.850  66.790 1.00 0.00 ? 180 ASN A OD1  1  
ATOM 2774  N ND2  . ASN A 1 180 ? 44.220  64.250  68.080 1.00 0.00 ? 180 ASN A ND2  1  
ATOM 2775  H H    . ASN A 1 180 ? 45.470  62.800  69.590 1.00 0.00 ? 180 ASN A H    1  
ATOM 2776  H HA   . ASN A 1 180 ? 44.600  60.600  68.300 1.00 0.00 ? 180 ASN A HA   1  
ATOM 2777  H HB2  . ASN A 1 180 ? 46.230  62.930  67.060 1.00 0.00 ? 180 ASN A HB2  1  
ATOM 2778  H HB3  . ASN A 1 180 ? 45.190  61.780  66.130 1.00 0.00 ? 180 ASN A HB3  1  
ATOM 2779  H HD21 . ASN A 1 180 ? 45.120  64.600  68.310 1.00 0.00 ? 180 ASN A HD21 1  
ATOM 2780  H HD22 . ASN A 1 180 ? 43.390  64.780  68.200 1.00 0.00 ? 180 ASN A HD22 1  
ATOM 2781  N N    . ASP A 1 181 ? 47.880  60.640  68.000 1.00 0.00 ? 181 ASP A N    1  
ATOM 2782  C CA   . ASP A 1 181 ? 49.040  59.850  67.660 1.00 0.00 ? 181 ASP A CA   1  
ATOM 2783  C C    . ASP A 1 181 ? 49.230  58.650  68.580 1.00 0.00 ? 181 ASP A C    1  
ATOM 2784  O O    . ASP A 1 181 ? 50.000  57.750  68.260 1.00 0.00 ? 181 ASP A O    1  
ATOM 2785  C CB   . ASP A 1 181 ? 50.320  60.730  67.780 1.00 0.00 ? 181 ASP A CB   1  
ATOM 2786  C CG   . ASP A 1 181 ? 50.210  61.940  66.890 1.00 0.00 ? 181 ASP A CG   1  
ATOM 2787  O OD1  . ASP A 1 181 ? 49.990  61.750  65.670 1.00 0.00 ? 181 ASP A OD1  1  
ATOM 2788  O OD2  . ASP A 1 181 ? 50.300  63.090  67.390 1.00 0.00 ? 181 ASP A OD2  1  
ATOM 2789  H H    . ASP A 1 181 ? 48.070  61.520  68.420 1.00 0.00 ? 181 ASP A H    1  
ATOM 2790  H HA   . ASP A 1 181 ? 48.940  59.480  66.650 1.00 0.00 ? 181 ASP A HA   1  
ATOM 2791  H HB2  . ASP A 1 181 ? 50.460  61.070  68.830 1.00 0.00 ? 181 ASP A HB2  1  
ATOM 2792  H HB3  . ASP A 1 181 ? 51.210  60.150  67.470 1.00 0.00 ? 181 ASP A HB3  1  
ATOM 2793  N N    . TYR A 1 182 ? 48.570  58.610  69.750 1.00 0.00 ? 182 TYR A N    1  
ATOM 2794  C CA   . TYR A 1 182 ? 48.860  57.640  70.800 1.00 0.00 ? 182 TYR A CA   1  
ATOM 2795  C C    . TYR A 1 182 ? 47.700  56.700  71.100 1.00 0.00 ? 182 TYR A C    1  
ATOM 2796  O O    . TYR A 1 182 ? 47.910  55.650  71.700 1.00 0.00 ? 182 TYR A O    1  
ATOM 2797  C CB   . TYR A 1 182 ? 49.230  58.390  72.120 1.00 0.00 ? 182 TYR A CB   1  
ATOM 2798  C CG   . TYR A 1 182 ? 50.340  59.370  71.880 1.00 0.00 ? 182 TYR A CG   1  
ATOM 2799  C CD1  . TYR A 1 182 ? 51.680  58.940  71.910 1.00 0.00 ? 182 TYR A CD1  1  
ATOM 2800  C CD2  . TYR A 1 182 ? 50.070  60.720  71.610 1.00 0.00 ? 182 TYR A CD2  1  
ATOM 2801  C CE1  . TYR A 1 182 ? 52.720  59.840  71.670 1.00 0.00 ? 182 TYR A CE1  1  
ATOM 2802  C CE2  . TYR A 1 182 ? 51.120  61.620  71.320 1.00 0.00 ? 182 TYR A CE2  1  
ATOM 2803  C CZ   . TYR A 1 182 ? 52.440  61.170  71.350 1.00 0.00 ? 182 TYR A CZ   1  
ATOM 2804  O OH   . TYR A 1 182 ? 53.500  62.060  71.060 1.00 0.00 ? 182 TYR A OH   1  
ATOM 2805  H H    . TYR A 1 182 ? 47.880  59.300  69.980 1.00 0.00 ? 182 TYR A H    1  
ATOM 2806  H HA   . TYR A 1 182 ? 49.690  57.010  70.510 1.00 0.00 ? 182 TYR A HA   1  
ATOM 2807  H HB2  . TYR A 1 182 ? 48.340  58.930  72.510 1.00 0.00 ? 182 TYR A HB2  1  
ATOM 2808  H HB3  . TYR A 1 182 ? 49.550  57.660  72.900 1.00 0.00 ? 182 TYR A HB3  1  
ATOM 2809  H HD1  . TYR A 1 182 ? 51.880  57.900  72.140 1.00 0.00 ? 182 TYR A HD1  1  
ATOM 2810  H HD2  . TYR A 1 182 ? 49.050  61.060  71.580 1.00 0.00 ? 182 TYR A HD2  1  
ATOM 2811  H HE1  . TYR A 1 182 ? 53.750  59.510  71.730 1.00 0.00 ? 182 TYR A HE1  1  
ATOM 2812  H HE2  . TYR A 1 182 ? 50.890  62.640  71.050 1.00 0.00 ? 182 TYR A HE2  1  
ATOM 2813  H HH   . TYR A 1 182 ? 53.100  62.930  70.960 1.00 0.00 ? 182 TYR A HH   1  
ATOM 2814  N N    . GLN A 1 183 ? 46.460  57.040  70.700 1.00 0.00 ? 183 GLN A N    1  
ATOM 2815  C CA   . GLN A 1 183 ? 45.280  56.220  70.950 1.00 0.00 ? 183 GLN A CA   1  
ATOM 2816  C C    . GLN A 1 183 ? 45.300  54.800  70.360 1.00 0.00 ? 183 GLN A C    1  
ATOM 2817  O O    . GLN A 1 183 ? 45.750  54.550  69.260 1.00 0.00 ? 183 GLN A O    1  
ATOM 2818  C CB   . GLN A 1 183 ? 43.960  56.970  70.620 1.00 0.00 ? 183 GLN A CB   1  
ATOM 2819  C CG   . GLN A 1 183 ? 43.840  57.510  69.170 1.00 0.00 ? 183 GLN A CG   1  
ATOM 2820  C CD   . GLN A 1 183 ? 42.820  58.650  69.090 1.00 0.00 ? 183 GLN A CD   1  
ATOM 2821  O OE1  . GLN A 1 183 ? 42.850  59.590  69.880 1.00 0.00 ? 183 GLN A OE1  1  
ATOM 2822  N NE2  . GLN A 1 183 ? 41.910  58.620  68.090 1.00 0.00 ? 183 GLN A NE2  1  
ATOM 2823  H H    . GLN A 1 183 ? 46.300  57.920  70.260 1.00 0.00 ? 183 GLN A H    1  
ATOM 2824  H HA   . GLN A 1 183 ? 45.270  56.080  72.030 1.00 0.00 ? 183 GLN A HA   1  
ATOM 2825  H HB2  . GLN A 1 183 ? 43.080  56.340  70.860 1.00 0.00 ? 183 GLN A HB2  1  
ATOM 2826  H HB3  . GLN A 1 183 ? 43.930  57.840  71.330 1.00 0.00 ? 183 GLN A HB3  1  
ATOM 2827  H HG2  . GLN A 1 183 ? 44.810  57.930  68.830 1.00 0.00 ? 183 GLN A HG2  1  
ATOM 2828  H HG3  . GLN A 1 183 ? 43.560  56.680  68.490 1.00 0.00 ? 183 GLN A HG3  1  
ATOM 2829  H HE21 . GLN A 1 183 ? 42.020  57.980  67.330 1.00 0.00 ? 183 GLN A HE21 1  
ATOM 2830  H HE22 . GLN A 1 183 ? 41.270  59.380  68.040 1.00 0.00 ? 183 GLN A HE22 1  
ATOM 2831  N N    . SER A 1 184 ? 44.800  53.810  71.130 1.00 0.00 ? 184 SER A N    1  
ATOM 2832  C CA   . SER A 1 184 ? 44.840  52.390  70.770 1.00 0.00 ? 184 SER A CA   1  
ATOM 2833  C C    . SER A 1 184 ? 44.010  52.020  69.540 1.00 0.00 ? 184 SER A C    1  
ATOM 2834  O O    . SER A 1 184 ? 44.440  51.260  68.680 1.00 0.00 ? 184 SER A O    1  
ATOM 2835  C CB   . SER A 1 184 ? 44.390  51.540  72.000 1.00 0.00 ? 184 SER A CB   1  
ATOM 2836  O OG   . SER A 1 184 ? 44.690  50.140  71.870 1.00 0.00 ? 184 SER A OG   1  
ATOM 2837  H H    . SER A 1 184 ? 44.460  54.030  72.040 1.00 0.00 ? 184 SER A H    1  
ATOM 2838  H HA   . SER A 1 184 ? 45.860  52.140  70.540 1.00 0.00 ? 184 SER A HA   1  
ATOM 2839  H HB2  . SER A 1 184 ? 44.950  51.950  72.870 1.00 0.00 ? 184 SER A HB2  1  
ATOM 2840  H HB3  . SER A 1 184 ? 43.310  51.700  72.190 1.00 0.00 ? 184 SER A HB3  1  
ATOM 2841  H HG   . SER A 1 184 ? 44.050  49.650  72.460 1.00 0.00 ? 184 SER A HG   1  
ATOM 2842  N N    . ASN A 1 185 ? 42.800  52.590  69.410 1.00 0.00 ? 185 ASN A N    1  
ATOM 2843  C CA   . ASN A 1 185 ? 41.920  52.360  68.270 1.00 0.00 ? 185 ASN A CA   1  
ATOM 2844  C C    . ASN A 1 185 ? 41.660  53.710  67.610 1.00 0.00 ? 185 ASN A C    1  
ATOM 2845  O O    . ASN A 1 185 ? 41.550  54.720  68.290 1.00 0.00 ? 185 ASN A O    1  
ATOM 2846  C CB   . ASN A 1 185 ? 40.570  51.680  68.650 1.00 0.00 ? 185 ASN A CB   1  
ATOM 2847  C CG   . ASN A 1 185 ? 40.830  50.480  69.570 1.00 0.00 ? 185 ASN A CG   1  
ATOM 2848  O OD1  . ASN A 1 185 ? 41.190  49.380  69.140 1.00 0.00 ? 185 ASN A OD1  1  
ATOM 2849  N ND2  . ASN A 1 185 ? 40.580  50.690  70.890 1.00 0.00 ? 185 ASN A ND2  1  
ATOM 2850  H H    . ASN A 1 185 ? 42.490  53.270  70.080 1.00 0.00 ? 185 ASN A H    1  
ATOM 2851  H HA   . ASN A 1 185 ? 42.430  51.750  67.540 1.00 0.00 ? 185 ASN A HA   1  
ATOM 2852  H HB2  . ASN A 1 185 ? 39.900  52.400  69.160 1.00 0.00 ? 185 ASN A HB2  1  
ATOM 2853  H HB3  . ASN A 1 185 ? 40.060  51.300  67.740 1.00 0.00 ? 185 ASN A HB3  1  
ATOM 2854  H HD21 . ASN A 1 185 ? 40.170  51.540  71.190 1.00 0.00 ? 185 ASN A HD21 1  
ATOM 2855  H HD22 . ASN A 1 185 ? 41.010  50.130  71.610 1.00 0.00 ? 185 ASN A HD22 1  
ATOM 2856  N N    . SER A 1 186 ? 41.590  53.760  66.260 1.00 0.00 ? 186 SER A N    1  
ATOM 2857  C CA   . SER A 1 186 ? 41.430  54.990  65.490 1.00 0.00 ? 186 SER A CA   1  
ATOM 2858  C C    . SER A 1 186 ? 42.560  56.000  65.660 1.00 0.00 ? 186 SER A C    1  
ATOM 2859  O O    . SER A 1 186 ? 42.370  57.210  65.670 1.00 0.00 ? 186 SER A O    1  
ATOM 2860  C CB   . SER A 1 186 ? 40.040  55.670  65.610 1.00 0.00 ? 186 SER A CB   1  
ATOM 2861  O OG   . SER A 1 186 ? 39.040  54.800  65.080 1.00 0.00 ? 186 SER A OG   1  
ATOM 2862  H H    . SER A 1 186 ? 41.580  52.910  65.730 1.00 0.00 ? 186 SER A H    1  
ATOM 2863  H HA   . SER A 1 186 ? 41.510  54.690  64.450 1.00 0.00 ? 186 SER A HA   1  
ATOM 2864  H HB2  . SER A 1 186 ? 39.830  55.910  66.670 1.00 0.00 ? 186 SER A HB2  1  
ATOM 2865  H HB3  . SER A 1 186 ? 40.020  56.610  65.020 1.00 0.00 ? 186 SER A HB3  1  
ATOM 2866  H HG   . SER A 1 186 ? 38.200  55.270  65.130 1.00 0.00 ? 186 SER A HG   1  
ATOM 2867  N N    . ILE A 1 187 ? 43.790  55.480  65.770 1.00 0.00 ? 187 ILE A N    1  
ATOM 2868  C CA   . ILE A 1 187 ? 45.040  56.210  65.690 1.00 0.00 ? 187 ILE A CA   1  
ATOM 2869  C C    . ILE A 1 187 ? 45.220  56.830  64.310 1.00 0.00 ? 187 ILE A C    1  
ATOM 2870  O O    . ILE A 1 187 ? 44.770  56.270  63.300 1.00 0.00 ? 187 ILE A O    1  
ATOM 2871  C CB   . ILE A 1 187 ? 46.180  55.250  66.050 1.00 0.00 ? 187 ILE A CB   1  
ATOM 2872  C CG1  . ILE A 1 187 ? 47.410  55.980  66.640 1.00 0.00 ? 187 ILE A CG1  1  
ATOM 2873  C CG2  . ILE A 1 187 ? 46.540  54.300  64.880 1.00 0.00 ? 187 ILE A CG2  1  
ATOM 2874  C CD1  . ILE A 1 187 ? 48.420  55.010  67.270 1.00 0.00 ? 187 ILE A CD1  1  
ATOM 2875  H H    . ILE A 1 187 ? 43.880  54.500  65.850 1.00 0.00 ? 187 ILE A H    1  
ATOM 2876  H HA   . ILE A 1 187 ? 45.000  57.010  66.410 1.00 0.00 ? 187 ILE A HA   1  
ATOM 2877  H HB   . ILE A 1 187 ? 45.790  54.610  66.880 1.00 0.00 ? 187 ILE A HB   1  
ATOM 2878  H HG12 . ILE A 1 187 ? 47.910  56.600  65.860 1.00 0.00 ? 187 ILE A HG12 1  
ATOM 2879  H HG13 . ILE A 1 187 ? 47.050  56.670  67.440 1.00 0.00 ? 187 ILE A HG13 1  
ATOM 2880  H HG21 . ILE A 1 187 ? 47.190  53.490  65.250 1.00 0.00 ? 187 ILE A HG21 1  
ATOM 2881  H HG22 . ILE A 1 187 ? 45.620  53.840  64.460 1.00 0.00 ? 187 ILE A HG22 1  
ATOM 2882  H HG23 . ILE A 1 187 ? 47.060  54.850  64.080 1.00 0.00 ? 187 ILE A HG23 1  
ATOM 2883  H HD11 . ILE A 1 187 ? 48.890  54.360  66.510 1.00 0.00 ? 187 ILE A HD11 1  
ATOM 2884  H HD12 . ILE A 1 187 ? 49.210  55.570  67.810 1.00 0.00 ? 187 ILE A HD12 1  
ATOM 2885  H HD13 . ILE A 1 187 ? 47.900  54.370  68.020 1.00 0.00 ? 187 ILE A HD13 1  
ATOM 2886  N N    . ARG A 1 188 ? 45.870  58.000  64.200 1.00 0.00 ? 188 ARG A N    1  
ATOM 2887  C CA   . ARG A 1 188 ? 46.100  58.600  62.900 1.00 0.00 ? 188 ARG A CA   1  
ATOM 2888  C C    . ARG A 1 188 ? 47.370  58.040  62.250 1.00 0.00 ? 188 ARG A C    1  
ATOM 2889  O O    . ARG A 1 188 ? 48.460  58.090  62.800 1.00 0.00 ? 188 ARG A O    1  
ATOM 2890  C CB   . ARG A 1 188 ? 46.060  60.150  62.910 1.00 0.00 ? 188 ARG A CB   1  
ATOM 2891  C CG   . ARG A 1 188 ? 47.050  60.860  63.850 1.00 0.00 ? 188 ARG A CG   1  
ATOM 2892  C CD   . ARG A 1 188 ? 46.960  62.380  63.700 1.00 0.00 ? 188 ARG A CD   1  
ATOM 2893  N NE   . ARG A 1 188 ? 47.930  63.000  64.660 1.00 0.00 ? 188 ARG A NE   1  
ATOM 2894  C CZ   . ARG A 1 188 ? 48.100  64.300  64.850 1.00 0.00 ? 188 ARG A CZ   1  
ATOM 2895  N NH1  . ARG A 1 188 ? 47.430  65.200  64.160 1.00 0.00 ? 188 ARG A NH1  1  
ATOM 2896  N NH2  . ARG A 1 188 ? 49.000  64.700  65.720 1.00 0.00 ? 188 ARG A NH2  1  
ATOM 2897  H H    . ARG A 1 188 ? 46.230  58.460  65.010 1.00 0.00 ? 188 ARG A H    1  
ATOM 2898  H HA   . ARG A 1 188 ? 45.290  58.320  62.250 1.00 0.00 ? 188 ARG A HA   1  
ATOM 2899  H HB2  . ARG A 1 188 ? 46.210  60.520  61.870 1.00 0.00 ? 188 ARG A HB2  1  
ATOM 2900  H HB3  . ARG A 1 188 ? 45.030  60.440  63.210 1.00 0.00 ? 188 ARG A HB3  1  
ATOM 2901  H HG2  . ARG A 1 188 ? 46.830  60.570  64.900 1.00 0.00 ? 188 ARG A HG2  1  
ATOM 2902  H HG3  . ARG A 1 188 ? 48.090  60.530  63.630 1.00 0.00 ? 188 ARG A HG3  1  
ATOM 2903  H HD2  . ARG A 1 188 ? 47.240  62.680  62.660 1.00 0.00 ? 188 ARG A HD2  1  
ATOM 2904  H HD3  . ARG A 1 188 ? 45.930  62.720  63.940 1.00 0.00 ? 188 ARG A HD3  1  
ATOM 2905  H HE   . ARG A 1 188 ? 48.670  62.420  65.080 1.00 0.00 ? 188 ARG A HE   1  
ATOM 2906  H HH11 . ARG A 1 188 ? 46.890  64.860  63.400 1.00 0.00 ? 188 ARG A HH11 1  
ATOM 2907  H HH12 . ARG A 1 188 ? 47.690  66.150  64.240 1.00 0.00 ? 188 ARG A HH12 1  
ATOM 2908  H HH21 . ARG A 1 188 ? 49.520  64.000  66.250 1.00 0.00 ? 188 ARG A HH21 1  
ATOM 2909  H HH22 . ARG A 1 188 ? 49.230  65.650  65.850 1.00 0.00 ? 188 ARG A HH22 1  
ATOM 2910  N N    . ARG A 1 189 ? 47.220  57.460  61.050 1.00 0.00 ? 189 ARG A N    1  
ATOM 2911  C CA   . ARG A 1 189 ? 48.320  56.750  60.420 1.00 0.00 ? 189 ARG A CA   1  
ATOM 2912  C C    . ARG A 1 189 ? 48.510  57.190  58.980 1.00 0.00 ? 189 ARG A C    1  
ATOM 2913  O O    . ARG A 1 189 ? 49.610  57.100  58.440 1.00 0.00 ? 189 ARG A O    1  
ATOM 2914  C CB   . ARG A 1 189 ? 47.980  55.230  60.410 1.00 0.00 ? 189 ARG A CB   1  
ATOM 2915  C CG   . ARG A 1 189 ? 49.210  54.310  60.180 1.00 0.00 ? 189 ARG A CG   1  
ATOM 2916  C CD   . ARG A 1 189 ? 50.170  54.250  61.370 1.00 0.00 ? 189 ARG A CD   1  
ATOM 2917  N NE   . ARG A 1 189 ? 49.530  53.390  62.410 1.00 0.00 ? 189 ARG A NE   1  
ATOM 2918  C CZ   . ARG A 1 189 ? 49.910  53.300  63.680 1.00 0.00 ? 189 ARG A CZ   1  
ATOM 2919  N NH1  . ARG A 1 189 ? 50.700  54.170  64.260 1.00 0.00 ? 189 ARG A NH1  1  
ATOM 2920  N NH2  . ARG A 1 189 ? 49.450  52.280  64.390 1.00 0.00 ? 189 ARG A NH2  1  
ATOM 2921  H H    . ARG A 1 189 ? 46.310  57.380  60.660 1.00 0.00 ? 189 ARG A H    1  
ATOM 2922  H HA   . ARG A 1 189 ? 49.250  56.940  60.930 1.00 0.00 ? 189 ARG A HA   1  
ATOM 2923  H HB2  . ARG A 1 189 ? 47.530  54.970  61.390 1.00 0.00 ? 189 ARG A HB2  1  
ATOM 2924  H HB3  . ARG A 1 189 ? 47.210  55.020  59.640 1.00 0.00 ? 189 ARG A HB3  1  
ATOM 2925  H HG2  . ARG A 1 189 ? 48.860  53.280  59.920 1.00 0.00 ? 189 ARG A HG2  1  
ATOM 2926  H HG3  . ARG A 1 189 ? 49.770  54.680  59.300 1.00 0.00 ? 189 ARG A HG3  1  
ATOM 2927  H HD2  . ARG A 1 189 ? 51.140  53.790  61.060 1.00 0.00 ? 189 ARG A HD2  1  
ATOM 2928  H HD3  . ARG A 1 189 ? 50.370  55.280  61.770 1.00 0.00 ? 189 ARG A HD3  1  
ATOM 2929  H HE   . ARG A 1 189 ? 48.780  52.800  62.130 1.00 0.00 ? 189 ARG A HE   1  
ATOM 2930  H HH11 . ARG A 1 189 ? 50.870  55.030  63.790 1.00 0.00 ? 189 ARG A HH11 1  
ATOM 2931  H HH12 . ARG A 1 189 ? 50.840  54.120  65.240 1.00 0.00 ? 189 ARG A HH12 1  
ATOM 2932  H HH21 . ARG A 1 189 ? 48.830  51.640  63.970 1.00 0.00 ? 189 ARG A HH21 1  
ATOM 2933  H HH22 . ARG A 1 189 ? 49.710  52.180  65.340 1.00 0.00 ? 189 ARG A HH22 1  
ATOM 2934  N N    . VAL A 1 190 ? 47.440  57.690  58.330 1.00 0.00 ? 190 VAL A N    1  
ATOM 2935  C CA   . VAL A 1 190 ? 47.450  58.120  56.940 1.00 0.00 ? 190 VAL A CA   1  
ATOM 2936  C C    . VAL A 1 190 ? 48.020  59.530  56.790 1.00 0.00 ? 190 VAL A C    1  
ATOM 2937  O O    . VAL A 1 190 ? 47.610  60.480  57.460 1.00 0.00 ? 190 VAL A O    1  
ATOM 2938  C CB   . VAL A 1 190 ? 46.090  57.980  56.250 1.00 0.00 ? 190 VAL A CB   1  
ATOM 2939  C CG1  . VAL A 1 190 ? 45.000  58.870  56.900 1.00 0.00 ? 190 VAL A CG1  1  
ATOM 2940  C CG2  . VAL A 1 190 ? 46.210  58.270  54.740 1.00 0.00 ? 190 VAL A CG2  1  
ATOM 2941  H H    . VAL A 1 190 ? 46.550  57.780  58.760 1.00 0.00 ? 190 VAL A H    1  
ATOM 2942  H HA   . VAL A 1 190 ? 48.120  57.460  56.410 1.00 0.00 ? 190 VAL A HA   1  
ATOM 2943  H HB   . VAL A 1 190 ? 45.770  56.920  56.360 1.00 0.00 ? 190 VAL A HB   1  
ATOM 2944  H HG11 . VAL A 1 190 ? 44.020  58.680  56.410 1.00 0.00 ? 190 VAL A HG11 1  
ATOM 2945  H HG12 . VAL A 1 190 ? 44.890  58.660  57.980 1.00 0.00 ? 190 VAL A HG12 1  
ATOM 2946  H HG13 . VAL A 1 190 ? 45.240  59.940  56.770 1.00 0.00 ? 190 VAL A HG13 1  
ATOM 2947  H HG21 . VAL A 1 190 ? 46.990  57.630  54.280 1.00 0.00 ? 190 VAL A HG21 1  
ATOM 2948  H HG22 . VAL A 1 190 ? 45.250  58.070  54.230 1.00 0.00 ? 190 VAL A HG22 1  
ATOM 2949  H HG23 . VAL A 1 190 ? 46.480  59.330  54.550 1.00 0.00 ? 190 VAL A HG23 1  
ATOM 2950  N N    . GLY A 1 191 ? 49.010  59.660  55.890 1.00 0.00 ? 191 GLY A N    1  
ATOM 2951  C CA   . GLY A 1 191 ? 49.590  60.940  55.480 1.00 0.00 ? 191 GLY A CA   1  
ATOM 2952  C C    . GLY A 1 191 ? 49.190  61.250  54.060 1.00 0.00 ? 191 GLY A C    1  
ATOM 2953  O O    . GLY A 1 191 ? 48.910  60.350  53.270 1.00 0.00 ? 191 GLY A O    1  
ATOM 2954  H H    . GLY A 1 191 ? 49.310  58.850  55.380 1.00 0.00 ? 191 GLY A H    1  
ATOM 2955  H HA2  . GLY A 1 191 ? 49.240  61.740  56.110 1.00 0.00 ? 191 GLY A HA2  1  
ATOM 2956  H HA3  . GLY A 1 191 ? 50.660  60.820  55.490 1.00 0.00 ? 191 GLY A HA3  1  
ATOM 2957  N N    . LEU A 1 192 ? 49.190  62.540  53.690 1.00 0.00 ? 192 LEU A N    1  
ATOM 2958  C CA   . LEU A 1 192 ? 48.770  62.980  52.370 1.00 0.00 ? 192 LEU A CA   1  
ATOM 2959  C C    . LEU A 1 192 ? 49.710  64.080  51.910 1.00 0.00 ? 192 LEU A C    1  
ATOM 2960  O O    . LEU A 1 192 ? 49.990  65.030  52.650 1.00 0.00 ? 192 LEU A O    1  
ATOM 2961  C CB   . LEU A 1 192 ? 47.310  63.480  52.380 1.00 0.00 ? 192 LEU A CB   1  
ATOM 2962  C CG   . LEU A 1 192 ? 46.680  63.720  50.990 1.00 0.00 ? 192 LEU A CG   1  
ATOM 2963  C CD1  . LEU A 1 192 ? 46.480  62.400  50.230 1.00 0.00 ? 192 LEU A CD1  1  
ATOM 2964  C CD2  . LEU A 1 192 ? 45.330  64.440  51.130 1.00 0.00 ? 192 LEU A CD2  1  
ATOM 2965  H H    . LEU A 1 192 ? 49.510  63.250  54.300 1.00 0.00 ? 192 LEU A H    1  
ATOM 2966  H HA   . LEU A 1 192 ? 48.880  62.160  51.670 1.00 0.00 ? 192 LEU A HA   1  
ATOM 2967  H HB2  . LEU A 1 192 ? 46.680  62.730  52.910 1.00 0.00 ? 192 LEU A HB2  1  
ATOM 2968  H HB3  . LEU A 1 192 ? 47.260  64.420  52.970 1.00 0.00 ? 192 LEU A HB3  1  
ATOM 2969  H HG   . LEU A 1 192 ? 47.350  64.380  50.400 1.00 0.00 ? 192 LEU A HG   1  
ATOM 2970  H HD11 . LEU A 1 192 ? 46.030  62.600  49.230 1.00 0.00 ? 192 LEU A HD11 1  
ATOM 2971  H HD12 . LEU A 1 192 ? 47.440  61.880  50.080 1.00 0.00 ? 192 LEU A HD12 1  
ATOM 2972  H HD13 . LEU A 1 192 ? 45.800  61.730  50.790 1.00 0.00 ? 192 LEU A HD13 1  
ATOM 2973  H HD21 . LEU A 1 192 ? 45.460  65.420  51.640 1.00 0.00 ? 192 LEU A HD21 1  
ATOM 2974  H HD22 . LEU A 1 192 ? 44.870  64.620  50.140 1.00 0.00 ? 192 LEU A HD22 1  
ATOM 2975  H HD23 . LEU A 1 192 ? 44.620  63.830  51.740 1.00 0.00 ? 192 LEU A HD23 1  
ATOM 2976  N N    . GLY A 1 193 ? 50.260  63.970  50.690 1.00 0.00 ? 193 GLY A N    1  
ATOM 2977  C CA   . GLY A 1 193 ? 51.290  64.860  50.190 1.00 0.00 ? 193 GLY A CA   1  
ATOM 2978  C C    . GLY A 1 193 ? 51.150  65.250  48.750 1.00 0.00 ? 193 GLY A C    1  
ATOM 2979  O O    . GLY A 1 193 ? 50.180  64.920  48.070 1.00 0.00 ? 193 GLY A O    1  
ATOM 2980  H H    . GLY A 1 193 ? 49.990  63.200  50.110 1.00 0.00 ? 193 GLY A H    1  
ATOM 2981  H HA2  . GLY A 1 193 ? 51.290  65.790  50.750 1.00 0.00 ? 193 GLY A HA2  1  
ATOM 2982  H HA3  . GLY A 1 193 ? 52.220  64.320  50.280 1.00 0.00 ? 193 GLY A HA3  1  
ATOM 2983  N N    . VAL A 1 194 ? 52.170  65.950  48.230 1.00 0.00 ? 194 VAL A N    1  
ATOM 2984  C CA   . VAL A 1 194 ? 52.160  66.560  46.920 1.00 0.00 ? 194 VAL A CA   1  
ATOM 2985  C C    . VAL A 1 194 ? 53.540  66.470  46.290 1.00 0.00 ? 194 VAL A C    1  
ATOM 2986  O O    . VAL A 1 194 ? 54.570  66.710  46.910 1.00 0.00 ? 194 VAL A O    1  
ATOM 2987  C CB   . VAL A 1 194 ? 51.640  68.010  46.950 1.00 0.00 ? 194 VAL A CB   1  
ATOM 2988  C CG1  . VAL A 1 194 ? 52.490  68.890  47.890 1.00 0.00 ? 194 VAL A CG1  1  
ATOM 2989  C CG2  . VAL A 1 194 ? 51.570  68.640  45.550 1.00 0.00 ? 194 VAL A CG2  1  
ATOM 2990  H H    . VAL A 1 194 ? 53.000  66.100  48.790 1.00 0.00 ? 194 VAL A H    1  
ATOM 2991  H HA   . VAL A 1 194 ? 51.490  66.000  46.280 1.00 0.00 ? 194 VAL A HA   1  
ATOM 2992  H HB   . VAL A 1 194 ? 50.610  67.990  47.360 1.00 0.00 ? 194 VAL A HB   1  
ATOM 2993  H HG11 . VAL A 1 194 ? 52.080  69.920  47.920 1.00 0.00 ? 194 VAL A HG11 1  
ATOM 2994  H HG12 . VAL A 1 194 ? 52.490  68.490  48.930 1.00 0.00 ? 194 VAL A HG12 1  
ATOM 2995  H HG13 . VAL A 1 194 ? 53.540  68.960  47.540 1.00 0.00 ? 194 VAL A HG13 1  
ATOM 2996  H HG21 . VAL A 1 194 ? 50.910  68.040  44.880 1.00 0.00 ? 194 VAL A HG21 1  
ATOM 2997  H HG22 . VAL A 1 194 ? 51.150  69.670  45.620 1.00 0.00 ? 194 VAL A HG22 1  
ATOM 2998  H HG23 . VAL A 1 194 ? 52.580  68.720  45.080 1.00 0.00 ? 194 VAL A HG23 1  
ATOM 2999  N N    . ILE A 1 195 ? 53.590  66.080  45.000 1.00 0.00 ? 195 ILE A N    1  
ATOM 3000  C CA   . ILE A 1 195 ? 54.820  65.980  44.240 1.00 0.00 ? 195 ILE A CA   1  
ATOM 3001  C C    . ILE A 1 195 ? 54.720  66.910  43.040 1.00 0.00 ? 195 ILE A C    1  
ATOM 3002  O O    . ILE A 1 195 ? 53.890  66.740  42.150 1.00 0.00 ? 195 ILE A O    1  
ATOM 3003  C CB   . ILE A 1 195 ? 55.190  64.540  43.890 1.00 0.00 ? 195 ILE A CB   1  
ATOM 3004  C CG1  . ILE A 1 195 ? 56.440  64.460  42.980 1.00 0.00 ? 195 ILE A CG1  1  
ATOM 3005  C CG2  . ILE A 1 195 ? 54.000  63.750  43.310 1.00 0.00 ? 195 ILE A CG2  1  
ATOM 3006  C CD1  . ILE A 1 195 ? 57.140  63.100  43.090 1.00 0.00 ? 195 ILE A CD1  1  
ATOM 3007  H H    . ILE A 1 195 ? 52.740  65.900  44.490 1.00 0.00 ? 195 ILE A H    1  
ATOM 3008  H HA   . ILE A 1 195 ? 55.640  66.370  44.830 1.00 0.00 ? 195 ILE A HA   1  
ATOM 3009  H HB   . ILE A 1 195 ? 55.460  64.050  44.850 1.00 0.00 ? 195 ILE A HB   1  
ATOM 3010  H HG12 . ILE A 1 195 ? 56.130  64.640  41.920 1.00 0.00 ? 195 ILE A HG12 1  
ATOM 3011  H HG13 . ILE A 1 195 ? 57.160  65.260  43.260 1.00 0.00 ? 195 ILE A HG13 1  
ATOM 3012  H HG21 . ILE A 1 195 ? 54.280  62.690  43.150 1.00 0.00 ? 195 ILE A HG21 1  
ATOM 3013  H HG22 . ILE A 1 195 ? 53.130  63.760  44.000 1.00 0.00 ? 195 ILE A HG22 1  
ATOM 3014  H HG23 . ILE A 1 195 ? 53.690  64.170  42.330 1.00 0.00 ? 195 ILE A HG23 1  
ATOM 3015  H HD11 . ILE A 1 195 ? 56.460  62.270  42.800 1.00 0.00 ? 195 ILE A HD11 1  
ATOM 3016  H HD12 . ILE A 1 195 ? 58.030  63.080  42.410 1.00 0.00 ? 195 ILE A HD12 1  
ATOM 3017  H HD13 . ILE A 1 195 ? 57.470  62.910  44.130 1.00 0.00 ? 195 ILE A HD13 1  
ATOM 3018  N N    . ALA A 1 196 ? 55.540  67.970  43.020 1.00 0.00 ? 196 ALA A N    1  
ATOM 3019  C CA   . ALA A 1 196 ? 55.430  69.020  42.030 1.00 0.00 ? 196 ALA A CA   1  
ATOM 3020  C C    . ALA A 1 196 ? 56.810  69.610  41.800 1.00 0.00 ? 196 ALA A C    1  
ATOM 3021  O O    . ALA A 1 196 ? 57.600  69.780  42.730 1.00 0.00 ? 196 ALA A O    1  
ATOM 3022  C CB   . ALA A 1 196 ? 54.470  70.130  42.500 1.00 0.00 ? 196 ALA A CB   1  
ATOM 3023  H H    . ALA A 1 196 ? 56.290  68.070  43.670 1.00 0.00 ? 196 ALA A H    1  
ATOM 3024  H HA   . ALA A 1 196 ? 55.090  68.610  41.090 1.00 0.00 ? 196 ALA A HA   1  
ATOM 3025  H HB1  . ALA A 1 196 ? 54.400  70.940  41.740 1.00 0.00 ? 196 ALA A HB1  1  
ATOM 3026  H HB2  . ALA A 1 196 ? 53.460  69.710  42.660 1.00 0.00 ? 196 ALA A HB2  1  
ATOM 3027  H HB3  . ALA A 1 196 ? 54.830  70.570  43.460 1.00 0.00 ? 196 ALA A HB3  1  
ATOM 3028  N N    . GLY A 1 197 ? 57.130  69.910  40.530 1.00 0.00 ? 197 GLY A N    1  
ATOM 3029  C CA   . GLY A 1 197 ? 58.470  70.330  40.180 1.00 0.00 ? 197 GLY A CA   1  
ATOM 3030  C C    . GLY A 1 197 ? 58.650  70.400  38.700 1.00 0.00 ? 197 GLY A C    1  
ATOM 3031  O O    . GLY A 1 197 ? 57.730  70.710  37.950 1.00 0.00 ? 197 GLY A O    1  
ATOM 3032  H H    . GLY A 1 197 ? 56.470  69.800  39.780 1.00 0.00 ? 197 GLY A H    1  
ATOM 3033  H HA2  . GLY A 1 197 ? 58.640  71.320  40.570 1.00 0.00 ? 197 GLY A HA2  1  
ATOM 3034  H HA3  . GLY A 1 197 ? 59.170  69.580  40.550 1.00 0.00 ? 197 GLY A HA3  1  
ATOM 3035  N N    . VAL A 1 198 ? 59.880  70.110  38.250 1.00 0.00 ? 198 VAL A N    1  
ATOM 3036  C CA   . VAL A 1 198 ? 60.220  70.090  36.840 1.00 0.00 ? 198 VAL A CA   1  
ATOM 3037  C C    . VAL A 1 198 ? 61.230  68.990  36.580 1.00 0.00 ? 198 VAL A C    1  
ATOM 3038  O O    . VAL A 1 198 ? 62.130  68.730  37.380 1.00 0.00 ? 198 VAL A O    1  
ATOM 3039  C CB   . VAL A 1 198 ? 60.720  71.460  36.370 1.00 0.00 ? 198 VAL A CB   1  
ATOM 3040  C CG1  . VAL A 1 198 ? 62.080  71.830  36.990 1.00 0.00 ? 198 VAL A CG1  1  
ATOM 3041  C CG2  . VAL A 1 198 ? 60.750  71.520  34.830 1.00 0.00 ? 198 VAL A CG2  1  
ATOM 3042  H H    . VAL A 1 198 ? 60.620  69.870  38.890 1.00 0.00 ? 198 VAL A H    1  
ATOM 3043  H HA   . VAL A 1 198 ? 59.330  69.840  36.280 1.00 0.00 ? 198 VAL A HA   1  
ATOM 3044  H HB   . VAL A 1 198 ? 59.970  72.220  36.720 1.00 0.00 ? 198 VAL A HB   1  
ATOM 3045  H HG11 . VAL A 1 198 ? 62.380  72.850  36.690 1.00 0.00 ? 198 VAL A HG11 1  
ATOM 3046  H HG12 . VAL A 1 198 ? 62.040  71.790  38.100 1.00 0.00 ? 198 VAL A HG12 1  
ATOM 3047  H HG13 . VAL A 1 198 ? 62.880  71.130  36.660 1.00 0.00 ? 198 VAL A HG13 1  
ATOM 3048  H HG21 . VAL A 1 198 ? 59.750  71.270  34.420 1.00 0.00 ? 198 VAL A HG21 1  
ATOM 3049  H HG22 . VAL A 1 198 ? 61.020  72.540  34.490 1.00 0.00 ? 198 VAL A HG22 1  
ATOM 3050  H HG23 . VAL A 1 198 ? 61.490  70.810  34.420 1.00 0.00 ? 198 VAL A HG23 1  
ATOM 3051  N N    . GLY A 1 199 ? 61.080  68.270  35.450 1.00 0.00 ? 199 GLY A N    1  
ATOM 3052  C CA   . GLY A 1 199 ? 62.090  67.350  34.960 1.00 0.00 ? 199 GLY A CA   1  
ATOM 3053  C C    . GLY A 1 199 ? 62.620  67.840  33.640 1.00 0.00 ? 199 GLY A C    1  
ATOM 3054  O O    . GLY A 1 199 ? 61.880  68.420  32.860 1.00 0.00 ? 199 GLY A O    1  
ATOM 3055  H H    . GLY A 1 199 ? 60.300  68.450  34.840 1.00 0.00 ? 199 GLY A H    1  
ATOM 3056  H HA2  . GLY A 1 199 ? 62.920  67.280  35.650 1.00 0.00 ? 199 GLY A HA2  1  
ATOM 3057  H HA3  . GLY A 1 199 ? 61.610  66.390  34.790 1.00 0.00 ? 199 GLY A HA3  1  
ATOM 3058  N N    . PHE A 1 200 ? 63.910  67.590  33.370 1.00 0.00 ? 200 PHE A N    1  
ATOM 3059  C CA   . PHE A 1 200 ? 64.570  67.910  32.110 1.00 0.00 ? 200 PHE A CA   1  
ATOM 3060  C C    . PHE A 1 200 ? 65.110  66.650  31.460 1.00 0.00 ? 200 PHE A C    1  
ATOM 3061  O O    . PHE A 1 200 ? 65.820  65.850  32.080 1.00 0.00 ? 200 PHE A O    1  
ATOM 3062  C CB   . PHE A 1 200 ? 65.740  68.920  32.270 1.00 0.00 ? 200 PHE A CB   1  
ATOM 3063  C CG   . PHE A 1 200 ? 65.230  70.340  32.360 1.00 0.00 ? 200 PHE A CG   1  
ATOM 3064  C CD1  . PHE A 1 200 ? 64.670  70.840  33.550 1.00 0.00 ? 200 PHE A CD1  1  
ATOM 3065  C CD2  . PHE A 1 200 ? 65.390  71.210  31.270 1.00 0.00 ? 200 PHE A CD2  1  
ATOM 3066  C CE1  . PHE A 1 200 ? 64.250  72.180  33.630 1.00 0.00 ? 200 PHE A CE1  1  
ATOM 3067  C CE2  . PHE A 1 200 ? 64.990  72.550  31.350 1.00 0.00 ? 200 PHE A CE2  1  
ATOM 3068  C CZ   . PHE A 1 200 ? 64.420  73.030  32.530 1.00 0.00 ? 200 PHE A CZ   1  
ATOM 3069  H H    . PHE A 1 200 ? 64.470  67.130  34.060 1.00 0.00 ? 200 PHE A H    1  
ATOM 3070  H HA   . PHE A 1 200 ? 63.840  68.310  31.420 1.00 0.00 ? 200 PHE A HA   1  
ATOM 3071  H HB2  . PHE A 1 200 ? 66.330  68.690  33.180 1.00 0.00 ? 200 PHE A HB2  1  
ATOM 3072  H HB3  . PHE A 1 200 ? 66.420  68.870  31.390 1.00 0.00 ? 200 PHE A HB3  1  
ATOM 3073  H HD1  . PHE A 1 200 ? 64.550  70.190  34.400 1.00 0.00 ? 200 PHE A HD1  1  
ATOM 3074  H HD2  . PHE A 1 200 ? 65.820  70.830  30.350 1.00 0.00 ? 200 PHE A HD2  1  
ATOM 3075  H HE1  . PHE A 1 200 ? 63.810  72.550  34.540 1.00 0.00 ? 200 PHE A HE1  1  
ATOM 3076  H HE2  . PHE A 1 200 ? 65.110  73.200  30.500 1.00 0.00 ? 200 PHE A HE2  1  
ATOM 3077  H HZ   . PHE A 1 200 ? 64.110  74.070  32.600 1.00 0.00 ? 200 PHE A HZ   1  
ATOM 3078  N N    . ASP A 1 201 ? 64.770  66.450  30.170 1.00 0.00 ? 201 ASP A N    1  
ATOM 3079  C CA   . ASP A 1 201 ? 65.180  65.320  29.370 1.00 0.00 ? 201 ASP A CA   1  
ATOM 3080  C C    . ASP A 1 201 ? 66.660  65.340  28.980 1.00 0.00 ? 201 ASP A C    1  
ATOM 3081  O O    . ASP A 1 201 ? 67.200  66.310  28.460 1.00 0.00 ? 201 ASP A O    1  
ATOM 3082  C CB   . ASP A 1 201 ? 64.260  65.150  28.120 1.00 0.00 ? 201 ASP A CB   1  
ATOM 3083  C CG   . ASP A 1 201 ? 62.890  64.700  28.560 1.00 0.00 ? 201 ASP A CG   1  
ATOM 3084  O OD1  . ASP A 1 201 ? 62.180  65.480  29.250 1.00 0.00 ? 201 ASP A OD1  1  
ATOM 3085  O OD2  . ASP A 1 201 ? 62.510  63.520  28.320 1.00 0.00 ? 201 ASP A OD2  1  
ATOM 3086  H H    . ASP A 1 201 ? 64.160  67.100  29.700 1.00 0.00 ? 201 ASP A H    1  
ATOM 3087  H HA   . ASP A 1 201 ? 65.060  64.430  29.980 1.00 0.00 ? 201 ASP A HA   1  
ATOM 3088  H HB2  . ASP A 1 201 ? 64.150  66.120  27.590 1.00 0.00 ? 201 ASP A HB2  1  
ATOM 3089  H HB3  . ASP A 1 201 ? 64.660  64.400  27.410 1.00 0.00 ? 201 ASP A HB3  1  
ATOM 3090  N N    . ILE A 1 202 ? 67.350  64.210  29.250 1.00 0.00 ? 202 ILE A N    1  
ATOM 3091  C CA   . ILE A 1 202 ? 68.760  64.000  28.940 1.00 0.00 ? 202 ILE A CA   1  
ATOM 3092  C C    . ILE A 1 202 ? 68.860  63.060  27.750 1.00 0.00 ? 202 ILE A C    1  
ATOM 3093  O O    . ILE A 1 202 ? 69.690  63.190  26.850 1.00 0.00 ? 202 ILE A O    1  
ATOM 3094  C CB   . ILE A 1 202 ? 69.500  63.350  30.130 1.00 0.00 ? 202 ILE A CB   1  
ATOM 3095  C CG1  . ILE A 1 202 ? 69.330  64.160  31.440 1.00 0.00 ? 202 ILE A CG1  1  
ATOM 3096  C CG2  . ILE A 1 202 ? 70.990  63.130  29.790 1.00 0.00 ? 202 ILE A CG2  1  
ATOM 3097  C CD1  . ILE A 1 202 ? 69.800  65.620  31.380 1.00 0.00 ? 202 ILE A CD1  1  
ATOM 3098  H H    . ILE A 1 202 ? 66.870  63.460  29.720 1.00 0.00 ? 202 ILE A H    1  
ATOM 3099  H HA   . ILE A 1 202 ? 69.240  64.930  28.660 1.00 0.00 ? 202 ILE A HA   1  
ATOM 3100  H HB   . ILE A 1 202 ? 69.050  62.350  30.330 1.00 0.00 ? 202 ILE A HB   1  
ATOM 3101  H HG12 . ILE A 1 202 ? 68.260  64.150  31.740 1.00 0.00 ? 202 ILE A HG12 1  
ATOM 3102  H HG13 . ILE A 1 202 ? 69.900  63.640  32.250 1.00 0.00 ? 202 ILE A HG13 1  
ATOM 3103  H HG21 . ILE A 1 202 ? 71.530  62.720  30.670 1.00 0.00 ? 202 ILE A HG21 1  
ATOM 3104  H HG22 . ILE A 1 202 ? 71.120  62.410  28.950 1.00 0.00 ? 202 ILE A HG22 1  
ATOM 3105  H HG23 . ILE A 1 202 ? 71.470  64.090  29.490 1.00 0.00 ? 202 ILE A HG23 1  
ATOM 3106  H HD11 . ILE A 1 202 ? 69.210  66.190  30.620 1.00 0.00 ? 202 ILE A HD11 1  
ATOM 3107  H HD12 . ILE A 1 202 ? 69.660  66.120  32.360 1.00 0.00 ? 202 ILE A HD12 1  
ATOM 3108  H HD13 . ILE A 1 202 ? 70.870  65.690  31.100 1.00 0.00 ? 202 ILE A HD13 1  
ATOM 3109  N N    . THR A 1 203 ? 67.950  62.070  27.700 1.00 0.00 ? 203 THR A N    1  
ATOM 3110  C CA   . THR A 1 203 ? 67.790  61.110  26.620 1.00 0.00 ? 203 THR A CA   1  
ATOM 3111  C C    . THR A 1 203 ? 66.280  60.940  26.570 1.00 0.00 ? 203 THR A C    1  
ATOM 3112  O O    . THR A 1 203 ? 65.650  61.300  27.570 1.00 0.00 ? 203 THR A O    1  
ATOM 3113  C CB   . THR A 1 203 ? 68.500  59.740  26.840 1.00 0.00 ? 203 THR A CB   1  
ATOM 3114  O OG1  . THR A 1 203 ? 67.730  58.750  27.510 1.00 0.00 ? 203 THR A OG1  1  
ATOM 3115  C CG2  . THR A 1 203 ? 69.810  59.870  27.620 1.00 0.00 ? 203 THR A CG2  1  
ATOM 3116  H H    . THR A 1 203 ? 67.230  62.040  28.400 1.00 0.00 ? 203 THR A H    1  
ATOM 3117  H HA   . THR A 1 203 ? 68.120  61.570  25.700 1.00 0.00 ? 203 THR A HA   1  
ATOM 3118  H HB   . THR A 1 203 ? 68.760  59.320  25.840 1.00 0.00 ? 203 THR A HB   1  
ATOM 3119  H HG1  . THR A 1 203 ? 68.250  58.550  28.300 1.00 0.00 ? 203 THR A HG1  1  
ATOM 3120  H HG21 . THR A 1 203 ? 69.630  60.250  28.650 1.00 0.00 ? 203 THR A HG21 1  
ATOM 3121  H HG22 . THR A 1 203 ? 70.330  58.890  27.690 1.00 0.00 ? 203 THR A HG22 1  
ATOM 3122  H HG23 . THR A 1 203 ? 70.490  60.590  27.110 1.00 0.00 ? 203 THR A HG23 1  
ATOM 3123  N N    . PRO A 1 204 ? 65.620  60.400  25.540 1.00 0.00 ? 204 PRO A N    1  
ATOM 3124  C CA   . PRO A 1 204 ? 64.160  60.220  25.560 1.00 0.00 ? 204 PRO A CA   1  
ATOM 3125  C C    . PRO A 1 204 ? 63.730  59.080  26.470 1.00 0.00 ? 204 PRO A C    1  
ATOM 3126  O O    . PRO A 1 204 ? 62.540  58.750  26.490 1.00 0.00 ? 204 PRO A O    1  
ATOM 3127  C CB   . PRO A 1 204 ? 63.840  59.880  24.090 1.00 0.00 ? 204 PRO A CB   1  
ATOM 3128  C CG   . PRO A 1 204 ? 65.120  59.220  23.550 1.00 0.00 ? 204 PRO A CG   1  
ATOM 3129  C CD   . PRO A 1 204 ? 66.220  59.990  24.280 1.00 0.00 ? 204 PRO A CD   1  
ATOM 3130  H HA   . PRO A 1 204 ? 63.680  61.120  25.910 1.00 0.00 ? 204 PRO A HA   1  
ATOM 3131  H HB2  . PRO A 1 204 ? 62.950  59.230  23.970 1.00 0.00 ? 204 PRO A HB2  1  
ATOM 3132  H HB3  . PRO A 1 204 ? 63.650  60.830  23.540 1.00 0.00 ? 204 PRO A HB3  1  
ATOM 3133  H HG2  . PRO A 1 204 ? 65.140  58.150  23.860 1.00 0.00 ? 204 PRO A HG2  1  
ATOM 3134  H HG3  . PRO A 1 204 ? 65.200  59.290  22.450 1.00 0.00 ? 204 PRO A HG3  1  
ATOM 3135  H HD2  . PRO A 1 204 ? 67.110  59.340  24.430 1.00 0.00 ? 204 PRO A HD2  1  
ATOM 3136  H HD3  . PRO A 1 204 ? 66.510  60.900  23.700 1.00 0.00 ? 204 PRO A HD3  1  
ATOM 3137  N N    . LYS A 1 205 ? 64.640  58.470  27.250 1.00 0.00 ? 205 LYS A N    1  
ATOM 3138  C CA   . LYS A 1 205 ? 64.280  57.590  28.340 1.00 0.00 ? 205 LYS A CA   1  
ATOM 3139  C C    . LYS A 1 205 ? 64.810  58.050  29.690 1.00 0.00 ? 205 LYS A C    1  
ATOM 3140  O O    . LYS A 1 205 ? 64.500  57.420  30.690 1.00 0.00 ? 205 LYS A O    1  
ATOM 3141  C CB   . LYS A 1 205 ? 64.800  56.160  28.100 1.00 0.00 ? 205 LYS A CB   1  
ATOM 3142  C CG   . LYS A 1 205 ? 64.190  55.500  26.860 1.00 0.00 ? 205 LYS A CG   1  
ATOM 3143  C CD   . LYS A 1 205 ? 64.190  53.970  26.950 1.00 0.00 ? 205 LYS A CD   1  
ATOM 3144  C CE   . LYS A 1 205 ? 63.640  53.290  25.690 1.00 0.00 ? 205 LYS A CE   1  
ATOM 3145  N NZ   . LYS A 1 205 ? 63.200  51.910  25.980 1.00 0.00 ? 205 LYS A NZ   1  
ATOM 3146  H H    . LYS A 1 205 ? 65.610  58.690  27.140 1.00 0.00 ? 205 LYS A H    1  
ATOM 3147  H HA   . LYS A 1 205 ? 63.210  57.540  28.450 1.00 0.00 ? 205 LYS A HA   1  
ATOM 3148  H HB2  . LYS A 1 205 ? 65.910  56.140  28.020 1.00 0.00 ? 205 LYS A HB2  1  
ATOM 3149  H HB3  . LYS A 1 205 ? 64.510  55.530  28.980 1.00 0.00 ? 205 LYS A HB3  1  
ATOM 3150  H HG2  . LYS A 1 205 ? 63.130  55.850  26.780 1.00 0.00 ? 205 LYS A HG2  1  
ATOM 3151  H HG3  . LYS A 1 205 ? 64.730  55.850  25.950 1.00 0.00 ? 205 LYS A HG3  1  
ATOM 3152  H HD2  . LYS A 1 205 ? 65.220  53.610  27.160 1.00 0.00 ? 205 LYS A HD2  1  
ATOM 3153  H HD3  . LYS A 1 205 ? 63.560  53.710  27.840 1.00 0.00 ? 205 LYS A HD3  1  
ATOM 3154  H HE2  . LYS A 1 205 ? 62.750  53.850  25.340 1.00 0.00 ? 205 LYS A HE2  1  
ATOM 3155  H HE3  . LYS A 1 205 ? 64.400  53.270  24.880 1.00 0.00 ? 205 LYS A HE3  1  
ATOM 3156  H HZ1  . LYS A 1 205 ? 62.920  51.390  25.130 1.00 0.00 ? 205 LYS A HZ1  1  
ATOM 3157  H HZ2  . LYS A 1 205 ? 63.860  51.370  26.570 1.00 0.00 ? 205 LYS A HZ2  1  
ATOM 3158  H HZ3  . LYS A 1 205 ? 62.320  52.030  26.560 1.00 0.00 ? 205 LYS A HZ3  1  
ATOM 3159  N N    . LEU A 1 206 ? 65.580  59.160  29.780 1.00 0.00 ? 206 LEU A N    1  
ATOM 3160  C CA   . LEU A 1 206 ? 66.180  59.550  31.050 1.00 0.00 ? 206 LEU A CA   1  
ATOM 3161  C C    . LEU A 1 206 ? 65.950  61.010  31.320 1.00 0.00 ? 206 LEU A C    1  
ATOM 3162  O O    . LEU A 1 206 ? 66.230  61.890  30.510 1.00 0.00 ? 206 LEU A O    1  
ATOM 3163  C CB   . LEU A 1 206 ? 67.680  59.190  31.170 1.00 0.00 ? 206 LEU A CB   1  
ATOM 3164  C CG   . LEU A 1 206 ? 68.290  59.380  32.580 1.00 0.00 ? 206 LEU A CG   1  
ATOM 3165  C CD1  . LEU A 1 206 ? 69.410  58.360  32.840 1.00 0.00 ? 206 LEU A CD1  1  
ATOM 3166  C CD2  . LEU A 1 206 ? 68.850  60.790  32.830 1.00 0.00 ? 206 LEU A CD2  1  
ATOM 3167  H H    . LEU A 1 206 ? 65.730  59.760  28.990 1.00 0.00 ? 206 LEU A H    1  
ATOM 3168  H HA   . LEU A 1 206 ? 65.680  59.030  31.850 1.00 0.00 ? 206 LEU A HA   1  
ATOM 3169  H HB2  . LEU A 1 206 ? 67.760  58.110  30.910 1.00 0.00 ? 206 LEU A HB2  1  
ATOM 3170  H HB3  . LEU A 1 206 ? 68.280  59.760  30.420 1.00 0.00 ? 206 LEU A HB3  1  
ATOM 3171  H HG   . LEU A 1 206 ? 67.490  59.180  33.340 1.00 0.00 ? 206 LEU A HG   1  
ATOM 3172  H HD11 . LEU A 1 206 ? 69.810  58.490  33.870 1.00 0.00 ? 206 LEU A HD11 1  
ATOM 3173  H HD12 . LEU A 1 206 ? 69.050  57.320  32.730 1.00 0.00 ? 206 LEU A HD12 1  
ATOM 3174  H HD13 . LEU A 1 206 ? 70.240  58.530  32.120 1.00 0.00 ? 206 LEU A HD13 1  
ATOM 3175  H HD21 . LEU A 1 206 ? 68.090  61.580  32.710 1.00 0.00 ? 206 LEU A HD21 1  
ATOM 3176  H HD22 . LEU A 1 206 ? 69.250  60.870  33.870 1.00 0.00 ? 206 LEU A HD22 1  
ATOM 3177  H HD23 . LEU A 1 206 ? 69.690  61.000  32.130 1.00 0.00 ? 206 LEU A HD23 1  
ATOM 3178  N N    . THR A 1 207 ? 65.420  61.280  32.520 1.00 0.00 ? 207 THR A N    1  
ATOM 3179  C CA   . THR A 1 207 ? 65.040  62.600  32.970 1.00 0.00 ? 207 THR A CA   1  
ATOM 3180  C C    . THR A 1 207 ? 65.760  62.910  34.270 1.00 0.00 ? 207 THR A C    1  
ATOM 3181  O O    . THR A 1 207 ? 65.820  62.100  35.190 1.00 0.00 ? 207 THR A O    1  
ATOM 3182  C CB   . THR A 1 207 ? 63.530  62.640  33.190 1.00 0.00 ? 207 THR A CB   1  
ATOM 3183  O OG1  . THR A 1 207 ? 62.820  62.330  32.000 1.00 0.00 ? 207 THR A OG1  1  
ATOM 3184  C CG2  . THR A 1 207 ? 63.020  64.020  33.600 1.00 0.00 ? 207 THR A CG2  1  
ATOM 3185  H H    . THR A 1 207 ? 65.210  60.530  33.150 1.00 0.00 ? 207 THR A H    1  
ATOM 3186  H HA   . THR A 1 207 ? 65.350  63.350  32.260 1.00 0.00 ? 207 THR A HA   1  
ATOM 3187  H HB   . THR A 1 207 ? 63.260  61.890  33.970 1.00 0.00 ? 207 THR A HB   1  
ATOM 3188  H HG1  . THR A 1 207 ? 63.500  62.230  31.310 1.00 0.00 ? 207 THR A HG1  1  
ATOM 3189  H HG21 . THR A 1 207 ? 63.170  64.740  32.770 1.00 0.00 ? 207 THR A HG21 1  
ATOM 3190  H HG22 . THR A 1 207 ? 61.930  63.930  33.800 1.00 0.00 ? 207 THR A HG22 1  
ATOM 3191  H HG23 . THR A 1 207 ? 63.490  64.420  34.520 1.00 0.00 ? 207 THR A HG23 1  
ATOM 3192  N N    . LEU A 1 208 ? 66.340  64.120  34.370 1.00 0.00 ? 208 LEU A N    1  
ATOM 3193  C CA   . LEU A 1 208 ? 66.850  64.620  35.630 1.00 0.00 ? 208 LEU A CA   1  
ATOM 3194  C C    . LEU A 1 208 ? 65.730  65.440  36.250 1.00 0.00 ? 208 LEU A C    1  
ATOM 3195  O O    . LEU A 1 208 ? 65.080  66.210  35.560 1.00 0.00 ? 208 LEU A O    1  
ATOM 3196  C CB   . LEU A 1 208 ? 68.110  65.490  35.400 1.00 0.00 ? 208 LEU A CB   1  
ATOM 3197  C CG   . LEU A 1 208 ? 68.820  65.930  36.690 1.00 0.00 ? 208 LEU A CG   1  
ATOM 3198  C CD1  . LEU A 1 208 ? 69.430  64.730  37.440 1.00 0.00 ? 208 LEU A CD1  1  
ATOM 3199  C CD2  . LEU A 1 208 ? 69.900  66.980  36.370 1.00 0.00 ? 208 LEU A CD2  1  
ATOM 3200  H H    . LEU A 1 208 ? 66.310  64.790  33.620 1.00 0.00 ? 208 LEU A H    1  
ATOM 3201  H HA   . LEU A 1 208 ? 67.090  63.810  36.300 1.00 0.00 ? 208 LEU A HA   1  
ATOM 3202  H HB2  . LEU A 1 208 ? 68.830  64.890  34.790 1.00 0.00 ? 208 LEU A HB2  1  
ATOM 3203  H HB3  . LEU A 1 208 ? 67.830  66.380  34.790 1.00 0.00 ? 208 LEU A HB3  1  
ATOM 3204  H HG   . LEU A 1 208 ? 68.080  66.420  37.360 1.00 0.00 ? 208 LEU A HG   1  
ATOM 3205  H HD11 . LEU A 1 208 ? 69.950  65.070  38.360 1.00 0.00 ? 208 LEU A HD11 1  
ATOM 3206  H HD12 . LEU A 1 208 ? 68.630  64.030  37.760 1.00 0.00 ? 208 LEU A HD12 1  
ATOM 3207  H HD13 . LEU A 1 208 ? 70.150  64.190  36.800 1.00 0.00 ? 208 LEU A HD13 1  
ATOM 3208  H HD21 . LEU A 1 208 ? 69.440  67.880  35.910 1.00 0.00 ? 208 LEU A HD21 1  
ATOM 3209  H HD22 . LEU A 1 208 ? 70.420  67.290  37.310 1.00 0.00 ? 208 LEU A HD22 1  
ATOM 3210  H HD23 . LEU A 1 208 ? 70.660  66.560  35.670 1.00 0.00 ? 208 LEU A HD23 1  
ATOM 3211  N N    . ASP A 1 209 ? 65.430  65.230  37.550 1.00 0.00 ? 209 ASP A N    1  
ATOM 3212  C CA   . ASP A 1 209 ? 64.170  65.650  38.100 1.00 0.00 ? 209 ASP A CA   1  
ATOM 3213  C C    . ASP A 1 209 ? 64.360  66.240  39.500 1.00 0.00 ? 209 ASP A C    1  
ATOM 3214  O O    . ASP A 1 209 ? 65.120  65.720  40.310 1.00 0.00 ? 209 ASP A O    1  
ATOM 3215  C CB   . ASP A 1 209 ? 63.240  64.410  38.020 1.00 0.00 ? 209 ASP A CB   1  
ATOM 3216  C CG   . ASP A 1 209 ? 61.800  64.680  38.400 1.00 0.00 ? 209 ASP A CG   1  
ATOM 3217  O OD1  . ASP A 1 209 ? 61.550  65.090  39.560 1.00 0.00 ? 209 ASP A OD1  1  
ATOM 3218  O OD2  . ASP A 1 209 ? 60.920  64.440  37.530 1.00 0.00 ? 209 ASP A OD2  1  
ATOM 3219  H H    . ASP A 1 209 ? 65.970  64.620  38.140 1.00 0.00 ? 209 ASP A H    1  
ATOM 3220  H HA   . ASP A 1 209 ? 63.750  66.460  37.510 1.00 0.00 ? 209 ASP A HA   1  
ATOM 3221  H HB2  . ASP A 1 209 ? 63.270  64.020  36.980 1.00 0.00 ? 209 ASP A HB2  1  
ATOM 3222  H HB3  . ASP A 1 209 ? 63.640  63.610  38.680 1.00 0.00 ? 209 ASP A HB3  1  
ATOM 3223  N N    . ALA A 1 210 ? 63.730  67.390  39.780 1.00 0.00 ? 210 ALA A N    1  
ATOM 3224  C CA   . ALA A 1 210 ? 63.990  68.120  41.000 1.00 0.00 ? 210 ALA A CA   1  
ATOM 3225  C C    . ALA A 1 210 ? 62.740  68.850  41.450 1.00 0.00 ? 210 ALA A C    1  
ATOM 3226  O O    . ALA A 1 210 ? 61.950  69.350  40.650 1.00 0.00 ? 210 ALA A O    1  
ATOM 3227  C CB   . ALA A 1 210 ? 65.110  69.150  40.780 1.00 0.00 ? 210 ALA A CB   1  
ATOM 3228  H H    . ALA A 1 210 ? 63.080  67.810  39.140 1.00 0.00 ? 210 ALA A H    1  
ATOM 3229  H HA   . ALA A 1 210 ? 64.260  67.430  41.790 1.00 0.00 ? 210 ALA A HA   1  
ATOM 3230  H HB1  . ALA A 1 210 ? 65.360  69.690  41.720 1.00 0.00 ? 210 ALA A HB1  1  
ATOM 3231  H HB2  . ALA A 1 210 ? 66.020  68.630  40.430 1.00 0.00 ? 210 ALA A HB2  1  
ATOM 3232  H HB3  . ALA A 1 210 ? 64.820  69.890  40.010 1.00 0.00 ? 210 ALA A HB3  1  
ATOM 3233  N N    . GLY A 1 211 ? 62.540  68.950  42.780 1.00 0.00 ? 211 GLY A N    1  
ATOM 3234  C CA   . GLY A 1 211 ? 61.400  69.690  43.270 1.00 0.00 ? 211 GLY A CA   1  
ATOM 3235  C C    . GLY A 1 211 ? 60.950  69.180  44.590 1.00 0.00 ? 211 GLY A C    1  
ATOM 3236  O O    . GLY A 1 211 ? 61.640  68.450  45.290 1.00 0.00 ? 211 GLY A O    1  
ATOM 3237  H H    . GLY A 1 211 ? 63.140  68.490  43.440 1.00 0.00 ? 211 GLY A H    1  
ATOM 3238  H HA2  . GLY A 1 211 ? 61.700  70.720  43.400 1.00 0.00 ? 211 GLY A HA2  1  
ATOM 3239  H HA3  . GLY A 1 211 ? 60.550  69.570  42.610 1.00 0.00 ? 211 GLY A HA3  1  
ATOM 3240  N N    . TYR A 1 212 ? 59.730  69.580  44.970 1.00 0.00 ? 212 TYR A N    1  
ATOM 3241  C CA   . TYR A 1 212 ? 59.070  69.090  46.150 1.00 0.00 ? 212 TYR A CA   1  
ATOM 3242  C C    . TYR A 1 212 ? 58.600  67.650  45.980 1.00 0.00 ? 212 TYR A C    1  
ATOM 3243  O O    . TYR A 1 212 ? 58.240  67.200  44.890 1.00 0.00 ? 212 TYR A O    1  
ATOM 3244  C CB   . TYR A 1 212 ? 57.920  70.030  46.580 1.00 0.00 ? 212 TYR A CB   1  
ATOM 3245  C CG   . TYR A 1 212 ? 58.540  71.270  47.170 1.00 0.00 ? 212 TYR A CG   1  
ATOM 3246  C CD1  . TYR A 1 212 ? 58.950  72.350  46.370 1.00 0.00 ? 212 TYR A CD1  1  
ATOM 3247  C CD2  . TYR A 1 212 ? 58.780  71.330  48.560 1.00 0.00 ? 212 TYR A CD2  1  
ATOM 3248  C CE1  . TYR A 1 212 ? 59.640  73.440  46.930 1.00 0.00 ? 212 TYR A CE1  1  
ATOM 3249  C CE2  . TYR A 1 212 ? 59.450  72.420  49.120 1.00 0.00 ? 212 TYR A CE2  1  
ATOM 3250  C CZ   . TYR A 1 212 ? 59.900  73.470  48.300 1.00 0.00 ? 212 TYR A CZ   1  
ATOM 3251  O OH   . TYR A 1 212 ? 60.620  74.540  48.840 1.00 0.00 ? 212 TYR A OH   1  
ATOM 3252  H H    . TYR A 1 212 ? 59.150  70.110  44.350 1.00 0.00 ? 212 TYR A H    1  
ATOM 3253  H HA   . TYR A 1 212 ? 59.800  69.060  46.950 1.00 0.00 ? 212 TYR A HA   1  
ATOM 3254  H HB2  . TYR A 1 212 ? 57.290  70.320  45.710 1.00 0.00 ? 212 TYR A HB2  1  
ATOM 3255  H HB3  . TYR A 1 212 ? 57.270  69.570  47.360 1.00 0.00 ? 212 TYR A HB3  1  
ATOM 3256  H HD1  . TYR A 1 212 ? 58.780  72.320  45.300 1.00 0.00 ? 212 TYR A HD1  1  
ATOM 3257  H HD2  . TYR A 1 212 ? 58.460  70.520  49.190 1.00 0.00 ? 212 TYR A HD2  1  
ATOM 3258  H HE1  . TYR A 1 212 ? 59.990  74.250  46.310 1.00 0.00 ? 212 TYR A HE1  1  
ATOM 3259  H HE2  . TYR A 1 212 ? 59.630  72.440  50.190 1.00 0.00 ? 212 TYR A HE2  1  
ATOM 3260  H HH   . TYR A 1 212 ? 60.780  74.360  49.770 1.00 0.00 ? 212 TYR A HH   1  
ATOM 3261  N N    . ARG A 1 213 ? 58.600  66.880  47.080 1.00 0.00 ? 213 ARG A N    1  
ATOM 3262  C CA   . ARG A 1 213 ? 57.830  65.650  47.130 1.00 0.00 ? 213 ARG A CA   1  
ATOM 3263  C C    . ARG A 1 213 ? 57.150  65.600  48.480 1.00 0.00 ? 213 ARG A C    1  
ATOM 3264  O O    . ARG A 1 213 ? 56.880  64.520  49.010 1.00 0.00 ? 213 ARG A O    1  
ATOM 3265  C CB   . ARG A 1 213 ? 58.640  64.340  46.890 1.00 0.00 ? 213 ARG A CB   1  
ATOM 3266  C CG   . ARG A 1 213 ? 59.410  64.220  45.550 1.00 0.00 ? 213 ARG A CG   1  
ATOM 3267  C CD   . ARG A 1 213 ? 60.810  64.830  45.520 1.00 0.00 ? 213 ARG A CD   1  
ATOM 3268  N NE   . ARG A 1 213 ? 61.450  64.330  44.260 1.00 0.00 ? 213 ARG A NE   1  
ATOM 3269  C CZ   . ARG A 1 213 ? 61.260  64.830  43.040 1.00 0.00 ? 213 ARG A CZ   1  
ATOM 3270  N NH1  . ARG A 1 213 ? 60.570  65.920  42.840 1.00 0.00 ? 213 ARG A NH1  1  
ATOM 3271  N NH2  . ARG A 1 213 ? 61.800  64.140  42.050 1.00 0.00 ? 213 ARG A NH2  1  
ATOM 3272  H H    . ARG A 1 213 ? 58.980  67.210  47.950 1.00 0.00 ? 213 ARG A H    1  
ATOM 3273  H HA   . ARG A 1 213 ? 57.040  65.690  46.400 1.00 0.00 ? 213 ARG A HA   1  
ATOM 3274  H HB2  . ARG A 1 213 ? 59.340  64.140  47.720 1.00 0.00 ? 213 ARG A HB2  1  
ATOM 3275  H HB3  . ARG A 1 213 ? 57.900  63.510  46.860 1.00 0.00 ? 213 ARG A HB3  1  
ATOM 3276  H HG2  . ARG A 1 213 ? 59.510  63.130  45.330 1.00 0.00 ? 213 ARG A HG2  1  
ATOM 3277  H HG3  . ARG A 1 213 ? 58.800  64.660  44.730 1.00 0.00 ? 213 ARG A HG3  1  
ATOM 3278  H HD2  . ARG A 1 213 ? 60.790  65.940  45.530 1.00 0.00 ? 213 ARG A HD2  1  
ATOM 3279  H HD3  . ARG A 1 213 ? 61.410  64.480  46.380 1.00 0.00 ? 213 ARG A HD3  1  
ATOM 3280  H HE   . ARG A 1 213 ? 61.940  63.440  44.230 1.00 0.00 ? 213 ARG A HE   1  
ATOM 3281  H HH11 . ARG A 1 213 ? 60.130  66.360  43.610 1.00 0.00 ? 213 ARG A HH11 1  
ATOM 3282  H HH12 . ARG A 1 213 ? 60.370  66.200  41.890 1.00 0.00 ? 213 ARG A HH12 1  
ATOM 3283  H HH21 . ARG A 1 213 ? 62.290  63.310  42.340 1.00 0.00 ? 213 ARG A HH21 1  
ATOM 3284  H HH22 . ARG A 1 213 ? 61.740  64.470  41.090 1.00 0.00 ? 213 ARG A HH22 1  
ATOM 3285  N N    . TYR A 1 214 ? 56.880  66.790  49.060 1.00 0.00 ? 214 TYR A N    1  
ATOM 3286  C CA   . TYR A 1 214 ? 56.230  67.070  50.330 1.00 0.00 ? 214 TYR A CA   1  
ATOM 3287  C C    . TYR A 1 214 ? 55.170  66.060  50.800 1.00 0.00 ? 214 TYR A C    1  
ATOM 3288  O O    . TYR A 1 214 ? 54.320  65.610  50.030 1.00 0.00 ? 214 TYR A O    1  
ATOM 3289  C CB   . TYR A 1 214 ? 55.670  68.520  50.290 1.00 0.00 ? 214 TYR A CB   1  
ATOM 3290  C CG   . TYR A 1 214 ? 55.180  69.000  51.630 1.00 0.00 ? 214 TYR A CG   1  
ATOM 3291  C CD1  . TYR A 1 214 ? 56.090  69.520  52.560 1.00 0.00 ? 214 TYR A CD1  1  
ATOM 3292  C CD2  . TYR A 1 214 ? 53.810  68.940  51.970 1.00 0.00 ? 214 TYR A CD2  1  
ATOM 3293  C CE1  . TYR A 1 214 ? 55.670  69.920  53.830 1.00 0.00 ? 214 TYR A CE1  1  
ATOM 3294  C CE2  . TYR A 1 214 ? 53.390  69.360  53.240 1.00 0.00 ? 214 TYR A CE2  1  
ATOM 3295  C CZ   . TYR A 1 214 ? 54.320  69.830  54.170 1.00 0.00 ? 214 TYR A CZ   1  
ATOM 3296  O OH   . TYR A 1 214 ? 53.900  70.190  55.460 1.00 0.00 ? 214 TYR A OH   1  
ATOM 3297  H H    . TYR A 1 214 ? 57.120  67.610  48.560 1.00 0.00 ? 214 TYR A H    1  
ATOM 3298  H HA   . TYR A 1 214 ? 57.020  67.040  51.070 1.00 0.00 ? 214 TYR A HA   1  
ATOM 3299  H HB2  . TYR A 1 214 ? 56.460  69.220  49.950 1.00 0.00 ? 214 TYR A HB2  1  
ATOM 3300  H HB3  . TYR A 1 214 ? 54.830  68.580  49.560 1.00 0.00 ? 214 TYR A HB3  1  
ATOM 3301  H HD1  . TYR A 1 214 ? 57.140  69.600  52.290 1.00 0.00 ? 214 TYR A HD1  1  
ATOM 3302  H HD2  . TYR A 1 214 ? 53.100  68.550  51.270 1.00 0.00 ? 214 TYR A HD2  1  
ATOM 3303  H HE1  . TYR A 1 214 ? 56.390  70.300  54.540 1.00 0.00 ? 214 TYR A HE1  1  
ATOM 3304  H HE2  . TYR A 1 214 ? 52.350  69.290  53.520 1.00 0.00 ? 214 TYR A HE2  1  
ATOM 3305  H HH   . TYR A 1 214 ? 54.590  69.900  56.060 1.00 0.00 ? 214 TYR A HH   1  
ATOM 3306  N N    . HIS A 1 215 ? 55.200  65.690  52.090 1.00 0.00 ? 215 HIS A N    1  
ATOM 3307  C CA   . HIS A 1 215 ? 54.210  64.800  52.670 1.00 0.00 ? 215 HIS A CA   1  
ATOM 3308  C C    . HIS A 1 215 ? 53.820  65.320  54.040 1.00 0.00 ? 215 HIS A C    1  
ATOM 3309  O O    . HIS A 1 215 ? 54.530  66.110  54.650 1.00 0.00 ? 215 HIS A O    1  
ATOM 3310  C CB   . HIS A 1 215 ? 54.720  63.340  52.790 1.00 0.00 ? 215 HIS A CB   1  
ATOM 3311  C CG   . HIS A 1 215 ? 53.760  62.350  52.210 1.00 0.00 ? 215 HIS A CG   1  
ATOM 3312  N ND1  . HIS A 1 215 ? 52.490  62.230  52.750 1.00 0.00 ? 215 HIS A ND1  1  
ATOM 3313  C CD2  . HIS A 1 215 ? 53.940  61.440  51.220 1.00 0.00 ? 215 HIS A CD2  1  
ATOM 3314  C CE1  . HIS A 1 215 ? 51.920  61.260  52.070 1.00 0.00 ? 215 HIS A CE1  1  
ATOM 3315  N NE2  . HIS A 1 215 ? 52.760  60.740  51.140 1.00 0.00 ? 215 HIS A NE2  1  
ATOM 3316  H H    . HIS A 1 215 ? 55.860  66.070  52.730 1.00 0.00 ? 215 HIS A H    1  
ATOM 3317  H HA   . HIS A 1 215 ? 53.310  64.830  52.080 1.00 0.00 ? 215 HIS A HA   1  
ATOM 3318  H HB2  . HIS A 1 215 ? 55.660  63.250  52.210 1.00 0.00 ? 215 HIS A HB2  1  
ATOM 3319  H HB3  . HIS A 1 215 ? 54.940  63.040  53.840 1.00 0.00 ? 215 HIS A HB3  1  
ATOM 3320  H HD2  . HIS A 1 215 ? 54.810  61.250  50.600 1.00 0.00 ? 215 HIS A HD2  1  
ATOM 3321  H HE1  . HIS A 1 215 ? 50.900  60.910  52.210 1.00 0.00 ? 215 HIS A HE1  1  
ATOM 3322  H HE2  . HIS A 1 215 ? 52.570  59.950  50.540 1.00 0.00 ? 215 HIS A HE2  1  
ATOM 3323  N N    . ASN A 1 216 ? 52.650  64.880  54.520 1.00 0.00 ? 216 ASN A N    1  
ATOM 3324  C CA   . ASN A 1 216 ? 52.070  65.350  55.760 1.00 0.00 ? 216 ASN A CA   1  
ATOM 3325  C C    . ASN A 1 216 ? 51.930  64.170  56.710 1.00 0.00 ? 216 ASN A C    1  
ATOM 3326  O O    . ASN A 1 216 ? 51.630  63.050  56.300 1.00 0.00 ? 216 ASN A O    1  
ATOM 3327  C CB   . ASN A 1 216 ? 50.700  66.040  55.510 1.00 0.00 ? 216 ASN A CB   1  
ATOM 3328  C CG   . ASN A 1 216 ? 50.180  66.750  56.750 1.00 0.00 ? 216 ASN A CG   1  
ATOM 3329  O OD1  . ASN A 1 216 ? 50.940  67.170  57.620 1.00 0.00 ? 216 ASN A OD1  1  
ATOM 3330  N ND2  . ASN A 1 216 ? 48.840  66.860  56.890 1.00 0.00 ? 216 ASN A ND2  1  
ATOM 3331  H H    . ASN A 1 216 ? 52.150  64.170  54.020 1.00 0.00 ? 216 ASN A H    1  
ATOM 3332  H HA   . ASN A 1 216 ? 52.750  66.050  56.230 1.00 0.00 ? 216 ASN A HA   1  
ATOM 3333  H HB2  . ASN A 1 216 ? 50.840  66.800  54.710 1.00 0.00 ? 216 ASN A HB2  1  
ATOM 3334  H HB3  . ASN A 1 216 ? 49.960  65.300  55.150 1.00 0.00 ? 216 ASN A HB3  1  
ATOM 3335  H HD21 . ASN A 1 216 ? 48.240  66.500  56.190 1.00 0.00 ? 216 ASN A HD21 1  
ATOM 3336  H HD22 . ASN A 1 216 ? 48.520  67.360  57.690 1.00 0.00 ? 216 ASN A HD22 1  
ATOM 3337  N N    . TRP A 1 217 ? 52.130  64.400  58.010 1.00 0.00 ? 217 TRP A N    1  
ATOM 3338  C CA   . TRP A 1 217 ? 52.030  63.360  59.000 1.00 0.00 ? 217 TRP A CA   1  
ATOM 3339  C C    . TRP A 1 217 ? 51.700  64.000  60.330 1.00 0.00 ? 217 TRP A C    1  
ATOM 3340  O O    . TRP A 1 217 ? 51.860  65.200  60.520 1.00 0.00 ? 217 TRP A O    1  
ATOM 3341  C CB   . TRP A 1 217 ? 53.310  62.460  59.080 1.00 0.00 ? 217 TRP A CB   1  
ATOM 3342  C CG   . TRP A 1 217 ? 54.640  63.140  59.260 1.00 0.00 ? 217 TRP A CG   1  
ATOM 3343  C CD1  . TRP A 1 217 ? 55.090  63.780  60.390 1.00 0.00 ? 217 TRP A CD1  1  
ATOM 3344  C CD2  . TRP A 1 217 ? 55.750  63.100  58.340 1.00 0.00 ? 217 TRP A CD2  1  
ATOM 3345  N NE1  . TRP A 1 217 ? 56.420  64.120  60.230 1.00 0.00 ? 217 TRP A NE1  1  
ATOM 3346  C CE2  . TRP A 1 217 ? 56.850  63.710  59.000 1.00 0.00 ? 217 TRP A CE2  1  
ATOM 3347  C CE3  . TRP A 1 217 ? 55.930  62.600  57.050 1.00 0.00 ? 217 TRP A CE3  1  
ATOM 3348  C CZ2  . TRP A 1 217 ? 58.110  63.790  58.420 1.00 0.00 ? 217 TRP A CZ2  1  
ATOM 3349  C CZ3  . TRP A 1 217 ? 57.200  62.700  56.450 1.00 0.00 ? 217 TRP A CZ3  1  
ATOM 3350  C CH2  . TRP A 1 217 ? 58.270  63.280  57.130 1.00 0.00 ? 217 TRP A CH2  1  
ATOM 3351  H H    . TRP A 1 217 ? 52.290  65.320  58.370 1.00 0.00 ? 217 TRP A H    1  
ATOM 3352  H HA   . TRP A 1 217 ? 51.180  62.730  58.760 1.00 0.00 ? 217 TRP A HA   1  
ATOM 3353  H HB2  . TRP A 1 217 ? 53.200  61.690  59.870 1.00 0.00 ? 217 TRP A HB2  1  
ATOM 3354  H HB3  . TRP A 1 217 ? 53.350  61.910  58.110 1.00 0.00 ? 217 TRP A HB3  1  
ATOM 3355  H HD1  . TRP A 1 217 ? 54.470  64.020  61.240 1.00 0.00 ? 217 TRP A HD1  1  
ATOM 3356  H HE1  . TRP A 1 217 ? 56.950  64.720  60.770 1.00 0.00 ? 217 TRP A HE1  1  
ATOM 3357  H HE3  . TRP A 1 217 ? 55.110  62.140  56.520 1.00 0.00 ? 217 TRP A HE3  1  
ATOM 3358  H HZ2  . TRP A 1 217 ? 58.940  64.230  58.950 1.00 0.00 ? 217 TRP A HZ2  1  
ATOM 3359  H HZ3  . TRP A 1 217 ? 57.340  62.330  55.450 1.00 0.00 ? 217 TRP A HZ3  1  
ATOM 3360  H HH2  . TRP A 1 217 ? 59.230  63.330  56.650 1.00 0.00 ? 217 TRP A HH2  1  
ATOM 3361  N N    . GLY A 1 218 ? 51.220  63.200  61.300 1.00 0.00 ? 218 GLY A N    1  
ATOM 3362  C CA   . GLY A 1 218 ? 51.020  63.650  62.670 1.00 0.00 ? 218 GLY A CA   1  
ATOM 3363  C C    . GLY A 1 218 ? 52.300  63.480  63.430 1.00 0.00 ? 218 GLY A C    1  
ATOM 3364  O O    . GLY A 1 218 ? 53.120  64.380  63.510 1.00 0.00 ? 218 GLY A O    1  
ATOM 3365  H H    . GLY A 1 218 ? 51.060  62.230  61.110 1.00 0.00 ? 218 GLY A H    1  
ATOM 3366  H HA2  . GLY A 1 218 ? 50.780  64.710  62.690 1.00 0.00 ? 218 GLY A HA2  1  
ATOM 3367  H HA3  . GLY A 1 218 ? 50.270  63.020  63.130 1.00 0.00 ? 218 GLY A HA3  1  
ATOM 3368  N N    . ARG A 1 219 ? 52.520  62.280  63.980 1.00 0.00 ? 219 ARG A N    1  
ATOM 3369  C CA   . ARG A 1 219 ? 53.810  61.910  64.490 1.00 0.00 ? 219 ARG A CA   1  
ATOM 3370  C C    . ARG A 1 219 ? 54.360  60.720  63.720 1.00 0.00 ? 219 ARG A C    1  
ATOM 3371  O O    . ARG A 1 219 ? 53.690  59.710  63.550 1.00 0.00 ? 219 ARG A O    1  
ATOM 3372  C CB   . ARG A 1 219 ? 53.710  61.610  65.990 1.00 0.00 ? 219 ARG A CB   1  
ATOM 3373  C CG   . ARG A 1 219 ? 55.100  61.440  66.620 1.00 0.00 ? 219 ARG A CG   1  
ATOM 3374  C CD   . ARG A 1 219 ? 55.050  61.470  68.140 1.00 0.00 ? 219 ARG A CD   1  
ATOM 3375  N NE   . ARG A 1 219 ? 56.470  61.260  68.540 1.00 0.00 ? 219 ARG A NE   1  
ATOM 3376  C CZ   . ARG A 1 219 ? 56.870  60.760  69.690 1.00 0.00 ? 219 ARG A CZ   1  
ATOM 3377  N NH1  . ARG A 1 219 ? 56.120  60.730  70.780 1.00 0.00 ? 219 ARG A NH1  1  
ATOM 3378  N NH2  . ARG A 1 219 ? 58.090  60.280  69.760 1.00 0.00 ? 219 ARG A NH2  1  
ATOM 3379  H H    . ARG A 1 219 ? 51.800  61.590  64.050 1.00 0.00 ? 219 ARG A H    1  
ATOM 3380  H HA   . ARG A 1 219 ? 54.510  62.720  64.360 1.00 0.00 ? 219 ARG A HA   1  
ATOM 3381  H HB2  . ARG A 1 219 ? 53.180  62.460  66.470 1.00 0.00 ? 219 ARG A HB2  1  
ATOM 3382  H HB3  . ARG A 1 219 ? 53.090  60.700  66.170 1.00 0.00 ? 219 ARG A HB3  1  
ATOM 3383  H HG2  . ARG A 1 219 ? 55.540  60.490  66.260 1.00 0.00 ? 219 ARG A HG2  1  
ATOM 3384  H HG3  . ARG A 1 219 ? 55.740  62.280  66.260 1.00 0.00 ? 219 ARG A HG3  1  
ATOM 3385  H HD2  . ARG A 1 219 ? 54.690  62.450  68.520 1.00 0.00 ? 219 ARG A HD2  1  
ATOM 3386  H HD3  . ARG A 1 219 ? 54.400  60.640  68.520 1.00 0.00 ? 219 ARG A HD3  1  
ATOM 3387  H HE   . ARG A 1 219 ? 57.160  61.300  67.820 1.00 0.00 ? 219 ARG A HE   1  
ATOM 3388  H HH11 . ARG A 1 219 ? 55.220  61.180  70.750 1.00 0.00 ? 219 ARG A HH11 1  
ATOM 3389  H HH12 . ARG A 1 219 ? 56.560  60.540  71.650 1.00 0.00 ? 219 ARG A HH12 1  
ATOM 3390  H HH21 . ARG A 1 219 ? 58.690  60.320  68.950 1.00 0.00 ? 219 ARG A HH21 1  
ATOM 3391  H HH22 . ARG A 1 219 ? 58.330  59.670  70.500 1.00 0.00 ? 219 ARG A HH22 1  
ATOM 3392  N N    . LEU A 1 220 ? 55.610  60.840  63.230 1.00 0.00 ? 220 LEU A N    1  
ATOM 3393  C CA   . LEU A 1 220 ? 56.300  59.800  62.510 1.00 0.00 ? 220 LEU A CA   1  
ATOM 3394  C C    . LEU A 1 220 ? 57.640  59.630  63.200 1.00 0.00 ? 220 LEU A C    1  
ATOM 3395  O O    . LEU A 1 220 ? 58.240  60.620  63.590 1.00 0.00 ? 220 LEU A O    1  
ATOM 3396  C CB   . LEU A 1 220 ? 56.530  60.220  61.040 1.00 0.00 ? 220 LEU A CB   1  
ATOM 3397  C CG   . LEU A 1 220 ? 57.300  59.210  60.150 1.00 0.00 ? 220 LEU A CG   1  
ATOM 3398  C CD1  . LEU A 1 220 ? 56.590  57.850  60.070 1.00 0.00 ? 220 LEU A CD1  1  
ATOM 3399  C CD2  . LEU A 1 220 ? 57.450  59.800  58.740 1.00 0.00 ? 220 LEU A CD2  1  
ATOM 3400  H H    . LEU A 1 220 ? 56.150  61.670  63.370 1.00 0.00 ? 220 LEU A H    1  
ATOM 3401  H HA   . LEU A 1 220 ? 55.760  58.870  62.580 1.00 0.00 ? 220 LEU A HA   1  
ATOM 3402  H HB2  . LEU A 1 220 ? 55.540  60.410  60.580 1.00 0.00 ? 220 LEU A HB2  1  
ATOM 3403  H HB3  . LEU A 1 220 ? 57.080  61.190  61.020 1.00 0.00 ? 220 LEU A HB3  1  
ATOM 3404  H HG   . LEU A 1 220 ? 58.320  59.050  60.580 1.00 0.00 ? 220 LEU A HG   1  
ATOM 3405  H HD11 . LEU A 1 220 ? 57.120  57.160  59.380 1.00 0.00 ? 220 LEU A HD11 1  
ATOM 3406  H HD12 . LEU A 1 220 ? 56.540  57.370  61.070 1.00 0.00 ? 220 LEU A HD12 1  
ATOM 3407  H HD13 . LEU A 1 220 ? 55.550  58.000  59.710 1.00 0.00 ? 220 LEU A HD13 1  
ATOM 3408  H HD21 . LEU A 1 220 ? 57.990  60.770  58.780 1.00 0.00 ? 220 LEU A HD21 1  
ATOM 3409  H HD22 . LEU A 1 220 ? 58.000  59.100  58.080 1.00 0.00 ? 220 LEU A HD22 1  
ATOM 3410  H HD23 . LEU A 1 220 ? 56.440  59.990  58.310 1.00 0.00 ? 220 LEU A HD23 1  
ATOM 3411  N N    . GLU A 1 221 ? 58.120  58.390  63.410 1.00 0.00 ? 221 GLU A N    1  
ATOM 3412  C CA   . GLU A 1 221 ? 59.430  58.140  64.000 1.00 0.00 ? 221 GLU A CA   1  
ATOM 3413  C C    . GLU A 1 221 ? 60.310  57.390  63.020 1.00 0.00 ? 221 GLU A C    1  
ATOM 3414  O O    . GLU A 1 221 ? 59.840  56.580  62.210 1.00 0.00 ? 221 GLU A O    1  
ATOM 3415  C CB   . GLU A 1 221 ? 59.330  57.480  65.400 1.00 0.00 ? 221 GLU A CB   1  
ATOM 3416  C CG   . GLU A 1 221 ? 60.580  56.800  66.030 1.00 0.00 ? 221 GLU A CG   1  
ATOM 3417  C CD   . GLU A 1 221 ? 61.720  57.710  66.470 1.00 0.00 ? 221 GLU A CD   1  
ATOM 3418  O OE1  . GLU A 1 221 ? 62.460  58.190  65.560 1.00 0.00 ? 221 GLU A OE1  1  
ATOM 3419  O OE2  . GLU A 1 221 ? 62.000  57.810  67.690 1.00 0.00 ? 221 GLU A OE2  1  
ATOM 3420  H H    . GLU A 1 221 ? 57.580  57.590  63.120 1.00 0.00 ? 221 GLU A H    1  
ATOM 3421  H HA   . GLU A 1 221 ? 59.940  59.080  64.150 1.00 0.00 ? 221 GLU A HA   1  
ATOM 3422  H HB2  . GLU A 1 221 ? 58.930  58.240  66.110 1.00 0.00 ? 221 GLU A HB2  1  
ATOM 3423  H HB3  . GLU A 1 221 ? 58.560  56.680  65.310 1.00 0.00 ? 221 GLU A HB3  1  
ATOM 3424  H HG2  . GLU A 1 221 ? 60.240  56.260  66.950 1.00 0.00 ? 221 GLU A HG2  1  
ATOM 3425  H HG3  . GLU A 1 221 ? 61.000  56.040  65.350 1.00 0.00 ? 221 GLU A HG3  1  
ATOM 3426  N N    . ASN A 1 222 ? 61.610  57.690  63.040 1.00 0.00 ? 222 ASN A N    1  
ATOM 3427  C CA   . ASN A 1 222 ? 62.570  57.270  62.050 1.00 0.00 ? 222 ASN A CA   1  
ATOM 3428  C C    . ASN A 1 222 ? 64.000  57.680  62.420 1.00 0.00 ? 222 ASN A C    1  
ATOM 3429  O O    . ASN A 1 222 ? 64.940  57.330  61.710 1.00 0.00 ? 222 ASN A O    1  
ATOM 3430  C CB   . ASN A 1 222 ? 62.190  57.820  60.630 1.00 0.00 ? 222 ASN A CB   1  
ATOM 3431  C CG   . ASN A 1 222 ? 62.000  59.330  60.540 1.00 0.00 ? 222 ASN A CG   1  
ATOM 3432  O OD1  . ASN A 1 222 ? 62.670  60.110  61.220 1.00 0.00 ? 222 ASN A OD1  1  
ATOM 3433  N ND2  . ASN A 1 222 ? 61.090  59.800  59.670 1.00 0.00 ? 222 ASN A ND2  1  
ATOM 3434  H H    . ASN A 1 222 ? 61.930  58.200  63.850 1.00 0.00 ? 222 ASN A H    1  
ATOM 3435  H HA   . ASN A 1 222 ? 62.570  56.190  62.020 1.00 0.00 ? 222 ASN A HA   1  
ATOM 3436  H HB2  . ASN A 1 222 ? 63.000  57.570  59.920 1.00 0.00 ? 222 ASN A HB2  1  
ATOM 3437  H HB3  . ASN A 1 222 ? 61.260  57.320  60.290 1.00 0.00 ? 222 ASN A HB3  1  
ATOM 3438  H HD21 . ASN A 1 222 ? 60.430  59.190  59.240 1.00 0.00 ? 222 ASN A HD21 1  
ATOM 3439  H HD22 . ASN A 1 222 ? 61.030  60.800  59.560 1.00 0.00 ? 222 ASN A HD22 1  
ATOM 3440  N N    . THR A 1 223 ? 64.210  58.380  63.550 1.00 0.00 ? 223 THR A N    1  
ATOM 3441  C CA   . THR A 1 223 ? 65.440  59.080  63.940 1.00 0.00 ? 223 THR A CA   1  
ATOM 3442  C C    . THR A 1 223 ? 65.710  60.320  63.100 1.00 0.00 ? 223 THR A C    1  
ATOM 3443  O O    . THR A 1 223 ? 66.810  60.550  62.590 1.00 0.00 ? 223 THR A O    1  
ATOM 3444  C CB   . THR A 1 223 ? 66.690  58.230  64.150 1.00 0.00 ? 223 THR A CB   1  
ATOM 3445  O OG1  . THR A 1 223 ? 66.360  57.040  64.860 1.00 0.00 ? 223 THR A OG1  1  
ATOM 3446  C CG2  . THR A 1 223 ? 67.720  58.960  65.030 1.00 0.00 ? 223 THR A CG2  1  
ATOM 3447  H H    . THR A 1 223 ? 63.470  58.450  64.250 1.00 0.00 ? 223 THR A H    1  
ATOM 3448  H HA   . THR A 1 223 ? 65.210  59.470  64.920 1.00 0.00 ? 223 THR A HA   1  
ATOM 3449  H HB   . THR A 1 223 ? 67.150  57.960  63.170 1.00 0.00 ? 223 THR A HB   1  
ATOM 3450  H HG1  . THR A 1 223 ? 66.130  56.400  64.170 1.00 0.00 ? 223 THR A HG1  1  
ATOM 3451  H HG21 . THR A 1 223 ? 67.260  59.240  66.010 1.00 0.00 ? 223 THR A HG21 1  
ATOM 3452  H HG22 . THR A 1 223 ? 68.590  58.300  65.230 1.00 0.00 ? 223 THR A HG22 1  
ATOM 3453  H HG23 . THR A 1 223 ? 68.090  59.870  64.530 1.00 0.00 ? 223 THR A HG23 1  
ATOM 3454  N N    . ARG A 1 224 ? 64.680  61.180  62.960 1.00 0.00 ? 224 ARG A N    1  
ATOM 3455  C CA   . ARG A 1 224 ? 64.730  62.530  62.430 1.00 0.00 ? 224 ARG A CA   1  
ATOM 3456  C C    . ARG A 1 224 ? 65.120  62.680  60.960 1.00 0.00 ? 224 ARG A C    1  
ATOM 3457  O O    . ARG A 1 224 ? 65.810  63.600  60.530 1.00 0.00 ? 224 ARG A O    1  
ATOM 3458  C CB   . ARG A 1 224 ? 65.470  63.520  63.380 1.00 0.00 ? 224 ARG A CB   1  
ATOM 3459  C CG   . ARG A 1 224 ? 64.870  63.550  64.810 1.00 0.00 ? 224 ARG A CG   1  
ATOM 3460  C CD   . ARG A 1 224 ? 65.500  64.620  65.700 1.00 0.00 ? 224 ARG A CD   1  
ATOM 3461  N NE   . ARG A 1 224 ? 64.840  64.540  67.050 1.00 0.00 ? 224 ARG A NE   1  
ATOM 3462  C CZ   . ARG A 1 224 ? 64.960  65.480  67.970 1.00 0.00 ? 224 ARG A CZ   1  
ATOM 3463  N NH1  . ARG A 1 224 ? 65.720  66.540  67.790 1.00 0.00 ? 224 ARG A NH1  1  
ATOM 3464  N NH2  . ARG A 1 224 ? 64.300  65.360  69.110 1.00 0.00 ? 224 ARG A NH2  1  
ATOM 3465  H H    . ARG A 1 224 ? 63.780  60.890  63.260 1.00 0.00 ? 224 ARG A H    1  
ATOM 3466  H HA   . ARG A 1 224 ? 63.700  62.860  62.440 1.00 0.00 ? 224 ARG A HA   1  
ATOM 3467  H HB2  . ARG A 1 224 ? 66.550  63.250  63.430 1.00 0.00 ? 224 ARG A HB2  1  
ATOM 3468  H HB3  . ARG A 1 224 ? 65.390  64.550  62.950 1.00 0.00 ? 224 ARG A HB3  1  
ATOM 3469  H HG2  . ARG A 1 224 ? 63.770  63.740  64.740 1.00 0.00 ? 224 ARG A HG2  1  
ATOM 3470  H HG3  . ARG A 1 224 ? 65.010  62.550  65.280 1.00 0.00 ? 224 ARG A HG3  1  
ATOM 3471  H HD2  . ARG A 1 224 ? 66.600  64.430  65.820 1.00 0.00 ? 224 ARG A HD2  1  
ATOM 3472  H HD3  . ARG A 1 224 ? 65.330  65.620  65.250 1.00 0.00 ? 224 ARG A HD3  1  
ATOM 3473  H HE   . ARG A 1 224 ? 64.110  63.840  67.200 1.00 0.00 ? 224 ARG A HE   1  
ATOM 3474  H HH11 . ARG A 1 224 ? 66.170  66.640  66.890 1.00 0.00 ? 224 ARG A HH11 1  
ATOM 3475  H HH12 . ARG A 1 224 ? 65.580  67.360  68.340 1.00 0.00 ? 224 ARG A HH12 1  
ATOM 3476  H HH21 . ARG A 1 224 ? 63.890  64.460  69.280 1.00 0.00 ? 224 ARG A HH21 1  
ATOM 3477  H HH22 . ARG A 1 224 ? 64.330  66.080  69.780 1.00 0.00 ? 224 ARG A HH22 1  
ATOM 3478  N N    . PHE A 1 225 ? 64.580  61.780  60.110 1.00 0.00 ? 225 PHE A N    1  
ATOM 3479  C CA   . PHE A 1 225 ? 64.690  61.860  58.670 1.00 0.00 ? 225 PHE A CA   1  
ATOM 3480  C C    . PHE A 1 225 ? 63.640  62.780  58.060 1.00 0.00 ? 225 PHE A C    1  
ATOM 3481  O O    . PHE A 1 225 ? 62.450  62.470  58.000 1.00 0.00 ? 225 PHE A O    1  
ATOM 3482  C CB   . PHE A 1 225 ? 64.580  60.460  57.980 1.00 0.00 ? 225 PHE A CB   1  
ATOM 3483  C CG   . PHE A 1 225 ? 65.910  59.770  57.980 1.00 0.00 ? 225 PHE A CG   1  
ATOM 3484  C CD1  . PHE A 1 225 ? 66.890  60.160  57.050 1.00 0.00 ? 225 PHE A CD1  1  
ATOM 3485  C CD2  . PHE A 1 225 ? 66.190  58.720  58.860 1.00 0.00 ? 225 PHE A CD2  1  
ATOM 3486  C CE1  . PHE A 1 225 ? 68.120  59.490  57.000 1.00 0.00 ? 225 PHE A CE1  1  
ATOM 3487  C CE2  . PHE A 1 225 ? 67.420  58.060  58.830 1.00 0.00 ? 225 PHE A CE2  1  
ATOM 3488  C CZ   . PHE A 1 225 ? 68.390  58.440  57.880 1.00 0.00 ? 225 PHE A CZ   1  
ATOM 3489  H H    . PHE A 1 225 ? 63.980  61.070  60.500 1.00 0.00 ? 225 PHE A H    1  
ATOM 3490  H HA   . PHE A 1 225 ? 65.650  62.290  58.430 1.00 0.00 ? 225 PHE A HA   1  
ATOM 3491  H HB2  . PHE A 1 225 ? 63.830  59.840  58.520 1.00 0.00 ? 225 PHE A HB2  1  
ATOM 3492  H HB3  . PHE A 1 225 ? 64.260  60.540  56.920 1.00 0.00 ? 225 PHE A HB3  1  
ATOM 3493  H HD1  . PHE A 1 225 ? 66.690  60.980  56.380 1.00 0.00 ? 225 PHE A HD1  1  
ATOM 3494  H HD2  . PHE A 1 225 ? 65.440  58.440  59.590 1.00 0.00 ? 225 PHE A HD2  1  
ATOM 3495  H HE1  . PHE A 1 225 ? 68.880  59.800  56.290 1.00 0.00 ? 225 PHE A HE1  1  
ATOM 3496  H HE2  . PHE A 1 225 ? 67.640  57.270  59.530 1.00 0.00 ? 225 PHE A HE2  1  
ATOM 3497  H HZ   . PHE A 1 225 ? 69.350  57.950  57.850 1.00 0.00 ? 225 PHE A HZ   1  
ATOM 3498  N N    . LYS A 1 226 ? 64.100  63.940  57.550 1.00 0.00 ? 226 LYS A N    1  
ATOM 3499  C CA   . LYS A 1 226 ? 63.230  64.900  56.890 1.00 0.00 ? 226 LYS A CA   1  
ATOM 3500  C C    . LYS A 1 226 ? 63.510  64.880  55.390 1.00 0.00 ? 226 LYS A C    1  
ATOM 3501  O O    . LYS A 1 226 ? 63.050  65.710  54.610 1.00 0.00 ? 226 LYS A O    1  
ATOM 3502  C CB   . LYS A 1 226 ? 63.510  66.300  57.490 1.00 0.00 ? 226 LYS A CB   1  
ATOM 3503  C CG   . LYS A 1 226 ? 62.270  67.210  57.500 1.00 0.00 ? 226 LYS A CG   1  
ATOM 3504  C CD   . LYS A 1 226 ? 62.530  68.480  58.330 1.00 0.00 ? 226 LYS A CD   1  
ATOM 3505  C CE   . LYS A 1 226 ? 61.260  69.200  58.800 1.00 0.00 ? 226 LYS A CE   1  
ATOM 3506  N NZ   . LYS A 1 226 ? 60.510  69.740  57.670 1.00 0.00 ? 226 LYS A NZ   1  
ATOM 3507  H H    . LYS A 1 226 ? 65.050  64.210  57.680 1.00 0.00 ? 226 LYS A H    1  
ATOM 3508  H HA   . LYS A 1 226 ? 62.190  64.650  57.030 1.00 0.00 ? 226 LYS A HA   1  
ATOM 3509  H HB2  . LYS A 1 226 ? 63.790  66.130  58.560 1.00 0.00 ? 226 LYS A HB2  1  
ATOM 3510  H HB3  . LYS A 1 226 ? 64.370  66.800  56.990 1.00 0.00 ? 226 LYS A HB3  1  
ATOM 3511  H HG2  . LYS A 1 226 ? 61.970  67.470  56.460 1.00 0.00 ? 226 LYS A HG2  1  
ATOM 3512  H HG3  . LYS A 1 226 ? 61.430  66.640  57.970 1.00 0.00 ? 226 LYS A HG3  1  
ATOM 3513  H HD2  . LYS A 1 226 ? 63.100  68.190  59.250 1.00 0.00 ? 226 LYS A HD2  1  
ATOM 3514  H HD3  . LYS A 1 226 ? 63.180  69.170  57.740 1.00 0.00 ? 226 LYS A HD3  1  
ATOM 3515  H HE2  . LYS A 1 226 ? 60.600  68.480  59.350 1.00 0.00 ? 226 LYS A HE2  1  
ATOM 3516  H HE3  . LYS A 1 226 ? 61.520  70.030  59.480 1.00 0.00 ? 226 LYS A HE3  1  
ATOM 3517  H HZ1  . LYS A 1 226 ? 59.690  70.320  57.940 1.00 0.00 ? 226 LYS A HZ1  1  
ATOM 3518  H HZ2  . LYS A 1 226 ? 61.090  70.290  56.990 1.00 0.00 ? 226 LYS A HZ2  1  
ATOM 3519  H HZ3  . LYS A 1 226 ? 60.140  68.990  57.010 1.00 0.00 ? 226 LYS A HZ3  1  
ATOM 3520  N N    . THR A 1 227 ? 64.280  63.880  54.920 1.00 0.00 ? 227 THR A N    1  
ATOM 3521  C CA   . THR A 1 227 ? 64.520  63.640  53.510 1.00 0.00 ? 227 THR A CA   1  
ATOM 3522  C C    . THR A 1 227 ? 63.250  63.300  52.740 1.00 0.00 ? 227 THR A C    1  
ATOM 3523  O O    . THR A 1 227 ? 62.410  62.540  53.210 1.00 0.00 ? 227 THR A O    1  
ATOM 3524  C CB   . THR A 1 227 ? 65.610  62.600  53.200 1.00 0.00 ? 227 THR A CB   1  
ATOM 3525  O OG1  . THR A 1 227 ? 65.470  61.420  53.970 1.00 0.00 ? 227 THR A OG1  1  
ATOM 3526  C CG2  . THR A 1 227 ? 66.980  63.200  53.570 1.00 0.00 ? 227 THR A CG2  1  
ATOM 3527  H H    . THR A 1 227 ? 64.610  63.170  55.540 1.00 0.00 ? 227 THR A H    1  
ATOM 3528  H HA   . THR A 1 227 ? 64.870  64.570  53.100 1.00 0.00 ? 227 THR A HA   1  
ATOM 3529  H HB   . THR A 1 227 ? 65.630  62.340  52.120 1.00 0.00 ? 227 THR A HB   1  
ATOM 3530  H HG1  . THR A 1 227 ? 66.270  60.900  53.810 1.00 0.00 ? 227 THR A HG1  1  
ATOM 3531  H HG21 . THR A 1 227 ? 67.030  63.410  54.660 1.00 0.00 ? 227 THR A HG21 1  
ATOM 3532  H HG22 . THR A 1 227 ? 67.800  62.510  53.290 1.00 0.00 ? 227 THR A HG22 1  
ATOM 3533  H HG23 . THR A 1 227 ? 67.150  64.160  53.040 1.00 0.00 ? 227 THR A HG23 1  
ATOM 3534  N N    . HIS A 1 228 ? 63.090  63.890  51.540 1.00 0.00 ? 228 HIS A N    1  
ATOM 3535  C CA   . HIS A 1 228 ? 62.000  63.670  50.590 1.00 0.00 ? 228 HIS A CA   1  
ATOM 3536  C C    . HIS A 1 228 ? 60.950  64.770  50.680 1.00 0.00 ? 228 HIS A C    1  
ATOM 3537  O O    . HIS A 1 228 ? 59.990  64.790  49.920 1.00 0.00 ? 228 HIS A O    1  
ATOM 3538  C CB   . HIS A 1 228 ? 61.310  62.270  50.650 1.00 0.00 ? 228 HIS A CB   1  
ATOM 3539  C CG   . HIS A 1 228 ? 60.880  61.700  49.330 1.00 0.00 ? 228 HIS A CG   1  
ATOM 3540  N ND1  . HIS A 1 228 ? 60.140  60.520  49.310 1.00 0.00 ? 228 HIS A ND1  1  
ATOM 3541  C CD2  . HIS A 1 228 ? 61.290  62.020  48.080 1.00 0.00 ? 228 HIS A CD2  1  
ATOM 3542  C CE1  . HIS A 1 228 ? 60.160  60.150  48.040 1.00 0.00 ? 228 HIS A CE1  1  
ATOM 3543  N NE2  . HIS A 1 228 ? 60.830  61.030  47.260 1.00 0.00 ? 228 HIS A NE2  1  
ATOM 3544  H H    . HIS A 1 228 ? 63.770  64.550  51.230 1.00 0.00 ? 228 HIS A H    1  
ATOM 3545  H HA   . HIS A 1 228 ? 62.450  63.780  49.620 1.00 0.00 ? 228 HIS A HA   1  
ATOM 3546  H HB2  . HIS A 1 228 ? 62.080  61.540  50.990 1.00 0.00 ? 228 HIS A HB2  1  
ATOM 3547  H HB3  . HIS A 1 228 ? 60.480  62.260  51.380 1.00 0.00 ? 228 HIS A HB3  1  
ATOM 3548  H HD2  . HIS A 1 228 ? 61.930  62.810  47.740 1.00 0.00 ? 228 HIS A HD2  1  
ATOM 3549  H HE1  . HIS A 1 228 ? 59.730  59.230  47.620 1.00 0.00 ? 228 HIS A HE1  1  
ATOM 3550  H HE2  . HIS A 1 228 ? 61.070  60.910  46.280 1.00 0.00 ? 228 HIS A HE2  1  
ATOM 3551  N N    . GLU A 1 229 ? 61.150  65.760  51.580 1.00 0.00 ? 229 GLU A N    1  
ATOM 3552  C CA   . GLU A 1 229 ? 60.400  67.010  51.610 1.00 0.00 ? 229 GLU A CA   1  
ATOM 3553  C C    . GLU A 1 229 ? 60.570  67.790  50.310 1.00 0.00 ? 229 GLU A C    1  
ATOM 3554  O O    . GLU A 1 229 ? 59.620  68.180  49.630 1.00 0.00 ? 229 GLU A O    1  
ATOM 3555  C CB   . GLU A 1 229 ? 60.920  67.820  52.830 1.00 0.00 ? 229 GLU A CB   1  
ATOM 3556  C CG   . GLU A 1 229 ? 60.120  69.090  53.170 1.00 0.00 ? 229 GLU A CG   1  
ATOM 3557  C CD   . GLU A 1 229 ? 60.280  69.430  54.650 1.00 0.00 ? 229 GLU A CD   1  
ATOM 3558  O OE1  . GLU A 1 229 ? 59.690  68.670  55.470 1.00 0.00 ? 229 GLU A OE1  1  
ATOM 3559  O OE2  . GLU A 1 229 ? 60.970  70.400  55.040 1.00 0.00 ? 229 GLU A OE2  1  
ATOM 3560  H H    . GLU A 1 229 ? 61.860  65.670  52.280 1.00 0.00 ? 229 GLU A H    1  
ATOM 3561  H HA   . GLU A 1 229 ? 59.350  66.780  51.740 1.00 0.00 ? 229 GLU A HA   1  
ATOM 3562  H HB2  . GLU A 1 229 ? 60.850  67.110  53.690 1.00 0.00 ? 229 GLU A HB2  1  
ATOM 3563  H HB3  . GLU A 1 229 ? 61.990  68.070  52.720 1.00 0.00 ? 229 GLU A HB3  1  
ATOM 3564  H HG2  . GLU A 1 229 ? 60.420  69.960  52.550 1.00 0.00 ? 229 GLU A HG2  1  
ATOM 3565  H HG3  . GLU A 1 229 ? 59.040  68.900  53.020 1.00 0.00 ? 229 GLU A HG3  1  
ATOM 3566  N N    . ALA A 1 230 ? 61.840  67.860  49.850 1.00 0.00 ? 230 ALA A N    1  
ATOM 3567  C CA   . ALA A 1 230 ? 62.220  68.130  48.490 1.00 0.00 ? 230 ALA A CA   1  
ATOM 3568  C C    . ALA A 1 230 ? 63.430  67.250  48.200 1.00 0.00 ? 230 ALA A C    1  
ATOM 3569  O O    . ALA A 1 230 ? 64.090  66.750  49.110 1.00 0.00 ? 230 ALA A O    1  
ATOM 3570  C CB   . ALA A 1 230 ? 62.540  69.620  48.280 1.00 0.00 ? 230 ALA A CB   1  
ATOM 3571  H H    . ALA A 1 230 ? 62.580  67.590  50.450 1.00 0.00 ? 230 ALA A H    1  
ATOM 3572  H HA   . ALA A 1 230 ? 61.430  67.810  47.830 1.00 0.00 ? 230 ALA A HA   1  
ATOM 3573  H HB1  . ALA A 1 230 ? 62.800  69.830  47.220 1.00 0.00 ? 230 ALA A HB1  1  
ATOM 3574  H HB2  . ALA A 1 230 ? 61.650  70.230  48.560 1.00 0.00 ? 230 ALA A HB2  1  
ATOM 3575  H HB3  . ALA A 1 230 ? 63.390  69.940  48.930 1.00 0.00 ? 230 ALA A HB3  1  
ATOM 3576  N N    . SER A 1 231 ? 63.730  67.010  46.900 1.00 0.00 ? 231 SER A N    1  
ATOM 3577  C CA   . SER A 1 231 ? 64.810  66.130  46.490 1.00 0.00 ? 231 SER A CA   1  
ATOM 3578  C C    . SER A 1 231 ? 65.290  66.490  45.110 1.00 0.00 ? 231 SER A C    1  
ATOM 3579  O O    . SER A 1 231 ? 64.610  67.190  44.360 1.00 0.00 ? 231 SER A O    1  
ATOM 3580  C CB   . SER A 1 231 ? 64.440  64.620  46.460 1.00 0.00 ? 231 SER A CB   1  
ATOM 3581  O OG   . SER A 1 231 ? 64.080  64.170  47.760 1.00 0.00 ? 231 SER A OG   1  
ATOM 3582  H H    . SER A 1 231 ? 63.190  67.430  46.170 1.00 0.00 ? 231 SER A H    1  
ATOM 3583  H HA   . SER A 1 231 ? 65.660  66.280  47.150 1.00 0.00 ? 231 SER A HA   1  
ATOM 3584  H HB2  . SER A 1 231 ? 63.580  64.460  45.770 1.00 0.00 ? 231 SER A HB2  1  
ATOM 3585  H HB3  . SER A 1 231 ? 65.270  63.990  46.080 1.00 0.00 ? 231 SER A HB3  1  
ATOM 3586  H HG   . SER A 1 231 ? 64.800  64.480  48.320 1.00 0.00 ? 231 SER A HG   1  
ATOM 3587  N N    . LEU A 1 232 ? 66.490  65.980  44.760 1.00 0.00 ? 232 LEU A N    1  
ATOM 3588  C CA   . LEU A 1 232 ? 67.000  65.930  43.400 1.00 0.00 ? 232 LEU A CA   1  
ATOM 3589  C C    . LEU A 1 232 ? 67.160  64.460  43.080 1.00 0.00 ? 232 LEU A C    1  
ATOM 3590  O O    . LEU A 1 232 ? 67.730  63.690  43.870 1.00 0.00 ? 232 LEU A O    1  
ATOM 3591  C CB   . LEU A 1 232 ? 68.360  66.690  43.270 1.00 0.00 ? 232 LEU A CB   1  
ATOM 3592  C CG   . LEU A 1 232 ? 69.150  66.490  41.940 1.00 0.00 ? 232 LEU A CG   1  
ATOM 3593  C CD1  . LEU A 1 232 ? 68.390  67.010  40.710 1.00 0.00 ? 232 LEU A CD1  1  
ATOM 3594  C CD2  . LEU A 1 232 ? 70.520  67.180  42.040 1.00 0.00 ? 232 LEU A CD2  1  
ATOM 3595  H H    . LEU A 1 232 ? 67.020  65.440  45.410 1.00 0.00 ? 232 LEU A H    1  
ATOM 3596  H HA   . LEU A 1 232 ? 66.280  66.340  42.710 1.00 0.00 ? 232 LEU A HA   1  
ATOM 3597  H HB2  . LEU A 1 232 ? 68.170  67.770  43.410 1.00 0.00 ? 232 LEU A HB2  1  
ATOM 3598  H HB3  . LEU A 1 232 ? 69.020  66.360  44.100 1.00 0.00 ? 232 LEU A HB3  1  
ATOM 3599  H HG   . LEU A 1 232 ? 69.340  65.400  41.800 1.00 0.00 ? 232 LEU A HG   1  
ATOM 3600  H HD11 . LEU A 1 232 ? 68.990  66.830  39.790 1.00 0.00 ? 232 LEU A HD11 1  
ATOM 3601  H HD12 . LEU A 1 232 ? 67.430  66.480  40.590 1.00 0.00 ? 232 LEU A HD12 1  
ATOM 3602  H HD13 . LEU A 1 232 ? 68.200  68.100  40.800 1.00 0.00 ? 232 LEU A HD13 1  
ATOM 3603  H HD21 . LEU A 1 232 ? 71.100  66.780  42.900 1.00 0.00 ? 232 LEU A HD21 1  
ATOM 3604  H HD22 . LEU A 1 232 ? 71.110  67.000  41.110 1.00 0.00 ? 232 LEU A HD22 1  
ATOM 3605  H HD23 . LEU A 1 232 ? 70.390  68.270  42.170 1.00 0.00 ? 232 LEU A HD23 1  
ATOM 3606  N N    . GLY A 1 233 ? 66.610  64.010  41.940 1.00 0.00 ? 233 GLY A N    1  
ATOM 3607  C CA   . GLY A 1 233 ? 66.600  62.610  41.580 1.00 0.00 ? 233 GLY A CA   1  
ATOM 3608  C C    . GLY A 1 233 ? 66.740  62.370  40.110 1.00 0.00 ? 233 GLY A C    1  
ATOM 3609  O O    . GLY A 1 233 ? 66.730  63.280  39.270 1.00 0.00 ? 233 GLY A O    1  
ATOM 3610  H H    . GLY A 1 233 ? 66.130  64.630  41.310 1.00 0.00 ? 233 GLY A H    1  
ATOM 3611  H HA2  . GLY A 1 233 ? 67.430  62.100  42.050 1.00 0.00 ? 233 GLY A HA2  1  
ATOM 3612  H HA3  . GLY A 1 233 ? 65.640  62.220  41.870 1.00 0.00 ? 233 GLY A HA3  1  
ATOM 3613  N N    . VAL A 1 234 ? 66.860  61.090  39.760 1.00 0.00 ? 234 VAL A N    1  
ATOM 3614  C CA   . VAL A 1 234 ? 66.910  60.640  38.380 1.00 0.00 ? 234 VAL A CA   1  
ATOM 3615  C C    . VAL A 1 234 ? 65.700  59.770  38.170 1.00 0.00 ? 234 VAL A C    1  
ATOM 3616  O O    . VAL A 1 234 ? 65.350  58.940  39.020 1.00 0.00 ? 234 VAL A O    1  
ATOM 3617  C CB   . VAL A 1 234 ? 68.180  59.870  38.040 1.00 0.00 ? 234 VAL A CB   1  
ATOM 3618  C CG1  . VAL A 1 234 ? 68.150  59.360  36.580 1.00 0.00 ? 234 VAL A CG1  1  
ATOM 3619  C CG2  . VAL A 1 234 ? 69.390  60.800  38.260 1.00 0.00 ? 234 VAL A CG2  1  
ATOM 3620  H H    . VAL A 1 234 ? 66.830  60.380  40.470 1.00 0.00 ? 234 VAL A H    1  
ATOM 3621  H HA   . VAL A 1 234 ? 66.820  61.480  37.710 1.00 0.00 ? 234 VAL A HA   1  
ATOM 3622  H HB   . VAL A 1 234 ? 68.290  58.990  38.720 1.00 0.00 ? 234 VAL A HB   1  
ATOM 3623  H HG11 . VAL A 1 234 ? 69.140  58.920  36.310 1.00 0.00 ? 234 VAL A HG11 1  
ATOM 3624  H HG12 . VAL A 1 234 ? 67.380  58.580  36.430 1.00 0.00 ? 234 VAL A HG12 1  
ATOM 3625  H HG13 . VAL A 1 234 ? 67.950  60.200  35.880 1.00 0.00 ? 234 VAL A HG13 1  
ATOM 3626  H HG21 . VAL A 1 234 ? 69.480  61.090  39.330 1.00 0.00 ? 234 VAL A HG21 1  
ATOM 3627  H HG22 . VAL A 1 234 ? 70.330  60.310  37.950 1.00 0.00 ? 234 VAL A HG22 1  
ATOM 3628  H HG23 . VAL A 1 234 ? 69.260  61.730  37.670 1.00 0.00 ? 234 VAL A HG23 1  
ATOM 3629  N N    . ARG A 1 235 ? 65.000  59.940  37.040 1.00 0.00 ? 235 ARG A N    1  
ATOM 3630  C CA   . ARG A 1 235 ? 63.870  59.100  36.720 1.00 0.00 ? 235 ARG A CA   1  
ATOM 3631  C C    . ARG A 1 235 ? 63.930  58.630  35.280 1.00 0.00 ? 235 ARG A C    1  
ATOM 3632  O O    . ARG A 1 235 ? 64.320  59.360  34.370 1.00 0.00 ? 235 ARG A O    1  
ATOM 3633  C CB   . ARG A 1 235 ? 62.520  59.670  37.230 1.00 0.00 ? 235 ARG A CB   1  
ATOM 3634  C CG   . ARG A 1 235 ? 62.130  61.110  36.830 1.00 0.00 ? 235 ARG A CG   1  
ATOM 3635  C CD   . ARG A 1 235 ? 61.010  61.160  35.780 1.00 0.00 ? 235 ARG A CD   1  
ATOM 3636  N NE   . ARG A 1 235 ? 60.520  62.560  35.690 1.00 0.00 ? 235 ARG A NE   1  
ATOM 3637  C CZ   . ARG A 1 235 ? 59.390  62.910  35.070 1.00 0.00 ? 235 ARG A CZ   1  
ATOM 3638  N NH1  . ARG A 1 235 ? 58.800  62.140  34.180 1.00 0.00 ? 235 ARG A NH1  1  
ATOM 3639  N NH2  . ARG A 1 235 ? 58.830  64.040  35.420 1.00 0.00 ? 235 ARG A NH2  1  
ATOM 3640  H H    . ARG A 1 235 ? 65.270  60.620  36.350 1.00 0.00 ? 235 ARG A H    1  
ATOM 3641  H HA   . ARG A 1 235 ? 63.980  58.180  37.270 1.00 0.00 ? 235 ARG A HA   1  
ATOM 3642  H HB2  . ARG A 1 235 ? 61.690  58.960  37.020 1.00 0.00 ? 235 ARG A HB2  1  
ATOM 3643  H HB3  . ARG A 1 235 ? 62.640  59.700  38.340 1.00 0.00 ? 235 ARG A HB3  1  
ATOM 3644  H HG2  . ARG A 1 235 ? 61.740  61.620  37.760 1.00 0.00 ? 235 ARG A HG2  1  
ATOM 3645  H HG3  . ARG A 1 235 ? 63.010  61.700  36.500 1.00 0.00 ? 235 ARG A HG3  1  
ATOM 3646  H HD2  . ARG A 1 235 ? 61.380  60.810  34.790 1.00 0.00 ? 235 ARG A HD2  1  
ATOM 3647  H HD3  . ARG A 1 235 ? 60.180  60.510  36.120 1.00 0.00 ? 235 ARG A HD3  1  
ATOM 3648  H HE   . ARG A 1 235 ? 60.770  63.230  36.430 1.00 0.00 ? 235 ARG A HE   1  
ATOM 3649  H HH11 . ARG A 1 235 ? 59.260  61.320  33.870 1.00 0.00 ? 235 ARG A HH11 1  
ATOM 3650  H HH12 . ARG A 1 235 ? 57.910  62.440  33.780 1.00 0.00 ? 235 ARG A HH12 1  
ATOM 3651  H HH21 . ARG A 1 235 ? 59.250  64.510  36.200 1.00 0.00 ? 235 ARG A HH21 1  
ATOM 3652  H HH22 . ARG A 1 235 ? 57.880  64.220  35.110 1.00 0.00 ? 235 ARG A HH22 1  
ATOM 3653  N N    . TYR A 1 236 ? 63.630  57.340  35.080 1.00 0.00 ? 236 TYR A N    1  
ATOM 3654  C CA   . TYR A 1 236 ? 63.830  56.620  33.840 1.00 0.00 ? 236 TYR A CA   1  
ATOM 3655  C C    . TYR A 1 236 ? 62.490  55.990  33.470 1.00 0.00 ? 236 TYR A C    1  
ATOM 3656  O O    . TYR A 1 236 ? 61.780  55.480  34.340 1.00 0.00 ? 236 TYR A O    1  
ATOM 3657  C CB   . TYR A 1 236 ? 64.910  55.510  34.020 1.00 0.00 ? 236 TYR A CB   1  
ATOM 3658  C CG   . TYR A 1 236 ? 65.470  55.010  32.700 1.00 0.00 ? 236 TYR A CG   1  
ATOM 3659  C CD1  . TYR A 1 236 ? 64.840  53.990  31.970 1.00 0.00 ? 236 TYR A CD1  1  
ATOM 3660  C CD2  . TYR A 1 236 ? 66.680  55.530  32.210 1.00 0.00 ? 236 TYR A CD2  1  
ATOM 3661  C CE1  . TYR A 1 236 ? 65.390  53.520  30.770 1.00 0.00 ? 236 TYR A CE1  1  
ATOM 3662  C CE2  . TYR A 1 236 ? 67.240  55.050  31.020 1.00 0.00 ? 236 TYR A CE2  1  
ATOM 3663  C CZ   . TYR A 1 236 ? 66.590  54.050  30.300 1.00 0.00 ? 236 TYR A CZ   1  
ATOM 3664  O OH   . TYR A 1 236 ? 67.150  53.590  29.080 1.00 0.00 ? 236 TYR A OH   1  
ATOM 3665  H H    . TYR A 1 236 ? 63.240  56.800  35.840 1.00 0.00 ? 236 TYR A H    1  
ATOM 3666  H HA   . TYR A 1 236 ? 64.110  57.320  33.060 1.00 0.00 ? 236 TYR A HA   1  
ATOM 3667  H HB2  . TYR A 1 236 ? 65.760  55.930  34.610 1.00 0.00 ? 236 TYR A HB2  1  
ATOM 3668  H HB3  . TYR A 1 236 ? 64.510  54.640  34.580 1.00 0.00 ? 236 TYR A HB3  1  
ATOM 3669  H HD1  . TYR A 1 236 ? 63.920  53.550  32.340 1.00 0.00 ? 236 TYR A HD1  1  
ATOM 3670  H HD2  . TYR A 1 236 ? 67.170  56.310  32.770 1.00 0.00 ? 236 TYR A HD2  1  
ATOM 3671  H HE1  . TYR A 1 236 ? 64.880  52.750  30.210 1.00 0.00 ? 236 TYR A HE1  1  
ATOM 3672  H HE2  . TYR A 1 236 ? 68.170  55.470  30.670 1.00 0.00 ? 236 TYR A HE2  1  
ATOM 3673  H HH   . TYR A 1 236 ? 68.040  53.930  29.030 1.00 0.00 ? 236 TYR A HH   1  
ATOM 3674  N N    . ARG A 1 237 ? 62.100  56.020  32.190 1.00 0.00 ? 237 ARG A N    1  
ATOM 3675  C CA   . ARG A 1 237 ? 60.890  55.340  31.750 1.00 0.00 ? 237 ARG A CA   1  
ATOM 3676  C C    . ARG A 1 237 ? 61.230  54.510  30.530 1.00 0.00 ? 237 ARG A C    1  
ATOM 3677  O O    . ARG A 1 237 ? 61.700  55.010  29.500 1.00 0.00 ? 237 ARG A O    1  
ATOM 3678  C CB   . ARG A 1 237 ? 59.750  56.340  31.480 1.00 0.00 ? 237 ARG A CB   1  
ATOM 3679  C CG   . ARG A 1 237 ? 58.330  55.750  31.680 1.00 0.00 ? 237 ARG A CG   1  
ATOM 3680  C CD   . ARG A 1 237 ? 57.780  54.820  30.580 1.00 0.00 ? 237 ARG A CD   1  
ATOM 3681  N NE   . ARG A 1 237 ? 57.560  55.700  29.390 1.00 0.00 ? 237 ARG A NE   1  
ATOM 3682  C CZ   . ARG A 1 237 ? 58.370  55.650  28.340 1.00 0.00 ? 237 ARG A CZ   1  
ATOM 3683  N NH1  . ARG A 1 237 ? 58.710  54.540  27.740 1.00 0.00 ? 237 ARG A NH1  1  
ATOM 3684  N NH2  . ARG A 1 237 ? 58.860  56.800  27.890 1.00 0.00 ? 237 ARG A NH2  1  
ATOM 3685  H H    . ARG A 1 237 ? 62.670  56.450  31.480 1.00 0.00 ? 237 ARG A H    1  
ATOM 3686  H HA   . ARG A 1 237 ? 60.570  54.640  32.520 1.00 0.00 ? 237 ARG A HA   1  
ATOM 3687  H HB2  . ARG A 1 237 ? 59.860  57.140  32.240 1.00 0.00 ? 237 ARG A HB2  1  
ATOM 3688  H HB3  . ARG A 1 237 ? 59.870  56.820  30.490 1.00 0.00 ? 237 ARG A HB3  1  
ATOM 3689  H HG2  . ARG A 1 237 ? 58.320  55.190  32.650 1.00 0.00 ? 237 ARG A HG2  1  
ATOM 3690  H HG3  . ARG A 1 237 ? 57.630  56.610  31.820 1.00 0.00 ? 237 ARG A HG3  1  
ATOM 3691  H HD2  . ARG A 1 237 ? 58.450  53.960  30.380 1.00 0.00 ? 237 ARG A HD2  1  
ATOM 3692  H HD3  . ARG A 1 237 ? 56.790  54.420  30.890 1.00 0.00 ? 237 ARG A HD3  1  
ATOM 3693  H HE   . ARG A 1 237 ? 57.140  56.570  29.600 1.00 0.00 ? 237 ARG A HE   1  
ATOM 3694  H HH11 . ARG A 1 237 ? 58.550  53.640  28.190 1.00 0.00 ? 237 ARG A HH11 1  
ATOM 3695  H HH12 . ARG A 1 237 ? 59.550  54.500  27.210 1.00 0.00 ? 237 ARG A HH12 1  
ATOM 3696  H HH21 . ARG A 1 237 ? 58.760  57.600  28.480 1.00 0.00 ? 237 ARG A HH21 1  
ATOM 3697  H HH22 . ARG A 1 237 ? 59.620  56.760  27.250 1.00 0.00 ? 237 ARG A HH22 1  
ATOM 3698  N N    . PHE A 1 238 ? 61.030  53.190  30.660 1.00 0.00 ? 238 PHE A N    1  
ATOM 3699  C CA   . PHE A 1 238 ? 61.500  52.190  29.740 1.00 0.00 ? 238 PHE A CA   1  
ATOM 3700  C C    . PHE A 1 238 ? 60.580  52.120  28.500 1.00 0.00 ? 238 PHE A C    1  
ATOM 3701  O O    . PHE A 1 238 ? 61.100  52.190  27.370 1.00 0.00 ? 238 PHE A O    1  
ATOM 3702  C CB   . PHE A 1 238 ? 61.580  50.790  30.420 1.00 0.00 ? 238 PHE A CB   1  
ATOM 3703  C CG   . PHE A 1 238 ? 62.530  50.800  31.590 1.00 0.00 ? 238 PHE A CG   1  
ATOM 3704  C CD1  . PHE A 1 238 ? 62.100  51.180  32.870 1.00 0.00 ? 238 PHE A CD1  1  
ATOM 3705  C CD2  . PHE A 1 238 ? 63.850  50.350  31.430 1.00 0.00 ? 238 PHE A CD2  1  
ATOM 3706  C CE1  . PHE A 1 238 ? 62.970  51.120  33.970 1.00 0.00 ? 238 PHE A CE1  1  
ATOM 3707  C CE2  . PHE A 1 238 ? 64.730  50.310  32.520 1.00 0.00 ? 238 PHE A CE2  1  
ATOM 3708  C CZ   . PHE A 1 238 ? 64.290  50.690  33.790 1.00 0.00 ? 238 PHE A CZ   1  
ATOM 3709  O OXT  . PHE A 1 238 ? 59.330  52.050  28.650 1.00 0.00 ? 238 PHE A OXT  1  
ATOM 3710  H H    . PHE A 1 238 ? 60.490  52.840  31.420 1.00 0.00 ? 238 PHE A H    1  
ATOM 3711  H HA   . PHE A 1 238 ? 62.500  52.460  29.420 1.00 0.00 ? 238 PHE A HA   1  
ATOM 3712  H HB2  . PHE A 1 238 ? 60.570  50.500  30.780 1.00 0.00 ? 238 PHE A HB2  1  
ATOM 3713  H HB3  . PHE A 1 238 ? 61.920  50.020  29.690 1.00 0.00 ? 238 PHE A HB3  1  
ATOM 3714  H HD1  . PHE A 1 238 ? 61.090  51.520  33.010 1.00 0.00 ? 238 PHE A HD1  1  
ATOM 3715  H HD2  . PHE A 1 238 ? 64.200  50.040  30.450 1.00 0.00 ? 238 PHE A HD2  1  
ATOM 3716  H HE1  . PHE A 1 238 ? 62.620  51.410  34.950 1.00 0.00 ? 238 PHE A HE1  1  
ATOM 3717  H HE2  . PHE A 1 238 ? 65.750  49.980  32.380 1.00 0.00 ? 238 PHE A HE2  1  
ATOM 3718  H HZ   . PHE A 1 238 ? 64.960  50.650  34.640 1.00 0.00 ? 238 PHE A HZ   1  
ATOM 3719  N N    . GLY A 1 6   ? 52.481  56.566  24.193 1.00 0.00 ? 6   GLY A N    2  
ATOM 3720  C CA   . GLY A 1 6   ? 53.515  55.987  25.117 1.00 0.00 ? 6   GLY A CA   2  
ATOM 3721  C C    . GLY A 1 6   ? 52.833  55.160  26.160 1.00 0.00 ? 6   GLY A C    2  
ATOM 3722  O O    . GLY A 1 6   ? 51.731  55.514  26.567 1.00 0.00 ? 6   GLY A O    2  
ATOM 3723  H H    . GLY A 1 6   ? 52.778  57.479  23.800 1.00 0.00 ? 6   GLY A H    2  
ATOM 3724  H HA2  . GLY A 1 6   ? 54.195  55.362  24.558 1.00 0.00 ? 6   GLY A HA2  2  
ATOM 3725  H HA3  . GLY A 1 6   ? 53.995  56.807  25.639 1.00 0.00 ? 6   GLY A HA3  2  
ATOM 3726  N N    . ARG A 1 7   ? 53.468  54.071  26.601 1.00 0.00 ? 7   ARG A N    2  
ATOM 3727  C CA   . ARG A 1 7   ? 53.119  53.354  27.807 1.00 0.00 ? 7   ARG A CA   2  
ATOM 3728  C C    . ARG A 1 7   ? 54.379  52.568  28.084 1.00 0.00 ? 7   ARG A C    2  
ATOM 3729  O O    . ARG A 1 7   ? 55.148  52.335  27.145 1.00 0.00 ? 7   ARG A O    2  
ATOM 3730  C CB   . ARG A 1 7   ? 51.899  52.400  27.662 1.00 0.00 ? 7   ARG A CB   2  
ATOM 3731  C CG   . ARG A 1 7   ? 52.103  51.175  26.732 1.00 0.00 ? 7   ARG A CG   2  
ATOM 3732  C CD   . ARG A 1 7   ? 50.917  50.200  26.756 1.00 0.00 ? 7   ARG A CD   2  
ATOM 3733  N NE   . ARG A 1 7   ? 51.270  49.055  25.833 1.00 0.00 ? 7   ARG A NE   2  
ATOM 3734  C CZ   . ARG A 1 7   ? 50.684  48.757  24.675 1.00 0.00 ? 7   ARG A CZ   2  
ATOM 3735  N NH1  . ARG A 1 7   ? 49.640  49.415  24.222 1.00 0.00 ? 7   ARG A NH1  2  
ATOM 3736  N NH2  . ARG A 1 7   ? 51.171  47.772  23.950 1.00 0.00 ? 7   ARG A NH2  2  
ATOM 3737  H H    . ARG A 1 7   ? 54.351  53.746  26.249 1.00 0.00 ? 7   ARG A H    2  
ATOM 3738  H HA   . ARG A 1 7   ? 52.965  54.071  28.593 1.00 0.00 ? 7   ARG A HA   2  
ATOM 3739  H HB2  . ARG A 1 7   ? 51.665  52.015  28.676 1.00 0.00 ? 7   ARG A HB2  2  
ATOM 3740  H HB3  . ARG A 1 7   ? 51.029  52.988  27.324 1.00 0.00 ? 7   ARG A HB3  2  
ATOM 3741  H HG2  . ARG A 1 7   ? 52.267  51.539  25.689 1.00 0.00 ? 7   ARG A HG2  2  
ATOM 3742  H HG3  . ARG A 1 7   ? 53.012  50.617  27.048 1.00 0.00 ? 7   ARG A HG3  2  
ATOM 3743  H HD2  . ARG A 1 7   ? 50.793  49.795  27.787 1.00 0.00 ? 7   ARG A HD2  2  
ATOM 3744  H HD3  . ARG A 1 7   ? 49.977  50.707  26.450 1.00 0.00 ? 7   ARG A HD3  2  
ATOM 3745  H HE   . ARG A 1 7   ? 52.029  48.477  26.113 1.00 0.00 ? 7   ARG A HE   2  
ATOM 3746  H HH11 . ARG A 1 7   ? 49.221  50.091  24.815 1.00 0.00 ? 7   ARG A HH11 2  
ATOM 3747  H HH12 . ARG A 1 7   ? 49.182  49.096  23.401 1.00 0.00 ? 7   ARG A HH12 2  
ATOM 3748  H HH21 . ARG A 1 7   ? 51.970  47.284  24.259 1.00 0.00 ? 7   ARG A HH21 2  
ATOM 3749  H HH22 . ARG A 1 7   ? 50.761  47.554  23.068 1.00 0.00 ? 7   ARG A HH22 2  
ATOM 3750  N N    . GLY A 1 8   ? 54.620  52.134  29.327 1.00 0.00 ? 8   GLY A N    2  
ATOM 3751  C CA   . GLY A 1 8   ? 55.702  51.227  29.678 1.00 0.00 ? 8   GLY A CA   2  
ATOM 3752  C C    . GLY A 1 8   ? 55.947  51.302  31.153 1.00 0.00 ? 8   GLY A C    2  
ATOM 3753  O O    . GLY A 1 8   ? 55.398  52.197  31.790 1.00 0.00 ? 8   GLY A O    2  
ATOM 3754  H H    . GLY A 1 8   ? 54.107  52.529  30.101 1.00 0.00 ? 8   GLY A H    2  
ATOM 3755  H HA2  . GLY A 1 8   ? 55.371  50.227  29.432 1.00 0.00 ? 8   GLY A HA2  2  
ATOM 3756  H HA3  . GLY A 1 8   ? 56.610  51.523  29.178 1.00 0.00 ? 8   GLY A HA3  2  
ATOM 3757  N N    . PRO A 1 9   ? 56.726  50.443  31.802 1.00 0.00 ? 9   PRO A N    2  
ATOM 3758  C CA   . PRO A 1 9   ? 57.048  50.608  33.205 1.00 0.00 ? 9   PRO A CA   2  
ATOM 3759  C C    . PRO A 1 9   ? 58.278  51.493  33.330 1.00 0.00 ? 9   PRO A C    2  
ATOM 3760  O O    . PRO A 1 9   ? 58.974  51.709  32.344 1.00 0.00 ? 9   PRO A O    2  
ATOM 3761  C CB   . PRO A 1 9   ? 57.295  49.157  33.674 1.00 0.00 ? 9   PRO A CB   2  
ATOM 3762  C CG   . PRO A 1 9   ? 57.849  48.445  32.438 1.00 0.00 ? 9   PRO A CG   2  
ATOM 3763  C CD   . PRO A 1 9   ? 57.188  49.167  31.256 1.00 0.00 ? 9   PRO A CD   2  
ATOM 3764  H HA   . PRO A 1 9   ? 56.239  51.063  33.746 1.00 0.00 ? 9   PRO A HA   2  
ATOM 3765  H HB2  . PRO A 1 9   ? 57.976  49.097  34.548 1.00 0.00 ? 9   PRO A HB2  2  
ATOM 3766  H HB3  . PRO A 1 9   ? 56.313  48.712  33.945 1.00 0.00 ? 9   PRO A HB3  2  
ATOM 3767  H HG2  . PRO A 1 9   ? 58.948  48.609  32.403 1.00 0.00 ? 9   PRO A HG2  2  
ATOM 3768  H HG3  . PRO A 1 9   ? 57.644  47.354  32.438 1.00 0.00 ? 9   PRO A HG3  2  
ATOM 3769  H HD2  . PRO A 1 9   ? 57.908  49.343  30.429 1.00 0.00 ? 9   PRO A HD2  2  
ATOM 3770  H HD3  . PRO A 1 9   ? 56.312  48.585  30.894 1.00 0.00 ? 9   PRO A HD3  2  
ATOM 3771  N N    . TYR A 1 10  ? 58.564  52.069  34.526 1.00 0.00 ? 10  TYR A N    2  
ATOM 3772  C CA   . TYR A 1 10  ? 59.704  52.943  34.682 1.00 0.00 ? 10  TYR A CA   2  
ATOM 3773  C C    . TYR A 1 10  ? 60.188  52.939  36.131 1.00 0.00 ? 10  TYR A C    2  
ATOM 3774  O O    . TYR A 1 10  ? 59.441  52.632  37.058 1.00 0.00 ? 10  TYR A O    2  
ATOM 3775  C CB   . TYR A 1 10  ? 59.395  54.384  34.135 1.00 0.00 ? 10  TYR A CB   2  
ATOM 3776  C CG   . TYR A 1 10  ? 58.774  55.358  35.104 1.00 0.00 ? 10  TYR A CG   2  
ATOM 3777  C CD1  . TYR A 1 10  ? 57.529  55.110  35.702 1.00 0.00 ? 10  TYR A CD1  2  
ATOM 3778  C CD2  . TYR A 1 10  ? 59.436  56.569  35.393 1.00 0.00 ? 10  TYR A CD2  2  
ATOM 3779  C CE1  . TYR A 1 10  ? 56.966  56.014  36.609 1.00 0.00 ? 10  TYR A CE1  2  
ATOM 3780  C CE2  . TYR A 1 10  ? 58.884  57.473  36.310 1.00 0.00 ? 10  TYR A CE2  2  
ATOM 3781  C CZ   . TYR A 1 10  ? 57.659  57.196  36.928 1.00 0.00 ? 10  TYR A CZ   2  
ATOM 3782  O OH   . TYR A 1 10  ? 57.148  58.090  37.883 1.00 0.00 ? 10  TYR A OH   2  
ATOM 3783  H H    . TYR A 1 10  ? 57.963  51.933  35.320 1.00 0.00 ? 10  TYR A H    2  
ATOM 3784  H HA   . TYR A 1 10  ? 60.522  52.529  34.101 1.00 0.00 ? 10  TYR A HA   2  
ATOM 3785  H HB2  . TYR A 1 10  ? 60.346  54.829  33.784 1.00 0.00 ? 10  TYR A HB2  2  
ATOM 3786  H HB3  . TYR A 1 10  ? 58.725  54.305  33.250 1.00 0.00 ? 10  TYR A HB3  2  
ATOM 3787  H HD1  . TYR A 1 10  ? 57.006  54.199  35.451 1.00 0.00 ? 10  TYR A HD1  2  
ATOM 3788  H HD2  . TYR A 1 10  ? 60.374  56.785  34.922 1.00 0.00 ? 10  TYR A HD2  2  
ATOM 3789  H HE1  . TYR A 1 10  ? 56.018  55.809  37.081 1.00 0.00 ? 10  TYR A HE1  2  
ATOM 3790  H HE2  . TYR A 1 10  ? 59.406  58.394  36.541 1.00 0.00 ? 10  TYR A HE2  2  
ATOM 3791  H HH   . TYR A 1 10  ? 57.892  58.642  38.178 1.00 0.00 ? 10  TYR A HH   2  
ATOM 3792  N N    . VAL A 1 11  ? 61.473  53.253  36.363 1.00 0.00 ? 11  VAL A N    2  
ATOM 3793  C CA   . VAL A 1 11  ? 62.114  53.211  37.678 1.00 0.00 ? 11  VAL A CA   2  
ATOM 3794  C C    . VAL A 1 11  ? 62.726  54.572  38.009 1.00 0.00 ? 11  VAL A C    2  
ATOM 3795  O O    . VAL A 1 11  ? 63.002  55.376  37.125 1.00 0.00 ? 11  VAL A O    2  
ATOM 3796  C CB   . VAL A 1 11  ? 63.120  52.054  37.730 1.00 0.00 ? 11  VAL A CB   2  
ATOM 3797  C CG1  . VAL A 1 11  ? 64.379  52.343  36.881 1.00 0.00 ? 11  VAL A CG1  2  
ATOM 3798  C CG2  . VAL A 1 11  ? 63.486  51.700  39.190 1.00 0.00 ? 11  VAL A CG2  2  
ATOM 3799  H H    . VAL A 1 11  ? 62.064  53.509  35.589 1.00 0.00 ? 11  VAL A H    2  
ATOM 3800  H HA   . VAL A 1 11  ? 61.352  53.025  38.425 1.00 0.00 ? 11  VAL A HA   2  
ATOM 3801  H HB   . VAL A 1 11  ? 62.614  51.164  37.298 1.00 0.00 ? 11  VAL A HB   2  
ATOM 3802  H HG11 . VAL A 1 11  ? 65.022  51.445  36.842 1.00 0.00 ? 11  VAL A HG11 2  
ATOM 3803  H HG12 . VAL A 1 11  ? 64.104  52.606  35.838 1.00 0.00 ? 11  VAL A HG12 2  
ATOM 3804  H HG13 . VAL A 1 11  ? 64.976  53.173  37.310 1.00 0.00 ? 11  VAL A HG13 2  
ATOM 3805  H HG21 . VAL A 1 11  ? 62.570  51.504  39.781 1.00 0.00 ? 11  VAL A HG21 2  
ATOM 3806  H HG22 . VAL A 1 11  ? 64.120  50.792  39.202 1.00 0.00 ? 11  VAL A HG22 2  
ATOM 3807  H HG23 . VAL A 1 11  ? 64.054  52.520  39.680 1.00 0.00 ? 11  VAL A HG23 2  
ATOM 3808  N N    . GLN A 1 12  ? 62.896  54.877  39.316 1.00 0.00 ? 12  GLN A N    2  
ATOM 3809  C CA   . GLN A 1 12  ? 63.252  56.197  39.813 1.00 0.00 ? 12  GLN A CA   2  
ATOM 3810  C C    . GLN A 1 12  ? 64.142  56.125  41.062 1.00 0.00 ? 12  GLN A C    2  
ATOM 3811  O O    . GLN A 1 12  ? 63.966  55.261  41.913 1.00 0.00 ? 12  GLN A O    2  
ATOM 3812  C CB   . GLN A 1 12  ? 61.970  56.970  40.277 1.00 0.00 ? 12  GLN A CB   2  
ATOM 3813  C CG   . GLN A 1 12  ? 60.786  56.919  39.284 1.00 0.00 ? 12  GLN A CG   2  
ATOM 3814  C CD   . GLN A 1 12  ? 59.644  57.802  39.764 1.00 0.00 ? 12  GLN A CD   2  
ATOM 3815  O OE1  . GLN A 1 12  ? 59.387  58.894  39.244 1.00 0.00 ? 12  GLN A OE1  2  
ATOM 3816  N NE2  . GLN A 1 12  ? 58.879  57.325  40.781 1.00 0.00 ? 12  GLN A NE2  2  
ATOM 3817  H H    . GLN A 1 12  ? 62.655  54.223  40.040 1.00 0.00 ? 12  GLN A H    2  
ATOM 3818  H HA   . GLN A 1 12  ? 63.782  56.742  39.053 1.00 0.00 ? 12  GLN A HA   2  
ATOM 3819  H HB2  . GLN A 1 12  ? 61.614  56.514  41.223 1.00 0.00 ? 12  GLN A HB2  2  
ATOM 3820  H HB3  . GLN A 1 12  ? 62.250  58.020  40.484 1.00 0.00 ? 12  GLN A HB3  2  
ATOM 3821  H HG2  . GLN A 1 12  ? 61.111  57.284  38.287 1.00 0.00 ? 12  GLN A HG2  2  
ATOM 3822  H HG3  . GLN A 1 12  ? 60.407  55.888  39.159 1.00 0.00 ? 12  GLN A HG3  2  
ATOM 3823  H HE21 . GLN A 1 12  ? 59.072  56.434  41.183 1.00 0.00 ? 12  GLN A HE21 2  
ATOM 3824  H HE22 . GLN A 1 12  ? 58.011  57.781  40.933 1.00 0.00 ? 12  GLN A HE22 2  
ATOM 3825  N N    . ALA A 1 13  ? 65.072  57.098  41.214 1.00 0.00 ? 13  ALA A N    2  
ATOM 3826  C CA   . ALA A 1 13  ? 65.820  57.286  42.448 1.00 0.00 ? 13  ALA A CA   2  
ATOM 3827  C C    . ALA A 1 13  ? 66.090  58.776  42.698 1.00 0.00 ? 13  ALA A C    2  
ATOM 3828  O O    . ALA A 1 13  ? 66.405  59.521  41.763 1.00 0.00 ? 13  ALA A O    2  
ATOM 3829  C CB   . ALA A 1 13  ? 67.143  56.492  42.414 1.00 0.00 ? 13  ALA A CB   2  
ATOM 3830  H H    . ALA A 1 13  ? 65.242  57.762  40.483 1.00 0.00 ? 13  ALA A H    2  
ATOM 3831  H HA   . ALA A 1 13  ? 65.211  56.941  43.261 1.00 0.00 ? 13  ALA A HA   2  
ATOM 3832  H HB1  . ALA A 1 13  ? 67.686  56.590  43.382 1.00 0.00 ? 13  ALA A HB1  2  
ATOM 3833  H HB2  . ALA A 1 13  ? 66.924  55.411  42.255 1.00 0.00 ? 13  ALA A HB2  2  
ATOM 3834  H HB3  . ALA A 1 13  ? 67.803  56.847  41.599 1.00 0.00 ? 13  ALA A HB3  2  
ATOM 3835  N N    . ASP A 1 14  ? 65.938  59.241  43.963 1.00 0.00 ? 14  ASP A N    2  
ATOM 3836  C CA   . ASP A 1 14  ? 66.071  60.650  44.316 1.00 0.00 ? 14  ASP A CA   2  
ATOM 3837  C C    . ASP A 1 14  ? 67.116  60.849  45.432 1.00 0.00 ? 14  ASP A C    2  
ATOM 3838  O O    . ASP A 1 14  ? 67.291  60.017  46.325 1.00 0.00 ? 14  ASP A O    2  
ATOM 3839  C CB   . ASP A 1 14  ? 64.738  61.343  44.780 1.00 0.00 ? 14  ASP A CB   2  
ATOM 3840  C CG   . ASP A 1 14  ? 63.537  61.282  43.858 1.00 0.00 ? 14  ASP A CG   2  
ATOM 3841  O OD1  . ASP A 1 14  ? 63.362  60.324  43.068 1.00 0.00 ? 14  ASP A OD1  2  
ATOM 3842  O OD2  . ASP A 1 14  ? 62.646  62.158  43.992 1.00 0.00 ? 14  ASP A OD2  2  
ATOM 3843  H H    . ASP A 1 14  ? 65.708  58.607  44.706 1.00 0.00 ? 14  ASP A H    2  
ATOM 3844  H HA   . ASP A 1 14  ? 66.449  61.195  43.469 1.00 0.00 ? 14  ASP A HA   2  
ATOM 3845  H HB2  . ASP A 1 14  ? 64.433  60.918  45.756 1.00 0.00 ? 14  ASP A HB2  2  
ATOM 3846  H HB3  . ASP A 1 14  ? 64.958  62.423  44.939 1.00 0.00 ? 14  ASP A HB3  2  
ATOM 3847  N N    . LEU A 1 15  ? 67.831  61.992  45.410 1.00 0.00 ? 15  LEU A N    2  
ATOM 3848  C CA   . LEU A 1 15  ? 68.813  62.392  46.399 1.00 0.00 ? 15  LEU A CA   2  
ATOM 3849  C C    . LEU A 1 15  ? 68.264  63.627  47.087 1.00 0.00 ? 15  LEU A C    2  
ATOM 3850  O O    . LEU A 1 15  ? 67.765  64.548  46.442 1.00 0.00 ? 15  LEU A O    2  
ATOM 3851  C CB   . LEU A 1 15  ? 70.166  62.700  45.708 1.00 0.00 ? 15  LEU A CB   2  
ATOM 3852  C CG   . LEU A 1 15  ? 71.447  62.752  46.588 1.00 0.00 ? 15  LEU A CG   2  
ATOM 3853  C CD1  . LEU A 1 15  ? 71.544  63.979  47.521 1.00 0.00 ? 15  LEU A CD1  2  
ATOM 3854  C CD2  . LEU A 1 15  ? 71.681  61.450  47.378 1.00 0.00 ? 15  LEU A CD2  2  
ATOM 3855  H H    . LEU A 1 15  ? 67.681  62.655  44.666 1.00 0.00 ? 15  LEU A H    2  
ATOM 3856  H HA   . LEU A 1 15  ? 68.924  61.600  47.133 1.00 0.00 ? 15  LEU A HA   2  
ATOM 3857  H HB2  . LEU A 1 15  ? 70.342  61.874  44.970 1.00 0.00 ? 15  LEU A HB2  2  
ATOM 3858  H HB3  . LEU A 1 15  ? 70.088  63.643  45.113 1.00 0.00 ? 15  LEU A HB3  2  
ATOM 3859  H HG   . LEU A 1 15  ? 72.300  62.858  45.869 1.00 0.00 ? 15  LEU A HG   2  
ATOM 3860  H HD11 . LEU A 1 15  ? 72.573  64.061  47.927 1.00 0.00 ? 15  LEU A HD11 2  
ATOM 3861  H HD12 . LEU A 1 15  ? 71.307  64.910  46.970 1.00 0.00 ? 15  LEU A HD12 2  
ATOM 3862  H HD13 . LEU A 1 15  ? 70.864  63.883  48.387 1.00 0.00 ? 15  LEU A HD13 2  
ATOM 3863  H HD21 . LEU A 1 15  ? 71.718  60.583  46.684 1.00 0.00 ? 15  LEU A HD21 2  
ATOM 3864  H HD22 . LEU A 1 15  ? 72.654  61.512  47.916 1.00 0.00 ? 15  LEU A HD22 2  
ATOM 3865  H HD23 . LEU A 1 15  ? 70.879  61.284  48.116 1.00 0.00 ? 15  LEU A HD23 2  
ATOM 3866  N N    . ALA A 1 16  ? 68.316  63.672  48.436 1.00 0.00 ? 16  ALA A N    2  
ATOM 3867  C CA   . ALA A 1 16  ? 67.779  64.787  49.183 1.00 0.00 ? 16  ALA A CA   2  
ATOM 3868  C C    . ALA A 1 16  ? 68.627  65.066  50.415 1.00 0.00 ? 16  ALA A C    2  
ATOM 3869  O O    . ALA A 1 16  ? 69.603  65.810  50.375 1.00 0.00 ? 16  ALA A O    2  
ATOM 3870  C CB   . ALA A 1 16  ? 66.308  64.500  49.557 1.00 0.00 ? 16  ALA A CB   2  
ATOM 3871  H H    . ALA A 1 16  ? 68.751  62.942  48.963 1.00 0.00 ? 16  ALA A H    2  
ATOM 3872  H HA   . ALA A 1 16  ? 67.841  65.690  48.585 1.00 0.00 ? 16  ALA A HA   2  
ATOM 3873  H HB1  . ALA A 1 16  ? 65.879  65.316  50.170 1.00 0.00 ? 16  ALA A HB1  2  
ATOM 3874  H HB2  . ALA A 1 16  ? 65.706  64.431  48.620 1.00 0.00 ? 16  ALA A HB2  2  
ATOM 3875  H HB3  . ALA A 1 16  ? 66.205  63.537  50.096 1.00 0.00 ? 16  ALA A HB3  2  
ATOM 3876  N N    . TYR A 1 17  ? 68.236  64.499  51.572 1.00 0.00 ? 17  TYR A N    2  
ATOM 3877  C CA   . TYR A 1 17  ? 68.805  64.816  52.860 1.00 0.00 ? 17  TYR A CA   2  
ATOM 3878  C C    . TYR A 1 17  ? 70.282  64.481  53.084 1.00 0.00 ? 17  TYR A C    2  
ATOM 3879  O O    . TYR A 1 17  ? 70.724  63.344  52.949 1.00 0.00 ? 17  TYR A O    2  
ATOM 3880  C CB   . TYR A 1 17  ? 67.924  64.198  53.989 1.00 0.00 ? 17  TYR A CB   2  
ATOM 3881  C CG   . TYR A 1 17  ? 66.592  64.913  54.053 1.00 0.00 ? 17  TYR A CG   2  
ATOM 3882  C CD1  . TYR A 1 17  ? 66.505  66.100  54.790 1.00 0.00 ? 17  TYR A CD1  2  
ATOM 3883  C CD2  . TYR A 1 17  ? 65.430  64.391  53.448 1.00 0.00 ? 17  TYR A CD2  2  
ATOM 3884  C CE1  . TYR A 1 17  ? 65.265  66.744  54.942 1.00 0.00 ? 17  TYR A CE1  2  
ATOM 3885  C CE2  . TYR A 1 17  ? 64.190  65.045  53.600 1.00 0.00 ? 17  TYR A CE2  2  
ATOM 3886  C CZ   . TYR A 1 17  ? 64.114  66.202  54.386 1.00 0.00 ? 17  TYR A CZ   2  
ATOM 3887  O OH   . TYR A 1 17  ? 62.879  66.815  54.738 1.00 0.00 ? 17  TYR A OH   2  
ATOM 3888  H H    . TYR A 1 17  ? 67.439  63.906  51.588 1.00 0.00 ? 17  TYR A H    2  
ATOM 3889  H HA   . TYR A 1 17  ? 68.753  65.896  52.956 1.00 0.00 ? 17  TYR A HA   2  
ATOM 3890  H HB2  . TYR A 1 17  ? 67.754  63.118  53.809 1.00 0.00 ? 17  TYR A HB2  2  
ATOM 3891  H HB3  . TYR A 1 17  ? 68.417  64.306  54.978 1.00 0.00 ? 17  TYR A HB3  2  
ATOM 3892  H HD1  . TYR A 1 17  ? 67.384  66.501  55.271 1.00 0.00 ? 17  TYR A HD1  2  
ATOM 3893  H HD2  . TYR A 1 17  ? 65.490  63.473  52.883 1.00 0.00 ? 17  TYR A HD2  2  
ATOM 3894  H HE1  . TYR A 1 17  ? 65.205  67.652  55.537 1.00 0.00 ? 17  TYR A HE1  2  
ATOM 3895  H HE2  . TYR A 1 17  ? 63.301  64.623  53.159 1.00 0.00 ? 17  TYR A HE2  2  
ATOM 3896  H HH   . TYR A 1 17  ? 62.233  66.686  54.032 1.00 0.00 ? 17  TYR A HH   2  
ATOM 3897  N N    . ALA A 1 18  ? 71.078  65.493  53.490 1.00 0.00 ? 18  ALA A N    2  
ATOM 3898  C CA   . ALA A 1 18  ? 72.478  65.327  53.876 1.00 0.00 ? 18  ALA A CA   2  
ATOM 3899  C C    . ALA A 1 18  ? 72.614  65.022  55.362 1.00 0.00 ? 18  ALA A C    2  
ATOM 3900  O O    . ALA A 1 18  ? 73.658  64.574  55.856 1.00 0.00 ? 18  ALA A O    2  
ATOM 3901  C CB   . ALA A 1 18  ? 73.245  66.631  53.553 1.00 0.00 ? 18  ALA A CB   2  
ATOM 3902  H H    . ALA A 1 18  ? 70.734  66.422  53.481 1.00 0.00 ? 18  ALA A H    2  
ATOM 3903  H HA   . ALA A 1 18  ? 72.909  64.501  53.333 1.00 0.00 ? 18  ALA A HA   2  
ATOM 3904  H HB1  . ALA A 1 18  ? 74.322  66.525  53.818 1.00 0.00 ? 18  ALA A HB1  2  
ATOM 3905  H HB2  . ALA A 1 18  ? 73.169  66.855  52.466 1.00 0.00 ? 18  ALA A HB2  2  
ATOM 3906  H HB3  . ALA A 1 18  ? 72.815  67.487  54.117 1.00 0.00 ? 18  ALA A HB3  2  
ATOM 3907  N N    . TYR A 1 19  ? 71.541  65.244  56.119 1.00 0.00 ? 19  TYR A N    2  
ATOM 3908  C CA   . TYR A 1 19  ? 71.364  64.768  57.461 1.00 0.00 ? 19  TYR A CA   2  
ATOM 3909  C C    . TYR A 1 19  ? 69.880  64.841  57.726 1.00 0.00 ? 19  TYR A C    2  
ATOM 3910  O O    . TYR A 1 19  ? 69.171  65.621  57.086 1.00 0.00 ? 19  TYR A O    2  
ATOM 3911  C CB   . TYR A 1 19  ? 72.207  65.507  58.545 1.00 0.00 ? 19  TYR A CB   2  
ATOM 3912  C CG   . TYR A 1 19  ? 72.021  67.007  58.545 1.00 0.00 ? 19  TYR A CG   2  
ATOM 3913  C CD1  . TYR A 1 19  ? 72.767  67.833  57.690 1.00 0.00 ? 19  TYR A CD1  2  
ATOM 3914  C CD2  . TYR A 1 19  ? 71.129  67.599  59.458 1.00 0.00 ? 19  TYR A CD2  2  
ATOM 3915  C CE1  . TYR A 1 19  ? 72.643  69.222  57.759 1.00 0.00 ? 19  TYR A CE1  2  
ATOM 3916  C CE2  . TYR A 1 19  ? 70.985  68.999  59.507 1.00 0.00 ? 19  TYR A CE2  2  
ATOM 3917  C CZ   . TYR A 1 19  ? 71.752  69.805  58.662 1.00 0.00 ? 19  TYR A CZ   2  
ATOM 3918  O OH   . TYR A 1 19  ? 71.627  71.204  58.711 1.00 0.00 ? 19  TYR A OH   2  
ATOM 3919  H H    . TYR A 1 19  ? 70.729  65.663  55.719 1.00 0.00 ? 19  TYR A H    2  
ATOM 3920  H HA   . TYR A 1 19  ? 71.639  63.719  57.481 1.00 0.00 ? 19  TYR A HA   2  
ATOM 3921  H HB2  . TYR A 1 19  ? 71.982  65.122  59.559 1.00 0.00 ? 19  TYR A HB2  2  
ATOM 3922  H HB3  . TYR A 1 19  ? 73.283  65.302  58.339 1.00 0.00 ? 19  TYR A HB3  2  
ATOM 3923  H HD1  . TYR A 1 19  ? 73.453  67.378  56.992 1.00 0.00 ? 19  TYR A HD1  2  
ATOM 3924  H HD2  . TYR A 1 19  ? 70.547  66.974  60.120 1.00 0.00 ? 19  TYR A HD2  2  
ATOM 3925  H HE1  . TYR A 1 19  ? 73.215  69.857  57.098 1.00 0.00 ? 19  TYR A HE1  2  
ATOM 3926  H HE2  . TYR A 1 19  ? 70.279  69.433  60.196 1.00 0.00 ? 19  TYR A HE2  2  
ATOM 3927  H HH   . TYR A 1 19  ? 70.839  71.409  59.240 1.00 0.00 ? 19  TYR A HH   2  
ATOM 3928  N N    . GLU A 1 20  ? 69.365  64.025  58.656 1.00 0.00 ? 20  GLU A N    2  
ATOM 3929  C CA   . GLU A 1 20  ? 67.941  63.909  58.909 1.00 0.00 ? 20  GLU A CA   2  
ATOM 3930  C C    . GLU A 1 20  ? 67.601  64.372  60.299 1.00 0.00 ? 20  GLU A C    2  
ATOM 3931  O O    . GLU A 1 20  ? 67.124  63.637  61.157 1.00 0.00 ? 20  GLU A O    2  
ATOM 3932  C CB   . GLU A 1 20  ? 67.399  62.488  58.626 1.00 0.00 ? 20  GLU A CB   2  
ATOM 3933  C CG   . GLU A 1 20  ? 67.365  62.214  57.115 1.00 0.00 ? 20  GLU A CG   2  
ATOM 3934  C CD   . GLU A 1 20  ? 66.643  60.912  56.807 1.00 0.00 ? 20  GLU A CD   2  
ATOM 3935  O OE1  . GLU A 1 20  ? 67.069  59.842  57.313 1.00 0.00 ? 20  GLU A OE1  2  
ATOM 3936  O OE2  . GLU A 1 20  ? 65.625  60.981  56.071 1.00 0.00 ? 20  GLU A OE2  2  
ATOM 3937  H H    . GLU A 1 20  ? 69.980  63.466  59.209 1.00 0.00 ? 20  GLU A H    2  
ATOM 3938  H HA   . GLU A 1 20  ? 67.402  64.569  58.254 1.00 0.00 ? 20  GLU A HA   2  
ATOM 3939  H HB2  . GLU A 1 20  ? 68.025  61.728  59.148 1.00 0.00 ? 20  GLU A HB2  2  
ATOM 3940  H HB3  . GLU A 1 20  ? 66.359  62.402  59.020 1.00 0.00 ? 20  GLU A HB3  2  
ATOM 3941  H HG2  . GLU A 1 20  ? 66.829  63.034  56.591 1.00 0.00 ? 20  GLU A HG2  2  
ATOM 3942  H HG3  . GLU A 1 20  ? 68.386  62.159  56.701 1.00 0.00 ? 20  GLU A HG3  2  
ATOM 3943  N N    . HIS A 1 21  ? 67.852  65.662  60.538 1.00 0.00 ? 21  HIS A N    2  
ATOM 3944  C CA   . HIS A 1 21  ? 67.396  66.366  61.702 1.00 0.00 ? 21  HIS A CA   2  
ATOM 3945  C C    . HIS A 1 21  ? 67.320  67.807  61.259 1.00 0.00 ? 21  HIS A C    2  
ATOM 3946  O O    . HIS A 1 21  ? 67.803  68.163  60.189 1.00 0.00 ? 21  HIS A O    2  
ATOM 3947  C CB   . HIS A 1 21  ? 68.316  66.204  62.940 1.00 0.00 ? 21  HIS A CB   2  
ATOM 3948  C CG   . HIS A 1 21  ? 67.871  66.948  64.164 1.00 0.00 ? 21  HIS A CG   2  
ATOM 3949  N ND1  . HIS A 1 21  ? 66.540  66.901  64.545 1.00 0.00 ? 21  HIS A ND1  2  
ATOM 3950  C CD2  . HIS A 1 21  ? 68.568  67.747  65.001 1.00 0.00 ? 21  HIS A CD2  2  
ATOM 3951  C CE1  . HIS A 1 21  ? 66.462  67.666  65.620 1.00 0.00 ? 21  HIS A CE1  2  
ATOM 3952  N NE2  . HIS A 1 21  ? 67.668  68.200  65.944 1.00 0.00 ? 21  HIS A NE2  2  
ATOM 3953  H H    . HIS A 1 21  ? 68.253  66.236  59.821 1.00 0.00 ? 21  HIS A H    2  
ATOM 3954  H HA   . HIS A 1 21  ? 66.393  66.041  61.944 1.00 0.00 ? 21  HIS A HA   2  
ATOM 3955  H HB2  . HIS A 1 21  ? 68.327  65.133  63.206 1.00 0.00 ? 21  HIS A HB2  2  
ATOM 3956  H HB3  . HIS A 1 21  ? 69.359  66.509  62.697 1.00 0.00 ? 21  HIS A HB3  2  
ATOM 3957  H HD2  . HIS A 1 21  ? 69.617  68.001  64.997 1.00 0.00 ? 21  HIS A HD2  2  
ATOM 3958  H HE1  . HIS A 1 21  ? 65.545  67.850  66.182 1.00 0.00 ? 21  HIS A HE1  2  
ATOM 3959  H HE2  . HIS A 1 21  ? 67.884  68.767  66.731 1.00 0.00 ? 21  HIS A HE2  2  
ATOM 3960  N N    . ILE A 1 22  ? 66.655  68.661  62.048 1.00 0.00 ? 22  ILE A N    2  
ATOM 3961  C CA   . ILE A 1 22  ? 66.310  70.011  61.662 1.00 0.00 ? 22  ILE A CA   2  
ATOM 3962  C C    . ILE A 1 22  ? 67.489  70.976  61.778 1.00 0.00 ? 22  ILE A C    2  
ATOM 3963  O O    . ILE A 1 22  ? 67.453  72.098  61.273 1.00 0.00 ? 22  ILE A O    2  
ATOM 3964  C CB   . ILE A 1 22  ? 65.107  70.463  62.492 1.00 0.00 ? 22  ILE A CB   2  
ATOM 3965  C CG1  . ILE A 1 22  ? 64.327  71.643  61.855 1.00 0.00 ? 22  ILE A CG1  2  
ATOM 3966  C CG2  . ILE A 1 22  ? 65.520  70.789  63.954 1.00 0.00 ? 22  ILE A CG2  2  
ATOM 3967  C CD1  . ILE A 1 22  ? 63.578  71.265  60.570 1.00 0.00 ? 22  ILE A CD1  2  
ATOM 3968  H H    . ILE A 1 22  ? 66.286  68.326  62.916 1.00 0.00 ? 22  ILE A H    2  
ATOM 3969  H HA   . ILE A 1 22  ? 66.025  69.994  60.618 1.00 0.00 ? 22  ILE A HA   2  
ATOM 3970  H HB   . ILE A 1 22  ? 64.391  69.610  62.535 1.00 0.00 ? 22  ILE A HB   2  
ATOM 3971  H HG12 . ILE A 1 22  ? 63.573  71.997  62.604 1.00 0.00 ? 22  ILE A HG12 2  
ATOM 3972  H HG13 . ILE A 1 22  ? 65.009  72.496  61.662 1.00 0.00 ? 22  ILE A HG13 2  
ATOM 3973  H HG21 . ILE A 1 22  ? 64.614  70.973  64.566 1.00 0.00 ? 22  ILE A HG21 2  
ATOM 3974  H HG22 . ILE A 1 22  ? 66.074  69.940  64.398 1.00 0.00 ? 22  ILE A HG22 2  
ATOM 3975  H HG23 . ILE A 1 22  ? 66.148  71.701  63.993 1.00 0.00 ? 22  ILE A HG23 2  
ATOM 3976  H HD11 . ILE A 1 22  ? 62.886  70.421  60.763 1.00 0.00 ? 22  ILE A HD11 2  
ATOM 3977  H HD12 . ILE A 1 22  ? 62.986  72.124  60.198 1.00 0.00 ? 22  ILE A HD12 2  
ATOM 3978  H HD13 . ILE A 1 22  ? 64.291  70.961  59.772 1.00 0.00 ? 22  ILE A HD13 2  
ATOM 3979  N N    . THR A 1 23  ? 68.587  70.557  62.441 1.00 0.00 ? 23  THR A N    2  
ATOM 3980  C CA   . THR A 1 23  ? 69.778  71.391  62.636 1.00 0.00 ? 23  THR A CA   2  
ATOM 3981  C C    . THR A 1 23  ? 70.968  70.485  62.894 1.00 0.00 ? 23  THR A C    2  
ATOM 3982  O O    . THR A 1 23  ? 70.863  69.265  62.872 1.00 0.00 ? 23  THR A O    2  
ATOM 3983  C CB   . THR A 1 23  ? 69.629  72.476  63.714 1.00 0.00 ? 23  THR A CB   2  
ATOM 3984  O OG1  . THR A 1 23  ? 70.653  73.461  63.604 1.00 0.00 ? 23  THR A OG1  2  
ATOM 3985  C CG2  . THR A 1 23  ? 69.655  71.891  65.131 1.00 0.00 ? 23  THR A CG2  2  
ATOM 3986  H H    . THR A 1 23  ? 68.648  69.626  62.786 1.00 0.00 ? 23  THR A H    2  
ATOM 3987  H HA   . THR A 1 23  ? 69.964  71.886  61.693 1.00 0.00 ? 23  THR A HA   2  
ATOM 3988  H HB   . THR A 1 23  ? 68.653  72.983  63.539 1.00 0.00 ? 23  THR A HB   2  
ATOM 3989  H HG1  . THR A 1 23  ? 70.383  74.198  64.163 1.00 0.00 ? 23  THR A HG1  2  
ATOM 3990  H HG21 . THR A 1 23  ? 70.633  71.424  65.377 1.00 0.00 ? 23  THR A HG21 2  
ATOM 3991  H HG22 . THR A 1 23  ? 69.479  72.687  65.879 1.00 0.00 ? 23  THR A HG22 2  
ATOM 3992  H HG23 . THR A 1 23  ? 68.860  71.127  65.247 1.00 0.00 ? 23  THR A HG23 2  
ATOM 3993  N N    . HIS A 1 24  ? 72.151  71.089  63.099 1.00 0.00 ? 24  HIS A N    2  
ATOM 3994  C CA   . HIS A 1 24  ? 73.429  70.433  63.317 1.00 0.00 ? 24  HIS A CA   2  
ATOM 3995  C C    . HIS A 1 24  ? 73.775  70.238  64.798 1.00 0.00 ? 24  HIS A C    2  
ATOM 3996  O O    . HIS A 1 24  ? 73.729  71.175  65.583 1.00 0.00 ? 24  HIS A O    2  
ATOM 3997  C CB   . HIS A 1 24  ? 74.551  71.270  62.663 1.00 0.00 ? 24  HIS A CB   2  
ATOM 3998  C CG   . HIS A 1 24  ? 75.951  70.854  63.029 1.00 0.00 ? 24  HIS A CG   2  
ATOM 3999  N ND1  . HIS A 1 24  ? 76.589  69.870  62.310 1.00 0.00 ? 24  HIS A ND1  2  
ATOM 4000  C CD2  . HIS A 1 24  ? 76.753  71.333  64.012 1.00 0.00 ? 24  HIS A CD2  2  
ATOM 4001  C CE1  . HIS A 1 24  ? 77.773  69.742  62.902 1.00 0.00 ? 24  HIS A CE1  2  
ATOM 4002  N NE2  . HIS A 1 24  ? 77.924  70.608  63.922 1.00 0.00 ? 24  HIS A NE2  2  
ATOM 4003  H H    . HIS A 1 24  ? 72.119  72.078  63.204 1.00 0.00 ? 24  HIS A H    2  
ATOM 4004  H HA   . HIS A 1 24  ? 73.402  69.455  62.863 1.00 0.00 ? 24  HIS A HA   2  
ATOM 4005  H HB2  . HIS A 1 24  ? 74.425  71.254  61.556 1.00 0.00 ? 24  HIS A HB2  2  
ATOM 4006  H HB3  . HIS A 1 24  ? 74.434  72.328  62.990 1.00 0.00 ? 24  HIS A HB3  2  
ATOM 4007  H HD2  . HIS A 1 24  ? 76.557  72.090  64.760 1.00 0.00 ? 24  HIS A HD2  2  
ATOM 4008  H HE1  . HIS A 1 24  ? 78.540  69.016  62.641 1.00 0.00 ? 24  HIS A HE1  2  
ATOM 4009  H HE2  . HIS A 1 24  ? 78.699  70.669  64.554 1.00 0.00 ? 24  HIS A HE2  2  
ATOM 4010  N N    . ASP A 1 25  ? 74.199  69.019  65.173 1.00 0.00 ? 25  ASP A N    2  
ATOM 4011  C CA   . ASP A 1 25  ? 74.602  68.665  66.523 1.00 0.00 ? 25  ASP A CA   2  
ATOM 4012  C C    . ASP A 1 25  ? 76.117  68.750  66.728 1.00 0.00 ? 25  ASP A C    2  
ATOM 4013  O O    . ASP A 1 25  ? 76.919  68.337  65.877 1.00 0.00 ? 25  ASP A O    2  
ATOM 4014  C CB   . ASP A 1 25  ? 74.115  67.232  66.849 1.00 0.00 ? 25  ASP A CB   2  
ATOM 4015  C CG   . ASP A 1 25  ? 72.613  67.126  66.754 1.00 0.00 ? 25  ASP A CG   2  
ATOM 4016  O OD1  . ASP A 1 25  ? 71.896  67.880  67.464 1.00 0.00 ? 25  ASP A OD1  2  
ATOM 4017  O OD2  . ASP A 1 25  ? 72.109  66.237  66.022 1.00 0.00 ? 25  ASP A OD2  2  
ATOM 4018  H H    . ASP A 1 25  ? 74.207  68.261  64.530 1.00 0.00 ? 25  ASP A H    2  
ATOM 4019  H HA   . ASP A 1 25  ? 74.135  69.360  67.217 1.00 0.00 ? 25  ASP A HA   2  
ATOM 4020  H HB2  . ASP A 1 25  ? 74.562  66.496  66.155 1.00 0.00 ? 25  ASP A HB2  2  
ATOM 4021  H HB3  . ASP A 1 25  ? 74.401  66.959  67.891 1.00 0.00 ? 25  ASP A HB3  2  
ATOM 4022  N N    . TYR A 1 26  ? 76.552  69.297  67.880 1.00 0.00 ? 26  TYR A N    2  
ATOM 4023  C CA   . TYR A 1 26  ? 77.951  69.461  68.288 1.00 0.00 ? 26  TYR A CA   2  
ATOM 4024  C C    . TYR A 1 26  ? 78.729  68.154  68.395 1.00 0.00 ? 26  TYR A C    2  
ATOM 4025  O O    . TYR A 1 26  ? 78.132  67.160  68.785 1.00 0.00 ? 26  TYR A O    2  
ATOM 4026  C CB   . TYR A 1 26  ? 78.050  70.186  69.659 1.00 0.00 ? 26  TYR A CB   2  
ATOM 4027  C CG   . TYR A 1 26  ? 77.442  71.554  69.558 1.00 0.00 ? 26  TYR A CG   2  
ATOM 4028  C CD1  . TYR A 1 26  ? 78.143  72.589  68.926 1.00 0.00 ? 26  TYR A CD1  2  
ATOM 4029  C CD2  . TYR A 1 26  ? 76.184  71.827  70.119 1.00 0.00 ? 26  TYR A CD2  2  
ATOM 4030  C CE1  . TYR A 1 26  ? 77.596  73.878  68.844 1.00 0.00 ? 26  TYR A CE1  2  
ATOM 4031  C CE2  . TYR A 1 26  ? 75.627  73.115  70.037 1.00 0.00 ? 26  TYR A CE2  2  
ATOM 4032  C CZ   . TYR A 1 26  ? 76.337  74.140  69.394 1.00 0.00 ? 26  TYR A CZ   2  
ATOM 4033  O OH   . TYR A 1 26  ? 75.780  75.428  69.323 1.00 0.00 ? 26  TYR A OH   2  
ATOM 4034  H H    . TYR A 1 26  ? 75.886  69.622  68.547 1.00 0.00 ? 26  TYR A H    2  
ATOM 4035  H HA   . TYR A 1 26  ? 78.411  70.056  67.519 1.00 0.00 ? 26  TYR A HA   2  
ATOM 4036  H HB2  . TYR A 1 26  ? 77.521  69.611  70.449 1.00 0.00 ? 26  TYR A HB2  2  
ATOM 4037  H HB3  . TYR A 1 26  ? 79.108  70.309  69.985 1.00 0.00 ? 26  TYR A HB3  2  
ATOM 4038  H HD1  . TYR A 1 26  ? 79.125  72.395  68.512 1.00 0.00 ? 26  TYR A HD1  2  
ATOM 4039  H HD2  . TYR A 1 26  ? 75.629  71.043  70.619 1.00 0.00 ? 26  TYR A HD2  2  
ATOM 4040  H HE1  . TYR A 1 26  ? 78.151  74.672  68.354 1.00 0.00 ? 26  TYR A HE1  2  
ATOM 4041  H HE2  . TYR A 1 26  ? 74.665  73.329  70.461 1.00 0.00 ? 26  TYR A HE2  2  
ATOM 4042  H HH   . TYR A 1 26  ? 76.408  76.003  68.870 1.00 0.00 ? 26  TYR A HH   2  
ATOM 4043  N N    . PRO A 1 27  ? 80.023  68.040  68.084 1.00 0.00 ? 27  PRO A N    2  
ATOM 4044  C CA   . PRO A 1 27  ? 80.706  66.753  68.003 1.00 0.00 ? 27  PRO A CA   2  
ATOM 4045  C C    . PRO A 1 27  ? 80.910  66.108  69.356 1.00 0.00 ? 27  PRO A C    2  
ATOM 4046  O O    . PRO A 1 27  ? 81.017  64.889  69.428 1.00 0.00 ? 27  PRO A O    2  
ATOM 4047  C CB   . PRO A 1 27  ? 82.028  67.071  67.273 1.00 0.00 ? 27  PRO A CB   2  
ATOM 4048  C CG   . PRO A 1 27  ? 82.279  68.551  67.563 1.00 0.00 ? 27  PRO A CG   2  
ATOM 4049  C CD   . PRO A 1 27  ? 80.868  69.145  67.628 1.00 0.00 ? 27  PRO A CD   2  
ATOM 4050  H HA   . PRO A 1 27  ? 80.086  66.063  67.444 1.00 0.00 ? 27  PRO A HA   2  
ATOM 4051  H HB2  . PRO A 1 27  ? 82.869  66.423  67.600 1.00 0.00 ? 27  PRO A HB2  2  
ATOM 4052  H HB3  . PRO A 1 27  ? 81.873  66.925  66.185 1.00 0.00 ? 27  PRO A HB3  2  
ATOM 4053  H HG2  . PRO A 1 27  ? 82.772  68.649  68.562 1.00 0.00 ? 27  PRO A HG2  2  
ATOM 4054  H HG3  . PRO A 1 27  ? 82.909  69.037  66.799 1.00 0.00 ? 27  PRO A HG3  2  
ATOM 4055  H HD2  . PRO A 1 27  ? 80.821  70.002  68.343 1.00 0.00 ? 27  PRO A HD2  2  
ATOM 4056  H HD3  . PRO A 1 27  ? 80.532  69.458  66.617 1.00 0.00 ? 27  PRO A HD3  2  
ATOM 4057  N N    . GLU A 1 28  ? 80.972  66.914  70.428 1.00 0.00 ? 28  GLU A N    2  
ATOM 4058  C CA   . GLU A 1 28  ? 80.886  66.439  71.788 1.00 0.00 ? 28  GLU A CA   2  
ATOM 4059  C C    . GLU A 1 28  ? 79.899  67.362  72.485 1.00 0.00 ? 28  GLU A C    2  
ATOM 4060  O O    . GLU A 1 28  ? 79.682  68.473  71.984 1.00 0.00 ? 28  GLU A O    2  
ATOM 4061  C CB   . GLU A 1 28  ? 82.254  66.461  72.516 1.00 0.00 ? 28  GLU A CB   2  
ATOM 4062  C CG   . GLU A 1 28  ? 83.217  65.357  72.019 1.00 0.00 ? 28  GLU A CG   2  
ATOM 4063  C CD   . GLU A 1 28  ? 84.477  65.329  72.880 1.00 0.00 ? 28  GLU A CD   2  
ATOM 4064  O OE1  . GLU A 1 28  ? 85.262  66.312  72.795 1.00 0.00 ? 28  GLU A OE1  2  
ATOM 4065  O OE2  . GLU A 1 28  ? 84.659  64.336  73.632 1.00 0.00 ? 28  GLU A OE2  2  
ATOM 4066  H H    . GLU A 1 28  ? 80.926  67.895  70.343 1.00 0.00 ? 28  GLU A H    2  
ATOM 4067  H HA   . GLU A 1 28  ? 80.490  65.437  71.794 1.00 0.00 ? 28  GLU A HA   2  
ATOM 4068  H HB2  . GLU A 1 28  ? 82.737  67.454  72.389 1.00 0.00 ? 28  GLU A HB2  2  
ATOM 4069  H HB3  . GLU A 1 28  ? 82.110  66.306  73.609 1.00 0.00 ? 28  GLU A HB3  2  
ATOM 4070  H HG2  . GLU A 1 28  ? 82.732  64.365  72.087 1.00 0.00 ? 28  GLU A HG2  2  
ATOM 4071  H HG3  . GLU A 1 28  ? 83.521  65.542  70.973 1.00 0.00 ? 28  GLU A HG3  2  
ATOM 4072  N N    . PRO A 1 29  ? 79.246  66.965  73.579 1.00 0.00 ? 29  PRO A N    2  
ATOM 4073  C CA   . PRO A 1 29  ? 78.503  67.858  74.471 1.00 0.00 ? 29  PRO A CA   2  
ATOM 4074  C C    . PRO A 1 29  ? 79.094  69.220  74.772 1.00 0.00 ? 29  PRO A C    2  
ATOM 4075  O O    . PRO A 1 29  ? 80.272  69.323  75.095 1.00 0.00 ? 29  PRO A O    2  
ATOM 4076  C CB   . PRO A 1 29  ? 78.316  67.023  75.752 1.00 0.00 ? 29  PRO A CB   2  
ATOM 4077  C CG   . PRO A 1 29  ? 78.219  65.594  75.219 1.00 0.00 ? 29  PRO A CG   2  
ATOM 4078  C CD   . PRO A 1 29  ? 79.274  65.593  74.103 1.00 0.00 ? 29  PRO A CD   2  
ATOM 4079  H HA   . PRO A 1 29  ? 77.580  68.057  73.963 1.00 0.00 ? 29  PRO A HA   2  
ATOM 4080  H HB2  . PRO A 1 29  ? 79.221  67.094  76.391 1.00 0.00 ? 29  PRO A HB2  2  
ATOM 4081  H HB3  . PRO A 1 29  ? 77.428  67.327  76.334 1.00 0.00 ? 29  PRO A HB3  2  
ATOM 4082  H HG2  . PRO A 1 29  ? 78.431  64.812  75.981 1.00 0.00 ? 29  PRO A HG2  2  
ATOM 4083  H HG3  . PRO A 1 29  ? 77.220  65.412  74.781 1.00 0.00 ? 29  PRO A HG3  2  
ATOM 4084  H HD2  . PRO A 1 29  ? 80.274  65.375  74.519 1.00 0.00 ? 29  PRO A HD2  2  
ATOM 4085  H HD3  . PRO A 1 29  ? 79.018  64.845  73.316 1.00 0.00 ? 29  PRO A HD3  2  
ATOM 4086  N N    . THR A 1 30  ? 78.289  70.307  74.735 1.00 0.00 ? 30  THR A N    2  
ATOM 4087  C CA   . THR A 1 30  ? 78.790  71.658  74.999 1.00 0.00 ? 30  THR A CA   2  
ATOM 4088  C C    . THR A 1 30  ? 78.703  72.011  76.463 1.00 0.00 ? 30  THR A C    2  
ATOM 4089  O O    . THR A 1 30  ? 79.158  73.071  76.886 1.00 0.00 ? 30  THR A O    2  
ATOM 4090  C CB   . THR A 1 30  ? 78.046  72.728  74.190 1.00 0.00 ? 30  THR A CB   2  
ATOM 4091  O OG1  . THR A 1 30  ? 76.664  72.413  74.071 1.00 0.00 ? 30  THR A OG1  2  
ATOM 4092  C CG2  . THR A 1 30  ? 78.623  72.736  72.776 1.00 0.00 ? 30  THR A CG2  2  
ATOM 4093  H H    . THR A 1 30  ? 77.332  70.254  74.437 1.00 0.00 ? 30  THR A H    2  
ATOM 4094  H HA   . THR A 1 30  ? 79.834  71.713  74.734 1.00 0.00 ? 30  THR A HA   2  
ATOM 4095  H HB   . THR A 1 30  ? 78.182  73.747  74.631 1.00 0.00 ? 30  THR A HB   2  
ATOM 4096  H HG1  . THR A 1 30  ? 76.243  73.213  73.744 1.00 0.00 ? 30  THR A HG1  2  
ATOM 4097  H HG21 . THR A 1 30  ? 78.516  71.727  72.315 1.00 0.00 ? 30  THR A HG21 2  
ATOM 4098  H HG22 . THR A 1 30  ? 78.085  73.476  72.142 1.00 0.00 ? 30  THR A HG22 2  
ATOM 4099  H HG23 . THR A 1 30  ? 79.703  72.990  72.792 1.00 0.00 ? 30  THR A HG23 2  
ATOM 4100  N N    . ALA A 1 31  ? 78.165  71.096  77.282 1.00 0.00 ? 31  ALA A N    2  
ATOM 4101  C CA   . ALA A 1 31  ? 78.229  71.180  78.711 1.00 0.00 ? 31  ALA A CA   2  
ATOM 4102  C C    . ALA A 1 31  ? 78.307  69.749  79.234 1.00 0.00 ? 31  ALA A C    2  
ATOM 4103  O O    . ALA A 1 31  ? 77.490  68.927  78.810 1.00 0.00 ? 31  ALA A O    2  
ATOM 4104  C CB   . ALA A 1 31  ? 76.979  71.873  79.283 1.00 0.00 ? 31  ALA A CB   2  
ATOM 4105  H H    . ALA A 1 31  ? 77.790  70.256  76.897 1.00 0.00 ? 31  ALA A H    2  
ATOM 4106  H HA   . ALA A 1 31  ? 79.114  71.733  79.003 1.00 0.00 ? 31  ALA A HA   2  
ATOM 4107  H HB1  . ALA A 1 31  ? 77.005  71.889  80.393 1.00 0.00 ? 31  ALA A HB1  2  
ATOM 4108  H HB2  . ALA A 1 31  ? 76.936  72.925  78.908 1.00 0.00 ? 31  ALA A HB2  2  
ATOM 4109  H HB3  . ALA A 1 31  ? 76.063  71.351  78.943 1.00 0.00 ? 31  ALA A HB3  2  
ATOM 4110  N N    . PRO A 1 32  ? 79.220  69.369  80.131 1.00 0.00 ? 32  PRO A N    2  
ATOM 4111  C CA   . PRO A 1 32  ? 79.152  68.105  80.858 1.00 0.00 ? 32  PRO A CA   2  
ATOM 4112  C C    . PRO A 1 32  ? 77.839  67.887  81.588 1.00 0.00 ? 32  PRO A C    2  
ATOM 4113  O O    . PRO A 1 32  ? 77.394  68.753  82.342 1.00 0.00 ? 32  PRO A O    2  
ATOM 4114  C CB   . PRO A 1 32  ? 80.354  68.156  81.810 1.00 0.00 ? 32  PRO A CB   2  
ATOM 4115  C CG   . PRO A 1 32  ? 81.373  69.004  81.029 1.00 0.00 ? 32  PRO A CG   2  
ATOM 4116  C CD   . PRO A 1 32  ? 80.483  70.063  80.364 1.00 0.00 ? 32  PRO A CD   2  
ATOM 4117  H HA   . PRO A 1 32  ? 79.238  67.309  80.133 1.00 0.00 ? 32  PRO A HA   2  
ATOM 4118  H HB2  . PRO A 1 32  ? 80.094  68.682  82.759 1.00 0.00 ? 32  PRO A HB2  2  
ATOM 4119  H HB3  . PRO A 1 32  ? 80.744  67.147  82.047 1.00 0.00 ? 32  PRO A HB3  2  
ATOM 4120  H HG2  . PRO A 1 32  ? 82.157  69.434  81.683 1.00 0.00 ? 32  PRO A HG2  2  
ATOM 4121  H HG3  . PRO A 1 32  ? 81.847  68.379  80.246 1.00 0.00 ? 32  PRO A HG3  2  
ATOM 4122  H HD2  . PRO A 1 32  ? 80.305  70.909  81.052 1.00 0.00 ? 32  PRO A HD2  2  
ATOM 4123  H HD3  . PRO A 1 32  ? 80.939  70.418  79.415 1.00 0.00 ? 32  PRO A HD3  2  
ATOM 4124  N N    . ASN A 1 33  ? 77.189  66.736  81.379 1.00 0.00 ? 33  ASN A N    2  
ATOM 4125  C CA   . ASN A 1 33  ? 75.883  66.448  81.919 1.00 0.00 ? 33  ASN A CA   2  
ATOM 4126  C C    . ASN A 1 33  ? 75.900  65.026  82.433 1.00 0.00 ? 33  ASN A C    2  
ATOM 4127  O O    . ASN A 1 33  ? 76.807  64.251  82.148 1.00 0.00 ? 33  ASN A O    2  
ATOM 4128  C CB   . ASN A 1 33  ? 74.767  66.618  80.855 1.00 0.00 ? 33  ASN A CB   2  
ATOM 4129  C CG   . ASN A 1 33  ? 74.280  68.056  80.852 1.00 0.00 ? 33  ASN A CG   2  
ATOM 4130  O OD1  . ASN A 1 33  ? 73.315  68.370  81.546 1.00 0.00 ? 33  ASN A OD1  2  
ATOM 4131  N ND2  . ASN A 1 33  ? 74.898  68.952  80.051 1.00 0.00 ? 33  ASN A ND2  2  
ATOM 4132  H H    . ASN A 1 33  ? 77.599  66.019  80.816 1.00 0.00 ? 33  ASN A H    2  
ATOM 4133  H HA   . ASN A 1 33  ? 75.700  67.064  82.786 1.00 0.00 ? 33  ASN A HA   2  
ATOM 4134  H HB2  . ASN A 1 33  ? 75.134  66.334  79.845 1.00 0.00 ? 33  ASN A HB2  2  
ATOM 4135  H HB3  . ASN A 1 33  ? 73.874  66.004  81.084 1.00 0.00 ? 33  ASN A HB3  2  
ATOM 4136  H HD21 . ASN A 1 33  ? 75.748  68.707  79.570 1.00 0.00 ? 33  ASN A HD21 2  
ATOM 4137  H HD22 . ASN A 1 33  ? 74.586  69.890  80.102 1.00 0.00 ? 33  ASN A HD22 2  
ATOM 4138  N N    . LYS A 1 34  ? 74.911  64.669  83.255 1.00 0.00 ? 34  LYS A N    2  
ATOM 4139  C CA   . LYS A 1 34  ? 74.850  63.356  83.861 1.00 0.00 ? 34  LYS A CA   2  
ATOM 4140  C C    . LYS A 1 34  ? 73.431  63.039  84.274 1.00 0.00 ? 34  LYS A C    2  
ATOM 4141  O O    . LYS A 1 34  ? 73.163  62.135  85.057 1.00 0.00 ? 34  LYS A O    2  
ATOM 4142  C CB   . LYS A 1 34  ? 75.770  63.295  85.120 1.00 0.00 ? 34  LYS A CB   2  
ATOM 4143  C CG   . LYS A 1 34  ? 75.393  64.249  86.263 1.00 0.00 ? 34  LYS A CG   2  
ATOM 4144  C CD   . LYS A 1 34  ? 76.254  63.997  87.512 1.00 0.00 ? 34  LYS A CD   2  
ATOM 4145  C CE   . LYS A 1 34  ? 75.819  64.831  88.726 1.00 0.00 ? 34  LYS A CE   2  
ATOM 4146  N NZ   . LYS A 1 34  ? 76.648  64.479  89.905 1.00 0.00 ? 34  LYS A NZ   2  
ATOM 4147  H H    . LYS A 1 34  ? 74.214  65.335  83.514 1.00 0.00 ? 34  LYS A H    2  
ATOM 4148  H HA   . LYS A 1 34  ? 75.147  62.610  83.141 1.00 0.00 ? 34  LYS A HA   2  
ATOM 4149  H HB2  . LYS A 1 34  ? 75.774  62.243  85.496 1.00 0.00 ? 34  LYS A HB2  2  
ATOM 4150  H HB3  . LYS A 1 34  ? 76.812  63.510  84.786 1.00 0.00 ? 34  LYS A HB3  2  
ATOM 4151  H HG2  . LYS A 1 34  ? 75.511  65.301  85.924 1.00 0.00 ? 34  LYS A HG2  2  
ATOM 4152  H HG3  . LYS A 1 34  ? 74.320  64.093  86.537 1.00 0.00 ? 34  LYS A HG3  2  
ATOM 4153  H HD2  . LYS A 1 34  ? 76.164  62.906  87.760 1.00 0.00 ? 34  LYS A HD2  2  
ATOM 4154  H HD3  . LYS A 1 34  ? 77.317  64.203  87.248 1.00 0.00 ? 34  LYS A HD3  2  
ATOM 4155  H HE2  . LYS A 1 34  ? 75.960  65.912  88.517 1.00 0.00 ? 34  LYS A HE2  2  
ATOM 4156  H HE3  . LYS A 1 34  ? 74.755  64.635  88.970 1.00 0.00 ? 34  LYS A HE3  2  
ATOM 4157  H HZ1  . LYS A 1 34  ? 76.405  65.075  90.714 1.00 0.00 ? 34  LYS A HZ1  2  
ATOM 4158  H HZ2  . LYS A 1 34  ? 76.478  63.478  90.145 1.00 0.00 ? 34  LYS A HZ2  2  
ATOM 4159  H HZ3  . LYS A 1 34  ? 77.652  64.604  89.662 1.00 0.00 ? 34  LYS A HZ3  2  
ATOM 4160  N N    . ASN A 1 35  ? 72.455  63.797  83.729 1.00 0.00 ? 35  ASN A N    2  
ATOM 4161  C CA   . ASN A 1 35  ? 71.051  63.601  83.992 1.00 0.00 ? 35  ASN A CA   2  
ATOM 4162  C C    . ASN A 1 35  ? 70.419  63.694  82.616 1.00 0.00 ? 35  ASN A C    2  
ATOM 4163  O O    . ASN A 1 35  ? 70.985  64.310  81.725 1.00 0.00 ? 35  ASN A O    2  
ATOM 4164  C CB   . ASN A 1 35  ? 70.397  64.705  84.871 1.00 0.00 ? 35  ASN A CB   2  
ATOM 4165  C CG   . ASN A 1 35  ? 71.157  64.922  86.175 1.00 0.00 ? 35  ASN A CG   2  
ATOM 4166  O OD1  . ASN A 1 35  ? 71.241  64.059  87.040 1.00 0.00 ? 35  ASN A OD1  2  
ATOM 4167  N ND2  . ASN A 1 35  ? 71.707  66.144  86.357 1.00 0.00 ? 35  ASN A ND2  2  
ATOM 4168  H H    . ASN A 1 35  ? 72.655  64.421  82.977 1.00 0.00 ? 35  ASN A H    2  
ATOM 4169  H HA   . ASN A 1 35  ? 70.875  62.608  84.392 1.00 0.00 ? 35  ASN A HA   2  
ATOM 4170  H HB2  . ASN A 1 35  ? 70.330  65.667  84.317 1.00 0.00 ? 35  ASN A HB2  2  
ATOM 4171  H HB3  . ASN A 1 35  ? 69.365  64.389  85.145 1.00 0.00 ? 35  ASN A HB3  2  
ATOM 4172  H HD21 . ASN A 1 35  ? 71.617  66.836  85.651 1.00 0.00 ? 35  ASN A HD21 2  
ATOM 4173  H HD22 . ASN A 1 35  ? 72.087  66.332  87.259 1.00 0.00 ? 35  ASN A HD22 2  
ATOM 4174  N N    . LYS A 1 36  ? 69.236  63.090  82.412 1.00 0.00 ? 36  LYS A N    2  
ATOM 4175  C CA   . LYS A 1 36  ? 68.555  63.192  81.138 1.00 0.00 ? 36  LYS A CA   2  
ATOM 4176  C C    . LYS A 1 36  ? 67.354  64.097  81.260 1.00 0.00 ? 36  LYS A C    2  
ATOM 4177  O O    . LYS A 1 36  ? 66.349  63.741  81.862 1.00 0.00 ? 36  LYS A O    2  
ATOM 4178  C CB   . LYS A 1 36  ? 68.059  61.812  80.644 1.00 0.00 ? 36  LYS A CB   2  
ATOM 4179  C CG   . LYS A 1 36  ? 69.188  60.788  80.413 1.00 0.00 ? 36  LYS A CG   2  
ATOM 4180  C CD   . LYS A 1 36  ? 68.730  59.670  79.459 1.00 0.00 ? 36  LYS A CD   2  
ATOM 4181  C CE   . LYS A 1 36  ? 68.794  60.116  77.989 1.00 0.00 ? 36  LYS A CE   2  
ATOM 4182  N NZ   . LYS A 1 36  ? 68.057  59.186  77.113 1.00 0.00 ? 36  LYS A NZ   2  
ATOM 4183  H H    . LYS A 1 36  ? 68.775  62.585  83.131 1.00 0.00 ? 36  LYS A H    2  
ATOM 4184  H HA   . LYS A 1 36  ? 69.206  63.598  80.374 1.00 0.00 ? 36  LYS A HA   2  
ATOM 4185  H HB2  . LYS A 1 36  ? 67.348  61.376  81.379 1.00 0.00 ? 36  LYS A HB2  2  
ATOM 4186  H HB3  . LYS A 1 36  ? 67.506  61.964  79.697 1.00 0.00 ? 36  LYS A HB3  2  
ATOM 4187  H HG2  . LYS A 1 36  ? 70.076  61.303  79.964 1.00 0.00 ? 36  LYS A HG2  2  
ATOM 4188  H HG3  . LYS A 1 36  ? 69.503  60.365  81.395 1.00 0.00 ? 36  LYS A HG3  2  
ATOM 4189  H HD2  . LYS A 1 36  ? 69.397  58.792  79.590 1.00 0.00 ? 36  LYS A HD2  2  
ATOM 4190  H HD3  . LYS A 1 36  ? 67.698  59.374  79.753 1.00 0.00 ? 36  LYS A HD3  2  
ATOM 4191  H HE2  . LYS A 1 36  ? 68.376  61.135  77.833 1.00 0.00 ? 36  LYS A HE2  2  
ATOM 4192  H HE3  . LYS A 1 36  ? 69.857  60.111  77.664 1.00 0.00 ? 36  LYS A HE3  2  
ATOM 4193  H HZ1  . LYS A 1 36  ? 68.222  59.501  76.110 1.00 0.00 ? 36  LYS A HZ1  2  
ATOM 4194  H HZ2  . LYS A 1 36  ? 68.394  58.217  77.231 1.00 0.00 ? 36  LYS A HZ2  2  
ATOM 4195  H HZ3  . LYS A 1 36  ? 67.030  59.262  77.257 1.00 0.00 ? 36  LYS A HZ3  2  
ATOM 4196  N N    . ILE A 1 37  ? 67.415  65.290  80.643 1.00 0.00 ? 37  ILE A N    2  
ATOM 4197  C CA   . ILE A 1 37  ? 66.259  66.186  80.543 1.00 0.00 ? 37  ILE A CA   2  
ATOM 4198  C C    . ILE A 1 37  ? 65.636  66.059  79.157 1.00 0.00 ? 37  ILE A C    2  
ATOM 4199  O O    . ILE A 1 37  ? 64.862  66.897  78.708 1.00 0.00 ? 37  ILE A O    2  
ATOM 4200  C CB   . ILE A 1 37  ? 66.600  67.636  80.871 1.00 0.00 ? 37  ILE A CB   2  
ATOM 4201  C CG1  . ILE A 1 37  ? 67.707  68.234  79.977 1.00 0.00 ? 37  ILE A CG1  2  
ATOM 4202  C CG2  . ILE A 1 37  ? 66.956  67.701  82.373 1.00 0.00 ? 37  ILE A CG2  2  
ATOM 4203  C CD1  . ILE A 1 37  ? 67.855  69.754  80.140 1.00 0.00 ? 37  ILE A CD1  2  
ATOM 4204  H H    . ILE A 1 37  ? 68.254  65.615  80.224 1.00 0.00 ? 37  ILE A H    2  
ATOM 4205  H HA   . ILE A 1 37  ? 65.496  65.870  81.240 1.00 0.00 ? 37  ILE A HA   2  
ATOM 4206  H HB   . ILE A 1 37  ? 65.674  68.262  80.735 1.00 0.00 ? 37  ILE A HB   2  
ATOM 4207  H HG12 . ILE A 1 37  ? 68.685  67.747  80.202 1.00 0.00 ? 37  ILE A HG12 2  
ATOM 4208  H HG13 . ILE A 1 37  ? 67.473  68.037  78.912 1.00 0.00 ? 37  ILE A HG13 2  
ATOM 4209  H HG21 . ILE A 1 37  ? 67.079  68.760  82.695 1.00 0.00 ? 37  ILE A HG21 2  
ATOM 4210  H HG22 . ILE A 1 37  ? 66.142  67.255  82.991 1.00 0.00 ? 37  ILE A HG22 2  
ATOM 4211  H HG23 . ILE A 1 37  ? 67.893  67.154  82.589 1.00 0.00 ? 37  ILE A HG23 2  
ATOM 4212  H HD11 . ILE A 1 37  ? 68.178  70.011  81.173 1.00 0.00 ? 37  ILE A HD11 2  
ATOM 4213  H HD12 . ILE A 1 37  ? 68.607  70.149  79.433 1.00 0.00 ? 37  ILE A HD12 2  
ATOM 4214  H HD13 . ILE A 1 37  ? 66.878  70.260  79.954 1.00 0.00 ? 37  ILE A HD13 2  
ATOM 4215  N N    . SER A 1 38  ? 65.974  64.973  78.435 1.00 0.00 ? 38  SER A N    2  
ATOM 4216  C CA   . SER A 1 38  ? 65.454  64.716  77.115 1.00 0.00 ? 38  SER A CA   2  
ATOM 4217  C C    . SER A 1 38  ? 65.415  63.217  76.900 1.00 0.00 ? 38  SER A C    2  
ATOM 4218  O O    . SER A 1 38  ? 66.192  62.467  77.479 1.00 0.00 ? 38  SER A O    2  
ATOM 4219  C CB   . SER A 1 38  ? 66.275  65.414  75.999 1.00 0.00 ? 38  SER A CB   2  
ATOM 4220  O OG   . SER A 1 38  ? 65.695  65.247  74.701 1.00 0.00 ? 38  SER A OG   2  
ATOM 4221  H H    . SER A 1 38  ? 66.576  64.284  78.828 1.00 0.00 ? 38  SER A H    2  
ATOM 4222  H HA   . SER A 1 38  ? 64.431  65.072  77.061 1.00 0.00 ? 38  SER A HA   2  
ATOM 4223  H HB2  . SER A 1 38  ? 66.296  66.503  76.242 1.00 0.00 ? 38  SER A HB2  2  
ATOM 4224  H HB3  . SER A 1 38  ? 67.327  65.038  76.002 1.00 0.00 ? 38  SER A HB3  2  
ATOM 4225  H HG   . SER A 1 38  ? 65.920  66.020  74.179 1.00 0.00 ? 38  SER A HG   2  
ATOM 4226  N N    . THR A 1 39  ? 64.448  62.746  76.091 1.00 0.00 ? 39  THR A N    2  
ATOM 4227  C CA   . THR A 1 39  ? 64.196  61.346  75.791 1.00 0.00 ? 39  THR A CA   2  
ATOM 4228  C C    . THR A 1 39  ? 65.312  60.634  75.042 1.00 0.00 ? 39  THR A C    2  
ATOM 4229  O O    . THR A 1 39  ? 65.715  59.534  75.409 1.00 0.00 ? 39  THR A O    2  
ATOM 4230  C CB   . THR A 1 39  ? 62.888  61.184  75.001 1.00 0.00 ? 39  THR A CB   2  
ATOM 4231  O OG1  . THR A 1 39  ? 62.800  62.178  73.987 1.00 0.00 ? 39  THR A OG1  2  
ATOM 4232  C CG2  . THR A 1 39  ? 61.699  61.436  75.940 1.00 0.00 ? 39  THR A CG2  2  
ATOM 4233  H H    . THR A 1 39  ? 63.873  63.386  75.587 1.00 0.00 ? 39  THR A H    2  
ATOM 4234  H HA   . THR A 1 39  ? 64.080  60.812  76.722 1.00 0.00 ? 39  THR A HA   2  
ATOM 4235  H HB   . THR A 1 39  ? 62.792  60.166  74.559 1.00 0.00 ? 39  THR A HB   2  
ATOM 4236  H HG1  . THR A 1 39  ? 61.930  62.066  73.567 1.00 0.00 ? 39  THR A HG1  2  
ATOM 4237  H HG21 . THR A 1 39  ? 61.735  62.454  76.374 1.00 0.00 ? 39  THR A HG21 2  
ATOM 4238  H HG22 . THR A 1 39  ? 60.746  61.334  75.382 1.00 0.00 ? 39  THR A HG22 2  
ATOM 4239  H HG23 . THR A 1 39  ? 61.701  60.702  76.768 1.00 0.00 ? 39  THR A HG23 2  
ATOM 4240  N N    . VAL A 1 40  ? 65.824  61.320  73.993 1.00 0.00 ? 40  VAL A N    2  
ATOM 4241  C CA   . VAL A 1 40  ? 66.833  60.958  72.997 1.00 0.00 ? 40  VAL A CA   2  
ATOM 4242  C C    . VAL A 1 40  ? 68.137  60.331  73.494 1.00 0.00 ? 40  VAL A C    2  
ATOM 4243  O O    . VAL A 1 40  ? 68.396  60.167  74.688 1.00 0.00 ? 40  VAL A O    2  
ATOM 4244  C CB   . VAL A 1 40  ? 67.136  62.143  72.064 1.00 0.00 ? 40  VAL A CB   2  
ATOM 4245  C CG1  . VAL A 1 40  ? 65.801  62.710  71.528 1.00 0.00 ? 40  VAL A CG1  2  
ATOM 4246  C CG2  . VAL A 1 40  ? 67.969  63.233  72.779 1.00 0.00 ? 40  VAL A CG2  2  
ATOM 4247  H H    . VAL A 1 40  ? 65.417  62.219  73.846 1.00 0.00 ? 40  VAL A H    2  
ATOM 4248  H HA   . VAL A 1 40  ? 66.361  60.209  72.385 1.00 0.00 ? 40  VAL A HA   2  
ATOM 4249  H HB   . VAL A 1 40  ? 67.717  61.779  71.179 1.00 0.00 ? 40  VAL A HB   2  
ATOM 4250  H HG11 . VAL A 1 40  ? 65.999  63.464  70.736 1.00 0.00 ? 40  VAL A HG11 2  
ATOM 4251  H HG12 . VAL A 1 40  ? 65.184  61.899  71.079 1.00 0.00 ? 40  VAL A HG12 2  
ATOM 4252  H HG13 . VAL A 1 40  ? 65.207  63.204  72.324 1.00 0.00 ? 40  VAL A HG13 2  
ATOM 4253  H HG21 . VAL A 1 40  ? 68.968  62.836  73.074 1.00 0.00 ? 40  VAL A HG21 2  
ATOM 4254  H HG22 . VAL A 1 40  ? 68.130  64.097  72.109 1.00 0.00 ? 40  VAL A HG22 2  
ATOM 4255  H HG23 . VAL A 1 40  ? 67.449  63.578  73.693 1.00 0.00 ? 40  VAL A HG23 2  
ATOM 4256  N N    . SER A 1 41  ? 69.028  59.928  72.571 1.00 0.00 ? 41  SER A N    2  
ATOM 4257  C CA   . SER A 1 41  ? 70.358  59.422  72.898 1.00 0.00 ? 41  SER A CA   2  
ATOM 4258  C C    . SER A 1 41  ? 71.282  60.373  73.661 1.00 0.00 ? 41  SER A C    2  
ATOM 4259  O O    . SER A 1 41  ? 71.282  61.574  73.425 1.00 0.00 ? 41  SER A O    2  
ATOM 4260  C CB   . SER A 1 41  ? 71.131  58.940  71.648 1.00 0.00 ? 41  SER A CB   2  
ATOM 4261  O OG   . SER A 1 41  ? 70.482  57.800  71.109 1.00 0.00 ? 41  SER A OG   2  
ATOM 4262  H H    . SER A 1 41  ? 68.815  59.961  71.596 1.00 0.00 ? 41  SER A H    2  
ATOM 4263  H HA   . SER A 1 41  ? 70.216  58.569  73.539 1.00 0.00 ? 41  SER A HA   2  
ATOM 4264  H HB2  . SER A 1 41  ? 71.160  59.764  70.900 1.00 0.00 ? 41  SER A HB2  2  
ATOM 4265  H HB3  . SER A 1 41  ? 72.188  58.674  71.902 1.00 0.00 ? 41  SER A HB3  2  
ATOM 4266  H HG   . SER A 1 41  ? 70.976  57.505  70.336 1.00 0.00 ? 41  SER A HG   2  
ATOM 4267  N N    . ASP A 1 42  ? 72.086  59.792  74.580 1.00 0.00 ? 42  ASP A N    2  
ATOM 4268  C CA   . ASP A 1 42  ? 72.976  60.472  75.512 1.00 0.00 ? 42  ASP A CA   2  
ATOM 4269  C C    . ASP A 1 42  ? 72.274  61.466  76.472 1.00 0.00 ? 42  ASP A C    2  
ATOM 4270  O O    . ASP A 1 42  ? 71.071  61.721  76.402 1.00 0.00 ? 42  ASP A O    2  
ATOM 4271  C CB   . ASP A 1 42  ? 74.206  61.060  74.745 1.00 0.00 ? 42  ASP A CB   2  
ATOM 4272  C CG   . ASP A 1 42  ? 75.455  61.292  75.597 1.00 0.00 ? 42  ASP A CG   2  
ATOM 4273  O OD1  . ASP A 1 42  ? 75.405  61.027  76.817 1.00 0.00 ? 42  ASP A OD1  2  
ATOM 4274  O OD2  . ASP A 1 42  ? 76.470  61.738  75.014 1.00 0.00 ? 42  ASP A OD2  2  
ATOM 4275  H H    . ASP A 1 42  ? 72.083  58.802  74.686 1.00 0.00 ? 42  ASP A H    2
[truncated: 6,237,360 more chars]
