# Supplementary material for: Assessing Wolbachia circulation in wild populations of phlebotomine sand flies from Spain and Morocco: implications for control of leishmaniasis
Source: Parasit Vectors. 2025 Apr 26;18:155. doi: 10.1186/s13071-025-06771-6 (PMC12032678; doi:10.1186/s13071-025-06771-6)
Supplement: Supplementary file 1 — Additional File 1: Dataset S1. Structural predictions of WSP for each of the Wolbachia haplotypes found in the sand flies in this study. Prediction confidence values are shown. The input amino acid sequence as well as templates used in modelling from PDB100 are shown. [file 13071_2025_6771_MOESM1_ESM.zip › Phlebotomuslongicuspis_02e8e/Phlebotomuslongicuspis_02e8e_env/templates_101/2f1v.cif]

data_2F1V
# 
_entry.id   2F1V 
# 
_audit_conform.dict_name       mmcif_pdbx.dic 
_audit_conform.dict_version    5.281 
_audit_conform.dict_location   http://mmcif.pdb.org/dictionaries/ascii/mmcif_pdbx.dic 
# 
loop_
_database_2.database_id 
_database_2.database_code 
PDB   2F1V         
RCSB  RCSB035348   
WWPDB D_1000035348 
# 
_pdbx_database_related.db_name        PDB 
_pdbx_database_related.db_id          2F1T 
_pdbx_database_related.details        'OmpW trigonal crystal form' 
_pdbx_database_related.content_type   unspecified 
# 
_pdbx_database_status.status_code                     REL 
_pdbx_database_status.entry_id                        2F1V 
_pdbx_database_status.recvd_initial_deposition_date   2005-11-15 
_pdbx_database_status.deposit_site                    RCSB 
_pdbx_database_status.process_site                    RCSB 
_pdbx_database_status.status_code_sf                  REL 
_pdbx_database_status.status_code_mr                  ? 
_pdbx_database_status.SG_entry                        ? 
_pdbx_database_status.pdb_format_compatible           Y 
_pdbx_database_status.status_code_cs                  ? 
# 
_audit_author.name           'van den Berg, B.' 
_audit_author.pdbx_ordinal   1 
# 
_citation.id                        primary 
_citation.title                     
'The outer membrane protein OmpW forms an eight-stranded beta-barrel with a hydrophobic channel.' 
_citation.journal_abbrev            J.Biol.Chem. 
_citation.journal_volume            281 
_citation.page_first                7568 
_citation.page_last                 7577 
_citation.year                      2006 
_citation.journal_id_ASTM           JBCHA3 
_citation.country                   US 
_citation.journal_id_ISSN           0021-9258 
_citation.journal_id_CSD            0071 
_citation.book_publisher            ? 
_citation.pdbx_database_id_PubMed   16414958 
_citation.pdbx_database_id_DOI      10.1074/jbc.M512365200 
# 
loop_
_citation_author.citation_id 
_citation_author.name 
_citation_author.ordinal 
primary 'Hong, H.'         1 
primary 'Patel, D.R.'      2 
primary 'Tamm, L.K.'       3 
primary 'van den Berg, B.' 4 
# 
_cell.entry_id           2F1V 
_cell.length_a           118.666 
_cell.length_b           118.776 
_cell.length_c           118.519 
_cell.angle_alpha        90.00 
_cell.angle_beta         90.00 
_cell.angle_gamma        90.00 
_cell.Z_PDB              24 
_cell.pdbx_unique_axis   ? 
_cell.length_a_esd       ? 
_cell.length_b_esd       ? 
_cell.length_c_esd       ? 
_cell.angle_alpha_esd    ? 
_cell.angle_beta_esd     ? 
_cell.angle_gamma_esd    ? 
# 
_symmetry.entry_id                         2F1V 
_symmetry.space_group_name_H-M             'P 21 21 21' 
_symmetry.pdbx_full_space_group_name_H-M   ? 
_symmetry.cell_setting                     ? 
_symmetry.Int_Tables_number                19 
_symmetry.space_group_name_Hall            ? 
# 
loop_
_entity.id 
_entity.type 
_entity.src_method 
_entity.pdbx_description 
_entity.formula_weight 
_entity.pdbx_number_of_molecules 
_entity.pdbx_ec 
_entity.pdbx_mutation 
_entity.pdbx_fragment 
_entity.details 
1 polymer     man 'Outer membrane protein W' 21700.102 6 ? ? ? ? 
2 non-polymer syn GLYCEROL                   92.094    6 ? ? ? ? 
# 
_entity_poly.entity_id                      1 
_entity_poly.type                           'polypeptide(L)' 
_entity_poly.nstd_linkage                   no 
_entity_poly.nstd_monomer                   no 
_entity_poly.pdbx_seq_one_letter_code       
;HEAGEFFMRAGSATVRPTEGAGGTLGSLGGFSVTNNTQLGLTFTYMATDNIGVELLAATPFRHKIGTRATGDIATVHHLP
PTLMAQWYFGDASSKFRPYVGAGINYTTFFDNGFNDHGKEAGLSDLSLKDSWGAAGQVGVDYLINRDWLVNMSVWYMDID
TTANYKLGGAQQHDSVRLDPWVFMFSAGYRFHHHHHH
;
_entity_poly.pdbx_seq_one_letter_code_can   
;HEAGEFFMRAGSATVRPTEGAGGTLGSLGGFSVTNNTQLGLTFTYMATDNIGVELLAATPFRHKIGTRATGDIATVHHLP
PTLMAQWYFGDASSKFRPYVGAGINYTTFFDNGFNDHGKEAGLSDLSLKDSWGAAGQVGVDYLINRDWLVNMSVWYMDID
TTANYKLGGAQQHDSVRLDPWVFMFSAGYRFHHHHHH
;
_entity_poly.pdbx_strand_id                 A,B,C,D,E,F 
_entity_poly.pdbx_target_identifier         ? 
# 
loop_
_entity_poly_seq.entity_id 
_entity_poly_seq.num 
_entity_poly_seq.mon_id 
_entity_poly_seq.hetero 
1 1   HIS n 
1 2   GLU n 
1 3   ALA n 
1 4   GLY n 
1 5   GLU n 
1 6   PHE n 
1 7   PHE n 
1 8   MET n 
1 9   ARG n 
1 10  ALA n 
1 11  GLY n 
1 12  SER n 
1 13  ALA n 
1 14  THR n 
1 15  VAL n 
1 16  ARG n 
1 17  PRO n 
1 18  THR n 
1 19  GLU n 
1 20  GLY n 
1 21  ALA n 
1 22  GLY n 
1 23  GLY n 
1 24  THR n 
1 25  LEU n 
1 26  GLY n 
1 27  SER n 
1 28  LEU n 
1 29  GLY n 
1 30  GLY n 
1 31  PHE n 
1 32  SER n 
1 33  VAL n 
1 34  THR n 
1 35  ASN n 
1 36  ASN n 
1 37  THR n 
1 38  GLN n 
1 39  LEU n 
1 40  GLY n 
1 41  LEU n 
1 42  THR n 
1 43  PHE n 
1 44  THR n 
1 45  TYR n 
1 46  MET n 
1 47  ALA n 
1 48  THR n 
1 49  ASP n 
1 50  ASN n 
1 51  ILE n 
1 52  GLY n 
1 53  VAL n 
1 54  GLU n 
1 55  LEU n 
1 56  LEU n 
1 57  ALA n 
1 58  ALA n 
1 59  THR n 
1 60  PRO n 
1 61  PHE n 
1 62  ARG n 
1 63  HIS n 
1 64  LYS n 
1 65  ILE n 
1 66  GLY n 
1 67  THR n 
1 68  ARG n 
1 69  ALA n 
1 70  THR n 
1 71  GLY n 
1 72  ASP n 
1 73  ILE n 
1 74  ALA n 
1 75  THR n 
1 76  VAL n 
1 77  HIS n 
1 78  HIS n 
1 79  LEU n 
1 80  PRO n 
1 81  PRO n 
1 82  THR n 
1 83  LEU n 
1 84  MET n 
1 85  ALA n 
1 86  GLN n 
1 87  TRP n 
1 88  TYR n 
1 89  PHE n 
1 90  GLY n 
1 91  ASP n 
1 92  ALA n 
1 93  SER n 
1 94  SER n 
1 95  LYS n 
1 96  PHE n 
1 97  ARG n 
1 98  PRO n 
1 99  TYR n 
1 100 VAL n 
1 101 GLY n 
1 102 ALA n 
1 103 GLY n 
1 104 ILE n 
1 105 ASN n 
1 106 TYR n 
1 107 THR n 
1 108 THR n 
1 109 PHE n 
1 110 PHE n 
1 111 ASP n 
1 112 ASN n 
1 113 GLY n 
1 114 PHE n 
1 115 ASN n 
1 116 ASP n 
1 117 HIS n 
1 118 GLY n 
1 119 LYS n 
1 120 GLU n 
1 121 ALA n 
1 122 GLY n 
1 123 LEU n 
1 124 SER n 
1 125 ASP n 
1 126 LEU n 
1 127 SER n 
1 128 LEU n 
1 129 LYS n 
1 130 ASP n 
1 131 SER n 
1 132 TRP n 
1 133 GLY n 
1 134 ALA n 
1 135 ALA n 
1 136 GLY n 
1 137 GLN n 
1 138 VAL n 
1 139 GLY n 
1 140 VAL n 
1 141 ASP n 
1 142 TYR n 
1 143 LEU n 
1 144 ILE n 
1 145 ASN n 
1 146 ARG n 
1 147 ASP n 
1 148 TRP n 
1 149 LEU n 
1 150 VAL n 
1 151 ASN n 
1 152 MET n 
1 153 SER n 
1 154 VAL n 
1 155 TRP n 
1 156 TYR n 
1 157 MET n 
1 158 ASP n 
1 159 ILE n 
1 160 ASP n 
1 161 THR n 
1 162 THR n 
1 163 ALA n 
1 164 ASN n 
1 165 TYR n 
1 166 LYS n 
1 167 LEU n 
1 168 GLY n 
1 169 GLY n 
1 170 ALA n 
1 171 GLN n 
1 172 GLN n 
1 173 HIS n 
1 174 ASP n 
1 175 SER n 
1 176 VAL n 
1 177 ARG n 
1 178 LEU n 
1 179 ASP n 
1 180 PRO n 
1 181 TRP n 
1 182 VAL n 
1 183 PHE n 
1 184 MET n 
1 185 PHE n 
1 186 SER n 
1 187 ALA n 
1 188 GLY n 
1 189 TYR n 
1 190 ARG n 
1 191 PHE n 
1 192 HIS n 
1 193 HIS n 
1 194 HIS n 
1 195 HIS n 
1 196 HIS n 
1 197 HIS n 
# 
_entity_src_gen.entity_id                          1 
_entity_src_gen.pdbx_src_id                        1 
_entity_src_gen.pdbx_alt_source_flag               sample 
_entity_src_gen.pdbx_seq_type                      ? 
_entity_src_gen.pdbx_beg_seq_num                   ? 
_entity_src_gen.pdbx_end_seq_num                   ? 
_entity_src_gen.gene_src_common_name               ? 
_entity_src_gen.gene_src_genus                     Escherichia 
_entity_src_gen.pdbx_gene_src_gene                 ompW 
_entity_src_gen.gene_src_species                   'Escherichia coli' 
_entity_src_gen.gene_src_strain                    K-12 
_entity_src_gen.gene_src_tissue                    ? 
_entity_src_gen.gene_src_tissue_fraction           ? 
_entity_src_gen.gene_src_details                   ? 
_entity_src_gen.pdbx_gene_src_fragment             ? 
_entity_src_gen.pdbx_gene_src_scientific_name      'Escherichia coli K12' 
_entity_src_gen.pdbx_gene_src_ncbi_taxonomy_id     83333 
_entity_src_gen.pdbx_gene_src_variant              ? 
_entity_src_gen.pdbx_gene_src_cell_line            ? 
_entity_src_gen.pdbx_gene_src_atcc                 ? 
_entity_src_gen.pdbx_gene_src_organ                ? 
_entity_src_gen.pdbx_gene_src_organelle            ? 
_entity_src_gen.pdbx_gene_src_cell                 ? 
_entity_src_gen.pdbx_gene_src_cellular_location    ? 
_entity_src_gen.host_org_common_name               ? 
_entity_src_gen.pdbx_host_org_scientific_name      'Escherichia coli' 
_entity_src_gen.pdbx_host_org_ncbi_taxonomy_id     562 
_entity_src_gen.host_org_genus                     Escherichia 
_entity_src_gen.pdbx_host_org_gene                 ? 
_entity_src_gen.pdbx_host_org_organ                ? 
_entity_src_gen.host_org_species                   ? 
_entity_src_gen.pdbx_host_org_tissue               ? 
_entity_src_gen.pdbx_host_org_tissue_fraction      ? 
_entity_src_gen.pdbx_host_org_strain               'C43 (DE3)' 
_entity_src_gen.pdbx_host_org_variant              ? 
_entity_src_gen.pdbx_host_org_cell_line            ? 
_entity_src_gen.pdbx_host_org_atcc                 ? 
_entity_src_gen.pdbx_host_org_culture_collection   ? 
_entity_src_gen.pdbx_host_org_cell                 ? 
_entity_src_gen.pdbx_host_org_organelle            ? 
_entity_src_gen.pdbx_host_org_cellular_location    ? 
_entity_src_gen.pdbx_host_org_vector_type          plasmid 
_entity_src_gen.pdbx_host_org_vector               ? 
_entity_src_gen.host_org_details                   ? 
_entity_src_gen.expression_system_id               ? 
_entity_src_gen.plasmid_name                       pB22 
_entity_src_gen.plasmid_details                    ? 
_entity_src_gen.pdbx_description                   ? 
# 
_struct_ref.id                         1 
_struct_ref.db_name                    UNP 
_struct_ref.db_code                    OMPW_ECOLI 
_struct_ref.pdbx_db_accession          P0A915 
_struct_ref.entity_id                  1 
_struct_ref.pdbx_seq_one_letter_code   
;HEAGEFFMRAGSATVRPTEGAGGTLGSLGGFSVTNNTQLGLTFTYMATDNIGVELLAATPFRHKIGTRATGDIATVHHLP
PTLMAQWYFGDASSKFRPYVGAGINYTTFFDNGFNDHGKEAGLSDLSLKDSWGAAGQVGVDYLINRDWLVNMSVWYMDID
TTANYKLGGAQQHDSVRLDPWVFMFSAGYRF
;
_struct_ref.pdbx_align_begin           22 
_struct_ref.pdbx_db_isoform            ? 
# 
loop_
_struct_ref_seq.align_id 
_struct_ref_seq.ref_id 
_struct_ref_seq.pdbx_PDB_id_code 
_struct_ref_seq.pdbx_strand_id 
_struct_ref_seq.seq_align_beg 
_struct_ref_seq.pdbx_seq_align_beg_ins_code 
_struct_ref_seq.seq_align_end 
_struct_ref_seq.pdbx_seq_align_end_ins_code 
_struct_ref_seq.pdbx_db_accession 
_struct_ref_seq.db_align_beg 
_struct_ref_seq.pdbx_db_align_beg_ins_code 
_struct_ref_seq.db_align_end 
_struct_ref_seq.pdbx_db_align_end_ins_code 
_struct_ref_seq.pdbx_auth_seq_align_beg 
_struct_ref_seq.pdbx_auth_seq_align_end 
1 1 2F1V A 1 ? 191 ? P0A915 22 ? 212 ? 1 191 
2 1 2F1V B 1 ? 191 ? P0A915 22 ? 212 ? 1 191 
3 1 2F1V C 1 ? 191 ? P0A915 22 ? 212 ? 1 191 
4 1 2F1V D 1 ? 191 ? P0A915 22 ? 212 ? 1 191 
5 1 2F1V E 1 ? 191 ? P0A915 22 ? 212 ? 1 191 
6 1 2F1V F 1 ? 191 ? P0A915 22 ? 212 ? 1 191 
# 
loop_
_struct_ref_seq_dif.align_id 
_struct_ref_seq_dif.pdbx_pdb_id_code 
_struct_ref_seq_dif.mon_id 
_struct_ref_seq_dif.pdbx_pdb_strand_id 
_struct_ref_seq_dif.seq_num 
_struct_ref_seq_dif.pdbx_pdb_ins_code 
_struct_ref_seq_dif.pdbx_seq_db_name 
_struct_ref_seq_dif.pdbx_seq_db_accession_code 
_struct_ref_seq_dif.db_mon_id 
_struct_ref_seq_dif.pdbx_seq_db_seq_num 
_struct_ref_seq_dif.details 
_struct_ref_seq_dif.pdbx_auth_seq_num 
_struct_ref_seq_dif.pdbx_ordinal 
1 2F1V HIS A 192 ? UNP P0A915 ? ? 'EXPRESSION TAG' 192 1  
1 2F1V HIS A 193 ? UNP P0A915 ? ? 'EXPRESSION TAG' 193 2  
1 2F1V HIS A 194 ? UNP P0A915 ? ? 'EXPRESSION TAG' 194 3  
1 2F1V HIS A 195 ? UNP P0A915 ? ? 'EXPRESSION TAG' 195 4  
1 2F1V HIS A 196 ? UNP P0A915 ? ? 'EXPRESSION TAG' 196 5  
1 2F1V HIS A 197 ? UNP P0A915 ? ? 'EXPRESSION TAG' 197 6  
2 2F1V HIS B 192 ? UNP P0A915 ? ? 'EXPRESSION TAG' 192 7  
2 2F1V HIS B 193 ? UNP P0A915 ? ? 'EXPRESSION TAG' 193 8  
2 2F1V HIS B 194 ? UNP P0A915 ? ? 'EXPRESSION TAG' 194 9  
2 2F1V HIS B 195 ? UNP P0A915 ? ? 'EXPRESSION TAG' 195 10 
2 2F1V HIS B 196 ? UNP P0A915 ? ? 'EXPRESSION TAG' 196 11 
2 2F1V HIS B 197 ? UNP P0A915 ? ? 'EXPRESSION TAG' 197 12 
3 2F1V HIS C 192 ? UNP P0A915 ? ? 'EXPRESSION TAG' 192 13 
3 2F1V HIS C 193 ? UNP P0A915 ? ? 'EXPRESSION TAG' 193 14 
3 2F1V HIS C 194 ? UNP P0A915 ? ? 'EXPRESSION TAG' 194 15 
3 2F1V HIS C 195 ? UNP P0A915 ? ? 'EXPRESSION TAG' 195 16 
3 2F1V HIS C 196 ? UNP P0A915 ? ? 'EXPRESSION TAG' 196 17 
3 2F1V HIS C 197 ? UNP P0A915 ? ? 'EXPRESSION TAG' 197 18 
4 2F1V HIS D 192 ? UNP P0A915 ? ? 'EXPRESSION TAG' 192 19 
4 2F1V HIS D 193 ? UNP P0A915 ? ? 'EXPRESSION TAG' 193 20 
4 2F1V HIS D 194 ? UNP P0A915 ? ? 'EXPRESSION TAG' 194 21 
4 2F1V HIS D 195 ? UNP P0A915 ? ? 'EXPRESSION TAG' 195 22 
4 2F1V HIS D 196 ? UNP P0A915 ? ? 'EXPRESSION TAG' 196 23 
4 2F1V HIS D 197 ? UNP P0A915 ? ? 'EXPRESSION TAG' 197 24 
5 2F1V HIS E 192 ? UNP P0A915 ? ? 'EXPRESSION TAG' 192 25 
5 2F1V HIS E 193 ? UNP P0A915 ? ? 'EXPRESSION TAG' 193 26 
5 2F1V HIS E 194 ? UNP P0A915 ? ? 'EXPRESSION TAG' 194 27 
5 2F1V HIS E 195 ? UNP P0A915 ? ? 'EXPRESSION TAG' 195 28 
5 2F1V HIS E 196 ? UNP P0A915 ? ? 'EXPRESSION TAG' 196 29 
5 2F1V HIS E 197 ? UNP P0A915 ? ? 'EXPRESSION TAG' 197 30 
6 2F1V HIS F 192 ? UNP P0A915 ? ? 'EXPRESSION TAG' 192 31 
6 2F1V HIS F 193 ? UNP P0A915 ? ? 'EXPRESSION TAG' 193 32 
6 2F1V HIS F 194 ? UNP P0A915 ? ? 'EXPRESSION TAG' 194 33 
6 2F1V HIS F 195 ? UNP P0A915 ? ? 'EXPRESSION TAG' 195 34 
6 2F1V HIS F 196 ? UNP P0A915 ? ? 'EXPRESSION TAG' 196 35 
6 2F1V HIS F 197 ? UNP P0A915 ? ? 'EXPRESSION TAG' 197 36 
# 
loop_
_chem_comp.id 
_chem_comp.type 
_chem_comp.mon_nstd_flag 
_chem_comp.name 
_chem_comp.pdbx_synonyms 
_chem_comp.formula 
_chem_comp.formula_weight 
ALA 'L-peptide linking' y ALANINE         ?                               'C3 H7 N O2'     89.093  
ARG 'L-peptide linking' y ARGININE        ?                               'C6 H15 N4 O2 1' 175.209 
ASN 'L-peptide linking' y ASPARAGINE      ?                               'C4 H8 N2 O3'    132.118 
ASP 'L-peptide linking' y 'ASPARTIC ACID' ?                               'C4 H7 N O4'     133.103 
GLN 'L-peptide linking' y GLUTAMINE       ?                               'C5 H10 N2 O3'   146.144 
GLU 'L-peptide linking' y 'GLUTAMIC ACID' ?                               'C5 H9 N O4'     147.129 
GLY 'peptide linking'   y GLYCINE         ?                               'C2 H5 N O2'     75.067  
GOL non-polymer         . GLYCEROL        'GLYCERIN; PROPANE-1,2,3-TRIOL' 'C3 H8 O3'       92.094  
HIS 'L-peptide linking' y HISTIDINE       ?                               'C6 H10 N3 O2 1' 156.162 
ILE 'L-peptide linking' y ISOLEUCINE      ?                               'C6 H13 N O2'    131.173 
LEU 'L-peptide linking' y LEUCINE         ?                               'C6 H13 N O2'    131.173 
LYS 'L-peptide linking' y LYSINE          ?                               'C6 H15 N2 O2 1' 147.195 
MET 'L-peptide linking' y METHIONINE      ?                               'C5 H11 N O2 S'  149.211 
PHE 'L-peptide linking' y PHENYLALANINE   ?                               'C9 H11 N O2'    165.189 
PRO 'L-peptide linking' y PROLINE         ?                               'C5 H9 N O2'     115.130 
SER 'L-peptide linking' y SERINE          ?                               'C3 H7 N O3'     105.093 
THR 'L-peptide linking' y THREONINE       ?                               'C4 H9 N O3'     119.119 
TRP 'L-peptide linking' y TRYPTOPHAN      ?                               'C11 H12 N2 O2'  204.225 
TYR 'L-peptide linking' y TYROSINE        ?                               'C9 H11 N O3'    181.189 
VAL 'L-peptide linking' y VALINE          ?                               'C5 H11 N O2'    117.146 
# 
_exptl.entry_id          2F1V 
_exptl.method            'X-RAY DIFFRACTION' 
_exptl.crystals_number   1 
# 
_exptl_crystal.id                    1 
_exptl_crystal.density_meas          ? 
_exptl_crystal.density_Matthews      3.21 
_exptl_crystal.density_percent_sol   61.64 
_exptl_crystal.description           ? 
_exptl_crystal.F_000                 ? 
_exptl_crystal.preparation           ? 
# 
_exptl_crystal_grow.crystal_id      1 
_exptl_crystal_grow.method          'VAPOR DIFFUSION, HANGING DROP' 
_exptl_crystal_grow.temp            295 
_exptl_crystal_grow.temp_details    ? 
_exptl_crystal_grow.pH              5.6 
_exptl_crystal_grow.pdbx_details    
'27-33% MPD, 0.2 M ammonium acetate, 50 mM sodium citrate, pH 5.6, VAPOR DIFFUSION, HANGING DROP, temperature 295K' 
_exptl_crystal_grow.pdbx_pH_range   . 
# 
_diffrn.id                     1 
_diffrn.ambient_temp           100 
_diffrn.ambient_temp_details   ? 
_diffrn.crystal_id             1 
# 
_diffrn_detector.diffrn_id              1 
_diffrn_detector.detector               CCD 
_diffrn_detector.type                   'ADSC QUANTUM 210' 
_diffrn_detector.pdbx_collection_date   2005-06-30 
_diffrn_detector.details                ? 
# 
_diffrn_radiation.diffrn_id                        1 
_diffrn_radiation.wavelength_id                    1 
_diffrn_radiation.pdbx_monochromatic_or_laue_m_l   M 
_diffrn_radiation.monochromator                    'Si(111) channel cut monochromator' 
_diffrn_radiation.pdbx_diffrn_protocol             'SINGLE WAVELENGTH' 
_diffrn_radiation.pdbx_scattering_type             x-ray 
# 
_diffrn_radiation_wavelength.id           1 
_diffrn_radiation_wavelength.wavelength   1.10 
_diffrn_radiation_wavelength.wt           1.0 
# 
_diffrn_source.diffrn_id                   1 
_diffrn_source.source                      SYNCHROTRON 
_diffrn_source.type                        'NSLS BEAMLINE X6A' 
_diffrn_source.pdbx_synchrotron_site       NSLS 
_diffrn_source.pdbx_synchrotron_beamline   X6A 
_diffrn_source.pdbx_wavelength             ? 
_diffrn_source.pdbx_wavelength_list        1.10 
# 
_reflns.entry_id                     2F1V 
_reflns.observed_criterion_sigma_I   0.0 
_reflns.observed_criterion_sigma_F   0.0 
_reflns.d_resolution_low             37.56 
_reflns.d_resolution_high            2.6 
_reflns.number_obs                   52992 
_reflns.number_all                   52992 
_reflns.percent_possible_obs         100.0 
_reflns.pdbx_Rmerge_I_obs            0.087 
_reflns.pdbx_Rsym_value              ? 
_reflns.pdbx_netI_over_sigmaI        25.7 
_reflns.B_iso_Wilson_estimate        47.4 
_reflns.pdbx_redundancy              7.3 
_reflns.R_free_details               ? 
_reflns.limit_h_max                  ? 
_reflns.limit_h_min                  ? 
_reflns.limit_k_max                  ? 
_reflns.limit_k_min                  ? 
_reflns.limit_l_max                  ? 
_reflns.limit_l_min                  ? 
_reflns.observed_criterion_F_max     ? 
_reflns.observed_criterion_F_min     ? 
_reflns.pdbx_chi_squared             ? 
_reflns.pdbx_scaling_rejects         ? 
_reflns.pdbx_ordinal                 1 
_reflns.pdbx_diffrn_id               1 
# 
_reflns_shell.d_res_high             2.60 
_reflns_shell.d_res_low              2.69 
_reflns_shell.percent_possible_all   82.1 
_reflns_shell.Rmerge_I_obs           0.716 
_reflns_shell.pdbx_Rsym_value        ? 
_reflns_shell.meanI_over_sigI_obs    2.25 
_reflns_shell.pdbx_redundancy        6.3 
_reflns_shell.percent_possible_obs   ? 
_reflns_shell.number_unique_all      4351 
_reflns_shell.number_measured_all    ? 
_reflns_shell.number_measured_obs    ? 
_reflns_shell.number_unique_obs      ? 
_reflns_shell.pdbx_chi_squared       ? 
_reflns_shell.pdbx_ordinal           1 
_reflns_shell.pdbx_diffrn_id         1 
# 
_refine.entry_id                                 2F1V 
_refine.ls_number_reflns_obs                     44726 
_refine.ls_number_reflns_all                     44731 
_refine.pdbx_ls_sigma_I                          ? 
_refine.pdbx_ls_sigma_F                          0.0 
_refine.pdbx_data_cutoff_high_absF               ? 
_refine.pdbx_data_cutoff_low_absF                ? 
_refine.pdbx_data_cutoff_high_rms_absF           ? 
_refine.ls_d_res_low                             8.0 
_refine.ls_d_res_high                            2.7 
_refine.ls_percent_reflns_obs                    100.0 
_refine.ls_R_factor_obs                          0.293 
_refine.ls_R_factor_all                          0.293 
_refine.ls_R_factor_R_work                       0.292 
_refine.ls_R_factor_R_free                       0.314 
_refine.ls_R_factor_R_free_error                 ? 
_refine.ls_R_factor_R_free_error_details         ? 
_refine.ls_percent_reflns_R_free                 ? 
_refine.ls_number_reflns_R_free                  3466 
_refine.ls_number_parameters                     ? 
_refine.ls_number_restraints                     ? 
_refine.occupancy_min                            ? 
_refine.occupancy_max                            ? 
_refine.correlation_coeff_Fo_to_Fc               ? 
_refine.correlation_coeff_Fo_to_Fc_free          ? 
_refine.B_iso_mean                               41.55 
_refine.aniso_B[1][1]                            -0.03 
_refine.aniso_B[2][2]                            -0.81 
_refine.aniso_B[3][3]                            0.84 
_refine.aniso_B[1][2]                            0.00 
_refine.aniso_B[1][3]                            0.00 
_refine.aniso_B[2][3]                            0.00 
_refine.solvent_model_details                    ? 
_refine.solvent_model_param_ksol                 ? 
_refine.solvent_model_param_bsol                 ? 
_refine.pdbx_solvent_vdw_probe_radii             ? 
_refine.pdbx_solvent_ion_probe_radii             ? 
_refine.pdbx_solvent_shrinkage_radii             ? 
_refine.pdbx_ls_cross_valid_method               THROUGHOUT 
_refine.details                                  ? 
_refine.pdbx_starting_model                      '2F1T, MOL_A' 
_refine.pdbx_method_to_determine_struct          'MOLECULAR REPLACEMENT' 
_refine.pdbx_isotropic_thermal_model             ? 
_refine.pdbx_stereochemistry_target_values       'Engh & Huber' 
_refine.pdbx_stereochem_target_val_spec_case     ? 
_refine.pdbx_R_Free_selection_details            random 
_refine.pdbx_overall_ESU_R                       ? 
_refine.pdbx_overall_ESU_R_Free                  ? 
_refine.overall_SU_ML                            ? 
_refine.overall_SU_B                             ? 
_refine.ls_redundancy_reflns_obs                 ? 
_refine.B_iso_min                                ? 
_refine.B_iso_max                                ? 
_refine.overall_SU_R_Cruickshank_DPI             ? 
_refine.overall_SU_R_free                        ? 
_refine.ls_wR_factor_R_free                      ? 
_refine.ls_wR_factor_R_work                      ? 
_refine.overall_FOM_free_R_set                   ? 
_refine.overall_FOM_work_R_set                   ? 
_refine.pdbx_refine_id                           'X-RAY DIFFRACTION' 
_refine.pdbx_diffrn_id                           1 
_refine.pdbx_TLS_residual_ADP_flag               ? 
_refine.pdbx_overall_phase_error                 ? 
_refine.pdbx_overall_SU_R_free_Cruickshank_DPI   ? 
_refine.pdbx_overall_SU_R_Blow_DPI               ? 
_refine.pdbx_overall_SU_R_free_Blow_DPI          ? 
# 
_refine_analyze.entry_id                        2F1V 
_refine_analyze.Luzzati_coordinate_error_obs    0.40 
_refine_analyze.Luzzati_sigma_a_obs             0.27 
_refine_analyze.Luzzati_d_res_low_obs           5.0 
_refine_analyze.Luzzati_coordinate_error_free   0.44 
_refine_analyze.Luzzati_sigma_a_free            0.33 
_refine_analyze.Luzzati_d_res_low_free          ? 
_refine_analyze.number_disordered_residues      ? 
_refine_analyze.occupancy_sum_hydrogen          ? 
_refine_analyze.occupancy_sum_non_hydrogen      ? 
_refine_analyze.pdbx_Luzzati_d_res_high_obs     ? 
_refine_analyze.pdbx_refine_id                  'X-RAY DIFFRACTION' 
# 
_refine_hist.pdbx_refine_id                   'X-RAY DIFFRACTION' 
_refine_hist.cycle_id                         LAST 
_refine_hist.pdbx_number_atoms_protein        8544 
_refine_hist.pdbx_number_atoms_nucleic_acid   0 
_refine_hist.pdbx_number_atoms_ligand         36 
_refine_hist.number_atoms_solvent             0 
_refine_hist.number_atoms_total               8580 
_refine_hist.d_res_high                       2.7 
_refine_hist.d_res_low                        8.0 
# 
loop_
_refine_ls_restr.type 
_refine_ls_restr.dev_ideal 
_refine_ls_restr.dev_ideal_target 
_refine_ls_restr.weight 
_refine_ls_restr.number 
_refine_ls_restr.pdbx_refine_id 
_refine_ls_restr.pdbx_restraint_function 
x_bond_d           0.009 ? ? ? 'X-RAY DIFFRACTION' ? 
x_angle_deg        1.6   ? ? ? 'X-RAY DIFFRACTION' ? 
x_dihedral_angle_d 27.8  ? ? ? 'X-RAY DIFFRACTION' ? 
x_improper_angle_d 0.95  ? ? ? 'X-RAY DIFFRACTION' ? 
# 
_refine_ls_shell.pdbx_total_number_of_bins_used   ? 
_refine_ls_shell.d_res_high                       2.70 
_refine_ls_shell.d_res_low                        2.82 
_refine_ls_shell.number_reflns_R_work             ? 
_refine_ls_shell.R_factor_R_work                  0.336 
_refine_ls_shell.percent_reflns_obs               99.8 
_refine_ls_shell.R_factor_R_free                  0.369 
_refine_ls_shell.R_factor_R_free_error            0.018 
_refine_ls_shell.percent_reflns_R_free            ? 
_refine_ls_shell.number_reflns_R_free             434 
_refine_ls_shell.number_reflns_all                ? 
_refine_ls_shell.R_factor_all                     ? 
_refine_ls_shell.number_reflns_obs                5507 
_refine_ls_shell.redundancy_reflns_obs            ? 
_refine_ls_shell.pdbx_refine_id                   'X-RAY DIFFRACTION' 
# 
_struct.entry_id                  2F1V 
_struct.title                     'Outer membrane protein OmpW' 
_struct.pdbx_descriptor           'Outer membrane protein W' 
_struct.pdbx_model_details        ? 
_struct.pdbx_CASP_flag            ? 
_struct.pdbx_model_type_details   ? 
# 
_struct_keywords.entry_id        2F1V 
_struct_keywords.pdbx_keywords   'MEMBRANE PROTEIN' 
_struct_keywords.text            'outer membrane protein beta barrel, MEMBRANE PROTEIN' 
# 
loop_
_struct_asym.id 
_struct_asym.pdbx_blank_PDB_chainid_flag 
_struct_asym.pdbx_modified 
_struct_asym.entity_id 
_struct_asym.details 
A N N 1 ? 
B N N 1 ? 
C N N 1 ? 
D N N 1 ? 
E N N 1 ? 
F N N 1 ? 
G N N 2 ? 
H N N 2 ? 
I N N 2 ? 
J N N 2 ? 
K N N 2 ? 
L N N 2 ? 
# 
_struct_biol.id   1 
# 
loop_
_struct_conf.conf_type_id 
_struct_conf.id 
_struct_conf.pdbx_PDB_helix_id 
_struct_conf.beg_label_comp_id 
_struct_conf.beg_label_asym_id 
_struct_conf.beg_label_seq_id 
_struct_conf.pdbx_beg_PDB_ins_code 
_struct_conf.end_label_comp_id 
_struct_conf.end_label_asym_id 
_struct_conf.end_label_seq_id 
_struct_conf.pdbx_end_PDB_ins_code 
_struct_conf.beg_auth_comp_id 
_struct_conf.beg_auth_asym_id 
_struct_conf.beg_auth_seq_id 
_struct_conf.end_auth_comp_id 
_struct_conf.end_auth_asym_id 
_struct_conf.end_auth_seq_id 
_struct_conf.pdbx_PDB_helix_class 
_struct_conf.details 
_struct_conf.pdbx_PDB_helix_length 
HELX_P HELX_P1 1 ASN A 115 ? ALA A 121 ? ASN A 115 ALA A 121 1 ? 7 
HELX_P HELX_P2 2 ASN B 115 ? ALA B 121 ? ASN B 115 ALA B 121 1 ? 7 
HELX_P HELX_P3 3 ASN C 115 ? ALA C 121 ? ASN C 115 ALA C 121 1 ? 7 
HELX_P HELX_P4 4 ASN D 115 ? ALA D 121 ? ASN D 115 ALA D 121 1 ? 7 
HELX_P HELX_P5 5 ASN E 115 ? ALA E 121 ? ASN E 115 ALA E 121 1 ? 7 
HELX_P HELX_P6 6 ASN F 115 ? ALA F 121 ? ASN F 115 ALA F 121 1 ? 7 
# 
_struct_conf_type.id          HELX_P 
_struct_conf_type.criteria    ? 
_struct_conf_type.reference   ? 
# 
loop_
_struct_sheet.id 
_struct_sheet.type 
_struct_sheet.number_strands 
_struct_sheet.details 
A ? 12 ? 
B ? 3  ? 
C ? 12 ? 
D ? 3  ? 
E ? 12 ? 
F ? 3  ? 
G ? 12 ? 
H ? 3  ? 
I ? 12 ? 
J ? 3  ? 
K ? 12 ? 
L ? 3  ? 
# 
loop_
_struct_sheet_order.sheet_id 
_struct_sheet_order.range_id_1 
_struct_sheet_order.range_id_2 
_struct_sheet_order.offset 
_struct_sheet_order.sense 
A 1  2  ? anti-parallel 
A 2  3  ? anti-parallel 
A 3  4  ? anti-parallel 
A 4  5  ? anti-parallel 
A 5  6  ? anti-parallel 
A 6  7  ? anti-parallel 
A 7  8  ? anti-parallel 
A 8  9  ? anti-parallel 
A 9  10 ? anti-parallel 
A 10 11 ? anti-parallel 
A 11 12 ? anti-parallel 
B 1  2  ? anti-parallel 
B 2  3  ? anti-parallel 
C 1  2  ? anti-parallel 
C 2  3  ? anti-parallel 
C 3  4  ? anti-parallel 
C 4  5  ? anti-parallel 
C 5  6  ? anti-parallel 
C 6  7  ? anti-parallel 
C 7  8  ? anti-parallel 
C 8  9  ? anti-parallel 
C 9  10 ? anti-parallel 
C 10 11 ? anti-parallel 
C 11 12 ? anti-parallel 
D 1  2  ? anti-parallel 
D 2  3  ? anti-parallel 
E 1  2  ? anti-parallel 
E 2  3  ? anti-parallel 
E 3  4  ? anti-parallel 
E 4  5  ? anti-parallel 
E 5  6  ? anti-parallel 
E 6  7  ? anti-parallel 
E 7  8  ? anti-parallel 
E 8  9  ? anti-parallel 
E 9  10 ? anti-parallel 
E 10 11 ? anti-parallel 
E 11 12 ? anti-parallel 
F 1  2  ? anti-parallel 
F 2  3  ? anti-parallel 
G 1  2  ? anti-parallel 
G 2  3  ? anti-parallel 
G 3  4  ? anti-parallel 
G 4  5  ? anti-parallel 
G 5  6  ? anti-parallel 
G 6  7  ? anti-parallel 
G 7  8  ? anti-parallel 
G 8  9  ? anti-parallel 
G 9  10 ? anti-parallel 
G 10 11 ? anti-parallel 
G 11 12 ? anti-parallel 
H 1  2  ? anti-parallel 
H 2  3  ? anti-parallel 
I 1  2  ? anti-parallel 
I 2  3  ? anti-parallel 
I 3  4  ? anti-parallel 
I 4  5  ? anti-parallel 
I 5  6  ? anti-parallel 
I 6  7  ? anti-parallel 
I 7  8  ? anti-parallel 
I 8  9  ? anti-parallel 
I 9  10 ? anti-parallel 
I 10 11 ? anti-parallel 
I 11 12 ? anti-parallel 
J 1  2  ? anti-parallel 
J 2  3  ? anti-parallel 
K 1  2  ? anti-parallel 
K 2  3  ? anti-parallel 
K 3  4  ? anti-parallel 
K 4  5  ? anti-parallel 
K 5  6  ? anti-parallel 
K 6  7  ? anti-parallel 
K 7  8  ? anti-parallel 
K 8  9  ? anti-parallel 
K 9  10 ? anti-parallel 
K 10 11 ? anti-parallel 
K 11 12 ? anti-parallel 
L 1  2  ? anti-parallel 
L 2  3  ? anti-parallel 
# 
loop_
_struct_sheet_range.sheet_id 
_struct_sheet_range.id 
_struct_sheet_range.beg_label_comp_id 
_struct_sheet_range.beg_label_asym_id 
_struct_sheet_range.beg_label_seq_id 
_struct_sheet_range.pdbx_beg_PDB_ins_code 
_struct_sheet_range.end_label_comp_id 
_struct_sheet_range.end_label_asym_id 
_struct_sheet_range.end_label_seq_id 
_struct_sheet_range.pdbx_end_PDB_ins_code 
_struct_sheet_range.beg_auth_comp_id 
_struct_sheet_range.beg_auth_asym_id 
_struct_sheet_range.beg_auth_seq_id 
_struct_sheet_range.end_auth_comp_id 
_struct_sheet_range.end_auth_asym_id 
_struct_sheet_range.end_auth_seq_id 
A 1  SER A 32  ? VAL A 33  ? SER A 32  VAL A 33  
A 2  PHE A 61  ? THR A 67  ? PHE A 61  THR A 67  
A 3  GLY A 71  ? LEU A 79  ? GLY A 71  LEU A 79  
A 4  PHE A 96  ? PHE A 114 ? PHE A 96  PHE A 114 
A 5  SER A 131 ? LEU A 143 ? SER A 131 LEU A 143 
A 6  TRP A 148 ? MET A 157 ? TRP A 148 MET A 157 
A 7  TRP A 181 ? PHE A 191 ? TRP A 181 PHE A 191 
A 8  PHE A 6   ? ARG A 16  ? PHE A 6   ARG A 16  
A 9  ASN A 36  ? MET A 46  ? ASN A 36  MET A 46  
A 10 ILE A 51  ? ALA A 58  ? ILE A 51  ALA A 58  
A 11 THR A 82  ? TYR A 88  ? THR A 82  TYR A 88  
A 12 PHE A 96  ? PHE A 114 ? PHE A 96  PHE A 114 
B 1  LEU A 123 ? LEU A 128 ? LEU A 123 LEU A 128 
B 2  ASP A 160 ? LEU A 167 ? ASP A 160 LEU A 167 
B 3  ASP A 174 ? ARG A 177 ? ASP A 174 ARG A 177 
C 1  SER B 32  ? VAL B 33  ? SER B 32  VAL B 33  
C 2  PHE B 61  ? THR B 67  ? PHE B 61  THR B 67  
C 3  GLY B 71  ? LEU B 79  ? GLY B 71  LEU B 79  
C 4  PHE B 96  ? PHE B 114 ? PHE B 96  PHE B 114 
C 5  SER B 131 ? LEU B 143 ? SER B 131 LEU B 143 
C 6  TRP B 148 ? MET B 157 ? TRP B 148 MET B 157 
C 7  TRP B 181 ? PHE B 191 ? TRP B 181 PHE B 191 
C 8  PHE B 6   ? ARG B 16  ? PHE B 6   ARG B 16  
C 9  ASN B 36  ? MET B 46  ? ASN B 36  MET B 46  
C 10 ILE B 51  ? ALA B 58  ? ILE B 51  ALA B 58  
C 11 THR B 82  ? TYR B 88  ? THR B 82  TYR B 88  
C 12 PHE B 96  ? PHE B 114 ? PHE B 96  PHE B 114 
D 1  LEU B 123 ? LEU B 128 ? LEU B 123 LEU B 128 
D 2  ASP B 160 ? LEU B 167 ? ASP B 160 LEU B 167 
D 3  ASP B 174 ? ARG B 177 ? ASP B 174 ARG B 177 
E 1  SER C 32  ? VAL C 33  ? SER C 32  VAL C 33  
E 2  PHE C 61  ? THR C 67  ? PHE C 61  THR C 67  
E 3  GLY C 71  ? LEU C 79  ? GLY C 71  LEU C 79  
E 4  PHE C 96  ? PHE C 114 ? PHE C 96  PHE C 114 
E 5  SER C 131 ? LEU C 143 ? SER C 131 LEU C 143 
E 6  TRP C 148 ? MET C 157 ? TRP C 148 MET C 157 
E 7  TRP C 181 ? PHE C 191 ? TRP C 181 PHE C 191 
E 8  PHE C 6   ? ARG C 16  ? PHE C 6   ARG C 16  
E 9  ASN C 36  ? MET C 46  ? ASN C 36  MET C 46  
E 10 ILE C 51  ? ALA C 58  ? ILE C 51  ALA C 58  
E 11 THR C 82  ? TYR C 88  ? THR C 82  TYR C 88  
E 12 PHE C 96  ? PHE C 114 ? PHE C 96  PHE C 114 
F 1  LEU C 123 ? LEU C 128 ? LEU C 123 LEU C 128 
F 2  ASP C 160 ? LEU C 167 ? ASP C 160 LEU C 167 
F 3  ASP C 174 ? ARG C 177 ? ASP C 174 ARG C 177 
G 1  SER D 32  ? VAL D 33  ? SER D 32  VAL D 33  
G 2  PHE D 61  ? THR D 67  ? PHE D 61  THR D 67  
G 3  GLY D 71  ? LEU D 79  ? GLY D 71  LEU D 79  
G 4  PHE D 96  ? PHE D 114 ? PHE D 96  PHE D 114 
G 5  SER D 131 ? LEU D 143 ? SER D 131 LEU D 143 
G 6  TRP D 148 ? MET D 157 ? TRP D 148 MET D 157 
G 7  TRP D 181 ? PHE D 191 ? TRP D 181 PHE D 191 
G 8  PHE D 6   ? ARG D 16  ? PHE D 6   ARG D 16  
G 9  ASN D 36  ? MET D 46  ? ASN D 36  MET D 46  
G 10 ILE D 51  ? ALA D 58  ? ILE D 51  ALA D 58  
G 11 THR D 82  ? TYR D 88  ? THR D 82  TYR D 88  
G 12 PHE D 96  ? PHE D 114 ? PHE D 96  PHE D 114 
H 1  LEU D 123 ? LEU D 128 ? LEU D 123 LEU D 128 
H 2  ASP D 160 ? LEU D 167 ? ASP D 160 LEU D 167 
H 3  ASP D 174 ? ARG D 177 ? ASP D 174 ARG D 177 
I 1  SER E 32  ? VAL E 33  ? SER E 32  VAL E 33  
I 2  PHE E 61  ? THR E 67  ? PHE E 61  THR E 67  
I 3  GLY E 71  ? LEU E 79  ? GLY E 71  LEU E 79  
I 4  PHE E 96  ? PHE E 114 ? PHE E 96  PHE E 114 
I 5  SER E 131 ? LEU E 143 ? SER E 131 LEU E 143 
I 6  TRP E 148 ? MET E 157 ? TRP E 148 MET E 157 
I 7  TRP E 181 ? PHE E 191 ? TRP E 181 PHE E 191 
I 8  PHE E 6   ? ARG E 16  ? PHE E 6   ARG E 16  
I 9  ASN E 36  ? MET E 46  ? ASN E 36  MET E 46  
I 10 ILE E 51  ? ALA E 58  ? ILE E 51  ALA E 58  
I 11 THR E 82  ? TYR E 88  ? THR E 82  TYR E 88  
I 12 PHE E 96  ? PHE E 114 ? PHE E 96  PHE E 114 
J 1  LEU E 123 ? LEU E 128 ? LEU E 123 LEU E 128 
J 2  ASP E 160 ? LEU E 167 ? ASP E 160 LEU E 167 
J 3  ASP E 174 ? ARG E 177 ? ASP E 174 ARG E 177 
K 1  SER F 32  ? VAL F 33  ? SER F 32  VAL F 33  
K 2  PHE F 61  ? THR F 67  ? PHE F 61  THR F 67  
K 3  GLY F 71  ? LEU F 79  ? GLY F 71  LEU F 79  
K 4  PHE F 96  ? PHE F 114 ? PHE F 96  PHE F 114 
K 5  SER F 131 ? LEU F 143 ? SER F 131 LEU F 143 
K 6  TRP F 148 ? MET F 157 ? TRP F 148 MET F 157 
K 7  TRP F 181 ? PHE F 191 ? TRP F 181 PHE F 191 
K 8  PHE F 6   ? ARG F 16  ? PHE F 6   ARG F 16  
K 9  ASN F 36  ? MET F 46  ? ASN F 36  MET F 46  
K 10 ILE F 51  ? ALA F 58  ? ILE F 51  ALA F 58  
K 11 THR F 82  ? TYR F 88  ? THR F 82  TYR F 88  
K 12 PHE F 96  ? PHE F 114 ? PHE F 96  PHE F 114 
L 1  LEU F 123 ? LEU F 128 ? LEU F 123 LEU F 128 
L 2  ASP F 160 ? LEU F 167 ? ASP F 160 LEU F 167 
L 3  ASP F 174 ? ARG F 177 ? ASP F 174 ARG F 177 
# 
loop_
_pdbx_struct_sheet_hbond.sheet_id 
_pdbx_struct_sheet_hbond.range_id_1 
_pdbx_struct_sheet_hbond.range_id_2 
_pdbx_struct_sheet_hbond.range_1_label_atom_id 
_pdbx_struct_sheet_hbond.range_1_label_comp_id 
_pdbx_struct_sheet_hbond.range_1_label_asym_id 
_pdbx_struct_sheet_hbond.range_1_label_seq_id 
_pdbx_struct_sheet_hbond.range_1_PDB_ins_code 
_pdbx_struct_sheet_hbond.range_1_auth_atom_id 
_pdbx_struct_sheet_hbond.range_1_auth_comp_id 
_pdbx_struct_sheet_hbond.range_1_auth_asym_id 
_pdbx_struct_sheet_hbond.range_1_auth_seq_id 
_pdbx_struct_sheet_hbond.range_2_label_atom_id 
_pdbx_struct_sheet_hbond.range_2_label_comp_id 
_pdbx_struct_sheet_hbond.range_2_label_asym_id 
_pdbx_struct_sheet_hbond.range_2_label_seq_id 
_pdbx_struct_sheet_hbond.range_2_PDB_ins_code 
_pdbx_struct_sheet_hbond.range_2_auth_atom_id 
_pdbx_struct_sheet_hbond.range_2_auth_comp_id 
_pdbx_struct_sheet_hbond.range_2_auth_asym_id 
_pdbx_struct_sheet_hbond.range_2_auth_seq_id 
A 1  2  N SER A 32  ? N SER A 32  O GLY A 66  ? O GLY A 66  
A 2  3  N HIS A 63  ? N HIS A 63  O VAL A 76  ? O VAL A 76  
A 3  4  N THR A 75  ? N THR A 75  O GLY A 113 ? O GLY A 113 
A 4  5  N ASN A 105 ? N ASN A 105 O GLY A 133 ? O GLY A 133 
A 5  6  N VAL A 138 ? N VAL A 138 O VAL A 154 ? O VAL A 154 
A 6  7  N TRP A 155 ? N TRP A 155 O VAL A 182 ? O VAL A 182 
A 7  8  O PHE A 183 ? O PHE A 183 N THR A 14  ? N THR A 14  
A 8  9  N GLY A 11  ? N GLY A 11  O GLY A 40  ? O GLY A 40  
A 9  10 N LEU A 41  ? N LEU A 41  O ALA A 57  ? O ALA A 57  
A 10 11 N GLU A 54  ? N GLU A 54  O MET A 84  ? O MET A 84  
A 11 12 N LEU A 83  ? N LEU A 83  O ILE A 104 ? O ILE A 104 
B 1  2  N SER A 127 ? N SER A 127 O ASN A 164 ? O ASN A 164 
B 2  3  N THR A 161 ? N THR A 161 O VAL A 176 ? O VAL A 176 
C 1  2  N SER B 32  ? N SER B 32  O GLY B 66  ? O GLY B 66  
C 2  3  N HIS B 63  ? N HIS B 63  O VAL B 76  ? O VAL B 76  
C 3  4  N THR B 75  ? N THR B 75  O GLY B 113 ? O GLY B 113 
C 4  5  N ARG B 97  ? N ARG B 97  O ASP B 141 ? O ASP B 141 
C 5  6  N VAL B 138 ? N VAL B 138 O VAL B 154 ? O VAL B 154 
C 6  7  N TRP B 155 ? N TRP B 155 O VAL B 182 ? O VAL B 182 
C 7  8  O ALA B 187 ? O ALA B 187 N ALA B 10  ? N ALA B 10  
C 8  9  N GLY B 11  ? N GLY B 11  O GLY B 40  ? O GLY B 40  
C 9  10 N LEU B 41  ? N LEU B 41  O ALA B 57  ? O ALA B 57  
C 10 11 N GLU B 54  ? N GLU B 54  O MET B 84  ? O MET B 84  
C 11 12 N LEU B 83  ? N LEU B 83  O ILE B 104 ? O ILE B 104 
D 1  2  N SER B 127 ? N SER B 127 O ASN B 164 ? O ASN B 164 
D 2  3  N THR B 161 ? N THR B 161 O VAL B 176 ? O VAL B 176 
E 1  2  N SER C 32  ? N SER C 32  O GLY C 66  ? O GLY C 66  
E 2  3  N HIS C 63  ? N HIS C 63  O VAL C 76  ? O VAL C 76  
E 3  4  N THR C 75  ? N THR C 75  O GLY C 113 ? O GLY C 113 
E 4  5  N ASN C 105 ? N ASN C 105 O GLY C 133 ? O GLY C 133 
E 5  6  N VAL C 138 ? N VAL C 138 O VAL C 154 ? O VAL C 154 
E 6  7  N ASN C 151 ? N ASN C 151 O SER C 186 ? O SER C 186 
E 7  8  O PHE C 183 ? O PHE C 183 N THR C 14  ? N THR C 14  
E 8  9  N GLY C 11  ? N GLY C 11  O GLY C 40  ? O GLY C 40  
E 9  10 N LEU C 41  ? N LEU C 41  O ALA C 57  ? O ALA C 57  
E 10 11 N GLU C 54  ? N GLU C 54  O MET C 84  ? O MET C 84  
E 11 12 N LEU C 83  ? N LEU C 83  O ILE C 104 ? O ILE C 104 
F 1  2  N SER C 127 ? N SER C 127 O ASN C 164 ? O ASN C 164 
F 2  3  N THR C 161 ? N THR C 161 O VAL C 176 ? O VAL C 176 
G 1  2  N SER D 32  ? N SER D 32  O GLY D 66  ? O GLY D 66  
G 2  3  N HIS D 63  ? N HIS D 63  O VAL D 76  ? O VAL D 76  
G 3  4  N THR D 75  ? N THR D 75  O GLY D 113 ? O GLY D 113 
G 4  5  N ARG D 97  ? N ARG D 97  O ASP D 141 ? O ASP D 141 
G 5  6  N VAL D 138 ? N VAL D 138 O VAL D 154 ? O VAL D 154 
G 6  7  N TRP D 155 ? N TRP D 155 O VAL D 182 ? O VAL D 182 
G 7  8  O ALA D 187 ? O ALA D 187 N ALA D 10  ? N ALA D 10  
G 8  9  N GLY D 11  ? N GLY D 11  O GLY D 40  ? O GLY D 40  
G 9  10 N LEU D 41  ? N LEU D 41  O ALA D 57  ? O ALA D 57  
G 10 11 N GLU D 54  ? N GLU D 54  O MET D 84  ? O MET D 84  
G 11 12 N LEU D 83  ? N LEU D 83  O ILE D 104 ? O ILE D 104 
H 1  2  N SER D 127 ? N SER D 127 O ASN D 164 ? O ASN D 164 
H 2  3  N THR D 161 ? N THR D 161 O VAL D 176 ? O VAL D 176 
I 1  2  N SER E 32  ? N SER E 32  O GLY E 66  ? O GLY E 66  
I 2  3  N HIS E 63  ? N HIS E 63  O VAL E 76  ? O VAL E 76  
I 3  4  N THR E 75  ? N THR E 75  O GLY E 113 ? O GLY E 113 
I 4  5  N ASN E 105 ? N ASN E 105 O GLY E 133 ? O GLY E 133 
I 5  6  N VAL E 138 ? N VAL E 138 O VAL E 154 ? O VAL E 154 
I 6  7  N TRP E 155 ? N TRP E 155 O VAL E 182 ? O VAL E 182 
I 7  8  O PHE E 183 ? O PHE E 183 N THR E 14  ? N THR E 14  
I 8  9  N GLY E 11  ? N GLY E 11  O GLY E 40  ? O GLY E 40  
I 9  10 N LEU E 41  ? N LEU E 41  O ALA E 57  ? O ALA E 57  
I 10 11 N GLU E 54  ? N GLU E 54  O MET E 84  ? O MET E 84  
I 11 12 N LEU E 83  ? N LEU E 83  O ILE E 104 ? O ILE E 104 
J 1  2  N SER E 127 ? N SER E 127 O ASN E 164 ? O ASN E 164 
J 2  3  N THR E 161 ? N THR E 161 O VAL E 176 ? O VAL E 176 
K 1  2  N SER F 32  ? N SER F 32  O GLY F 66  ? O GLY F 66  
K 2  3  N HIS F 63  ? N HIS F 63  O VAL F 76  ? O VAL F 76  
K 3  4  N THR F 75  ? N THR F 75  O GLY F 113 ? O GLY F 113 
K 4  5  N ASN F 105 ? N ASN F 105 O GLY F 133 ? O GLY F 133 
K 5  6  N VAL F 138 ? N VAL F 138 O VAL F 154 ? O VAL F 154 
K 6  7  N TRP F 155 ? N TRP F 155 O VAL F 182 ? O VAL F 182 
K 7  8  O PHE F 183 ? O PHE F 183 N THR F 14  ? N THR F 14  
K 8  9  N GLY F 11  ? N GLY F 11  O GLY F 40  ? O GLY F 40  
K 9  10 N LEU F 41  ? N LEU F 41  O ALA F 57  ? O ALA F 57  
K 10 11 N GLU F 54  ? N GLU F 54  O MET F 84  ? O MET F 84  
K 11 12 N LEU F 83  ? N LEU F 83  O ILE F 104 ? O ILE F 104 
L 1  2  N SER F 127 ? N SER F 127 O ASN F 164 ? O ASN F 164 
L 2  3  N THR F 161 ? N THR F 161 O VAL F 176 ? O VAL F 176 
# 
loop_
_struct_site.id 
_struct_site.pdbx_evidence_code 
_struct_site.pdbx_auth_asym_id 
_struct_site.pdbx_auth_comp_id 
_struct_site.pdbx_auth_seq_id 
_struct_site.pdbx_auth_ins_code 
_struct_site.pdbx_num_residues 
_struct_site.details 
AC1 Software ? ? ? ? 7 'BINDING SITE FOR RESIDUE GOL A 200' 
AC2 Software ? ? ? ? 6 'BINDING SITE FOR RESIDUE GOL F 201' 
AC3 Software ? ? ? ? 7 'BINDING SITE FOR RESIDUE GOL E 202' 
AC4 Software ? ? ? ? 7 'BINDING SITE FOR RESIDUE GOL C 203' 
AC5 Software ? ? ? ? 7 'BINDING SITE FOR RESIDUE GOL D 204' 
AC6 Software ? ? ? ? 7 'BINDING SITE FOR RESIDUE GOL B 205' 
# 
loop_
_struct_site_gen.id 
_struct_site_gen.site_id 
_struct_site_gen.pdbx_num_res 
_struct_site_gen.label_comp_id 
_struct_site_gen.label_asym_id 
_struct_site_gen.label_seq_id 
_struct_site_gen.pdbx_auth_ins_code 
_struct_site_gen.auth_comp_id 
_struct_site_gen.auth_asym_id 
_struct_site_gen.auth_seq_id 
_struct_site_gen.label_atom_id 
_struct_site_gen.label_alt_id 
_struct_site_gen.symmetry 
_struct_site_gen.details 
1  AC1 7 GLU A 2   ? GLU A 2   . ? 1_555 ? 
2  AC1 7 GLU A 5   ? GLU A 5   . ? 1_555 ? 
3  AC1 7 PHE A 7   ? PHE A 7   . ? 1_555 ? 
4  AC1 7 TYR A 88  ? TYR A 88  . ? 1_555 ? 
5  AC1 7 ASP A 141 ? ASP A 141 . ? 1_555 ? 
6  AC1 7 LEU A 143 ? LEU A 143 . ? 1_555 ? 
7  AC1 7 ARG A 190 ? ARG A 190 . ? 1_555 ? 
8  AC2 6 GLU F 2   ? GLU F 2   . ? 1_555 ? 
9  AC2 6 GLU F 5   ? GLU F 5   . ? 1_555 ? 
10 AC2 6 PHE F 7   ? PHE F 7   . ? 1_555 ? 
11 AC2 6 TYR F 88  ? TYR F 88  . ? 1_555 ? 
12 AC2 6 ASP F 141 ? ASP F 141 . ? 1_555 ? 
13 AC2 6 LEU F 143 ? LEU F 143 . ? 1_555 ? 
14 AC3 7 GLU E 2   ? GLU E 2   . ? 1_555 ? 
15 AC3 7 GLU E 5   ? GLU E 5   . ? 1_555 ? 
16 AC3 7 PHE E 7   ? PHE E 7   . ? 1_555 ? 
17 AC3 7 TYR E 88  ? TYR E 88  . ? 1_555 ? 
18 AC3 7 ASP E 141 ? ASP E 141 . ? 1_555 ? 
19 AC3 7 LEU E 143 ? LEU E 143 . ? 1_555 ? 
20 AC3 7 ARG E 190 ? ARG E 190 . ? 1_555 ? 
21 AC4 7 GLU C 2   ? GLU C 2   . ? 1_555 ? 
22 AC4 7 GLU C 5   ? GLU C 5   . ? 1_555 ? 
23 AC4 7 PHE C 7   ? PHE C 7   . ? 1_555 ? 
24 AC4 7 TYR C 88  ? TYR C 88  . ? 1_555 ? 
25 AC4 7 ASP C 141 ? ASP C 141 . ? 1_555 ? 
26 AC4 7 LEU C 143 ? LEU C 143 . ? 1_555 ? 
27 AC4 7 ARG C 190 ? ARG C 190 . ? 1_555 ? 
28 AC5 7 GLU D 2   ? GLU D 2   . ? 1_555 ? 
29 AC5 7 GLU D 5   ? GLU D 5   . ? 1_555 ? 
30 AC5 7 PHE D 7   ? PHE D 7   . ? 1_555 ? 
31 AC5 7 TYR D 88  ? TYR D 88  . ? 1_555 ? 
32 AC5 7 ASP D 141 ? ASP D 141 . ? 1_555 ? 
33 AC5 7 LEU D 143 ? LEU D 143 . ? 1_555 ? 
34 AC5 7 ARG D 190 ? ARG D 190 . ? 1_555 ? 
35 AC6 7 GLU B 2   ? GLU B 2   . ? 1_555 ? 
36 AC6 7 GLU B 5   ? GLU B 5   . ? 1_555 ? 
37 AC6 7 PHE B 7   ? PHE B 7   . ? 1_555 ? 
38 AC6 7 TYR B 88  ? TYR B 88  . ? 1_555 ? 
39 AC6 7 ASP B 141 ? ASP B 141 . ? 1_555 ? 
40 AC6 7 LEU B 143 ? LEU B 143 . ? 1_555 ? 
41 AC6 7 ARG B 190 ? ARG B 190 . ? 1_555 ? 
# 
_database_PDB_matrix.entry_id          2F1V 
_database_PDB_matrix.origx[1][1]       1.000000 
_database_PDB_matrix.origx[1][2]       0.000000 
_database_PDB_matrix.origx[1][3]       0.000000 
_database_PDB_matrix.origx[2][1]       0.000000 
_database_PDB_matrix.origx[2][2]       1.000000 
_database_PDB_matrix.origx[2][3]       0.000000 
_database_PDB_matrix.origx[3][1]       0.000000 
_database_PDB_matrix.origx[3][2]       0.000000 
_database_PDB_matrix.origx[3][3]       1.000000 
_database_PDB_matrix.origx_vector[1]   0.00000 
_database_PDB_matrix.origx_vector[2]   0.00000 
_database_PDB_matrix.origx_vector[3]   0.00000 
# 
_atom_sites.entry_id                    2F1V 
_atom_sites.fract_transf_matrix[1][1]   0.008427 
_atom_sites.fract_transf_matrix[1][2]   0.000000 
_atom_sites.fract_transf_matrix[1][3]   0.000000 
_atom_sites.fract_transf_matrix[2][1]   0.000000 
_atom_sites.fract_transf_matrix[2][2]   0.008419 
_atom_sites.fract_transf_matrix[2][3]   0.000000 
_atom_sites.fract_transf_matrix[3][1]   0.000000 
_atom_sites.fract_transf_matrix[3][2]   0.000000 
_atom_sites.fract_transf_matrix[3][3]   0.008437 
_atom_sites.fract_transf_vector[1]      0.00000 
_atom_sites.fract_transf_vector[2]      0.00000 
_atom_sites.fract_transf_vector[3]      0.00000 
# 
loop_
_atom_type.symbol 
C 
N 
O 
S 
# 
loop_
_atom_site.group_PDB 
_atom_site.id 
_atom_site.type_symbol 
_atom_site.label_atom_id 
_atom_site.label_alt_id 
_atom_site.label_comp_id 
_atom_site.label_asym_id 
_atom_site.label_entity_id 
_atom_site.label_seq_id 
_atom_site.pdbx_PDB_ins_code 
_atom_site.Cartn_x 
_atom_site.Cartn_y 
_atom_site.Cartn_z 
_atom_site.occupancy 
_atom_site.B_iso_or_equiv 
_atom_site.pdbx_formal_charge 
_atom_site.auth_seq_id 
_atom_site.auth_comp_id 
_atom_site.auth_asym_id 
_atom_site.auth_atom_id 
_atom_site.pdbx_PDB_model_num 
ATOM   1    N N   . GLU A 1 2   ? -27.615 -29.347 48.029  1.00 39.81 ? 2   GLU A N   1 
ATOM   2    C CA  . GLU A 1 2   ? -27.025 -28.615 46.868  1.00 39.99 ? 2   GLU A CA  1 
ATOM   3    C C   . GLU A 1 2   ? -26.592 -29.567 45.758  1.00 38.27 ? 2   GLU A C   1 
ATOM   4    O O   . GLU A 1 2   ? -26.501 -29.167 44.597  1.00 38.99 ? 2   GLU A O   1 
ATOM   5    C CB  . GLU A 1 2   ? -25.851 -27.737 47.311  1.00 41.91 ? 2   GLU A CB  1 
ATOM   6    C CG  . GLU A 1 2   ? -26.315 -26.450 47.963  1.00 44.28 ? 2   GLU A CG  1 
ATOM   7    C CD  . GLU A 1 2   ? -25.269 -25.354 47.939  1.00 46.48 ? 2   GLU A CD  1 
ATOM   8    O OE1 . GLU A 1 2   ? -24.766 -25.028 46.838  1.00 46.90 ? 2   GLU A OE1 1 
ATOM   9    O OE2 . GLU A 1 2   ? -24.952 -24.809 49.017  1.00 49.14 ? 2   GLU A OE2 1 
ATOM   10   N N   . ALA A 1 3   ? -26.323 -30.820 46.100  1.00 36.68 ? 3   ALA A N   1 
ATOM   11   C CA  . ALA A 1 3   ? -25.978 -31.807 45.087  1.00 36.70 ? 3   ALA A CA  1 
ATOM   12   C C   . ALA A 1 3   ? -27.124 -31.827 44.052  1.00 37.94 ? 3   ALA A C   1 
ATOM   13   O O   . ALA A 1 3   ? -28.302 -31.881 44.419  1.00 37.82 ? 3   ALA A O   1 
ATOM   14   C CB  . ALA A 1 3   ? -25.824 -33.181 45.726  0.00 37.07 ? 3   ALA A CB  1 
ATOM   15   N N   . GLY A 1 4   ? -26.793 -31.765 42.765  1.00 38.27 ? 4   GLY A N   1 
ATOM   16   C CA  . GLY A 1 4   ? -27.832 -31.793 41.743  1.00 36.52 ? 4   GLY A CA  1 
ATOM   17   C C   . GLY A 1 4   ? -28.322 -30.405 41.370  1.00 35.79 ? 4   GLY A C   1 
ATOM   18   O O   . GLY A 1 4   ? -29.074 -30.223 40.410  1.00 34.72 ? 4   GLY A O   1 
ATOM   19   N N   . GLU A 1 5   ? -27.888 -29.415 42.131  1.00 35.93 ? 5   GLU A N   1 
ATOM   20   C CA  . GLU A 1 5   ? -28.268 -28.041 41.872  1.00 36.54 ? 5   GLU A CA  1 
ATOM   21   C C   . GLU A 1 5   ? -27.498 -27.376 40.714  1.00 36.65 ? 5   GLU A C   1 
ATOM   22   O O   . GLU A 1 5   ? -26.327 -27.688 40.426  1.00 36.78 ? 5   GLU A O   1 
ATOM   23   C CB  . GLU A 1 5   ? -28.072 -27.227 43.146  1.00 38.71 ? 5   GLU A CB  1 
ATOM   24   C CG  . GLU A 1 5   ? -28.536 -25.817 43.047  1.00 42.89 ? 5   GLU A CG  1 
ATOM   25   C CD  . GLU A 1 5   ? -28.102 -24.987 44.233  1.00 45.49 ? 5   GLU A CD  1 
ATOM   26   O OE1 . GLU A 1 5   ? -27.868 -25.556 45.327  1.00 47.62 ? 5   GLU A OE1 1 
ATOM   27   O OE2 . GLU A 1 5   ? -28.007 -23.760 44.060  1.00 45.49 ? 5   GLU A OE2 1 
ATOM   28   N N   . PHE A 1 6   ? -28.186 -26.456 40.056  1.00 36.95 ? 6   PHE A N   1 
ATOM   29   C CA  . PHE A 1 6   ? -27.640 -25.677 38.958  1.00 36.99 ? 6   PHE A CA  1 
ATOM   30   C C   . PHE A 1 6   ? -27.980 -24.201 39.248  1.00 36.03 ? 6   PHE A C   1 
ATOM   31   O O   . PHE A 1 6   ? -29.139 -23.856 39.520  1.00 35.00 ? 6   PHE A O   1 
ATOM   32   C CB  . PHE A 1 6   ? -28.275 -26.100 37.633  1.00 38.42 ? 6   PHE A CB  1 
ATOM   33   C CG  . PHE A 1 6   ? -27.885 -25.221 36.460  1.00 39.19 ? 6   PHE A CG  1 
ATOM   34   C CD1 . PHE A 1 6   ? -26.582 -25.232 35.965  1.00 38.63 ? 6   PHE A CD1 1 
ATOM   35   C CD2 . PHE A 1 6   ? -28.830 -24.374 35.850  1.00 38.81 ? 6   PHE A CD2 1 
ATOM   36   C CE1 . PHE A 1 6   ? -26.221 -24.413 34.879  1.00 38.68 ? 6   PHE A CE1 1 
ATOM   37   C CE2 . PHE A 1 6   ? -28.484 -23.562 34.776  1.00 37.21 ? 6   PHE A CE2 1 
ATOM   38   C CZ  . PHE A 1 6   ? -27.178 -23.578 34.285  1.00 38.84 ? 6   PHE A CZ  1 
ATOM   39   N N   . PHE A 1 7   ? -26.979 -23.332 39.229  1.00 35.83 ? 7   PHE A N   1 
ATOM   40   C CA  . PHE A 1 7   ? -27.261 -21.926 39.469  1.00 35.53 ? 7   PHE A CA  1 
ATOM   41   C C   . PHE A 1 7   ? -26.503 -21.052 38.479  1.00 35.59 ? 7   PHE A C   1 
ATOM   42   O O   . PHE A 1 7   ? -25.410 -21.393 38.029  1.00 36.44 ? 7   PHE A O   1 
ATOM   43   C CB  . PHE A 1 7   ? -26.963 -21.545 40.933  1.00 33.27 ? 7   PHE A CB  1 
ATOM   44   C CG  . PHE A 1 7   ? -25.552 -21.805 41.360  1.00 30.70 ? 7   PHE A CG  1 
ATOM   45   C CD1 . PHE A 1 7   ? -24.620 -20.769 41.405  1.00 29.34 ? 7   PHE A CD1 1 
ATOM   46   C CD2 . PHE A 1 7   ? -25.147 -23.087 41.737  1.00 30.55 ? 7   PHE A CD2 1 
ATOM   47   C CE1 . PHE A 1 7   ? -23.312 -21.008 41.817  1.00 25.63 ? 7   PHE A CE1 1 
ATOM   48   C CE2 . PHE A 1 7   ? -23.850 -23.329 42.153  1.00 27.36 ? 7   PHE A CE2 1 
ATOM   49   C CZ  . PHE A 1 7   ? -22.930 -22.276 42.190  1.00 26.43 ? 7   PHE A CZ  1 
ATOM   50   N N   . MET A 1 8   ? -27.111 -19.939 38.109  1.00 35.81 ? 8   MET A N   1 
ATOM   51   C CA  . MET A 1 8   ? -26.509 -19.027 37.155  1.00 36.88 ? 8   MET A CA  1 
ATOM   52   C C   . MET A 1 8   ? -26.194 -17.688 37.809  1.00 35.00 ? 8   MET A C   1 
ATOM   53   O O   . MET A 1 8   ? -26.990 -17.150 38.566  1.00 34.69 ? 8   MET A O   1 
ATOM   54   C CB  . MET A 1 8   ? -27.472 -18.811 35.977  1.00 42.72 ? 8   MET A CB  1 
ATOM   55   C CG  . MET A 1 8   ? -26.957 -17.882 34.875  1.00 49.20 ? 8   MET A CG  1 
ATOM   56   S SD  . MET A 1 8   ? -28.124 -17.695 33.484  1.00 57.76 ? 8   MET A SD  1 
ATOM   57   C CE  . MET A 1 8   ? -27.932 -15.981 33.066  1.00 53.86 ? 8   MET A CE  1 
ATOM   58   N N   . ARG A 1 9   ? -25.014 -17.160 37.531  1.00 33.47 ? 9   ARG A N   1 
ATOM   59   C CA  . ARG A 1 9   ? -24.643 -15.858 38.062  1.00 32.15 ? 9   ARG A CA  1 
ATOM   60   C C   . ARG A 1 9   ? -24.567 -14.873 36.902  1.00 30.09 ? 9   ARG A C   1 
ATOM   61   O O   . ARG A 1 9   ? -24.125 -15.235 35.796  1.00 30.89 ? 9   ARG A O   1 
ATOM   62   C CB  . ARG A 1 9   ? -23.280 -15.924 38.752  1.00 31.19 ? 9   ARG A CB  1 
ATOM   63   C CG  . ARG A 1 9   ? -23.227 -16.888 39.938  1.00 36.01 ? 9   ARG A CG  1 
ATOM   64   C CD  . ARG A 1 9   ? -22.007 -16.615 40.823  1.00 35.06 ? 9   ARG A CD  1 
ATOM   65   N NE  . ARG A 1 9   ? -21.675 -17.721 41.708  1.00 32.19 ? 9   ARG A NE  1 
ATOM   66   C CZ  . ARG A 1 9   ? -20.816 -18.683 41.394  1.00 32.42 ? 9   ARG A CZ  1 
ATOM   67   N NH1 . ARG A 1 9   ? -20.200 -18.683 40.209  1.00 31.26 ? 9   ARG A NH1 1 
ATOM   68   N NH2 . ARG A 1 9   ? -20.544 -19.637 42.269  1.00 34.02 ? 9   ARG A NH2 1 
ATOM   69   N N   . ALA A 1 10  ? -25.022 -13.649 37.132  1.00 28.44 ? 10  ALA A N   1 
ATOM   70   C CA  . ALA A 1 10  ? -24.939 -12.607 36.103  1.00 28.35 ? 10  ALA A CA  1 
ATOM   71   C C   . ALA A 1 10  ? -24.358 -11.379 36.783  1.00 29.48 ? 10  ALA A C   1 
ATOM   72   O O   . ALA A 1 10  ? -24.774 -11.014 37.893  1.00 29.25 ? 10  ALA A O   1 
ATOM   73   C CB  . ALA A 1 10  ? -26.298 -12.292 35.535  1.00 25.03 ? 10  ALA A CB  1 
ATOM   74   N N   . GLY A 1 11  ? -23.380 -10.758 36.140  1.00 29.74 ? 11  GLY A N   1 
ATOM   75   C CA  . GLY A 1 11  ? -22.774 -9.579  36.728  1.00 31.12 ? 11  GLY A CA  1 
ATOM   76   C C   . GLY A 1 11  ? -21.602 -9.081  35.917  1.00 32.34 ? 11  GLY A C   1 
ATOM   77   O O   . GLY A 1 11  ? -21.394 -9.507  34.778  1.00 34.90 ? 11  GLY A O   1 
ATOM   78   N N   . SER A 1 12  ? -20.831 -8.178  36.507  1.00 31.28 ? 12  SER A N   1 
ATOM   79   C CA  . SER A 1 12  ? -19.686 -7.611  35.833  1.00 32.75 ? 12  SER A CA  1 
ATOM   80   C C   . SER A 1 12  ? -18.424 -8.429  36.038  1.00 33.01 ? 12  SER A C   1 
ATOM   81   O O   . SER A 1 12  ? -18.115 -8.865  37.148  1.00 32.51 ? 12  SER A O   1 
ATOM   82   C CB  . SER A 1 12  ? -19.436 -6.194  36.331  1.00 33.89 ? 12  SER A CB  1 
ATOM   83   O OG  . SER A 1 12  ? -19.126 -6.208  37.711  1.00 31.26 ? 12  SER A OG  1 
ATOM   84   N N   . ALA A 1 13  ? -17.706 -8.630  34.938  1.00 32.67 ? 13  ALA A N   1 
ATOM   85   C CA  . ALA A 1 13  ? -16.455 -9.346  34.962  1.00 30.65 ? 13  ALA A CA  1 
ATOM   86   C C   . ALA A 1 13  ? -15.457 -8.340  34.406  1.00 31.00 ? 13  ALA A C   1 
ATOM   87   O O   . ALA A 1 13  ? -15.667 -7.791  33.323  1.00 28.86 ? 13  ALA A O   1 
ATOM   88   C CB  . ALA A 1 13  ? -16.541 -10.603 34.065  1.00 32.47 ? 13  ALA A CB  1 
ATOM   89   N N   . THR A 1 14  ? -14.385 -8.088  35.149  1.00 30.87 ? 14  THR A N   1 
ATOM   90   C CA  . THR A 1 14  ? -13.373 -7.134  34.708  1.00 33.54 ? 14  THR A CA  1 
ATOM   91   C C   . THR A 1 14  ? -12.012 -7.837  34.541  1.00 35.73 ? 14  THR A C   1 
ATOM   92   O O   . THR A 1 14  ? -11.522 -8.503  35.468  1.00 36.31 ? 14  THR A O   1 
ATOM   93   C CB  . THR A 1 14  ? -13.277 -5.934  35.721  1.00 31.46 ? 14  THR A CB  1 
ATOM   94   O OG1 . THR A 1 14  ? -14.510 -5.206  35.716  0.00 31.74 ? 14  THR A OG1 1 
ATOM   95   C CG2 . THR A 1 14  ? -12.129 -4.998  35.362  1.00 30.48 ? 14  THR A CG2 1 
ATOM   96   N N   . VAL A 1 15  ? -11.436 -7.696  33.344  1.00 37.65 ? 15  VAL A N   1 
ATOM   97   C CA  . VAL A 1 15  ? -10.148 -8.301  32.982  1.00 39.99 ? 15  VAL A CA  1 
ATOM   98   C C   . VAL A 1 15  ? -9.035  -7.271  33.163  1.00 42.33 ? 15  VAL A C   1 
ATOM   99   O O   . VAL A 1 15  ? -9.103  -6.164  32.616  1.00 43.37 ? 15  VAL A O   1 
ATOM   100  C CB  . VAL A 1 15  ? -10.133 -8.768  31.489  1.00 37.90 ? 15  VAL A CB  1 
ATOM   101  C CG1 . VAL A 1 15  ? -8.728  -9.197  31.082  1.00 37.82 ? 15  VAL A CG1 1 
ATOM   102  C CG2 . VAL A 1 15  ? -11.121 -9.895  31.277  1.00 38.71 ? 15  VAL A CG2 1 
ATOM   103  N N   . ARG A 1 16  ? -8.018  -7.638  33.935  1.00 44.74 ? 16  ARG A N   1 
ATOM   104  C CA  . ARG A 1 16  ? -6.882  -6.765  34.183  1.00 45.39 ? 16  ARG A CA  1 
ATOM   105  C C   . ARG A 1 16  ? -5.619  -7.476  33.741  1.00 44.07 ? 16  ARG A C   1 
ATOM   106  O O   . ARG A 1 16  ? -4.998  -8.225  34.498  1.00 42.38 ? 16  ARG A O   1 
ATOM   107  C CB  . ARG A 1 16  ? -6.808  -6.412  35.671  1.00 50.89 ? 16  ARG A CB  1 
ATOM   108  C CG  . ARG A 1 16  ? -8.164  -6.068  36.259  1.00 57.57 ? 16  ARG A CG  1 
ATOM   109  C CD  . ARG A 1 16  ? -8.068  -5.136  37.448  1.00 62.94 ? 16  ARG A CD  1 
ATOM   110  N NE  . ARG A 1 16  ? -9.399  -4.681  37.858  1.00 67.76 ? 16  ARG A NE  1 
ATOM   111  C CZ  . ARG A 1 16  ? -9.629  -3.587  38.578  1.00 69.67 ? 16  ARG A CZ  1 
ATOM   112  N NH1 . ARG A 1 16  ? -8.614  -2.832  38.970  1.00 70.31 ? 16  ARG A NH1 1 
ATOM   113  N NH2 . ARG A 1 16  ? -10.871 -3.244  38.891  1.00 72.45 ? 16  ARG A NH2 1 
ATOM   114  N N   . PRO A 1 17  ? -5.233  -7.269  32.481  1.00 44.87 ? 17  PRO A N   1 
ATOM   115  C CA  . PRO A 1 17  ? -4.029  -7.896  31.925  1.00 46.59 ? 17  PRO A CA  1 
ATOM   116  C C   . PRO A 1 17  ? -2.753  -7.605  32.719  1.00 48.10 ? 17  PRO A C   1 
ATOM   117  O O   . PRO A 1 17  ? -2.522  -6.480  33.203  1.00 45.47 ? 17  PRO A O   1 
ATOM   118  C CB  . PRO A 1 17  ? -3.987  -7.356  30.493  1.00 46.04 ? 17  PRO A CB  1 
ATOM   119  C CG  . PRO A 1 17  ? -4.753  -6.082  30.586  1.00 45.62 ? 17  PRO A CG  1 
ATOM   120  C CD  . PRO A 1 17  ? -5.903  -6.449  31.466  1.00 44.12 ? 17  PRO A CD  1 
ATOM   121  N N   . THR A 1 18  ? -1.938  -8.643  32.847  1.00 50.93 ? 18  THR A N   1 
ATOM   122  C CA  . THR A 1 18  ? -0.680  -8.570  33.571  1.00 55.56 ? 18  THR A CA  1 
ATOM   123  C C   . THR A 1 18  ? 0.481   -8.327  32.626  1.00 57.56 ? 18  THR A C   1 
ATOM   124  O O   . THR A 1 18  ? 0.456   -8.757  31.473  1.00 57.51 ? 18  THR A O   1 
ATOM   125  C CB  . THR A 1 18  ? -0.434  -9.870  34.360  1.00 55.39 ? 18  THR A CB  1 
ATOM   126  O OG1 . THR A 1 18  ? -1.113  -9.788  35.622  1.00 56.19 ? 18  THR A OG1 1 
ATOM   127  C CG2 . THR A 1 18  ? 1.058   -10.122 34.565  1.00 55.94 ? 18  THR A CG2 1 
ATOM   128  N N   . GLU A 1 19  ? 1.493   -7.632  33.132  1.00 60.37 ? 19  GLU A N   1 
ATOM   129  C CA  . GLU A 1 19  ? 2.689   -7.301  32.367  1.00 64.47 ? 19  GLU A CA  1 
ATOM   130  C C   . GLU A 1 19  ? 3.427   -8.559  31.930  0.00 64.99 ? 19  GLU A C   1 
ATOM   131  O O   . GLU A 1 19  ? 4.530   -8.835  32.401  0.00 65.18 ? 19  GLU A O   1 
ATOM   132  C CB  . GLU A 1 19  ? 3.624   -6.422  33.208  1.00 66.17 ? 19  GLU A CB  1 
ATOM   133  C CG  . GLU A 1 19  ? 2.995   -5.121  33.710  1.00 70.56 ? 19  GLU A CG  1 
ATOM   134  C CD  . GLU A 1 19  ? 1.878   -5.335  34.737  1.00 72.99 ? 19  GLU A CD  1 
ATOM   135  O OE1 . GLU A 1 19  ? 0.762   -5.743  34.338  1.00 74.71 ? 19  GLU A OE1 1 
ATOM   136  O OE2 . GLU A 1 19  ? 2.123   -5.094  35.944  1.00 73.72 ? 19  GLU A OE2 1 
ATOM   137  N N   . GLY A 1 29  ? 9.377   0.775   24.010  1.00 67.45 ? 29  GLY A N   1 
ATOM   138  C CA  . GLY A 1 29  ? 9.418   1.282   25.373  1.00 68.49 ? 29  GLY A CA  1 
ATOM   139  C C   . GLY A 1 29  ? 8.459   0.553   26.296  1.00 68.40 ? 29  GLY A C   1 
ATOM   140  O O   . GLY A 1 29  ? 8.821   -0.444  26.928  1.00 67.84 ? 29  GLY A O   1 
ATOM   141  N N   . GLY A 1 30  ? 7.230   1.047   26.372  0.00 68.85 ? 30  GLY A N   1 
ATOM   142  C CA  . GLY A 1 30  ? 6.242   0.424   27.228  1.00 69.36 ? 30  GLY A CA  1 
ATOM   143  C C   . GLY A 1 30  ? 5.085   -0.186  26.460  1.00 69.92 ? 30  GLY A C   1 
ATOM   144  O O   . GLY A 1 30  ? 4.427   0.486   25.672  1.00 71.29 ? 30  GLY A O   1 
ATOM   145  N N   . PHE A 1 31  ? 4.831   -1.466  26.694  1.00 70.30 ? 31  PHE A N   1 
ATOM   146  C CA  . PHE A 1 31  ? 3.743   -2.174  26.031  1.00 70.36 ? 31  PHE A CA  1 
ATOM   147  C C   . PHE A 1 31  ? 2.583   -2.307  27.023  1.00 68.76 ? 31  PHE A C   1 
ATOM   148  O O   . PHE A 1 31  ? 2.470   -3.318  27.720  1.00 69.42 ? 31  PHE A O   1 
ATOM   149  C CB  . PHE A 1 31  ? 4.233   -3.566  25.611  1.00 73.31 ? 31  PHE A CB  1 
ATOM   150  C CG  . PHE A 1 31  ? 3.315   -4.283  24.663  1.00 75.01 ? 31  PHE A CG  1 
ATOM   151  C CD1 . PHE A 1 31  ? 3.152   -3.834  23.354  0.00 75.80 ? 31  PHE A CD1 1 
ATOM   152  C CD2 . PHE A 1 31  ? 2.650   -5.436  25.065  1.00 76.09 ? 31  PHE A CD2 1 
ATOM   153  C CE1 . PHE A 1 31  ? 2.344   -4.526  22.453  1.00 76.50 ? 31  PHE A CE1 1 
ATOM   154  C CE2 . PHE A 1 31  ? 1.838   -6.142  24.175  1.00 77.32 ? 31  PHE A CE2 1 
ATOM   155  C CZ  . PHE A 1 31  ? 1.686   -5.686  22.864  1.00 77.70 ? 31  PHE A CZ  1 
ATOM   156  N N   . SER A 1 32  ? 1.731   -1.288  27.086  1.00 64.46 ? 32  SER A N   1 
ATOM   157  C CA  . SER A 1 32  ? 0.590   -1.295  27.995  1.00 60.38 ? 32  SER A CA  1 
ATOM   158  C C   . SER A 1 32  ? -0.689  -1.809  27.340  1.00 57.53 ? 32  SER A C   1 
ATOM   159  O O   . SER A 1 32  ? -0.845  -1.755  26.126  1.00 55.93 ? 32  SER A O   1 
ATOM   160  C CB  . SER A 1 32  ? 0.344   0.109   28.551  1.00 61.45 ? 32  SER A CB  1 
ATOM   161  O OG  . SER A 1 32  ? -0.038  1.015   27.529  1.00 61.32 ? 32  SER A OG  1 
ATOM   162  N N   . VAL A 1 33  ? -1.604  -2.300  28.173  1.00 55.68 ? 33  VAL A N   1 
ATOM   163  C CA  . VAL A 1 33  ? -2.879  -2.846  27.730  1.00 52.57 ? 33  VAL A CA  1 
ATOM   164  C C   . VAL A 1 33  ? -3.945  -2.519  28.758  1.00 50.16 ? 33  VAL A C   1 
ATOM   165  O O   . VAL A 1 33  ? -3.889  -3.013  29.879  1.00 49.23 ? 33  VAL A O   1 
ATOM   166  C CB  . VAL A 1 33  ? -2.812  -4.380  27.593  1.00 51.24 ? 33  VAL A CB  1 
ATOM   167  C CG1 . VAL A 1 33  ? -4.151  -4.916  27.069  1.00 50.16 ? 33  VAL A CG1 1 
ATOM   168  C CG2 . VAL A 1 33  ? -1.675  -4.765  26.668  1.00 51.40 ? 33  VAL A CG2 1 
ATOM   169  N N   . THR A 1 34  ? -4.928  -1.715  28.370  1.00 48.11 ? 34  THR A N   1 
ATOM   170  C CA  . THR A 1 34  ? -5.996  -1.329  29.283  1.00 45.97 ? 34  THR A CA  1 
ATOM   171  C C   . THR A 1 34  ? -6.878  -2.441  29.857  1.00 44.22 ? 34  THR A C   1 
ATOM   172  O O   . THR A 1 34  ? -6.963  -3.544  29.322  1.00 43.64 ? 34  THR A O   1 
ATOM   173  C CB  . THR A 1 34  ? -6.941  -0.321  28.648  1.00 47.19 ? 34  THR A CB  1 
ATOM   174  O OG1 . THR A 1 34  ? -7.968  0.000   29.596  1.00 51.63 ? 34  THR A OG1 1 
ATOM   175  C CG2 . THR A 1 34  ? -7.590  -0.898  27.399  1.00 46.20 ? 34  THR A CG2 1 
ATOM   176  N N   . ASN A 1 35  ? -7.518  -2.132  30.978  1.00 42.04 ? 35  ASN A N   1 
ATOM   177  C CA  . ASN A 1 35  ? -8.431  -3.066  31.614  1.00 40.10 ? 35  ASN A CA  1 
ATOM   178  C C   . ASN A 1 35  ? -9.792  -2.831  30.951  1.00 38.71 ? 35  ASN A C   1 
ATOM   179  O O   . ASN A 1 35  ? -10.084 -1.741  30.455  1.00 38.56 ? 35  ASN A O   1 
ATOM   180  C CB  . ASN A 1 35  ? -8.565  -2.780  33.104  1.00 38.88 ? 35  ASN A CB  1 
ATOM   181  C CG  . ASN A 1 35  ? -7.257  -2.829  33.823  1.00 37.95 ? 35  ASN A CG  1 
ATOM   182  O OD1 . ASN A 1 35  ? -6.415  -3.698  33.585  1.00 37.54 ? 35  ASN A OD1 1 
ATOM   183  N ND2 . ASN A 1 35  ? -7.077  -1.899  34.739  1.00 40.04 ? 35  ASN A ND2 1 
ATOM   184  N N   . ASN A 1 36  ? -10.615 -3.861  30.930  1.00 35.65 ? 36  ASN A N   1 
ATOM   185  C CA  . ASN A 1 36  ? -11.931 -3.750  30.340  1.00 32.27 ? 36  ASN A CA  1 
ATOM   186  C C   . ASN A 1 36  ? -12.884 -4.613  31.132  1.00 30.41 ? 36  ASN A C   1 
ATOM   187  O O   . ASN A 1 36  ? -12.533 -5.712  31.566  1.00 29.99 ? 36  ASN A O   1 
ATOM   188  C CB  . ASN A 1 36  ? -11.923 -4.193  28.882  1.00 32.78 ? 36  ASN A CB  1 
ATOM   189  C CG  . ASN A 1 36  ? -13.207 -3.849  28.184  1.00 30.71 ? 36  ASN A CG  1 
ATOM   190  O OD1 . ASN A 1 36  ? -13.607 -2.701  28.198  1.00 33.44 ? 36  ASN A OD1 1 
ATOM   191  N ND2 . ASN A 1 36  ? -13.857 -4.824  27.579  1.00 26.96 ? 36  ASN A ND2 1 
ATOM   192  N N   . THR A 1 37  ? -14.090 -4.096  31.312  1.00 29.79 ? 37  THR A N   1 
ATOM   193  C CA  . THR A 1 37  ? -15.125 -4.754  32.071  1.00 29.77 ? 37  THR A CA  1 
ATOM   194  C C   . THR A 1 37  ? -16.309 -5.064  31.165  1.00 29.28 ? 37  THR A C   1 
ATOM   195  O O   . THR A 1 37  ? -16.787 -4.188  30.472  1.00 31.89 ? 37  THR A O   1 
ATOM   196  C CB  . THR A 1 37  ? -15.549 -3.844  33.256  1.00 28.51 ? 37  THR A CB  1 
ATOM   197  O OG1 . THR A 1 37  ? -16.829 -4.258  33.746  1.00 29.70 ? 37  THR A OG1 1 
ATOM   198  C CG2 . THR A 1 37  ? -15.609 -2.385  32.812  0.00 29.22 ? 37  THR A CG2 1 
ATOM   199  N N   . GLN A 1 38  ? -16.773 -6.312  31.171  1.00 29.17 ? 38  GLN A N   1 
ATOM   200  C CA  . GLN A 1 38  ? -17.902 -6.740  30.349  1.00 27.04 ? 38  GLN A CA  1 
ATOM   201  C C   . GLN A 1 38  ? -18.908 -7.560  31.130  1.00 28.96 ? 38  GLN A C   1 
ATOM   202  O O   . GLN A 1 38  ? -18.745 -7.778  32.338  1.00 29.54 ? 38  GLN A O   1 
ATOM   203  C CB  . GLN A 1 38  ? -17.395 -7.570  29.170  1.00 25.50 ? 38  GLN A CB  1 
ATOM   204  C CG  . GLN A 1 38  ? -16.678 -6.768  28.066  1.00 23.16 ? 38  GLN A CG  1 
ATOM   205  C CD  . GLN A 1 38  ? -17.639 -6.026  27.150  1.00 23.83 ? 38  GLN A CD  1 
ATOM   206  O OE1 . GLN A 1 38  ? -17.329 -4.958  26.658  1.00 23.90 ? 38  GLN A OE1 1 
ATOM   207  N NE2 . GLN A 1 38  ? -18.803 -6.614  26.901  1.00 23.95 ? 38  GLN A NE2 1 
ATOM   208  N N   . LEU A 1 39  ? -19.963 -8.012  30.449  1.00 30.37 ? 39  LEU A N   1 
ATOM   209  C CA  . LEU A 1 39  ? -20.986 -8.835  31.104  1.00 31.63 ? 39  LEU A CA  1 
ATOM   210  C C   . LEU A 1 39  ? -20.410 -10.209 31.419  1.00 32.13 ? 39  LEU A C   1 
ATOM   211  O O   . LEU A 1 39  ? -19.823 -10.873 30.561  1.00 34.35 ? 39  LEU A O   1 
ATOM   212  C CB  . LEU A 1 39  ? -22.205 -9.016  30.201  1.00 32.97 ? 39  LEU A CB  1 
ATOM   213  C CG  . LEU A 1 39  ? -23.555 -9.509  30.772  1.00 32.85 ? 39  LEU A CG  1 
ATOM   214  C CD1 . LEU A 1 39  ? -24.189 -10.416 29.736  1.00 31.14 ? 39  LEU A CD1 1 
ATOM   215  C CD2 . LEU A 1 39  ? -23.405 -10.248 32.074  1.00 32.43 ? 39  LEU A CD2 1 
ATOM   216  N N   . GLY A 1 40  ? -20.575 -10.632 32.660  1.00 31.39 ? 40  GLY A N   1 
ATOM   217  C CA  . GLY A 1 40  ? -20.071 -11.934 33.056  1.00 31.97 ? 40  GLY A CA  1 
ATOM   218  C C   . GLY A 1 40  ? -21.206 -12.874 33.391  1.00 31.44 ? 40  GLY A C   1 
ATOM   219  O O   . GLY A 1 40  ? -22.168 -12.491 34.052  1.00 30.47 ? 40  GLY A O   1 
ATOM   220  N N   . LEU A 1 41  ? -21.102 -14.107 32.921  1.00 32.73 ? 41  LEU A N   1 
ATOM   221  C CA  . LEU A 1 41  ? -22.129 -15.124 33.186  1.00 32.93 ? 41  LEU A CA  1 
ATOM   222  C C   . LEU A 1 41  ? -21.457 -16.456 33.505  1.00 33.03 ? 41  LEU A C   1 
ATOM   223  O O   . LEU A 1 41  ? -20.545 -16.900 32.799  1.00 31.56 ? 41  LEU A O   1 
ATOM   224  C CB  . LEU A 1 41  ? -23.040 -15.320 31.974  1.00 32.93 ? 41  LEU A CB  1 
ATOM   225  C CG  . LEU A 1 41  ? -23.967 -14.194 31.490  1.00 35.74 ? 41  LEU A CG  1 
ATOM   226  C CD1 . LEU A 1 41  ? -24.691 -14.659 30.228  1.00 35.23 ? 41  LEU A CD1 1 
ATOM   227  C CD2 . LEU A 1 41  ? -24.979 -13.817 32.546  1.00 34.83 ? 41  LEU A CD2 1 
ATOM   228  N N   . THR A 1 42  ? -21.883 -17.082 34.589  1.00 31.87 ? 42  THR A N   1 
ATOM   229  C CA  . THR A 1 42  ? -21.324 -18.376 34.931  1.00 31.33 ? 42  THR A CA  1 
ATOM   230  C C   . THR A 1 42  ? -22.474 -19.366 35.134  1.00 30.55 ? 42  THR A C   1 
ATOM   231  O O   . THR A 1 42  ? -23.510 -19.021 35.672  1.00 29.13 ? 42  THR A O   1 
ATOM   232  C CB  . THR A 1 42  ? -20.400 -18.281 36.196  1.00 31.33 ? 42  THR A CB  1 
ATOM   233  O OG1 . THR A 1 42  ? -21.190 -18.023 37.365  1.00 33.38 ? 42  THR A OG1 1 
ATOM   234  C CG2 . THR A 1 42  ? -19.386 -17.163 36.028  0.00 31.88 ? 42  THR A CG2 1 
ATOM   235  N N   . PHE A 1 43  ? -22.294 -20.583 34.643  1.00 32.52 ? 43  PHE A N   1 
ATOM   236  C CA  . PHE A 1 43  ? -23.300 -21.664 34.757  1.00 33.96 ? 43  PHE A CA  1 
ATOM   237  C C   . PHE A 1 43  ? -22.598 -22.746 35.562  1.00 33.65 ? 43  PHE A C   1 
ATOM   238  O O   . PHE A 1 43  ? -21.533 -23.210 35.161  1.00 34.20 ? 43  PHE A O   1 
ATOM   239  C CB  . PHE A 1 43  ? -23.678 -22.223 33.368  1.00 32.85 ? 43  PHE A CB  1 
ATOM   240  C CG  . PHE A 1 43  ? -23.924 -21.163 32.346  1.00 32.98 ? 43  PHE A CG  1 
ATOM   241  C CD1 . PHE A 1 43  ? -22.858 -20.531 31.713  1.00 31.22 ? 43  PHE A CD1 1 
ATOM   242  C CD2 . PHE A 1 43  ? -25.210 -20.696 32.108  1.00 33.87 ? 43  PHE A CD2 1 
ATOM   243  C CE1 . PHE A 1 43  ? -23.082 -19.440 30.868  1.00 30.12 ? 43  PHE A CE1 1 
ATOM   244  C CE2 . PHE A 1 43  ? -25.435 -19.612 31.269  1.00 33.38 ? 43  PHE A CE2 1 
ATOM   245  C CZ  . PHE A 1 43  ? -24.369 -18.985 30.652  1.00 29.56 ? 43  PHE A CZ  1 
ATOM   246  N N   . THR A 1 44  ? -23.183 -23.146 36.683  1.00 33.06 ? 44  THR A N   1 
ATOM   247  C CA  . THR A 1 44  ? -22.527 -24.141 37.524  1.00 34.53 ? 44  THR A CA  1 
ATOM   248  C C   . THR A 1 44  ? -23.426 -25.268 37.987  1.00 34.33 ? 44  THR A C   1 
ATOM   249  O O   . THR A 1 44  ? -24.616 -25.079 38.214  1.00 34.60 ? 44  THR A O   1 
ATOM   250  C CB  . THR A 1 44  ? -21.899 -23.471 38.776  1.00 33.79 ? 44  THR A CB  1 
ATOM   251  O OG1 . THR A 1 44  ? -21.091 -22.366 38.351  1.00 32.90 ? 44  THR A OG1 1 
ATOM   252  C CG2 . THR A 1 44  ? -21.039 -24.461 39.551  0.00 33.82 ? 44  THR A CG2 1 
ATOM   253  N N   . TYR A 1 45  ? -22.838 -26.448 38.130  1.00 34.07 ? 45  TYR A N   1 
ATOM   254  C CA  . TYR A 1 45  ? -23.579 -27.606 38.591  1.00 34.77 ? 45  TYR A CA  1 
ATOM   255  C C   . TYR A 1 45  ? -22.868 -28.293 39.765  1.00 35.71 ? 45  TYR A C   1 
ATOM   256  O O   . TYR A 1 45  ? -21.648 -28.385 39.797  1.00 34.42 ? 45  TYR A O   1 
ATOM   257  C CB  . TYR A 1 45  ? -23.768 -28.592 37.439  1.00 33.37 ? 45  TYR A CB  1 
ATOM   258  C CG  . TYR A 1 45  ? -24.513 -29.831 37.848  1.00 34.45 ? 45  TYR A CG  1 
ATOM   259  C CD1 . TYR A 1 45  ? -25.898 -29.806 38.040  1.00 32.92 ? 45  TYR A CD1 1 
ATOM   260  C CD2 . TYR A 1 45  ? -23.833 -31.037 38.076  1.00 35.86 ? 45  TYR A CD2 1 
ATOM   261  C CE1 . TYR A 1 45  ? -26.592 -30.948 38.442  1.00 35.57 ? 45  TYR A CE1 1 
ATOM   262  C CE2 . TYR A 1 45  ? -24.521 -32.177 38.479  1.00 37.58 ? 45  TYR A CE2 1 
ATOM   263  C CZ  . TYR A 1 45  ? -25.903 -32.118 38.655  1.00 36.37 ? 45  TYR A CZ  1 
ATOM   264  O OH  . TYR A 1 45  ? -26.598 -33.236 39.029  1.00 36.35 ? 45  TYR A OH  1 
ATOM   265  N N   . MET A 1 46  ? -23.642 -28.768 40.733  1.00 37.96 ? 46  MET A N   1 
ATOM   266  C CA  . MET A 1 46  ? -23.064 -29.446 41.898  1.00 41.03 ? 46  MET A CA  1 
ATOM   267  C C   . MET A 1 46  ? -22.870 -30.963 41.717  1.00 42.55 ? 46  MET A C   1 
ATOM   268  O O   . MET A 1 46  ? -23.841 -31.742 41.670  1.00 43.11 ? 46  MET A O   1 
ATOM   269  C CB  . MET A 1 46  ? -23.932 -29.225 43.138  0.00 41.93 ? 46  MET A CB  1 
ATOM   270  C CG  . MET A 1 46  ? -24.052 -27.784 43.572  1.00 42.18 ? 46  MET A CG  1 
ATOM   271  S SD  . MET A 1 46  ? -22.443 -26.943 43.600  1.00 46.94 ? 46  MET A SD  1 
ATOM   272  C CE  . MET A 1 46  ? -21.739 -27.567 45.144  1.00 45.79 ? 46  MET A CE  1 
ATOM   273  N N   . ALA A 1 47  ? -21.616 -31.386 41.609  1.00 41.69 ? 47  ALA A N   1 
ATOM   274  C CA  . ALA A 1 47  ? -21.347 -32.797 41.491  1.00 42.07 ? 47  ALA A CA  1 
ATOM   275  C C   . ALA A 1 47  ? -21.899 -33.338 42.814  1.00 42.62 ? 47  ALA A C   1 
ATOM   276  O O   . ALA A 1 47  ? -22.734 -34.236 42.839  1.00 42.79 ? 47  ALA A O   1 
ATOM   277  C CB  . ALA A 1 47  ? -19.850 -33.046 41.389  0.00 42.10 ? 47  ALA A CB  1 
ATOM   278  N N   . THR A 1 48  ? -21.452 -32.747 43.914  1.00 41.47 ? 48  THR A N   1 
ATOM   279  C CA  . THR A 1 48  ? -21.874 -33.182 45.235  1.00 42.01 ? 48  THR A CA  1 
ATOM   280  C C   . THR A 1 48  ? -22.265 -31.937 46.003  1.00 41.85 ? 48  THR A C   1 
ATOM   281  O O   . THR A 1 48  ? -22.570 -30.927 45.393  1.00 44.06 ? 48  THR A O   1 
ATOM   282  C CB  . THR A 1 48  ? -20.712 -33.904 45.984  1.00 41.96 ? 48  THR A CB  1 
ATOM   283  O OG1 . THR A 1 48  ? -19.755 -32.941 46.441  1.00 41.34 ? 48  THR A OG1 1 
ATOM   284  C CG2 . THR A 1 48  ? -20.009 -34.877 45.057  1.00 40.85 ? 48  THR A CG2 1 
ATOM   285  N N   . ASP A 1 49  ? -22.252 -31.989 47.329  1.00 39.07 ? 49  ASP A N   1 
ATOM   286  C CA  . ASP A 1 49  ? -22.596 -30.813 48.109  1.00 38.48 ? 49  ASP A CA  1 
ATOM   287  C C   . ASP A 1 49  ? -21.419 -29.845 48.165  1.00 38.24 ? 49  ASP A C   1 
ATOM   288  O O   . ASP A 1 49  ? -21.553 -28.722 48.675  1.00 40.76 ? 49  ASP A O   1 
ATOM   289  C CB  . ASP A 1 49  ? -22.980 -31.204 49.536  1.00 38.50 ? 49  ASP A CB  1 
ATOM   290  C CG  . ASP A 1 49  ? -24.424 -31.704 49.657  1.00 40.21 ? 49  ASP A CG  1 
ATOM   291  O OD1 . ASP A 1 49  ? -24.745 -32.263 50.737  1.00 42.34 ? 49  ASP A OD1 1 
ATOM   292  O OD2 . ASP A 1 49  ? -25.231 -31.539 48.706  1.00 42.08 ? 49  ASP A OD2 1 
ATOM   293  N N   . ASN A 1 50  ? -20.259 -30.269 47.665  1.00 35.60 ? 50  ASN A N   1 
ATOM   294  C CA  . ASN A 1 50  ? -19.093 -29.400 47.702  1.00 34.79 ? 50  ASN A CA  1 
ATOM   295  C C   . ASN A 1 50  ? -18.356 -29.282 46.355  1.00 34.57 ? 50  ASN A C   1 
ATOM   296  O O   . ASN A 1 50  ? -17.711 -28.266 46.095  0.00 34.51 ? 50  ASN A O   1 
ATOM   297  C CB  . ASN A 1 50  ? -18.109 -29.856 48.800  0.00 35.25 ? 50  ASN A CB  1 
ATOM   298  C CG  . ASN A 1 50  ? -18.722 -29.828 50.204  1.00 35.39 ? 50  ASN A CG  1 
ATOM   299  O OD1 . ASN A 1 50  ? -19.541 -30.679 50.557  1.00 34.39 ? 50  ASN A OD1 1 
ATOM   300  N ND2 . ASN A 1 50  ? -18.335 -28.850 51.003  1.00 36.83 ? 50  ASN A ND2 1 
ATOM   301  N N   . ILE A 1 51  ? -18.455 -30.307 45.505  1.00 33.99 ? 51  ILE A N   1 
ATOM   302  C CA  . ILE A 1 51  ? -17.768 -30.258 44.219  1.00 34.80 ? 51  ILE A CA  1 
ATOM   303  C C   . ILE A 1 51  ? -18.658 -29.670 43.148  1.00 35.52 ? 51  ILE A C   1 
ATOM   304  O O   . ILE A 1 51  ? -19.769 -30.160 42.917  1.00 35.96 ? 51  ILE A O   1 
ATOM   305  C CB  . ILE A 1 51  ? -17.306 -31.655 43.745  1.00 34.49 ? 51  ILE A CB  1 
ATOM   306  C CG1 . ILE A 1 51  ? -16.307 -32.254 44.754  1.00 30.90 ? 51  ILE A CG1 1 
ATOM   307  C CG2 . ILE A 1 51  ? -16.665 -31.557 42.368  0.00 33.72 ? 51  ILE A CG2 1 
ATOM   308  C CD1 . ILE A 1 51  ? -16.010 -33.718 44.496  1.00 31.05 ? 51  ILE A CD1 1 
ATOM   309  N N   . GLY A 1 52  ? -18.170 -28.619 42.495  1.00 35.03 ? 52  GLY A N   1 
ATOM   310  C CA  . GLY A 1 52  ? -18.938 -27.985 41.448  1.00 34.69 ? 52  GLY A CA  1 
ATOM   311  C C   . GLY A 1 52  ? -18.229 -27.929 40.103  1.00 35.42 ? 52  GLY A C   1 
ATOM   312  O O   . GLY A 1 52  ? -16.983 -27.959 40.011  1.00 36.30 ? 52  GLY A O   1 
ATOM   313  N N   . VAL A 1 53  ? -19.045 -27.837 39.057  1.00 33.89 ? 53  VAL A N   1 
ATOM   314  C CA  . VAL A 1 53  ? -18.584 -27.760 37.682  1.00 32.22 ? 53  VAL A CA  1 
ATOM   315  C C   . VAL A 1 53  ? -19.130 -26.442 37.152  1.00 31.46 ? 53  VAL A C   1 
ATOM   316  O O   . VAL A 1 53  ? -20.345 -26.203 37.146  1.00 26.68 ? 53  VAL A O   1 
ATOM   317  C CB  . VAL A 1 53  ? -19.096 -28.978 36.887  1.00 33.03 ? 53  VAL A CB  1 
ATOM   318  C CG1 . VAL A 1 53  ? -19.424 -28.604 35.462  1.00 35.30 ? 53  VAL A CG1 1 
ATOM   319  C CG2 . VAL A 1 53  ? -18.040 -30.068 36.920  1.00 30.33 ? 53  VAL A CG2 1 
ATOM   320  N N   . GLU A 1 54  ? -18.218 -25.581 36.706  1.00 33.08 ? 54  GLU A N   1 
ATOM   321  C CA  . GLU A 1 54  ? -18.582 -24.253 36.250  1.00 33.23 ? 54  GLU A CA  1 
ATOM   322  C C   . GLU A 1 54  ? -17.965 -23.768 34.937  1.00 33.43 ? 54  GLU A C   1 
ATOM   323  O O   . GLU A 1 54  ? -16.789 -23.996 34.655  1.00 35.71 ? 54  GLU A O   1 
ATOM   324  C CB  . GLU A 1 54  ? -18.226 -23.273 37.349  1.00 33.34 ? 54  GLU A CB  1 
ATOM   325  C CG  . GLU A 1 54  ? -18.746 -21.866 37.128  1.00 37.29 ? 54  GLU A CG  1 
ATOM   326  C CD  . GLU A 1 54  ? -18.305 -20.907 38.225  1.00 37.08 ? 54  GLU A CD  1 
ATOM   327  O OE1 . GLU A 1 54  ? -17.275 -20.233 38.042  1.00 36.12 ? 54  GLU A OE1 1 
ATOM   328  O OE2 . GLU A 1 54  ? -18.986 -20.835 39.270  1.00 38.03 ? 54  GLU A OE2 1 
ATOM   329  N N   . LEU A 1 55  ? -18.783 -23.082 34.143  1.00 33.23 ? 55  LEU A N   1 
ATOM   330  C CA  . LEU A 1 55  ? -18.358 -22.502 32.879  1.00 31.75 ? 55  LEU A CA  1 
ATOM   331  C C   . LEU A 1 55  ? -18.536 -20.996 32.988  1.00 30.71 ? 55  LEU A C   1 
ATOM   332  O O   . LEU A 1 55  ? -19.601 -20.536 33.382  1.00 30.98 ? 55  LEU A O   1 
ATOM   333  C CB  . LEU A 1 55  ? -19.220 -23.042 31.728  1.00 32.51 ? 55  LEU A CB  1 
ATOM   334  C CG  . LEU A 1 55  ? -18.911 -22.591 30.288  1.00 31.68 ? 55  LEU A CG  1 
ATOM   335  C CD1 . LEU A 1 55  ? -19.408 -21.178 30.091  1.00 34.76 ? 55  LEU A CD1 1 
ATOM   336  C CD2 . LEU A 1 55  ? -17.397 -22.681 30.016  1.00 28.48 ? 55  LEU A CD2 1 
ATOM   337  N N   . LEU A 1 56  ? -17.499 -20.230 32.672  1.00 30.15 ? 56  LEU A N   1 
ATOM   338  C CA  . LEU A 1 56  ? -17.608 -18.765 32.703  1.00 29.04 ? 56  LEU A CA  1 
ATOM   339  C C   . LEU A 1 56  ? -17.766 -18.251 31.269  1.00 26.45 ? 56  LEU A C   1 
ATOM   340  O O   . LEU A 1 56  ? -17.013 -18.625 30.383  1.00 24.78 ? 56  LEU A O   1 
ATOM   341  C CB  . LEU A 1 56  ? -16.360 -18.108 33.322  1.00 29.90 ? 56  LEU A CB  1 
ATOM   342  C CG  . LEU A 1 56  ? -16.210 -16.630 32.917  1.00 31.15 ? 56  LEU A CG  1 
ATOM   343  C CD1 . LEU A 1 56  ? -17.392 -15.848 33.449  1.00 31.94 ? 56  LEU A CD1 1 
ATOM   344  C CD2 . LEU A 1 56  ? -14.918 -16.044 33.423  1.00 32.33 ? 56  LEU A CD2 1 
ATOM   345  N N   . ALA A 1 57  ? -18.752 -17.393 31.052  1.00 26.89 ? 57  ALA A N   1 
ATOM   346  C CA  . ALA A 1 57  ? -18.968 -16.839 29.723  1.00 27.94 ? 57  ALA A CA  1 
ATOM   347  C C   . ALA A 1 57  ? -19.044 -15.331 29.801  1.00 29.18 ? 57  ALA A C   1 
ATOM   348  O O   . ALA A 1 57  ? -19.462 -14.770 30.819  1.00 30.55 ? 57  ALA A O   1 
ATOM   349  C CB  . ALA A 1 57  ? -20.232 -17.399 29.097  1.00 21.69 ? 57  ALA A CB  1 
ATOM   350  N N   . ALA A 1 58  ? -18.629 -14.668 28.728  1.00 29.94 ? 58  ALA A N   1 
ATOM   351  C CA  . ALA A 1 58  ? -18.671 -13.223 28.700  1.00 30.18 ? 58  ALA A CA  1 
ATOM   352  C C   . ALA A 1 58  ? -18.911 -12.654 27.309  1.00 30.63 ? 58  ALA A C   1 
ATOM   353  O O   . ALA A 1 58  ? -18.676 -13.312 26.295  1.00 30.12 ? 58  ALA A O   1 
ATOM   354  C CB  . ALA A 1 58  ? -17.371 -12.681 29.261  1.00 31.28 ? 58  ALA A CB  1 
ATOM   355  N N   . THR A 1 59  ? -19.397 -11.422 27.275  1.00 31.51 ? 59  THR A N   1 
ATOM   356  C CA  . THR A 1 59  ? -19.612 -10.710 26.025  1.00 31.42 ? 59  THR A CA  1 
ATOM   357  C C   . THR A 1 59  ? -18.159 -10.421 25.587  1.00 29.72 ? 59  THR A C   1 
ATOM   358  O O   . THR A 1 59  ? -17.248 -10.525 26.410  1.00 27.12 ? 59  THR A O   1 
ATOM   359  C CB  . THR A 1 59  ? -20.411 -9.402  26.280  1.00 30.67 ? 59  THR A CB  1 
ATOM   360  O OG1 . THR A 1 59  ? -19.868 -8.730  27.420  0.00 31.05 ? 59  THR A OG1 1 
ATOM   361  C CG2 . THR A 1 59  ? -21.880 -9.714  26.522  0.00 31.05 ? 59  THR A CG2 1 
ATOM   362  N N   . PRO A 1 60  ? -17.919 -10.062 24.310  1.00 30.44 ? 60  PRO A N   1 
ATOM   363  C CA  . PRO A 1 60  ? -16.494 -9.828  24.010  1.00 31.36 ? 60  PRO A CA  1 
ATOM   364  C C   . PRO A 1 60  ? -15.800 -8.638  24.666  1.00 32.73 ? 60  PRO A C   1 
ATOM   365  O O   . PRO A 1 60  ? -16.353 -7.533  24.728  1.00 35.60 ? 60  PRO A O   1 
ATOM   366  C CB  . PRO A 1 60  ? -16.451 -9.768  22.473  1.00 30.90 ? 60  PRO A CB  1 
ATOM   367  C CG  . PRO A 1 60  ? -17.848 -9.465  22.059  1.00 29.67 ? 60  PRO A CG  1 
ATOM   368  C CD  . PRO A 1 60  ? -18.728 -10.160 23.083  1.00 27.88 ? 60  PRO A CD  1 
ATOM   369  N N   . PHE A 1 61  ? -14.588 -8.864  25.166  1.00 32.89 ? 61  PHE A N   1 
ATOM   370  C CA  . PHE A 1 61  ? -13.812 -7.787  25.792  1.00 33.16 ? 61  PHE A CA  1 
ATOM   371  C C   . PHE A 1 61  ? -13.086 -6.955  24.730  1.00 33.93 ? 61  PHE A C   1 
ATOM   372  O O   . PHE A 1 61  ? -12.767 -7.457  23.658  1.00 34.37 ? 61  PHE A O   1 
ATOM   373  C CB  . PHE A 1 61  ? -12.768 -8.329  26.785  1.00 30.10 ? 61  PHE A CB  1 
ATOM   374  C CG  . PHE A 1 61  ? -13.354 -9.026  27.973  1.00 28.57 ? 61  PHE A CG  1 
ATOM   375  C CD1 . PHE A 1 61  ? -13.747 -10.359 27.893  1.00 29.33 ? 61  PHE A CD1 1 
ATOM   376  C CD2 . PHE A 1 61  ? -13.525 -8.355  29.181  1.00 26.14 ? 61  PHE A CD2 1 
ATOM   377  C CE1 . PHE A 1 61  ? -14.302 -11.013 29.010  1.00 26.94 ? 61  PHE A CE1 1 
ATOM   378  C CE2 . PHE A 1 61  ? -14.078 -9.001  30.292  1.00 24.51 ? 61  PHE A CE2 1 
ATOM   379  C CZ  . PHE A 1 61  ? -14.463 -10.328 30.201  1.00 25.69 ? 61  PHE A CZ  1 
ATOM   380  N N   . ARG A 1 62  ? -12.832 -5.687  25.045  1.00 35.79 ? 62  ARG A N   1 
ATOM   381  C CA  . ARG A 1 62  ? -12.134 -4.765  24.147  1.00 37.76 ? 62  ARG A CA  1 
ATOM   382  C C   . ARG A 1 62  ? -10.985 -4.043  24.901  1.00 37.72 ? 62  ARG A C   1 
ATOM   383  O O   . ARG A 1 62  ? -11.208 -3.369  25.908  1.00 35.04 ? 62  ARG A O   1 
ATOM   384  C CB  . ARG A 1 62  ? -13.141 -3.758  23.587  1.00 39.31 ? 62  ARG A CB  1 
ATOM   385  C CG  . ARG A 1 62  ? -12.547 -2.550  22.885  1.00 44.83 ? 62  ARG A CG  1 
ATOM   386  C CD  . ARG A 1 62  ? -13.642 -1.550  22.517  1.00 49.67 ? 62  ARG A CD  1 
ATOM   387  N NE  . ARG A 1 62  ? -13.245 -0.163  22.743  1.00 58.35 ? 62  ARG A NE  1 
ATOM   388  C CZ  . ARG A 1 62  ? -12.696 0.628   21.828  1.00 62.75 ? 62  ARG A CZ  1 
ATOM   389  N NH1 . ARG A 1 62  ? -12.471 0.188   20.599  1.00 64.29 ? 62  ARG A NH1 1 
ATOM   390  N NH2 . ARG A 1 62  ? -12.362 1.868   22.142  1.00 63.60 ? 62  ARG A NH2 1 
ATOM   391  N N   . HIS A 1 63  ? -9.759  -4.203  24.414  1.00 37.98 ? 63  HIS A N   1 
ATOM   392  C CA  . HIS A 1 63  ? -8.590  -3.575  25.036  1.00 39.28 ? 63  HIS A CA  1 
ATOM   393  C C   . HIS A 1 63  ? -7.834  -2.659  24.059  1.00 40.03 ? 63  HIS A C   1 
ATOM   394  O O   . HIS A 1 63  ? -7.863  -2.870  22.838  1.00 40.03 ? 63  HIS A O   1 
ATOM   395  C CB  . HIS A 1 63  ? -7.608  -4.642  25.538  1.00 40.22 ? 63  HIS A CB  1 
ATOM   396  C CG  . HIS A 1 63  ? -8.218  -5.649  26.461  1.00 41.53 ? 63  HIS A CG  1 
ATOM   397  N ND1 . HIS A 1 63  ? -8.375  -5.428  27.813  1.00 41.98 ? 63  HIS A ND1 1 
ATOM   398  C CD2 . HIS A 1 63  ? -8.747  -6.871  26.217  1.00 41.61 ? 63  HIS A CD2 1 
ATOM   399  C CE1 . HIS A 1 63  ? -8.977  -6.468  28.360  1.00 40.40 ? 63  HIS A CE1 1 
ATOM   400  N NE2 . HIS A 1 63  ? -9.215  -7.356  27.413  1.00 41.74 ? 63  HIS A NE2 1 
ATOM   401  N N   . LYS A 1 64  ? -7.170  -1.637  24.596  1.00 39.89 ? 64  LYS A N   1 
ATOM   402  C CA  . LYS A 1 64  ? -6.369  -0.737  23.765  1.00 41.53 ? 64  LYS A CA  1 
ATOM   403  C C   . LYS A 1 64  ? -4.916  -1.031  24.082  1.00 42.53 ? 64  LYS A C   1 
ATOM   404  O O   . LYS A 1 64  ? -4.557  -1.284  25.225  1.00 41.19 ? 64  LYS A O   1 
ATOM   405  C CB  . LYS A 1 64  ? -6.642  0.730   24.082  1.00 43.52 ? 64  LYS A CB  1 
ATOM   406  C CG  . LYS A 1 64  ? -8.098  1.125   24.070  1.00 43.06 ? 64  LYS A CG  1 
ATOM   407  C CD  . LYS A 1 64  ? -8.250  2.615   24.361  1.00 46.08 ? 64  LYS A CD  1 
ATOM   408  C CE  . LYS A 1 64  ? -7.517  3.006   25.629  1.00 46.76 ? 64  LYS A CE  1 
ATOM   409  N NZ  . LYS A 1 64  ? -7.585  4.470   25.918  1.00 46.03 ? 64  LYS A NZ  1 
ATOM   410  N N   . ILE A 1 65  ? -4.082  -1.035  23.059  1.00 45.23 ? 65  ILE A N   1 
ATOM   411  C CA  . ILE A 1 65  ? -2.659  -1.291  23.245  1.00 48.02 ? 65  ILE A CA  1 
ATOM   412  C C   . ILE A 1 65  ? -1.903  -0.014  22.912  1.00 50.57 ? 65  ILE A C   1 
ATOM   413  O O   . ILE A 1 65  ? -2.404  0.840   22.178  1.00 51.03 ? 65  ILE A O   1 
ATOM   414  C CB  . ILE A 1 65  ? -2.155  -2.447  22.336  1.00 47.11 ? 65  ILE A CB  1 
ATOM   415  C CG1 . ILE A 1 65  ? -2.996  -3.703  22.593  1.00 45.01 ? 65  ILE A CG1 1 
ATOM   416  C CG2 . ILE A 1 65  ? -0.684  -2.720  22.603  0.00 46.77 ? 65  ILE A CG2 1 
ATOM   417  C CD1 . ILE A 1 65  ? -2.550  -4.912  21.827  1.00 47.23 ? 65  ILE A CD1 1 
ATOM   418  N N   . GLY A 1 66  ? -0.713  0.139   23.477  1.00 53.78 ? 66  GLY A N   1 
ATOM   419  C CA  . GLY A 1 66  ? 0.047   1.335   23.186  1.00 58.60 ? 66  GLY A CA  1 
ATOM   420  C C   . GLY A 1 66  ? 1.292   1.507   24.022  1.00 60.73 ? 66  GLY A C   1 
ATOM   421  O O   . GLY A 1 66  ? 1.645   0.631   24.814  1.00 62.37 ? 66  GLY A O   1 
ATOM   422  N N   . THR A 1 67  ? 1.947   2.652   23.835  1.00 62.52 ? 67  THR A N   1 
ATOM   423  C CA  . THR A 1 67  ? 3.172   3.001   24.542  1.00 64.24 ? 67  THR A CA  1 
ATOM   424  C C   . THR A 1 67  ? 3.071   4.450   25.044  1.00 66.82 ? 67  THR A C   1 
ATOM   425  O O   . THR A 1 67  ? 2.115   5.158   24.713  1.00 66.51 ? 67  THR A O   1 
ATOM   426  C CB  . THR A 1 67  ? 4.399   2.838   23.613  1.00 63.27 ? 67  THR A CB  1 
ATOM   427  O OG1 . THR A 1 67  ? 4.281   3.726   22.492  1.00 61.12 ? 67  THR A OG1 1 
ATOM   428  C CG2 . THR A 1 67  ? 4.483   1.414   23.091  0.00 63.09 ? 67  THR A CG2 1 
ATOM   429  N N   . ARG A 1 68  ? 4.062   4.881   25.827  1.00 69.64 ? 68  ARG A N   1 
ATOM   430  C CA  . ARG A 1 68  ? 4.078   6.224   26.420  1.00 72.13 ? 68  ARG A CA  1 
ATOM   431  C C   . ARG A 1 68  ? 3.951   7.388   25.445  1.00 72.56 ? 68  ARG A C   1 
ATOM   432  O O   . ARG A 1 68  ? 3.006   8.182   25.533  1.00 73.25 ? 68  ARG A O   1 
ATOM   433  C CB  . ARG A 1 68  ? 5.345   6.412   27.259  1.00 74.77 ? 68  ARG A CB  1 
ATOM   434  C CG  . ARG A 1 68  ? 5.305   7.628   28.186  1.00 79.20 ? 68  ARG A CG  1 
ATOM   435  C CD  . ARG A 1 68  ? 6.493   7.657   29.141  1.00 82.46 ? 68  ARG A CD  1 
ATOM   436  N NE  . ARG A 1 68  ? 6.682   6.376   29.820  1.00 85.84 ? 68  ARG A NE  1 
ATOM   437  C CZ  . ARG A 1 68  ? 7.454   6.187   30.889  1.00 87.34 ? 68  ARG A CZ  1 
ATOM   438  N NH1 . ARG A 1 68  ? 8.124   7.202   31.429  1.00 87.45 ? 68  ARG A NH1 1 
ATOM   439  N NH2 . ARG A 1 68  ? 7.558   4.973   31.420  1.00 89.14 ? 68  ARG A NH2 1 
ATOM   440  N N   . ALA A 1 69  ? 4.902   7.504   24.525  1.00 71.94 ? 69  ALA A N   1 
ATOM   441  C CA  . ALA A 1 69  ? 4.878   8.585   23.542  1.00 70.85 ? 69  ALA A CA  1 
ATOM   442  C C   . ALA A 1 69  ? 3.543   8.631   22.800  1.00 70.59 ? 69  ALA A C   1 
ATOM   443  O O   . ALA A 1 69  ? 2.631   9.381   23.164  1.00 71.45 ? 69  ALA A O   1 
ATOM   444  C CB  . ALA A 1 69  ? 6.014   8.399   22.542  1.00 70.61 ? 69  ALA A CB  1 
ATOM   445  N N   . THR A 1 70  ? 3.458   7.804   21.759  1.00 69.06 ? 70  THR A N   1 
ATOM   446  C CA  . THR A 1 70  ? 2.287   7.677   20.891  1.00 67.26 ? 70  THR A CA  1 
ATOM   447  C C   . THR A 1 70  ? 0.914   7.500   21.546  1.00 66.93 ? 70  THR A C   1 
ATOM   448  O O   . THR A 1 70  ? -0.065  8.141   21.151  1.00 67.60 ? 70  THR A O   1 
ATOM   449  C CB  . THR A 1 70  ? 2.468   6.500   19.925  1.00 66.65 ? 70  THR A CB  1 
ATOM   450  O OG1 . THR A 1 70  ? 1.184   6.053   19.485  1.00 65.39 ? 70  THR A OG1 1 
ATOM   451  C CG2 . THR A 1 70  ? 3.176   5.354   20.611  1.00 66.61 ? 70  THR A CG2 1 
ATOM   452  N N   . GLY A 1 71  ? 0.841   6.621   22.536  1.00 65.45 ? 71  GLY A N   1 
ATOM   453  C CA  . GLY A 1 71  ? -0.433  6.365   23.179  1.00 62.50 ? 71  GLY A CA  1 
ATOM   454  C C   . GLY A 1 71  ? -1.047  5.158   22.497  1.00 60.83 ? 71  GLY A C   1 
ATOM   455  O O   . GLY A 1 71  ? -0.329  4.251   22.079  1.00 59.61 ? 71  GLY A O   1 
ATOM   456  N N   . ASP A 1 72  ? -2.370  5.141   22.367  1.00 60.01 ? 72  ASP A N   1 
ATOM   457  C CA  . ASP A 1 72  ? -3.041  4.018   21.732  1.00 57.34 ? 72  ASP A CA  1 
ATOM   458  C C   . ASP A 1 72  ? -2.628  3.860   20.261  1.00 55.28 ? 72  ASP A C   1 
ATOM   459  O O   . ASP A 1 72  ? -2.418  4.848   19.551  1.00 54.49 ? 72  ASP A O   1 
ATOM   460  C CB  . ASP A 1 72  ? -4.559  4.183   21.854  1.00 57.60 ? 72  ASP A CB  1 
ATOM   461  C CG  . ASP A 1 72  ? -5.031  4.177   23.302  1.00 58.76 ? 72  ASP A CG  1 
ATOM   462  O OD1 . ASP A 1 72  ? -4.271  3.715   24.180  1.00 58.65 ? 72  ASP A OD1 1 
ATOM   463  O OD2 . ASP A 1 72  ? -6.170  4.624   23.564  1.00 59.45 ? 72  ASP A OD2 1 
ATOM   464  N N   . ILE A 1 73  ? -2.490  2.609   19.822  1.00 51.32 ? 73  ILE A N   1 
ATOM   465  C CA  . ILE A 1 73  ? -2.127  2.327   18.446  1.00 48.54 ? 73  ILE A CA  1 
ATOM   466  C C   . ILE A 1 73  ? -2.944  1.194   17.871  1.00 46.12 ? 73  ILE A C   1 
ATOM   467  O O   . ILE A 1 73  ? -2.814  0.882   16.689  1.00 46.43 ? 73  ILE A O   1 
ATOM   468  C CB  . ILE A 1 73  ? -0.627  1.975   18.298  1.00 49.50 ? 73  ILE A CB  1 
ATOM   469  C CG1 . ILE A 1 73  ? -0.276  0.713   19.102  1.00 49.18 ? 73  ILE A CG1 1 
ATOM   470  C CG2 . ILE A 1 73  ? 0.221   3.159   18.742  1.00 50.15 ? 73  ILE A CG2 1 
ATOM   471  C CD1 . ILE A 1 73  ? -0.642  -0.595  18.426  0.00 49.51 ? 73  ILE A CD1 1 
ATOM   472  N N   . ALA A 1 74  ? -3.787  0.578   18.701  1.00 44.28 ? 74  ALA A N   1 
ATOM   473  C CA  . ALA A 1 74  ? -4.618  -0.544  18.245  1.00 41.53 ? 74  ALA A CA  1 
ATOM   474  C C   . ALA A 1 74  ? -5.594  -0.988  19.304  1.00 39.02 ? 74  ALA A C   1 
ATOM   475  O O   . ALA A 1 74  ? -5.425  -0.694  20.477  1.00 36.83 ? 74  ALA A O   1 
ATOM   476  C CB  . ALA A 1 74  ? -3.746  -1.731  17.860  1.00 39.59 ? 74  ALA A CB  1 
ATOM   477  N N   . THR A 1 75  ? -6.626  -1.704  18.869  1.00 38.01 ? 75  THR A N   1 
ATOM   478  C CA  . THR A 1 75  ? -7.629  -2.225  19.775  1.00 34.88 ? 75  THR A CA  1 
ATOM   479  C C   . THR A 1 75  ? -7.821  -3.715  19.493  1.00 32.90 ? 75  THR A C   1 
ATOM   480  O O   . THR A 1 75  ? -7.768  -4.158  18.343  1.00 31.82 ? 75  THR A O   1 
ATOM   481  C CB  . THR A 1 75  ? -8.955  -1.482  19.630  1.00 33.94 ? 75  THR A CB  1 
ATOM   482  O OG1 . THR A 1 75  ? -9.988  -2.419  19.294  1.00 32.53 ? 75  THR A OG1 1 
ATOM   483  C CG2 . THR A 1 75  ? -8.846  -0.401  18.559  1.00 31.63 ? 75  THR A CG2 1 
ATOM   484  N N   . VAL A 1 76  ? -8.030  -4.471  20.565  1.00 31.16 ? 76  VAL A N   1 
ATOM   485  C CA  . VAL A 1 76  ? -8.196  -5.916  20.487  1.00 29.78 ? 76  VAL A CA  1 
ATOM   486  C C   . VAL A 1 76  ? -9.391  -6.412  21.303  1.00 28.07 ? 76  VAL A C   1 
ATOM   487  O O   . VAL A 1 76  ? -9.712  -5.874  22.368  1.00 26.88 ? 76  VAL A O   1 
ATOM   488  C CB  . VAL A 1 76  ? -6.908  -6.644  21.007  1.00 30.60 ? 76  VAL A CB  1 
ATOM   489  C CG1 . VAL A 1 76  ? -7.164  -8.134  21.151  0.00 30.72 ? 76  VAL A CG1 1 
ATOM   490  C CG2 . VAL A 1 76  ? -5.741  -6.401  20.036  1.00 32.53 ? 76  VAL A CG2 1 
ATOM   491  N N   . HIS A 1 77  ? -10.035 -7.455  20.792  1.00 25.65 ? 77  HIS A N   1 
ATOM   492  C CA  . HIS A 1 77  ? -11.173 -8.066  21.467  1.00 24.97 ? 77  HIS A CA  1 
ATOM   493  C C   . HIS A 1 77  ? -10.901 -9.557  21.610  1.00 27.67 ? 77  HIS A C   1 
ATOM   494  O O   . HIS A 1 77  ? -10.103 -10.130 20.834  1.00 27.73 ? 77  HIS A O   1 
ATOM   495  C CB  . HIS A 1 77  ? -12.448 -7.903  20.644  1.00 23.93 ? 77  HIS A CB  1 
ATOM   496  C CG  . HIS A 1 77  ? -12.763 -6.493  20.268  1.00 22.70 ? 77  HIS A CG  1 
ATOM   497  N ND1 . HIS A 1 77  ? -13.589 -5.692  21.019  1.00 23.07 ? 77  HIS A ND1 1 
ATOM   498  C CD2 . HIS A 1 77  ? -12.479 -5.787  19.148  1.00 20.80 ? 77  HIS A CD2 1 
ATOM   499  C CE1 . HIS A 1 77  ? -13.818 -4.562  20.371  1.00 22.97 ? 77  HIS A CE1 1 
ATOM   500  N NE2 . HIS A 1 77  ? -13.154 -4.597  19.232  1.00 21.52 ? 77  HIS A NE2 1 
ATOM   501  N N   . HIS A 1 78  ? -11.558 -10.187 22.589  1.00 27.57 ? 78  HIS A N   1 
ATOM   502  C CA  . HIS A 1 78  ? -11.414 -11.643 22.787  1.00 28.68 ? 78  HIS A CA  1 
ATOM   503  C C   . HIS A 1 78  ? -12.536 -12.212 23.634  1.00 26.83 ? 78  HIS A C   1 
ATOM   504  O O   . HIS A 1 78  ? -13.239 -11.487 24.339  1.00 28.09 ? 78  HIS A O   1 
ATOM   505  C CB  . HIS A 1 78  ? -10.080 -11.991 23.468  1.00 26.85 ? 78  HIS A CB  1 
ATOM   506  C CG  . HIS A 1 78  ? -9.985  -11.498 24.878  1.00 26.81 ? 78  HIS A CG  1 
ATOM   507  N ND1 . HIS A 1 78  ? -9.418  -10.283 25.211  1.00 26.40 ? 78  HIS A ND1 1 
ATOM   508  C CD2 . HIS A 1 78  ? -10.438 -12.030 26.042  1.00 27.06 ? 78  HIS A CD2 1 
ATOM   509  C CE1 . HIS A 1 78  ? -9.525  -10.089 26.514  1.00 23.30 ? 78  HIS A CE1 1 
ATOM   510  N NE2 . HIS A 1 78  ? -10.141 -11.131 27.043  1.00 25.46 ? 78  HIS A NE2 1 
ATOM   511  N N   . LEU A 1 79  ? -12.706 -13.523 23.538  1.00 26.09 ? 79  LEU A N   1 
ATOM   512  C CA  . LEU A 1 79  ? -13.682 -14.249 24.351  1.00 24.98 ? 79  LEU A CA  1 
ATOM   513  C C   . LEU A 1 79  ? -12.788 -15.186 25.155  1.00 23.97 ? 79  LEU A C   1 
ATOM   514  O O   . LEU A 1 79  ? -11.937 -15.884 24.593  1.00 22.10 ? 79  LEU A O   1 
ATOM   515  C CB  . LEU A 1 79  ? -14.662 -15.033 23.476  1.00 23.69 ? 79  LEU A CB  1 
ATOM   516  C CG  . LEU A 1 79  ? -15.752 -14.188 22.780  1.00 25.45 ? 79  LEU A CG  1 
ATOM   517  C CD1 . LEU A 1 79  ? -16.423 -15.040 21.745  1.00 24.83 ? 79  LEU A CD1 1 
ATOM   518  C CD2 . LEU A 1 79  ? -16.781 -13.624 23.815  1.00 22.45 ? 79  LEU A CD2 1 
ATOM   519  N N   . PRO A 1 80  ? -12.918 -15.160 26.489  1.00 24.04 ? 80  PRO A N   1 
ATOM   520  C CA  . PRO A 1 80  ? -12.104 -16.019 27.344  1.00 24.01 ? 80  PRO A CA  1 
ATOM   521  C C   . PRO A 1 80  ? -12.893 -17.141 28.033  1.00 25.05 ? 80  PRO A C   1 
ATOM   522  O O   . PRO A 1 80  ? -12.708 -17.383 29.235  1.00 26.81 ? 80  PRO A O   1 
ATOM   523  C CB  . PRO A 1 80  ? -11.540 -15.027 28.343  1.00 23.58 ? 80  PRO A CB  1 
ATOM   524  C CG  . PRO A 1 80  ? -12.758 -14.194 28.636  1.00 24.27 ? 80  PRO A CG  1 
ATOM   525  C CD  . PRO A 1 80  ? -13.437 -14.014 27.264  1.00 24.28 ? 80  PRO A CD  1 
ATOM   526  N N   . PRO A 1 81  ? -13.764 -17.852 27.292  1.00 25.73 ? 81  PRO A N   1 
ATOM   527  C CA  . PRO A 1 81  ? -14.531 -18.934 27.934  1.00 26.82 ? 81  PRO A CA  1 
ATOM   528  C C   . PRO A 1 81  ? -13.658 -19.815 28.820  1.00 26.86 ? 81  PRO A C   1 
ATOM   529  O O   . PRO A 1 81  ? -12.557 -20.199 28.425  1.00 25.00 ? 81  PRO A O   1 
ATOM   530  C CB  . PRO A 1 81  ? -15.131 -19.701 26.751  1.00 25.80 ? 81  PRO A CB  1 
ATOM   531  C CG  . PRO A 1 81  ? -14.190 -19.402 25.629  1.00 26.15 ? 81  PRO A CG  1 
ATOM   532  C CD  . PRO A 1 81  ? -13.872 -17.941 25.828  1.00 24.90 ? 81  PRO A CD  1 
ATOM   533  N N   . THR A 1 82  ? -14.139 -20.111 30.023  1.00 28.01 ? 82  THR A N   1 
ATOM   534  C CA  . THR A 1 82  ? -13.363 -20.920 30.951  1.00 31.11 ? 82  THR A CA  1 
ATOM   535  C C   . THR A 1 82  ? -14.176 -22.020 31.591  1.00 31.72 ? 82  THR A C   1 
ATOM   536  O O   . THR A 1 82  ? -15.340 -21.809 31.932  1.00 32.33 ? 82  THR A O   1 
ATOM   537  C CB  . THR A 1 82  ? -12.714 -20.041 32.056  1.00 30.18 ? 82  THR A CB  1 
ATOM   538  O OG1 . THR A 1 82  ? -11.931 -19.012 31.433  1.00 30.43 ? 82  THR A OG1 1 
ATOM   539  C CG2 . THR A 1 82  ? -11.818 -20.878 32.951  0.00 30.57 ? 82  THR A CG2 1 
ATOM   540  N N   . LEU A 1 83  ? -13.551 -23.189 31.743  1.00 31.49 ? 83  LEU A N   1 
ATOM   541  C CA  . LEU A 1 83  ? -14.216 -24.355 32.310  1.00 33.41 ? 83  LEU A CA  1 
ATOM   542  C C   . LEU A 1 83  ? -13.538 -24.702 33.620  1.00 34.24 ? 83  LEU A C   1 
ATOM   543  O O   . LEU A 1 83  ? -12.314 -24.858 33.668  1.00 34.49 ? 83  LEU A O   1 
ATOM   544  C CB  . LEU A 1 83  ? -14.115 -25.518 31.328  1.00 33.87 ? 83  LEU A CB  1 
ATOM   545  C CG  . LEU A 1 83  ? -15.186 -26.599 31.393  1.00 35.44 ? 83  LEU A CG  1 
ATOM   546  C CD1 . LEU A 1 83  ? -14.629 -27.880 30.722  1.00 36.92 ? 83  LEU A CD1 1 
ATOM   547  C CD2 . LEU A 1 83  ? -15.557 -26.877 32.851  1.00 34.98 ? 83  LEU A CD2 1 
ATOM   548  N N   . MET A 1 84  ? -14.324 -24.844 34.683  1.00 34.84 ? 84  MET A N   1 
ATOM   549  C CA  . MET A 1 84  ? -13.752 -25.108 35.996  1.00 36.50 ? 84  MET A CA  1 
ATOM   550  C C   . MET A 1 84  ? -14.349 -26.230 36.865  1.00 35.68 ? 84  MET A C   1 
ATOM   551  O O   . MET A 1 84  ? -15.538 -26.544 36.800  0.00 36.03 ? 84  MET A O   1 
ATOM   552  C CB  . MET A 1 84  ? -13.796 -23.813 36.811  1.00 38.85 ? 84  MET A CB  1 
ATOM   553  C CG  . MET A 1 84  ? -13.219 -22.592 36.117  1.00 37.73 ? 84  MET A CG  1 
ATOM   554  S SD  . MET A 1 84  ? -11.451 -22.506 36.255  1.00 40.63 ? 84  MET A SD  1 
ATOM   555  C CE  . MET A 1 84  ? -11.265 -21.346 37.608  0.00 39.71 ? 84  MET A CE  1 
ATOM   556  N N   . ALA A 1 85  ? -13.463 -26.811 37.678  1.00 36.06 ? 85  ALA A N   1 
ATOM   557  C CA  . ALA A 1 85  ? -13.789 -27.835 38.663  1.00 35.36 ? 85  ALA A CA  1 
ATOM   558  C C   . ALA A 1 85  ? -13.633 -27.044 39.968  1.00 34.40 ? 85  ALA A C   1 
ATOM   559  O O   . ALA A 1 85  ? -12.614 -26.397 40.190  1.00 32.32 ? 85  ALA A O   1 
ATOM   560  C CB  . ALA A 1 85  ? -12.799 -28.960 38.604  1.00 31.70 ? 85  ALA A CB  1 
ATOM   561  N N   . GLN A 1 86  ? -14.645 -27.073 40.829  1.00 34.56 ? 86  GLN A N   1 
ATOM   562  C CA  . GLN A 1 86  ? -14.585 -26.259 42.045  1.00 33.65 ? 86  GLN A CA  1 
ATOM   563  C C   . GLN A 1 86  ? -14.793 -26.997 43.358  1.00 33.90 ? 86  GLN A C   1 
ATOM   564  O O   . GLN A 1 86  ? -15.224 -28.149 43.384  1.00 34.01 ? 86  GLN A O   1 
ATOM   565  C CB  . GLN A 1 86  ? -15.655 -25.160 41.973  1.00 32.55 ? 86  GLN A CB  1 
ATOM   566  C CG  . GLN A 1 86  ? -15.840 -24.527 40.629  1.00 30.37 ? 86  GLN A CG  1 
ATOM   567  C CD  . GLN A 1 86  ? -17.057 -23.587 40.599  1.00 31.77 ? 86  GLN A CD  1 
ATOM   568  O OE1 . GLN A 1 86  ? -18.181 -24.021 40.799  1.00 27.71 ? 86  GLN A OE1 1 
ATOM   569  N NE2 . GLN A 1 86  ? -16.826 -22.303 40.345  1.00 29.53 ? 86  GLN A NE2 1 
ATOM   570  N N   . TRP A 1 87  ? -14.490 -26.304 44.449  1.00 34.98 ? 87  TRP A N   1 
ATOM   571  C CA  . TRP A 1 87  ? -14.698 -26.844 45.777  1.00 36.29 ? 87  TRP A CA  1 
ATOM   572  C C   . TRP A 1 87  ? -15.266 -25.747 46.685  1.00 35.64 ? 87  TRP A C   1 
ATOM   573  O O   . TRP A 1 87  ? -14.605 -24.743 46.959  1.00 36.70 ? 87  TRP A O   1 
ATOM   574  C CB  . TRP A 1 87  ? -13.415 -27.425 46.368  0.00 38.93 ? 87  TRP A CB  1 
ATOM   575  C CG  . TRP A 1 87  ? -13.683 -27.988 47.718  0.00 42.19 ? 87  TRP A CG  1 
ATOM   576  C CD1 . TRP A 1 87  ? -13.782 -27.286 48.883  1.00 42.55 ? 87  TRP A CD1 1 
ATOM   577  C CD2 . TRP A 1 87  ? -14.046 -29.340 48.033  1.00 44.28 ? 87  TRP A CD2 1 
ATOM   578  N NE1 . TRP A 1 87  ? -14.194 -28.105 49.902  1.00 44.37 ? 87  TRP A NE1 1 
ATOM   579  C CE2 . TRP A 1 87  ? -14.363 -29.373 49.412  1.00 45.15 ? 87  TRP A CE2 1 
ATOM   580  C CE3 . TRP A 1 87  ? -14.143 -30.527 47.286  1.00 45.69 ? 87  TRP A CE3 1 
ATOM   581  C CZ2 . TRP A 1 87  ? -14.772 -30.552 50.065  1.00 45.43 ? 87  TRP A CZ2 1 
ATOM   582  C CZ3 . TRP A 1 87  ? -14.548 -31.696 47.930  1.00 46.77 ? 87  TRP A CZ3 1 
ATOM   583  C CH2 . TRP A 1 87  ? -14.856 -31.700 49.306  1.00 45.93 ? 87  TRP A CH2 1 
ATOM   584  N N   . TYR A 1 88  ? -16.517 -25.946 47.114  1.00 35.06 ? 88  TYR A N   1 
ATOM   585  C CA  . TYR A 1 88  ? -17.234 -25.010 47.982  1.00 34.25 ? 88  TYR A CA  1 
ATOM   586  C C   . TYR A 1 88  ? -17.108 -25.415 49.444  1.00 34.03 ? 88  TYR A C   1 
ATOM   587  O O   . TYR A 1 88  ? -17.439 -26.550 49.814  1.00 29.91 ? 88  TYR A O   1 
ATOM   588  C CB  . TYR A 1 88  ? -18.730 -24.947 47.611  1.00 33.72 ? 88  TYR A CB  1 
ATOM   589  C CG  . TYR A 1 88  ? -19.004 -24.343 46.259  1.00 32.71 ? 88  TYR A CG  1 
ATOM   590  C CD1 . TYR A 1 88  ? -18.848 -25.088 45.093  1.00 33.90 ? 88  TYR A CD1 1 
ATOM   591  C CD2 . TYR A 1 88  ? -19.335 -22.996 46.138  1.00 33.00 ? 88  TYR A CD2 1 
ATOM   592  C CE1 . TYR A 1 88  ? -19.003 -24.498 43.832  1.00 33.91 ? 88  TYR A CE1 1 
ATOM   593  C CE2 . TYR A 1 88  ? -19.496 -22.394 44.886  1.00 32.31 ? 88  TYR A CE2 1 
ATOM   594  C CZ  . TYR A 1 88  ? -19.321 -23.148 43.739  1.00 33.18 ? 88  TYR A CZ  1 
ATOM   595  O OH  . TYR A 1 88  ? -19.410 -22.548 42.500  1.00 30.50 ? 88  TYR A OH  1 
ATOM   596  N N   . PHE A 1 89  ? -16.643 -24.480 50.275  1.00 35.73 ? 89  PHE A N   1 
ATOM   597  C CA  . PHE A 1 89  ? -16.473 -24.770 51.703  1.00 35.68 ? 89  PHE A CA  1 
ATOM   598  C C   . PHE A 1 89  ? -17.787 -24.774 52.476  1.00 37.30 ? 89  PHE A C   1 
ATOM   599  O O   . PHE A 1 89  ? -18.834 -24.402 51.943  1.00 39.15 ? 89  PHE A O   1 
ATOM   600  C CB  . PHE A 1 89  ? -15.470 -23.785 52.310  1.00 33.32 ? 89  PHE A CB  1 
ATOM   601  C CG  . PHE A 1 89  ? -14.100 -23.865 51.676  1.00 32.99 ? 89  PHE A CG  1 
ATOM   602  C CD1 . PHE A 1 89  ? -13.862 -23.291 50.432  0.00 33.71 ? 89  PHE A CD1 1 
ATOM   603  C CD2 . PHE A 1 89  ? -13.068 -24.562 52.303  1.00 33.42 ? 89  PHE A CD2 1 
ATOM   604  C CE1 . PHE A 1 89  ? -12.620 -23.409 49.816  1.00 33.77 ? 89  PHE A CE1 1 
ATOM   605  C CE2 . PHE A 1 89  ? -11.820 -24.689 51.700  1.00 35.15 ? 89  PHE A CE2 1 
ATOM   606  C CZ  . PHE A 1 89  ? -11.592 -24.113 50.453  1.00 35.29 ? 89  PHE A CZ  1 
ATOM   607  N N   . GLY A 1 90  ? -17.728 -25.213 53.731  1.00 37.76 ? 90  GLY A N   1 
ATOM   608  C CA  . GLY A 1 90  ? -18.928 -25.291 54.560  1.00 36.47 ? 90  GLY A CA  1 
ATOM   609  C C   . GLY A 1 90  ? -19.746 -26.464 54.075  1.00 36.50 ? 90  GLY A C   1 
ATOM   610  O O   . GLY A 1 90  ? -19.180 -27.461 53.615  1.00 36.14 ? 90  GLY A O   1 
ATOM   611  N N   . ASP A 1 91  ? -21.065 -26.360 54.154  1.00 36.74 ? 91  ASP A N   1 
ATOM   612  C CA  . ASP A 1 91  ? -21.914 -27.445 53.669  1.00 39.17 ? 91  ASP A CA  1 
ATOM   613  C C   . ASP A 1 91  ? -23.124 -26.914 52.908  1.00 39.93 ? 91  ASP A C   1 
ATOM   614  O O   . ASP A 1 91  ? -23.220 -25.717 52.652  1.00 40.56 ? 91  ASP A O   1 
ATOM   615  C CB  . ASP A 1 91  ? -22.365 -28.333 54.832  1.00 40.41 ? 91  ASP A CB  1 
ATOM   616  C CG  . ASP A 1 91  ? -23.157 -27.569 55.867  1.00 43.79 ? 91  ASP A CG  1 
ATOM   617  O OD1 . ASP A 1 91  ? -22.662 -27.422 57.013  1.00 43.79 ? 91  ASP A OD1 1 
ATOM   618  O OD2 . ASP A 1 91  ? -24.272 -27.109 55.524  1.00 43.14 ? 91  ASP A OD2 1 
ATOM   619  N N   . ALA A 1 92  ? -24.053 -27.807 52.566  1.00 40.23 ? 92  ALA A N   1 
ATOM   620  C CA  . ALA A 1 92  ? -25.247 -27.430 51.813  1.00 41.39 ? 92  ALA A CA  1 
ATOM   621  C C   . ALA A 1 92  ? -26.147 -26.404 52.500  1.00 42.58 ? 92  ALA A C   1 
ATOM   622  O O   . ALA A 1 92  ? -26.937 -25.738 51.837  1.00 44.64 ? 92  ALA A O   1 
ATOM   623  C CB  . ALA A 1 92  ? -26.056 -28.678 51.459  1.00 41.46 ? 92  ALA A CB  1 
ATOM   624  N N   . SER A 1 93  ? -26.025 -26.270 53.814  1.00 42.67 ? 93  SER A N   1 
ATOM   625  C CA  . SER A 1 93  ? -26.855 -25.337 54.558  1.00 42.51 ? 93  SER A CA  1 
ATOM   626  C C   . SER A 1 93  ? -26.139 -24.026 54.887  1.00 42.21 ? 93  SER A C   1 
ATOM   627  O O   . SER A 1 93  ? -26.752 -23.105 55.421  1.00 41.00 ? 93  SER A O   1 
ATOM   628  C CB  . SER A 1 93  ? -27.354 -25.992 55.857  1.00 44.02 ? 93  SER A CB  1 
ATOM   629  O OG  . SER A 1 93  ? -26.315 -26.101 56.839  1.00 45.59 ? 93  SER A OG  1 
ATOM   630  N N   . SER A 1 94  ? -24.846 -23.946 54.581  1.00 43.45 ? 94  SER A N   1 
ATOM   631  C CA  . SER A 1 94  ? -24.073 -22.727 54.841  1.00 44.62 ? 94  SER A CA  1 
ATOM   632  C C   . SER A 1 94  ? -24.626 -21.575 54.001  1.00 45.14 ? 94  SER A C   1 
ATOM   633  O O   . SER A 1 94  ? -24.918 -21.746 52.825  1.00 46.50 ? 94  SER A O   1 
ATOM   634  C CB  . SER A 1 94  ? -22.599 -22.953 54.498  0.00 44.33 ? 94  SER A CB  1 
ATOM   635  O OG  . SER A 1 94  ? -22.052 -24.003 55.275  0.00 44.42 ? 94  SER A OG  1 
ATOM   636  N N   . LYS A 1 95  ? -24.790 -20.405 54.608  1.00 44.83 ? 95  LYS A N   1 
ATOM   637  C CA  . LYS A 1 95  ? -25.310 -19.255 53.887  1.00 44.66 ? 95  LYS A CA  1 
ATOM   638  C C   . LYS A 1 95  ? -24.135 -18.526 53.290  1.00 43.22 ? 95  LYS A C   1 
ATOM   639  O O   . LYS A 1 95  ? -24.268 -17.695 52.397  1.00 44.88 ? 95  LYS A O   1 
ATOM   640  C CB  . LYS A 1 95  ? -26.056 -18.309 54.830  1.00 46.23 ? 95  LYS A CB  1 
ATOM   641  C CG  . LYS A 1 95  ? -27.550 -18.588 54.953  1.00 50.21 ? 95  LYS A CG  1 
ATOM   642  C CD  . LYS A 1 95  ? -28.281 -17.350 55.454  1.00 51.85 ? 95  LYS A CD  1 
ATOM   643  C CE  . LYS A 1 95  ? -29.770 -17.417 55.144  1.00 55.22 ? 95  LYS A CE  1 
ATOM   644  N NZ  . LYS A 1 95  ? -30.420 -18.595 55.777  0.00 53.92 ? 95  LYS A NZ  1 
ATOM   645  N N   . PHE A 1 96  ? -22.965 -18.883 53.777  1.00 41.14 ? 96  PHE A N   1 
ATOM   646  C CA  . PHE A 1 96  ? -21.732 -18.239 53.358  1.00 39.46 ? 96  PHE A CA  1 
ATOM   647  C C   . PHE A 1 96  ? -20.727 -19.291 52.885  1.00 37.87 ? 96  PHE A C   1 
ATOM   648  O O   . PHE A 1 96  ? -20.140 -20.003 53.708  1.00 35.04 ? 96  PHE A O   1 
ATOM   649  C CB  . PHE A 1 96  ? -21.225 -17.454 54.562  1.00 41.23 ? 96  PHE A CB  1 
ATOM   650  C CG  . PHE A 1 96  ? -19.905 -16.837 54.381  1.00 43.68 ? 96  PHE A CG  1 
ATOM   651  C CD1 . PHE A 1 96  ? -18.855 -17.199 55.200  1.00 45.66 ? 96  PHE A CD1 1 
ATOM   652  C CD2 . PHE A 1 96  ? -19.717 -15.816 53.460  1.00 45.86 ? 96  PHE A CD2 1 
ATOM   653  C CE1 . PHE A 1 96  ? -17.632 -16.543 55.114  1.00 46.18 ? 96  PHE A CE1 1 
ATOM   654  C CE2 . PHE A 1 96  ? -18.496 -15.156 53.368  1.00 46.59 ? 96  PHE A CE2 1 
ATOM   655  C CZ  . PHE A 1 96  ? -17.457 -15.517 54.195  1.00 45.72 ? 96  PHE A CZ  1 
ATOM   656  N N   . ARG A 1 97  ? -20.528 -19.384 51.564  1.00 34.39 ? 97  ARG A N   1 
ATOM   657  C CA  . ARG A 1 97  ? -19.627 -20.403 51.041  1.00 32.63 ? 97  ARG A CA  1 
ATOM   658  C C   . ARG A 1 97  ? -18.509 -19.964 50.116  1.00 32.61 ? 97  ARG A C   1 
ATOM   659  O O   . ARG A 1 97  ? -18.710 -19.816 48.918  1.00 31.07 ? 97  ARG A O   1 
ATOM   660  C CB  . ARG A 1 97  ? -20.419 -21.509 50.341  1.00 30.94 ? 97  ARG A CB  1 
ATOM   661  C CG  . ARG A 1 97  ? -21.568 -22.076 51.171  1.00 29.10 ? 97  ARG A CG  1 
ATOM   662  C CD  . ARG A 1 97  ? -22.139 -23.332 50.555  1.00 28.60 ? 97  ARG A CD  1 
ATOM   663  N NE  . ARG A 1 97  ? -21.166 -24.428 50.577  1.00 30.34 ? 97  ARG A NE  1 
ATOM   664  C CZ  . ARG A 1 97  ? -21.431 -25.670 50.176  1.00 31.95 ? 97  ARG A CZ  1 
ATOM   665  N NH1 . ARG A 1 97  ? -22.637 -25.972 49.719  1.00 29.41 ? 97  ARG A NH1 1 
ATOM   666  N NH2 . ARG A 1 97  ? -20.495 -26.609 50.237  1.00 33.56 ? 97  ARG A NH2 1 
ATOM   667  N N   . PRO A 1 98  ? -17.298 -19.744 50.670  1.00 33.47 ? 98  PRO A N   1 
ATOM   668  C CA  . PRO A 1 98  ? -16.200 -19.334 49.792  1.00 32.38 ? 98  PRO A CA  1 
ATOM   669  C C   . PRO A 1 98  ? -15.863 -20.572 48.973  1.00 31.42 ? 98  PRO A C   1 
ATOM   670  O O   . PRO A 1 98  ? -16.306 -21.685 49.322  1.00 31.06 ? 98  PRO A O   1 
ATOM   671  C CB  . PRO A 1 98  ? -15.099 -18.957 50.769  1.00 33.53 ? 98  PRO A CB  1 
ATOM   672  C CG  . PRO A 1 98  ? -15.346 -19.880 51.936  1.00 34.35 ? 98  PRO A CG  1 
ATOM   673  C CD  . PRO A 1 98  ? -16.850 -19.870 52.073  1.00 33.64 ? 98  PRO A CD  1 
ATOM   674  N N   . TYR A 1 99  ? -15.114 -20.401 47.882  1.00 30.47 ? 99  TYR A N   1 
ATOM   675  C CA  . TYR A 1 99  ? -14.775 -21.549 47.068  1.00 31.62 ? 99  TYR A CA  1 
ATOM   676  C C   . TYR A 1 99  ? -13.492 -21.357 46.285  1.00 31.89 ? 99  TYR A C   1 
ATOM   677  O O   . TYR A 1 99  ? -12.984 -20.231 46.180  1.00 30.47 ? 99  TYR A O   1 
ATOM   678  C CB  . TYR A 1 99  ? -15.943 -21.863 46.134  1.00 32.57 ? 99  TYR A CB  1 
ATOM   679  C CG  . TYR A 1 99  ? -16.287 -20.750 45.176  1.00 33.53 ? 99  TYR A CG  1 
ATOM   680  C CD1 . TYR A 1 99  ? -15.680 -20.675 43.913  1.00 33.29 ? 99  TYR A CD1 1 
ATOM   681  C CD2 . TYR A 1 99  ? -17.250 -19.792 45.508  1.00 34.03 ? 99  TYR A CD2 1 
ATOM   682  C CE1 . TYR A 1 99  ? -16.033 -19.688 43.006  1.00 30.99 ? 99  TYR A CE1 1 
ATOM   683  C CE2 . TYR A 1 99  ? -17.604 -18.794 44.610  1.00 33.89 ? 99  TYR A CE2 1 
ATOM   684  C CZ  . TYR A 1 99  ? -16.992 -18.752 43.357  1.00 33.05 ? 99  TYR A CZ  1 
ATOM   685  O OH  . TYR A 1 99  ? -17.342 -17.765 42.479  1.00 32.01 ? 99  TYR A OH  1 
ATOM   686  N N   . VAL A 1 100 ? -12.944 -22.454 45.765  1.00 32.02 ? 100 VAL A N   1 
ATOM   687  C CA  . VAL A 1 100 ? -11.718 -22.385 44.978  1.00 32.95 ? 100 VAL A CA  1 
ATOM   688  C C   . VAL A 1 100 ? -11.911 -23.274 43.766  1.00 33.79 ? 100 VAL A C   1 
ATOM   689  O O   . VAL A 1 100 ? -12.631 -24.282 43.836  1.00 35.96 ? 100 VAL A O   1 
ATOM   690  C CB  . VAL A 1 100 ? -10.474 -22.883 45.776  1.00 32.25 ? 100 VAL A CB  1 
ATOM   691  C CG1 . VAL A 1 100 ? -9.231  -22.843 44.899  0.00 32.20 ? 100 VAL A CG1 1 
ATOM   692  C CG2 . VAL A 1 100 ? -10.285 -22.022 47.009  1.00 31.38 ? 100 VAL A CG2 1 
ATOM   693  N N   . GLY A 1 101 ? -11.269 -22.914 42.659  1.00 32.83 ? 101 GLY A N   1 
ATOM   694  C CA  . GLY A 1 101 ? -11.412 -23.722 41.468  1.00 31.85 ? 101 GLY A CA  1 
ATOM   695  C C   . GLY A 1 101 ? -10.153 -23.689 40.646  1.00 32.12 ? 101 GLY A C   1 
ATOM   696  O O   . GLY A 1 101 ? -9.330  -22.782 40.799  1.00 32.88 ? 101 GLY A O   1 
ATOM   697  N N   . ALA A 1 102 ? -10.006 -24.694 39.789  1.00 30.33 ? 102 ALA A N   1 
ATOM   698  C CA  . ALA A 1 102 ? -8.853  -24.825 38.900  1.00 28.48 ? 102 ALA A CA  1 
ATOM   699  C C   . ALA A 1 102 ? -9.445  -25.315 37.585  1.00 27.83 ? 102 ALA A C   1 
ATOM   700  O O   . ALA A 1 102 ? -10.428 -26.057 37.584  1.00 24.64 ? 102 ALA A O   1 
ATOM   701  C CB  . ALA A 1 102 ? -7.862  -25.845 39.457  0.00 28.90 ? 102 ALA A CB  1 
ATOM   702  N N   . GLY A 1 103 ? -8.883  -24.885 36.464  1.00 27.45 ? 103 GLY A N   1 
ATOM   703  C CA  . GLY A 1 103 ? -9.429  -25.337 35.203  1.00 30.92 ? 103 GLY A CA  1 
ATOM   704  C C   . GLY A 1 103 ? -8.638  -24.958 33.978  1.00 32.96 ? 103 GLY A C   1 
ATOM   705  O O   . GLY A 1 103 ? -7.440  -24.658 34.034  1.00 32.46 ? 103 GLY A O   1 
ATOM   706  N N   . ILE A 1 104 ? -9.332  -24.954 32.850  1.00 33.92 ? 104 ILE A N   1 
ATOM   707  C CA  . ILE A 1 104 ? -8.703  -24.628 31.575  1.00 34.20 ? 104 ILE A CA  1 
ATOM   708  C C   . ILE A 1 104 ? -9.417  -23.470 30.921  1.00 32.66 ? 104 ILE A C   1 
ATOM   709  O O   . ILE A 1 104 ? -10.643 -23.394 30.933  1.00 30.67 ? 104 ILE A O   1 
ATOM   710  C CB  . ILE A 1 104 ? -8.718  -25.874 30.597  1.00 35.56 ? 104 ILE A CB  1 
ATOM   711  C CG1 . ILE A 1 104 ? -8.410  -25.443 29.158  1.00 37.28 ? 104 ILE A CG1 1 
ATOM   712  C CG2 . ILE A 1 104 ? -10.063 -26.577 30.688  0.00 35.66 ? 104 ILE A CG2 1 
ATOM   713  C CD1 . ILE A 1 104 ? -9.599  -24.880 28.375  0.00 36.36 ? 104 ILE A CD1 1 
ATOM   714  N N   . ASN A 1 105 ? -8.635  -22.572 30.341  1.00 31.62 ? 105 ASN A N   1 
ATOM   715  C CA  . ASN A 1 105 ? -9.184  -21.419 29.649  1.00 29.91 ? 105 ASN A CA  1 
ATOM   716  C C   . ASN A 1 105 ? -8.844  -21.430 28.161  1.00 28.51 ? 105 ASN A C   1 
ATOM   717  O O   . ASN A 1 105 ? -7.789  -21.911 27.749  1.00 25.40 ? 105 ASN A O   1 
ATOM   718  C CB  . ASN A 1 105 ? -8.659  -20.118 30.254  1.00 30.28 ? 105 ASN A CB  1 
ATOM   719  C CG  . ASN A 1 105 ? -8.824  -18.929 29.315  1.00 30.67 ? 105 ASN A CG  1 
ATOM   720  O OD1 . ASN A 1 105 ? -8.035  -18.744 28.395  1.00 29.27 ? 105 ASN A OD1 1 
ATOM   721  N ND2 . ASN A 1 105 ? -9.873  -18.133 29.532  1.00 30.07 ? 105 ASN A ND2 1 
ATOM   722  N N   . TYR A 1 106 ? -9.768  -20.920 27.359  1.00 28.82 ? 106 TYR A N   1 
ATOM   723  C CA  . TYR A 1 106 ? -9.540  -20.804 25.924  1.00 29.42 ? 106 TYR A CA  1 
ATOM   724  C C   . TYR A 1 106 ? -9.961  -19.386 25.537  1.00 29.31 ? 106 TYR A C   1 
ATOM   725  O O   . TYR A 1 106 ? -11.078 -18.950 25.810  0.00 30.17 ? 106 TYR A O   1 
ATOM   726  C CB  . TYR A 1 106 ? -10.349 -21.811 25.122  1.00 26.22 ? 106 TYR A CB  1 
ATOM   727  C CG  . TYR A 1 106 ? -10.258 -21.518 23.648  1.00 26.39 ? 106 TYR A CG  1 
ATOM   728  C CD1 . TYR A 1 106 ? -9.118  -21.836 22.928  1.00 25.57 ? 106 TYR A CD1 1 
ATOM   729  C CD2 . TYR A 1 106 ? -11.311 -20.887 22.972  1.00 26.33 ? 106 TYR A CD2 1 
ATOM   730  C CE1 . TYR A 1 106 ? -9.019  -21.541 21.572  1.00 24.35 ? 106 TYR A CE1 1 
ATOM   731  C CE2 . TYR A 1 106 ? -11.223 -20.587 21.630  1.00 22.81 ? 106 TYR A CE2 1 
ATOM   732  C CZ  . TYR A 1 106 ? -10.082 -20.915 20.928  1.00 25.34 ? 106 TYR A CZ  1 
ATOM   733  O OH  . TYR A 1 106 ? -10.017 -20.648 19.566  1.00 24.86 ? 106 TYR A OH  1 
ATOM   734  N N   . THR A 1 107 ? -9.031  -18.680 24.909  1.00 32.22 ? 107 THR A N   1 
ATOM   735  C CA  . THR A 1 107 ? -9.261  -17.298 24.510  1.00 35.26 ? 107 THR A CA  1 
ATOM   736  C C   . THR A 1 107 ? -9.024  -17.035 23.014  1.00 36.81 ? 107 THR A C   1 
ATOM   737  O O   . THR A 1 107 ? -7.980  -17.380 22.466  1.00 37.85 ? 107 THR A O   1 
ATOM   738  C CB  . THR A 1 107 ? -8.359  -16.346 25.356  1.00 33.20 ? 107 THR A CB  1 
ATOM   739  O OG1 . THR A 1 107 ? -8.283  -15.055 24.723  1.00 32.04 ? 107 THR A OG1 1 
ATOM   740  C CG2 . THR A 1 107 ? -6.965  -16.924 25.491  0.00 33.56 ? 107 THR A CG2 1 
ATOM   741  N N   . THR A 1 108 ? -10.011 -16.442 22.353  1.00 37.23 ? 108 THR A N   1 
ATOM   742  C CA  . THR A 1 108 ? -9.858  -16.116 20.938  1.00 37.93 ? 108 THR A CA  1 
ATOM   743  C C   . THR A 1 108 ? -9.944  -14.626 20.716  1.00 37.10 ? 108 THR A C   1 
ATOM   744  O O   . THR A 1 108 ? -10.871 -13.966 21.187  0.00 37.29 ? 108 THR A O   1 
ATOM   745  C CB  . THR A 1 108 ? -10.933 -16.765 20.054  1.00 39.05 ? 108 THR A CB  1 
ATOM   746  O OG1 . THR A 1 108 ? -11.009 -18.157 20.353  1.00 43.29 ? 108 THR A OG1 1 
ATOM   747  C CG2 . THR A 1 108 ? -10.572 -16.600 18.596  1.00 36.55 ? 108 THR A CG2 1 
ATOM   748  N N   . PHE A 1 109 ? -8.977  -14.101 19.976  1.00 36.75 ? 109 PHE A N   1 
ATOM   749  C CA  . PHE A 1 109 ? -8.955  -12.671 19.679  1.00 35.82 ? 109 PHE A CA  1 
ATOM   750  C C   . PHE A 1 109 ? -9.566  -12.405 18.327  1.00 33.45 ? 109 PHE A C   1 
ATOM   751  O O   . PHE A 1 109 ? -9.357  -13.143 17.377  1.00 29.93 ? 109 PHE A O   1 
ATOM   752  C CB  . PHE A 1 109 ? -7.518  -12.139 19.712  1.00 37.31 ? 109 PHE A CB  1 
ATOM   753  C CG  . PHE A 1 109 ? -6.827  -12.341 21.033  1.00 38.04 ? 109 PHE A CG  1 
ATOM   754  C CD1 . PHE A 1 109 ? -6.204  -13.560 21.335  1.00 37.52 ? 109 PHE A CD1 1 
ATOM   755  C CD2 . PHE A 1 109 ? -6.809  -11.318 21.984  1.00 37.41 ? 109 PHE A CD2 1 
ATOM   756  C CE1 . PHE A 1 109 ? -5.577  -13.754 22.561  1.00 36.77 ? 109 PHE A CE1 1 
ATOM   757  C CE2 . PHE A 1 109 ? -6.179  -11.505 23.224  1.00 39.57 ? 109 PHE A CE2 1 
ATOM   758  C CZ  . PHE A 1 109 ? -5.561  -12.733 23.509  1.00 37.42 ? 109 PHE A CZ  1 
ATOM   759  N N   . PHE A 1 110 ? -10.357 -11.356 18.242  1.00 35.24 ? 110 PHE A N   1 
ATOM   760  C CA  . PHE A 1 110 ? -10.961 -10.997 16.963  1.00 35.66 ? 110 PHE A CA  1 
ATOM   761  C C   . PHE A 1 110 ? -11.298 -9.513  16.953  1.00 36.04 ? 110 PHE A C   1 
ATOM   762  O O   . PHE A 1 110 ? -11.428 -8.877  17.998  0.00 36.25 ? 110 PHE A O   1 
ATOM   763  C CB  . PHE A 1 110 ? -12.187 -11.878 16.658  1.00 33.14 ? 110 PHE A CB  1 
ATOM   764  C CG  . PHE A 1 110 ? -13.264 -11.800 17.676  1.00 33.26 ? 110 PHE A CG  1 
ATOM   765  C CD1 . PHE A 1 110 ? -14.285 -10.861 17.560  1.00 36.11 ? 110 PHE A CD1 1 
ATOM   766  C CD2 . PHE A 1 110 ? -13.254 -12.636 18.774  1.00 34.83 ? 110 PHE A CD2 1 
ATOM   767  C CE1 . PHE A 1 110 ? -15.284 -10.748 18.520  1.00 34.12 ? 110 PHE A CE1 1 
ATOM   768  C CE2 . PHE A 1 110 ? -14.258 -12.529 19.757  1.00 37.65 ? 110 PHE A CE2 1 
ATOM   769  C CZ  . PHE A 1 110 ? -15.272 -11.581 19.622  1.00 33.77 ? 110 PHE A CZ  1 
ATOM   770  N N   . ASP A 1 111 ? -11.439 -8.984  15.747  1.00 37.26 ? 111 ASP A N   1 
ATOM   771  C CA  . ASP A 1 111 ? -11.712 -7.569  15.539  1.00 36.67 ? 111 ASP A CA  1 
ATOM   772  C C   . ASP A 1 111 ? -10.552 -6.782  16.118  1.00 35.19 ? 111 ASP A C   1 
ATOM   773  O O   . ASP A 1 111 ? -10.700 -6.012  17.040  1.00 32.52 ? 111 ASP A O   1 
ATOM   774  C CB  . ASP A 1 111 ? -13.027 -7.157  16.198  1.00 38.68 ? 111 ASP A CB  1 
ATOM   775  C CG  . ASP A 1 111 ? -13.469 -5.790  15.747  1.00 42.06 ? 111 ASP A CG  1 
ATOM   776  O OD1 . ASP A 1 111 ? -13.183 -5.475  14.570  1.00 43.32 ? 111 ASP A OD1 1 
ATOM   777  O OD2 . ASP A 1 111 ? -14.093 -5.041  16.542  1.00 44.04 ? 111 ASP A OD2 1 
ATOM   778  N N   . ASN A 1 112 ? -9.380  -7.028  15.565  1.00 35.70 ? 112 ASN A N   1 
ATOM   779  C CA  . ASN A 1 112 ? -8.149  -6.381  15.981  1.00 37.13 ? 112 ASN A CA  1 
ATOM   780  C C   . ASN A 1 112 ? -7.658  -5.488  14.855  1.00 37.96 ? 112 ASN A C   1 
ATOM   781  O O   . ASN A 1 112 ? -7.525  -5.931  13.729  1.00 39.06 ? 112 ASN A O   1 
ATOM   782  C CB  . ASN A 1 112 ? -7.074  -7.423  16.261  1.00 35.97 ? 112 ASN A CB  1 
ATOM   783  C CG  . ASN A 1 112 ? -7.524  -8.480  17.223  1.00 35.75 ? 112 ASN A CG  1 
ATOM   784  O OD1 . ASN A 1 112 ? -7.857  -8.182  18.383  1.00 36.77 ? 112 ASN A OD1 1 
ATOM   785  N ND2 . ASN A 1 112 ? -7.540  -9.729  16.761  1.00 32.66 ? 112 ASN A ND2 1 
ATOM   786  N N   . GLY A 1 113 ? -7.389  -4.232  15.166  1.00 38.57 ? 113 GLY A N   1 
ATOM   787  C CA  . GLY A 1 113 ? -6.909  -3.330  14.147  1.00 39.40 ? 113 GLY A CA  1 
ATOM   788  C C   . GLY A 1 113 ? -6.142  -2.190  14.772  1.00 39.67 ? 113 GLY A C   1 
ATOM   789  O O   . GLY A 1 113 ? -6.385  -1.827  15.923  1.00 39.12 ? 113 GLY A O   1 
ATOM   790  N N   . PHE A 1 114 ? -5.196  -1.638  14.020  1.00 39.50 ? 114 PHE A N   1 
ATOM   791  C CA  . PHE A 1 114 ? -4.431  -0.504  14.502  1.00 39.90 ? 114 PHE A CA  1 
ATOM   792  C C   . PHE A 1 114 ? -5.257  0.753   14.190  1.00 40.33 ? 114 PHE A C   1 
ATOM   793  O O   . PHE A 1 114 ? -6.031  0.763   13.233  1.00 37.84 ? 114 PHE A O   1 
ATOM   794  C CB  . PHE A 1 114 ? -3.078  -0.429  13.787  1.00 39.30 ? 114 PHE A CB  1 
ATOM   795  C CG  . PHE A 1 114 ? -2.165  -1.578  14.086  1.00 35.88 ? 114 PHE A CG  1 
ATOM   796  C CD1 . PHE A 1 114 ? -1.986  -2.602  13.154  1.00 35.65 ? 114 PHE A CD1 1 
ATOM   797  C CD2 . PHE A 1 114 ? -1.453  -1.625  15.284  1.00 34.58 ? 114 PHE A CD2 1 
ATOM   798  C CE1 . PHE A 1 114 ? -1.103  -3.665  13.404  1.00 33.10 ? 114 PHE A CE1 1 
ATOM   799  C CE2 . PHE A 1 114 ? -0.562  -2.686  15.549  1.00 33.70 ? 114 PHE A CE2 1 
ATOM   800  C CZ  . PHE A 1 114 ? -0.391  -3.704  14.604  1.00 33.50 ? 114 PHE A CZ  1 
ATOM   801  N N   . ASN A 1 115 ? -5.099  1.795   15.004  1.00 43.56 ? 115 ASN A N   1 
ATOM   802  C CA  . ASN A 1 115 ? -5.815  3.062   14.796  1.00 45.45 ? 115 ASN A CA  1 
ATOM   803  C C   . ASN A 1 115 ? -5.092  3.943   13.763  1.00 46.65 ? 115 ASN A C   1 
ATOM   804  O O   . ASN A 1 115 ? -4.149  3.501   13.107  1.00 46.06 ? 115 ASN A O   1 
ATOM   805  C CB  . ASN A 1 115 ? -5.947  3.824   16.125  1.00 45.38 ? 115 ASN A CB  1 
ATOM   806  C CG  . ASN A 1 115 ? -4.633  3.953   16.865  0.00 45.37 ? 115 ASN A CG  1 
ATOM   807  O OD1 . ASN A 1 115 ? -3.621  4.359   16.295  0.00 45.38 ? 115 ASN A OD1 1 
ATOM   808  N ND2 . ASN A 1 115 ? -4.646  3.620   18.150  0.00 45.38 ? 115 ASN A ND2 1 
ATOM   809  N N   . ASP A 1 116 ? -5.544  5.181   13.595  1.00 48.50 ? 116 ASP A N   1 
ATOM   810  C CA  . ASP A 1 116 ? -4.892  6.076   12.650  1.00 49.50 ? 116 ASP A CA  1 
ATOM   811  C C   . ASP A 1 116 ? -3.420  6.229   13.023  1.00 50.11 ? 116 ASP A C   1 
ATOM   812  O O   . ASP A 1 116 ? -2.542  6.251   12.163  1.00 48.80 ? 116 ASP A O   1 
ATOM   813  C CB  . ASP A 1 116 ? -5.549  7.451   12.659  1.00 50.88 ? 116 ASP A CB  1 
ATOM   814  C CG  . ASP A 1 116 ? -6.997  7.414   12.219  1.00 53.85 ? 116 ASP A CG  1 
ATOM   815  O OD1 . ASP A 1 116 ? -7.320  6.717   11.237  1.00 54.12 ? 116 ASP A OD1 1 
ATOM   816  O OD2 . ASP A 1 116 ? -7.812  8.114   12.855  1.00 56.25 ? 116 ASP A OD2 1 
ATOM   817  N N   . HIS A 1 117 ? -3.157  6.329   14.318  1.00 50.97 ? 117 HIS A N   1 
ATOM   818  C CA  . HIS A 1 117 ? -1.801  6.484   14.810  1.00 52.57 ? 117 HIS A CA  1 
ATOM   819  C C   . HIS A 1 117 ? -0.952  5.253   14.474  1.00 51.78 ? 117 HIS A C   1 
ATOM   820  O O   . HIS A 1 117 ? 0.198   5.377   14.052  1.00 51.19 ? 117 HIS A O   1 
ATOM   821  C CB  . HIS A 1 117 ? -1.835  6.741   16.317  1.00 55.22 ? 117 HIS A CB  1 
ATOM   822  C CG  . HIS A 1 117 ? -0.851  7.770   16.768  1.00 59.05 ? 117 HIS A CG  1 
ATOM   823  N ND1 . HIS A 1 117 ? -0.744  9.004   16.166  1.00 61.06 ? 117 HIS A ND1 1 
ATOM   824  C CD2 . HIS A 1 117 ? 0.090   7.741   17.742  1.00 60.27 ? 117 HIS A CD2 1 
ATOM   825  C CE1 . HIS A 1 117 ? 0.227   9.690   16.748  1.00 61.72 ? 117 HIS A CE1 1 
ATOM   826  N NE2 . HIS A 1 117 ? 0.748   8.946   17.708  1.00 60.68 ? 117 HIS A NE2 1 
ATOM   827  N N   . GLY A 1 118 ? -1.515  4.063   14.652  1.00 50.94 ? 118 GLY A N   1 
ATOM   828  C CA  . GLY A 1 118 ? -0.783  2.856   14.311  1.00 48.54 ? 118 GLY A CA  1 
ATOM   829  C C   . GLY A 1 118 ? -0.447  2.853   12.824  1.00 47.65 ? 118 GLY A C   1 
ATOM   830  O O   . GLY A 1 118 ? 0.685   2.547   12.413  1.00 45.73 ? 118 GLY A O   1 
ATOM   831  N N   . LYS A 1 119 ? -1.432  3.202   12.004  1.00 46.52 ? 119 LYS A N   1 
ATOM   832  C CA  . LYS A 1 119 ? -1.217  3.246   10.565  1.00 45.03 ? 119 LYS A CA  1 
ATOM   833  C C   . LYS A 1 119 ? -0.179  4.312   10.214  1.00 45.87 ? 119 LYS A C   1 
ATOM   834  O O   . LYS A 1 119 ? 0.705   4.067   9.393   1.00 44.46 ? 119 LYS A O   1 
ATOM   835  C CB  . LYS A 1 119 ? -2.525  3.548   9.841   1.00 42.73 ? 119 LYS A CB  1 
ATOM   836  C CG  . LYS A 1 119 ? -3.649  2.576   10.132  1.00 42.31 ? 119 LYS A CG  1 
ATOM   837  C CD  . LYS A 1 119 ? -4.866  2.913   9.271   1.00 41.26 ? 119 LYS A CD  1 
ATOM   838  C CE  . LYS A 1 119 ? -6.144  2.269   9.801   1.00 38.32 ? 119 LYS A CE  1 
ATOM   839  N NZ  . LYS A 1 119 ? -6.000  0.792   9.824   1.00 40.69 ? 119 LYS A NZ  1 
ATOM   840  N N   . GLU A 1 120 ? -0.279  5.487   10.836  1.00 47.11 ? 120 GLU A N   1 
ATOM   841  C CA  . GLU A 1 120 ? 0.664   6.558   10.553  1.00 49.02 ? 120 GLU A CA  1 
ATOM   842  C C   . GLU A 1 120 ? 2.083   6.095   10.818  1.00 49.62 ? 120 GLU A C   1 
ATOM   843  O O   . GLU A 1 120 ? 3.033   6.611   10.224  1.00 49.32 ? 120 GLU A O   1 
ATOM   844  C CB  . GLU A 1 120 ? 0.354   7.804   11.390  1.00 51.16 ? 120 GLU A CB  1 
ATOM   845  C CG  . GLU A 1 120 ? -0.256  8.941   10.580  1.00 53.96 ? 120 GLU A CG  1 
ATOM   846  C CD  . GLU A 1 120 ? -1.703  9.234   10.959  1.00 57.47 ? 120 GLU A CD  1 
ATOM   847  O OE1 . GLU A 1 120 ? -1.910  9.815   12.053  1.00 56.84 ? 120 GLU A OE1 1 
ATOM   848  O OE2 . GLU A 1 120 ? -2.627  8.882   10.176  1.00 59.05 ? 120 GLU A OE2 1 
ATOM   849  N N   . ALA A 1 121 ? 2.224   5.116   11.705  1.00 49.93 ? 121 ALA A N   1 
ATOM   850  C CA  . ALA A 1 121 ? 3.536   4.572   12.036  1.00 50.41 ? 121 ALA A CA  1 
ATOM   851  C C   . ALA A 1 121 ? 3.934   3.404   11.102  1.00 49.81 ? 121 ALA A C   1 
ATOM   852  O O   . ALA A 1 121 ? 5.024   2.853   11.203  1.00 50.18 ? 121 ALA A O   1 
ATOM   853  C CB  . ALA A 1 121 ? 3.549   4.115   13.508  1.00 48.98 ? 121 ALA A CB  1 
ATOM   854  N N   . GLY A 1 122 ? 3.034   3.021   10.209  1.00 49.43 ? 122 GLY A N   1 
ATOM   855  C CA  . GLY A 1 122 ? 3.335   1.941   9.282   1.00 49.60 ? 122 GLY A CA  1 
ATOM   856  C C   . GLY A 1 122 ? 2.791   0.570   9.658   1.00 49.57 ? 122 GLY A C   1 
ATOM   857  O O   . GLY A 1 122 ? 3.211   -0.448  9.100   1.00 47.07 ? 122 GLY A O   1 
ATOM   858  N N   . LEU A 1 123 ? 1.840   0.538   10.591  1.00 49.18 ? 123 LEU A N   1 
ATOM   859  C CA  . LEU A 1 123 ? 1.251   -0.725  11.060  1.00 46.49 ? 123 LEU A CA  1 
ATOM   860  C C   . LEU A 1 123 ? -0.051  -1.117  10.353  1.00 43.73 ? 123 LEU A C   1 
ATOM   861  O O   . LEU A 1 123 ? -0.908  -0.279  10.067  0.00 43.67 ? 123 LEU A O   1 
ATOM   862  C CB  . LEU A 1 123 ? 1.028   -0.647  12.567  0.00 48.00 ? 123 LEU A CB  1 
ATOM   863  C CG  . LEU A 1 123 ? 2.328   -0.400  13.338  1.00 49.24 ? 123 LEU A CG  1 
ATOM   864  C CD1 . LEU A 1 123 ? 2.024   0.067   14.745  1.00 49.81 ? 123 LEU A CD1 1 
ATOM   865  C CD2 . LEU A 1 123 ? 3.159   -1.636  13.362  1.00 51.21 ? 123 LEU A CD2 1 
ATOM   866  N N   . SER A 1 124 ? -0.164  -2.410  10.075  1.00 40.98 ? 124 SER A N   1 
ATOM   867  C CA  . SER A 1 124 ? -1.323  -2.988  9.405   1.00 39.57 ? 124 SER A CA  1 
ATOM   868  C C   . SER A 1 124 ? -1.350  -4.506  9.584   1.00 39.26 ? 124 SER A C   1 
ATOM   869  O O   . SER A 1 124 ? -0.416  -5.100  10.134  1.00 37.77 ? 124 SER A O   1 
ATOM   870  C CB  . SER A 1 124 ? -1.274  -2.706  7.900   1.00 39.72 ? 124 SER A CB  1 
ATOM   871  O OG  . SER A 1 124 ? -0.231  -3.450  7.301   1.00 38.03 ? 124 SER A OG  1 
ATOM   872  N N   . ASP A 1 125 ? -2.426  -5.118  9.082   1.00 38.67 ? 125 ASP A N   1 
ATOM   873  C CA  . ASP A 1 125 ? -2.628  -6.571  9.124   1.00 37.38 ? 125 ASP A CA  1 
ATOM   874  C C   . ASP A 1 125 ? -2.374  -7.160  10.504  1.00 36.18 ? 125 ASP A C   1 
ATOM   875  O O   . ASP A 1 125 ? -1.478  -7.986  10.668  1.00 37.62 ? 125 ASP A O   1 
ATOM   876  C CB  . ASP A 1 125 ? -1.698  -7.255  8.112   1.00 39.22 ? 125 ASP A CB  1 
ATOM   877  C CG  . ASP A 1 125 ? -2.099  -7.005  6.664   1.00 39.96 ? 125 ASP A CG  1 
ATOM   878  O OD1 . ASP A 1 125 ? -3.045  -6.245  6.407   1.00 41.46 ? 125 ASP A OD1 1 
ATOM   879  O OD2 . ASP A 1 125 ? -1.450  -7.586  5.770   1.00 42.22 ? 125 ASP A OD2 1 
ATOM   880  N N   . LEU A 1 126 ? -3.169  -6.759  11.491  1.00 34.40 ? 126 LEU A N   1 
ATOM   881  C CA  . LEU A 1 126 ? -2.988  -7.241  12.860  1.00 33.89 ? 126 LEU A CA  1 
ATOM   882  C C   . LEU A 1 126 ? -3.946  -8.366  13.216  1.00 35.20 ? 126 LEU A C   1 
ATOM   883  O O   . LEU A 1 126 ? -5.101  -8.386  12.768  1.00 36.33 ? 126 LEU A O   1 
ATOM   884  C CB  . LEU A 1 126 ? -3.175  -6.085  13.852  1.00 29.25 ? 126 LEU A CB  1 
ATOM   885  C CG  . LEU A 1 126 ? -2.867  -6.209  15.362  1.00 28.10 ? 126 LEU A CG  1 
ATOM   886  C CD1 . LEU A 1 126 ? -4.155  -6.357  16.122  1.00 24.29 ? 126 LEU A CD1 1 
ATOM   887  C CD2 . LEU A 1 126 ? -1.896  -7.362  15.647  1.00 21.58 ? 126 LEU A CD2 1 
ATOM   888  N N   . SER A 1 127 ? -3.451  -9.310  14.010  1.00 35.82 ? 127 SER A N   1 
ATOM   889  C CA  . SER A 1 127 ? -4.248  -10.435 14.476  1.00 38.12 ? 127 SER A CA  1 
ATOM   890  C C   . SER A 1 127 ? -3.417  -11.223 15.480  1.00 39.23 ? 127 SER A C   1 
ATOM   891  O O   . SER A 1 127 ? -2.190  -11.239 15.412  1.00 40.43 ? 127 SER A O   1 
ATOM   892  C CB  . SER A 1 127 ? -4.665  -11.343 13.320  1.00 38.01 ? 127 SER A CB  1 
ATOM   893  O OG  . SER A 1 127 ? -3.616  -12.209 12.960  1.00 41.88 ? 127 SER A OG  1 
ATOM   894  N N   . LEU A 1 128 ? -4.097  -11.856 16.426  1.00 40.45 ? 128 LEU A N   1 
ATOM   895  C CA  . LEU A 1 128 ? -3.439  -12.628 17.474  1.00 41.39 ? 128 LEU A CA  1 
ATOM   896  C C   . LEU A 1 128 ? -3.953  -14.040 17.366  1.00 41.96 ? 128 LEU A C   1 
ATOM   897  O O   . LEU A 1 128 ? -5.126  -14.244 17.034  1.00 45.37 ? 128 LEU A O   1 
ATOM   898  C CB  . LEU A 1 128 ? -3.777  -12.035 18.847  1.00 39.02 ? 128 LEU A CB  1 
ATOM   899  C CG  . LEU A 1 128 ? -3.397  -10.548 18.993  1.00 38.98 ? 128 LEU A CG  1 
ATOM   900  C CD1 . LEU A 1 128 ? -4.323  -9.693  18.145  1.00 37.26 ? 128 LEU A CD1 1 
ATOM   901  C CD2 . LEU A 1 128 ? -3.485  -10.113 20.450  1.00 37.57 ? 128 LEU A CD2 1 
ATOM   902  N N   . LYS A 1 129 ? -3.093  -15.021 17.618  1.00 40.90 ? 129 LYS A N   1 
ATOM   903  C CA  . LYS A 1 129 ? -3.516  -16.409 17.522  0.00 41.94 ? 129 LYS A CA  1 
ATOM   904  C C   . LYS A 1 129 ? -4.134  -16.869 18.837  1.00 41.64 ? 129 LYS A C   1 
ATOM   905  O O   . LYS A 1 129 ? -3.828  -16.344 19.904  1.00 40.66 ? 129 LYS A O   1 
ATOM   906  C CB  . LYS A 1 129 ? -2.327  -17.289 17.139  0.00 42.95 ? 129 LYS A CB  1 
ATOM   907  C CG  . LYS A 1 129 ? -2.677  -18.714 16.716  0.00 44.54 ? 129 LYS A CG  1 
ATOM   908  C CD  . LYS A 1 129 ? -1.416  -19.494 16.321  1.00 46.63 ? 129 LYS A CD  1 
ATOM   909  C CE  . LYS A 1 129 ? -0.503  -19.720 17.531  1.00 46.82 ? 129 LYS A CE  1 
ATOM   910  N NZ  . LYS A 1 129 ? -0.338  -18.470 18.326  1.00 50.39 ? 129 LYS A NZ  1 
ATOM   911  N N   . ASP A 1 130 ? -5.034  -17.838 18.739  1.00 42.14 ? 130 ASP A N   1 
ATOM   912  C CA  . ASP A 1 130 ? -5.731  -18.380 19.896  1.00 41.47 ? 130 ASP A CA  1 
ATOM   913  C C   . ASP A 1 130 ? -4.795  -18.889 20.988  1.00 40.63 ? 130 ASP A C   1 
ATOM   914  O O   . ASP A 1 130 ? -3.613  -19.137 20.745  1.00 39.69 ? 130 ASP A O   1 
ATOM   915  C CB  . ASP A 1 130 ? -6.678  -19.480 19.433  1.00 42.06 ? 130 ASP A CB  1 
ATOM   916  C CG  . ASP A 1 130 ? -7.500  -19.054 18.231  1.00 42.37 ? 130 ASP A CG  1 
ATOM   917  O OD1 . ASP A 1 130 ? -8.079  -17.932 18.270  1.00 43.13 ? 130 ASP A OD1 1 
ATOM   918  O OD2 . ASP A 1 130 ? -7.560  -19.846 17.251  1.00 42.07 ? 130 ASP A OD2 1 
ATOM   919  N N   . SER A 1 131 ? -5.342  -19.047 22.191  1.00 40.28 ? 131 SER A N   1 
ATOM   920  C CA  . SER A 1 131 ? -4.565  -19.474 23.340  1.00 40.98 ? 131 SER A CA  1 
ATOM   921  C C   . SER A 1 131 ? -5.328  -20.381 24.309  1.00 42.19 ? 131 SER A C   1 
ATOM   922  O O   . SER A 1 131 ? -6.536  -20.202 24.500  1.00 43.02 ? 131 SER A O   1 
ATOM   923  C CB  . SER A 1 131 ? -4.066  -18.218 24.073  1.00 39.66 ? 131 SER A CB  1 
ATOM   924  O OG  . SER A 1 131 ? -3.404  -18.526 25.292  1.00 35.58 ? 131 SER A OG  1 
ATOM   925  N N   . TRP A 1 132 ? -4.615  -21.351 24.902  1.00 41.91 ? 132 TRP A N   1 
ATOM   926  C CA  . TRP A 1 132 ? -5.172  -22.281 25.901  1.00 41.27 ? 132 TRP A CA  1 
ATOM   927  C C   . TRP A 1 132 ? -4.306  -22.150 27.139  1.00 39.93 ? 132 TRP A C   1 
ATOM   928  O O   . TRP A 1 132 ? -3.116  -21.871 27.015  1.00 42.98 ? 132 TRP A O   1 
ATOM   929  C CB  . TRP A 1 132 ? -5.123  -23.737 25.422  1.00 41.59 ? 132 TRP A CB  1 
ATOM   930  C CG  . TRP A 1 132 ? -6.003  -24.049 24.236  1.00 43.61 ? 132 TRP A CG  1 
ATOM   931  C CD1 . TRP A 1 132 ? -5.748  -23.740 22.933  1.00 42.87 ? 132 TRP A CD1 1 
ATOM   932  C CD2 . TRP A 1 132 ? -7.257  -24.776 24.240  1.00 41.66 ? 132 TRP A CD2 1 
ATOM   933  N NE1 . TRP A 1 132 ? -6.747  -24.231 22.125  1.00 43.86 ? 132 TRP A NE1 1 
ATOM   934  C CE2 . TRP A 1 132 ? -7.685  -24.870 22.898  1.00 42.04 ? 132 TRP A CE2 1 
ATOM   935  C CE3 . TRP A 1 132 ? -8.053  -25.351 25.244  1.00 39.20 ? 132 TRP A CE3 1 
ATOM   936  C CZ2 . TRP A 1 132 ? -8.880  -25.520 22.527  1.00 41.95 ? 132 TRP A CZ2 1 
ATOM   937  C CZ3 . TRP A 1 132 ? -9.246  -25.998 24.876  1.00 39.59 ? 132 TRP A CZ3 1 
ATOM   938  C CH2 . TRP A 1 132 ? -9.643  -26.074 23.524  1.00 41.40 ? 132 TRP A CH2 1 
ATOM   939  N N   . GLY A 1 133 ? -4.858  -22.341 28.333  1.00 37.11 ? 133 GLY A N   1 
ATOM   940  C CA  . GLY A 1 133 ? -4.017  -22.200 29.509  1.00 33.73 ? 133 GLY A CA  1 
ATOM   941  C C   . GLY A 1 133 ? -4.676  -22.499 30.835  1.00 33.36 ? 133 GLY A C   1 
ATOM   942  O O   . GLY A 1 133 ? -5.906  -22.515 30.932  1.00 33.81 ? 133 GLY A O   1 
ATOM   943  N N   . ALA A 1 134 ? -3.857  -22.747 31.861  1.00 30.57 ? 134 ALA A N   1 
ATOM   944  C CA  . ALA A 1 134 ? -4.345  -23.038 33.199  1.00 27.99 ? 134 ALA A CA  1 
ATOM   945  C C   . ALA A 1 134 ? -5.155  -21.836 33.732  1.00 27.90 ? 134 ALA A C   1 
ATOM   946  O O   . ALA A 1 134 ? -5.002  -20.691 33.276  1.00 26.23 ? 134 ALA A O   1 
ATOM   947  C CB  . ALA A 1 134 ? -3.170  -23.340 34.128  0.00 28.52 ? 134 ALA A CB  1 
ATOM   948  N N   . ALA A 1 135 ? -6.031  -22.102 34.696  1.00 24.89 ? 135 ALA A N   1 
ATOM   949  C CA  . ALA A 1 135 ? -6.833  -21.060 35.284  1.00 22.89 ? 135 ALA A CA  1 
ATOM   950  C C   . ALA A 1 135 ? -7.111  -21.437 36.732  1.00 25.15 ? 135 ALA A C   1 
ATOM   951  O O   . ALA A 1 135 ? -7.304  -22.616 37.054  1.00 24.81 ? 135 ALA A O   1 
ATOM   952  C CB  . ALA A 1 135 ? -8.145  -20.903 34.499  1.00 21.47 ? 135 ALA A CB  1 
ATOM   953  N N   . GLY A 1 136 ? -7.099  -20.438 37.608  1.00 25.42 ? 136 GLY A N   1 
ATOM   954  C CA  . GLY A 1 136 ? -7.384  -20.686 39.007  1.00 28.36 ? 136 GLY A CA  1 
ATOM   955  C C   . GLY A 1 136 ? -8.440  -19.681 39.448  1.00 31.08 ? 136 GLY A C   1 
ATOM   956  O O   . GLY A 1 136 ? -8.612  -18.636 38.795  1.00 30.90 ? 136 GLY A O   1 
ATOM   957  N N   . GLN A 1 137 ? -9.152  -19.979 40.534  1.00 31.31 ? 137 GLN A N   1 
ATOM   958  C CA  . GLN A 1 137 ? -10.178 -19.058 41.013  1.00 32.83 ? 137 GLN A CA  1 
ATOM   959  C C   . GLN A 1 137 ? -10.471 -19.232 42.489  1.00 34.62 ? 137 GLN A C   1 
ATOM   960  O O   . GLN A 1 137 ? -10.366 -20.335 43.034  1.00 34.90 ? 137 GLN A O   1 
ATOM   961  C CB  . GLN A 1 137 ? -11.499 -19.253 40.259  1.00 33.76 ? 137 GLN A CB  1 
ATOM   962  C CG  . GLN A 1 137 ? -12.282 -20.498 40.683  1.00 33.91 ? 137 GLN A CG  1 
ATOM   963  C CD  . GLN A 1 137 ? -13.592 -20.660 39.925  1.00 33.60 ? 137 GLN A CD  1 
ATOM   964  O OE1 . GLN A 1 137 ? -14.081 -19.720 39.310  1.00 36.73 ? 137 GLN A OE1 1 
ATOM   965  N NE2 . GLN A 1 137 ? -14.171 -21.852 39.984  1.00 34.62 ? 137 GLN A NE2 1 
ATOM   966  N N   . VAL A 1 138 ? -10.836 -18.134 43.126  1.00 34.76 ? 138 VAL A N   1 
ATOM   967  C CA  . VAL A 1 138 ? -11.223 -18.157 44.513  1.00 36.47 ? 138 VAL A CA  1 
ATOM   968  C C   . VAL A 1 138 ? -12.394 -17.196 44.536  1.00 36.04 ? 138 VAL A C   1 
ATOM   969  O O   . VAL A 1 138 ? -12.341 -16.143 43.910  1.00 37.46 ? 138 VAL A O   1 
ATOM   970  C CB  . VAL A 1 138 ? -10.106 -17.653 45.438  1.00 36.79 ? 138 VAL A CB  1 
ATOM   971  C CG1 . VAL A 1 138 ? -9.005  -18.681 45.539  1.00 38.12 ? 138 VAL A CG1 1 
ATOM   972  C CG2 . VAL A 1 138 ? -9.592  -16.293 44.981  1.00 37.28 ? 138 VAL A CG2 1 
ATOM   973  N N   . GLY A 1 139 ? -13.459 -17.557 45.229  1.00 35.84 ? 139 GLY A N   1 
ATOM   974  C CA  . GLY A 1 139 ? -14.598 -16.676 45.252  1.00 35.89 ? 139 GLY A CA  1 
ATOM   975  C C   . GLY A 1 139 ? -15.497 -16.897 46.437  1.00 37.14 ? 139 GLY A C   1 
ATOM   976  O O   . GLY A 1 139 ? -15.224 -17.717 47.310  1.00 34.05 ? 139 GLY A O   1 
ATOM   977  N N   . VAL A 1 140 ? -16.586 -16.148 46.472  1.00 39.43 ? 140 VAL A N   1 
ATOM   978  C CA  . VAL A 1 140 ? -17.523 -16.296 47.559  1.00 40.92 ? 140 VAL A CA  1 
ATOM   979  C C   . VAL A 1 140 ? -18.967 -16.145 47.104  1.00 38.87 ? 140 VAL A C   1 
ATOM   980  O O   . VAL A 1 140 ? -19.312 -15.258 46.330  1.00 38.71 ? 140 VAL A O   1 
ATOM   981  C CB  . VAL A 1 140 ? -17.252 -15.256 48.663  1.00 42.56 ? 140 VAL A CB  1 
ATOM   982  C CG1 . VAL A 1 140 ? -15.926 -15.536 49.337  1.00 45.49 ? 140 VAL A CG1 1 
ATOM   983  C CG2 . VAL A 1 140 ? -17.229 -13.880 48.055  1.00 45.37 ? 140 VAL A CG2 1 
ATOM   984  N N   . ASP A 1 141 ? -19.796 -17.043 47.597  1.00 36.25 ? 141 ASP A N   1 
ATOM   985  C CA  . ASP A 1 141 ? -21.206 -17.004 47.325  1.00 34.24 ? 141 ASP A CA  1 
ATOM   986  C C   . ASP A 1 141 ? -21.866 -16.816 48.664  1.00 33.74 ? 141 ASP A C   1 
ATOM   987  O O   . ASP A 1 141 ? -21.493 -17.459 49.664  1.00 33.81 ? 141 ASP A O   1 
ATOM   988  C CB  . ASP A 1 141 ? -21.700 -18.312 46.701  1.00 33.47 ? 141 ASP A CB  1 
ATOM   989  C CG  . ASP A 1 141 ? -21.573 -18.318 45.183  1.00 33.91 ? 141 ASP A CG  1 
ATOM   990  O OD1 . ASP A 1 141 ? -21.623 -19.381 44.554  1.00 35.73 ? 141 ASP A OD1 1 
ATOM   991  O OD2 . ASP A 1 141 ? -21.417 -17.240 44.596  1.00 32.19 ? 141 ASP A OD2 1 
ATOM   992  N N   . TYR A 1 142 ? -22.815 -15.895 48.706  1.00 32.72 ? 142 TYR A N   1 
ATOM   993  C CA  . TYR A 1 142 ? -23.578 -15.673 49.922  1.00 33.35 ? 142 TYR A CA  1 
ATOM   994  C C   . TYR A 1 142 ? -24.983 -16.102 49.518  1.00 33.20 ? 142 TYR A C   1 
ATOM   995  O O   . TYR A 1 142 ? -25.631 -15.437 48.720  1.00 34.07 ? 142 TYR A O   1 
ATOM   996  C CB  . TYR A 1 142 ? -23.571 -14.205 50.352  1.00 32.78 ? 142 TYR A CB  1 
ATOM   997  C CG  . TYR A 1 142 ? -24.509 -13.959 51.501  1.00 34.18 ? 142 TYR A CG  1 
ATOM   998  C CD1 . TYR A 1 142 ? -24.327 -14.609 52.717  1.00 35.99 ? 142 TYR A CD1 1 
ATOM   999  C CD2 . TYR A 1 142 ? -25.615 -13.119 51.361  1.00 34.93 ? 142 TYR A CD2 1 
ATOM   1000 C CE1 . TYR A 1 142 ? -25.226 -14.440 53.771  1.00 38.76 ? 142 TYR A CE1 1 
ATOM   1001 C CE2 . TYR A 1 142 ? -26.515 -12.932 52.408  1.00 35.45 ? 142 TYR A CE2 1 
ATOM   1002 C CZ  . TYR A 1 142 ? -26.313 -13.604 53.606  1.00 37.92 ? 142 TYR A CZ  1 
ATOM   1003 O OH  . TYR A 1 142 ? -27.212 -13.473 54.631  1.00 38.93 ? 142 TYR A OH  1 
ATOM   1004 N N   . LEU A 1 143 ? -25.426 -17.234 50.041  1.00 34.19 ? 143 LEU A N   1 
ATOM   1005 C CA  . LEU A 1 143 ? -26.739 -17.779 49.730  1.00 37.09 ? 143 LEU A CA  1 
ATOM   1006 C C   . LEU A 1 143 ? -27.864 -17.171 50.575  1.00 38.74 ? 143 LEU A C   1 
ATOM   1007 O O   . LEU A 1 143 ? -28.106 -17.569 51.719  1.00 36.79 ? 143 LEU A O   1 
ATOM   1008 C CB  . LEU A 1 143 ? -26.678 -19.304 49.879  1.00 38.92 ? 143 LEU A CB  1 
ATOM   1009 C CG  . LEU A 1 143 ? -25.672 -19.887 48.858  1.00 39.56 ? 143 LEU A CG  1 
ATOM   1010 C CD1 . LEU A 1 143 ? -24.757 -20.894 49.487  1.00 41.37 ? 143 LEU A CD1 1 
ATOM   1011 C CD2 . LEU A 1 143 ? -26.432 -20.485 47.696  1.00 39.88 ? 143 LEU A CD2 1 
ATOM   1012 N N   . ILE A 1 144 ? -28.548 -16.192 49.991  1.00 42.06 ? 144 ILE A N   1 
ATOM   1013 C CA  . ILE A 1 144 ? -29.640 -15.490 50.664  1.00 46.68 ? 144 ILE A CA  1 
ATOM   1014 C C   . ILE A 1 144 ? -30.895 -16.348 50.917  1.00 48.50 ? 144 ILE A C   1 
ATOM   1015 O O   . ILE A 1 144 ? -31.425 -16.384 52.027  1.00 48.83 ? 144 ILE A O   1 
ATOM   1016 C CB  . ILE A 1 144 ? -30.049 -14.236 49.863  0.00 46.45 ? 144 ILE A CB  1 
ATOM   1017 C CG1 . ILE A 1 144 ? -28.902 -13.226 49.886  1.00 47.33 ? 144 ILE A CG1 1 
ATOM   1018 C CG2 . ILE A 1 144 ? -31.304 -13.613 50.459  0.00 46.78 ? 144 ILE A CG2 1 
ATOM   1019 C CD1 . ILE A 1 144 ? -28.933 -12.202 48.759  1.00 46.34 ? 144 ILE A CD1 1 
ATOM   1020 N N   . ASN A 1 145 ? -31.362 -17.031 49.879  1.00 49.74 ? 145 ASN A N   1 
ATOM   1021 C CA  . ASN A 1 145 ? -32.552 -17.875 49.969  1.00 49.59 ? 145 ASN A CA  1 
ATOM   1022 C C   . ASN A 1 145 ? -32.258 -19.149 49.223  1.00 49.39 ? 145 ASN A C   1 
ATOM   1023 O O   . ASN A 1 145 ? -31.126 -19.392 48.784  1.00 49.19 ? 145 ASN A O   1 
ATOM   1024 C CB  . ASN A 1 145 ? -33.744 -17.226 49.260  1.00 51.57 ? 145 ASN A CB  1 
ATOM   1025 C CG  . ASN A 1 145 ? -34.159 -15.920 49.877  1.00 53.61 ? 145 ASN A CG  1 
ATOM   1026 O OD1 . ASN A 1 145 ? -34.945 -15.175 49.291  1.00 56.46 ? 145 ASN A OD1 1 
ATOM   1027 N ND2 . ASN A 1 145 ? -33.648 -15.631 51.068  0.00 53.79 ? 145 ASN A ND2 1 
ATOM   1028 N N   . ARG A 1 146 ? -33.303 -19.950 49.059  1.00 48.84 ? 146 ARG A N   1 
ATOM   1029 C CA  . ARG A 1 146 ? -33.191 -21.176 48.311  1.00 47.34 ? 146 ARG A CA  1 
ATOM   1030 C C   . ARG A 1 146 ? -33.216 -20.743 46.845  1.00 46.08 ? 146 ARG A C   1 
ATOM   1031 O O   . ARG A 1 146 ? -33.057 -21.558 45.940  1.00 45.97 ? 146 ARG A O   1 
ATOM   1032 C CB  . ARG A 1 146 ? -34.376 -22.101 48.609  1.00 49.29 ? 146 ARG A CB  1 
ATOM   1033 C CG  . ARG A 1 146 ? -34.200 -23.515 48.053  0.00 52.28 ? 146 ARG A CG  1 
ATOM   1034 C CD  . ARG A 1 146 ? -35.242 -24.484 48.600  1.00 55.96 ? 146 ARG A CD  1 
ATOM   1035 N NE  . ARG A 1 146 ? -35.192 -24.576 50.057  0.00 57.21 ? 146 ARG A NE  1 
ATOM   1036 C CZ  . ARG A 1 146 ? -34.141 -25.013 50.745  0.00 58.34 ? 146 ARG A CZ  1 
ATOM   1037 N NH1 . ARG A 1 146 ? -33.044 -25.405 50.111  0.00 58.79 ? 146 ARG A NH1 1 
ATOM   1038 N NH2 . ARG A 1 146 ? -34.182 -25.050 52.070  1.00 61.23 ? 146 ARG A NH2 1 
ATOM   1039 N N   . ASP A 1 147 ? -33.402 -19.447 46.620  1.00 44.56 ? 147 ASP A N   1 
ATOM   1040 C CA  . ASP A 1 147 ? -33.466 -18.922 45.269  1.00 43.74 ? 147 ASP A CA  1 
ATOM   1041 C C   . ASP A 1 147 ? -32.355 -17.982 44.812  1.00 43.75 ? 147 ASP A C   1 
ATOM   1042 O O   . ASP A 1 147 ? -31.916 -18.076 43.672  1.00 45.15 ? 147 ASP A O   1 
ATOM   1043 C CB  . ASP A 1 147 ? -34.795 -18.198 45.045  1.00 42.13 ? 147 ASP A CB  1 
ATOM   1044 C CG  . ASP A 1 147 ? -35.988 -19.098 45.215  1.00 40.96 ? 147 ASP A CG  1 
ATOM   1045 O OD1 . ASP A 1 147 ? -35.841 -20.326 45.105  1.00 39.30 ? 147 ASP A OD1 1 
ATOM   1046 O OD2 . ASP A 1 147 ? -37.089 -18.576 45.439  1.00 40.68 ? 147 ASP A OD2 1 
ATOM   1047 N N   . TRP A 1 148 ? -31.905 -17.079 45.681  1.00 43.98 ? 148 TRP A N   1 
ATOM   1048 C CA  . TRP A 1 148 ? -30.901 -16.082 45.290  1.00 43.72 ? 148 TRP A CA  1 
ATOM   1049 C C   . TRP A 1 148 ? -29.597 -16.069 46.045  1.00 42.20 ? 148 TRP A C   1 
ATOM   1050 O O   . TRP A 1 148 ? -29.485 -16.629 47.141  1.00 43.63 ? 148 TRP A O   1 
ATOM   1051 C CB  . TRP A 1 148 ? -31.492 -14.677 45.410  1.00 46.19 ? 148 TRP A CB  1 
ATOM   1052 C CG  . TRP A 1 148 ? -32.688 -14.421 44.538  1.00 48.76 ? 148 TRP A CG  1 
ATOM   1053 C CD1 . TRP A 1 148 ? -34.001 -14.670 44.839  1.00 49.19 ? 148 TRP A CD1 1 
ATOM   1054 C CD2 . TRP A 1 148 ? -32.675 -13.875 43.214  1.00 50.63 ? 148 TRP A CD2 1 
ATOM   1055 N NE1 . TRP A 1 148 ? -34.805 -14.308 43.783  1.00 50.64 ? 148 TRP A NE1 1 
ATOM   1056 C CE2 . TRP A 1 148 ? -34.017 -13.821 42.771  1.00 51.40 ? 148 TRP A CE2 1 
ATOM   1057 C CE3 . TRP A 1 148 ? -31.658 -13.429 42.357  1.00 50.91 ? 148 TRP A CE3 1 
ATOM   1058 C CZ2 . TRP A 1 148 ? -34.368 -13.341 41.503  1.00 52.03 ? 148 TRP A CZ2 1 
ATOM   1059 C CZ3 . TRP A 1 148 ? -32.011 -12.949 41.089  1.00 51.83 ? 148 TRP A CZ3 1 
ATOM   1060 C CH2 . TRP A 1 148 ? -33.352 -12.910 40.679  1.00 51.59 ? 148 TRP A CH2 1 
ATOM   1061 N N   . LEU A 1 149 ? -28.613 -15.398 45.452  1.00 40.02 ? 149 LEU A N   1 
ATOM   1062 C CA  . LEU A 1 149 ? -27.302 -15.247 46.074  1.00 37.64 ? 149 LEU A CA  1 
ATOM   1063 C C   . LEU A 1 149 ? -26.557 -14.090 45.428  1.00 36.36 ? 149 LEU A C   1 
ATOM   1064 O O   . LEU A 1 149 ? -26.904 -13.648 44.335  1.00 34.86 ? 149 LEU A O   1 
ATOM   1065 C CB  . LEU A 1 149 ? -26.474 -16.548 45.959  1.00 37.38 ? 149 LEU A CB  1 
ATOM   1066 C CG  . LEU A 1 149 ? -25.810 -17.151 44.692  1.00 36.00 ? 149 LEU A CG  1 
ATOM   1067 C CD1 . LEU A 1 149 ? -26.845 -17.670 43.754  1.00 34.36 ? 149 LEU A CD1 1 
ATOM   1068 C CD2 . LEU A 1 149 ? -24.915 -16.136 44.007  1.00 36.31 ? 149 LEU A CD2 1 
ATOM   1069 N N   . VAL A 1 150 ? -25.553 -13.577 46.132  1.00 35.63 ? 150 VAL A N   1 
ATOM   1070 C CA  . VAL A 1 150 ? -24.701 -12.500 45.615  1.00 34.33 ? 150 VAL A CA  1 
ATOM   1071 C C   . VAL A 1 150 ? -23.330 -13.160 45.569  1.00 33.49 ? 150 VAL A C   1 
ATOM   1072 O O   . VAL A 1 150 ? -23.063 -14.072 46.356  1.00 31.51 ? 150 VAL A O   1 
ATOM   1073 C CB  . VAL A 1 150 ? -24.688 -11.265 46.541  1.00 35.28 ? 150 VAL A CB  1 
ATOM   1074 C CG1 . VAL A 1 150 ? -23.491 -10.383 46.233  0.00 35.27 ? 150 VAL A CG1 1 
ATOM   1075 C CG2 . VAL A 1 150 ? -25.947 -10.469 46.325  1.00 36.22 ? 150 VAL A CG2 1 
ATOM   1076 N N   . ASN A 1 151 ? -22.460 -12.704 44.670  1.00 34.46 ? 151 ASN A N   1 
ATOM   1077 C CA  . ASN A 1 151 ? -21.160 -13.340 44.502  1.00 35.87 ? 151 ASN A CA  1 
ATOM   1078 C C   . ASN A 1 151 ? -19.972 -12.417 44.214  1.00 38.34 ? 151 ASN A C   1 
ATOM   1079 O O   . ASN A 1 151 ? -20.140 -11.318 43.669  1.00 39.88 ? 151 ASN A O   1 
ATOM   1080 C CB  . ASN A 1 151 ? -21.324 -14.388 43.395  1.00 33.78 ? 151 ASN A CB  1 
ATOM   1081 C CG  . ASN A 1 151 ? -20.025 -14.870 42.820  1.00 34.25 ? 151 ASN A CG  1 
ATOM   1082 O OD1 . ASN A 1 151 ? -19.449 -15.841 43.293  1.00 38.74 ? 151 ASN A OD1 1 
ATOM   1083 N ND2 . ASN A 1 151 ? -19.562 -14.199 41.774  1.00 35.64 ? 151 ASN A ND2 1 
ATOM   1084 N N   . MET A 1 152 ? -18.780 -12.876 44.614  1.00 38.70 ? 152 MET A N   1 
ATOM   1085 C CA  . MET A 1 152 ? -17.507 -12.183 44.380  1.00 39.89 ? 152 MET A CA  1 
ATOM   1086 C C   . MET A 1 152 ? -16.645 -13.258 43.784  1.00 39.94 ? 152 MET A C   1 
ATOM   1087 O O   . MET A 1 152 ? -16.829 -14.421 44.109  1.00 41.07 ? 152 MET A O   1 
ATOM   1088 C CB  . MET A 1 152 ? -16.807 -11.761 45.659  1.00 42.47 ? 152 MET A CB  1 
ATOM   1089 C CG  . MET A 1 152 ? -17.174 -10.422 46.225  1.00 44.73 ? 152 MET A CG  1 
ATOM   1090 S SD  . MET A 1 152 ? -15.929 -9.996  47.451  1.00 44.81 ? 152 MET A SD  1 
ATOM   1091 C CE  . MET A 1 152 ? -16.350 -11.075 48.790  0.00 44.90 ? 152 MET A CE  1 
ATOM   1092 N N   . SER A 1 153 ? -15.679 -12.884 42.954  1.00 40.15 ? 153 SER A N   1 
ATOM   1093 C CA  . SER A 1 153 ? -14.822 -13.870 42.323  1.00 37.97 ? 153 SER A CA  1 
ATOM   1094 C C   . SER A 1 153 ? -13.537 -13.267 41.763  1.00 37.44 ? 153 SER A C   1 
ATOM   1095 O O   . SER A 1 153 ? -13.555 -12.214 41.128  1.00 37.36 ? 153 SER A O   1 
ATOM   1096 C CB  . SER A 1 153 ? -15.613 -14.551 41.212  1.00 39.71 ? 153 SER A CB  1 
ATOM   1097 O OG  . SER A 1 153 ? -14.871 -15.586 40.627  1.00 43.21 ? 153 SER A OG  1 
ATOM   1098 N N   . VAL A 1 154 ? -12.417 -13.936 42.021  1.00 37.37 ? 154 VAL A N   1 
ATOM   1099 C CA  . VAL A 1 154 ? -11.109 -13.497 41.542  1.00 36.95 ? 154 VAL A CA  1 
ATOM   1100 C C   . VAL A 1 154 ? -10.537 -14.619 40.715  1.00 36.83 ? 154 VAL A C   1 
ATOM   1101 O O   . VAL A 1 154 ? -10.343 -15.725 41.225  1.00 37.01 ? 154 VAL A O   1 
ATOM   1102 C CB  . VAL A 1 154 ? -10.101 -13.239 42.675  1.00 37.29 ? 154 VAL A CB  1 
ATOM   1103 C CG1 . VAL A 1 154 ? -8.726  -12.995 42.064  1.00 37.57 ? 154 VAL A CG1 1 
ATOM   1104 C CG2 . VAL A 1 154 ? -10.508 -12.041 43.497  1.00 38.24 ? 154 VAL A CG2 1 
ATOM   1105 N N   . TRP A 1 155 ? -10.256 -14.344 39.447  1.00 37.16 ? 155 TRP A N   1 
ATOM   1106 C CA  . TRP A 1 155 ? -9.706  -15.367 38.570  1.00 36.34 ? 155 TRP A CA  1 
ATOM   1107 C C   . TRP A 1 155 ? -8.313  -15.024 38.054  1.00 37.75 ? 155 TRP A C   1 
ATOM   1108 O O   . TRP A 1 155 ? -7.984  -13.863 37.797  1.00 38.22 ? 155 TRP A O   1 
ATOM   1109 C CB  . TRP A 1 155 ? -10.614 -15.596 37.345  1.00 34.39 ? 155 TRP A CB  1 
ATOM   1110 C CG  . TRP A 1 155 ? -12.059 -15.880 37.624  1.00 33.88 ? 155 TRP A CG  1 
ATOM   1111 C CD1 . TRP A 1 155 ? -12.930 -15.087 38.313  1.00 32.69 ? 155 TRP A CD1 1 
ATOM   1112 C CD2 . TRP A 1 155 ? -12.832 -16.967 37.108  1.00 33.93 ? 155 TRP A CD2 1 
ATOM   1113 N NE1 . TRP A 1 155 ? -14.203 -15.605 38.247  1.00 32.69 ? 155 TRP A NE1 1 
ATOM   1114 C CE2 . TRP A 1 155 ? -14.175 -16.757 37.512  1.00 33.75 ? 155 TRP A CE2 1 
ATOM   1115 C CE3 . TRP A 1 155 ? -12.528 -18.098 36.331  1.00 33.22 ? 155 TRP A CE3 1 
ATOM   1116 C CZ2 . TRP A 1 155 ? -15.222 -17.639 37.161  1.00 32.00 ? 155 TRP A CZ2 1 
ATOM   1117 C CZ3 . TRP A 1 155 ? -13.569 -18.975 35.981  1.00 33.98 ? 155 TRP A CZ3 1 
ATOM   1118 C CH2 . TRP A 1 155 ? -14.899 -18.733 36.398  1.00 33.68 ? 155 TRP A CH2 1 
ATOM   1119 N N   . TYR A 1 156 ? -7.489  -16.052 37.913  1.00 39.67 ? 156 TYR A N   1 
ATOM   1120 C CA  . TYR A 1 156 ? -6.173  -15.881 37.340  1.00 38.94 ? 156 TYR A CA  1 
ATOM   1121 C C   . TYR A 1 156 ? -6.167  -16.756 36.085  1.00 40.56 ? 156 TYR A C   1 
ATOM   1122 O O   . TYR A 1 156 ? -6.703  -17.873 36.093  1.00 40.81 ? 156 TYR A O   1 
ATOM   1123 C CB  . TYR A 1 156 ? -5.076  -16.331 38.291  1.00 37.98 ? 156 TYR A CB  1 
ATOM   1124 C CG  . TYR A 1 156 ? -3.734  -15.887 37.770  1.00 38.86 ? 156 TYR A CG  1 
ATOM   1125 C CD1 . TYR A 1 156 ? -3.370  -14.531 37.809  1.00 37.40 ? 156 TYR A CD1 1 
ATOM   1126 C CD2 . TYR A 1 156 ? -2.889  -16.781 37.110  1.00 39.98 ? 156 TYR A CD2 1 
ATOM   1127 C CE1 . TYR A 1 156 ? -2.227  -14.070 37.200  1.00 37.23 ? 156 TYR A CE1 1 
ATOM   1128 C CE2 . TYR A 1 156 ? -1.720  -16.334 36.488  1.00 41.39 ? 156 TYR A CE2 1 
ATOM   1129 C CZ  . TYR A 1 156 ? -1.392  -14.971 36.531  1.00 40.34 ? 156 TYR A CZ  1 
ATOM   1130 O OH  . TYR A 1 156 ? -0.240  -14.517 35.906  1.00 37.17 ? 156 TYR A OH  1 
ATOM   1131 N N   . MET A 1 157 ? -5.577  -16.270 34.999  1.00 41.31 ? 157 MET A N   1 
ATOM   1132 C CA  . MET A 1 157 ? -5.583  -17.059 33.774  1.00 41.48 ? 157 MET A CA  1 
ATOM   1133 C C   . MET A 1 157 ? -4.312  -16.964 32.942  1.00 41.75 ? 157 MET A C   1 
ATOM   1134 O O   . MET A 1 157 ? -3.785  -15.883 32.730  1.00 39.33 ? 157 MET A O   1 
ATOM   1135 C CB  . MET A 1 157 ? -6.809  -16.676 32.931  1.00 41.56 ? 157 MET A CB  1 
ATOM   1136 C CG  . MET A 1 157 ? -8.139  -16.903 33.667  1.00 42.14 ? 157 MET A CG  1 
ATOM   1137 S SD  . MET A 1 157 ? -9.684  -16.410 32.779  1.00 43.62 ? 157 MET A SD  1 
ATOM   1138 C CE  . MET A 1 157 ? -9.028  -15.887 31.234  1.00 38.51 ? 157 MET A CE  1 
ATOM   1139 N N   . ASP A 1 158 ? -3.827  -18.124 32.493  1.00 44.58 ? 158 ASP A N   1 
ATOM   1140 C CA  . ASP A 1 158 ? -2.634  -18.222 31.663  1.00 46.96 ? 158 ASP A CA  1 
ATOM   1141 C C   . ASP A 1 158 ? -2.983  -17.915 30.225  1.00 46.96 ? 158 ASP A C   1 
ATOM   1142 O O   . ASP A 1 158 ? -3.438  -18.801 29.513  1.00 48.01 ? 158 ASP A O   1 
ATOM   1143 C CB  . ASP A 1 158 ? -2.055  -19.631 31.698  0.00 50.54 ? 158 ASP A CB  1 
ATOM   1144 C CG  . ASP A 1 158 ? -1.105  -19.836 32.831  1.00 54.11 ? 158 ASP A CG  1 
ATOM   1145 O OD1 . ASP A 1 158 ? -0.616  -20.975 32.985  1.00 57.70 ? 158 ASP A OD1 1 
ATOM   1146 O OD2 . ASP A 1 158 ? -0.845  -18.860 33.569  1.00 56.48 ? 158 ASP A OD2 1 
ATOM   1147 N N   . ILE A 1 159 ? -2.759  -16.688 29.779  1.00 46.03 ? 159 ILE A N   1 
ATOM   1148 C CA  . ILE A 1 159 ? -3.072  -16.362 28.403  1.00 46.26 ? 159 ILE A CA  1 
ATOM   1149 C C   . ILE A 1 159 ? -1.874  -15.807 27.629  1.00 48.42 ? 159 ILE A C   1 
ATOM   1150 O O   . ILE A 1 159 ? -1.623  -14.601 27.609  0.00 48.81 ? 159 ILE A O   1 
ATOM   1151 C CB  . ILE A 1 159 ? -4.275  -15.388 28.340  1.00 44.36 ? 159 ILE A CB  1 
ATOM   1152 C CG1 . ILE A 1 159 ? -5.455  -16.003 29.092  1.00 41.56 ? 159 ILE A CG1 1 
ATOM   1153 C CG2 . ILE A 1 159 ? -4.675  -15.111 26.883  1.00 44.18 ? 159 ILE A CG2 1 
ATOM   1154 C CD1 . ILE A 1 159 ? -6.692  -15.164 29.076  1.00 38.49 ? 159 ILE A CD1 1 
ATOM   1155 N N   . ASP A 1 160 ? -1.152  -16.716 26.980  0.00 52.16 ? 160 ASP A N   1 
ATOM   1156 C CA  . ASP A 1 160 ? 0.015   -16.369 26.179  1.00 55.40 ? 160 ASP A CA  1 
ATOM   1157 C C   . ASP A 1 160 ? -0.310  -16.512 24.697  1.00 55.67 ? 160 ASP A C   1 
ATOM   1158 O O   . ASP A 1 160 ? -0.872  -17.525 24.257  1.00 56.95 ? 160 ASP A O   1 
ATOM   1159 C CB  . ASP A 1 160 ? 1.185   -17.288 26.520  1.00 60.09 ? 160 ASP A CB  1 
ATOM   1160 C CG  . ASP A 1 160 ? 1.897   -16.879 27.782  1.00 63.40 ? 160 ASP A CG  1 
ATOM   1161 O OD1 . ASP A 1 160 ? 2.959   -16.235 27.663  1.00 66.18 ? 160 ASP A OD1 1 
ATOM   1162 O OD2 . ASP A 1 160 ? 1.397   -17.192 28.890  1.00 66.01 ? 160 ASP A OD2 1 
ATOM   1163 N N   . THR A 1 161 ? 0.056   -15.502 23.926  1.00 54.26 ? 161 THR A N   1 
ATOM   1164 C CA  . THR A 1 161 ? -0.210  -15.517 22.500  1.00 53.80 ? 161 THR A CA  1 
ATOM   1165 C C   . THR A 1 161 ? 0.939   -14.828 21.759  1.00 52.68 ? 161 THR A C   1 
ATOM   1166 O O   . THR A 1 161 ? 1.980   -14.500 22.341  1.00 52.06 ? 161 THR A O   1 
ATOM   1167 C CB  . THR A 1 161 ? -1.541  -14.777 22.198  1.00 54.28 ? 161 THR A CB  1 
ATOM   1168 O OG1 . THR A 1 161 ? -1.872  -14.911 20.810  1.00 56.28 ? 161 THR A OG1 1 
ATOM   1169 C CG2 . THR A 1 161 ? -1.420  -13.303 22.542  0.00 54.77 ? 161 THR A CG2 1 
ATOM   1170 N N   . THR A 1 162 ? 0.746   -14.631 20.465  1.00 50.90 ? 162 THR A N   1 
ATOM   1171 C CA  . THR A 1 162 ? 1.722   -13.946 19.648  1.00 49.54 ? 162 THR A CA  1 
ATOM   1172 C C   . THR A 1 162 ? 0.953   -13.050 18.673  1.00 46.94 ? 162 THR A C   1 
ATOM   1173 O O   . THR A 1 162 ? 0.001   -13.496 18.011  1.00 44.42 ? 162 THR A O   1 
ATOM   1174 C CB  . THR A 1 162 ? 2.636   -14.952 18.886  1.00 51.84 ? 162 THR A CB  1 
ATOM   1175 O OG1 . THR A 1 162 ? 1.834   -15.895 18.173  1.00 55.02 ? 162 THR A OG1 1 
ATOM   1176 C CG2 . THR A 1 162 ? 3.524   -15.710 19.866  1.00 53.17 ? 162 THR A CG2 1 
ATOM   1177 N N   . ALA A 1 163 ? 1.351   -11.781 18.609  1.00 43.59 ? 163 ALA A N   1 
ATOM   1178 C CA  . ALA A 1 163 ? 0.683   -10.833 17.722  1.00 41.60 ? 163 ALA A CA  1 
ATOM   1179 C C   . ALA A 1 163 ? 1.352   -10.843 16.358  1.00 39.56 ? 163 ALA A C   1 
ATOM   1180 O O   . ALA A 1 163 ? 2.574   -10.860 16.259  1.00 36.03 ? 163 ALA A O   1 
ATOM   1181 C CB  . ALA A 1 163 ? 0.728   -9.425  18.320  1.00 39.79 ? 163 ALA A CB  1 
ATOM   1182 N N   . ASN A 1 164 ? 0.534   -10.828 15.313  1.00 39.51 ? 164 ASN A N   1 
ATOM   1183 C CA  . ASN A 1 164 ? 1.034   -10.837 13.952  1.00 41.61 ? 164 ASN A CA  1 
ATOM   1184 C C   . ASN A 1 164 ? 0.526   -9.611  13.215  1.00 43.89 ? 164 ASN A C   1 
ATOM   1185 O O   . ASN A 1 164 ? -0.651  -9.292  13.268  1.00 45.18 ? 164 ASN A O   1 
ATOM   1186 C CB  . ASN A 1 164 ? 0.607   -12.122 13.268  1.00 41.18 ? 164 ASN A CB  1 
ATOM   1187 C CG  . ASN A 1 164 ? 1.105   -13.351 14.007  1.00 42.25 ? 164 ASN A CG  1 
ATOM   1188 O OD1 . ASN A 1 164 ? 2.307   -13.541 14.181  0.00 42.15 ? 164 ASN A OD1 1 
ATOM   1189 N ND2 . ASN A 1 164 ? 0.180   -14.180 14.461  1.00 42.78 ? 164 ASN A ND2 1 
ATOM   1190 N N   . TYR A 1 165 ? 1.442   -8.907  12.560  1.00 45.78 ? 165 TYR A N   1 
ATOM   1191 C CA  . TYR A 1 165 ? 1.126   -7.679  11.840  1.00 46.85 ? 165 TYR A CA  1 
ATOM   1192 C C   . TYR A 1 165 ? 2.345   -7.251  11.000  1.00 47.90 ? 165 TYR A C   1 
ATOM   1193 O O   . TYR A 1 165 ? 3.430   -7.786  11.149  1.00 48.09 ? 165 TYR A O   1 
ATOM   1194 C CB  . TYR A 1 165 ? 0.829   -6.585  12.850  0.00 47.94 ? 165 TYR A CB  1 
ATOM   1195 C CG  . TYR A 1 165 ? 2.033   -6.311  13.714  1.00 49.38 ? 165 TYR A CG  1 
ATOM   1196 C CD1 . TYR A 1 165 ? 2.967   -5.339  13.353  1.00 48.56 ? 165 TYR A CD1 1 
ATOM   1197 C CD2 . TYR A 1 165 ? 2.283   -7.076  14.855  1.00 49.60 ? 165 TYR A CD2 1 
ATOM   1198 C CE1 . TYR A 1 165 ? 4.119   -5.144  14.107  1.00 50.84 ? 165 TYR A CE1 1 
ATOM   1199 C CE2 . TYR A 1 165 ? 3.431   -6.888  15.610  1.00 49.28 ? 165 TYR A CE2 1 
ATOM   1200 C CZ  . TYR A 1 165 ? 4.346   -5.926  15.231  1.00 50.95 ? 165 TYR A CZ  1 
ATOM   1201 O OH  . TYR A 1 165 ? 5.503   -5.769  15.952  1.00 51.71 ? 165 TYR A OH  1 
ATOM   1202 N N   . LYS A 1 166 ? 2.174   -6.285  10.111  1.00 48.40 ? 166 LYS A N   1 
ATOM   1203 C CA  . LYS A 1 166 ? 3.322   -5.826  9.337   1.00 48.66 ? 166 LYS A CA  1 
ATOM   1204 C C   . LYS A 1 166 ? 3.725   -4.423  9.786   1.00 50.44 ? 166 LYS A C   1 
ATOM   1205 O O   . LYS A 1 166 ? 2.880   -3.637  10.201  1.00 51.84 ? 166 LYS A O   1 
ATOM   1206 C CB  . LYS A 1 166 ? 2.994   -5.848  7.845   1.00 44.71 ? 166 LYS A CB  1 
ATOM   1207 C CG  . LYS A 1 166 ? 2.656   -7.240  7.325   1.00 40.05 ? 166 LYS A CG  1 
ATOM   1208 C CD  . LYS A 1 166 ? 2.364   -7.225  5.848   1.00 35.63 ? 166 LYS A CD  1 
ATOM   1209 C CE  . LYS A 1 166 ? 1.872   -8.582  5.351   1.00 35.38 ? 166 LYS A CE  1 
ATOM   1210 N NZ  . LYS A 1 166 ? 0.538   -9.007  5.890   1.00 27.51 ? 166 LYS A NZ  1 
ATOM   1211 N N   . LEU A 1 167 ? 5.020   -4.131  9.757   1.00 52.76 ? 167 LEU A N   1 
ATOM   1212 C CA  . LEU A 1 167 ? 5.520   -2.805  10.126  1.00 54.76 ? 167 LEU A CA  1 
ATOM   1213 C C   . LEU A 1 167 ? 6.086   -2.266  8.818   1.00 56.30 ? 167 LEU A C   1 
ATOM   1214 O O   . LEU A 1 167 ? 7.240   -2.528  8.489   1.00 57.12 ? 167 LEU A O   1 
ATOM   1215 C CB  . LEU A 1 167 ? 6.652   -2.893  11.154  1.00 54.51 ? 167 LEU A CB  1 
ATOM   1216 C CG  . LEU A 1 167 ? 6.898   -1.628  11.992  1.00 55.32 ? 167 LEU A CG  1 
ATOM   1217 C CD1 . LEU A 1 167 ? 8.226   -1.760  12.723  1.00 56.39 ? 167 LEU A CD1 1 
ATOM   1218 C CD2 . LEU A 1 167 ? 6.905   -0.381  11.116  1.00 55.93 ? 167 LEU A CD2 1 
ATOM   1219 N N   . GLY A 1 168 ? 5.261   -1.537  8.071   1.00 56.82 ? 168 GLY A N   1 
ATOM   1220 C CA  . GLY A 1 168 ? 5.683   -0.996  6.795   1.00 55.38 ? 168 GLY A CA  1 
ATOM   1221 C C   . GLY A 1 168 ? 6.142   -2.118  5.886   1.00 55.75 ? 168 GLY A C   1 
ATOM   1222 O O   . GLY A 1 168 ? 6.046   -2.026  4.655   1.00 55.02 ? 168 GLY A O   1 
ATOM   1223 N N   . GLY A 1 169 ? 6.620   -3.201  6.501   1.00 55.76 ? 169 GLY A N   1 
ATOM   1224 C CA  . GLY A 1 169 ? 7.130   -4.332  5.743   1.00 56.19 ? 169 GLY A CA  1 
ATOM   1225 C C   . GLY A 1 169 ? 6.426   -5.648  5.951   1.00 54.94 ? 169 GLY A C   1 
ATOM   1226 O O   . GLY A 1 169 ? 5.570   -5.998  5.151   1.00 53.54 ? 169 GLY A O   1 
ATOM   1227 N N   . ALA A 1 170 ? 6.793   -6.372  7.010   1.00 55.76 ? 170 ALA A N   1 
ATOM   1228 C CA  . ALA A 1 170 ? 6.193   -7.675  7.330   1.00 56.59 ? 170 ALA A CA  1 
ATOM   1229 C C   . ALA A 1 170 ? 6.572   -8.176  8.727   1.00 58.67 ? 170 ALA A C   1 
ATOM   1230 O O   . ALA A 1 170 ? 6.392   -9.362  9.043   1.00 55.52 ? 170 ALA A O   1 
ATOM   1231 C CB  . ALA A 1 170 ? 6.614   -8.705  6.289   1.00 56.06 ? 170 ALA A CB  1 
ATOM   1232 N N   . GLN A 1 171 ? 7.116   -7.283  9.555   1.00 61.49 ? 171 GLN A N   1 
ATOM   1233 C CA  . GLN A 1 171 ? 7.520   -7.667  10.909  1.00 64.14 ? 171 GLN A CA  1 
ATOM   1234 C C   . GLN A 1 171 ? 6.228   -8.069  11.595  1.00 65.03 ? 171 GLN A C   1 
ATOM   1235 O O   . GLN A 1 171 ? 5.620   -7.268  12.316  1.00 64.64 ? 171 GLN A O   1 
ATOM   1236 C CB  . GLN A 1 171 ? 8.168   -6.484  11.638  1.00 66.19 ? 171 GLN A CB  1 
ATOM   1237 C CG  . GLN A 1 171 ? 9.175   -6.868  12.717  1.00 69.43 ? 171 GLN A CG  1 
ATOM   1238 C CD  . GLN A 1 171 ? 8.547   -7.472  13.969  1.00 70.76 ? 171 GLN A CD  1 
ATOM   1239 O OE1 . GLN A 1 171 ? 9.262   -7.862  14.901  1.00 71.78 ? 171 GLN A OE1 1 
ATOM   1240 N NE2 . GLN A 1 171 ? 7.214   -7.547  14.006  1.00 71.86 ? 171 GLN A NE2 1 
ATOM   1241 N N   . GLN A 1 172 ? 5.816   -9.313  11.370  1.00 64.96 ? 172 GLN A N   1 
ATOM   1242 C CA  . GLN A 1 172 ? 4.566   -9.802  11.931  1.00 64.98 ? 172 GLN A CA  1 
ATOM   1243 C C   . GLN A 1 172 ? 4.624   -10.773 13.083  1.00 63.09 ? 172 GLN A C   1 
ATOM   1244 O O   . GLN A 1 172 ? 3.753   -11.632 13.173  1.00 65.35 ? 172 GLN A O   1 
ATOM   1245 C CB  . GLN A 1 172 ? 3.696   -10.414 10.812  1.00 67.41 ? 172 GLN A CB  1 
ATOM   1246 C CG  . GLN A 1 172 ? 4.361   -11.557 10.061  1.00 70.06 ? 172 GLN A CG  1 
ATOM   1247 C CD  . GLN A 1 172 ? 3.994   -11.590 8.592   1.00 72.02 ? 172 GLN A CD  1 
ATOM   1248 O OE1 . GLN A 1 172 ? 4.778   -12.058 7.764   1.00 75.67 ? 172 GLN A OE1 1 
ATOM   1249 N NE2 . GLN A 1 172 ? 2.802   -11.098 8.258   1.00 72.29 ? 172 GLN A NE2 1 
ATOM   1250 N N   . HIS A 1 173 ? 5.600   -10.665 13.977  1.00 59.50 ? 173 HIS A N   1 
ATOM   1251 C CA  . HIS A 1 173 ? 5.610   -11.627 15.073  1.00 56.45 ? 173 HIS A CA  1 
ATOM   1252 C C   . HIS A 1 173 ? 6.184   -11.177 16.403  1.00 55.72 ? 173 HIS A C   1 
ATOM   1253 O O   . HIS A 1 173 ? 7.379   -10.926 16.531  1.00 57.04 ? 173 HIS A O   1 
ATOM   1254 C CB  . HIS A 1 173 ? 6.303   -12.922 14.620  1.00 54.77 ? 173 HIS A CB  1 
ATOM   1255 C CG  . HIS A 1 173 ? 5.717   -13.509 13.370  1.00 53.53 ? 173 HIS A CG  1 
ATOM   1256 N ND1 . HIS A 1 173 ? 4.450   -14.052 13.328  1.00 52.23 ? 173 HIS A ND1 1 
ATOM   1257 C CD2 . HIS A 1 173 ? 6.186   -13.553 12.098  1.00 51.71 ? 173 HIS A CD2 1 
ATOM   1258 C CE1 . HIS A 1 173 ? 4.164   -14.400 12.086  1.00 50.16 ? 173 HIS A CE1 1 
ATOM   1259 N NE2 . HIS A 1 173 ? 5.200   -14.107 11.321  1.00 49.75 ? 173 HIS A NE2 1 
ATOM   1260 N N   . ASP A 1 174 ? 5.308   -11.066 17.393  1.00 54.05 ? 174 ASP A N   1 
ATOM   1261 C CA  . ASP A 1 174 ? 5.701   -10.709 18.752  1.00 53.98 ? 174 ASP A CA  1 
ATOM   1262 C C   . ASP A 1 174 ? 4.867   -11.530 19.737  1.00 53.98 ? 174 ASP A C   1 
ATOM   1263 O O   . ASP A 1 174 ? 3.727   -11.902 19.450  1.00 53.05 ? 174 ASP A O   1 
ATOM   1264 C CB  . ASP A 1 174 ? 5.482   -9.218  19.027  1.00 53.18 ? 174 ASP A CB  1 
ATOM   1265 C CG  . ASP A 1 174 ? 6.419   -8.328  18.233  1.00 52.43 ? 174 ASP A CG  1 
ATOM   1266 O OD1 . ASP A 1 174 ? 7.591   -8.730  18.004  1.00 51.57 ? 174 ASP A OD1 1 
ATOM   1267 O OD2 . ASP A 1 174 ? 5.984   -7.215  17.854  1.00 51.74 ? 174 ASP A OD2 1 
ATOM   1268 N N   . SER A 1 175 ? 5.442   -11.809 20.896  1.00 55.38 ? 175 SER A N   1 
ATOM   1269 C CA  . SER A 1 175 ? 4.753   -12.569 21.929  1.00 57.13 ? 175 SER A CA  1 
ATOM   1270 C C   . SER A 1 175 ? 4.019   -11.670 22.922  1.00 58.41 ? 175 SER A C   1 
ATOM   1271 O O   . SER A 1 175 ? 4.628   -10.820 23.574  1.00 59.29 ? 175 SER A O   1 
ATOM   1272 C CB  . SER A 1 175 ? 5.748   -13.438 22.682  1.00 57.01 ? 175 SER A CB  1 
ATOM   1273 O OG  . SER A 1 175 ? 6.211   -14.480 21.839  1.00 58.94 ? 175 SER A OG  1 
ATOM   1274 N N   . VAL A 1 176 ? 2.707   -11.867 23.030  1.00 58.92 ? 176 VAL A N   1 
ATOM   1275 C CA  . VAL A 1 176 ? 1.888   -11.091 23.950  1.00 60.19 ? 176 VAL A CA  1 
ATOM   1276 C C   . VAL A 1 176 ? 1.503   -11.964 25.134  1.00 60.88 ? 176 VAL A C   1 
ATOM   1277 O O   . VAL A 1 176 ? 1.051   -13.100 24.972  1.00 60.48 ? 176 VAL A O   1 
ATOM   1278 C CB  . VAL A 1 176 ? 0.580   -10.585 23.300  1.00 60.52 ? 176 VAL A CB  1 
ATOM   1279 C CG1 . VAL A 1 176 ? -0.249  -9.827  24.322  0.00 60.97 ? 176 VAL A CG1 1 
ATOM   1280 C CG2 . VAL A 1 176 ? 0.888   -9.696  22.109  1.00 61.96 ? 176 VAL A CG2 1 
ATOM   1281 N N   . ARG A 1 177 ? 1.698   -11.419 26.328  1.00 60.98 ? 177 ARG A N   1 
ATOM   1282 C CA  . ARG A 1 177 ? 1.362   -12.112 27.551  1.00 61.07 ? 177 ARG A CA  1 
ATOM   1283 C C   . ARG A 1 177 ? 0.391   -11.259 28.330  1.00 60.38 ? 177 ARG A C   1 
ATOM   1284 O O   . ARG A 1 177 ? 0.770   -10.219 28.865  1.00 61.65 ? 177 ARG A O   1 
ATOM   1285 C CB  . ARG A 1 177 ? 2.606   -12.344 28.394  1.00 63.28 ? 177 ARG A CB  1 
ATOM   1286 C CG  . ARG A 1 177 ? 3.474   -13.463 27.898  1.00 65.86 ? 177 ARG A CG  1 
ATOM   1287 C CD  . ARG A 1 177 ? 4.910   -13.255 28.346  1.00 68.34 ? 177 ARG A CD  1 
ATOM   1288 N NE  . ARG A 1 177 ? 4.997   -12.951 29.769  0.00 69.86 ? 177 ARG A NE  1 
ATOM   1289 C CZ  . ARG A 1 177 ? 6.124   -12.626 30.391  0.00 70.82 ? 177 ARG A CZ  1 
ATOM   1290 N NH1 . ARG A 1 177 ? 7.261   -12.564 29.710  1.00 73.29 ? 177 ARG A NH1 1 
ATOM   1291 N NH2 . ARG A 1 177 ? 6.116   -12.366 31.692  0.00 71.40 ? 177 ARG A NH2 1 
ATOM   1292 N N   . LEU A 1 178 ? -0.865  -11.692 28.376  1.00 58.15 ? 178 LEU A N   1 
ATOM   1293 C CA  . LEU A 1 178 ? -1.883  -10.978 29.129  1.00 55.81 ? 178 LEU A CA  1 
ATOM   1294 C C   . LEU A 1 178 ? -1.844  -11.425 30.591  1.00 54.01 ? 178 LEU A C   1 
ATOM   1295 O O   . LEU A 1 178 ? -1.799  -10.580 31.490  1.00 52.36 ? 178 LEU A O   1 
ATOM   1296 C CB  . LEU A 1 178 ? -3.283  -11.230 28.556  1.00 57.90 ? 178 LEU A CB  1 
ATOM   1297 C CG  . LEU A 1 178 ? -3.642  -10.592 27.214  1.00 59.29 ? 178 LEU A CG  1 
ATOM   1298 C CD1 . LEU A 1 178 ? -2.830  -11.230 26.099  1.00 61.28 ? 178 LEU A CD1 1 
ATOM   1299 C CD2 . LEU A 1 178 ? -5.126  -10.767 26.947  0.00 59.53 ? 178 LEU A CD2 1 
ATOM   1300 N N   . ASP A 1 179 ? -1.839  -12.747 30.814  1.00 52.35 ? 179 ASP A N   1 
ATOM   1301 C CA  . ASP A 1 179 ? -1.837  -13.320 32.166  1.00 50.50 ? 179 ASP A CA  1 
ATOM   1302 C C   . ASP A 1 179 ? -2.591  -12.407 33.115  1.00 47.79 ? 179 ASP A C   1 
ATOM   1303 O O   . ASP A 1 179 ? -2.056  -11.969 34.118  1.00 47.21 ? 179 ASP A O   1 
ATOM   1304 C CB  . ASP A 1 179 ? -0.412  -13.499 32.674  0.00 54.96 ? 179 ASP A CB  1 
ATOM   1305 C CG  . ASP A 1 179 ? 0.368   -14.462 31.842  1.00 58.77 ? 179 ASP A CG  1 
ATOM   1306 O OD1 . ASP A 1 179 ? -0.241  -15.095 30.954  1.00 62.79 ? 179 ASP A OD1 1 
ATOM   1307 O OD2 . ASP A 1 179 ? 1.583   -14.597 32.072  1.00 61.72 ? 179 ASP A OD2 1 
ATOM   1308 N N   . PRO A 1 180 ? -3.861  -12.148 32.819  1.00 45.68 ? 180 PRO A N   1 
ATOM   1309 C CA  . PRO A 1 180 ? -4.731  -11.277 33.604  1.00 44.69 ? 180 PRO A CA  1 
ATOM   1310 C C   . PRO A 1 180 ? -5.442  -11.875 34.806  1.00 44.01 ? 180 PRO A C   1 
ATOM   1311 O O   . PRO A 1 180 ? -5.618  -13.085 34.927  1.00 43.18 ? 180 PRO A O   1 
ATOM   1312 C CB  . PRO A 1 180 ? -5.738  -10.819 32.560  1.00 44.47 ? 180 PRO A CB  1 
ATOM   1313 C CG  . PRO A 1 180 ? -6.016  -12.120 31.849  1.00 43.38 ? 180 PRO A CG  1 
ATOM   1314 C CD  . PRO A 1 180 ? -4.614  -12.730 31.689  1.00 45.59 ? 180 PRO A CD  1 
ATOM   1315 N N   . TRP A 1 181 ? -5.850  -10.996 35.702  1.00 43.32 ? 181 TRP A N   1 
ATOM   1316 C CA  . TRP A 1 181 ? -6.630  -11.412 36.856  1.00 43.76 ? 181 TRP A CA  1 
ATOM   1317 C C   . TRP A 1 181 ? -8.024  -10.976 36.404  1.00 43.06 ? 181 TRP A C   1 
ATOM   1318 O O   . TRP A 1 181 ? -8.145  -9.972  35.709  1.00 44.88 ? 181 TRP A O   1 
ATOM   1319 C CB  . TRP A 1 181 ? -6.253  -10.618 38.118  1.00 42.63 ? 181 TRP A CB  1 
ATOM   1320 C CG  . TRP A 1 181 ? -4.881  -10.905 38.692  1.00 41.33 ? 181 TRP A CG  1 
ATOM   1321 C CD1 . TRP A 1 181 ? -3.723  -10.256 38.395  1.00 42.31 ? 181 TRP A CD1 1 
ATOM   1322 C CD2 . TRP A 1 181 ? -4.547  -11.904 39.665  1.00 39.15 ? 181 TRP A CD2 1 
ATOM   1323 N NE1 . TRP A 1 181 ? -2.685  -10.781 39.129  1.00 41.24 ? 181 TRP A NE1 1 
ATOM   1324 C CE2 . TRP A 1 181 ? -3.162  -11.796 39.915  1.00 40.93 ? 181 TRP A CE2 1 
ATOM   1325 C CE3 . TRP A 1 181 ? -5.283  -12.880 40.348  1.00 39.66 ? 181 TRP A CE3 1 
ATOM   1326 C CZ2 . TRP A 1 181 ? -2.488  -12.630 40.822  1.00 38.81 ? 181 TRP A CZ2 1 
ATOM   1327 C CZ3 . TRP A 1 181 ? -4.615  -13.715 41.255  1.00 40.79 ? 181 TRP A CZ3 1 
ATOM   1328 C CH2 . TRP A 1 181 ? -3.226  -13.578 41.481  1.00 41.07 ? 181 TRP A CH2 1 
ATOM   1329 N N   . VAL A 1 182 ? -9.069  -11.725 36.737  1.00 40.49 ? 182 VAL A N   1 
ATOM   1330 C CA  . VAL A 1 182 ? -10.405 -11.287 36.342  1.00 37.95 ? 182 VAL A CA  1 
ATOM   1331 C C   . VAL A 1 182 ? -11.213 -11.080 37.602  1.00 37.38 ? 182 VAL A C   1 
ATOM   1332 O O   . VAL A 1 182 ? -11.227 -11.922 38.483  1.00 37.49 ? 182 VAL A O   1 
ATOM   1333 C CB  . VAL A 1 182 ? -11.144 -12.300 35.421  1.00 35.71 ? 182 VAL A CB  1 
ATOM   1334 C CG1 . VAL A 1 182 ? -12.502 -11.729 35.054  1.00 32.40 ? 182 VAL A CG1 1 
ATOM   1335 C CG2 . VAL A 1 182 ? -10.336 -12.578 34.153  1.00 33.93 ? 182 VAL A CG2 1 
ATOM   1336 N N   . PHE A 1 183 ? -11.873 -9.940  37.700  1.00 38.20 ? 183 PHE A N   1 
ATOM   1337 C CA  . PHE A 1 183 ? -12.672 -9.651  38.892  1.00 39.07 ? 183 PHE A CA  1 
ATOM   1338 C C   . PHE A 1 183 ? -14.164 -9.630  38.571  1.00 37.72 ? 183 PHE A C   1 
ATOM   1339 O O   . PHE A 1 183 ? -14.606 -8.887  37.708  1.00 38.01 ? 183 PHE A O   1 
ATOM   1340 C CB  . PHE A 1 183 ? -12.245 -8.321  39.481  1.00 40.32 ? 183 PHE A CB  1 
ATOM   1341 C CG  . PHE A 1 183 ? -10.819 -8.294  39.958  1.00 42.65 ? 183 PHE A CG  1 
ATOM   1342 C CD1 . PHE A 1 183 ? -9.781  -8.037  39.067  1.00 40.71 ? 183 PHE A CD1 1 
ATOM   1343 C CD2 . PHE A 1 183 ? -10.510 -8.528  41.308  1.00 42.93 ? 183 PHE A CD2 1 
ATOM   1344 C CE1 . PHE A 1 183 ? -8.470  -8.011  39.502  1.00 42.53 ? 183 PHE A CE1 1 
ATOM   1345 C CE2 . PHE A 1 183 ? -9.199  -8.502  41.751  1.00 43.98 ? 183 PHE A CE2 1 
ATOM   1346 C CZ  . PHE A 1 183 ? -8.173  -8.243  40.844  1.00 43.53 ? 183 PHE A CZ  1 
ATOM   1347 N N   . MET A 1 184 ? -14.928 -10.467 39.261  1.00 37.69 ? 184 MET A N   1 
ATOM   1348 C CA  . MET A 1 184 ? -16.356 -10.554 39.021  1.00 38.26 ? 184 MET A CA  1 
ATOM   1349 C C   . MET A 1 184 ? -17.266 -10.346 40.230  1.00 37.90 ? 184 MET A C   1 
ATOM   1350 O O   . MET A 1 184 ? -17.032 -10.873 41.319  0.00 38.79 ? 184 MET A O   1 
ATOM   1351 C CB  . MET A 1 184 ? -16.672 -11.891 38.357  1.00 37.99 ? 184 MET A CB  1 
ATOM   1352 C CG  . MET A 1 184 ? -18.152 -12.086 38.022  1.00 40.81 ? 184 MET A CG  1 
ATOM   1353 S SD  . MET A 1 184 ? -18.420 -13.616 37.086  1.00 40.66 ? 184 MET A SD  1 
ATOM   1354 C CE  . MET A 1 184 ? -20.233 -13.733 37.100  1.00 39.69 ? 184 MET A CE  1 
ATOM   1355 N N   . PHE A 1 185 ? -18.305 -9.542  40.002  1.00 41.10 ? 185 PHE A N   1 
ATOM   1356 C CA  . PHE A 1 185 ? -19.334 -9.201  40.997  1.00 43.94 ? 185 PHE A CA  1 
ATOM   1357 C C   . PHE A 1 185 ? -20.655 -9.558  40.353  1.00 43.54 ? 185 PHE A C   1 
ATOM   1358 O O   . PHE A 1 185 ? -20.929 -9.141  39.233  1.00 44.00 ? 185 PHE A O   1 
ATOM   1359 C CB  . PHE A 1 185 ? -19.334 -7.712  41.290  1.00 49.73 ? 185 PHE A CB  1 
ATOM   1360 C CG  . PHE A 1 185 ? -18.087 -7.232  41.938  1.00 57.35 ? 185 PHE A CG  1 
ATOM   1361 C CD1 . PHE A 1 185 ? -17.429 -6.123  41.451  1.00 60.14 ? 185 PHE A CD1 1 
ATOM   1362 C CD2 . PHE A 1 185 ? -17.600 -7.849  43.072  1.00 60.52 ? 185 PHE A CD2 1 
ATOM   1363 C CE1 . PHE A 1 185 ? -16.308 -5.631  42.097  1.00 61.49 ? 185 PHE A CE1 1 
ATOM   1364 C CE2 . PHE A 1 185 ? -16.480 -7.366  43.717  1.00 60.10 ? 185 PHE A CE2 1 
ATOM   1365 C CZ  . PHE A 1 185 ? -15.833 -6.252  43.229  1.00 60.89 ? 185 PHE A CZ  1 
ATOM   1366 N N   . SER A 1 186 ? -21.486 -10.314 41.049  1.00 41.77 ? 186 SER A N   1 
ATOM   1367 C CA  . SER A 1 186 ? -22.735 -10.708 40.435  1.00 39.91 ? 186 SER A CA  1 
ATOM   1368 C C   . SER A 1 186 ? -23.810 -11.126 41.425  1.00 39.22 ? 186 SER A C   1 
ATOM   1369 O O   . SER A 1 186 ? -23.592 -11.147 42.633  1.00 38.99 ? 186 SER A O   1 
ATOM   1370 C CB  . SER A 1 186 ? -22.481 -11.885 39.489  1.00 37.81 ? 186 SER A CB  1 
ATOM   1371 O OG  . SER A 1 186 ? -22.137 -13.055 40.229  1.00 34.62 ? 186 SER A OG  1 
ATOM   1372 N N   . ALA A 1 187 ? -24.971 -11.447 40.857  1.00 37.77 ? 187 ALA A N   1 
ATOM   1373 C CA  . ALA A 1 187 ? -26.114 -11.933 41.588  1.00 36.24 ? 187 ALA A CA  1 
ATOM   1374 C C   . ALA A 1 187 ? -26.351 -13.237 40.866  1.00 37.11 ? 187 ALA A C   1 
ATOM   1375 O O   . ALA A 1 187 ? -26.069 -13.337 39.667  1.00 37.30 ? 187 ALA A O   1 
ATOM   1376 C CB  . ALA A 1 187 ? -27.290 -11.023 41.410  1.00 33.13 ? 187 ALA A CB  1 
ATOM   1377 N N   . GLY A 1 188 ? -26.843 -14.240 41.576  1.00 37.62 ? 188 GLY A N   1 
ATOM   1378 C CA  . GLY A 1 188 ? -27.085 -15.513 40.943  1.00 37.72 ? 188 GLY A CA  1 
ATOM   1379 C C   . GLY A 1 188 ? -28.427 -16.105 41.323  1.00 39.30 ? 188 GLY A C   1 
ATOM   1380 O O   . GLY A 1 188 ? -28.966 -15.821 42.393  1.00 39.17 ? 188 GLY A O   1 
ATOM   1381 N N   . TYR A 1 189 ? -28.965 -16.938 40.445  1.00 40.14 ? 189 TYR A N   1 
ATOM   1382 C CA  . TYR A 1 189 ? -30.245 -17.572 40.687  1.00 42.14 ? 189 TYR A CA  1 
ATOM   1383 C C   . TYR A 1 189 ? -30.030 -19.066 40.786  1.00 42.40 ? 189 TYR A C   1 
ATOM   1384 O O   . TYR A 1 189 ? -29.190 -19.633 40.089  1.00 43.05 ? 189 TYR A O   1 
ATOM   1385 C CB  . TYR A 1 189 ? -31.219 -17.270 39.549  1.00 43.14 ? 189 TYR A CB  1 
ATOM   1386 C CG  . TYR A 1 189 ? -32.666 -17.516 39.904  1.00 45.86 ? 189 TYR A CG  1 
ATOM   1387 C CD1 . TYR A 1 189 ? -33.351 -16.634 40.730  1.00 47.60 ? 189 TYR A CD1 1 
ATOM   1388 C CD2 . TYR A 1 189 ? -33.353 -18.624 39.405  1.00 47.18 ? 189 TYR A CD2 1 
ATOM   1389 C CE1 . TYR A 1 189 ? -34.697 -16.837 41.051  1.00 49.77 ? 189 TYR A CE1 1 
ATOM   1390 C CE2 . TYR A 1 189 ? -34.695 -18.844 39.722  1.00 47.91 ? 189 TYR A CE2 1 
ATOM   1391 C CZ  . TYR A 1 189 ? -35.361 -17.940 40.544  1.00 48.96 ? 189 TYR A CZ  1 
ATOM   1392 O OH  . TYR A 1 189 ? -36.692 -18.117 40.853  1.00 49.03 ? 189 TYR A OH  1 
ATOM   1393 N N   . ARG A 1 190 ? -30.807 -19.712 41.642  1.00 43.30 ? 190 ARG A N   1 
ATOM   1394 C CA  . ARG A 1 190 ? -30.677 -21.142 41.832  1.00 43.88 ? 190 ARG A CA  1 
ATOM   1395 C C   . ARG A 1 190 ? -31.830 -21.952 41.240  1.00 44.54 ? 190 ARG A C   1 
ATOM   1396 O O   . ARG A 1 190 ? -32.981 -21.530 41.287  1.00 44.73 ? 190 ARG A O   1 
ATOM   1397 C CB  . ARG A 1 190 ? -30.552 -21.436 43.321  1.00 44.07 ? 190 ARG A CB  1 
ATOM   1398 C CG  . ARG A 1 190 ? -29.561 -20.534 44.022  1.00 43.93 ? 190 ARG A CG  1 
ATOM   1399 C CD  . ARG A 1 190 ? -28.758 -21.316 45.024  1.00 46.18 ? 190 ARG A CD  1 
ATOM   1400 N NE  . ARG A 1 190 ? -29.210 -21.167 46.398  1.00 45.36 ? 190 ARG A NE  1 
ATOM   1401 C CZ  . ARG A 1 190 ? -29.039 -22.094 47.336  1.00 44.26 ? 190 ARG A CZ  1 
ATOM   1402 N NH1 . ARG A 1 190 ? -28.440 -23.247 47.052  1.00 39.61 ? 190 ARG A NH1 1 
ATOM   1403 N NH2 . ARG A 1 190 ? -29.449 -21.849 48.573  1.00 45.85 ? 190 ARG A NH2 1 
ATOM   1404 N N   . PHE A 1 191 ? -31.507 -23.116 40.676  1.00 45.17 ? 191 PHE A N   1 
ATOM   1405 C CA  . PHE A 1 191 ? -32.517 -24.002 40.103  1.00 46.61 ? 191 PHE A CA  1 
ATOM   1406 C C   . PHE A 1 191 ? -32.300 -25.366 40.752  1.00 48.07 ? 191 PHE A C   1 
ATOM   1407 O O   . PHE A 1 191 ? -31.241 -25.983 40.593  0.00 48.32 ? 191 PHE A O   1 
ATOM   1408 C CB  . PHE A 1 191 ? -32.353 -24.139 38.588  1.00 46.62 ? 191 PHE A CB  1 
ATOM   1409 C CG  . PHE A 1 191 ? -32.206 -22.841 37.861  1.00 46.15 ? 191 PHE A CG  1 
ATOM   1410 C CD1 . PHE A 1 191 ? -30.963 -22.240 37.720  1.00 46.78 ? 191 PHE A CD1 1 
ATOM   1411 C CD2 . PHE A 1 191 ? -33.307 -22.238 37.281  1.00 47.16 ? 191 PHE A CD2 1 
ATOM   1412 C CE1 . PHE A 1 191 ? -30.827 -21.052 37.006  1.00 46.17 ? 191 PHE A CE1 1 
ATOM   1413 C CE2 . PHE A 1 191 ? -33.178 -21.054 36.567  1.00 47.67 ? 191 PHE A CE2 1 
ATOM   1414 C CZ  . PHE A 1 191 ? -31.938 -20.461 36.431  1.00 45.68 ? 191 PHE A CZ  1 
ATOM   1415 N N   . HIS A 1 192 ? -33.309 -25.834 41.478  1.00 50.63 ? 192 HIS A N   1 
ATOM   1416 C CA  . HIS A 1 192 ? -33.220 -27.111 42.189  1.00 52.16 ? 192 HIS A CA  1 
ATOM   1417 C C   . HIS A 1 192 ? -33.937 -28.249 41.487  1.00 53.28 ? 192 HIS A C   1 
ATOM   1418 O O   . HIS A 1 192 ? -33.442 -29.394 41.602  1.00 55.02 ? 192 HIS A O   1 
ATOM   1419 C CB  . HIS A 1 192 ? -33.754 -26.964 43.621  1.00 50.13 ? 192 HIS A CB  1 
ATOM   1420 C CG  . HIS A 1 192 ? -32.937 -26.047 44.479  1.00 50.91 ? 192 HIS A CG  1 
ATOM   1421 N ND1 . HIS A 1 192 ? -33.146 -24.682 44.530  1.00 50.11 ? 192 HIS A ND1 1 
ATOM   1422 C CD2 . HIS A 1 192 ? -31.905 -26.301 45.322  1.00 50.65 ? 192 HIS A CD2 1 
ATOM   1423 C CE1 . HIS A 1 192 ? -32.284 -24.138 45.371  1.00 50.17 ? 192 HIS A CE1 1 
ATOM   1424 N NE2 . HIS A 1 192 ? -31.520 -25.098 45.865  1.00 51.18 ? 192 HIS A NE2 1 
ATOM   1425 N N   . GLU B 1 2   ? -31.545 -42.820 29.990  1.00 39.81 ? 2   GLU B N   1 
ATOM   1426 C CA  . GLU B 1 2   ? -31.016 -41.612 29.302  1.00 39.99 ? 2   GLU B CA  1 
ATOM   1427 C C   . GLU B 1 2   ? -32.104 -40.590 29.015  1.00 38.27 ? 2   GLU B C   1 
ATOM   1428 O O   . GLU B 1 2   ? -31.820 -39.397 28.903  1.00 38.99 ? 2   GLU B O   1 
ATOM   1429 C CB  . GLU B 1 2   ? -30.275 -41.994 28.018  1.00 41.91 ? 2   GLU B CB  1 
ATOM   1430 C CG  . GLU B 1 2   ? -28.887 -42.516 28.309  1.00 44.28 ? 2   GLU B CG  1 
ATOM   1431 C CD  . GLU B 1 2   ? -27.926 -42.401 27.126  1.00 46.48 ? 2   GLU B CD  1 
ATOM   1432 O OE1 . GLU B 1 2   ? -27.802 -41.288 26.580  1.00 46.90 ? 2   GLU B OE1 1 
ATOM   1433 O OE2 . GLU B 1 2   ? -27.302 -43.424 26.759  1.00 49.14 ? 2   GLU B OE2 1 
ATOM   1434 N N   . ALA B 1 3   ? -33.347 -41.054 28.897  1.00 36.68 ? 3   ALA B N   1 
ATOM   1435 C CA  . ALA B 1 3   ? -34.476 -40.145 28.676  1.00 36.70 ? 3   ALA B CA  1 
ATOM   1436 C C   . ALA B 1 3   ? -34.455 -39.100 29.807  1.00 37.94 ? 3   ALA B C   1 
ATOM   1437 O O   . ALA B 1 3   ? -34.330 -39.451 30.986  1.00 37.82 ? 3   ALA B O   1 
ATOM   1438 C CB  . ALA B 1 3   ? -35.787 -40.923 28.702  0.00 37.07 ? 3   ALA B CB  1 
ATOM   1439 N N   . GLY B 1 4   ? -34.551 -37.819 29.455  1.00 38.27 ? 4   GLY B N   1 
ATOM   1440 C CA  . GLY B 1 4   ? -34.545 -36.787 30.474  1.00 36.52 ? 4   GLY B CA  1 
ATOM   1441 C C   . GLY B 1 4   ? -33.150 -36.263 30.762  1.00 35.79 ? 4   GLY B C   1 
ATOM   1442 O O   . GLY B 1 4   ? -32.965 -35.248 31.459  1.00 34.72 ? 4   GLY B O   1 
ATOM   1443 N N   . GLU B 1 5   ? -32.156 -36.957 30.219  1.00 35.93 ? 5   GLU B N   1 
ATOM   1444 C CA  . GLU B 1 5   ? -30.776 -36.569 30.400  1.00 36.54 ? 5   GLU B CA  1 
ATOM   1445 C C   . GLU B 1 5   ? -30.318 -35.370 29.548  1.00 36.65 ? 5   GLU B C   1 
ATOM   1446 O O   . GLU B 1 5   ? -30.776 -35.158 28.418  1.00 36.78 ? 5   GLU B O   1 
ATOM   1447 C CB  . GLU B 1 5   ? -29.873 -37.756 30.093  1.00 38.71 ? 5   GLU B CB  1 
ATOM   1448 C CG  . GLU B 1 5   ? -28.417 -37.504 30.395  1.00 42.89 ? 5   GLU B CG  1 
ATOM   1449 C CD  . GLU B 1 5   ? -27.538 -38.602 29.886  1.00 45.49 ? 5   GLU B CD  1 
ATOM   1450 O OE1 . GLU B 1 5   ? -28.026 -39.752 29.741  1.00 47.62 ? 5   GLU B OE1 1 
ATOM   1451 O OE2 . GLU B 1 5   ? -26.348 -38.303 29.636  1.00 45.49 ? 5   GLU B OE2 1 
ATOM   1452 N N   . PHE B 1 6   ? -29.400 -34.601 30.121  1.00 36.95 ? 6   PHE B N   1 
ATOM   1453 C CA  . PHE B 1 6   ? -28.794 -33.442 29.478  1.00 36.99 ? 6   PHE B CA  1 
ATOM   1454 C C   . PHE B 1 6   ? -27.272 -33.578 29.628  1.00 36.03 ? 6   PHE B C   1 
ATOM   1455 O O   . PHE B 1 6   ? -26.761 -33.768 30.734  1.00 35.00 ? 6   PHE B O   1 
ATOM   1456 C CB  . PHE B 1 6   ? -29.252 -32.149 30.156  1.00 38.42 ? 6   PHE B CB  1 
ATOM   1457 C CG  . PHE B 1 6   ? -28.545 -30.915 29.644  1.00 39.19 ? 6   PHE B CG  1 
ATOM   1458 C CD1 . PHE B 1 6   ? -28.785 -30.435 28.356  1.00 38.63 ? 6   PHE B CD1 1 
ATOM   1459 C CD2 . PHE B 1 6   ? -27.642 -30.229 30.456  1.00 38.81 ? 6   PHE B CD2 1 
ATOM   1460 C CE1 . PHE B 1 6   ? -28.141 -29.286 27.879  1.00 38.68 ? 6   PHE B CE1 1 
ATOM   1461 C CE2 . PHE B 1 6   ? -26.983 -29.075 29.995  1.00 37.21 ? 6   PHE B CE2 1 
ATOM   1462 C CZ  . PHE B 1 6   ? -27.236 -28.602 28.702  1.00 38.84 ? 6   PHE B CZ  1 
ATOM   1463 N N   . PHE B 1 7   ? -26.547 -33.515 28.527  1.00 35.83 ? 7   PHE B N   1 
ATOM   1464 C CA  . PHE B 1 7   ? -25.102 -33.612 28.623  1.00 35.53 ? 7   PHE B CA  1 
ATOM   1465 C C   . PHE B 1 7   ? -24.429 -32.550 27.751  1.00 35.59 ? 7   PHE B C   1 
ATOM   1466 O O   . PHE B 1 7   ? -24.948 -32.141 26.708  1.00 36.44 ? 7   PHE B O   1 
ATOM   1467 C CB  . PHE B 1 7   ? -24.627 -35.037 28.285  1.00 33.27 ? 7   PHE B CB  1 
ATOM   1468 C CG  . PHE B 1 7   ? -25.020 -35.511 26.918  1.00 30.70 ? 7   PHE B CG  1 
ATOM   1469 C CD1 . PHE B 1 7   ? -24.127 -35.460 25.867  1.00 29.34 ? 7   PHE B CD1 1 
ATOM   1470 C CD2 . PHE B 1 7   ? -26.287 -36.025 26.684  1.00 30.55 ? 7   PHE B CD2 1 
ATOM   1471 C CE1 . PHE B 1 7   ? -24.491 -35.917 24.607  1.00 25.63 ? 7   PHE B CE1 1 
ATOM   1472 C CE2 . PHE B 1 7   ? -26.658 -36.482 25.436  1.00 27.36 ? 7   PHE B CE2 1 
ATOM   1473 C CZ  . PHE B 1 7   ? -25.757 -36.428 24.396  1.00 26.43 ? 7   PHE B CZ  1 
ATOM   1474 N N   . MET B 1 8   ? -23.282 -32.072 28.210  1.00 35.81 ? 8   MET B N   1 
ATOM   1475 C CA  . MET B 1 8   ? -22.548 -31.033 27.492  1.00 36.88 ? 8   MET B CA  1 
ATOM   1476 C C   . MET B 1 8   ? -21.201 -31.569 27.014  1.00 35.00 ? 8   MET B C   1 
ATOM   1477 O O   . MET B 1 8   ? -20.500 -32.267 27.759  1.00 34.69 ? 8   MET B O   1 
ATOM   1478 C CB  . MET B 1 8   ? -22.335 -29.818 28.418  1.00 42.72 ? 8   MET B CB  1 
ATOM   1479 C CG  . MET B 1 8   ? -21.612 -28.648 27.770  1.00 49.20 ? 8   MET B CG  1 
ATOM   1480 S SD  . MET B 1 8   ? -21.431 -27.190 28.855  1.00 57.76 ? 8   MET B SD  1 
ATOM   1481 C CE  . MET B 1 8   ? -19.775 -26.652 28.475  1.00 53.86 ? 8   MET B CE  1 
ATOM   1482 N N   . ARG B 1 9   ? -20.857 -31.265 25.768  1.00 33.47 ? 9   ARG B N   1 
ATOM   1483 C CA  . ARG B 1 9   ? -19.578 -31.689 25.230  1.00 32.15 ? 9   ARG B CA  1 
ATOM   1484 C C   . ARG B 1 9   ? -18.727 -30.448 25.004  1.00 30.09 ? 9   ARG B C   1 
ATOM   1485 O O   . ARG B 1 9   ? -19.241 -29.389 24.604  1.00 30.89 ? 9   ARG B O   1 
ATOM   1486 C CB  . ARG B 1 9   ? -19.758 -32.426 23.909  1.00 31.19 ? 9   ARG B CB  1 
ATOM   1487 C CG  . ARG B 1 9   ? -20.610 -33.673 23.981  1.00 36.01 ? 9   ARG B CG  1 
ATOM   1488 C CD  . ARG B 1 9   ? -20.419 -34.529 22.757  1.00 35.06 ? 9   ARG B CD  1 
ATOM   1489 N NE  . ARG B 1 9   ? -21.470 -35.526 22.567  1.00 32.19 ? 9   ARG B NE  1 
ATOM   1490 C CZ  . ARG B 1 9   ? -22.559 -35.330 21.829  1.00 32.42 ? 9   ARG B CZ  1 
ATOM   1491 N NH1 . ARG B 1 9   ? -22.747 -34.174 21.213  1.00 31.26 ? 9   ARG B NH1 1 
ATOM   1492 N NH2 . ARG B 1 9   ? -23.455 -36.286 21.690  1.00 34.02 ? 9   ARG B NH2 1 
ATOM   1493 N N   . ALA B 1 10  ? -17.440 -30.557 25.286  1.00 28.44 ? 10  ALA B N   1 
ATOM   1494 C CA  . ALA B 1 10  ? -16.529 -29.438 25.071  1.00 28.35 ? 10  ALA B CA  1 
ATOM   1495 C C   . ALA B 1 10  ? -15.317 -29.989 24.343  1.00 29.48 ? 10  ALA B C   1 
ATOM   1496 O O   . ALA B 1 10  ? -14.771 -31.030 24.735  1.00 29.25 ? 10  ALA B O   1 
ATOM   1497 C CB  . ALA B 1 10  ? -16.098 -28.808 26.409  1.00 25.03 ? 10  ALA B CB  1 
ATOM   1498 N N   . GLY B 1 11  ? -14.912 -29.315 23.277  1.00 29.74 ? 11  GLY B N   1 
ATOM   1499 C CA  . GLY B 1 11  ? -13.758 -29.778 22.530  1.00 31.12 ? 11  GLY B CA  1 
ATOM   1500 C C   . GLY B 1 11  ? -13.463 -28.925 21.304  1.00 32.34 ? 11  GLY B C   1 
ATOM   1501 O O   . GLY B 1 11  ? -13.955 -27.807 21.167  1.00 34.90 ? 11  GLY B O   1 
ATOM   1502 N N   . SER B 1 12  ? -12.650 -29.466 20.402  1.00 31.28 ? 12  SER B N   1 
ATOM   1503 C CA  . SER B 1 12  ? -12.300 -28.769 19.194  1.00 32.75 ? 12  SER B CA  1 
ATOM   1504 C C   . SER B 1 12  ? -13.242 -29.070 18.049  1.00 33.01 ? 12  SER B C   1 
ATOM   1505 O O   . SER B 1 12  ? -13.610 -30.211 17.772  1.00 32.51 ? 12  SER B O   1 
ATOM   1506 C CB  . SER B 1 12  ? -10.887 -29.124 18.784  1.00 33.89 ? 12  SER B CB  1 
ATOM   1507 O OG  . SER B 1 12  ? -10.779 -30.505 18.592  1.00 31.26 ? 12  SER B OG  1 
ATOM   1508 N N   . ALA B 1 13  ? -13.645 -28.008 17.377  1.00 32.67 ? 13  ALA B N   1 
ATOM   1509 C CA  . ALA B 1 13  ? -14.515 -28.111 16.229  1.00 30.65 ? 13  ALA B CA  1 
ATOM   1510 C C   . ALA B 1 13  ? -13.692 -27.477 15.096  1.00 31.00 ? 13  ALA B C   1 
ATOM   1511 O O   . ALA B 1 13  ? -13.173 -26.371 15.230  1.00 28.86 ? 13  ALA B O   1 
ATOM   1512 C CB  . ALA B 1 13  ? -15.806 -27.338 16.481  1.00 32.47 ? 13  ALA B CB  1 
ATOM   1513 N N   . THR B 1 14  ? -13.528 -28.207 14.000  1.00 30.87 ? 14  THR B N   1 
ATOM   1514 C CA  . THR B 1 14  ? -12.761 -27.715 12.872  1.00 33.54 ? 14  THR B CA  1 
ATOM   1515 C C   . THR B 1 14  ? -13.653 -27.647 11.620  1.00 35.73 ? 14  THR B C   1 
ATOM   1516 O O   . THR B 1 14  ? -14.283 -28.625 11.229  1.00 36.31 ? 14  THR B O   1 
ATOM   1517 C CB  . THR B 1 14  ? -11.503 -28.615 12.628  1.00 31.46 ? 14  THR B CB  1 
ATOM   1518 O OG1 . THR B 1 14  ? -10.619 -28.523 13.755  0.00 31.74 ? 14  THR B OG1 1 
ATOM   1519 C CG2 . THR B 1 14  ? -10.771 -28.186 11.366  1.00 30.48 ? 14  THR B CG2 1 
ATOM   1520 N N   . VAL B 1 15  ? -13.717 -26.457 11.031  1.00 37.65 ? 15  VAL B N   1 
ATOM   1521 C CA  . VAL B 1 15  ? -14.507 -26.179 9.833   1.00 39.99 ? 15  VAL B CA  1 
ATOM   1522 C C   . VAL B 1 15  ? -13.622 -26.290 8.585   1.00 42.33 ? 15  VAL B C   1 
ATOM   1523 O O   . VAL B 1 15  ? -12.582 -25.624 8.477   1.00 43.37 ? 15  VAL B O   1 
ATOM   1524 C CB  . VAL B 1 15  ? -15.105 -24.724 9.868   1.00 37.90 ? 15  VAL B CB  1 
ATOM   1525 C CG1 . VAL B 1 15  ? -15.762 -24.371 8.522   1.00 37.82 ? 15  VAL B CG1 1 
ATOM   1526 C CG2 . VAL B 1 15  ? -16.113 -24.593 10.990  1.00 38.71 ? 15  VAL B CG2 1 
ATOM   1527 N N   . ARG B 1 16  ? -14.048 -27.120 7.640   1.00 44.74 ? 16  ARG B N   1 
ATOM   1528 C CA  . ARG B 1 16  ? -13.307 -27.296 6.411   1.00 45.39 ? 16  ARG B CA  1 
ATOM   1529 C C   . ARG B 1 16  ? -14.207 -26.942 5.240   1.00 44.07 ? 16  ARG B C   1 
ATOM   1530 O O   . ARG B 1 16  ? -14.928 -27.779 4.716   1.00 42.38 ? 16  ARG B O   1 
ATOM   1531 C CB  . ARG B 1 16  ? -12.801 -28.733 6.295   1.00 50.89 ? 16  ARG B CB  1 
ATOM   1532 C CG  . ARG B 1 16  ? -12.217 -29.252 7.585   1.00 57.57 ? 16  ARG B CG  1 
ATOM   1533 C CD  . ARG B 1 16  ? -11.200 -30.356 7.376   1.00 62.94 ? 16  ARG B CD  1 
ATOM   1534 N NE  . ARG B 1 16  ? -10.548 -30.693 8.638   1.00 67.76 ? 16  ARG B NE  1 
ATOM   1535 C CZ  . ARG B 1 16  ? -9.369  -31.291 8.734   1.00 69.67 ? 16  ARG B CZ  1 
ATOM   1536 N NH1 . ARG B 1 16  ? -8.707  -31.621 7.630   1.00 70.31 ? 16  ARG B NH1 1 
ATOM   1537 N NH2 . ARG B 1 16  ? -8.857  -31.555 9.930   1.00 72.45 ? 16  ARG B NH2 1 
ATOM   1538 N N   . PRO B 1 17  ? -14.175 -25.676 4.820   1.00 44.87 ? 17  PRO B N   1 
ATOM   1539 C CA  . PRO B 1 17  ? -14.987 -25.200 3.701   1.00 46.59 ? 17  PRO B CA  1 
ATOM   1540 C C   . PRO B 1 17  ? -14.780 -25.969 2.406   1.00 48.10 ? 17  PRO B C   1 
ATOM   1541 O O   . PRO B 1 17  ? -13.660 -26.311 2.031   1.00 45.47 ? 17  PRO B O   1 
ATOM   1542 C CB  . PRO B 1 17  ? -14.589 -23.735 3.577   1.00 46.04 ? 17  PRO B CB  1 
ATOM   1543 C CG  . PRO B 1 17  ? -13.225 -23.686 4.175   1.00 45.62 ? 17  PRO B CG  1 
ATOM   1544 C CD  . PRO B 1 17  ? -13.351 -24.585 5.362   1.00 44.12 ? 17  PRO B CD  1 
ATOM   1545 N N   . THR B 1 18  ? -15.893 -26.244 1.739   1.00 50.93 ? 18  THR B N   1 
ATOM   1546 C CA  . THR B 1 18  ? -15.923 -26.971 0.482   1.00 55.56 ? 18  THR B CA  1 
ATOM   1547 C C   . THR B 1 18  ? -15.921 -26.031 -0.707  1.00 57.56 ? 18  THR B C   1 
ATOM   1548 O O   . THR B 1 18  ? -16.458 -24.929 -0.638  1.00 57.51 ? 18  THR B O   1 
ATOM   1549 C CB  . THR B 1 18  ? -17.164 -27.865 0.419   1.00 55.39 ? 18  THR B CB  1 
ATOM   1550 O OG1 . THR B 1 18  ? -16.873 -29.103 1.082   1.00 56.19 ? 18  THR B OG1 1 
ATOM   1551 C CG2 . THR B 1 18  ? -17.592 -28.124 -1.020  1.00 55.94 ? 18  THR B CG2 1 
ATOM   1552 N N   . GLU B 1 19  ? -15.314 -26.486 -1.797  1.00 60.37 ? 19  GLU B N   1 
ATOM   1553 C CA  . GLU B 1 19  ? -15.214 -25.710 -3.025  1.00 64.47 ? 19  GLU B CA  1 
ATOM   1554 C C   . GLU B 1 19  ? -16.595 -25.412 -3.599  0.00 64.99 ? 19  GLU B C   1 
ATOM   1555 O O   . GLU B 1 19  ? -16.966 -25.929 -4.653  0.00 65.18 ? 19  GLU B O   1 
ATOM   1556 C CB  . GLU B 1 19  ? -14.377 -26.475 -4.056  1.00 66.17 ? 19  GLU B CB  1 
ATOM   1557 C CG  . GLU B 1 19  ? -12.979 -26.841 -3.599  1.00 70.56 ? 19  GLU B CG  1 
ATOM   1558 C CD  . GLU B 1 19  ? -12.963 -27.863 -2.472  1.00 72.99 ? 19  GLU B CD  1 
ATOM   1559 O OE1 . GLU B 1 19  ? -13.270 -27.491 -1.318  1.00 74.71 ? 19  GLU B OE1 1 
ATOM   1560 O OE2 . GLU B 1 19  ? -12.643 -29.044 -2.741  1.00 73.72 ? 19  GLU B OE2 1 
ATOM   1561 N N   . GLY B 1 29  ? -8.938  -16.776 -10.794 1.00 67.45 ? 29  GLY B N   1 
ATOM   1562 C CA  . GLY B 1 29  ? -8.297  -18.076 -10.874 1.00 68.49 ? 29  GLY B CA  1 
ATOM   1563 C C   . GLY B 1 29  ? -8.801  -19.042 -9.817  1.00 68.40 ? 29  GLY B C   1 
ATOM   1564 O O   . GLY B 1 29  ? -9.767  -19.775 -10.042 1.00 67.84 ? 29  GLY B O   1 
ATOM   1565 N N   . GLY B 1 30  ? -8.148  -19.046 -8.660  0.00 68.85 ? 30  GLY B N   1 
ATOM   1566 C CA  . GLY B 1 30  ? -8.554  -19.939 -7.592  1.00 69.36 ? 30  GLY B CA  1 
ATOM   1567 C C   . GLY B 1 30  ? -9.074  -19.206 -6.372  1.00 69.92 ? 30  GLY B C   1 
ATOM   1568 O O   . GLY B 1 30  ? -8.398  -18.336 -5.816  1.00 71.29 ? 30  GLY B O   1 
ATOM   1569 N N   . PHE B 1 31  ? -10.280 -19.564 -5.948  1.00 70.30 ? 31  PHE B N   1 
ATOM   1570 C CA  . PHE B 1 31  ? -10.904 -18.943 -4.785  1.00 70.36 ? 31  PHE B CA  1 
ATOM   1571 C C   . PHE B 1 31  ? -10.792 -19.915 -3.613  1.00 68.76 ? 31  PHE B C   1 
ATOM   1572 O O   . PHE B 1 31  ? -11.702 -20.702 -3.366  1.00 69.42 ? 31  PHE B O   1 
ATOM   1573 C CB  . PHE B 1 31  ? -12.377 -18.656 -5.100  1.00 73.31 ? 31  PHE B CB  1 
ATOM   1574 C CG  . PHE B 1 31  ? -13.066 -17.765 -4.095  1.00 75.01 ? 31  PHE B CG  1 
ATOM   1575 C CD1 . PHE B 1 31  ? -12.730 -16.420 -3.996  0.00 75.80 ? 31  PHE B CD1 1 
ATOM   1576 C CD2 . PHE B 1 31  ? -14.089 -18.263 -3.284  1.00 76.09 ? 31  PHE B CD2 1 
ATOM   1577 C CE1 . PHE B 1 31  ? -13.402 -15.580 -3.112  1.00 76.50 ? 31  PHE B CE1 1 
ATOM   1578 C CE2 . PHE B 1 31  ? -14.764 -17.433 -2.399  1.00 77.32 ? 31  PHE B CE2 1 
ATOM   1579 C CZ  . PHE B 1 31  ? -14.421 -16.088 -2.314  1.00 77.70 ? 31  PHE B CZ  1 
ATOM   1580 N N   . SER B 1 32  ? -9.674  -19.864 -2.899  1.00 64.46 ? 32  SER B N   1 
ATOM   1581 C CA  . SER B 1 32  ? -9.448  -20.751 -1.757  1.00 60.38 ? 32  SER B CA  1 
ATOM   1582 C C   . SER B 1 32  ? -9.845  -20.125 -0.416  1.00 57.53 ? 32  SER B C   1 
ATOM   1583 O O   . SER B 1 32  ? -9.875  -18.902 -0.256  1.00 55.93 ? 32  SER B O   1 
ATOM   1584 C CB  . SER B 1 32  ? -7.977  -21.180 -1.702  1.00 61.45 ? 32  SER B CB  1 
ATOM   1585 O OG  . SER B 1 32  ? -7.126  -20.071 -1.442  1.00 61.32 ? 32  SER B OG  1 
ATOM   1586 N N   . VAL B 1 33  ? -10.140 -20.986 0.550   1.00 55.68 ? 33  VAL B N   1 
ATOM   1587 C CA  . VAL B 1 33  ? -10.551 -20.564 1.886   1.00 52.57 ? 33  VAL B CA  1 
ATOM   1588 C C   . VAL B 1 33  ? -9.991  -21.542 2.904   1.00 50.16 ? 33  VAL B C   1 
ATOM   1589 O O   . VAL B 1 33  ? -10.370 -22.707 2.920   1.00 49.23 ? 33  VAL B O   1 
ATOM   1590 C CB  . VAL B 1 33  ? -12.082 -20.562 2.021   1.00 51.24 ? 33  VAL B CB  1 
ATOM   1591 C CG1 . VAL B 1 33  ? -12.481 -20.082 3.398   1.00 50.16 ? 33  VAL B CG1 1 
ATOM   1592 C CG2 . VAL B 1 33  ? -12.692 -19.701 0.940   1.00 51.40 ? 33  VAL B CG2 1 
ATOM   1593 N N   . THR B 1 34  ? -9.103  -21.064 3.766   1.00 48.11 ? 34  THR B N   1 
ATOM   1594 C CA  . THR B 1 34  ? -8.491  -21.920 4.780   1.00 45.97 ? 34  THR B CA  1 
ATOM   1595 C C   . THR B 1 34  ? -9.424  -22.567 5.812   1.00 44.22 ? 34  THR B C   1 
ATOM   1596 O O   . THR B 1 34  ? -10.531 -22.112 6.062   1.00 43.64 ? 34  THR B O   1 
ATOM   1597 C CB  . THR B 1 34  ? -7.429  -21.168 5.587   1.00 47.19 ? 34  THR B CB  1 
ATOM   1598 O OG1 . THR B 1 34  ? -6.891  -22.057 6.578   1.00 51.63 ? 34  THR B OG1 1 
ATOM   1599 C CG2 . THR B 1 34  ? -8.037  -19.966 6.296   1.00 46.20 ? 34  THR B CG2 1 
ATOM   1600 N N   . ASN B 1 35  ? -8.941  -23.647 6.407   1.00 42.04 ? 35  ASN B N   1 
ATOM   1601 C CA  . ASN B 1 35  ? -9.682  -24.350 7.439   1.00 40.10 ? 35  ASN B CA  1 
ATOM   1602 C C   . ASN B 1 35  ? -9.339  -23.641 8.746   1.00 38.71 ? 35  ASN B C   1 
ATOM   1603 O O   . ASN B 1 35  ? -8.274  -23.046 8.884   1.00 38.56 ? 35  ASN B O   1 
ATOM   1604 C CB  . ASN B 1 35  ? -9.234  -25.803 7.544   1.00 38.88 ? 35  ASN B CB  1 
ATOM   1605 C CG  . ASN B 1 35  ? -9.384  -26.566 6.251   1.00 37.95 ? 35  ASN B CG  1 
ATOM   1606 O OD1 . ASN B 1 35  ? -10.401 -26.461 5.557   1.00 37.54 ? 35  ASN B OD1 1 
ATOM   1607 N ND2 . ASN B 1 35  ? -8.381  -27.371 5.929   1.00 40.04 ? 35  ASN B ND2 1 
ATOM   1608 N N   . ASN B 1 36  ? -10.248 -23.699 9.698   1.00 35.65 ? 36  ASN B N   1 
ATOM   1609 C CA  . ASN B 1 36  ? -10.030 -23.082 10.980  1.00 32.27 ? 36  ASN B CA  1 
ATOM   1610 C C   . ASN B 1 36  ? -10.678 -23.947 12.047  1.00 30.41 ? 36  ASN B C   1 
ATOM   1611 O O   . ASN B 1 36  ? -11.757 -24.521 11.840  1.00 29.99 ? 36  ASN B O   1 
ATOM   1612 C CB  . ASN B 1 36  ? -10.609 -21.679 11.022  1.00 32.78 ? 36  ASN B CB  1 
ATOM   1613 C CG  . ASN B 1 36  ? -10.159 -20.925 12.249  1.00 30.71 ? 36  ASN B CG  1 
ATOM   1614 O OD1 . ASN B 1 36  ? -8.955  -20.799 12.494  1.00 33.44 ? 36  ASN B OD1 1 
ATOM   1615 N ND2 . ASN B 1 36  ? -11.120 -20.423 13.038  1.00 26.96 ? 36  ASN B ND2 1 
ATOM   1616 N N   . THR B 1 37  ? -9.994  -24.033 13.187  1.00 29.79 ? 37  THR B N   1 
ATOM   1617 C CA  . THR B 1 37  ? -10.431 -24.839 14.302  1.00 29.77 ? 37  THR B CA  1 
ATOM   1618 C C   . THR B 1 37  ? -10.679 -23.948 15.508  1.00 29.28 ? 37  THR B C   1 
ATOM   1619 O O   . THR B 1 37  ? -9.828  -23.149 15.876  1.00 31.89 ? 37  THR B O   1 
ATOM   1620 C CB  . THR B 1 37  ? -9.359  -25.918 14.604  1.00 28.51 ? 37  THR B CB  1 
ATOM   1621 O OG1 . THR B 1 37  ? -9.531  -26.401 15.937  1.00 29.70 ? 37  THR B OG1 1 
ATOM   1622 C CG2 . THR B 1 37  ? -7.960  -25.340 14.463  0.00 29.22 ? 37  THR B CG2 1 
ATOM   1623 N N   . GLN B 1 38  ? -11.855 -24.064 16.116  1.00 29.17 ? 38  GLN B N   1 
ATOM   1624 C CA  . GLN B 1 38  ? -12.202 -23.263 17.306  1.00 27.04 ? 38  GLN B CA  1 
ATOM   1625 C C   . GLN B 1 38  ? -12.824 -24.124 18.410  1.00 28.96 ? 38  GLN B C   1 
ATOM   1626 O O   . GLN B 1 38  ? -12.999 -25.317 18.259  1.00 29.54 ? 38  GLN B O   1 
ATOM   1627 C CB  . GLN B 1 38  ? -13.196 -22.149 16.935  1.00 25.50 ? 38  GLN B CB  1 
ATOM   1628 C CG  . GLN B 1 38  ? -12.590 -21.027 16.110  1.00 23.16 ? 38  GLN B CG  1 
ATOM   1629 C CD  . GLN B 1 38  ? -11.814 -20.013 16.936  1.00 23.83 ? 38  GLN B CD  1 
ATOM   1630 O OE1 . GLN B 1 38  ? -10.845 -19.435 16.461  1.00 23.90 ? 38  GLN B OE1 1 
ATOM   1631 N NE2 . GLN B 1 38  ? -12.259 -19.773 18.160  1.00 23.95 ? 38  GLN B NE2 1 
ATOM   1632 N N   . LEU B 1 39  ? -13.152 -23.491 19.527  1.00 30.37 ? 39  LEU B N   1 
ATOM   1633 C CA  . LEU B 1 39  ? -13.787 -24.180 20.648  1.00 31.63 ? 39  LEU B CA  1 
ATOM   1634 C C   . LEU B 1 39  ? -15.207 -24.603 20.247  1.00 32.13 ? 39  LEU B C   1 
ATOM   1635 O O   . LEU B 1 39  ? -16.015 -23.795 19.771  1.00 34.35 ? 39  LEU B O   1 
ATOM   1636 C CB  . LEU B 1 39  ? -13.874 -23.263 21.863  1.00 32.97 ? 39  LEU B CB  1 
ATOM   1637 C CG  . LEU B 1 39  ? -14.131 -23.846 23.256  1.00 32.85 ? 39  LEU B CG  1 
ATOM   1638 C CD1 . LEU B 1 39  ? -15.041 -22.856 24.019  1.00 31.14 ? 39  LEU B CD1 1 
ATOM   1639 C CD2 . LEU B 1 39  ? -14.775 -25.210 23.189  1.00 32.43 ? 39  LEU B CD2 1 
ATOM   1640 N N   . GLY B 1 40  ? -15.494 -25.886 20.439  1.00 31.39 ? 40  GLY B N   1 
ATOM   1641 C CA  . GLY B 1 40  ? -16.799 -26.417 20.116  1.00 31.97 ? 40  GLY B CA  1 
ATOM   1642 C C   . GLY B 1 40  ? -17.544 -26.801 21.378  1.00 31.44 ? 40  GLY B C   1 
ATOM   1643 O O   . GLY B 1 40  ? -16.975 -27.373 22.301  1.00 30.47 ? 40  GLY B O   1 
ATOM   1644 N N   . LEU B 1 41  ? -18.823 -26.467 21.431  1.00 32.73 ? 41  LEU B N   1 
ATOM   1645 C CA  . LEU B 1 41  ? -19.660 -26.795 22.588  1.00 32.93 ? 41  LEU B CA  1 
ATOM   1646 C C   . LEU B 1 41  ? -21.020 -27.259 22.098  1.00 33.03 ? 41  LEU B C   1 
ATOM   1647 O O   . LEU B 1 41  ? -21.630 -26.631 21.224  1.00 31.56 ? 41  LEU B O   1 
ATOM   1648 C CB  . LEU B 1 41  ? -19.855 -25.573 23.511  1.00 32.93 ? 41  LEU B CB  1 
ATOM   1649 C CG  . LEU B 1 41  ? -18.674 -24.975 24.298  1.00 35.74 ? 41  LEU B CG  1 
ATOM   1650 C CD1 . LEU B 1 41  ? -19.161 -23.788 25.075  1.00 35.23 ? 41  LEU B CD1 1 
ATOM   1651 C CD2 . LEU B 1 41  ? -18.072 -25.995 25.254  1.00 34.83 ? 41  LEU B CD2 1 
ATOM   1652 N N   . THR B 1 42  ? -21.490 -28.380 22.630  1.00 31.87 ? 42  THR B N   1 
ATOM   1653 C CA  . THR B 1 42  ? -22.811 -28.857 22.238  1.00 31.33 ? 42  THR B CA  1 
ATOM   1654 C C   . THR B 1 42  ? -23.622 -29.144 23.511  1.00 30.55 ? 42  THR B C   1 
ATOM   1655 O O   . THR B 1 42  ? -23.087 -29.657 24.510  1.00 29.13 ? 42  THR B O   1 
ATOM   1656 C CB  . THR B 1 42  ? -22.711 -30.124 21.325  1.00 31.33 ? 42  THR B CB  1 
ATOM   1657 O OG1 . THR B 1 42  ? -22.253 -31.240 22.087  1.00 33.38 ? 42  THR B OG1 1 
ATOM   1658 C CG2 . THR B 1 42  ? -21.749 -29.875 20.171  0.00 31.88 ? 42  THR B CG2 1 
ATOM   1659 N N   . PHE B 1 43  ? -24.889 -28.756 23.495  1.00 32.52 ? 43  PHE B N   1 
ATOM   1660 C CA  . PHE B 1 43  ? -25.799 -28.965 24.615  1.00 33.96 ? 43  PHE B CA  1 
ATOM   1661 C C   . PHE B 1 43  ? -26.868 -29.888 24.064  1.00 33.65 ? 43  PHE B C   1 
ATOM   1662 O O   . PHE B 1 43  ? -27.493 -29.571 23.038  1.00 34.20 ? 43  PHE B O   1 
ATOM   1663 C CB  . PHE B 1 43  ? -26.422 -27.638 25.053  1.00 32.85 ? 43  PHE B CB  1 
ATOM   1664 C CG  . PHE B 1 43  ? -25.439 -26.525 25.158  1.00 32.98 ? 43  PHE B CG  1 
ATOM   1665 C CD1 . PHE B 1 43  ? -25.036 -25.831 24.022  1.00 31.22 ? 43  PHE B CD1 1 
ATOM   1666 C CD2 . PHE B 1 43  ? -24.823 -26.234 26.376  1.00 33.87 ? 43  PHE B CD2 1 
ATOM   1667 C CE1 . PHE B 1 43  ? -24.024 -24.872 24.099  1.00 30.12 ? 43  PHE B CE1 1 
ATOM   1668 C CE2 . PHE B 1 43  ? -23.816 -25.278 26.453  1.00 33.38 ? 43  PHE B CE2 1 
ATOM   1669 C CZ  . PHE B 1 43  ? -23.416 -24.601 25.318  1.00 29.56 ? 43  PHE B CZ  1 
ATOM   1670 N N   . THR B 1 44  ? -27.089 -31.026 24.719  1.00 33.06 ? 44  THR B N   1 
ATOM   1671 C CA  . THR B 1 44  ? -28.071 -31.968 24.200  1.00 34.53 ? 44  THR B CA  1 
ATOM   1672 C C   . THR B 1 44  ? -29.017 -32.516 25.242  1.00 34.33 ? 44  THR B C   1 
ATOM   1673 O O   . THR B 1 44  ? -28.638 -32.706 26.393  1.00 34.60 ? 44  THR B O   1 
ATOM   1674 C CB  . THR B 1 44  ? -27.376 -33.167 23.500  1.00 33.79 ? 44  THR B CB  1 
ATOM   1675 O OG1 . THR B 1 44  ? -26.434 -32.674 22.540  1.00 32.90 ? 44  THR B OG1 1 
ATOM   1676 C CG2 . THR B 1 44  ? -28.397 -34.042 22.785  0.00 33.82 ? 44  THR B CG2 1 
ATOM   1677 N N   . TYR B 1 45  ? -30.254 -32.774 24.821  1.00 34.07 ? 45  TYR B N   1 
ATOM   1678 C CA  . TYR B 1 45  ? -31.262 -33.331 25.710  1.00 34.77 ? 45  TYR B CA  1 
ATOM   1679 C C   . TYR B 1 45  ? -31.917 -34.582 25.111  1.00 35.71 ? 45  TYR B C   1 
ATOM   1680 O O   . TYR B 1 45  ? -32.163 -34.647 23.896  1.00 34.42 ? 45  TYR B O   1 
ATOM   1681 C CB  . TYR B 1 45  ? -32.328 -32.293 26.002  1.00 33.37 ? 45  TYR B CB  1 
ATOM   1682 C CG  . TYR B 1 45  ? -33.419 -32.820 26.907  1.00 34.45 ? 45  TYR B CG  1 
ATOM   1683 C CD1 . TYR B 1 45  ? -33.191 -33.003 28.276  1.00 32.92 ? 45  TYR B CD1 1 
ATOM   1684 C CD2 . TYR B 1 45  ? -34.680 -33.134 26.399  1.00 35.86 ? 45  TYR B CD2 1 
ATOM   1685 C CE1 . TYR B 1 45  ? -34.188 -33.477 29.116  1.00 35.57 ? 45  TYR B CE1 1 
ATOM   1686 C CE2 . TYR B 1 45  ? -35.685 -33.607 27.225  1.00 37.58 ? 45  TYR B CE2 1 
ATOM   1687 C CZ  . TYR B 1 45  ? -35.436 -33.776 28.579  1.00 36.37 ? 45  TYR B CZ  1 
ATOM   1688 O OH  . TYR B 1 45  ? -36.454 -34.240 29.385  1.00 36.35 ? 45  TYR B OH  1 
ATOM   1689 N N   . MET B 1 46  ? -32.200 -35.574 25.957  1.00 37.96 ? 46  MET B N   1 
ATOM   1690 C CA  . MET B 1 46  ? -32.831 -36.804 25.471  1.00 41.03 ? 46  MET B CA  1 
ATOM   1691 C C   . MET B 1 46  ? -34.361 -36.772 25.472  1.00 42.55 ? 46  MET B C   1 
ATOM   1692 O O   . MET B 1 46  ? -34.992 -36.773 26.528  1.00 43.11 ? 46  MET B O   1 
ATOM   1693 C CB  . MET B 1 46  ? -32.373 -38.010 26.295  0.00 41.93 ? 46  MET B CB  1 
ATOM   1694 C CG  . MET B 1 46  ? -30.885 -38.303 26.221  1.00 42.18 ? 46  MET B CG  1 
ATOM   1695 S SD  . MET B 1 46  ? -30.244 -38.326 24.507  1.00 46.94 ? 46  MET B SD  1 
ATOM   1696 C CE  . MET B 1 46  ? -30.832 -39.908 23.925  1.00 45.79 ? 46  MET B CE  1 
ATOM   1697 N N   . ALA B 1 47  ? -34.963 -36.735 24.290  1.00 41.69 ? 47  ALA B N   1 
ATOM   1698 C CA  . ALA B 1 47  ? -36.412 -36.753 24.194  1.00 42.07 ? 47  ALA B CA  1 
ATOM   1699 C C   . ALA B 1 47  ? -36.744 -38.112 24.808  1.00 42.62 ? 47  ALA B C   1 
ATOM   1700 O O   . ALA B 1 47  ? -37.506 -38.208 25.775  1.00 42.79 ? 47  ALA B O   1 
ATOM   1701 C CB  . ALA B 1 47  ? -36.847 -36.703 22.736  0.00 42.10 ? 47  ALA B CB  1 
ATOM   1702 N N   . THR B 1 48  ? -36.128 -39.162 24.275  1.00 41.47 ? 48  THR B N   1 
ATOM   1703 C CA  . THR B 1 48  ? -36.357 -40.505 24.769  1.00 42.01 ? 48  THR B CA  1 
ATOM   1704 C C   . THR B 1 48  ? -34.990 -41.140 24.996  1.00 41.85 ? 48  THR B C   1 
ATOM   1705 O O   . THR B 1 48  ? -34.007 -40.432 25.171  1.00 44.06 ? 48  THR B O   1 
ATOM   1706 C CB  . THR B 1 48  ? -37.136 -41.337 23.741  1.00 41.96 ? 48  THR B CB  1 
ATOM   1707 O OG1 . THR B 1 48  ? -36.257 -41.722 22.678  1.00 41.34 ? 48  THR B OG1 1 
ATOM   1708 C CG2 . THR B 1 48  ? -38.274 -40.523 23.155  1.00 40.85 ? 48  THR B CG2 1 
ATOM   1709 N N   . ASP B 1 49  ? -34.921 -42.467 25.010  1.00 39.07 ? 49  ASP B N   1 
ATOM   1710 C CA  . ASP B 1 49  ? -33.638 -43.141 25.200  1.00 38.48 ? 49  ASP B CA  1 
ATOM   1711 C C   . ASP B 1 49  ? -32.836 -43.145 23.909  1.00 38.24 ? 49  ASP B C   1 
ATOM   1712 O O   . ASP B 1 49  ? -31.680 -43.547 23.898  1.00 40.76 ? 49  ASP B O   1 
ATOM   1713 C CB  . ASP B 1 49  ? -33.836 -44.587 25.649  1.00 38.50 ? 49  ASP B CB  1 
ATOM   1714 C CG  . ASP B 1 49  ? -34.106 -44.716 27.127  1.00 40.21 ? 49  ASP B CG  1 
ATOM   1715 O OD1 . ASP B 1 49  ? -34.500 -45.825 27.547  1.00 42.34 ? 49  ASP B OD1 1 
ATOM   1716 O OD2 . ASP B 1 49  ? -33.924 -43.725 27.866  1.00 42.08 ? 49  ASP B OD2 1 
ATOM   1717 N N   . ASN B 1 50  ? -33.448 -42.716 22.810  1.00 35.60 ? 50  ASN B N   1 
ATOM   1718 C CA  . ASN B 1 50  ? -32.730 -42.678 21.542  1.00 34.79 ? 50  ASN B CA  1 
ATOM   1719 C C   . ASN B 1 50  ? -32.837 -41.329 20.793  1.00 34.57 ? 50  ASN B C   1 
ATOM   1720 O O   . ASN B 1 50  ? -31.943 -40.980 20.023  0.00 34.51 ? 50  ASN B O   1 
ATOM   1721 C CB  . ASN B 1 50  ? -33.200 -43.825 20.633  0.00 35.25 ? 50  ASN B CB  1 
ATOM   1722 C CG  . ASN B 1 50  ? -32.959 -45.206 21.248  1.00 35.39 ? 50  ASN B CG  1 
ATOM   1723 O OD1 . ASN B 1 50  ? -33.650 -45.605 22.191  1.00 34.39 ? 50  ASN B OD1 1 
ATOM   1724 N ND2 . ASN B 1 50  ? -31.979 -45.945 20.716  1.00 36.83 ? 50  ASN B ND2 1 
ATOM   1725 N N   . ILE B 1 51  ? -33.927 -40.578 21.010  1.00 33.99 ? 51  ILE B N   1 
ATOM   1726 C CA  . ILE B 1 51  ? -34.105 -39.292 20.321  1.00 34.80 ? 51  ILE B CA  1 
ATOM   1727 C C   . ILE B 1 51  ? -33.513 -38.150 21.116  1.00 35.52 ? 51  ILE B C   1 
ATOM   1728 O O   . ILE B 1 51  ? -33.865 -37.945 22.272  1.00 35.96 ? 51  ILE B O   1 
ATOM   1729 C CB  . ILE B 1 51  ? -35.588 -38.962 20.062  1.00 34.49 ? 51  ILE B CB  1 
ATOM   1730 C CG1 . ILE B 1 51  ? -36.217 -40.038 19.176  1.00 30.90 ? 51  ILE B CG1 1 
ATOM   1731 C CG2 . ILE B 1 51  ? -35.702 -37.600 19.388  0.00 33.72 ? 51  ILE B CG2 1 
ATOM   1732 C CD1 . ILE B 1 51  ? -37.702 -39.942 19.053  1.00 31.05 ? 51  ILE B CD1 1 
ATOM   1733 N N   . GLY B 1 52  ? -32.607 -37.411 20.485  1.00 35.03 ? 52  GLY B N   1 
ATOM   1734 C CA  . GLY B 1 52  ? -31.958 -36.302 21.153  1.00 34.69 ? 52  GLY B CA  1 
ATOM   1735 C C   . GLY B 1 52  ? -32.123 -34.976 20.437  1.00 35.42 ? 52  GLY B C   1 
ATOM   1736 O O   . GLY B 1 52  ? -32.322 -34.923 19.223  1.00 36.30 ? 52  GLY B O   1 
ATOM   1737 N N   . VAL B 1 53  ? -32.028 -33.911 21.227  1.00 33.89 ? 53  VAL B N   1 
ATOM   1738 C CA  . VAL B 1 53  ? -32.150 -32.538 20.764  1.00 32.22 ? 53  VAL B CA  1 
ATOM   1739 C C   . VAL B 1 53  ? -30.827 -31.883 21.127  1.00 31.46 ? 53  VAL B C   1 
ATOM   1740 O O   . VAL B 1 53  ? -30.417 -31.854 22.302  1.00 26.68 ? 53  VAL B O   1 
ATOM   1741 C CB  . VAL B 1 53  ? -33.358 -31.864 21.446  1.00 33.03 ? 53  VAL B CB  1 
ATOM   1742 C CG1 . VAL B 1 53  ? -33.091 -30.408 21.716  1.00 35.30 ? 53  VAL B CG1 1 
ATOM   1743 C CG2 . VAL B 1 53  ? -34.562 -32.012 20.546  1.00 30.33 ? 53  VAL B CG2 1 
ATOM   1744 N N   . GLU B 1 54  ? -30.155 -31.364 20.110  1.00 33.08 ? 54  GLU B N   1 
ATOM   1745 C CA  . GLU B 1 54  ? -28.837 -30.780 20.299  1.00 33.23 ? 54  GLU B CA  1 
ATOM   1746 C C   . GLU B 1 54  ? -28.576 -29.438 19.623  1.00 33.43 ? 54  GLU B C   1 
ATOM   1747 O O   . GLU B 1 54  ? -29.007 -29.190 18.488  1.00 35.71 ? 54  GLU B O   1 
ATOM   1748 C CB  . GLU B 1 54  ? -27.797 -31.792 19.816  1.00 33.34 ? 54  GLU B CB  1 
ATOM   1749 C CG  . GLU B 1 54  ? -26.369 -31.431 20.159  1.00 37.29 ? 54  GLU B CG  1 
ATOM   1750 C CD  . GLU B 1 54  ? -25.375 -32.426 19.598  1.00 37.08 ? 54  GLU B CD  1 
ATOM   1751 O OE1 . GLU B 1 54  ? -24.876 -32.188 18.490  1.00 36.12 ? 54  GLU B OE1 1 
ATOM   1752 O OE2 . GLU B 1 54  ? -25.106 -33.446 20.261  1.00 38.03 ? 54  GLU B OE2 1 
ATOM   1753 N N   . LEU B 1 55  ? -27.849 -28.579 20.336  1.00 33.23 ? 55  LEU B N   1 
ATOM   1754 C CA  . LEU B 1 55  ? -27.452 -27.265 19.823  1.00 31.75 ? 55  LEU B CA  1 
ATOM   1755 C C   . LEU B 1 55  ? -25.922 -27.230 19.811  1.00 30.71 ? 55  LEU B C   1 
ATOM   1756 O O   . LEU B 1 55  ? -25.285 -27.555 20.809  1.00 30.98 ? 55  LEU B O   1 
ATOM   1757 C CB  . LEU B 1 55  ? -27.989 -26.152 20.724  1.00 32.51 ? 55  LEU B CB  1 
ATOM   1758 C CG  . LEU B 1 55  ? -27.707 -24.696 20.354  1.00 31.68 ? 55  LEU B CG  1 
ATOM   1759 C CD1 . LEU B 1 55  ? -26.256 -24.360 20.656  1.00 34.76 ? 55  LEU B CD1 1 
ATOM   1760 C CD2 . LEU B 1 55  ? -28.020 -24.467 18.872  1.00 28.48 ? 55  LEU B CD2 1 
ATOM   1761 N N   . LEU B 1 56  ? -25.330 -26.872 18.677  1.00 30.15 ? 56  LEU B N   1 
ATOM   1762 C CA  . LEU B 1 56  ? -23.865 -26.748 18.594  1.00 29.04 ? 56  LEU B CA  1 
ATOM   1763 C C   . LEU B 1 56  ? -23.495 -25.269 18.679  1.00 26.45 ? 56  LEU B C   1 
ATOM   1764 O O   . LEU B 1 56  ? -24.095 -24.421 17.998  1.00 24.78 ? 56  LEU B O   1 
ATOM   1765 C CB  . LEU B 1 56  ? -23.313 -27.310 17.287  1.00 29.90 ? 56  LEU B CB  1 
ATOM   1766 C CG  . LEU B 1 56  ? -21.928 -26.769 16.923  1.00 31.15 ? 56  LEU B CG  1 
ATOM   1767 C CD1 . LEU B 1 56  ? -20.972 -27.221 17.993  1.00 31.94 ? 56  LEU B CD1 1 
ATOM   1768 C CD2 . LEU B 1 56  ? -21.462 -27.256 15.568  1.00 32.33 ? 56  LEU B CD2 1 
ATOM   1769 N N   . ALA B 1 57  ? -22.521 -24.961 19.528  1.00 26.89 ? 57  ALA B N   1 
ATOM   1770 C CA  . ALA B 1 57  ? -22.086 -23.586 19.675  1.00 27.94 ? 57  ALA B CA  1 
ATOM   1771 C C   . ALA B 1 57  ? -20.576 -23.505 19.565  1.00 29.18 ? 57  ALA B C   1 
ATOM   1772 O O   . ALA B 1 57  ? -19.869 -24.446 19.928  1.00 30.55 ? 57  ALA B O   1 
ATOM   1773 C CB  . ALA B 1 57  ? -22.551 -23.005 21.021  1.00 21.69 ? 57  ALA B CB  1 
ATOM   1774 N N   . ALA B 1 58  ? -20.081 -22.375 19.063  1.00 29.94 ? 58  ALA B N   1 
ATOM   1775 C CA  . ALA B 1 58  ? -18.654 -22.212 18.912  1.00 30.18 ? 58  ALA B CA  1 
ATOM   1776 C C   . ALA B 1 58  ? -18.209 -20.763 19.063  1.00 30.63 ? 58  ALA B C   1 
ATOM   1777 O O   . ALA B 1 58  ? -19.003 -19.833 18.929  1.00 30.12 ? 58  ALA B O   1 
ATOM   1778 C CB  . ALA B 1 58  ? -18.217 -22.756 17.562  1.00 31.28 ? 58  ALA B CB  1 
ATOM   1779 N N   . THR B 1 59  ? -16.930 -20.588 19.373  1.00 31.51 ? 59  THR B N   1 
ATOM   1780 C CA  . THR B 1 59  ? -16.324 -19.271 19.494  1.00 31.42 ? 59  THR B CA  1 
ATOM   1781 C C   . THR B 1 59  ? -16.282 -18.848 18.017  1.00 29.72 ? 59  THR B C   1 
ATOM   1782 O O   . THR B 1 59  ? -16.459 -19.693 17.137  1.00 27.12 ? 59  THR B O   1 
ATOM   1783 C CB  . THR B 1 59  ? -14.896 -19.395 20.112  1.00 30.67 ? 59  THR B CB  1 
ATOM   1784 O OG1 . THR B 1 59  ? -14.199 -20.483 19.489  0.00 31.05 ? 59  THR B OG1 1 
ATOM   1785 C CG2 . THR B 1 59  ? -14.988 -19.655 21.608  0.00 31.05 ? 59  THR B CG2 1 
ATOM   1786 N N   . PRO B 1 60  ? -16.048 -17.556 17.715  1.00 30.44 ? 60  PRO B N   1 
ATOM   1787 C CA  . PRO B 1 60  ? -16.044 -17.275 16.266  1.00 31.36 ? 60  PRO B CA  1 
ATOM   1788 C C   . PRO B 1 60  ? -14.893 -17.835 15.432  1.00 32.73 ? 60  PRO B C   1 
ATOM   1789 O O   . PRO B 1 60  ? -13.728 -17.809 15.855  1.00 35.60 ? 60  PRO B O   1 
ATOM   1790 C CB  . PRO B 1 60  ? -16.143 -15.736 16.195  1.00 30.90 ? 60  PRO B CB  1 
ATOM   1791 C CG  . PRO B 1 60  ? -15.693 -15.259 17.559  1.00 29.67 ? 60  PRO B CG  1 
ATOM   1792 C CD  . PRO B 1 60  ? -16.184 -16.319 18.512  1.00 27.88 ? 60  PRO B CD  1 
ATOM   1793 N N   . PHE B 1 61  ? -15.220 -18.353 14.251  1.00 32.89 ? 61  PHE B N   1 
ATOM   1794 C CA  . PHE B 1 61  ? -14.194 -18.891 13.355  1.00 33.16 ? 61  PHE B CA  1 
ATOM   1795 C C   . PHE B 1 61  ? -13.570 -17.770 12.505  1.00 33.93 ? 61  PHE B C   1 
ATOM   1796 O O   . PHE B 1 61  ? -14.204 -16.769 12.224  1.00 34.37 ? 61  PHE B O   1 
ATOM   1797 C CB  . PHE B 1 61  ? -14.768 -19.966 12.408  1.00 30.10 ? 61  PHE B CB  1 
ATOM   1798 C CG  . PHE B 1 61  ? -15.263 -21.201 13.106  1.00 28.57 ? 61  PHE B CG  1 
ATOM   1799 C CD1 . PHE B 1 61  ? -16.543 -21.242 13.671  1.00 29.33 ? 61  PHE B CD1 1 
ATOM   1800 C CD2 . PHE B 1 61  ? -14.464 -22.337 13.186  1.00 26.14 ? 61  PHE B CD2 1 
ATOM   1801 C CE1 . PHE B 1 61  ? -17.007 -22.391 14.289  1.00 26.94 ? 61  PHE B CE1 1 
ATOM   1802 C CE2 . PHE B 1 61  ? -14.931 -23.493 13.810  1.00 24.51 ? 61  PHE B CE2 1 
ATOM   1803 C CZ  . PHE B 1 61  ? -16.202 -23.519 14.358  1.00 25.69 ? 61  PHE B CZ  1 
ATOM   1804 N N   . ARG B 1 62  ? -12.327 -17.966 12.090  1.00 35.79 ? 62  ARG B N   1 
ATOM   1805 C CA  . ARG B 1 62  ? -11.612 -17.000 11.275  1.00 37.76 ? 62  ARG B CA  1 
ATOM   1806 C C   . ARG B 1 62  ? -10.990 -17.706 10.062  1.00 37.72 ? 62  ARG B C   1 
ATOM   1807 O O   . ARG B 1 62  ? -10.220 -18.655 10.219  1.00 35.04 ? 62  ARG B O   1 
ATOM   1808 C CB  . ARG B 1 62  ? -10.531 -16.341 12.134  1.00 39.31 ? 62  ARG B CB  1 
ATOM   1809 C CG  . ARG B 1 62  ? -9.480  -15.528 11.382  1.00 44.83 ? 62  ARG B CG  1 
ATOM   1810 C CD  . ARG B 1 62  ? -8.382  -15.044 12.352  1.00 49.67 ? 62  ARG B CD  1 
ATOM   1811 N NE  . ARG B 1 62  ? -7.041  -15.146 11.781  1.00 58.35 ? 62  ARG B NE  1 
ATOM   1812 C CZ  . ARG B 1 62  ? -6.421  -14.174 11.120  1.00 62.75 ? 62  ARG B CZ  1 
ATOM   1813 N NH1 . ARG B 1 62  ? -7.010  -13.001 10.937  1.00 64.29 ? 62  ARG B NH1 1 
ATOM   1814 N NH2 . ARG B 1 62  ? -5.206  -14.378 10.633  1.00 63.60 ? 62  ARG B NH2 1 
ATOM   1815 N N   . HIS B 1 63  ? -11.326 -17.246 8.860   1.00 37.98 ? 63  HIS B N   1 
ATOM   1816 C CA  . HIS B 1 63  ? -10.793 -17.841 7.624   1.00 39.28 ? 63  HIS B CA  1 
ATOM   1817 C C   . HIS B 1 63  ? -10.091 -16.802 6.738   1.00 40.03 ? 63  HIS B C   1 
ATOM   1818 O O   . HIS B 1 63  ? -10.429 -15.609 6.766   1.00 40.03 ? 63  HIS B O   1 
ATOM   1819 C CB  . HIS B 1 63  ? -11.924 -18.474 6.797   1.00 40.22 ? 63  HIS B CB  1 
ATOM   1820 C CG  . HIS B 1 63  ? -12.750 -19.471 7.549   1.00 41.53 ? 63  HIS B CG  1 
ATOM   1821 N ND1 . HIS B 1 63  ? -12.381 -20.790 7.692   1.00 41.98 ? 63  HIS B ND1 1 
ATOM   1822 C CD2 . HIS B 1 63  ? -13.922 -19.337 8.207   1.00 41.61 ? 63  HIS B CD2 1 
ATOM   1823 C CE1 . HIS B 1 63  ? -13.287 -21.424 8.406   1.00 40.40 ? 63  HIS B CE1 1 
ATOM   1824 N NE2 . HIS B 1 63  ? -14.233 -20.563 8.731   1.00 41.74 ? 63  HIS B NE2 1 
ATOM   1825 N N   . LYS B 1 64  ? -9.112  -17.252 5.956   1.00 39.89 ? 64  LYS B N   1 
ATOM   1826 C CA  . LYS B 1 64  ? -8.399  -16.362 5.036   1.00 41.53 ? 64  LYS B CA  1 
ATOM   1827 C C   . LYS B 1 64  ? -8.835  -16.741 3.641   1.00 42.53 ? 64  LYS B C   1 
ATOM   1828 O O   . LYS B 1 64  ? -8.971  -17.926 3.325   1.00 41.19 ? 64  LYS B O   1 
ATOM   1829 C CB  . LYS B 1 64  ? -6.889  -16.544 5.116   1.00 43.52 ? 64  LYS B CB  1 
ATOM   1830 C CG  . LYS B 1 64  ? -6.303  -16.435 6.511   1.00 43.06 ? 64  LYS B CG  1 
ATOM   1831 C CD  . LYS B 1 64  ? -4.787  -16.593 6.477   1.00 46.08 ? 64  LYS B CD  1 
ATOM   1832 C CE  . LYS B 1 64  ? -4.369  -17.847 5.720   1.00 46.76 ? 64  LYS B CE  1 
ATOM   1833 N NZ  . LYS B 1 64  ? -2.880  -17.987 5.571   1.00 46.03 ? 64  LYS B NZ  1 
ATOM   1834 N N   . ILE B 1 65  ? -9.069  -15.732 2.813   1.00 45.23 ? 65  ILE B N   1 
ATOM   1835 C CA  . ILE B 1 65  ? -9.471  -15.961 1.435   1.00 48.02 ? 65  ILE B CA  1 
ATOM   1836 C C   . ILE B 1 65  ? -8.328  -15.530 0.520   1.00 50.57 ? 65  ILE B C   1 
ATOM   1837 O O   . ILE B 1 65  ? -7.488  -14.719 0.896   1.00 51.03 ? 65  ILE B O   1 
ATOM   1838 C CB  . ILE B 1 65  ? -10.763 -15.179 1.080   1.00 47.11 ? 65  ILE B CB  1 
ATOM   1839 C CG1 . ILE B 1 65  ? -11.870 -15.554 2.079   1.00 45.01 ? 65  ILE B CG1 1 
ATOM   1840 C CG2 . ILE B 1 65  ? -11.201 -15.497 -0.344  0.00 46.77 ? 65  ILE B CG2 1 
ATOM   1841 C CD1 . ILE B 1 65  ? -13.210 -14.882 1.801   1.00 47.23 ? 65  ILE B CD1 1 
ATOM   1842 N N   . GLY B 1 66  ? -8.277  -16.096 -0.676  1.00 53.78 ? 66  GLY B N   1 
ATOM   1843 C CA  . GLY B 1 66  ? -7.214  -15.723 -1.584  1.00 58.60 ? 66  GLY B CA  1 
ATOM   1844 C C   . GLY B 1 66  ? -7.136  -16.562 -2.838  1.00 60.73 ? 66  GLY B C   1 
ATOM   1845 O O   . GLY B 1 66  ? -7.976  -17.438 -3.080  1.00 62.37 ? 66  GLY B O   1 
ATOM   1846 N N   . THR B 1 67  ? -6.111  -16.271 -3.638  1.00 62.52 ? 67  THR B N   1 
ATOM   1847 C CA  . THR B 1 67  ? -5.862  -16.962 -4.898  1.00 64.24 ? 67  THR B CA  1 
ATOM   1848 C C   . THR B 1 67  ? -4.375  -17.323 -4.980  1.00 66.82 ? 67  THR B C   1 
ATOM   1849 O O   . THR B 1 67  ? -3.585  -16.931 -4.114  1.00 66.51 ? 67  THR B O   1 
ATOM   1850 C CB  . THR B 1 67  ? -6.271  -16.081 -6.095  1.00 63.27 ? 67  THR B CB  1 
ATOM   1851 O OG1 . THR B 1 67  ? -5.491  -14.883 -6.098  1.00 61.12 ? 67  THR B OG1 1 
ATOM   1852 C CG2 . THR B 1 67  ? -7.741  -15.694 -6.002  0.00 63.09 ? 67  THR B CG2 1 
ATOM   1853 N N   . ARG B 1 68  ? -4.004  -18.074 -6.016  1.00 69.64 ? 68  ARG B N   1 
ATOM   1854 C CA  . ARG B 1 68  ? -2.621  -18.538 -6.210  1.00 72.13 ? 68  ARG B CA  1 
ATOM   1855 C C   . ARG B 1 68  ? -1.544  -17.453 -6.238  1.00 72.56 ? 68  ARG B C   1 
ATOM   1856 O O   . ARG B 1 68  ? -0.636  -17.449 -5.404  1.00 73.25 ? 68  ARG B O   1 
ATOM   1857 C CB  . ARG B 1 68  ? -2.522  -19.376 -7.491  1.00 74.77 ? 68  ARG B CB  1 
ATOM   1858 C CG  . ARG B 1 68  ? -1.227  -20.182 -7.604  1.00 79.20 ? 68  ARG B CG  1 
ATOM   1859 C CD  . ARG B 1 68  ? -1.254  -21.158 -8.780  1.00 82.46 ? 68  ARG B CD  1 
ATOM   1860 N NE  . ARG B 1 68  ? -2.477  -21.963 -8.785  1.00 85.84 ? 68  ARG B NE  1 
ATOM   1861 C CZ  . ARG B 1 68  ? -2.661  -23.062 -9.515  1.00 87.34 ? 68  ARG B CZ  1 
ATOM   1862 N NH1 . ARG B 1 68  ? -1.696  -23.511 -10.313 1.00 87.45 ? 68  ARG B NH1 1 
ATOM   1863 N NH2 . ARG B 1 68  ? -3.822  -23.708 -9.452  1.00 89.14 ? 68  ARG B NH2 1 
ATOM   1864 N N   . ALA B 1 69  ? -1.636  -16.546 -7.205  1.00 71.94 ? 69  ALA B N   1 
ATOM   1865 C CA  . ALA B 1 69  ? -0.661  -15.463 -7.328  1.00 70.85 ? 69  ALA B CA  1 
ATOM   1866 C C   . ALA B 1 69  ? -0.528  -14.698 -6.016  1.00 70.59 ? 69  ALA B C   1 
ATOM   1867 O O   . ALA B 1 69  ? 0.353   -14.976 -5.205  1.00 71.45 ? 69  ALA B O   1 
ATOM   1868 C CB  . ALA B 1 69  ? -1.079  -14.501 -8.439  1.00 70.61 ? 69  ALA B CB  1 
ATOM   1869 N N   . THR B 1 70  ? -1.428  -13.736 -5.832  1.00 69.06 ? 70  THR B N   1 
ATOM   1870 C CA  . THR B 1 70  ? -1.487  -12.865 -4.656  1.00 67.26 ? 70  THR B CA  1 
ATOM   1871 C C   . THR B 1 70  ? -1.429  -13.509 -3.265  1.00 66.93 ? 70  THR B C   1 
ATOM   1872 O O   . THR B 1 70  ? -0.724  -13.031 -2.374  1.00 67.60 ? 70  THR B O   1 
ATOM   1873 C CB  . THR B 1 70  ? -2.755  -12.019 -4.688  1.00 66.65 ? 70  THR B CB  1 
ATOM   1874 O OG1 . THR B 1 70  ? -3.076  -11.603 -3.355  1.00 65.39 ? 70  THR B OG1 1 
ATOM   1875 C CG2 . THR B 1 70  ? -3.908  -12.823 -5.250  1.00 66.61 ? 70  THR B CG2 1 
ATOM   1876 N N   . GLY B 1 71  ? -2.185  -14.577 -3.070  1.00 65.45 ? 71  GLY B N   1 
ATOM   1877 C CA  . GLY B 1 71  ? -2.201  -15.210 -1.771  1.00 62.50 ? 71  GLY B CA  1 
ATOM   1878 C C   . GLY B 1 71  ? -3.374  -14.637 -1.010  1.00 60.83 ? 71  GLY B C   1 
ATOM   1879 O O   . GLY B 1 71  ? -4.403  -14.325 -1.615  1.00 59.61 ? 71  GLY B O   1 
ATOM   1880 N N   . ASP B 1 72  ? -3.234  -14.476 0.302   1.00 60.01 ? 72  ASP B N   1 
ATOM   1881 C CA  . ASP B 1 72  ? -4.332  -13.943 1.102   1.00 57.34 ? 72  ASP B CA  1 
ATOM   1882 C C   . ASP B 1 72  ? -4.684  -12.509 0.719   1.00 55.28 ? 72  ASP B C   1 
ATOM   1883 O O   . ASP B 1 72  ? -3.803  -11.708 0.400   1.00 54.49 ? 72  ASP B O   1 
ATOM   1884 C CB  . ASP B 1 72  ? -3.991  -14.021 2.597   1.00 57.60 ? 72  ASP B CB  1 
ATOM   1885 C CG  . ASP B 1 72  ? -3.784  -15.459 3.082   1.00 58.76 ? 72  ASP B CG  1 
ATOM   1886 O OD1 . ASP B 1 72  ? -4.244  -16.400 2.391   1.00 58.65 ? 72  ASP B OD1 1 
ATOM   1887 O OD2 . ASP B 1 72  ? -3.166  -15.645 4.163   1.00 59.45 ? 72  ASP B OD2 1 
ATOM   1888 N N   . ILE B 1 73  ? -5.976  -12.195 0.732   1.00 51.32 ? 73  ILE B N   1 
ATOM   1889 C CA  . ILE B 1 73  ? -6.434  -10.851 0.402   1.00 48.54 ? 73  ILE B CA  1 
ATOM   1890 C C   . ILE B 1 73  ? -7.502  -10.363 1.360   1.00 46.12 ? 73  ILE B C   1 
ATOM   1891 O O   . ILE B 1 73  ? -7.946  -9.221  1.265   1.00 46.43 ? 73  ILE B O   1 
ATOM   1892 C CB  . ILE B 1 73  ? -6.993  -10.773 -1.034  1.00 49.50 ? 73  ILE B CB  1 
ATOM   1893 C CG1 . ILE B 1 73  ? -8.206  -11.704 -1.206  1.00 49.18 ? 73  ILE B CG1 1 
ATOM   1894 C CG2 . ILE B 1 73  ? -5.877  -11.112 -2.029  1.00 50.15 ? 73  ILE B CG2 1 
ATOM   1895 C CD1 . ILE B 1 73  ? -9.517  -11.140 -0.691  0.00 49.51 ? 73  ILE B CD1 1 
ATOM   1896 N N   . ALA B 1 74  ? -7.920  -11.223 2.289   1.00 44.28 ? 74  ALA B N   1 
ATOM   1897 C CA  . ALA B 1 74  ? -8.961  -10.855 3.251   1.00 41.53 ? 74  ALA B CA  1 
ATOM   1898 C C   . ALA B 1 74  ? -9.174  -11.937 4.282   1.00 39.02 ? 74  ALA B C   1 
ATOM   1899 O O   . ALA B 1 74  ? -8.772  -13.077 4.094   1.00 36.83 ? 74  ALA B O   1 
ATOM   1900 C CB  . ALA B 1 74  ? -10.278 -10.582 2.535   1.00 39.59 ? 74  ALA B CB  1 
ATOM   1901 N N   . THR B 1 75  ? -9.812  -11.562 5.382   1.00 38.01 ? 75  THR B N   1 
ATOM   1902 C CA  . THR B 1 75  ? -10.099 -12.506 6.439   1.00 34.88 ? 75  THR B CA  1 
ATOM   1903 C C   . THR B 1 75  ? -11.568 -12.366 6.833   1.00 32.90 ? 75  THR B C   1 
ATOM   1904 O O   . THR B 1 75  ? -12.115 -11.263 6.865   1.00 31.82 ? 75  THR B O   1 
ATOM   1905 C CB  . THR B 1 75  ? -9.218  -12.275 7.656   1.00 33.94 ? 75  THR B CB  1 
ATOM   1906 O OG1 . THR B 1 75  ? -10.059 -12.006 8.789   1.00 32.53 ? 75  THR B OG1 1 
ATOM   1907 C CG2 . THR B 1 75  ? -8.239  -11.125 7.400   1.00 31.63 ? 75  THR B CG2 1 
ATOM   1908 N N   . VAL B 1 76  ? -12.188 -13.511 7.119   1.00 31.16 ? 76  VAL B N   1 
ATOM   1909 C CA  . VAL B 1 76  ? -13.594 -13.577 7.486   1.00 29.78 ? 76  VAL B CA  1 
ATOM   1910 C C   . VAL B 1 76  ? -13.850 -14.414 8.739   1.00 28.07 ? 76  VAL B C   1 
ATOM   1911 O O   . VAL B 1 76  ? -13.177 -15.413 8.986   1.00 26.88 ? 76  VAL B O   1 
ATOM   1912 C CB  . VAL B 1 76  ? -14.437 -14.175 6.319   1.00 30.60 ? 76  VAL B CB  1 
ATOM   1913 C CG1 . VAL B 1 76  ? -15.854 -14.448 6.779   0.00 30.72 ? 76  VAL B CG1 1 
ATOM   1914 C CG2 . VAL B 1 76  ? -14.465 -13.195 5.137   1.00 32.53 ? 76  VAL B CG2 1 
ATOM   1915 N N   . HIS B 1 77  ? -14.832 -13.979 9.526   1.00 25.65 ? 77  HIS B N   1 
ATOM   1916 C CA  . HIS B 1 77  ? -15.242 -14.669 10.741  1.00 24.97 ? 77  HIS B CA  1 
ATOM   1917 C C   . HIS B 1 77  ? -16.754 -14.962 10.658  1.00 27.67 ? 77  HIS B C   1 
ATOM   1918 O O   . HIS B 1 77  ? -17.491 -14.289 9.937   1.00 27.73 ? 77  HIS B O   1 
ATOM   1919 C CB  . HIS B 1 77  ? -15.009 -13.794 11.974  1.00 23.93 ? 77  HIS B CB  1 
ATOM   1920 C CG  . HIS B 1 77  ? -13.618 -13.286 12.123  1.00 22.70 ? 77  HIS B CG  1 
ATOM   1921 N ND1 . HIS B 1 77  ? -12.660 -13.940 12.874  1.00 23.07 ? 77  HIS B ND1 1 
ATOM   1922 C CD2 . HIS B 1 77  ? -13.057 -12.125 11.721  1.00 20.80 ? 77  HIS B CD2 1 
ATOM   1923 C CE1 . HIS B 1 77  ? -11.573 -13.193 12.937  1.00 22.97 ? 77  HIS B CE1 1 
ATOM   1924 N NE2 . HIS B 1 77  ? -11.789 -12.084 12.248  1.00 21.52 ? 77  HIS B NE2 1 
ATOM   1925 N N   . HIS B 1 78  ? -17.203 -15.961 11.415  1.00 27.57 ? 78  HIS B N   1 
ATOM   1926 C CA  . HIS B 1 78  ? -18.622 -16.306 11.467  1.00 28.68 ? 78  HIS B CA  1 
ATOM   1927 C C   . HIS B 1 78  ? -18.943 -17.194 12.655  1.00 26.83 ? 78  HIS B C   1 
ATOM   1928 O O   . HIS B 1 78  ? -18.076 -17.836 13.233  1.00 28.09 ? 78  HIS B O   1 
ATOM   1929 C CB  . HIS B 1 78  ? -19.083 -17.058 10.200  1.00 26.85 ? 78  HIS B CB  1 
ATOM   1930 C CG  . HIS B 1 78  ? -18.471 -18.413 10.052  1.00 26.81 ? 78  HIS B CG  1 
ATOM   1931 N ND1 . HIS B 1 78  ? -17.293 -18.630 9.357   1.00 26.40 ? 78  HIS B ND1 1 
ATOM   1932 C CD2 . HIS B 1 78  ? -18.847 -19.618 10.544  1.00 27.06 ? 78  HIS B CD2 1 
ATOM   1933 C CE1 . HIS B 1 78  ? -16.974 -19.915 9.425   1.00 23.30 ? 78  HIS B CE1 1 
ATOM   1934 N NE2 . HIS B 1 78  ? -17.901 -20.538 10.141  1.00 25.46 ? 78  HIS B NE2 1 
ATOM   1935 N N   . LEU B 1 79  ? -20.212 -17.222 13.008  1.00 26.09 ? 79  LEU B N   1 
ATOM   1936 C CA  . LEU B 1 79  ? -20.717 -18.076 14.053  1.00 24.98 ? 79  LEU B CA  1 
ATOM   1937 C C   . LEU B 1 79  ? -21.695 -18.985 13.292  1.00 23.97 ? 79  LEU B C   1 
ATOM   1938 O O   . LEU B 1 79  ? -22.578 -18.505 12.561  1.00 22.10 ? 79  LEU B O   1 
ATOM   1939 C CB  . LEU B 1 79  ? -21.446 -17.250 15.115  1.00 23.69 ? 79  LEU B CB  1 
ATOM   1940 C CG  . LEU B 1 79  ? -20.537 -16.478 16.087  1.00 25.45 ? 79  LEU B CG  1 
ATOM   1941 C CD1 . LEU B 1 79  ? -21.402 -15.527 16.864  1.00 24.83 ? 79  LEU B CD1 1 
ATOM   1942 C CD2 . LEU B 1 79  ? -19.767 -17.426 17.047  1.00 22.45 ? 79  LEU B CD2 1 
ATOM   1943 N N   . PRO B 1 80  ? -21.517 -20.306 13.413  1.00 24.04 ? 80  PRO B N   1 
ATOM   1944 C CA  . PRO B 1 80  ? -22.388 -21.264 12.736  1.00 24.01 ? 80  PRO B CA  1 
ATOM   1945 C C   . PRO B 1 80  ? -23.328 -22.052 13.687  1.00 25.05 ? 80  PRO B C   1 
ATOM   1946 O O   . PRO B 1 80  ? -23.467 -23.273 13.565  1.00 26.81 ? 80  PRO B O   1 
ATOM   1947 C CB  . PRO B 1 80  ? -21.382 -22.169 12.052  1.00 23.58 ? 80  PRO B CB  1 
ATOM   1948 C CG  . PRO B 1 80  ? -20.369 -22.356 13.146  1.00 24.27 ? 80  PRO B CG  1 
ATOM   1949 C CD  . PRO B 1 80  ? -20.252 -20.956 13.809  1.00 24.28 ? 80  PRO B CD  1 
ATOM   1950 N N   . PRO B 1 81  ? -23.997 -21.357 14.627  1.00 25.73 ? 81  PRO B N   1 
ATOM   1951 C CA  . PRO B 1 81  ? -24.891 -22.083 15.539  1.00 26.82 ? 81  PRO B CA  1 
ATOM   1952 C C   . PRO B 1 81  ? -25.780 -23.061 14.785  1.00 26.86 ? 81  PRO B C   1 
ATOM   1953 O O   . PRO B 1 81  ? -26.324 -22.720 13.742  1.00 25.00 ? 81  PRO B O   1 
ATOM   1954 C CB  . PRO B 1 81  ? -25.680 -20.963 16.232  1.00 25.80 ? 81  PRO B CB  1 
ATOM   1955 C CG  . PRO B 1 81  ? -25.625 -19.835 15.241  1.00 26.15 ? 81  PRO B CG  1 
ATOM   1956 C CD  . PRO B 1 81  ? -24.204 -19.905 14.744  1.00 24.90 ? 81  PRO B CD  1 
ATOM   1957 N N   . THR B 1 82  ? -25.915 -24.277 15.314  1.00 28.01 ? 82  THR B N   1 
ATOM   1958 C CA  . THR B 1 82  ? -26.723 -25.283 14.649  1.00 31.11 ? 82  THR B CA  1 
ATOM   1959 C C   . THR B 1 82  ? -27.648 -26.012 15.591  1.00 31.72 ? 82  THR B C   1 
ATOM   1960 O O   . THR B 1 82  ? -27.256 -26.349 16.710  1.00 32.33 ? 82  THR B O   1 
ATOM   1961 C CB  . THR B 1 82  ? -25.828 -26.296 13.906  1.00 30.18 ? 82  THR B CB  1 
ATOM   1962 O OG1 . THR B 1 82  ? -24.997 -25.581 12.990  1.00 30.43 ? 82  THR B OG1 1 
ATOM   1963 C CG2 . THR B 1 82  ? -26.679 -27.302 13.132  0.00 30.57 ? 82  THR B CG2 1 
ATOM   1964 N N   . LEU B 1 83  ? -28.869 -26.270 15.121  1.00 31.49 ? 83  LEU B N   1 
ATOM   1965 C CA  . LEU B 1 83  ? -29.879 -26.943 15.932  1.00 33.41 ? 83  LEU B CA  1 
ATOM   1966 C C   . LEU B 1 83  ? -30.168 -28.303 15.336  1.00 34.24 ? 83  LEU B C   1 
ATOM   1967 O O   . LEU B 1 83  ? -30.477 -28.398 14.148  1.00 34.49 ? 83  LEU B O   1 
ATOM   1968 C CB  . LEU B 1 83  ? -31.154 -26.102 15.956  1.00 33.87 ? 83  LEU B CB  1 
ATOM   1969 C CG  . LEU B 1 83  ? -32.059 -26.236 17.182  1.00 35.44 ? 83  LEU B CG  1 
ATOM   1970 C CD1 . LEU B 1 83  ? -33.461 -25.693 16.826  1.00 36.92 ? 83  LEU B CD1 1 
ATOM   1971 C CD2 . LEU B 1 83  ? -32.139 -27.718 17.618  1.00 34.98 ? 83  LEU B CD2 1 
ATOM   1972 N N   . MET B 1 84  ? -30.110 -29.352 16.154  1.00 34.84 ? 84  MET B N   1 
ATOM   1973 C CA  . MET B 1 84  ? -30.311 -30.709 15.637  1.00 36.50 ? 84  MET B CA  1 
ATOM   1974 C C   . MET B 1 84  ? -31.256 -31.662 16.373  1.00 35.68 ? 84  MET B C   1 
ATOM   1975 O O   . MET B 1 84  ? -31.430 -31.601 17.588  0.00 36.03 ? 84  MET B O   1 
ATOM   1976 C CB  . MET B 1 84  ? -28.944 -31.399 15.528  1.00 38.85 ? 84  MET B CB  1 
ATOM   1977 C CG  . MET B 1 84  ? -27.866 -30.602 14.766  1.00 37.73 ? 84  MET B CG  1 
ATOM   1978 S SD  . MET B 1 84  ? -27.991 -30.766 12.990  1.00 40.63 ? 84  MET B SD  1 
ATOM   1979 C CE  . MET B 1 84  ? -26.768 -32.001 12.670  0.00 39.71 ? 84  MET B CE  1 
ATOM   1980 N N   . ALA B 1 85  ? -31.855 -32.545 15.580  1.00 36.06 ? 85  ALA B N   1 
ATOM   1981 C CA  . ALA B 1 85  ? -32.734 -33.605 16.052  1.00 35.36 ? 85  ALA B CA  1 
ATOM   1982 C C   . ALA B 1 85  ? -31.848 -34.832 15.806  1.00 34.40 ? 85  ALA B C   1 
ATOM   1983 O O   . ALA B 1 85  ? -31.312 -35.015 14.723  1.00 32.32 ? 85  ALA B O   1 
ATOM   1984 C CB  . ALA B 1 85  ? -34.001 -33.660 15.221  1.00 31.70 ? 85  ALA B CB  1 
ATOM   1985 N N   . GLN B 1 86  ? -31.671 -35.667 16.816  1.00 34.56 ? 86  GLN B N   1 
ATOM   1986 C CA  . GLN B 1 86  ? -30.778 -36.813 16.662  1.00 33.65 ? 86  GLN B CA  1 
ATOM   1987 C C   . GLN B 1 86  ? -31.352 -38.179 16.956  1.00 33.90 ? 86  GLN B C   1 
ATOM   1988 O O   . GLN B 1 86  ? -32.420 -38.306 17.523  1.00 34.01 ? 86  GLN B O   1 
ATOM   1989 C CB  . GLN B 1 86  ? -29.553 -36.626 17.571  1.00 32.55 ? 86  GLN B CB  1 
ATOM   1990 C CG  . GLN B 1 86  ? -29.034 -35.208 17.654  1.00 30.37 ? 86  GLN B CG  1 
ATOM   1991 C CD  . GLN B 1 86  ? -27.969 -35.070 18.716  1.00 31.77 ? 86  GLN B CD  1 
ATOM   1992 O OE1 . GLN B 1 86  ? -28.239 -35.301 19.887  1.00 27.71 ? 86  GLN B OE1 1 
ATOM   1993 N NE2 . GLN B 1 86  ? -26.745 -34.713 18.314  1.00 29.53 ? 86  GLN B NE2 1 
ATOM   1994 N N   . TRP B 1 87  ? -30.607 -39.201 16.556  1.00 34.98 ? 87  TRP B N   1 
ATOM   1995 C CA  . TRP B 1 87  ? -30.971 -40.577 16.841  1.00 36.29 ? 87  TRP B CA  1 
ATOM   1996 C C   . TRP B 1 87  ? -29.721 -41.363 17.273  1.00 35.64 ? 87  TRP B C   1 
ATOM   1997 O O   . TRP B 1 87  ? -28.778 -41.549 16.486  1.00 36.70 ? 87  TRP B O   1 
ATOM   1998 C CB  . TRP B 1 87  ? -31.654 -41.249 15.650  0.00 38.93 ? 87  TRP B CB  1 
ATOM   1999 C CG  . TRP B 1 87  ? -32.044 -42.642 16.000  0.00 42.19 ? 87  TRP B CG  1 
ATOM   2000 C CD1 . TRP B 1 87  ? -31.226 -43.723 16.011  1.00 42.55 ? 87  TRP B CD1 1 
ATOM   2001 C CD2 . TRP B 1 87  ? -33.302 -43.084 16.542  1.00 44.28 ? 87  TRP B CD2 1 
ATOM   2002 N NE1 . TRP B 1 87  ? -31.879 -44.807 16.536  1.00 44.37 ? 87  TRP B NE1 1 
ATOM   2003 C CE2 . TRP B 1 87  ? -33.157 -44.443 16.869  1.00 45.15 ? 87  TRP B CE2 1 
ATOM   2004 C CE3 . TRP B 1 87  ? -34.535 -42.456 16.787  1.00 45.69 ? 87  TRP B CE3 1 
ATOM   2005 C CZ2 . TRP B 1 87  ? -34.197 -45.194 17.429  1.00 45.43 ? 87  TRP B CZ2 1 
ATOM   2006 C CZ3 . TRP B 1 87  ? -35.560 -43.196 17.340  1.00 46.77 ? 87  TRP B CZ3 1 
ATOM   2007 C CH2 . TRP B 1 87  ? -35.387 -44.551 17.655  1.00 45.93 ? 87  TRP B CH2 1 
ATOM   2008 N N   . TYR B 1 88  ? -29.723 -41.786 18.546  1.00 35.06 ? 88  TYR B N   1 
ATOM   2009 C CA  . TYR B 1 88  ? -28.619 -42.559 19.141  1.00 34.25 ? 88  TYR B CA  1 
ATOM   2010 C C   . TYR B 1 88  ? -28.883 -44.055 19.064  1.00 34.03 ? 88  TYR B C   1 
ATOM   2011 O O   . TYR B 1 88  ? -29.905 -44.522 19.516  1.00 29.91 ? 88  TYR B O   1 
ATOM   2012 C CB  . TYR B 1 88  ? -28.394 -42.157 20.611  1.00 33.72 ? 88  TYR B CB  1 
ATOM   2013 C CG  . TYR B 1 88  ? -27.897 -40.747 20.788  1.00 32.71 ? 88  TYR B CG  1 
ATOM   2014 C CD1 . TYR B 1 88  ? -28.768 -39.664 20.718  1.00 33.90 ? 88  TYR B CD1 1 
ATOM   2015 C CD2 . TYR B 1 88  ? -26.535 -40.491 20.946  1.00 33.00 ? 88  TYR B CD2 1 
ATOM   2016 C CE1 . TYR B 1 88  ? -28.293 -38.341 20.791  1.00 33.91 ? 88  TYR B CE1 1 
ATOM   2017 C CE2 . TYR B 1 88  ? -26.036 -39.188 21.017  1.00 32.31 ? 88  TYR B CE2 1 
ATOM   2018 C CZ  . TYR B 1 88  ? -26.912 -38.119 20.933  1.00 33.18 ? 88  TYR B CZ  1 
ATOM   2019 O OH  . TYR B 1 88  ? -26.402 -36.848 20.917  1.00 30.50 ? 88  TYR B OH  1 
ATOM   2020 N N   . PHE B 1 89  ? -27.954 -44.808 18.500  1.00 35.73 ? 89  PHE B N   1 
ATOM   2021 C CA  . PHE B 1 89  ? -28.127 -46.251 18.373  1.00 35.68 ? 89  PHE B CA  1 
ATOM   2022 C C   . PHE B 1 89  ? -27.877 -46.987 19.679  1.00 37.30 ? 89  PHE B C   1 
ATOM   2023 O O   . PHE B 1 89  ? -27.410 -46.387 20.647  1.00 39.15 ? 89  PHE B O   1 
ATOM   2024 C CB  . PHE B 1 89  ? -27.214 -46.784 17.260  1.00 33.32 ? 89  PHE B CB  1 
ATOM   2025 C CG  . PHE B 1 89  ? -27.525 -46.192 15.908  1.00 32.99 ? 89  PHE B CG  1 
ATOM   2026 C CD1 . PHE B 1 89  ? -27.117 -44.903 15.590  0.00 33.71 ? 89  PHE B CD1 1 
ATOM   2027 C CD2 . PHE B 1 89  ? -28.290 -46.906 14.973  1.00 33.42 ? 89  PHE B CD2 1 
ATOM   2028 C CE1 . PHE B 1 89  ? -27.456 -44.330 14.379  1.00 33.77 ? 89  PHE B CE1 1 
ATOM   2029 C CE2 . PHE B 1 89  ? -28.636 -46.328 13.746  1.00 35.15 ? 89  PHE B CE2 1 
ATOM   2030 C CZ  . PHE B 1 89  ? -28.213 -45.036 13.458  1.00 35.29 ? 89  PHE B CZ  1 
ATOM   2031 N N   . GLY B 1 90  ? -28.190 -48.285 19.698  1.00 37.76 ? 90  GLY B N   1 
ATOM   2032 C CA  . GLY B 1 90  ? -28.024 -49.090 20.898  1.00 36.47 ? 90  GLY B CA  1 
ATOM   2033 C C   . GLY B 1 90  ? -29.130 -48.690 21.850  1.00 36.50 ? 90  GLY B C   1 
ATOM   2034 O O   . GLY B 1 90  ? -30.223 -48.326 21.412  1.00 36.14 ? 90  GLY B O   1 
ATOM   2035 N N   . ASP B 1 91  ? -28.860 -48.742 23.144  1.00 36.74 ? 91  ASP B N   1 
ATOM   2036 C CA  . ASP B 1 91  ? -29.868 -48.359 24.134  1.00 39.17 ? 91  ASP B CA  1 
ATOM   2037 C C   . ASP B 1 91  ? -29.253 -47.540 25.276  1.00 39.93 ? 91  ASP B C   1 
ATOM   2038 O O   . ASP B 1 91  ? -28.085 -47.170 25.227  1.00 40.56 ? 91  ASP B O   1 
ATOM   2039 C CB  . ASP B 1 91  ? -30.579 -49.596 24.698  1.00 40.41 ? 91  ASP B CB  1 
ATOM   2040 C CG  . ASP B 1 91  ? -29.634 -50.526 25.404  1.00 43.79 ? 91  ASP B CG  1 
ATOM   2041 O OD1 . ASP B 1 91  ? -29.445 -51.664 24.898  1.00 43.79 ? 91  ASP B OD1 1 
ATOM   2042 O OD2 . ASP B 1 91  ? -29.075 -50.112 26.453  1.00 43.14 ? 91  ASP B OD2 1 
ATOM   2043 N N   . ALA B 1 92  ? -30.039 -47.273 26.305  1.00 40.23 ? 92  ALA B N   1 
ATOM   2044 C CA  . ALA B 1 92  ? -29.589 -46.455 27.428  1.00 41.39 ? 92  ALA B CA  1 
ATOM   2045 C C   . ALA B 1 92  ? -28.408 -47.017 28.182  1.00 42.58 ? 92  ALA B C   1 
ATOM   2046 O O   . ALA B 1 92  ? -27.715 -46.281 28.874  1.00 44.64 ? 92  ALA B O   1 
ATOM   2047 C CB  . ALA B 1 92  ? -30.747 -46.201 28.408  1.00 41.46 ? 92  ALA B CB  1 
ATOM   2048 N N   . SER B 1 93  ? -28.170 -48.313 28.049  1.00 42.67 ? 93  SER B N   1 
ATOM   2049 C CA  . SER B 1 93  ? -27.064 -48.949 28.753  1.00 42.51 ? 93  SER B CA  1 
ATOM   2050 C C   . SER B 1 93  ? -25.827 -49.160 27.871  1.00 42.21 ? 93  SER B C   1 
ATOM   2051 O O   . SER B 1 93  ? -24.787 -49.589 28.353  1.00 41.00 ? 93  SER B O   1 
ATOM   2052 C CB  . SER B 1 93  ? -27.532 -50.295 29.326  1.00 44.02 ? 93  SER B CB  1 
ATOM   2053 O OG  . SER B 1 93  ? -27.715 -51.281 28.301  1.00 45.59 ? 93  SER B OG  1 
ATOM   2054 N N   . SER B 1 94  ? -25.943 -48.883 26.578  1.00 43.45 ? 94  SER B N   1 
ATOM   2055 C CA  . SER B 1 94  ? -24.817 -49.032 25.662  1.00 44.62 ? 94  SER B CA  1 
ATOM   2056 C C   . SER B 1 94  ? -23.693 -48.073 26.057  1.00 45.14 ? 94  SER B C   1 
ATOM   2057 O O   . SER B 1 94  ? -23.937 -46.909 26.353  1.00 46.50 ? 94  SER B O   1 
ATOM   2058 C CB  . SER B 1 94  ? -25.264 -48.744 24.226  0.00 44.33 ? 94  SER B CB  1 
ATOM   2059 O OG  . SER B 1 94  ? -26.297 -49.628 23.827  0.00 44.42 ? 94  SER B OG  1 
ATOM   2060 N N   . LYS B 1 95  ? -22.464 -48.566 26.085  1.00 44.83 ? 95  LYS B N   1 
ATOM   2061 C CA  . LYS B 1 95  ? -21.320 -47.731 26.437  1.00 44.66 ? 95  LYS B CA  1 
ATOM   2062 C C   . LYS B 1 95  ? -20.806 -47.096 25.171  1.00 43.22 ? 95  LYS B C   1 
ATOM   2063 O O   . LYS B 1 95  ? -20.048 -46.127 25.195  1.00 44.88 ? 95  LYS B O   1 
ATOM   2064 C CB  . LYS B 1 95  ? -20.196 -48.561 27.053  1.00 46.23 ? 95  LYS B CB  1 
ATOM   2065 C CG  . LYS B 1 95  ? -20.267 -48.694 28.563  1.00 50.21 ? 95  LYS B CG  1 
ATOM   2066 C CD  . LYS B 1 95  ? -18.901 -49.059 29.136  1.00 51.85 ? 95  LYS B CD  1 
ATOM   2067 C CE  . LYS B 1 95  ? -18.816 -48.713 30.617  1.00 55.22 ? 95  LYS B CE  1 
ATOM   2068 N NZ  . LYS B 1 95  ? -19.830 -49.454 31.419  0.00 53.92 ? 95  LYS B NZ  1 
ATOM   2069 N N   . PHE B 1 96  ? -21.269 -47.630 24.058  1.00 41.14 ? 96  PHE B N   1 
ATOM   2070 C CA  . PHE B 1 96  ? -20.842 -47.179 22.752  1.00 39.46 ? 96  PHE B CA  1 
ATOM   2071 C C   . PHE B 1 96  ? -22.054 -46.831 21.896  1.00 37.87 ? 96  PHE B C   1 
ATOM   2072 O O   . PHE B 1 96  ? -22.753 -47.723 21.408  1.00 35.04 ? 96  PHE B O   1 
ATOM   2073 C CB  . PHE B 1 96  ? -20.024 -48.313 22.153  1.00 41.23 ? 96  PHE B CB  1 
ATOM   2074 C CG  . PHE B 1 96  ? -19.603 -48.096 20.754  1.00 43.68 ? 96  PHE B CG  1 
ATOM   2075 C CD1 . PHE B 1 96  ? -19.991 -48.992 19.767  1.00 45.66 ? 96  PHE B CD1 1 
ATOM   2076 C CD2 . PHE B 1 96  ? -18.749 -47.065 20.421  1.00 45.86 ? 96  PHE B CD2 1 
ATOM   2077 C CE1 . PHE B 1 96  ? -19.518 -48.866 18.463  1.00 46.18 ? 96  PHE B CE1 1 
ATOM   2078 C CE2 . PHE B 1 96  ? -18.284 -46.936 19.124  1.00 46.59 ? 96  PHE B CE2 1 
ATOM   2079 C CZ  . PHE B 1 96  ? -18.659 -47.835 18.146  1.00 45.72 ? 96  PHE B CZ  1 
ATOM   2080 N N   . ARG B 1 97  ? -22.300 -45.535 21.702  1.00 34.39 ? 97  ARG B N   1 
ATOM   2081 C CA  . ARG B 1 97  ? -23.461 -45.133 20.923  1.00 32.63 ? 97  ARG B CA  1 
ATOM   2082 C C   . ARG B 1 97  ? -23.272 -44.199 19.740  1.00 32.61 ? 97  ARG B C   1 
ATOM   2083 O O   . ARG B 1 97  ? -23.262 -42.976 19.892  1.00 31.07 ? 97  ARG B O   1 
ATOM   2084 C CB  . ARG B 1 97  ? -24.524 -44.519 21.850  1.00 30.94 ? 97  ARG B CB  1 
ATOM   2085 C CG  . ARG B 1 97  ? -24.857 -45.384 23.058  1.00 29.10 ? 97  ARG B CG  1 
ATOM   2086 C CD  . ARG B 1 97  ? -26.087 -44.879 23.772  1.00 28.60 ? 97  ARG B CD  1 
ATOM   2087 N NE  . ARG B 1 97  ? -27.284 -45.034 22.954  1.00 30.34 ? 97  ARG B NE  1 
ATOM   2088 C CZ  . ARG B 1 97  ? -28.507 -44.737 23.380  1.00 31.95 ? 97  ARG B CZ  1 
ATOM   2089 N NH1 . ARG B 1 97  ? -28.680 -44.281 24.624  1.00 29.41 ? 97  ARG B NH1 1 
ATOM   2090 N NH2 . ARG B 1 97  ? -29.545 -44.860 22.560  1.00 33.56 ? 97  ARG B NH2 1 
ATOM   2091 N N   . PRO B 1 98  ? -23.134 -44.759 18.534  1.00 33.47 ? 98  PRO B N   1 
ATOM   2092 C CA  . PRO B 1 98  ? -22.972 -43.860 17.386  1.00 32.38 ? 98  PRO B CA  1 
ATOM   2093 C C   . PRO B 1 98  ? -24.321 -43.149 17.197  1.00 31.42 ? 98  PRO B C   1 
ATOM   2094 O O   . PRO B 1 98  ? -25.328 -43.575 17.750  1.00 31.06 ? 98  PRO B O   1 
ATOM   2095 C CB  . PRO B 1 98  ? -22.652 -44.818 16.238  1.00 33.53 ? 98  PRO B CB  1 
ATOM   2096 C CG  . PRO B 1 98  ? -23.413 -46.070 16.616  1.00 34.35 ? 98  PRO B CG  1 
ATOM   2097 C CD  . PRO B 1 98  ? -23.197 -46.173 18.113  1.00 33.64 ? 98  PRO B CD  1 
ATOM   2098 N N   . TYR B 1 99  ? -24.355 -42.072 16.433  1.00 30.47 ? 99  TYR B N   1 
ATOM   2099 C CA  . TYR B 1 99  ? -25.623 -41.381 16.244  1.00 31.62 ? 99  TYR B CA  1 
ATOM   2100 C C   . TYR B 1 99  ? -25.679 -40.608 14.932  1.00 31.89 ? 99  TYR B C   1 
ATOM   2101 O O   . TYR B 1 99  ? -24.654 -40.399 14.279  1.00 30.47 ? 99  TYR B O   1 
ATOM   2102 C CB  . TYR B 1 99  ? -25.868 -40.454 17.442  1.00 32.57 ? 99  TYR B CB  1 
ATOM   2103 C CG  . TYR B 1 99  ? -24.822 -39.365 17.638  1.00 33.53 ? 99  TYR B CG  1 
ATOM   2104 C CD1 . TYR B 1 99  ? -24.957 -38.110 17.026  1.00 33.29 ? 99  TYR B CD1 1 
ATOM   2105 C CD2 . TYR B 1 99  ? -23.722 -39.578 18.457  1.00 34.03 ? 99  TYR B CD2 1 
ATOM   2106 C CE1 . TYR B 1 99  ? -24.028 -37.110 17.236  1.00 30.99 ? 99  TYR B CE1 1 
ATOM   2107 C CE2 . TYR B 1 99  ? -22.789 -38.579 18.671  1.00 33.89 ? 99  TYR B CE2 1 
ATOM   2108 C CZ  . TYR B 1 99  ? -22.947 -37.351 18.057  1.00 33.05 ? 99  TYR B CZ  1 
ATOM   2109 O OH  . TYR B 1 99  ? -22.011 -36.373 18.266  1.00 32.01 ? 99  TYR B OH  1 
ATOM   2110 N N   . VAL B 1 100 ? -26.884 -40.230 14.527  1.00 32.02 ? 100 VAL B N   1 
ATOM   2111 C CA  . VAL B 1 100 ? -27.065 -39.444 13.305  1.00 32.95 ? 100 VAL B CA  1 
ATOM   2112 C C   . VAL B 1 100 ? -28.032 -38.305 13.603  1.00 33.79 ? 100 VAL B C   1 
ATOM   2113 O O   . VAL B 1 100 ? -28.922 -38.441 14.451  1.00 35.96 ? 100 VAL B O   1 
ATOM   2114 C CB  . VAL B 1 100 ? -27.622 -40.291 12.148  1.00 32.25 ? 100 VAL B CB  1 
ATOM   2115 C CG1 . VAL B 1 100 ? -27.814 -39.432 10.902  0.00 32.20 ? 100 VAL B CG1 1 
ATOM   2116 C CG2 . VAL B 1 100 ? -26.648 -41.439 11.856  1.00 31.38 ? 100 VAL B CG2 1 
ATOM   2117 N N   . GLY B 1 101 ? -27.840 -37.175 12.927  1.00 32.83 ? 101 GLY B N   1 
ATOM   2118 C CA  . GLY B 1 101 ? -28.714 -36.049 13.155  1.00 31.85 ? 101 GLY B CA  1 
ATOM   2119 C C   . GLY B 1 101 ? -28.928 -35.266 11.890  1.00 32.12 ? 101 GLY B C   1 
ATOM   2120 O O   . GLY B 1 101 ? -28.118 -35.356 10.964  1.00 32.88 ? 101 GLY B O   1 
ATOM   2121 N N   . ALA B 1 102 ? -30.019 -34.502 11.860  1.00 30.33 ? 102 ALA B N   1 
ATOM   2122 C CA  . ALA B 1 102 ? -30.400 -33.652 10.731  1.00 28.48 ? 102 ALA B CA  1 
ATOM   2123 C C   . ALA B 1 102 ? -30.944 -32.396 11.380  1.00 27.83 ? 102 ALA B C   1 
ATOM   2124 O O   . ALA B 1 102 ? -31.542 -32.460 12.459  1.00 24.64 ? 102 ALA B O   1 
ATOM   2125 C CB  . ALA B 1 102 ? -31.475 -34.329 9.892   0.00 28.90 ? 102 ALA B CB  1 
ATOM   2126 N N   . GLY B 1 103 ? -30.716 -31.245 10.763  1.00 27.45 ? 103 GLY B N   1 
ATOM   2127 C CA  . GLY B 1 103 ? -31.221 -30.024 11.359  1.00 30.92 ? 103 GLY B CA  1 
ATOM   2128 C C   . GLY B 1 103 ? -31.044 -28.785 10.515  1.00 32.96 ? 103 GLY B C   1 
ATOM   2129 O O   . GLY B 1 103 ? -30.853 -28.869 9.291   1.00 32.46 ? 103 GLY B O   1 
ATOM   2130 N N   . ILE B 1 104 ? -31.084 -27.630 11.182  1.00 33.92 ? 104 ILE B N   1 
ATOM   2131 C CA  . ILE B 1 104 ? -30.940 -26.351 10.516  1.00 34.20 ? 104 ILE B CA  1 
ATOM   2132 C C   . ILE B 1 104 ? -29.755 -25.591 11.069  1.00 32.66 ? 104 ILE B C   1 
ATOM   2133 O O   . ILE B 1 104 ? -29.497 -25.608 12.266  1.00 30.67 ? 104 ILE B O   1 
ATOM   2134 C CB  . ILE B 1 104 ? -32.234 -25.498 10.686  1.00 35.56 ? 104 ILE B CB  1 
ATOM   2135 C CG1 . ILE B 1 104 ? -31.977 -24.019 10.320  1.00 37.28 ? 104 ILE B CG1 1 
ATOM   2136 C CG2 . ILE B 1 104 ? -32.752 -25.629 12.113  0.00 35.66 ? 104 ILE B CG2 1 
ATOM   2137 C CD1 . ILE B 1 104 ? -31.363 -23.171 11.424  0.00 36.36 ? 104 ILE B CD1 1 
ATOM   2138 N N   . ASN B 1 105 ? -29.026 -24.928 10.182  1.00 31.62 ? 105 ASN B N   1 
ATOM   2139 C CA  . ASN B 1 105 ? -27.878 -24.125 10.583  1.00 29.91 ? 105 ASN B CA  1 
ATOM   2140 C C   . ASN B 1 105 ? -28.093 -22.653 10.246  1.00 28.51 ? 105 ASN B C   1 
ATOM   2141 O O   . ASN B 1 105 ? -28.782 -22.317 9.271   1.00 25.40 ? 105 ASN B O   1 
ATOM   2142 C CB  . ASN B 1 105 ? -26.605 -24.602 9.878   1.00 30.28 ? 105 ASN B CB  1 
ATOM   2143 C CG  . ASN B 1 105 ? -25.505 -23.544 9.891   1.00 30.67 ? 105 ASN B CG  1 
ATOM   2144 O OD1 . ASN B 1 105 ? -25.520 -22.624 9.083   1.00 29.27 ? 105 ASN B OD1 1 
ATOM   2145 N ND2 . ASN B 1 105 ? -24.558 -23.658 10.833  1.00 30.07 ? 105 ASN B ND2 1 
ATOM   2146 N N   . TYR B 1 106 ? -27.520 -21.785 11.071  1.00 28.82 ? 106 TYR B N   1 
ATOM   2147 C CA  . TYR B 1 106 ? -27.580 -20.357 10.825  1.00 29.42 ? 106 TYR B CA  1 
ATOM   2148 C C   . TYR B 1 106 ? -26.173 -19.829 11.043  1.00 29.31 ? 106 TYR B C   1 
ATOM   2149 O O   . TYR B 1 106 ? -25.568 -20.032 12.094  0.00 30.17 ? 106 TYR B O   1 
ATOM   2150 C CB  . TYR B 1 106 ? -28.563 -19.627 11.751  1.00 26.22 ? 106 TYR B CB  1 
ATOM   2151 C CG  . TYR B 1 106 ? -28.426 -18.138 11.601  1.00 26.39 ? 106 TYR B CG  1 
ATOM   2152 C CD1 . TYR B 1 106 ? -28.958 -17.483 10.493  1.00 25.57 ? 106 TYR B CD1 1 
ATOM   2153 C CD2 . TYR B 1 106 ? -27.723 -17.382 12.541  1.00 26.33 ? 106 TYR B CD2 1 
ATOM   2154 C CE1 . TYR B 1 106 ? -28.790 -16.092 10.333  1.00 24.35 ? 106 TYR B CE1 1 
ATOM   2155 C CE2 . TYR B 1 106 ? -27.560 -16.039 12.398  1.00 22.81 ? 106 TYR B CE2 1 
ATOM   2156 C CZ  . TYR B 1 106 ? -28.093 -15.380 11.300  1.00 25.34 ? 106 TYR B CZ  1 
ATOM   2157 O OH  . TYR B 1 106 ? -27.987 -14.000 11.194  1.00 24.86 ? 106 TYR B OH  1 
ATOM   2158 N N   . THR B 1 107 ? -25.659 -19.150 10.022  1.00 32.22 ? 107 THR B N   1 
ATOM   2159 C CA  . THR B 1 107 ? -24.307 -18.617 10.066  1.00 35.26 ? 107 THR B CA  1 
ATOM   2160 C C   . THR B 1 107 ? -24.225 -17.116 9.794   1.00 36.81 ? 107 THR B C   1 
ATOM   2161 O O   . THR B 1 107 ? -24.766 -16.628 8.810   1.00 37.85 ? 107 THR B O   1 
ATOM   2162 C CB  . THR B 1 107 ? -23.408 -19.380 9.058   1.00 33.20 ? 107 THR B CB  1 
ATOM   2163 O OG1 . THR B 1 107 ? -22.215 -18.615 8.803   1.00 32.04 ? 107 THR B OG1 1 
ATOM   2164 C CG2 . THR B 1 107 ? -24.140 -19.600 7.754   0.00 33.56 ? 107 THR B CG2 1 
ATOM   2165 N N   . THR B 1 108 ? -23.562 -16.382 10.680  1.00 37.23 ? 108 THR B N   1 
ATOM   2166 C CA  . THR B 1 108 ? -23.404 -14.939 10.481  1.00 37.93 ? 108 THR B CA  1 
ATOM   2167 C C   . THR B 1 108 ? -21.931 -14.571 10.389  1.00 37.10 ? 108 THR B C   1 
ATOM   2168 O O   . THR B 1 108 ? -21.121 -14.961 11.224  0.00 37.29 ? 108 THR B O   1 
ATOM   2169 C CB  . THR B 1 108 ? -24.013 -14.081 11.625  1.00 39.05 ? 108 THR B CB  1 
ATOM   2170 O OG1 . THR B 1 108 ? -25.348 -14.495 11.893  1.00 43.29 ? 108 THR B OG1 1 
ATOM   2171 C CG2 . THR B 1 108 ? -24.058 -12.622 11.213  1.00 36.55 ? 108 THR B CG2 1 
ATOM   2172 N N   . PHE B 1 109 ? -21.605 -13.810 9.355   1.00 36.75 ? 109 PHE B N   1 
ATOM   2173 C CA  . PHE B 1 109 ? -20.241 -13.375 9.132   1.00 35.82 ? 109 PHE B CA  1 
ATOM   2174 C C   . PHE B 1 109 ? -20.045 -11.987 9.703   1.00 33.45 ? 109 PHE B C   1 
ATOM   2175 O O   . PHE B 1 109 ? -20.930 -11.137 9.607   1.00 29.93 ? 109 PHE B O   1 
ATOM   2176 C CB  . PHE B 1 109 ? -19.918 -13.385 7.635   1.00 37.31 ? 109 PHE B CB  1 
ATOM   2177 C CG  . PHE B 1 109 ? -20.072 -14.732 6.992   1.00 38.04 ? 109 PHE B CG  1 
ATOM   2178 C CD1 . PHE B 1 109 ? -21.309 -15.162 6.549   1.00 37.52 ? 109 PHE B CD1 1 
ATOM   2179 C CD2 . PHE B 1 109 ? -18.963 -15.582 6.830   1.00 37.41 ? 109 PHE B CD2 1 
ATOM   2180 C CE1 . PHE B 1 109 ? -21.457 -16.412 5.952   1.00 36.77 ? 109 PHE B CE1 1 
ATOM   2181 C CE2 . PHE B 1 109 ? -19.098 -16.844 6.232   1.00 39.57 ? 109 PHE B CE2 1 
ATOM   2182 C CZ  . PHE B 1 109 ? -20.355 -17.256 5.792   1.00 37.42 ? 109 PHE B CZ  1 
ATOM   2183 N N   . PHE B 1 110 ? -18.894 -11.771 10.333  1.00 35.24 ? 110 PHE B N   1 
ATOM   2184 C CA  . PHE B 1 110 ? -18.584 -10.470 10.886  1.00 35.66 ? 110 PHE B CA  1 
ATOM   2185 C C   . PHE B 1 110 ? -17.081 -10.318 11.039  1.00 36.04 ? 110 PHE B C   1 
ATOM   2186 O O   . PHE B 1 110 ? -16.335 -11.296 11.080  0.00 36.25 ? 110 PHE B O   1 
ATOM   2187 C CB  . PHE B 1 110 ? -19.337 -10.230 12.212  1.00 33.14 ? 110 PHE B CB  1 
ATOM   2188 C CG  . PHE B 1 110 ? -19.011 -11.208 13.294  1.00 33.26 ? 110 PHE B CG  1 
ATOM   2189 C CD1 . PHE B 1 110 ? -17.947 -10.979 14.158  1.00 36.11 ? 110 PHE B CD1 1 
ATOM   2190 C CD2 . PHE B 1 110 ? -19.743 -12.380 13.427  1.00 34.83 ? 110 PHE B CD2 1 
ATOM   2191 C CE1 . PHE B 1 110 ? -17.618 -11.914 15.133  1.00 34.12 ? 110 PHE B CE1 1 
ATOM   2192 C CE2 . PHE B 1 110 ? -19.426 -13.318 14.393  1.00 37.65 ? 110 PHE B CE2 1 
ATOM   2193 C CZ  . PHE B 1 110 ? -18.368 -13.098 15.248  1.00 33.77 ? 110 PHE B CZ  1 
ATOM   2194 N N   . ASP B 1 111 ? -16.655 -9.064  11.115  1.00 37.26 ? 111 ASP B N   1 
ATOM   2195 C CA  . ASP B 1 111 ? -15.261 -8.716  11.195  1.00 36.67 ? 111 ASP B CA  1 
ATOM   2196 C C   . ASP B 1 111 ? -14.571 -9.235  9.936   1.00 35.19 ? 111 ASP B C   1 
ATOM   2197 O O   . ASP B 1 111 ? -13.668 -10.062 9.997   1.00 32.52 ? 111 ASP B O   1 
ATOM   2198 C CB  . ASP B 1 111 ? -14.614 -9.299  12.438  1.00 38.68 ? 111 ASP B CB  1 
ATOM   2199 C CG  . ASP B 1 111 ? -13.252 -8.725  12.672  1.00 42.06 ? 111 ASP B CG  1 
ATOM   2200 O OD1 . ASP B 1 111 ? -13.099 -7.530  12.324  1.00 43.32 ? 111 ASP B OD1 1 
ATOM   2201 O OD2 . ASP B 1 111 ? -12.355 -9.440  13.190  1.00 44.04 ? 111 ASP B OD2 1 
ATOM   2202 N N   . ASN B 1 112 ? -15.029 -8.736  8.792   1.00 35.70 ? 112 ASN B N   1 
ATOM   2203 C CA  . ASN B 1 112 ? -14.491 -9.105  7.487   1.00 37.13 ? 112 ASN B CA  1 
ATOM   2204 C C   . ASN B 1 112 ? -13.778 -7.898  6.864   1.00 37.96 ? 112 ASN B C   1 
ATOM   2205 O O   . ASN B 1 112 ? -14.332 -6.807  6.755   1.00 39.06 ? 112 ASN B O   1 
ATOM   2206 C CB  . ASN B 1 112 ? -15.623 -9.525  6.556   1.00 35.97 ? 112 ASN B CB  1 
ATOM   2207 C CG  . ASN B 1 112 ? -16.532 -10.566 7.173   1.00 35.75 ? 112 ASN B CG  1 
ATOM   2208 O OD1 . ASN B 1 112 ? -16.092 -11.676 7.516   1.00 36.77 ? 112 ASN B OD1 1 
ATOM   2209 N ND2 . ASN B 1 112 ? -17.807 -10.222 7.317   1.00 32.66 ? 112 ASN B ND2 1 
ATOM   2210 N N   . GLY B 1 113 ? -12.547 -8.093  6.446   1.00 38.57 ? 113 GLY B N   1 
ATOM   2211 C CA  . GLY B 1 113 ? -11.818 -7.009  5.847   1.00 39.40 ? 113 GLY B CA  1 
ATOM   2212 C C   . GLY B 1 113 ? -10.722 -7.537  4.957   1.00 39.67 ? 113 GLY B C   1 
ATOM   2213 O O   . GLY B 1 113 ? -10.215 -8.646  5.170   1.00 39.12 ? 113 GLY B O   1 
ATOM   2214 N N   . PHE B 1 114 ? -10.370 -6.751  3.940   1.00 39.50 ? 114 PHE B N   1 
ATOM   2215 C CA  . PHE B 1 114 ? -9.306  -7.156  3.031   1.00 39.90 ? 114 PHE B CA  1 
ATOM   2216 C C   . PHE B 1 114 ? -7.997  -6.723  3.685   1.00 40.33 ? 114 PHE B C   1 
ATOM   2217 O O   . PHE B 1 114 ? -7.978  -5.768  4.464   1.00 37.84 ? 114 PHE B O   1 
ATOM   2218 C CB  . PHE B 1 114 ? -9.465  -6.470  1.672   1.00 39.30 ? 114 PHE B CB  1 
ATOM   2219 C CG  . PHE B 1 114 ? -10.698 -6.880  0.912   1.00 35.88 ? 114 PHE B CG  1 
ATOM   2220 C CD1 . PHE B 1 114 ? -11.809 -6.035  0.840   1.00 35.65 ? 114 PHE B CD1 1 
ATOM   2221 C CD2 . PHE B 1 114 ? -10.732 -8.096  0.220   1.00 34.58 ? 114 PHE B CD2 1 
ATOM   2222 C CE1 . PHE B 1 114 ? -12.943 -6.391  0.084   1.00 33.10 ? 114 PHE B CE1 1 
ATOM   2223 C CE2 . PHE B 1 114 ? -11.858 -8.470  -0.539  1.00 33.70 ? 114 PHE B CE2 1 
ATOM   2224 C CZ  . PHE B 1 114 ? -12.970 -7.610  -0.606  1.00 33.50 ? 114 PHE B CZ  1 
ATOM   2225 N N   . ASN B 1 115 ? -6.910  -7.433  3.387   1.00 43.56 ? 115 ASN B N   1 
ATOM   2226 C CA  . ASN B 1 115 ? -5.586  -7.089  3.933   1.00 45.45 ? 115 ASN B CA  1 
ATOM   2227 C C   . ASN B 1 115 ? -4.908  -5.993  3.097   1.00 46.65 ? 115 ASN B C   1 
ATOM   2228 O O   . ASN B 1 115 ? -5.520  -5.404  2.209   1.00 46.06 ? 115 ASN B O   1 
ATOM   2229 C CB  . ASN B 1 115 ? -4.689  -8.332  3.978   1.00 45.38 ? 115 ASN B CB  1 
ATOM   2230 C CG  . ASN B 1 115 ? -4.659  -9.081  2.662   0.00 45.37 ? 115 ASN B CG  1 
ATOM   2231 O OD1 . ASN B 1 115 ? -4.446  -8.494  1.603   0.00 45.38 ? 115 ASN B OD1 1 
ATOM   2232 N ND2 . ASN B 1 115 ? -4.864  -10.392 2.726   0.00 45.38 ? 115 ASN B ND2 1 
ATOM   2233 N N   . ASP B 1 116 ? -3.644  -5.706  3.385   1.00 48.50 ? 116 ASP B N   1 
ATOM   2234 C CA  . ASP B 1 116 ? -2.938  -4.682  2.619   1.00 49.50 ? 116 ASP B CA  1 
ATOM   2235 C C   . ASP B 1 116 ? -2.945  -5.069  1.135   1.00 50.11 ? 116 ASP B C   1 
ATOM   2236 O O   . ASP B 1 116 ? -3.131  -4.229  0.251   1.00 48.80 ? 116 ASP B O   1 
ATOM   2237 C CB  . ASP B 1 116 ? -1.489  -4.547  3.092   1.00 50.88 ? 116 ASP B CB  1 
ATOM   2238 C CG  . ASP B 1 116 ? -1.379  -4.084  4.526   1.00 53.85 ? 116 ASP B CG  1 
ATOM   2239 O OD1 . ASP B 1 116 ? -2.127  -3.164  4.931   1.00 54.12 ? 116 ASP B OD1 1 
ATOM   2240 O OD2 . ASP B 1 116 ? -0.520  -4.635  5.243   1.00 56.25 ? 116 ASP B OD2 1 
ATOM   2241 N N   . HIS B 1 117 ? -2.743  -6.356  0.876   1.00 50.97 ? 117 HIS B N   1 
ATOM   2242 C CA  . HIS B 1 117 ? -2.724  -6.857  -0.483  1.00 52.57 ? 117 HIS B CA  1 
ATOM   2243 C C   . HIS B 1 117 ? -4.084  -6.655  -1.169  1.00 51.78 ? 117 HIS B C   1 
ATOM   2244 O O   . HIS B 1 117 ? -4.146  -6.255  -2.331  1.00 51.19 ? 117 HIS B O   1 
ATOM   2245 C CB  . HIS B 1 117 ? -2.320  -8.331  -0.469  1.00 55.22 ? 117 HIS B CB  1 
ATOM   2246 C CG  . HIS B 1 117 ? -1.385  -8.704  -1.578  1.00 59.05 ? 117 HIS B CG  1 
ATOM   2247 N ND1 . HIS B 1 117 ? -0.244  -7.981  -1.861  1.00 61.06 ? 117 HIS B ND1 1 
ATOM   2248 C CD2 . HIS B 1 117 ? -1.435  -9.701  -2.491  1.00 60.27 ? 117 HIS B CD2 1 
ATOM   2249 C CE1 . HIS B 1 117 ? 0.364   -8.516  -2.904  1.00 61.72 ? 117 HIS B CE1 1 
ATOM   2250 N NE2 . HIS B 1 117 ? -0.337  -9.560  -3.305  1.00 60.68 ? 117 HIS B NE2 1 
ATOM   2251 N N   . GLY B 1 118 ? -5.171  -6.916  -0.450  1.00 50.94 ? 118 GLY B N   1 
ATOM   2252 C CA  . GLY B 1 118 ? -6.483  -6.710  -1.035  1.00 48.54 ? 118 GLY B CA  1 
ATOM   2253 C C   . GLY B 1 118 ? -6.667  -5.237  -1.376  1.00 47.65 ? 118 GLY B C   1 
ATOM   2254 O O   . GLY B 1 118 ? -7.145  -4.874  -2.459  1.00 45.73 ? 118 GLY B O   1 
ATOM   2255 N N   . LYS B 1 119 ? -6.283  -4.372  -0.447  1.00 46.52 ? 119 LYS B N   1 
ATOM   2256 C CA  . LYS B 1 119 ? -6.409  -2.944  -0.678  1.00 45.03 ? 119 LYS B CA  1 
ATOM   2257 C C   . LYS B 1 119 ? -5.520  -2.509  -1.845  1.00 45.87 ? 119 LYS B C   1 
ATOM   2258 O O   . LYS B 1 119 ? -5.943  -1.717  -2.682  1.00 44.46 ? 119 LYS B O   1 
ATOM   2259 C CB  . LYS B 1 119 ? -6.023  -2.162  0.582   1.00 42.73 ? 119 LYS B CB  1 
ATOM   2260 C CG  . LYS B 1 119 ? -6.822  -2.524  1.825   1.00 42.31 ? 119 LYS B CG  1 
ATOM   2261 C CD  . LYS B 1 119 ? -6.420  -1.600  2.983   1.00 41.26 ? 119 LYS B CD  1 
ATOM   2262 C CE  . LYS B 1 119 ? -6.822  -2.172  4.325   1.00 38.32 ? 119 LYS B CE  1 
ATOM   2263 N NZ  . LYS B 1 119 ? -8.286  -2.354  4.350   1.00 40.69 ? 119 LYS B NZ  1 
ATOM   2264 N N   . GLU B 1 120 ? -4.290  -3.019  -1.897  1.00 47.11 ? 120 GLU B N   1 
ATOM   2265 C CA  . GLU B 1 120 ? -3.378  -2.651  -2.976  1.00 49.02 ? 120 GLU B CA  1 
ATOM   2266 C C   . GLU B 1 120 ? -3.999  -2.988  -4.329  1.00 49.62 ? 120 GLU B C   1 
ATOM   2267 O O   . GLU B 1 120 ? -3.675  -2.366  -5.343  1.00 49.32 ? 120 GLU B O   1 
ATOM   2268 C CB  . GLU B 1 120 ? -2.031  -3.358  -2.825  1.00 51.16 ? 120 GLU B CB  1 
ATOM   2269 C CG  . GLU B 1 120 ? -0.916  -2.431  -2.368  1.00 53.96 ? 120 GLU B CG  1 
ATOM   2270 C CD  . GLU B 1 120 ? -0.392  -2.760  -0.973  1.00 57.47 ? 120 GLU B CD  1 
ATOM   2271 O OE1 . GLU B 1 120 ? 0.312   -3.781  -0.840  1.00 56.84 ? 120 GLU B OE1 1 
ATOM   2272 O OE2 . GLU B 1 120 ? -0.688  -2.005  -0.011  1.00 59.05 ? 120 GLU B OE2 1 
ATOM   2273 N N   . ALA B 1 121 ? -4.907  -3.962  -4.334  1.00 49.93 ? 121 ALA B N   1 
ATOM   2274 C CA  . ALA B 1 121 ? -5.582  -4.376  -5.553  1.00 50.41 ? 121 ALA B CA  1 
ATOM   2275 C C   . ALA B 1 121 ? -6.869  -3.567  -5.795  1.00 49.81 ? 121 ALA B C   1 
ATOM   2276 O O   . ALA B 1 121 ? -7.548  -3.740  -6.817  1.00 50.18 ? 121 ALA B O   1 
ATOM   2277 C CB  . ALA B 1 121 ? -5.895  -5.873  -5.495  1.00 48.98 ? 121 ALA B CB  1 
ATOM   2278 N N   . GLY B 1 122 ? -7.206  -2.691  -4.858  1.00 49.43 ? 122 GLY B N   1 
ATOM   2279 C CA  . GLY B 1 122 ? -8.392  -1.867  -5.016  1.00 49.60 ? 122 GLY B CA  1 
ATOM   2280 C C   . GLY B 1 122 ? -9.632  -2.360  -4.302  1.00 49.57 ? 122 GLY B C   1 
ATOM   2281 O O   . GLY B 1 122 ? -10.731 -1.901  -4.592  1.00 47.07 ? 122 GLY B O   1 
ATOM   2282 N N   . LEU B 1 123 ? -9.455  -3.273  -3.349  1.00 49.18 ? 123 LEU B N   1 
ATOM   2283 C CA  . LEU B 1 123 ? -10.582 -3.837  -2.602  1.00 46.49 ? 123 LEU B CA  1 
ATOM   2284 C C   . LEU B 1 123 ? -10.877 -3.153  -1.269  1.00 43.73 ? 123 LEU B C   1 
ATOM   2285 O O   . LEU B 1 123 ? -9.972  -2.782  -0.524  0.00 43.67 ? 123 LEU B O   1 
ATOM   2286 C CB  . LEU B 1 123 ? -10.343 -5.335  -2.386  0.00 48.00 ? 123 LEU B CB  1 
ATOM   2287 C CG  . LEU B 1 123 ? -10.179 -6.109  -3.701  1.00 49.24 ? 123 LEU B CG  1 
ATOM   2288 C CD1 . LEU B 1 123 ? -9.542  -7.441  -3.455  1.00 49.81 ? 123 LEU B CD1 1 
ATOM   2289 C CD2 . LEU B 1 123 ? -11.522 -6.273  -4.366  1.00 51.21 ? 123 LEU B CD2 1 
ATOM   2290 N N   . SER B 1 124 ? -12.167 -2.997  -0.993  1.00 40.98 ? 124 SER B N   1 
ATOM   2291 C CA  . SER B 1 124 ? -12.647 -2.372  0.234   1.00 39.57 ? 124 SER B CA  1 
ATOM   2292 C C   . SER B 1 124 ? -14.123 -2.712  0.460   1.00 39.26 ? 124 SER B C   1 
ATOM   2293 O O   . SER B 1 124 ? -14.747 -3.366  -0.377  1.00 37.77 ? 124 SER B O   1 
ATOM   2294 C CB  . SER B 1 124 ? -12.509 -0.852  0.123   1.00 39.72 ? 124 SER B CB  1 
ATOM   2295 O OG  . SER B 1 124 ? -13.433 -0.355  -0.820  1.00 38.03 ? 124 SER B OG  1 
ATOM   2296 N N   . ASP B 1 125 ? -14.658 -2.231  1.590   1.00 38.67 ? 125 ASP B N   1 
ATOM   2297 C CA  . ASP B 1 125 ? -16.061 -2.411  1.981   1.00 37.38 ? 125 ASP B CA  1 
ATOM   2298 C C   . ASP B 1 125 ? -16.531 -3.851  1.803   1.00 36.18 ? 125 ASP B C   1 
ATOM   2299 O O   . ASP B 1 125 ? -17.424 -4.117  1.005   1.00 37.62 ? 125 ASP B O   1 
ATOM   2300 C CB  . ASP B 1 125 ? -16.953 -1.490  1.150   1.00 39.22 ? 125 ASP B CB  1 
ATOM   2301 C CG  . ASP B 1 125 ? -16.801 -0.017  1.516   1.00 39.96 ? 125 ASP B CG  1 
ATOM   2302 O OD1 . ASP B 1 125 ? -15.924 0.323   2.347   1.00 41.46 ? 125 ASP B OD1 1 
ATOM   2303 O OD2 . ASP B 1 125 ? -17.568 0.814   0.966   1.00 42.22 ? 125 ASP B OD2 1 
ATOM   2304 N N   . LEU B 1 126 ? -15.944 -4.782  2.552   1.00 34.40 ? 126 LEU B N   1 
ATOM   2305 C CA  . LEU B 1 126 ? -16.303 -6.197  2.446   1.00 33.89 ? 126 LEU B CA  1 
ATOM   2306 C C   . LEU B 1 126 ? -17.245 -6.631  3.557   1.00 35.20 ? 126 LEU B C   1 
ATOM   2307 O O   . LEU B 1 126 ? -17.148 -6.147  4.705   1.00 36.33 ? 126 LEU B O   1 
ATOM   2308 C CB  . LEU B 1 126 ? -15.046 -7.056  2.497   1.00 29.25 ? 126 LEU B CB  1 
ATOM   2309 C CG  . LEU B 1 126 ? -15.063 -8.566  2.213   1.00 28.10 ? 126 LEU B CG  1 
ATOM   2310 C CD1 . LEU B 1 126 ? -14.971 -9.307  3.538   1.00 24.29 ? 126 LEU B CD1 1 
ATOM   2311 C CD2 . LEU B 1 126 ? -16.292 -9.014  1.409   1.00 21.58 ? 126 LEU B CD2 1 
ATOM   2312 N N   . SER B 1 127 ? -18.166 -7.530  3.207   1.00 35.82 ? 127 SER B N   1 
ATOM   2313 C CA  . SER B 1 127 ? -19.130 -8.073  4.146   1.00 38.12 ? 127 SER B CA  1 
ATOM   2314 C C   . SER B 1 127 ? -19.911 -9.171  3.430   1.00 39.23 ? 127 SER B C   1 
ATOM   2315 O O   . SER B 1 127 ? -20.094 -9.119  2.213   1.00 40.43 ? 127 SER B O   1 
ATOM   2316 C CB  . SER B 1 127 ? -20.078 -6.979  4.644   1.00 38.01 ? 127 SER B CB  1 
ATOM   2317 O OG  . SER B 1 127 ? -21.111 -6.735  3.706   1.00 41.88 ? 127 SER B OG  1 
ATOM   2318 N N   . LEU B 1 128 ? -20.355 -10.165 4.188   1.00 40.45 ? 128 LEU B N   1 
ATOM   2319 C CA  . LEU B 1 128 ? -21.106 -11.279 3.645   1.00 41.39 ? 128 LEU B CA  1 
ATOM   2320 C C   . LEU B 1 128 ? -22.462 -11.292 4.340   1.00 41.96 ? 128 LEU B C   1 
ATOM   2321 O O   . LEU B 1 128 ? -22.551 -10.956 5.525   1.00 45.37 ? 128 LEU B O   1 
ATOM   2322 C CB  . LEU B 1 128 ? -20.353 -12.582 3.912   1.00 39.02 ? 128 LEU B CB  1 
ATOM   2323 C CG  . LEU B 1 128 ? -18.929 -12.587 3.332   1.00 38.98 ? 128 LEU B CG  1 
ATOM   2324 C CD1 . LEU B 1 128 ? -18.028 -11.642 4.139   1.00 37.26 ? 128 LEU B CD1 1 
ATOM   2325 C CD2 . LEU B 1 128 ? -18.360 -14.003 3.365   1.00 37.57 ? 128 LEU B CD2 1 
ATOM   2326 N N   . LYS B 1 129 ? -23.519 -11.666 3.625   1.00 40.90 ? 129 LYS B N   1 
ATOM   2327 C CA  . LYS B 1 129 ? -24.841 -11.686 4.220   0.00 41.94 ? 129 LYS B CA  1 
ATOM   2328 C C   . LYS B 1 129 ? -25.083 -13.026 4.900   1.00 41.64 ? 129 LYS B C   1 
ATOM   2329 O O   . LYS B 1 129 ? -24.481 -14.051 4.545   1.00 40.66 ? 129 LYS B O   1 
ATOM   2330 C CB  . LYS B 1 129 ? -25.896 -11.410 3.152   0.00 42.95 ? 129 LYS B CB  1 
ATOM   2331 C CG  . LYS B 1 129 ? -27.294 -11.116 3.685   0.00 44.54 ? 129 LYS B CG  1 
ATOM   2332 C CD  . LYS B 1 129 ? -28.249 -10.805 2.542   1.00 46.63 ? 129 LYS B CD  1 
ATOM   2333 C CE  . LYS B 1 129 ? -28.473 -12.050 1.652   1.00 46.82 ? 129 LYS B CE  1 
ATOM   2334 N NZ  . LYS B 1 129 ? -27.191 -12.740 1.339   1.00 50.39 ? 129 LYS B NZ  1 
ATOM   2335 N N   . ASP B 1 130 ? -25.960 -13.006 5.900   1.00 42.14 ? 130 ASP B N   1 
ATOM   2336 C CA  . ASP B 1 130 ? -26.278 -14.189 6.674   1.00 41.47 ? 130 ASP B CA  1 
ATOM   2337 C C   . ASP B 1 130 ? -26.799 -15.329 5.820   1.00 40.63 ? 130 ASP B C   1 
ATOM   2338 O O   . ASP B 1 130 ? -27.226 -15.124 4.686   1.00 39.69 ? 130 ASP B O   1 
ATOM   2339 C CB  . ASP B 1 130 ? -27.271 -13.817 7.763   1.00 42.06 ? 130 ASP B CB  1 
ATOM   2340 C CG  . ASP B 1 130 ? -26.865 -12.548 8.502   1.00 42.37 ? 130 ASP B CG  1 
ATOM   2341 O OD1 . ASP B 1 130 ? -25.683 -12.446 8.947   1.00 43.13 ? 130 ASP B OD1 1 
ATOM   2342 O OD2 . ASP B 1 130 ? -27.734 -11.655 8.641   1.00 42.07 ? 130 ASP B OD2 1 
ATOM   2343 N N   . SER B 1 131 ? -26.766 -16.538 6.387   1.00 40.28 ? 131 SER B N   1 
ATOM   2344 C CA  . SER B 1 131 ? -27.179 -17.744 5.685   1.00 40.98 ? 131 SER B CA  1 
ATOM   2345 C C   . SER B 1 131 ? -27.871 -18.784 6.574   1.00 42.19 ? 131 SER B C   1 
ATOM   2346 O O   . SER B 1 131 ? -27.514 -18.943 7.750   1.00 43.02 ? 131 SER B O   1 
ATOM   2347 C CB  . SER B 1 131 ? -25.936 -18.364 5.026   1.00 39.66 ? 131 SER B CB  1 
ATOM   2348 O OG  . SER B 1 131 ? -26.230 -19.607 4.387   1.00 35.58 ? 131 SER B OG  1 
ATOM   2349 N N   . TRP B 1 132 ? -28.861 -19.480 6.000   1.00 41.91 ? 132 TRP B N   1 
ATOM   2350 C CA  . TRP B 1 132 ? -29.606 -20.553 6.680   1.00 41.27 ? 132 TRP B CA  1 
ATOM   2351 C C   . TRP B 1 132 ? -29.468 -21.788 5.793   1.00 39.93 ? 132 TRP B C   1 
ATOM   2352 O O   . TRP B 1 132 ? -29.340 -21.654 4.582   1.00 42.98 ? 132 TRP B O   1 
ATOM   2353 C CB  . TRP B 1 132 ? -31.100 -20.220 6.833   1.00 41.59 ? 132 TRP B CB  1 
ATOM   2354 C CG  . TRP B 1 132 ? -31.402 -19.053 7.730   1.00 43.61 ? 132 TRP B CG  1 
ATOM   2355 C CD1 . TRP B 1 132 ? -31.242 -17.717 7.426   1.00 42.87 ? 132 TRP B CD1 1 
ATOM   2356 C CD2 . TRP B 1 132 ? -31.973 -19.093 9.056   1.00 41.66 ? 132 TRP B CD2 1 
ATOM   2357 N NE1 . TRP B 1 132 ? -31.684 -16.933 8.474   1.00 43.86 ? 132 TRP B NE1 1 
ATOM   2358 C CE2 . TRP B 1 132 ? -32.139 -17.747 9.485   1.00 42.04 ? 132 TRP B CE2 1 
ATOM   2359 C CE3 . TRP B 1 132 ? -32.363 -20.127 9.920   1.00 39.20 ? 132 TRP B CE3 1 
ATOM   2360 C CZ2 . TRP B 1 132 ? -32.685 -17.413 10.752  1.00 41.95 ? 132 TRP B CZ2 1 
ATOM   2361 C CZ3 . TRP B 1 132 ? -32.906 -19.790 11.185  1.00 39.59 ? 132 TRP B CZ3 1 
ATOM   2362 C CH2 . TRP B 1 132 ? -33.059 -18.443 11.578  1.00 41.40 ? 132 TRP B CH2 1 
ATOM   2363 N N   . GLY B 1 133 ? -29.501 -22.986 6.369   1.00 37.11 ? 133 GLY B N   1 
ATOM   2364 C CA  . GLY B 1 133 ? -29.350 -24.160 5.533   1.00 33.73 ? 133 GLY B CA  1 
ATOM   2365 C C   . GLY B 1 133 ? -29.427 -25.494 6.236   1.00 33.36 ? 133 GLY B C   1 
ATOM   2366 O O   . GLY B 1 133 ? -29.279 -25.568 7.462   1.00 33.81 ? 133 GLY B O   1 
ATOM   2367 N N   . ALA B 1 134 ? -29.679 -26.550 5.465   1.00 30.57 ? 134 ALA B N   1 
ATOM   2368 C CA  . ALA B 1 134 ? -29.779 -27.906 5.992   1.00 27.99 ? 134 ALA B CA  1 
ATOM   2369 C C   . ALA B 1 134 ? -28.433 -28.301 6.643   1.00 27.90 ? 134 ALA B C   1 
ATOM   2370 O O   . ALA B 1 134 ? -27.370 -27.723 6.343   1.00 26.23 ? 134 ALA B O   1 
ATOM   2371 C CB  . ALA B 1 134 ? -30.125 -28.877 4.875   0.00 28.52 ? 134 ALA B CB  1 
ATOM   2372 N N   . ALA B 1 135 ? -28.492 -29.269 7.558   1.00 24.89 ? 135 ALA B N   1 
ATOM   2373 C CA  . ALA B 1 135 ? -27.296 -29.747 8.228   1.00 22.89 ? 135 ALA B CA  1 
ATOM   2374 C C   . ALA B 1 135 ? -27.486 -31.204 8.570   1.00 25.15 ? 135 ALA B C   1 
ATOM   2375 O O   . ALA B 1 135 ? -28.573 -31.609 8.943   1.00 24.81 ? 135 ALA B O   1 
ATOM   2376 C CB  . ALA B 1 135 ? -27.053 -28.930 9.512   1.00 21.47 ? 135 ALA B CB  1 
ATOM   2377 N N   . GLY B 1 136 ? -26.428 -31.985 8.421   1.00 25.42 ? 136 GLY B N   1 
ATOM   2378 C CA  . GLY B 1 136 ? -26.488 -33.397 8.757   1.00 28.36 ? 136 GLY B CA  1 
ATOM   2379 C C   . GLY B 1 136 ? -25.311 -33.734 9.668   1.00 31.08 ? 136 GLY B C   1 
ATOM   2380 O O   . GLY B 1 136 ? -24.297 -33.007 9.688   1.00 30.90 ? 136 GLY B O   1 
ATOM   2381 N N   . GLN B 1 137 ? -25.432 -34.817 10.438  1.00 31.31 ? 137 GLN B N   1 
ATOM   2382 C CA  . GLN B 1 137 ? -24.346 -35.195 11.319  1.00 32.83 ? 137 GLN B CA  1 
ATOM   2383 C C   . GLN B 1 137 ? -24.322 -36.672 11.633  1.00 34.62 ? 137 GLN B C   1 
ATOM   2384 O O   . GLN B 1 137 ? -25.350 -37.326 11.661  1.00 34.90 ? 137 GLN B O   1 
ATOM   2385 C CB  . GLN B 1 137 ? -24.445 -34.431 12.635  1.00 33.76 ? 137 GLN B CB  1 
ATOM   2386 C CG  . GLN B 1 137 ? -25.540 -34.949 13.585  1.00 33.91 ? 137 GLN B CG  1 
ATOM   2387 C CD  . GLN B 1 137 ? -25.591 -34.188 14.918  1.00 33.60 ? 137 GLN B CD  1 
ATOM   2388 O OE1 . GLN B 1 137 ? -24.651 -33.489 15.281  1.00 36.73 ? 137 GLN B OE1 1 
ATOM   2389 N NE2 . GLN B 1 137 ? -26.676 -34.338 15.645  1.00 34.62 ? 137 GLN B NE2 1 
ATOM   2390 N N   . VAL B 1 138 ? -23.126 -37.192 11.852  1.00 34.76 ? 138 VAL B N   1 
ATOM   2391 C CA  . VAL B 1 138 ? -22.956 -38.573 12.256  1.00 36.47 ? 138 VAL B CA  1 
ATOM   2392 C C   . VAL B 1 138 ? -21.860 -38.483 13.289  1.00 36.04 ? 138 VAL B C   1 
ATOM   2393 O O   . VAL B 1 138 ? -20.869 -37.798 13.077  1.00 37.46 ? 138 VAL B O   1 
ATOM   2394 C CB  . VAL B 1 138 ? -22.503 -39.498 11.100  1.00 36.79 ? 138 VAL B CB  1 
ATOM   2395 C CG1 . VAL B 1 138 ? -23.653 -39.712 10.115  1.00 38.12 ? 138 VAL B CG1 1 
ATOM   2396 C CG2 . VAL B 1 138 ? -21.302 -38.888 10.401  1.00 37.28 ? 138 VAL B CG2 1 
ATOM   2397 N N   . GLY B 1 139 ? -22.050 -39.137 14.424  1.00 35.84 ? 139 GLY B N   1 
ATOM   2398 C CA  . GLY B 1 139 ? -21.038 -39.069 15.447  1.00 35.89 ? 139 GLY B CA  1 
ATOM   2399 C C   . GLY B 1 139 ? -20.998 -40.275 16.360  1.00 37.14 ? 139 GLY B C   1 
ATOM   2400 O O   . GLY B 1 139 ? -21.737 -41.238 16.184  1.00 34.05 ? 139 GLY B O   1 
ATOM   2401 N N   . VAL B 1 140 ? -20.115 -40.217 17.342  1.00 39.43 ? 140 VAL B N   1 
ATOM   2402 C CA  . VAL B 1 140 ? -20.022 -41.294 18.277  1.00 40.92 ? 140 VAL B CA  1 
ATOM   2403 C C   . VAL B 1 140 ? -19.734 -40.790 19.676  1.00 38.87 ? 140 VAL B C   1 
ATOM   2404 O O   . VAL B 1 140 ? -18.897 -39.903 19.884  1.00 38.71 ? 140 VAL B O   1 
ATOM   2405 C CB  . VAL B 1 140 ? -18.915 -42.301 17.882  1.00 42.56 ? 140 VAL B CB  1 
ATOM   2406 C CG1 . VAL B 1 140 ? -19.295 -43.029 16.603  1.00 45.49 ? 140 VAL B CG1 1 
ATOM   2407 C CG2 . VAL B 1 140 ? -17.620 -41.574 17.703  1.00 45.37 ? 140 VAL B CG2 1 
ATOM   2408 N N   . ASP B 1 141 ? -20.467 -41.362 20.622  1.00 36.25 ? 141 ASP B N   1 
ATOM   2409 C CA  . ASP B 1 141 ? -20.277 -41.070 22.014  1.00 34.24 ? 141 ASP B CA  1 
ATOM   2410 C C   . ASP B 1 141 ? -19.887 -42.380 22.661  1.00 33.74 ? 141 ASP B C   1 
ATOM   2411 O O   . ASP B 1 141 ? -20.488 -43.424 22.379  1.00 33.81 ? 141 ASP B O   1 
ATOM   2412 C CB  . ASP B 1 141 ? -21.565 -40.556 22.650  1.00 33.47 ? 141 ASP B CB  1 
ATOM   2413 C CG  . ASP B 1 141 ? -21.705 -39.056 22.552  1.00 33.91 ? 141 ASP B CG  1 
ATOM   2414 O OD1 . ASP B 1 141 ? -22.816 -38.535 22.732  1.00 35.73 ? 141 ASP B OD1 1 
ATOM   2415 O OD2 . ASP B 1 141 ? -20.687 -38.397 22.311  1.00 32.19 ? 141 ASP B OD2 1 
ATOM   2416 N N   . TYR B 1 142 ? -18.836 -42.333 23.473  1.00 32.72 ? 142 TYR B N   1 
ATOM   2417 C CA  . TYR B 1 142 ? -18.400 -43.508 24.212  1.00 33.35 ? 142 TYR B CA  1 
ATOM   2418 C C   . TYR B 1 142 ? -18.662 -43.124 25.650  1.00 33.20 ? 142 TYR B C   1 
ATOM   2419 O O   . TYR B 1 142 ? -17.969 -42.258 26.212  1.00 34.07 ? 142 TYR B O   1 
ATOM   2420 C CB  . TYR B 1 142 ? -16.920 -43.774 24.025  1.00 32.78 ? 142 TYR B CB  1 
ATOM   2421 C CG  . TYR B 1 142 ? -16.439 -44.877 24.928  1.00 34.18 ? 142 TYR B CG  1 
ATOM   2422 C CD1 . TYR B 1 142 ? -16.978 -46.176 24.830  1.00 35.99 ? 142 TYR B CD1 1 
ATOM   2423 C CD2 . TYR B 1 142 ? -15.488 -44.627 25.921  1.00 34.93 ? 142 TYR B CD2 1 
ATOM   2424 C CE1 . TYR B 1 142 ? -16.590 -47.189 25.702  1.00 38.76 ? 142 TYR B CE1 1 
ATOM   2425 C CE2 . TYR B 1 142 ? -15.089 -45.644 26.799  1.00 35.45 ? 142 TYR B CE2 1 
ATOM   2426 C CZ  . TYR B 1 142 ? -15.654 -46.917 26.675  1.00 37.92 ? 142 TYR B CZ  1 
ATOM   2427 O OH  . TYR B 1 142 ? -15.287 -47.912 27.545  1.00 38.93 ? 142 TYR B OH  1 
ATOM   2428 N N   . LEU B 1 143 ? -19.682 -43.744 26.231  1.00 34.19 ? 143 LEU B N   1 
ATOM   2429 C CA  . LEU B 1 143 ? -20.082 -43.453 27.605  1.00 37.09 ? 143 LEU B CA  1 
ATOM   2430 C C   . LEU B 1 143 ? -19.249 -44.200 28.654  1.00 38.74 ? 143 LEU B C   1 
ATOM   2431 O O   . LEU B 1 143 ? -19.508 -45.373 28.963  1.00 36.79 ? 143 LEU B O   1 
ATOM   2432 C CB  . LEU B 1 143 ? -21.577 -43.747 27.750  1.00 38.92 ? 143 LEU B CB  1 
ATOM   2433 C CG  . LEU B 1 143 ? -22.375 -42.790 26.840  1.00 39.56 ? 143 LEU B CG  1 
ATOM   2434 C CD1 . LEU B 1 143 ? -23.433 -43.538 26.061  1.00 41.37 ? 143 LEU B CD1 1 
ATOM   2435 C CD2 . LEU B 1 143 ? -22.995 -41.668 27.662  1.00 39.88 ? 143 LEU B CD2 1 
ATOM   2436 N N   . ILE B 1 144 ? -18.252 -43.508 29.199  1.00 42.06 ? 144 ILE B N   1 
ATOM   2437 C CA  . ILE B 1 144 ? -17.362 -44.088 30.208  1.00 46.68 ? 144 ILE B CA  1 
ATOM   2438 C C   . ILE B 1 144 ? -18.020 -44.404 31.557  1.00 48.50 ? 144 ILE B C   1 
ATOM   2439 O O   . ILE B 1 144 ? -17.883 -45.510 32.079  1.00 48.83 ? 144 ILE B O   1 
ATOM   2440 C CB  . ILE B 1 144 ? -16.144 -43.164 30.446  0.00 46.45 ? 144 ILE B CB  1 
ATOM   2441 C CG1 . ILE B 1 144 ? -15.276 -43.119 29.185  1.00 47.33 ? 144 ILE B CG1 1 
ATOM   2442 C CG2 . ILE B 1 144 ? -15.315 -43.676 31.614  0.00 46.78 ? 144 ILE B CG2 1 
ATOM   2443 C CD1 . ILE B 1 144 ? -14.408 -41.867 29.049  1.00 46.34 ? 144 ILE B CD1 1 
ATOM   2444 N N   . ASN B 1 145 ? -18.736 -43.430 32.107  1.00 49.74 ? 145 ASN B N   1 
ATOM   2445 C CA  . ASN B 1 145 ? -19.406 -43.575 33.393  1.00 49.59 ? 145 ASN B CA  1 
ATOM   2446 C C   . ASN B 1 145 ? -20.770 -42.950 33.272  1.00 49.39 ? 145 ASN B C   1 
ATOM   2447 O O   . ASN B 1 145 ? -21.192 -42.538 32.185  1.00 49.19 ? 145 ASN B O   1 
ATOM   2448 C CB  . ASN B 1 145 ? -18.677 -42.787 34.488  1.00 51.57 ? 145 ASN B CB  1 
ATOM   2449 C CG  . ASN B 1 145 ? -17.288 -43.265 34.734  1.00 53.61 ? 145 ASN B CG  1 
ATOM   2450 O OD1 . ASN B 1 145 ? -16.522 -42.590 35.405  1.00 56.46 ? 145 ASN B OD1 1 
ATOM   2451 N ND2 . ASN B 1 145 ? -16.943 -44.431 34.203  0.00 53.79 ? 145 ASN B ND2 1 
ATOM   2452 N N   . ARG B 1 146 ? -21.444 -42.851 34.416  1.00 48.84 ? 146 ARG B N   1 
ATOM   2453 C CA  . ARG B 1 146 ? -22.745 -42.213 34.458  1.00 47.34 ? 146 ARG B CA  1 
ATOM   2454 C C   . ARG B 1 146 ? -22.455 -40.707 34.415  1.00 46.08 ? 146 ARG B C   1 
ATOM   2455 O O   . ARG B 1 146 ? -23.358 -39.887 34.373  1.00 45.97 ? 146 ARG B O   1 
ATOM   2456 C CB  . ARG B 1 146 ? -23.478 -42.569 35.758  1.00 49.29 ? 146 ARG B CB  1 
ATOM   2457 C CG  . ARG B 1 146 ? -24.948 -42.162 35.760  0.00 52.28 ? 146 ARG B CG  1 
ATOM   2458 C CD  . ARG B 1 146 ? -25.719 -42.781 36.926  1.00 55.96 ? 146 ARG B CD  1 
ATOM   2459 N NE  . ARG B 1 146 ? -25.674 -44.238 36.896  0.00 57.21 ? 146 ARG B NE  1 
ATOM   2460 C CZ  . ARG B 1 146 ? -26.173 -44.983 35.916  0.00 58.34 ? 146 ARG B CZ  1 
ATOM   2461 N NH1 . ARG B 1 146 ? -26.759 -44.412 34.873  0.00 58.79 ? 146 ARG B NH1 1 
ATOM   2462 N NH2 . ARG B 1 146 ? -26.089 -46.301 35.984  1.00 61.23 ? 146 ARG B NH2 1 
ATOM   2463 N N   . ASP B 1 147 ? -21.175 -40.360 34.414  1.00 44.56 ? 147 ASP B N   1 
ATOM   2464 C CA  . ASP B 1 147 ? -20.773 -38.966 34.410  1.00 43.74 ? 147 ASP B CA  1 
ATOM   2465 C C   . ASP B 1 147 ? -20.025 -38.444 33.183  1.00 43.75 ? 147 ASP B C   1 
ATOM   2466 O O   . ASP B 1 147 ? -20.268 -37.324 32.756  1.00 45.15 ? 147 ASP B O   1 
ATOM   2467 C CB  . ASP B 1 147 ? -19.909 -38.664 35.639  1.00 42.13 ? 147 ASP B CB  1 
ATOM   2468 C CG  . ASP B 1 147 ? -20.629 -38.909 36.931  1.00 40.96 ? 147 ASP B CG  1 
ATOM   2469 O OD1 . ASP B 1 147 ? -21.864 -38.944 36.929  1.00 39.30 ? 147 ASP B OD1 1 
ATOM   2470 O OD2 . ASP B 1 147 ? -19.960 -39.051 37.968  1.00 40.68 ? 147 ASP B OD2 1 
ATOM   2471 N N   . TRP B 1 148 ? -19.127 -39.244 32.620  1.00 43.98 ? 148 TRP B N   1 
ATOM   2472 C CA  . TRP B 1 148 ? -18.307 -38.783 31.498  1.00 43.72 ? 148 TRP B CA  1 
ATOM   2473 C C   . TRP B 1 148 ? -18.381 -39.559 30.210  1.00 42.20 ? 148 TRP B C   1 
ATOM   2474 O O   . TRP B 1 148 ? -18.821 -40.700 30.176  1.00 43.63 ? 148 TRP B O   1 
ATOM   2475 C CB  . TRP B 1 148 ? -16.820 -38.746 31.905  1.00 46.19 ? 148 TRP B CB  1 
ATOM   2476 C CG  . TRP B 1 148 ? -16.496 -37.831 33.045  1.00 48.76 ? 148 TRP B CG  1 
ATOM   2477 C CD1 . TRP B 1 148 ? -16.553 -38.124 34.378  1.00 49.19 ? 148 TRP B CD1 1 
ATOM   2478 C CD2 . TRP B 1 148 ? -16.086 -36.467 32.950  1.00 50.63 ? 148 TRP B CD2 1 
ATOM   2479 N NE1 . TRP B 1 148 ? -16.203 -37.022 35.123  1.00 50.64 ? 148 TRP B NE1 1 
ATOM   2480 C CE2 . TRP B 1 148 ? -15.913 -35.988 34.274  1.00 51.40 ? 148 TRP B CE2 1 
ATOM   2481 C CE3 . TRP B 1 148 ? -15.847 -35.595 31.874  1.00 50.91 ? 148 TRP B CE3 1 
ATOM   2482 C CZ2 . TRP B 1 148 ? -15.515 -34.676 34.553  1.00 52.03 ? 148 TRP B CZ2 1 
ATOM   2483 C CZ3 . TRP B 1 148 ? -15.448 -34.280 32.153  1.00 51.83 ? 148 TRP B CZ3 1 
ATOM   2484 C CH2 . TRP B 1 148 ? -15.288 -33.840 33.485  1.00 51.59 ? 148 TRP B CH2 1 
ATOM   2485 N N   . LEU B 1 149 ? -17.916 -38.917 29.146  1.00 40.02 ? 149 LEU B N   1 
ATOM   2486 C CA  . LEU B 1 149 ? -17.862 -39.539 27.828  1.00 37.64 ? 149 LEU B CA  1 
ATOM   2487 C C   . LEU B 1 149 ? -16.857 -38.812 26.943  1.00 36.36 ? 149 LEU B C   1 
ATOM   2488 O O   . LEU B 1 149 ? -16.433 -37.683 27.251  1.00 34.86 ? 149 LEU B O   1 
ATOM   2489 C CB  . LEU B 1 149 ? -19.253 -39.556 27.160  1.00 37.38 ? 149 LEU B CB  1 
ATOM   2490 C CG  . LEU B 1 149 ? -20.052 -38.378 26.581  1.00 36.00 ? 149 LEU B CG  1 
ATOM   2491 C CD1 . LEU B 1 149 ? -20.543 -37.473 27.683  1.00 34.36 ? 149 LEU B CD1 1 
ATOM   2492 C CD2 . LEU B 1 149 ? -19.227 -37.618 25.571  1.00 36.31 ? 149 LEU B CD2 1 
ATOM   2493 N N   . VAL B 1 150 ? -16.440 -39.488 25.878  1.00 35.63 ? 150 VAL B N   1 
ATOM   2494 C CA  . VAL B 1 150 ? -15.538 -38.904 24.888  1.00 34.33 ? 150 VAL B CA  1 
ATOM   2495 C C   . VAL B 1 150 ? -16.357 -38.934 23.604  1.00 33.49 ? 150 VAL B C   1 
ATOM   2496 O O   . VAL B 1 150 ? -17.186 -39.831 23.427  1.00 31.51 ? 150 VAL B O   1 
ATOM   2497 C CB  . VAL B 1 150 ? -14.239 -39.703 24.721  1.00 35.28 ? 150 VAL B CB  1 
ATOM   2498 C CG1 . VAL B 1 150 ? -13.545 -39.316 23.421  0.00 35.27 ? 150 VAL B CG1 1 
ATOM   2499 C CG2 . VAL B 1 150 ? -13.320 -39.385 25.868  1.00 36.22 ? 150 VAL B CG2 1 
ATOM   2500 N N   . ASN B 1 151 ? -16.127 -37.976 22.705  1.00 34.46 ? 151 ASN B N   1 
ATOM   2501 C CA  . ASN B 1 151 ? -16.932 -37.897 21.486  1.00 35.87 ? 151 ASN B CA  1 
ATOM   2502 C C   . ASN B 1 151 ? -16.201 -37.549 20.181  1.00 38.34 ? 151 ASN B C   1 
ATOM   2503 O O   . ASN B 1 151 ? -15.159 -36.897 20.191  1.00 39.88 ? 151 ASN B O   1 
ATOM   2504 C CB  . ASN B 1 151 ? -18.041 -36.874 21.772  1.00 33.78 ? 151 ASN B CB  1 
ATOM   2505 C CG  . ASN B 1 151 ? -18.752 -36.391 20.531  1.00 34.25 ? 151 ASN B CG  1 
ATOM   2506 O OD1 . ASN B 1 151 ? -19.756 -36.962 20.095  1.00 38.74 ? 151 ASN B OD1 1 
ATOM   2507 N ND2 . ASN B 1 151 ? -18.240 -35.325 19.961  1.00 35.64 ? 151 ASN B ND2 1 
ATOM   2508 N N   . MET B 1 152 ? -16.763 -38.018 19.067  1.00 38.70 ? 152 MET B N   1 
ATOM   2509 C CA  . MET B 1 152 ? -16.271 -37.744 17.707  1.00 39.89 ? 152 MET B CA  1 
ATOM   2510 C C   . MET B 1 152 ? -17.509 -37.261 16.989  1.00 39.94 ? 152 MET B C   1 
ATOM   2511 O O   . MET B 1 152 ? -18.606 -37.670 17.322  1.00 41.07 ? 152 MET B O   1 
ATOM   2512 C CB  . MET B 1 152 ? -15.824 -39.001 16.958  1.00 42.47 ? 152 MET B CB  1 
ATOM   2513 C CG  . MET B 1 152 ? -14.414 -39.416 17.143  1.00 44.73 ? 152 MET B CG  1 
ATOM   2514 S SD  . MET B 1 152 ? -14.017 -40.590 15.907  1.00 44.81 ? 152 MET B SD  1 
ATOM   2515 C CE  . MET B 1 152 ? -14.925 -42.044 16.430  0.00 44.90 ? 152 MET B CE  1 
ATOM   2516 N N   . SER B 1 153 ? -17.333 -36.437 15.971  1.00 40.15 ? 153 SER B N   1 
ATOM   2517 C CA  . SER B 1 153 ? -18.470 -35.927 15.250  1.00 37.97 ? 153 SER B CA  1 
ATOM   2518 C C   . SER B 1 153 ? -18.076 -35.352 13.890  1.00 37.44 ? 153 SER B C   1 
ATOM   2519 O O   . SER B 1 153 ? -17.081 -34.629 13.770  1.00 37.36 ? 153 SER B O   1 
ATOM   2520 C CB  . SER B 1 153 ? -19.142 -34.850 16.101  1.00 39.71 ? 153 SER B CB  1 
ATOM   2521 O OG  . SER B 1 153 ? -20.299 -34.371 15.473  1.00 43.21 ? 153 SER B OG  1 
ATOM   2522 N N   . VAL B 1 154 ? -18.862 -35.683 12.869  1.00 37.37 ? 154 VAL B N   1 
ATOM   2523 C CA  . VAL B 1 154 ? -18.647 -35.167 11.523  1.00 36.95 ? 154 VAL B CA  1 
ATOM   2524 C C   . VAL B 1 154 ? -19.908 -34.458 11.104  1.00 36.83 ? 154 VAL B C   1 
ATOM   2525 O O   . VAL B 1 154 ? -20.971 -35.077 11.062  1.00 37.01 ? 154 VAL B O   1 
ATOM   2526 C CB  . VAL B 1 154 ? -18.411 -36.274 10.497  1.00 37.29 ? 154 VAL B CB  1 
ATOM   2527 C CG1 . VAL B 1 154 ? -18.432 -35.677 9.109   1.00 37.57 ? 154 VAL B CG1 1 
ATOM   2528 C CG2 . VAL B 1 154 ? -17.074 -36.954 10.753  1.00 38.24 ? 154 VAL B CG2 1 
ATOM   2529 N N   . TRP B 1 155 ? -19.804 -33.176 10.787  1.00 37.16 ? 155 TRP B N   1 
ATOM   2530 C CA  . TRP B 1 155 ? -20.978 -32.411 10.362  1.00 36.34 ? 155 TRP B CA  1 
ATOM   2531 C C   . TRP B 1 155 ? -20.875 -31.892 8.938   1.00 37.75 ? 155 TRP B C   1 
ATOM   2532 O O   . TRP B 1 155 ? -19.789 -31.519 8.470   1.00 38.22 ? 155 TRP B O   1 
ATOM   2533 C CB  . TRP B 1 155 ? -21.197 -31.194 11.270  1.00 34.39 ? 155 TRP B CB  1 
ATOM   2534 C CG  . TRP B 1 155 ? -21.265 -31.478 12.748  1.00 33.88 ? 155 TRP B CG  1 
ATOM   2535 C CD1 . TRP B 1 155 ? -20.302 -32.071 13.511  1.00 32.69 ? 155 TRP B CD1 1 
ATOM   2536 C CD2 . TRP B 1 155 ? -22.293 -31.055 13.653  1.00 33.93 ? 155 TRP B CD2 1 
ATOM   2537 N NE1 . TRP B 1 155 ? -20.655 -32.028 14.842  1.00 32.69 ? 155 TRP B NE1 1 
ATOM   2538 C CE2 . TRP B 1 155 ? -21.873 -31.410 14.959  1.00 33.75 ? 155 TRP B CE2 1 
ATOM   2539 C CE3 . TRP B 1 155 ? -23.525 -30.402 13.492  1.00 33.22 ? 155 TRP B CE3 1 
ATOM   2540 C CZ2 . TRP B 1 155 ? -22.643 -31.131 16.102  1.00 32.00 ? 155 TRP B CZ2 1 
ATOM   2541 C CZ3 . TRP B 1 155 ? -24.296 -30.118 14.638  1.00 33.98 ? 155 TRP B CZ3 1 
ATOM   2542 C CH2 . TRP B 1 155 ? -23.849 -30.484 15.919  1.00 33.68 ? 155 TRP B CH2 1 
ATOM   2543 N N   . TYR B 1 156 ? -22.013 -31.868 8.254   1.00 39.67 ? 156 TYR B N   1 
ATOM   2544 C CA  . TYR B 1 156 ? -22.074 -31.311 6.912   1.00 38.94 ? 156 TYR B CA  1 
ATOM   2545 C C   . TYR B 1 156 ? -23.061 -30.144 6.999   1.00 40.56 ? 156 TYR B C   1 
ATOM   2546 O O   . TYR B 1 156 ? -24.095 -30.249 7.657   1.00 40.81 ? 156 TYR B O   1 
ATOM   2547 C CB  . TYR B 1 156 ? -22.567 -32.326 5.887   1.00 37.98 ? 156 TYR B CB  1 
ATOM   2548 C CG  . TYR B 1 156 ? -22.349 -31.796 4.501   1.00 38.86 ? 156 TYR B CG  1 
ATOM   2549 C CD1 . TYR B 1 156 ? -21.051 -31.725 3.961   1.00 37.40 ? 156 TYR B CD1 1 
ATOM   2550 C CD2 . TYR B 1 156 ? -23.402 -31.232 3.778   1.00 39.98 ? 156 TYR B CD2 1 
ATOM   2551 C CE1 . TYR B 1 156 ? -20.805 -31.093 2.737   1.00 37.23 ? 156 TYR B CE1 1 
ATOM   2552 C CE2 . TYR B 1 156 ? -23.169 -30.590 2.539   1.00 41.39 ? 156 TYR B CE2 1 
ATOM   2553 C CZ  . TYR B 1 156 ? -21.873 -30.526 2.033   1.00 40.34 ? 156 TYR B CZ  1 
ATOM   2554 O OH  . TYR B 1 156 ? -21.663 -29.899 0.831   1.00 37.17 ? 156 TYR B OH  1 
ATOM   2555 N N   . MET B 1 157 ? -22.760 -29.030 6.350   1.00 41.31 ? 157 MET B N   1 
ATOM   2556 C CA  . MET B 1 157 ? -23.659 -27.887 6.453   1.00 41.48 ? 157 MET B CA  1 
ATOM   2557 C C   . MET B 1 157 ? -23.815 -27.063 5.175   1.00 41.75 ? 157 MET B C   1 
ATOM   2558 O O   . MET B 1 157 ? -22.834 -26.719 4.511   1.00 39.33 ? 157 MET B O   1 
ATOM   2559 C CB  . MET B 1 157 ? -23.190 -26.984 7.609   1.00 41.56 ? 157 MET B CB  1 
ATOM   2560 C CG  . MET B 1 157 ? -23.177 -27.704 8.975   1.00 42.14 ? 157 MET B CG  1 
ATOM   2561 S SD  . MET B 1 157 ? -22.631 -26.776 10.443  1.00 43.62 ? 157 MET B SD  1 
ATOM   2562 C CE  . MET B 1 157 ? -22.268 -25.186 9.686   1.00 38.51 ? 157 MET B CE  1 
ATOM   2563 N N   . ASP B 1 158 ? -25.059 -26.748 4.840   1.00 44.58 ? 158 ASP B N   1 
ATOM   2564 C CA  . ASP B 1 158 ? -25.377 -25.946 3.665   1.00 46.96 ? 158 ASP B CA  1 
ATOM   2565 C C   . ASP B 1 158 ? -25.166 -24.477 3.959   1.00 46.96 ? 158 ASP B C   1 
ATOM   2566 O O   . ASP B 1 158 ? -26.044 -23.843 4.516   1.00 48.01 ? 158 ASP B O   1 
ATOM   2567 C CB  . ASP B 1 158 ? -26.841 -26.121 3.273   0.00 50.54 ? 158 ASP B CB  1 
ATOM   2568 C CG  . ASP B 1 158 ? -27.064 -27.279 2.352   1.00 54.11 ? 158 ASP B CG  1 
ATOM   2569 O OD1 . ASP B 1 158 ? -28.244 -27.548 2.037   1.00 57.70 ? 158 ASP B OD1 1 
ATOM   2570 O OD2 . ASP B 1 158 ? -26.072 -27.919 1.943   1.00 56.48 ? 158 ASP B OD2 1 
ATOM   2571 N N   . ILE B 1 159 ? -24.027 -23.924 3.581   1.00 46.03 ? 159 ILE B N   1 
ATOM   2572 C CA  . ILE B 1 159 ? -23.798 -22.517 3.840   1.00 46.26 ? 159 ILE B CA  1 
ATOM   2573 C C   . ILE B 1 159 ? -23.482 -21.703 2.582   1.00 48.42 ? 159 ILE B C   1 
ATOM   2574 O O   . ILE B 1 159 ? -22.327 -21.578 2.171   0.00 48.81 ? 159 ILE B O   1 
ATOM   2575 C CB  . ILE B 1 159 ? -22.695 -22.335 4.903   1.00 44.36 ? 159 ILE B CB  1 
ATOM   2576 C CG1 . ILE B 1 159 ? -23.073 -23.123 6.162   1.00 41.56 ? 159 ILE B CG1 1 
ATOM   2577 C CG2 . ILE B 1 159 ? -22.531 -20.856 5.247   1.00 44.18 ? 159 ILE B CG2 1 
ATOM   2578 C CD1 . ILE B 1 159 ? -22.111 -22.969 7.295   1.00 38.49 ? 159 ILE B CD1 1 
ATOM   2579 N N   . ASP B 1 160 ? -24.538 -21.171 1.976   0.00 52.16 ? 160 ASP B N   1 
ATOM   2580 C CA  . ASP B 1 160 ? -24.431 -20.358 0.773   1.00 55.40 ? 160 ASP B CA  1 
ATOM   2581 C C   . ASP B 1 160 ? -24.667 -18.888 1.114   1.00 55.67 ? 160 ASP B C   1 
ATOM   2582 O O   . ASP B 1 160 ? -25.623 -18.539 1.811   1.00 56.95 ? 160 ASP B O   1 
ATOM   2583 C CB  . ASP B 1 160 ? -25.464 -20.804 -0.273  1.00 60.09 ? 160 ASP B CB  1 
ATOM   2584 C CG  . ASP B 1 160 ? -25.034 -22.052 -1.025  1.00 63.40 ? 160 ASP B CG  1 
ATOM   2585 O OD1 . ASP B 1 160 ? -24.527 -21.917 -2.169  1.00 66.18 ? 160 ASP B OD1 1 
ATOM   2586 O OD2 . ASP B 1 160 ? -25.192 -23.166 -0.474  1.00 66.01 ? 160 ASP B OD2 1 
ATOM   2587 N N   . THR B 1 161 ? -23.799 -18.026 0.604   1.00 54.26 ? 161 THR B N   1 
ATOM   2588 C CA  . THR B 1 161 ? -23.916 -16.607 0.859   1.00 53.80 ? 161 THR B CA  1 
ATOM   2589 C C   . THR B 1 161 ? -23.449 -15.836 -0.377  1.00 52.68 ? 161 THR B C   1 
ATOM   2590 O O   . THR B 1 161 ? -23.217 -16.412 -1.446  1.00 52.06 ? 161 THR B O   1 
ATOM   2591 C CB  . THR B 1 161 ? -23.046 -16.215 2.077   1.00 54.28 ? 161 THR B CB  1 
ATOM   2592 O OG1 . THR B 1 161 ? -23.276 -14.844 2.423   1.00 56.28 ? 161 THR B OG1 1 
ATOM   2593 C CG2 . THR B 1 161 ? -21.567 -16.421 1.764   0.00 54.77 ? 161 THR B CG2 1 
ATOM   2594 N N   . THR B 1 162 ? -23.337 -14.524 -0.223  1.00 50.90 ? 162 THR B N   1 
ATOM   2595 C CA  . THR B 1 162 ? -22.871 -13.666 -1.289  1.00 49.54 ? 162 THR B CA  1 
ATOM   2596 C C   . THR B 1 162 ? -21.988 -12.595 -0.641  1.00 46.94 ? 162 THR B C   1 
ATOM   2597 O O   . THR B 1 162 ? -22.371 -11.973 0.353   1.00 44.42 ? 162 THR B O   1 
ATOM   2598 C CB  . THR B 1 162 ? -24.061 -13.019 -2.076  1.00 51.84 ? 162 THR B CB  1 
ATOM   2599 O OG1 . THR B 1 162 ? -24.961 -12.394 -1.167  1.00 55.02 ? 162 THR B OG1 1 
ATOM   2600 C CG2 . THR B 1 162 ? -24.827 -14.066 -2.851  1.00 53.17 ? 162 THR B CG2 1 
ATOM   2601 N N   . ALA B 1 163 ? -20.794 -12.407 -1.200  1.00 43.59 ? 163 ALA B N   1 
ATOM   2602 C CA  . ALA B 1 163 ? -19.854 -11.429 -0.670  1.00 41.60 ? 163 ALA B CA  1 
ATOM   2603 C C   . ALA B 1 163 ? -20.079 -10.093 -1.334  1.00 39.56 ? 163 ALA B C   1 
ATOM   2604 O O   . ALA B 1 163 ? -20.277 -10.018 -2.550  1.00 36.03 ? 163 ALA B O   1 
ATOM   2605 C CB  . ALA B 1 163 ? -18.413 -11.892 -0.890  1.00 39.79 ? 163 ALA B CB  1 
ATOM   2606 N N   . ASN B 1 164 ? -20.049 -9.036  -0.534  1.00 39.51 ? 164 ASN B N   1 
ATOM   2607 C CA  . ASN B 1 164 ? -20.266 -7.699  -1.059  1.00 41.61 ? 164 ASN B CA  1 
ATOM   2608 C C   . ASN B 1 164 ? -19.068 -6.836  -0.718  1.00 43.89 ? 164 ASN B C   1 
ATOM   2609 O O   . ASN B 1 164 ? -18.612 -6.824  0.431   1.00 45.18 ? 164 ASN B O   1 
ATOM   2610 C CB  . ASN B 1 164 ? -21.557 -7.126  -0.478  1.00 41.18 ? 164 ASN B CB  1 
ATOM   2611 C CG  . ASN B 1 164 ? -22.759 -7.990  -0.806  1.00 42.25 ? 164 ASN B CG  1 
ATOM   2612 O OD1 . ASN B 1 164 ? -23.085 -8.200  -1.966  0.00 42.15 ? 164 ASN B OD1 1 
ATOM   2613 N ND2 . ASN B 1 164 ? -23.414 -8.509  0.224   1.00 42.78 ? 164 ASN B ND2 1 
ATOM   2614 N N   . TYR B 1 165 ? -18.562 -6.123  -1.727  1.00 45.78 ? 165 TYR B N   1 
ATOM   2615 C CA  . TYR B 1 165 ? -17.380 -5.279  -1.573  1.00 46.85 ? 165 TYR B CA  1 
ATOM   2616 C C   . TYR B 1 165 ? -17.203 -4.433  -2.839  1.00 47.90 ? 165 TYR B C   1 
ATOM   2617 O O   . TYR B 1 165 ? -17.867 -4.657  -3.841  1.00 48.09 ? 165 TYR B O   1 
ATOM   2618 C CB  . TYR B 1 165 ? -16.162 -6.178  -1.408  0.00 47.94 ? 165 TYR B CB  1 
ATOM   2619 C CG  . TYR B 1 165 ? -15.958 -7.043  -2.627  1.00 49.38 ? 165 TYR B CG  1 
ATOM   2620 C CD1 . TYR B 1 165 ? -15.153 -6.617  -3.687  1.00 48.56 ? 165 TYR B CD1 1 
ATOM   2621 C CD2 . TYR B 1 165 ? -16.639 -8.252  -2.770  1.00 49.60 ? 165 TYR B CD2 1 
ATOM   2622 C CE1 . TYR B 1 165 ? -15.037 -7.368  -4.845  1.00 50.84 ? 165 TYR B CE1 1 
ATOM   2623 C CE2 . TYR B 1 165 ? -16.530 -9.003  -3.930  1.00 49.28 ? 165 TYR B CE2 1 
ATOM   2624 C CZ  . TYR B 1 165 ? -15.730 -8.554  -4.960  1.00 50.95 ? 165 TYR B CZ  1 
ATOM   2625 O OH  . TYR B 1 165 ? -15.637 -9.287  -6.115  1.00 51.71 ? 165 TYR B OH  1 
ATOM   2626 N N   . LYS B 1 166 ? -16.296 -3.465  -2.807  1.00 48.40 ? 166 LYS B N   1 
ATOM   2627 C CA  . LYS B 1 166 ? -16.064 -2.670  -4.004  1.00 48.66 ? 166 LYS B CA  1 
ATOM   2628 C C   . LYS B 1 166 ? -14.685 -2.998  -4.570  1.00 50.44 ? 166 LYS B C   1 
ATOM   2629 O O   . LYS B 1 166 ? -13.777 -3.345  -3.828  1.00 51.84 ? 166 LYS B O   1 
ATOM   2630 C CB  . LYS B 1 166 ? -16.193 -1.176  -3.692  1.00 44.71 ? 166 LYS B CB  1 
ATOM   2631 C CG  . LYS B 1 166 ? -17.566 -0.791  -3.179  1.00 40.05 ? 166 LYS B CG  1 
ATOM   2632 C CD  . LYS B 1 166 ? -17.649 0.709   -2.853  1.00 35.63 ? 166 LYS B CD  1 
ATOM   2633 C CE  . LYS B 1 166 ? -19.006 1.105   -2.227  1.00 35.38 ? 166 LYS B CE  1 
ATOM   2634 N NZ  . LYS B 1 166 ? -19.216 0.511   -0.863  1.00 27.51 ? 166 LYS B NZ  1 
ATOM   2635 N N   . LEU B 1 167 ? -14.559 -2.939  -5.893  1.00 52.76 ? 167 LEU B N   1 
ATOM   2636 C CA  . LEU B 1 167 ? -13.287 -3.196  -6.570  1.00 54.76 ? 167 LEU B CA  1 
ATOM   2637 C C   . LEU B 1 167 ? -12.961 -1.866  -7.204  1.00 56.30 ? 167 LEU B C   1 
ATOM   2638 O O   . LEU B 1 167 ? -13.401 -1.590  -8.310  1.00 57.12 ? 167 LEU B O   1 
ATOM   2639 C CB  . LEU B 1 167 ? -13.426 -4.251  -7.680  1.00 54.51 ? 167 LEU B CB  1 
ATOM   2640 C CG  . LEU B 1 167 ? -12.130 -4.985  -8.076  1.00 55.32 ? 167 LEU B CG  1 
ATOM   2641 C CD1 . LEU B 1 167 ? -12.350 -5.739  -9.356  1.00 56.39 ? 167 LEU B CD1 1 
ATOM   2642 C CD2 . LEU B 1 167 ? -10.979 -4.010  -8.235  1.00 55.93 ? 167 LEU B CD2 1 
ATOM   2643 N N   . GLY B 1 168 ? -12.208 -1.039  -6.490  1.00 56.82 ? 168 GLY B N   1 
ATOM   2644 C CA  . GLY B 1 168 ? -11.853 0.275   -6.990  1.00 55.38 ? 168 GLY B CA  1 
ATOM   2645 C C   . GLY B 1 168 ? -13.100 1.070   -7.301  1.00 55.75 ? 168 GLY B C   1 
ATOM   2646 O O   . GLY B 1 168 ? -13.097 2.292   -7.212  1.00 55.02 ? 168 GLY B O   1 
ATOM   2647 N N   . GLY B 1 169 ? -14.178 0.361   -7.643  1.00 55.76 ? 169 GLY B N   1 
ATOM   2648 C CA  . GLY B 1 169 ? -15.426 1.003   -8.002  1.00 56.19 ? 169 GLY B CA  1 
ATOM   2649 C C   . GLY B 1 169 ? -16.615 0.676   -7.124  1.00 54.94 ? 169 GLY B C   1 
ATOM   2650 O O   . GLY B 1 169 ? -16.927 1.460   -6.226  1.00 53.54 ? 169 GLY B O   1 
ATOM   2651 N N   . ALA B 1 170 ? -17.277 -0.460  -7.393  1.00 55.76 ? 170 ALA B N   1 
ATOM   2652 C CA  . ALA B 1 170 ? -18.456 -0.898  -6.636  1.00 56.59 ? 170 ALA B CA  1 
ATOM   2653 C C   . ALA B 1 170 ? -18.872 -2.344  -6.932  1.00 58.67 ? 170 ALA B C   1 
ATOM   2654 O O   . ALA B 1 170 ? -19.994 -2.775  -6.589  1.00 55.52 ? 170 ALA B O   1 
ATOM   2655 C CB  . ALA B 1 170 ? -19.630 0.032   -6.921  1.00 56.06 ? 170 ALA B CB  1 
ATOM   2656 N N   . GLN B 1 171 ? -17.981 -3.088  -7.585  1.00 61.49 ? 171 GLN B N   1 
ATOM   2657 C CA  . GLN B 1 171 ? -18.276 -4.485  -7.916  1.00 64.14 ? 171 GLN B CA  1 
ATOM   2658 C C   . GLN B 1 171 ? -18.443 -5.183  -6.565  1.00 65.03 ? 171 GLN B C   1 
ATOM   2659 O O   . GLN B 1 171 ? -17.509 -5.809  -6.044  1.00 64.64 ? 171 GLN B O   1 
ATOM   2660 C CB  . GLN B 1 171 ? -17.112 -5.108  -8.707  1.00 66.19 ? 171 GLN B CB  1 
ATOM   2661 C CG  . GLN B 1 171 ? -17.515 -6.245  -9.646  1.00 69.43 ? 171 GLN B CG  1 
ATOM   2662 C CD  . GLN B 1 171 ? -17.926 -7.529  -8.931  1.00 70.76 ? 171 GLN B CD  1 
ATOM   2663 O OE1 . GLN B 1 171 ? -18.334 -8.502  -9.568  1.00 71.78 ? 171 GLN B OE1 1 
ATOM   2664 N NE2 . GLN B 1 171 ? -17.815 -7.541  -7.608  1.00 71.86 ? 171 GLN B NE2 1 
ATOM   2665 N N   . GLN B 1 172 ? -19.638 -5.071  -6.002  1.00 64.96 ? 172 GLN B N   1 
ATOM   2666 C CA  . GLN B 1 172 ? -19.897 -5.649  -4.693  1.00 64.98 ? 172 GLN B CA  1 
ATOM   2667 C C   . GLN B 1 172 ? -20.756 -6.882  -4.620  1.00 63.09 ? 172 GLN B C   1 
ATOM   2668 O O   . GLN B 1 172 ? -21.494 -7.030  -3.646  1.00 65.35 ? 172 GLN B O   1 
ATOM   2669 C CB  . GLN B 1 172 ? -20.496 -4.578  -3.758  1.00 67.41 ? 172 GLN B CB  1 
ATOM   2670 C CG  . GLN B 1 172 ? -21.782 -3.949  -4.281  1.00 70.06 ? 172 GLN B CG  1 
ATOM   2671 C CD  . GLN B 1 172 ? -21.903 -2.473  -3.923  1.00 72.02 ? 172 GLN B CD  1 
ATOM   2672 O OE1 . GLN B 1 172 ? -22.545 -1.698  -4.644  1.00 75.67 ? 172 GLN B OE1 1 
ATOM   2673 N NE2 . GLN B 1 172 ? -21.290 -2.079  -2.809  1.00 72.29 ? 172 GLN B NE2 1 
ATOM   2674 N N   . HIS B 1 173 ? -20.683 -7.782  -5.595  1.00 59.50 ? 173 HIS B N   1 
ATOM   2675 C CA  . HIS B 1 173 ? -21.531 -8.965  -5.480  1.00 56.45 ? 173 HIS B CA  1 
ATOM   2676 C C   . HIS B 1 173 ? -21.033 -10.262 -6.100  1.00 55.72 ? 173 HIS B C   1 
ATOM   2677 O O   . HIS B 1 173 ? -20.936 -10.394 -7.313  1.00 57.04 ? 173 HIS B O   1 
ATOM   2678 C CB  . HIS B 1 173 ? -22.934 -8.638  -6.006  1.00 54.77 ? 173 HIS B CB  1 
ATOM   2679 C CG  . HIS B 1 173 ? -23.557 -7.450  -5.343  1.00 53.53 ? 173 HIS B CG  1 
ATOM   2680 N ND1 . HIS B 1 173 ? -23.957 -7.452  -4.024  1.00 52.23 ? 173 HIS B ND1 1 
ATOM   2681 C CD2 . HIS B 1 173 ? -23.772 -6.191  -5.795  1.00 51.71 ? 173 HIS B CD2 1 
ATOM   2682 C CE1 . HIS B 1 173 ? -24.389 -6.248  -3.693  1.00 50.16 ? 173 HIS B CE1 1 
ATOM   2683 N NE2 . HIS B 1 173 ? -24.287 -5.463  -4.752  1.00 49.75 ? 173 HIS B NE2 1 
ATOM   2684 N N   . ASP B 1 174 ? -20.715 -11.220 -5.240  1.00 54.05 ? 174 ASP B N   1 
ATOM   2685 C CA  . ASP B 1 174 ? -20.281 -12.546 -5.669  1.00 53.98 ? 174 ASP B CA  1 
ATOM   2686 C C   . ASP B 1 174 ? -20.882 -13.590 -4.726  1.00 53.98 ? 174 ASP B C   1 
ATOM   2687 O O   . ASP B 1 174 ? -21.114 -13.320 -3.544  1.00 53.05 ? 174 ASP B O   1 
ATOM   2688 C CB  . ASP B 1 174 ? -18.753 -12.678 -5.642  1.00 53.18 ? 174 ASP B CB  1 
ATOM   2689 C CG  . ASP B 1 174 ? -18.066 -11.825 -6.693  1.00 52.43 ? 174 ASP B CG  1 
ATOM   2690 O OD1 . ASP B 1 174 ? -18.631 -11.661 -7.805  1.00 51.57 ? 174 ASP B OD1 1 
ATOM   2691 O OD2 . ASP B 1 174 ? -16.950 -11.332 -6.418  1.00 51.74 ? 174 ASP B OD2 1 
ATOM   2692 N N   . SER B 1 175 ? -21.126 -14.783 -5.253  1.00 55.38 ? 175 SER B N   1 
ATOM   2693 C CA  . SER B 1 175 ? -21.687 -15.872 -4.462  1.00 57.13 ? 175 SER B CA  1 
ATOM   2694 C C   . SER B 1 175 ? -20.612 -16.760 -3.844  1.00 58.41 ? 175 SER B C   1 
ATOM   2695 O O   . SER B 1 175 ? -19.794 -17.343 -4.547  1.00 59.29 ? 175 SER B O   1 
ATOM   2696 C CB  . SER B 1 175 ? -22.612 -16.730 -5.327  1.00 57.01 ? 175 SER B CB  1 
ATOM   2697 O OG  . SER B 1 175 ? -23.779 -16.008 -5.664  1.00 58.94 ? 175 SER B OG  1 
ATOM   2698 N N   . VAL B 1 176 ? -20.629 -16.857 -2.520  1.00 58.92 ? 176 VAL B N   1 
ATOM   2699 C CA  . VAL B 1 176 ? -19.676 -17.685 -1.795  1.00 60.19 ? 176 VAL B CA  1 
ATOM   2700 C C   . VAL B 1 176 ? -20.366 -18.937 -1.295  1.00 60.88 ? 176 VAL B C   1 
ATOM   2701 O O   . VAL B 1 176 ? -21.440 -18.880 -0.702  1.00 60.48 ? 176 VAL B O   1 
ATOM   2702 C CB  . VAL B 1 176 ? -19.066 -16.958 -0.564  1.00 60.52 ? 176 VAL B CB  1 
ATOM   2703 C CG1 . VAL B 1 176 ? -18.110 -17.889 0.163   0.00 60.97 ? 176 VAL B CG1 1 
ATOM   2704 C CG2 . VAL B 1 176 ? -18.335 -15.699 -1.000  1.00 61.96 ? 176 VAL B CG2 1 
ATOM   2705 N N   . ARG B 1 177 ? -19.742 -20.075 -1.555  1.00 60.98 ? 177 ARG B N   1 
ATOM   2706 C CA  . ARG B 1 177 ? -20.267 -21.354 -1.121  1.00 61.07 ? 177 ARG B CA  1 
ATOM   2707 C C   . ARG B 1 177 ? -19.228 -22.033 -0.260  1.00 60.38 ? 177 ARG B C   1 
ATOM   2708 O O   . ARG B 1 177 ? -18.194 -22.470 -0.765  1.00 61.65 ? 177 ARG B O   1 
ATOM   2709 C CB  . ARG B 1 177 ? -20.575 -22.241 -2.312  1.00 63.28 ? 177 ARG B CB  1 
ATOM   2710 C CG  . ARG B 1 177 ? -21.834 -21.870 -3.022  1.00 65.86 ? 177 ARG B CG  1 
ATOM   2711 C CD  . ARG B 1 177 ? -21.743 -22.308 -4.464  1.00 68.34 ? 177 ARG B CD  1 
ATOM   2712 N NE  . ARG B 1 177 ? -21.335 -23.705 -4.592  0.00 69.86 ? 177 ARG B NE  1 
ATOM   2713 C CZ  . ARG B 1 177 ? -21.100 -24.314 -5.751  0.00 70.82 ? 177 ARG B CZ  1 
ATOM   2714 N NH1 . ARG B 1 177 ? -21.235 -23.648 -6.892  1.00 73.29 ? 177 ARG B NH1 1 
ATOM   2715 N NH2 . ARG B 1 177 ? -20.729 -25.587 -5.772  0.00 71.40 ? 177 ARG B NH2 1 
ATOM   2716 N N   . LEU B 1 178 ? -19.498 -22.104 1.040   1.00 58.15 ? 178 LEU B N   1 
ATOM   2717 C CA  . LEU B 1 178 ? -18.579 -22.760 1.955   1.00 55.81 ? 178 LEU B CA  1 
ATOM   2718 C C   . LEU B 1 178 ? -18.886 -24.243 1.986   1.00 54.01 ? 178 LEU B C   1 
ATOM   2719 O O   . LEU B 1 178 ? -17.980 -25.049 1.839   1.00 52.36 ? 178 LEU B O   1 
ATOM   2720 C CB  . LEU B 1 178 ? -18.689 -22.180 3.376   1.00 57.90 ? 178 LEU B CB  1 
ATOM   2721 C CG  . LEU B 1 178 ? -18.137 -20.771 3.640   1.00 59.29 ? 178 LEU B CG  1 
ATOM   2722 C CD1 . LEU B 1 178 ? -18.988 -19.738 2.914   1.00 61.28 ? 178 LEU B CD1 1 
ATOM   2723 C CD2 . LEU B 1 178 ? -18.150 -20.497 5.134   0.00 59.53 ? 178 LEU B CD2 1 
ATOM   2724 N N   . ASP B 1 179 ? -20.163 -24.594 2.149   1.00 52.35 ? 179 ASP B N   1 
ATOM   2725 C CA  . ASP B 1 179 ? -20.596 -25.999 2.235   1.00 50.50 ? 179 ASP B CA  1 
ATOM   2726 C C   . ASP B 1 179 ? -19.510 -26.844 2.876   1.00 47.79 ? 179 ASP B C   1 
ATOM   2727 O O   . ASP B 1 179 ? -19.052 -27.821 2.296   1.00 47.21 ? 179 ASP B O   1 
ATOM   2728 C CB  . ASP B 1 179 ? -20.907 -26.547 0.854   0.00 54.96 ? 179 ASP B CB  1 
ATOM   2729 C CG  . ASP B 1 179 ? -22.046 -25.829 0.208   1.00 58.77 ? 179 ASP B CG  1 
ATOM   2730 O OD1 . ASP B 1 179 ? -22.694 -25.015 0.901   1.00 62.79 ? 179 ASP B OD1 1 
ATOM   2731 O OD2 . ASP B 1 179 ? -22.299 -26.089 -0.985  1.00 61.72 ? 179 ASP B OD2 1 
ATOM   2732 N N   . PRO B 1 180 ? -19.117 -26.496 4.102   1.00 45.68 ? 180 PRO B N   1 
ATOM   2733 C CA  . PRO B 1 180 ? -18.077 -27.173 4.855   1.00 44.69 ? 180 PRO B CA  1 
ATOM   2734 C C   . PRO B 1 180 ? -18.455 -28.416 5.644   1.00 44.01 ? 180 PRO B C   1 
ATOM   2735 O O   . PRO B 1 180 ? -19.617 -28.647 5.967   1.00 43.18 ? 180 PRO B O   1 
ATOM   2736 C CB  . PRO B 1 180 ? -17.607 -26.075 5.777   1.00 44.47 ? 180 PRO B CB  1 
ATOM   2737 C CG  . PRO B 1 180 ? -18.908 -25.504 6.205   1.00 43.38 ? 180 PRO B CG  1 
ATOM   2738 C CD  . PRO B 1 180 ? -19.722 -25.437 4.929   1.00 45.59 ? 180 PRO B CD  1 
ATOM   2739 N N   . TRP B 1 181 ? -17.451 -29.221 5.944   1.00 43.32 ? 181 TRP B N   1 
ATOM   2740 C CA  . TRP B 1 181 ? -17.650 -30.388 6.770   1.00 43.76 ? 181 TRP B CA  1 
ATOM   2741 C C   . TRP B 1 181 ? -17.086 -29.870 8.089   1.00 43.06 ? 181 TRP B C   1 
ATOM   2742 O O   . TRP B 1 181 ? -16.130 -29.089 8.066   1.00 44.88 ? 181 TRP B O   1 
ATOM   2743 C CB  . TRP B 1 181 ? -16.797 -31.581 6.293   1.00 42.63 ? 181 TRP B CB  1 
ATOM   2744 C CG  . TRP B 1 181 ? -17.196 -32.194 4.993   1.00 41.33 ? 181 TRP B CG  1 
ATOM   2745 C CD1 . TRP B 1 181 ? -16.741 -31.849 3.754   1.00 42.31 ? 181 TRP B CD1 1 
ATOM   2746 C CD2 . TRP B 1 181 ? -18.122 -33.269 4.798   1.00 39.15 ? 181 TRP B CD2 1 
ATOM   2747 N NE1 . TRP B 1 181 ? -17.325 -32.643 2.795   1.00 41.24 ? 181 TRP B NE1 1 
ATOM   2748 C CE2 . TRP B 1 181 ? -18.180 -33.525 3.407   1.00 40.93 ? 181 TRP B CE2 1 
ATOM   2749 C CE3 . TRP B 1 181 ? -18.908 -34.048 5.660   1.00 39.66 ? 181 TRP B CE3 1 
ATOM   2750 C CZ2 . TRP B 1 181 ? -19.001 -34.534 2.854   1.00 38.81 ? 181 TRP B CZ2 1 
ATOM   2751 C CZ3 . TRP B 1 181 ? -19.726 -35.059 5.105   1.00 40.79 ? 181 TRP B CZ3 1 
ATOM   2752 C CH2 . TRP B 1 181 ? -19.760 -35.283 3.718   1.00 41.07 ? 181 TRP B CH2 1 
ATOM   2753 N N   . VAL B 1 182 ? -17.666 -30.249 9.228   1.00 40.49 ? 182 VAL B N   1 
ATOM   2754 C CA  . VAL B 1 182 ? -17.094 -29.795 10.498  1.00 37.95 ? 182 VAL B CA  1 
ATOM   2755 C C   . VAL B 1 182 ? -16.646 -31.018 11.275  1.00 37.38 ? 182 VAL B C   1 
ATOM   2756 O O   . VAL B 1 182 ? -17.389 -31.986 11.393  1.00 37.49 ? 182 VAL B O   1 
ATOM   2757 C CB  . VAL B 1 182 ? -18.098 -28.968 11.359  1.00 35.71 ? 182 VAL B CB  1 
ATOM   2758 C CG1 . VAL B 1 182 ? -17.415 -28.513 12.646  1.00 32.40 ? 182 VAL B CG1 1 
ATOM   2759 C CG2 . VAL B 1 182 ? -18.594 -27.728 10.593  1.00 33.93 ? 182 VAL B CG2 1 
ATOM   2760 N N   . PHE B 1 183 ? -15.427 -30.991 11.797  1.00 38.20 ? 183 PHE B N   1 
ATOM   2761 C CA  . PHE B 1 183 ? -14.926 -32.145 12.548  1.00 39.07 ? 183 PHE B CA  1 
ATOM   2762 C C   . PHE B 1 183 ? -14.747 -31.782 14.002  1.00 37.72 ? 183 PHE B C   1 
ATOM   2763 O O   . PHE B 1 183 ? -14.049 -30.818 14.307  1.00 38.01 ? 183 PHE B O   1 
ATOM   2764 C CB  . PHE B 1 183 ? -13.602 -32.640 11.968  1.00 40.32 ? 183 PHE B CB  1 
ATOM   2765 C CG  . PHE B 1 183 ? -13.706 -33.116 10.546  1.00 42.65 ? 183 PHE B CG  1 
ATOM   2766 C CD1 . PHE B 1 183 ? -13.692 -32.212 9.487   1.00 40.71 ? 183 PHE B CD1 1 
ATOM   2767 C CD2 . PHE B 1 183 ? -13.832 -34.472 10.264  1.00 42.93 ? 183 PHE B CD2 1 
ATOM   2768 C CE1 . PHE B 1 183 ? -13.804 -32.673 8.163   1.00 42.53 ? 183 PHE B CE1 1 
ATOM   2769 C CE2 . PHE B 1 183 ? -13.941 -34.935 8.958   1.00 43.98 ? 183 PHE B CE2 1 
ATOM   2770 C CZ  . PHE B 1 183 ? -13.928 -34.042 7.905   1.00 43.53 ? 183 PHE B CZ  1 
ATOM   2771 N N   . MET B 1 184 ? -15.390 -32.552 14.888  1.00 37.69 ? 184 MET B N   1 
ATOM   2772 C CA  . MET B 1 184 ? -15.314 -32.294 16.313  1.00 38.26 ? 184 MET B CA  1 
ATOM   2773 C C   . MET B 1 184 ? -14.872 -33.464 17.192  1.00 37.90 ? 184 MET B C   1 
ATOM   2774 O O   . MET B 1 184 ? -15.328 -34.596 17.044  0.00 38.79 ? 184 MET B O   1 
ATOM   2775 C CB  . MET B 1 184 ? -16.663 -31.753 16.816  1.00 37.99 ? 184 MET B CB  1 
ATOM   2776 C CG  . MET B 1 184 ? -16.697 -31.423 18.311  1.00 40.81 ? 184 MET B CG  1 
ATOM   2777 S SD  . MET B 1 184 ? -18.182 -30.570 18.761  1.00 40.66 ? 184 MET B SD  1 
ATOM   2778 C CE  . MET B 1 184 ? -18.115 -30.615 20.572  1.00 39.69 ? 184 MET B CE  1 
ATOM   2779 N N   . PHE B 1 185 ? -13.972 -33.139 18.118  1.00 41.10 ? 185 PHE B N   1 
ATOM   2780 C CA  . PHE B 1 185 ? -13.416 -34.068 19.110  1.00 43.94 ? 185 PHE B CA  1 
ATOM   2781 C C   . PHE B 1 185 ? -13.665 -33.426 20.459  1.00 43.54 ? 185 PHE B C   1 
ATOM   2782 O O   . PHE B 1 185 ? -13.344 -32.259 20.656  1.00 44.00 ? 185 PHE B O   1 
ATOM   2783 C CB  . PHE B 1 185 ? -11.912 -34.226 18.926  1.00 49.73 ? 185 PHE B CB  1 
ATOM   2784 C CG  . PHE B 1 185 ? -11.540 -34.835 17.637  1.00 57.35 ? 185 PHE B CG  1 
ATOM   2785 C CD1 . PHE B 1 185 ? -10.570 -34.250 16.829  1.00 60.14 ? 185 PHE B CD1 1 
ATOM   2786 C CD2 . PHE B 1 185 ? -12.126 -36.029 17.235  1.00 60.52 ? 185 PHE B CD2 1 
ATOM   2787 C CE1 . PHE B 1 185 ? -10.175 -34.854 15.637  1.00 61.49 ? 185 PHE B CE1 1 
ATOM   2788 C CE2 . PHE B 1 185 ? -11.740 -36.645 16.045  1.00 60.10 ? 185 PHE B CE2 1 
ATOM   2789 C CZ  . PHE B 1 185 ? -10.753 -36.053 15.248  1.00 60.89 ? 185 PHE B CZ  1 
ATOM   2790 N N   . SER B 1 186 ? -14.217 -34.182 21.393  1.00 41.77 ? 186 SER B N   1 
ATOM   2791 C CA  . SER B 1 186 ? -14.519 -33.598 22.685  1.00 39.91 ? 186 SER B CA  1 
ATOM   2792 C C   . SER B 1 186 ? -14.690 -34.598 23.792  1.00 39.22 ? 186 SER B C   1 
ATOM   2793 O O   . SER B 1 186 ? -14.603 -35.819 23.601  1.00 38.99 ? 186 SER B O   1 
ATOM   2794 C CB  . SER B 1 186 ? -15.804 -32.780 22.604  1.00 37.81 ? 186 SER B CB  1 
ATOM   2795 O OG  . SER B 1 186 ? -16.920 -33.619 22.404  1.00 34.62 ? 186 SER B OG  1 
ATOM   2796 N N   . ALA B 1 187 ? -14.928 -34.036 24.969  1.00 37.77 ? 187 ALA B N   1 
ATOM   2797 C CA  . ALA B 1 187 ? -15.179 -34.795 26.185  1.00 36.24 ? 187 ALA B CA  1 
ATOM   2798 C C   . ALA B 1 187 ? -16.513 -34.183 26.584  1.00 37.11 ? 187 ALA B C   1 
ATOM   2799 O O   . ALA B 1 187 ? -16.761 -33.000 26.311  1.00 37.30 ? 187 ALA B O   1 
ATOM   2800 C CB  . ALA B 1 187 ? -14.113 -34.495 27.229  1.00 33.13 ? 187 ALA B CB  1 
ATOM   2801 N N   . GLY B 1 188 ? -17.373 -34.986 27.197  1.00 37.62 ? 188 GLY B N   1 
ATOM   2802 C CA  . GLY B 1 188 ? -18.665 -34.483 27.610  1.00 37.72 ? 188 GLY B CA  1 
ATOM   2803 C C   . GLY B 1 188 ? -19.029 -34.875 29.020  1.00 39.30 ? 188 GLY B C   1 
ATOM   2804 O O   . GLY B 1 188 ? -18.580 -35.910 29.536  1.00 39.17 ? 188 GLY B O   1 
ATOM   2805 N N   . TYR B 1 189 ? -19.842 -34.045 29.658  1.00 40.14 ? 189 TYR B N   1 
ATOM   2806 C CA  . TYR B 1 189 ? -20.286 -34.338 31.017  1.00 42.14 ? 189 TYR B CA  1 
ATOM   2807 C C   . TYR B 1 189 ? -21.792 -34.589 30.995  1.00 42.40 ? 189 TYR B C   1 
ATOM   2808 O O   . TYR B 1 189 ? -22.528 -33.978 30.227  1.00 43.05 ? 189 TYR B O   1 
ATOM   2809 C CB  . TYR B 1 189 ? -19.979 -33.166 31.938  1.00 43.14 ? 189 TYR B CB  1 
ATOM   2810 C CG  . TYR B 1 189 ? -20.004 -33.524 33.406  1.00 45.86 ? 189 TYR B CG  1 
ATOM   2811 C CD1 . TYR B 1 189 ? -18.956 -34.242 33.978  1.00 47.60 ? 189 TYR B CD1 1 
ATOM   2812 C CD2 . TYR B 1 189 ? -21.048 -33.117 34.228  1.00 47.18 ? 189 TYR B CD2 1 
ATOM   2813 C CE1 . TYR B 1 189 ? -18.944 -34.541 35.343  1.00 49.77 ? 189 TYR B CE1 1 
ATOM   2814 C CE2 . TYR B 1 189 ? -21.047 -33.407 35.582  1.00 47.91 ? 189 TYR B CE2 1 
ATOM   2815 C CZ  . TYR B 1 189 ? -19.996 -34.118 36.136  1.00 48.96 ? 189 TYR B CZ  1 
ATOM   2816 O OH  . TYR B 1 189 ? -19.993 -34.418 37.475  1.00 49.03 ? 189 TYR B OH  1 
ATOM   2817 N N   . ARG B 1 190 ? -22.247 -35.474 31.865  1.00 43.30 ? 190 ARG B N   1 
ATOM   2818 C CA  . ARG B 1 190 ? -23.664 -35.807 31.922  1.00 43.88 ? 190 ARG B CA  1 
ATOM   2819 C C   . ARG B 1 190 ? -24.373 -35.264 33.155  1.00 44.54 ? 190 ARG B C   1 
ATOM   2820 O O   . ARG B 1 190 ? -23.795 -35.214 34.248  1.00 44.73 ? 190 ARG B O   1 
ATOM   2821 C CB  . ARG B 1 190 ? -23.822 -37.326 31.863  1.00 44.07 ? 190 ARG B CB  1 
ATOM   2822 C CG  . ARG B 1 190 ? -22.973 -37.985 30.766  1.00 43.93 ? 190 ARG B CG  1 
ATOM   2823 C CD  . ARG B 1 190 ? -23.759 -39.045 30.069  1.00 46.18 ? 190 ARG B CD  1 
ATOM   2824 N NE  . ARG B 1 190 ? -23.420 -40.387 30.504  1.00 45.36 ? 190 ARG B NE  1 
ATOM   2825 C CZ  . ARG B 1 190 ? -24.257 -41.418 30.442  1.00 44.26 ? 190 ARG B CZ  1 
ATOM   2826 N NH1 . ARG B 1 190 ? -25.497 -41.258 29.971  1.00 39.61 ? 190 ARG B NH1 1 
ATOM   2827 N NH2 . ARG B 1 190 ? -23.842 -42.619 30.830  1.00 45.85 ? 190 ARG B NH2 1 
ATOM   2828 N N   . PHE B 1 191 ? -25.616 -34.826 32.971  1.00 45.17 ? 191 PHE B N   1 
ATOM   2829 C CA  . PHE B 1 191 ? -26.427 -34.321 34.084  1.00 46.61 ? 191 PHE B CA  1 
ATOM   2830 C C   . PHE B 1 191 ? -27.739 -35.101 34.054  1.00 48.07 ? 191 PHE B C   1 
ATOM   2831 O O   . PHE B 1 191 ? -28.495 -35.025 33.089  0.00 48.32 ? 191 PHE B O   1 
ATOM   2832 C CB  . PHE B 1 191 ? -26.727 -32.833 33.935  1.00 46.62 ? 191 PHE B CB  1 
ATOM   2833 C CG  . PHE B 1 191 ? -25.526 -31.991 33.626  1.00 46.15 ? 191 PHE B CG  1 
ATOM   2834 C CD1 . PHE B 1 191 ? -25.099 -31.821 32.307  1.00 46.78 ? 191 PHE B CD1 1 
ATOM   2835 C CD2 . PHE B 1 191 ? -24.839 -31.336 34.646  1.00 47.16 ? 191 PHE B CD2 1 
ATOM   2836 C CE1 . PHE B 1 191 ? -24.002 -30.999 32.007  1.00 46.17 ? 191 PHE B CE1 1 
ATOM   2837 C CE2 . PHE B 1 191 ? -23.744 -30.514 34.364  1.00 47.67 ? 191 PHE B CE2 1 
ATOM   2838 C CZ  . PHE B 1 191 ? -23.322 -30.341 33.044  1.00 45.68 ? 191 PHE B CZ  1 
ATOM   2839 N N   . HIS B 1 192 ? -27.991 -35.857 35.110  1.00 50.63 ? 192 HIS B N   1 
ATOM   2840 C CA  . HIS B 1 192 ? -29.186 -36.684 35.209  1.00 52.16 ? 192 HIS B CA  1 
ATOM   2841 C C   . HIS B 1 192 ? -30.279 -36.077 36.071  1.00 53.28 ? 192 HIS B C   1 
ATOM   2842 O O   . HIS B 1 192 ? -31.460 -36.295 35.735  1.00 55.02 ? 192 HIS B O   1 
ATOM   2843 C CB  . HIS B 1 192 ? -28.827 -38.081 35.738  1.00 50.13 ? 192 HIS B CB  1 
ATOM   2844 C CG  . HIS B 1 192 ? -27.944 -38.869 34.815  1.00 50.91 ? 192 HIS B CG  1 
ATOM   2845 N ND1 . HIS B 1 192 ? -26.566 -38.790 34.848  1.00 50.11 ? 192 HIS B ND1 1 
ATOM   2846 C CD2 . HIS B 1 192 ? -28.246 -39.747 33.824  1.00 50.65 ? 192 HIS B CD2 1 
ATOM   2847 C CE1 . HIS B 1 192 ? -26.060 -39.586 33.922  1.00 50.17 ? 192 HIS B CE1 1 
ATOM   2848 N NE2 . HIS B 1 192 ? -27.056 -40.178 33.286  1.00 51.18 ? 192 HIS B NE2 1 
ATOM   2849 N N   . GLU C 1 2   ? -18.393 -59.030 2.026   1.00 39.81 ? 2   GLU C N   1 
ATOM   2850 C CA  . GLU C 1 2   ? -17.236 -58.295 2.619   1.00 39.99 ? 2   GLU C CA  1 
ATOM   2851 C C   . GLU C 1 2   ? -16.122 -59.243 3.045   1.00 38.27 ? 2   GLU C C   1 
ATOM   2852 O O   . GLU C 1 2   ? -14.961 -58.837 3.127   1.00 38.99 ? 2   GLU C O   1 
ATOM   2853 C CB  . GLU C 1 2   ? -17.682 -57.419 3.794   1.00 41.91 ? 2   GLU C CB  1 
ATOM   2854 C CG  . GLU C 1 2   ? -18.334 -56.133 3.329   1.00 44.28 ? 2   GLU C CG  1 
ATOM   2855 C CD  . GLU C 1 2   ? -18.306 -55.042 4.371   1.00 46.48 ? 2   GLU C CD  1 
ATOM   2856 O OE1 . GLU C 1 2   ? -17.204 -54.727 4.868   1.00 46.90 ? 2   GLU C OE1 1 
ATOM   2857 O OE2 . GLU C 1 2   ? -19.380 -54.494 4.689   1.00 49.14 ? 2   GLU C OE2 1 
ATOM   2858 N N   . ALA C 1 3   ? -16.464 -60.497 3.319   1.00 36.68 ? 3   ALA C N   1 
ATOM   2859 C CA  . ALA C 1 3   ? -15.451 -61.488 3.660   1.00 36.70 ? 3   ALA C CA  1 
ATOM   2860 C C   . ALA C 1 3   ? -14.414 -61.509 2.510   1.00 37.94 ? 3   ALA C C   1 
ATOM   2861 O O   . ALA C 1 3   ? -14.778 -61.567 1.329   1.00 37.82 ? 3   ALA C O   1 
ATOM   2862 C CB  . ALA C 1 3   ? -16.092 -62.859 3.811   0.00 37.07 ? 3   ALA C CB  1 
ATOM   2863 N N   . GLY C 1 4   ? -13.126 -61.442 2.843   1.00 38.27 ? 4   GLY C N   1 
ATOM   2864 C CA  . GLY C 1 4   ? -12.106 -61.468 1.807   1.00 36.52 ? 4   GLY C CA  1 
ATOM   2865 C C   . GLY C 1 4   ? -11.732 -60.079 1.320   1.00 35.79 ? 4   GLY C C   1 
ATOM   2866 O O   . GLY C 1 4   ? -10.769 -59.890 0.574   1.00 34.72 ? 4   GLY C O   1 
ATOM   2867 N N   . GLU C 1 5   ? -12.494 -59.092 1.754   1.00 35.93 ? 5   GLU C N   1 
ATOM   2868 C CA  . GLU C 1 5   ? -12.239 -57.716 1.374   1.00 36.54 ? 5   GLU C CA  1 
ATOM   2869 C C   . GLU C 1 5   ? -11.088 -57.057 2.146   1.00 36.65 ? 5   GLU C C   1 
ATOM   2870 O O   . GLU C 1 5   ? -10.804 -57.382 3.312   1.00 36.78 ? 5   GLU C O   1 
ATOM   2871 C CB  . GLU C 1 5   ? -13.512 -56.903 1.574   1.00 38.71 ? 5   GLU C CB  1 
ATOM   2872 C CG  . GLU C 1 5   ? -13.405 -55.504 1.098   1.00 42.89 ? 5   GLU C CG  1 
ATOM   2873 C CD  . GLU C 1 5   ? -14.591 -54.663 1.520   1.00 45.49 ? 5   GLU C CD  1 
ATOM   2874 O OE1 . GLU C 1 5   ? -15.678 -55.227 1.768   1.00 47.62 ? 5   GLU C OE1 1 
ATOM   2875 O OE2 . GLU C 1 5   ? -14.437 -53.435 1.602   1.00 45.49 ? 5   GLU C OE2 1 
ATOM   2876 N N   . PHE C 1 6   ? -10.428 -56.129 1.464   1.00 36.95 ? 6   PHE C N   1 
ATOM   2877 C CA  . PHE C 1 6   ? -9.327  -55.354 2.010   1.00 36.99 ? 6   PHE C CA  1 
ATOM   2878 C C   . PHE C 1 6   ? -9.615  -53.882 1.666   1.00 36.03 ? 6   PHE C C   1 
ATOM   2879 O O   . PHE C 1 6   ? -9.883  -53.533 0.505   1.00 35.00 ? 6   PHE C O   1 
ATOM   2880 C CB  . PHE C 1 6   ? -8.003  -55.779 1.375   1.00 38.42 ? 6   PHE C CB  1 
ATOM   2881 C CG  . PHE C 1 6   ? -6.829  -54.897 1.754   1.00 39.19 ? 6   PHE C CG  1 
ATOM   2882 C CD1 . PHE C 1 6   ? -6.329  -54.908 3.056   1.00 38.63 ? 6   PHE C CD1 1 
ATOM   2883 C CD2 . PHE C 1 6   ? -6.222  -54.048 0.803   1.00 38.81 ? 6   PHE C CD2 1 
ATOM   2884 C CE1 . PHE C 1 6   ? -5.244  -54.090 3.417   1.00 38.68 ? 6   PHE C CE1 1 
ATOM   2885 C CE2 . PHE C 1 6   ? -5.145  -53.233 1.149   1.00 37.21 ? 6   PHE C CE2 1 
ATOM   2886 C CZ  . PHE C 1 6   ? -4.652  -53.251 2.456   1.00 38.84 ? 6   PHE C CZ  1 
ATOM   2887 N N   . PHE C 1 7   ? -9.594  -53.014 2.667   1.00 35.83 ? 7   PHE C N   1 
ATOM   2888 C CA  . PHE C 1 7   ? -9.832  -51.606 2.384   1.00 35.53 ? 7   PHE C CA  1 
ATOM   2889 C C   . PHE C 1 7   ? -8.843  -50.731 3.139   1.00 35.59 ? 7   PHE C C   1 
ATOM   2890 O O   . PHE C 1 7   ? -8.396  -51.072 4.231   1.00 36.44 ? 7   PHE C O   1 
ATOM   2891 C CB  . PHE C 1 7   ? -11.297 -51.224 2.682   1.00 33.27 ? 7   PHE C CB  1 
ATOM   2892 C CG  . PHE C 1 7   ? -11.719 -51.486 4.090   1.00 30.70 ? 7   PHE C CG  1 
ATOM   2893 C CD1 . PHE C 1 7   ? -11.756 -50.451 5.026   1.00 29.34 ? 7   PHE C CD1 1 
ATOM   2894 C CD2 . PHE C 1 7   ? -12.104 -52.767 4.491   1.00 30.55 ? 7   PHE C CD2 1 
ATOM   2895 C CE1 . PHE C 1 7   ? -12.172 -50.695 6.336   1.00 25.63 ? 7   PHE C CE1 1 
ATOM   2896 C CE2 . PHE C 1 7   ? -12.520 -53.007 5.785   1.00 27.36 ? 7   PHE C CE2 1 
ATOM   2897 C CZ  . PHE C 1 7   ? -12.553 -51.958 6.710   1.00 26.43 ? 7   PHE C CZ  1 
ATOM   2898 N N   . MET C 1 8   ? -8.472  -49.618 2.529   1.00 35.81 ? 8   MET C N   1 
ATOM   2899 C CA  . MET C 1 8   ? -7.523  -48.703 3.133   1.00 36.88 ? 8   MET C CA  1 
ATOM   2900 C C   . MET C 1 8   ? -8.189  -47.361 3.451   1.00 35.00 ? 8   MET C C   1 
ATOM   2901 O O   . MET C 1 8   ? -8.950  -46.823 2.657   1.00 34.69 ? 8   MET C O   1 
ATOM   2902 C CB  . MET C 1 8   ? -6.345  -48.483 2.173   1.00 42.72 ? 8   MET C CB  1 
ATOM   2903 C CG  . MET C 1 8   ? -5.240  -47.563 2.692   1.00 49.20 ? 8   MET C CG  1 
ATOM   2904 S SD  . MET C 1 8   ? -3.850  -47.359 1.504   1.00 57.76 ? 8   MET C SD  1 
ATOM   2905 C CE  . MET C 1 8   ? -3.430  -45.657 1.715   1.00 53.86 ? 8   MET C CE  1 
ATOM   2906 N N   . ARG C 1 9   ? -7.905  -46.832 4.629   1.00 33.47 ? 9   ARG C N   1 
ATOM   2907 C CA  . ARG C 1 9   ? -8.435  -45.534 5.002   1.00 32.15 ? 9   ARG C CA  1 
ATOM   2908 C C   . ARG C 1 9   ? -7.274  -44.555 5.076   1.00 30.09 ? 9   ARG C C   1 
ATOM   2909 O O   . ARG C 1 9   ? -6.170  -44.921 5.506   1.00 30.89 ? 9   ARG C O   1 
ATOM   2910 C CB  . ARG C 1 9   ? -9.123  -45.600 6.368   1.00 31.19 ? 9   ARG C CB  1 
ATOM   2911 C CG  . ARG C 1 9   ? -10.304 -46.568 6.422   1.00 36.01 ? 9   ARG C CG  1 
ATOM   2912 C CD  . ARG C 1 9   ? -11.196 -46.292 7.634   1.00 35.06 ? 9   ARG C CD  1 
ATOM   2913 N NE  . ARG C 1 9   ? -12.083 -47.405 7.975   1.00 32.19 ? 9   ARG C NE  1 
ATOM   2914 C CZ  . ARG C 1 9   ? -11.761 -48.366 8.834   1.00 32.42 ? 9   ARG C CZ  1 
ATOM   2915 N NH1 . ARG C 1 9   ? -10.578 -48.364 9.444   1.00 31.26 ? 9   ARG C NH1 1 
ATOM   2916 N NH2 . ARG C 1 9   ? -12.622 -49.327 9.101   1.00 34.02 ? 9   ARG C NH2 1 
ATOM   2917 N N   . ALA C 1 10  ? -7.504  -43.326 4.634   1.00 28.44 ? 10  ALA C N   1 
ATOM   2918 C CA  . ALA C 1 10  ? -6.469  -42.284 4.717   1.00 28.35 ? 10  ALA C CA  1 
ATOM   2919 C C   . ALA C 1 10  ? -7.146  -41.062 5.299   1.00 29.48 ? 10  ALA C C   1 
ATOM   2920 O O   . ALA C 1 10  ? -8.262  -40.702 4.884   1.00 29.25 ? 10  ALA C O   1 
ATOM   2921 C CB  . ALA C 1 10  ? -5.900  -41.963 3.354   1.00 25.03 ? 10  ALA C CB  1 
ATOM   2922 N N   . GLY C 1 11  ? -6.500  -40.444 6.277   1.00 29.74 ? 11  GLY C N   1 
ATOM   2923 C CA  . GLY C 1 11  ? -7.086  -39.265 6.882   1.00 31.12 ? 11  GLY C CA  1 
ATOM   2924 C C   . GLY C 1 11  ? -6.271  -38.757 8.051   1.00 32.34 ? 11  GLY C C   1 
ATOM   2925 O O   . GLY C 1 11  ? -5.121  -39.177 8.255   1.00 34.90 ? 11  GLY C O   1 
ATOM   2926 N N   . SER C 1 12  ? -6.868  -37.858 8.824   1.00 31.28 ? 12  SER C N   1 
ATOM   2927 C CA  . SER C 1 12  ? -6.196  -37.291 9.966   1.00 32.75 ? 12  SER C CA  1 
ATOM   2928 C C   . SER C 1 12  ? -6.399  -38.114 11.232  1.00 33.01 ? 12  SER C C   1 
ATOM   2929 O O   . SER C 1 12  ? -7.513  -38.540 11.552  1.00 32.51 ? 12  SER C O   1 
ATOM   2930 C CB  . SER C 1 12  ? -6.699  -35.875 10.214  1.00 33.89 ? 12  SER C CB  1 
ATOM   2931 O OG  . SER C 1 12  ? -8.081  -35.895 10.507  1.00 31.26 ? 12  SER C OG  1 
ATOM   2932 N N   . ALA C 1 13  ? -5.301  -38.322 11.946  1.00 32.67 ? 13  ALA C N   1 
ATOM   2933 C CA  . ALA C 1 13  ? -5.320  -39.035 13.197  1.00 30.65 ? 13  ALA C CA  1 
ATOM   2934 C C   . ALA C 1 13  ? -4.762  -38.029 14.200  1.00 31.00 ? 13  ALA C C   1 
ATOM   2935 O O   . ALA C 1 13  ? -3.680  -37.482 13.994  1.00 28.86 ? 13  ALA C O   1 
ATOM   2936 C CB  . ALA C 1 13  ? -4.419  -40.284 13.109  1.00 32.47 ? 13  ALA C CB  1 
ATOM   2937 N N   . THR C 1 14  ? -5.504  -37.778 15.272  1.00 30.87 ? 14  THR C N   1 
ATOM   2938 C CA  . THR C 1 14  ? -5.070  -36.826 16.288  1.00 33.54 ? 14  THR C CA  1 
ATOM   2939 C C   . THR C 1 14  ? -4.907  -37.527 17.644  1.00 35.73 ? 14  THR C C   1 
ATOM   2940 O O   . THR C 1 14  ? -5.832  -38.191 18.135  1.00 36.31 ? 14  THR C O   1 
ATOM   2941 C CB  . THR C 1 14  ? -6.086  -35.630 16.382  1.00 31.46 ? 14  THR C CB  1 
ATOM   2942 O OG1 . THR C 1 14  ? -6.079  -34.898 15.151  0.00 31.74 ? 14  THR C OG1 1 
ATOM   2943 C CG2 . THR C 1 14  ? -5.723  -34.689 17.538  1.00 30.48 ? 14  THR C CG2 1 
ATOM   2944 N N   . VAL C 1 15  ? -3.711  -37.385 18.220  1.00 37.65 ? 15  VAL C N   1 
ATOM   2945 C CA  . VAL C 1 15  ? -3.341  -37.993 19.508  1.00 39.99 ? 15  VAL C CA  1 
ATOM   2946 C C   . VAL C 1 15  ? -3.519  -36.968 20.621  1.00 42.33 ? 15  VAL C C   1 
ATOM   2947 O O   . VAL C 1 15  ? -2.963  -35.866 20.554  1.00 43.37 ? 15  VAL C O   1 
ATOM   2948 C CB  . VAL C 1 15  ? -1.846  -38.455 19.518  1.00 37.90 ? 15  VAL C CB  1 
ATOM   2949 C CG1 . VAL C 1 15  ? -1.428  -38.879 20.925  1.00 37.82 ? 15  VAL C CG1 1 
ATOM   2950 C CG2 . VAL C 1 15  ? -1.637  -39.587 18.526  1.00 38.71 ? 15  VAL C CG2 1 
ATOM   2951 N N   . ARG C 1 16  ? -4.298  -37.336 21.635  1.00 44.74 ? 16  ARG C N   1 
ATOM   2952 C CA  . ARG C 1 16  ? -4.544  -36.466 22.772  1.00 45.39 ? 16  ARG C CA  1 
ATOM   2953 C C   . ARG C 1 16  ? -4.098  -37.178 24.038  1.00 44.07 ? 16  ARG C C   1 
ATOM   2954 O O   . ARG C 1 16  ? -4.851  -37.934 24.657  1.00 42.38 ? 16  ARG C O   1 
ATOM   2955 C CB  . ARG C 1 16  ? -6.033  -36.111 22.847  1.00 50.89 ? 16  ARG C CB  1 
ATOM   2956 C CG  . ARG C 1 16  ? -6.620  -35.768 21.493  1.00 57.57 ? 16  ARG C CG  1 
ATOM   2957 C CD  . ARG C 1 16  ? -7.814  -34.837 21.591  1.00 62.94 ? 16  ARG C CD  1 
ATOM   2958 N NE  . ARG C 1 16  ? -8.223  -34.377 20.259  1.00 67.76 ? 16  ARG C NE  1 
ATOM   2959 C CZ  . ARG C 1 16  ? -8.942  -33.283 20.031  1.00 69.67 ? 16  ARG C CZ  1 
ATOM   2960 N NH1 . ARG C 1 16  ? -9.336  -32.531 21.046  1.00 70.31 ? 16  ARG C NH1 1 
ATOM   2961 N NH2 . ARG C 1 16  ? -9.256  -32.938 18.792  1.00 72.45 ? 16  ARG C NH2 1 
ATOM   2962 N N   . PRO C 1 17  ? -2.840  -36.966 24.425  1.00 44.87 ? 17  PRO C N   1 
ATOM   2963 C CA  . PRO C 1 17  ? -2.282  -37.593 25.629  1.00 46.59 ? 17  PRO C CA  1 
ATOM   2964 C C   . PRO C 1 17  ? -3.075  -37.306 26.902  1.00 48.10 ? 17  PRO C C   1 
ATOM   2965 O O   . PRO C 1 17  ? -3.560  -36.188 27.132  1.00 45.47 ? 17  PRO C O   1 
ATOM   2966 C CB  . PRO C 1 17  ? -0.853  -37.054 25.671  1.00 46.04 ? 17  PRO C CB  1 
ATOM   2967 C CG  . PRO C 1 17  ? -0.941  -35.783 24.903  1.00 45.62 ? 17  PRO C CG  1 
ATOM   2968 C CD  . PRO C 1 17  ? -1.825  -36.147 23.753  1.00 44.12 ? 17  PRO C CD  1 
ATOM   2969 N N   . THR C 1 18  ? -3.203  -38.344 27.717  1.00 50.93 ? 18  THR C N   1 
ATOM   2970 C CA  . THR C 1 18  ? -3.929  -38.270 28.976  1.00 55.56 ? 18  THR C CA  1 
ATOM   2971 C C   . THR C 1 18  ? -2.982  -38.030 30.136  1.00 57.56 ? 18  THR C C   1 
ATOM   2972 O O   . THR C 1 18  ? -1.833  -38.456 30.109  1.00 57.51 ? 18  THR C O   1 
ATOM   2973 C CB  . THR C 1 18  ? -4.721  -39.569 29.223  1.00 55.39 ? 18  THR C CB  1 
ATOM   2974 O OG1 . THR C 1 18  ? -5.983  -39.486 28.544  1.00 56.19 ? 18  THR C OG1 1 
ATOM   2975 C CG2 . THR C 1 18  ? -4.928  -39.822 30.713  1.00 55.94 ? 18  THR C CG2 1 
ATOM   2976 N N   . GLU C 1 19  ? -3.485  -37.339 31.150  1.00 60.37 ? 19  GLU C N   1 
ATOM   2977 C CA  . GLU C 1 19  ? -2.721  -37.008 32.344  1.00 64.47 ? 19  GLU C CA  1 
ATOM   2978 C C   . GLU C 1 19  ? -2.285  -38.266 33.081  0.00 64.99 ? 19  GLU C C   1 
ATOM   2979 O O   . GLU C 1 19  ? -2.756  -38.543 34.183  0.00 65.18 ? 19  GLU C O   1 
ATOM   2980 C CB  . GLU C 1 19  ? -3.565  -36.130 33.279  1.00 66.17 ? 19  GLU C CB  1 
ATOM   2981 C CG  . GLU C 1 19  ? -4.068  -34.829 32.652  1.00 70.56 ? 19  GLU C CG  1 
ATOM   2982 C CD  . GLU C 1 19  ? -5.097  -35.041 31.538  1.00 72.99 ? 19  GLU C CD  1 
ATOM   2983 O OE1 . GLU C 1 19  ? -4.699  -35.448 30.422  1.00 74.71 ? 19  GLU C OE1 1 
ATOM   2984 O OE2 . GLU C 1 19  ? -6.304  -34.801 31.783  1.00 73.72 ? 19  GLU C OE2 1 
ATOM   2985 N N   . GLY C 1 29  ? 5.635   -28.939 39.047  1.00 67.45 ? 29  GLY C N   1 
ATOM   2986 C CA  . GLY C 1 29  ? 4.272   -28.432 39.081  1.00 68.49 ? 29  GLY C CA  1 
ATOM   2987 C C   . GLY C 1 29  ? 3.346   -29.158 38.121  1.00 68.40 ? 29  GLY C C   1 
ATOM   2988 O O   . GLY C 1 29  ? 2.710   -30.154 38.482  1.00 67.84 ? 29  GLY C O   1 
ATOM   2989 N N   . GLY C 1 30  ? 3.275   -28.663 36.892  0.00 68.85 ? 30  GLY C N   1 
ATOM   2990 C CA  . GLY C 1 30  ? 2.418   -29.285 35.904  1.00 69.36 ? 30  GLY C CA  1 
ATOM   2991 C C   . GLY C 1 30  ? 3.187   -29.893 34.747  1.00 69.92 ? 30  GLY C C   1 
ATOM   2992 O O   . GLY C 1 30  ? 3.978   -29.219 34.088  1.00 71.29 ? 30  GLY C O   1 
ATOM   2993 N N   . PHE C 1 31  ? 2.949   -31.172 34.488  1.00 70.30 ? 31  PHE C N   1 
ATOM   2994 C CA  . PHE C 1 31  ? 3.612   -31.880 33.400  1.00 70.36 ? 31  PHE C CA  1 
ATOM   2995 C C   . PHE C 1 31  ? 2.621   -32.012 32.240  1.00 68.76 ? 31  PHE C C   1 
ATOM   2996 O O   . PHE C 1 31  ? 1.925   -33.021 32.128  1.00 69.42 ? 31  PHE C O   1 
ATOM   2997 C CB  . PHE C 1 31  ? 4.036   -33.271 33.892  1.00 73.31 ? 31  PHE C CB  1 
ATOM   2998 C CG  . PHE C 1 31  ? 4.983   -33.988 32.973  1.00 75.01 ? 31  PHE C CG  1 
ATOM   2999 C CD1 . PHE C 1 31  ? 6.292   -33.540 32.809  0.00 75.80 ? 31  PHE C CD1 1 
ATOM   3000 C CD2 . PHE C 1 31  ? 4.580   -35.141 32.307  1.00 76.09 ? 31  PHE C CD2 1 
ATOM   3001 C CE1 . PHE C 1 31  ? 7.191   -34.234 32.001  1.00 76.50 ? 31  PHE C CE1 1 
ATOM   3002 C CE2 . PHE C 1 31  ? 5.469   -35.847 31.494  1.00 77.32 ? 31  PHE C CE2 1 
ATOM   3003 C CZ  . PHE C 1 31  ? 6.778   -35.392 31.343  1.00 77.70 ? 31  PHE C CZ  1 
ATOM   3004 N N   . SER C 1 32  ? 2.559   -30.994 31.388  1.00 64.46 ? 32  SER C N   1 
ATOM   3005 C CA  . SER C 1 32  ? 1.646   -30.999 30.248  1.00 60.38 ? 32  SER C CA  1 
ATOM   3006 C C   . SER C 1 32  ? 2.300   -31.507 28.967  1.00 57.53 ? 32  SER C C   1 
ATOM   3007 O O   . SER C 1 32  ? 3.512   -31.444 28.804  1.00 55.93 ? 32  SER C O   1 
ATOM   3008 C CB  . SER C 1 32  ? 1.090   -29.594 30.005  1.00 61.45 ? 32  SER C CB  1 
ATOM   3009 O OG  . SER C 1 32  ? 2.112   -28.687 29.630  1.00 61.32 ? 32  SER C OG  1 
ATOM   3010 N N   . VAL C 1 33  ? 1.468   -32.002 28.055  1.00 55.68 ? 33  VAL C N   1 
ATOM   3011 C CA  . VAL C 1 33  ? 1.913   -32.544 26.778  1.00 52.57 ? 33  VAL C CA  1 
ATOM   3012 C C   . VAL C 1 33  ? 0.886   -32.219 25.710  1.00 50.16 ? 33  VAL C C   1 
ATOM   3013 O O   . VAL C 1 33  ? -0.235  -32.718 25.763  1.00 49.23 ? 33  VAL C O   1 
ATOM   3014 C CB  . VAL C 1 33  ? 2.053   -34.077 26.844  1.00 51.24 ? 33  VAL C CB  1 
ATOM   3015 C CG1 . VAL C 1 33  ? 2.572   -34.613 25.506  1.00 50.16 ? 33  VAL C CG1 1 
ATOM   3016 C CG2 . VAL C 1 33  ? 2.974   -34.459 27.980  1.00 51.40 ? 33  VAL C CG2 1 
ATOM   3017 N N   . THR C 1 34  ? 1.275   -31.412 24.730  1.00 48.11 ? 34  THR C N   1 
ATOM   3018 C CA  . THR C 1 34  ? 0.362   -31.027 23.662  1.00 45.97 ? 34  THR C CA  1 
ATOM   3019 C C   . THR C 1 34  ? -0.215  -32.142 22.777  1.00 44.22 ? 34  THR C C   1 
ATOM   3020 O O   . THR C 1 34  ? 0.318   -33.246 22.690  1.00 43.64 ? 34  THR C O   1 
ATOM   3021 C CB  . THR C 1 34  ? 0.995   -30.013 22.722  1.00 47.19 ? 34  THR C CB  1 
ATOM   3022 O OG1 . THR C 1 34  ? 0.050   -29.690 21.695  1.00 51.63 ? 34  THR C OG1 1 
ATOM   3023 C CG2 . THR C 1 34  ? 2.240   -30.588 22.069  1.00 46.20 ? 34  THR C CG2 1 
ATOM   3024 N N   . ASN C 1 35  ? -1.336  -31.833 22.136  1.00 42.04 ? 35  ASN C N   1 
ATOM   3025 C CA  . ASN C 1 35  ? -1.974  -32.765 21.225  1.00 40.10 ? 35  ASN C CA  1 
ATOM   3026 C C   . ASN C 1 35  ? -1.312  -32.529 19.874  1.00 38.71 ? 35  ASN C C   1 
ATOM   3027 O O   . ASN C 1 35  ? -0.804  -31.441 19.594  1.00 38.56 ? 35  ASN C O   1 
ATOM   3028 C CB  . ASN C 1 35  ? -3.469  -32.481 21.091  1.00 38.88 ? 35  ASN C CB  1 
ATOM   3029 C CG  . ASN C 1 35  ? -4.190  -32.530 22.405  1.00 37.95 ? 35  ASN C CG  1 
ATOM   3030 O OD1 . ASN C 1 35  ? -3.944  -33.397 23.244  1.00 37.54 ? 35  ASN C OD1 1 
ATOM   3031 N ND2 . ASN C 1 35  ? -5.102  -31.597 22.594  1.00 40.04 ? 35  ASN C ND2 1 
ATOM   3032 N N   . ASN C 1 36  ? -1.296  -33.557 19.046  1.00 35.65 ? 36  ASN C N   1 
ATOM   3033 C CA  . ASN C 1 36  ? -0.704  -33.445 17.730  1.00 32.27 ? 36  ASN C CA  1 
ATOM   3034 C C   . ASN C 1 36  ? -1.499  -34.306 16.770  1.00 30.41 ? 36  ASN C C   1 
ATOM   3035 O O   . ASN C 1 36  ? -1.937  -35.402 17.115  1.00 29.99 ? 36  ASN C O   1 
ATOM   3036 C CB  . ASN C 1 36  ? 0.761   -33.885 17.739  1.00 32.78 ? 36  ASN C CB  1 
ATOM   3037 C CG  . ASN C 1 36  ? 1.460   -33.542 16.446  1.00 30.71 ? 36  ASN C CG  1 
ATOM   3038 O OD1 . ASN C 1 36  ? 1.438   -32.393 16.040  1.00 33.44 ? 36  ASN C OD1 1 
ATOM   3039 N ND2 . ASN C 1 36  ? 2.065   -34.517 15.795  1.00 26.96 ? 36  ASN C ND2 1 
ATOM   3040 N N   . THR C 1 37  ? -1.676  -33.788 15.564  1.00 29.79 ? 37  THR C N   1 
ATOM   3041 C CA  . THR C 1 37  ? -2.439  -34.444 14.532  1.00 29.77 ? 37  THR C CA  1 
ATOM   3042 C C   . THR C 1 37  ? -1.534  -34.752 13.353  1.00 29.28 ? 37  THR C C   1 
ATOM   3043 O O   . THR C 1 37  ? -0.841  -33.870 12.871  1.00 31.89 ? 37  THR C O   1 
ATOM   3044 C CB  . THR C 1 37  ? -3.618  -33.528 14.109  1.00 28.51 ? 37  THR C CB  1 
ATOM   3045 O OG1 . THR C 1 37  ? -4.106  -33.936 12.827  1.00 29.70 ? 37  THR C OG1 1 
ATOM   3046 C CG2 . THR C 1 37  ? -3.174  -32.073 14.053  0.00 29.22 ? 37  THR C CG2 1 
ATOM   3047 N N   . GLN C 1 38  ? -1.540  -36.004 12.890  1.00 29.17 ? 38  GLN C N   1 
ATOM   3048 C CA  . GLN C 1 38  ? -0.711  -36.425 11.753  1.00 27.04 ? 38  GLN C CA  1 
ATOM   3049 C C   . GLN C 1 38  ? -1.490  -37.248 10.747  1.00 28.96 ? 38  GLN C C   1 
ATOM   3050 O O   . GLN C 1 38  ? -2.697  -37.469 10.909  1.00 29.54 ? 38  GLN C O   1 
ATOM   3051 C CB  . GLN C 1 38  ? 0.476   -37.252 12.255  1.00 25.50 ? 38  GLN C CB  1 
ATOM   3052 C CG  . GLN C 1 38  ? 1.572   -36.446 12.968  1.00 23.16 ? 38  GLN C CG  1 
ATOM   3053 C CD  . GLN C 1 38  ? 2.494   -35.703 12.010  1.00 23.83 ? 38  GLN C CD  1 
ATOM   3054 O OE1 . GLN C 1 38  ? 2.974   -34.640 12.316  1.00 23.90 ? 38  GLN C OE1 1 
ATOM   3055 N NE2 . GLN C 1 38  ? 2.757   -36.290 10.852  1.00 23.95 ? 38  GLN C NE2 1 
ATOM   3056 N N   . LEU C 1 39  ? -0.809  -37.697 9.695   1.00 30.37 ? 39  LEU C N   1 
ATOM   3057 C CA  . LEU C 1 39  ? -1.464  -38.521 8.667   1.00 31.63 ? 39  LEU C CA  1 
ATOM   3058 C C   . LEU C 1 39  ? -1.781  -39.893 9.238   1.00 32.13 ? 39  LEU C C   1 
ATOM   3059 O O   . LEU C 1 39  ? -0.917  -40.565 9.818   1.00 34.35 ? 39  LEU C O   1 
ATOM   3060 C CB  . LEU C 1 39  ? -0.561  -38.701 7.448   1.00 32.97 ? 39  LEU C CB  1 
ATOM   3061 C CG  . LEU C 1 39  ? -1.135  -39.188 6.102   1.00 32.85 ? 39  LEU C CG  1 
ATOM   3062 C CD1 . LEU C 1 39  ? -0.094  -40.091 5.449   1.00 31.14 ? 39  LEU C CD1 1 
ATOM   3063 C CD2 . LEU C 1 39  ? -2.443  -39.934 6.259   1.00 32.43 ? 39  LEU C CD2 1 
ATOM   3064 N N   . GLY C 1 40  ? -3.028  -40.313 9.076   1.00 31.39 ? 40  GLY C N   1 
ATOM   3065 C CA  . GLY C 1 40  ? -3.418  -41.619 9.584   1.00 31.97 ? 40  GLY C CA  1 
ATOM   3066 C C   . GLY C 1 40  ? -3.753  -42.557 8.451   1.00 31.44 ? 40  GLY C C   1 
ATOM   3067 O O   . GLY C 1 40  ? -4.421  -42.167 7.491   1.00 30.47 ? 40  GLY C O   1 
ATOM   3068 N N   . LEU C 1 41  ? -3.284  -43.792 8.551   1.00 32.73 ? 41  LEU C N   1 
ATOM   3069 C CA  . LEU C 1 41  ? -3.550  -44.803 7.522   1.00 32.93 ? 41  LEU C CA  1 
ATOM   3070 C C   . LEU C 1 41  ? -3.871  -46.137 8.187   1.00 33.03 ? 41  LEU C C   1 
ATOM   3071 O O   . LEU C 1 41  ? -3.165  -46.588 9.098   1.00 31.56 ? 41  LEU C O   1 
ATOM   3072 C CB  . LEU C 1 41  ? -2.336  -44.998 6.612   1.00 32.93 ? 41  LEU C CB  1 
ATOM   3073 C CG  . LEU C 1 41  ? -1.854  -43.869 5.682   1.00 35.74 ? 41  LEU C CG  1 
ATOM   3074 C CD1 . LEU C 1 41  ? -0.596  -44.336 4.953   1.00 35.23 ? 41  LEU C CD1 1 
ATOM   3075 C CD2 . LEU C 1 41  ? -2.912  -43.488 4.662   1.00 34.83 ? 41  LEU C CD2 1 
ATOM   3076 N N   . THR C 1 42  ? -4.951  -46.765 7.755   1.00 31.87 ? 42  THR C N   1 
ATOM   3077 C CA  . THR C 1 42  ? -5.291  -48.056 8.318   1.00 31.33 ? 42  THR C CA  1 
ATOM   3078 C C   . THR C 1 42  ? -5.500  -49.045 7.168   1.00 30.55 ? 42  THR C C   1 
ATOM   3079 O O   . THR C 1 42  ? -6.067  -48.700 6.134   1.00 29.13 ? 42  THR C O   1 
ATOM   3080 C CB  . THR C 1 42  ? -6.558  -47.962 9.251   1.00 31.33 ? 42  THR C CB  1 
ATOM   3081 O OG1 . THR C 1 42  ? -7.726  -47.708 8.462   1.00 33.38 ? 42  THR C OG1 1 
ATOM   3082 C CG2 . THR C 1 42  ? -6.391  -46.846 10.262  0.00 31.88 ? 42  THR C CG2 1 
ATOM   3083 N N   . PHE C 1 43  ? -4.998  -50.262 7.346   1.00 32.52 ? 43  PHE C N   1 
ATOM   3084 C CA  . PHE C 1 43  ? -5.121  -51.340 6.341   1.00 33.96 ? 43  PHE C CA  1 
ATOM   3085 C C   . PHE C 1 43  ? -5.930  -52.423 7.043   1.00 33.65 ? 43  PHE C C   1 
ATOM   3086 O O   . PHE C 1 43  ? -5.535  -52.886 8.116   1.00 34.20 ? 43  PHE C O   1 
ATOM   3087 C CB  . PHE C 1 43  ? -3.735  -51.897 5.958   1.00 32.85 ? 43  PHE C CB  1 
ATOM   3088 C CG  . PHE C 1 43  ? -2.715  -50.836 5.714   1.00 32.98 ? 43  PHE C CG  1 
ATOM   3089 C CD1 . PHE C 1 43  ? -2.072  -50.214 6.780   1.00 31.22 ? 43  PHE C CD1 1 
ATOM   3090 C CD2 . PHE C 1 43  ? -2.483  -50.364 4.431   1.00 33.87 ? 43  PHE C CD2 1 
ATOM   3091 C CE1 . PHE C 1 43  ? -1.219  -49.128 6.561   1.00 30.12 ? 43  PHE C CE1 1 
ATOM   3092 C CE2 . PHE C 1 43  ? -1.635  -49.283 4.206   1.00 33.38 ? 43  PHE C CE2 1 
ATOM   3093 C CZ  . PHE C 1 43  ? -1.004  -48.665 5.271   1.00 29.56 ? 43  PHE C CZ  1 
ATOM   3094 N N   . THR C 1 44  ? -7.049  -52.825 6.453   1.00 33.06 ? 44  THR C N   1 
ATOM   3095 C CA  . THR C 1 44  ? -7.889  -53.823 7.114   1.00 34.53 ? 44  THR C CA  1 
ATOM   3096 C C   . THR C 1 44  ? -8.351  -54.952 6.216   1.00 34.33 ? 44  THR C C   1 
ATOM   3097 O O   . THR C 1 44  ? -8.580  -54.772 5.022   1.00 34.60 ? 44  THR C O   1 
ATOM   3098 C CB  . THR C 1 44  ? -9.142  -53.154 7.745   1.00 33.79 ? 44  THR C CB  1 
ATOM   3099 O OG1 . THR C 1 44  ? -8.721  -52.044 8.554   1.00 32.90 ? 44  THR C OG1 1 
ATOM   3100 C CG2 . THR C 1 44  ? -9.914  -54.144 8.602   0.00 33.82 ? 44  THR C CG2 1 
ATOM   3101 N N   . TYR C 1 45  ? -8.494  -56.127 6.805   1.00 34.07 ? 45  TYR C N   1 
ATOM   3102 C CA  . TYR C 1 45  ? -8.955  -57.283 6.057   1.00 34.77 ? 45  TYR C CA  1 
ATOM   3103 C C   . TYR C 1 45  ? -10.132 -57.967 6.770   1.00 35.71 ? 45  TYR C C   1 
ATOM   3104 O O   . TYR C 1 45  ? -10.169 -58.058 7.995   1.00 34.42 ? 45  TYR C O   1 
ATOM   3105 C CB  . TYR C 1 45  ? -7.800  -58.273 5.865   1.00 33.37 ? 45  TYR C CB  1 
ATOM   3106 C CG  . TYR C 1 45  ? -8.208  -59.511 5.123   1.00 34.45 ? 45  TYR C CG  1 
ATOM   3107 C CD1 . TYR C 1 45  ? -8.402  -59.487 3.737   1.00 32.92 ? 45  TYR C CD1 1 
ATOM   3108 C CD2 . TYR C 1 45  ? -8.437  -60.717 5.805   1.00 35.86 ? 45  TYR C CD2 1 
ATOM   3109 C CE1 . TYR C 1 45  ? -8.808  -60.628 3.042   1.00 35.57 ? 45  TYR C CE1 1 
ATOM   3110 C CE2 . TYR C 1 45  ? -8.848  -61.855 5.116   1.00 37.58 ? 45  TYR C CE2 1 
ATOM   3111 C CZ  . TYR C 1 45  ? -9.026  -61.799 3.730   1.00 36.37 ? 45  TYR C CZ  1 
ATOM   3112 O OH  . TYR C 1 45  ? -9.390  -62.920 3.031   1.00 36.35 ? 45  TYR C OH  1 
ATOM   3113 N N   . MET C 1 46  ? -11.096 -58.445 5.992   1.00 37.96 ? 46  MET C N   1 
ATOM   3114 C CA  . MET C 1 46  ? -12.260 -59.127 6.569   1.00 41.03 ? 46  MET C CA  1 
ATOM   3115 C C   . MET C 1 46  ? -12.076 -60.643 6.762   1.00 42.55 ? 46  MET C C   1 
ATOM   3116 O O   . MET C 1 46  ? -12.030 -61.420 5.793   1.00 43.11 ? 46  MET C O   1 
ATOM   3117 C CB  . MET C 1 46  ? -13.503 -58.904 5.704   0.00 41.93 ? 46  MET C CB  1 
ATOM   3118 C CG  . MET C 1 46  ? -13.936 -57.461 5.587   1.00 42.18 ? 46  MET C CG  1 
ATOM   3119 S SD  . MET C 1 46  ? -13.967 -56.624 7.190   1.00 46.94 ? 46  MET C SD  1 
ATOM   3120 C CE  . MET C 1 46  ? -15.505 -57.249 7.907   1.00 45.79 ? 46  MET C CE  1 
ATOM   3121 N N   . ALA C 1 47  ? -11.966 -61.068 8.015   1.00 41.69 ? 47  ALA C N   1 
ATOM   3122 C CA  . ALA C 1 47  ? -11.852 -62.481 8.283   1.00 42.07 ? 47  ALA C CA  1 
ATOM   3123 C C   . ALA C 1 47  ? -13.179 -63.020 7.732   1.00 42.62 ? 47  ALA C C   1 
ATOM   3124 O O   . ALA C 1 47  ? -13.209 -63.912 6.891   1.00 42.79 ? 47  ALA C O   1 
ATOM   3125 C CB  . ALA C 1 47  ? -11.749 -62.731 9.780   0.00 42.10 ? 47  ALA C CB  1 
ATOM   3126 N N   . THR C 1 48  ? -14.277 -62.436 8.187   1.00 41.47 ? 48  THR C N   1 
ATOM   3127 C CA  . THR C 1 48  ? -15.599 -62.868 7.763   1.00 42.01 ? 48  THR C CA  1 
ATOM   3128 C C   . THR C 1 48  ? -16.365 -61.619 7.373   1.00 41.85 ? 48  THR C C   1 
ATOM   3129 O O   . THR C 1 48  ? -15.757 -60.608 7.065   1.00 44.06 ? 48  THR C O   1 
ATOM   3130 C CB  . THR C 1 48  ? -16.346 -63.588 8.923   1.00 41.96 ? 48  THR C CB  1 
ATOM   3131 O OG1 . THR C 1 48  ? -16.798 -62.624 9.881   1.00 41.34 ? 48  THR C OG1 1 
ATOM   3132 C CG2 . THR C 1 48  ? -15.417 -64.556 9.628   1.00 40.85 ? 48  THR C CG2 1 
ATOM   3133 N N   . ASP C 1 49  ? -17.691 -61.672 7.389   1.00 39.07 ? 49  ASP C N   1 
ATOM   3134 C CA  . ASP C 1 49  ? -18.472 -60.496 7.045   1.00 38.48 ? 49  ASP C CA  1 
ATOM   3135 C C   . ASP C 1 49  ? -18.525 -59.532 8.221   1.00 38.24 ? 49  ASP C C   1 
ATOM   3136 O O   . ASP C 1 49  ? -19.029 -58.403 8.085   1.00 40.76 ? 49  ASP C O   1 
ATOM   3137 C CB  . ASP C 1 49  ? -19.899 -60.876 6.656   1.00 38.50 ? 49  ASP C CB  1 
ATOM   3138 C CG  . ASP C 1 49  ? -20.018 -61.381 5.216   1.00 40.21 ? 49  ASP C CG  1 
ATOM   3139 O OD1 . ASP C 1 49  ? -21.101 -61.935 4.889   1.00 42.34 ? 49  ASP C OD1 1 
ATOM   3140 O OD2 . ASP C 1 49  ? -19.060 -61.228 4.418   1.00 42.08 ? 49  ASP C OD2 1 
ATOM   3141 N N   . ASN C 1 50  ? -18.029 -59.963 9.382   1.00 35.60 ? 50  ASN C N   1 
ATOM   3142 C CA  . ASN C 1 50  ? -18.067 -59.092 10.550  1.00 34.79 ? 50  ASN C CA  1 
ATOM   3143 C C   . ASN C 1 50  ? -16.719 -58.967 11.288  1.00 34.57 ? 50  ASN C C   1 
ATOM   3144 O O   . ASN C 1 50  ? -16.459 -57.949 11.929  0.00 34.51 ? 50  ASN C O   1 
ATOM   3145 C CB  . ASN C 1 50  ? -19.164 -59.548 11.531  0.00 35.25 ? 50  ASN C CB  1 
ATOM   3146 C CG  . ASN C 1 50  ? -20.568 -59.511 10.919  1.00 35.39 ? 50  ASN C CG  1 
ATOM   3147 O OD1 . ASN C 1 50  ? -20.933 -60.357 10.106  1.00 34.39 ? 50  ASN C OD1 1 
ATOM   3148 N ND2 . ASN C 1 50  ? -21.354 -58.526 11.305  1.00 36.83 ? 50  ASN C ND2 1 
ATOM   3149 N N   . ILE C 1 51  ? -15.866 -59.987 11.190  1.00 33.99 ? 51  ILE C N   1 
ATOM   3150 C CA  . ILE C 1 51  ? -14.578 -59.940 11.877  1.00 34.80 ? 51  ILE C CA  1 
ATOM   3151 C C   . ILE C 1 51  ? -13.506 -59.355 10.984  1.00 35.52 ? 51  ILE C C   1 
ATOM   3152 O O   . ILE C 1 51  ? -13.280 -59.840 9.866   1.00 35.96 ? 51  ILE C O   1 
ATOM   3153 C CB  . ILE C 1 51  ? -14.103 -61.339 12.332  1.00 34.49 ? 51  ILE C CB  1 
ATOM   3154 C CG1 . ILE C 1 51  ? -15.117 -61.943 13.320  1.00 30.90 ? 51  ILE C CG1 1 
ATOM   3155 C CG2 . ILE C 1 51  ? -12.728 -61.244 12.971  0.00 33.72 ? 51  ILE C CG2 1 
ATOM   3156 C CD1 . ILE C 1 51  ? -14.868 -63.403 13.613  1.00 31.05 ? 51  ILE C CD1 1 
ATOM   3157 N N   . GLY C 1 52  ? -12.848 -58.309 11.475  1.00 35.03 ? 52  GLY C N   1 
ATOM   3158 C CA  . GLY C 1 52  ? -11.805 -57.672 10.702  1.00 34.69 ? 52  GLY C CA  1 
ATOM   3159 C C   . GLY C 1 52  ? -10.460 -57.613 11.410  1.00 35.42 ? 52  GLY C C   1 
ATOM   3160 O O   . GLY C 1 52  ? -10.364 -57.646 12.651  1.00 36.30 ? 52  GLY C O   1 
ATOM   3161 N N   . VAL C 1 53  ? -9.417  -57.519 10.594  1.00 33.89 ? 53  VAL C N   1 
ATOM   3162 C CA  . VAL C 1 53  ? -8.043  -57.445 11.051  1.00 32.22 ? 53  VAL C CA  1 
ATOM   3163 C C   . VAL C 1 53  ? -7.515  -56.124 10.508  1.00 31.46 ? 53  VAL C C   1 
ATOM   3164 O O   . VAL C 1 53  ? -7.516  -55.882 9.294   1.00 26.68 ? 53  VAL C O   1 
ATOM   3165 C CB  . VAL C 1 53  ? -7.252  -58.661 10.531  1.00 33.03 ? 53  VAL C CB  1 
ATOM   3166 C CG1 . VAL C 1 53  ? -5.830  -58.286 10.205  1.00 35.30 ? 53  VAL C CG1 1 
ATOM   3167 C CG2 . VAL C 1 53  ? -7.283  -59.754 11.579  1.00 30.33 ? 53  VAL C CG2 1 
ATOM   3168 N N   . GLU C 1 54  ? -7.067  -55.265 11.418  1.00 33.08 ? 54  GLU C N   1 
ATOM   3169 C CA  . GLU C 1 54  ? -6.613  -53.937 11.052  1.00 33.23 ? 54  GLU C CA  1 
ATOM   3170 C C   . GLU C 1 54  ? -5.297  -53.452 11.671  1.00 33.43 ? 54  GLU C C   1 
ATOM   3171 O O   . GLU C 1 54  ? -5.016  -53.682 12.846  1.00 35.71 ? 54  GLU C O   1 
ATOM   3172 C CB  . GLU C 1 54  ? -7.714  -52.960 11.406  1.00 33.34 ? 54  GLU C CB  1 
ATOM   3173 C CG  . GLU C 1 54  ? -7.489  -51.552 10.901  1.00 37.29 ? 54  GLU C CG  1 
ATOM   3174 C CD  . GLU C 1 54  ? -8.591  -50.592 11.340  1.00 37.08 ? 54  GLU C CD  1 
ATOM   3175 O OE1 . GLU C 1 54  ? -8.415  -49.918 12.372  1.00 36.12 ? 54  GLU C OE1 1 
ATOM   3176 O OE2 . GLU C 1 54  ? -9.632  -50.523 10.653  1.00 38.03 ? 54  GLU C OE2 1 
ATOM   3177 N N   . LEU C 1 55  ? -4.501  -52.767 10.856  1.00 33.23 ? 55  LEU C N   1 
ATOM   3178 C CA  . LEU C 1 55  ? -3.238  -52.189 11.280  1.00 31.75 ? 55  LEU C CA  1 
ATOM   3179 C C   . LEU C 1 55  ? -3.342  -50.686 11.101  1.00 30.71 ? 55  LEU C C   1 
ATOM   3180 O O   . LEU C 1 55  ? -3.731  -50.232 10.034  1.00 30.98 ? 55  LEU C O   1 
ATOM   3181 C CB  . LEU C 1 55  ? -2.092  -52.726 10.415  1.00 32.51 ? 55  LEU C CB  1 
ATOM   3182 C CG  . LEU C 1 55  ? -0.648  -52.273 10.727  1.00 31.68 ? 55  LEU C CG  1 
ATOM   3183 C CD1 . LEU C 1 55  ? -0.451  -50.863 10.236  1.00 34.76 ? 55  LEU C CD1 1 
ATOM   3184 C CD2 . LEU C 1 55  ? -0.376  -52.353 12.246  1.00 28.48 ? 55  LEU C CD2 1 
ATOM   3185 N N   . LEU C 1 56  ? -3.028  -49.918 12.138  1.00 30.15 ? 56  LEU C N   1 
ATOM   3186 C CA  . LEU C 1 56  ? -3.059  -48.451 12.032  1.00 29.04 ? 56  LEU C CA  1 
ATOM   3187 C C   . LEU C 1 56  ? -1.629  -47.940 11.879  1.00 26.45 ? 56  LEU C C   1 
ATOM   3188 O O   . LEU C 1 56  ? -0.743  -48.318 12.636  1.00 24.78 ? 56  LEU C O   1 
ATOM   3189 C CB  . LEU C 1 56  ? -3.672  -47.791 13.282  1.00 29.90 ? 56  LEU C CB  1 
ATOM   3190 C CG  . LEU C 1 56  ? -3.278  -46.311 13.437  1.00 31.15 ? 56  LEU C CG  1 
ATOM   3191 C CD1 . LEU C 1 56  ? -3.814  -45.534 12.259  1.00 31.94 ? 56  LEU C CD1 1 
ATOM   3192 C CD2 . LEU C 1 56  ? -3.799  -45.728 14.721  1.00 32.33 ? 56  LEU C CD2 1 
ATOM   3193 N N   . ALA C 1 57  ? -1.409  -47.086 10.893  1.00 26.89 ? 57  ALA C N   1 
ATOM   3194 C CA  . ALA C 1 57  ? -0.081  -46.531 10.684  1.00 27.94 ? 57  ALA C CA  1 
ATOM   3195 C C   . ALA C 1 57  ? -0.161  -45.017 10.603  1.00 29.18 ? 57  ALA C C   1 
ATOM   3196 O O   . ALA C 1 57  ? -1.184  -44.456 10.199  1.00 30.55 ? 57  ALA C O   1 
ATOM   3197 C CB  . ALA C 1 57  ? 0.553   -47.105 9.421   1.00 21.69 ? 57  ALA C CB  1 
ATOM   3198 N N   . ALA C 1 58  ? 0.917   -44.354 10.999  1.00 29.94 ? 58  ALA C N   1 
ATOM   3199 C CA  . ALA C 1 58  ? 0.943   -42.906 10.971  1.00 30.18 ? 58  ALA C CA  1 
ATOM   3200 C C   . ALA C 1 58  ? 2.333   -42.326 10.735  1.00 30.63 ? 58  ALA C C   1 
ATOM   3201 O O   . ALA C 1 58  ? 3.348   -42.973 10.968  1.00 30.12 ? 58  ALA C O   1 
ATOM   3202 C CB  . ALA C 1 58  ? 0.374   -42.369 12.280  1.00 31.28 ? 58  ALA C CB  1 
ATOM   3203 N N   . THR C 1 59  ? 2.360   -41.097 10.249  1.00 31.51 ? 59  THR C N   1 
ATOM   3204 C CA  . THR C 1 59  ? 3.612   -40.387 10.040  1.00 31.42 ? 59  THR C CA  1 
ATOM   3205 C C   . THR C 1 59  ? 4.054   -40.101 11.498  1.00 29.72 ? 59  THR C C   1 
ATOM   3206 O O   . THR C 1 59  ? 3.236   -40.214 12.421  1.00 27.12 ? 59  THR C O   1 
ATOM   3207 C CB  . THR C 1 59  ? 3.358   -39.082 9.242   1.00 30.67 ? 59  THR C CB  1 
ATOM   3208 O OG1 . THR C 1 59  ? 2.217   -38.411 9.784   0.00 31.05 ? 59  THR C OG1 1 
ATOM   3209 C CG2 . THR C 1 59  ? 3.113   -39.393 7.771   0.00 31.05 ? 59  THR C CG2 1 
ATOM   3210 N N   . PRO C 1 60  ? 5.328   -39.736 11.732  1.00 30.44 ? 60  PRO C N   1 
ATOM   3211 C CA  . PRO C 1 60  ? 5.628   -39.509 13.155  1.00 31.36 ? 60  PRO C CA  1 
ATOM   3212 C C   . PRO C 1 60  ? 4.976   -38.323 13.846  1.00 32.73 ? 60  PRO C C   1 
ATOM   3213 O O   . PRO C 1 60  ? 4.916   -37.231 13.287  1.00 35.60 ? 60  PRO C O   1 
ATOM   3214 C CB  . PRO C 1 60  ? 7.165   -39.455 13.197  1.00 30.90 ? 60  PRO C CB  1 
ATOM   3215 C CG  . PRO C 1 60  ? 7.583   -39.145 11.798  1.00 29.67 ? 60  PRO C CG  1 
ATOM   3216 C CD  . PRO C 1 60  ? 6.558   -39.848 10.925  1.00 27.88 ? 60  PRO C CD  1 
ATOM   3217 N N   . PHE C 1 61  ? 4.477   -38.541 15.063  1.00 32.89 ? 61  PHE C N   1 
ATOM   3218 C CA  . PHE C 1 61  ? 3.842   -37.470 15.837  1.00 33.16 ? 61  PHE C CA  1 
ATOM   3219 C C   . PHE C 1 61  ? 4.904   -36.642 16.569  1.00 33.93 ? 61  PHE C C   1 
ATOM   3220 O O   . PHE C 1 61  ? 5.982   -37.145 16.890  1.00 34.37 ? 61  PHE C O   1 
ATOM   3221 C CB  . PHE C 1 61  ? 2.856   -38.020 16.878  1.00 30.10 ? 61  PHE C CB  1 
ATOM   3222 C CG  . PHE C 1 61  ? 1.668   -38.718 16.297  1.00 28.57 ? 61  PHE C CG  1 
ATOM   3223 C CD1 . PHE C 1 61  ? 1.746   -40.053 15.909  1.00 29.33 ? 61  PHE C CD1 1 
ATOM   3224 C CD2 . PHE C 1 61  ? 0.456   -38.045 16.125  1.00 26.14 ? 61  PHE C CD2 1 
ATOM   3225 C CE1 . PHE C 1 61  ? 0.627   -40.707 15.359  1.00 26.94 ? 61  PHE C CE1 1 
ATOM   3226 C CE2 . PHE C 1 61  ? -0.661  -38.693 15.574  1.00 24.51 ? 61  PHE C CE2 1 
ATOM   3227 C CZ  . PHE C 1 61  ? -0.570  -40.019 15.195  1.00 25.69 ? 61  PHE C CZ  1 
ATOM   3228 N N   . ARG C 1 62  ? 4.586   -35.376 16.832  1.00 35.79 ? 62  ARG C N   1 
ATOM   3229 C CA  . ARG C 1 62  ? 5.489   -34.456 17.528  1.00 37.76 ? 62  ARG C CA  1 
ATOM   3230 C C   . ARG C 1 62  ? 4.738   -33.732 18.670  1.00 37.72 ? 62  ARG C C   1 
ATOM   3231 O O   . ARG C 1 62  ? 3.727   -33.056 18.445  1.00 35.04 ? 62  ARG C O   1 
ATOM   3232 C CB  . ARG C 1 62  ? 6.049   -33.447 16.521  1.00 39.31 ? 62  ARG C CB  1 
ATOM   3233 C CG  . ARG C 1 62  ? 6.744   -32.234 17.117  1.00 44.83 ? 62  ARG C CG  1 
ATOM   3234 C CD  . ARG C 1 62  ? 7.121   -31.238 16.020  1.00 49.67 ? 62  ARG C CD  1 
ATOM   3235 N NE  . ARG C 1 62  ? 6.895   -29.850 16.414  1.00 58.35 ? 62  ARG C NE  1 
ATOM   3236 C CZ  . ARG C 1 62  ? 7.810   -29.060 16.964  1.00 62.75 ? 62  ARG C CZ  1 
ATOM   3237 N NH1 . ARG C 1 62  ? 9.038   -29.502 17.191  1.00 64.29 ? 62  ARG C NH1 1 
ATOM   3238 N NH2 . ARG C 1 62  ? 7.498   -27.818 17.294  1.00 63.60 ? 62  ARG C NH2 1 
ATOM   3239 N N   . HIS C 1 63  ? 5.227   -33.892 19.895  1.00 37.98 ? 63  HIS C N   1 
ATOM   3240 C CA  . HIS C 1 63  ? 4.605   -33.266 21.065  1.00 39.28 ? 63  HIS C CA  1 
ATOM   3241 C C   . HIS C 1 63  ? 5.583   -32.356 21.821  1.00 40.03 ? 63  HIS C C   1 
ATOM   3242 O O   . HIS C 1 63  ? 6.803   -32.575 21.795  1.00 40.03 ? 63  HIS C O   1 
ATOM   3243 C CB  . HIS C 1 63  ? 4.101   -34.334 22.043  1.00 40.22 ? 63  HIS C CB  1 
ATOM   3244 C CG  . HIS C 1 63  ? 3.179   -35.338 21.431  1.00 41.53 ? 63  HIS C CG  1 
ATOM   3245 N ND1 . HIS C 1 63  ? 1.825   -35.120 21.282  1.00 41.98 ? 63  HIS C ND1 1 
ATOM   3246 C CD2 . HIS C 1 63  ? 3.421   -36.560 20.906  1.00 41.61 ? 63  HIS C CD2 1 
ATOM   3247 C CE1 . HIS C 1 63  ? 1.277   -36.162 20.686  1.00 40.40 ? 63  HIS C CE1 1 
ATOM   3248 N NE2 . HIS C 1 63  ? 2.223   -37.049 20.446  1.00 41.74 ? 63  HIS C NE2 1 
ATOM   3249 N N   . LYS C 1 64  ? 5.046   -31.331 22.483  1.00 39.89 ? 64  LYS C N   1 
ATOM   3250 C CA  . LYS C 1 64  ? 5.874   -30.431 23.287  1.00 41.53 ? 64  LYS C CA  1 
ATOM   3251 C C   . LYS C 1 64  ? 5.557   -30.731 24.739  1.00 42.53 ? 64  LYS C C   1 
ATOM   3252 O O   . LYS C 1 64  ? 4.414   -30.987 25.089  1.00 41.19 ? 64  LYS C O   1 
ATOM   3253 C CB  . LYS C 1 64  ? 5.554   -28.963 23.019  1.00 43.52 ? 64  LYS C CB  1 
ATOM   3254 C CG  . LYS C 1 64  ? 5.568   -28.565 21.568  1.00 43.06 ? 64  LYS C CG  1 
ATOM   3255 C CD  . LYS C 1 64  ? 5.273   -27.078 21.418  1.00 46.08 ? 64  LYS C CD  1 
ATOM   3256 C CE  . LYS C 1 64  ? 4.008   -26.690 22.151  1.00 46.76 ? 64  LYS C CE  1 
ATOM   3257 N NZ  . LYS C 1 64  ? 3.717   -25.231 22.073  1.00 46.03 ? 64  LYS C NZ  1 
ATOM   3258 N N   . ILE C 1 65  ? 6.581   -30.728 25.579  1.00 45.23 ? 65  ILE C N   1 
ATOM   3259 C CA  . ILE C 1 65  ? 6.393   -30.989 27.000  1.00 48.02 ? 65  ILE C CA  1 
ATOM   3260 C C   . ILE C 1 65  ? 6.727   -29.716 27.753  1.00 50.57 ? 65  ILE C C   1 
ATOM   3261 O O   . ILE C 1 65  ? 7.466   -28.869 27.250  1.00 51.03 ? 65  ILE C O   1 
ATOM   3262 C CB  . ILE C 1 65  ? 7.304   -32.145 27.503  1.00 47.11 ? 65  ILE C CB  1 
ATOM   3263 C CG1 . ILE C 1 65  ? 7.048   -33.400 26.660  1.00 45.01 ? 65  ILE C CG1 1 
ATOM   3264 C CG2 . ILE C 1 65  ? 7.038   -32.421 28.972  0.00 46.77 ? 65  ILE C CG2 1 
ATOM   3265 C CD1 . ILE C 1 65  ? 7.820   -34.610 27.109  1.00 47.23 ? 65  ILE C CD1 1 
ATOM   3266 N N   . GLY C 1 66  ? 6.164   -29.562 28.945  1.00 53.78 ? 66  GLY C N   1 
ATOM   3267 C CA  . GLY C 1 66  ? 6.455   -28.366 29.707  1.00 58.60 ? 66  GLY C CA  1 
ATOM   3268 C C   . GLY C 1 66  ? 5.620   -28.195 30.952  1.00 60.73 ? 66  GLY C C   1 
ATOM   3269 O O   . GLY C 1 66  ? 4.827   -29.073 31.305  1.00 62.37 ? 66  GLY C O   1 
ATOM   3270 N N   . THR C 1 67  ? 5.807   -27.050 31.607  1.00 62.52 ? 67  THR C N   1 
ATOM   3271 C CA  . THR C 1 67  ? 5.099   -26.703 32.833  1.00 64.24 ? 67  THR C CA  1 
ATOM   3272 C C   . THR C 1 67  ? 4.598   -25.254 32.736  1.00 66.82 ? 67  THR C C   1 
ATOM   3273 O O   . THR C 1 67  ? 4.931   -24.541 31.781  1.00 66.51 ? 67  THR C O   1 
ATOM   3274 C CB  . THR C 1 67  ? 6.029   -26.868 34.060  1.00 63.27 ? 67  THR C CB  1 
ATOM   3275 O OG1 . THR C 1 67  ? 7.147   -25.979 33.944  1.00 61.12 ? 67  THR C OG1 1 
ATOM   3276 C CG2 . THR C 1 67  ? 6.554   -28.292 34.143  0.00 63.09 ? 67  THR C CG2 1 
ATOM   3277 N N   . ARG C 1 68  ? 3.813   -24.825 33.725  1.00 69.64 ? 68  ARG C N   1 
ATOM   3278 C CA  . ARG C 1 68  ? 3.222   -23.482 33.743  1.00 72.13 ? 68  ARG C CA  1 
ATOM   3279 C C   . ARG C 1 68  ? 4.197   -22.319 33.619  1.00 72.56 ? 68  ARG C C   1 
ATOM   3280 O O   . ARG C 1 68  ? 4.109   -21.526 32.676  1.00 73.25 ? 68  ARG C O   1 
ATOM   3281 C CB  . ARG C 1 68  ? 2.381   -23.294 35.008  1.00 74.77 ? 68  ARG C CB  1 
ATOM   3282 C CG  . ARG C 1 68  ? 1.455   -22.079 34.970  1.00 79.20 ? 68  ARG C CG  1 
ATOM   3283 C CD  . ARG C 1 68  ? 0.504   -22.053 36.163  1.00 82.46 ? 68  ARG C CD  1 
ATOM   3284 N NE  . ARG C 1 68  ? -0.173  -23.334 36.352  1.00 85.84 ? 68  ARG C NE  1 
ATOM   3285 C CZ  . ARG C 1 68  ? -1.242  -23.524 37.124  1.00 87.34 ? 68  ARG C CZ  1 
ATOM   3286 N NH1 . ARG C 1 68  ? -1.784  -22.511 37.795  1.00 87.45 ? 68  ARG C NH1 1 
ATOM   3287 N NH2 . ARG C 1 68  ? -1.772  -24.738 37.223  1.00 89.14 ? 68  ARG C NH2 1 
ATOM   3288 N N   . ALA C 1 69  ? 5.116   -22.201 34.570  1.00 71.94 ? 69  ALA C N   1 
ATOM   3289 C CA  . ALA C 1 69  ? 6.099   -21.120 34.545  1.00 70.85 ? 69  ALA C CA  1 
ATOM   3290 C C   . ALA C 1 69  ? 6.839   -21.074 33.209  1.00 70.59 ? 69  ALA C C   1 
ATOM   3291 O O   . ALA C 1 69  ? 6.471   -20.325 32.297  1.00 71.45 ? 69  ALA C O   1 
ATOM   3292 C CB  . ALA C 1 69  ? 7.101   -21.310 35.679  1.00 70.61 ? 69  ALA C CB  1 
ATOM   3293 N N   . THR C 1 70  ? 7.884   -21.897 33.125  1.00 69.06 ? 70  THR C N   1 
ATOM   3294 C CA  . THR C 1 70  ? 8.753   -22.024 31.953  1.00 67.26 ? 70  THR C CA  1 
ATOM   3295 C C   . THR C 1 70  ? 8.095   -22.201 30.579  1.00 66.93 ? 70  THR C C   1 
ATOM   3296 O O   . THR C 1 70  ? 8.493   -21.562 29.599  1.00 67.60 ? 70  THR C O   1 
ATOM   3297 C CB  . THR C 1 70  ? 9.718   -23.203 32.132  1.00 66.65 ? 70  THR C CB  1 
ATOM   3298 O OG1 . THR C 1 70  ? 10.157  -23.649 30.847  1.00 65.39 ? 70  THR C OG1 1 
ATOM   3299 C CG2 . THR C 1 70  ? 9.033   -24.348 32.842  1.00 66.61 ? 70  THR C CG2 1 
ATOM   3300 N N   . GLY C 1 71  ? 7.104   -23.081 30.507  1.00 65.45 ? 71  GLY C N   1 
ATOM   3301 C CA  . GLY C 1 71  ? 6.462   -23.336 29.231  1.00 62.50 ? 71  GLY C CA  1 
ATOM   3302 C C   . GLY C 1 71  ? 7.144   -24.541 28.614  1.00 60.83 ? 71  GLY C C   1 
ATOM   3303 O O   . GLY C 1 71  ? 7.568   -25.446 29.332  1.00 59.61 ? 71  GLY C O   1 
ATOM   3304 N N   . ASP C 1 72  ? 7.269   -24.559 27.292  1.00 60.01 ? 72  ASP C N   1 
ATOM   3305 C CA  . ASP C 1 72  ? 7.906   -25.682 26.622  1.00 57.34 ? 72  ASP C CA  1 
ATOM   3306 C C   . ASP C 1 72  ? 9.379   -25.838 27.032  1.00 55.28 ? 72  ASP C C   1 
ATOM   3307 O O   . ASP C 1 72  ? 10.090  -24.848 27.237  1.00 54.49 ? 72  ASP C O   1 
ATOM   3308 C CB  . ASP C 1 72  ? 7.786   -25.521 25.105  1.00 57.60 ? 72  ASP C CB  1 
ATOM   3309 C CG  . ASP C 1 72  ? 6.338   -25.516 24.633  1.00 58.76 ? 72  ASP C CG  1 
ATOM   3310 O OD1 . ASP C 1 72  ? 5.462   -25.975 25.400  1.00 58.65 ? 72  ASP C OD1 1 
ATOM   3311 O OD2 . ASP C 1 72  ? 6.078   -25.065 23.492  1.00 59.45 ? 72  ASP C OD2 1 
ATOM   3312 N N   . ILE C 1 73  ? 9.817   -27.090 27.172  1.00 51.32 ? 73  ILE C N   1 
ATOM   3313 C CA  . ILE C 1 73  ? 11.195  -27.370 27.532  1.00 48.54 ? 73  ILE C CA  1 
ATOM   3314 C C   . ILE C 1 73  ? 11.774  -28.500 26.711  1.00 46.12 ? 73  ILE C C   1 
ATOM   3315 O O   . ILE C 1 73  ? 12.958  -28.809 26.838  1.00 46.43 ? 73  ILE C O   1 
ATOM   3316 C CB  . ILE C 1 73  ? 11.346  -27.727 29.032  1.00 49.50 ? 73  ILE C CB  1 
ATOM   3317 C CG1 . ILE C 1 73  ? 10.542  -28.992 29.381  1.00 49.18 ? 73  ILE C CG1 1 
ATOM   3318 C CG2 . ILE C 1 73  ? 10.909  -26.540 29.887  1.00 50.15 ? 73  ILE C CG2 1 
ATOM   3319 C CD1 . ILE C 1 73  ? 11.216  -30.297 29.013  0.00 49.51 ? 73  ILE C CD1 1 
ATOM   3320 N N   . ALA C 1 74  ? 10.944  -29.120 25.871  1.00 44.28 ? 74  ALA C N   1 
ATOM   3321 C CA  . ALA C 1 74  ? 11.402  -30.242 25.039  1.00 41.53 ? 74  ALA C CA  1 
ATOM   3322 C C   . ALA C 1 74  ? 10.344  -30.680 24.063  1.00 39.02 ? 74  ALA C C   1 
ATOM   3323 O O   . ALA C 1 74  ? 9.171   -30.381 24.239  1.00 36.83 ? 74  ALA C O   1 
ATOM   3324 C CB  . ALA C 1 74  ? 11.785  -31.426 25.910  1.00 39.59 ? 74  ALA C CB  1 
ATOM   3325 N N   . THR C 1 75  ? 10.775  -31.395 23.029  1.00 38.01 ? 75  THR C N   1 
ATOM   3326 C CA  . THR C 1 75  ? 9.859   -31.915 22.027  1.00 34.88 ? 75  THR C CA  1 
ATOM   3327 C C   . THR C 1 75  ? 10.143  -33.407 21.835  1.00 32.90 ? 75  THR C C   1 
ATOM   3328 O O   . THR C 1 75  ? 11.304  -33.852 21.887  1.00 31.82 ? 75  THR C O   1 
ATOM   3329 C CB  . THR C 1 75  ? 10.001  -31.173 20.699  1.00 33.94 ? 75  THR C CB  1 
ATOM   3330 O OG1 . THR C 1 75  ? 10.350  -32.107 19.664  1.00 32.53 ? 75  THR C OG1 1 
ATOM   3331 C CG2 . THR C 1 75  ? 11.071  -30.090 20.809  1.00 31.63 ? 75  THR C CG2 1 
ATOM   3332 N N   . VAL C 1 76  ? 9.068   -34.161 21.625  1.00 31.16 ? 76  VAL C N   1 
ATOM   3333 C CA  . VAL C 1 76  ? 9.149   -35.602 21.458  1.00 29.78 ? 76  VAL C CA  1 
ATOM   3334 C C   . VAL C 1 76  ? 8.334   -36.099 20.262  1.00 28.07 ? 76  VAL C C   1 
ATOM   3335 O O   . VAL C 1 76  ? 7.269   -35.564 19.948  1.00 26.88 ? 76  VAL C O   1 
ATOM   3336 C CB  . VAL C 1 76  ? 8.633   -36.330 22.749  1.00 30.60 ? 76  VAL C CB  1 
ATOM   3337 C CG1 . VAL C 1 76  ? 8.488   -37.824 22.488  0.00 30.72 ? 76  VAL C CG1 1 
ATOM   3338 C CG2 . VAL C 1 76  ? 9.608   -36.090 23.916  1.00 32.53 ? 76  VAL C CG2 1 
ATOM   3339 N N   . HIS C 1 77  ? 8.847   -37.138 19.610  1.00 25.65 ? 77  HIS C N   1 
ATOM   3340 C CA  . HIS C 1 77  ? 8.170   -37.754 18.472  1.00 24.97 ? 77  HIS C CA  1 
ATOM   3341 C C   . HIS C 1 77  ? 8.023   -39.251 18.749  1.00 27.67 ? 77  HIS C C   1 
ATOM   3342 O O   . HIS C 1 77  ? 8.781   -39.820 19.555  1.00 27.73 ? 77  HIS C O   1 
ATOM   3343 C CB  . HIS C 1 77  ? 8.993   -37.590 17.200  1.00 23.93 ? 77  HIS C CB  1 
ATOM   3344 C CG  . HIS C 1 77  ? 9.369   -36.181 16.885  1.00 22.70 ? 77  HIS C CG  1 
ATOM   3345 N ND1 . HIS C 1 77  ? 8.608   -35.373 16.072  1.00 23.07 ? 77  HIS C ND1 1 
ATOM   3346 C CD2 . HIS C 1 77  ? 10.491  -35.479 17.160  1.00 20.80 ? 77  HIS C CD2 1 
ATOM   3347 C CE1 . HIS C 1 77  ? 9.254   -34.243 15.845  1.00 22.97 ? 77  HIS C CE1 1 
ATOM   3348 N NE2 . HIS C 1 77  ? 10.399  -34.283 16.494  1.00 21.52 ? 77  HIS C NE2 1 
ATOM   3349 N N   . HIS C 1 78  ? 7.059   -39.885 18.084  1.00 27.57 ? 78  HIS C N   1 
ATOM   3350 C CA  . HIS C 1 78  ? 6.855   -41.337 18.232  1.00 28.68 ? 78  HIS C CA  1 
ATOM   3351 C C   . HIS C 1 78  ? 6.001   -41.901 17.113  1.00 26.83 ? 78  HIS C C   1 
ATOM   3352 O O   . HIS C 1 78  ? 5.285   -41.172 16.420  1.00 28.09 ? 78  HIS C O   1 
ATOM   3353 C CB  . HIS C 1 78  ? 6.172   -41.685 19.568  1.00 26.85 ? 78  HIS C CB  1 
ATOM   3354 C CG  . HIS C 1 78  ? 4.759   -41.187 19.663  1.00 26.81 ? 78  HIS C CG  1 
ATOM   3355 N ND1 . HIS C 1 78  ? 4.427   -39.969 20.233  1.00 26.40 ? 78  HIS C ND1 1 
ATOM   3356 C CD2 . HIS C 1 78  ? 3.594   -41.722 19.215  1.00 27.06 ? 78  HIS C CD2 1 
ATOM   3357 C CE1 . HIS C 1 78  ? 3.123   -39.780 20.130  1.00 23.30 ? 78  HIS C CE1 1 
ATOM   3358 N NE2 . HIS C 1 78  ? 2.593   -40.824 19.518  1.00 25.46 ? 78  HIS C NE2 1 
ATOM   3359 N N   . LEU C 1 79  ? 6.100   -43.211 16.936  1.00 26.09 ? 79  LEU C N   1 
ATOM   3360 C CA  . LEU C 1 79  ? 5.284   -43.932 15.963  1.00 24.98 ? 79  LEU C CA  1 
ATOM   3361 C C   . LEU C 1 79  ? 4.483   -44.869 16.848  1.00 23.97 ? 79  LEU C C   1 
ATOM   3362 O O   . LEU C 1 79  ? 5.050   -45.571 17.689  1.00 22.10 ? 79  LEU C O   1 
ATOM   3363 C CB  . LEU C 1 79  ? 6.156   -44.718 14.980  1.00 23.69 ? 79  LEU C CB  1 
ATOM   3364 C CG  . LEU C 1 79  ? 6.850   -43.875 13.895  1.00 25.45 ? 79  LEU C CG  1 
ATOM   3365 C CD1 . LEU C 1 79  ? 7.887   -44.727 13.231  1.00 24.83 ? 79  LEU C CD1 1 
ATOM   3366 C CD2 . LEU C 1 79  ? 5.816   -43.323 12.862  1.00 22.45 ? 79  LEU C CD2 1 
ATOM   3367 N N   . PRO C 1 80  ? 3.149   -44.843 16.724  1.00 24.04 ? 80  PRO C N   1 
ATOM   3368 C CA  . PRO C 1 80  ? 2.294   -45.709 17.537  1.00 24.01 ? 80  PRO C CA  1 
ATOM   3369 C C   . PRO C 1 80  ? 1.606   -46.827 16.749  1.00 25.05 ? 80  PRO C C   1 
ATOM   3370 O O   . PRO C 1 80  ? 0.402   -47.059 16.930  1.00 26.81 ? 80  PRO C O   1 
ATOM   3371 C CB  . PRO C 1 80  ? 1.290   -44.721 18.107  1.00 23.58 ? 80  PRO C CB  1 
ATOM   3372 C CG  . PRO C 1 80  ? 1.001   -43.875 16.885  1.00 24.27 ? 80  PRO C CG  1 
ATOM   3373 C CD  . PRO C 1 80  ? 2.375   -43.692 16.217  1.00 24.28 ? 80  PRO C CD  1 
ATOM   3374 N N   . PRO C 1 81  ? 2.348   -47.545 15.884  1.00 25.73 ? 81  PRO C N   1 
ATOM   3375 C CA  . PRO C 1 81  ? 1.703   -48.627 15.114  1.00 26.82 ? 81  PRO C CA  1 
ATOM   3376 C C   . PRO C 1 81  ? 0.822   -49.503 15.985  1.00 26.86 ? 81  PRO C C   1 
ATOM   3377 O O   . PRO C 1 81  ? 1.215   -49.883 17.084  1.00 25.00 ? 81  PRO C O   1 
ATOM   3378 C CB  . PRO C 1 81  ? 2.888   -49.396 14.512  1.00 25.80 ? 81  PRO C CB  1 
ATOM   3379 C CG  . PRO C 1 81  ? 4.015   -49.088 15.447  1.00 26.15 ? 81  PRO C CG  1 
ATOM   3380 C CD  . PRO C 1 81  ? 3.813   -47.631 15.767  1.00 24.90 ? 81  PRO C CD  1 
ATOM   3381 N N   . THR C 1 82  ? -0.379  -49.801 15.505  1.00 28.01 ? 82  THR C N   1 
ATOM   3382 C CA  . THR C 1 82  ? -1.308  -50.612 16.279  1.00 31.11 ? 82  THR C CA  1 
ATOM   3383 C C   . THR C 1 82  ? -1.949  -51.714 15.462  1.00 31.72 ? 82  THR C C   1 
ATOM   3384 O O   . THR C 1 82  ? -2.293  -51.511 14.294  1.00 32.33 ? 82  THR C O   1 
ATOM   3385 C CB  . THR C 1 82  ? -2.414  -49.735 16.930  1.00 30.18 ? 82  THR C CB  1 
ATOM   3386 O OG1 . THR C 1 82  ? -1.792  -48.704 17.713  1.00 30.43 ? 82  THR C OG1 1 
ATOM   3387 C CG2 . THR C 1 82  ? -3.310  -50.570 17.823  0.00 30.57 ? 82  THR C CG2 1 
ATOM   3388 N N   . LEU C 1 83  ? -2.098  -52.882 16.091  1.00 31.49 ? 83  LEU C N   1 
ATOM   3389 C CA  . LEU C 1 83  ? -2.669  -54.047 15.429  1.00 33.41 ? 83  LEU C CA  1 
ATOM   3390 C C   . LEU C 1 83  ? -3.980  -54.393 16.109  1.00 34.24 ? 83  LEU C C   1 
ATOM   3391 O O   . LEU C 1 83  ? -4.027  -54.548 17.328  1.00 34.49 ? 83  LEU C O   1 
ATOM   3392 C CB  . LEU C 1 83  ? -1.689  -55.210 15.520  1.00 33.87 ? 83  LEU C CB  1 
ATOM   3393 C CG  . LEU C 1 83  ? -1.756  -56.286 14.442  1.00 35.44 ? 83  LEU C CG  1 
ATOM   3394 C CD1 . LEU C 1 83  ? -1.092  -57.577 14.994  1.00 36.92 ? 83  LEU C CD1 1 
ATOM   3395 C CD2 . LEU C 1 83  ? -3.215  -56.557 14.070  1.00 34.98 ? 83  LEU C CD2 1 
ATOM   3396 N N   . MET C 1 84  ? -5.042  -54.535 15.322  1.00 34.84 ? 84  MET C N   1 
ATOM   3397 C CA  . MET C 1 84  ? -6.360  -54.795 15.885  1.00 36.50 ? 84  MET C CA  1 
ATOM   3398 C C   . MET C 1 84  ? -7.230  -55.917 15.286  1.00 35.68 ? 84  MET C C   1 
ATOM   3399 O O   . MET C 1 84  ? -7.162  -56.232 14.097  0.00 36.03 ? 84  MET C O   1 
ATOM   3400 C CB  . MET C 1 84  ? -7.172  -53.498 15.833  1.00 38.85 ? 84  MET C CB  1 
ATOM   3401 C CG  . MET C 1 84  ? -6.481  -52.278 16.416  1.00 37.73 ? 84  MET C CG  1 
ATOM   3402 S SD  . MET C 1 84  ? -6.634  -52.210 18.185  1.00 40.63 ? 84  MET C SD  1 
ATOM   3403 C CE  . MET C 1 84  ? -7.969  -51.037 18.376  0.00 39.71 ? 84  MET C CE  1 
ATOM   3404 N N   . ALA C 1 85  ? -8.043  -56.501 16.170  1.00 36.06 ? 85  ALA C N   1 
ATOM   3405 C CA  . ALA C 1 85  ? -9.024  -57.523 15.847  1.00 35.36 ? 85  ALA C CA  1 
ATOM   3406 C C   . ALA C 1 85  ? -10.326 -56.729 16.007  1.00 34.40 ? 85  ALA C C   1 
ATOM   3407 O O   . ALA C 1 85  ? -10.543 -56.083 17.030  1.00 32.32 ? 85  ALA C O   1 
ATOM   3408 C CB  . ALA C 1 85  ? -8.962  -58.645 16.838  1.00 31.70 ? 85  ALA C CB  1 
ATOM   3409 N N   . GLN C 1 86  ? -11.190 -56.757 14.996  1.00 34.56 ? 86  GLN C N   1 
ATOM   3410 C CA  . GLN C 1 86  ? -12.403 -55.948 15.054  1.00 33.65 ? 86  GLN C CA  1 
ATOM   3411 C C   . GLN C 1 86  ? -13.714 -56.692 14.845  1.00 33.90 ? 86  GLN C C   1 
ATOM   3412 O O   . GLN C 1 86  ? -13.734 -57.847 14.413  1.00 34.01 ? 86  GLN C O   1 
ATOM   3413 C CB  . GLN C 1 86  ? -12.328 -54.847 13.988  1.00 32.55 ? 86  GLN C CB  1 
ATOM   3414 C CG  . GLN C 1 86  ? -10.990 -54.212 13.802  1.00 30.37 ? 86  GLN C CG  1 
ATOM   3415 C CD  . GLN C 1 86  ? -10.960 -53.274 12.588  1.00 31.77 ? 86  GLN C CD  1 
ATOM   3416 O OE1 . GLN C 1 86  ? -11.174 -53.707 11.470  1.00 27.71 ? 86  GLN C OE1 1 
ATOM   3417 N NE2 . GLN C 1 86  ? -10.690 -51.992 12.815  1.00 29.53 ? 86  GLN C NE2 1 
ATOM   3418 N N   . TRP C 1 87  ? -14.809 -56.001 15.148  1.00 34.98 ? 87  TRP C N   1 
ATOM   3419 C CA  . TRP C 1 87  ? -16.139 -56.538 14.941  1.00 36.29 ? 87  TRP C CA  1 
ATOM   3420 C C   . TRP C 1 87  ? -17.044 -55.439 14.375  1.00 35.64 ? 87  TRP C C   1 
ATOM   3421 O O   . TRP C 1 87  ? -17.319 -54.438 15.040  1.00 36.70 ? 87  TRP C O   1 
ATOM   3422 C CB  . TRP C 1 87  ? -16.729 -57.118 16.225  0.00 38.93 ? 87  TRP C CB  1 
ATOM   3423 C CG  . TRP C 1 87  ? -18.079 -57.681 15.956  0.00 42.19 ? 87  TRP C CG  1 
ATOM   3424 C CD1 . TRP C 1 87  ? -19.243 -56.980 15.859  1.00 42.55 ? 87  TRP C CD1 1 
ATOM   3425 C CD2 . TRP C 1 87  ? -18.395 -59.034 15.589  1.00 44.28 ? 87  TRP C CD2 1 
ATOM   3426 N NE1 . TRP C 1 87  ? -20.263 -57.799 15.445  1.00 44.37 ? 87  TRP C NE1 1 
ATOM   3427 C CE2 . TRP C 1 87  ? -19.775 -59.065 15.272  1.00 45.15 ? 87  TRP C CE2 1 
ATOM   3428 C CE3 . TRP C 1 87  ? -17.647 -60.222 15.492  1.00 45.69 ? 87  TRP C CE3 1 
ATOM   3429 C CZ2 . TRP C 1 87  ? -20.427 -60.242 14.863  1.00 45.43 ? 87  TRP C CZ2 1 
ATOM   3430 C CZ3 . TRP C 1 87  ? -18.289 -61.388 15.089  1.00 46.77 ? 87  TRP C CZ3 1 
ATOM   3431 C CH2 . TRP C 1 87  ? -19.667 -61.391 14.780  1.00 45.93 ? 87  TRP C CH2 1 
ATOM   3432 N N   . TYR C 1 88  ? -17.477 -55.637 13.126  1.00 35.06 ? 88  TYR C N   1 
ATOM   3433 C CA  . TYR C 1 88  ? -18.351 -54.699 12.411  1.00 34.25 ? 88  TYR C CA  1 
ATOM   3434 C C   . TYR C 1 88  ? -19.813 -55.102 12.535  1.00 34.03 ? 88  TYR C C   1 
ATOM   3435 O O   . TYR C 1 88  ? -20.193 -56.233 12.196  1.00 29.91 ? 88  TYR C O   1 
ATOM   3436 C CB  . TYR C 1 88  ? -17.979 -54.630 10.914  1.00 33.72 ? 88  TYR C CB  1 
ATOM   3437 C CG  . TYR C 1 88  ? -16.621 -54.024 10.641  1.00 32.71 ? 88  TYR C CG  1 
ATOM   3438 C CD1 . TYR C 1 88  ? -15.455 -54.768 10.802  1.00 33.90 ? 88  TYR C CD1 1 
ATOM   3439 C CD2 . TYR C 1 88  ? -16.497 -52.679 10.304  1.00 33.00 ? 88  TYR C CD2 1 
ATOM   3440 C CE1 . TYR C 1 88  ? -14.193 -54.178 10.648  1.00 33.91 ? 88  TYR C CE1 1 
ATOM   3441 C CE2 . TYR C 1 88  ? -15.251 -52.081 10.144  1.00 32.31 ? 88  TYR C CE2 1 
ATOM   3442 C CZ  . TYR C 1 88  ? -14.104 -52.830 10.325  1.00 33.18 ? 88  TYR C CZ  1 
ATOM   3443 O OH  . TYR C 1 88  ? -12.867 -52.222 10.251  1.00 30.50 ? 88  TYR C OH  1 
ATOM   3444 N N   . PHE C 1 89  ? -20.638 -54.168 13.005  1.00 35.73 ? 89  PHE C N   1 
ATOM   3445 C CA  . PHE C 1 89  ? -22.068 -54.452 13.174  1.00 35.68 ? 89  PHE C CA  1 
ATOM   3446 C C   . PHE C 1 89  ? -22.842 -54.453 11.860  1.00 37.30 ? 89  PHE C C   1 
ATOM   3447 O O   . PHE C 1 89  ? -22.313 -54.076 10.814  1.00 39.15 ? 89  PHE C O   1 
ATOM   3448 C CB  . PHE C 1 89  ? -22.673 -53.466 14.177  1.00 33.32 ? 89  PHE C CB  1 
ATOM   3449 C CG  . PHE C 1 89  ? -22.041 -53.549 15.545  1.00 32.99 ? 89  PHE C CG  1 
ATOM   3450 C CD1 . PHE C 1 89  ? -20.795 -52.981 15.785  0.00 33.71 ? 89  PHE C CD1 1 
ATOM   3451 C CD2 . PHE C 1 89  ? -22.670 -54.254 16.577  1.00 33.42 ? 89  PHE C CD2 1 
ATOM   3452 C CE1 . PHE C 1 89  ? -20.176 -53.109 17.028  1.00 33.77 ? 89  PHE C CE1 1 
ATOM   3453 C CE2 . PHE C 1 89  ? -22.060 -54.390 17.827  1.00 35.15 ? 89  PHE C CE2 1 
ATOM   3454 C CZ  . PHE C 1 89  ? -20.806 -53.815 18.053  1.00 35.29 ? 89  PHE C CZ  1 
ATOM   3455 N N   . GLY C 1 90  ? -24.092 -54.899 11.915  1.00 37.76 ? 90  GLY C N   1 
ATOM   3456 C CA  . GLY C 1 90  ? -24.920 -54.976 10.719  1.00 36.47 ? 90  GLY C CA  1 
ATOM   3457 C C   . GLY C 1 90  ? -24.431 -56.151 9.901   1.00 36.50 ? 90  GLY C C   1 
ATOM   3458 O O   . GLY C 1 90  ? -23.965 -57.146 10.468  1.00 36.14 ? 90  GLY C O   1 
ATOM   3459 N N   . ASP C 1 91  ? -24.514 -56.048 8.578   1.00 36.74 ? 91  ASP C N   1 
ATOM   3460 C CA  . ASP C 1 91  ? -24.031 -57.131 7.727   1.00 39.17 ? 91  ASP C CA  1 
ATOM   3461 C C   . ASP C 1 91  ? -23.269 -56.596 6.514   1.00 39.93 ? 91  ASP C C   1 
ATOM   3462 O O   . ASP C 1 91  ? -23.010 -55.396 6.414   1.00 40.56 ? 91  ASP C O   1 
ATOM   3463 C CB  . ASP C 1 91  ? -25.196 -58.013 7.277   1.00 40.41 ? 91  ASP C CB  1 
ATOM   3464 C CG  . ASP C 1 91  ? -26.230 -57.246 6.483   1.00 43.79 ? 91  ASP C CG  1 
ATOM   3465 O OD1 . ASP C 1 91  ? -27.378 -57.107 6.971   1.00 43.79 ? 91  ASP C OD1 1 
ATOM   3466 O OD2 . ASP C 1 91  ? -25.889 -56.778 5.373   1.00 43.14 ? 91  ASP C OD2 1 
ATOM   3467 N N   . ALA C 1 92  ? -22.927 -57.488 5.586   1.00 40.23 ? 92  ALA C N   1 
ATOM   3468 C CA  . ALA C 1 92  ? -22.174 -57.108 4.392   1.00 41.39 ? 92  ALA C CA  1 
ATOM   3469 C C   . ALA C 1 92  ? -22.866 -56.082 3.497   1.00 42.58 ? 92  ALA C C   1 
ATOM   3470 O O   . ALA C 1 92  ? -22.206 -55.418 2.702   1.00 44.64 ? 92  ALA C O   1 
ATOM   3471 C CB  . ALA C 1 92  ? -21.823 -58.350 3.577   1.00 41.46 ? 92  ALA C CB  1 
ATOM   3472 N N   . SER C 1 93  ? -24.179 -55.942 3.630   1.00 42.67 ? 93  SER C N   1 
ATOM   3473 C CA  . SER C 1 93  ? -24.921 -55.013 2.795   1.00 42.51 ? 93  SER C CA  1 
ATOM   3474 C C   . SER C 1 93  ? -25.249 -53.699 3.509   1.00 42.21 ? 93  SER C C   1 
ATOM   3475 O O   . SER C 1 93  ? -25.780 -52.771 2.896   1.00 41.00 ? 93  SER C O   1 
ATOM   3476 C CB  . SER C 1 93  ? -26.221 -55.674 2.298   1.00 44.02 ? 93  SER C CB  1 
ATOM   3477 O OG  . SER C 1 93  ? -27.201 -55.770 3.339   1.00 45.59 ? 93  SER C OG  1 
ATOM   3478 N N   . SER C 1 94  ? -24.943 -53.621 4.802   1.00 43.45 ? 94  SER C N   1 
ATOM   3479 C CA  . SER C 1 94  ? -25.206 -52.407 5.576   1.00 44.62 ? 94  SER C CA  1 
ATOM   3480 C C   . SER C 1 94  ? -24.364 -51.255 5.021   1.00 45.14 ? 94  SER C C   1 
ATOM   3481 O O   . SER C 1 94  ? -23.185 -51.428 4.728   1.00 46.50 ? 94  SER C O   1 
ATOM   3482 C CB  . SER C 1 94  ? -24.862 -52.635 7.050   0.00 44.33 ? 94  SER C CB  1 
ATOM   3483 O OG  . SER C 1 94  ? -25.639 -53.687 7.595   0.00 44.42 ? 94  SER C OG  1 
ATOM   3484 N N   . LYS C 1 95  ? -24.970 -50.084 4.862   1.00 44.83 ? 95  LYS C N   1 
ATOM   3485 C CA  . LYS C 1 95  ? -24.248 -48.934 4.340   1.00 44.66 ? 95  LYS C CA  1 
ATOM   3486 C C   . LYS C 1 95  ? -23.649 -48.208 5.516   1.00 43.22 ? 95  LYS C C   1 
ATOM   3487 O O   . LYS C 1 95  ? -22.753 -47.375 5.385   1.00 44.88 ? 95  LYS C O   1 
ATOM   3488 C CB  . LYS C 1 95  ? -25.194 -47.989 3.597   1.00 46.23 ? 95  LYS C CB  1 
ATOM   3489 C CG  . LYS C 1 95  ? -25.325 -48.265 2.103   1.00 50.21 ? 95  LYS C CG  1 
ATOM   3490 C CD  . LYS C 1 95  ? -25.827 -47.025 1.371   1.00 51.85 ? 95  LYS C CD  1 
ATOM   3491 C CE  . LYS C 1 95  ? -25.510 -47.086 -0.114  1.00 55.22 ? 95  LYS C CE  1 
ATOM   3492 N NZ  . LYS C 1 95  ? -26.142 -48.267 -0.766  0.00 53.92 ? 95  LYS C NZ  1 
ATOM   3493 N N   . PHE C 1 96  ? -24.134 -48.568 6.688   1.00 41.14 ? 96  PHE C N   1 
ATOM   3494 C CA  . PHE C 1 96  ? -23.716 -47.919 7.919   1.00 39.46 ? 96  PHE C CA  1 
ATOM   3495 C C   . PHE C 1 96  ? -23.247 -48.970 8.920   1.00 37.87 ? 96  PHE C C   1 
ATOM   3496 O O   . PHE C 1 96  ? -24.070 -49.681 9.502   1.00 35.04 ? 96  PHE C O   1 
ATOM   3497 C CB  . PHE C 1 96  ? -24.920 -47.134 8.425   1.00 41.23 ? 96  PHE C CB  1 
ATOM   3498 C CG  . PHE C 1 96  ? -24.741 -46.521 9.750   1.00 43.68 ? 96  PHE C CG  1 
ATOM   3499 C CD1 . PHE C 1 96  ? -25.564 -46.886 10.799  1.00 45.66 ? 96  PHE C CD1 1 
ATOM   3500 C CD2 . PHE C 1 96  ? -23.823 -45.497 9.939   1.00 45.86 ? 96  PHE C CD2 1 
ATOM   3501 C CE1 . PHE C 1 96  ? -25.482 -46.230 12.018  1.00 46.18 ? 96  PHE C CE1 1 
ATOM   3502 C CE2 . PHE C 1 96  ? -23.735 -44.834 11.155  1.00 46.59 ? 96  PHE C CE2 1 
ATOM   3503 C CZ  . PHE C 1 96  ? -24.565 -45.198 12.194  1.00 45.72 ? 96  PHE C CZ  1 
ATOM   3504 N N   . ARG C 1 97  ? -21.929 -49.062 9.123   1.00 34.39 ? 97  ARG C N   1 
ATOM   3505 C CA  . ARG C 1 97  ? -21.408 -50.085 10.022  1.00 32.63 ? 97  ARG C CA  1 
ATOM   3506 C C   . ARG C 1 97  ? -20.485 -49.651 11.141  1.00 32.61 ? 97  ARG C C   1 
ATOM   3507 O O   . ARG C 1 97  ? -19.282 -49.511 10.936  1.00 31.07 ? 97  ARG C O   1 
ATOM   3508 C CB  . ARG C 1 97  ? -20.706 -51.188 9.224   1.00 30.94 ? 97  ARG C CB  1 
ATOM   3509 C CG  . ARG C 1 97  ? -21.542 -51.762 8.084   1.00 29.10 ? 97  ARG C CG  1 
ATOM   3510 C CD  . ARG C 1 97  ? -20.928 -53.016 7.510   1.00 28.60 ? 97  ARG C CD  1 
ATOM   3511 N NE  . ARG C 1 97  ? -20.945 -54.111 8.480   1.00 30.34 ? 97  ARG C NE  1 
ATOM   3512 C CZ  . ARG C 1 97  ? -20.540 -55.352 8.214   1.00 31.95 ? 97  ARG C CZ  1 
ATOM   3513 N NH1 . ARG C 1 97  ? -20.081 -55.659 7.006   1.00 29.41 ? 97  ARG C NH1 1 
ATOM   3514 N NH2 . ARG C 1 97  ? -20.597 -56.290 9.155   1.00 33.56 ? 97  ARG C NH2 1 
ATOM   3515 N N   . PRO C 1 98  ? -21.037 -49.428 12.351  1.00 33.47 ? 98  PRO C N   1 
ATOM   3516 C CA  . PRO C 1 98  ? -20.158 -49.024 13.451  1.00 32.38 ? 98  PRO C CA  1 
ATOM   3517 C C   . PRO C 1 98  ? -19.335 -50.264 13.786  1.00 31.42 ? 98  PRO C C   1 
ATOM   3518 O O   . PRO C 1 98  ? -19.677 -51.374 13.348  1.00 31.06 ? 98  PRO C O   1 
ATOM   3519 C CB  . PRO C 1 98  ? -21.135 -48.651 14.559  1.00 33.53 ? 98  PRO C CB  1 
ATOM   3520 C CG  . PRO C 1 98  ? -22.304 -49.561 14.313  1.00 34.35 ? 98  PRO C CG  1 
ATOM   3521 C CD  . PRO C 1 98  ? -22.439 -49.561 12.803  1.00 33.64 ? 98  PRO C CD  1 
ATOM   3522 N N   . TYR C 1 99  ? -18.249 -50.095 14.533  1.00 30.47 ? 99  TYR C N   1 
ATOM   3523 C CA  . TYR C 1 99  ? -17.433 -51.245 14.869  1.00 31.62 ? 99  TYR C CA  1 
ATOM   3524 C C   . TYR C 1 99  ? -16.647 -51.046 16.152  1.00 31.89 ? 99  TYR C C   1 
ATOM   3525 O O   . TYR C 1 99  ? -16.539 -49.917 16.652  1.00 30.47 ? 99  TYR C O   1 
ATOM   3526 C CB  . TYR C 1 99  ? -16.496 -51.556 13.701  1.00 32.57 ? 99  TYR C CB  1 
ATOM   3527 C CG  . TYR C 1 99  ? -15.536 -50.440 13.357  1.00 33.53 ? 99  TYR C CG  1 
ATOM   3528 C CD1 . TYR C 1 99  ? -14.278 -50.364 13.966  1.00 33.29 ? 99  TYR C CD1 1 
ATOM   3529 C CD2 . TYR C 1 99  ? -15.865 -49.485 12.393  1.00 34.03 ? 99  TYR C CD2 1 
ATOM   3530 C CE1 . TYR C 1 99  ? -13.367 -49.376 13.617  1.00 30.99 ? 99  TYR C CE1 1 
ATOM   3531 C CE2 . TYR C 1 99  ? -14.969 -48.488 12.039  1.00 33.89 ? 99  TYR C CE2 1 
ATOM   3532 C CZ  . TYR C 1 99  ? -13.717 -48.440 12.655  1.00 33.05 ? 99  TYR C CZ  1 
ATOM   3533 O OH  . TYR C 1 99  ? -12.835 -47.454 12.310  1.00 32.01 ? 99  TYR C OH  1 
ATOM   3534 N N   . VAL C 1 100 ? -16.129 -52.145 16.702  1.00 32.02 ? 100 VAL C N   1 
ATOM   3535 C CA  . VAL C 1 100 ? -15.338 -52.078 17.925  1.00 32.95 ? 100 VAL C CA  1 
ATOM   3536 C C   . VAL C 1 100 ? -14.126 -52.969 17.729  1.00 33.79 ? 100 VAL C C   1 
ATOM   3537 O O   . VAL C 1 100 ? -14.192 -53.969 17.009  1.00 35.96 ? 100 VAL C O   1 
ATOM   3538 C CB  . VAL C 1 100 ? -16.139 -52.578 19.172  1.00 32.25 ? 100 VAL C CB  1 
ATOM   3539 C CG1 . VAL C 1 100 ? -15.259 -52.536 20.414  0.00 32.20 ? 100 VAL C CG1 1 
ATOM   3540 C CG2 . VAL C 1 100 ? -17.375 -51.726 19.357  1.00 31.38 ? 100 VAL C CG2 1 
ATOM   3541 N N   . GLY C 1 101 ? -13.020 -52.611 18.370  1.00 32.83 ? 101 GLY C N   1 
ATOM   3542 C CA  . GLY C 1 101 ? -11.830 -53.412 18.227  1.00 31.85 ? 101 GLY C CA  1 
ATOM   3543 C C   . GLY C 1 101 ? -11.010 -53.378 19.484  1.00 32.12 ? 101 GLY C C   1 
ATOM   3544 O O   . GLY C 1 101 ? -11.162 -52.468 20.301  1.00 32.88 ? 101 GLY C O   1 
ATOM   3545 N N   . ALA C 1 102 ? -10.154 -54.389 19.633  1.00 30.33 ? 102 ALA C N   1 
ATOM   3546 C CA  . ALA C 1 102 ? -9.262  -54.521 20.790  1.00 28.48 ? 102 ALA C CA  1 
ATOM   3547 C C   . ALA C 1 102 ? -7.947  -55.011 20.196  1.00 27.83 ? 102 ALA C C   1 
ATOM   3548 O O   . ALA C 1 102 ? -7.948  -55.754 19.213  1.00 24.64 ? 102 ALA C O   1 
ATOM   3549 C CB  . ALA C 1 102 ? -9.816  -55.541 21.779  0.00 28.90 ? 102 ALA C CB  1 
ATOM   3550 N N   . GLY C 1 103 ? -6.827  -54.576 20.757  1.00 27.45 ? 103 GLY C N   1 
ATOM   3551 C CA  . GLY C 1 103 ? -5.562  -55.029 20.211  1.00 30.92 ? 103 GLY C CA  1 
ATOM   3552 C C   . GLY C 1 103 ? -4.336  -54.655 21.004  1.00 32.96 ? 103 GLY C C   1 
ATOM   3553 O O   . GLY C 1 103 ? -4.393  -54.366 22.201  1.00 32.46 ? 103 GLY C O   1 
ATOM   3554 N N   . ILE C 1 104 ? -3.211  -54.646 20.311  1.00 33.92 ? 104 ILE C N   1 
ATOM   3555 C CA  . ILE C 1 104 ? -1.937  -54.320 20.937  1.00 34.20 ? 104 ILE C CA  1 
ATOM   3556 C C   . ILE C 1 104 ? -1.291  -53.157 20.221  1.00 32.66 ? 104 ILE C C   1 
ATOM   3557 O O   . ILE C 1 104 ? -1.321  -53.072 18.998  1.00 30.67 ? 104 ILE C O   1 
ATOM   3558 C CB  . ILE C 1 104 ? -0.955  -55.567 20.917  1.00 35.56 ? 104 ILE C CB  1 
ATOM   3559 C CG1 . ILE C 1 104 ? 0.485   -55.132 21.229  1.00 37.28 ? 104 ILE C CG1 1 
ATOM   3560 C CG2 . ILE C 1 104 ? -1.047  -56.269 19.571  0.00 35.66 ? 104 ILE C CG2 1 
ATOM   3561 C CD1 . ILE C 1 104 ? 1.267   -54.571 20.037  0.00 36.36 ? 104 ILE C CD1 1 
ATOM   3562 N N   . ASN C 1 105 ? -0.700  -52.265 21.003  1.00 31.62 ? 105 ASN C N   1 
ATOM   3563 C CA  . ASN C 1 105 ? -0.006  -51.108 20.457  1.00 29.91 ? 105 ASN C CA  1 
ATOM   3564 C C   . ASN C 1 105 ? 1.484   -51.118 20.793  1.00 28.51 ? 105 ASN C C   1 
ATOM   3565 O O   . ASN C 1 105 ? 1.904   -51.592 21.849  1.00 25.40 ? 105 ASN C O   1 
ATOM   3566 C CB  . ASN C 1 105 ? -0.607  -49.810 20.991  1.00 30.28 ? 105 ASN C CB  1 
ATOM   3567 C CG  . ASN C 1 105 ? 0.327   -48.620 20.817  1.00 30.67 ? 105 ASN C CG  1 
ATOM   3568 O OD1 . ASN C 1 105 ? 1.245   -48.426 21.608  1.00 29.27 ? 105 ASN C OD1 1 
ATOM   3569 N ND2 . ASN C 1 105 ? 0.108   -47.831 19.766  1.00 30.07 ? 105 ASN C ND2 1 
ATOM   3570 N N   . TYR C 1 106 ? 2.280   -50.612 19.866  1.00 28.82 ? 106 TYR C N   1 
ATOM   3571 C CA  . TYR C 1 106 ? 3.712   -50.496 20.097  1.00 29.42 ? 106 TYR C CA  1 
ATOM   3572 C C   . TYR C 1 106 ? 4.101   -49.075 19.677  1.00 29.31 ? 106 TYR C C   1 
ATOM   3573 O O   . TYR C 1 106 ? 3.829   -48.638 18.562  0.00 30.17 ? 106 TYR C O   1 
ATOM   3574 C CB  . TYR C 1 106 ? 4.520   -51.507 19.288  1.00 26.22 ? 106 TYR C CB  1 
ATOM   3575 C CG  . TYR C 1 106 ? 5.993   -51.210 19.377  1.00 26.39 ? 106 TYR C CG  1 
ATOM   3576 C CD1 . TYR C 1 106 ? 6.713   -51.532 20.517  1.00 25.57 ? 106 TYR C CD1 1 
ATOM   3577 C CD2 . TYR C 1 106 ? 6.664   -50.571 18.330  1.00 26.33 ? 106 TYR C CD2 1 
ATOM   3578 C CE1 . TYR C 1 106 ? 8.062   -51.232 20.619  1.00 24.35 ? 106 TYR C CE1 1 
ATOM   3579 C CE2 . TYR C 1 106 ? 7.998   -50.270 18.423  1.00 22.81 ? 106 TYR C CE2 1 
ATOM   3580 C CZ  . TYR C 1 106 ? 8.704   -50.598 19.561  1.00 25.34 ? 106 TYR C CZ  1 
ATOM   3581 O OH  . TYR C 1 106 ? 10.071  -50.319 19.635  1.00 24.86 ? 106 TYR C OH  1 
ATOM   3582 N N   . THR C 1 107 ? 4.727   -48.371 20.608  1.00 32.22 ? 107 THR C N   1 
ATOM   3583 C CA  . THR C 1 107 ? 5.132   -46.993 20.382  1.00 35.26 ? 107 THR C CA  1 
ATOM   3584 C C   . THR C 1 107 ? 6.627   -46.726 20.621  1.00 36.81 ? 107 THR C C   1 
ATOM   3585 O O   . THR C 1 107 ? 7.173   -47.058 21.669  1.00 37.85 ? 107 THR C O   1 
ATOM   3586 C CB  . THR C 1 107 ? 4.288   -46.038 21.282  1.00 33.20 ? 107 THR C CB  1 
ATOM   3587 O OG1 . THR C 1 107 ? 4.924   -44.750 21.354  1.00 32.04 ? 107 THR C OG1 1 
ATOM   3588 C CG2 . THR C 1 107 ? 4.150   -46.615 22.677  0.00 33.56 ? 107 THR C CG2 1 
ATOM   3589 N N   . THR C 1 108 ? 7.286   -46.134 19.633  1.00 37.23 ? 108 THR C N   1 
ATOM   3590 C CA  . THR C 1 108 ? 8.702   -45.804 19.784  1.00 37.93 ? 108 THR C CA  1 
ATOM   3591 C C   . THR C 1 108 ? 8.925   -44.312 19.697  1.00 37.10 ? 108 THR C C   1 
ATOM   3592 O O   . THR C 1 108 ? 8.453   -43.654 18.771  0.00 37.29 ? 108 THR C O   1 
ATOM   3593 C CB  . THR C 1 108 ? 9.588   -46.458 18.707  1.00 39.05 ? 108 THR C CB  1 
ATOM   3594 O OG1 . THR C 1 108 ? 9.293   -47.852 18.638  1.00 43.29 ? 108 THR C OG1 1 
ATOM   3595 C CG2 . THR C 1 108 ? 11.049  -46.289 19.063  1.00 36.55 ? 108 THR C CG2 1 
ATOM   3596 N N   . PHE C 1 109 ? 9.660   -43.787 20.666  1.00 36.75 ? 109 PHE C N   1 
ATOM   3597 C CA  . PHE C 1 109 ? 9.961   -42.360 20.694  1.00 35.82 ? 109 PHE C CA  1 
ATOM   3598 C C   . PHE C 1 109 ? 11.320  -42.095 20.085  1.00 33.45 ? 109 PHE C C   1 
ATOM   3599 O O   . PHE C 1 109 ? 12.271  -42.831 20.292  1.00 29.93 ? 109 PHE C O   1 
ATOM   3600 C CB  . PHE C 1 109 ? 9.931   -41.836 22.128  1.00 37.31 ? 109 PHE C CB  1 
ATOM   3601 C CG  . PHE C 1 109 ? 8.608   -42.036 22.820  1.00 38.04 ? 109 PHE C CG  1 
ATOM   3602 C CD1 . PHE C 1 109 ? 8.301   -43.258 23.437  1.00 37.52 ? 109 PHE C CD1 1 
ATOM   3603 C CD2 . PHE C 1 109 ? 7.658   -41.009 22.842  1.00 37.41 ? 109 PHE C CD2 1 
ATOM   3604 C CE1 . PHE C 1 109 ? 7.081   -43.453 24.060  1.00 36.77 ? 109 PHE C CE1 1 
ATOM   3605 C CE2 . PHE C 1 109 ? 6.421   -41.200 23.469  1.00 39.57 ? 109 PHE C CE2 1 
ATOM   3606 C CZ  . PHE C 1 109 ? 6.136   -42.429 24.079  1.00 37.42 ? 109 PHE C CZ  1 
ATOM   3607 N N   . PHE C 1 110 ? 11.404  -41.048 19.292  1.00 35.24 ? 110 PHE C N   1 
ATOM   3608 C CA  . PHE C 1 110 ? 12.679  -40.686 18.688  1.00 35.66 ? 110 PHE C CA  1 
ATOM   3609 C C   . PHE C 1 110 ? 12.683  -39.202 18.352  1.00 36.04 ? 110 PHE C C   1 
ATOM   3610 O O   . PHE C 1 110 ? 11.637  -38.566 18.221  0.00 36.25 ? 110 PHE C O   1 
ATOM   3611 C CB  . PHE C 1 110 ? 12.986  -41.563 17.457  1.00 33.14 ? 110 PHE C CB  1 
ATOM   3612 C CG  . PHE C 1 110 ? 11.963  -41.483 16.379  1.00 33.26 ? 110 PHE C CG  1 
ATOM   3613 C CD1 . PHE C 1 110 ? 12.075  -40.538 15.364  1.00 36.11 ? 110 PHE C CD1 1 
ATOM   3614 C CD2 . PHE C 1 110 ? 10.864  -42.325 16.386  1.00 34.83 ? 110 PHE C CD2 1 
ATOM   3615 C CE1 . PHE C 1 110 ? 11.111  -40.425 14.373  1.00 34.12 ? 110 PHE C CE1 1 
ATOM   3616 C CE2 . PHE C 1 110 ? 9.882   -42.216 15.391  1.00 37.65 ? 110 PHE C CE2 1 
ATOM   3617 C CZ  . PHE C 1 110 ? 10.011  -41.262 14.387  1.00 33.77 ? 110 PHE C CZ  1 
ATOM   3618 N N   . ASP C 1 111 ? 13.889  -38.670 18.213  1.00 37.26 ? 111 ASP C N   1 
ATOM   3619 C CA  . ASP C 1 111 ? 14.099  -37.256 17.934  1.00 36.67 ? 111 ASP C CA  1 
ATOM   3620 C C   . ASP C 1 111 ? 13.520  -36.472 19.089  1.00 35.19 ? 111 ASP C C   1 
ATOM   3621 O O   . ASP C 1 111 ? 12.601  -35.700 18.928  1.00 32.52 ? 111 ASP C O   1 
ATOM   3622 C CB  . ASP C 1 111 ? 13.440  -36.844 16.620  1.00 38.68 ? 111 ASP C CB  1 
ATOM   3623 C CG  . ASP C 1 111 ? 13.892  -35.472 16.171  1.00 42.06 ? 111 ASP C CG  1 
ATOM   3624 O OD1 . ASP C 1 111 ? 15.071  -35.159 16.454  1.00 43.32 ? 111 ASP C OD1 1 
ATOM   3625 O OD2 . ASP C 1 111 ? 13.096  -34.722 15.541  1.00 44.04 ? 111 ASP C OD2 1 
ATOM   3626 N N   . ASN C 1 112 ? 14.071  -36.721 20.267  1.00 35.70 ? 112 ASN C N   1 
ATOM   3627 C CA  . ASN C 1 112 ? 13.654  -36.072 21.502  1.00 37.13 ? 112 ASN C CA  1 
ATOM   3628 C C   . ASN C 1 112 ? 14.785  -35.183 21.990  1.00 37.96 ? 112 ASN C C   1 
ATOM   3629 O O   . ASN C 1 112 ? 15.914  -35.628 22.111  1.00 39.06 ? 112 ASN C O   1 
ATOM   3630 C CB  . ASN C 1 112 ? 13.369  -37.111 22.579  1.00 35.97 ? 112 ASN C CB  1 
ATOM   3631 C CG  . ASN C 1 112 ? 12.411  -38.174 22.121  1.00 35.75 ? 112 ASN C CG  1 
ATOM   3632 O OD1 . ASN C 1 112 ? 11.254  -37.882 21.779  1.00 36.77 ? 112 ASN C OD1 1 
ATOM   3633 N ND2 . ASN C 1 112 ? 12.880  -39.426 22.107  1.00 32.66 ? 112 ASN C ND2 1 
ATOM   3634 N N   . GLY C 1 113 ? 14.473  -33.925 22.268  1.00 38.57 ? 113 GLY C N   1 
ATOM   3635 C CA  . GLY C 1 113 ? 15.492  -33.021 22.743  1.00 39.40 ? 113 GLY C CA  1 
ATOM   3636 C C   . GLY C 1 113 ? 14.871  -31.885 23.512  1.00 39.67 ? 113 GLY C C   1 
ATOM   3637 O O   . GLY C 1 113 ? 13.722  -31.524 23.270  1.00 39.12 ? 113 GLY C O   1 
ATOM   3638 N N   . PHE C 1 114 ? 15.625  -31.335 24.457  1.00 39.50 ? 114 PHE C N   1 
ATOM   3639 C CA  . PHE C 1 114 ? 15.143  -30.202 25.221  1.00 39.90 ? 114 PHE C CA  1 
ATOM   3640 C C   . PHE C 1 114 ? 15.451  -28.943 24.397  1.00 40.33 ? 114 PHE C C   1 
ATOM   3641 O O   . PHE C 1 114 ? 16.406  -28.930 23.623  1.00 37.84 ? 114 PHE C O   1 
ATOM   3642 C CB  . PHE C 1 114 ? 15.856  -30.130 26.574  1.00 39.30 ? 114 PHE C CB  1 
ATOM   3643 C CG  . PHE C 1 114 ? 15.555  -31.284 27.486  1.00 35.88 ? 114 PHE C CG  1 
ATOM   3644 C CD1 . PHE C 1 114 ? 16.486  -32.306 27.664  1.00 35.65 ? 114 PHE C CD1 1 
ATOM   3645 C CD2 . PHE C 1 114 ? 14.362  -31.329 28.201  1.00 34.58 ? 114 PHE C CD2 1 
ATOM   3646 C CE1 . PHE C 1 114 ? 16.240  -33.358 28.549  1.00 33.10 ? 114 PHE C CE1 1 
ATOM   3647 C CE2 . PHE C 1 114 ? 14.100  -32.383 29.094  1.00 33.70 ? 114 PHE C CE2 1 
ATOM   3648 C CZ  . PHE C 1 114 ? 15.042  -33.398 29.267  1.00 33.50 ? 114 PHE C CZ  1 
ATOM   3649 N N   . ASN C 1 115 ? 14.634  -27.903 24.557  1.00 43.56 ? 115 ASN C N   1 
ATOM   3650 C CA  . ASN C 1 115 ? 14.843  -26.633 23.843  1.00 45.45 ? 115 ASN C CA  1 
ATOM   3651 C C   . ASN C 1 115 ? 15.877  -25.753 24.568  1.00 46.65 ? 115 ASN C C   1 
ATOM   3652 O O   . ASN C 1 115 ? 16.532  -26.195 25.513  1.00 46.06 ? 115 ASN C O   1 
ATOM   3653 C CB  . ASN C 1 115 ? 13.515  -25.873 23.711  1.00 45.38 ? 115 ASN C CB  1 
ATOM   3654 C CG  . ASN C 1 115 ? 12.775  -25.743 25.027  0.00 45.37 ? 115 ASN C CG  1 
ATOM   3655 O OD1 . ASN C 1 115 ? 13.346  -25.338 26.038  0.00 45.38 ? 115 ASN C OD1 1 
ATOM   3656 N ND2 . ASN C 1 115 ? 11.490  -26.076 25.014  0.00 45.38 ? 115 ASN C ND2 1 
ATOM   3657 N N   . ASP C 1 116 ? 16.040  -24.513 24.119  1.00 48.50 ? 116 ASP C N   1 
ATOM   3658 C CA  . ASP C 1 116 ? 16.989  -23.620 24.768  1.00 49.50 ? 116 ASP C CA  1 
ATOM   3659 C C   . ASP C 1 116 ? 16.618  -23.471 26.241  1.00 50.11 ? 116 ASP C C   1 
ATOM   3660 O O   . ASP C 1 116 ? 17.479  -23.453 27.117  1.00 48.80 ? 116 ASP C O   1 
ATOM   3661 C CB  . ASP C 1 116 ? 16.978  -22.244 24.114  1.00 50.88 ? 116 ASP C CB  1 
ATOM   3662 C CG  . ASP C 1 116 ? 17.418  -22.275 22.664  1.00 53.85 ? 116 ASP C CG  1 
ATOM   3663 O OD1 . ASP C 1 116 ? 18.401  -22.973 22.336  1.00 54.12 ? 116 ASP C OD1 1 
ATOM   3664 O OD2 . ASP C 1 116 ? 16.778  -21.572 21.850  1.00 56.25 ? 116 ASP C OD2 1 
ATOM   3665 N N   . HIS C 1 117 ? 15.322  -23.367 26.506  1.00 50.97 ? 117 HIS C N   1 
ATOM   3666 C CA  . HIS C 1 117 ? 14.829  -23.216 27.863  1.00 52.57 ? 117 HIS C CA  1 
ATOM   3667 C C   . HIS C 1 117 ? 15.164  -24.448 28.709  1.00 51.78 ? 117 HIS C C   1 
ATOM   3668 O O   . HIS C 1 117 ? 15.587  -24.326 29.859  1.00 51.19 ? 117 HIS C O   1 
ATOM   3669 C CB  . HIS C 1 117 ? 13.322  -22.959 27.828  1.00 55.22 ? 117 HIS C CB  1 
ATOM   3670 C CG  . HIS C 1 117 ? 12.870  -21.929 28.811  1.00 59.05 ? 117 HIS C CG  1 
ATOM   3671 N ND1 . HIS C 1 117 ? 13.471  -20.694 28.919  1.00 61.06 ? 117 HIS C ND1 1 
ATOM   3672 C CD2 . HIS C 1 117 ? 11.899  -21.961 29.756  1.00 60.27 ? 117 HIS C CD2 1 
ATOM   3673 C CE1 . HIS C 1 117 ? 12.893  -20.012 29.894  1.00 61.72 ? 117 HIS C CE1 1 
ATOM   3674 N NE2 . HIS C 1 117 ? 11.937  -20.759 30.418  1.00 60.68 ? 117 HIS C NE2 1 
ATOM   3675 N N   . GLY C 1 118 ? 14.984  -25.636 28.147  1.00 50.94 ? 118 GLY C N   1 
ATOM   3676 C CA  . GLY C 1 118 ? 15.329  -26.841 28.881  1.00 48.54 ? 118 GLY C CA  1 
ATOM   3677 C C   . GLY C 1 118 ? 16.822  -26.842 29.211  1.00 47.65 ? 118 GLY C C   1 
ATOM   3678 O O   . GLY C 1 118 ? 17.243  -27.147 30.338  1.00 45.73 ? 118 GLY C O   1 
ATOM   3679 N N   . LYS C 1 119 ? 17.637  -26.493 28.225  1.00 46.52 ? 119 LYS C N   1 
ATOM   3680 C CA  . LYS C 1 119 ? 19.076  -26.448 28.439  1.00 45.03 ? 119 LYS C CA  1 
ATOM   3681 C C   . LYS C 1 119 ? 19.429  -25.382 29.475  1.00 45.87 ? 119 LYS C C   1 
ATOM   3682 O O   . LYS C 1 119 ? 20.254  -25.621 30.352  1.00 44.46 ? 119 LYS C O   1 
ATOM   3683 C CB  . LYS C 1 119 ? 19.803  -26.152 27.130  1.00 42.73 ? 119 LYS C CB  1 
ATOM   3684 C CG  . LYS C 1 119 ? 19.509  -27.127 26.011  1.00 42.31 ? 119 LYS C CG  1 
ATOM   3685 C CD  . LYS C 1 119 ? 20.365  -26.786 24.794  1.00 41.26 ? 119 LYS C CD  1 
ATOM   3686 C CE  . LYS C 1 119 ? 19.839  -27.430 23.512  1.00 38.32 ? 119 LYS C CE  1 
ATOM   3687 N NZ  . LYS C 1 119 ? 19.818  -28.915 23.654  1.00 40.69 ? 119 LYS C NZ  1 
ATOM   3688 N N   . GLU C 1 120 ? 18.804  -24.210 29.382  1.00 47.11 ? 120 GLU C N   1 
ATOM   3689 C CA  . GLU C 1 120 ? 19.087  -23.141 30.326  1.00 49.02 ? 120 GLU C CA  1 
ATOM   3690 C C   . GLU C 1 120 ? 18.821  -23.606 31.741  1.00 49.62 ? 120 GLU C C   1 
ATOM   3691 O O   . GLU C 1 120 ? 19.416  -23.091 32.693  1.00 49.32 ? 120 GLU C O   1 
ATOM   3692 C CB  . GLU C 1 120 ? 18.250  -21.896 30.020  1.00 51.16 ? 120 GLU C CB  1 
ATOM   3693 C CG  . GLU C 1 120 ? 19.062  -20.761 29.405  1.00 53.96 ? 120 GLU C CG  1 
ATOM   3694 C CD  . GLU C 1 120 ? 18.681  -20.470 27.960  1.00 57.47 ? 120 GLU C CD  1 
ATOM   3695 O OE1 . GLU C 1 120 ? 17.591  -19.880 27.751  1.00 56.84 ? 120 GLU C OE1 1 
ATOM   3696 O OE2 . GLU C 1 120 ? 19.459  -20.831 27.038  1.00 59.05 ? 120 GLU C OE2 1 
ATOM   3697 N N   . ALA C 1 121 ? 17.930  -24.582 31.882  1.00 49.93 ? 121 ALA C N   1 
ATOM   3698 C CA  . ALA C 1 121 ? 17.603  -25.130 33.197  1.00 50.41 ? 121 ALA C CA  1 
ATOM   3699 C C   . ALA C 1 121 ? 18.543  -26.297 33.594  1.00 49.81 ? 121 ALA C C   1 
ATOM   3700 O O   . ALA C 1 121 ? 18.447  -26.845 34.687  1.00 50.18 ? 121 ALA C O   1 
ATOM   3701 C CB  . ALA C 1 121 ? 16.130  -25.595 33.212  1.00 48.98 ? 121 ALA C CB  1 
ATOM   3702 N N   . GLY C 1 122 ? 19.431  -26.685 32.690  1.00 49.43 ? 122 GLY C N   1 
ATOM   3703 C CA  . GLY C 1 122 ? 20.360  -27.762 32.988  1.00 49.60 ? 122 GLY C CA  1 
ATOM   3704 C C   . GLY C 1 122 ? 19.985  -29.132 32.444  1.00 49.57 ? 122 GLY C C   1 
ATOM   3705 O O   . GLY C 1 122 ? 20.545  -30.147 32.861  1.00 47.07 ? 122 GLY C O   1 
ATOM   3706 N N   . LEU C 1 123 ? 19.051  -29.165 31.494  1.00 49.18 ? 123 LEU C N   1 
ATOM   3707 C CA  . LEU C 1 123 ? 18.584  -30.428 30.908  1.00 46.49 ? 123 LEU C CA  1 
ATOM   3708 C C   . LEU C 1 123 ? 19.291  -30.819 29.607  1.00 43.73 ? 123 LEU C C   1 
ATOM   3709 O O   . LEU C 1 123 ? 19.575  -29.980 28.749  0.00 43.67 ? 123 LEU C O   1 
ATOM   3710 C CB  . LEU C 1 123 ? 17.077  -30.351 30.680  0.00 48.00 ? 123 LEU C CB  1 
ATOM   3711 C CG  . LEU C 1 123 ? 16.303  -30.105 31.975  1.00 49.24 ? 123 LEU C CG  1 
ATOM   3712 C CD1 . LEU C 1 123 ? 14.898  -29.633 31.671  1.00 49.81 ? 123 LEU C CD1 1 
ATOM   3713 C CD2 . LEU C 1 123 ? 16.278  -31.347 32.813  1.00 51.21 ? 123 LEU C CD2 1 
ATOM   3714 N N   . SER C 1 124 ? 19.566  -32.114 29.492  1.00 40.98 ? 124 SER C N   1 
ATOM   3715 C CA  . SER C 1 124 ? 20.236  -32.689 28.330  1.00 39.57 ? 124 SER C CA  1 
ATOM   3716 C C   . SER C 1 124 ? 20.058  -34.204 28.299  1.00 39.26 ? 124 SER C C   1 
ATOM   3717 O O   . SER C 1 124 ? 19.504  -34.801 29.229  1.00 37.77 ? 124 SER C O   1 
ATOM   3718 C CB  . SER C 1 124 ? 21.739  -32.408 28.375  1.00 39.72 ? 124 SER C CB  1 
ATOM   3719 O OG  . SER C 1 124 ? 22.332  -33.155 29.417  1.00 38.03 ? 124 SER C OG  1 
ATOM   3720 N N   . ASP C 1 125 ? 20.556  -34.813 27.222  1.00 38.67 ? 125 ASP C N   1 
ATOM   3721 C CA  . ASP C 1 125 ? 20.512  -36.263 27.028  1.00 37.38 ? 125 ASP C CA  1 
ATOM   3722 C C   . ASP C 1 125 ? 19.133  -36.851 27.280  1.00 36.18 ? 125 ASP C C   1 
ATOM   3723 O O   . ASP C 1 125 ? 18.966  -37.677 28.177  1.00 37.62 ? 125 ASP C O   1 
ATOM   3724 C CB  . ASP C 1 125 ? 21.526  -36.944 27.962  1.00 39.22 ? 125 ASP C CB  1 
ATOM   3725 C CG  . ASP C 1 125 ? 22.976  -36.705 27.553  1.00 39.96 ? 125 ASP C CG  1 
ATOM   3726 O OD1 . ASP C 1 125 ? 23.237  -35.945 26.601  1.00 41.46 ? 125 ASP C OD1 1 
ATOM   3727 O OD2 . ASP C 1 125 ? 23.867  -37.293 28.204  1.00 42.22 ? 125 ASP C OD2 1 
ATOM   3728 N N   . LEU C 1 126 ? 18.153  -36.453 26.481  1.00 34.40 ? 126 LEU C N   1 
ATOM   3729 C CA  . LEU C 1 126 ? 16.781  -36.935 26.656  1.00 33.89 ? 126 LEU C CA  1 
ATOM   3730 C C   . LEU C 1 126 ? 16.421  -38.063 25.695  1.00 35.20 ? 126 LEU C C   1 
ATOM   3731 O O   . LEU C 1 126 ? 16.861  -38.078 24.542  1.00 36.33 ? 126 LEU C O   1 
ATOM   3732 C CB  . LEU C 1 126 ? 15.790  -35.780 26.466  1.00 29.25 ? 126 LEU C CB  1 
ATOM   3733 C CG  . LEU C 1 126 ? 14.284  -35.906 26.776  1.00 28.10 ? 126 LEU C CG  1 
ATOM   3734 C CD1 . LEU C 1 126 ? 13.525  -36.058 25.489  1.00 24.29 ? 126 LEU C CD1 1 
ATOM   3735 C CD2 . LEU C 1 126 ? 13.999  -37.062 27.739  1.00 21.58 ? 126 LEU C CD2 1 
ATOM   3736 N N   . SER C 1 127 ? 15.630  -39.010 26.186  1.00 35.82 ? 127 SER C N   1 
ATOM   3737 C CA  . SER C 1 127 ? 15.168  -40.134 25.392  1.00 38.12 ? 127 SER C CA  1 
ATOM   3738 C C   . SER C 1 127 ? 14.164  -40.925 26.228  1.00 39.23 ? 127 SER C C   1 
ATOM   3739 O O   . SER C 1 127 ? 14.236  -40.946 27.457  1.00 40.43 ? 127 SER C O   1 
ATOM   3740 C CB  . SER C 1 127 ? 16.319  -41.041 24.975  1.00 38.01 ? 127 SER C CB  1 
ATOM   3741 O OG  . SER C 1 127 ? 16.676  -41.911 26.018  1.00 41.88 ? 127 SER C OG  1 
ATOM   3742 N N   . LEU C 1 128 ? 13.217  -41.557 25.546  1.00 40.45 ? 128 LEU C N   1 
ATOM   3743 C CA  . LEU C 1 128 ? 12.169  -42.324 26.205  1.00 41.39 ? 128 LEU C CA  1 
ATOM   3744 C C   . LEU C 1 128 ? 12.278  -43.735 25.689  1.00 41.96 ? 128 LEU C C   1 
ATOM   3745 O O   . LEU C 1 128 ? 12.610  -43.936 24.518  1.00 45.37 ? 128 LEU C O   1 
ATOM   3746 C CB  . LEU C 1 128 ? 10.795  -41.730 25.870  1.00 39.02 ? 128 LEU C CB  1 
ATOM   3747 C CG  . LEU C 1 128 ? 10.648  -40.240 26.251  1.00 38.98 ? 128 LEU C CG  1 
ATOM   3748 C CD1 . LEU C 1 128 ? 11.491  -39.381 25.326  1.00 37.26 ? 128 LEU C CD1 1 
ATOM   3749 C CD2 . LEU C 1 128 ? 9.194   -39.806 26.170  1.00 37.57 ? 128 LEU C CD2 1 
ATOM   3750 N N   . LYS C 1 129 ? 12.029  -44.717 26.549  1.00 40.90 ? 129 LYS C N   1 
ATOM   3751 C CA  . LYS C 1 129 ? 12.122  -46.106 26.124  0.00 41.94 ? 129 LYS C CA  1 
ATOM   3752 C C   . LYS C 1 129 ? 10.806  -46.567 25.508  1.00 41.64 ? 129 LYS C C   1 
ATOM   3753 O O   . LYS C 1 129 ? 9.741   -46.048 25.821  1.00 40.66 ? 129 LYS C O   1 
ATOM   3754 C CB  . LYS C 1 129 ? 12.506  -46.988 27.311  0.00 42.95 ? 129 LYS C CB  1 
ATOM   3755 C CG  . LYS C 1 129 ? 12.928  -48.412 26.961  0.00 44.54 ? 129 LYS C CG  1 
ATOM   3756 C CD  . LYS C 1 129 ? 13.323  -49.190 28.222  1.00 46.63 ? 129 LYS C CD  1 
ATOM   3757 C CE  . LYS C 1 129 ? 12.111  -49.420 29.132  1.00 46.82 ? 129 LYS C CE  1 
ATOM   3758 N NZ  . LYS C 1 129 ? 11.320  -48.166 29.301  1.00 50.39 ? 129 LYS C NZ  1 
ATOM   3759 N N   . ASP C 1 130 ? 10.904  -47.529 24.603  1.00 42.14 ? 130 ASP C N   1 
ATOM   3760 C CA  . ASP C 1 130 ? 9.747   -48.072 23.911  1.00 41.47 ? 130 ASP C CA  1 
ATOM   3761 C C   . ASP C 1 130 ? 8.649   -48.583 24.851  1.00 40.63 ? 130 ASP C C   1 
ATOM   3762 O O   . ASP C 1 130 ? 8.884   -48.828 26.034  1.00 39.69 ? 130 ASP C O   1 
ATOM   3763 C CB  . ASP C 1 130 ? 10.211  -49.173 22.968  1.00 42.06 ? 130 ASP C CB  1 
ATOM   3764 C CG  . ASP C 1 130 ? 11.416  -48.746 22.148  1.00 42.37 ? 130 ASP C CG  1 
ATOM   3765 O OD1 . ASP C 1 130 ? 11.375  -47.622 21.575  1.00 43.13 ? 130 ASP C OD1 1 
ATOM   3766 O OD2 . ASP C 1 130 ? 12.395  -49.538 22.084  1.00 42.07 ? 130 ASP C OD2 1 
ATOM   3767 N N   . SER C 1 131 ? 7.451   -48.749 24.303  1.00 40.28 ? 131 SER C N   1 
ATOM   3768 C CA  . SER C 1 131 ? 6.302   -49.175 25.080  1.00 40.98 ? 131 SER C CA  1 
ATOM   3769 C C   . SER C 1 131 ? 5.334   -50.080 24.313  1.00 42.19 ? 131 SER C C   1 
ATOM   3770 O O   . SER C 1 131 ? 5.141   -49.903 23.108  1.00 43.02 ? 131 SER C O   1 
ATOM   3771 C CB  . SER C 1 131 ? 5.569   -47.911 25.575  1.00 39.66 ? 131 SER C CB  1 
ATOM   3772 O OG  . SER C 1 131 ? 4.351   -48.209 26.243  1.00 35.58 ? 131 SER C OG  1 
ATOM   3773 N N   . TRP C 1 132 ? 4.740   -51.045 25.023  1.00 41.91 ? 132 TRP C N   1 
ATOM   3774 C CA  . TRP C 1 132 ? 3.739   -51.975 24.461  1.00 41.27 ? 132 TRP C CA  1 
ATOM   3775 C C   . TRP C 1 132 ? 2.501   -51.843 25.329  1.00 39.93 ? 132 TRP C C   1 
ATOM   3776 O O   . TRP C 1 132 ? 2.622   -51.564 26.520  1.00 42.98 ? 132 TRP C O   1 
ATOM   3777 C CB  . TRP C 1 132 ? 4.214   -53.436 24.508  1.00 41.59 ? 132 TRP C CB  1 
ATOM   3778 C CG  . TRP C 1 132 ? 5.403   -53.748 23.631  1.00 43.61 ? 132 TRP C CG  1 
ATOM   3779 C CD1 . TRP C 1 132 ? 6.707   -53.440 23.888  1.00 42.87 ? 132 TRP C CD1 1 
ATOM   3780 C CD2 . TRP C 1 132 ? 5.401   -54.472 22.377  1.00 41.66 ? 132 TRP C CD2 1 
ATOM   3781 N NE1 . TRP C 1 132 ? 7.515   -53.927 22.886  1.00 43.86 ? 132 TRP C NE1 1 
ATOM   3782 C CE2 . TRP C 1 132 ? 6.743   -54.564 21.949  1.00 42.04 ? 132 TRP C CE2 1 
ATOM   3783 C CE3 . TRP C 1 132 ? 4.398   -55.046 21.580  1.00 39.20 ? 132 TRP C CE3 1 
ATOM   3784 C CZ2 . TRP C 1 132 ? 7.112   -55.211 20.753  1.00 41.95 ? 132 TRP C CZ2 1 
ATOM   3785 C CZ3 . TRP C 1 132 ? 4.768   -55.687 20.385  1.00 39.59 ? 132 TRP C CZ3 1 
ATOM   3786 C CH2 . TRP C 1 132 ? 6.115   -55.760 19.990  1.00 41.40 ? 132 TRP C CH2 1 
ATOM   3787 N N   . GLY C 1 133 ? 1.310   -52.035 24.776  1.00 37.11 ? 133 GLY C N   1 
ATOM   3788 C CA  . GLY C 1 133 ? 0.131   -51.895 25.617  1.00 33.73 ? 133 GLY C CA  1 
ATOM   3789 C C   . GLY C 1 133 ? -1.193  -52.200 24.962  1.00 33.36 ? 133 GLY C C   1 
ATOM   3790 O O   . GLY C 1 133 ? -1.294  -52.218 23.733  1.00 33.81 ? 133 GLY C O   1 
ATOM   3791 N N   . ALA C 1 134 ? -2.215  -52.447 25.781  1.00 30.57 ? 134 ALA C N   1 
ATOM   3792 C CA  . ALA C 1 134 ? -3.557  -52.743 25.293  1.00 27.99 ? 134 ALA C CA  1 
ATOM   3793 C C   . ALA C 1 134 ? -4.091  -51.539 24.486  1.00 27.90 ? 134 ALA C C   1 
ATOM   3794 O O   . ALA C 1 134 ? -3.644  -50.385 24.651  1.00 26.23 ? 134 ALA C O   1 
ATOM   3795 C CB  . ALA C 1 134 ? -4.484  -53.042 26.469  0.00 28.52 ? 134 ALA C CB  1 
ATOM   3796 N N   . ALA C 1 135 ? -5.050  -51.805 23.607  1.00 24.89 ? 135 ALA C N   1 
ATOM   3797 C CA  . ALA C 1 135 ? -5.639  -50.759 22.803  1.00 22.89 ? 135 ALA C CA  1 
ATOM   3798 C C   . ALA C 1 135 ? -7.090  -51.140 22.522  1.00 25.15 ? 135 ALA C C   1 
ATOM   3799 O O   . ALA C 1 135 ? -7.410  -52.323 22.324  1.00 24.81 ? 135 ALA C O   1 
ATOM   3800 C CB  . ALA C 1 135 ? -4.853  -50.600 21.492  1.00 21.47 ? 135 ALA C CB  1 
ATOM   3801 N N   . GLY C 1 136 ? -7.968  -50.142 22.536  1.00 25.42 ? 136 GLY C N   1 
ATOM   3802 C CA  . GLY C 1 136 ? -9.367  -50.385 22.256  1.00 28.36 ? 136 GLY C CA  1 
ATOM   3803 C C   . GLY C 1 136 ? -9.810  -49.378 21.202  1.00 31.08 ? 136 GLY C C   1 
ATOM   3804 O O   . GLY C 1 136 ? -9.158  -48.329 21.025  1.00 30.90 ? 136 GLY C O   1 
ATOM   3805 N N   . GLN C 1 137 ? -10.897 -49.675 20.493  1.00 31.31 ? 137 GLN C N   1 
ATOM   3806 C CA  . GLN C 1 137 ? -11.377 -48.757 19.468  1.00 32.83 ? 137 GLN C CA  1 
ATOM   3807 C C   . GLN C 1 137 ? -12.852 -48.927 19.167  1.00 34.62 ? 137 GLN C C   1 
ATOM   3808 O O   . GLN C 1 137 ? -13.406 -50.026 19.255  1.00 34.90 ? 137 GLN C O   1 
ATOM   3809 C CB  . GLN C 1 137 ? -10.618 -48.952 18.155  1.00 33.76 ? 137 GLN C CB  1 
ATOM   3810 C CG  . GLN C 1 137 ? -11.044 -50.201 17.369  1.00 33.91 ? 137 GLN C CG  1 
ATOM   3811 C CD  . GLN C 1 137 ? -10.290 -50.362 16.051  1.00 33.60 ? 137 GLN C CD  1 
ATOM   3812 O OE1 . GLN C 1 137 ? -9.666  -49.423 15.562  1.00 36.73 ? 137 GLN C OE1 1 
ATOM   3813 N NE2 . GLN C 1 137 ? -10.362 -51.548 15.469  1.00 34.62 ? 137 GLN C NE2 1 
ATOM   3814 N N   . VAL C 1 138 ? -13.488 -47.824 18.809  1.00 34.76 ? 138 VAL C N   1 
ATOM   3815 C CA  . VAL C 1 138 ? -14.873 -47.850 18.422  1.00 36.47 ? 138 VAL C CA  1 
ATOM   3816 C C   . VAL C 1 138 ? -14.899 -46.892 17.252  1.00 36.04 ? 138 VAL C C   1 
ATOM   3817 O O   . VAL C 1 138 ? -14.278 -45.840 17.301  1.00 37.46 ? 138 VAL C O   1 
ATOM   3818 C CB  . VAL C 1 138 ? -15.797 -47.350 19.538  1.00 36.79 ? 138 VAL C CB  1 
ATOM   3819 C CG1 . VAL C 1 138 ? -15.901 -48.382 20.634  1.00 38.12 ? 138 VAL C CG1 1 
ATOM   3820 C CG2 . VAL C 1 138 ? -15.335 -45.991 20.058  1.00 37.28 ? 138 VAL C CG2 1 
ATOM   3821 N N   . GLY C 1 139 ? -15.590 -47.253 16.188  1.00 35.84 ? 139 GLY C N   1 
ATOM   3822 C CA  . GLY C 1 139 ? -15.616 -46.368 15.052  1.00 35.89 ? 139 GLY C CA  1 
ATOM   3823 C C   . GLY C 1 139 ? -16.802 -46.583 14.153  1.00 37.14 ? 139 GLY C C   1 
ATOM   3824 O O   . GLY C 1 139 ? -17.685 -47.403 14.420  1.00 34.05 ? 139 GLY C O   1 
ATOM   3825 N N   . VAL C 1 140 ? -16.835 -45.833 13.067  1.00 39.43 ? 140 VAL C N   1 
ATOM   3826 C CA  . VAL C 1 140 ? -17.924 -45.986 12.132  1.00 40.92 ? 140 VAL C CA  1 
ATOM   3827 C C   . VAL C 1 140 ? -17.471 -45.836 10.689  1.00 38.87 ? 140 VAL C C   1 
ATOM   3828 O O   . VAL C 1 140 ? -16.693 -44.939 10.345  1.00 38.71 ? 140 VAL C O   1 
ATOM   3829 C CB  . VAL C 1 140 ? -19.028 -44.947 12.397  1.00 42.56 ? 140 VAL C CB  1 
ATOM   3830 C CG1 . VAL C 1 140 ? -19.702 -45.224 13.722  1.00 45.49 ? 140 VAL C CG1 1 
ATOM   3831 C CG2 . VAL C 1 140 ? -18.418 -43.568 12.417  1.00 45.37 ? 140 VAL C CG2 1 
ATOM   3832 N N   . ASP C 1 141 ? -17.962 -46.740 9.861   1.00 36.25 ? 141 ASP C N   1 
ATOM   3833 C CA  . ASP C 1 141 ? -17.690 -46.691 8.453   1.00 34.24 ? 141 ASP C CA  1 
ATOM   3834 C C   . ASP C 1 141 ? -19.027 -46.495 7.790   1.00 33.74 ? 141 ASP C C   1 
ATOM   3835 O O   . ASP C 1 141 ? -20.024 -47.120 8.169   1.00 33.81 ? 141 ASP C O   1 
ATOM   3836 C CB  . ASP C 1 141 ? -17.063 -47.994 7.959   1.00 33.47 ? 141 ASP C CB  1 
ATOM   3837 C CG  . ASP C 1 141 ? -15.545 -47.997 8.077   1.00 33.91 ? 141 ASP C CG  1 
ATOM   3838 O OD1 . ASP C 1 141 ? -14.923 -49.066 8.020   1.00 35.73 ? 141 ASP C OD1 1 
ATOM   3839 O OD2 . ASP C 1 141 ? -14.964 -46.906 8.219   1.00 32.19 ? 141 ASP C OD2 1 
ATOM   3840 N N   . TYR C 1 142 ? -19.069 -45.583 6.837   1.00 32.72 ? 142 TYR C N   1 
ATOM   3841 C CA  . TYR C 1 142 ? -20.288 -45.360 6.077   1.00 33.35 ? 142 TYR C CA  1 
ATOM   3842 C C   . TYR C 1 142 ? -19.888 -45.785 4.675   1.00 33.20 ? 142 TYR C C   1 
ATOM   3843 O O   . TYR C 1 142 ? -19.089 -45.119 4.023   1.00 34.07 ? 142 TYR C O   1 
ATOM   3844 C CB  . TYR C 1 142 ? -20.722 -43.888 6.085   1.00 32.78 ? 142 TYR C CB  1 
ATOM   3845 C CG  . TYR C 1 142 ? -21.868 -43.643 5.147   1.00 34.18 ? 142 TYR C CG  1 
ATOM   3846 C CD1 . TYR C 1 142 ? -23.086 -44.290 5.331   1.00 35.99 ? 142 TYR C CD1 1 
ATOM   3847 C CD2 . TYR C 1 142 ? -21.724 -42.808 4.042   1.00 34.93 ? 142 TYR C CD2 1 
ATOM   3848 C CE1 . TYR C 1 142 ? -24.142 -44.124 4.431   1.00 38.76 ? 142 TYR C CE1 1 
ATOM   3849 C CE2 . TYR C 1 142 ? -22.774 -42.622 3.138   1.00 35.45 ? 142 TYR C CE2 1 
ATOM   3850 C CZ  . TYR C 1 142 ? -23.976 -43.293 3.342   1.00 37.92 ? 142 TYR C CZ  1 
ATOM   3851 O OH  . TYR C 1 142 ? -25.003 -43.168 2.443   1.00 38.93 ? 142 TYR C OH  1 
ATOM   3852 N N   . LEU C 1 143 ? -20.415 -46.914 4.231   1.00 34.19 ? 143 LEU C N   1 
ATOM   3853 C CA  . LEU C 1 143 ? -20.100 -47.453 2.916   1.00 37.09 ? 143 LEU C CA  1 
ATOM   3854 C C   . LEU C 1 143 ? -20.942 -46.847 1.799   1.00 38.74 ? 143 LEU C C   1 
ATOM   3855 O O   . LEU C 1 143 ? -22.092 -47.244 1.573   1.00 36.79 ? 143 LEU C O   1 
ATOM   3856 C CB  . LEU C 1 143 ? -20.247 -48.978 2.970   1.00 38.92 ? 143 LEU C CB  1 
ATOM   3857 C CG  . LEU C 1 143 ? -19.227 -49.567 3.974   1.00 39.56 ? 143 LEU C CG  1 
ATOM   3858 C CD1 . LEU C 1 143 ? -19.859 -50.575 4.896   1.00 41.37 ? 143 LEU C CD1 1 
ATOM   3859 C CD2 . LEU C 1 143 ? -18.071 -50.168 3.209   1.00 39.88 ? 143 LEU C CD2 1 
ATOM   3860 N N   . ILE C 1 144 ? -20.354 -45.871 1.107   1.00 42.06 ? 144 ILE C N   1 
ATOM   3861 C CA  . ILE C 1 144 ? -21.030 -45.166 0.016   1.00 46.68 ? 144 ILE C CA  1 
ATOM   3862 C C   . ILE C 1 144 ? -21.285 -46.022 -1.235  1.00 48.50 ? 144 ILE C C   1 
ATOM   3863 O O   . ILE C 1 144 ? -22.396 -46.055 -1.761  1.00 48.83 ? 144 ILE C O   1 
ATOM   3864 C CB  . ILE C 1 144 ? -20.231 -43.910 -0.392  0.00 46.45 ? 144 ILE C CB  1 
ATOM   3865 C CG1 . ILE C 1 144 ? -20.256 -42.902 0.755   1.00 47.33 ? 144 ILE C CG1 1 
ATOM   3866 C CG2 . ILE C 1 144 ? -20.828 -43.288 -1.647  0.00 46.78 ? 144 ILE C CG2 1 
ATOM   3867 C CD1 . ILE C 1 144 ? -19.117 -41.883 0.734   1.00 46.34 ? 144 ILE C CD1 1 
ATOM   3868 N N   . ASN C 1 145 ? -20.246 -46.705 -1.704  1.00 49.74 ? 145 ASN C N   1 
ATOM   3869 C CA  . ASN C 1 145 ? -20.336 -47.548 -2.896  1.00 49.59 ? 145 ASN C CA  1 
ATOM   3870 C C   . ASN C 1 145 ? -19.588 -48.824 -2.606  1.00 49.39 ? 145 ASN C C   1 
ATOM   3871 O O   . ASN C 1 145 ? -19.144 -49.069 -1.481  1.00 49.19 ? 145 ASN C O   1 
ATOM   3872 C CB  . ASN C 1 145 ? -19.629 -46.892 -4.089  1.00 51.57 ? 145 ASN C CB  1 
ATOM   3873 C CG  . ASN C 1 145 ? -20.252 -45.588 -4.503  1.00 53.61 ? 145 ASN C CG  1 
ATOM   3874 O OD1 . ASN C 1 145 ? -19.673 -44.842 -5.288  1.00 56.46 ? 145 ASN C OD1 1 
ATOM   3875 N ND2 . ASN C 1 145 ? -21.440 -45.302 -3.991  0.00 53.79 ? 145 ASN C ND2 1 
ATOM   3876 N N   . ARG C 1 146 ? -19.426 -49.623 -3.649  1.00 48.84 ? 146 ARG C N   1 
ATOM   3877 C CA  . ARG C 1 146 ? -18.676 -50.849 -3.540  1.00 47.34 ? 146 ARG C CA  1 
ATOM   3878 C C   . ARG C 1 146 ? -17.211 -50.413 -3.570  1.00 46.08 ? 146 ARG C C   1 
ATOM   3879 O O   . ARG C 1 146 ? -16.307 -51.226 -3.415  1.00 45.97 ? 146 ARG C O   1 
ATOM   3880 C CB  . ARG C 1 146 ? -18.976 -51.774 -4.727  1.00 49.29 ? 146 ARG C CB  1 
ATOM   3881 C CG  . ARG C 1 146 ? -18.421 -53.188 -4.556  0.00 52.28 ? 146 ARG C CG  1 
ATOM   3882 C CD  . ARG C 1 146 ? -18.970 -54.156 -5.601  1.00 55.96 ? 146 ARG C CD  1 
ATOM   3883 N NE  . ARG C 1 146 ? -20.426 -54.247 -5.548  0.00 57.21 ? 146 ARG C NE  1 
ATOM   3884 C CZ  . ARG C 1 146 ? -21.114 -54.683 -4.498  0.00 58.34 ? 146 ARG C CZ  1 
ATOM   3885 N NH1 . ARG C 1 146 ? -20.481 -55.076 -3.401  0.00 58.79 ? 146 ARG C NH1 1 
ATOM   3886 N NH2 . ARG C 1 146 ? -22.438 -54.721 -4.541  1.00 61.23 ? 146 ARG C NH2 1 
ATOM   3887 N N   . ASP C 1 147 ? -16.986 -49.117 -3.751  1.00 44.56 ? 147 ASP C N   1 
ATOM   3888 C CA  . ASP C 1 147 ? -15.635 -48.593 -3.818  1.00 43.74 ? 147 ASP C CA  1 
ATOM   3889 C C   . ASP C 1 147 ? -15.176 -47.653 -2.707  1.00 43.75 ? 147 ASP C C   1 
ATOM   3890 O O   . ASP C 1 147 ? -14.031 -47.741 -2.272  1.00 45.15 ? 147 ASP C O   1 
ATOM   3891 C CB  . ASP C 1 147 ? -15.417 -47.867 -5.148  1.00 42.13 ? 147 ASP C CB  1 
ATOM   3892 C CG  . ASP C 1 147 ? -15.591 -48.768 -6.346  1.00 40.96 ? 147 ASP C CG  1 
ATOM   3893 O OD1 . ASP C 1 147 ? -15.490 -49.995 -6.199  1.00 39.30 ? 147 ASP C OD1 1 
ATOM   3894 O OD2 . ASP C 1 147 ? -15.803 -48.255 -7.451  1.00 40.68 ? 147 ASP C OD2 1 
ATOM   3895 N N   . TRP C 1 148 ? -16.049 -46.752 -2.252  1.00 43.98 ? 148 TRP C N   1 
ATOM   3896 C CA  . TRP C 1 148 ? -15.658 -45.756 -1.248  1.00 43.72 ? 148 TRP C CA  1 
ATOM   3897 C C   . TRP C 1 148 ? -16.415 -45.745 0.054   1.00 42.20 ? 148 TRP C C   1 
ATOM   3898 O O   . TRP C 1 148 ? -17.508 -46.301 0.164   1.00 43.63 ? 148 TRP C O   1 
ATOM   3899 C CB  . TRP C 1 148 ? -15.775 -44.352 -1.837  1.00 46.19 ? 148 TRP C CB  1 
ATOM   3900 C CG  . TRP C 1 148 ? -14.907 -44.098 -3.035  1.00 48.76 ? 148 TRP C CG  1 
ATOM   3901 C CD1 . TRP C 1 148 ? -15.208 -44.346 -4.351  1.00 49.19 ? 148 TRP C CD1 1 
ATOM   3902 C CD2 . TRP C 1 148 ? -13.583 -43.548 -3.022  1.00 50.63 ? 148 TRP C CD2 1 
ATOM   3903 N NE1 . TRP C 1 148 ? -14.151 -43.982 -5.154  1.00 50.64 ? 148 TRP C NE1 1 
ATOM   3904 C CE2 . TRP C 1 148 ? -13.141 -43.492 -4.365  1.00 51.40 ? 148 TRP C CE2 1 
ATOM   3905 C CE3 . TRP C 1 148 ? -12.727 -43.099 -2.007  1.00 50.91 ? 148 TRP C CE3 1 
ATOM   3906 C CZ2 . TRP C 1 148 ? -11.876 -43.009 -4.714  1.00 52.03 ? 148 TRP C CZ2 1 
ATOM   3907 C CZ3 . TRP C 1 148 ? -11.463 -42.616 -2.359  1.00 51.83 ? 148 TRP C CZ3 1 
ATOM   3908 C CH2 . TRP C 1 148 ? -11.054 -42.577 -3.698  1.00 51.59 ? 148 TRP C CH2 1 
ATOM   3909 N N   . LEU C 1 149 ? -15.824 -45.079 1.040   1.00 40.02 ? 149 LEU C N   1 
ATOM   3910 C CA  . LEU C 1 149 ? -16.442 -44.925 2.354   1.00 37.64 ? 149 LEU C CA  1 
ATOM   3911 C C   . LEU C 1 149 ? -15.800 -43.768 3.102   1.00 36.36 ? 149 LEU C C   1 
ATOM   3912 O O   . LEU C 1 149 ? -14.714 -43.317 2.757   1.00 34.86 ? 149 LEU C O   1 
ATOM   3913 C CB  . LEU C 1 149 ? -16.324 -46.225 3.180   1.00 37.38 ? 149 LEU C CB  1 
ATOM   3914 C CG  . LEU C 1 149 ? -15.059 -46.828 3.846   1.00 36.00 ? 149 LEU C CG  1 
ATOM   3915 C CD1 . LEU C 1 149 ? -14.122 -47.349 2.804   1.00 34.36 ? 149 LEU C CD1 1 
ATOM   3916 C CD2 . LEU C 1 149 ? -14.373 -45.813 4.745   1.00 36.31 ? 149 LEU C CD2 1 
ATOM   3917 N N   . VAL C 1 150 ? -16.503 -43.264 4.107   1.00 35.63 ? 150 VAL C N   1 
ATOM   3918 C CA  . VAL C 1 150 ? -15.984 -42.185 4.956   1.00 34.33 ? 150 VAL C CA  1 
ATOM   3919 C C   . VAL C 1 150 ? -15.937 -42.842 6.331   1.00 33.49 ? 150 VAL C C   1 
ATOM   3920 O O   . VAL C 1 150 ? -16.728 -43.748 6.601   1.00 31.51 ? 150 VAL C O   1 
ATOM   3921 C CB  . VAL C 1 150 ? -16.913 -40.942 4.970   1.00 35.28 ? 150 VAL C CB  1 
ATOM   3922 C CG1 . VAL C 1 150 ? -16.601 -40.062 6.167   0.00 35.27 ? 150 VAL C CG1 1 
ATOM   3923 C CG2 . VAL C 1 150 ? -16.693 -40.144 3.711   1.00 36.22 ? 150 VAL C CG2 1 
ATOM   3924 N N   . ASN C 1 151 ? -15.033 -42.387 7.197   1.00 34.46 ? 151 ASN C N   1 
ATOM   3925 C CA  . ASN C 1 151 ? -14.865 -43.023 8.493   1.00 35.87 ? 151 ASN C CA  1 
ATOM   3926 C C   . ASN C 1 151 ? -14.582 -42.104 9.680   1.00 38.34 ? 151 ASN C C   1 
ATOM   3927 O O   . ASN C 1 151 ? -14.041 -41.006 9.512   1.00 39.88 ? 151 ASN C O   1 
ATOM   3928 C CB  . ASN C 1 151 ? -13.748 -44.064 8.327   1.00 33.78 ? 151 ASN C CB  1 
ATOM   3929 C CG  . ASN C 1 151 ? -13.178 -44.558 9.627   1.00 34.25 ? 151 ASN C CG  1 
ATOM   3930 O OD1 . ASN C 1 151 ? -13.652 -45.535 10.191  1.00 38.74 ? 151 ASN C OD1 1 
ATOM   3931 N ND2 . ASN C 1 151 ? -12.139 -43.889 10.104  1.00 35.64 ? 151 ASN C ND2 1 
ATOM   3932 N N   . MET C 1 152 ? -14.983 -42.564 10.873  1.00 38.70 ? 152 MET C N   1 
ATOM   3933 C CA  . MET C 1 152 ? -14.747 -41.874 12.146  1.00 39.89 ? 152 MET C CA  1 
ATOM   3934 C C   . MET C 1 152 ? -14.149 -42.949 13.007  1.00 39.94 ? 152 MET C C   1 
ATOM   3935 O O   . MET C 1 152 ? -14.475 -44.110 12.826  1.00 41.07 ? 152 MET C O   1 
ATOM   3936 C CB  . MET C 1 152 ? -16.024 -41.449 12.849  1.00 42.47 ? 152 MET C CB  1 
ATOM   3937 C CG  . MET C 1 152 ? -16.582 -40.103 12.487  1.00 44.73 ? 152 MET C CG  1 
ATOM   3938 S SD  . MET C 1 152 ? -17.812 -39.680 13.737  1.00 44.81 ? 152 MET C SD  1 
ATOM   3939 C CE  . MET C 1 152 ? -19.151 -40.762 13.310  0.00 44.90 ? 152 MET C CE  1 
ATOM   3940 N N   . SER C 1 153 ? -13.320 -42.573 13.972  1.00 40.15 ? 153 SER C N   1 
ATOM   3941 C CA  . SER C 1 153 ? -12.687 -43.562 14.829  1.00 37.97 ? 153 SER C CA  1 
ATOM   3942 C C   . SER C 1 153 ? -12.126 -42.960 16.118  1.00 37.44 ? 153 SER C C   1 
ATOM   3943 O O   . SER C 1 153 ? -11.491 -41.908 16.104  1.00 37.36 ? 153 SER C O   1 
ATOM   3944 C CB  . SER C 1 153 ? -11.579 -44.243 14.031  1.00 39.71 ? 153 SER C CB  1 
ATOM   3945 O OG  . SER C 1 153 ? -10.980 -45.269 14.770  1.00 43.21 ? 153 SER C OG  1 
ATOM   3946 N N   . VAL C 1 154 ? -12.388 -43.628 17.236  1.00 37.37 ? 154 VAL C N   1 
ATOM   3947 C CA  . VAL C 1 154 ? -11.904 -43.189 18.544  1.00 36.95 ? 154 VAL C CA  1 
ATOM   3948 C C   . VAL C 1 154 ? -11.076 -44.312 19.114  1.00 36.83 ? 154 VAL C C   1 
ATOM   3949 O O   . VAL C 1 154 ? -11.587 -45.415 19.308  1.00 37.01 ? 154 VAL C O   1 
ATOM   3950 C CB  . VAL C 1 154 ? -13.031 -42.936 19.556  1.00 37.29 ? 154 VAL C CB  1 
ATOM   3951 C CG1 . VAL C 1 154 ? -12.413 -42.694 20.923  1.00 37.57 ? 154 VAL C CG1 1 
ATOM   3952 C CG2 . VAL C 1 154 ? -13.865 -41.731 19.150  1.00 38.24 ? 154 VAL C CG2 1 
ATOM   3953 N N   . TRP C 1 155 ? -9.805  -44.039 19.397  1.00 37.16 ? 155 TRP C N   1 
ATOM   3954 C CA  . TRP C 1 155 ? -8.928  -45.061 19.942  1.00 36.34 ? 155 TRP C CA  1 
ATOM   3955 C C   . TRP C 1 155 ? -8.414  -44.720 21.332  1.00 37.75 ? 155 TRP C C   1 
ATOM   3956 O O   . TRP C 1 155 ? -8.160  -43.559 21.658  1.00 38.22 ? 155 TRP C O   1 
ATOM   3957 C CB  . TRP C 1 155 ? -7.706  -45.285 19.036  1.00 34.39 ? 155 TRP C CB  1 
ATOM   3958 C CG  . TRP C 1 155 ? -7.990  -45.570 17.592  1.00 33.88 ? 155 TRP C CG  1 
ATOM   3959 C CD1 . TRP C 1 155 ? -8.678  -44.777 16.722  1.00 32.69 ? 155 TRP C CD1 1 
ATOM   3960 C CD2 . TRP C 1 155 ? -7.472  -46.655 16.819  1.00 33.93 ? 155 TRP C CD2 1 
ATOM   3961 N NE1 . TRP C 1 155 ? -8.610  -45.288 15.451  1.00 32.69 ? 155 TRP C NE1 1 
ATOM   3962 C CE2 . TRP C 1 155 ? -7.875  -46.442 15.476  1.00 33.75 ? 155 TRP C CE2 1 
ATOM   3963 C CE3 . TRP C 1 155 ? -6.696  -47.783 17.122  1.00 33.22 ? 155 TRP C CE3 1 
ATOM   3964 C CZ2 . TRP C 1 155 ? -7.522  -47.323 14.423  1.00 32.00 ? 155 TRP C CZ2 1 
ATOM   3965 C CZ3 . TRP C 1 155 ? -6.343  -48.658 16.080  1.00 33.98 ? 155 TRP C CZ3 1 
ATOM   3966 C CH2 . TRP C 1 155 ? -6.758  -48.417 14.746  1.00 33.68 ? 155 TRP C CH2 1 
ATOM   3967 N N   . TYR C 1 156 ? -8.272  -45.747 22.157  1.00 39.67 ? 156 TYR C N   1 
ATOM   3968 C CA  . TYR C 1 156 ? -7.697  -45.571 23.474  1.00 38.94 ? 156 TYR C CA  1 
ATOM   3969 C C   . TYR C 1 156 ? -6.444  -46.449 23.478  1.00 40.56 ? 156 TYR C C   1 
ATOM   3970 O O   . TYR C 1 156 ? -6.455  -47.570 22.944  1.00 40.81 ? 156 TYR C O   1 
ATOM   3971 C CB  . TYR C 1 156 ? -8.651  -46.017 24.571  1.00 37.98 ? 156 TYR C CB  1 
ATOM   3972 C CG  . TYR C 1 156 ? -8.130  -45.582 25.914  1.00 38.86 ? 156 TYR C CG  1 
ATOM   3973 C CD1 . TYR C 1 156 ? -8.175  -44.228 26.279  1.00 37.40 ? 156 TYR C CD1 1 
ATOM   3974 C CD2 . TYR C 1 156 ? -7.462  -46.481 26.755  1.00 39.98 ? 156 TYR C CD2 1 
ATOM   3975 C CE1 . TYR C 1 156 ? -7.565  -43.769 27.428  1.00 37.23 ? 156 TYR C CE1 1 
ATOM   3976 C CE2 . TYR C 1 156 ? -6.842  -46.040 27.921  1.00 41.39 ? 156 TYR C CE2 1 
ATOM   3977 C CZ  . TYR C 1 156 ? -6.892  -44.674 28.259  1.00 40.34 ? 156 TYR C CZ  1 
ATOM   3978 O OH  . TYR C 1 156 ? -6.287  -44.228 29.421  1.00 37.17 ? 156 TYR C OH  1 
ATOM   3979 N N   . MET C 1 157 ? -5.358  -45.959 24.063  1.00 41.31 ? 157 MET C N   1 
ATOM   3980 C CA  . MET C 1 157 ? -4.130  -46.753 24.059  1.00 41.48 ? 157 MET C CA  1 
ATOM   3981 C C   . MET C 1 157 ? -3.294  -46.666 25.332  1.00 41.75 ? 157 MET C C   1 
ATOM   3982 O O   . MET C 1 157 ? -3.078  -45.587 25.866  1.00 39.33 ? 157 MET C O   1 
ATOM   3983 C CB  . MET C 1 157 ? -3.285  -46.373 22.835  1.00 41.56 ? 157 MET C CB  1 
ATOM   3984 C CG  . MET C 1 157 ? -4.024  -46.598 21.499  1.00 42.14 ? 157 MET C CG  1 
ATOM   3985 S SD  . MET C 1 157 ? -3.116  -46.089 19.940  1.00 43.62 ? 157 MET C SD  1 
ATOM   3986 C CE  . MET C 1 157 ? -1.599  -45.577 20.608  1.00 38.51 ? 157 MET C CE  1 
ATOM   3987 N N   . ASP C 1 158 ? -2.849  -47.825 25.812  1.00 44.58 ? 158 ASP C N   1 
ATOM   3988 C CA  . ASP C 1 158 ? -2.019  -47.921 27.010  1.00 46.96 ? 158 ASP C CA  1 
ATOM   3989 C C   . ASP C 1 158 ? -0.582  -47.615 26.660  1.00 46.96 ? 158 ASP C C   1 
ATOM   3990 O O   . ASP C 1 158 ? 0.130   -48.504 26.198  1.00 48.01 ? 158 ASP C O   1 
ATOM   3991 C CB  . ASP C 1 158 ? -2.055  -49.330 27.590  0.00 50.54 ? 158 ASP C CB  1 
ATOM   3992 C CG  . ASP C 1 158 ? -3.194  -49.539 28.536  1.00 54.11 ? 158 ASP C CG  1 
ATOM   3993 O OD1 . ASP C 1 158 ? -3.348  -50.679 29.019  1.00 57.70 ? 158 ASP C OD1 1 
ATOM   3994 O OD2 . ASP C 1 158 ? -3.932  -48.569 28.800  1.00 56.48 ? 158 ASP C OD2 1 
ATOM   3995 N N   . ILE C 1 159 ? -0.137  -46.386 26.886  1.00 46.03 ? 159 ILE C N   1 
ATOM   3996 C CA  . ILE C 1 159 ? 1.240   -46.055 26.574  1.00 46.26 ? 159 ILE C CA  1 
ATOM   3997 C C   . ILE C 1 159 ? 2.016   -45.505 27.771  1.00 48.42 ? 159 ILE C C   1 
ATOM   3998 O O   . ILE C 1 159 ? 2.036   -44.301 28.023  0.00 48.81 ? 159 ILE C O   1 
ATOM   3999 C CB  . ILE C 1 159 ? 1.302   -45.078 25.369  1.00 44.36 ? 159 ILE C CB  1 
ATOM   4000 C CG1 . ILE C 1 159 ? 0.547   -45.692 24.189  1.00 41.56 ? 159 ILE C CG1 1 
ATOM   4001 C CG2 . ILE C 1 159 ? 2.756   -44.802 24.964  1.00 44.18 ? 159 ILE C CG2 1 
ATOM   4002 C CD1 . ILE C 1 159 ? 0.574   -44.857 22.947  1.00 38.49 ? 159 ILE C CD1 1 
ATOM   4003 N N   . ASP C 1 160 ? 2.664   -46.416 28.490  0.00 52.16 ? 160 ASP C N   1 
ATOM   4004 C CA  . ASP C 1 160 ? 3.466   -46.071 29.658  1.00 55.40 ? 160 ASP C CA  1 
ATOM   4005 C C   . ASP C 1 160 ? 4.947   -46.213 29.333  1.00 55.67 ? 160 ASP C C   1 
ATOM   4006 O O   . ASP C 1 160 ? 5.384   -47.224 28.765  1.00 56.95 ? 160 ASP C O   1 
ATOM   4007 C CB  . ASP C 1 160 ? 3.127   -46.993 30.829  1.00 60.09 ? 160 ASP C CB  1 
ATOM   4008 C CG  . ASP C 1 160 ? 1.865   -46.586 31.542  1.00 63.40 ? 160 ASP C CG  1 
ATOM   4009 O OD1 . ASP C 1 160 ? 1.982   -45.941 32.603  1.00 66.18 ? 160 ASP C OD1 1 
ATOM   4010 O OD2 . ASP C 1 160 ? 0.758   -46.902 31.042  1.00 66.01 ? 160 ASP C OD2 1 
ATOM   4011 N N   . THR C 1 161 ? 5.719   -45.204 29.703  1.00 54.26 ? 161 THR C N   1 
ATOM   4012 C CA  . THR C 1 161 ? 7.143   -45.219 29.438  1.00 53.80 ? 161 THR C CA  1 
ATOM   4013 C C   . THR C 1 161 ? 7.887   -44.531 30.585  1.00 52.68 ? 161 THR C C   1 
ATOM   4014 O O   . THR C 1 161 ? 7.306   -44.206 31.631  1.00 52.06 ? 161 THR C O   1 
ATOM   4015 C CB  . THR C 1 161 ? 7.445   -44.482 28.108  1.00 54.28 ? 161 THR C CB  1 
ATOM   4016 O OG1 . THR C 1 161 ? 8.833   -44.621 27.777  1.00 56.28 ? 161 THR C OG1 1 
ATOM   4017 C CG2 . THR C 1 161 ? 7.103   -43.005 28.225  0.00 54.77 ? 161 THR C CG2 1 
ATOM   4018 N N   . THR C 1 162 ? 9.181   -44.334 30.391  1.00 50.90 ? 162 THR C N   1 
ATOM   4019 C CA  . THR C 1 162 ? 9.996   -43.649 31.367  1.00 49.54 ? 162 THR C CA  1 
ATOM   4020 C C   . THR C 1 162 ? 10.971  -42.754 30.598  1.00 46.94 ? 162 THR C C   1 
ATOM   4021 O O   . THR C 1 162 ? 11.635  -43.197 29.647  1.00 44.42 ? 162 THR C O   1 
ATOM   4022 C CB  . THR C 1 162 ? 10.755  -44.652 32.279  1.00 51.84 ? 162 THR C CB  1 
ATOM   4023 O OG1 . THR C 1 162 ? 11.471  -45.596 31.477  1.00 55.02 ? 162 THR C OG1 1 
ATOM   4024 C CG2 . THR C 1 162 ? 9.773   -45.409 33.165  1.00 53.17 ? 162 THR C CG2 1 
ATOM   4025 N N   . ALA C 1 163 ? 11.035  -41.486 30.993  1.00 43.59 ? 163 ALA C N   1 
ATOM   4026 C CA  . ALA C 1 163 ? 11.923  -40.538 30.325  1.00 41.60 ? 163 ALA C CA  1 
ATOM   4027 C C   . ALA C 1 163 ? 13.285  -40.547 30.995  1.00 39.56 ? 163 ALA C C   1 
ATOM   4028 O O   . ALA C 1 163 ? 13.387  -40.568 32.212  1.00 36.03 ? 163 ALA C O   1 
ATOM   4029 C CB  . ALA C 1 163 ? 11.318  -39.132 30.365  1.00 39.79 ? 163 ALA C CB  1 
ATOM   4030 N N   . ASN C 1 164 ? 14.330  -40.527 30.181  1.00 39.51 ? 164 ASN C N   1 
ATOM   4031 C CA  . ASN C 1 164 ? 15.693  -40.538 30.682  1.00 41.61 ? 164 ASN C CA  1 
ATOM   4032 C C   . ASN C 1 164 ? 16.427  -39.310 30.172  1.00 43.89 ? 164 ASN C C   1 
ATOM   4033 O O   . ASN C 1 164 ? 16.373  -38.989 28.996  1.00 45.18 ? 164 ASN C O   1
[truncated: 476,509 more chars]
