# Supplementary material for: Assessing Wolbachia circulation in wild populations of phlebotomine sand flies from Spain and Morocco: implications for control of leishmaniasis
Source: Parasit Vectors. 2025 Apr 26;18:155. doi: 10.1186/s13071-025-06771-6 (PMC12032678; doi:10.1186/s13071-025-06771-6)
Supplement: Supplementary file 1 — Additional File 1: Dataset S1. Structural predictions of WSP for each of the Wolbachia haplotypes found in the sand flies in this study. Prediction confidence values are shown. The input amino acid sequence as well as templates used in modelling from PDB100 are shown. [file 13071_2025_6771_MOESM1_ESM.zip › Phlebotomuslongicuspis_02e8e/Phlebotomuslongicuspis_02e8e_env/templates_101/2mlh.cif]

data_2MLH
# 
_entry.id   2MLH 
# 
_audit_conform.dict_name       mmcif_pdbx.dic 
_audit_conform.dict_version    5.279 
_audit_conform.dict_location   http://mmcif.pdb.org/dictionaries/ascii/mmcif_pdbx.dic 
# 
loop_
_database_2.database_id 
_database_2.database_code 
PDB   2MLH         
RCSB  RCSB103758   
BMRB  19343        
WWPDB D_1000103758 
# 
loop_
_pdbx_database_related.content_type 
_pdbx_database_related.db_id 
_pdbx_database_related.db_name 
_pdbx_database_related.details 
unspecified 19343 BMRB . 
unspecified 2maf  PDB  . 
# 
_pdbx_database_status.deposit_site                    BMRB 
_pdbx_database_status.entry_id                        2MLH 
_pdbx_database_status.process_site                    RCSB 
_pdbx_database_status.recvd_initial_deposition_date   2014-02-27 
_pdbx_database_status.SG_entry                        ? 
_pdbx_database_status.status_code                     REL 
_pdbx_database_status.status_code_mr                  REL 
_pdbx_database_status.status_code_sf                  ? 
_pdbx_database_status.status_code_cs                  REL 
_pdbx_database_status.methods_development_category    ? 
_pdbx_database_status.pdb_format_compatible           Y 
# 
loop_
_audit_author.name 
_audit_author.pdbx_ordinal 
'Fox, D.A.'     1 
'Larsson, P.'   2 
'Lo, R.H.'      3 
'Kroncke, B.M.' 4 
'Kasson, P.M.'  5 
'Columbus, L.'  6 
# 
_citation.id                        primary 
_citation.title                     
;Structure of the neisserial outer membrane protein opa60: loop flexibility essential to receptor recognition and bacterial engulfment.
;
_citation.journal_abbrev            J.Am.Chem.Soc. 
_citation.journal_volume            136 
_citation.page_first                9938 
_citation.page_last                 9946 
_citation.year                      2014 
_citation.journal_id_ASTM           JACSAT 
_citation.country                   US 
_citation.journal_id_ISSN           0002-7863 
_citation.journal_id_CSD            0004 
_citation.book_publisher            ? 
_citation.pdbx_database_id_PubMed   24813921 
_citation.pdbx_database_id_DOI      10.1021/ja503093y 
# 
loop_
_citation_author.citation_id 
_citation_author.name 
_citation_author.ordinal 
primary 'Fox, D.A.'     1 
primary 'Larsson, P.'   2 
primary 'Lo, R.H.'      3 
primary 'Kroncke, B.M.' 4 
primary 'Kasson, P.M.'  5 
primary 'Columbus, L.'  6 
# 
_entity.id                         1 
_entity.type                       polymer 
_entity.src_method                 man 
_entity.pdbx_description           'Opacity protein opA60' 
_entity.formula_weight             27115.068 
_entity.pdbx_number_of_molecules   1 
_entity.pdbx_ec                    ? 
_entity.pdbx_mutation              ? 
_entity.pdbx_fragment              ? 
_entity.details                    ? 
# 
_entity_poly.entity_id                      1 
_entity_poly.type                           'polypeptide(L)' 
_entity_poly.nstd_linkage                   no 
_entity_poly.nstd_monomer                   no 
_entity_poly.pdbx_seq_one_letter_code       
;ASEDGGRGPYVQADLAYAYEHITHDYPEPTAPNKNKISTVSDYFRNIRTRSVHPRVSVGYDFGGWRIAADYARYRKWNNN
KYSVNIENVRIRKENGIRIDRKTENQENGTFHAVSSLGLSAIYDFQINDKFKPYIGARVAYGHVRHSIDSTKKTIEVTTV
PSNAPNGAVTTYNTDPKTQNDYQSNSIRRVGLGVIAGVGFDITPKLTLDAGYRYHNWGRLENTRFKTHEASLGVRYRF
;
_entity_poly.pdbx_seq_one_letter_code_can   
;ASEDGGRGPYVQADLAYAYEHITHDYPEPTAPNKNKISTVSDYFRNIRTRSVHPRVSVGYDFGGWRIAADYARYRKWNNN
KYSVNIENVRIRKENGIRIDRKTENQENGTFHAVSSLGLSAIYDFQINDKFKPYIGARVAYGHVRHSIDSTKKTIEVTTV
PSNAPNGAVTTYNTDPKTQNDYQSNSIRRVGLGVIAGVGFDITPKLTLDAGYRYHNWGRLENTRFKTHEASLGVRYRF
;
_entity_poly.pdbx_strand_id                 A 
_entity_poly.pdbx_target_identifier         ? 
# 
loop_
_entity_poly_seq.entity_id 
_entity_poly_seq.num 
_entity_poly_seq.mon_id 
_entity_poly_seq.hetero 
1 1   ALA n 
1 2   SER n 
1 3   GLU n 
1 4   ASP n 
1 5   GLY n 
1 6   GLY n 
1 7   ARG n 
1 8   GLY n 
1 9   PRO n 
1 10  TYR n 
1 11  VAL n 
1 12  GLN n 
1 13  ALA n 
1 14  ASP n 
1 15  LEU n 
1 16  ALA n 
1 17  TYR n 
1 18  ALA n 
1 19  TYR n 
1 20  GLU n 
1 21  HIS n 
1 22  ILE n 
1 23  THR n 
1 24  HIS n 
1 25  ASP n 
1 26  TYR n 
1 27  PRO n 
1 28  GLU n 
1 29  PRO n 
1 30  THR n 
1 31  ALA n 
1 32  PRO n 
1 33  ASN n 
1 34  LYS n 
1 35  ASN n 
1 36  LYS n 
1 37  ILE n 
1 38  SER n 
1 39  THR n 
1 40  VAL n 
1 41  SER n 
1 42  ASP n 
1 43  TYR n 
1 44  PHE n 
1 45  ARG n 
1 46  ASN n 
1 47  ILE n 
1 48  ARG n 
1 49  THR n 
1 50  ARG n 
1 51  SER n 
1 52  VAL n 
1 53  HIS n 
1 54  PRO n 
1 55  ARG n 
1 56  VAL n 
1 57  SER n 
1 58  VAL n 
1 59  GLY n 
1 60  TYR n 
1 61  ASP n 
1 62  PHE n 
1 63  GLY n 
1 64  GLY n 
1 65  TRP n 
1 66  ARG n 
1 67  ILE n 
1 68  ALA n 
1 69  ALA n 
1 70  ASP n 
1 71  TYR n 
1 72  ALA n 
1 73  ARG n 
1 74  TYR n 
1 75  ARG n 
1 76  LYS n 
1 77  TRP n 
1 78  ASN n 
1 79  ASN n 
1 80  ASN n 
1 81  LYS n 
1 82  TYR n 
1 83  SER n 
1 84  VAL n 
1 85  ASN n 
1 86  ILE n 
1 87  GLU n 
1 88  ASN n 
1 89  VAL n 
1 90  ARG n 
1 91  ILE n 
1 92  ARG n 
1 93  LYS n 
1 94  GLU n 
1 95  ASN n 
1 96  GLY n 
1 97  ILE n 
1 98  ARG n 
1 99  ILE n 
1 100 ASP n 
1 101 ARG n 
1 102 LYS n 
1 103 THR n 
1 104 GLU n 
1 105 ASN n 
1 106 GLN n 
1 107 GLU n 
1 108 ASN n 
1 109 GLY n 
1 110 THR n 
1 111 PHE n 
1 112 HIS n 
1 113 ALA n 
1 114 VAL n 
1 115 SER n 
1 116 SER n 
1 117 LEU n 
1 118 GLY n 
1 119 LEU n 
1 120 SER n 
1 121 ALA n 
1 122 ILE n 
1 123 TYR n 
1 124 ASP n 
1 125 PHE n 
1 126 GLN n 
1 127 ILE n 
1 128 ASN n 
1 129 ASP n 
1 130 LYS n 
1 131 PHE n 
1 132 LYS n 
1 133 PRO n 
1 134 TYR n 
1 135 ILE n 
1 136 GLY n 
1 137 ALA n 
1 138 ARG n 
1 139 VAL n 
1 140 ALA n 
1 141 TYR n 
1 142 GLY n 
1 143 HIS n 
1 144 VAL n 
1 145 ARG n 
1 146 HIS n 
1 147 SER n 
1 148 ILE n 
1 149 ASP n 
1 150 SER n 
1 151 THR n 
1 152 LYS n 
1 153 LYS n 
1 154 THR n 
1 155 ILE n 
1 156 GLU n 
1 157 VAL n 
1 158 THR n 
1 159 THR n 
1 160 VAL n 
1 161 PRO n 
1 162 SER n 
1 163 ASN n 
1 164 ALA n 
1 165 PRO n 
1 166 ASN n 
1 167 GLY n 
1 168 ALA n 
1 169 VAL n 
1 170 THR n 
1 171 THR n 
1 172 TYR n 
1 173 ASN n 
1 174 THR n 
1 175 ASP n 
1 176 PRO n 
1 177 LYS n 
1 178 THR n 
1 179 GLN n 
1 180 ASN n 
1 181 ASP n 
1 182 TYR n 
1 183 GLN n 
1 184 SER n 
1 185 ASN n 
1 186 SER n 
1 187 ILE n 
1 188 ARG n 
1 189 ARG n 
1 190 VAL n 
1 191 GLY n 
1 192 LEU n 
1 193 GLY n 
1 194 VAL n 
1 195 ILE n 
1 196 ALA n 
1 197 GLY n 
1 198 VAL n 
1 199 GLY n 
1 200 PHE n 
1 201 ASP n 
1 202 ILE n 
1 203 THR n 
1 204 PRO n 
1 205 LYS n 
1 206 LEU n 
1 207 THR n 
1 208 LEU n 
1 209 ASP n 
1 210 ALA n 
1 211 GLY n 
1 212 TYR n 
1 213 ARG n 
1 214 TYR n 
1 215 HIS n 
1 216 ASN n 
1 217 TRP n 
1 218 GLY n 
1 219 ARG n 
1 220 LEU n 
1 221 GLU n 
1 222 ASN n 
1 223 THR n 
1 224 ARG n 
1 225 PHE n 
1 226 LYS n 
1 227 THR n 
1 228 HIS n 
1 229 GLU n 
1 230 ALA n 
1 231 SER n 
1 232 LEU n 
1 233 GLY n 
1 234 VAL n 
1 235 ARG n 
1 236 TYR n 
1 237 ARG n 
1 238 PHE n 
# 
_entity_src_gen.entity_id                          1 
_entity_src_gen.pdbx_src_id                        1 
_entity_src_gen.pdbx_alt_source_flag               sample 
_entity_src_gen.pdbx_seq_type                      ? 
_entity_src_gen.pdbx_beg_seq_num                   ? 
_entity_src_gen.pdbx_end_seq_num                   ? 
_entity_src_gen.gene_src_common_name               ? 
_entity_src_gen.gene_src_genus                     ? 
_entity_src_gen.pdbx_gene_src_gene                 opaH 
_entity_src_gen.gene_src_species                   ? 
_entity_src_gen.gene_src_strain                    MS11 
_entity_src_gen.gene_src_tissue                    ? 
_entity_src_gen.gene_src_tissue_fraction           ? 
_entity_src_gen.gene_src_details                   ? 
_entity_src_gen.pdbx_gene_src_fragment             ? 
_entity_src_gen.pdbx_gene_src_scientific_name      'Neisseria gonorrhoeae' 
_entity_src_gen.pdbx_gene_src_ncbi_taxonomy_id     485 
_entity_src_gen.pdbx_gene_src_variant              ? 
_entity_src_gen.pdbx_gene_src_cell_line            ? 
_entity_src_gen.pdbx_gene_src_atcc                 ? 
_entity_src_gen.pdbx_gene_src_organ                ? 
_entity_src_gen.pdbx_gene_src_organelle            ? 
_entity_src_gen.pdbx_gene_src_cell                 ? 
_entity_src_gen.pdbx_gene_src_cellular_location    ? 
_entity_src_gen.host_org_common_name               ? 
_entity_src_gen.pdbx_host_org_scientific_name      'neisseria gonorrhoeae' 
_entity_src_gen.pdbx_host_org_ncbi_taxonomy_id     485 
_entity_src_gen.host_org_genus                     ? 
_entity_src_gen.pdbx_host_org_gene                 ? 
_entity_src_gen.pdbx_host_org_organ                ? 
_entity_src_gen.host_org_species                   ? 
_entity_src_gen.pdbx_host_org_tissue               ? 
_entity_src_gen.pdbx_host_org_tissue_fraction      ? 
_entity_src_gen.pdbx_host_org_strain               ? 
_entity_src_gen.pdbx_host_org_variant              ? 
_entity_src_gen.pdbx_host_org_cell_line            ? 
_entity_src_gen.pdbx_host_org_atcc                 ? 
_entity_src_gen.pdbx_host_org_culture_collection   ? 
_entity_src_gen.pdbx_host_org_cell                 ? 
_entity_src_gen.pdbx_host_org_organelle            ? 
_entity_src_gen.pdbx_host_org_cellular_location    ? 
_entity_src_gen.pdbx_host_org_vector_type          ? 
_entity_src_gen.pdbx_host_org_vector               pET28b 
_entity_src_gen.host_org_details                   ? 
_entity_src_gen.expression_system_id               ? 
_entity_src_gen.plasmid_name                       ? 
_entity_src_gen.plasmid_details                    ? 
_entity_src_gen.pdbx_description                   ? 
# 
_struct_ref.id                         1 
_struct_ref.db_name                    UNP 
_struct_ref.db_code                    OPAH_NEIGO 
_struct_ref.pdbx_db_accession          Q04884 
_struct_ref.entity_id                  1 
_struct_ref.pdbx_seq_one_letter_code   
;ASEDGGRGPYVQADLAYAYEHITHDYPEPTAPNKNKISTVSDYFRNIRTRSVHPRVSVGYDFGGWRIAADYARYRKWNNN
KYSVNIENVRIRKENGIRIDRKTENQENGTFHAVSSLGLSAIYDFQINDKFKPYIGARVAYGHVRHSIDSTKKTIEVTTV
PSNAPNGAVTTYNTDPKTQNDYQSNSIRRVGLGVIAGVGFDITPKLTLDAGYRYHNWGRLENTRFKTHEASLGVRYRF
;
_struct_ref.pdbx_align_begin           1 
_struct_ref.pdbx_db_isoform            ? 
# 
_struct_ref_seq.align_id                      1 
_struct_ref_seq.ref_id                        1 
_struct_ref_seq.pdbx_PDB_id_code              2MLH 
_struct_ref_seq.pdbx_strand_id                A 
_struct_ref_seq.seq_align_beg                 1 
_struct_ref_seq.pdbx_seq_align_beg_ins_code   ? 
_struct_ref_seq.seq_align_end                 238 
_struct_ref_seq.pdbx_seq_align_end_ins_code   ? 
_struct_ref_seq.pdbx_db_accession             Q04884 
_struct_ref_seq.db_align_beg                  1 
_struct_ref_seq.pdbx_db_align_beg_ins_code    ? 
_struct_ref_seq.db_align_end                  238 
_struct_ref_seq.pdbx_db_align_end_ins_code    ? 
_struct_ref_seq.pdbx_auth_seq_align_beg       1 
_struct_ref_seq.pdbx_auth_seq_align_end       238 
# 
loop_
_chem_comp.id 
_chem_comp.type 
_chem_comp.mon_nstd_flag 
_chem_comp.name 
_chem_comp.pdbx_synonyms 
_chem_comp.formula 
_chem_comp.formula_weight 
ALA 'L-peptide linking' y ALANINE         ? 'C3 H7 N O2'     89.093  
ARG 'L-peptide linking' y ARGININE        ? 'C6 H15 N4 O2 1' 175.209 
ASN 'L-peptide linking' y ASPARAGINE      ? 'C4 H8 N2 O3'    132.118 
ASP 'L-peptide linking' y 'ASPARTIC ACID' ? 'C4 H7 N O4'     133.103 
GLN 'L-peptide linking' y GLUTAMINE       ? 'C5 H10 N2 O3'   146.144 
GLU 'L-peptide linking' y 'GLUTAMIC ACID' ? 'C5 H9 N O4'     147.129 
GLY 'peptide linking'   y GLYCINE         ? 'C2 H5 N O2'     75.067  
HIS 'L-peptide linking' y HISTIDINE       ? 'C6 H10 N3 O2 1' 156.162 
ILE 'L-peptide linking' y ISOLEUCINE      ? 'C6 H13 N O2'    131.173 
LEU 'L-peptide linking' y LEUCINE         ? 'C6 H13 N O2'    131.173 
LYS 'L-peptide linking' y LYSINE          ? 'C6 H15 N2 O2 1' 147.195 
PHE 'L-peptide linking' y PHENYLALANINE   ? 'C9 H11 N O2'    165.189 
PRO 'L-peptide linking' y PROLINE         ? 'C5 H9 N O2'     115.130 
SER 'L-peptide linking' y SERINE          ? 'C3 H7 N O3'     105.093 
THR 'L-peptide linking' y THREONINE       ? 'C4 H9 N O3'     119.119 
TRP 'L-peptide linking' y TRYPTOPHAN      ? 'C11 H12 N2 O2'  204.225 
TYR 'L-peptide linking' y TYROSINE        ? 'C9 H11 N O3'    181.189 
VAL 'L-peptide linking' y VALINE          ? 'C5 H11 N O2'    117.146 
# 
loop_
_pdbx_nmr_exptl.conditions_id 
_pdbx_nmr_exptl.experiment_id 
_pdbx_nmr_exptl.solution_id 
_pdbx_nmr_exptl.type 
1 1 1 '2D 1H-15N HSQC'  
1 2 1 '3D HN(COCA)CB'   
1 3 1 '3D HNCACB'       
1 4 1 '3D HNCO'         
1 5 1 '3D HNCA'         
1 6 1 '3D 1H-15N NOESY' 
1 7 1 '3D HN(CO)CA'     
1 8 1 '3D HN(CA)CO'     
# 
_pdbx_nmr_exptl_sample_conditions.conditions_id       1 
_pdbx_nmr_exptl_sample_conditions.ionic_strength      ? 
_pdbx_nmr_exptl_sample_conditions.pH                  6.2 
_pdbx_nmr_exptl_sample_conditions.pressure            ambient 
_pdbx_nmr_exptl_sample_conditions.pressure_units      ? 
_pdbx_nmr_exptl_sample_conditions.temperature         313 
_pdbx_nmr_exptl_sample_conditions.temperature_units   K 
# 
_pdbx_nmr_sample_details.contents         
;800 uM [U-100% 13C; U-100% 15N; U-80% 2H] OPA60, 150 mM Dodecyl Phosphcholine, 20 mM sodium phosphate, 150 mM sodium chloride, 90% H2O/10% D2O
;
_pdbx_nmr_sample_details.solution_id      1 
_pdbx_nmr_sample_details.solvent_system   '90% H2O/10% D2O' 
# 
loop_
_pdbx_nmr_spectrometer.field_strength 
_pdbx_nmr_spectrometer.manufacturer 
_pdbx_nmr_spectrometer.model 
_pdbx_nmr_spectrometer.spectrometer_id 
_pdbx_nmr_spectrometer.type 
600 Bruker Avance 1 'Bruker Avance' 
800 Bruker Avance 2 'Bruker Avance' 
# 
_pdbx_nmr_refine.entry_id           2MLH 
_pdbx_nmr_refine.method             'simulated annealing' 
_pdbx_nmr_refine.details            ? 
_pdbx_nmr_refine.software_ordinal   1 
# 
_pdbx_nmr_ensemble.average_constraint_violations_per_residue     ? 
_pdbx_nmr_ensemble.average_constraints_per_residue               ? 
_pdbx_nmr_ensemble.average_distance_constraint_violation         ? 
_pdbx_nmr_ensemble.average_torsion_angle_constraint_violation    ? 
_pdbx_nmr_ensemble.conformer_selection_criteria                  'structures with the lowest energy' 
_pdbx_nmr_ensemble.conformers_calculated_total_number            400 
_pdbx_nmr_ensemble.conformers_submitted_total_number             20 
_pdbx_nmr_ensemble.distance_constraint_violation_method          ? 
_pdbx_nmr_ensemble.entry_id                                      2MLH 
_pdbx_nmr_ensemble.maximum_distance_constraint_violation         ? 
_pdbx_nmr_ensemble.maximum_lower_distance_constraint_violation   1.5 
_pdbx_nmr_ensemble.maximum_torsion_angle_constraint_violation    ? 
_pdbx_nmr_ensemble.maximum_upper_distance_constraint_violation   6.5 
_pdbx_nmr_ensemble.torsion_angle_constraint_violation_method     ? 
# 
_pdbx_nmr_representative.conformer_id         1 
_pdbx_nmr_representative.entry_id             2MLH 
_pdbx_nmr_representative.selection_criteria   'lowest energy' 
# 
loop_
_pdbx_nmr_software.authors 
_pdbx_nmr_software.classification 
_pdbx_nmr_software.name 
_pdbx_nmr_software.version 
_pdbx_nmr_software.ordinal 
'Schwieters, Kuszewski, Tjandra and Clore'          'structure solution'        X-PLOR_NIH 2.31    1 
'Keller and Wuthrich'                               'chemical shift assignment' CARA       1.8.4.2 2 
'Delaglio, Grzesiek, Vuister, Zhu, Pfeifer and Bax' 'data analysis'             NMRPipe    7.9     3 
'Bruker Biospin'                                    collection                  TOPSPIN    3.0     4 
'Schwieters, Kuszewski, Tjandra and Clore'          refinement                  X-PLOR_NIH ?       5 
# 
_exptl.absorpt_coefficient_mu     ? 
_exptl.absorpt_correction_T_max   ? 
_exptl.absorpt_correction_T_min   ? 
_exptl.absorpt_correction_type    ? 
_exptl.absorpt_process_details    ? 
_exptl.crystals_number            ? 
_exptl.details                    ? 
_exptl.entry_id                   2MLH 
_exptl.method                     'SOLUTION NMR' 
_exptl.method_details             ? 
# 
_struct.entry_id                  2MLH 
_struct.title                     'NMR Solution Structure of Opa60 from N. Gonorrhoeae in FC-12 Micelles' 
_struct.pdbx_descriptor           'Opacity protein opA60' 
_struct.pdbx_model_details        'lowest energy, model19' 
_struct.pdbx_CASP_flag            ? 
_struct.pdbx_model_type_details   ? 
# 
_struct_keywords.entry_id        2MLH 
_struct_keywords.pdbx_keywords   'MEMBRANE PROTEIN' 
_struct_keywords.text            'MEMBRANE PROTEIN, BETA-BARREL' 
# 
_struct_asym.id                            A 
_struct_asym.pdbx_blank_PDB_chainid_flag   N 
_struct_asym.pdbx_modified                 N 
_struct_asym.entity_id                     1 
_struct_asym.details                       ? 
# 
_struct_biol.id        1 
_struct_biol.details   ? 
# 
_struct_conf.conf_type_id            HELX_P 
_struct_conf.id                      HELX_P1 
_struct_conf.pdbx_PDB_helix_id       1 
_struct_conf.beg_label_comp_id       VAL 
_struct_conf.beg_label_asym_id       A 
_struct_conf.beg_label_seq_id        160 
_struct_conf.pdbx_beg_PDB_ins_code   ? 
_struct_conf.end_label_comp_id       ALA 
_struct_conf.end_label_asym_id       A 
_struct_conf.end_label_seq_id        164 
_struct_conf.pdbx_end_PDB_ins_code   ? 
_struct_conf.beg_auth_comp_id        VAL 
_struct_conf.beg_auth_asym_id        A 
_struct_conf.beg_auth_seq_id         160 
_struct_conf.end_auth_comp_id        ALA 
_struct_conf.end_auth_asym_id        A 
_struct_conf.end_auth_seq_id         164 
_struct_conf.pdbx_PDB_helix_class    5 
_struct_conf.details                 ? 
_struct_conf.pdbx_PDB_helix_length   5 
# 
_struct_conf_type.id          HELX_P 
_struct_conf_type.criteria    ? 
_struct_conf_type.reference   ? 
# 
_struct_sheet.id               A 
_struct_sheet.type             ? 
_struct_sheet.number_strands   9 
_struct_sheet.details          ? 
# 
loop_
_struct_sheet_order.sheet_id 
_struct_sheet_order.range_id_1 
_struct_sheet_order.range_id_2 
_struct_sheet_order.offset 
_struct_sheet_order.sense 
A 1 2 ? anti-parallel 
A 2 3 ? anti-parallel 
A 3 4 ? anti-parallel 
A 4 5 ? anti-parallel 
A 5 6 ? anti-parallel 
A 6 7 ? anti-parallel 
A 7 8 ? anti-parallel 
A 8 9 ? anti-parallel 
# 
loop_
_struct_sheet_range.sheet_id 
_struct_sheet_range.id 
_struct_sheet_range.beg_label_comp_id 
_struct_sheet_range.beg_label_asym_id 
_struct_sheet_range.beg_label_seq_id 
_struct_sheet_range.pdbx_beg_PDB_ins_code 
_struct_sheet_range.end_label_comp_id 
_struct_sheet_range.end_label_asym_id 
_struct_sheet_range.end_label_seq_id 
_struct_sheet_range.pdbx_end_PDB_ins_code 
_struct_sheet_range.beg_auth_comp_id 
_struct_sheet_range.beg_auth_asym_id 
_struct_sheet_range.beg_auth_seq_id 
_struct_sheet_range.end_auth_comp_id 
_struct_sheet_range.end_auth_asym_id 
_struct_sheet_range.end_auth_seq_id 
A 1 GLY A 8   ? LEU A 15  ? GLY A 8   LEU A 15  
A 2 VAL A 56  ? ASP A 61  ? VAL A 56  ASP A 61  
A 3 GLY A 64  ? TYR A 71  ? GLY A 64  TYR A 71  
A 4 LEU A 117 ? ASP A 124 ? LEU A 117 ASP A 124 
A 5 PHE A 131 ? TYR A 141 ? PHE A 131 TYR A 141 
A 6 GLY A 191 ? THR A 203 ? GLY A 191 THR A 203 
A 7 LEU A 206 ? HIS A 215 ? LEU A 206 HIS A 215 
A 8 LEU A 232 ? TYR A 236 ? LEU A 232 TYR A 236 
A 9 GLY A 8   ? LEU A 15  ? GLY A 8   LEU A 15  
# 
loop_
_pdbx_struct_sheet_hbond.sheet_id 
_pdbx_struct_sheet_hbond.range_id_1 
_pdbx_struct_sheet_hbond.range_id_2 
_pdbx_struct_sheet_hbond.range_1_label_atom_id 
_pdbx_struct_sheet_hbond.range_1_label_comp_id 
_pdbx_struct_sheet_hbond.range_1_label_asym_id 
_pdbx_struct_sheet_hbond.range_1_label_seq_id 
_pdbx_struct_sheet_hbond.range_1_PDB_ins_code 
_pdbx_struct_sheet_hbond.range_1_auth_atom_id 
_pdbx_struct_sheet_hbond.range_1_auth_comp_id 
_pdbx_struct_sheet_hbond.range_1_auth_asym_id 
_pdbx_struct_sheet_hbond.range_1_auth_seq_id 
_pdbx_struct_sheet_hbond.range_2_label_atom_id 
_pdbx_struct_sheet_hbond.range_2_label_comp_id 
_pdbx_struct_sheet_hbond.range_2_label_asym_id 
_pdbx_struct_sheet_hbond.range_2_label_seq_id 
_pdbx_struct_sheet_hbond.range_2_PDB_ins_code 
_pdbx_struct_sheet_hbond.range_2_auth_atom_id 
_pdbx_struct_sheet_hbond.range_2_auth_comp_id 
_pdbx_struct_sheet_hbond.range_2_auth_asym_id 
_pdbx_struct_sheet_hbond.range_2_auth_seq_id 
A 1 2 N GLN A 12  ? N GLN A 12  O SER A 57  ? O SER A 57  
A 2 3 N VAL A 58  ? N VAL A 58  O ALA A 69  ? O ALA A 69  
A 3 4 N ARG A 66  ? N ARG A 66  O ILE A 122 ? O ILE A 122 
A 4 5 N LEU A 119 ? N LEU A 119 O VAL A 139 ? O VAL A 139 
A 5 6 N TYR A 134 ? N TYR A 134 O GLY A 197 ? O GLY A 197 
A 6 7 N ILE A 202 ? N ILE A 202 O LEU A 206 ? O LEU A 206 
A 7 8 N ASP A 209 ? N ASP A 209 O GLY A 233 ? O GLY A 233 
A 8 9 O LEU A 232 ? O LEU A 232 N LEU A 15  ? N LEU A 15  
# 
_atom_sites.entry_id                    2MLH 
_atom_sites.fract_transf_matrix[1][1]   1.000000 
_atom_sites.fract_transf_matrix[1][2]   0.000000 
_atom_sites.fract_transf_matrix[1][3]   0.000000 
_atom_sites.fract_transf_matrix[2][1]   0.000000 
_atom_sites.fract_transf_matrix[2][2]   1.000000 
_atom_sites.fract_transf_matrix[2][3]   0.000000 
_atom_sites.fract_transf_matrix[3][1]   0.000000 
_atom_sites.fract_transf_matrix[3][2]   0.000000 
_atom_sites.fract_transf_matrix[3][3]   1.000000 
_atom_sites.fract_transf_vector[1]      0.00000 
_atom_sites.fract_transf_vector[2]      0.00000 
_atom_sites.fract_transf_vector[3]      0.00000 
# 
loop_
_atom_type.symbol 
C 
H 
N 
O 
# 
loop_
_atom_site.group_PDB 
_atom_site.id 
_atom_site.type_symbol 
_atom_site.label_atom_id 
_atom_site.label_alt_id 
_atom_site.label_comp_id 
_atom_site.label_asym_id 
_atom_site.label_entity_id 
_atom_site.label_seq_id 
_atom_site.pdbx_PDB_ins_code 
_atom_site.Cartn_x 
_atom_site.Cartn_y 
_atom_site.Cartn_z 
_atom_site.occupancy 
_atom_site.B_iso_or_equiv 
_atom_site.pdbx_formal_charge 
_atom_site.auth_seq_id 
_atom_site.auth_comp_id 
_atom_site.auth_asym_id 
_atom_site.auth_atom_id 
_atom_site.pdbx_PDB_model_num 
ATOM 1     N N    . ALA A 1 1   ? -22.750 1.571  0.874   1.00 0.00 ? 1   ALA A N    1  
ATOM 2     C CA   . ALA A 1 1   ? -21.659 2.549  1.141   1.00 0.00 ? 1   ALA A CA   1  
ATOM 3     C C    . ALA A 1 1   ? -20.496 1.837  1.821   1.00 0.00 ? 1   ALA A C    1  
ATOM 4     O O    . ALA A 1 1   ? -20.150 2.141  2.961   1.00 0.00 ? 1   ALA A O    1  
ATOM 5     C CB   . ALA A 1 1   ? -22.189 3.664  2.046   1.00 0.00 ? 1   ALA A CB   1  
ATOM 6     H H1   . ALA A 1 1   ? -23.070 1.668  -0.111  1.00 0.00 ? 1   ALA A H1   1  
ATOM 7     H H2   . ALA A 1 1   ? -23.546 1.754  1.518   1.00 0.00 ? 1   ALA A H2   1  
ATOM 8     H H3   . ALA A 1 1   ? -22.396 0.606  1.026   1.00 0.00 ? 1   ALA A H3   1  
ATOM 9     H HA   . ALA A 1 1   ? -21.323 2.976  0.207   1.00 0.00 ? 1   ALA A HA   1  
ATOM 10    H HB1  . ALA A 1 1   ? -22.670 3.230  2.910   1.00 0.00 ? 1   ALA A HB1  1  
ATOM 11    H HB2  . ALA A 1 1   ? -22.901 4.264  1.500   1.00 0.00 ? 1   ALA A HB2  1  
ATOM 12    H HB3  . ALA A 1 1   ? -21.366 4.287  2.368   1.00 0.00 ? 1   ALA A HB3  1  
ATOM 13    N N    . SER A 1 2   ? -19.894 0.886  1.111   1.00 0.00 ? 2   SER A N    1  
ATOM 14    C CA   . SER A 1 2   ? -18.769 0.137  1.658   1.00 0.00 ? 2   SER A CA   1  
ATOM 15    C C    . SER A 1 2   ? -17.578 1.060  1.899   1.00 0.00 ? 2   SER A C    1  
ATOM 16    O O    . SER A 1 2   ? -16.713 0.769  2.724   1.00 0.00 ? 2   SER A O    1  
ATOM 17    C CB   . SER A 1 2   ? -18.364 -0.977 0.692   1.00 0.00 ? 2   SER A CB   1  
ATOM 18    O OG   . SER A 1 2   ? -18.011 -0.406 -0.561  1.00 0.00 ? 2   SER A OG   1  
ATOM 19    H H    . SER A 1 2   ? -20.213 0.686  0.206   1.00 0.00 ? 2   SER A H    1  
ATOM 20    H HA   . SER A 1 2   ? -19.065 -0.305 2.595   1.00 0.00 ? 2   SER A HA   1  
ATOM 21    H HB2  . SER A 1 2   ? -17.517 -1.510 1.089   1.00 0.00 ? 2   SER A HB2  1  
ATOM 22    H HB3  . SER A 1 2   ? -19.192 -1.663 0.569   1.00 0.00 ? 2   SER A HB3  1  
ATOM 23    H HG   . SER A 1 2   ? -17.196 -0.820 -0.856  1.00 0.00 ? 2   SER A HG   1  
ATOM 24    N N    . GLU A 1 3   ? -17.543 2.178  1.173   1.00 0.00 ? 3   GLU A N    1  
ATOM 25    C CA   . GLU A 1 3   ? -16.456 3.151  1.309   1.00 0.00 ? 3   GLU A CA   1  
ATOM 26    C C    . GLU A 1 3   ? -17.021 4.566  1.390   1.00 0.00 ? 3   GLU A C    1  
ATOM 27    O O    . GLU A 1 3   ? -17.993 4.896  0.711   1.00 0.00 ? 3   GLU A O    1  
ATOM 28    C CB   . GLU A 1 3   ? -15.512 3.044  0.109   1.00 0.00 ? 3   GLU A CB   1  
ATOM 29    C CG   . GLU A 1 3   ? -14.780 1.701  0.156   1.00 0.00 ? 3   GLU A CG   1  
ATOM 30    C CD   . GLU A 1 3   ? -13.904 1.543  -1.082  1.00 0.00 ? 3   GLU A CD   1  
ATOM 31    O OE1  . GLU A 1 3   ? -13.885 2.455  -1.891  1.00 0.00 ? 3   GLU A OE1  1  
ATOM 32    O OE2  . GLU A 1 3   ? -13.263 0.510  -1.202  1.00 0.00 ? 3   GLU A OE2  1  
ATOM 33    H H    . GLU A 1 3   ? -18.264 2.353  0.532   1.00 0.00 ? 3   GLU A H    1  
ATOM 34    H HA   . GLU A 1 3   ? -15.897 2.946  2.211   1.00 0.00 ? 3   GLU A HA   1  
ATOM 35    H HB2  . GLU A 1 3   ? -16.083 3.112  -0.806  1.00 0.00 ? 3   GLU A HB2  1  
ATOM 36    H HB3  . GLU A 1 3   ? -14.791 3.847  0.145   1.00 0.00 ? 3   GLU A HB3  1  
ATOM 37    H HG2  . GLU A 1 3   ? -14.161 1.662  1.041   1.00 0.00 ? 3   GLU A HG2  1  
ATOM 38    H HG3  . GLU A 1 3   ? -15.502 0.900  0.187   1.00 0.00 ? 3   GLU A HG3  1  
ATOM 39    N N    . ASP A 1 4   ? -16.407 5.396  2.228   1.00 0.00 ? 4   ASP A N    1  
ATOM 40    C CA   . ASP A 1 4   ? -16.863 6.773  2.394   1.00 0.00 ? 4   ASP A CA   1  
ATOM 41    C C    . ASP A 1 4   ? -16.740 7.545  1.083   1.00 0.00 ? 4   ASP A C    1  
ATOM 42    O O    . ASP A 1 4   ? -17.648 8.284  0.700   1.00 0.00 ? 4   ASP A O    1  
ATOM 43    C CB   . ASP A 1 4   ? -16.035 7.468  3.476   1.00 0.00 ? 4   ASP A CB   1  
ATOM 44    C CG   . ASP A 1 4   ? -16.521 8.902  3.668   1.00 0.00 ? 4   ASP A CG   1  
ATOM 45    O OD1  . ASP A 1 4   ? -17.366 9.328  2.899   1.00 0.00 ? 4   ASP A OD1  1  
ATOM 46    O OD2  . ASP A 1 4   ? -16.042 9.550  4.583   1.00 0.00 ? 4   ASP A OD2  1  
ATOM 47    H H    . ASP A 1 4   ? -15.640 5.078  2.746   1.00 0.00 ? 4   ASP A H    1  
ATOM 48    H HA   . ASP A 1 4   ? -17.898 6.765  2.700   1.00 0.00 ? 4   ASP A HA   1  
ATOM 49    H HB2  . ASP A 1 4   ? -16.135 6.928  4.406   1.00 0.00 ? 4   ASP A HB2  1  
ATOM 50    H HB3  . ASP A 1 4   ? -14.996 7.481  3.179   1.00 0.00 ? 4   ASP A HB3  1  
ATOM 51    N N    . GLY A 1 5   ? -15.613 7.369  0.400   1.00 0.00 ? 5   GLY A N    1  
ATOM 52    C CA   . GLY A 1 5   ? -15.382 8.056  -0.867  1.00 0.00 ? 5   GLY A CA   1  
ATOM 53    C C    . GLY A 1 5   ? -15.394 9.570  -0.679  1.00 0.00 ? 5   GLY A C    1  
ATOM 54    O O    . GLY A 1 5   ? -14.803 10.091 0.267   1.00 0.00 ? 5   GLY A O    1  
ATOM 55    H H    . GLY A 1 5   ? -14.925 6.769  0.755   1.00 0.00 ? 5   GLY A H    1  
ATOM 56    H HA2  . GLY A 1 5   ? -14.422 7.755  -1.261  1.00 0.00 ? 5   GLY A HA2  1  
ATOM 57    H HA3  . GLY A 1 5   ? -16.156 7.781  -1.566  1.00 0.00 ? 5   GLY A HA3  1  
ATOM 58    N N    . GLY A 1 6   ? -16.070 10.272 -1.590  1.00 0.00 ? 6   GLY A N    1  
ATOM 59    C CA   . GLY A 1 6   ? -16.157 11.733 -1.527  1.00 0.00 ? 6   GLY A CA   1  
ATOM 60    C C    . GLY A 1 6   ? -17.597 12.204 -1.698  1.00 0.00 ? 6   GLY A C    1  
ATOM 61    O O    . GLY A 1 6   ? -17.843 13.340 -2.103  1.00 0.00 ? 6   GLY A O    1  
ATOM 62    H H    . GLY A 1 6   ? -16.519 9.797  -2.322  1.00 0.00 ? 6   GLY A H    1  
ATOM 63    H HA2  . GLY A 1 6   ? -15.788 12.081 -0.570  1.00 0.00 ? 6   GLY A HA2  1  
ATOM 64    H HA3  . GLY A 1 6   ? -15.553 12.157 -2.313  1.00 0.00 ? 6   GLY A HA3  1  
ATOM 65    N N    . ARG A 1 7   ? -18.545 11.328 -1.386  1.00 0.00 ? 7   ARG A N    1  
ATOM 66    C CA   . ARG A 1 7   ? -19.958 11.672 -1.504  1.00 0.00 ? 7   ARG A CA   1  
ATOM 67    C C    . ARG A 1 7   ? -20.358 12.595 -0.358  1.00 0.00 ? 7   ARG A C    1  
ATOM 68    O O    . ARG A 1 7   ? -19.977 12.361 0.790   1.00 0.00 ? 7   ARG A O    1  
ATOM 69    C CB   . ARG A 1 7   ? -20.810 10.392 -1.483  1.00 0.00 ? 7   ARG A CB   1  
ATOM 70    C CG   . ARG A 1 7   ? -20.738 9.720  -0.103  1.00 0.00 ? 7   ARG A CG   1  
ATOM 71    C CD   . ARG A 1 7   ? -21.512 8.399  -0.138  1.00 0.00 ? 7   ARG A CD   1  
ATOM 72    N NE   . ARG A 1 7   ? -21.468 7.749  1.171   1.00 0.00 ? 7   ARG A NE   1  
ATOM 73    C CZ   . ARG A 1 7   ? -22.382 8.001  2.108   1.00 0.00 ? 7   ARG A CZ   1  
ATOM 74    N NH1  . ARG A 1 7   ? -23.339 8.862  1.880   1.00 0.00 ? 7   ARG A NH1  1  
ATOM 75    N NH2  . ARG A 1 7   ? -22.322 7.389  3.258   1.00 0.00 ? 7   ARG A NH2  1  
ATOM 76    H H    . ARG A 1 7   ? -18.293 10.437 -1.066  1.00 0.00 ? 7   ARG A H    1  
ATOM 77    H HA   . ARG A 1 7   ? -20.119 12.185 -2.441  1.00 0.00 ? 7   ARG A HA   1  
ATOM 78    H HB2  . ARG A 1 7   ? -21.838 10.640 -1.707  1.00 0.00 ? 7   ARG A HB2  1  
ATOM 79    H HB3  . ARG A 1 7   ? -20.440 9.705  -2.230  1.00 0.00 ? 7   ARG A HB3  1  
ATOM 80    H HG2  . ARG A 1 7   ? -19.706 9.528  0.152   1.00 0.00 ? 7   ARG A HG2  1  
ATOM 81    H HG3  . ARG A 1 7   ? -21.180 10.366 0.639   1.00 0.00 ? 7   ARG A HG3  1  
ATOM 82    H HD2  . ARG A 1 7   ? -22.536 8.593  -0.409  1.00 0.00 ? 7   ARG A HD2  1  
ATOM 83    H HD3  . ARG A 1 7   ? -21.069 7.748  -0.877  1.00 0.00 ? 7   ARG A HD3  1  
ATOM 84    H HE   . ARG A 1 7   ? -20.754 7.106  1.361   1.00 0.00 ? 7   ARG A HE   1  
ATOM 85    H HH11 . ARG A 1 7   ? -23.390 9.334  1.000   1.00 0.00 ? 7   ARG A HH11 1  
ATOM 86    H HH12 . ARG A 1 7   ? -24.022 9.047  2.587   1.00 0.00 ? 7   ARG A HH12 1  
ATOM 87    H HH21 . ARG A 1 7   ? -21.592 6.729  3.436   1.00 0.00 ? 7   ARG A HH21 1  
ATOM 88    H HH22 . ARG A 1 7   ? -23.007 7.577  3.962   1.00 0.00 ? 7   ARG A HH22 1  
ATOM 89    N N    . GLY A 1 8   ? -21.125 13.644 -0.659  1.00 0.00 ? 8   GLY A N    1  
ATOM 90    C CA   . GLY A 1 8   ? -21.549 14.568 0.394   1.00 0.00 ? 8   GLY A CA   1  
ATOM 91    C C    . GLY A 1 8   ? -21.923 15.954 -0.142  1.00 0.00 ? 8   GLY A C    1  
ATOM 92    O O    . GLY A 1 8   ? -22.079 16.152 -1.349  1.00 0.00 ? 8   GLY A O    1  
ATOM 93    H H    . GLY A 1 8   ? -21.410 13.791 -1.589  1.00 0.00 ? 8   GLY A H    1  
ATOM 94    H HA2  . GLY A 1 8   ? -22.411 14.144 0.891   1.00 0.00 ? 8   GLY A HA2  1  
ATOM 95    H HA3  . GLY A 1 8   ? -20.751 14.678 1.114   1.00 0.00 ? 8   GLY A HA3  1  
ATOM 96    N N    . PRO A 1 9   ? -22.092 16.904 0.755   1.00 0.00 ? 9   PRO A N    1  
ATOM 97    C CA   . PRO A 1 9   ? -22.487 18.314 0.418   1.00 0.00 ? 9   PRO A CA   1  
ATOM 98    C C    . PRO A 1 9   ? -21.485 19.081 -0.452  1.00 0.00 ? 9   PRO A C    1  
ATOM 99    O O    . PRO A 1 9   ? -20.268 18.876 -0.395  1.00 0.00 ? 9   PRO A O    1  
ATOM 100   C CB   . PRO A 1 9   ? -22.637 18.999 1.797   1.00 0.00 ? 9   PRO A CB   1  
ATOM 101   C CG   . PRO A 1 9   ? -22.761 17.883 2.781   1.00 0.00 ? 9   PRO A CG   1  
ATOM 102   C CD   . PRO A 1 9   ? -21.930 16.740 2.211   1.00 0.00 ? 9   PRO A CD   1  
ATOM 103   H HA   . PRO A 1 9   ? -23.446 18.311 -0.075  1.00 0.00 ? 9   PRO A HA   1  
ATOM 104   H HB2  . PRO A 1 9   ? -21.760 19.594 2.019   1.00 0.00 ? 9   PRO A HB2  1  
ATOM 105   H HB3  . PRO A 1 9   ? -23.523 19.619 1.820   1.00 0.00 ? 9   PRO A HB3  1  
ATOM 106   H HG2  . PRO A 1 9   ? -22.376 18.186 3.744   1.00 0.00 ? 9   PRO A HG2  1  
ATOM 107   H HG3  . PRO A 1 9   ? -23.795 17.571 2.873   1.00 0.00 ? 9   PRO A HG3  1  
ATOM 108   H HD2  . PRO A 1 9   ? -20.895 16.847 2.495   1.00 0.00 ? 9   PRO A HD2  1  
ATOM 109   H HD3  . PRO A 1 9   ? -22.324 15.789 2.531   1.00 0.00 ? 9   PRO A HD3  1  
ATOM 110   N N    . TYR A 1 10  ? -22.054 19.996 -1.222  1.00 0.00 ? 10  TYR A N    1  
ATOM 111   C CA   . TYR A 1 10  ? -21.323 20.891 -2.111  1.00 0.00 ? 10  TYR A CA   1  
ATOM 112   C C    . TYR A 1 10  ? -22.134 22.193 -2.194  1.00 0.00 ? 10  TYR A C    1  
ATOM 113   O O    . TYR A 1 10  ? -23.324 22.189 -1.869  1.00 0.00 ? 10  TYR A O    1  
ATOM 114   C CB   . TYR A 1 10  ? -21.206 20.273 -3.512  1.00 0.00 ? 10  TYR A CB   1  
ATOM 115   C CG   . TYR A 1 10  ? -22.574 20.233 -4.149  1.00 0.00 ? 10  TYR A CG   1  
ATOM 116   C CD1  . TYR A 1 10  ? -23.040 21.344 -4.859  1.00 0.00 ? 10  TYR A CD1  1  
ATOM 117   C CD2  . TYR A 1 10  ? -23.380 19.104 -4.005  1.00 0.00 ? 10  TYR A CD2  1  
ATOM 118   C CE1  . TYR A 1 10  ? -24.315 21.326 -5.430  1.00 0.00 ? 10  TYR A CE1  1  
ATOM 119   C CE2  . TYR A 1 10  ? -24.658 19.085 -4.573  1.00 0.00 ? 10  TYR A CE2  1  
ATOM 120   C CZ   . TYR A 1 10  ? -25.126 20.196 -5.287  1.00 0.00 ? 10  TYR A CZ   1  
ATOM 121   O OH   . TYR A 1 10  ? -26.388 20.181 -5.842  1.00 0.00 ? 10  TYR A OH   1  
ATOM 122   H H    . TYR A 1 10  ? -23.020 20.095 -1.171  1.00 0.00 ? 10  TYR A H    1  
ATOM 123   H HA   . TYR A 1 10  ? -20.339 21.092 -1.711  1.00 0.00 ? 10  TYR A HA   1  
ATOM 124   H HB2  . TYR A 1 10  ? -20.539 20.869 -4.121  1.00 0.00 ? 10  TYR A HB2  1  
ATOM 125   H HB3  . TYR A 1 10  ? -20.820 19.270 -3.430  1.00 0.00 ? 10  TYR A HB3  1  
ATOM 126   H HD1  . TYR A 1 10  ? -22.411 22.215 -4.969  1.00 0.00 ? 10  TYR A HD1  1  
ATOM 127   H HD2  . TYR A 1 10  ? -23.018 18.246 -3.456  1.00 0.00 ? 10  TYR A HD2  1  
ATOM 128   H HE1  . TYR A 1 10  ? -24.675 22.183 -5.979  1.00 0.00 ? 10  TYR A HE1  1  
ATOM 129   H HE2  . TYR A 1 10  ? -25.284 18.215 -4.464  1.00 0.00 ? 10  TYR A HE2  1  
ATOM 130   H HH   . TYR A 1 10  ? -26.356 20.674 -6.664  1.00 0.00 ? 10  TYR A HH   1  
ATOM 131   N N    . VAL A 1 11  ? -21.521 23.296 -2.631  1.00 0.00 ? 11  VAL A N    1  
ATOM 132   C CA   . VAL A 1 11  ? -22.257 24.576 -2.743  1.00 0.00 ? 11  VAL A CA   1  
ATOM 133   C C    . VAL A 1 11  ? -22.035 25.210 -4.117  1.00 0.00 ? 11  VAL A C    1  
ATOM 134   O O    . VAL A 1 11  ? -20.914 25.231 -4.628  1.00 0.00 ? 11  VAL A O    1  
ATOM 135   C CB   . VAL A 1 11  ? -21.813 25.542 -1.643  1.00 0.00 ? 11  VAL A CB   1  
ATOM 136   C CG1  . VAL A 1 11  ? -22.795 26.715 -1.553  1.00 0.00 ? 11  VAL A CG1  1  
ATOM 137   C CG2  . VAL A 1 11  ? -21.780 24.800 -0.304  1.00 0.00 ? 11  VAL A CG2  1  
ATOM 138   H H    . VAL A 1 11  ? -20.574 23.256 -2.889  1.00 0.00 ? 11  VAL A H    1  
ATOM 139   H HA   . VAL A 1 11  ? -23.317 24.387 -2.628  1.00 0.00 ? 11  VAL A HA   1  
ATOM 140   H HB   . VAL A 1 11  ? -20.829 25.920 -1.870  1.00 0.00 ? 11  VAL A HB   1  
ATOM 141   H HG11 . VAL A 1 11  ? -22.554 27.321 -0.694  1.00 0.00 ? 11  VAL A HG11 1  
ATOM 142   H HG12 . VAL A 1 11  ? -23.804 26.338 -1.455  1.00 0.00 ? 11  VAL A HG12 1  
ATOM 143   H HG13 . VAL A 1 11  ? -22.723 27.316 -2.449  1.00 0.00 ? 11  VAL A HG13 1  
ATOM 144   H HG21 . VAL A 1 11  ? -21.713 25.514 0.503   1.00 0.00 ? 11  VAL A HG21 1  
ATOM 145   H HG22 . VAL A 1 11  ? -20.924 24.143 -0.278  1.00 0.00 ? 11  VAL A HG22 1  
ATOM 146   H HG23 . VAL A 1 11  ? -22.684 24.218 -0.192  1.00 0.00 ? 11  VAL A HG23 1  
ATOM 147   N N    . GLN A 1 12  ? -23.122 25.703 -4.729  1.00 0.00 ? 12  GLN A N    1  
ATOM 148   C CA   . GLN A 1 12  ? -23.044 26.307 -6.071  1.00 0.00 ? 12  GLN A CA   1  
ATOM 149   C C    . GLN A 1 12  ? -23.503 27.770 -6.091  1.00 0.00 ? 12  GLN A C    1  
ATOM 150   O O    . GLN A 1 12  ? -24.395 28.175 -5.337  1.00 0.00 ? 12  GLN A O    1  
ATOM 151   C CB   . GLN A 1 12  ? -23.920 25.490 -7.022  1.00 0.00 ? 12  GLN A CB   1  
ATOM 152   C CG   . GLN A 1 12  ? -23.932 26.124 -8.419  1.00 0.00 ? 12  GLN A CG   1  
ATOM 153   C CD   . GLN A 1 12  ? -24.738 25.247 -9.371  1.00 0.00 ? 12  GLN A CD   1  
ATOM 154   O OE1  . GLN A 1 12  ? -24.219 24.794 -10.390 1.00 0.00 ? 12  GLN A OE1  1  
ATOM 155   N NE2  . GLN A 1 12  ? -25.988 24.980 -9.098  1.00 0.00 ? 12  GLN A NE2  1  
ATOM 156   H H    . GLN A 1 12  ? -23.995 25.640 -4.283  1.00 0.00 ? 12  GLN A H    1  
ATOM 157   H HA   . GLN A 1 12  ? -22.024 26.262 -6.428  1.00 0.00 ? 12  GLN A HA   1  
ATOM 158   H HB2  . GLN A 1 12  ? -23.529 24.485 -7.088  1.00 0.00 ? 12  GLN A HB2  1  
ATOM 159   H HB3  . GLN A 1 12  ? -24.928 25.456 -6.637  1.00 0.00 ? 12  GLN A HB3  1  
ATOM 160   H HG2  . GLN A 1 12  ? -24.385 27.102 -8.375  1.00 0.00 ? 12  GLN A HG2  1  
ATOM 161   H HG3  . GLN A 1 12  ? -22.918 26.210 -8.785  1.00 0.00 ? 12  GLN A HG3  1  
ATOM 162   H HE21 . GLN A 1 12  ? -26.402 25.342 -8.286  1.00 0.00 ? 12  GLN A HE21 1  
ATOM 163   H HE22 . GLN A 1 12  ? -26.511 24.416 -9.704  1.00 0.00 ? 12  GLN A HE22 1  
ATOM 164   N N    . ALA A 1 13  ? -22.886 28.541 -6.999  1.00 0.00 ? 13  ALA A N    1  
ATOM 165   C CA   . ALA A 1 13  ? -23.203 29.961 -7.189  1.00 0.00 ? 13  ALA A CA   1  
ATOM 166   C C    . ALA A 1 13  ? -23.031 30.330 -8.668  1.00 0.00 ? 13  ALA A C    1  
ATOM 167   O O    . ALA A 1 13  ? -21.905 30.400 -9.165  1.00 0.00 ? 13  ALA A O    1  
ATOM 168   C CB   . ALA A 1 13  ? -22.257 30.826 -6.350  1.00 0.00 ? 13  ALA A CB   1  
ATOM 169   H H    . ALA A 1 13  ? -22.204 28.135 -7.573  1.00 0.00 ? 13  ALA A H    1  
ATOM 170   H HA   . ALA A 1 13  ? -24.225 30.149 -6.885  1.00 0.00 ? 13  ALA A HA   1  
ATOM 171   H HB1  . ALA A 1 13  ? -22.536 31.864 -6.446  1.00 0.00 ? 13  ALA A HB1  1  
ATOM 172   H HB2  . ALA A 1 13  ? -21.243 30.693 -6.702  1.00 0.00 ? 13  ALA A HB2  1  
ATOM 173   H HB3  . ALA A 1 13  ? -22.319 30.528 -5.315  1.00 0.00 ? 13  ALA A HB3  1  
ATOM 174   N N    . ASP A 1 14  ? -24.145 30.545 -9.375  1.00 0.00 ? 14  ASP A N    1  
ATOM 175   C CA   . ASP A 1 14  ? -24.088 30.883 -10.806 1.00 0.00 ? 14  ASP A CA   1  
ATOM 176   C C    . ASP A 1 14  ? -23.904 32.384 -11.040 1.00 0.00 ? 14  ASP A C    1  
ATOM 177   O O    . ASP A 1 14  ? -24.337 33.210 -10.234 1.00 0.00 ? 14  ASP A O    1  
ATOM 178   C CB   . ASP A 1 14  ? -25.370 30.428 -11.500 1.00 0.00 ? 14  ASP A CB   1  
ATOM 179   C CG   . ASP A 1 14  ? -25.435 28.906 -11.522 1.00 0.00 ? 14  ASP A CG   1  
ATOM 180   O OD1  . ASP A 1 14  ? -24.406 28.288 -11.305 1.00 0.00 ? 14  ASP A OD1  1  
ATOM 181   O OD2  . ASP A 1 14  ? -26.511 28.379 -11.754 1.00 0.00 ? 14  ASP A OD2  1  
ATOM 182   H H    . ASP A 1 14  ? -25.018 30.463 -8.934  1.00 0.00 ? 14  ASP A H    1  
ATOM 183   H HA   . ASP A 1 14  ? -23.257 30.361 -11.253 1.00 0.00 ? 14  ASP A HA   1  
ATOM 184   H HB2  . ASP A 1 14  ? -26.227 30.818 -10.971 1.00 0.00 ? 14  ASP A HB2  1  
ATOM 185   H HB3  . ASP A 1 14  ? -25.379 30.798 -12.517 1.00 0.00 ? 14  ASP A HB3  1  
ATOM 186   N N    . LEU A 1 15  ? -23.265 32.729 -12.165 1.00 0.00 ? 15  LEU A N    1  
ATOM 187   C CA   . LEU A 1 15  ? -23.040 34.130 -12.508 1.00 0.00 ? 15  LEU A CA   1  
ATOM 188   C C    . LEU A 1 15  ? -22.490 34.281 -13.929 1.00 0.00 ? 15  LEU A C    1  
ATOM 189   O O    . LEU A 1 15  ? -22.073 33.299 -14.547 1.00 0.00 ? 15  LEU A O    1  
ATOM 190   C CB   . LEU A 1 15  ? -22.086 34.787 -11.491 1.00 0.00 ? 15  LEU A CB   1  
ATOM 191   C CG   . LEU A 1 15  ? -20.644 34.232 -11.593 1.00 0.00 ? 15  LEU A CG   1  
ATOM 192   C CD1  . LEU A 1 15  ? -20.647 32.698 -11.616 1.00 0.00 ? 15  LEU A CD1  1  
ATOM 193   C CD2  . LEU A 1 15  ? -19.919 34.774 -12.849 1.00 0.00 ? 15  LEU A CD2  1  
ATOM 194   H H    . LEU A 1 15  ? -22.949 32.027 -12.773 1.00 0.00 ? 15  LEU A H    1  
ATOM 195   H HA   . LEU A 1 15  ? -23.988 34.644 -12.459 1.00 0.00 ? 15  LEU A HA   1  
ATOM 196   H HB2  . LEU A 1 15  ? -22.071 35.854 -11.660 1.00 0.00 ? 15  LEU A HB2  1  
ATOM 197   H HB3  . LEU A 1 15  ? -22.461 34.602 -10.495 1.00 0.00 ? 15  LEU A HB3  1  
ATOM 198   H HG   . LEU A 1 15  ? -20.098 34.554 -10.717 1.00 0.00 ? 15  LEU A HG   1  
ATOM 199   H HD11 . LEU A 1 15  ? -20.965 32.351 -12.588 1.00 0.00 ? 15  LEU A HD11 1  
ATOM 200   H HD12 . LEU A 1 15  ? -21.315 32.323 -10.855 1.00 0.00 ? 15  LEU A HD12 1  
ATOM 201   H HD13 . LEU A 1 15  ? -19.650 32.339 -11.420 1.00 0.00 ? 15  LEU A HD13 1  
ATOM 202   H HD21 . LEU A 1 15  ? -19.933 34.032 -13.638 1.00 0.00 ? 15  LEU A HD21 1  
ATOM 203   H HD22 . LEU A 1 15  ? -18.895 34.997 -12.596 1.00 0.00 ? 15  LEU A HD22 1  
ATOM 204   H HD23 . LEU A 1 15  ? -20.399 35.675 -13.201 1.00 0.00 ? 15  LEU A HD23 1  
ATOM 205   N N    . ALA A 1 16  ? -22.494 35.531 -14.420 1.00 0.00 ? 16  ALA A N    1  
ATOM 206   C CA   . ALA A 1 16  ? -21.993 35.881 -15.763 1.00 0.00 ? 16  ALA A CA   1  
ATOM 207   C C    . ALA A 1 16  ? -22.847 36.999 -16.361 1.00 0.00 ? 16  ALA A C    1  
ATOM 208   O O    . ALA A 1 16  ? -22.878 38.109 -15.831 1.00 0.00 ? 16  ALA A O    1  
ATOM 209   C CB   . ALA A 1 16  ? -21.975 34.672 -16.714 1.00 0.00 ? 16  ALA A CB   1  
ATOM 210   H H    . ALA A 1 16  ? -22.839 36.251 -13.851 1.00 0.00 ? 16  ALA A H    1  
ATOM 211   H HA   . ALA A 1 16  ? -20.983 36.250 -15.659 1.00 0.00 ? 16  ALA A HA   1  
ATOM 212   H HB1  . ALA A 1 16  ? -22.874 34.091 -16.581 1.00 0.00 ? 16  ALA A HB1  1  
ATOM 213   H HB2  . ALA A 1 16  ? -21.115 34.065 -16.496 1.00 0.00 ? 16  ALA A HB2  1  
ATOM 214   H HB3  . ALA A 1 16  ? -21.908 35.009 -17.737 1.00 0.00 ? 16  ALA A HB3  1  
ATOM 215   N N    . TYR A 1 17  ? -23.538 36.703 -17.461 1.00 0.00 ? 17  TYR A N    1  
ATOM 216   C CA   . TYR A 1 17  ? -24.382 37.696 -18.112 1.00 0.00 ? 17  TYR A CA   1  
ATOM 217   C C    . TYR A 1 17  ? -23.562 38.919 -18.515 1.00 0.00 ? 17  TYR A C    1  
ATOM 218   O O    . TYR A 1 17  ? -22.596 39.282 -17.843 1.00 0.00 ? 17  TYR A O    1  
ATOM 219   C CB   . TYR A 1 17  ? -25.512 38.114 -17.169 1.00 0.00 ? 17  TYR A CB   1  
ATOM 220   C CG   . TYR A 1 17  ? -26.499 38.976 -17.920 1.00 0.00 ? 17  TYR A CG   1  
ATOM 221   C CD1  . TYR A 1 17  ? -27.372 38.394 -18.845 1.00 0.00 ? 17  TYR A CD1  1  
ATOM 222   C CD2  . TYR A 1 17  ? -26.542 40.357 -17.689 1.00 0.00 ? 17  TYR A CD2  1  
ATOM 223   C CE1  . TYR A 1 17  ? -28.288 39.191 -19.540 1.00 0.00 ? 17  TYR A CE1  1  
ATOM 224   C CE2  . TYR A 1 17  ? -27.460 41.154 -18.384 1.00 0.00 ? 17  TYR A CE2  1  
ATOM 225   C CZ   . TYR A 1 17  ? -28.333 40.570 -19.308 1.00 0.00 ? 17  TYR A CZ   1  
ATOM 226   O OH   . TYR A 1 17  ? -29.238 41.355 -19.994 1.00 0.00 ? 17  TYR A OH   1  
ATOM 227   H H    . TYR A 1 17  ? -23.479 35.802 -17.839 1.00 0.00 ? 17  TYR A H    1  
ATOM 228   H HA   . TYR A 1 17  ? -24.814 37.259 -19.000 1.00 0.00 ? 17  TYR A HA   1  
ATOM 229   H HB2  . TYR A 1 17  ? -26.014 37.232 -16.799 1.00 0.00 ? 17  TYR A HB2  1  
ATOM 230   H HB3  . TYR A 1 17  ? -25.102 38.670 -16.339 1.00 0.00 ? 17  TYR A HB3  1  
ATOM 231   H HD1  . TYR A 1 17  ? -27.337 37.329 -19.023 1.00 0.00 ? 17  TYR A HD1  1  
ATOM 232   H HD2  . TYR A 1 17  ? -25.869 40.808 -16.975 1.00 0.00 ? 17  TYR A HD2  1  
ATOM 233   H HE1  . TYR A 1 17  ? -28.962 38.740 -20.253 1.00 0.00 ? 17  TYR A HE1  1  
ATOM 234   H HE2  . TYR A 1 17  ? -27.496 42.218 -18.205 1.00 0.00 ? 17  TYR A HE2  1  
ATOM 235   H HH   . TYR A 1 17  ? -29.520 42.061 -19.409 1.00 0.00 ? 17  TYR A HH   1  
ATOM 236   N N    . ALA A 1 18  ? -23.949 39.550 -19.621 1.00 0.00 ? 18  ALA A N    1  
ATOM 237   C CA   . ALA A 1 18  ? -23.240 40.732 -20.110 1.00 0.00 ? 18  ALA A CA   1  
ATOM 238   C C    . ALA A 1 18  ? -24.202 41.682 -20.817 1.00 0.00 ? 18  ALA A C    1  
ATOM 239   O O    . ALA A 1 18  ? -25.177 41.251 -21.433 1.00 0.00 ? 18  ALA A O    1  
ATOM 240   C CB   . ALA A 1 18  ? -22.136 40.313 -21.081 1.00 0.00 ? 18  ALA A CB   1  
ATOM 241   H H    . ALA A 1 18  ? -24.723 39.213 -20.119 1.00 0.00 ? 18  ALA A H    1  
ATOM 242   H HA   . ALA A 1 18  ? -22.790 41.251 -19.276 1.00 0.00 ? 18  ALA A HA   1  
ATOM 243   H HB1  . ALA A 1 18  ? -21.343 39.822 -20.535 1.00 0.00 ? 18  ALA A HB1  1  
ATOM 244   H HB2  . ALA A 1 18  ? -21.743 41.189 -21.576 1.00 0.00 ? 18  ALA A HB2  1  
ATOM 245   H HB3  . ALA A 1 18  ? -22.542 39.635 -21.817 1.00 0.00 ? 18  ALA A HB3  1  
ATOM 246   N N    . TYR A 1 19  ? -23.918 42.977 -20.719 1.00 0.00 ? 19  TYR A N    1  
ATOM 247   C CA   . TYR A 1 19  ? -24.757 43.994 -21.347 1.00 0.00 ? 19  TYR A CA   1  
ATOM 248   C C    . TYR A 1 19  ? -23.950 45.261 -21.615 1.00 0.00 ? 19  TYR A C    1  
ATOM 249   O O    . TYR A 1 19  ? -22.885 45.463 -21.031 1.00 0.00 ? 19  TYR A O    1  
ATOM 250   C CB   . TYR A 1 19  ? -25.943 44.317 -20.436 1.00 0.00 ? 19  TYR A CB   1  
ATOM 251   C CG   . TYR A 1 19  ? -25.434 44.719 -19.073 1.00 0.00 ? 19  TYR A CG   1  
ATOM 252   C CD1  . TYR A 1 19  ? -25.099 43.733 -18.136 1.00 0.00 ? 19  TYR A CD1  1  
ATOM 253   C CD2  . TYR A 1 19  ? -25.292 46.072 -18.747 1.00 0.00 ? 19  TYR A CD2  1  
ATOM 254   C CE1  . TYR A 1 19  ? -24.623 44.102 -16.872 1.00 0.00 ? 19  TYR A CE1  1  
ATOM 255   C CE2  . TYR A 1 19  ? -24.815 46.441 -17.483 1.00 0.00 ? 19  TYR A CE2  1  
ATOM 256   C CZ   . TYR A 1 19  ? -24.481 45.455 -16.546 1.00 0.00 ? 19  TYR A CZ   1  
ATOM 257   O OH   . TYR A 1 19  ? -24.010 45.819 -15.300 1.00 0.00 ? 19  TYR A OH   1  
ATOM 258   H H    . TYR A 1 19  ? -23.125 43.256 -20.213 1.00 0.00 ? 19  TYR A H    1  
ATOM 259   H HA   . TYR A 1 19  ? -25.132 43.613 -22.286 1.00 0.00 ? 19  TYR A HA   1  
ATOM 260   H HB2  . TYR A 1 19  ? -26.516 45.128 -20.862 1.00 0.00 ? 19  TYR A HB2  1  
ATOM 261   H HB3  . TYR A 1 19  ? -26.574 43.444 -20.341 1.00 0.00 ? 19  TYR A HB3  1  
ATOM 262   H HD1  . TYR A 1 19  ? -25.208 42.689 -18.387 1.00 0.00 ? 19  TYR A HD1  1  
ATOM 263   H HD2  . TYR A 1 19  ? -25.550 46.833 -19.471 1.00 0.00 ? 19  TYR A HD2  1  
ATOM 264   H HE1  . TYR A 1 19  ? -24.367 43.342 -16.150 1.00 0.00 ? 19  TYR A HE1  1  
ATOM 265   H HE2  . TYR A 1 19  ? -24.705 47.486 -17.232 1.00 0.00 ? 19  TYR A HE2  1  
ATOM 266   H HH   . TYR A 1 19  ? -24.641 46.427 -14.909 1.00 0.00 ? 19  TYR A HH   1  
ATOM 267   N N    . GLU A 1 20  ? -24.463 46.111 -22.503 1.00 0.00 ? 20  GLU A N    1  
ATOM 268   C CA   . GLU A 1 20  ? -23.778 47.357 -22.844 1.00 0.00 ? 20  GLU A CA   1  
ATOM 269   C C    . GLU A 1 20  ? -24.781 48.412 -23.300 1.00 0.00 ? 20  GLU A C    1  
ATOM 270   O O    . GLU A 1 20  ? -25.137 48.479 -24.476 1.00 0.00 ? 20  GLU A O    1  
ATOM 271   C CB   . GLU A 1 20  ? -22.759 47.103 -23.957 1.00 0.00 ? 20  GLU A CB   1  
ATOM 272   C CG   . GLU A 1 20  ? -21.973 48.386 -24.242 1.00 0.00 ? 20  GLU A CG   1  
ATOM 273   C CD   . GLU A 1 20  ? -20.911 48.123 -25.305 1.00 0.00 ? 20  GLU A CD   1  
ATOM 274   O OE1  . GLU A 1 20  ? -20.634 46.964 -25.564 1.00 0.00 ? 20  GLU A OE1  1  
ATOM 275   O OE2  . GLU A 1 20  ? -20.390 49.085 -25.844 1.00 0.00 ? 20  GLU A OE2  1  
ATOM 276   H H    . GLU A 1 20  ? -25.314 45.895 -22.937 1.00 0.00 ? 20  GLU A H    1  
ATOM 277   H HA   . GLU A 1 20  ? -23.256 47.726 -21.973 1.00 0.00 ? 20  GLU A HA   1  
ATOM 278   H HB2  . GLU A 1 20  ? -22.077 46.323 -23.648 1.00 0.00 ? 20  GLU A HB2  1  
ATOM 279   H HB3  . GLU A 1 20  ? -23.275 46.793 -24.853 1.00 0.00 ? 20  GLU A HB3  1  
ATOM 280   H HG2  . GLU A 1 20  ? -22.649 49.151 -24.593 1.00 0.00 ? 20  GLU A HG2  1  
ATOM 281   H HG3  . GLU A 1 20  ? -21.493 48.721 -23.334 1.00 0.00 ? 20  GLU A HG3  1  
ATOM 282   N N    . HIS A 1 21  ? -25.230 49.241 -22.357 1.00 0.00 ? 21  HIS A N    1  
ATOM 283   C CA   . HIS A 1 21  ? -26.191 50.303 -22.658 1.00 0.00 ? 21  HIS A CA   1  
ATOM 284   C C    . HIS A 1 21  ? -25.485 51.653 -22.714 1.00 0.00 ? 21  HIS A C    1  
ATOM 285   O O    . HIS A 1 21  ? -24.256 51.723 -22.671 1.00 0.00 ? 21  HIS A O    1  
ATOM 286   C CB   . HIS A 1 21  ? -27.275 50.347 -21.579 1.00 0.00 ? 21  HIS A CB   1  
ATOM 287   C CG   . HIS A 1 21  ? -28.090 49.084 -21.626 1.00 0.00 ? 21  HIS A CG   1  
ATOM 288   N ND1  . HIS A 1 21  ? -29.047 48.789 -20.668 1.00 0.00 ? 21  HIS A ND1  1  
ATOM 289   C CD2  . HIS A 1 21  ? -28.103 48.029 -22.506 1.00 0.00 ? 21  HIS A CD2  1  
ATOM 290   C CE1  . HIS A 1 21  ? -29.592 47.602 -20.990 1.00 0.00 ? 21  HIS A CE1  1  
ATOM 291   N NE2  . HIS A 1 21  ? -29.053 47.096 -22.101 1.00 0.00 ? 21  HIS A NE2  1  
ATOM 292   H H    . HIS A 1 21  ? -24.905 49.138 -21.437 1.00 0.00 ? 21  HIS A H    1  
ATOM 293   H HA   . HIS A 1 21  ? -26.659 50.113 -23.615 1.00 0.00 ? 21  HIS A HA   1  
ATOM 294   H HB2  . HIS A 1 21  ? -26.812 50.439 -20.608 1.00 0.00 ? 21  HIS A HB2  1  
ATOM 295   H HB3  . HIS A 1 21  ? -27.920 51.196 -21.752 1.00 0.00 ? 21  HIS A HB3  1  
ATOM 296   H HD2  . HIS A 1 21  ? -27.473 47.937 -23.377 1.00 0.00 ? 21  HIS A HD2  1  
ATOM 297   H HE1  . HIS A 1 21  ? -30.371 47.118 -20.419 1.00 0.00 ? 21  HIS A HE1  1  
ATOM 298   H HE2  . HIS A 1 21  ? -29.277 46.248 -22.539 1.00 0.00 ? 21  HIS A HE2  1  
ATOM 299   N N    . ILE A 1 22  ? -26.266 52.723 -22.808 1.00 0.00 ? 22  ILE A N    1  
ATOM 300   C CA   . ILE A 1 22  ? -25.701 54.065 -22.865 1.00 0.00 ? 22  ILE A CA   1  
ATOM 301   C C    . ILE A 1 22  ? -25.182 54.471 -21.482 1.00 0.00 ? 22  ILE A C    1  
ATOM 302   O O    . ILE A 1 22  ? -25.307 55.618 -21.063 1.00 0.00 ? 22  ILE A O    1  
ATOM 303   C CB   . ILE A 1 22  ? -26.768 55.053 -23.373 1.00 0.00 ? 22  ILE A CB   1  
ATOM 304   C CG1  . ILE A 1 22  ? -26.122 56.405 -23.724 1.00 0.00 ? 22  ILE A CG1  1  
ATOM 305   C CG2  . ILE A 1 22  ? -27.853 55.262 -22.303 1.00 0.00 ? 22  ILE A CG2  1  
ATOM 306   C CD1  . ILE A 1 22  ? -27.085 57.222 -24.588 1.00 0.00 ? 22  ILE A CD1  1  
ATOM 307   H H    . ILE A 1 22  ? -27.239 52.607 -22.837 1.00 0.00 ? 22  ILE A H    1  
ATOM 308   H HA   . ILE A 1 22  ? -24.872 54.059 -23.557 1.00 0.00 ? 22  ILE A HA   1  
ATOM 309   H HB   . ILE A 1 22  ? -27.228 54.640 -24.260 1.00 0.00 ? 22  ILE A HB   1  
ATOM 310   H HG12 . ILE A 1 22  ? -25.907 56.953 -22.821 1.00 0.00 ? 22  ILE A HG12 1  
ATOM 311   H HG13 . ILE A 1 22  ? -25.207 56.240 -24.273 1.00 0.00 ? 22  ILE A HG13 1  
ATOM 312   H HG21 . ILE A 1 22  ? -27.530 56.008 -21.592 1.00 0.00 ? 22  ILE A HG21 1  
ATOM 313   H HG22 . ILE A 1 22  ? -28.038 54.332 -21.786 1.00 0.00 ? 22  ILE A HG22 1  
ATOM 314   H HG23 . ILE A 1 22  ? -28.765 55.594 -22.778 1.00 0.00 ? 22  ILE A HG23 1  
ATOM 315   H HD11 . ILE A 1 22  ? -26.656 58.194 -24.784 1.00 0.00 ? 22  ILE A HD11 1  
ATOM 316   H HD12 . ILE A 1 22  ? -28.022 57.342 -24.066 1.00 0.00 ? 22  ILE A HD12 1  
ATOM 317   H HD13 . ILE A 1 22  ? -27.256 56.708 -25.522 1.00 0.00 ? 22  ILE A HD13 1  
ATOM 318   N N    . THR A 1 23  ? -24.588 53.511 -20.779 1.00 0.00 ? 23  THR A N    1  
ATOM 319   C CA   . THR A 1 23  ? -24.051 53.777 -19.450 1.00 0.00 ? 23  THR A CA   1  
ATOM 320   C C    . THR A 1 23  ? -23.004 54.884 -19.518 1.00 0.00 ? 23  THR A C    1  
ATOM 321   O O    . THR A 1 23  ? -23.016 55.814 -18.711 1.00 0.00 ? 23  THR A O    1  
ATOM 322   C CB   . THR A 1 23  ? -23.425 52.504 -18.874 1.00 0.00 ? 23  THR A CB   1  
ATOM 323   O OG1  . THR A 1 23  ? -23.053 52.730 -17.522 1.00 0.00 ? 23  THR A OG1  1  
ATOM 324   C CG2  . THR A 1 23  ? -22.187 52.120 -19.689 1.00 0.00 ? 23  THR A CG2  1  
ATOM 325   H H    . THR A 1 23  ? -24.509 52.612 -21.159 1.00 0.00 ? 23  THR A H    1  
ATOM 326   H HA   . THR A 1 23  ? -24.855 54.095 -18.803 1.00 0.00 ? 23  THR A HA   1  
ATOM 327   H HB   . THR A 1 23  ? -24.142 51.699 -18.920 1.00 0.00 ? 23  THR A HB   1  
ATOM 328   H HG1  . THR A 1 23  ? -22.179 53.126 -17.515 1.00 0.00 ? 23  THR A HG1  1  
ATOM 329   H HG21 . THR A 1 23  ? -21.363 52.762 -19.416 1.00 0.00 ? 23  THR A HG21 1  
ATOM 330   H HG22 . THR A 1 23  ? -22.398 52.233 -20.742 1.00 0.00 ? 23  THR A HG22 1  
ATOM 331   H HG23 . THR A 1 23  ? -21.925 51.093 -19.484 1.00 0.00 ? 23  THR A HG23 1  
ATOM 332   N N    . HIS A 1 24  ? -22.107 54.783 -20.497 1.00 0.00 ? 24  HIS A N    1  
ATOM 333   C CA   . HIS A 1 24  ? -21.056 55.787 -20.685 1.00 0.00 ? 24  HIS A CA   1  
ATOM 334   C C    . HIS A 1 24  ? -21.109 56.335 -22.106 1.00 0.00 ? 24  HIS A C    1  
ATOM 335   O O    . HIS A 1 24  ? -20.645 55.693 -23.048 1.00 0.00 ? 24  HIS A O    1  
ATOM 336   C CB   . HIS A 1 24  ? -19.684 55.162 -20.427 1.00 0.00 ? 24  HIS A CB   1  
ATOM 337   C CG   . HIS A 1 24  ? -18.638 56.243 -20.421 1.00 0.00 ? 24  HIS A CG   1  
ATOM 338   N ND1  . HIS A 1 24  ? -18.528 57.157 -19.384 1.00 0.00 ? 24  HIS A ND1  1  
ATOM 339   C CD2  . HIS A 1 24  ? -17.650 56.572 -21.317 1.00 0.00 ? 24  HIS A CD2  1  
ATOM 340   C CE1  . HIS A 1 24  ? -17.508 57.983 -19.678 1.00 0.00 ? 24  HIS A CE1  1  
ATOM 341   N NE2  . HIS A 1 24  ? -16.938 57.671 -20.845 1.00 0.00 ? 24  HIS A NE2  1  
ATOM 342   H H    . HIS A 1 24  ? -22.157 54.023 -21.116 1.00 0.00 ? 24  HIS A H    1  
ATOM 343   H HA   . HIS A 1 24  ? -21.203 56.605 -19.992 1.00 0.00 ? 24  HIS A HA   1  
ATOM 344   H HB2  . HIS A 1 24  ? -19.689 54.660 -19.471 1.00 0.00 ? 24  HIS A HB2  1  
ATOM 345   H HB3  . HIS A 1 24  ? -19.459 54.450 -21.207 1.00 0.00 ? 24  HIS A HB3  1  
ATOM 346   H HD2  . HIS A 1 24  ? -17.456 56.056 -22.245 1.00 0.00 ? 24  HIS A HD2  1  
ATOM 347   H HE1  . HIS A 1 24  ? -17.189 58.800 -19.047 1.00 0.00 ? 24  HIS A HE1  1  
ATOM 348   H HE2  . HIS A 1 24  ? -16.183 58.120 -21.277 1.00 0.00 ? 24  HIS A HE2  1  
ATOM 349   N N    . ASP A 1 25  ? -21.680 57.526 -22.253 1.00 0.00 ? 25  ASP A N    1  
ATOM 350   C CA   . ASP A 1 25  ? -21.793 58.157 -23.564 1.00 0.00 ? 25  ASP A CA   1  
ATOM 351   C C    . ASP A 1 25  ? -20.483 58.838 -23.944 1.00 0.00 ? 25  ASP A C    1  
ATOM 352   O O    . ASP A 1 25  ? -19.634 59.095 -23.090 1.00 0.00 ? 25  ASP A O    1  
ATOM 353   C CB   . ASP A 1 25  ? -22.923 59.189 -23.549 1.00 0.00 ? 25  ASP A CB   1  
ATOM 354   C CG   . ASP A 1 25  ? -23.184 59.698 -24.962 1.00 0.00 ? 25  ASP A CG   1  
ATOM 355   O OD1  . ASP A 1 25  ? -22.704 59.073 -25.894 1.00 0.00 ? 25  ASP A OD1  1  
ATOM 356   O OD2  . ASP A 1 25  ? -23.860 60.704 -25.092 1.00 0.00 ? 25  ASP A OD2  1  
ATOM 357   H H    . ASP A 1 25  ? -22.034 57.990 -21.465 1.00 0.00 ? 25  ASP A H    1  
ATOM 358   H HA   . ASP A 1 25  ? -22.022 57.402 -24.300 1.00 0.00 ? 25  ASP A HA   1  
ATOM 359   H HB2  . ASP A 1 25  ? -23.821 58.730 -23.162 1.00 0.00 ? 25  ASP A HB2  1  
ATOM 360   H HB3  . ASP A 1 25  ? -22.643 60.018 -22.917 1.00 0.00 ? 25  ASP A HB3  1  
ATOM 361   N N    . TYR A 1 26  ? -20.327 59.129 -25.235 1.00 0.00 ? 26  TYR A N    1  
ATOM 362   C CA   . TYR A 1 26  ? -19.119 59.784 -25.744 1.00 0.00 ? 26  TYR A CA   1  
ATOM 363   C C    . TYR A 1 26  ? -19.478 61.100 -26.438 1.00 0.00 ? 26  TYR A C    1  
ATOM 364   O O    . TYR A 1 26  ? -19.295 61.237 -27.647 1.00 0.00 ? 26  TYR A O    1  
ATOM 365   C CB   . TYR A 1 26  ? -18.419 58.858 -26.744 1.00 0.00 ? 26  TYR A CB   1  
ATOM 366   C CG   . TYR A 1 26  ? -17.727 57.739 -26.001 1.00 0.00 ? 26  TYR A CG   1  
ATOM 367   C CD1  . TYR A 1 26  ? -18.446 56.599 -25.621 1.00 0.00 ? 26  TYR A CD1  1  
ATOM 368   C CD2  . TYR A 1 26  ? -16.366 57.843 -25.693 1.00 0.00 ? 26  TYR A CD2  1  
ATOM 369   C CE1  . TYR A 1 26  ? -17.804 55.564 -24.931 1.00 0.00 ? 26  TYR A CE1  1  
ATOM 370   C CE2  . TYR A 1 26  ? -15.723 56.808 -25.004 1.00 0.00 ? 26  TYR A CE2  1  
ATOM 371   C CZ   . TYR A 1 26  ? -16.442 55.669 -24.623 1.00 0.00 ? 26  TYR A CZ   1  
ATOM 372   O OH   . TYR A 1 26  ? -15.808 54.649 -23.941 1.00 0.00 ? 26  TYR A OH   1  
ATOM 373   H H    . TYR A 1 26  ? -21.044 58.899 -25.864 1.00 0.00 ? 26  TYR A H    1  
ATOM 374   H HA   . TYR A 1 26  ? -18.439 59.990 -24.928 1.00 0.00 ? 26  TYR A HA   1  
ATOM 375   H HB2  . TYR A 1 26  ? -19.151 58.442 -27.420 1.00 0.00 ? 26  TYR A HB2  1  
ATOM 376   H HB3  . TYR A 1 26  ? -17.688 59.421 -27.307 1.00 0.00 ? 26  TYR A HB3  1  
ATOM 377   H HD1  . TYR A 1 26  ? -19.497 56.518 -25.859 1.00 0.00 ? 26  TYR A HD1  1  
ATOM 378   H HD2  . TYR A 1 26  ? -15.812 58.721 -25.988 1.00 0.00 ? 26  TYR A HD2  1  
ATOM 379   H HE1  . TYR A 1 26  ? -18.357 54.685 -24.638 1.00 0.00 ? 26  TYR A HE1  1  
ATOM 380   H HE2  . TYR A 1 26  ? -14.672 56.888 -24.766 1.00 0.00 ? 26  TYR A HE2  1  
ATOM 381   H HH   . TYR A 1 26  ? -15.271 54.160 -24.570 1.00 0.00 ? 26  TYR A HH   1  
ATOM 382   N N    . PRO A 1 27  ? -19.986 62.063 -25.705 1.00 0.00 ? 27  PRO A N    1  
ATOM 383   C CA   . PRO A 1 27  ? -20.377 63.387 -26.277 1.00 0.00 ? 27  PRO A CA   1  
ATOM 384   C C    . PRO A 1 27  ? -19.164 64.231 -26.669 1.00 0.00 ? 27  PRO A C    1  
ATOM 385   O O    . PRO A 1 27  ? -18.070 64.042 -26.142 1.00 0.00 ? 27  PRO A O    1  
ATOM 386   C CB   . PRO A 1 27  ? -21.177 64.039 -25.142 1.00 0.00 ? 27  PRO A CB   1  
ATOM 387   C CG   . PRO A 1 27  ? -20.601 63.454 -23.898 1.00 0.00 ? 27  PRO A CG   1  
ATOM 388   C CD   . PRO A 1 27  ? -20.240 62.009 -24.252 1.00 0.00 ? 27  PRO A CD   1  
ATOM 389   H HA   . PRO A 1 27  ? -21.018 63.245 -27.133 1.00 0.00 ? 27  PRO A HA   1  
ATOM 390   H HB2  . PRO A 1 27  ? -21.052 65.115 -25.154 1.00 0.00 ? 27  PRO A HB2  1  
ATOM 391   H HB3  . PRO A 1 27  ? -22.223 63.782 -25.221 1.00 0.00 ? 27  PRO A HB3  1  
ATOM 392   H HG2  . PRO A 1 27  ? -19.714 64.004 -23.605 1.00 0.00 ? 27  PRO A HG2  1  
ATOM 393   H HG3  . PRO A 1 27  ? -21.328 63.466 -23.101 1.00 0.00 ? 27  PRO A HG3  1  
ATOM 394   H HD2  . PRO A 1 27  ? -19.357 61.700 -23.712 1.00 0.00 ? 27  PRO A HD2  1  
ATOM 395   H HD3  . PRO A 1 27  ? -21.069 61.351 -24.043 1.00 0.00 ? 27  PRO A HD3  1  
ATOM 396   N N    . GLU A 1 28  ? -19.378 65.158 -27.595 1.00 0.00 ? 28  GLU A N    1  
ATOM 397   C CA   . GLU A 1 28  ? -18.310 66.036 -28.063 1.00 0.00 ? 28  GLU A CA   1  
ATOM 398   C C    . GLU A 1 28  ? -18.868 67.064 -29.062 1.00 0.00 ? 28  GLU A C    1  
ATOM 399   O O    . GLU A 1 28  ? -18.701 68.267 -28.868 1.00 0.00 ? 28  GLU A O    1  
ATOM 400   C CB   . GLU A 1 28  ? -17.171 65.202 -28.712 1.00 0.00 ? 28  GLU A CB   1  
ATOM 401   C CG   . GLU A 1 28  ? -15.878 65.295 -27.882 1.00 0.00 ? 28  GLU A CG   1  
ATOM 402   C CD   . GLU A 1 28  ? -14.825 64.350 -28.454 1.00 0.00 ? 28  GLU A CD   1  
ATOM 403   O OE1  . GLU A 1 28  ? -14.761 64.231 -29.666 1.00 0.00 ? 28  GLU A OE1  1  
ATOM 404   O OE2  . GLU A 1 28  ? -14.100 63.759 -27.670 1.00 0.00 ? 28  GLU A OE2  1  
ATOM 405   H H    . GLU A 1 28  ? -20.276 65.258 -27.972 1.00 0.00 ? 28  GLU A H    1  
ATOM 406   H HA   . GLU A 1 28  ? -17.919 66.575 -27.210 1.00 0.00 ? 28  GLU A HA   1  
ATOM 407   H HB2  . GLU A 1 28  ? -17.477 64.168 -28.769 1.00 0.00 ? 28  GLU A HB2  1  
ATOM 408   H HB3  . GLU A 1 28  ? -16.966 65.564 -29.711 1.00 0.00 ? 28  GLU A HB3  1  
ATOM 409   H HG2  . GLU A 1 28  ? -15.504 66.307 -27.915 1.00 0.00 ? 28  GLU A HG2  1  
ATOM 410   H HG3  . GLU A 1 28  ? -16.083 65.023 -26.858 1.00 0.00 ? 28  GLU A HG3  1  
ATOM 411   N N    . PRO A 1 29  ? -19.512 66.621 -30.122 1.00 0.00 ? 29  PRO A N    1  
ATOM 412   C CA   . PRO A 1 29  ? -20.077 67.547 -31.149 1.00 0.00 ? 29  PRO A CA   1  
ATOM 413   C C    . PRO A 1 29  ? -21.356 68.236 -30.669 1.00 0.00 ? 29  PRO A C    1  
ATOM 414   O O    . PRO A 1 29  ? -21.800 69.220 -31.259 1.00 0.00 ? 29  PRO A O    1  
ATOM 415   C CB   . PRO A 1 29  ? -20.348 66.630 -32.348 1.00 0.00 ? 29  PRO A CB   1  
ATOM 416   C CG   . PRO A 1 29  ? -20.617 65.284 -31.751 1.00 0.00 ? 29  PRO A CG   1  
ATOM 417   C CD   . PRO A 1 29  ? -19.790 65.206 -30.458 1.00 0.00 ? 29  PRO A CD   1  
ATOM 418   H HA   . PRO A 1 29  ? -19.341 68.288 -31.422 1.00 0.00 ? 29  PRO A HA   1  
ATOM 419   H HB2  . PRO A 1 29  ? -21.205 66.980 -32.910 1.00 0.00 ? 29  PRO A HB2  1  
ATOM 420   H HB3  . PRO A 1 29  ? -19.477 66.581 -32.988 1.00 0.00 ? 29  PRO A HB3  1  
ATOM 421   H HG2  . PRO A 1 29  ? -21.674 65.185 -31.527 1.00 0.00 ? 29  PRO A HG2  1  
ATOM 422   H HG3  . PRO A 1 29  ? -20.310 64.502 -32.430 1.00 0.00 ? 29  PRO A HG3  1  
ATOM 423   H HD2  . PRO A 1 29  ? -20.366 64.730 -29.680 1.00 0.00 ? 29  PRO A HD2  1  
ATOM 424   H HD3  . PRO A 1 29  ? -18.869 64.674 -30.628 1.00 0.00 ? 29  PRO A HD3  1  
ATOM 425   N N    . THR A 1 30  ? -21.948 67.702 -29.600 1.00 0.00 ? 30  THR A N    1  
ATOM 426   C CA   . THR A 1 30  ? -23.187 68.257 -29.047 1.00 0.00 ? 30  THR A CA   1  
ATOM 427   C C    . THR A 1 30  ? -22.903 69.110 -27.814 1.00 0.00 ? 30  THR A C    1  
ATOM 428   O O    . THR A 1 30  ? -23.827 69.546 -27.127 1.00 0.00 ? 30  THR A O    1  
ATOM 429   C CB   . THR A 1 30  ? -24.143 67.121 -28.667 1.00 0.00 ? 30  THR A CB   1  
ATOM 430   O OG1  . THR A 1 30  ? -23.436 66.132 -27.929 1.00 0.00 ? 30  THR A OG1  1  
ATOM 431   C CG2  . THR A 1 30  ? -24.727 66.496 -29.935 1.00 0.00 ? 30  THR A CG2  1  
ATOM 432   H H    . THR A 1 30  ? -21.550 66.911 -29.178 1.00 0.00 ? 30  THR A H    1  
ATOM 433   H HA   . THR A 1 30  ? -23.668 68.876 -29.794 1.00 0.00 ? 30  THR A HA   1  
ATOM 434   H HB   . THR A 1 30  ? -24.948 67.513 -28.063 1.00 0.00 ? 30  THR A HB   1  
ATOM 435   H HG1  . THR A 1 30  ? -22.753 65.769 -28.498 1.00 0.00 ? 30  THR A HG1  1  
ATOM 436   H HG21 . THR A 1 30  ? -25.265 65.596 -29.676 1.00 0.00 ? 30  THR A HG21 1  
ATOM 437   H HG22 . THR A 1 30  ? -23.926 66.252 -30.618 1.00 0.00 ? 30  THR A HG22 1  
ATOM 438   H HG23 . THR A 1 30  ? -25.400 67.196 -30.404 1.00 0.00 ? 30  THR A HG23 1  
ATOM 439   N N    . ALA A 1 31  ? -21.623 69.343 -27.535 1.00 0.00 ? 31  ALA A N    1  
ATOM 440   C CA   . ALA A 1 31  ? -21.234 70.143 -26.376 1.00 0.00 ? 31  ALA A CA   1  
ATOM 441   C C    . ALA A 1 31  ? -21.769 69.500 -25.090 1.00 0.00 ? 31  ALA A C    1  
ATOM 442   O O    . ALA A 1 31  ? -22.745 68.751 -25.128 1.00 0.00 ? 31  ALA A O    1  
ATOM 443   C CB   . ALA A 1 31  ? -21.770 71.586 -26.525 1.00 0.00 ? 31  ALA A CB   1  
ATOM 444   H H    . ALA A 1 31  ? -20.929 68.968 -28.116 1.00 0.00 ? 31  ALA A H    1  
ATOM 445   H HA   . ALA A 1 31  ? -20.153 70.172 -26.329 1.00 0.00 ? 31  ALA A HA   1  
ATOM 446   H HB1  . ALA A 1 31  ? -21.006 72.213 -26.963 1.00 0.00 ? 31  ALA A HB1  1  
ATOM 447   H HB2  . ALA A 1 31  ? -22.045 71.983 -25.557 1.00 0.00 ? 31  ALA A HB2  1  
ATOM 448   H HB3  . ALA A 1 31  ? -22.637 71.585 -27.166 1.00 0.00 ? 31  ALA A HB3  1  
ATOM 449   N N    . PRO A 1 32  ? -21.151 69.771 -23.964 1.00 0.00 ? 32  PRO A N    1  
ATOM 450   C CA   . PRO A 1 32  ? -21.583 69.194 -22.651 1.00 0.00 ? 32  PRO A CA   1  
ATOM 451   C C    . PRO A 1 32  ? -22.973 69.684 -22.238 1.00 0.00 ? 32  PRO A C    1  
ATOM 452   O O    . PRO A 1 32  ? -23.204 70.886 -22.106 1.00 0.00 ? 32  PRO A O    1  
ATOM 453   C CB   . PRO A 1 32  ? -20.500 69.675 -21.667 1.00 0.00 ? 32  PRO A CB   1  
ATOM 454   C CG   . PRO A 1 32  ? -19.915 70.894 -22.304 1.00 0.00 ? 32  PRO A CG   1  
ATOM 455   C CD   . PRO A 1 32  ? -19.978 70.650 -23.809 1.00 0.00 ? 32  PRO A CD   1  
ATOM 456   H HA   . PRO A 1 32  ? -21.574 68.117 -22.701 1.00 0.00 ? 32  PRO A HA   1  
ATOM 457   H HB2  . PRO A 1 32  ? -20.935 69.918 -20.705 1.00 0.00 ? 32  PRO A HB2  1  
ATOM 458   H HB3  . PRO A 1 32  ? -19.736 68.919 -21.550 1.00 0.00 ? 32  PRO A HB3  1  
ATOM 459   H HG2  . PRO A 1 32  ? -20.499 71.769 -22.040 1.00 0.00 ? 32  PRO A HG2  1  
ATOM 460   H HG3  . PRO A 1 32  ? -18.888 71.027 -21.997 1.00 0.00 ? 32  PRO A HG3  1  
ATOM 461   H HD2  . PRO A 1 32  ? -20.119 71.581 -24.339 1.00 0.00 ? 32  PRO A HD2  1  
ATOM 462   H HD3  . PRO A 1 32  ? -19.088 70.146 -24.152 1.00 0.00 ? 32  PRO A HD3  1  
ATOM 463   N N    . ASN A 1 33  ? -23.892 68.739 -22.033 1.00 0.00 ? 33  ASN A N    1  
ATOM 464   C CA   . ASN A 1 33  ? -25.262 69.068 -21.630 1.00 0.00 ? 33  ASN A CA   1  
ATOM 465   C C    . ASN A 1 33  ? -25.675 68.248 -20.410 1.00 0.00 ? 33  ASN A C    1  
ATOM 466   O O    . ASN A 1 33  ? -26.854 68.199 -20.058 1.00 0.00 ? 33  ASN A O    1  
ATOM 467   C CB   . ASN A 1 33  ? -26.224 68.778 -22.782 1.00 0.00 ? 33  ASN A CB   1  
ATOM 468   C CG   . ASN A 1 33  ? -26.259 67.279 -23.065 1.00 0.00 ? 33  ASN A CG   1  
ATOM 469   O OD1  . ASN A 1 33  ? -25.432 66.529 -22.544 1.00 0.00 ? 33  ASN A OD1  1  
ATOM 470   N ND2  . ASN A 1 33  ? -27.173 66.795 -23.859 1.00 0.00 ? 33  ASN A ND2  1  
ATOM 471   H H    . ASN A 1 33  ? -23.643 67.798 -22.153 1.00 0.00 ? 33  ASN A H    1  
ATOM 472   H HA   . ASN A 1 33  ? -25.325 70.119 -21.380 1.00 0.00 ? 33  ASN A HA   1  
ATOM 473   H HB2  . ASN A 1 33  ? -27.214 69.117 -22.516 1.00 0.00 ? 33  ASN A HB2  1  
ATOM 474   H HB3  . ASN A 1 33  ? -25.892 69.300 -23.667 1.00 0.00 ? 33  ASN A HB3  1  
ATOM 475   H HD21 . ASN A 1 33  ? -27.832 67.393 -24.271 1.00 0.00 ? 33  ASN A HD21 1  
ATOM 476   H HD22 . ASN A 1 33  ? -27.202 65.833 -24.045 1.00 0.00 ? 33  ASN A HD22 1  
ATOM 477   N N    . LYS A 1 34  ? -24.700 67.601 -19.771 1.00 0.00 ? 34  LYS A N    1  
ATOM 478   C CA   . LYS A 1 34  ? -24.973 66.775 -18.590 1.00 0.00 ? 34  LYS A CA   1  
ATOM 479   C C    . LYS A 1 34  ? -24.481 67.465 -17.322 1.00 0.00 ? 34  LYS A C    1  
ATOM 480   O O    . LYS A 1 34  ? -23.526 68.242 -17.354 1.00 0.00 ? 34  LYS A O    1  
ATOM 481   C CB   . LYS A 1 34  ? -24.285 65.416 -18.737 1.00 0.00 ? 34  LYS A CB   1  
ATOM 482   C CG   . LYS A 1 34  ? -22.780 65.617 -18.927 1.00 0.00 ? 34  LYS A CG   1  
ATOM 483   C CD   . LYS A 1 34  ? -22.116 64.261 -19.174 1.00 0.00 ? 34  LYS A CD   1  
ATOM 484   C CE   . LYS A 1 34  ? -20.619 64.457 -19.424 1.00 0.00 ? 34  LYS A CE   1  
ATOM 485   N NZ   . LYS A 1 34  ? -19.981 65.040 -18.209 1.00 0.00 ? 34  LYS A NZ   1  
ATOM 486   H H    . LYS A 1 34  ? -23.781 67.675 -20.100 1.00 0.00 ? 34  LYS A H    1  
ATOM 487   H HA   . LYS A 1 34  ? -26.039 66.612 -18.503 1.00 0.00 ? 34  LYS A HA   1  
ATOM 488   H HB2  . LYS A 1 34  ? -24.460 64.827 -17.849 1.00 0.00 ? 34  LYS A HB2  1  
ATOM 489   H HB3  . LYS A 1 34  ? -24.687 64.901 -19.597 1.00 0.00 ? 34  LYS A HB3  1  
ATOM 490   H HG2  . LYS A 1 34  ? -22.607 66.265 -19.775 1.00 0.00 ? 34  LYS A HG2  1  
ATOM 491   H HG3  . LYS A 1 34  ? -22.361 66.064 -18.039 1.00 0.00 ? 34  LYS A HG3  1  
ATOM 492   H HD2  . LYS A 1 34  ? -22.258 63.628 -18.310 1.00 0.00 ? 34  LYS A HD2  1  
ATOM 493   H HD3  . LYS A 1 34  ? -22.564 63.793 -20.038 1.00 0.00 ? 34  LYS A HD3  1  
ATOM 494   H HE2  . LYS A 1 34  ? -20.165 63.504 -19.647 1.00 0.00 ? 34  LYS A HE2  1  
ATOM 495   H HE3  . LYS A 1 34  ? -20.480 65.126 -20.260 1.00 0.00 ? 34  LYS A HE3  1  
ATOM 496   H HZ1  . LYS A 1 34  ? -19.283 65.754 -18.494 1.00 0.00 ? 34  LYS A HZ1  1  
ATOM 497   H HZ2  . LYS A 1 34  ? -19.507 64.284 -17.672 1.00 0.00 ? 34  LYS A HZ2  1  
ATOM 498   H HZ3  . LYS A 1 34  ? -20.707 65.486 -17.615 1.00 0.00 ? 34  LYS A HZ3  1  
ATOM 499   N N    . ASN A 1 35  ? -25.148 67.178 -16.208 1.00 0.00 ? 35  ASN A N    1  
ATOM 500   C CA   . ASN A 1 35  ? -24.785 67.776 -14.928 1.00 0.00 ? 35  ASN A CA   1  
ATOM 501   C C    . ASN A 1 35  ? -23.563 67.081 -14.332 1.00 0.00 ? 35  ASN A C    1  
ATOM 502   O O    . ASN A 1 35  ? -22.914 66.269 -14.992 1.00 0.00 ? 35  ASN A O    1  
ATOM 503   C CB   . ASN A 1 35  ? -25.965 67.672 -13.956 1.00 0.00 ? 35  ASN A CB   1  
ATOM 504   C CG   . ASN A 1 35  ? -25.775 68.640 -12.793 1.00 0.00 ? 35  ASN A CG   1  
ATOM 505   O OD1  . ASN A 1 35  ? -25.269 69.746 -12.981 1.00 0.00 ? 35  ASN A OD1  1  
ATOM 506   N ND2  . ASN A 1 35  ? -26.150 68.286 -11.595 1.00 0.00 ? 35  ASN A ND2  1  
ATOM 507   H H    . ASN A 1 35  ? -25.902 66.554 -16.249 1.00 0.00 ? 35  ASN A H    1  
ATOM 508   H HA   . ASN A 1 35  ? -24.552 68.819 -15.084 1.00 0.00 ? 35  ASN A HA   1  
ATOM 509   H HB2  . ASN A 1 35  ? -26.878 67.916 -14.477 1.00 0.00 ? 35  ASN A HB2  1  
ATOM 510   H HB3  . ASN A 1 35  ? -26.027 66.663 -13.576 1.00 0.00 ? 35  ASN A HB3  1  
ATOM 511   H HD21 . ASN A 1 35  ? -26.551 67.404 -11.447 1.00 0.00 ? 35  ASN A HD21 1  
ATOM 512   H HD22 . ASN A 1 35  ? -26.031 68.902 -10.842 1.00 0.00 ? 35  ASN A HD22 1  
ATOM 513   N N    . LYS A 1 36  ? -23.253 67.410 -13.081 1.00 0.00 ? 36  LYS A N    1  
ATOM 514   C CA   . LYS A 1 36  ? -22.105 66.816 -12.406 1.00 0.00 ? 36  LYS A CA   1  
ATOM 515   C C    . LYS A 1 36  ? -22.272 65.300 -12.313 1.00 0.00 ? 36  LYS A C    1  
ATOM 516   O O    . LYS A 1 36  ? -21.352 64.545 -12.627 1.00 0.00 ? 36  LYS A O    1  
ATOM 517   C CB   . LYS A 1 36  ? -21.974 67.419 -10.999 1.00 0.00 ? 36  LYS A CB   1  
ATOM 518   C CG   . LYS A 1 36  ? -20.738 66.868 -10.265 1.00 0.00 ? 36  LYS A CG   1  
ATOM 519   C CD   . LYS A 1 36  ? -19.448 67.366 -10.934 1.00 0.00 ? 36  LYS A CD   1  
ATOM 520   C CE   . LYS A 1 36  ? -18.266 67.182 -9.977  1.00 0.00 ? 36  LYS A CE   1  
ATOM 521   N NZ   . LYS A 1 36  ? -18.038 65.728 -9.742  1.00 0.00 ? 36  LYS A NZ   1  
ATOM 522   H H    . LYS A 1 36  ? -23.804 68.065 -12.605 1.00 0.00 ? 36  LYS A H    1  
ATOM 523   H HA   . LYS A 1 36  ? -21.218 67.041 -12.973 1.00 0.00 ? 36  LYS A HA   1  
ATOM 524   H HB2  . LYS A 1 36  ? -21.887 68.493 -11.080 1.00 0.00 ? 36  LYS A HB2  1  
ATOM 525   H HB3  . LYS A 1 36  ? -22.859 67.177 -10.428 1.00 0.00 ? 36  LYS A HB3  1  
ATOM 526   H HG2  . LYS A 1 36  ? -20.761 67.203 -9.239  1.00 0.00 ? 36  LYS A HG2  1  
ATOM 527   H HG3  . LYS A 1 36  ? -20.756 65.789 -10.285 1.00 0.00 ? 36  LYS A HG3  1  
ATOM 528   H HD2  . LYS A 1 36  ? -19.263 66.798 -11.832 1.00 0.00 ? 36  LYS A HD2  1  
ATOM 529   H HD3  . LYS A 1 36  ? -19.549 68.413 -11.181 1.00 0.00 ? 36  LYS A HD3  1  
ATOM 530   H HE2  . LYS A 1 36  ? -17.379 67.618 -10.413 1.00 0.00 ? 36  LYS A HE2  1  
ATOM 531   H HE3  . LYS A 1 36  ? -18.481 67.670 -9.037  1.00 0.00 ? 36  LYS A HE3  1  
ATOM 532   H HZ1  . LYS A 1 36  ? -18.656 65.398 -8.974  1.00 0.00 ? 36  LYS A HZ1  1  
ATOM 533   H HZ2  . LYS A 1 36  ? -17.043 65.572 -9.479  1.00 0.00 ? 36  LYS A HZ2  1  
ATOM 534   H HZ3  . LYS A 1 36  ? -18.255 65.198 -10.609 1.00 0.00 ? 36  LYS A HZ3  1  
ATOM 535   N N    . ILE A 1 37  ? -23.457 64.862 -11.887 1.00 0.00 ? 37  ILE A N    1  
ATOM 536   C CA   . ILE A 1 37  ? -23.746 63.430 -11.759 1.00 0.00 ? 37  ILE A CA   1  
ATOM 537   C C    . ILE A 1 37  ? -25.141 63.120 -12.296 1.00 0.00 ? 37  ILE A C    1  
ATOM 538   O O    . ILE A 1 37  ? -25.474 61.964 -12.558 1.00 0.00 ? 37  ILE A O    1  
ATOM 539   C CB   . ILE A 1 37  ? -23.647 63.006 -10.290 1.00 0.00 ? 37  ILE A CB   1  
ATOM 540   C CG1  . ILE A 1 37  ? -23.722 61.480 -10.186 1.00 0.00 ? 37  ILE A CG1  1  
ATOM 541   C CG2  . ILE A 1 37  ? -24.801 63.625 -9.495  1.00 0.00 ? 37  ILE A CG2  1  
ATOM 542   C CD1  . ILE A 1 37  ? -23.337 61.047 -8.770  1.00 0.00 ? 37  ILE A CD1  1  
ATOM 543   H H    . ILE A 1 37  ? -24.152 65.512 -11.656 1.00 0.00 ? 37  ILE A H    1  
ATOM 544   H HA   . ILE A 1 37  ? -23.023 62.866 -12.334 1.00 0.00 ? 37  ILE A HA   1  
ATOM 545   H HB   . ILE A 1 37  ? -22.708 63.350 -9.882  1.00 0.00 ? 37  ILE A HB   1  
ATOM 546   H HG12 . ILE A 1 37  ? -24.727 61.152 -10.403 1.00 0.00 ? 37  ILE A HG12 1  
ATOM 547   H HG13 . ILE A 1 37  ? -23.037 61.034 -10.893 1.00 0.00 ? 37  ILE A HG13 1  
ATOM 548   H HG21 . ILE A 1 37  ? -25.719 63.107 -9.731  1.00 0.00 ? 37  ILE A HG21 1  
ATOM 549   H HG22 . ILE A 1 37  ? -24.899 64.667 -9.756  1.00 0.00 ? 37  ILE A HG22 1  
ATOM 550   H HG23 . ILE A 1 37  ? -24.598 63.535 -8.438  1.00 0.00 ? 37  ILE A HG23 1  
ATOM 551   H HD11 . ILE A 1 37  ? -23.992 61.525 -8.056  1.00 0.00 ? 37  ILE A HD11 1  
ATOM 552   H HD12 . ILE A 1 37  ? -22.316 61.335 -8.569  1.00 0.00 ? 37  ILE A HD12 1  
ATOM 553   H HD13 . ILE A 1 37  ? -23.433 59.975 -8.682  1.00 0.00 ? 37  ILE A HD13 1  
ATOM 554   N N    . SER A 1 38  ? -25.950 64.162 -12.460 1.00 0.00 ? 38  SER A N    1  
ATOM 555   C CA   . SER A 1 38  ? -27.306 63.994 -12.969 1.00 0.00 ? 38  SER A CA   1  
ATOM 556   C C    . SER A 1 38  ? -28.080 62.986 -12.123 1.00 0.00 ? 38  SER A C    1  
ATOM 557   O O    . SER A 1 38  ? -28.085 61.791 -12.417 1.00 0.00 ? 38  SER A O    1  
ATOM 558   C CB   . SER A 1 38  ? -27.261 63.518 -14.423 1.00 0.00 ? 38  SER A CB   1  
ATOM 559   O OG   . SER A 1 38  ? -26.882 64.602 -15.260 1.00 0.00 ? 38  SER A OG   1  
ATOM 560   H H    . SER A 1 38  ? -25.628 65.061 -12.236 1.00 0.00 ? 38  SER A H    1  
ATOM 561   H HA   . SER A 1 38  ? -27.815 64.945 -12.932 1.00 0.00 ? 38  SER A HA   1  
ATOM 562   H HB2  . SER A 1 38  ? -26.539 62.724 -14.521 1.00 0.00 ? 38  SER A HB2  1  
ATOM 563   H HB3  . SER A 1 38  ? -28.237 63.151 -14.713 1.00 0.00 ? 38  SER A HB3  1  
ATOM 564   H HG   . SER A 1 38  ? -27.232 65.409 -14.878 1.00 0.00 ? 38  SER A HG   1  
ATOM 565   N N    . THR A 1 39  ? -28.733 63.476 -11.076 1.00 0.00 ? 39  THR A N    1  
ATOM 566   C CA   . THR A 1 39  ? -29.509 62.607 -10.198 1.00 0.00 ? 39  THR A CA   1  
ATOM 567   C C    . THR A 1 39  ? -30.693 62.006 -10.951 1.00 0.00 ? 39  THR A C    1  
ATOM 568   O O    . THR A 1 39  ? -31.423 62.715 -11.645 1.00 0.00 ? 39  THR A O    1  
ATOM 569   C CB   . THR A 1 39  ? -30.018 63.401 -8.993  1.00 0.00 ? 39  THR A CB   1  
ATOM 570   O OG1  . THR A 1 39  ? -28.928 64.074 -8.378  1.00 0.00 ? 39  THR A OG1  1  
ATOM 571   C CG2  . THR A 1 39  ? -30.665 62.447 -7.987  1.00 0.00 ? 39  THR A CG2  1  
ATOM 572   H H    . THR A 1 39  ? -28.695 64.439 -10.891 1.00 0.00 ? 39  THR A H    1  
ATOM 573   H HA   . THR A 1 39  ? -28.873 61.808 -9.847  1.00 0.00 ? 39  THR A HA   1  
ATOM 574   H HB   . THR A 1 39  ? -30.749 64.123 -9.320  1.00 0.00 ? 39  THR A HB   1  
ATOM 575   H HG1  . THR A 1 39  ? -29.276 64.832 -7.904  1.00 0.00 ? 39  THR A HG1  1  
ATOM 576   H HG21 . THR A 1 39  ? -29.944 61.704 -7.680  1.00 0.00 ? 39  THR A HG21 1  
ATOM 577   H HG22 . THR A 1 39  ? -31.512 61.960 -8.446  1.00 0.00 ? 39  THR A HG22 1  
ATOM 578   H HG23 . THR A 1 39  ? -30.996 63.006 -7.124  1.00 0.00 ? 39  THR A HG23 1  
ATOM 579   N N    . VAL A 1 40  ? -30.875 60.698 -10.809 1.00 0.00 ? 40  VAL A N    1  
ATOM 580   C CA   . VAL A 1 40  ? -31.974 60.010 -11.480 1.00 0.00 ? 40  VAL A CA   1  
ATOM 581   C C    . VAL A 1 40  ? -33.281 60.222 -10.722 1.00 0.00 ? 40  VAL A C    1  
ATOM 582   O O    . VAL A 1 40  ? -33.319 60.133 -9.494  1.00 0.00 ? 40  VAL A O    1  
ATOM 583   C CB   . VAL A 1 40  ? -31.673 58.515 -11.576 1.00 0.00 ? 40  VAL A CB   1  
ATOM 584   C CG1  . VAL A 1 40  ? -30.418 58.300 -12.424 1.00 0.00 ? 40  VAL A CG1  1  
ATOM 585   C CG2  . VAL A 1 40  ? -31.442 57.947 -10.173 1.00 0.00 ? 40  VAL A CG2  1  
ATOM 586   H H    . VAL A 1 40  ? -30.261 60.186 -10.244 1.00 0.00 ? 40  VAL A H    1  
ATOM 587   H HA   . VAL A 1 40  ? -32.081 60.408 -12.477 1.00 0.00 ? 40  VAL A HA   1  
ATOM 588   H HB   . VAL A 1 40  ? -32.509 58.010 -12.037 1.00 0.00 ? 40  VAL A HB   1  
ATOM 589   H HG11 . VAL A 1 40  ? -30.114 57.266 -12.362 1.00 0.00 ? 40  VAL A HG11 1  
ATOM 590   H HG12 . VAL A 1 40  ? -29.623 58.932 -12.055 1.00 0.00 ? 40  VAL A HG12 1  
ATOM 591   H HG13 . VAL A 1 40  ? -30.631 58.552 -13.452 1.00 0.00 ? 40  VAL A HG13 1  
ATOM 592   H HG21 . VAL A 1 40  ? -31.108 56.924 -10.249 1.00 0.00 ? 40  VAL A HG21 1  
ATOM 593   H HG22 . VAL A 1 40  ? -32.366 57.983 -9.613  1.00 0.00 ? 40  VAL A HG22 1  
ATOM 594   H HG23 . VAL A 1 40  ? -30.692 58.534 -9.665  1.00 0.00 ? 40  VAL A HG23 1  
ATOM 595   N N    . SER A 1 41  ? -34.354 60.506 -11.461 1.00 0.00 ? 41  SER A N    1  
ATOM 596   C CA   . SER A 1 41  ? -35.665 60.734 -10.848 1.00 0.00 ? 41  SER A CA   1  
ATOM 597   C C    . SER A 1 41  ? -36.781 60.153 -11.716 1.00 0.00 ? 41  SER A C    1  
ATOM 598   O O    . SER A 1 41  ? -37.007 58.943 -11.727 1.00 0.00 ? 41  SER A O    1  
ATOM 599   C CB   . SER A 1 41  ? -35.893 62.236 -10.660 1.00 0.00 ? 41  SER A CB   1  
ATOM 600   O OG   . SER A 1 41  ? -35.042 62.713 -9.625  1.00 0.00 ? 41  SER A OG   1  
ATOM 601   H H    . SER A 1 41  ? -34.263 60.567 -12.434 1.00 0.00 ? 41  SER A H    1  
ATOM 602   H HA   . SER A 1 41  ? -35.696 60.255 -9.879  1.00 0.00 ? 41  SER A HA   1  
ATOM 603   H HB2  . SER A 1 41  ? -35.663 62.755 -11.575 1.00 0.00 ? 41  SER A HB2  1  
ATOM 604   H HB3  . SER A 1 41  ? -36.928 62.411 -10.399 1.00 0.00 ? 41  SER A HB3  1  
ATOM 605   H HG   . SER A 1 41  ? -35.578 62.845 -8.839  1.00 0.00 ? 41  SER A HG   1  
ATOM 606   N N    . ASP A 1 42  ? -37.482 61.028 -12.430 1.00 0.00 ? 42  ASP A N    1  
ATOM 607   C CA   . ASP A 1 42  ? -38.583 60.604 -13.291 1.00 0.00 ? 42  ASP A CA   1  
ATOM 608   C C    . ASP A 1 42  ? -38.085 59.718 -14.429 1.00 0.00 ? 42  ASP A C    1  
ATOM 609   O O    . ASP A 1 42  ? -38.789 58.808 -14.869 1.00 0.00 ? 42  ASP A O    1  
ATOM 610   C CB   . ASP A 1 42  ? -39.292 61.828 -13.872 1.00 0.00 ? 42  ASP A CB   1  
ATOM 611   C CG   . ASP A 1 42  ? -40.597 61.404 -14.539 1.00 0.00 ? 42  ASP A CG   1  
ATOM 612   O OD1  . ASP A 1 42  ? -40.720 60.234 -14.865 1.00 0.00 ? 42  ASP A OD1  1  
ATOM 613   O OD2  . ASP A 1 42  ? -41.453 62.255 -14.716 1.00 0.00 ? 42  ASP A OD2  1  
ATOM 614   H H    . ASP A 1 42  ? -37.259 61.981 -12.373 1.00 0.00 ? 42  ASP A H    1  
ATOM 615   H HA   . ASP A 1 42  ? -39.291 60.044 -12.699 1.00 0.00 ? 42  ASP A HA   1  
ATOM 616   H HB2  . ASP A 1 42  ? -39.506 62.529 -13.078 1.00 0.00 ? 42  ASP A HB2  1  
ATOM 617   H HB3  . ASP A 1 42  ? -38.653 62.299 -14.605 1.00 0.00 ? 42  ASP A HB3  1  
ATOM 618   N N    . TYR A 1 43  ? -36.879 59.994 -14.913 1.00 0.00 ? 43  TYR A N    1  
ATOM 619   C CA   . TYR A 1 43  ? -36.316 59.218 -16.012 1.00 0.00 ? 43  TYR A CA   1  
ATOM 620   C C    . TYR A 1 43  ? -36.219 57.740 -15.644 1.00 0.00 ? 43  TYR A C    1  
ATOM 621   O O    . TYR A 1 43  ? -36.584 56.873 -16.437 1.00 0.00 ? 43  TYR A O    1  
ATOM 622   C CB   . TYR A 1 43  ? -34.926 59.753 -16.370 1.00 0.00 ? 43  TYR A CB   1  
ATOM 623   C CG   . TYR A 1 43  ? -35.056 61.143 -16.944 1.00 0.00 ? 43  TYR A CG   1  
ATOM 624   C CD1  . TYR A 1 43  ? -35.089 62.253 -16.091 1.00 0.00 ? 43  TYR A CD1  1  
ATOM 625   C CD2  . TYR A 1 43  ? -35.143 61.323 -18.331 1.00 0.00 ? 43  TYR A CD2  1  
ATOM 626   C CE1  . TYR A 1 43  ? -35.211 63.542 -16.625 1.00 0.00 ? 43  TYR A CE1  1  
ATOM 627   C CE2  . TYR A 1 43  ? -35.264 62.611 -18.863 1.00 0.00 ? 43  TYR A CE2  1  
ATOM 628   C CZ   . TYR A 1 43  ? -35.298 63.721 -18.011 1.00 0.00 ? 43  TYR A CZ   1  
ATOM 629   O OH   . TYR A 1 43  ? -35.418 64.991 -18.536 1.00 0.00 ? 43  TYR A OH   1  
ATOM 630   H H    . TYR A 1 43  ? -36.365 60.737 -14.533 1.00 0.00 ? 43  TYR A H    1  
ATOM 631   H HA   . TYR A 1 43  ? -36.957 59.320 -16.875 1.00 0.00 ? 43  TYR A HA   1  
ATOM 632   H HB2  . TYR A 1 43  ? -34.313 59.785 -15.481 1.00 0.00 ? 43  TYR A HB2  1  
ATOM 633   H HB3  . TYR A 1 43  ? -34.468 59.104 -17.101 1.00 0.00 ? 43  TYR A HB3  1  
ATOM 634   H HD1  . TYR A 1 43  ? -35.022 62.116 -15.022 1.00 0.00 ? 43  TYR A HD1  1  
ATOM 635   H HD2  . TYR A 1 43  ? -35.116 60.466 -18.989 1.00 0.00 ? 43  TYR A HD2  1  
ATOM 636   H HE1  . TYR A 1 43  ? -35.237 64.398 -15.967 1.00 0.00 ? 43  TYR A HE1  1  
ATOM 637   H HE2  . TYR A 1 43  ? -35.330 62.750 -19.932 1.00 0.00 ? 43  TYR A HE2  1  
ATOM 638   H HH   . TYR A 1 43  ? -36.344 65.141 -18.740 1.00 0.00 ? 43  TYR A HH   1  
ATOM 639   N N    . PHE A 1 44  ? -35.735 57.454 -14.435 1.00 0.00 ? 44  PHE A N    1  
ATOM 640   C CA   . PHE A 1 44  ? -35.606 56.068 -13.971 1.00 0.00 ? 44  PHE A CA   1  
ATOM 641   C C    . PHE A 1 44  ? -36.221 55.913 -12.584 1.00 0.00 ? 44  PHE A C    1  
ATOM 642   O O    . PHE A 1 44  ? -36.001 56.741 -11.702 1.00 0.00 ? 44  PHE A O    1  
ATOM 643   C CB   . PHE A 1 44  ? -34.130 55.673 -13.925 1.00 0.00 ? 44  PHE A CB   1  
ATOM 644   C CG   . PHE A 1 44  ? -33.562 55.695 -15.324 1.00 0.00 ? 44  PHE A CG   1  
ATOM 645   C CD1  . PHE A 1 44  ? -33.718 54.586 -16.161 1.00 0.00 ? 44  PHE A CD1  1  
ATOM 646   C CD2  . PHE A 1 44  ? -32.879 56.828 -15.783 1.00 0.00 ? 44  PHE A CD2  1  
ATOM 647   C CE1  . PHE A 1 44  ? -33.191 54.607 -17.459 1.00 0.00 ? 44  PHE A CE1  1  
ATOM 648   C CE2  . PHE A 1 44  ? -32.351 56.849 -17.079 1.00 0.00 ? 44  PHE A CE2  1  
ATOM 649   C CZ   . PHE A 1 44  ? -32.507 55.739 -17.916 1.00 0.00 ? 44  PHE A CZ   1  
ATOM 650   H H    . PHE A 1 44  ? -35.464 58.185 -13.841 1.00 0.00 ? 44  PHE A H    1  
ATOM 651   H HA   . PHE A 1 44  ? -36.120 55.406 -14.654 1.00 0.00 ? 44  PHE A HA   1  
ATOM 652   H HB2  . PHE A 1 44  ? -33.589 56.371 -13.306 1.00 0.00 ? 44  PHE A HB2  1  
ATOM 653   H HB3  . PHE A 1 44  ? -34.035 54.677 -13.516 1.00 0.00 ? 44  PHE A HB3  1  
ATOM 654   H HD1  . PHE A 1 44  ? -34.246 53.711 -15.808 1.00 0.00 ? 44  PHE A HD1  1  
ATOM 655   H HD2  . PHE A 1 44  ? -32.758 57.684 -15.136 1.00 0.00 ? 44  PHE A HD2  1  
ATOM 656   H HE1  . PHE A 1 44  ? -33.312 53.750 -18.104 1.00 0.00 ? 44  PHE A HE1  1  
ATOM 657   H HE2  . PHE A 1 44  ? -31.824 57.723 -17.433 1.00 0.00 ? 44  PHE A HE2  1  
ATOM 658   H HZ   . PHE A 1 44  ? -32.100 55.756 -18.917 1.00 0.00 ? 44  PHE A HZ   1  
ATOM 659   N N    . ARG A 1 45  ? -36.999 54.849 -12.401 1.00 0.00 ? 45  ARG A N    1  
ATOM 660   C CA   . ARG A 1 45  ? -37.645 54.602 -11.117 1.00 0.00 ? 45  ARG A CA   1  
ATOM 661   C C    . ARG A 1 45  ? -36.612 54.357 -10.021 1.00 0.00 ? 45  ARG A C    1  
ATOM 662   O O    . ARG A 1 45  ? -36.723 54.899 -8.924  1.00 0.00 ? 45  ARG A O    1  
ATOM 663   C CB   . ARG A 1 45  ? -38.569 53.388 -11.223 1.00 0.00 ? 45  ARG A CB   1  
ATOM 664   C CG   . ARG A 1 45  ? -39.792 53.746 -12.067 1.00 0.00 ? 45  ARG A CG   1  
ATOM 665   C CD   . ARG A 1 45  ? -40.654 52.500 -12.267 1.00 0.00 ? 45  ARG A CD   1  
ATOM 666   N NE   . ARG A 1 45  ? -41.141 52.013 -10.978 1.00 0.00 ? 45  ARG A NE   1  
ATOM 667   C CZ   . ARG A 1 45  ? -42.264 52.478 -10.440 1.00 0.00 ? 45  ARG A CZ   1  
ATOM 668   N NH1  . ARG A 1 45  ? -42.957 53.395 -11.059 1.00 0.00 ? 45  ARG A NH1  1  
ATOM 669   N NH2  . ARG A 1 45  ? -42.671 52.021 -9.287  1.00 0.00 ? 45  ARG A NH2  1  
ATOM 670   H H    . ARG A 1 45  ? -37.142 54.223 -13.142 1.00 0.00 ? 45  ARG A H    1  
ATOM 671   H HA   . ARG A 1 45  ? -38.237 55.464 -10.852 1.00 0.00 ? 45  ARG A HA   1  
ATOM 672   H HB2  . ARG A 1 45  ? -38.036 52.570 -11.689 1.00 0.00 ? 45  ARG A HB2  1  
ATOM 673   H HB3  . ARG A 1 45  ? -38.889 53.090 -10.236 1.00 0.00 ? 45  ARG A HB3  1  
ATOM 674   H HG2  . ARG A 1 45  ? -40.367 54.507 -11.559 1.00 0.00 ? 45  ARG A HG2  1  
ATOM 675   H HG3  . ARG A 1 45  ? -39.470 54.118 -13.028 1.00 0.00 ? 45  ARG A HG3  1  
ATOM 676   H HD2  . ARG A 1 45  ? -41.494 52.744 -12.901 1.00 0.00 ? 45  ARG A HD2  1  
ATOM 677   H HD3  . ARG A 1 45  ? -40.063 51.731 -12.743 1.00 0.00 ? 45  ARG A HD3  1  
ATOM 678   H HE   . ARG A 1 45  ? -40.627 51.328 -10.501 1.00 0.00 ? 45  ARG A HE   1  
ATOM 679   H HH11 . ARG A 1 45  ? -42.644 53.749 -11.940 1.00 0.00 ? 45  ARG A HH11 1  
ATOM 680   H HH12 . ARG A 1 45  ? -43.803 53.742 -10.653 1.00 0.00 ? 45  ARG A HH12 1  
ATOM 681   H HH21 . ARG A 1 45  ? -42.138 51.323 -8.810  1.00 0.00 ? 45  ARG A HH21 1  
ATOM 682   H HH22 . ARG A 1 45  ? -43.516 52.369 -8.880  1.00 0.00 ? 45  ARG A HH22 1  
ATOM 683   N N    . ASN A 1 46  ? -35.609 53.539 -10.333 1.00 0.00 ? 46  ASN A N    1  
ATOM 684   C CA   . ASN A 1 46  ? -34.554 53.221 -9.374  1.00 0.00 ? 46  ASN A CA   1  
ATOM 685   C C    . ASN A 1 46  ? -33.590 52.193 -9.960  1.00 0.00 ? 46  ASN A C    1  
ATOM 686   O O    . ASN A 1 46  ? -32.488 52.537 -10.386 1.00 0.00 ? 46  ASN A O    1  
ATOM 687   C CB   . ASN A 1 46  ? -35.157 52.671 -8.072  1.00 0.00 ? 46  ASN A CB   1  
ATOM 688   C CG   . ASN A 1 46  ? -36.257 51.659 -8.383  1.00 0.00 ? 46  ASN A CG   1  
ATOM 689   O OD1  . ASN A 1 46  ? -36.958 51.788 -9.387  1.00 0.00 ? 46  ASN A OD1  1  
ATOM 690   N ND2  . ASN A 1 46  ? -36.451 50.651 -7.576  1.00 0.00 ? 46  ASN A ND2  1  
ATOM 691   H H    . ASN A 1 46  ? -35.578 53.139 -11.228 1.00 0.00 ? 46  ASN A H    1  
ATOM 692   H HA   . ASN A 1 46  ? -34.006 54.124 -9.148  1.00 0.00 ? 46  ASN A HA   1  
ATOM 693   H HB2  . ASN A 1 46  ? -34.381 52.187 -7.494  1.00 0.00 ? 46  ASN A HB2  1  
ATOM 694   H HB3  . ASN A 1 46  ? -35.571 53.483 -7.495  1.00 0.00 ? 46  ASN A HB3  1  
ATOM 695   H HD21 . ASN A 1 46  ? -35.894 50.547 -6.777  1.00 0.00 ? 46  ASN A HD21 1  
ATOM 696   H HD22 . ASN A 1 46  ? -37.155 49.997 -7.771  1.00 0.00 ? 46  ASN A HD22 1  
ATOM 697   N N    . ILE A 1 47  ? -34.015 50.931 -9.972  1.00 0.00 ? 47  ILE A N    1  
ATOM 698   C CA   . ILE A 1 47  ? -33.186 49.850 -10.498 1.00 0.00 ? 47  ILE A CA   1  
ATOM 699   C C    . ILE A 1 47  ? -31.846 49.798 -9.769  1.00 0.00 ? 47  ILE A C    1  
ATOM 700   O O    . ILE A 1 47  ? -31.351 50.815 -9.282  1.00 0.00 ? 47  ILE A O    1  
ATOM 701   C CB   . ILE A 1 47  ? -32.952 50.048 -11.998 1.00 0.00 ? 47  ILE A CB   1  
ATOM 702   C CG1  . ILE A 1 47  ? -34.291 49.956 -12.736 1.00 0.00 ? 47  ILE A CG1  1  
ATOM 703   C CG2  . ILE A 1 47  ? -32.010 48.957 -12.515 1.00 0.00 ? 47  ILE A CG2  1  
ATOM 704   C CD1  . ILE A 1 47  ? -34.114 50.408 -14.186 1.00 0.00 ? 47  ILE A CD1  1  
ATOM 705   H H    . ILE A 1 47  ? -34.903 50.721 -9.615  1.00 0.00 ? 47  ILE A H    1  
ATOM 706   H HA   . ILE A 1 47  ? -33.700 48.913 -10.348 1.00 0.00 ? 47  ILE A HA   1  
ATOM 707   H HB   . ILE A 1 47  ? -32.508 51.017 -12.171 1.00 0.00 ? 47  ILE A HB   1  
ATOM 708   H HG12 . ILE A 1 47  ? -34.641 48.934 -12.717 1.00 0.00 ? 47  ILE A HG12 1  
ATOM 709   H HG13 . ILE A 1 47  ? -35.014 50.593 -12.248 1.00 0.00 ? 47  ILE A HG13 1  
ATOM 710   H HG21 . ILE A 1 47  ? -32.017 48.958 -13.596 1.00 0.00 ? 47  ILE A HG21 1  
ATOM 711   H HG22 . ILE A 1 47  ? -32.342 47.995 -12.154 1.00 0.00 ? 47  ILE A HG22 1  
ATOM 712   H HG23 . ILE A 1 47  ? -31.009 49.149 -12.161 1.00 0.00 ? 47  ILE A HG23 1  
ATOM 713   H HD11 . ILE A 1 47  ? -33.813 51.445 -14.207 1.00 0.00 ? 47  ILE A HD11 1  
ATOM 714   H HD12 . ILE A 1 47  ? -35.048 50.294 -14.716 1.00 0.00 ? 47  ILE A HD12 1  
ATOM 715   H HD13 . ILE A 1 47  ? -33.355 49.803 -14.662 1.00 0.00 ? 47  ILE A HD13 1  
ATOM 716   N N    . ARG A 1 48  ? -31.261 48.606 -9.699  1.00 0.00 ? 48  ARG A N    1  
ATOM 717   C CA   . ARG A 1 48  ? -29.974 48.436 -9.032  1.00 0.00 ? 48  ARG A CA   1  
ATOM 718   C C    . ARG A 1 48  ? -30.084 48.849 -7.560  1.00 0.00 ? 48  ARG A C    1  
ATOM 719   O O    . ARG A 1 48  ? -31.071 49.457 -7.152  1.00 0.00 ? 48  ARG A O    1  
ATOM 720   C CB   . ARG A 1 48  ? -28.921 49.291 -9.752  1.00 0.00 ? 48  ARG A CB   1  
ATOM 721   C CG   . ARG A 1 48  ? -27.507 48.855 -9.350  1.00 0.00 ? 48  ARG A CG   1  
ATOM 722   C CD   . ARG A 1 48  ? -26.479 49.658 -10.149 1.00 0.00 ? 48  ARG A CD   1  
ATOM 723   N NE   . ARG A 1 48  ? -26.587 49.344 -11.569 1.00 0.00 ? 48  ARG A NE   1  
ATOM 724   C CZ   . ARG A 1 48  ? -26.178 48.173 -12.045 1.00 0.00 ? 48  ARG A CZ   1  
ATOM 725   N NH1  . ARG A 1 48  ? -25.678 47.279 -11.237 1.00 0.00 ? 48  ARG A NH1  1  
ATOM 726   N NH2  . ARG A 1 48  ? -26.278 47.916 -13.321 1.00 0.00 ? 48  ARG A NH2  1  
ATOM 727   H H    . ARG A 1 48  ? -31.700 47.830 -10.106 1.00 0.00 ? 48  ARG A H    1  
ATOM 728   H HA   . ARG A 1 48  ? -29.683 47.399 -9.087  1.00 0.00 ? 48  ARG A HA   1  
ATOM 729   H HB2  . ARG A 1 48  ? -29.039 49.179 -10.819 1.00 0.00 ? 48  ARG A HB2  1  
ATOM 730   H HB3  . ARG A 1 48  ? -29.061 50.329 -9.485  1.00 0.00 ? 48  ARG A HB3  1  
ATOM 731   H HG2  . ARG A 1 48  ? -27.355 49.037 -8.299  1.00 0.00 ? 48  ARG A HG2  1  
ATOM 732   H HG3  . ARG A 1 48  ? -27.379 47.803 -9.558  1.00 0.00 ? 48  ARG A HG3  1  
ATOM 733   H HD2  . ARG A 1 48  ? -26.658 50.712 -10.003 1.00 0.00 ? 48  ARG A HD2  1  
ATOM 734   H HD3  . ARG A 1 48  ? -25.486 49.414 -9.800  1.00 0.00 ? 48  ARG A HD3  1  
ATOM 735   H HE   . ARG A 1 48  ? -26.964 50.008 -12.181 1.00 0.00 ? 48  ARG A HE   1  
ATOM 736   H HH11 . ARG A 1 48  ? -25.603 47.476 -10.259 1.00 0.00 ? 48  ARG A HH11 1  
ATOM 737   H HH12 . ARG A 1 48  ? -25.371 46.397 -11.594 1.00 0.00 ? 48  ARG A HH12 1  
ATOM 738   H HH21 . ARG A 1 48  ? -26.664 48.601 -13.940 1.00 0.00 ? 48  ARG A HH21 1  
ATOM 739   H HH22 . ARG A 1 48  ? -25.971 47.034 -13.679 1.00 0.00 ? 48  ARG A HH22 1  
ATOM 740   N N    . THR A 1 49  ? -29.062 48.510 -6.774  1.00 0.00 ? 49  THR A N    1  
ATOM 741   C CA   . THR A 1 49  ? -29.031 48.840 -5.347  1.00 0.00 ? 49  THR A CA   1  
ATOM 742   C C    . THR A 1 49  ? -30.027 47.995 -4.559  1.00 0.00 ? 49  THR A C    1  
ATOM 743   O O    . THR A 1 49  ? -29.700 47.483 -3.488  1.00 0.00 ? 49  THR A O    1  
ATOM 744   C CB   . THR A 1 49  ? -29.331 50.333 -5.121  1.00 0.00 ? 49  THR A CB   1  
ATOM 745   O OG1  . THR A 1 49  ? -30.736 50.533 -5.102  1.00 0.00 ? 49  THR A OG1  1  
ATOM 746   C CG2  . THR A 1 49  ? -28.702 51.186 -6.237  1.00 0.00 ? 49  THR A CG2  1  
ATOM 747   H H    . THR A 1 49  ? -28.307 48.023 -7.164  1.00 0.00 ? 49  THR A H    1  
ATOM 748   H HA   . THR A 1 49  ? -28.037 48.632 -4.975  1.00 0.00 ? 49  THR A HA   1  
ATOM 749   H HB   . THR A 1 49  ? -28.918 50.636 -4.170  1.00 0.00 ? 49  THR A HB   1  
ATOM 750   H HG1  . THR A 1 49  ? -31.128 49.832 -4.576  1.00 0.00 ? 49  THR A HG1  1  
ATOM 751   H HG21 . THR A 1 49  ? -28.457 52.164 -5.848  1.00 0.00 ? 49  THR A HG21 1  
ATOM 752   H HG22 . THR A 1 49  ? -29.406 51.294 -7.048  1.00 0.00 ? 49  THR A HG22 1  
ATOM 753   H HG23 . THR A 1 49  ? -27.803 50.711 -6.603  1.00 0.00 ? 49  THR A HG23 1  
ATOM 754   N N    . ARG A 1 50  ? -31.242 47.843 -5.085  1.00 0.00 ? 50  ARG A N    1  
ATOM 755   C CA   . ARG A 1 50  ? -32.270 47.047 -4.406  1.00 0.00 ? 50  ARG A CA   1  
ATOM 756   C C    . ARG A 1 50  ? -32.361 45.655 -5.021  1.00 0.00 ? 50  ARG A C    1  
ATOM 757   O O    . ARG A 1 50  ? -32.348 45.502 -6.241  1.00 0.00 ? 50  ARG A O    1  
ATOM 758   C CB   . ARG A 1 50  ? -33.631 47.743 -4.508  1.00 0.00 ? 50  ARG A CB   1  
ATOM 759   C CG   . ARG A 1 50  ? -33.619 49.013 -3.655  1.00 0.00 ? 50  ARG A CG   1  
ATOM 760   C CD   . ARG A 1 50  ? -34.973 49.718 -3.763  1.00 0.00 ? 50  ARG A CD   1  
ATOM 761   N NE   . ARG A 1 50  ? -34.988 50.915 -2.923  1.00 0.00 ? 50  ARG A NE   1  
ATOM 762   C CZ   . ARG A 1 50  ? -34.563 52.091 -3.380  1.00 0.00 ? 50  ARG A CZ   1  
ATOM 763   N NH1  . ARG A 1 50  ? -34.116 52.195 -4.601  1.00 0.00 ? 50  ARG A NH1  1  
ATOM 764   N NH2  . ARG A 1 50  ? -34.592 53.140 -2.605  1.00 0.00 ? 50  ARG A NH2  1  
ATOM 765   H H    . ARG A 1 50  ? -31.453 48.271 -5.942  1.00 0.00 ? 50  ARG A H    1  
ATOM 766   H HA   . ARG A 1 50  ? -32.014 46.948 -3.359  1.00 0.00 ? 50  ARG A HA   1  
ATOM 767   H HB2  . ARG A 1 50  ? -33.827 48.003 -5.539  1.00 0.00 ? 50  ARG A HB2  1  
ATOM 768   H HB3  . ARG A 1 50  ? -34.404 47.080 -4.152  1.00 0.00 ? 50  ARG A HB3  1  
ATOM 769   H HG2  . ARG A 1 50  ? -33.431 48.751 -2.624  1.00 0.00 ? 50  ARG A HG2  1  
ATOM 770   H HG3  . ARG A 1 50  ? -32.843 49.675 -4.006  1.00 0.00 ? 50  ARG A HG3  1  
ATOM 771   H HD2  . ARG A 1 50  ? -35.151 49.997 -4.791  1.00 0.00 ? 50  ARG A HD2  1  
ATOM 772   H HD3  . ARG A 1 50  ? -35.752 49.042 -3.439  1.00 0.00 ? 50  ARG A HD3  1  
ATOM 773   H HE   . ARG A 1 50  ? -35.319 50.850 -2.003  1.00 0.00 ? 50  ARG A HE   1  
ATOM 774   H HH11 . ARG A 1 50  ? -34.093 51.393 -5.196  1.00 0.00 ? 50  ARG A HH11 1  
ATOM 775   H HH12 . ARG A 1 50  ? -33.797 53.080 -4.943  1.00 0.00 ? 50  ARG A HH12 1  
ATOM 776   H HH21 . ARG A 1 50  ? -34.934 53.061 -1.668  1.00 0.00 ? 50  ARG A HH21 1  
ATOM 777   H HH22 . ARG A 1 50  ? -34.272 54.025 -2.947  1.00 0.00 ? 50  ARG A HH22 1  
ATOM 778   N N    . SER A 1 51  ? -32.454 44.644 -4.163  1.00 0.00 ? 51  SER A N    1  
ATOM 779   C CA   . SER A 1 51  ? -32.547 43.268 -4.633  1.00 0.00 ? 51  SER A CA   1  
ATOM 780   C C    . SER A 1 51  ? -31.467 42.982 -5.670  1.00 0.00 ? 51  SER A C    1  
ATOM 781   O O    . SER A 1 51  ? -31.689 43.146 -6.869  1.00 0.00 ? 51  SER A O    1  
ATOM 782   C CB   . SER A 1 51  ? -33.924 43.024 -5.252  1.00 0.00 ? 51  SER A CB   1  
ATOM 783   O OG   . SER A 1 51  ? -34.929 43.473 -4.354  1.00 0.00 ? 51  SER A OG   1  
ATOM 784   H H    . SER A 1 51  ? -32.458 44.826 -3.200  1.00 0.00 ? 51  SER A H    1  
ATOM 785   H HA   . SER A 1 51  ? -32.417 42.598 -3.796  1.00 0.00 ? 51  SER A HA   1  
ATOM 786   H HB2  . SER A 1 51  ? -34.005 43.569 -6.177  1.00 0.00 ? 51  SER A HB2  1  
ATOM 787   H HB3  . SER A 1 51  ? -34.048 41.966 -5.450  1.00 0.00 ? 51  SER A HB3  1  
ATOM 788   H HG   . SER A 1 51  ? -35.361 44.234 -4.749  1.00 0.00 ? 51  SER A HG   1  
ATOM 789   N N    . VAL A 1 52  ? -30.302 42.548 -5.199  1.00 0.00 ? 52  VAL A N    1  
ATOM 790   C CA   . VAL A 1 52  ? -29.197 42.238 -6.097  1.00 0.00 ? 52  VAL A CA   1  
ATOM 791   C C    . VAL A 1 52  ? -29.478 40.934 -6.850  1.00 0.00 ? 52  VAL A C    1  
ATOM 792   O O    . VAL A 1 52  ? -30.140 40.950 -7.886  1.00 0.00 ? 52  VAL A O    1  
ATOM 793   C CB   . VAL A 1 52  ? -27.886 42.144 -5.290  1.00 0.00 ? 52  VAL A CB   1  
ATOM 794   C CG1  . VAL A 1 52  ? -28.093 41.267 -4.022  1.00 0.00 ? 52  VAL A CG1  1  
ATOM 795   C CG2  . VAL A 1 52  ? -26.759 41.563 -6.178  1.00 0.00 ? 52  VAL A CG2  1  
ATOM 796   H H    . VAL A 1 52  ? -30.186 42.434 -4.232  1.00 0.00 ? 52  VAL A H    1  
ATOM 797   H HA   . VAL A 1 52  ? -29.102 43.038 -6.816  1.00 0.00 ? 52  VAL A HA   1  
ATOM 798   H HB   . VAL A 1 52  ? -27.607 43.146 -4.981  1.00 0.00 ? 52  VAL A HB   1  
ATOM 799   H HG11 . VAL A 1 52  ? -28.107 41.899 -3.144  1.00 0.00 ? 52  VAL A HG11 1  
ATOM 800   H HG12 . VAL A 1 52  ? -27.287 40.552 -3.927  1.00 0.00 ? 52  VAL A HG12 1  
ATOM 801   H HG13 . VAL A 1 52  ? -29.032 40.735 -4.085  1.00 0.00 ? 52  VAL A HG13 1  
ATOM 802   H HG21 . VAL A 1 52  ? -25.811 41.983 -5.873  1.00 0.00 ? 52  VAL A HG21 1  
ATOM 803   H HG22 . VAL A 1 52  ? -26.940 41.815 -7.214  1.00 0.00 ? 52  VAL A HG22 1  
ATOM 804   H HG23 . VAL A 1 52  ? -26.723 40.489 -6.072  1.00 0.00 ? 52  VAL A HG23 1  
ATOM 805   N N    . HIS A 1 53  ? -28.986 39.811 -6.326  1.00 0.00 ? 53  HIS A N    1  
ATOM 806   C CA   . HIS A 1 53  ? -29.206 38.515 -6.967  1.00 0.00 ? 53  HIS A CA   1  
ATOM 807   C C    . HIS A 1 53  ? -28.531 37.390 -6.180  1.00 0.00 ? 53  HIS A C    1  
ATOM 808   O O    . HIS A 1 53  ? -27.528 36.837 -6.633  1.00 0.00 ? 53  HIS A O    1  
ATOM 809   C CB   . HIS A 1 53  ? -28.646 38.526 -8.398  1.00 0.00 ? 53  HIS A CB   1  
ATOM 810   C CG   . HIS A 1 53  ? -27.253 39.102 -8.404  1.00 0.00 ? 53  HIS A CG   1  
ATOM 811   N ND1  . HIS A 1 53  ? -26.255 38.640 -7.559  1.00 0.00 ? 53  HIS A ND1  1  
ATOM 812   C CD2  . HIS A 1 53  ? -26.672 40.090 -9.159  1.00 0.00 ? 53  HIS A CD2  1  
ATOM 813   C CE1  . HIS A 1 53  ? -25.139 39.341 -7.824  1.00 0.00 ? 53  HIS A CE1  1  
ATOM 814   N NE2  . HIS A 1 53  ? -25.338 40.240 -8.790  1.00 0.00 ? 53  HIS A NE2  1  
ATOM 815   H H    . HIS A 1 53  ? -28.469 39.855 -5.497  1.00 0.00 ? 53  HIS A H    1  
ATOM 816   H HA   . HIS A 1 53  ? -30.265 38.325 -7.019  1.00 0.00 ? 53  HIS A HA   1  
ATOM 817   H HB2  . HIS A 1 53  ? -28.614 37.514 -8.776  1.00 0.00 ? 53  HIS A HB2  1  
ATOM 818   H HB3  . HIS A 1 53  ? -29.283 39.120 -9.033  1.00 0.00 ? 53  HIS A HB3  1  
ATOM 819   H HD2  . HIS A 1 53  ? -27.174 40.665 -9.922  1.00 0.00 ? 53  HIS A HD2  1  
ATOM 820   H HE1  . HIS A 1 53  ? -24.194 39.189 -7.322  1.00 0.00 ? 53  HIS A HE1  1  
ATOM 821   H HE2  . HIS A 1 53  ? -24.686 40.871 -9.160  1.00 0.00 ? 53  HIS A HE2  1  
ATOM 822   N N    . PRO A 1 54  ? -29.043 37.034 -5.024  1.00 0.00 ? 54  PRO A N    1  
ATOM 823   C CA   . PRO A 1 54  ? -28.437 35.949 -4.201  1.00 0.00 ? 54  PRO A CA   1  
ATOM 824   C C    . PRO A 1 54  ? -28.624 34.582 -4.854  1.00 0.00 ? 54  PRO A C    1  
ATOM 825   O O    . PRO A 1 54  ? -27.644 33.930 -5.213  1.00 0.00 ? 54  PRO A O    1  
ATOM 826   C CB   . PRO A 1 54  ? -29.167 36.048 -2.853  1.00 0.00 ? 54  PRO A CB   1  
ATOM 827   C CG   . PRO A 1 54  ? -30.478 36.698 -3.165  1.00 0.00 ? 54  PRO A CG   1  
ATOM 828   C CD   . PRO A 1 54  ? -30.237 37.610 -4.377  1.00 0.00 ? 54  PRO A CD   1  
ATOM 829   H HA   . PRO A 1 54  ? -27.385 36.140 -4.058  1.00 0.00 ? 54  PRO A HA   1  
ATOM 830   H HB2  . PRO A 1 54  ? -29.319 35.061 -2.429  1.00 0.00 ? 54  PRO A HB2  1  
ATOM 831   H HB3  . PRO A 1 54  ? -28.604 36.664 -2.168  1.00 0.00 ? 54  PRO A HB3  1  
ATOM 832   H HG2  . PRO A 1 54  ? -31.218 35.942 -3.404  1.00 0.00 ? 54  PRO A HG2  1  
ATOM 833   H HG3  . PRO A 1 54  ? -30.814 37.290 -2.326  1.00 0.00 ? 54  PRO A HG3  1  
ATOM 834   H HD2  . PRO A 1 54  ? -31.087 37.577 -5.042  1.00 0.00 ? 54  PRO A HD2  1  
ATOM 835   H HD3  . PRO A 1 54  ? -30.038 38.622 -4.061  1.00 0.00 ? 54  PRO A HD3  1  
ATOM 836   N N    . ARG A 1 55  ? -29.886 34.164 -5.024  1.00 0.00 ? 55  ARG A N    1  
ATOM 837   C CA   . ARG A 1 55  ? -30.194 32.875 -5.657  1.00 0.00 ? 55  ARG A CA   1  
ATOM 838   C C    . ARG A 1 55  ? -29.113 31.848 -5.333  1.00 0.00 ? 55  ARG A C    1  
ATOM 839   O O    . ARG A 1 55  ? -28.113 31.761 -6.046  1.00 0.00 ? 55  ARG A O    1  
ATOM 840   C CB   . ARG A 1 55  ? -30.273 33.067 -7.173  1.00 0.00 ? 55  ARG A CB   1  
ATOM 841   C CG   . ARG A 1 55  ? -30.862 31.819 -7.826  1.00 0.00 ? 55  ARG A CG   1  
ATOM 842   C CD   . ARG A 1 55  ? -30.801 31.972 -9.348  1.00 0.00 ? 55  ARG A CD   1  
ATOM 843   N NE   . ARG A 1 55  ? -31.682 33.050 -9.783  1.00 0.00 ? 55  ARG A NE   1  
ATOM 844   C CZ   . ARG A 1 55  ? -31.709 33.441 -11.053 1.00 0.00 ? 55  ARG A CZ   1  
ATOM 845   N NH1  . ARG A 1 55  ? -30.941 32.855 -11.931 1.00 0.00 ? 55  ARG A NH1  1  
ATOM 846   N NH2  . ARG A 1 55  ? -32.503 34.410 -11.422 1.00 0.00 ? 55  ARG A NH2  1  
ATOM 847   H H    . ARG A 1 55  ? -30.624 34.738 -4.730  1.00 0.00 ? 55  ARG A H    1  
ATOM 848   H HA   . ARG A 1 55  ? -31.146 32.517 -5.296  1.00 0.00 ? 55  ARG A HA   1  
ATOM 849   H HB2  . ARG A 1 55  ? -30.899 33.918 -7.392  1.00 0.00 ? 55  ARG A HB2  1  
ATOM 850   H HB3  . ARG A 1 55  ? -29.282 33.240 -7.568  1.00 0.00 ? 55  ARG A HB3  1  
ATOM 851   H HG2  . ARG A 1 55  ? -30.294 30.949 -7.524  1.00 0.00 ? 55  ARG A HG2  1  
ATOM 852   H HG3  . ARG A 1 55  ? -31.890 31.704 -7.518  1.00 0.00 ? 55  ARG A HG3  1  
ATOM 853   H HD2  . ARG A 1 55  ? -29.789 32.199 -9.646  1.00 0.00 ? 55  ARG A HD2  1  
ATOM 854   H HD3  . ARG A 1 55  ? -31.110 31.046 -9.813  1.00 0.00 ? 55  ARG A HD3  1  
ATOM 855   H HE   . ARG A 1 55  ? -32.261 33.494 -9.130  1.00 0.00 ? 55  ARG A HE   1  
ATOM 856   H HH11 . ARG A 1 55  ? -30.333 32.114 -11.648 1.00 0.00 ? 55  ARG A HH11 1  
ATOM 857   H HH12 . ARG A 1 55  ? -30.957 33.150 -12.886 1.00 0.00 ? 55  ARG A HH12 1  
ATOM 858   H HH21 . ARG A 1 55  ? -33.091 34.857 -10.748 1.00 0.00 ? 55  ARG A HH21 1  
ATOM 859   H HH22 . ARG A 1 55  ? -32.522 34.704 -12.377 1.00 0.00 ? 55  ARG A HH22 1  
ATOM 860   N N    . VAL A 1 56  ? -29.292 31.095 -4.244  1.00 0.00 ? 56  VAL A N    1  
ATOM 861   C CA   . VAL A 1 56  ? -28.274 30.109 -3.841  1.00 0.00 ? 56  VAL A CA   1  
ATOM 862   C C    . VAL A 1 56  ? -28.728 28.674 -4.078  1.00 0.00 ? 56  VAL A C    1  
ATOM 863   O O    . VAL A 1 56  ? -29.839 28.290 -3.712  1.00 0.00 ? 56  VAL A O    1  
ATOM 864   C CB   . VAL A 1 56  ? -27.931 30.295 -2.364  1.00 0.00 ? 56  VAL A CB   1  
ATOM 865   C CG1  . VAL A 1 56  ? -26.895 29.250 -1.941  1.00 0.00 ? 56  VAL A CG1  1  
ATOM 866   C CG2  . VAL A 1 56  ? -27.351 31.697 -2.157  1.00 0.00 ? 56  VAL A CG2  1  
ATOM 867   H H    . VAL A 1 56  ? -30.100 31.221 -3.690  1.00 0.00 ? 56  VAL A H    1  
ATOM 868   H HA   . VAL A 1 56  ? -27.373 30.274 -4.414  1.00 0.00 ? 56  VAL A HA   1  
ATOM 869   H HB   . VAL A 1 56  ? -28.823 30.180 -1.768  1.00 0.00 ? 56  VAL A HB   1  
ATOM 870   H HG11 . VAL A 1 56  ? -26.107 29.205 -2.679  1.00 0.00 ? 56  VAL A HG11 1  
ATOM 871   H HG12 . VAL A 1 56  ? -27.368 28.283 -1.862  1.00 0.00 ? 56  VAL A HG12 1  
ATOM 872   H HG13 . VAL A 1 56  ? -26.475 29.526 -0.986  1.00 0.00 ? 56  VAL A HG13 1  
ATOM 873   H HG21 . VAL A 1 56  ? -28.132 32.432 -2.283  1.00 0.00 ? 56  VAL A HG21 1  
ATOM 874   H HG22 . VAL A 1 56  ? -26.570 31.875 -2.882  1.00 0.00 ? 56  VAL A HG22 1  
ATOM 875   H HG23 . VAL A 1 56  ? -26.941 31.774 -1.161  1.00 0.00 ? 56  VAL A HG23 1  
ATOM 876   N N    . SER A 1 57  ? -27.838 27.885 -4.691  1.00 0.00 ? 57  SER A N    1  
ATOM 877   C CA   . SER A 1 57  ? -28.114 26.478 -4.978  1.00 0.00 ? 57  SER A CA   1  
ATOM 878   C C    . SER A 1 57  ? -27.179 25.588 -4.166  1.00 0.00 ? 57  SER A C    1  
ATOM 879   O O    . SER A 1 57  ? -25.959 25.697 -4.275  1.00 0.00 ? 57  SER A O    1  
ATOM 880   C CB   . SER A 1 57  ? -27.906 26.206 -6.468  1.00 0.00 ? 57  SER A CB   1  
ATOM 881   O OG   . SER A 1 57  ? -27.893 24.802 -6.690  1.00 0.00 ? 57  SER A OG   1  
ATOM 882   H H    . SER A 1 57  ? -26.963 28.260 -4.949  1.00 0.00 ? 57  SER A H    1  
ATOM 883   H HA   . SER A 1 57  ? -29.139 26.245 -4.720  1.00 0.00 ? 57  SER A HA   1  
ATOM 884   H HB2  . SER A 1 57  ? -28.711 26.647 -7.032  1.00 0.00 ? 57  SER A HB2  1  
ATOM 885   H HB3  . SER A 1 57  ? -26.967 26.640 -6.785  1.00 0.00 ? 57  SER A HB3  1  
ATOM 886   H HG   . SER A 1 57  ? -26.980 24.525 -6.792  1.00 0.00 ? 57  SER A HG   1  
ATOM 887   N N    . VAL A 1 58  ? -27.759 24.706 -3.352  1.00 0.00 ? 58  VAL A N    1  
ATOM 888   C CA   . VAL A 1 58  ? -26.969 23.792 -2.518  1.00 0.00 ? 58  VAL A CA   1  
ATOM 889   C C    . VAL A 1 58  ? -27.551 22.390 -2.600  1.00 0.00 ? 58  VAL A C    1  
ATOM 890   O O    . VAL A 1 58  ? -28.741 22.228 -2.865  1.00 0.00 ? 58  VAL A O    1  
ATOM 891   C CB   . VAL A 1 58  ? -26.985 24.261 -1.057  1.00 0.00 ? 58  VAL A CB   1  
ATOM 892   C CG1  . VAL A 1 58  ? -28.430 24.461 -0.590  1.00 0.00 ? 58  VAL A CG1  1  
ATOM 893   C CG2  . VAL A 1 58  ? -26.301 23.212 -0.172  1.00 0.00 ? 58  VAL A CG2  1  
ATOM 894   H H    . VAL A 1 58  ? -28.741 24.666 -3.310  1.00 0.00 ? 58  VAL A H    1  
ATOM 895   H HA   . VAL A 1 58  ? -25.946 23.770 -2.869  1.00 0.00 ? 58  VAL A HA   1  
ATOM 896   H HB   . VAL A 1 58  ? -26.454 25.198 -0.978  1.00 0.00 ? 58  VAL A HB   1  
ATOM 897   H HG11 . VAL A 1 58  ? -28.952 25.094 -1.291  1.00 0.00 ? 58  VAL A HG11 1  
ATOM 898   H HG12 . VAL A 1 58  ? -28.431 24.926 0.385   1.00 0.00 ? 58  VAL A HG12 1  
ATOM 899   H HG13 . VAL A 1 58  ? -28.928 23.502 -0.530  1.00 0.00 ? 58  VAL A HG13 1  
ATOM 900   H HG21 . VAL A 1 58  ? -26.115 23.633 0.805   1.00 0.00 ? 58  VAL A HG21 1  
ATOM 901   H HG22 . VAL A 1 58  ? -25.364 22.917 -0.622  1.00 0.00 ? 58  VAL A HG22 1  
ATOM 902   H HG23 . VAL A 1 58  ? -26.942 22.347 -0.075  1.00 0.00 ? 58  VAL A HG23 1  
ATOM 903   N N    . GLY A 1 59  ? -26.724 21.367 -2.377  1.00 0.00 ? 59  GLY A N    1  
ATOM 904   C CA   . GLY A 1 59  ? -27.239 20.007 -2.447  1.00 0.00 ? 59  GLY A CA   1  
ATOM 905   C C    . GLY A 1 59  ? -26.207 18.949 -2.071  1.00 0.00 ? 59  GLY A C    1  
ATOM 906   O O    . GLY A 1 59  ? -25.138 19.253 -1.545  1.00 0.00 ? 59  GLY A O    1  
ATOM 907   H H    . GLY A 1 59  ? -25.779 21.531 -2.172  1.00 0.00 ? 59  GLY A H    1  
ATOM 908   H HA2  . GLY A 1 59  ? -28.082 19.923 -1.777  1.00 0.00 ? 59  GLY A HA2  1  
ATOM 909   H HA3  . GLY A 1 59  ? -27.571 19.823 -3.451  1.00 0.00 ? 59  GLY A HA3  1  
ATOM 910   N N    . TYR A 1 60  ? -26.560 17.689 -2.355  1.00 0.00 ? 60  TYR A N    1  
ATOM 911   C CA   . TYR A 1 60  ? -25.694 16.542 -2.066  1.00 0.00 ? 60  TYR A CA   1  
ATOM 912   C C    . TYR A 1 60  ? -25.313 15.857 -3.374  1.00 0.00 ? 60  TYR A C    1  
ATOM 913   O O    . TYR A 1 60  ? -26.149 15.725 -4.279  1.00 0.00 ? 60  TYR A O    1  
ATOM 914   C CB   . TYR A 1 60  ? -26.423 15.547 -1.155  1.00 0.00 ? 60  TYR A CB   1  
ATOM 915   C CG   . TYR A 1 60  ? -27.131 16.296 -0.046  1.00 0.00 ? 60  TYR A CG   1  
ATOM 916   C CD1  . TYR A 1 60  ? -26.404 17.135 0.805   1.00 0.00 ? 60  TYR A CD1  1  
ATOM 917   C CD2  . TYR A 1 60  ? -28.516 16.155 0.130   1.00 0.00 ? 60  TYR A CD2  1  
ATOM 918   C CE1  . TYR A 1 60  ? -27.055 17.834 1.829   1.00 0.00 ? 60  TYR A CE1  1  
ATOM 919   C CE2  . TYR A 1 60  ? -29.167 16.853 1.157   1.00 0.00 ? 60  TYR A CE2  1  
ATOM 920   C CZ   . TYR A 1 60  ? -28.435 17.692 2.004   1.00 0.00 ? 60  TYR A CZ   1  
ATOM 921   O OH   . TYR A 1 60  ? -29.075 18.384 3.012   1.00 0.00 ? 60  TYR A OH   1  
ATOM 922   H H    . TYR A 1 60  ? -27.432 17.528 -2.778  1.00 0.00 ? 60  TYR A H    1  
ATOM 923   H HA   . TYR A 1 60  ? -24.792 16.881 -1.570  1.00 0.00 ? 60  TYR A HA   1  
ATOM 924   H HB2  . TYR A 1 60  ? -27.146 14.988 -1.734  1.00 0.00 ? 60  TYR A HB2  1  
ATOM 925   H HB3  . TYR A 1 60  ? -25.706 14.865 -0.725  1.00 0.00 ? 60  TYR A HB3  1  
ATOM 926   H HD1  . TYR A 1 60  ? -25.341 17.243 0.673   1.00 0.00 ? 60  TYR A HD1  1  
ATOM 927   H HD2  . TYR A 1 60  ? -29.081 15.507 -0.523  1.00 0.00 ? 60  TYR A HD2  1  
ATOM 928   H HE1  . TYR A 1 60  ? -26.490 18.482 2.483   1.00 0.00 ? 60  TYR A HE1  1  
ATOM 929   H HE2  . TYR A 1 60  ? -30.234 16.744 1.294   1.00 0.00 ? 60  TYR A HE2  1  
ATOM 930   H HH   . TYR A 1 60  ? -29.046 19.319 2.794   1.00 0.00 ? 60  TYR A HH   1  
ATOM 931   N N    . ASP A 1 61  ? -24.042 15.457 -3.483  1.00 0.00 ? 61  ASP A N    1  
ATOM 932   C CA   . ASP A 1 61  ? -23.540 14.829 -4.704  1.00 0.00 ? 61  ASP A CA   1  
ATOM 933   C C    . ASP A 1 61  ? -23.351 13.323 -4.556  1.00 0.00 ? 61  ASP A C    1  
ATOM 934   O O    . ASP A 1 61  ? -22.554 12.856 -3.740  1.00 0.00 ? 61  ASP A O    1  
ATOM 935   C CB   . ASP A 1 61  ? -22.204 15.473 -5.086  1.00 0.00 ? 61  ASP A CB   1  
ATOM 936   C CG   . ASP A 1 61  ? -21.312 15.581 -3.855  1.00 0.00 ? 61  ASP A CG   1  
ATOM 937   O OD1  . ASP A 1 61  ? -20.982 14.551 -3.293  1.00 0.00 ? 61  ASP A OD1  1  
ATOM 938   O OD2  . ASP A 1 61  ? -20.975 16.694 -3.491  1.00 0.00 ? 61  ASP A OD2  1  
ATOM 939   H H    . ASP A 1 61  ? -23.425 15.617 -2.739  1.00 0.00 ? 61  ASP A H    1  
ATOM 940   H HA   . ASP A 1 61  ? -24.239 15.009 -5.510  1.00 0.00 ? 61  ASP A HA   1  
ATOM 941   H HB2  . ASP A 1 61  ? -21.712 14.870 -5.837  1.00 0.00 ? 61  ASP A HB2  1  
ATOM 942   H HB3  . ASP A 1 61  ? -22.382 16.460 -5.483  1.00 0.00 ? 61  ASP A HB3  1  
ATOM 943   N N    . PHE A 1 62  ? -24.066 12.577 -5.400  1.00 0.00 ? 62  PHE A N    1  
ATOM 944   C CA   . PHE A 1 62  ? -23.965 11.122 -5.439  1.00 0.00 ? 62  PHE A CA   1  
ATOM 945   C C    . PHE A 1 62  ? -23.611 10.722 -6.863  1.00 0.00 ? 62  PHE A C    1  
ATOM 946   O O    . PHE A 1 62  ? -24.270 11.157 -7.808  1.00 0.00 ? 62  PHE A O    1  
ATOM 947   C CB   . PHE A 1 62  ? -25.296 10.470 -5.045  1.00 0.00 ? 62  PHE A CB   1  
ATOM 948   C CG   . PHE A 1 62  ? -25.519 10.617 -3.561  1.00 0.00 ? 62  PHE A CG   1  
ATOM 949   C CD1  . PHE A 1 62  ? -24.986 9.673  -2.674  1.00 0.00 ? 62  PHE A CD1  1  
ATOM 950   C CD2  . PHE A 1 62  ? -26.264 11.694 -3.071  1.00 0.00 ? 62  PHE A CD2  1  
ATOM 951   C CE1  . PHE A 1 62  ? -25.198 9.810  -1.297  1.00 0.00 ? 62  PHE A CE1  1  
ATOM 952   C CE2  . PHE A 1 62  ? -26.476 11.832 -1.695  1.00 0.00 ? 62  PHE A CE2  1  
ATOM 953   C CZ   . PHE A 1 62  ? -25.943 10.889 -0.807  1.00 0.00 ? 62  PHE A CZ   1  
ATOM 954   H H    . PHE A 1 62  ? -24.654 13.024 -6.047  1.00 0.00 ? 62  PHE A H    1  
ATOM 955   H HA   . PHE A 1 62  ? -23.185 10.783 -4.768  1.00 0.00 ? 62  PHE A HA   1  
ATOM 956   H HB2  . PHE A 1 62  ? -26.102 10.952 -5.579  1.00 0.00 ? 62  PHE A HB2  1  
ATOM 957   H HB3  . PHE A 1 62  ? -25.271 9.421  -5.302  1.00 0.00 ? 62  PHE A HB3  1  
ATOM 958   H HD1  . PHE A 1 62  ? -24.410 8.841  -3.052  1.00 0.00 ? 62  PHE A HD1  1  
ATOM 959   H HD2  . PHE A 1 62  ? -26.677 12.420 -3.756  1.00 0.00 ? 62  PHE A HD2  1  
ATOM 960   H HE1  . PHE A 1 62  ? -24.792 9.083  -0.611  1.00 0.00 ? 62  PHE A HE1  1  
ATOM 961   H HE2  . PHE A 1 62  ? -27.050 12.664 -1.318  1.00 0.00 ? 62  PHE A HE2  1  
ATOM 962   H HZ   . PHE A 1 62  ? -26.105 10.996 0.254   1.00 0.00 ? 62  PHE A HZ   1  
ATOM 963   N N    . GLY A 1 63  ? -22.577 9.911  -7.031  1.00 0.00 ? 63  GLY A N    1  
ATOM 964   C CA   . GLY A 1 63  ? -22.186 9.497  -8.376  1.00 0.00 ? 63  GLY A CA   1  
ATOM 965   C C    . GLY A 1 63  ? -23.413 9.042  -9.169  1.00 0.00 ? 63  GLY A C    1  
ATOM 966   O O    . GLY A 1 63  ? -23.811 7.880  -9.093  1.00 0.00 ? 63  GLY A O    1  
ATOM 967   H H    . GLY A 1 63  ? -22.074 9.590  -6.253  1.00 0.00 ? 63  GLY A H    1  
ATOM 968   H HA2  . GLY A 1 63  ? -21.717 10.332 -8.881  1.00 0.00 ? 63  GLY A HA2  1  
ATOM 969   H HA3  . GLY A 1 63  ? -21.485 8.679  -8.309  1.00 0.00 ? 63  GLY A HA3  1  
ATOM 970   N N    . GLY A 1 64  ? -24.022 9.972  -9.914  1.00 0.00 ? 64  GLY A N    1  
ATOM 971   C CA   . GLY A 1 64  ? -25.217 9.662  -10.701 1.00 0.00 ? 64  GLY A CA   1  
ATOM 972   C C    . GLY A 1 64  ? -26.235 10.798 -10.592 1.00 0.00 ? 64  GLY A C    1  
ATOM 973   O O    . GLY A 1 64  ? -26.168 11.777 -11.335 1.00 0.00 ? 64  GLY A O    1  
ATOM 974   H H    . GLY A 1 64  ? -23.669 10.885 -9.928  1.00 0.00 ? 64  GLY A H    1  
ATOM 975   H HA2  . GLY A 1 64  ? -24.937 9.531  -11.735 1.00 0.00 ? 64  GLY A HA2  1  
ATOM 976   H HA3  . GLY A 1 64  ? -25.672 8.750  -10.335 1.00 0.00 ? 64  GLY A HA3  1  
ATOM 977   N N    . TRP A 1 65  ? -27.170 10.662 -9.649  1.00 0.00 ? 65  TRP A N    1  
ATOM 978   C CA   . TRP A 1 65  ? -28.203 11.682 -9.431  1.00 0.00 ? 65  TRP A CA   1  
ATOM 979   C C    . TRP A 1 65  ? -27.779 12.687 -8.359  1.00 0.00 ? 65  TRP A C    1  
ATOM 980   O O    . TRP A 1 65  ? -27.032 12.366 -7.434  1.00 0.00 ? 65  TRP A O    1  
ATOM 981   C CB   . TRP A 1 65  ? -29.547 11.023 -9.069  1.00 0.00 ? 65  TRP A CB   1  
ATOM 982   C CG   . TRP A 1 65  ? -29.482 10.223 -7.792  1.00 0.00 ? 65  TRP A CG   1  
ATOM 983   C CD1  . TRP A 1 65  ? -28.361 9.861  -7.109  1.00 0.00 ? 65  TRP A CD1  1  
ATOM 984   C CD2  . TRP A 1 65  ? -30.602 9.660  -7.045  1.00 0.00 ? 65  TRP A CD2  1  
ATOM 985   N NE1  . TRP A 1 65  ? -28.735 9.133  -5.992  1.00 0.00 ? 65  TRP A NE1  1  
ATOM 986   C CE2  . TRP A 1 65  ? -30.101 8.980  -5.910  1.00 0.00 ? 65  TRP A CE2  1  
ATOM 987   C CE3  . TRP A 1 65  ? -31.995 9.681  -7.241  1.00 0.00 ? 65  TRP A CE3  1  
ATOM 988   C CZ2  . TRP A 1 65  ? -30.950 8.345  -5.003  1.00 0.00 ? 65  TRP A CZ2  1  
ATOM 989   C CZ3  . TRP A 1 65  ? -32.852 9.040  -6.331  1.00 0.00 ? 65  TRP A CZ3  1  
ATOM 990   C CH2  . TRP A 1 65  ? -32.329 8.374  -5.214  1.00 0.00 ? 65  TRP A CH2  1  
ATOM 991   H H    . TRP A 1 65  ? -27.162 9.864  -9.085  1.00 0.00 ? 65  TRP A H    1  
ATOM 992   H HA   . TRP A 1 65  ? -28.342 12.231 -10.355 1.00 0.00 ? 65  TRP A HA   1  
ATOM 993   H HB2  . TRP A 1 65  ? -30.296 11.792 -8.956  1.00 0.00 ? 65  TRP A HB2  1  
ATOM 994   H HB3  . TRP A 1 65  ? -29.839 10.370 -9.878  1.00 0.00 ? 65  TRP A HB3  1  
ATOM 995   H HD1  . TRP A 1 65  ? -27.350 10.102 -7.374  1.00 0.00 ? 65  TRP A HD1  1  
ATOM 996   H HE1  . TRP A 1 65  ? -28.116 8.760  -5.328  1.00 0.00 ? 65  TRP A HE1  1  
ATOM 997   H HE3  . TRP A 1 65  ? -32.408 10.190 -8.099  1.00 0.00 ? 65  TRP A HE3  1  
ATOM 998   H HZ2  . TRP A 1 65  ? -30.542 7.835  -4.142  1.00 0.00 ? 65  TRP A HZ2  1  
ATOM 999   H HZ3  . TRP A 1 65  ? -33.920 9.061  -6.493  1.00 0.00 ? 65  TRP A HZ3  1  
ATOM 1000  H HH2  . TRP A 1 65  ? -32.994 7.884  -4.518  1.00 0.00 ? 65  TRP A HH2  1  
ATOM 1001  N N    . ARG A 1 66  ? -28.246 13.926 -8.517  1.00 0.00 ? 66  ARG A N    1  
ATOM 1002  C CA   . ARG A 1 66  ? -27.907 15.011 -7.594  1.00 0.00 ? 66  ARG A CA   1  
ATOM 1003  C C    . ARG A 1 66  ? -29.169 15.761 -7.187  1.00 0.00 ? 66  ARG A C    1  
ATOM 1004  O O    . ARG A 1 66  ? -29.996 16.091 -8.038  1.00 0.00 ? 66  ARG A O    1  
ATOM 1005  C CB   . ARG A 1 66  ? -26.965 15.990 -8.308  1.00 0.00 ? 66  ARG A CB   1  
ATOM 1006  C CG   . ARG A 1 66  ? -26.396 17.001 -7.318  1.00 0.00 ? 66  ARG A CG   1  
ATOM 1007  C CD   . ARG A 1 66  ? -25.670 18.105 -8.094  1.00 0.00 ? 66  ARG A CD   1  
ATOM 1008  N NE   . ARG A 1 66  ? -26.640 18.946 -8.793  1.00 0.00 ? 66  ARG A NE   1  
ATOM 1009  C CZ   . ARG A 1 66  ? -26.256 19.971 -9.553  1.00 0.00 ? 66  ARG A CZ   1  
ATOM 1010  N NH1  . ARG A 1 66  ? -24.988 20.250 -9.689  1.00 0.00 ? 66  ARG A NH1  1  
ATOM 1011  N NH2  . ARG A 1 66  ? -27.152 20.701 -10.160 1.00 0.00 ? 66  ARG A NH2  1  
ATOM 1012  H H    . ARG A 1 66  ? -28.821 14.125 -9.285  1.00 0.00 ? 66  ARG A H    1  
ATOM 1013  H HA   . ARG A 1 66  ? -27.415 14.620 -6.711  1.00 0.00 ? 66  ARG A HA   1  
ATOM 1014  H HB2  . ARG A 1 66  ? -26.153 15.436 -8.759  1.00 0.00 ? 66  ARG A HB2  1  
ATOM 1015  H HB3  . ARG A 1 66  ? -27.507 16.517 -9.077  1.00 0.00 ? 66  ARG A HB3  1  
ATOM 1016  H HG2  . ARG A 1 66  ? -27.200 17.432 -6.738  1.00 0.00 ? 66  ARG A HG2  1  
ATOM 1017  H HG3  . ARG A 1 66  ? -25.698 16.506 -6.660  1.00 0.00 ? 66  ARG A HG3  1  
ATOM 1018  H HD2  . ARG A 1 66  ? -25.098 18.710 -7.410  1.00 0.00 ? 66  ARG A HD2  1  
ATOM 1019  H HD3  . ARG A 1 66  ? -25.002 17.654 -8.815  1.00 0.00 ? 66  ARG A HD3  1  
ATOM 1020  H HE   . ARG A 1 66  ? -27.596 18.752 -8.701  1.00 0.00 ? 66  ARG A HE   1  
ATOM 1021  H HH11 . ARG A 1 66  ? -24.300 19.693 -9.223  1.00 0.00 ? 66  ARG A HH11 1  
ATOM 1022  H HH12 . ARG A 1 66  ? -24.704 21.021 -10.260 1.00 0.00 ? 66  ARG A HH12 1  
ATOM 1023  H HH21 . ARG A 1 66  ? -28.124 20.491 -10.056 1.00 0.00 ? 66  ARG A HH21 1  
ATOM 1024  H HH22 . ARG A 1 66  ? -26.866 21.472 -10.731 1.00 0.00 ? 66  ARG A HH22 1  
ATOM 1025  N N    . ILE A 1 67  ? -29.309 16.063 -5.896  1.00 0.00 ? 67  ILE A N    1  
ATOM 1026  C CA   . ILE A 1 67  ? -30.482 16.814 -5.432  1.00 0.00 ? 67  ILE A CA   1  
ATOM 1027  C C    . ILE A 1 67  ? -30.075 18.252 -5.190  1.00 0.00 ? 67  ILE A C    1  
ATOM 1028  O O    . ILE A 1 67  ? -29.087 18.504 -4.507  1.00 0.00 ? 67  ILE A O    1  
ATOM 1029  C CB   . ILE A 1 67  ? -31.040 16.208 -4.141  1.00 0.00 ? 67  ILE A CB   1  
ATOM 1030  C CG1  . ILE A 1 67  ? -31.576 14.803 -4.437  1.00 0.00 ? 67  ILE A CG1  1  
ATOM 1031  C CG2  . ILE A 1 67  ? -32.178 17.090 -3.611  1.00 0.00 ? 67  ILE A CG2  1  
ATOM 1032  C CD1  . ILE A 1 67  ? -31.957 14.104 -3.130  1.00 0.00 ? 67  ILE A CD1  1  
ATOM 1033  H H    . ILE A 1 67  ? -28.608 15.803 -5.253  1.00 0.00 ? 67  ILE A H    1  
ATOM 1034  H HA   . ILE A 1 67  ? -31.256 16.793 -6.191  1.00 0.00 ? 67  ILE A HA   1  
ATOM 1035  H HB   . ILE A 1 67  ? -30.254 16.150 -3.402  1.00 0.00 ? 67  ILE A HB   1  
ATOM 1036  H HG12 . ILE A 1 67  ? -32.448 14.879 -5.072  1.00 0.00 ? 67  ILE A HG12 1  
ATOM 1037  H HG13 . ILE A 1 67  ? -30.814 14.228 -4.941  1.00 0.00 ? 67  ILE A HG13 1  
ATOM 1038  H HG21 . ILE A 1 67  ? -32.864 17.314 -4.415  1.00 0.00 ? 67  ILE A HG21 1  
ATOM 1039  H HG22 . ILE A 1 67  ? -31.769 18.009 -3.219  1.00 0.00 ? 67  ILE A HG22 1  
ATOM 1040  H HG23 . ILE A 1 67  ? -32.703 16.569 -2.824  1.00 0.00 ? 67  ILE A HG23 1  
ATOM 1041  H HD11 . ILE A 1 67  ? -32.730 14.672 -2.631  1.00 0.00 ? 67  ILE A HD11 1  
ATOM 1042  H HD12 . ILE A 1 67  ? -31.090 14.038 -2.490  1.00 0.00 ? 67  ILE A HD12 1  
ATOM 1043  H HD13 . ILE A 1 67  ? -32.324 13.111 -3.345  1.00 0.00 ? 67  ILE A HD13 1  
ATOM 1044  N N    . ALA A 1 68  ? -30.826 19.193 -5.763  1.00 0.00 ? 68  ALA A N    1  
ATOM 1045  C CA   . ALA A 1 68  ? -30.513 20.614 -5.612  1.00 0.00 ? 68  ALA A CA   1  
ATOM 1046  C C    . ALA A 1 68  ? -31.767 21.411 -5.298  1.00 0.00 ? 68  ALA A C    1  
ATOM 1047  O O    . ALA A 1 68  ? -32.848 21.121 -5.810  1.00 0.00 ? 68  ALA A O    1  
ATOM 1048  C CB   . ALA A 1 68  ? -29.884 21.142 -6.904  1.00 0.00 ? 68  ALA A CB   1  
ATOM 1049  H H    . ALA A 1 68  ? -31.600 18.928 -6.308  1.00 0.00 ? 68  ALA A H    1  
ATOM 1050  H HA   . ALA A 1 68  ? -29.804 20.747 -4.803  1.00 0.00 ? 68  ALA A HA   1  
ATOM 1051  H HB1  . ALA A 1 68  ? -29.026 20.538 -7.161  1.00 0.00 ? 68  ALA A HB1  1  
ATOM 1052  H HB2  . ALA A 1 68  ? -29.574 22.166 -6.762  1.00 0.00 ? 68  ALA A HB2  1  
ATOM 1053  H HB3  . ALA A 1 68  ? -30.610 21.093 -7.704  1.00 0.00 ? 68  ALA A HB3  1  
ATOM 1054  N N    . ALA A 1 69  ? -31.611 22.428 -4.457  1.00 0.00 ? 69  ALA A N    1  
ATOM 1055  C CA   . ALA A 1 69  ? -32.729 23.286 -4.075  1.00 0.00 ? 69  ALA A CA   1  
ATOM 1056  C C    . ALA A 1 69  ? -32.304 24.747 -4.148  1.00 0.00 ? 69  ALA A C    1  
ATOM 1057  O O    . ALA A 1 69  ? -31.221 25.111 -3.684  1.00 0.00 ? 69  ALA A O    1  
ATOM 1058  C CB   . ALA A 1 69  ? -33.186 22.949 -2.654  1.00 0.00 ? 69  ALA A CB   1  
ATOM 1059  H H    . ALA A 1 69  ? -30.719 22.612 -4.090  1.00 0.00 ? 69  ALA A H    1  
ATOM 1060  H HA   . ALA A 1 69  ? -33.556 23.130 -4.756  1.00 0.00 ? 69  ALA A HA   1  
ATOM 1061  H HB1  . ALA A 1 69  ? -33.337 21.883 -2.569  1.00 0.00 ? 69  ALA A HB1  1  
ATOM 1062  H HB2  . ALA A 1 69  ? -34.115 23.461 -2.444  1.00 0.00 ? 69  ALA A HB2  1  
ATOM 1063  H HB3  . ALA A 1 69  ? -32.433 23.265 -1.947  1.00 0.00 ? 69  ALA A HB3  1  
ATOM 1064  N N    . ASP A 1 70  ? -33.162 25.578 -4.740  1.00 0.00 ? 70  ASP A N    1  
ATOM 1065  C CA   . ASP A 1 70  ? -32.873 27.008 -4.880  1.00 0.00 ? 70  ASP A CA   1  
ATOM 1066  C C    . ASP A 1 70  ? -33.808 27.840 -4.009  1.00 0.00 ? 70  ASP A C    1  
ATOM 1067  O O    . ASP A 1 70  ? -35.031 27.676 -4.057  1.00 0.00 ? 70  ASP A O    1  
ATOM 1068  C CB   . ASP A 1 70  ? -33.039 27.435 -6.339  1.00 0.00 ? 70  ASP A CB   1  
ATOM 1069  C CG   . ASP A 1 70  ? -32.458 28.832 -6.529  1.00 0.00 ? 70  ASP A CG   1  
ATOM 1070  O OD1  . ASP A 1 70  ? -31.962 29.379 -5.557  1.00 0.00 ? 70  ASP A OD1  1  
ATOM 1071  O OD2  . ASP A 1 70  ? -32.513 29.332 -7.640  1.00 0.00 ? 70  ASP A OD2  1  
ATOM 1072  H H    . ASP A 1 70  ? -34.005 25.223 -5.094  1.00 0.00 ? 70  ASP A H    1  
ATOM 1073  H HA   . ASP A 1 70  ? -31.852 27.203 -4.579  1.00 0.00 ? 70  ASP A HA   1  
ATOM 1074  H HB2  . ASP A 1 70  ? -32.520 26.737 -6.982  1.00 0.00 ? 70  ASP A HB2  1  
ATOM 1075  H HB3  . ASP A 1 70  ? -34.088 27.448 -6.593  1.00 0.00 ? 70  ASP A HB3  1  
ATOM 1076  N N    . TYR A 1 71  ? -33.220 28.741 -3.220  1.00 0.00 ? 71  TYR A N    1  
ATOM 1077  C CA   . TYR A 1 71  ? -33.987 29.622 -2.337  1.00 0.00 ? 71  TYR A CA   1  
ATOM 1078  C C    . TYR A 1 71  ? -33.760 31.083 -2.715  1.00 0.00 ? 71  TYR A C    1  
ATOM 1079  O O    . TYR A 1 71  ? -32.625 31.497 -2.992  1.00 0.00 ? 71  TYR A O    1  
ATOM 1080  C CB   . TYR A 1 71  ? -33.562 29.398 -0.881  1.00 0.00 ? 71  TYR A CB   1  
ATOM 1081  C CG   . TYR A 1 71  ? -34.060 28.053 -0.402  1.00 0.00 ? 71  TYR A CG   1  
ATOM 1082  C CD1  . TYR A 1 71  ? -35.389 27.910 0.010   1.00 0.00 ? 71  TYR A CD1  1  
ATOM 1083  C CD2  . TYR A 1 71  ? -33.192 26.953 -0.362  1.00 0.00 ? 71  TYR A CD2  1  
ATOM 1084  C CE1  . TYR A 1 71  ? -35.853 26.669 0.462   1.00 0.00 ? 71  TYR A CE1  1  
ATOM 1085  C CE2  . TYR A 1 71  ? -33.658 25.712 0.092   1.00 0.00 ? 71  TYR A CE2  1  
ATOM 1086  C CZ   . TYR A 1 71  ? -34.987 25.571 0.501   1.00 0.00 ? 71  TYR A CZ   1  
ATOM 1087  O OH   . TYR A 1 71  ? -35.445 24.348 0.949   1.00 0.00 ? 71  TYR A OH   1  
ATOM 1088  H H    . TYR A 1 71  ? -32.243 28.823 -3.237  1.00 0.00 ? 71  TYR A H    1  
ATOM 1089  H HA   . TYR A 1 71  ? -35.043 29.397 -2.428  1.00 0.00 ? 71  TYR A HA   1  
ATOM 1090  H HB2  . TYR A 1 71  ? -32.485 29.425 -0.813  1.00 0.00 ? 71  TYR A HB2  1  
ATOM 1091  H HB3  . TYR A 1 71  ? -33.982 30.176 -0.262  1.00 0.00 ? 71  TYR A HB3  1  
ATOM 1092  H HD1  . TYR A 1 71  ? -36.057 28.757 -0.020  1.00 0.00 ? 71  TYR A HD1  1  
ATOM 1093  H HD2  . TYR A 1 71  ? -32.165 27.061 -0.678  1.00 0.00 ? 71  TYR A HD2  1  
ATOM 1094  H HE1  . TYR A 1 71  ? -36.880 26.559 0.778   1.00 0.00 ? 71  TYR A HE1  1  
ATOM 1095  H HE2  . TYR A 1 71  ? -32.991 24.862 0.123   1.00 0.00 ? 71  TYR A HE2  1  
ATOM 1096  H HH   . TYR A 1 71  ? -36.004 23.973 0.265   1.00 0.00 ? 71  TYR A HH   1  
ATOM 1097  N N    . ALA A 1 72  ? -34.851 31.856 -2.719  1.00 0.00 ? 72  ALA A N    1  
ATOM 1098  C CA   . ALA A 1 72  ? -34.798 33.280 -3.052  1.00 0.00 ? 72  ALA A CA   1  
ATOM 1099  C C    . ALA A 1 72  ? -34.986 34.113 -1.786  1.00 0.00 ? 72  ALA A C    1  
ATOM 1100  O O    . ALA A 1 72  ? -34.277 35.095 -1.564  1.00 0.00 ? 72  ALA A O    1  
ATOM 1101  C CB   . ALA A 1 72  ? -35.902 33.618 -4.057  1.00 0.00 ? 72  ALA A CB   1  
ATOM 1102  H H    . ALA A 1 72  ? -35.715 31.456 -2.486  1.00 0.00 ? 72  ALA A H    1  
ATOM 1103  H HA   . ALA A 1 72  ? -33.838 33.518 -3.491  1.00 0.00 ? 72  ALA A HA   1  
ATOM 1104  H HB1  . ALA A 1 72  ? -36.864 33.366 -3.633  1.00 0.00 ? 72  ALA A HB1  1  
ATOM 1105  H HB2  . ALA A 1 72  ? -35.747 33.051 -4.962  1.00 0.00 ? 72  ALA A HB2  1  
ATOM 1106  H HB3  . ALA A 1 72  ? -35.874 34.673 -4.283  1.00 0.00 ? 72  ALA A HB3  1  
ATOM 1107  N N    . ARG A 1 73  ? -35.939 33.696 -0.957  1.00 0.00 ? 73  ARG A N    1  
ATOM 1108  C CA   . ARG A 1 73  ? -36.221 34.384 0.302   1.00 0.00 ? 73  ARG A CA   1  
ATOM 1109  C C    . ARG A 1 73  ? -36.609 35.846 0.070   1.00 0.00 ? 73  ARG A C    1  
ATOM 1110  O O    . ARG A 1 73  ? -36.163 36.464 -0.893  1.00 0.00 ? 73  ARG A O    1  
ATOM 1111  C CB   . ARG A 1 73  ? -34.995 34.315 1.212   1.00 0.00 ? 73  ARG A CB   1  
ATOM 1112  C CG   . ARG A 1 73  ? -35.325 34.941 2.565   1.00 0.00 ? 73  ARG A CG   1  
ATOM 1113  C CD   . ARG A 1 73  ? -34.135 34.752 3.505   1.00 0.00 ? 73  ARG A CD   1  
ATOM 1114  N NE   . ARG A 1 73  ? -34.406 35.357 4.803   1.00 0.00 ? 73  ARG A NE   1  
ATOM 1115  C CZ   . ARG A 1 73  ? -33.574 35.181 5.823   1.00 0.00 ? 73  ARG A CZ   1  
ATOM 1116  N NH1  . ARG A 1 73  ? -32.509 34.441 5.670   1.00 0.00 ? 73  ARG A NH1  1  
ATOM 1117  N NH2  . ARG A 1 73  ? -33.818 35.739 6.977   1.00 0.00 ? 73  ARG A NH2  1  
ATOM 1118  H H    . ARG A 1 73  ? -36.460 32.900 -1.192  1.00 0.00 ? 73  ARG A H    1  
ATOM 1119  H HA   . ARG A 1 73  ? -37.040 33.881 0.792   1.00 0.00 ? 73  ARG A HA   1  
ATOM 1120  H HB2  . ARG A 1 73  ? -34.707 33.283 1.352   1.00 0.00 ? 73  ARG A HB2  1  
ATOM 1121  H HB3  . ARG A 1 73  ? -34.179 34.857 0.760   1.00 0.00 ? 73  ARG A HB3  1  
ATOM 1122  H HG2  . ARG A 1 73  ? -35.524 35.995 2.438   1.00 0.00 ? 73  ARG A HG2  1  
ATOM 1123  H HG3  . ARG A 1 73  ? -36.195 34.456 2.984   1.00 0.00 ? 73  ARG A HG3  1  
ATOM 1124  H HD2  . ARG A 1 73  ? -33.951 33.698 3.638   1.00 0.00 ? 73  ARG A HD2  1  
ATOM 1125  H HD3  . ARG A 1 73  ? -33.262 35.214 3.067   1.00 0.00 ? 73  ARG A HD3  1  
ATOM 1126  H HE   . ARG A 1 73  ? -35.209 35.906 4.923   1.00 0.00 ? 73  ARG A HE   1  
ATOM 1127  H HH11 . ARG A 1 73  ? -32.323 34.010 4.787   1.00 0.00 ? 73  ARG A HH11 1  
ATOM 1128  H HH12 . ARG A 1 73  ? -31.880 34.305 6.435   1.00 0.00 ? 73  ARG A HH12 1  
ATOM 1129  H HH21 . ARG A 1 73  ? -34.636 36.304 7.096   1.00 0.00 ? 73  ARG A HH21 1  
ATOM 1130  H HH22 . ARG A 1 73  ? -33.189 35.603 7.742   1.00 0.00 ? 73  ARG A HH22 1  
ATOM 1131  N N    . TYR A 1 74  ? -37.447 36.370 0.976   1.00 0.00 ? 74  TYR A N    1  
ATOM 1132  C CA   . TYR A 1 74  ? -37.932 37.762 0.921   1.00 0.00 ? 74  TYR A CA   1  
ATOM 1133  C C    . TYR A 1 74  ? -39.291 37.825 0.230   1.00 0.00 ? 74  TYR A C    1  
ATOM 1134  O O    . TYR A 1 74  ? -39.384 37.693 -0.990  1.00 0.00 ? 74  TYR A O    1  
ATOM 1135  C CB   . TYR A 1 74  ? -36.938 38.688 0.190   1.00 0.00 ? 74  TYR A CB   1  
ATOM 1136  C CG   . TYR A 1 74  ? -37.210 40.132 0.572   1.00 0.00 ? 74  TYR A CG   1  
ATOM 1137  C CD1  . TYR A 1 74  ? -36.820 40.607 1.830   1.00 0.00 ? 74  TYR A CD1  1  
ATOM 1138  C CD2  . TYR A 1 74  ? -37.857 40.990 -0.330  1.00 0.00 ? 74  TYR A CD2  1  
ATOM 1139  C CE1  . TYR A 1 74  ? -37.076 41.938 2.187   1.00 0.00 ? 74  TYR A CE1  1  
ATOM 1140  C CE2  . TYR A 1 74  ? -38.114 42.319 0.030   1.00 0.00 ? 74  TYR A CE2  1  
ATOM 1141  C CZ   . TYR A 1 74  ? -37.724 42.793 1.289   1.00 0.00 ? 74  TYR A CZ   1  
ATOM 1142  O OH   . TYR A 1 74  ? -37.980 44.102 1.644   1.00 0.00 ? 74  TYR A OH   1  
ATOM 1143  H H    . TYR A 1 74  ? -37.753 35.799 1.712   1.00 0.00 ? 74  TYR A H    1  
ATOM 1144  H HA   . TYR A 1 74  ? -38.051 38.115 1.936   1.00 0.00 ? 74  TYR A HA   1  
ATOM 1145  H HB2  . TYR A 1 74  ? -35.928 38.425 0.468   1.00 0.00 ? 74  TYR A HB2  1  
ATOM 1146  H HB3  . TYR A 1 74  ? -37.060 38.576 -0.877  1.00 0.00 ? 74  TYR A HB3  1  
ATOM 1147  H HD1  . TYR A 1 74  ? -36.318 39.950 2.525   1.00 0.00 ? 74  TYR A HD1  1  
ATOM 1148  H HD2  . TYR A 1 74  ? -38.158 40.625 -1.301  1.00 0.00 ? 74  TYR A HD2  1  
ATOM 1149  H HE1  . TYR A 1 74  ? -36.775 42.303 3.158   1.00 0.00 ? 74  TYR A HE1  1  
ATOM 1150  H HE2  . TYR A 1 74  ? -38.613 42.979 -0.664  1.00 0.00 ? 74  TYR A HE2  1  
ATOM 1151  H HH   . TYR A 1 74  ? -38.209 44.116 2.577   1.00 0.00 ? 74  TYR A HH   1  
ATOM 1152  N N    . ARG A 1 75  ? -40.351 38.022 1.022   1.00 0.00 ? 75  ARG A N    1  
ATOM 1153  C CA   . ARG A 1 75  ? -41.714 38.093 0.479   1.00 0.00 ? 75  ARG A CA   1  
ATOM 1154  C C    . ARG A 1 75  ? -42.341 39.469 0.710   1.00 0.00 ? 75  ARG A C    1  
ATOM 1155  O O    . ARG A 1 75  ? -43.529 39.574 1.012   1.00 0.00 ? 75  ARG A O    1  
ATOM 1156  C CB   . ARG A 1 75  ? -42.584 37.021 1.136   1.00 0.00 ? 75  ARG A CB   1  
ATOM 1157  C CG   . ARG A 1 75  ? -42.088 35.639 0.710   1.00 0.00 ? 75  ARG A CG   1  
ATOM 1158  C CD   . ARG A 1 75  ? -42.897 34.561 1.431   1.00 0.00 ? 75  ARG A CD   1  
ATOM 1159  N NE   . ARG A 1 75  ? -44.294 34.619 1.017   1.00 0.00 ? 75  ARG A NE   1  
ATOM 1160  C CZ   . ARG A 1 75  ? -45.213 33.842 1.582   1.00 0.00 ? 75  ARG A CZ   1  
ATOM 1161  N NH1  . ARG A 1 75  ? -44.870 33.006 2.524   1.00 0.00 ? 75  ARG A NH1  1  
ATOM 1162  N NH2  . ARG A 1 75  ? -46.458 33.915 1.196   1.00 0.00 ? 75  ARG A NH2  1  
ATOM 1163  H H    . ARG A 1 75  ? -40.215 38.115 1.988   1.00 0.00 ? 75  ARG A H    1  
ATOM 1164  H HA   . ARG A 1 75  ? -41.689 37.903 -0.586  1.00 0.00 ? 75  ARG A HA   1  
ATOM 1165  H HB2  . ARG A 1 75  ? -42.519 37.114 2.211   1.00 0.00 ? 75  ARG A HB2  1  
ATOM 1166  H HB3  . ARG A 1 75  ? -43.609 37.147 0.823   1.00 0.00 ? 75  ARG A HB3  1  
ATOM 1167  H HG2  . ARG A 1 75  ? -42.208 35.527 -0.359  1.00 0.00 ? 75  ARG A HG2  1  
ATOM 1168  H HG3  . ARG A 1 75  ? -41.045 35.535 0.967   1.00 0.00 ? 75  ARG A HG3  1  
ATOM 1169  H HD2  . ARG A 1 75  ? -42.495 33.589 1.187   1.00 0.00 ? 75  ARG A HD2  1  
ATOM 1170  H HD3  . ARG A 1 75  ? -42.830 34.718 2.498   1.00 0.00 ? 75  ARG A HD3  1  
ATOM 1171  H HE   . ARG A 1 75  ? -44.561 35.245 0.310   1.00 0.00 ? 75  ARG A HE   1  
ATOM 1172  H HH11 . ARG A 1 75  ? -43.916 32.949 2.820   1.00 0.00 ? 75  ARG A HH11 1  
ATOM 1173  H HH12 . ARG A 1 75  ? -45.561 32.422 2.949   1.00 0.00 ? 75  ARG A HH12 1  
ATOM 1174  H HH21 . ARG A 1 75  ? -46.721 34.554 0.474   1.00 0.00 ? 75  ARG A HH21 1  
ATOM 1175  H HH22 . ARG A 1 75  ? -47.148 33.329 1.622   1.00 0.00 ? 75  ARG A HH22 1  
ATOM 1176  N N    . LYS A 1 76  ? -41.544 40.520 0.540   1.00 0.00 ? 76  LYS A N    1  
ATOM 1177  C CA   . LYS A 1 76  ? -42.043 41.884 0.705   1.00 0.00 ? 76  LYS A CA   1  
ATOM 1178  C C    . LYS A 1 76  ? -42.501 42.145 2.142   1.00 0.00 ? 76  LYS A C    1  
ATOM 1179  O O    . LYS A 1 76  ? -43.022 43.217 2.446   1.00 0.00 ? 76  LYS A O    1  
ATOM 1180  C CB   . LYS A 1 76  ? -43.218 42.112 -0.259  1.00 0.00 ? 76  LYS A CB   1  
ATOM 1181  C CG   . LYS A 1 76  ? -43.419 43.611 -0.513  1.00 0.00 ? 76  LYS A CG   1  
ATOM 1182  C CD   . LYS A 1 76  ? -44.496 43.802 -1.583  1.00 0.00 ? 76  LYS A CD   1  
ATOM 1183  C CE   . LYS A 1 76  ? -44.634 45.289 -1.908  1.00 0.00 ? 76  LYS A CE   1  
ATOM 1184  N NZ   . LYS A 1 76  ? -45.166 46.012 -0.718  1.00 0.00 ? 76  LYS A NZ   1  
ATOM 1185  H H    . LYS A 1 76  ? -40.610 40.377 0.281   1.00 0.00 ? 76  LYS A H    1  
ATOM 1186  H HA   . LYS A 1 76  ? -41.250 42.574 0.461   1.00 0.00 ? 76  LYS A HA   1  
ATOM 1187  H HB2  . LYS A 1 76  ? -43.008 41.618 -1.196  1.00 0.00 ? 76  LYS A HB2  1  
ATOM 1188  H HB3  . LYS A 1 76  ? -44.121 41.699 0.167   1.00 0.00 ? 76  LYS A HB3  1  
ATOM 1189  H HG2  . LYS A 1 76  ? -43.730 44.095 0.400   1.00 0.00 ? 76  LYS A HG2  1  
ATOM 1190  H HG3  . LYS A 1 76  ? -42.493 44.048 -0.856  1.00 0.00 ? 76  LYS A HG3  1  
ATOM 1191  H HD2  . LYS A 1 76  ? -44.216 43.261 -2.475  1.00 0.00 ? 76  LYS A HD2  1  
ATOM 1192  H HD3  . LYS A 1 76  ? -45.439 43.426 -1.215  1.00 0.00 ? 76  LYS A HD3  1  
ATOM 1193  H HE2  . LYS A 1 76  ? -43.667 45.691 -2.172  1.00 0.00 ? 76  LYS A HE2  1  
ATOM 1194  H HE3  . LYS A 1 76  ? -45.313 45.414 -2.739  1.00 0.00 ? 76  LYS A HE3  1  
ATOM 1195  H HZ1  . LYS A 1 76  ? -45.768 45.373 -0.164  1.00 0.00 ? 76  LYS A HZ1  1  
ATOM 1196  H HZ2  . LYS A 1 76  ? -45.724 46.832 -1.033  1.00 0.00 ? 76  LYS A HZ2  1  
ATOM 1197  H HZ3  . LYS A 1 76  ? -44.373 46.337 -0.128  1.00 0.00 ? 76  LYS A HZ3  1  
ATOM 1198  N N    . TRP A 1 77  ? -42.307 41.169 3.026   1.00 0.00 ? 77  TRP A N    1  
ATOM 1199  C CA   . TRP A 1 77  ? -42.711 41.328 4.426   1.00 0.00 ? 77  TRP A CA   1  
ATOM 1200  C C    . TRP A 1 77  ? -41.512 41.752 5.274   1.00 0.00 ? 77  TRP A C    1  
ATOM 1201  O O    . TRP A 1 77  ? -40.509 41.043 5.347   1.00 0.00 ? 77  TRP A O    1  
ATOM 1202  C CB   . TRP A 1 77  ? -43.282 39.998 4.952   1.00 0.00 ? 77  TRP A CB   1  
ATOM 1203  C CG   . TRP A 1 77  ? -44.728 39.876 4.577   1.00 0.00 ? 77  TRP A CG   1  
ATOM 1204  C CD1  . TRP A 1 77  ? -45.204 39.124 3.559   1.00 0.00 ? 77  TRP A CD1  1  
ATOM 1205  C CD2  . TRP A 1 77  ? -45.887 40.509 5.196   1.00 0.00 ? 77  TRP A CD2  1  
ATOM 1206  N NE1  . TRP A 1 77  ? -46.581 39.255 3.511   1.00 0.00 ? 77  TRP A NE1  1  
ATOM 1207  C CE2  . TRP A 1 77  ? -47.049 40.098 4.500   1.00 0.00 ? 77  TRP A CE2  1  
ATOM 1208  C CE3  . TRP A 1 77  ? -46.041 41.391 6.281   1.00 0.00 ? 77  TRP A CE3  1  
ATOM 1209  C CZ2  . TRP A 1 77  ? -48.318 40.546 4.869   1.00 0.00 ? 77  TRP A CZ2  1  
ATOM 1210  C CZ3  . TRP A 1 77  ? -47.317 41.843 6.654   1.00 0.00 ? 77  TRP A CZ3  1  
ATOM 1211  C CH2  . TRP A 1 77  ? -48.453 41.421 5.949   1.00 0.00 ? 77  TRP A CH2  1  
ATOM 1212  H H    . TRP A 1 77  ? -41.886 40.333 2.737   1.00 0.00 ? 77  TRP A H    1  
ATOM 1213  H HA   . TRP A 1 77  ? -43.473 42.095 4.498   1.00 0.00 ? 77  TRP A HA   1  
ATOM 1214  H HB2  . TRP A 1 77  ? -42.731 39.176 4.521   1.00 0.00 ? 77  TRP A HB2  1  
ATOM 1215  H HB3  . TRP A 1 77  ? -43.191 39.963 6.030   1.00 0.00 ? 77  TRP A HB3  1  
ATOM 1216  H HD1  . TRP A 1 77  ? -44.608 38.521 2.890   1.00 0.00 ? 77  TRP A HD1  1  
ATOM 1217  H HE1  . TRP A 1 77  ? -47.169 38.812 2.865   1.00 0.00 ? 77  TRP A HE1  1  
ATOM 1218  H HE3  . TRP A 1 77  ? -45.172 41.723 6.831   1.00 0.00 ? 77  TRP A HE3  1  
ATOM 1219  H HZ2  . TRP A 1 77  ? -49.189 40.218 4.322   1.00 0.00 ? 77  TRP A HZ2  1  
ATOM 1220  H HZ3  . TRP A 1 77  ? -47.424 42.521 7.489   1.00 0.00 ? 77  TRP A HZ3  1  
ATOM 1221  H HH2  . TRP A 1 77  ? -49.432 41.773 6.241   1.00 0.00 ? 77  TRP A HH2  1  
ATOM 1222  N N    . ASN A 1 78  ? -41.629 42.915 5.916   1.00 0.00 ? 78  ASN A N    1  
ATOM 1223  C CA   . ASN A 1 78  ? -40.555 43.434 6.767   1.00 0.00 ? 78  ASN A CA   1  
ATOM 1224  C C    . ASN A 1 78  ? -40.830 43.101 8.229   1.00 0.00 ? 78  ASN A C    1  
ATOM 1225  O O    . ASN A 1 78  ? -41.479 43.869 8.939   1.00 0.00 ? 78  ASN A O    1  
ATOM 1226  C CB   . ASN A 1 78  ? -40.449 44.953 6.601   1.00 0.00 ? 78  ASN A CB   1  
ATOM 1227  C CG   . ASN A 1 78  ? -39.970 45.300 5.194   1.00 0.00 ? 78  ASN A CG   1  
ATOM 1228  O OD1  . ASN A 1 78  ? -40.325 46.350 4.660   1.00 0.00 ? 78  ASN A OD1  1  
ATOM 1229  N ND2  . ASN A 1 78  ? -39.178 44.480 4.559   1.00 0.00 ? 78  ASN A ND2  1  
ATOM 1230  H H    . ASN A 1 78  ? -42.455 43.434 5.820   1.00 0.00 ? 78  ASN A H    1  
ATOM 1231  H HA   . ASN A 1 78  ? -39.616 42.986 6.476   1.00 0.00 ? 78  ASN A HA   1  
ATOM 1232  H HB2  . ASN A 1 78  ? -41.418 45.399 6.770   1.00 0.00 ? 78  ASN A HB2  1  
ATOM 1233  H HB3  . ASN A 1 78  ? -39.745 45.342 7.323   1.00 0.00 ? 78  ASN A HB3  1  
ATOM 1234  H HD21 . ASN A 1 78  ? -38.892 43.645 4.984   1.00 0.00 ? 78  ASN A HD21 1  
ATOM 1235  H HD22 . ASN A 1 78  ? -38.869 44.699 3.655   1.00 0.00 ? 78  ASN A HD22 1  
ATOM 1236  N N    . ASN A 1 79  ? -40.332 41.953 8.670   1.00 0.00 ? 79  ASN A N    1  
ATOM 1237  C CA   . ASN A 1 79  ? -40.526 41.522 10.048  1.00 0.00 ? 79  ASN A CA   1  
ATOM 1238  C C    . ASN A 1 79  ? -39.835 42.476 11.019  1.00 0.00 ? 79  ASN A C    1  
ATOM 1239  O O    . ASN A 1 79  ? -40.370 42.790 12.081  1.00 0.00 ? 79  ASN A O    1  
ATOM 1240  C CB   . ASN A 1 79  ? -39.971 40.110 10.233  1.00 0.00 ? 79  ASN A CB   1  
ATOM 1241  C CG   . ASN A 1 79  ? -40.861 39.104 9.512   1.00 0.00 ? 79  ASN A CG   1  
ATOM 1242  O OD1  . ASN A 1 79  ? -42.026 39.390 9.237   1.00 0.00 ? 79  ASN A OD1  1  
ATOM 1243  N ND2  . ASN A 1 79  ? -40.377 37.938 9.181   1.00 0.00 ? 79  ASN A ND2  1  
ATOM 1244  H H    . ASN A 1 79  ? -39.823 41.383 8.056   1.00 0.00 ? 79  ASN A H    1  
ATOM 1245  H HA   . ASN A 1 79  ? -41.583 41.510 10.265  1.00 0.00 ? 79  ASN A HA   1  
ATOM 1246  H HB2  . ASN A 1 79  ? -38.971 40.061 9.826   1.00 0.00 ? 79  ASN A HB2  1  
ATOM 1247  H HB3  . ASN A 1 79  ? -39.941 39.870 11.286  1.00 0.00 ? 79  ASN A HB3  1  
ATOM 1248  H HD21 . ASN A 1 79  ? -39.448 37.713 9.397   1.00 0.00 ? 79  ASN A HD21 1  
ATOM 1249  H HD22 . ASN A 1 79  ? -40.943 37.286 8.716   1.00 0.00 ? 79  ASN A HD22 1  
ATOM 1250  N N    . ASN A 1 80  ? -38.642 42.930 10.647  1.00 0.00 ? 80  ASN A N    1  
ATOM 1251  C CA   . ASN A 1 80  ? -37.885 43.842 11.499  1.00 0.00 ? 80  ASN A CA   1  
ATOM 1252  C C    . ASN A 1 80  ? -37.818 43.304 12.923  1.00 0.00 ? 80  ASN A C    1  
ATOM 1253  O O    . ASN A 1 80  ? -38.368 42.244 13.220  1.00 0.00 ? 80  ASN A O    1  
ATOM 1254  C CB   . ASN A 1 80  ? -38.541 45.223 11.502  1.00 0.00 ? 80  ASN A CB   1  
ATOM 1255  C CG   . ASN A 1 80  ? -37.648 46.221 12.231  1.00 0.00 ? 80  ASN A CG   1  
ATOM 1256  O OD1  . ASN A 1 80  ? -37.943 46.608 13.362  1.00 0.00 ? 80  ASN A OD1  1  
ATOM 1257  N ND2  . ASN A 1 80  ? -36.568 46.663 11.648  1.00 0.00 ? 80  ASN A ND2  1  
ATOM 1258  H H    . ASN A 1 80  ? -38.261 42.643 9.791   1.00 0.00 ? 80  ASN A H    1  
ATOM 1259  H HA   . ASN A 1 80  ? -36.881 43.933 11.110  1.00 0.00 ? 80  ASN A HA   1  
ATOM 1260  H HB2  . ASN A 1 80  ? -38.689 45.552 10.484  1.00 0.00 ? 80  ASN A HB2  1  
ATOM 1261  H HB3  . ASN A 1 80  ? -39.496 45.165 12.003  1.00 0.00 ? 80  ASN A HB3  1  
ATOM 1262  H HD21 . ASN A 1 80  ? -36.336 46.353 10.748  1.00 0.00 ? 80  ASN A HD21 1  
ATOM 1263  H HD22 . ASN A 1 80  ? -35.988 47.304 12.110  1.00 0.00 ? 80  ASN A HD22 1  
ATOM 1264  N N    . LYS A 1 81  ? -37.142 44.037 13.801  1.00 0.00 ? 81  LYS A N    1  
ATOM 1265  C CA   . LYS A 1 81  ? -37.010 43.614 15.190  1.00 0.00 ? 81  LYS A CA   1  
ATOM 1266  C C    . LYS A 1 81  ? -38.375 43.569 15.867  1.00 0.00 ? 81  LYS A C    1  
ATOM 1267  O O    . LYS A 1 81  ? -39.210 44.451 15.665  1.00 0.00 ? 81  LYS A O    1  
ATOM 1268  C CB   . LYS A 1 81  ? -36.087 44.574 15.944  1.00 0.00 ? 81  LYS A CB   1  
ATOM 1269  C CG   . LYS A 1 81  ? -34.660 44.426 15.410  1.00 0.00 ? 81  LYS A CG   1  
ATOM 1270  C CD   . LYS A 1 81  ? -33.744 45.466 16.071  1.00 0.00 ? 81  LYS A CD   1  
ATOM 1271  C CE   . LYS A 1 81  ? -33.416 45.049 17.510  1.00 0.00 ? 81  LYS A CE   1  
ATOM 1272  N NZ   . LYS A 1 81  ? -32.278 45.870 18.012  1.00 0.00 ? 81  LYS A NZ   1  
ATOM 1273  H H    . LYS A 1 81  ? -36.722 44.874 13.509  1.00 0.00 ? 81  LYS A H    1  
ATOM 1274  H HA   . LYS A 1 81  ? -36.577 42.626 15.212  1.00 0.00 ? 81  LYS A HA   1  
ATOM 1275  H HB2  . LYS A 1 81  ? -36.425 45.590 15.797  1.00 0.00 ? 81  LYS A HB2  1  
ATOM 1276  H HB3  . LYS A 1 81  ? -36.104 44.335 16.995  1.00 0.00 ? 81  LYS A HB3  1  
ATOM 1277  H HG2  . LYS A 1 81  ? -34.298 43.431 15.625  1.00 0.00 ? 81  LYS A HG2  1  
ATOM 1278  H HG3  . LYS A 1 81  ? -34.660 44.582 14.342  1.00 0.00 ? 81  LYS A HG3  1  
ATOM 1279  H HD2  . LYS A 1 81  ? -32.827 45.545 15.504  1.00 0.00 ? 81  LYS A HD2  1  
ATOM 1280  H HD3  . LYS A 1 81  ? -34.241 46.424 16.083  1.00 0.00 ? 81  LYS A HD3  1  
ATOM 1281  H HE2  . LYS A 1 81  ? -34.278 45.211 18.139  1.00 0.00 ? 81  LYS A HE2  1  
ATOM 1282  H HE3  . LYS A 1 81  ? -33.142 44.005 17.535  1.00 0.00 ? 81  LYS A HE3  1  
ATOM 1283  H HZ1  . LYS A 1 81  ? -32.640 46.630 18.619  1.00 0.00 ? 81  LYS A HZ1  1  
ATOM 1284  H HZ2  . LYS A 1 81  ? -31.767 46.282 17.204  1.00 0.00 ? 81  LYS A HZ2  1  
ATOM 1285  H HZ3  . LYS A 1 81  ? -31.632 45.268 18.561  1.00 0.00 ? 81  LYS A HZ3  1  
ATOM 1286  N N    . TYR A 1 82  ? -38.598 42.529 16.664  1.00 0.00 ? 82  TYR A N    1  
ATOM 1287  C CA   . TYR A 1 82  ? -39.869 42.369 17.359  1.00 0.00 ? 82  TYR A CA   1  
ATOM 1288  C C    . TYR A 1 82  ? -40.205 43.615 18.169  1.00 0.00 ? 82  TYR A C    1  
ATOM 1289  O O    . TYR A 1 82  ? -39.855 43.719 19.344  1.00 0.00 ? 82  TYR A O    1  
ATOM 1290  C CB   . TYR A 1 82  ? -39.809 41.152 18.285  1.00 0.00 ? 82  TYR A CB   1  
ATOM 1291  C CG   . TYR A 1 82  ? -39.625 39.902 17.460  1.00 0.00 ? 82  TYR A CG   1  
ATOM 1292  C CD1  . TYR A 1 82  ? -40.742 39.227 16.953  1.00 0.00 ? 82  TYR A CD1  1  
ATOM 1293  C CD2  . TYR A 1 82  ? -38.337 39.418 17.198  1.00 0.00 ? 82  TYR A CD2  1  
ATOM 1294  C CE1  . TYR A 1 82  ? -40.572 38.069 16.185  1.00 0.00 ? 82  TYR A CE1  1  
ATOM 1295  C CE2  . TYR A 1 82  ? -38.168 38.260 16.431  1.00 0.00 ? 82  TYR A CE2  1  
ATOM 1296  C CZ   . TYR A 1 82  ? -39.285 37.585 15.924  1.00 0.00 ? 82  TYR A CZ   1  
ATOM 1297  O OH   . TYR A 1 82  ? -39.117 36.444 15.167  1.00 0.00 ? 82  TYR A OH   1  
ATOM 1298  H H    . TYR A 1 82  ? -37.897 41.854 16.780  1.00 0.00 ? 82  TYR A H    1  
ATOM 1299  H HA   . TYR A 1 82  ? -40.648 42.208 16.628  1.00 0.00 ? 82  TYR A HA   1  
ATOM 1300  H HB2  . TYR A 1 82  ? -38.978 41.260 18.967  1.00 0.00 ? 82  TYR A HB2  1  
ATOM 1301  H HB3  . TYR A 1 82  ? -40.729 41.081 18.845  1.00 0.00 ? 82  TYR A HB3  1  
ATOM 1302  H HD1  . TYR A 1 82  ? -41.736 39.601 17.154  1.00 0.00 ? 82  TYR A HD1  1  
ATOM 1303  H HD2  . TYR A 1 82  ? -37.475 39.938 17.589  1.00 0.00 ? 82  TYR A HD2  1  
ATOM 1304  H HE1  . TYR A 1 82  ? -41.434 37.549 15.795  1.00 0.00 ? 82  TYR A HE1  1  
ATOM 1305  H HE2  . TYR A 1 82  ? -37.175 37.886 16.229  1.00 0.00 ? 82  TYR A HE2  1  
ATOM 1306  H HH   . TYR A 1 82  ? -38.195 36.396 14.904  1.00 0.00 ? 82  TYR A HH   1  
ATOM 1307  N N    . SER A 1 83  ? -40.894 44.553 17.530  1.00 0.00 ? 83  SER A N    1  
ATOM 1308  C CA   . SER A 1 83  ? -41.288 45.792 18.190  1.00 0.00 ? 83  SER A CA   1  
ATOM 1309  C C    . SER A 1 83  ? -42.464 46.426 17.455  1.00 0.00 ? 83  SER A C    1  
ATOM 1310  O O    . SER A 1 83  ? -42.666 46.187 16.265  1.00 0.00 ? 83  SER A O    1  
ATOM 1311  C CB   . SER A 1 83  ? -40.113 46.768 18.225  1.00 0.00 ? 83  SER A CB   1  
ATOM 1312  O OG   . SER A 1 83  ? -40.525 47.974 18.857  1.00 0.00 ? 83  SER A OG   1  
ATOM 1313  H H    . SER A 1 83  ? -41.147 44.407 16.594  1.00 0.00 ? 83  SER A H    1  
ATOM 1314  H HA   . SER A 1 83  ? -41.588 45.568 19.203  1.00 0.00 ? 83  SER A HA   1  
ATOM 1315  H HB2  . SER A 1 83  ? -39.299 46.336 18.782  1.00 0.00 ? 83  SER A HB2  1  
ATOM 1316  H HB3  . SER A 1 83  ? -39.786 46.973 17.214  1.00 0.00 ? 83  SER A HB3  1  
ATOM 1317  H HG   . SER A 1 83  ? -40.754 47.769 19.766  1.00 0.00 ? 83  SER A HG   1  
ATOM 1318  N N    . VAL A 1 84  ? -43.241 47.236 18.173  1.00 0.00 ? 84  VAL A N    1  
ATOM 1319  C CA   . VAL A 1 84  ? -44.404 47.904 17.586  1.00 0.00 ? 84  VAL A CA   1  
ATOM 1320  C C    . VAL A 1 84  ? -44.131 49.393 17.407  1.00 0.00 ? 84  VAL A C    1  
ATOM 1321  O O    . VAL A 1 84  ? -43.447 50.010 18.224  1.00 0.00 ? 84  VAL A O    1  
ATOM 1322  C CB   . VAL A 1 84  ? -45.625 47.719 18.489  1.00 0.00 ? 84  VAL A CB   1  
ATOM 1323  C CG1  . VAL A 1 84  ? -46.048 46.249 18.486  1.00 0.00 ? 84  VAL A CG1  1  
ATOM 1324  C CG2  . VAL A 1 84  ? -45.271 48.141 19.917  1.00 0.00 ? 84  VAL A CG2  1  
ATOM 1325  H H    . VAL A 1 84  ? -43.030 47.385 19.119  1.00 0.00 ? 84  VAL A H    1  
ATOM 1326  H HA   . VAL A 1 84  ? -44.623 47.472 16.618  1.00 0.00 ? 84  VAL A HA   1  
ATOM 1327  H HB   . VAL A 1 84  ? -46.439 48.328 18.123  1.00 0.00 ? 84  VAL A HB   1  
ATOM 1328  H HG11 . VAL A 1 84  ? -46.787 46.085 19.255  1.00 0.00 ? 84  VAL A HG11 1  
ATOM 1329  H HG12 . VAL A 1 84  ? -45.186 45.626 18.677  1.00 0.00 ? 84  VAL A HG12 1  
ATOM 1330  H HG13 . VAL A 1 84  ? -46.468 45.997 17.524  1.00 0.00 ? 84  VAL A HG13 1  
ATOM 1331  H HG21 . VAL A 1 84  ? -44.531 47.465 20.320  1.00 0.00 ? 84  VAL A HG21 1  
ATOM 1332  H HG22 . VAL A 1 84  ? -46.158 48.109 20.532  1.00 0.00 ? 84  VAL A HG22 1  
ATOM 1333  H HG23 . VAL A 1 84  ? -44.875 49.146 19.909  1.00 0.00 ? 84  VAL A HG23 1  
ATOM 1334  N N    . ASN A 1 85  ? -44.670 49.960 16.332  1.00 0.00 ? 85  ASN A N    1  
ATOM 1335  C CA   . ASN A 1 85  ? -44.485 51.379 16.049  1.00 0.00 ? 85  ASN A CA   1  
ATOM 1336  C C    . ASN A 1 85  ? -43.001 51.726 15.949  1.00 0.00 ? 85  ASN A C    1  
ATOM 1337  O O    . ASN A 1 85  ? -42.570 52.784 16.408  1.00 0.00 ? 85  ASN A O    1  
ATOM 1338  C CB   . ASN A 1 85  ? -45.145 52.227 17.141  1.00 0.00 ? 85  ASN A CB   1  
ATOM 1339  C CG   . ASN A 1 85  ? -46.660 52.072 17.072  1.00 0.00 ? 85  ASN A CG   1  
ATOM 1340  O OD1  . ASN A 1 85  ? -47.209 51.817 16.001  1.00 0.00 ? 85  ASN A OD1  1  
ATOM 1341  N ND2  . ASN A 1 85  ? -47.373 52.206 18.157  1.00 0.00 ? 85  ASN A ND2  1  
ATOM 1342  H H    . ASN A 1 85  ? -45.205 49.414 15.718  1.00 0.00 ? 85  ASN A H    1  
ATOM 1343  H HA   . ASN A 1 85  ? -44.956 51.608 15.104  1.00 0.00 ? 85  ASN A HA   1  
ATOM 1344  H HB2  . ASN A 1 85  ? -44.795 51.907 18.109  1.00 0.00 ? 85  ASN A HB2  1  
ATOM 1345  H HB3  . ASN A 1 85  ? -44.887 53.266 16.993  1.00 0.00 ? 85  ASN A HB3  1  
ATOM 1346  H HD21 . ASN A 1 85  ? -46.934 52.406 19.011  1.00 0.00 ? 85  ASN A HD21 1  
ATOM 1347  H HD22 . ASN A 1 85  ? -48.347 52.106 18.120  1.00 0.00 ? 85  ASN A HD22 1  
ATOM 1348  N N    . ILE A 1 86  ? -42.226 50.827 15.350  1.00 0.00 ? 86  ILE A N    1  
ATOM 1349  C CA   . ILE A 1 86  ? -40.790 51.050 15.198  1.00 0.00 ? 86  ILE A CA   1  
ATOM 1350  C C    . ILE A 1 86  ? -40.527 52.254 14.293  1.00 0.00 ? 86  ILE A C    1  
ATOM 1351  O O    . ILE A 1 86  ? -39.643 53.064 14.567  1.00 0.00 ? 86  ILE A O    1  
ATOM 1352  C CB   . ILE A 1 86  ? -40.128 49.794 14.606  1.00 0.00 ? 86  ILE A CB   1  
ATOM 1353  C CG1  . ILE A 1 86  ? -38.589 49.910 14.699  1.00 0.00 ? 86  ILE A CG1  1  
ATOM 1354  C CG2  . ILE A 1 86  ? -40.548 49.641 13.140  1.00 0.00 ? 86  ILE A CG2  1  
ATOM 1355  C CD1  . ILE A 1 86  ? -38.091 49.437 16.076  1.00 0.00 ? 86  ILE A CD1  1  
ATOM 1356  H H    . ILE A 1 86  ? -42.623 50.002 15.004  1.00 0.00 ? 86  ILE A H    1  
ATOM 1357  H HA   . ILE A 1 86  ? -40.366 51.247 16.169  1.00 0.00 ? 86  ILE A HA   1  
ATOM 1358  H HB   . ILE A 1 86  ? -40.460 48.926 15.160  1.00 0.00 ? 86  ILE A HB   1  
ATOM 1359  H HG12 . ILE A 1 86  ? -38.133 49.296 13.934  1.00 0.00 ? 86  ILE A HG12 1  
ATOM 1360  H HG13 . ILE A 1 86  ? -38.292 50.938 14.551  1.00 0.00 ? 86  ILE A HG13 1  
ATOM 1361  H HG21 . ILE A 1 86  ? -40.037 50.379 12.541  1.00 0.00 ? 86  ILE A HG21 1  
ATOM 1362  H HG22 . ILE A 1 86  ? -41.615 49.782 13.055  1.00 0.00 ? 86  ILE A HG22 1  
ATOM 1363  H HG23 . ILE A 1 86  ? -40.286 48.652 12.794  1.00 0.00 ? 86  ILE A HG23 1  
ATOM 1364  H HD11 . ILE A 1 86  ? -38.830 49.651 16.833  1.00 0.00 ? 86  ILE A HD11 1  
ATOM 1365  H HD12 . ILE A 1 86  ? -37.171 49.948 16.319  1.00 0.00 ? 86  ILE A HD12 1  
ATOM 1366  H HD13 . ILE A 1 86  ? -37.910 48.372 16.044  1.00 0.00 ? 86  ILE A HD13 1  
ATOM 1367  N N    . GLU A 1 87  ? -41.305 52.368 13.214  1.00 0.00 ? 87  GLU A N    1  
ATOM 1368  C CA   . GLU A 1 87  ? -41.153 53.483 12.270  1.00 0.00 ? 87  GLU A CA   1  
ATOM 1369  C C    . GLU A 1 87  ? -42.332 54.446 12.382  1.00 0.00 ? 87  GLU A C    1  
ATOM 1370  O O    . GLU A 1 87  ? -43.473 54.026 12.581  1.00 0.00 ? 87  GLU A O    1  
ATOM 1371  C CB   . GLU A 1 87  ? -41.054 52.940 10.841  1.00 0.00 ? 87  GLU A CB   1  
ATOM 1372  C CG   . GLU A 1 87  ? -42.331 52.177 10.485  1.00 0.00 ? 87  GLU A CG   1  
ATOM 1373  C CD   . GLU A 1 87  ? -42.211 51.597 9.081   1.00 0.00 ? 87  GLU A CD   1  
ATOM 1374  O OE1  . GLU A 1 87  ? -41.245 51.920 8.408   1.00 0.00 ? 87  GLU A OE1  1  
ATOM 1375  O OE2  . GLU A 1 87  ? -43.082 50.833 8.698   1.00 0.00 ? 87  GLU A OE2  1  
ATOM 1376  H H    . GLU A 1 87  ? -41.995 51.694 13.048  1.00 0.00 ? 87  GLU A H    1  
ATOM 1377  H HA   . GLU A 1 87  ? -40.243 54.026 12.495  1.00 0.00 ? 87  GLU A HA   1  
ATOM 1378  H HB2  . GLU A 1 87  ? -40.925 53.763 10.154  1.00 0.00 ? 87  GLU A HB2  1  
ATOM 1379  H HB3  . GLU A 1 87  ? -40.207 52.273 10.768  1.00 0.00 ? 87  GLU A HB3  1  
ATOM 1380  H HG2  . GLU A 1 87  ? -42.480 51.374 11.193  1.00 0.00 ? 87  GLU A HG2  1  
ATOM 1381  H HG3  . GLU A 1 87  ? -43.175 52.849 10.524  1.00 0.00 ? 87  GLU A HG3  1  
ATOM 1382  N N    . ASN A 1 88  ? -42.047 55.741 12.261  1.00 0.00 ? 88  ASN A N    1  
ATOM 1383  C CA   . ASN A 1 88  ? -43.090 56.762 12.357  1.00 0.00 ? 88  ASN A CA   1  
ATOM 1384  C C    . ASN A 1 88  ? -43.784 56.961 11.013  1.00 0.00 ? 88  ASN A C    1  
ATOM 1385  O O    . ASN A 1 88  ? -43.138 57.259 10.008  1.00 0.00 ? 88  ASN A O    1  
ATOM 1386  C CB   . ASN A 1 88  ? -42.475 58.089 12.811  1.00 0.00 ? 88  ASN A CB   1  
ATOM 1387  C CG   . ASN A 1 88  ? -41.948 57.963 14.236  1.00 0.00 ? 88  ASN A CG   1  
ATOM 1388  O OD1  . ASN A 1 88  ? -42.718 57.729 15.167  1.00 0.00 ? 88  ASN A OD1  1  
ATOM 1389  N ND2  . ASN A 1 88  ? -40.670 58.103 14.463  1.00 0.00 ? 88  ASN A ND2  1  
ATOM 1390  H H    . ASN A 1 88  ? -41.119 56.016 12.109  1.00 0.00 ? 88  ASN A H    1  
ATOM 1391  H HA   . ASN A 1 88  ? -43.822 56.453 13.089  1.00 0.00 ? 88  ASN A HA   1  
ATOM 1392  H HB2  . ASN A 1 88  ? -41.662 58.351 12.149  1.00 0.00 ? 88  ASN A HB2  1  
ATOM 1393  H HB3  . ASN A 1 88  ? -43.228 58.862 12.777  1.00 0.00 ? 88  ASN A HB3  1  
ATOM 1394  H HD21 . ASN A 1 88  ? -40.057 58.287 13.720  1.00 0.00 ? 88  ASN A HD21 1  
ATOM 1395  H HD22 . ASN A 1 88  ? -40.322 58.024 15.375  1.00 0.00 ? 88  ASN A HD22 1  
ATOM 1396  N N    . VAL A 1 89  ? -45.104 56.797 11.004  1.00 0.00 ? 89  VAL A N    1  
ATOM 1397  C CA   . VAL A 1 89  ? -45.878 56.966 9.779   1.00 0.00 ? 89  VAL A CA   1  
ATOM 1398  C C    . VAL A 1 89  ? -45.799 58.411 9.294   1.00 0.00 ? 89  VAL A C    1  
ATOM 1399  O O    . VAL A 1 89  ? -45.598 58.666 8.107   1.00 0.00 ? 89  VAL A O    1  
ATOM 1400  C CB   . VAL A 1 89  ? -47.341 56.580 10.028  1.00 0.00 ? 89  VAL A CB   1  
ATOM 1401  C CG1  . VAL A 1 89  ? -48.184 56.918 8.794   1.00 0.00 ? 89  VAL A CG1  1  
ATOM 1402  C CG2  . VAL A 1 89  ? -47.430 55.078 10.305  1.00 0.00 ? 89  VAL A CG2  1  
ATOM 1403  H H    . VAL A 1 89  ? -45.565 56.563 11.836  1.00 0.00 ? 89  VAL A H    1  
ATOM 1404  H HA   . VAL A 1 89  ? -45.473 56.318 9.017   1.00 0.00 ? 89  VAL A HA   1  
ATOM 1405  H HB   . VAL A 1 89  ? -47.717 57.129 10.879  1.00 0.00 ? 89  VAL A HB   1  
ATOM 1406  H HG11 . VAL A 1 89  ? -47.674 56.579 7.905   1.00 0.00 ? 89  VAL A HG11 1  
ATOM 1407  H HG12 . VAL A 1 89  ? -48.331 57.987 8.738   1.00 0.00 ? 89  VAL A HG12 1  
ATOM 1408  H HG13 . VAL A 1 89  ? -49.143 56.428 8.868   1.00 0.00 ? 89  VAL A HG13 1  
ATOM 1409  H HG21 . VAL A 1 89  ? -46.724 54.813 11.078  1.00 0.00 ? 89  VAL A HG21 1  
ATOM 1410  H HG22 . VAL A 1 89  ? -47.199 54.532 9.403   1.00 0.00 ? 89  VAL A HG22 1  
ATOM 1411  H HG23 . VAL A 1 89  ? -48.429 54.831 10.630  1.00 0.00 ? 89  VAL A HG23 1  
ATOM 1412  N N    . ARG A 1 90  ? -45.958 59.354 10.220  1.00 0.00 ? 90  ARG A N    1  
ATOM 1413  C CA   . ARG A 1 90  ? -45.901 60.771 9.871   1.00 0.00 ? 90  ARG A CA   1  
ATOM 1414  C C    . ARG A 1 90  ? -44.451 61.232 9.756   1.00 0.00 ? 90  ARG A C    1  
ATOM 1415  O O    . ARG A 1 90  ? -43.612 60.887 10.590  1.00 0.00 ? 90  ARG A O    1  
ATOM 1416  C CB   . ARG A 1 90  ? -46.622 61.604 10.936  1.00 0.00 ? 90  ARG A CB   1  
ATOM 1417  C CG   . ARG A 1 90  ? -48.125 61.314 10.886  1.00 0.00 ? 90  ARG A CG   1  
ATOM 1418  C CD   . ARG A 1 90  ? -48.837 62.125 11.971  1.00 0.00 ? 90  ARG A CD   1  
ATOM 1419  N NE   . ARG A 1 90  ? -50.273 61.866 11.935  1.00 0.00 ? 90  ARG A NE   1  
ATOM 1420  C CZ   . ARG A 1 90  ? -51.131 62.657 12.570  1.00 0.00 ? 90  ARG A CZ   1  
ATOM 1421  N NH1  . ARG A 1 90  ? -50.693 63.686 13.244  1.00 0.00 ? 90  ARG A NH1  1  
ATOM 1422  N NH2  . ARG A 1 90  ? -52.411 62.406 12.521  1.00 0.00 ? 90  ARG A NH2  1  
ATOM 1423  H H    . ARG A 1 90  ? -46.114 59.093 11.151  1.00 0.00 ? 90  ARG A H    1  
ATOM 1424  H HA   . ARG A 1 90  ? -46.392 60.920 8.921   1.00 0.00 ? 90  ARG A HA   1  
ATOM 1425  H HB2  . ARG A 1 90  ? -46.237 61.347 11.913  1.00 0.00 ? 90  ARG A HB2  1  
ATOM 1426  H HB3  . ARG A 1 90  ? -46.453 62.653 10.748  1.00 0.00 ? 90  ARG A HB3  1  
ATOM 1427  H HG2  . ARG A 1 90  ? -48.512 61.589 9.916   1.00 0.00 ? 90  ARG A HG2  1  
ATOM 1428  H HG3  . ARG A 1 90  ? -48.295 60.262 11.057  1.00 0.00 ? 90  ARG A HG3  1  
ATOM 1429  H HD2  . ARG A 1 90  ? -48.451 61.846 12.939  1.00 0.00 ? 90  ARG A HD2  1  
ATOM 1430  H HD3  . ARG A 1 90  ? -48.658 63.178 11.806  1.00 0.00 ? 90  ARG A HD3  1  
ATOM 1431  H HE   . ARG A 1 90  ? -50.610 61.095 11.434  1.00 0.00 ? 90  ARG A HE   1  
ATOM 1432  H HH11 . ARG A 1 90  ? -49.712 63.879 13.282  1.00 0.00 ? 90  ARG A HH11 1  
ATOM 1433  H HH12 . ARG A 1 90  ? -51.338 64.282 13.722  1.00 0.00 ? 90  ARG A HH12 1  
ATOM 1434  H HH21 . ARG A 1 90  ? -52.745 61.618 12.004  1.00 0.00 ? 90  ARG A HH21 1  
ATOM 1435  H HH22 . ARG A 1 90  ? -53.056 63.002 12.999  1.00 0.00 ? 90  ARG A HH22 1  
ATOM 1436  N N    . ILE A 1 91  ? -44.162 62.014 8.716   1.00 0.00 ? 91  ILE A N    1  
ATOM 1437  C CA   . ILE A 1 91  ? -42.806 62.524 8.489   1.00 0.00 ? 91  ILE A CA   1  
ATOM 1438  C C    . ILE A 1 91  ? -42.824 64.029 8.243   1.00 0.00 ? 91  ILE A C    1  
ATOM 1439  O O    . ILE A 1 91  ? -43.795 64.572 7.716   1.00 0.00 ? 91  ILE A O    1  
ATOM 1440  C CB   . ILE A 1 91  ? -42.181 61.804 7.290   1.00 0.00 ? 91  ILE A CB   1  
ATOM 1441  C CG1  . ILE A 1 91  ? -43.055 62.009 6.048   1.00 0.00 ? 91  ILE A CG1  1  
ATOM 1442  C CG2  . ILE A 1 91  ? -42.077 60.310 7.596   1.00 0.00 ? 91  ILE A CG2  1  
ATOM 1443  C CD1  . ILE A 1 91  ? -42.354 61.406 4.831   1.00 0.00 ? 91  ILE A CD1  1  
ATOM 1444  H H    . ILE A 1 91  ? -44.873 62.253 8.085   1.00 0.00 ? 91  ILE A H    1  
ATOM 1445  H HA   . ILE A 1 91  ? -42.197 62.327 9.361   1.00 0.00 ? 91  ILE A HA   1  
ATOM 1446  H HB   . ILE A 1 91  ? -41.193 62.202 7.109   1.00 0.00 ? 91  ILE A HB   1  
ATOM 1447  H HG12 . ILE A 1 91  ? -44.008 61.522 6.195   1.00 0.00 ? 91  ILE A HG12 1  
ATOM 1448  H HG13 . ILE A 1 91  ? -43.211 63.064 5.883   1.00 0.00 ? 91  ILE A HG13 1  
ATOM 1449  H HG21 . ILE A 1 91  ? -41.464 60.164 8.473   1.00 0.00 ? 91  ILE A HG21 1  
ATOM 1450  H HG22 . ILE A 1 91  ? -41.628 59.800 6.756   1.00 0.00 ? 91  ILE A HG22 1  
ATOM 1451  H HG23 . ILE A 1 91  ? -43.063 59.909 7.776   1.00 0.00 ? 91  ILE A HG23 1  
ATOM 1452  H HD11 . ILE A 1 91  ? -42.197 60.350 4.992   1.00 0.00 ? 91  ILE A HD11 1  
ATOM 1453  H HD12 . ILE A 1 91  ? -41.402 61.894 4.685   1.00 0.00 ? 91  ILE A HD12 1  
ATOM 1454  H HD13 . ILE A 1 91  ? -42.970 61.549 3.955   1.00 0.00 ? 91  ILE A HD13 1  
ATOM 1455  N N    . ARG A 1 92  ? -41.742 64.694 8.633   1.00 0.00 ? 92  ARG A N    1  
ATOM 1456  C CA   . ARG A 1 92  ? -41.634 66.139 8.459   1.00 0.00 ? 92  ARG A CA   1  
ATOM 1457  C C    . ARG A 1 92  ? -41.233 66.497 7.030   1.00 0.00 ? 92  ARG A C    1  
ATOM 1458  O O    . ARG A 1 92  ? -41.460 67.618 6.577   1.00 0.00 ? 92  ARG A O    1  
ATOM 1459  C CB   . ARG A 1 92  ? -40.603 66.696 9.446   1.00 0.00 ? 92  ARG A CB   1  
ATOM 1460  C CG   . ARG A 1 92  ? -39.224 66.103 9.144   1.00 0.00 ? 92  ARG A CG   1  
ATOM 1461  C CD   . ARG A 1 92  ? -38.222 66.590 10.192  1.00 0.00 ? 92  ARG A CD   1  
ATOM 1462  N NE   . ARG A 1 92  ? -38.575 66.062 11.507  1.00 0.00 ? 92  ARG A NE   1  
ATOM 1463  C CZ   . ARG A 1 92  ? -38.169 64.858 11.901  1.00 0.00 ? 92  ARG A CZ   1  
ATOM 1464  N NH1  . ARG A 1 92  ? -37.433 64.125 11.110  1.00 0.00 ? 92  ARG A NH1  1  
ATOM 1465  N NH2  . ARG A 1 92  ? -38.507 64.408 13.079  1.00 0.00 ? 92  ARG A NH2  1  
ATOM 1466  H H    . ARG A 1 92  ? -41.001 64.205 9.049   1.00 0.00 ? 92  ARG A H    1  
ATOM 1467  H HA   . ARG A 1 92  ? -42.592 66.589 8.674   1.00 0.00 ? 92  ARG A HA   1  
ATOM 1468  H HB2  . ARG A 1 92  ? -40.561 67.771 9.351   1.00 0.00 ? 92  ARG A HB2  1  
ATOM 1469  H HB3  . ARG A 1 92  ? -40.893 66.435 10.453  1.00 0.00 ? 92  ARG A HB3  1  
ATOM 1470  H HG2  . ARG A 1 92  ? -39.280 65.024 9.173   1.00 0.00 ? 92  ARG A HG2  1  
ATOM 1471  H HG3  . ARG A 1 92  ? -38.898 66.421 8.165   1.00 0.00 ? 92  ARG A HG3  1  
ATOM 1472  H HD2  . ARG A 1 92  ? -37.231 66.255 9.924   1.00 0.00 ? 92  ARG A HD2  1  
ATOM 1473  H HD3  . ARG A 1 92  ? -38.235 67.670 10.222  1.00 0.00 ? 92  ARG A HD3  1  
ATOM 1474  H HE   . ARG A 1 92  ? -39.124 66.604 12.110  1.00 0.00 ? 92  ARG A HE   1  
ATOM 1475  H HH11 . ARG A 1 92  ? -37.173 64.470 10.208  1.00 0.00 ? 92  ARG A HH11 1  
ATOM 1476  H HH12 . ARG A 1 92  ? -37.128 63.221 11.406  1.00 0.00 ? 92  ARG A HH12 1  
ATOM 1477  H HH21 . ARG A 1 92  ? -39.072 64.967 13.684  1.00 0.00 ? 92  ARG A HH21 1  
ATOM 1478  H HH22 . ARG A 1 92  ? -38.202 63.502 13.373  1.00 0.00 ? 92  ARG A HH22 1  
ATOM 1479  N N    . LYS A 1 93  ? -40.631 65.543 6.323   1.00 0.00 ? 93  LYS A N    1  
ATOM 1480  C CA   . LYS A 1 93  ? -40.203 65.785 4.948   1.00 0.00 ? 93  LYS A CA   1  
ATOM 1481  C C    . LYS A 1 93  ? -41.405 65.839 4.007   1.00 0.00 ? 93  LYS A C    1  
ATOM 1482  O O    . LYS A 1 93  ? -42.272 64.965 4.040   1.00 0.00 ? 93  LYS A O    1  
ATOM 1483  C CB   . LYS A 1 93  ? -39.242 64.681 4.499   1.00 0.00 ? 93  LYS A CB   1  
ATOM 1484  C CG   . LYS A 1 93  ? -37.940 64.784 5.299   1.00 0.00 ? 93  LYS A CG   1  
ATOM 1485  C CD   . LYS A 1 93  ? -37.007 63.619 4.938   1.00 0.00 ? 93  LYS A CD   1  
ATOM 1486  C CE   . LYS A 1 93  ? -36.317 63.885 3.596   1.00 0.00 ? 93  LYS A CE   1  
ATOM 1487  N NZ   . LYS A 1 93  ? -35.239 62.877 3.387   1.00 0.00 ? 93  LYS A NZ   1  
ATOM 1488  H H    . LYS A 1 93  ? -40.470 64.668 6.732   1.00 0.00 ? 93  LYS A H    1  
ATOM 1489  H HA   . LYS A 1 93  ? -39.686 66.732 4.905   1.00 0.00 ? 93  LYS A HA   1  
ATOM 1490  H HB2  . LYS A 1 93  ? -39.697 63.716 4.673   1.00 0.00 ? 93  LYS A HB2  1  
ATOM 1491  H HB3  . LYS A 1 93  ? -39.030 64.795 3.449   1.00 0.00 ? 93  LYS A HB3  1  
ATOM 1492  H HG2  . LYS A 1 93  ? -37.454 65.722 5.072   1.00 0.00 ? 93  LYS A HG2  1  
ATOM 1493  H HG3  . LYS A 1 93  ? -38.165 64.746 6.353   1.00 0.00 ? 93  LYS A HG3  1  
ATOM 1494  H HD2  . LYS A 1 93  ? -36.258 63.512 5.710   1.00 0.00 ? 93  LYS A HD2  1  
ATOM 1495  H HD3  . LYS A 1 93  ? -37.582 62.707 4.870   1.00 0.00 ? 93  LYS A HD3  1  
ATOM 1496  H HE2  . LYS A 1 93  ? -37.037 63.808 2.796   1.00 0.00 ? 93  LYS A HE2  1  
ATOM 1497  H HE3  . LYS A 1 93  ? -35.884 64.875 3.597   1.00 0.00 ? 93  LYS A HE3  1  
ATOM 1498  H HZ1  . LYS A 1 93  ? -34.311 63.342 3.448   1.00 0.00 ? 93  LYS A HZ1  1  
ATOM 1499  H HZ2  . LYS A 1 93  ? -35.349 62.442 2.447   1.00 0.00 ? 93  LYS A HZ2  1  
ATOM 1500  H HZ3  . LYS A 1 93  ? -35.305 62.142 4.119   1.00 0.00 ? 93  LYS A HZ3  1  
ATOM 1501  N N    . GLU A 1 94  ? -41.446 66.872 3.170   1.00 0.00 ? 94  GLU A N    1  
ATOM 1502  C CA   . GLU A 1 94  ? -42.542 67.041 2.221   1.00 0.00 ? 94  GLU A CA   1  
ATOM 1503  C C    . GLU A 1 94  ? -42.478 65.986 1.119   1.00 0.00 ? 94  GLU A C    1  
ATOM 1504  O O    . GLU A 1 94  ? -43.510 65.518 0.638   1.00 0.00 ? 94  GLU A O    1  
ATOM 1505  C CB   . GLU A 1 94  ? -42.483 68.439 1.600   1.00 0.00 ? 94  GLU A CB   1  
ATOM 1506  C CG   . GLU A 1 94  ? -43.696 68.646 0.685   1.00 0.00 ? 94  GLU A CG   1  
ATOM 1507  C CD   . GLU A 1 94  ? -43.687 70.061 0.118   1.00 0.00 ? 94  GLU A CD   1  
ATOM 1508  O OE1  . GLU A 1 94  ? -42.956 70.885 0.643   1.00 0.00 ? 94  GLU A OE1  1  
ATOM 1509  O OE2  . GLU A 1 94  ? -44.413 70.300 -0.833  1.00 0.00 ? 94  GLU A OE2  1  
ATOM 1510  H H    . GLU A 1 94  ? -40.725 67.536 3.193   1.00 0.00 ? 94  GLU A H    1  
ATOM 1511  H HA   . GLU A 1 94  ? -43.478 66.937 2.748   1.00 0.00 ? 94  GLU A HA   1  
ATOM 1512  H HB2  . GLU A 1 94  ? -42.493 69.181 2.384   1.00 0.00 ? 94  GLU A HB2  1  
ATOM 1513  H HB3  . GLU A 1 94  ? -41.578 68.537 1.021   1.00 0.00 ? 94  GLU A HB3  1  
ATOM 1514  H HG2  . GLU A 1 94  ? -43.658 67.937 -0.128  1.00 0.00 ? 94  GLU A HG2  1  
ATOM 1515  H HG3  . GLU A 1 94  ? -44.602 68.495 1.252   1.00 0.00 ? 94  GLU A HG3  1  
ATOM 1516  N N    . ASN A 1 95  ? -41.263 65.625 0.716   1.00 0.00 ? 95  ASN A N    1  
ATOM 1517  C CA   . ASN A 1 95  ? -41.083 64.633 -0.340  1.00 0.00 ? 95  ASN A CA   1  
ATOM 1518  C C    . ASN A 1 95  ? -41.679 63.292 0.073   1.00 0.00 ? 95  ASN A C    1  
ATOM 1519  O O    . ASN A 1 95  ? -41.577 62.886 1.231   1.00 0.00 ? 95  ASN A O    1  
ATOM 1520  C CB   . ASN A 1 95  ? -39.593 64.458 -0.643  1.00 0.00 ? 95  ASN A CB   1  
ATOM 1521  C CG   . ASN A 1 95  ? -39.021 65.746 -1.226  1.00 0.00 ? 95  ASN A CG   1  
ATOM 1522  O OD1  . ASN A 1 95  ? -39.573 66.299 -2.175  1.00 0.00 ? 95  ASN A OD1  1  
ATOM 1523  N ND2  . ASN A 1 95  ? -37.937 66.257 -0.708  1.00 0.00 ? 95  ASN A ND2  1  
ATOM 1524  H H    . ASN A 1 95  ? -40.477 66.037 1.129   1.00 0.00 ? 95  ASN A H    1  
ATOM 1525  H HA   . ASN A 1 95  ? -41.583 64.978 -1.234  1.00 0.00 ? 95  ASN A HA   1  
ATOM 1526  H HB2  . ASN A 1 95  ? -39.070 64.213 0.269   1.00 0.00 ? 95  ASN A HB2  1  
ATOM 1527  H HB3  . ASN A 1 95  ? -39.465 63.657 -1.356  1.00 0.00 ? 95  ASN A HB3  1  
ATOM 1528  H HD21 . ASN A 1 95  ? -37.498 65.813 0.048   1.00 0.00 ? 95  ASN A HD21 1  
ATOM 1529  H HD22 . ASN A 1 95  ? -37.560 67.083 -1.076  1.00 0.00 ? 95  ASN A HD22 1  
ATOM 1530  N N    . GLY A 1 96  ? -42.302 62.605 -0.882  1.00 0.00 ? 96  GLY A N    1  
ATOM 1531  C CA   . GLY A 1 96  ? -42.912 61.309 -0.602  1.00 0.00 ? 96  GLY A CA   1  
ATOM 1532  C C    . GLY A 1 96  ? -43.088 60.494 -1.879  1.00 0.00 ? 96  GLY A C    1  
ATOM 1533  O O    . GLY A 1 96  ? -42.162 59.817 -2.327  1.00 0.00 ? 96  GLY A O    1  
ATOM 1534  H H    . GLY A 1 96  ? -42.354 62.978 -1.788  1.00 0.00 ? 96  GLY A H    1  
ATOM 1535  H HA2  . GLY A 1 96  ? -42.281 60.760 0.083   1.00 0.00 ? 96  GLY A HA2  1  
ATOM 1536  H HA3  . GLY A 1 96  ? -43.879 61.463 -0.148  1.00 0.00 ? 96  GLY A HA3  1  
ATOM 1537  N N    . ILE A 1 97  ? -44.286 60.554 -2.455  1.00 0.00 ? 97  ILE A N    1  
ATOM 1538  C CA   . ILE A 1 97  ? -44.576 59.809 -3.674  1.00 0.00 ? 97  ILE A CA   1  
ATOM 1539  C C    . ILE A 1 97  ? -44.307 58.324 -3.454  1.00 0.00 ? 97  ILE A C    1  
ATOM 1540  O O    . ILE A 1 97  ? -43.281 57.795 -3.885  1.00 0.00 ? 97  ILE A O    1  
ATOM 1541  C CB   . ILE A 1 97  ? -43.717 60.331 -4.831  1.00 0.00 ? 97  ILE A CB   1  
ATOM 1542  C CG1  . ILE A 1 97  ? -44.028 61.812 -5.057  1.00 0.00 ? 97  ILE A CG1  1  
ATOM 1543  C CG2  . ILE A 1 97  ? -44.041 59.545 -6.107  1.00 0.00 ? 97  ILE A CG2  1  
ATOM 1544  C CD1  . ILE A 1 97  ? -42.993 62.412 -6.010  1.00 0.00 ? 97  ILE A CD1  1  
ATOM 1545  H H    . ILE A 1 97  ? -44.987 61.104 -2.048  1.00 0.00 ? 97  ILE A H    1  
ATOM 1546  H HA   . ILE A 1 97  ? -45.619 59.942 -3.925  1.00 0.00 ? 97  ILE A HA   1  
ATOM 1547  H HB   . ILE A 1 97  ? -42.672 60.211 -4.588  1.00 0.00 ? 97  ILE A HB   1  
ATOM 1548  H HG12 . ILE A 1 97  ? -45.014 61.912 -5.487  1.00 0.00 ? 97  ILE A HG12 1  
ATOM 1549  H HG13 . ILE A 1 97  ? -43.992 62.336 -4.114  1.00 0.00 ? 97  ILE A HG13 1  
ATOM 1550  H HG21 . ILE A 1 97  ? -45.111 59.429 -6.199  1.00 0.00 ? 97  ILE A HG21 1  
ATOM 1551  H HG22 . ILE A 1 97  ? -43.576 58.572 -6.059  1.00 0.00 ? 97  ILE A HG22 1  
ATOM 1552  H HG23 . ILE A 1 97  ? -43.663 60.080 -6.966  1.00 0.00 ? 97  ILE A HG23 1  
ATOM 1553  H HD11 . ILE A 1 97  ? -43.047 61.908 -6.964  1.00 0.00 ? 97  ILE A HD11 1  
ATOM 1554  H HD12 . ILE A 1 97  ? -42.004 62.286 -5.593  1.00 0.00 ? 97  ILE A HD12 1  
ATOM 1555  H HD13 . ILE A 1 97  ? -43.196 63.464 -6.147  1.00 0.00 ? 97  ILE A HD13 1  
ATOM 1556  N N    . ARG A 1 98  ? -45.228 57.659 -2.766  1.00 0.00 ? 98  ARG A N    1  
ATOM 1557  C CA   . ARG A 1 98  ? -45.079 56.237 -2.479  1.00 0.00 ? 98  ARG A CA   1  
ATOM 1558  C C    . ARG A 1 98  ? -45.150 55.403 -3.756  1.00 0.00 ? 98  ARG A C    1  
ATOM 1559  O O    . ARG A 1 98  ? -44.424 54.420 -3.902  1.00 0.00 ? 98  ARG A O    1  
ATOM 1560  C CB   . ARG A 1 98  ? -46.173 55.780 -1.513  1.00 0.00 ? 98  ARG A CB   1  
ATOM 1561  C CG   . ARG A 1 98  ? -45.913 56.378 -0.128  1.00 0.00 ? 98  ARG A CG   1  
ATOM 1562  C CD   . ARG A 1 98  ? -47.055 55.994 0.814   1.00 0.00 ? 98  ARG A CD   1  
ATOM 1563  N NE   . ARG A 1 98  ? -47.082 54.548 1.006   1.00 0.00 ? 98  ARG A NE   1  
ATOM 1564  C CZ   . ARG A 1 98  ? -48.050 53.968 1.706   1.00 0.00 ? 98  ARG A CZ   1  
ATOM 1565  N NH1  . ARG A 1 98  ? -49.001 54.692 2.230   1.00 0.00 ? 98  ARG A NH1  1  
ATOM 1566  N NH2  . ARG A 1 98  ? -48.051 52.673 1.866   1.00 0.00 ? 98  ARG A NH2  1  
ATOM 1567  H H    . ARG A 1 98  ? -46.019 58.136 -2.438  1.00 0.00 ? 98  ARG A H    1  
ATOM 1568  H HA   . ARG A 1 98  ? -44.119 56.075 -2.013  1.00 0.00 ? 98  ARG A HA   1  
ATOM 1569  H HB2  . ARG A 1 98  ? -47.135 56.113 -1.874  1.00 0.00 ? 98  ARG A HB2  1  
ATOM 1570  H HB3  . ARG A 1 98  ? -46.165 54.703 -1.444  1.00 0.00 ? 98  ARG A HB3  1  
ATOM 1571  H HG2  . ARG A 1 98  ? -44.980 55.995 0.260   1.00 0.00 ? 98  ARG A HG2  1  
ATOM 1572  H HG3  . ARG A 1 98  ? -45.858 57.453 -0.204  1.00 0.00 ? 98  ARG A HG3  1  
ATOM 1573  H HD2  . ARG A 1 98  ? -46.909 56.477 1.768   1.00 0.00 ? 98  ARG A HD2  1  
ATOM 1574  H HD3  . ARG A 1 98  ? -47.994 56.319 0.388   1.00 0.00 ? 98  ARG A HD3  1  
ATOM 1575  H HE   . ARG A 1 98  ? -46.374 53.997 0.615   1.00 0.00 ? 98  ARG A HE   1  
ATOM 1576  H HH11 . ARG A 1 98  ? -48.999 55.684 2.105   1.00 0.00 ? 98  ARG A HH11 1  
ATOM 1577  H HH12 . ARG A 1 98  ? -49.730 54.255 2.757   1.00 0.00 ? 98  ARG A HH12 1  
ATOM 1578  H HH21 . ARG A 1 98  ? -47.322 52.118 1.463   1.00 0.00 ? 98  ARG A HH21 1  
ATOM 1579  H HH22 . ARG A 1 98  ? -48.780 52.234 2.393   1.00 0.00 ? 98  ARG A HH22 1  
ATOM 1580  N N    . ILE A 1 99  ? -46.040 55.791 -4.672  1.00 0.00 ? 99  ILE A N    1  
ATOM 1581  C CA   . ILE A 1 99  ? -46.214 55.061 -5.933  1.00 0.00 ? 99  ILE A CA   1  
ATOM 1582  C C    . ILE A 1 99  ? -46.025 55.987 -7.134  1.00 0.00 ? 99  ILE A C    1  
ATOM 1583  O O    . ILE A 1 99  ? -46.670 57.030 -7.236  1.00 0.00 ? 99  ILE A O    1  
ATOM 1584  C CB   . ILE A 1 99  ? -47.615 54.442 -5.968  1.00 0.00 ? 99  ILE A CB   1  
ATOM 1585  C CG1  . ILE A 1 99  ? -47.773 53.607 -7.240  1.00 0.00 ? 99  ILE A CG1  1  
ATOM 1586  C CG2  . ILE A 1 99  ? -48.675 55.550 -5.948  1.00 0.00 ? 99  ILE A CG2  1  
ATOM 1587  C CD1  . ILE A 1 99  ? -49.038 52.754 -7.137  1.00 0.00 ? 99  ILE A CD1  1  
ATOM 1588  H H    . ILE A 1 99  ? -46.599 56.577 -4.494  1.00 0.00 ? 99  ILE A H    1  
ATOM 1589  H HA   . ILE A 1 99  ? -45.485 54.263 -5.995  1.00 0.00 ? 99  ILE A HA   1  
ATOM 1590  H HB   . ILE A 1 99  ? -47.747 53.807 -5.103  1.00 0.00 ? 99  ILE A HB   1  
ATOM 1591  H HG12 . ILE A 1 99  ? -47.851 54.267 -8.091  1.00 0.00 ? 99  ILE A HG12 1  
ATOM 1592  H HG13 . ILE A 1 99  ? -46.915 52.965 -7.360  1.00 0.00 ? 99  ILE A HG13 1  
ATOM 1593  H HG21 . ILE A 1 99  ? -48.394 56.305 -5.228  1.00 0.00 ? 99  ILE A HG21 1  
ATOM 1594  H HG22 . ILE A 1 99  ? -49.630 55.128 -5.671  1.00 0.00 ? 99  ILE A HG22 1  
ATOM 1595  H HG23 . ILE A 1 99  ? -48.751 55.997 -6.928  1.00 0.00 ? 99  ILE A HG23 1  
ATOM 1596  H HD11 . ILE A 1 99  ? -49.268 52.334 -8.105  1.00 0.00 ? 99  ILE A HD11 1  
ATOM 1597  H HD12 . ILE A 1 99  ? -49.862 53.368 -6.806  1.00 0.00 ? 99  ILE A HD12 1  
ATOM 1598  H HD13 . ILE A 1 99  ? -48.877 51.956 -6.427  1.00 0.00 ? 99  ILE A HD13 1  
ATOM 1599  N N    . ASP A 1 100 ? -45.131 55.590 -8.043  1.00 0.00 ? 100 ASP A N    1  
ATOM 1600  C CA   . ASP A 1 100 ? -44.846 56.375 -9.248  1.00 0.00 ? 100 ASP A CA   1  
ATOM 1601  C C    . ASP A 1 100 ? -45.592 55.803 -10.451 1.00 0.00 ? 100 ASP A C    1  
ATOM 1602  O O    . ASP A 1 100 ? -45.410 56.257 -11.580 1.00 0.00 ? 100 ASP A O    1  
ATOM 1603  C CB   . ASP A 1 100 ? -43.342 56.363 -9.533  1.00 0.00 ? 100 ASP A CB   1  
ATOM 1604  C CG   . ASP A 1 100 ? -42.586 57.034 -8.391  1.00 0.00 ? 100 ASP A CG   1  
ATOM 1605  O OD1  . ASP A 1 100 ? -42.739 58.234 -8.232  1.00 0.00 ? 100 ASP A OD1  1  
ATOM 1606  O OD2  . ASP A 1 100 ? -41.862 56.340 -7.697  1.00 0.00 ? 100 ASP A OD2  1  
ATOM 1607  H H    . ASP A 1 100 ? -44.650 54.748 -7.900  1.00 0.00 ? 100 ASP A H    1  
ATOM 1608  H HA   . ASP A 1 100 ? -45.162 57.398 -9.095  1.00 0.00 ? 100 ASP A HA   1  
ATOM 1609  H HB2  . ASP A 1 100 ? -43.007 55.340 -9.631  1.00 0.00 ? 100 ASP A HB2  1  
ATOM 1610  H HB3  . ASP A 1 100 ? -43.147 56.894 -10.451 1.00 0.00 ? 100 ASP A HB3  1  
ATOM 1611  N N    . ARG A 1 101 ? -46.425 54.799 -10.201 1.00 0.00 ? 101 ARG A N    1  
ATOM 1612  C CA   . ARG A 1 101 ? -47.187 54.161 -11.270 1.00 0.00 ? 101 ARG A CA   1  
ATOM 1613  C C    . ARG A 1 101 ? -47.889 55.214 -12.123 1.00 0.00 ? 101 ARG A C    1  
ATOM 1614  O O    . ARG A 1 101 ? -48.545 56.114 -11.599 1.00 0.00 ? 101 ARG A O    1  
ATOM 1615  C CB   . ARG A 1 101 ? -48.227 53.214 -10.663 1.00 0.00 ? 101 ARG A CB   1  
ATOM 1616  C CG   . ARG A 1 101 ? -48.964 52.459 -11.771 1.00 0.00 ? 101 ARG A CG   1  
ATOM 1617  C CD   . ARG A 1 101 ? -50.008 51.539 -11.138 1.00 0.00 ? 101 ARG A CD   1  
ATOM 1618  N NE   . ARG A 1 101 ? -49.350 50.484 -10.373 1.00 0.00 ? 101 ARG A NE   1  
ATOM 1619  C CZ   . ARG A 1 101 ? -50.044 49.665 -9.589  1.00 0.00 ? 101 ARG A CZ   1  
ATOM 1620  N NH1  . ARG A 1 101 ? -51.337 49.802 -9.485  1.00 0.00 ? 101 ARG A NH1  1  
ATOM 1621  N NH2  . ARG A 1 101 ? -49.432 48.726 -8.920  1.00 0.00 ? 101 ARG A NH2  1  
ATOM 1622  H H    . ARG A 1 101 ? -46.522 54.475 -9.282  1.00 0.00 ? 101 ARG A H    1  
ATOM 1623  H HA   . ARG A 1 101 ? -46.515 53.591 -11.892 1.00 0.00 ? 101 ARG A HA   1  
ATOM 1624  H HB2  . ARG A 1 101 ? -47.733 52.506 -10.014 1.00 0.00 ? 101 ARG A HB2  1  
ATOM 1625  H HB3  . ARG A 1 101 ? -48.941 53.787 -10.091 1.00 0.00 ? 101 ARG A HB3  1  
ATOM 1626  H HG2  . ARG A 1 101 ? -49.454 53.163 -12.427 1.00 0.00 ? 101 ARG A HG2  1  
ATOM 1627  H HG3  . ARG A 1 101 ? -48.260 51.867 -12.336 1.00 0.00 ? 101 ARG A HG3  1  
ATOM 1628  H HD2  . ARG A 1 101 ? -50.639 52.114 -10.477 1.00 0.00 ? 101 ARG A HD2  1  
ATOM 1629  H HD3  . ARG A 1 101 ? -50.614 51.096 -11.915 1.00 0.00 ? 101 ARG A HD3  1  
ATOM 1630  H HE   . ARG A 1 101 ? -48.378 50.376 -10.441 1.00 0.00 ? 101 ARG A HE   1  
ATOM 1631  H HH11 . ARG A 1 101 ? -51.806 50.522 -9.995  1.00 0.00 ? 101 ARG A HH11 1  
ATOM 1632  H HH12 . ARG A 1 101 ? -51.859 49.187 -8.893  1.00 0.00 ? 101 ARG A HH12 1  
ATOM 1633  H HH21 . ARG A 1 101 ? -48.441 48.622 -8.997  1.00 0.00 ? 101 ARG A HH21 1  
ATOM 1634  H HH22 . ARG A 1 101 ? -49.955 48.112 -8.329  1.00 0.00 ? 101 ARG A HH22 1  
ATOM 1635  N N    . LYS A 1 102 ? -47.742 55.095 -13.442 1.00 0.00 ? 102 LYS A N    1  
ATOM 1636  C CA   . LYS A 1 102 ? -48.361 56.040 -14.376 1.00 0.00 ? 102 LYS A CA   1  
ATOM 1637  C C    . LYS A 1 102 ? -49.548 55.395 -15.083 1.00 0.00 ? 102 LYS A C    1  
ATOM 1638  O O    . LYS A 1 102 ? -49.532 54.200 -15.379 1.00 0.00 ? 102 LYS A O    1  
ATOM 1639  C CB   . LYS A 1 102 ? -47.333 56.481 -15.420 1.00 0.00 ? 102 LYS A CB   1  
ATOM 1640  C CG   . LYS A 1 102 ? -46.226 57.291 -14.742 1.00 0.00 ? 102 LYS A CG   1  
ATOM 1641  C CD   . LYS A 1 102 ? -45.179 57.692 -15.783 1.00 0.00 ? 102 LYS A CD   1  
ATOM 1642  C CE   . LYS A 1 102 ? -44.037 58.443 -15.097 1.00 0.00 ? 102 LYS A CE   1  
ATOM 1643  N NZ   . LYS A 1 102 ? -44.534 59.757 -14.598 1.00 0.00 ? 102 LYS A NZ   1  
ATOM 1644  H H    . LYS A 1 102 ? -47.204 54.356 -13.798 1.00 0.00 ? 102 LYS A H    1  
ATOM 1645  H HA   . LYS A 1 102 ? -48.705 56.912 -13.838 1.00 0.00 ? 102 LYS A HA   1  
ATOM 1646  H HB2  . LYS A 1 102 ? -46.905 55.610 -15.894 1.00 0.00 ? 102 LYS A HB2  1  
ATOM 1647  H HB3  . LYS A 1 102 ? -47.818 57.094 -16.165 1.00 0.00 ? 102 LYS A HB3  1  
ATOM 1648  H HG2  . LYS A 1 102 ? -46.650 58.179 -14.297 1.00 0.00 ? 102 LYS A HG2  1  
ATOM 1649  H HG3  . LYS A 1 102 ? -45.757 56.692 -13.976 1.00 0.00 ? 102 LYS A HG3  1  
ATOM 1650  H HD2  . LYS A 1 102 ? -44.791 56.806 -16.263 1.00 0.00 ? 102 LYS A HD2  1  
ATOM 1651  H HD3  . LYS A 1 102 ? -45.634 58.332 -16.524 1.00 0.00 ? 102 LYS A HD3  1  
ATOM 1652  H HE2  . LYS A 1 102 ? -43.670 57.859 -14.266 1.00 0.00 ? 102 LYS A HE2  1  
ATOM 1653  H HE3  . LYS A 1 102 ? -43.237 58.606 -15.804 1.00 0.00 ? 102 LYS A HE3  1  
ATOM 1654  H HZ1  . LYS A 1 102 ? -44.602 59.731 -13.561 1.00 0.00 ? 102 LYS A HZ1  1  
ATOM 1655  H HZ2  . LYS A 1 102 ? -45.474 59.947 -15.003 1.00 0.00 ? 102 LYS A HZ2  1  
ATOM 1656  H HZ3  . LYS A 1 102 ? -43.874 60.508 -14.882 1.00 0.00 ? 102 LYS A HZ3  1  
ATOM 1657  N N    . THR A 1 103 ? -50.575 56.194 -15.353 1.00 0.00 ? 103 THR A N    1  
ATOM 1658  C CA   . THR A 1 103 ? -51.765 55.691 -16.032 1.00 0.00 ? 103 THR A CA   1  
ATOM 1659  C C    . THR A 1 103 ? -51.542 55.661 -17.541 1.00 0.00 ? 103 THR A C    1  
ATOM 1660  O O    . THR A 1 103 ? -50.617 56.293 -18.052 1.00 0.00 ? 103 THR A O    1  
ATOM 1661  C CB   . THR A 1 103 ? -52.969 56.578 -15.705 1.00 0.00 ? 103 THR A CB   1  
ATOM 1662  O OG1  . THR A 1 103 ? -54.082 56.170 -16.489 1.00 0.00 ? 103 THR A OG1  1  
ATOM 1663  C CG2  . THR A 1 103 ? -52.631 58.037 -16.016 1.00 0.00 ? 103 THR A CG2  1  
ATOM 1664  H H    . THR A 1 103 ? -50.530 57.139 -15.096 1.00 0.00 ? 103 THR A H    1  
ATOM 1665  H HA   . THR A 1 103 ? -51.969 54.688 -15.688 1.00 0.00 ? 103 THR A HA   1  
ATOM 1666  H HB   . THR A 1 103 ? -53.212 56.485 -14.659 1.00 0.00 ? 103 THR A HB   1  
ATOM 1667  H HG1  . THR A 1 103 ? -53.857 55.340 -16.916 1.00 0.00 ? 103 THR A HG1  1  
ATOM 1668  H HG21 . THR A 1 103 ? -53.505 58.651 -15.858 1.00 0.00 ? 103 THR A HG21 1  
ATOM 1669  H HG22 . THR A 1 103 ? -52.312 58.122 -17.045 1.00 0.00 ? 103 THR A HG22 1  
ATOM 1670  H HG23 . THR A 1 103 ? -51.836 58.369 -15.364 1.00 0.00 ? 103 THR A HG23 1  
ATOM 1671  N N    . GLU A 1 104 ? -52.389 54.919 -18.247 1.00 0.00 ? 104 GLU A N    1  
ATOM 1672  C CA   . GLU A 1 104 ? -52.267 54.813 -19.698 1.00 0.00 ? 104 GLU A CA   1  
ATOM 1673  C C    . GLU A 1 104 ? -50.865 54.352 -20.078 1.00 0.00 ? 104 GLU A C    1  
ATOM 1674  O O    . GLU A 1 104 ? -50.385 54.630 -21.178 1.00 0.00 ? 104 GLU A O    1  
ATOM 1675  C CB   . GLU A 1 104 ? -52.556 56.170 -20.349 1.00 0.00 ? 104 GLU A CB   1  
ATOM 1676  C CG   . GLU A 1 104 ? -54.015 56.564 -20.104 1.00 0.00 ? 104 GLU A CG   1  
ATOM 1677  C CD   . GLU A 1 104 ? -54.948 55.600 -20.828 1.00 0.00 ? 104 GLU A CD   1  
ATOM 1678  O OE1  . GLU A 1 104 ? -54.488 54.940 -21.746 1.00 0.00 ? 104 GLU A OE1  1  
ATOM 1679  O OE2  . GLU A 1 104 ? -56.107 55.536 -20.456 1.00 0.00 ? 104 GLU A OE2  1  
ATOM 1680  H H    . GLU A 1 104 ? -53.105 54.434 -17.786 1.00 0.00 ? 104 GLU A H    1  
ATOM 1681  H HA   . GLU A 1 104 ? -52.983 54.092 -20.058 1.00 0.00 ? 104 GLU A HA   1  
ATOM 1682  H HB2  . GLU A 1 104 ? -51.905 56.919 -19.921 1.00 0.00 ? 104 GLU A HB2  1  
ATOM 1683  H HB3  . GLU A 1 104 ? -52.377 56.105 -21.411 1.00 0.00 ? 104 GLU A HB3  1  
ATOM 1684  H HG2  . GLU A 1 104 ? -54.220 56.533 -19.043 1.00 0.00 ? 104 GLU A HG2  1  
ATOM 1685  H HG3  . GLU A 1 104 ? -54.182 57.566 -20.471 1.00 0.00 ? 104 GLU A HG3  1  
ATOM 1686  N N    . ASN A 1 105 ? -50.211 53.641 -19.159 1.00 0.00 ? 105 ASN A N    1  
ATOM 1687  C CA   . ASN A 1 105 ? -48.856 53.133 -19.392 1.00 0.00 ? 105 ASN A CA   1  
ATOM 1688  C C    . ASN A 1 105 ? -48.798 51.636 -19.111 1.00 0.00 ? 105 ASN A C    1  
ATOM 1689  O O    . ASN A 1 105 ? -48.328 50.856 -19.941 1.00 0.00 ? 105 ASN A O    1  
ATOM 1690  C CB   . ASN A 1 105 ? -47.866 53.860 -18.480 1.00 0.00 ? 105 ASN A CB   1  
ATOM 1691  C CG   . ASN A 1 105 ? -46.440 53.442 -18.821 1.00 0.00 ? 105 ASN A CG   1  
ATOM 1692  O OD1  . ASN A 1 105 ? -46.231 52.599 -19.694 1.00 0.00 ? 105 ASN A OD1  1  
ATOM 1693  N ND2  . ASN A 1 105 ? -45.439 53.983 -18.182 1.00 0.00 ? 105 ASN A ND2  1  
ATOM 1694  H H    . ASN A 1 105 ? -50.650 53.452 -18.303 1.00 0.00 ? 105 ASN A H    1  
ATOM 1695  H HA   . ASN A 1 105 ? -48.574 53.306 -20.422 1.00 0.00 ? 105 ASN A HA   1  
ATOM 1696  H HB2  . ASN A 1 105 ? -47.970 54.927 -18.616 1.00 0.00 ? 105 ASN A HB2  1  
ATOM 1697  H HB3  . ASN A 1 105 ? -48.075 53.608 -17.451 1.00 0.00 ? 105 ASN A HB3  1  
ATOM 1698  H HD21 . ASN A 1 105 ? -45.606 54.654 -17.487 1.00 0.00 ? 105 ASN A HD21 1  
ATOM 1699  H HD22 . ASN A 1 105 ? -44.520 53.719 -18.396 1.00 0.00 ? 105 ASN A HD22 1  
ATOM 1700  N N    . GLN A 1 106 ? -49.279 51.242 -17.936 1.00 0.00 ? 106 GLN A N    1  
ATOM 1701  C CA   . GLN A 1 106 ? -49.279 49.834 -17.549 1.00 0.00 ? 106 GLN A CA   1  
ATOM 1702  C C    . GLN A 1 106 ? -47.928 49.193 -17.872 1.00 0.00 ? 106 GLN A C    1  
ATOM 1703  O O    . GLN A 1 106 ? -47.818 48.370 -18.781 1.00 0.00 ? 106 GLN A O    1  
ATOM 1704  C CB   . GLN A 1 106 ? -50.416 49.097 -18.283 1.00 0.00 ? 106 GLN A CB   1  
ATOM 1705  C CG   . GLN A 1 106 ? -50.892 47.892 -17.461 1.00 0.00 ? 106 GLN A CG   1  
ATOM 1706  C CD   . GLN A 1 106 ? -49.773 46.866 -17.335 1.00 0.00 ? 106 GLN A CD   1  
ATOM 1707  O OE1  . GLN A 1 106 ? -49.322 46.570 -16.229 1.00 0.00 ? 106 GLN A OE1  1  
ATOM 1708  N NE2  . GLN A 1 106 ? -49.293 46.303 -18.410 1.00 0.00 ? 106 GLN A NE2  1  
ATOM 1709  H H    . GLN A 1 106 ? -49.639 51.911 -17.317 1.00 0.00 ? 106 GLN A H    1  
ATOM 1710  H HA   . GLN A 1 106 ? -49.446 49.772 -16.484 1.00 0.00 ? 106 GLN A HA   1  
ATOM 1711  H HB2  . GLN A 1 106 ? -51.243 49.776 -18.427 1.00 0.00 ? 106 GLN A HB2  1  
ATOM 1712  H HB3  . GLN A 1 106 ? -50.068 48.755 -19.247 1.00 0.00 ? 106 GLN A HB3  1  
ATOM 1713  H HG2  . GLN A 1 106 ? -51.189 48.223 -16.477 1.00 0.00 ? 106 GLN A HG2  1  
ATOM 1714  H HG3  . GLN A 1 106 ? -51.739 47.437 -17.954 1.00 0.00 ? 106 GLN A HG3  1  
ATOM 1715  H HE21 . GLN A 1 106 ? -49.654 46.540 -19.289 1.00 0.00 ? 106 GLN A HE21 1  
ATOM 1716  H HE22 . GLN A 1 106 ? -48.574 45.641 -18.336 1.00 0.00 ? 106 GLN A HE22 1  
ATOM 1717  N N    . GLU A 1 107 ? -46.904 49.583 -17.123 1.00 0.00 ? 107 GLU A N    1  
ATOM 1718  C CA   . GLU A 1 107 ? -45.564 49.050 -17.340 1.00 0.00 ? 107 GLU A CA   1  
ATOM 1719  C C    . GLU A 1 107 ? -45.524 47.556 -17.026 1.00 0.00 ? 107 GLU A C    1  
ATOM 1720  O O    . GLU A 1 107 ? -46.208 47.083 -16.118 1.00 0.00 ? 107 GLU A O    1  
ATOM 1721  C CB   . GLU A 1 107 ? -44.560 49.790 -16.452 1.00 0.00 ? 107 GLU A CB   1  
ATOM 1722  C CG   . GLU A 1 107 ? -43.136 49.435 -16.883 1.00 0.00 ? 107 GLU A CG   1  
ATOM 1723  C CD   . GLU A 1 107 ? -42.828 50.085 -18.227 1.00 0.00 ? 107 GLU A CD   1  
ATOM 1724  O OE1  . GLU A 1 107 ? -43.647 50.865 -18.685 1.00 0.00 ? 107 GLU A OE1  1  
ATOM 1725  O OE2  . GLU A 1 107 ? -41.779 49.794 -18.778 1.00 0.00 ? 107 GLU A OE2  1  
ATOM 1726  H H    . GLU A 1 107 ? -47.050 50.246 -16.415 1.00 0.00 ? 107 GLU A H    1  
ATOM 1727  H HA   . GLU A 1 107 ? -45.290 49.198 -18.374 1.00 0.00 ? 107 GLU A HA   1  
ATOM 1728  H HB2  . GLU A 1 107 ? -44.711 50.855 -16.550 1.00 0.00 ? 107 GLU A HB2  1  
ATOM 1729  H HB3  . GLU A 1 107 ? -44.705 49.499 -15.422 1.00 0.00 ? 107 GLU A HB3  1  
ATOM 1730  H HG2  . GLU A 1 107 ? -42.438 49.793 -16.141 1.00 0.00 ? 107 GLU A HG2  1  
ATOM 1731  H HG3  . GLU A 1 107 ? -43.044 48.363 -16.975 1.00 0.00 ? 107 GLU A HG3  1  
ATOM 1732  N N    . ASN A 1 108 ? -44.719 46.820 -17.785 1.00 0.00 ? 108 ASN A N    1  
ATOM 1733  C CA   . ASN A 1 108 ? -44.596 45.380 -17.584 1.00 0.00 ? 108 ASN A CA   1  
ATOM 1734  C C    . ASN A 1 108 ? -43.685 45.073 -16.399 1.00 0.00 ? 108 ASN A C    1  
ATOM 1735  O O    . ASN A 1 108 ? -42.750 45.821 -16.111 1.00 0.00 ? 108 ASN A O    1  
ATOM 1736  C CB   . ASN A 1 108 ? -44.034 44.727 -18.847 1.00 0.00 ? 108 ASN A CB   1  
ATOM 1737  C CG   . ASN A 1 108 ? -45.043 44.838 -19.986 1.00 0.00 ? 108 ASN A CG   1  
ATOM 1738  O OD1  . ASN A 1 108 ? -44.657 45.000 -21.143 1.00 0.00 ? 108 ASN A OD1  1  
ATOM 1739  N ND2  . ASN A 1 108 ? -46.320 44.757 -19.726 1.00 0.00 ? 108 ASN A ND2  1  
ATOM 1740  H H    . ASN A 1 108 ? -44.199 47.252 -18.494 1.00 0.00 ? 108 ASN A H    1  
ATOM 1741  H HA   . ASN A 1 108 ? -45.574 44.969 -17.386 1.00 0.00 ? 108 ASN A HA   1  
ATOM 1742  H HB2  . ASN A 1 108 ? -43.118 45.224 -19.130 1.00 0.00 ? 108 ASN A HB2  1  
ATOM 1743  H HB3  . ASN A 1 108 ? -43.831 43.685 -18.651 1.00 0.00 ? 108 ASN A HB3  1  
ATOM 1744  H HD21 . ASN A 1 108 ? -46.625 44.626 -18.803 1.00 0.00 ? 108 ASN A HD21 1  
ATOM 1745  H HD22 . ASN A 1 108 ? -46.973 44.829 -20.452 1.00 0.00 ? 108 ASN A HD22 1  
ATOM 1746  N N    . GLY A 1 109 ? -43.968 43.966 -15.719 1.00 0.00 ? 109 GLY A N    1  
ATOM 1747  C CA   . GLY A 1 109 ? -43.172 43.563 -14.564 1.00 0.00 ? 109 GLY A CA   1  
ATOM 1748  C C    . GLY A 1 109 ? -43.448 42.108 -14.197 1.00 0.00 ? 109 GLY A C    1  
ATOM 1749  O O    . GLY A 1 109 ? -43.883 41.320 -15.037 1.00 0.00 ? 109 GLY A O    1  
ATOM 1750  H H    . GLY A 1 109 ? -44.725 43.412 -15.998 1.00 0.00 ? 109 GLY A H    1  
ATOM 1751  H HA2  . GLY A 1 109 ? -42.124 43.678 -14.798 1.00 0.00 ? 109 GLY A HA2  1  
ATOM 1752  H HA3  . GLY A 1 109 ? -43.421 44.192 -13.723 1.00 0.00 ? 109 GLY A HA3  1  
ATOM 1753  N N    . THR A 1 110 ? -43.190 41.756 -12.936 1.00 0.00 ? 110 THR A N    1  
ATOM 1754  C CA   . THR A 1 110 ? -43.412 40.387 -12.458 1.00 0.00 ? 110 THR A CA   1  
ATOM 1755  C C    . THR A 1 110 ? -44.314 40.392 -11.227 1.00 0.00 ? 110 THR A C    1  
ATOM 1756  O O    . THR A 1 110 ? -44.065 41.119 -10.264 1.00 0.00 ? 110 THR A O    1  
ATOM 1757  C CB   . THR A 1 110 ? -42.070 39.730 -12.111 1.00 0.00 ? 110 THR A CB   1  
ATOM 1758  O OG1  . THR A 1 110 ? -42.307 38.531 -11.387 1.00 0.00 ? 110 THR A OG1  1  
ATOM 1759  C CG2  . THR A 1 110 ? -41.225 40.682 -11.262 1.00 0.00 ? 110 THR A CG2  1  
ATOM 1760  H H    . THR A 1 110 ? -42.844 42.430 -12.313 1.00 0.00 ? 110 THR A H    1  
ATOM 1761  H HA   . THR A 1 110 ? -43.892 39.806 -13.233 1.00 0.00 ? 110 THR A HA   1  
ATOM 1762  H HB   . THR A 1 110 ? -41.538 39.500 -13.022 1.00 0.00 ? 110 THR A HB   1  
ATOM 1763  H HG1  . THR A 1 110 ? -41.613 38.438 -10.731 1.00 0.00 ? 110 THR A HG1  1  
ATOM 1764  H HG21 . THR A 1 110 ? -41.732 40.883 -10.331 1.00 0.00 ? 110 THR A HG21 1  
ATOM 1765  H HG22 . THR A 1 110 ? -41.075 41.608 -11.797 1.00 0.00 ? 110 THR A HG22 1  
ATOM 1766  H HG23 . THR A 1 110 ? -40.267 40.227 -11.058 1.00 0.00 ? 110 THR A HG23 1  
ATOM 1767  N N    . PHE A 1 111 ? -45.367 39.577 -11.265 1.00 0.00 ? 111 PHE A N    1  
ATOM 1768  C CA   . PHE A 1 111 ? -46.305 39.491 -10.147 1.00 0.00 ? 111 PHE A CA   1  
ATOM 1769  C C    . PHE A 1 111 ? -46.959 38.113 -10.095 1.00 0.00 ? 111 PHE A C    1  
ATOM 1770  O O    . PHE A 1 111 ? -47.691 37.798 -9.156  1.00 0.00 ? 111 PHE A O    1  
ATOM 1771  C CB   . PHE A 1 111 ? -47.385 40.564 -10.290 1.00 0.00 ? 111 PHE A CB   1  
ATOM 1772  C CG   . PHE A 1 111 ? -46.772 41.926 -10.070 1.00 0.00 ? 111 PHE A CG   1  
ATOM 1773  C CD1  . PHE A 1 111 ? -46.565 42.397 -8.768  1.00 0.00 ? 111 PHE A CD1  1  
ATOM 1774  C CD2  . PHE A 1 111 ? -46.413 42.719 -11.168 1.00 0.00 ? 111 PHE A CD2  1  
ATOM 1775  C CE1  . PHE A 1 111 ? -45.998 43.660 -8.563  1.00 0.00 ? 111 PHE A CE1  1  
ATOM 1776  C CE2  . PHE A 1 111 ? -45.846 43.982 -10.962 1.00 0.00 ? 111 PHE A CE2  1  
ATOM 1777  C CZ   . PHE A 1 111 ? -45.638 44.453 -9.660  1.00 0.00 ? 111 PHE A CZ   1  
ATOM 1778  H H    . PHE A 1 111 ? -45.516 39.022 -12.060 1.00 0.00 ? 111 PHE A H    1  
ATOM 1779  H HA   . PHE A 1 111 ? -45.771 39.657 -9.222  1.00 0.00 ? 111 PHE A HA   1  
ATOM 1780  H HB2  . PHE A 1 111 ? -47.811 40.516 -11.282 1.00 0.00 ? 111 PHE A HB2  1  
ATOM 1781  H HB3  . PHE A 1 111 ? -48.160 40.396 -9.558  1.00 0.00 ? 111 PHE A HB3  1  
ATOM 1782  H HD1  . PHE A 1 111 ? -46.841 41.785 -7.923  1.00 0.00 ? 111 PHE A HD1  1  
ATOM 1783  H HD2  . PHE A 1 111 ? -46.573 42.355 -12.172 1.00 0.00 ? 111 PHE A HD2  1  
ATOM 1784  H HE1  . PHE A 1 111 ? -45.838 44.024 -7.559  1.00 0.00 ? 111 PHE A HE1  1  
ATOM 1785  H HE2  . PHE A 1 111 ? -45.569 44.594 -11.808 1.00 0.00 ? 111 PHE A HE2  1  
ATOM 1786  H HZ   . PHE A 1 111 ? -45.202 45.428 -9.501  1.00 0.00 ? 111 PHE A HZ   1  
ATOM 1787  N N    . HIS A 1 112 ? -46.696 37.297 -11.111 1.00 0.00 ? 112 HIS A N    1  
ATOM 1788  C CA   . HIS A 1 112 ? -47.268 35.957 -11.169 1.00 0.00 ? 112 HIS A CA   1  
ATOM 1789  C C    . HIS A 1 112 ? -46.724 35.089 -10.038 1.00 0.00 ? 112 HIS A C    1  
ATOM 1790  O O    . HIS A 1 112 ? -47.464 34.327 -9.417  1.00 0.00 ? 112 HIS A O    1  
ATOM 1791  C CB   . HIS A 1 112 ? -46.947 35.308 -12.517 1.00 0.00 ? 112 HIS A CB   1  
ATOM 1792  C CG   . HIS A 1 112 ? -47.728 35.993 -13.606 1.00 0.00 ? 112 HIS A CG   1  
ATOM 1793  N ND1  . HIS A 1 112 ? -47.167 36.965 -14.418 1.00 0.00 ? 112 HIS A ND1  1  
ATOM 1794  C CD2  . HIS A 1 112 ? -49.026 35.853 -14.030 1.00 0.00 ? 112 HIS A CD2  1  
ATOM 1795  C CE1  . HIS A 1 112 ? -48.116 37.369 -15.282 1.00 0.00 ? 112 HIS A CE1  1  
ATOM 1796  N NE2  . HIS A 1 112 ? -49.269 36.724 -15.090 1.00 0.00 ? 112 HIS A NE2  1  
ATOM 1797  H H    . HIS A 1 112 ? -46.107 37.601 -11.833 1.00 0.00 ? 112 HIS A H    1  
ATOM 1798  H HA   . HIS A 1 112 ? -48.341 36.032 -11.066 1.00 0.00 ? 112 HIS A HA   1  
ATOM 1799  H HB2  . HIS A 1 112 ? -45.890 35.403 -12.718 1.00 0.00 ? 112 HIS A HB2  1  
ATOM 1800  H HB3  . HIS A 1 112 ? -47.215 34.262 -12.485 1.00 0.00 ? 112 HIS A HB3  1  
ATOM 1801  H HD2  . HIS A 1 112 ? -49.750 35.173 -13.606 1.00 0.00 ? 112 HIS A HD2  1  
ATOM 1802  H HE1  . HIS A 1 112 ? -47.963 38.124 -16.042 1.00 0.00 ? 112 HIS A HE1  1  
ATOM 1803  H HE2  . HIS A 1 112 ? -50.105 36.836 -15.588 1.00 0.00 ? 112 HIS A HE2  1  
ATOM 1804  N N    . ALA A 1 113 ? -45.426 35.211 -9.772  1.00 0.00 ? 113 ALA A N    1  
ATOM 1805  C CA   . ALA A 1 113 ? -44.794 34.432 -8.711  1.00 0.00 ? 113 ALA A CA   1  
ATOM 1806  C C    . ALA A 1 113 ? -43.573 35.165 -8.163  1.00 0.00 ? 113 ALA A C    1  
ATOM 1807  O O    . ALA A 1 113 ? -42.655 35.507 -8.909  1.00 0.00 ? 113 ALA A O    1  
ATOM 1808  C CB   . ALA A 1 113 ? -44.371 33.063 -9.253  1.00 0.00 ? 113 ALA A CB   1  
ATOM 1809  H H    . ALA A 1 113 ? -44.884 35.835 -10.298 1.00 0.00 ? 113 ALA A H    1  
ATOM 1810  H HA   . ALA A 1 113 ? -45.502 34.284 -7.908  1.00 0.00 ? 113 ALA A HA   1  
ATOM 1811  H HB1  . ALA A 1 113 ? -45.232 32.555 -9.660  1.00 0.00 ? 113 ALA A HB1  1  
ATOM 1812  H HB2  . ALA A 1 113 ? -43.950 32.471 -8.453  1.00 0.00 ? 113 ALA A HB2  1  
ATOM 1813  H HB3  . ALA A 1 113 ? -43.631 33.195 -10.028 1.00 0.00 ? 113 ALA A HB3  1  
ATOM 1814  N N    . VAL A 1 114 ? -43.572 35.400 -6.851  1.00 0.00 ? 114 VAL A N    1  
ATOM 1815  C CA   . VAL A 1 114 ? -42.461 36.091 -6.190  1.00 0.00 ? 114 VAL A CA   1  
ATOM 1816  C C    . VAL A 1 114 ? -41.995 35.288 -4.979  1.00 0.00 ? 114 VAL A C    1  
ATOM 1817  O O    . VAL A 1 114 ? -42.810 34.860 -4.165  1.00 0.00 ? 114 VAL A O    1  
ATOM 1818  C CB   . VAL A 1 114 ? -42.914 37.480 -5.740  1.00 0.00 ? 114 VAL A CB   1  
ATOM 1819  C CG1  . VAL A 1 114 ? -41.760 38.189 -5.032  1.00 0.00 ? 114 VAL A CG1  1  
ATOM 1820  C CG2  . VAL A 1 114 ? -43.345 38.294 -6.961  1.00 0.00 ? 114 VAL A CG2  1  
ATOM 1821  H H    . VAL A 1 114 ? -44.334 35.099 -6.313  1.00 0.00 ? 114 VAL A H    1  
ATOM 1822  H HA   . VAL A 1 114 ? -41.634 36.199 -6.880  1.00 0.00 ? 114 VAL A HA   1  
ATOM 1823  H HB   . VAL A 1 114 ? -43.747 37.383 -5.058  1.00 0.00 ? 114 VAL A HB   1  
ATOM 1824  H HG11 . VAL A 1 114 ? -40.875 38.142 -5.648  1.00 0.00 ? 114 VAL A HG11 1  
ATOM 1825  H HG12 . VAL A 1 114 ? -41.567 37.705 -4.085  1.00 0.00 ? 114 VAL A HG12 1  
ATOM 1826  H HG13 . VAL A 1 114 ? -42.025 39.223 -4.858  1.00 0.00 ? 114 VAL A HG13 1  
ATOM 1827  H HG21 . VAL A 1 114 ? -42.556 38.285 -7.698  1.00 0.00 ? 114 VAL A HG21 1  
ATOM 1828  H HG22 . VAL A 1 114 ? -43.549 39.311 -6.663  1.00 0.00 ? 114 VAL A HG22 1  
ATOM 1829  H HG23 . VAL A 1 114 ? -44.239 37.858 -7.387  1.00 0.00 ? 114 VAL A HG23 1  
ATOM 1830  N N    . SER A 1 115 ? -40.685 35.087 -4.863  1.00 0.00 ? 115 SER A N    1  
ATOM 1831  C CA   . SER A 1 115 ? -40.137 34.331 -3.741  1.00 0.00 ? 115 SER A CA   1  
ATOM 1832  C C    . SER A 1 115 ? -40.894 33.016 -3.567  1.00 0.00 ? 115 SER A C    1  
ATOM 1833  O O    . SER A 1 115 ? -41.995 32.988 -3.017  1.00 0.00 ? 115 SER A O    1  
ATOM 1834  C CB   . SER A 1 115 ? -40.235 35.162 -2.458  1.00 0.00 ? 115 SER A CB   1  
ATOM 1835  O OG   . SER A 1 115 ? -40.343 34.291 -1.340  1.00 0.00 ? 115 SER A OG   1  
ATOM 1836  H H    . SER A 1 115 ? -40.078 35.453 -5.542  1.00 0.00 ? 115 SER A H    1  
ATOM 1837  H HA   . SER A 1 115 ? -39.099 34.111 -3.939  1.00 0.00 ? 115 SER A HA   1  
ATOM 1838  H HB2  . SER A 1 115 ? -39.353 35.770 -2.348  1.00 0.00 ? 115 SER A HB2  1  
ATOM 1839  H HB3  . SER A 1 115 ? -41.105 35.803 -2.512  1.00 0.00 ? 115 SER A HB3  1  
ATOM 1840  H HG   . SER A 1 115 ? -39.654 34.527 -0.714  1.00 0.00 ? 115 SER A HG   1  
ATOM 1841  N N    . SER A 1 116 ? -40.298 31.925 -4.044  1.00 0.00 ? 116 SER A N    1  
ATOM 1842  C CA   . SER A 1 116 ? -40.934 30.611 -3.945  1.00 0.00 ? 116 SER A CA   1  
ATOM 1843  C C    . SER A 1 116 ? -39.888 29.503 -3.861  1.00 0.00 ? 116 SER A C    1  
ATOM 1844  O O    . SER A 1 116 ? -38.719 29.711 -4.182  1.00 0.00 ? 116 SER A O    1  
ATOM 1845  C CB   . SER A 1 116 ? -41.823 30.382 -5.167  1.00 0.00 ? 116 SER A CB   1  
ATOM 1846  O OG   . SER A 1 116 ? -41.008 30.273 -6.326  1.00 0.00 ? 116 SER A OG   1  
ATOM 1847  H H    . SER A 1 116 ? -39.422 32.004 -4.477  1.00 0.00 ? 116 SER A H    1  
ATOM 1848  H HA   . SER A 1 116 ? -41.549 30.578 -3.058  1.00 0.00 ? 116 SER A HA   1  
ATOM 1849  H HB2  . SER A 1 116 ? -42.383 29.471 -5.043  1.00 0.00 ? 116 SER A HB2  1  
ATOM 1850  H HB3  . SER A 1 116 ? -42.507 31.212 -5.272  1.00 0.00 ? 116 SER A HB3  1  
ATOM 1851  H HG   . SER A 1 116 ? -41.585 30.253 -7.095  1.00 0.00 ? 116 SER A HG   1  
ATOM 1852  N N    . LEU A 1 117 ? -40.323 28.326 -3.421  1.00 0.00 ? 117 LEU A N    1  
ATOM 1853  C CA   . LEU A 1 117 ? -39.421 27.189 -3.285  1.00 0.00 ? 117 LEU A CA   1  
ATOM 1854  C C    . LEU A 1 117 ? -39.171 26.540 -4.644  1.00 0.00 ? 117 LEU A C    1  
ATOM 1855  O O    . LEU A 1 117 ? -40.093 26.373 -5.443  1.00 0.00 ? 117 LEU A O    1  
ATOM 1856  C CB   . LEU A 1 117 ? -40.028 26.153 -2.326  1.00 0.00 ? 117 LEU A CB   1  
ATOM 1857  C CG   . LEU A 1 117 ? -39.835 26.605 -0.875  1.00 0.00 ? 117 LEU A CG   1  
ATOM 1858  C CD1  . LEU A 1 117 ? -40.565 27.932 -0.645  1.00 0.00 ? 117 LEU A CD1  1  
ATOM 1859  C CD2  . LEU A 1 117 ? -40.408 25.540 0.066   1.00 0.00 ? 117 LEU A CD2  1  
ATOM 1860  H H    . LEU A 1 117 ? -41.267 28.222 -3.177  1.00 0.00 ? 117 LEU A H    1  
ATOM 1861  H HA   . LEU A 1 117 ? -38.479 27.530 -2.884  1.00 0.00 ? 117 LEU A HA   1  
ATOM 1862  H HB2  . LEU A 1 117 ? -41.082 26.049 -2.532  1.00 0.00 ? 117 LEU A HB2  1  
ATOM 1863  H HB3  . LEU A 1 117 ? -39.540 25.198 -2.468  1.00 0.00 ? 117 LEU A HB3  1  
ATOM 1864  H HG   . LEU A 1 117 ? -38.780 26.734 -0.676  1.00 0.00 ? 117 LEU A HG   1  
ATOM 1865  H HD11 . LEU A 1 117 ? -41.543 27.889 -1.100  1.00 0.00 ? 117 LEU A HD11 1  
ATOM 1866  H HD12 . LEU A 1 117 ? -39.997 28.738 -1.087  1.00 0.00 ? 117 LEU A HD12 1  
ATOM 1867  H HD13 . LEU A 1 117 ? -40.669 28.109 0.415   1.00 0.00 ? 117 LEU A HD13 1  
ATOM 1868  H HD21 . LEU A 1 117 ? -41.411 25.289 -0.244  1.00 0.00 ? 117 LEU A HD21 1  
ATOM 1869  H HD22 . LEU A 1 117 ? -40.429 25.926 1.076   1.00 0.00 ? 117 LEU A HD22 1  
ATOM 1870  H HD23 . LEU A 1 117 ? -39.787 24.657 0.033   1.00 0.00 ? 117 LEU A HD23 1  
ATOM 1871  N N    . GLY A 1 118 ? -37.913 26.175 -4.895  1.00 0.00 ? 118 GLY A N    1  
ATOM 1872  C CA   . GLY A 1 118 ? -37.532 25.536 -6.158  1.00 0.00 ? 118 GLY A CA   1  
ATOM 1873  C C    . GLY A 1 118 ? -36.743 24.255 -5.897  1.00 0.00 ? 118 GLY A C    1  
ATOM 1874  O O    . GLY A 1 118 ? -35.756 24.264 -5.162  1.00 0.00 ? 118 GLY A O    1  
ATOM 1875  H H    . GLY A 1 118 ? -37.222 26.337 -4.216  1.00 0.00 ? 118 GLY A H    1  
ATOM 1876  H HA2  . GLY A 1 118 ? -38.417 25.300 -6.735  1.00 0.00 ? 118 GLY A HA2  1  
ATOM 1877  H HA3  . GLY A 1 118 ? -36.914 26.217 -6.722  1.00 0.00 ? 118 GLY A HA3  1  
ATOM 1878  N N    . LEU A 1 119 ? -37.173 23.153 -6.520  1.00 0.00 ? 119 LEU A N    1  
ATOM 1879  C CA   . LEU A 1 119 ? -36.489 21.869 -6.366  1.00 0.00 ? 119 LEU A CA   1  
ATOM 1880  C C    . LEU A 1 119 ? -36.350 21.210 -7.733  1.00 0.00 ? 119 LEU A C    1  
ATOM 1881  O O    . LEU A 1 119 ? -37.311 21.141 -8.498  1.00 0.00 ? 119 LEU A O    1  
ATOM 1882  C CB   . LEU A 1 119 ? -37.264 20.938 -5.416  1.00 0.00 ? 119 LEU A CB   1  
ATOM 1883  C CG   . LEU A 1 119 ? -38.778 20.950 -5.747  1.00 0.00 ? 119 LEU A CG   1  
ATOM 1884  C CD1  . LEU A 1 119 ? -39.389 19.583 -5.422  1.00 0.00 ? 119 LEU A CD1  1  
ATOM 1885  C CD2  . LEU A 1 119 ? -39.502 22.016 -4.915  1.00 0.00 ? 119 LEU A CD2  1  
ATOM 1886  H H    . LEU A 1 119 ? -37.957 23.206 -7.111  1.00 0.00 ? 119 LEU A H    1  
ATOM 1887  H HA   . LEU A 1 119 ? -35.498 22.032 -5.963  1.00 0.00 ? 119 LEU A HA   1  
ATOM 1888  H HB2  . LEU A 1 119 ? -36.874 19.932 -5.521  1.00 0.00 ? 119 LEU A HB2  1  
ATOM 1889  H HB3  . LEU A 1 119 ? -37.111 21.265 -4.397  1.00 0.00 ? 119 LEU A HB3  1  
ATOM 1890  H HG   . LEU A 1 119 ? -38.920 21.156 -6.797  1.00 0.00 ? 119 LEU A HG   1  
ATOM 1891  H HD11 . LEU A 1 119 ? -38.932 18.827 -6.042  1.00 0.00 ? 119 LEU A HD11 1  
ATOM 1892  H HD12 . LEU A 1 119 ? -40.453 19.610 -5.611  1.00 0.00 ? 119 LEU A HD12 1  
ATOM 1893  H HD13 . LEU A 1 119 ? -39.216 19.349 -4.382  1.00 0.00 ? 119 LEU A HD13 1  
ATOM 1894  H HD21 . LEU A 1 119 ? -40.564 21.953 -5.101  1.00 0.00 ? 119 LEU A HD21 1  
ATOM 1895  H HD22 . LEU A 1 119 ? -39.148 22.997 -5.190  1.00 0.00 ? 119 LEU A HD22 1  
ATOM 1896  H HD23 . LEU A 1 119 ? -39.312 21.845 -3.866  1.00 0.00 ? 119 LEU A HD23 1  
ATOM 1897  N N    . SER A 1 120 ? -35.147 20.740 -8.044  1.00 0.00 ? 120 SER A N    1  
ATOM 1898  C CA   . SER A 1 120 ? -34.899 20.102 -9.333  1.00 0.00 ? 120 SER A CA   1  
ATOM 1899  C C    . SER A 1 120 ? -33.884 18.984 -9.184  1.00 0.00 ? 120 SER A C    1  
ATOM 1900  O O    . SER A 1 120 ? -32.965 19.069 -8.371  1.00 0.00 ? 120 SER A O    1  
ATOM 1901  C CB   . SER A 1 120 ? -34.365 21.137 -10.325 1.00 0.00 ? 120 SER A CB   1  
ATOM 1902  O OG   . SER A 1 120 ? -35.173 22.306 -10.262 1.00 0.00 ? 120 SER A OG   1  
ATOM 1903  H H    . SER A 1 120 ? -34.411 20.827 -7.402  1.00 0.00 ? 120 SER A H    1  
ATOM 1904  H HA   . SER A 1 120 ? -35.822 19.690 -9.720  1.00 0.00 ? 120 SER A HA   1  
ATOM 1905  H HB2  . SER A 1 120 ? -33.350 21.393 -10.072 1.00 0.00 ? 120 SER A HB2  1  
ATOM 1906  H HB3  . SER A 1 120 ? -34.390 20.722 -11.324 1.00 0.00 ? 120 SER A HB3  1  
ATOM 1907  H HG   . SER A 1 120 ? -36.001 22.066 -9.838  1.00 0.00 ? 120 SER A HG   1  
ATOM 1908  N N    . ALA A 1 121 ? -34.045 17.944 -9.994  1.00 0.00 ? 121 ALA A N    1  
ATOM 1909  C CA   . ALA A 1 121 ? -33.130 16.808 -9.978  1.00 0.00 ? 121 ALA A CA   1  
ATOM 1910  C C    . ALA A 1 121 ? -32.176 16.908 -11.160 1.00 0.00 ? 121 ALA A C    1  
ATOM 1911  O O    . ALA A 1 121 ? -32.597 16.779 -12.310 1.00 0.00 ? 121 ALA A O    1  
ATOM 1912  C CB   . ALA A 1 121 ? -33.919 15.502 -10.079 1.00 0.00 ? 121 ALA A CB   1  
ATOM 1913  H H    . ALA A 1 121 ? -34.791 17.946 -10.631 1.00 0.00 ? 121 ALA A H    1  
ATOM 1914  H HA   . ALA A 1 121 ? -32.561 16.803 -9.058  1.00 0.00 ? 121 ALA A HA   1  
ATOM 1915  H HB1  . ALA A 1 121 ? -33.273 14.673 -9.833  1.00 0.00 ? 121 ALA A HB1  1  
ATOM 1916  H HB2  . ALA A 1 121 ? -34.289 15.384 -11.087 1.00 0.00 ? 121 ALA A HB2  1  
ATOM 1917  H HB3  . ALA A 1 121 ? -34.750 15.530 -9.392  1.00 0.00 ? 121 ALA A HB3  1  
ATOM 1918  N N    . ILE A 1 122 ? -30.895 17.120 -10.869 1.00 0.00 ? 122 ILE A N    1  
ATOM 1919  C CA   . ILE A 1 122 ? -29.868 17.219 -11.910 1.00 0.00 ? 122 ILE A CA   1  
ATOM 1920  C C    . ILE A 1 122 ? -28.973 16.002 -11.791 1.00 0.00 ? 122 ILE A C    1  
ATOM 1921  O O    . ILE A 1 122 ? -28.792 15.488 -10.693 1.00 0.00 ? 122 ILE A O    1  
ATOM 1922  C CB   . ILE A 1 122 ? -29.043 18.506 -11.748 1.00 0.00 ? 122 ILE A CB   1  
ATOM 1923  C CG1  . ILE A 1 122 ? -29.971 19.739 -11.701 1.00 0.00 ? 122 ILE A CG1  1  
ATOM 1924  C CG2  . ILE A 1 122 ? -28.108 18.649 -12.950 1.00 0.00 ? 122 ILE A CG2  1  
ATOM 1925  C CD1  . ILE A 1 122 ? -30.671 19.865 -10.338 1.00 0.00 ? 122 ILE A CD1  1  
ATOM 1926  H H    . ILE A 1 122 ? -30.625 17.192 -9.928  1.00 0.00 ? 122 ILE A H    1  
ATOM 1927  H HA   . ILE A 1 122 ? -30.333 17.214 -12.884 1.00 0.00 ? 122 ILE A HA   1  
ATOM 1928  H HB   . ILE A 1 122 ? -28.455 18.449 -10.844 1.00 0.00 ? 122 ILE A HB   1  
ATOM 1929  H HG12 . ILE A 1 122 ? -29.388 20.631 -11.876 1.00 0.00 ? 122 ILE A HG12 1  
ATOM 1930  H HG13 . ILE A 1 122 ? -30.720 19.650 -12.475 1.00 0.00 ? 122 ILE A HG13 1  
ATOM 1931  H HG21 . ILE A 1 122 ? -27.393 17.842 -12.949 1.00 0.00 ? 122 ILE A HG21 1  
ATOM 1932  H HG22 . ILE A 1 122 ? -27.589 19.593 -12.887 1.00 0.00 ? 122 ILE A HG22 1  
ATOM 1933  H HG23 . ILE A 1 122 ? -28.687 18.616 -13.863 1.00 0.00 ? 122 ILE A HG23 1  
ATOM 1934  H HD11 . ILE A 1 122 ? -30.059 19.435 -9.561  1.00 0.00 ? 122 ILE A HD11 1  
ATOM 1935  H HD12 . ILE A 1 122 ? -31.617 19.353 -10.374 1.00 0.00 ? 122 ILE A HD12 1  
ATOM 1936  H HD13 . ILE A 1 122 ? -30.840 20.910 -10.121 1.00 0.00 ? 122 ILE A HD13 1  
ATOM 1937  N N    . TYR A 1 123 ? -28.451 15.499 -12.909 1.00 0.00 ? 123 TYR A N    1  
ATOM 1938  C CA   . TYR A 1 123 ? -27.626 14.292 -12.864 1.00 0.00 ? 123 TYR A CA   1  
ATOM 1939  C C    . TYR A 1 123 ? -26.172 14.558 -13.218 1.00 0.00 ? 123 TYR A C    1  
ATOM 1940  O O    . TYR A 1 123 ? -25.862 15.089 -14.292 1.00 0.00 ? 123 TYR A O    1  
ATOM 1941  C CB   . TYR A 1 123 ? -28.203 13.258 -13.835 1.00 0.00 ? 123 TYR A CB   1  
ATOM 1942  C CG   . TYR A 1 123 ? -29.481 12.689 -13.258 1.00 0.00 ? 123 TYR A CG   1  
ATOM 1943  C CD1  . TYR A 1 123 ? -30.615 13.503 -13.144 1.00 0.00 ? 123 TYR A CD1  1  
ATOM 1944  C CD2  . TYR A 1 123 ? -29.531 11.355 -12.833 1.00 0.00 ? 123 TYR A CD2  1  
ATOM 1945  C CE1  . TYR A 1 123 ? -31.795 12.987 -12.602 1.00 0.00 ? 123 TYR A CE1  1  
ATOM 1946  C CE2  . TYR A 1 123 ? -30.715 10.839 -12.292 1.00 0.00 ? 123 TYR A CE2  1  
ATOM 1947  C CZ   . TYR A 1 123 ? -31.847 11.656 -12.178 1.00 0.00 ? 123 TYR A CZ   1  
ATOM 1948  O OH   . TYR A 1 123 ? -33.012 11.154 -11.642 1.00 0.00 ? 123 TYR A OH   1  
ATOM 1949  H H    . TYR A 1 123 ? -28.648 15.916 -13.777 1.00 0.00 ? 123 TYR A H    1  
ATOM 1950  H HA   . TYR A 1 123 ? -27.652 13.865 -11.869 1.00 0.00 ? 123 TYR A HA   1  
ATOM 1951  H HB2  . TYR A 1 123 ? -28.415 13.738 -14.780 1.00 0.00 ? 123 TYR A HB2  1  
ATOM 1952  H HB3  . TYR A 1 123 ? -27.488 12.463 -13.984 1.00 0.00 ? 123 TYR A HB3  1  
ATOM 1953  H HD1  . TYR A 1 123 ? -30.576 14.531 -13.473 1.00 0.00 ? 123 TYR A HD1  1  
ATOM 1954  H HD2  . TYR A 1 123 ? -28.659 10.726 -12.923 1.00 0.00 ? 123 TYR A HD2  1  
ATOM 1955  H HE1  . TYR A 1 123 ? -32.670 13.614 -12.514 1.00 0.00 ? 123 TYR A HE1  1  
ATOM 1956  H HE2  . TYR A 1 123 ? -30.755 9.809  -11.966 1.00 0.00 ? 123 TYR A HE2  1  
ATOM 1957  H HH   . TYR A 1 123 ? -32.799 10.340 -11.183 1.00 0.00 ? 123 TYR A HH   1  
ATOM 1958  N N    . ASP A 1 124 ? -25.300 14.107 -12.310 1.00 0.00 ? 124 ASP A N    1  
ATOM 1959  C CA   . ASP A 1 124 ? -23.854 14.183 -12.476 1.00 0.00 ? 124 ASP A CA   1  
ATOM 1960  C C    . ASP A 1 124 ? -23.421 12.809 -12.960 1.00 0.00 ? 124 ASP A C    1  
ATOM 1961  O O    . ASP A 1 124 ? -23.773 11.805 -12.337 1.00 0.00 ? 124 ASP A O    1  
ATOM 1962  C CB   . ASP A 1 124 ? -23.181 14.500 -11.135 1.00 0.00 ? 124 ASP A CB   1  
ATOM 1963  C CG   . ASP A 1 124 ? -23.493 15.934 -10.718 1.00 0.00 ? 124 ASP A CG   1  
ATOM 1964  O OD1  . ASP A 1 124 ? -23.972 16.683 -11.554 1.00 0.00 ? 124 ASP A OD1  1  
ATOM 1965  O OD2  . ASP A 1 124 ? -23.248 16.264 -9.569  1.00 0.00 ? 124 ASP A OD2  1  
ATOM 1966  H H    . ASP A 1 124 ? -25.650 13.659 -11.512 1.00 0.00 ? 124 ASP A H    1  
ATOM 1967  H HA   . ASP A 1 124 ? -23.598 14.931 -13.211 1.00 0.00 ? 124 ASP A HA   1  
ATOM 1968  H HB2  . ASP A 1 124 ? -23.553 13.822 -10.381 1.00 0.00 ? 124 ASP A HB2  1  
ATOM 1969  H HB3  . ASP A 1 124 ? -22.112 14.379 -11.228 1.00 0.00 ? 124 ASP A HB3  1  
ATOM 1970  N N    . PHE A 1 125 ? -22.716 12.736 -14.093 1.00 0.00 ? 125 PHE A N    1  
ATOM 1971  C CA   . PHE A 1 125 ? -22.338 11.417 -14.643 1.00 0.00 ? 125 PHE A CA   1  
ATOM 1972  C C    . PHE A 1 125 ? -20.857 11.091 -14.482 1.00 0.00 ? 125 PHE A C    1  
ATOM 1973  O O    . PHE A 1 125 ? -19.983 11.774 -15.007 1.00 0.00 ? 125 PHE A O    1  
ATOM 1974  C CB   . PHE A 1 125 ? -22.739 11.347 -16.126 1.00 0.00 ? 125 PHE A CB   1  
ATOM 1975  C CG   . PHE A 1 125 ? -24.215 11.033 -16.244 1.00 0.00 ? 125 PHE A CG   1  
ATOM 1976  C CD1  . PHE A 1 125 ? -24.655 9.709  -16.118 1.00 0.00 ? 125 PHE A CD1  1  
ATOM 1977  C CD2  . PHE A 1 125 ? -25.140 12.058 -16.474 1.00 0.00 ? 125 PHE A CD2  1  
ATOM 1978  C CE1  . PHE A 1 125 ? -26.018 9.410  -16.223 1.00 0.00 ? 125 PHE A CE1  1  
ATOM 1979  C CE2  . PHE A 1 125 ? -26.505 11.759 -16.580 1.00 0.00 ? 125 PHE A CE2  1  
ATOM 1980  C CZ   . PHE A 1 125 ? -26.943 10.435 -16.453 1.00 0.00 ? 125 PHE A CZ   1  
ATOM 1981  H H    . PHE A 1 125 ? -22.480 13.565 -14.588 1.00 0.00 ? 125 PHE A H    1  
ATOM 1982  H HA   . PHE A 1 125 ? -22.890 10.648 -14.119 1.00 0.00 ? 125 PHE A HA   1  
ATOM 1983  H HB2  . PHE A 1 125 ? -22.544 12.299 -16.589 1.00 0.00 ? 125 PHE A HB2  1  
ATOM 1984  H HB3  . PHE A 1 125 ? -22.169 10.578 -16.628 1.00 0.00 ? 125 PHE A HB3  1  
ATOM 1985  H HD1  . PHE A 1 125 ? -23.941 8.918  -15.941 1.00 0.00 ? 125 PHE A HD1  1  
ATOM 1986  H HD2  . PHE A 1 125 ? -24.802 13.080 -16.572 1.00 0.00 ? 125 PHE A HD2  1  
ATOM 1987  H HE1  . PHE A 1 125 ? -26.355 8.389  -16.125 1.00 0.00 ? 125 PHE A HE1  1  
ATOM 1988  H HE2  . PHE A 1 125 ? -27.217 12.546 -16.757 1.00 0.00 ? 125 PHE A HE2  1  
ATOM 1989  H HZ   . PHE A 1 125 ? -27.995 10.205 -16.533 1.00 0.00 ? 125 PHE A HZ   1  
ATOM 1990  N N    . GLN A 1 126 ? -20.607 9.989  -13.784 1.00 0.00 ? 126 GLN A N    1  
ATOM 1991  C CA   . GLN A 1 126 ? -19.251 9.502  -13.577 1.00 0.00 ? 126 GLN A CA   1  
ATOM 1992  C C    . GLN A 1 126 ? -18.808 8.735  -14.820 1.00 0.00 ? 126 GLN A C    1  
ATOM 1993  O O    . GLN A 1 126 ? -17.908 7.898  -14.767 1.00 0.00 ? 126 GLN A O    1  
ATOM 1994  C CB   . GLN A 1 126 ? -19.215 8.571  -12.364 1.00 0.00 ? 126 GLN A CB   1  
ATOM 1995  C CG   . GLN A 1 126 ? -19.529 9.364  -11.093 1.00 0.00 ? 126 GLN A CG   1  
ATOM 1996  C CD   . GLN A 1 126 ? -18.400 10.345 -10.779 1.00 0.00 ? 126 GLN A CD   1  
ATOM 1997  O OE1  . GLN A 1 126 ? -18.582 11.261 -9.977  1.00 0.00 ? 126 GLN A OE1  1  
ATOM 1998  N NE2  . GLN A 1 126 ? -17.240 10.208 -11.361 1.00 0.00 ? 126 GLN A NE2  1  
ATOM 1999  H H    . GLN A 1 126 ? -21.359 9.471  -13.427 1.00 0.00 ? 126 GLN A H    1  
ATOM 2000  H HA   . GLN A 1 126 ? -18.588 10.338 -13.412 1.00 0.00 ? 126 GLN A HA   1  
ATOM 2001  H HB2  . GLN A 1 126 ? -19.952 7.792  -12.492 1.00 0.00 ? 126 GLN A HB2  1  
ATOM 2002  H HB3  . GLN A 1 126 ? -18.235 8.127  -12.279 1.00 0.00 ? 126 GLN A HB3  1  
ATOM 2003  H HG2  . GLN A 1 126 ? -20.448 9.913  -11.235 1.00 0.00 ? 126 GLN A HG2  1  
ATOM 2004  H HG3  . GLN A 1 126 ? -19.647 8.680  -10.266 1.00 0.00 ? 126 GLN A HG3  1  
ATOM 2005  H HE21 . GLN A 1 126 ? -17.094 9.480  -12.000 1.00 0.00 ? 126 GLN A HE21 1  
ATOM 2006  H HE22 . GLN A 1 126 ? -16.513 10.833 -11.156 1.00 0.00 ? 126 GLN A HE22 1  
ATOM 2007  N N    . ILE A 1 127 ? -19.471 9.026  -15.935 1.00 0.00 ? 127 ILE A N    1  
ATOM 2008  C CA   . ILE A 1 127 ? -19.176 8.364  -17.202 1.00 0.00 ? 127 ILE A CA   1  
ATOM 2009  C C    . ILE A 1 127 ? -17.804 8.774  -17.716 1.00 0.00 ? 127 ILE A C    1  
ATOM 2010  O O    . ILE A 1 127 ? -17.057 7.956  -18.253 1.00 0.00 ? 127 ILE A O    1  
ATOM 2011  C CB   . ILE A 1 127 ? -20.243 8.745  -18.233 1.00 0.00 ? 127 ILE A CB   1  
ATOM 2012  C CG1  . ILE A 1 127 ? -20.053 7.916  -19.504 1.00 0.00 ? 127 ILE A CG1  1  
ATOM 2013  C CG2  . ILE A 1 127 ? -20.116 10.229 -18.577 1.00 0.00 ? 127 ILE A CG2  1  
ATOM 2014  C CD1  . ILE A 1 127 ? -21.280 8.083  -20.406 1.00 0.00 ? 127 ILE A CD1  1  
ATOM 2015  H H    . ILE A 1 127 ? -20.186 9.696  -15.905 1.00 0.00 ? 127 ILE A H    1  
ATOM 2016  H HA   . ILE A 1 127 ? -19.196 7.295  -17.056 1.00 0.00 ? 127 ILE A HA   1  
ATOM 2017  H HB   . ILE A 1 127 ? -21.223 8.554  -17.820 1.00 0.00 ? 127 ILE A HB   1  
ATOM 2018  H HG12 . ILE A 1 127 ? -19.172 8.260  -20.027 1.00 0.00 ? 127 ILE A HG12 1  
ATOM 2019  H HG13 . ILE A 1 127 ? -19.937 6.876  -19.245 1.00 0.00 ? 127 ILE A HG13 1  
ATOM 2020  H HG21 . ILE A 1 127 ? -21.000 10.554 -19.104 1.00 0.00 ? 127 ILE A HG21 1  
ATOM 2021  H HG22 . ILE A 1 127 ? -19.249 10.379 -19.204 1.00 0.00 ? 127 ILE A HG22 1  
ATOM 2022  H HG23 . ILE A 1 127 ? -20.005 10.802 -17.669 1.00 0.00 ? 127 ILE A HG23 1  
ATOM 2023  H HD11 . ILE A 1 127 ? -21.194 7.422  -21.256 1.00 0.00 ? 127 ILE A HD11 1  
ATOM 2024  H HD12 . ILE A 1 127 ? -21.338 9.106  -20.751 1.00 0.00 ? 127 ILE A HD12 1  
ATOM 2025  H HD13 . ILE A 1 127 ? -22.172 7.840  -19.850 1.00 0.00 ? 127 ILE A HD13 1  
ATOM 2026  N N    . ASN A 1 128 ? -17.484 10.050 -17.546 1.00 0.00 ? 128 ASN A N    1  
ATOM 2027  C CA   . ASN A 1 128 ? -16.201 10.583 -17.987 1.00 0.00 ? 128 ASN A CA   1  
ATOM 2028  C C    . ASN A 1 128 ? -15.201 10.538 -16.846 1.00 0.00 ? 128 ASN A C    1  
ATOM 2029  O O    . ASN A 1 128 ? -15.488 10.002 -15.775 1.00 0.00 ? 128 ASN A O    1  
ATOM 2030  C CB   . ASN A 1 128 ? -16.376 12.022 -18.443 1.00 0.00 ? 128 ASN A CB   1  
ATOM 2031  C CG   . ASN A 1 128 ? -17.206 12.078 -19.722 1.00 0.00 ? 128 ASN A CG   1  
ATOM 2032  O OD1  . ASN A 1 128 ? -17.844 13.092 -20.002 1.00 0.00 ? 128 ASN A OD1  1  
ATOM 2033  N ND2  . ASN A 1 128 ? -17.239 11.045 -20.524 1.00 0.00 ? 128 ASN A ND2  1  
ATOM 2034  H H    . ASN A 1 128 ? -18.125 10.649 -17.110 1.00 0.00 ? 128 ASN A H    1  
ATOM 2035  H HA   . ASN A 1 128 ? -15.825 9.995  -18.810 1.00 0.00 ? 128 ASN A HA   1  
ATOM 2036  H HB2  . ASN A 1 128 ? -16.879 12.567 -17.664 1.00 0.00 ? 128 ASN A HB2  1  
ATOM 2037  H HB3  . ASN A 1 128 ? -15.406 12.463 -18.623 1.00 0.00 ? 128 ASN A HB3  1  
ATOM 2038  H HD21 . ASN A 1 128 ? -16.730 10.237 -20.306 1.00 0.00 ? 128 ASN A HD21 1  
ATOM 2039  H HD22 . ASN A 1 128 ? -17.773 11.079 -21.345 1.00 0.00 ? 128 ASN A HD22 1  
ATOM 2040  N N    . ASP A 1 129 ? -14.017 11.096 -17.084 1.00 0.00 ? 129 ASP A N    1  
ATOM 2041  C CA   . ASP A 1 129 ? -12.962 11.107 -16.072 1.00 0.00 ? 129 ASP A CA   1  
ATOM 2042  C C    . ASP A 1 129 ? -12.835 12.466 -15.382 1.00 0.00 ? 129 ASP A C    1  
ATOM 2043  O O    . ASP A 1 129 ? -12.813 12.535 -14.155 1.00 0.00 ? 129 ASP A O    1  
ATOM 2044  C CB   . ASP A 1 129 ? -11.624 10.748 -16.725 1.00 0.00 ? 129 ASP A CB   1  
ATOM 2045  C CG   . ASP A 1 129 ? -11.605 9.271  -17.105 1.00 0.00 ? 129 ASP A CG   1  
ATOM 2046  O OD1  . ASP A 1 129 ? -12.468 8.546  -16.634 1.00 0.00 ? 129 ASP A OD1  1  
ATOM 2047  O OD2  . ASP A 1 129 ? -10.730 8.886  -17.862 1.00 0.00 ? 129 ASP A OD2  1  
ATOM 2048  H H    . ASP A 1 129 ? -13.846 11.500 -17.959 1.00 0.00 ? 129 ASP A H    1  
ATOM 2049  H HA   . ASP A 1 129 ? -13.179 10.361 -15.320 1.00 0.00 ? 129 ASP A HA   1  
ATOM 2050  H HB2  . ASP A 1 129 ? -11.486 11.348 -17.613 1.00 0.00 ? 129 ASP A HB2  1  
ATOM 2051  H HB3  . ASP A 1 129 ? -10.821 10.947 -16.029 1.00 0.00 ? 129 ASP A HB3  1  
ATOM 2052  N N    . LYS A 1 130 ? -12.699 13.545 -16.166 1.00 0.00 ? 130 LYS A N    1  
ATOM 2053  C CA   . LYS A 1 130 ? -12.510 14.888 -15.588 1.00 0.00 ? 130 LYS A CA   1  
ATOM 2054  C C    . LYS A 1 130 ? -13.725 15.822 -15.736 1.00 0.00 ? 130 LYS A C    1  
ATOM 2055  O O    . LYS A 1 130 ? -13.771 16.860 -15.078 1.00 0.00 ? 130 LYS A O    1  
ATOM 2056  C CB   . LYS A 1 130 ? -11.290 15.537 -16.247 1.00 0.00 ? 130 LYS A CB   1  
ATOM 2057  C CG   . LYS A 1 130 ? -10.036 14.752 -15.854 1.00 0.00 ? 130 LYS A CG   1  
ATOM 2058  C CD   . LYS A 1 130 ? -8.809  15.386 -16.509 1.00 0.00 ? 130 LYS A CD   1  
ATOM 2059  C CE   . LYS A 1 130 ? -7.558  14.594 -16.122 1.00 0.00 ? 130 LYS A CE   1  
ATOM 2060  N NZ   . LYS A 1 130 ? -6.366  15.199 -16.780 1.00 0.00 ? 130 LYS A NZ   1  
ATOM 2061  H H    . LYS A 1 130 ? -12.683 13.433 -17.139 1.00 0.00 ? 130 LYS A H    1  
ATOM 2062  H HA   . LYS A 1 130 ? -12.294 14.789 -14.533 1.00 0.00 ? 130 LYS A HA   1  
ATOM 2063  H HB2  . LYS A 1 130 ? -11.406 15.520 -17.321 1.00 0.00 ? 130 LYS A HB2  1  
ATOM 2064  H HB3  . LYS A 1 130 ? -11.194 16.558 -15.908 1.00 0.00 ? 130 LYS A HB3  1  
ATOM 2065  H HG2  . LYS A 1 130 ? -9.922  14.772 -14.779 1.00 0.00 ? 130 LYS A HG2  1  
ATOM 2066  H HG3  . LYS A 1 130 ? -10.132 13.730 -16.186 1.00 0.00 ? 130 LYS A HG3  1  
ATOM 2067  H HD2  . LYS A 1 130 ? -8.927  15.372 -17.583 1.00 0.00 ? 130 LYS A HD2  1  
ATOM 2068  H HD3  . LYS A 1 130 ? -8.706  16.405 -16.170 1.00 0.00 ? 130 LYS A HD3  1  
ATOM 2069  H HE2  . LYS A 1 130 ? -7.431  14.623 -15.050 1.00 0.00 ? 130 LYS A HE2  1  
ATOM 2070  H HE3  . LYS A 1 130 ? -7.666  13.568 -16.445 1.00 0.00 ? 130 LYS A HE3  1  
ATOM 2071  H HZ1  . LYS A 1 130 ? -5.546  15.130 -16.144 1.00 0.00 ? 130 LYS A HZ1  1  
ATOM 2072  H HZ2  . LYS A 1 130 ? -6.559  16.200 -16.991 1.00 0.00 ? 130 LYS A HZ2  1  
ATOM 2073  H HZ3  . LYS A 1 130 ? -6.161  14.691 -17.663 1.00 0.00 ? 130 LYS A HZ3  1  
ATOM 2074  N N    . PHE A 1 131 ? -14.702 15.489 -16.587 1.00 0.00 ? 131 PHE A N    1  
ATOM 2075  C CA   . PHE A 1 131 ? -15.869 16.374 -16.757 1.00 0.00 ? 131 PHE A CA   1  
ATOM 2076  C C    . PHE A 1 131 ? -17.154 15.589 -16.996 1.00 0.00 ? 131 PHE A C    1  
ATOM 2077  O O    . PHE A 1 131 ? -17.223 14.766 -17.901 1.00 0.00 ? 131 PHE A O    1  
ATOM 2078  C CB   . PHE A 1 131 ? -15.619 17.324 -17.927 1.00 0.00 ? 131 PHE A CB   1  
ATOM 2079  C CG   . PHE A 1 131 ? -15.335 16.522 -19.173 1.00 0.00 ? 131 PHE A CG   1  
ATOM 2080  C CD1  . PHE A 1 131 ? -14.023 16.120 -19.458 1.00 0.00 ? 131 PHE A CD1  1  
ATOM 2081  C CD2  . PHE A 1 131 ? -16.376 16.179 -20.042 1.00 0.00 ? 131 PHE A CD2  1  
ATOM 2082  C CE1  . PHE A 1 131 ? -13.755 15.374 -20.611 1.00 0.00 ? 131 PHE A CE1  1  
ATOM 2083  C CE2  . PHE A 1 131 ? -16.106 15.433 -21.195 1.00 0.00 ? 131 PHE A CE2  1  
ATOM 2084  C CZ   . PHE A 1 131 ? -14.797 15.031 -21.480 1.00 0.00 ? 131 PHE A CZ   1  
ATOM 2085  H H    . PHE A 1 131 ? -14.636 14.660 -17.107 1.00 0.00 ? 131 PHE A H    1  
ATOM 2086  H HA   . PHE A 1 131 ? -15.992 16.955 -15.859 1.00 0.00 ? 131 PHE A HA   1  
ATOM 2087  H HB2  . PHE A 1 131 ? -16.492 17.940 -18.085 1.00 0.00 ? 131 PHE A HB2  1  
ATOM 2088  H HB3  . PHE A 1 131 ? -14.771 17.951 -17.708 1.00 0.00 ? 131 PHE A HB3  1  
ATOM 2089  H HD1  . PHE A 1 131 ? -13.220 16.385 -18.787 1.00 0.00 ? 131 PHE A HD1  1  
ATOM 2090  H HD2  . PHE A 1 131 ? -17.387 16.489 -19.822 1.00 0.00 ? 131 PHE A HD2  1  
ATOM 2091  H HE1  . PHE A 1 131 ? -12.744 15.064 -20.831 1.00 0.00 ? 131 PHE A HE1  1  
ATOM 2092  H HE2  . PHE A 1 131 ? -16.910 15.167 -21.866 1.00 0.00 ? 131 PHE A HE2  1  
ATOM 2093  H HZ   . PHE A 1 131 ? -14.590 14.455 -22.372 1.00 0.00 ? 131 PHE A HZ   1  
ATOM 2094  N N    . LYS A 1 132 ? -18.181 15.855 -16.176 1.00 0.00 ? 132 LYS A N    1  
ATOM 2095  C CA   . LYS A 1 132 ? -19.460 15.159 -16.293 1.00 0.00 ? 132 LYS A CA   1  
ATOM 2096  C C    . LYS A 1 132 ? -20.554 16.071 -16.869 1.00 0.00 ? 132 LYS A C    1  
ATOM 2097  O O    . LYS A 1 132 ? -20.769 17.166 -16.347 1.00 0.00 ? 132 LYS A O    1  
ATOM 2098  C CB   . LYS A 1 132 ? -19.913 14.718 -14.898 1.00 0.00 ? 132 LYS A CB   1  
ATOM 2099  C CG   . LYS A 1 132 ? -18.721 14.157 -14.115 1.00 0.00 ? 132 LYS A CG   1  
ATOM 2100  C CD   . LYS A 1 132 ? -19.191 13.629 -12.745 1.00 0.00 ? 132 LYS A CD   1  
ATOM 2101  C CE   . LYS A 1 132 ? -19.251 14.771 -11.719 1.00 0.00 ? 132 LYS A CE   1  
ATOM 2102  N NZ   . LYS A 1 132 ? -17.868 15.189 -11.355 1.00 0.00 ? 132 LYS A NZ   1  
ATOM 2103  H H    . LYS A 1 132 ? -18.077 16.529 -15.471 1.00 0.00 ? 132 LYS A H    1  
ATOM 2104  H HA   . LYS A 1 132 ? -19.334 14.285 -16.904 1.00 0.00 ? 132 LYS A HA   1  
ATOM 2105  H HB2  . LYS A 1 132 ? -20.319 15.566 -14.369 1.00 0.00 ? 132 LYS A HB2  1  
ATOM 2106  H HB3  . LYS A 1 132 ? -20.673 13.961 -14.991 1.00 0.00 ? 132 LYS A HB3  1  
ATOM 2107  H HG2  . LYS A 1 132 ? -18.274 13.350 -14.677 1.00 0.00 ? 132 LYS A HG2  1  
ATOM 2108  H HG3  . LYS A 1 132 ? -17.987 14.937 -13.967 1.00 0.00 ? 132 LYS A HG3  1  
ATOM 2109  H HD2  . LYS A 1 132 ? -20.172 13.186 -12.844 1.00 0.00 ? 132 LYS A HD2  1  
ATOM 2110  H HD3  . LYS A 1 132 ? -18.497 12.878 -12.397 1.00 0.00 ? 132 LYS A HD3  1  
ATOM 2111  H HE2  . LYS A 1 132 ? -19.780 15.612 -12.138 1.00 0.00 ? 132 LYS A HE2  1  
ATOM 2112  H HE3  . LYS A 1 132 ? -19.766 14.429 -10.834 1.00 0.00 ? 132 LYS A HE3  1  
ATOM 2113  H HZ1  . LYS A 1 132 ? -17.245 15.091 -12.181 1.00 0.00 ? 132 LYS A HZ1  1  
ATOM 2114  H HZ2  . LYS A 1 132 ? -17.518 14.588 -10.580 1.00 0.00 ? 132 LYS A HZ2  1  
ATOM 2115  H HZ3  . LYS A 1 132 ? -17.876 16.182 -11.047 1.00 0.00 ? 132 LYS A HZ3  1  
ATOM 2116  N N    . PRO A 1 133 ? -21.284 15.652 -17.880 1.00 0.00 ? 133 PRO A N    1  
ATOM 2117  C CA   . PRO A 1 133 ? -22.395 16.484 -18.420 1.00 0.00 ? 133 PRO A CA   1  
ATOM 2118  C C    . PRO A 1 133 ? -23.570 16.487 -17.440 1.00 0.00 ? 133 PRO A C    1  
ATOM 2119  O O    . PRO A 1 133 ? -23.862 15.466 -16.820 1.00 0.00 ? 133 PRO A O    1  
ATOM 2120  C CB   . PRO A 1 133 ? -22.753 15.794 -19.741 1.00 0.00 ? 133 PRO A CB   1  
ATOM 2121  C CG   . PRO A 1 133 ? -22.391 14.361 -19.526 1.00 0.00 ? 133 PRO A CG   1  
ATOM 2122  C CD   . PRO A 1 133 ? -21.163 14.371 -18.613 1.00 0.00 ? 133 PRO A CD   1  
ATOM 2123  H HA   . PRO A 1 133 ? -22.053 17.491 -18.607 1.00 0.00 ? 133 PRO A HA   1  
ATOM 2124  H HB2  . PRO A 1 133 ? -23.810 15.897 -19.948 1.00 0.00 ? 133 PRO A HB2  1  
ATOM 2125  H HB3  . PRO A 1 133 ? -22.169 16.206 -20.550 1.00 0.00 ? 133 PRO A HB3  1  
ATOM 2126  H HG2  . PRO A 1 133 ? -23.212 13.839 -19.047 1.00 0.00 ? 133 PRO A HG2  1  
ATOM 2127  H HG3  . PRO A 1 133 ? -22.146 13.887 -20.465 1.00 0.00 ? 133 PRO A HG3  1  
ATOM 2128  H HD2  . PRO A 1 133 ? -21.194 13.529 -17.939 1.00 0.00 ? 133 PRO A HD2  1  
ATOM 2129  H HD3  . PRO A 1 133 ? -20.253 14.364 -19.194 1.00 0.00 ? 133 PRO A HD3  1  
ATOM 2130  N N    . TYR A 1 134 ? -24.228 17.635 -17.276 1.00 0.00 ? 134 TYR A N    1  
ATOM 2131  C CA   . TYR A 1 134 ? -25.352 17.744 -16.338 1.00 0.00 ? 134 TYR A CA   1  
ATOM 2132  C C    . TYR A 1 134 ? -26.675 17.841 -17.086 1.00 0.00 ? 134 TYR A C    1  
ATOM 2133  O O    . TYR A 1 134 ? -26.801 18.610 -18.038 1.00 0.00 ? 134 TYR A O    1  
ATOM 2134  C CB   . TYR A 1 134 ? -25.185 19.000 -15.471 1.00 0.00 ? 134 TYR A CB   1  
ATOM 2135  C CG   . TYR A 1 134 ? -23.803 19.024 -14.845 1.00 0.00 ? 134 TYR A CG   1  
ATOM 2136  C CD1  . TYR A 1 134 ? -23.374 17.957 -14.044 1.00 0.00 ? 134 TYR A CD1  1  
ATOM 2137  C CD2  . TYR A 1 134 ? -22.943 20.109 -15.076 1.00 0.00 ? 134 TYR A CD2  1  
ATOM 2138  C CE1  . TYR A 1 134 ? -22.093 17.975 -13.477 1.00 0.00 ? 134 TYR A CE1  1  
ATOM 2139  C CE2  . TYR A 1 134 ? -21.661 20.119 -14.510 1.00 0.00 ? 134 TYR A CE2  1  
ATOM 2140  C CZ   . TYR A 1 134 ? -21.237 19.056 -13.712 1.00 0.00 ? 134 TYR A CZ   1  
ATOM 2141  O OH   . TYR A 1 134 ? -19.971 19.073 -13.162 1.00 0.00 ? 134 TYR A OH   1  
ATOM 2142  H H    . TYR A 1 134 ? -23.949 18.423 -17.776 1.00 0.00 ? 134 TYR A H    1  
ATOM 2143  H HA   . TYR A 1 134 ? -25.379 16.879 -15.698 1.00 0.00 ? 134 TYR A HA   1  
ATOM 2144  H HB2  . TYR A 1 134 ? -25.320 19.878 -16.087 1.00 0.00 ? 134 TYR A HB2  1  
ATOM 2145  H HB3  . TYR A 1 134 ? -25.931 18.996 -14.689 1.00 0.00 ? 134 TYR A HB3  1  
ATOM 2146  H HD1  . TYR A 1 134 ? -24.031 17.124 -13.859 1.00 0.00 ? 134 TYR A HD1  1  
ATOM 2147  H HD2  . TYR A 1 134 ? -23.269 20.936 -15.690 1.00 0.00 ? 134 TYR A HD2  1  
ATOM 2148  H HE1  . TYR A 1 134 ? -21.765 17.154 -12.861 1.00 0.00 ? 134 TYR A HE1  1  
ATOM 2149  H HE2  . TYR A 1 134 ? -21.000 20.950 -14.687 1.00 0.00 ? 134 TYR A HE2  1  
ATOM 2150  H HH   . TYR A 1 134 ? -19.956 19.746 -12.475 1.00 0.00 ? 134 TYR A HH   1  
ATOM 2151  N N    . ILE A 1 135 ? -27.668 17.070 -16.645 1.00 0.00 ? 135 ILE A N    1  
ATOM 2152  C CA   . ILE A 1 135 ? -28.984 17.105 -17.296 1.00 0.00 ? 135 ILE A CA   1  
ATOM 2153  C C    . ILE A 1 135 ? -30.102 16.745 -16.310 1.00 0.00 ? 135 ILE A C    1  
ATOM 2154  O O    . ILE A 1 135 ? -29.958 15.816 -15.518 1.00 0.00 ? 135 ILE A O    1  
ATOM 2155  C CB   . ILE A 1 135 ? -28.990 16.145 -18.490 1.00 0.00 ? 135 ILE A CB   1  
ATOM 2156  C CG1  . ILE A 1 135 ? -30.320 16.261 -19.237 1.00 0.00 ? 135 ILE A CG1  1  
ATOM 2157  C CG2  . ILE A 1 135 ? -28.795 14.711 -18.000 1.00 0.00 ? 135 ILE A CG2  1  
ATOM 2158  C CD1  . ILE A 1 135 ? -30.197 15.579 -20.601 1.00 0.00 ? 135 ILE A CD1  1  
ATOM 2159  H H    . ILE A 1 135 ? -27.515 16.474 -15.873 1.00 0.00 ? 135 ILE A H    1  
ATOM 2160  H HA   . ILE A 1 135 ? -29.165 18.106 -17.662 1.00 0.00 ? 135 ILE A HA   1  
ATOM 2161  H HB   . ILE A 1 135 ? -28.180 16.406 -19.158 1.00 0.00 ? 135 ILE A HB   1  
ATOM 2162  H HG12 . ILE A 1 135 ? -31.100 15.781 -18.662 1.00 0.00 ? 135 ILE A HG12 1  
ATOM 2163  H HG13 . ILE A 1 135 ? -30.565 17.303 -19.378 1.00 0.00 ? 135 ILE A HG13 1  
ATOM 2164  H HG21 . ILE A 1 135 ? -27.972 14.682 -17.302 1.00 0.00 ? 135 ILE A HG21 1  
ATOM 2165  H HG22 . ILE A 1 135 ? -28.574 14.070 -18.841 1.00 0.00 ? 135 ILE A HG22 1  
ATOM 2166  H HG23 . ILE A 1 135 ? -29.695 14.368 -17.512 1.00 0.00 ? 135 ILE A HG23 1  
ATOM 2167  H HD11 . ILE A 1 135 ? -29.903 14.549 -20.464 1.00 0.00 ? 135 ILE A HD11 1  
ATOM 2168  H HD12 . ILE A 1 135 ? -29.451 16.090 -21.193 1.00 0.00 ? 135 ILE A HD12 1  
ATOM 2169  H HD13 . ILE A 1 135 ? -31.148 15.617 -21.109 1.00 0.00 ? 135 ILE A HD13 1  
ATOM 2170  N N    . GLY A 1 136 ? -31.213 17.496 -16.355 1.00 0.00 ? 136 GLY A N    1  
ATOM 2171  C CA   . GLY A 1 136 ? -32.333 17.237 -15.446 1.00 0.00 ? 136 GLY A CA   1  
ATOM 2172  C C    . GLY A 1 136 ? -33.537 18.132 -15.742 1.00 0.00 ? 136 GLY A C    1  
ATOM 2173  O O    . GLY A 1 136 ? -33.588 18.803 -16.775 1.00 0.00 ? 136 GLY A O    1  
ATOM 2174  H H    . GLY A 1 136 ? -31.276 18.232 -17.000 1.00 0.00 ? 136 GLY A H    1  
ATOM 2175  H HA2  . GLY A 1 136 ? -32.633 16.203 -15.542 1.00 0.00 ? 136 GLY A HA2  1  
ATOM 2176  H HA3  . GLY A 1 136 ? -32.009 17.416 -14.439 1.00 0.00 ? 136 GLY A HA3  1  
ATOM 2177  N N    . ALA A 1 137 ? -34.513 18.144 -14.817 1.00 0.00 ? 137 ALA A N    1  
ATOM 2178  C CA   . ALA A 1 137 ? -35.726 18.958 -14.987 1.00 0.00 ? 137 ALA A CA   1  
ATOM 2179  C C    . ALA A 1 137 ? -36.096 19.679 -13.683 1.00 0.00 ? 137 ALA A C    1  
ATOM 2180  O O    . ALA A 1 137 ? -35.704 19.256 -12.594 1.00 0.00 ? 137 ALA A O    1  
ATOM 2181  C CB   . ALA A 1 137 ? -36.889 18.071 -15.443 1.00 0.00 ? 137 ALA A CB   1  
ATOM 2182  H H    . ALA A 1 137 ? -34.415 17.599 -14.003 1.00 0.00 ? 137 ALA A H    1  
ATOM 2183  H HA   . ALA A 1 137 ? -35.548 19.698 -15.746 1.00 0.00 ? 137 ALA A HA   1  
ATOM 2184  H HB1  . ALA A 1 137 ? -36.748 17.800 -16.480 1.00 0.00 ? 137 ALA A HB1  1  
ATOM 2185  H HB2  . ALA A 1 137 ? -37.818 18.613 -15.335 1.00 0.00 ? 137 ALA A HB2  1  
ATOM 2186  H HB3  . ALA A 1 137 ? -36.920 17.178 -14.838 1.00 0.00 ? 137 ALA A HB3  1  
ATOM 2187  N N    . ARG A 1 138 ? -36.836 20.790 -13.812 1.00 0.00 ? 138 ARG A N    1  
ATOM 2188  C CA   . ARG A 1 138 ? -37.244 21.604 -12.652 1.00 0.00 ? 138 ARG A CA   1  
ATOM 2189  C C    . ARG A 1 138 ? -38.724 21.452 -12.313 1.00 0.00 ? 138 ARG A C    1  
ATOM 2190  O O    . ARG A 1 138 ? -39.583 21.386 -13.193 1.00 0.00 ? 138 ARG A O    1  
ATOM 2191  C CB   . ARG A 1 138 ? -36.996 23.094 -12.961 1.00 0.00 ? 138 ARG A CB   1  
ATOM 2192  C CG   . ARG A 1 138 ? -37.457 23.996 -11.796 1.00 0.00 ? 138 ARG A CG   1  
ATOM 2193  C CD   . ARG A 1 138 ? -37.384 25.450 -12.240 1.00 0.00 ? 138 ARG A CD   1  
ATOM 2194  N NE   . ARG A 1 138 ? -36.006 25.820 -12.513 1.00 0.00 ? 138 ARG A NE   1  
ATOM 2195  C CZ   . ARG A 1 138 ? -35.721 26.853 -13.293 1.00 0.00 ? 138 ARG A CZ   1  
ATOM 2196  N NH1  . ARG A 1 138 ? -36.686 27.551 -13.830 1.00 0.00 ? 138 ARG A NH1  1  
ATOM 2197  N NH2  . ARG A 1 138 ? -34.479 27.158 -13.532 1.00 0.00 ? 138 ARG A NH2  1  
ATOM 2198  H H    . ARG A 1 138 ? -37.099 21.083 -14.710 1.00 0.00 ? 138 ARG A H    1  
ATOM 2199  H HA   . ARG A 1 138 ? -36.654 21.330 -11.789 1.00 0.00 ? 138 ARG A HA   1  
ATOM 2200  H HB2  . ARG A 1 138 ? -35.942 23.250 -13.132 1.00 0.00 ? 138 ARG A HB2  1  
ATOM 2201  H HB3  . ARG A 1 138 ? -37.542 23.367 -13.852 1.00 0.00 ? 138 ARG A HB3  1  
ATOM 2202  H HG2  . ARG A 1 138 ? -38.475 23.772 -11.517 1.00 0.00 ? 138 ARG A HG2  1  
ATOM 2203  H HG3  . ARG A 1 138 ? -36.810 23.852 -10.945 1.00 0.00 ? 138 ARG A HG3  1  
ATOM 2204  H HD2  . ARG A 1 138 ? -37.975 25.578 -13.135 1.00 0.00 ? 138 ARG A HD2  1  
ATOM 2205  H HD3  . ARG A 1 138 ? -37.781 26.085 -11.458 1.00 0.00 ? 138 ARG A HD3  1  
ATOM 2206  H HE   . ARG A 1 138 ? -35.279 25.295 -12.120 1.00 0.00 ? 138 ARG A HE   1  
ATOM 2207  H HH11 . ARG A 1 138 ? -37.639 27.304 -13.652 1.00 0.00 ? 138 ARG A HH11 1  
ATOM 2208  H HH12 . ARG A 1 138 ? -36.472 28.332 -14.415 1.00 0.00 ? 138 ARG A HH12 1  
ATOM 2209  H HH21 . ARG A 1 138 ? -33.745 26.612 -13.128 1.00 0.00 ? 138 ARG A HH21 1  
ATOM 2210  H HH22 . ARG A 1 138 ? -34.260 27.939 -14.114 1.00 0.00 ? 138 ARG A HH22 1  
ATOM 2211  N N    . VAL A 1 139 ? -39.000 21.501 -11.009 1.00 0.00 ? 139 VAL A N    1  
ATOM 2212  C CA   . VAL A 1 139 ? -40.366 21.475 -10.484 1.00 0.00 ? 139 VAL A CA   1  
ATOM 2213  C C    . VAL A 1 139 ? -40.466 22.626 -9.486  1.00 0.00 ? 139 VAL A C    1  
ATOM 2214  O O    . VAL A 1 139 ? -39.788 22.612 -8.458  1.00 0.00 ? 139 VAL A O    1  
ATOM 2215  C CB   . VAL A 1 139 ? -40.645 20.135 -9.794  1.00 0.00 ? 139 VAL A CB   1  
ATOM 2216  C CG1  . VAL A 1 139 ? -41.991 20.191 -9.058  1.00 0.00 ? 139 VAL A CG1  1  
ATOM 2217  C CG2  . VAL A 1 139 ? -40.678 19.032 -10.856 1.00 0.00 ? 139 VAL A CG2  1  
ATOM 2218  H H    . VAL A 1 139 ? -38.256 21.623 -10.375 1.00 0.00 ? 139 VAL A H    1  
ATOM 2219  H HA   . VAL A 1 139 ? -41.079 21.629 -11.285 1.00 0.00 ? 139 VAL A HA   1  
ATOM 2220  H HB   . VAL A 1 139 ? -39.859 19.927 -9.085  1.00 0.00 ? 139 VAL A HB   1  
ATOM 2221  H HG11 . VAL A 1 139 ? -42.267 19.198 -8.734  1.00 0.00 ? 139 VAL A HG11 1  
ATOM 2222  H HG12 . VAL A 1 139 ? -42.751 20.579 -9.721  1.00 0.00 ? 139 VAL A HG12 1  
ATOM 2223  H HG13 . VAL A 1 139 ? -41.901 20.836 -8.196  1.00 0.00 ? 139 VAL A HG13 1  
ATOM 2224  H HG21 . VAL A 1 139 ? -41.381 19.299 -11.633 1.00 0.00 ? 139 VAL A HG21 1  
ATOM 2225  H HG22 . VAL A 1 139 ? -40.980 18.101 -10.402 1.00 0.00 ? 139 VAL A HG22 1  
ATOM 2226  H HG23 . VAL A 1 139 ? -39.694 18.922 -11.287 1.00 0.00 ? 139 VAL A HG23 1  
ATOM 2227  N N    . ALA A 1 140 ? -41.266 23.651 -9.805  1.00 0.00 ? 140 ALA A N    1  
ATOM 2228  C CA   . ALA A 1 140 ? -41.372 24.828 -8.932  1.00 0.00 ? 140 ALA A CA   1  
ATOM 2229  C C    . ALA A 1 140 ? -42.692 24.879 -8.183  1.00 0.00 ? 140 ALA A C    1  
ATOM 2230  O O    . ALA A 1 140 ? -43.770 24.832 -8.786  1.00 0.00 ? 140 ALA A O    1  
ATOM 2231  C CB   . ALA A 1 140 ? -41.226 26.103 -9.768  1.00 0.00 ? 140 ALA A CB   1  
ATOM 2232  H H    . ALA A 1 140 ? -41.759 23.637 -10.652 1.00 0.00 ? 140 ALA A H    1  
ATOM 2233  H HA   . ALA A 1 140 ? -40.568 24.811 -8.208  1.00 0.00 ? 140 ALA A HA   1  
ATOM 2234  H HB1  . ALA A 1 140 ? -42.129 26.268 -10.338 1.00 0.00 ? 140 ALA A HB1  1  
ATOM 2235  H HB2  . ALA A 1 140 ? -40.389 25.999 -10.443 1.00 0.00 ? 140 ALA A HB2  1  
ATOM 2236  H HB3  . ALA A 1 140 ? -41.055 26.945 -9.113  1.00 0.00 ? 140 ALA A HB3  1  
ATOM 2237  N N    . TYR A 1 141 ? -42.581 25.015 -6.859  1.00 0.00 ? 141 TYR A N    1  
ATOM 2238  C CA   . TYR A 1 141 ? -43.742 25.113 -5.977  1.00 0.00 ? 141 TYR A CA   1  
ATOM 2239  C C    . TYR A 1 141 ? -43.622 26.367 -5.117  1.00 0.00 ? 141 TYR A C    1  
ATOM 2240  O O    . TYR A 1 141 ? -42.524 26.878 -4.896  1.00 0.00 ? 141 TYR A O    1  
ATOM 2241  C CB   . TYR A 1 141 ? -43.832 23.882 -5.068  1.00 0.00 ? 141 TYR A CB   1  
ATOM 2242  C CG   . TYR A 1 141 ? -44.978 24.064 -4.098  1.00 0.00 ? 141 TYR A CG   1  
ATOM 2243  C CD1  . TYR A 1 141 ? -46.298 23.895 -4.534  1.00 0.00 ? 141 TYR A CD1  1  
ATOM 2244  C CD2  . TYR A 1 141 ? -44.721 24.413 -2.764  1.00 0.00 ? 141 TYR A CD2  1  
ATOM 2245  C CE1  . TYR A 1 141 ? -47.360 24.075 -3.639  1.00 0.00 ? 141 TYR A CE1  1  
ATOM 2246  C CE2  . TYR A 1 141 ? -45.784 24.591 -1.870  1.00 0.00 ? 141 TYR A CE2  1  
ATOM 2247  C CZ   . TYR A 1 141 ? -47.103 24.422 -2.307  1.00 0.00 ? 141 TYR A CZ   1  
ATOM 2248  O OH   . TYR A 1 141 ? -48.150 24.601 -1.426  1.00 0.00 ? 141 TYR A OH   1  
ATOM 2249  H H    . TYR A 1 141 ? -41.685 25.070 -6.466  1.00 0.00 ? 141 TYR A H    1  
ATOM 2250  H HA   . TYR A 1 141 ? -44.645 25.180 -6.570  1.00 0.00 ? 141 TYR A HA   1  
ATOM 2251  H HB2  . TYR A 1 141 ? -44.003 23.001 -5.670  1.00 0.00 ? 141 TYR A HB2  1  
ATOM 2252  H HB3  . TYR A 1 141 ? -42.908 23.769 -4.519  1.00 0.00 ? 141 TYR A HB3  1  
ATOM 2253  H HD1  . TYR A 1 141 ? -46.496 23.627 -5.561  1.00 0.00 ? 141 TYR A HD1  1  
ATOM 2254  H HD2  . TYR A 1 141 ? -43.703 24.544 -2.427  1.00 0.00 ? 141 TYR A HD2  1  
ATOM 2255  H HE1  . TYR A 1 141 ? -48.377 23.946 -3.976  1.00 0.00 ? 141 TYR A HE1  1  
ATOM 2256  H HE2  . TYR A 1 141 ? -45.586 24.860 -0.844  1.00 0.00 ? 141 TYR A HE2  1  
ATOM 2257  H HH   . TYR A 1 141 ? -48.516 25.477 -1.573  1.00 0.00 ? 141 TYR A HH   1  
ATOM 2258  N N    . GLY A 1 142 ? -44.755 26.853 -4.634  1.00 0.00 ? 142 GLY A N    1  
ATOM 2259  C CA   . GLY A 1 142 ? -44.768 28.047 -3.798  1.00 0.00 ? 142 GLY A CA   1  
ATOM 2260  C C    . GLY A 1 142 ? -46.048 28.101 -2.981  1.00 0.00 ? 142 GLY A C    1  
ATOM 2261  O O    . GLY A 1 142 ? -46.971 27.321 -3.210  1.00 0.00 ? 142 GLY A O    1  
ATOM 2262  H H    . GLY A 1 142 ? -45.600 26.401 -4.842  1.00 0.00 ? 142 GLY A H    1  
ATOM 2263  H HA2  . GLY A 1 142 ? -43.920 28.026 -3.129  1.00 0.00 ? 142 GLY A HA2  1  
ATOM 2264  H HA3  . GLY A 1 142 ? -44.710 28.924 -4.424  1.00 0.00 ? 142 GLY A HA3  1  
ATOM 2265  N N    . HIS A 1 143 ? -46.106 29.015 -2.023  1.00 0.00 ? 143 HIS A N    1  
ATOM 2266  C CA   . HIS A 1 143 ? -47.293 29.129 -1.193  1.00 0.00 ? 143 HIS A CA   1  
ATOM 2267  C C    . HIS A 1 143 ? -48.478 29.586 -2.038  1.00 0.00 ? 143 HIS A C    1  
ATOM 2268  O O    . HIS A 1 143 ? -48.452 30.663 -2.635  1.00 0.00 ? 143 HIS A O    1  
ATOM 2269  C CB   . HIS A 1 143 ? -47.044 30.119 -0.043  1.00 0.00 ? 143 HIS A CB   1  
ATOM 2270  C CG   . HIS A 1 143 ? -47.966 29.809 1.105   1.00 0.00 ? 143 HIS A CG   1  
ATOM 2271  N ND1  . HIS A 1 143 ? -49.310 30.146 1.086   1.00 0.00 ? 143 HIS A ND1  1  
ATOM 2272  C CD2  . HIS A 1 143 ? -47.754 29.183 2.308   1.00 0.00 ? 143 HIS A CD2  1  
ATOM 2273  C CE1  . HIS A 1 143 ? -49.851 29.724 2.242   1.00 0.00 ? 143 HIS A CE1  1  
ATOM 2274  N NE2  . HIS A 1 143 ? -48.947 29.128 3.023   1.00 0.00 ? 143 HIS A NE2  1  
ATOM 2275  H H    . HIS A 1 143 ? -45.345 29.615 -1.874  1.00 0.00 ? 143 HIS A H    1  
ATOM 2276  H HA   . HIS A 1 143 ? -47.515 28.154 -0.782  1.00 0.00 ? 143 HIS A HA   1  
ATOM 2277  H HB2  . HIS A 1 143 ? -46.020 30.028 0.290   1.00 0.00 ? 143 HIS A HB2  1  
ATOM 2278  H HB3  . HIS A 1 143 ? -47.219 31.128 -0.385  1.00 0.00 ? 143 HIS A HB3  1  
ATOM 2279  H HD2  . HIS A 1 143 ? -46.805 28.796 2.648   1.00 0.00 ? 143 HIS A HD2  1  
ATOM 2280  H HE1  . HIS A 1 143 ? -50.891 29.848 2.505   1.00 0.00 ? 143 HIS A HE1  1  
ATOM 2281  H HE2  . HIS A 1 143 ? -49.092 28.731 3.906   1.00 0.00 ? 143 HIS A HE2  1  
ATOM 2282  N N    . VAL A 1 144 ? -49.513 28.749 -2.088  1.00 0.00 ? 144 VAL A N    1  
ATOM 2283  C CA   . VAL A 1 144 ? -50.712 29.055 -2.866  1.00 0.00 ? 144 VAL A CA   1  
ATOM 2284  C C    . VAL A 1 144 ? -51.958 28.572 -2.131  1.00 0.00 ? 144 VAL A C    1  
ATOM 2285  O O    . VAL A 1 144 ? -53.055 29.086 -2.345  1.00 0.00 ? 144 VAL A O    1  
ATOM 2286  C CB   . VAL A 1 144 ? -50.628 28.374 -4.233  1.00 0.00 ? 144 VAL A CB   1  
ATOM 2287  C CG1  . VAL A 1 144 ? -50.410 26.871 -4.042  1.00 0.00 ? 144 VAL A CG1  1  
ATOM 2288  C CG2  . VAL A 1 144 ? -51.931 28.604 -5.003  1.00 0.00 ? 144 VAL A CG2  1  
ATOM 2289  H H    . VAL A 1 144 ? -49.467 27.904 -1.595  1.00 0.00 ? 144 VAL A H    1  
ATOM 2290  H HA   . VAL A 1 144 ? -50.786 30.125 -3.012  1.00 0.00 ? 144 VAL A HA   1  
ATOM 2291  H HB   . VAL A 1 144 ? -49.800 28.788 -4.790  1.00 0.00 ? 144 VAL A HB   1  
ATOM 2292  H HG11 . VAL A 1 144 ? -49.547 26.708 -3.414  1.00 0.00 ? 144 VAL A HG11 1  
ATOM 2293  H HG12 . VAL A 1 144 ? -50.247 26.406 -5.004  1.00 0.00 ? 144 VAL A HG12 1  
ATOM 2294  H HG13 . VAL A 1 144 ? -51.283 26.437 -3.576  1.00 0.00 ? 144 VAL A HG13 1  
ATOM 2295  H HG21 . VAL A 1 144 ? -52.712 27.991 -4.578  1.00 0.00 ? 144 VAL A HG21 1  
ATOM 2296  H HG22 . VAL A 1 144 ? -51.787 28.338 -6.040  1.00 0.00 ? 144 VAL A HG22 1  
ATOM 2297  H HG23 . VAL A 1 144 ? -52.212 29.644 -4.934  1.00 0.00 ? 144 VAL A HG23 1  
ATOM 2298  N N    . ARG A 1 145 ? -51.779 27.576 -1.261  1.00 0.00 ? 145 ARG A N    1  
ATOM 2299  C CA   . ARG A 1 145 ? -52.891 27.018 -0.489  1.00 0.00 ? 145 ARG A CA   1  
ATOM 2300  C C    . ARG A 1 145 ? -52.633 27.177 1.006   1.00 0.00 ? 145 ARG A C    1  
ATOM 2301  O O    . ARG A 1 145 ? -51.510 26.994 1.477   1.00 0.00 ? 145 ARG A O    1  
ATOM 2302  C CB   . ARG A 1 145 ? -53.074 25.532 -0.832  1.00 0.00 ? 145 ARG A CB   1  
ATOM 2303  C CG   . ARG A 1 145 ? -51.816 24.738 -0.456  1.00 0.00 ? 145 ARG A CG   1  
ATOM 2304  C CD   . ARG A 1 145 ? -52.020 23.262 -0.811  1.00 0.00 ? 145 ARG A CD   1  
ATOM 2305  N NE   . ARG A 1 145 ? -53.045 22.673 0.046   1.00 0.00 ? 145 ARG A NE   1  
ATOM 2306  C CZ   . ARG A 1 145 ? -53.397 21.397 -0.080  1.00 0.00 ? 145 ARG A CZ   1  
ATOM 2307  N NH1  . ARG A 1 145 ? -52.815 20.642 -0.973  1.00 0.00 ? 145 ARG A NH1  1  
ATOM 2308  N NH2  . ARG A 1 145 ? -54.322 20.896 0.693   1.00 0.00 ? 145 ARG A NH2  1  
ATOM 2309  H H    . ARG A 1 145 ? -50.878 27.209 -1.135  1.00 0.00 ? 145 ARG A H    1  
ATOM 2310  H HA   . ARG A 1 145 ? -53.805 27.542 -0.737  1.00 0.00 ? 145 ARG A HA   1  
ATOM 2311  H HB2  . ARG A 1 145 ? -53.919 25.140 -0.286  1.00 0.00 ? 145 ARG A HB2  1  
ATOM 2312  H HB3  . ARG A 1 145 ? -53.255 25.429 -1.892  1.00 0.00 ? 145 ARG A HB3  1  
ATOM 2313  H HG2  . ARG A 1 145 ? -50.968 25.126 -1.001  1.00 0.00 ? 145 ARG A HG2  1  
ATOM 2314  H HG3  . ARG A 1 145 ? -51.634 24.825 0.604   1.00 0.00 ? 145 ARG A HG3  1  
ATOM 2315  H HD2  . ARG A 1 145 ? -52.328 23.181 -1.842  1.00 0.00 ? 145 ARG A HD2  1  
ATOM 2316  H HD3  . ARG A 1 145 ? -51.089 22.731 -0.674  1.00 0.00 ? 145 ARG A HD3  1  
ATOM 2317  H HE   . ARG A 1 145 ? -53.486 23.229 0.723   1.00 0.00 ? 145 ARG A HE   1  
ATOM 2318  H HH11 . ARG A 1 145 ? -52.104 21.025 -1.563  1.00 0.00 ? 145 ARG A HH11 1  
ATOM 2319  H HH12 . ARG A 1 145 ? -53.079 19.682 -1.066  1.00 0.00 ? 145 ARG A HH12 1  
ATOM 2320  H HH21 . ARG A 1 145 ? -54.768 21.472 1.378   1.00 0.00 ? 145 ARG A HH21 1  
ATOM 2321  H HH22 . ARG A 1 145 ? -54.587 19.936 0.599   1.00 0.00 ? 145 ARG A HH22 1  
ATOM 2322  N N    . HIS A 1 146 ? -53.684 27.518 1.749   1.00 0.00 ? 146 HIS A N    1  
ATOM 2323  C CA   . HIS A 1 146 ? -53.578 27.699 3.198   1.00 0.00 ? 146 HIS A CA   1  
ATOM 2324  C C    . HIS A 1 146 ? -54.348 26.596 3.914   1.00 0.00 ? 146 HIS A C    1  
ATOM 2325  O O    . HIS A 1 146 ? -53.761 25.757 4.599   1.00 0.00 ? 146 HIS A O    1  
ATOM 2326  C CB   . HIS A 1 146 ? -54.151 29.061 3.593   1.00 0.00 ? 146 HIS A CB   1  
ATOM 2327  C CG   . HIS A 1 146 ? -53.967 29.272 5.069   1.00 0.00 ? 146 HIS A CG   1  
ATOM 2328  N ND1  . HIS A 1 146 ? -54.826 28.724 6.008   1.00 0.00 ? 146 HIS A ND1  1  
ATOM 2329  C CD2  . HIS A 1 146 ? -53.029 29.975 5.784   1.00 0.00 ? 146 HIS A CD2  1  
ATOM 2330  C CE1  . HIS A 1 146 ? -54.391 29.100 7.225   1.00 0.00 ? 146 HIS A CE1  1  
ATOM 2331  N NE2  . HIS A 1 146 ? -53.298 29.864 7.145   1.00 0.00 ? 146 HIS A NE2  1  
ATOM 2332  H H    . HIS A 1 146 ? -54.552 27.649 1.314   1.00 0.00 ? 146 HIS A H    1  
ATOM 2333  H HA   . HIS A 1 146 ? -52.540 27.656 3.499   1.00 0.00 ? 146 HIS A HA   1  
ATOM 2334  H HB2  . HIS A 1 146 ? -53.636 29.839 3.051   1.00 0.00 ? 146 HIS A HB2  1  
ATOM 2335  H HB3  . HIS A 1 146 ? -55.204 29.090 3.354   1.00 0.00 ? 146 HIS A HB3  1  
ATOM 2336  H HD2  . HIS A 1 146 ? -52.207 30.528 5.355   1.00 0.00 ? 146 HIS A HD2  1  
ATOM 2337  H HE1  . HIS A 1 146 ? -54.866 28.818 8.153   1.00 0.00 ? 146 HIS A HE1  1  
ATOM 2338  H HE2  . HIS A 1 146 ? -52.793 30.262 7.885   1.00 0.00 ? 146 HIS A HE2  1  
ATOM 2339  N N    . SER A 1 147 ? -55.666 26.598 3.738   1.00 0.00 ? 147 SER A N    1  
ATOM 2340  C CA   . SER A 1 147 ? -56.514 25.588 4.357   1.00 0.00 ? 147 SER A CA   1  
ATOM 2341  C C    . SER A 1 147 ? -56.374 24.263 3.614   1.00 0.00 ? 147 SER A C    1  
ATOM 2342  O O    . SER A 1 147 ? -56.066 24.240 2.422   1.00 0.00 ? 147 SER A O    1  
ATOM 2343  C CB   . SER A 1 147 ? -57.976 26.044 4.336   1.00 0.00 ? 147 SER A CB   1  
ATOM 2344  O OG   . SER A 1 147 ? -58.172 27.035 5.337   1.00 0.00 ? 147 SER A OG   1  
ATOM 2345  H H    . SER A 1 147 ? -56.074 27.287 3.173   1.00 0.00 ? 147 SER A H    1  
ATOM 2346  H HA   . SER A 1 147 ? -56.204 25.451 5.383   1.00 0.00 ? 147 SER A HA   1  
ATOM 2347  H HB2  . SER A 1 147 ? -58.212 26.462 3.372   1.00 0.00 ? 147 SER A HB2  1  
ATOM 2348  H HB3  . SER A 1 147 ? -58.621 25.195 4.525   1.00 0.00 ? 147 SER A HB3  1  
ATOM 2349  H HG   . SER A 1 147 ? -58.015 27.894 4.938   1.00 0.00 ? 147 SER A HG   1  
ATOM 2350  N N    . ILE A 1 148 ? -56.599 23.162 4.323   1.00 0.00 ? 148 ILE A N    1  
ATOM 2351  C CA   . ILE A 1 148 ? -56.490 21.842 3.713   1.00 0.00 ? 148 ILE A CA   1  
ATOM 2352  C C    . ILE A 1 148 ? -57.570 21.673 2.642   1.00 0.00 ? 148 ILE A C    1  
ATOM 2353  O O    . ILE A 1 148 ? -57.306 21.162 1.554   1.00 0.00 ? 148 ILE A O    1  
ATOM 2354  C CB   . ILE A 1 148 ? -56.602 20.758 4.815   1.00 0.00 ? 148 ILE A CB   1  
ATOM 2355  C CG1  . ILE A 1 148 ? -55.809 19.500 4.417   1.00 0.00 ? 148 ILE A CG1  1  
ATOM 2356  C CG2  . ILE A 1 148 ? -58.067 20.379 5.074   1.00 0.00 ? 148 ILE A CG2  1  
ATOM 2357  C CD1  . ILE A 1 148 ? -56.246 18.999 3.037   1.00 0.00 ? 148 ILE A CD1  1  
ATOM 2358  H H    . ILE A 1 148 ? -56.839 23.238 5.270   1.00 0.00 ? 148 ILE A H    1  
ATOM 2359  H HA   . ILE A 1 148 ? -55.521 21.763 3.241   1.00 0.00 ? 148 ILE A HA   1  
ATOM 2360  H HB   . ILE A 1 148 ? -56.186 21.155 5.730   1.00 0.00 ? 148 ILE A HB   1  
ATOM 2361  H HG12 . ILE A 1 148 ? -54.756 19.738 4.393   1.00 0.00 ? 148 ILE A HG12 1  
ATOM 2362  H HG13 . ILE A 1 148 ? -55.983 18.724 5.147   1.00 0.00 ? 148 ILE A HG13 1  
ATOM 2363  H HG21 . ILE A 1 148 ? -58.653 21.278 5.200   1.00 0.00 ? 148 ILE A HG21 1  
ATOM 2364  H HG22 . ILE A 1 148 ? -58.129 19.782 5.971   1.00 0.00 ? 148 ILE A HG22 1  
ATOM 2365  H HG23 . ILE A 1 148 ? -58.448 19.814 4.237   1.00 0.00 ? 148 ILE A HG23 1  
ATOM 2366  H HD11 . ILE A 1 148 ? -57.315 19.103 2.931   1.00 0.00 ? 148 ILE A HD11 1  
ATOM 2367  H HD12 . ILE A 1 148 ? -55.977 17.959 2.932   1.00 0.00 ? 148 ILE A HD12 1  
ATOM 2368  H HD13 . ILE A 1 148 ? -55.748 19.575 2.270   1.00 0.00 ? 148 ILE A HD13 1  
ATOM 2369  N N    . ASP A 1 149 ? -58.783 22.118 2.955   1.00 0.00 ? 149 ASP A N    1  
ATOM 2370  C CA   . ASP A 1 149 ? -59.890 22.019 2.010   1.00 0.00 ? 149 ASP A CA   1  
ATOM 2371  C C    . ASP A 1 149 ? -60.995 23.007 2.366   1.00 0.00 ? 149 ASP A C    1  
ATOM 2372  O O    . ASP A 1 149 ? -61.073 23.487 3.496   1.00 0.00 ? 149 ASP A O    1  
ATOM 2373  C CB   . ASP A 1 149 ? -60.455 20.601 2.018   1.00 0.00 ? 149 ASP A CB   1  
ATOM 2374  C CG   . ASP A 1 149 ? -61.384 20.398 0.826   1.00 0.00 ? 149 ASP A CG   1  
ATOM 2375  O OD1  . ASP A 1 149 ? -61.252 21.136 -0.137  1.00 0.00 ? 149 ASP A OD1  1  
ATOM 2376  O OD2  . ASP A 1 149 ? -62.215 19.508 0.893   1.00 0.00 ? 149 ASP A OD2  1  
ATOM 2377  H H    . ASP A 1 149 ? -58.936 22.523 3.834   1.00 0.00 ? 149 ASP A H    1  
ATOM 2378  H HA   . ASP A 1 149 ? -59.525 22.243 1.018   1.00 0.00 ? 149 ASP A HA   1  
ATOM 2379  H HB2  . ASP A 1 149 ? -59.643 19.892 1.964   1.00 0.00 ? 149 ASP A HB2  1  
ATOM 2380  H HB3  . ASP A 1 149 ? -61.008 20.443 2.933   1.00 0.00 ? 149 ASP A HB3  1  
ATOM 2381  N N    . SER A 1 150 ? -61.855 23.299 1.393   1.00 0.00 ? 150 SER A N    1  
ATOM 2382  C CA   . SER A 1 150 ? -62.961 24.225 1.613   1.00 0.00 ? 150 SER A CA   1  
ATOM 2383  C C    . SER A 1 150 ? -64.146 23.502 2.249   1.00 0.00 ? 150 SER A C    1  
ATOM 2384  O O    . SER A 1 150 ? -64.189 23.310 3.464   1.00 0.00 ? 150 SER A O    1  
ATOM 2385  C CB   . SER A 1 150 ? -63.391 24.844 0.283   1.00 0.00 ? 150 SER A CB   1  
ATOM 2386  O OG   . SER A 1 150 ? -62.407 25.779 -0.138  1.00 0.00 ? 150 SER A OG   1  
ATOM 2387  H H    . SER A 1 150 ? -61.747 22.880 0.514   1.00 0.00 ? 150 SER A H    1  
ATOM 2388  H HA   . SER A 1 150 ? -62.636 25.015 2.274   1.00 0.00 ? 150 SER A HA   1  
ATOM 2389  H HB2  . SER A 1 150 ? -63.487 24.071 -0.462  1.00 0.00 ? 150 SER A HB2  1  
ATOM 2390  H HB3  . SER A 1 150 ? -64.344 25.341 0.408   1.00 0.00 ? 150 SER A HB3  1  
ATOM 2391  H HG   . SER A 1 150 ? -61.646 25.286 -0.455  1.00 0.00 ? 150 SER A HG   1  
ATOM 2392  N N    . THR A 1 151 ? -65.105 23.100 1.414   1.00 0.00 ? 151 THR A N    1  
ATOM 2393  C CA   . THR A 1 151 ? -66.296 22.391 1.894   1.00 0.00 ? 151 THR A CA   1  
ATOM 2394  C C    . THR A 1 151 ? -66.650 21.245 0.951   1.00 0.00 ? 151 THR A C    1  
ATOM 2395  O O    . THR A 1 151 ? -66.268 21.248 -0.219  1.00 0.00 ? 151 THR A O    1  
ATOM 2396  C CB   . THR A 1 151 ? -67.477 23.360 1.989   1.00 0.00 ? 151 THR A CB   1  
ATOM 2397  O OG1  . THR A 1 151 ? -67.793 23.849 0.693   1.00 0.00 ? 151 THR A OG1  1  
ATOM 2398  C CG2  . THR A 1 151 ? -67.107 24.528 2.904   1.00 0.00 ? 151 THR A CG2  1  
ATOM 2399  H H    . THR A 1 151 ? -65.011 23.281 0.456   1.00 0.00 ? 151 THR A H    1  
ATOM 2400  H HA   . THR A 1 151 ? -66.101 21.983 2.876   1.00 0.00 ? 151 THR A HA   1  
ATOM 2401  H HB   . THR A 1 151 ? -68.332 22.845 2.399   1.00 0.00 ? 151 THR A HB   1  
ATOM 2402  H HG1  . THR A 1 151 ? -67.521 24.768 0.648   1.00 0.00 ? 151 THR A HG1  1  
ATOM 2403  H HG21 . THR A 1 151 ? -68.000 25.075 3.168   1.00 0.00 ? 151 THR A HG21 1  
ATOM 2404  H HG22 . THR A 1 151 ? -66.422 25.185 2.389   1.00 0.00 ? 151 THR A HG22 1  
ATOM 2405  H HG23 . THR A 1 151 ? -66.638 24.150 3.800   1.00 0.00 ? 151 THR A HG23 1  
ATOM 2406  N N    . LYS A 1 152 ? -67.381 20.264 1.471   1.00 0.00 ? 152 LYS A N    1  
ATOM 2407  C CA   . LYS A 1 152 ? -67.779 19.113 0.668   1.00 0.00 ? 152 LYS A CA   1  
ATOM 2408  C C    . LYS A 1 152 ? -68.697 19.545 -0.472  1.00 0.00 ? 152 LYS A C    1  
ATOM 2409  O O    . LYS A 1 152 ? -68.569 19.065 -1.599  1.00 0.00 ? 152 LYS A O    1  
ATOM 2410  C CB   . LYS A 1 152 ? -68.497 18.084 1.543   1.00 0.00 ? 152 LYS A CB   1  
ATOM 2411  C CG   . LYS A 1 152 ? -68.771 16.821 0.724   1.00 0.00 ? 152 LYS A CG   1  
ATOM 2412  C CD   . LYS A 1 152 ? -69.406 15.755 1.621   1.00 0.00 ? 152 LYS A CD   1  
ATOM 2413  C CE   . LYS A 1 152 ? -69.636 14.477 0.812   1.00 0.00 ? 152 LYS A CE   1  
ATOM 2414  N NZ   . LYS A 1 152 ? -70.524 14.773 -0.347  1.00 0.00 ? 152 LYS A NZ   1  
ATOM 2415  H H    . LYS A 1 152 ? -67.655 20.314 2.411   1.00 0.00 ? 152 LYS A H    1  
ATOM 2416  H HA   . LYS A 1 152 ? -66.895 18.656 0.250   1.00 0.00 ? 152 LYS A HA   1  
ATOM 2417  H HB2  . LYS A 1 152 ? -67.876 17.838 2.392   1.00 0.00 ? 152 LYS A HB2  1  
ATOM 2418  H HB3  . LYS A 1 152 ? -69.433 18.497 1.889   1.00 0.00 ? 152 LYS A HB3  1  
ATOM 2419  H HG2  . LYS A 1 152 ? -69.445 17.058 -0.087  1.00 0.00 ? 152 LYS A HG2  1  
ATOM 2420  H HG3  . LYS A 1 152 ? -67.843 16.443 0.323   1.00 0.00 ? 152 LYS A HG3  1  
ATOM 2421  H HD2  . LYS A 1 152 ? -68.746 15.544 2.450   1.00 0.00 ? 152 LYS A HD2  1  
ATOM 2422  H HD3  . LYS A 1 152 ? -70.351 16.117 1.996   1.00 0.00 ? 152 LYS A HD3  1  
ATOM 2423  H HE2  . LYS A 1 152 ? -68.690 14.102 0.454   1.00 0.00 ? 152 LYS A HE2  1  
ATOM 2424  H HE3  . LYS A 1 152 ? -70.102 13.732 1.442   1.00 0.00 ? 152 LYS A HE3  1  
ATOM 2425  H HZ1  . LYS A 1 152 ? -69.958 14.810 -1.218  1.00 0.00 ? 152 LYS A HZ1  1  
ATOM 2426  H HZ2  . LYS A 1 152 ? -70.994 15.688 -0.199  1.00 0.00 ? 152 LYS A HZ2  1  
ATOM 2427  H HZ3  . LYS A 1 152 ? -71.240 14.025 -0.436  1.00 0.00 ? 152 LYS A HZ3  1  
ATOM 2428  N N    . LYS A 1 153 ? -69.625 20.450 -0.171  1.00 0.00 ? 153 LYS A N    1  
ATOM 2429  C CA   . LYS A 1 153 ? -70.565 20.934 -1.179  1.00 0.00 ? 153 LYS A CA   1  
ATOM 2430  C C    . LYS A 1 153 ? -69.910 21.986 -2.069  1.00 0.00 ? 153 LYS A C    1  
ATOM 2431  O O    . LYS A 1 153 ? -69.113 22.800 -1.602  1.00 0.00 ? 153 LYS A O    1  
ATOM 2432  C CB   . LYS A 1 153 ? -71.808 21.526 -0.503  1.00 0.00 ? 153 LYS A CB   1  
ATOM 2433  C CG   . LYS A 1 153 ? -71.444 22.817 0.244   1.00 0.00 ? 153 LYS A CG   1  
ATOM 2434  C CD   . LYS A 1 153 ? -72.667 23.321 1.013   1.00 0.00 ? 153 LYS A CD   1  
ATOM 2435  C CE   . LYS A 1 153 ? -72.304 24.600 1.770   1.00 0.00 ? 153 LYS A CE   1  
ATOM 2436  N NZ   . LYS A 1 153 ? -71.902 25.655 0.799   1.00 0.00 ? 153 LYS A NZ   1  
ATOM 2437  H H    . LYS A 1 153 ? -69.683 20.794 0.745   1.00 0.00 ? 153 LYS A H    1  
ATOM 2438  H HA   . LYS A 1 153 ? -70.872 20.102 -1.796  1.00 0.00 ? 153 LYS A HA   1  
ATOM 2439  H HB2  . LYS A 1 153 ? -72.554 21.744 -1.253  1.00 0.00 ? 153 LYS A HB2  1  
ATOM 2440  H HB3  . LYS A 1 153 ? -72.207 20.810 0.200   1.00 0.00 ? 153 LYS A HB3  1  
ATOM 2441  H HG2  . LYS A 1 153 ? -70.639 22.620 0.935   1.00 0.00 ? 153 LYS A HG2  1  
ATOM 2442  H HG3  . LYS A 1 153 ? -71.135 23.574 -0.463  1.00 0.00 ? 153 LYS A HG3  1  
ATOM 2443  H HD2  . LYS A 1 153 ? -73.467 23.530 0.317   1.00 0.00 ? 153 LYS A HD2  1  
ATOM 2444  H HD3  . LYS A 1 153 ? -72.989 22.567 1.715   1.00 0.00 ? 153 LYS A HD3  1  
ATOM 2445  H HE2  . LYS A 1 153 ? -73.159 24.938 2.336   1.00 0.00 ? 153 LYS A HE2  1  
ATOM 2446  H HE3  . LYS A 1 153 ? -71.483 24.398 2.443   1.00 0.00 ? 153 LYS A HE3  1  
ATOM 2447  H HZ1  . LYS A 1 153 ? -72.675 25.817 0.122   1.00 0.00 ? 153 LYS A HZ1  1  
ATOM 2448  H HZ2  . LYS A 1 153 ? -71.050 25.349 0.287   1.00 0.00 ? 153 LYS A HZ2  1  
ATOM 2449  H HZ3  . LYS A 1 153 ? -71.701 26.538 1.309   1.00 0.00 ? 153 LYS A HZ3  1  
ATOM 2450  N N    . THR A 1 154 ? -70.255 21.964 -3.356  1.00 0.00 ? 154 THR A N    1  
ATOM 2451  C CA   . THR A 1 154 ? -69.703 22.917 -4.323  1.00 0.00 ? 154 THR A CA   1  
ATOM 2452  C C    . THR A 1 154 ? -70.787 23.874 -4.812  1.00 0.00 ? 154 THR A C    1  
ATOM 2453  O O    . THR A 1 154 ? -70.579 24.628 -5.763  1.00 0.00 ? 154 THR A O    1  
ATOM 2454  C CB   . THR A 1 154 ? -69.114 22.162 -5.516  1.00 0.00 ? 154 THR A CB   1  
ATOM 2455  O OG1  . THR A 1 154 ? -70.140 21.414 -6.152  1.00 0.00 ? 154 THR A OG1  1  
ATOM 2456  C CG2  . THR A 1 154 ? -68.012 21.218 -5.034  1.00 0.00 ? 154 THR A CG2  1  
ATOM 2457  H H    . THR A 1 154 ? -70.897 21.290 -3.665  1.00 0.00 ? 154 THR A H    1  
ATOM 2458  H HA   . THR A 1 154 ? -68.916 23.494 -3.855  1.00 0.00 ? 154 THR A HA   1  
ATOM 2459  H HB   . THR A 1 154 ? -68.696 22.868 -6.217  1.00 0.00 ? 154 THR A HB   1  
ATOM 2460  H HG1  . THR A 1 154 ? -70.945 21.935 -6.129  1.00 0.00 ? 154 THR A HG1  1  
ATOM 2461  H HG21 . THR A 1 154 ? -68.350 20.689 -4.154  1.00 0.00 ? 154 THR A HG21 1  
ATOM 2462  H HG22 . THR A 1 154 ? -67.127 21.788 -4.793  1.00 0.00 ? 154 THR A HG22 1  
ATOM 2463  H HG23 . THR A 1 154 ? -67.780 20.508 -5.814  1.00 0.00 ? 154 THR A HG23 1  
ATOM 2464  N N    . ILE A 1 155 ? -71.945 23.839 -4.158  1.00 0.00 ? 155 ILE A N    1  
ATOM 2465  C CA   . ILE A 1 155 ? -73.050 24.711 -4.541  1.00 0.00 ? 155 ILE A CA   1  
ATOM 2466  C C    . ILE A 1 155 ? -72.801 26.130 -4.040  1.00 0.00 ? 155 ILE A C    1  
ATOM 2467  O O    . ILE A 1 155 ? -72.494 26.338 -2.866  1.00 0.00 ? 155 ILE A O    1  
ATOM 2468  C CB   . ILE A 1 155 ? -74.362 24.182 -3.953  1.00 0.00 ? 155 ILE A CB   1  
ATOM 2469  C CG1  . ILE A 1 155 ? -74.482 22.677 -4.228  1.00 0.00 ? 155 ILE A CG1  1  
ATOM 2470  C CG2  . ILE A 1 155 ? -75.544 24.919 -4.588  1.00 0.00 ? 155 ILE A CG2  1  
ATOM 2471  C CD1  . ILE A 1 155 ? -74.280 22.391 -5.719  1.00 0.00 ? 155 ILE A CD1  1  
ATOM 2472  H H    . ILE A 1 155 ? -72.056 23.218 -3.408  1.00 0.00 ? 155 ILE A H    1  
ATOM 2473  H HA   . ILE A 1 155 ? -73.130 24.728 -5.617  1.00 0.00 ? 155 ILE A HA   1  
ATOM 2474  H HB   . ILE A 1 155 ? -74.368 24.355 -2.886  1.00 0.00 ? 155 ILE A HB   1  
ATOM 2475  H HG12 . ILE A 1 155 ? -73.731 22.149 -3.657  1.00 0.00 ? 155 ILE A HG12 1  
ATOM 2476  H HG13 . ILE A 1 155 ? -75.462 22.336 -3.928  1.00 0.00 ? 155 ILE A HG13 1  
ATOM 2477  H HG21 . ILE A 1 155 ? -75.551 24.740 -5.653  1.00 0.00 ? 155 ILE A HG21 1  
ATOM 2478  H HG22 . ILE A 1 155 ? -75.449 25.979 -4.404  1.00 0.00 ? 155 ILE A HG22 1  
ATOM 2479  H HG23 . ILE A 1 155 ? -76.467 24.561 -4.156  1.00 0.00 ? 155 ILE A HG23 1  
ATOM 2480  H HD11 . ILE A 1 155 ? -74.677 21.414 -5.954  1.00 0.00 ? 155 ILE A HD11 1  
ATOM 2481  H HD12 . ILE A 1 155 ? -73.226 22.414 -5.951  1.00 0.00 ? 155 ILE A HD12 1  
ATOM 2482  H HD13 . ILE A 1 155 ? -74.794 23.136 -6.307  1.00 0.00 ? 155 ILE A HD13 1  
ATOM 2483  N N    . GLU A 1 156 ? -72.925 27.104 -4.942  1.00 0.00 ? 156 GLU A N    1  
ATOM 2484  C CA   . GLU A 1 156 ? -72.701 28.512 -4.596  1.00 0.00 ? 156 GLU A CA   1  
ATOM 2485  C C    . GLU A 1 156 ? -74.004 29.302 -4.659  1.00 0.00 ? 156 GLU A C    1  
ATOM 2486  O O    . GLU A 1 156 ? -74.872 29.023 -5.487  1.00 0.00 ? 156 GLU A O    1  
ATOM 2487  C CB   . GLU A 1 156 ? -71.701 29.129 -5.574  1.00 0.00 ? 156 GLU A CB   1  
ATOM 2488  C CG   . GLU A 1 156 ? -70.323 28.497 -5.369  1.00 0.00 ? 156 GLU A CG   1  
ATOM 2489  C CD   . GLU A 1 156 ? -69.342 29.041 -6.402  1.00 0.00 ? 156 GLU A CD   1  
ATOM 2490  O OE1  . GLU A 1 156 ? -69.747 29.873 -7.195  1.00 0.00 ? 156 GLU A OE1  1  
ATOM 2491  O OE2  . GLU A 1 156 ? -68.198 28.615 -6.384  1.00 0.00 ? 156 GLU A OE2  1  
ATOM 2492  H H    . GLU A 1 156 ? -73.166 26.873 -5.863  1.00 0.00 ? 156 GLU A H    1  
ATOM 2493  H HA   . GLU A 1 156 ? -72.296 28.582 -3.596  1.00 0.00 ? 156 GLU A HA   1  
ATOM 2494  H HB2  . GLU A 1 156 ? -72.032 28.951 -6.587  1.00 0.00 ? 156 GLU A HB2  1  
ATOM 2495  H HB3  . GLU A 1 156 ? -71.636 30.192 -5.399  1.00 0.00 ? 156 GLU A HB3  1  
ATOM 2496  H HG2  . GLU A 1 156 ? -69.966 28.732 -4.377  1.00 0.00 ? 156 GLU A HG2  1  
ATOM 2497  H HG3  . GLU A 1 156 ? -70.401 27.426 -5.479  1.00 0.00 ? 156 GLU A HG3  1  
ATOM 2498  N N    . VAL A 1 157 ? -74.126 30.302 -3.791  1.00 0.00 ? 157 VAL A N    1  
ATOM 2499  C CA   . VAL A 1 157 ? -75.321 31.136 -3.771  1.00 0.00 ? 157 VAL A CA   1  
ATOM 2500  C C    . VAL A 1 157 ? -75.451 31.865 -5.104  1.00 0.00 ? 157 VAL A C    1  
ATOM 2501  O O    . VAL A 1 157 ? -76.536 31.950 -5.680  1.00 0.00 ? 157 VAL A O    1  
ATOM 2502  C CB   . VAL A 1 157 ? -75.236 32.151 -2.628  1.00 0.00 ? 157 VAL A CB   1  
ATOM 2503  C CG1  . VAL A 1 157 ? -74.069 33.110 -2.876  1.00 0.00 ? 157 VAL A CG1  1  
ATOM 2504  C CG2  . VAL A 1 157 ? -76.542 32.945 -2.549  1.00 0.00 ? 157 VAL A CG2  1  
ATOM 2505  H H    . VAL A 1 157 ? -73.398 30.488 -3.161  1.00 0.00 ? 157 VAL A H    1  
ATOM 2506  H HA   . VAL A 1 157 ? -76.189 30.509 -3.626  1.00 0.00 ? 157 VAL A HA   1  
ATOM 2507  H HB   . VAL A 1 157 ? -75.076 31.627 -1.696  1.00 0.00 ? 157 VAL A HB   1  
ATOM 2508  H HG11 . VAL A 1 157 ? -73.199 32.547 -3.180  1.00 0.00 ? 157 VAL A HG11 1  
ATOM 2509  H HG12 . VAL A 1 157 ? -73.849 33.650 -1.967  1.00 0.00 ? 157 VAL A HG12 1  
ATOM 2510  H HG13 . VAL A 1 157 ? -74.337 33.809 -3.654  1.00 0.00 ? 157 VAL A HG13 1  
ATOM 2511  H HG21 . VAL A 1 157 ? -76.668 33.522 -3.453  1.00 0.00 ? 157 VAL A HG21 1  
ATOM 2512  H HG22 . VAL A 1 157 ? -76.508 33.611 -1.699  1.00 0.00 ? 157 VAL A HG22 1  
ATOM 2513  H HG23 . VAL A 1 157 ? -77.373 32.264 -2.438  1.00 0.00 ? 157 VAL A HG23 1  
ATOM 2514  N N    . THR A 1 158 ? -74.324 32.379 -5.592  1.00 0.00 ? 158 THR A N    1  
ATOM 2515  C CA   . THR A 1 158 ? -74.300 33.088 -6.866  1.00 0.00 ? 158 THR A CA   1  
ATOM 2516  C C    . THR A 1 158 ? -74.480 32.110 -8.024  1.00 0.00 ? 158 THR A C    1  
ATOM 2517  O O    . THR A 1 158 ? -73.834 31.063 -8.067  1.00 0.00 ? 158 THR A O    1  
ATOM 2518  C CB   . THR A 1 158 ? -72.968 33.827 -7.022  1.00 0.00 ? 158 THR A CB   1  
ATOM 2519  O OG1  . THR A 1 158 ? -72.774 34.686 -5.907  1.00 0.00 ? 158 THR A OG1  1  
ATOM 2520  C CG2  . THR A 1 158 ? -72.982 34.650 -8.312  1.00 0.00 ? 158 THR A CG2  1  
ATOM 2521  H H    . THR A 1 158 ? -73.491 32.268 -5.090  1.00 0.00 ? 158 THR A H    1  
ATOM 2522  H HA   . THR A 1 158 ? -75.104 33.808 -6.884  1.00 0.00 ? 158 THR A HA   1  
ATOM 2523  H HB   . THR A 1 158 ? -72.163 33.110 -7.067  1.00 0.00 ? 158 THR A HB   1  
ATOM 2524  H HG1  . THR A 1 158 ? -72.364 35.495 -6.223  1.00 0.00 ? 158 THR A HG1  1  
ATOM 2525  H HG21 . THR A 1 158 ? -73.850 35.292 -8.321  1.00 0.00 ? 158 THR A HG21 1  
ATOM 2526  H HG22 . THR A 1 158 ? -73.017 33.985 -9.162  1.00 0.00 ? 158 THR A HG22 1  
ATOM 2527  H HG23 . THR A 1 158 ? -72.087 35.253 -8.363  1.00 0.00 ? 158 THR A HG23 1  
ATOM 2528  N N    . THR A 1 159 ? -75.358 32.455 -8.960  1.00 0.00 ? 159 THR A N    1  
ATOM 2529  C CA   . THR A 1 159 ? -75.610 31.595 -10.113 1.00 0.00 ? 159 THR A CA   1  
ATOM 2530  C C    . THR A 1 159 ? -74.514 31.773 -11.159 1.00 0.00 ? 159 THR A C    1  
ATOM 2531  O O    . THR A 1 159 ? -74.190 32.898 -11.539 1.00 0.00 ? 159 THR A O    1  
ATOM 2532  C CB   . THR A 1 159 ? -76.969 31.937 -10.729 1.00 0.00 ? 159 THR A CB   1  
ATOM 2533  O OG1  . THR A 1 159 ? -77.968 31.889 -9.722  1.00 0.00 ? 159 THR A OG1  1  
ATOM 2534  C CG2  . THR A 1 159 ? -77.302 30.929 -11.829 1.00 0.00 ? 159 THR A CG2  1  
ATOM 2535  H H    . THR A 1 159 ? -75.845 33.302 -8.875  1.00 0.00 ? 159 THR A H    1  
ATOM 2536  H HA   . THR A 1 159 ? -75.624 30.565 -9.788  1.00 0.00 ? 159 THR A HA   1  
ATOM 2537  H HB   . THR A 1 159 ? -76.933 32.929 -11.155 1.00 0.00 ? 159 THR A HB   1  
ATOM 2538  H HG1  . THR A 1 159 ? -77.711 32.492 -9.021  1.00 0.00 ? 159 THR A HG1  1  
ATOM 2539  H HG21 . THR A 1 159 ? -77.341 29.936 -11.407 1.00 0.00 ? 159 THR A HG21 1  
ATOM 2540  H HG22 . THR A 1 159 ? -76.541 30.966 -12.594 1.00 0.00 ? 159 THR A HG22 1  
ATOM 2541  H HG23 . THR A 1 159 ? -78.260 31.172 -12.263 1.00 0.00 ? 159 THR A HG23 1  
ATOM 2542  N N    . VAL A 1 160 ? -73.943 30.661 -11.617 1.00 0.00 ? 160 VAL A N    1  
ATOM 2543  C CA   . VAL A 1 160 ? -72.880 30.711 -12.619 1.00 0.00 ? 160 VAL A CA   1  
ATOM 2544  C C    . VAL A 1 160 ? -73.454 31.096 -13.993 1.00 0.00 ? 160 VAL A C    1  
ATOM 2545  O O    . VAL A 1 160 ? -74.234 30.332 -14.563 1.00 0.00 ? 160 VAL A O    1  
ATOM 2546  C CB   . VAL A 1 160 ? -72.207 29.340 -12.717 1.00 0.00 ? 160 VAL A CB   1  
ATOM 2547  C CG1  . VAL A 1 160 ? -71.031 29.414 -13.692 1.00 0.00 ? 160 VAL A CG1  1  
ATOM 2548  C CG2  . VAL A 1 160 ? -71.695 28.925 -11.336 1.00 0.00 ? 160 VAL A CG2  1  
ATOM 2549  H H    . VAL A 1 160 ? -74.241 29.791 -11.276 1.00 0.00 ? 160 VAL A H    1  
ATOM 2550  H HA   . VAL A 1 160 ? -72.147 31.430 -12.303 1.00 0.00 ? 160 VAL A HA   1  
ATOM 2551  H HB   . VAL A 1 160 ? -72.923 28.611 -13.072 1.00 0.00 ? 160 VAL A HB   1  
ATOM 2552  H HG11 . VAL A 1 160 ? -70.445 28.509 -13.620 1.00 0.00 ? 160 VAL A HG11 1  
ATOM 2553  H HG12 . VAL A 1 160 ? -70.412 30.263 -13.445 1.00 0.00 ? 160 VAL A HG12 1  
ATOM 2554  H HG13 . VAL A 1 160 ? -71.405 29.522 -14.699 1.00 0.00 ? 160 VAL A HG13 1  
ATOM 2555  H HG21 . VAL A 1 160 ? -71.140 28.002 -11.419 1.00 0.00 ? 160 VAL A HG21 1  
ATOM 2556  H HG22 . VAL A 1 160 ? -72.533 28.784 -10.668 1.00 0.00 ? 160 VAL A HG22 1  
ATOM 2557  H HG23 . VAL A 1 160 ? -71.049 29.698 -10.945 1.00 0.00 ? 160 VAL A HG23 1  
ATOM 2558  N N    . PRO A 1 161 ? -73.113 32.250 -14.540 1.00 0.00 ? 161 PRO A N    1  
ATOM 2559  C CA   . PRO A 1 161 ? -73.648 32.686 -15.865 1.00 0.00 ? 161 PRO A CA   1  
ATOM 2560  C C    . PRO A 1 161 ? -72.950 31.990 -17.032 1.00 0.00 ? 161 PRO A C    1  
ATOM 2561  O O    . PRO A 1 161 ? -73.377 32.106 -18.180 1.00 0.00 ? 161 PRO A O    1  
ATOM 2562  C CB   . PRO A 1 161 ? -73.386 34.196 -15.877 1.00 0.00 ? 161 PRO A CB   1  
ATOM 2563  C CG   . PRO A 1 161 ? -72.159 34.377 -15.040 1.00 0.00 ? 161 PRO A CG   1  
ATOM 2564  C CD   . PRO A 1 161 ? -72.186 33.262 -13.983 1.00 0.00 ? 161 PRO A CD   1  
ATOM 2565  H HA   . PRO A 1 161 ? -74.711 32.507 -15.911 1.00 0.00 ? 161 PRO A HA   1  
ATOM 2566  H HB2  . PRO A 1 161 ? -73.215 34.546 -16.888 1.00 0.00 ? 161 PRO A HB2  1  
ATOM 2567  H HB3  . PRO A 1 161 ? -74.216 34.726 -15.433 1.00 0.00 ? 161 PRO A HB3  1  
ATOM 2568  H HG2  . PRO A 1 161 ? -71.273 34.285 -15.660 1.00 0.00 ? 161 PRO A HG2  1  
ATOM 2569  H HG3  . PRO A 1 161 ? -72.171 35.343 -14.556 1.00 0.00 ? 161 PRO A HG3  1  
ATOM 2570  H HD2  . PRO A 1 161 ? -71.197 32.843 -13.854 1.00 0.00 ? 161 PRO A HD2  1  
ATOM 2571  H HD3  . PRO A 1 161 ? -72.565 33.636 -13.045 1.00 0.00 ? 161 PRO A HD3  1  
ATOM 2572  N N    . SER A 1 162 ? -71.865 31.283 -16.732 1.00 0.00 ? 162 SER A N    1  
ATOM 2573  C CA   . SER A 1 162 ? -71.105 30.591 -17.769 1.00 0.00 ? 162 SER A CA   1  
ATOM 2574  C C    . SER A 1 162 ? -71.961 29.548 -18.483 1.00 0.00 ? 162 SER A C    1  
ATOM 2575  O O    . SER A 1 162 ? -71.928 29.446 -19.709 1.00 0.00 ? 162 SER A O    1  
ATOM 2576  C CB   . SER A 1 162 ? -69.883 29.912 -17.152 1.00 0.00 ? 162 SER A CB   1  
ATOM 2577  O OG   . SER A 1 162 ? -68.962 29.579 -18.181 1.00 0.00 ? 162 SER A OG   1  
ATOM 2578  H H    . SER A 1 162 ? -71.563 31.234 -15.802 1.00 0.00 ? 162 SER A H    1  
ATOM 2579  H HA   . SER A 1 162 ? -70.766 31.315 -18.493 1.00 0.00 ? 162 SER A HA   1  
ATOM 2580  H HB2  . SER A 1 162 ? -69.409 30.582 -16.454 1.00 0.00 ? 162 SER A HB2  1  
ATOM 2581  H HB3  . SER A 1 162 ? -70.194 29.016 -16.631 1.00 0.00 ? 162 SER A HB3  1  
ATOM 2582  H HG   . SER A 1 162 ? -69.414 29.668 -19.024 1.00 0.00 ? 162 SER A HG   1  
ATOM 2583  N N    . ASN A 1 163 ? -72.723 28.769 -17.715 1.00 0.00 ? 163 ASN A N    1  
ATOM 2584  C CA   . ASN A 1 163 ? -73.578 27.732 -18.299 1.00 0.00 ? 163 ASN A CA   1  
ATOM 2585  C C    . ASN A 1 163 ? -74.912 27.643 -17.567 1.00 0.00 ? 163 ASN A C    1  
ATOM 2586  O O    . ASN A 1 163 ? -75.121 26.747 -16.750 1.00 0.00 ? 163 ASN A O    1  
ATOM 2587  C CB   . ASN A 1 163 ? -72.871 26.376 -18.230 1.00 0.00 ? 163 ASN A CB   1  
ATOM 2588  C CG   . ASN A 1 163 ? -73.695 25.322 -18.964 1.00 0.00 ? 163 ASN A CG   1  
ATOM 2589  O OD1  . ASN A 1 163 ? -74.436 25.648 -19.892 1.00 0.00 ? 163 ASN A OD1  1  
ATOM 2590  N ND2  . ASN A 1 163 ? -73.611 24.071 -18.601 1.00 0.00 ? 163 ASN A ND2  1  
ATOM 2591  H H    . ASN A 1 163 ? -72.709 28.890 -16.742 1.00 0.00 ? 163 ASN A H    1  
ATOM 2592  H HA   . ASN A 1 163 ? -73.769 27.968 -19.337 1.00 0.00 ? 163 ASN A HA   1  
ATOM 2593  H HB2  . ASN A 1 163 ? -71.897 26.454 -18.691 1.00 0.00 ? 163 ASN A HB2  1  
ATOM 2594  H HB3  . ASN A 1 163 ? -72.757 26.085 -17.196 1.00 0.00 ? 163 ASN A HB3  1  
ATOM 2595  H HD21 . ASN A 1 163 ? -73.021 23.814 -17.862 1.00 0.00 ? 163 ASN A HD21 1  
ATOM 2596  H HD22 . ASN A 1 163 ? -74.139 23.389 -19.067 1.00 0.00 ? 163 ASN A HD22 1  
ATOM 2597  N N    . ALA A 1 164 ? -75.821 28.564 -17.882 1.00 0.00 ? 164 ALA A N    1  
ATOM 2598  C CA   . ALA A 1 164 ? -77.143 28.564 -17.262 1.00 0.00 ? 164 ALA A CA   1  
ATOM 2599  C C    . ALA A 1 164 ? -78.072 27.615 -18.028 1.00 0.00 ? 164 ALA A C    1  
ATOM 2600  O O    . ALA A 1 164 ? -78.821 26.848 -17.425 1.00 0.00 ? 164 ALA A O    1  
ATOM 2601  C CB   . ALA A 1 164 ? -77.720 29.999 -17.237 1.00 0.00 ? 164 ALA A CB   1  
ATOM 2602  H H    . ALA A 1 164 ? -75.604 29.245 -18.552 1.00 0.00 ? 164 ALA A H    1  
ATOM 2603  H HA   . ALA A 1 164 ? -77.050 28.204 -16.244 1.00 0.00 ? 164 ALA A HA   1  
ATOM 2604  H HB1  . ALA A 1 164 ? -78.110 30.220 -16.252 1.00 0.00 ? 164 ALA A HB1  1  
ATOM 2605  H HB2  . ALA A 1 164 ? -78.517 30.098 -17.963 1.00 0.00 ? 164 ALA A HB2  1  
ATOM 2606  H HB3  . ALA A 1 164 ? -76.935 30.701 -17.475 1.00 0.00 ? 164 ALA A HB3  1  
ATOM 2607  N N    . PRO A 1 165 ? -78.023 27.646 -19.339 1.00 0.00 ? 165 PRO A N    1  
ATOM 2608  C CA   . PRO A 1 165 ? -78.866 26.758 -20.196 1.00 0.00 ? 165 PRO A CA   1  
ATOM 2609  C C    . PRO A 1 165 ? -78.541 25.283 -19.959 1.00 0.00 ? 165 PRO A C    1  
ATOM 2610  O O    . PRO A 1 165 ? -77.388 24.927 -19.713 1.00 0.00 ? 165 PRO A O    1  
ATOM 2611  C CB   . PRO A 1 165 ? -78.521 27.190 -21.640 1.00 0.00 ? 165 PRO A CB   1  
ATOM 2612  C CG   . PRO A 1 165 ? -77.865 28.530 -21.507 1.00 0.00 ? 165 PRO A CG   1  
ATOM 2613  C CD   . PRO A 1 165 ? -77.166 28.522 -20.151 1.00 0.00 ? 165 PRO A CD   1  
ATOM 2614  H HA   . PRO A 1 165 ? -79.911 26.943 -20.001 1.00 0.00 ? 165 PRO A HA   1  
ATOM 2615  H HB2  . PRO A 1 165 ? -77.838 26.481 -22.094 1.00 0.00 ? 165 PRO A HB2  1  
ATOM 2616  H HB3  . PRO A 1 165 ? -79.419 27.274 -22.236 1.00 0.00 ? 165 PRO A HB3  1  
ATOM 2617  H HG2  . PRO A 1 165 ? -77.145 28.677 -22.302 1.00 0.00 ? 165 PRO A HG2  1  
ATOM 2618  H HG3  . PRO A 1 165 ? -78.608 29.315 -21.527 1.00 0.00 ? 165 PRO A HG3  1  
ATOM 2619  H HD2  . PRO A 1 165 ? -76.169 28.111 -20.242 1.00 0.00 ? 165 PRO A HD2  1  
ATOM 2620  H HD3  . PRO A 1 165 ? -77.134 29.513 -19.731 1.00 0.00 ? 165 PRO A HD3  1  
ATOM 2621  N N    . ASN A 1 166 ? -79.559 24.428 -20.033 1.00 0.00 ? 166 ASN A N    1  
ATOM 2622  C CA   . ASN A 1 166 ? -79.360 22.994 -19.820 1.00 0.00 ? 166 ASN A CA   1  
ATOM 2623  C C    . ASN A 1 166 ? -80.312 22.180 -20.691 1.00 0.00 ? 166 ASN A C    1  
ATOM 2624  O O    . ASN A 1 166 ? -80.230 20.953 -20.733 1.00 0.00 ? 166 ASN A O    1  
ATOM 2625  C CB   . ASN A 1 166 ? -79.597 22.652 -18.349 1.00 0.00 ? 166 ASN A CB   1  
ATOM 2626  C CG   . ASN A 1 166 ? -81.026 23.007 -17.956 1.00 0.00 ? 166 ASN A CG   1  
ATOM 2627  O OD1  . ASN A 1 166 ? -81.764 23.586 -18.753 1.00 0.00 ? 166 ASN A OD1  1  
ATOM 2628  N ND2  . ASN A 1 166 ? -81.462 22.694 -16.767 1.00 0.00 ? 166 ASN A ND2  1  
ATOM 2629  H H    . ASN A 1 166 ? -80.457 24.765 -20.231 1.00 0.00 ? 166 ASN A H    1  
ATOM 2630  H HA   . ASN A 1 166 ? -78.344 22.730 -20.079 1.00 0.00 ? 166 ASN A HA   1  
ATOM 2631  H HB2  . ASN A 1 166 ? -79.435 21.595 -18.197 1.00 0.00 ? 166 ASN A HB2  1  
ATOM 2632  H HB3  . ASN A 1 166 ? -78.907 23.211 -17.736 1.00 0.00 ? 166 ASN A HB3  1  
ATOM 2633  H HD21 . ASN A 1 166 ? -80.873 22.233 -16.135 1.00 0.00 ? 166 ASN A HD21 1  
ATOM 2634  H HD22 . ASN A 1 166 ? -82.380 22.920 -16.507 1.00 0.00 ? 166 ASN A HD22 1  
ATOM 2635  N N    . GLY A 1 167 ? -81.214 22.868 -21.384 1.00 0.00 ? 167 GLY A N    1  
ATOM 2636  C CA   . GLY A 1 167 ? -82.170 22.186 -22.247 1.00 0.00 ? 167 GLY A CA   1  
ATOM 2637  C C    . GLY A 1 167 ? -83.050 21.242 -21.438 1.00 0.00 ? 167 GLY A C    1  
ATOM 2638  O O    . GLY A 1 167 ? -83.021 20.028 -21.637 1.00 0.00 ? 167 GLY A O    1  
ATOM 2639  H H    . GLY A 1 167 ? -81.235 23.845 -21.314 1.00 0.00 ? 167 GLY A H    1  
ATOM 2640  H HA2  . GLY A 1 167 ? -82.791 22.921 -22.738 1.00 0.00 ? 167 GLY A HA2  1  
ATOM 2641  H HA3  . GLY A 1 167 ? -81.635 21.618 -22.991 1.00 0.00 ? 167 GLY A HA3  1  
ATOM 2642  N N    . ALA A 1 168 ? -83.831 21.806 -20.522 1.00 0.00 ? 168 ALA A N    1  
ATOM 2643  C CA   . ALA A 1 168 ? -84.713 20.998 -19.688 1.00 0.00 ? 168 ALA A CA   1  
ATOM 2644  C C    . ALA A 1 168 ? -85.670 20.189 -20.557 1.00 0.00 ? 168 ALA A C    1  
ATOM 2645  O O    . ALA A 1 168 ? -85.840 18.986 -20.355 1.00 0.00 ? 168 ALA A O    1  
ATOM 2646  C CB   . ALA A 1 168 ? -85.513 21.901 -18.747 1.00 0.00 ? 168 ALA A CB   1  
ATOM 2647  H H    . ALA A 1 168 ? -83.813 22.778 -20.405 1.00 0.00 ? 168 ALA A H    1  
ATOM 2648  H HA   . ALA A 1 168 ? -84.114 20.321 -19.099 1.00 0.00 ? 168 ALA A HA   1  
ATOM 2649  H HB1  . ALA A 1 168 ? -86.167 21.296 -18.138 1.00 0.00 ? 168 ALA A HB1  1  
ATOM 2650  H HB2  . ALA A 1 168 ? -86.102 22.594 -19.329 1.00 0.00 ? 168 ALA A HB2  1  
ATOM 2651  H HB3  . ALA A 1 168 ? -84.833 22.450 -18.113 1.00 0.00 ? 168 ALA A HB3  1  
ATOM 2652  N N    . VAL A 1 169 ? -86.287 20.856 -21.531 1.00 0.00 ? 169 VAL A N    1  
ATOM 2653  C CA   . VAL A 1 169 ? -87.226 20.197 -22.444 1.00 0.00 ? 169 VAL A CA   1  
ATOM 2654  C C    . VAL A 1 169 ? -86.846 20.492 -23.892 1.00 0.00 ? 169 VAL A C    1  
ATOM 2655  O O    . VAL A 1 169 ? -86.644 21.647 -24.265 1.00 0.00 ? 169 VAL A O    1  
ATOM 2656  C CB   . VAL A 1 169 ? -88.648 20.695 -22.171 1.00 0.00 ? 169 VAL A CB   1  
ATOM 2657  C CG1  . VAL A 1 169 ? -88.713 22.208 -22.390 1.00 0.00 ? 169 VAL A CG1  1  
ATOM 2658  C CG2  . VAL A 1 169 ? -89.623 19.998 -23.124 1.00 0.00 ? 169 VAL A CG2  1  
ATOM 2659  H H    . VAL A 1 169 ? -86.104 21.813 -21.645 1.00 0.00 ? 169 VAL A H    1  
ATOM 2660  H HA   . VAL A 1 169 ? -87.194 19.127 -22.288 1.00 0.00 ? 169 VAL A HA   1  
ATOM 2661  H HB   . VAL A 1 169 ? -88.916 20.468 -21.149 1.00 0.00 ? 169 VAL A HB   1  
ATOM 2662  H HG11 . VAL A 1 169 ? -88.710 22.421 -23.448 1.00 0.00 ? 169 VAL A HG11 1  
ATOM 2663  H HG12 . VAL A 1 169 ? -87.857 22.676 -21.926 1.00 0.00 ? 169 VAL A HG12 1  
ATOM 2664  H HG13 . VAL A 1 169 ? -89.619 22.597 -21.947 1.00 0.00 ? 169 VAL A HG13 1  
ATOM 2665  H HG21 . VAL A 1 169 ? -90.633 20.138 -22.771 1.00 0.00 ? 169 VAL A HG21 1  
ATOM 2666  H HG22 . VAL A 1 169 ? -89.398 18.941 -23.161 1.00 0.00 ? 169 VAL A HG22 1  
ATOM 2667  H HG23 . VAL A 1 169 ? -89.524 20.422 -24.113 1.00 0.00 ? 169 VAL A HG23 1  
ATOM 2668  N N    . THR A 1 170 ? -86.750 19.440 -24.700 1.00 0.00 ? 170 THR A N    1  
ATOM 2669  C CA   . THR A 1 170 ? -86.388 19.596 -26.105 1.00 0.00 ? 170 THR A CA   1  
ATOM 2670  C C    . THR A 1 170 ? -85.129 20.446 -26.244 1.00 0.00 ? 170 THR A C    1  
ATOM 2671  O O    . THR A 1 170 ? -84.627 20.985 -25.259 1.00 0.00 ? 170 THR A O    1  
ATOM 2672  C CB   . THR A 1 170 ? -87.541 20.250 -26.876 1.00 0.00 ? 170 THR A CB   1  
ATOM 2673  O OG1  . THR A 1 170 ? -87.837 21.514 -26.298 1.00 0.00 ? 170 THR A OG1  1  
ATOM 2674  C CG2  . THR A 1 170 ? -88.780 19.353 -26.815 1.00 0.00 ? 170 THR A CG2  1  
ATOM 2675  H H    . THR A 1 170 ? -86.921 18.543 -24.345 1.00 0.00 ? 170 THR A H    1  
ATOM 2676  H HA   . THR A 1 170 ? -86.199 18.620 -26.528 1.00 0.00 ? 170 THR A HA   1  
ATOM 2677  H HB   . THR A 1 170 ? -87.252 20.385 -27.907 1.00 0.00 ? 170 THR A HB   1  
ATOM 2678  H HG1  . THR A 1 170 ? -88.768 21.522 -26.063 1.00 0.00 ? 170 THR A HG1  1  
ATOM 2679  H HG21 . THR A 1 170 ? -88.888 18.950 -25.819 1.00 0.00 ? 170 THR A HG21 1  
ATOM 2680  H HG22 . THR A 1 170 ? -88.670 18.542 -27.520 1.00 0.00 ? 170 THR A HG22 1  
ATOM 2681  H HG23 . THR A 1 170 ? -89.655 19.932 -27.066 1.00 0.00 ? 170 THR A HG23 1  
ATOM 2682  N N    . THR A 1 171 ? -84.628 20.559 -27.470 1.00 0.00 ? 171 THR A N    1  
ATOM 2683  C CA   . THR A 1 171 ? -83.425 21.348 -27.736 1.00 0.00 ? 171 THR A CA   1  
ATOM 2684  C C    . THR A 1 171 ? -82.282 20.937 -26.810 1.00 0.00 ? 171 THR A C    1  
ATOM 2685  O O    . THR A 1 171 ? -82.328 21.170 -25.603 1.00 0.00 ? 171 THR A O    1  
ATOM 2686  C CB   . THR A 1 171 ? -83.727 22.838 -27.555 1.00 0.00 ? 171 THR A CB   1  
ATOM 2687  O OG1  . THR A 1 171 ? -84.145 23.081 -26.220 1.00 0.00 ? 171 THR A OG1  1  
ATOM 2688  C CG2  . THR A 1 171 ? -84.835 23.257 -28.522 1.00 0.00 ? 171 THR A CG2  1  
ATOM 2689  H H    . THR A 1 171 ? -85.076 20.104 -28.214 1.00 0.00 ? 171 THR A H    1  
ATOM 2690  H HA   . THR A 1 171 ? -83.121 21.180 -28.758 1.00 0.00 ? 171 THR A HA   1  
ATOM 2691  H HB   . THR A 1 171 ? -82.838 23.413 -27.764 1.00 0.00 ? 171 THR A HB   1  
ATOM 2692  H HG1  . THR A 1 171 ? -85.038 22.740 -26.122 1.00 0.00 ? 171 THR A HG1  1  
ATOM 2693  H HG21 . THR A 1 171 ? -84.940 24.332 -28.505 1.00 0.00 ? 171 THR A HG21 1  
ATOM 2694  H HG22 . THR A 1 171 ? -85.765 22.798 -28.223 1.00 0.00 ? 171 THR A HG22 1  
ATOM 2695  H HG23 . THR A 1 171 ? -84.580 22.936 -29.521 1.00 0.00 ? 171 THR A HG23 1  
ATOM 2696  N N    . TYR A 1 172 ? -81.246 20.329 -27.389 1.00 0.00 ? 172 TYR A N    1  
ATOM 2697  C CA   . TYR A 1 172 ? -80.085 19.889 -26.611 1.00 0.00 ? 172 TYR A CA   1  
ATOM 2698  C C    . TYR A 1 172 ? -78.798 20.103 -27.402 1.00 0.00 ? 172 TYR A C    1  
ATOM 2699  O O    . TYR A 1 172 ? -78.825 20.231 -28.626 1.00 0.00 ? 172 TYR A O    1  
ATOM 2700  C CB   . TYR A 1 172 ? -80.231 18.409 -26.244 1.00 0.00 ? 172 TYR A CB   1  
ATOM 2701  C CG   . TYR A 1 172 ? -80.406 17.588 -27.498 1.00 0.00 ? 172 TYR A CG   1  
ATOM 2702  C CD1  . TYR A 1 172 ? -81.689 17.343 -28.000 1.00 0.00 ? 172 TYR A CD1  1  
ATOM 2703  C CD2  . TYR A 1 172 ? -79.286 17.066 -28.154 1.00 0.00 ? 172 TYR A CD2  1  
ATOM 2704  C CE1  . TYR A 1 172 ? -81.853 16.574 -29.159 1.00 0.00 ? 172 TYR A CE1  1  
ATOM 2705  C CE2  . TYR A 1 172 ? -79.449 16.298 -29.315 1.00 0.00 ? 172 TYR A CE2  1  
ATOM 2706  C CZ   . TYR A 1 172 ? -80.731 16.053 -29.816 1.00 0.00 ? 172 TYR A CZ   1  
ATOM 2707  O OH   . TYR A 1 172 ? -80.892 15.294 -30.957 1.00 0.00 ? 172 TYR A OH   1  
ATOM 2708  H H    . TYR A 1 172 ? -81.260 20.174 -28.357 1.00 0.00 ? 172 TYR A H    1  
ATOM 2709  H HA   . TYR A 1 172 ? -80.028 20.467 -25.698 1.00 0.00 ? 172 TYR A HA   1  
ATOM 2710  H HB2  . TYR A 1 172 ? -79.347 18.080 -25.720 1.00 0.00 ? 172 TYR A HB2  1  
ATOM 2711  H HB3  . TYR A 1 172 ? -81.095 18.281 -25.609 1.00 0.00 ? 172 TYR A HB3  1  
ATOM 2712  H HD1  . TYR A 1 172 ? -82.554 17.746 -27.494 1.00 0.00 ? 172 TYR A HD1  1  
ATOM 2713  H HD2  . TYR A 1 172 ? -78.295 17.255 -27.766 1.00 0.00 ? 172 TYR A HD2  1  
ATOM 2714  H HE1  . TYR A 1 172 ? -82.843 16.387 -29.546 1.00 0.00 ? 172 TYR A HE1  1  
ATOM 2715  H HE2  . TYR A 1 172 ? -78.584 15.896 -29.821 1.00 0.00 ? 172 TYR A HE2  1  
ATOM 2716  H HH   . TYR A 1 172 ? -80.228 14.601 -30.948 1.00 0.00 ? 172 TYR A HH   1  
ATOM 2717  N N    . ASN A 1 173 ? -77.675 20.154 -26.689 1.00 0.00 ? 173 ASN A N    1  
ATOM 2718  C CA   . ASN A 1 173 ? -76.377 20.366 -27.325 1.00 0.00 ? 173 ASN A CA   1  
ATOM 2719  C C    . ASN A 1 173 ? -76.393 21.660 -28.133 1.00 0.00 ? 173 ASN A C    1  
ATOM 2720  O O    . ASN A 1 173 ? -75.781 21.750 -29.197 1.00 0.00 ? 173 ASN A O    1  
ATOM 2721  C CB   . ASN A 1 173 ? -76.035 19.185 -28.238 1.00 0.00 ? 173 ASN A CB   1  
ATOM 2722  C CG   . ASN A 1 173 ? -75.715 17.954 -27.397 1.00 0.00 ? 173 ASN A CG   1  
ATOM 2723  O OD1  . ASN A 1 173 ? -75.422 18.072 -26.207 1.00 0.00 ? 173 ASN A OD1  1  
ATOM 2724  N ND2  . ASN A 1 173 ? -75.755 16.772 -27.947 1.00 0.00 ? 173 ASN A ND2  1  
ATOM 2725  H H    . ASN A 1 173 ? -77.721 20.055 -25.714 1.00 0.00 ? 173 ASN A H    1  
ATOM 2726  H HA   . ASN A 1 173 ? -75.622 20.443 -26.558 1.00 0.00 ? 173 ASN A HA   1  
ATOM 2727  H HB2  . ASN A 1 173 ? -76.875 18.971 -28.881 1.00 0.00 ? 173 ASN A HB2  1  
ATOM 2728  H HB3  . ASN A 1 173 ? -75.176 19.436 -28.842 1.00 0.00 ? 173 ASN A HB3  1  
ATOM 2729  H HD21 . ASN A 1 173 ? -75.990 16.680 -28.895 1.00 0.00 ? 173 ASN A HD21 1  
ATOM 2730  H HD22 . ASN A 1 173 ? -75.551 15.975 -27.414 1.00 0.00 ? 173 ASN A HD22 1  
ATOM 2731  N N    . THR A 1 174 ? -77.105 22.656 -27.617 1.00 0.00 ? 174 THR A N    1  
ATOM 2732  C CA   . THR A 1 174 ? -77.216 23.945 -28.290 1.00 0.00 ? 174 THR A CA   1  
ATOM 2733  C C    . THR A 1 174 ? -75.881 24.692 -28.306 1.00 0.00 ? 174 THR A C    1  
ATOM 2734  O O    . THR A 1 174 ? -75.607 25.454 -29.232 1.00 0.00 ? 174 THR A O    1  
ATOM 2735  C CB   . THR A 1 174 ? -78.272 24.805 -27.593 1.00 0.00 ? 174 THR A CB   1  
ATOM 2736  O OG1  . THR A 1 174 ? -77.953 24.923 -26.214 1.00 0.00 ? 174 THR A OG1  1  
ATOM 2737  C CG2  . THR A 1 174 ? -79.647 24.151 -27.747 1.00 0.00 ? 174 THR A CG2  1  
ATOM 2738  H H    . THR A 1 174 ? -77.576 22.517 -26.769 1.00 0.00 ? 174 THR A H    1  
ATOM 2739  H HA   . THR A 1 174 ? -77.530 23.778 -29.310 1.00 0.00 ? 174 THR A HA   1  
ATOM 2740  H HB   . THR A 1 174 ? -78.293 25.785 -28.044 1.00 0.00 ? 174 THR A HB   1  
ATOM 2741  H HG1  . THR A 1 174 ? -78.764 25.112 -25.736 1.00 0.00 ? 174 THR A HG1  1  
ATOM 2742  H HG21 . THR A 1 174 ? -80.350 24.630 -27.082 1.00 0.00 ? 174 THR A HG21 1  
ATOM 2743  H HG22 . THR A 1 174 ? -79.575 23.102 -27.500 1.00 0.00 ? 174 THR A HG22 1  
ATOM 2744  H HG23 . THR A 1 174 ? -79.985 24.259 -28.766 1.00 0.00 ? 174 THR A HG23 1  
ATOM 2745  N N    . ASP A 1 175 ? -75.062 24.487 -27.270 1.00 0.00 ? 175 ASP A N    1  
ATOM 2746  C CA   . ASP A 1 175 ? -73.761 25.164 -27.171 1.00 0.00 ? 175 ASP A CA   1  
ATOM 2747  C C    . ASP A 1 175 ? -72.602 24.171 -27.338 1.00 0.00 ? 175 ASP A C    1  
ATOM 2748  O O    . ASP A 1 175 ? -72.161 23.565 -26.361 1.00 0.00 ? 175 ASP A O    1  
ATOM 2749  C CB   . ASP A 1 175 ? -73.644 25.828 -25.796 1.00 0.00 ? 175 ASP A CB   1  
ATOM 2750  C CG   . ASP A 1 175 ? -73.821 24.788 -24.696 1.00 0.00 ? 175 ASP A CG   1  
ATOM 2751  O OD1  . ASP A 1 175 ? -74.937 24.328 -24.515 1.00 0.00 ? 175 ASP A OD1  1  
ATOM 2752  O OD2  . ASP A 1 175 ? -72.838 24.464 -24.049 1.00 0.00 ? 175 ASP A OD2  1  
ATOM 2753  H H    . ASP A 1 175 ? -75.340 23.879 -26.553 1.00 0.00 ? 175 ASP A H    1  
ATOM 2754  H HA   . ASP A 1 175 ? -73.693 25.934 -27.924 1.00 0.00 ? 175 ASP A HA   1  
ATOM 2755  H HB2  . ASP A 1 175 ? -72.671 26.288 -25.702 1.00 0.00 ? 175 ASP A HB2  1  
ATOM 2756  H HB3  . ASP A 1 175 ? -74.408 26.585 -25.699 1.00 0.00 ? 175 ASP A HB3  1  
ATOM 2757  N N    . PRO A 1 176 ? -72.094 23.992 -28.540 1.00 0.00 ? 176 PRO A N    1  
ATOM 2758  C CA   . PRO A 1 176 ? -70.964 23.057 -28.805 1.00 0.00 ? 176 PRO A CA   1  
ATOM 2759  C C    . PRO A 1 176 ? -69.595 23.709 -28.595 1.00 0.00 ? 176 PRO A C    1  
ATOM 2760  O O    . PRO A 1 176 ? -68.563 23.044 -28.678 1.00 0.00 ? 176 PRO A O    1  
ATOM 2761  C CB   . PRO A 1 176 ? -71.176 22.690 -30.273 1.00 0.00 ? 176 PRO A CB   1  
ATOM 2762  C CG   . PRO A 1 176 ? -71.737 23.934 -30.891 1.00 0.00 ? 176 PRO A CG   1  
ATOM 2763  C CD   . PRO A 1 176 ? -72.535 24.651 -29.786 1.00 0.00 ? 176 PRO A CD   1  
ATOM 2764  H HA   . PRO A 1 176 ? -71.057 22.173 -28.195 1.00 0.00 ? 176 PRO A HA   1  
ATOM 2765  H HB2  . PRO A 1 176 ? -70.235 22.418 -30.737 1.00 0.00 ? 176 PRO A HB2  1  
ATOM 2766  H HB3  . PRO A 1 176 ? -71.887 21.881 -30.358 1.00 0.00 ? 176 PRO A HB3  1  
ATOM 2767  H HG2  . PRO A 1 176 ? -70.930 24.568 -31.242 1.00 0.00 ? 176 PRO A HG2  1  
ATOM 2768  H HG3  . PRO A 1 176 ? -72.392 23.683 -31.713 1.00 0.00 ? 176 PRO A HG3  1  
ATOM 2769  H HD2  . PRO A 1 176 ? -72.295 25.706 -29.767 1.00 0.00 ? 176 PRO A HD2  1  
ATOM 2770  H HD3  . PRO A 1 176 ? -73.595 24.505 -29.925 1.00 0.00 ? 176 PRO A HD3  1  
ATOM 2771  N N    . LYS A 1 177 ? -69.594 25.015 -28.340 1.00 0.00 ? 177 LYS A N    1  
ATOM 2772  C CA   . LYS A 1 177 ? -68.341 25.741 -28.143 1.00 0.00 ? 177 LYS A CA   1  
ATOM 2773  C C    . LYS A 1 177 ? -67.679 25.332 -26.829 1.00 0.00 ? 177 LYS A C    1  
ATOM 2774  O O    . LYS A 1 177 ? -68.353 25.063 -25.835 1.00 0.00 ? 177 LYS A O    1  
ATOM 2775  C CB   . LYS A 1 177 ? -68.605 27.251 -28.136 1.00 0.00 ? 177 LYS A CB   1  
ATOM 2776  C CG   . LYS A 1 177 ? -69.314 27.681 -29.431 1.00 0.00 ? 177 LYS A CG   1  
ATOM 2777  C CD   . LYS A 1 177 ? -68.405 27.452 -30.646 1.00 0.00 ? 177 LYS A CD   1  
ATOM 2778  C CE   . LYS A 1 177 ? -68.952 28.233 -31.844 1.00 0.00 ? 177 LYS A CE   1  
ATOM 2779  N NZ   . LYS A 1 177 ? -68.042 28.057 -33.011 1.00 0.00 ? 177 LYS A NZ   1  
ATOM 2780  H H    . LYS A 1 177 ? -70.444 25.499 -28.298 1.00 0.00 ? 177 LYS A H    1  
ATOM 2781  H HA   . LYS A 1 177 ? -67.667 25.506 -28.949 1.00 0.00 ? 177 LYS A HA   1  
ATOM 2782  H HB2  . LYS A 1 177 ? -69.229 27.500 -27.289 1.00 0.00 ? 177 LYS A HB2  1  
ATOM 2783  H HB3  . LYS A 1 177 ? -67.666 27.777 -28.053 1.00 0.00 ? 177 LYS A HB3  1  
ATOM 2784  H HG2  . LYS A 1 177 ? -70.219 27.104 -29.549 1.00 0.00 ? 177 LYS A HG2  1  
ATOM 2785  H HG3  . LYS A 1 177 ? -69.566 28.729 -29.366 1.00 0.00 ? 177 LYS A HG3  1  
ATOM 2786  H HD2  . LYS A 1 177 ? -67.404 27.786 -30.421 1.00 0.00 ? 177 LYS A HD2  1  
ATOM 2787  H HD3  . LYS A 1 177 ? -68.389 26.402 -30.894 1.00 0.00 ? 177 LYS A HD3  1  
ATOM 2788  H HE2  . LYS A 1 177 ? -69.935 27.863 -32.095 1.00 0.00 ? 177 LYS A HE2  1  
ATOM 2789  H HE3  . LYS A 1 177 ? -69.016 29.281 -31.591 1.00 0.00 ? 177 LYS A HE3  1  
ATOM 2790  H HZ1  . LYS A 1 177 ? -67.075 28.327 -32.742 1.00 0.00 ? 177 LYS A HZ1  1  
ATOM 2791  H HZ2  . LYS A 1 177 ? -68.365 28.660 -33.796 1.00 0.00 ? 177 LYS A HZ2  1  
ATOM 2792  H HZ3  . LYS A 1 177 ? -68.051 27.062 -33.313 1.00 0.00 ? 177 LYS A HZ3  1  
ATOM 2793  N N    . THR A 1 178 ? -66.349 25.286 -26.841 1.00 0.00 ? 178 THR A N    1  
ATOM 2794  C CA   . THR A 1 178 ? -65.586 24.904 -25.657 1.00 0.00 ? 178 THR A CA   1  
ATOM 2795  C C    . THR A 1 178 ? -65.707 25.962 -24.565 1.00 0.00 ? 178 THR A C    1  
ATOM 2796  O O    . THR A 1 178 ? -65.673 27.162 -24.839 1.00 0.00 ? 178 THR A O    1  
ATOM 2797  C CB   . THR A 1 178 ? -64.112 24.723 -26.026 1.00 0.00 ? 178 THR A CB   1  
ATOM 2798  O OG1  . THR A 1 178 ? -63.623 25.920 -26.615 1.00 0.00 ? 178 THR A OG1  1  
ATOM 2799  C CG2  . THR A 1 178 ? -63.968 23.570 -27.020 1.00 0.00 ? 178 THR A CG2  1  
ATOM 2800  H H    . THR A 1 178 ? -65.870 25.508 -27.667 1.00 0.00 ? 178 THR A H    1  
ATOM 2801  H HA   . THR A 1 178 ? -65.967 23.968 -25.280 1.00 0.00 ? 178 THR A HA   1  
ATOM 2802  H HB   . THR A 1 178 ? -63.542 24.499 -25.137 1.00 0.00 ? 178 THR A HB   1  
ATOM 2803  H HG1  . THR A 1 178 ? -62.682 25.977 -26.434 1.00 0.00 ? 178 THR A HG1  1  
ATOM 2804  H HG21 . THR A 1 178 ? -64.330 22.658 -26.569 1.00 0.00 ? 178 THR A HG21 1  
ATOM 2805  H HG22 . THR A 1 178 ? -62.928 23.451 -27.286 1.00 0.00 ? 178 THR A HG22 1  
ATOM 2806  H HG23 . THR A 1 178 ? -64.544 23.786 -27.907 1.00 0.00 ? 178 THR A HG23 1  
ATOM 2807  N N    . GLN A 1 179 ? -65.847 25.504 -23.320 1.00 0.00 ? 179 GLN A N    1  
ATOM 2808  C CA   . GLN A 1 179 ? -65.970 26.405 -22.171 1.00 0.00 ? 179 GLN A CA   1  
ATOM 2809  C C    . GLN A 1 179 ? -64.895 26.082 -21.135 1.00 0.00 ? 179 GLN A C    1  
ATOM 2810  O O    . GLN A 1 179 ? -64.832 24.966 -20.620 1.00 0.00 ? 179 GLN A O    1  
ATOM 2811  C CB   . GLN A 1 179 ? -67.364 26.253 -21.545 1.00 0.00 ? 179 GLN A CB   1  
ATOM 2812  C CG   . GLN A 1 179 ? -67.784 24.779 -21.570 1.00 0.00 ? 179 GLN A CG   1  
ATOM 2813  C CD   . GLN A 1 179 ? -68.253 24.388 -22.968 1.00 0.00 ? 179 GLN A CD   1  
ATOM 2814  O OE1  . GLN A 1 179 ? -67.751 23.424 -23.546 1.00 0.00 ? 179 GLN A OE1  1  
ATOM 2815  N NE2  . GLN A 1 179 ? -69.191 25.084 -23.551 1.00 0.00 ? 179 GLN A NE2  1  
ATOM 2816  H H    . GLN A 1 179 ? -65.864 24.535 -23.169 1.00 0.00 ? 179 GLN A H    1  
ATOM 2817  H HA   . GLN A 1 179 ? -65.844 27.429 -22.496 1.00 0.00 ? 179 GLN A HA   1  
ATOM 2818  H HB2  . GLN A 1 179 ? -67.344 26.606 -20.522 1.00 0.00 ? 179 GLN A HB2  1  
ATOM 2819  H HB3  . GLN A 1 179 ? -68.076 26.837 -22.109 1.00 0.00 ? 179 GLN A HB3  1  
ATOM 2820  H HG2  . GLN A 1 179 ? -66.945 24.160 -21.286 1.00 0.00 ? 179 GLN A HG2  1  
ATOM 2821  H HG3  . GLN A 1 179 ? -68.592 24.627 -20.869 1.00 0.00 ? 179 GLN A HG3  1  
ATOM 2822  H HE21 . GLN A 1 179 ? -69.588 25.853 -23.092 1.00 0.00 ? 179 GLN A HE21 1  
ATOM 2823  H HE22 . GLN A 1 179 ? -69.496 24.839 -24.450 1.00 0.00 ? 179 GLN A HE22 1  
ATOM 2824  N N    . ASN A 1 180 ? -64.050 27.065 -20.836 1.00 0.00 ? 180 ASN A N    1  
ATOM 2825  C CA   . ASN A 1 180 ? -62.982 26.869 -19.863 1.00 0.00 ? 180 ASN A CA   1  
ATOM 2826  C C    . ASN A 1 180 ? -63.561 26.585 -18.481 1.00 0.00 ? 180 ASN A C    1  
ATOM 2827  O O    . ASN A 1 180 ? -63.066 25.723 -17.754 1.00 0.00 ? 180 ASN A O    1  
ATOM 2828  C CB   . ASN A 1 180 ? -62.096 28.115 -19.799 1.00 0.00 ? 180 ASN A CB   1  
ATOM 2829  C CG   . ASN A 1 180 ? -61.267 28.231 -21.074 1.00 0.00 ? 180 ASN A CG   1  
ATOM 2830  O OD1  . ASN A 1 180 ? -61.087 27.248 -21.791 1.00 0.00 ? 180 ASN A OD1  1  
ATOM 2831  N ND2  . ASN A 1 180 ? -60.749 29.384 -21.400 1.00 0.00 ? 180 ASN A ND2  1  
ATOM 2832  H H    . ASN A 1 180 ? -64.147 27.935 -21.279 1.00 0.00 ? 180 ASN A H    1  
ATOM 2833  H HA   . ASN A 1 180 ? -62.379 26.028 -20.170 1.00 0.00 ? 180 ASN A HA   1  
ATOM 2834  H HB2  . ASN A 1 180 ? -62.718 28.991 -19.693 1.00 0.00 ? 180 ASN A HB2  1  
ATOM 2835  H HB3  . ASN A 1 180 ? -61.435 28.040 -18.949 1.00 0.00 ? 180 ASN A HB3  1  
ATOM 2836  H HD21 . ASN A 1 180 ? -60.893 30.167 -20.828 1.00 0.00 ? 180 ASN A HD21 1  
ATOM 2837  H HD22 . ASN A 1 180 ? -60.214 29.468 -22.218 1.00 0.00 ? 180 ASN A HD22 1  
ATOM 2838  N N    . ASP A 1 181 ? -64.614 27.311 -18.125 1.00 0.00 ? 181 ASP A N    1  
ATOM 2839  C CA   . ASP A 1 181 ? -65.257 27.126 -16.831 1.00 0.00 ? 181 ASP A CA   1  
ATOM 2840  C C    . ASP A 1 181 ? -64.225 27.123 -15.705 1.00 0.00 ? 181 ASP A C    1  
ATOM 2841  O O    . ASP A 1 181 ? -63.896 26.071 -15.159 1.00 0.00 ? 181 ASP A O    1  
ATOM 2842  C CB   . ASP A 1 181 ? -66.032 25.807 -16.818 1.00 0.00 ? 181 ASP A CB   1  
ATOM 2843  C CG   . ASP A 1 181 ? -67.279 25.922 -17.690 1.00 0.00 ? 181 ASP A CG   1  
ATOM 2844  O OD1  . ASP A 1 181 ? -67.636 27.037 -18.035 1.00 0.00 ? 181 ASP A OD1  1  
ATOM 2845  O OD2  . ASP A 1 181 ? -67.857 24.895 -18.002 1.00 0.00 ? 181 ASP A OD2  1  
ATOM 2846  H H    . ASP A 1 181 ? -64.968 27.982 -18.747 1.00 0.00 ? 181 ASP A H    1  
ATOM 2847  H HA   . ASP A 1 181 ? -65.950 27.938 -16.666 1.00 0.00 ? 181 ASP A HA   1  
ATOM 2848  H HB2  . ASP A 1 181 ? -65.401 25.018 -17.198 1.00 0.00 ? 181 ASP A HB2  1  
ATOM 2849  H HB3  . ASP A 1 181 ? -66.326 25.574 -15.805 1.00 0.00 ? 181 ASP A HB3  1  
ATOM 2850  N N    . TYR A 1 182 ? -63.725 28.306 -15.357 1.00 0.00 ? 182 TYR A N    1  
ATOM 2851  C CA   . TYR A 1 182 ? -62.738 28.417 -14.286 1.00 0.00 ? 182 TYR A CA   1  
ATOM 2852  C C    . TYR A 1 182 ? -63.425 28.341 -12.926 1.00 0.00 ? 182 TYR A C    1  
ATOM 2853  O O    . TYR A 1 182 ? -64.488 28.930 -12.726 1.00 0.00 ? 182 TYR A O    1  
ATOM 2854  C CB   . TYR A 1 182 ? -61.982 29.743 -14.401 1.00 0.00 ? 182 TYR A CB   1  
ATOM 2855  C CG   . TYR A 1 182 ? -61.135 29.740 -15.652 1.00 0.00 ? 182 TYR A CG   1  
ATOM 2856  C CD1  . TYR A 1 182 ? -59.887 29.105 -15.648 1.00 0.00 ? 182 TYR A CD1  1  
ATOM 2857  C CD2  . TYR A 1 182 ? -61.595 30.375 -16.812 1.00 0.00 ? 182 TYR A CD2  1  
ATOM 2858  C CE1  . TYR A 1 182 ? -59.099 29.104 -16.806 1.00 0.00 ? 182 TYR A CE1  1  
ATOM 2859  C CE2  . TYR A 1 182 ? -60.806 30.374 -17.969 1.00 0.00 ? 182 TYR A CE2  1  
ATOM 2860  C CZ   . TYR A 1 182 ? -59.559 29.738 -17.966 1.00 0.00 ? 182 TYR A CZ   1  
ATOM 2861  O OH   . TYR A 1 182 ? -58.783 29.739 -19.106 1.00 0.00 ? 182 TYR A OH   1  
ATOM 2862  H H    . TYR A 1 182 ? -64.026 29.114 -15.821 1.00 0.00 ? 182 TYR A H    1  
ATOM 2863  H HA   . TYR A 1 182 ? -62.033 27.603 -14.370 1.00 0.00 ? 182 TYR A HA   1  
ATOM 2864  H HB2  . TYR A 1 182 ? -62.690 30.558 -14.448 1.00 0.00 ? 182 TYR A HB2  1  
ATOM 2865  H HB3  . TYR A 1 182 ? -61.346 29.871 -13.537 1.00 0.00 ? 182 TYR A HB3  1  
ATOM 2866  H HD1  . TYR A 1 182 ? -59.532 28.615 -14.753 1.00 0.00 ? 182 TYR A HD1  1  
ATOM 2867  H HD2  . TYR A 1 182 ? -62.557 30.865 -16.815 1.00 0.00 ? 182 TYR A HD2  1  
ATOM 2868  H HE1  . TYR A 1 182 ? -58.137 28.613 -16.804 1.00 0.00 ? 182 TYR A HE1  1  
ATOM 2869  H HE2  . TYR A 1 182 ? -61.160 30.863 -18.864 1.00 0.00 ? 182 TYR A HE2  1  
ATOM 2870  H HH   . TYR A 1 182 ? -59.083 30.456 -19.669 1.00 0.00 ? 182 TYR A HH   1  
ATOM 2871  N N    . GLN A 1 183 ? -62.818 27.605 -11.995 1.00 0.00 ? 183 GLN A N    1  
ATOM 2872  C CA   . GLN A 1 183 ? -63.385 27.448 -10.652 1.00 0.00 ? 183 GLN A CA   1  
ATOM 2873  C C    . GLN A 1 183 ? -62.703 28.395 -9.663  1.00 0.00 ? 183 GLN A C    1  
ATOM 2874  O O    . GLN A 1 183 ? -63.082 29.561 -9.550  1.00 0.00 ? 183 GLN A O    1  
ATOM 2875  C CB   . GLN A 1 183 ? -63.220 25.992 -10.193 1.00 0.00 ? 183 GLN A CB   1  
ATOM 2876  C CG   . GLN A 1 183 ? -63.888 25.785 -8.827  1.00 0.00 ? 183 GLN A CG   1  
ATOM 2877  C CD   . GLN A 1 183 ? -65.393 26.000 -8.942  1.00 0.00 ? 183 GLN A CD   1  
ATOM 2878  O OE1  . GLN A 1 183 ? -66.006 25.585 -9.926  1.00 0.00 ? 183 GLN A OE1  1  
ATOM 2879  N NE2  . GLN A 1 183 ? -66.029 26.631 -7.993  1.00 0.00 ? 183 GLN A NE2  1  
ATOM 2880  H H    . GLN A 1 183 ? -61.976 27.155 -12.214 1.00 0.00 ? 183 GLN A H    1  
ATOM 2881  H HA   . GLN A 1 183 ? -64.441 27.682 -10.682 1.00 0.00 ? 183 GLN A HA   1  
ATOM 2882  H HB2  . GLN A 1 183 ? -63.684 25.337 -10.918 1.00 0.00 ? 183 GLN A HB2  1  
ATOM 2883  H HB3  . GLN A 1 183 ? -62.171 25.753 -10.119 1.00 0.00 ? 183 GLN A HB3  1  
ATOM 2884  H HG2  . GLN A 1 183 ? -63.698 24.777 -8.489  1.00 0.00 ? 183 GLN A HG2  1  
ATOM 2885  H HG3  . GLN A 1 183 ? -63.480 26.483 -8.111  1.00 0.00 ? 183 GLN A HG3  1  
ATOM 2886  H HE21 . GLN A 1 183 ? -65.539 26.962 -7.211  1.00 0.00 ? 183 GLN A HE21 1  
ATOM 2887  H HE22 . GLN A 1 183 ? -66.996 26.774 -8.063  1.00 0.00 ? 183 GLN A HE22 1  
ATOM 2888  N N    . SER A 1 184 ? -61.708 27.888 -8.941  1.00 0.00 ? 184 SER A N    1  
ATOM 2889  C CA   . SER A 1 184 ? -60.998 28.702 -7.960  1.00 0.00 ? 184 SER A CA   1  
ATOM 2890  C C    . SER A 1 184 ? -60.090 29.716 -8.651  1.00 0.00 ? 184 SER A C    1  
ATOM 2891  O O    . SER A 1 184 ? -59.498 29.429 -9.691  1.00 0.00 ? 184 SER A O    1  
ATOM 2892  C CB   . SER A 1 184 ? -60.161 27.802 -7.045  1.00 0.00 ? 184 SER A CB   1  
ATOM 2893  O OG   . SER A 1 184 ? -61.017 27.154 -6.114  1.00 0.00 ? 184 SER A OG   1  
ATOM 2894  H H    . SER A 1 184 ? -61.451 26.952 -9.062  1.00 0.00 ? 184 SER A H    1  
ATOM 2895  H HA   . SER A 1 184 ? -61.719 29.232 -7.357  1.00 0.00 ? 184 SER A HA   1  
ATOM 2896  H HB2  . SER A 1 184 ? -59.652 27.059 -7.636  1.00 0.00 ? 184 SER A HB2  1  
ATOM 2897  H HB3  . SER A 1 184 ? -59.429 28.402 -6.517  1.00 0.00 ? 184 SER A HB3  1  
ATOM 2898  H HG   . SER A 1 184 ? -61.825 27.668 -6.046  1.00 0.00 ? 184 SER A HG   1  
ATOM 2899  N N    . ASN A 1 185 ? -59.983 30.903 -8.055  1.00 0.00 ? 185 ASN A N    1  
ATOM 2900  C CA   . ASN A 1 185 ? -59.140 31.964 -8.604  1.00 0.00 ? 185 ASN A CA   1  
ATOM 2901  C C    . ASN A 1 185 ? -57.784 31.971 -7.908  1.00 0.00 ? 185 ASN A C    1  
ATOM 2902  O O    . ASN A 1 185 ? -57.665 32.412 -6.765  1.00 0.00 ? 185 ASN A O    1  
ATOM 2903  C CB   . ASN A 1 185 ? -59.821 33.321 -8.406  1.00 0.00 ? 185 ASN A CB   1  
ATOM 2904  C CG   . ASN A 1 185 ? -59.010 34.417 -9.087  1.00 0.00 ? 185 ASN A CG   1  
ATOM 2905  O OD1  . ASN A 1 185 ? -58.445 34.198 -10.158 1.00 0.00 ? 185 ASN A OD1  1  
ATOM 2906  N ND2  . ASN A 1 185 ? -58.917 35.591 -8.525  1.00 0.00 ? 185 ASN A ND2  1  
ATOM 2907  H H    . ASN A 1 185 ? -60.477 31.065 -7.224  1.00 0.00 ? 185 ASN A H    1  
ATOM 2908  H HA   . ASN A 1 185 ? -58.993 31.798 -9.662  1.00 0.00 ? 185 ASN A HA   1  
ATOM 2909  H HB2  . ASN A 1 185 ? -60.812 33.288 -8.835  1.00 0.00 ? 185 ASN A HB2  1  
ATOM 2910  H HB3  . ASN A 1 185 ? -59.896 33.534 -7.349  1.00 0.00 ? 185 ASN A HB3  1  
ATOM 2911  H HD21 . ASN A 1 185 ? -59.367 35.764 -7.672  1.00 0.00 ? 185 ASN A HD21 1  
ATOM 2912  H HD22 . ASN A 1 185 ? -58.397 36.301 -8.957  1.00 0.00 ? 185 ASN A HD22 1  
ATOM 2913  N N    . SER A 1 186 ? -56.759 31.476 -8.603  1.00 0.00 ? 186 SER A N    1  
ATOM 2914  C CA   . SER A 1 186 ? -55.406 31.425 -8.043  1.00 0.00 ? 186 SER A CA   1  
ATOM 2915  C C    . SER A 1 186 ? -54.388 31.962 -9.042  1.00 0.00 ? 186 SER A C    1  
ATOM 2916  O O    . SER A 1 186 ? -54.065 31.303 -10.030 1.00 0.00 ? 186 SER A O    1  
ATOM 2917  C CB   . SER A 1 186 ? -55.048 29.984 -7.682  1.00 0.00 ? 186 SER A CB   1  
ATOM 2918  O OG   . SER A 1 186 ? -53.750 29.953 -7.105  1.00 0.00 ? 186 SER A OG   1  
ATOM 2919  H H    . SER A 1 186 ? -56.914 31.136 -9.509  1.00 0.00 ? 186 SER A H    1  
ATOM 2920  H HA   . SER A 1 186 ? -55.361 32.028 -7.146  1.00 0.00 ? 186 SER A HA   1  
ATOM 2921  H HB2  . SER A 1 186 ? -55.761 29.601 -6.970  1.00 0.00 ? 186 SER A HB2  1  
ATOM 2922  H HB3  . SER A 1 186 ? -55.072 29.373 -8.575  1.00 0.00 ? 186 SER A HB3  1  
ATOM 2923  H HG   . SER A 1 186 ? -53.558 29.047 -6.851  1.00 0.00 ? 186 SER A HG   1  
ATOM 2924  N N    . ILE A 1 187 ? -53.878 33.159 -8.773  1.00 0.00 ? 187 ILE A N    1  
ATOM 2925  C CA   . ILE A 1 187 ? -52.888 33.772 -9.649  1.00 0.00 ? 187 ILE A CA   1  
ATOM 2926  C C    . ILE A 1 187 ? -51.583 32.986 -9.597  1.00 0.00 ? 187 ILE A C    1  
ATOM 2927  O O    . ILE A 1 187 ? -50.923 32.787 -10.618 1.00 0.00 ? 187 ILE A O    1  
ATOM 2928  C CB   . ILE A 1 187 ? -52.641 35.223 -9.230  1.00 0.00 ? 187 ILE A CB   1  
ATOM 2929  C CG1  . ILE A 1 187 ? -51.784 35.924 -10.290 1.00 0.00 ? 187 ILE A CG1  1  
ATOM 2930  C CG2  . ILE A 1 187 ? -51.910 35.253 -7.885  1.00 0.00 ? 187 ILE A CG2  1  
ATOM 2931  C CD1  . ILE A 1 187 ? -51.781 37.430 -10.027 1.00 0.00 ? 187 ILE A CD1  1  
ATOM 2932  H H    . ILE A 1 187 ? -54.167 33.636 -7.966  1.00 0.00 ? 187 ILE A H    1  
ATOM 2933  H HA   . ILE A 1 187 ? -53.265 33.759 -10.661 1.00 0.00 ? 187 ILE A HA   1  
ATOM 2934  H HB   . ILE A 1 187 ? -53.587 35.736 -9.134  1.00 0.00 ? 187 ILE A HB   1  
ATOM 2935  H HG12 . ILE A 1 187 ? -50.773 35.547 -10.242 1.00 0.00 ? 187 ILE A HG12 1  
ATOM 2936  H HG13 . ILE A 1 187 ? -52.194 35.733 -11.270 1.00 0.00 ? 187 ILE A HG13 1  
ATOM 2937  H HG21 . ILE A 1 187 ? -50.875 34.977 -8.032  1.00 0.00 ? 187 ILE A HG21 1  
ATOM 2938  H HG22 . ILE A 1 187 ? -52.376 34.553 -7.207  1.00 0.00 ? 187 ILE A HG22 1  
ATOM 2939  H HG23 . ILE A 1 187 ? -51.962 36.248 -7.468  1.00 0.00 ? 187 ILE A HG23 1  
ATOM 2940  H HD11 . ILE A 1 187 ? -51.012 37.898 -10.625 1.00 0.00 ? 187 ILE A HD11 1  
ATOM 2941  H HD12 . ILE A 1 187 ? -51.584 37.613 -8.981  1.00 0.00 ? 187 ILE A HD12 1  
ATOM 2942  H HD13 . ILE A 1 187 ? -52.743 37.843 -10.290 1.00 0.00 ? 187 ILE A HD13 1  
ATOM 2943  N N    . ARG A 1 188 ? -51.218 32.539 -8.398  1.00 0.00 ? 188 ARG A N    1  
ATOM 2944  C CA   . ARG A 1 188 ? -49.992 31.769 -8.218  1.00 0.00 ? 188 ARG A CA   1  
ATOM 2945  C C    . ARG A 1 188 ? -49.941 30.626 -9.223  1.00 0.00 ? 188 ARG A C    1  
ATOM 2946  O O    . ARG A 1 188 ? -50.605 29.605 -9.046  1.00 0.00 ? 188 ARG A O    1  
ATOM 2947  C CB   . ARG A 1 188 ? -49.937 31.187 -6.801  1.00 0.00 ? 188 ARG A CB   1  
ATOM 2948  C CG   . ARG A 1 188 ? -50.043 32.306 -5.755  1.00 0.00 ? 188 ARG A CG   1  
ATOM 2949  C CD   . ARG A 1 188 ? -48.708 33.046 -5.625  1.00 0.00 ? 188 ARG A CD   1  
ATOM 2950  N NE   . ARG A 1 188 ? -48.751 33.958 -4.488  1.00 0.00 ? 188 ARG A NE   1  
ATOM 2951  C CZ   . ARG A 1 188 ? -47.697 34.693 -4.156  1.00 0.00 ? 188 ARG A CZ   1  
ATOM 2952  N NH1  . ARG A 1 188 ? -46.605 34.627 -4.867  1.00 0.00 ? 188 ARG A NH1  1  
ATOM 2953  N NH2  . ARG A 1 188 ? -47.756 35.486 -3.121  1.00 0.00 ? 188 ARG A NH2  1  
ATOM 2954  H H    . ARG A 1 188 ? -51.788 32.726 -7.621  1.00 0.00 ? 188 ARG A H    1  
ATOM 2955  H HA   . ARG A 1 188 ? -49.141 32.411 -8.375  1.00 0.00 ? 188 ARG A HA   1  
ATOM 2956  H HB2  . ARG A 1 188 ? -50.756 30.496 -6.668  1.00 0.00 ? 188 ARG A HB2  1  
ATOM 2957  H HB3  . ARG A 1 188 ? -49.003 30.661 -6.668  1.00 0.00 ? 188 ARG A HB3  1  
ATOM 2958  H HG2  . ARG A 1 188 ? -50.810 33.004 -6.056  1.00 0.00 ? 188 ARG A HG2  1  
ATOM 2959  H HG3  . ARG A 1 188 ? -50.306 31.877 -4.798  1.00 0.00 ? 188 ARG A HG3  1  
ATOM 2960  H HD2  . ARG A 1 188 ? -47.912 32.334 -5.479  1.00 0.00 ? 188 ARG A HD2  1  
ATOM 2961  H HD3  . ARG A 1 188 ? -48.520 33.610 -6.525  1.00 0.00 ? 188 ARG A HD3  1  
ATOM 2962  H HE   . ARG A 1 188 ? -49.571 34.023 -3.956  1.00 0.00 ? 188 ARG A HE   1  
ATOM 2963  H HH11 . ARG A 1 188 ? -46.563 34.022 -5.663  1.00 0.00 ? 188 ARG A HH11 1  
ATOM 2964  H HH12 . ARG A 1 188 ? -45.811 35.181 -4.617  1.00 0.00 ? 188 ARG A HH12 1  
ATOM 2965  H HH21 . ARG A 1 188 ? -48.595 35.537 -2.579  1.00 0.00 ? 188 ARG A HH21 1  
ATOM 2966  H HH22 . ARG A 1 188 ? -46.963 36.039 -2.870  1.00 0.00 ? 188 ARG A HH22 1  
ATOM 2967  N N    . ARG A 1 189 ? -49.155 30.804 -10.280 1.00 0.00 ? 189 ARG A N    1  
ATOM 2968  C CA   . ARG A 1 189 ? -49.031 29.776 -11.313 1.00 0.00 ? 189 ARG A CA   1  
ATOM 2969  C C    . ARG A 1 189 ? -47.888 28.820 -10.993 1.00 0.00 ? 189 ARG A C    1  
ATOM 2970  O O    . ARG A 1 189 ? -46.822 29.239 -10.544 1.00 0.00 ? 189 ARG A O    1  
ATOM 2971  C CB   . ARG A 1 189 ? -48.779 30.426 -12.684 1.00 0.00 ? 189 ARG A CB   1  
ATOM 2972  C CG   . ARG A 1 189 ? -47.466 31.224 -12.668 1.00 0.00 ? 189 ARG A CG   1  
ATOM 2973  C CD   . ARG A 1 189 ? -47.226 31.852 -14.045 1.00 0.00 ? 189 ARG A CD   1  
ATOM 2974  N NE   . ARG A 1 189 ? -46.931 30.816 -15.032 1.00 0.00 ? 189 ARG A NE   1  
ATOM 2975  C CZ   . ARG A 1 189 ? -46.640 31.128 -16.293 1.00 0.00 ? 189 ARG A CZ   1  
ATOM 2976  N NH1  . ARG A 1 189 ? -46.598 32.378 -16.667 1.00 0.00 ? 189 ARG A NH1  1  
ATOM 2977  N NH2  . ARG A 1 189 ? -46.390 30.181 -17.157 1.00 0.00 ? 189 ARG A NH2  1  
ATOM 2978  H H    . ARG A 1 189 ? -48.651 31.640 -10.369 1.00 0.00 ? 189 ARG A H    1  
ATOM 2979  H HA   . ARG A 1 189 ? -49.953 29.214 -11.364 1.00 0.00 ? 189 ARG A HA   1  
ATOM 2980  H HB2  . ARG A 1 189 ? -48.716 29.653 -13.436 1.00 0.00 ? 189 ARG A HB2  1  
ATOM 2981  H HB3  . ARG A 1 189 ? -49.598 31.089 -12.921 1.00 0.00 ? 189 ARG A HB3  1  
ATOM 2982  H HG2  . ARG A 1 189 ? -47.527 32.004 -11.923 1.00 0.00 ? 189 ARG A HG2  1  
ATOM 2983  H HG3  . ARG A 1 189 ? -46.643 30.569 -12.434 1.00 0.00 ? 189 ARG A HG3  1  
ATOM 2984  H HD2  . ARG A 1 189 ? -48.109 32.392 -14.351 1.00 0.00 ? 189 ARG A HD2  1  
ATOM 2985  H HD3  . ARG A 1 189 ? -46.394 32.539 -13.986 1.00 0.00 ? 189 ARG A HD3  1  
ATOM 2986  H HE   . ARG A 1 189 ? -46.951 29.874 -14.762 1.00 0.00 ? 189 ARG A HE   1  
ATOM 2987  H HH11 . ARG A 1 189 ? -46.784 33.104 -16.003 1.00 0.00 ? 189 ARG A HH11 1  
ATOM 2988  H HH12 . ARG A 1 189 ? -46.378 32.611 -17.614 1.00 0.00 ? 189 ARG A HH12 1  
ATOM 2989  H HH21 . ARG A 1 189 ? -46.417 29.223 -16.871 1.00 0.00 ? 189 ARG A HH21 1  
ATOM 2990  H HH22 . ARG A 1 189 ? -46.170 30.414 -18.104 1.00 0.00 ? 189 ARG A HH22 1  
ATOM 2991  N N    . VAL A 1 190 ? -48.101 27.536 -11.255 1.00 0.00 ? 190 VAL A N    1  
ATOM 2992  C CA   . VAL A 1 190 ? -47.054 26.550 -11.023 1.00 0.00 ? 190 VAL A CA   1  
ATOM 2993  C C    . VAL A 1 190 ? -46.011 26.721 -12.115 1.00 0.00 ? 190 VAL A C    1  
ATOM 2994  O O    . VAL A 1 190 ? -46.328 27.261 -13.176 1.00 0.00 ? 190 VAL A O    1  
ATOM 2995  C CB   . VAL A 1 190 ? -47.636 25.136 -11.048 1.00 0.00 ? 190 VAL A CB   1  
ATOM 2996  C CG1  . VAL A 1 190 ? -48.119 24.801 -12.459 1.00 0.00 ? 190 VAL A CG1  1  
ATOM 2997  C CG2  . VAL A 1 190 ? -46.558 24.137 -10.626 1.00 0.00 ? 190 VAL A CG2  1  
ATOM 2998  H H    . VAL A 1 190 ? -48.959 27.253 -11.635 1.00 0.00 ? 190 VAL A H    1  
ATOM 2999  H HA   . VAL A 1 190 ? -46.597 26.734 -10.061 1.00 0.00 ? 190 VAL A HA   1  
ATOM 3000  H HB   . VAL A 1 190 ? -48.470 25.079 -10.362 1.00 0.00 ? 190 VAL A HB   1  
ATOM 3001  H HG11 . VAL A 1 190 ? -48.737 23.917 -12.427 1.00 0.00 ? 190 VAL A HG11 1  
ATOM 3002  H HG12 . VAL A 1 190 ? -47.268 24.623 -13.098 1.00 0.00 ? 190 VAL A HG12 1  
ATOM 3003  H HG13 . VAL A 1 190 ? -48.694 25.629 -12.847 1.00 0.00 ? 190 VAL A HG13 1  
ATOM 3004  H HG21 . VAL A 1 190 ? -46.992 23.152 -10.542 1.00 0.00 ? 190 VAL A HG21 1  
ATOM 3005  H HG22 . VAL A 1 190 ? -46.149 24.432 -9.670  1.00 0.00 ? 190 VAL A HG22 1  
ATOM 3006  H HG23 . VAL A 1 190 ? -45.771 24.123 -11.365 1.00 0.00 ? 190 VAL A HG23 1  
ATOM 3007  N N    . GLY A 1 191 ? -44.760 26.307 -11.870 1.00 0.00 ? 191 GLY A N    1  
ATOM 3008  C CA   . GLY A 1 191 ? -43.714 26.494 -12.884 1.00 0.00 ? 191 GLY A CA   1  
ATOM 3009  C C    . GLY A 1 191 ? -42.835 25.271 -13.078 1.00 0.00 ? 191 GLY A C    1  
ATOM 3010  O O    . GLY A 1 191 ? -42.435 24.607 -12.124 1.00 0.00 ? 191 GLY A O    1  
ATOM 3011  H H    . GLY A 1 191 ? -44.533 25.902 -11.001 1.00 0.00 ? 191 GLY A H    1  
ATOM 3012  H HA2  . GLY A 1 191 ? -44.171 26.734 -13.837 1.00 0.00 ? 191 GLY A HA2  1  
ATOM 3013  H HA3  . GLY A 1 191 ? -43.089 27.322 -12.585 1.00 0.00 ? 191 GLY A HA3  1  
ATOM 3014  N N    . LEU A 1 192 ? -42.517 25.017 -14.348 1.00 0.00 ? 192 LEU A N    1  
ATOM 3015  C CA   . LEU A 1 192 ? -41.651 23.913 -14.743 1.00 0.00 ? 192 LEU A CA   1  
ATOM 3016  C C    . LEU A 1 192 ? -40.592 24.440 -15.709 1.00 0.00 ? 192 LEU A C    1  
ATOM 3017  O O    . LEU A 1 192 ? -40.851 25.367 -16.476 1.00 0.00 ? 192 LEU A O    1  
ATOM 3018  C CB   . LEU A 1 192 ? -42.466 22.796 -15.425 1.00 0.00 ? 192 LEU A CB   1  
ATOM 3019  C CG   . LEU A 1 192 ? -43.378 22.076 -14.397 1.00 0.00 ? 192 LEU A CG   1  
ATOM 3020  C CD1  . LEU A 1 192 ? -44.757 22.747 -14.351 1.00 0.00 ? 192 LEU A CD1  1  
ATOM 3021  C CD2  . LEU A 1 192 ? -43.560 20.603 -14.798 1.00 0.00 ? 192 LEU A CD2  1  
ATOM 3022  H H    . LEU A 1 192 ? -42.861 25.614 -15.044 1.00 0.00 ? 192 LEU A H    1  
ATOM 3023  H HA   . LEU A 1 192 ? -41.154 23.510 -13.872 1.00 0.00 ? 192 LEU A HA   1  
ATOM 3024  H HB2  . LEU A 1 192 ? -43.071 23.230 -16.209 1.00 0.00 ? 192 LEU A HB2  1  
ATOM 3025  H HB3  . LEU A 1 192 ? -41.781 22.083 -15.862 1.00 0.00 ? 192 LEU A HB3  1  
ATOM 3026  H HG   . LEU A 1 192 ? -42.932 22.121 -13.412 1.00 0.00 ? 192 LEU A HG   1  
ATOM 3027  H HD11 . LEU A 1 192 ? -44.636 23.818 -14.289 1.00 0.00 ? 192 LEU A HD11 1  
ATOM 3028  H HD12 . LEU A 1 192 ? -45.300 22.395 -13.488 1.00 0.00 ? 192 LEU A HD12 1  
ATOM 3029  H HD13 . LEU A 1 192 ? -45.307 22.498 -15.248 1.00 0.00 ? 192 LEU A HD13 1  
ATOM 3030  H HD21 . LEU A 1 192 ? -44.211 20.114 -14.088 1.00 0.00 ? 192 LEU A HD21 1  
ATOM 3031  H HD22 . LEU A 1 192 ? -42.599 20.109 -14.803 1.00 0.00 ? 192 LEU A HD22 1  
ATOM 3032  H HD23 . LEU A 1 192 ? -43.997 20.548 -15.784 1.00 0.00 ? 192 LEU A HD23 1  
ATOM 3033  N N    . GLY A 1 193 ? -39.402 23.857 -15.661 1.00 0.00 ? 193 GLY A N    1  
ATOM 3034  C CA   . GLY A 1 193 ? -38.310 24.288 -16.533 1.00 0.00 ? 193 GLY A CA   1  
ATOM 3035  C C    . GLY A 1 193 ? -37.253 23.197 -16.634 1.00 0.00 ? 193 GLY A C    1  
ATOM 3036  O O    . GLY A 1 193 ? -37.454 22.091 -16.132 1.00 0.00 ? 193 GLY A O    1  
ATOM 3037  H H    . GLY A 1 193 ? -39.251 23.126 -15.024 1.00 0.00 ? 193 GLY A H    1  
ATOM 3038  H HA2  . GLY A 1 193 ? -38.696 24.505 -17.517 1.00 0.00 ? 193 GLY A HA2  1  
ATOM 3039  H HA3  . GLY A 1 193 ? -37.860 25.180 -16.123 1.00 0.00 ? 193 GLY A HA3  1  
ATOM 3040  N N    . VAL A 1 194 ? -36.119 23.502 -17.275 1.00 0.00 ? 194 VAL A N    1  
ATOM 3041  C CA   . VAL A 1 194 ? -35.045 22.508 -17.405 1.00 0.00 ? 194 VAL A CA   1  
ATOM 3042  C C    . VAL A 1 194 ? -33.686 23.115 -17.097 1.00 0.00 ? 194 VAL A C    1  
ATOM 3043  O O    . VAL A 1 194 ? -33.478 24.320 -17.243 1.00 0.00 ? 194 VAL A O    1  
ATOM 3044  C CB   . VAL A 1 194 ? -35.041 21.909 -18.813 1.00 0.00 ? 194 VAL A CB   1  
ATOM 3045  C CG1  . VAL A 1 194 ? -36.369 21.190 -19.066 1.00 0.00 ? 194 VAL A CG1  1  
ATOM 3046  C CG2  . VAL A 1 194 ? -34.857 23.026 -19.848 1.00 0.00 ? 194 VAL A CG2  1  
ATOM 3047  H H    . VAL A 1 194 ? -35.998 24.401 -17.655 1.00 0.00 ? 194 VAL A H    1  
ATOM 3048  H HA   . VAL A 1 194 ? -35.212 21.714 -16.699 1.00 0.00 ? 194 VAL A HA   1  
ATOM 3049  H HB   . VAL A 1 194 ? -34.231 21.201 -18.896 1.00 0.00 ? 194 VAL A HB   1  
ATOM 3050  H HG11 . VAL A 1 194 ? -37.144 21.918 -19.254 1.00 0.00 ? 194 VAL A HG11 1  
ATOM 3051  H HG12 . VAL A 1 194 ? -36.634 20.601 -18.198 1.00 0.00 ? 194 VAL A HG12 1  
ATOM 3052  H HG13 . VAL A 1 194 ? -36.269 20.542 -19.924 1.00 0.00 ? 194 VAL A HG13 1  
ATOM 3053  H HG21 . VAL A 1 194 ? -33.864 23.442 -19.760 1.00 0.00 ? 194 VAL A HG21 1  
ATOM 3054  H HG22 . VAL A 1 194 ? -35.586 23.802 -19.674 1.00 0.00 ? 194 VAL A HG22 1  
ATOM 3055  H HG23 . VAL A 1 194 ? -34.993 22.622 -20.842 1.00 0.00 ? 194 VAL A HG23 1  
ATOM 3056  N N    . ILE A 1 195 ? -32.758 22.261 -16.655 1.00 0.00 ? 195 ILE A N    1  
ATOM 3057  C CA   . ILE A 1 195 ? -31.405 22.707 -16.306 1.00 0.00 ? 195 ILE A CA   1  
ATOM 3058  C C    . ILE A 1 195 ? -30.357 21.816 -16.966 1.00 0.00 ? 195 ILE A C    1  
ATOM 3059  O O    . ILE A 1 195 ? -30.494 20.594 -16.971 1.00 0.00 ? 195 ILE A O    1  
ATOM 3060  C CB   . ILE A 1 195 ? -31.232 22.667 -14.789 1.00 0.00 ? 195 ILE A CB   1  
ATOM 3061  C CG1  . ILE A 1 195 ? -32.205 23.656 -14.152 1.00 0.00 ? 195 ILE A CG1  1  
ATOM 3062  C CG2  . ILE A 1 195 ? -29.798 23.054 -14.423 1.00 0.00 ? 195 ILE A CG2  1  
ATOM 3063  C CD1  . ILE A 1 195 ? -32.256 23.419 -12.645 1.00 0.00 ? 195 ILE A CD1  1  
ATOM 3064  H H    . ILE A 1 195 ? -32.992 21.307 -16.552 1.00 0.00 ? 195 ILE A H    1  
ATOM 3065  H HA   . ILE A 1 195 ? -31.262 23.725 -16.643 1.00 0.00 ? 195 ILE A HA   1  
ATOM 3066  H HB   . ILE A 1 195 ? -31.441 21.669 -14.428 1.00 0.00 ? 195 ILE A HB   1  
ATOM 3067  H HG12 . ILE A 1 195 ? -31.872 24.665 -14.351 1.00 0.00 ? 195 ILE A HG12 1  
ATOM 3068  H HG13 . ILE A 1 195 ? -33.188 23.511 -14.571 1.00 0.00 ? 195 ILE A HG13 1  
ATOM 3069  H HG21 . ILE A 1 195 ? -29.511 23.938 -14.974 1.00 0.00 ? 195 ILE A HG21 1  
ATOM 3070  H HG22 . ILE A 1 195 ? -29.132 22.242 -14.672 1.00 0.00 ? 195 ILE A HG22 1  
ATOM 3071  H HG23 . ILE A 1 195 ? -29.738 23.256 -13.362 1.00 0.00 ? 195 ILE A HG23 1  
ATOM 3072  H HD11 . ILE A 1 195 ? -32.799 24.223 -12.174 1.00 0.00 ? 195 ILE A HD11 1  
ATOM 3073  H HD12 . ILE A 1 195 ? -31.251 23.382 -12.253 1.00 0.00 ? 195 ILE A HD12 1  
ATOM 3074  H HD13 . ILE A 1 195 ? -32.756 22.482 -12.446 1.00 0.00 ? 195 ILE A HD13 1  
ATOM 3075  N N    . ALA A 1 196 ? -29.311 22.435 -17.524 1.00 0.00 ? 196 ALA A N    1  
ATOM 3076  C CA   . ALA A 1 196 ? -28.243 21.676 -18.188 1.00 0.00 ? 196 ALA A CA   1  
ATOM 3077  C C    . ALA A 1 196 ? -26.932 22.458 -18.206 1.00 0.00 ? 196 ALA A C    1  
ATOM 3078  O O    . ALA A 1 196 ? -26.924 23.691 -18.155 1.00 0.00 ? 196 ALA A O    1  
ATOM 3079  C CB   . ALA A 1 196 ? -28.649 21.346 -19.624 1.00 0.00 ? 196 ALA A CB   1  
ATOM 3080  H H    . ALA A 1 196 ? -29.255 23.413 -17.488 1.00 0.00 ? 196 ALA A H    1  
ATOM 3081  H HA   . ALA A 1 196 ? -28.085 20.750 -17.653 1.00 0.00 ? 196 ALA A HA   1  
ATOM 3082  H HB1  . ALA A 1 196 ? -29.419 20.588 -19.614 1.00 0.00 ? 196 ALA A HB1  1  
ATOM 3083  H HB2  . ALA A 1 196 ? -27.790 20.977 -20.166 1.00 0.00 ? 196 ALA A HB2  1  
ATOM 3084  H HB3  . ALA A 1 196 ? -29.024 22.237 -20.106 1.00 0.00 ? 196 ALA A HB3  1  
ATOM 3085  N N    . GLY A 1 197 ? -25.826 21.721 -18.291 1.00 0.00 ? 197 GLY A N    1  
ATOM 3086  C CA   . GLY A 1 197 ? -24.498 22.328 -18.328 1.00 0.00 ? 197 GLY A CA   1  
ATOM 3087  C C    . GLY A 1 197 ? -23.417 21.251 -18.275 1.00 0.00 ? 197 GLY A C    1  
ATOM 3088  O O    . GLY A 1 197 ? -23.722 20.067 -18.181 1.00 0.00 ? 197 GLY A O    1  
ATOM 3089  H H    . GLY A 1 197 ? -25.906 20.742 -18.336 1.00 0.00 ? 197 GLY A H    1  
ATOM 3090  H HA2  . GLY A 1 197 ? -24.388 22.896 -19.240 1.00 0.00 ? 197 GLY A HA2  1  
ATOM 3091  H HA3  . GLY A 1 197 ? -24.381 22.986 -17.480 1.00 0.00 ? 197 GLY A HA3  1  
ATOM 3092  N N    . VAL A 1 198 ? -22.153 21.667 -18.324 1.00 0.00 ? 198 VAL A N    1  
ATOM 3093  C CA   . VAL A 1 198 ? -21.033 20.714 -18.262 1.00 0.00 ? 198 VAL A CA   1  
ATOM 3094  C C    . VAL A 1 198 ? -19.957 21.259 -17.335 1.00 0.00 ? 198 VAL A C    1  
ATOM 3095  O O    . VAL A 1 198 ? -19.641 22.442 -17.387 1.00 0.00 ? 198 VAL A O    1  
ATOM 3096  C CB   . VAL A 1 198 ? -20.455 20.480 -19.656 1.00 0.00 ? 198 VAL A CB   1  
ATOM 3097  C CG1  . VAL A 1 198 ? -21.579 20.090 -20.621 1.00 0.00 ? 198 VAL A CG1  1  
ATOM 3098  C CG2  . VAL A 1 198 ? -19.775 21.758 -20.152 1.00 0.00 ? 198 VAL A CG2  1  
ATOM 3099  H H    . VAL A 1 198 ? -21.968 22.630 -18.389 1.00 0.00 ? 198 VAL A H    1  
ATOM 3100  H HA   . VAL A 1 198 ? -21.384 19.772 -17.863 1.00 0.00 ? 198 VAL A HA   1  
ATOM 3101  H HB   . VAL A 1 198 ? -19.729 19.681 -19.613 1.00 0.00 ? 198 VAL A HB   1  
ATOM 3102  H HG11 . VAL A 1 198 ? -22.188 19.319 -20.171 1.00 0.00 ? 198 VAL A HG11 1  
ATOM 3103  H HG12 . VAL A 1 198 ? -21.153 19.722 -21.542 1.00 0.00 ? 198 VAL A HG12 1  
ATOM 3104  H HG13 . VAL A 1 198 ? -22.191 20.956 -20.830 1.00 0.00 ? 198 VAL A HG13 1  
ATOM 3105  H HG21 . VAL A 1 198 ? -19.579 21.677 -21.211 1.00 0.00 ? 198 VAL A HG21 1  
ATOM 3106  H HG22 . VAL A 1 198 ? -18.842 21.895 -19.623 1.00 0.00 ? 198 VAL A HG22 1  
ATOM 3107  H HG23 . VAL A 1 198 ? -20.420 22.603 -19.968 1.00 0.00 ? 198 VAL A HG23 1  
ATOM 3108  N N    . GLY A 1 199 ? -19.411 20.401 -16.464 1.00 0.00 ? 199 GLY A N    1  
ATOM 3109  C CA   . GLY A 1 199 ? -18.388 20.840 -15.501 1.00 0.00 ? 199 GLY A CA   1  
ATOM 3110  C C    . GLY A 1 199 ? -17.029 20.185 -15.754 1.00 0.00 ? 199 GLY A C    1  
ATOM 3111  O O    . GLY A 1 199 ? -16.944 18.977 -15.975 1.00 0.00 ? 199 GLY A O    1  
ATOM 3112  H H    . GLY A 1 199 ? -19.712 19.466 -16.454 1.00 0.00 ? 199 GLY A H    1  
ATOM 3113  H HA2  . GLY A 1 199 ? -18.270 21.909 -15.562 1.00 0.00 ? 199 GLY A HA2  1  
ATOM 3114  H HA3  . GLY A 1 199 ? -18.718 20.588 -14.504 1.00 0.00 ? 199 GLY A HA3  1  
ATOM 3115  N N    . PHE A 1 200 ? -15.967 21.005 -15.668 1.00 0.00 ? 200 PHE A N    1  
ATOM 3116  C CA   . PHE A 1 200 ? -14.589 20.552 -15.840 1.00 0.00 ? 200 PHE A CA   1  
ATOM 3117  C C    . PHE A 1 200 ? -13.837 20.884 -14.552 1.00 0.00 ? 200 PHE A C    1  
ATOM 3118  O O    . PHE A 1 200 ? -13.574 22.044 -14.244 1.00 0.00 ? 200 PHE A O    1  
ATOM 3119  C CB   . PHE A 1 200 ? -13.961 21.256 -17.057 1.00 0.00 ? 200 PHE A CB   1  
ATOM 3120  C CG   . PHE A 1 200 ? -14.445 20.600 -18.337 1.00 0.00 ? 200 PHE A CG   1  
ATOM 3121  C CD1  . PHE A 1 200 ? -15.765 20.784 -18.765 1.00 0.00 ? 200 PHE A CD1  1  
ATOM 3122  C CD2  . PHE A 1 200 ? -13.575 19.793 -19.087 1.00 0.00 ? 200 PHE A CD2  1  
ATOM 3123  C CE1  . PHE A 1 200 ? -16.217 20.161 -19.936 1.00 0.00 ? 200 PHE A CE1  1  
ATOM 3124  C CE2  . PHE A 1 200 ? -14.026 19.174 -20.258 1.00 0.00 ? 200 PHE A CE2  1  
ATOM 3125  C CZ   . PHE A 1 200 ? -15.348 19.354 -20.681 1.00 0.00 ? 200 PHE A CZ   1  
ATOM 3126  H H    . PHE A 1 200 ? -16.119 21.947 -15.445 1.00 0.00 ? 200 PHE A H    1  
ATOM 3127  H HA   . PHE A 1 200 ? -14.572 19.483 -15.984 1.00 0.00 ? 200 PHE A HA   1  
ATOM 3128  H HB2  . PHE A 1 200 ? -14.253 22.296 -17.059 1.00 0.00 ? 200 PHE A HB2  1  
ATOM 3129  H HB3  . PHE A 1 200 ? -12.886 21.187 -17.004 1.00 0.00 ? 200 PHE A HB3  1  
ATOM 3130  H HD1  . PHE A 1 200 ? -16.436 21.407 -18.192 1.00 0.00 ? 200 PHE A HD1  1  
ATOM 3131  H HD2  . PHE A 1 200 ? -12.554 19.656 -18.763 1.00 0.00 ? 200 PHE A HD2  1  
ATOM 3132  H HE1  . PHE A 1 200 ? -17.234 20.306 -20.265 1.00 0.00 ? 200 PHE A HE1  1  
ATOM 3133  H HE2  . PHE A 1 200 ? -13.357 18.551 -20.834 1.00 0.00 ? 200 PHE A HE2  1  
ATOM 3134  H HZ   . PHE A 1 200 ? -15.699 18.871 -21.582 1.00 0.00 ? 200 PHE A HZ   1  
ATOM 3135  N N    . ASP A 1 201 ? -13.588 19.849 -13.761 1.00 0.00 ? 201 ASP A N    1  
ATOM 3136  C CA   . ASP A 1 201 ? -12.972 19.994 -12.449 1.00 0.00 ? 201 ASP A CA   1  
ATOM 3137  C C    . ASP A 1 201 ? -11.457 19.746 -12.412 1.00 0.00 ? 201 ASP A C    1  
ATOM 3138  O O    . ASP A 1 201 ? -10.930 18.832 -13.055 1.00 0.00 ? 201 ASP A O    1  
ATOM 3139  C CB   . ASP A 1 201 ? -13.728 19.041 -11.496 1.00 0.00 ? 201 ASP A CB   1  
ATOM 3140  C CG   . ASP A 1 201 ? -13.036 17.680 -11.383 1.00 0.00 ? 201 ASP A CG   1  
ATOM 3141  O OD1  . ASP A 1 201 ? -12.481 17.233 -12.369 1.00 0.00 ? 201 ASP A OD1  1  
ATOM 3142  O OD2  . ASP A 1 201 ? -13.086 17.103 -10.311 1.00 0.00 ? 201 ASP A OD2  1  
ATOM 3143  H H    . ASP A 1 201 ? -13.897 18.972 -14.029 1.00 0.00 ? 201 ASP A H    1  
ATOM 3144  H HA   . ASP A 1 201 ? -13.133 20.987 -12.105 1.00 0.00 ? 201 ASP A HA   1  
ATOM 3145  H HB2  . ASP A 1 201 ? -13.802 19.486 -10.521 1.00 0.00 ? 201 ASP A HB2  1  
ATOM 3146  H HB3  . ASP A 1 201 ? -14.730 18.889 -11.878 1.00 0.00 ? 201 ASP A HB3  1  
ATOM 3147  N N    . ILE A 1 202 ? -10.786 20.539 -11.561 1.00 0.00 ? 202 ILE A N    1  
ATOM 3148  C CA   . ILE A 1 202 ? -9.350  20.377 -11.317 1.00 0.00 ? 202 ILE A CA   1  
ATOM 3149  C C    . ILE A 1 202 ? -9.268  19.151 -10.427 1.00 0.00 ? 202 ILE A C    1  
ATOM 3150  O O    . ILE A 1 202 ? -8.367  18.314 -10.497 1.00 0.00 ? 202 ILE A O    1  
ATOM 3151  C CB   . ILE A 1 202 ? -8.781  21.594 -10.564 1.00 0.00 ? 202 ILE A CB   1  
ATOM 3152  C CG1  . ILE A 1 202 ? -9.137  22.912 -11.283 1.00 0.00 ? 202 ILE A CG1  1  
ATOM 3153  C CG2  . ILE A 1 202 ? -7.260  21.464 -10.451 1.00 0.00 ? 202 ILE A CG2  1  
ATOM 3154  C CD1  . ILE A 1 202 ? -8.623  22.903 -12.726 1.00 0.00 ? 202 ILE A CD1  1  
ATOM 3155  H H    . ILE A 1 202 ? -11.293 21.194 -11.022 1.00 0.00 ? 202 ILE A H    1  
ATOM 3156  H HA   . ILE A 1 202 ? -8.815  20.212 -12.247 1.00 0.00 ? 202 ILE A HA   1  
ATOM 3157  H HB   . ILE A 1 202 ? -9.203  21.613 -9.569  1.00 0.00 ? 202 ILE A HB   1  
ATOM 3158  H HG12 . ILE A 1 202 ? -10.208 23.044 -11.286 1.00 0.00 ? 202 ILE A HG12 1  
ATOM 3159  H HG13 . ILE A 1 202 ? -8.681  23.739 -10.752 1.00 0.00 ? 202 ILE A HG13 1  
ATOM 3160  H HG21 . ILE A 1 202 ? -6.862  22.338 -9.956  1.00 0.00 ? 202 ILE A HG21 1  
ATOM 3161  H HG22 . ILE A 1 202 ? -6.830  21.383 -11.438 1.00 0.00 ? 202 ILE A HG22 1  
ATOM 3162  H HG23 . ILE A 1 202 ? -7.015  20.584 -9.876  1.00 0.00 ? 202 ILE A HG23 1  
ATOM 3163  H HD11 . ILE A 1 202 ? -7.627  22.492 -12.759 1.00 0.00 ? 202 ILE A HD11 1  
ATOM 3164  H HD12 . ILE A 1 202 ? -8.602  23.915 -13.104 1.00 0.00 ? 202 ILE A HD12 1  
ATOM 3165  H HD13 . ILE A 1 202 ? -9.282  22.306 -13.338 1.00 0.00 ? 202 ILE A HD13 1  
ATOM 3166  N N    . THR A 1 203 ? -10.312 19.113 -9.617  1.00 0.00 ? 203 THR A N    1  
ATOM 3167  C CA   . THR A 1 203 ? -10.625 18.092 -8.651  1.00 0.00 ? 203 THR A CA   1  
ATOM 3168  C C    . THR A 1 203 ? -12.083 18.426 -8.328  1.00 0.00 ? 203 THR A C    1  
ATOM 3169  O O    . THR A 1 203 ? -12.526 19.515 -8.684  1.00 0.00 ? 203 THR A O    1  
ATOM 3170  C CB   . THR A 1 203 ? -9.699  18.193 -7.415  1.00 0.00 ? 203 THR A CB   1  
ATOM 3171  O OG1  . THR A 1 203 ? -8.710  19.178 -7.672  1.00 0.00 ? 203 THR A OG1  1  
ATOM 3172  C CG2  . THR A 1 203 ? -8.982  16.857 -7.134  1.00 0.00 ? 203 THR A CG2  1  
ATOM 3173  H H    . THR A 1 203 ? -10.957 19.846 -9.698  1.00 0.00 ? 203 THR A H    1  
ATOM 3174  H HA   . THR A 1 203 ? -10.559 17.115 -9.118  1.00 0.00 ? 203 THR A HA   1  
ATOM 3175  H HB   . THR A 1 203 ? -10.270 18.478 -6.549  1.00 0.00 ? 203 THR A HB   1  
ATOM 3176  H HG1  . THR A 1 203 ? -8.634  19.734 -6.897  1.00 0.00 ? 203 THR A HG1  1  
ATOM 3177  H HG21 . THR A 1 203 ? -8.651  16.847 -6.107  1.00 0.00 ? 203 THR A HG21 1  
ATOM 3178  H HG22 . THR A 1 203 ? -8.128  16.768 -7.786  1.00 0.00 ? 203 THR A HG22 1  
ATOM 3179  H HG23 . THR A 1 203 ? -9.641  16.024 -7.302  1.00 0.00 ? 203 THR A HG23 1  
ATOM 3180  N N    . PRO A 1 204 ? -12.854 17.588 -7.726  1.00 0.00 ? 204 PRO A N    1  
ATOM 3181  C CA   . PRO A 1 204 ? -14.281 17.931 -7.495  1.00 0.00 ? 204 PRO A CA   1  
ATOM 3182  C C    . PRO A 1 204 ? -14.430 19.266 -6.742  1.00 0.00 ? 204 PRO A C    1  
ATOM 3183  O O    . PRO A 1 204 ? -15.507 19.848 -6.723  1.00 0.00 ? 204 PRO A O    1  
ATOM 3184  C CB   . PRO A 1 204 ? -14.849 16.725 -6.704  1.00 0.00 ? 204 PRO A CB   1  
ATOM 3185  C CG   . PRO A 1 204 ? -13.666 15.878 -6.302  1.00 0.00 ? 204 PRO A CG   1  
ATOM 3186  C CD   . PRO A 1 204 ? -12.481 16.277 -7.194  1.00 0.00 ? 204 PRO A CD   1  
ATOM 3187  H HA   . PRO A 1 204 ? -14.789 18.006 -8.444  1.00 0.00 ? 204 PRO A HA   1  
ATOM 3188  H HB2  . PRO A 1 204 ? -15.384 17.064 -5.821  1.00 0.00 ? 204 PRO A HB2  1  
ATOM 3189  H HB3  . PRO A 1 204 ? -15.519 16.143 -7.334  1.00 0.00 ? 204 PRO A HB3  1  
ATOM 3190  H HG2  . PRO A 1 204 ? -13.420 16.063 -5.258  1.00 0.00 ? 204 PRO A HG2  1  
ATOM 3191  H HG3  . PRO A 1 204 ? -13.888 14.831 -6.439  1.00 0.00 ? 204 PRO A HG3  1  
ATOM 3192  H HD2  . PRO A 1 204 ? -11.592 16.367 -6.591  1.00 0.00 ? 204 PRO A HD2  1  
ATOM 3193  H HD3  . PRO A 1 204 ? -12.330 15.566 -7.996  1.00 0.00 ? 204 PRO A HD3  1  
ATOM 3194  N N    . LYS A 1 205 ? -13.348 19.744 -6.133  1.00 0.00 ? 205 LYS A N    1  
ATOM 3195  C CA   . LYS A 1 205 ? -13.384 20.996 -5.370  1.00 0.00 ? 205 LYS A CA   1  
ATOM 3196  C C    . LYS A 1 205 ? -13.456 22.237 -6.254  1.00 0.00 ? 205 LYS A C    1  
ATOM 3197  O O    . LYS A 1 205 ? -14.174 23.167 -5.912  1.00 0.00 ? 205 LYS A O    1  
ATOM 3198  C CB   . LYS A 1 205 ? -12.148 21.101 -4.470  1.00 0.00 ? 205 LYS A CB   1  
ATOM 3199  C CG   . LYS A 1 205 ? -10.838 20.941 -5.298  1.00 0.00 ? 205 LYS A CG   1  
ATOM 3200  C CD   . LYS A 1 205 ? -9.934  22.162 -5.123  1.00 0.00 ? 205 LYS A CD   1  
ATOM 3201  C CE   . LYS A 1 205 ? -9.326  22.150 -3.722  1.00 0.00 ? 205 LYS A CE   1  
ATOM 3202  N NZ   . LYS A 1 205 ? -8.378  23.287 -3.598  1.00 0.00 ? 205 LYS A NZ   1  
ATOM 3203  H H    . LYS A 1 205 ? -12.524 19.242 -6.180  1.00 0.00 ? 205 LYS A H    1  
ATOM 3204  H HA   . LYS A 1 205 ? -14.252 20.996 -4.737  1.00 0.00 ? 205 LYS A HA   1  
ATOM 3205  H HB2  . LYS A 1 205 ? -12.166 22.060 -3.974  1.00 0.00 ? 205 LYS A HB2  1  
ATOM 3206  H HB3  . LYS A 1 205 ? -12.195 20.321 -3.720  1.00 0.00 ? 205 LYS A HB3  1  
ATOM 3207  H HG2  . LYS A 1 205 ? -10.303 20.069 -4.951  1.00 0.00 ? 205 LYS A HG2  1  
ATOM 3208  H HG3  . LYS A 1 205 ? -11.068 20.823 -6.348  1.00 0.00 ? 205 LYS A HG3  1  
ATOM 3209  H HD2  . LYS A 1 205 ? -9.143  22.133 -5.860  1.00 0.00 ? 205 LYS A HD2  1  
ATOM 3210  H HD3  . LYS A 1 205 ? -10.515 23.058 -5.250  1.00 0.00 ? 205 LYS A HD3  1  
ATOM 3211  H HE2  . LYS A 1 205 ? -10.107 22.252 -2.983  1.00 0.00 ? 205 LYS A HE2  1  
ATOM 3212  H HE3  . LYS A 1 205 ? -8.800  21.220 -3.564  1.00 0.00 ? 205 LYS A HE3  1  
ATOM 3213  H HZ1  . LYS A 1 205 ? -7.576  23.006 -3.000  1.00 0.00 ? 205 LYS A HZ1  1  
ATOM 3214  H HZ2  . LYS A 1 205 ? -8.868  24.096 -3.166  1.00 0.00 ? 205 LYS A HZ2  1  
ATOM 3215  H HZ3  . LYS A 1 205 ? -8.032  23.551 -4.541  1.00 0.00 ? 205 LYS A HZ3  1  
ATOM 3216  N N    . LEU A 1 206 ? -12.738 22.264 -7.376  1.00 0.00 ? 206 LEU A N    1  
ATOM 3217  C CA   . LEU A 1 206 ? -12.774 23.439 -8.273  1.00 0.00 ? 206 LEU A CA   1  
ATOM 3218  C C    . LEU A 1 206 ? -13.202 23.047 -9.689  1.00 0.00 ? 206 LEU A C    1  
ATOM 3219  O O    . LEU A 1 206 ? -12.439 22.403 -10.398 1.00 0.00 ? 206 LEU A O    1  
ATOM 3220  C CB   . LEU A 1 206 ? -11.368 24.091 -8.334  1.00 0.00 ? 206 LEU A CB   1  
ATOM 3221  C CG   . LEU A 1 206 ? -11.197 25.128 -7.204  1.00 0.00 ? 206 LEU A CG   1  
ATOM 3222  C CD1  . LEU A 1 206 ? -9.701  25.348 -6.928  1.00 0.00 ? 206 LEU A CD1  1  
ATOM 3223  C CD2  . LEU A 1 206 ? -11.827 26.467 -7.626  1.00 0.00 ? 206 LEU A CD2  1  
ATOM 3224  H H    . LEU A 1 206 ? -12.183 21.493 -7.613  1.00 0.00 ? 206 LEU A H    1  
ATOM 3225  H HA   . LEU A 1 206 ? -13.482 24.159 -7.896  1.00 0.00 ? 206 LEU A HA   1  
ATOM 3226  H HB2  . LEU A 1 206 ? -10.625 23.315 -8.219  1.00 0.00 ? 206 LEU A HB2  1  
ATOM 3227  H HB3  . LEU A 1 206 ? -11.220 24.573 -9.290  1.00 0.00 ? 206 LEU A HB3  1  
ATOM 3228  H HG   . LEU A 1 206 ? -11.679 24.768 -6.306  1.00 0.00 ? 206 LEU A HG   1  
ATOM 3229  H HD11 . LEU A 1 206 ? -9.257  24.426 -6.587  1.00 0.00 ? 206 LEU A HD11 1  
ATOM 3230  H HD12 . LEU A 1 206 ? -9.580  26.107 -6.171  1.00 0.00 ? 206 LEU A HD12 1  
ATOM 3231  H HD13 . LEU A 1 206 ? -9.209  25.664 -7.837  1.00 0.00 ? 206 LEU A HD13 1  
ATOM 3232  H HD21 . LEU A 1 206 ? -11.573 27.227 -6.902  1.00 0.00 ? 206 LEU A HD21 1  
ATOM 3233  H HD22 . LEU A 1 206 ? -12.899 26.366 -7.674  1.00 0.00 ? 206 LEU A HD22 1  
ATOM 3234  H HD23 . LEU A 1 206 ? -11.450 26.758 -8.596  1.00 0.00 ? 206 LEU A HD23 1  
ATOM 3235  N N    . THR A 1 207 ? -14.411 23.462 -10.111 1.00 0.00 ? 207 THR A N    1  
ATOM 3236  C CA   . THR A 1 207 ? -14.882 23.149 -11.461 1.00 0.00 ? 207 THR A CA   1  
ATOM 3237  C C    . THR A 1 207 ? -15.502 24.345 -12.161 1.00 0.00 ? 207 THR A C    1  
ATOM 3238  O O    . THR A 1 207 ? -16.303 25.094 -11.578 1.00 0.00 ? 207 THR A O    1  
ATOM 3239  C CB   . THR A 1 207 ? -15.907 22.004 -11.419 1.00 0.00 ? 207 THR A CB   1  
ATOM 3240  O OG1  . THR A 1 207 ? -16.563 21.913 -12.677 1.00 0.00 ? 207 THR A OG1  1  
ATOM 3241  C CG2  . THR A 1 207 ? -16.945 22.276 -10.326 1.00 0.00 ? 207 THR A CG2  1  
ATOM 3242  H H    . THR A 1 207 ? -14.983 23.979 -9.514  1.00 0.00 ? 207 THR A H    1  
ATOM 3243  H HA   . THR A 1 207 ? -14.051 22.840 -12.057 1.00 0.00 ? 207 THR A HA   1  
ATOM 3244  H HB   . THR A 1 207 ? -15.405 21.074 -11.208 1.00 0.00 ? 207 THR A HB   1  
ATOM 3245  H HG1  . THR A 1 207 ? -15.904 21.712 -13.345 1.00 0.00 ? 207 THR A HG1  1  
ATOM 3246  H HG21 . THR A 1 207 ? -17.258 23.307 -10.378 1.00 0.00 ? 207 THR A HG21 1  
ATOM 3247  H HG22 . THR A 1 207 ? -16.514 22.079 -9.352  1.00 0.00 ? 207 THR A HG22 1  
ATOM 3248  H HG23 . THR A 1 207 ? -17.800 21.636 -10.476 1.00 0.00 ? 207 THR A HG23 1  
ATOM 3249  N N    . LEU A 1 208 ? -15.152 24.456 -13.454 1.00 0.00 ? 208 LEU A N    1  
ATOM 3250  C CA   . LEU A 1 208 ? -15.680 25.491 -14.325 1.00 0.00 ? 208 LEU A CA   1  
ATOM 3251  C C    . LEU A 1 208 ? -16.934 24.898 -14.935 1.00 0.00 ? 208 LEU A C    1  
ATOM 3252  O O    . LEU A 1 208 ? -16.883 23.775 -15.430 1.00 0.00 ? 208 LEU A O    1  
ATOM 3253  C CB   . LEU A 1 208 ? -14.696 25.799 -15.465 1.00 0.00 ? 208 LEU A CB   1  
ATOM 3254  C CG   . LEU A 1 208 ? -13.475 26.570 -14.962 1.00 0.00 ? 208 LEU A CG   1  
ATOM 3255  C CD1  . LEU A 1 208 ? -12.844 25.834 -13.775 1.00 0.00 ? 208 LEU A CD1  1  
ATOM 3256  C CD2  . LEU A 1 208 ? -12.458 26.655 -16.105 1.00 0.00 ? 208 LEU A CD2  1  
ATOM 3257  H H    . LEU A 1 208 ? -14.547 23.786 -13.839 1.00 0.00 ? 208 LEU A H    1  
ATOM 3258  H HA   . LEU A 1 208 ? -15.908 26.385 -13.762 1.00 0.00 ? 208 LEU A HA   1  
ATOM 3259  H HB2  . LEU A 1 208 ? -14.369 24.872 -15.909 1.00 0.00 ? 208 LEU A HB2  1  
ATOM 3260  H HB3  . LEU A 1 208 ? -15.203 26.390 -16.214 1.00 0.00 ? 208 LEU A HB3  1  
ATOM 3261  H HG   . LEU A 1 208 ? -13.768 27.566 -14.661 1.00 0.00 ? 208 LEU A HG   1  
ATOM 3262  H HD11 . LEU A 1 208 ? -12.831 24.772 -13.972 1.00 0.00 ? 208 LEU A HD11 1  
ATOM 3263  H HD12 . LEU A 1 208 ? -13.419 26.029 -12.884 1.00 0.00 ? 208 LEU A HD12 1  
ATOM 3264  H HD13 . LEU A 1 208 ? -11.830 26.185 -13.629 1.00 0.00 ? 208 LEU A HD13 1  
ATOM 3265  H HD21 . LEU A 1 208 ? -11.602 27.233 -15.792 1.00 0.00 ? 208 LEU A HD21 1  
ATOM 3266  H HD22 . LEU A 1 208 ? -12.920 27.127 -16.960 1.00 0.00 ? 208 LEU A HD22 1  
ATOM 3267  H HD23 . LEU A 1 208 ? -12.142 25.658 -16.376 1.00 0.00 ? 208 LEU A HD23 1  
ATOM 3268  N N    . ASP A 1 209 ? -18.068 25.593 -14.869 1.00 0.00 ? 209 ASP A N    1  
ATOM 3269  C CA   . ASP A 1 209 ? -19.317 25.018 -15.392 1.00 0.00 ? 209 ASP A CA   1  
ATOM 3270  C C    . ASP A 1 209 ? -20.114 25.983 -16.252 1.00 0.00 ? 209 ASP A C    1  
ATOM 3271  O O    . ASP A 1 209 ? -20.515 27.046 -15.799 1.00 0.00 ? 209 ASP A O    1  
ATOM 3272  C CB   . ASP A 1 209 ? -20.184 24.572 -14.205 1.00 0.00 ? 209 ASP A CB   1  
ATOM 3273  C CG   . ASP A 1 209 ? -21.596 24.200 -14.662 1.00 0.00 ? 209 ASP A CG   1  
ATOM 3274  O OD1  . ASP A 1 209 ? -21.801 23.055 -15.011 1.00 0.00 ? 209 ASP A OD1  1  
ATOM 3275  O OD2  . ASP A 1 209 ? -22.448 25.070 -14.647 1.00 0.00 ? 209 ASP A OD2  1  
ATOM 3276  H H    . ASP A 1 209 ? -18.084 26.470 -14.435 1.00 0.00 ? 209 ASP A H    1  
ATOM 3277  H HA   . ASP A 1 209 ? -19.095 24.150 -15.986 1.00 0.00 ? 209 ASP A HA   1  
ATOM 3278  H HB2  . ASP A 1 209 ? -19.725 23.718 -13.732 1.00 0.00 ? 209 ASP A HB2  1  
ATOM 3279  H HB3  . ASP A 1 209 ? -20.245 25.380 -13.491 1.00 0.00 ? 209 ASP A HB3  1  
ATOM 3280  N N    . ALA A 1 210 ? -20.419 25.563 -17.476 1.00 0.00 ? 210 ALA A N    1  
ATOM 3281  C CA   . ALA A 1 210 ? -21.257 26.374 -18.341 1.00 0.00 ? 210 ALA A CA   1  
ATOM 3282  C C    . ALA A 1 210 ? -22.691 26.037 -17.967 1.00 0.00 ? 210 ALA A C    1  
ATOM 3283  O O    . ALA A 1 210 ? -23.132 24.905 -18.179 1.00 0.00 ? 210 ALA A O    1  
ATOM 3284  C CB   . ALA A 1 210 ? -21.009 26.033 -19.812 1.00 0.00 ? 210 ALA A CB   1  
ATOM 3285  H H    . ALA A 1 210 ? -20.129 24.675 -17.772 1.00 0.00 ? 210 ALA A H    1  
ATOM 3286  H HA   . ALA A 1 210 ? -21.066 27.427 -18.166 1.00 0.00 ? 210 ALA A HA   1  
ATOM 3287  H HB1  . ALA A 1 210 ? -21.787 26.473 -20.417 1.00 0.00 ? 210 ALA A HB1  1  
ATOM 3288  H HB2  . ALA A 1 210 ? -21.019 24.962 -19.937 1.00 0.00 ? 210 ALA A HB2  1  
ATOM 3289  H HB3  . ALA A 1 210 ? -20.047 26.423 -20.120 1.00 0.00 ? 210 ALA A HB3  1  
ATOM 3290  N N    . GLY A 1 211 ? -23.399 26.992 -17.366 1.00 0.00 ? 211 GLY A N    1  
ATOM 3291  C CA   . GLY A 1 211 ? -24.773 26.750 -16.912 1.00 0.00 ? 211 GLY A CA   1  
ATOM 3292  C C    . GLY A 1 211 ? -25.801 27.490 -17.743 1.00 0.00 ? 211 GLY A C    1  
ATOM 3293  O O    . GLY A 1 211 ? -25.614 28.651 -18.106 1.00 0.00 ? 211 GLY A O    1  
ATOM 3294  H H    . GLY A 1 211 ? -22.980 27.861 -17.190 1.00 0.00 ? 211 GLY A H    1  
ATOM 3295  H HA2  . GLY A 1 211 ? -24.988 25.691 -16.961 1.00 0.00 ? 211 GLY A HA2  1  
ATOM 3296  H HA3  . GLY A 1 211 ? -24.862 27.076 -15.887 1.00 0.00 ? 211 GLY A HA3  1  
ATOM 3297  N N    . TYR A 1 212 ? -26.906 26.799 -18.015 1.00 0.00 ? 212 TYR A N    1  
ATOM 3298  C CA   . TYR A 1 212 ? -28.011 27.363 -18.781 1.00 0.00 ? 212 TYR A CA   1  
ATOM 3299  C C    . TYR A 1 212 ? -29.323 27.139 -18.042 1.00 0.00 ? 212 TYR A C    1  
ATOM 3300  O O    . TYR A 1 212 ? -29.672 26.008 -17.706 1.00 0.00 ? 212 TYR A O    1  
ATOM 3301  C CB   . TYR A 1 212 ? -28.093 26.701 -20.162 1.00 0.00 ? 212 TYR A CB   1  
ATOM 3302  C CG   . TYR A 1 212 ? -26.918 27.128 -21.009 1.00 0.00 ? 212 TYR A CG   1  
ATOM 3303  C CD1  . TYR A 1 212 ? -26.974 28.329 -21.726 1.00 0.00 ? 212 TYR A CD1  1  
ATOM 3304  C CD2  . TYR A 1 212 ? -25.777 26.318 -21.087 1.00 0.00 ? 212 TYR A CD2  1  
ATOM 3305  C CE1  . TYR A 1 212 ? -25.890 28.723 -22.519 1.00 0.00 ? 212 TYR A CE1  1  
ATOM 3306  C CE2  . TYR A 1 212 ? -24.694 26.713 -21.883 1.00 0.00 ? 212 TYR A CE2  1  
ATOM 3307  C CZ   . TYR A 1 212 ? -24.751 27.916 -22.598 1.00 0.00 ? 212 TYR A CZ   1  
ATOM 3308  O OH   . TYR A 1 212 ? -23.685 28.303 -23.384 1.00 0.00 ? 212 TYR A OH   1  
ATOM 3309  H H    . TYR A 1 212 ? -26.988 25.884 -17.672 1.00 0.00 ? 212 TYR A H    1  
ATOM 3310  H HA   . TYR A 1 212 ? -27.859 28.425 -18.912 1.00 0.00 ? 212 TYR A HA   1  
ATOM 3311  H HB2  . TYR A 1 212 ? -28.082 25.626 -20.049 1.00 0.00 ? 212 TYR A HB2  1  
ATOM 3312  H HB3  . TYR A 1 212 ? -29.011 26.999 -20.648 1.00 0.00 ? 212 TYR A HB3  1  
ATOM 3313  H HD1  . TYR A 1 212 ? -27.853 28.953 -21.665 1.00 0.00 ? 212 TYR A HD1  1  
ATOM 3314  H HD2  . TYR A 1 212 ? -25.732 25.391 -20.535 1.00 0.00 ? 212 TYR A HD2  1  
ATOM 3315  H HE1  . TYR A 1 212 ? -25.933 29.651 -23.070 1.00 0.00 ? 212 TYR A HE1  1  
ATOM 3316  H HE2  . TYR A 1 212 ? -23.813 26.090 -21.943 1.00 0.00 ? 212 TYR A HE2  1  
ATOM 3317  H HH   . TYR A 1 212 ? -23.954 28.235 -24.303 1.00 0.00 ? 212 TYR A HH   1  
ATOM 3318  N N    . ARG A 1 213 ? -30.059 28.221 -17.810 1.00 0.00 ? 213 ARG A N    1  
ATOM 3319  C CA   . ARG A 1 213 ? -31.351 28.142 -17.134 1.00 0.00 ? 213 ARG A CA   1  
ATOM 3320  C C    . ARG A 1 213 ? -32.437 28.460 -18.153 1.00 0.00 ? 213 ARG A C    1  
ATOM 3321  O O    . ARG A 1 213 ? -32.460 29.555 -18.714 1.00 0.00 ? 213 ARG A O    1  
ATOM 3322  C CB   . ARG A 1 213 ? -31.396 29.146 -15.978 1.00 0.00 ? 213 ARG A CB   1  
ATOM 3323  C CG   . ARG A 1 213 ? -32.592 28.835 -15.078 1.00 0.00 ? 213 ARG A CG   1  
ATOM 3324  C CD   . ARG A 1 213 ? -32.637 29.834 -13.918 1.00 0.00 ? 213 ARG A CD   1  
ATOM 3325  N NE   . ARG A 1 213 ? -31.481 29.651 -13.043 1.00 0.00 ? 213 ARG A NE   1  
ATOM 3326  C CZ   . ARG A 1 213 ? -31.486 28.742 -12.069 1.00 0.00 ? 213 ARG A CZ   1  
ATOM 3327  N NH1  . ARG A 1 213 ? -32.539 27.996 -11.875 1.00 0.00 ? 213 ARG A NH1  1  
ATOM 3328  N NH2  . ARG A 1 213 ? -30.441 28.602 -11.302 1.00 0.00 ? 213 ARG A NH2  1  
ATOM 3329  H H    . ARG A 1 213 ? -29.732 29.093 -18.115 1.00 0.00 ? 213 ARG A H    1  
ATOM 3330  H HA   . ARG A 1 213 ? -31.506 27.142 -16.746 1.00 0.00 ? 213 ARG A HA   1  
ATOM 3331  H HB2  . ARG A 1 213 ? -30.481 29.073 -15.405 1.00 0.00 ? 213 ARG A HB2  1  
ATOM 3332  H HB3  . ARG A 1 213 ? -31.494 30.145 -16.375 1.00 0.00 ? 213 ARG A HB3  1  
ATOM 3333  H HG2  . ARG A 1 213 ? -33.504 28.911 -15.653 1.00 0.00 ? 213 ARG A HG2  1  
ATOM 3334  H HG3  . ARG A 1 213 ? -32.495 27.834 -14.687 1.00 0.00 ? 213 ARG A HG3  1  
ATOM 3335  H HD2  . ARG A 1 213 ? -32.626 30.839 -14.312 1.00 0.00 ? 213 ARG A HD2  1  
ATOM 3336  H HD3  . ARG A 1 213 ? -33.546 29.683 -13.353 1.00 0.00 ? 213 ARG A HD3  1  
ATOM 3337  H HE   . ARG A 1 213 ? -30.685 30.206 -13.177 1.00 0.00 ? 213 ARG A HE   1  
ATOM 3338  H HH11 . ARG A 1 213 ? -33.342 28.107 -12.458 1.00 0.00 ? 213 ARG A HH11 1  
ATOM 3339  H HH12 . ARG A 1 213 ? -32.542 27.313 -11.145 1.00 0.00 ? 213 ARG A HH12 1  
ATOM 3340  H HH21 . ARG A 1 213 ? -29.635 29.175 -11.445 1.00 0.00 ? 213 ARG A HH21 1  
ATOM 3341  H HH22 . ARG A 1 213 ? -30.446 27.920 -10.569 1.00 0.00 ? 213 ARG A HH22 1  
ATOM 3342  N N    . TYR A 1 214 ? -33.310 27.489 -18.428 1.00 0.00 ? 214 TYR A N    1  
ATOM 3343  C CA   . TYR A 1 214 ? -34.364 27.677 -19.432 1.00 0.00 ? 214 TYR A CA   1  
ATOM 3344  C C    . TYR A 1 214 ? -35.727 27.224 -18.919 1.00 0.00 ? 214 TYR A C    1  
ATOM 3345  O O    . TYR A 1 214 ? -35.829 26.396 -18.012 1.00 0.00 ? 214 TYR A O    1  
ATOM 3346  C CB   . TYR A 1 214 ? -33.989 26.885 -20.689 1.00 0.00 ? 214 TYR A CB   1  
ATOM 3347  C CG   . TYR A 1 214 ? -34.976 27.174 -21.799 1.00 0.00 ? 214 TYR A CG   1  
ATOM 3348  C CD1  . TYR A 1 214 ? -35.029 28.449 -22.373 1.00 0.00 ? 214 TYR A CD1  1  
ATOM 3349  C CD2  . TYR A 1 214 ? -35.837 26.167 -22.253 1.00 0.00 ? 214 TYR A CD2  1  
ATOM 3350  C CE1  . TYR A 1 214 ? -35.941 28.719 -23.401 1.00 0.00 ? 214 TYR A CE1  1  
ATOM 3351  C CE2  . TYR A 1 214 ? -36.750 26.436 -23.279 1.00 0.00 ? 214 TYR A CE2  1  
ATOM 3352  C CZ   . TYR A 1 214 ? -36.803 27.713 -23.853 1.00 0.00 ? 214 TYR A CZ   1  
ATOM 3353  O OH   . TYR A 1 214 ? -37.704 27.980 -24.864 1.00 0.00 ? 214 TYR A OH   1  
ATOM 3354  H H    . TYR A 1 214 ? -33.227 26.624 -17.975 1.00 0.00 ? 214 TYR A H    1  
ATOM 3355  H HA   . TYR A 1 214 ? -34.428 28.723 -19.696 1.00 0.00 ? 214 TYR A HA   1  
ATOM 3356  H HB2  . TYR A 1 214 ? -32.999 27.171 -21.008 1.00 0.00 ? 214 TYR A HB2  1  
ATOM 3357  H HB3  . TYR A 1 214 ? -34.000 25.830 -20.459 1.00 0.00 ? 214 TYR A HB3  1  
ATOM 3358  H HD1  . TYR A 1 214 ? -34.363 29.226 -22.023 1.00 0.00 ? 214 TYR A HD1  1  
ATOM 3359  H HD2  . TYR A 1 214 ? -35.798 25.182 -21.811 1.00 0.00 ? 214 TYR A HD2  1  
ATOM 3360  H HE1  . TYR A 1 214 ? -35.979 29.703 -23.845 1.00 0.00 ? 214 TYR A HE1  1  
ATOM 3361  H HE2  . TYR A 1 214 ? -37.412 25.658 -23.629 1.00 0.00 ? 214 TYR A HE2  1  
ATOM 3362  H HH   . TYR A 1 214 ? -38.107 28.832 -24.685 1.00 0.00 ? 214 TYR A HH   1  
ATOM 3363  N N    . HIS A 1 215 ? -36.774 27.789 -19.515 1.00 0.00 ? 215 HIS A N    1  
ATOM 3364  C CA   . HIS A 1 215 ? -38.149 27.470 -19.139 1.00 0.00 ? 215 HIS A CA   1  
ATOM 3365  C C    . HIS A 1 215 ? -38.654 26.255 -19.920 1.00 0.00 ? 215 HIS A C    1  
ATOM 3366  O O    . HIS A 1 215 ? -38.021 25.820 -20.880 1.00 0.00 ? 215 HIS A O    1  
ATOM 3367  C CB   . HIS A 1 215 ? -39.043 28.675 -19.436 1.00 0.00 ? 215 HIS A CB   1  
ATOM 3368  C CG   . HIS A 1 215 ? -40.440 28.404 -18.955 1.00 0.00 ? 215 HIS A CG   1  
ATOM 3369  N ND1  . HIS A 1 215 ? -40.759 28.313 -17.608 1.00 0.00 ? 215 HIS A ND1  1  
ATOM 3370  C CD2  . HIS A 1 215 ? -41.615 28.204 -19.633 1.00 0.00 ? 215 HIS A CD2  1  
ATOM 3371  C CE1  . HIS A 1 215 ? -42.081 28.067 -17.522 1.00 0.00 ? 215 HIS A CE1  1  
ATOM 3372  N NE2  . HIS A 1 215 ? -42.649 27.990 -18.728 1.00 0.00 ? 215 HIS A NE2  1  
ATOM 3373  H H    . HIS A 1 215 ? -36.618 28.444 -20.227 1.00 0.00 ? 215 HIS A H    1  
ATOM 3374  H HA   . HIS A 1 215 ? -38.191 27.256 -18.081 1.00 0.00 ? 215 HIS A HA   1  
ATOM 3375  H HB2  . HIS A 1 215 ? -38.651 29.548 -18.935 1.00 0.00 ? 215 HIS A HB2  1  
ATOM 3376  H HB3  . HIS A 1 215 ? -39.059 28.853 -20.502 1.00 0.00 ? 215 HIS A HB3  1  
ATOM 3377  H HD2  . HIS A 1 215 ? -41.722 28.218 -20.708 1.00 0.00 ? 215 HIS A HD2  1  
ATOM 3378  H HE1  . HIS A 1 215 ? -42.616 27.952 -16.590 1.00 0.00 ? 215 HIS A HE1  1  
ATOM 3379  H HE2  . HIS A 1 215 ? -43.591 27.814 -18.931 1.00 0.00 ? 215 HIS A HE2  1  
ATOM 3380  N N    . ASN A 1 216 ? -39.797 25.713 -19.506 1.00 0.00 ? 216 ASN A N    1  
ATOM 3381  C CA   . ASN A 1 216 ? -40.371 24.551 -20.186 1.00 0.00 ? 216 ASN A CA   1  
ATOM 3382  C C    . ASN A 1 216 ? -40.931 24.948 -21.550 1.00 0.00 ? 216 ASN A C    1  
ATOM 3383  O O    . ASN A 1 216 ? -41.439 26.056 -21.726 1.00 0.00 ? 216 ASN A O    1  
ATOM 3384  C CB   . ASN A 1 216 ? -41.485 23.937 -19.331 1.00 0.00 ? 216 ASN A CB   1  
ATOM 3385  C CG   . ASN A 1 216 ? -41.918 22.595 -19.918 1.00 0.00 ? 216 ASN A CG   1  
ATOM 3386  O OD1  . ASN A 1 216 ? -41.089 21.847 -20.434 1.00 0.00 ? 216 ASN A OD1  1  
ATOM 3387  N ND2  . ASN A 1 216 ? -43.175 22.243 -19.864 1.00 0.00 ? 216 ASN A ND2  1  
ATOM 3388  H H    . ASN A 1 216 ? -40.265 26.101 -18.736 1.00 0.00 ? 216 ASN A H    1  
ATOM 3389  H HA   . ASN A 1 216 ? -39.597 23.813 -20.328 1.00 0.00 ? 216 ASN A HA   1  
ATOM 3390  H HB2  . ASN A 1 216 ? -41.121 23.786 -18.325 1.00 0.00 ? 216 ASN A HB2  1  
ATOM 3391  H HB3  . ASN A 1 216 ? -42.330 24.607 -19.309 1.00 0.00 ? 216 ASN A HB3  1  
ATOM 3392  H HD21 . ASN A 1 216 ? -43.834 22.838 -19.448 1.00 0.00 ? 216 ASN A HD21 1  
ATOM 3393  H HD22 . ASN A 1 216 ? -43.459 21.383 -20.239 1.00 0.00 ? 216 ASN A HD22 1  
ATOM 3394  N N    . TRP A 1 217 ? -40.835 24.036 -22.515 1.00 0.00 ? 217 TRP A N    1  
ATOM 3395  C CA   . TRP A 1 217 ? -41.336 24.307 -23.859 1.00 0.00 ? 217 TRP A CA   1  
ATOM 3396  C C    . TRP A 1 217 ? -42.856 24.173 -23.894 1.00 0.00 ? 217 TRP A C    1  
ATOM 3397  O O    . TRP A 1 217 ? -43.397 23.080 -23.730 1.00 0.00 ? 217 TRP A O    1  
ATOM 3398  C CB   . TRP A 1 217 ? -40.714 23.328 -24.859 1.00 0.00 ? 217 TRP A CB   1  
ATOM 3399  C CG   . TRP A 1 217 ? -41.047 23.759 -26.253 1.00 0.00 ? 217 TRP A CG   1  
ATOM 3400  C CD1  . TRP A 1 217 ? -42.194 23.459 -26.905 1.00 0.00 ? 217 TRP A CD1  1  
ATOM 3401  C CD2  . TRP A 1 217 ? -40.245 24.549 -27.179 1.00 0.00 ? 217 TRP A CD2  1  
ATOM 3402  N NE1  . TRP A 1 217 ? -42.150 24.022 -28.169 1.00 0.00 ? 217 TRP A NE1  1  
ATOM 3403  C CE2  . TRP A 1 217 ? -40.969 24.703 -28.385 1.00 0.00 ? 217 TRP A CE2  1  
ATOM 3404  C CE3  . TRP A 1 217 ? -38.973 25.144 -27.089 1.00 0.00 ? 217 TRP A CE3  1  
ATOM 3405  C CZ2  . TRP A 1 217 ? -40.450 25.420 -29.464 1.00 0.00 ? 217 TRP A CZ2  1  
ATOM 3406  C CZ3  . TRP A 1 217 ? -38.448 25.867 -28.173 1.00 0.00 ? 217 TRP A CZ3  1  
ATOM 3407  C CH2  . TRP A 1 217 ? -39.185 26.005 -29.359 1.00 0.00 ? 217 TRP A CH2  1  
ATOM 3408  H H    . TRP A 1 217 ? -40.421 23.170 -22.320 1.00 0.00 ? 217 TRP A H    1  
ATOM 3409  H HA   . TRP A 1 217 ? -41.065 25.312 -24.140 1.00 0.00 ? 217 TRP A HA   1  
ATOM 3410  H HB2  . TRP A 1 217 ? -39.642 23.315 -24.733 1.00 0.00 ? 217 TRP A HB2  1  
ATOM 3411  H HB3  . TRP A 1 217 ? -41.108 22.337 -24.686 1.00 0.00 ? 217 TRP A HB3  1  
ATOM 3412  H HD1  . TRP A 1 217 ? -43.012 22.882 -26.504 1.00 0.00 ? 217 TRP A HD1  1  
ATOM 3413  H HE1  . TRP A 1 217 ? -42.859 23.957 -28.842 1.00 0.00 ? 217 TRP A HE1  1  
ATOM 3414  H HE3  . TRP A 1 217 ? -38.397 25.044 -26.181 1.00 0.00 ? 217 TRP A HE3  1  
ATOM 3415  H HZ2  . TRP A 1 217 ? -41.023 25.523 -30.373 1.00 0.00 ? 217 TRP A HZ2  1  
ATOM 3416  H HZ3  . TRP A 1 217 ? -37.470 26.319 -28.094 1.00 0.00 ? 217 TRP A HZ3  1  
ATOM 3417  H HH2  . TRP A 1 217 ? -38.776 26.561 -30.188 1.00 0.00 ? 217 TRP A HH2  1  
ATOM 3418  N N    . GLY A 1 218 ? -43.539 25.297 -24.106 1.00 0.00 ? 218 GLY A N    1  
ATOM 3419  C CA   . GLY A 1 218 ? -45.004 25.315 -24.161 1.00 0.00 ? 218 GLY A CA   1  
ATOM 3420  C C    . GLY A 1 218 ? -45.490 25.789 -25.527 1.00 0.00 ? 218 GLY A C    1  
ATOM 3421  O O    . GLY A 1 218 ? -44.850 25.531 -26.547 1.00 0.00 ? 218 GLY A O    1  
ATOM 3422  H H    . GLY A 1 218 ? -43.048 26.137 -24.228 1.00 0.00 ? 218 GLY A H    1  
ATOM 3423  H HA2  . GLY A 1 218 ? -45.393 24.324 -23.970 1.00 0.00 ? 218 GLY A HA2  1  
ATOM 3424  H HA3  . GLY A 1 218 ? -45.375 25.992 -23.406 1.00 0.00 ? 218 GLY A HA3  1  
ATOM 3425  N N    . ARG A 1 219 ? -46.622 26.485 -25.541 1.00 0.00 ? 219 ARG A N    1  
ATOM 3426  C CA   . ARG A 1 219 ? -47.179 26.991 -26.790 1.00 0.00 ? 219 ARG A CA   1  
ATOM 3427  C C    . ARG A 1 219 ? -46.263 28.052 -27.393 1.00 0.00 ? 219 ARG A C    1  
ATOM 3428  O O    . ARG A 1 219 ? -46.287 29.214 -26.983 1.00 0.00 ? 219 ARG A O    1  
ATOM 3429  C CB   . ARG A 1 219 ? -48.568 27.587 -26.542 1.00 0.00 ? 219 ARG A CB   1  
ATOM 3430  C CG   . ARG A 1 219 ? -49.558 26.461 -26.233 1.00 0.00 ? 219 ARG A CG   1  
ATOM 3431  C CD   . ARG A 1 219 ? -50.936 27.055 -25.933 1.00 0.00 ? 219 ARG A CD   1  
ATOM 3432  N NE   . ARG A 1 219 ? -51.902 25.987 -25.683 1.00 0.00 ? 219 ARG A NE   1  
ATOM 3433  C CZ   . ARG A 1 219 ? -52.050 25.457 -24.472 1.00 0.00 ? 219 ARG A CZ   1  
ATOM 3434  N NH1  . ARG A 1 219 ? -51.325 25.889 -23.476 1.00 0.00 ? 219 ARG A NH1  1  
ATOM 3435  N NH2  . ARG A 1 219 ? -52.921 24.503 -24.278 1.00 0.00 ? 219 ARG A NH2  1  
ATOM 3436  H H    . ARG A 1 219 ? -47.088 26.662 -24.697 1.00 0.00 ? 219 ARG A H    1  
ATOM 3437  H HA   . ARG A 1 219 ? -47.272 26.172 -27.488 1.00 0.00 ? 219 ARG A HA   1  
ATOM 3438  H HB2  . ARG A 1 219 ? -48.524 28.269 -25.705 1.00 0.00 ? 219 ARG A HB2  1  
ATOM 3439  H HB3  . ARG A 1 219 ? -48.894 28.118 -27.424 1.00 0.00 ? 219 ARG A HB3  1  
ATOM 3440  H HG2  . ARG A 1 219 ? -49.629 25.801 -27.085 1.00 0.00 ? 219 ARG A HG2  1  
ATOM 3441  H HG3  . ARG A 1 219 ? -49.214 25.906 -25.374 1.00 0.00 ? 219 ARG A HG3  1  
ATOM 3442  H HD2  . ARG A 1 219 ? -50.871 27.691 -25.063 1.00 0.00 ? 219 ARG A HD2  1  
ATOM 3443  H HD3  . ARG A 1 219 ? -51.262 27.643 -26.779 1.00 0.00 ? 219 ARG A HD3  1  
ATOM 3444  H HE   . ARG A 1 219 ? -52.453 25.655 -26.422 1.00 0.00 ? 219 ARG A HE   1  
ATOM 3445  H HH11 . ARG A 1 219 ? -50.657 26.618 -23.623 1.00 0.00 ? 219 ARG A HH11 1  
ATOM 3446  H HH12 . ARG A 1 219 ? -51.436 25.489 -22.566 1.00 0.00 ? 219 ARG A HH12 1  
ATOM 3447  H HH21 . ARG A 1 219 ? -53.476 24.172 -25.040 1.00 0.00 ? 219 ARG A HH21 1  
ATOM 3448  H HH22 . ARG A 1 219 ? -53.031 24.104 -23.368 1.00 0.00 ? 219 ARG A HH22 1  
ATOM 3449  N N    . LEU A 1 220 ? -45.459 27.642 -28.369 1.00 0.00 ? 220 LEU A N    1  
ATOM 3450  C CA   . LEU A 1 220 ? -44.532 28.558 -29.026 1.00 0.00 ? 220 LEU A CA   1  
ATOM 3451  C C    . LEU A 1 220 ? -43.660 29.269 -27.994 1.00 0.00 ? 220 LEU A C    1  
ATOM 3452  O O    . LEU A 1 220 ? -43.853 29.108 -26.789 1.00 0.00 ? 220 LEU A O    1  
ATOM 3453  C CB   . LEU A 1 220 ? -45.310 29.596 -29.848 1.00 0.00 ? 220 LEU A CB   1  
ATOM 3454  C CG   . LEU A 1 220 ? -45.816 28.962 -31.151 1.00 0.00 ? 220 LEU A CG   1  
ATOM 3455  C CD1  . LEU A 1 220 ? -46.847 27.873 -30.836 1.00 0.00 ? 220 LEU A CD1  1  
ATOM 3456  C CD2  . LEU A 1 220 ? -46.463 30.047 -32.019 1.00 0.00 ? 220 LEU A CD2  1  
ATOM 3457  H H    . LEU A 1 220 ? -45.486 26.704 -28.650 1.00 0.00 ? 220 LEU A H    1  
ATOM 3458  H HA   . LEU A 1 220 ? -43.894 27.993 -29.690 1.00 0.00 ? 220 LEU A HA   1  
ATOM 3459  H HB2  . LEU A 1 220 ? -46.151 29.951 -29.270 1.00 0.00 ? 220 LEU A HB2  1  
ATOM 3460  H HB3  . LEU A 1 220 ? -44.663 30.428 -30.086 1.00 0.00 ? 220 LEU A HB3  1  
ATOM 3461  H HG   . LEU A 1 220 ? -44.984 28.525 -31.684 1.00 0.00 ? 220 LEU A HG   1  
ATOM 3462  H HD11 . LEU A 1 220 ? -46.338 26.979 -30.506 1.00 0.00 ? 220 LEU A HD11 1  
ATOM 3463  H HD12 . LEU A 1 220 ? -47.421 27.650 -31.725 1.00 0.00 ? 220 LEU A HD12 1  
ATOM 3464  H HD13 . LEU A 1 220 ? -47.512 28.217 -30.058 1.00 0.00 ? 220 LEU A HD13 1  
ATOM 3465  H HD21 . LEU A 1 220 ? -47.022 29.583 -32.818 1.00 0.00 ? 220 LEU A HD21 1  
ATOM 3466  H HD22 . LEU A 1 220 ? -45.694 30.679 -32.438 1.00 0.00 ? 220 LEU A HD22 1  
ATOM 3467  H HD23 . LEU A 1 220 ? -47.129 30.643 -31.413 1.00 0.00 ? 220 LEU A HD23 1  
ATOM 3468  N N    . GLU A 1 221 ? -42.697 30.050 -28.478 1.00 0.00 ? 221 GLU A N    1  
ATOM 3469  C CA   . GLU A 1 221 ? -41.794 30.779 -27.592 1.00 0.00 ? 221 GLU A CA   1  
ATOM 3470  C C    . GLU A 1 221 ? -42.453 32.062 -27.093 1.00 0.00 ? 221 GLU A C    1  
ATOM 3471  O O    . GLU A 1 221 ? -42.149 33.155 -27.570 1.00 0.00 ? 221 GLU A O    1  
ATOM 3472  C CB   . GLU A 1 221 ? -40.503 31.123 -28.344 1.00 0.00 ? 221 GLU A CB   1  
ATOM 3473  C CG   . GLU A 1 221 ? -39.502 31.779 -27.388 1.00 0.00 ? 221 GLU A CG   1  
ATOM 3474  C CD   . GLU A 1 221 ? -38.204 32.088 -28.124 1.00 0.00 ? 221 GLU A CD   1  
ATOM 3475  O OE1  . GLU A 1 221 ? -38.017 31.555 -29.207 1.00 0.00 ? 221 GLU A OE1  1  
ATOM 3476  O OE2  . GLU A 1 221 ? -37.414 32.853 -27.597 1.00 0.00 ? 221 GLU A OE2  1  
ATOM 3477  H H    . GLU A 1 221 ? -42.591 30.134 -29.448 1.00 0.00 ? 221 GLU A H    1  
ATOM 3478  H HA   . GLU A 1 221 ? -41.549 30.156 -26.745 1.00 0.00 ? 221 GLU A HA   1  
ATOM 3479  H HB2  . GLU A 1 221 ? -40.073 30.219 -28.750 1.00 0.00 ? 221 GLU A HB2  1  
ATOM 3480  H HB3  . GLU A 1 221 ? -40.729 31.807 -29.149 1.00 0.00 ? 221 GLU A HB3  1  
ATOM 3481  H HG2  . GLU A 1 221 ? -39.922 32.696 -27.001 1.00 0.00 ? 221 GLU A HG2  1  
ATOM 3482  H HG3  . GLU A 1 221 ? -39.297 31.105 -26.569 1.00 0.00 ? 221 GLU A HG3  1  
ATOM 3483  N N    . ASN A 1 222 ? -43.364 31.923 -26.127 1.00 0.00 ? 222 ASN A N    1  
ATOM 3484  C CA   . ASN A 1 222 ? -44.069 33.078 -25.562 1.00 0.00 ? 222 ASN A CA   1  
ATOM 3485  C C    . ASN A 1 222 ? -43.523 33.420 -24.178 1.00 0.00 ? 222 ASN A C    1  
ATOM 3486  O O    . ASN A 1 222 ? -44.077 34.264 -23.473 1.00 0.00 ? 222 ASN A O    1  
ATOM 3487  C CB   . ASN A 1 222 ? -45.567 32.774 -25.455 1.00 0.00 ? 222 ASN A CB   1  
ATOM 3488  C CG   . ASN A 1 222 ? -46.179 32.618 -26.846 1.00 0.00 ? 222 ASN A CG   1  
ATOM 3489  O OD1  . ASN A 1 222 ? -47.164 31.901 -27.012 1.00 0.00 ? 222 ASN A OD1  1  
ATOM 3490  N ND2  . ASN A 1 222 ? -45.655 33.252 -27.859 1.00 0.00 ? 222 ASN A ND2  1  
ATOM 3491  H H    . ASN A 1 222 ? -43.566 31.026 -25.787 1.00 0.00 ? 222 ASN A H    1  
ATOM 3492  H HA   . ASN A 1 222 ? -43.935 33.936 -26.208 1.00 0.00 ? 222 ASN A HA   1  
ATOM 3493  H HB2  . ASN A 1 222 ? -45.707 31.859 -24.898 1.00 0.00 ? 222 ASN A HB2  1  
ATOM 3494  H HB3  . ASN A 1 222 ? -46.059 33.585 -24.939 1.00 0.00 ? 222 ASN A HB3  1  
ATOM 3495  H HD21 . ASN A 1 222 ? -44.872 33.826 -27.729 1.00 0.00 ? 222 ASN A HD21 1  
ATOM 3496  H HD22 . ASN A 1 222 ? -46.046 33.154 -28.753 1.00 0.00 ? 222 ASN A HD22 1  
ATOM 3497  N N    . THR A 1 223 ? -42.438 32.756 -23.791 1.00 0.00 ? 223 THR A N    1  
ATOM 3498  C CA   . THR A 1 223 ? -41.829 32.996 -22.486 1.00 0.00 ? 223 THR A CA   1  
ATOM 3499  C C    . THR A 1 223 ? -41.297 34.425 -22.394 1.00 0.00 ? 223 THR A C    1  
ATOM 3500  O O    . THR A 1 223 ? -40.643 34.917 -23.314 1.00 0.00 ? 223 THR A O    1  
ATOM 3501  C CB   . THR A 1 223 ? -40.688 32.004 -22.248 1.00 0.00 ? 223 THR A CB   1  
ATOM 3502  O OG1  . THR A 1 223 ? -41.146 30.686 -22.519 1.00 0.00 ? 223 THR A OG1  1  
ATOM 3503  C CG2  . THR A 1 223 ? -40.225 32.095 -20.792 1.00 0.00 ? 223 THR A CG2  1  
ATOM 3504  H H    . THR A 1 223 ? -42.041 32.093 -24.393 1.00 0.00 ? 223 THR A H    1  
ATOM 3505  H HA   . THR A 1 223 ? -42.578 32.854 -21.721 1.00 0.00 ? 223 THR A HA   1  
ATOM 3506  H HB   . THR A 1 223 ? -39.862 32.241 -22.900 1.00 0.00 ? 223 THR A HB   1  
ATOM 3507  H HG1  . THR A 1 223 ? -40.550 30.070 -22.085 1.00 0.00 ? 223 THR A HG1  1  
ATOM 3508  H HG21 . THR A 1 223 ? -39.452 31.361 -20.614 1.00 0.00 ? 223 THR A HG21 1  
ATOM 3509  H HG22 . THR A 1 223 ? -41.061 31.902 -20.135 1.00 0.00 ? 223 THR A HG22 1  
ATOM 3510  H HG23 . THR A 1 223 ? -39.836 33.082 -20.599 1.00 0.00 ? 223 THR A HG23 1  
ATOM 3511  N N    . ARG A 1 224 ? -41.588 35.084 -21.278 1.00 0.00 ? 224 ARG A N    1  
ATOM 3512  C CA   . ARG A 1 224 ? -41.142 36.457 -21.067 1.00 0.00 ? 224 ARG A CA   1  
ATOM 3513  C C    . ARG A 1 224 ? -39.640 36.503 -20.792 1.00 0.00 ? 224 ARG A C    1  
ATOM 3514  O O    . ARG A 1 224 ? -38.858 36.944 -21.634 1.00 0.00 ? 224 ARG A O    1  
ATOM 3515  C CB   . ARG A 1 224 ? -41.901 37.071 -19.882 1.00 0.00 ? 224 ARG A CB   1  
ATOM 3516  C CG   . ARG A 1 224 ? -41.782 38.607 -19.906 1.00 0.00 ? 224 ARG A CG   1  
ATOM 3517  C CD   . ARG A 1 224 ? -42.872 39.213 -20.801 1.00 0.00 ? 224 ARG A CD   1  
ATOM 3518  N NE   . ARG A 1 224 ? -42.833 40.668 -20.721 1.00 0.00 ? 224 ARG A NE   1  
ATOM 3519  C CZ   . ARG A 1 224 ? -43.789 41.411 -21.269 1.00 0.00 ? 224 ARG A CZ   1  
ATOM 3520  N NH1  . ARG A 1 224 ? -44.787 40.839 -21.886 1.00 0.00 ? 224 ARG A NH1  1  
ATOM 3521  N NH2  . ARG A 1 224 ? -43.731 42.712 -21.187 1.00 0.00 ? 224 ARG A NH2  1  
ATOM 3522  H H    . ARG A 1 224 ? -42.116 34.640 -20.582 1.00 0.00 ? 224 ARG A H    1  
ATOM 3523  H HA   . ARG A 1 224 ? -41.352 37.033 -21.954 1.00 0.00 ? 224 ARG A HA   1  
ATOM 3524  H HB2  . ARG A 1 224 ? -42.941 36.784 -19.939 1.00 0.00 ? 224 ARG A HB2  1  
ATOM 3525  H HB3  . ARG A 1 224 ? -41.481 36.696 -18.960 1.00 0.00 ? 224 ARG A HB3  1  
ATOM 3526  H HG2  . ARG A 1 224 ? -41.896 38.990 -18.902 1.00 0.00 ? 224 ARG A HG2  1  
ATOM 3527  H HG3  . ARG A 1 224 ? -40.810 38.891 -20.286 1.00 0.00 ? 224 ARG A HG3  1  
ATOM 3528  H HD2  . ARG A 1 224 ? -42.709 38.911 -21.823 1.00 0.00 ? 224 ARG A HD2  1  
ATOM 3529  H HD3  . ARG A 1 224 ? -43.839 38.862 -20.474 1.00 0.00 ? 224 ARG A HD3  1  
ATOM 3530  H HE   . ARG A 1 224 ? -42.089 41.105 -20.257 1.00 0.00 ? 224 ARG A HE   1  
ATOM 3531  H HH11 . ARG A 1 224 ? -44.833 39.841 -21.946 1.00 0.00 ? 224 ARG A HH11 1  
ATOM 3532  H HH12 . ARG A 1 224 ? -45.507 41.397 -22.299 1.00 0.00 ? 224 ARG A HH12 1  
ATOM 3533  H HH21 . ARG A 1 224 ? -42.966 43.149 -20.713 1.00 0.00 ? 224 ARG A HH21 1  
ATOM 3534  H HH22 . ARG A 1 224 ? -44.449 43.272 -21.600 1.00 0.00 ? 224 ARG A HH22 1  
ATOM 3535  N N    . PHE A 1 225 ? -39.248 36.051 -19.605 1.00 0.00 ? 225 PHE A N    1  
ATOM 3536  C CA   . PHE A 1 225 ? -37.839 36.049 -19.221 1.00 0.00 ? 225 PHE A CA   1  
ATOM 3537  C C    . PHE A 1 225 ? -37.078 34.943 -19.946 1.00 0.00 ? 225 PHE A C    1  
ATOM 3538  O O    . PHE A 1 225 ? -37.606 33.854 -20.169 1.00 0.00 ? 225 PHE A O    1  
ATOM 3539  C CB   . PHE A 1 225 ? -37.711 35.842 -17.710 1.00 0.00 ? 225 PHE A CB   1  
ATOM 3540  C CG   . PHE A 1 225 ? -38.162 37.088 -16.985 1.00 0.00 ? 225 PHE A CG   1  
ATOM 3541  C CD1  . PHE A 1 225 ? -37.288 38.175 -16.856 1.00 0.00 ? 225 PHE A CD1  1  
ATOM 3542  C CD2  . PHE A 1 225 ? -39.450 37.156 -16.440 1.00 0.00 ? 225 PHE A CD2  1  
ATOM 3543  C CE1  . PHE A 1 225 ? -37.703 39.330 -16.184 1.00 0.00 ? 225 PHE A CE1  1  
ATOM 3544  C CE2  . PHE A 1 225 ? -39.864 38.312 -15.768 1.00 0.00 ? 225 PHE A CE2  1  
ATOM 3545  C CZ   . PHE A 1 225 ? -38.991 39.399 -15.640 1.00 0.00 ? 225 PHE A CZ   1  
ATOM 3546  H H    . PHE A 1 225 ? -39.917 35.717 -18.973 1.00 0.00 ? 225 PHE A H    1  
ATOM 3547  H HA   . PHE A 1 225 ? -37.403 37.003 -19.481 1.00 0.00 ? 225 PHE A HA   1  
ATOM 3548  H HB2  . PHE A 1 225 ? -38.327 35.008 -17.409 1.00 0.00 ? 225 PHE A HB2  1  
ATOM 3549  H HB3  . PHE A 1 225 ? -36.681 35.636 -17.460 1.00 0.00 ? 225 PHE A HB3  1  
ATOM 3550  H HD1  . PHE A 1 225 ? -36.295 38.121 -17.277 1.00 0.00 ? 225 PHE A HD1  1  
ATOM 3551  H HD2  . PHE A 1 225 ? -40.123 36.318 -16.539 1.00 0.00 ? 225 PHE A HD2  1  
ATOM 3552  H HE1  . PHE A 1 225 ? -37.029 40.168 -16.085 1.00 0.00 ? 225 PHE A HE1  1  
ATOM 3553  H HE2  . PHE A 1 225 ? -40.858 38.366 -15.348 1.00 0.00 ? 225 PHE A HE2  1  
ATOM 3554  H HZ   . PHE A 1 225 ? -39.311 40.291 -15.121 1.00 0.00 ? 225 PHE A HZ   1  
ATOM 3555  N N    . LYS A 1 226 ? -35.824 35.230 -20.301 1.00 0.00 ? 226 LYS A N    1  
ATOM 3556  C CA   . LYS A 1 226 ? -34.978 34.256 -20.990 1.00 0.00 ? 226 LYS A CA   1  
ATOM 3557  C C    . LYS A 1 226 ? -34.042 33.583 -19.986 1.00 0.00 ? 226 LYS A C    1  
ATOM 3558  O O    . LYS A 1 226 ? -34.493 32.986 -19.008 1.00 0.00 ? 226 LYS A O    1  
ATOM 3559  C CB   . LYS A 1 226 ? -34.150 34.955 -22.075 1.00 0.00 ? 226 LYS A CB   1  
ATOM 3560  C CG   . LYS A 1 226 ? -35.072 35.482 -23.175 1.00 0.00 ? 226 LYS A CG   1  
ATOM 3561  C CD   . LYS A 1 226 ? -34.230 36.173 -24.250 1.00 0.00 ? 226 LYS A CD   1  
ATOM 3562  C CE   . LYS A 1 226 ? -35.143 36.694 -25.361 1.00 0.00 ? 226 LYS A CE   1  
ATOM 3563  N NZ   . LYS A 1 226 ? -34.318 37.370 -26.402 1.00 0.00 ? 226 LYS A NZ   1  
ATOM 3564  H H    . LYS A 1 226 ? -35.458 36.114 -20.087 1.00 0.00 ? 226 LYS A H    1  
ATOM 3565  H HA   . LYS A 1 226 ? -35.597 33.500 -21.454 1.00 0.00 ? 226 LYS A HA   1  
ATOM 3566  H HB2  . LYS A 1 226 ? -33.607 35.778 -21.636 1.00 0.00 ? 226 LYS A HB2  1  
ATOM 3567  H HB3  . LYS A 1 226 ? -33.452 34.250 -22.502 1.00 0.00 ? 226 LYS A HB3  1  
ATOM 3568  H HG2  . LYS A 1 226 ? -35.616 34.657 -23.615 1.00 0.00 ? 226 LYS A HG2  1  
ATOM 3569  H HG3  . LYS A 1 226 ? -35.769 36.191 -22.753 1.00 0.00 ? 226 LYS A HG3  1  
ATOM 3570  H HD2  . LYS A 1 226 ? -33.693 36.999 -23.808 1.00 0.00 ? 226 LYS A HD2  1  
ATOM 3571  H HD3  . LYS A 1 226 ? -33.527 35.467 -24.666 1.00 0.00 ? 226 LYS A HD3  1  
ATOM 3572  H HE2  . LYS A 1 226 ? -35.678 35.867 -25.806 1.00 0.00 ? 226 LYS A HE2  1  
ATOM 3573  H HE3  . LYS A 1 226 ? -35.848 37.399 -24.947 1.00 0.00 ? 226 LYS A HE3  1  
ATOM 3574  H HZ1  . LYS A 1 226 ? -33.329 37.060 -26.315 1.00 0.00 ? 226 LYS A HZ1  1  
ATOM 3575  H HZ2  . LYS A 1 226 ? -34.372 38.401 -26.271 1.00 0.00 ? 226 LYS A HZ2  1  
ATOM 3576  H HZ3  . LYS A 1 226 ? -34.675 37.120 -27.345 1.00 0.00 ? 226 LYS A HZ3  1  
ATOM 3577  N N    . THR A 1 227 ? -32.739 33.692 -20.227 1.00 0.00 ? 227 THR A N    1  
ATOM 3578  C CA   . THR A 1 227 ? -31.750 33.101 -19.332 1.00 0.00 ? 227 THR A CA   1  
ATOM 3579  C C    . THR A 1 227 ? -31.772 33.815 -17.984 1.00 0.00 ? 227 THR A C    1  
ATOM 3580  O O    . THR A 1 227 ? -31.477 33.218 -16.948 1.00 0.00 ? 227 THR A O    1  
ATOM 3581  C CB   . THR A 1 227 ? -30.353 33.208 -19.948 1.00 0.00 ? 227 THR A CB   1  
ATOM 3582  O OG1  . THR A 1 227 ? -30.070 34.571 -20.233 1.00 0.00 ? 227 THR A OG1  1  
ATOM 3583  C CG2  . THR A 1 227 ? -30.295 32.389 -21.238 1.00 0.00 ? 227 THR A CG2  1  
ATOM 3584  H H    . THR A 1 227 ? -32.436 34.187 -21.017 1.00 0.00 ? 227 THR A H    1  
ATOM 3585  H HA   . THR A 1 227 ? -31.990 32.059 -19.183 1.00 0.00 ? 227 THR A HA   1  
ATOM 3586  H HB   . THR A 1 227 ? -29.624 32.826 -19.250 1.00 0.00 ? 227 THR A HB   1  
ATOM 3587  H HG1  . THR A 1 227 ? -29.857 34.640 -21.166 1.00 0.00 ? 227 THR A HG1  1  
ATOM 3588  H HG21 . THR A 1 227 ? -30.820 32.914 -22.023 1.00 0.00 ? 227 THR A HG21 1  
ATOM 3589  H HG22 . THR A 1 227 ? -30.759 31.427 -21.077 1.00 0.00 ? 227 THR A HG22 1  
ATOM 3590  H HG23 . THR A 1 227 ? -29.264 32.246 -21.527 1.00 0.00 ? 227 THR A HG23 1  
ATOM 3591  N N    . HIS A 1 228 ? -32.123 35.098 -18.013 1.00 0.00 ? 228 HIS A N    1  
ATOM 3592  C CA   . HIS A 1 228 ? -32.185 35.906 -16.799 1.00 0.00 ? 228 HIS A CA   1  
ATOM 3593  C C    . HIS A 1 228 ? -30.793 36.078 -16.198 1.00 0.00 ? 228 HIS A C    1  
ATOM 3594  O O    . HIS A 1 228 ? -30.233 37.175 -16.213 1.00 0.00 ? 228 HIS A O    1  
ATOM 3595  C CB   . HIS A 1 228 ? -33.113 35.247 -15.770 1.00 0.00 ? 228 HIS A CB   1  
ATOM 3596  C CG   . HIS A 1 228 ? -33.517 36.254 -14.726 1.00 0.00 ? 228 HIS A CG   1  
ATOM 3597  N ND1  . HIS A 1 228 ? -34.687 36.989 -14.825 1.00 0.00 ? 228 HIS A ND1  1  
ATOM 3598  C CD2  . HIS A 1 228 ? -32.919 36.655 -13.557 1.00 0.00 ? 228 HIS A CD2  1  
ATOM 3599  C CE1  . HIS A 1 228 ? -34.757 37.788 -13.745 1.00 0.00 ? 228 HIS A CE1  1  
ATOM 3600  N NE2  . HIS A 1 228 ? -33.704 37.624 -12.939 1.00 0.00 ? 228 HIS A NE2  1  
ATOM 3601  H H    . HIS A 1 228 ? -32.343 35.511 -18.874 1.00 0.00 ? 228 HIS A H    1  
ATOM 3602  H HA   . HIS A 1 228 ? -32.578 36.881 -17.051 1.00 0.00 ? 228 HIS A HA   1  
ATOM 3603  H HB2  . HIS A 1 228 ? -33.996 34.875 -16.269 1.00 0.00 ? 228 HIS A HB2  1  
ATOM 3604  H HB3  . HIS A 1 228 ? -32.599 34.426 -15.292 1.00 0.00 ? 228 HIS A HB3  1  
ATOM 3605  H HD2  . HIS A 1 228 ? -31.982 36.278 -13.175 1.00 0.00 ? 228 HIS A HD2  1  
ATOM 3606  H HE1  . HIS A 1 228 ? -35.568 38.475 -13.551 1.00 0.00 ? 228 HIS A HE1  1  
ATOM 3607  H HE2  . HIS A 1 228 ? -33.524 38.087 -12.095 1.00 0.00 ? 228 HIS A HE2  1  
ATOM 3608  N N    . GLU A 1 229 ? -30.237 34.990 -15.676 1.00 0.00 ? 229 GLU A N    1  
ATOM 3609  C CA   . GLU A 1 229 ? -28.904 35.032 -15.077 1.00 0.00 ? 229 GLU A CA   1  
ATOM 3610  C C    . GLU A 1 229 ? -28.254 33.655 -15.134 1.00 0.00 ? 229 GLU A C    1  
ATOM 3611  O O    . GLU A 1 229 ? -28.278 32.908 -14.157 1.00 0.00 ? 229 GLU A O    1  
ATOM 3612  C CB   . GLU A 1 229 ? -28.995 35.496 -13.618 1.00 0.00 ? 229 GLU A CB   1  
ATOM 3613  C CG   . GLU A 1 229 ? -27.590 35.617 -13.017 1.00 0.00 ? 229 GLU A CG   1  
ATOM 3614  C CD   . GLU A 1 229 ? -27.684 36.134 -11.585 1.00 0.00 ? 229 GLU A CD   1  
ATOM 3615  O OE1  . GLU A 1 229 ? -28.738 36.632 -11.225 1.00 0.00 ? 229 GLU A OE1  1  
ATOM 3616  O OE2  . GLU A 1 229 ? -26.703 36.021 -10.868 1.00 0.00 ? 229 GLU A OE2  1  
ATOM 3617  H H    . GLU A 1 229 ? -30.729 34.142 -15.696 1.00 0.00 ? 229 GLU A H    1  
ATOM 3618  H HA   . GLU A 1 229 ? -28.290 35.730 -15.627 1.00 0.00 ? 229 GLU A HA   1  
ATOM 3619  H HB2  . GLU A 1 229 ? -29.485 36.458 -13.578 1.00 0.00 ? 229 GLU A HB2  1  
ATOM 3620  H HB3  . GLU A 1 229 ? -29.565 34.779 -13.047 1.00 0.00 ? 229 GLU A HB3  1  
ATOM 3621  H HG2  . GLU A 1 229 ? -27.112 34.647 -13.018 1.00 0.00 ? 229 GLU A HG2  1  
ATOM 3622  H HG3  . GLU A 1 229 ? -27.004 36.305 -13.607 1.00 0.00 ? 229 GLU A HG3  1  
ATOM 3623  N N    . ALA A 1 230 ? -27.669 33.326 -16.282 1.00 0.00 ? 230 ALA A N    1  
ATOM 3624  C CA   . ALA A 1 230 ? -27.013 32.034 -16.441 1.00 0.00 ? 230 ALA A CA   1  
ATOM 3625  C C    . ALA A 1 230 ? -26.080 32.035 -17.651 1.00 0.00 ? 230 ALA A C    1  
ATOM 3626  O O    . ALA A 1 230 ? -26.313 32.742 -18.631 1.00 0.00 ? 230 ALA A O    1  
ATOM 3627  C CB   . ALA A 1 230 ? -28.061 30.931 -16.599 1.00 0.00 ? 230 ALA A CB   1  
ATOM 3628  H H    . ALA A 1 230 ? -27.675 33.961 -17.028 1.00 0.00 ? 230 ALA A H    1  
ATOM 3629  H HA   . ALA A 1 230 ? -26.431 31.830 -15.555 1.00 0.00 ? 230 ALA A HA   1  
ATOM 3630  H HB1  . ALA A 1 230 ? -28.810 31.030 -15.828 1.00 0.00 ? 230 ALA A HB1  1  
ATOM 3631  H HB2  . ALA A 1 230 ? -27.583 29.965 -16.513 1.00 0.00 ? 230 ALA A HB2  1  
ATOM 3632  H HB3  . ALA A 1 230 ? -28.529 31.014 -17.568 1.00 0.00 ? 230 ALA A HB3  1  
ATOM 3633  N N    . SER A 1 231 ? -25.030 31.228 -17.566 1.00 0.00 ? 231 SER A N    1  
ATOM 3634  C CA   . SER A 1 231 ? -24.052 31.114 -18.643 1.00 0.00 ? 231 SER A CA   1  
ATOM 3635  C C    . SER A 1 231 ? -22.793 30.448 -18.103 1.00 0.00 ? 231 SER A C    1  
ATOM 3636  O O    . SER A 1 231 ? -22.310 29.463 -18.663 1.00 0.00 ? 231 SER A O    1  
ATOM 3637  C CB   . SER A 1 231 ? -23.720 32.498 -19.220 1.00 0.00 ? 231 SER A CB   1  
ATOM 3638  O OG   . SER A 1 231 ? -22.352 32.535 -19.606 1.00 0.00 ? 231 SER A OG   1  
ATOM 3639  H H    . SER A 1 231 ? -24.910 30.688 -16.757 1.00 0.00 ? 231 SER A H    1  
ATOM 3640  H HA   . SER A 1 231 ? -24.464 30.492 -19.425 1.00 0.00 ? 231 SER A HA   1  
ATOM 3641  H HB2  . SER A 1 231 ? -24.334 32.691 -20.084 1.00 0.00 ? 231 SER A HB2  1  
ATOM 3642  H HB3  . SER A 1 231 ? -23.914 33.251 -18.473 1.00 0.00 ? 231 SER A HB3  1  
ATOM 3643  H HG   . SER A 1 231 ? -22.279 33.090 -20.386 1.00 0.00 ? 231 SER A HG   1  
ATOM 3644  N N    . LEU A 1 232 ? -22.288 30.972 -16.985 1.00 0.00 ? 232 LEU A N    1  
ATOM 3645  C CA   . LEU A 1 232 ? -21.105 30.407 -16.336 1.00 0.00 ? 232 LEU A CA   1  
ATOM 3646  C C    . LEU A 1 232 ? -21.414 30.211 -14.867 1.00 0.00 ? 232 LEU A C    1  
ATOM 3647  O O    . LEU A 1 232 ? -22.149 30.991 -14.269 1.00 0.00 ? 232 LEU A O    1  
ATOM 3648  C CB   . LEU A 1 232 ? -19.898 31.341 -16.480 1.00 0.00 ? 232 LEU A CB   1  
ATOM 3649  C CG   . LEU A 1 232 ? -18.603 30.615 -16.065 1.00 0.00 ? 232 LEU A CG   1  
ATOM 3650  C CD1  . LEU A 1 232 ? -18.093 29.730 -17.209 1.00 0.00 ? 232 LEU A CD1  1  
ATOM 3651  C CD2  . LEU A 1 232 ? -17.526 31.652 -15.724 1.00 0.00 ? 232 LEU A CD2  1  
ATOM 3652  H H    . LEU A 1 232 ? -22.735 31.745 -16.569 1.00 0.00 ? 232 LEU A H    1  
ATOM 3653  H HA   . LEU A 1 232 ? -20.872 29.447 -16.774 1.00 0.00 ? 232 LEU A HA   1  
ATOM 3654  H HB2  . LEU A 1 232 ? -19.822 31.676 -17.504 1.00 0.00 ? 232 LEU A HB2  1  
ATOM 3655  H HB3  . LEU A 1 232 ? -20.041 32.193 -15.837 1.00 0.00 ? 232 LEU A HB3  1  
ATOM 3656  H HG   . LEU A 1 232 ? -18.796 30.000 -15.197 1.00 0.00 ? 232 LEU A HG   1  
ATOM 3657  H HD11 . LEU A 1 232 ? -18.716 28.856 -17.301 1.00 0.00 ? 232 LEU A HD11 1  
ATOM 3658  H HD12 . LEU A 1 232 ? -17.080 29.422 -16.997 1.00 0.00 ? 232 LEU A HD12 1  
ATOM 3659  H HD13 . LEU A 1 232 ? -18.109 30.285 -18.135 1.00 0.00 ? 232 LEU A HD13 1  
ATOM 3660  H HD21 . LEU A 1 232 ? -16.585 31.152 -15.552 1.00 0.00 ? 232 LEU A HD21 1  
ATOM 3661  H HD22 . LEU A 1 232 ? -17.815 32.193 -14.835 1.00 0.00 ? 232 LEU A HD22 1  
ATOM 3662  H HD23 . LEU A 1 232 ? -17.420 32.343 -16.548 1.00 0.00 ? 232 LEU A HD23 1  
ATOM 3663  N N    . GLY A 1 233 ? -20.865 29.166 -14.290 1.00 0.00 ? 233 GLY A N    1  
ATOM 3664  C CA   . GLY A 1 233 ? -21.093 28.872 -12.889 1.00 0.00 ? 233 GLY A CA   1  
ATOM 3665  C C    . GLY A 1 233 ? -19.893 28.168 -12.295 1.00 0.00 ? 233 GLY A C    1  
ATOM 3666  O O    . GLY A 1 233 ? -19.199 27.408 -12.973 1.00 0.00 ? 233 GLY A O    1  
ATOM 3667  H H    . GLY A 1 233 ? -20.297 28.577 -14.815 1.00 0.00 ? 233 GLY A H    1  
ATOM 3668  H HA2  . GLY A 1 233 ? -21.266 29.790 -12.345 1.00 0.00 ? 233 GLY A HA2  1  
ATOM 3669  H HA3  . GLY A 1 233 ? -21.958 28.234 -12.795 1.00 0.00 ? 233 GLY A HA3  1  
ATOM 3670  N N    . VAL A 1 234 ? -19.664 28.417 -11.016 1.00 0.00 ? 234 VAL A N    1  
ATOM 3671  C CA   . VAL A 1 234 ? -18.554 27.796 -10.302 1.00 0.00 ? 234 VAL A CA   1  
ATOM 3672  C C    . VAL A 1 234 ? -19.102 27.025 -9.112  1.00 0.00 ? 234 VAL A C    1  
ATOM 3673  O O    . VAL A 1 234 ? -19.864 27.579 -8.317  1.00 0.00 ? 234 VAL A O    1  
ATOM 3674  C CB   . VAL A 1 234 ? -17.596 28.888 -9.809  1.00 0.00 ? 234 VAL A CB   1  
ATOM 3675  C CG1  . VAL A 1 234 ? -16.536 28.280 -8.881  1.00 0.00 ? 234 VAL A CG1  1  
ATOM 3676  C CG2  . VAL A 1 234 ? -16.924 29.550 -11.017 1.00 0.00 ? 234 VAL A CG2  1  
ATOM 3677  H H    . VAL A 1 234 ? -20.266 29.027 -10.533 1.00 0.00 ? 234 VAL A H    1  
ATOM 3678  H HA   . VAL A 1 234 ? -18.017 27.118 -10.953 1.00 0.00 ? 234 VAL A HA   1  
ATOM 3679  H HB   . VAL A 1 234 ? -18.159 29.633 -9.262  1.00 0.00 ? 234 VAL A HB   1  
ATOM 3680  H HG11 . VAL A 1 234 ? -16.122 27.390 -9.334  1.00 0.00 ? 234 VAL A HG11 1  
ATOM 3681  H HG12 . VAL A 1 234 ? -16.993 28.022 -7.936  1.00 0.00 ? 234 VAL A HG12 1  
ATOM 3682  H HG13 . VAL A 1 234 ? -15.748 28.998 -8.714  1.00 0.00 ? 234 VAL A HG13 1  
ATOM 3683  H HG21 . VAL A 1 234 ? -16.268 30.337 -10.680 1.00 0.00 ? 234 VAL A HG21 1  
ATOM 3684  H HG22 . VAL A 1 234 ? -17.683 29.967 -11.666 1.00 0.00 ? 234 VAL A HG22 1  
ATOM 3685  H HG23 . VAL A 1 234 ? -16.354 28.813 -11.561 1.00 0.00 ? 234 VAL A HG23 1  
ATOM 3686  N N    . ARG A 1 235 ? -18.718 25.751 -8.969  1.00 0.00 ? 235 ARG A N    1  
ATOM 3687  C CA   . ARG A 1 235 ? -19.200 24.957 -7.825  1.00 0.00 ? 235 ARG A CA   1  
ATOM 3688  C C    . ARG A 1 235 ? -18.066 24.205 -7.162  1.00 0.00 ? 235 ARG A C    1  
ATOM 3689  O O    . ARG A 1 235 ? -17.100 23.770 -7.813  1.00 0.00 ? 235 ARG A O    1  
ATOM 3690  C CB   . ARG A 1 235 ? -20.358 24.030 -8.201  1.00 0.00 ? 235 ARG A CB   1  
ATOM 3691  C CG   . ARG A 1 235 ? -19.933 22.925 -9.161  1.00 0.00 ? 235 ARG A CG   1  
ATOM 3692  C CD   . ARG A 1 235 ? -21.174 22.078 -9.458  1.00 0.00 ? 235 ARG A CD   1  
ATOM 3693  N NE   . ARG A 1 235 ? -20.860 20.960 -10.347 1.00 0.00 ? 235 ARG A NE   1  
ATOM 3694  C CZ   . ARG A 1 235 ? -20.672 19.725 -9.877  1.00 0.00 ? 235 ARG A CZ   1  
ATOM 3695  N NH1  . ARG A 1 235 ? -20.611 19.518 -8.589  1.00 0.00 ? 235 ARG A NH1  1  
ATOM 3696  N NH2  . ARG A 1 235 ? -20.534 18.729 -10.707 1.00 0.00 ? 235 ARG A NH2  1  
ATOM 3697  H H    . ARG A 1 235 ? -18.099 25.349 -9.625  1.00 0.00 ? 235 ARG A H    1  
ATOM 3698  H HA   . ARG A 1 235 ? -19.577 25.646 -7.078  1.00 0.00 ? 235 ARG A HA   1  
ATOM 3699  H HB2  . ARG A 1 235 ? -20.751 23.579 -7.303  1.00 0.00 ? 235 ARG A HB2  1  
ATOM 3700  H HB3  . ARG A 1 235 ? -21.135 24.621 -8.666  1.00 0.00 ? 235 ARG A HB3  1  
ATOM 3701  H HG2  . ARG A 1 235 ? -19.560 23.361 -10.075 1.00 0.00 ? 235 ARG A HG2  1  
ATOM 3702  H HG3  . ARG A 1 235 ? -19.173 22.310 -8.704  1.00 0.00 ? 235 ARG A HG3  1  
ATOM 3703  H HD2  . ARG A 1 235 ? -21.577 21.703 -8.529  1.00 0.00 ? 235 ARG A HD2  1  
ATOM 3704  H HD3  . ARG A 1 235 ? -21.918 22.708 -9.927  1.00 0.00 ? 235 ARG A HD3  1  
ATOM 3705  H HE   . ARG A 1 235 ? -20.834 21.112 -11.315 1.00 0.00 ? 235 ARG A HE   1  
ATOM 3706  H HH11 . ARG A 1 235 ? -20.701 20.284 -7.954  1.00 0.00 ? 235 ARG A HH11 1  
ATOM 3707  H HH12 . ARG A 1 235 ? -20.471 18.593 -8.237  1.00 0.00 ? 235 ARG A HH12 1  
ATOM 3708  H HH21 . ARG A 1 235 ? -20.572 18.891 -11.692 1.00 0.00 ? 235 ARG A HH21 1  
ATOM 3709  H HH22 . ARG A 1 235 ? -20.390 17.804 -10.358 1.00 0.00 ? 235 ARG A HH22 1  
ATOM 3710  N N    . TYR A 1 236 ? -18.172 24.134 -5.833  1.00 0.00 ? 236 TYR A N    1  
ATOM 3711  C CA   . TYR A 1 236 ? -17.151 23.526 -4.994  1.00 0.00 ? 236 TYR A CA   1  
ATOM 3712  C C    . TYR A 1 236 ? -17.596 22.215 -4.356  1.00 0.00 ? 236 TYR A C    1  
ATOM 3713  O O    . TYR A 1 236 ? -18.612 22.156 -3.665  1.00 0.00 ? 236 TYR A O    1  
ATOM 3714  C CB   . TYR A 1 236 ? -16.793 24.532 -3.898  1.00 0.00 ? 236 TYR A CB   1  
ATOM 3715  C CG   . TYR A 1 236 ? -15.758 23.964 -2.962  1.00 0.00 ? 236 TYR A CG   1  
ATOM 3716  C CD1  . TYR A 1 236 ? -16.156 23.192 -1.864  1.00 0.00 ? 236 TYR A CD1  1  
ATOM 3717  C CD2  . TYR A 1 236 ? -14.403 24.235 -3.176  1.00 0.00 ? 236 TYR A CD2  1  
ATOM 3718  C CE1  . TYR A 1 236 ? -15.197 22.688 -0.981  1.00 0.00 ? 236 TYR A CE1  1  
ATOM 3719  C CE2  . TYR A 1 236 ? -13.444 23.729 -2.294  1.00 0.00 ? 236 TYR A CE2  1  
ATOM 3720  C CZ   . TYR A 1 236 ? -13.841 22.956 -1.196  1.00 0.00 ? 236 TYR A CZ   1  
ATOM 3721  O OH   . TYR A 1 236 ? -12.895 22.464 -0.324  1.00 0.00 ? 236 TYR A OH   1  
ATOM 3722  H H    . TYR A 1 236 ? -18.944 24.556 -5.399  1.00 0.00 ? 236 TYR A H    1  
ATOM 3723  H HA   . TYR A 1 236 ? -16.282 23.340 -5.581  1.00 0.00 ? 236 TYR A HA   1  
ATOM 3724  H HB2  . TYR A 1 236 ? -16.403 25.430 -4.354  1.00 0.00 ? 236 TYR A HB2  1  
ATOM 3725  H HB3  . TYR A 1 236 ? -17.684 24.777 -3.340  1.00 0.00 ? 236 TYR A HB3  1  
ATOM 3726  H HD1  . TYR A 1 236 ? -17.203 22.985 -1.701  1.00 0.00 ? 236 TYR A HD1  1  
ATOM 3727  H HD2  . TYR A 1 236 ? -14.098 24.832 -4.022  1.00 0.00 ? 236 TYR A HD2  1  
ATOM 3728  H HE1  . TYR A 1 236 ? -15.502 22.091 -0.133  1.00 0.00 ? 236 TYR A HE1  1  
ATOM 3729  H HE2  . TYR A 1 236 ? -12.397 23.937 -2.458  1.00 0.00 ? 236 TYR A HE2  1  
ATOM 3730  H HH   . TYR A 1 236 ? -12.620 23.182 0.251   1.00 0.00 ? 236 TYR A HH   1  
ATOM 3731  N N    . ARG A 1 237 ? -16.784 21.174 -4.558  1.00 0.00 ? 237 ARG A N    1  
ATOM 3732  C CA   . ARG A 1 237 ? -17.048 19.857 -3.955  1.00 0.00 ? 237 ARG A CA   1  
ATOM 3733  C C    . ARG A 1 237 ? -15.725 19.246 -3.500  1.00 0.00 ? 237 ARG A C    1  
ATOM 3734  O O    . ARG A 1 237 ? -14.854 18.911 -4.320  1.00 0.00 ? 237 ARG A O    1  
ATOM 3735  C CB   . ARG A 1 237 ? -17.764 18.908 -4.933  1.00 0.00 ? 237 ARG A CB   1  
ATOM 3736  C CG   . ARG A 1 237 ? -18.108 17.590 -4.222  1.00 0.00 ? 237 ARG A CG   1  
ATOM 3737  C CD   . ARG A 1 237 ? -18.584 16.566 -5.250  1.00 0.00 ? 237 ARG A CD   1  
ATOM 3738  N NE   . ARG A 1 237 ? -19.738 17.071 -5.980  1.00 0.00 ? 237 ARG A NE   1  
ATOM 3739  C CZ   . ARG A 1 237 ? -20.115 16.510 -7.119  1.00 0.00 ? 237 ARG A CZ   1  
ATOM 3740  N NH1  . ARG A 1 237 ? -19.413 15.532 -7.620  1.00 0.00 ? 237 ARG A NH1  1  
ATOM 3741  N NH2  . ARG A 1 237 ? -21.174 16.944 -7.740  1.00 0.00 ? 237 ARG A NH2  1  
ATOM 3742  H H    . ARG A 1 237 ? -15.965 21.307 -5.092  1.00 0.00 ? 237 ARG A H    1  
ATOM 3743  H HA   . ARG A 1 237 ? -17.673 19.993 -3.080  1.00 0.00 ? 237 ARG A HA   1  
ATOM 3744  H HB2  . ARG A 1 237 ? -18.676 19.377 -5.275  1.00 0.00 ? 237 ARG A HB2  1  
ATOM 3745  H HB3  . ARG A 1 237 ? -17.135 18.697 -5.774  1.00 0.00 ? 237 ARG A HB3  1  
ATOM 3746  H HG2  . ARG A 1 237 ? -17.234 17.203 -3.717  1.00 0.00 ? 237 ARG A HG2  1  
ATOM 3747  H HG3  . ARG A 1 237 ? -18.890 17.763 -3.501  1.00 0.00 ? 237 ARG A HG3  1  
ATOM 3748  H HD2  . ARG A 1 237 ? -17.787 16.361 -5.948  1.00 0.00 ? 237 ARG A HD2  1  
ATOM 3749  H HD3  . ARG A 1 237 ? -18.855 15.651 -4.741  1.00 0.00 ? 237 ARG A HD3  1  
ATOM 3750  H HE   . ARG A 1 237 ? -20.250 17.822 -5.618  1.00 0.00 ? 237 ARG A HE   1  
ATOM 3751  H HH11 . ARG A 1 237 ? -18.594 15.211 -7.142  1.00 0.00 ? 237 ARG A HH11 1  
ATOM 3752  H HH12 . ARG A 1 237 ? -19.692 15.102 -8.477  1.00 0.00 ? 237 ARG A HH12 1  
ATOM 3753  H HH21 . ARG A 1 237 ? -21.703 17.702 -7.355  1.00 0.00 ? 237 ARG A HH21 1  
ATOM 3754  H HH22 . ARG A 1 237 ? -21.463 16.520 -8.598  1.00 0.00 ? 237 ARG A HH22 1  
ATOM 3755  N N    . PHE A 1 238 ? -15.585 19.118 -2.181  1.00 0.00 ? 238 PHE A N    1  
ATOM 3756  C CA   . PHE A 1 238 ? -14.361 18.570 -1.576  1.00 0.00 ? 238 PHE A CA   1  
ATOM 3757  C C    . PHE A 1 238 ? -13.628 17.626 -2.526  1.00 0.00 ? 238 PHE A C    1  
ATOM 3758  O O    . PHE A 1 238 ? -14.195 16.598 -2.858  1.00 0.00 ? 238 PHE A O    1  
ATOM 3759  C CB   . PHE A 1 238 ? -14.697 17.815 -0.295  1.00 0.00 ? 238 PHE A CB   1  
ATOM 3760  C CG   . PHE A 1 238 ? -15.385 18.746 0.666   1.00 0.00 ? 238 PHE A CG   1  
ATOM 3761  C CD1  . PHE A 1 238 ? -14.630 19.584 1.496   1.00 0.00 ? 238 PHE A CD1  1  
ATOM 3762  C CD2  . PHE A 1 238 ? -16.780 18.770 0.726   1.00 0.00 ? 238 PHE A CD2  1  
ATOM 3763  C CE1  . PHE A 1 238 ? -15.276 20.447 2.388   1.00 0.00 ? 238 PHE A CE1  1  
ATOM 3764  C CE2  . PHE A 1 238 ? -17.426 19.632 1.617   1.00 0.00 ? 238 PHE A CE2  1  
ATOM 3765  C CZ   . PHE A 1 238 ? -16.675 20.471 2.449   1.00 0.00 ? 238 PHE A CZ   1  
ATOM 3766  O OXT  . PHE A 1 238 ? -12.518 17.950 -2.911  1.00 0.00 ? 238 PHE A OXT  1  
ATOM 3767  H H    . PHE A 1 238 ? -16.325 19.414 -1.594  1.00 0.00 ? 238 PHE A H    1  
ATOM 3768  H HA   . PHE A 1 238 ? -13.705 19.391 -1.328  1.00 0.00 ? 238 PHE A HA   1  
ATOM 3769  H HB2  . PHE A 1 238 ? -15.349 16.986 -0.527  1.00 0.00 ? 238 PHE A HB2  1  
ATOM 3770  H HB3  . PHE A 1 238 ? -13.787 17.443 0.154   1.00 0.00 ? 238 PHE A HB3  1  
ATOM 3771  H HD1  . PHE A 1 238 ? -13.551 19.564 1.446   1.00 0.00 ? 238 PHE A HD1  1  
ATOM 3772  H HD2  . PHE A 1 238 ? -17.358 18.123 0.083   1.00 0.00 ? 238 PHE A HD2  1  
ATOM 3773  H HE1  . PHE A 1 238 ? -14.696 21.095 3.029   1.00 0.00 ? 238 PHE A HE1  1  
ATOM 3774  H HE2  . PHE A 1 238 ? -18.505 19.649 1.662   1.00 0.00 ? 238 PHE A HE2  1  
ATOM 3775  H HZ   . PHE A 1 238 ? -17.174 21.136 3.136   1.00 0.00 ? 238 PHE A HZ   1  
ATOM 3776  N N    . ALA A 1 1   ? -18.534 4.506  12.192  1.00 0.00 ? 1   ALA A N    2  
ATOM 3777  C CA   . ALA A 1 1   ? -17.208 5.182  12.105  1.00 0.00 ? 1   ALA A CA   2  
ATOM 3778  C C    . ALA A 1 1   ? -16.636 4.996  10.703  1.00 0.00 ? 1   ALA A C    2  
ATOM 3779  O O    . ALA A 1 1   ? -15.419 4.983  10.516  1.00 0.00 ? 1   ALA A O    2  
ATOM 3780  C CB   . ALA A 1 1   ? -16.261 4.571  13.141  1.00 0.00 ? 1   ALA A CB   2  
ATOM 3781  H H1   . ALA A 1 1   ? -19.173 4.905  11.476  1.00 0.00 ? 1   ALA A H1   2  
ATOM 3782  H H2   . ALA A 1 1   ? -18.936 4.655  13.140  1.00 0.00 ? 1   ALA A H2   2  
ATOM 3783  H H3   . ALA A 1 1   ? -18.416 3.488  12.019  1.00 0.00 ? 1   ALA A H3   2  
ATOM 3784  H HA   . ALA A 1 1   ? -17.329 6.236  12.306  1.00 0.00 ? 1   ALA A HA   2  
ATOM 3785  H HB1  . ALA A 1 1   ? -15.338 5.133  13.162  1.00 0.00 ? 1   ALA A HB1  2  
ATOM 3786  H HB2  . ALA A 1 1   ? -16.051 3.545  12.878  1.00 0.00 ? 1   ALA A HB2  2  
ATOM 3787  H HB3  . ALA A 1 1   ? -16.724 4.605  14.116  1.00 0.00 ? 1   ALA A HB3  2  
ATOM 3788  N N    . SER A 1 2   ? -17.522 4.849  9.722   1.00 0.00 ? 2   SER A N    2  
ATOM 3789  C CA   . SER A 1 2   ? -17.091 4.661  8.341   1.00 0.00 ? 2   SER A CA   2  
ATOM 3790  C C    . SER A 1 2   ? -16.531 5.959  7.766   1.00 0.00 ? 2   SER A C    2  
ATOM 3791  O O    . SER A 1 2   ? -17.128 7.026  7.912   1.00 0.00 ? 2   SER A O    2  
ATOM 3792  C CB   . SER A 1 2   ? -18.269 4.189  7.490   1.00 0.00 ? 2   SER A CB   2  
ATOM 3793  O OG   . SER A 1 2   ? -17.857 4.089  6.133   1.00 0.00 ? 2   SER A OG   2  
ATOM 3794  H H    . SER A 1 2   ? -18.479 4.865  9.930   1.00 0.00 ? 2   SER A H    2  
ATOM 3795  H HA   . SER A 1 2   ? -16.320 3.906  8.315   1.00 0.00 ? 2   SER A HA   2  
ATOM 3796  H HB2  . SER A 1 2   ? -18.599 3.222  7.833   1.00 0.00 ? 2   SER A HB2  2  
ATOM 3797  H HB3  . SER A 1 2   ? -19.082 4.897  7.579   1.00 0.00 ? 2   SER A HB3  2  
ATOM 3798  H HG   . SER A 1 2   ? -18.631 3.894  5.602   1.00 0.00 ? 2   SER A HG   2  
ATOM 3799  N N    . GLU A 1 3   ? -15.379 5.856  7.108   1.00 0.00 ? 3   GLU A N    2  
ATOM 3800  C CA   . GLU A 1 3   ? -14.738 7.022  6.508   1.00 0.00 ? 3   GLU A CA   2  
ATOM 3801  C C    . GLU A 1 3   ? -15.512 7.505  5.283   1.00 0.00 ? 3   GLU A C    2  
ATOM 3802  O O    . GLU A 1 3   ? -15.636 8.707  5.051   1.00 0.00 ? 3   GLU A O    2  
ATOM 3803  C CB   . GLU A 1 3   ? -13.304 6.674  6.100   1.00 0.00 ? 3   GLU A CB   2  
ATOM 3804  C CG   . GLU A 1 3   ? -12.441 6.472  7.351   1.00 0.00 ? 3   GLU A CG   2  
ATOM 3805  C CD   . GLU A 1 3   ? -12.815 5.165  8.041   1.00 0.00 ? 3   GLU A CD   2  
ATOM 3806  O OE1  . GLU A 1 3   ? -13.438 4.336  7.399   1.00 0.00 ? 3   GLU A OE1  2  
ATOM 3807  O OE2  . GLU A 1 3   ? -12.473 5.013  9.202   1.00 0.00 ? 3   GLU A OE2  2  
ATOM 3808  H H    . GLU A 1 3   ? -14.952 4.979  7.024   1.00 0.00 ? 3   GLU A H    2  
ATOM 3809  H HA   . GLU A 1 3   ? -14.711 7.818  7.236   1.00 0.00 ? 3   GLU A HA   2  
ATOM 3810  H HB2  . GLU A 1 3   ? -13.307 5.764  5.517   1.00 0.00 ? 3   GLU A HB2  2  
ATOM 3811  H HB3  . GLU A 1 3   ? -12.892 7.478  5.509   1.00 0.00 ? 3   GLU A HB3  2  
ATOM 3812  H HG2  . GLU A 1 3   ? -11.400 6.439  7.064   1.00 0.00 ? 3   GLU A HG2  2  
ATOM 3813  H HG3  . GLU A 1 3   ? -12.595 7.295  8.034   1.00 0.00 ? 3   GLU A HG3  2  
ATOM 3814  N N    . ASP A 1 4   ? -16.017 6.561  4.494   1.00 0.00 ? 4   ASP A N    2  
ATOM 3815  C CA   . ASP A 1 4   ? -16.761 6.905  3.285   1.00 0.00 ? 4   ASP A CA   2  
ATOM 3816  C C    . ASP A 1 4   ? -18.011 7.714  3.615   1.00 0.00 ? 4   ASP A C    2  
ATOM 3817  O O    . ASP A 1 4   ? -18.305 8.712  2.957   1.00 0.00 ? 4   ASP A O    2  
ATOM 3818  C CB   . ASP A 1 4   ? -17.161 5.631  2.541   1.00 0.00 ? 4   ASP A CB   2  
ATOM 3819  C CG   . ASP A 1 4   ? -17.980 5.986  1.305   1.00 0.00 ? 4   ASP A CG   2  
ATOM 3820  O OD1  . ASP A 1 4   ? -18.016 7.154  0.958   1.00 0.00 ? 4   ASP A OD1  2  
ATOM 3821  O OD2  . ASP A 1 4   ? -18.561 5.083  0.724   1.00 0.00 ? 4   ASP A OD2  2  
ATOM 3822  H H    . ASP A 1 4   ? -15.877 5.618  4.723   1.00 0.00 ? 4   ASP A H    2  
ATOM 3823  H HA   . ASP A 1 4   ? -16.125 7.494  2.643   1.00 0.00 ? 4   ASP A HA   2  
ATOM 3824  H HB2  . ASP A 1 4   ? -16.271 5.097  2.240   1.00 0.00 ? 4   ASP A HB2  2  
ATOM 3825  H HB3  . ASP A 1 4   ? -17.751 5.005  3.194   1.00 0.00 ? 4   ASP A HB3  2  
ATOM 3826  N N    . GLY A 1 5   ? -18.748 7.279  4.630   1.00 0.00 ? 5   GLY A N    2  
ATOM 3827  C CA   . GLY A 1 5   ? -19.968 7.974  5.028   1.00 0.00 ? 5   GLY A CA   2  
ATOM 3828  C C    . GLY A 1 5   ? -21.087 7.724  4.022   1.00 0.00 ? 5   GLY A C    2  
ATOM 3829  O O    . GLY A 1 5   ? -22.254 7.600  4.393   1.00 0.00 ? 5   GLY A O    2  
ATOM 3830  H H    . GLY A 1 5   ? -18.470 6.476  5.118   1.00 0.00 ? 5   GLY A H    2  
ATOM 3831  H HA2  . GLY A 1 5   ? -20.277 7.619  6.000   1.00 0.00 ? 5   GLY A HA2  2  
ATOM 3832  H HA3  . GLY A 1 5   ? -19.772 9.034  5.082   1.00 0.00 ? 5   GLY A HA3  2  
ATOM 3833  N N    . GLY A 1 6   ? -20.720 7.636  2.746   1.00 0.00 ? 6   GLY A N    2  
ATOM 3834  C CA   . GLY A 1 6   ? -21.698 7.383  1.690   1.00 0.00 ? 6   GLY A CA   2  
ATOM 3835  C C    . GLY A 1 6   ? -22.419 8.658  1.264   1.00 0.00 ? 6   GLY A C    2  
ATOM 3836  O O    . GLY A 1 6   ? -23.370 8.607  0.484   1.00 0.00 ? 6   GLY A O    2  
ATOM 3837  H H    . GLY A 1 6   ? -19.773 7.734  2.511   1.00 0.00 ? 6   GLY A H    2  
ATOM 3838  H HA2  . GLY A 1 6   ? -21.190 6.964  0.834   1.00 0.00 ? 6   GLY A HA2  2  
ATOM 3839  H HA3  . GLY A 1 6   ? -22.427 6.673  2.050   1.00 0.00 ? 6   GLY A HA3  2  
ATOM 3840  N N    . ARG A 1 7   ? -21.971 9.802  1.772   1.00 0.00 ? 7   ARG A N    2  
ATOM 3841  C CA   . ARG A 1 7   ? -22.590 11.082 1.428   1.00 0.00 ? 7   ARG A CA   2  
ATOM 3842  C C    . ARG A 1 7   ? -21.522 12.156 1.258   1.00 0.00 ? 7   ARG A C    2  
ATOM 3843  O O    . ARG A 1 7   ? -20.538 12.183 1.996   1.00 0.00 ? 7   ARG A O    2  
ATOM 3844  C CB   . ARG A 1 7   ? -23.573 11.491 2.529   1.00 0.00 ? 7   ARG A CB   2  
ATOM 3845  C CG   . ARG A 1 7   ? -22.835 11.571 3.869   1.00 0.00 ? 7   ARG A CG   2  
ATOM 3846  C CD   . ARG A 1 7   ? -23.811 11.971 4.977   1.00 0.00 ? 7   ARG A CD   2  
ATOM 3847  N NE   . ARG A 1 7   ? -24.819 10.932 5.168   1.00 0.00 ? 7   ARG A NE   2  
ATOM 3848  C CZ   . ARG A 1 7   ? -25.834 11.101 6.013   1.00 0.00 ? 7   ARG A CZ   2  
ATOM 3849  N NH1  . ARG A 1 7   ? -25.939 12.205 6.700   1.00 0.00 ? 7   ARG A NH1  2  
ATOM 3850  N NH2  . ARG A 1 7   ? -26.724 10.157 6.161   1.00 0.00 ? 7   ARG A NH2  2  
ATOM 3851  H H    . ARG A 1 7   ? -21.209 9.788  2.389   1.00 0.00 ? 7   ARG A H    2  
ATOM 3852  H HA   . ARG A 1 7   ? -23.132 10.981 0.496   1.00 0.00 ? 7   ARG A HA   2  
ATOM 3853  H HB2  . ARG A 1 7   ? -23.996 12.457 2.290   1.00 0.00 ? 7   ARG A HB2  2  
ATOM 3854  H HB3  . ARG A 1 7   ? -24.364 10.760 2.597   1.00 0.00 ? 7   ARG A HB3  2  
ATOM 3855  H HG2  . ARG A 1 7   ? -22.406 10.608 4.100   1.00 0.00 ? 7   ARG A HG2  2  
ATOM 3856  H HG3  . ARG A 1 7   ? -22.049 12.308 3.803   1.00 0.00 ? 7   ARG A HG3  2  
ATOM 3857  H HD2  . ARG A 1 7   ? -23.265 12.111 5.898   1.00 0.00 ? 7   ARG A HD2  2  
ATOM 3858  H HD3  . ARG A 1 7   ? -24.296 12.899 4.708   1.00 0.00 ? 7   ARG A HD3  2  
ATOM 3859  H HE   . ARG A 1 7   ? -24.748 10.096 4.662   1.00 0.00 ? 7   ARG A HE   2  
ATOM 3860  H HH11 . ARG A 1 7   ? -25.257 12.928 6.592   1.00 0.00 ? 7   ARG A HH11 2  
ATOM 3861  H HH12 . ARG A 1 7   ? -26.703 12.329 7.332   1.00 0.00 ? 7   ARG A HH12 2  
ATOM 3862  H HH21 . ARG A 1 7   ? -26.644 9.307  5.640   1.00 0.00 ? 7   ARG A HH21 2  
ATOM 3863  H HH22 . ARG A 1 7   ? -27.488 10.285 6.794   1.00 0.00 ? 7   ARG A HH22 2  
ATOM 3864  N N    . GLY A 1 8   ? -21.720 13.039 0.277   1.00 0.00 ? 8   GLY A N    2  
ATOM 3865  C CA   . GLY A 1 8   ? -20.765 14.116 0.011   1.00 0.00 ? 8   GLY A CA   2  
ATOM 3866  C C    . GLY A 1 8   ? -21.485 15.452 -0.203  1.00 0.00 ? 8   GLY A C    2  
ATOM 3867  O O    . GLY A 1 8   ? -21.806 15.802 -1.340  1.00 0.00 ? 8   GLY A O    2  
ATOM 3868  H H    . GLY A 1 8   ? -22.518 12.960 -0.286  1.00 0.00 ? 8   GLY A H    2  
ATOM 3869  H HA2  . GLY A 1 8   ? -20.070 14.208 0.835   1.00 0.00 ? 8   GLY A HA2  2  
ATOM 3870  H HA3  . GLY A 1 8   ? -20.215 13.873 -0.886  1.00 0.00 ? 8   GLY A HA3  2  
ATOM 3871  N N    . PRO A 1 9   ? -21.747 16.210 0.846   1.00 0.00 ? 9   PRO A N    2  
ATOM 3872  C CA   . PRO A 1 9   ? -22.443 17.523 0.708   1.00 0.00 ? 9   PRO A CA   2  
ATOM 3873  C C    . PRO A 1 9   ? -21.516 18.591 0.130   1.00 0.00 ? 9   PRO A C    2  
ATOM 3874  O O    . PRO A 1 9   ? -20.325 18.626 0.441   1.00 0.00 ? 9   PRO A O    2  
ATOM 3875  C CB   . PRO A 1 9   ? -22.911 17.868 2.133   1.00 0.00 ? 9   PRO A CB   2  
ATOM 3876  C CG   . PRO A 1 9   ? -22.057 17.048 3.071   1.00 0.00 ? 9   PRO A CG   2  
ATOM 3877  C CD   . PRO A 1 9   ? -21.410 15.908 2.253   1.00 0.00 ? 9   PRO A CD   2  
ATOM 3878  H HA   . PRO A 1 9   ? -23.300 17.411 0.064   1.00 0.00 ? 9   PRO A HA   2  
ATOM 3879  H HB2  . PRO A 1 9   ? -22.780 18.928 2.325   1.00 0.00 ? 9   PRO A HB2  2  
ATOM 3880  H HB3  . PRO A 1 9   ? -23.951 17.604 2.252   1.00 0.00 ? 9   PRO A HB3  2  
ATOM 3881  H HG2  . PRO A 1 9   ? -21.287 17.673 3.507   1.00 0.00 ? 9   PRO A HG2  2  
ATOM 3882  H HG3  . PRO A 1 9   ? -22.669 16.627 3.858   1.00 0.00 ? 9   PRO A HG3  2  
ATOM 3883  H HD2  . PRO A 1 9   ? -20.336 15.912 2.393   1.00 0.00 ? 9   PRO A HD2  2  
ATOM 3884  H HD3  . PRO A 1 9   ? -21.823 14.949 2.539   1.00 0.00 ? 9   PRO A HD3  2  
ATOM 3885  N N    . TYR A 1 10  ? -22.067 19.443 -0.739  1.00 0.00 ? 10  TYR A N    2  
ATOM 3886  C CA   . TYR A 1 10  ? -21.276 20.483 -1.389  1.00 0.00 ? 10  TYR A CA   2  
ATOM 3887  C C    . TYR A 1 10  ? -22.104 21.739 -1.649  1.00 0.00 ? 10  TYR A C    2  
ATOM 3888  O O    . TYR A 1 10  ? -23.277 21.802 -1.263  1.00 0.00 ? 10  TYR A O    2  
ATOM 3889  C CB   . TYR A 1 10  ? -20.713 19.894 -2.669  1.00 0.00 ? 10  TYR A CB   2  
ATOM 3890  C CG   . TYR A 1 10  ? -19.768 18.778 -2.272  1.00 0.00 ? 10  TYR A CG   2  
ATOM 3891  C CD1  . TYR A 1 10  ? -18.596 19.067 -1.553  1.00 0.00 ? 10  TYR A CD1  2  
ATOM 3892  C CD2  . TYR A 1 10  ? -20.074 17.452 -2.599  1.00 0.00 ? 10  TYR A CD2  2  
ATOM 3893  C CE1  . TYR A 1 10  ? -17.736 18.031 -1.169  1.00 0.00 ? 10  TYR A CE1  2  
ATOM 3894  C CE2  . TYR A 1 10  ? -19.212 16.419 -2.218  1.00 0.00 ? 10  TYR A CE2  2  
ATOM 3895  C CZ   . TYR A 1 10  ? -18.044 16.709 -1.504  1.00 0.00 ? 10  TYR A CZ   2  
ATOM 3896  O OH   . TYR A 1 10  ? -17.197 15.690 -1.123  1.00 0.00 ? 10  TYR A OH   2  
ATOM 3897  H H    . TYR A 1 10  ? -23.009 19.349 -0.968  1.00 0.00 ? 10  TYR A H    2  
ATOM 3898  H HA   . TYR A 1 10  ? -20.457 20.755 -0.744  1.00 0.00 ? 10  TYR A HA   2  
ATOM 3899  H HB2  . TYR A 1 10  ? -21.520 19.495 -3.265  1.00 0.00 ? 10  TYR A HB2  2  
ATOM 3900  H HB3  . TYR A 1 10  ? -20.195 20.644 -3.226  1.00 0.00 ? 10  TYR A HB3  2  
ATOM 3901  H HD1  . TYR A 1 10  ? -18.353 20.086 -1.300  1.00 0.00 ? 10  TYR A HD1  2  
ATOM 3902  H HD2  . TYR A 1 10  ? -20.974 17.225 -3.147  1.00 0.00 ? 10  TYR A HD2  2  
ATOM 3903  H HE1  . TYR A 1 10  ? -16.834 18.252 -0.617  1.00 0.00 ? 10  TYR A HE1  2  
ATOM 3904  H HE2  . TYR A 1 10  ? -19.448 15.400 -2.478  1.00 0.00 ? 10  TYR A HE2  2  
ATOM 3905  H HH   . TYR A 1 10  ? -16.405 16.085 -0.752  1.00 0.00 ? 10  TYR A HH   2  
ATOM 3906  N N    . VAL A 1 11  ? -21.480 22.771 -2.250  1.00 0.00 ? 11  VAL A N    2  
ATOM 3907  C CA   . VAL A 1 11  ? -22.200 24.058 -2.468  1.00 0.00 ? 11  VAL A CA   2  
ATOM 3908  C C    . VAL A 1 11  ? -22.131 24.574 -3.921  1.00 0.00 ? 11  VAL A C    2  
ATOM 3909  O O    . VAL A 1 11  ? -21.272 24.162 -4.701  1.00 0.00 ? 11  VAL A O    2  
ATOM 3910  C CB   . VAL A 1 11  ? -21.633 25.106 -1.490  1.00 0.00 ? 11  VAL A CB   2  
ATOM 3911  C CG1  . VAL A 1 11  ? -20.103 25.079 -1.530  1.00 0.00 ? 11  VAL A CG1  2  
ATOM 3912  C CG2  . VAL A 1 11  ? -22.129 26.513 -1.853  1.00 0.00 ? 11  VAL A CG2  2  
ATOM 3913  H H    . VAL A 1 11  ? -20.523 22.683 -2.506  1.00 0.00 ? 11  VAL A H    2  
ATOM 3914  H HA   . VAL A 1 11  ? -23.244 23.919 -2.226  1.00 0.00 ? 11  VAL A HA   2  
ATOM 3915  H HB   . VAL A 1 11  ? -21.958 24.860 -0.490  1.00 0.00 ? 11  VAL A HB   2  
ATOM 3916  H HG11 . VAL A 1 11  ? -19.767 25.171 -2.551  1.00 0.00 ? 11  VAL A HG11 2  
ATOM 3917  H HG12 . VAL A 1 11  ? -19.748 24.146 -1.118  1.00 0.00 ? 11  VAL A HG12 2  
ATOM 3918  H HG13 . VAL A 1 11  ? -19.714 25.901 -0.946  1.00 0.00 ? 11  VAL A HG13 2  
ATOM 3919  H HG21 . VAL A 1 11  ? -21.619 26.856 -2.741  1.00 0.00 ? 11  VAL A HG21 2  
ATOM 3920  H HG22 . VAL A 1 11  ? -21.922 27.188 -1.036  1.00 0.00 ? 11  VAL A HG22 2  
ATOM 3921  H HG23 . VAL A 1 11  ? -23.193 26.484 -2.035  1.00 0.00 ? 11  VAL A HG23 2  
ATOM 3922  N N    . GLN A 1 12  ? -23.081 25.477 -4.266  1.00 0.00 ? 12  GLN A N    2  
ATOM 3923  C CA   . GLN A 1 12  ? -23.167 26.053 -5.624  1.00 0.00 ? 12  GLN A CA   2  
ATOM 3924  C C    . GLN A 1 12  ? -23.575 27.539 -5.619  1.00 0.00 ? 12  GLN A C    2  
ATOM 3925  O O    . GLN A 1 12  ? -24.384 27.989 -4.791  1.00 0.00 ? 12  GLN A O    2  
ATOM 3926  C CB   . GLN A 1 12  ? -24.204 25.275 -6.441  1.00 0.00 ? 12  GLN A CB   2  
ATOM 3927  C CG   . GLN A 1 12  ? -24.283 25.830 -7.878  1.00 0.00 ? 12  GLN A CG   2  
ATOM 3928  C CD   . GLN A 1 12  ? -25.375 25.117 -8.662  1.00 0.00 ? 12  GLN A CD   2  
ATOM 3929  O OE1  . GLN A 1 12  ? -25.831 24.042 -8.272  1.00 0.00 ? 12  GLN A OE1  2  
ATOM 3930  N NE2  . GLN A 1 12  ? -25.832 25.666 -9.750  1.00 0.00 ? 12  GLN A NE2  2  
ATOM 3931  H H    . GLN A 1 12  ? -23.744 25.745 -3.596  1.00 0.00 ? 12  GLN A H    2  
ATOM 3932  H HA   . GLN A 1 12  ? -22.208 25.958 -6.111  1.00 0.00 ? 12  GLN A HA   2  
ATOM 3933  H HB2  . GLN A 1 12  ? -23.918 24.235 -6.474  1.00 0.00 ? 12  GLN A HB2  2  
ATOM 3934  H HB3  . GLN A 1 12  ? -25.172 25.368 -5.971  1.00 0.00 ? 12  GLN A HB3  2  
ATOM 3935  H HG2  . GLN A 1 12  ? -24.514 26.883 -7.858  1.00 0.00 ? 12  GLN A HG2  2  
ATOM 3936  H HG3  . GLN A 1 12  ? -23.335 25.683 -8.374  1.00 0.00 ? 12  GLN A HG3  2  
ATOM 3937  H HE21 . GLN A 1 12  ? -25.472 26.526 -10.052 1.00 0.00 ? 12  GLN A HE21 2  
ATOM 3938  H HE22 . GLN A 1 12  ? -26.540 25.224 -10.261 1.00 0.00 ? 12  GLN A HE22 2  
ATOM 3939  N N    . ALA A 1 13  ? -23.029 28.264 -6.610  1.00 0.00 ? 13  ALA A N    2  
ATOM 3940  C CA   . ALA A 1 13  ? -23.309 29.691 -6.826  1.00 0.00 ? 13  ALA A CA   2  
ATOM 3941  C C    . ALA A 1 13  ? -23.227 29.993 -8.331  1.00 0.00 ? 13  ALA A C    2  
ATOM 3942  O O    . ALA A 1 13  ? -22.579 29.249 -9.068  1.00 0.00 ? 13  ALA A O    2  
ATOM 3943  C CB   . ALA A 1 13  ? -22.281 30.551 -6.087  1.00 0.00 ? 13  ALA A CB   2  
ATOM 3944  H H    . ALA A 1 13  ? -22.433 27.808 -7.241  1.00 0.00 ? 13  ALA A H    2  
ATOM 3945  H HA   . ALA A 1 13  ? -24.301 29.924 -6.464  1.00 0.00 ? 13  ALA A HA   2  
ATOM 3946  H HB1  . ALA A 1 13  ? -22.435 30.463 -5.023  1.00 0.00 ? 13  ALA A HB1  2  
ATOM 3947  H HB2  . ALA A 1 13  ? -22.395 31.583 -6.385  1.00 0.00 ? 13  ALA A HB2  2  
ATOM 3948  H HB3  . ALA A 1 13  ? -21.285 30.215 -6.337  1.00 0.00 ? 13  ALA A HB3  2  
ATOM 3949  N N    . ASP A 1 14  ? -23.882 31.065 -8.807  1.00 0.00 ? 14  ASP A N    2  
ATOM 3950  C CA   . ASP A 1 14  ? -23.828 31.365 -10.248 1.00 0.00 ? 14  ASP A CA   2  
ATOM 3951  C C    . ASP A 1 14  ? -24.192 32.815 -10.595 1.00 0.00 ? 14  ASP A C    2  
ATOM 3952  O O    . ASP A 1 14  ? -24.918 33.491 -9.862  1.00 0.00 ? 14  ASP A O    2  
ATOM 3953  C CB   . ASP A 1 14  ? -24.775 30.421 -10.994 1.00 0.00 ? 14  ASP A CB   2  
ATOM 3954  C CG   . ASP A 1 14  ? -26.207 30.632 -10.512 1.00 0.00 ? 14  ASP A CG   2  
ATOM 3955  O OD1  . ASP A 1 14  ? -26.387 31.373 -9.561  1.00 0.00 ? 14  ASP A OD1  2  
ATOM 3956  O OD2  . ASP A 1 14  ? -27.102 30.045 -11.100 1.00 0.00 ? 14  ASP A OD2  2  
ATOM 3957  H H    . ASP A 1 14  ? -24.399 31.636 -8.200  1.00 0.00 ? 14  ASP A H    2  
ATOM 3958  H HA   . ASP A 1 14  ? -22.825 31.180 -10.598 1.00 0.00 ? 14  ASP A HA   2  
ATOM 3959  H HB2  . ASP A 1 14  ? -24.721 30.622 -12.054 1.00 0.00 ? 14  ASP A HB2  2  
ATOM 3960  H HB3  . ASP A 1 14  ? -24.483 29.396 -10.808 1.00 0.00 ? 14  ASP A HB3  2  
ATOM 3961  N N    . LEU A 1 15  ? -23.682 33.262 -11.759 1.00 0.00 ? 15  LEU A N    2  
ATOM 3962  C CA   . LEU A 1 15  ? -23.939 34.615 -12.281 1.00 0.00 ? 15  LEU A CA   2  
ATOM 3963  C C    . LEU A 1 15  ? -24.297 34.532 -13.774 1.00 0.00 ? 15  LEU A C    2  
ATOM 3964  O O    . LEU A 1 15  ? -23.792 33.668 -14.491 1.00 0.00 ? 15  LEU A O    2  
ATOM 3965  C CB   . LEU A 1 15  ? -22.695 35.500 -12.111 1.00 0.00 ? 15  LEU A CB   2  
ATOM 3966  C CG   . LEU A 1 15  ? -22.344 35.667 -10.624 1.00 0.00 ? 15  LEU A CG   2  
ATOM 3967  C CD1  . LEU A 1 15  ? -21.020 36.433 -10.505 1.00 0.00 ? 15  LEU A CD1  2  
ATOM 3968  C CD2  . LEU A 1 15  ? -23.455 36.446 -9.900  1.00 0.00 ? 15  LEU A CD2  2  
ATOM 3969  H H    . LEU A 1 15  ? -23.127 32.653 -12.291 1.00 0.00 ? 15  LEU A H    2  
ATOM 3970  H HA   . LEU A 1 15  ? -24.768 35.057 -11.749 1.00 0.00 ? 15  LEU A HA   2  
ATOM 3971  H HB2  . LEU A 1 15  ? -21.861 35.043 -12.622 1.00 0.00 ? 15  LEU A HB2  2  
ATOM 3972  H HB3  . LEU A 1 15  ? -22.887 36.471 -12.543 1.00 0.00 ? 15  LEU A HB3  2  
ATOM 3973  H HG   . LEU A 1 15  ? -22.232 34.692 -10.172 1.00 0.00 ? 15  LEU A HG   2  
ATOM 3974  H HD11 . LEU A 1 15  ? -20.860 36.719 -9.476  1.00 0.00 ? 15  LEU A HD11 2  
ATOM 3975  H HD12 . LEU A 1 15  ? -21.059 37.318 -11.123 1.00 0.00 ? 15  LEU A HD12 2  
ATOM 3976  H HD13 . LEU A 1 15  ? -20.207 35.802 -10.833 1.00 0.00 ? 15  LEU A HD13 2  
ATOM 3977  H HD21 . LEU A 1 15  ? -24.245 35.767 -9.619  1.00 0.00 ? 15  LEU A HD21 2  
ATOM 3978  H HD22 . LEU A 1 15  ? -23.853 37.211 -10.553 1.00 0.00 ? 15  LEU A HD22 2  
ATOM 3979  H HD23 . LEU A 1 15  ? -23.054 36.912 -9.010  1.00 0.00 ? 15  LEU A HD23 2  
ATOM 3980  N N    . ALA A 1 16  ? -25.178 35.421 -14.232 1.00 0.00 ? 16  ALA A N    2  
ATOM 3981  C CA   . ALA A 1 16  ? -25.603 35.419 -15.636 1.00 0.00 ? 16  ALA A CA   2  
ATOM 3982  C C    . ALA A 1 16  ? -24.522 35.951 -16.586 1.00 0.00 ? 16  ALA A C    2  
ATOM 3983  O O    . ALA A 1 16  ? -24.315 35.393 -17.665 1.00 0.00 ? 16  ALA A O    2  
ATOM 3984  C CB   . ALA A 1 16  ? -26.866 36.265 -15.799 1.00 0.00 ? 16  ALA A CB   2  
ATOM 3985  H H    . ALA A 1 16  ? -25.557 36.083 -13.615 1.00 0.00 ? 16  ALA A H    2  
ATOM 3986  H HA   . ALA A 1 16  ? -25.837 34.406 -15.920 1.00 0.00 ? 16  ALA A HA   2  
ATOM 3987  H HB1  . ALA A 1 16  ? -26.653 37.286 -15.523 1.00 0.00 ? 16  ALA A HB1  2  
ATOM 3988  H HB2  . ALA A 1 16  ? -27.646 35.874 -15.160 1.00 0.00 ? 16  ALA A HB2  2  
ATOM 3989  H HB3  . ALA A 1 16  ? -27.193 36.230 -16.829 1.00 0.00 ? 16  ALA A HB3  2  
ATOM 3990  N N    . TYR A 1 17  ? -23.855 37.035 -16.200 1.00 0.00 ? 17  TYR A N    2  
ATOM 3991  C CA   . TYR A 1 17  ? -22.823 37.632 -17.052 1.00 0.00 ? 17  TYR A CA   2  
ATOM 3992  C C    . TYR A 1 17  ? -23.401 37.979 -18.429 1.00 0.00 ? 17  TYR A C    2  
ATOM 3993  O O    . TYR A 1 17  ? -22.678 38.031 -19.423 1.00 0.00 ? 17  TYR A O    2  
ATOM 3994  C CB   . TYR A 1 17  ? -21.646 36.658 -17.210 1.00 0.00 ? 17  TYR A CB   2  
ATOM 3995  C CG   . TYR A 1 17  ? -20.561 37.299 -18.051 1.00 0.00 ? 17  TYR A CG   2  
ATOM 3996  C CD1  . TYR A 1 17  ? -19.764 38.314 -17.508 1.00 0.00 ? 17  TYR A CD1  2  
ATOM 3997  C CD2  . TYR A 1 17  ? -20.354 36.881 -19.373 1.00 0.00 ? 17  TYR A CD2  2  
ATOM 3998  C CE1  . TYR A 1 17  ? -18.762 38.910 -18.284 1.00 0.00 ? 17  TYR A CE1  2  
ATOM 3999  C CE2  . TYR A 1 17  ? -19.353 37.478 -20.150 1.00 0.00 ? 17  TYR A CE2  2  
ATOM 4000  C CZ   . TYR A 1 17  ? -18.557 38.493 -19.605 1.00 0.00 ? 17  TYR A CZ   2  
ATOM 4001  O OH   . TYR A 1 17  ? -17.573 39.083 -20.373 1.00 0.00 ? 17  TYR A OH   2  
ATOM 4002  H H    . TYR A 1 17  ? -24.069 37.451 -15.338 1.00 0.00 ? 17  TYR A H    2  
ATOM 4003  H HA   . TYR A 1 17  ? -22.465 38.537 -16.586 1.00 0.00 ? 17  TYR A HA   2  
ATOM 4004  H HB2  . TYR A 1 17  ? -21.247 36.418 -16.236 1.00 0.00 ? 17  TYR A HB2  2  
ATOM 4005  H HB3  . TYR A 1 17  ? -21.988 35.754 -17.691 1.00 0.00 ? 17  TYR A HB3  2  
ATOM 4006  H HD1  . TYR A 1 17  ? -19.920 38.635 -16.488 1.00 0.00 ? 17  TYR A HD1  2  
ATOM 4007  H HD2  . TYR A 1 17  ? -20.967 36.098 -19.794 1.00 0.00 ? 17  TYR A HD2  2  
ATOM 4008  H HE1  . TYR A 1 17  ? -18.147 39.692 -17.863 1.00 0.00 ? 17  TYR A HE1  2  
ATOM 4009  H HE2  . TYR A 1 17  ? -19.194 37.156 -21.168 1.00 0.00 ? 17  TYR A HE2  2  
ATOM 4010  H HH   . TYR A 1 17  ? -16.861 39.353 -19.789 1.00 0.00 ? 17  TYR A HH   2  
ATOM 4011  N N    . ALA A 1 18  ? -24.712 38.210 -18.478 1.00 0.00 ? 18  ALA A N    2  
ATOM 4012  C CA   . ALA A 1 18  ? -25.384 38.542 -19.737 1.00 0.00 ? 18  ALA A CA   2  
ATOM 4013  C C    . ALA A 1 18  ? -25.007 39.939 -20.230 1.00 0.00 ? 18  ALA A C    2  
ATOM 4014  O O    . ALA A 1 18  ? -24.847 40.869 -19.439 1.00 0.00 ? 18  ALA A O    2  
ATOM 4015  C CB   . ALA A 1 18  ? -26.899 38.465 -19.548 1.00 0.00 ? 18  ALA A CB   2  
ATOM 4016  H H    . ALA A 1 18  ? -25.239 38.151 -17.655 1.00 0.00 ? 18  ALA A H    2  
ATOM 4017  H HA   . ALA A 1 18  ? -25.094 37.822 -20.485 1.00 0.00 ? 18  ALA A HA   2  
ATOM 4018  H HB1  . ALA A 1 18  ? -27.387 38.612 -20.500 1.00 0.00 ? 18  ALA A HB1  2  
ATOM 4019  H HB2  . ALA A 1 18  ? -27.217 39.236 -18.860 1.00 0.00 ? 18  ALA A HB2  2  
ATOM 4020  H HB3  . ALA A 1 18  ? -27.164 37.497 -19.152 1.00 0.00 ? 18  ALA A HB3  2  
ATOM 4021  N N    . TYR A 1 19  ? -24.873 40.072 -21.548 1.00 0.00 ? 19  TYR A N    2  
ATOM 4022  C CA   . TYR A 1 19  ? -24.521 41.353 -22.158 1.00 0.00 ? 19  TYR A CA   2  
ATOM 4023  C C    . TYR A 1 19  ? -25.713 42.315 -22.155 1.00 0.00 ? 19  TYR A C    2  
ATOM 4024  O O    . TYR A 1 19  ? -26.136 42.793 -21.103 1.00 0.00 ? 19  TYR A O    2  
ATOM 4025  C CB   . TYR A 1 19  ? -24.045 41.131 -23.598 1.00 0.00 ? 19  TYR A CB   2  
ATOM 4026  C CG   . TYR A 1 19  ? -22.815 40.256 -23.596 1.00 0.00 ? 19  TYR A CG   2  
ATOM 4027  C CD1  . TYR A 1 19  ? -21.555 40.819 -23.358 1.00 0.00 ? 19  TYR A CD1  2  
ATOM 4028  C CD2  . TYR A 1 19  ? -22.933 38.881 -23.833 1.00 0.00 ? 19  TYR A CD2  2  
ATOM 4029  C CE1  . TYR A 1 19  ? -20.415 40.007 -23.357 1.00 0.00 ? 19  TYR A CE1  2  
ATOM 4030  C CE2  . TYR A 1 19  ? -21.793 38.070 -23.831 1.00 0.00 ? 19  TYR A CE2  2  
ATOM 4031  C CZ   . TYR A 1 19  ? -20.533 38.632 -23.592 1.00 0.00 ? 19  TYR A CZ   2  
ATOM 4032  O OH   . TYR A 1 19  ? -19.410 37.831 -23.590 1.00 0.00 ? 19  TYR A OH   2  
ATOM 4033  H H    . TYR A 1 19  ? -25.018 39.292 -22.125 1.00 0.00 ? 19  TYR A H    2  
ATOM 4034  H HA   . TYR A 1 19  ? -23.715 41.796 -21.593 1.00 0.00 ? 19  TYR A HA   2  
ATOM 4035  H HB2  . TYR A 1 19  ? -24.828 40.649 -24.165 1.00 0.00 ? 19  TYR A HB2  2  
ATOM 4036  H HB3  . TYR A 1 19  ? -23.808 42.083 -24.048 1.00 0.00 ? 19  TYR A HB3  2  
ATOM 4037  H HD1  . TYR A 1 19  ? -21.463 41.880 -23.176 1.00 0.00 ? 19  TYR A HD1  2  
ATOM 4038  H HD2  . TYR A 1 19  ? -23.905 38.447 -24.018 1.00 0.00 ? 19  TYR A HD2  2  
ATOM 4039  H HE1  . TYR A 1 19  ? -19.442 40.441 -23.172 1.00 0.00 ? 19  TYR A HE1  2  
ATOM 4040  H HE2  . TYR A 1 19  ? -21.885 37.009 -24.014 1.00 0.00 ? 19  TYR A HE2  2  
ATOM 4041  H HH   . TYR A 1 19  ? -19.326 37.436 -24.461 1.00 0.00 ? 19  TYR A HH   2  
ATOM 4042  N N    . GLU A 1 20  ? -26.243 42.592 -23.349 1.00 0.00 ? 20  GLU A N    2  
ATOM 4043  C CA   . GLU A 1 20  ? -27.381 43.499 -23.497 1.00 0.00 ? 20  GLU A CA   2  
ATOM 4044  C C    . GLU A 1 20  ? -27.223 44.719 -22.593 1.00 0.00 ? 20  GLU A C    2  
ATOM 4045  O O    . GLU A 1 20  ? -27.863 44.816 -21.546 1.00 0.00 ? 20  GLU A O    2  
ATOM 4046  C CB   . GLU A 1 20  ? -28.682 42.766 -23.157 1.00 0.00 ? 20  GLU A CB   2  
ATOM 4047  C CG   . GLU A 1 20  ? -29.877 43.679 -23.441 1.00 0.00 ? 20  GLU A CG   2  
ATOM 4048  C CD   . GLU A 1 20  ? -31.179 42.931 -23.171 1.00 0.00 ? 20  GLU A CD   2  
ATOM 4049  O OE1  . GLU A 1 20  ? -31.130 41.717 -23.063 1.00 0.00 ? 20  GLU A OE1  2  
ATOM 4050  O OE2  . GLU A 1 20  ? -32.206 43.585 -23.079 1.00 0.00 ? 20  GLU A OE2  2  
ATOM 4051  H H    . GLU A 1 20  ? -25.855 42.181 -24.149 1.00 0.00 ? 20  GLU A H    2  
ATOM 4052  H HA   . GLU A 1 20  ? -27.429 43.832 -24.523 1.00 0.00 ? 20  GLU A HA   2  
ATOM 4053  H HB2  . GLU A 1 20  ? -28.758 41.874 -23.761 1.00 0.00 ? 20  GLU A HB2  2  
ATOM 4054  H HB3  . GLU A 1 20  ? -28.679 42.494 -22.113 1.00 0.00 ? 20  GLU A HB3  2  
ATOM 4055  H HG2  . GLU A 1 20  ? -29.826 44.549 -22.804 1.00 0.00 ? 20  GLU A HG2  2  
ATOM 4056  H HG3  . GLU A 1 20  ? -29.852 43.991 -24.475 1.00 0.00 ? 20  GLU A HG3  2  
ATOM 4057  N N    . HIS A 1 21  ? -26.359 45.648 -23.004 1.00 0.00 ? 21  HIS A N    2  
ATOM 4058  C CA   . HIS A 1 21  ? -26.112 46.864 -22.227 1.00 0.00 ? 21  HIS A CA   2  
ATOM 4059  C C    . HIS A 1 21  ? -27.000 48.010 -22.708 1.00 0.00 ? 21  HIS A C    2  
ATOM 4060  O O    . HIS A 1 21  ? -27.625 47.924 -23.765 1.00 0.00 ? 21  HIS A O    2  
ATOM 4061  C CB   . HIS A 1 21  ? -24.645 47.272 -22.356 1.00 0.00 ? 21  HIS A CB   2  
ATOM 4062  C CG   . HIS A 1 21  ? -24.379 48.452 -21.463 1.00 0.00 ? 21  HIS A CG   2  
ATOM 4063  N ND1  . HIS A 1 21  ? -24.354 48.342 -20.081 1.00 0.00 ? 21  HIS A ND1  2  
ATOM 4064  C CD2  . HIS A 1 21  ? -24.127 49.772 -21.738 1.00 0.00 ? 21  HIS A CD2  2  
ATOM 4065  C CE1  . HIS A 1 21  ? -24.096 49.564 -19.581 1.00 0.00 ? 21  HIS A CE1  2  
ATOM 4066  N NE2  . HIS A 1 21  ? -23.948 50.473 -20.549 1.00 0.00 ? 21  HIS A NE2  2  
ATOM 4067  H H    . HIS A 1 21  ? -25.875 45.510 -23.846 1.00 0.00 ? 21  HIS A H    2  
ATOM 4068  H HA   . HIS A 1 21  ? -26.325 46.671 -21.185 1.00 0.00 ? 21  HIS A HA   2  
ATOM 4069  H HB2  . HIS A 1 21  ? -24.015 46.444 -22.062 1.00 0.00 ? 21  HIS A HB2  2  
ATOM 4070  H HB3  . HIS A 1 21  ? -24.433 47.539 -23.380 1.00 0.00 ? 21  HIS A HB3  2  
ATOM 4071  H HD2  . HIS A 1 21  ? -24.077 50.202 -22.727 1.00 0.00 ? 21  HIS A HD2  2  
ATOM 4072  H HE1  . HIS A 1 21  ? -24.017 49.783 -18.526 1.00 0.00 ? 21  HIS A HE1  2  
ATOM 4073  H HE2  . HIS A 1 21  ? -23.753 51.428 -20.443 1.00 0.00 ? 21  HIS A HE2  2  
ATOM 4074  N N    . ILE A 1 22  ? -27.048 49.081 -21.921 1.00 0.00 ? 22  ILE A N    2  
ATOM 4075  C CA   . ILE A 1 22  ? -27.860 50.244 -22.266 1.00 0.00 ? 22  ILE A CA   2  
ATOM 4076  C C    . ILE A 1 22  ? -27.397 50.870 -23.584 1.00 0.00 ? 22  ILE A C    2  
ATOM 4077  O O    . ILE A 1 22  ? -27.908 50.531 -24.652 1.00 0.00 ? 22  ILE A O    2  
ATOM 4078  C CB   . ILE A 1 22  ? -27.783 51.275 -21.132 1.00 0.00 ? 22  ILE A CB   2  
ATOM 4079  C CG1  . ILE A 1 22  ? -28.468 50.698 -19.885 1.00 0.00 ? 22  ILE A CG1  2  
ATOM 4080  C CG2  . ILE A 1 22  ? -28.475 52.585 -21.546 1.00 0.00 ? 22  ILE A CG2  2  
ATOM 4081  C CD1  . ILE A 1 22  ? -28.140 51.570 -18.670 1.00 0.00 ? 22  ILE A CD1  2  
ATOM 4082  H H    . ILE A 1 22  ? -26.527 49.090 -21.091 1.00 0.00 ? 22  ILE A H    2  
ATOM 4083  H HA   . ILE A 1 22  ? -28.887 49.929 -22.375 1.00 0.00 ? 22  ILE A HA   2  
ATOM 4084  H HB   . ILE A 1 22  ? -26.745 51.476 -20.906 1.00 0.00 ? 22  ILE A HB   2  
ATOM 4085  H HG12 . ILE A 1 22  ? -29.537 50.680 -20.038 1.00 0.00 ? 22  ILE A HG12 2  
ATOM 4086  H HG13 . ILE A 1 22  ? -28.112 49.693 -19.711 1.00 0.00 ? 22  ILE A HG13 2  
ATOM 4087  H HG21 . ILE A 1 22  ? -28.802 53.120 -20.666 1.00 0.00 ? 22  ILE A HG21 2  
ATOM 4088  H HG22 . ILE A 1 22  ? -29.331 52.367 -22.169 1.00 0.00 ? 22  ILE A HG22 2  
ATOM 4089  H HG23 . ILE A 1 22  ? -27.778 53.199 -22.096 1.00 0.00 ? 22  ILE A HG23 2  
ATOM 4090  H HD11 . ILE A 1 22  ? -27.069 51.665 -18.574 1.00 0.00 ? 22  ILE A HD11 2  
ATOM 4091  H HD12 . ILE A 1 22  ? -28.541 51.112 -17.778 1.00 0.00 ? 22  ILE A HD12 2  
ATOM 4092  H HD13 . ILE A 1 22  ? -28.579 52.548 -18.800 1.00 0.00 ? 22  ILE A HD13 2  
ATOM 4093  N N    . THR A 1 23  ? -26.434 51.792 -23.503 1.00 0.00 ? 23  THR A N    2  
ATOM 4094  C CA   . THR A 1 23  ? -25.912 52.471 -24.697 1.00 0.00 ? 23  THR A CA   2  
ATOM 4095  C C    . THR A 1 23  ? -24.386 52.520 -24.673 1.00 0.00 ? 23  THR A C    2  
ATOM 4096  O O    . THR A 1 23  ? -23.765 52.354 -23.622 1.00 0.00 ? 23  THR A O    2  
ATOM 4097  C CB   . THR A 1 23  ? -26.464 53.899 -24.774 1.00 0.00 ? 23  THR A CB   2  
ATOM 4098  O OG1  . THR A 1 23  ? -26.164 54.587 -23.565 1.00 0.00 ? 23  THR A OG1  2  
ATOM 4099  C CG2  . THR A 1 23  ? -27.980 53.865 -24.987 1.00 0.00 ? 23  THR A CG2  2  
ATOM 4100  H H    . THR A 1 23  ? -26.070 52.026 -22.625 1.00 0.00 ? 23  THR A H    2  
ATOM 4101  H HA   . THR A 1 23  ? -26.226 51.933 -25.582 1.00 0.00 ? 23  THR A HA   2  
ATOM 4102  H HB   . THR A 1 23  ? -26.002 54.415 -25.602 1.00 0.00 ? 23  THR A HB   2  
ATOM 4103  H HG1  . THR A 1 23  ? -26.019 53.933 -22.878 1.00 0.00 ? 23  THR A HG1  2  
ATOM 4104  H HG21 . THR A 1 23  ? -28.423 53.135 -24.327 1.00 0.00 ? 23  THR A HG21 2  
ATOM 4105  H HG22 . THR A 1 23  ? -28.194 53.598 -26.011 1.00 0.00 ? 23  THR A HG22 2  
ATOM 4106  H HG23 . THR A 1 23  ? -28.396 54.839 -24.775 1.00 0.00 ? 23  THR A HG23 2  
ATOM 4107  N N    . HIS A 1 24  ? -23.788 52.750 -25.842 1.00 0.00 ? 24  HIS A N    2  
ATOM 4108  C CA   . HIS A 1 24  ? -22.330 52.821 -25.965 1.00 0.00 ? 24  HIS A CA   2  
ATOM 4109  C C    . HIS A 1 24  ? -21.860 54.273 -26.005 1.00 0.00 ? 24  HIS A C    2  
ATOM 4110  O O    . HIS A 1 24  ? -21.172 54.682 -26.939 1.00 0.00 ? 24  HIS A O    2  
ATOM 4111  C CB   . HIS A 1 24  ? -21.884 52.117 -27.247 1.00 0.00 ? 24  HIS A CB   2  
ATOM 4112  C CG   . HIS A 1 24  ? -22.289 50.670 -27.193 1.00 0.00 ? 24  HIS A CG   2  
ATOM 4113  N ND1  . HIS A 1 24  ? -21.759 49.787 -26.265 1.00 0.00 ? 24  HIS A ND1  2  
ATOM 4114  C CD2  . HIS A 1 24  ? -23.171 49.935 -27.947 1.00 0.00 ? 24  HIS A CD2  2  
ATOM 4115  C CE1  . HIS A 1 24  ? -22.321 48.583 -26.482 1.00 0.00 ? 24  HIS A CE1  2  
ATOM 4116  N NE2  . HIS A 1 24  ? -23.190 48.619 -27.497 1.00 0.00 ? 24  HIS A NE2  2  
ATOM 4117  H H    . HIS A 1 24  ? -24.340 52.873 -26.643 1.00 0.00 ? 24  HIS A H    2  
ATOM 4118  H HA   . HIS A 1 24  ? -21.871 52.328 -25.119 1.00 0.00 ? 24  HIS A HA   2  
ATOM 4119  H HB2  . HIS A 1 24  ? -22.351 52.591 -28.097 1.00 0.00 ? 24  HIS A HB2  2  
ATOM 4120  H HB3  . HIS A 1 24  ? -20.811 52.187 -27.340 1.00 0.00 ? 24  HIS A HB3  2  
ATOM 4121  H HD2  . HIS A 1 24  ? -23.760 50.322 -28.765 1.00 0.00 ? 24  HIS A HD2  2  
ATOM 4122  H HE1  . HIS A 1 24  ? -22.100 47.697 -25.905 1.00 0.00 ? 24  HIS A HE1  2  
ATOM 4123  H HE2  . HIS A 1 24  ? -23.725 47.877 -27.848 1.00 0.00 ? 24  HIS A HE2  2  
ATOM 4124  N N    . ASP A 1 25  ? -22.238 55.044 -24.987 1.00 0.00 ? 25  ASP A N    2  
ATOM 4125  C CA   . ASP A 1 25  ? -21.851 56.453 -24.913 1.00 0.00 ? 25  ASP A CA   2  
ATOM 4126  C C    . ASP A 1 25  ? -22.301 57.207 -26.162 1.00 0.00 ? 25  ASP A C    2  
ATOM 4127  O O    . ASP A 1 25  ? -21.882 56.893 -27.276 1.00 0.00 ? 25  ASP A O    2  
ATOM 4128  C CB   . ASP A 1 25  ? -20.333 56.576 -24.756 1.00 0.00 ? 25  ASP A CB   2  
ATOM 4129  C CG   . ASP A 1 25  ? -19.912 56.131 -23.359 1.00 0.00 ? 25  ASP A CG   2  
ATOM 4130  O OD1  . ASP A 1 25  ? -20.781 56.007 -22.511 1.00 0.00 ? 25  ASP A OD1  2  
ATOM 4131  O OD2  . ASP A 1 25  ? -18.728 55.918 -23.158 1.00 0.00 ? 25  ASP A OD2  2  
ATOM 4132  H H    . ASP A 1 25  ? -22.787 54.659 -24.273 1.00 0.00 ? 25  ASP A H    2  
ATOM 4133  H HA   . ASP A 1 25  ? -22.325 56.897 -24.051 1.00 0.00 ? 25  ASP A HA   2  
ATOM 4134  H HB2  . ASP A 1 25  ? -19.842 55.958 -25.492 1.00 0.00 ? 25  ASP A HB2  2  
ATOM 4135  H HB3  . ASP A 1 25  ? -20.042 57.606 -24.903 1.00 0.00 ? 25  ASP A HB3  2  
ATOM 4136  N N    . TYR A 1 26  ? -23.157 58.204 -25.966 1.00 0.00 ? 26  TYR A N    2  
ATOM 4137  C CA   . TYR A 1 26  ? -23.661 58.997 -27.083 1.00 0.00 ? 26  TYR A CA   2  
ATOM 4138  C C    . TYR A 1 26  ? -22.498 59.657 -27.839 1.00 0.00 ? 26  TYR A C    2  
ATOM 4139  O O    . TYR A 1 26  ? -21.438 59.872 -27.254 1.00 0.00 ? 26  TYR A O    2  
ATOM 4140  C CB   . TYR A 1 26  ? -24.611 60.078 -26.559 1.00 0.00 ? 26  TYR A CB   2  
ATOM 4141  C CG   . TYR A 1 26  ? -25.897 59.440 -26.090 1.00 0.00 ? 26  TYR A CG   2  
ATOM 4142  C CD1  . TYR A 1 26  ? -25.959 58.842 -24.825 1.00 0.00 ? 26  TYR A CD1  2  
ATOM 4143  C CD2  . TYR A 1 26  ? -27.028 59.446 -26.916 1.00 0.00 ? 26  TYR A CD2  2  
ATOM 4144  C CE1  . TYR A 1 26  ? -27.150 58.250 -24.387 1.00 0.00 ? 26  TYR A CE1  2  
ATOM 4145  C CE2  . TYR A 1 26  ? -28.219 58.855 -26.478 1.00 0.00 ? 26  TYR A CE2  2  
ATOM 4146  C CZ   . TYR A 1 26  ? -28.279 58.256 -25.214 1.00 0.00 ? 26  TYR A CZ   2  
ATOM 4147  O OH   . TYR A 1 26  ? -29.453 57.675 -24.783 1.00 0.00 ? 26  TYR A OH   2  
ATOM 4148  H H    . TYR A 1 26  ? -23.457 58.411 -25.056 1.00 0.00 ? 26  TYR A H    2  
ATOM 4149  H HA   . TYR A 1 26  ? -24.202 58.344 -27.741 1.00 0.00 ? 26  TYR A HA   2  
ATOM 4150  H HB2  . TYR A 1 26  ? -24.145 60.595 -25.734 1.00 0.00 ? 26  TYR A HB2  2  
ATOM 4151  H HB3  . TYR A 1 26  ? -24.828 60.783 -27.347 1.00 0.00 ? 26  TYR A HB3  2  
ATOM 4152  H HD1  . TYR A 1 26  ? -25.087 58.837 -24.187 1.00 0.00 ? 26  TYR A HD1  2  
ATOM 4153  H HD2  . TYR A 1 26  ? -26.982 59.907 -27.892 1.00 0.00 ? 26  TYR A HD2  2  
ATOM 4154  H HE1  . TYR A 1 26  ? -27.196 57.789 -23.412 1.00 0.00 ? 26  TYR A HE1  2  
ATOM 4155  H HE2  . TYR A 1 26  ? -29.091 58.859 -27.115 1.00 0.00 ? 26  TYR A HE2  2  
ATOM 4156  H HH   . TYR A 1 26  ? -30.184 58.193 -25.127 1.00 0.00 ? 26  TYR A HH   2  
ATOM 4157  N N    . PRO A 1 27  ? -22.662 59.987 -29.111 1.00 0.00 ? 27  PRO A N    2  
ATOM 4158  C CA   . PRO A 1 27  ? -21.577 60.649 -29.910 1.00 0.00 ? 27  PRO A CA   2  
ATOM 4159  C C    . PRO A 1 27  ? -21.022 61.911 -29.235 1.00 0.00 ? 27  PRO A C    2  
ATOM 4160  O O    . PRO A 1 27  ? -20.947 62.002 -28.011 1.00 0.00 ? 27  PRO A O    2  
ATOM 4161  C CB   . PRO A 1 27  ? -22.260 61.010 -31.242 1.00 0.00 ? 27  PRO A CB   2  
ATOM 4162  C CG   . PRO A 1 27  ? -23.413 60.071 -31.363 1.00 0.00 ? 27  PRO A CG   2  
ATOM 4163  C CD   . PRO A 1 27  ? -23.874 59.763 -29.934 1.00 0.00 ? 27  PRO A CD   2  
ATOM 4164  H HA   . PRO A 1 27  ? -20.779 59.949 -30.095 1.00 0.00 ? 27  PRO A HA   2  
ATOM 4165  H HB2  . PRO A 1 27  ? -22.612 62.037 -31.221 1.00 0.00 ? 27  PRO A HB2  2  
ATOM 4166  H HB3  . PRO A 1 27  ? -21.575 60.869 -32.068 1.00 0.00 ? 27  PRO A HB3  2  
ATOM 4167  H HG2  . PRO A 1 27  ? -24.216 60.534 -31.926 1.00 0.00 ? 27  PRO A HG2  2  
ATOM 4168  H HG3  . PRO A 1 27  ? -23.102 59.157 -31.851 1.00 0.00 ? 27  PRO A HG3  2  
ATOM 4169  H HD2  . PRO A 1 27  ? -24.670 60.434 -29.642 1.00 0.00 ? 27  PRO A HD2  2  
ATOM 4170  H HD3  . PRO A 1 27  ? -24.195 58.738 -29.869 1.00 0.00 ? 27  PRO A HD3  2  
ATOM 4171  N N    . GLU A 1 28  ? -20.634 62.879 -30.061 1.00 0.00 ? 28  GLU A N    2  
ATOM 4172  C CA   . GLU A 1 28  ? -20.081 64.143 -29.575 1.00 0.00 ? 28  GLU A CA   2  
ATOM 4173  C C    . GLU A 1 28  ? -18.742 63.929 -28.871 1.00 0.00 ? 28  GLU A C    2  
ATOM 4174  O O    . GLU A 1 28  ? -18.621 64.160 -27.668 1.00 0.00 ? 28  GLU A O    2  
ATOM 4175  C CB   . GLU A 1 28  ? -21.065 64.814 -28.609 1.00 0.00 ? 28  GLU A CB   2  
ATOM 4176  C CG   . GLU A 1 28  ? -20.666 66.279 -28.407 1.00 0.00 ? 28  GLU A CG   2  
ATOM 4177  C CD   . GLU A 1 28  ? -21.059 67.101 -29.629 1.00 0.00 ? 28  GLU A CD   2  
ATOM 4178  O OE1  . GLU A 1 28  ? -22.243 67.174 -29.913 1.00 0.00 ? 28  GLU A OE1  2  
ATOM 4179  O OE2  . GLU A 1 28  ? -20.171 67.644 -30.265 1.00 0.00 ? 28  GLU A OE2  2  
ATOM 4180  H H    . GLU A 1 28  ? -20.722 62.741 -31.027 1.00 0.00 ? 28  GLU A H    2  
ATOM 4181  H HA   . GLU A 1 28  ? -19.926 64.798 -30.418 1.00 0.00 ? 28  GLU A HA   2  
ATOM 4182  H HB2  . GLU A 1 28  ? -22.062 64.766 -29.021 1.00 0.00 ? 28  GLU A HB2  2  
ATOM 4183  H HB3  . GLU A 1 28  ? -21.042 64.305 -27.657 1.00 0.00 ? 28  GLU A HB3  2  
ATOM 4184  H HG2  . GLU A 1 28  ? -21.171 66.669 -27.535 1.00 0.00 ? 28  GLU A HG2  2  
ATOM 4185  H HG3  . GLU A 1 28  ? -19.598 66.345 -28.260 1.00 0.00 ? 28  GLU A HG3  2  
ATOM 4186  N N    . PRO A 1 29  ? -17.736 63.508 -29.597 1.00 0.00 ? 29  PRO A N    2  
ATOM 4187  C CA   . PRO A 1 29  ? -16.380 63.276 -29.041 1.00 0.00 ? 29  PRO A CA   2  
ATOM 4188  C C    . PRO A 1 29  ? -15.505 64.529 -29.132 1.00 0.00 ? 29  PRO A C    2  
ATOM 4189  O O    . PRO A 1 29  ? -15.978 65.601 -29.510 1.00 0.00 ? 29  PRO A O    2  
ATOM 4190  C CB   . PRO A 1 29  ? -15.846 62.153 -29.931 1.00 0.00 ? 29  PRO A CB   2  
ATOM 4191  C CG   . PRO A 1 29  ? -16.479 62.385 -31.278 1.00 0.00 ? 29  PRO A CG   2  
ATOM 4192  C CD   . PRO A 1 29  ? -17.771 63.199 -31.037 1.00 0.00 ? 29  PRO A CD   2  
ATOM 4193  H HA   . PRO A 1 29  ? -16.443 62.934 -28.020 1.00 0.00 ? 29  PRO A HA   2  
ATOM 4194  H HB2  . PRO A 1 29  ? -14.764 62.205 -29.997 1.00 0.00 ? 29  PRO A HB2  2  
ATOM 4195  H HB3  . PRO A 1 29  ? -16.149 61.191 -29.539 1.00 0.00 ? 29  PRO A HB3  2  
ATOM 4196  H HG2  . PRO A 1 29  ? -15.800 62.939 -31.915 1.00 0.00 ? 29  PRO A HG2  2  
ATOM 4197  H HG3  . PRO A 1 29  ? -16.726 61.440 -31.743 1.00 0.00 ? 29  PRO A HG3  2  
ATOM 4198  H HD2  . PRO A 1 29  ? -17.761 64.112 -31.621 1.00 0.00 ? 29  PRO A HD2  2  
ATOM 4199  H HD3  . PRO A 1 29  ? -18.640 62.610 -31.272 1.00 0.00 ? 29  PRO A HD3  2  
ATOM 4200  N N    . THR A 1 30  ? -14.231 64.382 -28.784 1.00 0.00 ? 30  THR A N    2  
ATOM 4201  C CA   . THR A 1 30  ? -13.295 65.503 -28.832 1.00 0.00 ? 30  THR A CA   2  
ATOM 4202  C C    . THR A 1 30  ? -13.754 66.638 -27.923 1.00 0.00 ? 30  THR A C    2  
ATOM 4203  O O    . THR A 1 30  ? -14.774 67.278 -28.178 1.00 0.00 ? 30  THR A O    2  
ATOM 4204  C CB   . THR A 1 30  ? -13.163 66.024 -30.267 1.00 0.00 ? 30  THR A CB   2  
ATOM 4205  O OG1  . THR A 1 30  ? -14.276 66.852 -30.573 1.00 0.00 ? 30  THR A OG1  2  
ATOM 4206  C CG2  . THR A 1 30  ? -13.118 64.847 -31.241 1.00 0.00 ? 30  THR A CG2  2  
ATOM 4207  H H    . THR A 1 30  ? -13.912 63.503 -28.493 1.00 0.00 ? 30  THR A H    2  
ATOM 4208  H HA   . THR A 1 30  ? -12.327 65.160 -28.499 1.00 0.00 ? 30  THR A HA   2  
ATOM 4209  H HB   . THR A 1 30  ? -12.252 66.596 -30.360 1.00 0.00 ? 30  THR A HB   2  
ATOM 4210  H HG1  . THR A 1 30  ? -14.846 66.371 -31.179 1.00 0.00 ? 30  THR A HG1  2  
ATOM 4211  H HG21 . THR A 1 30  ? -12.446 64.092 -30.864 1.00 0.00 ? 30  THR A HG21 2  
ATOM 4212  H HG22 . THR A 1 30  ? -12.770 65.190 -32.204 1.00 0.00 ? 30  THR A HG22 2  
ATOM 4213  H HG23 . THR A 1 30  ? -14.108 64.431 -31.343 1.00 0.00 ? 30  THR A HG23 2  
ATOM 4214  N N    . ALA A 1 31  ? -12.984 66.887 -26.870 1.00 0.00 ? 31  ALA A N    2  
ATOM 4215  C CA   . ALA A 1 31  ? -13.303 67.955 -25.928 1.00 0.00 ? 31  ALA A CA   2  
ATOM 4216  C C    . ALA A 1 31  ? -14.769 67.907 -25.501 1.00 0.00 ? 31  ALA A C    2  
ATOM 4217  O O    . ALA A 1 31  ? -15.496 68.889 -25.643 1.00 0.00 ? 31  ALA A O    2  
ATOM 4218  C CB   . ALA A 1 31  ? -13.003 69.313 -26.566 1.00 0.00 ? 31  ALA A CB   2  
ATOM 4219  H H    . ALA A 1 31  ? -12.178 66.347 -26.727 1.00 0.00 ? 31  ALA A H    2  
ATOM 4220  H HA   . ALA A 1 31  ? -12.681 67.843 -25.053 1.00 0.00 ? 31  ALA A HA   2  
ATOM 4221  H HB1  . ALA A 1 31  ? -13.560 69.407 -27.487 1.00 0.00 ? 31  ALA A HB1  2  
ATOM 4222  H HB2  . ALA A 1 31  ? -11.946 69.388 -26.775 1.00 0.00 ? 31  ALA A HB2  2  
ATOM 4223  H HB3  . ALA A 1 31  ? -13.294 70.102 -25.888 1.00 0.00 ? 31  ALA A HB3  2  
ATOM 4224  N N    . PRO A 1 32  ? -15.208 66.797 -24.969 1.00 0.00 ? 32  PRO A N    2  
ATOM 4225  C CA   . PRO A 1 32  ? -16.613 66.634 -24.495 1.00 0.00 ? 32  PRO A CA   2  
ATOM 4226  C C    . PRO A 1 32  ? -16.845 67.378 -23.178 1.00 0.00 ? 32  PRO A C    2  
ATOM 4227  O O    . PRO A 1 32  ? -17.177 66.775 -22.157 1.00 0.00 ? 32  PRO A O    2  
ATOM 4228  C CB   . PRO A 1 32  ? -16.749 65.116 -24.319 1.00 0.00 ? 32  PRO A CB   2  
ATOM 4229  C CG   . PRO A 1 32  ? -15.367 64.649 -23.992 1.00 0.00 ? 32  PRO A CG   2  
ATOM 4230  C CD   . PRO A 1 32  ? -14.416 65.572 -24.763 1.00 0.00 ? 32  PRO A CD   2  
ATOM 4231  H HA   . PRO A 1 32  ? -17.305 66.979 -25.247 1.00 0.00 ? 32  PRO A HA   2  
ATOM 4232  H HB2  . PRO A 1 32  ? -17.435 64.883 -23.514 1.00 0.00 ? 32  PRO A HB2  2  
ATOM 4233  H HB3  . PRO A 1 32  ? -17.084 64.661 -25.241 1.00 0.00 ? 32  PRO A HB3  2  
ATOM 4234  H HG2  . PRO A 1 32  ? -15.190 64.734 -22.925 1.00 0.00 ? 32  PRO A HG2  2  
ATOM 4235  H HG3  . PRO A 1 32  ? -15.227 63.628 -24.312 1.00 0.00 ? 32  PRO A HG3  2  
ATOM 4236  H HD2  . PRO A 1 32  ? -13.529 65.782 -24.179 1.00 0.00 ? 32  PRO A HD2  2  
ATOM 4237  H HD3  . PRO A 1 32  ? -14.151 65.137 -25.714 1.00 0.00 ? 32  PRO A HD3  2  
ATOM 4238  N N    . ASN A 1 33  ? -16.650 68.693 -23.210 1.00 0.00 ? 33  ASN A N    2  
ATOM 4239  C CA   . ASN A 1 33  ? -16.820 69.517 -22.017 1.00 0.00 ? 33  ASN A CA   2  
ATOM 4240  C C    . ASN A 1 33  ? -18.279 69.561 -21.570 1.00 0.00 ? 33  ASN A C    2  
ATOM 4241  O O    . ASN A 1 33  ? -18.568 69.861 -20.412 1.00 0.00 ? 33  ASN A O    2  
ATOM 4242  C CB   . ASN A 1 33  ? -16.324 70.938 -22.291 1.00 0.00 ? 33  ASN A CB   2  
ATOM 4243  C CG   . ASN A 1 33  ? -17.038 71.514 -23.508 1.00 0.00 ? 33  ASN A CG   2  
ATOM 4244  O OD1  . ASN A 1 33  ? -17.899 70.859 -24.092 1.00 0.00 ? 33  ASN A OD1  2  
ATOM 4245  N ND2  . ASN A 1 33  ? -16.727 72.710 -23.928 1.00 0.00 ? 33  ASN A ND2  2  
ATOM 4246  H H    . ASN A 1 33  ? -16.374 69.117 -24.050 1.00 0.00 ? 33  ASN A H    2  
ATOM 4247  H HA   . ASN A 1 33  ? -16.226 69.097 -21.219 1.00 0.00 ? 33  ASN A HA   2  
ATOM 4248  H HB2  . ASN A 1 33  ? -16.527 71.559 -21.430 1.00 0.00 ? 33  ASN A HB2  2  
ATOM 4249  H HB3  . ASN A 1 33  ? -15.261 70.917 -22.476 1.00 0.00 ? 33  ASN A HB3  2  
ATOM 4250  H HD21 . ASN A 1 33  ? -16.040 73.229 -23.461 1.00 0.00 ? 33  ASN A HD21 2  
ATOM 4251  H HD22 . ASN A 1 33  ? -17.181 73.088 -24.710 1.00 0.00 ? 33  ASN A HD22 2  
ATOM 4252  N N    . LYS A 1 34  ? -19.195 69.257 -22.484 1.00 0.00 ? 34  LYS A N    2  
ATOM 4253  C CA   . LYS A 1 34  ? -20.616 69.269 -22.144 1.00 0.00 ? 34  LYS A CA   2  
ATOM 4254  C C    . LYS A 1 34  ? -20.961 68.043 -21.305 1.00 0.00 ? 34  LYS A C    2  
ATOM 4255  O O    . LYS A 1 34  ? -21.122 66.942 -21.833 1.00 0.00 ? 34  LYS A O    2  
ATOM 4256  C CB   . LYS A 1 34  ? -21.465 69.280 -23.419 1.00 0.00 ? 34  LYS A CB   2  
ATOM 4257  C CG   . LYS A 1 34  ? -21.289 70.623 -24.139 1.00 0.00 ? 34  LYS A CG   2  
ATOM 4258  C CD   . LYS A 1 34  ? -22.039 70.608 -25.483 1.00 0.00 ? 34  LYS A CD   2  
ATOM 4259  C CE   . LYS A 1 34  ? -23.522 70.934 -25.264 1.00 0.00 ? 34  LYS A CE   2  
ATOM 4260  N NZ   . LYS A 1 34  ? -23.647 72.268 -24.610 1.00 0.00 ? 34  LYS A NZ   2  
ATOM 4261  H H    . LYS A 1 34  ? -18.916 69.021 -23.392 1.00 0.00 ? 34  LYS A H    2  
ATOM 4262  H HA   . LYS A 1 34  ? -20.832 70.157 -21.572 1.00 0.00 ? 34  LYS A HA   2  
ATOM 4263  H HB2  . LYS A 1 34  ? -21.150 68.476 -24.068 1.00 0.00 ? 34  LYS A HB2  2  
ATOM 4264  H HB3  . LYS A 1 34  ? -22.502 69.146 -23.158 1.00 0.00 ? 34  LYS A HB3  2  
ATOM 4265  H HG2  . LYS A 1 34  ? -21.676 71.416 -23.515 1.00 0.00 ? 34  LYS A HG2  2  
ATOM 4266  H HG3  . LYS A 1 34  ? -20.239 70.794 -24.321 1.00 0.00 ? 34  LYS A HG3  2  
ATOM 4267  H HD2  . LYS A 1 34  ? -21.606 71.348 -26.140 1.00 0.00 ? 34  LYS A HD2  2  
ATOM 4268  H HD3  . LYS A 1 34  ? -21.951 69.633 -25.938 1.00 0.00 ? 34  LYS A HD3  2  
ATOM 4269  H HE2  . LYS A 1 34  ? -24.028 70.953 -26.217 1.00 0.00 ? 34  LYS A HE2  2  
ATOM 4270  H HE3  . LYS A 1 34  ? -23.970 70.180 -24.636 1.00 0.00 ? 34  LYS A HE3  2  
ATOM 4271  H HZ1  . LYS A 1 34  ? -23.830 72.140 -23.595 1.00 0.00 ? 34  LYS A HZ1  2  
ATOM 4272  H HZ2  . LYS A 1 34  ? -24.435 72.792 -25.042 1.00 0.00 ? 34  LYS A HZ2  2  
ATOM 4273  H HZ3  . LYS A 1 34  ? -22.764 72.802 -24.737 1.00 0.00 ? 34  LYS A HZ3  2  
ATOM 4274  N N    . ASN A 1 35  ? -21.060 68.241 -19.990 1.00 0.00 ? 35  ASN A N    2  
ATOM 4275  C CA   . ASN A 1 35  ? -21.374 67.148 -19.067 1.00 0.00 ? 35  ASN A CA   2  
ATOM 4276  C C    . ASN A 1 35  ? -22.819 67.232 -18.583 1.00 0.00 ? 35  ASN A C    2  
ATOM 4277  O O    . ASN A 1 35  ? -23.225 66.489 -17.689 1.00 0.00 ? 35  ASN A O    2  
ATOM 4278  C CB   . ASN A 1 35  ? -20.434 67.211 -17.862 1.00 0.00 ? 35  ASN A CB   2  
ATOM 4279  C CG   . ASN A 1 35  ? -20.644 68.520 -17.106 1.00 0.00 ? 35  ASN A CG   2  
ATOM 4280  O OD1  . ASN A 1 35  ? -21.634 69.217 -17.333 1.00 0.00 ? 35  ASN A OD1  2  
ATOM 4281  N ND2  . ASN A 1 35  ? -19.765 68.899 -16.219 1.00 0.00 ? 35  ASN A ND2  2  
ATOM 4282  H H    . ASN A 1 35  ? -20.912 69.140 -19.630 1.00 0.00 ? 35  ASN A H    2  
ATOM 4283  H HA   . ASN A 1 35  ? -21.229 66.199 -19.567 1.00 0.00 ? 35  ASN A HA   2  
ATOM 4284  H HB2  . ASN A 1 35  ? -20.639 66.379 -17.204 1.00 0.00 ? 35  ASN A HB2  2  
ATOM 4285  H HB3  . ASN A 1 35  ? -19.411 67.155 -18.203 1.00 0.00 ? 35  ASN A HB3  2  
ATOM 4286  H HD21 . ASN A 1 35  ? -18.977 68.344 -16.042 1.00 0.00 ? 35  ASN A HD21 2  
ATOM 4287  H HD22 . ASN A 1 35  ? -19.893 69.739 -15.730 1.00 0.00 ? 35  ASN A HD22 2  
ATOM 4288  N N    . LYS A 1 36  ? -23.595 68.137 -19.175 1.00 0.00 ? 36  LYS A N    2  
ATOM 4289  C CA   . LYS A 1 36  ? -24.995 68.298 -18.789 1.00 0.00 ? 36  LYS A CA   2  
ATOM 4290  C C    . LYS A 1 36  ? -25.872 67.294 -19.528 1.00 0.00 ? 36  LYS A C    2  
ATOM 4291  O O    . LYS A 1 36  ? -27.045 67.124 -19.201 1.00 0.00 ? 36  LYS A O    2  
ATOM 4292  C CB   . LYS A 1 36  ? -25.469 69.719 -19.105 1.00 0.00 ? 36  LYS A CB   2  
ATOM 4293  C CG   . LYS A 1 36  ? -24.733 70.715 -18.208 1.00 0.00 ? 36  LYS A CG   2  
ATOM 4294  C CD   . LYS A 1 36  ? -25.269 72.128 -18.467 1.00 0.00 ? 36  LYS A CD   2  
ATOM 4295  C CE   . LYS A 1 36  ? -24.949 72.568 -19.907 1.00 0.00 ? 36  LYS A CE   2  
ATOM 4296  N NZ   . LYS A 1 36  ? -26.106 72.239 -20.788 1.00 0.00 ? 36  LYS A NZ   2
[truncated: 6,323,164 more chars]
