# Supplementary material for: Assessing Wolbachia circulation in wild populations of phlebotomine sand flies from Spain and Morocco: implications for control of leishmaniasis
Source: Parasit Vectors. 2025 Apr 26;18:155. doi: 10.1186/s13071-025-06771-6 (PMC12032678; doi:10.1186/s13071-025-06771-6)
Supplement: Supplementary file 1 — Additional File 1: Dataset S1. Structural predictions of WSP for each of the Wolbachia haplotypes found in the sand flies in this study. Prediction confidence values are shown. The input amino acid sequence as well as templates used in modelling from PDB100 are shown. [file 13071_2025_6771_MOESM1_ESM.zip › Phlebotomuslongicuspis_02e8e/Phlebotomuslongicuspis_02e8e_env/templates_101/2mhl.cif]

data_2MHL
# 
_entry.id   2MHL 
# 
_audit_conform.dict_name       mmcif_pdbx.dic 
_audit_conform.dict_version    5.279 
_audit_conform.dict_location   http://mmcif.pdb.org/dictionaries/ascii/mmcif_pdbx.dic 
# 
loop_
_database_2.database_id 
_database_2.database_code 
PDB   2MHL         
RCSB  RCSB103625   
BMRB  19637        
WWPDB D_1000103625 
# 
_pdbx_database_related.db_id          19637 
_pdbx_database_related.db_name        BMRB 
_pdbx_database_related.content_type   unspecified 
_pdbx_database_related.details        . 
# 
_pdbx_database_status.deposit_site                    BMRB 
_pdbx_database_status.entry_id                        2MHL 
_pdbx_database_status.process_site                    RCSB 
_pdbx_database_status.recvd_initial_deposition_date   2013-11-26 
_pdbx_database_status.SG_entry                        ? 
_pdbx_database_status.status_code                     REL 
_pdbx_database_status.status_code_mr                  REL 
_pdbx_database_status.status_code_sf                  ? 
_pdbx_database_status.status_code_cs                  REL 
_pdbx_database_status.methods_development_category    ? 
_pdbx_database_status.pdb_format_compatible           Y 
# 
loop_
_audit_author.name 
_audit_author.pdbx_ordinal 
'Horst, R.'    1 
'Stanczak, P.' 2 
'Wuthrich, K.' 3 
# 
_citation.id                        primary 
_citation.title                     'NMR Polypeptide Backbone Conformation of the E. coli Outer Membrane Protein W.' 
_citation.journal_abbrev            Structure 
_citation.journal_volume            22 
_citation.page_first                1204 
_citation.page_last                 1209 
_citation.year                      2014 
_citation.journal_id_ASTM           STRUE6 
_citation.country                   UK 
_citation.journal_id_ISSN           0969-2126 
_citation.journal_id_CSD            2005 
_citation.book_publisher            ? 
_citation.pdbx_database_id_PubMed   25017731 
_citation.pdbx_database_id_DOI      10.1016/j.str.2014.05.016 
# 
loop_
_citation_author.citation_id 
_citation_author.name 
_citation_author.ordinal 
primary 'Horst, R.'    1 
primary 'Stanczak, P.' 2 
primary 'Wuthrich, K.' 3 
# 
_entity.id                         1 
_entity.type                       polymer 
_entity.src_method                 man 
_entity.pdbx_description           'Outer membrane protein W' 
_entity.formula_weight             21002.416 
_entity.pdbx_number_of_molecules   1 
_entity.pdbx_ec                    ? 
_entity.pdbx_mutation              ? 
_entity.pdbx_fragment              ? 
_entity.details                    ? 
# 
_entity_poly.entity_id                      1 
_entity_poly.type                           'polypeptide(L)' 
_entity_poly.nstd_linkage                   no 
_entity_poly.nstd_monomer                   no 
_entity_poly.pdbx_seq_one_letter_code       
;MHEAGEFFMRAGSATVRPTEGAGGTLGSLGGFSVTNNTQLGLTFTYMATDNIGVELLAATPFRHKIGTRATGDIATVHHL
PPTLMAQWYFGDASSKFRPYVGAGINYTTFFDNGFNDHGKEAGLSDLSLKDSWGAAGQVGVDYLINRDWLVNMSVWYMDI
DTTANYKLGGAQQHDSVRLDPWVFMFSAGYRF
;
_entity_poly.pdbx_seq_one_letter_code_can   
;MHEAGEFFMRAGSATVRPTEGAGGTLGSLGGFSVTNNTQLGLTFTYMATDNIGVELLAATPFRHKIGTRATGDIATVHHL
PPTLMAQWYFGDASSKFRPYVGAGINYTTFFDNGFNDHGKEAGLSDLSLKDSWGAAGQVGVDYLINRDWLVNMSVWYMDI
DTTANYKLGGAQQHDSVRLDPWVFMFSAGYRF
;
_entity_poly.pdbx_strand_id                 A 
_entity_poly.pdbx_target_identifier         ? 
# 
loop_
_entity_poly_seq.entity_id 
_entity_poly_seq.num 
_entity_poly_seq.mon_id 
_entity_poly_seq.hetero 
1 1   MET n 
1 2   HIS n 
1 3   GLU n 
1 4   ALA n 
1 5   GLY n 
1 6   GLU n 
1 7   PHE n 
1 8   PHE n 
1 9   MET n 
1 10  ARG n 
1 11  ALA n 
1 12  GLY n 
1 13  SER n 
1 14  ALA n 
1 15  THR n 
1 16  VAL n 
1 17  ARG n 
1 18  PRO n 
1 19  THR n 
1 20  GLU n 
1 21  GLY n 
1 22  ALA n 
1 23  GLY n 
1 24  GLY n 
1 25  THR n 
1 26  LEU n 
1 27  GLY n 
1 28  SER n 
1 29  LEU n 
1 30  GLY n 
1 31  GLY n 
1 32  PHE n 
1 33  SER n 
1 34  VAL n 
1 35  THR n 
1 36  ASN n 
1 37  ASN n 
1 38  THR n 
1 39  GLN n 
1 40  LEU n 
1 41  GLY n 
1 42  LEU n 
1 43  THR n 
1 44  PHE n 
1 45  THR n 
1 46  TYR n 
1 47  MET n 
1 48  ALA n 
1 49  THR n 
1 50  ASP n 
1 51  ASN n 
1 52  ILE n 
1 53  GLY n 
1 54  VAL n 
1 55  GLU n 
1 56  LEU n 
1 57  LEU n 
1 58  ALA n 
1 59  ALA n 
1 60  THR n 
1 61  PRO n 
1 62  PHE n 
1 63  ARG n 
1 64  HIS n 
1 65  LYS n 
1 66  ILE n 
1 67  GLY n 
1 68  THR n 
1 69  ARG n 
1 70  ALA n 
1 71  THR n 
1 72  GLY n 
1 73  ASP n 
1 74  ILE n 
1 75  ALA n 
1 76  THR n 
1 77  VAL n 
1 78  HIS n 
1 79  HIS n 
1 80  LEU n 
1 81  PRO n 
1 82  PRO n 
1 83  THR n 
1 84  LEU n 
1 85  MET n 
1 86  ALA n 
1 87  GLN n 
1 88  TRP n 
1 89  TYR n 
1 90  PHE n 
1 91  GLY n 
1 92  ASP n 
1 93  ALA n 
1 94  SER n 
1 95  SER n 
1 96  LYS n 
1 97  PHE n 
1 98  ARG n 
1 99  PRO n 
1 100 TYR n 
1 101 VAL n 
1 102 GLY n 
1 103 ALA n 
1 104 GLY n 
1 105 ILE n 
1 106 ASN n 
1 107 TYR n 
1 108 THR n 
1 109 THR n 
1 110 PHE n 
1 111 PHE n 
1 112 ASP n 
1 113 ASN n 
1 114 GLY n 
1 115 PHE n 
1 116 ASN n 
1 117 ASP n 
1 118 HIS n 
1 119 GLY n 
1 120 LYS n 
1 121 GLU n 
1 122 ALA n 
1 123 GLY n 
1 124 LEU n 
1 125 SER n 
1 126 ASP n 
1 127 LEU n 
1 128 SER n 
1 129 LEU n 
1 130 LYS n 
1 131 ASP n 
1 132 SER n 
1 133 TRP n 
1 134 GLY n 
1 135 ALA n 
1 136 ALA n 
1 137 GLY n 
1 138 GLN n 
1 139 VAL n 
1 140 GLY n 
1 141 VAL n 
1 142 ASP n 
1 143 TYR n 
1 144 LEU n 
1 145 ILE n 
1 146 ASN n 
1 147 ARG n 
1 148 ASP n 
1 149 TRP n 
1 150 LEU n 
1 151 VAL n 
1 152 ASN n 
1 153 MET n 
1 154 SER n 
1 155 VAL n 
1 156 TRP n 
1 157 TYR n 
1 158 MET n 
1 159 ASP n 
1 160 ILE n 
1 161 ASP n 
1 162 THR n 
1 163 THR n 
1 164 ALA n 
1 165 ASN n 
1 166 TYR n 
1 167 LYS n 
1 168 LEU n 
1 169 GLY n 
1 170 GLY n 
1 171 ALA n 
1 172 GLN n 
1 173 GLN n 
1 174 HIS n 
1 175 ASP n 
1 176 SER n 
1 177 VAL n 
1 178 ARG n 
1 179 LEU n 
1 180 ASP n 
1 181 PRO n 
1 182 TRP n 
1 183 VAL n 
1 184 PHE n 
1 185 MET n 
1 186 PHE n 
1 187 SER n 
1 188 ALA n 
1 189 GLY n 
1 190 TYR n 
1 191 ARG n 
1 192 PHE n 
# 
_entity_src_gen.entity_id                          1 
_entity_src_gen.pdbx_src_id                        1 
_entity_src_gen.pdbx_alt_source_flag               sample 
_entity_src_gen.pdbx_seq_type                      ? 
_entity_src_gen.pdbx_beg_seq_num                   ? 
_entity_src_gen.pdbx_end_seq_num                   ? 
_entity_src_gen.gene_src_common_name               ? 
_entity_src_gen.gene_src_genus                     ? 
_entity_src_gen.pdbx_gene_src_gene                 'ompW, ECDH10B_1371' 
_entity_src_gen.gene_src_species                   ? 
_entity_src_gen.gene_src_strain                    'K12 / DH10B' 
_entity_src_gen.gene_src_tissue                    ? 
_entity_src_gen.gene_src_tissue_fraction           ? 
_entity_src_gen.gene_src_details                   ? 
_entity_src_gen.pdbx_gene_src_fragment             ? 
_entity_src_gen.pdbx_gene_src_scientific_name      'Escherichia coli' 
_entity_src_gen.pdbx_gene_src_ncbi_taxonomy_id     316385 
_entity_src_gen.pdbx_gene_src_variant              ? 
_entity_src_gen.pdbx_gene_src_cell_line            ? 
_entity_src_gen.pdbx_gene_src_atcc                 ? 
_entity_src_gen.pdbx_gene_src_organ                ? 
_entity_src_gen.pdbx_gene_src_organelle            ? 
_entity_src_gen.pdbx_gene_src_cell                 ? 
_entity_src_gen.pdbx_gene_src_cellular_location    ? 
_entity_src_gen.host_org_common_name               ? 
_entity_src_gen.pdbx_host_org_scientific_name      'Escherichia coli' 
_entity_src_gen.pdbx_host_org_ncbi_taxonomy_id     562 
_entity_src_gen.host_org_genus                     ? 
_entity_src_gen.pdbx_host_org_gene                 ? 
_entity_src_gen.pdbx_host_org_organ                ? 
_entity_src_gen.host_org_species                   ? 
_entity_src_gen.pdbx_host_org_tissue               ? 
_entity_src_gen.pdbx_host_org_tissue_fraction      ? 
_entity_src_gen.pdbx_host_org_strain               ? 
_entity_src_gen.pdbx_host_org_variant              ? 
_entity_src_gen.pdbx_host_org_cell_line            ? 
_entity_src_gen.pdbx_host_org_atcc                 ? 
_entity_src_gen.pdbx_host_org_culture_collection   ? 
_entity_src_gen.pdbx_host_org_cell                 ? 
_entity_src_gen.pdbx_host_org_organelle            ? 
_entity_src_gen.pdbx_host_org_cellular_location    ? 
_entity_src_gen.pdbx_host_org_vector_type          ? 
_entity_src_gen.pdbx_host_org_vector               pET11a 
_entity_src_gen.host_org_details                   ? 
_entity_src_gen.expression_system_id               ? 
_entity_src_gen.plasmid_name                       ? 
_entity_src_gen.plasmid_details                    ? 
_entity_src_gen.pdbx_description                   ? 
# 
_struct_ref.id                         1 
_struct_ref.db_name                    UNP 
_struct_ref.db_code                    B1XBK5_ECODH 
_struct_ref.pdbx_db_accession          B1XBK5 
_struct_ref.entity_id                  1 
_struct_ref.pdbx_seq_one_letter_code   
;HEAGEFFMRAGSATVRPTEGAGGTLGSLGGFSVTNNTQLGLTFTYMATDNIGVELLAATPFRHKIGTRATGDIATVHHLP
PTLMAQWYFGDASSKFRPYVGAGINYTTFFDNGFNDHGKEAGLSDLSLKDSWGAAGQVGVDYLINRDWLVNMSVWYMDID
TTANYKLGGAQQHDSVRLDPWVFMFSAGYRF
;
_struct_ref.pdbx_align_begin           22 
_struct_ref.pdbx_db_isoform            ? 
# 
_struct_ref_seq.align_id                      1 
_struct_ref_seq.ref_id                        1 
_struct_ref_seq.pdbx_PDB_id_code              2MHL 
_struct_ref_seq.pdbx_strand_id                A 
_struct_ref_seq.seq_align_beg                 2 
_struct_ref_seq.pdbx_seq_align_beg_ins_code   ? 
_struct_ref_seq.seq_align_end                 192 
_struct_ref_seq.pdbx_seq_align_end_ins_code   ? 
_struct_ref_seq.pdbx_db_accession             B1XBK5 
_struct_ref_seq.db_align_beg                  22 
_struct_ref_seq.pdbx_db_align_beg_ins_code    ? 
_struct_ref_seq.db_align_end                  212 
_struct_ref_seq.pdbx_db_align_end_ins_code    ? 
_struct_ref_seq.pdbx_auth_seq_align_beg       2 
_struct_ref_seq.pdbx_auth_seq_align_end       192 
# 
_struct_ref_seq_dif.align_id                     1 
_struct_ref_seq_dif.pdbx_pdb_id_code             2MHL 
_struct_ref_seq_dif.mon_id                       MET 
_struct_ref_seq_dif.pdbx_pdb_strand_id           A 
_struct_ref_seq_dif.seq_num                      1 
_struct_ref_seq_dif.pdbx_pdb_ins_code            ? 
_struct_ref_seq_dif.pdbx_seq_db_name             UNP 
_struct_ref_seq_dif.pdbx_seq_db_accession_code   B1XBK5 
_struct_ref_seq_dif.db_mon_id                    ? 
_struct_ref_seq_dif.pdbx_seq_db_seq_num          ? 
_struct_ref_seq_dif.details                      'EXPRESSION TAG' 
_struct_ref_seq_dif.pdbx_auth_seq_num            1 
_struct_ref_seq_dif.pdbx_ordinal                 1 
# 
loop_
_chem_comp.id 
_chem_comp.type 
_chem_comp.mon_nstd_flag 
_chem_comp.name 
_chem_comp.pdbx_synonyms 
_chem_comp.formula 
_chem_comp.formula_weight 
ALA 'L-peptide linking' y ALANINE         ? 'C3 H7 N O2'     89.093  
ARG 'L-peptide linking' y ARGININE        ? 'C6 H15 N4 O2 1' 175.209 
ASN 'L-peptide linking' y ASPARAGINE      ? 'C4 H8 N2 O3'    132.118 
ASP 'L-peptide linking' y 'ASPARTIC ACID' ? 'C4 H7 N O4'     133.103 
GLN 'L-peptide linking' y GLUTAMINE       ? 'C5 H10 N2 O3'   146.144 
GLU 'L-peptide linking' y 'GLUTAMIC ACID' ? 'C5 H9 N O4'     147.129 
GLY 'peptide linking'   y GLYCINE         ? 'C2 H5 N O2'     75.067  
HIS 'L-peptide linking' y HISTIDINE       ? 'C6 H10 N3 O2 1' 156.162 
ILE 'L-peptide linking' y ISOLEUCINE      ? 'C6 H13 N O2'    131.173 
LEU 'L-peptide linking' y LEUCINE         ? 'C6 H13 N O2'    131.173 
LYS 'L-peptide linking' y LYSINE          ? 'C6 H15 N2 O2 1' 147.195 
MET 'L-peptide linking' y METHIONINE      ? 'C5 H11 N O2 S'  149.211 
PHE 'L-peptide linking' y PHENYLALANINE   ? 'C9 H11 N O2'    165.189 
PRO 'L-peptide linking' y PROLINE         ? 'C5 H9 N O2'     115.130 
SER 'L-peptide linking' y SERINE          ? 'C3 H7 N O3'     105.093 
THR 'L-peptide linking' y THREONINE       ? 'C4 H9 N O3'     119.119 
TRP 'L-peptide linking' y TRYPTOPHAN      ? 'C11 H12 N2 O2'  204.225 
TYR 'L-peptide linking' y TYROSINE        ? 'C9 H11 N O3'    181.189 
VAL 'L-peptide linking' y VALINE          ? 'C5 H11 N O2'    117.146 
# 
loop_
_pdbx_nmr_exptl.conditions_id 
_pdbx_nmr_exptl.experiment_id 
_pdbx_nmr_exptl.solution_id 
_pdbx_nmr_exptl.type 
1 1 1 NOESY/HNCA/HNCACB  
1 2 1 HNCO/HNCOCA/HNCACO 
# 
_pdbx_nmr_exptl_sample_conditions.conditions_id       1 
_pdbx_nmr_exptl_sample_conditions.ionic_strength      '10 mM NaCl' 
_pdbx_nmr_exptl_sample_conditions.pH                  6.8 
_pdbx_nmr_exptl_sample_conditions.pressure            ambient 
_pdbx_nmr_exptl_sample_conditions.pressure_units      ? 
_pdbx_nmr_exptl_sample_conditions.temperature         308 
_pdbx_nmr_exptl_sample_conditions.temperature_units   K 
# 
_pdbx_nmr_sample_details.contents         '1.2 mM [U-13C; U-15N; U-2H] Outer Membrane Protein W, 90% H2O/10% D2O' 
_pdbx_nmr_sample_details.solution_id      1 
_pdbx_nmr_sample_details.solvent_system   '90% H2O/10% D2O' 
# 
loop_
_pdbx_nmr_spectrometer.field_strength 
_pdbx_nmr_spectrometer.manufacturer 
_pdbx_nmr_spectrometer.model 
_pdbx_nmr_spectrometer.spectrometer_id 
_pdbx_nmr_spectrometer.type 
600 Bruker Avance 1 'Bruker AVANCE' 
800 Bruker Avance 2 'Bruker Avance' 
# 
_pdbx_nmr_refine.entry_id           2MHL 
_pdbx_nmr_refine.method             'simulated annealing' 
_pdbx_nmr_refine.details            ? 
_pdbx_nmr_refine.software_ordinal   1 
# 
_pdbx_nmr_ensemble.average_constraint_violations_per_residue     ? 
_pdbx_nmr_ensemble.average_constraints_per_residue               ? 
_pdbx_nmr_ensemble.average_distance_constraint_violation         ? 
_pdbx_nmr_ensemble.average_torsion_angle_constraint_violation    ? 
_pdbx_nmr_ensemble.conformer_selection_criteria                  '20 structures for lowest target function' 
_pdbx_nmr_ensemble.conformers_calculated_total_number            200 
_pdbx_nmr_ensemble.conformers_submitted_total_number             20 
_pdbx_nmr_ensemble.distance_constraint_violation_method          ? 
_pdbx_nmr_ensemble.entry_id                                      2MHL 
_pdbx_nmr_ensemble.maximum_distance_constraint_violation         ? 
_pdbx_nmr_ensemble.maximum_lower_distance_constraint_violation   ? 
_pdbx_nmr_ensemble.maximum_torsion_angle_constraint_violation    ? 
_pdbx_nmr_ensemble.maximum_upper_distance_constraint_violation   ? 
_pdbx_nmr_ensemble.torsion_angle_constraint_violation_method     ? 
# 
_pdbx_nmr_representative.conformer_id         1 
_pdbx_nmr_representative.entry_id             2MHL 
_pdbx_nmr_representative.selection_criteria   'lowest target function' 
# 
_pdbx_nmr_software.authors          'G??ntert P.' 
_pdbx_nmr_software.classification   refinement 
_pdbx_nmr_software.name             CYANA 
_pdbx_nmr_software.version          ? 
_pdbx_nmr_software.ordinal          1 
# 
_exptl.absorpt_coefficient_mu     ? 
_exptl.absorpt_correction_T_max   ? 
_exptl.absorpt_correction_T_min   ? 
_exptl.absorpt_correction_type    ? 
_exptl.absorpt_process_details    ? 
_exptl.crystals_number            ? 
_exptl.details                    ? 
_exptl.entry_id                   2MHL 
_exptl.method                     'SOLUTION NMR' 
_exptl.method_details             ? 
# 
_struct.entry_id                  2MHL 
_struct.title                     'NMR solution Structure of the E.coli Outer Membrane Protein W' 
_struct.pdbx_descriptor           'Outer membrane protein W' 
_struct.pdbx_model_details        'lowest target function, model1' 
_struct.pdbx_CASP_flag            ? 
_struct.pdbx_model_type_details   ? 
# 
_struct_keywords.entry_id        2MHL 
_struct_keywords.pdbx_keywords   'MEMBRANE PROTEIN' 
_struct_keywords.text            'integral membrane protein, beta barrel, outer membrane protein, MEMBRANE PROTEIN' 
# 
_struct_asym.id                            A 
_struct_asym.pdbx_blank_PDB_chainid_flag   N 
_struct_asym.pdbx_modified                 N 
_struct_asym.entity_id                     1 
_struct_asym.details                       ? 
# 
_struct_biol.id   1 
# 
_struct_conf.conf_type_id            HELX_P 
_struct_conf.id                      HELX_P1 
_struct_conf.pdbx_PDB_helix_id       1 
_struct_conf.beg_label_comp_id       ASN 
_struct_conf.beg_label_asym_id       A 
_struct_conf.beg_label_seq_id        116 
_struct_conf.pdbx_beg_PDB_ins_code   ? 
_struct_conf.end_label_comp_id       ALA 
_struct_conf.end_label_asym_id       A 
_struct_conf.end_label_seq_id        122 
_struct_conf.pdbx_end_PDB_ins_code   ? 
_struct_conf.beg_auth_comp_id        ASN 
_struct_conf.beg_auth_asym_id        A 
_struct_conf.beg_auth_seq_id         116 
_struct_conf.end_auth_comp_id        ALA 
_struct_conf.end_auth_asym_id        A 
_struct_conf.end_auth_seq_id         122 
_struct_conf.pdbx_PDB_helix_class    1 
_struct_conf.details                 ? 
_struct_conf.pdbx_PDB_helix_length   7 
# 
_struct_conf_type.id          HELX_P 
_struct_conf_type.criteria    ? 
_struct_conf_type.reference   ? 
# 
loop_
_struct_sheet.id 
_struct_sheet.type 
_struct_sheet.number_strands 
_struct_sheet.details 
A ? 10 ? 
B ? 2  ? 
C ? 3  ? 
# 
loop_
_struct_sheet_order.sheet_id 
_struct_sheet_order.range_id_1 
_struct_sheet_order.range_id_2 
_struct_sheet_order.offset 
_struct_sheet_order.sense 
A 1 2  ? anti-parallel 
A 2 3  ? anti-parallel 
A 3 4  ? anti-parallel 
A 4 5  ? anti-parallel 
A 5 6  ? anti-parallel 
A 6 7  ? anti-parallel 
A 7 8  ? anti-parallel 
A 8 9  ? anti-parallel 
A 9 10 ? anti-parallel 
B 1 2  ? anti-parallel 
C 1 2  ? anti-parallel 
C 2 3  ? anti-parallel 
# 
loop_
_struct_sheet_range.sheet_id 
_struct_sheet_range.id 
_struct_sheet_range.beg_label_comp_id 
_struct_sheet_range.beg_label_asym_id 
_struct_sheet_range.beg_label_seq_id 
_struct_sheet_range.pdbx_beg_PDB_ins_code 
_struct_sheet_range.end_label_comp_id 
_struct_sheet_range.end_label_asym_id 
_struct_sheet_range.end_label_seq_id 
_struct_sheet_range.pdbx_end_PDB_ins_code 
_struct_sheet_range.beg_auth_comp_id 
_struct_sheet_range.beg_auth_asym_id 
_struct_sheet_range.beg_auth_seq_id 
_struct_sheet_range.end_auth_comp_id 
_struct_sheet_range.end_auth_asym_id 
_struct_sheet_range.end_auth_seq_id 
A 1  ALA A 14  ? ARG A 17  ? ALA A 14  ARG A 17  
A 2  TRP A 182 ? ARG A 191 ? TRP A 182 ARG A 191 
A 3  LEU A 150 ? VAL A 155 ? LEU A 150 VAL A 155 
A 4  SER A 132 ? TYR A 143 ? SER A 132 TYR A 143 
A 5  PHE A 97  ? THR A 108 ? PHE A 97  THR A 108 
A 6  THR A 83  ? TRP A 88  ? THR A 83  TRP A 88  
A 7  ILE A 52  ? ALA A 58  ? ILE A 52  ALA A 58  
A 8  GLY A 41  ? MET A 47  ? GLY A 41  MET A 47  
A 9  PHE A 7   ? GLY A 12  ? PHE A 7   GLY A 12  
A 10 TRP A 182 ? ARG A 191 ? TRP A 182 ARG A 191 
B 1  HIS A 64  ? LYS A 65  ? HIS A 64  LYS A 65  
B 2  THR A 76  ? VAL A 77  ? THR A 76  VAL A 77  
C 1  SER A 128 ? LEU A 129 ? SER A 128 LEU A 129 
C 2  THR A 162 ? ASN A 165 ? THR A 162 ASN A 165 
C 3  ASP A 175 ? VAL A 177 ? ASP A 175 VAL A 177 
# 
loop_
_pdbx_struct_sheet_hbond.sheet_id 
_pdbx_struct_sheet_hbond.range_id_1 
_pdbx_struct_sheet_hbond.range_id_2 
_pdbx_struct_sheet_hbond.range_1_label_atom_id 
_pdbx_struct_sheet_hbond.range_1_label_comp_id 
_pdbx_struct_sheet_hbond.range_1_label_asym_id 
_pdbx_struct_sheet_hbond.range_1_label_seq_id 
_pdbx_struct_sheet_hbond.range_1_PDB_ins_code 
_pdbx_struct_sheet_hbond.range_1_auth_atom_id 
_pdbx_struct_sheet_hbond.range_1_auth_comp_id 
_pdbx_struct_sheet_hbond.range_1_auth_asym_id 
_pdbx_struct_sheet_hbond.range_1_auth_seq_id 
_pdbx_struct_sheet_hbond.range_2_label_atom_id 
_pdbx_struct_sheet_hbond.range_2_label_comp_id 
_pdbx_struct_sheet_hbond.range_2_label_asym_id 
_pdbx_struct_sheet_hbond.range_2_label_seq_id 
_pdbx_struct_sheet_hbond.range_2_PDB_ins_code 
_pdbx_struct_sheet_hbond.range_2_auth_atom_id 
_pdbx_struct_sheet_hbond.range_2_auth_comp_id 
_pdbx_struct_sheet_hbond.range_2_auth_asym_id 
_pdbx_struct_sheet_hbond.range_2_auth_seq_id 
A 1 2  N THR A 15  ? N THR A 15  O PHE A 184 ? O PHE A 184 
A 2 3  O GLY A 189 ? O GLY A 189 N LEU A 150 ? N LEU A 150 
A 3 4  O MET A 153 ? O MET A 153 N VAL A 141 ? N VAL A 141 
A 4 5  O ASP A 142 ? O ASP A 142 N ARG A 98  ? N ARG A 98  
A 5 6  O ALA A 103 ? O ALA A 103 N ALA A 86  ? N ALA A 86  
A 6 7  O MET A 85  ? O MET A 85  N GLU A 55  ? N GLU A 55  
A 7 8  O LEU A 56  ? O LEU A 56  N PHE A 44  ? N PHE A 44  
A 8 9  O THR A 45  ? O THR A 45  N PHE A 8   ? N PHE A 8   
A 9 10 N MET A 9   ? N MET A 9   O TYR A 190 ? O TYR A 190 
B 1 2  N HIS A 64  ? N HIS A 64  O VAL A 77  ? O VAL A 77  
C 1 2  N SER A 128 ? N SER A 128 O ASN A 165 ? O ASN A 165 
C 2 3  N THR A 162 ? N THR A 162 O VAL A 177 ? O VAL A 177 
# 
_atom_sites.entry_id                    2MHL 
_atom_sites.fract_transf_matrix[1][1]   1.000000 
_atom_sites.fract_transf_matrix[1][2]   0.000000 
_atom_sites.fract_transf_matrix[1][3]   0.000000 
_atom_sites.fract_transf_matrix[2][1]   0.000000 
_atom_sites.fract_transf_matrix[2][2]   1.000000 
_atom_sites.fract_transf_matrix[2][3]   0.000000 
_atom_sites.fract_transf_matrix[3][1]   0.000000 
_atom_sites.fract_transf_matrix[3][2]   0.000000 
_atom_sites.fract_transf_matrix[3][3]   1.000000 
_atom_sites.fract_transf_vector[1]      0.00000 
_atom_sites.fract_transf_vector[2]      0.00000 
_atom_sites.fract_transf_vector[3]      0.00000 
# 
loop_
_atom_type.symbol 
C 
H 
N 
O 
Q 
S 
# 
loop_
_atom_site.group_PDB 
_atom_site.id 
_atom_site.type_symbol 
_atom_site.label_atom_id 
_atom_site.label_alt_id 
_atom_site.label_comp_id 
_atom_site.label_asym_id 
_atom_site.label_entity_id 
_atom_site.label_seq_id 
_atom_site.pdbx_PDB_ins_code 
_atom_site.Cartn_x 
_atom_site.Cartn_y 
_atom_site.Cartn_z 
_atom_site.occupancy 
_atom_site.B_iso_or_equiv 
_atom_site.pdbx_formal_charge 
_atom_site.auth_seq_id 
_atom_site.auth_comp_id 
_atom_site.auth_asym_id 
_atom_site.auth_atom_id 
_atom_site.pdbx_PDB_model_num 
ATOM 1     N N    . MET A 1 1   ? 1.764   -29.034 -1.367  1.00 0.00  ? 1   MET A N    1  
ATOM 2     C CA   . MET A 1 1   ? 2.536   -27.875 -0.936  1.00 52.33 ? 1   MET A CA   1  
ATOM 3     C C    . MET A 1 1   ? 1.645   -26.862 -0.223  1.00 14.33 ? 1   MET A C    1  
ATOM 4     O O    . MET A 1 1   ? 1.060   -25.982 -0.856  1.00 33.31 ? 1   MET A O    1  
ATOM 5     C CB   . MET A 1 1   ? 3.220   -27.215 -2.136  1.00 33.52 ? 1   MET A CB   1  
ATOM 6     C CG   . MET A 1 1   ? 3.898   -28.205 -3.067  1.00 74.13 ? 1   MET A CG   1  
ATOM 7     S SD   . MET A 1 1   ? 4.978   -27.401 -4.268  1.00 2.52  ? 1   MET A SD   1  
ATOM 8     C CE   . MET A 1 1   ? 4.039   -27.635 -5.777  1.00 24.42 ? 1   MET A CE   1  
ATOM 9     H H1   . MET A 1 1   ? 0.921   -29.242 -0.914  1.00 20.41 ? 1   MET A H1   1  
ATOM 10    H HA   . MET A 1 1   ? 3.292   -28.219 -0.247  1.00 61.41 ? 1   MET A HA   1  
ATOM 11    H HB3  . MET A 1 1   ? 3.966   -26.523 -1.774  1.00 42.24 ? 1   MET A HB3  1  
ATOM 12    H HG3  . MET A 1 1   ? 3.139   -28.757 -3.599  1.00 15.14 ? 1   MET A HG3  1  
ATOM 13    H HE1  . MET A 1 1   ? 4.586   -27.217 -6.608  1.00 54.24 ? 1   MET A HE1  1  
ATOM 14    H HE2  . MET A 1 1   ? 3.881   -28.690 -5.943  1.00 63.32 ? 1   MET A HE2  1  
ATOM 15    H HE3  . MET A 1 1   ? 3.084   -27.137 -5.687  1.00 72.22 ? 1   MET A HE3  1  
ATOM 16    N N    . HIS A 1 2   ? 1.544   -26.993 1.096   1.00 55.02 ? 2   HIS A N    1  
ATOM 17    C CA   . HIS A 1 2   ? 0.725   -26.088 1.894   1.00 32.03 ? 2   HIS A CA   1  
ATOM 18    C C    . HIS A 1 2   ? 1.586   -25.289 2.866   1.00 11.21 ? 2   HIS A C    1  
ATOM 19    O O    . HIS A 1 2   ? 1.114   -24.859 3.917   1.00 41.43 ? 2   HIS A O    1  
ATOM 20    C CB   . HIS A 1 2   ? -0.338  -26.875 2.662   1.00 53.25 ? 2   HIS A CB   1  
ATOM 21    C CG   . HIS A 1 2   ? 0.201   -28.087 3.359   1.00 11.55 ? 2   HIS A CG   1  
ATOM 22    N ND1  . HIS A 1 2   ? 0.700   -28.058 4.643   1.00 62.11 ? 2   HIS A ND1  1  
ATOM 23    C CD2  . HIS A 1 2   ? 0.314   -29.370 2.940   1.00 22.01 ? 2   HIS A CD2  1  
ATOM 24    C CE1  . HIS A 1 2   ? 1.099   -29.270 4.985   1.00 41.43 ? 2   HIS A CE1  1  
ATOM 25    N NE2  . HIS A 1 2   ? 0.875   -30.085 3.969   1.00 20.32 ? 2   HIS A NE2  1  
ATOM 26    H H    . HIS A 1 2   ? 2.034   -27.714 1.542   1.00 32.21 ? 2   HIS A H    1  
ATOM 27    H HA   . HIS A 1 2   ? 0.235   -25.403 1.218   1.00 25.12 ? 2   HIS A HA   1  
ATOM 28    H HB3  . HIS A 1 2   ? -1.106  -27.198 1.974   1.00 1.31  ? 2   HIS A HB3  1  
ATOM 29    H HD1  . HIS A 1 2   ? 0.754   -27.266 5.217   1.00 55.01 ? 2   HIS A HD1  1  
ATOM 30    H HD2  . HIS A 1 2   ? 0.018   -29.760 1.976   1.00 43.34 ? 2   HIS A HD2  1  
ATOM 31    H HE1  . HIS A 1 2   ? 1.534   -29.549 5.933   1.00 44.53 ? 2   HIS A HE1  1  
ATOM 32    N N    . GLU A 1 3   ? 2.851   -25.094 2.507   1.00 73.00 ? 3   GLU A N    1  
ATOM 33    C CA   . GLU A 1 3   ? 3.778   -24.349 3.349   1.00 62.24 ? 3   GLU A CA   1  
ATOM 34    C C    . GLU A 1 3   ? 5.138   -24.210 2.670   1.00 62.40 ? 3   GLU A C    1  
ATOM 35    O O    . GLU A 1 3   ? 5.510   -25.025 1.829   1.00 34.14 ? 3   GLU A O    1  
ATOM 36    C CB   . GLU A 1 3   ? 3.940   -25.038 4.704   1.00 21.23 ? 3   GLU A CB   1  
ATOM 37    C CG   . GLU A 1 3   ? 4.354   -26.498 4.598   1.00 51.53 ? 3   GLU A CG   1  
ATOM 38    C CD   . GLU A 1 3   ? 4.379   -27.194 5.945   1.00 35.40 ? 3   GLU A CD   1  
ATOM 39    O OE1  . GLU A 1 3   ? 3.905   -26.599 6.932   1.00 43.10 ? 3   GLU A OE1  1  
ATOM 40    O OE2  . GLU A 1 3   ? 4.877   -28.340 6.008   1.00 64.55 ? 3   GLU A OE2  1  
ATOM 41    H H    . GLU A 1 3   ? 3.168   -25.463 1.655   1.00 41.21 ? 3   GLU A H    1  
ATOM 42    H HA   . GLU A 1 3   ? 3.365   -23.363 3.505   1.00 14.42 ? 3   GLU A HA   1  
ATOM 43    H HB3  . GLU A 1 3   ? 3.000   -24.991 5.233   1.00 3.34  ? 3   GLU A HB3  1  
ATOM 44    H HG3  . GLU A 1 3   ? 5.341   -26.547 4.163   1.00 21.24 ? 3   GLU A HG3  1  
ATOM 45    N N    . ALA A 1 4   ? 5.876   -23.170 3.045   1.00 42.53 ? 4   ALA A N    1  
ATOM 46    C CA   . ALA A 1 4   ? 7.195   -22.922 2.475   1.00 15.15 ? 4   ALA A CA   1  
ATOM 47    C C    . ALA A 1 4   ? 7.102   -22.646 0.979   1.00 55.23 ? 4   ALA A C    1  
ATOM 48    O O    . ALA A 1 4   ? 6.919   -23.561 0.179   1.00 74.11 ? 4   ALA A O    1  
ATOM 49    C CB   . ALA A 1 4   ? 8.113   -24.107 2.739   1.00 0.31  ? 4   ALA A CB   1  
ATOM 50    H H    . ALA A 1 4   ? 5.525   -22.552 3.721   1.00 4.04  ? 4   ALA A H    1  
ATOM 51    H HA   . ALA A 1 4   ? 7.614   -22.057 2.966   1.00 3.42  ? 4   ALA A HA   1  
ATOM 52    H HB1  . ALA A 1 4   ? 9.134   -23.819 2.543   1.00 42.13 ? 4   ALA A HB1  1  
ATOM 53    H HB2  . ALA A 1 4   ? 8.018   -24.414 3.770   1.00 11.15 ? 4   ALA A HB2  1  
ATOM 54    H HB3  . ALA A 1 4   ? 7.837   -24.926 2.092   1.00 44.05 ? 4   ALA A HB3  1  
ATOM 55    N N    . GLY A 1 5   ? 7.231   -21.375 0.607   1.00 5.04  ? 5   GLY A N    1  
ATOM 56    C CA   . GLY A 1 5   ? 7.158   -21.001 -0.792  1.00 51.11 ? 5   GLY A CA   1  
ATOM 57    C C    . GLY A 1 5   ? 5.734   -20.976 -1.314  1.00 64.15 ? 5   GLY A C    1  
ATOM 58    O O    . GLY A 1 5   ? 5.509   -21.036 -2.521  1.00 30.30 ? 5   GLY A O    1  
ATOM 59    H H    . GLY A 1 5   ? 7.374   -20.687 1.291   1.00 4.54  ? 5   GLY A H    1  
ATOM 60    H HA2  . GLY A 1 5   ? 7.591   -20.018 -0.914  1.00 23.04 ? 5   GLY A HA2  1  
ATOM 61    H HA3  . GLY A 1 5   ? 7.730   -21.709 -1.372  1.00 11.42 ? 5   GLY A HA3  1  
ATOM 62    N N    . GLU A 1 6   ? 4.772   -20.889 -0.401  1.00 61.45 ? 6   GLU A N    1  
ATOM 63    C CA   . GLU A 1 6   ? 3.364   -20.859 -0.775  1.00 60.40 ? 6   GLU A CA   1  
ATOM 64    C C    . GLU A 1 6   ? 2.974   -19.487 -1.316  1.00 0.10  ? 6   GLU A C    1  
ATOM 65    O O    . GLU A 1 6   ? 3.222   -18.462 -0.679  1.00 33.12 ? 6   GLU A O    1  
ATOM 66    C CB   . GLU A 1 6   ? 2.486   -21.214 0.427   1.00 52.11 ? 6   GLU A CB   1  
ATOM 67    C CG   . GLU A 1 6   ? 1.822   -22.575 0.313   1.00 23.24 ? 6   GLU A CG   1  
ATOM 68    C CD   . GLU A 1 6   ? 0.308   -22.488 0.318   1.00 33.05 ? 6   GLU A CD   1  
ATOM 69    O OE1  . GLU A 1 6   ? -0.258  -22.088 1.357   1.00 14.03 ? 6   GLU A OE1  1  
ATOM 70    O OE2  . GLU A 1 6   ? -0.310  -22.818 -0.715  1.00 32.31 ? 6   GLU A OE2  1  
ATOM 71    H H    . GLU A 1 6   ? 5.017   -20.843 0.549   1.00 13.55 ? 6   GLU A H    1  
ATOM 72    H HA   . GLU A 1 6   ? 3.213   -21.594 -1.550  1.00 13.33 ? 6   GLU A HA   1  
ATOM 73    H HB3  . GLU A 1 6   ? 1.713   -20.467 0.524   1.00 5.34  ? 6   GLU A HB3  1  
ATOM 74    H HG3  . GLU A 1 6   ? 2.134   -23.187 1.147   1.00 71.53 ? 6   GLU A HG3  1  
ATOM 75    N N    . PHE A 1 7   ? 2.363   -19.475 -2.496  1.00 3.52  ? 7   PHE A N    1  
ATOM 76    C CA   . PHE A 1 7   ? 1.938   -18.229 -3.124  1.00 52.21 ? 7   PHE A CA   1  
ATOM 77    C C    . PHE A 1 7   ? 0.417   -18.169 -3.241  1.00 33.01 ? 7   PHE A C    1  
ATOM 78    O O    . PHE A 1 7   ? -0.192  -18.958 -3.964  1.00 60.02 ? 7   PHE A O    1  
ATOM 79    C CB   . PHE A 1 7   ? 2.573   -18.091 -4.510  1.00 61.04 ? 7   PHE A CB   1  
ATOM 80    C CG   . PHE A 1 7   ? 2.546   -19.360 -5.313  1.00 62.22 ? 7   PHE A CG   1  
ATOM 81    C CD1  . PHE A 1 7   ? 3.551   -20.304 -5.173  1.00 73.55 ? 7   PHE A CD1  1  
ATOM 82    C CD2  . PHE A 1 7   ? 1.517   -19.610 -6.203  1.00 22.21 ? 7   PHE A CD2  1  
ATOM 83    C CE1  . PHE A 1 7   ? 3.530   -21.473 -5.909  1.00 12.43 ? 7   PHE A CE1  1  
ATOM 84    C CE2  . PHE A 1 7   ? 1.489   -20.777 -6.944  1.00 21.12 ? 7   PHE A CE2  1  
ATOM 85    C CZ   . PHE A 1 7   ? 2.497   -21.711 -6.796  1.00 60.44 ? 7   PHE A CZ   1  
ATOM 86    H H    . PHE A 1 7   ? 2.192   -20.324 -2.955  1.00 72.14 ? 7   PHE A H    1  
ATOM 87    H HA   . PHE A 1 7   ? 2.272   -17.413 -2.502  1.00 32.44 ? 7   PHE A HA   1  
ATOM 88    H HB3  . PHE A 1 7   ? 3.603   -17.789 -4.397  1.00 13.10 ? 7   PHE A HB3  1  
ATOM 89    H HD1  . PHE A 1 7   ? 4.359   -20.121 -4.479  1.00 33.12 ? 7   PHE A HD1  1  
ATOM 90    H HD2  . PHE A 1 7   ? 0.728   -18.880 -6.319  1.00 12.24 ? 7   PHE A HD2  1  
ATOM 91    H HE1  . PHE A 1 7   ? 4.318   -22.202 -5.792  1.00 44.23 ? 7   PHE A HE1  1  
ATOM 92    H HE2  . PHE A 1 7   ? 0.680   -20.960 -7.636  1.00 5.11  ? 7   PHE A HE2  1  
ATOM 93    H HZ   . PHE A 1 7   ? 2.477   -22.622 -7.372  1.00 14.23 ? 7   PHE A HZ   1  
ATOM 94    N N    . PHE A 1 8   ? -0.187  -17.228 -2.525  1.00 60.42 ? 8   PHE A N    1  
ATOM 95    C CA   . PHE A 1 8   ? -1.637  -17.064 -2.547  1.00 72.52 ? 8   PHE A CA   1  
ATOM 96    C C    . PHE A 1 8   ? -2.016  -15.601 -2.759  1.00 72.10 ? 8   PHE A C    1  
ATOM 97    O O    . PHE A 1 8   ? -1.663  -14.734 -1.960  1.00 34.43 ? 8   PHE A O    1  
ATOM 98    C CB   . PHE A 1 8   ? -2.249  -17.578 -1.241  1.00 42.32 ? 8   PHE A CB   1  
ATOM 99    C CG   . PHE A 1 8   ? -3.022  -18.853 -1.403  1.00 11.25 ? 8   PHE A CG   1  
ATOM 100   C CD1  . PHE A 1 8   ? -2.367  -20.055 -1.614  1.00 62.03 ? 8   PHE A CD1  1  
ATOM 101   C CD2  . PHE A 1 8   ? -4.408  -18.851 -1.343  1.00 11.25 ? 8   PHE A CD2  1  
ATOM 102   C CE1  . PHE A 1 8   ? -3.076  -21.232 -1.762  1.00 61.41 ? 8   PHE A CE1  1  
ATOM 103   C CE2  . PHE A 1 8   ? -5.122  -20.026 -1.491  1.00 2.53  ? 8   PHE A CE2  1  
ATOM 104   C CZ   . PHE A 1 8   ? -4.456  -21.216 -1.701  1.00 13.15 ? 8   PHE A CZ   1  
ATOM 105   H H    . PHE A 1 8   ? 0.353   -16.629 -1.969  1.00 22.54 ? 8   PHE A H    1  
ATOM 106   H HA   . PHE A 1 8   ? -2.023  -17.647 -3.368  1.00 61.12 ? 8   PHE A HA   1  
ATOM 107   H HB3  . PHE A 1 8   ? -2.919  -16.828 -0.848  1.00 43.50 ? 8   PHE A HB3  1  
ATOM 108   H HD1  . PHE A 1 8   ? -1.287  -20.068 -1.662  1.00 65.54 ? 8   PHE A HD1  1  
ATOM 109   H HD2  . PHE A 1 8   ? -4.930  -17.921 -1.181  1.00 25.44 ? 8   PHE A HD2  1  
ATOM 110   H HE1  . PHE A 1 8   ? -2.554  -22.161 -1.928  1.00 60.23 ? 8   PHE A HE1  1  
ATOM 111   H HE2  . PHE A 1 8   ? -6.201  -20.010 -1.444  1.00 22.43 ? 8   PHE A HE2  1  
ATOM 112   H HZ   . PHE A 1 8   ? -5.013  -22.134 -1.817  1.00 70.01 ? 8   PHE A HZ   1  
ATOM 113   N N    . MET A 1 9   ? -2.736  -15.335 -3.844  1.00 11.33 ? 9   MET A N    1  
ATOM 114   C CA   . MET A 1 9   ? -3.165  -13.978 -4.162  1.00 24.44 ? 9   MET A CA   1  
ATOM 115   C C    . MET A 1 9   ? -4.611  -13.748 -3.730  1.00 22.14 ? 9   MET A C    1  
ATOM 116   O O    . MET A 1 9   ? -5.468  -14.612 -3.915  1.00 32.35 ? 9   MET A O    1  
ATOM 117   C CB   . MET A 1 9   ? -3.020  -13.713 -5.662  1.00 23.23 ? 9   MET A CB   1  
ATOM 118   C CG   . MET A 1 9   ? -3.239  -12.258 -6.045  1.00 14.20 ? 9   MET A CG   1  
ATOM 119   S SD   . MET A 1 9   ? -1.695  -11.394 -6.396  1.00 4.54  ? 9   MET A SD   1  
ATOM 120   C CE   . MET A 1 9   ? -2.194  -10.351 -7.763  1.00 14.44 ? 9   MET A CE   1  
ATOM 121   H H    . MET A 1 9   ? -2.988  -16.068 -4.444  1.00 13.03 ? 9   MET A H    1  
ATOM 122   H HA   . MET A 1 9   ? -2.528  -13.295 -3.622  1.00 32.22 ? 9   MET A HA   1  
ATOM 123   H HB3  . MET A 1 9   ? -3.742  -14.315 -6.194  1.00 23.12 ? 9   MET A HB3  1  
ATOM 124   H HG3  . MET A 1 9   ? -3.740  -11.758 -5.231  1.00 5.13  ? 9   MET A HG3  1  
ATOM 125   H HE1  . MET A 1 9   ? -2.997  -9.700  -7.447  1.00 61.11 ? 9   MET A HE1  1  
ATOM 126   H HE2  . MET A 1 9   ? -1.354  -9.755  -8.089  1.00 24.54 ? 9   MET A HE2  1  
ATOM 127   H HE3  . MET A 1 9   ? -2.535  -10.969 -8.583  1.00 32.34 ? 9   MET A HE3  1  
ATOM 128   N N    . ARG A 1 10  ? -4.873  -12.579 -3.156  1.00 23.34 ? 10  ARG A N    1  
ATOM 129   C CA   . ARG A 1 10  ? -6.214  -12.238 -2.697  1.00 61.12 ? 10  ARG A CA   1  
ATOM 130   C C    . ARG A 1 10  ? -6.656  -10.892 -3.263  1.00 52.24 ? 10  ARG A C    1  
ATOM 131   O O    . ARG A 1 10  ? -5.931  -10.263 -4.035  1.00 13.34 ? 10  ARG A O    1  
ATOM 132   C CB   . ARG A 1 10  ? -6.258  -12.199 -1.168  1.00 30.11 ? 10  ARG A CB   1  
ATOM 133   C CG   . ARG A 1 10  ? -5.557  -13.375 -0.508  1.00 23.33 ? 10  ARG A CG   1  
ATOM 134   C CD   . ARG A 1 10  ? -6.176  -13.708 0.840   1.00 64.24 ? 10  ARG A CD   1  
ATOM 135   N NE   . ARG A 1 10  ? -5.173  -13.787 1.899   1.00 62.53 ? 10  ARG A NE   1  
ATOM 136   C CZ   . ARG A 1 10  ? -4.676  -12.722 2.520   1.00 22.31 ? 10  ARG A CZ   1  
ATOM 137   N NH1  . ARG A 1 10  ? -5.087  -11.506 2.191   1.00 54.51 ? 10  ARG A NH1  1  
ATOM 138   N NH2  . ARG A 1 10  ? -3.765  -12.874 3.474   1.00 32.33 ? 10  ARG A NH2  1  
ATOM 139   H H    . ARG A 1 10  ? -4.147  -11.931 -3.036  1.00 41.04 ? 10  ARG A H    1  
ATOM 140   H HA   . ARG A 1 10  ? -6.891  -13.002 -3.048  1.00 73.40 ? 10  ARG A HA   1  
ATOM 141   H HB3  . ARG A 1 10  ? -7.291  -12.199 -0.849  1.00 53.21 ? 10  ARG A HB3  1  
ATOM 142   H HG3  . ARG A 1 10  ? -4.516  -13.127 -0.365  1.00 52.25 ? 10  ARG A HG3  1  
ATOM 143   H HD3  . ARG A 1 10  ? -6.681  -14.661 0.764   1.00 60.45 ? 10  ARG A HD3  1  
ATOM 144   H HE   . ARG A 1 10  ? -4.856  -14.676 2.158   1.00 75.15 ? 10  ARG A HE   1  
ATOM 145   H HH11 . ARG A 1 10  ? -5.773  -11.387 1.474   1.00 33.55 ? 10  ARG A HH11 1  
ATOM 146   H HH12 . ARG A 1 10  ? -4.712  -10.706 2.661   1.00 63.41 ? 10  ARG A HH12 1  
ATOM 147   H HH21 . ARG A 1 10  ? -3.453  -13.790 3.725   1.00 55.22 ? 10  ARG A HH21 1  
ATOM 148   H HH22 . ARG A 1 10  ? -3.392  -12.075 3.940   1.00 23.31 ? 10  ARG A HH22 1  
ATOM 149   N N    . ALA A 1 11  ? -7.850  -10.455 -2.874  1.00 74.32 ? 11  ALA A N    1  
ATOM 150   C CA   . ALA A 1 11  ? -8.387  -9.183  -3.341  1.00 21.13 ? 11  ALA A CA   1  
ATOM 151   C C    . ALA A 1 11  ? -8.038  -8.053  -2.379  1.00 2.45  ? 11  ALA A C    1  
ATOM 152   O O    . ALA A 1 11  ? -7.869  -8.275  -1.180  1.00 51.34 ? 11  ALA A O    1  
ATOM 153   C CB   . ALA A 1 11  ? -9.894  -9.282  -3.520  1.00 24.12 ? 11  ALA A CB   1  
ATOM 154   H H    . ALA A 1 11  ? -8.380  -10.999 -2.257  1.00 21.54 ? 11  ALA A H    1  
ATOM 155   H HA   . ALA A 1 11  ? -7.948  -8.969  -4.305  1.00 32.14 ? 11  ALA A HA   1  
ATOM 156   H HB1  . ALA A 1 11  ? -10.370 -8.452  -3.017  1.00 1.52  ? 11  ALA A HB1  1  
ATOM 157   H HB2  . ALA A 1 11  ? -10.135 -9.252  -4.572  1.00 24.23 ? 11  ALA A HB2  1  
ATOM 158   H HB3  . ALA A 1 11  ? -10.247 -10.210 -3.095  1.00 51.15 ? 11  ALA A HB3  1  
ATOM 159   N N    . GLY A 1 12  ? -7.932  -6.839  -2.912  1.00 54.34 ? 12  GLY A N    1  
ATOM 160   C CA   . GLY A 1 12  ? -7.604  -5.692  -2.086  1.00 54.20 ? 12  GLY A CA   1  
ATOM 161   C C    . GLY A 1 12  ? -8.827  -4.886  -1.700  1.00 11.32 ? 12  GLY A C    1  
ATOM 162   O O    . GLY A 1 12  ? -8.977  -3.737  -2.116  1.00 30.42 ? 12  GLY A O    1  
ATOM 163   H H    . GLY A 1 12  ? -8.078  -6.723  -3.874  1.00 53.52 ? 12  GLY A H    1  
ATOM 164   H HA2  . GLY A 1 12  ? -7.115  -6.038  -1.188  1.00 64.32 ? 12  GLY A HA2  1  
ATOM 165   H HA3  . GLY A 1 12  ? -6.923  -5.053  -2.632  1.00 24.40 ? 12  GLY A HA3  1  
ATOM 166   N N    . SER A 1 13  ? -9.705  -5.489  -0.906  1.00 31.10 ? 13  SER A N    1  
ATOM 167   C CA   . SER A 1 13  ? -10.925 -4.822  -0.468  1.00 30.13 ? 13  SER A CA   1  
ATOM 168   C C    . SER A 1 13  ? -10.731 -4.178  0.901   1.00 24.42 ? 13  SER A C    1  
ATOM 169   O O    . SER A 1 13  ? -11.128 -4.735  1.924   1.00 10.25 ? 13  SER A O    1  
ATOM 170   C CB   . SER A 1 13  ? -12.086 -5.817  -0.417  1.00 62.24 ? 13  SER A CB   1  
ATOM 171   O OG   . SER A 1 13  ? -12.642 -6.020  -1.704  1.00 1.22  ? 13  SER A OG   1  
ATOM 172   H H    . SER A 1 13  ? -9.528  -6.407  -0.608  1.00 2.42  ? 13  SER A H    1  
ATOM 173   H HA   . SER A 1 13  ? -11.156 -4.049  -1.186  1.00 14.31 ? 13  SER A HA   1  
ATOM 174   H HB3  . SER A 1 13  ? -12.855 -5.435  0.239   1.00 25.44 ? 13  SER A HB3  1  
ATOM 175   H HG   . SER A 1 13  ? -13.524 -6.388  -1.618  1.00 64.33 ? 13  SER A HG   1  
ATOM 176   N N    . ALA A 1 14  ? -10.116 -2.999  0.912   1.00 62.01 ? 14  ALA A N    1  
ATOM 177   C CA   . ALA A 1 14  ? -9.871  -2.278  2.155   1.00 63.00 ? 14  ALA A CA   1  
ATOM 178   C C    . ALA A 1 14  ? -10.971 -1.257  2.423   1.00 24.44 ? 14  ALA A C    1  
ATOM 179   O O    . ALA A 1 14  ? -11.051 -0.224  1.756   1.00 20.14 ? 14  ALA A O    1  
ATOM 180   C CB   . ALA A 1 14  ? -8.512  -1.592  2.108   1.00 74.22 ? 14  ALA A CB   1  
ATOM 181   H H    . ALA A 1 14  ? -9.823  -2.605  0.065   1.00 52.44 ? 14  ALA A H    1  
ATOM 182   H HA   . ALA A 1 14  ? -9.856  -2.996  2.961   1.00 0.35  ? 14  ALA A HA   1  
ATOM 183   H HB1  . ALA A 1 14  ? -7.757  -2.269  2.481   1.00 61.24 ? 14  ALA A HB1  1  
ATOM 184   H HB2  . ALA A 1 14  ? -8.282  -1.321  1.088   1.00 4.11  ? 14  ALA A HB2  1  
ATOM 185   H HB3  . ALA A 1 14  ? -8.536  -0.706  2.722   1.00 43.23 ? 14  ALA A HB3  1  
ATOM 186   N N    . THR A 1 15  ? -11.818 -1.550  3.405   1.00 2.13  ? 15  THR A N    1  
ATOM 187   C CA   . THR A 1 15  ? -12.914 -0.659  3.761   1.00 61.00 ? 15  THR A CA   1  
ATOM 188   C C    . THR A 1 15  ? -12.504 0.303   4.869   1.00 33.43 ? 15  THR A C    1  
ATOM 189   O O    . THR A 1 15  ? -12.511 -0.054  6.048   1.00 53.35 ? 15  THR A O    1  
ATOM 190   C CB   . THR A 1 15  ? -14.157 -1.449  4.214   1.00 74.50 ? 15  THR A CB   1  
ATOM 191   O OG1  . THR A 1 15  ? -14.172 -2.737  3.590   1.00 31.32 ? 15  THR A OG1  1  
ATOM 192   C CG2  . THR A 1 15  ? -15.432 -0.696  3.869   1.00 25.02 ? 15  THR A CG2  1  
ATOM 193   H H    . THR A 1 15  ? -11.702 -2.388  3.900   1.00 44.21 ? 15  THR A H    1  
ATOM 194   H HA   . THR A 1 15  ? -13.179 -0.088  2.882   1.00 51.12 ? 15  THR A HA   1  
ATOM 195   H HB   . THR A 1 15  ? -14.110 -1.578  5.287   1.00 52.03 ? 15  THR A HB   1  
ATOM 196   H HG1  . THR A 1 15  ? -14.053 -2.635  2.642   1.00 32.42 ? 15  THR A HG1  1  
ATOM 197   H HG21 . THR A 1 15  ? -15.880 -1.131  2.988   1.00 23.23 ? 15  THR A HG21 1  
ATOM 198   H HG22 . THR A 1 15  ? -15.198 0.340   3.680   1.00 1.55  ? 15  THR A HG22 1  
ATOM 199   H HG23 . THR A 1 15  ? -16.125 -0.764  4.696   1.00 31.21 ? 15  THR A HG23 1  
ATOM 200   N N    . VAL A 1 16  ? -12.148 1.525   4.487   1.00 20.32 ? 16  VAL A N    1  
ATOM 201   C CA   . VAL A 1 16  ? -11.736 2.539   5.449   1.00 72.43 ? 16  VAL A CA   1  
ATOM 202   C C    . VAL A 1 16  ? -12.921 3.388   5.893   1.00 12.32 ? 16  VAL A C    1  
ATOM 203   O O    . VAL A 1 16  ? -13.728 3.824   5.072   1.00 63.11 ? 16  VAL A O    1  
ATOM 204   C CB   . VAL A 1 16  ? -10.648 3.459   4.864   1.00 63.54 ? 16  VAL A CB   1  
ATOM 205   C CG1  . VAL A 1 16  ? -11.212 4.296   3.726   1.00 12.00 ? 16  VAL A CG1  1  
ATOM 206   C CG2  . VAL A 1 16  ? -10.063 4.349   5.951   1.00 61.35 ? 16  VAL A CG2  1  
ATOM 207   H H    . VAL A 1 16  ? -12.162 1.749   3.533   1.00 1.34  ? 16  VAL A H    1  
ATOM 208   H HA   . VAL A 1 16  ? -11.324 2.033   6.311   1.00 42.01 ? 16  VAL A HA   1  
ATOM 209   H HB   . VAL A 1 16  ? -9.856  2.841   4.470   1.00 15.44 ? 16  VAL A HB   1  
ATOM 210   H HG11 . VAL A 1 16  ? -11.516 5.260   4.105   1.00 70.12 ? 16  VAL A HG11 1  
ATOM 211   H HG12 . VAL A 1 16  ? -10.455 4.427   2.966   1.00 45.12 ? 16  VAL A HG12 1  
ATOM 212   H HG13 . VAL A 1 16  ? -12.068 3.792   3.300   1.00 71.32 ? 16  VAL A HG13 1  
ATOM 213   H HG21 . VAL A 1 16  ? -9.004  4.157   6.041   1.00 50.20 ? 16  VAL A HG21 1  
ATOM 214   H HG22 . VAL A 1 16  ? -10.222 5.386   5.691   1.00 31.23 ? 16  VAL A HG22 1  
ATOM 215   H HG23 . VAL A 1 16  ? -10.549 4.135   6.892   1.00 11.23 ? 16  VAL A HG23 1  
ATOM 216   N N    . ARG A 1 17  ? -13.020 3.620   7.198   1.00 41.41 ? 17  ARG A N    1  
ATOM 217   C CA   . ARG A 1 17  ? -14.107 4.419   7.752   1.00 22.12 ? 17  ARG A CA   1  
ATOM 218   C C    . ARG A 1 17  ? -13.587 5.384   8.813   1.00 53.34 ? 17  ARG A C    1  
ATOM 219   O O    . ARG A 1 17  ? -13.776 5.189   10.014  1.00 12.55 ? 17  ARG A O    1  
ATOM 220   C CB   . ARG A 1 17  ? -15.178 3.509   8.358   1.00 72.45 ? 17  ARG A CB   1  
ATOM 221   C CG   . ARG A 1 17  ? -16.373 4.262   8.916   1.00 42.33 ? 17  ARG A CG   1  
ATOM 222   C CD   . ARG A 1 17  ? -17.225 3.375   9.810   1.00 24.14 ? 17  ARG A CD   1  
ATOM 223   N NE   . ARG A 1 17  ? -17.999 4.151   10.774  1.00 71.24 ? 17  ARG A NE   1  
ATOM 224   C CZ   . ARG A 1 17  ? -19.060 3.677   11.415  1.00 43.10 ? 17  ARG A CZ   1  
ATOM 225   N NH1  . ARG A 1 17  ? -19.474 2.436   11.196  1.00 31.31 ? 17  ARG A NH1  1  
ATOM 226   N NH2  . ARG A 1 17  ? -19.712 4.444   12.280  1.00 43.43 ? 17  ARG A NH2  1  
ATOM 227   H H    . ARG A 1 17  ? -12.345 3.246   7.803   1.00 51.24 ? 17  ARG A H    1  
ATOM 228   H HA   . ARG A 1 17  ? -14.545 4.988   6.946   1.00 23.24 ? 17  ARG A HA   1  
ATOM 229   H HB3  . ARG A 1 17  ? -14.735 2.936   9.160   1.00 73.12 ? 17  ARG A HB3  1  
ATOM 230   H HG3  . ARG A 1 17  ? -16.977 4.619   8.095   1.00 21.05 ? 17  ARG A HG3  1  
ATOM 231   H HD3  . ARG A 1 17  ? -16.576 2.697   10.344  1.00 72.13 ? 17  ARG A HD3  1  
ATOM 232   H HE   . ARG A 1 17  ? -17.712 5.071   10.953  1.00 33.21 ? 17  ARG A HE   1  
ATOM 233   H HH11 . ARG A 1 17  ? -18.983 1.856   10.546  1.00 30.14 ? 17  ARG A HH11 1  
ATOM 234   H HH12 . ARG A 1 17  ? -20.273 2.081   11.681  1.00 21.33 ? 17  ARG A HH12 1  
ATOM 235   H HH21 . ARG A 1 17  ? -19.405 5.380   12.449  1.00 54.40 ? 17  ARG A HH21 1  
ATOM 236   H HH22 . ARG A 1 17  ? -20.513 4.086   12.761  1.00 65.13 ? 17  ARG A HH22 1  
ATOM 237   N N    . PRO A 1 18  ? -12.915 6.454   8.360   1.00 31.41 ? 18  PRO A N    1  
ATOM 238   C CA   . PRO A 1 18  ? -12.354 7.472   9.251   1.00 60.32 ? 18  PRO A CA   1  
ATOM 239   C C    . PRO A 1 18  ? -13.434 8.312   9.923   1.00 43.45 ? 18  PRO A C    1  
ATOM 240   O O    . PRO A 1 18  ? -14.215 8.990   9.254   1.00 60.15 ? 18  PRO A O    1  
ATOM 241   C CB   . PRO A 1 18  ? -11.508 8.338   8.314   1.00 74.22 ? 18  PRO A CB   1  
ATOM 242   C CG   . PRO A 1 18  ? -12.127 8.160   6.972   1.00 11.41 ? 18  PRO A CG   1  
ATOM 243   C CD   . PRO A 1 18  ? -12.651 6.751   6.941   1.00 51.21 ? 18  PRO A CD   1  
ATOM 244   H HA   . PRO A 1 18  ? -11.720 7.032   10.007  1.00 25.23 ? 18  PRO A HA   1  
ATOM 245   H HB3  . PRO A 1 18  ? -10.484 7.993   8.326   1.00 12.04 ? 18  PRO A HB3  1  
ATOM 246   H HG3  . PRO A 1 18  ? -11.383 8.299   6.202   1.00 63.33 ? 18  PRO A HG3  1  
ATOM 247   H HD3  . PRO A 1 18  ? -11.907 6.080   6.539   1.00 61.44 ? 18  PRO A HD3  1  
ATOM 248   N N    . THR A 1 19  ? -13.473 8.268   11.251  1.00 30.32 ? 19  THR A N    1  
ATOM 249   C CA   . THR A 1 19  ? -14.458 9.025   12.015  1.00 61.13 ? 19  THR A CA   1  
ATOM 250   C C    . THR A 1 19  ? -14.196 8.914   13.511  1.00 24.02 ? 19  THR A C    1  
ATOM 251   O O    . THR A 1 19  ? -15.129 8.943   14.316  1.00 73.31 ? 19  THR A O    1  
ATOM 252   C CB   . THR A 1 19  ? -15.891 8.542   11.716  1.00 50.33 ? 19  THR A CB   1  
ATOM 253   O OG1  . THR A 1 19  ? -16.840 9.408   12.348  1.00 4.24  ? 19  THR A OG1  1  
ATOM 254   C CG2  . THR A 1 19  ? -16.094 7.117   12.205  1.00 35.31 ? 19  THR A CG2  1  
ATOM 255   H H    . THR A 1 19  ? -12.824 7.709   11.728  1.00 64.43 ? 19  THR A H    1  
ATOM 256   H HA   . THR A 1 19  ? -14.381 10.061  11.721  1.00 4.40  ? 19  THR A HA   1  
ATOM 257   H HB   . THR A 1 19  ? -16.047 8.567   10.647  1.00 62.31 ? 19  THR A HB   1  
ATOM 258   H HG1  . THR A 1 19  ? -17.693 8.968   12.395  1.00 41.12 ? 19  THR A HG1  1  
ATOM 259   H HG21 . THR A 1 19  ? -16.226 7.120   13.277  1.00 55.32 ? 19  THR A HG21 1  
ATOM 260   H HG22 . THR A 1 19  ? -15.228 6.522   11.950  1.00 1.55  ? 19  THR A HG22 1  
ATOM 261   H HG23 . THR A 1 19  ? -16.971 6.697   11.735  1.00 44.20 ? 19  THR A HG23 1  
ATOM 262   N N    . GLU A 1 20  ? -12.925 8.788   13.879  1.00 13.15 ? 20  GLU A N    1  
ATOM 263   C CA   . GLU A 1 20  ? -12.545 8.671   15.281  1.00 52.24 ? 20  GLU A CA   1  
ATOM 264   C C    . GLU A 1 20  ? -12.231 10.042  15.875  1.00 11.12 ? 20  GLU A C    1  
ATOM 265   O O    . GLU A 1 20  ? -12.486 11.073  15.252  1.00 33.42 ? 20  GLU A O    1  
ATOM 266   C CB   . GLU A 1 20  ? -11.331 7.751   15.428  1.00 25.55 ? 20  GLU A CB   1  
ATOM 267   C CG   . GLU A 1 20  ? -11.464 6.749   16.564  1.00 65.14 ? 20  GLU A CG   1  
ATOM 268   C CD   . GLU A 1 20  ? -10.154 6.055   16.885  1.00 73.54 ? 20  GLU A CD   1  
ATOM 269   O OE1  . GLU A 1 20  ? -9.365  5.816   15.946  1.00 71.44 ? 20  GLU A OE1  1  
ATOM 270   O OE2  . GLU A 1 20  ? -9.916  5.752   18.073  1.00 52.32 ? 20  GLU A OE2  1  
ATOM 271   H H    . GLU A 1 20  ? -12.228 8.770   13.190  1.00 31.33 ? 20  GLU A H    1  
ATOM 272   H HA   . GLU A 1 20  ? -13.378 8.242   15.818  1.00 42.40 ? 20  GLU A HA   1  
ATOM 273   H HB3  . GLU A 1 20  ? -10.455 8.354   15.611  1.00 45.41 ? 20  GLU A HB3  1  
ATOM 274   H HG3  . GLU A 1 20  ? -12.191 6.001   16.286  1.00 33.14 ? 20  GLU A HG3  1  
ATOM 275   N N    . GLY A 1 21  ? -11.677 10.045  17.083  1.00 14.42 ? 21  GLY A N    1  
ATOM 276   C CA   . GLY A 1 21  ? -11.339 11.294  17.742  1.00 74.44 ? 21  GLY A CA   1  
ATOM 277   C C    . GLY A 1 21  ? -9.931  11.756  17.417  1.00 41.32 ? 21  GLY A C    1  
ATOM 278   O O    . GLY A 1 21  ? -9.694  12.356  16.370  1.00 62.22 ? 21  GLY A O    1  
ATOM 279   H H    . GLY A 1 21  ? -11.497 9.193   17.532  1.00 31.22 ? 21  GLY A H    1  
ATOM 280   H HA2  . GLY A 1 21  ? -12.037 12.054  17.427  1.00 42.42 ? 21  GLY A HA2  1  
ATOM 281   H HA3  . GLY A 1 21  ? -11.423 11.159  18.809  1.00 23.03 ? 21  GLY A HA3  1  
ATOM 282   N N    . ALA A 1 22  ? -8.996  11.476  18.320  1.00 74.14 ? 22  ALA A N    1  
ATOM 283   C CA   . ALA A 1 22  ? -7.605  11.868  18.125  1.00 23.33 ? 22  ALA A CA   1  
ATOM 284   C C    . ALA A 1 22  ? -6.673  10.670  18.272  1.00 33.51 ? 22  ALA A C    1  
ATOM 285   O O    . ALA A 1 22  ? -6.053  10.231  17.304  1.00 72.10 ? 22  ALA A O    1  
ATOM 286   C CB   . ALA A 1 22  ? -7.222  12.962  19.109  1.00 5.03  ? 22  ALA A CB   1  
ATOM 287   H H    . ALA A 1 22  ? -9.246  10.994  19.134  1.00 5.33  ? 22  ALA A H    1  
ATOM 288   H HA   . ALA A 1 22  ? -7.507  12.265  17.125  1.00 2.23  ? 22  ALA A HA   1  
ATOM 289   H HB1  . ALA A 1 22  ? -7.971  13.741  19.090  1.00 30.33 ? 22  ALA A HB1  1  
ATOM 290   H HB2  . ALA A 1 22  ? -7.160  12.547  20.104  1.00 52.11 ? 22  ALA A HB2  1  
ATOM 291   H HB3  . ALA A 1 22  ? -6.264  13.376  18.832  1.00 3.41  ? 22  ALA A HB3  1  
ATOM 292   N N    . GLY A 1 23  ? -6.576  10.148  19.491  1.00 23.42 ? 23  GLY A N    1  
ATOM 293   C CA   . GLY A 1 23  ? -5.715  9.007   19.743  1.00 11.04 ? 23  GLY A CA   1  
ATOM 294   C C    . GLY A 1 23  ? -6.432  7.889   20.474  1.00 51.22 ? 23  GLY A C    1  
ATOM 295   O O    . GLY A 1 23  ? -7.313  7.237   19.915  1.00 32.34 ? 23  GLY A O    1  
ATOM 296   H H    . GLY A 1 23  ? -7.094  10.541  20.225  1.00 62.15 ? 23  GLY A H    1  
ATOM 297   H HA2  . GLY A 1 23  ? -5.351  8.629   18.799  1.00 12.22 ? 23  GLY A HA2  1  
ATOM 298   H HA3  . GLY A 1 23  ? -4.874  9.329   20.339  1.00 71.13 ? 23  GLY A HA3  1  
ATOM 299   N N    . GLY A 1 24  ? -6.055  7.667   21.730  1.00 11.10 ? 24  GLY A N    1  
ATOM 300   C CA   . GLY A 1 24  ? -6.676  6.619   22.517  1.00 42.11 ? 24  GLY A CA   1  
ATOM 301   C C    . GLY A 1 24  ? -5.994  6.416   23.854  1.00 62.23 ? 24  GLY A C    1  
ATOM 302   O O    . GLY A 1 24  ? -5.812  5.285   24.303  1.00 31.51 ? 24  GLY A O    1  
ATOM 303   H H    . GLY A 1 24  ? -5.347  8.219   22.124  1.00 41.43 ? 24  GLY A H    1  
ATOM 304   H HA2  . GLY A 1 24  ? -7.711  6.878   22.688  1.00 41.21 ? 24  GLY A HA2  1  
ATOM 305   H HA3  . GLY A 1 24  ? -6.635  5.694   21.961  1.00 42.10 ? 24  GLY A HA3  1  
ATOM 306   N N    . THR A 1 25  ? -5.611  7.517   24.496  1.00 13.44 ? 25  THR A N    1  
ATOM 307   C CA   . THR A 1 25  ? -4.942  7.457   25.789  1.00 21.24 ? 25  THR A CA   1  
ATOM 308   C C    . THR A 1 25  ? -5.546  8.455   26.769  1.00 61.12 ? 25  THR A C    1  
ATOM 309   O O    . THR A 1 25  ? -6.264  8.075   27.696  1.00 53.40 ? 25  THR A O    1  
ATOM 310   C CB   . THR A 1 25  ? -3.433  7.734   25.654  1.00 51.40 ? 25  THR A CB   1  
ATOM 311   O OG1  . THR A 1 25  ? -3.190  8.582   24.526  1.00 53.44 ? 25  THR A OG1  1  
ATOM 312   C CG2  . THR A 1 25  ? -2.655  6.438   25.496  1.00 41.12 ? 25  THR A CG2  1  
ATOM 313   H H    . THR A 1 25  ? -5.783  8.391   24.086  1.00 10.14 ? 25  THR A H    1  
ATOM 314   H HA   . THR A 1 25  ? -5.069  6.458   26.183  1.00 54.43 ? 25  THR A HA   1  
ATOM 315   H HB   . THR A 1 25  ? -3.094  8.234   26.550  1.00 74.30 ? 25  THR A HB   1  
ATOM 316   H HG1  . THR A 1 25  ? -3.063  8.043   23.743  1.00 60.02 ? 25  THR A HG1  1  
ATOM 317   H HG21 . THR A 1 25  ? -2.182  6.185   26.433  1.00 32.22 ? 25  THR A HG21 1  
ATOM 318   H HG22 . THR A 1 25  ? -1.899  6.561   24.734  1.00 34.10 ? 25  THR A HG22 1  
ATOM 319   H HG23 . THR A 1 25  ? -3.331  5.644   25.209  1.00 41.45 ? 25  THR A HG23 1  
ATOM 320   N N    . LEU A 1 26  ? -5.252  9.734   26.560  1.00 33.45 ? 26  LEU A N    1  
ATOM 321   C CA   . LEU A 1 26  ? -5.768  10.788  27.425  1.00 45.02 ? 26  LEU A CA   1  
ATOM 322   C C    . LEU A 1 26  ? -5.361  12.165  26.908  1.00 21.52 ? 26  LEU A C    1  
ATOM 323   O O    . LEU A 1 26  ? -5.102  13.080  27.688  1.00 12.52 ? 26  LEU A O    1  
ATOM 324   C CB   . LEU A 1 26  ? -5.258  10.596  28.854  1.00 62.32 ? 26  LEU A CB   1  
ATOM 325   C CG   . LEU A 1 26  ? -3.760  10.324  29.004  1.00 2.32  ? 26  LEU A CG   1  
ATOM 326   C CD1  . LEU A 1 26  ? -3.067  11.505  29.665  1.00 40.23 ? 26  LEU A CD1  1  
ATOM 327   C CD2  . LEU A 1 26  ? -3.527  9.050   29.803  1.00 23.14 ? 26  LEU A CD2  1  
ATOM 328   H H    . LEU A 1 26  ? -4.675  9.974   25.806  1.00 60.05 ? 26  LEU A H    1  
ATOM 329   H HA   . LEU A 1 26  ? -6.846  10.721  27.423  1.00 62.15 ? 26  LEU A HA   1  
ATOM 330   H HB3  . LEU A 1 26  ? -5.792  9.762   29.286  1.00 43.22 ? 26  LEU A HB3  1  
ATOM 331   H HG   . LEU A 1 26  ? -3.327  10.189  28.023  1.00 52.32 ? 26  LEU A HG   1  
ATOM 332   H HD11 . LEU A 1 26  ? -2.240  11.149  30.260  1.00 14.02 ? 26  LEU A HD11 1  
ATOM 333   H HD12 . LEU A 1 26  ? -3.768  12.027  30.297  1.00 31.24 ? 26  LEU A HD12 1  
ATOM 334   H HD13 . LEU A 1 26  ? -2.699  12.177  28.903  1.00 11.15 ? 26  LEU A HD13 1  
ATOM 335   H HD21 . LEU A 1 26  ? -2.684  9.189   30.462  1.00 20.42 ? 26  LEU A HD21 1  
ATOM 336   H HD22 . LEU A 1 26  ? -3.325  8.234   29.125  1.00 13.03 ? 26  LEU A HD22 1  
ATOM 337   H HD23 . LEU A 1 26  ? -4.408  8.824   30.386  1.00 70.01 ? 26  LEU A HD23 1  
ATOM 338   N N    . GLY A 1 27  ? -5.306  12.302  25.587  1.00 42.53 ? 27  GLY A N    1  
ATOM 339   C CA   . GLY A 1 27  ? -4.932  13.571  24.989  1.00 75.15 ? 27  GLY A CA   1  
ATOM 340   C C    . GLY A 1 27  ? -5.770  13.906  23.772  1.00 43.43 ? 27  GLY A C    1  
ATOM 341   O O    . GLY A 1 27  ? -6.541  13.077  23.291  1.00 11.40 ? 27  GLY A O    1  
ATOM 342   H H    . GLY A 1 27  ? -5.523  11.538  25.015  1.00 75.21 ? 27  GLY A H    1  
ATOM 343   H HA2  . GLY A 1 27  ? -5.052  14.352  25.722  1.00 65.13 ? 27  GLY A HA2  1  
ATOM 344   H HA3  . GLY A 1 27  ? -3.894  13.523  24.694  1.00 61.03 ? 27  GLY A HA3  1  
ATOM 345   N N    . SER A 1 28  ? -5.620  15.128  23.270  1.00 42.23 ? 28  SER A N    1  
ATOM 346   C CA   . SER A 1 28  ? -6.372  15.576  22.104  1.00 51.10 ? 28  SER A CA   1  
ATOM 347   C C    . SER A 1 28  ? -5.593  16.632  21.326  1.00 14.34 ? 28  SER A C    1  
ATOM 348   O O    . SER A 1 28  ? -5.521  17.792  21.732  1.00 13.21 ? 28  SER A O    1  
ATOM 349   C CB   . SER A 1 28  ? -7.729  16.137  22.533  1.00 74.02 ? 28  SER A CB   1  
ATOM 350   O OG   . SER A 1 28  ? -8.793  15.352  22.022  1.00 70.23 ? 28  SER A OG   1  
ATOM 351   H H    . SER A 1 28  ? -4.989  15.746  23.697  1.00 34.10 ? 28  SER A H    1  
ATOM 352   H HA   . SER A 1 28  ? -6.533  14.720  21.465  1.00 34.22 ? 28  SER A HA   1  
ATOM 353   H HB3  . SER A 1 28  ? -7.832  17.146  22.157  1.00 41.44 ? 28  SER A HB3  1  
ATOM 354   H HG   . SER A 1 28  ? -9.348  15.893  21.457  1.00 3.14  ? 28  SER A HG   1  
ATOM 355   N N    . LEU A 1 29  ? -5.013  16.220  20.204  1.00 73.12 ? 29  LEU A N    1  
ATOM 356   C CA   . LEU A 1 29  ? -4.238  17.130  19.367  1.00 53.10 ? 29  LEU A CA   1  
ATOM 357   C C    . LEU A 1 29  ? -3.742  16.424  18.110  1.00 72.11 ? 29  LEU A C    1  
ATOM 358   O O    . LEU A 1 29  ? -3.220  15.310  18.175  1.00 74.04 ? 29  LEU A O    1  
ATOM 359   C CB   . LEU A 1 29  ? -3.051  17.692  20.151  1.00 62.41 ? 29  LEU A CB   1  
ATOM 360   C CG   . LEU A 1 29  ? -2.154  16.662  20.839  1.00 64.30 ? 29  LEU A CG   1  
ATOM 361   C CD1  . LEU A 1 29  ? -0.710  17.140  20.858  1.00 34.01 ? 29  LEU A CD1  1  
ATOM 362   C CD2  . LEU A 1 29  ? -2.645  16.390  22.254  1.00 23.21 ? 29  LEU A CD2  1  
ATOM 363   H H    . LEU A 1 29  ? -5.106  15.284  19.932  1.00 70.54 ? 29  LEU A H    1  
ATOM 364   H HA   . LEU A 1 29  ? -4.885  17.944  19.075  1.00 64.13 ? 29  LEU A HA   1  
ATOM 365   H HB3  . LEU A 1 29  ? -3.441  18.353  20.911  1.00 2.53  ? 29  LEU A HB3  1  
ATOM 366   H HG   . LEU A 1 29  ? -2.192  15.734  20.288  1.00 42.15 ? 29  LEU A HG   1  
ATOM 367   H HD11 . LEU A 1 29  ? -0.651  18.089  21.368  1.00 41.40 ? 29  LEU A HD11 1  
ATOM 368   H HD12 . LEU A 1 29  ? -0.357  17.252  19.843  1.00 61.42 ? 29  LEU A HD12 1  
ATOM 369   H HD13 . LEU A 1 29  ? -0.099  16.414  21.374  1.00 63.20 ? 29  LEU A HD13 1  
ATOM 370   H HD21 . LEU A 1 29  ? -3.457  15.678  22.224  1.00 44.11 ? 29  LEU A HD21 1  
ATOM 371   H HD22 . LEU A 1 29  ? -2.991  17.311  22.700  1.00 63.44 ? 29  LEU A HD22 1  
ATOM 372   H HD23 . LEU A 1 29  ? -1.835  15.987  22.846  1.00 73.52 ? 29  LEU A HD23 1  
ATOM 373   N N    . GLY A 1 30  ? -3.906  17.078  16.963  1.00 32.23 ? 30  GLY A N    1  
ATOM 374   C CA   . GLY A 1 30  ? -3.467  16.498  15.708  1.00 64.11 ? 30  GLY A CA   1  
ATOM 375   C C    . GLY A 1 30  ? -4.626  16.139  14.800  1.00 31.02 ? 30  GLY A C    1  
ATOM 376   O O    . GLY A 1 30  ? -4.635  15.073  14.187  1.00 21.22 ? 30  GLY A O    1  
ATOM 377   H H    . GLY A 1 30  ? -4.329  17.962  16.973  1.00 54.10 ? 30  GLY A H    1  
ATOM 378   H HA2  . GLY A 1 30  ? -2.831  17.207  15.199  1.00 22.33 ? 30  GLY A HA2  1  
ATOM 379   H HA3  . GLY A 1 30  ? -2.898  15.605  15.917  1.00 34.44 ? 30  GLY A HA3  1  
ATOM 380   N N    . GLY A 1 31  ? -5.609  17.031  14.713  1.00 71.42 ? 31  GLY A N    1  
ATOM 381   C CA   . GLY A 1 31  ? -6.765  16.782  13.873  1.00 73.10 ? 31  GLY A CA   1  
ATOM 382   C C    . GLY A 1 31  ? -6.387  16.522  12.429  1.00 62.23 ? 31  GLY A C    1  
ATOM 383   O O    . GLY A 1 31  ? -5.420  17.092  11.921  1.00 75.41 ? 31  GLY A O    1  
ATOM 384   H H    . GLY A 1 31  ? -5.546  17.864  15.226  1.00 1.15  ? 31  GLY A H    1  
ATOM 385   H HA2  . GLY A 1 31  ? -7.297  15.923  14.256  1.00 75.40 ? 31  GLY A HA2  1  
ATOM 386   H HA3  . GLY A 1 31  ? -7.417  17.642  13.914  1.00 34.31 ? 31  GLY A HA3  1  
ATOM 387   N N    . PHE A 1 32  ? -7.149  15.660  11.765  1.00 71.51 ? 32  PHE A N    1  
ATOM 388   C CA   . PHE A 1 32  ? -6.886  15.324  10.371  1.00 10.25 ? 32  PHE A CA   1  
ATOM 389   C C    . PHE A 1 32  ? -8.192  15.158  9.596   1.00 1.13  ? 32  PHE A C    1  
ATOM 390   O O    . PHE A 1 32  ? -9.263  15.023  10.188  1.00 14.25 ? 32  PHE A O    1  
ATOM 391   C CB   . PHE A 1 32  ? -6.060  14.039  10.280  1.00 61.54 ? 32  PHE A CB   1  
ATOM 392   C CG   . PHE A 1 32  ? -6.717  12.856  10.931  1.00 52.34 ? 32  PHE A CG   1  
ATOM 393   C CD1  . PHE A 1 32  ? -6.498  12.575  12.270  1.00 2.35  ? 32  PHE A CD1  1  
ATOM 394   C CD2  . PHE A 1 32  ? -7.555  12.025  10.205  1.00 51.11 ? 32  PHE A CD2  1  
ATOM 395   C CE1  . PHE A 1 32  ? -7.100  11.486  12.872  1.00 44.23 ? 32  PHE A CE1  1  
ATOM 396   C CE2  . PHE A 1 32  ? -8.161  10.934  10.802  1.00 43.11 ? 32  PHE A CE2  1  
ATOM 397   C CZ   . PHE A 1 32  ? -7.934  10.667  12.136  1.00 70.34 ? 32  PHE A CZ   1  
ATOM 398   H H    . PHE A 1 32  ? -7.906  15.239  12.225  1.00 12.44 ? 32  PHE A H    1  
ATOM 399   H HA   . PHE A 1 32  ? -6.324  16.135  9.935   1.00 13.25 ? 32  PHE A HA   1  
ATOM 400   H HB3  . PHE A 1 32  ? -5.109  14.198  10.762  1.00 61.34 ? 32  PHE A HB3  1  
ATOM 401   H HD1  . PHE A 1 32  ? -5.846  13.216  12.847  1.00 53.41 ? 32  PHE A HD1  1  
ATOM 402   H HD2  . PHE A 1 32  ? -7.733  12.235  9.160   1.00 22.13 ? 32  PHE A HD2  1  
ATOM 403   H HE1  . PHE A 1 32  ? -6.921  11.278  13.916  1.00 63.01 ? 32  PHE A HE1  1  
ATOM 404   H HE2  . PHE A 1 32  ? -8.813  10.295  10.224  1.00 42.34 ? 32  PHE A HE2  1  
ATOM 405   H HZ   . PHE A 1 32  ? -8.406  9.815   12.606  1.00 52.35 ? 32  PHE A HZ   1  
ATOM 406   N N    . SER A 1 33  ? -8.093  15.170  8.272   1.00 73.24 ? 33  SER A N    1  
ATOM 407   C CA   . SER A 1 33  ? -9.264  15.025  7.415   1.00 72.00 ? 33  SER A CA   1  
ATOM 408   C C    . SER A 1 33  ? -8.904  14.310  6.117   1.00 64.34 ? 33  SER A C    1  
ATOM 409   O O    . SER A 1 33  ? -8.313  14.902  5.212   1.00 1.44  ? 33  SER A O    1  
ATOM 410   C CB   . SER A 1 33  ? -9.868  16.395  7.106   1.00 5.43  ? 33  SER A CB   1  
ATOM 411   O OG   . SER A 1 33  ? -11.020 16.272  6.292   1.00 11.11 ? 33  SER A OG   1  
ATOM 412   H H    . SER A 1 33  ? -7.210  15.280  7.860   1.00 44.44 ? 33  SER A H    1  
ATOM 413   H HA   . SER A 1 33  ? -9.993  14.432  7.948   1.00 71.51 ? 33  SER A HA   1  
ATOM 414   H HB3  . SER A 1 33  ? -9.137  16.998  6.587   1.00 44.51 ? 33  SER A HB3  1  
ATOM 415   H HG   . SER A 1 33  ? -10.756 16.172  5.374   1.00 32.21 ? 33  SER A HG   1  
ATOM 416   N N    . VAL A 1 34  ? -9.262  13.033  6.032   1.00 30.52 ? 34  VAL A N    1  
ATOM 417   C CA   . VAL A 1 34  ? -8.978  12.236  4.845   1.00 42.24 ? 34  VAL A CA   1  
ATOM 418   C C    . VAL A 1 34  ? -10.237 11.547  4.330   1.00 43.41 ? 34  VAL A C    1  
ATOM 419   O O    . VAL A 1 34  ? -11.072 11.088  5.112   1.00 41.34 ? 34  VAL A O    1  
ATOM 420   C CB   . VAL A 1 34  ? -7.903  11.171  5.128   1.00 12.24 ? 34  VAL A CB   1  
ATOM 421   C CG1  . VAL A 1 34  ? -8.351  10.243  6.246   1.00 2.52  ? 34  VAL A CG1  1  
ATOM 422   C CG2  . VAL A 1 34  ? -7.586  10.384  3.864   1.00 33.43 ? 34  VAL A CG2  1  
ATOM 423   H H    . VAL A 1 34  ? -9.729  12.617  6.786   1.00 30.50 ? 34  VAL A H    1  
ATOM 424   H HA   . VAL A 1 34  ? -8.604  12.899  4.079   1.00 51.21 ? 34  VAL A HA   1  
ATOM 425   H HB   . VAL A 1 34  ? -7.002  11.674  5.447   1.00 72.22 ? 34  VAL A HB   1  
ATOM 426   H HG11 . VAL A 1 34  ? -9.003  9.482   5.841   1.00 24.34 ? 34  VAL A HG11 1  
ATOM 427   H HG12 . VAL A 1 34  ? -7.487  9.775   6.695   1.00 43.33 ? 34  VAL A HG12 1  
ATOM 428   H HG13 . VAL A 1 34  ? -8.884  10.811  6.994   1.00 54.44 ? 34  VAL A HG13 1  
ATOM 429   H HG21 . VAL A 1 34  ? -7.945  10.927  3.002   1.00 51.45 ? 34  VAL A HG21 1  
ATOM 430   H HG22 . VAL A 1 34  ? -6.519  10.244  3.785   1.00 42.20 ? 34  VAL A HG22 1  
ATOM 431   H HG23 . VAL A 1 34  ? -8.072  9.420   3.909   1.00 12.31 ? 34  VAL A HG23 1  
ATOM 432   N N    . THR A 1 35  ? -10.369 11.476  3.009   1.00 5.21  ? 35  THR A N    1  
ATOM 433   C CA   . THR A 1 35  ? -11.528 10.843  2.389   1.00 63.33 ? 35  THR A CA   1  
ATOM 434   C C    . THR A 1 35  ? -11.378 9.327   2.368   1.00 50.35 ? 35  THR A C    1  
ATOM 435   O O    . THR A 1 35  ? -10.272 8.805   2.239   1.00 70.34 ? 35  THR A O    1  
ATOM 436   C CB   . THR A 1 35  ? -11.740 11.349  0.950   1.00 63.54 ? 35  THR A CB   1  
ATOM 437   O OG1  . THR A 1 35  ? -10.960 12.529  0.724   1.00 21.34 ? 35  THR A OG1  1  
ATOM 438   C CG2  . THR A 1 35  ? -13.209 11.650  0.694   1.00 72.14 ? 35  THR A CG2  1  
ATOM 439   H H    . THR A 1 35  ? -9.671  11.860  2.439   1.00 12.20 ? 35  THR A H    1  
ATOM 440   H HA   . THR A 1 35  ? -12.399 11.102  2.972   1.00 30.34 ? 35  THR A HA   1  
ATOM 441   H HB   . THR A 1 35  ? -11.421 10.579  0.263   1.00 21.51 ? 35  THR A HB   1  
ATOM 442   H HG1  . THR A 1 35  ? -11.268 13.232  1.301   1.00 31.33 ? 35  THR A HG1  1  
ATOM 443   H HG21 . THR A 1 35  ? -13.758 10.724  0.619   1.00 1.04  ? 35  THR A HG21 1  
ATOM 444   H HG22 . THR A 1 35  ? -13.307 12.202  -0.228  1.00 22.01 ? 35  THR A HG22 1  
ATOM 445   H HG23 . THR A 1 35  ? -13.603 12.238  1.510   1.00 30.14 ? 35  THR A HG23 1  
ATOM 446   N N    . ASN A 1 36  ? -12.499 8.626   2.492   1.00 13.34 ? 36  ASN A N    1  
ATOM 447   C CA   . ASN A 1 36  ? -12.493 7.167   2.485   1.00 2.13  ? 36  ASN A CA   1  
ATOM 448   C C    . ASN A 1 36  ? -12.656 6.628   1.067   1.00 21.31 ? 36  ASN A C    1  
ATOM 449   O O    . ASN A 1 36  ? -13.625 6.944   0.379   1.00 73.33 ? 36  ASN A O    1  
ATOM 450   C CB   . ASN A 1 36  ? -13.613 6.627   3.379   1.00 51.44 ? 36  ASN A CB   1  
ATOM 451   C CG   . ASN A 1 36  ? -14.991 6.960   2.843   1.00 5.23  ? 36  ASN A CG   1  
ATOM 452   O OD1  . ASN A 1 36  ? -15.207 8.033   2.274   1.00 24.21 ? 36  ASN A OD1  1  
ATOM 453   N ND2  . ASN A 1 36  ? -15.934 6.043   3.021   1.00 13.05 ? 36  ASN A ND2  1  
ATOM 454   H H    . ASN A 1 36  ? -13.352 9.098   2.591   1.00 44.43 ? 36  ASN A H    1  
ATOM 455   H HA   . ASN A 1 36  ? -11.543 6.838   2.876   1.00 2.13  ? 36  ASN A HA   1  
ATOM 456   H HB3  . ASN A 1 36  ? -13.517 7.055   4.365   1.00 74.55 ? 36  ASN A HB3  1  
ATOM 457   H HD21 . ASN A 1 36  ? -15.690 5.212   3.482   1.00 50.05 ? 36  ASN A HD21 1  
ATOM 458   H HD22 . ASN A 1 36  ? -16.833 6.231   2.683   1.00 25.14 ? 36  ASN A HD22 1  
ATOM 459   N N    . ASN A 1 37  ? -11.698 5.813   0.636   1.00 43.23 ? 37  ASN A N    1  
ATOM 460   C CA   . ASN A 1 37  ? -11.735 5.230   -0.700  1.00 64.30 ? 37  ASN A CA   1  
ATOM 461   C C    . ASN A 1 37  ? -10.527 4.327   -0.932  1.00 24.20 ? 37  ASN A C    1  
ATOM 462   O O    . ASN A 1 37  ? -9.412  4.805   -1.150  1.00 25.33 ? 37  ASN A O    1  
ATOM 463   C CB   . ASN A 1 37  ? -11.771 6.334   -1.759  1.00 23.13 ? 37  ASN A CB   1  
ATOM 464   C CG   . ASN A 1 37  ? -13.057 6.322   -2.561  1.00 51.21 ? 37  ASN A CG   1  
ATOM 465   O OD1  . ASN A 1 37  ? -13.934 7.163   -2.360  1.00 54.21 ? 37  ASN A OD1  1  
ATOM 466   N ND2  . ASN A 1 37  ? -13.178 5.366   -3.474  1.00 4.33  ? 37  ASN A ND2  1  
ATOM 467   H H    . ASN A 1 37  ? -10.949 5.599   1.231   1.00 4.24  ? 37  ASN A H    1  
ATOM 468   H HA   . ASN A 1 37  ? -12.632 4.636   -0.779  1.00 2.24  ? 37  ASN A HA   1  
ATOM 469   H HB3  . ASN A 1 37  ? -10.943 6.200   -2.439  1.00 72.12 ? 37  ASN A HB3  1  
ATOM 470   H HD21 . ASN A 1 37  ? -12.439 4.730   -3.579  1.00 74.03 ? 37  ASN A HD21 1  
ATOM 471   H HD22 . ASN A 1 37  ? -14.000 5.335   -4.008  1.00 22.10 ? 37  ASN A HD22 1  
ATOM 472   N N    . THR A 1 38  ? -10.756 3.019   -0.885  1.00 25.53 ? 38  THR A N    1  
ATOM 473   C CA   . THR A 1 38  ? -9.688  2.047   -1.090  1.00 30.14 ? 38  THR A CA   1  
ATOM 474   C C    . THR A 1 38  ? -10.228 0.622   -1.065  1.00 52.13 ? 38  THR A C    1  
ATOM 475   O O    . THR A 1 38  ? -9.642  -0.262  -0.440  1.00 0.15  ? 38  THR A O    1  
ATOM 476   C CB   . THR A 1 38  ? -8.590  2.187   -0.019  1.00 22.21 ? 38  THR A CB   1  
ATOM 477   O OG1  . THR A 1 38  ? -7.535  1.253   -0.275  1.00 11.01 ? 38  THR A OG1  1  
ATOM 478   C CG2  . THR A 1 38  ? -9.157  1.950   1.373   1.00 20.54 ? 38  THR A CG2  1  
ATOM 479   H H    . THR A 1 38  ? -11.666 2.699   -0.707  1.00 52.25 ? 38  THR A H    1  
ATOM 480   H HA   . THR A 1 38  ? -9.245  2.238   -2.056  1.00 53.10 ? 38  THR A HA   1  
ATOM 481   H HB   . THR A 1 38  ? -8.190  3.190   -0.062  1.00 51.43 ? 38  THR A HB   1  
ATOM 482   H HG1  . THR A 1 38  ? -6.723  1.730   -0.462  1.00 12.54 ? 38  THR A HG1  1  
ATOM 483   H HG21 . THR A 1 38  ? -8.622  2.556   2.088   1.00 45.42 ? 38  THR A HG21 1  
ATOM 484   H HG22 . THR A 1 38  ? -9.050  0.907   1.634   1.00 34.11 ? 38  THR A HG22 1  
ATOM 485   H HG23 . THR A 1 38  ? -10.203 2.218   1.385   1.00 11.15 ? 38  THR A HG23 1  
ATOM 486   N N    . GLN A 1 39  ? -11.347 0.406   -1.749  1.00 1.30  ? 39  GLN A N    1  
ATOM 487   C CA   . GLN A 1 39  ? -11.965 -0.913  -1.805  1.00 4.31  ? 39  GLN A CA   1  
ATOM 488   C C    . GLN A 1 39  ? -11.957 -1.459  -3.229  1.00 75.13 ? 39  GLN A C    1  
ATOM 489   O O    . GLN A 1 39  ? -13.010 -1.728  -3.809  1.00 31.15 ? 39  GLN A O    1  
ATOM 490   C CB   . GLN A 1 39  ? -13.402 -0.849  -1.280  1.00 73.14 ? 39  GLN A CB   1  
ATOM 491   C CG   . GLN A 1 39  ? -14.253 0.211   -1.961  1.00 75.45 ? 39  GLN A CG   1  
ATOM 492   C CD   . GLN A 1 39  ? -15.716 -0.172  -2.030  1.00 24.32 ? 39  GLN A CD   1  
ATOM 493   O OE1  . GLN A 1 39  ? -16.230 -0.872  -1.155  1.00 62.22 ? 39  GLN A OE1  1  
ATOM 494   N NE2  . GLN A 1 39  ? -16.401 0.285   -3.073  1.00 64.44 ? 39  GLN A NE2  1  
ATOM 495   H H    . GLN A 1 39  ? -11.765 1.151   -2.226  1.00 11.45 ? 39  GLN A H    1  
ATOM 496   H HA   . GLN A 1 39  ? -11.392 -1.575  -1.174  1.00 13.42 ? 39  GLN A HA   1  
ATOM 497   H HB3  . GLN A 1 39  ? -13.376 -0.633  -0.222  1.00 4.31  ? 39  GLN A HB3  1  
ATOM 498   H HG3  . GLN A 1 39  ? -13.886 0.355   -2.968  1.00 64.13 ? 39  GLN A HG3  1  
ATOM 499   H HE21 . GLN A 1 39  ? -15.927 0.836   -3.731  1.00 33.32 ? 39  GLN A HE21 1  
ATOM 500   H HE22 . GLN A 1 39  ? -17.349 0.053   -3.142  1.00 11.44 ? 39  GLN A HE22 1  
ATOM 501   N N    . LEU A 1 40  ? -10.763 -1.621  -3.786  1.00 14.30 ? 40  LEU A N    1  
ATOM 502   C CA   . LEU A 1 40  ? -10.615 -2.134  -5.145  1.00 34.42 ? 40  LEU A CA   1  
ATOM 503   C C    . LEU A 1 40  ? -9.144  -2.343  -5.492  1.00 63.24 ? 40  LEU A C    1  
ATOM 504   O O    . LEU A 1 40  ? -8.600  -1.667  -6.365  1.00 2.01  ? 40  LEU A O    1  
ATOM 505   C CB   . LEU A 1 40  ? -11.257 -1.173  -6.147  1.00 61.45 ? 40  LEU A CB   1  
ATOM 506   C CG   . LEU A 1 40  ? -11.735 -1.793  -7.461  1.00 34.55 ? 40  LEU A CG   1  
ATOM 507   C CD1  . LEU A 1 40  ? -13.143 -2.349  -7.307  1.00 73.11 ? 40  LEU A CD1  1  
ATOM 508   C CD2  . LEU A 1 40  ? -11.684 -0.770  -8.584  1.00 33.42 ? 40  LEU A CD2  1  
ATOM 509   H H    . LEU A 1 40  ? -9.958  -1.389  -3.275  1.00 13.41 ? 40  LEU A H    1  
ATOM 510   H HA   . LEU A 1 40  ? -11.122 -3.086  -5.195  1.00 23.35 ? 40  LEU A HA   1  
ATOM 511   H HB3  . LEU A 1 40  ? -10.528 -0.412  -6.386  1.00 42.40 ? 40  LEU A HB3  1  
ATOM 512   H HG   . LEU A 1 40  ? -11.080 -2.614  -7.723  1.00 63.32 ? 40  LEU A HG   1  
ATOM 513   H HD11 . LEU A 1 40  ? -13.505 -2.681  -8.267  1.00 23.54 ? 40  LEU A HD11 1  
ATOM 514   H HD12 . LEU A 1 40  ? -13.794 -1.579  -6.922  1.00 20.11 ? 40  LEU A HD12 1  
ATOM 515   H HD13 . LEU A 1 40  ? -13.128 -3.183  -6.620  1.00 60.53 ? 40  LEU A HD13 1  
ATOM 516   H HD21 . LEU A 1 40  ? -10.678 -0.713  -8.975  1.00 24.03 ? 40  LEU A HD21 1  
ATOM 517   H HD22 . LEU A 1 40  ? -11.978 0.198   -8.203  1.00 31.03 ? 40  LEU A HD22 1  
ATOM 518   H HD23 . LEU A 1 40  ? -12.360 -1.066  -9.373  1.00 44.30 ? 40  LEU A HD23 1  
ATOM 519   N N    . GLY A 1 41  ? -8.507  -3.285  -4.803  1.00 55.01 ? 41  GLY A N    1  
ATOM 520   C CA   . GLY A 1 41  ? -7.105  -3.566  -5.054  1.00 50.52 ? 41  GLY A CA   1  
ATOM 521   C C    . GLY A 1 41  ? -6.821  -5.052  -5.151  1.00 11.14 ? 41  GLY A C    1  
ATOM 522   O O    . GLY A 1 41  ? -7.663  -5.823  -5.614  1.00 42.00 ? 41  GLY A O    1  
ATOM 523   H H    . GLY A 1 41  ? -8.992  -3.792  -4.119  1.00 24.00 ? 41  GLY A H    1  
ATOM 524   H HA2  . GLY A 1 41  ? -6.814  -3.094  -5.981  1.00 11.14 ? 41  GLY A HA2  1  
ATOM 525   H HA3  . GLY A 1 41  ? -6.517  -3.150  -4.250  1.00 74.21 ? 41  GLY A HA3  1  
ATOM 526   N N    . LEU A 1 42  ? -5.633  -5.455  -4.714  1.00 71.10 ? 42  LEU A N    1  
ATOM 527   C CA   . LEU A 1 42  ? -5.239  -6.859  -4.754  1.00 55.43 ? 42  LEU A CA   1  
ATOM 528   C C    . LEU A 1 42  ? -4.151  -7.148  -3.727  1.00 61.30 ? 42  LEU A C    1  
ATOM 529   O O    . LEU A 1 42  ? -3.247  -6.339  -3.518  1.00 72.34 ? 42  LEU A O    1  
ATOM 530   C CB   . LEU A 1 42  ? -4.746  -7.230  -6.154  1.00 62.14 ? 42  LEU A CB   1  
ATOM 531   C CG   . LEU A 1 42  ? -3.695  -6.302  -6.765  1.00 25.41 ? 42  LEU A CG   1  
ATOM 532   C CD1  . LEU A 1 42  ? -2.299  -6.870  -6.560  1.00 42.14 ? 42  LEU A CD1  1  
ATOM 533   C CD2  . LEU A 1 42  ? -3.973  -6.083  -8.245  1.00 32.41 ? 42  LEU A CD2  1  
ATOM 534   H H    . LEU A 1 42  ? -5.005  -4.793  -4.356  1.00 23.30 ? 42  LEU A H    1  
ATOM 535   H HA   . LEU A 1 42  ? -6.108  -7.454  -4.517  1.00 15.41 ? 42  LEU A HA   1  
ATOM 536   H HB3  . LEU A 1 42  ? -5.601  -7.242  -6.813  1.00 1.42  ? 42  LEU A HB3  1  
ATOM 537   H HG   . LEU A 1 42  ? -3.739  -5.342  -6.268  1.00 1.44  ? 42  LEU A HG   1  
ATOM 538   H HD11 . LEU A 1 42  ? -2.088  -6.934  -5.503  1.00 53.34 ? 42  LEU A HD11 1  
ATOM 539   H HD12 . LEU A 1 42  ? -1.575  -6.223  -7.035  1.00 13.05 ? 42  LEU A HD12 1  
ATOM 540   H HD13 . LEU A 1 42  ? -2.243  -7.855  -6.999  1.00 51.31 ? 42  LEU A HD13 1  
ATOM 541   H HD21 . LEU A 1 42  ? -4.989  -5.743  -8.373  1.00 4.43  ? 42  LEU A HD21 1  
ATOM 542   H HD22 . LEU A 1 42  ? -3.832  -7.010  -8.778  1.00 72.30 ? 42  LEU A HD22 1  
ATOM 543   H HD23 . LEU A 1 42  ? -3.292  -5.337  -8.631  1.00 75.25 ? 42  LEU A HD23 1  
ATOM 544   N N    . THR A 1 43  ? -4.241  -8.310  -3.086  1.00 3.12  ? 43  THR A N    1  
ATOM 545   C CA   . THR A 1 43  ? -3.265  -8.707  -2.080  1.00 21.45 ? 43  THR A CA   1  
ATOM 546   C C    . THR A 1 43  ? -2.423  -9.884  -2.565  1.00 2.42  ? 43  THR A C    1  
ATOM 547   O O    . THR A 1 43  ? -2.879  -10.696 -3.370  1.00 53.34 ? 43  THR A O    1  
ATOM 548   C CB   . THR A 1 43  ? -3.949  -9.092  -0.754  1.00 32.21 ? 43  THR A CB   1  
ATOM 549   O OG1  . THR A 1 43  ? -5.372  -9.031  -0.902  1.00 23.22 ? 43  THR A OG1  1  
ATOM 550   C CG2  . THR A 1 43  ? -3.509  -8.167  0.369   1.00 63.04 ? 43  THR A CG2  1  
ATOM 551   H H    . THR A 1 43  ? -4.986  -8.913  -3.296  1.00 61.05 ? 43  THR A H    1  
ATOM 552   H HA   . THR A 1 43  ? -2.615  -7.864  -1.895  1.00 24.42 ? 43  THR A HA   1  
ATOM 553   H HB   . THR A 1 43  ? -3.663  -10.104 -0.501  1.00 1.40  ? 43  THR A HB   1  
ATOM 554   H HG1  . THR A 1 43  ? -5.788  -9.194  -0.052  1.00 4.12  ? 43  THR A HG1  1  
ATOM 555   H HG21 . THR A 1 43  ? -2.542  -8.479  0.735   1.00 32.33 ? 43  THR A HG21 1  
ATOM 556   H HG22 . THR A 1 43  ? -4.227  -8.210  1.173   1.00 23.02 ? 43  THR A HG22 1  
ATOM 557   H HG23 . THR A 1 43  ? -3.444  -7.155  -0.002  1.00 51.11 ? 43  THR A HG23 1  
ATOM 558   N N    . PHE A 1 44  ? -1.193  -9.969  -2.068  1.00 55.51 ? 44  PHE A N    1  
ATOM 559   C CA   . PHE A 1 44  ? -0.288  -11.046 -2.452  1.00 3.35  ? 44  PHE A CA   1  
ATOM 560   C C    . PHE A 1 44  ? 0.475   -11.571 -1.241  1.00 61.15 ? 44  PHE A C    1  
ATOM 561   O O    . PHE A 1 44  ? 1.323   -10.876 -0.677  1.00 32.31 ? 44  PHE A O    1  
ATOM 562   C CB   . PHE A 1 44  ? 0.696   -10.558 -3.519  1.00 11.35 ? 44  PHE A CB   1  
ATOM 563   C CG   . PHE A 1 44  ? 1.738   -11.576 -3.884  1.00 73.42 ? 44  PHE A CG   1  
ATOM 564   C CD1  . PHE A 1 44  ? 1.376   -12.878 -4.186  1.00 54.21 ? 44  PHE A CD1  1  
ATOM 565   C CD2  . PHE A 1 44  ? 3.080   -11.232 -3.922  1.00 1.53  ? 44  PHE A CD2  1  
ATOM 566   C CE1  . PHE A 1 44  ? 2.333   -13.818 -4.522  1.00 34.53 ? 44  PHE A CE1  1  
ATOM 567   C CE2  . PHE A 1 44  ? 4.041   -12.167 -4.257  1.00 63.14 ? 44  PHE A CE2  1  
ATOM 568   C CZ   . PHE A 1 44  ? 3.667   -13.461 -4.558  1.00 24.14 ? 44  PHE A CZ   1  
ATOM 569   H H    . PHE A 1 44  ? -0.887  -9.291  -1.431  1.00 60.10 ? 44  PHE A H    1  
ATOM 570   H HA   . PHE A 1 44  ? -0.882  -11.847 -2.863  1.00 41.32 ? 44  PHE A HA   1  
ATOM 571   H HB3  . PHE A 1 44  ? 1.202   -9.678  -3.154  1.00 41.44 ? 44  PHE A HB3  1  
ATOM 572   H HD1  . PHE A 1 44  ? 0.334   -13.160 -4.161  1.00 3.05  ? 44  PHE A HD1  1  
ATOM 573   H HD2  . PHE A 1 44  ? 3.373   -10.218 -3.687  1.00 3.24  ? 44  PHE A HD2  1  
ATOM 574   H HE1  . PHE A 1 44  ? 2.039   -14.829 -4.756  1.00 13.43 ? 44  PHE A HE1  1  
ATOM 575   H HE2  . PHE A 1 44  ? 5.083   -11.883 -4.284  1.00 12.13 ? 44  PHE A HE2  1  
ATOM 576   H HZ   . PHE A 1 44  ? 4.416   -14.193 -4.820  1.00 33.21 ? 44  PHE A HZ   1  
ATOM 577   N N    . THR A 1 45  ? 0.171   -12.803 -0.845  1.00 41.22 ? 45  THR A N    1  
ATOM 578   C CA   . THR A 1 45  ? 0.827   -13.421 0.300   1.00 31.42 ? 45  THR A CA   1  
ATOM 579   C C    . THR A 1 45  ? 1.826   -14.482 -0.145  1.00 70.15 ? 45  THR A C    1  
ATOM 580   O O    . THR A 1 45  ? 1.511   -15.338 -0.972  1.00 25.52 ? 45  THR A O    1  
ATOM 581   C CB   . THR A 1 45  ? -0.197  -14.065 1.254   1.00 31.50 ? 45  THR A CB   1  
ATOM 582   O OG1  . THR A 1 45  ? -0.740  -15.251 0.661   1.00 62.04 ? 45  THR A OG1  1  
ATOM 583   C CG2  . THR A 1 45  ? -1.322  -13.092 1.576   1.00 63.34 ? 45  THR A CG2  1  
ATOM 584   H H    . THR A 1 45  ? -0.513  -13.306 -1.335  1.00 62.34 ? 45  THR A H    1  
ATOM 585   H HA   . THR A 1 45  ? 1.353   -12.649 0.841   1.00 62.45 ? 45  THR A HA   1  
ATOM 586   H HB   . THR A 1 45  ? 0.305   -14.329 2.173   1.00 51.22 ? 45  THR A HB   1  
ATOM 587   H HG1  . THR A 1 45  ? -1.000  -15.864 1.353   1.00 2.21  ? 45  THR A HG1  1  
ATOM 588   H HG21 . THR A 1 45  ? -1.409  -12.987 2.647   1.00 52.24 ? 45  THR A HG21 1  
ATOM 589   H HG22 . THR A 1 45  ? -2.251  -13.470 1.175   1.00 32.21 ? 45  THR A HG22 1  
ATOM 590   H HG23 . THR A 1 45  ? -1.104  -12.132 1.135   1.00 65.53 ? 45  THR A HG23 1  
ATOM 591   N N    . TYR A 1 46  ? 3.032   -14.422 0.407   1.00 43.53 ? 46  TYR A N    1  
ATOM 592   C CA   . TYR A 1 46  ? 4.079   -15.377 0.064   1.00 41.34 ? 46  TYR A CA   1  
ATOM 593   C C    . TYR A 1 46  ? 4.783   -15.886 1.317   1.00 62.14 ? 46  TYR A C    1  
ATOM 594   O O    . TYR A 1 46  ? 5.284   -15.102 2.125   1.00 14.43 ? 46  TYR A O    1  
ATOM 595   C CB   . TYR A 1 46  ? 5.097   -14.733 -0.880  1.00 73.21 ? 46  TYR A CB   1  
ATOM 596   C CG   . TYR A 1 46  ? 6.079   -15.718 -1.473  1.00 51.12 ? 46  TYR A CG   1  
ATOM 597   C CD1  . TYR A 1 46  ? 5.732   -16.505 -2.564  1.00 43.20 ? 46  TYR A CD1  1  
ATOM 598   C CD2  . TYR A 1 46  ? 7.356   -15.860 -0.943  1.00 11.12 ? 46  TYR A CD2  1  
ATOM 599   C CE1  . TYR A 1 46  ? 6.626   -17.406 -3.109  1.00 23.24 ? 46  TYR A CE1  1  
ATOM 600   C CE2  . TYR A 1 46  ? 8.257   -16.758 -1.482  1.00 32.44 ? 46  TYR A CE2  1  
ATOM 601   C CZ   . TYR A 1 46  ? 7.888   -17.530 -2.564  1.00 1.24  ? 46  TYR A CZ   1  
ATOM 602   O OH   . TYR A 1 46  ? 8.780   -18.426 -3.105  1.00 3.41  ? 46  TYR A OH   1  
ATOM 603   H H    . TYR A 1 46  ? 3.226   -13.715 1.060   1.00 33.24 ? 46  TYR A H    1  
ATOM 604   H HA   . TYR A 1 46  ? 3.615   -16.212 -0.438  1.00 52.23 ? 46  TYR A HA   1  
ATOM 605   H HB3  . TYR A 1 46  ? 5.660   -13.989 -0.336  1.00 51.41 ? 46  TYR A HB3  1  
ATOM 606   H HD1  . TYR A 1 46  ? 4.743   -16.406 -2.988  1.00 73.13 ? 46  TYR A HD1  1  
ATOM 607   H HD2  . TYR A 1 46  ? 7.643   -15.256 -0.095  1.00 11.31 ? 46  TYR A HD2  1  
ATOM 608   H HE1  . TYR A 1 46  ? 6.335   -18.010 -3.957  1.00 21.34 ? 46  TYR A HE1  1  
ATOM 609   H HE2  . TYR A 1 46  ? 9.246   -16.856 -1.057  1.00 5.54  ? 46  TYR A HE2  1  
ATOM 610   H HH   . TYR A 1 46  ? 9.668   -18.213 -2.805  1.00 35.44 ? 46  TYR A HH   1  
ATOM 611   N N    . MET A 1 47  ? 4.820   -17.206 1.472   1.00 22.41 ? 47  MET A N    1  
ATOM 612   C CA   . MET A 1 47  ? 5.464   -17.821 2.628   1.00 1.22  ? 47  MET A CA   1  
ATOM 613   C C    . MET A 1 47  ? 6.883   -18.262 2.288   1.00 64.01 ? 47  MET A C    1  
ATOM 614   O O    . MET A 1 47  ? 7.159   -18.686 1.165   1.00 74.33 ? 47  MET A O    1  
ATOM 615   C CB   . MET A 1 47  ? 4.647   -19.021 3.116   1.00 52.30 ? 47  MET A CB   1  
ATOM 616   C CG   . MET A 1 47  ? 3.565   -18.653 4.117   1.00 32.11 ? 47  MET A CG   1  
ATOM 617   S SD   . MET A 1 47  ? 2.151   -19.769 4.052   1.00 63.22 ? 47  MET A SD   1  
ATOM 618   C CE   . MET A 1 47  ? 2.339   -20.644 5.604   1.00 41.02 ? 47  MET A CE   1  
ATOM 619   H H    . MET A 1 47  ? 4.404   -17.779 0.797   1.00 40.21 ? 47  MET A H    1  
ATOM 620   H HA   . MET A 1 47  ? 5.507   -17.084 3.415   1.00 40.01 ? 47  MET A HA   1  
ATOM 621   H HB3  . MET A 1 47  ? 5.315   -19.728 3.583   1.00 0.14  ? 47  MET A HB3  1  
ATOM 622   H HG3  . MET A 1 47  ? 3.226   -17.649 3.906   1.00 20.15 ? 47  MET A HG3  1  
ATOM 623   H HE1  . MET A 1 47  ? 2.522   -19.933 6.398   1.00 60.10 ? 47  MET A HE1  1  
ATOM 624   H HE2  . MET A 1 47  ? 1.438   -21.198 5.817   1.00 63.23 ? 47  MET A HE2  1  
ATOM 625   H HE3  . MET A 1 47  ? 3.174   -21.326 5.533   1.00 41.41 ? 47  MET A HE3  1  
ATOM 626   N N    . ALA A 1 48  ? 7.780   -18.160 3.262   1.00 71.33 ? 48  ALA A N    1  
ATOM 627   C CA   . ALA A 1 48  ? 9.171   -18.550 3.065   1.00 32.13 ? 48  ALA A CA   1  
ATOM 628   C C    . ALA A 1 48  ? 9.365   -20.041 3.322   1.00 64.11 ? 48  ALA A C    1  
ATOM 629   O O    . ALA A 1 48  ? 9.470   -20.834 2.387   1.00 71.31 ? 48  ALA A O    1  
ATOM 630   C CB   . ALA A 1 48  ? 10.081  -17.734 3.970   1.00 23.21 ? 48  ALA A CB   1  
ATOM 631   H H    . ALA A 1 48  ? 7.499   -17.816 4.136   1.00 70.42 ? 48  ALA A H    1  
ATOM 632   H HA   . ALA A 1 48  ? 9.436   -18.335 2.040   1.00 30.33 ? 48  ALA A HA   1  
ATOM 633   H HB1  . ALA A 1 48  ? 9.524   -17.400 4.832   1.00 11.35 ? 48  ALA A HB1  1  
ATOM 634   H HB2  . ALA A 1 48  ? 10.910  -18.346 4.294   1.00 54.21 ? 48  ALA A HB2  1  
ATOM 635   H HB3  . ALA A 1 48  ? 10.453  -16.878 3.427   1.00 72.35 ? 48  ALA A HB3  1  
ATOM 636   N N    . THR A 1 49  ? 9.411   -20.416 4.598   1.00 34.12 ? 49  THR A N    1  
ATOM 637   C CA   . THR A 1 49  ? 9.593   -21.811 4.979   1.00 54.44 ? 49  THR A CA   1  
ATOM 638   C C    . THR A 1 49  ? 9.596   -21.971 6.494   1.00 23.52 ? 49  THR A C    1  
ATOM 639   O O    . THR A 1 49  ? 10.555  -22.483 7.072   1.00 32.32 ? 49  THR A O    1  
ATOM 640   C CB   . THR A 1 49  ? 10.908  -22.380 4.411   1.00 3.32  ? 49  THR A CB   1  
ATOM 641   O OG1  . THR A 1 49  ? 11.101  -23.721 4.875   1.00 53.13 ? 49  THR A OG1  1  
ATOM 642   C CG2  . THR A 1 49  ? 12.093  -21.521 4.823   1.00 51.43 ? 49  THR A CG2  1  
ATOM 643   H H    . THR A 1 49  ? 9.320   -19.736 5.298   1.00 62.23 ? 49  THR A H    1  
ATOM 644   H HA   . THR A 1 49  ? 8.773   -22.380 4.567   1.00 41.20 ? 49  THR A HA   1  
ATOM 645   H HB   . THR A 1 49  ? 10.844  -22.386 3.333   1.00 54.10 ? 49  THR A HB   1  
ATOM 646   H HG1  . THR A 1 49  ? 11.597  -24.218 4.219   1.00 63.21 ? 49  THR A HG1  1  
ATOM 647   H HG21 . THR A 1 49  ? 11.799  -20.865 5.629   1.00 45.11 ? 49  THR A HG21 1  
ATOM 648   H HG22 . THR A 1 49  ? 12.418  -20.928 3.980   1.00 74.24 ? 49  THR A HG22 1  
ATOM 649   H HG23 . THR A 1 49  ? 12.902  -22.155 5.152   1.00 2.32  ? 49  THR A HG23 1  
ATOM 650   N N    . ASP A 1 50  ? 8.517   -21.532 7.131   1.00 65.41 ? 50  ASP A N    1  
ATOM 651   C CA   . ASP A 1 50  ? 8.395   -21.629 8.582   1.00 2.43  ? 50  ASP A CA   1  
ATOM 652   C C    . ASP A 1 50  ? 7.057   -21.065 9.053   1.00 21.41 ? 50  ASP A C    1  
ATOM 653   O O    . ASP A 1 50  ? 6.987   -20.375 10.070  1.00 53.34 ? 50  ASP A O    1  
ATOM 654   C CB   . ASP A 1 50  ? 9.544   -20.885 9.264   1.00 51.25 ? 50  ASP A CB   1  
ATOM 655   C CG   . ASP A 1 50  ? 10.097  -21.641 10.456  1.00 33.10 ? 50  ASP A CG   1  
ATOM 656   O OD1  . ASP A 1 50  ? 9.543   -21.489 11.565  1.00 13.42 ? 50  ASP A OD1  1  
ATOM 657   O OD2  . ASP A 1 50  ? 11.084  -22.386 10.279  1.00 43.14 ? 50  ASP A OD2  1  
ATOM 658   H H    . ASP A 1 50  ? 7.786   -21.133 6.616   1.00 11.11 ? 50  ASP A H    1  
ATOM 659   H HA   . ASP A 1 50  ? 8.445   -22.674 8.851   1.00 2.31  ? 50  ASP A HA   1  
ATOM 660   H HB3  . ASP A 1 50  ? 9.191   -19.922 9.604   1.00 13.34 ? 50  ASP A HB3  1  
ATOM 661   N N    . ASN A 1 51  ? 5.999   -21.365 8.307   1.00 71.11 ? 51  ASN A N    1  
ATOM 662   C CA   . ASN A 1 51  ? 4.665   -20.886 8.646   1.00 25.11 ? 51  ASN A CA   1  
ATOM 663   C C    . ASN A 1 51  ? 4.632   -19.363 8.709   1.00 14.25 ? 51  ASN A C    1  
ATOM 664   O O    . ASN A 1 51  ? 3.761   -18.776 9.351   1.00 62.05 ? 51  ASN A O    1  
ATOM 665   C CB   . ASN A 1 51  ? 4.218   -21.472 9.988   1.00 30.12 ? 51  ASN A CB   1  
ATOM 666   C CG   . ASN A 1 51  ? 3.043   -22.419 9.842   1.00 22.44 ? 51  ASN A CG   1  
ATOM 667   O OD1  . ASN A 1 51  ? 2.221   -22.273 8.937   1.00 32.44 ? 51  ASN A OD1  1  
ATOM 668   N ND2  . ASN A 1 51  ? 2.959   -23.398 10.736  1.00 34.05 ? 51  ASN A ND2  1  
ATOM 669   H H    . ASN A 1 51  ? 6.119   -21.920 7.508   1.00 52.45 ? 51  ASN A H    1  
ATOM 670   H HA   . ASN A 1 51  ? 3.987   -21.218 7.875   1.00 33.51 ? 51  ASN A HA   1  
ATOM 671   H HB3  . ASN A 1 51  ? 3.927   -20.667 10.647  1.00 10.34 ? 51  ASN A HB3  1  
ATOM 672   H HD21 . ASN A 1 51  ? 3.649   -23.454 11.429  1.00 2.40  ? 51  ASN A HD21 1  
ATOM 673   H HD22 . ASN A 1 51  ? 2.210   -24.026 10.664  1.00 12.12 ? 51  ASN A HD22 1  
ATOM 674   N N    . ILE A 1 52  ? 5.585   -18.728 8.035   1.00 11.31 ? 52  ILE A N    1  
ATOM 675   C CA   . ILE A 1 52  ? 5.664   -17.272 8.010   1.00 35.54 ? 52  ILE A CA   1  
ATOM 676   C C    . ILE A 1 52  ? 5.693   -16.747 6.579   1.00 11.44 ? 52  ILE A C    1  
ATOM 677   O O    . ILE A 1 52  ? 6.410   -17.271 5.730   1.00 52.13 ? 52  ILE A O    1  
ATOM 678   C CB   . ILE A 1 52  ? 6.911   -16.764 8.756   1.00 20.52 ? 52  ILE A CB   1  
ATOM 679   C CG1  . ILE A 1 52  ? 6.992   -15.238 8.681   1.00 13.02 ? 52  ILE A CG1  1  
ATOM 680   C CG2  . ILE A 1 52  ? 8.168   -17.395 8.179   1.00 15.10 ? 52  ILE A CG2  1  
ATOM 681   C CD1  . ILE A 1 52  ? 8.192   -14.659 9.396   1.00 32.44 ? 52  ILE A CD1  1  
ATOM 682   H H    . ILE A 1 52  ? 6.252   -19.251 7.540   1.00 4.42  ? 52  ILE A H    1  
ATOM 683   H HA   . ILE A 1 52  ? 4.787   -16.885 8.508   1.00 42.13 ? 52  ILE A HA   1  
ATOM 684   H HB   . ILE A 1 52  ? 6.831   -17.062 9.791   1.00 72.45 ? 52  ILE A HB   1  
ATOM 685   H HG13 . ILE A 1 52  ? 6.102   -14.817 9.127   1.00 43.12 ? 52  ILE A HG13 1  
ATOM 686   H HG21 . ILE A 1 52  ? 9.004   -17.203 8.836   1.00 43.43 ? 52  ILE A HG21 1  
ATOM 687   H HG22 . ILE A 1 52  ? 8.025   -18.461 8.084   1.00 3.21  ? 52  ILE A HG22 1  
ATOM 688   H HG23 . ILE A 1 52  ? 8.370   -16.972 7.207   1.00 72.52 ? 52  ILE A HG23 1  
ATOM 689   H HD11 . ILE A 1 52  ? 8.791   -15.463 9.801   1.00 32.03 ? 52  ILE A HD11 1  
ATOM 690   H HD12 . ILE A 1 52  ? 8.785   -14.088 8.699   1.00 64.10 ? 52  ILE A HD12 1  
ATOM 691   H HD13 . ILE A 1 52  ? 7.859   -14.020 10.199  1.00 42.54 ? 52  ILE A HD13 1  
ATOM 692   N N    . GLY A 1 53  ? 4.906   -15.706 6.321   1.00 3.34  ? 53  GLY A N    1  
ATOM 693   C CA   . GLY A 1 53  ? 4.857   -15.126 4.993   1.00 15.01 ? 53  GLY A CA   1  
ATOM 694   C C    . GLY A 1 53  ? 4.502   -13.653 5.015   1.00 5.34  ? 53  GLY A C    1  
ATOM 695   O O    . GLY A 1 53  ? 3.946   -13.157 5.997   1.00 42.43 ? 53  GLY A O    1  
ATOM 696   H H    . GLY A 1 53  ? 4.355   -15.330 7.038   1.00 72.12 ? 53  GLY A H    1  
ATOM 697   H HA2  . GLY A 1 53  ? 5.822   -15.245 4.523   1.00 41.22 ? 53  GLY A HA2  1  
ATOM 698   H HA3  . GLY A 1 53  ? 4.118   -15.653 4.407   1.00 24.32 ? 53  GLY A HA3  1  
ATOM 699   N N    . VAL A 1 54  ? 4.820   -12.950 3.933   1.00 10.22 ? 54  VAL A N    1  
ATOM 700   C CA   . VAL A 1 54  ? 4.530   -11.525 3.833   1.00 21.24 ? 54  VAL A CA   1  
ATOM 701   C C    . VAL A 1 54  ? 3.361   -11.265 2.891   1.00 35.15 ? 54  VAL A C    1  
ATOM 702   O O    . VAL A 1 54  ? 3.279   -11.852 1.811   1.00 21.54 ? 54  VAL A O    1  
ATOM 703   C CB   . VAL A 1 54  ? 5.758   -10.735 3.340   1.00 33.45 ? 54  VAL A CB   1  
ATOM 704   C CG1  . VAL A 1 54  ? 5.456   -9.246  3.302   1.00 24.22 ? 54  VAL A CG1  1  
ATOM 705   C CG2  . VAL A 1 54  ? 6.964   -11.022 4.221   1.00 1.12  ? 54  VAL A CG2  1  
ATOM 706   H H    . VAL A 1 54  ? 5.260   -13.402 3.184   1.00 55.55 ? 54  VAL A H    1  
ATOM 707   H HA   . VAL A 1 54  ? 4.271   -11.167 4.820   1.00 65.31 ? 54  VAL A HA   1  
ATOM 708   H HB   . VAL A 1 54  ? 5.988   -11.059 2.335   1.00 13.04 ? 54  VAL A HB   1  
ATOM 709   H HG11 . VAL A 1 54  ? 6.295   -8.718  2.872   1.00 73.32 ? 54  VAL A HG11 1  
ATOM 710   H HG12 . VAL A 1 54  ? 4.573   -9.072  2.704   1.00 45.14 ? 54  VAL A HG12 1  
ATOM 711   H HG13 . VAL A 1 54  ? 5.284   -8.889  4.306   1.00 64.34 ? 54  VAL A HG13 1  
ATOM 712   H HG21 . VAL A 1 54  ? 7.672   -11.629 3.677   1.00 21.21 ? 54  VAL A HG21 1  
ATOM 713   H HG22 . VAL A 1 54  ? 7.431   -10.089 4.504   1.00 13.54 ? 54  VAL A HG22 1  
ATOM 714   H HG23 . VAL A 1 54  ? 6.645   -11.547 5.110   1.00 34.14 ? 54  VAL A HG23 1  
ATOM 715   N N    . GLU A 1 55  ? 2.457   -10.383 3.305   1.00 25.43 ? 55  GLU A N    1  
ATOM 716   C CA   . GLU A 1 55  ? 1.291   -10.047 2.497   1.00 14.12 ? 55  GLU A CA   1  
ATOM 717   C C    . GLU A 1 55  ? 1.380   -8.611  1.986   1.00 32.33 ? 55  GLU A C    1  
ATOM 718   O O    . GLU A 1 55  ? 1.424   -7.663  2.770   1.00 42.33 ? 55  GLU A O    1  
ATOM 719   C CB   . GLU A 1 55  ? 0.008   -10.233 3.310   1.00 31.43 ? 55  GLU A CB   1  
ATOM 720   C CG   . GLU A 1 55  ? -1.234  -9.695  2.619   1.00 61.15 ? 55  GLU A CG   1  
ATOM 721   C CD   . GLU A 1 55  ? -2.483  -9.849  3.464   1.00 12.30 ? 55  GLU A CD   1  
ATOM 722   O OE1  . GLU A 1 55  ? -2.413  -10.534 4.506   1.00 22.35 ? 55  GLU A OE1  1  
ATOM 723   O OE2  . GLU A 1 55  ? -3.530  -9.286  3.082   1.00 12.25 ? 55  GLU A OE2  1  
ATOM 724   H H    . GLU A 1 55  ? 2.578   -9.948  4.176   1.00 13.54 ? 55  GLU A H    1  
ATOM 725   H HA   . GLU A 1 55  ? 1.272   -10.717 1.650   1.00 1.43  ? 55  GLU A HA   1  
ATOM 726   H HB3  . GLU A 1 55  ? 0.118   -9.722  4.255   1.00 62.33 ? 55  GLU A HB3  1  
ATOM 727   H HG3  . GLU A 1 55  ? -1.374  -10.232 1.692   1.00 43.34 ? 55  GLU A HG3  1  
ATOM 728   N N    . LEU A 1 56  ? 1.402   -8.461  0.666   1.00 62.31 ? 56  LEU A N    1  
ATOM 729   C CA   . LEU A 1 56  ? 1.485   -7.142  0.048   1.00 21.15 ? 56  LEU A CA   1  
ATOM 730   C C    . LEU A 1 56  ? 0.124   -6.702  -0.481  1.00 12.40 ? 56  LEU A C    1  
ATOM 731   O O    . LEU A 1 56  ? -0.441  -7.336  -1.373  1.00 11.31 ? 56  LEU A O    1  
ATOM 732   C CB   . LEU A 1 56  ? 2.509   -7.152  -1.087  1.00 13.13 ? 56  LEU A CB   1  
ATOM 733   C CG   . LEU A 1 56  ? 3.977   -7.224  -0.669  1.00 71.21 ? 56  LEU A CG   1  
ATOM 734   C CD1  . LEU A 1 56  ? 4.392   -8.667  -0.425  1.00 14.43 ? 56  LEU A CD1  1  
ATOM 735   C CD2  . LEU A 1 56  ? 4.866   -6.582  -1.725  1.00 61.22 ? 56  LEU A CD2  1  
ATOM 736   H H    . LEU A 1 56  ? 1.362   -9.253  0.093   1.00 33.30 ? 56  LEU A H    1  
ATOM 737   H HA   . LEU A 1 56  ? 1.806   -6.442  0.806   1.00 41.34 ? 56  LEU A HA   1  
ATOM 738   H HB3  . LEU A 1 56  ? 2.371   -6.247  -1.663  1.00 73.11 ? 56  LEU A HB3  1  
ATOM 739   H HG   . LEU A 1 56  ? 4.108   -6.680  0.257   1.00 34.22 ? 56  LEU A HG   1  
ATOM 740   H HD11 . LEU A 1 56  ? 3.714   -9.329  -0.942  1.00 12.13 ? 56  LEU A HD11 1  
ATOM 741   H HD12 . LEU A 1 56  ? 4.364   -8.876  0.634   1.00 53.05 ? 56  LEU A HD12 1  
ATOM 742   H HD13 . LEU A 1 56  ? 5.396   -8.819  -0.797  1.00 62.12 ? 56  LEU A HD13 1  
ATOM 743   H HD21 . LEU A 1 56  ? 5.822   -6.334  -1.287  1.00 50.43 ? 56  LEU A HD21 1  
ATOM 744   H HD22 . LEU A 1 56  ? 4.393   -5.683  -2.091  1.00 11.10 ? 56  LEU A HD22 1  
ATOM 745   H HD23 . LEU A 1 56  ? 5.010   -7.272  -2.542  1.00 70.34 ? 56  LEU A HD23 1  
ATOM 746   N N    . LEU A 1 57  ? -0.397  -5.612  0.073   1.00 43.31 ? 57  LEU A N    1  
ATOM 747   C CA   . LEU A 1 57  ? -1.692  -5.086  -0.346  1.00 30.31 ? 57  LEU A CA   1  
ATOM 748   C C    . LEU A 1 57  ? -1.521  -3.827  -1.189  1.00 41.14 ? 57  LEU A C    1  
ATOM 749   O O    . LEU A 1 57  ? -0.962  -2.832  -0.729  1.00 52.04 ? 57  LEU A O    1  
ATOM 750   C CB   . LEU A 1 57  ? -2.559  -4.781  0.877   1.00 41.34 ? 57  LEU A CB   1  
ATOM 751   C CG   . LEU A 1 57  ? -3.948  -4.209  0.589   1.00 42.33 ? 57  LEU A CG   1  
ATOM 752   C CD1  . LEU A 1 57  ? -4.937  -4.646  1.656   1.00 23.31 ? 57  LEU A CD1  1  
ATOM 753   C CD2  . LEU A 1 57  ? -3.890  -2.690  0.502   1.00 53.34 ? 57  LEU A CD2  1  
ATOM 754   H H    . LEU A 1 57  ? 0.101   -5.149  0.779   1.00 34.45 ? 57  LEU A H    1  
ATOM 755   H HA   . LEU A 1 57  ? -2.179  -5.842  -0.942  1.00 14.54 ? 57  LEU A HA   1  
ATOM 756   H HB3  . LEU A 1 57  ? -2.026  -4.068  1.490   1.00 73.14 ? 57  LEU A HB3  1  
ATOM 757   H HG   . LEU A 1 57  ? -4.295  -4.584  -0.363  1.00 60.50 ? 57  LEU A HG   1  
ATOM 758   H HD11 . LEU A 1 57  ? -5.943  -4.457  1.313   1.00 65.03 ? 57  LEU A HD11 1  
ATOM 759   H HD12 . LEU A 1 57  ? -4.757  -4.090  2.564   1.00 25.04 ? 57  LEU A HD12 1  
ATOM 760   H HD13 . LEU A 1 57  ? -4.815  -5.701  1.850   1.00 71.23 ? 57  LEU A HD13 1  
ATOM 761   H HD21 . LEU A 1 57  ? -4.253  -2.370  -0.463  1.00 34.43 ? 57  LEU A HD21 1  
ATOM 762   H HD22 . LEU A 1 57  ? -2.869  -2.361  0.630   1.00 71.34 ? 57  LEU A HD22 1  
ATOM 763   H HD23 . LEU A 1 57  ? -4.506  -2.262  1.278   1.00 65.44 ? 57  LEU A HD23 1  
ATOM 764   N N    . ALA A 1 58  ? -2.006  -3.879  -2.424  1.00 12.43 ? 58  ALA A N    1  
ATOM 765   C CA   . ALA A 1 58  ? -1.913  -2.741  -3.332  1.00 64.21 ? 58  ALA A CA   1  
ATOM 766   C C    . ALA A 1 58  ? -3.280  -2.369  -3.893  1.00 4.22  ? 58  ALA A C    1  
ATOM 767   O O    . ALA A 1 58  ? -4.059  -3.240  -4.281  1.00 40.33 ? 58  ALA A O    1  
ATOM 768   C CB   . ALA A 1 58  ? -0.941  -3.046  -4.463  1.00 64.43 ? 58  ALA A CB   1  
ATOM 769   H H    . ALA A 1 58  ? -2.441  -4.700  -2.734  1.00 21.01 ? 58  ALA A H    1  
ATOM 770   H HA   . ALA A 1 58  ? -1.524  -1.901  -2.773  1.00 64.14 ? 58  ALA A HA   1  
ATOM 771   H HB1  . ALA A 1 58  ? -0.478  -4.007  -4.286  1.00 53.32 ? 58  ALA A HB1  1  
ATOM 772   H HB2  . ALA A 1 58  ? -1.476  -3.069  -5.400  1.00 65.23 ? 58  ALA A HB2  1  
ATOM 773   H HB3  . ALA A 1 58  ? -0.180  -2.281  -4.498  1.00 50.24 ? 58  ALA A HB3  1  
ATOM 774   N N    . ALA A 1 59  ? -3.568  -1.073  -3.931  1.00 52.21 ? 59  ALA A N    1  
ATOM 775   C CA   . ALA A 1 59  ? -4.842  -0.587  -4.445  1.00 14.42 ? 59  ALA A CA   1  
ATOM 776   C C    . ALA A 1 59  ? -4.684  0.783   -5.096  1.00 23.24 ? 59  ALA A C    1  
ATOM 777   O O    . ALA A 1 59  ? -3.569  1.258   -5.309  1.00 14.11 ? 59  ALA A O    1  
ATOM 778   C CB   . ALA A 1 59  ? -5.874  -0.529  -3.330  1.00 22.24 ? 59  ALA A CB   1  
ATOM 779   H H    . ALA A 1 59  ? -2.906  -0.427  -3.606  1.00 24.55 ? 59  ALA A H    1  
ATOM 780   H HA   . ALA A 1 59  ? -5.191  -1.289  -5.190  1.00 75.13 ? 59  ALA A HA   1  
ATOM 781   H HB1  . ALA A 1 59  ? -6.807  -0.949  -3.681  1.00 73.41 ? 59  ALA A HB1  1  
ATOM 782   H HB2  . ALA A 1 59  ? -5.521  -1.097  -2.481  1.00 55.22 ? 59  ALA A HB2  1  
ATOM 783   H HB3  . ALA A 1 59  ? -6.030  0.498   -3.037  1.00 41.44 ? 59  ALA A HB3  1  
ATOM 784   N N    . THR A 1 60  ? -5.811  1.416   -5.411  1.00 3.13  ? 60  THR A N    1  
ATOM 785   C CA   . THR A 1 60  ? -5.799  2.732   -6.039  1.00 60.51 ? 60  THR A CA   1  
ATOM 786   C C    . THR A 1 60  ? -4.919  3.703   -5.260  1.00 74.03 ? 60  THR A C    1  
ATOM 787   O O    . THR A 1 60  ? -4.627  3.505   -4.081  1.00 72.15 ? 60  THR A O    1  
ATOM 788   C CB   . THR A 1 60  ? -7.220  3.316   -6.146  1.00 40.24 ? 60  THR A CB   1  
ATOM 789   O OG1  . THR A 1 60  ? -8.079  2.695   -5.184  1.00 3.03  ? 60  THR A OG1  1  
ATOM 790   C CG2  . THR A 1 60  ? -7.785  3.111   -7.545  1.00 72.53 ? 60  THR A CG2  1  
ATOM 791   H H    . THR A 1 60  ? -6.671  0.987   -5.216  1.00 53.12 ? 60  THR A H    1  
ATOM 792   H HA   . THR A 1 60  ? -5.402  2.620   -7.038  1.00 65.53 ? 60  THR A HA   1  
ATOM 793   H HB   . THR A 1 60  ? -7.173  4.376   -5.944  1.00 44.50 ? 60  THR A HB   1  
ATOM 794   H HG1  . THR A 1 60  ? -7.883  3.040   -4.309  1.00 53.24 ? 60  THR A HG1  1  
ATOM 795   H HG21 . THR A 1 60  ? -8.625  3.773   -7.693  1.00 22.24 ? 60  THR A HG21 1  
ATOM 796   H HG22 . THR A 1 60  ? -8.108  2.088   -7.656  1.00 23.44 ? 60  THR A HG22 1  
ATOM 797   H HG23 . THR A 1 60  ? -7.021  3.330   -8.276  1.00 20.43 ? 60  THR A HG23 1  
ATOM 798   N N    . PRO A 1 61  ? -4.488  4.780   -5.935  1.00 63.52 ? 61  PRO A N    1  
ATOM 799   C CA   . PRO A 1 61  ? -3.636  5.805   -5.323  1.00 42.32 ? 61  PRO A CA   1  
ATOM 800   C C    . PRO A 1 61  ? -4.381  6.634   -4.282  1.00 22.13 ? 61  PRO A C    1  
ATOM 801   O O    . PRO A 1 61  ? -5.458  7.166   -4.553  1.00 24.01 ? 61  PRO A O    1  
ATOM 802   C CB   . PRO A 1 61  ? -3.229  6.681   -6.513  1.00 45.15 ? 61  PRO A CB   1  
ATOM 803   C CG   . PRO A 1 61  ? -4.320  6.495   -7.511  1.00 63.22 ? 61  PRO A CG   1  
ATOM 804   C CD   . PRO A 1 61  ? -4.798  5.079   -7.342  1.00 45.21 ? 61  PRO A CD   1  
ATOM 805   H HA   . PRO A 1 61  ? -2.754  5.374   -4.874  1.00 42.05 ? 61  PRO A HA   1  
ATOM 806   H HB3  . PRO A 1 61  ? -2.278  6.349   -6.900  1.00 3.14  ? 61  PRO A HB3  1  
ATOM 807   H HG3  . PRO A 1 61  ? -3.931  6.643   -8.507  1.00 15.14 ? 61  PRO A HG3  1  
ATOM 808   H HD3  . PRO A 1 61  ? -4.260  4.418   -8.003  1.00 54.11 ? 61  PRO A HD3  1  
ATOM 809   N N    . PHE A 1 62  ? -3.801  6.739   -3.092  1.00 70.22 ? 62  PHE A N    1  
ATOM 810   C CA   . PHE A 1 62  ? -4.411  7.502   -2.009  1.00 72.30 ? 62  PHE A CA   1  
ATOM 811   C C    . PHE A 1 62  ? -4.229  9.001   -2.231  1.00 61.33 ? 62  PHE A C    1  
ATOM 812   O O    . PHE A 1 62  ? -3.121  9.471   -2.489  1.00 62.25 ? 62  PHE A O    1  
ATOM 813   C CB   . PHE A 1 62  ? -3.801  7.097   -0.666  1.00 1.11  ? 62  PHE A CB   1  
ATOM 814   C CG   . PHE A 1 62  ? -4.797  6.495   0.285   1.00 61.43 ? 62  PHE A CG   1  
ATOM 815   C CD1  . PHE A 1 62  ? -5.119  5.149   0.210   1.00 12.11 ? 62  PHE A CD1  1  
ATOM 816   C CD2  . PHE A 1 62  ? -5.409  7.273   1.255   1.00 74.24 ? 62  PHE A CD2  1  
ATOM 817   C CE1  . PHE A 1 62  ? -6.034  4.591   1.085   1.00 54.35 ? 62  PHE A CE1  1  
ATOM 818   C CE2  . PHE A 1 62  ? -6.323  6.721   2.130   1.00 11.44 ? 62  PHE A CE2  1  
ATOM 819   C CZ   . PHE A 1 62  ? -6.638  5.378   2.045   1.00 44.24 ? 62  PHE A CZ   1  
ATOM 820   H H    . PHE A 1 62  ? -2.942  6.292   -2.938  1.00 23.35 ? 62  PHE A H    1  
ATOM 821   H HA   . PHE A 1 62  ? -5.465  7.277   -2.000  1.00 23.30 ? 62  PHE A HA   1  
ATOM 822   H HB3  . PHE A 1 62  ? -3.377  7.969   -0.193  1.00 4.11  ? 62  PHE A HB3  1  
ATOM 823   H HD1  . PHE A 1 62  ? -4.646  4.532   -0.541  1.00 11.23 ? 62  PHE A HD1  1  
ATOM 824   H HD2  . PHE A 1 62  ? -5.166  8.323   1.322   1.00 53.42 ? 62  PHE A HD2  1  
ATOM 825   H HE1  . PHE A 1 62  ? -6.276  3.540   1.016   1.00 54.25 ? 62  PHE A HE1  1  
ATOM 826   H HE2  . PHE A 1 62  ? -6.796  7.338   2.881   1.00 75.51 ? 62  PHE A HE2  1  
ATOM 827   H HZ   . PHE A 1 62  ? -7.351  4.945   2.728   1.00 61.31 ? 62  PHE A HZ   1  
ATOM 828   N N    . ARG A 1 63  ? -5.325  9.745   -2.128  1.00 62.23 ? 63  ARG A N    1  
ATOM 829   C CA   . ARG A 1 63  ? -5.288  11.191  -2.320  1.00 12.22 ? 63  ARG A CA   1  
ATOM 830   C C    . ARG A 1 63  ? -6.265  11.888  -1.379  1.00 32.43 ? 63  ARG A C    1  
ATOM 831   O O    . ARG A 1 63  ? -7.420  11.481  -1.250  1.00 13.52 ? 63  ARG A O    1  
ATOM 832   C CB   . ARG A 1 63  ? -5.621  11.543  -3.771  1.00 61.55 ? 63  ARG A CB   1  
ATOM 833   C CG   . ARG A 1 63  ? -7.000  11.078  -4.209  1.00 33.44 ? 63  ARG A CG   1  
ATOM 834   C CD   . ARG A 1 63  ? -7.078  10.916  -5.720  1.00 41.41 ? 63  ARG A CD   1  
ATOM 835   N NE   . ARG A 1 63  ? -8.288  10.209  -6.132  1.00 72.32 ? 63  ARG A NE   1  
ATOM 836   C CZ   . ARG A 1 63  ? -9.503  10.743  -6.094  1.00 51.14 ? 63  ARG A CZ   1  
ATOM 837   N NH1  . ARG A 1 63  ? -9.670  11.987  -5.665  1.00 52.01 ? 63  ARG A NH1  1  
ATOM 838   N NH2  . ARG A 1 63  ? -10.554 10.035  -6.486  1.00 70.42 ? 63  ARG A NH2  1  
ATOM 839   H H    . ARG A 1 63  ? -6.180  9.313   -1.921  1.00 72.22 ? 63  ARG A H    1  
ATOM 840   H HA   . ARG A 1 63  ? -4.287  11.529  -2.096  1.00 72.14 ? 63  ARG A HA   1  
ATOM 841   H HB3  . ARG A 1 63  ? -4.887  11.086  -4.417  1.00 23.43 ? 63  ARG A HB3  1  
ATOM 842   H HG3  . ARG A 1 63  ? -7.732  11.806  -3.895  1.00 62.12 ? 63  ARG A HG3  1  
ATOM 843   H HD3  . ARG A 1 63  ? -6.214  10.362  -6.055  1.00 31.31 ? 63  ARG A HD3  1  
ATOM 844   H HE   . ARG A 1 63  ? -8.186  9.288   -6.452  1.00 45.53 ? 63  ARG A HE   1  
ATOM 845   H HH11 . ARG A 1 63  ? -8.878  12.523  -5.370  1.00 2.50  ? 63  ARG A HH11 1  
ATOM 846   H HH12 . ARG A 1 63  ? -10.585 12.389  -5.638  1.00 33.52 ? 63  ARG A HH12 1  
ATOM 847   H HH21 . ARG A 1 63  ? -10.431 9.098   -6.809  1.00 50.32 ? 63  ARG A HH21 1  
ATOM 848   H HH22 . ARG A 1 63  ? -11.468 10.440  -6.456  1.00 34.33 ? 63  ARG A HH22 1  
ATOM 849   N N    . HIS A 1 64  ? -5.793  12.943  -0.720  1.00 11.52 ? 64  HIS A N    1  
ATOM 850   C CA   . HIS A 1 64  ? -6.626  13.698  0.211   1.00 11.25 ? 64  HIS A CA   1  
ATOM 851   C C    . HIS A 1 64  ? -6.061  15.098  0.430   1.00 32.54 ? 64  HIS A C    1  
ATOM 852   O O    . HIS A 1 64  ? -5.074  15.487  -0.194  1.00 74.30 ? 64  HIS A O    1  
ATOM 853   C CB   . HIS A 1 64  ? -6.730  12.962  1.547   1.00 13.24 ? 64  HIS A CB   1  
ATOM 854   C CG   . HIS A 1 64  ? -5.410  12.753  2.221   1.00 62.13 ? 64  HIS A CG   1  
ATOM 855   N ND1  . HIS A 1 64  ? -5.106  13.279  3.460   1.00 53.33 ? 64  HIS A ND1  1  
ATOM 856   C CD2  . HIS A 1 64  ? -4.310  12.071  1.823   1.00 32.21 ? 64  HIS A CD2  1  
ATOM 857   C CE1  . HIS A 1 64  ? -3.876  12.929  3.794   1.00 54.44 ? 64  HIS A CE1  1  
ATOM 858   N NE2  . HIS A 1 64  ? -3.372  12.195  2.818   1.00 11.32 ? 64  HIS A NE2  1  
ATOM 859   H H    . HIS A 1 64  ? -4.864  13.220  -0.863  1.00 31.22 ? 64  HIS A H    1  
ATOM 860   H HA   . HIS A 1 64  ? -7.610  13.784  -0.220  1.00 50.11 ? 64  HIS A HA   1  
ATOM 861   H HB3  . HIS A 1 64  ? -7.176  11.991  1.382   1.00 41.44 ? 64  HIS A HB3  1  
ATOM 862   H HD1  . HIS A 1 64  ? -5.702  13.828  4.011   1.00 73.41 ? 64  HIS A HD1  1  
ATOM 863   H HD2  . HIS A 1 64  ? -4.193  11.528  0.896   1.00 22.24 ? 64  HIS A HD2  1  
ATOM 864   H HE1  . HIS A 1 64  ? -3.370  13.196  4.708   1.00 44.24 ? 64  HIS A HE1  1  
ATOM 865   N N    . LYS A 1 65  ? -6.693  15.853  1.322   1.00 21.23 ? 65  LYS A N    1  
ATOM 866   C CA   . LYS A 1 65  ? -6.255  17.209  1.626   1.00 63.11 ? 65  LYS A CA   1  
ATOM 867   C C    . LYS A 1 65  ? -5.957  17.366  3.114   1.00 74.12 ? 65  LYS A C    1  
ATOM 868   O O    . LYS A 1 65  ? -6.561  16.695  3.950   1.00 22.02 ? 65  LYS A O    1  
ATOM 869   C CB   . LYS A 1 65  ? -7.324  18.220  1.201   1.00 1.30  ? 65  LYS A CB   1  
ATOM 870   C CG   . LYS A 1 65  ? -8.668  18.002  1.874   1.00 23.02 ? 65  LYS A CG   1  
ATOM 871   C CD   . LYS A 1 65  ? -9.565  17.095  1.048   1.00 43.12 ? 65  LYS A CD   1  
ATOM 872   C CE   . LYS A 1 65  ? -11.015 17.183  1.500   1.00 64.51 ? 65  LYS A CE   1  
ATOM 873   N NZ   . LYS A 1 65  ? -11.926 16.443  0.585   1.00 53.45 ? 65  LYS A NZ   1  
ATOM 874   H H    . LYS A 1 65  ? -7.475  15.487  1.788   1.00 64.03 ? 65  LYS A H    1  
ATOM 875   H HA   . LYS A 1 65  ? -5.351  17.399  1.068   1.00 12.21 ? 65  LYS A HA   1  
ATOM 876   H HB3  . LYS A 1 65  ? -7.464  18.149  0.133   1.00 2.35  ? 65  LYS A HB3  1  
ATOM 877   H HG3  . LYS A 1 65  ? -9.157  18.958  2.000   1.00 63.10 ? 65  LYS A HG3  1  
ATOM 878   H HD3  . LYS A 1 65  ? -9.226  16.074  1.156   1.00 74.23 ? 65  LYS A HD3  1  
ATOM 879   H HE3  . LYS A 1 65  ? -11.308 18.221  1.526   1.00 53.31 ? 65  LYS A HE3  1  
ATOM 880   H HZ1  . LYS A 1 65  ? -12.680 15.976  1.128   1.00 51.25 ? 65  LYS A HZ1  1  
ATOM 881   H HZ2  . LYS A 1 65  ? -11.395 15.721  0.057   1.00 74.32 ? 65  LYS A HZ2  1  
ATOM 882   H HZ3  . LYS A 1 65  ? -12.361 17.101  -0.095  1.00 51.32 ? 65  LYS A HZ3  1  
ATOM 883   N N    . ILE A 1 66  ? -5.023  18.253  3.435   1.00 75.33 ? 66  ILE A N    1  
ATOM 884   C CA   . ILE A 1 66  ? -4.647  18.497  4.823   1.00 53.54 ? 66  ILE A CA   1  
ATOM 885   C C    . ILE A 1 66  ? -5.806  19.099  5.609   1.00 30.12 ? 66  ILE A C    1  
ATOM 886   O O    . ILE A 1 66  ? -6.398  20.095  5.196   1.00 50.45 ? 66  ILE A O    1  
ATOM 887   C CB   . ILE A 1 66  ? -3.431  19.438  4.919   1.00 51.03 ? 66  ILE A CB   1  
ATOM 888   C CG1  . ILE A 1 66  ? -3.030  19.640  6.382   1.00 75.03 ? 66  ILE A CG1  1  
ATOM 889   C CG2  . ILE A 1 66  ? -3.743  20.775  4.260   1.00 13.13 ? 66  ILE A CG2  1  
ATOM 890   C CD1  . ILE A 1 66  ? -1.650  19.114  6.707   1.00 51.15 ? 66  ILE A CD1  1  
ATOM 891   H H    . ILE A 1 66  ? -4.575  18.755  2.723   1.00 44.43 ? 66  ILE A H    1  
ATOM 892   H HA   . ILE A 1 66  ? -4.378  17.549  5.267   1.00 35.12 ? 66  ILE A HA   1  
ATOM 893   H HB   . ILE A 1 66  ? -2.610  18.985  4.386   1.00 64.44 ? 66  ILE A HB   1  
ATOM 894   H HG13 . ILE A 1 66  ? -3.738  19.128  7.015   1.00 14.24 ? 66  ILE A HG13 1  
ATOM 895   H HG21 . ILE A 1 66  ? -4.273  21.405  4.960   1.00 72.25 ? 66  ILE A HG21 1  
ATOM 896   H HG22 . ILE A 1 66  ? -2.821  21.256  3.971   1.00 14.44 ? 66  ILE A HG22 1  
ATOM 897   H HG23 . ILE A 1 66  ? -4.356  20.611  3.386   1.00 71.44 ? 66  ILE A HG23 1  
ATOM 898   H HD11 . ILE A 1 66  ? -1.627  18.043  6.554   1.00 72.13 ? 66  ILE A HD11 1  
ATOM 899   H HD12 . ILE A 1 66  ? -0.923  19.582  6.061   1.00 53.30 ? 66  ILE A HD12 1  
ATOM 900   H HD13 . ILE A 1 66  ? -1.411  19.334  7.737   1.00 11.53 ? 66  ILE A HD13 1  
ATOM 901   N N    . GLY A 1 67  ? -6.124  18.488  6.746   1.00 63.44 ? 67  GLY A N    1  
ATOM 902   C CA   . GLY A 1 67  ? -7.211  18.979  7.573   1.00 2.14  ? 67  GLY A CA   1  
ATOM 903   C C    . GLY A 1 67  ? -6.748  19.377  8.960   1.00 51.53 ? 67  GLY A C    1  
ATOM 904   O O    . GLY A 1 67  ? -7.429  19.109  9.952   1.00 15.23 ? 67  GLY A O    1  
ATOM 905   H H    . GLY A 1 67  ? -5.616  17.697  7.024   1.00 72.23 ? 67  GLY A H    1  
ATOM 906   H HA2  . GLY A 1 67  ? -7.655  19.838  7.092   1.00 23.31 ? 67  GLY A HA2  1  
ATOM 907   H HA3  . GLY A 1 67  ? -7.957  18.203  7.664   1.00 44.23 ? 67  GLY A HA3  1  
ATOM 908   N N    . THR A 1 68  ? -5.587  20.020  9.034   1.00 73.34 ? 68  THR A N    1  
ATOM 909   C CA   . THR A 1 68  ? -5.033  20.454  10.309  1.00 63.44 ? 68  THR A CA   1  
ATOM 910   C C    . THR A 1 68  ? -5.423  21.896  10.617  1.00 34.32 ? 68  THR A C    1  
ATOM 911   O O    . THR A 1 68  ? -5.634  22.699  9.708   1.00 74.41 ? 68  THR A O    1  
ATOM 912   C CB   . THR A 1 68  ? -3.497  20.335  10.324  1.00 61.42 ? 68  THR A CB   1  
ATOM 913   O OG1  . THR A 1 68  ? -3.001  20.567  11.647  1.00 70.23 ? 68  THR A OG1  1  
ATOM 914   C CG2  . THR A 1 68  ? -2.868  21.330  9.360   1.00 11.45 ? 68  THR A CG2  1  
ATOM 915   H H    . THR A 1 68  ? -5.091  20.206  8.209   1.00 2.45  ? 68  THR A H    1  
ATOM 916   H HA   . THR A 1 68  ? -5.429  19.811  11.082  1.00 0.52  ? 68  THR A HA   1  
ATOM 917   H HB   . THR A 1 68  ? -3.223  19.336  10.016  1.00 2.44  ? 68  THR A HB   1  
ATOM 918   H HG1  . THR A 1 68  ? -2.183  20.080  11.772  1.00 22.34 ? 68  THR A HG1  1  
ATOM 919   H HG21 . THR A 1 68  ? -2.007  20.879  8.890   1.00 14.23 ? 68  THR A HG21 1  
ATOM 920   H HG22 . THR A 1 68  ? -2.561  22.212  9.901   1.00 11.11 ? 68  THR A HG22 1  
ATOM 921   H HG23 . THR A 1 68  ? -3.590  21.603  8.604   1.00 73.14 ? 68  THR A HG23 1  
ATOM 922   N N    . ARG A 1 69  ? -5.516  22.218  11.902  1.00 33.54 ? 69  ARG A N    1  
ATOM 923   C CA   . ARG A 1 69  ? -5.881  23.563  12.328  1.00 2.32  ? 69  ARG A CA   1  
ATOM 924   C C    . ARG A 1 69  ? -4.750  24.547  12.050  1.00 52.10 ? 69  ARG A C    1  
ATOM 925   O O    . ARG A 1 69  ? -4.961  25.760  12.021  1.00 13.01 ? 69  ARG A O    1  
ATOM 926   C CB   . ARG A 1 69  ? -6.224  23.574  13.820  1.00 34.15 ? 69  ARG A CB   1  
ATOM 927   C CG   . ARG A 1 69  ? -7.715  23.536  14.102  1.00 0.23  ? 69  ARG A CG   1  
ATOM 928   C CD   . ARG A 1 69  ? -8.018  22.832  15.416  1.00 22.22 ? 69  ARG A CD   1  
ATOM 929   N NE   . ARG A 1 69  ? -9.400  23.034  15.842  1.00 74.14 ? 69  ARG A NE   1  
ATOM 930   C CZ   . ARG A 1 69  ? -9.910  22.518  16.954  1.00 21.43 ? 69  ARG A CZ   1  
ATOM 931   N NH1  . ARG A 1 69  ? -9.156  21.772  17.749  1.00 70.44 ? 69  ARG A NH1  1  
ATOM 932   N NH2  . ARG A 1 69  ? -11.177 22.748  17.273  1.00 64.30 ? 69  ARG A NH2  1  
ATOM 933   H H    . ARG A 1 69  ? -5.335  21.533  12.581  1.00 71.24 ? 69  ARG A H    1  
ATOM 934   H HA   . ARG A 1 69  ? -6.752  23.864  11.766  1.00 43.23 ? 69  ARG A HA   1  
ATOM 935   H HB3  . ARG A 1 69  ? -5.817  24.469  14.265  1.00 41.43 ? 69  ARG A HB3  1  
ATOM 936   H HG3  . ARG A 1 69  ? -8.212  23.011  13.300  1.00 21.32 ? 69  ARG A HG3  1  
ATOM 937   H HD3  . ARG A 1 69  ? -7.356  23.218  16.177  1.00 43.32 ? 69  ARG A HD3  1  
ATOM 938   H HE   . ARG A 1 69  ? -9.975  23.582  15.268  1.00 60.32 ? 69  ARG A HE   1  
ATOM 939   H HH11 . ARG A 1 69  ? -8.199  21.598  17.511  1.00 24.04 ? 69  ARG A HH11 1  
ATOM 940   H HH12 . ARG A 1 69  ? -9.541  21.386  18.587  1.00 51.43 ? 69  ARG A HH12 1  
ATOM 941   H HH21 . ARG A 1 69  ? -11.749 23.310  16.677  1.00 40.43 ? 69  ARG A HH21 1  
ATOM 942   H HH22 . ARG A 1 69  ? -11.560 22.359  18.111  1.00 65.23 ? 69  ARG A HH22 1  
ATOM 943   N N    . ALA A 1 70  ? -3.547  24.018  11.846  1.00 11.50 ? 70  ALA A N    1  
ATOM 944   C CA   . ALA A 1 70  ? -2.384  24.849  11.567  1.00 21.21 ? 70  ALA A CA   1  
ATOM 945   C C    . ALA A 1 70  ? -2.666  25.826  10.430  1.00 54.25 ? 70  ALA A C    1  
ATOM 946   O O    . ALA A 1 70  ? -2.435  27.028  10.558  1.00 43.32 ? 70  ALA A O    1  
ATOM 947   C CB   . ALA A 1 70  ? -1.182  23.979  11.231  1.00 64.43 ? 70  ALA A CB   1  
ATOM 948   H H    . ALA A 1 70  ? -3.442  23.044  11.881  1.00 22.14 ? 70  ALA A H    1  
ATOM 949   H HA   . ALA A 1 70  ? -2.153  25.411  12.461  1.00 5.50  ? 70  ALA A HA   1  
ATOM 950   H HB1  . ALA A 1 70  ? -1.394  22.955  11.499  1.00 32.44 ? 70  ALA A HB1  1  
ATOM 951   H HB2  . ALA A 1 70  ? -0.976  24.041  10.173  1.00 61.34 ? 70  ALA A HB2  1  
ATOM 952   H HB3  . ALA A 1 70  ? -0.323  24.325  11.786  1.00 30.52 ? 70  ALA A HB3  1  
ATOM 953   N N    . THR A 1 71  ? -3.166  25.302  9.316   1.00 31.32 ? 71  THR A N    1  
ATOM 954   C CA   . THR A 1 71  ? -3.478  26.125  8.156   1.00 40.52 ? 71  THR A CA   1  
ATOM 955   C C    . THR A 1 71  ? -4.948  26.001  7.771   1.00 62.42 ? 71  THR A C    1  
ATOM 956   O O    . THR A 1 71  ? -5.555  26.953  7.282   1.00 44.13 ? 71  THR A O    1  
ATOM 957   C CB   . THR A 1 71  ? -2.609  25.742  6.944   1.00 52.14 ? 71  THR A CB   1  
ATOM 958   O OG1  . THR A 1 71  ? -2.834  26.661  5.868   1.00 12.03 ? 71  THR A OG1  1  
ATOM 959   C CG2  . THR A 1 71  ? -2.919  24.326  6.481   1.00 61.22 ? 71  THR A CG2  1  
ATOM 960   H H    . THR A 1 71  ? -3.329  24.335  9.274   1.00 43.51 ? 71  THR A H    1  
ATOM 961   H HA   . THR A 1 71  ? -3.269  27.153  8.411   1.00 64.13 ? 71  THR A HA   1  
ATOM 962   H HB   . THR A 1 71  ? -1.569  25.790  7.235   1.00 71.11 ? 71  THR A HB   1  
ATOM 963   H HG1  . THR A 1 71  ? -2.007  27.086  5.632   1.00 70.42 ? 71  THR A HG1  1  
ATOM 964   H HG21 . THR A 1 71  ? -3.933  24.281  6.117   1.00 4.20  ? 71  THR A HG21 1  
ATOM 965   H HG22 . THR A 1 71  ? -2.803  23.644  7.310   1.00 31.34 ? 71  THR A HG22 1  
ATOM 966   H HG23 . THR A 1 71  ? -2.238  24.049  5.689   1.00 4.22  ? 71  THR A HG23 1  
ATOM 967   N N    . GLY A 1 72  ? -5.516  24.820  7.997   1.00 63.15 ? 72  GLY A N    1  
ATOM 968   C CA   . GLY A 1 72  ? -6.912  24.594  7.668   1.00 42.23 ? 72  GLY A CA   1  
ATOM 969   C C    . GLY A 1 72  ? -7.127  24.347  6.189   1.00 60.42 ? 72  GLY A C    1  
ATOM 970   O O    . GLY A 1 72  ? -7.901  25.053  5.542   1.00 54.43 ? 72  GLY A O    1  
ATOM 971   H H    . GLY A 1 72  ? -4.984  24.097  8.389   1.00 42.23 ? 72  GLY A H    1  
ATOM 972   H HA2  . GLY A 1 72  ? -7.266  23.737  8.221   1.00 12.40 ? 72  GLY A HA2  1  
ATOM 973   H HA3  . GLY A 1 72  ? -7.484  25.460  7.965   1.00 1.40  ? 72  GLY A HA3  1  
ATOM 974   N N    . ASP A 1 73  ? -6.440  23.346  5.651   1.00 73.22 ? 73  ASP A N    1  
ATOM 975   C CA   . ASP A 1 73  ? -6.558  23.008  4.238   1.00 12.44 ? 73  ASP A CA   1  
ATOM 976   C C    . ASP A 1 73  ? -5.990  24.121  3.363   1.00 70.44 ? 73  ASP A C    1  
ATOM 977   O O    . ASP A 1 73  ? -6.370  25.284  3.497   1.00 24.05 ? 73  ASP A O    1  
ATOM 978   C CB   . ASP A 1 73  ? -8.022  22.755  3.874   1.00 31.44 ? 73  ASP A CB   1  
ATOM 979   C CG   . ASP A 1 73  ? -8.213  21.458  3.111   1.00 42.21 ? 73  ASP A CG   1  
ATOM 980   O OD1  . ASP A 1 73  ? -7.661  21.340  1.997   1.00 72.51 ? 73  ASP A OD1  1  
ATOM 981   O OD2  . ASP A 1 73  ? -8.915  20.564  3.626   1.00 54.15 ? 73  ASP A OD2  1  
ATOM 982   H H    . ASP A 1 73  ? -5.839  22.820  6.220   1.00 74.15 ? 73  ASP A H    1  
ATOM 983   H HA   . ASP A 1 73  ? -5.992  22.106  4.063   1.00 34.33 ? 73  ASP A HA   1  
ATOM 984   H HB3  . ASP A 1 73  ? -8.380  23.568  3.261   1.00 3.42  ? 73  ASP A HB3  1  
ATOM 985   N N    . ILE A 1 74  ? -5.075  23.756  2.471   1.00 11.12 ? 74  ILE A N    1  
ATOM 986   C CA   . ILE A 1 74  ? -4.454  24.724  1.576   1.00 54.41 ? 74  ILE A CA   1  
ATOM 987   C C    . ILE A 1 74  ? -3.502  24.039  0.600   1.00 65.44 ? 74  ILE A C    1  
ATOM 988   O O    . ILE A 1 74  ? -3.380  24.446  -0.553  1.00 10.13 ? 74  ILE A O    1  
ATOM 989   C CB   . ILE A 1 74  ? -3.681  25.801  2.359   1.00 65.40 ? 74  ILE A CB   1  
ATOM 990   C CG1  . ILE A 1 74  ? -3.072  26.824  1.399   1.00 41.34 ? 74  ILE A CG1  1  
ATOM 991   C CG2  . ILE A 1 74  ? -2.599  25.160  3.214   1.00 24.02 ? 74  ILE A CG2  1  
ATOM 992   C CD1  . ILE A 1 74  ? -2.605  28.092  2.080   1.00 61.50 ? 74  ILE A CD1  1  
ATOM 993   H H    . ILE A 1 74  ? -4.812  22.814  2.412   1.00 65.22 ? 74  ILE A H    1  
ATOM 994   H HA   . ILE A 1 74  ? -5.239  25.211  1.014   1.00 31.23 ? 74  ILE A HA   1  
ATOM 995   H HB   . ILE A 1 74  ? -4.376  26.304  3.016   1.00 52.13 ? 74  ILE A HB   1  
ATOM 996   H HG13 . ILE A 1 74  ? -3.813  27.098  0.660   1.00 62.32 ? 74  ILE A HG13 1  
ATOM 997   H HG21 . ILE A 1 74  ? -2.117  25.918  3.813   1.00 73.44 ? 74  ILE A HG21 1  
ATOM 998   H HG22 . ILE A 1 74  ? -3.043  24.421  3.863   1.00 14.22 ? 74  ILE A HG22 1  
ATOM 999   H HG23 . ILE A 1 74  ? -1.869  24.687  2.575   1.00 64.21 ? 74  ILE A HG23 1  
ATOM 1000  H HD11 . ILE A 1 74  ? -3.420  28.514  2.652   1.00 53.30 ? 74  ILE A HD11 1  
ATOM 1001  H HD12 . ILE A 1 74  ? -1.784  27.862  2.744   1.00 1.52  ? 74  ILE A HD12 1  
ATOM 1002  H HD13 . ILE A 1 74  ? -2.280  28.802  1.337   1.00 2.21  ? 74  ILE A HD13 1  
ATOM 1003  N N    . ALA A 1 75  ? -2.829  22.996  1.074   1.00 43.13 ? 75  ALA A N    1  
ATOM 1004  C CA   . ALA A 1 75  ? -1.890  22.252  0.244   1.00 61.52 ? 75  ALA A CA   1  
ATOM 1005  C C    . ALA A 1 75  ? -2.397  20.840  -0.026  1.00 35.44 ? 75  ALA A C    1  
ATOM 1006  O O    . ALA A 1 75  ? -3.292  20.346  0.663   1.00 60.24 ? 75  ALA A O    1  
ATOM 1007  C CB   . ALA A 1 75  ? -0.521  22.205  0.907   1.00 42.44 ? 75  ALA A CB   1  
ATOM 1008  H H    . ALA A 1 75  ? -2.969  22.720  2.004   1.00 73.01 ? 75  ALA A H    1  
ATOM 1009  H HA   . ALA A 1 75  ? -1.791  22.774  -0.696  1.00 34.00 ? 75  ALA A HA   1  
ATOM 1010  H HB1  . ALA A 1 75  ? -0.094  21.222  0.779   1.00 54.24 ? 75  ALA A HB1  1  
ATOM 1011  H HB2  . ALA A 1 75  ? 0.124   22.941  0.451   1.00 14.51 ? 75  ALA A HB2  1  
ATOM 1012  H HB3  . ALA A 1 75  ? -0.624  22.420  1.959   1.00 32.44 ? 75  ALA A HB3  1  
ATOM 1013  N N    . THR A 1 76  ? -1.821  20.192  -1.033  1.00 71.45 ? 76  THR A N    1  
ATOM 1014  C CA   . THR A 1 76  ? -2.215  18.835  -1.396  1.00 42.41 ? 76  THR A CA   1  
ATOM 1015  C C    . THR A 1 76  ? -1.264  17.807  -0.794  1.00 12.01 ? 76  THR A C    1  
ATOM 1016  O O    . THR A 1 76  ? -0.106  18.112  -0.503  1.00 1.12  ? 76  THR A O    1  
ATOM 1017  C CB   . THR A 1 76  ? -2.254  18.651  -2.924  1.00 73.43 ? 76  THR A CB   1  
ATOM 1018  O OG1  . THR A 1 76  ? -1.800  19.845  -3.573  1.00 53.43 ? 76  THR A OG1  1  
ATOM 1019  C CG2  . THR A 1 76  ? -3.661  18.319  -3.395  1.00 23.44 ? 76  THR A CG2  1  
ATOM 1020  H H    . THR A 1 76  ? -1.113  20.637  -1.545  1.00 2.24  ? 76  THR A H    1  
ATOM 1021  H HA   . THR A 1 76  ? -3.209  18.662  -1.008  1.00 74.25 ? 76  THR A HA   1  
ATOM 1022  H HB   . THR A 1 76  ? -1.599  17.835  -3.190  1.00 35.44 ? 76  THR A HB   1  
ATOM 1023  H HG1  . THR A 1 76  ? -2.322  20.592  -3.272  1.00 52.12 ? 76  THR A HG1  1  
ATOM 1024  H HG21 . THR A 1 76  ? -3.776  17.246  -3.458  1.00 41.44 ? 76  THR A HG21 1  
ATOM 1025  H HG22 . THR A 1 76  ? -3.830  18.756  -4.366  1.00 3.52  ? 76  THR A HG22 1  
ATOM 1026  H HG23 . THR A 1 76  ? -4.380  18.715  -2.690  1.00 55.21 ? 76  THR A HG23 1  
ATOM 1027  N N    . VAL A 1 77  ? -1.757  16.587  -0.616  1.00 63.21 ? 77  VAL A N    1  
ATOM 1028  C CA   . VAL A 1 77  ? -0.949  15.511  -0.051  1.00 63.24 ? 77  VAL A CA   1  
ATOM 1029  C C    . VAL A 1 77  ? -1.480  14.145  -0.475  1.00 43.24 ? 77  VAL A C    1  
ATOM 1030  O O    . VAL A 1 77  ? -2.688  13.908  -0.470  1.00 23.22 ? 77  VAL A O    1  
ATOM 1031  C CB   . VAL A 1 77  ? -0.914  15.583  1.487   1.00 1.22  ? 77  VAL A CB   1  
ATOM 1032  C CG1  . VAL A 1 77  ? -2.325  15.549  2.055   1.00 64.53 ? 77  VAL A CG1  1  
ATOM 1033  C CG2  . VAL A 1 77  ? -0.074  14.448  2.055   1.00 3.24  ? 77  VAL A CG2  1  
ATOM 1034  H H    . VAL A 1 77  ? -2.686  16.404  -0.868  1.00 35.25 ? 77  VAL A H    1  
ATOM 1035  H HA   . VAL A 1 77  ? 0.061   15.623  -0.420  1.00 62.53 ? 77  VAL A HA   1  
ATOM 1036  H HB   . VAL A 1 77  ? -0.456  16.518  1.773   1.00 25.21 ? 77  VAL A HB   1  
ATOM 1037  H HG11 . VAL A 1 77  ? -2.899  16.366  1.641   1.00 72.11 ? 77  VAL A HG11 1  
ATOM 1038  H HG12 . VAL A 1 77  ? -2.795  14.612  1.799   1.00 74.54 ? 77  VAL A HG12 1  
ATOM 1039  H HG13 . VAL A 1 77  ? -2.282  15.648  3.130   1.00 71.25 ? 77  VAL A HG13 1  
ATOM 1040  H HG21 . VAL A 1 77  ? -0.722  13.717  2.516   1.00 50.11 ? 77  VAL A HG21 1  
ATOM 1041  H HG22 . VAL A 1 77  ? 0.484   13.981  1.256   1.00 33.42 ? 77  VAL A HG22 1  
ATOM 1042  H HG23 . VAL A 1 77  ? 0.610   14.839  2.791   1.00 30.34 ? 77  VAL A HG23 1  
ATOM 1043  N N    . HIS A 1 78  ? -0.567  13.248  -0.837  1.00 13.52 ? 78  HIS A N    1  
ATOM 1044  C CA   . HIS A 1 78  ? -0.944  11.906  -1.262  1.00 12.31 ? 78  HIS A CA   1  
ATOM 1045  C C    . HIS A 1 78  ? -0.016  10.861  -0.646  1.00 11.25 ? 78  HIS A C    1  
ATOM 1046  O O    . HIS A 1 78  ? 1.196   11.058  -0.577  1.00 71.12 ? 78  HIS A O    1  
ATOM 1047  C CB   . HIS A 1 78  ? -0.907  11.800  -2.787  1.00 4.12  ? 78  HIS A CB   1  
ATOM 1048  C CG   . HIS A 1 78  ? 0.478   11.747  -3.351  1.00 1.32  ? 78  HIS A CG   1  
ATOM 1049  N ND1  . HIS A 1 78  ? 1.258   10.609  -3.325  1.00 3.00  ? 78  HIS A ND1  1  
ATOM 1050  C CD2  . HIS A 1 78  ? 1.223   12.698  -3.960  1.00 11.31 ? 78  HIS A CD2  1  
ATOM 1051  C CE1  . HIS A 1 78  ? 2.423   10.864  -3.892  1.00 43.14 ? 78  HIS A CE1  1  
ATOM 1052  N NE2  . HIS A 1 78  ? 2.427   12.125  -4.287  1.00 53.23 ? 78  HIS A NE2  1  
ATOM 1053  H H    . HIS A 1 78  ? 0.381   13.498  -0.819  1.00 34.25 ? 78  HIS A H    1  
ATOM 1054  H HA   . HIS A 1 78  ? -1.951  11.719  -0.922  1.00 63.02 ? 78  HIS A HA   1  
ATOM 1055  H HB3  . HIS A 1 78  ? -1.408  12.659  -3.212  1.00 72.53 ? 78  HIS A HB3  1  
ATOM 1056  H HD1  . HIS A 1 78  ? 0.997   9.746   -2.944  1.00 33.45 ? 78  HIS A HD1  1  
ATOM 1057  H HD2  . HIS A 1 78  ? 0.926   13.720  -4.156  1.00 33.51 ? 78  HIS A HD2  1  
ATOM 1058  H HE1  . HIS A 1 78  ? 3.235   10.162  -4.012  1.00 72.15 ? 78  HIS A HE1  1  
ATOM 1059  N N    . HIS A 1 79  ? -0.596  9.752   -0.201  1.00 42.23 ? 79  HIS A N    1  
ATOM 1060  C CA   . HIS A 1 79  ? 0.178   8.676   0.410   1.00 3.22  ? 79  HIS A CA   1  
ATOM 1061  C C    . HIS A 1 79  ? 0.239   7.461   -0.510  1.00 54.13 ? 79  HIS A C    1  
ATOM 1062  O O    . HIS A 1 79  ? -0.374  7.446   -1.578  1.00 50.01 ? 79  HIS A O    1  
ATOM 1063  C CB   . HIS A 1 79  ? -0.431  8.281   1.757   1.00 41.14 ? 79  HIS A CB   1  
ATOM 1064  C CG   . HIS A 1 79  ? -0.292  9.339   2.809   1.00 14.22 ? 79  HIS A CG   1  
ATOM 1065  N ND1  . HIS A 1 79  ? -0.513  9.099   4.148   1.00 63.42 ? 79  HIS A ND1  1  
ATOM 1066  C CD2  . HIS A 1 79  ? 0.048   10.645  2.713   1.00 42.14 ? 79  HIS A CD2  1  
ATOM 1067  C CE1  . HIS A 1 79  ? -0.317  10.213  4.830   1.00 64.12 ? 79  HIS A CE1  1  
ATOM 1068  N NE2  . HIS A 1 79  ? 0.026   11.166  3.983   1.00 72.15 ? 79  HIS A NE2  1  
ATOM 1069  H H    . HIS A 1 79  ? -1.568  9.652   -0.283  1.00 43.14 ? 79  HIS A H    1  
ATOM 1070  H HA   . HIS A 1 79  ? 1.182   9.041   0.572   1.00 75.11 ? 79  HIS A HA   1  
ATOM 1071  H HB3  . HIS A 1 79  ? 0.058   7.388   2.117   1.00 24.42 ? 79  HIS A HB3  1  
ATOM 1072  H HD1  . HIS A 1 79  ? -0.778  8.241   4.541   1.00 44.55 ? 79  HIS A HD1  1  
ATOM 1073  H HD2  . HIS A 1 79  ? 0.294   11.180  1.805   1.00 11.20 ? 79  HIS A HD2  1  
ATOM 1074  H HE1  . HIS A 1 79  ? -0.418  10.326  5.900   1.00 62.35 ? 79  HIS A HE1  1  
ATOM 1075  N N    . LEU A 1 80  ? 0.984   6.444   -0.090  1.00 5.53  ? 80  LEU A N    1  
ATOM 1076  C CA   . LEU A 1 80  ? 1.125   5.223   -0.876  1.00 54.12 ? 80  LEU A CA   1  
ATOM 1077  C C    . LEU A 1 80  ? 0.168   4.143   -0.382  1.00 51.34 ? 80  LEU A C    1  
ATOM 1078  O O    . LEU A 1 80  ? 0.203   3.732   0.780   1.00 12.51 ? 80  LEU A O    1  
ATOM 1079  C CB   . LEU A 1 80  ? 2.566   4.714   -0.809  1.00 74.33 ? 80  LEU A CB   1  
ATOM 1080  C CG   . LEU A 1 80  ? 3.656   5.747   -1.103  1.00 12.41 ? 80  LEU A CG   1  
ATOM 1081  C CD1  . LEU A 1 80  ? 5.021   5.078   -1.166  1.00 32.04 ? 80  LEU A CD1  1  
ATOM 1082  C CD2  . LEU A 1 80  ? 3.360   6.480   -2.403  1.00 30.34 ? 80  LEU A CD2  1  
ATOM 1083  H H    . LEU A 1 80  ? 1.448   6.514   0.771   1.00 13.24 ? 80  LEU A H    1  
ATOM 1084  H HA   . LEU A 1 80  ? 0.882   5.460   -1.902  1.00 74.31 ? 80  LEU A HA   1  
ATOM 1085  H HB3  . LEU A 1 80  ? 2.666   3.912   -1.525  1.00 3.13  ? 80  LEU A HB3  1  
ATOM 1086  H HG   . LEU A 1 80  ? 3.678   6.476   -0.305  1.00 32.45 ? 80  LEU A HG   1  
ATOM 1087  H HD11 . LEU A 1 80  ? 5.060   4.418   -2.019  1.00 63.22 ? 80  LEU A HD11 1  
ATOM 1088  H HD12 . LEU A 1 80  ? 5.183   4.507   -0.263  1.00 52.23 ? 80  LEU A HD12 1  
ATOM 1089  H HD13 . LEU A 1 80  ? 5.788   5.832   -1.257  1.00 52.41 ? 80  LEU A HD13 1  
ATOM 1090  H HD21 . LEU A 1 80  ? 2.897   7.430   -2.183  1.00 35.31 ? 80  LEU A HD21 1  
ATOM 1091  H HD22 . LEU A 1 80  ? 2.690   5.883   -3.007  1.00 73.23 ? 80  LEU A HD22 1  
ATOM 1092  H HD23 . LEU A 1 80  ? 4.281   6.643   -2.943  1.00 11.43 ? 80  LEU A HD23 1  
ATOM 1093  N N    . PRO A 1 81  ? -0.704  3.668   -1.282  1.00 25.05 ? 81  PRO A N    1  
ATOM 1094  C CA   . PRO A 1 81  ? -1.685  2.627   -0.960  1.00 13.10 ? 81  PRO A CA   1  
ATOM 1095  C C    . PRO A 1 81  ? -1.034  1.267   -0.732  1.00 74.31 ? 81  PRO A C    1  
ATOM 1096  O O    . PRO A 1 81  ? -1.560  0.410   -0.024  1.00 1.03  ? 81  PRO A O    1  
ATOM 1097  C CB   . PRO A 1 81  ? -2.581  2.589   -2.202  1.00 73.12 ? 81  PRO A CB   1  
ATOM 1098  C CG   . PRO A 1 81  ? -1.720  3.097   -3.306  1.00 33.33 ? 81  PRO A CG   1  
ATOM 1099  C CD   . PRO A 1 81  ? -0.803  4.112   -2.683  1.00 14.34 ? 81  PRO A CD   1  
ATOM 1100  H HA   . PRO A 1 81  ? -2.276  2.892   -0.096  1.00 14.12 ? 81  PRO A HA   1  
ATOM 1101  H HB3  . PRO A 1 81  ? -3.441  3.222   -2.048  1.00 3.25  ? 81  PRO A HB3  1  
ATOM 1102  H HG3  . PRO A 1 81  ? -2.334  3.562   -4.065  1.00 63.24 ? 81  PRO A HG3  1  
ATOM 1103  H HD3  . PRO A 1 81  ? -1.235  5.099   -2.744  1.00 41.42 ? 81  PRO A HD3  1  
ATOM 1104  N N    . PRO A 1 82  ? 0.142   1.063   -1.345  1.00 63.55 ? 82  PRO A N    1  
ATOM 1105  C CA   . PRO A 1 82  ? 0.892   -0.191  -1.221  1.00 40.45 ? 82  PRO A CA   1  
ATOM 1106  C C    . PRO A 1 82  ? 1.474   -0.382  0.175   1.00 74.44 ? 82  PRO A C    1  
ATOM 1107  O O    . PRO A 1 82  ? 2.449   0.272   0.549   1.00 41.20 ? 82  PRO A O    1  
ATOM 1108  C CB   . PRO A 1 82  ? 2.014   -0.035  -2.252  1.00 12.22 ? 82  PRO A CB   1  
ATOM 1109  C CG   . PRO A 1 82  ? 2.193   1.437   -2.398  1.00 34.15 ? 82  PRO A CG   1  
ATOM 1110  C CD   . PRO A 1 82  ? 0.831   2.041   -2.204  1.00 20.01 ? 82  PRO A CD   1  
ATOM 1111  H HA   . PRO A 1 82  ? 0.282   -1.044  -1.477  1.00 1.13  ? 82  PRO A HA   1  
ATOM 1112  H HB3  . PRO A 1 82  ? 1.716   -0.490  -3.184  1.00 52.32 ? 82  PRO A HB3  1  
ATOM 1113  H HG3  . PRO A 1 82  ? 2.567   1.663   -3.385  1.00 44.33 ? 82  PRO A HG3  1  
ATOM 1114  H HD3  . PRO A 1 82  ? 0.325   2.143   -3.153  1.00 0.52  ? 82  PRO A HD3  1  
ATOM 1115  N N    . THR A 1 83  ? 0.873   -1.285  0.944   1.00 43.23 ? 83  THR A N    1  
ATOM 1116  C CA   . THR A 1 83  ? 1.331   -1.564  2.298   1.00 44.32 ? 83  THR A CA   1  
ATOM 1117  C C    . THR A 1 83  ? 1.777   -3.013  2.441   1.00 31.13 ? 83  THR A C    1  
ATOM 1118  O O    . THR A 1 83  ? 1.349   -3.882  1.680   1.00 52.32 ? 83  THR A O    1  
ATOM 1119  C CB   . THR A 1 83  ? 0.231   -1.270  3.334   1.00 13.45 ? 83  THR A CB   1  
ATOM 1120  O OG1  . THR A 1 83  ? -0.811  -2.247  3.231   1.00 21.33 ? 83  THR A OG1  1  
ATOM 1121  C CG2  . THR A 1 83  ? -0.349  0.120   3.129   1.00 23.15 ? 83  THR A CG2  1  
ATOM 1122  H H    . THR A 1 83  ? 0.101   -1.775  0.588   1.00 45.35 ? 83  THR A H    1  
ATOM 1123  H HA   . THR A 1 83  ? 2.173   -0.917  2.506   1.00 15.43 ? 83  THR A HA   1  
ATOM 1124  H HB   . THR A 1 83  ? 0.665   -1.321  4.323   1.00 24.50 ? 83  THR A HB   1  
ATOM 1125  H HG1  . THR A 1 83  ? -1.627  -1.884  3.586   1.00 65.33 ? 83  THR A HG1  1  
ATOM 1126  H HG21 . THR A 1 83  ? 0.379   0.745   2.634   1.00 13.24 ? 83  THR A HG21 1  
ATOM 1127  H HG22 . THR A 1 83  ? -0.599  0.552   4.089   1.00 60.53 ? 83  THR A HG22 1  
ATOM 1128  H HG23 . THR A 1 83  ? -1.241  0.055   2.523   1.00 32.30 ? 83  THR A HG23 1  
ATOM 1129  N N    . LEU A 1 84  ? 2.635   -3.271  3.421   1.00 61.13 ? 84  LEU A N    1  
ATOM 1130  C CA   . LEU A 1 84  ? 3.137   -4.619  3.666   1.00 54.15 ? 84  LEU A CA   1  
ATOM 1131  C C    . LEU A 1 84  ? 2.710   -5.119  5.041   1.00 1.30  ? 84  LEU A C    1  
ATOM 1132  O O    . LEU A 1 84  ? 3.073   -4.539  6.064   1.00 62.14 ? 84  LEU A O    1  
ATOM 1133  C CB   . LEU A 1 84  ? 4.662   -4.644  3.552   1.00 1.43  ? 84  LEU A CB   1  
ATOM 1134  C CG   . LEU A 1 84  ? 5.230   -5.247  2.268   1.00 34.13 ? 84  LEU A CG   1  
ATOM 1135  C CD1  . LEU A 1 84  ? 4.932   -4.350  1.077   1.00 22.31 ? 84  LEU A CD1  1  
ATOM 1136  C CD2  . LEU A 1 84  ? 6.729   -5.476  2.403   1.00 35.41 ? 84  LEU A CD2  1  
ATOM 1137  H H    . LEU A 1 84  ? 2.939   -2.537  3.995   1.00 44.44 ? 84  LEU A H    1  
ATOM 1138  H HA   . LEU A 1 84  ? 2.718   -5.270  2.913   1.00 31.30 ? 84  LEU A HA   1  
ATOM 1139  H HB3  . LEU A 1 84  ? 5.046   -5.215  4.387   1.00 54.40 ? 84  LEU A HB3  1  
ATOM 1140  H HG   . LEU A 1 84  ? 4.760   -6.205  2.090   1.00 11.32 ? 84  LEU A HG   1  
ATOM 1141  H HD11 . LEU A 1 84  ? 3.885   -4.424  0.824   1.00 34.25 ? 84  LEU A HD11 1  
ATOM 1142  H HD12 . LEU A 1 84  ? 5.530   -4.662  0.234   1.00 4.40  ? 84  LEU A HD12 1  
ATOM 1143  H HD13 . LEU A 1 84  ? 5.169   -3.328  1.330   1.00 50.33 ? 84  LEU A HD13 1  
ATOM 1144  H HD21 . LEU A 1 84  ? 6.934   -5.974  3.339   1.00 61.34 ? 84  LEU A HD21 1  
ATOM 1145  H HD22 . LEU A 1 84  ? 7.241   -4.526  2.381   1.00 62.44 ? 84  LEU A HD22 1  
ATOM 1146  H HD23 . LEU A 1 84  ? 7.075   -6.092  1.585   1.00 43.42 ? 84  LEU A HD23 1  
ATOM 1147  N N    . MET A 1 85  ? 1.937   -6.199  5.059   1.00 13.24 ? 85  MET A N    1  
ATOM 1148  C CA   . MET A 1 85  ? 1.463   -6.779  6.310   1.00 2.34  ? 85  MET A CA   1  
ATOM 1149  C C    . MET A 1 85  ? 2.051   -8.170  6.521   1.00 4.15  ? 85  MET A C    1  
ATOM 1150  O O    . MET A 1 85  ? 1.777   -9.094  5.755   1.00 42.14 ? 85  MET A O    1  
ATOM 1151  C CB   . MET A 1 85  ? -0.066  -6.852  6.315   1.00 33.04 ? 85  MET A CB   1  
ATOM 1152  C CG   . MET A 1 85  ? -0.739  -5.545  5.932   1.00 31.12 ? 85  MET A CG   1  
ATOM 1153  S SD   . MET A 1 85  ? -2.310  -5.295  6.783   1.00 75.24 ? 85  MET A SD   1  
ATOM 1154  C CE   . MET A 1 85  ? -2.762  -3.668  6.186   1.00 20.43 ? 85  MET A CE   1  
ATOM 1155  H H    . MET A 1 85  ? 1.680   -6.617  4.212   1.00 12.13 ? 85  MET A H    1  
ATOM 1156  H HA   . MET A 1 85  ? 1.785   -6.137  7.116   1.00 31.22 ? 85  MET A HA   1  
ATOM 1157  H HB3  . MET A 1 85  ? -0.398  -7.126  7.307   1.00 52.13 ? 85  MET A HB3  1  
ATOM 1158  H HG3  . MET A 1 85  ? -0.918  -5.547  4.867   1.00 51.22 ? 85  MET A HG3  1  
ATOM 1159  H HE1  . MET A 1 85  ? -2.150  -2.924  6.673   1.00 3.11  ? 85  MET A HE1  1  
ATOM 1160  H HE2  . MET A 1 85  ? -2.607  -3.619  5.120   1.00 53.33 ? 85  MET A HE2  1  
ATOM 1161  H HE3  . MET A 1 85  ? -3.802  -3.481  6.409   1.00 61.02 ? 85  MET A HE3  1  
ATOM 1162  N N    . ALA A 1 86  ? 2.860   -8.314  7.566   1.00 30.22 ? 86  ALA A N    1  
ATOM 1163  C CA   . ALA A 1 86  ? 3.485   -9.594  7.879   1.00 43.55 ? 86  ALA A CA   1  
ATOM 1164  C C    . ALA A 1 86  ? 2.468   -10.576 8.447   1.00 15.40 ? 86  ALA A C    1  
ATOM 1165  O O    . ALA A 1 86  ? 1.510   -10.179 9.108   1.00 25.43 ? 86  ALA A O    1  
ATOM 1166  C CB   . ALA A 1 86  ? 4.633   -9.393  8.858   1.00 51.41 ? 86  ALA A CB   1  
ATOM 1167  H H    . ALA A 1 86  ? 3.040   -7.540  8.140   1.00 53.24 ? 86  ALA A H    1  
ATOM 1168  H HA   . ALA A 1 86  ? 3.892   -9.997  6.964   1.00 13.12 ? 86  ALA A HA   1  
ATOM 1169  H HB1  . ALA A 1 86  ? 5.382   -10.153 8.692   1.00 64.53 ? 86  ALA A HB1  1  
ATOM 1170  H HB2  . ALA A 1 86  ? 5.070   -8.417  8.708   1.00 13.00 ? 86  ALA A HB2  1  
ATOM 1171  H HB3  . ALA A 1 86  ? 4.261   -9.470  9.869   1.00 34.40 ? 86  ALA A HB3  1  
ATOM 1172  N N    . GLN A 1 87  ? 2.682   -11.861 8.180   1.00 73.41 ? 87  GLN A N    1  
ATOM 1173  C CA   . GLN A 1 87  ? 1.783   -12.901 8.663   1.00 41.41 ? 87  GLN A CA   1  
ATOM 1174  C C    . GLN A 1 87  ? 2.566   -14.070 9.251   1.00 61.23 ? 87  GLN A C    1  
ATOM 1175  O O    . GLN A 1 87  ? 3.571   -14.502 8.685   1.00 25.33 ? 87  GLN A O    1  
ATOM 1176  C CB   . GLN A 1 87  ? 0.882   -13.394 7.529   1.00 33.41 ? 87  GLN A CB   1  
ATOM 1177  C CG   . GLN A 1 87  ? 0.065   -14.624 7.891   1.00 62.14 ? 87  GLN A CG   1  
ATOM 1178  C CD   . GLN A 1 87  ? -0.962  -14.973 6.833   1.00 31.33 ? 87  GLN A CD   1  
ATOM 1179  O OE1  . GLN A 1 87  ? -1.384  -14.119 6.053   1.00 65.52 ? 87  GLN A OE1  1  
ATOM 1180  N NE2  . GLN A 1 87  ? -1.371  -16.237 6.799   1.00 32.13 ? 87  GLN A NE2  1  
ATOM 1181  H H    . GLN A 1 87  ? 3.463   -12.115 7.646   1.00 44.14 ? 87  GLN A H    1  
ATOM 1182  H HA   . GLN A 1 87  ? 1.166   -12.471 9.439   1.00 31.12 ? 87  GLN A HA   1  
ATOM 1183  H HB3  . GLN A 1 87  ? 1.500   -13.638 6.676   1.00 21.25 ? 87  GLN A HB3  1  
ATOM 1184  H HG3  . GLN A 1 87  ? -0.449  -14.435 8.824   1.00 33.34 ? 87  GLN A HG3  1  
ATOM 1185  H HE21 . GLN A 1 87  ? -0.993  -16.863 7.453   1.00 55.25 ? 87  GLN A HE21 1  
ATOM 1186  H HE22 . GLN A 1 87  ? -2.034  -16.491 6.126   1.00 4.31  ? 87  GLN A HE22 1  
ATOM 1187  N N    . TRP A 1 88  ? 2.102   -14.574 10.388  1.00 20.52 ? 88  TRP A N    1  
ATOM 1188  C CA   . TRP A 1 88  ? 2.761   -15.694 11.053  1.00 34.01 ? 88  TRP A CA   1  
ATOM 1189  C C    . TRP A 1 88  ? 1.738   -16.691 11.583  1.00 12.52 ? 88  TRP A C    1  
ATOM 1190  O O    . TRP A 1 88  ? 0.776   -16.312 12.254  1.00 54.10 ? 88  TRP A O    1  
ATOM 1191  C CB   . TRP A 1 88  ? 3.639   -15.188 12.197  1.00 62.51 ? 88  TRP A CB   1  
ATOM 1192  C CG   . TRP A 1 88  ? 4.407   -16.278 12.883  1.00 42.21 ? 88  TRP A CG   1  
ATOM 1193  C CD1  . TRP A 1 88  ? 3.904   -17.236 13.716  1.00 51.21 ? 88  TRP A CD1  1  
ATOM 1194  C CD2  . TRP A 1 88  ? 5.816   -16.519 12.796  1.00 70.20 ? 88  TRP A CD2  1  
ATOM 1195  N NE1  . TRP A 1 88  ? 4.915   -18.057 14.153  1.00 13.14 ? 88  TRP A NE1  1  
ATOM 1196  C CE2  . TRP A 1 88  ? 6.097   -17.640 13.601  1.00 53.23 ? 88  TRP A CE2  1  
ATOM 1197  C CE3  . TRP A 1 88  ? 6.866   -15.899 12.115  1.00 42.11 ? 88  TRP A CE3  1  
ATOM 1198  C CZ2  . TRP A 1 88  ? 7.384   -18.150 13.742  1.00 71.24 ? 88  TRP A CZ2  1  
ATOM 1199  C CZ3  . TRP A 1 88  ? 8.144   -16.406 12.256  1.00 44.24 ? 88  TRP A CZ3  1  
ATOM 1200  C CH2  . TRP A 1 88  ? 8.394   -17.524 13.065  1.00 0.44  ? 88  TRP A CH2  1  
ATOM 1201  H H    . TRP A 1 88  ? 1.298   -14.187 10.791  1.00 11.54 ? 88  TRP A H    1  
ATOM 1202  H HA   . TRP A 1 88  ? 3.385   -16.190 10.323  1.00 40.14 ? 88  TRP A HA   1  
ATOM 1203  H HB3  . TRP A 1 88  ? 3.013   -14.706 12.935  1.00 73.15 ? 88  TRP A HB3  1  
ATOM 1204  H HD1  . TRP A 1 88  ? 2.862   -17.321 13.986  1.00 24.50 ? 88  TRP A HD1  1  
ATOM 1205  H HE1  . TRP A 1 88  ? 4.805   -18.822 14.757  1.00 72.31 ? 88  TRP A HE1  1  
ATOM 1206  H HE3  . TRP A 1 88  ? 6.692   -15.036 11.487  1.00 65.44 ? 88  TRP A HE3  1  
ATOM 1207  H HZ2  . TRP A 1 88  ? 7.594   -19.011 14.361  1.00 45.11 ? 88  TRP A HZ2  1  
ATOM 1208  H HZ3  . TRP A 1 88  ? 8.969   -15.939 11.738  1.00 20.42 ? 88  TRP A HZ3  1  
ATOM 1209  H HH2  . TRP A 1 88  ? 9.408   -17.885 13.145  1.00 72.44 ? 88  TRP A HH2  1  
ATOM 1210  N N    . TYR A 1 89  ? 1.948   -17.968 11.280  1.00 70.25 ? 89  TYR A N    1  
ATOM 1211  C CA   . TYR A 1 89  ? 1.043   -19.019 11.725  1.00 50.31 ? 89  TYR A CA   1  
ATOM 1212  C C    . TYR A 1 89  ? 1.403   -19.493 13.130  1.00 42.53 ? 89  TYR A C    1  
ATOM 1213  O O    . TYR A 1 89  ? 2.504   -19.990 13.365  1.00 51.14 ? 89  TYR A O    1  
ATOM 1214  C CB   . TYR A 1 89  ? 1.080   -20.199 10.753  1.00 42.20 ? 89  TYR A CB   1  
ATOM 1215  C CG   . TYR A 1 89  ? -0.106  -20.251 9.815   1.00 61.01 ? 89  TYR A CG   1  
ATOM 1216  C CD1  . TYR A 1 89  ? -0.164  -19.434 8.693   1.00 43.51 ? 89  TYR A CD1  1  
ATOM 1217  C CD2  . TYR A 1 89  ? -1.167  -21.115 10.054  1.00 52.45 ? 89  TYR A CD2  1  
ATOM 1218  C CE1  . TYR A 1 89  ? -1.246  -19.476 7.835   1.00 5.41  ? 89  TYR A CE1  1  
ATOM 1219  C CE2  . TYR A 1 89  ? -2.252  -21.164 9.199   1.00 11.44 ? 89  TYR A CE2  1  
ATOM 1220  C CZ   . TYR A 1 89  ? -2.287  -20.343 8.091   1.00 22.32 ? 89  TYR A CZ   1  
ATOM 1221  O OH   . TYR A 1 89  ? -3.366  -20.390 7.240   1.00 44.44 ? 89  TYR A OH   1  
ATOM 1222  H H    . TYR A 1 89  ? 2.732   -18.208 10.742  1.00 11.24 ? 89  TYR A H    1  
ATOM 1223  H HA   . TYR A 1 89  ? 0.043   -18.611 11.741  1.00 43.31 ? 89  TYR A HA   1  
ATOM 1224  H HB3  . TYR A 1 89  ? 1.098   -21.120 11.316  1.00 4.22  ? 89  TYR A HB3  1  
ATOM 1225  H HD1  . TYR A 1 89  ? 0.653   -18.755 8.495   1.00 54.45 ? 89  TYR A HD1  1  
ATOM 1226  H HD2  . TYR A 1 89  ? -1.137  -21.756 10.922  1.00 51.42 ? 89  TYR A HD2  1  
ATOM 1227  H HE1  . TYR A 1 89  ? -1.273  -18.833 6.966   1.00 21.12 ? 89  TYR A HE1  1  
ATOM 1228  H HE2  . TYR A 1 89  ? -3.068  -21.844 9.401   1.00 31.20 ? 89  TYR A HE2  1  
ATOM 1229  H HH   . TYR A 1 89  ? -3.536  -19.511 6.891   1.00 15.32 ? 89  TYR A HH   1  
ATOM 1230  N N    . PHE A 1 90  ? 0.469   -19.330 14.060  1.00 11.25 ? 90  PHE A N    1  
ATOM 1231  C CA   . PHE A 1 90  ? 0.687   -19.740 15.442  1.00 70.01 ? 90  PHE A CA   1  
ATOM 1232  C C    . PHE A 1 90  ? -0.198  -20.931 15.804  1.00 75.04 ? 90  PHE A C    1  
ATOM 1233  O O    . PHE A 1 90  ? -1.410  -20.794 15.952  1.00 24.22 ? 90  PHE A O    1  
ATOM 1234  C CB   . PHE A 1 90  ? 0.404   -18.573 16.392  1.00 24.52 ? 90  PHE A CB   1  
ATOM 1235  C CG   . PHE A 1 90  ? 1.607   -18.134 17.175  1.00 50.12 ? 90  PHE A CG   1  
ATOM 1236  C CD1  . PHE A 1 90  ? 1.988   -18.809 18.325  1.00 20.44 ? 90  PHE A CD1  1  
ATOM 1237  C CD2  . PHE A 1 90  ? 2.358   -17.044 16.764  1.00 13.22 ? 90  PHE A CD2  1  
ATOM 1238  C CE1  . PHE A 1 90  ? 3.094   -18.406 19.047  1.00 60.31 ? 90  PHE A CE1  1  
ATOM 1239  C CE2  . PHE A 1 90  ? 3.465   -16.637 17.483  1.00 73.14 ? 90  PHE A CE2  1  
ATOM 1240  C CZ   . PHE A 1 90  ? 3.835   -17.320 18.625  1.00 43.12 ? 90  PHE A CZ   1  
ATOM 1241  H H    . PHE A 1 90  ? -0.390  -18.927 13.810  1.00 50.41 ? 90  PHE A H    1  
ATOM 1242  H HA   . PHE A 1 90  ? 1.720   -20.032 15.542  1.00 71.42 ? 90  PHE A HA   1  
ATOM 1243  H HB3  . PHE A 1 90  ? -0.361  -18.869 17.094  1.00 25.24 ? 90  PHE A HB3  1  
ATOM 1244  H HD1  . PHE A 1 90  ? 1.411   -19.661 18.655  1.00 54.55 ? 90  PHE A HD1  1  
ATOM 1245  H HD2  . PHE A 1 90  ? 2.069   -16.510 15.869  1.00 54.04 ? 90  PHE A HD2  1  
ATOM 1246  H HE1  . PHE A 1 90  ? 3.381   -18.941 19.940  1.00 51.22 ? 90  PHE A HE1  1  
ATOM 1247  H HE2  . PHE A 1 90  ? 4.042   -15.787 17.148  1.00 24.42 ? 90  PHE A HE2  1  
ATOM 1248  H HZ   . PHE A 1 90  ? 4.699   -17.002 19.187  1.00 25.21 ? 90  PHE A HZ   1  
ATOM 1249  N N    . GLY A 1 91  ? 0.422   -22.099 15.941  1.00 25.12 ? 91  GLY A N    1  
ATOM 1250  C CA   . GLY A 1 91  ? -0.324  -23.296 16.283  1.00 71.40 ? 91  GLY A CA   1  
ATOM 1251  C C    . GLY A 1 91  ? -1.312  -23.692 15.204  1.00 45.31 ? 91  GLY A C    1  
ATOM 1252  O O    . GLY A 1 91  ? -2.356  -23.059 15.047  1.00 44.14 ? 91  GLY A O    1  
ATOM 1253  H H    . GLY A 1 91  ? 1.392   -22.149 15.811  1.00 10.34 ? 91  GLY A H    1  
ATOM 1254  H HA2  . GLY A 1 91  ? 0.373   -24.109 16.434  1.00 61.51 ? 91  GLY A HA2  1  
ATOM 1255  H HA3  . GLY A 1 91  ? -0.862  -23.121 17.203  1.00 22.13 ? 91  GLY A HA3  1  
ATOM 1256  N N    . ASP A 1 92  ? -0.983  -24.740 14.458  1.00 74.21 ? 92  ASP A N    1  
ATOM 1257  C CA   . ASP A 1 92  ? -1.848  -25.219 13.387  1.00 4.15  ? 92  ASP A CA   1  
ATOM 1258  C C    . ASP A 1 92  ? -1.579  -26.689 13.086  1.00 31.24 ? 92  ASP A C    1  
ATOM 1259  O O    . ASP A 1 92  ? -0.452  -27.165 13.222  1.00 72.34 ? 92  ASP A O    1  
ATOM 1260  C CB   . ASP A 1 92  ? -1.648  -24.381 12.124  1.00 61.55 ? 92  ASP A CB   1  
ATOM 1261  C CG   . ASP A 1 92  ? -2.957  -23.908 11.527  1.00 64.23 ? 92  ASP A CG   1  
ATOM 1262  O OD1  . ASP A 1 92  ? -3.704  -24.753 10.992  1.00 3.54  ? 92  ASP A OD1  1  
ATOM 1263  O OD2  . ASP A 1 92  ? -3.235  -22.691 11.594  1.00 55.32 ? 92  ASP A OD2  1  
ATOM 1264  H H    . ASP A 1 92  ? -0.137  -25.205 14.632  1.00 63.23 ? 92  ASP A H    1  
ATOM 1265  H HA   . ASP A 1 92  ? -2.873  -25.115 13.717  1.00 15.04 ? 92  ASP A HA   1  
ATOM 1266  H HB3  . ASP A 1 92  ? -1.128  -24.974 11.386  1.00 74.41 ? 92  ASP A HB3  1  
ATOM 1267  N N    . ALA A 1 93  ? -2.621  -27.407 12.678  1.00 52.43 ? 93  ALA A N    1  
ATOM 1268  C CA   . ALA A 1 93  ? -2.495  -28.822 12.355  1.00 4.01  ? 93  ALA A CA   1  
ATOM 1269  C C    . ALA A 1 93  ? -3.819  -29.390 11.852  1.00 64.20 ? 93  ALA A C    1  
ATOM 1270  O O    . ALA A 1 93  ? -3.843  -30.226 10.950  1.00 52.45 ? 93  ALA A O    1  
ATOM 1271  C CB   . ALA A 1 93  ? -2.013  -29.599 13.571  1.00 5.24  ? 93  ALA A CB   1  
ATOM 1272  H H    . ALA A 1 93  ? -3.494  -26.972 12.588  1.00 20.34 ? 93  ALA A H    1  
ATOM 1273  H HA   . ALA A 1 93  ? -1.753  -28.924 11.576  1.00 51.21 ? 93  ALA A HA   1  
ATOM 1274  H HB1  . ALA A 1 93  ? -1.032  -30.003 13.374  1.00 71.44 ? 93  ALA A HB1  1  
ATOM 1275  H HB2  . ALA A 1 93  ? -1.967  -28.939 14.425  1.00 14.24 ? 93  ALA A HB2  1  
ATOM 1276  H HB3  . ALA A 1 93  ? -2.700  -30.407 13.777  1.00 3.22  ? 93  ALA A HB3  1  
ATOM 1277  N N    . SER A 1 94  ? -4.918  -28.931 12.443  1.00 14.40 ? 94  SER A N    1  
ATOM 1278  C CA   . SER A 1 94  ? -6.244  -29.397 12.057  1.00 4.41  ? 94  SER A CA   1  
ATOM 1279  C C    . SER A 1 94  ? -7.329  -28.559 12.725  1.00 65.50 ? 94  SER A C    1  
ATOM 1280  O O    . SER A 1 94  ? -7.592  -28.703 13.920  1.00 11.31 ? 94  SER A O    1  
ATOM 1281  C CB   . SER A 1 94  ? -6.417  -30.871 12.430  1.00 4.50  ? 94  SER A CB   1  
ATOM 1282  O OG   . SER A 1 94  ? -7.085  -31.580 11.402  1.00 35.11 ? 94  SER A OG   1  
ATOM 1283  H H    . SER A 1 94  ? -4.832  -28.265 13.156  1.00 4.54  ? 94  SER A H    1  
ATOM 1284  H HA   . SER A 1 94  ? -6.334  -29.293 10.985  1.00 44.03 ? 94  SER A HA   1  
ATOM 1285  H HB3  . SER A 1 94  ? -7.001  -30.942 13.338  1.00 12.01 ? 94  SER A HB3  1  
ATOM 1286  H HG   . SER A 1 94  ? -7.940  -31.881 11.721  1.00 12.13 ? 94  SER A HG   1  
ATOM 1287  N N    . SER A 1 95  ? -7.956  -27.684 11.947  1.00 45.31 ? 95  SER A N    1  
ATOM 1288  C CA   . SER A 1 95  ? -9.011  -26.819 12.464  1.00 13.32 ? 95  SER A CA   1  
ATOM 1289  C C    . SER A 1 95  ? -10.049 -26.525 11.384  1.00 50.53 ? 95  SER A C    1  
ATOM 1290  O O    . SER A 1 95  ? -9.848  -26.839 10.211  1.00 1.11  ? 95  SER A O    1  
ATOM 1291  C CB   . SER A 1 95  ? -8.417  -25.511 12.988  1.00 32.34 ? 95  SER A CB   1  
ATOM 1292  O OG   . SER A 1 95  ? -7.220  -25.184 12.304  1.00 15.31 ? 95  SER A OG   1  
ATOM 1293  H H    . SER A 1 95  ? -7.703  -27.615 11.002  1.00 73.41 ? 95  SER A H    1  
ATOM 1294  H HA   . SER A 1 95  ? -9.495  -27.338 13.278  1.00 5.10  ? 95  SER A HA   1  
ATOM 1295  H HB3  . SER A 1 95  ? -8.199  -25.615 14.041  1.00 71.21 ? 95  SER A HB3  1  
ATOM 1296  H HG   . SER A 1 95  ? -7.240  -24.259 12.048  1.00 22.33 ? 95  SER A HG   1  
ATOM 1297  N N    . LYS A 1 96  ? -11.158 -25.916 11.791  1.00 14.41 ? 96  LYS A N    1  
ATOM 1298  C CA   . LYS A 1 96  ? -12.228 -25.576 10.859  1.00 30.14 ? 96  LYS A CA   1  
ATOM 1299  C C    . LYS A 1 96  ? -11.836 -24.385 9.991   1.00 74.42 ? 96  LYS A C    1  
ATOM 1300  O O    . LYS A 1 96  ? -12.340 -24.222 8.880   1.00 42.53 ? 96  LYS A O    1  
ATOM 1301  C CB   . LYS A 1 96  ? -13.515 -25.258 11.625  1.00 52.12 ? 96  LYS A CB   1  
ATOM 1302  C CG   . LYS A 1 96  ? -13.972 -26.380 12.540  1.00 21.40 ? 96  LYS A CG   1  
ATOM 1303  C CD   . LYS A 1 96  ? -13.817 -26.004 14.005  1.00 64.04 ? 96  LYS A CD   1  
ATOM 1304  C CE   . LYS A 1 96  ? -14.685 -26.875 14.899  1.00 14.41 ? 96  LYS A CE   1  
ATOM 1305  N NZ   . LYS A 1 96  ? -16.130 -26.552 14.757  1.00 31.13 ? 96  LYS A NZ   1  
ATOM 1306  H H    . LYS A 1 96  ? -11.260 -25.691 12.739  1.00 12.24 ? 96  LYS A H    1  
ATOM 1307  H HA   . LYS A 1 96  ? -12.400 -26.431 10.224  1.00 3.22  ? 96  LYS A HA   1  
ATOM 1308  H HB3  . LYS A 1 96  ? -14.303 -25.059 10.913  1.00 12.15 ? 96  LYS A HB3  1  
ATOM 1309  H HG3  . LYS A 1 96  ? -13.377 -27.260 12.340  1.00 5.01  ? 96  LYS A HG3  1  
ATOM 1310  H HD3  . LYS A 1 96  ? -14.107 -24.971 14.134  1.00 40.40 ? 96  LYS A HD3  1  
ATOM 1311  H HE3  . LYS A 1 96  ? -14.389 -26.720 15.927  1.00 70.10 ? 96  LYS A HE3  1  
ATOM 1312  H HZ1  . LYS A 1 96  ? -16.624 -26.711 15.657  1.00 4.13  ? 96  LYS A HZ1  1  
ATOM 1313  H HZ2  . LYS A 1 96  ? -16.561 -27.155 14.027  1.00 34.03 ? 96  LYS A HZ2  1  
ATOM 1314  H HZ3  . LYS A 1 96  ? -16.248 -25.556 14.481  1.00 55.51 ? 96  LYS A HZ3  1  
ATOM 1315  N N    . PHE A 1 97  ? -10.928 -23.559 10.501  1.00 11.31 ? 97  PHE A N    1  
ATOM 1316  C CA   . PHE A 1 97  ? -10.466 -22.385 9.770   1.00 23.55 ? 97  PHE A CA   1  
ATOM 1317  C C    . PHE A 1 97  ? -8.943  -22.300 9.785   1.00 11.40 ? 97  PHE A C    1  
ATOM 1318  O O    . PHE A 1 97  ? -8.278  -23.011 10.539  1.00 74.22 ? 97  PHE A O    1  
ATOM 1319  C CB   . PHE A 1 97  ? -11.065 -21.114 10.376  1.00 3.31  ? 97  PHE A CB   1  
ATOM 1320  C CG   . PHE A 1 97  ? -10.875 -21.011 11.862  1.00 50.30 ? 97  PHE A CG   1  
ATOM 1321  C CD1  . PHE A 1 97  ? -11.763 -21.622 12.732  1.00 52.43 ? 97  PHE A CD1  1  
ATOM 1322  C CD2  . PHE A 1 97  ? -9.808  -20.301 12.389  1.00 44.22 ? 97  PHE A CD2  1  
ATOM 1323  C CE1  . PHE A 1 97  ? -11.592 -21.529 14.099  1.00 74.41 ? 97  PHE A CE1  1  
ATOM 1324  C CE2  . PHE A 1 97  ? -9.631  -20.205 13.757  1.00 45.12 ? 97  PHE A CE2  1  
ATOM 1325  C CZ   . PHE A 1 97  ? -10.524 -20.818 14.613  1.00 14.21 ? 97  PHE A CZ   1  
ATOM 1326  H H    . PHE A 1 97  ? -10.563 -23.743 11.392  1.00 74.21 ? 97  PHE A H    1  
ATOM 1327  H HA   . PHE A 1 97  ? -10.800 -22.478 8.748   1.00 22.35 ? 97  PHE A HA   1  
ATOM 1328  H HB3  . PHE A 1 97  ? -12.126 -21.091 10.173  1.00 54.12 ? 97  PHE A HB3  1  
ATOM 1329  H HD1  . PHE A 1 97  ? -12.600 -22.178 12.331  1.00 53.31 ? 97  PHE A HD1  1  
ATOM 1330  H HD2  . PHE A 1 97  ? -9.110  -19.818 11.722  1.00 4.33  ? 97  PHE A HD2  1  
ATOM 1331  H HE1  . PHE A 1 97  ? -12.292 -22.010 14.766  1.00 31.43 ? 97  PHE A HE1  1  
ATOM 1332  H HE2  . PHE A 1 97  ? -8.797  -19.648 14.156  1.00 45.11 ? 97  PHE A HE2  1  
ATOM 1333  H HZ   . PHE A 1 97  ? -10.388 -20.746 15.682  1.00 72.15 ? 97  PHE A HZ   1  
ATOM 1334  N N    . ARG A 1 98  ? -8.398  -21.424 8.947   1.00 73.42 ? 98  ARG A N    1  
ATOM 1335  C CA   . ARG A 1 98  ? -6.952  -21.248 8.860   1.00 22.23 ? 98  ARG A CA   1  
ATOM 1336  C C    . ARG A 1 98  ? -6.534  -19.905 9.451   1.00 74.43 ? 98  ARG A C    1  
ATOM 1337  O O    . ARG A 1 98  ? -6.430  -18.896 8.752   1.00 15.33 ? 98  ARG A O    1  
ATOM 1338  C CB   . ARG A 1 98  ? -6.491  -21.344 7.405   1.00 3.54  ? 98  ARG A CB   1  
ATOM 1339  C CG   . ARG A 1 98  ? -6.025  -22.733 7.004   1.00 42.10 ? 98  ARG A CG   1  
ATOM 1340  C CD   . ARG A 1 98  ? -5.613  -22.782 5.541   1.00 63.41 ? 98  ARG A CD   1  
ATOM 1341  N NE   . ARG A 1 98  ? -6.265  -23.877 4.827   1.00 11.42 ? 98  ARG A NE   1  
ATOM 1342  C CZ   . ARG A 1 98  ? -5.984  -25.159 5.028   1.00 53.10 ? 98  ARG A CZ   1  
ATOM 1343  N NH1  . ARG A 1 98  ? -5.064  -25.506 5.918   1.00 4.42  ? 98  ARG A NH1  1  
ATOM 1344  N NH2  . ARG A 1 98  ? -6.620  -26.096 4.337   1.00 31.13 ? 98  ARG A NH2  1  
ATOM 1345  H H    . ARG A 1 98  ? -8.980  -20.887 8.371   1.00 51.21 ? 98  ARG A H    1  
ATOM 1346  H HA   . ARG A 1 98  ? -6.488  -22.040 9.429   1.00 50.04 ? 98  ARG A HA   1  
ATOM 1347  H HB3  . ARG A 1 98  ? -5.674  -20.655 7.253   1.00 11.23 ? 98  ARG A HB3  1  
ATOM 1348  H HG3  . ARG A 1 98  ? -6.828  -23.434 7.167   1.00 21.43 ? 98  ARG A HG3  1  
ATOM 1349  H HD3  . ARG A 1 98  ? -4.543  -22.917 5.486   1.00 44.01 ? 98  ARG A HD3  1  
ATOM 1350  H HE   . ARG A 1 98  ? -6.948  -23.641 4.163   1.00 13.45 ? 98  ARG A HE   1  
ATOM 1351  H HH11 . ARG A 1 98  ? -4.584  -24.802 6.440   1.00 1.24  ? 98  ARG A HH11 1  
ATOM 1352  H HH12 . ARG A 1 98  ? -4.854  -26.472 6.068   1.00 22.14 ? 98  ARG A HH12 1  
ATOM 1353  H HH21 . ARG A 1 98  ? -7.313  -25.838 3.665   1.00 42.11 ? 98  ARG A HH21 1  
ATOM 1354  H HH22 . ARG A 1 98  ? -6.407  -27.060 4.490   1.00 71.11 ? 98  ARG A HH22 1  
ATOM 1355  N N    . PRO A 1 99  ? -6.286  -19.889 10.770  1.00 4.43  ? 99  PRO A N    1  
ATOM 1356  C CA   . PRO A 1 99  ? -5.874  -18.678 11.483  1.00 3.53  ? 99  PRO A CA   1  
ATOM 1357  C C    . PRO A 1 99  ? -4.462  -18.238 11.113  1.00 24.40 ? 99  PRO A C    1  
ATOM 1358  O O    . PRO A 1 99  ? -3.725  -18.972 10.456  1.00 35.15 ? 99  PRO A O    1  
ATOM 1359  C CB   . PRO A 1 99  ? -5.938  -19.093 12.954  1.00 24.14 ? 99  PRO A CB   1  
ATOM 1360  C CG   . PRO A 1 99  ? -5.754  -20.571 12.938  1.00 72.52 ? 99  PRO A CG   1  
ATOM 1361  C CD   . PRO A 1 99  ? -6.389  -21.054 11.663  1.00 21.31 ? 99  PRO A CD   1  
ATOM 1362  H HA   . PRO A 1 99  ? -6.562  -17.860 11.308  1.00 33.43 ? 99  PRO A HA   1  
ATOM 1363  H HB3  . PRO A 1 99  ? -6.896  -18.820 13.369  1.00 3.41  ? 99  PRO A HB3  1  
ATOM 1364  H HG3  . PRO A 1 99  ? -6.246  -21.011 13.793  1.00 34.50 ? 99  PRO A HG3  1  
ATOM 1365  H HD3  . PRO A 1 99  ? -7.423  -21.318 11.834  1.00 51.21 ? 99  PRO A HD3  1  
ATOM 1366  N N    . TYR A 1 100 ? -4.090  -17.035 11.539  1.00 32.43 ? 100 TYR A N    1  
ATOM 1367  C CA   . TYR A 1 100 ? -2.766  -16.499 11.251  1.00 41.45 ? 100 TYR A CA   1  
ATOM 1368  C C    . TYR A 1 100 ? -2.567  -15.147 11.930  1.00 72.13 ? 100 TYR A C    1  
ATOM 1369  O O    . TYR A 1 100 ? -3.272  -14.183 11.638  1.00 3.31  ? 100 TYR A O    1  
ATOM 1370  C CB   . TYR A 1 100 ? -2.567  -16.358 9.742   1.00 33.33 ? 100 TYR A CB   1  
ATOM 1371  C CG   . TYR A 1 100 ? -3.606  -15.487 9.073   1.00 11.30 ? 100 TYR A CG   1  
ATOM 1372  C CD1  . TYR A 1 100 ? -4.864  -15.988 8.761   1.00 71.23 ? 100 TYR A CD1  1  
ATOM 1373  C CD2  . TYR A 1 100 ? -3.331  -14.164 8.750   1.00 64.44 ? 100 TYR A CD2  1  
ATOM 1374  C CE1  . TYR A 1 100 ? -5.817  -15.197 8.148   1.00 64.22 ? 100 TYR A CE1  1  
ATOM 1375  C CE2  . TYR A 1 100 ? -4.278  -13.365 8.141   1.00 54.22 ? 100 TYR A CE2  1  
ATOM 1376  C CZ   . TYR A 1 100 ? -5.519  -13.886 7.841   1.00 43.22 ? 100 TYR A CZ   1  
ATOM 1377  O OH   . TYR A 1 100 ? -6.465  -13.093 7.233   1.00 71.41 ? 100 TYR A OH   1  
ATOM 1378  H H    . TYR A 1 100 ? -4.722  -16.496 12.059  1.00 41.31 ? 100 TYR A H    1  
ATOM 1379  H HA   . TYR A 1 100 ? -2.035  -17.193 11.637  1.00 23.10 ? 100 TYR A HA   1  
ATOM 1380  H HB3  . TYR A 1 100 ? -2.611  -17.337 9.286   1.00 44.40 ? 100 TYR A HB3  1  
ATOM 1381  H HD1  . TYR A 1 100 ? -5.095  -17.016 9.003   1.00 11.11 ? 100 TYR A HD1  1  
ATOM 1382  H HD2  . TYR A 1 100 ? -2.356  -13.758 8.987   1.00 11.14 ? 100 TYR A HD2  1  
ATOM 1383  H HE1  . TYR A 1 100 ? -6.790  -15.605 7.916   1.00 52.45 ? 100 TYR A HE1  1  
ATOM 1384  H HE2  . TYR A 1 100 ? -4.045  -12.339 7.899   1.00 51.43 ? 100 TYR A HE2  1  
ATOM 1385  H HH   . TYR A 1 100 ? -6.863  -12.513 7.883   1.00 23.22 ? 100 TYR A HH   1  
ATOM 1386  N N    . VAL A 1 101 ? -1.600  -15.085 12.839  1.00 34.23 ? 101 VAL A N    1  
ATOM 1387  C CA   . VAL A 1 101 ? -1.304  -13.852 13.560  1.00 33.43 ? 101 VAL A CA   1  
ATOM 1388  C C    . VAL A 1 101 ? -0.102  -13.137 12.955  1.00 71.11 ? 101 VAL A C    1  
ATOM 1389  O O    . VAL A 1 101 ? 0.945   -13.742 12.725  1.00 23.21 ? 101 VAL A O    1  
ATOM 1390  C CB   . VAL A 1 101 ? -1.027  -14.126 15.049  1.00 23.22 ? 101 VAL A CB   1  
ATOM 1391  C CG1  . VAL A 1 101 ? -0.695  -12.833 15.778  1.00 41.41 ? 101 VAL A CG1  1  
ATOM 1392  C CG2  . VAL A 1 101 ? -2.219  -14.820 15.695  1.00 3.40  ? 101 VAL A CG2  1  
ATOM 1393  H H    . VAL A 1 101 ? -1.070  -15.888 13.030  1.00 13.04 ? 101 VAL A H    1  
ATOM 1394  H HA   . VAL A 1 101 ? -2.169  -13.209 13.487  1.00 44.23 ? 101 VAL A HA   1  
ATOM 1395  H HB   . VAL A 1 101 ? -0.173  -14.783 15.122  1.00 62.42 ? 101 VAL A HB   1  
ATOM 1396  H HG11 . VAL A 1 101 ? -1.100  -12.869 16.779  1.00 5.53  ? 101 VAL A HG11 1  
ATOM 1397  H HG12 . VAL A 1 101 ? 0.377   -12.710 15.826  1.00 34.40 ? 101 VAL A HG12 1  
ATOM 1398  H HG13 . VAL A 1 101 ? -1.129  -11.999 15.245  1.00 43.23 ? 101 VAL A HG13 1  
ATOM 1399  H HG21 . VAL A 1 101 ? -3.131  -14.462 15.241  1.00 40.11 ? 101 VAL A HG21 1  
ATOM 1400  H HG22 . VAL A 1 101 ? -2.137  -15.885 15.547  1.00 3.02  ? 101 VAL A HG22 1  
ATOM 1401  H HG23 . VAL A 1 101 ? -2.234  -14.602 16.752  1.00 64.22 ? 101 VAL A HG23 1  
ATOM 1402  N N    . GLY A 1 102 ? -0.258  -11.841 12.698  1.00 34.42 ? 102 GLY A N    1  
ATOM 1403  C CA   . GLY A 1 102 ? 0.822   -11.063 12.122  1.00 14.50 ? 102 GLY A CA   1  
ATOM 1404  C C    . GLY A 1 102 ? 0.753   -9.599  12.507  1.00 3.11  ? 102 GLY A C    1  
ATOM 1405  O O    . GLY A 1 102 ? 0.256   -9.257  13.580  1.00 3.45  ? 102 GLY A O    1  
ATOM 1406  H H    . GLY A 1 102 ? -1.115  -11.411 12.901  1.00 64.23 ? 102 GLY A H    1  
ATOM 1407  H HA2  . GLY A 1 102 ? 1.764   -11.470 12.459  1.00 72.21 ? 102 GLY A HA2  1  
ATOM 1408  H HA3  . GLY A 1 102 ? 0.773   -11.142 11.045  1.00 65.41 ? 102 GLY A HA3  1  
ATOM 1409  N N    . ALA A 1 103 ? 1.254   -8.733  11.634  1.00 73.10 ? 103 ALA A N    1  
ATOM 1410  C CA   . ALA A 1 103 ? 1.246   -7.299  11.889  1.00 42.42 ? 103 ALA A CA   1  
ATOM 1411  C C    . ALA A 1 103 ? 1.236   -6.508  10.585  1.00 34.54 ? 103 ALA A C    1  
ATOM 1412  O O    . ALA A 1 103 ? 2.071   -6.727  9.708   1.00 30.44 ? 103 ALA A O    1  
ATOM 1413  C CB   . ALA A 1 103 ? 2.449   -6.907  12.735  1.00 43.43 ? 103 ALA A CB   1  
ATOM 1414  H H    . ALA A 1 103 ? 1.637   -9.068  10.796  1.00 15.21 ? 103 ALA A H    1  
ATOM 1415  H HA   . ALA A 1 103 ? 0.351   -7.064  12.446  1.00 22.11 ? 103 ALA A HA   1  
ATOM 1416  H HB1  . ALA A 1 103 ? 2.501   -7.549  13.603  1.00 4.31  ? 103 ALA A HB1  1  
ATOM 1417  H HB2  . ALA A 1 103 ? 3.351   -7.015  12.153  1.00 15.04 ? 103 ALA A HB2  1  
ATOM 1418  H HB3  . ALA A 1 103 ? 2.345   -5.880  13.053  1.00 14.14 ? 103 ALA A HB3  1  
ATOM 1419  N N    . GLY A 1 104 ? 0.283   -5.589  10.462  1.00 0.22  ? 104 GLY A N    1  
ATOM 1420  C CA   . GLY A 1 104 ? 0.182   -4.781  9.260   1.00 2.11  ? 104 GLY A CA   1  
ATOM 1421  C C    . GLY A 1 104 ? 1.081   -3.562  9.304   1.00 42.23 ? 104 GLY A C    1  
ATOM 1422  O O    . GLY A 1 104 ? 0.977   -2.738  10.213  1.00 1.43  ? 104 GLY A O    1  
ATOM 1423  H H    . GLY A 1 104 ? -0.356  -5.458  11.194  1.00 70.32 ? 104 GLY A H    1  
ATOM 1424  H HA2  . GLY A 1 104 ? 0.455   -5.387  8.409   1.00 34.02 ? 104 GLY A HA2  1  
ATOM 1425  H HA3  . GLY A 1 104 ? -0.842  -4.455  9.145   1.00 61.51 ? 104 GLY A HA3  1  
ATOM 1426  N N    . ILE A 1 105 ? 1.968   -3.447  8.321   1.00 12.41 ? 105 ILE A N    1  
ATOM 1427  C CA   . ILE A 1 105 ? 2.890   -2.321  8.252   1.00 65.33 ? 105 ILE A CA   1  
ATOM 1428  C C    . ILE A 1 105 ? 2.606   -1.454  7.030   1.00 4.12  ? 105 ILE A C    1  
ATOM 1429  O O    . ILE A 1 105 ? 2.601   -1.937  5.900   1.00 1.41  ? 105 ILE A O    1  
ATOM 1430  C CB   . ILE A 1 105 ? 4.354   -2.792  8.204   1.00 54.15 ? 105 ILE A CB   1  
ATOM 1431  C CG1  . ILE A 1 105 ? 4.609   -3.849  9.280   1.00 25.21 ? 105 ILE A CG1  1  
ATOM 1432  C CG2  . ILE A 1 105 ? 5.298   -1.611  8.379   1.00 33.44 ? 105 ILE A CG2  1  
ATOM 1433  C CD1  . ILE A 1 105 ? 4.782   -5.247  8.726   1.00 25.33 ? 105 ILE A CD1  1  
ATOM 1434  H H    . ILE A 1 105 ? 2.004   -4.137  7.626   1.00 64.01 ? 105 ILE A H    1  
ATOM 1435  H HA   . ILE A 1 105 ? 2.754   -1.724  9.143   1.00 14.20 ? 105 ILE A HA   1  
ATOM 1436  H HB   . ILE A 1 105 ? 4.537   -3.228  7.233   1.00 41.35 ? 105 ILE A HB   1  
ATOM 1437  H HG13 . ILE A 1 105 ? 3.773   -3.863  9.964   1.00 20.44 ? 105 ILE A HG13 1  
ATOM 1438  H HG21 . ILE A 1 105 ? 6.199   -1.941  8.874   1.00 12.22 ? 105 ILE A HG21 1  
ATOM 1439  H HG22 . ILE A 1 105 ? 5.548   -1.205  7.411   1.00 60.14 ? 105 ILE A HG22 1  
ATOM 1440  H HG23 . ILE A 1 105 ? 4.817   -0.851  8.974   1.00 25.25 ? 105 ILE A HG23 1  
ATOM 1441  H HD11 . ILE A 1 105 ? 3.840   -5.593  8.324   1.00 1.44  ? 105 ILE A HD11 1  
ATOM 1442  H HD12 . ILE A 1 105 ? 5.524   -5.234  7.942   1.00 62.13 ? 105 ILE A HD12 1  
ATOM 1443  H HD13 . ILE A 1 105 ? 5.100   -5.910  9.516   1.00 34.33 ? 105 ILE A HD13 1  
ATOM 1444  N N    . ASN A 1 106 ? 2.371   -0.166  7.267   1.00 10.32 ? 106 ASN A N    1  
ATOM 1445  C CA   . ASN A 1 106 ? 2.087   0.770   6.186   1.00 40.24 ? 106 ASN A CA   1  
ATOM 1446  C C    . ASN A 1 106 ? 3.374   1.404   5.664   1.00 43.44 ? 106 ASN A C    1  
ATOM 1447  O O    . ASN A 1 106 ? 3.996   2.222   6.344   1.00 10.44 ? 106 ASN A O    1  
ATOM 1448  C CB   . ASN A 1 106 ? 1.127   1.861   6.666   1.00 21.13 ? 106 ASN A CB   1  
ATOM 1449  C CG   . ASN A 1 106 ? -0.324  1.508   6.406   1.00 15.22 ? 106 ASN A CG   1  
ATOM 1450  O OD1  . ASN A 1 106 ? -1.026  2.211   5.678   1.00 54.32 ? 106 ASN A OD1  1  
ATOM 1451  N ND2  . ASN A 1 106 ? -0.783  0.411   7.001   1.00 4.22  ? 106 ASN A ND2  1  
ATOM 1452  H H    . ASN A 1 106 ? 2.389   0.162   8.191   1.00 42.45 ? 106 ASN A H    1  
ATOM 1453  H HA   . ASN A 1 106 ? 1.620   0.220   5.384   1.00 33.43 ? 106 ASN A HA   1  
ATOM 1454  H HB3  . ASN A 1 106 ? 1.352   2.783   6.151   1.00 61.13 ? 106 ASN A HB3  1  
ATOM 1455  H HD21 . ASN A 1 106 ? -0.168  -0.099  7.567   1.00 71.01 ? 106 ASN A HD21 1  
ATOM 1456  H HD22 . ASN A 1 106 ? -1.718  0.160   6.848   1.00 62.04 ? 106 ASN A HD22 1  
ATOM 1457  N N    . TYR A 1 107 ? 3.767   1.024   4.454   1.00 11.32 ? 107 TYR A N    1  
ATOM 1458  C CA   . TYR A 1 107 ? 4.980   1.552   3.840   1.00 5.44  ? 107 TYR A CA   1  
ATOM 1459  C C    . TYR A 1 107 ? 4.722   2.923   3.222   1.00 64.02 ? 107 TYR A C    1  
ATOM 1460  O O    . TYR A 1 107 ? 4.068   3.039   2.186   1.00 11.32 ? 107 TYR A O    1  
ATOM 1461  C CB   . TYR A 1 107 ? 5.498   0.588   2.775   1.00 52.20 ? 107 TYR A CB   1  
ATOM 1462  C CG   . TYR A 1 107 ? 6.993   0.669   2.560   1.00 62.24 ? 107 TYR A CG   1  
ATOM 1463  C CD1  . TYR A 1 107 ? 7.613   1.885   2.300   1.00 35.41 ? 107 TYR A CD1  1  
ATOM 1464  C CD2  . TYR A 1 107 ? 7.787   -0.470  2.619   1.00 14.03 ? 107 TYR A CD2  1  
ATOM 1465  C CE1  . TYR A 1 107 ? 8.977   1.964   2.104   1.00 74.21 ? 107 TYR A CE1  1  
ATOM 1466  C CE2  . TYR A 1 107 ? 9.152   -0.401  2.426   1.00 21.32 ? 107 TYR A CE2  1  
ATOM 1467  C CZ   . TYR A 1 107 ? 9.742   0.817   2.168   1.00 4.11  ? 107 TYR A CZ   1  
ATOM 1468  O OH   . TYR A 1 107 ? 11.103  0.892   1.973   1.00 31.54 ? 107 TYR A OH   1  
ATOM 1469  H H    . TYR A 1 107 ? 3.228   0.368   3.960   1.00 40.30 ? 107 TYR A H    1  
ATOM 1470  H HA   . TYR A 1 107 ? 5.725   1.653   4.615   1.00 55.21 ? 107 TYR A HA   1  
ATOM 1471  H HB3  . TYR A 1 107 ? 5.016   0.810   1.832   1.00 54.34 ? 107 TYR A HB3  1  
ATOM 1472  H HD1  . TYR A 1 107 ? 7.010   2.780   2.249   1.00 42.20 ? 107 TYR A HD1  1  
ATOM 1473  H HD2  . TYR A 1 107 ? 7.319   -1.424  2.821   1.00 71.24 ? 107 TYR A HD2  1  
ATOM 1474  H HE1  . TYR A 1 107 ? 9.442   2.919   1.902   1.00 11.05 ? 107 TYR A HE1  1  
ATOM 1475  H HE2  . TYR A 1 107 ? 9.751   -1.298  2.475   1.00 34.32 ? 107 TYR A HE2  1  
ATOM 1476  H HH   . TYR A 1 107 ? 11.456  1.639   2.460   1.00 63.44 ? 107 TYR A HH   1  
ATOM 1477  N N    . THR A 1 108 ? 5.245   3.963   3.867   1.00 73.31 ? 108 THR A N    1  
ATOM 1478  C CA   . THR A 1 108 ? 5.075   5.326   3.383   1.00 41.54 ? 108 THR A CA   1  
ATOM 1479  C C    . THR A 1 108 ? 6.390   5.893   2.861   1.00 43.15 ? 108 THR A C    1  
ATOM 1480  O O    . THR A 1 108 ? 7.375   5.981   3.596   1.00 24.45 ? 108 THR A O    1  
ATOM 1481  C CB   . THR A 1 108 ? 4.531   6.251   4.488   1.00 2.02  ? 108 THR A CB   1  
ATOM 1482  O OG1  . THR A 1 108 ? 3.258   5.779   4.940   1.00 14.33 ? 108 THR A OG1  1  
ATOM 1483  C CG2  . THR A 1 108 ? 4.397   7.679   3.981   1.00 3.20  ? 108 THR A CG2  1  
ATOM 1484  H H    . THR A 1 108 ? 5.757   3.806   4.687   1.00 45.02 ? 108 THR A H    1  
ATOM 1485  H HA   . THR A 1 108 ? 4.358   5.306   2.574   1.00 52.05 ? 108 THR A HA   1  
ATOM 1486  H HB   . THR A 1 108 ? 5.226   6.243   5.315   1.00 62.11 ? 108 THR A HB   1  
ATOM 1487  H HG1  . THR A 1 108 ? 3.337   5.453   5.840   1.00 51.04 ? 108 THR A HG1  1  
ATOM 1488  H HG21 . THR A 1 108 ? 5.373   8.063   3.724   1.00 54.10 ? 108 THR A HG21 1  
ATOM 1489  H HG22 . THR A 1 108 ? 3.960   8.296   4.753   1.00 53.11 ? 108 THR A HG22 1  
ATOM 1490  H HG23 . THR A 1 108 ? 3.763   7.693   3.107   1.00 50.40 ? 108 THR A HG23 1  
ATOM 1491  N N    . THR A 1 109 ? 6.402   6.281   1.590   1.00 34.03 ? 109 THR A N    1  
ATOM 1492  C CA   . THR A 1 109 ? 7.597   6.839   0.971   1.00 73.11 ? 109 THR A CA   1  
ATOM 1493  C C    . THR A 1 109 ? 7.236   7.746   -0.200  1.00 14.41 ? 109 THR A C    1  
ATOM 1494  O O    . THR A 1 109 ? 6.061   8.015   -0.453  1.00 2.21  ? 109 THR A O    1  
ATOM 1495  C CB   . THR A 1 109 ? 8.543   5.731   0.476   1.00 21.32 ? 109 THR A CB   1  
ATOM 1496  O OG1  . THR A 1 109 ? 8.010   4.445   0.811   1.00 33.02 ? 109 THR A OG1  1  
ATOM 1497  C CG2  . THR A 1 109 ? 9.928   5.887   1.089   1.00 0.41  ? 109 THR A CG2  1  
ATOM 1498  H H    . THR A 1 109 ? 5.585   6.186   1.055   1.00 24.33 ? 109 THR A H    1  
ATOM 1499  H HA   . THR A 1 109 ? 8.116   7.422   1.717   1.00 61.44 ? 109 THR A HA   1  
ATOM 1500  H HB   . THR A 1 109 ? 8.632   5.806   -0.599  1.00 4.23  ? 109 THR A HB   1  
ATOM 1501  H HG1  . THR A 1 109 ? 7.792   3.968   0.006   1.00 54.04 ? 109 THR A HG1  1  
ATOM 1502  H HG21 . THR A 1 109 ? 9.961   5.370   2.036   1.00 33.22 ? 109 THR A HG21 1  
ATOM 1503  H HG22 . THR A 1 109 ? 10.135  6.936   1.244   1.00 74.40 ? 109 THR A HG22 1  
ATOM 1504  H HG23 . THR A 1 109 ? 10.665  5.467   0.423   1.00 60.54 ? 109 THR A HG23 1  
ATOM 1505  N N    . PHE A 1 110 ? 8.255   8.213   -0.916  1.00 11.42 ? 110 PHE A N    1  
ATOM 1506  C CA   . PHE A 1 110 ? 8.044   9.089   -2.063  1.00 1.10  ? 110 PHE A CA   1  
ATOM 1507  C C    . PHE A 1 110 ? 7.477   10.436  -1.621  1.00 74.40 ? 110 PHE A C    1  
ATOM 1508  O O    . PHE A 1 110 ? 6.670   10.508  -0.694  1.00 52.21 ? 110 PHE A O    1  
ATOM 1509  C CB   . PHE A 1 110 ? 7.099   8.431   -3.069  1.00 71.13 ? 110 PHE A CB   1  
ATOM 1510  C CG   . PHE A 1 110 ? 7.588   8.503   -4.488  1.00 44.31 ? 110 PHE A CG   1  
ATOM 1511  C CD1  . PHE A 1 110 ? 8.694   7.773   -4.892  1.00 42.34 ? 110 PHE A CD1  1  
ATOM 1512  C CD2  . PHE A 1 110 ? 6.942   9.303   -5.416  1.00 54.21 ? 110 PHE A CD2  1  
ATOM 1513  C CE1  . PHE A 1 110 ? 9.148   7.838   -6.196  1.00 1.41  ? 110 PHE A CE1  1  
ATOM 1514  C CE2  . PHE A 1 110 ? 7.388   9.372   -6.723  1.00 22.22 ? 110 PHE A CE2  1  
ATOM 1515  C CZ   . PHE A 1 110 ? 8.493   8.639   -7.113  1.00 12.10 ? 110 PHE A CZ   1  
ATOM 1516  H H    . PHE A 1 110 ? 9.168   7.962   -0.665  1.00 40.03 ? 110 PHE A H    1  
ATOM 1517  H HA   . PHE A 1 110 ? 9.002   9.252   -2.533  1.00 12.24 ? 110 PHE A HA   1  
ATOM 1518  H HB3  . PHE A 1 110 ? 6.138   8.919   -3.023  1.00 23.54 ? 110 PHE A HB3  1  
ATOM 1519  H HD1  . PHE A 1 110 ? 9.207   7.146   -4.176  1.00 3.42  ? 110 PHE A HD1  1  
ATOM 1520  H HD2  . PHE A 1 110 ? 6.078   9.877   -5.112  1.00 74.12 ? 110 PHE A HD2  1  
ATOM 1521  H HE1  . PHE A 1 110 ? 10.011  7.265   -6.497  1.00 73.12 ? 110 PHE A HE1  1  
ATOM 1522  H HE2  . PHE A 1 110 ? 6.877   9.999   -7.437  1.00 52.32 ? 110 PHE A HE2  1  
ATOM 1523  H HZ   . PHE A 1 110 ? 8.845   8.692   -8.133  1.00 2.14  ? 110 PHE A HZ   1  
ATOM 1524  N N    . PHE A 1 111 ? 7.905   11.499  -2.293  1.00 44.34 ? 111 PHE A N    1  
ATOM 1525  C CA   . PHE A 1 111 ? 7.442   12.843  -1.970  1.00 63.04 ? 111 PHE A CA   1  
ATOM 1526  C C    . PHE A 1 111 ? 6.013   13.059  -2.461  1.00 21.40 ? 111 PHE A C    1  
ATOM 1527  O O    . PHE A 1 111 ? 5.349   12.120  -2.899  1.00 54.15 ? 111 PHE A O    1  
ATOM 1528  C CB   . PHE A 1 111 ? 8.370   13.889  -2.594  1.00 73.22 ? 111 PHE A CB   1  
ATOM 1529  C CG   . PHE A 1 111 ? 9.819   13.684  -2.253  1.00 42.30 ? 111 PHE A CG   1  
ATOM 1530  C CD1  . PHE A 1 111 ? 10.217  13.518  -0.936  1.00 15.03 ? 111 PHE A CD1  1  
ATOM 1531  C CD2  . PHE A 1 111 ? 10.781  13.657  -3.249  1.00 21.15 ? 111 PHE A CD2  1  
ATOM 1532  C CE1  . PHE A 1 111 ? 11.550  13.330  -0.620  1.00 32.42 ? 111 PHE A CE1  1  
ATOM 1533  C CE2  . PHE A 1 111 ? 12.114  13.469  -2.938  1.00 62.45 ? 111 PHE A CE2  1  
ATOM 1534  C CZ   . PHE A 1 111 ? 12.499  13.304  -1.623  1.00 74.53 ? 111 PHE A CZ   1  
ATOM 1535  H H    . PHE A 1 111 ? 8.549   11.376  -3.022  1.00 52.44 ? 111 PHE A H    1  
ATOM 1536  H HA   . PHE A 1 111 ? 7.461   12.952  -0.897  1.00 74.24 ? 111 PHE A HA   1  
ATOM 1537  H HB3  . PHE A 1 111 ? 8.081   14.868  -2.246  1.00 44.14 ? 111 PHE A HB3  1  
ATOM 1538  H HD1  . PHE A 1 111 ? 9.475   13.536  -0.152  1.00 25.22 ? 111 PHE A HD1  1  
ATOM 1539  H HD2  . PHE A 1 111 ? 10.480  13.785  -4.279  1.00 74.44 ? 111 PHE A HD2  1  
ATOM 1540  H HE1  . PHE A 1 111 ? 11.848  13.200  0.410   1.00 41.32 ? 111 PHE A HE1  1  
ATOM 1541  H HE2  . PHE A 1 111 ? 12.855  13.449  -3.725  1.00 3.24  ? 111 PHE A HE2  1  
ATOM 1542  H HZ   . PHE A 1 111 ? 13.541  13.157  -1.378  1.00 40.40 ? 111 PHE A HZ   1  
ATOM 1543  N N    . ASP A 1 112 ? 5.548   14.300  -2.379  1.00 52.44 ? 112 ASP A N    1  
ATOM 1544  C CA   . ASP A 1 112 ? 4.198   14.642  -2.816  1.00 22.53 ? 112 ASP A CA   1  
ATOM 1545  C C    . ASP A 1 112 ? 4.065   16.143  -3.048  1.00 11.23 ? 112 ASP A C    1  
ATOM 1546  O O    . ASP A 1 112 ? 5.058   16.866  -3.083  1.00 52.14 ? 112 ASP A O    1  
ATOM 1547  C CB   . ASP A 1 112 ? 3.174   14.180  -1.778  1.00 11.54 ? 112 ASP A CB   1  
ATOM 1548  C CG   . ASP A 1 112 ? 3.275   14.955  -0.479  1.00 62.32 ? 112 ASP A CG   1  
ATOM 1549  O OD1  . ASP A 1 112 ? 4.367   15.490  -0.193  1.00 71.52 ? 112 ASP A OD1  1  
ATOM 1550  O OD2  . ASP A 1 112 ? 2.265   15.026  0.251   1.00 35.13 ? 112 ASP A OD2  1  
ATOM 1551  H H    . ASP A 1 112 ? 6.126   15.006  -2.020  1.00 75.41 ? 112 ASP A H    1  
ATOM 1552  H HA   . ASP A 1 112 ? 4.011   14.127  -3.746  1.00 21.41 ? 112 ASP A HA   1  
ATOM 1553  H HB3  . ASP A 1 112 ? 3.331   13.132  -1.566  1.00 64.14 ? 112 ASP A HB3  1  
ATOM 1554  N N    . ASN A 1 113 ? 2.828   16.603  -3.208  1.00 64.04 ? 113 ASN A N    1  
ATOM 1555  C CA   . ASN A 1 113 ? 2.563   18.019  -3.440  1.00 71.34 ? 113 ASN A CA   1  
ATOM 1556  C C    . ASN A 1 113 ? 2.617   18.804  -2.131  1.00 35.13 ? 113 ASN A C    1  
ATOM 1557  O O    . ASN A 1 113 ? 3.036   18.283  -1.100  1.00 33.53 ? 113 ASN A O    1  
ATOM 1558  C CB   . ASN A 1 113 ? 1.198   18.202  -4.103  1.00 64.12 ? 113 ASN A CB   1  
ATOM 1559  C CG   . ASN A 1 113 ? 1.281   19.014  -5.381  1.00 12.41 ? 113 ASN A CG   1  
ATOM 1560  O OD1  . ASN A 1 113 ? 1.699   20.171  -5.371  1.00 33.01 ? 113 ASN A OD1  1  
ATOM 1561  N ND2  . ASN A 1 113 ? 0.881   18.406  -6.492  1.00 12.53 ? 113 ASN A ND2  1  
ATOM 1562  H H    . ASN A 1 113 ? 2.076   15.977  -3.169  1.00 50.32 ? 113 ASN A H    1  
ATOM 1563  H HA   . ASN A 1 113 ? 3.329   18.394  -4.103  1.00 70.54 ? 113 ASN A HA   1  
ATOM 1564  H HB3  . ASN A 1 113 ? 0.537   18.712  -3.418  1.00 73.34 ? 113 ASN A HB3  1  
ATOM 1565  H HD21 . ASN A 1 113 ? 0.560   17.483  -6.427  1.00 14.34 ? 113 ASN A HD21 1  
ATOM 1566  H HD22 . ASN A 1 113 ? 0.925   18.907  -7.334  1.00 14.40 ? 113 ASN A HD22 1  
ATOM 1567  N N    . GLY A 1 114 ? 2.189   20.060  -2.183  1.00 42.42 ? 114 GLY A N    1  
ATOM 1568  C CA   . GLY A 1 114 ? 2.195   20.897  -0.998  1.00 20.22 ? 114 GLY A CA   1  
ATOM 1569  C C    . GLY A 1 114 ? 3.003   22.165  -1.186  1.00 24.35 ? 114 GLY A C    1  
ATOM 1570  O O    . GLY A 1 114 ? 2.668   23.212  -0.631  1.00 21.32 ? 114 GLY A O    1  
ATOM 1571  H H    . GLY A 1 114 ? 1.866   20.425  -3.035  1.00 14.04 ? 114 GLY A H    1  
ATOM 1572  H HA2  . GLY A 1 114 ? 1.178   21.164  -0.754  1.00 20.24 ? 114 GLY A HA2  1  
ATOM 1573  H HA3  . GLY A 1 114 ? 2.616   20.335  -0.177  1.00 20.25 ? 114 GLY A HA3  1  
ATOM 1574  N N    . PHE A 1 115 ? 4.072   22.073  -1.970  1.00 64.02 ? 115 PHE A N    1  
ATOM 1575  C CA   . PHE A 1 115 ? 4.933   23.221  -2.228  1.00 3.24  ? 115 PHE A CA   1  
ATOM 1576  C C    . PHE A 1 115 ? 4.108   24.442  -2.625  1.00 23.24 ? 115 PHE A C    1  
ATOM 1577  O O    . PHE A 1 115 ? 2.916   24.331  -2.914  1.00 33.22 ? 115 PHE A O    1  
ATOM 1578  C CB   . PHE A 1 115 ? 5.939   22.894  -3.332  1.00 72.53 ? 115 PHE A CB   1  
ATOM 1579  C CG   . PHE A 1 115 ? 5.337   22.160  -4.495  1.00 31.23 ? 115 PHE A CG   1  
ATOM 1580  C CD1  . PHE A 1 115 ? 4.462   22.804  -5.357  1.00 12.32 ? 115 PHE A CD1  1  
ATOM 1581  C CD2  . PHE A 1 115 ? 5.643   20.829  -4.727  1.00 60.23 ? 115 PHE A CD2  1  
ATOM 1582  C CE1  . PHE A 1 115 ? 3.906   22.132  -6.430  1.00 30.40 ? 115 PHE A CE1  1  
ATOM 1583  C CE2  . PHE A 1 115 ? 5.090   20.154  -5.800  1.00 64.43 ? 115 PHE A CE2  1  
ATOM 1584  C CZ   . PHE A 1 115 ? 4.218   20.804  -6.651  1.00 65.13 ? 115 PHE A CZ   1  
ATOM 1585  H H    . PHE A 1 115 ? 4.287   21.211  -2.385  1.00 24.42 ? 115 PHE A H    1  
ATOM 1586  H HA   . PHE A 1 115 ? 5.468   23.444  -1.317  1.00 10.42 ? 115 PHE A HA   1  
ATOM 1587  H HB3  . PHE A 1 115 ? 6.725   22.276  -2.921  1.00 21.15 ? 115 PHE A HB3  1  
ATOM 1588  H HD1  . PHE A 1 115 ? 4.216   23.841  -5.186  1.00 32.44 ? 115 PHE A HD1  1  
ATOM 1589  H HD2  . PHE A 1 115 ? 6.323   20.318  -4.062  1.00 73.23 ? 115 PHE A HD2  1  
ATOM 1590  H HE1  . PHE A 1 115 ? 3.224   22.644  -7.093  1.00 53.50 ? 115 PHE A HE1  1  
ATOM 1591  H HE2  . PHE A 1 115 ? 5.336   19.115  -5.969  1.00 63.40 ? 115 PHE A HE2  1  
ATOM 1592  H HZ   . PHE A 1 115 ? 3.785   20.278  -7.487  1.00 41.55 ? 115 PHE A HZ   1  
ATOM 1593  N N    . ASN A 1 116 ? 4.749   25.606  -2.635  1.00 41.22 ? 116 ASN A N    1  
ATOM 1594  C CA   . ASN A 1 116 ? 4.074   26.847  -2.994  1.00 45.44 ? 116 ASN A CA   1  
ATOM 1595  C C    . ASN A 1 116 ? 5.066   27.862  -3.553  1.00 65.01 ? 116 ASN A C    1  
ATOM 1596  O O    . ASN A 1 116 ? 6.157   27.503  -3.995  1.00 3.41  ? 116 ASN A O    1  
ATOM 1597  C CB   . ASN A 1 116 ? 3.359   27.435  -1.776  1.00 11.14 ? 116 ASN A CB   1  
ATOM 1598  C CG   . ASN A 1 116 ? 2.008   28.028  -2.130  1.00 52.23 ? 116 ASN A CG   1  
ATOM 1599  O OD1  . ASN A 1 116 ? 1.666   28.165  -3.304  1.00 50.21 ? 116 ASN A OD1  1  
ATOM 1600  N ND2  . ASN A 1 116 ? 1.235   28.387  -1.111  1.00 42.32 ? 116 ASN A ND2  1  
ATOM 1601  H H    . ASN A 1 116 ? 5.698   25.630  -2.395  1.00 23.13 ? 116 ASN A H    1  
ATOM 1602  H HA   . ASN A 1 116 ? 3.343   26.619  -3.756  1.00 73.04 ? 116 ASN A HA   1  
ATOM 1603  H HB3  . ASN A 1 116 ? 3.971   28.211  -1.345  1.00 22.24 ? 116 ASN A HB3  1  
ATOM 1604  H HD21 . ASN A 1 116 ? 1.573   28.249  -0.202  1.00 22.10 ? 116 ASN A HD21 1  
ATOM 1605  H HD22 . ASN A 1 116 ? 0.357   28.773  -1.312  1.00 23.03 ? 116 ASN A HD22 1  
ATOM 1606  N N    . ASP A 1 117 ? 4.679   29.134  -3.532  1.00 73.52 ? 117 ASP A N    1  
ATOM 1607  C CA   . ASP A 1 117 ? 5.534   30.202  -4.035  1.00 43.11 ? 117 ASP A CA   1  
ATOM 1608  C C    . ASP A 1 117 ? 6.952   30.065  -3.490  1.00 72.35 ? 117 ASP A C    1  
ATOM 1609  O O    . ASP A 1 117 ? 7.909   29.911  -4.252  1.00 1.23  ? 117 ASP A O    1  
ATOM 1610  C CB   . ASP A 1 117 ? 4.959   31.567  -3.653  1.00 33.53 ? 117 ASP A CB   1  
ATOM 1611  C CG   . ASP A 1 117 ? 4.326   31.564  -2.275  1.00 42.51 ? 117 ASP A CG   1  
ATOM 1612  O OD1  . ASP A 1 117 ? 3.140   31.188  -2.166  1.00 72.35 ? 117 ASP A OD1  1  
ATOM 1613  O OD2  . ASP A 1 117 ? 5.018   31.939  -1.305  1.00 45.40 ? 117 ASP A OD2  1  
ATOM 1614  H H    . ASP A 1 117 ? 3.796   29.358  -3.167  1.00 54.13 ? 117 ASP A H    1  
ATOM 1615  H HA   . ASP A 1 117 ? 5.565   30.123  -5.111  1.00 32.04 ? 117 ASP A HA   1  
ATOM 1616  H HB3  . ASP A 1 117 ? 4.204   31.847  -4.374  1.00 52.10 ? 117 ASP A HB3  1  
ATOM 1617  N N    . HIS A 1 118 ? 7.082   30.123  -2.168  1.00 31.23 ? 118 HIS A N    1  
ATOM 1618  C CA   . HIS A 1 118 ? 8.385   30.004  -1.523  1.00 4.15  ? 118 HIS A CA   1  
ATOM 1619  C C    . HIS A 1 118 ? 8.819   28.544  -1.438  1.00 15.14 ? 118 HIS A C    1  
ATOM 1620  O O    . HIS A 1 118 ? 9.968   28.210  -1.726  1.00 43.12 ? 118 HIS A O    1  
ATOM 1621  C CB   . HIS A 1 118 ? 8.339   30.617  -0.123  1.00 65.41 ? 118 HIS A CB   1  
ATOM 1622  C CG   . HIS A 1 118 ? 9.395   31.652  0.113   1.00 53.23 ? 118 HIS A CG   1  
ATOM 1623  N ND1  . HIS A 1 118 ? 10.715  31.474  -0.243  1.00 62.23 ? 118 HIS A ND1  1  
ATOM 1624  C CD2  . HIS A 1 118 ? 9.320   32.885  0.668   1.00 5.42  ? 118 HIS A CD2  1  
ATOM 1625  C CE1  . HIS A 1 118 ? 11.407  32.551  0.087   1.00 5.24  ? 118 HIS A CE1  1  
ATOM 1626  N NE2  . HIS A 1 118 ? 10.583  33.423  0.640   1.00 31.52 ? 118 HIS A NE2  1  
ATOM 1627  H H    . HIS A 1 118 ? 6.282   30.245  -1.615  1.00 62.33 ? 118 HIS A H    1  
ATOM 1628  H HA   . HIS A 1 118 ? 9.100   30.546  -2.119  1.00 74.44 ? 118 HIS A HA   1  
ATOM 1629  H HB3  . HIS A 1 118 ? 8.473   29.834  0.611   1.00 11.11 ? 118 HIS A HB3  1  
ATOM 1630  H HD1  . HIS A 1 118 ? 11.092  30.677  -0.669  1.00 14.41 ? 118 HIS A HD1  1  
ATOM 1631  H HD2  . HIS A 1 118 ? 8.430   33.357  1.062   1.00 2.41  ? 118 HIS A HD2  1  
ATOM 1632  H HE1  . HIS A 1 118 ? 12.464  32.698  -0.071  1.00 34.41 ? 118 HIS A HE1  1  
ATOM 1633  N N    . GLY A 1 119 ? 7.892   27.677  -1.041  1.00 14.01 ? 119 GLY A N    1  
ATOM 1634  C CA   . GLY A 1 119 ? 8.199   26.263  -0.926  1.00 62.25 ? 119 GLY A CA   1  
ATOM 1635  C C    . GLY A 1 119 ? 8.712   25.674  -2.224  1.00 71.02 ? 119 GLY A C    1  
ATOM 1636  O O    . GLY A 1 119 ? 9.821   25.139  -2.277  1.00 24.42 ? 119 GLY A O    1  
ATOM 1637  H H    . GLY A 1 119 ? 6.992   28.001  -0.825  1.00 22.24 ? 119 GLY A H    1  
ATOM 1638  H HA2  . GLY A 1 119 ? 8.950   26.131  -0.161  1.00 3.33  ? 119 GLY A HA2  1  
ATOM 1639  H HA3  . GLY A 1 119 ? 7.304   25.736  -0.633  1.00 2.23  ? 119 GLY A HA3  1  
ATOM 1640  N N    . LYS A 1 120 ? 7.906   25.768  -3.275  1.00 53.44 ? 120 LYS A N    1  
ATOM 1641  C CA   . LYS A 1 120 ? 8.285   25.240  -4.581  1.00 4.44  ? 120 LYS A CA   1  
ATOM 1642  C C    . LYS A 1 120 ? 9.540   25.927  -5.103  1.00 52.32 ? 120 LYS A C    1  
ATOM 1643  O O    . LYS A 1 120 ? 10.456  25.274  -5.599  1.00 14.44 ? 120 LYS A O    1  
ATOM 1644  C CB   . LYS A 1 120 ? 7.138   25.422  -5.579  1.00 64.21 ? 120 LYS A CB   1  
ATOM 1645  C CG   . LYS A 1 120 ? 7.197   24.464  -6.754  1.00 35.24 ? 120 LYS A CG   1  
ATOM 1646  C CD   . LYS A 1 120 ? 7.534   25.186  -8.047  1.00 42.44 ? 120 LYS A CD   1  
ATOM 1647  C CE   . LYS A 1 120 ? 6.383   26.066  -8.512  1.00 25.20 ? 120 LYS A CE   1  
ATOM 1648  N NZ   . LYS A 1 120 ? 5.701   25.499  -9.707  1.00 61.13 ? 120 LYS A NZ   1  
ATOM 1649  H H    . LYS A 1 120 ? 7.034   26.207  -3.171  1.00 65.54 ? 120 LYS A H    1  
ATOM 1650  H HA   . LYS A 1 120 ? 8.486   24.186  -4.465  1.00 1.44  ? 120 LYS A HA   1  
ATOM 1651  H HB3  . LYS A 1 120 ? 7.168   26.432  -5.963  1.00 1.03  ? 120 LYS A HB3  1  
ATOM 1652  H HG3  . LYS A 1 120 ? 6.234   23.981  -6.863  1.00 73.41 ? 120 LYS A HG3  1  
ATOM 1653  H HD3  . LYS A 1 120 ? 7.749   24.454  -8.815  1.00 22.24 ? 120 LYS A HD3  1  
ATOM 1654  H HE3  . LYS A 1 120 ? 6.771   27.043  -8.757  1.00 52.42 ? 120 LYS A HE3  1  
ATOM 1655  H HZ1  . LYS A 1 120 ? 5.922   24.489  -9.802  1.00 23.24 ? 120 LYS A HZ1  1  
ATOM 1656  H HZ2  . LYS A 1 120 ? 6.018   25.994  -10.566 1.00 42.41 ? 120 LYS A HZ2  1  
ATOM 1657  H HZ3  . LYS A 1 120 ? 4.671   25.612  -9.617  1.00 11.43 ? 120 LYS A HZ3  1  
ATOM 1658  N N    . GLU A 1 121 ? 9.578   27.252  -4.987  1.00 23.14 ? 121 GLU A N    1  
ATOM 1659  C CA   . GLU A 1 121 ? 10.723  28.027  -5.446  1.00 13.11 ? 121 GLU A CA   1  
ATOM 1660  C C    . GLU A 1 121 ? 11.966  27.707  -4.620  1.00 32.11 ? 121 GLU A C    1  
ATOM 1661  O O    . GLU A 1 121 ? 13.087  28.013  -5.022  1.00 23.21 ? 121 GLU A O    1  
ATOM 1662  C CB   . GLU A 1 121 ? 10.419  29.525  -5.370  1.00 33.22 ? 121 GLU A CB   1  
ATOM 1663  C CG   . GLU A 1 121 ? 11.554  30.402  -5.869  1.00 24.22 ? 121 GLU A CG   1  
ATOM 1664  C CD   . GLU A 1 121 ? 12.317  31.066  -4.737  1.00 52.40 ? 121 GLU A CD   1  
ATOM 1665  O OE1  . GLU A 1 121 ? 12.396  30.470  -3.644  1.00 74.44 ? 121 GLU A OE1  1  
ATOM 1666  O OE2  . GLU A 1 121 ? 12.834  32.183  -4.948  1.00 62.20 ? 121 GLU A OE2  1  
ATOM 1667  H H    . GLU A 1 121 ? 8.817   27.719  -4.581  1.00 13.45 ? 121 GLU A H    1  
ATOM 1668  H HA   . GLU A 1 121 ? 10.912  27.760  -6.477  1.00 65.04 ? 121 GLU A HA   1  
ATOM 1669  H HB3  . GLU A 1 121 ? 10.214  29.785  -4.342  1.00 64.53 ? 121 GLU A HB3  1  
ATOM 1670  H HG3  . GLU A 1 121 ? 11.144  31.172  -6.506  1.00 12.14 ? 121 GLU A HG3  1  
ATOM 1671  N N    . ALA A 1 122 ? 11.755  27.088  -3.463  1.00 1.33  ? 122 ALA A N    1  
ATOM 1672  C CA   . ALA A 1 122 ? 12.855  26.725  -2.579  1.00 53.14 ? 122 ALA A CA   1  
ATOM 1673  C C    . ALA A 1 122 ? 13.037  25.212  -2.521  1.00 11.45 ? 122 ALA A C    1  
ATOM 1674  O O    . ALA A 1 122 ? 13.879  24.704  -1.784  1.00 73.43 ? 122 ALA A O    1  
ATOM 1675  C CB   . ALA A 1 122 ? 12.619  27.283  -1.185  1.00 21.32 ? 122 ALA A CB   1  
ATOM 1676  H H    . ALA A 1 122 ? 10.837  26.870  -3.197  1.00 3.12  ? 122 ALA A H    1  
ATOM 1677  H HA   . ALA A 1 122 ? 13.759  27.169  -2.971  1.00 43.31 ? 122 ALA A HA   1  
ATOM 1678  H HB1  . ALA A 1 122 ? 12.565  28.361  -1.234  1.00 61.54 ? 122 ALA A HB1  1  
ATOM 1679  H HB2  . ALA A 1 122 ? 11.692  26.894  -0.792  1.00 53.31 ? 122 ALA A HB2  1  
ATOM 1680  H HB3  . ALA A 1 122 ? 13.434  26.994  -0.537  1.00 35.05 ? 122 ALA A HB3  1  
ATOM 1681  N N    . GLY A 1 123 ? 12.236  24.493  -3.305  1.00 45.03 ? 123 GLY A N    1  
ATOM 1682  C CA   . GLY A 1 123 ? 12.323  23.045  -3.328  1.00 22.45 ? 123 GLY A CA   1  
ATOM 1683  C C    . GLY A 1 123 ? 12.270  22.440  -1.938  1.00 42.12 ? 123 GLY A C    1  
ATOM 1684  O O    . GLY A 1 123 ? 12.765  21.335  -1.714  1.00 74.04 ? 123 GLY A O    1  
ATOM 1685  H H    . GLY A 1 123 ? 11.581  24.953  -3.872  1.00 13.24 ? 123 GLY A H    1  
ATOM 1686  H HA2  . GLY A 1 123 ? 11.502  22.654  -3.909  1.00 50.30 ? 123 GLY A HA2  1  
ATOM 1687  H HA3  . GLY A 1 123 ? 13.253  22.759  -3.795  1.00 13.01 ? 123 GLY A HA3  1  
ATOM 1688  N N    . LEU A 1 124 ? 11.670  23.167  -1.000  1.00 20.22 ? 124 LEU A N    1  
ATOM 1689  C CA   . LEU A 1 124 ? 11.556  22.695  0.375   1.00 23.24 ? 124 LEU A CA   1  
ATOM 1690  C C    . LEU A 1 124 ? 10.356  23.332  1.070   1.00 33.30 ? 124 LEU A C    1  
ATOM 1691  O O    . LEU A 1 124 ? 9.554   24.021  0.441   1.00 73.33 ? 124 LEU A O    1  
ATOM 1692  C CB   . LEU A 1 124 ? 12.837  23.011  1.151   1.00 3.23  ? 124 LEU A CB   1  
ATOM 1693  C CG   . LEU A 1 124 ? 14.129  22.427  0.579   1.00 30.04 ? 124 LEU A CG   1  
ATOM 1694  C CD1  . LEU A 1 124 ? 15.340  23.059  1.246   1.00 44.31 ? 124 LEU A CD1  1  
ATOM 1695  C CD2  . LEU A 1 124 ? 14.151  20.914  0.751   1.00 45.22 ? 124 LEU A CD2  1  
ATOM 1696  H H    . LEU A 1 124 ? 11.294  24.039  -1.237  1.00 53.35 ? 124 LEU A H    1  
ATOM 1697  H HA   . LEU A 1 124 ? 11.415  21.626  0.349   1.00 40.30 ? 124 LEU A HA   1  
ATOM 1698  H HB3  . LEU A 1 124 ? 12.715  22.632  2.157   1.00 13.43 ? 124 LEU A HB3  1  
ATOM 1699  H HG   . LEU A 1 124 ? 14.178  22.645  -0.478  1.00 3.31  ? 124 LEU A HG   1  
ATOM 1700  H HD11 . LEU A 1 124 ? 16.013  23.434  0.489   1.00 33.14 ? 124 LEU A HD11 1  
ATOM 1701  H HD12 . LEU A 1 124 ? 15.850  22.320  1.846   1.00 74.10 ? 124 LEU A HD12 1  
ATOM 1702  H HD13 . LEU A 1 124 ? 15.019  23.876  1.877   1.00 23.45 ? 124 LEU A HD13 1  
ATOM 1703  H HD21 . LEU A 1 124 ? 13.193  20.505  0.469   1.00 23.00 ? 124 LEU A HD21 1  
ATOM 1704  H HD22 . LEU A 1 124 ? 14.358  20.674  1.784   1.00 42.31 ? 124 LEU A HD22 1  
ATOM 1705  H HD23 . LEU A 1 124 ? 14.923  20.494  0.124   1.00 54.10 ? 124 LEU A HD23 1  
ATOM 1706  N N    . SER A 1 125 ? 10.241  23.097  2.373   1.00 63.21 ? 125 SER A N    1  
ATOM 1707  C CA   . SER A 1 125 ? 9.139   23.645  3.154   1.00 24.45 ? 125 SER A CA   1  
ATOM 1708  C C    . SER A 1 125 ? 7.796   23.197  2.587   1.00 41.23 ? 125 SER A C    1  
ATOM 1709  O O    . SER A 1 125 ? 7.708   22.757  1.441   1.00 60.21 ? 125 SER A O    1  
ATOM 1710  C CB   . SER A 1 125 ? 9.212   25.172  3.178   1.00 42.44 ? 125 SER A CB   1  
ATOM 1711  O OG   . SER A 1 125 ? 8.604   25.695  4.345   1.00 21.31 ? 125 SER A OG   1  
ATOM 1712  H H    . SER A 1 125 ? 10.912  22.539  2.819   1.00 35.00 ? 125 SER A H    1  
ATOM 1713  H HA   . SER A 1 125 ? 9.230   23.272  4.164   1.00 43.32 ? 125 SER A HA   1  
ATOM 1714  H HB3  . SER A 1 125 ? 8.700   25.567  2.311   1.00 42.13 ? 125 SER A HB3  1  
ATOM 1715  H HG   . SER A 1 125 ? 7.983   26.385  4.102   1.00 22.12 ? 125 SER A HG   1  
ATOM 1716  N N    . ASP A 1 126 ? 6.749   23.315  3.397   1.00 42.34 ? 126 ASP A N    1  
ATOM 1717  C CA   . ASP A 1 126 ? 5.408   22.924  2.976   1.00 43.22 ? 126 ASP A CA   1  
ATOM 1718  C C    . ASP A 1 126 ? 5.262   21.405  2.966   1.00 64.04 ? 126 ASP A C    1  
ATOM 1719  O O    . ASP A 1 126 ? 4.327   20.857  3.549   1.00 35.44 ? 126 ASP A O    1  
ATOM 1720  C CB   . ASP A 1 126 ? 5.102   23.488  1.588   1.00 51.21 ? 126 ASP A CB   1  
ATOM 1721  C CG   . ASP A 1 126 ? 3.839   24.328  1.570   1.00 73.12 ? 126 ASP A CG   1  
ATOM 1722  O OD1  . ASP A 1 126 ? 2.766   23.794  1.919   1.00 45.21 ? 126 ASP A OD1  1  
ATOM 1723  O OD2  . ASP A 1 126 ? 3.927   25.519  1.207   1.00 50.34 ? 126 ASP A OD2  1  
ATOM 1724  H H    . ASP A 1 126 ? 6.882   23.673  4.299   1.00 5.14  ? 126 ASP A H    1  
ATOM 1725  H HA   . ASP A 1 126 ? 4.706   23.336  3.685   1.00 34.32 ? 126 ASP A HA   1  
ATOM 1726  H HB3  . ASP A 1 126 ? 4.977   22.670  0.893   1.00 32.33 ? 126 ASP A HB3  1  
ATOM 1727  N N    . LEU A 1 127 ? 6.193   20.733  2.298   1.00 20.43 ? 127 LEU A N    1  
ATOM 1728  C CA   . LEU A 1 127 ? 6.168   19.276  2.211   1.00 53.15 ? 127 LEU A CA   1  
ATOM 1729  C C    . LEU A 1 127 ? 5.548   18.666  3.463   1.00 75.11 ? 127 LEU A C    1  
ATOM 1730  O O    . LEU A 1 127 ? 4.381   18.275  3.463   1.00 54.13 ? 127 LEU A O    1  
ATOM 1731  C CB   . LEU A 1 127 ? 7.585   18.734  2.013   1.00 25.22 ? 127 LEU A CB   1  
ATOM 1732  C CG   . LEU A 1 127 ? 7.949   18.308  0.590   1.00 3.04  ? 127 LEU A CG   1  
ATOM 1733  C CD1  . LEU A 1 127 ? 6.963   17.272  0.074   1.00 41.33 ? 127 LEU A CD1  1  
ATOM 1734  C CD2  . LEU A 1 127 ? 7.986   19.517  -0.335  1.00 75.21 ? 127 LEU A CD2  1  
ATOM 1735  H H    . LEU A 1 127 ? 6.914   21.225  1.853   1.00 22.41 ? 127 LEU A H    1  
ATOM 1736  H HA   . LEU A 1 127 ? 5.565   19.007  1.356   1.00 73.52 ? 127 LEU A HA   1  
ATOM 1737  H HB3  . LEU A 1 127 ? 7.702   17.873  2.656   1.00 33.54 ? 127 LEU A HB3  1  
ATOM 1738  H HG   . LEU A 1 127 ? 8.932   17.860  0.594   1.00 30.22 ? 127 LEU A HG   1  
ATOM 1739  H HD11 . LEU A 1 127 ? 7.457   16.627  -0.635  1.00 12.33 ? 127 LEU A HD11 1  
ATOM 1740  H HD12 . LEU A 1 127 ? 6.135   17.770  -0.408  1.00 0.13  ? 127 LEU A HD12 1  
ATOM 1741  H HD13 . LEU A 1 127 ? 6.595   16.683  0.901   1.00 44.02 ? 127 LEU A HD13 1  
ATOM 1742  H HD21 . LEU A 1 127 ? 6.993   19.715  -0.710  1.00 34.21 ? 127 LEU A HD21 1  
ATOM 1743  H HD22 . LEU A 1 127 ? 8.650   19.315  -1.163  1.00 23.11 ? 127 LEU A HD22 1  
ATOM 1744  H HD23 . LEU A 1 127 ? 8.345   20.377  0.211   1.00 5.02  ? 127 LEU A HD23 1  
ATOM 1745  N N    . SER A 1 128 ? 6.337   18.589  4.530   1.00 75.33 ? 128 SER A N    1  
ATOM 1746  C CA   . SER A 1 128 ? 5.866   18.025  5.789   1.00 24.12 ? 128 SER A CA   1  
ATOM 1747  C C    . SER A 1 128 ? 5.738   16.507  5.691   1.00 51.23 ? 128 SER A C    1  
ATOM 1748  O O    . SER A 1 128 ? 6.565   15.768  6.224   1.00 30.33 ? 128 SER A O    1  
ATOM 1749  C CB   . SER A 1 128 ? 4.517   18.637  6.174   1.00 21.02 ? 128 SER A CB   1  
ATOM 1750  O OG   . SER A 1 128 ? 4.584   19.260  7.445   1.00 2.11  ? 128 SER A OG   1  
ATOM 1751  H H    . SER A 1 128 ? 7.259   18.917  4.469   1.00 2.31  ? 128 SER A H    1  
ATOM 1752  H HA   . SER A 1 128 ? 6.591   18.264  6.553   1.00 2.34  ? 128 SER A HA   1  
ATOM 1753  H HB3  . SER A 1 128 ? 3.768   17.859  6.208   1.00 70.34 ? 128 SER A HB3  1  
ATOM 1754  H HG   . SER A 1 128 ? 4.058   20.062  7.436   1.00 71.13 ? 128 SER A HG   1  
ATOM 1755  N N    . LEU A 1 129 ? 4.697   16.051  5.006   1.00 34.22 ? 129 LEU A N    1  
ATOM 1756  C CA   . LEU A 1 129 ? 4.459   14.622  4.836   1.00 13.50 ? 129 LEU A CA   1  
ATOM 1757  C C    . LEU A 1 129 ? 5.704   13.922  4.302   1.00 13.52 ? 129 LEU A C    1  
ATOM 1758  O O    . LEU A 1 129 ? 6.140   14.178  3.179   1.00 15.21 ? 129 LEU A O    1  
ATOM 1759  C CB   . LEU A 1 129 ? 3.283   14.389  3.886   1.00 53.43 ? 129 LEU A CB   1  
ATOM 1760  C CG   . LEU A 1 129 ? 2.337   13.245  4.256   1.00 71.34 ? 129 LEU A CG   1  
ATOM 1761  C CD1  . LEU A 1 129 ? 3.116   11.956  4.471   1.00 51.13 ? 129 LEU A CD1  1  
ATOM 1762  C CD2  . LEU A 1 129 ? 1.533   13.598  5.499   1.00 75.42 ? 129 LEU A CD2  1  
ATOM 1763  H H    . LEU A 1 129 ? 4.071   16.689  4.603   1.00 31.14 ? 129 LEU A H    1  
ATOM 1764  H HA   . LEU A 1 129 ? 4.216   14.209  5.804   1.00 51.10 ? 129 LEU A HA   1  
ATOM 1765  H HB3  . LEU A 1 129 ? 3.685   14.182  2.905   1.00 52.35 ? 129 LEU A HB3  1  
ATOM 1766  H HG   . LEU A 1 129 ? 1.643   13.082  3.442   1.00 40.25 ? 129 LEU A HG   1  
ATOM 1767  H HD11 . LEU A 1 129 ? 4.083   12.039  3.995   1.00 21.42 ? 129 LEU A HD11 1  
ATOM 1768  H HD12 . LEU A 1 129 ? 2.571   11.131  4.039   1.00 70.32 ? 129 LEU A HD12 1  
ATOM 1769  H HD13 . LEU A 1 129 ? 3.248   11.788  5.528   1.00 4.45  ? 129 LEU A HD13 1  
ATOM 1770  H HD21 . LEU A 1 129 ? 1.321   12.699  6.057   1.00 35.33 ? 129 LEU A HD21 1  
ATOM 1771  H HD22 . LEU A 1 129 ? 0.606   14.067  5.205   1.00 51.00 ? 129 LEU A HD22 1  
ATOM 1772  H HD23 . LEU A 1 129 ? 2.102   14.280  6.113   1.00 64.24 ? 129 LEU A HD23 1  
ATOM 1773  N N    . LYS A 1 130 ? 6.273   13.037  5.112   1.00 33.11 ? 130 LYS A N    1  
ATOM 1774  C CA   . LYS A 1 130 ? 7.467   12.297  4.721   1.00 51.32 ? 130 LYS A CA   1  
ATOM 1775  C C    . LYS A 1 130 ? 7.239   10.794  4.841   1.00 62.23 ? 130 LYS A C    1  
ATOM 1776  O O    . LYS A 1 130 ? 6.135   10.346  5.154   1.00 11.34 ? 130 LYS A O    1  
ATOM 1777  C CB   . LYS A 1 130 ? 8.657   12.714  5.585   1.00 74.34 ? 130 LYS A CB   1  
ATOM 1778  C CG   . LYS A 1 130 ? 9.889   13.095  4.782   1.00 61.33 ? 130 LYS A CG   1  
ATOM 1779  C CD   . LYS A 1 130 ? 11.092  12.249  5.169   1.00 5.45  ? 130 LYS A CD   1  
ATOM 1780  C CE   . LYS A 1 130 ? 11.700  12.713  6.483   1.00 23.35 ? 130 LYS A CE   1  
ATOM 1781  N NZ   . LYS A 1 130 ? 13.045  12.118  6.712   1.00 13.32 ? 130 LYS A NZ   1  
ATOM 1782  H H    . LYS A 1 130 ? 5.879   12.876  5.996   1.00 30.41 ? 130 LYS A H    1  
ATOM 1783  H HA   . LYS A 1 130 ? 7.681   12.533  3.690   1.00 2.41  ? 130 LYS A HA   1  
ATOM 1784  H HB3  . LYS A 1 130 ? 8.919   11.895  6.239   1.00 34.25 ? 130 LYS A HB3  1  
ATOM 1785  H HG3  . LYS A 1 130 ? 10.119  14.136  4.965   1.00 24.53 ? 130 LYS A HG3  1  
ATOM 1786  H HD3  . LYS A 1 130 ? 11.837  12.325  4.390   1.00 71.21 ? 130 LYS A HD3  1  
ATOM 1787  H HE3  . LYS A 1 130 ? 11.044  12.420  7.290   1.00 10.20 ? 130 LYS A HE3  1  
ATOM 1788  H HZ1  . LYS A 1 130 ? 13.631  12.764  7.278   1.00 41.24 ? 130 LYS A HZ1  1  
ATOM 1789  H HZ2  . LYS A 1 130 ? 13.518  11.946  5.802   1.00 54.23 ? 130 LYS A HZ2  1  
ATOM 1790  H HZ3  . LYS A 1 130 ? 12.955  11.215  7.218   1.00 34.23 ? 130 LYS A HZ3  1  
ATOM 1791  N N    . ASP A 1 131 ? 8.291   10.018  4.596   1.00 63.34 ? 131 ASP A N    1  
ATOM 1792  C CA   . ASP A 1 131 ? 8.205   8.566   4.681   1.00 61.43 ? 131 ASP A CA   1  
ATOM 1793  C C    . ASP A 1 131 ? 8.023   8.115   6.127   1.00 11.24 ? 131 ASP A C    1  
ATOM 1794  O O    . ASP A 1 131 ? 8.406   8.820   7.061   1.00 14.32 ? 131 ASP A O    1  
ATOM 1795  C CB   . ASP A 1 131 ? 9.463   7.924   4.089   1.00 3.34  ? 131 ASP A CB   1  
ATOM 1796  C CG   . ASP A 1 131 ? 10.735  8.475   4.700   1.00 61.31 ? 131 ASP A CG   1  
ATOM 1797  O OD1  . ASP A 1 131 ? 10.903  8.353   5.932   1.00 3.53  ? 131 ASP A OD1  1  
ATOM 1798  O OD2  . ASP A 1 131 ? 11.565  9.028   3.948   1.00 13.31 ? 131 ASP A OD2  1  
ATOM 1799  H H    . ASP A 1 131 ? 9.144   10.435  4.352   1.00 74.33 ? 131 ASP A H    1  
ATOM 1800  H HA   . ASP A 1 131 ? 7.348   8.249   4.107   1.00 24.14 ? 131 ASP A HA   1  
ATOM 1801  H HB3  . ASP A 1 131 ? 9.486   8.109   3.025   1.00 54.20 ? 131 ASP A HB3  1  
ATOM 1802  N N    . SER A 1 132 ? 7.436   6.936   6.305   1.00 2.22  ? 132 SER A N    1  
ATOM 1803  C CA   . SER A 1 132 ? 7.198   6.394   7.637   1.00 62.21 ? 132 SER A CA   1  
ATOM 1804  C C    . SER A 1 132 ? 6.736   4.942   7.558   1.00 34.11 ? 132 SER A C    1  
ATOM 1805  O O    . SER A 1 132 ? 6.507   4.410   6.472   1.00 34.42 ? 132 SER A O    1  
ATOM 1806  C CB   . SER A 1 132 ? 6.153   7.233   8.374   1.00 53.21 ? 132 SER A CB   1  
ATOM 1807  O OG   . SER A 1 132 ? 6.564   7.511   9.701   1.00 14.05 ? 132 SER A OG   1  
ATOM 1808  H H    . SER A 1 132 ? 7.153   6.420   5.521   1.00 74.24 ? 132 SER A H    1  
ATOM 1809  H HA   . SER A 1 132 ? 8.130   6.433   8.183   1.00 63.21 ? 132 SER A HA   1  
ATOM 1810  H HB3  . SER A 1 132 ? 5.217   6.695   8.405   1.00 34.11 ? 132 SER A HB3  1  
ATOM 1811  H HG   . SER A 1 132 ? 6.177   6.867   10.297  1.00 2.13  ? 132 SER A HG   1  
ATOM 1812  N N    . TRP A 1 133 ? 6.602   4.307   8.717   1.00 51.02 ? 133 TRP A N    1  
ATOM 1813  C CA   . TRP A 1 133 ? 6.167   2.917   8.781   1.00 52.52 ? 133 TRP A CA   1  
ATOM 1814  C C    . TRP A 1 133 ? 5.039   2.743   9.792   1.00 50.31 ? 133 TRP A C    1  
ATOM 1815  O O    . TRP A 1 133 ? 5.212   3.008   10.980  1.00 63.32 ? 133 TRP A O    1  
ATOM 1816  C CB   . TRP A 1 133 ? 7.342   2.008   9.151   1.00 54.44 ? 133 TRP A CB   1  
ATOM 1817  C CG   . TRP A 1 133 ? 8.492   2.107   8.194   1.00 52.23 ? 133 TRP A CG   1  
ATOM 1818  C CD1  . TRP A 1 133 ? 9.305   3.188   7.996   1.00 63.44 ? 133 TRP A CD1  1  
ATOM 1819  C CD2  . TRP A 1 133 ? 8.956   1.088   7.302   1.00 14.12 ? 133 TRP A CD2  1  
ATOM 1820  N NE1  . TRP A 1 133 ? 10.247  2.900   7.037   1.00 23.02 ? 133 TRP A NE1  1  
ATOM 1821  C CE2  . TRP A 1 133 ? 10.053  1.617   6.597   1.00 52.13 ? 133 TRP A CE2  1  
ATOM 1822  C CE3  . TRP A 1 133 ? 8.552   -0.224  7.034   1.00 63.30 ? 133 TRP A CE3  1  
ATOM 1823  C CZ2  . TRP A 1 133 ? 10.748  0.882   5.639   1.00 23.45 ? 133 TRP A CZ2  1  
ATOM 1824  C CZ3  . TRP A 1 133 ? 9.242   -0.953  6.084   1.00 22.01 ? 133 TRP A CZ3  1  
ATOM 1825  C CH2  . TRP A 1 133 ? 10.331  -0.398  5.397   1.00 50.12 ? 133 TRP A CH2  1  
ATOM 1826  H H    . TRP A 1 133 ? 6.799   4.784   9.550   1.00 74.13 ? 133 TRP A H    1  
ATOM 1827  H HA   . TRP A 1 133 ? 5.804   2.637   7.801   1.00 61.25 ? 133 TRP A HA   1  
ATOM 1828  H HB3  . TRP A 1 133 ? 7.006   0.983   9.163   1.00 13.33 ? 133 TRP A HB3  1  
ATOM 1829  H HD1  . TRP A 1 133 ? 9.209   4.123   8.523   1.00 65.43 ? 133 TRP A HD1  1  
ATOM 1830  H HE1  . TRP A 1 133 ? 10.942  3.513   6.722   1.00 73.12 ? 133 TRP A HE1  1  
ATOM 1831  H HE3  . TRP A 1 133 ? 7.716   -0.667  7.553   1.00 21.41 ? 133 TRP A HE3  1  
ATOM 1832  H HZ2  . TRP A 1 133 ? 11.590  1.294   5.103   1.00 45.14 ? 133 TRP A HZ2  1  
ATOM 1833  H HZ3  . TRP A 1 133 ? 8.945   -1.966  5.862   1.00 64.22 ? 133 TRP A HZ3  1  
ATOM 1834  H HH2  . TRP A 1 133 ? 10.840  -1.003  4.663   1.00 71.54 ? 133 TRP A HH2  1  
ATOM 1835  N N    . GLY A 1 134 ? 3.883   2.297   9.310   1.00 54.45 ? 134 GLY A N    1  
ATOM 1836  C CA   . GLY A 1 134 ? 2.744   2.097   10.185  1.00 4.34  ? 134 GLY A CA   1  
ATOM 1837  C C    . GLY A 1 134 ? 2.559   0.644   10.576  1.00 64.43 ? 134 GLY A C    1  
ATOM 1838  O O    . GLY A 1 134 ? 1.631   -0.018  10.112  1.00 22.33 ? 134 GLY A O    1  
ATOM 1839  H H    . GLY A 1 134 ? 3.803   2.102   8.353   1.00 13.42 ? 134 GLY A H    1  
ATOM 1840  H HA2  . GLY A 1 134 ? 2.883   2.685   11.081  1.00 0.40  ? 134 GLY A HA2  1  
ATOM 1841  H HA3  . GLY A 1 134 ? 1.851   2.436   9.680   1.00 52.35 ? 134 GLY A HA3  1  
ATOM 1842  N N    . ALA A 1 135 ? 3.448   0.147   11.430  1.00 22.23 ? 135 ALA A N    1  
ATOM 1843  C CA   . ALA A 1 135 ? 3.379   -1.237  11.883  1.00 53.43 ? 135 ALA A CA   1  
ATOM 1844  C C    . ALA A 1 135 ? 2.362   -1.398  13.007  1.00 55.32 ? 135 ALA A C    1  
ATOM 1845  O O    . ALA A 1 135 ? 2.346   -0.617  13.958  1.00 1.35  ? 135 ALA A O    1  
ATOM 1846  C CB   . ALA A 1 135 ? 4.751   -1.712  12.338  1.00 21.12 ? 135 ALA A CB   1  
ATOM 1847  H H    . ALA A 1 135 ? 4.165   0.724   11.764  1.00 53.02 ? 135 ALA A H    1  
ATOM 1848  H HA   . ALA A 1 135 ? 3.075   -1.848  11.044  1.00 4.14  ? 135 ALA A HA   1  
ATOM 1849  H HB1  . ALA A 1 135 ? 4.807   -2.787  12.249  1.00 61.51 ? 135 ALA A HB1  1  
ATOM 1850  H HB2  . ALA A 1 135 ? 5.512   -1.258  11.722  1.00 33.31 ? 135 ALA A HB2  1  
ATOM 1851  H HB3  . ALA A 1 135 ? 4.906   -1.428  13.369  1.00 71.44 ? 135 ALA A HB3  1  
ATOM 1852  N N    . ALA A 1 136 ? 1.514   -2.414  12.890  1.00 24.33 ? 136 ALA A N    1  
ATOM 1853  C CA   . ALA A 1 136 ? 0.493   -2.678  13.897  1.00 43.51 ? 136 ALA A CA   1  
ATOM 1854  C C    . ALA A 1 136 ? 0.254   -4.175  14.059  1.00 4.22  ? 136 ALA A C    1  
ATOM 1855  O O    . ALA A 1 136 ? 0.143   -4.906  13.076  1.00 54.43 ? 136 ALA A O    1  
ATOM 1856  C CB   . ALA A 1 136 ? -0.802  -1.969  13.532  1.00 24.55 ? 136 ALA A CB   1  
ATOM 1857  H H    . ALA A 1 136 ? 1.576   -3.002  12.110  1.00 74.14 ? 136 ALA A H    1  
ATOM 1858  H HA   . ALA A 1 136 ? 0.841   -2.275  14.839  1.00 75.41 ? 136 ALA A HA   1  
ATOM 1859  H HB1  . ALA A 1 136 ? -0.578  -0.993  13.131  1.00 22.13 ? 136 ALA A HB1  1  
ATOM 1860  H HB2  . ALA A 1 136 ? -1.334  -2.552  12.792  1.00 62.44 ? 136 ALA A HB2  1  
ATOM 1861  H HB3  . ALA A 1 136 ? -1.417  -1.864  14.415  1.00 75.32 ? 136 ALA A HB3  1  
ATOM 1862  N N    . GLY A 1 137 ? 0.177   -4.626  15.307  1.00 22.21 ? 137 GLY A N    1  
ATOM 1863  C CA   . GLY A 1 137 ? -0.048  -6.036  15.575  1.00 52.03 ? 137 GLY A CA   1  
ATOM 1864  C C    . GLY A 1 137 ? -1.515  -6.408  15.512  1.00 35.43 ? 137 GLY A C    1  
ATOM 1865  O O    . GLY A 1 137 ? -2.364  -5.710  16.063  1.00 12.14 ? 137 GLY A O    1  
ATOM 1866  H H    . GLY A 1 137 ? 0.273   -3.997  16.053  1.00 22.21 ? 137 GLY A H    1  
ATOM 1867  H HA2  . GLY A 1 137 ? 0.494   -6.618  14.845  1.00 33.11 ? 137 GLY A HA2  1  
ATOM 1868  H HA3  . GLY A 1 137 ? 0.329   -6.268  16.560  1.00 40.51 ? 137 GLY A HA3  1  
ATOM 1869  N N    . GLN A 1 138 ? -1.813  -7.516  14.839  1.00 20.42 ? 138 GLN A N    1  
ATOM 1870  C CA   . GLN A 1 138 ? -3.188  -7.982  14.706  1.00 41.45 ? 138 GLN A CA   1  
ATOM 1871  C C    . GLN A 1 138 ? -3.230  -9.431  14.237  1.00 14.02 ? 138 GLN A C    1  
ATOM 1872  O O    . GLN A 1 138 ? -2.237  -9.962  13.737  1.00 4.32  ? 138 GLN A O    1  
ATOM 1873  C CB   . GLN A 1 138 ? -3.958  -7.094  13.726  1.00 72.25 ? 138 GLN A CB   1  
ATOM 1874  C CG   . GLN A 1 138 ? -5.006  -6.214  14.392  1.00 75.32 ? 138 GLN A CG   1  
ATOM 1875  C CD   . GLN A 1 138 ? -5.977  -7.009  15.239  1.00 20.23 ? 138 GLN A CD   1  
ATOM 1876  O OE1  . GLN A 1 138 ? -6.241  -6.663  16.392  1.00 44.33 ? 138 GLN A OE1  1  
ATOM 1877  N NE2  . GLN A 1 138 ? -6.517  -8.083  14.675  1.00 24.25 ? 138 GLN A NE2  1  
ATOM 1878  H H    . GLN A 1 138 ? -1.092  -8.031  14.423  1.00 1.53  ? 138 GLN A H    1  
ATOM 1879  H HA   . GLN A 1 138 ? -3.657  -7.917  15.676  1.00 63.34 ? 138 GLN A HA   1  
ATOM 1880  H HB3  . GLN A 1 138 ? -4.454  -7.722  13.002  1.00 54.43 ? 138 GLN A HB3  1  
ATOM 1881  H HG3  . GLN A 1 138 ? -5.559  -5.694  13.625  1.00 12.45 ? 138 GLN A HG3  1  
ATOM 1882  H HE21 . GLN A 1 138 ? -6.259  -8.298  13.754  1.00 31.22 ? 138 GLN A HE21 1  
ATOM 1883  H HE22 . GLN A 1 138 ? -7.148  -8.615  15.201  1.00 33.31 ? 138 GLN A HE22 1  
ATOM 1884  N N    . VAL A 1 139 ? -4.386  -10.068 14.398  1.00 1.45  ? 139 VAL A N    1  
ATOM 1885  C CA   . VAL A 1 139 ? -4.558  -11.458 13.988  1.00 71.24 ? 139 VAL A CA   1  
ATOM 1886  C C    . VAL A 1 139 ? -5.561  -11.574 12.846  1.00 65.04 ? 139 VAL A C    1  
ATOM 1887  O O    . VAL A 1 139 ? -6.329  -10.651 12.585  1.00 31.11 ? 139 VAL A O    1  
ATOM 1888  C CB   . VAL A 1 139 ? -5.029  -12.334 15.165  1.00 12.12 ? 139 VAL A CB   1  
ATOM 1889  C CG1  . VAL A 1 139 ? -4.062  -12.226 16.333  1.00 44.43 ? 139 VAL A CG1  1  
ATOM 1890  C CG2  . VAL A 1 139 ? -6.437  -11.942 15.588  1.00 33.40 ? 139 VAL A CG2  1  
ATOM 1891  H H    . VAL A 1 139 ? -5.141  -9.592  14.801  1.00 13.01 ? 139 VAL A H    1  
ATOM 1892  H HA   . VAL A 1 139 ? -3.598  -11.827 13.654  1.00 14.54 ? 139 VAL A HA   1  
ATOM 1893  H HB   . VAL A 1 139 ? -5.049  -13.362 14.835  1.00 24.33 ? 139 VAL A HB   1  
ATOM 1894  H HG11 . VAL A 1 139 ? -3.107  -11.867 15.978  1.00 0.25  ? 139 VAL A HG11 1  
ATOM 1895  H HG12 . VAL A 1 139 ? -4.458  -11.539 17.067  1.00 50.32 ? 139 VAL A HG12 1  
ATOM 1896  H HG13 . VAL A 1 139 ? -3.935  -13.200 16.784  1.00 23.12 ? 139 VAL A HG13 1  
ATOM 1897  H HG21 . VAL A 1 139 ? -6.664  -10.954 15.218  1.00 41.30 ? 139 VAL A HG21 1  
ATOM 1898  H HG22 . VAL A 1 139 ? -7.146  -12.649 15.182  1.00 41.11 ? 139 VAL A HG22 1  
ATOM 1899  H HG23 . VAL A 1 139 ? -6.503  -11.945 16.666  1.00 33.52 ? 139 VAL A HG23 1  
ATOM 1900  N N    . GLY A 1 140 ? -5.546  -12.718 12.170  1.00 53.21 ? 140 GLY A N    1  
ATOM 1901  C CA   . GLY A 1 140 ? -6.459  -12.937 11.063  1.00 40.34 ? 140 GLY A CA   1  
ATOM 1902  C C    . GLY A 1 140 ? -6.884  -14.386 10.938  1.00 2.14  ? 140 GLY A C    1  
ATOM 1903  O O    . GLY A 1 140 ? -6.216  -15.282 11.451  1.00 21.50 ? 140 GLY A O    1  
ATOM 1904  H H    . GLY A 1 140 ? -4.911  -13.420 12.424  1.00 71.31 ? 140 GLY A H    1  
ATOM 1905  H HA2  . GLY A 1 140 ? -7.338  -12.326 11.209  1.00 10.32 ? 140 GLY A HA2  1  
ATOM 1906  H HA3  . GLY A 1 140 ? -5.974  -12.635 10.145  1.00 75.51 ? 140 GLY A HA3  1  
ATOM 1907  N N    . VAL A 1 141 ? -8.001  -14.618 10.255  1.00 2.34  ? 141 VAL A N    1  
ATOM 1908  C CA   . VAL A 1 141 ? -8.516  -15.969 10.065  1.00 62.51 ? 141 VAL A CA   1  
ATOM 1909  C C    . VAL A 1 141 ? -9.103  -16.140 8.670   1.00 34.24 ? 141 VAL A C    1  
ATOM 1910  O O    . VAL A 1 141 ? -9.847  -15.288 8.188   1.00 44.50 ? 141 VAL A O    1  
ATOM 1911  C CB   . VAL A 1 141 ? -9.594  -16.310 11.111  1.00 30.22 ? 141 VAL A CB   1  
ATOM 1912  C CG1  . VAL A 1 141 ? -9.004  -16.285 12.514  1.00 72.11 ? 141 VAL A CG1  1  
ATOM 1913  C CG2  . VAL A 1 141 ? -10.767 -15.350 11.001  1.00 52.43 ? 141 VAL A CG2  1  
ATOM 1914  H H    . VAL A 1 141 ? -8.490  -13.862 9.869   1.00 42.30 ? 141 VAL A H    1  
ATOM 1915  H HA   . VAL A 1 141 ? -7.694  -16.659 10.188  1.00 31.50 ? 141 VAL A HA   1  
ATOM 1916  H HB   . VAL A 1 141 ? -9.954  -17.309 10.914  1.00 21.42 ? 141 VAL A HB   1  
ATOM 1917  H HG11 . VAL A 1 141 ? -8.106  -16.883 12.537  1.00 52.24 ? 141 VAL A HG11 1  
ATOM 1918  H HG12 . VAL A 1 141 ? -8.771  -15.267 12.788  1.00 34.21 ? 141 VAL A HG12 1  
ATOM 1919  H HG13 . VAL A 1 141 ? -9.723  -16.691 13.212  1.00 32.44 ? 141 VAL A HG13 1  
ATOM 1920  H HG21 . VAL A 1 141 ? -11.300 -15.321 11.938  1.00 3.41  ? 141 VAL A HG21 1  
ATOM 1921  H HG22 . VAL A 1 141 ? -10.401 -14.361 10.762  1.00 25.22 ? 141 VAL A HG22 1  
ATOM 1922  H HG23 . VAL A 1 141 ? -11.435 -15.683 10.217  1.00 71.11 ? 141 VAL A HG23 1  
ATOM 1923  N N    . ASP A 1 142 ? -8.765  -17.253 8.026   1.00 11.05 ? 142 ASP A N    1  
ATOM 1924  C CA   . ASP A 1 142 ? -9.259  -17.539 6.684   1.00 33.32 ? 142 ASP A CA   1  
ATOM 1925  C C    . ASP A 1 142 ? -10.161 -18.770 6.690   1.00 12.35 ? 142 ASP A C    1  
ATOM 1926  O O    . ASP A 1 142 ? -9.758  -19.847 7.132   1.00 51.13 ? 142 ASP A O    1  
ATOM 1927  C CB   . ASP A 1 142 ? -8.092  -17.752 5.721   1.00 52.05 ? 142 ASP A CB   1  
ATOM 1928  C CG   . ASP A 1 142 ? -8.510  -18.470 4.452   1.00 13.34 ? 142 ASP A CG   1  
ATOM 1929  O OD1  . ASP A 1 142 ? -8.622  -19.713 4.483   1.00 52.21 ? 142 ASP A OD1  1  
ATOM 1930  O OD2  . ASP A 1 142 ? -8.724  -17.788 3.427   1.00 3.00  ? 142 ASP A OD2  1  
ATOM 1931  H H    . ASP A 1 142 ? -8.167  -17.896 8.462   1.00 44.14 ? 142 ASP A H    1  
ATOM 1932  H HA   . ASP A 1 142 ? -9.835  -16.689 6.354   1.00 40.30 ? 142 ASP A HA   1  
ATOM 1933  H HB3  . ASP A 1 142 ? -7.331  -18.341 6.212   1.00 32.12 ? 142 ASP A HB3  1  
ATOM 1934  N N    . TYR A 1 143 ? -11.384 -18.605 6.199   1.00 51.31 ? 143 TYR A N    1  
ATOM 1935  C CA   . TYR A 1 143 ? -12.345 -19.700 6.150   1.00 52.22 ? 143 TYR A CA   1  
ATOM 1936  C C    . TYR A 1 143 ? -12.212 -20.484 4.848   1.00 50.13 ? 143 TYR A C    1  
ATOM 1937  O O    . TYR A 1 143 ? -12.210 -19.906 3.759   1.00 31.15 ? 143 TYR A O    1  
ATOM 1938  C CB   . TYR A 1 143 ? -13.771 -19.164 6.292   1.00 73.33 ? 143 TYR A CB   1  
ATOM 1939  C CG   . TYR A 1 143 ? -14.385 -19.432 7.647   1.00 31.24 ? 143 TYR A CG   1  
ATOM 1940  C CD1  . TYR A 1 143 ? -14.669 -20.730 8.058   1.00 52.45 ? 143 TYR A CD1  1  
ATOM 1941  C CD2  . TYR A 1 143 ? -14.686 -18.390 8.514   1.00 23.53 ? 143 TYR A CD2  1  
ATOM 1942  C CE1  . TYR A 1 143 ? -15.231 -20.982 9.294   1.00 41.43 ? 143 TYR A CE1  1  
ATOM 1943  C CE2  . TYR A 1 143 ? -15.247 -18.632 9.753   1.00 24.33 ? 143 TYR A CE2  1  
ATOM 1944  C CZ   . TYR A 1 143 ? -15.519 -19.927 10.139  1.00 35.00 ? 143 TYR A CZ   1  
ATOM 1945  O OH   . TYR A 1 143 ? -16.080 -20.173 11.371  1.00 30.04 ? 143 TYR A OH   1  
ATOM 1946  H H    . TYR A 1 143 ? -11.649 -17.722 5.861   1.00 31.30 ? 143 TYR A H    1  
ATOM 1947  H HA   . TYR A 1 143 ? -12.135 -20.361 6.978   1.00 12.13 ? 143 TYR A HA   1  
ATOM 1948  H HB3  . TYR A 1 143 ? -14.398 -19.626 5.545   1.00 70.21 ? 143 TYR A HB3  1  
ATOM 1949  H HD1  . TYR A 1 143 ? -14.443 -21.551 7.394   1.00 54.14 ? 143 TYR A HD1  1  
ATOM 1950  H HD2  . TYR A 1 143 ? -14.472 -17.376 8.210   1.00 2.11  ? 143 TYR A HD2  1  
ATOM 1951  H HE1  . TYR A 1 143 ? -15.443 -21.995 9.595   1.00 24.12 ? 143 TYR A HE1  1  
ATOM 1952  H HE2  . TYR A 1 143 ? -15.473 -17.809 10.415  1.00 45.25 ? 143 TYR A HE2  1  
ATOM 1953  H HH   . TYR A 1 143 ? -16.318 -19.340 11.786  1.00 54.01 ? 143 TYR A HH   1  
ATOM 1954  N N    . LEU A 1 144 ? -12.100 -21.802 4.966   1.00 4.21  ? 144 LEU A N    1  
ATOM 1955  C CA   . LEU A 1 144 ? -11.968 -22.666 3.801   1.00 33.34 ? 144 LEU A CA   1  
ATOM 1956  C C    . LEU A 1 144 ? -13.321 -22.891 3.131   1.00 4.32  ? 144 LEU A C    1  
ATOM 1957  O O    . LEU A 1 144 ? -13.969 -23.916 3.345   1.00 21.41 ? 144 LEU A O    1  
ATOM 1958  C CB   . LEU A 1 144 ? -11.359 -24.010 4.204   1.00 32.45 ? 144 LEU A CB   1  
ATOM 1959  C CG   . LEU A 1 144 ? -12.004 -24.709 5.401   1.00 4.44  ? 144 LEU A CG   1  
ATOM 1960  C CD1  . LEU A 1 144 ? -12.721 -25.975 4.958   1.00 64.22 ? 144 LEU A CD1  1  
ATOM 1961  C CD2  . LEU A 1 144 ? -10.961 -25.026 6.460   1.00 62.31 ? 144 LEU A CD2  1  
ATOM 1962  H H    . LEU A 1 144 ? -12.109 -22.204 5.860   1.00 2.22  ? 144 LEU A H    1  
ATOM 1963  H HA   . LEU A 1 144 ? -11.310 -22.178 3.099   1.00 11.51 ? 144 LEU A HA   1  
ATOM 1964  H HB3  . LEU A 1 144 ? -10.318 -23.844 4.439   1.00 24.01 ? 144 LEU A HB3  1  
ATOM 1965  H HG   . LEU A 1 144 ? -12.740 -24.048 5.841   1.00 35.52 ? 144 LEU A HG   1  
ATOM 1966  H HD11 . LEU A 1 144 ? -13.648 -26.072 5.502   1.00 32.15 ? 144 LEU A HD11 1  
ATOM 1967  H HD12 . LEU A 1 144 ? -12.094 -26.831 5.159   1.00 14.10 ? 144 LEU A HD12 1  
ATOM 1968  H HD13 . LEU A 1 144 ? -12.927 -25.921 3.900   1.00 40.30 ? 144 LEU A HD13 1  
ATOM 1969  H HD21 . LEU A 1 144 ? -10.154 -25.589 6.015   1.00 14.12 ? 144 LEU A HD21 1  
ATOM 1970  H HD22 . LEU A 1 144 ? -11.413 -25.609 7.249   1.00 33.13 ? 144 LEU A HD22 1  
ATOM 1971  H HD23 . LEU A 1 144 ? -10.573 -24.105 6.872   1.00 2.21  ? 144 LEU A HD23 1  
ATOM 1972  N N    . ILE A 1 145 ? -13.741 -21.925 2.320   1.00 73.33 ? 145 ILE A N    1  
ATOM 1973  C CA   . ILE A 1 145 ? -15.013 -22.018 1.615   1.00 21.22 ? 145 ILE A CA   1  
ATOM 1974  C C    . ILE A 1 145 ? -15.031 -23.210 0.665   1.00 32.30 ? 145 ILE A C    1  
ATOM 1975  O O    . ILE A 1 145 ? -15.929 -24.048 0.724   1.00 55.20 ? 145 ILE A O    1  
ATOM 1976  C CB   . ILE A 1 145 ? -15.309 -20.735 0.817   1.00 3.54  ? 145 ILE A CB   1  
ATOM 1977  C CG1  . ILE A 1 145 ? -15.347 -19.523 1.752   1.00 35.14 ? 145 ILE A CG1  1  
ATOM 1978  C CG2  . ILE A 1 145 ? -16.627 -20.872 0.067   1.00 51.12 ? 145 ILE A CG2  1  
ATOM 1979  C CD1  . ILE A 1 145 ? -16.362 -19.652 2.867   1.00 74.45 ? 145 ILE A CD1  1  
ATOM 1980  H H    . ILE A 1 145 ? -13.179 -21.133 2.190   1.00 43.12 ? 145 ILE A H    1  
ATOM 1981  H HA   . ILE A 1 145 ? -15.792 -22.148 2.353   1.00 41.30 ? 145 ILE A HA   1  
ATOM 1982  H HB   . ILE A 1 145 ? -14.522 -20.598 0.093   1.00 13.24 ? 145 ILE A HB   1  
ATOM 1983  H HG13 . ILE A 1 145 ? -15.595 -18.643 1.178   1.00 43.44 ? 145 ILE A HG13 1  
ATOM 1984  H HG21 . ILE A 1 145 ? -16.876 -19.929 -0.397  1.00 52.33 ? 145 ILE A HG21 1  
ATOM 1985  H HG22 . ILE A 1 145 ? -16.527 -21.631 -0.695  1.00 44.54 ? 145 ILE A HG22 1  
ATOM 1986  H HG23 . ILE A 1 145 ? -17.408 -21.152 0.756   1.00 62.32 ? 145 ILE A HG23 1  
ATOM 1987  H HD11 . ILE A 1 145 ? -16.810 -18.688 3.058   1.00 51.31 ? 145 ILE A HD11 1  
ATOM 1988  H HD12 . ILE A 1 145 ? -17.130 -20.354 2.577   1.00 60.55 ? 145 ILE A HD12 1  
ATOM 1989  H HD13 . ILE A 1 145 ? -15.870 -20.003 3.762   1.00 51.31 ? 145 ILE A HD13 1  
ATOM 1990  N N    . ASN A 1 146 ? -14.030 -23.280 -0.206  1.00 53.30 ? 146 ASN A N    1  
ATOM 1991  C CA   . ASN A 1 146 ? -13.931 -24.371 -1.170  1.00 21.14 ? 146 ASN A CA   1  
ATOM 1992  C C    . ASN A 1 146 ? -12.584 -25.081 -1.049  1.00 44.44 ? 146 ASN A C    1  
ATOM 1993  O O    . ASN A 1 146 ? -11.800 -24.796 -0.144  1.00 65.22 ? 146 ASN A O    1  
ATOM 1994  C CB   . ASN A 1 146 ? -14.115 -23.841 -2.592  1.00 51.52 ? 146 ASN A CB   1  
ATOM 1995  C CG   . ASN A 1 146 ? -14.853 -24.823 -3.483  1.00 14.21 ? 146 ASN A CG   1  
ATOM 1996  O OD1  . ASN A 1 146 ? -15.951 -25.273 -3.154  1.00 11.32 ? 146 ASN A OD1  1  
ATOM 1997  N ND2  . ASN A 1 146 ? -14.250 -25.160 -4.617  1.00 14.21 ? 146 ASN A ND2  1  
ATOM 1998  H H    . ASN A 1 146 ? -13.344 -22.580 -0.203  1.00 15.04 ? 146 ASN A H    1  
ATOM 1999  H HA   . ASN A 1 146 ? -14.716 -25.078 -0.952  1.00 3.03  ? 146 ASN A HA   1  
ATOM 2000  H HB3  . ASN A 1 146 ? -13.147 -23.647 -3.028  1.00 1.33  ? 146 ASN A HB3  1  
ATOM 2001  H HD21 . ASN A 1 146 ? -13.375 -24.763 -4.813  1.00 2.34  ? 146 ASN A HD21 1  
ATOM 2002  H HD22 . ASN A 1 146 ? -14.705 -25.792 -5.212  1.00 12.43 ? 146 ASN A HD22 1  
ATOM 2003  N N    . ARG A 1 147 ? -12.324 -26.002 -1.970  1.00 12.21 ? 147 ARG A N    1  
ATOM 2004  C CA   . ARG A 1 147 ? -11.074 -26.753 -1.967  1.00 0.12  ? 147 ARG A CA   1  
ATOM 2005  C C    . ARG A 1 147 ? -10.066 -26.133 -2.932  1.00 33.44 ? 147 ARG A C    1  
ATOM 2006  O O    . ARG A 1 147 ? -8.875  -26.438 -2.879  1.00 10.20 ? 147 ARG A O    1  
ATOM 2007  C CB   . ARG A 1 147 ? -11.331 -28.213 -2.347  1.00 61.45 ? 147 ARG A CB   1  
ATOM 2008  C CG   . ARG A 1 147 ? -12.151 -28.975 -1.318  1.00 45.11 ? 147 ARG A CG   1  
ATOM 2009  C CD   . ARG A 1 147 ? -13.269 -29.767 -1.977  1.00 32.54 ? 147 ARG A CD   1  
ATOM 2010  N NE   . ARG A 1 147 ? -14.447 -28.945 -2.233  1.00 50.32 ? 147 ARG A NE   1  
ATOM 2011  C CZ   . ARG A 1 147 ? -15.496 -29.360 -2.935  1.00 3.11  ? 147 ARG A CZ   1  
ATOM 2012  N NH1  . ARG A 1 147 ? -15.514 -30.584 -3.445  1.00 34.41 ? 147 ARG A NH1  1  
ATOM 2013  N NH2  . ARG A 1 147 ? -16.531 -28.552 -3.126  1.00 24.23 ? 147 ARG A NH2  1  
ATOM 2014  H H    . ARG A 1 147 ? -12.989 -26.184 -2.666  1.00 73.21 ? 147 ARG A H    1  
ATOM 2015  H HA   . ARG A 1 147 ? -10.668 -26.715 -0.968  1.00 61.32 ? 147 ARG A HA   1  
ATOM 2016  H HB3  . ARG A 1 147 ? -10.381 -28.715 -2.460  1.00 2.54  ? 147 ARG A HB3  1  
ATOM 2017  H HG3  . ARG A 1 147 ? -12.581 -28.270 -0.622  1.00 21.03 ? 147 ARG A HG3  1  
ATOM 2018  H HD3  . ARG A 1 147 ? -13.546 -30.583 -1.323  1.00 64.12 ? 147 ARG A HD3  1  
ATOM 2019  H HE   . ARG A 1 147 ? -14.455 -28.036 -1.866  1.00 33.22 ? 147 ARG A HE   1  
ATOM 2020  H HH11 . ARG A 1 147 ? -14.736 -31.196 -3.301  1.00 60.35 ? 147 ARG A HH11 1  
ATOM 2021  H HH12 . ARG A 1 147 ? -16.305 -30.896 -3.970  1.00 0.11  ? 147 ARG A HH12 1  
ATOM 2022  H HH21 . ARG A 1 147 ? -16.520 -27.629 -2.743  1.00 1.35  ? 147 ARG A HH21 1  
ATOM 2023  H HH22 . ARG A 1 147 ? -17.319 -28.866 -3.653  1.00 4.22  ? 147 ARG A HH22 1  
ATOM 2024  N N    . ASP A 1 148 ? -10.555 -25.266 -3.811  1.00 61.15 ? 148 ASP A N    1  
ATOM 2025  C CA   . ASP A 1 148 ? -9.699  -24.604 -4.788  1.00 62.15 ? 148 ASP A CA   1  
ATOM 2026  C C    . ASP A 1 148 ? -9.604  -23.108 -4.502  1.00 53.05 ? 148 ASP A C    1  
ATOM 2027  O O    . ASP A 1 148 ? -8.903  -22.377 -5.202  1.00 51.33 ? 148 ASP A O    1  
ATOM 2028  C CB   . ASP A 1 148 ? -10.230 -24.834 -6.203  1.00 60.35 ? 148 ASP A CB   1  
ATOM 2029  C CG   . ASP A 1 148 ? -9.610  -26.052 -6.862  1.00 50.53 ? 148 ASP A CG   1  
ATOM 2030  O OD1  . ASP A 1 148 ? -8.365  -26.127 -6.914  1.00 74.20 ? 148 ASP A OD1  1  
ATOM 2031  O OD2  . ASP A 1 148 ? -10.371 -26.926 -7.329  1.00 43.45 ? 148 ASP A OD2  1  
ATOM 2032  H H    . ASP A 1 148 ? -11.514 -25.065 -3.802  1.00 44.23 ? 148 ASP A H    1  
ATOM 2033  H HA   . ASP A 1 148 ? -8.711  -25.035 -4.709  1.00 75.35 ? 148 ASP A HA   1  
ATOM 2034  H HB3  . ASP A 1 148 ? -10.011 -23.966 -6.809  1.00 72.44 ? 148 ASP A HB3  1  
ATOM 2035  N N    . TRP A 1 149 ? -10.315 -22.661 -3.475  1.00 34.14 ? 149 TRP A N    1  
ATOM 2036  C CA   . TRP A 1 149 ? -10.313 -21.253 -3.098  1.00 70.35 ? 149 TRP A CA   1  
ATOM 2037  C C    . TRP A 1 149 ? -10.926 -21.057 -1.716  1.00 20.01 ? 149 TRP A C    1  
ATOM 2038  O O    . TRP A 1 149 ? -11.841 -21.783 -1.323  1.00 44.23 ? 149 TRP A O    1  
ATOM 2039  C CB   . TRP A 1 149 ? -11.081 -20.427 -4.132  1.00 4.12  ? 149 TRP A CB   1  
ATOM 2040  C CG   . TRP A 1 149 ? -12.383 -21.046 -4.538  1.00 12.22 ? 149 TRP A CG   1  
ATOM 2041  C CD1  . TRP A 1 149 ? -12.561 -22.083 -5.409  1.00 21.12 ? 149 TRP A CD1  1  
ATOM 2042  C CD2  . TRP A 1 149 ? -13.690 -20.667 -4.091  1.00 43.11 ? 149 TRP A CD2  1  
ATOM 2043  N NE1  . TRP A 1 149 ? -13.899 -22.371 -5.531  1.00 32.21 ? 149 TRP A NE1  1  
ATOM 2044  C CE2  . TRP A 1 149 ? -14.614 -21.515 -4.732  1.00 31.20 ? 149 TRP A CE2  1  
ATOM 2045  C CE3  . TRP A 1 149 ? -14.169 -19.691 -3.212  1.00 11.00 ? 149 TRP A CE3  1  
ATOM 2046  C CZ2  . TRP A 1 149 ? -15.985 -21.418 -4.518  1.00 11.31 ? 149 TRP A CZ2  1  
ATOM 2047  C CZ3  . TRP A 1 149 ? -15.531 -19.597 -3.002  1.00 45.53 ? 149 TRP A CZ3  1  
ATOM 2048  C CH2  . TRP A 1 149 ? -16.427 -20.455 -3.653  1.00 21.14 ? 149 TRP A CH2  1  
ATOM 2049  H H    . TRP A 1 149 ? -10.854 -23.295 -2.954  1.00 14.32 ? 149 TRP A H    1  
ATOM 2050  H HA   . TRP A 1 149 ? -9.286  -20.920 -3.075  1.00 44.41 ? 149 TRP A HA   1  
ATOM 2051  H HB3  . TRP A 1 149 ? -10.472 -20.317 -5.018  1.00 30.31 ? 149 TRP A HB3  1  
ATOM 2052  H HD1  . TRP A 1 149 ? -11.759 -22.592 -5.920  1.00 53.03 ? 149 TRP A HD1  1  
ATOM 2053  H HE1  . TRP A 1 149 ? -14.281 -23.074 -6.096  1.00 33.31 ? 149 TRP A HE1  1  
ATOM 2054  H HE3  . TRP A 1 149 ? -13.496 -19.020 -2.700  1.00 61.24 ? 149 TRP A HE3  1  
ATOM 2055  H HZ2  . TRP A 1 149 ? -16.688 -22.074 -5.013  1.00 21.54 ? 149 TRP A HZ2  1  
ATOM 2056  H HZ3  . TRP A 1 149 ? -15.921 -18.849 -2.325  1.00 15.33 ? 149 TRP A HZ3  1  
ATOM 2057  H HH2  . TRP A 1 149 ? -17.483 -20.345 -3.460  1.00 24.03 ? 149 TRP A HH2  1  
ATOM 2058  N N    . LEU A 1 150 ? -10.417 -20.075 -0.982  1.00 64.01 ? 150 LEU A N    1  
ATOM 2059  C CA   . LEU A 1 150 ? -10.915 -19.784 0.358   1.00 43.00 ? 150 LEU A CA   1  
ATOM 2060  C C    . LEU A 1 150 ? -11.171 -18.290 0.532   1.00 51.53 ? 150 LEU A C    1  
ATOM 2061  O O    . LEU A 1 150 ? -11.122 -17.526 -0.431  1.00 42.31 ? 150 LEU A O    1  
ATOM 2062  C CB   . LEU A 1 150 ? -9.917  -20.268 1.411   1.00 63.31 ? 150 LEU A CB   1  
ATOM 2063  C CG   . LEU A 1 150 ? -9.172  -21.562 1.087   1.00 52.31 ? 150 LEU A CG   1  
ATOM 2064  C CD1  . LEU A 1 150 ? -7.916  -21.268 0.281   1.00 61.55 ? 150 LEU A CD1  1  
ATOM 2065  C CD2  . LEU A 1 150 ? -8.825  -22.314 2.363   1.00 21.02 ? 150 LEU A CD2  1  
ATOM 2066  H H    . LEU A 1 150 ? -9.688  -19.531 -1.347  1.00 1.42  ? 150 LEU A H    1  
ATOM 2067  H HA   . LEU A 1 150 ? -11.847 -20.314 0.488   1.00 54.32 ? 150 LEU A HA   1  
ATOM 2068  H HB3  . LEU A 1 150 ? -10.458 -20.418 2.334   1.00 23.02 ? 150 LEU A HB3  1  
ATOM 2069  H HG   . LEU A 1 150 ? -9.812  -22.195 0.487   1.00 33.43 ? 150 LEU A HG   1  
ATOM 2070  H HD11 . LEU A 1 150 ? -7.202  -22.065 0.424   1.00 42.53 ? 150 LEU A HD11 1  
ATOM 2071  H HD12 . LEU A 1 150 ? -7.486  -20.335 0.613   1.00 3.15  ? 150 LEU A HD12 1  
ATOM 2072  H HD13 . LEU A 1 150 ? -8.169  -21.194 -0.766  1.00 62.11 ? 150 LEU A HD13 1  
ATOM 2073  H HD21 . LEU A 1 150 ? -7.763  -22.499 2.396   1.00 52.41 ? 150 LEU A HD21 1  
ATOM 2074  H HD22 . LEU A 1 150 ? -9.355  -23.254 2.382   1.00 0.54  ? 150 LEU A HD22 1  
ATOM 2075  H HD23 . LEU A 1 150 ? -9.114  -21.721 3.220   1.00 53.12 ? 150 LEU A HD23 1  
ATOM 2076  N N    . VAL A 1 151 ? -11.444 -17.880 1.768   1.00 52.21 ? 151 VAL A N    1  
ATOM 2077  C CA   . VAL A 1 151 ? -11.704 -16.478 2.068   1.00 54.43 ? 151 VAL A CA   1  
ATOM 2078  C C    . VAL A 1 151 ? -10.902 -16.017 3.280   1.00 75.03 ? 151 VAL A C    1  
ATOM 2079  O O    . VAL A 1 151 ? -10.900 -16.673 4.321   1.00 23.54 ? 151 VAL A O    1  
ATOM 2080  C CB   . VAL A 1 151 ? -13.201 -16.230 2.333   1.00 40.50 ? 151 VAL A CB   1  
ATOM 2081  C CG1  . VAL A 1 151 ? -14.026 -16.576 1.101   1.00 31.20 ? 151 VAL A CG1  1  
ATOM 2082  C CG2  . VAL A 1 151 ? -13.668 -17.028 3.540   1.00 4.32  ? 151 VAL A CG2  1  
ATOM 2083  H H    . VAL A 1 151 ? -11.469 -18.538 2.493   1.00 45.23 ? 151 VAL A H    1  
ATOM 2084  H HA   . VAL A 1 151 ? -11.411 -15.892 1.211   1.00 52.45 ? 151 VAL A HA   1  
ATOM 2085  H HB   . VAL A 1 151 ? -13.339 -15.180 2.546   1.00 63.10 ? 151 VAL A HB   1  
ATOM 2086  H HG11 . VAL A 1 151 ? -13.714 -17.537 0.720   1.00 72.32 ? 151 VAL A HG11 1  
ATOM 2087  H HG12 . VAL A 1 151 ? -15.072 -16.616 1.369   1.00 10.31 ? 151 VAL A HG12 1  
ATOM 2088  H HG13 . VAL A 1 151 ? -13.875 -15.822 0.344   1.00 74.43 ? 151 VAL A HG13 1  
ATOM 2089  H HG21 . VAL A 1 151 ? -14.561 -17.580 3.285   1.00 62.21 ? 151 VAL A HG21 1  
ATOM 2090  H HG22 . VAL A 1 151 ? -12.891 -17.717 3.838   1.00 41.03 ? 151 VAL A HG22 1  
ATOM 2091  H HG23 . VAL A 1 151 ? -13.883 -16.354 4.356   1.00 25.42 ? 151 VAL A HG23 1  
ATOM 2092  N N    . ASN A 1 152 ? -10.220 -14.886 3.136   1.00 12.43 ? 152 ASN A N    1  
ATOM 2093  C CA   . ASN A 1 152 ? -9.413  -14.337 4.219   1.00 4.32  ? 152 ASN A CA   1  
ATOM 2094  C C    . ASN A 1 152 ? -10.131 -13.173 4.897   1.00 30.24 ? 152 ASN A C    1  
ATOM 2095  O O    . ASN A 1 152 ? -10.641 -12.274 4.230   1.00 42.10 ? 152 ASN A O    1  
ATOM 2096  C CB   . ASN A 1 152 ? -8.056  -13.873 3.687   1.00 32.33 ? 152 ASN A CB   1  
ATOM 2097  C CG   . ASN A 1 152 ? -6.948  -14.865 3.985   1.00 32.03 ? 152 ASN A CG   1  
ATOM 2098  O OD1  . ASN A 1 152 ? -6.893  -15.946 3.398   1.00 22.04 ? 152 ASN A OD1  1  
ATOM 2099  N ND2  . ASN A 1 152 ? -6.060  -14.501 4.901   1.00 64.32 ? 152 ASN A ND2  1  
ATOM 2100  H H    . ASN A 1 152 ? -10.261 -14.407 2.281   1.00 63.52 ? 152 ASN A H    1  
ATOM 2101  H HA   . ASN A 1 152 ? -9.257  -15.120 4.945   1.00 5.41  ? 152 ASN A HA   1  
ATOM 2102  H HB3  . ASN A 1 152 ? -7.801  -12.928 4.143   1.00 21.44 ? 152 ASN A HB3  1  
ATOM 2103  H HD21 . ASN A 1 152 ? -6.165  -13.625 5.328   1.00 60.11 ? 152 ASN A HD21 1  
ATOM 2104  H HD22 . ASN A 1 152 ? -5.332  -15.124 5.113   1.00 4.14  ? 152 ASN A HD22 1  
ATOM 2105  N N    . MET A 1 153 ? -10.165 -13.198 6.225   1.00 42.11 ? 153 MET A N    1  
ATOM 2106  C CA   . MET A 1 153 ? -10.818 -12.145 6.993   1.00 71.21 ? 153 MET A CA   1  
ATOM 2107  C C    . MET A 1 153 ? -9.877  -11.578 8.050   1.00 63.33 ? 153 MET A C    1  
ATOM 2108  O O    . MET A 1 153 ? -9.255  -12.326 8.805   1.00 23.44 ? 153 MET A O    1  
ATOM 2109  C CB   . MET A 1 153 ? -12.087 -12.681 7.658   1.00 51.05 ? 153 MET A CB   1  
ATOM 2110  C CG   . MET A 1 153 ? -13.368 -12.234 6.973   1.00 15.30 ? 153 MET A CG   1  
ATOM 2111  S SD   . MET A 1 153 ? -14.689 -11.864 8.141   1.00 52.22 ? 153 MET A SD   1  
ATOM 2112  C CE   . MET A 1 153 ? -16.105 -12.542 7.278   1.00 60.32 ? 153 MET A CE   1  
ATOM 2113  H H    . MET A 1 153 ? -9.740  -13.942 6.701   1.00 33.03 ? 153 MET A H    1  
ATOM 2114  H HA   . MET A 1 153 ? -11.088 -11.355 6.308   1.00 52.31 ? 153 MET A HA   1  
ATOM 2115  H HB3  . MET A 1 153 ? -12.115 -12.339 8.682   1.00 65.32 ? 153 MET A HB3  1  
ATOM 2116  H HG3  . MET A 1 153 ? -13.699 -13.022 6.312   1.00 62.03 ? 153 MET A HG3  1  
ATOM 2117  H HE1  . MET A 1 153 ? -16.080 -12.225 6.246   1.00 52.40 ? 153 MET A HE1  1  
ATOM 2118  H HE2  . MET A 1 153 ? -16.074 -13.620 7.325   1.00 74.33 ? 153 MET A HE2  1  
ATOM 2119  H HE3  . MET A 1 153 ? -17.013 -12.188 7.742   1.00 64.51 ? 153 MET A HE3  1  
ATOM 2120  N N    . SER A 1 154 ? -9.774  -10.254 8.097   1.00 21.10 ? 154 SER A N    1  
ATOM 2121  C CA   . SER A 1 154 ? -8.904  -9.588  9.060   1.00 64.33 ? 154 SER A CA   1  
ATOM 2122  C C    . SER A 1 154 ? -9.384  -8.167  9.335   1.00 62.42 ? 154 SER A C    1  
ATOM 2123  O O    . SER A 1 154 ? -10.238 -7.639  8.622   1.00 25.12 ? 154 SER A O    1  
ATOM 2124  C CB   . SER A 1 154 ? -7.463  -9.561  8.544   1.00 11.33 ? 154 SER A CB   1  
ATOM 2125  O OG   . SER A 1 154 ? -7.312  -10.397 7.410   1.00 22.22 ? 154 SER A OG   1  
ATOM 2126  H H    . SER A 1 154 ? -10.294 -9.712  7.468   1.00 52.22 ? 154 SER A H    1  
ATOM 2127  H HA   . SER A 1 154 ? -8.936  -10.152 9.981   1.00 21.30 ? 154 SER A HA   1  
ATOM 2128  H HB3  . SER A 1 154 ? -6.798  -9.905  9.324   1.00 34.32 ? 154 SER A HB3  1  
ATOM 2129  H HG   . SER A 1 154 ? -7.475  -9.888  6.613   1.00 52.52 ? 154 SER A HG   1  
ATOM 2130  N N    . VAL A 1 155 ? -8.830  -7.552  10.374  1.00 24.31 ? 155 VAL A N    1  
ATOM 2131  C CA   . VAL A 1 155 ? -9.201  -6.192  10.745  1.00 62.13 ? 155 VAL A CA   1  
ATOM 2132  C C    . VAL A 1 155 ? -8.052  -5.482  11.455  1.00 30.30 ? 155 VAL A C    1  
ATOM 2133  O O    . VAL A 1 155 ? -7.023  -6.091  11.752  1.00 65.23 ? 155 VAL A O    1  
ATOM 2134  C CB   . VAL A 1 155 ? -10.442 -6.175  11.656  1.00 61.23 ? 155 VAL A CB   1  
ATOM 2135  C CG1  . VAL A 1 155 ? -11.696 -6.484  10.856  1.00 1.42  ? 155 VAL A CG1  1  
ATOM 2136  C CG2  . VAL A 1 155 ? -10.273 -7.162  12.802  1.00 51.12 ? 155 VAL A CG2  1  
ATOM 2137  H H    . VAL A 1 155 ? -8.155  -8.024  10.905  1.00 74.32 ? 155 VAL A H    1  
ATOM 2138  H HA   . VAL A 1 155 ? -9.437  -5.651  9.839   1.00 21.31 ? 155 VAL A HA   1  
ATOM 2139  H HB   . VAL A 1 155 ? -10.544 -5.186  12.074  1.00 64.24 ? 155 VAL A HB   1  
ATOM 2140  H HG11 . VAL A 1 155 ? -11.821 -7.556  10.779  1.00 44.41 ? 155 VAL A HG11 1  
ATOM 2141  H HG12 . VAL A 1 155 ? -12.556 -6.056  11.350  1.00 71.42 ? 155 VAL A HG12 1  
ATOM 2142  H HG13 . VAL A 1 155 ? -11.604 -6.063  9.865   1.00 14.25 ? 155 VAL A HG13 1  
ATOM 2143  H HG21 . VAL A 1 155 ? -9.431  -6.868  13.410  1.00 34.20 ? 155 VAL A HG21 1  
ATOM 2144  H HG22 . VAL A 1 155 ? -11.169 -7.169  13.405  1.00 72.21 ? 155 VAL A HG22 1  
ATOM 2145  H HG23 . VAL A 1 155 ? -10.100 -8.151  12.403  1.00 1.43  ? 155 VAL A HG23 1  
ATOM 2146  N N    . TRP A 1 156 ? -8.236  -4.195  11.725  1.00 62.43 ? 156 TRP A N    1  
ATOM 2147  C CA   . TRP A 1 156 ? -7.214  -3.405  12.402  1.00 62.15 ? 156 TRP A CA   1  
ATOM 2148  C C    . TRP A 1 156 ? -7.774  -2.758  13.665  1.00 42.54 ? 156 TRP A C    1  
ATOM 2149  O O    . TRP A 1 156 ? -8.940  -2.952  14.007  1.00 63.11 ? 156 TRP A O    1  
ATOM 2150  C CB   . TRP A 1 156 ? -6.667  -2.328  11.462  1.00 62.31 ? 156 TRP A CB   1  
ATOM 2151  C CG   . TRP A 1 156 ? -5.319  -2.661  10.900  1.00 13.40 ? 156 TRP A CG   1  
ATOM 2152  C CD1  . TRP A 1 156 ? -4.843  -3.905  10.595  1.00 22.20 ? 156 TRP A CD1  1  
ATOM 2153  C CD2  . TRP A 1 156 ? -4.275  -1.739  10.575  1.00 10.13 ? 156 TRP A CD2  1  
ATOM 2154  N NE1  . TRP A 1 156 ? -3.564  -3.810  10.101  1.00 53.35 ? 156 TRP A NE1  1  
ATOM 2155  C CE2  . TRP A 1 156 ? -3.193  -2.492  10.077  1.00 62.42 ? 156 TRP A CE2  1  
ATOM 2156  C CE3  . TRP A 1 156 ? -4.148  -0.348  10.653  1.00 33.00 ? 156 TRP A CE3  1  
ATOM 2157  C CZ2  . TRP A 1 156 ? -2.003  -1.901  9.663   1.00 54.32 ? 156 TRP A CZ2  1  
ATOM 2158  C CZ3  . TRP A 1 156 ? -2.965  0.236   10.242  1.00 4.24  ? 156 TRP A CZ3  1  
ATOM 2159  C CH2  . TRP A 1 156 ? -1.905  -0.539  9.752   1.00 52.14 ? 156 TRP A CH2  1  
ATOM 2160  H H    . TRP A 1 156 ? -9.078  -3.767  11.464  1.00 71.03 ? 156 TRP A H    1  
ATOM 2161  H HA   . TRP A 1 156 ? -6.410  -4.070  12.680  1.00 11.44 ? 156 TRP A HA   1  
ATOM 2162  H HB3  . TRP A 1 156 ? -6.582  -1.396  12.005  1.00 74.51 ? 156 TRP A HB3  1  
ATOM 2163  H HD1  . TRP A 1 156 ? -5.400  -4.819  10.731  1.00 70.11 ? 156 TRP A HD1  1  
ATOM 2164  H HE1  . TRP A 1 156 ? -3.009  -4.565  9.810   1.00 64.41 ? 156 TRP A HE1  1  
ATOM 2165  H HE3  . TRP A 1 156 ? -4.952  0.265   11.028  1.00 12.32 ? 156 TRP A HE3  1  
ATOM 2166  H HZ2  . TRP A 1 156 ? -1.176  -2.484  9.282   1.00 50.40 ? 156 TRP A HZ2  1  
ATOM 2167  H HZ3  . TRP A 1 156 ? -2.849  1.309   10.295  1.00 14.00 ? 156 TRP A HZ3  1  
ATOM 2168  H HH2  . TRP A 1 156 ? -1.000  -0.039  9.442   1.00 60.21 ? 156 TRP A HH2  1  
ATOM 2169  N N    . TYR A 1 157 ? -6.938  -1.988  14.352  1.00 52.33 ? 157 TYR A N    1  
ATOM 2170  C CA   . TYR A 1 157 ? -7.350  -1.315  15.577  1.00 65.21 ? 157 TYR A CA   1  
ATOM 2171  C C    . TYR A 1 157 ? -6.867  0.133   15.592  1.00 10.52 ? 157 TYR A C    1  
ATOM 2172  O O    . TYR A 1 157 ? -7.646  1.061   15.382  1.00 44.42 ? 157 TYR A O    1  
ATOM 2173  C CB   . TYR A 1 157 ? -6.808  -2.056  16.799  1.00 23.34 ? 157 TYR A CB   1  
ATOM 2174  C CG   . TYR A 1 157 ? -7.078  -1.348  18.107  1.00 20.11 ? 157 TYR A CG   1  
ATOM 2175  C CD1  . TYR A 1 157 ? -8.350  -1.341  18.666  1.00 34.22 ? 157 TYR A CD1  1  
ATOM 2176  C CD2  . TYR A 1 157 ? -6.063  -0.687  18.784  1.00 64.43 ? 157 TYR A CD2  1  
ATOM 2177  C CE1  . TYR A 1 157 ? -8.602  -0.695  19.861  1.00 23.31 ? 157 TYR A CE1  1  
ATOM 2178  C CE2  . TYR A 1 157 ? -6.304  -0.039  19.981  1.00 31.22 ? 157 TYR A CE2  1  
ATOM 2179  C CZ   . TYR A 1 157 ? -7.577  -0.045  20.515  1.00 33.31 ? 157 TYR A CZ   1  
ATOM 2180  O OH   . TYR A 1 157 ? -7.822  0.598   21.704  1.00 65.13 ? 157 TYR A OH   1  
ATOM 2181  H H    . TYR A 1 157 ? -6.020  -1.870  14.028  1.00 34.33 ? 157 TYR A H    1  
ATOM 2182  H HA   . TYR A 1 157 ? -8.429  -1.321  15.613  1.00 13.13 ? 157 TYR A HA   1  
ATOM 2183  H HB3  . TYR A 1 157 ? -5.738  -2.170  16.698  1.00 1.02  ? 157 TYR A HB3  1  
ATOM 2184  H HD1  . TYR A 1 157 ? -9.152  -1.851  18.152  1.00 23.55 ? 157 TYR A HD1  1  
ATOM 2185  H HD2  . TYR A 1 157 ? -5.067  -0.684  18.364  1.00 42.51 ? 157 TYR A HD2  1  
ATOM 2186  H HE1  . TYR A 1 157 ? -9.598  -0.701  20.280  1.00 12.40 ? 157 TYR A HE1  1  
ATOM 2187  H HE2  . TYR A 1 157 ? -5.500  0.470   20.492  1.00 43.11 ? 157 TYR A HE2  1  
ATOM 2188  H HH   . TYR A 1 157 ? -7.917  1.541   21.546  1.00 21.21 ? 157 TYR A HH   1  
ATOM 2189  N N    . MET A 1 158 ? -5.575  0.316   15.841  1.00 52.53 ? 158 MET A N    1  
ATOM 2190  C CA   . MET A 1 158 ? -4.986  1.649   15.882  1.00 40.11 ? 158 MET A CA   1  
ATOM 2191  C C    . MET A 1 158 ? -3.489  1.574   16.165  1.00 0.14  ? 158 MET A C    1  
ATOM 2192  O O    . MET A 1 158 ? -3.073  1.233   17.270  1.00 71.21 ? 158 MET A O    1  
ATOM 2193  C CB   . MET A 1 158 ? -5.675  2.502   16.949  1.00 42.10 ? 158 MET A CB   1  
ATOM 2194  C CG   . MET A 1 158 ? -4.967  3.817   17.227  1.00 51.45 ? 158 MET A CG   1  
ATOM 2195  S SD   . MET A 1 158 ? -4.230  3.876   18.871  1.00 44.21 ? 158 MET A SD   1  
ATOM 2196  C CE   . MET A 1 158 ? -4.411  5.615   19.261  1.00 25.42 ? 158 MET A CE   1  
ATOM 2197  H H    . MET A 1 158 ? -5.003  -0.463  16.001  1.00 14.32 ? 158 MET A H    1  
ATOM 2198  H HA   . MET A 1 158 ? -5.136  2.106   14.915  1.00 63.30 ? 158 MET A HA   1  
ATOM 2199  H HB3  . MET A 1 158 ? -5.720  1.940   17.870  1.00 50.04 ? 158 MET A HB3  1  
ATOM 2200  H HG3  . MET A 1 158 ? -5.682  4.621   17.138  1.00 62.23 ? 158 MET A HG3  1  
ATOM 2201  H HE1  . MET A 1 158 ? -5.107  6.069   18.571  1.00 14.34 ? 158 MET A HE1  1  
ATOM 2202  H HE2  . MET A 1 158 ? -4.785  5.721   20.270  1.00 51.33 ? 158 MET A HE2  1  
ATOM 2203  H HE3  . MET A 1 158 ? -3.451  6.103   19.181  1.00 12.01 ? 158 MET A HE3  1  
ATOM 2204  N N    . ASP A 1 159 ? -2.685  1.896   15.156  1.00 73.32 ? 159 ASP A N    1  
ATOM 2205  C CA   . ASP A 1 159 ? -1.233  1.866   15.297  1.00 23.22 ? 159 ASP A CA   1  
ATOM 2206  C C    . ASP A 1 159 ? -0.553  2.283   13.996  1.00 43.11 ? 159 ASP A C    1  
ATOM 2207  O O    . ASP A 1 159 ? -0.473  1.503   13.048  1.00 11.34 ? 159 ASP A O    1  
ATOM 2208  C CB   . ASP A 1 159 ? -0.768  0.467   15.705  1.00 52.33 ? 159 ASP A CB   1  
ATOM 2209  C CG   . ASP A 1 159 ? -0.195  0.432   17.107  1.00 62.33 ? 159 ASP A CG   1  
ATOM 2210  O OD1  . ASP A 1 159 ? 0.656   1.290   17.421  1.00 0.44  ? 159 ASP A OD1  1  
ATOM 2211  O OD2  . ASP A 1 159 ? -0.597  -0.453  17.890  1.00 22.42 ? 159 ASP A OD2  1  
ATOM 2212  H H    . ASP A 1 159 ? -3.077  2.161   14.299  1.00 44.21 ? 159 ASP A H    1  
ATOM 2213  H HA   . ASP A 1 159 ? -0.960  2.566   16.073  1.00 1.44  ? 159 ASP A HA   1  
ATOM 2214  H HB3  . ASP A 1 159 ? -0.006  0.133   15.014  1.00 23.24 ? 159 ASP A HB3  1  
ATOM 2215  N N    . ILE A 1 160 ? -0.065  3.519   13.962  1.00 31.33 ? 160 ILE A N    1  
ATOM 2216  C CA   . ILE A 1 160 ? 0.609   4.040   12.779  1.00 11.10 ? 160 ILE A CA   1  
ATOM 2217  C C    . ILE A 1 160 ? 1.397   5.304   13.107  1.00 55.15 ? 160 ILE A C    1  
ATOM 2218  O O    . ILE A 1 160 ? 0.965   6.123   13.917  1.00 70.34 ? 160 ILE A O    1  
ATOM 2219  C CB   . ILE A 1 160 ? -0.394  4.352   11.652  1.00 11.31 ? 160 ILE A CB   1  
ATOM 2220  C CG1  . ILE A 1 160 ? 0.349   4.736   10.370  1.00 20.43 ? 160 ILE A CG1  1  
ATOM 2221  C CG2  . ILE A 1 160 ? -1.340  5.465   12.077  1.00 64.22 ? 160 ILE A CG2  1  
ATOM 2222  C CD1  . ILE A 1 160 ? 0.559   6.226   10.218  1.00 35.31 ? 160 ILE A CD1  1  
ATOM 2223  H H    . ILE A 1 160 ? -0.158  4.092   14.751  1.00 45.42 ? 160 ILE A H    1  
ATOM 2224  H HA   . ILE A 1 160 ? 1.294   3.282   12.426  1.00 0.41  ? 160 ILE A HA   1  
ATOM 2225  H HB   . ILE A 1 160 ? -0.980  3.465   11.466  1.00 31.13 ? 160 ILE A HB   1  
ATOM 2226  H HG13 . ILE A 1 160 ? -0.217  4.390   9.518   1.00 45.20 ? 160 ILE A HG13 1  
ATOM 2227  H HG21 . ILE A 1 160 ? -1.944  5.765   11.234  1.00 43.43 ? 160 ILE A HG21 1  
ATOM 2228  H HG22 . ILE A 1 160 ? -1.980  5.108   12.869  1.00 64.04 ? 160 ILE A HG22 1  
ATOM 2229  H HG23 . ILE A 1 160 ? -0.766  6.311   12.429  1.00 74.34 ? 160 ILE A HG23 1  
ATOM 2230  H HD11 . ILE A 1 160 ? 0.769   6.661   11.185  1.00 0.11  ? 160 ILE A HD11 1  
ATOM 2231  H HD12 . ILE A 1 160 ? 1.393   6.408   9.554   1.00 5.44  ? 160 ILE A HD12 1  
ATOM 2232  H HD13 . ILE A 1 160 ? -0.333  6.676   9.809   1.00 14.34 ? 160 ILE A HD13 1  
ATOM 2233  N N    . ASP A 1 161 ? 2.554   5.456   12.470  1.00 12.03 ? 161 ASP A N    1  
ATOM 2234  C CA   . ASP A 1 161 ? 3.402   6.620   12.692  1.00 12.13 ? 161 ASP A CA   1  
ATOM 2235  C C    . ASP A 1 161 ? 3.706   7.328   11.376  1.00 24.23 ? 161 ASP A C    1  
ATOM 2236  O O    . ASP A 1 161 ? 4.006   6.688   10.368  1.00 15.00 ? 161 ASP A O    1  
ATOM 2237  C CB   . ASP A 1 161 ? 4.705   6.206   13.377  1.00 13.33 ? 161 ASP A CB   1  
ATOM 2238  C CG   . ASP A 1 161 ? 4.611   6.270   14.888  1.00 42.43 ? 161 ASP A CG   1  
ATOM 2239  O OD1  . ASP A 1 161 ? 3.487   6.144   15.419  1.00 14.12 ? 161 ASP A OD1  1  
ATOM 2240  O OD2  . ASP A 1 161 ? 5.661   6.444   15.541  1.00 12.43 ? 161 ASP A OD2  1  
ATOM 2241  H H    . ASP A 1 161 ? 2.842   4.765   11.836  1.00 40.34 ? 161 ASP A H    1  
ATOM 2242  H HA   . ASP A 1 161 ? 2.868   7.301   13.337  1.00 52.00 ? 161 ASP A HA   1  
ATOM 2243  H HB3  . ASP A 1 161 ? 5.497   6.866   13.055  1.00 75.51 ? 161 ASP A HB3  1  
ATOM 2244  N N    . THR A 1 162 ? 3.627   8.655   11.391  1.00 2.33  ? 162 THR A N    1  
ATOM 2245  C CA   . THR A 1 162 ? 3.891   9.450   10.198  1.00 44.31 ? 162 THR A CA   1  
ATOM 2246  C C    . THR A 1 162 ? 4.629   10.737  10.548  1.00 22.42 ? 162 THR A C    1  
ATOM 2247  O O    . THR A 1 162 ? 4.239   11.460  11.466  1.00 13.43 ? 162 THR A O    1  
ATOM 2248  C CB   . THR A 1 162 ? 2.587   9.804   9.459   1.00 44.43 ? 162 THR A CB   1  
ATOM 2249  O OG1  . THR A 1 162 ? 1.520   8.970   9.919   1.00 31.30 ? 162 THR A OG1  1  
ATOM 2250  C CG2  . THR A 1 162 ? 2.755   9.639   7.955   1.00 72.44 ? 162 THR A CG2  1  
ATOM 2251  H H    . THR A 1 162 ? 3.382   9.108   12.224  1.00 44.14 ? 162 THR A H    1  
ATOM 2252  H HA   . THR A 1 162 ? 4.509   8.861   9.535   1.00 44.22 ? 162 THR A HA   1  
ATOM 2253  H HB   . THR A 1 162 ? 2.343   10.836  9.667   1.00 43.22 ? 162 THR A HB   1  
ATOM 2254  H HG1  . THR A 1 162 ? 0.880   9.501   10.397  1.00 61.01 ? 162 THR A HG1  1  
ATOM 2255  H HG21 . THR A 1 162 ? 3.265   8.710   7.751   1.00 12.02 ? 162 THR A HG21 1  
ATOM 2256  H HG22 . THR A 1 162 ? 3.338   10.463  7.566   1.00 35.45 ? 162 THR A HG22 1  
ATOM 2257  H HG23 . THR A 1 162 ? 1.785   9.630   7.484   1.00 72.22 ? 162 THR A HG23 1  
ATOM 2258  N N    . THR A 1 163 ? 5.700   11.020  9.812   1.00 35.14 ? 163 THR A N    1  
ATOM 2259  C CA   . THR A 1 163 ? 6.493   12.220  10.046  1.00 34.14 ? 163 THR A CA   1  
ATOM 2260  C C    . THR A 1 163 ? 5.965   13.395  9.230   1.00 74.52 ? 163 THR A C    1  
ATOM 2261  O O    . THR A 1 163 ? 5.629   13.246  8.056   1.00 61.23 ? 163 THR A O    1  
ATOM 2262  C CB   . THR A 1 163 ? 7.975   11.991  9.694   1.00 24.32 ? 163 THR A CB   1  
ATOM 2263  O OG1  . THR A 1 163 ? 8.084   11.370  8.408   1.00 23.12 ? 163 THR A OG1  1  
ATOM 2264  C CG2  . THR A 1 163 ? 8.652   11.119  10.742  1.00 1.25  ? 163 THR A CG2  1  
ATOM 2265  H H    . THR A 1 163 ? 5.962   10.404  9.096   1.00 4.44  ? 163 THR A H    1  
ATOM 2266  H HA   . THR A 1 163 ? 6.427   12.465  11.097  1.00 14.42 ? 163 THR A HA   1  
ATOM 2267  H HB   . THR A 1 163 ? 8.474   12.949  9.668   1.00 54.21 ? 163 THR A HB   1  
ATOM 2268  H HG1  . THR A 1 163 ? 8.901   10.867  8.363   1.00 14.51 ? 163 THR A HG1  1  
ATOM 2269  H HG21 . THR A 1 163 ? 9.584   10.743  10.349  1.00 63.44 ? 163 THR A HG21 1  
ATOM 2270  H HG22 . THR A 1 163 ? 8.006   10.289  10.990  1.00 30.53 ? 163 THR A HG22 1  
ATOM 2271  H HG23 . THR A 1 163 ? 8.841   11.703  11.629  1.00 13.11 ? 163 THR A HG23 1  
ATOM 2272  N N    . ALA A 1 164 ? 5.896   14.563  9.860   1.00 44.04 ? 164 ALA A N    1  
ATOM 2273  C CA   . ALA A 1 164 ? 5.412   15.764  9.193   1.00 0.21  ? 164 ALA A CA   1  
ATOM 2274  C C    . ALA A 1 164 ? 6.358   16.939  9.419   1.00 22.43 ? 164 ALA A C    1  
ATOM 2275  O O    . ALA A 1 164 ? 6.313   17.592  10.462  1.00 75.10 ? 164 ALA A O    1  
ATOM 2276  C CB   . ALA A 1 164 ? 4.011   16.110  9.677   1.00 65.31 ? 164 ALA A CB   1  
ATOM 2277  H H    . ALA A 1 164 ? 6.179   14.618  10.797  1.00 72.32 ? 164 ALA A H    1  
ATOM 2278  H HA   . ALA A 1 164 ? 5.359   15.558  8.133   1.00 32.53 ? 164 ALA A HA   1  
ATOM 2279  H HB1  . ALA A 1 164 ? 3.287   15.773  8.953   1.00 14.35 ? 164 ALA A HB1  1  
ATOM 2280  H HB2  . ALA A 1 164 ? 3.829   15.623  10.623  1.00 2.12  ? 164 ALA A HB2  1  
ATOM 2281  H HB3  . ALA A 1 164 ? 3.928   17.180  9.800   1.00 74.51 ? 164 ALA A HB3  1  
ATOM 2282  N N    . ASN A 1 165 ? 7.216   17.199  8.439   1.00 53.55 ? 165 ASN A N    1  
ATOM 2283  C CA   . ASN A 1 165 ? 8.173   18.295  8.533   1.00 63.11 ? 165 ASN A CA   1  
ATOM 2284  C C    . ASN A 1 165 ? 8.995   18.412  7.251   1.00 3.14  ? 165 ASN A C    1  
ATOM 2285  O O    . ASN A 1 165 ? 8.749   17.700  6.279   1.00 71.24 ? 165 ASN A O    1  
ATOM 2286  C CB   . ASN A 1 165 ? 9.104   18.085  9.730   1.00 63.35 ? 165 ASN A CB   1  
ATOM 2287  C CG   . ASN A 1 165 ? 9.793   16.735  9.697   1.00 72.12 ? 165 ASN A CG   1  
ATOM 2288  O OD1  . ASN A 1 165 ? 9.239   15.730  10.146  1.00 51.24 ? 165 ASN A OD1  1  
ATOM 2289  N ND2  . ASN A 1 165 ? 11.008  16.703  9.162   1.00 43.11 ? 165 ASN A ND2  1  
ATOM 2290  H H    . ASN A 1 165 ? 7.204   16.643  7.633   1.00 75.05 ? 165 ASN A H    1  
ATOM 2291  H HA   . ASN A 1 165 ? 7.619   19.209  8.677   1.00 42.44 ? 165 ASN A HA   1  
ATOM 2292  H HB3  . ASN A 1 165 ? 8.530   18.153  10.642  1.00 51.44 ? 165 ASN A HB3  1  
ATOM 2293  H HD21 . ASN A 1 165 ? 11.388  17.543  8.824   1.00 30.13 ? 165 ASN A HD21 1  
ATOM 2294  H HD22 . ASN A 1 165 ? 11.476  15.843  9.126   1.00 64.20 ? 165 ASN A HD22 1  
ATOM 2295  N N    . TYR A 1 166 ? 9.968   19.317  7.261   1.00 11.43 ? 166 TYR A N    1  
ATOM 2296  C CA   . TYR A 1 166 ? 10.824  19.528  6.099   1.00 2.12  ? 166 TYR A CA   1  
ATOM 2297  C C    . TYR A 1 166 ? 11.755  20.717  6.318   1.00 22.44 ? 166 TYR A C    1  
ATOM 2298  O O    . TYR A 1 166 ? 11.941  21.176  7.445   1.00 4.12  ? 166 TYR A O    1  
ATOM 2299  C CB   . TYR A 1 166 ? 9.973   19.757  4.848   1.00 62.44 ? 166 TYR A CB   1  
ATOM 2300  C CG   . TYR A 1 166 ? 10.428  18.949  3.653   1.00 11.54 ? 166 TYR A CG   1  
ATOM 2301  C CD1  . TYR A 1 166 ? 10.440  17.562  3.689   1.00 30.45 ? 166 TYR A CD1  1  
ATOM 2302  C CD2  . TYR A 1 166 ? 10.844  19.579  2.484   1.00 71.23 ? 166 TYR A CD2  1  
ATOM 2303  C CE1  . TYR A 1 166 ? 10.855  16.822  2.600   1.00 13.23 ? 166 TYR A CE1  1  
ATOM 2304  C CE2  . TYR A 1 166 ? 11.259  18.846  1.389   1.00 2.52  ? 166 TYR A CE2  1  
ATOM 2305  C CZ   . TYR A 1 166 ? 11.263  17.468  1.451   1.00 0.24  ? 166 TYR A CZ   1  
ATOM 2306  O OH   . TYR A 1 166 ? 11.675  16.734  0.362   1.00 64.54 ? 166 TYR A OH   1  
ATOM 2307  H H    . TYR A 1 166 ? 10.115  19.854  8.067   1.00 13.21 ? 166 TYR A H    1  
ATOM 2308  H HA   . TYR A 1 166 ? 11.420  18.639  5.959   1.00 60.11 ? 166 TYR A HA   1  
ATOM 2309  H HB3  . TYR A 1 166 ? 10.014  20.802  4.580   1.00 75.42 ? 166 TYR A HB3  1  
ATOM 2310  H HD1  . TYR A 1 166 ? 10.118  17.058  4.591   1.00 50.44 ? 166 TYR A HD1  1  
ATOM 2311  H HD2  . TYR A 1 166 ? 10.839  20.658  2.438   1.00 21.43 ? 166 TYR A HD2  1  
ATOM 2312  H HE1  . TYR A 1 166 ? 10.858  15.743  2.647   1.00 62.21 ? 166 TYR A HE1  1  
ATOM 2313  H HE2  . TYR A 1 166 ? 11.579  19.352  0.489   1.00 21.55 ? 166 TYR A HE2  1  
ATOM 2314  H HH   . TYR A 1 166 ? 12.527  17.060  0.062   1.00 75.24 ? 166 TYR A HH   1  
ATOM 2315  N N    . LYS A 1 167 ? 12.338  21.212  5.232   1.00 71.45 ? 167 LYS A N    1  
ATOM 2316  C CA   . LYS A 1 167 ? 13.248  22.348  5.302   1.00 11.21 ? 167 LYS A CA   1  
ATOM 2317  C C    . LYS A 1 167 ? 12.508  23.655  5.034   1.00 61.14 ? 167 LYS A C    1  
ATOM 2318  O O    . LYS A 1 167 ? 12.162  23.962  3.894   1.00 42.32 ? 167 LYS A O    1  
ATOM 2319  C CB   . LYS A 1 167 ? 14.386  22.178  4.293   1.00 20.12 ? 167 LYS A CB   1  
ATOM 2320  C CG   . LYS A 1 167 ? 15.745  21.966  4.937   1.00 70.11 ? 167 LYS A CG   1  
ATOM 2321  C CD   . LYS A 1 167 ? 16.462  20.764  4.346   1.00 51.03 ? 167 LYS A CD   1  
ATOM 2322  C CE   . LYS A 1 167 ? 17.940  21.049  4.127   1.00 72.45 ? 167 LYS A CE   1  
ATOM 2323  N NZ   . LYS A 1 167 ? 18.721  20.926  5.388   1.00 35.13 ? 167 LYS A NZ   1  
ATOM 2324  H H    . LYS A 1 167 ? 12.149  20.802  4.361   1.00 11.13 ? 167 LYS A H    1  
ATOM 2325  H HA   . LYS A 1 167 ? 13.663  22.379  6.297   1.00 41.31 ? 167 LYS A HA   1  
ATOM 2326  H HB3  . LYS A 1 167 ? 14.439  23.064  3.675   1.00 34.42 ? 167 LYS A HB3  1  
ATOM 2327  H HG3  . LYS A 1 167 ? 15.608  21.806  5.998   1.00 73.45 ? 167 LYS A HG3  1  
ATOM 2328  H HD3  . LYS A 1 167 ? 16.007  20.516  3.397   1.00 3.00  ? 167 LYS A HD3  1  
ATOM 2329  H HE3  . LYS A 1 167 ? 18.046  22.054  3.745   1.00 13.32 ? 167 LYS A HE3  1  
ATOM 2330  H HZ1  . LYS A 1 167 ? 18.079  20.882  6.204   1.00 22.24 ? 167 LYS A HZ1  1  
ATOM 2331  H HZ2  . LYS A 1 167 ? 19.350  21.746  5.501   1.00 55.41 ? 167 LYS A HZ2  1  
ATOM 2332  H HZ3  . LYS A 1 167 ? 19.299  20.061  5.367   1.00 22.52 ? 167 LYS A HZ3  1  
ATOM 2333  N N    . LEU A 1 168 ? 12.272  24.421  6.093   1.00 62.52 ? 168 LEU A N    1  
ATOM 2334  C CA   . LEU A 1 168 ? 11.575  25.697  5.974   1.00 3.44  ? 168 LEU A CA   1  
ATOM 2335  C C    . LEU A 1 168 ? 12.566  26.857  5.925   1.00 13.31 ? 168 LEU A C    1  
ATOM 2336  O O    . LEU A 1 168 ? 12.873  27.465  6.948   1.00 61.34 ? 168 LEU A O    1  
ATOM 2337  C CB   . LEU A 1 168 ? 10.609  25.886  7.145   1.00 11.11 ? 168 LEU A CB   1  
ATOM 2338  C CG   . LEU A 1 168 ? 11.185  25.633  8.537   1.00 20.25 ? 168 LEU A CG   1  
ATOM 2339  C CD1  . LEU A 1 168 ? 11.137  26.902  9.374   1.00 22.34 ? 168 LEU A CD1  1  
ATOM 2340  C CD2  . LEU A 1 168 ? 10.432  24.505  9.229   1.00 74.31 ? 168 LEU A CD2  1  
ATOM 2341  H H    . LEU A 1 168 ? 12.572  24.123  6.977   1.00 44.31 ? 168 LEU A H    1  
ATOM 2342  H HA   . LEU A 1 168 ? 11.011  25.682  5.051   1.00 63.22 ? 168 LEU A HA   1  
ATOM 2343  H HB3  . LEU A 1 168 ? 9.779   25.207  7.000   1.00 2.45  ? 168 LEU A HB3  1  
ATOM 2344  H HG   . LEU A 1 168 ? 12.221  25.335  8.442   1.00 65.54 ? 168 LEU A HG   1  
ATOM 2345  H HD11 . LEU A 1 168 ? 11.727  26.766  10.267  1.00 74.25 ? 168 LEU A HD11 1  
ATOM 2346  H HD12 . LEU A 1 168 ? 10.113  27.112  9.649   1.00 74.14 ? 168 LEU A HD12 1  
ATOM 2347  H HD13 . LEU A 1 168 ? 11.532  27.726  8.801   1.00 3.21  ? 168 LEU A HD13 1  
ATOM 2348  H HD21 . LEU A 1 168 ? 10.782  24.409  10.246  1.00 64.42 ? 168 LEU A HD21 1  
ATOM 2349  H HD22 . LEU A 1 168 ? 10.606  23.580  8.701   1.00 32.32 ? 168 LEU A HD22 1  
ATOM 2350  H HD23 . LEU A 1 168 ? 9.374   24.725  9.230   1.00 65.25 ? 168 LEU A HD23 1  
ATOM 2351  N N    . GLY A 1 169 ? 13.056  27.158  4.727   1.00 74.33 ? 169 GLY A N    1  
ATOM 2352  C CA   . GLY A 1 169 ? 14.007  28.245  4.567   1.00 21.14 ? 169 GLY A CA   1  
ATOM 2353  C C    . GLY A 1 169 ? 15.358  27.928  5.175   1.00 50.14 ? 169 GLY A C    1  
ATOM 2354  O O    . GLY A 1 169 ? 16.188  28.819  5.355   1.00 11.00 ? 169 GLY A O    1  
ATOM 2355  H H    . GLY A 1 169 ? 12.775  26.637  3.946   1.00 0.42  ? 169 GLY A H    1  
ATOM 2356  H HA2  . GLY A 1 169 ? 14.134  28.443  3.513   1.00 74.04 ? 169 GLY A HA2  1  
ATOM 2357  H HA3  . GLY A 1 169 ? 13.607  29.128  5.044   1.00 2.23  ? 169 GLY A HA3  1  
ATOM 2358  N N    . GLY A 1 170 ? 15.578  26.658  5.496   1.00 73.11 ? 170 GLY A N    1  
ATOM 2359  C CA   . GLY A 1 170 ? 16.840  26.250  6.086   1.00 31.13 ? 170 GLY A CA   1  
ATOM 2360  C C    . GLY A 1 170 ? 16.704  25.889  7.551   1.00 65.05 ? 170 GLY A C    1  
ATOM 2361  O O    . GLY A 1 170 ? 17.519  26.301  8.377   1.00 44.12 ? 170 GLY A O    1  
ATOM 2362  H H    . GLY A 1 170 ? 14.880  25.990  5.329   1.00 61.33 ? 170 GLY A H    1  
ATOM 2363  H HA2  . GLY A 1 170 ? 17.215  25.391  5.549   1.00 52.35 ? 170 GLY A HA2  1  
ATOM 2364  H HA3  . GLY A 1 170 ? 17.547  27.060  5.990   1.00 71.42 ? 170 GLY A HA3  1  
ATOM 2365  N N    . ALA A 1 171 ? 15.670  25.120  7.879   1.00 23.30 ? 171 ALA A N    1  
ATOM 2366  C CA   . ALA A 1 171 ? 15.431  24.705  9.255   1.00 15.11 ? 171 ALA A CA   1  
ATOM 2367  C C    . ALA A 1 171 ? 15.043  23.231  9.324   1.00 5.53  ? 171 ALA A C    1  
ATOM 2368  O O    . ALA A 1 171 ? 14.675  22.630  8.316   1.00 14.32 ? 171 ALA A O    1  
ATOM 2369  C CB   . ALA A 1 171 ? 14.350  25.568  9.885   1.00 2.43  ? 171 ALA A CB   1  
ATOM 2370  H H    . ALA A 1 171 ? 15.055  24.823  7.175   1.00 32.23 ? 171 ALA A H    1  
ATOM 2371  H HA   . ALA A 1 171 ? 16.345  24.852  9.812   1.00 51.42 ? 171 ALA A HA   1  
ATOM 2372  H HB1  . ALA A 1 171 ? 13.493  24.953  10.127  1.00 73.33 ? 171 ALA A HB1  1  
ATOM 2373  H HB2  . ALA A 1 171 ? 14.731  26.023  10.786  1.00 43.11 ? 171 ALA A HB2  1  
ATOM 2374  H HB3  . ALA A 1 171 ? 14.052  26.338  9.190   1.00 52.31 ? 171 ALA A HB3  1  
ATOM 2375  N N    . GLN A 1 172 ? 15.128  22.658  10.519  1.00 62.34 ? 172 GLN A N    1  
ATOM 2376  C CA   . GLN A 1 172 ? 14.787  21.254  10.718  1.00 64.25 ? 172 GLN A CA   1  
ATOM 2377  C C    . GLN A 1 172 ? 13.537  21.115  11.580  1.00 23.54 ? 172 GLN A C    1  
ATOM 2378  O O    . GLN A 1 172 ? 13.600  21.216  12.805  1.00 51.45 ? 172 GLN A O    1  
ATOM 2379  C CB   . GLN A 1 172 ? 15.955  20.511  11.372  1.00 43.10 ? 172 GLN A CB   1  
ATOM 2380  C CG   . GLN A 1 172 ? 16.394  19.274  10.604  1.00 11.43 ? 172 GLN A CG   1  
ATOM 2381  C CD   . GLN A 1 172 ? 17.890  19.038  10.686  1.00 14.34 ? 172 GLN A CD   1  
ATOM 2382  O OE1  . GLN A 1 172 ? 18.546  19.463  11.636  1.00 2.21  ? 172 GLN A OE1  1  
ATOM 2383  N NE2  . GLN A 1 172 ? 18.438  18.357  9.685   1.00 2.15  ? 172 GLN A NE2  1  
ATOM 2384  H H    . GLN A 1 172 ? 15.430  23.190  11.285  1.00 32.14 ? 172 GLN A H    1  
ATOM 2385  H HA   . GLN A 1 172 ? 14.593  20.821  9.750   1.00 34.22 ? 172 GLN A HA   1  
ATOM 2386  H HB3  . GLN A 1 172 ? 15.662  20.206  12.365  1.00 65.20 ? 172 GLN A HB3  1  
ATOM 2387  H HG3  . GLN A 1 172 ? 16.119  19.395  9.567   1.00 3.25  ? 172 GLN A HG3  1  
ATOM 2388  H HE21 . GLN A 1 172 ? 17.851  18.050  8.960   1.00 32.51 ? 172 GLN A HE21 1  
ATOM 2389  H HE22 . GLN A 1 172 ? 19.400  18.189  9.713   1.00 52.25 ? 172 GLN A HE22 1  
ATOM 2390  N N    . GLN A 1 173 ? 12.399  20.884  10.931  1.00 74.43 ? 173 GLN A N    1  
ATOM 2391  C CA   . GLN A 1 173 ? 11.133  20.732  11.637  1.00 52.24 ? 173 GLN A CA   1  
ATOM 2392  C C    . GLN A 1 173 ? 10.859  19.266  11.954  1.00 3.23  ? 173 GLN A C    1  
ATOM 2393  O O    . GLN A 1 173 ? 11.629  18.382  11.575  1.00 64.13 ? 173 GLN A O    1  
ATOM 2394  C CB   . GLN A 1 173 ? 9.987   21.310  10.804  1.00 32.33 ? 173 GLN A CB   1  
ATOM 2395  C CG   . GLN A 1 173 ? 9.295   22.492  11.460  1.00 44.32 ? 173 GLN A CG   1  
ATOM 2396  C CD   . GLN A 1 173 ? 8.284   22.068  12.507  1.00 32.12 ? 173 GLN A CD   1  
ATOM 2397  O OE1  . GLN A 1 173 ? 8.650   21.640  13.603  1.00 54.42 ? 173 GLN A OE1  1  
ATOM 2398  N NE2  . GLN A 1 173 ? 7.004   22.184  12.176  1.00 22.15 ? 173 GLN A NE2  1  
ATOM 2399  H H    . GLN A 1 173 ? 12.413  20.813  9.953   1.00 64.42 ? 173 GLN A H    1  
ATOM 2400  H HA   . GLN A 1 173 ? 11.204  21.281  12.565  1.00 40.31 ? 173 GLN A HA   1  
ATOM 2401  H HB3  . GLN A 1 173 ? 9.253   20.534  10.640  1.00 51.53 ? 173 GLN A HB3  1  
ATOM 2402  H HG3  . GLN A 1 173 ? 8.783   23.061  10.697  1.00 65.41 ? 173 GLN A HG3  1  
ATOM 2403  H HE21 . GLN A 1 173 ? 6.786   22.531  11.286  1.00 11.31 ? 173 GLN A HE21 1  
ATOM 2404  H HE22 . GLN A 1 173 ? 6.329   21.917  12.834  1.00 12.33 ? 173 GLN A HE22 1  
ATOM 2405  N N    . HIS A 1 174 ? 9.756   19.012  12.652  1.00 62.04 ? 174 HIS A N    1  
ATOM 2406  C CA   . HIS A 1 174 ? 9.380   17.653  13.020  1.00 33.51 ? 174 HIS A CA   1  
ATOM 2407  C C    . HIS A 1 174 ? 8.023   17.633  13.714  1.00 5.34  ? 174 HIS A C    1  
ATOM 2408  O O    . HIS A 1 174 ? 7.877   18.134  14.830  1.00 72.20 ? 174 HIS A O    1  
ATOM 2409  C CB   . HIS A 1 174 ? 10.441  17.036  13.932  1.00 31.34 ? 174 HIS A CB   1  
ATOM 2410  C CG   . HIS A 1 174 ? 10.813  17.905  15.093  1.00 2.24  ? 174 HIS A CG   1  
ATOM 2411  N ND1  . HIS A 1 174 ? 11.632  19.009  14.977  1.00 11.52 ? 174 HIS A ND1  1  
ATOM 2412  C CD2  . HIS A 1 174 ? 10.467  17.832  16.401  1.00 43.24 ? 174 HIS A CD2  1  
ATOM 2413  C CE1  . HIS A 1 174 ? 11.777  19.574  16.161  1.00 54.21 ? 174 HIS A CE1  1  
ATOM 2414  N NE2  . HIS A 1 174 ? 11.079  18.879  17.043  1.00 53.04 ? 174 HIS A NE2  1  
ATOM 2415  H H    . HIS A 1 174 ? 9.182   19.758  12.925  1.00 35.02 ? 174 HIS A H    1  
ATOM 2416  H HA   . HIS A 1 174 ? 9.314   17.069  12.114  1.00 44.13 ? 174 HIS A HA   1  
ATOM 2417  H HB3  . HIS A 1 174 ? 11.337  16.850  13.358  1.00 53.53 ? 174 HIS A HB3  1  
ATOM 2418  H HD1  . HIS A 1 174 ? 12.047  19.328  14.148  1.00 11.33 ? 174 HIS A HD1  1  
ATOM 2419  H HD2  . HIS A 1 174 ? 9.829   17.087  16.854  1.00 64.34 ? 174 HIS A HD2  1  
ATOM 2420  H HE1  . HIS A 1 174 ? 12.366  20.454  16.374  1.00 43.14 ? 174 HIS A HE1  1  
ATOM 2421  N N    . ASP A 1 175 ? 7.029   17.054  13.048  1.00 71.04 ? 175 ASP A N    1  
ATOM 2422  C CA   . ASP A 1 175 ? 5.683   16.969  13.602  1.00 41.21 ? 175 ASP A CA   1  
ATOM 2423  C C    . ASP A 1 175 ? 5.175   15.532  13.578  1.00 1.11  ? 175 ASP A C    1  
ATOM 2424  O O    . ASP A 1 175 ? 5.262   14.850  12.556  1.00 23.33 ? 175 ASP A O    1  
ATOM 2425  C CB   . ASP A 1 175 ? 4.729   17.873  12.818  1.00 65.11 ? 175 ASP A CB   1  
ATOM 2426  C CG   . ASP A 1 175 ? 3.715   18.558  13.714  1.00 2.03  ? 175 ASP A CG   1  
ATOM 2427  O OD1  . ASP A 1 175 ? 2.886   17.849  14.322  1.00 12.24 ? 175 ASP A OD1  1  
ATOM 2428  O OD2  . ASP A 1 175 ? 3.752   19.803  13.807  1.00 23.33 ? 175 ASP A OD2  1  
ATOM 2429  H H    . ASP A 1 175 ? 7.207   16.673  12.161  1.00 22.34 ? 175 ASP A H    1  
ATOM 2430  H HA   . ASP A 1 175 ? 5.724   17.307  14.625  1.00 21.31 ? 175 ASP A HA   1  
ATOM 2431  H HB3  . ASP A 1 175 ? 4.198   17.280  12.089  1.00 50.14 ? 175 ASP A HB3  1  
ATOM 2432  N N    . SER A 1 176 ? 4.645   15.078  14.708  1.00 45.34 ? 176 SER A N    1  
ATOM 2433  C CA   . SER A 1 176 ? 4.128   13.720  14.820  1.00 14.43 ? 176 SER A CA   1  
ATOM 2434  C C    . SER A 1 176 ? 2.687   13.645  14.319  1.00 33.43 ? 176 SER A C    1  
ATOM 2435  O O    . SER A 1 176 ? 1.790   14.273  14.880  1.00 72.43 ? 176 SER A O    1  
ATOM 2436  C CB   . SER A 1 176 ? 4.201   13.240  16.271  1.00 12.24 ? 176 SER A CB   1  
ATOM 2437  O OG   . SER A 1 176 ? 4.901   14.168  17.079  1.00 13.30 ? 176 SER A OG   1  
ATOM 2438  H H    . SER A 1 176 ? 4.604   15.670  15.488  1.00 42.14 ? 176 SER A H    1  
ATOM 2439  H HA   . SER A 1 176 ? 4.742   13.078  14.205  1.00 65.04 ? 176 SER A HA   1  
ATOM 2440  H HB3  . SER A 1 176 ? 4.713   12.289  16.305  1.00 62.33 ? 176 SER A HB3  1  
ATOM 2441  H HG   . SER A 1 176 ? 4.298   14.853  17.376  1.00 42.21 ? 176 SER A HG   1  
ATOM 2442  N N    . VAL A 1 177 ? 2.474   12.869  13.260  1.00 50.34 ? 177 VAL A N    1  
ATOM 2443  C CA   . VAL A 1 177 ? 1.146   12.710  12.683  1.00 4.21  ? 177 VAL A CA   1  
ATOM 2444  C C    . VAL A 1 177 ? 0.761   11.238  12.587  1.00 43.13 ? 177 VAL A C    1  
ATOM 2445  O O    . VAL A 1 177 ? 1.531   10.418  12.088  1.00 22.24 ? 177 VAL A O    1  
ATOM 2446  C CB   . VAL A 1 177 ? 1.061   13.345  11.284  1.00 55.22 ? 177 VAL A CB   1  
ATOM 2447  C CG1  . VAL A 1 177 ? -0.328  13.157  10.695  1.00 13.32 ? 177 VAL A CG1  1  
ATOM 2448  C CG2  . VAL A 1 177 ? 1.428   14.821  11.344  1.00 50.42 ? 177 VAL A CG2  1  
ATOM 2449  H H    . VAL A 1 177 ? 3.231   12.394  12.856  1.00 64.31 ? 177 VAL A H    1  
ATOM 2450  H HA   . VAL A 1 177 ? 0.440   13.216  13.327  1.00 21.30 ? 177 VAL A HA   1  
ATOM 2451  H HB   . VAL A 1 177 ? 1.771   12.846  10.639  1.00 24.35 ? 177 VAL A HB   1  
ATOM 2452  H HG11 . VAL A 1 177 ? -1.039  13.002  11.491  1.00 45.41 ? 177 VAL A HG11 1  
ATOM 2453  H HG12 . VAL A 1 177 ? -0.604  14.035  10.130  1.00 41.33 ? 177 VAL A HG12 1  
ATOM 2454  H HG13 . VAL A 1 177 ? -0.329  12.295  10.041  1.00 65.12 ? 177 VAL A HG13 1  
ATOM 2455  H HG21 . VAL A 1 177 ? 0.594   15.384  11.739  1.00 61.51 ? 177 VAL A HG21 1  
ATOM 2456  H HG22 . VAL A 1 177 ? 2.287   14.950  11.984  1.00 44.20 ? 177 VAL A HG22 1  
ATOM 2457  H HG23 . VAL A 1 177 ? 1.662   15.174  10.350  1.00 42.04 ? 177 VAL A HG23 1  
ATOM 2458  N N    . ARG A 1 178 ? -0.434  10.912  13.067  1.00 52.51 ? 178 ARG A N    1  
ATOM 2459  C CA   . ARG A 1 178 ? -0.922  9.539   13.035  1.00 72.42 ? 178 ARG A CA   1  
ATOM 2460  C C    . ARG A 1 178 ? -2.310  9.468   12.408  1.00 43.43 ? 178 ARG A C    1  
ATOM 2461  O O    . ARG A 1 178 ? -3.184  10.281  12.713  1.00 34.30 ? 178 ARG A O    1  
ATOM 2462  C CB   . ARG A 1 178 ? -0.958  8.955   14.447  1.00 23.32 ? 178 ARG A CB   1  
ATOM 2463  C CG   . ARG A 1 178 ? -1.729  9.811   15.440  1.00 74.40 ? 178 ARG A CG   1  
ATOM 2464  C CD   . ARG A 1 178 ? -0.895  10.124  16.671  1.00 63.32 ? 178 ARG A CD   1  
ATOM 2465  N NE   . ARG A 1 178 ? -1.478  11.200  17.470  1.00 50.41 ? 178 ARG A NE   1  
ATOM 2466  C CZ   . ARG A 1 178 ? -1.008  11.575  18.653  1.00 74.40 ? 178 ARG A CZ   1  
ATOM 2467  N NH1  . ARG A 1 178 ? 0.045   10.963  19.177  1.00 74.01 ? 178 ARG A NH1  1  
ATOM 2468  N NH2  . ARG A 1 178 ? -1.592  12.563  19.319  1.00 34.51 ? 178 ARG A NH2  1  
ATOM 2469  H H    . ARG A 1 178 ? -1.003  11.611  13.452  1.00 61.14 ? 178 ARG A H    1  
ATOM 2470  H HA   . ARG A 1 178 ? -0.237  8.957   12.432  1.00 63.31 ? 178 ARG A HA   1  
ATOM 2471  H HB3  . ARG A 1 178 ? 0.053   8.849   14.808  1.00 74.21 ? 178 ARG A HB3  1  
ATOM 2472  H HG3  . ARG A 1 178 ? -2.619  9.280   15.743  1.00 71.32 ? 178 ARG A HG3  1  
ATOM 2473  H HD3  . ARG A 1 178 ? 0.095   10.418  16.355  1.00 1.31  ? 178 ARG A HD3  1  
ATOM 2474  H HE   . ARG A 1 178 ? -2.257  11.666  17.102  1.00 0.33  ? 178 ARG A HE   1  
ATOM 2475  H HH11 . ARG A 1 178 ? 0.488   10.218  18.678  1.00 53.13 ? 178 ARG A HH11 1  
ATOM 2476  H HH12 . ARG A 1 178 ? 0.399   11.248  20.068  1.00 30.45 ? 178 ARG A HH12 1  
ATOM 2477  H HH21 . ARG A 1 178 ? -2.388  13.027  18.928  1.00 15.11 ? 178 ARG A HH21 1  
ATOM 2478  H HH22 . ARG A 1 178 ? -1.239  12.842  20.210  1.00 50.55 ? 178 ARG A HH22 1  
ATOM 2479  N N    . LEU A 1 179 ? -2.507  8.491   11.526  1.00 40.15 ? 179 LEU A N    1  
ATOM 2480  C CA   . LEU A 1 179 ? -3.789  8.315   10.856  1.00 1.31  ? 179 LEU A CA   1  
ATOM 2481  C C    . LEU A 1 179 ? -4.148  6.836   10.746  1.00 74.12 ? 179 LEU A C    1  
ATOM 2482  O O    . LEU A 1 179 ? -3.866  6.192   9.735   1.00 24.24 ? 179 LEU A O    1  
ATOM 2483  C CB   . LEU A 1 179 ? -3.750  8.946   9.463   1.00 34.34 ? 179 LEU A CB   1  
ATOM 2484  C CG   . LEU A 1 179 ? -4.472  10.285  9.311   1.00 52.54 ? 179 LEU A CG   1  
ATOM 2485  C CD1  . LEU A 1 179 ? -3.734  11.379  10.069  1.00 24.25 ? 179 LEU A CD1  1  
ATOM 2486  C CD2  . LEU A 1 179 ? -4.611  10.653  7.842   1.00 53.24 ? 179 LEU A CD2  1  
ATOM 2487  H H    . LEU A 1 179 ? -1.774  7.874   11.324  1.00 24.30 ? 179 LEU A H    1  
ATOM 2488  H HA   . LEU A 1 179 ? -4.544  8.813   11.445  1.00 41.25 ? 179 LEU A HA   1  
ATOM 2489  H HB3  . LEU A 1 179 ? -4.197  8.246   8.771   1.00 41.43 ? 179 LEU A HB3  1  
ATOM 2490  H HG   . LEU A 1 179 ? -5.464  10.200  9.731   1.00 71.12 ? 179 LEU A HG   1  
ATOM 2491  H HD11 . LEU A 1 179 ? -4.277  11.621  10.971  1.00 14.12 ? 179 LEU A HD11 1  
ATOM 2492  H HD12 . LEU A 1 179 ? -3.658  12.258  9.448   1.00 75.32 ? 179 LEU A HD12 1  
ATOM 2493  H HD13 . LEU A 1 179 ? -2.744  11.031  10.327  1.00 64.43 ? 179 LEU A HD13 1  
ATOM 2494  H HD21 . LEU A 1 179 ? -4.608  9.754   7.243   1.00 53.44 ? 179 LEU A HD21 1  
ATOM 2495  H HD22 . LEU A 1 179 ? -3.783  11.284  7.550   1.00 14.23 ? 179 LEU A HD22 1  
ATOM 2496  H HD23 . LEU A 1 179 ? -5.538  11.185  7.689   1.00 12.30 ? 179 LEU A HD23 1  
ATOM 2497  N N    . ASP A 1 180 ? -4.772  6.305   11.792  1.00 53.03 ? 180 ASP A N    1  
ATOM 2498  C CA   . ASP A 1 180 ? -5.172  4.903   11.812  1.00 2.15  ? 180 ASP A CA   1  
ATOM 2499  C C    . ASP A 1 180 ? -6.691  4.771   11.884  1.00 41.13 ? 180 ASP A C    1  
ATOM 2500  O O    . ASP A 1 180 ? -7.260  4.431   12.921  1.00 64.31 ? 180 ASP A O    1  
ATOM 2501  C CB   . ASP A 1 180 ? -4.528  4.184   12.997  1.00 24.24 ? 180 ASP A CB   1  
ATOM 2502  C CG   . ASP A 1 180 ? -4.429  5.067   14.226  1.00 62.02 ? 180 ASP A CG   1  
ATOM 2503  O OD1  . ASP A 1 180 ? -5.466  5.624   14.643  1.00 13.44 ? 180 ASP A OD1  1  
ATOM 2504  O OD2  . ASP A 1 180 ? -3.314  5.201   14.770  1.00 71.24 ? 180 ASP A OD2  1  
ATOM 2505  H H    . ASP A 1 180 ? -4.970  6.870   12.568  1.00 1.21  ? 180 ASP A H    1  
ATOM 2506  H HA   . ASP A 1 180 ? -4.828  4.446   10.896  1.00 71.41 ? 180 ASP A HA   1  
ATOM 2507  H HB3  . ASP A 1 180 ? -3.533  3.867   12.721  1.00 44.40 ? 180 ASP A HB3  1  
ATOM 2508  N N    . PRO A 1 181 ? -7.364  5.050   10.759  1.00 52.25 ? 181 PRO A N    1  
ATOM 2509  C CA   . PRO A 1 181 ? -8.825  4.971   10.668  1.00 62.24 ? 181 PRO A CA   1  
ATOM 2510  C C    . PRO A 1 181 ? -9.332  3.534   10.735  1.00 4.34  ? 181 PRO A C    1  
ATOM 2511  O O    . PRO A 1 181 ? -8.548  2.594   10.855  1.00 53.32 ? 181 PRO A O    1  
ATOM 2512  C CB   . PRO A 1 181 ? -9.131  5.584   9.300   1.00 41.25 ? 181 PRO A CB   1  
ATOM 2513  C CG   . PRO A 1 181 ? -7.888  5.375   8.504   1.00 65.34 ? 181 PRO A CG   1  
ATOM 2514  C CD   . PRO A 1 181 ? -6.751  5.463   9.486   1.00 42.43 ? 181 PRO A CD   1  
ATOM 2515  H HA   . PRO A 1 181 ? -9.301  5.556   11.442  1.00 5.25  ? 181 PRO A HA   1  
ATOM 2516  H HB3  . PRO A 1 181 ? -9.354  6.635   9.415   1.00 53.33 ? 181 PRO A HB3  1  
ATOM 2517  H HG3  . PRO A 1 181 ? -7.798  6.149   7.757   1.00 32.44 ? 181 PRO A HG3  1  
ATOM 2518  H HD3  . PRO A 1 181 ? -6.382  6.476   9.546   1.00 12.22 ? 181 PRO A HD3  1  
ATOM 2519  N N    . TRP A 1 182 ? -10.648 3.374   10.652  1.00 11.12 ? 182 TRP A N    1  
ATOM 2520  C CA   . TRP A 1 182 ? -11.259 2.050   10.701  1.00 2.20  ? 182 TRP A CA   1  
ATOM 2521  C C    . TRP A 1 182 ? -11.166 1.356   9.347   1.00 22.42 ? 182 TRP A C    1  
ATOM 2522  O O    . TRP A 1 182 ? -12.098 1.410   8.545   1.00 35.52 ? 182 TRP A O    1  
ATOM 2523  C CB   . TRP A 1 182 ? -12.724 2.159   11.132  1.00 20.25 ? 182 TRP A CB   1  
ATOM 2524  C CG   . TRP A 1 182 ? -12.897 2.307   12.613  1.00 53.22 ? 182 TRP A CG   1  
ATOM 2525  C CD1  . TRP A 1 182 ? -12.696 3.438   13.353  1.00 75.41 ? 182 TRP A CD1  1  
ATOM 2526  C CD2  . TRP A 1 182 ? -13.306 1.291   13.535  1.00 44.35 ? 182 TRP A CD2  1  
ATOM 2527  N NE1  . TRP A 1 182 ? -12.955 3.186   14.678  1.00 44.01 ? 182 TRP A NE1  1  
ATOM 2528  C CE2  . TRP A 1 182 ? -13.332 1.877   14.816  1.00 35.35 ? 182 TRP A CE2  1  
ATOM 2529  C CE3  . TRP A 1 182 ? -13.656 -0.056  13.403  1.00 31.00 ? 182 TRP A CE3  1  
ATOM 2530  C CZ2  . TRP A 1 182 ? -13.692 1.160   15.955  1.00 71.02 ? 182 TRP A CZ2  1  
ATOM 2531  C CZ3  . TRP A 1 182 ? -14.012 -0.765  14.533  1.00 15.40 ? 182 TRP A CZ3  1  
ATOM 2532  C CH2  . TRP A 1 182 ? -14.029 -0.156  15.795  1.00 3.13  ? 182 TRP A CH2  1  
ATOM 2533  H H    . TRP A 1 182 ? -11.222 4.162   10.556  1.00 22.52 ? 182 TRP A H    1  
ATOM 2534  H HA   . TRP A 1 182 ? -10.723 1.463   11.432  1.00 64.15 ? 182 TRP A HA   1  
ATOM 2535  H HB3  . TRP A 1 182 ? -13.249 1.267   10.823  1.00 74.12 ? 182 TRP A HB3  1  
ATOM 2536  H HD1  . TRP A 1 182 ? -12.377 4.384   12.941  1.00 44.43 ? 182 TRP A HD1  1  
ATOM 2537  H HE1  . TRP A 1 182 ? -12.882 3.838   15.406  1.00 5.34  ? 182 TRP A HE1  1  
ATOM 2538  H HE3  . TRP A 1 182 ? -13.650 -0.543  12.438  1.00 64.24 ? 182 TRP A HE3  1  
ATOM 2539  H HZ2  . TRP A 1 182 ? -13.711 1.616   16.933  1.00 71.44 ? 182 TRP A HZ2  1  
ATOM 2540  H HZ3  . TRP A 1 182 ? -14.284 -1.808  14.452  1.00 22.04 ? 182 TRP A HZ3  1  
ATOM 2541  H HH2  . TRP A 1 182 ? -14.313 -0.749  16.652  1.00 12.30 ? 182 TRP A HH2  1  
ATOM 2542  N N    . VAL A 1 183 ? -10.034 0.705   9.098   1.00 1.43  ? 183 VAL A N    1  
ATOM 2543  C CA   . VAL A 1 183 ? -9.819  -0.000  7.841   1.00 31.11 ? 183 VAL A CA   1  
ATOM 2544  C C    . VAL A 1 183 ? -10.057 -1.498  8.003   1.00 73.44 ? 183 VAL A C    1  
ATOM 2545  O O    . VAL A 1 183 ? -9.442  -2.148  8.849   1.00 53.34 ? 183 VAL A O    1  
ATOM 2546  C CB   . VAL A 1 183 ? -8.392  0.227   7.307   1.00 22.23 ? 183 VAL A CB   1  
ATOM 2547  C CG1  . VAL A 1 183 ? -8.214  1.668   6.856   1.00 71.31 ? 183 VAL A CG1  1  
ATOM 2548  C CG2  . VAL A 1 183 ? -7.364  -0.144  8.363   1.00 70.24 ? 183 VAL A CG2  1  
ATOM 2549  H H    . VAL A 1 183 ? -9.328  0.699   9.777   1.00 40.30 ? 183 VAL A H    1  
ATOM 2550  H HA   . VAL A 1 183 ? -10.518 0.388   7.116   1.00 52.22 ? 183 VAL A HA   1  
ATOM 2551  H HB   . VAL A 1 183 ? -8.244  -0.416  6.450   1.00 44.24 ? 183 VAL A HB   1  
ATOM 2552  H HG11 . VAL A 1 183 ? -7.229  2.013   7.138   1.00 62.52 ? 183 VAL A HG11 1  
ATOM 2553  H HG12 . VAL A 1 183 ? -8.324  1.728   5.784   1.00 25.00 ? 183 VAL A HG12 1  
ATOM 2554  H HG13 . VAL A 1 183 ? -8.960  2.288   7.330   1.00 63.50 ? 183 VAL A HG13 1  
ATOM 2555  H HG21 . VAL A 1 183 ? -6.725  -0.929  7.988   1.00 20.11 ? 183 VAL A HG21 1  
ATOM 2556  H HG22 . VAL A 1 183 ? -6.764  0.724   8.601   1.00 2.13  ? 183 VAL A HG22 1  
ATOM 2557  H HG23 . VAL A 1 183 ? -7.869  -0.486  9.254   1.00 24.31 ? 183 VAL A HG23 1  
ATOM 2558  N N    . PHE A 1 184 ? -10.955 -2.040  7.186   1.00 73.32 ? 184 PHE A N    1  
ATOM 2559  C CA   . PHE A 1 184 ? -11.275 -3.463  7.239   1.00 74.13 ? 184 PHE A CA   1  
ATOM 2560  C C    . PHE A 1 184 ? -10.619 -4.211  6.083   1.00 52.35 ? 184 PHE A C    1  
ATOM 2561  O O    . PHE A 1 184 ? -10.736 -3.812  4.925   1.00 13.43 ? 184 PHE A O    1  
ATOM 2562  C CB   . PHE A 1 184 ? -12.791 -3.666  7.200   1.00 73.04 ? 184 PHE A CB   1  
ATOM 2563  C CG   . PHE A 1 184 ? -13.506 -3.061  8.372   1.00 5.02  ? 184 PHE A CG   1  
ATOM 2564  C CD1  . PHE A 1 184 ? -13.076 -3.305  9.666   1.00 44.13 ? 184 PHE A CD1  1  
ATOM 2565  C CD2  . PHE A 1 184 ? -14.612 -2.246  8.181   1.00 63.13 ? 184 PHE A CD2  1  
ATOM 2566  C CE1  . PHE A 1 184 ? -13.735 -2.749  10.747  1.00 32.32 ? 184 PHE A CE1  1  
ATOM 2567  C CE2  . PHE A 1 184 ? -15.274 -1.687  9.258   1.00 71.20 ? 184 PHE A CE2  1  
ATOM 2568  C CZ   . PHE A 1 184 ? -14.834 -1.938  10.541  1.00 22.41 ? 184 PHE A CZ   1  
ATOM 2569  H H    . PHE A 1 184 ? -11.412 -1.471  6.533   1.00 32.41 ? 184 PHE A H    1  
ATOM 2570  H HA   . PHE A 1 184 ? -10.891 -3.852  8.169   1.00 14.04 ? 184 PHE A HA   1  
ATOM 2571  H HB3  . PHE A 1 184 ? -13.003 -4.726  7.190   1.00 15.20 ? 184 PHE A HB3  1  
ATOM 2572  H HD1  . PHE A 1 184 ? -12.216 -3.937  9.829   1.00 14.25 ? 184 PHE A HD1  1  
ATOM 2573  H HD2  . PHE A 1 184 ? -14.957 -2.049  7.175   1.00 72.54 ? 184 PHE A HD2  1  
ATOM 2574  H HE1  . PHE A 1 184 ? -13.390 -2.947  11.750  1.00 24.43 ? 184 PHE A HE1  1  
ATOM 2575  H HE2  . PHE A 1 184 ? -16.133 -1.054  9.093   1.00 61.21 ? 184 PHE A HE2  1  
ATOM 2576  H HZ   . PHE A 1 184 ? -15.350 -1.503  11.384  1.00 32.34 ? 184 PHE A HZ   1  
ATOM 2577  N N    . MET A 1 185 ? -9.928  -5.298  6.405   1.00 73.41 ? 185 MET A N    1  
ATOM 2578  C CA   . MET A 1 185 ? -9.253  -6.105  5.394   1.00 2.54  ? 185 MET A CA   1  
ATOM 2579  C C    . MET A 1 185 ? -9.906  -7.478  5.269   1.00 24.11 ? 185 MET A C    1  
ATOM 2580  O O    . MET A 1 185 ? -9.714  -8.347  6.119   1.00 73.54 ? 185 MET A O    1  
ATOM 2581  C CB   . MET A 1 185 ? -7.772  -6.261  5.740   1.00 70.22 ? 185 MET A CB   1  
ATOM 2582  C CG   . MET A 1 185 ? -6.840  -5.922  4.588   1.00 63.44 ? 185 MET A CG   1  
ATOM 2583  S SD   . MET A 1 185 ? -6.811  -7.202  3.319   1.00 34.44 ? 185 MET A SD   1  
ATOM 2584  C CE   . MET A 1 185 ? -7.684  -6.381  1.988   1.00 1.33  ? 185 MET A CE   1  
ATOM 2585  H H    . MET A 1 185 ? -9.869  -5.568  7.347   1.00 0.23  ? 185 MET A H    1  
ATOM 2586  H HA   . MET A 1 185 ? -9.341  -5.590  4.449   1.00 64.04 ? 185 MET A HA   1  
ATOM 2587  H HB3  . MET A 1 185 ? -7.589  -7.283  6.034   1.00 21.52 ? 185 MET A HB3  1  
ATOM 2588  H HG3  . MET A 1 185 ? -5.840  -5.798  4.977   1.00 63.13 ? 185 MET A HG3  1  
ATOM 2589  H HE1  . MET A 1 185 ? -7.872  -5.353  2.262   1.00 65.43 ? 185 MET A HE1  1  
ATOM 2590  H HE2  . MET A 1 185 ? -7.082  -6.411  1.091   1.00 43.32 ? 185 MET A HE2  1  
ATOM 2591  H HE3  . MET A 1 185 ? -8.623  -6.884  1.809   1.00 2.35  ? 185 MET A HE3  1  
ATOM 2592  N N    . PHE A 1 186 ? -10.679 -7.666  4.205   1.00 44.11 ? 186 PHE A N    1  
ATOM 2593  C CA   . PHE A 1 186 ? -11.361 -8.933  3.969   1.00 73.33 ? 186 PHE A CA   1  
ATOM 2594  C C    . PHE A 1 186 ? -11.588 -9.161  2.478   1.00 3.32  ? 186 PHE A C    1  
ATOM 2595  O O    . PHE A 1 186 ? -11.993 -8.250  1.756   1.00 41.40 ? 186 PHE A O    1  
ATOM 2596  C CB   . PHE A 1 186 ? -12.698 -8.962  4.711   1.00 3.55  ? 186 PHE A CB   1  
ATOM 2597  C CG   . PHE A 1 186 ? -13.627 -7.849  4.316   1.00 12.24 ? 186 PHE A CG   1  
ATOM 2598  C CD1  . PHE A 1 186 ? -14.484 -7.995  3.236   1.00 54.15 ? 186 PHE A CD1  1  
ATOM 2599  C CD2  . PHE A 1 186 ? -13.644 -6.657  5.024   1.00 31.23 ? 186 PHE A CD2  1  
ATOM 2600  C CE1  . PHE A 1 186 ? -15.338 -6.971  2.870   1.00 21.12 ? 186 PHE A CE1  1  
ATOM 2601  C CE2  . PHE A 1 186 ? -14.497 -5.632  4.663   1.00 25.51 ? 186 PHE A CE2  1  
ATOM 2602  C CZ   . PHE A 1 186 ? -15.345 -5.790  3.585   1.00 20.45 ? 186 PHE A CZ   1  
ATOM 2603  H H    . PHE A 1 186 ? -10.793 -6.934  3.562   1.00 12.24 ? 186 PHE A H    1  
ATOM 2604  H HA   . PHE A 1 186 ? -10.731 -9.723  4.350   1.00 44.20 ? 186 PHE A HA   1  
ATOM 2605  H HB3  . PHE A 1 186 ? -12.516 -8.883  5.772   1.00 61.14 ? 186 PHE A HB3  1  
ATOM 2606  H HD1  . PHE A 1 186 ? -14.480 -8.918  2.677   1.00 35.02 ? 186 PHE A HD1  1  
ATOM 2607  H HD2  . PHE A 1 186 ? -12.980 -6.534  5.868   1.00 45.10 ? 186 PHE A HD2  1  
ATOM 2608  H HE1  . PHE A 1 186 ? -16.002 -7.097  2.027   1.00 61.52 ? 186 PHE A HE1  1  
ATOM 2609  H HE2  . PHE A 1 186 ? -14.500 -4.711  5.224   1.00 50.21 ? 186 PHE A HE2  1  
ATOM 2610  H HZ   . PHE A 1 186 ? -16.012 -4.990  3.300   1.00 73.22 ? 186 PHE A HZ   1  
ATOM 2611  N N    . SER A 1 187 ? -11.323 -10.380 2.025   1.00 54.42 ? 187 SER A N    1  
ATOM 2612  C CA   . SER A 1 187 ? -11.495 -10.727 0.617   1.00 64.42 ? 187 SER A CA   1  
ATOM 2613  C C    . SER A 1 187 ? -11.211 -12.208 0.385   1.00 4.25  ? 187 SER A C    1  
ATOM 2614  O O    . SER A 1 187 ? -10.788 -12.921 1.294   1.00 30.13 ? 187 SER A O    1  
ATOM 2615  C CB   . SER A 1 187 ? -10.570 -9.876  -0.256  1.00 40.44 ? 187 SER A CB   1  
ATOM 2616  O OG   . SER A 1 187 ? -9.573  -9.241  0.526   1.00 34.32 ? 187 SER A OG   1  
ATOM 2617  H H    . SER A 1 187 ? -11.004 -11.064 2.649   1.00 62.40 ? 187 SER A H    1  
ATOM 2618  H HA   . SER A 1 187 ? -12.520 -10.521 0.348   1.00 71.03 ? 187 SER A HA   1  
ATOM 2619  H HB3  . SER A 1 187 ? -11.153 -9.118  -0.760  1.00 31.34 ? 187 SER A HB3  1  
ATOM 2620  H HG   . SER A 1 187 ? -8.712  -9.599  0.299   1.00 21.04 ? 187 SER A HG   1  
ATOM 2621  N N    . ALA A 1 188 ? -11.449 -12.665 -0.842  1.00 44.51 ? 188 ALA A N    1  
ATOM 2622  C CA   . ALA A 1 188 ? -11.218 -14.059 -1.197  1.00 24.30 ? 188 ALA A CA   1  
ATOM 2623  C C    . ALA A 1 188 ? -9.741  -14.319 -1.467  1.00 24.23 ? 188 ALA A C    1  
ATOM 2624  O O    . ALA A 1 188 ? -8.992  -13.405 -1.812  1.00 34.30 ? 188 ALA A O    1  
ATOM 2625  C CB   . ALA A 1 188 ? -12.054 -14.440 -2.408  1.00 43.54 ? 188 ALA A CB   1  
ATOM 2626  H H    . ALA A 1 188 ? -11.786 -12.046 -1.523  1.00 34.33 ? 188 ALA A H    1  
ATOM 2627  H HA   . ALA A 1 188 ? -11.536 -14.671 -0.363  1.00 75.03 ? 188 ALA A HA   1  
ATOM 2628  H HB1  . ALA A 1 188 ? -12.473 -13.548 -2.849  1.00 12.54 ? 188 ALA A HB1  1  
ATOM 2629  H HB2  . ALA A 1 188 ? -11.430 -14.940 -3.133  1.00 32.33 ? 188 ALA A HB2  1  
ATOM 2630  H HB3  . ALA A 1 188 ? -12.852 -15.100 -2.103  1.00 52.32 ? 188 ALA A HB3  1  
ATOM 2631  N N    . GLY A 1 189 ? -9.326  -15.573 -1.304  1.00 44.33 ? 189 GLY A N    1  
ATOM 2632  C CA   . GLY A 1 189 ? -7.939  -15.930 -1.533  1.00 54.25 ? 189 GLY A CA   1  
ATOM 2633  C C    . GLY A 1 189 ? -7.794  -17.177 -2.384  1.00 43.14 ? 189 GLY A C    1  
ATOM 2634  O O    . GLY A 1 189 ? -8.548  -18.138 -2.222  1.00 11.14 ? 189 GLY A O    1  
ATOM 2635  H H    . GLY A 1 189 ? -9.967  -16.258 -1.026  1.00 14.13 ? 189 GLY A H    1  
ATOM 2636  H HA2  . GLY A 1 189 ? -7.444  -15.108 -2.032  1.00 32.51 ? 189 GLY A HA2  1  
ATOM 2637  H HA3  . GLY A 1 189 ? -7.460  -16.100 -0.581  1.00 71.11 ? 189 GLY A HA3  1  
ATOM 2638  N N    . TYR A 1 190 ? -6.825  -17.162 -3.293  1.00 33.15 ? 190 TYR A N    1  
ATOM 2639  C CA   . TYR A 1 190 ? -6.587  -18.301 -4.174  1.00 43.50 ? 190 TYR A CA   1  
ATOM 2640  C C    . TYR A 1 190 ? -5.098  -18.476 -4.447  1.00 43.13 ? 190 TYR A C    1  
ATOM 2641  O O    . TYR A 1 190 ? -4.318  -17.530 -4.326  1.00 13.10 ? 190 TYR A O    1  
ATOM 2642  C CB   . TYR A 1 190 ? -7.341  -18.116 -5.493  1.00 11.13 ? 190 TYR A CB   1  
ATOM 2643  C CG   . TYR A 1 190 ? -7.009  -16.825 -6.205  1.00 5.40  ? 190 TYR A CG   1  
ATOM 2644  C CD1  . TYR A 1 190 ? -7.687  -15.649 -5.906  1.00 32.33 ? 190 TYR A CD1  1  
ATOM 2645  C CD2  . TYR A 1 190 ? -6.017  -16.779 -7.176  1.00 51.22 ? 190 TYR A CD2  1  
ATOM 2646  C CE1  . TYR A 1 190 ? -7.387  -14.467 -6.556  1.00 24.22 ? 190 TYR A CE1  1  
ATOM 2647  C CE2  . TYR A 1 190 ? -5.710  -15.601 -7.829  1.00 35.22 ? 190 TYR A CE2  1  
ATOM 2648  C CZ   . TYR A 1 190 ? -6.398  -14.448 -7.515  1.00 63.15 ? 190 TYR A CZ   1  
ATOM 2649  O OH   . TYR A 1 190 ? -6.095  -13.272 -8.164  1.00 43.32 ? 190 TYR A OH   1  
ATOM 2650  H H    . TYR A 1 190 ? -6.257  -16.369 -3.375  1.00 1.13  ? 190 TYR A H    1  
ATOM 2651  H HA   . TYR A 1 190 ? -6.960  -19.186 -3.680  1.00 61.34 ? 190 TYR A HA   1  
ATOM 2652  H HB3  . TYR A 1 190 ? -8.403  -18.123 -5.296  1.00 21.14 ? 190 TYR A HB3  1  
ATOM 2653  H HD1  . TYR A 1 190 ? -8.461  -15.668 -5.152  1.00 45.45 ? 190 TYR A HD1  1  
ATOM 2654  H HD2  . TYR A 1 190 ? -5.480  -17.684 -7.420  1.00 61.41 ? 190 TYR A HD2  1  
ATOM 2655  H HE1  . TYR A 1 190 ? -7.925  -13.564 -6.309  1.00 0.42  ? 190 TYR A HE1  1  
ATOM 2656  H HE2  . TYR A 1 190 ? -4.936  -15.586 -8.581  1.00 74.34 ? 190 TYR A HE2  1  
ATOM 2657  H HH   . TYR A 1 190 ? -6.749  -13.106 -8.847  1.00 71.43 ? 190 TYR A HH   1  
ATOM 2658  N N    . ARG A 1 191 ? -4.710  -19.691 -4.818  1.00 51.12 ? 191 ARG A N    1  
ATOM 2659  C CA   . ARG A 1 191 ? -3.313  -19.992 -5.108  1.00 55.41 ? 191 ARG A CA   1  
ATOM 2660  C C    . ARG A 1 191 ? -2.830  -19.212 -6.328  1.00 4.32  ? 191 ARG A C    1  
ATOM 2661  O O    . ARG A 1 191 ? -3.294  -19.438 -7.445  1.00 75.30 ? 191 ARG A O    1  
ATOM 2662  C CB   . ARG A 1 191 ? -3.131  -21.493 -5.346  1.00 24.41 ? 191 ARG A CB   1  
ATOM 2663  C CG   . ARG A 1 191 ? -1.710  -21.883 -5.720  1.00 24.30 ? 191 ARG A CG   1  
ATOM 2664  C CD   . ARG A 1 191 ? -1.673  -22.664 -7.024  1.00 42.44 ? 191 ARG A CD   1  
ATOM 2665  N NE   . ARG A 1 191 ? -2.148  -21.868 -8.153  1.00 10.54 ? 191 ARG A NE   1  
ATOM 2666  C CZ   . ARG A 1 191 ? -1.866  -22.146 -9.420  1.00 33.13 ? 191 ARG A CZ   1  
ATOM 2667  N NH1  . ARG A 1 191 ? -1.115  -23.198 -9.719  1.00 51.44 ? 191 ARG A NH1  1  
ATOM 2668  N NH2  . ARG A 1 191 ? -2.336  -21.375 -10.393 1.00 72.22 ? 191 ARG A NH2  1  
ATOM 2669  H H    . ARG A 1 191 ? -5.379  -20.404 -4.895  1.00 41.53 ? 191 ARG A H    1  
ATOM 2670  H HA   . ARG A 1 191 ? -2.726  -19.698 -4.251  1.00 52.34 ? 191 ARG A HA   1  
ATOM 2671  H HB3  . ARG A 1 191 ? -3.788  -21.801 -6.144  1.00 3.34  ? 191 ARG A HB3  1  
ATOM 2672  H HG3  . ARG A 1 191 ? -1.295  -22.493 -4.932  1.00 44.43 ? 191 ARG A HG3  1  
ATOM 2673  H HD3  . ARG A 1 191 ? -2.299  -23.537 -6.923  1.00 33.25 ? 191 ARG A HD3  1  
ATOM 2674  H HE   . ARG A 1 191 ? -2.706  -21.086 -7.955  1.00 32.41 ? 191 ARG A HE   1  
ATOM 2675  H HH11 . ARG A 1 191 ? -0.760  -23.782 -8.989  1.00 44.20 ? 191 ARG A HH11 1  
ATOM 2676  H HH12 . ARG A 1 191 ? -0.904  -23.408 -10.674 1.00 52.51 ? 191 ARG A HH12 1  
ATOM 2677  H HH21 . ARG A 1 191 ? -2.903  -20.583 -10.171 1.00 41.35 ? 191 ARG A HH21 1  
ATOM 2678  H HH22 . ARG A 1 191 ? -2.122  -21.586 -11.346 1.00 21.11 ? 191 ARG A HH22 1  
ATOM 2679  N N    . PHE A 1 192 ? -1.899  -18.291 -6.103  1.00 70.35 ? 192 PHE A N    1  
ATOM 2680  C CA   . PHE A 1 192 ? -1.354  -17.476 -7.183  1.00 25.44 ? 192 PHE A CA   1  
ATOM 2681  C C    . PHE A 1 192 ? -0.213  -16.597 -6.679  1.00 23.44 ? 192 PHE A C    1  
ATOM 2682  O O    . PHE A 1 192 ? 0.523   -16.008 -7.468  1.00 23.23 ? 192 PHE A O    1  
ATOM 2683  C CB   . PHE A 1 192 ? -2.452  -16.604 -7.796  1.00 23.44 ? 192 PHE A CB   1  
ATOM 2684  C CG   . PHE A 1 192 ? -2.002  -15.834 -9.003  1.00 0.41  ? 192 PHE A CG   1  
ATOM 2685  C CD1  . PHE A 1 192 ? -1.858  -16.465 -10.229 1.00 3.42  ? 192 PHE A CD1  1  
ATOM 2686  C CD2  . PHE A 1 192 ? -1.724  -14.480 -8.915  1.00 50.03 ? 192 PHE A CD2  1  
ATOM 2687  C CE1  . PHE A 1 192 ? -1.444  -15.757 -11.342 1.00 74.22 ? 192 PHE A CE1  1  
ATOM 2688  C CE2  . PHE A 1 192 ? -1.308  -13.768 -10.024 1.00 52.33 ? 192 PHE A CE2  1  
ATOM 2689  C CZ   . PHE A 1 192 ? -1.170  -14.407 -11.240 1.00 20.12 ? 192 PHE A CZ   1  
ATOM 2690  H H    . PHE A 1 192 ? -1.569  -18.158 -5.189  1.00 42.51 ? 192 PHE A H    1  
ATOM 2691  H HA   . PHE A 1 192 ? -0.972  -18.143 -7.940  1.00 41.31 ? 192 PHE A HA   1  
ATOM 2692  H HB3  . PHE A 1 192 ? -2.793  -15.895 -7.056  1.00 1.11  ? 192 PHE A HB3  1  
ATOM 2693  H HD1  . PHE A 1 192 ? -2.072  -17.519 -10.311 1.00 13.45 ? 192 PHE A HD1  1  
ATOM 2694  H HD2  . PHE A 1 192 ? -1.833  -13.977 -7.962  1.00 74.11 ? 192 PHE A HD2  1  
ATOM 2695  H HE1  . PHE A 1 192 ? -1.337  -16.260 -12.291 1.00 22.02 ? 192 PHE A HE1  1  
ATOM 2696  H HE2  . PHE A 1 192 ? -1.096  -12.713 -9.941  1.00 62.11 ? 192 PHE A HE2  1  
ATOM 2697  H HZ   . PHE A 1 192 ? -0.846  -13.854 -12.109 1.00 11.10 ? 192 PHE A HZ   1  
ATOM 2698  N N    . MET A 1 1   ? -0.459  -29.246 2.087   1.00 1.34  ? 1   MET A N    2  
ATOM 2699  C CA   . MET A 1 1   ? -0.000  -28.149 2.934   1.00 53.31 ? 1   MET A CA   2  
ATOM 2700  C C    . MET A 1 1   ? -0.727  -26.855 2.584   1.00 64.13 ? 1   MET A C    2  
ATOM 2701  O O    . MET A 1 1   ? -1.082  -26.622 1.429   1.00 24.53 ? 1   MET A O    2  
ATOM 2702  C CB   . MET A 1 1   ? 1.510   -27.958 2.780   1.00 63.32 ? 1   MET A CB   2  
ATOM 2703  C CG   . MET A 1 1   ? 1.950   -27.718 1.346   1.00 34.11 ? 1   MET A CG   2  
ATOM 2704  S SD   . MET A 1 1   ? 3.375   -26.618 1.230   1.00 4.44  ? 1   MET A SD   2  
ATOM 2705  C CE   . MET A 1 1   ? 4.703   -27.737 1.672   1.00 22.02 ? 1   MET A CE   2  
ATOM 2706  H H1   . MET A 1 1   ? -1.404  -29.286 1.829   1.00 53.35 ? 1   MET A H1   2  
ATOM 2707  H HA   . MET A 1 1   ? -0.219  -28.408 3.957   1.00 64.54 ? 1   MET A HA   2  
ATOM 2708  H HB3  . MET A 1 1   ? 2.012   -28.841 3.145   1.00 42.12 ? 1   MET A HB3  2  
ATOM 2709  H HG3  . MET A 1 1   ? 1.128   -27.279 0.801   1.00 12.21 ? 1   MET A HG3  2  
ATOM 2710  H HE1  . MET A 1 1   ? 4.820   -27.748 2.747   1.00 31.54 ? 1   MET A HE1  2  
ATOM 2711  H HE2  . MET A 1 1   ? 4.466   -28.732 1.325   1.00 4.14  ? 1   MET A HE2  2  
ATOM 2712  H HE3  . MET A 1 1   ? 5.621   -27.404 1.211   1.00 24.40 ? 1   MET A HE3  2  
ATOM 2713  N N    . HIS A 1 2   ? -0.943  -26.013 3.592   1.00 34.25 ? 2   HIS A N    2  
ATOM 2714  C CA   . HIS A 1 2   ? -1.628  -24.741 3.391   1.00 75.12 ? 2   HIS A CA   2  
ATOM 2715  C C    . HIS A 1 2   ? -0.762  -23.578 3.869   1.00 31.53 ? 2   HIS A C    2  
ATOM 2716  O O    . HIS A 1 2   ? -1.277  -22.520 4.229   1.00 53.15 ? 2   HIS A O    2  
ATOM 2717  C CB   . HIS A 1 2   ? -2.966  -24.735 4.132   1.00 73.32 ? 2   HIS A CB   2  
ATOM 2718  C CG   . HIS A 1 2   ? -2.824  -24.702 5.622   1.00 64.20 ? 2   HIS A CG   2  
ATOM 2719  N ND1  . HIS A 1 2   ? -2.709  -25.839 6.394   1.00 13.11 ? 2   HIS A ND1  2  
ATOM 2720  C CD2  . HIS A 1 2   ? -2.779  -23.659 6.485   1.00 40.54 ? 2   HIS A CD2  2  
ATOM 2721  C CE1  . HIS A 1 2   ? -2.600  -25.498 7.665   1.00 0.34  ? 2   HIS A CE1  2  
ATOM 2722  N NE2  . HIS A 1 2   ? -2.640  -24.181 7.747   1.00 53.42 ? 2   HIS A NE2  2  
ATOM 2723  H H    . HIS A 1 2   ? -0.636  -26.253 4.490   1.00 34.42 ? 2   HIS A H    2  
ATOM 2724  H HA   . HIS A 1 2   ? -1.811  -24.626 2.334   1.00 11.03 ? 2   HIS A HA   2  
ATOM 2725  H HB3  . HIS A 1 2   ? -3.519  -25.625 3.869   1.00 61.41 ? 2   HIS A HB3  2  
ATOM 2726  H HD1  . HIS A 1 2   ? -2.708  -26.760 6.057   1.00 74.42 ? 2   HIS A HD1  2  
ATOM 2727  H HD2  . HIS A 1 2   ? -2.841  -22.611 6.228   1.00 10.12 ? 2   HIS A HD2  2  
ATOM 2728  H HE1  . HIS A 1 2   ? -2.497  -26.179 8.496   1.00 22.21 ? 2   HIS A HE1  2  
ATOM 2729  N N    . GLU A 1 3   ? 0.550   -23.785 3.871   1.00 42.42 ? 3   GLU A N    2  
ATOM 2730  C CA   . GLU A 1 3   ? 1.484   -22.753 4.305   1.00 25.12 ? 3   GLU A CA   2  
ATOM 2731  C C    . GLU A 1 3   ? 2.927   -23.199 4.087   1.00 54.03 ? 3   GLU A C    2  
ATOM 2732  O O    . GLU A 1 3   ? 3.184   -24.337 3.697   1.00 63.52 ? 3   GLU A O    2  
ATOM 2733  C CB   . GLU A 1 3   ? 1.260   -22.420 5.782   1.00 14.43 ? 3   GLU A CB   2  
ATOM 2734  C CG   . GLU A 1 3   ? 1.516   -23.592 6.716   1.00 1.11  ? 3   GLU A CG   2  
ATOM 2735  C CD   . GLU A 1 3   ? 0.486   -23.692 7.824   1.00 51.14 ? 3   GLU A CD   2  
ATOM 2736  O OE1  . GLU A 1 3   ? -0.172  -22.670 8.114   1.00 22.43 ? 3   GLU A OE1  2  
ATOM 2737  O OE2  . GLU A 1 3   ? 0.339   -24.788 8.401   1.00 54.12 ? 3   GLU A OE2  2  
ATOM 2738  H H    . GLU A 1 3   ? 0.900   -24.650 3.572   1.00 4.53  ? 3   GLU A H    2  
ATOM 2739  H HA   . GLU A 1 3   ? 1.300   -21.870 3.715   1.00 43.54 ? 3   GLU A HA   2  
ATOM 2740  H HB3  . GLU A 1 3   ? 0.237   -22.101 5.914   1.00 64.13 ? 3   GLU A HB3  2  
ATOM 2741  H HG3  . GLU A 1 3   ? 2.494   -23.473 7.161   1.00 63.40 ? 3   GLU A HG3  2  
ATOM 2742  N N    . ALA A 1 4   ? 3.866   -22.294 4.341   1.00 2.40  ? 4   ALA A N    2  
ATOM 2743  C CA   . ALA A 1 4   ? 5.282   -22.591 4.174   1.00 13.14 ? 4   ALA A CA   2  
ATOM 2744  C C    . ALA A 1 4   ? 5.591   -22.997 2.736   1.00 43.54 ? 4   ALA A C    2  
ATOM 2745  O O    . ALA A 1 4   ? 5.399   -24.149 2.351   1.00 15.32 ? 4   ALA A O    2  
ATOM 2746  C CB   . ALA A 1 4   ? 5.707   -23.691 5.136   1.00 62.33 ? 4   ALA A CB   2  
ATOM 2747  H H    . ALA A 1 4   ? 3.598   -21.403 4.650   1.00 52.42 ? 4   ALA A H    2  
ATOM 2748  H HA   . ALA A 1 4   ? 5.843   -21.700 4.414   1.00 53.25 ? 4   ALA A HA   2  
ATOM 2749  H HB1  . ALA A 1 4   ? 4.837   -24.251 5.449   1.00 45.21 ? 4   ALA A HB1  2  
ATOM 2750  H HB2  . ALA A 1 4   ? 6.404   -24.353 4.643   1.00 4.52  ? 4   ALA A HB2  2  
ATOM 2751  H HB3  . ALA A 1 4   ? 6.180   -23.250 6.001   1.00 52.22 ? 4   ALA A HB3  2  
ATOM 2752  N N    . GLY A 1 5   ? 6.073   -22.040 1.947   1.00 74.24 ? 5   GLY A N    2  
ATOM 2753  C CA   . GLY A 1 5   ? 6.400   -22.317 0.561   1.00 33.31 ? 5   GLY A CA   2  
ATOM 2754  C C    . GLY A 1 5   ? 5.224   -22.094 -0.369  1.00 2.01  ? 5   GLY A C    2  
ATOM 2755  O O    . GLY A 1 5   ? 5.389   -22.036 -1.586  1.00 55.34 ? 5   GLY A O    2  
ATOM 2756  H H    . GLY A 1 5   ? 6.207   -21.140 2.310   1.00 61.42 ? 5   GLY A H    2  
ATOM 2757  H HA2  . GLY A 1 5   ? 7.213   -21.673 0.258   1.00 41.40 ? 5   GLY A HA2  2  
ATOM 2758  H HA3  . GLY A 1 5   ? 6.720   -23.346 0.477   1.00 31.20 ? 5   GLY A HA3  2  
ATOM 2759  N N    . GLU A 1 6   ? 4.032   -21.972 0.207   1.00 24.12 ? 6   GLU A N    2  
ATOM 2760  C CA   . GLU A 1 6   ? 2.824   -21.758 -0.580  1.00 3.20  ? 6   GLU A CA   2  
ATOM 2761  C C    . GLU A 1 6   ? 2.739   -20.313 -1.063  1.00 5.35  ? 6   GLU A C    2  
ATOM 2762  O O    . GLU A 1 6   ? 3.307   -19.407 -0.452  1.00 22.34 ? 6   GLU A O    2  
ATOM 2763  C CB   . GLU A 1 6   ? 1.583   -22.105 0.246   1.00 10.44 ? 6   GLU A CB   2  
ATOM 2764  C CG   . GLU A 1 6   ? 0.918   -23.405 -0.172  1.00 11.24 ? 6   GLU A CG   2  
ATOM 2765  C CD   . GLU A 1 6   ? 0.073   -23.255 -1.421  1.00 53.33 ? 6   GLU A CD   2  
ATOM 2766  O OE1  . GLU A 1 6   ? 0.487   -22.508 -2.332  1.00 62.54 ? 6   GLU A OE1  2  
ATOM 2767  O OE2  . GLU A 1 6   ? -1.003  -23.885 -1.490  1.00 45.04 ? 6   GLU A OE2  2  
ATOM 2768  H H    . GLU A 1 6   ? 3.964   -22.029 1.183   1.00 60.11 ? 6   GLU A H    2  
ATOM 2769  H HA   . GLU A 1 6   ? 2.867   -22.409 -1.439  1.00 2.24  ? 6   GLU A HA   2  
ATOM 2770  H HB3  . GLU A 1 6   ? 0.863   -21.308 0.141   1.00 3.32  ? 6   GLU A HB3  2  
ATOM 2771  H HG3  . GLU A 1 6   ? 0.286   -23.747 0.633   1.00 65.21 ? 6   GLU A HG3  2  
ATOM 2772  N N    . PHE A 1 7   ? 2.024   -20.104 -2.165  1.00 71.34 ? 7   PHE A N    2  
ATOM 2773  C CA   . PHE A 1 7   ? 1.867   -18.770 -2.732  1.00 70.42 ? 7   PHE A CA   2  
ATOM 2774  C C    . PHE A 1 7   ? 0.395   -18.461 -2.991  1.00 52.45 ? 7   PHE A C    2  
ATOM 2775  O O    . PHE A 1 7   ? -0.236  -19.069 -3.855  1.00 31.43 ? 7   PHE A O    2  
ATOM 2776  C CB   . PHE A 1 7   ? 2.662   -18.647 -4.033  1.00 22.54 ? 7   PHE A CB   2  
ATOM 2777  C CG   . PHE A 1 7   ? 3.334   -17.316 -4.204  1.00 10.04 ? 7   PHE A CG   2  
ATOM 2778  C CD1  . PHE A 1 7   ? 2.626   -16.140 -4.012  1.00 71.03 ? 7   PHE A CD1  2  
ATOM 2779  C CD2  . PHE A 1 7   ? 4.671   -17.240 -4.555  1.00 11.35 ? 7   PHE A CD2  2  
ATOM 2780  C CE1  . PHE A 1 7   ? 3.241   -14.912 -4.167  1.00 63.33 ? 7   PHE A CE1  2  
ATOM 2781  C CE2  . PHE A 1 7   ? 5.291   -16.014 -4.712  1.00 21.41 ? 7   PHE A CE2  2  
ATOM 2782  C CZ   . PHE A 1 7   ? 4.576   -14.849 -4.518  1.00 13.13 ? 7   PHE A CZ   2  
ATOM 2783  H H    . PHE A 1 7   ? 1.596   -20.867 -2.608  1.00 0.02  ? 7   PHE A H    2  
ATOM 2784  H HA   . PHE A 1 7   ? 2.251   -18.059 -2.018  1.00 1.10  ? 7   PHE A HA   2  
ATOM 2785  H HB3  . PHE A 1 7   ? 1.994   -18.794 -4.870  1.00 13.33 ? 7   PHE A HB3  2  
ATOM 2786  H HD1  . PHE A 1 7   ? 1.582   -16.189 -3.737  1.00 2.11  ? 7   PHE A HD1  2  
ATOM 2787  H HD2  . PHE A 1 7   ? 5.232   -18.150 -4.709  1.00 41.44 ? 7   PHE A HD2  2  
ATOM 2788  H HE1  . PHE A 1 7   ? 2.678   -14.002 -4.015  1.00 51.11 ? 7   PHE A HE1  2  
ATOM 2789  H HE2  . PHE A 1 7   ? 6.334   -15.968 -4.987  1.00 42.32 ? 7   PHE A HE2  2  
ATOM 2790  H HZ   . PHE A 1 7   ? 5.059   -13.891 -4.640  1.00 4.34  ? 7   PHE A HZ   2  
ATOM 2791  N N    . PHE A 1 8   ? -0.145  -17.510 -2.237  1.00 22.33 ? 8   PHE A N    2  
ATOM 2792  C CA   . PHE A 1 8   ? -1.543  -17.121 -2.380  1.00 55.44 ? 8   PHE A CA   2  
ATOM 2793  C C    . PHE A 1 8   ? -1.657  -15.703 -2.933  1.00 52.00 ? 8   PHE A C    2  
ATOM 2794  O O    . PHE A 1 8   ? -0.724  -14.907 -2.826  1.00 43.42 ? 8   PHE A O    2  
ATOM 2795  C CB   . PHE A 1 8   ? -2.264  -17.216 -1.034  1.00 1.32  ? 8   PHE A CB   2  
ATOM 2796  C CG   . PHE A 1 8   ? -2.699  -18.609 -0.684  1.00 71.33 ? 8   PHE A CG   2  
ATOM 2797  C CD1  . PHE A 1 8   ? -3.837  -19.158 -1.251  1.00 61.42 ? 8   PHE A CD1  2  
ATOM 2798  C CD2  . PHE A 1 8   ? -1.967  -19.371 0.214   1.00 12.04 ? 8   PHE A CD2  2  
ATOM 2799  C CE1  . PHE A 1 8   ? -4.238  -20.442 -0.930  1.00 21.12 ? 8   PHE A CE1  2  
ATOM 2800  C CE2  . PHE A 1 8   ? -2.365  -20.654 0.538   1.00 72.41 ? 8   PHE A CE2  2  
ATOM 2801  C CZ   . PHE A 1 8   ? -3.501  -21.191 -0.034  1.00 45.30 ? 8   PHE A CZ   2  
ATOM 2802  H H    . PHE A 1 8   ? 0.409   -17.062 -1.564  1.00 73.23 ? 8   PHE A H    2  
ATOM 2803  H HA   . PHE A 1 8   ? -2.006  -17.804 -3.076  1.00 53.23 ? 8   PHE A HA   2  
ATOM 2804  H HB3  . PHE A 1 8   ? -3.143  -16.589 -1.062  1.00 44.02 ? 8   PHE A HB3  2  
ATOM 2805  H HD1  . PHE A 1 8   ? -4.414  -18.573 -1.953  1.00 64.52 ? 8   PHE A HD1  2  
ATOM 2806  H HD2  . PHE A 1 8   ? -1.077  -18.955 0.663   1.00 41.01 ? 8   PHE A HD2  2  
ATOM 2807  H HE1  . PHE A 1 8   ? -5.129  -20.856 -1.380  1.00 54.41 ? 8   PHE A HE1  2  
ATOM 2808  H HE2  . PHE A 1 8   ? -1.786  -21.238 1.239   1.00 33.25 ? 8   PHE A HE2  2  
ATOM 2809  H HZ   . PHE A 1 8   ? -3.813  -22.193 0.217   1.00 24.35 ? 8   PHE A HZ   2  
ATOM 2810  N N    . MET A 1 9   ? -2.807  -15.395 -3.524  1.00 51.24 ? 9   MET A N    2  
ATOM 2811  C CA   . MET A 1 9   ? -3.043  -14.074 -4.093  1.00 4.43  ? 9   MET A CA   2  
ATOM 2812  C C    . MET A 1 9   ? -4.524  -13.711 -4.025  1.00 2.21  ? 9   MET A C    2  
ATOM 2813  O O    . MET A 1 9   ? -5.392  -14.574 -4.154  1.00 60.42 ? 9   MET A O    2  
ATOM 2814  C CB   . MET A 1 9   ? -2.560  -14.025 -5.544  1.00 14.34 ? 9   MET A CB   2  
ATOM 2815  C CG   . MET A 1 9   ? -1.178  -13.414 -5.704  1.00 3.14  ? 9   MET A CG   2  
ATOM 2816  S SD   . MET A 1 9   ? 0.124   -14.656 -5.798  1.00 54.14 ? 9   MET A SD   2  
ATOM 2817  C CE   . MET A 1 9   ? 0.815   -14.302 -7.412  1.00 44.10 ? 9   MET A CE   2  
ATOM 2818  H H    . MET A 1 9   ? -3.513  -16.073 -3.579  1.00 63.14 ? 9   MET A H    2  
ATOM 2819  H HA   . MET A 1 9   ? -2.482  -13.358 -3.511  1.00 44.53 ? 9   MET A HA   2  
ATOM 2820  H HB3  . MET A 1 9   ? -3.259  -13.440 -6.124  1.00 53.21 ? 9   MET A HB3  2  
ATOM 2821  H HG3  . MET A 1 9   ? -0.984  -12.771 -4.857  1.00 32.24 ? 9   MET A HG3  2  
ATOM 2822  H HE1  . MET A 1 9   ? 1.082   -15.228 -7.900  1.00 50.23 ? 9   MET A HE1  2  
ATOM 2823  H HE2  . MET A 1 9   ? 0.084   -13.778 -8.009  1.00 42.11 ? 9   MET A HE2  2  
ATOM 2824  H HE3  . MET A 1 9   ? 1.695   -13.687 -7.299  1.00 14.20 ? 9   MET A HE3  2  
ATOM 2825  N N    . ARG A 1 10  ? -4.805  -12.427 -3.822  1.00 2.34  ? 10  ARG A N    2  
ATOM 2826  C CA   . ARG A 1 10  ? -6.179  -11.950 -3.736  1.00 61.34 ? 10  ARG A CA   2  
ATOM 2827  C C    . ARG A 1 10  ? -6.267  -10.473 -4.109  1.00 10.14 ? 10  ARG A C    2  
ATOM 2828  O O    . ARG A 1 10  ? -5.263  -9.762  -4.111  1.00 31.45 ? 10  ARG A O    2  
ATOM 2829  C CB   . ARG A 1 10  ? -6.728  -12.164 -2.324  1.00 40.31 ? 10  ARG A CB   2  
ATOM 2830  C CG   . ARG A 1 10  ? -8.199  -11.800 -2.180  1.00 74.22 ? 10  ARG A CG   2  
ATOM 2831  C CD   . ARG A 1 10  ? -9.064  -12.598 -3.141  1.00 21.43 ? 10  ARG A CD   2  
ATOM 2832  N NE   . ARG A 1 10  ? -10.430 -12.082 -3.203  1.00 12.44 ? 10  ARG A NE   2  
ATOM 2833  C CZ   . ARG A 1 10  ? -11.388 -12.625 -3.947  1.00 14.11 ? 10  ARG A CZ   2  
ATOM 2834  N NH1  . ARG A 1 10  ? -11.131 -13.693 -4.690  1.00 62.54 ? 10  ARG A NH1  2  
ATOM 2835  N NH2  . ARG A 1 10  ? -12.606 -12.097 -3.951  1.00 24.00 ? 10  ARG A NH2  2  
ATOM 2836  H H    . ARG A 1 10  ? -4.069  -11.785 -3.726  1.00 11.23 ? 10  ARG A H    2  
ATOM 2837  H HA   . ARG A 1 10  ? -6.774  -12.522 -4.434  1.00 62.53 ? 10  ARG A HA   2  
ATOM 2838  H HB3  . ARG A 1 10  ? -6.161  -11.557 -1.635  1.00 21.33 ? 10  ARG A HB3  2  
ATOM 2839  H HG3  . ARG A 1 10  ? -8.320  -10.749 -2.386  1.00 3.11  ? 10  ARG A HG3  2  
ATOM 2840  H HD3  . ARG A 1 10  ? -9.093  -13.626 -2.810  1.00 4.41  ? 10  ARG A HD3  2  
ATOM 2841  H HE   . ARG A 1 10  ? -10.642 -11.293 -2.662  1.00 42.34 ? 10  ARG A HE   2  
ATOM 2842  H HH11 . ARG A 1 10  ? -10.214 -14.092 -4.688  1.00 2.23  ? 10  ARG A HH11 2  
ATOM 2843  H HH12 . ARG A 1 10  ? -11.853 -14.099 -5.248  1.00 23.14 ? 10  ARG A HH12 2  
ATOM 2844  H HH21 . ARG A 1 10  ? -12.804 -11.293 -3.393  1.00 40.45 ? 10  ARG A HH21 2  
ATOM 2845  H HH22 . ARG A 1 10  ? -13.325 -12.506 -4.511  1.00 31.01 ? 10  ARG A HH22 2  
ATOM 2846  N N    . ALA A 1 11  ? -7.475  -10.018 -4.426  1.00 21.31 ? 11  ALA A N    2  
ATOM 2847  C CA   . ALA A 1 11  ? -7.696  -8.627  -4.799  1.00 10.30 ? 11  ALA A CA   2  
ATOM 2848  C C    . ALA A 1 11  ? -7.760  -7.731  -3.568  1.00 33.54 ? 11  ALA A C    2  
ATOM 2849  O O    . ALA A 1 11  ? -7.460  -8.165  -2.456  1.00 24.45 ? 11  ALA A O    2  
ATOM 2850  C CB   . ALA A 1 11  ? -8.971  -8.496  -5.618  1.00 42.44 ? 11  ALA A CB   2  
ATOM 2851  H H    . ALA A 1 11  ? -8.238  -10.634 -4.406  1.00 30.23 ? 11  ALA A H    2  
ATOM 2852  H HA   . ALA A 1 11  ? -6.866  -8.313  -5.417  1.00 13.15 ? 11  ALA A HA   2  
ATOM 2853  H HB1  . ALA A 1 11  ? -9.233  -9.458  -6.033  1.00 33.20 ? 11  ALA A HB1  2  
ATOM 2854  H HB2  . ALA A 1 11  ? -9.772  -8.148  -4.983  1.00 33.22 ? 11  ALA A HB2  2  
ATOM 2855  H HB3  . ALA A 1 11  ? -8.814  -7.789  -6.418  1.00 15.10 ? 11  ALA A HB3  2  
ATOM 2856  N N    . GLY A 1 12  ? -8.154  -6.478  -3.772  1.00 33.03 ? 12  GLY A N    2  
ATOM 2857  C CA   . GLY A 1 12  ? -8.250  -5.541  -2.667  1.00 2.23  ? 12  GLY A CA   2  
ATOM 2858  C C    . GLY A 1 12  ? -9.685  -5.186  -2.331  1.00 2.44  ? 12  GLY A C    2  
ATOM 2859  O O    . GLY A 1 12  ? -10.402 -4.621  -3.156  1.00 71.04 ? 12  GLY A O    2  
ATOM 2860  H H    . GLY A 1 12  ? -8.381  -6.189  -4.680  1.00 62.13 ? 12  GLY A H    2  
ATOM 2861  H HA2  . GLY A 1 12  ? -7.784  -5.978  -1.798  1.00 70.32 ? 12  GLY A HA2  2  
ATOM 2862  H HA3  . GLY A 1 12  ? -7.721  -4.637  -2.932  1.00 14.10 ? 12  GLY A HA3  2  
ATOM 2863  N N    . SER A 1 13  ? -10.105 -5.522  -1.117  1.00 32.44 ? 13  SER A N    2  
ATOM 2864  C CA   . SER A 1 13  ? -11.467 -5.242  -0.674  1.00 74.12 ? 13  SER A CA   2  
ATOM 2865  C C    . SER A 1 13  ? -11.476 -4.732  0.763   1.00 63.31 ? 13  SER A C    2  
ATOM 2866  O O    . SER A 1 13  ? -11.738 -5.487  1.700   1.00 52.45 ? 13  SER A O    2  
ATOM 2867  C CB   . SER A 1 13  ? -12.331 -6.497  -0.787  1.00 12.44 ? 13  SER A CB   2  
ATOM 2868  O OG   . SER A 1 13  ? -13.133 -6.462  -1.955  1.00 52.21 ? 13  SER A OG   2  
ATOM 2869  H H    . SER A 1 13  ? -9.488  -5.973  -0.503  1.00 60.22 ? 13  SER A H    2  
ATOM 2870  H HA   . SER A 1 13  ? -11.872 -4.476  -1.318  1.00 2.02  ? 13  SER A HA   2  
ATOM 2871  H HB3  . SER A 1 13  ? -12.978 -6.565  0.075   1.00 22.40 ? 13  SER A HB3  2  
ATOM 2872  H HG   . SER A 1 13  ? -14.019 -6.170  -1.728  1.00 41.40 ? 13  SER A HG   2  
ATOM 2873  N N    . ALA A 1 14  ? -11.187 -3.445  0.932   1.00 61.15 ? 14  ALA A N    2  
ATOM 2874  C CA   . ALA A 1 14  ? -11.163 -2.833  2.254   1.00 23.20 ? 14  ALA A CA   2  
ATOM 2875  C C    . ALA A 1 14  ? -12.118 -1.646  2.326   1.00 13.35 ? 14  ALA A C    2  
ATOM 2876  O O    . ALA A 1 14  ? -12.191 -0.837  1.400   1.00 2.03  ? 14  ALA A O    2  
ATOM 2877  C CB   . ALA A 1 14  ? -9.749  -2.398  2.610   1.00 34.31 ? 14  ALA A CB   2  
ATOM 2878  H H    . ALA A 1 14  ? -10.986 -2.895  0.146   1.00 23.03 ? 14  ALA A H    2  
ATOM 2879  H HA   . ALA A 1 14  ? -11.477 -3.578  2.972   1.00 2.02  ? 14  ALA A HA   2  
ATOM 2880  H HB1  . ALA A 1 14  ? -9.793  -1.578  3.309   1.00 44.24 ? 14  ALA A HB1  2  
ATOM 2881  H HB2  . ALA A 1 14  ? -9.221  -3.226  3.059   1.00 13.15 ? 14  ALA A HB2  2  
ATOM 2882  H HB3  . ALA A 1 14  ? -9.234  -2.084  1.715   1.00 53.43 ? 14  ALA A HB3  2  
ATOM 2883  N N    . THR A 1 15  ? -12.850 -1.548  3.430   1.00 4.31  ? 15  THR A N    2  
ATOM 2884  C CA   . THR A 1 15  ? -13.801 -0.460  3.623   1.00 22.43 ? 15  THR A CA   2  
ATOM 2885  C C    . THR A 1 15  ? -13.347 0.479   4.736   1.00 35.42 ? 15  THR A C    2  
ATOM 2886  O O    . THR A 1 15  ? -13.375 0.121   5.913   1.00 62.12 ? 15  THR A O    2  
ATOM 2887  C CB   . THR A 1 15  ? -15.207 -0.996  3.960   1.00 71.43 ? 15  THR A CB   2  
ATOM 2888  O OG1  . THR A 1 15  ? -15.591 -1.992  3.007   1.00 25.32 ? 15  THR A OG1  2  
ATOM 2889  C CG2  . THR A 1 15  ? -16.228 0.132   3.965   1.00 52.13 ? 15  THR A CG2  2  
ATOM 2890  H H    . THR A 1 15  ? -12.747 -2.222  4.134   1.00 15.44 ? 15  THR A H    2  
ATOM 2891  H HA   . THR A 1 15  ? -13.864 0.096   2.698   1.00 63.54 ? 15  THR A HA   2  
ATOM 2892  H HB   . THR A 1 15  ? -15.178 -1.441  4.945   1.00 72.11 ? 15  THR A HB   2  
ATOM 2893  H HG1  . THR A 1 15  ? -16.548 -2.079  3.005   1.00 25.35 ? 15  THR A HG1  2  
ATOM 2894  H HG21 . THR A 1 15  ? -16.824 0.080   3.067   1.00 30.01 ? 15  THR A HG21 2  
ATOM 2895  H HG22 . THR A 1 15  ? -15.715 1.082   4.003   1.00 21.03 ? 15  THR A HG22 2  
ATOM 2896  H HG23 . THR A 1 15  ? -16.868 0.034   4.829   1.00 70.24 ? 15  THR A HG23 2  
ATOM 2897  N N    . VAL A 1 16  ? -12.930 1.681   4.355   1.00 23.12 ? 16  VAL A N    2  
ATOM 2898  C CA   . VAL A 1 16  ? -12.471 2.672   5.321   1.00 2.02  ? 16  VAL A CA   2  
ATOM 2899  C C    . VAL A 1 16  ? -13.615 3.574   5.771   1.00 31.05 ? 16  VAL A C    2  
ATOM 2900  O O    . VAL A 1 16  ? -14.339 4.132   4.946   1.00 23.31 ? 16  VAL A O    2  
ATOM 2901  C CB   . VAL A 1 16  ? -11.344 3.546   4.737   1.00 32.54 ? 16  VAL A CB   2  
ATOM 2902  C CG1  . VAL A 1 16  ? -10.753 4.444   5.812   1.00 25.02 ? 16  VAL A CG1  2  
ATOM 2903  C CG2  . VAL A 1 16  ? -10.268 2.676   4.107   1.00 32.32 ? 16  VAL A CG2  2  
ATOM 2904  H H    . VAL A 1 16  ? -12.931 1.909   3.401   1.00 64.31 ? 16  VAL A H    2  
ATOM 2905  H HA   . VAL A 1 16  ? -12.081 2.146   6.180   1.00 62.31 ? 16  VAL A HA   2  
ATOM 2906  H HB   . VAL A 1 16  ? -11.766 4.174   3.967   1.00 32.12 ? 16  VAL A HB   2  
ATOM 2907  H HG11 . VAL A 1 16  ? -9.726  4.163   5.992   1.00 52.25 ? 16  VAL A HG11 2  
ATOM 2908  H HG12 . VAL A 1 16  ? -10.794 5.473   5.485   1.00 74.30 ? 16  VAL A HG12 2  
ATOM 2909  H HG13 . VAL A 1 16  ? -11.320 4.333   6.726   1.00 63.23 ? 16  VAL A HG13 2  
ATOM 2910  H HG21 . VAL A 1 16  ? -9.517  3.304   3.650   1.00 71.02 ? 16  VAL A HG21 2  
ATOM 2911  H HG22 . VAL A 1 16  ? -9.810  2.062   4.869   1.00 64.33 ? 16  VAL A HG22 2  
ATOM 2912  H HG23 . VAL A 1 16  ? -10.712 2.041   3.355   1.00 2.21  ? 16  VAL A HG23 2  
ATOM 2913  N N    . ARG A 1 17  ? -13.774 3.708   7.084   1.00 3.21  ? 17  ARG A N    2  
ATOM 2914  C CA   . ARG A 1 17  ? -14.832 4.542   7.644   1.00 10.22 ? 17  ARG A CA   2  
ATOM 2915  C C    . ARG A 1 17  ? -14.437 6.015   7.616   1.00 73.20 ? 17  ARG A C    2  
ATOM 2916  O O    . ARG A 1 17  ? -13.261 6.366   7.506   1.00 24.12 ? 17  ARG A O    2  
ATOM 2917  C CB   . ARG A 1 17  ? -15.142 4.113   9.078   1.00 22.41 ? 17  ARG A CB   2  
ATOM 2918  C CG   . ARG A 1 17  ? -16.230 3.055   9.177   1.00 72.04 ? 17  ARG A CG   2  
ATOM 2919  C CD   . ARG A 1 17  ? -16.683 2.856   10.615  1.00 14.04 ? 17  ARG A CD   2  
ATOM 2920  N NE   . ARG A 1 17  ? -17.953 2.139   10.693  1.00 62.00 ? 17  ARG A NE   2  
ATOM 2921  C CZ   . ARG A 1 17  ? -18.658 2.014   11.813  1.00 2.02  ? 17  ARG A CZ   2  
ATOM 2922  N NH1  . ARG A 1 17  ? -18.219 2.554   12.942  1.00 72.12 ? 17  ARG A NH1  2  
ATOM 2923  N NH2  . ARG A 1 17  ? -19.805 1.346   11.805  1.00 43.11 ? 17  ARG A NH2  2  
ATOM 2924  H H    . ARG A 1 17  ? -13.165 3.237   7.690   1.00 65.31 ? 17  ARG A H    2  
ATOM 2925  H HA   . ARG A 1 17  ? -15.716 4.406   7.038   1.00 53.23 ? 17  ARG A HA   2  
ATOM 2926  H HB3  . ARG A 1 17  ? -15.460 4.979   9.640   1.00 73.23 ? 17  ARG A HB3  2  
ATOM 2927  H HG3  . ARG A 1 17  ? -15.846 2.121   8.798   1.00 53.14 ? 17  ARG A HG3  2  
ATOM 2928  H HD3  . ARG A 1 17  ? -16.797 3.825   11.080  1.00 75.14 ? 17  ARG A HD3  2  
ATOM 2929  H HE   . ARG A 1 17  ? -18.296 1.732   9.872   1.00 31.23 ? 17  ARG A HE   2  
ATOM 2930  H HH11 . ARG A 1 17  ? -17.356 3.059   12.950  1.00 34.42 ? 17  ARG A HH11 2  
ATOM 2931  H HH12 . ARG A 1 17  ? -18.753 2.459   13.782  1.00 30.43 ? 17  ARG A HH12 2  
ATOM 2932  H HH21 . ARG A 1 17  ? -20.139 0.937   10.956  1.00 44.20 ? 17  ARG A HH21 2  
ATOM 2933  H HH22 . ARG A 1 17  ? -20.335 1.252   12.647  1.00 70.11 ? 17  ARG A HH22 2  
ATOM 2934  N N    . PRO A 1 18  ? -15.441 6.898   7.714   1.00 64.14 ? 18  PRO A N    2  
ATOM 2935  C CA   . PRO A 1 18  ? -15.223 8.348   7.702   1.00 23.10 ? 18  PRO A CA   2  
ATOM 2936  C C    . PRO A 1 18  ? -14.534 8.842   8.970   1.00 33.05 ? 18  PRO A C    2  
ATOM 2937  O O    . PRO A 1 18  ? -14.111 8.045   9.808   1.00 41.11 ? 18  PRO A O    2  
ATOM 2938  C CB   . PRO A 1 18  ? -16.639 8.918   7.607   1.00 3.42  ? 18  PRO A CB   2  
ATOM 2939  C CG   . PRO A 1 18  ? -17.513 7.863   8.193   1.00 13.34 ? 18  PRO A CG   2  
ATOM 2940  C CD   . PRO A 1 18  ? -16.865 6.551   7.846   1.00 14.34 ? 18  PRO A CD   2  
ATOM 2941  H HA   . PRO A 1 18  ? -14.652 8.656   6.839   1.00 74.54 ? 18  PRO A HA   2  
ATOM 2942  H HB3  . PRO A 1 18  ? -16.889 9.108   6.574   1.00 52.15 ? 18  PRO A HB3  2  
ATOM 2943  H HG3  . PRO A 1 18  ? -18.501 7.920   7.756   1.00 54.23 ? 18  PRO A HG3  2  
ATOM 2944  H HD3  . PRO A 1 18  ? -17.258 6.172   6.913   1.00 73.54 ? 18  PRO A HD3  2  
ATOM 2945  N N    . THR A 1 19  ? -14.424 10.159  9.103   1.00 22.11 ? 19  THR A N    2  
ATOM 2946  C CA   . THR A 1 19  ? -13.786 10.759  10.269  1.00 74.35 ? 19  THR A CA   2  
ATOM 2947  C C    . THR A 1 19  ? -14.820 11.355  11.217  1.00 32.41 ? 19  THR A C    2  
ATOM 2948  O O    . THR A 1 19  ? -16.022 11.284  10.962  1.00 50.15 ? 19  THR A O    2  
ATOM 2949  C CB   . THR A 1 19  ? -12.786 11.857  9.859   1.00 3.34  ? 19  THR A CB   2  
ATOM 2950  O OG1  . THR A 1 19  ? -13.469 12.900  9.154   1.00 0.13  ? 19  THR A OG1  2  
ATOM 2951  C CG2  . THR A 1 19  ? -11.682 11.286  8.984   1.00 42.12 ? 19  THR A CG2  2  
ATOM 2952  H H    . THR A 1 19  ? -14.781 10.741  8.400   1.00 65.34 ? 19  THR A H    2  
ATOM 2953  H HA   . THR A 1 19  ? -13.242 9.982   10.787  1.00 45.23 ? 19  THR A HA   2  
ATOM 2954  H HB   . THR A 1 19  ? -12.342 12.270  10.754  1.00 45.13 ? 19  THR A HB   2  
ATOM 2955  H HG1  . THR A 1 19  ? -13.704 13.602  9.767   1.00 45.31 ? 19  THR A HG1  2  
ATOM 2956  H HG21 . THR A 1 19  ? -10.988 12.071  8.725   1.00 74.22 ? 19  THR A HG21 2  
ATOM 2957  H HG22 . THR A 1 19  ? -12.112 10.875  8.085   1.00 14.14 ? 19  THR A HG22 2  
ATOM 2958  H HG23 . THR A 1 19  ? -11.163 10.509  9.524   1.00 71.52 ? 19  THR A HG23 2  
ATOM 2959  N N    . GLU A 1 20  ? -14.345 11.941  12.311  1.00 62.21 ? 20  GLU A N    2  
ATOM 2960  C CA   . GLU A 1 20  ? -15.230 12.549  13.298  1.00 75.41 ? 20  GLU A CA   2  
ATOM 2961  C C    . GLU A 1 20  ? -16.162 11.506  13.907  1.00 54.25 ? 20  GLU A C    2  
ATOM 2962  O O    . GLU A 1 20  ? -16.007 10.309  13.677  1.00 74.31 ? 20  GLU A O    2  
ATOM 2963  C CB   . GLU A 1 20  ? -16.048 13.671  12.656  1.00 23.15 ? 20  GLU A CB   2  
ATOM 2964  C CG   . GLU A 1 20  ? -15.953 14.995  13.397  1.00 13.34 ? 20  GLU A CG   2  
ATOM 2965  C CD   . GLU A 1 20  ? -17.203 15.308  14.196  1.00 34.12 ? 20  GLU A CD   2  
ATOM 2966  O OE1  . GLU A 1 20  ? -18.289 15.406  13.587  1.00 73.11 ? 20  GLU A OE1  2  
ATOM 2967  O OE2  . GLU A 1 20  ? -17.095 15.453  15.432  1.00 13.35 ? 20  GLU A OE2  2  
ATOM 2968  H H    . GLU A 1 20  ? -13.375 11.965  12.460  1.00 53.11 ? 20  GLU A H    2  
ATOM 2969  H HA   . GLU A 1 20  ? -14.616 12.966  14.081  1.00 44.42 ? 20  GLU A HA   2  
ATOM 2970  H HB3  . GLU A 1 20  ? -17.087 13.371  12.630  1.00 52.31 ? 20  GLU A HB3  2  
ATOM 2971  H HG3  . GLU A 1 20  ? -15.795 15.784  12.678  1.00 2.02  ? 20  GLU A HG3  2  
ATOM 2972  N N    . GLY A 1 21  ? -17.133 11.974  14.686  1.00 60.41 ? 21  GLY A N    2  
ATOM 2973  C CA   . GLY A 1 21  ? -18.077 11.069  15.317  1.00 65.12 ? 21  GLY A CA   2  
ATOM 2974  C C    . GLY A 1 21  ? -19.407 11.019  14.591  1.00 62.44 ? 21  GLY A C    2  
ATOM 2975  O O    . GLY A 1 21  ? -19.449 10.952  13.363  1.00 63.40 ? 21  GLY A O    2  
ATOM 2976  H H    . GLY A 1 21  ? -17.209 12.940  14.834  1.00 24.33 ? 21  GLY A H    2  
ATOM 2977  H HA2  . GLY A 1 21  ? -17.651 10.077  15.336  1.00 61.44 ? 21  GLY A HA2  2  
ATOM 2978  H HA3  . GLY A 1 21  ? -18.247 11.396  16.334  1.00 54.43 ? 21  GLY A HA3  2  
ATOM 2979  N N    . ALA A 1 22  ? -20.496 11.053  15.351  1.00 64.11 ? 22  ALA A N    2  
ATOM 2980  C CA   . ALA A 1 22  ? -21.834 11.011  14.774  1.00 52.21 ? 22  ALA A CA   2  
ATOM 2981  C C    . ALA A 1 22  ? -22.249 12.383  14.254  1.00 42.24 ? 22  ALA A C    2  
ATOM 2982  O O    . ALA A 1 22  ? -22.251 12.627  13.048  1.00 65.24 ? 22  ALA A O    2  
ATOM 2983  C CB   . ALA A 1 22  ? -22.837 10.507  15.800  1.00 72.20 ? 22  ALA A CB   2  
ATOM 2984  H H    . ALA A 1 22  ? -20.398 11.108  16.325  1.00 31.45 ? 22  ALA A H    2  
ATOM 2985  H HA   . ALA A 1 22  ? -21.819 10.314  13.948  1.00 53.24 ? 22  ALA A HA   2  
ATOM 2986  H HB1  . ALA A 1 22  ? -23.836 10.759  15.478  1.00 3.44  ? 22  ALA A HB1  2  
ATOM 2987  H HB2  . ALA A 1 22  ? -22.748 9.434   15.892  1.00 33.11 ? 22  ALA A HB2  2  
ATOM 2988  H HB3  . ALA A 1 22  ? -22.638 10.968  16.755  1.00 4.13  ? 22  ALA A HB3  2  
ATOM 2989  N N    . GLY A 1 23  ? -22.603 13.277  15.173  1.00 23.43 ? 23  GLY A N    2  
ATOM 2990  C CA   . GLY A 1 23  ? -23.018 14.613  14.789  1.00 53.41 ? 23  GLY A CA   2  
ATOM 2991  C C    . GLY A 1 23  ? -24.450 14.655  14.292  1.00 52.31 ? 23  GLY A C    2  
ATOM 2992  O O    . GLY A 1 23  ? -24.736 14.255  13.163  1.00 61.14 ? 23  GLY A O    2  
ATOM 2993  H H    . GLY A 1 23  ? -22.583 13.025  16.121  1.00 11.24 ? 23  GLY A H    2  
ATOM 2994  H HA2  . GLY A 1 23  ? -22.925 15.267  15.643  1.00 21.34 ? 23  GLY A HA2  2  
ATOM 2995  H HA3  . GLY A 1 23  ? -22.368 14.967  14.003  1.00 62.03 ? 23  GLY A HA3  2  
ATOM 2996  N N    . GLY A 1 24  ? -25.354 15.140  15.137  1.00 33.24 ? 24  GLY A N    2  
ATOM 2997  C CA   . GLY A 1 24  ? -26.753 15.222  14.759  1.00 23.24 ? 24  GLY A CA   2  
ATOM 2998  C C    . GLY A 1 24  ? -27.346 16.592  15.026  1.00 12.32 ? 24  GLY A C    2  
ATOM 2999  O O    . GLY A 1 24  ? -26.697 17.452  15.622  1.00 23.01 ? 24  GLY A O    2  
ATOM 3000  H H    . GLY A 1 24  ? -25.068 15.444  16.024  1.00 2.45  ? 24  GLY A H    2  
ATOM 3001  H HA2  . GLY A 1 24  ? -26.844 15.001  13.707  1.00 40.22 ? 24  GLY A HA2  2  
ATOM 3002  H HA3  . GLY A 1 24  ? -27.310 14.488  15.322  1.00 34.42 ? 24  GLY A HA3  2  
ATOM 3003  N N    . THR A 1 25  ? -28.582 16.797  14.582  1.00 12.21 ? 25  THR A N    2  
ATOM 3004  C CA   . THR A 1 25  ? -29.261 18.072  14.772  1.00 23.43 ? 25  THR A CA   2  
ATOM 3005  C C    . THR A 1 25  ? -28.422 19.228  14.240  1.00 34.05 ? 25  THR A C    2  
ATOM 3006  O O    . THR A 1 25  ? -28.437 20.327  14.796  1.00 35.41 ? 25  THR A O    2  
ATOM 3007  C CB   . THR A 1 25  ? -29.577 18.323  16.260  1.00 50.30 ? 25  THR A CB   2  
ATOM 3008  O OG1  . THR A 1 25  ? -30.008 17.108  16.882  1.00 52.14 ? 25  THR A OG1  2  
ATOM 3009  C CG2  . THR A 1 25  ? -30.654 19.386  16.412  1.00 45.03 ? 25  THR A CG2  2  
ATOM 3010  H H    . THR A 1 25  ? -29.048 16.072  14.115  1.00 55.42 ? 25  THR A H    2  
ATOM 3011  H HA   . THR A 1 25  ? -30.195 18.038  14.229  1.00 70.53 ? 25  THR A HA   2  
ATOM 3012  H HB   . THR A 1 25  ? -28.677 18.671  16.748  1.00 30.14 ? 25  THR A HB   2  
ATOM 3013  H HG1  . THR A 1 25  ? -29.318 16.786  17.468  1.00 10.41 ? 25  THR A HG1  2  
ATOM 3014  H HG21 . THR A 1 25  ? -30.195 20.327  16.680  1.00 61.52 ? 25  THR A HG21 2  
ATOM 3015  H HG22 . THR A 1 25  ? -31.346 19.091  17.185  1.00 22.50 ? 25  THR A HG22 2  
ATOM 3016  H HG23 . THR A 1 25  ? -31.185 19.499  15.479  1.00 54.35 ? 25  THR A HG23 2  
ATOM 3017  N N    . LEU A 1 26  ? -27.691 18.973  13.161  1.00 51.22 ? 26  LEU A N    2  
ATOM 3018  C CA   . LEU A 1 26  ? -26.844 19.994  12.552  1.00 13.33 ? 26  LEU A CA   2  
ATOM 3019  C C    . LEU A 1 26  ? -26.133 19.446  11.319  1.00 73.10 ? 26  LEU A C    2  
ATOM 3020  O O    . LEU A 1 26  ? -25.232 18.614  11.427  1.00 33.24 ? 26  LEU A O    2  
ATOM 3021  C CB   . LEU A 1 26  ? -25.817 20.502  13.564  1.00 23.43 ? 26  LEU A CB   2  
ATOM 3022  C CG   . LEU A 1 26  ? -25.989 21.950  14.025  1.00 32.01 ? 26  LEU A CG   2  
ATOM 3023  C CD1  . LEU A 1 26  ? -24.950 22.302  15.078  1.00 71.05 ? 26  LEU A CD1  2  
ATOM 3024  C CD2  . LEU A 1 26  ? -25.893 22.901  12.841  1.00 43.13 ? 26  LEU A CD2  2  
ATOM 3025  H H    . LEU A 1 26  ? -27.721 18.079  12.763  1.00 52.45 ? 26  LEU A H    2  
ATOM 3026  H HA   . LEU A 1 26  ? -27.479 20.815  12.252  1.00 23.04 ? 26  LEU A HA   2  
ATOM 3027  H HB3  . LEU A 1 26  ? -24.838 20.411  13.116  1.00 74.43 ? 26  LEU A HB3  2  
ATOM 3028  H HG   . LEU A 1 26  ? -26.967 22.067  14.470  1.00 53.41 ? 26  LEU A HG   2  
ATOM 3029  H HD11 . LEU A 1 26  ? -24.779 23.367  15.073  1.00 70.25 ? 26  LEU A HD11 2  
ATOM 3030  H HD12 . LEU A 1 26  ? -24.025 21.788  14.859  1.00 61.32 ? 26  LEU A HD12 2  
ATOM 3031  H HD13 . LEU A 1 26  ? -25.306 21.997  16.052  1.00 3.43  ? 26  LEU A HD13 2  
ATOM 3032  H HD21 . LEU A 1 26  ? -26.830 22.903  12.304  1.00 70.10 ? 26  LEU A HD21 2  
ATOM 3033  H HD22 . LEU A 1 26  ? -25.100 22.577  12.183  1.00 41.13 ? 26  LEU A HD22 2  
ATOM 3034  H HD23 . LEU A 1 26  ? -25.680 23.899  13.197  1.00 31.41 ? 26  LEU A HD23 2  
ATOM 3035  N N    . GLY A 1 27  ? -26.541 19.921  10.146  1.00 42.02 ? 27  GLY A N    2  
ATOM 3036  C CA   . GLY A 1 27  ? -25.930 19.469  8.910   1.00 3.14  ? 27  GLY A CA   2  
ATOM 3037  C C    . GLY A 1 27  ? -26.023 20.502  7.805   1.00 64.31 ? 27  GLY A C    2  
ATOM 3038  O O    . GLY A 1 27  ? -26.964 21.296  7.766   1.00 35.13 ? 27  GLY A O    2  
ATOM 3039  H H    . GLY A 1 27  ? -27.262 20.583  10.120  1.00 1.21  ? 27  GLY A H    2  
ATOM 3040  H HA2  . GLY A 1 27  ? -24.891 19.247  9.095   1.00 53.55 ? 27  GLY A HA2  2  
ATOM 3041  H HA3  . GLY A 1 27  ? -26.428 18.567  8.585   1.00 24.23 ? 27  GLY A HA3  2  
ATOM 3042  N N    . SER A 1 28  ? -25.043 20.498  6.908   1.00 11.42 ? 28  SER A N    2  
ATOM 3043  C CA   . SER A 1 28  ? -25.015 21.446  5.802   1.00 13.42 ? 28  SER A CA   2  
ATOM 3044  C C    . SER A 1 28  ? -23.946 21.063  4.783   1.00 73.42 ? 28  SER A C    2  
ATOM 3045  O O    . SER A 1 28  ? -23.271 20.042  4.929   1.00 74.14 ? 28  SER A O    2  
ATOM 3046  C CB   . SER A 1 28  ? -24.755 22.861  6.321   1.00 2.24  ? 28  SER A CB   2  
ATOM 3047  O OG   . SER A 1 28  ? -25.924 23.660  6.234   1.00 15.32 ? 28  SER A OG   2  
ATOM 3048  H H    . SER A 1 28  ? -24.320 19.841  6.995   1.00 52.41 ? 28  SER A H    2  
ATOM 3049  H HA   . SER A 1 28  ? -25.980 21.421  5.318   1.00 63.22 ? 28  SER A HA   2  
ATOM 3050  H HB3  . SER A 1 28  ? -23.976 23.322  5.731   1.00 2.32  ? 28  SER A HB3  2  
ATOM 3051  H HG   . SER A 1 28  ? -25.813 24.317  5.543   1.00 64.21 ? 28  SER A HG   2  
ATOM 3052  N N    . LEU A 1 29  ? -23.798 21.886  3.752   1.00 51.24 ? 29  LEU A N    2  
ATOM 3053  C CA   . LEU A 1 29  ? -22.810 21.633  2.708   1.00 73.04 ? 29  LEU A CA   2  
ATOM 3054  C C    . LEU A 1 29  ? -21.876 22.830  2.541   1.00 42.30 ? 29  LEU A C    2  
ATOM 3055  O O    . LEU A 1 29  ? -21.995 23.827  3.250   1.00 64.45 ? 29  LEU A O    2  
ATOM 3056  C CB   . LEU A 1 29  ? -23.507 21.328  1.381   1.00 61.13 ? 29  LEU A CB   2  
ATOM 3057  C CG   . LEU A 1 29  ? -24.188 19.963  1.280   1.00 1.13  ? 29  LEU A CG   2  
ATOM 3058  C CD1  . LEU A 1 29  ? -25.686 20.097  1.509   1.00 34.20 ? 29  LEU A CD1  2  
ATOM 3059  C CD2  . LEU A 1 29  ? -23.908 19.326  -0.073  1.00 33.22 ? 29  LEU A CD2  2  
ATOM 3060  H H    . LEU A 1 29  ? -24.362 22.682  3.690   1.00 11.31 ? 29  LEU A H    2  
ATOM 3061  H HA   . LEU A 1 29  ? -22.225 20.777  3.005   1.00 33.14 ? 29  LEU A HA   2  
ATOM 3062  H HB3  . LEU A 1 29  ? -22.765 21.388  0.597   1.00 14.21 ? 29  LEU A HB3  2  
ATOM 3063  H HG   . LEU A 1 29  ? -23.791 19.311  2.047   1.00 43.43 ? 29  LEU A HG   2  
ATOM 3064  H HD11 . LEU A 1 29  ? -25.864 20.738  2.359   1.00 72.04 ? 29  LEU A HD11 2  
ATOM 3065  H HD12 . LEU A 1 29  ? -26.109 19.121  1.700   1.00 60.10 ? 29  LEU A HD12 2  
ATOM 3066  H HD13 . LEU A 1 29  ? -26.147 20.524  0.632   1.00 22.33 ? 29  LEU A HD13 2  
ATOM 3067  H HD21 . LEU A 1 29  ? -24.550 18.467  -0.206  1.00 32.25 ? 29  LEU A HD21 2  
ATOM 3068  H HD22 . LEU A 1 29  ? -22.876 19.015  -0.116  1.00 21.33 ? 29  LEU A HD22 2  
ATOM 3069  H HD23 . LEU A 1 29  ? -24.101 20.045  -0.855  1.00 34.05 ? 29  LEU A HD23 2  
ATOM 3070  N N    . GLY A 1 30  ? -20.949 22.723  1.595   1.00 33.30 ? 30  GLY A N    2  
ATOM 3071  C CA   . GLY A 1 30  ? -20.010 23.802  1.350   1.00 60.31 ? 30  GLY A CA   2  
ATOM 3072  C C    . GLY A 1 30  ? -18.591 23.437  1.739   1.00 71.21 ? 30  GLY A C    2  
ATOM 3073  O O    . GLY A 1 30  ? -17.883 24.236  2.351   1.00 14.14 ? 30  GLY A O    2  
ATOM 3074  H H    . GLY A 1 30  ? -20.900 21.902  1.058   1.00 53.01 ? 30  GLY A H    2  
ATOM 3075  H HA2  . GLY A 1 30  ? -20.030 24.051  0.300   1.00 72.03 ? 30  GLY A HA2  2  
ATOM 3076  H HA3  . GLY A 1 30  ? -20.317 24.667  1.921   1.00 74.14 ? 30  GLY A HA3  2  
ATOM 3077  N N    . GLY A 1 31  ? -18.176 22.225  1.387   1.00 54.34 ? 31  GLY A N    2  
ATOM 3078  C CA   . GLY A 1 31  ? -16.834 21.776  1.714   1.00 11.11 ? 31  GLY A CA   2  
ATOM 3079  C C    . GLY A 1 31  ? -16.530 20.400  1.154   1.00 40.40 ? 31  GLY A C    2  
ATOM 3080  O O    . GLY A 1 31  ? -17.425 19.562  1.028   1.00 33.12 ? 31  GLY A O    2  
ATOM 3081  H H    . GLY A 1 31  ? -18.785 21.629  0.901   1.00 53.22 ? 31  GLY A H    2  
ATOM 3082  H HA2  . GLY A 1 31  ? -16.123 22.482  1.312   1.00 33.53 ? 31  GLY A HA2  2  
ATOM 3083  H HA3  . GLY A 1 31  ? -16.729 21.746  2.788   1.00 32.44 ? 31  GLY A HA3  2  
ATOM 3084  N N    . PHE A 1 32  ? -15.267 20.168  0.815   1.00 32.55 ? 32  PHE A N    2  
ATOM 3085  C CA   . PHE A 1 32  ? -14.848 18.882  0.263   1.00 1.54  ? 32  PHE A CA   2  
ATOM 3086  C C    . PHE A 1 32  ? -14.478 17.907  1.377   1.00 34.14 ? 32  PHE A C    2  
ATOM 3087  O O    . PHE A 1 32  ? -14.289 18.303  2.527   1.00 62.10 ? 32  PHE A O    2  
ATOM 3088  C CB   . PHE A 1 32  ? -13.660 19.074  -0.681  1.00 31.43 ? 32  PHE A CB   2  
ATOM 3089  C CG   . PHE A 1 32  ? -14.031 19.008  -2.134  1.00 42.42 ? 32  PHE A CG   2  
ATOM 3090  C CD1  . PHE A 1 32  ? -14.714 20.054  -2.735  1.00 52.32 ? 32  PHE A CD1  2  
ATOM 3091  C CD2  . PHE A 1 32  ? -13.701 17.901  -2.899  1.00 1.30  ? 32  PHE A CD2  2  
ATOM 3092  C CE1  . PHE A 1 32  ? -15.058 19.997  -4.074  1.00 75.22 ? 32  PHE A CE1  2  
ATOM 3093  C CE2  . PHE A 1 32  ? -14.042 17.840  -4.238  1.00 74.51 ? 32  PHE A CE2  2  
ATOM 3094  C CZ   . PHE A 1 32  ? -14.721 18.888  -4.824  1.00 4.04  ? 32  PHE A CZ   2  
ATOM 3095  H H    . PHE A 1 32  ? -14.601 20.874  0.939   1.00 63.41 ? 32  PHE A H    2  
ATOM 3096  H HA   . PHE A 1 32  ? -15.679 18.476  -0.294  1.00 70.44 ? 32  PHE A HA   2  
ATOM 3097  H HB3  . PHE A 1 32  ? -12.931 18.301  -0.488  1.00 43.25 ? 32  PHE A HB3  2  
ATOM 3098  H HD1  . PHE A 1 32  ? -14.977 20.922  -2.149  1.00 43.12 ? 32  PHE A HD1  2  
ATOM 3099  H HD2  . PHE A 1 32  ? -13.172 17.080  -2.441  1.00 72.23 ? 32  PHE A HD2  2  
ATOM 3100  H HE1  . PHE A 1 32  ? -15.589 20.819  -4.529  1.00 72.15 ? 32  PHE A HE1  2  
ATOM 3101  H HE2  . PHE A 1 32  ? -13.778 16.971  -4.822  1.00 65.01 ? 32  PHE A HE2  2  
ATOM 3102  H HZ   . PHE A 1 32  ? -14.989 18.842  -5.870  1.00 61.14 ? 32  PHE A HZ   2  
ATOM 3103  N N    . SER A 1 33  ? -14.376 16.630  1.026   1.00 32.02 ? 33  SER A N    2  
ATOM 3104  C CA   . SER A 1 33  ? -14.033 15.596  1.994   1.00 75.43 ? 33  SER A CA   2  
ATOM 3105  C C    . SER A 1 33  ? -12.726 14.903  1.610   1.00 50.50 ? 33  SER A C    2  
ATOM 3106  O O    . SER A 1 33  ? -12.372 14.831  0.434   1.00 41.11 ? 33  SER A O    2  
ATOM 3107  C CB   . SER A 1 33  ? -15.158 14.565  2.093   1.00 75.33 ? 33  SER A CB   2  
ATOM 3108  O OG   . SER A 1 33  ? -16.072 14.906  3.123   1.00 33.30 ? 33  SER A OG   2  
ATOM 3109  H H    . SER A 1 33  ? -14.537 16.376  0.092   1.00 24.31 ? 33  SER A H    2  
ATOM 3110  H HA   . SER A 1 33  ? -13.904 16.071  2.955   1.00 13.02 ? 33  SER A HA   2  
ATOM 3111  H HB3  . SER A 1 33  ? -14.737 13.595  2.310   1.00 32.12 ? 33  SER A HB3  2  
ATOM 3112  H HG   . SER A 1 33  ? -16.446 15.771  2.944   1.00 52.22 ? 33  SER A HG   2  
ATOM 3113  N N    . VAL A 1 34  ? -12.018 14.395  2.613   1.00 14.40 ? 34  VAL A N    2  
ATOM 3114  C CA   . VAL A 1 34  ? -10.753 13.709  2.382   1.00 11.10 ? 34  VAL A CA   2  
ATOM 3115  C C    . VAL A 1 34  ? -10.982 12.284  1.887   1.00 43.42 ? 34  VAL A C    2  
ATOM 3116  O O    . VAL A 1 34  ? -12.121 11.866  1.674   1.00 21.12 ? 34  VAL A O    2  
ATOM 3117  C CB   . VAL A 1 34  ? -9.897  13.662  3.662   1.00 1.30  ? 34  VAL A CB   2  
ATOM 3118  C CG1  . VAL A 1 34  ? -9.513  15.067  4.100   1.00 3.44  ? 34  VAL A CG1  2  
ATOM 3119  C CG2  . VAL A 1 34  ? -10.639 12.933  4.773   1.00 3.03  ? 34  VAL A CG2  2  
ATOM 3120  H H    . VAL A 1 34  ? -12.352 14.484  3.530   1.00 10.12 ? 34  VAL A H    2  
ATOM 3121  H HA   . VAL A 1 34  ? -10.206 14.258  1.629   1.00 74.02 ? 34  VAL A HA   2  
ATOM 3122  H HB   . VAL A 1 34  ? -8.991  13.115  3.445   1.00 20.13 ? 34  VAL A HB   2  
ATOM 3123  H HG11 . VAL A 1 34  ? -9.281  15.064  5.155   1.00 42.22 ? 34  VAL A HG11 2  
ATOM 3124  H HG12 . VAL A 1 34  ? -8.650  15.396  3.540   1.00 72.51 ? 34  VAL A HG12 2  
ATOM 3125  H HG13 . VAL A 1 34  ? -10.339 15.738  3.915   1.00 65.31 ? 34  VAL A HG13 2  
ATOM 3126  H HG21 . VAL A 1 34  ? -11.431 12.336  4.344   1.00 25.50 ? 34  VAL A HG21 2  
ATOM 3127  H HG22 . VAL A 1 34  ? -9.951  12.292  5.304   1.00 2.15  ? 34  VAL A HG22 2  
ATOM 3128  H HG23 . VAL A 1 34  ? -11.063 13.653  5.457   1.00 63.03 ? 34  VAL A HG23 2  
ATOM 3129  N N    . THR A 1 35  ? -9.895  11.544  1.704   1.00 54.35 ? 35  THR A N    2  
ATOM 3130  C CA   . THR A 1 35  ? -9.977  10.167  1.232   1.00 53.11 ? 35  THR A CA   2  
ATOM 3131  C C    . THR A 1 35  ? -10.332 9.217   2.369   1.00 22.44 ? 35  THR A C    2  
ATOM 3132  O O    . THR A 1 35  ? -9.920  9.418   3.511   1.00 31.11 ? 35  THR A O    2  
ATOM 3133  C CB   . THR A 1 35  ? -8.652  9.712   0.593   1.00 71.02 ? 35  THR A CB   2  
ATOM 3134  O OG1  . THR A 1 35  ? -8.774  8.369   0.115   1.00 54.32 ? 35  THR A OG1  2  
ATOM 3135  C CG2  . THR A 1 35  ? -7.511  9.796   1.595   1.00 42.25 ? 35  THR A CG2  2  
ATOM 3136  H H    . THR A 1 35  ? -9.015  11.935  1.889   1.00 64.51 ? 35  THR A H    2  
ATOM 3137  H HA   . THR A 1 35  ? -10.750 10.117  0.480   1.00 45.05 ? 35  THR A HA   2  
ATOM 3138  H HB   . THR A 1 35  ? -8.428  10.363  -0.240  1.00 3.51  ? 35  THR A HB   2  
ATOM 3139  H HG1  . THR A 1 35  ? -8.090  8.196   -0.538  1.00 62.20 ? 35  THR A HG1  2  
ATOM 3140  H HG21 . THR A 1 35  ? -6.593  9.477   1.124   1.00 42.33 ? 35  THR A HG21 2  
ATOM 3141  H HG22 . THR A 1 35  ? -7.723  9.156   2.437   1.00 11.23 ? 35  THR A HG22 2  
ATOM 3142  H HG23 . THR A 1 35  ? -7.405  10.815  1.936   1.00 61.24 ? 35  THR A HG23 2  
ATOM 3143  N N    . ASN A 1 36  ? -11.098 8.179   2.050   1.00 3.30  ? 36  ASN A N    2  
ATOM 3144  C CA   . ASN A 1 36  ? -11.509 7.197   3.046   1.00 11.44 ? 36  ASN A CA   2  
ATOM 3145  C C    . ASN A 1 36  ? -12.272 6.048   2.394   1.00 23.53 ? 36  ASN A C    2  
ATOM 3146  O O    . ASN A 1 36  ? -13.472 5.883   2.615   1.00 11.30 ? 36  ASN A O    2  
ATOM 3147  C CB   . ASN A 1 36  ? -12.377 7.859   4.118   1.00 31.24 ? 36  ASN A CB   2  
ATOM 3148  C CG   . ASN A 1 36  ? -13.371 8.842   3.531   1.00 54.24 ? 36  ASN A CG   2  
ATOM 3149  O OD1  . ASN A 1 36  ? -13.907 8.626   2.444   1.00 14.14 ? 36  ASN A OD1  2  
ATOM 3150  N ND2  . ASN A 1 36  ? -13.621 9.930   4.250   1.00 32.41 ? 36  ASN A ND2  2  
ATOM 3151  H H    . ASN A 1 36  ? -11.396 8.071   1.123   1.00 74.20 ? 36  ASN A H    2  
ATOM 3152  H HA   . ASN A 1 36  ? -10.617 6.803   3.511   1.00 11.30 ? 36  ASN A HA   2  
ATOM 3153  H HB3  . ASN A 1 36  ? -11.741 8.387   4.812   1.00 3.13  ? 36  ASN A HB3  2  
ATOM 3154  H HD21 . ASN A 1 36  ? -13.156 10.037  5.106   1.00 64.21 ? 36  ASN A HD21 2  
ATOM 3155  H HD22 . ASN A 1 36  ? -14.261 10.583  3.894   1.00 24.11 ? 36  ASN A HD22 2  
ATOM 3156  N N    . ASN A 1 37  ? -11.568 5.256   1.593   1.00 2.32  ? 37  ASN A N    2  
ATOM 3157  C CA   . ASN A 1 37  ? -12.181 4.122   0.909   1.00 24.22 ? 37  ASN A CA   2  
ATOM 3158  C C    . ASN A 1 37  ? -11.151 3.374   0.066   1.00 72.33 ? 37  ASN A C    2  
ATOM 3159  O O    . ASN A 1 37  ? -10.149 3.948   -0.360  1.00 54.23 ? 37  ASN A O    2  
ATOM 3160  C CB   . ASN A 1 37  ? -13.336 4.595   0.025   1.00 61.15 ? 37  ASN A CB   2  
ATOM 3161  C CG   . ASN A 1 37  ? -14.589 3.765   0.216   1.00 22.43 ? 37  ASN A CG   2  
ATOM 3162  O OD1  . ASN A 1 37  ? -15.046 3.088   -0.706  1.00 74.14 ? 37  ASN A OD1  2  
ATOM 3163  N ND2  . ASN A 1 37  ? -15.152 3.812   1.417   1.00 35.03 ? 37  ASN A ND2  2  
ATOM 3164  H H    . ASN A 1 37  ? -10.616 5.437   1.458   1.00 61.00 ? 37  ASN A H    2  
ATOM 3165  H HA   . ASN A 1 37  ? -12.567 3.450   1.662   1.00 52.00 ? 37  ASN A HA   2  
ATOM 3166  H HB3  . ASN A 1 37  ? -13.036 4.531   -1.012  1.00 64.45 ? 37  ASN A HB3  2  
ATOM 3167  H HD21 . ASN A 1 37  ? -14.733 4.372   2.104   1.00 53.41 ? 37  ASN A HD21 2  
ATOM 3168  H HD22 . ASN A 1 37  ? -15.964 3.283   1.569   1.00 32.32 ? 37  ASN A HD22 2  
ATOM 3169  N N    . THR A 1 38  ? -11.407 2.091   -0.169  1.00 51.24 ? 38  THR A N    2  
ATOM 3170  C CA   . THR A 1 38  ? -10.503 1.266   -0.962  1.00 22.44 ? 38  THR A CA   2  
ATOM 3171  C C    . THR A 1 38  ? -11.022 -0.161  -1.077  1.00 32.21 ? 38  THR A C    2  
ATOM 3172  O O    . THR A 1 38  ? -10.439 -1.090  -0.516  1.00 14.04 ? 38  THR A O    2  
ATOM 3173  C CB   . THR A 1 38  ? -9.088  1.239   -0.352  1.00 44.14 ? 38  THR A CB   2  
ATOM 3174  O OG1  . THR A 1 38  ? -8.282  0.267   -1.029  1.00 14.13 ? 38  THR A OG1  2  
ATOM 3175  C CG2  . THR A 1 38  ? -9.144  0.915   1.131   1.00 62.43 ? 38  THR A CG2  2  
ATOM 3176  H H    . THR A 1 38  ? -12.222 1.692   0.197   1.00 63.33 ? 38  THR A H    2  
ATOM 3177  H HA   . THR A 1 38  ? -10.438 1.696   -1.951  1.00 75.34 ? 38  THR A HA   2  
ATOM 3178  H HB   . THR A 1 38  ? -8.640  2.215   -0.477  1.00 0.10  ? 38  THR A HB   2  
ATOM 3179  H HG1  . THR A 1 38  ? -8.317  0.425   -1.975  1.00 34.14 ? 38  THR A HG1  2  
ATOM 3180  H HG21 . THR A 1 38  ? -9.947  0.218   1.317   1.00 63.33 ? 38  THR A HG21 2  
ATOM 3181  H HG22 . THR A 1 38  ? -9.319  1.821   1.693   1.00 0.24  ? 38  THR A HG22 2  
ATOM 3182  H HG23 . THR A 1 38  ? -8.207  0.475   1.439   1.00 62.11 ? 38  THR A HG23 2  
ATOM 3183  N N    . GLN A 1 39  ? -12.120 -0.331  -1.807  1.00 21.44 ? 39  GLN A N    2  
ATOM 3184  C CA   . GLN A 1 39  ? -12.717 -1.648  -1.992  1.00 2.42  ? 39  GLN A CA   2  
ATOM 3185  C C    . GLN A 1 39  ? -12.478 -2.158  -3.409  1.00 54.24 ? 39  GLN A C    2  
ATOM 3186  O O    . GLN A 1 39  ? -13.367 -2.739  -4.030  1.00 12.33 ? 39  GLN A O    2  
ATOM 3187  C CB   . GLN A 1 39  ? -14.219 -1.596  -1.705  1.00 62.31 ? 39  GLN A CB   2  
ATOM 3188  C CG   . GLN A 1 39  ? -14.960 -0.550  -2.522  1.00 64.44 ? 39  GLN A CG   2  
ATOM 3189  C CD   . GLN A 1 39  ? -16.462 -0.752  -2.503  1.00 52.03 ? 39  GLN A CD   2  
ATOM 3190  O OE1  . GLN A 1 39  ? -16.981 -1.690  -3.108  1.00 32.02 ? 39  GLN A OE1  2  
ATOM 3191  N NE2  . GLN A 1 39  ? -17.169 0.130   -1.807  1.00 24.42 ? 39  GLN A NE2  2  
ATOM 3192  H H    . GLN A 1 39  ? -12.539 0.447   -2.226  1.00 61.40 ? 39  GLN A H    2  
ATOM 3193  H HA   . GLN A 1 39  ? -12.249 -2.327  -1.295  1.00 11.43 ? 39  GLN A HA   2  
ATOM 3194  H HB3  . GLN A 1 39  ? -14.364 -1.375  -0.658  1.00 64.45 ? 39  GLN A HB3  2  
ATOM 3195  H HG3  . GLN A 1 39  ? -14.616 -0.602  -3.544  1.00 50.02 ? 39  GLN A HG3  2  
ATOM 3196  H HE21 . GLN A 1 39  ? -16.688 0.853   -1.351  1.00 73.21 ? 39  GLN A HE21 2  
ATOM 3197  H HE22 . GLN A 1 39  ? -18.142 0.025   -1.778  1.00 52.11 ? 39  GLN A HE22 2  
ATOM 3198  N N    . LEU A 1 40  ? -11.268 -1.938  -3.915  1.00 71.13 ? 40  LEU A N    2  
ATOM 3199  C CA   . LEU A 1 40  ? -10.910 -2.376  -5.259  1.00 13.31 ? 40  LEU A CA   2  
ATOM 3200  C C    . LEU A 1 40  ? -9.411  -2.224  -5.501  1.00 60.34 ? 40  LEU A C    2  
ATOM 3201  O O    . LEU A 1 40  ? -8.971  -1.291  -6.170  1.00 11.21 ? 40  LEU A O    2  
ATOM 3202  C CB   . LEU A 1 40  ? -11.688 -1.573  -6.303  1.00 3.42  ? 40  LEU A CB   2  
ATOM 3203  C CG   . LEU A 1 40  ? -11.681 -2.135  -7.726  1.00 24.45 ? 40  LEU A CG   2  
ATOM 3204  C CD1  . LEU A 1 40  ? -12.357 -3.497  -7.766  1.00 21.15 ? 40  LEU A CD1  2  
ATOM 3205  C CD2  . LEU A 1 40  ? -12.365 -1.170  -8.684  1.00 72.15 ? 40  LEU A CD2  2  
ATOM 3206  H H    . LEU A 1 40  ? -10.600 -1.470  -3.371  1.00 12.31 ? 40  LEU A H    2  
ATOM 3207  H HA   . LEU A 1 40  ? -11.173 -3.419  -5.350  1.00 60.03 ? 40  LEU A HA   2  
ATOM 3208  H HB3  . LEU A 1 40  ? -11.268 -0.579  -6.337  1.00 73.24 ? 40  LEU A HB3  2  
ATOM 3209  H HG   . LEU A 1 40  ? -10.658 -2.260  -8.050  1.00 32.44 ? 40  LEU A HG   2  
ATOM 3210  H HD11 . LEU A 1 40  ? -13.338 -3.425  -7.319  1.00 52.21 ? 40  LEU A HD11 2  
ATOM 3211  H HD12 . LEU A 1 40  ? -11.764 -4.210  -7.213  1.00 55.35 ? 40  LEU A HD12 2  
ATOM 3212  H HD13 . LEU A 1 40  ? -12.449 -3.823  -8.791  1.00 25.31 ? 40  LEU A HD13 2  
ATOM 3213  H HD21 . LEU A 1 40  ? -11.984 -0.172  -8.521  1.00 41.44 ? 40  LEU A HD21 2  
ATOM 3214  H HD22 . LEU A 1 40  ? -13.430 -1.183  -8.507  1.00 31.31 ? 40  LEU A HD22 2  
ATOM 3215  H HD23 . LEU A 1 40  ? -12.164 -1.471  -9.702  1.00 33.55 ? 40  LEU A HD23 2  
ATOM 3216  N N    . GLY A 1 41  ? -8.633  -3.150  -4.950  1.00 55.22 ? 41  GLY A N    2  
ATOM 3217  C CA   . GLY A 1 41  ? -7.192  -3.103  -5.119  1.00 12.22 ? 41  GLY A CA   2  
ATOM 3218  C C    . GLY A 1 41  ? -6.594  -4.470  -5.387  1.00 63.42 ? 41  GLY A C    2  
ATOM 3219  O O    . GLY A 1 41  ? -7.204  -5.302  -6.059  1.00 4.23  ? 41  GLY A O    2  
ATOM 3220  H H    . GLY A 1 41  ? -9.040  -3.872  -4.427  1.00 61.24 ? 41  GLY A H    2  
ATOM 3221  H HA2  . GLY A 1 41  ? -6.958  -2.450  -5.946  1.00 73.24 ? 41  GLY A HA2  2  
ATOM 3222  H HA3  . GLY A 1 41  ? -6.749  -2.700  -4.219  1.00 64.22 ? 41  GLY A HA3  2  
ATOM 3223  N N    . LEU A 1 42  ? -5.396  -4.703  -4.862  1.00 52.43 ? 42  LEU A N    2  
ATOM 3224  C CA   . LEU A 1 42  ? -4.712  -5.979  -5.049  1.00 3.03  ? 42  LEU A CA   2  
ATOM 3225  C C    . LEU A 1 42  ? -3.888  -6.341  -3.820  1.00 32.22 ? 42  LEU A C    2  
ATOM 3226  O O    . LEU A 1 42  ? -3.513  -5.472  -3.032  1.00 61.40 ? 42  LEU A O    2  
ATOM 3227  C CB   . LEU A 1 42  ? -3.810  -5.921  -6.284  1.00 10.51 ? 42  LEU A CB   2  
ATOM 3228  C CG   . LEU A 1 42  ? -4.471  -6.275  -7.616  1.00 2.40  ? 42  LEU A CG   2  
ATOM 3229  C CD1  . LEU A 1 42  ? -4.722  -5.020  -8.438  1.00 71.31 ? 42  LEU A CD1  2  
ATOM 3230  C CD2  . LEU A 1 42  ? -3.611  -7.259  -8.393  1.00 35.44 ? 42  LEU A CD2  2  
ATOM 3231  H H    . LEU A 1 42  ? -4.958  -4.001  -4.337  1.00 33.13 ? 42  LEU A H    2  
ATOM 3232  H HA   . LEU A 1 42  ? -5.466  -6.738  -5.200  1.00 31.42 ? 42  LEU A HA   2  
ATOM 3233  H HB3  . LEU A 1 42  ? -2.991  -6.607  -6.126  1.00 32.20 ? 42  LEU A HB3  2  
ATOM 3234  H HG   . LEU A 1 42  ? -5.426  -6.743  -7.424  1.00 10.44 ? 42  LEU A HG   2  
ATOM 3235  H HD11 . LEU A 1 42  ? -3.854  -4.381  -8.395  1.00 63.42 ? 42  LEU A HD11 2  
ATOM 3236  H HD12 . LEU A 1 42  ? -5.578  -4.493  -8.040  1.00 74.43 ? 42  LEU A HD12 2  
ATOM 3237  H HD13 . LEU A 1 42  ? -4.917  -5.296  -9.465  1.00 52.33 ? 42  LEU A HD13 2  
ATOM 3238  H HD21 . LEU A 1 42  ? -2.758  -6.744  -8.809  1.00 44.42 ? 42  LEU A HD21 2  
ATOM 3239  H HD22 . LEU A 1 42  ? -4.194  -7.695  -9.192  1.00 55.12 ? 42  LEU A HD22 2  
ATOM 3240  H HD23 . LEU A 1 42  ? -3.270  -8.042  -7.730  1.00 2.21  ? 42  LEU A HD23 2  
ATOM 3241  N N    . THR A 1 43  ? -3.605  -7.630  -3.661  1.00 2.11  ? 43  THR A N    2  
ATOM 3242  C CA   . THR A 1 43  ? -2.824  -8.108  -2.528  1.00 54.42 ? 43  THR A CA   2  
ATOM 3243  C C    . THR A 1 43  ? -2.163  -9.447  -2.839  1.00 0.31  ? 43  THR A C    2  
ATOM 3244  O O    . THR A 1 43  ? -2.749  -10.299 -3.507  1.00 3.35  ? 43  THR A O    2  
ATOM 3245  C CB   . THR A 1 43  ? -3.697  -8.262  -1.269  1.00 61.51 ? 43  THR A CB   2  
ATOM 3246  O OG1  . THR A 1 43  ? -4.618  -7.170  -1.174  1.00 10.11 ? 43  THR A OG1  2  
ATOM 3247  C CG2  . THR A 1 43  ? -2.836  -8.314  -0.016  1.00 70.22 ? 43  THR A CG2  2  
ATOM 3248  H H    . THR A 1 43  ? -3.933  -8.275  -4.324  1.00 70.14 ? 43  THR A H    2  
ATOM 3249  H HA   . THR A 1 43  ? -2.055  -7.378  -2.321  1.00 22.22 ? 43  THR A HA   2  
ATOM 3250  H HB   . THR A 1 43  ? -4.253  -9.186  -1.344  1.00 55.32 ? 43  THR A HB   2  
ATOM 3251  H HG1  . THR A 1 43  ? -5.355  -7.321  -1.774  1.00 12.01 ? 43  THR A HG1  2  
ATOM 3252  H HG21 . THR A 1 43  ? -2.657  -7.310  0.339   1.00 54.41 ? 43  THR A HG21 2  
ATOM 3253  H HG22 . THR A 1 43  ? -1.892  -8.787  -0.246  1.00 4.25  ? 43  THR A HG22 2  
ATOM 3254  H HG23 . THR A 1 43  ? -3.346  -8.881  0.749   1.00 40.24 ? 43  THR A HG23 2  
ATOM 3255  N N    . PHE A 1 44  ? -0.939  -9.624  -2.353  1.00 52.23 ? 44  PHE A N    2  
ATOM 3256  C CA   . PHE A 1 44  ? -0.198  -10.859 -2.582  1.00 30.22 ? 44  PHE A CA   2  
ATOM 3257  C C    . PHE A 1 44  ? 0.242   -11.481 -1.260  1.00 34.13 ? 44  PHE A C    2  
ATOM 3258  O O    . PHE A 1 44  ? 0.502   -10.776 -0.284  1.00 24.34 ? 44  PHE A O    2  
ATOM 3259  C CB   . PHE A 1 44  ? 1.024   -10.592 -3.463  1.00 13.42 ? 44  PHE A CB   2  
ATOM 3260  C CG   . PHE A 1 44  ? 0.677   -10.320 -4.900  1.00 12.05 ? 44  PHE A CG   2  
ATOM 3261  C CD1  . PHE A 1 44  ? -0.073  -9.210  -5.250  1.00 24.43 ? 44  PHE A CD1  2  
ATOM 3262  C CD2  . PHE A 1 44  ? 1.102   -11.180 -5.902  1.00 5.02  ? 44  PHE A CD2  2  
ATOM 3263  C CE1  . PHE A 1 44  ? -0.393  -8.958  -6.571  1.00 34.53 ? 44  PHE A CE1  2  
ATOM 3264  C CE2  . PHE A 1 44  ? 0.786   -10.933 -7.224  1.00 72.34 ? 44  PHE A CE2  2  
ATOM 3265  C CZ   . PHE A 1 44  ? 0.036   -9.823  -7.560  1.00 0.23  ? 44  PHE A CZ   2  
ATOM 3266  H H    . PHE A 1 44  ? -0.524  -8.908  -1.829  1.00 42.25 ? 44  PHE A H    2  
ATOM 3267  H HA   . PHE A 1 44  ? -0.854  -11.549 -3.089  1.00 11.14 ? 44  PHE A HA   2  
ATOM 3268  H HB3  . PHE A 1 44  ? 1.675   -11.449 -3.434  1.00 22.41 ? 44  PHE A HB3  2  
ATOM 3269  H HD1  . PHE A 1 44  ? -0.410  -8.533  -4.477  1.00 75.32 ? 44  PHE A HD1  2  
ATOM 3270  H HD2  . PHE A 1 44  ? 1.687   -12.049 -5.641  1.00 12.23 ? 44  PHE A HD2  2  
ATOM 3271  H HE1  . PHE A 1 44  ? -0.979  -8.089  -6.829  1.00 31.30 ? 44  PHE A HE1  2  
ATOM 3272  H HE2  . PHE A 1 44  ? 1.123   -11.610 -7.997  1.00 33.34 ? 44  PHE A HE2  2  
ATOM 3273  H HZ   . PHE A 1 44  ? -0.212  -9.627  -8.591  1.00 74.24 ? 44  PHE A HZ   2  
ATOM 3274  N N    . THR A 1 45  ? 0.322   -12.808 -1.235  1.00 24.11 ? 45  THR A N    2  
ATOM 3275  C CA   . THR A 1 45  ? 0.729   -13.526 -0.033  1.00 34.34 ? 45  THR A CA   2  
ATOM 3276  C C    . THR A 1 45  ? 1.681   -14.669 -0.372  1.00 0.02  ? 45  THR A C    2  
ATOM 3277  O O    . THR A 1 45  ? 1.416   -15.462 -1.277  1.00 64.42 ? 45  THR A O    2  
ATOM 3278  C CB   . THR A 1 45  ? -0.489  -14.093 0.721   1.00 71.40 ? 45  THR A CB   2  
ATOM 3279  O OG1  . THR A 1 45  ? -1.553  -13.134 0.724   1.00 33.00 ? 45  THR A OG1  2  
ATOM 3280  C CG2  . THR A 1 45  ? -0.118  -14.452 2.153   1.00 3.22  ? 45  THR A CG2  2  
ATOM 3281  H H    . THR A 1 45  ? 0.103   -13.315 -2.043  1.00 2.41  ? 45  THR A H    2  
ATOM 3282  H HA   . THR A 1 45  ? 1.238   -12.828 0.616   1.00 0.33  ? 45  THR A HA   2  
ATOM 3283  H HB   . THR A 1 45  ? -0.822  -14.988 0.217   1.00 13.23 ? 45  THR A HB   2  
ATOM 3284  H HG1  . THR A 1 45  ? -2.320  -13.509 1.164   1.00 15.41 ? 45  THR A HG1  2  
ATOM 3285  H HG21 . THR A 1 45  ? 0.876   -14.091 2.367   1.00 2.04  ? 45  THR A HG21 2  
ATOM 3286  H HG22 . THR A 1 45  ? -0.147  -15.525 2.274   1.00 12.13 ? 45  THR A HG22 2  
ATOM 3287  H HG23 . THR A 1 45  ? -0.823  -13.995 2.832   1.00 61.21 ? 45  THR A HG23 2  
ATOM 3288  N N    . TYR A 1 46  ? 2.784   -14.750 0.362   1.00 55.34 ? 46  TYR A N    2  
ATOM 3289  C CA   . TYR A 1 46  ? 3.775   -15.796 0.139   1.00 54.55 ? 46  TYR A CA   2  
ATOM 3290  C C    . TYR A 1 46  ? 4.364   -16.280 1.460   1.00 34.25 ? 46  TYR A C    2  
ATOM 3291  O O    . TYR A 1 46  ? 4.672   -15.483 2.344   1.00 72.12 ? 46  TYR A O    2  
ATOM 3292  C CB   . TYR A 1 46  ? 4.893   -15.282 -0.772  1.00 41.34 ? 46  TYR A CB   2  
ATOM 3293  C CG   . TYR A 1 46  ? 6.048   -16.247 -0.915  1.00 31.40 ? 46  TYR A CG   2  
ATOM 3294  C CD1  . TYR A 1 46  ? 5.858   -17.515 -1.451  1.00 51.22 ? 46  TYR A CD1  2  
ATOM 3295  C CD2  . TYR A 1 46  ? 7.331   -15.890 -0.513  1.00 22.14 ? 46  TYR A CD2  2  
ATOM 3296  C CE1  . TYR A 1 46  ? 6.911   -18.399 -1.583  1.00 33.21 ? 46  TYR A CE1  2  
ATOM 3297  C CE2  . TYR A 1 46  ? 8.389   -16.768 -0.643  1.00 32.14 ? 46  TYR A CE2  2  
ATOM 3298  C CZ   . TYR A 1 46  ? 8.174   -18.022 -1.179  1.00 63.25 ? 46  TYR A CZ   2  
ATOM 3299  O OH   . TYR A 1 46  ? 9.225   -18.899 -1.307  1.00 35.11 ? 46  TYR A OH   2  
ATOM 3300  H H    . TYR A 1 46  ? 2.938   -14.090 1.069   1.00 74.32 ? 46  TYR A H    2  
ATOM 3301  H HA   . TYR A 1 46  ? 3.279   -16.624 -0.348  1.00 55.35 ? 46  TYR A HA   2  
ATOM 3302  H HB3  . TYR A 1 46  ? 5.280   -14.358 -0.370  1.00 33.32 ? 46  TYR A HB3  2  
ATOM 3303  H HD1  . TYR A 1 46  ? 4.868   -17.808 -1.766  1.00 42.21 ? 46  TYR A HD1  2  
ATOM 3304  H HD2  . TYR A 1 46  ? 7.495   -14.908 -0.096  1.00 61.24 ? 46  TYR A HD2  2  
ATOM 3305  H HE1  . TYR A 1 46  ? 6.744   -19.381 -2.001  1.00 51.44 ? 46  TYR A HE1  2  
ATOM 3306  H HE2  . TYR A 1 46  ? 9.379   -16.473 -0.326  1.00 24.41 ? 46  TYR A HE2  2  
ATOM 3307  H HH   . TYR A 1 46  ? 9.337   -19.132 -2.232  1.00 40.32 ? 46  TYR A HH   2  
ATOM 3308  N N    . MET A 1 47  ? 4.514   -17.596 1.586   1.00 50.31 ? 47  MET A N    2  
ATOM 3309  C CA   . MET A 1 47  ? 5.065   -18.188 2.797   1.00 71.01 ? 47  MET A CA   2  
ATOM 3310  C C    . MET A 1 47  ? 6.473   -18.721 2.549   1.00 33.32 ? 47  MET A C    2  
ATOM 3311  O O    . MET A 1 47  ? 6.737   -19.354 1.527   1.00 34.10 ? 47  MET A O    2  
ATOM 3312  C CB   . MET A 1 47  ? 4.162   -19.317 3.296   1.00 70.33 ? 47  MET A CB   2  
ATOM 3313  C CG   . MET A 1 47  ? 2.909   -18.824 4.003   1.00 52.30 ? 47  MET A CG   2  
ATOM 3314  S SD   . MET A 1 47  ? 3.051   -18.899 5.799   1.00 41.34 ? 47  MET A SD   2  
ATOM 3315  C CE   . MET A 1 47  ? 1.693   -17.840 6.290   1.00 44.41 ? 47  MET A CE   2  
ATOM 3316  H H    . MET A 1 47  ? 4.249   -18.181 0.845   1.00 3.45  ? 47  MET A H    2  
ATOM 3317  H HA   . MET A 1 47  ? 5.113   -17.416 3.551   1.00 63.44 ? 47  MET A HA   2  
ATOM 3318  H HB3  . MET A 1 47  ? 4.719   -19.931 3.987   1.00 73.30 ? 47  MET A HB3  2  
ATOM 3319  H HG3  . MET A 1 47  ? 2.075   -19.437 3.695   1.00 34.12 ? 47  MET A HG3  2  
ATOM 3320  H HE1  . MET A 1 47  ? 1.219   -18.248 7.171   1.00 62.32 ? 47  MET A HE1  2  
ATOM 3321  H HE2  . MET A 1 47  ? 2.068   -16.851 6.508   1.00 64.04 ? 47  MET A HE2  2  
ATOM 3322  H HE3  . MET A 1 47  ? 0.973   -17.782 5.487   1.00 1.34  ? 47  MET A HE3  2  
ATOM 3323  N N    . ALA A 1 48  ? 7.375   -18.461 3.491   1.00 44.13 ? 48  ALA A N    2  
ATOM 3324  C CA   . ALA A 1 48  ? 8.755   -18.914 3.375   1.00 32.23 ? 48  ALA A CA   2  
ATOM 3325  C C    . ALA A 1 48  ? 8.857   -20.420 3.593   1.00 14.13 ? 48  ALA A C    2  
ATOM 3326  O O    . ALA A 1 48  ? 8.918   -21.195 2.635   1.00 20.44 ? 48  ALA A O    2  
ATOM 3327  C CB   . ALA A 1 48  ? 9.639   -18.175 4.368   1.00 74.12 ? 48  ALA A CB   2  
ATOM 3328  H H    . ALA A 1 48  ? 7.104   -17.950 4.283   1.00 14.33 ? 48  ALA A H    2  
ATOM 3329  H HA   . ALA A 1 48  ? 9.101   -18.682 2.378   1.00 42.50 ? 48  ALA A HA   2  
ATOM 3330  H HB1  . ALA A 1 48  ? 9.075   -17.961 5.262   1.00 12.33 ? 48  ALA A HB1  2  
ATOM 3331  H HB2  . ALA A 1 48  ? 10.491  -18.790 4.617   1.00 41.05 ? 48  ALA A HB2  2  
ATOM 3332  H HB3  . ALA A 1 48  ? 9.979   -17.251 3.927   1.00 41.05 ? 48  ALA A HB3  2  
ATOM 3333  N N    . THR A 1 49  ? 8.876   -20.832 4.856   1.00 5.41  ? 49  THR A N    2  
ATOM 3334  C CA   . THR A 1 49  ? 8.971   -22.245 5.200   1.00 43.41 ? 49  THR A CA   2  
ATOM 3335  C C    . THR A 1 49  ? 8.998   -22.444 6.710   1.00 62.11 ? 49  THR A C    2  
ATOM 3336  O O    . THR A 1 49  ? 9.931   -23.037 7.252   1.00 50.13 ? 49  THR A O    2  
ATOM 3337  C CB   . THR A 1 49  ? 10.230  -22.888 4.587   1.00 44.44 ? 49  THR A CB   2  
ATOM 3338  O OG1  . THR A 1 49  ? 10.346  -24.247 5.019   1.00 73.22 ? 49  THR A OG1  2  
ATOM 3339  C CG2  . THR A 1 49  ? 11.479  -22.114 4.983   1.00 2.23  ? 49  THR A CG2  2  
ATOM 3340  H H    . THR A 1 49  ? 8.823   -20.168 5.575   1.00 42.45 ? 49  THR A H    2  
ATOM 3341  H HA   . THR A 1 49  ? 8.104   -22.747 4.795   1.00 41.13 ? 49  THR A HA   2  
ATOM 3342  H HB   . THR A 1 49  ? 10.138  -22.867 3.508   1.00 64.41 ? 49  THR A HB   2  
ATOM 3343  H HG1  . THR A 1 49  ? 9.874   -24.819 4.410   1.00 31.34 ? 49  THR A HG1  2  
ATOM 3344  H HG21 . THR A 1 49  ? 11.958  -21.727 4.095   1.00 2.13  ? 49  THR A HG21 2  
ATOM 3345  H HG22 . THR A 1 49  ? 12.161  -22.773 5.500   1.00 63.10 ? 49  THR A HG22 2  
ATOM 3346  H HG23 . THR A 1 49  ? 11.206  -21.297 5.631   1.00 63.21 ? 49  THR A HG23 2  
ATOM 3347  N N    . ASP A 1 50  ? 7.968   -21.945 7.386   1.00 1.55  ? 50  ASP A N    2  
ATOM 3348  C CA   . ASP A 1 50  ? 7.874   -22.070 8.836   1.00 12.12 ? 50  ASP A CA   2  
ATOM 3349  C C    . ASP A 1 50  ? 6.595   -21.417 9.354   1.00 21.33 ? 50  ASP A C    2  
ATOM 3350  O O    . ASP A 1 50  ? 6.617   -20.695 10.350  1.00 43.33 ? 50  ASP A O    2  
ATOM 3351  C CB   . ASP A 1 50  ? 9.093   -21.437 9.505   1.00 11.41 ? 50  ASP A CB   2  
ATOM 3352  C CG   . ASP A 1 50  ? 9.553   -20.177 8.795   1.00 32.30 ? 50  ASP A CG   2  
ATOM 3353  O OD1  . ASP A 1 50  ? 8.692   -19.449 8.259   1.00 70.42 ? 50  ASP A OD1  2  
ATOM 3354  O OD2  . ASP A 1 50  ? 10.775  -19.921 8.777   1.00 74.52 ? 50  ASP A OD2  2  
ATOM 3355  H H    . ASP A 1 50  ? 7.255   -21.484 6.898   1.00 45.10 ? 50  ASP A H    2  
ATOM 3356  H HA   . ASP A 1 50  ? 7.847   -23.122 9.077   1.00 54.24 ? 50  ASP A HA   2  
ATOM 3357  H HB3  . ASP A 1 50  ? 9.906   -22.147 9.504   1.00 10.42 ? 50  ASP A HB3  2  
ATOM 3358  N N    . ASN A 1 51  ? 5.485   -21.676 8.672   1.00 14.43 ? 51  ASN A N    2  
ATOM 3359  C CA   . ASN A 1 51  ? 4.199   -21.111 9.062   1.00 32.22 ? 51  ASN A CA   2  
ATOM 3360  C C    . ASN A 1 51  ? 4.266   -19.589 9.116   1.00 63.15 ? 51  ASN A C    2  
ATOM 3361  O O    . ASN A 1 51  ? 3.480   -18.946 9.815   1.00 53.14 ? 51  ASN A O    2  
ATOM 3362  C CB   . ASN A 1 51  ? 3.769   -21.662 10.424  1.00 20.14 ? 51  ASN A CB   2  
ATOM 3363  C CG   . ASN A 1 51  ? 4.173   -23.111 10.615  1.00 13.41 ? 51  ASN A CG   2  
ATOM 3364  O OD1  . ASN A 1 51  ? 5.127   -23.412 11.332  1.00 11.15 ? 51  ASN A OD1  2  
ATOM 3365  N ND2  . ASN A 1 51  ? 3.446   -24.018 9.971   1.00 44.05 ? 51  ASN A ND2  2  
ATOM 3366  H H    . ASN A 1 51  ? 5.532   -22.261 7.886   1.00 4.11  ? 51  ASN A H    2  
ATOM 3367  H HA   . ASN A 1 51  ? 3.470   -21.402 8.320   1.00 31.33 ? 51  ASN A HA   2  
ATOM 3368  H HB3  . ASN A 1 51  ? 2.695   -21.592 10.512  1.00 74.41 ? 51  ASN A HB3  2  
ATOM 3369  H HD21 . ASN A 1 51  ? 2.700   -23.704 9.417   1.00 21.23 ? 51  ASN A HD21 2  
ATOM 3370  H HD22 . ASN A 1 51  ? 3.684   -24.962 10.077  1.00 74.24 ? 51  ASN A HD22 2  
ATOM 3371  N N    . ILE A 1 52  ? 5.208   -19.017 8.375   1.00 55.33 ? 52  ILE A N    2  
ATOM 3372  C CA   . ILE A 1 52  ? 5.377   -17.570 8.335   1.00 30.30 ? 52  ILE A CA   2  
ATOM 3373  C C    . ILE A 1 52  ? 5.572   -17.076 6.906   1.00 11.34 ? 52  ILE A C    2  
ATOM 3374  O O    . ILE A 1 52  ? 6.330   -17.662 6.133   1.00 4.21  ? 52  ILE A O    2  
ATOM 3375  C CB   . ILE A 1 52  ? 6.578   -17.120 9.189   1.00 60.50 ? 52  ILE A CB   2  
ATOM 3376  C CG1  . ILE A 1 52  ? 6.390   -17.555 10.644  1.00 20.03 ? 52  ILE A CG1  2  
ATOM 3377  C CG2  . ILE A 1 52  ? 6.758   -15.612 9.099   1.00 20.53 ? 52  ILE A CG2  2  
ATOM 3378  C CD1  . ILE A 1 52  ? 7.684   -17.651 11.419  1.00 72.41 ? 52  ILE A CD1  2  
ATOM 3379  H H    . ILE A 1 52  ? 5.804   -19.582 7.838   1.00 24.11 ? 52  ILE A H    2  
ATOM 3380  H HA   . ILE A 1 52  ? 4.484   -17.119 8.742   1.00 10.03 ? 52  ILE A HA   2  
ATOM 3381  H HB   . ILE A 1 52  ? 7.467   -17.588 8.794   1.00 55.03 ? 52  ILE A HB   2  
ATOM 3382  H HG13 . ILE A 1 52  ? 5.917   -18.526 10.662  1.00 20.44 ? 52  ILE A HG13 2  
ATOM 3383  H HG21 . ILE A 1 52  ? 5.798   -15.130 9.212   1.00 43.21 ? 52  ILE A HG21 2  
ATOM 3384  H HG22 . ILE A 1 52  ? 7.421   -15.282 9.884   1.00 63.23 ? 52  ILE A HG22 2  
ATOM 3385  H HG23 . ILE A 1 52  ? 7.179   -15.356 8.139   1.00 2.41  ? 52  ILE A HG23 2  
ATOM 3386  H HD11 . ILE A 1 52  ? 7.734   -16.845 12.138  1.00 14.11 ? 52  ILE A HD11 2  
ATOM 3387  H HD12 . ILE A 1 52  ? 7.725   -18.598 11.937  1.00 10.04 ? 52  ILE A HD12 2  
ATOM 3388  H HD13 . ILE A 1 52  ? 8.520   -17.576 10.738  1.00 5.43  ? 52  ILE A HD13 2  
ATOM 3389  N N    . GLY A 1 53  ? 4.881   -15.993 6.560   1.00 33.23 ? 53  GLY A N    2  
ATOM 3390  C CA   . GLY A 1 53  ? 4.991   -15.438 5.225   1.00 35.04 ? 53  GLY A CA   2  
ATOM 3391  C C    . GLY A 1 53  ? 4.729   -13.946 5.193   1.00 42.11 ? 53  GLY A C    2  
ATOM 3392  O O    . GLY A 1 53  ? 4.300   -13.362 6.190   1.00 53.42 ? 53  GLY A O    2  
ATOM 3393  H H    . GLY A 1 53  ? 4.290   -15.569 7.218   1.00 33.10 ? 53  GLY A H    2  
ATOM 3394  H HA2  . GLY A 1 53  ? 5.985   -15.627 4.848   1.00 61.42 ? 53  GLY A HA2  2  
ATOM 3395  H HA3  . GLY A 1 53  ? 4.275   -15.929 4.583   1.00 55.11 ? 53  GLY A HA3  2  
ATOM 3396  N N    . VAL A 1 54  ? 4.990   -13.324 4.047   1.00 3.42  ? 54  VAL A N    2  
ATOM 3397  C CA   . VAL A 1 54  ? 4.781   -11.890 3.892   1.00 72.11 ? 54  VAL A CA   2  
ATOM 3398  C C    . VAL A 1 54  ? 3.564   -11.604 3.020   1.00 54.30 ? 54  VAL A C    2  
ATOM 3399  O O    . VAL A 1 54  ? 3.257   -12.360 2.098   1.00 42.45 ? 54  VAL A O    2  
ATOM 3400  C CB   . VAL A 1 54  ? 6.015   -11.206 3.271   1.00 33.13 ? 54  VAL A CB   2  
ATOM 3401  C CG1  . VAL A 1 54  ? 5.816   -9.701  3.206   1.00 43.10 ? 54  VAL A CG1  2  
ATOM 3402  C CG2  . VAL A 1 54  ? 7.268   -11.554 4.061   1.00 64.31 ? 54  VAL A CG2  2  
ATOM 3403  H H    . VAL A 1 54  ? 5.331   -13.843 3.289   1.00 45.32 ? 54  VAL A H    2  
ATOM 3404  H HA   . VAL A 1 54  ? 4.618   -11.467 4.871   1.00 21.04 ? 54  VAL A HA   2  
ATOM 3405  H HB   . VAL A 1 54  ? 6.137   -11.576 2.263   1.00 53.14 ? 54  VAL A HB   2  
ATOM 3406  H HG11 . VAL A 1 54  ? 5.355   -9.440  2.263   1.00 54.23 ? 54  VAL A HG11 2  
ATOM 3407  H HG12 . VAL A 1 54  ? 5.177   -9.385  4.017   1.00 31.32 ? 54  VAL A HG12 2  
ATOM 3408  H HG13 . VAL A 1 54  ? 6.772   -9.207  3.287   1.00 72.51 ? 54  VAL A HG13 2  
ATOM 3409  H HG21 . VAL A 1 54  ? 7.112   -11.322 5.104   1.00 62.23 ? 54  VAL A HG21 2  
ATOM 3410  H HG22 . VAL A 1 54  ? 7.482   -12.605 3.953   1.00 45.11 ? 54  VAL A HG22 2  
ATOM 3411  H HG23 . VAL A 1 54  ? 8.102   -10.977 3.686   1.00 34.35 ? 54  VAL A HG23 2  
ATOM 3412  N N    . GLU A 1 55  ? 2.873   -10.507 3.317   1.00 73.31 ? 55  GLU A N    2  
ATOM 3413  C CA   . GLU A 1 55  ? 1.689   -10.122 2.560   1.00 11.50 ? 55  GLU A CA   2  
ATOM 3414  C C    . GLU A 1 55  ? 1.800   -8.679  2.075   1.00 2.35  ? 55  GLU A C    2  
ATOM 3415  O O    . GLU A 1 55  ? 1.905   -7.749  2.874   1.00 23.43 ? 55  GLU A O    2  
ATOM 3416  C CB   . GLU A 1 55  ? 0.432   -10.288 3.416   1.00 13.25 ? 55  GLU A CB   2  
ATOM 3417  C CG   . GLU A 1 55  ? -0.719  -10.957 2.684   1.00 55.45 ? 55  GLU A CG   2  
ATOM 3418  C CD   . GLU A 1 55  ? -1.862  -11.326 3.608   1.00 0.03  ? 55  GLU A CD   2  
ATOM 3419  O OE1  . GLU A 1 55  ? -2.039  -10.641 4.636   1.00 73.23 ? 55  GLU A OE1  2  
ATOM 3420  O OE2  . GLU A 1 55  ? -2.582  -12.300 3.303   1.00 12.22 ? 55  GLU A OE2  2  
ATOM 3421  H H    . GLU A 1 55  ? 3.169   -9.944  4.063   1.00 33.22 ? 55  GLU A H    2  
ATOM 3422  H HA   . GLU A 1 55  ? 1.617   -10.773 1.701   1.00 70.44 ? 55  GLU A HA   2  
ATOM 3423  H HB3  . GLU A 1 55  ? 0.105   -9.314  3.745   1.00 45.44 ? 55  GLU A HB3  2  
ATOM 3424  H HG3  . GLU A 1 55  ? -0.355  -11.856 2.209   1.00 41.33 ? 55  GLU A HG3  2  
ATOM 3425  N N    . LEU A 1 56  ? 1.776   -8.501  0.757   1.00 31.24 ? 56  LEU A N    2  
ATOM 3426  C CA   . LEU A 1 56  ? 1.873   -7.171  0.163   1.00 31.04 ? 56  LEU A CA   2  
ATOM 3427  C C    . LEU A 1 56  ? 0.487   -6.593  -0.105  1.00 62.53 ? 56  LEU A C    2  
ATOM 3428  O O    . LEU A 1 56  ? -0.305  -7.169  -0.851  1.00 54.24 ? 56  LEU A O    2  
ATOM 3429  C CB   . LEU A 1 56  ? 2.674   -7.231  -1.137  1.00 45.52 ? 56  LEU A CB   2  
ATOM 3430  C CG   . LEU A 1 56  ? 3.840   -6.247  -1.253  1.00 35.32 ? 56  LEU A CG   2  
ATOM 3431  C CD1  . LEU A 1 56  ? 3.368   -4.827  -0.982  1.00 21.43 ? 56  LEU A CD1  2  
ATOM 3432  C CD2  . LEU A 1 56  ? 4.960   -6.632  -0.298  1.00 31.02 ? 56  LEU A CD2  2  
ATOM 3433  H H    . LEU A 1 56  ? 1.691   -9.280  0.170   1.00 5.34  ? 56  LEU A H    2  
ATOM 3434  H HA   . LEU A 1 56  ? 2.387   -6.533  0.865   1.00 62.33 ? 56  LEU A HA   2  
ATOM 3435  H HB3  . LEU A 1 56  ? 1.994   -7.036  -1.954  1.00 11.24 ? 56  LEU A HB3  2  
ATOM 3436  H HG   . LEU A 1 56  ? 4.232   -6.282  -2.260  1.00 41.41 ? 56  LEU A HG   2  
ATOM 3437  H HD11 . LEU A 1 56  ? 3.733   -4.506  -0.017  1.00 0.20  ? 56  LEU A HD11 2  
ATOM 3438  H HD12 . LEU A 1 56  ? 2.290   -4.798  -0.986  1.00 33.51 ? 56  LEU A HD12 2  
ATOM 3439  H HD13 . LEU A 1 56  ? 3.748   -4.170  -1.749  1.00 62.14 ? 56  LEU A HD13 2  
ATOM 3440  H HD21 . LEU A 1 56  ? 5.418   -7.551  -0.631  1.00 44.13 ? 56  LEU A HD21 2  
ATOM 3441  H HD22 . LEU A 1 56  ? 4.553   -6.772  0.694   1.00 53.24 ? 56  LEU A HD22 2  
ATOM 3442  H HD23 . LEU A 1 56  ? 5.700   -5.847  -0.276  1.00 53.24 ? 56  LEU A HD23 2  
ATOM 3443  N N    . LEU A 1 57  ? 0.202   -5.448  0.507   1.00 70.41 ? 57  LEU A N    2  
ATOM 3444  C CA   . LEU A 1 57  ? -1.087  -4.788  0.332   1.00 22.32 ? 57  LEU A CA   2  
ATOM 3445  C C    . LEU A 1 57  ? -0.998  -3.690  -0.722  1.00 52.21 ? 57  LEU A C    2  
ATOM 3446  O O    . LEU A 1 57  ? -0.080  -2.871  -0.703  1.00 52.12 ? 57  LEU A O    2  
ATOM 3447  C CB   . LEU A 1 57  ? -1.565  -4.199  1.660   1.00 22.52 ? 57  LEU A CB   2  
ATOM 3448  C CG   . LEU A 1 57  ? -3.079  -4.100  1.845   1.00 5.51  ? 57  LEU A CG   2  
ATOM 3449  C CD1  . LEU A 1 57  ? -3.478  -4.546  3.242   1.00 12.35 ? 57  LEU A CD1  2  
ATOM 3450  C CD2  . LEU A 1 57  ? -3.556  -2.676  1.582   1.00 35.32 ? 57  LEU A CD2  2  
ATOM 3451  H H    . LEU A 1 57  ? 0.874   -5.036  1.089   1.00 3.14  ? 57  LEU A H    2  
ATOM 3452  H HA   . LEU A 1 57  ? -1.798  -5.531  0.001   1.00 33.31 ? 57  LEU A HA   2  
ATOM 3453  H HB3  . LEU A 1 57  ? -1.153  -3.202  1.746   1.00 10.02 ? 57  LEU A HB3  2  
ATOM 3454  H HG   . LEU A 1 57  ? -3.566  -4.752  1.135   1.00 55.12 ? 57  LEU A HG   2  
ATOM 3455  H HD11 . LEU A 1 57  ? -3.065  -3.864  3.969   1.00 43.05 ? 57  LEU A HD11 2  
ATOM 3456  H HD12 . LEU A 1 57  ? -3.098  -5.540  3.424   1.00 11.34 ? 57  LEU A HD12 2  
ATOM 3457  H HD13 . LEU A 1 57  ? -4.556  -4.552  3.325   1.00 70.44 ? 57  LEU A HD13 2  
ATOM 3458  H HD21 . LEU A 1 57  ? -4.611  -2.604  1.804   1.00 73.43 ? 57  LEU A HD21 2  
ATOM 3459  H HD22 . LEU A 1 57  ? -3.389  -2.429  0.543   1.00 33.31 ? 57  LEU A HD22 2  
ATOM 3460  H HD23 . LEU A 1 57  ? -3.005  -1.993  2.208   1.00 65.52 ? 57  LEU A HD23 2  
ATOM 3461  N N    . ALA A 1 58  ? -1.962  -3.677  -1.638  1.00 71.54 ? 58  ALA A N    2  
ATOM 3462  C CA   . ALA A 1 58  ? -1.994  -2.676  -2.698  1.00 64.03 ? 58  ALA A CA   2  
ATOM 3463  C C    . ALA A 1 58  ? -3.426  -2.256  -3.011  1.00 45.02 ? 58  ALA A C    2  
ATOM 3464  O O    . ALA A 1 58  ? -4.364  -3.026  -2.822  1.00 13.35 ? 58  ALA A O    2  
ATOM 3465  C CB   . ALA A 1 58  ? -1.313  -3.211  -3.949  1.00 43.44 ? 58  ALA A CB   2  
ATOM 3466  H H    . ALA A 1 58  ? -2.667  -4.356  -1.600  1.00 54.12 ? 58  ALA A H    2  
ATOM 3467  H HA   . ALA A 1 58  ? -1.442  -1.812  -2.356  1.00 54.32 ? 58  ALA A HA   2  
ATOM 3468  H HB1  . ALA A 1 58  ? -2.043  -3.706  -4.571  1.00 54.33 ? 58  ALA A HB1  2  
ATOM 3469  H HB2  . ALA A 1 58  ? -0.871  -2.390  -4.495  1.00 74.42 ? 58  ALA A HB2  2  
ATOM 3470  H HB3  . ALA A 1 58  ? -0.543  -3.913  -3.668  1.00 51.13 ? 58  ALA A HB3  2  
ATOM 3471  N N    . ALA A 1 59  ? -3.585  -1.025  -3.491  1.00 12.40 ? 59  ALA A N    2  
ATOM 3472  C CA   . ALA A 1 59  ? -4.902  -0.502  -3.831  1.00 15.03 ? 59  ALA A CA   2  
ATOM 3473  C C    . ALA A 1 59  ? -4.803  0.906   -4.406  1.00 34.31 ? 59  ALA A C    2  
ATOM 3474  O O    . ALA A 1 59  ? -3.709  1.390   -4.706  1.00 4.12  ? 59  ALA A O    2  
ATOM 3475  C CB   . ALA A 1 59  ? -5.806  -0.512  -2.607  1.00 24.34 ? 59  ALA A CB   2  
ATOM 3476  H H    . ALA A 1 59  ? -2.797  -0.456  -3.618  1.00 72.42 ? 59  ALA A H    2  
ATOM 3477  H HA   . ALA A 1 59  ? -5.337  -1.154  -4.574  1.00 15.02 ? 59  ALA A HA   2  
ATOM 3478  H HB1  . ALA A 1 59  ? -6.705  -1.070  -2.830  1.00 32.11 ? 59  ALA A HB1  2  
ATOM 3479  H HB2  . ALA A 1 59  ? -5.288  -0.977  -1.781  1.00 32.32 ? 59  ALA A HB2  2  
ATOM 3480  H HB3  . ALA A 1 59  ? -6.066  0.501   -2.345  1.00 3.42  ? 59  ALA A HB3  2  
ATOM 3481  N N    . THR A 1 60  ? -5.948  1.560   -4.561  1.00 64.51 ? 60  THR A N    2  
ATOM 3482  C CA   . THR A 1 60  ? -5.990  2.913   -5.101  1.00 11.51 ? 60  THR A CA   2  
ATOM 3483  C C    . THR A 1 60  ? -5.036  3.834   -4.351  1.00 53.53 ? 60  THR A C    2  
ATOM 3484  O O    . THR A 1 60  ? -4.630  3.562   -3.222  1.00 71.44 ? 60  THR A O    2  
ATOM 3485  C CB   . THR A 1 60  ? -7.412  3.501   -5.034  1.00 63.30 ? 60  THR A CB   2  
ATOM 3486  O OG1  . THR A 1 60  ? -8.131  2.922   -3.940  1.00 23.00 ? 60  THR A OG1  2  
ATOM 3487  C CG2  . THR A 1 60  ? -8.164  3.250   -6.333  1.00 22.21 ? 60  THR A CG2  2  
ATOM 3488  H H    . THR A 1 60  ? -6.787  1.122   -4.304  1.00 64.41 ? 60  THR A H    2  
ATOM 3489  H HA   . THR A 1 60  ? -5.692  2.865   -6.138  1.00 50.44 ? 60  THR A HA   2  
ATOM 3490  H HB   . THR A 1 60  ? -7.337  4.567   -4.880  1.00 41.51 ? 60  THR A HB   2  
ATOM 3491  H HG1  . THR A 1 60  ? -9.073  2.943   -4.128  1.00 33.41 ? 60  THR A HG1  2  
ATOM 3492  H HG21 . THR A 1 60  ? -8.850  2.428   -6.197  1.00 33.23 ? 60  THR A HG21 2  
ATOM 3493  H HG22 . THR A 1 60  ? -7.460  3.005   -7.116  1.00 24.33 ? 60  THR A HG22 2  
ATOM 3494  H HG23 . THR A 1 60  ? -8.714  4.138   -6.607  1.00 34.22 ? 60  THR A HG23 2  
ATOM 3495  N N    . PRO A 1 61  ? -4.667  4.953   -4.993  1.00 43.40 ? 61  PRO A N    2  
ATOM 3496  C CA   . PRO A 1 61  ? -3.755  5.940   -4.405  1.00 23.55 ? 61  PRO A CA   2  
ATOM 3497  C C    . PRO A 1 61  ? -4.392  6.697   -3.244  1.00 51.33 ? 61  PRO A C    2  
ATOM 3498  O O    . PRO A 1 61  ? -5.577  7.027   -3.281  1.00 62.44 ? 61  PRO A O    2  
ATOM 3499  C CB   . PRO A 1 61  ? -3.463  6.891   -5.568  1.00 65.41 ? 61  PRO A CB   2  
ATOM 3500  C CG   . PRO A 1 61  ? -4.646  6.767   -6.465  1.00 75.54 ? 61  PRO A CG   2  
ATOM 3501  C CD   . PRO A 1 61  ? -5.111  5.343   -6.342  1.00 1.01  ? 61  PRO A CD   2  
ATOM 3502  H HA   . PRO A 1 61  ? -2.836  5.481   -4.072  1.00 53.31 ? 61  PRO A HA   2  
ATOM 3503  H HB3  . PRO A 1 61  ? -2.555  6.586   -6.066  1.00 72.21 ? 61  PRO A HB3  2  
ATOM 3504  H HG3  . PRO A 1 61  ? -4.356  6.980   -7.484  1.00 70.11 ? 61  PRO A HG3  2  
ATOM 3505  H HD3  . PRO A 1 61  ? -4.642  4.726   -7.095  1.00 21.13 ? 61  PRO A HD3  2  
ATOM 3506  N N    . PHE A 1 62  ? -3.596  6.971   -2.216  1.00 4.02  ? 62  PHE A N    2  
ATOM 3507  C CA   . PHE A 1 62  ? -4.084  7.689   -1.043  1.00 71.24 ? 62  PHE A CA   2  
ATOM 3508  C C    . PHE A 1 62  ? -3.385  9.040   -0.904  1.00 33.21 ? 62  PHE A C    2  
ATOM 3509  O O    . PHE A 1 62  ? -2.158  9.124   -0.962  1.00 40.34 ? 62  PHE A O    2  
ATOM 3510  C CB   . PHE A 1 62  ? -3.862  6.856   0.221   1.00 73.22 ? 62  PHE A CB   2  
ATOM 3511  C CG   . PHE A 1 62  ? -5.000  5.926   0.533   1.00 51.35 ? 62  PHE A CG   2  
ATOM 3512  C CD1  . PHE A 1 62  ? -6.176  6.412   1.079   1.00 22.43 ? 62  PHE A CD1  2  
ATOM 3513  C CD2  . PHE A 1 62  ? -4.892  4.569   0.280   1.00 54.01 ? 62  PHE A CD2  2  
ATOM 3514  C CE1  . PHE A 1 62  ? -7.227  5.559   1.367   1.00 63.03 ? 62  PHE A CE1  2  
ATOM 3515  C CE2  . PHE A 1 62  ? -5.939  3.712   0.567   1.00 55.24 ? 62  PHE A CE2  2  
ATOM 3516  C CZ   . PHE A 1 62  ? -7.107  4.209   1.112   1.00 34.44 ? 62  PHE A CZ   2  
ATOM 3517  H H    . PHE A 1 62  ? -2.660  6.682   -2.245  1.00 23.35 ? 62  PHE A H    2  
ATOM 3518  H HA   . PHE A 1 62  ? -5.141  7.856   -1.173  1.00 42.52 ? 62  PHE A HA   2  
ATOM 3519  H HB3  . PHE A 1 62  ? -3.732  7.519   1.062   1.00 65.45 ? 62  PHE A HB3  2  
ATOM 3520  H HD1  . PHE A 1 62  ? -6.272  7.470   1.281   1.00 12.41 ? 62  PHE A HD1  2  
ATOM 3521  H HD2  . PHE A 1 62  ? -3.979  4.179   -0.145  1.00 41.13 ? 62  PHE A HD2  2  
ATOM 3522  H HE1  . PHE A 1 62  ? -8.138  5.951   1.794   1.00 53.53 ? 62  PHE A HE1  2  
ATOM 3523  H HE2  . PHE A 1 62  ? -5.842  2.655   0.365   1.00 41.44 ? 62  PHE A HE2  2  
ATOM 3524  H HZ   . PHE A 1 62  ? -7.925  3.540   1.334   1.00 62.05 ? 62  PHE A HZ   2  
ATOM 3525  N N    . ARG A 1 63  ? -4.176  10.091  -0.722  1.00 64.34 ? 63  ARG A N    2  
ATOM 3526  C CA   . ARG A 1 63  ? -3.634  11.438  -0.576  1.00 43.41 ? 63  ARG A CA   2  
ATOM 3527  C C    . ARG A 1 63  ? -4.586  12.322  0.221   1.00 64.40 ? 63  ARG A C    2  
ATOM 3528  O O    . ARG A 1 63  ? -5.789  12.353  -0.040  1.00 31.51 ? 63  ARG A O    2  
ATOM 3529  C CB   . ARG A 1 63  ? -3.376  12.058  -1.951  1.00 41.43 ? 63  ARG A CB   2  
ATOM 3530  C CG   . ARG A 1 63  ? -4.519  11.857  -2.934  1.00 11.32 ? 63  ARG A CG   2  
ATOM 3531  C CD   . ARG A 1 63  ? -4.116  10.943  -4.079  1.00 53.41 ? 63  ARG A CD   2  
ATOM 3532  N NE   . ARG A 1 63  ? -5.209  10.736  -5.026  1.00 71.24 ? 63  ARG A NE   2  
ATOM 3533  C CZ   . ARG A 1 63  ? -5.647  11.671  -5.861  1.00 25.30 ? 63  ARG A CZ   2  
ATOM 3534  N NH1  . ARG A 1 63  ? -5.088  12.875  -5.865  1.00 35.21 ? 63  ARG A NH1  2  
ATOM 3535  N NH2  . ARG A 1 63  ? -6.647  11.406  -6.692  1.00 55.42 ? 63  ARG A NH2  2  
ATOM 3536  H H    . ARG A 1 63  ? -5.145  9.960   -0.684  1.00 61.11 ? 63  ARG A H    2  
ATOM 3537  H HA   . ARG A 1 63  ? -2.697  11.363  -0.045  1.00 64.04 ? 63  ARG A HA   2  
ATOM 3538  H HB3  . ARG A 1 63  ? -2.487  11.615  -2.372  1.00 33.22 ? 63  ARG A HB3  2  
ATOM 3539  H HG3  . ARG A 1 63  ? -4.810  12.818  -3.334  1.00 73.22 ? 63  ARG A HG3  2  
ATOM 3540  H HD3  . ARG A 1 63  ? -3.817  9.989   -3.673  1.00 22.30 ? 63  ARG A HD3  2  
ATOM 3541  H HE   . ARG A 1 63  ? -5.636  9.855   -5.038  1.00 33.54 ? 63  ARG A HE   2  
ATOM 3542  H HH11 . ARG A 1 63  ? -4.333  13.077  -5.241  1.00 52.30 ? 63  ARG A HH11 2  
ATOM 3543  H HH12 . ARG A 1 63  ? -5.418  13.577  -6.495  1.00 1.40  ? 63  ARG A HH12 2  
ATOM 3544  H HH21 . ARG A 1 63  ? -7.070  10.500  -6.690  1.00 40.32 ? 63  ARG A HH21 2  
ATOM 3545  H HH22 . ARG A 1 63  ? -6.975  12.110  -7.318  1.00 42.22 ? 63  ARG A HH22 2  
ATOM 3546  N N    . HIS A 1 64  ? -4.040  13.041  1.198   1.00 13.30 ? 64  HIS A N    2  
ATOM 3547  C CA   . HIS A 1 64  ? -4.840  13.928  2.036   1.00 33.43 ? 64  HIS A CA   2  
ATOM 3548  C C    . HIS A 1 64  ? -4.729  15.372  1.559   1.00 2.22  ? 64  HIS A C    2  
ATOM 3549  O O    . HIS A 1 64  ? -3.704  16.026  1.757   1.00 52.02 ? 64  HIS A O    2  
ATOM 3550  C CB   . HIS A 1 64  ? -4.396  13.824  3.495   1.00 53.13 ? 64  HIS A CB   2  
ATOM 3551  C CG   . HIS A 1 64  ? -5.383  14.395  4.465   1.00 50.33 ? 64  HIS A CG   2  
ATOM 3552  N ND1  . HIS A 1 64  ? -6.148  13.617  5.308   1.00 74.43 ? 64  HIS A ND1  2  
ATOM 3553  C CD2  . HIS A 1 64  ? -5.728  15.679  4.723   1.00 31.11 ? 64  HIS A CD2  2  
ATOM 3554  C CE1  . HIS A 1 64  ? -6.922  14.396  6.040   1.00 64.45 ? 64  HIS A CE1  2  
ATOM 3555  N NE2  . HIS A 1 64  ? -6.687  15.653  5.707   1.00 34.41 ? 64  HIS A NE2  2  
ATOM 3556  H H    . HIS A 1 64  ? -3.074  12.973  1.357   1.00 23.15 ? 64  HIS A H    2  
ATOM 3557  H HA   . HIS A 1 64  ? -5.870  13.614  1.959   1.00 63.10 ? 64  HIS A HA   2  
ATOM 3558  H HB3  . HIS A 1 64  ? -3.462  14.354  3.619   1.00 45.40 ? 64  HIS A HB3  2  
ATOM 3559  H HD1  . HIS A 1 64  ? -6.128  12.639  5.359   1.00 11.42 ? 64  HIS A HD1  2  
ATOM 3560  H HD2  . HIS A 1 64  ? -5.326  16.560  4.245   1.00 62.35 ? 64  HIS A HD2  2  
ATOM 3561  H HE1  . HIS A 1 64  ? -7.628  14.064  6.789   1.00 75.13 ? 64  HIS A HE1  2  
ATOM 3562  N N    . LYS A 1 65  ? -5.791  15.865  0.930   1.00 70.15 ? 65  LYS A N    2  
ATOM 3563  C CA   . LYS A 1 65  ? -5.815  17.233  0.426   1.00 52.12 ? 65  LYS A CA   2  
ATOM 3564  C C    . LYS A 1 65  ? -6.828  18.078  1.191   1.00 42.30 ? 65  LYS A C    2  
ATOM 3565  O O    . LYS A 1 65  ? -7.776  17.551  1.772   1.00 71.22 ? 65  LYS A O    2  
ATOM 3566  C CB   . LYS A 1 65  ? -6.148  17.242  -1.067  1.00 24.34 ? 65  LYS A CB   2  
ATOM 3567  C CG   . LYS A 1 65  ? -7.442  16.520  -1.405  1.00 53.21 ? 65  LYS A CG   2  
ATOM 3568  C CD   . LYS A 1 65  ? -8.019  16.998  -2.725  1.00 12.22 ? 65  LYS A CD   2  
ATOM 3569  C CE   . LYS A 1 65  ? -9.536  16.879  -2.746  1.00 12.30 ? 65  LYS A CE   2  
ATOM 3570  N NZ   . LYS A 1 65  ? -10.175 18.052  -3.408  1.00 73.34 ? 65  LYS A NZ   2  
ATOM 3571  H H    . LYS A 1 65  ? -6.578  15.296  0.803   1.00 1.01  ? 65  LYS A H    2  
ATOM 3572  H HA   . LYS A 1 65  ? -4.831  17.657  0.568   1.00 54.24 ? 65  LYS A HA   2  
ATOM 3573  H HB3  . LYS A 1 65  ? -5.344  16.766  -1.607  1.00 12.04 ? 65  LYS A HB3  2  
ATOM 3574  H HG3  . LYS A 1 65  ? -8.161  16.704  -0.619  1.00 12.33 ? 65  LYS A HG3  2  
ATOM 3575  H HD3  . LYS A 1 65  ? -7.609  16.401  -3.527  1.00 35.23 ? 65  LYS A HD3  2  
ATOM 3576  H HE3  . LYS A 1 65  ? -9.893  16.813  -1.728  1.00 15.42 ? 65  LYS A HE3  2  
ATOM 3577  H HZ1  . LYS A 1 65  ? -9.466  18.790  -3.592  1.00 31.31 ? 65  LYS A HZ1  2  
ATOM 3578  H HZ2  . LYS A 1 65  ? -10.918 18.445  -2.796  1.00 64.34 ? 65  LYS A HZ2  2  
ATOM 3579  H HZ3  . LYS A 1 65  ? -10.603 17.765  -4.310  1.00 74.23 ? 65  LYS A HZ3  2  
ATOM 3580  N N    . ILE A 1 66  ? -6.623  19.392  1.183   1.00 72.11 ? 66  ILE A N    2  
ATOM 3581  C CA   . ILE A 1 66  ? -7.521  20.308  1.872   1.00 44.52 ? 66  ILE A CA   2  
ATOM 3582  C C    . ILE A 1 66  ? -8.917  20.274  1.262   1.00 3.54  ? 66  ILE A C    2  
ATOM 3583  O O    . ILE A 1 66  ? -9.143  20.799  0.171   1.00 61.34 ? 66  ILE A O    2  
ATOM 3584  C CB   . ILE A 1 66  ? -6.991  21.754  1.833   1.00 55.03 ? 66  ILE A CB   2  
ATOM 3585  C CG1  . ILE A 1 66  ? -5.561  21.809  2.373   1.00 73.31 ? 66  ILE A CG1  2  
ATOM 3586  C CG2  . ILE A 1 66  ? -7.901  22.674  2.631   1.00 32.21 ? 66  ILE A CG2  2  
ATOM 3587  C CD1  . ILE A 1 66  ? -5.430  21.297  3.789   1.00 71.43 ? 66  ILE A CD1  2  
ATOM 3588  H H    . ILE A 1 66  ? -5.850  19.752  0.700   1.00 34.42 ? 66  ILE A H    2  
ATOM 3589  H HA   . ILE A 1 66  ? -7.584  19.999  2.906   1.00 12.25 ? 66  ILE A HA   2  
ATOM 3590  H HB   . ILE A 1 66  ? -6.994  22.086  0.806   1.00 53.21 ? 66  ILE A HB   2  
ATOM 3591  H HG13 . ILE A 1 66  ? -5.217  22.836  2.357   1.00 34.44 ? 66  ILE A HG13 2  
ATOM 3592  H HG21 . ILE A 1 66  ? -7.305  23.419  3.136   1.00 44.24 ? 66  ILE A HG21 2  
ATOM 3593  H HG22 . ILE A 1 66  ? -8.594  23.162  1.963   1.00 4.55  ? 66  ILE A HG22 2  
ATOM 3594  H HG23 . ILE A 1 66  ? -8.450  22.097  3.360   1.00 72.43 ? 66  ILE A HG23 2  
ATOM 3595  H HD11 . ILE A 1 66  ? -6.411  21.186  4.225   1.00 64.14 ? 66  ILE A HD11 2  
ATOM 3596  H HD12 . ILE A 1 66  ? -4.931  20.337  3.780   1.00 2.33  ? 66  ILE A HD12 2  
ATOM 3597  H HD13 . ILE A 1 66  ? -4.852  21.996  4.375   1.00 74.33 ? 66  ILE A HD13 2  
ATOM 3598  N N    . GLY A 1 67  ? -9.855  19.653  1.973   1.00 53.43 ? 67  GLY A N    2  
ATOM 3599  C CA   . GLY A 1 67  ? -11.218 19.563  1.485   1.00 4.23  ? 67  GLY A CA   2  
ATOM 3600  C C    . GLY A 1 67  ? -12.084 20.708  1.973   1.00 34.13 ? 67  GLY A C    2  
ATOM 3601  O O    . GLY A 1 67  ? -12.955 20.519  2.825   1.00 51.13 ? 67  GLY A O    2  
ATOM 3602  H H    . GLY A 1 67  ? -9.617  19.254  2.835   1.00 30.34 ? 67  GLY A H    2  
ATOM 3603  H HA2  . GLY A 1 67  ? -11.203 19.571  0.405   1.00 3.33  ? 67  GLY A HA2  2  
ATOM 3604  H HA3  . GLY A 1 67  ? -11.648 18.633  1.823   1.00 1.25  ? 67  GLY A HA3  2  
ATOM 3605  N N    . THR A 1 68  ? -11.848 21.900  1.433   1.00 31.14 ? 68  THR A N    2  
ATOM 3606  C CA   . THR A 1 68  ? -12.611 23.079  1.821   1.00 21.20 ? 68  THR A CA   2  
ATOM 3607  C C    . THR A 1 68  ? -12.509 24.172  0.764   1.00 22.24 ? 68  THR A C    2  
ATOM 3608  O O    . THR A 1 68  ? -11.514 24.260  0.042   1.00 3.34  ? 68  THR A O    2  
ATOM 3609  C CB   . THR A 1 68  ? -12.130 23.641  3.173   1.00 40.10 ? 68  THR A CB   2  
ATOM 3610  O OG1  . THR A 1 68  ? -11.115 22.793  3.723   1.00 34.52 ? 68  THR A OG1  2  
ATOM 3611  C CG2  . THR A 1 68  ? -13.287 23.758  4.154   1.00 73.23 ? 68  THR A CG2  2  
ATOM 3612  H H    . THR A 1 68  ? -11.143 21.986  0.760   1.00 62.33 ? 68  THR A H    2  
ATOM 3613  H HA   . THR A 1 68  ? -13.647 22.788  1.925   1.00 73.42 ? 68  THR A HA   2  
ATOM 3614  H HB   . THR A 1 68  ? -11.717 24.625  3.009   1.00 61.15 ? 68  THR A HB   2  
ATOM 3615  H HG1  . THR A 1 68  ? -10.378 23.330  4.024   1.00 20.23 ? 68  THR A HG1  2  
ATOM 3616  H HG21 . THR A 1 68  ? -13.856 22.841  4.149   1.00 23.31 ? 68  THR A HG21 2  
ATOM 3617  H HG22 . THR A 1 68  ? -13.926 24.579  3.862   1.00 12.34 ? 68  THR A HG22 2  
ATOM 3618  H HG23 . THR A 1 68  ? -12.901 23.937  5.146   1.00 2.41  ? 68  THR A HG23 2  
ATOM 3619  N N    . ARG A 1 69  ? -13.542 25.004  0.678   1.00 42.55 ? 69  ARG A N    2  
ATOM 3620  C CA   . ARG A 1 69  ? -13.568 26.094  -0.293  1.00 33.30 ? 69  ARG A CA   2  
ATOM 3621  C C    . ARG A 1 69  ? -12.798 27.304  0.227   1.00 33.53 ? 69  ARG A C    2  
ATOM 3622  O O    . ARG A 1 69  ? -12.294 28.112  -0.551  1.00 0.21  ? 69  ARG A O    2  
ATOM 3623  C CB   . ARG A 1 69  ? -15.011 26.488  -0.609  1.00 24.30 ? 69  ARG A CB   2  
ATOM 3624  C CG   . ARG A 1 69  ? -15.167 27.216  -1.934  1.00 63.34 ? 69  ARG A CG   2  
ATOM 3625  C CD   . ARG A 1 69  ? -15.854 26.343  -2.969  1.00 0.41  ? 69  ARG A CD   2  
ATOM 3626  N NE   . ARG A 1 69  ? -16.092 27.061  -4.220  1.00 62.53 ? 69  ARG A NE   2  
ATOM 3627  C CZ   . ARG A 1 69  ? -17.115 27.887  -4.409  1.00 31.11 ? 69  ARG A CZ   2  
ATOM 3628  N NH1  . ARG A 1 69  ? -17.989 28.098  -3.437  1.00 42.10 ? 69  ARG A NH1  2  
ATOM 3629  N NH2  . ARG A 1 69  ? -17.264 28.504  -5.575  1.00 0.41  ? 69  ARG A NH2  2  
ATOM 3630  H H    . ARG A 1 69  ? -14.305 24.883  1.281   1.00 75.21 ? 69  ARG A H    2  
ATOM 3631  H HA   . ARG A 1 69  ? -13.095 25.741  -1.197  1.00 71.34 ? 69  ARG A HA   2  
ATOM 3632  H HB3  . ARG A 1 69  ? -15.373 27.135  0.177   1.00 2.00  ? 69  ARG A HB3  2  
ATOM 3633  H HG3  . ARG A 1 69  ? -14.189 27.493  -2.299  1.00 20.11 ? 69  ARG A HG3  2  
ATOM 3634  H HD3  . ARG A 1 69  ? -16.802 26.011  -2.572  1.00 61.23 ? 69  ARG A HD3  2  
ATOM 3635  H HE   . ARG A 1 69  ? -15.458 26.920  -4.952  1.00 11.23 ? 69  ARG A HE   2  
ATOM 3636  H HH11 . ARG A 1 69  ? -17.880 27.635  -2.557  1.00 64.11 ? 69  ARG A HH11 2  
ATOM 3637  H HH12 . ARG A 1 69  ? -18.760 28.721  -3.581  1.00 73.03 ? 69  ARG A HH12 2  
ATOM 3638  H HH21 . ARG A 1 69  ? -16.605 28.346  -6.311  1.00 43.24 ? 69  ARG A HH21 2  
ATOM 3639  H HH22 . ARG A 1 69  ? -18.034 29.125  -5.718  1.00 14.12 ? 69  ARG A HH22 2  
ATOM 3640  N N    . ALA A 1 70  ? -12.711 27.420  1.549   1.00 50.51 ? 70  ALA A N    2  
ATOM 3641  C CA   . ALA A 1 70  ? -12.002 28.530  2.172   1.00 65.10 ? 70  ALA A CA   2  
ATOM 3642  C C    . ALA A 1 70  ? -10.594 28.673  1.601   1.00 62.50 ? 70  ALA A C    2  
ATOM 3643  O O    . ALA A 1 70  ? -10.094 29.785  1.428   1.00 73.12 ? 70  ALA A O    2  
ATOM 3644  C CB   . ALA A 1 70  ? -11.945 28.339  3.682   1.00 12.25 ? 70  ALA A CB   2  
ATOM 3645  H H    . ALA A 1 70  ? -13.132 26.742  2.118   1.00 13.53 ? 70  ALA A H    2  
ATOM 3646  H HA   . ALA A 1 70  ? -12.555 29.435  1.971   1.00 12.22 ? 70  ALA A HA   2  
ATOM 3647  H HB1  . ALA A 1 70  ? -12.931 28.477  4.098   1.00 2.02  ? 70  ALA A HB1  2  
ATOM 3648  H HB2  . ALA A 1 70  ? -11.595 27.342  3.904   1.00 0.14  ? 70  ALA A HB2  2  
ATOM 3649  H HB3  . ALA A 1 70  ? -11.268 29.062  4.109   1.00 70.45 ? 70  ALA A HB3  2  
ATOM 3650  N N    . THR A 1 71  ? -9.960  27.541  1.312   1.00 12.15 ? 71  THR A N    2  
ATOM 3651  C CA   . THR A 1 71  ? -8.610  27.540  0.764   1.00 2.15  ? 71  THR A CA   2  
ATOM 3652  C C    . THR A 1 71  ? -8.571  26.853  -0.598  1.00 43.01 ? 71  THR A C    2  
ATOM 3653  O O    . THR A 1 71  ? -7.781  27.221  -1.468  1.00 24.55 ? 71  THR A O    2  
ATOM 3654  C CB   . THR A 1 71  ? -7.620  26.838  1.709   1.00 62.50 ? 71  THR A CB   2  
ATOM 3655  O OG1  . THR A 1 71  ? -7.833  25.421  1.679   1.00 61.24 ? 71  THR A OG1  2  
ATOM 3656  C CG2  . THR A 1 71  ? -7.777  27.348  3.134   1.00 75.43 ? 71  THR A CG2  2  
ATOM 3657  H H    . THR A 1 71  ? -10.413 26.687  1.474   1.00 54.33 ? 71  THR A H    2  
ATOM 3658  H HA   . THR A 1 71  ? -8.297  28.567  0.645   1.00 64.03 ? 71  THR A HA   2  
ATOM 3659  H HB   . THR A 1 71  ? -6.613  27.050  1.376   1.00 31.12 ? 71  THR A HB   2  
ATOM 3660  H HG1  . THR A 1 71  ? -7.206  25.017  1.074   1.00 1.33  ? 71  THR A HG1  2  
ATOM 3661  H HG21 . THR A 1 71  ? -6.816  27.669  3.509   1.00 12.14 ? 71  THR A HG21 2  
ATOM 3662  H HG22 . THR A 1 71  ? -8.161  26.558  3.760   1.00 33.44 ? 71  THR A HG22 2  
ATOM 3663  H HG23 . THR A 1 71  ? -8.463  28.182  3.143   1.00 72.44 ? 71  THR A HG23 2  
ATOM 3664  N N    . GLY A 1 72  ? -9.430  25.853  -0.776  1.00 61.55 ? 72  GLY A N    2  
ATOM 3665  C CA   . GLY A 1 72  ? -9.475  25.131  -2.032  1.00 13.45 ? 72  GLY A CA   2  
ATOM 3666  C C    . GLY A 1 72  ? -8.113  24.624  -2.460  1.00 54.23 ? 72  GLY A C    2  
ATOM 3667  O O    . GLY A 1 72  ? -7.522  25.135  -3.413  1.00 63.32 ? 72  GLY A O    2  
ATOM 3668  H H    . GLY A 1 72  ? -10.035 25.603  -0.046  1.00 51.55 ? 72  GLY A H    2  
ATOM 3669  H HA2  . GLY A 1 72  ? -10.144 24.290  -1.929  1.00 5.44  ? 72  GLY A HA2  2  
ATOM 3670  H HA3  . GLY A 1 72  ? -9.858  25.788  -2.799  1.00 45.44 ? 72  GLY A HA3  2  
ATOM 3671  N N    . ASP A 1 73  ? -7.611  23.615  -1.757  1.00 61.34 ? 73  ASP A N    2  
ATOM 3672  C CA   . ASP A 1 73  ? -6.309  23.038  -2.069  1.00 63.50 ? 73  ASP A CA   2  
ATOM 3673  C C    . ASP A 1 73  ? -5.200  24.075  -1.900  1.00 33.13 ? 73  ASP A C    2  
ATOM 3674  O O    . ASP A 1 73  ? -5.010  24.938  -2.757  1.00 22.42 ? 73  ASP A O    2  
ATOM 3675  C CB   . ASP A 1 73  ? -6.297  22.490  -3.497  1.00 24.24 ? 73  ASP A CB   2  
ATOM 3676  C CG   . ASP A 1 73  ? -5.692  21.103  -3.580  1.00 71.50 ? 73  ASP A CG   2  
ATOM 3677  O OD1  . ASP A 1 73  ? -4.872  20.760  -2.701  1.00 23.33 ? 73  ASP A OD1  2  
ATOM 3678  O OD2  . ASP A 1 73  ? -6.036  20.360  -4.522  1.00 71.12 ? 73  ASP A OD2  2  
ATOM 3679  H H    . ASP A 1 73  ? -8.129  23.249  -1.010  1.00 23.21 ? 73  ASP A H    2  
ATOM 3680  H HA   . ASP A 1 73  ? -6.131  22.226  -1.379  1.00 10.02 ? 73  ASP A HA   2  
ATOM 3681  H HB3  . ASP A 1 73  ? -5.722  23.154  -4.124  1.00 11.40 ? 73  ASP A HB3  2  
ATOM 3682  N N    . ILE A 1 74  ? -4.474  23.982  -0.791  1.00 32.24 ? 74  ILE A N    2  
ATOM 3683  C CA   . ILE A 1 74  ? -3.387  24.910  -0.511  1.00 71.24 ? 74  ILE A CA   2  
ATOM 3684  C C    . ILE A 1 74  ? -2.041  24.320  -0.919  1.00 21.51 ? 74  ILE A C    2  
ATOM 3685  O O    . ILE A 1 74  ? -1.111  25.049  -1.266  1.00 71.41 ? 74  ILE A O    2  
ATOM 3686  C CB   . ILE A 1 74  ? -3.338  25.286  0.982   1.00 74.21 ? 74  ILE A CB   2  
ATOM 3687  C CG1  . ILE A 1 74  ? -2.329  26.412  1.214   1.00 71.42 ? 74  ILE A CG1  2  
ATOM 3688  C CG2  . ILE A 1 74  ? -2.983  24.069  1.824   1.00 40.35 ? 74  ILE A CG2  2  
ATOM 3689  C CD1  . ILE A 1 74  ? -2.935  27.647  1.844   1.00 33.33 ? 74  ILE A CD1  2  
ATOM 3690  H H    . ILE A 1 74  ? -4.673  23.271  -0.146  1.00 1.34  ? 74  ILE A H    2  
ATOM 3691  H HA   . ILE A 1 74  ? -3.561  25.809  -1.083  1.00 5.40  ? 74  ILE A HA   2  
ATOM 3692  H HB   . ILE A 1 74  ? -4.319  25.624  1.277   1.00 30.32 ? 74  ILE A HB   2  
ATOM 3693  H HG13 . ILE A 1 74  ? -1.899  26.701  0.265   1.00 64.52 ? 74  ILE A HG13 2  
ATOM 3694  H HG21 . ILE A 1 74  ? -1.929  24.088  2.057   1.00 62.22 ? 74  ILE A HG21 2  
ATOM 3695  H HG22 . ILE A 1 74  ? -3.554  24.087  2.740   1.00 52.04 ? 74  ILE A HG22 2  
ATOM 3696  H HG23 . ILE A 1 74  ? -3.214  23.170  1.272   1.00 53.14 ? 74  ILE A HG23 2  
ATOM 3697  H HD11 . ILE A 1 74  ? -2.847  27.582  2.919   1.00 22.24 ? 74  ILE A HD11 2  
ATOM 3698  H HD12 . ILE A 1 74  ? -2.413  28.524  1.494   1.00 50.21 ? 74  ILE A HD12 2  
ATOM 3699  H HD13 . ILE A 1 74  ? -3.977  27.715  1.573   1.00 0.40  ? 74  ILE A HD13 2  
ATOM 3700  N N    . ALA A 1 75  ? -1.945  22.995  -0.880  1.00 24.52 ? 75  ALA A N    2  
ATOM 3701  C CA   . ALA A 1 75  ? -0.716  22.306  -1.248  1.00 60.32 ? 75  ALA A CA   2  
ATOM 3702  C C    . ALA A 1 75  ? -1.010  20.922  -1.816  1.00 11.22 ? 75  ALA A C    2  
ATOM 3703  O O    . ALA A 1 75  ? -2.076  20.355  -1.577  1.00 33.33 ? 75  ALA A O    2  
ATOM 3704  C CB   . ALA A 1 75  ? 0.212   22.198  -0.045  1.00 1.54  ? 75  ALA A CB   2  
ATOM 3705  H H    . ALA A 1 75  ? -2.721  22.468  -0.595  1.00 62.54 ? 75  ALA A H    2  
ATOM 3706  H HA   . ALA A 1 75  ? -0.216  22.897  -2.005  1.00 64.42 ? 75  ALA A HA   2  
ATOM 3707  H HB1  . ALA A 1 75  ? -0.212  22.746  0.784   1.00 34.31 ? 75  ALA A HB1  2  
ATOM 3708  H HB2  . ALA A 1 75  ? 0.327   21.161  0.228   1.00 72.31 ? 75  ALA A HB2  2  
ATOM 3709  H HB3  . ALA A 1 75  ? 1.175   22.614  -0.296  1.00 62.14 ? 75  ALA A HB3  2  
ATOM 3710  N N    . THR A 1 76  ? -0.059  20.383  -2.573  1.00 74.44 ? 76  THR A N    2  
ATOM 3711  C CA   . THR A 1 76  ? -0.217  19.067  -3.177  1.00 11.42 ? 76  THR A CA   2  
ATOM 3712  C C    . THR A 1 76  ? 0.512   17.999  -2.369  1.00 64.41 ? 76  THR A C    2  
ATOM 3713  O O    . THR A 1 76  ? 1.733   18.042  -2.224  1.00 51.44 ? 76  THR A O    2  
ATOM 3714  C CB   . THR A 1 76  ? 0.308   19.046  -4.625  1.00 61.32 ? 76  THR A CB   2  
ATOM 3715  O OG1  . THR A 1 76  ? 0.263   17.712  -5.143  1.00 61.30 ? 76  THR A OG1  2  
ATOM 3716  C CG2  . THR A 1 76  ? 1.733   19.573  -4.691  1.00 42.31 ? 76  THR A CG2  2  
ATOM 3717  H H    . THR A 1 76  ? 0.770   20.885  -2.728  1.00 21.53 ? 76  THR A H    2  
ATOM 3718  H HA   . THR A 1 76  ? -1.271  18.833  -3.195  1.00 33.31 ? 76  THR A HA   2  
ATOM 3719  H HB   . THR A 1 76  ? -0.324  19.681  -5.229  1.00 51.43 ? 76  THR A HB   2  
ATOM 3720  H HG1  . THR A 1 76  ? 0.770   17.668  -5.957  1.00 12.43 ? 76  THR A HG1  2  
ATOM 3721  H HG21 . THR A 1 76  ? 1.759   20.465  -5.299  1.00 62.34 ? 76  THR A HG21 2  
ATOM 3722  H HG22 . THR A 1 76  ? 2.375   18.823  -5.127  1.00 60.11 ? 76  THR A HG22 2  
ATOM 3723  H HG23 . THR A 1 76  ? 2.078   19.807  -3.694  1.00 0.41  ? 76  THR A HG23 2  
ATOM 3724  N N    . VAL A 1 77  ? -0.245  17.041  -1.843  1.00 35.04 ? 77  VAL A N    2  
ATOM 3725  C CA   . VAL A 1 77  ? 0.330   15.961  -1.051  1.00 51.42 ? 77  VAL A CA   2  
ATOM 3726  C C    . VAL A 1 77  ? -0.042  14.599  -1.627  1.00 62.51 ? 77  VAL A C    2  
ATOM 3727  O O    . VAL A 1 77  ? -1.204  14.344  -1.947  1.00 43.40 ? 77  VAL A O    2  
ATOM 3728  C CB   . VAL A 1 77  ? -0.137  16.031  0.416   1.00 13.20 ? 77  VAL A CB   2  
ATOM 3729  C CG1  . VAL A 1 77  ? 0.620   15.021  1.265   1.00 43.34 ? 77  VAL A CG1  2  
ATOM 3730  C CG2  . VAL A 1 77  ? 0.036   17.440  0.962   1.00 32.44 ? 77  VAL A CG2  2  
ATOM 3731  H H    . VAL A 1 77  ? -1.214  17.061  -1.993  1.00 75.14 ? 77  VAL A H    2  
ATOM 3732  H HA   . VAL A 1 77  ? 1.405   16.067  -1.071  1.00 23.41 ? 77  VAL A HA   2  
ATOM 3733  H HB   . VAL A 1 77  ? -1.188  15.780  0.449   1.00 60.22 ? 77  VAL A HB   2  
ATOM 3734  H HG11 . VAL A 1 77  ? 0.464   14.030  0.871   1.00 35.53 ? 77  VAL A HG11 2  
ATOM 3735  H HG12 . VAL A 1 77  ? 1.675   15.257  1.249   1.00 41.33 ? 77  VAL A HG12 2  
ATOM 3736  H HG13 . VAL A 1 77  ? 0.259   15.065  2.282   1.00 24.04 ? 77  VAL A HG13 2  
ATOM 3737  H HG21 . VAL A 1 77  ? 0.167   17.396  2.033   1.00 72.51 ? 77  VAL A HG21 2  
ATOM 3738  H HG22 . VAL A 1 77  ? 0.904   17.897  0.511   1.00 34.40 ? 77  VAL A HG22 2  
ATOM 3739  H HG23 . VAL A 1 77  ? -0.841  18.026  0.731   1.00 64.34 ? 77  VAL A HG23 2  
ATOM 3740  N N    . HIS A 1 78  ? 0.951   13.726  -1.756  1.00 45.13 ? 78  HIS A N    2  
ATOM 3741  C CA   . HIS A 1 78  ? 0.729   12.387  -2.292  1.00 51.43 ? 78  HIS A CA   2  
ATOM 3742  C C    . HIS A 1 78  ? 1.429   11.336  -1.437  1.00 54.11 ? 78  HIS A C    2  
ATOM 3743  O O    . HIS A 1 78  ? 2.638   11.412  -1.207  1.00 61.10 ? 78  HIS A O    2  
ATOM 3744  C CB   . HIS A 1 78  ? 1.228   12.304  -3.734  1.00 2.41  ? 78  HIS A CB   2  
ATOM 3745  C CG   . HIS A 1 78  ? 0.194   12.682  -4.750  1.00 44.13 ? 78  HIS A CG   2  
ATOM 3746  N ND1  . HIS A 1 78  ? -0.410  11.768  -5.587  1.00 62.43 ? 78  HIS A ND1  2  
ATOM 3747  C CD2  . HIS A 1 78  ? -0.345  13.886  -5.058  1.00 2.30  ? 78  HIS A CD2  2  
ATOM 3748  C CE1  . HIS A 1 78  ? -1.273  12.391  -6.368  1.00 5.31  ? 78  HIS A CE1  2  
ATOM 3749  N NE2  . HIS A 1 78  ? -1.253  13.678  -6.067  1.00 1.44  ? 78  HIS A NE2  2  
ATOM 3750  H H    . HIS A 1 78  ? 1.856   13.986  -1.482  1.00 14.11 ? 78  HIS A H    2  
ATOM 3751  H HA   . HIS A 1 78  ? -0.333  12.196  -2.277  1.00 43.44 ? 78  HIS A HA   2  
ATOM 3752  H HB3  . HIS A 1 78  ? 1.542   11.291  -3.942  1.00 61.13 ? 78  HIS A HB3  2  
ATOM 3753  H HD1  . HIS A 1 78  ? -0.229  10.806  -5.606  1.00 53.42 ? 78  HIS A HD1  2  
ATOM 3754  H HD2  . HIS A 1 78  ? -0.105  14.833  -4.598  1.00 64.12 ? 78  HIS A HD2  2  
ATOM 3755  H HE1  . HIS A 1 78  ? -1.891  11.930  -7.122  1.00 14.04 ? 78  HIS A HE1  2  
ATOM 3756  N N    . HIS A 1 79  ? 0.665   10.355  -0.969  1.00 22.24 ? 79  HIS A N    2  
ATOM 3757  C CA   . HIS A 1 79  ? 1.212   9.287   -0.139  1.00 23.20 ? 79  HIS A CA   2  
ATOM 3758  C C    . HIS A 1 79  ? 1.434   8.021   -0.960  1.00 41.21 ? 79  HIS A C    2  
ATOM 3759  O O    . HIS A 1 79  ? 1.101   7.971   -2.144  1.00 21.35 ? 79  HIS A O    2  
ATOM 3760  C CB   . HIS A 1 79  ? 0.275   8.994   1.033   1.00 32.22 ? 79  HIS A CB   2  
ATOM 3761  C CG   . HIS A 1 79  ? -0.218  10.223  1.729   1.00 3.11  ? 79  HIS A CG   2  
ATOM 3762  N ND1  . HIS A 1 79  ? 0.604   11.278  2.067   1.00 61.52 ? 79  HIS A ND1  2  
ATOM 3763  C CD2  . HIS A 1 79  ? -1.458  10.565  2.151   1.00 52.23 ? 79  HIS A CD2  2  
ATOM 3764  C CE1  . HIS A 1 79  ? -0.109  12.214  2.668   1.00 41.02 ? 79  HIS A CE1  2  
ATOM 3765  N NE2  . HIS A 1 79  ? -1.363  11.806  2.731   1.00 41.43 ? 79  HIS A NE2  2  
ATOM 3766  H H    . HIS A 1 79  ? -0.291  10.350  -1.186  1.00 20.14 ? 79  HIS A H    2  
ATOM 3767  H HA   . HIS A 1 79  ? 2.163   9.623   0.247   1.00 40.40 ? 79  HIS A HA   2  
ATOM 3768  H HB3  . HIS A 1 79  ? 0.797   8.387   1.759   1.00 54.20 ? 79  HIS A HB3  2  
ATOM 3769  H HD1  . HIS A 1 79  ? 1.567   11.331  1.895   1.00 54.33 ? 79  HIS A HD1  2  
ATOM 3770  H HD2  . HIS A 1 79  ? -2.356  9.972   2.051   1.00 35.31 ? 79  HIS A HD2  2  
ATOM 3771  H HE1  . HIS A 1 79  ? 0.269   13.153  3.044   1.00 50.35 ? 79  HIS A HE1  2  
ATOM 3772  N N    . LEU A 1 80  ? 1.998   7.001   -0.323  1.00 1.14  ? 80  LEU A N    2  
ATOM 3773  C CA   . LEU A 1 80  ? 2.264   5.733   -0.994  1.00 70.13 ? 80  LEU A CA   2  
ATOM 3774  C C    . LEU A 1 80  ? 1.168   4.716   -0.692  1.00 50.22 ? 80  LEU A C    2  
ATOM 3775  O O    . LEU A 1 80  ? 0.932   4.346   0.458   1.00 22.55 ? 80  LEU A O    2  
ATOM 3776  C CB   . LEU A 1 80  ? 3.624   5.181   -0.561  1.00 73.50 ? 80  LEU A CB   2  
ATOM 3777  C CG   . LEU A 1 80  ? 4.812   5.557   -1.444  1.00 73.24 ? 80  LEU A CG   2  
ATOM 3778  C CD1  . LEU A 1 80  ? 4.602   5.059   -2.864  1.00 42.35 ? 80  LEU A CD1  2  
ATOM 3779  C CD2  . LEU A 1 80  ? 5.032   7.063   -1.430  1.00 34.00 ? 80  LEU A CD2  2  
ATOM 3780  H H    . LEU A 1 80  ? 2.240   7.100   0.621   1.00 64.25 ? 80  LEU A H    2  
ATOM 3781  H HA   . LEU A 1 80  ? 2.284   5.919   -2.058  1.00 4.10  ? 80  LEU A HA   2  
ATOM 3782  H HB3  . LEU A 1 80  ? 3.551   4.102   -0.544  1.00 24.44 ? 80  LEU A HB3  2  
ATOM 3783  H HG   . LEU A 1 80  ? 5.706   5.085   -1.055  1.00 0.43  ? 80  LEU A HG   2  
ATOM 3784  H HD11 . LEU A 1 80  ? 3.699   4.470   -2.909  1.00 63.12 ? 80  LEU A HD11 2  
ATOM 3785  H HD12 . LEU A 1 80  ? 5.444   4.453   -3.163  1.00 44.33 ? 80  LEU A HD12 2  
ATOM 3786  H HD13 . LEU A 1 80  ? 4.513   5.906   -3.532  1.00 71.42 ? 80  LEU A HD13 2  
ATOM 3787  H HD21 . LEU A 1 80  ? 4.912   7.434   -0.423  1.00 71.35 ? 80  LEU A HD21 2  
ATOM 3788  H HD22 . LEU A 1 80  ? 4.310   7.537   -2.079  1.00 44.22 ? 80  LEU A HD22 2  
ATOM 3789  H HD23 . LEU A 1 80  ? 6.030   7.284   -1.780  1.00 2.22  ? 80  LEU A HD23 2  
ATOM 3790  N N    . PRO A 1 81  ? 0.486   4.249   -1.749  1.00 64.33 ? 81  PRO A N    2  
ATOM 3791  C CA   . PRO A 1 81  ? -0.593  3.266   -1.622  1.00 4.51  ? 81  PRO A CA   2  
ATOM 3792  C C    . PRO A 1 81  ? -0.077  1.888   -1.223  1.00 43.32 ? 81  PRO A C    2  
ATOM 3793  O O    . PRO A 1 81  ? -0.792  1.081   -0.627  1.00 10.03 ? 81  PRO A O    2  
ATOM 3794  C CB   . PRO A 1 81  ? -1.201  3.225   -3.027  1.00 65.13 ? 81  PRO A CB   2  
ATOM 3795  C CG   . PRO A 1 81  ? -0.098  3.652   -3.930  1.00 71.13 ? 81  PRO A CG   2  
ATOM 3796  C CD   . PRO A 1 81  ? 0.715   4.647   -3.147  1.00 74.22 ? 81  PRO A CD   2  
ATOM 3797  H HA   . PRO A 1 81  ? -1.343  3.589   -0.914  1.00 32.11 ? 81  PRO A HA   2  
ATOM 3798  H HB3  . PRO A 1 81  ? -2.039  3.902   -3.080  1.00 0.43  ? 81  PRO A HB3  2  
ATOM 3799  H HG3  . PRO A 1 81  ? -0.507  4.118   -4.815  1.00 71.40 ? 81  PRO A HG3  2  
ATOM 3800  H HD3  . PRO A 1 81  ? 0.359   5.650   -3.326  1.00 41.22 ? 81  PRO A HD3  2  
ATOM 3801  N N    . PRO A 1 82  ? 1.191   1.609   -1.558  1.00 1.02  ? 82  PRO A N    2  
ATOM 3802  C CA   . PRO A 1 82  ? 1.830   0.328   -1.243  1.00 24.01 ? 82  PRO A CA   2  
ATOM 3803  C C    . PRO A 1 82  ? 2.084   0.159   0.250   1.00 21.44 ? 82  PRO A C    2  
ATOM 3804  O O    . PRO A 1 82  ? 2.810   0.943   0.861   1.00 63.05 ? 82  PRO A O    2  
ATOM 3805  C CB   . PRO A 1 82  ? 3.155   0.396   -2.007  1.00 23.02 ? 82  PRO A CB   2  
ATOM 3806  C CG   . PRO A 1 82  ? 3.439   1.852   -2.145  1.00 52.41 ? 82  PRO A CG   2  
ATOM 3807  C CD   . PRO A 1 82  ? 2.099   2.524   -2.269  1.00 11.31 ? 82  PRO A CD   2  
ATOM 3808  H HA   . PRO A 1 82  ? 1.246   -0.505  -1.605  1.00 24.31 ? 82  PRO A HA   2  
ATOM 3809  H HB3  . PRO A 1 82  ? 3.044   -0.078  -2.970  1.00 44.11 ? 82  PRO A HB3  2  
ATOM 3810  H HG3  . PRO A 1 82  ? 4.029   2.028   -3.034  1.00 21.54 ? 82  PRO A HG3  2  
ATOM 3811  H HD3  . PRO A 1 82  ? 1.817   2.616   -3.307  1.00 15.24 ? 82  PRO A HD3  2  
ATOM 3812  N N    . THR A 1 83  ? 1.480   -0.870  0.837   1.00 41.33 ? 83  THR A N    2  
ATOM 3813  C CA   . THR A 1 83  ? 1.641   -1.142  2.260   1.00 34.41 ? 83  THR A CA   2  
ATOM 3814  C C    . THR A 1 83  ? 2.140   -2.564  2.495   1.00 21.23 ? 83  THR A C    2  
ATOM 3815  O O    . THR A 1 83  ? 1.950   -3.446  1.656   1.00 2.01  ? 83  THR A O    2  
ATOM 3816  C CB   . THR A 1 83  ? 0.318   -0.941  3.022   1.00 34.30 ? 83  THR A CB   2  
ATOM 3817  O OG1  . THR A 1 83  ? -0.777  -0.896  2.100   1.00 24.34 ? 83  THR A OG1  2  
ATOM 3818  C CG2  . THR A 1 83  ? 0.355   0.340   3.840   1.00 5.45  ? 83  THR A CG2  2  
ATOM 3819  H H    . THR A 1 83  ? 0.912   -1.460  0.297   1.00 54.23 ? 83  THR A H    2  
ATOM 3820  H HA   . THR A 1 83  ? 2.368   -0.447  2.652   1.00 13.34 ? 83  THR A HA   2  
ATOM 3821  H HB   . THR A 1 83  ? 0.177   -1.776  3.695   1.00 3.45  ? 83  THR A HB   2  
ATOM 3822  H HG1  . THR A 1 83  ? -0.824  -0.023  1.702   1.00 41.01 ? 83  THR A HG1  2  
ATOM 3823  H HG21 . THR A 1 83  ? -0.547  0.416   4.430   1.00 54.25 ? 83  THR A HG21 2  
ATOM 3824  H HG22 . THR A 1 83  ? 0.421   1.190   3.175   1.00 5.23  ? 83  THR A HG22 2  
ATOM 3825  H HG23 . THR A 1 83  ? 1.214   0.326   4.494   1.00 50.21 ? 83  THR A HG23 2  
ATOM 3826  N N    . LEU A 1 84  ? 2.777   -2.780  3.639   1.00 34.11 ? 84  LEU A N    2  
ATOM 3827  C CA   . LEU A 1 84  ? 3.302   -4.096  3.986   1.00 21.22 ? 84  LEU A CA   2  
ATOM 3828  C C    . LEU A 1 84  ? 2.482   -4.734  5.102   1.00 4.13  ? 84  LEU A C    2  
ATOM 3829  O O    . LEU A 1 84  ? 2.056   -4.057  6.038   1.00 4.03  ? 84  LEU A O    2  
ATOM 3830  C CB   . LEU A 1 84  ? 4.765   -3.986  4.414   1.00 31.32 ? 84  LEU A CB   2  
ATOM 3831  C CG   . LEU A 1 84  ? 5.805   -4.151  3.303   1.00 22.22 ? 84  LEU A CG   2  
ATOM 3832  C CD1  . LEU A 1 84  ? 7.041   -3.316  3.601   1.00 63.43 ? 84  LEU A CD1  2  
ATOM 3833  C CD2  . LEU A 1 84  ? 6.176   -5.616  3.133   1.00 10.32 ? 84  LEU A CD2  2  
ATOM 3834  H H    . LEU A 1 84  ? 2.896   -2.039  4.268   1.00 12.51 ? 84  LEU A H    2  
ATOM 3835  H HA   . LEU A 1 84  ? 3.238   -4.720  3.107   1.00 55.41 ? 84  LEU A HA   2  
ATOM 3836  H HB3  . LEU A 1 84  ? 4.952   -4.749  5.157   1.00 54.31 ? 84  LEU A HB3  2  
ATOM 3837  H HG   . LEU A 1 84  ? 5.383   -3.801  2.371   1.00 40.22 ? 84  LEU A HG   2  
ATOM 3838  H HD11 . LEU A 1 84  ? 7.582   -3.134  2.684   1.00 21.03 ? 84  LEU A HD11 2  
ATOM 3839  H HD12 . LEU A 1 84  ? 7.676   -3.848  4.294   1.00 43.14 ? 84  LEU A HD12 2  
ATOM 3840  H HD13 . LEU A 1 84  ? 6.742   -2.374  4.036   1.00 31.33 ? 84  LEU A HD13 2  
ATOM 3841  H HD21 . LEU A 1 84  ? 6.794   -5.731  2.256   1.00 32.42 ? 84  LEU A HD21 2  
ATOM 3842  H HD22 . LEU A 1 84  ? 5.278   -6.204  3.020   1.00 25.13 ? 84  LEU A HD22 2  
ATOM 3843  H HD23 . LEU A 1 84  ? 6.720   -5.952  4.004   1.00 4.14  ? 84  LEU A HD23 2  
ATOM 3844  N N    . MET A 1 85  ? 2.264   -6.041  4.998   1.00 42.20 ? 85  MET A N    2  
ATOM 3845  C CA   . MET A 1 85  ? 1.498   -6.770  6.001   1.00 42.40 ? 85  MET A CA   2  
ATOM 3846  C C    . MET A 1 85  ? 2.130   -8.127  6.289   1.00 75.34 ? 85  MET A C    2  
ATOM 3847  O O    . MET A 1 85  ? 2.045   -9.049  5.478   1.00 65.43 ? 85  MET A O    2  
ATOM 3848  C CB   . MET A 1 85  ? 0.053   -6.959  5.532   1.00 64.25 ? 85  MET A CB   2  
ATOM 3849  C CG   . MET A 1 85  ? -0.980  -6.625  6.595   1.00 10.20 ? 85  MET A CG   2  
ATOM 3850  S SD   . MET A 1 85  ? -1.053  -7.861  7.906   1.00 73.10 ? 85  MET A SD   2  
ATOM 3851  C CE   . MET A 1 85  ? -2.786  -7.783  8.350   1.00 52.31 ? 85  MET A CE   2  
ATOM 3852  H H    . MET A 1 85  ? 2.630   -6.527  4.230   1.00 33.03 ? 85  MET A H    2  
ATOM 3853  H HA   . MET A 1 85  ? 1.498   -6.186  6.907   1.00 25.32 ? 85  MET A HA   2  
ATOM 3854  H HB3  . MET A 1 85  ? -0.086  -7.989  5.236   1.00 45.11 ? 85  MET A HB3  2  
ATOM 3855  H HG3  . MET A 1 85  ? -1.951  -6.559  6.127   1.00 64.23 ? 85  MET A HG3  2  
ATOM 3856  H HE1  . MET A 1 85  ? -3.071  -8.696  8.851   1.00 55.13 ? 85  MET A HE1  2  
ATOM 3857  H HE2  . MET A 1 85  ? -2.951  -6.945  9.010   1.00 63.22 ? 85  MET A HE2  2  
ATOM 3858  H HE3  . MET A 1 85  ? -3.381  -7.661  7.457   1.00 45.21 ? 85  MET A HE3  2  
ATOM 3859  N N    . ALA A 1 86  ? 2.769   -8.243  7.450   1.00 31.13 ? 86  ALA A N    2  
ATOM 3860  C CA   . ALA A 1 86  ? 3.416   -9.487  7.845   1.00 14.22 ? 86  ALA A CA   2  
ATOM 3861  C C    . ALA A 1 86  ? 2.385   -10.555 8.194   1.00 24.13 ? 86  ALA A C    2  
ATOM 3862  O O    . ALA A 1 86  ? 1.313   -10.248 8.715   1.00 40.21 ? 86  ALA A O    2  
ATOM 3863  C CB   . ALA A 1 86  ? 4.349   -9.247  9.023   1.00 11.22 ? 86  ALA A CB   2  
ATOM 3864  H H    . ALA A 1 86  ? 2.803   -7.473  8.055   1.00 74.10 ? 86  ALA A H    2  
ATOM 3865  H HA   . ALA A 1 86  ? 4.011   -9.835  7.012   1.00 64.13 ? 86  ALA A HA   2  
ATOM 3866  H HB1  . ALA A 1 86  ? 4.928   -10.139 9.210   1.00 23.10 ? 86  ALA A HB1  2  
ATOM 3867  H HB2  . ALA A 1 86  ? 5.013   -8.428  8.793   1.00 65.31 ? 86  ALA A HB2  2  
ATOM 3868  H HB3  . ALA A 1 86  ? 3.767   -9.005  9.900   1.00 0.32  ? 86  ALA A HB3  2  
ATOM 3869  N N    . GLN A 1 87  ? 2.718   -11.809 7.905   1.00 1.35  ? 87  GLN A N    2  
ATOM 3870  C CA   . GLN A 1 87  ? 1.818   -12.923 8.187   1.00 23.03 ? 87  GLN A CA   2  
ATOM 3871  C C    . GLN A 1 87  ? 2.522   -13.994 9.015   1.00 3.43  ? 87  GLN A C    2  
ATOM 3872  O O    . GLN A 1 87  ? 3.651   -14.379 8.717   1.00 62.32 ? 87  GLN A O    2  
ATOM 3873  C CB   . GLN A 1 87  ? 1.297   -13.529 6.884   1.00 5.54  ? 87  GLN A CB   2  
ATOM 3874  C CG   . GLN A 1 87  ? -0.010  -14.289 7.045   1.00 71.04 ? 87  GLN A CG   2  
ATOM 3875  C CD   . GLN A 1 87  ? -0.203  -15.350 5.980   1.00 32.24 ? 87  GLN A CD   2  
ATOM 3876  O OE1  . GLN A 1 87  ? 0.392   -15.283 4.905   1.00 73.44 ? 87  GLN A OE1  2  
ATOM 3877  N NE2  . GLN A 1 87  ? -1.040  -16.339 6.275   1.00 42.22 ? 87  GLN A NE2  2  
ATOM 3878  H H    . GLN A 1 87  ? 3.586   -11.990 7.492   1.00 42.42 ? 87  GLN A H    2  
ATOM 3879  H HA   . GLN A 1 87  ? 0.983   -12.538 8.755   1.00 50.11 ? 87  GLN A HA   2  
ATOM 3880  H HB3  . GLN A 1 87  ? 2.038   -14.211 6.495   1.00 45.12 ? 87  GLN A HB3  2  
ATOM 3881  H HG3  . GLN A 1 87  ? -0.830  -13.587 6.986   1.00 74.42 ? 87  GLN A HG3  2  
ATOM 3882  H HE21 . GLN A 1 87  ? -1.481  -16.325 7.150   1.00 32.13 ? 87  GLN A HE21 2  
ATOM 3883  H HE22 . GLN A 1 87  ? -1.184  -17.037 5.605   1.00 33.43 ? 87  GLN A HE22 2  
ATOM 3884  N N    . TRP A 1 88  ? 1.845   -14.470 10.054  1.00 13.50 ? 88  TRP A N    2  
ATOM 3885  C CA   . TRP A 1 88  ? 2.405   -15.498 10.923  1.00 60.24 ? 88  TRP A CA   2  
ATOM 3886  C C    . TRP A 1 88  ? 1.314   -16.429 11.441  1.00 51.44 ? 88  TRP A C    2  
ATOM 3887  O O    . TRP A 1 88  ? 0.456   -16.019 12.223  1.00 3.31  ? 88  TRP A O    2  
ATOM 3888  C CB   . TRP A 1 88  ? 3.142   -14.852 12.099  1.00 21.52 ? 88  TRP A CB   2  
ATOM 3889  C CG   . TRP A 1 88  ? 3.559   -15.835 13.151  1.00 35.41 ? 88  TRP A CG   2  
ATOM 3890  C CD1  . TRP A 1 88  ? 3.915   -17.140 12.958  1.00 54.43 ? 88  TRP A CD1  2  
ATOM 3891  C CD2  . TRP A 1 88  ? 3.663   -15.593 14.558  1.00 31.54 ? 88  TRP A CD2  2  
ATOM 3892  N NE1  . TRP A 1 88  ? 4.233   -17.724 14.161  1.00 4.50  ? 88  TRP A NE1  2  
ATOM 3893  C CE2  . TRP A 1 88  ? 4.087   -16.796 15.157  1.00 42.25 ? 88  TRP A CE2  2  
ATOM 3894  C CE3  . TRP A 1 88  ? 3.441   -14.478 15.370  1.00 54.34 ? 88  TRP A CE3  2  
ATOM 3895  C CZ2  . TRP A 1 88  ? 4.290   -16.911 16.529  1.00 55.21 ? 88  TRP A CZ2  2  
ATOM 3896  C CZ3  . TRP A 1 88  ? 3.643   -14.595 16.731  1.00 61.11 ? 88  TRP A CZ3  2  
ATOM 3897  C CH2  . TRP A 1 88  ? 4.065   -15.803 17.301  1.00 34.14 ? 88  TRP A CH2  2  
ATOM 3898  H H    . TRP A 1 88  ? 0.946   -14.123 10.239  1.00 61.12 ? 88  TRP A H    2  
ATOM 3899  H HA   . TRP A 1 88  ? 3.109   -16.075 10.343  1.00 53.40 ? 88  TRP A HA   2  
ATOM 3900  H HB3  . TRP A 1 88  ? 2.494   -14.122 12.563  1.00 53.30 ? 88  TRP A HB3  2  
ATOM 3901  H HD1  . TRP A 1 88  ? 3.937   -17.630 11.995  1.00 3.21  ? 88  TRP A HD1  2  
ATOM 3902  H HE1  . TRP A 1 88  ? 4.519   -18.653 14.282  1.00 64.11 ? 88  TRP A HE1  2  
ATOM 3903  H HE3  . TRP A 1 88  ? 3.115   -13.537 14.950  1.00 35.00 ? 88  TRP A HE3  2  
ATOM 3904  H HZ2  . TRP A 1 88  ? 4.617   -17.836 16.983  1.00 52.25 ? 88  TRP A HZ2  2  
ATOM 3905  H HZ3  . TRP A 1 88  ? 3.475   -13.744 17.375  1.00 45.24 ? 88  TRP A HZ3  2  
ATOM 3906  H HH2  . TRP A 1 88  ? 4.211   -15.848 18.369  1.00 15.34 ? 88  TRP A HH2  2  
ATOM 3907  N N    . TYR A 1 89  ? 1.354   -17.681 11.001  1.00 13.13 ? 89  TYR A N    2  
ATOM 3908  C CA   . TYR A 1 89  ? 0.365   -18.668 11.418  1.00 4.43  ? 89  TYR A CA   2  
ATOM 3909  C C    . TYR A 1 89  ? 0.697   -19.221 12.801  1.00 35.14 ? 89  TYR A C    2  
ATOM 3910  O O    . TYR A 1 89  ? 1.865   -19.415 13.140  1.00 14.12 ? 89  TYR A O    2  
ATOM 3911  C CB   . TYR A 1 89  ? 0.294   -19.811 10.404  1.00 61.13 ? 89  TYR A CB   2  
ATOM 3912  C CG   . TYR A 1 89  ? -0.579  -20.962 10.847  1.00 41.30 ? 89  TYR A CG   2  
ATOM 3913  C CD1  . TYR A 1 89  ? -0.067  -21.985 11.636  1.00 40.23 ? 89  TYR A CD1  2  
ATOM 3914  C CD2  . TYR A 1 89  ? -1.916  -21.028 10.477  1.00 33.14 ? 89  TYR A CD2  2  
ATOM 3915  C CE1  . TYR A 1 89  ? -0.861  -23.039 12.044  1.00 22.11 ? 89  TYR A CE1  2  
ATOM 3916  C CE2  . TYR A 1 89  ? -2.718  -22.078 10.880  1.00 12.32 ? 89  TYR A CE2  2  
ATOM 3917  C CZ   . TYR A 1 89  ? -2.186  -23.080 11.663  1.00 34.25 ? 89  TYR A CZ   2  
ATOM 3918  O OH   . TYR A 1 89  ? -2.982  -24.128 12.067  1.00 51.20 ? 89  TYR A OH   2  
ATOM 3919  H H    . TYR A 1 89  ? 2.061   -17.947 10.379  1.00 71.23 ? 89  TYR A H    2  
ATOM 3920  H HA   . TYR A 1 89  ? -0.596  -18.179 11.460  1.00 4.32  ? 89  TYR A HA   2  
ATOM 3921  H HB3  . TYR A 1 89  ? 1.290   -20.195 10.235  1.00 62.32 ? 89  TYR A HB3  2  
ATOM 3922  H HD1  . TYR A 1 89  ? 0.972   -21.949 11.933  1.00 14.32 ? 89  TYR A HD1  2  
ATOM 3923  H HD2  . TYR A 1 89  ? -2.329  -20.242 9.862   1.00 3.20  ? 89  TYR A HD2  2  
ATOM 3924  H HE1  . TYR A 1 89  ? -0.446  -23.824 12.657  1.00 30.15 ? 89  TYR A HE1  2  
ATOM 3925  H HE2  . TYR A 1 89  ? -3.755  -22.112 10.581  1.00 42.43 ? 89  TYR A HE2  2  
ATOM 3926  H HH   . TYR A 1 89  ? -3.196  -24.677 11.308  1.00 21.14 ? 89  TYR A HH   2  
ATOM 3927  N N    . PHE A 1 90  ? -0.338  -19.473 13.595  1.00 52.32 ? 90  PHE A N    2  
ATOM 3928  C CA   . PHE A 1 90  ? -0.157  -20.003 14.941  1.00 33.01 ? 90  PHE A CA   2  
ATOM 3929  C C    . PHE A 1 90  ? -1.435  -20.677 15.435  1.00 74.54 ? 90  PHE A C    2  
ATOM 3930  O O    . PHE A 1 90  ? -2.517  -20.096 15.385  1.00 3.52  ? 90  PHE A O    2  
ATOM 3931  C CB   . PHE A 1 90  ? 0.246   -18.883 15.904  1.00 44.25 ? 90  PHE A CB   2  
ATOM 3932  C CG   . PHE A 1 90  ? 0.801   -19.383 17.206  1.00 73.41 ? 90  PHE A CG   2  
ATOM 3933  C CD1  . PHE A 1 90  ? 1.983   -20.107 17.238  1.00 10.34 ? 90  PHE A CD1  2  
ATOM 3934  C CD2  . PHE A 1 90  ? 0.142   -19.131 18.398  1.00 43.31 ? 90  PHE A CD2  2  
ATOM 3935  C CE1  . PHE A 1 90  ? 2.495   -20.569 18.436  1.00 62.02 ? 90  PHE A CE1  2  
ATOM 3936  C CE2  . PHE A 1 90  ? 0.649   -19.589 19.599  1.00 15.21 ? 90  PHE A CE2  2  
ATOM 3937  C CZ   . PHE A 1 90  ? 1.829   -20.308 19.617  1.00 73.22 ? 90  PHE A CZ   2  
ATOM 3938  H H    . PHE A 1 90  ? -1.246  -19.297 13.267  1.00 61.03 ? 90  PHE A H    2  
ATOM 3939  H HA   . PHE A 1 90  ? 0.632   -20.736 14.904  1.00 63.13 ? 90  PHE A HA   2  
ATOM 3940  H HB3  . PHE A 1 90  ? -0.619  -18.276 16.121  1.00 4.13  ? 90  PHE A HB3  2  
ATOM 3941  H HD1  . PHE A 1 90  ? 2.506   -20.309 16.315  1.00 34.42 ? 90  PHE A HD1  2  
ATOM 3942  H HD2  . PHE A 1 90  ? -0.780  -18.566 18.384  1.00 72.10 ? 90  PHE A HD2  2  
ATOM 3943  H HE1  . PHE A 1 90  ? 3.417   -21.130 18.448  1.00 31.55 ? 90  PHE A HE1  2  
ATOM 3944  H HE2  . PHE A 1 90  ? 0.127   -19.384 20.520  1.00 51.13 ? 90  PHE A HE2  2  
ATOM 3945  H HZ   . PHE A 1 90  ? 2.228   -20.670 20.554  1.00 2.42  ? 90  PHE A HZ   2  
ATOM 3946  N N    . GLY A 1 91  ? -1.298  -21.911 15.913  1.00 71.42 ? 91  GLY A N    2  
ATOM 3947  C CA   . GLY A 1 91  ? -2.447  -22.646 16.410  1.00 61.21 ? 91  GLY A CA   2  
ATOM 3948  C C    . GLY A 1 91  ? -2.344  -24.134 16.138  1.00 0.15  ? 91  GLY A C    2  
ATOM 3949  O O    . GLY A 1 91  ? -2.233  -24.934 17.066  1.00 4.42  ? 91  GLY A O    2  
ATOM 3950  H H    . GLY A 1 91  ? -0.409  -22.325 15.929  1.00 2.03  ? 91  GLY A H    2  
ATOM 3951  H HA2  . GLY A 1 91  ? -2.528  -22.489 17.474  1.00 61.22 ? 91  GLY A HA2  2  
ATOM 3952  H HA3  . GLY A 1 91  ? -3.336  -22.265 15.930  1.00 5.31  ? 91  GLY A HA3  2  
ATOM 3953  N N    . ASP A 1 92  ? -2.385  -24.504 14.863  1.00 53.44 ? 92  ASP A N    2  
ATOM 3954  C CA   . ASP A 1 92  ? -2.296  -25.906 14.471  1.00 72.32 ? 92  ASP A CA   2  
ATOM 3955  C C    . ASP A 1 92  ? -3.485  -26.697 15.009  1.00 42.51 ? 92  ASP A C    2  
ATOM 3956  O O    . ASP A 1 92  ? -3.551  -27.003 16.199  1.00 1.43  ? 92  ASP A O    2  
ATOM 3957  C CB   . ASP A 1 92  ? -0.990  -26.518 14.979  1.00 13.13 ? 92  ASP A CB   2  
ATOM 3958  C CG   . ASP A 1 92  ? -0.502  -27.651 14.097  1.00 75.44 ? 92  ASP A CG   2  
ATOM 3959  O OD1  . ASP A 1 92  ? -0.525  -27.493 12.859  1.00 72.34 ? 92  ASP A OD1  2  
ATOM 3960  O OD2  . ASP A 1 92  ? -0.098  -28.698 14.647  1.00 52.42 ? 92  ASP A OD2  2  
ATOM 3961  H H    . ASP A 1 92  ? -2.474  -23.818 14.167  1.00 65.32 ? 92  ASP A H    2  
ATOM 3962  H HA   . ASP A 1 92  ? -2.310  -25.950 13.393  1.00 73.12 ? 92  ASP A HA   2  
ATOM 3963  H HB3  . ASP A 1 92  ? -1.142  -26.901 15.975  1.00 71.23 ? 92  ASP A HB3  2  
ATOM 3964  N N    . ALA A 1 93  ? -4.423  -27.020 14.124  1.00 23.40 ? 93  ALA A N    2  
ATOM 3965  C CA   . ALA A 1 93  ? -5.607  -27.775 14.509  1.00 24.41 ? 93  ALA A CA   2  
ATOM 3966  C C    . ALA A 1 93  ? -6.431  -28.169 13.288  1.00 51.44 ? 93  ALA A C    2  
ATOM 3967  O O    . ALA A 1 93  ? -6.782  -27.322 12.466  1.00 4.21  ? 93  ALA A O    2  
ATOM 3968  C CB   . ALA A 1 93  ? -6.456  -26.967 15.481  1.00 74.14 ? 93  ALA A CB   2  
ATOM 3969  H H    . ALA A 1 93  ? -4.313  -26.747 13.190  1.00 61.51 ? 93  ALA A H    2  
ATOM 3970  H HA   . ALA A 1 93  ? -5.283  -28.672 15.015  1.00 62.41 ? 93  ALA A HA   2  
ATOM 3971  H HB1  . ALA A 1 93  ? -5.856  -26.175 15.909  1.00 34.14 ? 93  ALA A HB1  2  
ATOM 3972  H HB2  . ALA A 1 93  ? -7.296  -26.537 14.954  1.00 72.41 ? 93  ALA A HB2  2  
ATOM 3973  H HB3  . ALA A 1 93  ? -6.816  -27.612 16.267  1.00 24.44 ? 93  ALA A HB3  2  
ATOM 3974  N N    . SER A 1 94  ? -6.734  -29.458 13.173  1.00 50.25 ? 94  SER A N    2  
ATOM 3975  C CA   . SER A 1 94  ? -7.510  -29.963 12.046  1.00 60.51 ? 94  SER A CA   2  
ATOM 3976  C C    . SER A 1 94  ? -8.981  -29.578 12.186  1.00 52.15 ? 94  SER A C    2  
ATOM 3977  O O    . SER A 1 94  ? -9.819  -30.405 12.545  1.00 74.54 ? 94  SER A O    2  
ATOM 3978  C CB   . SER A 1 94  ? -7.377  -31.484 11.951  1.00 74.44 ? 94  SER A CB   2  
ATOM 3979  O OG   . SER A 1 94  ? -7.415  -32.083 13.234  1.00 43.04 ? 94  SER A OG   2  
ATOM 3980  H H    . SER A 1 94  ? -6.424  -30.084 13.859  1.00 63.40 ? 94  SER A H    2  
ATOM 3981  H HA   . SER A 1 94  ? -7.117  -29.518 11.146  1.00 52.41 ? 94  SER A HA   2  
ATOM 3982  H HB3  . SER A 1 94  ? -6.436  -31.730 11.478  1.00 21.32 ? 94  SER A HB3  2  
ATOM 3983  H HG   . SER A 1 94  ? -6.521  -32.169 13.574  1.00 72.31 ? 94  SER A HG   2  
ATOM 3984  N N    . SER A 1 95  ? -9.285  -28.319 11.897  1.00 43.33 ? 95  SER A N    2  
ATOM 3985  C CA   . SER A 1 95  ? -10.652 -27.820 11.993  1.00 13.23 ? 95  SER A CA   2  
ATOM 3986  C C    . SER A 1 95  ? -11.099 -27.199 10.672  1.00 51.03 ? 95  SER A C    2  
ATOM 3987  O O    . SER A 1 95  ? -10.419 -27.323 9.653   1.00 73.11 ? 95  SER A O    2  
ATOM 3988  C CB   . SER A 1 95  ? -10.765 -26.789 13.118  1.00 33.22 ? 95  SER A CB   2  
ATOM 3989  O OG   . SER A 1 95  ? -11.927 -27.011 13.899  1.00 13.33 ? 95  SER A OG   2  
ATOM 3990  H H    . SER A 1 95  ? -8.572  -27.707 11.616  1.00 44.54 ? 95  SER A H    2  
ATOM 3991  H HA   . SER A 1 95  ? -11.295 -28.658 12.218  1.00 34.34 ? 95  SER A HA   2  
ATOM 3992  H HB3  . SER A 1 95  ? -10.817 -25.799 12.691  1.00 20.32 ? 95  SER A HB3  2  
ATOM 3993  H HG   . SER A 1 95  ? -11.738 -27.669 14.573  1.00 23.01 ? 95  SER A HG   2  
ATOM 3994  N N    . LYS A 1 96  ? -12.246 -26.530 10.698  1.00 30.21 ? 96  LYS A N    2  
ATOM 3995  C CA   . LYS A 1 96  ? -12.784 -25.889 9.505   1.00 72.00 ? 96  LYS A CA   2  
ATOM 3996  C C    . LYS A 1 96  ? -12.404 -24.413 9.463   1.00 43.04 ? 96  LYS A C    2  
ATOM 3997  O O    . LYS A 1 96  ? -13.170 -23.576 8.985   1.00 11.14 ? 96  LYS A O    2  
ATOM 3998  C CB   . LYS A 1 96  ? -14.307 -26.035 9.466   1.00 4.23  ? 96  LYS A CB   2  
ATOM 3999  C CG   . LYS A 1 96  ? -14.841 -26.496 8.121   1.00 62.35 ? 96  LYS A CG   2  
ATOM 4000  C CD   . LYS A 1 96  ? -15.887 -25.537 7.578   1.00 31.34 ? 96  LYS A CD   2  
ATOM 4001  C CE   . LYS A 1 96  ? -16.267 -25.880 6.145   1.00 52.45 ? 96  LYS A CE   2  
ATOM 4002  N NZ   . LYS A 1 96  ? -16.489 -24.659 5.322   1.00 3.01  ? 96  LYS A NZ   2  
ATOM 4003  H H    . LYS A 1 96  ? -12.743 -26.467 11.540  1.00 22.11 ? 96  LYS A H    2  
ATOM 4004  H HA   . LYS A 1 96  ? -12.362 -26.382 8.642   1.00 35.51 ? 96  LYS A HA   2  
ATOM 4005  H HB3  . LYS A 1 96  ? -14.755 -25.079 9.699   1.00 5.24  ? 96  LYS A HB3  2  
ATOM 4006  H HG3  . LYS A 1 96  ? -15.286 -27.474 8.236   1.00 31.03 ? 96  LYS A HG3  2  
ATOM 4007  H HD3  . LYS A 1 96  ? -15.490 -24.531 7.604   1.00 31.34 ? 96  LYS A HD3  2  
ATOM 4008  H HE3  . LYS A 1 96  ? -17.175 -26.465 6.157   1.00 70.32 ? 96  LYS A HE3  2  
ATOM 4009  H HZ1  . LYS A 1 96  ? -15.622 -24.085 5.294   1.00 65.45 ? 96  LYS A HZ1  2  
ATOM 4010  H HZ2  . LYS A 1 96  ? -17.257 -24.089 5.729   1.00 25.14 ? 96  LYS A HZ2  2  
ATOM 4011  H HZ3  . LYS A 1 96  ? -16.746 -24.925 4.351   1.00 40.03 ? 96  LYS A HZ3  2  
ATOM 4012  N N    . PHE A 1 97  ? -11.214 -24.099 9.964   1.00 62.40 ? 97  PHE A N    2  
ATOM 4013  C CA   . PHE A 1 97  ? -10.731 -22.723 9.983   1.00 23.21 ? 97  PHE A CA   2  
ATOM 4014  C C    . PHE A 1 97  ? -9.208  -22.681 10.081  1.00 32.14 ? 97  PHE A C    2  
ATOM 4015  O O    . PHE A 1 97  ? -8.596  -23.519 10.743  1.00 15.24 ? 97  PHE A O    2  
ATOM 4016  C CB   . PHE A 1 97  ? -11.349 -21.959 11.155  1.00 31.14 ? 97  PHE A CB   2  
ATOM 4017  C CG   . PHE A 1 97  ? -11.332 -22.725 12.446  1.00 74.35 ? 97  PHE A CG   2  
ATOM 4018  C CD1  . PHE A 1 97  ? -10.144 -22.933 13.128  1.00 65.35 ? 97  PHE A CD1  2  
ATOM 4019  C CD2  . PHE A 1 97  ? -12.504 -23.239 12.978  1.00 35.14 ? 97  PHE A CD2  2  
ATOM 4020  C CE1  . PHE A 1 97  ? -10.124 -23.637 14.318  1.00 72.24 ? 97  PHE A CE1  2  
ATOM 4021  C CE2  . PHE A 1 97  ? -12.490 -23.945 14.167  1.00 53.24 ? 97  PHE A CE2  2  
ATOM 4022  C CZ   . PHE A 1 97  ? -11.298 -24.146 14.836  1.00 3.43  ? 97  PHE A CZ   2  
ATOM 4023  H H    . PHE A 1 97  ? -10.648 -24.809 10.332  1.00 53.24 ? 97  PHE A H    2  
ATOM 4024  H HA   . PHE A 1 97  ? -11.033 -22.254 9.059   1.00 42.11 ? 97  PHE A HA   2  
ATOM 4025  H HB3  . PHE A 1 97  ? -12.378 -21.724 10.921  1.00 74.41 ? 97  PHE A HB3  2  
ATOM 4026  H HD1  . PHE A 1 97  ? -9.224  -22.536 12.723  1.00 72.35 ? 97  PHE A HD1  2  
ATOM 4027  H HD2  . PHE A 1 97  ? -13.435 -23.086 12.455  1.00 0.02  ? 97  PHE A HD2  2  
ATOM 4028  H HE1  . PHE A 1 97  ? -9.191  -23.792 14.839  1.00 54.21 ? 97  PHE A HE1  2  
ATOM 4029  H HE2  . PHE A 1 97  ? -13.410 -24.341 14.571  1.00 3.00  ? 97  PHE A HE2  2  
ATOM 4030  H HZ   . PHE A 1 97  ? -11.285 -24.695 15.766  1.00 52.40 ? 97  PHE A HZ   2  
ATOM 4031  N N    . ARG A 1 98  ? -8.606  -21.702 9.417   1.00 51.14 ? 98  ARG A N    2  
ATOM 4032  C CA   . ARG A 1 98  ? -7.154  -21.552 9.427   1.00 13.15 ? 98  ARG A CA   2  
ATOM 4033  C C    . ARG A 1 98  ? -6.758  -20.133 9.823   1.00 32.20 ? 98  ARG A C    2  
ATOM 4034  O O    . ARG A 1 98  ? -6.579  -19.253 8.980   1.00 0.13  ? 98  ARG A O    2  
ATOM 4035  C CB   . ARG A 1 98  ? -6.576  -21.891 8.051   1.00 64.12 ? 98  ARG A CB   2  
ATOM 4036  C CG   . ARG A 1 98  ? -5.869  -23.235 8.001   1.00 64.35 ? 98  ARG A CG   2  
ATOM 4037  C CD   . ARG A 1 98  ? -6.861  -24.388 7.999   1.00 72.13 ? 98  ARG A CD   2  
ATOM 4038  N NE   . ARG A 1 98  ? -6.215  -25.665 7.712   1.00 45.22 ? 98  ARG A NE   2  
ATOM 4039  C CZ   . ARG A 1 98  ? -5.550  -26.373 8.619   1.00 53.53 ? 98  ARG A CZ   2  
ATOM 4040  N NH1  . ARG A 1 98  ? -5.443  -25.929 9.864   1.00 2.44  ? 98  ARG A NH1  2  
ATOM 4041  N NH2  . ARG A 1 98  ? -4.989  -27.526 8.281   1.00 60.33 ? 98  ARG A NH2  2  
ATOM 4042  H H    . ARG A 1 98  ? -9.147  -21.064 8.907   1.00 23.12 ? 98  ARG A H    2  
ATOM 4043  H HA   . ARG A 1 98  ? -6.755  -22.242 10.156  1.00 74.21 ? 98  ARG A HA   2  
ATOM 4044  H HB3  . ARG A 1 98  ? -5.868  -21.124 7.774   1.00 73.42 ? 98  ARG A HB3  2  
ATOM 4045  H HG3  . ARG A 1 98  ? -5.227  -23.326 8.867   1.00 14.31 ? 98  ARG A HG3  2  
ATOM 4046  H HD3  . ARG A 1 98  ? -7.611  -24.196 7.248   1.00 50.23 ? 98  ARG A HD3  2  
ATOM 4047  H HE   . ARG A 1 98  ? -6.281  -26.011 6.797   1.00 23.14 ? 98  ARG A HE   2  
ATOM 4048  H HH11 . ARG A 1 98  ? -5.867  -25.060 10.122  1.00 15.10 ? 98  ARG A HH11 2  
ATOM 4049  H HH12 . ARG A 1 98  ? -4.943  -26.464 10.546  1.00 13.55 ? 98  ARG A HH12 2  
ATOM 4050  H HH21 . ARG A 1 98  ? -5.068  -27.863 7.343   1.00 20.24 ? 98  ARG A HH21 2  
ATOM 4051  H HH22 . ARG A 1 98  ? -4.488  -28.058 8.963   1.00 10.24 ? 98  ARG A HH22 2  
ATOM 4052  N N    . PRO A 1 99  ? -6.614  -19.903 11.136  1.00 22.54 ? 99  PRO A N    2  
ATOM 4053  C CA   . PRO A 1 99  ? -6.236  -18.594 11.675  1.00 2.31  ? 99  PRO A CA   2  
ATOM 4054  C C    . PRO A 1 99  ? -4.790  -18.230 11.354  1.00 10.31 ? 99  PRO A C    2  
ATOM 4055  O O    . PRO A 1 99  ? -4.015  -19.073 10.903  1.00 60.14 ? 99  PRO A O    2  
ATOM 4056  C CB   . PRO A 1 99  ? -6.424  -18.761 13.185  1.00 34.24 ? 99  PRO A CB   2  
ATOM 4057  C CG   . PRO A 1 99  ? -6.268  -20.225 13.423  1.00 62.45 ? 99  PRO A CG   2  
ATOM 4058  C CD   . PRO A 1 99  ? -6.810  -20.905 12.198  1.00 64.21 ? 99  PRO A CD   2  
ATOM 4059  H HA   . PRO A 1 99  ? -6.892  -17.813 11.314  1.00 70.44 ? 99  PRO A HA   2  
ATOM 4060  H HB3  . PRO A 1 99  ? -7.405  -18.419 13.470  1.00 5.51  ? 99  PRO A HB3  2  
ATOM 4061  H HG3  . PRO A 1 99  ? -6.833  -20.516 14.295  1.00 20.51 ? 99  PRO A HG3  2  
ATOM 4062  H HD3  . PRO A 1 99  ? -7.859  -21.131 12.326  1.00 42.33 ? 99  PRO A HD3  2  
ATOM 4063  N N    . TYR A 1 100 ? -4.436  -16.972 11.589  1.00 11.14 ? 100 TYR A N    2  
ATOM 4064  C CA   . TYR A 1 100 ? -3.084  -16.497 11.323  1.00 3.45  ? 100 TYR A CA   2  
ATOM 4065  C C    . TYR A 1 100 ? -2.911  -15.054 11.791  1.00 43.12 ? 100 TYR A C    2  
ATOM 4066  O O    . TYR A 1 100 ? -3.625  -14.155 11.346  1.00 54.34 ? 100 TYR A O    2  
ATOM 4067  C CB   . TYR A 1 100 ? -2.768  -16.601 9.830   1.00 22.42 ? 100 TYR A CB   2  
ATOM 4068  C CG   . TYR A 1 100 ? -3.652  -15.734 8.963   1.00 34.13 ? 100 TYR A CG   2  
ATOM 4069  C CD1  . TYR A 1 100 ? -4.926  -16.151 8.600   1.00 32.02 ? 100 TYR A CD1  2  
ATOM 4070  C CD2  . TYR A 1 100 ? -3.211  -14.499 8.505   1.00 53.22 ? 100 TYR A CD2  2  
ATOM 4071  C CE1  . TYR A 1 100 ? -5.737  -15.363 7.806   1.00 3.23  ? 100 TYR A CE1  2  
ATOM 4072  C CE2  . TYR A 1 100 ? -4.016  -13.704 7.711   1.00 41.35 ? 100 TYR A CE2  2  
ATOM 4073  C CZ   . TYR A 1 100 ? -5.278  -14.140 7.365   1.00 62.24 ? 100 TYR A CZ   2  
ATOM 4074  O OH   . TYR A 1 100 ? -6.081  -13.351 6.575   1.00 45.22 ? 100 TYR A OH   2  
ATOM 4075  H H    . TYR A 1 100 ? -5.101  -16.347 11.948  1.00 53.45 ? 100 TYR A H    2  
ATOM 4076  H HA   . TYR A 1 100 ? -2.398  -17.125 11.871  1.00 54.14 ? 100 TYR A HA   2  
ATOM 4077  H HB3  . TYR A 1 100 ? -2.894  -17.627 9.513   1.00 2.34  ? 100 TYR A HB3  2  
ATOM 4078  H HD1  . TYR A 1 100 ? -5.283  -17.110 8.948   1.00 74.14 ? 100 TYR A HD1  2  
ATOM 4079  H HD2  . TYR A 1 100 ? -2.222  -14.160 8.777   1.00 64.44 ? 100 TYR A HD2  2  
ATOM 4080  H HE1  . TYR A 1 100 ? -6.725  -15.705 7.535   1.00 20.02 ? 100 TYR A HE1  2  
ATOM 4081  H HE2  . TYR A 1 100 ? -3.657  -12.745 7.365   1.00 74.24 ? 100 TYR A HE2  2  
ATOM 4082  H HH   . TYR A 1 100 ? -6.825  -13.032 7.094   1.00 55.11 ? 100 TYR A HH   2  
ATOM 4083  N N    . VAL A 1 101 ? -1.957  -14.843 12.692  1.00 12.50 ? 101 VAL A N    2  
ATOM 4084  C CA   . VAL A 1 101 ? -1.689  -13.510 13.220  1.00 54.24 ? 101 VAL A CA   2  
ATOM 4085  C C    . VAL A 1 101 ? -0.654  -12.780 12.368  1.00 63.21 ? 101 VAL A C    2  
ATOM 4086  O O    . VAL A 1 101 ? 0.401   -13.327 12.050  1.00 13.35 ? 101 VAL A O    2  
ATOM 4087  C CB   . VAL A 1 101 ? -1.185  -13.574 14.675  1.00 12.23 ? 101 VAL A CB   2  
ATOM 4088  C CG1  . VAL A 1 101 ? -1.082  -12.176 15.266  1.00 62.51 ? 101 VAL A CG1  2  
ATOM 4089  C CG2  . VAL A 1 101 ? -2.099  -14.452 15.515  1.00 22.54 ? 101 VAL A CG2  2  
ATOM 4090  H H    . VAL A 1 101 ? -1.421  -15.600 13.008  1.00 72.23 ? 101 VAL A H    2  
ATOM 4091  H HA   . VAL A 1 101 ? -2.612  -12.952 13.205  1.00 4.31  ? 101 VAL A HA   2  
ATOM 4092  H HB   . VAL A 1 101 ? -0.198  -14.015 14.674  1.00 1.04  ? 101 VAL A HB   2  
ATOM 4093  H HG11 . VAL A 1 101 ? -0.652  -11.507 14.534  1.00 51.14 ? 101 VAL A HG11 2  
ATOM 4094  H HG12 . VAL A 1 101 ? -2.067  -11.826 15.539  1.00 15.23 ? 101 VAL A HG12 2  
ATOM 4095  H HG13 . VAL A 1 101 ? -0.452  -12.202 16.144  1.00 33.10 ? 101 VAL A HG13 2  
ATOM 4096  H HG21 . VAL A 1 101 ? -1.758  -15.476 15.472  1.00 42.25 ? 101 VAL A HG21 2  
ATOM 4097  H HG22 . VAL A 1 101 ? -2.083  -14.109 16.540  1.00 24.05 ? 101 VAL A HG22 2  
ATOM 4098  H HG23 . VAL A 1 101 ? -3.107  -14.393 15.132  1.00 1.25  ? 101 VAL A HG23 2  
ATOM 4099  N N    . GLY A 1 102 ? -0.966  -11.540 12.003  1.00 70.13 ? 102 GLY A N    2  
ATOM 4100  C CA   . GLY A 1 102 ? -0.054  -10.754 11.192  1.00 74.41 ? 102 GLY A CA   2  
ATOM 4101  C C    . GLY A 1 102 ? 0.272   -9.414  11.821  1.00 0.02  ? 102 GLY A C    2  
ATOM 4102  O O    . GLY A 1 102 ? -0.124  -9.138  12.952  1.00 62.10 ? 102 GLY A O    2  
ATOM 4103  H H    . GLY A 1 102 ? -1.822  -11.155 12.289  1.00 53.50 ? 102 GLY A H    2  
ATOM 4104  H HA2  . GLY A 1 102 ? 0.863   -11.310 11.060  1.00 12.43 ? 102 GLY A HA2  2  
ATOM 4105  H HA3  . GLY A 1 102 ? -0.505  -10.586 10.226  1.00 73.11 ? 102 GLY A HA3  2  
ATOM 4106  N N    . ALA A 1 103 ? 0.997   -8.577  11.085  1.00 31.12 ? 103 ALA A N    2  
ATOM 4107  C CA   . ALA A 1 103 ? 1.376   -7.260  11.576  1.00 2.42  ? 103 ALA A CA   2  
ATOM 4108  C C    . ALA A 1 103 ? 1.224   -6.203  10.487  1.00 61.13 ? 103 ALA A C    2  
ATOM 4109  O O    . ALA A 1 103 ? 1.743   -6.356  9.382   1.00 44.32 ? 103 ALA A O    2  
ATOM 4110  C CB   . ALA A 1 103 ? 2.806   -7.281  12.096  1.00 55.21 ? 103 ALA A CB   2  
ATOM 4111  H H    . ALA A 1 103 ? 1.283   -8.855  10.189  1.00 61.31 ? 103 ALA A H    2  
ATOM 4112  H HA   . ALA A 1 103 ? 0.725   -7.009  12.399  1.00 22.35 ? 103 ALA A HA   2  
ATOM 4113  H HB1  . ALA A 1 103 ? 2.878   -7.974  12.922  1.00 55.35 ? 103 ALA A HB1  2  
ATOM 4114  H HB2  . ALA A 1 103 ? 3.472   -7.592  11.305  1.00 4.41  ? 103 ALA A HB2  2  
ATOM 4115  H HB3  . ALA A 1 103 ? 3.082   -6.292  12.431  1.00 43.32 ? 103 ALA A HB3  2  
ATOM 4116  N N    . GLY A 1 104 ? 0.504   -5.130  10.806  1.00 73.15 ? 104 GLY A N    2  
ATOM 4117  C CA   . GLY A 1 104 ? 0.295   -4.065  9.843   1.00 72.31 ? 104 GLY A CA   2  
ATOM 4118  C C    . GLY A 1 104 ? 1.486   -3.132  9.742   1.00 43.44 ? 104 GLY A C    2  
ATOM 4119  O O    . GLY A 1 104 ? 1.746   -2.348  10.655  1.00 62.12 ? 104 GLY A O    2  
ATOM 4120  H H    . GLY A 1 104 ? 0.114   -5.062  11.702  1.00 34.45 ? 104 GLY A H    2  
ATOM 4121  H HA2  . GLY A 1 104 ? 0.110   -4.501  8.873   1.00 73.33 ? 104 GLY A HA2  2  
ATOM 4122  H HA3  . GLY A 1 104 ? -0.572  -3.491  10.141  1.00 35.20 ? 104 GLY A HA3  2  
ATOM 4123  N N    . ILE A 1 105 ? 2.211   -3.218  8.632   1.00 11.31 ? 105 ILE A N    2  
ATOM 4124  C CA   . ILE A 1 105 ? 3.379   -2.375  8.416   1.00 71.41 ? 105 ILE A CA   2  
ATOM 4125  C C    . ILE A 1 105 ? 3.089   -1.281  7.395   1.00 62.33 ? 105 ILE A C    2  
ATOM 4126  O O    . ILE A 1 105 ? 2.724   -1.562  6.256   1.00 53.15 ? 105 ILE A O    2  
ATOM 4127  C CB   . ILE A 1 105 ? 4.589   -3.201  7.936   1.00 0.12  ? 105 ILE A CB   2  
ATOM 4128  C CG1  . ILE A 1 105 ? 4.825   -4.389  8.871   1.00 23.52 ? 105 ILE A CG1  2  
ATOM 4129  C CG2  . ILE A 1 105 ? 5.831   -2.325  7.857   1.00 12.05 ? 105 ILE A CG2  2  
ATOM 4130  C CD1  . ILE A 1 105 ? 4.681   -5.732  8.189   1.00 43.33 ? 105 ILE A CD1  2  
ATOM 4131  H H    . ILE A 1 105 ? 1.952   -3.862  7.941   1.00 50.43 ? 105 ILE A H    2  
ATOM 4132  H HA   . ILE A 1 105 ? 3.636   -1.915  9.360   1.00 42.54 ? 105 ILE A HA   2  
ATOM 4133  H HB   . ILE A 1 105 ? 4.373   -3.570  6.945   1.00 41.13 ? 105 ILE A HB   2  
ATOM 4134  H HG13 . ILE A 1 105 ? 4.112   -4.349  9.681   1.00 41.24 ? 105 ILE A HG13 2  
ATOM 4135  H HG21 . ILE A 1 105 ? 6.592   -2.833  7.283   1.00 70.03 ? 105 ILE A HG21 2  
ATOM 4136  H HG22 . ILE A 1 105 ? 5.582   -1.392  7.377   1.00 20.22 ? 105 ILE A HG22 2  
ATOM 4137  H HG23 . ILE A 1 105 ? 6.198   -2.133  8.854   1.00 51.44 ? 105 ILE A HG23 2  
ATOM 4138  H HD11 . ILE A 1 105 ? 5.648   -6.063  7.840   1.00 64.10 ? 105 ILE A HD11 2  
ATOM 4139  H HD12 . ILE A 1 105 ? 4.289   -6.451  8.892   1.00 1.44  ? 105 ILE A HD12 2  
ATOM 4140  H HD13 . ILE A 1 105 ? 4.008   -5.640  7.351   1.00 52.23 ? 105 ILE A HD13 2  
ATOM 4141  N N    . ASN A 1 106 ? 3.253   -0.029  7.815   1.00 55.41 ? 106 ASN A N    2  
ATOM 4142  C CA   . ASN A 1 106 ? 3.009   1.108   6.936   1.00 0.12  ? 106 ASN A CA   2  
ATOM 4143  C C    . ASN A 1 106 ? 4.283   1.511   6.200   1.00 30.35 ? 106 ASN A C    2  
ATOM 4144  O O    . ASN A 1 106 ? 5.207   2.067   6.795   1.00 65.31 ? 106 ASN A O    2  
ATOM 4145  C CB   . ASN A 1 106 ? 2.473   2.294   7.740   1.00 63.43 ? 106 ASN A CB   2  
ATOM 4146  C CG   . ASN A 1 106 ? 2.605   3.608   6.993   1.00 53.41 ? 106 ASN A CG   2  
ATOM 4147  O OD1  . ASN A 1 106 ? 3.434   4.450   7.336   1.00 43.14 ? 106 ASN A OD1  2  
ATOM 4148  N ND2  . ASN A 1 106 ? 1.786   3.786   5.964   1.00 13.44 ? 106 ASN A ND2  2  
ATOM 4149  H H    . ASN A 1 106 ? 3.545   0.133   8.736   1.00 2.44  ? 106 ASN A H    2  
ATOM 4150  H HA   . ASN A 1 106 ? 2.265   0.813   6.210   1.00 1.12  ? 106 ASN A HA   2  
ATOM 4151  H HB3  . ASN A 1 106 ? 3.024   2.373   8.666   1.00 35.43 ? 106 ASN A HB3  2  
ATOM 4152  H HD21 . ASN A 1 106 ? 1.150   3.071   5.748   1.00 74.02 ? 106 ASN A HD21 2  
ATOM 4153  H HD22 . ASN A 1 106 ? 1.849   4.626   5.461   1.00 31.31 ? 106 ASN A HD22 2  
ATOM 4154  N N    . TYR A 1 107 ? 4.325   1.229   4.903   1.00 11.43 ? 107 TYR A N    2  
ATOM 4155  C CA   . TYR A 1 107 ? 5.485   1.558   4.085   1.00 63.14 ? 107 TYR A CA   2  
ATOM 4156  C C    . TYR A 1 107 ? 5.220   2.798   3.237   1.00 53.22 ? 107 TYR A C    2  
ATOM 4157  O O    . TYR A 1 107 ? 4.468   2.750   2.263   1.00 13.54 ? 107 TYR A O    2  
ATOM 4158  C CB   . TYR A 1 107 ? 5.854   0.379   3.185   1.00 42.24 ? 107 TYR A CB   2  
ATOM 4159  C CG   . TYR A 1 107 ? 7.133   0.589   2.405   1.00 73.13 ? 107 TYR A CG   2  
ATOM 4160  C CD1  . TYR A 1 107 ? 7.137   1.321   1.225   1.00 44.42 ? 107 TYR A CD1  2  
ATOM 4161  C CD2  . TYR A 1 107 ? 8.336   0.053   2.847   1.00 44.22 ? 107 TYR A CD2  2  
ATOM 4162  C CE1  . TYR A 1 107 ? 8.301   1.515   0.507   1.00 21.32 ? 107 TYR A CE1  2  
ATOM 4163  C CE2  . TYR A 1 107 ? 9.507   0.244   2.138   1.00 4.03  ? 107 TYR A CE2  2  
ATOM 4164  C CZ   . TYR A 1 107 ? 9.484   0.975   0.969   1.00 50.12 ? 107 TYR A CZ   2  
ATOM 4165  O OH   . TYR A 1 107 ? 10.647  1.165   0.259   1.00 41.04 ? 107 TYR A OH   2  
ATOM 4166  H H    . TYR A 1 107 ? 3.558   0.785   4.485   1.00 21.40 ? 107 TYR A H    2  
ATOM 4167  H HA   . TYR A 1 107 ? 6.313   1.762   4.750   1.00 44.11 ? 107 TYR A HA   2  
ATOM 4168  H HB3  . TYR A 1 107 ? 5.057   0.213   2.475   1.00 60.31 ? 107 TYR A HB3  2  
ATOM 4169  H HD1  . TYR A 1 107 ? 6.209   1.743   0.864   1.00 22.21 ? 107 TYR A HD1  2  
ATOM 4170  H HD2  . TYR A 1 107 ? 8.350   -0.518  3.764   1.00 62.12 ? 107 TYR A HD2  2  
ATOM 4171  H HE1  . TYR A 1 107 ? 8.285   2.087   -0.409  1.00 62.45 ? 107 TYR A HE1  2  
ATOM 4172  H HE2  . TYR A 1 107 ? 10.432  -0.178  2.500   1.00 12.14 ? 107 TYR A HE2  2  
ATOM 4173  H HH   . TYR A 1 107 ? 11.124  1.917   0.621   1.00 15.32 ? 107 TYR A HH   2  
ATOM 4174  N N    . THR A 1 108 ? 5.844   3.910   3.613   1.00 2.42  ? 108 THR A N    2  
ATOM 4175  C CA   . THR A 1 108 ? 5.675   5.164   2.889   1.00 5.35  ? 108 THR A CA   2  
ATOM 4176  C C    . THR A 1 108 ? 7.015   5.705   2.406   1.00 72.45 ? 108 THR A C    2  
ATOM 4177  O O    . THR A 1 108 ? 7.992   5.735   3.156   1.00 35.13 ? 108 THR A O    2  
ATOM 4178  C CB   . THR A 1 108 ? 4.988   6.230   3.763   1.00 40.45 ? 108 THR A CB   2  
ATOM 4179  O OG1  . THR A 1 108 ? 4.479   5.630   4.959   1.00 53.14 ? 108 THR A OG1  2  
ATOM 4180  C CG2  . THR A 1 108 ? 3.854   6.903   3.005   1.00 5.33  ? 108 THR A CG2  2  
ATOM 4181  H H    . THR A 1 108 ? 6.430   3.885   4.397   1.00 61.04 ? 108 THR A H    2  
ATOM 4182  H HA   . THR A 1 108 ? 5.046   4.971   2.031   1.00 63.02 ? 108 THR A HA   2  
ATOM 4183  H HB   . THR A 1 108 ? 5.719   6.981   4.027   1.00 65.12 ? 108 THR A HB   2  
ATOM 4184  H HG1  . THR A 1 108 ? 5.041   5.869   5.701   1.00 14.33 ? 108 THR A HG1  2  
ATOM 4185  H HG21 . THR A 1 108 ? 3.594   7.829   3.494   1.00 2.01  ? 108 THR A HG21 2  
ATOM 4186  H HG22 . THR A 1 108 ? 2.994   6.250   2.990   1.00 33.01 ? 108 THR A HG22 2  
ATOM 4187  H HG23 . THR A 1 108 ? 4.168   7.107   1.993   1.00 14.03 ? 108 THR A HG23 2  
ATOM 4188  N N    . THR A 1 109 ? 7.059   6.133   1.148   1.00 52.11 ? 109 THR A N    2  
ATOM 4189  C CA   . THR A 1 109 ? 8.281   6.673   0.565   1.00 10.24 ? 109 THR A CA   2  
ATOM 4190  C C    . THR A 1 109 ? 8.086   8.115   0.117   1.00 4.53  ? 109 THR A C    2  
ATOM 4191  O O    . THR A 1 109 ? 7.024   8.703   0.326   1.00 5.20  ? 109 THR A O    2  
ATOM 4192  C CB   . THR A 1 109 ? 8.749   5.832   -0.638  1.00 14.21 ? 109 THR A CB   2  
ATOM 4193  O OG1  . THR A 1 109 ? 8.030   4.594   -0.681  1.00 30.53 ? 109 THR A OG1  2  
ATOM 4194  C CG2  . THR A 1 109 ? 10.242  5.555   -0.558  1.00 62.44 ? 109 THR A CG2  2  
ATOM 4195  H H    . THR A 1 109 ? 6.247   6.082   0.600   1.00 73.44 ? 109 THR A H    2  
ATOM 4196  H HA   . THR A 1 109 ? 9.052   6.641   1.321   1.00 20.31 ? 109 THR A HA   2  
ATOM 4197  H HB   . THR A 1 109 ? 8.547   6.386   -1.545  1.00 72.31 ? 109 THR A HB   2  
ATOM 4198  H HG1  . THR A 1 109 ? 8.392   4.037   -1.373  1.00 41.30 ? 109 THR A HG1  2  
ATOM 4199  H HG21 . THR A 1 109 ? 10.679  5.655   -1.539  1.00 34.05 ? 109 THR A HG21 2  
ATOM 4200  H HG22 . THR A 1 109 ? 10.402  4.552   -0.192  1.00 52.13 ? 109 THR A HG22 2  
ATOM 4201  H HG23 . THR A 1 109 ? 10.702  6.263   0.116   1.00 30.31 ? 109 THR A HG23 2  
ATOM 4202  N N    . PHE A 1 110 ? 9.116   8.683   -0.502  1.00 63.20 ? 110 PHE A N    2
[truncated: 4,513,758 more chars]
