# Supplementary material for: Assessing Wolbachia circulation in wild populations of phlebotomine sand flies from Spain and Morocco: implications for control of leishmaniasis
Source: Parasit Vectors. 2025 Apr 26;18:155. doi: 10.1186/s13071-025-06771-6 (PMC12032678; doi:10.1186/s13071-025-06771-6)
Supplement: Supplementary file 1 — Additional File 1: Dataset S1. Structural predictions of WSP for each of the Wolbachia haplotypes found in the sand flies in this study. Prediction confidence values are shown. The input amino acid sequence as well as templates used in modelling from PDB100 are shown. [file 13071_2025_6771_MOESM1_ESM.zip › Phlebotomuslongicuspis_02e8e/Phlebotomuslongicuspis_02e8e_env/templates_101/6qwr.cif]

data_6QWR
# 
_entry.id   6QWR 
# 
_audit_conform.dict_name       mmcif_pdbx.dic 
_audit_conform.dict_version    5.332 
_audit_conform.dict_location   http://mmcif.pdb.org/dictionaries/ascii/mmcif_pdbx.dic 
# 
loop_
_database_2.database_id 
_database_2.database_code 
PDB   6QWR         
WWPDB D_1200013565 
BMRB  34365        
# 
loop_
_pdbx_database_related.db_name 
_pdbx_database_related.details 
_pdbx_database_related.db_id 
_pdbx_database_related.content_type 
PDB  'Solution NMR structure of same protein'                                          6QAM  unspecified 
BMRB 'Solid-state NMR structure of outer membrane protein AlkL in DMPC lipid bilayers' 34365 unspecified 
# 
_pdbx_database_status.status_code                     REL 
_pdbx_database_status.status_code_sf                  ? 
_pdbx_database_status.status_code_mr                  REL 
_pdbx_database_status.entry_id                        6QWR 
_pdbx_database_status.recvd_initial_deposition_date   2019-03-06 
_pdbx_database_status.SG_entry                        N 
_pdbx_database_status.deposit_site                    PDBE 
_pdbx_database_status.process_site                    PDBE 
_pdbx_database_status.status_code_cs                  REL 
_pdbx_database_status.methods_development_category    ? 
_pdbx_database_status.pdb_format_compatible           Y 
_pdbx_database_status.status_code_nmr_data            ? 
# 
loop_
_audit_author.name 
_audit_author.pdbx_ordinal 
_audit_author.identifier_ORCID 
'Schubeis, T.'  1 0000-0003-2203-1126 
'Andreas, L.B.' 2 0000-0003-3216-9065 
'Pintacuda, G.' 3 0000-0001-7757-2144 
# 
_citation.abstract                  ? 
_citation.abstract_id_CAS           ? 
_citation.book_id_ISBN              ? 
_citation.book_publisher            ? 
_citation.book_publisher_city       ? 
_citation.book_title                ? 
_citation.coordinate_linkage        ? 
_citation.country                   US 
_citation.database_id_Medline       ? 
_citation.details                   ? 
_citation.id                        primary 
_citation.journal_abbrev            Proc.Natl.Acad.Sci.USA 
_citation.journal_id_ASTM           PNASA6 
_citation.journal_id_CSD            0040 
_citation.journal_id_ISSN           1091-6490 
_citation.journal_full              ? 
_citation.journal_issue             ? 
_citation.journal_volume            117 
_citation.language                  ? 
_citation.page_first                21014 
_citation.page_last                 21021 
_citation.title                     'A beta-barrel for oil transport through lipid membranes: Dynamic NMR structures of AlkL.' 
_citation.year                      2020 
_citation.database_id_CSD           ? 
_citation.pdbx_database_id_DOI      10.1073/pnas.2002598117 
_citation.pdbx_database_id_PubMed   32817429 
_citation.unpublished_flag          ? 
# 
loop_
_citation_author.citation_id 
_citation_author.name 
_citation_author.ordinal 
_citation_author.identifier_ORCID 
primary 'Schubeis, T.'         1  ? 
primary 'Le Marchand, T.'      2  ? 
primary 'Daday, C.'            3  ? 
primary 'Kopec, W.'            4  ? 
primary 'Tekwani Movellan, K.' 5  ? 
primary 'Stanek, J.'           6  ? 
primary 'Schwarzer, T.S.'      7  ? 
primary 'Castiglione, K.'      8  ? 
primary 'de Groot, B.L.'       9  ? 
primary 'Pintacuda, G.'        10 ? 
primary 'Andreas, L.B.'        11 ? 
# 
_entity.id                         1 
_entity.type                       polymer 
_entity.src_method                 man 
_entity.pdbx_description           'Outer membrane protein AlkL' 
_entity.formula_weight             24087.912 
_entity.pdbx_number_of_molecules   1 
_entity.pdbx_ec                    ? 
_entity.pdbx_mutation              ? 
_entity.pdbx_fragment              ? 
_entity.details                    ? 
# 
_entity_poly.entity_id                      1 
_entity_poly.type                           'polypeptide(L)' 
_entity_poly.nstd_linkage                   no 
_entity_poly.nstd_monomer                   no 
_entity_poly.pdbx_seq_one_letter_code       
;MNENYPAKSAGYNQGDWVASFNFSKVYVGEELGDLNVGGGALPNADVSIGNDTTLTFDIAYFVSSNIAVDFFVGVPARAK
FQGEKSISSLGRVSEVDYGPAILSLQYHYDSFERLYPYVGVGVGRVLFFDKTDGALSSFDIKDKWAPAFQVGLRYDLGNS
WMLNSDVRYIPFKTDVTGTLGPVPVSTKIEVDPFILSLGASYVFKLAAALEHHHHHHHH
;
_entity_poly.pdbx_seq_one_letter_code_can   
;MNENYPAKSAGYNQGDWVASFNFSKVYVGEELGDLNVGGGALPNADVSIGNDTTLTFDIAYFVSSNIAVDFFVGVPARAK
FQGEKSISSLGRVSEVDYGPAILSLQYHYDSFERLYPYVGVGVGRVLFFDKTDGALSSFDIKDKWAPAFQVGLRYDLGNS
WMLNSDVRYIPFKTDVTGTLGPVPVSTKIEVDPFILSLGASYVFKLAAALEHHHHHHHH
;
_entity_poly.pdbx_strand_id                 A 
_entity_poly.pdbx_target_identifier         ? 
# 
loop_
_entity_poly_seq.entity_id 
_entity_poly_seq.num 
_entity_poly_seq.mon_id 
_entity_poly_seq.hetero 
1 1   MET n 
1 2   ASN n 
1 3   GLU n 
1 4   ASN n 
1 5   TYR n 
1 6   PRO n 
1 7   ALA n 
1 8   LYS n 
1 9   SER n 
1 10  ALA n 
1 11  GLY n 
1 12  TYR n 
1 13  ASN n 
1 14  GLN n 
1 15  GLY n 
1 16  ASP n 
1 17  TRP n 
1 18  VAL n 
1 19  ALA n 
1 20  SER n 
1 21  PHE n 
1 22  ASN n 
1 23  PHE n 
1 24  SER n 
1 25  LYS n 
1 26  VAL n 
1 27  TYR n 
1 28  VAL n 
1 29  GLY n 
1 30  GLU n 
1 31  GLU n 
1 32  LEU n 
1 33  GLY n 
1 34  ASP n 
1 35  LEU n 
1 36  ASN n 
1 37  VAL n 
1 38  GLY n 
1 39  GLY n 
1 40  GLY n 
1 41  ALA n 
1 42  LEU n 
1 43  PRO n 
1 44  ASN n 
1 45  ALA n 
1 46  ASP n 
1 47  VAL n 
1 48  SER n 
1 49  ILE n 
1 50  GLY n 
1 51  ASN n 
1 52  ASP n 
1 53  THR n 
1 54  THR n 
1 55  LEU n 
1 56  THR n 
1 57  PHE n 
1 58  ASP n 
1 59  ILE n 
1 60  ALA n 
1 61  TYR n 
1 62  PHE n 
1 63  VAL n 
1 64  SER n 
1 65  SER n 
1 66  ASN n 
1 67  ILE n 
1 68  ALA n 
1 69  VAL n 
1 70  ASP n 
1 71  PHE n 
1 72  PHE n 
1 73  VAL n 
1 74  GLY n 
1 75  VAL n 
1 76  PRO n 
1 77  ALA n 
1 78  ARG n 
1 79  ALA n 
1 80  LYS n 
1 81  PHE n 
1 82  GLN n 
1 83  GLY n 
1 84  GLU n 
1 85  LYS n 
1 86  SER n 
1 87  ILE n 
1 88  SER n 
1 89  SER n 
1 90  LEU n 
1 91  GLY n 
1 92  ARG n 
1 93  VAL n 
1 94  SER n 
1 95  GLU n 
1 96  VAL n 
1 97  ASP n 
1 98  TYR n 
1 99  GLY n 
1 100 PRO n 
1 101 ALA n 
1 102 ILE n 
1 103 LEU n 
1 104 SER n 
1 105 LEU n 
1 106 GLN n 
1 107 TYR n 
1 108 HIS n 
1 109 TYR n 
1 110 ASP n 
1 111 SER n 
1 112 PHE n 
1 113 GLU n 
1 114 ARG n 
1 115 LEU n 
1 116 TYR n 
1 117 PRO n 
1 118 TYR n 
1 119 VAL n 
1 120 GLY n 
1 121 VAL n 
1 122 GLY n 
1 123 VAL n 
1 124 GLY n 
1 125 ARG n 
1 126 VAL n 
1 127 LEU n 
1 128 PHE n 
1 129 PHE n 
1 130 ASP n 
1 131 LYS n 
1 132 THR n 
1 133 ASP n 
1 134 GLY n 
1 135 ALA n 
1 136 LEU n 
1 137 SER n 
1 138 SER n 
1 139 PHE n 
1 140 ASP n 
1 141 ILE n 
1 142 LYS n 
1 143 ASP n 
1 144 LYS n 
1 145 TRP n 
1 146 ALA n 
1 147 PRO n 
1 148 ALA n 
1 149 PHE n 
1 150 GLN n 
1 151 VAL n 
1 152 GLY n 
1 153 LEU n 
1 154 ARG n 
1 155 TYR n 
1 156 ASP n 
1 157 LEU n 
1 158 GLY n 
1 159 ASN n 
1 160 SER n 
1 161 TRP n 
1 162 MET n 
1 163 LEU n 
1 164 ASN n 
1 165 SER n 
1 166 ASP n 
1 167 VAL n 
1 168 ARG n 
1 169 TYR n 
1 170 ILE n 
1 171 PRO n 
1 172 PHE n 
1 173 LYS n 
1 174 THR n 
1 175 ASP n 
1 176 VAL n 
1 177 THR n 
1 178 GLY n 
1 179 THR n 
1 180 LEU n 
1 181 GLY n 
1 182 PRO n 
1 183 VAL n 
1 184 PRO n 
1 185 VAL n 
1 186 SER n 
1 187 THR n 
1 188 LYS n 
1 189 ILE n 
1 190 GLU n 
1 191 VAL n 
1 192 ASP n 
1 193 PRO n 
1 194 PHE n 
1 195 ILE n 
1 196 LEU n 
1 197 SER n 
1 198 LEU n 
1 199 GLY n 
1 200 ALA n 
1 201 SER n 
1 202 TYR n 
1 203 VAL n 
1 204 PHE n 
1 205 LYS n 
1 206 LEU n 
1 207 ALA n 
1 208 ALA n 
1 209 ALA n 
1 210 LEU n 
1 211 GLU n 
1 212 HIS n 
1 213 HIS n 
1 214 HIS n 
1 215 HIS n 
1 216 HIS n 
1 217 HIS n 
1 218 HIS n 
1 219 HIS n 
# 
_entity_src_gen.entity_id                          1 
_entity_src_gen.pdbx_src_id                        1 
_entity_src_gen.pdbx_alt_source_flag               sample 
_entity_src_gen.pdbx_seq_type                      'Biological sequence' 
_entity_src_gen.pdbx_beg_seq_num                   1 
_entity_src_gen.pdbx_end_seq_num                   219 
_entity_src_gen.gene_src_common_name               ? 
_entity_src_gen.gene_src_genus                     ? 
_entity_src_gen.pdbx_gene_src_gene                 alkL 
_entity_src_gen.gene_src_species                   ? 
_entity_src_gen.gene_src_strain                    ? 
_entity_src_gen.gene_src_tissue                    ? 
_entity_src_gen.gene_src_tissue_fraction           ? 
_entity_src_gen.gene_src_details                   ? 
_entity_src_gen.pdbx_gene_src_fragment             ? 
_entity_src_gen.pdbx_gene_src_scientific_name      'Pseudomonas oleovorans' 
_entity_src_gen.pdbx_gene_src_ncbi_taxonomy_id     301 
_entity_src_gen.pdbx_gene_src_variant              ? 
_entity_src_gen.pdbx_gene_src_cell_line            ? 
_entity_src_gen.pdbx_gene_src_atcc                 ? 
_entity_src_gen.pdbx_gene_src_organ                ? 
_entity_src_gen.pdbx_gene_src_organelle            ? 
_entity_src_gen.pdbx_gene_src_cell                 ? 
_entity_src_gen.pdbx_gene_src_cellular_location    ? 
_entity_src_gen.host_org_common_name               ? 
_entity_src_gen.pdbx_host_org_scientific_name      'Escherichia coli' 
_entity_src_gen.pdbx_host_org_ncbi_taxonomy_id     562 
_entity_src_gen.host_org_genus                     ? 
_entity_src_gen.pdbx_host_org_gene                 ? 
_entity_src_gen.pdbx_host_org_organ                ? 
_entity_src_gen.host_org_species                   ? 
_entity_src_gen.pdbx_host_org_tissue               ? 
_entity_src_gen.pdbx_host_org_tissue_fraction      ? 
_entity_src_gen.pdbx_host_org_strain               ? 
_entity_src_gen.pdbx_host_org_variant              ? 
_entity_src_gen.pdbx_host_org_cell_line            ? 
_entity_src_gen.pdbx_host_org_atcc                 ? 
_entity_src_gen.pdbx_host_org_culture_collection   ? 
_entity_src_gen.pdbx_host_org_cell                 ? 
_entity_src_gen.pdbx_host_org_organelle            ? 
_entity_src_gen.pdbx_host_org_cellular_location    ? 
_entity_src_gen.pdbx_host_org_vector_type          ? 
_entity_src_gen.pdbx_host_org_vector               ? 
_entity_src_gen.host_org_details                   ? 
_entity_src_gen.expression_system_id               ? 
_entity_src_gen.plasmid_name                       ? 
_entity_src_gen.plasmid_details                    ? 
_entity_src_gen.pdbx_description                   ? 
# 
_struct_ref.id                         1 
_struct_ref.db_name                    UNP 
_struct_ref.db_code                    ALKL_PSEOL 
_struct_ref.pdbx_db_accession          Q00595 
_struct_ref.pdbx_db_isoform            ? 
_struct_ref.entity_id                  1 
_struct_ref.pdbx_seq_one_letter_code   
;NENYPAKSAGYNQGDWVASFNFSKVYVGEELGDLNVGGGALPNADVSIGNDTTLTFDIAYFVSSNIAVDFFVGVPARAKF
QGEKSISSLGRVSEVDYGPAILSLQYHYDSFERLYPYVGVGVGRVLFFDKTDGALSSFDIKDKWAPAFQVGLRYDLGNSW
MLNSDVRYIPFKTDVTGTLGPVPVSTKIEVDPFILSLGASYVF
;
_struct_ref.pdbx_align_begin           28 
# 
_struct_ref_seq.align_id                      1 
_struct_ref_seq.ref_id                        1 
_struct_ref_seq.pdbx_PDB_id_code              6QWR 
_struct_ref_seq.pdbx_strand_id                A 
_struct_ref_seq.seq_align_beg                 2 
_struct_ref_seq.pdbx_seq_align_beg_ins_code   ? 
_struct_ref_seq.seq_align_end                 204 
_struct_ref_seq.pdbx_seq_align_end_ins_code   ? 
_struct_ref_seq.pdbx_db_accession             Q00595 
_struct_ref_seq.db_align_beg                  28 
_struct_ref_seq.pdbx_db_align_beg_ins_code    ? 
_struct_ref_seq.db_align_end                  230 
_struct_ref_seq.pdbx_db_align_end_ins_code    ? 
_struct_ref_seq.pdbx_auth_seq_align_beg       2 
_struct_ref_seq.pdbx_auth_seq_align_end       204 
# 
loop_
_struct_ref_seq_dif.align_id 
_struct_ref_seq_dif.pdbx_pdb_id_code 
_struct_ref_seq_dif.mon_id 
_struct_ref_seq_dif.pdbx_pdb_strand_id 
_struct_ref_seq_dif.seq_num 
_struct_ref_seq_dif.pdbx_pdb_ins_code 
_struct_ref_seq_dif.pdbx_seq_db_name 
_struct_ref_seq_dif.pdbx_seq_db_accession_code 
_struct_ref_seq_dif.db_mon_id 
_struct_ref_seq_dif.pdbx_seq_db_seq_num 
_struct_ref_seq_dif.details 
_struct_ref_seq_dif.pdbx_auth_seq_num 
_struct_ref_seq_dif.pdbx_ordinal 
1 6QWR MET A 1   ? UNP Q00595 ? ? 'initiating methionine' 1   1  
1 6QWR LYS A 205 ? UNP Q00595 ? ? 'expression tag'        205 2  
1 6QWR LEU A 206 ? UNP Q00595 ? ? 'expression tag'        206 3  
1 6QWR ALA A 207 ? UNP Q00595 ? ? 'expression tag'        207 4  
1 6QWR ALA A 208 ? UNP Q00595 ? ? 'expression tag'        208 5  
1 6QWR ALA A 209 ? UNP Q00595 ? ? 'expression tag'        209 6  
1 6QWR LEU A 210 ? UNP Q00595 ? ? 'expression tag'        210 7  
1 6QWR GLU A 211 ? UNP Q00595 ? ? 'expression tag'        211 8  
1 6QWR HIS A 212 ? UNP Q00595 ? ? 'expression tag'        212 9  
1 6QWR HIS A 213 ? UNP Q00595 ? ? 'expression tag'        213 10 
1 6QWR HIS A 214 ? UNP Q00595 ? ? 'expression tag'        214 11 
1 6QWR HIS A 215 ? UNP Q00595 ? ? 'expression tag'        215 12 
1 6QWR HIS A 216 ? UNP Q00595 ? ? 'expression tag'        216 13 
1 6QWR HIS A 217 ? UNP Q00595 ? ? 'expression tag'        217 14 
1 6QWR HIS A 218 ? UNP Q00595 ? ? 'expression tag'        218 15 
1 6QWR HIS A 219 ? UNP Q00595 ? ? 'expression tag'        219 16 
# 
loop_
_chem_comp.id 
_chem_comp.type 
_chem_comp.mon_nstd_flag 
_chem_comp.name 
_chem_comp.pdbx_synonyms 
_chem_comp.formula 
_chem_comp.formula_weight 
ALA 'L-peptide linking' y ALANINE         ? 'C3 H7 N O2'     89.093  
ARG 'L-peptide linking' y ARGININE        ? 'C6 H15 N4 O2 1' 175.209 
ASN 'L-peptide linking' y ASPARAGINE      ? 'C4 H8 N2 O3'    132.118 
ASP 'L-peptide linking' y 'ASPARTIC ACID' ? 'C4 H7 N O4'     133.103 
GLN 'L-peptide linking' y GLUTAMINE       ? 'C5 H10 N2 O3'   146.144 
GLU 'L-peptide linking' y 'GLUTAMIC ACID' ? 'C5 H9 N O4'     147.129 
GLY 'peptide linking'   y GLYCINE         ? 'C2 H5 N O2'     75.067  
HIS 'L-peptide linking' y HISTIDINE       ? 'C6 H10 N3 O2 1' 156.162 
ILE 'L-peptide linking' y ISOLEUCINE      ? 'C6 H13 N O2'    131.173 
LEU 'L-peptide linking' y LEUCINE         ? 'C6 H13 N O2'    131.173 
LYS 'L-peptide linking' y LYSINE          ? 'C6 H15 N2 O2 1' 147.195 
MET 'L-peptide linking' y METHIONINE      ? 'C5 H11 N O2 S'  149.211 
PHE 'L-peptide linking' y PHENYLALANINE   ? 'C9 H11 N O2'    165.189 
PRO 'L-peptide linking' y PROLINE         ? 'C5 H9 N O2'     115.130 
SER 'L-peptide linking' y SERINE          ? 'C3 H7 N O3'     105.093 
THR 'L-peptide linking' y THREONINE       ? 'C4 H9 N O3'     119.119 
TRP 'L-peptide linking' y TRYPTOPHAN      ? 'C11 H12 N2 O2'  204.225 
TYR 'L-peptide linking' y TYROSINE        ? 'C9 H11 N O3'    181.189 
VAL 'L-peptide linking' y VALINE          ? 'C5 H11 N O2'    117.146 
# 
loop_
_pdbx_nmr_exptl.experiment_id 
_pdbx_nmr_exptl.conditions_id 
_pdbx_nmr_exptl.solution_id 
_pdbx_nmr_exptl.type 
_pdbx_nmr_exptl.spectrometer_id 
_pdbx_nmr_exptl.sample_state 
1  1 1 '3D hCANH'        2 isotropic 
2  1 1 '3D hCONH'        2 isotropic 
3  1 1 '3D hcoCAcoNH'    2 isotropic 
4  1 1 '3D hcaCBcaNH'    2 isotropic 
5  1 1 '3D hcaCBcacoNH'  2 isotropic 
6  1 1 '3D hNCAHa'       2 isotropic 
7  1 1 '3D hNcoCAHa'     2 isotropic 
8  1 1 '3D hCOCAHa'      2 isotropic 
9  1 1 '3D hCOnCAHa'     2 isotropic 
10 1 1 '3D HCCH-TOCSY'   2 isotropic 
15 1 1 '3D hNHH BASS-SD' 2 isotropic 
16 1 1 '3D hNNH BASS-SD' 2 isotropic 
17 1 1 '3D hCCH BASS-SD' 2 isotropic 
18 1 1 '3D hNHH RFDR'    2 isotropic 
19 1 1 '3D hCHH RFDR'    2 isotropic 
11 1 2 '3D hCANH'        3 isotropic 
12 1 2 '3D hCONH'        3 isotropic 
13 1 2 '3D hcoCAcoNH'    3 isotropic 
14 1 2 '3D hCOcaNH'      3 isotropic 
20 1 2 '4D HNNH RFDR'    3 isotropic 
# 
_pdbx_nmr_exptl_sample_conditions.conditions_id          1 
_pdbx_nmr_exptl_sample_conditions.temperature            303 
_pdbx_nmr_exptl_sample_conditions.pressure_units         atm 
_pdbx_nmr_exptl_sample_conditions.pressure               1 
_pdbx_nmr_exptl_sample_conditions.pH                     7 
_pdbx_nmr_exptl_sample_conditions.ionic_strength         20 
_pdbx_nmr_exptl_sample_conditions.details                ? 
_pdbx_nmr_exptl_sample_conditions.ionic_strength_err     ? 
_pdbx_nmr_exptl_sample_conditions.ionic_strength_units   mM 
_pdbx_nmr_exptl_sample_conditions.label                  1 
_pdbx_nmr_exptl_sample_conditions.pH_err                 ? 
_pdbx_nmr_exptl_sample_conditions.pH_units               pH 
_pdbx_nmr_exptl_sample_conditions.pressure_err           ? 
_pdbx_nmr_exptl_sample_conditions.temperature_err        ? 
_pdbx_nmr_exptl_sample_conditions.temperature_units      K 
# 
loop_
_pdbx_nmr_sample_details.solution_id 
_pdbx_nmr_sample_details.contents 
_pdbx_nmr_sample_details.solvent_system 
_pdbx_nmr_sample_details.label 
_pdbx_nmr_sample_details.type 
_pdbx_nmr_sample_details.details 
1 '0.5 w/w [U-13C; U-15N] Outer membrane protein AlkL, Water'       Water CN  liposome 'DMPC L/P ratio 0.5 (w/w)' 
2 '0.5 w/w [U-13C; U-15N; U-2H] Outer membrane protein AlkL, Water' Water DCN liposome 'DMPC L/P ratio 0.5 (w/w)' 
# 
loop_
_pdbx_nmr_spectrometer.spectrometer_id 
_pdbx_nmr_spectrometer.model 
_pdbx_nmr_spectrometer.type 
_pdbx_nmr_spectrometer.manufacturer 
_pdbx_nmr_spectrometer.field_strength 
_pdbx_nmr_spectrometer.details 
2 'AVANCE III' ? Bruker 1000 '0.7 mm Rotor 111 kHz MAS' 
3 'AVANCE III' ? Bruker 800  '1.3 mm Rotor 60 kHz MAS'  
# 
_pdbx_nmr_refine.entry_id           6QWR 
_pdbx_nmr_refine.method             'simulated annealing' 
_pdbx_nmr_refine.details            ? 
_pdbx_nmr_refine.software_ordinal   3 
# 
_pdbx_nmr_ensemble.entry_id                                      6QWR 
_pdbx_nmr_ensemble.conformers_calculated_total_number            100 
_pdbx_nmr_ensemble.conformers_submitted_total_number             20 
_pdbx_nmr_ensemble.conformer_selection_criteria                  'structures with the lowest energy' 
_pdbx_nmr_ensemble.representative_conformer                      ? 
_pdbx_nmr_ensemble.average_constraints_per_residue               ? 
_pdbx_nmr_ensemble.average_constraint_violations_per_residue     ? 
_pdbx_nmr_ensemble.maximum_distance_constraint_violation         ? 
_pdbx_nmr_ensemble.average_distance_constraint_violation         ? 
_pdbx_nmr_ensemble.maximum_upper_distance_constraint_violation   ? 
_pdbx_nmr_ensemble.maximum_lower_distance_constraint_violation   ? 
_pdbx_nmr_ensemble.distance_constraint_violation_method          ? 
_pdbx_nmr_ensemble.maximum_torsion_angle_constraint_violation    ? 
_pdbx_nmr_ensemble.average_torsion_angle_constraint_violation    ? 
_pdbx_nmr_ensemble.torsion_angle_constraint_violation_method     ? 
# 
_pdbx_nmr_representative.entry_id             6QWR 
_pdbx_nmr_representative.conformer_id         1 
_pdbx_nmr_representative.selection_criteria   'lowest energy' 
# 
loop_
_pdbx_nmr_software.ordinal 
_pdbx_nmr_software.classification 
_pdbx_nmr_software.name 
_pdbx_nmr_software.version 
_pdbx_nmr_software.authors 
4 processing                  NMRPipe           ? 'Delaglio, Grzesiek, Vuister, Zhu, Pfeifer and Bax' 
1 'chemical shift assignment' Sparky            ? Goddard                                             
2 'chemical shift assignment' 'CcpNmr Analysis' ? CCPN                                                
5 'data analysis'             TALOS             ? 'Cornilescu, Delaglio and Bax'                      
3 'structure calculation'     CYANA             ? 'Guntert, Mumenthaler and Wuthrich'                 
# 
_exptl.absorpt_coefficient_mu     ? 
_exptl.absorpt_correction_T_max   ? 
_exptl.absorpt_correction_T_min   ? 
_exptl.absorpt_correction_type    ? 
_exptl.absorpt_process_details    ? 
_exptl.entry_id                   6QWR 
_exptl.crystals_number            ? 
_exptl.details                    ? 
_exptl.method                     'SOLID-STATE NMR' 
_exptl.method_details             ? 
# 
_struct.entry_id                     6QWR 
_struct.title                        'Solid-state NMR structure of outer membrane protein AlkL in DMPC lipid bilayers' 
_struct.pdbx_descriptor              'Outer membrane protein AlkL' 
_struct.pdbx_model_details           ? 
_struct.pdbx_formula_weight          ? 
_struct.pdbx_formula_weight_method   ? 
_struct.pdbx_model_type_details      ? 
_struct.pdbx_CASP_flag               N 
# 
_struct_keywords.entry_id        6QWR 
_struct_keywords.text            'Outer membrane protein, Beta Barrel, Porin, Transporter, MEMBRANE PROTEIN' 
_struct_keywords.pdbx_keywords   'MEMBRANE PROTEIN' 
# 
_struct_asym.id                            A 
_struct_asym.pdbx_blank_PDB_chainid_flag   N 
_struct_asym.pdbx_modified                 N 
_struct_asym.entity_id                     1 
_struct_asym.details                       ? 
# 
_struct_conf.conf_type_id            HELX_P 
_struct_conf.id                      HELX_P1 
_struct_conf.pdbx_PDB_helix_id       AA1 
_struct_conf.beg_label_comp_id       LYS 
_struct_conf.beg_label_asym_id       A 
_struct_conf.beg_label_seq_id        85 
_struct_conf.pdbx_beg_PDB_ins_code   ? 
_struct_conf.end_label_comp_id       GLY 
_struct_conf.end_label_asym_id       A 
_struct_conf.end_label_seq_id        91 
_struct_conf.pdbx_end_PDB_ins_code   ? 
_struct_conf.beg_auth_comp_id        LYS 
_struct_conf.beg_auth_asym_id        A 
_struct_conf.beg_auth_seq_id         85 
_struct_conf.end_auth_comp_id        GLY 
_struct_conf.end_auth_asym_id        A 
_struct_conf.end_auth_seq_id         91 
_struct_conf.pdbx_PDB_helix_class    1 
_struct_conf.details                 ? 
_struct_conf.pdbx_PDB_helix_length   7 
# 
_struct_conf_type.id          HELX_P 
_struct_conf_type.criteria    ? 
_struct_conf_type.reference   ? 
# 
loop_
_struct_sheet.id 
_struct_sheet.type 
_struct_sheet.number_strands 
_struct_sheet.details 
AA1 ? 11 ? 
AA2 ? 3  ? 
# 
loop_
_struct_sheet_order.sheet_id 
_struct_sheet_order.range_id_1 
_struct_sheet_order.range_id_2 
_struct_sheet_order.offset 
_struct_sheet_order.sense 
AA1 1  2  ? anti-parallel 
AA1 2  3  ? anti-parallel 
AA1 3  4  ? anti-parallel 
AA1 4  5  ? anti-parallel 
AA1 5  6  ? anti-parallel 
AA1 6  7  ? anti-parallel 
AA1 7  8  ? anti-parallel 
AA1 8  9  ? anti-parallel 
AA1 9  10 ? anti-parallel 
AA1 10 11 ? anti-parallel 
AA2 1  2  ? anti-parallel 
AA2 2  3  ? anti-parallel 
# 
loop_
_struct_sheet_range.sheet_id 
_struct_sheet_range.id 
_struct_sheet_range.beg_label_comp_id 
_struct_sheet_range.beg_label_asym_id 
_struct_sheet_range.beg_label_seq_id 
_struct_sheet_range.pdbx_beg_PDB_ins_code 
_struct_sheet_range.end_label_comp_id 
_struct_sheet_range.end_label_asym_id 
_struct_sheet_range.end_label_seq_id 
_struct_sheet_range.pdbx_end_PDB_ins_code 
_struct_sheet_range.beg_auth_comp_id 
_struct_sheet_range.beg_auth_asym_id 
_struct_sheet_range.beg_auth_seq_id 
_struct_sheet_range.end_auth_comp_id 
_struct_sheet_range.end_auth_asym_id 
_struct_sheet_range.end_auth_seq_id 
AA1 1  ASP A 46  ? SER A 48  ? ASP A 46  SER A 48  
AA1 2  ARG A 78  ? GLU A 84  ? ARG A 78  GLU A 84  
AA1 3  SER A 94  ? TYR A 107 ? SER A 94  TYR A 107 
AA1 4  TYR A 118 ? THR A 132 ? TYR A 118 THR A 132 
AA1 5  LYS A 144 ? TYR A 155 ? LYS A 144 TYR A 155 
AA1 6  MET A 162 ? TYR A 169 ? MET A 162 TYR A 169 
AA1 7  PHE A 194 ? PHE A 204 ? PHE A 194 PHE A 204 
AA1 8  ASP A 16  ? TYR A 27  ? ASP A 16  TYR A 27  
AA1 9  THR A 56  ? PHE A 62  ? THR A 56  PHE A 62  
AA1 10 ILE A 67  ? VAL A 73  ? ILE A 67  VAL A 73  
AA1 11 SER A 94  ? TYR A 107 ? SER A 94  TYR A 107 
AA2 1  ASP A 140 ? LYS A 142 ? ASP A 140 LYS A 142 
AA2 2  PHE A 172 ? THR A 177 ? PHE A 172 THR A 177 
AA2 3  THR A 187 ? VAL A 191 ? THR A 187 VAL A 191 
# 
loop_
_pdbx_struct_sheet_hbond.sheet_id 
_pdbx_struct_sheet_hbond.range_id_1 
_pdbx_struct_sheet_hbond.range_id_2 
_pdbx_struct_sheet_hbond.range_1_label_atom_id 
_pdbx_struct_sheet_hbond.range_1_label_comp_id 
_pdbx_struct_sheet_hbond.range_1_label_asym_id 
_pdbx_struct_sheet_hbond.range_1_label_seq_id 
_pdbx_struct_sheet_hbond.range_1_PDB_ins_code 
_pdbx_struct_sheet_hbond.range_1_auth_atom_id 
_pdbx_struct_sheet_hbond.range_1_auth_comp_id 
_pdbx_struct_sheet_hbond.range_1_auth_asym_id 
_pdbx_struct_sheet_hbond.range_1_auth_seq_id 
_pdbx_struct_sheet_hbond.range_2_label_atom_id 
_pdbx_struct_sheet_hbond.range_2_label_comp_id 
_pdbx_struct_sheet_hbond.range_2_label_asym_id 
_pdbx_struct_sheet_hbond.range_2_label_seq_id 
_pdbx_struct_sheet_hbond.range_2_PDB_ins_code 
_pdbx_struct_sheet_hbond.range_2_auth_atom_id 
_pdbx_struct_sheet_hbond.range_2_auth_comp_id 
_pdbx_struct_sheet_hbond.range_2_auth_asym_id 
_pdbx_struct_sheet_hbond.range_2_auth_seq_id 
AA1 1  2  N SER A 48  ? N SER A 48  O GLN A 82  ? O GLN A 82  
AA1 2  3  N ALA A 79  ? N ALA A 79  O VAL A 96  ? O VAL A 96  
AA1 3  4  N ALA A 101 ? N ALA A 101 O ARG A 125 ? O ARG A 125 
AA1 4  5  N TYR A 118 ? N TYR A 118 O GLY A 152 ? O GLY A 152 
AA1 5  6  N TYR A 155 ? N TYR A 155 O LEU A 163 ? O LEU A 163 
AA1 6  7  N ARG A 168 ? N ARG A 168 O ILE A 195 ? O ILE A 195 
AA1 7  8  O PHE A 204 ? O PHE A 204 N TRP A 17  ? N TRP A 17  
AA1 8  9  N VAL A 18  ? N VAL A 18  O ALA A 60  ? O ALA A 60  
AA1 9  10 N TYR A 61  ? N TYR A 61  O VAL A 69  ? O VAL A 69  
AA1 10 11 N PHE A 72  ? N PHE A 72  O ILE A 102 ? O ILE A 102 
AA2 1  2  N LYS A 142 ? N LYS A 142 O ASP A 175 ? O ASP A 175 
AA2 2  3  N PHE A 172 ? N PHE A 172 O VAL A 191 ? O VAL A 191 
# 
_atom_sites.entry_id                    6QWR 
_atom_sites.fract_transf_matrix[1][1]   1.000000 
_atom_sites.fract_transf_matrix[1][2]   0.000000 
_atom_sites.fract_transf_matrix[1][3]   0.000000 
_atom_sites.fract_transf_matrix[2][1]   0.000000 
_atom_sites.fract_transf_matrix[2][2]   1.000000 
_atom_sites.fract_transf_matrix[2][3]   0.000000 
_atom_sites.fract_transf_matrix[3][1]   0.000000 
_atom_sites.fract_transf_matrix[3][2]   0.000000 
_atom_sites.fract_transf_matrix[3][3]   1.000000 
_atom_sites.fract_transf_vector[1]      0.00000 
_atom_sites.fract_transf_vector[2]      0.00000 
_atom_sites.fract_transf_vector[3]      0.00000 
# 
loop_
_atom_type.symbol 
C 
H 
N 
O 
S 
# 
loop_
_atom_site.group_PDB 
_atom_site.id 
_atom_site.type_symbol 
_atom_site.label_atom_id 
_atom_site.label_alt_id 
_atom_site.label_comp_id 
_atom_site.label_asym_id 
_atom_site.label_entity_id 
_atom_site.label_seq_id 
_atom_site.pdbx_PDB_ins_code 
_atom_site.Cartn_x 
_atom_site.Cartn_y 
_atom_site.Cartn_z 
_atom_site.occupancy 
_atom_site.B_iso_or_equiv 
_atom_site.pdbx_formal_charge 
_atom_site.auth_seq_id 
_atom_site.auth_comp_id 
_atom_site.auth_asym_id 
_atom_site.auth_atom_id 
_atom_site.pdbx_PDB_model_num 
ATOM 1     N N    . MET A 1 1   ? 1.329   -0.000  0.000   1.00 0.00  ? 1   MET A N    1  
ATOM 2     C CA   . MET A 1 1   ? 2.093   -0.001  -1.242  1.00 52.33 ? 1   MET A CA   1  
ATOM 3     C C    . MET A 1 1   ? 1.834   -1.275  -2.039  1.00 74.31 ? 1   MET A C    1  
ATOM 4     O O    . MET A 1 1   ? 1.696   -1.237  -3.261  1.00 33.10 ? 1   MET A O    1  
ATOM 5     C CB   . MET A 1 1   ? 3.588   0.135   -0.947  1.00 32.11 ? 1   MET A CB   1  
ATOM 6     C CG   . MET A 1 1   ? 4.414   0.525   -2.162  1.00 23.14 ? 1   MET A CG   1  
ATOM 7     S SD   . MET A 1 1   ? 6.045   1.154   -1.719  1.00 50.31 ? 1   MET A SD   1  
ATOM 8     C CE   . MET A 1 1   ? 5.965   2.809   -2.400  1.00 3.13  ? 1   MET A CE   1  
ATOM 9     H H1   . MET A 1 1   ? 1.808   0.000   0.855   1.00 20.41 ? 1   MET A H1   1  
ATOM 10    H HA   . MET A 1 1   ? 1.773   0.848   -1.828  1.00 75.43 ? 1   MET A HA   1  
ATOM 11    H HB2  . MET A 1 1   ? 3.726   0.890   -0.187  1.00 75.42 ? 1   MET A HB2  1  
ATOM 12    H HB3  . MET A 1 1   ? 3.957   -0.810  -0.576  1.00 52.30 ? 1   MET A HB3  1  
ATOM 13    H HG2  . MET A 1 1   ? 4.539   -0.344  -2.790  1.00 73.14 ? 1   MET A HG2  1  
ATOM 14    H HG3  . MET A 1 1   ? 3.884   1.290   -2.709  1.00 63.13 ? 1   MET A HG3  1  
ATOM 15    H HE1  . MET A 1 1   ? 6.275   3.522   -1.650  1.00 13.12 ? 1   MET A HE1  1  
ATOM 16    H HE2  . MET A 1 1   ? 6.621   2.879   -3.255  1.00 22.42 ? 1   MET A HE2  1  
ATOM 17    H HE3  . MET A 1 1   ? 4.952   3.024   -2.705  1.00 10.52 ? 1   MET A HE3  1  
ATOM 18    N N    . ASN A 1 2   ? 1.769   -2.403  -1.339  1.00 31.04 ? 2   ASN A N    1  
ATOM 19    C CA   . ASN A 1 2   ? 1.527   -3.689  -1.982  1.00 21.43 ? 2   ASN A CA   1  
ATOM 20    C C    . ASN A 1 2   ? 0.031   -3.953  -2.126  1.00 43.33 ? 2   ASN A C    1  
ATOM 21    O O    . ASN A 1 2   ? -0.785  -3.344  -1.435  1.00 71.33 ? 2   ASN A O    1  
ATOM 22    C CB   . ASN A 1 2   ? 2.179   -4.816  -1.177  1.00 42.24 ? 2   ASN A CB   1  
ATOM 23    C CG   . ASN A 1 2   ? 1.601   -4.939  0.219   1.00 11.42 ? 2   ASN A CG   1  
ATOM 24    O OD1  . ASN A 1 2   ? 0.470   -5.392  0.397   1.00 2.12  ? 2   ASN A OD1  1  
ATOM 25    N ND2  . ASN A 1 2   ? 2.377   -4.534  1.218   1.00 15.12 ? 2   ASN A ND2  1  
ATOM 26    H H    . ASN A 1 2   ? 1.887   -2.370  -0.366  1.00 51.43 ? 2   ASN A H    1  
ATOM 27    H HA   . ASN A 1 2   ? 1.972   -3.657  -2.965  1.00 31.11 ? 2   ASN A HA   1  
ATOM 28    H HB2  . ASN A 1 2   ? 2.027   -5.753  -1.693  1.00 14.02 ? 2   ASN A HB2  1  
ATOM 29    H HB3  . ASN A 1 2   ? 3.238   -4.624  -1.093  1.00 63.24 ? 2   ASN A HB3  1  
ATOM 30    H HD21 . ASN A 1 2   ? 3.266   -4.184  1.002   1.00 50.54 ? 2   ASN A HD21 1  
ATOM 31    H HD22 . ASN A 1 2   ? 2.028   -4.603  2.131   1.00 12.34 ? 2   ASN A HD22 1  
ATOM 32    N N    . GLU A 1 3   ? -0.319  -4.864  -3.029  1.00 13.23 ? 3   GLU A N    1  
ATOM 33    C CA   . GLU A 1 3   ? -1.717  -5.207  -3.263  1.00 61.15 ? 3   GLU A CA   1  
ATOM 34    C C    . GLU A 1 3   ? -2.010  -6.635  -2.811  1.00 42.22 ? 3   GLU A C    1  
ATOM 35    O O    . GLU A 1 3   ? -1.259  -7.560  -3.116  1.00 62.13 ? 3   GLU A O    1  
ATOM 36    C CB   . GLU A 1 3   ? -2.062  -5.049  -4.746  1.00 21.12 ? 3   GLU A CB   1  
ATOM 37    C CG   . GLU A 1 3   ? -1.094  -5.762  -5.675  1.00 40.33 ? 3   GLU A CG   1  
ATOM 38    C CD   . GLU A 1 3   ? -1.504  -5.663  -7.132  1.00 0.32  ? 3   GLU A CD   1  
ATOM 39    O OE1  . GLU A 1 3   ? -2.121  -4.643  -7.506  1.00 34.43 ? 3   GLU A OE1  1  
ATOM 40    O OE2  . GLU A 1 3   ? -1.208  -6.604  -7.897  1.00 51.34 ? 3   GLU A OE2  1  
ATOM 41    H H    . GLU A 1 3   ? 0.378   -5.315  -3.549  1.00 30.02 ? 3   GLU A H    1  
ATOM 42    H HA   . GLU A 1 3   ? -2.327  -4.528  -2.687  1.00 45.33 ? 3   GLU A HA   1  
ATOM 43    H HB2  . GLU A 1 3   ? -3.052  -5.446  -4.917  1.00 2.40  ? 3   GLU A HB2  1  
ATOM 44    H HB3  . GLU A 1 3   ? -2.058  -3.998  -4.993  1.00 45.24 ? 3   GLU A HB3  1  
ATOM 45    H HG2  . GLU A 1 3   ? -0.115  -5.320  -5.562  1.00 71.33 ? 3   GLU A HG2  1  
ATOM 46    H HG3  . GLU A 1 3   ? -1.051  -6.805  -5.399  1.00 12.14 ? 3   GLU A HG3  1  
ATOM 47    N N    . ASN A 1 4   ? -3.107  -6.804  -2.081  1.00 74.50 ? 4   ASN A N    1  
ATOM 48    C CA   . ASN A 1 4   ? -3.500  -8.119  -1.585  1.00 42.41 ? 4   ASN A CA   1  
ATOM 49    C C    . ASN A 1 4   ? -4.997  -8.166  -1.294  1.00 42.54 ? 4   ASN A C    1  
ATOM 50    O O    . ASN A 1 4   ? -5.620  -7.138  -1.024  1.00 62.42 ? 4   ASN A O    1  
ATOM 51    C CB   . ASN A 1 4   ? -2.712  -8.466  -0.320  1.00 51.52 ? 4   ASN A CB   1  
ATOM 52    C CG   . ASN A 1 4   ? -1.322  -8.987  -0.630  1.00 10.25 ? 4   ASN A CG   1  
ATOM 53    O OD1  . ASN A 1 4   ? -1.135  -9.777  -1.555  1.00 30.23 ? 4   ASN A OD1  1  
ATOM 54    N ND2  . ASN A 1 4   ? -0.339  -8.545  0.146   1.00 24.31 ? 4   ASN A ND2  1  
ATOM 55    H H    . ASN A 1 4   ? -3.667  -6.028  -1.870  1.00 44.33 ? 4   ASN A H    1  
ATOM 56    H HA   . ASN A 1 4   ? -3.271  -8.844  -2.351  1.00 42.23 ? 4   ASN A HA   1  
ATOM 57    H HB2  . ASN A 1 4   ? -2.615  -7.580  0.291   1.00 55.44 ? 4   ASN A HB2  1  
ATOM 58    H HB3  . ASN A 1 4   ? -3.246  -9.223  0.233   1.00 32.04 ? 4   ASN A HB3  1  
ATOM 59    H HD21 . ASN A 1 4   ? -0.562  -7.917  0.864   1.00 3.24  ? 4   ASN A HD21 1  
ATOM 60    H HD22 . ASN A 1 4   ? 0.570   -8.866  -0.032  1.00 42.32 ? 4   ASN A HD22 1  
ATOM 61    N N    . TYR A 1 5   ? -5.567  -9.364  -1.351  1.00 55.41 ? 5   TYR A N    1  
ATOM 62    C CA   . TYR A 1 5   ? -6.992  -9.545  -1.096  1.00 5.23  ? 5   TYR A CA   1  
ATOM 63    C C    . TYR A 1 5   ? -7.824  -8.602  -1.959  1.00 11.31 ? 5   TYR A C    1  
ATOM 64    O O    . TYR A 1 5   ? -8.457  -7.666  -1.469  1.00 43.10 ? 5   TYR A O    1  
ATOM 65    C CB   . TYR A 1 5   ? -7.300  -9.307  0.383   1.00 12.54 ? 5   TYR A CB   1  
ATOM 66    C CG   . TYR A 1 5   ? -7.178  -10.550 1.235   1.00 12.33 ? 5   TYR A CG   1  
ATOM 67    C CD1  . TYR A 1 5   ? -5.986  -10.861 1.878   1.00 70.25 ? 5   TYR A CD1  1  
ATOM 68    C CD2  . TYR A 1 5   ? -8.254  -11.413 1.397   1.00 34.32 ? 5   TYR A CD2  1  
ATOM 69    C CE1  . TYR A 1 5   ? -5.870  -11.996 2.656   1.00 24.34 ? 5   TYR A CE1  1  
ATOM 70    C CE2  . TYR A 1 5   ? -8.148  -12.550 2.175   1.00 5.33  ? 5   TYR A CE2  1  
ATOM 71    C CZ   . TYR A 1 5   ? -6.953  -12.837 2.803   1.00 72.04 ? 5   TYR A CZ   1  
ATOM 72    O OH   . TYR A 1 5   ? -6.842  -13.969 3.577   1.00 13.13 ? 5   TYR A OH   1  
ATOM 73    H H    . TYR A 1 5   ? -5.019  -10.145 -1.571  1.00 43.05 ? 5   TYR A H    1  
ATOM 74    H HA   . TYR A 1 5   ? -7.247  -10.564 -1.347  1.00 5.01  ? 5   TYR A HA   1  
ATOM 75    H HB2  . TYR A 1 5   ? -6.615  -8.570  0.773   1.00 2.10  ? 5   TYR A HB2  1  
ATOM 76    H HB3  . TYR A 1 5   ? -8.311  -8.937  0.478   1.00 3.11  ? 5   TYR A HB3  1  
ATOM 77    H HD1  . TYR A 1 5   ? -5.139  -10.201 1.761   1.00 0.42  ? 5   TYR A HD1  1  
ATOM 78    H HD2  . TYR A 1 5   ? -9.188  -11.186 0.904   1.00 14.51 ? 5   TYR A HD2  1  
ATOM 79    H HE1  . TYR A 1 5   ? -4.935  -12.222 3.148   1.00 4.40  ? 5   TYR A HE1  1  
ATOM 80    H HE2  . TYR A 1 5   ? -8.996  -13.209 2.290   1.00 43.55 ? 5   TYR A HE2  1  
ATOM 81    H HH   . TYR A 1 5   ? -7.098  -13.765 4.480   1.00 3.21  ? 5   TYR A HH   1  
ATOM 82    N N    . PRO A 1 6   ? -7.825  -8.853  -3.276  1.00 73.34 ? 6   PRO A N    1  
ATOM 83    C CA   . PRO A 1 6   ? -8.576  -8.040  -4.237  1.00 13.30 ? 6   PRO A CA   1  
ATOM 84    C C    . PRO A 1 6   ? -10.084 -8.226  -4.101  1.00 3.33  ? 6   PRO A C    1  
ATOM 85    O O    . PRO A 1 6   ? -10.547 -9.158  -3.444  1.00 4.42  ? 6   PRO A O    1  
ATOM 86    C CB   . PRO A 1 6   ? -8.094  -8.558  -5.594  1.00 51.22 ? 6   PRO A CB   1  
ATOM 87    C CG   . PRO A 1 6   ? -7.645  -9.953  -5.329  1.00 25.21 ? 6   PRO A CG   1  
ATOM 88    C CD   . PRO A 1 6   ? -7.094  -9.952  -3.930  1.00 10.14 ? 6   PRO A CD   1  
ATOM 89    H HA   . PRO A 1 6   ? -8.334  -6.991  -4.143  1.00 73.14 ? 6   PRO A HA   1  
ATOM 90    H HB2  . PRO A 1 6   ? -8.910  -8.533  -6.303  1.00 13.35 ? 6   PRO A HB2  1  
ATOM 91    H HB3  . PRO A 1 6   ? -7.282  -7.943  -5.951  1.00 2.44  ? 6   PRO A HB3  1  
ATOM 92    H HG2  . PRO A 1 6   ? -8.483  -10.629 -5.402  1.00 22.24 ? 6   PRO A HG2  1  
ATOM 93    H HG3  . PRO A 1 6   ? -6.875  -10.231 -6.034  1.00 3.42  ? 6   PRO A HG3  1  
ATOM 94    H HD2  . PRO A 1 6   ? -7.298  -10.894 -3.443  1.00 31.10 ? 6   PRO A HD2  1  
ATOM 95    H HD3  . PRO A 1 6   ? -6.032  -9.754  -3.942  1.00 53.40 ? 6   PRO A HD3  1  
ATOM 96    N N    . ALA A 1 7   ? -10.844 -7.333  -4.726  1.00 33.10 ? 7   ALA A N    1  
ATOM 97    C CA   . ALA A 1 7   ? -12.299 -7.401  -4.676  1.00 55.02 ? 7   ALA A CA   1  
ATOM 98    C C    . ALA A 1 7   ? -12.815 -8.649  -5.385  1.00 14.22 ? 7   ALA A C    1  
ATOM 99    O O    . ALA A 1 7   ? -12.153 -9.192  -6.269  1.00 20.31 ? 7   ALA A O    1  
ATOM 100   C CB   . ALA A 1 7   ? -12.908 -6.151  -5.295  1.00 4.13  ? 7   ALA A CB   1  
ATOM 101   H H    . ALA A 1 7   ? -10.416 -6.613  -5.234  1.00 15.21 ? 7   ALA A H    1  
ATOM 102   H HA   . ALA A 1 7   ? -12.596 -7.440  -3.638  1.00 35.10 ? 7   ALA A HA   1  
ATOM 103   H HB1  . ALA A 1 7   ? -12.989 -5.380  -4.543  1.00 31.24 ? 7   ALA A HB1  1  
ATOM 104   H HB2  . ALA A 1 7   ? -12.276 -5.804  -6.099  1.00 52.41 ? 7   ALA A HB2  1  
ATOM 105   H HB3  . ALA A 1 7   ? -13.889 -6.382  -5.682  1.00 12.34 ? 7   ALA A HB3  1  
ATOM 106   N N    . LYS A 1 8   ? -14.002 -9.099  -4.991  1.00 22.20 ? 8   LYS A N    1  
ATOM 107   C CA   . LYS A 1 8   ? -14.608 -10.283 -5.588  1.00 70.13 ? 8   LYS A CA   1  
ATOM 108   C C    . LYS A 1 8   ? -15.174 -9.967  -6.969  1.00 14.32 ? 8   LYS A C    1  
ATOM 109   O O    . LYS A 1 8   ? -15.573 -8.834  -7.242  1.00 63.41 ? 8   LYS A O    1  
ATOM 110   C CB   . LYS A 1 8   ? -15.716 -10.826 -4.683  1.00 11.10 ? 8   LYS A CB   1  
ATOM 111   C CG   . LYS A 1 8   ? -16.973 -9.974  -4.683  1.00 13.44 ? 8   LYS A CG   1  
ATOM 112   C CD   . LYS A 1 8   ? -18.056 -10.577 -3.804  1.00 21.23 ? 8   LYS A CD   1  
ATOM 113   C CE   . LYS A 1 8   ? -19.421 -9.981  -4.112  1.00 2.11  ? 8   LYS A CE   1  
ATOM 114   N NZ   . LYS A 1 8   ? -19.536 -8.578  -3.626  1.00 22.02 ? 8   LYS A NZ   1  
ATOM 115   H H    . LYS A 1 8   ? -14.482 -8.623  -4.281  1.00 52.21 ? 8   LYS A H    1  
ATOM 116   H HA   . LYS A 1 8   ? -13.839 -11.034 -5.691  1.00 50.43 ? 8   LYS A HA   1  
ATOM 117   H HB2  . LYS A 1 8   ? -15.980 -11.820 -5.013  1.00 40.35 ? 8   LYS A HB2  1  
ATOM 118   H HB3  . LYS A 1 8   ? -15.343 -10.880 -3.670  1.00 42.14 ? 8   LYS A HB3  1  
ATOM 119   H HG2  . LYS A 1 8   ? -16.730 -8.989  -4.311  1.00 31.44 ? 8   LYS A HG2  1  
ATOM 120   H HG3  . LYS A 1 8   ? -17.345 -9.896  -5.694  1.00 71.45 ? 8   LYS A HG3  1  
ATOM 121   H HD2  . LYS A 1 8   ? -18.094 -11.643 -3.975  1.00 13.30 ? 8   LYS A HD2  1  
ATOM 122   H HD3  . LYS A 1 8   ? -17.815 -10.386 -2.768  1.00 4.24  ? 8   LYS A HD3  1  
ATOM 123   H HE2  . LYS A 1 8   ? -19.573 -9.996  -5.180  1.00 61.22 ? 8   LYS A HE2  1  
ATOM 124   H HE3  . LYS A 1 8   ? -20.178 -10.583 -3.632  1.00 14.41 ? 8   LYS A HE3  1  
ATOM 125   H HZ1  . LYS A 1 8   ? -18.632 -8.080  -3.756  1.00 11.44 ? 8   LYS A HZ1  1  
ATOM 126   H HZ2  . LYS A 1 8   ? -20.276 -8.075  -4.157  1.00 22.44 ? 8   LYS A HZ2  1  
ATOM 127   H HZ3  . LYS A 1 8   ? -19.782 -8.569  -2.615  1.00 73.13 ? 8   LYS A HZ3  1  
ATOM 128   N N    . SER A 1 9   ? -15.208 -10.974 -7.835  1.00 35.52 ? 9   SER A N    1  
ATOM 129   C CA   . SER A 1 9   ? -15.724 -10.803 -9.188  1.00 12.51 ? 9   SER A CA   1  
ATOM 130   C C    . SER A 1 9   ? -16.914 -11.725 -9.437  1.00 43.12 ? 9   SER A C    1  
ATOM 131   O O    . SER A 1 9   ? -16.836 -12.931 -9.208  1.00 33.45 ? 9   SER A O    1  
ATOM 132   C CB   . SER A 1 9   ? -14.625 -11.081 -10.215 1.00 3.43  ? 9   SER A CB   1  
ATOM 133   O OG   . SER A 1 9   ? -15.015 -10.653 -11.508 1.00 71.52 ? 9   SER A OG   1  
ATOM 134   H H    . SER A 1 9   ? -14.876 -11.854 -7.557  1.00 73.15 ? 9   SER A H    1  
ATOM 135   H HA   . SER A 1 9   ? -16.050 -9.778  -9.291  1.00 32.23 ? 9   SER A HA   1  
ATOM 136   H HB2  . SER A 1 9   ? -13.728 -10.552 -9.930  1.00 23.32 ? 9   SER A HB2  1  
ATOM 137   H HB3  . SER A 1 9   ? -14.424 -12.142 -10.244 1.00 43.11 ? 9   SER A HB3  1  
ATOM 138   H HG   . SER A 1 9   ? -14.493 -11.114 -12.169 1.00 22.31 ? 9   SER A HG   1  
ATOM 139   N N    . ALA A 1 10  ? -18.014 -11.147 -9.909  1.00 23.23 ? 10  ALA A N    1  
ATOM 140   C CA   . ALA A 1 10  ? -19.219 -11.916 -10.191 1.00 73.25 ? 10  ALA A CA   1  
ATOM 141   C C    . ALA A 1 10  ? -19.807 -11.537 -11.547 1.00 21.24 ? 10  ALA A C    1  
ATOM 142   O O    . ALA A 1 10  ? -20.437 -10.490 -11.690 1.00 64.12 ? 10  ALA A O    1  
ATOM 143   C CB   . ALA A 1 10  ? -20.249 -11.708 -9.091  1.00 3.54  ? 10  ALA A CB   1  
ATOM 144   H H    . ALA A 1 10  ? -18.014 -10.181 -10.072 1.00 21.14 ? 10  ALA A H    1  
ATOM 145   H HA   . ALA A 1 10  ? -18.952 -12.963 -10.206 1.00 44.05 ? 10  ALA A HA   1  
ATOM 146   H HB1  . ALA A 1 10  ? -20.356 -10.651 -8.894  1.00 30.13 ? 10  ALA A HB1  1  
ATOM 147   H HB2  . ALA A 1 10  ? -21.199 -12.114 -9.405  1.00 2.44  ? 10  ALA A HB2  1  
ATOM 148   H HB3  . ALA A 1 10  ? -19.922 -12.210 -8.192  1.00 43.22 ? 10  ALA A HB3  1  
ATOM 149   N N    . GLY A 1 11  ? -19.596 -12.396 -12.539 1.00 70.43 ? 11  GLY A N    1  
ATOM 150   C CA   . GLY A 1 11  ? -20.111 -12.133 -13.870 1.00 42.13 ? 11  GLY A CA   1  
ATOM 151   C C    . GLY A 1 11  ? -20.961 -13.271 -14.399 1.00 13.12 ? 11  GLY A C    1  
ATOM 152   O O    . GLY A 1 11  ? -21.961 -13.043 -15.081 1.00 21.32 ? 11  GLY A O    1  
ATOM 153   H H    . GLY A 1 11  ? -19.087 -13.216 -12.366 1.00 43.24 ? 11  GLY A H    1  
ATOM 154   H HA2  . GLY A 1 11  ? -20.708 -11.234 -13.842 1.00 11.20 ? 11  GLY A HA2  1  
ATOM 155   H HA3  . GLY A 1 11  ? -19.279 -11.979 -14.542 1.00 23.23 ? 11  GLY A HA3  1  
ATOM 156   N N    . TYR A 1 12  ? -20.564 -14.499 -14.086 1.00 21.04 ? 12  TYR A N    1  
ATOM 157   C CA   . TYR A 1 12  ? -21.295 -15.677 -14.537 1.00 65.31 ? 12  TYR A CA   1  
ATOM 158   C C    . TYR A 1 12  ? -21.205 -16.801 -13.509 1.00 62.02 ? 12  TYR A C    1  
ATOM 159   O O    . TYR A 1 12  ? -20.129 -17.341 -13.256 1.00 2.35  ? 12  TYR A O    1  
ATOM 160   C CB   . TYR A 1 12  ? -20.748 -16.157 -15.883 1.00 33.21 ? 12  TYR A CB   1  
ATOM 161   C CG   . TYR A 1 12  ? -19.238 -16.206 -15.941 1.00 32.33 ? 12  TYR A CG   1  
ATOM 162   C CD1  . TYR A 1 12  ? -18.498 -15.072 -16.252 1.00 73.11 ? 12  TYR A CD1  1  
ATOM 163   C CD2  . TYR A 1 12  ? -18.551 -17.387 -15.685 1.00 14.41 ? 12  TYR A CD2  1  
ATOM 164   C CE1  . TYR A 1 12  ? -17.118 -15.112 -16.307 1.00 34.22 ? 12  TYR A CE1  1  
ATOM 165   C CE2  . TYR A 1 12  ? -17.172 -17.436 -15.736 1.00 2.41  ? 12  TYR A CE2  1  
ATOM 166   C CZ   . TYR A 1 12  ? -16.460 -16.296 -16.047 1.00 62.05 ? 12  TYR A CZ   1  
ATOM 167   O OH   . TYR A 1 12  ? -15.086 -16.341 -16.101 1.00 25.14 ? 12  TYR A OH   1  
ATOM 168   H H    . TYR A 1 12  ? -19.759 -14.617 -13.539 1.00 11.40 ? 12  TYR A H    1  
ATOM 169   H HA   . TYR A 1 12  ? -22.331 -15.398 -14.659 1.00 61.33 ? 12  TYR A HA   1  
ATOM 170   H HB2  . TYR A 1 12  ? -21.119 -17.151 -16.081 1.00 15.13 ? 12  TYR A HB2  1  
ATOM 171   H HB3  . TYR A 1 12  ? -21.089 -15.489 -16.661 1.00 22.44 ? 12  TYR A HB3  1  
ATOM 172   H HD1  . TYR A 1 12  ? -19.017 -14.146 -16.455 1.00 20.22 ? 12  TYR A HD1  1  
ATOM 173   H HD2  . TYR A 1 12  ? -19.112 -18.277 -15.442 1.00 32.54 ? 12  TYR A HD2  1  
ATOM 174   H HE1  . TYR A 1 12  ? -16.560 -14.220 -16.550 1.00 74.15 ? 12  TYR A HE1  1  
ATOM 175   H HE2  . TYR A 1 12  ? -16.656 -18.363 -15.533 1.00 41.43 ? 12  TYR A HE2  1  
ATOM 176   H HH   . TYR A 1 12  ? -14.738 -16.537 -15.227 1.00 61.24 ? 12  TYR A HH   1  
ATOM 177   N N    . ASN A 1 13  ? -22.345 -17.148 -12.921 1.00 60.40 ? 13  ASN A N    1  
ATOM 178   C CA   . ASN A 1 13  ? -22.397 -18.208 -11.920 1.00 62.13 ? 13  ASN A CA   1  
ATOM 179   C C    . ASN A 1 13  ? -23.664 -19.043 -12.077 1.00 51.03 ? 13  ASN A C    1  
ATOM 180   O O    . ASN A 1 13  ? -24.708 -18.533 -12.483 1.00 61.13 ? 13  ASN A O    1  
ATOM 181   C CB   . ASN A 1 13  ? -22.337 -17.612 -10.512 1.00 45.15 ? 13  ASN A CB   1  
ATOM 182   C CG   . ASN A 1 13  ? -22.201 -18.675 -9.440  1.00 33.23 ? 13  ASN A CG   1  
ATOM 183   O OD1  . ASN A 1 13  ? -23.151 -18.961 -8.710  1.00 61.22 ? 13  ASN A OD1  1  
ATOM 184   N ND2  . ASN A 1 13  ? -21.016 -19.266 -9.339  1.00 34.51 ? 13  ASN A ND2  1  
ATOM 185   H H    . ASN A 1 13  ? -23.171 -16.681 -13.165 1.00 70.12 ? 13  ASN A H    1  
ATOM 186   H HA   . ASN A 1 13  ? -21.539 -18.846 -12.068 1.00 44.05 ? 13  ASN A HA   1  
ATOM 187   H HB2  . ASN A 1 13  ? -21.486 -16.950 -10.445 1.00 4.33  ? 13  ASN A HB2  1  
ATOM 188   H HB3  . ASN A 1 13  ? -23.240 -17.051 -10.326 1.00 41.11 ? 13  ASN A HB3  1  
ATOM 189   H HD21 . ASN A 1 13  ? -20.306 -18.988 -9.954  1.00 2.43  ? 13  ASN A HD21 1  
ATOM 190   H HD22 . ASN A 1 13  ? -20.901 -19.958 -8.654  1.00 75.13 ? 13  ASN A HD22 1  
ATOM 191   N N    . GLN A 1 14  ? -23.564 -20.328 -11.752 1.00 43.21 ? 14  GLN A N    1  
ATOM 192   C CA   . GLN A 1 14  ? -24.702 -21.233 -11.857 1.00 60.02 ? 14  GLN A CA   1  
ATOM 193   C C    . GLN A 1 14  ? -25.905 -20.686 -11.095 1.00 65.20 ? 14  GLN A C    1  
ATOM 194   O O    . GLN A 1 14  ? -25.841 -20.474 -9.885  1.00 1.30  ? 14  GLN A O    1  
ATOM 195   C CB   . GLN A 1 14  ? -24.331 -22.617 -11.323 1.00 23.35 ? 14  GLN A CB   1  
ATOM 196   C CG   . GLN A 1 14  ? -25.407 -23.666 -11.550 1.00 71.23 ? 14  GLN A CG   1  
ATOM 197   C CD   . GLN A 1 14  ? -24.855 -25.078 -11.550 1.00 34.32 ? 14  GLN A CD   1  
ATOM 198   O OE1  . GLN A 1 14  ? -23.687 -25.301 -11.867 1.00 44.51 ? 14  GLN A OE1  1  
ATOM 199   N NE2  . GLN A 1 14  ? -25.696 -26.042 -11.192 1.00 63.33 ? 14  GLN A NE2  1  
ATOM 200   H H    . GLN A 1 14  ? -22.705 -20.675 -11.435 1.00 4.23  ? 14  GLN A H    1  
ATOM 201   H HA   . GLN A 1 14  ? -24.962 -21.318 -12.901 1.00 60.53 ? 14  GLN A HA   1  
ATOM 202   H HB2  . GLN A 1 14  ? -23.426 -22.948 -11.811 1.00 34.11 ? 14  GLN A HB2  1  
ATOM 203   H HB3  . GLN A 1 14  ? -24.150 -22.543 -10.260 1.00 72.23 ? 14  GLN A HB3  1  
ATOM 204   H HG2  . GLN A 1 14  ? -26.144 -23.584 -10.765 1.00 22.31 ? 14  GLN A HG2  1  
ATOM 205   H HG3  . GLN A 1 14  ? -25.877 -23.479 -12.504 1.00 74.24 ? 14  GLN A HG3  1  
ATOM 206   H HE21 . GLN A 1 14  ? -26.613 -25.791 -10.953 1.00 60.15 ? 14  GLN A HE21 1  
ATOM 207   H HE22 . GLN A 1 14  ? -25.366 -26.964 -11.184 1.00 20.21 ? 14  GLN A HE22 1  
ATOM 208   N N    . GLY A 1 15  ? -27.001 -20.460 -11.812 1.00 60.15 ? 15  GLY A N    1  
ATOM 209   C CA   . GLY A 1 15  ? -28.202 -19.939 -11.187 1.00 35.40 ? 15  GLY A CA   1  
ATOM 210   C C    . GLY A 1 15  ? -28.454 -18.485 -11.534 1.00 64.54 ? 15  GLY A C    1  
ATOM 211   O O    . GLY A 1 15  ? -29.375 -17.864 -11.005 1.00 52.12 ? 15  GLY A O    1  
ATOM 212   H H    . GLY A 1 15  ? -26.994 -20.648 -12.774 1.00 62.24 ? 15  GLY A H    1  
ATOM 213   H HA2  . GLY A 1 15  ? -29.048 -20.528 -11.511 1.00 41.53 ? 15  GLY A HA2  1  
ATOM 214   H HA3  . GLY A 1 15  ? -28.104 -20.029 -10.115 1.00 72.30 ? 15  GLY A HA3  1  
ATOM 215   N N    . ASP A 1 16  ? -27.632 -17.941 -12.425 1.00 24.32 ? 16  ASP A N    1  
ATOM 216   C CA   . ASP A 1 16  ? -27.768 -16.551 -12.842 1.00 55.40 ? 16  ASP A CA   1  
ATOM 217   C C    . ASP A 1 16  ? -29.039 -16.352 -13.663 1.00 64.23 ? 16  ASP A C    1  
ATOM 218   O O    . ASP A 1 16  ? -29.496 -17.267 -14.348 1.00 21.42 ? 16  ASP A O    1  
ATOM 219   C CB   . ASP A 1 16  ? -26.548 -16.117 -13.655 1.00 63.21 ? 16  ASP A CB   1  
ATOM 220   C CG   . ASP A 1 16  ? -25.499 -15.430 -12.803 1.00 24.51 ? 16  ASP A CG   1  
ATOM 221   O OD1  . ASP A 1 16  ? -25.583 -15.533 -11.561 1.00 5.21  ? 16  ASP A OD1  1  
ATOM 222   O OD2  . ASP A 1 16  ? -24.593 -14.791 -13.378 1.00 31.40 ? 16  ASP A OD2  1  
ATOM 223   H H    . ASP A 1 16  ? -26.916 -18.488 -12.811 1.00 62.34 ? 16  ASP A H    1  
ATOM 224   H HA   . ASP A 1 16  ? -27.831 -15.942 -11.953 1.00 34.25 ? 16  ASP A HA   1  
ATOM 225   H HB2  . ASP A 1 16  ? -26.100 -16.988 -14.112 1.00 3.12  ? 16  ASP A HB2  1  
ATOM 226   H HB3  . ASP A 1 16  ? -26.863 -15.432 -14.428 1.00 60.22 ? 16  ASP A HB3  1  
ATOM 227   N N    . TRP A 1 17  ? -29.603 -15.153 -13.589 1.00 13.40 ? 17  TRP A N    1  
ATOM 228   C CA   . TRP A 1 17  ? -30.822 -14.835 -14.325 1.00 2.31  ? 17  TRP A CA   1  
ATOM 229   C C    . TRP A 1 17  ? -30.633 -13.584 -15.176 1.00 12.32 ? 17  TRP A C    1  
ATOM 230   O O    . TRP A 1 17  ? -30.322 -12.511 -14.659 1.00 1.42  ? 17  TRP A O    1  
ATOM 231   C CB   . TRP A 1 17  ? -31.990 -14.637 -13.357 1.00 63.12 ? 17  TRP A CB   1  
ATOM 232   C CG   . TRP A 1 17  ? -33.205 -14.046 -14.005 1.00 43.45 ? 17  TRP A CG   1  
ATOM 233   C CD1  . TRP A 1 17  ? -33.646 -14.270 -15.279 1.00 5.45  ? 17  TRP A CD1  1  
ATOM 234   C CD2  . TRP A 1 17  ? -34.133 -13.131 -13.412 1.00 71.14 ? 17  TRP A CD2  1  
ATOM 235   N NE1  . TRP A 1 17  ? -34.792 -13.549 -15.513 1.00 31.34 ? 17  TRP A NE1  1  
ATOM 236   C CE2  . TRP A 1 17  ? -35.112 -12.843 -14.383 1.00 74.53 ? 17  TRP A CE2  1  
ATOM 237   C CE3  . TRP A 1 17  ? -34.234 -12.529 -12.155 1.00 43.14 ? 17  TRP A CE3  1  
ATOM 238   C CZ2  . TRP A 1 17  ? -36.176 -11.980 -14.134 1.00 44.44 ? 17  TRP A CZ2  1  
ATOM 239   C CZ3  . TRP A 1 17  ? -35.289 -11.672 -11.910 1.00 53.42 ? 17  TRP A CZ3  1  
ATOM 240   C CH2  . TRP A 1 17  ? -36.249 -11.404 -12.895 1.00 53.12 ? 17  TRP A CH2  1  
ATOM 241   H H    . TRP A 1 17  ? -29.191 -14.464 -13.026 1.00 15.21 ? 17  TRP A H    1  
ATOM 242   H HA   . TRP A 1 17  ? -31.042 -15.668 -14.975 1.00 72.43 ? 17  TRP A HA   1  
ATOM 243   H HB2  . TRP A 1 17  ? -32.267 -15.592 -12.938 1.00 35.41 ? 17  TRP A HB2  1  
ATOM 244   H HB3  . TRP A 1 17  ? -31.680 -13.975 -12.561 1.00 61.15 ? 17  TRP A HB3  1  
ATOM 245   H HD1  . TRP A 1 17  ? -33.154 -14.919 -15.987 1.00 3.42  ? 17  TRP A HD1  1  
ATOM 246   H HE1  . TRP A 1 17  ? -35.299 -13.544 -16.352 1.00 2.11  ? 17  TRP A HE1  1  
ATOM 247   H HE3  . TRP A 1 17  ? -33.504 -12.723 -11.383 1.00 42.33 ? 17  TRP A HE3  1  
ATOM 248   H HZ2  . TRP A 1 17  ? -36.924 -11.764 -14.883 1.00 1.40  ? 17  TRP A HZ2  1  
ATOM 249   H HZ3  . TRP A 1 17  ? -35.383 -11.196 -10.945 1.00 32.54 ? 17  TRP A HZ3  1  
ATOM 250   H HH2  . TRP A 1 17  ? -37.056 -10.728 -12.660 1.00 15.33 ? 17  TRP A HH2  1  
ATOM 251   N N    . VAL A 1 18  ? -30.824 -13.728 -16.483 1.00 62.04 ? 18  VAL A N    1  
ATOM 252   C CA   . VAL A 1 18  ? -30.676 -12.609 -17.406 1.00 2.43  ? 18  VAL A CA   1  
ATOM 253   C C    . VAL A 1 18  ? -31.860 -12.524 -18.362 1.00 33.02 ? 18  VAL A C    1  
ATOM 254   O O    . VAL A 1 18  ? -32.159 -13.476 -19.082 1.00 63.02 ? 18  VAL A O    1  
ATOM 255   C CB   . VAL A 1 18  ? -29.376 -12.724 -18.225 1.00 34.14 ? 18  VAL A CB   1  
ATOM 256   C CG1  . VAL A 1 18  ? -29.316 -14.062 -18.945 1.00 74.33 ? 18  VAL A CG1  1  
ATOM 257   C CG2  . VAL A 1 18  ? -29.265 -11.572 -19.212 1.00 31.12 ? 18  VAL A CG2  1  
ATOM 258   H H    . VAL A 1 18  ? -31.071 -14.608 -16.836 1.00 64.40 ? 18  VAL A H    1  
ATOM 259   H HA   . VAL A 1 18  ? -30.630 -11.700 -16.823 1.00 41.23 ? 18  VAL A HA   1  
ATOM 260   H HB   . VAL A 1 18  ? -28.540 -12.669 -17.544 1.00 24.22 ? 18  VAL A HB   1  
ATOM 261   H HG11 . VAL A 1 18  ? -28.341 -14.187 -19.393 1.00 14.32 ? 18  VAL A HG11 1  
ATOM 262   H HG12 . VAL A 1 18  ? -29.493 -14.860 -18.239 1.00 3.13  ? 18  VAL A HG12 1  
ATOM 263   H HG13 . VAL A 1 18  ? -30.072 -14.090 -19.716 1.00 74.30 ? 18  VAL A HG13 1  
ATOM 264   H HG21 . VAL A 1 18  ? -28.464 -10.914 -18.908 1.00 53.03 ? 18  VAL A HG21 1  
ATOM 265   H HG22 . VAL A 1 18  ? -29.057 -11.961 -20.197 1.00 71.44 ? 18  VAL A HG22 1  
ATOM 266   H HG23 . VAL A 1 18  ? -30.195 -11.023 -19.230 1.00 42.15 ? 18  VAL A HG23 1  
ATOM 267   N N    . ALA A 1 19  ? -32.532 -11.377 -18.363 1.00 62.12 ? 19  ALA A N    1  
ATOM 268   C CA   . ALA A 1 19  ? -33.683 -11.167 -19.233 1.00 4.23  ? 19  ALA A CA   1  
ATOM 269   C C    . ALA A 1 19  ? -33.250 -10.654 -20.602 1.00 65.31 ? 19  ALA A C    1  
ATOM 270   O O    . ALA A 1 19  ? -32.688 -9.565  -20.719 1.00 31.13 ? 19  ALA A O    1  
ATOM 271   C CB   . ALA A 1 19  ? -34.660 -10.195 -18.588 1.00 72.23 ? 19  ALA A CB   1  
ATOM 272   H H    . ALA A 1 19  ? -32.245 -10.655 -17.766 1.00 54.02 ? 19  ALA A H    1  
ATOM 273   H HA   . ALA A 1 19  ? -34.185 -12.115 -19.357 1.00 21.42 ? 19  ALA A HA   1  
ATOM 274   H HB1  . ALA A 1 19  ? -34.387 -10.041 -17.555 1.00 23.40 ? 19  ALA A HB1  1  
ATOM 275   H HB2  . ALA A 1 19  ? -34.629 -9.252  -19.113 1.00 41.12 ? 19  ALA A HB2  1  
ATOM 276   H HB3  . ALA A 1 19  ? -35.659 -10.603 -18.640 1.00 11.35 ? 19  ALA A HB3  1  
ATOM 277   N N    . SER A 1 20  ? -33.513 -11.447 -21.636 1.00 15.10 ? 20  SER A N    1  
ATOM 278   C CA   . SER A 1 20  ? -33.147 -11.075 -22.997 1.00 43.14 ? 20  SER A CA   1  
ATOM 279   C C    . SER A 1 20  ? -34.373 -10.631 -23.789 1.00 35.54 ? 20  SER A C    1  
ATOM 280   O O    . SER A 1 20  ? -35.236 -11.443 -24.125 1.00 14.24 ? 20  SER A O    1  
ATOM 281   C CB   . SER A 1 20  ? -32.467 -12.249 -23.704 1.00 72.50 ? 20  SER A CB   1  
ATOM 282   O OG   . SER A 1 20  ? -32.177 -13.295 -22.792 1.00 54.31 ? 20  SER A OG   1  
ATOM 283   H H    . SER A 1 20  ? -33.963 -12.303 -21.479 1.00 34.44 ? 20  SER A H    1  
ATOM 284   H HA   . SER A 1 20  ? -32.452 -10.250 -22.940 1.00 53.10 ? 20  SER A HA   1  
ATOM 285   H HB2  . SER A 1 20  ? -33.121 -12.630 -24.474 1.00 32.55 ? 20  SER A HB2  1  
ATOM 286   H HB3  . SER A 1 20  ? -31.544 -11.911 -24.151 1.00 64.32 ? 20  SER A HB3  1  
ATOM 287   H HG   . SER A 1 20  ? -31.545 -12.985 -22.140 1.00 42.20 ? 20  SER A HG   1  
ATOM 288   N N    . PHE A 1 21  ? -34.444 -9.338  -24.083 1.00 1.50  ? 21  PHE A N    1  
ATOM 289   C CA   . PHE A 1 21  ? -35.565 -8.784  -24.834 1.00 22.12 ? 21  PHE A CA   1  
ATOM 290   C C    . PHE A 1 21  ? -35.139 -8.411  -26.251 1.00 31.02 ? 21  PHE A C    1  
ATOM 291   O O    . PHE A 1 21  ? -34.252 -7.582  -26.445 1.00 43.54 ? 21  PHE A O    1  
ATOM 292   C CB   . PHE A 1 21  ? -36.128 -7.555  -24.118 1.00 53.31 ? 21  PHE A CB   1  
ATOM 293   C CG   . PHE A 1 21  ? -35.070 -6.602  -23.640 1.00 51.01 ? 21  PHE A CG   1  
ATOM 294   C CD1  . PHE A 1 21  ? -34.659 -5.546  -24.437 1.00 65.24 ? 21  PHE A CD1  1  
ATOM 295   C CD2  . PHE A 1 21  ? -34.487 -6.763  -22.394 1.00 4.53  ? 21  PHE A CD2  1  
ATOM 296   C CE1  . PHE A 1 21  ? -33.685 -4.667  -24.000 1.00 72.45 ? 21  PHE A CE1  1  
ATOM 297   C CE2  . PHE A 1 21  ? -33.513 -5.887  -21.951 1.00 53.33 ? 21  PHE A CE2  1  
ATOM 298   C CZ   . PHE A 1 21  ? -33.111 -4.839  -22.756 1.00 52.41 ? 21  PHE A CZ   1  
ATOM 299   H H    . PHE A 1 21  ? -33.725 -8.740  -23.787 1.00 63.35 ? 21  PHE A H    1  
ATOM 300   H HA   . PHE A 1 21  ? -36.332 -9.541  -24.889 1.00 22.13 ? 21  PHE A HA   1  
ATOM 301   H HB2  . PHE A 1 21  ? -36.776 -7.018  -24.795 1.00 63.11 ? 21  PHE A HB2  1  
ATOM 302   H HB3  . PHE A 1 21  ? -36.699 -7.877  -23.260 1.00 42.11 ? 21  PHE A HB3  1  
ATOM 303   H HD1  . PHE A 1 21  ? -35.107 -5.412  -25.412 1.00 11.52 ? 21  PHE A HD1  1  
ATOM 304   H HD2  . PHE A 1 21  ? -34.799 -7.582  -21.764 1.00 30.25 ? 21  PHE A HD2  1  
ATOM 305   H HE1  . PHE A 1 21  ? -33.373 -3.849  -24.632 1.00 74.15 ? 21  PHE A HE1  1  
ATOM 306   H HE2  . PHE A 1 21  ? -33.066 -6.023  -20.978 1.00 42.10 ? 21  PHE A HE2  1  
ATOM 307   H HZ   . PHE A 1 21  ? -32.351 -4.153  -22.413 1.00 12.15 ? 21  PHE A HZ   1  
ATOM 308   N N    . ASN A 1 22  ? -35.779 -9.031  -27.237 1.00 62.11 ? 22  ASN A N    1  
ATOM 309   C CA   . ASN A 1 22  ? -35.466 -8.766  -28.637 1.00 13.33 ? 22  ASN A CA   1  
ATOM 310   C C    . ASN A 1 22  ? -36.700 -8.952  -29.514 1.00 53.53 ? 22  ASN A C    1  
ATOM 311   O O    . ASN A 1 22  ? -37.671 -9.593  -29.112 1.00 0.14  ? 22  ASN A O    1  
ATOM 312   C CB   . ASN A 1 22  ? -34.343 -9.689  -29.114 1.00 54.10 ? 22  ASN A CB   1  
ATOM 313   C CG   . ASN A 1 22  ? -34.476 -11.095 -28.561 1.00 11.42 ? 22  ASN A CG   1  
ATOM 314   O OD1  . ASN A 1 22  ? -35.371 -11.845 -28.950 1.00 13.20 ? 22  ASN A OD1  1  
ATOM 315   N ND2  . ASN A 1 22  ? -33.583 -11.458 -27.648 1.00 10.45 ? 22  ASN A ND2  1  
ATOM 316   H H    . ASN A 1 22  ? -36.477 -9.683  -27.019 1.00 14.11 ? 22  ASN A H    1  
ATOM 317   H HA   . ASN A 1 22  ? -35.135 -7.741  -28.714 1.00 30.14 ? 22  ASN A HA   1  
ATOM 318   H HB2  . ASN A 1 22  ? -34.365 -9.744  -30.193 1.00 11.02 ? 22  ASN A HB2  1  
ATOM 319   H HB3  . ASN A 1 22  ? -33.394 -9.285  -28.797 1.00 43.13 ? 22  ASN A HB3  1  
ATOM 320   H HD21 . ASN A 1 22  ? -32.898 -10.807 -27.385 1.00 60.43 ? 22  ASN A HD21 1  
ATOM 321   H HD22 . ASN A 1 22  ? -33.645 -12.361 -27.274 1.00 32.34 ? 22  ASN A HD22 1  
ATOM 322   N N    . PHE A 1 23  ? -36.655 -8.387  -30.716 1.00 52.53 ? 23  PHE A N    1  
ATOM 323   C CA   . PHE A 1 23  ? -37.769 -8.489  -31.652 1.00 33.34 ? 23  PHE A CA   1  
ATOM 324   C C    . PHE A 1 23  ? -37.667 -9.766  -32.482 1.00 3.44  ? 23  PHE A C    1  
ATOM 325   O O    . PHE A 1 23  ? -36.628 -10.049 -33.079 1.00 13.41 ? 23  PHE A O    1  
ATOM 326   C CB   . PHE A 1 23  ? -37.803 -7.269  -32.574 1.00 43.00 ? 23  PHE A CB   1  
ATOM 327   C CG   . PHE A 1 23  ? -37.531 -5.973  -31.864 1.00 65.53 ? 23  PHE A CG   1  
ATOM 328   C CD1  . PHE A 1 23  ? -36.253 -5.438  -31.838 1.00 0.12  ? 23  PHE A CD1  1  
ATOM 329   C CD2  . PHE A 1 23  ? -38.552 -5.292  -31.223 1.00 53.43 ? 23  PHE A CD2  1  
ATOM 330   C CE1  . PHE A 1 23  ? -35.999 -4.246  -31.186 1.00 11.21 ? 23  PHE A CE1  1  
ATOM 331   C CE2  . PHE A 1 23  ? -38.305 -4.099  -30.570 1.00 45.03 ? 23  PHE A CE2  1  
ATOM 332   C CZ   . PHE A 1 23  ? -37.026 -3.576  -30.550 1.00 72.05 ? 23  PHE A CZ   1  
ATOM 333   H H    . PHE A 1 23  ? -35.853 -7.888  -30.980 1.00 55.13 ? 23  PHE A H    1  
ATOM 334   H HA   . PHE A 1 23  ? -38.682 -8.520  -31.077 1.00 21.44 ? 23  PHE A HA   1  
ATOM 335   H HB2  . PHE A 1 23  ? -37.056 -7.388  -33.344 1.00 65.10 ? 23  PHE A HB2  1  
ATOM 336   H HB3  . PHE A 1 23  ? -38.778 -7.200  -33.032 1.00 1.42  ? 23  PHE A HB3  1  
ATOM 337   H HD1  . PHE A 1 23  ? -35.448 -5.962  -32.335 1.00 13.33 ? 23  PHE A HD1  1  
ATOM 338   H HD2  . PHE A 1 23  ? -39.552 -5.700  -31.237 1.00 12.42 ? 23  PHE A HD2  1  
ATOM 339   H HE1  . PHE A 1 23  ? -34.998 -3.840  -31.173 1.00 34.04 ? 23  PHE A HE1  1  
ATOM 340   H HE2  . PHE A 1 23  ? -39.109 -3.577  -30.074 1.00 32.31 ? 23  PHE A HE2  1  
ATOM 341   H HZ   . PHE A 1 23  ? -36.830 -2.644  -30.041 1.00 73.33 ? 23  PHE A HZ   1  
ATOM 342   N N    . SER A 1 24  ? -38.752 -10.533 -32.513 1.00 2.30  ? 24  SER A N    1  
ATOM 343   C CA   . SER A 1 24  ? -38.784 -11.781 -33.266 1.00 24.45 ? 24  SER A CA   1  
ATOM 344   C C    . SER A 1 24  ? -39.533 -11.603 -34.582 1.00 74.22 ? 24  SER A C    1  
ATOM 345   O O    . SER A 1 24  ? -40.731 -11.318 -34.595 1.00 31.40 ? 24  SER A O    1  
ATOM 346   C CB   . SER A 1 24  ? -39.442 -12.885 -32.436 1.00 14.14 ? 24  SER A CB   1  
ATOM 347   O OG   . SER A 1 24  ? -40.855 -12.793 -32.495 1.00 13.13 ? 24  SER A OG   1  
ATOM 348   H H    . SER A 1 24  ? -39.549 -10.253 -32.016 1.00 30.21 ? 24  SER A H    1  
ATOM 349   H HA   . SER A 1 24  ? -37.764 -12.065 -33.481 1.00 11.32 ? 24  SER A HA   1  
ATOM 350   H HB2  . SER A 1 24  ? -39.140 -13.848 -32.818 1.00 33.13 ? 24  SER A HB2  1  
ATOM 351   H HB3  . SER A 1 24  ? -39.130 -12.792 -31.406 1.00 0.15  ? 24  SER A HB3  1  
ATOM 352   H HG   . SER A 1 24  ? -41.210 -13.577 -32.921 1.00 42.51 ? 24  SER A HG   1  
ATOM 353   N N    . LYS A 1 25  ? -38.819 -11.773 -35.690 1.00 14.11 ? 25  LYS A N    1  
ATOM 354   C CA   . LYS A 1 25  ? -39.415 -11.633 -37.013 1.00 42.35 ? 25  LYS A CA   1  
ATOM 355   C C    . LYS A 1 25  ? -39.767 -12.996 -37.599 1.00 34.53 ? 25  LYS A C    1  
ATOM 356   O O    . LYS A 1 25  ? -38.888 -13.748 -38.020 1.00 75.41 ? 25  LYS A O    1  
ATOM 357   C CB   . LYS A 1 25  ? -38.456 -10.896 -37.951 1.00 63.02 ? 25  LYS A CB   1  
ATOM 358   C CG   . LYS A 1 25  ? -37.994 -9.552  -37.416 1.00 3.15  ? 25  LYS A CG   1  
ATOM 359   C CD   . LYS A 1 25  ? -37.692 -8.577  -38.541 1.00 51.21 ? 25  LYS A CD   1  
ATOM 360   C CE   . LYS A 1 25  ? -38.966 -8.099  -39.221 1.00 71.10 ? 25  LYS A CE   1  
ATOM 361   N NZ   . LYS A 1 25  ? -39.887 -7.426  -38.264 1.00 21.14 ? 25  LYS A NZ   1  
ATOM 362   H H    . LYS A 1 25  ? -37.868 -11.999 -35.615 1.00 71.12 ? 25  LYS A H    1  
ATOM 363   H HA   . LYS A 1 25  ? -40.320 -11.054 -36.911 1.00 1.45  ? 25  LYS A HA   1  
ATOM 364   H HB2  . LYS A 1 25  ? -37.585 -11.514 -38.114 1.00 1.10  ? 25  LYS A HB2  1  
ATOM 365   H HB3  . LYS A 1 25  ? -38.952 -10.732 -38.897 1.00 44.41 ? 25  LYS A HB3  1  
ATOM 366   H HG2  . LYS A 1 25  ? -38.772 -9.136  -36.792 1.00 64.25 ? 25  LYS A HG2  1  
ATOM 367   H HG3  . LYS A 1 25  ? -37.098 -9.697  -36.828 1.00 34.52 ? 25  LYS A HG3  1  
ATOM 368   H HD2  . LYS A 1 25  ? -37.172 -7.722  -38.136 1.00 2.24  ? 25  LYS A HD2  1  
ATOM 369   H HD3  . LYS A 1 25  ? -37.066 -9.068  -39.273 1.00 11.31 ? 25  LYS A HD3  1  
ATOM 370   H HE2  . LYS A 1 25  ? -38.702 -7.403  -40.003 1.00 33.43 ? 25  LYS A HE2  1  
ATOM 371   H HE3  . LYS A 1 25  ? -39.469 -8.952  -39.653 1.00 13.42 ? 25  LYS A HE3  1  
ATOM 372   H HZ1  . LYS A 1 25  ? -40.205 -6.516  -38.653 1.00 43.43 ? 25  LYS A HZ1  1  
ATOM 373   H HZ2  . LYS A 1 25  ? -40.719 -8.025  -38.087 1.00 51.23 ? 25  LYS A HZ2  1  
ATOM 374   H HZ3  . LYS A 1 25  ? -39.400 -7.254  -37.361 1.00 10.43 ? 25  LYS A HZ3  1  
ATOM 375   N N    . VAL A 1 26  ? -41.059 -13.309 -37.623 1.00 12.10 ? 26  VAL A N    1  
ATOM 376   C CA   . VAL A 1 26  ? -41.528 -14.581 -38.159 1.00 71.12 ? 26  VAL A CA   1  
ATOM 377   C C    . VAL A 1 26  ? -41.667 -14.520 -39.676 1.00 71.31 ? 26  VAL A C    1  
ATOM 378   O O    . VAL A 1 26  ? -42.127 -13.521 -40.228 1.00 51.43 ? 26  VAL A O    1  
ATOM 379   C CB   . VAL A 1 26  ? -42.883 -14.983 -37.546 1.00 64.52 ? 26  VAL A CB   1  
ATOM 380   C CG1  . VAL A 1 26  ? -43.931 -13.916 -37.820 1.00 1.34  ? 26  VAL A CG1  1  
ATOM 381   C CG2  . VAL A 1 26  ? -43.331 -16.333 -38.086 1.00 32.22 ? 26  VAL A CG2  1  
ATOM 382   H H    . VAL A 1 26  ? -41.713 -12.668 -37.273 1.00 24.14 ? 26  VAL A H    1  
ATOM 383   H HA   . VAL A 1 26  ? -40.802 -15.339 -37.904 1.00 22.11 ? 26  VAL A HA   1  
ATOM 384   H HB   . VAL A 1 26  ? -42.759 -15.070 -36.477 1.00 14.14 ? 26  VAL A HB   1  
ATOM 385   H HG11 . VAL A 1 26  ? -44.439 -13.666 -36.900 1.00 23.02 ? 26  VAL A HG11 1  
ATOM 386   H HG12 . VAL A 1 26  ? -43.451 -13.034 -38.217 1.00 0.51  ? 26  VAL A HG12 1  
ATOM 387   H HG13 . VAL A 1 26  ? -44.647 -14.290 -38.536 1.00 52.43 ? 26  VAL A HG13 1  
ATOM 388   H HG21 . VAL A 1 26  ? -43.834 -16.884 -37.305 1.00 33.02 ? 26  VAL A HG21 1  
ATOM 389   H HG22 . VAL A 1 26  ? -44.008 -16.183 -38.914 1.00 32.03 ? 26  VAL A HG22 1  
ATOM 390   H HG23 . VAL A 1 26  ? -42.470 -16.891 -38.422 1.00 4.01  ? 26  VAL A HG23 1  
ATOM 391   N N    . TYR A 1 27  ? -41.267 -15.596 -40.345 1.00 31.23 ? 27  TYR A N    1  
ATOM 392   C CA   . TYR A 1 27  ? -41.345 -15.665 -41.799 1.00 72.01 ? 27  TYR A CA   1  
ATOM 393   C C    . TYR A 1 27  ? -42.007 -16.964 -42.248 1.00 53.03 ? 27  TYR A C    1  
ATOM 394   O O    . TYR A 1 27  ? -41.381 -18.024 -42.257 1.00 4.43  ? 27  TYR A O    1  
ATOM 395   C CB   . TYR A 1 27  ? -39.948 -15.553 -42.412 1.00 20.44 ? 27  TYR A CB   1  
ATOM 396   C CG   . TYR A 1 27  ? -39.956 -15.144 -43.867 1.00 2.51  ? 27  TYR A CG   1  
ATOM 397   C CD1  . TYR A 1 27  ? -40.156 -13.819 -44.235 1.00 11.55 ? 27  TYR A CD1  1  
ATOM 398   C CD2  . TYR A 1 27  ? -39.764 -16.081 -44.874 1.00 41.23 ? 27  TYR A CD2  1  
ATOM 399   C CE1  . TYR A 1 27  ? -40.165 -13.439 -45.563 1.00 22.31 ? 27  TYR A CE1  1  
ATOM 400   C CE2  . TYR A 1 27  ? -39.770 -15.710 -46.205 1.00 65.51 ? 27  TYR A CE2  1  
ATOM 401   C CZ   . TYR A 1 27  ? -39.971 -14.389 -46.544 1.00 45.34 ? 27  TYR A CZ   1  
ATOM 402   O OH   . TYR A 1 27  ? -39.978 -14.016 -47.869 1.00 33.00 ? 27  TYR A OH   1  
ATOM 403   H H    . TYR A 1 27  ? -40.909 -16.362 -39.849 1.00 13.11 ? 27  TYR A H    1  
ATOM 404   H HA   . TYR A 1 27  ? -41.944 -14.833 -42.139 1.00 1.31  ? 27  TYR A HA   1  
ATOM 405   H HB2  . TYR A 1 27  ? -39.380 -14.818 -41.864 1.00 2.34  ? 27  TYR A HB2  1  
ATOM 406   H HB3  . TYR A 1 27  ? -39.453 -16.511 -42.339 1.00 11.21 ? 27  TYR A HB3  1  
ATOM 407   H HD1  . TYR A 1 27  ? -40.308 -13.077 -43.463 1.00 60.04 ? 27  TYR A HD1  1  
ATOM 408   H HD2  . TYR A 1 27  ? -39.607 -17.115 -44.605 1.00 32.40 ? 27  TYR A HD2  1  
ATOM 409   H HE1  . TYR A 1 27  ? -40.322 -12.404 -45.829 1.00 61.42 ? 27  TYR A HE1  1  
ATOM 410   H HE2  . TYR A 1 27  ? -39.618 -16.454 -46.974 1.00 0.22  ? 27  TYR A HE2  1  
ATOM 411   H HH   . TYR A 1 27  ? -40.615 -14.551 -48.348 1.00 74.21 ? 27  TYR A HH   1  
ATOM 412   N N    . VAL A 1 28  ? -43.280 -16.873 -42.622 1.00 62.41 ? 28  VAL A N    1  
ATOM 413   C CA   . VAL A 1 28  ? -44.028 -18.040 -43.075 1.00 15.23 ? 28  VAL A CA   1  
ATOM 414   C C    . VAL A 1 28  ? -45.280 -17.626 -43.842 1.00 25.15 ? 28  VAL A C    1  
ATOM 415   O O    . VAL A 1 28  ? -45.807 -16.532 -43.645 1.00 75.41 ? 28  VAL A O    1  
ATOM 416   C CB   . VAL A 1 28  ? -44.438 -18.938 -41.892 1.00 41.50 ? 28  VAL A CB   1  
ATOM 417   C CG1  . VAL A 1 28  ? -45.498 -18.252 -41.043 1.00 24.10 ? 28  VAL A CG1  1  
ATOM 418   C CG2  . VAL A 1 28  ? -44.934 -20.285 -42.394 1.00 34.14 ? 28  VAL A CG2  1  
ATOM 419   H H    . VAL A 1 28  ? -43.725 -16.001 -42.594 1.00 33.15 ? 28  VAL A H    1  
ATOM 420   H HA   . VAL A 1 28  ? -43.389 -18.613 -43.730 1.00 72.23 ? 28  VAL A HA   1  
ATOM 421   H HB   . VAL A 1 28  ? -43.567 -19.105 -41.275 1.00 72.12 ? 28  VAL A HB   1  
ATOM 422   H HG11 . VAL A 1 28  ? -46.474 -18.446 -41.461 1.00 34.14 ? 28  VAL A HG11 1  
ATOM 423   H HG12 . VAL A 1 28  ? -45.455 -18.636 -40.034 1.00 65.04 ? 28  VAL A HG12 1  
ATOM 424   H HG13 . VAL A 1 28  ? -45.316 -17.187 -41.031 1.00 31.50 ? 28  VAL A HG13 1  
ATOM 425   H HG21 . VAL A 1 28  ? -45.016 -20.971 -41.563 1.00 3.30  ? 28  VAL A HG21 1  
ATOM 426   H HG22 . VAL A 1 28  ? -45.903 -20.163 -42.856 1.00 1.25  ? 28  VAL A HG22 1  
ATOM 427   H HG23 . VAL A 1 28  ? -44.237 -20.679 -43.118 1.00 40.22 ? 28  VAL A HG23 1  
ATOM 428   N N    . GLY A 1 29  ? -45.750 -18.510 -44.717 1.00 1.41  ? 29  GLY A N    1  
ATOM 429   C CA   . GLY A 1 29  ? -46.936 -18.218 -45.500 1.00 71.24 ? 29  GLY A CA   1  
ATOM 430   C C    . GLY A 1 29  ? -46.663 -18.228 -46.991 1.00 50.23 ? 29  GLY A C    1  
ATOM 431   O O    . GLY A 1 29  ? -46.640 -17.177 -47.631 1.00 11.22 ? 29  GLY A O    1  
ATOM 432   H H    . GLY A 1 29  ? -45.287 -19.366 -44.832 1.00 34.24 ? 29  GLY A H    1  
ATOM 433   H HA2  . GLY A 1 29  ? -47.691 -18.957 -45.278 1.00 74.34 ? 29  GLY A HA2  1  
ATOM 434   H HA3  . GLY A 1 29  ? -47.308 -17.243 -45.221 1.00 23.33 ? 29  GLY A HA3  1  
ATOM 435   N N    . GLU A 1 30  ? -46.454 -19.418 -47.546 1.00 1.14  ? 30  GLU A N    1  
ATOM 436   C CA   . GLU A 1 30  ? -46.178 -19.558 -48.971 1.00 32.34 ? 30  GLU A CA   1  
ATOM 437   C C    . GLU A 1 30  ? -47.473 -19.721 -49.762 1.00 0.52  ? 30  GLU A C    1  
ATOM 438   O O    . GLU A 1 30  ? -47.765 -18.933 -50.661 1.00 62.44 ? 30  GLU A O    1  
ATOM 439   C CB   . GLU A 1 30  ? -45.262 -20.758 -49.220 1.00 22.14 ? 30  GLU A CB   1  
ATOM 440   C CG   . GLU A 1 30  ? -44.409 -20.623 -50.470 1.00 21.41 ? 30  GLU A CG   1  
ATOM 441   C CD   . GLU A 1 30  ? -43.115 -21.410 -50.381 1.00 55.22 ? 30  GLU A CD   1  
ATOM 442   O OE1  . GLU A 1 30  ? -42.152 -21.048 -51.089 1.00 52.12 ? 30  GLU A OE1  1  
ATOM 443   O OE2  . GLU A 1 30  ? -43.066 -22.386 -49.605 1.00 32.42 ? 30  GLU A OE2  1  
ATOM 444   H H    . GLU A 1 30  ? -46.485 -20.220 -46.983 1.00 51.32 ? 30  GLU A H    1  
ATOM 445   H HA   . GLU A 1 30  ? -45.678 -18.661 -49.302 1.00 14.33 ? 30  GLU A HA   1  
ATOM 446   H HB2  . GLU A 1 30  ? -44.604 -20.876 -48.371 1.00 34.12 ? 30  GLU A HB2  1  
ATOM 447   H HB3  . GLU A 1 30  ? -45.870 -21.645 -49.318 1.00 61.32 ? 30  GLU A HB3  1  
ATOM 448   H HG2  . GLU A 1 30  ? -44.974 -20.984 -51.316 1.00 60.03 ? 30  GLU A HG2  1  
ATOM 449   H HG3  . GLU A 1 30  ? -44.170 -19.580 -50.616 1.00 63.34 ? 30  GLU A HG3  1  
ATOM 450   N N    . GLU A 1 31  ? -48.244 -20.748 -49.419 1.00 54.42 ? 31  GLU A N    1  
ATOM 451   C CA   . GLU A 1 31  ? -49.507 -21.014 -50.098 1.00 41.24 ? 31  GLU A CA   1  
ATOM 452   C C    . GLU A 1 31  ? -50.255 -22.161 -49.426 1.00 33.03 ? 31  GLU A C    1  
ATOM 453   O O    . GLU A 1 31  ? -49.667 -23.192 -49.095 1.00 54.23 ? 31  GLU A O    1  
ATOM 454   C CB   . GLU A 1 31  ? -49.259 -21.346 -51.571 1.00 70.32 ? 31  GLU A CB   1  
ATOM 455   C CG   . GLU A 1 31  ? -48.317 -22.520 -51.780 1.00 41.11 ? 31  GLU A CG   1  
ATOM 456   C CD   . GLU A 1 31  ? -47.917 -22.696 -53.232 1.00 42.41 ? 31  GLU A CD   1  
ATOM 457   O OE1  . GLU A 1 31  ? -48.310 -21.849 -54.062 1.00 12.02 ? 31  GLU A OE1  1  
ATOM 458   O OE2  . GLU A 1 31  ? -47.211 -23.679 -53.539 1.00 11.01 ? 31  GLU A OE2  1  
ATOM 459   H H    . GLU A 1 31  ? -47.957 -21.340 -48.693 1.00 75.23 ? 31  GLU A H    1  
ATOM 460   H HA   . GLU A 1 31  ? -50.111 -20.121 -50.037 1.00 60.33 ? 31  GLU A HA   1  
ATOM 461   H HB2  . GLU A 1 31  ? -50.204 -21.581 -52.039 1.00 22.52 ? 31  GLU A HB2  1  
ATOM 462   H HB3  . GLU A 1 31  ? -48.834 -20.480 -52.056 1.00 42.02 ? 31  GLU A HB3  1  
ATOM 463   H HG2  . GLU A 1 31  ? -47.425 -22.358 -51.194 1.00 44.42 ? 31  GLU A HG2  1  
ATOM 464   H HG3  . GLU A 1 31  ? -48.807 -23.422 -51.445 1.00 63.41 ? 31  GLU A HG3  1  
ATOM 465   N N    . LEU A 1 32  ? -51.555 -21.974 -49.225 1.00 72.53 ? 32  LEU A N    1  
ATOM 466   C CA   . LEU A 1 32  ? -52.385 -22.993 -48.591 1.00 55.25 ? 32  LEU A CA   1  
ATOM 467   C C    . LEU A 1 32  ? -52.214 -24.342 -49.282 1.00 33.23 ? 32  LEU A C    1  
ATOM 468   O O    . LEU A 1 32  ? -51.674 -24.423 -50.384 1.00 53.12 ? 32  LEU A O    1  
ATOM 469   C CB   . LEU A 1 32  ? -53.856 -22.573 -48.625 1.00 31.03 ? 32  LEU A CB   1  
ATOM 470   C CG   . LEU A 1 32  ? -54.347 -21.754 -47.431 1.00 35.15 ? 32  LEU A CG   1  
ATOM 471   C CD1  . LEU A 1 32  ? -55.781 -21.297 -47.650 1.00 51.15 ? 32  LEU A CD1  1  
ATOM 472   C CD2  . LEU A 1 32  ? -54.235 -22.563 -46.146 1.00 43.05 ? 32  LEU A CD2  1  
ATOM 473   H H    . LEU A 1 32  ? -51.967 -21.133 -49.510 1.00 13.30 ? 32  LEU A H    1  
ATOM 474   H HA   . LEU A 1 32  ? -52.069 -23.085 -47.563 1.00 70.32 ? 32  LEU A HA   1  
ATOM 475   H HB2  . LEU A 1 32  ? -54.012 -21.984 -49.516 1.00 22.35 ? 32  LEU A HB2  1  
ATOM 476   H HB3  . LEU A 1 32  ? -54.454 -23.471 -48.680 1.00 34.52 ? 32  LEU A HB3  1  
ATOM 477   H HG   . LEU A 1 32  ? -53.729 -20.873 -47.327 1.00 61.13 ? 32  LEU A HG   1  
ATOM 478   H HD11 . LEU A 1 32  ? -56.301 -21.276 -46.704 1.00 54.24 ? 32  LEU A HD11 1  
ATOM 479   H HD12 . LEU A 1 32  ? -55.781 -20.307 -48.084 1.00 30.55 ? 32  LEU A HD12 1  
ATOM 480   H HD13 . LEU A 1 32  ? -56.279 -21.983 -48.320 1.00 0.22  ? 32  LEU A HD13 1  
ATOM 481   H HD21 . LEU A 1 32  ? -53.386 -22.216 -45.575 1.00 55.45 ? 32  LEU A HD21 1  
ATOM 482   H HD22 . LEU A 1 32  ? -55.136 -22.440 -45.564 1.00 24.54 ? 32  LEU A HD22 1  
ATOM 483   H HD23 . LEU A 1 32  ? -54.102 -23.607 -46.389 1.00 52.02 ? 32  LEU A HD23 1  
ATOM 484   N N    . GLY A 1 33  ? -52.680 -25.400 -48.625 1.00 73.53 ? 33  GLY A N    1  
ATOM 485   C CA   . GLY A 1 33  ? -52.571 -26.732 -49.192 1.00 31.01 ? 33  GLY A CA   1  
ATOM 486   C C    . GLY A 1 33  ? -53.845 -27.537 -49.030 1.00 71.31 ? 33  GLY A C    1  
ATOM 487   O O    . GLY A 1 33  ? -53.954 -28.364 -48.124 1.00 51.03 ? 33  GLY A O    1  
ATOM 488   H H    . GLY A 1 33  ? -53.102 -25.276 -47.749 1.00 44.01 ? 33  GLY A H    1  
ATOM 489   H HA2  . GLY A 1 33  ? -52.343 -26.646 -50.244 1.00 21.22 ? 33  GLY A HA2  1  
ATOM 490   H HA3  . GLY A 1 33  ? -51.764 -27.255 -48.700 1.00 41.12 ? 33  GLY A HA3  1  
ATOM 491   N N    . ASP A 1 34  ? -54.812 -27.295 -49.909 1.00 23.15 ? 34  ASP A N    1  
ATOM 492   C CA   . ASP A 1 34  ? -56.085 -28.004 -49.859 1.00 13.33 ? 34  ASP A CA   1  
ATOM 493   C C    . ASP A 1 34  ? -55.956 -29.397 -50.466 1.00 21.34 ? 34  ASP A C    1  
ATOM 494   O O    . ASP A 1 34  ? -55.449 -29.558 -51.577 1.00 3.34  ? 34  ASP A O    1  
ATOM 495   C CB   . ASP A 1 34  ? -57.164 -27.210 -50.598 1.00 20.22 ? 34  ASP A CB   1  
ATOM 496   C CG   . ASP A 1 34  ? -58.565 -27.597 -50.166 1.00 41.23 ? 34  ASP A CG   1  
ATOM 497   O OD1  . ASP A 1 34  ? -59.533 -27.052 -50.737 1.00 74.52 ? 34  ASP A OD1  1  
ATOM 498   O OD2  . ASP A 1 34  ? -58.693 -28.444 -49.258 1.00 60.34 ? 34  ASP A OD2  1  
ATOM 499   H H    . ASP A 1 34  ? -54.665 -26.624 -50.608 1.00 2.01  ? 34  ASP A H    1  
ATOM 500   H HA   . ASP A 1 34  ? -56.370 -28.101 -48.822 1.00 72.31 ? 34  ASP A HA   1  
ATOM 501   H HB2  . ASP A 1 34  ? -57.025 -26.157 -50.402 1.00 0.13  ? 34  ASP A HB2  1  
ATOM 502   H HB3  . ASP A 1 34  ? -57.071 -27.390 -51.659 1.00 25.13 ? 34  ASP A HB3  1  
ATOM 503   N N    . LEU A 1 35  ? -56.416 -30.403 -49.729 1.00 53.53 ? 35  LEU A N    1  
ATOM 504   C CA   . LEU A 1 35  ? -56.351 -31.784 -50.194 1.00 53.21 ? 35  LEU A CA   1  
ATOM 505   C C    . LEU A 1 35  ? -57.481 -32.082 -51.175 1.00 2.10  ? 35  LEU A C    1  
ATOM 506   O O    . LEU A 1 35  ? -57.239 -32.504 -52.305 1.00 53.20 ? 35  LEU A O    1  
ATOM 507   C CB   . LEU A 1 35  ? -56.424 -32.746 -49.007 1.00 51.02 ? 35  LEU A CB   1  
ATOM 508   C CG   . LEU A 1 35  ? -56.093 -34.208 -49.307 1.00 63.33 ? 35  LEU A CG   1  
ATOM 509   C CD1  . LEU A 1 35  ? -54.600 -34.381 -49.539 1.00 4.42  ? 35  LEU A CD1  1  
ATOM 510   C CD2  . LEU A 1 35  ? -56.566 -35.106 -48.173 1.00 45.10 ? 35  LEU A CD2  1  
ATOM 511   H H    . LEU A 1 35  ? -56.809 -30.213 -48.852 1.00 55.44 ? 35  LEU A H    1  
ATOM 512   H HA   . LEU A 1 35  ? -55.407 -31.919 -50.699 1.00 63.15 ? 35  LEU A HA   1  
ATOM 513   H HB2  . LEU A 1 35  ? -55.732 -32.398 -48.256 1.00 44.34 ? 35  LEU A HB2  1  
ATOM 514   H HB3  . LEU A 1 35  ? -57.430 -32.708 -48.613 1.00 4.34  ? 35  LEU A HB3  1  
ATOM 515   H HG   . LEU A 1 35  ? -56.607 -34.509 -50.210 1.00 23.42 ? 35  LEU A HG   1  
ATOM 516   H HD11 . LEU A 1 35  ? -54.171 -33.436 -49.841 1.00 22.55 ? 35  LEU A HD11 1  
ATOM 517   H HD12 . LEU A 1 35  ? -54.130 -34.714 -48.625 1.00 43.21 ? 35  LEU A HD12 1  
ATOM 518   H HD13 . LEU A 1 35  ? -54.438 -35.114 -50.315 1.00 1.11  ? 35  LEU A HD13 1  
ATOM 519   H HD21 . LEU A 1 35  ? -56.249 -36.121 -48.361 1.00 63.03 ? 35  LEU A HD21 1  
ATOM 520   H HD22 . LEU A 1 35  ? -56.140 -34.763 -47.241 1.00 53.14 ? 35  LEU A HD22 1  
ATOM 521   H HD23 . LEU A 1 35  ? -57.643 -35.071 -48.111 1.00 52.44 ? 35  LEU A HD23 1  
ATOM 522   N N    . ASN A 1 36  ? -58.715 -31.857 -50.735 1.00 24.42 ? 36  ASN A N    1  
ATOM 523   C CA   . ASN A 1 36  ? -59.882 -32.101 -51.575 1.00 2.52  ? 36  ASN A CA   1  
ATOM 524   C C    . ASN A 1 36  ? -61.030 -31.172 -51.192 1.00 52.22 ? 36  ASN A C    1  
ATOM 525   O O    . ASN A 1 36  ? -60.981 -30.496 -50.164 1.00 64.32 ? 36  ASN A O    1  
ATOM 526   C CB   . ASN A 1 36  ? -60.328 -33.559 -51.454 1.00 14.25 ? 36  ASN A CB   1  
ATOM 527   C CG   . ASN A 1 36  ? -61.024 -34.057 -52.706 1.00 45.41 ? 36  ASN A CG   1  
ATOM 528   O OD1  . ASN A 1 36  ? -60.506 -33.917 -53.814 1.00 44.51 ? 36  ASN A OD1  1  
ATOM 529   N ND2  . ASN A 1 36  ? -62.203 -34.642 -52.535 1.00 14.50 ? 36  ASN A ND2  1  
ATOM 530   H H    . ASN A 1 36  ? -58.844 -31.521 -49.824 1.00 5.34  ? 36  ASN A H    1  
ATOM 531   H HA   . ASN A 1 36  ? -59.600 -31.903 -52.598 1.00 73.42 ? 36  ASN A HA   1  
ATOM 532   H HB2  . ASN A 1 36  ? -59.463 -34.180 -51.275 1.00 30.34 ? 36  ASN A HB2  1  
ATOM 533   H HB3  . ASN A 1 36  ? -61.012 -33.652 -50.623 1.00 23.40 ? 36  ASN A HB3  1  
ATOM 534   H HD21 . ASN A 1 36  ? -62.555 -34.718 -51.623 1.00 64.21 ? 36  ASN A HD21 1  
ATOM 535   H HD22 . ASN A 1 36  ? -62.674 -34.973 -53.328 1.00 34.22 ? 36  ASN A HD22 1  
ATOM 536   N N    . VAL A 1 37  ? -62.065 -31.144 -52.027 1.00 5.23  ? 37  VAL A N    1  
ATOM 537   C CA   . VAL A 1 37  ? -63.227 -30.300 -51.776 1.00 4.32  ? 37  VAL A CA   1  
ATOM 538   C C    . VAL A 1 37  ? -64.458 -30.830 -52.502 1.00 42.53 ? 37  VAL A C    1  
ATOM 539   O O    . VAL A 1 37  ? -64.364 -31.326 -53.624 1.00 22.31 ? 37  VAL A O    1  
ATOM 540   C CB   . VAL A 1 37  ? -62.970 -28.846 -52.216 1.00 31.20 ? 37  VAL A CB   1  
ATOM 541   C CG1  . VAL A 1 37  ? -62.818 -28.765 -53.727 1.00 43.22 ? 37  VAL A CG1  1  
ATOM 542   C CG2  . VAL A 1 37  ? -64.092 -27.939 -51.735 1.00 53.44 ? 37  VAL A CG2  1  
ATOM 543   H H    . VAL A 1 37  ? -62.046 -31.705 -52.830 1.00 1.21  ? 37  VAL A H    1  
ATOM 544   H HA   . VAL A 1 37  ? -63.419 -30.303 -50.713 1.00 24.24 ? 37  VAL A HA   1  
ATOM 545   H HB   . VAL A 1 37  ? -62.047 -28.512 -51.765 1.00 33.31 ? 37  VAL A HB   1  
ATOM 546   H HG11 . VAL A 1 37  ? -62.498 -29.723 -54.109 1.00 34.21 ? 37  VAL A HG11 1  
ATOM 547   H HG12 . VAL A 1 37  ? -63.766 -28.498 -54.171 1.00 23.32 ? 37  VAL A HG12 1  
ATOM 548   H HG13 . VAL A 1 37  ? -62.081 -28.015 -53.975 1.00 22.01 ? 37  VAL A HG13 1  
ATOM 549   H HG21 . VAL A 1 37  ? -64.666 -27.595 -52.584 1.00 31.43 ? 37  VAL A HG21 1  
ATOM 550   H HG22 . VAL A 1 37  ? -64.736 -28.487 -51.063 1.00 40.25 ? 37  VAL A HG22 1  
ATOM 551   H HG23 . VAL A 1 37  ? -63.672 -27.089 -51.218 1.00 23.00 ? 37  VAL A HG23 1  
ATOM 552   N N    . GLY A 1 38  ? -65.614 -30.719 -51.854 1.00 63.45 ? 38  GLY A N    1  
ATOM 553   C CA   . GLY A 1 38  ? -66.848 -31.191 -52.454 1.00 71.42 ? 38  GLY A CA   1  
ATOM 554   C C    . GLY A 1 38  ? -67.077 -30.617 -53.838 1.00 41.11 ? 38  GLY A C    1  
ATOM 555   O O    . GLY A 1 38  ? -67.648 -31.277 -54.705 1.00 42.13 ? 38  GLY A O    1  
ATOM 556   H H    . GLY A 1 38  ? -65.628 -30.314 -50.962 1.00 34.50 ? 38  GLY A H    1  
ATOM 557   H HA2  . GLY A 1 38  ? -66.813 -32.268 -52.524 1.00 61.30 ? 38  GLY A HA2  1  
ATOM 558   H HA3  . GLY A 1 38  ? -67.675 -30.909 -51.819 1.00 4.32  ? 38  GLY A HA3  1  
ATOM 559   N N    . GLY A 1 39  ? -66.631 -29.381 -54.046 1.00 35.33 ? 39  GLY A N    1  
ATOM 560   C CA   . GLY A 1 39  ? -66.802 -28.738 -55.335 1.00 61.13 ? 39  GLY A CA   1  
ATOM 561   C C    . GLY A 1 39  ? -66.272 -29.581 -56.478 1.00 44.02 ? 39  GLY A C    1  
ATOM 562   O O    . GLY A 1 39  ? -66.824 -29.568 -57.577 1.00 53.52 ? 39  GLY A O    1  
ATOM 563   H H    . GLY A 1 39  ? -66.184 -28.903 -53.317 1.00 5.31  ? 39  GLY A H    1  
ATOM 564   H HA2  . GLY A 1 39  ? -67.853 -28.552 -55.496 1.00 73.25 ? 39  GLY A HA2  1  
ATOM 565   H HA3  . GLY A 1 39  ? -66.277 -27.794 -55.326 1.00 60.11 ? 39  GLY A HA3  1  
ATOM 566   N N    . GLY A 1 40  ? -65.194 -30.316 -56.219 1.00 74.32 ? 40  GLY A N    1  
ATOM 567   C CA   . GLY A 1 40  ? -64.606 -31.157 -57.245 1.00 71.22 ? 40  GLY A CA   1  
ATOM 568   C C    . GLY A 1 40  ? -63.283 -30.616 -57.750 1.00 73.13 ? 40  GLY A C    1  
ATOM 569   O O    . GLY A 1 40  ? -62.296 -31.346 -57.828 1.00 5.02  ? 40  GLY A O    1  
ATOM 570   H H    . GLY A 1 40  ? -64.796 -30.287 -55.324 1.00 61.31 ? 40  GLY A H    1  
ATOM 571   H HA2  . GLY A 1 40  ? -64.448 -32.145 -56.839 1.00 4.13  ? 40  GLY A HA2  1  
ATOM 572   H HA3  . GLY A 1 40  ? -65.294 -31.227 -58.075 1.00 43.34 ? 40  GLY A HA3  1  
ATOM 573   N N    . ALA A 1 41  ? -63.264 -29.333 -58.096 1.00 61.13 ? 41  ALA A N    1  
ATOM 574   C CA   . ALA A 1 41  ? -62.053 -28.695 -58.596 1.00 44.03 ? 41  ALA A CA   1  
ATOM 575   C C    . ALA A 1 41  ? -60.976 -28.639 -57.518 1.00 20.52 ? 41  ALA A C    1  
ATOM 576   O O    . ALA A 1 41  ? -61.259 -28.826 -56.334 1.00 21.35 ? 41  ALA A O    1  
ATOM 577   C CB   . ALA A 1 41  ? -62.365 -27.296 -59.106 1.00 1.45  ? 41  ALA A CB   1  
ATOM 578   H H    . ALA A 1 41  ? -64.084 -28.803 -58.012 1.00 5.01  ? 41  ALA A H    1  
ATOM 579   H HA   . ALA A 1 41  ? -61.686 -29.280 -59.427 1.00 64.33 ? 41  ALA A HA   1  
ATOM 580   H HB1  . ALA A 1 41  ? -62.492 -26.627 -58.267 1.00 20.33 ? 41  ALA A HB1  1  
ATOM 581   H HB2  . ALA A 1 41  ? -61.550 -26.947 -59.723 1.00 74.22 ? 41  ALA A HB2  1  
ATOM 582   H HB3  . ALA A 1 41  ? -63.274 -27.319 -59.688 1.00 70.11 ? 41  ALA A HB3  1  
ATOM 583   N N    . LEU A 1 42  ? -59.741 -28.383 -57.934 1.00 41.40 ? 42  LEU A N    1  
ATOM 584   C CA   . LEU A 1 42  ? -58.621 -28.303 -57.003 1.00 23.21 ? 42  LEU A CA   1  
ATOM 585   C C    . LEU A 1 42  ? -57.815 -27.028 -57.228 1.00 42.12 ? 42  LEU A C    1  
ATOM 586   O O    . LEU A 1 42  ? -56.666 -27.060 -57.670 1.00 22.25 ? 42  LEU A O    1  
ATOM 587   C CB   . LEU A 1 42  ? -57.715 -29.526 -57.158 1.00 73.41 ? 42  LEU A CB   1  
ATOM 588   C CG   . LEU A 1 42  ? -57.681 -30.164 -58.547 1.00 42.04 ? 42  LEU A CG   1  
ATOM 589   C CD1  . LEU A 1 42  ? -57.094 -29.197 -59.564 1.00 24.20 ? 42  LEU A CD1  1  
ATOM 590   C CD2  . LEU A 1 42  ? -56.884 -31.460 -58.520 1.00 34.43 ? 42  LEU A CD2  1  
ATOM 591   H H    . LEU A 1 42  ? -59.577 -28.243 -58.890 1.00 14.23 ? 42  LEU A H    1  
ATOM 592   H HA   . LEU A 1 42  ? -59.023 -28.288 -56.001 1.00 72.00 ? 42  LEU A HA   1  
ATOM 593   H HB2  . LEU A 1 42  ? -56.709 -29.227 -56.907 1.00 35.12 ? 42  LEU A HB2  1  
ATOM 594   H HB3  . LEU A 1 42  ? -58.052 -30.277 -56.457 1.00 3.23  ? 42  LEU A HB3  1  
ATOM 595   H HG   . LEU A 1 42  ? -58.691 -30.398 -58.855 1.00 0.53  ? 42  LEU A HG   1  
ATOM 596   H HD11 . LEU A 1 42  ? -56.091 -28.928 -59.267 1.00 1.41  ? 42  LEU A HD11 1  
ATOM 597   H HD12 . LEU A 1 42  ? -57.067 -29.669 -60.535 1.00 41.44 ? 42  LEU A HD12 1  
ATOM 598   H HD13 . LEU A 1 42  ? -57.706 -28.309 -59.612 1.00 10.05 ? 42  LEU A HD13 1  
ATOM 599   H HD21 . LEU A 1 42  ? -56.193 -31.476 -59.349 1.00 41.11 ? 42  LEU A HD21 1  
ATOM 600   H HD22 . LEU A 1 42  ? -56.335 -31.526 -57.592 1.00 13.30 ? 42  LEU A HD22 1  
ATOM 601   H HD23 . LEU A 1 42  ? -57.560 -32.299 -58.598 1.00 63.51 ? 42  LEU A HD23 1  
ATOM 602   N N    . PRO A 1 43  ? -58.429 -25.877 -56.917 1.00 4.25  ? 43  PRO A N    1  
ATOM 603   C CA   . PRO A 1 43  ? -57.786 -24.569 -57.074 1.00 43.10 ? 43  PRO A CA   1  
ATOM 604   C C    . PRO A 1 43  ? -56.658 -24.353 -56.071 1.00 2.21  ? 43  PRO A C    1  
ATOM 605   O O    . PRO A 1 43  ? -56.340 -25.239 -55.279 1.00 73.44 ? 43  PRO A O    1  
ATOM 606   C CB   . PRO A 1 43  ? -58.926 -23.580 -56.818 1.00 63.01 ? 43  PRO A CB   1  
ATOM 607   C CG   . PRO A 1 43  ? -59.887 -24.325 -55.958 1.00 11.24 ? 43  PRO A CG   1  
ATOM 608   C CD   . PRO A 1 43  ? -59.797 -25.763 -56.386 1.00 35.53 ? 43  PRO A CD   1  
ATOM 609   H HA   . PRO A 1 43  ? -57.406 -24.432 -58.076 1.00 1.40  ? 43  PRO A HA   1  
ATOM 610   H HB2  . PRO A 1 43  ? -58.540 -22.704 -56.315 1.00 30.51 ? 43  PRO A HB2  1  
ATOM 611   H HB3  . PRO A 1 43  ? -59.376 -23.294 -57.756 1.00 52.44 ? 43  PRO A HB3  1  
ATOM 612   H HG2  . PRO A 1 43  ? -59.606 -24.224 -54.920 1.00 40.04 ? 43  PRO A HG2  1  
ATOM 613   H HG3  . PRO A 1 43  ? -60.887 -23.949 -56.115 1.00 33.00 ? 43  PRO A HG3  1  
ATOM 614   H HD2  . PRO A 1 43  ? -59.938 -26.419 -55.539 1.00 12.31 ? 43  PRO A HD2  1  
ATOM 615   H HD3  . PRO A 1 43  ? -60.527 -25.975 -57.154 1.00 2.31  ? 43  PRO A HD3  1  
ATOM 616   N N    . ASN A 1 44  ? -56.056 -23.168 -56.110 1.00 33.23 ? 44  ASN A N    1  
ATOM 617   C CA   . ASN A 1 44  ? -54.963 -22.836 -55.203 1.00 51.03 ? 44  ASN A CA   1  
ATOM 618   C C    . ASN A 1 44  ? -55.233 -21.517 -54.486 1.00 33.14 ? 44  ASN A C    1  
ATOM 619   O O    . ASN A 1 44  ? -55.735 -20.565 -55.083 1.00 32.33 ? 44  ASN A O    1  
ATOM 620   C CB   . ASN A 1 44  ? -53.643 -22.750 -55.973 1.00 14.23 ? 44  ASN A CB   1  
ATOM 621   C CG   . ASN A 1 44  ? -52.435 -22.850 -55.062 1.00 33.55 ? 44  ASN A CG   1  
ATOM 622   O OD1  . ASN A 1 44  ? -52.387 -23.695 -54.167 1.00 71.33 ? 44  ASN A OD1  1  
ATOM 623   N ND2  . ASN A 1 44  ? -51.452 -21.986 -55.285 1.00 33.10 ? 44  ASN A ND2  1  
ATOM 624   H H    . ASN A 1 44  ? -56.354 -22.502 -56.763 1.00 52.45 ? 44  ASN A H    1  
ATOM 625   H HA   . ASN A 1 44  ? -54.891 -23.624 -54.469 1.00 4.10  ? 44  ASN A HA   1  
ATOM 626   H HB2  . ASN A 1 44  ? -53.598 -23.557 -56.689 1.00 21.41 ? 44  ASN A HB2  1  
ATOM 627   H HB3  . ASN A 1 44  ? -53.599 -21.807 -56.496 1.00 53.23 ? 44  ASN A HB3  1  
ATOM 628   H HD21 . ASN A 1 44  ? -51.560 -21.341 -56.015 1.00 3.11  ? 44  ASN A HD21 1  
ATOM 629   H HD22 . ASN A 1 44  ? -50.659 -22.029 -54.711 1.00 71.41 ? 44  ASN A HD22 1  
ATOM 630   N N    . ALA A 1 45  ? -54.896 -21.469 -53.201 1.00 11.00 ? 45  ALA A N    1  
ATOM 631   C CA   . ALA A 1 45  ? -55.100 -20.267 -52.402 1.00 44.33 ? 45  ALA A CA   1  
ATOM 632   C C    . ALA A 1 45  ? -53.776 -19.562 -52.124 1.00 32.11 ? 45  ALA A C    1  
ATOM 633   O O    . ALA A 1 45  ? -52.719 -20.009 -52.568 1.00 25.32 ? 45  ALA A O    1  
ATOM 634   C CB   . ALA A 1 45  ? -55.800 -20.613 -51.097 1.00 14.31 ? 45  ALA A CB   1  
ATOM 635   H H    . ALA A 1 45  ? -54.500 -22.260 -52.781 1.00 22.51 ? 45  ALA A H    1  
ATOM 636   H HA   . ALA A 1 45  ? -55.741 -19.600 -52.961 1.00 4.43  ? 45  ALA A HA   1  
ATOM 637   H HB1  . ALA A 1 45  ? -56.862 -20.444 -51.202 1.00 61.24 ? 45  ALA A HB1  1  
ATOM 638   H HB2  . ALA A 1 45  ? -55.623 -21.651 -50.857 1.00 3.40  ? 45  ALA A HB2  1  
ATOM 639   H HB3  . ALA A 1 45  ? -55.414 -19.989 -50.304 1.00 42.25 ? 45  ALA A HB3  1  
ATOM 640   N N    . ASP A 1 46  ? -53.842 -18.458 -51.388 1.00 35.54 ? 46  ASP A N    1  
ATOM 641   C CA   . ASP A 1 46  ? -52.649 -17.692 -51.050 1.00 2.13  ? 46  ASP A CA   1  
ATOM 642   C C    . ASP A 1 46  ? -52.811 -17.001 -49.699 1.00 62.13 ? 46  ASP A C    1  
ATOM 643   O O    . ASP A 1 46  ? -53.837 -16.377 -49.429 1.00 2.15  ? 46  ASP A O    1  
ATOM 644   C CB   . ASP A 1 46  ? -52.359 -16.655 -52.136 1.00 4.44  ? 46  ASP A CB   1  
ATOM 645   C CG   . ASP A 1 46  ? -53.250 -15.434 -52.023 1.00 53.32 ? 46  ASP A CG   1  
ATOM 646   O OD1  . ASP A 1 46  ? -54.434 -15.526 -52.410 1.00 54.22 ? 46  ASP A OD1  1  
ATOM 647   O OD2  . ASP A 1 46  ? -52.765 -14.387 -51.548 1.00 4.55  ? 46  ASP A OD2  1  
ATOM 648   H H    . ASP A 1 46  ? -54.715 -18.152 -51.063 1.00 33.33 ? 46  ASP A H    1  
ATOM 649   H HA   . ASP A 1 46  ? -51.819 -18.379 -50.991 1.00 23.53 ? 46  ASP A HA   1  
ATOM 650   H HB2  . ASP A 1 46  ? -51.330 -16.335 -52.053 1.00 40.41 ? 46  ASP A HB2  1  
ATOM 651   H HB3  . ASP A 1 46  ? -52.515 -17.105 -53.105 1.00 3.40  ? 46  ASP A HB3  1  
ATOM 652   N N    . VAL A 1 47  ? -51.791 -17.118 -48.854 1.00 73.03 ? 47  VAL A N    1  
ATOM 653   C CA   . VAL A 1 47  ? -51.820 -16.505 -47.532 1.00 34.03 ? 47  VAL A CA   1  
ATOM 654   C C    . VAL A 1 47  ? -50.941 -15.261 -47.483 1.00 43.23 ? 47  VAL A C    1  
ATOM 655   O O    . VAL A 1 47  ? -49.984 -15.135 -48.247 1.00 5.31  ? 47  VAL A O    1  
ATOM 656   C CB   . VAL A 1 47  ? -51.355 -17.492 -46.445 1.00 65.32 ? 47  VAL A CB   1  
ATOM 657   C CG1  . VAL A 1 47  ? -52.242 -18.728 -46.430 1.00 1.41  ? 47  VAL A CG1  1  
ATOM 658   C CG2  . VAL A 1 47  ? -49.898 -17.875 -46.662 1.00 52.42 ? 47  VAL A CG2  1  
ATOM 659   H H    . VAL A 1 47  ? -51.000 -17.628 -49.127 1.00 75.23 ? 47  VAL A H    1  
ATOM 660   H HA   . VAL A 1 47  ? -52.841 -16.221 -47.317 1.00 64.54 ? 47  VAL A HA   1  
ATOM 661   H HB   . VAL A 1 47  ? -51.438 -17.005 -45.485 1.00 4.21  ? 47  VAL A HB   1  
ATOM 662   H HG11 . VAL A 1 47  ? -52.633 -18.902 -47.421 1.00 53.13 ? 47  VAL A HG11 1  
ATOM 663   H HG12 . VAL A 1 47  ? -51.662 -19.583 -46.116 1.00 75.21 ? 47  VAL A HG12 1  
ATOM 664   H HG13 . VAL A 1 47  ? -53.060 -18.575 -45.742 1.00 11.34 ? 47  VAL A HG13 1  
ATOM 665   H HG21 . VAL A 1 47  ? -49.658 -17.797 -47.712 1.00 74.25 ? 47  VAL A HG21 1  
ATOM 666   H HG22 . VAL A 1 47  ? -49.263 -17.208 -46.098 1.00 11.11 ? 47  VAL A HG22 1  
ATOM 667   H HG23 . VAL A 1 47  ? -49.739 -18.890 -46.330 1.00 52.05 ? 47  VAL A HG23 1  
ATOM 668   N N    . SER A 1 48  ? -51.272 -14.344 -46.580 1.00 5.31  ? 48  SER A N    1  
ATOM 669   C CA   . SER A 1 48  ? -50.513 -13.107 -46.433 1.00 55.44 ? 48  SER A CA   1  
ATOM 670   C C    . SER A 1 48  ? -50.603 -12.581 -45.004 1.00 44.20 ? 48  SER A C    1  
ATOM 671   O O    . SER A 1 48  ? -51.627 -12.733 -44.338 1.00 52.01 ? 48  SER A O    1  
ATOM 672   C CB   . SER A 1 48  ? -51.029 -12.049 -47.411 1.00 51.11 ? 48  SER A CB   1  
ATOM 673   O OG   . SER A 1 48  ? -50.570 -10.757 -47.053 1.00 52.23 ? 48  SER A OG   1  
ATOM 674   H H    . SER A 1 48  ? -52.046 -14.502 -46.000 1.00 23.02 ? 48  SER A H    1  
ATOM 675   H HA   . SER A 1 48  ? -49.480 -13.322 -46.661 1.00 72.15 ? 48  SER A HA   1  
ATOM 676   H HB2  . SER A 1 48  ? -50.678 -12.280 -48.405 1.00 51.33 ? 48  SER A HB2  1  
ATOM 677   H HB3  . SER A 1 48  ? -52.110 -12.050 -47.401 1.00 44.03 ? 48  SER A HB3  1  
ATOM 678   H HG   . SER A 1 48  ? -49.743 -10.574 -47.504 1.00 63.43 ? 48  SER A HG   1  
ATOM 679   N N    . ILE A 1 49  ? -49.522 -11.962 -44.540 1.00 34.04 ? 49  ILE A N    1  
ATOM 680   C CA   . ILE A 1 49  ? -49.478 -11.413 -43.190 1.00 53.42 ? 49  ILE A CA   1  
ATOM 681   C C    . ILE A 1 49  ? -49.243 -9.906  -43.217 1.00 72.25 ? 49  ILE A C    1  
ATOM 682   O O    . ILE A 1 49  ? -48.606 -9.383  -44.130 1.00 65.24 ? 49  ILE A O    1  
ATOM 683   C CB   . ILE A 1 49  ? -48.374 -12.078 -42.347 1.00 54.03 ? 49  ILE A CB   1  
ATOM 684   C CG1  . ILE A 1 49  ? -47.007 -11.871 -43.003 1.00 34.41 ? 49  ILE A CG1  1  
ATOM 685   C CG2  . ILE A 1 49  ? -48.664 -13.561 -42.170 1.00 54.04 ? 49  ILE A CG2  1  
ATOM 686   C CD1  . ILE A 1 49  ? -46.661 -12.932 -44.024 1.00 64.21 ? 49  ILE A CD1  1  
ATOM 687   H H    . ILE A 1 49  ? -48.737 -11.872 -45.118 1.00 70.22 ? 49  ILE A H    1  
ATOM 688   H HA   . ILE A 1 49  ? -50.431 -11.609 -42.719 1.00 62.14 ? 49  ILE A HA   1  
ATOM 689   H HB   . ILE A 1 49  ? -48.371 -11.618 -41.371 1.00 41.52 ? 49  ILE A HB   1  
ATOM 690   H HG12 . ILE A 1 49  ? -46.995 -10.915 -43.502 1.00 30.24 ? 49  ILE A HG12 1  
ATOM 691   H HG13 . ILE A 1 49  ? -46.244 -11.884 -42.238 1.00 53.11 ? 49  ILE A HG13 1  
ATOM 692   H HG21 . ILE A 1 49  ? -48.963 -13.985 -43.118 1.00 2.02  ? 49  ILE A HG21 1  
ATOM 693   H HG22 . ILE A 1 49  ? -47.776 -14.062 -41.816 1.00 3.22  ? 49  ILE A HG22 1  
ATOM 694   H HG23 . ILE A 1 49  ? -49.461 -13.689 -41.452 1.00 4.20  ? 49  ILE A HG23 1  
ATOM 695   H HD11 . ILE A 1 49  ? -46.136 -13.742 -43.538 1.00 54.23 ? 49  ILE A HD11 1  
ATOM 696   H HD12 . ILE A 1 49  ? -47.567 -13.309 -44.474 1.00 12.10 ? 49  ILE A HD12 1  
ATOM 697   H HD13 . ILE A 1 49  ? -46.031 -12.503 -44.789 1.00 65.01 ? 49  ILE A HD13 1  
ATOM 698   N N    . GLY A 1 50  ? -49.762 -9.213  -42.208 1.00 61.21 ? 50  GLY A N    1  
ATOM 699   C CA   . GLY A 1 50  ? -49.596 -7.773  -42.134 1.00 73.42 ? 50  GLY A CA   1  
ATOM 700   C C    . GLY A 1 50  ? -48.235 -7.373  -41.600 1.00 54.10 ? 50  GLY A C    1  
ATOM 701   O O    . GLY A 1 50  ? -47.757 -7.937  -40.617 1.00 1.31  ? 50  GLY A O    1  
ATOM 702   H H    . GLY A 1 50  ? -50.261 -9.684  -41.508 1.00 11.31 ? 50  GLY A H    1  
ATOM 703   H HA2  . GLY A 1 50  ? -49.721 -7.357  -43.123 1.00 4.45  ? 50  GLY A HA2  1  
ATOM 704   H HA3  . GLY A 1 50  ? -50.358 -7.368  -41.485 1.00 14.20 ? 50  GLY A HA3  1  
ATOM 705   N N    . ASN A 1 51  ? -47.610 -6.397  -42.251 1.00 22.34 ? 51  ASN A N    1  
ATOM 706   C CA   . ASN A 1 51  ? -46.294 -5.923  -41.836 1.00 72.52 ? 51  ASN A CA   1  
ATOM 707   C C    . ASN A 1 51  ? -46.418 -4.825  -40.785 1.00 10.12 ? 51  ASN A C    1  
ATOM 708   O O    . ASN A 1 51  ? -46.899 -3.729  -41.071 1.00 54.44 ? 51  ASN A O    1  
ATOM 709   C CB   . ASN A 1 51  ? -45.513 -5.403  -43.044 1.00 42.02 ? 51  ASN A CB   1  
ATOM 710   C CG   . ASN A 1 51  ? -45.398 -6.437  -44.148 1.00 0.13  ? 51  ASN A CG   1  
ATOM 711   O OD1  . ASN A 1 51  ? -45.352 -7.639  -43.885 1.00 55.21 ? 51  ASN A OD1  1  
ATOM 712   N ND2  . ASN A 1 51  ? -45.350 -5.972  -45.391 1.00 34.41 ? 51  ASN A ND2  1  
ATOM 713   H H    . ASN A 1 51  ? -48.043 -5.986  -43.028 1.00 25.31 ? 51  ASN A H    1  
ATOM 714   H HA   . ASN A 1 51  ? -45.761 -6.758  -41.407 1.00 35.43 ? 51  ASN A HA   1  
ATOM 715   H HB2  . ASN A 1 51  ? -46.015 -4.534  -43.443 1.00 54.30 ? 51  ASN A HB2  1  
ATOM 716   H HB3  . ASN A 1 51  ? -44.518 -5.126  -42.730 1.00 43.12 ? 51  ASN A HB3  1  
ATOM 717   H HD21 . ASN A 1 51  ? -45.391 -5.002  -45.525 1.00 34.31 ? 51  ASN A HD21 1  
ATOM 718   H HD22 . ASN A 1 51  ? -45.277 -6.619  -46.124 1.00 2.14  ? 51  ASN A HD22 1  
ATOM 719   N N    . ASP A 1 52  ? -45.980 -5.127  -39.568 1.00 1.35  ? 52  ASP A N    1  
ATOM 720   C CA   . ASP A 1 52  ? -46.040 -4.165  -38.473 1.00 42.21 ? 52  ASP A CA   1  
ATOM 721   C C    . ASP A 1 52  ? -44.971 -4.465  -37.426 1.00 74.35 ? 52  ASP A C    1  
ATOM 722   O O    . ASP A 1 52  ? -44.375 -5.543  -37.423 1.00 34.01 ? 52  ASP A O    1  
ATOM 723   C CB   . ASP A 1 52  ? -47.425 -4.182  -37.825 1.00 72.54 ? 52  ASP A CB   1  
ATOM 724   C CG   . ASP A 1 52  ? -47.698 -2.935  -37.007 1.00 61.44 ? 52  ASP A CG   1  
ATOM 725   O OD1  . ASP A 1 52  ? -47.006 -1.919  -37.227 1.00 12.34 ? 52  ASP A OD1  1  
ATOM 726   O OD2  . ASP A 1 52  ? -48.603 -2.976  -36.149 1.00 15.12 ? 52  ASP A OD2  1  
ATOM 727   H H    . ASP A 1 52  ? -45.607 -6.018  -39.401 1.00 44.32 ? 52  ASP A H    1  
ATOM 728   H HA   . ASP A 1 52  ? -45.857 -3.183  -38.884 1.00 32.32 ? 52  ASP A HA   1  
ATOM 729   H HB2  . ASP A 1 52  ? -48.176 -4.254  -38.599 1.00 32.23 ? 52  ASP A HB2  1  
ATOM 730   H HB3  . ASP A 1 52  ? -47.500 -5.042  -37.175 1.00 55.43 ? 52  ASP A HB3  1  
ATOM 731   N N    . THR A 1 53  ? -44.733 -3.505  -36.539 1.00 3.31  ? 53  THR A N    1  
ATOM 732   C CA   . THR A 1 53  ? -43.735 -3.665  -35.489 1.00 20.13 ? 53  THR A CA   1  
ATOM 733   C C    . THR A 1 53  ? -44.127 -4.778  -34.523 1.00 42.13 ? 53  THR A C    1  
ATOM 734   O O    . THR A 1 53  ? -45.310 -5.015  -34.279 1.00 55.40 ? 53  THR A O    1  
ATOM 735   C CB   . THR A 1 53  ? -43.538 -2.359  -34.696 1.00 75.02 ? 53  THR A CB   1  
ATOM 736   O OG1  . THR A 1 53  ? -44.803 -1.870  -34.237 1.00 14.40 ? 53  THR A OG1  1  
ATOM 737   C CG2  . THR A 1 53  ? -42.861 -1.302  -35.555 1.00 54.41 ? 53  THR A CG2  1  
ATOM 738   H H    . THR A 1 53  ? -45.240 -2.668  -36.593 1.00 72.25 ? 53  THR A H    1  
ATOM 739   H HA   . THR A 1 53  ? -42.796 -3.922  -35.957 1.00 60.13 ? 53  THR A HA   1  
ATOM 740   H HB   . THR A 1 53  ? -42.909 -2.565  -33.842 1.00 71.22 ? 53  THR A HB   1  
ATOM 741   H HG1  . THR A 1 53  ? -44.671 -1.318  -33.462 1.00 40.55 ? 53  THR A HG1  1  
ATOM 742   H HG21 . THR A 1 53  ? -43.238 -0.325  -35.288 1.00 74.40 ? 53  THR A HG21 1  
ATOM 743   H HG22 . THR A 1 53  ? -41.795 -1.333  -35.390 1.00 45.13 ? 53  THR A HG22 1  
ATOM 744   H HG23 . THR A 1 53  ? -43.071 -1.496  -36.597 1.00 4.23  ? 53  THR A HG23 1  
ATOM 745   N N    . THR A 1 54  ? -43.126 -5.459  -33.975 1.00 64.51 ? 54  THR A N    1  
ATOM 746   C CA   . THR A 1 54  ? -43.366 -6.548  -33.036 1.00 42.03 ? 54  THR A CA   1  
ATOM 747   C C    . THR A 1 54  ? -42.136 -6.813  -32.176 1.00 22.24 ? 54  THR A C    1  
ATOM 748   O O    . THR A 1 54  ? -41.005 -6.778  -32.663 1.00 11.42 ? 54  THR A O    1  
ATOM 749   C CB   . THR A 1 54  ? -43.755 -7.846  -33.769 1.00 14.13 ? 54  THR A CB   1  
ATOM 750   O OG1  . THR A 1 54  ? -43.976 -8.896  -32.821 1.00 14.04 ? 54  THR A OG1  1  
ATOM 751   C CG2  . THR A 1 54  ? -42.669 -8.261  -34.749 1.00 23.11 ? 54  THR A CG2  1  
ATOM 752   H H    . THR A 1 54  ? -42.204 -5.224  -34.209 1.00 43.24 ? 54  THR A H    1  
ATOM 753   H HA   . THR A 1 54  ? -44.187 -6.261  -32.395 1.00 43.34 ? 54  THR A HA   1  
ATOM 754   H HB   . THR A 1 54  ? -44.668 -7.670  -34.319 1.00 75.24 ? 54  THR A HB   1  
ATOM 755   H HG1  . THR A 1 54  ? -44.829 -8.771  -32.397 1.00 52.22 ? 54  THR A HG1  1  
ATOM 756   H HG21 . THR A 1 54  ? -43.008 -9.111  -35.323 1.00 44.44 ? 54  THR A HG21 1  
ATOM 757   H HG22 . THR A 1 54  ? -42.452 -7.439  -35.415 1.00 62.43 ? 54  THR A HG22 1  
ATOM 758   H HG23 . THR A 1 54  ? -41.775 -8.528  -34.204 1.00 73.20 ? 54  THR A HG23 1  
ATOM 759   N N    . LEU A 1 55  ? -42.363 -7.080  -30.894 1.00 43.22 ? 55  LEU A N    1  
ATOM 760   C CA   . LEU A 1 55  ? -41.272 -7.352  -29.965 1.00 21.34 ? 55  LEU A CA   1  
ATOM 761   C C    . LEU A 1 55  ? -41.474 -8.693  -29.266 1.00 63.34 ? 55  LEU A C    1  
ATOM 762   O O    . LEU A 1 55  ? -42.587 -9.216  -29.211 1.00 74.23 ? 55  LEU A O    1  
ATOM 763   C CB   . LEU A 1 55  ? -41.169 -6.234  -28.926 1.00 52.11 ? 55  LEU A CB   1  
ATOM 764   C CG   . LEU A 1 55  ? -42.495 -5.659  -28.425 1.00 63.15 ? 55  LEU A CG   1  
ATOM 765   C CD1  . LEU A 1 55  ? -42.361 -5.185  -26.987 1.00 14.13 ? 55  LEU A CD1  1  
ATOM 766   C CD2  . LEU A 1 55  ? -42.955 -4.520  -29.324 1.00 34.43 ? 55  LEU A CD2  1  
ATOM 767   H H    . LEU A 1 55  ? -43.285 -7.094  -30.564 1.00 61.03 ? 55  LEU A H    1  
ATOM 768   H HA   . LEU A 1 55  ? -40.354 -7.390  -30.533 1.00 34.43 ? 55  LEU A HA   1  
ATOM 769   H HB2  . LEU A 1 55  ? -40.635 -6.623  -28.073 1.00 43.12 ? 55  LEU A HB2  1  
ATOM 770   H HB3  . LEU A 1 55  ? -40.602 -5.426  -29.366 1.00 51.03 ? 55  LEU A HB3  1  
ATOM 771   H HG   . LEU A 1 55  ? -43.249 -6.434  -28.452 1.00 41.45 ? 55  LEU A HG   1  
ATOM 772   H HD11 . LEU A 1 55  ? -41.437 -5.555  -26.570 1.00 24.32 ? 55  LEU A HD11 1  
ATOM 773   H HD12 . LEU A 1 55  ? -42.360 -4.105  -26.962 1.00 75.11 ? 55  LEU A HD12 1  
ATOM 774   H HD13 . LEU A 1 55  ? -43.193 -5.557  -26.406 1.00 64.44 ? 55  LEU A HD13 1  
ATOM 775   H HD21 . LEU A 1 55  ? -42.732 -3.576  -28.851 1.00 3.43  ? 55  LEU A HD21 1  
ATOM 776   H HD22 . LEU A 1 55  ? -42.441 -4.579  -30.272 1.00 31.04 ? 55  LEU A HD22 1  
ATOM 777   H HD23 . LEU A 1 55  ? -44.020 -4.598  -29.486 1.00 71.45 ? 55  LEU A HD23 1  
ATOM 778   N N    . THR A 1 56  ? -40.389 -9.245  -28.731 1.00 70.43 ? 56  THR A N    1  
ATOM 779   C CA   . THR A 1 56  ? -40.447 -10.525 -28.035 1.00 44.44 ? 56  THR A CA   1  
ATOM 780   C C    . THR A 1 56  ? -39.583 -10.507 -26.780 1.00 3.44  ? 56  THR A C    1  
ATOM 781   O O    . THR A 1 56  ? -38.548 -9.841  -26.735 1.00 13.50 ? 56  THR A O    1  
ATOM 782   C CB   . THR A 1 56  ? -39.987 -11.680 -28.945 1.00 1.15  ? 56  THR A CB   1  
ATOM 783   O OG1  . THR A 1 56  ? -40.762 -11.695 -30.148 1.00 54.52 ? 56  THR A OG1  1  
ATOM 784   C CG2  . THR A 1 56  ? -40.123 -13.017 -28.231 1.00 40.34 ? 56  THR A CG2  1  
ATOM 785   H H    . THR A 1 56  ? -39.530 -8.780  -28.808 1.00 60.21 ? 56  THR A H    1  
ATOM 786   H HA   . THR A 1 56  ? -41.474 -10.704 -27.752 1.00 24.11 ? 56  THR A HA   1  
ATOM 787   H HB   . THR A 1 56  ? -38.947 -11.527 -29.197 1.00 32.41 ? 56  THR A HB   1  
ATOM 788   H HG1  . THR A 1 56  ? -41.688 -11.552 -29.935 1.00 22.04 ? 56  THR A HG1  1  
ATOM 789   H HG21 . THR A 1 56  ? -39.477 -13.030 -27.366 1.00 33.33 ? 56  THR A HG21 1  
ATOM 790   H HG22 . THR A 1 56  ? -41.147 -13.155 -27.919 1.00 34.33 ? 56  THR A HG22 1  
ATOM 791   H HG23 . THR A 1 56  ? -39.841 -13.814 -28.903 1.00 42.34 ? 56  THR A HG23 1  
ATOM 792   N N    . PHE A 1 57  ? -40.013 -11.243 -25.760 1.00 50.04 ? 57  PHE A N    1  
ATOM 793   C CA   . PHE A 1 57  ? -39.278 -11.311 -24.503 1.00 33.33 ? 57  PHE A CA   1  
ATOM 794   C C    . PHE A 1 57  ? -38.945 -12.757 -24.145 1.00 50.23 ? 57  PHE A C    1  
ATOM 795   O O    . PHE A 1 57  ? -39.804 -13.636 -24.206 1.00 34.44 ? 57  PHE A O    1  
ATOM 796   C CB   . PHE A 1 57  ? -40.092 -10.670 -23.377 1.00 31.34 ? 57  PHE A CB   1  
ATOM 797   C CG   . PHE A 1 57  ? -40.458 -9.238  -23.642 1.00 1.12  ? 57  PHE A CG   1  
ATOM 798   C CD1  . PHE A 1 57  ? -41.677 -8.915  -24.216 1.00 62.11 ? 57  PHE A CD1  1  
ATOM 799   C CD2  . PHE A 1 57  ? -39.582 -8.214  -23.317 1.00 74.13 ? 57  PHE A CD2  1  
ATOM 800   C CE1  . PHE A 1 57  ? -42.017 -7.598  -24.461 1.00 43.02 ? 57  PHE A CE1  1  
ATOM 801   C CE2  . PHE A 1 57  ? -39.917 -6.895  -23.560 1.00 20.24 ? 57  PHE A CE2  1  
ATOM 802   C CZ   . PHE A 1 57  ? -41.135 -6.587  -24.133 1.00 40.24 ? 57  PHE A CZ   1  
ATOM 803   H H    . PHE A 1 57  ? -40.845 -11.752 -25.857 1.00 33.25 ? 57  PHE A H    1  
ATOM 804   H HA   . PHE A 1 57  ? -38.358 -10.762 -24.627 1.00 63.54 ? 57  PHE A HA   1  
ATOM 805   H HB2  . PHE A 1 57  ? -41.008 -11.226 -23.242 1.00 64.42 ? 57  PHE A HB2  1  
ATOM 806   H HB3  . PHE A 1 57  ? -39.518 -10.704 -22.463 1.00 42.02 ? 57  PHE A HB3  1  
ATOM 807   H HD1  . PHE A 1 57  ? -42.368 -9.706  -24.473 1.00 65.03 ? 57  PHE A HD1  1  
ATOM 808   H HD2  . PHE A 1 57  ? -38.629 -8.454  -22.870 1.00 11.43 ? 57  PHE A HD2  1  
ATOM 809   H HE1  . PHE A 1 57  ? -42.970 -7.361  -24.910 1.00 1.31  ? 57  PHE A HE1  1  
ATOM 810   H HE2  . PHE A 1 57  ? -39.226 -6.106  -23.303 1.00 23.43 ? 57  PHE A HE2  1  
ATOM 811   H HZ   . PHE A 1 57  ? -41.399 -5.557  -24.323 1.00 63.13 ? 57  PHE A HZ   1  
ATOM 812   N N    . ASP A 1 58  ? -37.692 -12.994 -23.774 1.00 21.11 ? 58  ASP A N    1  
ATOM 813   C CA   . ASP A 1 58  ? -37.244 -14.332 -23.406 1.00 63.21 ? 58  ASP A CA   1  
ATOM 814   C C    . ASP A 1 58  ? -36.417 -14.295 -22.125 1.00 21.34 ? 58  ASP A C    1  
ATOM 815   O O    . ASP A 1 58  ? -35.738 -13.308 -21.841 1.00 20.02 ? 58  ASP A O    1  
ATOM 816   C CB   . ASP A 1 58  ? -36.423 -14.948 -24.540 1.00 45.21 ? 58  ASP A CB   1  
ATOM 817   C CG   . ASP A 1 58  ? -35.054 -14.310 -24.676 1.00 22.32 ? 58  ASP A CG   1  
ATOM 818   O OD1  . ASP A 1 58  ? -34.194 -14.559 -23.805 1.00 22.41 ? 58  ASP A OD1  1  
ATOM 819   O OD2  . ASP A 1 58  ? -34.842 -13.563 -25.653 1.00 52.13 ? 58  ASP A OD2  1  
ATOM 820   H H    . ASP A 1 58  ? -37.053 -12.251 -23.746 1.00 21.24 ? 58  ASP A H    1  
ATOM 821   H HA   . ASP A 1 58  ? -38.119 -14.940 -23.237 1.00 74.50 ? 58  ASP A HA   1  
ATOM 822   H HB2  . ASP A 1 58  ? -36.290 -16.003 -24.348 1.00 50.23 ? 58  ASP A HB2  1  
ATOM 823   H HB3  . ASP A 1 58  ? -36.954 -14.819 -25.471 1.00 60.34 ? 58  ASP A HB3  1  
ATOM 824   N N    . ILE A 1 59  ? -36.480 -15.376 -21.355 1.00 31.35 ? 59  ILE A N    1  
ATOM 825   C CA   . ILE A 1 59  ? -35.737 -15.467 -20.104 1.00 14.14 ? 59  ILE A CA   1  
ATOM 826   C C    . ILE A 1 59  ? -34.572 -16.443 -20.226 1.00 34.35 ? 59  ILE A C    1  
ATOM 827   O O    . ILE A 1 59  ? -34.772 -17.641 -20.426 1.00 44.14 ? 59  ILE A O    1  
ATOM 828   C CB   . ILE A 1 59  ? -36.645 -15.910 -18.941 1.00 22.41 ? 59  ILE A CB   1  
ATOM 829   C CG1  . ILE A 1 59  ? -37.988 -15.180 -19.006 1.00 62.11 ? 59  ILE A CG1  1  
ATOM 830   C CG2  . ILE A 1 59  ? -35.960 -15.653 -17.607 1.00 31.31 ? 59  ILE A CG2  1  
ATOM 831   C CD1  . ILE A 1 59  ? -37.854 -13.677 -19.106 1.00 42.32 ? 59  ILE A CD1  1  
ATOM 832   H H    . ILE A 1 59  ? -37.039 -16.131 -21.635 1.00 3.25  ? 59  ILE A H    1  
ATOM 833   H HA   . ILE A 1 59  ? -35.348 -14.485 -19.876 1.00 20.03 ? 59  ILE A HA   1  
ATOM 834   H HB   . ILE A 1 59  ? -36.816 -16.972 -19.032 1.00 24.22 ? 59  ILE A HB   1  
ATOM 835   H HG12 . ILE A 1 59  ? -38.535 -15.522 -19.870 1.00 42.05 ? 59  ILE A HG12 1  
ATOM 836   H HG13 . ILE A 1 59  ? -38.555 -15.405 -18.114 1.00 42.03 ? 59  ILE A HG13 1  
ATOM 837   H HG21 . ILE A 1 59  ? -35.140 -14.966 -17.750 1.00 4.30  ? 59  ILE A HG21 1  
ATOM 838   H HG22 . ILE A 1 59  ? -36.670 -15.227 -16.914 1.00 34.10 ? 59  ILE A HG22 1  
ATOM 839   H HG23 . ILE A 1 59  ? -35.584 -16.585 -17.210 1.00 12.42 ? 59  ILE A HG23 1  
ATOM 840   H HD11 . ILE A 1 59  ? -38.791 -13.213 -18.835 1.00 24.02 ? 59  ILE A HD11 1  
ATOM 841   H HD12 . ILE A 1 59  ? -37.077 -13.339 -18.436 1.00 35.13 ? 59  ILE A HD12 1  
ATOM 842   H HD13 . ILE A 1 59  ? -37.598 -13.405 -20.120 1.00 4.35  ? 59  ILE A HD13 1  
ATOM 843   N N    . ALA A 1 60  ? -33.356 -15.923 -20.101 1.00 21.02 ? 60  ALA A N    1  
ATOM 844   C CA   . ALA A 1 60  ? -32.159 -16.749 -20.193 1.00 24.20 ? 60  ALA A CA   1  
ATOM 845   C C    . ALA A 1 60  ? -31.598 -17.060 -18.809 1.00 41.53 ? 60  ALA A C    1  
ATOM 846   O O    . ALA A 1 60  ? -31.342 -16.154 -18.015 1.00 33.10 ? 60  ALA A O    1  
ATOM 847   C CB   . ALA A 1 60  ? -31.106 -16.060 -21.049 1.00 12.45 ? 60  ALA A CB   1  
ATOM 848   H H    . ALA A 1 60  ? -33.262 -14.961 -19.942 1.00 4.15  ? 60  ALA A H    1  
ATOM 849   H HA   . ALA A 1 60  ? -32.429 -17.677 -20.677 1.00 15.41 ? 60  ALA A HA   1  
ATOM 850   H HB1  . ALA A 1 60  ? -31.383 -15.026 -21.197 1.00 33.41 ? 60  ALA A HB1  1  
ATOM 851   H HB2  . ALA A 1 60  ? -30.149 -16.108 -20.550 1.00 52.34 ? 60  ALA A HB2  1  
ATOM 852   H HB3  . ALA A 1 60  ? -31.039 -16.555 -22.006 1.00 31.43 ? 60  ALA A HB3  1  
ATOM 853   N N    . TYR A 1 61  ? -31.410 -18.344 -18.527 1.00 4.21  ? 61  TYR A N    1  
ATOM 854   C CA   . TYR A 1 61  ? -30.882 -18.773 -17.237 1.00 60.44 ? 61  TYR A CA   1  
ATOM 855   C C    . TYR A 1 61  ? -29.456 -19.297 -17.379 1.00 41.42 ? 61  TYR A C    1  
ATOM 856   O O    . TYR A 1 61  ? -29.210 -20.284 -18.072 1.00 74.13 ? 61  TYR A O    1  
ATOM 857   C CB   . TYR A 1 61  ? -31.777 -19.856 -16.632 1.00 24.40 ? 61  TYR A CB   1  
ATOM 858   C CG   . TYR A 1 61  ? -32.573 -19.385 -15.436 1.00 62.40 ? 61  TYR A CG   1  
ATOM 859   C CD1  . TYR A 1 61  ? -33.908 -19.024 -15.565 1.00 34.02 ? 61  TYR A CD1  1  
ATOM 860   C CD2  . TYR A 1 61  ? -31.990 -19.301 -14.178 1.00 2.32  ? 61  TYR A CD2  1  
ATOM 861   C CE1  . TYR A 1 61  ? -34.640 -18.592 -14.475 1.00 62.42 ? 61  TYR A CE1  1  
ATOM 862   C CE2  . TYR A 1 61  ? -32.714 -18.872 -13.082 1.00 41.45 ? 61  TYR A CE2  1  
ATOM 863   C CZ   . TYR A 1 61  ? -34.038 -18.518 -13.236 1.00 73.42 ? 61  TYR A CZ   1  
ATOM 864   O OH   . TYR A 1 61  ? -34.763 -18.089 -12.148 1.00 24.12 ? 61  TYR A OH   1  
ATOM 865   H H    . TYR A 1 61  ? -31.632 -19.019 -19.201 1.00 31.41 ? 61  TYR A H    1  
ATOM 866   H HA   . TYR A 1 61  ? -30.875 -17.917 -16.580 1.00 13.34 ? 61  TYR A HA   1  
ATOM 867   H HB2  . TYR A 1 61  ? -32.475 -20.197 -17.381 1.00 24.42 ? 61  TYR A HB2  1  
ATOM 868   H HB3  . TYR A 1 61  ? -31.162 -20.686 -16.316 1.00 24.25 ? 61  TYR A HB3  1  
ATOM 869   H HD1  . TYR A 1 61  ? -34.377 -19.083 -16.537 1.00 22.13 ? 61  TYR A HD1  1  
ATOM 870   H HD2  . TYR A 1 61  ? -30.952 -19.578 -14.061 1.00 40.31 ? 61  TYR A HD2  1  
ATOM 871   H HE1  . TYR A 1 61  ? -35.677 -18.316 -14.595 1.00 11.11 ? 61  TYR A HE1  1  
ATOM 872   H HE2  . TYR A 1 61  ? -32.243 -18.813 -12.112 1.00 60.03 ? 61  TYR A HE2  1  
ATOM 873   H HH   . TYR A 1 61  ? -34.744 -17.130 -12.109 1.00 50.14 ? 61  TYR A HH   1  
ATOM 874   N N    . PHE A 1 62  ? -28.518 -18.627 -16.716 1.00 75.25 ? 62  PHE A N    1  
ATOM 875   C CA   . PHE A 1 62  ? -27.116 -19.023 -16.768 1.00 1.13  ? 62  PHE A CA   1  
ATOM 876   C C    . PHE A 1 62  ? -26.795 -20.030 -15.668 1.00 25.44 ? 62  PHE A C    1  
ATOM 877   O O    . PHE A 1 62  ? -26.699 -19.675 -14.493 1.00 2.40  ? 62  PHE A O    1  
ATOM 878   C CB   . PHE A 1 62  ? -26.212 -17.796 -16.631 1.00 14.33 ? 62  PHE A CB   1  
ATOM 879   C CG   . PHE A 1 62  ? -25.784 -17.216 -17.949 1.00 32.43 ? 62  PHE A CG   1  
ATOM 880   C CD1  . PHE A 1 62  ? -26.724 -16.758 -18.857 1.00 55.12 ? 62  PHE A CD1  1  
ATOM 881   C CD2  . PHE A 1 62  ? -24.441 -17.131 -18.279 1.00 54.03 ? 62  PHE A CD2  1  
ATOM 882   C CE1  . PHE A 1 62  ? -26.334 -16.224 -20.071 1.00 1.12  ? 62  PHE A CE1  1  
ATOM 883   C CE2  . PHE A 1 62  ? -24.045 -16.598 -19.491 1.00 42.41 ? 62  PHE A CE2  1  
ATOM 884   C CZ   . PHE A 1 62  ? -24.992 -16.145 -20.388 1.00 52.34 ? 62  PHE A CZ   1  
ATOM 885   H H    . PHE A 1 62  ? -28.776 -17.848 -16.181 1.00 13.25 ? 62  PHE A H    1  
ATOM 886   H HA   . PHE A 1 62  ? -26.938 -19.485 -17.726 1.00 63.41 ? 62  PHE A HA   1  
ATOM 887   H HB2  . PHE A 1 62  ? -26.741 -17.027 -16.087 1.00 71.23 ? 62  PHE A HB2  1  
ATOM 888   H HB3  . PHE A 1 62  ? -25.324 -18.071 -16.083 1.00 63.44 ? 62  PHE A HB3  1  
ATOM 889   H HD1  . PHE A 1 62  ? -27.775 -16.820 -18.610 1.00 10.24 ? 62  PHE A HD1  1  
ATOM 890   H HD2  . PHE A 1 62  ? -23.699 -17.486 -17.579 1.00 53.32 ? 62  PHE A HD2  1  
ATOM 891   H HE1  . PHE A 1 62  ? -27.077 -15.871 -20.770 1.00 14.11 ? 62  PHE A HE1  1  
ATOM 892   H HE2  . PHE A 1 62  ? -22.995 -16.537 -19.737 1.00 71.02 ? 62  PHE A HE2  1  
ATOM 893   H HZ   . PHE A 1 62  ? -24.685 -15.727 -21.336 1.00 22.34 ? 62  PHE A HZ   1  
ATOM 894   N N    . VAL A 1 63  ? -26.629 -21.291 -16.057 1.00 55.53 ? 63  VAL A N    1  
ATOM 895   C CA   . VAL A 1 63  ? -26.318 -22.351 -15.106 1.00 15.53 ? 63  VAL A CA   1  
ATOM 896   C C    . VAL A 1 63  ? -24.848 -22.744 -15.183 1.00 5.25  ? 63  VAL A C    1  
ATOM 897   O O    . VAL A 1 63  ? -24.234 -23.091 -14.174 1.00 22.43 ? 63  VAL A O    1  
ATOM 898   C CB   . VAL A 1 63  ? -27.186 -23.599 -15.353 1.00 21.01 ? 63  VAL A CB   1  
ATOM 899   C CG1  . VAL A 1 63  ? -28.661 -23.265 -15.190 1.00 60.41 ? 63  VAL A CG1  1  
ATOM 900   C CG2  . VAL A 1 63  ? -26.910 -24.174 -16.734 1.00 52.21 ? 63  VAL A CG2  1  
ATOM 901   H H    . VAL A 1 63  ? -26.718 -21.512 -17.008 1.00 33.44 ? 63  VAL A H    1  
ATOM 902   H HA   . VAL A 1 63  ? -26.531 -21.981 -14.113 1.00 31.00 ? 63  VAL A HA   1  
ATOM 903   H HB   . VAL A 1 63  ? -26.925 -24.345 -14.617 1.00 31.21 ? 63  VAL A HB   1  
ATOM 904   H HG11 . VAL A 1 63  ? -28.763 -22.344 -14.636 1.00 45.35 ? 63  VAL A HG11 1  
ATOM 905   H HG12 . VAL A 1 63  ? -29.114 -23.152 -16.164 1.00 31.21 ? 63  VAL A HG12 1  
ATOM 906   H HG13 . VAL A 1 63  ? -29.154 -24.063 -14.654 1.00 64.33 ? 63  VAL A HG13 1  
ATOM 907   H HG21 . VAL A 1 63  ? -27.834 -24.528 -17.168 1.00 1.32  ? 63  VAL A HG21 1  
ATOM 908   H HG22 . VAL A 1 63  ? -26.487 -23.407 -17.365 1.00 42.34 ? 63  VAL A HG22 1  
ATOM 909   H HG23 . VAL A 1 63  ? -26.214 -24.995 -16.650 1.00 32.32 ? 63  VAL A HG23 1  
ATOM 910   N N    . SER A 1 64  ? -24.287 -22.686 -16.386 1.00 52.24 ? 64  SER A N    1  
ATOM 911   C CA   . SER A 1 64  ? -22.888 -23.039 -16.596 1.00 71.23 ? 64  SER A CA   1  
ATOM 912   C C    . SER A 1 64  ? -22.201 -22.023 -17.504 1.00 75.31 ? 64  SER A C    1  
ATOM 913   O O    . SER A 1 64  ? -22.859 -21.288 -18.240 1.00 12.41 ? 64  SER A O    1  
ATOM 914   C CB   . SER A 1 64  ? -22.779 -24.439 -17.204 1.00 53.12 ? 64  SER A CB   1  
ATOM 915   O OG   . SER A 1 64  ? -21.540 -25.043 -16.875 1.00 54.11 ? 64  SER A OG   1  
ATOM 916   H H    . SER A 1 64  ? -24.829 -22.401 -17.152 1.00 41.02 ? 64  SER A H    1  
ATOM 917   H HA   . SER A 1 64  ? -22.397 -23.035 -15.634 1.00 53.45 ? 64  SER A HA   1  
ATOM 918   H HB2  . SER A 1 64  ? -23.579 -25.056 -16.825 1.00 31.50 ? 64  SER A HB2  1  
ATOM 919   H HB3  . SER A 1 64  ? -22.858 -24.368 -18.280 1.00 23.25 ? 64  SER A HB3  1  
ATOM 920   H HG   . SER A 1 64  ? -21.699 -25.900 -16.473 1.00 63.32 ? 64  SER A HG   1  
ATOM 921   N N    . SER A 1 65  ? -20.874 -21.989 -17.446 1.00 30.22 ? 65  SER A N    1  
ATOM 922   C CA   . SER A 1 65  ? -20.097 -21.061 -18.259 1.00 62.52 ? 65  SER A CA   1  
ATOM 923   C C    . SER A 1 65  ? -19.852 -21.634 -19.652 1.00 52.32 ? 65  SER A C    1  
ATOM 924   O O    . SER A 1 65  ? -19.168 -21.025 -20.474 1.00 15.12 ? 65  SER A O    1  
ATOM 925   C CB   . SER A 1 65  ? -18.761 -20.751 -17.581 1.00 62.41 ? 65  SER A CB   1  
ATOM 926   O OG   . SER A 1 65  ? -17.777 -21.709 -17.931 1.00 62.22 ? 65  SER A OG   1  
ATOM 927   H H    . SER A 1 65  ? -20.407 -22.601 -16.839 1.00 64.12 ? 65  SER A H    1  
ATOM 928   H HA   . SER A 1 65  ? -20.664 -20.147 -18.353 1.00 21.42 ? 65  SER A HA   1  
ATOM 929   H HB2  . SER A 1 65  ? -18.421 -19.775 -17.890 1.00 52.33 ? 65  SER A HB2  1  
ATOM 930   H HB3  . SER A 1 65  ? -18.893 -20.764 -16.509 1.00 12.12 ? 65  SER A HB3  1  
ATOM 931   H HG   . SER A 1 65  ? -17.169 -21.827 -17.197 1.00 74.42 ? 65  SER A HG   1  
ATOM 932   N N    . ASN A 1 66  ? -20.417 -22.809 -19.910 1.00 23.25 ? 66  ASN A N    1  
ATOM 933   C CA   . ASN A 1 66  ? -20.260 -23.465 -21.203 1.00 32.45 ? 66  ASN A CA   1  
ATOM 934   C C    . ASN A 1 66  ? -21.582 -23.490 -21.964 1.00 33.24 ? 66  ASN A C    1  
ATOM 935   O O    . ASN A 1 66  ? -21.602 -23.454 -23.194 1.00 73.22 ? 66  ASN A O    1  
ATOM 936   C CB   . ASN A 1 66  ? -19.741 -24.892 -21.014 1.00 65.12 ? 66  ASN A CB   1  
ATOM 937   C CG   . ASN A 1 66  ? -20.262 -25.534 -19.743 1.00 73.43 ? 66  ASN A CG   1  
ATOM 938   O OD1  . ASN A 1 66  ? -19.651 -25.420 -18.681 1.00 31.32 ? 66  ASN A OD1  1  
ATOM 939   N ND2  . ASN A 1 66  ? -21.398 -26.215 -19.848 1.00 10.44 ? 66  ASN A ND2  1  
ATOM 940   H H    . ASN A 1 66  ? -20.951 -23.246 -19.214 1.00 1.04  ? 66  ASN A H    1  
ATOM 941   H HA   . ASN A 1 66  ? -19.539 -22.902 -21.775 1.00 51.20 ? 66  ASN A HA   1  
ATOM 942   H HB2  . ASN A 1 66  ? -20.052 -25.496 -21.854 1.00 35.11 ? 66  ASN A HB2  1  
ATOM 943   H HB3  . ASN A 1 66  ? -18.662 -24.874 -20.970 1.00 50.52 ? 66  ASN A HB3  1  
ATOM 944   H HD21 . ASN A 1 66  ? -21.830 -26.263 -20.726 1.00 62.42 ? 66  ASN A HD21 1  
ATOM 945   H HD22 . ASN A 1 66  ? -21.758 -26.639 -19.041 1.00 73.54 ? 66  ASN A HD22 1  
ATOM 946   N N    . ILE A 1 67  ? -22.684 -23.551 -21.223 1.00 62.20 ? 67  ILE A N    1  
ATOM 947   C CA   . ILE A 1 67  ? -24.010 -23.579 -21.828 1.00 3.22  ? 67  ILE A CA   1  
ATOM 948   C C    . ILE A 1 67  ? -25.032 -22.872 -20.944 1.00 42.43 ? 67  ILE A C    1  
ATOM 949   O O    . ILE A 1 67  ? -24.773 -22.602 -19.772 1.00 1.01  ? 67  ILE A O    1  
ATOM 950   C CB   . ILE A 1 67  ? -24.481 -25.022 -22.085 1.00 34.34 ? 67  ILE A CB   1  
ATOM 951   C CG1  . ILE A 1 67  ? -24.628 -25.777 -20.762 1.00 30.03 ? 67  ILE A CG1  1  
ATOM 952   C CG2  . ILE A 1 67  ? -23.508 -25.742 -23.006 1.00 4.40  ? 67  ILE A CG2  1  
ATOM 953   C CD1  . ILE A 1 67  ? -26.025 -25.717 -20.184 1.00 24.44 ? 67  ILE A CD1  1  
ATOM 954   H H    . ILE A 1 67  ? -22.603 -23.577 -20.247 1.00 61.40 ? 67  ILE A H    1  
ATOM 955   H HA   . ILE A 1 67  ? -23.954 -23.065 -22.777 1.00 24.41 ? 67  ILE A HA   1  
ATOM 956   H HB   . ILE A 1 67  ? -25.441 -24.982 -22.576 1.00 53.41 ? 67  ILE A HB   1  
ATOM 957   H HG12 . ILE A 1 67  ? -24.378 -26.815 -20.917 1.00 0.43  ? 67  ILE A HG12 1  
ATOM 958   H HG13 . ILE A 1 67  ? -23.949 -25.352 -20.036 1.00 53.14 ? 67  ILE A HG13 1  
ATOM 959   H HG21 . ILE A 1 67  ? -22.572 -25.899 -22.489 1.00 53.33 ? 67  ILE A HG21 1  
ATOM 960   H HG22 . ILE A 1 67  ? -23.924 -26.695 -23.295 1.00 64.44 ? 67  ILE A HG22 1  
ATOM 961   H HG23 . ILE A 1 67  ? -23.336 -25.142 -23.887 1.00 42.53 ? 67  ILE A HG23 1  
ATOM 962   H HD11 . ILE A 1 67  ? -26.046 -25.013 -19.365 1.00 44.24 ? 67  ILE A HD11 1  
ATOM 963   H HD12 . ILE A 1 67  ? -26.718 -25.401 -20.949 1.00 22.11 ? 67  ILE A HD12 1  
ATOM 964   H HD13 . ILE A 1 67  ? -26.307 -26.696 -19.824 1.00 14.42 ? 67  ILE A HD13 1  
ATOM 965   N N    . ALA A 1 68  ? -26.195 -22.575 -21.515 1.00 62.31 ? 68  ALA A N    1  
ATOM 966   C CA   . ALA A 1 68  ? -27.258 -21.903 -20.779 1.00 21.04 ? 68  ALA A CA   1  
ATOM 967   C C    . ALA A 1 68  ? -28.625 -22.223 -21.373 1.00 71.13 ? 68  ALA A C    1  
ATOM 968   O O    . ALA A 1 68  ? -28.723 -22.855 -22.425 1.00 72.41 ? 68  ALA A O    1  
ATOM 969   C CB   . ALA A 1 68  ? -27.024 -20.400 -20.768 1.00 44.31 ? 68  ALA A CB   1  
ATOM 970   H H    . ALA A 1 68  ? -26.342 -22.816 -22.453 1.00 43.14 ? 68  ALA A H    1  
ATOM 971   H HA   . ALA A 1 68  ? -27.230 -22.254 -19.757 1.00 22.10 ? 68  ALA A HA   1  
ATOM 972   H HB1  . ALA A 1 68  ? -26.772 -20.068 -21.764 1.00 43.35 ? 68  ALA A HB1  1  
ATOM 973   H HB2  . ALA A 1 68  ? -27.921 -19.898 -20.438 1.00 1.25  ? 68  ALA A HB2  1  
ATOM 974   H HB3  . ALA A 1 68  ? -26.212 -20.167 -20.095 1.00 1.41  ? 68  ALA A HB3  1  
ATOM 975   N N    . VAL A 1 69  ? -29.679 -21.783 -20.693 1.00 70.21 ? 69  VAL A N    1  
ATOM 976   C CA   . VAL A 1 69  ? -31.041 -22.023 -21.155 1.00 12.34 ? 69  VAL A CA   1  
ATOM 977   C C    . VAL A 1 69  ? -31.749 -20.713 -21.482 1.00 43.42 ? 69  VAL A C    1  
ATOM 978   O O    . VAL A 1 69  ? -31.491 -19.683 -20.858 1.00 71.11 ? 69  VAL A O    1  
ATOM 979   C CB   . VAL A 1 69  ? -31.864 -22.789 -20.102 1.00 11.53 ? 69  VAL A CB   1  
ATOM 980   C CG1  . VAL A 1 69  ? -31.558 -22.271 -18.705 1.00 24.24 ? 69  VAL A CG1  1  
ATOM 981   C CG2  . VAL A 1 69  ? -33.351 -22.679 -20.405 1.00 64.45 ? 69  VAL A CG2  1  
ATOM 982   H H    . VAL A 1 69  ? -29.537 -21.285 -19.861 1.00 40.13 ? 69  VAL A H    1  
ATOM 983   H HA   . VAL A 1 69  ? -30.989 -22.626 -22.049 1.00 74.22 ? 69  VAL A HA   1  
ATOM 984   H HB   . VAL A 1 69  ? -31.585 -23.831 -20.145 1.00 22.13 ? 69  VAL A HB   1  
ATOM 985   H HG11 . VAL A 1 69  ? -30.747 -22.844 -18.278 1.00 54.03 ? 69  VAL A HG11 1  
ATOM 986   H HG12 . VAL A 1 69  ? -31.273 -21.231 -18.760 1.00 43.14 ? 69  VAL A HG12 1  
ATOM 987   H HG13 . VAL A 1 69  ? -32.435 -22.371 -18.083 1.00 72.20 ? 69  VAL A HG13 1  
ATOM 988   H HG21 . VAL A 1 69  ? -33.889 -23.429 -19.845 1.00 23.44 ? 69  VAL A HG21 1  
ATOM 989   H HG22 . VAL A 1 69  ? -33.704 -21.698 -20.126 1.00 32.14 ? 69  VAL A HG22 1  
ATOM 990   H HG23 . VAL A 1 69  ? -33.515 -22.833 -21.462 1.00 25.42 ? 69  VAL A HG23 1  
ATOM 991   N N    . ASP A 1 70  ? -32.642 -20.759 -22.464 1.00 42.35 ? 70  ASP A N    1  
ATOM 992   C CA   . ASP A 1 70  ? -33.389 -19.575 -22.875 1.00 21.33 ? 70  ASP A CA   1  
ATOM 993   C C    . ASP A 1 70  ? -34.824 -19.939 -23.241 1.00 73.04 ? 70  ASP A C    1  
ATOM 994   O O    . ASP A 1 70  ? -35.067 -20.917 -23.949 1.00 44.12 ? 70  ASP A O    1  
ATOM 995   C CB   . ASP A 1 70  ? -32.702 -18.899 -24.062 1.00 0.51  ? 70  ASP A CB   1  
ATOM 996   C CG   . ASP A 1 70  ? -33.081 -19.530 -25.387 1.00 64.20 ? 70  ASP A CG   1  
ATOM 997   O OD1  . ASP A 1 70  ? -34.163 -19.199 -25.915 1.00 33.44 ? 70  ASP A OD1  1  
ATOM 998   O OD2  . ASP A 1 70  ? -32.294 -20.355 -25.897 1.00 2.20  ? 70  ASP A OD2  1  
ATOM 999   H H    . ASP A 1 70  ? -32.803 -21.609 -22.924 1.00 71.34 ? 70  ASP A H    1  
ATOM 1000  H HA   . ASP A 1 70  ? -33.406 -18.889 -22.042 1.00 15.12 ? 70  ASP A HA   1  
ATOM 1001  H HB2  . ASP A 1 70  ? -32.986 -17.856 -24.087 1.00 65.34 ? 70  ASP A HB2  1  
ATOM 1002  H HB3  . ASP A 1 70  ? -31.631 -18.973 -23.940 1.00 74.34 ? 70  ASP A HB3  1  
ATOM 1003  N N    . PHE A 1 71  ? -35.773 -19.146 -22.754 1.00 71.23 ? 71  PHE A N    1  
ATOM 1004  C CA   . PHE A 1 71  ? -37.185 -19.386 -23.029 1.00 11.31 ? 71  PHE A CA   1  
ATOM 1005  C C    . PHE A 1 71  ? -37.807 -18.197 -23.756 1.00 30.02 ? 71  PHE A C    1  
ATOM 1006  O O    . PHE A 1 71  ? -37.969 -17.120 -23.182 1.00 53.22 ? 71  PHE A O    1  
ATOM 1007  C CB   . PHE A 1 71  ? -37.941 -19.654 -21.726 1.00 55.11 ? 71  PHE A CB   1  
ATOM 1008  C CG   . PHE A 1 71  ? -37.413 -20.831 -20.957 1.00 45.31 ? 71  PHE A CG   1  
ATOM 1009  C CD1  . PHE A 1 71  ? -36.953 -21.958 -21.619 1.00 54.11 ? 71  PHE A CD1  1  
ATOM 1010  C CD2  . PHE A 1 71  ? -37.375 -20.810 -19.572 1.00 40.22 ? 71  PHE A CD2  1  
ATOM 1011  C CE1  . PHE A 1 71  ? -36.466 -23.042 -20.915 1.00 24.55 ? 71  PHE A CE1  1  
ATOM 1012  C CE2  . PHE A 1 71  ? -36.888 -21.891 -18.862 1.00 60.04 ? 71  PHE A CE2  1  
ATOM 1013  C CZ   . PHE A 1 71  ? -36.434 -23.009 -19.534 1.00 61.22 ? 71  PHE A CZ   1  
ATOM 1014  H H    . PHE A 1 71  ? -35.517 -18.382 -22.196 1.00 53.10 ? 71  PHE A H    1  
ATOM 1015  H HA   . PHE A 1 71  ? -37.256 -20.257 -23.662 1.00 4.31  ? 71  PHE A HA   1  
ATOM 1016  H HB2  . PHE A 1 71  ? -37.870 -18.784 -21.091 1.00 3.11  ? 71  PHE A HB2  1  
ATOM 1017  H HB3  . PHE A 1 71  ? -38.979 -19.844 -21.954 1.00 14.22 ? 71  PHE A HB3  1  
ATOM 1018  H HD1  . PHE A 1 71  ? -36.978 -21.985 -22.700 1.00 31.04 ? 71  PHE A HD1  1  
ATOM 1019  H HD2  . PHE A 1 71  ? -37.731 -19.937 -19.045 1.00 44.42 ? 71  PHE A HD2  1  
ATOM 1020  H HE1  . PHE A 1 71  ? -36.112 -23.915 -21.443 1.00 45.02 ? 71  PHE A HE1  1  
ATOM 1021  H HE2  . PHE A 1 71  ? -36.864 -21.863 -17.783 1.00 55.32 ? 71  PHE A HE2  1  
ATOM 1022  H HZ   . PHE A 1 71  ? -36.053 -23.855 -18.982 1.00 23.01 ? 71  PHE A HZ   1  
ATOM 1023  N N    . PHE A 1 72  ? -38.153 -18.401 -25.023 1.00 3.13  ? 72  PHE A N    1  
ATOM 1024  C CA   . PHE A 1 72  ? -38.755 -17.346 -25.830 1.00 34.52 ? 72  PHE A CA   1  
ATOM 1025  C C    . PHE A 1 72  ? -40.265 -17.292 -25.615 1.00 31.44 ? 72  PHE A C    1  
ATOM 1026  O O    . PHE A 1 72  ? -40.949 -18.315 -25.672 1.00 2.42  ? 72  PHE A O    1  
ATOM 1027  C CB   . PHE A 1 72  ? -38.448 -17.571 -27.312 1.00 1.42  ? 72  PHE A CB   1  
ATOM 1028  C CG   . PHE A 1 72  ? -37.170 -16.923 -27.764 1.00 14.33 ? 72  PHE A CG   1  
ATOM 1029  C CD1  . PHE A 1 72  ? -37.178 -15.645 -28.299 1.00 41.13 ? 72  PHE A CD1  1  
ATOM 1030  C CD2  . PHE A 1 72  ? -35.962 -17.592 -27.653 1.00 51.32 ? 72  PHE A CD2  1  
ATOM 1031  C CE1  . PHE A 1 72  ? -36.004 -15.046 -28.716 1.00 10.53 ? 72  PHE A CE1  1  
ATOM 1032  C CE2  . PHE A 1 72  ? -34.785 -16.997 -28.067 1.00 71.35 ? 72  PHE A CE2  1  
ATOM 1033  C CZ   . PHE A 1 72  ? -34.806 -15.723 -28.600 1.00 72.25 ? 72  PHE A CZ   1  
ATOM 1034  H H    . PHE A 1 72  ? -37.998 -19.282 -25.425 1.00 12.35 ? 72  PHE A H    1  
ATOM 1035  H HA   . PHE A 1 72  ? -38.326 -16.406 -25.520 1.00 22.51 ? 72  PHE A HA   1  
ATOM 1036  H HB2  . PHE A 1 72  ? -38.366 -18.631 -27.499 1.00 3.32  ? 72  PHE A HB2  1  
ATOM 1037  H HB3  . PHE A 1 72  ? -39.254 -17.166 -27.904 1.00 75.14 ? 72  PHE A HB3  1  
ATOM 1038  H HD1  . PHE A 1 72  ? -38.115 -15.114 -28.390 1.00 51.31 ? 72  PHE A HD1  1  
ATOM 1039  H HD2  . PHE A 1 72  ? -35.944 -18.588 -27.238 1.00 21.54 ? 72  PHE A HD2  1  
ATOM 1040  H HE1  . PHE A 1 72  ? -36.024 -14.049 -29.132 1.00 35.30 ? 72  PHE A HE1  1  
ATOM 1041  H HE2  . PHE A 1 72  ? -33.850 -17.529 -27.977 1.00 21.44 ? 72  PHE A HE2  1  
ATOM 1042  H HZ   . PHE A 1 72  ? -33.888 -15.257 -28.925 1.00 0.35  ? 72  PHE A HZ   1  
ATOM 1043  N N    . VAL A 1 73  ? -40.779 -16.092 -25.366 1.00 42.10 ? 73  VAL A N    1  
ATOM 1044  C CA   . VAL A 1 73  ? -42.207 -15.903 -25.142 1.00 51.15 ? 73  VAL A CA   1  
ATOM 1045  C C    . VAL A 1 73  ? -42.650 -14.508 -25.570 1.00 34.14 ? 73  VAL A C    1  
ATOM 1046  O O    . VAL A 1 73  ? -41.828 -13.611 -25.746 1.00 44.25 ? 73  VAL A O    1  
ATOM 1047  C CB   . VAL A 1 73  ? -42.577 -16.116 -23.663 1.00 23.35 ? 73  VAL A CB   1  
ATOM 1048  C CG1  . VAL A 1 73  ? -42.558 -17.597 -23.316 1.00 31.24 ? 73  VAL A CG1  1  
ATOM 1049  C CG2  . VAL A 1 73  ? -41.632 -15.337 -22.760 1.00 41.02 ? 73  VAL A CG2  1  
ATOM 1050  H H    . VAL A 1 73  ? -40.183 -15.315 -25.333 1.00 40.40 ? 73  VAL A H    1  
ATOM 1051  H HA   . VAL A 1 73  ? -42.737 -16.635 -25.733 1.00 75.45 ? 73  VAL A HA   1  
ATOM 1052  H HB   . VAL A 1 73  ? -43.579 -15.745 -23.506 1.00 22.15 ? 73  VAL A HB   1  
ATOM 1053  H HG11 . VAL A 1 73  ? -42.960 -18.165 -24.141 1.00 74.42 ? 73  VAL A HG11 1  
ATOM 1054  H HG12 . VAL A 1 73  ? -41.542 -17.909 -23.125 1.00 20.52 ? 73  VAL A HG12 1  
ATOM 1055  H HG13 . VAL A 1 73  ? -43.159 -17.768 -22.434 1.00 63.04 ? 73  VAL A HG13 1  
ATOM 1056  H HG21 . VAL A 1 73  ? -41.676 -14.288 -23.013 1.00 13.11 ? 73  VAL A HG21 1  
ATOM 1057  H HG22 . VAL A 1 73  ? -41.925 -15.472 -21.730 1.00 14.33 ? 73  VAL A HG22 1  
ATOM 1058  H HG23 . VAL A 1 73  ? -40.623 -15.698 -22.897 1.00 53.05 ? 73  VAL A HG23 1  
ATOM 1059  N N    . GLY A 1 74  ? -43.958 -14.333 -25.733 1.00 52.24 ? 74  GLY A N    1  
ATOM 1060  C CA   . GLY A 1 74  ? -44.489 -13.044 -26.138 1.00 60.22 ? 74  GLY A CA   1  
ATOM 1061  C C    . GLY A 1 74  ? -46.002 -12.990 -26.061 1.00 2.04  ? 74  GLY A C    1  
ATOM 1062  O O    . GLY A 1 74  ? -46.680 -13.987 -26.310 1.00 43.13 ? 74  GLY A O    1  
ATOM 1063  H H    . GLY A 1 74  ? -44.568 -15.085 -25.578 1.00 44.31 ? 74  GLY A H    1  
ATOM 1064  H HA2  . GLY A 1 74  ? -44.078 -12.280 -25.496 1.00 12.15 ? 74  GLY A HA2  1  
ATOM 1065  H HA3  . GLY A 1 74  ? -44.185 -12.846 -27.156 1.00 32.33 ? 74  GLY A HA3  1  
ATOM 1066  N N    . VAL A 1 75  ? -46.534 -11.823 -25.712 1.00 4.31  ? 75  VAL A N    1  
ATOM 1067  C CA   . VAL A 1 75  ? -47.976 -11.642 -25.601 1.00 72.32 ? 75  VAL A CA   1  
ATOM 1068  C C    . VAL A 1 75  ? -48.480 -10.615 -26.608 1.00 53.42 ? 75  VAL A C    1  
ATOM 1069  O O    . VAL A 1 75  ? -48.931 -9.527  -26.249 1.00 54.34 ? 75  VAL A O    1  
ATOM 1070  C CB   . VAL A 1 75  ? -48.379 -11.196 -24.183 1.00 42.32 ? 75  VAL A CB   1  
ATOM 1071  C CG1  . VAL A 1 75  ? -47.652 -9.916  -23.800 1.00 13.51 ? 75  VAL A CG1  1  
ATOM 1072  C CG2  . VAL A 1 75  ? -49.886 -11.011 -24.091 1.00 70.21 ? 75  VAL A CG2  1  
ATOM 1073  H H    . VAL A 1 75  ? -45.941 -11.064 -25.525 1.00 75.53 ? 75  VAL A H    1  
ATOM 1074  H HA   . VAL A 1 75  ? -48.448 -12.593 -25.804 1.00 51.33 ? 75  VAL A HA   1  
ATOM 1075  H HB   . VAL A 1 75  ? -48.089 -11.970 -23.488 1.00 1.20  ? 75  VAL A HB   1  
ATOM 1076  H HG11 . VAL A 1 75  ? -48.372 -9.170  -23.497 1.00 14.11 ? 75  VAL A HG11 1  
ATOM 1077  H HG12 . VAL A 1 75  ? -46.976 -10.116 -22.982 1.00 32.50 ? 75  VAL A HG12 1  
ATOM 1078  H HG13 . VAL A 1 75  ? -47.092 -9.551  -24.649 1.00 34.34 ? 75  VAL A HG13 1  
ATOM 1079  H HG21 . VAL A 1 75  ? -50.373 -11.665 -24.800 1.00 22.03 ? 75  VAL A HG21 1  
ATOM 1080  H HG22 . VAL A 1 75  ? -50.218 -11.252 -23.092 1.00 62.30 ? 75  VAL A HG22 1  
ATOM 1081  H HG23 . VAL A 1 75  ? -50.138 -9.985  -24.316 1.00 65.32 ? 75  VAL A HG23 1  
ATOM 1082  N N    . PRO A 1 76  ? -48.404 -10.966 -27.901 1.00 5.55  ? 76  PRO A N    1  
ATOM 1083  C CA   . PRO A 1 76  ? -48.849 -10.088 -28.987 1.00 4.31  ? 76  PRO A CA   1  
ATOM 1084  C C    . PRO A 1 76  ? -50.365 -9.928  -29.019 1.00 63.10 ? 76  PRO A C    1  
ATOM 1085  O O    . PRO A 1 76  ? -51.094 -10.722 -28.426 1.00 55.11 ? 76  PRO A O    1  
ATOM 1086  C CB   . PRO A 1 76  ? -48.360 -10.807 -30.247 1.00 2.23  ? 76  PRO A CB   1  
ATOM 1087  C CG   . PRO A 1 76  ? -48.267 -12.241 -29.853 1.00 12.52 ? 76  PRO A CG   1  
ATOM 1088  C CD   . PRO A 1 76  ? -47.877 -12.247 -28.401 1.00 1.54  ? 76  PRO A CD   1  
ATOM 1089  H HA   . PRO A 1 76  ? -48.386 -9.113  -28.924 1.00 74.43 ? 76  PRO A HA   1  
ATOM 1090  H HB2  . PRO A 1 76  ? -49.072 -10.661 -31.047 1.00 32.24 ? 76  PRO A HB2  1  
ATOM 1091  H HB3  . PRO A 1 76  ? -47.397 -10.415 -30.539 1.00 12.13 ? 76  PRO A HB3  1  
ATOM 1092  H HG2  . PRO A 1 76  ? -49.225 -12.721 -29.986 1.00 3.53  ? 76  PRO A HG2  1  
ATOM 1093  H HG3  . PRO A 1 76  ? -47.512 -12.736 -30.445 1.00 51.44 ? 76  PRO A HG3  1  
ATOM 1094  H HD2  . PRO A 1 76  ? -48.338 -13.079 -27.889 1.00 44.25 ? 76  PRO A HD2  1  
ATOM 1095  H HD3  . PRO A 1 76  ? -46.802 -12.287 -28.299 1.00 14.22 ? 76  PRO A HD3  1  
ATOM 1096  N N    . ALA A 1 77  ? -50.832 -8.897  -29.715 1.00 61.15 ? 77  ALA A N    1  
ATOM 1097  C CA   . ALA A 1 77  ? -52.261 -8.635  -29.827 1.00 35.33 ? 77  ALA A CA   1  
ATOM 1098  C C    . ALA A 1 77  ? -52.882 -9.449  -30.957 1.00 52.34 ? 77  ALA A C    1  
ATOM 1099  O O    . ALA A 1 77  ? -52.224 -10.298 -31.558 1.00 24.13 ? 77  ALA A O    1  
ATOM 1100  C CB   . ALA A 1 77  ? -52.511 -7.150  -30.044 1.00 22.12 ? 77  ALA A CB   1  
ATOM 1101  H H    . ALA A 1 77  ? -50.200 -8.299  -30.166 1.00 70.23 ? 77  ALA A H    1  
ATOM 1102  H HA   . ALA A 1 77  ? -52.727 -8.921  -28.894 1.00 44.20 ? 77  ALA A HA   1  
ATOM 1103  H HB1  . ALA A 1 77  ? -52.923 -6.995  -31.030 1.00 11.42 ? 77  ALA A HB1  1  
ATOM 1104  H HB2  . ALA A 1 77  ? -53.207 -6.790  -29.301 1.00 54.33 ? 77  ALA A HB2  1  
ATOM 1105  H HB3  . ALA A 1 77  ? -51.579 -6.612  -29.954 1.00 43.23 ? 77  ALA A HB3  1  
ATOM 1106  N N    . ARG A 1 78  ? -54.153 -9.184  -31.242 1.00 41.43 ? 78  ARG A N    1  
ATOM 1107  C CA   . ARG A 1 78  ? -54.863 -9.893  -32.300 1.00 2.20  ? 78  ARG A CA   1  
ATOM 1108  C C    . ARG A 1 78  ? -54.484 -9.343  -33.672 1.00 71.11 ? 78  ARG A C    1  
ATOM 1109  O O    . ARG A 1 78  ? -54.494 -8.132  -33.891 1.00 32.11 ? 78  ARG A O    1  
ATOM 1110  C CB   . ARG A 1 78  ? -56.374 -9.780  -32.093 1.00 73.41 ? 78  ARG A CB   1  
ATOM 1111  C CG   . ARG A 1 78  ? -57.189 -10.238 -33.292 1.00 42.22 ? 78  ARG A CG   1  
ATOM 1112  C CD   . ARG A 1 78  ? -58.682 -10.098 -33.038 1.00 5.13  ? 78  ARG A CD   1  
ATOM 1113  N NE   . ARG A 1 78  ? -59.237 -8.909  -33.679 1.00 71.31 ? 78  ARG A NE   1  
ATOM 1114  C CZ   . ARG A 1 78  ? -60.419 -8.389  -33.365 1.00 64.45 ? 78  ARG A CZ   1  
ATOM 1115  N NH1  . ARG A 1 78  ? -61.165 -8.950  -32.424 1.00 24.41 ? 78  ARG A NH1  1  
ATOM 1116  N NH2  . ARG A 1 78  ? -60.856 -7.306  -33.994 1.00 42.30 ? 78  ARG A NH2  1  
ATOM 1117  H H    . ARG A 1 78  ? -54.625 -8.495  -30.728 1.00 61.34 ? 78  ARG A H    1  
ATOM 1118  H HA   . ARG A 1 78  ? -54.578 -10.933 -32.251 1.00 31.10 ? 78  ARG A HA   1  
ATOM 1119  H HB2  . ARG A 1 78  ? -56.656 -10.385 -31.243 1.00 42.42 ? 78  ARG A HB2  1  
ATOM 1120  H HB3  . ARG A 1 78  ? -56.622 -8.750  -31.889 1.00 43.54 ? 78  ARG A HB3  1  
ATOM 1121  H HG2  . ARG A 1 78  ? -56.923 -9.635  -34.148 1.00 1.43  ? 78  ARG A HG2  1  
ATOM 1122  H HG3  . ARG A 1 78  ? -56.962 -11.274 -33.495 1.00 53.21 ? 78  ARG A HG3  1  
ATOM 1123  H HD2  . ARG A 1 78  ? -59.183 -10.972 -33.426 1.00 22.02 ? 78  ARG A HD2  1  
ATOM 1124  H HD3  . ARG A 1 78  ? -58.847 -10.032 -31.973 1.00 3.33  ? 78  ARG A HD3  1  
ATOM 1125  H HE   . ARG A 1 78  ? -58.702 -8.479  -34.378 1.00 14.22 ? 78  ARG A HE   1  
ATOM 1126  H HH11 . ARG A 1 78  ? -60.837 -9.766  -31.948 1.00 32.41 ? 78  ARG A HH11 1  
ATOM 1127  H HH12 . ARG A 1 78  ? -62.053 -8.556  -32.189 1.00 34.12 ? 78  ARG A HH12 1  
ATOM 1128  H HH21 . ARG A 1 78  ? -60.296 -6.880  -34.704 1.00 51.13 ? 78  ARG A HH21 1  
ATOM 1129  H HH22 . ARG A 1 78  ? -61.745 -6.915  -33.758 1.00 21.35 ? 78  ARG A HH22 1  
ATOM 1130  N N    . ALA A 1 79  ? -54.150 -10.242 -34.592 1.00 40.13 ? 79  ALA A N    1  
ATOM 1131  C CA   . ALA A 1 79  ? -53.770 -9.847  -35.943 1.00 25.31 ? 79  ALA A CA   1  
ATOM 1132  C C    . ALA A 1 79  ? -54.610 -10.577 -36.985 1.00 62.13 ? 79  ALA A C    1  
ATOM 1133  O O    . ALA A 1 79  ? -55.079 -11.691 -36.751 1.00 20.01 ? 79  ALA A O    1  
ATOM 1134  C CB   . ALA A 1 79  ? -52.290 -10.115 -36.174 1.00 4.43  ? 79  ALA A CB   1  
ATOM 1135  H H    . ALA A 1 79  ? -54.161 -11.193 -34.357 1.00 70.05 ? 79  ALA A H    1  
ATOM 1136  H HA   . ALA A 1 79  ? -53.938 -8.784  -36.040 1.00 24.22 ? 79  ALA A HA   1  
ATOM 1137  H HB1  . ALA A 1 79  ? -52.175 -10.977 -36.814 1.00 51.31 ? 79  ALA A HB1  1  
ATOM 1138  H HB2  . ALA A 1 79  ? -51.837 -9.254  -36.644 1.00 74.12 ? 79  ALA A HB2  1  
ATOM 1139  H HB3  . ALA A 1 79  ? -51.806 -10.303 -35.227 1.00 2.24  ? 79  ALA A HB3  1  
ATOM 1140  N N    . LYS A 1 80  ? -54.797 -9.942  -38.137 1.00 70.45 ? 80  LYS A N    1  
ATOM 1141  C CA   . LYS A 1 80  ? -55.581 -10.531 -39.217 1.00 45.22 ? 80  LYS A CA   1  
ATOM 1142  C C    . LYS A 1 80  ? -54.704 -10.818 -40.432 1.00 4.41  ? 80  LYS A C    1  
ATOM 1143  O O    . LYS A 1 80  ? -54.010 -9.932  -40.933 1.00 13.24 ? 80  LYS A O    1  
ATOM 1144  C CB   . LYS A 1 80  ? -56.726 -9.596  -39.611 1.00 75.34 ? 80  LYS A CB   1  
ATOM 1145  C CG   . LYS A 1 80  ? -57.589 -10.134 -40.740 1.00 71.00 ? 80  LYS A CG   1  
ATOM 1146  C CD   . LYS A 1 80  ? -58.772 -9.223  -41.020 1.00 52.35 ? 80  LYS A CD   1  
ATOM 1147  C CE   . LYS A 1 80  ? -58.348 -7.979  -41.786 1.00 13.53 ? 80  LYS A CE   1  
ATOM 1148  N NZ   . LYS A 1 80  ? -59.137 -6.782  -41.381 1.00 34.45 ? 80  LYS A NZ   1  
ATOM 1149  H H    . LYS A 1 80  ? -54.397 -9.056  -38.265 1.00 54.01 ? 80  LYS A H    1  
ATOM 1150  H HA   . LYS A 1 80  ? -55.993 -11.461 -38.859 1.00 34.55 ? 80  LYS A HA   1  
ATOM 1151  H HB2  . LYS A 1 80  ? -57.357 -9.436  -38.749 1.00 40.23 ? 80  LYS A HB2  1  
ATOM 1152  H HB3  . LYS A 1 80  ? -56.311 -8.649  -39.924 1.00 50.01 ? 80  LYS A HB3  1  
ATOM 1153  H HG2  . LYS A 1 80  ? -56.989 -10.212 -41.634 1.00 43.13 ? 80  LYS A HG2  1  
ATOM 1154  H HG3  . LYS A 1 80  ? -57.957 -11.112 -40.465 1.00 30.32 ? 80  LYS A HG3  1  
ATOM 1155  H HD2  . LYS A 1 80  ? -59.500 -9.762  -41.608 1.00 60.21 ? 80  LYS A HD2  1  
ATOM 1156  H HD3  . LYS A 1 80  ? -59.216 -8.924  -40.081 1.00 44.41 ? 80  LYS A HD3  1  
ATOM 1157  H HE2  . LYS A 1 80  ? -57.303 -7.792  -41.593 1.00 11.33 ? 80  LYS A HE2  1  
ATOM 1158  H HE3  . LYS A 1 80  ? -58.493 -8.154  -42.841 1.00 74.54 ? 80  LYS A HE3  1  
ATOM 1159  H HZ1  . LYS A 1 80  ? -58.520 -6.089  -40.912 1.00 1.21  ? 80  LYS A HZ1  1  
ATOM 1160  H HZ2  . LYS A 1 80  ? -59.568 -6.338  -42.217 1.00 24.02 ? 80  LYS A HZ2  1  
ATOM 1161  H HZ3  . LYS A 1 80  ? -59.893 -7.059  -40.721 1.00 62.22 ? 80  LYS A HZ3  1  
ATOM 1162  N N    . PHE A 1 81  ? -54.740 -12.060 -40.902 1.00 40.02 ? 81  PHE A N    1  
ATOM 1163  C CA   . PHE A 1 81  ? -53.949 -12.463 -42.059 1.00 42.00 ? 81  PHE A CA   1  
ATOM 1164  C C    . PHE A 1 81  ? -54.831 -13.111 -43.122 1.00 61.21 ? 81  PHE A C    1  
ATOM 1165  O O    . PHE A 1 81  ? -55.926 -13.588 -42.827 1.00 72.21 ? 81  PHE A O    1  
ATOM 1166  C CB   . PHE A 1 81  ? -52.845 -13.434 -41.635 1.00 44.31 ? 81  PHE A CB   1  
ATOM 1167  C CG   . PHE A 1 81  ? -53.331 -14.546 -40.750 1.00 51.42 ? 81  PHE A CG   1  
ATOM 1168  C CD1  . PHE A 1 81  ? -53.459 -14.356 -39.384 1.00 5.13  ? 81  PHE A CD1  1  
ATOM 1169  C CD2  . PHE A 1 81  ? -53.660 -15.781 -41.285 1.00 55.30 ? 81  PHE A CD2  1  
ATOM 1170  C CE1  . PHE A 1 81  ? -53.906 -15.377 -38.567 1.00 13.15 ? 81  PHE A CE1  1  
ATOM 1171  C CE2  . PHE A 1 81  ? -54.109 -16.805 -40.473 1.00 31.10 ? 81  PHE A CE2  1  
ATOM 1172  C CZ   . PHE A 1 81  ? -54.231 -16.603 -39.112 1.00 20.40 ? 81  PHE A CZ   1  
ATOM 1173  H H    . PHE A 1 81  ? -55.312 -12.722 -40.460 1.00 54.11 ? 81  PHE A H    1  
ATOM 1174  H HA   . PHE A 1 81  ? -53.496 -11.576 -42.475 1.00 75.23 ? 81  PHE A HA   1  
ATOM 1175  H HB2  . PHE A 1 81  ? -52.408 -13.879 -42.517 1.00 15.23 ? 81  PHE A HB2  1  
ATOM 1176  H HB3  . PHE A 1 81  ? -52.083 -12.889 -41.098 1.00 13.24 ? 81  PHE A HB3  1  
ATOM 1177  H HD1  . PHE A 1 81  ? -53.204 -13.396 -38.956 1.00 33.22 ? 81  PHE A HD1  1  
ATOM 1178  H HD2  . PHE A 1 81  ? -53.565 -15.940 -42.349 1.00 23.41 ? 81  PHE A HD2  1  
ATOM 1179  H HE1  . PHE A 1 81  ? -54.000 -15.215 -37.503 1.00 33.51 ? 81  PHE A HE1  1  
ATOM 1180  H HE2  . PHE A 1 81  ? -54.362 -17.763 -40.902 1.00 31.32 ? 81  PHE A HE2  1  
ATOM 1181  H HZ   . PHE A 1 81  ? -54.582 -17.402 -38.476 1.00 24.14 ? 81  PHE A HZ   1  
ATOM 1182  N N    . GLN A 1 82  ? -54.345 -13.123 -44.359 1.00 24.20 ? 82  GLN A N    1  
ATOM 1183  C CA   . GLN A 1 82  ? -55.089 -13.711 -45.466 1.00 71.23 ? 82  GLN A CA   1  
ATOM 1184  C C    . GLN A 1 82  ? -54.703 -15.173 -45.666 1.00 73.21 ? 82  GLN A C    1  
ATOM 1185  O O    . GLN A 1 82  ? -53.625 -15.603 -45.257 1.00 54.40 ? 82  GLN A O    1  
ATOM 1186  C CB   . GLN A 1 82  ? -54.836 -12.924 -46.753 1.00 74.34 ? 82  GLN A CB   1  
ATOM 1187  C CG   . GLN A 1 82  ? -54.792 -11.419 -46.547 1.00 50.22 ? 82  GLN A CG   1  
ATOM 1188  C CD   . GLN A 1 82  ? -54.483 -10.664 -47.825 1.00 2.31  ? 82  GLN A CD   1  
ATOM 1189  O OE1  . GLN A 1 82  ? -54.517 -11.230 -48.918 1.00 14.51 ? 82  GLN A OE1  1  
ATOM 1190  N NE2  . GLN A 1 82  ? -54.178 -9.378  -47.694 1.00 12.21 ? 82  GLN A NE2  1  
ATOM 1191  H H    . GLN A 1 82  ? -53.466 -12.727 -44.531 1.00 25.21 ? 82  GLN A H    1  
ATOM 1192  H HA   . GLN A 1 82  ? -56.140 -13.659 -45.224 1.00 24.22 ? 82  GLN A HA   1  
ATOM 1193  H HB2  . GLN A 1 82  ? -53.892 -13.237 -47.173 1.00 2.22  ? 82  GLN A HB2  1  
ATOM 1194  H HB3  . GLN A 1 82  ? -55.625 -13.146 -47.457 1.00 61.04 ? 82  GLN A HB3  1  
ATOM 1195  H HG2  . GLN A 1 82  ? -55.752 -11.090 -46.177 1.00 61.41 ? 82  GLN A HG2  1  
ATOM 1196  H HG3  . GLN A 1 82  ? -54.029 -11.191 -45.818 1.00 10.14 ? 82  GLN A HG3  1  
ATOM 1197  H HE21 . GLN A 1 82  ? -54.169 -8.994  -46.791 1.00 70.44 ? 82  GLN A HE21 1  
ATOM 1198  H HE22 . GLN A 1 82  ? -53.973 -8.866  -48.503 1.00 12.01 ? 82  GLN A HE22 1  
ATOM 1199  N N    . GLY A 1 83  ? -55.592 -15.934 -46.298 1.00 51.10 ? 83  GLY A N    1  
ATOM 1200  C CA   . GLY A 1 83  ? -55.326 -17.340 -46.540 1.00 53.25 ? 83  GLY A CA   1  
ATOM 1201  C C    . GLY A 1 83  ? -56.418 -18.004 -47.355 1.00 72.23 ? 83  GLY A C    1  
ATOM 1202  O O    . GLY A 1 83  ? -57.159 -18.844 -46.844 1.00 45.31 ? 83  GLY A O    1  
ATOM 1203  H H    . GLY A 1 83  ? -56.435 -15.537 -46.602 1.00 33.11 ? 83  GLY A H    1  
ATOM 1204  H HA2  . GLY A 1 83  ? -54.390 -17.432 -47.070 1.00 2.30  ? 83  GLY A HA2  1  
ATOM 1205  H HA3  . GLY A 1 83  ? -55.243 -17.847 -45.591 1.00 23.43 ? 83  GLY A HA3  1  
ATOM 1206  N N    . GLU A 1 84  ? -56.520 -17.626 -48.626 1.00 24.42 ? 84  GLU A N    1  
ATOM 1207  C CA   . GLU A 1 84  ? -57.531 -18.190 -49.511 1.00 74.54 ? 84  GLU A CA   1  
ATOM 1208  C C    . GLU A 1 84  ? -57.374 -17.652 -50.930 1.00 64.15 ? 84  GLU A C    1  
ATOM 1209  O O    . GLU A 1 84  ? -56.444 -16.899 -51.222 1.00 14.45 ? 84  GLU A O    1  
ATOM 1210  C CB   . GLU A 1 84  ? -58.934 -17.874 -48.987 1.00 44.00 ? 84  GLU A CB   1  
ATOM 1211  C CG   . GLU A 1 84  ? -59.868 -19.072 -48.985 1.00 24.51 ? 84  GLU A CG   1  
ATOM 1212  C CD   . GLU A 1 84  ? -59.430 -20.151 -48.013 1.00 33.11 ? 84  GLU A CD   1  
ATOM 1213  O OE1  . GLU A 1 84  ? -58.697 -21.069 -48.437 1.00 5.43  ? 84  GLU A OE1  1  
ATOM 1214  O OE2  . GLU A 1 84  ? -59.822 -20.078 -46.829 1.00 63.14 ? 84  GLU A OE2  1  
ATOM 1215  H H    . GLU A 1 84  ? -55.900 -16.953 -48.975 1.00 40.54 ? 84  GLU A H    1  
ATOM 1216  H HA   . GLU A 1 84  ? -57.397 -19.261 -49.529 1.00 31.43 ? 84  GLU A HA   1  
ATOM 1217  H HB2  . GLU A 1 84  ? -58.852 -17.505 -47.975 1.00 42.03 ? 84  GLU A HB2  1  
ATOM 1218  H HB3  . GLU A 1 84  ? -59.371 -17.105 -49.606 1.00 42.25 ? 84  GLU A HB3  1  
ATOM 1219  H HG2  . GLU A 1 84  ? -60.857 -18.741 -48.709 1.00 54.02 ? 84  GLU A HG2  1  
ATOM 1220  H HG3  . GLU A 1 84  ? -59.894 -19.494 -49.979 1.00 53.32 ? 84  GLU A HG3  1  
ATOM 1221  N N    . LYS A 1 85  ? -58.288 -18.045 -51.811 1.00 11.41 ? 85  LYS A N    1  
ATOM 1222  C CA   . LYS A 1 85  ? -58.253 -17.602 -53.200 1.00 31.51 ? 85  LYS A CA   1  
ATOM 1223  C C    . LYS A 1 85  ? -58.955 -16.258 -53.361 1.00 4.44  ? 85  LYS A C    1  
ATOM 1224  O O    . LYS A 1 85  ? -58.313 -15.239 -53.619 1.00 31.21 ? 85  LYS A O    1  
ATOM 1225  C CB   . LYS A 1 85  ? -58.913 -18.645 -54.105 1.00 63.13 ? 85  LYS A CB   1  
ATOM 1226  C CG   . LYS A 1 85  ? -58.581 -20.078 -53.725 1.00 43.24 ? 85  LYS A CG   1  
ATOM 1227  C CD   . LYS A 1 85  ? -59.716 -20.727 -52.951 1.00 40.35 ? 85  LYS A CD   1  
ATOM 1228  C CE   . LYS A 1 85  ? -59.856 -22.201 -53.299 1.00 1.13  ? 85  LYS A CE   1  
ATOM 1229  N NZ   . LYS A 1 85  ? -60.428 -22.985 -52.169 1.00 53.13 ? 85  LYS A NZ   1  
ATOM 1230  H H    . LYS A 1 85  ? -59.005 -18.646 -51.519 1.00 33.32 ? 85  LYS A H    1  
ATOM 1231  H HA   . LYS A 1 85  ? -57.218 -17.492 -53.487 1.00 14.22 ? 85  LYS A HA   1  
ATOM 1232  H HB2  . LYS A 1 85  ? -59.984 -18.521 -54.056 1.00 54.42 ? 85  LYS A HB2  1  
ATOM 1233  H HB3  . LYS A 1 85  ? -58.586 -18.480 -55.122 1.00 0.40  ? 85  LYS A HB3  1  
ATOM 1234  H HG2  . LYS A 1 85  ? -58.401 -20.647 -54.625 1.00 75.13 ? 85  LYS A HG2  1  
ATOM 1235  H HG3  . LYS A 1 85  ? -57.691 -20.081 -53.112 1.00 1.21  ? 85  LYS A HG3  1  
ATOM 1236  H HD2  . LYS A 1 85  ? -59.518 -20.635 -51.894 1.00 21.11 ? 85  LYS A HD2  1  
ATOM 1237  H HD3  . LYS A 1 85  ? -60.640 -20.220 -53.192 1.00 1.21  ? 85  LYS A HD3  1  
ATOM 1238  H HE2  . LYS A 1 85  ? -60.504 -22.295 -54.156 1.00 73.42 ? 85  LYS A HE2  1  
ATOM 1239  H HE3  . LYS A 1 85  ? -58.880 -22.594 -53.541 1.00 24.43 ? 85  LYS A HE3  1  
ATOM 1240  H HZ1  . LYS A 1 85  ? -59.667 -23.317 -51.543 1.00 72.31 ? 85  LYS A HZ1  1  
ATOM 1241  H HZ2  . LYS A 1 85  ? -61.082 -22.393 -51.618 1.00 51.53 ? 85  LYS A HZ2  1  
ATOM 1242  H HZ3  . LYS A 1 85  ? -60.948 -23.809 -52.534 1.00 23.24 ? 85  LYS A HZ3  1  
ATOM 1243  N N    . SER A 1 86  ? -60.275 -16.261 -53.205 1.00 24.33 ? 86  SER A N    1  
ATOM 1244  C CA   . SER A 1 86  ? -61.063 -15.042 -53.335 1.00 12.31 ? 86  SER A CA   1  
ATOM 1245  C C    . SER A 1 86  ? -61.056 -14.248 -52.032 1.00 24.22 ? 86  SER A C    1  
ATOM 1246  O O    . SER A 1 86  ? -61.068 -13.017 -52.042 1.00 52.13 ? 86  SER A O    1  
ATOM 1247  C CB   . SER A 1 86  ? -62.502 -15.379 -53.731 1.00 63.24 ? 86  SER A CB   1  
ATOM 1248  O OG   . SER A 1 86  ? -63.262 -14.202 -53.942 1.00 33.12 ? 86  SER A OG   1  
ATOM 1249  H H    . SER A 1 86  ? -60.729 -17.105 -53.000 1.00 20.43 ? 86  SER A H    1  
ATOM 1250  H HA   . SER A 1 86  ? -60.616 -14.440 -54.112 1.00 15.50 ? 86  SER A HA   1  
ATOM 1251  H HB2  . SER A 1 86  ? -62.495 -15.957 -54.643 1.00 51.42 ? 86  SER A HB2  1  
ATOM 1252  H HB3  . SER A 1 86  ? -62.963 -15.956 -52.943 1.00 75.11 ? 86  SER A HB3  1  
ATOM 1253  H HG   . SER A 1 86  ? -62.760 -13.589 -54.483 1.00 51.23 ? 86  SER A HG   1  
ATOM 1254  N N    . ILE A 1 87  ? -61.035 -14.963 -50.912 1.00 11.43 ? 87  ILE A N    1  
ATOM 1255  C CA   . ILE A 1 87  ? -61.025 -14.326 -49.600 1.00 62.15 ? 87  ILE A CA   1  
ATOM 1256  C C    . ILE A 1 87  ? -59.745 -13.525 -49.388 1.00 43.03 ? 87  ILE A C    1  
ATOM 1257  O O    . ILE A 1 87  ? -59.753 -12.484 -48.731 1.00 33.42 ? 87  ILE A O    1  
ATOM 1258  C CB   . ILE A 1 87  ? -61.161 -15.363 -48.470 1.00 72.32 ? 87  ILE A CB   1  
ATOM 1259  C CG1  . ILE A 1 87  ? -62.163 -16.450 -48.864 1.00 72.42 ? 87  ILE A CG1  1  
ATOM 1260  C CG2  . ILE A 1 87  ? -61.589 -14.685 -47.177 1.00 44.34 ? 87  ILE A CG2  1  
ATOM 1261  C CD1  . ILE A 1 87  ? -63.484 -15.904 -49.359 1.00 32.03 ? 87  ILE A CD1  1  
ATOM 1262  H H    . ILE A 1 87  ? -61.026 -15.941 -50.969 1.00 2.45  ? 87  ILE A H    1  
ATOM 1263  H HA   . ILE A 1 87  ? -61.870 -13.655 -49.550 1.00 2.44  ? 87  ILE A HA   1  
ATOM 1264  H HB   . ILE A 1 87  ? -60.195 -15.816 -48.309 1.00 2.25  ? 87  ILE A HB   1  
ATOM 1265  H HG12 . ILE A 1 87  ? -61.739 -17.054 -49.651 1.00 33.00 ? 87  ILE A HG12 1  
ATOM 1266  H HG13 . ILE A 1 87  ? -62.362 -17.074 -48.005 1.00 31.52 ? 87  ILE A HG13 1  
ATOM 1267  H HG21 . ILE A 1 87  ? -61.312 -13.641 -47.210 1.00 72.21 ? 87  ILE A HG21 1  
ATOM 1268  H HG22 . ILE A 1 87  ? -62.659 -14.770 -47.063 1.00 31.22 ? 87  ILE A HG22 1  
ATOM 1269  H HG23 . ILE A 1 87  ? -61.098 -15.161 -46.341 1.00 60.15 ? 87  ILE A HG23 1  
ATOM 1270  H HD11 . ILE A 1 87  ? -64.294 -16.455 -48.904 1.00 13.41 ? 87  ILE A HD11 1  
ATOM 1271  H HD12 . ILE A 1 87  ? -63.564 -14.860 -49.093 1.00 33.42 ? 87  ILE A HD12 1  
ATOM 1272  H HD13 . ILE A 1 87  ? -63.537 -16.007 -50.432 1.00 51.05 ? 87  ILE A HD13 1  
ATOM 1273  N N    . SER A 1 88  ? -58.645 -14.016 -49.951 1.00 74.41 ? 88  SER A N    1  
ATOM 1274  C CA   . SER A 1 88  ? -57.356 -13.347 -49.822 1.00 71.42 ? 88  SER A CA   1  
ATOM 1275  C C    . SER A 1 88  ? -57.413 -11.940 -50.408 1.00 73.05 ? 88  SER A C    1  
ATOM 1276  O O    . SER A 1 88  ? -56.955 -10.979 -49.791 1.00 31.15 ? 88  SER A O    1  
ATOM 1277  C CB   . SER A 1 88  ? -56.264 -14.159 -50.521 1.00 72.45 ? 88  SER A CB   1  
ATOM 1278  O OG   . SER A 1 88  ? -55.129 -13.357 -50.795 1.00 64.25 ? 88  SER A OG   1  
ATOM 1279  H H    . SER A 1 88  ? -58.703 -14.850 -50.463 1.00 63.32 ? 88  SER A H    1  
ATOM 1280  H HA   . SER A 1 88  ? -57.123 -13.277 -48.770 1.00 62.32 ? 88  SER A HA   1  
ATOM 1281  H HB2  . SER A 1 88  ? -55.966 -14.979 -49.886 1.00 21.12 ? 88  SER A HB2  1  
ATOM 1282  H HB3  . SER A 1 88  ? -56.649 -14.548 -51.453 1.00 54.22 ? 88  SER A HB3  1  
ATOM 1283  H HG   . SER A 1 88  ? -55.116 -13.127 -51.727 1.00 54.13 ? 88  SER A HG   1  
ATOM 1284  N N    . SER A 1 89  ? -57.980 -11.827 -51.606 1.00 24.13 ? 89  SER A N    1  
ATOM 1285  C CA   . SER A 1 89  ? -58.094 -10.539 -52.279 1.00 11.53 ? 89  SER A CA   1  
ATOM 1286  C C    . SER A 1 89  ? -58.830 -9.531  -51.401 1.00 55.12 ? 89  SER A C    1  
ATOM 1287  O O    . SER A 1 89  ? -58.494 -8.346  -51.379 1.00 72.15 ? 89  SER A O    1  
ATOM 1288  C CB   . SER A 1 89  ? -58.825 -10.699 -53.613 1.00 65.43 ? 89  SER A CB   1  
ATOM 1289  O OG   . SER A 1 89  ? -58.791 -9.496  -54.361 1.00 74.21 ? 89  SER A OG   1  
ATOM 1290  H H    . SER A 1 89  ? -58.326 -12.630 -52.048 1.00 33.31 ? 89  SER A H    1  
ATOM 1291  H HA   . SER A 1 89  ? -57.096 -10.173 -52.466 1.00 44.34 ? 89  SER A HA   1  
ATOM 1292  H HB2  . SER A 1 89  ? -58.350 -11.480 -54.189 1.00 12.34 ? 89  SER A HB2  1  
ATOM 1293  H HB3  . SER A 1 89  ? -59.855 -10.965 -53.427 1.00 30.34 ? 89  SER A HB3  1  
ATOM 1294  H HG   . SER A 1 89  ? -58.668 -9.700  -55.291 1.00 73.20 ? 89  SER A HG   1  
ATOM 1295  N N    . LEU A 1 90  ? -59.837 -10.010 -50.679 1.00 10.24 ? 90  LEU A N    1  
ATOM 1296  C CA   . LEU A 1 90  ? -60.623 -9.152  -49.798 1.00 63.20 ? 90  LEU A CA   1  
ATOM 1297  C C    . LEU A 1 90  ? -59.747 -8.543  -48.708 1.00 10.12 ? 90  LEU A C    1  
ATOM 1298  O O    . LEU A 1 90  ? -59.787 -7.337  -48.467 1.00 21.21 ? 90  LEU A O    1  
ATOM 1299  C CB   . LEU A 1 90  ? -61.765 -9.948  -49.165 1.00 33.21 ? 90  LEU A CB   1  
ATOM 1300  C CG   . LEU A 1 90  ? -63.031 -9.157  -48.833 1.00 30.12 ? 90  LEU A CG   1  
ATOM 1301  C CD1  . LEU A 1 90  ? -62.696 -7.954  -47.965 1.00 32.24 ? 90  LEU A CD1  1  
ATOM 1302  C CD2  . LEU A 1 90  ? -63.735 -8.717  -50.108 1.00 70.22 ? 90  LEU A CD2  1  
ATOM 1303  H H    . LEU A 1 90  ? -60.058 -10.962 -50.738 1.00 22.44 ? 90  LEU A H    1  
ATOM 1304  H HA   . LEU A 1 90  ? -61.038 -8.355  -50.396 1.00 74.25 ? 90  LEU A HA   1  
ATOM 1305  H HB2  . LEU A 1 90  ? -62.038 -10.736 -49.850 1.00 34.23 ? 90  LEU A HB2  1  
ATOM 1306  H HB3  . LEU A 1 90  ? -61.395 -10.383 -48.247 1.00 74.12 ? 90  LEU A HB3  1  
ATOM 1307  H HG   . LEU A 1 90  ? -63.709 -9.791  -48.277 1.00 44.32 ? 90  LEU A HG   1  
ATOM 1308  H HD11 . LEU A 1 90  ? -61.955 -8.235  -47.231 1.00 42.22 ? 90  LEU A HD11 1  
ATOM 1309  H HD12 . LEU A 1 90  ? -62.307 -7.160  -48.584 1.00 40.05 ? 90  LEU A HD12 1  
ATOM 1310  H HD13 . LEU A 1 90  ? -63.589 -7.614  -47.462 1.00 12.43 ? 90  LEU A HD13 1  
ATOM 1311  H HD21 . LEU A 1 90  ? -64.804 -8.783  -49.970 1.00 51.32 ? 90  LEU A HD21 1  
ATOM 1312  H HD22 . LEU A 1 90  ? -63.463 -7.697  -50.336 1.00 32.11 ? 90  LEU A HD22 1  
ATOM 1313  H HD23 . LEU A 1 90  ? -63.437 -9.360  -50.924 1.00 12.34 ? 90  LEU A HD23 1  
ATOM 1314  N N    . GLY A 1 91  ? -58.954 -9.386  -48.053 1.00 13.35 ? 91  GLY A N    1  
ATOM 1315  C CA   . GLY A 1 91  ? -58.078 -8.911  -46.997 1.00 72.42 ? 91  GLY A CA   1  
ATOM 1316  C C    . GLY A 1 91  ? -58.496 -9.411  -45.629 1.00 22.44 ? 91  GLY A C    1  
ATOM 1317  O O    . GLY A 1 91  ? -57.734 -9.317  -44.667 1.00 5.45  ? 91  GLY A O    1  
ATOM 1318  H H    . GLY A 1 91  ? -58.965 -10.337 -48.288 1.00 25.24 ? 91  GLY A H    1  
ATOM 1319  H HA2  . GLY A 1 91  ? -57.073 -9.248  -47.201 1.00 4.13  ? 91  GLY A HA2  1  
ATOM 1320  H HA3  . GLY A 1 91  ? -58.092 -7.831  -46.992 1.00 64.34 ? 91  GLY A HA3  1  
ATOM 1321  N N    . ARG A 1 92  ? -59.710 -9.944  -45.540 1.00 53.10 ? 92  ARG A N    1  
ATOM 1322  C CA   . ARG A 1 92  ? -60.229 -10.458 -44.278 1.00 40.12 ? 92  ARG A CA   1  
ATOM 1323  C C    . ARG A 1 92  ? -60.521 -11.952 -44.379 1.00 23.33 ? 92  ARG A C    1  
ATOM 1324  O O    . ARG A 1 92  ? -61.610 -12.357 -44.786 1.00 3.01  ? 92  ARG A O    1  
ATOM 1325  C CB   . ARG A 1 92  ? -61.500 -9.705  -43.880 1.00 42.01 ? 92  ARG A CB   1  
ATOM 1326  C CG   . ARG A 1 92  ? -61.384 -8.196  -44.023 1.00 22.21 ? 92  ARG A CG   1  
ATOM 1327  C CD   . ARG A 1 92  ? -62.443 -7.476  -43.203 1.00 52.05 ? 92  ARG A CD   1  
ATOM 1328  N NE   . ARG A 1 92  ? -62.328 -7.772  -41.778 1.00 64.00 ? 92  ARG A NE   1  
ATOM 1329  C CZ   . ARG A 1 92  ? -63.231 -7.406  -40.876 1.00 10.32 ? 92  ARG A CZ   1  
ATOM 1330  N NH1  . ARG A 1 92  ? -64.311 -6.733  -41.249 1.00 71.53 ? 92  ARG A NH1  1  
ATOM 1331  N NH2  . ARG A 1 92  ? -63.055 -7.712  -39.597 1.00 33.32 ? 92  ARG A NH2  1  
ATOM 1332  H H    . ARG A 1 92  ? -60.271 -9.992  -46.342 1.00 54.42 ? 92  ARG A H    1  
ATOM 1333  H HA   . ARG A 1 92  ? -59.476 -10.300 -43.521 1.00 23.31 ? 92  ARG A HA   1  
ATOM 1334  H HB2  . ARG A 1 92  ? -62.314 -10.042 -44.504 1.00 55.33 ? 92  ARG A HB2  1  
ATOM 1335  H HB3  . ARG A 1 92  ? -61.729 -9.931  -42.850 1.00 14.33 ? 92  ARG A HB3  1  
ATOM 1336  H HG2  . ARG A 1 92  ? -60.407 -7.885  -43.681 1.00 35.50 ? 92  ARG A HG2  1  
ATOM 1337  H HG3  . ARG A 1 92  ? -61.504 -7.932  -45.063 1.00 31.30 ? 92  ARG A HG3  1  
ATOM 1338  H HD2  . ARG A 1 92  ? -62.331 -6.412  -43.350 1.00 73.14 ? 92  ARG A HD2  1  
ATOM 1339  H HD3  . ARG A 1 92  ? -63.418 -7.786  -43.548 1.00 71.35 ? 92  ARG A HD3  1  
ATOM 1340  H HE   . ARG A 1 92  ? -61.537 -8.268  -41.480 1.00 72.01 ? 92  ARG A HE   1  
ATOM 1341  H HH11 . ARG A 1 92  ? -64.447 -6.502  -42.212 1.00 64.04 ? 92  ARG A HH11 1  
ATOM 1342  H HH12 . ARG A 1 92  ? -64.990 -6.460  -40.568 1.00 15.20 ? 92  ARG A HH12 1  
ATOM 1343  H HH21 . ARG A 1 92  ? -62.242 -8.219  -39.311 1.00 74.25 ? 92  ARG A HH21 1  
ATOM 1344  H HH22 . ARG A 1 92  ? -63.736 -7.436  -38.919 1.00 25.14 ? 92  ARG A HH22 1  
ATOM 1345  N N    . VAL A 1 93  ? -59.540 -12.768 -44.005 1.00 42.12 ? 93  VAL A N    1  
ATOM 1346  C CA   . VAL A 1 93  ? -59.691 -14.217 -44.053 1.00 21.35 ? 93  VAL A CA   1  
ATOM 1347  C C    . VAL A 1 93  ? -59.669 -14.818 -42.652 1.00 21.24 ? 93  VAL A C    1  
ATOM 1348  O O    . VAL A 1 93  ? -60.593 -15.527 -42.255 1.00 35.35 ? 93  VAL A O    1  
ATOM 1349  C CB   . VAL A 1 93  ? -58.580 -14.870 -44.897 1.00 33.23 ? 93  VAL A CB   1  
ATOM 1350  C CG1  . VAL A 1 93  ? -58.739 -16.383 -44.910 1.00 3.13  ? 93  VAL A CG1  1  
ATOM 1351  C CG2  . VAL A 1 93  ? -58.590 -14.313 -46.312 1.00 51.40 ? 93  VAL A CG2  1  
ATOM 1352  H H    . VAL A 1 93  ? -58.694 -12.386 -43.689 1.00 55.35 ? 93  VAL A H    1  
ATOM 1353  H HA   . VAL A 1 93  ? -60.642 -14.439 -44.514 1.00 53.00 ? 93  VAL A HA   1  
ATOM 1354  H HB   . VAL A 1 93  ? -57.628 -14.634 -44.446 1.00 24.11 ? 93  VAL A HB   1  
ATOM 1355  H HG11 . VAL A 1 93  ? -58.492 -16.779 -43.936 1.00 20.12 ? 93  VAL A HG11 1  
ATOM 1356  H HG12 . VAL A 1 93  ? -59.760 -16.636 -45.153 1.00 51.21 ? 93  VAL A HG12 1  
ATOM 1357  H HG13 . VAL A 1 93  ? -58.076 -16.808 -45.650 1.00 15.15 ? 93  VAL A HG13 1  
ATOM 1358  H HG21 . VAL A 1 93  ? -57.632 -13.863 -46.528 1.00 53.15 ? 93  VAL A HG21 1  
ATOM 1359  H HG22 . VAL A 1 93  ? -58.779 -15.112 -47.013 1.00 22.53 ? 93  VAL A HG22 1  
ATOM 1360  H HG23 . VAL A 1 93  ? -59.366 -13.567 -46.400 1.00 12.43 ? 93  VAL A HG23 1  
ATOM 1361  N N    . SER A 1 94  ? -58.607 -14.529 -41.906 1.00 61.33 ? 94  SER A N    1  
ATOM 1362  C CA   . SER A 1 94  ? -58.462 -15.044 -40.550 1.00 13.25 ? 94  SER A CA   1  
ATOM 1363  C C    . SER A 1 94  ? -57.907 -13.971 -39.618 1.00 13.32 ? 94  SER A C    1  
ATOM 1364  O O    . SER A 1 94  ? -57.070 -13.162 -40.016 1.00 11.52 ? 94  SER A O    1  
ATOM 1365  C CB   . SER A 1 94  ? -57.544 -16.268 -40.541 1.00 12.53 ? 94  SER A CB   1  
ATOM 1366  O OG   . SER A 1 94  ? -57.468 -16.857 -41.827 1.00 63.01 ? 94  SER A OG   1  
ATOM 1367  H H    . SER A 1 94  ? -57.903 -13.958 -42.279 1.00 63.31 ? 94  SER A H    1  
ATOM 1368  H HA   . SER A 1 94  ? -59.441 -15.336 -40.200 1.00 32.31 ? 94  SER A HA   1  
ATOM 1369  H HB2  . SER A 1 94  ? -56.553 -15.968 -40.236 1.00 20.53 ? 94  SER A HB2  1  
ATOM 1370  H HB3  . SER A 1 94  ? -57.930 -16.998 -39.845 1.00 30.51 ? 94  SER A HB3  1  
ATOM 1371  H HG   . SER A 1 94  ? -56.704 -17.437 -41.869 1.00 2.21  ? 94  SER A HG   1  
ATOM 1372  N N    . GLU A 1 95  ? -58.381 -13.972 -38.376 1.00 1.33  ? 95  GLU A N    1  
ATOM 1373  C CA   . GLU A 1 95  ? -57.933 -12.998 -37.387 1.00 42.22 ? 95  GLU A CA   1  
ATOM 1374  C C    . GLU A 1 95  ? -57.935 -13.604 -35.987 1.00 12.44 ? 95  GLU A C    1  
ATOM 1375  O O    . GLU A 1 95  ? -58.981 -13.999 -35.471 1.00 23.31 ? 95  GLU A O    1  
ATOM 1376  C CB   . GLU A 1 95  ? -58.827 -11.757 -37.419 1.00 53.25 ? 95  GLU A CB   1  
ATOM 1377  C CG   . GLU A 1 95  ? -58.550 -10.777 -36.292 1.00 3.01  ? 95  GLU A CG   1  
ATOM 1378  C CD   . GLU A 1 95  ? -58.873 -9.345  -36.671 1.00 13.24 ? 95  GLU A CD   1  
ATOM 1379  O OE1  . GLU A 1 95  ? -60.056 -9.059  -36.952 1.00 71.13 ? 95  GLU A OE1  1  
ATOM 1380  O OE2  . GLU A 1 95  ? -57.945 -8.510  -36.686 1.00 22.14 ? 95  GLU A OE2  1  
ATOM 1381  H H    . GLU A 1 95  ? -59.047 -14.643 -38.118 1.00 53.53 ? 95  GLU A H    1  
ATOM 1382  H HA   . GLU A 1 95  ? -56.924 -12.709 -37.640 1.00 23.33 ? 95  GLU A HA   1  
ATOM 1383  H HB2  . GLU A 1 95  ? -58.679 -11.245 -38.359 1.00 3.11  ? 95  GLU A HB2  1  
ATOM 1384  H HB3  . GLU A 1 95  ? -59.859 -12.070 -37.350 1.00 44.11 ? 95  GLU A HB3  1  
ATOM 1385  H HG2  . GLU A 1 95  ? -59.150 -11.051 -35.438 1.00 32.45 ? 95  GLU A HG2  1  
ATOM 1386  H HG3  . GLU A 1 95  ? -57.504 -10.837 -36.029 1.00 43.13 ? 95  GLU A HG3  1  
ATOM 1387  N N    . VAL A 1 96  ? -56.756 -13.673 -35.376 1.00 73.44 ? 96  VAL A N    1  
ATOM 1388  C CA   . VAL A 1 96  ? -56.621 -14.230 -34.036 1.00 32.13 ? 96  VAL A CA   1  
ATOM 1389  C C    . VAL A 1 96  ? -55.382 -13.684 -33.336 1.00 44.12 ? 96  VAL A C    1  
ATOM 1390  O O    . VAL A 1 96  ? -54.673 -12.836 -33.879 1.00 12.34 ? 96  VAL A O    1  
ATOM 1391  C CB   . VAL A 1 96  ? -56.541 -15.768 -34.072 1.00 11.11 ? 96  VAL A CB   1  
ATOM 1392  C CG1  . VAL A 1 96  ? -57.870 -16.362 -34.515 1.00 45.41 ? 96  VAL A CG1  1  
ATOM 1393  C CG2  . VAL A 1 96  ? -55.413 -16.221 -34.987 1.00 55.21 ? 96  VAL A CG2  1  
ATOM 1394  H H    . VAL A 1 96  ? -55.958 -13.342 -35.839 1.00 15.32 ? 96  VAL A H    1  
ATOM 1395  H HA   . VAL A 1 96  ? -57.496 -13.949 -33.468 1.00 34.52 ? 96  VAL A HA   1  
ATOM 1396  H HB   . VAL A 1 96  ? -56.330 -16.121 -33.073 1.00 43.22 ? 96  VAL A HB   1  
ATOM 1397  H HG11 . VAL A 1 96  ? -58.663 -15.974 -33.893 1.00 5.11  ? 96  VAL A HG11 1  
ATOM 1398  H HG12 . VAL A 1 96  ? -58.057 -16.096 -35.545 1.00 11.51 ? 96  VAL A HG12 1  
ATOM 1399  H HG13 . VAL A 1 96  ? -57.832 -17.437 -34.422 1.00 51.02 ? 96  VAL A HG13 1  
ATOM 1400  H HG21 . VAL A 1 96  ? -54.563 -15.568 -34.861 1.00 3.55  ? 96  VAL A HG21 1  
ATOM 1401  H HG22 . VAL A 1 96  ? -55.131 -17.233 -34.737 1.00 1.54  ? 96  VAL A HG22 1  
ATOM 1402  H HG23 . VAL A 1 96  ? -55.746 -16.184 -36.014 1.00 12.41 ? 96  VAL A HG23 1  
ATOM 1403  N N    . ASP A 1 97  ? -55.125 -14.176 -32.129 1.00 72.02 ? 97  ASP A N    1  
ATOM 1404  C CA   . ASP A 1 97  ? -53.969 -13.739 -31.355 1.00 15.42 ? 97  ASP A CA   1  
ATOM 1405  C C    . ASP A 1 97  ? -52.807 -14.713 -31.516 1.00 42.15 ? 97  ASP A C    1  
ATOM 1406  O O    . ASP A 1 97  ? -53.010 -15.902 -31.764 1.00 2.21  ? 97  ASP A O    1  
ATOM 1407  C CB   . ASP A 1 97  ? -54.339 -13.607 -29.877 1.00 33.34 ? 97  ASP A CB   1  
ATOM 1408  C CG   . ASP A 1 97  ? -53.431 -12.645 -29.136 1.00 34.31 ? 97  ASP A CG   1  
ATOM 1409  O OD1  . ASP A 1 97  ? -52.340 -13.072 -28.703 1.00 73.42 ? 97  ASP A OD1  1  
ATOM 1410  O OD2  . ASP A 1 97  ? -53.811 -11.465 -28.990 1.00 15.14 ? 97  ASP A OD2  1  
ATOM 1411  H H    . ASP A 1 97  ? -55.727 -14.850 -31.750 1.00 74.31 ? 97  ASP A H    1  
ATOM 1412  H HA   . ASP A 1 97  ? -53.667 -12.772 -31.728 1.00 0.11  ? 97  ASP A HA   1  
ATOM 1413  H HB2  . ASP A 1 97  ? -55.355 -13.248 -29.797 1.00 11.13 ? 97  ASP A HB2  1  
ATOM 1414  H HB3  . ASP A 1 97  ? -54.267 -14.577 -29.407 1.00 21.04 ? 97  ASP A HB3  1  
ATOM 1415  N N    . TYR A 1 98  ? -51.589 -14.201 -31.376 1.00 71.11 ? 98  TYR A N    1  
ATOM 1416  C CA   . TYR A 1 98  ? -50.394 -15.025 -31.510 1.00 44.01 ? 98  TYR A CA   1  
ATOM 1417  C C    . TYR A 1 98  ? -49.951 -15.567 -30.155 1.00 31.44 ? 98  TYR A C    1  
ATOM 1418  O O    . TYR A 1 98  ? -49.917 -14.840 -29.163 1.00 43.11 ? 98  TYR A O    1  
ATOM 1419  C CB   . TYR A 1 98  ? -49.260 -14.217 -32.143 1.00 41.42 ? 98  TYR A CB   1  
ATOM 1420  C CG   . TYR A 1 98  ? -49.067 -14.496 -33.617 1.00 5.15  ? 98  TYR A CG   1  
ATOM 1421  C CD1  . TYR A 1 98  ? -47.937 -15.163 -34.075 1.00 2.34  ? 98  TYR A CD1  1  
ATOM 1422  C CD2  . TYR A 1 98  ? -50.013 -14.092 -34.550 1.00 64.35 ? 98  TYR A CD2  1  
ATOM 1423  C CE1  . TYR A 1 98  ? -47.755 -15.420 -35.420 1.00 13.51 ? 98  TYR A CE1  1  
ATOM 1424  C CE2  . TYR A 1 98  ? -49.840 -14.346 -35.897 1.00 71.14 ? 98  TYR A CE2  1  
ATOM 1425  C CZ   . TYR A 1 98  ? -48.710 -15.010 -36.327 1.00 41.21 ? 98  TYR A CZ   1  
ATOM 1426  O OH   . TYR A 1 98  ? -48.534 -15.263 -37.668 1.00 62.32 ? 98  TYR A OH   1  
ATOM 1427  H H    . TYR A 1 98  ? -51.491 -13.246 -31.179 1.00 73.14 ? 98  TYR A H    1  
ATOM 1428  H HA   . TYR A 1 98  ? -50.634 -15.856 -32.157 1.00 34.24 ? 98  TYR A HA   1  
ATOM 1429  H HB2  . TYR A 1 98  ? -49.471 -13.164 -32.031 1.00 21.32 ? 98  TYR A HB2  1  
ATOM 1430  H HB3  . TYR A 1 98  ? -48.335 -14.449 -31.637 1.00 24.52 ? 98  TYR A HB3  1  
ATOM 1431  H HD1  . TYR A 1 98  ? -47.191 -15.483 -33.362 1.00 3.55  ? 98  TYR A HD1  1  
ATOM 1432  H HD2  . TYR A 1 98  ? -50.897 -13.572 -34.210 1.00 65.24 ? 98  TYR A HD2  1  
ATOM 1433  H HE1  . TYR A 1 98  ? -46.871 -15.939 -35.757 1.00 24.40 ? 98  TYR A HE1  1  
ATOM 1434  H HE2  . TYR A 1 98  ? -50.587 -14.025 -36.608 1.00 53.10 ? 98  TYR A HE2  1  
ATOM 1435  H HH   . TYR A 1 98  ? -48.874 -14.526 -38.180 1.00 42.24 ? 98  TYR A HH   1  
ATOM 1436  N N    . GLY A 1 99  ? -49.612 -16.853 -30.121 1.00 13.24 ? 99  GLY A N    1  
ATOM 1437  C CA   . GLY A 1 99  ? -49.176 -17.472 -28.883 1.00 63.41 ? 99  GLY A CA   1  
ATOM 1438  C C    . GLY A 1 99  ? -47.859 -18.207 -29.036 1.00 23.32 ? 99  GLY A C    1  
ATOM 1439  O O    . GLY A 1 99  ? -47.781 -19.425 -28.875 1.00 23.42 ? 99  GLY A O    1  
ATOM 1440  H H    . GLY A 1 99  ? -49.659 -17.385 -30.943 1.00 12.43 ? 99  GLY A H    1  
ATOM 1441  H HA2  . GLY A 1 99  ? -49.064 -16.707 -28.130 1.00 3.11  ? 99  GLY A HA2  1  
ATOM 1442  H HA3  . GLY A 1 99  ? -49.930 -18.174 -28.560 1.00 35.15 ? 99  GLY A HA3  1  
ATOM 1443  N N    . PRO A 1 100 ? -46.793 -17.459 -29.356 1.00 4.13  ? 100 PRO A N    1  
ATOM 1444  C CA   . PRO A 1 100 ? -45.453 -18.026 -29.538 1.00 73.15 ? 100 PRO A CA   1  
ATOM 1445  C C    . PRO A 1 100 ? -44.844 -18.508 -28.226 1.00 60.45 ? 100 PRO A C    1  
ATOM 1446  O O    . PRO A 1 100 ? -44.530 -17.708 -27.346 1.00 34.12 ? 100 PRO A O    1  
ATOM 1447  C CB   . PRO A 1 100 ? -44.646 -16.855 -30.104 1.00 53.03 ? 100 PRO A CB   1  
ATOM 1448  C CG   . PRO A 1 100 ? -45.354 -15.637 -29.619 1.00 74.41 ? 100 PRO A CG   1  
ATOM 1449  C CD   . PRO A 1 100 ? -46.812 -16.001 -29.563 1.00 34.11 ? 100 PRO A CD   1  
ATOM 1450  H HA   . PRO A 1 100 ? -45.460 -18.838 -30.251 1.00 33.22 ? 100 PRO A HA   1  
ATOM 1451  H HB2  . PRO A 1 100 ? -43.633 -16.899 -29.731 1.00 21.04 ? 100 PRO A HB2  1  
ATOM 1452  H HB3  . PRO A 1 100 ? -44.641 -16.905 -31.183 1.00 3.32  ? 100 PRO A HB3  1  
ATOM 1453  H HG2  . PRO A 1 100 ? -44.996 -15.371 -28.636 1.00 71.44 ? 100 PRO A HG2  1  
ATOM 1454  H HG3  . PRO A 1 100 ? -45.198 -14.822 -30.310 1.00 73.54 ? 100 PRO A HG3  1  
ATOM 1455  H HD2  . PRO A 1 100 ? -47.295 -15.501 -28.736 1.00 44.44 ? 100 PRO A HD2  1  
ATOM 1456  H HD3  . PRO A 1 100 ? -47.300 -15.751 -30.494 1.00 23.41 ? 100 PRO A HD3  1  
ATOM 1457  N N    . ALA A 1 101 ? -44.679 -19.821 -28.103 1.00 63.34 ? 101 ALA A N    1  
ATOM 1458  C CA   . ALA A 1 101 ? -44.104 -20.409 -26.900 1.00 34.43 ? 101 ALA A CA   1  
ATOM 1459  C C    . ALA A 1 101 ? -42.954 -21.349 -27.243 1.00 64.22 ? 101 ALA A C    1  
ATOM 1460  O O    . ALA A 1 101 ? -43.172 -22.500 -27.624 1.00 12.23 ? 101 ALA A O    1  
ATOM 1461  C CB   . ALA A 1 101 ? -45.175 -21.149 -26.111 1.00 40.02 ? 101 ALA A CB   1  
ATOM 1462  H H    . ALA A 1 101 ? -44.948 -20.408 -28.840 1.00 71.04 ? 101 ALA A H    1  
ATOM 1463  H HA   . ALA A 1 101 ? -43.728 -19.606 -26.283 1.00 21.13 ? 101 ALA A HA   1  
ATOM 1464  H HB1  . ALA A 1 101 ? -45.532 -20.519 -25.310 1.00 2.20  ? 101 ALA A HB1  1  
ATOM 1465  H HB2  . ALA A 1 101 ? -45.997 -21.398 -26.766 1.00 64.51 ? 101 ALA A HB2  1  
ATOM 1466  H HB3  . ALA A 1 101 ? -44.756 -22.055 -25.698 1.00 14.33 ? 101 ALA A HB3  1  
ATOM 1467  N N    . ILE A 1 102 ? -41.729 -20.852 -27.107 1.00 51.12 ? 102 ILE A N    1  
ATOM 1468  C CA   . ILE A 1 102 ? -40.545 -21.648 -27.403 1.00 25.20 ? 102 ILE A CA   1  
ATOM 1469  C C    . ILE A 1 102 ? -39.603 -21.700 -26.204 1.00 54.33 ? 102 ILE A C    1  
ATOM 1470  O O    . ILE A 1 102 ? -39.471 -20.725 -25.463 1.00 24.12 ? 102 ILE A O    1  
ATOM 1471  C CB   . ILE A 1 102 ? -39.780 -21.090 -28.618 1.00 31.20 ? 102 ILE A CB   1  
ATOM 1472  C CG1  . ILE A 1 102 ? -40.690 -21.053 -29.847 1.00 51.04 ? 102 ILE A CG1  1  
ATOM 1473  C CG2  . ILE A 1 102 ? -38.541 -21.928 -28.895 1.00 21.44 ? 102 ILE A CG2  1  
ATOM 1474  C CD1  . ILE A 1 102 ? -40.612 -19.754 -30.618 1.00 1.30  ? 102 ILE A CD1  1  
ATOM 1475  H H    . ILE A 1 102 ? -41.620 -19.928 -26.800 1.00 24.11 ? 102 ILE A H    1  
ATOM 1476  H HA   . ILE A 1 102 ? -40.868 -22.652 -27.637 1.00 31.34 ? 102 ILE A HA   1  
ATOM 1477  H HB   . ILE A 1 102 ? -39.461 -20.086 -28.384 1.00 52.03 ? 102 ILE A HB   1  
ATOM 1478  H HG12 . ILE A 1 102 ? -40.413 -21.852 -30.517 1.00 33.02 ? 102 ILE A HG12 1  
ATOM 1479  H HG13 . ILE A 1 102 ? -41.714 -21.192 -29.532 1.00 53.41 ? 102 ILE A HG13 1  
ATOM 1480  H HG21 . ILE A 1 102 ? -38.797 -22.976 -28.846 1.00 71.53 ? 102 ILE A HG21 1  
ATOM 1481  H HG22 . ILE A 1 102 ? -38.161 -21.696 -29.878 1.00 51.55 ? 102 ILE A HG22 1  
ATOM 1482  H HG23 . ILE A 1 102 ? -37.785 -21.708 -28.155 1.00 60.05 ? 102 ILE A HG23 1  
ATOM 1483  H HD11 . ILE A 1 102 ? -41.406 -19.096 -30.297 1.00 32.33 ? 102 ILE A HD11 1  
ATOM 1484  H HD12 . ILE A 1 102 ? -39.658 -19.283 -30.433 1.00 42.54 ? 102 ILE A HD12 1  
ATOM 1485  H HD13 . ILE A 1 102 ? -40.716 -19.955 -31.674 1.00 41.41 ? 102 ILE A HD13 1  
ATOM 1486  N N    . LEU A 1 103 ? -38.950 -22.842 -26.021 1.00 14.14 ? 103 LEU A N    1  
ATOM 1487  C CA   . LEU A 1 103 ? -38.019 -23.021 -24.912 1.00 43.14 ? 103 LEU A CA   1  
ATOM 1488  C C    . LEU A 1 103 ? -36.875 -23.950 -25.307 1.00 34.30 ? 103 LEU A C    1  
ATOM 1489  O O    . LEU A 1 103 ? -37.071 -25.153 -25.478 1.00 20.52 ? 103 LEU A O    1  
ATOM 1490  C CB   . LEU A 1 103 ? -38.749 -23.582 -23.692 1.00 34.54 ? 103 LEU A CB   1  
ATOM 1491  C CG   . LEU A 1 103 ? -40.021 -24.382 -23.979 1.00 42.13 ? 103 LEU A CG   1  
ATOM 1492  C CD1  . LEU A 1 103 ? -40.232 -25.449 -22.916 1.00 54.24 ? 103 LEU A CD1  1  
ATOM 1493  C CD2  . LEU A 1 103 ? -41.226 -23.457 -24.056 1.00 55.34 ? 103 LEU A CD2  1  
ATOM 1494  H H    . LEU A 1 103 ? -39.097 -23.583 -26.644 1.00 54.23 ? 103 LEU A H    1  
ATOM 1495  H HA   . LEU A 1 103 ? -37.610 -22.053 -24.664 1.00 11.24 ? 103 LEU A HA   1  
ATOM 1496  H HB2  . LEU A 1 103 ? -38.065 -24.229 -23.165 1.00 24.20 ? 103 LEU A HB2  1  
ATOM 1497  H HB3  . LEU A 1 103 ? -39.017 -22.750 -23.056 1.00 32.42 ? 103 LEU A HB3  1  
ATOM 1498  H HG   . LEU A 1 103 ? -39.918 -24.879 -24.934 1.00 43.32 ? 103 LEU A HG   1  
ATOM 1499  H HD11 . LEU A 1 103 ? -39.336 -26.043 -22.820 1.00 32.52 ? 103 LEU A HD11 1  
ATOM 1500  H HD12 . LEU A 1 103 ? -40.454 -24.976 -21.971 1.00 75.10 ? 103 LEU A HD12 1  
ATOM 1501  H HD13 . LEU A 1 103 ? -41.057 -26.084 -23.204 1.00 20.35 ? 103 LEU A HD13 1  
ATOM 1502  H HD21 . LEU A 1 103 ? -41.845 -23.598 -23.182 1.00 41.43 ? 103 LEU A HD21 1  
ATOM 1503  H HD22 . LEU A 1 103 ? -40.891 -22.431 -24.099 1.00 11.04 ? 103 LEU A HD22 1  
ATOM 1504  H HD23 . LEU A 1 103 ? -41.799 -23.685 -24.943 1.00 51.22 ? 103 LEU A HD23 1  
ATOM 1505  N N    . SER A 1 104 ? -35.681 -23.384 -25.448 1.00 71.01 ? 104 SER A N    1  
ATOM 1506  C CA   . SER A 1 104 ? -34.506 -24.162 -25.824 1.00 11.51 ? 104 SER A CA   1  
ATOM 1507  C C    . SER A 1 104 ? -33.258 -23.632 -25.125 1.00 2.22  ? 104 SER A C    1  
ATOM 1508  O O    . SER A 1 104 ? -33.230 -22.492 -24.658 1.00 23.43 ? 104 SER A O    1  
ATOM 1509  C CB   . SER A 1 104 ? -34.309 -24.126 -27.341 1.00 22.24 ? 104 SER A CB   1  
ATOM 1510  O OG   . SER A 1 104 ? -34.560 -22.831 -27.858 1.00 2.15  ? 104 SER A OG   1  
ATOM 1511  H H    . SER A 1 104 ? -35.589 -22.420 -25.298 1.00 41.32 ? 104 SER A H    1  
ATOM 1512  H HA   . SER A 1 104 ? -34.672 -25.183 -25.515 1.00 4.23  ? 104 SER A HA   1  
ATOM 1513  H HB2  . SER A 1 104 ? -33.292 -24.404 -27.575 1.00 54.54 ? 104 SER A HB2  1  
ATOM 1514  H HB3  . SER A 1 104 ? -34.989 -24.825 -27.806 1.00 13.24 ? 104 SER A HB3  1  
ATOM 1515  H HG   . SER A 1 104 ? -35.362 -22.846 -28.385 1.00 23.30 ? 104 SER A HG   1  
ATOM 1516  N N    . LEU A 1 105 ? -32.227 -24.467 -25.056 1.00 43.45 ? 105 LEU A N    1  
ATOM 1517  C CA   . LEU A 1 105 ? -30.974 -24.084 -24.415 1.00 2.05  ? 105 LEU A CA   1  
ATOM 1518  C C    . LEU A 1 105 ? -29.888 -23.822 -25.453 1.00 2.31  ? 105 LEU A C    1  
ATOM 1519  O O    . LEU A 1 105 ? -29.889 -24.417 -26.530 1.00 35.21 ? 105 LEU A O    1  
ATOM 1520  C CB   . LEU A 1 105 ? -30.518 -25.179 -23.448 1.00 42.24 ? 105 LEU A CB   1  
ATOM 1521  C CG   . LEU A 1 105 ? -30.326 -26.570 -24.053 1.00 33.21 ? 105 LEU A CG   1  
ATOM 1522  C CD1  . LEU A 1 105 ? -28.958 -26.684 -24.707 1.00 30.31 ? 105 LEU A CD1  1  
ATOM 1523  C CD2  . LEU A 1 105 ? -30.502 -27.643 -22.988 1.00 64.10 ? 105 LEU A CD2  1  
ATOM 1524  H H    . LEU A 1 105 ? -32.309 -25.361 -25.447 1.00 24.34 ? 105 LEU A H    1  
ATOM 1525  H HA   . LEU A 1 105 ? -31.150 -23.175 -23.859 1.00 35.34 ? 105 LEU A HA   1  
ATOM 1526  H HB2  . LEU A 1 105 ? -29.576 -24.871 -23.021 1.00 64.55 ? 105 LEU A HB2  1  
ATOM 1527  H HB3  . LEU A 1 105 ? -31.258 -25.256 -22.665 1.00 31.43 ? 105 LEU A HB3  1  
ATOM 1528  H HG   . LEU A 1 105 ? -31.075 -26.730 -24.817 1.00 20.24 ? 105 LEU A HG   1  
ATOM 1529  H HD11 . LEU A 1 105 ? -28.458 -27.570 -24.344 1.00 74.41 ? 105 LEU A HD11 1  
ATOM 1530  H HD12 . LEU A 1 105 ? -29.076 -26.751 -25.778 1.00 44.44 ? 105 LEU A HD12 1  
ATOM 1531  H HD13 . LEU A 1 105 ? -28.368 -25.813 -24.463 1.00 35.15 ? 105 LEU A HD13 1  
ATOM 1532  H HD21 . LEU A 1 105 ? -31.502 -27.589 -22.584 1.00 63.31 ? 105 LEU A HD21 1  
ATOM 1533  H HD22 . LEU A 1 105 ? -30.343 -28.616 -23.428 1.00 60.41 ? 105 LEU A HD22 1  
ATOM 1534  H HD23 . LEU A 1 105 ? -29.784 -27.485 -22.196 1.00 55.11 ? 105 LEU A HD23 1  
ATOM 1535  N N    . GLN A 1 106 ? -28.961 -22.928 -25.120 1.00 75.52 ? 106 GLN A N    1  
ATOM 1536  C CA   . GLN A 1 106 ? -27.869 -22.589 -26.024 1.00 63.10 ? 106 GLN A CA   1  
ATOM 1537  C C    . GLN A 1 106 ? -26.582 -23.296 -25.612 1.00 21.41 ? 106 GLN A C    1  
ATOM 1538  O O    . GLN A 1 106 ? -26.291 -23.434 -24.424 1.00 21.55 ? 106 GLN A O    1  
ATOM 1539  C CB   . GLN A 1 106 ? -27.648 -21.076 -26.046 1.00 13.41 ? 106 GLN A CB   1  
ATOM 1540  C CG   . GLN A 1 106 ? -27.588 -20.449 -24.662 1.00 75.40 ? 106 GLN A CG   1  
ATOM 1541  C CD   . GLN A 1 106 ? -28.945 -19.982 -24.174 1.00 54.50 ? 106 GLN A CD   1  
ATOM 1542  O OE1  . GLN A 1 106 ? -29.980 -20.368 -24.718 1.00 15.33 ? 106 GLN A OE1  1  
ATOM 1543  N NE2  . GLN A 1 106 ? -28.948 -19.145 -23.143 1.00 3.03  ? 106 GLN A NE2  1  
ATOM 1544  H H    . GLN A 1 106 ? -29.014 -22.487 -24.247 1.00 74.44 ? 106 GLN A H    1  
ATOM 1545  H HA   . GLN A 1 106 ? -28.144 -22.918 -27.015 1.00 1.14  ? 106 GLN A HA   1  
ATOM 1546  H HB2  . GLN A 1 106 ? -26.718 -20.866 -26.553 1.00 32.51 ? 106 GLN A HB2  1  
ATOM 1547  H HB3  . GLN A 1 106 ? -28.458 -20.614 -26.591 1.00 51.22 ? 106 GLN A HB3  1  
ATOM 1548  H HG2  . GLN A 1 106 ? -27.206 -21.181 -23.966 1.00 22.01 ? 106 GLN A HG2  1  
ATOM 1549  H HG3  . GLN A 1 106 ? -26.921 -19.601 -24.694 1.00 10.12 ? 106 GLN A HG3  1  
ATOM 1550  H HE21 . GLN A 1 106 ? -28.084 -18.879 -22.761 1.00 34.31 ? 106 GLN A HE21 1  
ATOM 1551  H HE22 . GLN A 1 106 ? -29.810 -18.826 -22.807 1.00 75.14 ? 106 GLN A HE22 1  
ATOM 1552  N N    . TYR A 1 107 ? -25.815 -23.743 -26.601 1.00 14.33 ? 107 TYR A N    1  
ATOM 1553  C CA   . TYR A 1 107 ? -24.561 -24.438 -26.341 1.00 23.42 ? 107 TYR A CA   1  
ATOM 1554  C C    . TYR A 1 107 ? -23.517 -24.092 -27.398 1.00 5.02  ? 107 TYR A C    1  
ATOM 1555  O O    . TYR A 1 107 ? -23.842 -23.906 -28.571 1.00 5.31  ? 107 TYR A O    1  
ATOM 1556  C CB   . TYR A 1 107 ? -24.789 -25.951 -26.310 1.00 2.44  ? 107 TYR A CB   1  
ATOM 1557  C CG   . TYR A 1 107 ? -25.368 -26.502 -27.593 1.00 24.32 ? 107 TYR A CG   1  
ATOM 1558  C CD1  . TYR A 1 107 ? -26.717 -26.818 -27.690 1.00 14.04 ? 107 TYR A CD1  1  
ATOM 1559  C CD2  . TYR A 1 107 ? -24.565 -26.709 -28.708 1.00 11.20 ? 107 TYR A CD2  1  
ATOM 1560  C CE1  . TYR A 1 107 ? -27.251 -27.323 -28.860 1.00 3.13  ? 107 TYR A CE1  1  
ATOM 1561  C CE2  . TYR A 1 107 ? -25.090 -27.212 -29.883 1.00 11.25 ? 107 TYR A CE2  1  
ATOM 1562  C CZ   . TYR A 1 107 ? -26.433 -27.518 -29.953 1.00 52.44 ? 107 TYR A CZ   1  
ATOM 1563  O OH   . TYR A 1 107 ? -26.960 -28.020 -31.121 1.00 63.22 ? 107 TYR A OH   1  
ATOM 1564  H H    . TYR A 1 107 ? -26.101 -23.603 -27.528 1.00 4.53  ? 107 TYR A H    1  
ATOM 1565  H HA   . TYR A 1 107 ? -24.198 -24.119 -25.375 1.00 12.03 ? 107 TYR A HA   1  
ATOM 1566  H HB2  . TYR A 1 107 ? -23.847 -26.446 -26.131 1.00 70.34 ? 107 TYR A HB2  1  
ATOM 1567  H HB3  . TYR A 1 107 ? -25.473 -26.188 -25.508 1.00 25.12 ? 107 TYR A HB3  1  
ATOM 1568  H HD1  . TYR A 1 107 ? -27.355 -26.664 -26.831 1.00 73.42 ? 107 TYR A HD1  1  
ATOM 1569  H HD2  . TYR A 1 107 ? -23.513 -26.469 -28.649 1.00 13.32 ? 107 TYR A HD2  1  
ATOM 1570  H HE1  . TYR A 1 107 ? -28.303 -27.562 -28.916 1.00 25.21 ? 107 TYR A HE1  1  
ATOM 1571  H HE2  . TYR A 1 107 ? -24.450 -27.365 -30.739 1.00 11.21 ? 107 TYR A HE2  1  
ATOM 1572  H HH   . TYR A 1 107 ? -27.918 -28.020 -31.066 1.00 53.31 ? 107 TYR A HH   1  
ATOM 1573  N N    . HIS A 1 108 ? -22.260 -24.008 -26.973 1.00 44.14 ? 108 HIS A N    1  
ATOM 1574  C CA   . HIS A 1 108 ? -21.166 -23.685 -27.883 1.00 23.25 ? 108 HIS A CA   1  
ATOM 1575  C C    . HIS A 1 108 ? -20.742 -24.914 -28.681 1.00 32.41 ? 108 HIS A C    1  
ATOM 1576  O O    . HIS A 1 108 ? -21.037 -26.047 -28.299 1.00 31.05 ? 108 HIS A O    1  
ATOM 1577  C CB   . HIS A 1 108 ? -19.972 -23.133 -27.102 1.00 71.24 ? 108 HIS A CB   1  
ATOM 1578  C CG   . HIS A 1 108 ? -20.105 -21.683 -26.751 1.00 62.33 ? 108 HIS A CG   1  
ATOM 1579  N ND1  . HIS A 1 108 ? -20.043 -21.214 -25.456 1.00 41.22 ? 108 HIS A ND1  1  
ATOM 1580  C CD2  . HIS A 1 108 ? -20.295 -20.596 -27.535 1.00 74.42 ? 108 HIS A CD2  1  
ATOM 1581  C CE1  . HIS A 1 108 ? -20.191 -19.901 -25.459 1.00 35.25 ? 108 HIS A CE1  1  
ATOM 1582  N NE2  . HIS A 1 108 ? -20.346 -19.502 -26.708 1.00 0.50  ? 108 HIS A NE2  1  
ATOM 1583  H H    . HIS A 1 108 ? -22.063 -24.167 -26.027 1.00 14.03 ? 108 HIS A H    1  
ATOM 1584  H HA   . HIS A 1 108 ? -21.517 -22.929 -28.569 1.00 23.34 ? 108 HIS A HA   1  
ATOM 1585  H HB2  . HIS A 1 108 ? -19.864 -23.688 -26.182 1.00 72.32 ? 108 HIS A HB2  1  
ATOM 1586  H HB3  . HIS A 1 108 ? -19.077 -23.251 -27.696 1.00 23.34 ? 108 HIS A HB3  1  
ATOM 1587  H HD1  . HIS A 1 108 ? -19.911 -21.762 -24.655 1.00 15.52 ? 108 HIS A HD1  1  
ATOM 1588  H HD2  . HIS A 1 108 ? -20.391 -20.590 -28.612 1.00 62.51 ? 108 HIS A HD2  1  
ATOM 1589  H HE1  . HIS A 1 108 ? -20.187 -19.263 -24.588 1.00 1.22  ? 108 HIS A HE1  1  
ATOM 1590  N N    . TYR A 1 109 ? -20.050 -24.683 -29.791 1.00 74.20 ? 109 TYR A N    1  
ATOM 1591  C CA   . TYR A 1 109 ? -19.589 -25.771 -30.645 1.00 34.51 ? 109 TYR A CA   1  
ATOM 1592  C C    . TYR A 1 109 ? -18.358 -25.353 -31.443 1.00 74.43 ? 109 TYR A C    1  
ATOM 1593  O O    . TYR A 1 109 ? -18.177 -24.176 -31.756 1.00 34.34 ? 109 TYR A O    1  
ATOM 1594  C CB   . TYR A 1 109 ? -20.704 -26.208 -31.597 1.00 32.33 ? 109 TYR A CB   1  
ATOM 1595  C CG   . TYR A 1 109 ? -20.960 -25.229 -32.719 1.00 53.45 ? 109 TYR A CG   1  
ATOM 1596  C CD1  . TYR A 1 109 ? -21.544 -23.992 -32.469 1.00 63.54 ? 109 TYR A CD1  1  
ATOM 1597  C CD2  . TYR A 1 109 ? -20.620 -25.539 -34.030 1.00 40.02 ? 109 TYR A CD2  1  
ATOM 1598  C CE1  . TYR A 1 109 ? -21.780 -23.094 -33.492 1.00 73.31 ? 109 TYR A CE1  1  
ATOM 1599  C CE2  . TYR A 1 109 ? -20.851 -24.646 -35.059 1.00 35.52 ? 109 TYR A CE2  1  
ATOM 1600  C CZ   . TYR A 1 109 ? -21.432 -23.426 -34.785 1.00 10.41 ? 109 TYR A CZ   1  
ATOM 1601  O OH   . TYR A 1 109 ? -21.666 -22.534 -35.807 1.00 24.40 ? 109 TYR A OH   1  
ATOM 1602  H H    . TYR A 1 109 ? -19.846 -23.759 -30.044 1.00 11.34 ? 109 TYR A H    1  
ATOM 1603  H HA   . TYR A 1 109 ? -19.326 -26.604 -30.009 1.00 11.35 ? 109 TYR A HA   1  
ATOM 1604  H HB2  . TYR A 1 109 ? -20.440 -27.156 -32.039 1.00 21.52 ? 109 TYR A HB2  1  
ATOM 1605  H HB3  . TYR A 1 109 ? -21.622 -26.320 -31.038 1.00 21.31 ? 109 TYR A HB3  1  
ATOM 1606  H HD1  . TYR A 1 109 ? -21.815 -23.736 -31.456 1.00 15.33 ? 109 TYR A HD1  1  
ATOM 1607  H HD2  . TYR A 1 109 ? -20.166 -26.496 -34.241 1.00 62.44 ? 109 TYR A HD2  1  
ATOM 1608  H HE1  . TYR A 1 109 ? -22.235 -22.138 -33.278 1.00 63.01 ? 109 TYR A HE1  1  
ATOM 1609  H HE2  . TYR A 1 109 ? -20.579 -24.906 -36.071 1.00 53.03 ? 109 TYR A HE2  1  
ATOM 1610  H HH   . TYR A 1 109 ? -21.662 -23.002 -36.646 1.00 12.43 ? 109 TYR A HH   1  
ATOM 1611  N N    . ASP A 1 110 ? -17.515 -26.326 -31.771 1.00 35.51 ? 110 ASP A N    1  
ATOM 1612  C CA   . ASP A 1 110 ? -16.302 -26.062 -32.535 1.00 3.24  ? 110 ASP A CA   1  
ATOM 1613  C C    . ASP A 1 110 ? -16.620 -25.286 -33.809 1.00 2.31  ? 110 ASP A C    1  
ATOM 1614  O O    . ASP A 1 110 ? -17.661 -25.495 -34.431 1.00 51.32 ? 110 ASP A O    1  
ATOM 1615  C CB   . ASP A 1 110 ? -15.597 -27.374 -32.884 1.00 52.41 ? 110 ASP A CB   1  
ATOM 1616  C CG   . ASP A 1 110 ? -14.107 -27.192 -33.096 1.00 52.13 ? 110 ASP A CG   1  
ATOM 1617  O OD1  . ASP A 1 110 ? -13.670 -26.036 -33.282 1.00 35.50 ? 110 ASP A OD1  1  
ATOM 1618  O OD2  . ASP A 1 110 ? -13.378 -28.205 -33.076 1.00 5.11  ? 110 ASP A OD2  1  
ATOM 1619  H H    . ASP A 1 110 ? -17.715 -27.245 -31.493 1.00 22.21 ? 110 ASP A H    1  
ATOM 1620  H HA   . ASP A 1 110 ? -15.646 -25.465 -31.919 1.00 10.20 ? 110 ASP A HA   1  
ATOM 1621  H HB2  . ASP A 1 110 ? -15.744 -28.079 -32.079 1.00 63.00 ? 110 ASP A HB2  1  
ATOM 1622  H HB3  . ASP A 1 110 ? -16.026 -27.774 -33.791 1.00 21.32 ? 110 ASP A HB3  1  
ATOM 1623  N N    . SER A 1 111 ? -15.716 -24.389 -34.191 1.00 13.45 ? 111 SER A N    1  
ATOM 1624  C CA   . SER A 1 111 ? -15.903 -23.577 -35.388 1.00 21.52 ? 111 SER A CA   1  
ATOM 1625  C C    . SER A 1 111 ? -14.560 -23.128 -35.954 1.00 45.31 ? 111 SER A C    1  
ATOM 1626  O O    . SER A 1 111 ? -13.560 -23.065 -35.238 1.00 33.25 ? 111 SER A O    1  
ATOM 1627  C CB   . SER A 1 111 ? -16.771 -22.357 -35.073 1.00 24.41 ? 111 SER A CB   1  
ATOM 1628  O OG   . SER A 1 111 ? -16.321 -21.700 -33.901 1.00 25.43 ? 111 SER A OG   1  
ATOM 1629  H H    . SER A 1 111 ? -14.906 -24.268 -33.652 1.00 50.12 ? 111 SER A H    1  
ATOM 1630  H HA   . SER A 1 111 ? -16.406 -24.185 -36.125 1.00 63.51 ? 111 SER A HA   1  
ATOM 1631  H HB2  . SER A 1 111 ? -16.726 -21.664 -35.899 1.00 72.30 ? 111 SER A HB2  1  
ATOM 1632  H HB3  . SER A 1 111 ? -17.793 -22.675 -34.924 1.00 5.13  ? 111 SER A HB3  1  
ATOM 1633  H HG   . SER A 1 111 ? -15.727 -20.985 -34.142 1.00 74.21 ? 111 SER A HG   1  
ATOM 1634  N N    . PHE A 1 112 ? -14.544 -22.815 -37.246 1.00 23.43 ? 112 PHE A N    1  
ATOM 1635  C CA   . PHE A 1 112 ? -13.324 -22.372 -37.910 1.00 63.22 ? 112 PHE A CA   1  
ATOM 1636  C C    . PHE A 1 112 ? -13.514 -20.993 -38.534 1.00 13.55 ? 112 PHE A C    1  
ATOM 1637  O O    . PHE A 1 112 ? -12.613 -20.155 -38.500 1.00 31.44 ? 112 PHE A O    1  
ATOM 1638  C CB   . PHE A 1 112 ? -12.910 -23.378 -38.987 1.00 1.23  ? 112 PHE A CB   1  
ATOM 1639  C CG   . PHE A 1 112 ? -12.671 -24.762 -38.454 1.00 51.31 ? 112 PHE A CG   1  
ATOM 1640  C CD1  . PHE A 1 112 ? -11.430 -25.121 -37.953 1.00 34.00 ? 112 PHE A CD1  1  
ATOM 1641  C CD2  . PHE A 1 112 ? -13.687 -25.704 -38.455 1.00 54.41 ? 112 PHE A CD2  1  
ATOM 1642  C CE1  . PHE A 1 112 ? -11.207 -26.394 -37.462 1.00 13.42 ? 112 PHE A CE1  1  
ATOM 1643  C CE2  . PHE A 1 112 ? -13.470 -26.977 -37.965 1.00 34.41 ? 112 PHE A CE2  1  
ATOM 1644  C CZ   . PHE A 1 112 ? -12.229 -27.323 -37.469 1.00 24.32 ? 112 PHE A CZ   1  
ATOM 1645  H H    . PHE A 1 112 ? -15.373 -22.885 -37.765 1.00 23.44 ? 112 PHE A H    1  
ATOM 1646  H HA   . PHE A 1 112 ? -12.545 -22.313 -37.166 1.00 64.30 ? 112 PHE A HA   1  
ATOM 1647  H HB2  . PHE A 1 112 ? -13.690 -23.439 -39.731 1.00 23.23 ? 112 PHE A HB2  1  
ATOM 1648  H HB3  . PHE A 1 112 ? -11.998 -23.039 -39.454 1.00 42.40 ? 112 PHE A HB3  1  
ATOM 1649  H HD1  . PHE A 1 112 ? -10.630 -24.394 -37.947 1.00 72.14 ? 112 PHE A HD1  1  
ATOM 1650  H HD2  . PHE A 1 112 ? -14.659 -25.435 -38.844 1.00 23.13 ? 112 PHE A HD2  1  
ATOM 1651  H HE1  . PHE A 1 112 ? -10.235 -26.660 -37.075 1.00 31.53 ? 112 PHE A HE1  1  
ATOM 1652  H HE2  . PHE A 1 112 ? -14.270 -27.703 -37.972 1.00 15.43 ? 112 PHE A HE2  1  
ATOM 1653  H HZ   . PHE A 1 112 ? -12.057 -28.318 -37.085 1.00 2.21  ? 112 PHE A HZ   1  
ATOM 1654  N N    . GLU A 1 113 ? -14.694 -20.765 -39.102 1.00 50.45 ? 113 GLU A N    1  
ATOM 1655  C CA   . GLU A 1 113 ? -15.002 -19.487 -39.735 1.00 33.33 ? 113 GLU A CA   1  
ATOM 1656  C C    . GLU A 1 113 ? -14.708 -18.327 -38.789 1.00 2.33  ? 113 GLU A C    1  
ATOM 1657  O O    . GLU A 1 113 ? -14.460 -18.529 -37.600 1.00 2.22  ? 113 GLU A O    1  
ATOM 1658  C CB   . GLU A 1 113 ? -16.470 -19.448 -40.167 1.00 3.34  ? 113 GLU A CB   1  
ATOM 1659  C CG   . GLU A 1 113 ? -16.718 -18.599 -41.402 1.00 1.30  ? 113 GLU A CG   1  
ATOM 1660  C CD   . GLU A 1 113 ? -18.103 -18.805 -41.983 1.00 71.42 ? 113 GLU A CD   1  
ATOM 1661  O OE1  . GLU A 1 113 ? -18.208 -18.984 -43.215 1.00 34.12 ? 113 GLU A OE1  1  
ATOM 1662  O OE2  . GLU A 1 113 ? -19.081 -18.788 -41.207 1.00 74.24 ? 113 GLU A OE2  1  
ATOM 1663  H H    . GLU A 1 113 ? -15.372 -21.472 -39.097 1.00 52.24 ? 113 GLU A H    1  
ATOM 1664  H HA   . GLU A 1 113 ? -14.377 -19.391 -40.609 1.00 42.52 ? 113 GLU A HA   1  
ATOM 1665  H HB2  . GLU A 1 113 ? -16.799 -20.455 -40.375 1.00 25.21 ? 113 GLU A HB2  1  
ATOM 1666  H HB3  . GLU A 1 113 ? -17.060 -19.047 -39.356 1.00 1.22  ? 113 GLU A HB3  1  
ATOM 1667  H HG2  . GLU A 1 113 ? -16.608 -17.558 -41.136 1.00 63.11 ? 113 GLU A HG2  1  
ATOM 1668  H HG3  . GLU A 1 113 ? -15.986 -18.856 -42.153 1.00 71.54 ? 113 GLU A HG3  1  
ATOM 1669  N N    . ARG A 1 114 ? -14.736 -17.111 -39.326 1.00 34.43 ? 114 ARG A N    1  
ATOM 1670  C CA   . ARG A 1 114 ? -14.471 -15.918 -38.531 1.00 21.53 ? 114 ARG A CA   1  
ATOM 1671  C C    . ARG A 1 114 ? -15.345 -15.893 -37.280 1.00 25.11 ? 114 ARG A C    1  
ATOM 1672  O O    . ARG A 1 114 ? -14.866 -16.132 -36.170 1.00 41.53 ? 114 ARG A O    1  
ATOM 1673  C CB   . ARG A 1 114 ? -14.718 -14.659 -39.364 1.00 24.33 ? 114 ARG A CB   1  
ATOM 1674  C CG   . ARG A 1 114 ? -13.597 -14.347 -40.342 1.00 73.34 ? 114 ARG A CG   1  
ATOM 1675  C CD   . ARG A 1 114 ? -13.680 -12.915 -40.845 1.00 41.44 ? 114 ARG A CD   1  
ATOM 1676  N NE   . ARG A 1 114 ? -14.893 -12.676 -41.623 1.00 31.53 ? 114 ARG A NE   1  
ATOM 1677  C CZ   . ARG A 1 114 ? -15.174 -11.519 -42.210 1.00 13.41 ? 114 ARG A CZ   1  
ATOM 1678  N NH1  . ARG A 1 114 ? -14.333 -10.499 -42.109 1.00 11.21 ? 114 ARG A NH1  1  
ATOM 1679  N NH2  . ARG A 1 114 ? -16.299 -11.379 -42.900 1.00 62.35 ? 114 ARG A NH2  1  
ATOM 1680  H H    . ARG A 1 114 ? -14.940 -17.014 -40.279 1.00 72.54 ? 114 ARG A H    1  
ATOM 1681  H HA   . ARG A 1 114 ? -13.434 -15.943 -38.231 1.00 30.52 ? 114 ARG A HA   1  
ATOM 1682  H HB2  . ARG A 1 114 ? -15.631 -14.786 -39.926 1.00 34.54 ? 114 ARG A HB2  1  
ATOM 1683  H HB3  . ARG A 1 114 ? -14.829 -13.818 -38.697 1.00 43.51 ? 114 ARG A HB3  1  
ATOM 1684  H HG2  . ARG A 1 114 ? -12.648 -14.489 -39.846 1.00 55.42 ? 114 ARG A HG2  1  
ATOM 1685  H HG3  . ARG A 1 114 ? -13.670 -15.020 -41.184 1.00 24.11 ? 114 ARG A HG3  1  
ATOM 1686  H HD2  . ARG A 1 114 ? -13.672 -12.248 -39.996 1.00 44.11 ? 114 ARG A HD2  1  
ATOM 1687  H HD3  . ARG A 1 114 ? -12.820 -12.716 -41.467 1.00 41.32 ? 114 ARG A HD3  1  
ATOM 1688  H HE   . ARG A 1 114 ? -15.529 -13.417 -41.710 1.00 43.33 ? 114 ARG A HE   1  
ATOM 1689  H HH11 . ARG A 1 114 ? -13.485 -10.601 -41.590 1.00 64.21 ? 114 ARG A HH11 1  
ATOM 1690  H HH12 . ARG A 1 114 ? -14.547 -9.628  -42.553 1.00 64.30 ? 114 ARG A HH12 1  
ATOM 1691  H HH21 . ARG A 1 114 ? -16.935 -12.146 -42.979 1.00 52.00 ? 114 ARG A HH21 1  
ATOM 1692  H HH22 . ARG A 1 114 ? -16.510 -10.508 -43.342 1.00 4.32  ? 114 ARG A HH22 1  
ATOM 1693  N N    . LEU A 1 115 ? -16.627 -15.602 -37.466 1.00 72.14 ? 115 LEU A N    1  
ATOM 1694  C CA   . LEU A 1 115 ? -17.568 -15.545 -36.353 1.00 55.14 ? 115 LEU A CA   1  
ATOM 1695  C C    . LEU A 1 115 ? -17.736 -16.918 -35.710 1.00 44.04 ? 115 LEU A C    1  
ATOM 1696  O O    . LEU A 1 115 ? -17.843 -17.930 -36.403 1.00 63.22 ? 115 LEU A O    1  
ATOM 1697  C CB   . LEU A 1 115 ? -18.925 -15.025 -36.833 1.00 21.20 ? 115 LEU A CB   1  
ATOM 1698  C CG   . LEU A 1 115 ? -18.937 -13.606 -37.402 1.00 62.13 ? 115 LEU A CG   1  
ATOM 1699  C CD1  . LEU A 1 115 ? -20.048 -13.452 -38.429 1.00 32.11 ? 115 LEU A CD1  1  
ATOM 1700  C CD2  . LEU A 1 115 ? -19.095 -12.585 -36.285 1.00 44.34 ? 115 LEU A CD2  1  
ATOM 1701  H H    . LEU A 1 115 ? -16.950 -15.421 -38.373 1.00 60.55 ? 115 LEU A H    1  
ATOM 1702  H HA   . LEU A 1 115 ? -17.170 -14.862 -35.618 1.00 32.34 ? 115 LEU A HA   1  
ATOM 1703  H HB2  . LEU A 1 115 ? -19.281 -15.693 -37.602 1.00 54.22 ? 115 LEU A HB2  1  
ATOM 1704  H HB3  . LEU A 1 115 ? -19.604 -15.051 -35.993 1.00 30.54 ? 115 LEU A HB3  1  
ATOM 1705  H HG   . LEU A 1 115 ? -17.995 -13.417 -37.899 1.00 53.55 ? 115 LEU A HG   1  
ATOM 1706  H HD11 . LEU A 1 115 ? -20.102 -12.422 -38.749 1.00 33.10 ? 115 LEU A HD11 1  
ATOM 1707  H HD12 . LEU A 1 115 ? -19.842 -14.083 -39.280 1.00 64.55 ? 115 LEU A HD12 1  
ATOM 1708  H HD13 . LEU A 1 115 ? -20.990 -13.742 -37.986 1.00 43.52 ? 115 LEU A HD13 1  
ATOM 1709  H HD21 . LEU A 1 115 ? -18.916 -11.594 -36.676 1.00 10.31 ? 115 LEU A HD21 1  
ATOM 1710  H HD22 . LEU A 1 115 ? -20.097 -12.639 -35.887 1.00 22.33 ? 115 LEU A HD22 1  
ATOM 1711  H HD23 . LEU A 1 115 ? -18.383 -12.796 -35.501 1.00 31.21 ? 115 LEU A HD23 1  
ATOM 1712  N N    . TYR A 1 116 ? -17.759 -16.945 -34.383 1.00 11.44 ? 116 TYR A N    1  
ATOM 1713  C CA   . TYR A 1 116 ? -17.913 -18.193 -33.646 1.00 32.42 ? 116 TYR A CA   1  
ATOM 1714  C C    . TYR A 1 116 ? -19.186 -18.176 -32.805 1.00 21.13 ? 116 TYR A C    1  
ATOM 1715  O O    . TYR A 1 116 ? -19.147 -18.151 -31.574 1.00 54.33 ? 116 TYR A O    1  
ATOM 1716  C CB   . TYR A 1 116 ? -16.698 -18.433 -32.748 1.00 33.41 ? 116 TYR A CB   1  
ATOM 1717  C CG   . TYR A 1 116 ? -16.238 -17.197 -32.009 1.00 31.43 ? 116 TYR A CG   1  
ATOM 1718  C CD1  . TYR A 1 116 ? -16.665 -16.941 -30.712 1.00 11.35 ? 116 TYR A CD1  1  
ATOM 1719  C CD2  . TYR A 1 116 ? -15.377 -16.286 -32.607 1.00 53.13 ? 116 TYR A CD2  1  
ATOM 1720  C CE1  . TYR A 1 116 ? -16.248 -15.812 -30.032 1.00 61.33 ? 116 TYR A CE1  1  
ATOM 1721  C CE2  . TYR A 1 116 ? -14.954 -15.156 -31.935 1.00 43.21 ? 116 TYR A CE2  1  
ATOM 1722  C CZ   . TYR A 1 116 ? -15.392 -14.923 -30.648 1.00 62.31 ? 116 TYR A CZ   1  
ATOM 1723  O OH   . TYR A 1 116 ? -14.973 -13.798 -29.976 1.00 13.13 ? 116 TYR A OH   1  
ATOM 1724  H H    . TYR A 1 116 ? -17.669 -16.105 -33.886 1.00 0.14  ? 116 TYR A H    1  
ATOM 1725  H HA   . TYR A 1 116 ? -17.981 -18.997 -34.365 1.00 13.51 ? 116 TYR A HA   1  
ATOM 1726  H HB2  . TYR A 1 116 ? -16.944 -19.185 -32.014 1.00 74.42 ? 116 TYR A HB2  1  
ATOM 1727  H HB3  . TYR A 1 116 ? -15.875 -18.784 -33.354 1.00 14.15 ? 116 TYR A HB3  1  
ATOM 1728  H HD1  . TYR A 1 116 ? -17.336 -17.639 -30.232 1.00 4.03  ? 116 TYR A HD1  1  
ATOM 1729  H HD2  . TYR A 1 116 ? -15.036 -16.471 -33.616 1.00 13.23 ? 116 TYR A HD2  1  
ATOM 1730  H HE1  . TYR A 1 116 ? -16.590 -15.630 -29.024 1.00 54.13 ? 116 TYR A HE1  1  
ATOM 1731  H HE2  . TYR A 1 116 ? -14.284 -14.459 -32.417 1.00 62.23 ? 116 TYR A HE2  1  
ATOM 1732  H HH   . TYR A 1 116 ? -14.131 -13.507 -30.332 1.00 63.15 ? 116 TYR A HH   1  
ATOM 1733  N N    . PRO A 1 117 ? -20.343 -18.191 -33.483 1.00 44.15 ? 117 PRO A N    1  
ATOM 1734  C CA   . PRO A 1 117 ? -21.650 -18.179 -32.820 1.00 41.43 ? 117 PRO A CA   1  
ATOM 1735  C C    . PRO A 1 117 ? -21.945 -19.488 -32.096 1.00 41.23 ? 117 PRO A C    1  
ATOM 1736  O O    . PRO A 1 117 ? -21.163 -20.436 -32.165 1.00 24.14 ? 117 PRO A O    1  
ATOM 1737  C CB   . PRO A 1 117 ? -22.632 -17.974 -33.976 1.00 52.32 ? 117 PRO A CB   1  
ATOM 1738  C CG   . PRO A 1 117 ? -21.923 -18.504 -35.174 1.00 73.33 ? 117 PRO A CG   1  
ATOM 1739  C CD   . PRO A 1 117 ? -20.463 -18.221 -34.951 1.00 34.22 ? 117 PRO A CD   1  
ATOM 1740  H HA   . PRO A 1 117 ? -21.734 -17.357 -32.124 1.00 41.23 ? 117 PRO A HA   1  
ATOM 1741  H HB2  . PRO A 1 117 ? -23.543 -18.522 -33.780 1.00 23.33 ? 117 PRO A HB2  1  
ATOM 1742  H HB3  . PRO A 1 117 ? -22.854 -16.923 -34.083 1.00 14.44 ? 117 PRO A HB3  1  
ATOM 1743  H HG2  . PRO A 1 117 ? -22.090 -19.567 -35.259 1.00 75.12 ? 117 PRO A HG2  1  
ATOM 1744  H HG3  . PRO A 1 117 ? -22.272 -17.996 -36.061 1.00 65.14 ? 117 PRO A HG3  1  
ATOM 1745  H HD2  . PRO A 1 117 ? -19.857 -19.010 -35.371 1.00 54.14 ? 117 PRO A HD2  1  
ATOM 1746  H HD3  . PRO A 1 117 ? -20.194 -17.267 -35.379 1.00 12.21 ? 117 PRO A HD3  1  
ATOM 1747  N N    . TYR A 1 118 ? -23.077 -19.533 -31.404 1.00 35.13 ? 118 TYR A N    1  
ATOM 1748  C CA   . TYR A 1 118 ? -23.475 -20.726 -30.665 1.00 44.03 ? 118 TYR A CA   1  
ATOM 1749  C C    . TYR A 1 118 ? -24.759 -21.318 -31.237 1.00 14.12 ? 118 TYR A C    1  
ATOM 1750  O O    . TYR A 1 118 ? -25.522 -20.634 -31.920 1.00 63.22 ? 118 TYR A O    1  
ATOM 1751  C CB   . TYR A 1 118 ? -23.667 -20.394 -29.185 1.00 33.14 ? 118 TYR A CB   1  
ATOM 1752  C CG   . TYR A 1 118 ? -24.886 -19.543 -28.909 1.00 2.55  ? 118 TYR A CG   1  
ATOM 1753  C CD1  . TYR A 1 118 ? -24.761 -18.188 -28.624 1.00 22.24 ? 118 TYR A CD1  1  
ATOM 1754  C CD2  . TYR A 1 118 ? -26.162 -20.092 -28.932 1.00 3.14  ? 118 TYR A CD2  1  
ATOM 1755  C CE1  . TYR A 1 118 ? -25.871 -17.406 -28.370 1.00 31.20 ? 118 TYR A CE1  1  
ATOM 1756  C CE2  . TYR A 1 118 ? -27.278 -19.317 -28.681 1.00 24.33 ? 118 TYR A CE2  1  
ATOM 1757  C CZ   . TYR A 1 118 ? -27.127 -17.975 -28.400 1.00 72.22 ? 118 TYR A CZ   1  
ATOM 1758  O OH   . TYR A 1 118 ? -28.236 -17.200 -28.148 1.00 73.54 ? 118 TYR A OH   1  
ATOM 1759  H H    . TYR A 1 118 ? -23.660 -18.745 -31.387 1.00 61.21 ? 118 TYR A H    1  
ATOM 1760  H HA   . TYR A 1 118 ? -22.683 -21.454 -30.761 1.00 25.23 ? 118 TYR A HA   1  
ATOM 1761  H HB2  . TYR A 1 118 ? -23.772 -21.312 -28.628 1.00 32.34 ? 118 TYR A HB2  1  
ATOM 1762  H HB3  . TYR A 1 118 ? -22.800 -19.859 -28.827 1.00 10.31 ? 118 TYR A HB3  1  
ATOM 1763  H HD1  . TYR A 1 118 ? -23.776 -17.745 -28.601 1.00 24.44 ? 118 TYR A HD1  1  
ATOM 1764  H HD2  . TYR A 1 118 ? -26.276 -21.144 -29.151 1.00 42.32 ? 118 TYR A HD2  1  
ATOM 1765  H HE1  . TYR A 1 118 ? -25.754 -16.355 -28.151 1.00 20.25 ? 118 TYR A HE1  1  
ATOM 1766  H HE2  . TYR A 1 118 ? -28.261 -19.763 -28.704 1.00 12.31 ? 118 TYR A HE2  1  
ATOM 1767  H HH   . TYR A 1 118 ? -28.753 -17.111 -28.953 1.00 11.15 ? 118 TYR A HH   1  
ATOM 1768  N N    . VAL A 1 119 ? -24.993 -22.595 -30.951 1.00 11.11 ? 119 VAL A N    1  
ATOM 1769  C CA   . VAL A 1 119 ? -26.186 -23.281 -31.434 1.00 2.51  ? 119 VAL A CA   1  
ATOM 1770  C C    . VAL A 1 119 ? -26.987 -23.869 -30.278 1.00 54.22 ? 119 VAL A C    1  
ATOM 1771  O O    . VAL A 1 119 ? -26.428 -24.478 -29.368 1.00 21.14 ? 119 VAL A O    1  
ATOM 1772  C CB   . VAL A 1 119 ? -25.825 -24.407 -32.420 1.00 21.31 ? 119 VAL A CB   1  
ATOM 1773  C CG1  . VAL A 1 119 ? -27.083 -25.083 -32.943 1.00 14.20 ? 119 VAL A CG1  1  
ATOM 1774  C CG2  . VAL A 1 119 ? -24.986 -23.863 -33.566 1.00 72.14 ? 119 VAL A CG2  1  
ATOM 1775  H H    . VAL A 1 119 ? -24.348 -23.087 -30.401 1.00 73.44 ? 119 VAL A H    1  
ATOM 1776  H HA   . VAL A 1 119 ? -26.799 -22.558 -31.954 1.00 24.43 ? 119 VAL A HA   1  
ATOM 1777  H HB   . VAL A 1 119 ? -25.239 -25.146 -31.892 1.00 54.04 ? 119 VAL A HB   1  
ATOM 1778  H HG11 . VAL A 1 119 ? -27.626 -25.521 -32.118 1.00 62.34 ? 119 VAL A HG11 1  
ATOM 1779  H HG12 . VAL A 1 119 ? -27.707 -24.351 -33.435 1.00 44.13 ? 119 VAL A HG12 1  
ATOM 1780  H HG13 . VAL A 1 119 ? -26.811 -25.856 -33.647 1.00 13.35 ? 119 VAL A HG13 1  
ATOM 1781  H HG21 . VAL A 1 119 ? -25.514 -24.007 -34.498 1.00 5.40  ? 119 VAL A HG21 1  
ATOM 1782  H HG22 . VAL A 1 119 ? -24.807 -22.809 -33.413 1.00 31.22 ? 119 VAL A HG22 1  
ATOM 1783  H HG23 . VAL A 1 119 ? -24.043 -24.387 -33.603 1.00 25.25 ? 119 VAL A HG23 1  
ATOM 1784  N N    . GLY A 1 120 ? -28.303 -23.682 -30.322 1.00 72.21 ? 120 GLY A N    1  
ATOM 1785  C CA   . GLY A 1 120 ? -29.161 -24.201 -29.273 1.00 54.20 ? 120 GLY A CA   1  
ATOM 1786  C C    . GLY A 1 120 ? -30.253 -25.105 -29.811 1.00 24.13 ? 120 GLY A C    1  
ATOM 1787  O O    . GLY A 1 120 ? -30.377 -25.287 -31.022 1.00 33.52 ? 120 GLY A O    1  
ATOM 1788  H H    . GLY A 1 120 ? -28.694 -23.188 -31.073 1.00 73.31 ? 120 GLY A H    1  
ATOM 1789  H HA2  . GLY A 1 120 ? -28.558 -24.759 -28.573 1.00 12.25 ? 120 GLY A HA2  1  
ATOM 1790  H HA3  . GLY A 1 120 ? -29.620 -23.371 -28.756 1.00 53.31 ? 120 GLY A HA3  1  
ATOM 1791  N N    . VAL A 1 121 ? -31.045 -25.675 -28.908 1.00 40.02 ? 121 VAL A N    1  
ATOM 1792  C CA   . VAL A 1 121 ? -32.131 -26.566 -29.298 1.00 70.14 ? 121 VAL A CA   1  
ATOM 1793  C C    . VAL A 1 121 ? -33.087 -26.810 -28.136 1.00 5.23  ? 121 VAL A C    1  
ATOM 1794  O O    . VAL A 1 121 ? -32.695 -26.740 -26.972 1.00 10.35 ? 121 VAL A O    1  
ATOM 1795  C CB   . VAL A 1 121 ? -31.594 -27.920 -29.799 1.00 42.24 ? 121 VAL A CB   1  
ATOM 1796  C CG1  . VAL A 1 121 ? -30.957 -28.697 -28.658 1.00 23.23 ? 121 VAL A CG1  1  
ATOM 1797  C CG2  . VAL A 1 121 ? -32.708 -28.727 -30.449 1.00 25.22 ? 121 VAL A CG2  1  
ATOM 1798  H H    . VAL A 1 121 ? -30.896 -25.491 -27.957 1.00 60.03 ? 121 VAL A H    1  
ATOM 1799  H HA   . VAL A 1 121 ? -32.674 -26.097 -30.106 1.00 12.01 ? 121 VAL A HA   1  
ATOM 1800  H HB   . VAL A 1 121 ? -30.834 -27.730 -30.544 1.00 15.33 ? 121 VAL A HB   1  
ATOM 1801  H HG11 . VAL A 1 121 ? -30.063 -29.189 -29.012 1.00 22.02 ? 121 VAL A HG11 1  
ATOM 1802  H HG12 . VAL A 1 121 ? -30.701 -28.018 -27.858 1.00 50.31 ? 121 VAL A HG12 1  
ATOM 1803  H HG13 . VAL A 1 121 ? -31.654 -29.437 -28.293 1.00 1.25  ? 121 VAL A HG13 1  
ATOM 1804  H HG21 . VAL A 1 121 ? -33.221 -28.114 -31.175 1.00 2.34  ? 121 VAL A HG21 1  
ATOM 1805  H HG22 . VAL A 1 121 ? -32.286 -29.591 -30.941 1.00 40.14 ? 121 VAL A HG22 1  
ATOM 1806  H HG23 . VAL A 1 121 ? -33.407 -29.050 -29.692 1.00 23.13 ? 121 VAL A HG23 1  
ATOM 1807  N N    . GLY A 1 122 ? -34.344 -27.097 -28.460 1.00 24.20 ? 122 GLY A N    1  
ATOM 1808  C CA   . GLY A 1 122 ? -35.336 -27.348 -27.431 1.00 54.44 ? 122 GLY A CA   1  
ATOM 1809  C C    . GLY A 1 122 ? -36.709 -27.635 -28.008 1.00 25.02 ? 122 GLY A C    1  
ATOM 1810  O O    . GLY A 1 122 ? -36.828 -28.120 -29.133 1.00 33.00 ? 122 GLY A O    1  
ATOM 1811  H H    . GLY A 1 122 ? -34.599 -27.139 -29.405 1.00 60.54 ? 122 GLY A H    1  
ATOM 1812  H HA2  . GLY A 1 122 ? -35.021 -28.194 -26.840 1.00 62.45 ? 122 GLY A HA2  1  
ATOM 1813  H HA3  . GLY A 1 122 ? -35.402 -26.480 -26.792 1.00 11.51 ? 122 GLY A HA3  1  
ATOM 1814  N N    . VAL A 1 123 ? -37.748 -27.337 -27.234 1.00 41.15 ? 123 VAL A N    1  
ATOM 1815  C CA   . VAL A 1 123 ? -39.119 -27.567 -27.674 1.00 42.33 ? 123 VAL A CA   1  
ATOM 1816  C C    . VAL A 1 123 ? -39.815 -26.253 -28.014 1.00 24.43 ? 123 VAL A C    1  
ATOM 1817  O O    . VAL A 1 123 ? -39.946 -25.371 -27.166 1.00 72.33 ? 123 VAL A O    1  
ATOM 1818  C CB   . VAL A 1 123 ? -39.937 -28.305 -26.598 1.00 60.35 ? 123 VAL A CB   1  
ATOM 1819  C CG1  . VAL A 1 123 ? -39.483 -29.752 -26.482 1.00 30.40 ? 123 VAL A CG1  1  
ATOM 1820  C CG2  . VAL A 1 123 ? -39.822 -27.592 -25.260 1.00 32.55 ? 123 VAL A CG2  1  
ATOM 1821  H H    . VAL A 1 123 ? -37.589 -26.952 -26.347 1.00 63.43 ? 123 VAL A H    1  
ATOM 1822  H HA   . VAL A 1 123 ? -39.086 -28.185 -28.560 1.00 33.14 ? 123 VAL A HA   1  
ATOM 1823  H HB   . VAL A 1 123 ? -40.975 -28.300 -26.898 1.00 1.15  ? 123 VAL A HB   1  
ATOM 1824  H HG11 . VAL A 1 123 ? -39.022 -30.061 -27.409 1.00 14.12 ? 123 VAL A HG11 1  
ATOM 1825  H HG12 . VAL A 1 123 ? -38.768 -29.842 -25.677 1.00 50.34 ? 123 VAL A HG12 1  
ATOM 1826  H HG13 . VAL A 1 123 ? -40.336 -30.382 -26.277 1.00 32.01 ? 123 VAL A HG13 1  
ATOM 1827  H HG21 . VAL A 1 123 ? -39.245 -26.688 -25.382 1.00 24.04 ? 123 VAL A HG21 1  
ATOM 1828  H HG22 . VAL A 1 123 ? -40.809 -27.343 -24.899 1.00 30.45 ? 123 VAL A HG22 1  
ATOM 1829  H HG23 . VAL A 1 123 ? -39.331 -28.240 -24.548 1.00 12.21 ? 123 VAL A HG23 1  
ATOM 1830  N N    . GLY A 1 124 ? -40.260 -26.131 -29.261 1.00 5.53  ? 124 GLY A N    1  
ATOM 1831  C CA   . GLY A 1 124 ? -40.937 -24.921 -29.691 1.00 32.52 ? 124 GLY A CA   1  
ATOM 1832  C C    . GLY A 1 124 ? -42.389 -25.167 -30.050 1.00 71.34 ? 124 GLY A C    1  
ATOM 1833  O O    . GLY A 1 124 ? -42.686 -25.823 -31.049 1.00 63.31 ? 124 GLY A O    1  
ATOM 1834  H H    . GLY A 1 124 ? -40.126 -26.867 -29.894 1.00 14.12 ? 124 GLY A H    1  
ATOM 1835  H HA2  . GLY A 1 124 ? -40.893 -24.194 -28.894 1.00 65.01 ? 124 GLY A HA2  1  
ATOM 1836  H HA3  . GLY A 1 124 ? -40.427 -24.525 -30.556 1.00 45.20 ? 124 GLY A HA3  1  
ATOM 1837  N N    . ARG A 1 125 ? -43.296 -24.641 -29.234 1.00 74.41 ? 125 ARG A N    1  
ATOM 1838  C CA   . ARG A 1 125 ? -44.725 -24.810 -29.470 1.00 13.21 ? 125 ARG A CA   1  
ATOM 1839  C C    . ARG A 1 125 ? -45.363 -23.495 -29.909 1.00 3.45  ? 125 ARG A C    1  
ATOM 1840  O O    . ARG A 1 125 ? -45.144 -22.451 -29.293 1.00 52.02 ? 125 ARG A O    1  
ATOM 1841  C CB   . ARG A 1 125 ? -45.415 -25.327 -28.206 1.00 40.40 ? 125 ARG A CB   1  
ATOM 1842  C CG   . ARG A 1 125 ? -45.259 -24.406 -27.007 1.00 41.40 ? 125 ARG A CG   1  
ATOM 1843  C CD   . ARG A 1 125 ? -46.043 -24.914 -25.808 1.00 34.42 ? 125 ARG A CD   1  
ATOM 1844  N NE   . ARG A 1 125 ? -45.566 -26.218 -25.355 1.00 31.22 ? 125 ARG A NE   1  
ATOM 1845  C CZ   . ARG A 1 125 ? -45.812 -26.711 -24.146 1.00 61.31 ? 125 ARG A CZ   1  
ATOM 1846  N NH1  . ARG A 1 125 ? -46.526 -26.013 -23.274 1.00 71.02 ? 125 ARG A NH1  1  
ATOM 1847  N NH2  . ARG A 1 125 ? -45.343 -27.906 -23.808 1.00 13.23 ? 125 ARG A NH2  1  
ATOM 1848  H H    . ARG A 1 125 ? -42.998 -24.128 -28.454 1.00 71.41 ? 125 ARG A H    1  
ATOM 1849  H HA   . ARG A 1 125 ? -44.848 -25.536 -30.259 1.00 70.40 ? 125 ARG A HA   1  
ATOM 1850  H HB2  . ARG A 1 125 ? -46.470 -25.443 -28.407 1.00 62.24 ? 125 ARG A HB2  1  
ATOM 1851  H HB3  . ARG A 1 125 ? -44.997 -26.289 -27.950 1.00 51.44 ? 125 ARG A HB3  1  
ATOM 1852  H HG2  . ARG A 1 125 ? -44.213 -24.349 -26.742 1.00 35.34 ? 125 ARG A HG2  1  
ATOM 1853  H HG3  . ARG A 1 125 ? -45.619 -23.422 -27.271 1.00 63.42 ? 125 ARG A HG3  1  
ATOM 1854  H HD2  . ARG A 1 125 ? -45.942 -24.204 -25.001 1.00 20.44 ? 125 ARG A HD2  1  
ATOM 1855  H HD3  . ARG A 1 125 ? -47.084 -24.998 -26.085 1.00 24.24 ? 125 ARG A HD3  1  
ATOM 1856  H HE   . ARG A 1 125 ? -45.036 -26.751 -25.983 1.00 74.02 ? 125 ARG A HE   1  
ATOM 1857  H HH11 . ARG A 1 125 ? -46.881 -25.113 -23.527 1.00 33.22 ? 125 ARG A HH11 1  
ATOM 1858  H HH12 . ARG A 1 125 ? -46.711 -26.387 -22.365 1.00 63.21 ? 125 ARG A HH12 1  
ATOM 1859  H HH21 . ARG A 1 125 ? -44.805 -28.435 -24.462 1.00 62.24 ? 125 ARG A HH21 1  
ATOM 1860  H HH22 . ARG A 1 125 ? -45.529 -28.276 -22.898 1.00 4.10  ? 125 ARG A HH22 1  
ATOM 1861  N N    . VAL A 1 126 ? -46.152 -23.553 -30.977 1.00 5.51  ? 126 VAL A N    1  
ATOM 1862  C CA   . VAL A 1 126 ? -46.821 -22.367 -31.498 1.00 12.21 ? 126 VAL A CA   1  
ATOM 1863  C C    . VAL A 1 126 ? -48.337 -22.515 -31.425 1.00 62.12 ? 126 VAL A C    1  
ATOM 1864  O O    . VAL A 1 126 ? -48.919 -23.381 -32.080 1.00 11.03 ? 126 VAL A O    1  
ATOM 1865  C CB   . VAL A 1 126 ? -46.413 -22.087 -32.957 1.00 32.25 ? 126 VAL A CB   1  
ATOM 1866  C CG1  . VAL A 1 126 ? -46.604 -23.330 -33.812 1.00 63.22 ? 126 VAL A CG1  1  
ATOM 1867  C CG2  . VAL A 1 126 ? -47.208 -20.917 -33.517 1.00 30.33 ? 126 VAL A CG2  1  
ATOM 1868  H H    . VAL A 1 126 ? -46.287 -24.414 -31.425 1.00 0.52  ? 126 VAL A H    1  
ATOM 1869  H HA   . VAL A 1 126 ? -46.522 -21.522 -30.894 1.00 74.13 ? 126 VAL A HA   1  
ATOM 1870  H HB   . VAL A 1 126 ? -45.366 -21.824 -32.972 1.00 2.31  ? 126 VAL A HB   1  
ATOM 1871  H HG11 . VAL A 1 126 ? -46.138 -23.179 -34.775 1.00 22.52 ? 126 VAL A HG11 1  
ATOM 1872  H HG12 . VAL A 1 126 ? -46.149 -24.178 -33.321 1.00 75.32 ? 126 VAL A HG12 1  
ATOM 1873  H HG13 . VAL A 1 126 ? -47.659 -23.516 -33.948 1.00 40.40 ? 126 VAL A HG13 1  
ATOM 1874  H HG21 . VAL A 1 126 ? -46.559 -20.294 -34.113 1.00 43.24 ? 126 VAL A HG21 1  
ATOM 1875  H HG22 . VAL A 1 126 ? -48.013 -21.291 -34.132 1.00 13.12 ? 126 VAL A HG22 1  
ATOM 1876  H HG23 . VAL A 1 126 ? -47.616 -20.337 -32.703 1.00 13.33 ? 126 VAL A HG23 1  
ATOM 1877  N N    . LEU A 1 127 ? -48.971 -21.665 -30.626 1.00 10.24 ? 127 LEU A N    1  
ATOM 1878  C CA   . LEU A 1 127 ? -50.421 -21.700 -30.467 1.00 22.00 ? 127 LEU A CA   1  
ATOM 1879  C C    . LEU A 1 127 ? -51.029 -20.323 -30.713 1.00 71.13 ? 127 LEU A C    1  
ATOM 1880  O O    . LEU A 1 127 ? -50.313 -19.329 -30.837 1.00 22.41 ? 127 LEU A O    1  
ATOM 1881  C CB   . LEU A 1 127 ? -50.788 -22.189 -29.065 1.00 75.31 ? 127 LEU A CB   1  
ATOM 1882  C CG   . LEU A 1 127 ? -50.064 -21.506 -27.904 1.00 74.24 ? 127 LEU A CG   1  
ATOM 1883  C CD1  . LEU A 1 127 ? -50.854 -20.301 -27.418 1.00 33.24 ? 127 LEU A CD1  1  
ATOM 1884  C CD2  . LEU A 1 127 ? -49.834 -22.490 -26.767 1.00 23.03 ? 127 LEU A CD2  1  
ATOM 1885  H H    . LEU A 1 127 ? -48.453 -20.997 -30.130 1.00 33.22 ? 127 LEU A H    1  
ATOM 1886  H HA   . LEU A 1 127 ? -50.817 -22.391 -31.196 1.00 70.01 ? 127 LEU A HA   1  
ATOM 1887  H HB2  . LEU A 1 127 ? -51.848 -22.037 -28.929 1.00 51.31 ? 127 LEU A HB2  1  
ATOM 1888  H HB3  . LEU A 1 127 ? -50.570 -23.247 -29.017 1.00 4.43  ? 127 LEU A HB3  1  
ATOM 1889  H HG   . LEU A 1 127 ? -49.100 -21.156 -28.246 1.00 61.40 ? 127 LEU A HG   1  
ATOM 1890  H HD11 . LEU A 1 127 ? -51.486 -20.594 -26.592 1.00 62.40 ? 127 LEU A HD11 1  
ATOM 1891  H HD12 . LEU A 1 127 ? -50.171 -19.530 -27.092 1.00 72.54 ? 127 LEU A HD12 1  
ATOM 1892  H HD13 . LEU A 1 127 ? -51.467 -19.923 -28.223 1.00 22.13 ? 127 LEU A HD13 1  
ATOM 1893  H HD21 . LEU A 1 127 ? -49.797 -23.495 -27.161 1.00 52.33 ? 127 LEU A HD21 1  
ATOM 1894  H HD22 . LEU A 1 127 ? -48.899 -22.261 -26.277 1.00 63.41 ? 127 LEU A HD22 1  
ATOM 1895  H HD23 . LEU A 1 127 ? -50.642 -22.412 -26.054 1.00 64.31 ? 127 LEU A HD23 1  
ATOM 1896  N N    . PHE A 1 128 ? -52.355 -20.271 -30.781 1.00 73.54 ? 128 PHE A N    1  
ATOM 1897  C CA   . PHE A 1 128 ? -53.061 -19.016 -31.011 1.00 64.05 ? 128 PHE A CA   1  
ATOM 1898  C C    . PHE A 1 128 ? -54.327 -18.940 -30.163 1.00 64.10 ? 128 PHE A C    1  
ATOM 1899  O O    . PHE A 1 128 ? -54.690 -19.900 -29.482 1.00 43.52 ? 128 PHE A O    1  
ATOM 1900  C CB   . PHE A 1 128 ? -53.416 -18.870 -32.493 1.00 33.35 ? 128 PHE A CB   1  
ATOM 1901  C CG   . PHE A 1 128 ? -52.233 -18.997 -33.408 1.00 44.45 ? 128 PHE A CG   1  
ATOM 1902  C CD1  . PHE A 1 128 ? -51.765 -20.244 -33.790 1.00 52.22 ? 128 PHE A CD1  1  
ATOM 1903  C CD2  . PHE A 1 128 ? -51.587 -17.868 -33.887 1.00 40.03 ? 128 PHE A CD2  1  
ATOM 1904  C CE1  . PHE A 1 128 ? -50.676 -20.364 -34.633 1.00 54.53 ? 128 PHE A CE1  1  
ATOM 1905  C CE2  . PHE A 1 128 ? -50.498 -17.981 -34.731 1.00 31.51 ? 128 PHE A CE2  1  
ATOM 1906  C CZ   . PHE A 1 128 ? -50.041 -19.231 -35.103 1.00 55.33 ? 128 PHE A CZ   1  
ATOM 1907  H H    . PHE A 1 128 ? -52.872 -21.098 -30.675 1.00 1.10  ? 128 PHE A H    1  
ATOM 1908  H HA   . PHE A 1 128 ? -52.402 -18.210 -30.727 1.00 51.02 ? 128 PHE A HA   1  
ATOM 1909  H HB2  . PHE A 1 128 ? -54.127 -19.637 -32.762 1.00 22.21 ? 128 PHE A HB2  1  
ATOM 1910  H HB3  . PHE A 1 128 ? -53.861 -17.900 -32.655 1.00 30.14 ? 128 PHE A HB3  1  
ATOM 1911  H HD1  . PHE A 1 128 ? -52.261 -21.131 -33.423 1.00 34.14 ? 128 PHE A HD1  1  
ATOM 1912  H HD2  . PHE A 1 128 ? -51.942 -16.890 -33.596 1.00 71.31 ? 128 PHE A HD2  1  
ATOM 1913  H HE1  . PHE A 1 128 ? -50.322 -21.342 -34.922 1.00 52.14 ? 128 PHE A HE1  1  
ATOM 1914  H HE2  . PHE A 1 128 ? -50.003 -17.094 -35.097 1.00 32.22 ? 128 PHE A HE2  1  
ATOM 1915  H HZ   . PHE A 1 128 ? -49.191 -19.322 -35.763 1.00 12.04 ? 128 PHE A HZ   1  
ATOM 1916  N N    . PHE A 1 129 ? -54.994 -17.792 -30.209 1.00 12.03 ? 129 PHE A N    1  
ATOM 1917  C CA   . PHE A 1 129 ? -56.219 -17.589 -29.444 1.00 1.25  ? 129 PHE A CA   1  
ATOM 1918  C C    . PHE A 1 129 ? -57.447 -17.697 -30.343 1.00 64.12 ? 129 PHE A C    1  
ATOM 1919  O O    . PHE A 1 129 ? -57.552 -17.003 -31.354 1.00 42.42 ? 129 PHE A O    1  
ATOM 1920  C CB   . PHE A 1 129 ? -56.195 -16.222 -28.756 1.00 52.14 ? 129 PHE A CB   1  
ATOM 1921  C CG   . PHE A 1 129 ? -57.139 -16.119 -27.593 1.00 33.53 ? 129 PHE A CG   1  
ATOM 1922  C CD1  . PHE A 1 129 ? -58.066 -15.092 -27.524 1.00 12.02 ? 129 PHE A CD1  1  
ATOM 1923  C CD2  . PHE A 1 129 ? -57.099 -17.051 -26.567 1.00 54.43 ? 129 PHE A CD2  1  
ATOM 1924  C CE1  . PHE A 1 129 ? -58.937 -14.995 -26.455 1.00 23.05 ? 129 PHE A CE1  1  
ATOM 1925  C CE2  . PHE A 1 129 ? -57.968 -16.959 -25.496 1.00 24.01 ? 129 PHE A CE2  1  
ATOM 1926  C CZ   . PHE A 1 129 ? -58.886 -15.929 -25.439 1.00 35.43 ? 129 PHE A CZ   1  
ATOM 1927  H H    . PHE A 1 129 ? -54.655 -17.064 -30.770 1.00 44.52 ? 129 PHE A H    1  
ATOM 1928  H HA   . PHE A 1 129 ? -56.270 -18.360 -28.691 1.00 0.15  ? 129 PHE A HA   1  
ATOM 1929  H HB2  . PHE A 1 129 ? -55.198 -16.027 -28.392 1.00 22.42 ? 129 PHE A HB2  1  
ATOM 1930  H HB3  . PHE A 1 129 ? -56.467 -15.462 -29.473 1.00 45.05 ? 129 PHE A HB3  1  
ATOM 1931  H HD1  . PHE A 1 129 ? -58.106 -14.360 -28.318 1.00 50.14 ? 129 PHE A HD1  1  
ATOM 1932  H HD2  . PHE A 1 129 ? -56.381 -17.856 -26.610 1.00 3.21  ? 129 PHE A HD2  1  
ATOM 1933  H HE1  . PHE A 1 129 ? -59.654 -14.189 -26.413 1.00 42.43 ? 129 PHE A HE1  1  
ATOM 1934  H HE2  . PHE A 1 129 ? -57.926 -17.691 -24.703 1.00 12.33 ? 129 PHE A HE2  1  
ATOM 1935  H HZ   . PHE A 1 129 ? -59.566 -15.856 -24.603 1.00 10.11 ? 129 PHE A HZ   1  
ATOM 1936  N N    . ASP A 1 130 ? -58.372 -18.573 -29.968 1.00 22.31 ? 130 ASP A N    1  
ATOM 1937  C CA   . ASP A 1 130 ? -59.593 -18.773 -30.740 1.00 30.45 ? 130 ASP A CA   1  
ATOM 1938  C C    . ASP A 1 130 ? -60.408 -17.486 -30.810 1.00 52.23 ? 130 ASP A C    1  
ATOM 1939  O O    . ASP A 1 130 ? -61.183 -17.178 -29.904 1.00 50.04 ? 130 ASP A O    1  
ATOM 1940  C CB   . ASP A 1 130 ? -60.435 -19.891 -30.122 1.00 24.12 ? 130 ASP A CB   1  
ATOM 1941  C CG   . ASP A 1 130 ? -61.859 -19.899 -30.642 1.00 45.13 ? 130 ASP A CG   1  
ATOM 1942  O OD1  . ASP A 1 130 ? -62.787 -19.687 -29.834 1.00 51.03 ? 130 ASP A OD1  1  
ATOM 1943  O OD2  . ASP A 1 130 ? -62.044 -20.116 -31.858 1.00 32.02 ? 130 ASP A OD2  1  
ATOM 1944  H H    . ASP A 1 130 ? -58.231 -19.098 -29.152 1.00 5.32  ? 130 ASP A H    1  
ATOM 1945  H HA   . ASP A 1 130 ? -59.309 -19.060 -31.741 1.00 34.42 ? 130 ASP A HA   1  
ATOM 1946  H HB2  . ASP A 1 130 ? -59.981 -20.844 -30.353 1.00 75.24 ? 130 ASP A HB2  1  
ATOM 1947  H HB3  . ASP A 1 130 ? -60.463 -19.761 -29.050 1.00 24.40 ? 130 ASP A HB3  1  
ATOM 1948  N N    . LYS A 1 131 ? -60.227 -16.736 -31.892 1.00 54.02 ? 131 LYS A N    1  
ATOM 1949  C CA   . LYS A 1 131 ? -60.945 -15.481 -32.083 1.00 34.32 ? 131 LYS A CA   1  
ATOM 1950  C C    . LYS A 1 131 ? -61.883 -15.568 -33.283 1.00 44.31 ? 131 LYS A C    1  
ATOM 1951  O O    . LYS A 1 131 ? -63.093 -15.736 -33.129 1.00 23.42 ? 131 LYS A O    1  
ATOM 1952  C CB   . LYS A 1 131 ? -59.957 -14.329 -32.276 1.00 13.33 ? 131 LYS A CB   1  
ATOM 1953  C CG   . LYS A 1 131 ? -59.949 -13.336 -31.126 1.00 51.22 ? 131 LYS A CG   1  
ATOM 1954  C CD   . LYS A 1 131 ? -61.165 -12.426 -31.167 1.00 12.22 ? 131 LYS A CD   1  
ATOM 1955  C CE   . LYS A 1 131 ? -62.286 -12.953 -30.283 1.00 64.05 ? 131 LYS A CE   1  
ATOM 1956  N NZ   . LYS A 1 131 ? -62.913 -11.869 -29.478 1.00 33.43 ? 131 LYS A NZ   1  
ATOM 1957  H H    . LYS A 1 131 ? -59.596 -17.034 -32.580 1.00 63.54 ? 131 LYS A H    1  
ATOM 1958  H HA   . LYS A 1 131 ? -61.532 -15.297 -31.196 1.00 10.33 ? 131 LYS A HA   1  
ATOM 1959  H HB2  . LYS A 1 131 ? -58.963 -14.737 -32.379 1.00 4.52  ? 131 LYS A HB2  1  
ATOM 1960  H HB3  . LYS A 1 131 ? -60.215 -13.797 -33.181 1.00 22.43 ? 131 LYS A HB3  1  
ATOM 1961  H HG2  . LYS A 1 131 ? -59.951 -13.879 -30.193 1.00 25.10 ? 131 LYS A HG2  1  
ATOM 1962  H HG3  . LYS A 1 131 ? -59.056 -12.731 -31.191 1.00 43.05 ? 131 LYS A HG3  1  
ATOM 1963  H HD2  . LYS A 1 131 ? -60.881 -11.443 -30.820 1.00 20.41 ? 131 LYS A HD2  1  
ATOM 1964  H HD3  . LYS A 1 131 ? -61.522 -12.361 -32.185 1.00 44.22 ? 131 LYS A HD3  1  
ATOM 1965  H HE2  . LYS A 1 131 ? -63.038 -13.405 -30.911 1.00 32.43 ? 131 LYS A HE2  1  
ATOM 1966  H HE3  . LYS A 1 131 ? -61.879 -13.698 -29.615 1.00 40.32 ? 131 LYS A HE3  1  
ATOM 1967  H HZ1  . LYS A 1 131 ? -63.238 -12.246 -28.564 1.00 4.32  ? 131 LYS A HZ1  1  
ATOM 1968  H HZ2  . LYS A 1 131 ? -62.225 -11.110 -29.303 1.00 2.52  ? 131 LYS A HZ2  1  
ATOM 1969  H HZ3  . LYS A 1 131 ? -63.729 -11.473 -29.986 1.00 54.23 ? 131 LYS A HZ3  1  
ATOM 1970  N N    . THR A 1 132 ? -61.316 -15.452 -34.480 1.00 60.33 ? 132 THR A N    1  
ATOM 1971  C CA   . THR A 1 132 ? -62.101 -15.518 -35.707 1.00 4.33  ? 132 THR A CA   1  
ATOM 1972  C C    . THR A 1 132 ? -61.213 -15.803 -36.913 1.00 1.32  ? 132 THR A C    1  
ATOM 1973  O O    . THR A 1 132 ? -60.802 -14.885 -37.624 1.00 34.51 ? 132 THR A O    1  
ATOM 1974  C CB   . THR A 1 132 ? -62.873 -14.207 -35.950 1.00 63.32 ? 132 THR A CB   1  
ATOM 1975  O OG1  . THR A 1 132 ? -63.737 -13.935 -34.841 1.00 41.34 ? 132 THR A OG1  1  
ATOM 1976  C CG2  . THR A 1 132 ? -63.692 -14.291 -37.229 1.00 62.43 ? 132 THR A CG2  1  
ATOM 1977  H H    . THR A 1 132 ? -60.347 -15.319 -34.538 1.00 61.33 ? 132 THR A H    1  
ATOM 1978  H HA   . THR A 1 132 ? -62.817 -16.319 -35.602 1.00 33.32 ? 132 THR A HA   1  
ATOM 1979  H HB   . THR A 1 132 ? -62.160 -13.401 -36.049 1.00 15.54 ? 132 THR A HB   1  
ATOM 1980  H HG1  . THR A 1 132 ? -63.617 -13.025 -34.558 1.00 22.00 ? 132 THR A HG1  1  
ATOM 1981  H HG21 . THR A 1 132 ? -64.736 -14.137 -36.999 1.00 64.13 ? 132 THR A HG21 1  
ATOM 1982  H HG22 . THR A 1 132 ? -63.359 -13.531 -37.920 1.00 72.15 ? 132 THR A HG22 1  
ATOM 1983  H HG23 . THR A 1 132 ? -63.562 -15.266 -37.676 1.00 41.15 ? 132 THR A HG23 1  
ATOM 1984  N N    . ASP A 1 133 ? -60.921 -17.079 -37.138 1.00 1.10  ? 133 ASP A N    1  
ATOM 1985  C CA   . ASP A 1 133 ? -60.083 -17.485 -38.260 1.00 62.02 ? 133 ASP A CA   1  
ATOM 1986  C C    . ASP A 1 133 ? -60.932 -18.037 -39.401 1.00 30.12 ? 133 ASP A C    1  
ATOM 1987  O O    . ASP A 1 133 ? -62.130 -18.267 -39.241 1.00 50.25 ? 133 ASP A O    1  
ATOM 1988  C CB   . ASP A 1 133 ? -59.065 -18.535 -37.811 1.00 15.02 ? 133 ASP A CB   1  
ATOM 1989  C CG   . ASP A 1 133 ? -57.818 -17.914 -37.213 1.00 71.04 ? 133 ASP A CG   1  
ATOM 1990  O OD1  . ASP A 1 133 ? -57.449 -16.798 -37.636 1.00 74.15 ? 133 ASP A OD1  1  
ATOM 1991  O OD2  . ASP A 1 133 ? -57.211 -18.543 -36.322 1.00 70.52 ? 133 ASP A OD2  1  
ATOM 1992  H H    . ASP A 1 133 ? -61.278 -17.765 -36.535 1.00 53.44 ? 133 ASP A H    1  
ATOM 1993  H HA   . ASP A 1 133 ? -59.554 -16.612 -38.612 1.00 22.21 ? 133 ASP A HA   1  
ATOM 1994  H HB2  . ASP A 1 133 ? -59.520 -19.172 -37.066 1.00 11.34 ? 133 ASP A HB2  1  
ATOM 1995  H HB3  . ASP A 1 133 ? -58.776 -19.134 -38.662 1.00 10.42 ? 133 ASP A HB3  1  
ATOM 1996  N N    . GLY A 1 134 ? -60.302 -18.247 -40.553 1.00 53.11 ? 134 GLY A N    1  
ATOM 1997  C CA   . GLY A 1 134 ? -61.016 -18.769 -41.704 1.00 3.01  ? 134 GLY A CA   1  
ATOM 1998  C C    . GLY A 1 134 ? -62.103 -17.830 -42.187 1.00 13.02 ? 134 GLY A C    1  
ATOM 1999  O O    . GLY A 1 134 ? -62.663 -17.063 -41.404 1.00 33.31 ? 134 GLY A O    1  
ATOM 2000  H H    . GLY A 1 134 ? -59.346 -18.045 -40.622 1.00 65.41 ? 134 GLY A H    1  
ATOM 2001  H HA2  . GLY A 1 134 ? -60.312 -18.931 -42.507 1.00 31.43 ? 134 GLY A HA2  1  
ATOM 2002  H HA3  . GLY A 1 134 ? -61.465 -19.714 -41.436 1.00 52.00 ? 134 GLY A HA3  1  
ATOM 2003  N N    . ALA A 1 135 ? -62.402 -17.889 -43.480 1.00 50.55 ? 135 ALA A N    1  
ATOM 2004  C CA   . ALA A 1 135 ? -63.430 -17.037 -44.066 1.00 62.14 ? 135 ALA A CA   1  
ATOM 2005  C C    . ALA A 1 135 ? -64.824 -17.591 -43.792 1.00 62.00 ? 135 ALA A C    1  
ATOM 2006  O O    . ALA A 1 135 ? -65.827 -17.010 -44.208 1.00 0.20  ? 135 ALA A O    1  
ATOM 2007  C CB   . ALA A 1 135 ? -63.203 -16.891 -45.564 1.00 12.32 ? 135 ALA A CB   1  
ATOM 2008  H H    . ALA A 1 135 ? -61.921 -18.520 -44.054 1.00 23.40 ? 135 ALA A H    1  
ATOM 2009  H HA   . ALA A 1 135 ? -63.348 -16.058 -43.617 1.00 43.43 ? 135 ALA A HA   1  
ATOM 2010  H HB1  . ALA A 1 135 ? -63.572 -17.770 -46.071 1.00 53.44 ? 135 ALA A HB1  1  
ATOM 2011  H HB2  . ALA A 1 135 ? -63.730 -16.019 -45.924 1.00 63.21 ? 135 ALA A HB2  1  
ATOM 2012  H HB3  . ALA A 1 135 ? -62.147 -16.779 -45.759 1.00 22.21 ? 135 ALA A HB3  1  
ATOM 2013  N N    . LEU A 1 136 ? -64.880 -18.718 -43.091 1.00 1.35  ? 136 LEU A N    1  
ATOM 2014  C CA   . LEU A 1 136 ? -66.152 -19.351 -42.761 1.00 30.11 ? 136 LEU A CA   1  
ATOM 2015  C C    . LEU A 1 136 ? -66.735 -18.767 -41.478 1.00 40.01 ? 136 LEU A C    1  
ATOM 2016  O O    . LEU A 1 136 ? -66.160 -17.856 -40.882 1.00 32.44 ? 136 LEU A O    1  
ATOM 2017  C CB   . LEU A 1 136 ? -65.968 -20.862 -42.609 1.00 63.00 ? 136 LEU A CB   1  
ATOM 2018  C CG   . LEU A 1 136 ? -66.346 -21.710 -43.824 1.00 12.10 ? 136 LEU A CG   1  
ATOM 2019  C CD1  . LEU A 1 136 ? -67.827 -21.561 -44.138 1.00 63.23 ? 136 LEU A CD1  1  
ATOM 2020  C CD2  . LEU A 1 136 ? -65.502 -21.322 -45.029 1.00 24.00 ? 136 LEU A CD2  1  
ATOM 2021  H H    . LEU A 1 136 ? -64.047 -19.134 -42.787 1.00 31.25 ? 136 LEU A H    1  
ATOM 2022  H HA   . LEU A 1 136 ? -66.837 -19.160 -43.573 1.00 75.12 ? 136 LEU A HA   1  
ATOM 2023  H HB2  . LEU A 1 136 ? -64.928 -21.048 -42.388 1.00 0.43  ? 136 LEU A HB2  1  
ATOM 2024  H HB3  . LEU A 1 136 ? -66.575 -21.186 -41.776 1.00 21.32 ? 136 LEU A HB3  1  
ATOM 2025  H HG   . LEU A 1 136 ? -66.156 -22.751 -43.602 1.00 3.10  ? 136 LEU A HG   1  
ATOM 2026  H HD11 . LEU A 1 136 ? -67.944 -21.129 -45.121 1.00 14.10 ? 136 LEU A HD11 1  
ATOM 2027  H HD12 . LEU A 1 136 ? -68.299 -22.532 -44.113 1.00 54.10 ? 136 LEU A HD12 1  
ATOM 2028  H HD13 . LEU A 1 136 ? -68.288 -20.917 -43.404 1.00 64.12 ? 136 LEU A HD13 1  
ATOM 2029  H HD21 . LEU A 1 136 ? -64.459 -21.308 -44.748 1.00 41.12 ? 136 LEU A HD21 1  
ATOM 2030  H HD22 . LEU A 1 136 ? -65.652 -22.041 -45.820 1.00 63.53 ? 136 LEU A HD22 1  
ATOM 2031  H HD23 . LEU A 1 136 ? -65.795 -20.341 -45.374 1.00 30.54 ? 136 LEU A HD23 1  
ATOM 2032  N N    . SER A 1 137 ? -67.879 -19.299 -41.058 1.00 44.52 ? 137 SER A N    1  
ATOM 2033  C CA   . SER A 1 137 ? -68.540 -18.829 -39.847 1.00 14.14 ? 137 SER A CA   1  
ATOM 2034  C C    . SER A 1 137 ? -67.696 -19.134 -38.613 1.00 41.12 ? 137 SER A C    1  
ATOM 2035  O O    . SER A 1 137 ? -67.807 -20.207 -38.021 1.00 35.13 ? 137 SER A O    1  
ATOM 2036  C CB   . SER A 1 137 ? -69.919 -19.479 -39.708 1.00 44.45 ? 137 SER A CB   1  
ATOM 2037  O OG   . SER A 1 137 ? -70.891 -18.778 -40.465 1.00 62.31 ? 137 SER A OG   1  
ATOM 2038  H H    . SER A 1 137 ? -68.288 -20.022 -41.577 1.00 70.33 ? 137 SER A H    1  
ATOM 2039  H HA   . SER A 1 137 ? -68.663 -17.759 -39.929 1.00 62.22 ? 137 SER A HA   1  
ATOM 2040  H HB2  . SER A 1 137 ? -69.871 -20.497 -40.062 1.00 25.43 ? 137 SER A HB2  1  
ATOM 2041  H HB3  . SER A 1 137 ? -70.214 -19.471 -38.669 1.00 73.42 ? 137 SER A HB3  1  
ATOM 2042  H HG   . SER A 1 137 ? -71.432 -18.246 -39.877 1.00 61.12 ? 137 SER A HG   1  
ATOM 2043  N N    . SER A 1 138 ? -66.851 -18.181 -38.232 1.00 63.42 ? 138 SER A N    1  
ATOM 2044  C CA   . SER A 1 138 ? -65.984 -18.348 -37.072 1.00 24.32 ? 138 SER A CA   1  
ATOM 2045  C C    . SER A 1 138 ? -65.201 -19.655 -37.162 1.00 43.30 ? 138 SER A C    1  
ATOM 2046  O O    . SER A 1 138 ? -65.512 -20.627 -36.474 1.00 24.12 ? 138 SER A O    1  
ATOM 2047  C CB   . SER A 1 138 ? -66.809 -18.323 -35.784 1.00 31.21 ? 138 SER A CB   1  
ATOM 2048  O OG   . SER A 1 138 ? -65.979 -18.458 -34.643 1.00 40.43 ? 138 SER A OG   1  
ATOM 2049  H H    . SER A 1 138 ? -66.808 -17.348 -38.746 1.00 3.53  ? 138 SER A H    1  
ATOM 2050  H HA   . SER A 1 138 ? -65.286 -17.524 -37.058 1.00 62.31 ? 138 SER A HA   1  
ATOM 2051  H HB2  . SER A 1 138 ? -67.341 -17.386 -35.719 1.00 30.44 ? 138 SER A HB2  1  
ATOM 2052  H HB3  . SER A 1 138 ? -67.517 -19.139 -35.798 1.00 31.33 ? 138 SER A HB3  1  
ATOM 2053  H HG   . SER A 1 138 ? -66.107 -17.703 -34.063 1.00 70.53 ? 138 SER A HG   1  
ATOM 2054  N N    . PHE A 1 139 ? -64.183 -19.669 -38.016 1.00 62.32 ? 139 PHE A N    1  
ATOM 2055  C CA   . PHE A 1 139 ? -63.355 -20.856 -38.199 1.00 3.34  ? 139 PHE A CA   1  
ATOM 2056  C C    . PHE A 1 139 ? -62.188 -20.861 -37.215 1.00 71.21 ? 139 PHE A C    1  
ATOM 2057  O O    . PHE A 1 139 ? -61.687 -19.807 -36.824 1.00 0.11  ? 139 PHE A O    1  
ATOM 2058  C CB   . PHE A 1 139 ? -62.827 -20.920 -39.633 1.00 51.34 ? 139 PHE A CB   1  
ATOM 2059  C CG   . PHE A 1 139 ? -62.838 -22.305 -40.215 1.00 55.50 ? 139 PHE A CG   1  
ATOM 2060  C CD1  . PHE A 1 139 ? -61.682 -23.066 -40.247 1.00 23.54 ? 139 PHE A CD1  1  
ATOM 2061  C CD2  . PHE A 1 139 ? -64.006 -22.844 -40.731 1.00 21.03 ? 139 PHE A CD2  1  
ATOM 2062  C CE1  . PHE A 1 139 ? -61.689 -24.341 -40.781 1.00 23.32 ? 139 PHE A CE1  1  
ATOM 2063  C CE2  . PHE A 1 139 ? -64.019 -24.118 -41.266 1.00 31.33 ? 139 PHE A CE2  1  
ATOM 2064  C CZ   . PHE A 1 139 ? -62.859 -24.867 -41.292 1.00 21.41 ? 139 PHE A CZ   1  
ATOM 2065  H H    . PHE A 1 139 ? -63.984 -18.863 -38.537 1.00 12.30 ? 139 PHE A H    1  
ATOM 2066  H HA   . PHE A 1 139 ? -63.971 -21.721 -38.012 1.00 35.21 ? 139 PHE A HA   1  
ATOM 2067  H HB2  . PHE A 1 139 ? -63.439 -20.291 -40.263 1.00 20.22 ? 139 PHE A HB2  1  
ATOM 2068  H HB3  . PHE A 1 139 ? -61.810 -20.559 -39.651 1.00 62.04 ? 139 PHE A HB3  1  
ATOM 2069  H HD1  . PHE A 1 139 ? -60.765 -22.655 -39.847 1.00 31.40 ? 139 PHE A HD1  1  
ATOM 2070  H HD2  . PHE A 1 139 ? -64.914 -22.259 -40.712 1.00 62.20 ? 139 PHE A HD2  1  
ATOM 2071  H HE1  . PHE A 1 139 ? -60.780 -24.924 -40.800 1.00 3.04  ? 139 PHE A HE1  1  
ATOM 2072  H HE2  . PHE A 1 139 ? -64.935 -24.527 -41.665 1.00 32.30 ? 139 PHE A HE2  1  
ATOM 2073  H HZ   . PHE A 1 139 ? -62.867 -25.863 -41.709 1.00 62.20 ? 139 PHE A HZ   1  
ATOM 2074  N N    . ASP A 1 140 ? -61.762 -22.055 -36.819 1.00 63.43 ? 140 ASP A N    1  
ATOM 2075  C CA   . ASP A 1 140 ? -60.654 -22.200 -35.882 1.00 0.42  ? 140 ASP A CA   1  
ATOM 2076  C C    . ASP A 1 140 ? -59.423 -22.770 -36.579 1.00 21.21 ? 140 ASP A C    1  
ATOM 2077  O O    . ASP A 1 140 ? -59.515 -23.301 -37.686 1.00 20.50 ? 140 ASP A O    1  
ATOM 2078  C CB   . ASP A 1 140 ? -61.059 -23.102 -34.715 1.00 72.35 ? 140 ASP A CB   1  
ATOM 2079  C CG   . ASP A 1 140 ? -60.322 -22.761 -33.436 1.00 2.33  ? 140 ASP A CG   1  
ATOM 2080  O OD1  . ASP A 1 140 ? -60.614 -23.389 -32.396 1.00 63.14 ? 140 ASP A OD1  1  
ATOM 2081  O OD2  . ASP A 1 140 ? -59.452 -21.866 -33.473 1.00 52.54 ? 140 ASP A OD2  1  
ATOM 2082  H H    . ASP A 1 140 ? -62.202 -22.859 -37.167 1.00 20.54 ? 140 ASP A H    1  
ATOM 2083  H HA   . ASP A 1 140 ? -60.413 -21.219 -35.499 1.00 74.33 ? 140 ASP A HA   1  
ATOM 2084  H HB2  . ASP A 1 140 ? -62.119 -22.995 -34.537 1.00 74.44 ? 140 ASP A HB2  1  
ATOM 2085  H HB3  . ASP A 1 140 ? -60.843 -24.129 -34.972 1.00 30.14 ? 140 ASP A HB3  1  
ATOM 2086  N N    . ILE A 1 141 ? -58.272 -22.656 -35.924 1.00 53.54 ? 141 ILE A N    1  
ATOM 2087  C CA   . ILE A 1 141 ? -57.023 -23.160 -36.482 1.00 14.14 ? 141 ILE A CA   1  
ATOM 2088  C C    . ILE A 1 141 ? -56.299 -24.058 -35.484 1.00 52.40 ? 141 ILE A C    1  
ATOM 2089  O O    . ILE A 1 141 ? -56.039 -23.660 -34.348 1.00 54.32 ? 141 ILE A O    1  
ATOM 2090  C CB   . ILE A 1 141 ? -56.086 -22.010 -36.895 1.00 11.23 ? 141 ILE A CB   1  
ATOM 2091  C CG1  . ILE A 1 141 ? -56.746 -21.148 -37.973 1.00 3.40  ? 141 ILE A CG1  1  
ATOM 2092  C CG2  . ILE A 1 141 ? -54.757 -22.561 -37.389 1.00 72.21 ? 141 ILE A CG2  1  
ATOM 2093  C CD1  . ILE A 1 141 ? -55.884 -19.993 -38.434 1.00 61.35 ? 141 ILE A CD1  1  
ATOM 2094  H H    . ILE A 1 141 ? -58.263 -22.222 -35.046 1.00 32.22 ? 141 ILE A H    1  
ATOM 2095  H HA   . ILE A 1 141 ? -57.261 -23.738 -37.363 1.00 15.10 ? 141 ILE A HA   1  
ATOM 2096  H HB   . ILE A 1 141 ? -55.894 -21.401 -36.024 1.00 74.14 ? 141 ILE A HB   1  
ATOM 2097  H HG12 . ILE A 1 141 ? -56.964 -21.762 -38.832 1.00 55.42 ? 141 ILE A HG12 1  
ATOM 2098  H HG13 . ILE A 1 141 ? -57.667 -20.740 -37.583 1.00 52.31 ? 141 ILE A HG13 1  
ATOM 2099  H HG21 . ILE A 1 141 ? -54.303 -23.157 -36.611 1.00 70.34 ? 141 ILE A HG21 1  
ATOM 2100  H HG22 . ILE A 1 141 ? -54.924 -23.175 -38.262 1.00 14.11 ? 141 ILE A HG22 1  
ATOM 2101  H HG23 . ILE A 1 141 ? -54.101 -21.743 -37.645 1.00 43.30 ? 141 ILE A HG23 1  
ATOM 2102  H HD11 . ILE A 1 141 ? -56.493 -19.282 -38.972 1.00 40.13 ? 141 ILE A HD11 1  
ATOM 2103  H HD12 . ILE A 1 141 ? -55.439 -19.511 -37.577 1.00 11.42 ? 141 ILE A HD12 1  
ATOM 2104  H HD13 . ILE A 1 141 ? -55.104 -20.363 -39.084 1.00 32.21 ? 141 ILE A HD13 1  
ATOM 2105  N N    . LYS A 1 142 ? -55.974 -25.271 -35.916 1.00 63.13 ? 142 LYS A N    1  
ATOM 2106  C CA   . LYS A 1 142 ? -55.276 -26.226 -35.063 1.00 71.04 ? 142 LYS A CA   1  
ATOM 2107  C C    . LYS A 1 142 ? -53.799 -25.867 -34.939 1.00 41.41 ? 142 LYS A C    1  
ATOM 2108  O O    . LYS A 1 142 ? -53.034 -26.007 -35.893 1.00 63.22 ? 142 LYS A O    1  
ATOM 2109  C CB   . LYS A 1 142 ? -55.422 -27.643 -35.624 1.00 2.34  ? 142 LYS A CB   1  
ATOM 2110  C CG   . LYS A 1 142 ? -55.909 -28.654 -34.601 1.00 22.25 ? 142 LYS A CG   1  
ATOM 2111  C CD   . LYS A 1 142 ? -56.383 -29.936 -35.265 1.00 40.33 ? 142 LYS A CD   1  
ATOM 2112  C CE   . LYS A 1 142 ? -57.682 -30.435 -34.651 1.00 41.40 ? 142 LYS A CE   1  
ATOM 2113  N NZ   . LYS A 1 142 ? -57.437 -31.411 -33.553 1.00 54.24 ? 142 LYS A NZ   1  
ATOM 2114  H H    . LYS A 1 142 ? -56.208 -25.531 -36.833 1.00 2.44  ? 142 LYS A H    1  
ATOM 2115  H HA   . LYS A 1 142 ? -55.727 -26.187 -34.084 1.00 34.33 ? 142 LYS A HA   1  
ATOM 2116  H HB2  . LYS A 1 142 ? -56.126 -27.623 -36.442 1.00 43.55 ? 142 LYS A HB2  1  
ATOM 2117  H HB3  . LYS A 1 142 ? -54.461 -27.971 -35.994 1.00 52.11 ? 142 LYS A HB3  1  
ATOM 2118  H HG2  . LYS A 1 142 ? -55.099 -28.890 -33.926 1.00 43.34 ? 142 LYS A HG2  1  
ATOM 2119  H HG3  . LYS A 1 142 ? -56.729 -28.223 -34.044 1.00 20.20 ? 142 LYS A HG3  1  
ATOM 2120  H HD2  . LYS A 1 142 ? -56.544 -29.748 -36.316 1.00 51.34 ? 142 LYS A HD2  1  
ATOM 2121  H HD3  . LYS A 1 142 ? -55.623 -30.695 -35.146 1.00 32.21 ? 142 LYS A HD3  1  
ATOM 2122  H HE2  . LYS A 1 142 ? -58.226 -29.590 -34.256 1.00 25.33 ? 142 LYS A HE2  1  
ATOM 2123  H HE3  . LYS A 1 142 ? -58.269 -30.912 -35.422 1.00 11.23 ? 142 LYS A HE3  1  
ATOM 2124  H HZ1  . LYS A 1 142 ? -57.051 -30.922 -32.720 1.00 64.44 ? 142 LYS A HZ1  1  
ATOM 2125  H HZ2  . LYS A 1 142 ? -58.327 -31.878 -33.286 1.00 14.13 ? 142 LYS A HZ2  1  
ATOM 2126  H HZ3  . LYS A 1 142 ? -56.758 -32.135 -33.864 1.00 12.22 ? 142 LYS A HZ3  1  
ATOM 2127  N N    . ASP A 1 143 ? -53.405 -25.404 -33.758 1.00 1.01  ? 143 ASP A N    1  
ATOM 2128  C CA   . ASP A 1 143 ? -52.018 -25.027 -33.508 1.00 54.02 ? 143 ASP A CA   1  
ATOM 2129  C C    . ASP A 1 143 ? -51.083 -26.208 -33.746 1.00 62.13 ? 143 ASP A C    1  
ATOM 2130  O O    . ASP A 1 143 ? -51.506 -27.265 -34.214 1.00 34.41 ? 143 ASP A O    1  
ATOM 2131  C CB   . ASP A 1 143 ? -51.857 -24.513 -32.077 1.00 31.13 ? 143 ASP A CB   1  
ATOM 2132  C CG   . ASP A 1 143 ? -52.632 -25.344 -31.073 1.00 25.14 ? 143 ASP A CG   1  
ATOM 2133  O OD1  . ASP A 1 143 ? -52.047 -26.295 -30.512 1.00 3.43  ? 143 ASP A OD1  1  
ATOM 2134  O OD2  . ASP A 1 143 ? -53.822 -25.043 -30.847 1.00 72.40 ? 143 ASP A OD2  1  
ATOM 2135  H H    . ASP A 1 143 ? -54.062 -25.314 -33.036 1.00 72.51 ? 143 ASP A H    1  
ATOM 2136  H HA   . ASP A 1 143 ? -51.761 -24.236 -34.196 1.00 1.21  ? 143 ASP A HA   1  
ATOM 2137  H HB2  . ASP A 1 143 ? -50.811 -24.540 -31.807 1.00 52.32 ? 143 ASP A HB2  1  
ATOM 2138  H HB3  . ASP A 1 143 ? -52.212 -23.495 -32.025 1.00 13.53 ? 143 ASP A HB3  1  
ATOM 2139  N N    . LYS A 1 144 ? -49.808 -26.021 -33.423 1.00 2.13  ? 144 LYS A N    1  
ATOM 2140  C CA   . LYS A 1 144 ? -48.811 -27.070 -33.601 1.00 2.14  ? 144 LYS A CA   1  
ATOM 2141  C C    . LYS A 1 144 ? -47.719 -26.968 -32.541 1.00 4.13  ? 144 LYS A C    1  
ATOM 2142  O O    . LYS A 1 144 ? -47.603 -25.955 -31.851 1.00 12.11 ? 144 LYS A O    1  
ATOM 2143  C CB   . LYS A 1 144 ? -48.191 -26.981 -34.997 1.00 61.20 ? 144 LYS A CB   1  
ATOM 2144  C CG   . LYS A 1 144 ? -49.048 -27.607 -36.084 1.00 0.22  ? 144 LYS A CG   1  
ATOM 2145  C CD   . LYS A 1 144 ? -49.083 -29.121 -35.964 1.00 31.12 ? 144 LYS A CD   1  
ATOM 2146  C CE   . LYS A 1 144 ? -50.420 -29.686 -36.420 1.00 1.53  ? 144 LYS A CE   1  
ATOM 2147  N NZ   . LYS A 1 144 ? -51.349 -29.903 -35.276 1.00 51.35 ? 144 LYS A NZ   1  
ATOM 2148  H H    . LYS A 1 144 ? -49.531 -25.156 -33.054 1.00 45.50 ? 144 LYS A H    1  
ATOM 2149  H HA   . LYS A 1 144 ? -49.309 -28.022 -33.497 1.00 3.12  ? 144 LYS A HA   1  
ATOM 2150  H HB2  . LYS A 1 144 ? -48.036 -25.941 -35.244 1.00 21.23 ? 144 LYS A HB2  1  
ATOM 2151  H HB3  . LYS A 1 144 ? -47.235 -27.486 -34.986 1.00 55.13 ? 144 LYS A HB3  1  
ATOM 2152  H HG2  . LYS A 1 144 ? -50.055 -27.226 -35.999 1.00 71.42 ? 144 LYS A HG2  1  
ATOM 2153  H HG3  . LYS A 1 144 ? -48.640 -27.340 -37.049 1.00 35.52 ? 144 LYS A HG3  1  
ATOM 2154  H HD2  . LYS A 1 144 ? -48.300 -29.541 -36.578 1.00 11.32 ? 144 LYS A HD2  1  
ATOM 2155  H HD3  . LYS A 1 144 ? -48.919 -29.396 -34.931 1.00 55.42 ? 144 LYS A HD3  1  
ATOM 2156  H HE2  . LYS A 1 144 ? -50.871 -28.992 -37.112 1.00 72.04 ? 144 LYS A HE2  1  
ATOM 2157  H HE3  . LYS A 1 144 ? -50.247 -30.629 -36.916 1.00 42.13 ? 144 LYS A HE3  1  
ATOM 2158  H HZ1  . LYS A 1 144 ? -51.579 -28.994 -34.825 1.00 71.22 ? 144 LYS A HZ1  1  
ATOM 2159  H HZ2  . LYS A 1 144 ? -52.230 -30.344 -35.611 1.00 23.34 ? 144 LYS A HZ2  1  
ATOM 2160  H HZ3  . LYS A 1 144 ? -50.908 -30.526 -34.571 1.00 24.15 ? 144 LYS A HZ3  1  
ATOM 2161  N N    . TRP A 1 145 ? -46.920 -28.022 -32.418 1.00 42.40 ? 145 TRP A N    1  
ATOM 2162  C CA   . TRP A 1 145 ? -45.836 -28.049 -31.443 1.00 23.24 ? 145 TRP A CA   1  
ATOM 2163  C C    . TRP A 1 145 ? -44.768 -29.061 -31.844 1.00 42.30 ? 145 TRP A C    1  
ATOM 2164  O O    . TRP A 1 145 ? -45.081 -30.176 -32.259 1.00 32.13 ? 145 TRP A O    1  
ATOM 2165  C CB   . TRP A 1 145 ? -46.380 -28.388 -30.054 1.00 11.21 ? 145 TRP A CB   1  
ATOM 2166  C CG   . TRP A 1 145 ? -47.171 -29.660 -30.020 1.00 74.21 ? 145 TRP A CG   1  
ATOM 2167  C CD1  . TRP A 1 145 ? -48.474 -29.825 -30.394 1.00 74.33 ? 145 TRP A CD1  1  
ATOM 2168  C CD2  . TRP A 1 145 ? -46.711 -30.945 -29.587 1.00 4.44  ? 145 TRP A CD2  1  
ATOM 2169  N NE1  . TRP A 1 145 ? -48.851 -31.135 -30.220 1.00 14.05 ? 145 TRP A NE1  1  
ATOM 2170  C CE2  . TRP A 1 145 ? -47.787 -31.842 -29.726 1.00 33.30 ? 145 TRP A CE2  1  
ATOM 2171  C CE3  . TRP A 1 145 ? -45.493 -31.424 -29.096 1.00 71.33 ? 145 TRP A CE3  1  
ATOM 2172  C CZ2  . TRP A 1 145 ? -47.681 -33.190 -29.391 1.00 42.52 ? 145 TRP A CZ2  1  
ATOM 2173  C CZ3  . TRP A 1 145 ? -45.389 -32.762 -28.764 1.00 52.42 ? 145 TRP A CZ3  1  
ATOM 2174  C CH2  . TRP A 1 145 ? -46.477 -33.632 -28.913 1.00 52.15 ? 145 TRP A CH2  1  
ATOM 2175  H H    . TRP A 1 145 ? -47.062 -28.800 -32.997 1.00 1.01  ? 145 TRP A H    1  
ATOM 2176  H HA   . TRP A 1 145 ? -45.391 -27.065 -31.415 1.00 21.41 ? 145 TRP A HA   1  
ATOM 2177  H HB2  . TRP A 1 145 ? -45.555 -28.490 -29.366 1.00 23.35 ? 145 TRP A HB2  1  
ATOM 2178  H HB3  . TRP A 1 145 ? -47.023 -27.585 -29.722 1.00 73.43 ? 145 TRP A HB3  1  
ATOM 2179  H HD1  . TRP A 1 145 ? -49.104 -29.033 -30.769 1.00 33.01 ? 145 TRP A HD1  1  
ATOM 2180  H HE1  . TRP A 1 145 ? -49.738 -31.503 -30.418 1.00 13.20 ? 145 TRP A HE1  1  
ATOM 2181  H HE3  . TRP A 1 145 ? -44.643 -30.769 -28.974 1.00 72.13 ? 145 TRP A HE3  1  
ATOM 2182  H HZ2  . TRP A 1 145 ? -48.510 -33.873 -29.501 1.00 71.11 ? 145 TRP A HZ2  1  
ATOM 2183  H HZ3  . TRP A 1 145 ? -44.456 -33.150 -28.383 1.00 72.32 ? 145 TRP A HZ3  1  
ATOM 2184  H HH2  . TRP A 1 145 ? -46.351 -34.668 -28.641 1.00 62.44 ? 145 TRP A HH2  1  
ATOM 2185  N N    . ALA A 1 146 ? -43.506 -28.664 -31.718 1.00 2.10  ? 146 ALA A N    1  
ATOM 2186  C CA   . ALA A 1 146 ? -42.392 -29.537 -32.066 1.00 21.42 ? 146 ALA A CA   1  
ATOM 2187  C C    . ALA A 1 146 ? -41.060 -28.917 -31.659 1.00 43.21 ? 146 ALA A C    1  
ATOM 2188  O O    . ALA A 1 146 ? -40.970 -27.729 -31.348 1.00 11.02 ? 146 ALA A O    1  
ATOM 2189  C CB   . ALA A 1 146 ? -42.403 -29.838 -33.557 1.00 61.22 ? 146 ALA A CB   1  
ATOM 2190  H H    . ALA A 1 146 ? -43.319 -27.763 -31.382 1.00 15.32 ? 146 ALA A H    1  
ATOM 2191  H HA   . ALA A 1 146 ? -42.520 -30.470 -31.535 1.00 14.44 ? 146 ALA A HA   1  
ATOM 2192  H HB1  . ALA A 1 146 ? -43.032 -29.121 -34.064 1.00 63.54 ? 146 ALA A HB1  1  
ATOM 2193  H HB2  . ALA A 1 146 ? -41.397 -29.773 -33.945 1.00 51.31 ? 146 ALA A HB2  1  
ATOM 2194  H HB3  . ALA A 1 146 ? -42.788 -30.834 -33.721 1.00 23.02 ? 146 ALA A HB3  1  
ATOM 2195  N N    . PRO A 1 147 ? -39.999 -29.737 -31.660 1.00 62.42 ? 147 PRO A N    1  
ATOM 2196  C CA   . PRO A 1 147 ? -38.652 -29.290 -31.293 1.00 62.35 ? 147 PRO A CA   1  
ATOM 2197  C C    . PRO A 1 147 ? -38.050 -28.351 -32.333 1.00 3.01  ? 147 PRO A C    1  
ATOM 2198  O O    . PRO A 1 147 ? -38.135 -28.603 -33.534 1.00 61.13 ? 147 PRO A O    1  
ATOM 2199  C CB   . PRO A 1 147 ? -37.852 -30.594 -31.224 1.00 12.33 ? 147 PRO A CB   1  
ATOM 2200  C CG   . PRO A 1 147 ? -38.578 -31.532 -32.125 1.00 30.13 ? 147 PRO A CG   1  
ATOM 2201  C CD   . PRO A 1 147 ? -40.032 -31.165 -32.020 1.00 54.12 ? 147 PRO A CD   1  
ATOM 2202  H HA   . PRO A 1 147 ? -38.643 -28.809 -30.327 1.00 12.53 ? 147 PRO A HA   1  
ATOM 2203  H HB2  . PRO A 1 147 ? -36.842 -30.418 -31.566 1.00 1.11  ? 147 PRO A HB2  1  
ATOM 2204  H HB3  . PRO A 1 147 ? -37.836 -30.956 -30.207 1.00 22.31 ? 147 PRO A HB3  1  
ATOM 2205  H HG2  . PRO A 1 147 ? -38.232 -31.408 -33.140 1.00 21.45 ? 147 PRO A HG2  1  
ATOM 2206  H HG3  . PRO A 1 147 ? -38.424 -32.549 -31.796 1.00 32.24 ? 147 PRO A HG3  1  
ATOM 2207  H HD2  . PRO A 1 147 ? -40.528 -31.312 -32.968 1.00 42.15 ? 147 PRO A HD2  1  
ATOM 2208  H HD3  . PRO A 1 147 ? -40.514 -31.746 -31.247 1.00 4.50  ? 147 PRO A HD3  1  
ATOM 2209  N N    . ALA A 1 148 ? -37.441 -27.267 -31.862 1.00 62.53 ? 148 ALA A N    1  
ATOM 2210  C CA   . ALA A 1 148 ? -36.822 -26.292 -32.751 1.00 53.04 ? 148 ALA A CA   1  
ATOM 2211  C C    . ALA A 1 148 ? -35.343 -26.113 -32.426 1.00 14.32 ? 148 ALA A C    1  
ATOM 2212  O O    . ALA A 1 148 ? -34.875 -26.534 -31.368 1.00 64.33 ? 148 ALA A O    1  
ATOM 2213  C CB   . ALA A 1 148 ? -37.550 -24.959 -32.660 1.00 51.14 ? 148 ALA A CB   1  
ATOM 2214  H H    . ALA A 1 148 ? -37.406 -27.122 -30.894 1.00 44.51 ? 148 ALA A H    1  
ATOM 2215  H HA   . ALA A 1 148 ? -36.916 -26.657 -33.764 1.00 41.12 ? 148 ALA A HA   1  
ATOM 2216  H HB1  . ALA A 1 148 ? -37.456 -24.433 -33.599 1.00 14.22 ? 148 ALA A HB1  1  
ATOM 2217  H HB2  . ALA A 1 148 ? -38.595 -25.133 -32.448 1.00 4.21  ? 148 ALA A HB2  1  
ATOM 2218  H HB3  . ALA A 1 148 ? -37.116 -24.365 -31.870 1.00 1.03  ? 148 ALA A HB3  1  
ATOM 2219  N N    . PHE A 1 149 ? -34.613 -25.485 -33.341 1.00 64.24 ? 149 PHE A N    1  
ATOM 2220  C CA   . PHE A 1 149 ? -33.186 -25.252 -33.152 1.00 44.21 ? 149 PHE A CA   1  
ATOM 2221  C C    . PHE A 1 149 ? -32.863 -23.762 -33.228 1.00 74.20 ? 149 PHE A C    1  
ATOM 2222  O O    . PHE A 1 149 ? -33.365 -23.052 -34.099 1.00 72.52 ? 149 PHE A O    1  
ATOM 2223  C CB   . PHE A 1 149 ? -32.378 -26.014 -34.205 1.00 34.00 ? 149 PHE A CB   1  
ATOM 2224  C CG   . PHE A 1 149 ? -32.294 -27.490 -33.942 1.00 60.54 ? 149 PHE A CG   1  
ATOM 2225  C CD1  . PHE A 1 149 ? -31.091 -28.076 -33.583 1.00 64.05 ? 149 PHE A CD1  1  
ATOM 2226  C CD2  . PHE A 1 149 ? -33.418 -28.293 -34.055 1.00 41.12 ? 149 PHE A CD2  1  
ATOM 2227  C CE1  . PHE A 1 149 ? -31.009 -29.434 -33.341 1.00 35.42 ? 149 PHE A CE1  1  
ATOM 2228  C CE2  . PHE A 1 149 ? -33.343 -29.652 -33.813 1.00 41.44 ? 149 PHE A CE2  1  
ATOM 2229  C CZ   . PHE A 1 149 ? -32.137 -30.223 -33.457 1.00 31.30 ? 149 PHE A CZ   1  
ATOM 2230  H H    . PHE A 1 149 ? -35.043 -25.172 -34.165 1.00 34.34 ? 149 PHE A H    1  
ATOM 2231  H HA   . PHE A 1 149 ? -32.918 -25.616 -32.172 1.00 71.23 ? 149 PHE A HA   1  
ATOM 2232  H HB2  . PHE A 1 149 ? -32.839 -25.875 -35.171 1.00 71.34 ? 149 PHE A HB2  1  
ATOM 2233  H HB3  . PHE A 1 149 ? -31.373 -25.622 -34.230 1.00 61.03 ? 149 PHE A HB3  1  
ATOM 2234  H HD1  . PHE A 1 149 ? -30.207 -27.459 -33.493 1.00 34.34 ? 149 PHE A HD1  1  
ATOM 2235  H HD2  . PHE A 1 149 ? -34.361 -27.848 -34.335 1.00 14.31 ? 149 PHE A HD2  1  
ATOM 2236  H HE1  . PHE A 1 149 ? -30.065 -29.878 -33.062 1.00 40.24 ? 149 PHE A HE1  1  
ATOM 2237  H HE2  . PHE A 1 149 ? -34.226 -30.266 -33.905 1.00 60.41 ? 149 PHE A HE2  1  
ATOM 2238  H HZ   . PHE A 1 149 ? -32.076 -31.284 -33.267 1.00 71.42 ? 149 PHE A HZ   1  
ATOM 2239  N N    . GLN A 1 150 ? -32.024 -23.297 -32.309 1.00 4.11  ? 150 GLN A N    1  
ATOM 2240  C CA   . GLN A 1 150 ? -31.636 -21.892 -32.271 1.00 5.01  ? 150 GLN A CA   1  
ATOM 2241  C C    . GLN A 1 150 ? -30.197 -21.711 -32.746 1.00 34.45 ? 150 GLN A C    1  
ATOM 2242  O O    . GLN A 1 150 ? -29.370 -22.613 -32.610 1.00 11.13 ? 150 GLN A O    1  
ATOM 2243  C CB   . GLN A 1 150 ? -31.791 -21.336 -30.854 1.00 71.23 ? 150 GLN A CB   1  
ATOM 2244  C CG   . GLN A 1 150 ? -32.907 -21.997 -30.061 1.00 1.32  ? 150 GLN A CG   1  
ATOM 2245  C CD   . GLN A 1 150 ? -34.272 -21.786 -30.686 1.00 44.14 ? 150 GLN A CD   1  
ATOM 2246  O OE1  . GLN A 1 150 ? -34.873 -22.718 -31.221 1.00 31.13 ? 150 GLN A OE1  1  
ATOM 2247  N NE2  . GLN A 1 150 ? -34.769 -20.556 -30.623 1.00 64.10 ? 150 GLN A NE2  1  
ATOM 2248  H H    . GLN A 1 150 ? -31.657 -23.912 -31.641 1.00 72.40 ? 150 GLN A H    1  
ATOM 2249  H HA   . GLN A 1 150 ? -32.291 -21.349 -32.935 1.00 31.04 ? 150 GLN A HA   1  
ATOM 2250  H HB2  . GLN A 1 150 ? -30.864 -21.481 -30.320 1.00 11.51 ? 150 GLN A HB2  1  
ATOM 2251  H HB3  . GLN A 1 150 ? -32.001 -20.279 -30.916 1.00 43.54 ? 150 GLN A HB3  1  
ATOM 2252  H HG2  . GLN A 1 150 ? -32.713 -23.058 -30.006 1.00 55.24 ? 150 GLN A HG2  1  
ATOM 2253  H HG3  . GLN A 1 150 ? -32.916 -21.582 -29.064 1.00 1.04  ? 150 GLN A HG3  1  
ATOM 2254  H HE21 . GLN A 1 150 ? -34.233 -19.863 -30.183 1.00 4.11  ? 150 GLN A HE21 1  
ATOM 2255  H HE22 . GLN A 1 150 ? -35.648 -20.391 -31.020 1.00 33.41 ? 150 GLN A HE22 1  
ATOM 2256  N N    . VAL A 1 151 ? -29.906 -20.541 -33.303 1.00 51.45 ? 151 VAL A N    1  
ATOM 2257  C CA   . VAL A 1 151 ? -28.568 -20.241 -33.798 1.00 25.31 ? 151 VAL A CA   1  
ATOM 2258  C C    . VAL A 1 151 ? -28.283 -18.744 -33.743 1.00 74.52 ? 151 VAL A C    1  
ATOM 2259  O O    . VAL A 1 151 ? -28.957 -17.950 -34.398 1.00 10.24 ? 151 VAL A O    1  
ATOM 2260  C CB   . VAL A 1 151 ? -28.380 -20.736 -35.244 1.00 41.25 ? 151 VAL A CB   1  
ATOM 2261  C CG1  . VAL A 1 151 ? -29.469 -20.175 -36.146 1.00 73.40 ? 151 VAL A CG1  1  
ATOM 2262  C CG2  . VAL A 1 151 ? -27.001 -20.357 -35.762 1.00 44.40 ? 151 VAL A CG2  1  
ATOM 2263  H H    . VAL A 1 151 ? -30.608 -19.862 -33.384 1.00 11.42 ? 151 VAL A H    1  
ATOM 2264  H HA   . VAL A 1 151 ? -27.856 -20.756 -33.169 1.00 32.24 ? 151 VAL A HA   1  
ATOM 2265  H HB   . VAL A 1 151 ? -28.459 -21.813 -35.248 1.00 72.04 ? 151 VAL A HB   1  
ATOM 2266  H HG11 . VAL A 1 151 ? -29.472 -20.712 -37.083 1.00 40.34 ? 151 VAL A HG11 1  
ATOM 2267  H HG12 . VAL A 1 151 ? -30.429 -20.288 -35.664 1.00 31.42 ? 151 VAL A HG12 1  
ATOM 2268  H HG13 . VAL A 1 151 ? -29.280 -19.128 -36.331 1.00 33.21 ? 151 VAL A HG13 1  
ATOM 2269  H HG21 . VAL A 1 151 ? -27.048 -19.387 -36.236 1.00 22.13 ? 151 VAL A HG21 1  
ATOM 2270  H HG22 . VAL A 1 151 ? -26.304 -20.321 -34.938 1.00 10.04 ? 151 VAL A HG22 1  
ATOM 2271  H HG23 . VAL A 1 151 ? -26.671 -21.093 -36.480 1.00 42.55 ? 151 VAL A HG23 1  
ATOM 2272  N N    . GLY A 1 152 ? -27.280 -18.366 -32.957 1.00 64.34 ? 152 GLY A N    1  
ATOM 2273  C CA   . GLY A 1 152 ? -26.923 -16.965 -32.832 1.00 32.22 ? 152 GLY A CA   1  
ATOM 2274  C C    . GLY A 1 152 ? -25.805 -16.739 -31.834 1.00 12.54 ? 152 GLY A C    1  
ATOM 2275  O O    . GLY A 1 152 ? -25.077 -17.668 -31.484 1.00 62.31 ? 152 GLY A O    1  
ATOM 2276  H H    . GLY A 1 152 ? -26.777 -19.044 -32.459 1.00 31.31 ? 152 GLY A H    1  
ATOM 2277  H HA2  . GLY A 1 152 ? -26.610 -16.597 -33.797 1.00 50.33 ? 152 GLY A HA2  1  
ATOM 2278  H HA3  . GLY A 1 152 ? -27.794 -16.412 -32.511 1.00 44.55 ? 152 GLY A HA3  1  
ATOM 2279  N N    . LEU A 1 153 ? -25.667 -15.500 -31.374 1.00 42.11 ? 153 LEU A N    1  
ATOM 2280  C CA   . LEU A 1 153 ? -24.628 -15.153 -30.411 1.00 2.14  ? 153 LEU A CA   1  
ATOM 2281  C C    . LEU A 1 153 ? -25.179 -14.238 -29.321 1.00 63.33 ? 153 LEU A C    1  
ATOM 2282  O O    . LEU A 1 153 ? -26.170 -13.538 -29.528 1.00 31.24 ? 153 LEU A O    1  
ATOM 2283  C CB   . LEU A 1 153 ? -23.455 -14.472 -31.119 1.00 21.53 ? 153 LEU A CB   1  
ATOM 2284  C CG   . LEU A 1 153 ? -22.064 -14.785 -30.565 1.00 12.41 ? 153 LEU A CG   1  
ATOM 2285  C CD1  . LEU A 1 153 ? -21.029 -14.765 -31.679 1.00 73.21 ? 153 LEU A CD1  1  
ATOM 2286  C CD2  . LEU A 1 153 ? -21.691 -13.795 -29.471 1.00 13.12 ? 153 LEU A CD2  1  
ATOM 2287  H H    . LEU A 1 153 ? -26.277 -14.801 -31.689 1.00 71.53 ? 153 LEU A H    1  
ATOM 2288  H HA   . LEU A 1 153 ? -24.281 -16.068 -29.954 1.00 45.21 ? 153 LEU A HA   1  
ATOM 2289  H HB2  . LEU A 1 153 ? -23.474 -14.775 -32.154 1.00 44.24 ? 153 LEU A HB2  1  
ATOM 2290  H HB3  . LEU A 1 153 ? -23.606 -13.404 -31.054 1.00 63.25 ? 153 LEU A HB3  1  
ATOM 2291  H HG   . LEU A 1 153 ? -22.070 -15.776 -30.133 1.00 1.13  ? 153 LEU A HG   1  
ATOM 2292  H HD11 . LEU A 1 153 ? -20.079 -15.103 -31.293 1.00 43.24 ? 153 LEU A HD11 1  
ATOM 2293  H HD12 . LEU A 1 153 ? -21.347 -15.420 -32.477 1.00 71.00 ? 153 LEU A HD12 1  
ATOM 2294  H HD13 . LEU A 1 153 ? -20.927 -13.759 -32.058 1.00 72.11 ? 153 LEU A HD13 1  
ATOM 2295  H HD21 . LEU A 1 153 ? -22.333 -12.929 -29.535 1.00 13.22 ? 153 LEU A HD21 1  
ATOM 2296  H HD22 . LEU A 1 153 ? -21.813 -14.263 -28.505 1.00 52.12 ? 153 LEU A HD22 1  
ATOM 2297  H HD23 . LEU A 1 153 ? -20.663 -13.491 -29.596 1.00 43.40 ? 153 LEU A HD23 1  
ATOM 2298  N N    . ARG A 1 154 ? -24.528 -14.248 -28.162 1.00 71.35 ? 154 ARG A N    1  
ATOM 2299  C CA   . ARG A 1 154 ? -24.952 -13.419 -27.041 1.00 33.00 ? 154 ARG A CA   1  
ATOM 2300  C C    . ARG A 1 154 ? -23.747 -12.822 -26.320 1.00 33.44 ? 154 ARG A C    1  
ATOM 2301  O O    . ARG A 1 154 ? -22.856 -13.546 -25.876 1.00 23.32 ? 154 ARG A O    1  
ATOM 2302  C CB   . ARG A 1 154 ? -25.792 -14.240 -26.061 1.00 22.33 ? 154 ARG A CB   1  
ATOM 2303  C CG   . ARG A 1 154 ? -25.578 -13.856 -24.606 1.00 31.44 ? 154 ARG A CG   1  
ATOM 2304  C CD   . ARG A 1 154 ? -26.012 -12.424 -24.338 1.00 2.30  ? 154 ARG A CD   1  
ATOM 2305  N NE   . ARG A 1 154 ? -27.420 -12.340 -23.961 1.00 11.55 ? 154 ARG A NE   1  
ATOM 2306  C CZ   . ARG A 1 154 ? -27.908 -12.831 -22.827 1.00 62.41 ? 154 ARG A CZ   1  
ATOM 2307  N NH1  . ARG A 1 154 ? -27.105 -13.439 -21.964 1.00 41.14 ? 154 ARG A NH1  1  
ATOM 2308  N NH2  . ARG A 1 154 ? -29.201 -12.716 -22.554 1.00 52.44 ? 154 ARG A NH2  1  
ATOM 2309  H H    . ARG A 1 154 ? -23.745 -14.828 -28.059 1.00 5.22  ? 154 ARG A H    1  
ATOM 2310  H HA   . ARG A 1 154 ? -25.557 -12.615 -27.433 1.00 2.22  ? 154 ARG A HA   1  
ATOM 2311  H HB2  . ARG A 1 154 ? -26.837 -14.103 -26.296 1.00 40.34 ? 154 ARG A HB2  1  
ATOM 2312  H HB3  . ARG A 1 154 ? -25.540 -15.284 -26.176 1.00 5.41  ? 154 ARG A HB3  1  
ATOM 2313  H HG2  . ARG A 1 154 ? -26.157 -14.519 -23.979 1.00 53.13 ? 154 ARG A HG2  1  
ATOM 2314  H HG3  . ARG A 1 154 ? -24.530 -13.957 -24.367 1.00 1.11  ? 154 ARG A HG3  1  
ATOM 2315  H HD2  . ARG A 1 154 ? -25.410 -12.023 -23.536 1.00 63.21 ? 154 ARG A HD2  1  
ATOM 2316  H HD3  . ARG A 1 154 ? -25.853 -11.841 -25.233 1.00 2.21  ? 154 ARG A HD3  1  
ATOM 2317  H HE   . ARG A 1 154 ? -28.031 -11.895 -24.584 1.00 12.45 ? 154 ARG A HE   1  
ATOM 2318  H HH11 . ARG A 1 154 ? -26.130 -13.527 -22.167 1.00 3.32  ? 154 ARG A HH11 1  
ATOM 2319  H HH12 . ARG A 1 154 ? -27.474 -13.807 -21.111 1.00 75.30 ? 154 ARG A HH12 1  
ATOM 2320  H HH21 . ARG A 1 154 ? -29.810 -12.258 -23.202 1.00 65.02 ? 154 ARG A HH21 1  
ATOM 2321  H HH22 . ARG A 1 154 ? -29.567 -13.086 -21.701 1.00 73.14 ? 154 ARG A HH22 1  
ATOM 2322  N N    . TYR A 1 155 ? -23.728 -11.499 -26.207 1.00 24.11 ? 155 TYR A N    1  
ATOM 2323  C CA   . TYR A 1 155 ? -22.631 -10.805 -25.542 1.00 50.24 ? 155 TYR A CA   1  
ATOM 2324  C C    . TYR A 1 155 ? -23.141 -9.585  -24.780 1.00 64.51 ? 155 TYR A C    1  
ATOM 2325  O O    . TYR A 1 155 ? -24.330 -9.269  -24.816 1.00 62.13 ? 155 TYR A O    1  
ATOM 2326  C CB   . TYR A 1 155 ? -21.576 -10.377 -26.564 1.00 74.25 ? 155 TYR A CB   1  
ATOM 2327  C CG   . TYR A 1 155 ? -22.130 -9.528  -27.687 1.00 21.53 ? 155 TYR A CG   1  
ATOM 2328  C CD1  . TYR A 1 155 ? -22.806 -10.108 -28.754 1.00 5.12  ? 155 TYR A CD1  1  
ATOM 2329  C CD2  . TYR A 1 155 ? -21.977 -8.148  -27.681 1.00 3.43  ? 155 TYR A CD2  1  
ATOM 2330  C CE1  . TYR A 1 155 ? -23.312 -9.337  -29.782 1.00 14.32 ? 155 TYR A CE1  1  
ATOM 2331  C CE2  . TYR A 1 155 ? -22.482 -7.368  -28.704 1.00 25.55 ? 155 TYR A CE2  1  
ATOM 2332  C CZ   . TYR A 1 155 ? -23.148 -7.967  -29.752 1.00 33.51 ? 155 TYR A CZ   1  
ATOM 2333  O OH   . TYR A 1 155 ? -23.651 -7.195  -30.773 1.00 54.14 ? 155 TYR A OH   1  
ATOM 2334  H H    . TYR A 1 155 ? -24.467 -10.976 -26.581 1.00 30.01 ? 155 TYR A H    1  
ATOM 2335  H HA   . TYR A 1 155 ? -22.180 -11.491 -24.841 1.00 35.53 ? 155 TYR A HA   1  
ATOM 2336  H HB2  . TYR A 1 155 ? -20.811 -9.805  -26.064 1.00 23.23 ? 155 TYR A HB2  1  
ATOM 2337  H HB3  . TYR A 1 155 ? -21.132 -11.259 -27.003 1.00 2.40  ? 155 TYR A HB3  1  
ATOM 2338  H HD1  . TYR A 1 155 ? -22.933 -11.181 -28.774 1.00 45.34 ? 155 TYR A HD1  1  
ATOM 2339  H HD2  . TYR A 1 155 ? -21.453 -7.682  -26.858 1.00 54.31 ? 155 TYR A HD2  1  
ATOM 2340  H HE1  . TYR A 1 155 ? -23.835 -9.805  -30.603 1.00 21.21 ? 155 TYR A HE1  1  
ATOM 2341  H HE2  . TYR A 1 155 ? -22.353 -6.296  -28.681 1.00 23.44 ? 155 TYR A HE2  1  
ATOM 2342  H HH   . TYR A 1 155 ? -22.927 -6.770  -31.240 1.00 34.34 ? 155 TYR A HH   1  
ATOM 2343  N N    . ASP A 1 156 ? -22.232 -8.905  -24.091 1.00 44.41 ? 156 ASP A N    1  
ATOM 2344  C CA   . ASP A 1 156 ? -22.587 -7.718  -23.321 1.00 24.42 ? 156 ASP A CA   1  
ATOM 2345  C C    . ASP A 1 156 ? -21.840 -6.492  -23.836 1.00 71.04 ? 156 ASP A C    1  
ATOM 2346  O O    . ASP A 1 156 ? -20.668 -6.287  -23.519 1.00 2.51  ? 156 ASP A O    1  
ATOM 2347  C CB   . ASP A 1 156 ? -22.276 -7.934  -21.839 1.00 24.41 ? 156 ASP A CB   1  
ATOM 2348  C CG   . ASP A 1 156 ? -20.873 -8.464  -21.613 1.00 73.50 ? 156 ASP A CG   1  
ATOM 2349  O OD1  . ASP A 1 156 ? -19.974 -7.653  -21.307 1.00 71.32 ? 156 ASP A OD1  1  
ATOM 2350  O OD2  . ASP A 1 156 ? -20.675 -9.691  -21.741 1.00 52.42 ? 156 ASP A OD2  1  
ATOM 2351  H H    . ASP A 1 156 ? -21.299 -9.207  -24.101 1.00 40.34 ? 156 ASP A H    1  
ATOM 2352  H HA   . ASP A 1 156 ? -23.647 -7.553  -23.436 1.00 72.20 ? 156 ASP A HA   1  
ATOM 2353  H HB2  . ASP A 1 156 ? -22.373 -6.994  -21.316 1.00 51.13 ? 156 ASP A HB2  1  
ATOM 2354  H HB3  . ASP A 1 156 ? -22.980 -8.644  -21.430 1.00 2.33  ? 156 ASP A HB3  1  
ATOM 2355  N N    . LEU A 1 157 ? -22.526 -5.681  -24.634 1.00 3.40  ? 157 LEU A N    1  
ATOM 2356  C CA   . LEU A 1 157 ? -21.928 -4.474  -25.195 1.00 65.22 ? 157 LEU A CA   1  
ATOM 2357  C C    . LEU A 1 157 ? -22.388 -3.234  -24.436 1.00 73.00 ? 157 LEU A C    1  
ATOM 2358  O O    . LEU A 1 157 ? -23.528 -2.794  -24.579 1.00 34.34 ? 157 LEU A O    1  
ATOM 2359  C CB   . LEU A 1 157 ? -22.289 -4.343  -26.676 1.00 21.32 ? 157 LEU A CB   1  
ATOM 2360  C CG   . LEU A 1 157 ? -22.019 -2.981  -27.315 1.00 3.43  ? 157 LEU A CG   1  
ATOM 2361  C CD1  . LEU A 1 157 ? -20.558 -2.593  -27.147 1.00 43.15 ? 157 LEU A CD1  1  
ATOM 2362  C CD2  . LEU A 1 157 ? -22.403 -2.996  -28.787 1.00 71.41 ? 157 LEU A CD2  1  
ATOM 2363  H H    . LEU A 1 157 ? -23.456 -5.897  -24.851 1.00 52.31 ? 157 LEU A H    1  
ATOM 2364  H HA   . LEU A 1 157 ? -20.855 -4.562  -25.101 1.00 14.50 ? 157 LEU A HA   1  
ATOM 2365  H HB2  . LEU A 1 157 ? -21.722 -5.082  -27.221 1.00 20.10 ? 157 LEU A HB2  1  
ATOM 2366  H HB3  . LEU A 1 157 ? -23.344 -4.554  -26.778 1.00 30.43 ? 157 LEU A HB3  1  
ATOM 2367  H HG   . LEU A 1 157 ? -22.621 -2.232  -26.819 1.00 10.21 ? 157 LEU A HG   1  
ATOM 2368  H HD11 . LEU A 1 157 ? -20.352 -1.705  -27.728 1.00 31.54 ? 157 LEU A HD11 1  
ATOM 2369  H HD12 . LEU A 1 157 ? -20.354 -2.397  -26.105 1.00 54.20 ? 157 LEU A HD12 1  
ATOM 2370  H HD13 . LEU A 1 157 ? -19.929 -3.401  -27.491 1.00 32.20 ? 157 LEU A HD13 1  
ATOM 2371  H HD21 . LEU A 1 157 ? -21.515 -2.888  -29.392 1.00 51.11 ? 157 LEU A HD21 1  
ATOM 2372  H HD22 . LEU A 1 157 ? -22.887 -3.933  -29.023 1.00 11.52 ? 157 LEU A HD22 1  
ATOM 2373  H HD23 . LEU A 1 157 ? -23.080 -2.180  -28.991 1.00 42.22 ? 157 LEU A HD23 1  
ATOM 2374  N N    . GLY A 1 158 ? -21.492 -2.673  -23.630 1.00 12.14 ? 158 GLY A N    1  
ATOM 2375  C CA   . GLY A 1 158 ? -21.825 -1.487  -22.862 1.00 21.44 ? 158 GLY A CA   1  
ATOM 2376  C C    . GLY A 1 158 ? -22.092 -1.798  -21.402 1.00 73.23 ? 158 GLY A C    1  
ATOM 2377  O O    . GLY A 1 158 ? -21.906 -2.930  -20.958 1.00 11.03 ? 158 GLY A O    1  
ATOM 2378  H H    . GLY A 1 158 ? -20.598 -3.067  -23.556 1.00 21.33 ? 158 GLY A H    1  
ATOM 2379  H HA2  . GLY A 1 158 ? -21.005 -0.788  -22.926 1.00 24.33 ? 158 GLY A HA2  1  
ATOM 2380  H HA3  . GLY A 1 158 ? -22.707 -1.032  -23.288 1.00 21.21 ? 158 GLY A HA3  1  
ATOM 2381  N N    . ASN A 1 159 ? -22.529 -0.790  -20.654 1.00 41.15 ? 159 ASN A N    1  
ATOM 2382  C CA   . ASN A 1 159 ? -22.820 -0.961  -19.236 1.00 11.33 ? 159 ASN A CA   1  
ATOM 2383  C C    . ASN A 1 159 ? -24.322 -1.091  -19.000 1.00 61.55 ? 159 ASN A C    1  
ATOM 2384  O O    . ASN A 1 159 ? -25.113 -0.304  -19.519 1.00 42.42 ? 159 ASN A O    1  
ATOM 2385  C CB   . ASN A 1 159 ? -22.268 0.220   -18.435 1.00 10.14 ? 159 ASN A CB   1  
ATOM 2386  C CG   . ASN A 1 159 ? -22.761 1.555   -18.959 1.00 3.22  ? 159 ASN A CG   1  
ATOM 2387  O OD1  . ASN A 1 159 ? -22.358 1.999   -20.034 1.00 40.31 ? 159 ASN A OD1  1  
ATOM 2388  N ND2  . ASN A 1 159 ? -23.637 2.202   -18.199 1.00 3.11  ? 159 ASN A ND2  1  
ATOM 2389  H H    . ASN A 1 159 ? -22.658 0.090   -21.066 1.00 51.11 ? 159 ASN A H    1  
ATOM 2390  H HA   . ASN A 1 159 ? -22.335 -1.867  -18.905 1.00 14.23 ? 159 ASN A HA   1  
ATOM 2391  H HB2  . ASN A 1 159 ? -22.577 0.124   -17.404 1.00 32.01 ? 159 ASN A HB2  1  
ATOM 2392  H HB3  . ASN A 1 159 ? -21.190 0.210   -18.485 1.00 63.43 ? 159 ASN A HB3  1  
ATOM 2393  H HD21 . ASN A 1 159 ? -23.912 1.788   -17.354 1.00 75.14 ? 159 ASN A HD21 1  
ATOM 2394  H HD22 . ASN A 1 159 ? -23.972 3.067   -18.514 1.00 52.21 ? 159 ASN A HD22 1  
ATOM 2395  N N    . SER A 1 160 ? -24.707 -2.092  -18.214 1.00 54.44 ? 160 SER A N    1  
ATOM 2396  C CA   . SER A 1 160 ? -26.114 -2.328  -17.913 1.00 13.15 ? 160 SER A CA   1  
ATOM 2397  C C    . SER A 1 160 ? -26.936 -2.426  -19.194 1.00 61.13 ? 160 SER A C    1  
ATOM 2398  O O    . SER A 1 160 ? -28.044 -1.896  -19.276 1.00 42.03 ? 160 SER A O    1  
ATOM 2399  C CB   . SER A 1 160 ? -26.663 -1.208  -17.026 1.00 42.03 ? 160 SER A CB   1  
ATOM 2400  O OG   . SER A 1 160 ? -27.983 -1.495  -16.600 1.00 74.22 ? 160 SER A OG   1  
ATOM 2401  H H    . SER A 1 160 ? -24.029 -2.686  -17.830 1.00 71.14 ? 160 SER A H    1  
ATOM 2402  H HA   . SER A 1 160 ? -26.186 -3.265  -17.380 1.00 52.41 ? 160 SER A HA   1  
ATOM 2403  H HB2  . SER A 1 160 ? -26.033 -1.099  -16.157 1.00 23.23 ? 160 SER A HB2  1  
ATOM 2404  H HB3  . SER A 1 160 ? -26.670 -0.283  -17.584 1.00 11.51 ? 160 SER A HB3  1  
ATOM 2405  H HG   . SER A 1 160 ? -28.276 -0.818  -15.986 1.00 55.24 ? 160 SER A HG   1  
ATOM 2406  N N    . TRP A 1 161 ? -26.384 -3.108  -20.192 1.00 14.42 ? 161 TRP A N    1  
ATOM 2407  C CA   . TRP A 1 161 ? -27.065 -3.276  -21.471 1.00 14.14 ? 161 TRP A CA   1  
ATOM 2408  C C    . TRP A 1 161 ? -26.312 -4.255  -22.364 1.00 21.21 ? 161 TRP A C    1  
ATOM 2409  O O    . TRP A 1 161 ? -25.316 -3.896  -22.992 1.00 34.40 ? 161 TRP A O    1  
ATOM 2410  C CB   . TRP A 1 161 ? -27.207 -1.927  -22.178 1.00 12.14 ? 161 TRP A CB   1  
ATOM 2411  C CG   . TRP A 1 161 ? -28.327 -1.893  -23.173 1.00 62.05 ? 161 TRP A CG   1  
ATOM 2412  C CD1  . TRP A 1 161 ? -29.661 -2.021  -22.911 1.00 50.53 ? 161 TRP A CD1  1  
ATOM 2413  C CD2  . TRP A 1 161 ? -28.209 -1.722  -24.590 1.00 62.31 ? 161 TRP A CD2  1  
ATOM 2414  N NE1  . TRP A 1 161 ? -30.380 -1.939  -24.080 1.00 24.43 ? 161 TRP A NE1  1  
ATOM 2415  C CE2  . TRP A 1 161 ? -29.512 -1.756  -25.124 1.00 11.43 ? 161 TRP A CE2  1  
ATOM 2416  C CE3  . TRP A 1 161 ? -27.130 -1.542  -25.459 1.00 64.54 ? 161 TRP A CE3  1  
ATOM 2417  C CZ2  . TRP A 1 161 ? -29.762 -1.617  -26.486 1.00 61.04 ? 161 TRP A CZ2  1  
ATOM 2418  C CZ3  . TRP A 1 161 ? -27.379 -1.405  -26.812 1.00 32.44 ? 161 TRP A CZ3  1  
ATOM 2419  C CH2  . TRP A 1 161 ? -28.687 -1.442  -27.314 1.00 64.45 ? 161 TRP A CH2  1  
ATOM 2420  H H    . TRP A 1 161 ? -25.498 -3.507  -20.066 1.00 31.41 ? 161 TRP A H    1  
ATOM 2421  H HA   . TRP A 1 161 ? -28.050 -3.673  -21.271 1.00 41.21 ? 161 TRP A HA   1  
ATOM 2422  H HB2  . TRP A 1 161 ? -27.393 -1.159  -21.441 1.00 63.34 ? 161 TRP A HB2  1  
ATOM 2423  H HB3  . TRP A 1 161 ? -26.288 -1.705  -22.700 1.00 51.35 ? 161 TRP A HB3  1  
ATOM 2424  H HD1  . TRP A 1 161 ? -30.076 -2.165  -21.925 1.00 63.55 ? 161 TRP A HD1  1  
ATOM 2425  H HE1  . TRP A 1 161 ? -31.355 -2.001  -24.153 1.00 33.43 ? 161 TRP A HE1  1  
ATOM 2426  H HE3  . TRP A 1 161 ? -26.115 -1.511  -25.091 1.00 22.21 ? 161 TRP A HE3  1  
ATOM 2427  H HZ2  . TRP A 1 161 ? -30.764 -1.643  -26.889 1.00 42.33 ? 161 TRP A HZ2  1  
ATOM 2428  H HZ3  . TRP A 1 161 ? -26.558 -1.266  -27.499 1.00 25.12 ? 161 TRP A HZ3  1  
ATOM 2429  H HH2  . TRP A 1 161 ? -28.835 -1.331  -28.378 1.00 25.35 ? 161 TRP A HH2  1  
ATOM 2430  N N    . MET A 1 162 ? -26.793 -5.493  -22.416 1.00 14.21 ? 162 MET A N    1  
ATOM 2431  C CA   . MET A 1 162 ? -26.165 -6.523  -23.234 1.00 62.14 ? 162 MET A CA   1  
ATOM 2432  C C    . MET A 1 162 ? -26.848 -6.630  -24.594 1.00 14.31 ? 162 MET A C    1  
ATOM 2433  O O    . MET A 1 162 ? -27.868 -5.983  -24.840 1.00 64.20 ? 162 MET A O    1  
ATOM 2434  C CB   . MET A 1 162 ? -26.214 -7.874  -22.518 1.00 72.24 ? 162 MET A CB   1  
ATOM 2435  C CG   . MET A 1 162 ? -25.836 -7.797  -21.048 1.00 40.11 ? 162 MET A CG   1  
ATOM 2436  S SD   . MET A 1 162 ? -25.443 -9.411  -20.346 1.00 44.44 ? 162 MET A SD   1  
ATOM 2437  C CE   . MET A 1 162 ? -26.809 -10.391 -20.964 1.00 45.45 ? 162 MET A CE   1  
ATOM 2438  H H    . MET A 1 162 ? -27.591 -5.719  -21.893 1.00 24.04 ? 162 MET A H    1  
ATOM 2439  H HA   . MET A 1 162 ? -25.133 -6.243  -23.384 1.00 40.04 ? 162 MET A HA   1  
ATOM 2440  H HB2  . MET A 1 162 ? -27.216 -8.270  -22.590 1.00 14.43 ? 162 MET A HB2  1  
ATOM 2441  H HB3  . MET A 1 162 ? -25.532 -8.553  -23.008 1.00 30.23 ? 162 MET A HB3  1  
ATOM 2442  H HG2  . MET A 1 162 ? -24.973 -7.156  -20.945 1.00 31.01 ? 162 MET A HG2  1  
ATOM 2443  H HG3  . MET A 1 162 ? -26.664 -7.373  -20.500 1.00 11.12 ? 162 MET A HG3  1  
ATOM 2444  H HE1  . MET A 1 162 ? -26.683 -10.555 -22.025 1.00 12.25 ? 162 MET A HE1  1  
ATOM 2445  H HE2  . MET A 1 162 ? -26.830 -11.341 -20.453 1.00 22.50 ? 162 MET A HE2  1  
ATOM 2446  H HE3  . MET A 1 162 ? -27.736 -9.866  -20.789 1.00 33.54 ? 162 MET A HE3  1  
ATOM 2447  N N    . LEU A 1 163 ? -26.282 -7.448  -25.473 1.00 63.34 ? 163 LEU A N    1  
ATOM 2448  C CA   . LEU A 1 163 ? -26.837 -7.639  -26.809 1.00 23.21 ? 163 LEU A CA   1  
ATOM 2449  C C    . LEU A 1 163 ? -27.036 -9.121  -27.109 1.00 32.41 ? 163 LEU A C    1  
ATOM 2450  O O    . LEU A 1 163 ? -26.249 -9.963  -26.678 1.00 74.20 ? 163 LEU A O    1  
ATOM 2451  C CB   . LEU A 1 163 ? -25.917 -7.014  -27.859 1.00 41.11 ? 163 LEU A CB   1  
ATOM 2452  C CG   . LEU A 1 163 ? -26.588 -6.565  -29.158 1.00 33.24 ? 163 LEU A CG   1  
ATOM 2453  C CD1  . LEU A 1 163 ? -25.856 -5.373  -29.753 1.00 3.22  ? 163 LEU A CD1  1  
ATOM 2454  C CD2  . LEU A 1 163 ? -26.641 -7.713  -30.155 1.00 72.20 ? 163 LEU A CD2  1  
ATOM 2455  H H    . LEU A 1 163 ? -25.471 -7.936  -25.220 1.00 30.22 ? 163 LEU A H    1  
ATOM 2456  H HA   . LEU A 1 163 ? -27.796 -7.145  -26.843 1.00 33.14 ? 163 LEU A HA   1  
ATOM 2457  H HB2  . LEU A 1 163 ? -25.447 -6.150  -27.415 1.00 22.34 ? 163 LEU A HB2  1  
ATOM 2458  H HB3  . LEU A 1 163 ? -25.160 -7.744  -28.111 1.00 55.45 ? 163 LEU A HB3  1  
ATOM 2459  H HG   . LEU A 1 163 ? -27.603 -6.260  -28.944 1.00 13.33 ? 163 LEU A HG   1  
ATOM 2460  H HD11 . LEU A 1 163 ? -24.801 -5.453  -29.535 1.00 0.22  ? 163 LEU A HD11 1  
ATOM 2461  H HD12 . LEU A 1 163 ? -26.002 -5.358  -30.823 1.00 10.12 ? 163 LEU A HD12 1  
ATOM 2462  H HD13 . LEU A 1 163 ? -26.244 -4.461  -29.324 1.00 2.14  ? 163 LEU A HD13 1  
ATOM 2463  H HD21 . LEU A 1 163 ? -26.021 -8.524  -29.804 1.00 22.34 ? 163 LEU A HD21 1  
ATOM 2464  H HD22 . LEU A 1 163 ? -27.660 -8.056  -30.255 1.00 72.50 ? 163 LEU A HD22 1  
ATOM 2465  H HD23 . LEU A 1 163 ? -26.280 -7.373  -31.114 1.00 71.35 ? 163 LEU A HD23 1  
ATOM 2466  N N    . ASN A 1 164 ? -28.093 -9.432  -27.852 1.00 71.44 ? 164 ASN A N    1  
ATOM 2467  C CA   . ASN A 1 164 ? -28.395 -10.813 -28.212 1.00 32.23 ? 164 ASN A CA   1  
ATOM 2468  C C    . ASN A 1 164 ? -29.015 -10.890 -29.604 1.00 14.25 ? 164 ASN A C    1  
ATOM 2469  O O    . ASN A 1 164 ? -29.864 -10.073 -29.962 1.00 30.30 ? 164 ASN A O    1  
ATOM 2470  C CB   . ASN A 1 164 ? -29.343 -11.434 -27.184 1.00 13.12 ? 164 ASN A CB   1  
ATOM 2471  C CG   . ASN A 1 164 ? -29.983 -12.714 -27.686 1.00 41.11 ? 164 ASN A CG   1  
ATOM 2472  O OD1  . ASN A 1 164 ? -31.206 -12.815 -27.777 1.00 74.32 ? 164 ASN A OD1  1  
ATOM 2473  N ND2  . ASN A 1 164 ? -29.155 -13.699 -28.015 1.00 34.24 ? 164 ASN A ND2  1  
ATOM 2474  H H    . ASN A 1 164 ? -28.684 -8.717  -28.167 1.00 13.34 ? 164 ASN A H    1  
ATOM 2475  H HA   . ASN A 1 164 ? -27.468 -11.366 -28.213 1.00 2.34  ? 164 ASN A HA   1  
ATOM 2476  H HB2  . ASN A 1 164 ? -28.790 -11.660 -26.284 1.00 33.04 ? 164 ASN A HB2  1  
ATOM 2477  H HB3  . ASN A 1 164 ? -30.127 -10.728 -26.952 1.00 44.14 ? 164 ASN A HB3  1  
ATOM 2478  H HD21 . ASN A 1 164 ? -28.192 -13.547 -27.916 1.00 31.50 ? 164 ASN A HD21 1  
ATOM 2479  H HD22 . ASN A 1 164 ? -29.542 -14.538 -28.343 1.00 11.41 ? 164 ASN A HD22 1  
ATOM 2480  N N    . SER A 1 165 ? -28.586 -11.877 -30.383 1.00 41.23 ? 165 SER A N    1  
ATOM 2481  C CA   . SER A 1 165 ? -29.096 -12.059 -31.737 1.00 54.21 ? 165 SER A CA   1  
ATOM 2482  C C    . SER A 1 165 ? -28.994 -13.520 -32.165 1.00 1.25  ? 165 SER A C    1  
ATOM 2483  O O    . SER A 1 165 ? -27.908 -14.099 -32.178 1.00 22.42 ? 165 SER A O    1  
ATOM 2484  C CB   . SER A 1 165 ? -28.326 -11.173 -32.719 1.00 32.34 ? 165 SER A CB   1  
ATOM 2485  O OG   . SER A 1 165 ? -26.928 -11.295 -32.526 1.00 64.42 ? 165 SER A OG   1  
ATOM 2486  H H    . SER A 1 165 ? -27.908 -12.496 -30.040 1.00 44.24 ? 165 SER A H    1  
ATOM 2487  H HA   . SER A 1 165 ? -30.136 -11.767 -31.741 1.00 41.34 ? 165 SER A HA   1  
ATOM 2488  H HB2  . SER A 1 165 ? -28.565 -11.468 -33.729 1.00 54.40 ? 165 SER A HB2  1  
ATOM 2489  H HB3  . SER A 1 165 ? -28.610 -10.142 -32.567 1.00 41.32 ? 165 SER A HB3  1  
ATOM 2490  H HG   . SER A 1 165 ? -26.585 -11.987 -33.097 1.00 21.01 ? 165 SER A HG   1  
ATOM 2491  N N    . ASP A 1 166 ? -30.132 -14.109 -32.513 1.00 54.31 ? 166 ASP A N    1  
ATOM 2492  C CA   . ASP A 1 166 ? -30.172 -15.502 -32.942 1.00 55.24 ? 166 ASP A CA   1  
ATOM 2493  C C    . ASP A 1 166 ? -31.368 -15.755 -33.856 1.00 1.14  ? 166 ASP A C    1  
ATOM 2494  O O    . ASP A 1 166 ? -32.145 -14.845 -34.146 1.00 3.15  ? 166 ASP A O    1  
ATOM 2495  C CB   . ASP A 1 166 ? -30.237 -16.430 -31.729 1.00 24.15 ? 166 ASP A CB   1  
ATOM 2496  C CG   . ASP A 1 166 ? -31.629 -16.511 -31.134 1.00 51.23 ? 166 ASP A CG   1  
ATOM 2497  O OD1  . ASP A 1 166 ? -31.905 -15.772 -30.165 1.00 63.43 ? 166 ASP A OD1  1  
ATOM 2498  O OD2  . ASP A 1 166 ? -32.443 -17.311 -31.639 1.00 35.51 ? 166 ASP A OD2  1  
ATOM 2499  H H    . ASP A 1 166 ? -30.966 -13.594 -32.482 1.00 10.22 ? 166 ASP A H    1  
ATOM 2500  H HA   . ASP A 1 166 ? -29.266 -15.706 -33.492 1.00 51.42 ? 166 ASP A HA   1  
ATOM 2501  H HB2  . ASP A 1 166 ? -29.935 -17.424 -32.027 1.00 1.31  ? 166 ASP A HB2  1  
ATOM 2502  H HB3  . ASP A 1 166 ? -29.561 -16.066 -30.969 1.00 2.11  ? 166 ASP A HB3  1  
ATOM 2503  N N    . VAL A 1 167 ? -31.509 -16.997 -34.307 1.00 62.22 ? 167 VAL A N    1  
ATOM 2504  C CA   . VAL A 1 167 ? -32.609 -17.370 -35.188 1.00 33.43 ? 167 VAL A CA   1  
ATOM 2505  C C    . VAL A 1 167 ? -33.191 -18.725 -34.797 1.00 43.50 ? 167 VAL A C    1  
ATOM 2506  O O    . VAL A 1 167 ? -32.464 -19.627 -34.382 1.00 63.21 ? 167 VAL A O    1  
ATOM 2507  C CB   . VAL A 1 167 ? -32.158 -17.423 -36.659 1.00 64.33 ? 167 VAL A CB   1  
ATOM 2508  C CG1  . VAL A 1 167 ? -33.362 -17.492 -37.586 1.00 31.34 ? 167 VAL A CG1  1  
ATOM 2509  C CG2  . VAL A 1 167 ? -31.287 -16.221 -36.992 1.00 63.33 ? 167 VAL A CG2  1  
ATOM 2510  H H    . VAL A 1 167 ? -30.857 -17.679 -34.041 1.00 73.20 ? 167 VAL A H    1  
ATOM 2511  H HA   . VAL A 1 167 ? -33.380 -16.619 -35.096 1.00 42.43 ? 167 VAL A HA   1  
ATOM 2512  H HB   . VAL A 1 167 ? -31.570 -18.318 -36.802 1.00 44.04 ? 167 VAL A HB   1  
ATOM 2513  H HG11 . VAL A 1 167 ? -34.027 -18.276 -37.254 1.00 21.12 ? 167 VAL A HG11 1  
ATOM 2514  H HG12 . VAL A 1 167 ? -33.884 -16.547 -37.569 1.00 3.21  ? 167 VAL A HG12 1  
ATOM 2515  H HG13 . VAL A 1 167 ? -33.031 -17.703 -38.592 1.00 21.13 ? 167 VAL A HG13 1  
ATOM 2516  H HG21 . VAL A 1 167 ? -31.260 -16.082 -38.063 1.00 5.00  ? 167 VAL A HG21 1  
ATOM 2517  H HG22 . VAL A 1 167 ? -31.697 -15.339 -36.525 1.00 14.42 ? 167 VAL A HG22 1  
ATOM 2518  H HG23 . VAL A 1 167 ? -30.285 -16.390 -36.626 1.00 0.14  ? 167 VAL A HG23 1  
ATOM 2519  N N    . ARG A 1 168 ? -34.506 -18.859 -34.933 1.00 21.01 ? 168 ARG A N    1  
ATOM 2520  C CA   . ARG A 1 168 ? -35.186 -20.103 -34.593 1.00 63.24 ? 168 ARG A CA   1  
ATOM 2521  C C    . ARG A 1 168 ? -35.773 -20.760 -35.840 1.00 4.43  ? 168 ARG A C    1  
ATOM 2522  O O    . ARG A 1 168 ? -36.563 -20.150 -36.561 1.00 21.30 ? 168 ARG A O    1  
ATOM 2523  C CB   . ARG A 1 168 ? -36.294 -19.841 -33.572 1.00 20.41 ? 168 ARG A CB   1  
ATOM 2524  C CG   . ARG A 1 168 ? -37.091 -21.083 -33.206 1.00 51.15 ? 168 ARG A CG   1  
ATOM 2525  C CD   . ARG A 1 168 ? -38.587 -20.840 -33.329 1.00 73.45 ? 168 ARG A CD   1  
ATOM 2526  N NE   . ARG A 1 168 ? -39.365 -22.017 -32.952 1.00 74.45 ? 168 ARG A NE   1  
ATOM 2527  C CZ   . ARG A 1 168 ? -40.657 -22.163 -33.226 1.00 12.24 ? 168 ARG A CZ   1  
ATOM 2528  N NH1  . ARG A 1 168 ? -41.312 -21.210 -33.875 1.00 33.24 ? 168 ARG A NH1  1  
ATOM 2529  N NH2  . ARG A 1 168 ? -41.296 -23.263 -32.850 1.00 33.34 ? 168 ARG A NH2  1  
ATOM 2530  H H    . ARG A 1 168 ? -35.032 -18.103 -35.269 1.00 21.32 ? 168 ARG A H    1  
ATOM 2531  H HA   . ARG A 1 168 ? -34.458 -20.771 -34.158 1.00 63.22 ? 168 ARG A HA   1  
ATOM 2532  H HB2  . ARG A 1 168 ? -35.850 -19.447 -32.670 1.00 32.15 ? 168 ARG A HB2  1  
ATOM 2533  H HB3  . ARG A 1 168 ? -36.975 -19.109 -33.978 1.00 74.21 ? 168 ARG A HB3  1  
ATOM 2534  H HG2  . ARG A 1 168 ? -36.812 -21.887 -33.871 1.00 74.13 ? 168 ARG A HG2  1  
ATOM 2535  H HG3  . ARG A 1 168 ? -36.862 -21.359 -32.188 1.00 72.20 ? 168 ARG A HG3  1  
ATOM 2536  H HD2  . ARG A 1 168 ? -38.860 -20.019 -32.684 1.00 3.03  ? 168 ARG A HD2  1  
ATOM 2537  H HD3  . ARG A 1 168 ? -38.814 -20.583 -34.353 1.00 65.35 ? 168 ARG A HD3  1  
ATOM 2538  H HE   . ARG A 1 168 ? -38.901 -22.734 -32.472 1.00 40.30 ? 168 ARG A HE   1  
ATOM 2539  H HH11 . ARG A 1 168 ? -40.833 -20.380 -34.160 1.00 70.50 ? 168 ARG A HH11 1  
ATOM 2540  H HH12 . ARG A 1 168 ? -42.285 -21.323 -34.080 1.00 42.31 ? 168 ARG A HH12 1  
ATOM 2541  H HH21 . ARG A 1 168 ? -40.806 -23.984 -32.360 1.00 43.43 ? 168 ARG A HH21 1  
ATOM 2542  H HH22 . ARG A 1 168 ? -42.268 -23.372 -33.055 1.00 53.34 ? 168 ARG A HH22 1  
ATOM 2543  N N    . TYR A 1 169 ? -35.380 -22.004 -36.087 1.00 35.55 ? 169 TYR A N    1  
ATOM 2544  C CA   . TYR A 1 169 ? -35.865 -22.743 -37.247 1.00 10.51 ? 169 TYR A CA   1  
ATOM 2545  C C    . TYR A 1 169 ? -36.553 -24.036 -36.821 1.00 54.13 ? 169 TYR A C    1  
ATOM 2546  O O    . TYR A 1 169 ? -36.086 -24.734 -35.921 1.00 3.41  ? 169 TYR A O    1  
ATOM 2547  C CB   . TYR A 1 169 ? -34.708 -23.056 -38.197 1.00 75.25 ? 169 TYR A CB   1  
ATOM 2548  C CG   . TYR A 1 169 ? -35.123 -23.852 -39.414 1.00 75.41 ? 169 TYR A CG   1  
ATOM 2549  C CD1  . TYR A 1 169 ? -36.309 -23.571 -40.081 1.00 53.44 ? 169 TYR A CD1  1  
ATOM 2550  C CD2  . TYR A 1 169 ? -34.331 -24.887 -39.896 1.00 3.33  ? 169 TYR A CD2  1  
ATOM 2551  C CE1  . TYR A 1 169 ? -36.693 -24.296 -41.193 1.00 11.31 ? 169 TYR A CE1  1  
ATOM 2552  C CE2  . TYR A 1 169 ? -34.706 -25.616 -41.007 1.00 42.03 ? 169 TYR A CE2  1  
ATOM 2553  C CZ   . TYR A 1 169 ? -35.888 -25.317 -41.652 1.00 42.02 ? 169 TYR A CZ   1  
ATOM 2554  O OH   . TYR A 1 169 ? -36.266 -26.042 -42.759 1.00 64.10 ? 169 TYR A OH   1  
ATOM 2555  H H    . TYR A 1 169 ? -34.749 -22.437 -35.475 1.00 62.20 ? 169 TYR A H    1  
ATOM 2556  H HA   . TYR A 1 169 ? -36.582 -22.119 -37.761 1.00 43.01 ? 169 TYR A HA   1  
ATOM 2557  H HB2  . TYR A 1 169 ? -34.272 -22.131 -38.541 1.00 14.24 ? 169 TYR A HB2  1  
ATOM 2558  H HB3  . TYR A 1 169 ? -33.960 -23.626 -37.667 1.00 30.41 ? 169 TYR A HB3  1  
ATOM 2559  H HD1  . TYR A 1 169 ? -36.938 -22.770 -39.719 1.00 70.02 ? 169 TYR A HD1  1  
ATOM 2560  H HD2  . TYR A 1 169 ? -33.406 -25.119 -39.388 1.00 3.53  ? 169 TYR A HD2  1  
ATOM 2561  H HE1  . TYR A 1 169 ? -37.618 -24.062 -41.699 1.00 14.15 ? 169 TYR A HE1  1  
ATOM 2562  H HE2  . TYR A 1 169 ? -34.076 -26.416 -41.367 1.00 24.02 ? 169 TYR A HE2  1  
ATOM 2563  H HH   . TYR A 1 169 ? -35.778 -26.869 -42.781 1.00 72.03 ? 169 TYR A HH   1  
ATOM 2564  N N    . ILE A 1 170 ? -37.666 -24.349 -37.476 1.00 14.11 ? 170 ILE A N    1  
ATOM 2565  C CA   . ILE A 1 170 ? -38.419 -25.559 -37.168 1.00 1.45  ? 170 ILE A CA   1  
ATOM 2566  C C    . ILE A 1 170 ? -39.613 -25.717 -38.102 1.00 51.55 ? 170 ILE A C    1  
ATOM 2567  O O    . ILE A 1 170 ? -40.696 -25.182 -37.862 1.00 71.42 ? 170 ILE A O    1  
ATOM 2568  C CB   . ILE A 1 170 ? -38.919 -25.555 -35.711 1.00 4.32  ? 170 ILE A CB   1  
ATOM 2569  C CG1  . ILE A 1 170 ? -39.873 -26.727 -35.473 1.00 25.13 ? 170 ILE A CG1  1  
ATOM 2570  C CG2  . ILE A 1 170 ? -39.603 -24.234 -35.389 1.00 62.50 ? 170 ILE A CG2  1  
ATOM 2571  C CD1  . ILE A 1 170 ? -40.345 -26.840 -34.040 1.00 73.23 ? 170 ILE A CD1  1  
ATOM 2572  H H    . ILE A 1 170 ? -37.989 -23.753 -38.183 1.00 42.24 ? 170 ILE A H    1  
ATOM 2573  H HA   . ILE A 1 170 ? -37.759 -26.404 -37.298 1.00 45.13 ? 170 ILE A HA   1  
ATOM 2574  H HB   . ILE A 1 170 ? -38.064 -25.657 -35.060 1.00 62.51 ? 170 ILE A HB   1  
ATOM 2575  H HG12 . ILE A 1 170 ? -40.742 -26.609 -36.100 1.00 1.01  ? 170 ILE A HG12 1  
ATOM 2576  H HG13 . ILE A 1 170 ? -39.370 -27.648 -35.731 1.00 20.21 ? 170 ILE A HG13 1  
ATOM 2577  H HG21 . ILE A 1 170 ? -39.748 -23.673 -36.300 1.00 50.11 ? 170 ILE A HG21 1  
ATOM 2578  H HG22 . ILE A 1 170 ? -40.560 -24.428 -34.929 1.00 34.12 ? 170 ILE A HG22 1  
ATOM 2579  H HG23 . ILE A 1 170 ? -38.985 -23.665 -34.710 1.00 35.32 ? 170 ILE A HG23 1  
ATOM 2580  H HD11 . ILE A 1 170 ? -40.709 -27.841 -33.859 1.00 44.01 ? 170 ILE A HD11 1  
ATOM 2581  H HD12 . ILE A 1 170 ? -39.524 -26.629 -33.372 1.00 64.02 ? 170 ILE A HD12 1  
ATOM 2582  H HD13 . ILE A 1 170 ? -41.142 -26.131 -33.867 1.00 25.30 ? 170 ILE A HD13 1  
ATOM 2583  N N    . PRO A 1 171 ? -39.414 -26.469 -39.195 1.00 31.34 ? 171 PRO A N    1  
ATOM 2584  C CA   . PRO A 1 171 ? -40.464 -26.718 -40.187 1.00 40.51 ? 171 PRO A CA   1  
ATOM 2585  C C    . PRO A 1 171 ? -41.570 -27.618 -39.648 1.00 21.30 ? 171 PRO A C    1  
ATOM 2586  O O    . PRO A 1 171 ? -41.300 -28.645 -39.025 1.00 25.30 ? 171 PRO A O    1  
ATOM 2587  C CB   . PRO A 1 171 ? -39.717 -27.413 -41.328 1.00 4.32  ? 171 PRO A CB   1  
ATOM 2588  C CG   . PRO A 1 171 ? -38.537 -28.047 -40.676 1.00 63.43 ? 171 PRO A CG   1  
ATOM 2589  C CD   . PRO A 1 171 ? -38.149 -27.136 -39.544 1.00 62.55 ? 171 PRO A CD   1  
ATOM 2590  H HA   . PRO A 1 171 ? -40.896 -25.795 -40.547 1.00 21.11 ? 171 PRO A HA   1  
ATOM 2591  H HB2  . PRO A 1 171 ? -40.360 -28.150 -41.786 1.00 72.33 ? 171 PRO A HB2  1  
ATOM 2592  H HB3  . PRO A 1 171 ? -39.416 -26.682 -42.064 1.00 24.34 ? 171 PRO A HB3  1  
ATOM 2593  H HG2  . PRO A 1 171 ? -38.806 -29.022 -40.298 1.00 41.31 ? 171 PRO A HG2  1  
ATOM 2594  H HG3  . PRO A 1 171 ? -37.726 -28.129 -41.385 1.00 72.34 ? 171 PRO A HG3  1  
ATOM 2595  H HD2  . PRO A 1 171 ? -37.772 -27.710 -38.711 1.00 2.03  ? 171 PRO A HD2  1  
ATOM 2596  H HD3  . PRO A 1 171 ? -37.413 -26.418 -39.874 1.00 0.31  ? 171 PRO A HD3  1  
ATOM 2597  N N    . PHE A 1 172 ? -42.816 -27.228 -39.892 1.00 15.43 ? 172 PHE A N    1  
ATOM 2598  C CA   . PHE A 1 172 ? -43.964 -28.000 -39.430 1.00 21.00 ? 172 PHE A CA   1  
ATOM 2599  C C    . PHE A 1 172 ? -45.198 -27.698 -40.275 1.00 33.22 ? 172 PHE A C    1  
ATOM 2600  O O    . PHE A 1 172 ? -45.157 -26.866 -41.181 1.00 65.02 ? 172 PHE A O    1  
ATOM 2601  C CB   . PHE A 1 172 ? -44.252 -27.695 -37.959 1.00 31.15 ? 172 PHE A CB   1  
ATOM 2602  C CG   . PHE A 1 172 ? -44.503 -28.922 -37.130 1.00 74.51 ? 172 PHE A CG   1  
ATOM 2603  C CD1  . PHE A 1 172 ? -43.522 -29.889 -36.984 1.00 64.13 ? 172 PHE A CD1  1  
ATOM 2604  C CD2  . PHE A 1 172 ? -45.722 -29.110 -36.497 1.00 41.24 ? 172 PHE A CD2  1  
ATOM 2605  C CE1  . PHE A 1 172 ? -43.749 -31.020 -36.222 1.00 55.43 ? 172 PHE A CE1  1  
ATOM 2606  C CE2  . PHE A 1 172 ? -45.955 -30.238 -35.734 1.00 13.11 ? 172 PHE A CE2  1  
ATOM 2607  C CZ   . PHE A 1 172 ? -44.968 -31.195 -35.597 1.00 54.52 ? 172 PHE A CZ   1  
ATOM 2608  H H    . PHE A 1 172 ? -42.968 -26.399 -40.394 1.00 32.32 ? 172 PHE A H    1  
ATOM 2609  H HA   . PHE A 1 172 ? -43.720 -29.046 -39.531 1.00 33.31 ? 172 PHE A HA   1  
ATOM 2610  H HB2  . PHE A 1 172 ? -43.406 -27.176 -37.533 1.00 72.15 ? 172 PHE A HB2  1  
ATOM 2611  H HB3  . PHE A 1 172 ? -45.126 -27.065 -37.894 1.00 1.43  ? 172 PHE A HB3  1  
ATOM 2612  H HD1  . PHE A 1 172 ? -42.567 -29.753 -37.474 1.00 32.24 ? 172 PHE A HD1  1  
ATOM 2613  H HD2  . PHE A 1 172 ? -46.495 -28.363 -36.604 1.00 71.22 ? 172 PHE A HD2  1  
ATOM 2614  H HE1  . PHE A 1 172 ? -42.975 -31.765 -36.118 1.00 35.43 ? 172 PHE A HE1  1  
ATOM 2615  H HE2  . PHE A 1 172 ? -46.909 -30.372 -35.246 1.00 74.53 ? 172 PHE A HE2  1  
ATOM 2616  H HZ   . PHE A 1 172 ? -45.148 -32.077 -35.001 1.00 13.51 ? 172 PHE A HZ   1  
ATOM 2617  N N    . LYS A 1 173 ? -46.297 -28.381 -39.971 1.00 62.34 ? 173 LYS A N    1  
ATOM 2618  C CA   . LYS A 1 173 ? -47.545 -28.188 -40.701 1.00 5.24  ? 173 LYS A CA   1  
ATOM 2619  C C    . LYS A 1 173 ? -48.700 -27.920 -39.741 1.00 63.40 ? 173 LYS A C    1  
ATOM 2620  O O    . LYS A 1 173 ? -48.954 -28.703 -38.825 1.00 4.25  ? 173 LYS A O    1  
ATOM 2621  C CB   . LYS A 1 173 ? -47.854 -29.417 -41.558 1.00 40.01 ? 173 LYS A CB   1  
ATOM 2622  C CG   . LYS A 1 173 ? -48.022 -30.694 -40.753 1.00 11.33 ? 173 LYS A CG   1  
ATOM 2623  C CD   . LYS A 1 173 ? -47.607 -31.917 -41.553 1.00 53.23 ? 173 LYS A CD   1  
ATOM 2624  C CE   . LYS A 1 173 ? -47.331 -33.108 -40.648 1.00 41.25 ? 173 LYS A CE   1  
ATOM 2625  N NZ   . LYS A 1 173 ? -48.535 -33.501 -39.866 1.00 13.01 ? 173 LYS A NZ   1  
ATOM 2626  H H    . LYS A 1 173 ? -46.268 -29.031 -39.238 1.00 21.52 ? 173 LYS A H    1  
ATOM 2627  H HA   . LYS A 1 173 ? -47.422 -27.331 -41.346 1.00 14.14 ? 173 LYS A HA   1  
ATOM 2628  H HB2  . LYS A 1 173 ? -48.768 -29.238 -42.106 1.00 23.44 ? 173 LYS A HB2  1  
ATOM 2629  H HB3  . LYS A 1 173 ? -47.046 -29.563 -42.261 1.00 32.42 ? 173 LYS A HB3  1  
ATOM 2630  H HG2  . LYS A 1 173 ? -47.409 -30.633 -39.866 1.00 12.33 ? 173 LYS A HG2  1  
ATOM 2631  H HG3  . LYS A 1 173 ? -49.060 -30.795 -40.469 1.00 31.40 ? 173 LYS A HG3  1  
ATOM 2632  H HD2  . LYS A 1 173 ? -48.402 -32.176 -42.237 1.00 40.41 ? 173 LYS A HD2  1  
ATOM 2633  H HD3  . LYS A 1 173 ? -46.711 -31.684 -42.111 1.00 73.03 ? 173 LYS A HD3  1  
ATOM 2634  H HE2  . LYS A 1 173 ? -47.020 -33.942 -41.258 1.00 74.13 ? 173 LYS A HE2  1  
ATOM 2635  H HE3  . LYS A 1 173 ? -46.537 -32.847 -39.964 1.00 41.35 ? 173 LYS A HE3  1  
ATOM 2636  H HZ1  . LYS A 1 173 ? -48.456 -33.153 -38.889 1.00 11.31 ? 173 LYS A HZ1  1  
ATOM 2637  H HZ2  . LYS A 1 173 ? -49.390 -33.096 -40.298 1.00 74.45 ? 173 LYS A HZ2  1  
ATOM 2638  H HZ3  . LYS A 1 173 ? -48.626 -34.537 -39.847 1.00 15.03 ? 173 LYS A HZ3  1  
ATOM 2639  N N    . THR A 1 174 ? -49.399 -26.810 -39.958 1.00 64.40 ? 174 THR A N    1  
ATOM 2640  C CA   . THR A 1 174 ? -50.527 -26.440 -39.113 1.00 61.30 ? 174 THR A CA   1  
ATOM 2641  C C    . THR A 1 174 ? -51.836 -26.980 -39.676 1.00 73.44 ? 174 THR A C    1  
ATOM 2642  O O    . THR A 1 174 ? -51.917 -27.335 -40.852 1.00 75.55 ? 174 THR A O    1  
ATOM 2643  C CB   . THR A 1 174 ? -50.638 -24.911 -38.962 1.00 70.33 ? 174 THR A CB   1  
ATOM 2644  O OG1  . THR A 1 174 ? -49.346 -24.310 -39.101 1.00 61.21 ? 174 THR A OG1  1  
ATOM 2645  C CG2  . THR A 1 174 ? -51.232 -24.543 -37.611 1.00 50.42 ? 174 THR A CG2  1  
ATOM 2646  H H    . THR A 1 174 ? -49.148 -26.227 -40.704 1.00 63.13 ? 174 THR A H    1  
ATOM 2647  H HA   . THR A 1 174 ? -50.364 -26.867 -38.134 1.00 13.32 ? 174 THR A HA   1  
ATOM 2648  H HB   . THR A 1 174 ? -51.288 -24.534 -39.739 1.00 65.55 ? 174 THR A HB   1  
ATOM 2649  H HG1  . THR A 1 174 ? -49.308 -23.820 -39.926 1.00 63.11 ? 174 THR A HG1  1  
ATOM 2650  H HG21 . THR A 1 174 ? -50.986 -25.307 -36.889 1.00 1.10  ? 174 THR A HG21 1  
ATOM 2651  H HG22 . THR A 1 174 ? -50.826 -23.596 -37.286 1.00 15.11 ? 174 THR A HG22 1  
ATOM 2652  H HG23 . THR A 1 174 ? -52.305 -24.463 -37.700 1.00 35.05 ? 174 THR A HG23 1  
ATOM 2653  N N    . ASP A 1 175 ? -52.859 -27.039 -38.831 1.00 31.42 ? 175 ASP A N    1  
ATOM 2654  C CA   . ASP A 1 175 ? -54.166 -27.535 -39.245 1.00 54.14 ? 175 ASP A CA   1  
ATOM 2655  C C    . ASP A 1 175 ? -55.233 -26.456 -39.084 1.00 23.01 ? 175 ASP A C    1  
ATOM 2656  O O    . ASP A 1 175 ? -55.011 -25.444 -38.420 1.00 1.45  ? 175 ASP A O    1  
ATOM 2657  C CB   . ASP A 1 175 ? -54.548 -28.772 -38.432 1.00 20.54 ? 175 ASP A CB   1  
ATOM 2658  C CG   . ASP A 1 175 ? -54.546 -30.038 -39.267 1.00 15.31 ? 175 ASP A CG   1  
ATOM 2659  O OD1  . ASP A 1 175 ? -53.464 -30.638 -39.433 1.00 61.11 ? 175 ASP A OD1  1  
ATOM 2660  O OD2  . ASP A 1 175 ? -55.628 -30.428 -39.754 1.00 10.04 ? 175 ASP A OD2  1  
ATOM 2661  H H    . ASP A 1 175 ? -52.732 -26.742 -37.905 1.00 41.34 ? 175 ASP A H    1  
ATOM 2662  H HA   . ASP A 1 175 ? -54.103 -27.807 -40.288 1.00 44.21 ? 175 ASP A HA   1  
ATOM 2663  H HB2  . ASP A 1 175 ? -53.841 -28.896 -37.624 1.00 34.13 ? 175 ASP A HB2  1  
ATOM 2664  H HB3  . ASP A 1 175 ? -55.537 -28.634 -38.021 1.00 74.32 ? 175 ASP A HB3  1  
ATOM 2665  N N    . VAL A 1 176 ? -56.391 -26.679 -39.697 1.00 61.20 ? 176 VAL A N    1  
ATOM 2666  C CA   . VAL A 1 176 ? -57.492 -25.727 -39.621 1.00 40.55 ? 176 VAL A CA   1  
ATOM 2667  C C    . VAL A 1 176 ? -58.839 -26.441 -39.632 1.00 24.01 ? 176 VAL A C    1  
ATOM 2668  O O    . VAL A 1 176 ? -59.076 -27.332 -40.448 1.00 64.23 ? 176 VAL A O    1  
ATOM 2669  C CB   . VAL A 1 176 ? -57.447 -24.723 -40.789 1.00 3.32  ? 176 VAL A CB   1  
ATOM 2670  C CG1  . VAL A 1 176 ? -58.476 -23.621 -40.586 1.00 61.13 ? 176 VAL A CG1  1  
ATOM 2671  C CG2  . VAL A 1 176 ? -56.050 -24.138 -40.935 1.00 22.34 ? 176 VAL A CG2  1  
ATOM 2672  H H    . VAL A 1 176 ? -56.508 -27.505 -40.212 1.00 2.22  ? 176 VAL A H    1  
ATOM 2673  H HA   . VAL A 1 176 ? -57.394 -25.176 -38.697 1.00 35.10 ? 176 VAL A HA   1  
ATOM 2674  H HB   . VAL A 1 176 ? -57.691 -25.250 -41.700 1.00 4.53  ? 176 VAL A HB   1  
ATOM 2675  H HG11 . VAL A 1 176 ? -57.982 -22.727 -40.236 1.00 1.00  ? 176 VAL A HG11 1  
ATOM 2676  H HG12 . VAL A 1 176 ? -58.972 -23.415 -41.523 1.00 43.04 ? 176 VAL A HG12 1  
ATOM 2677  H HG13 . VAL A 1 176 ? -59.205 -23.939 -39.856 1.00 21.43 ? 176 VAL A HG13 1  
ATOM 2678  H HG21 . VAL A 1 176 ? -55.391 -24.881 -41.359 1.00 72.44 ? 176 VAL A HG21 1  
ATOM 2679  H HG22 . VAL A 1 176 ? -56.086 -23.276 -41.584 1.00 32.20 ? 176 VAL A HG22 1  
ATOM 2680  H HG23 . VAL A 1 176 ? -55.680 -23.843 -39.964 1.00 12.52 ? 176 VAL A HG23 1  
ATOM 2681  N N    . THR A 1 177 ? -59.720 -26.044 -38.719 1.00 72.13 ? 177 THR A N    1  
ATOM 2682  C CA   . THR A 1 177 ? -61.044 -26.647 -38.622 1.00 42.54 ? 177 THR A CA   1  
ATOM 2683  C C    . THR A 1 177 ? -61.964 -25.812 -37.739 1.00 73.22 ? 177 THR A C    1  
ATOM 2684  O O    . THR A 1 177 ? -61.547 -24.806 -37.166 1.00 72.45 ? 177 THR A O    1  
ATOM 2685  C CB   . THR A 1 177 ? -60.969 -28.078 -38.059 1.00 75.20 ? 177 THR A CB   1  
ATOM 2686  O OG1  . THR A 1 177 ? -62.241 -28.724 -38.192 1.00 43.24 ? 177 THR A OG1  1  
ATOM 2687  C CG2  . THR A 1 177 ? -60.554 -28.063 -36.596 1.00 22.02 ? 177 THR A CG2  1  
ATOM 2688  H H    . THR A 1 177 ? -59.473 -25.329 -38.096 1.00 63.35 ? 177 THR A H    1  
ATOM 2689  H HA   . THR A 1 177 ? -61.462 -26.695 -39.617 1.00 41.15 ? 177 THR A HA   1  
ATOM 2690  H HB   . THR A 1 177 ? -60.232 -28.632 -38.622 1.00 21.52 ? 177 THR A HB   1  
ATOM 2691  H HG1  . THR A 1 177 ? -62.535 -28.666 -39.105 1.00 11.44 ? 177 THR A HG1  1  
ATOM 2692  H HG21 . THR A 1 177 ? -60.142 -27.096 -36.348 1.00 54.54 ? 177 THR A HG21 1  
ATOM 2693  H HG22 . THR A 1 177 ? -61.416 -28.257 -35.975 1.00 24.34 ? 177 THR A HG22 1  
ATOM 2694  H HG23 . THR A 1 177 ? -59.808 -28.826 -36.425 1.00 51.54 ? 177 THR A HG23 1  
ATOM 2695  N N    . GLY A 1 178 ? -63.220 -26.237 -37.632 1.00 62.15 ? 178 GLY A N    1  
ATOM 2696  C CA   . GLY A 1 178 ? -64.180 -25.517 -36.816 1.00 63.22 ? 178 GLY A CA   1  
ATOM 2697  C C    . GLY A 1 178 ? -65.392 -25.068 -37.607 1.00 51.13 ? 178 GLY A C    1  
ATOM 2698  O O    . GLY A 1 178 ? -65.273 -24.656 -38.762 1.00 4.23  ? 178 GLY A O    1  
ATOM 2699  H H    . GLY A 1 178 ? -63.496 -27.046 -38.112 1.00 53.11 ? 178 GLY A H    1  
ATOM 2700  H HA2  . GLY A 1 178 ? -64.505 -26.160 -36.012 1.00 13.32 ? 178 GLY A HA2  1  
ATOM 2701  H HA3  . GLY A 1 178 ? -63.697 -24.647 -36.396 1.00 25.45 ? 178 GLY A HA3  1  
ATOM 2702  N N    . THR A 1 179 ? -66.565 -25.148 -36.987 1.00 31.53 ? 179 THR A N    1  
ATOM 2703  C CA   . THR A 1 179 ? -67.805 -24.750 -37.641 1.00 1.21  ? 179 THR A CA   1  
ATOM 2704  C C    . THR A 1 179 ? -68.975 -24.776 -36.664 1.00 41.21 ? 179 THR A C    1  
ATOM 2705  O O    . THR A 1 179 ? -69.078 -25.673 -35.826 1.00 44.30 ? 179 THR A O    1  
ATOM 2706  C CB   . THR A 1 179 ? -68.129 -25.665 -38.837 1.00 23.24 ? 179 THR A CB   1  
ATOM 2707  O OG1  . THR A 1 179 ? -67.427 -25.216 -40.001 1.00 62.53 ? 179 THR A OG1  1  
ATOM 2708  C CG2  . THR A 1 179 ? -69.624 -25.683 -39.115 1.00 31.20 ? 179 THR A CG2  1  
ATOM 2709  H H    . THR A 1 179 ? -66.596 -25.485 -36.067 1.00 23.11 ? 179 THR A H    1  
ATOM 2710  H HA   . THR A 1 179 ? -67.678 -23.742 -38.010 1.00 34.24 ? 179 THR A HA   1  
ATOM 2711  H HB   . THR A 1 179 ? -67.810 -26.670 -38.598 1.00 43.11 ? 179 THR A HB   1  
ATOM 2712  H HG1  . THR A 1 179 ? -67.388 -24.257 -40.002 1.00 12.10 ? 179 THR A HG1  1  
ATOM 2713  H HG21 . THR A 1 179 ? -69.810 -26.190 -40.050 1.00 72.51 ? 179 THR A HG21 1  
ATOM 2714  H HG22 . THR A 1 179 ? -70.133 -26.202 -38.316 1.00 62.53 ? 179 THR A HG22 1  
ATOM 2715  H HG23 . THR A 1 179 ? -69.991 -24.669 -39.176 1.00 71.32 ? 179 THR A HG23 1  
ATOM 2716  N N    . LEU A 1 180 ? -69.856 -23.788 -36.777 1.00 43.21 ? 180 LEU A N    1  
ATOM 2717  C CA   . LEU A 1 180 ? -71.021 -23.698 -35.904 1.00 4.24  ? 180 LEU A CA   1  
ATOM 2718  C C    . LEU A 1 180 ? -72.282 -24.155 -36.629 1.00 61.41 ? 180 LEU A C    1  
ATOM 2719  O O    . LEU A 1 180 ? -72.982 -23.353 -37.245 1.00 12.24 ? 180 LEU A O    1  
ATOM 2720  C CB   . LEU A 1 180 ? -71.198 -22.263 -35.404 1.00 12.02 ? 180 LEU A CB   1  
ATOM 2721  C CG   . LEU A 1 180 ? -72.428 -22.003 -34.533 1.00 41.11 ? 180 LEU A CG   1  
ATOM 2722  C CD1  . LEU A 1 180 ? -72.252 -22.631 -33.159 1.00 61.24 ? 180 LEU A CD1  1  
ATOM 2723  C CD2  . LEU A 1 180 ? -72.687 -20.509 -34.409 1.00 11.51 ? 180 LEU A CD2  1  
ATOM 2724  H H    . LEU A 1 180 ? -69.721 -23.102 -37.464 1.00 24.42 ? 180 LEU A H    1  
ATOM 2725  H HA   . LEU A 1 180 ? -70.851 -24.347 -35.057 1.00 51.34 ? 180 LEU A HA   1  
ATOM 2726  H HB2  . LEU A 1 180 ? -70.324 -22.003 -34.827 1.00 20.30 ? 180 LEU A HB2  1  
ATOM 2727  H HB3  . LEU A 1 180 ? -71.261 -21.618 -36.269 1.00 14.13 ? 180 LEU A HB3  1  
ATOM 2728  H HG   . LEU A 1 180 ? -73.293 -22.456 -34.998 1.00 41.32 ? 180 LEU A HG   1  
ATOM 2729  H HD11 . LEU A 1 180 ? -71.250 -22.441 -32.802 1.00 74.55 ? 180 LEU A HD11 1  
ATOM 2730  H HD12 . LEU A 1 180 ? -72.966 -22.201 -32.473 1.00 32.53 ? 180 LEU A HD12 1  
ATOM 2731  H HD13 . LEU A 1 180 ? -72.414 -23.697 -33.227 1.00 41.35 ? 180 LEU A HD13 1  
ATOM 2732  H HD21 . LEU A 1 180 ? -73.603 -20.346 -33.861 1.00 33.44 ? 180 LEU A HD21 1  
ATOM 2733  H HD22 . LEU A 1 180 ? -71.866 -20.043 -33.884 1.00 31.34 ? 180 LEU A HD22 1  
ATOM 2734  H HD23 . LEU A 1 180 ? -72.776 -20.075 -35.394 1.00 64.42 ? 180 LEU A HD23 1  
ATOM 2735  N N    . GLY A 1 181 ? -72.567 -25.452 -36.550 1.00 43.11 ? 181 GLY A N    1  
ATOM 2736  C CA   . GLY A 1 181 ? -73.745 -25.994 -37.202 1.00 3.32  ? 181 GLY A CA   1  
ATOM 2737  C C    . GLY A 1 181 ? -73.417 -27.153 -38.121 1.00 61.24 ? 181 GLY A C    1  
ATOM 2738  O O    . GLY A 1 181 ? -73.460 -28.318 -37.726 1.00 71.41 ? 181 GLY A O    1  
ATOM 2739  H H    . GLY A 1 181 ? -71.972 -26.045 -36.045 1.00 61.21 ? 181 GLY A H    1  
ATOM 2740  H HA2  . GLY A 1 181 ? -74.437 -26.332 -36.446 1.00 15.12 ? 181 GLY A HA2  1  
ATOM 2741  H HA3  . GLY A 1 181 ? -74.213 -25.212 -37.781 1.00 53.50 ? 181 GLY A HA3  1  
ATOM 2742  N N    . PRO A 1 182 ? -73.081 -26.838 -39.381 1.00 54.22 ? 182 PRO A N    1  
ATOM 2743  C CA   . PRO A 1 182 ? -72.740 -27.849 -40.386 1.00 44.11 ? 182 PRO A CA   1  
ATOM 2744  C C    . PRO A 1 182 ? -71.405 -28.526 -40.096 1.00 64.32 ? 182 PRO A C    1  
ATOM 2745  O O    . PRO A 1 182 ? -70.821 -28.339 -39.028 1.00 71.44 ? 182 PRO A O    1  
ATOM 2746  C CB   . PRO A 1 182 ? -72.660 -27.044 -41.686 1.00 21.41 ? 182 PRO A CB   1  
ATOM 2747  C CG   . PRO A 1 182 ? -72.336 -25.656 -41.253 1.00 23.31 ? 182 PRO A CG   1  
ATOM 2748  C CD   . PRO A 1 182 ? -73.009 -25.470 -39.921 1.00 52.15 ? 182 PRO A CD   1  
ATOM 2749  H HA   . PRO A 1 182 ? -73.512 -28.600 -40.472 1.00 44.51 ? 182 PRO A HA   1  
ATOM 2750  H HB2  . PRO A 1 182 ? -71.884 -27.453 -42.318 1.00 73.23 ? 182 PRO A HB2  1  
ATOM 2751  H HB3  . PRO A 1 182 ? -73.609 -27.086 -42.198 1.00 72.33 ? 182 PRO A HB3  1  
ATOM 2752  H HG2  . PRO A 1 182 ? -71.267 -25.543 -41.152 1.00 31.22 ? 182 PRO A HG2  1  
ATOM 2753  H HG3  . PRO A 1 182 ? -72.723 -24.948 -41.971 1.00 32.43 ? 182 PRO A HG3  1  
ATOM 2754  H HD2  . PRO A 1 182 ? -72.414 -24.834 -39.283 1.00 62.01 ? 182 PRO A HD2  1  
ATOM 2755  H HD3  . PRO A 1 182 ? -73.998 -25.056 -40.053 1.00 41.44 ? 182 PRO A HD3  1  
ATOM 2756  N N    . VAL A 1 183 ? -70.925 -29.314 -41.054 1.00 14.20 ? 183 VAL A N    1  
ATOM 2757  C CA   . VAL A 1 183 ? -69.658 -30.018 -40.902 1.00 2.02  ? 183 VAL A CA   1  
ATOM 2758  C C    . VAL A 1 183 ? -68.482 -29.116 -41.260 1.00 22.31 ? 183 VAL A C    1  
ATOM 2759  O O    . VAL A 1 183 ? -68.429 -28.522 -42.337 1.00 5.12  ? 183 VAL A O    1  
ATOM 2760  C CB   . VAL A 1 183 ? -69.608 -31.281 -41.782 1.00 34.24 ? 183 VAL A CB   1  
ATOM 2761  C CG1  . VAL A 1 183 ? -70.646 -32.294 -41.322 1.00 14.54 ? 183 VAL A CG1  1  
ATOM 2762  C CG2  . VAL A 1 183 ? -69.816 -30.920 -43.245 1.00 13.44 ? 183 VAL A CG2  1  
ATOM 2763  H H    . VAL A 1 183 ? -71.436 -29.423 -41.883 1.00 33.10 ? 183 VAL A H    1  
ATOM 2764  H HA   . VAL A 1 183 ? -69.566 -30.320 -39.869 1.00 23.42 ? 183 VAL A HA   1  
ATOM 2765  H HB   . VAL A 1 183 ? -68.631 -31.729 -41.679 1.00 20.13 ? 183 VAL A HB   1  
ATOM 2766  H HG11 . VAL A 1 183 ? -70.646 -33.140 -41.992 1.00 65.01 ? 183 VAL A HG11 1  
ATOM 2767  H HG12 . VAL A 1 183 ? -70.407 -32.626 -40.322 1.00 40.41 ? 183 VAL A HG12 1  
ATOM 2768  H HG13 . VAL A 1 183 ? -71.624 -31.834 -41.324 1.00 4.53  ? 183 VAL A HG13 1  
ATOM 2769  H HG21 . VAL A 1 183 ? -70.518 -31.609 -43.690 1.00 33.13 ? 183 VAL A HG21 1  
ATOM 2770  H HG22 . VAL A 1 183 ? -70.205 -29.914 -43.315 1.00 60.52 ? 183 VAL A HG22 1  
ATOM 2771  H HG23 . VAL A 1 183 ? -68.873 -30.978 -43.767 1.00 72.45 ? 183 VAL A HG23 1  
ATOM 2772  N N    . PRO A 1 184 ? -67.515 -29.011 -40.337 1.00 4.24  ? 184 PRO A N    1  
ATOM 2773  C CA   . PRO A 1 184 ? -66.320 -28.184 -40.532 1.00 51.05 ? 184 PRO A CA   1  
ATOM 2774  C C    . PRO A 1 184 ? -65.384 -28.759 -41.589 1.00 63.44 ? 184 PRO A C    1  
ATOM 2775  O O    . PRO A 1 184 ? -65.518 -29.916 -41.988 1.00 65.42 ? 184 PRO A O    1  
ATOM 2776  C CB   . PRO A 1 184 ? -65.648 -28.200 -39.157 1.00 53.11 ? 184 PRO A CB   1  
ATOM 2777  C CG   . PRO A 1 184 ? -66.116 -29.464 -38.522 1.00 3.32  ? 184 PRO A CG   1  
ATOM 2778  C CD   . PRO A 1 184 ? -67.512 -29.691 -39.031 1.00 14.04 ? 184 PRO A CD   1  
ATOM 2779  H HA   . PRO A 1 184 ? -66.579 -27.169 -40.797 1.00 30.13 ? 184 PRO A HA   1  
ATOM 2780  H HB2  . PRO A 1 184 ? -64.574 -28.191 -39.278 1.00 71.44 ? 184 PRO A HB2  1  
ATOM 2781  H HB3  . PRO A 1 184 ? -65.959 -27.335 -38.591 1.00 30.14 ? 184 PRO A HB3  1  
ATOM 2782  H HG2  . PRO A 1 184 ? -65.473 -30.281 -38.813 1.00 11.42 ? 184 PRO A HG2  1  
ATOM 2783  H HG3  . PRO A 1 184 ? -66.122 -29.354 -37.447 1.00 40.45 ? 184 PRO A HG3  1  
ATOM 2784  H HD2  . PRO A 1 184 ? -67.705 -30.747 -39.146 1.00 21.44 ? 184 PRO A HD2  1  
ATOM 2785  H HD3  . PRO A 1 184 ? -68.234 -29.244 -38.363 1.00 35.51 ? 184 PRO A HD3  1  
ATOM 2786  N N    . VAL A 1 185 ? -64.435 -27.945 -42.040 1.00 2.43  ? 185 VAL A N    1  
ATOM 2787  C CA   . VAL A 1 185 ? -63.475 -28.373 -43.050 1.00 23.54 ? 185 VAL A CA   1  
ATOM 2788  C C    . VAL A 1 185 ? -62.082 -28.536 -42.450 1.00 54.03 ? 185 VAL A C    1  
ATOM 2789  O O    . VAL A 1 185 ? -61.415 -27.553 -42.129 1.00 40.21 ? 185 VAL A O    1  
ATOM 2790  C CB   . VAL A 1 185 ? -63.405 -27.373 -44.218 1.00 41.15 ? 185 VAL A CB   1  
ATOM 2791  C CG1  . VAL A 1 185 ? -62.356 -27.807 -45.231 1.00 52.22 ? 185 VAL A CG1  1  
ATOM 2792  C CG2  . VAL A 1 185 ? -64.768 -27.229 -44.878 1.00 60.35 ? 185 VAL A CG2  1  
ATOM 2793  H H    . VAL A 1 185 ? -64.379 -27.033 -41.683 1.00 62.45 ? 185 VAL A H    1  
ATOM 2794  H HA   . VAL A 1 185 ? -63.802 -29.327 -43.438 1.00 53.34 ? 185 VAL A HA   1  
ATOM 2795  H HB   . VAL A 1 185 ? -63.116 -26.410 -43.824 1.00 41.45 ? 185 VAL A HB   1  
ATOM 2796  H HG11 . VAL A 1 185 ? -62.811 -27.891 -46.207 1.00 51.50 ? 185 VAL A HG11 1  
ATOM 2797  H HG12 . VAL A 1 185 ? -61.564 -27.074 -45.265 1.00 44.11 ? 185 VAL A HG12 1  
ATOM 2798  H HG13 . VAL A 1 185 ? -61.949 -28.764 -44.940 1.00 52.03 ? 185 VAL A HG13 1  
ATOM 2799  H HG21 . VAL A 1 185 ? -65.531 -27.605 -44.213 1.00 55.41 ? 185 VAL A HG21 1  
ATOM 2800  H HG22 . VAL A 1 185 ? -64.957 -26.188 -45.092 1.00 3.42  ? 185 VAL A HG22 1  
ATOM 2801  H HG23 . VAL A 1 185 ? -64.784 -27.794 -45.799 1.00 45.10 ? 185 VAL A HG23 1  
ATOM 2802  N N    . SER A 1 186 ? -61.650 -29.784 -42.303 1.00 25.02 ? 186 SER A N    1  
ATOM 2803  C CA   . SER A 1 186 ? -60.337 -30.076 -41.739 1.00 20.33 ? 186 SER A CA   1  
ATOM 2804  C C    . SER A 1 186 ? -59.254 -29.988 -42.809 1.00 63.44 ? 186 SER A C    1  
ATOM 2805  O O    . SER A 1 186 ? -59.186 -30.823 -43.712 1.00 74.33 ? 186 SER A O    1  
ATOM 2806  C CB   . SER A 1 186 ? -60.330 -31.468 -41.103 1.00 40.11 ? 186 SER A CB   1  
ATOM 2807  O OG   . SER A 1 186 ? -60.963 -32.416 -41.944 1.00 75.05 ? 186 SER A OG   1  
ATOM 2808  H H    . SER A 1 186 ? -62.228 -30.526 -42.578 1.00 12.02 ? 186 SER A H    1  
ATOM 2809  H HA   . SER A 1 186 ? -60.133 -29.340 -40.975 1.00 61.25 ? 186 SER A HA   1  
ATOM 2810  H HB2  . SER A 1 186 ? -59.310 -31.779 -40.935 1.00 12.23 ? 186 SER A HB2  1  
ATOM 2811  H HB3  . SER A 1 186 ? -60.856 -31.432 -40.160 1.00 72.41 ? 186 SER A HB3  1  
ATOM 2812  H HG   . SER A 1 186 ? -60.957 -33.277 -41.519 1.00 14.51 ? 186 SER A HG   1  
ATOM 2813  N N    . THR A 1 187 ? -58.406 -28.970 -42.703 1.00 1.25  ? 187 THR A N    1  
ATOM 2814  C CA   . THR A 1 187 ? -57.326 -28.770 -43.661 1.00 32.32 ? 187 THR A CA   1  
ATOM 2815  C C    . THR A 1 187 ? -55.969 -28.760 -42.966 1.00 14.41 ? 187 THR A C    1  
ATOM 2816  O O    . THR A 1 187 ? -55.889 -28.750 -41.737 1.00 72.24 ? 187 THR A O    1  
ATOM 2817  C CB   . THR A 1 187 ? -57.502 -27.453 -44.439 1.00 51.21 ? 187 THR A CB   1  
ATOM 2818  O OG1  . THR A 1 187 ? -57.126 -26.343 -43.616 1.00 22.43 ? 187 THR A OG1  1  
ATOM 2819  C CG2  . THR A 1 187 ? -58.942 -27.284 -44.899 1.00 73.10 ? 187 THR A CG2  1  
ATOM 2820  H H    . THR A 1 187 ? -58.511 -28.338 -41.961 1.00 51.21 ? 187 THR A H    1  
ATOM 2821  H HA   . THR A 1 187 ? -57.352 -29.588 -44.367 1.00 42.50 ? 187 THR A HA   1  
ATOM 2822  H HB   . THR A 1 187 ? -56.862 -27.479 -45.310 1.00 13.53 ? 187 THR A HB   1  
ATOM 2823  H HG1  . THR A 1 187 ? -56.412 -25.859 -44.037 1.00 65.43 ? 187 THR A HG1  1  
ATOM 2824  H HG21 . THR A 1 187 ? -59.591 -27.227 -44.037 1.00 41.44 ? 187 THR A HG21 1  
ATOM 2825  H HG22 . THR A 1 187 ? -59.031 -26.377 -45.478 1.00 14.20 ? 187 THR A HG22 1  
ATOM 2826  H HG23 . THR A 1 187 ? -59.227 -28.129 -45.508 1.00 60.22 ? 187 THR A HG23 1  
ATOM 2827  N N    . LYS A 1 188 ? -54.904 -28.760 -43.759 1.00 64.23 ? 188 LYS A N    1  
ATOM 2828  C CA   . LYS A 1 188 ? -53.549 -28.748 -43.221 1.00 65.41 ? 188 LYS A CA   1  
ATOM 2829  C C    . LYS A 1 188 ? -52.576 -28.115 -44.210 1.00 44.14 ? 188 LYS A C    1  
ATOM 2830  O O    . LYS A 1 188 ? -52.753 -28.222 -45.424 1.00 40.23 ? 188 LYS A O    1  
ATOM 2831  C CB   . LYS A 1 188 ? -53.098 -30.172 -42.887 1.00 61.33 ? 188 LYS A CB   1  
ATOM 2832  C CG   . LYS A 1 188 ? -51.641 -30.267 -42.470 1.00 65.01 ? 188 LYS A CG   1  
ATOM 2833  C CD   . LYS A 1 188 ? -51.193 -31.712 -42.332 1.00 21.53 ? 188 LYS A CD   1  
ATOM 2834  C CE   . LYS A 1 188 ? -50.688 -32.269 -43.654 1.00 41.42 ? 188 LYS A CE   1  
ATOM 2835  N NZ   . LYS A 1 188 ? -50.086 -33.621 -43.494 1.00 20.24 ? 188 LYS A NZ   1  
ATOM 2836  H H    . LYS A 1 188 ? -55.032 -28.768 -44.732 1.00 3.15  ? 188 LYS A H    1  
ATOM 2837  H HA   . LYS A 1 188 ? -53.556 -28.161 -42.316 1.00 12.23 ? 188 LYS A HA   1  
ATOM 2838  H HB2  . LYS A 1 188 ? -53.707 -30.550 -42.079 1.00 53.14 ? 188 LYS A HB2  1  
ATOM 2839  H HB3  . LYS A 1 188 ? -53.243 -30.796 -43.758 1.00 24.23 ? 188 LYS A HB3  1  
ATOM 2840  H HG2  . LYS A 1 188 ? -51.029 -29.782 -43.217 1.00 33.23 ? 188 LYS A HG2  1  
ATOM 2841  H HG3  . LYS A 1 188 ? -51.515 -29.768 -41.520 1.00 24.04 ? 188 LYS A HG3  1  
ATOM 2842  H HD2  . LYS A 1 188 ? -50.396 -31.766 -41.604 1.00 55.24 ? 188 LYS A HD2  1  
ATOM 2843  H HD3  . LYS A 1 188 ? -52.030 -32.309 -41.996 1.00 43.23 ? 188 LYS A HD3  1  
ATOM 2844  H HE2  . LYS A 1 188 ? -51.516 -32.332 -44.343 1.00 33.21 ? 188 LYS A HE2  1  
ATOM 2845  H HE3  . LYS A 1 188 ? -49.941 -31.596 -44.051 1.00 32.34 ? 188 LYS A HE3  1  
ATOM 2846  H HZ1  . LYS A 1 188 ? -49.051 -33.564 -43.575 1.00 44.41 ? 188 LYS A HZ1  1  
ATOM 2847  H HZ2  . LYS A 1 188 ? -50.328 -34.012 -42.560 1.00 53.44 ? 188 LYS A HZ2  1  
ATOM 2848  H HZ3  . LYS A 1 188 ? -50.446 -34.262 -44.230 1.00 22.25 ? 188 LYS A HZ3  1  
ATOM 2849  N N    . ILE A 1 189 ? -51.548 -27.457 -43.684 1.00 32.10 ? 189 ILE A N    1  
ATOM 2850  C CA   . ILE A 1 189 ? -50.547 -26.809 -44.522 1.00 25.34 ? 189 ILE A CA   1  
ATOM 2851  C C    . ILE A 1 189 ? -49.154 -26.941 -43.915 1.00 22.13 ? 189 ILE A C    1  
ATOM 2852  O O    . ILE A 1 189 ? -48.925 -26.546 -42.772 1.00 63.40 ? 189 ILE A O    1  
ATOM 2853  C CB   . ILE A 1 189 ? -50.865 -25.317 -44.728 1.00 12.31 ? 189 ILE A CB   1  
ATOM 2854  C CG1  . ILE A 1 189 ? -49.776 -24.652 -45.572 1.00 61.23 ? 189 ILE A CG1  1  
ATOM 2855  C CG2  . ILE A 1 189 ? -51.005 -24.614 -43.386 1.00 24.45 ? 189 ILE A CG2  1  
ATOM 2856  C CD1  . ILE A 1 189 ? -49.583 -25.298 -46.927 1.00 15.52 ? 189 ILE A CD1  1  
ATOM 2857  H H    . ILE A 1 189 ? -51.461 -27.407 -42.709 1.00 54.15 ? 189 ILE A H    1  
ATOM 2858  H HA   . ILE A 1 189 ? -50.555 -27.295 -45.487 1.00 24.34 ? 189 ILE A HA   1  
ATOM 2859  H HB   . ILE A 1 189 ? -51.809 -25.241 -45.246 1.00 62.22 ? 189 ILE A HB   1  
ATOM 2860  H HG12 . ILE A 1 189 ? -50.034 -23.617 -45.732 1.00 71.43 ? 189 ILE A HG12 1  
ATOM 2861  H HG13 . ILE A 1 189 ? -48.836 -24.707 -45.041 1.00 53.55 ? 189 ILE A HG13 1  
ATOM 2862  H HG21 . ILE A 1 189 ? -50.946 -25.343 -42.590 1.00 41.13 ? 189 ILE A HG21 1  
ATOM 2863  H HG22 . ILE A 1 189 ? -50.209 -23.893 -43.272 1.00 41.14 ? 189 ILE A HG22 1  
ATOM 2864  H HG23 . ILE A 1 189 ? -51.958 -24.109 -43.341 1.00 41.11 ? 189 ILE A HG23 1  
ATOM 2865  H HD11 . ILE A 1 189 ? -49.175 -26.289 -46.798 1.00 73.14 ? 189 ILE A HD11 1  
ATOM 2866  H HD12 . ILE A 1 189 ? -50.535 -25.363 -47.433 1.00 12.20 ? 189 ILE A HD12 1  
ATOM 2867  H HD13 . ILE A 1 189 ? -48.902 -24.701 -47.516 1.00 75.42 ? 189 ILE A HD13 1  
ATOM 2868  N N    . GLU A 1 190 ? -48.227 -27.497 -44.689 1.00 31.22 ? 190 GLU A N    1  
ATOM 2869  C CA   . GLU A 1 190 ? -46.856 -27.680 -44.227 1.00 11.30 ? 190 GLU A CA   1  
ATOM 2870  C C    . GLU A 1 190 ? -45.962 -26.543 -44.714 1.00 11.23 ? 190 GLU A C    1  
ATOM 2871  O O    . GLU A 1 190 ? -45.769 -26.361 -45.916 1.00 20.01 ? 190 GLU A O    1  
ATOM 2872  C CB   . GLU A 1 190 ? -46.305 -29.021 -44.714 1.00 64.23 ? 190 GLU A CB   1  
ATOM 2873  C CG   . GLU A 1 190 ? -46.282 -29.157 -46.228 1.00 0.55  ? 190 GLU A CG   1  
ATOM 2874  C CD   . GLU A 1 190 ? -46.037 -30.582 -46.682 1.00 70.22 ? 190 GLU A CD   1  
ATOM 2875  O OE1  . GLU A 1 190 ? -46.202 -30.856 -47.890 1.00 10.24 ? 190 GLU A OE1  1  
ATOM 2876  O OE2  . GLU A 1 190 ? -45.681 -31.424 -45.832 1.00 1.05  ? 190 GLU A OE2  1  
ATOM 2877  H H    . GLU A 1 190 ? -48.471 -27.792 -45.591 1.00 12.11 ? 190 GLU A H    1  
ATOM 2878  H HA   . GLU A 1 190 ? -46.867 -27.676 -43.148 1.00 25.35 ? 190 GLU A HA   1  
ATOM 2879  H HB2  . GLU A 1 190 ? -45.295 -29.137 -44.348 1.00 12.54 ? 190 GLU A HB2  1  
ATOM 2880  H HB3  . GLU A 1 190 ? -46.916 -29.815 -44.312 1.00 75.22 ? 190 GLU A HB3  1  
ATOM 2881  H HG2  . GLU A 1 190 ? -47.233 -28.828 -46.620 1.00 21.52 ? 190 GLU A HG2  1  
ATOM 2882  H HG3  . GLU A 1 190 ? -45.496 -28.529 -46.621 1.00 1.34  ? 190 GLU A HG3  1  
ATOM 2883  N N    . VAL A 1 191 ? -45.419 -25.779 -43.771 1.00 32.55 ? 191 VAL A N    1  
ATOM 2884  C CA   . VAL A 1 191 ? -44.545 -24.660 -44.102 1.00 33.42 ? 191 VAL A CA   1  
ATOM 2885  C C    . VAL A 1 191 ? -43.350 -24.599 -43.158 1.00 4.31  ? 191 VAL A C    1  
ATOM 2886  O O    . VAL A 1 191 ? -43.388 -25.143 -42.054 1.00 52.03 ? 191 VAL A O    1  
ATOM 2887  C CB   . VAL A 1 191 ? -45.302 -23.320 -44.042 1.00 72.30 ? 191 VAL A CB   1  
ATOM 2888  C CG1  . VAL A 1 191 ? -46.188 -23.152 -45.267 1.00 32.21 ? 191 VAL A CG1  1  
ATOM 2889  C CG2  . VAL A 1 191 ? -46.122 -23.229 -42.764 1.00 52.31 ? 191 VAL A CG2  1  
ATOM 2890  H H    . VAL A 1 191 ? -45.610 -25.974 -42.829 1.00 75.13 ? 191 VAL A H    1  
ATOM 2891  H HA   . VAL A 1 191 ? -44.188 -24.803 -45.111 1.00 61.33 ? 191 VAL A HA   1  
ATOM 2892  H HB   . VAL A 1 191 ? -44.577 -22.520 -44.037 1.00 63.15 ? 191 VAL A HB   1  
ATOM 2893  H HG11 . VAL A 1 191 ? -45.648 -23.466 -46.148 1.00 3.32  ? 191 VAL A HG11 1  
ATOM 2894  H HG12 . VAL A 1 191 ? -47.076 -23.757 -45.155 1.00 21.21 ? 191 VAL A HG12 1  
ATOM 2895  H HG13 . VAL A 1 191 ? -46.470 -22.115 -45.368 1.00 10.52 ? 191 VAL A HG13 1  
ATOM 2896  H HG21 . VAL A 1 191 ? -46.882 -23.996 -42.768 1.00 72.11 ? 191 VAL A HG21 1  
ATOM 2897  H HG22 . VAL A 1 191 ? -45.475 -23.367 -41.910 1.00 73.35 ? 191 VAL A HG22 1  
ATOM 2898  H HG23 . VAL A 1 191 ? -46.591 -22.258 -42.706 1.00 55.43 ? 191 VAL A HG23 1  
ATOM 2899  N N    . ASP A 1 192 ? -42.289 -23.932 -43.599 1.00 63.10 ? 192 ASP A N    1  
ATOM 2900  C CA   . ASP A 1 192 ? -41.081 -23.797 -42.793 1.00 21.31 ? 192 ASP A CA   1  
ATOM 2901  C C    . ASP A 1 192 ? -40.935 -22.373 -42.267 1.00 44.32 ? 192 ASP A C    1  
ATOM 2902  O O    . ASP A 1 192 ? -40.328 -21.510 -42.902 1.00 42.11 ? 192 ASP A O    1  
ATOM 2903  C CB   . ASP A 1 192 ? -39.849 -24.180 -43.614 1.00 64.21 ? 192 ASP A CB   1  
ATOM 2904  C CG   . ASP A 1 192 ? -39.937 -23.700 -45.049 1.00 73.24 ? 192 ASP A CG   1  
ATOM 2905  O OD1  . ASP A 1 192 ? -39.511 -24.450 -45.953 1.00 54.44 ? 192 ASP A OD1  1  
ATOM 2906  O OD2  . ASP A 1 192 ? -40.433 -22.576 -45.269 1.00 15.42 ? 192 ASP A OD2  1  
ATOM 2907  H H    . ASP A 1 192 ? -42.319 -23.520 -44.488 1.00 43.00 ? 192 ASP A H    1  
ATOM 2908  H HA   . ASP A 1 192 ? -41.166 -24.470 -41.953 1.00 62.43 ? 192 ASP A HA   1  
ATOM 2909  H HB2  . ASP A 1 192 ? -38.971 -23.741 -43.161 1.00 75.31 ? 192 ASP A HB2  1  
ATOM 2910  H HB3  . ASP A 1 192 ? -39.747 -25.255 -43.618 1.00 61.43 ? 192 ASP A HB3  1  
ATOM 2911  N N    . PRO A 1 193 ? -41.504 -22.118 -41.080 1.00 32.42 ? 193 PRO A N    1  
ATOM 2912  C CA   . PRO A 1 193 ? -41.451 -20.799 -40.443 1.00 32.22 ? 193 PRO A CA   1  
ATOM 2913  C C    . PRO A 1 193 ? -40.050 -20.446 -39.956 1.00 62.24 ? 193 PRO A C    1  
ATOM 2914  O O    . PRO A 1 193 ? -39.344 -21.289 -39.402 1.00 45.14 ? 193 PRO A O    1  
ATOM 2915  C CB   . PRO A 1 193 ? -42.409 -20.939 -39.257 1.00 73.12 ? 193 PRO A CB   1  
ATOM 2916  C CG   . PRO A 1 193 ? -42.421 -22.397 -38.950 1.00 14.21 ? 193 PRO A CG   1  
ATOM 2917  C CD   . PRO A 1 193 ? -42.243 -23.099 -40.267 1.00 73.34 ? 193 PRO A CD   1  
ATOM 2918  H HA   . PRO A 1 193 ? -41.807 -20.024 -41.106 1.00 1.03  ? 193 PRO A HA   1  
ATOM 2919  H HB2  . PRO A 1 193 ? -42.039 -20.361 -38.422 1.00 31.41 ? 193 PRO A HB2  1  
ATOM 2920  H HB3  . PRO A 1 193 ? -43.390 -20.587 -39.539 1.00 33.20 ? 193 PRO A HB3  1  
ATOM 2921  H HG2  . PRO A 1 193 ? -41.608 -22.638 -38.283 1.00 63.21 ? 193 PRO A HG2  1  
ATOM 2922  H HG3  . PRO A 1 193 ? -43.367 -22.670 -38.505 1.00 2.22  ? 193 PRO A HG3  1  
ATOM 2923  H HD2  . PRO A 1 193 ? -41.668 -24.004 -40.138 1.00 34.21 ? 193 PRO A HD2  1  
ATOM 2924  H HD3  . PRO A 1 193 ? -43.203 -23.320 -40.710 1.00 75.11 ? 193 PRO A HD3  1  
ATOM 2925  N N    . PHE A 1 194 ? -39.653 -19.195 -40.166 1.00 72.45 ? 194 PHE A N    1  
ATOM 2926  C CA   . PHE A 1 194 ? -38.335 -18.731 -39.750 1.00 32.15 ? 194 PHE A CA   1  
ATOM 2927  C C    . PHE A 1 194 ? -38.450 -17.506 -38.847 1.00 54.13 ? 194 PHE A C    1  
ATOM 2928  O O    . PHE A 1 194 ? -38.930 -16.454 -39.270 1.00 52.41 ? 194 PHE A O    1  
ATOM 2929  C CB   . PHE A 1 194 ? -37.478 -18.399 -40.972 1.00 43.05 ? 194 PHE A CB   1  
ATOM 2930  C CG   . PHE A 1 194 ? -36.698 -19.572 -41.494 1.00 44.20 ? 194 PHE A CG   1  
ATOM 2931  C CD1  . PHE A 1 194 ? -37.159 -20.301 -42.578 1.00 34.12 ? 194 PHE A CD1  1  
ATOM 2932  C CD2  . PHE A 1 194 ? -35.503 -19.945 -40.900 1.00 62.30 ? 194 PHE A CD2  1  
ATOM 2933  C CE1  . PHE A 1 194 ? -36.444 -21.381 -43.060 1.00 41.35 ? 194 PHE A CE1  1  
ATOM 2934  C CE2  . PHE A 1 194 ? -34.783 -21.024 -41.379 1.00 2.44  ? 194 PHE A CE2  1  
ATOM 2935  C CZ   . PHE A 1 194 ? -35.254 -21.743 -42.459 1.00 55.13 ? 194 PHE A CZ   1  
ATOM 2936  H H    . PHE A 1 194 ? -40.261 -18.570 -40.613 1.00 55.33 ? 194 PHE A H    1  
ATOM 2937  H HA   . PHE A 1 194 ? -37.864 -19.528 -39.196 1.00 22.13 ? 194 PHE A HA   1  
ATOM 2938  H HB2  . PHE A 1 194 ? -38.118 -18.047 -41.767 1.00 61.23 ? 194 PHE A HB2  1  
ATOM 2939  H HB3  . PHE A 1 194 ? -36.776 -17.622 -40.710 1.00 43.13 ? 194 PHE A HB3  1  
ATOM 2940  H HD1  . PHE A 1 194 ? -38.091 -20.018 -43.049 1.00 25.52 ? 194 PHE A HD1  1  
ATOM 2941  H HD2  . PHE A 1 194 ? -35.133 -19.385 -40.054 1.00 51.52 ? 194 PHE A HD2  1  
ATOM 2942  H HE1  . PHE A 1 194 ? -36.816 -21.941 -43.906 1.00 2.24  ? 194 PHE A HE1  1  
ATOM 2943  H HE2  . PHE A 1 194 ? -33.853 -21.305 -40.907 1.00 12.04 ? 194 PHE A HE2  1  
ATOM 2944  H HZ   . PHE A 1 194 ? -34.694 -22.586 -42.835 1.00 44.52 ? 194 PHE A HZ   1  
ATOM 2945  N N    . ILE A 1 195 ? -38.008 -17.651 -37.603 1.00 22.41 ? 195 ILE A N    1  
ATOM 2946  C CA   . ILE A 1 195 ? -38.061 -16.557 -36.641 1.00 64.41 ? 195 ILE A CA   1  
ATOM 2947  C C    . ILE A 1 195 ? -36.673 -15.976 -36.393 1.00 41.12 ? 195 ILE A C    1  
ATOM 2948  O O    . ILE A 1 195 ? -35.715 -16.710 -36.145 1.00 54.10 ? 195 ILE A O    1  
ATOM 2949  C CB   . ILE A 1 195 ? -38.660 -17.016 -35.299 1.00 21.43 ? 195 ILE A CB   1  
ATOM 2950  C CG1  . ILE A 1 195 ? -40.105 -17.482 -35.493 1.00 5.23  ? 195 ILE A CG1  1  
ATOM 2951  C CG2  . ILE A 1 195 ? -38.593 -15.892 -34.276 1.00 43.35 ? 195 ILE A CG2  1  
ATOM 2952  C CD1  . ILE A 1 195 ? -40.796 -17.860 -34.202 1.00 12.54 ? 195 ILE A CD1  1  
ATOM 2953  H H    . ILE A 1 195 ? -37.636 -18.514 -37.325 1.00 73.34 ? 195 ILE A H    1  
ATOM 2954  H HA   . ILE A 1 195 ? -38.695 -15.785 -37.050 1.00 53.44 ? 195 ILE A HA   1  
ATOM 2955  H HB   . ILE A 1 195 ? -38.070 -17.841 -34.930 1.00 22.41 ? 195 ILE A HB   1  
ATOM 2956  H HG12 . ILE A 1 195 ? -40.673 -16.689 -35.953 1.00 62.10 ? 195 ILE A HG12 1  
ATOM 2957  H HG13 . ILE A 1 195 ? -40.112 -18.347 -36.140 1.00 31.13 ? 195 ILE A HG13 1  
ATOM 2958  H HG21 . ILE A 1 195 ? -37.563 -15.603 -34.126 1.00 41.00 ? 195 ILE A HG21 1  
ATOM 2959  H HG22 . ILE A 1 195 ? -39.155 -15.043 -34.637 1.00 74.32 ? 195 ILE A HG22 1  
ATOM 2960  H HG23 . ILE A 1 195 ? -39.012 -16.230 -33.341 1.00 31.34 ? 195 ILE A HG23 1  
ATOM 2961  H HD11 . ILE A 1 195 ? -40.083 -18.318 -33.532 1.00 75.22 ? 195 ILE A HD11 1  
ATOM 2962  H HD12 . ILE A 1 195 ? -41.205 -16.973 -33.740 1.00 31.25 ? 195 ILE A HD12 1  
ATOM 2963  H HD13 . ILE A 1 195 ? -41.594 -18.557 -34.411 1.00 42.11 ? 195 ILE A HD13 1  
ATOM 2964  N N    . LEU A 1 196 ? -36.571 -14.653 -36.460 1.00 73.13 ? 196 LEU A N    1  
ATOM 2965  C CA   . LEU A 1 196 ? -35.300 -13.971 -36.241 1.00 74.31 ? 196 LEU A CA   1  
ATOM 2966  C C    . LEU A 1 196 ? -35.379 -13.050 -35.028 1.00 23.32 ? 196 LEU A C    1  
ATOM 2967  O O    . LEU A 1 196 ? -36.086 -12.043 -35.045 1.00 33.20 ? 196 LEU A O    1  
ATOM 2968  C CB   . LEU A 1 196 ? -34.910 -13.167 -37.482 1.00 52.51 ? 196 LEU A CB   1  
ATOM 2969  C CG   . LEU A 1 196 ? -33.642 -12.321 -37.362 1.00 41.13 ? 196 LEU A CG   1  
ATOM 2970  C CD1  . LEU A 1 196 ? -32.415 -13.146 -37.717 1.00 64.01 ? 196 LEU A CD1  1  
ATOM 2971  C CD2  . LEU A 1 196 ? -33.735 -11.090 -38.253 1.00 32.42 ? 196 LEU A CD2  1  
ATOM 2972  H H    . LEU A 1 196 ? -37.369 -14.121 -36.662 1.00 30.42 ? 196 LEU A H    1  
ATOM 2973  H HA   . LEU A 1 196 ? -34.548 -14.724 -36.059 1.00 1.12  ? 196 LEU A HA   1  
ATOM 2974  H HB2  . LEU A 1 196 ? -34.768 -13.861 -38.296 1.00 34.45 ? 196 LEU A HB2  1  
ATOM 2975  H HB3  . LEU A 1 196 ? -35.731 -12.503 -37.717 1.00 24.15 ? 196 LEU A HB3  1  
ATOM 2976  H HG   . LEU A 1 196 ? -33.535 -11.987 -36.339 1.00 64.13 ? 196 LEU A HG   1  
ATOM 2977  H HD11 . LEU A 1 196 ? -31.846 -13.348 -36.822 1.00 23.33 ? 196 LEU A HD11 1  
ATOM 2978  H HD12 . LEU A 1 196 ? -32.725 -14.079 -38.165 1.00 10.42 ? 196 LEU A HD12 1  
ATOM 2979  H HD13 . LEU A 1 196 ? -31.802 -12.597 -38.417 1.00 22.23 ? 196 LEU A HD13 1  
ATOM 2980  H HD21 . LEU A 1 196 ? -32.882 -10.453 -38.076 1.00 42.41 ? 196 LEU A HD21 1  
ATOM 2981  H HD22 . LEU A 1 196 ? -33.748 -11.396 -39.289 1.00 0.24  ? 196 LEU A HD22 1  
ATOM 2982  H HD23 . LEU A 1 196 ? -34.642 -10.550 -38.026 1.00 0.33  ? 196 LEU A HD23 1  
ATOM 2983  N N    . SER A 1 197 ? -34.645 -13.402 -33.976 1.00 53.43 ? 197 SER A N    1  
ATOM 2984  C CA   . SER A 1 197 ? -34.633 -12.607 -32.753 1.00 62.44 ? 197 SER A CA   1  
ATOM 2985  C C    . SER A 1 197 ? -33.421 -11.681 -32.719 1.00 62.53 ? 197 SER A C    1  
ATOM 2986  O O    . SER A 1 197 ? -32.279 -12.129 -32.840 1.00 54.42 ? 197 SER A O    1  
ATOM 2987  C CB   . SER A 1 197 ? -34.625 -13.522 -31.527 1.00 11.44 ? 197 SER A CB   1  
ATOM 2988  O OG   . SER A 1 197 ? -33.718 -13.050 -30.545 1.00 72.21 ? 197 SER A OG   1  
ATOM 2989  H H    . SER A 1 197 ? -34.102 -14.216 -34.024 1.00 3.13  ? 197 SER A H    1  
ATOM 2990  H HA   . SER A 1 197 ? -35.530 -12.007 -32.739 1.00 33.12 ? 197 SER A HA   1  
ATOM 2991  H HB2  . SER A 1 197 ? -35.615 -13.554 -31.099 1.00 14.45 ? 197 SER A HB2  1  
ATOM 2992  H HB3  . SER A 1 197 ? -34.329 -14.517 -31.825 1.00 33.01 ? 197 SER A HB3  1  
ATOM 2993  H HG   . SER A 1 197 ? -32.945 -13.619 -30.524 1.00 41.41 ? 197 SER A HG   1  
ATOM 2994  N N    . LEU A 1 198 ? -33.677 -10.388 -32.554 1.00 23.50 ? 198 LEU A N    1  
ATOM 2995  C CA   . LEU A 1 198 ? -32.608 -9.397  -32.504 1.00 24.23 ? 198 LEU A CA   1  
ATOM 2996  C C    . LEU A 1 198 ? -32.947 -8.280  -31.523 1.00 0.43  ? 198 LEU A C    1  
ATOM 2997  O O    . LEU A 1 198 ? -33.945 -7.579  -31.686 1.00 3.44  ? 198 LEU A O    1  
ATOM 2998  C CB   . LEU A 1 198 ? -32.362 -8.812  -33.896 1.00 24.44 ? 198 LEU A CB   1  
ATOM 2999  C CG   . LEU A 1 198 ? -33.598 -8.305  -34.639 1.00 0.05  ? 198 LEU A CG   1  
ATOM 3000  C CD1  . LEU A 1 198 ? -33.232 -7.149  -35.557 1.00 20.41 ? 198 LEU A CD1  1  
ATOM 3001  C CD2  . LEU A 1 198 ? -34.245 -9.433  -35.429 1.00 53.41 ? 198 LEU A CD2  1  
ATOM 3002  H H    . LEU A 1 198 ? -34.606 -10.092 -32.463 1.00 70.35 ? 198 LEU A H    1  
ATOM 3003  H HA   . LEU A 1 198 ? -31.710 -9.895  -32.167 1.00 52.23 ? 198 LEU A HA   1  
ATOM 3004  H HB2  . LEU A 1 198 ? -31.677 -7.985  -33.790 1.00 63.22 ? 198 LEU A HB2  1  
ATOM 3005  H HB3  . LEU A 1 198 ? -31.903 -9.582  -34.500 1.00 74.15 ? 198 LEU A HB3  1  
ATOM 3006  H HG   . LEU A 1 198 ? -34.319 -7.943  -33.919 1.00 13.02 ? 198 LEU A HG   1  
ATOM 3007  H HD11 . LEU A 1 198 ? -32.207 -7.258  -35.881 1.00 15.31 ? 198 LEU A HD11 1  
ATOM 3008  H HD12 . LEU A 1 198 ? -33.884 -7.153  -36.418 1.00 31.32 ? 198 LEU A HD12 1  
ATOM 3009  H HD13 . LEU A 1 198 ? -33.344 -6.217  -35.024 1.00 54.33 ? 198 LEU A HD13 1  
ATOM 3010  H HD21 . LEU A 1 198 ? -33.477 -10.052 -35.868 1.00 0.20  ? 198 LEU A HD21 1  
ATOM 3011  H HD22 . LEU A 1 198 ? -34.856 -10.031 -34.769 1.00 51.50 ? 198 LEU A HD22 1  
ATOM 3012  H HD23 . LEU A 1 198 ? -34.862 -9.016  -36.211 1.00 53.24 ? 198 LEU A HD23 1  
ATOM 3013  N N    . GLY A 1 199 ? -32.108 -8.118  -30.504 1.00 42.21 ? 199 GLY A N    1  
ATOM 3014  C CA   . GLY A 1 199 ? -32.335 -7.082  -29.513 1.00 60.40 ? 199 GLY A CA   1  
ATOM 3015  C C    . GLY A 1 199 ? -31.240 -7.032  -28.466 1.00 12.12 ? 199 GLY A C    1  
ATOM 3016  O O    . GLY A 1 199 ? -30.074 -7.287  -28.765 1.00 31.15 ? 199 GLY A O    1  
ATOM 3017  H H    . GLY A 1 199 ? -31.328 -8.707  -30.425 1.00 11.41 ? 199 GLY A H    1  
ATOM 3018  H HA2  . GLY A 1 199 ? -32.386 -6.126  -30.012 1.00 64.33 ? 199 GLY A HA2  1  
ATOM 3019  H HA3  . GLY A 1 199 ? -33.278 -7.271  -29.022 1.00 33.12 ? 199 GLY A HA3  1  
ATOM 3020  N N    . ALA A 1 200 ? -31.616 -6.700  -27.235 1.00 21.21 ? 200 ALA A N    1  
ATOM 3021  C CA   . ALA A 1 200 ? -30.657 -6.617  -26.140 1.00 33.31 ? 200 ALA A CA   1  
ATOM 3022  C C    . ALA A 1 200 ? -31.109 -7.457  -24.950 1.00 70.31 ? 200 ALA A C    1  
ATOM 3023  O O    . ALA A 1 200 ? -32.213 -8.002  -24.946 1.00 63.42 ? 200 ALA A O    1  
ATOM 3024  C CB   . ALA A 1 200 ? -30.459 -5.168  -25.721 1.00 31.24 ? 200 ALA A CB   1  
ATOM 3025  H H    . ALA A 1 200 ? -32.560 -6.508  -27.059 1.00 33.11 ? 200 ALA A H    1  
ATOM 3026  H HA   . ALA A 1 200 ? -29.710 -6.996  -26.496 1.00 70.12 ? 200 ALA A HA   1  
ATOM 3027  H HB1  . ALA A 1 200 ? -29.647 -4.737  -26.287 1.00 62.41 ? 200 ALA A HB1  1  
ATOM 3028  H HB2  . ALA A 1 200 ? -31.365 -4.612  -25.910 1.00 1.42  ? 200 ALA A HB2  1  
ATOM 3029  H HB3  . ALA A 1 200 ? -30.225 -5.127  -24.667 1.00 62.21 ? 200 ALA A HB3  1  
ATOM 3030  N N    . SER A 1 201 ? -30.249 -7.558  -23.942 1.00 24.01 ? 201 SER A N    1  
ATOM 3031  C CA   . SER A 1 201 ? -30.558 -8.336  -22.748 1.00 2.21  ? 201 SER A CA   1  
ATOM 3032  C C    . SER A 1 201 ? -30.066 -7.622  -21.492 1.00 62.33 ? 201 SER A C    1  
ATOM 3033  O O    . SER A 1 201 ? -29.426 -6.573  -21.571 1.00 62.42 ? 201 SER A O    1  
ATOM 3034  C CB   . SER A 1 201 ? -29.924 -9.725  -22.840 1.00 61.12 ? 201 SER A CB   1  
ATOM 3035  O OG   . SER A 1 201 ? -29.864 -10.170 -24.184 1.00 61.02 ? 201 SER A OG   1  
ATOM 3036  H H    . SER A 1 201 ? -29.384 -7.100  -24.004 1.00 71.12 ? 201 SER A H    1  
ATOM 3037  H HA   . SER A 1 201 ? -31.631 -8.442  -22.690 1.00 62.12 ? 201 SER A HA   1  
ATOM 3038  H HB2  . SER A 1 201 ? -28.922 -9.688  -22.441 1.00 21.11 ? 201 SER A HB2  1  
ATOM 3039  H HB3  . SER A 1 201 ? -30.514 -10.426 -22.267 1.00 52.33 ? 201 SER A HB3  1  
ATOM 3040  H HG   . SER A 1 201 ? -30.715 -10.032 -24.606 1.00 34.54 ? 201 SER A HG   1  
ATOM 3041  N N    . TYR A 1 202 ? -30.370 -8.199  -20.335 1.00 4.32  ? 202 TYR A N    1  
ATOM 3042  C CA   . TYR A 1 202 ? -29.961 -7.618  -19.061 1.00 52.23 ? 202 TYR A CA   1  
ATOM 3043  C C    . TYR A 1 202 ? -29.663 -8.708  -18.036 1.00 50.41 ? 202 TYR A C    1  
ATOM 3044  O O    . TYR A 1 202 ? -30.551 -9.461  -17.637 1.00 13.32 ? 202 TYR A O    1  
ATOM 3045  C CB   . TYR A 1 202 ? -31.051 -6.686  -18.529 1.00 51.21 ? 202 TYR A CB   1  
ATOM 3046  C CG   . TYR A 1 202 ? -30.691 -6.018  -17.221 1.00 52.01 ? 202 TYR A CG   1  
ATOM 3047  C CD1  . TYR A 1 202 ? -29.425 -5.483  -17.017 1.00 70.02 ? 202 TYR A CD1  1  
ATOM 3048  C CD2  . TYR A 1 202 ? -31.616 -5.923  -16.189 1.00 54.21 ? 202 TYR A CD2  1  
ATOM 3049  C CE1  . TYR A 1 202 ? -29.091 -4.873  -15.824 1.00 13.43 ? 202 TYR A CE1  1  
ATOM 3050  C CE2  . TYR A 1 202 ? -31.292 -5.313  -14.993 1.00 1.21  ? 202 TYR A CE2  1  
ATOM 3051  C CZ   . TYR A 1 202 ? -30.028 -4.789  -14.815 1.00 32.51 ? 202 TYR A CZ   1  
ATOM 3052  O OH   . TYR A 1 202 ? -29.701 -4.182  -13.624 1.00 63.32 ? 202 TYR A OH   1  
ATOM 3053  H H    . TYR A 1 202 ? -30.882 -9.034  -20.336 1.00 51.12 ? 202 TYR A H    1  
ATOM 3054  H HA   . TYR A 1 202 ? -29.062 -7.044  -19.232 1.00 12.24 ? 202 TYR A HA   1  
ATOM 3055  H HB2  . TYR A 1 202 ? -31.239 -5.911  -19.256 1.00 2.53  ? 202 TYR A HB2  1  
ATOM 3056  H HB3  . TYR A 1 202 ? -31.957 -7.254  -18.374 1.00 4.13  ? 202 TYR A HB3  1  
ATOM 3057  H HD1  . TYR A 1 202 ? -28.693 -5.550  -17.809 1.00 52.43 ? 202 TYR A HD1  1  
ATOM 3058  H HD2  . TYR A 1 202 ? -32.605 -6.334  -16.332 1.00 33.22 ? 202 TYR A HD2  1  
ATOM 3059  H HE1  . TYR A 1 202 ? -28.102 -4.462  -15.684 1.00 21.42 ? 202 TYR A HE1  1  
ATOM 3060  H HE2  . TYR A 1 202 ? -32.025 -5.248  -14.203 1.00 32.13 ? 202 TYR A HE2  1  
ATOM 3061  H HH   . TYR A 1 202 ? -30.332 -3.484  -13.437 1.00 53.10 ? 202 TYR A HH   1  
ATOM 3062  N N    . VAL A 1 203 ? -28.405 -8.785  -17.613 1.00 52.20 ? 203 VAL A N    1  
ATOM 3063  C CA   . VAL A 1 203 ? -27.988 -9.780  -16.633 1.00 20.30 ? 203 VAL A CA   1  
ATOM 3064  C C    . VAL A 1 203 ? -28.417 -9.380  -15.226 1.00 13.10 ? 203 VAL A C    1  
ATOM 3065  O O    . VAL A 1 203 ? -28.477 -8.195  -14.897 1.00 71.01 ? 203 VAL A O    1  
ATOM 3066  C CB   . VAL A 1 203 ? -26.461 -9.983  -16.654 1.00 33.02 ? 203 VAL A CB   1  
ATOM 3067  C CG1  . VAL A 1 203 ? -25.747 -8.703  -16.248 1.00 41.11 ? 203 VAL A CG1  1  
ATOM 3068  C CG2  . VAL A 1 203 ? -26.065 -11.136 -15.744 1.00 41.10 ? 203 VAL A CG2  1  
ATOM 3069  H H    . VAL A 1 203 ? -27.742 -8.157  -17.968 1.00 52.41 ? 203 VAL A H    1  
ATOM 3070  H HA   . VAL A 1 203 ? -28.458 -10.719 -16.889 1.00 52.31 ? 203 VAL A HA   1  
ATOM 3071  H HB   . VAL A 1 203 ? -26.165 -10.230 -17.663 1.00 10.03 ? 203 VAL A HB   1  
ATOM 3072  H HG11 . VAL A 1 203 ? -26.033 -7.904  -16.916 1.00 44.01 ? 203 VAL A HG11 1  
ATOM 3073  H HG12 . VAL A 1 203 ? -26.022 -8.442  -15.237 1.00 20.33 ? 203 VAL A HG12 1  
ATOM 3074  H HG13 . VAL A 1 203 ? -24.679 -8.854  -16.303 1.00 41.32 ? 203 VAL A HG13 1  
ATOM 3075  H HG21 . VAL A 1 203 ? -25.134 -11.562 -16.088 1.00 30.31 ? 203 VAL A HG21 1  
ATOM 3076  H HG22 . VAL A 1 203 ? -25.943 -10.772 -14.734 1.00 70.35 ? 203 VAL A HG22 1  
ATOM 3077  H HG23 . VAL A 1 203 ? -26.836 -11.892 -15.764 1.00 10.21 ? 203 VAL A HG23 1  
ATOM 3078  N N    . PHE A 1 204 ? -28.715 -10.376 -14.398 1.00 72.03 ? 204 PHE A N    1  
ATOM 3079  C CA   . PHE A 1 204 ? -29.140 -10.128 -13.025 1.00 62.24 ? 204 PHE A CA   1  
ATOM 3080  C C    . PHE A 1 204 ? -28.786 -11.308 -12.125 1.00 61.32 ? 204 PHE A C    1  
ATOM 3081  O O    . PHE A 1 204 ? -28.862 -12.465 -12.539 1.00 71.24 ? 204 PHE A O    1  
ATOM 3082  C CB   . PHE A 1 204 ? -30.647 -9.867  -12.974 1.00 64.34 ? 204 PHE A CB   1  
ATOM 3083  C CG   . PHE A 1 204 ? -31.065 -8.991  -11.829 1.00 2.43  ? 204 PHE A CG   1  
ATOM 3084  C CD1  . PHE A 1 204 ? -31.074 -9.480  -10.532 1.00 40.54 ? 204 PHE A CD1  1  
ATOM 3085  C CD2  . PHE A 1 204 ? -31.449 -7.678  -12.048 1.00 52.43 ? 204 PHE A CD2  1  
ATOM 3086  C CE1  . PHE A 1 204 ? -31.458 -8.675  -9.476  1.00 21.33 ? 204 PHE A CE1  1  
ATOM 3087  C CE2  . PHE A 1 204 ? -31.834 -6.869  -10.996 1.00 4.33  ? 204 PHE A CE2  1  
ATOM 3088  C CZ   . PHE A 1 204 ? -31.839 -7.368  -9.708  1.00 71.40 ? 204 PHE A CZ   1  
ATOM 3089  H H    . PHE A 1 204 ? -28.648 -11.300 -14.719 1.00 34.11 ? 204 PHE A H    1  
ATOM 3090  H HA   . PHE A 1 204 ? -28.619 -9.252  -12.671 1.00 52.14 ? 204 PHE A HA   1  
ATOM 3091  H HB2  . PHE A 1 204 ? -30.952 -9.384  -13.890 1.00 53.20 ? 204 PHE A HB2  1  
ATOM 3092  H HB3  . PHE A 1 204 ? -31.165 -10.810 -12.879 1.00 44.43 ? 204 PHE A HB3  1  
ATOM 3093  H HD1  . PHE A 1 204 ? -30.776 -10.503 -10.350 1.00 0.54  ? 204 PHE A HD1  1  
ATOM 3094  H HD2  . PHE A 1 204 ? -31.446 -7.286  -13.055 1.00 15.53 ? 204 PHE A HD2  1  
ATOM 3095  H HE1  . PHE A 1 204 ? -31.461 -9.070  -8.470  1.00 40.44 ? 204 PHE A HE1  1  
ATOM 3096  H HE2  . PHE A 1 204 ? -32.132 -5.847  -11.180 1.00 25.20 ? 204 PHE A HE2  1  
ATOM 3097  H HZ   . PHE A 1 204 ? -32.139 -6.738  -8.884  1.00 63.30 ? 204 PHE A HZ   1  
ATOM 3098  N N    . LYS A 1 205 ? -28.398 -11.007 -10.891 1.00 24.24 ? 205 LYS A N    1  
ATOM 3099  C CA   . LYS A 1 205 ? -28.032 -12.041 -9.930  1.00 1.14  ? 205 LYS A CA   1  
ATOM 3100  C C    . LYS A 1 205 ? -29.135 -12.236 -8.894  1.00 41.12 ? 205 LYS A C    1  
ATOM 3101  O O    . LYS A 1 205 ? -29.746 -11.271 -8.434  1.00 53.31 ? 205 LYS A O    1  
ATOM 3102  C CB   . LYS A 1 205 ? -26.720 -11.675 -9.231  1.00 35.44 ? 205 LYS A CB   1  
ATOM 3103  C CG   . LYS A 1 205 ? -26.810 -10.413 -8.391  1.00 50.32 ? 205 LYS A CG   1  
ATOM 3104  C CD   . LYS A 1 205 ? -25.457 -9.734  -8.258  1.00 61.25 ? 205 LYS A CD   1  
ATOM 3105  C CE   . LYS A 1 205 ? -24.528 -10.518 -7.345  1.00 25.14 ? 205 LYS A CE   1  
ATOM 3106  N NZ   . LYS A 1 205 ? -23.471 -9.651  -6.752  1.00 75.50 ? 205 LYS A NZ   1  
ATOM 3107  H H    . LYS A 1 205 ? -28.357 -10.066 -10.619 1.00 1.22  ? 205 LYS A H    1  
ATOM 3108  H HA   . LYS A 1 205 ? -27.896 -12.965 -10.471 1.00 41.54 ? 205 LYS A HA   1  
ATOM 3109  H HB2  . LYS A 1 205 ? -26.431 -12.492 -8.586  1.00 5.34  ? 205 LYS A HB2  1  
ATOM 3110  H HB3  . LYS A 1 205 ? -25.955 -11.531 -9.980  1.00 14.21 ? 205 LYS A HB3  1  
ATOM 3111  H HG2  . LYS A 1 205 ? -27.500 -9.727  -8.861  1.00 22.13 ? 205 LYS A HG2  1  
ATOM 3112  H HG3  . LYS A 1 205 ? -27.171 -10.671 -7.406  1.00 32.31 ? 205 LYS A HG3  1  
ATOM 3113  H HD2  . LYS A 1 205 ? -25.004 -9.660  -9.236  1.00 4.32  ? 205 LYS A HD2  1  
ATOM 3114  H HD3  . LYS A 1 205 ? -25.599 -8.744  -7.849  1.00 52.12 ? 205 LYS A HD3  1  
ATOM 3115  H HE2  . LYS A 1 205 ? -25.111 -10.955 -6.549  1.00 21.21 ? 205 LYS A HE2  1  
ATOM 3116  H HE3  . LYS A 1 205 ? -24.057 -11.303 -7.919  1.00 13.31 ? 205 LYS A HE3  1  
ATOM 3117  H HZ1  . LYS A 1 205 ? -23.887 -9.019  -6.038  1.00 21.51 ? 205 LYS A HZ1  1  
ATOM 3118  H HZ2  . LYS A 1 205 ? -22.741 -10.237 -6.298  1.00 75.32 ? 205 LYS A HZ2  1  
ATOM 3119  H HZ3  . LYS A 1 205 ? -23.026 -9.074  -7.493  1.00 43.33 ? 205 LYS A HZ3  1  
ATOM 3120  N N    . LEU A 1 206 ? -29.384 -13.489 -8.530  1.00 64.15 ? 206 LEU A N    1  
ATOM 3121  C CA   . LEU A 1 206 ? -30.412 -13.811 -7.547  1.00 54.34 ? 206 LEU A CA   1  
ATOM 3122  C C    . LEU A 1 206 ? -30.210 -13.009 -6.265  1.00 61.54 ? 206 LEU A C    1  
ATOM 3123  O O    . LEU A 1 206 ? -29.087 -12.642 -5.922  1.00 63.12 ? 206 LEU A O    1  
ATOM 3124  C CB   . LEU A 1 206 ? -30.396 -15.308 -7.235  1.00 14.15 ? 206 LEU A CB   1  
ATOM 3125  C CG   . LEU A 1 206 ? -29.283 -15.787 -6.303  1.00 24.11 ? 206 LEU A CG   1  
ATOM 3126  C CD1  . LEU A 1 206 ? -29.542 -17.216 -5.852  1.00 21.12 ? 206 LEU A CD1  1  
ATOM 3127  C CD2  . LEU A 1 206 ? -27.929 -15.680 -6.991  1.00 33.34 ? 206 LEU A CD2  1  
ATOM 3128  H H    . LEU A 1 206 ? -28.864 -14.216 -8.932  1.00 22.13 ? 206 LEU A H    1  
ATOM 3129  H HA   . LEU A 1 206 ? -31.370 -13.550 -7.973  1.00 30.30 ? 206 LEU A HA   1  
ATOM 3130  H HB2  . LEU A 1 206 ? -31.341 -15.560 -6.777  1.00 62.24 ? 206 LEU A HB2  1  
ATOM 3131  H HB3  . LEU A 1 206 ? -30.298 -15.839 -8.170  1.00 70.55 ? 206 LEU A HB3  1  
ATOM 3132  H HG   . LEU A 1 206 ? -29.262 -15.158 -5.423  1.00 73.53 ? 206 LEU A HG   1  
ATOM 3133  H HD11 . LEU A 1 206 ? -30.068 -17.206 -4.909  1.00 1.04  ? 206 LEU A HD11 1  
ATOM 3134  H HD12 . LEU A 1 206 ? -30.141 -17.724 -6.593  1.00 32.43 ? 206 LEU A HD12 1  
ATOM 3135  H HD13 . LEU A 1 206 ? -28.601 -17.733 -5.734  1.00 1.34  ? 206 LEU A HD13 1  
ATOM 3136  H HD21 . LEU A 1 206 ? -27.664 -14.640 -7.103  1.00 50.55 ? 206 LEU A HD21 1  
ATOM 3137  H HD22 . LEU A 1 206 ? -27.181 -16.180 -6.393  1.00 13.32 ? 206 LEU A HD22 1  
ATOM 3138  H HD23 . LEU A 1 206 ? -27.982 -16.146 -7.964  1.00 12.14 ? 206 LEU A HD23 1  
ATOM 3139  N N    . ALA A 1 207 ? -31.305 -12.744 -5.560  1.00 42.05 ? 207 ALA A N    1  
ATOM 3140  C CA   . ALA A 1 207 ? -31.247 -11.990 -4.314  1.00 60.42 ? 207 ALA A CA   1  
ATOM 3141  C C    . ALA A 1 207 ? -30.930 -12.903 -3.135  1.00 22.53 ? 207 ALA A C    1  
ATOM 3142  O O    . ALA A 1 207 ? -30.123 -12.560 -2.271  1.00 71.12 ? 207 ALA A O    1  
ATOM 3143  C CB   . ALA A 1 207 ? -32.560 -11.258 -4.079  1.00 4.21  ? 207 ALA A CB   1  
ATOM 3144  H H    . ALA A 1 207 ? -32.172 -13.064 -5.886  1.00 1.22  ? 207 ALA A H    1  
ATOM 3145  H HA   . ALA A 1 207 ? -30.463 -11.253 -4.406  1.00 42.43 ? 207 ALA A HA   1  
ATOM 3146  H HB1  . ALA A 1 207 ? -32.579 -10.355 -4.672  1.00 33.15 ? 207 ALA A HB1  1  
ATOM 3147  H HB2  . ALA A 1 207 ? -33.384 -11.895 -4.365  1.00 45.53 ? 207 ALA A HB2  1  
ATOM 3148  H HB3  . ALA A 1 207 ? -32.648 -11.004 -3.033  1.00 4.21  ? 207 ALA A HB3  1  
ATOM 3149  N N    . ALA A 1 208 ? -31.570 -14.068 -3.105  1.00 14.54 ? 208 ALA A N    1  
ATOM 3150  C CA   . ALA A 1 208 ? -31.355 -15.030 -2.032  1.00 31.34 ? 208 ALA A CA   1  
ATOM 3151  C C    . ALA A 1 208 ? -29.876 -15.374 -1.891  1.00 72.53 ? 208 ALA A C    1  
ATOM 3152  O O    . ALA A 1 208 ? -29.230 -15.782 -2.856  1.00 42.51 ? 208 ALA A O    1  
ATOM 3153  C CB   . ALA A 1 208 ? -32.171 -16.290 -2.281  1.00 62.15 ? 208 ALA A CB   1  
ATOM 3154  H H    . ALA A 1 208 ? -32.202 -14.284 -3.822  1.00 24.42 ? 208 ALA A H    1  
ATOM 3155  H HA   . ALA A 1 208 ? -31.700 -14.585 -1.109  1.00 42.13 ? 208 ALA A HA   1  
ATOM 3156  H HB1  . ALA A 1 208 ? -31.992 -16.641 -3.287  1.00 73.11 ? 208 ALA A HB1  1  
ATOM 3157  H HB2  . ALA A 1 208 ? -31.878 -17.054 -1.576  1.00 74.14 ? 208 ALA A HB2  1  
ATOM 3158  H HB3  . ALA A 1 208 ? -33.221 -16.069 -2.158  1.00 61.53 ? 208 ALA A HB3  1  
ATOM 3159  N N    . ALA A 1 209 ? -29.347 -15.208 -0.684  1.00 5.41  ? 209 ALA A N    1  
ATOM 3160  C CA   . ALA A 1 209 ? -27.944 -15.502 -0.418  1.00 10.04 ? 209 ALA A CA   1  
ATOM 3161  C C    . ALA A 1 209 ? -27.786 -16.866 0.246   1.00 43.12 ? 209 ALA A C    1  
ATOM 3162  O O    . ALA A 1 209 ? -28.538 -17.216 1.156   1.00 74.33 ? 209 ALA A O    1  
ATOM 3163  C CB   . ALA A 1 209 ? -27.333 -14.415 0.454   1.00 42.21 ? 209 ALA A CB   1  
ATOM 3164  H H    . ALA A 1 209 ? -29.913 -14.880 0.045   1.00 0.03  ? 209 ALA A H    1  
ATOM 3165  H HA   . ALA A 1 209 ? -27.419 -15.509 -1.362  1.00 73.33 ? 209 ALA A HA   1  
ATOM 3166  H HB1  . ALA A 1 209 ? -27.695 -13.450 0.132   1.00 2.52  ? 209 ALA A HB1  1  
ATOM 3167  H HB2  . ALA A 1 209 ? -27.613 -14.579 1.484   1.00 63.41 ? 209 ALA A HB2  1  
ATOM 3168  H HB3  . ALA A 1 209 ? -26.257 -14.444 0.364   1.00 21.02 ? 209 ALA A HB3  1  
ATOM 3169  N N    . LEU A 1 210 ? -26.803 -17.632 -0.215  1.00 74.22 ? 210 LEU A N    1  
ATOM 3170  C CA   . LEU A 1 210 ? -26.547 -18.959 0.333   1.00 24.34 ? 210 LEU A CA   1  
ATOM 3171  C C    . LEU A 1 210 ? -25.275 -18.964 1.176   1.00 40.43 ? 210 LEU A C    1  
ATOM 3172  O O    . LEU A 1 210 ? -24.392 -18.127 0.988   1.00 54.02 ? 210 LEU A O    1  
ATOM 3173  C CB   . LEU A 1 210 ? -26.428 -19.985 -0.795  1.00 60.11 ? 210 LEU A CB   1  
ATOM 3174  C CG   . LEU A 1 210 ? -27.735 -20.631 -1.256  1.00 14.34 ? 210 LEU A CG   1  
ATOM 3175  C CD1  . LEU A 1 210 ? -28.343 -21.462 -0.137  1.00 30.42 ? 210 LEU A CD1  1  
ATOM 3176  C CD2  . LEU A 1 210 ? -28.718 -19.568 -1.727  1.00 23.32 ? 210 LEU A CD2  1  
ATOM 3177  H H    . LEU A 1 210 ? -26.237 -17.299 -0.941  1.00 41.25 ? 210 LEU A H    1  
ATOM 3178  H HA   . LEU A 1 210 ? -27.382 -19.225 0.964   1.00 54.43 ? 210 LEU A HA   1  
ATOM 3179  H HB2  . LEU A 1 210 ? -25.986 -19.490 -1.646  1.00 70.43 ? 210 LEU A HB2  1  
ATOM 3180  H HB3  . LEU A 1 210 ? -25.770 -20.773 -0.457  1.00 2.11  ? 210 LEU A HB3  1  
ATOM 3181  H HG   . LEU A 1 210 ? -27.530 -21.290 -2.087  1.00 73.45 ? 210 LEU A HG   1  
ATOM 3182  H HD11 . LEU A 1 210 ? -27.569 -21.748 0.561   1.00 54.53 ? 210 LEU A HD11 1  
ATOM 3183  H HD12 . LEU A 1 210 ? -29.094 -20.881 0.377   1.00 53.22 ? 210 LEU A HD12 1  
ATOM 3184  H HD13 . LEU A 1 210 ? -28.797 -22.349 -0.553  1.00 61.33 ? 210 LEU A HD13 1  
ATOM 3185  H HD21 . LEU A 1 210 ? -29.370 -19.294 -0.911  1.00 73.21 ? 210 LEU A HD21 1  
ATOM 3186  H HD22 . LEU A 1 210 ? -28.173 -18.697 -2.061  1.00 33.44 ? 210 LEU A HD22 1  
ATOM 3187  H HD23 . LEU A 1 210 ? -29.307 -19.959 -2.543  1.00 63.42 ? 210 LEU A HD23 1  
ATOM 3188  N N    . GLU A 1 211 ? -25.188 -19.913 2.103   1.00 54.53 ? 211 GLU A N    1  
ATOM 3189  C CA   . GLU A 1 211 ? -24.023 -20.026 2.972   1.00 14.24 ? 211 GLU A CA   1  
ATOM 3190  C C    . GLU A 1 211 ? -22.736 -20.067 2.154   1.00 22.55 ? 211 GLU A C    1  
ATOM 3191  O O    . GLU A 1 211 ? -21.649 -20.258 2.699   1.00 31.12 ? 211 GLU A O    1  
ATOM 3192  C CB   . GLU A 1 211 ? -24.129 -21.280 3.842   1.00 22.23 ? 211 GLU A CB   1  
ATOM 3193  C CG   . GLU A 1 211 ? -24.167 -22.573 3.044   1.00 4.25  ? 211 GLU A CG   1  
ATOM 3194  C CD   . GLU A 1 211 ? -25.577 -22.991 2.678   1.00 52.14 ? 211 GLU A CD   1  
ATOM 3195  O OE1  . GLU A 1 211 ? -26.404 -23.157 3.599   1.00 74.35 ? 211 GLU A OE1  1  
ATOM 3196  O OE2  . GLU A 1 211 ? -25.854 -23.152 1.471   1.00 51.22 ? 211 GLU A OE2  1  
ATOM 3197  H H    . GLU A 1 211 ? -25.925 -20.551 2.204   1.00 10.33 ? 211 GLU A H    1  
ATOM 3198  H HA   . GLU A 1 211 ? -24.001 -19.157 3.612   1.00 53.50 ? 211 GLU A HA   1  
ATOM 3199  H HB2  . GLU A 1 211 ? -23.278 -21.316 4.507   1.00 41.44 ? 211 GLU A HB2  1  
ATOM 3200  H HB3  . GLU A 1 211 ? -25.032 -21.219 4.432   1.00 63.41 ? 211 GLU A HB3  1  
ATOM 3201  H HG2  . GLU A 1 211 ? -23.600 -22.437 2.135   1.00 13.54 ? 211 GLU A HG2  1  
ATOM 3202  H HG3  . GLU A 1 211 ? -23.716 -23.358 3.634   1.00 42.24 ? 211 GLU A HG3  1  
ATOM 3203  N N    . MET A 1 1   ? -24.213 -8.981  15.596  1.00 73.24 ? 1   MET A N    2  
ATOM 3204  C CA   . MET A 1 1   ? -22.974 -9.542  16.120  1.00 24.23 ? 1   MET A CA   2  
ATOM 3205  C C    . MET A 1 1   ? -22.595 -10.818 15.375  1.00 23.31 ? 1   MET A C    2  
ATOM 3206  O O    . MET A 1 1   ? -21.652 -10.830 14.586  1.00 43.53 ? 1   MET A O    2  
ATOM 3207  C CB   . MET A 1 1   ? -23.114 -9.834  17.616  1.00 61.14 ? 1   MET A CB   2  
ATOM 3208  C CG   . MET A 1 1   ? -22.940 -8.606  18.494  1.00 53.41 ? 1   MET A CG   2  
ATOM 3209  S SD   . MET A 1 1   ? -21.218 -8.301  18.930  1.00 61.14 ? 1   MET A SD   2  
ATOM 3210  C CE   . MET A 1 1   ? -21.066 -9.284  20.419  1.00 65.33 ? 1   MET A CE   2  
ATOM 3211  H H1   . MET A 1 1   ? -25.046 -9.116  16.092  1.00 12.04 ? 1   MET A H1   2  
ATOM 3212  H HA   . MET A 1 1   ? -22.192 -8.811  15.978  1.00 54.34 ? 1   MET A HA   2  
ATOM 3213  H HB2  . MET A 1 1   ? -24.095 -10.245 17.799  1.00 32.10 ? 1   MET A HB2  2  
ATOM 3214  H HB3  . MET A 1 1   ? -22.368 -10.562 17.901  1.00 51.51 ? 1   MET A HB3  2  
ATOM 3215  H HG2  . MET A 1 1   ? -23.321 -7.744  17.965  1.00 61.25 ? 1   MET A HG2  2  
ATOM 3216  H HG3  . MET A 1 1   ? -23.508 -8.746  19.401  1.00 35.43 ? 1   MET A HG3  2  
ATOM 3217  H HE1  . MET A 1 1   ? -21.949 -9.894  20.539  1.00 13.22 ? 1   MET A HE1  2  
ATOM 3218  H HE2  . MET A 1 1   ? -20.197 -9.921  20.343  1.00 61.34 ? 1   MET A HE2  2  
ATOM 3219  H HE3  . MET A 1 1   ? -20.960 -8.631  21.272  1.00 4.04  ? 1   MET A HE3  2  
ATOM 3220  N N    . ASN A 1 2   ? -23.337 -11.890 15.631  1.00 32.02 ? 2   ASN A N    2  
ATOM 3221  C CA   . ASN A 1 2   ? -23.077 -13.172 14.985  1.00 13.30 ? 2   ASN A CA   2  
ATOM 3222  C C    . ASN A 1 2   ? -24.140 -13.475 13.932  1.00 13.45 ? 2   ASN A C    2  
ATOM 3223  O O    . ASN A 1 2   ? -24.793 -14.516 13.979  1.00 72.35 ? 2   ASN A O    2  
ATOM 3224  C CB   . ASN A 1 2   ? -23.040 -14.293 16.025  1.00 42.21 ? 2   ASN A CB   2  
ATOM 3225  C CG   . ASN A 1 2   ? -22.109 -13.979 17.180  1.00 4.00  ? 2   ASN A CG   2  
ATOM 3226  O OD1  . ASN A 1 2   ? -20.915 -13.750 16.985  1.00 52.51 ? 2   ASN A OD1  2  
ATOM 3227  N ND2  . ASN A 1 2   ? -22.652 -13.967 18.392  1.00 70.20 ? 2   ASN A ND2  2  
ATOM 3228  H H    . ASN A 1 2   ? -24.076 -11.819 16.271  1.00 1.51  ? 2   ASN A H    2  
ATOM 3229  H HA   . ASN A 1 2   ? -22.115 -13.109 14.500  1.00 20.15 ? 2   ASN A HA   2  
ATOM 3230  H HB2  . ASN A 1 2   ? -24.034 -14.443 16.420  1.00 33.02 ? 2   ASN A HB2  2  
ATOM 3231  H HB3  . ASN A 1 2   ? -22.703 -15.204 15.553  1.00 74.14 ? 2   ASN A HB3  2  
ATOM 3232  H HD21 . ASN A 1 2   ? -23.611 -14.160 18.472  1.00 43.04 ? 2   ASN A HD21 2  
ATOM 3233  H HD22 . ASN A 1 2   ? -22.074 -13.767 19.157  1.00 65.13 ? 2   ASN A HD22 2  
ATOM 3234  N N    . GLU A 1 3   ? -24.306 -12.556 12.985  1.00 0.24  ? 3   GLU A N    2  
ATOM 3235  C CA   . GLU A 1 3   ? -25.290 -12.725 11.922  1.00 21.23 ? 3   GLU A CA   2  
ATOM 3236  C C    . GLU A 1 3   ? -24.781 -12.133 10.611  1.00 13.32 ? 3   GLU A C    2  
ATOM 3237  O O    . GLU A 1 3   ? -25.431 -11.278 10.011  1.00 4.24  ? 3   GLU A O    2  
ATOM 3238  C CB   . GLU A 1 3   ? -26.614 -12.066 12.313  1.00 60.32 ? 3   GLU A CB   2  
ATOM 3239  C CG   . GLU A 1 3   ? -27.307 -12.739 13.486  1.00 22.22 ? 3   GLU A CG   2  
ATOM 3240  C CD   . GLU A 1 3   ? -28.799 -12.472 13.515  1.00 11.32 ? 3   GLU A CD   2  
ATOM 3241  O OE1  . GLU A 1 3   ? -29.539 -13.166 12.789  1.00 53.15 ? 3   GLU A OE1  2  
ATOM 3242  O OE2  . GLU A 1 3   ? -29.226 -11.568 14.264  1.00 63.25 ? 3   GLU A OE2  2  
ATOM 3243  H H    . GLU A 1 3   ? -23.755 -11.746 13.003  1.00 31.41 ? 3   GLU A H    2  
ATOM 3244  H HA   . GLU A 1 3   ? -25.451 -13.785 11.786  1.00 10.55 ? 3   GLU A HA   2  
ATOM 3245  H HB2  . GLU A 1 3   ? -26.426 -11.036 12.574  1.00 32.13 ? 3   GLU A HB2  2  
ATOM 3246  H HB3  . GLU A 1 3   ? -27.281 -12.097 11.464  1.00 64.42 ? 3   GLU A HB3  2  
ATOM 3247  H HG2  . GLU A 1 3   ? -27.149 -13.806 13.417  1.00 14.24 ? 3   GLU A HG2  2  
ATOM 3248  H HG3  . GLU A 1 3   ? -26.872 -12.371 14.404  1.00 61.13 ? 3   GLU A HG3  2  
ATOM 3249  N N    . ASN A 1 4   ? -23.614 -12.595 10.174  1.00 10.52 ? 4   ASN A N    2  
ATOM 3250  C CA   . ASN A 1 4   ? -23.016 -12.109 8.935   1.00 33.42 ? 4   ASN A CA   2  
ATOM 3251  C C    . ASN A 1 4   ? -22.308 -13.240 8.195   1.00 41.12 ? 4   ASN A C    2  
ATOM 3252  O O    . ASN A 1 4   ? -21.731 -14.135 8.812   1.00 45.31 ? 4   ASN A O    2  
ATOM 3253  C CB   . ASN A 1 4   ? -22.029 -10.979 9.229   1.00 61.34 ? 4   ASN A CB   2  
ATOM 3254  C CG   . ASN A 1 4   ? -22.706 -9.624  9.306   1.00 31.41 ? 4   ASN A CG   2  
ATOM 3255  O OD1  . ASN A 1 4   ? -22.944 -9.098  10.394  1.00 73.23 ? 4   ASN A OD1  2  
ATOM 3256  N ND2  . ASN A 1 4   ? -23.022 -9.055  8.149   1.00 2.43  ? 4   ASN A ND2  2  
ATOM 3257  H H    . ASN A 1 4   ? -23.143 -13.277 10.697  1.00 53.14 ? 4   ASN A H    2  
ATOM 3258  H HA   . ASN A 1 4   ? -23.810 -11.729 8.311   1.00 31.32 ? 4   ASN A HA   2  
ATOM 3259  H HB2  . ASN A 1 4   ? -21.542 -11.171 10.174  1.00 41.01 ? 4   ASN A HB2  2  
ATOM 3260  H HB3  . ASN A 1 4   ? -21.285 -10.946 8.446   1.00 13.35 ? 4   ASN A HB3  2  
ATOM 3261  H HD21 . ASN A 1 4   ? -22.802 -9.532  7.321   1.00 33.25 ? 4   ASN A HD21 2  
ATOM 3262  H HD22 . ASN A 1 4   ? -23.460 -8.178  8.170   1.00 1.20  ? 4   ASN A HD22 2  
ATOM 3263  N N    . TYR A 1 5   ? -22.354 -13.190 6.868   1.00 34.53 ? 5   TYR A N    2  
ATOM 3264  C CA   . TYR A 1 5   ? -21.718 -14.211 6.042   1.00 22.33 ? 5   TYR A CA   2  
ATOM 3265  C C    . TYR A 1 5   ? -21.077 -13.590 4.806   1.00 41.32 ? 5   TYR A C    2  
ATOM 3266  O O    . TYR A 1 5   ? -21.443 -12.498 4.367   1.00 64.55 ? 5   TYR A O    2  
ATOM 3267  C CB   . TYR A 1 5   ? -22.741 -15.269 5.624   1.00 51.30 ? 5   TYR A CB   2  
ATOM 3268  C CG   . TYR A 1 5   ? -24.075 -14.690 5.210   1.00 34.11 ? 5   TYR A CG   2  
ATOM 3269  C CD1  . TYR A 1 5   ? -24.191 -13.903 4.071   1.00 23.14 ? 5   TYR A CD1  2  
ATOM 3270  C CD2  . TYR A 1 5   ? -25.221 -14.930 5.960   1.00 71.45 ? 5   TYR A CD2  2  
ATOM 3271  C CE1  . TYR A 1 5   ? -25.407 -13.371 3.690   1.00 32.53 ? 5   TYR A CE1  2  
ATOM 3272  C CE2  . TYR A 1 5   ? -26.442 -14.404 5.585   1.00 71.23 ? 5   TYR A CE2  2  
ATOM 3273  C CZ   . TYR A 1 5   ? -26.530 -13.626 4.450   1.00 12.30 ? 5   TYR A CZ   2  
ATOM 3274  O OH   . TYR A 1 5   ? -27.745 -13.098 4.074   1.00 24.53 ? 5   TYR A OH   2  
ATOM 3275  H H    . TYR A 1 5   ? -22.829 -12.453 6.433   1.00 52.53 ? 5   TYR A H    2  
ATOM 3276  H HA   . TYR A 1 5   ? -20.948 -14.684 6.634   1.00 35.21 ? 5   TYR A HA   2  
ATOM 3277  H HB2  . TYR A 1 5   ? -22.349 -15.827 4.788   1.00 14.12 ? 5   TYR A HB2  2  
ATOM 3278  H HB3  . TYR A 1 5   ? -22.912 -15.941 6.452   1.00 75.13 ? 5   TYR A HB3  2  
ATOM 3279  H HD1  . TYR A 1 5   ? -23.309 -13.706 3.479   1.00 53.43 ? 5   TYR A HD1  2  
ATOM 3280  H HD2  . TYR A 1 5   ? -25.148 -15.541 6.848   1.00 3.24  ? 5   TYR A HD2  2  
ATOM 3281  H HE1  . TYR A 1 5   ? -25.478 -12.762 2.801   1.00 4.51  ? 5   TYR A HE1  2  
ATOM 3282  H HE2  . TYR A 1 5   ? -27.321 -14.603 6.180   1.00 52.11 ? 5   TYR A HE2  2  
ATOM 3283  H HH   . TYR A 1 5   ? -27.606 -12.411 3.420   1.00 14.45 ? 5   TYR A HH   2  
ATOM 3284  N N    . PRO A 1 6   ? -20.096 -14.300 4.229   1.00 13.51 ? 6   PRO A N    2  
ATOM 3285  C CA   . PRO A 1 6   ? -19.384 -13.838 3.033   1.00 23.42 ? 6   PRO A CA   2  
ATOM 3286  C C    . PRO A 1 6   ? -20.264 -13.860 1.789   1.00 2.42  ? 6   PRO A C    2  
ATOM 3287  O O    . PRO A 1 6   ? -21.050 -14.785 1.589   1.00 0.51  ? 6   PRO A O    2  
ATOM 3288  C CB   . PRO A 1 6   ? -18.238 -14.845 2.895   1.00 42.41 ? 6   PRO A CB   2  
ATOM 3289  C CG   . PRO A 1 6   ? -18.731 -16.076 3.571   1.00 33.13 ? 6   PRO A CG   2  
ATOM 3290  C CD   . PRO A 1 6   ? -19.609 -15.607 4.698   1.00 41.31 ? 6   PRO A CD   2  
ATOM 3291  H HA   . PRO A 1 6   ? -18.979 -12.846 3.170   1.00 22.51 ? 6   PRO A HA   2  
ATOM 3292  H HB2  . PRO A 1 6   ? -18.036 -15.021 1.848   1.00 44.03 ? 6   PRO A HB2  2  
ATOM 3293  H HB3  . PRO A 1 6   ? -17.353 -14.457 3.377   1.00 62.13 ? 6   PRO A HB3  2  
ATOM 3294  H HG2  . PRO A 1 6   ? -19.301 -16.674 2.876   1.00 60.45 ? 6   PRO A HG2  2  
ATOM 3295  H HG3  . PRO A 1 6   ? -17.896 -16.643 3.957   1.00 5.43  ? 6   PRO A HG3  2  
ATOM 3296  H HD2  . PRO A 1 6   ? -20.429 -16.293 4.849   1.00 23.30 ? 6   PRO A HD2  2  
ATOM 3297  H HD3  . PRO A 1 6   ? -19.033 -15.500 5.605   1.00 41.00 ? 6   PRO A HD3  2  
ATOM 3298  N N    . ALA A 1 7   ? -20.127 -12.834 0.955   1.00 43.51 ? 7   ALA A N    2  
ATOM 3299  C CA   . ALA A 1 7   ? -20.909 -12.736 -0.271  1.00 24.44 ? 7   ALA A CA   2  
ATOM 3300  C C    . ALA A 1 7   ? -20.010 -12.808 -1.502  1.00 34.11 ? 7   ALA A C    2  
ATOM 3301  O O    . ALA A 1 7   ? -19.159 -11.945 -1.714  1.00 60.33 ? 7   ALA A O    2  
ATOM 3302  C CB   . ALA A 1 7   ? -21.717 -11.447 -0.281  1.00 10.33 ? 7   ALA A CB   2  
ATOM 3303  H H    . ALA A 1 7   ? -19.484 -12.127 1.170   1.00 44.43 ? 7   ALA A H    2  
ATOM 3304  H HA   . ALA A 1 7   ? -21.600 -13.566 -0.293  1.00 23.10 ? 7   ALA A HA   2  
ATOM 3305  H HB1  . ALA A 1 7   ? -22.556 -11.543 0.393   1.00 70.55 ? 7   ALA A HB1  2  
ATOM 3306  H HB2  . ALA A 1 7   ? -21.091 -10.627 0.040   1.00 32.11 ? 7   ALA A HB2  2  
ATOM 3307  H HB3  . ALA A 1 7   ? -22.077 -11.255 -1.281  1.00 22.44 ? 7   ALA A HB3  2  
ATOM 3308  N N    . LYS A 1 8   ? -20.206 -13.845 -2.310  1.00 50.13 ? 8   LYS A N    2  
ATOM 3309  C CA   . LYS A 1 8   ? -19.414 -14.030 -3.520  1.00 74.41 ? 8   LYS A CA   2  
ATOM 3310  C C    . LYS A 1 8   ? -20.232 -13.691 -4.762  1.00 51.05 ? 8   LYS A C    2  
ATOM 3311  O O    . LYS A 1 8   ? -21.462 -13.747 -4.743  1.00 63.55 ? 8   LYS A O    2  
ATOM 3312  C CB   . LYS A 1 8   ? -18.910 -15.473 -3.608  1.00 71.11 ? 8   LYS A CB   2  
ATOM 3313  C CG   . LYS A 1 8   ? -19.996 -16.512 -3.387  1.00 40.43 ? 8   LYS A CG   2  
ATOM 3314  C CD   . LYS A 1 8   ? -19.481 -17.919 -3.637  1.00 33.42 ? 8   LYS A CD   2  
ATOM 3315  C CE   . LYS A 1 8   ? -18.784 -18.483 -2.408  1.00 14.23 ? 8   LYS A CE   2  
ATOM 3316  N NZ   . LYS A 1 8   ? -17.936 -19.661 -2.743  1.00 61.22 ? 8   LYS A NZ   2  
ATOM 3317  H H    . LYS A 1 8   ? -20.900 -14.500 -2.088  1.00 34.13 ? 8   LYS A H    2  
ATOM 3318  H HA   . LYS A 1 8   ? -18.566 -13.365 -3.469  1.00 12.11 ? 8   LYS A HA   2  
ATOM 3319  H HB2  . LYS A 1 8   ? -18.482 -15.633 -4.587  1.00 65.41 ? 8   LYS A HB2  2  
ATOM 3320  H HB3  . LYS A 1 8   ? -18.144 -15.620 -2.860  1.00 73.24 ? 8   LYS A HB3  2  
ATOM 3321  H HG2  . LYS A 1 8   ? -20.345 -16.443 -2.368  1.00 33.24 ? 8   LYS A HG2  2  
ATOM 3322  H HG3  . LYS A 1 8   ? -20.815 -16.312 -4.064  1.00 23.32 ? 8   LYS A HG3  2  
ATOM 3323  H HD2  . LYS A 1 8   ? -20.313 -18.559 -3.889  1.00 13.21 ? 8   LYS A HD2  2  
ATOM 3324  H HD3  . LYS A 1 8   ? -18.780 -17.896 -4.458  1.00 62.53 ? 8   LYS A HD3  2  
ATOM 3325  H HE2  . LYS A 1 8   ? -18.162 -17.714 -1.978  1.00 10.24 ? 8   LYS A HE2  2  
ATOM 3326  H HE3  . LYS A 1 8   ? -19.534 -18.783 -1.690  1.00 43.44 ? 8   LYS A HE3  2  
ATOM 3327  H HZ1  . LYS A 1 8   ? -18.449 -20.541 -2.533  1.00 63.02 ? 8   LYS A HZ1  2  
ATOM 3328  H HZ2  . LYS A 1 8   ? -17.689 -19.648 -3.753  1.00 73.31 ? 8   LYS A HZ2  2  
ATOM 3329  H HZ3  . LYS A 1 8   ? -17.060 -19.641 -2.182  1.00 62.32 ? 8   LYS A HZ3  2  
ATOM 3330  N N    . SER A 1 9   ? -19.541 -13.338 -5.842  1.00 1.12  ? 9   SER A N    2  
ATOM 3331  C CA   . SER A 1 9   ? -20.204 -12.986 -7.092  1.00 64.32 ? 9   SER A CA   2  
ATOM 3332  C C    . SER A 1 9   ? -19.273 -13.209 -8.282  1.00 13.04 ? 9   SER A C    2  
ATOM 3333  O O    . SER A 1 9   ? -18.057 -13.060 -8.169  1.00 4.45  ? 9   SER A O    2  
ATOM 3334  C CB   . SER A 1 9   ? -20.665 -11.528 -7.057  1.00 0.31  ? 9   SER A CB   2  
ATOM 3335  O OG   . SER A 1 9   ? -21.370 -11.245 -5.862  1.00 71.00 ? 9   SER A OG   2  
ATOM 3336  H H    . SER A 1 9   ? -18.562 -13.311 -5.795  1.00 31.21 ? 9   SER A H    2  
ATOM 3337  H HA   . SER A 1 9   ? -21.067 -13.626 -7.201  1.00 1.42  ? 9   SER A HA   2  
ATOM 3338  H HB2  . SER A 1 9   ? -19.803 -10.880 -7.116  1.00 14.25 ? 9   SER A HB2  2  
ATOM 3339  H HB3  . SER A 1 9   ? -21.315 -11.339 -7.899  1.00 73.33 ? 9   SER A HB3  2  
ATOM 3340  H HG   . SER A 1 9   ? -22.156 -10.734 -6.067  1.00 13.54 ? 9   SER A HG   2  
ATOM 3341  N N    . ALA A 1 10  ? -19.856 -13.567 -9.421  1.00 43.12 ? 10  ALA A N    2  
ATOM 3342  C CA   . ALA A 1 10  ? -19.081 -13.809 -10.632 1.00 23.11 ? 10  ALA A CA   2  
ATOM 3343  C C    . ALA A 1 10  ? -19.870 -13.415 -11.876 1.00 44.42 ? 10  ALA A C    2  
ATOM 3344  O O    . ALA A 1 10  ? -21.095 -13.315 -11.840 1.00 73.13 ? 10  ALA A O    2  
ATOM 3345  C CB   . ALA A 1 10  ? -18.665 -15.270 -10.709 1.00 64.14 ? 10  ALA A CB   2  
ATOM 3346  H H    . ALA A 1 10  ? -20.830 -13.670 -9.449  1.00 2.33  ? 10  ALA A H    2  
ATOM 3347  H HA   . ALA A 1 10  ? -18.185 -13.206 -10.580 1.00 22.51 ? 10  ALA A HA   2  
ATOM 3348  H HB1  . ALA A 1 10  ? -18.398 -15.621 -9.723  1.00 33.14 ? 10  ALA A HB1  2  
ATOM 3349  H HB2  . ALA A 1 10  ? -19.486 -15.858 -11.091 1.00 65.21 ? 10  ALA A HB2  2  
ATOM 3350  H HB3  . ALA A 1 10  ? -17.814 -15.367 -11.367 1.00 60.53 ? 10  ALA A HB3  2  
ATOM 3351  N N    . GLY A 1 11  ? -19.157 -13.191 -12.977 1.00 31.22 ? 11  GLY A N    2  
ATOM 3352  C CA   . GLY A 1 11  ? -19.807 -12.810 -14.217 1.00 11.45 ? 11  GLY A CA   2  
ATOM 3353  C C    . GLY A 1 11  ? -20.930 -13.755 -14.597 1.00 1.30  ? 11  GLY A C    2  
ATOM 3354  O O    . GLY A 1 11  ? -21.942 -13.333 -15.158 1.00 25.50 ? 11  GLY A O    2  
ATOM 3355  H H    . GLY A 1 11  ? -18.182 -13.286 -12.946 1.00 34.10 ? 11  GLY A H    2  
ATOM 3356  H HA2  . GLY A 1 11  ? -20.211 -11.813 -14.107 1.00 23.34 ? 11  GLY A HA2  2  
ATOM 3357  H HA3  . GLY A 1 11  ? -19.073 -12.805 -15.009 1.00 1.14  ? 11  GLY A HA3  2  
ATOM 3358  N N    . TYR A 1 12  ? -20.752 -15.035 -14.292 1.00 71.31 ? 12  TYR A N    2  
ATOM 3359  C CA   . TYR A 1 12  ? -21.756 -16.043 -14.610 1.00 51.41 ? 12  TYR A CA   2  
ATOM 3360  C C    . TYR A 1 12  ? -21.595 -17.272 -13.720 1.00 10.30 ? 12  TYR A C    2  
ATOM 3361  O O    . TYR A 1 12  ? -20.594 -17.982 -13.801 1.00 21.24 ? 12  TYR A O    2  
ATOM 3362  C CB   . TYR A 1 12  ? -21.655 -16.448 -16.081 1.00 74.33 ? 12  TYR A CB   2  
ATOM 3363  C CG   . TYR A 1 12  ? -20.239 -16.709 -16.542 1.00 41.41 ? 12  TYR A CG   2  
ATOM 3364  C CD1  . TYR A 1 12  ? -19.722 -17.999 -16.565 1.00 53.11 ? 12  TYR A CD1  2  
ATOM 3365  C CD2  . TYR A 1 12  ? -19.418 -15.667 -16.953 1.00 43.22 ? 12  TYR A CD2  2  
ATOM 3366  C CE1  . TYR A 1 12  ? -18.429 -18.241 -16.985 1.00 24.23 ? 12  TYR A CE1  2  
ATOM 3367  C CE2  . TYR A 1 12  ? -18.124 -15.900 -17.375 1.00 2.03  ? 12  TYR A CE2  2  
ATOM 3368  C CZ   . TYR A 1 12  ? -17.633 -17.189 -17.388 1.00 60.24 ? 12  TYR A CZ   2  
ATOM 3369  O OH   . TYR A 1 12  ? -16.344 -17.427 -17.807 1.00 4.53  ? 12  TYR A OH   2  
ATOM 3370  H H    . TYR A 1 12  ? -19.925 -15.310 -13.846 1.00 5.55  ? 12  TYR A H    2  
ATOM 3371  H HA   . TYR A 1 12  ? -22.730 -15.609 -14.432 1.00 70.25 ? 12  TYR A HA   2  
ATOM 3372  H HB2  . TYR A 1 12  ? -22.226 -17.350 -16.239 1.00 51.35 ? 12  TYR A HB2  2  
ATOM 3373  H HB3  . TYR A 1 12  ? -22.063 -15.657 -16.694 1.00 73.32 ? 12  TYR A HB3  2  
ATOM 3374  H HD1  . TYR A 1 12  ? -20.347 -18.820 -16.248 1.00 61.32 ? 12  TYR A HD1  2  
ATOM 3375  H HD2  . TYR A 1 12  ? -19.805 -14.658 -16.940 1.00 51.21 ? 12  TYR A HD2  2  
ATOM 3376  H HE1  . TYR A 1 12  ? -18.044 -19.251 -16.995 1.00 42.03 ? 12  TYR A HE1  2  
ATOM 3377  H HE2  . TYR A 1 12  ? -17.500 -15.077 -17.691 1.00 54.11 ? 12  TYR A HE2  2  
ATOM 3378  H HH   . TYR A 1 12  ? -16.333 -17.543 -18.760 1.00 50.53 ? 12  TYR A HH   2  
ATOM 3379  N N    . ASN A 1 13  ? -22.590 -17.515 -12.873 1.00 20.44 ? 13  ASN A N    2  
ATOM 3380  C CA   . ASN A 1 13  ? -22.560 -18.658 -11.967 1.00 24.02 ? 13  ASN A CA   2  
ATOM 3381  C C    . ASN A 1 13  ? -23.780 -19.549 -12.175 1.00 41.20 ? 13  ASN A C    2  
ATOM 3382  O O    . ASN A 1 13  ? -24.739 -19.159 -12.840 1.00 0.31  ? 13  ASN A O    2  
ATOM 3383  C CB   . ASN A 1 13  ? -22.504 -18.183 -10.514 1.00 42.23 ? 13  ASN A CB   2  
ATOM 3384  C CG   . ASN A 1 13  ? -21.859 -19.204 -9.596  1.00 14.22 ? 13  ASN A CG   2  
ATOM 3385  O OD1  . ASN A 1 13  ? -22.547 -19.997 -8.954  1.00 13.25 ? 13  ASN A OD1  2  
ATOM 3386  N ND2  . ASN A 1 13  ? -20.534 -19.188 -9.531  1.00 11.41 ? 13  ASN A ND2  2  
ATOM 3387  H H    . ASN A 1 13  ? -23.362 -16.912 -12.856 1.00 33.34 ? 13  ASN A H    2  
ATOM 3388  H HA   . ASN A 1 13  ? -21.670 -19.230 -12.185 1.00 12.43 ? 13  ASN A HA   2  
ATOM 3389  H HB2  . ASN A 1 13  ? -21.929 -17.269 -10.462 1.00 52.15 ? 13  ASN A HB2  2  
ATOM 3390  H HB3  . ASN A 1 13  ? -23.507 -17.992 -10.164 1.00 41.33 ? 13  ASN A HB3  2  
ATOM 3391  H HD21 . ASN A 1 13  ? -20.052 -18.527 -10.070 1.00 45.23 ? 13  ASN A HD21 2  
ATOM 3392  H HD22 . ASN A 1 13  ? -20.092 -19.837 -8.945  1.00 23.33 ? 13  ASN A HD22 2  
ATOM 3393  N N    . GLN A 1 14  ? -23.737 -20.747 -11.602 1.00 65.32 ? 14  GLN A N    2  
ATOM 3394  C CA   . GLN A 1 14  ? -24.839 -21.694 -11.725 1.00 5.51  ? 14  GLN A CA   2  
ATOM 3395  C C    . GLN A 1 14  ? -26.059 -21.211 -10.949 1.00 34.23 ? 14  GLN A C    2  
ATOM 3396  O O    . GLN A 1 14  ? -26.000 -21.020 -9.735  1.00 15.43 ? 14  GLN A O    2  
ATOM 3397  C CB   . GLN A 1 14  ? -24.412 -23.074 -11.221 1.00 0.01  ? 14  GLN A CB   2  
ATOM 3398  C CG   . GLN A 1 14  ? -23.950 -23.077 -9.773  1.00 10.43 ? 14  GLN A CG   2  
ATOM 3399  C CD   . GLN A 1 14  ? -23.213 -24.347 -9.398  1.00 31.05 ? 14  GLN A CD   2  
ATOM 3400  O OE1  . GLN A 1 14  ? -23.187 -25.312 -10.162 1.00 61.23 ? 14  GLN A OE1  2  
ATOM 3401  N NE2  . GLN A 1 14  ? -22.608 -24.354 -8.216  1.00 61.32 ? 14  GLN A NE2  2  
ATOM 3402  H H    . GLN A 1 14  ? -22.944 -21.001 -11.085 1.00 22.10 ? 14  GLN A H    2  
ATOM 3403  H HA   . GLN A 1 14  ? -25.097 -21.766 -12.770 1.00 35.10 ? 14  GLN A HA   2  
ATOM 3404  H HB2  . GLN A 1 14  ? -25.249 -23.751 -11.311 1.00 63.04 ? 14  GLN A HB2  2  
ATOM 3405  H HB3  . GLN A 1 14  ? -23.601 -23.433 -11.836 1.00 42.21 ? 14  GLN A HB3  2  
ATOM 3406  H HG2  . GLN A 1 14  ? -23.290 -22.237 -9.617  1.00 65.11 ? 14  GLN A HG2  2  
ATOM 3407  H HG3  . GLN A 1 14  ? -24.814 -22.977 -9.133  1.00 35.22 ? 14  GLN A HG3  2  
ATOM 3408  H HE21 . GLN A 1 14  ? -22.673 -23.549 -7.659  1.00 24.41 ? 14  GLN A HE21 2  
ATOM 3409  H HE22 . GLN A 1 14  ? -22.125 -25.163 -7.948  1.00 52.31 ? 14  GLN A HE22 2  
ATOM 3410  N N    . GLY A 1 15  ? -27.166 -21.015 -11.659 1.00 73.43 ? 15  GLY A N    2  
ATOM 3411  C CA   . GLY A 1 15  ? -28.386 -20.555 -11.021 1.00 20.42 ? 15  GLY A CA   2  
ATOM 3412  C C    . GLY A 1 15  ? -28.681 -19.098 -11.314 1.00 60.34 ? 15  GLY A C    2  
ATOM 3413  O O    . GLY A 1 15  ? -29.614 -18.521 -10.755 1.00 22.43 ? 15  GLY A O    2  
ATOM 3414  H H    . GLY A 1 15  ? -27.155 -21.184 -12.625 1.00 23.52 ? 15  GLY A H    2  
ATOM 3415  H HA2  . GLY A 1 15  ? -29.212 -21.157 -11.371 1.00 1.43  ? 15  GLY A HA2  2  
ATOM 3416  H HA3  . GLY A 1 15  ? -28.290 -20.683 -9.952  1.00 63.02 ? 15  GLY A HA3  2  
ATOM 3417  N N    . ASP A 1 16  ? -27.882 -18.500 -12.192 1.00 34.21 ? 16  ASP A N    2  
ATOM 3418  C CA   . ASP A 1 16  ? -28.062 -17.100 -12.559 1.00 11.23 ? 16  ASP A CA   2  
ATOM 3419  C C    . ASP A 1 16  ? -29.206 -16.942 -13.555 1.00 54.41 ? 16  ASP A C    2  
ATOM 3420  O O    . ASP A 1 16  ? -29.641 -17.912 -14.174 1.00 52.23 ? 16  ASP A O    2  
ATOM 3421  C CB   . ASP A 1 16  ? -26.770 -16.537 -13.153 1.00 4.44  ? 16  ASP A CB   2  
ATOM 3422  C CG   . ASP A 1 16  ? -25.792 -16.082 -12.087 1.00 72.21 ? 16  ASP A CG   2  
ATOM 3423  O OD1  . ASP A 1 16  ? -25.019 -15.139 -12.354 1.00 61.14 ? 16  ASP A OD1  2  
ATOM 3424  O OD2  . ASP A 1 16  ? -25.802 -16.669 -10.985 1.00 43.23 ? 16  ASP A OD2  2  
ATOM 3425  H H    . ASP A 1 16  ? -27.156 -19.013 -12.604 1.00 4.13  ? 16  ASP A H    2  
ATOM 3426  H HA   . ASP A 1 16  ? -28.304 -16.551 -11.661 1.00 52.53 ? 16  ASP A HA   2  
ATOM 3427  H HB2  . ASP A 1 16  ? -26.293 -17.301 -13.750 1.00 13.35 ? 16  ASP A HB2  2  
ATOM 3428  H HB3  . ASP A 1 16  ? -27.009 -15.692 -13.782 1.00 1.23  ? 16  ASP A HB3  2  
ATOM 3429  N N    . TRP A 1 17  ? -29.689 -15.713 -13.702 1.00 53.11 ? 17  TRP A N    2  
ATOM 3430  C CA   . TRP A 1 17  ? -30.784 -15.428 -14.623 1.00 62.03 ? 17  TRP A CA   2  
ATOM 3431  C C    . TRP A 1 17  ? -30.550 -14.112 -15.355 1.00 53.11 ? 17  TRP A C    2  
ATOM 3432  O O    . TRP A 1 17  ? -29.895 -13.208 -14.836 1.00 40.41 ? 17  TRP A O    2  
ATOM 3433  C CB   . TRP A 1 17  ? -32.112 -15.376 -13.867 1.00 11.03 ? 17  TRP A CB   2  
ATOM 3434  C CG   . TRP A 1 17  ? -32.198 -14.240 -12.893 1.00 42.42 ? 17  TRP A CG   2  
ATOM 3435  C CD1  . TRP A 1 17  ? -31.353 -13.989 -11.850 1.00 71.10 ? 17  TRP A CD1  2  
ATOM 3436  C CD2  . TRP A 1 17  ? -33.184 -13.203 -12.871 1.00 35.10 ? 17  TRP A CD2  2  
ATOM 3437  N NE1  . TRP A 1 17  ? -31.755 -12.859 -11.182 1.00 1.45  ? 17  TRP A NE1  2  
ATOM 3438  C CE2  . TRP A 1 17  ? -32.876 -12.357 -11.789 1.00 2.13  ? 17  TRP A CE2  2  
ATOM 3439  C CE3  . TRP A 1 17  ? -34.298 -12.905 -13.662 1.00 52.11 ? 17  TRP A CE3  2  
ATOM 3440  C CZ2  . TRP A 1 17  ? -33.640 -11.236 -11.478 1.00 12.02 ? 17  TRP A CZ2  2  
ATOM 3441  C CZ3  . TRP A 1 17  ? -35.056 -11.792 -13.352 1.00 31.12 ? 17  TRP A CZ3  2  
ATOM 3442  C CH2  . TRP A 1 17  ? -34.725 -10.969 -12.268 1.00 50.45 ? 17  TRP A CH2  2  
ATOM 3443  H H    . TRP A 1 17  ? -29.301 -14.980 -13.181 1.00 24.13 ? 17  TRP A H    2  
ATOM 3444  H HA   . TRP A 1 17  ? -30.823 -16.228 -15.348 1.00 73.31 ? 17  TRP A HA   2  
ATOM 3445  H HB2  . TRP A 1 17  ? -32.920 -15.269 -14.576 1.00 45.14 ? 17  TRP A HB2  2  
ATOM 3446  H HB3  . TRP A 1 17  ? -32.241 -16.298 -13.317 1.00 53.41 ? 17  TRP A HB3  2  
ATOM 3447  H HD1  . TRP A 1 17  ? -30.499 -14.600 -11.599 1.00 1.41  ? 17  TRP A HD1  2  
ATOM 3448  H HE1  . TRP A 1 17  ? -31.309 -12.472 -10.397 1.00 31.40 ? 17  TRP A HE1  2  
ATOM 3449  H HE3  . TRP A 1 17  ? -34.570 -13.528 -14.502 1.00 24.35 ? 17  TRP A HE3  2  
ATOM 3450  H HZ2  . TRP A 1 17  ? -33.397 -10.590 -10.646 1.00 34.50 ? 17  TRP A HZ2  2  
ATOM 3451  H HZ3  . TRP A 1 17  ? -35.920 -11.547 -13.951 1.00 74.51 ? 17  TRP A HZ3  2  
ATOM 3452  H HH2  . TRP A 1 17  ? -35.345 -10.110 -12.063 1.00 14.10 ? 17  TRP A HH2  2  
ATOM 3453  N N    . VAL A 1 18  ? -31.090 -14.009 -16.566 1.00 31.03 ? 18  VAL A N    2  
ATOM 3454  C CA   . VAL A 1 18  ? -30.941 -12.801 -17.370 1.00 33.42 ? 18  VAL A CA   2  
ATOM 3455  C C    . VAL A 1 18  ? -32.200 -12.525 -18.185 1.00 63.00 ? 18  VAL A C    2  
ATOM 3456  O O    . VAL A 1 18  ? -32.810 -13.443 -18.732 1.00 13.52 ? 18  VAL A O    2  
ATOM 3457  C CB   . VAL A 1 18  ? -29.737 -12.907 -18.324 1.00 63.11 ? 18  VAL A CB   2  
ATOM 3458  C CG1  . VAL A 1 18  ? -28.551 -13.548 -17.620 1.00 33.13 ? 18  VAL A CG1  2  
ATOM 3459  C CG2  . VAL A 1 18  ? -30.114 -13.693 -19.572 1.00 12.30 ? 18  VAL A CG2  2  
ATOM 3460  H H    . VAL A 1 18  ? -31.601 -14.762 -16.927 1.00 31.43 ? 18  VAL A H    2  
ATOM 3461  H HA   . VAL A 1 18  ? -30.769 -11.972 -16.698 1.00 74.31 ? 18  VAL A HA   2  
ATOM 3462  H HB   . VAL A 1 18  ? -29.453 -11.910 -18.625 1.00 62.12 ? 18  VAL A HB   2  
ATOM 3463  H HG11 . VAL A 1 18  ? -27.709 -13.586 -18.294 1.00 62.21 ? 18  VAL A HG11 2  
ATOM 3464  H HG12 . VAL A 1 18  ? -28.291 -12.963 -16.749 1.00 62.23 ? 18  VAL A HG12 2  
ATOM 3465  H HG13 . VAL A 1 18  ? -28.813 -14.550 -17.314 1.00 63.50 ? 18  VAL A HG13 2  
ATOM 3466  H HG21 . VAL A 1 18  ? -30.542 -13.023 -20.303 1.00 10.32 ? 18  VAL A HG21 2  
ATOM 3467  H HG22 . VAL A 1 18  ? -29.232 -14.160 -19.983 1.00 53.40 ? 18  VAL A HG22 2  
ATOM 3468  H HG23 . VAL A 1 18  ? -30.837 -14.453 -19.314 1.00 42.23 ? 18  VAL A HG23 2  
ATOM 3469  N N    . ALA A 1 19  ? -32.581 -11.254 -18.261 1.00 63.25 ? 19  ALA A N    2  
ATOM 3470  C CA   . ALA A 1 19  ? -33.765 -10.856 -19.013 1.00 0.34  ? 19  ALA A CA   2  
ATOM 3471  C C    . ALA A 1 19  ? -33.388 -10.323 -20.391 1.00 2.33  ? 19  ALA A C    2  
ATOM 3472  O O    . ALA A 1 19  ? -32.949 -9.181  -20.526 1.00 52.22 ? 19  ALA A O    2  
ATOM 3473  C CB   . ALA A 1 19  ? -34.555 -9.811  -18.238 1.00 62.34 ? 19  ALA A CB   2  
ATOM 3474  H H    . ALA A 1 19  ? -32.052 -10.568 -17.805 1.00 33.25 ? 19  ALA A H    2  
ATOM 3475  H HA   . ALA A 1 19  ? -34.392 -11.728 -19.134 1.00 42.12 ? 19  ALA A HA   2  
ATOM 3476  H HB1  . ALA A 1 19  ? -35.598 -9.877  -18.507 1.00 22.14 ? 19  ALA A HB1  2  
ATOM 3477  H HB2  . ALA A 1 19  ? -34.444 -9.988  -17.178 1.00 65.54 ? 19  ALA A HB2  2  
ATOM 3478  H HB3  . ALA A 1 19  ? -34.182 -8.827  -18.479 1.00 42.14 ? 19  ALA A HB3  2  
ATOM 3479  N N    . SER A 1 20  ? -33.561 -11.157 -21.411 1.00 41.00 ? 20  SER A N    2  
ATOM 3480  C CA   . SER A 1 20  ? -33.234 -10.771 -22.779 1.00 32.44 ? 20  SER A CA   2  
ATOM 3481  C C    . SER A 1 20  ? -34.482 -10.307 -23.525 1.00 14.12 ? 20  SER A C    2  
ATOM 3482  O O    . SER A 1 20  ? -35.453 -11.052 -23.658 1.00 21.42 ? 20  SER A O    2  
ATOM 3483  C CB   . SER A 1 20  ? -32.589 -11.942 -23.521 1.00 3.41  ? 20  SER A CB   2  
ATOM 3484  O OG   . SER A 1 20  ? -31.375 -12.332 -22.900 1.00 73.31 ? 20  SER A OG   2  
ATOM 3485  H H    . SER A 1 20  ? -33.915 -12.055 -21.238 1.00 75.03 ? 20  SER A H    2  
ATOM 3486  H HA   . SER A 1 20  ? -32.531 -9.952  -22.733 1.00 72.20 ? 20  SER A HA   2  
ATOM 3487  H HB2  . SER A 1 20  ? -33.266 -12.783 -23.521 1.00 43.14 ? 20  SER A HB2  2  
ATOM 3488  H HB3  . SER A 1 20  ? -32.379 -11.648 -24.539 1.00 54.53 ? 20  SER A HB3  2  
ATOM 3489  H HG   . SER A 1 20  ? -31.569 -12.865 -22.125 1.00 21.01 ? 20  SER A HG   2  
ATOM 3490  N N    . PHE A 1 21  ? -34.448 -9.071  -24.010 1.00 1.42  ? 21  PHE A N    2  
ATOM 3491  C CA   . PHE A 1 21  ? -35.575 -8.505  -24.742 1.00 74.32 ? 21  PHE A CA   2  
ATOM 3492  C C    . PHE A 1 21  ? -35.171 -8.144  -26.169 1.00 2.32  ? 21  PHE A C    2  
ATOM 3493  O O    . PHE A 1 21  ? -34.296 -7.307  -26.384 1.00 1.11  ? 21  PHE A O    2  
ATOM 3494  C CB   . PHE A 1 21  ? -36.108 -7.265  -24.022 1.00 34.54 ? 21  PHE A CB   2  
ATOM 3495  C CG   . PHE A 1 21  ? -36.441 -7.508  -22.577 1.00 3.33  ? 21  PHE A CG   2  
ATOM 3496  C CD1  . PHE A 1 21  ? -37.190 -8.611  -22.200 1.00 5.43  ? 21  PHE A CD1  2  
ATOM 3497  C CD2  . PHE A 1 21  ? -36.003 -6.632  -21.596 1.00 33.31 ? 21  PHE A CD2  2  
ATOM 3498  C CE1  . PHE A 1 21  ? -37.497 -8.837  -20.872 1.00 4.43  ? 21  PHE A CE1  2  
ATOM 3499  C CE2  . PHE A 1 21  ? -36.307 -6.853  -20.266 1.00 22.31 ? 21  PHE A CE2  2  
ATOM 3500  C CZ   . PHE A 1 21  ? -37.055 -7.956  -19.903 1.00 73.02 ? 21  PHE A CZ   2  
ATOM 3501  H H    . PHE A 1 21  ? -33.645 -8.525  -23.871 1.00 10.51 ? 21  PHE A H    2  
ATOM 3502  H HA   . PHE A 1 21  ? -36.353 -9.252  -24.779 1.00 2.35  ? 21  PHE A HA   2  
ATOM 3503  H HB2  . PHE A 1 21  ? -35.364 -6.484  -24.064 1.00 63.41 ? 21  PHE A HB2  2  
ATOM 3504  H HB3  . PHE A 1 21  ? -37.005 -6.928  -24.518 1.00 35.02 ? 21  PHE A HB3  2  
ATOM 3505  H HD1  . PHE A 1 21  ? -37.537 -9.300  -22.957 1.00 44.21 ? 21  PHE A HD1  2  
ATOM 3506  H HD2  . PHE A 1 21  ? -35.419 -5.769  -21.878 1.00 24.22 ? 21  PHE A HD2  2  
ATOM 3507  H HE1  . PHE A 1 21  ? -38.082 -9.699  -20.592 1.00 35.50 ? 21  PHE A HE1  2  
ATOM 3508  H HE2  . PHE A 1 21  ? -35.961 -6.164  -19.511 1.00 11.35 ? 21  PHE A HE2  2  
ATOM 3509  H HZ   . PHE A 1 21  ? -37.294 -8.131  -18.865 1.00 24.24 ? 21  PHE A HZ   2  
ATOM 3510  N N    . ASN A 1 22  ? -35.816 -8.784  -27.139 1.00 41.51 ? 22  ASN A N    2  
ATOM 3511  C CA   . ASN A 1 22  ? -35.523 -8.531  -28.546 1.00 31.24 ? 22  ASN A CA   2  
ATOM 3512  C C    . ASN A 1 22  ? -36.775 -8.704  -29.401 1.00 72.00 ? 22  ASN A C    2  
ATOM 3513  O O    . ASN A 1 22  ? -37.817 -9.144  -28.914 1.00 10.34 ? 22  ASN A O    2  
ATOM 3514  C CB   . ASN A 1 22  ? -34.422 -9.473  -29.036 1.00 61.21 ? 22  ASN A CB   2  
ATOM 3515  C CG   . ASN A 1 22  ? -34.553 -10.868 -28.454 1.00 1.25  ? 22  ASN A CG   2  
ATOM 3516  O OD1  . ASN A 1 22  ? -33.667 -11.339 -27.739 1.00 75.11 ? 22  ASN A OD1  2  
ATOM 3517  N ND2  . ASN A 1 22  ? -35.660 -11.534 -28.758 1.00 74.33 ? 22  ASN A ND2  2  
ATOM 3518  H H    . ASN A 1 22  ? -36.504 -9.440  -26.904 1.00 61.24 ? 22  ASN A H    2  
ATOM 3519  H HA   . ASN A 1 22  ? -35.179 -7.511  -28.635 1.00 30.51 ? 22  ASN A HA   2  
ATOM 3520  H HB2  . ASN A 1 22  ? -34.474 -9.548  -30.112 1.00 50.25 ? 22  ASN A HB2  2  
ATOM 3521  H HB3  . ASN A 1 22  ? -33.461 -9.072  -28.753 1.00 62.52 ? 22  ASN A HB3  2  
ATOM 3522  H HD21 . ASN A 1 22  ? -36.322 -11.095 -29.333 1.00 62.42 ? 22  ASN A HD21 2  
ATOM 3523  H HD22 . ASN A 1 22  ? -35.770 -12.437 -28.394 1.00 74.23 ? 22  ASN A HD22 2  
ATOM 3524  N N    . PHE A 1 23  ? -36.664 -8.356  -30.678 1.00 73.35 ? 23  PHE A N    2  
ATOM 3525  C CA   . PHE A 1 23  ? -37.787 -8.473  -31.602 1.00 61.45 ? 23  PHE A CA   2  
ATOM 3526  C C    . PHE A 1 23  ? -37.656 -9.727  -32.462 1.00 23.01 ? 23  PHE A C    2  
ATOM 3527  O O    . PHE A 1 23  ? -36.648 -9.927  -33.139 1.00 4.21  ? 23  PHE A O    2  
ATOM 3528  C CB   . PHE A 1 23  ? -37.869 -7.235  -32.497 1.00 51.21 ? 23  PHE A CB   2  
ATOM 3529  C CG   . PHE A 1 23  ? -37.641 -5.946  -31.760 1.00 45.11 ? 23  PHE A CG   2  
ATOM 3530  C CD1  . PHE A 1 23  ? -36.381 -5.371  -31.718 1.00 70.01 ? 23  PHE A CD1  2  
ATOM 3531  C CD2  . PHE A 1 23  ? -38.685 -5.311  -31.108 1.00 20.43 ? 23  PHE A CD2  2  
ATOM 3532  C CE1  . PHE A 1 23  ? -36.167 -4.185  -31.041 1.00 45.40 ? 23  PHE A CE1  2  
ATOM 3533  C CE2  . PHE A 1 23  ? -38.477 -4.125  -30.430 1.00 15.32 ? 23  PHE A CE2  2  
ATOM 3534  C CZ   . PHE A 1 23  ? -37.216 -3.562  -30.395 1.00 74.31 ? 23  PHE A CZ   2  
ATOM 3535  H H    . PHE A 1 23  ? -35.807 -8.013  -31.008 1.00 73.22 ? 23  PHE A H    2  
ATOM 3536  H HA   . PHE A 1 23  ? -38.691 -8.545  -31.017 1.00 42.54 ? 23  PHE A HA   2  
ATOM 3537  H HB2  . PHE A 1 23  ? -37.122 -7.309  -33.273 1.00 62.50 ? 23  PHE A HB2  2  
ATOM 3538  H HB3  . PHE A 1 23  ? -38.849 -7.191  -32.949 1.00 42.01 ? 23  PHE A HB3  2  
ATOM 3539  H HD1  . PHE A 1 23  ? -35.558 -5.858  -32.224 1.00 34.15 ? 23  PHE A HD1  2  
ATOM 3540  H HD2  . PHE A 1 23  ? -39.671 -5.751  -31.133 1.00 75.25 ? 23  PHE A HD2  2  
ATOM 3541  H HE1  . PHE A 1 23  ? -35.180 -3.747  -31.016 1.00 32.04 ? 23  PHE A HE1  2  
ATOM 3542  H HE2  . PHE A 1 23  ? -39.300 -3.640  -29.925 1.00 50.20 ? 23  PHE A HE2  2  
ATOM 3543  H HZ   . PHE A 1 23  ? -37.052 -2.635  -29.866 1.00 61.42 ? 23  PHE A HZ   2  
ATOM 3544  N N    . SER A 1 24  ? -38.683 -10.570 -32.428 1.00 71.00 ? 24  SER A N    2  
ATOM 3545  C CA   . SER A 1 24  ? -38.682 -11.808 -33.199 1.00 43.13 ? 24  SER A CA   2  
ATOM 3546  C C    . SER A 1 24  ? -39.541 -11.668 -34.452 1.00 51.24 ? 24  SER A C    2  
ATOM 3547  O O    . SER A 1 24  ? -40.757 -11.491 -34.370 1.00 44.42 ? 24  SER A O    2  
ATOM 3548  C CB   . SER A 1 24  ? -39.194 -12.968 -32.344 1.00 13.33 ? 24  SER A CB   2  
ATOM 3549  O OG   . SER A 1 24  ? -38.341 -13.199 -31.236 1.00 10.24 ? 24  SER A OG   2  
ATOM 3550  H H    . SER A 1 24  ? -39.459 -10.355 -31.869 1.00 23.31 ? 24  SER A H    2  
ATOM 3551  H HA   . SER A 1 24  ? -37.665 -12.013 -33.496 1.00 44.23 ? 24  SER A HA   2  
ATOM 3552  H HB2  . SER A 1 24  ? -40.182 -12.734 -31.979 1.00 53.30 ? 24  SER A HB2  2  
ATOM 3553  H HB3  . SER A 1 24  ? -39.235 -13.865 -32.945 1.00 41.45 ? 24  SER A HB3  2  
ATOM 3554  H HG   . SER A 1 24  ? -38.426 -14.112 -30.952 1.00 4.24  ? 24  SER A HG   2  
ATOM 3555  N N    . LYS A 1 25  ? -38.901 -11.747 -35.613 1.00 61.53 ? 25  LYS A N    2  
ATOM 3556  C CA   . LYS A 1 25  ? -39.604 -11.631 -36.886 1.00 22.34 ? 25  LYS A CA   2  
ATOM 3557  C C    . LYS A 1 25  ? -39.878 -13.007 -37.484 1.00 63.40 ? 25  LYS A C    2  
ATOM 3558  O O    . LYS A 1 25  ? -38.953 -13.726 -37.863 1.00 11.24 ? 25  LYS A O    2  
ATOM 3559  C CB   . LYS A 1 25  ? -38.787 -10.790 -37.869 1.00 1.34  ? 25  LYS A CB   2  
ATOM 3560  C CG   . LYS A 1 25  ? -37.404 -11.352 -38.148 1.00 22.35 ? 25  LYS A CG   2  
ATOM 3561  C CD   . LYS A 1 25  ? -36.355 -10.253 -38.200 1.00 61.52 ? 25  LYS A CD   2  
ATOM 3562  C CE   . LYS A 1 25  ? -35.987 -9.766  -36.808 1.00 13.02 ? 25  LYS A CE   2  
ATOM 3563  N NZ   . LYS A 1 25  ? -35.462 -8.373  -36.829 1.00 3.22  ? 25  LYS A NZ   2  
ATOM 3564  H H    . LYS A 1 25  ? -37.930 -11.889 -35.615 1.00 61.21 ? 25  LYS A H    2  
ATOM 3565  H HA   . LYS A 1 25  ? -40.546 -11.138 -36.700 1.00 0.21  ? 25  LYS A HA   2  
ATOM 3566  H HB2  . LYS A 1 25  ? -39.323 -10.728 -38.804 1.00 31.34 ? 25  LYS A HB2  2  
ATOM 3567  H HB3  . LYS A 1 25  ? -38.673 -9.794  -37.464 1.00 25.12 ? 25  LYS A HB3  2  
ATOM 3568  H HG2  . LYS A 1 25  ? -37.142 -12.046 -37.362 1.00 12.10 ? 25  LYS A HG2  2  
ATOM 3569  H HG3  . LYS A 1 25  ? -37.419 -11.868 -39.097 1.00 31.31 ? 25  LYS A HG3  2  
ATOM 3570  H HD2  . LYS A 1 25  ? -35.467 -10.638 -38.681 1.00 21.11 ? 25  LYS A HD2  2  
ATOM 3571  H HD3  . LYS A 1 25  ? -36.745 -9.424  -38.772 1.00 41.21 ? 25  LYS A HD3  2  
ATOM 3572  H HE2  . LYS A 1 25  ? -36.868 -9.799  -36.184 1.00 74.22 ? 25  LYS A HE2  2  
ATOM 3573  H HE3  . LYS A 1 25  ? -35.232 -10.421 -36.399 1.00 14.12 ? 25  LYS A HE3  2  
ATOM 3574  H HZ1  . LYS A 1 25  ? -34.445 -8.378  -37.046 1.00 43.21 ? 25  LYS A HZ1  2  
ATOM 3575  H HZ2  . LYS A 1 25  ? -35.957 -7.814  -37.554 1.00 31.54 ? 25  LYS A HZ2  2  
ATOM 3576  H HZ3  . LYS A 1 25  ? -35.604 -7.923  -35.901 1.00 54.15 ? 25  LYS A HZ3  2  
ATOM 3577  N N    . VAL A 1 26  ? -41.154 -13.368 -37.567 1.00 11.01 ? 26  VAL A N    2  
ATOM 3578  C CA   . VAL A 1 26  ? -41.550 -14.657 -38.122 1.00 53.45 ? 26  VAL A CA   2  
ATOM 3579  C C    . VAL A 1 26  ? -41.839 -14.547 -39.615 1.00 14.13 ? 26  VAL A C    2  
ATOM 3580  O O    . VAL A 1 26  ? -42.325 -13.520 -40.090 1.00 33.45 ? 26  VAL A O    2  
ATOM 3581  C CB   . VAL A 1 26  ? -42.796 -15.216 -37.409 1.00 64.43 ? 26  VAL A CB   2  
ATOM 3582  C CG1  . VAL A 1 26  ? -43.105 -16.622 -37.899 1.00 73.42 ? 26  VAL A CG1  2  
ATOM 3583  C CG2  . VAL A 1 26  ? -42.598 -15.201 -35.901 1.00 45.10 ? 26  VAL A CG2  2  
ATOM 3584  H H    . VAL A 1 26  ? -41.847 -12.751 -37.249 1.00 62.20 ? 26  VAL A H    2  
ATOM 3585  H HA   . VAL A 1 26  ? -40.735 -15.348 -37.974 1.00 22.54 ? 26  VAL A HA   2  
ATOM 3586  H HB   . VAL A 1 26  ? -43.638 -14.583 -37.646 1.00 45.53 ? 26  VAL A HB   2  
ATOM 3587  H HG11 . VAL A 1 26  ? -42.240 -17.027 -38.402 1.00 52.22 ? 26  VAL A HG11 2  
ATOM 3588  H HG12 . VAL A 1 26  ? -43.359 -17.249 -37.058 1.00 74.42 ? 26  VAL A HG12 2  
ATOM 3589  H HG13 . VAL A 1 26  ? -43.938 -16.588 -38.587 1.00 61.41 ? 26  VAL A HG13 2  
ATOM 3590  H HG21 . VAL A 1 26  ? -43.048 -14.310 -35.488 1.00 1.24  ? 26  VAL A HG21 2  
ATOM 3591  H HG22 . VAL A 1 26  ? -43.062 -16.073 -35.467 1.00 63.44 ? 26  VAL A HG22 2  
ATOM 3592  H HG23 . VAL A 1 26  ? -41.541 -15.206 -35.677 1.00 31.14 ? 26  VAL A HG23 2  
ATOM 3593  N N    . TYR A 1 27  ? -41.539 -15.612 -40.350 1.00 43.03 ? 27  TYR A N    2  
ATOM 3594  C CA   . TYR A 1 27  ? -41.765 -15.635 -41.790 1.00 43.22 ? 27  TYR A CA   2  
ATOM 3595  C C    . TYR A 1 27  ? -42.408 -16.950 -42.220 1.00 22.31 ? 27  TYR A C    2  
ATOM 3596  O O    . TYR A 1 27  ? -41.776 -18.006 -42.180 1.00 42.14 ? 27  TYR A O    2  
ATOM 3597  C CB   . TYR A 1 27  ? -40.446 -15.430 -42.538 1.00 71.43 ? 27  TYR A CB   2  
ATOM 3598  C CG   . TYR A 1 27  ? -40.619 -14.848 -43.922 1.00 45.32 ? 27  TYR A CG   2  
ATOM 3599  C CD1  . TYR A 1 27  ? -41.346 -15.521 -44.895 1.00 72.22 ? 27  TYR A CD1  2  
ATOM 3600  C CD2  . TYR A 1 27  ? -40.053 -13.624 -44.257 1.00 42.21 ? 27  TYR A CD2  2  
ATOM 3601  C CE1  . TYR A 1 27  ? -41.506 -14.993 -46.162 1.00 2.23  ? 27  TYR A CE1  2  
ATOM 3602  C CE2  . TYR A 1 27  ? -40.209 -13.087 -45.520 1.00 32.10 ? 27  TYR A CE2  2  
ATOM 3603  C CZ   . TYR A 1 27  ? -40.936 -13.775 -46.469 1.00 34.42 ? 27  TYR A CZ   2  
ATOM 3604  O OH   . TYR A 1 27  ? -41.093 -13.245 -47.729 1.00 42.23 ? 27  TYR A OH   2  
ATOM 3605  H H    . TYR A 1 27  ? -41.154 -16.400 -39.914 1.00 21.32 ? 27  TYR A H    2  
ATOM 3606  H HA   . TYR A 1 27  ? -42.435 -14.823 -42.034 1.00 65.31 ? 27  TYR A HA   2  
ATOM 3607  H HB2  . TYR A 1 27  ? -39.819 -14.760 -41.971 1.00 53.32 ? 27  TYR A HB2  2  
ATOM 3608  H HB3  . TYR A 1 27  ? -39.946 -16.383 -42.639 1.00 21.21 ? 27  TYR A HB3  2  
ATOM 3609  H HD1  . TYR A 1 27  ? -41.791 -16.476 -44.652 1.00 15.33 ? 27  TYR A HD1  2  
ATOM 3610  H HD2  . TYR A 1 27  ? -39.484 -13.087 -43.512 1.00 3.03  ? 27  TYR A HD2  2  
ATOM 3611  H HE1  . TYR A 1 27  ? -42.075 -15.532 -46.905 1.00 1.21  ? 27  TYR A HE1  2  
ATOM 3612  H HE2  . TYR A 1 27  ? -39.762 -12.133 -45.762 1.00 34.01 ? 27  TYR A HE2  2  
ATOM 3613  H HH   . TYR A 1 27  ? -40.932 -13.927 -48.386 1.00 13.44 ? 27  TYR A HH   2  
ATOM 3614  N N    . VAL A 1 28  ? -43.669 -16.878 -42.630 1.00 55.24 ? 28  VAL A N    2  
ATOM 3615  C CA   . VAL A 1 28  ? -44.400 -18.061 -43.070 1.00 63.32 ? 28  VAL A CA   2  
ATOM 3616  C C    . VAL A 1 28  ? -45.687 -17.677 -43.791 1.00 2.22  ? 28  VAL A C    2  
ATOM 3617  O O    . VAL A 1 28  ? -46.284 -16.640 -43.506 1.00 53.32 ? 28  VAL A O    2  
ATOM 3618  C CB   . VAL A 1 28  ? -44.744 -18.980 -41.883 1.00 24.00 ? 28  VAL A CB   2  
ATOM 3619  C CG1  . VAL A 1 28  ? -45.725 -18.296 -40.943 1.00 75.23 ? 28  VAL A CG1  2  
ATOM 3620  C CG2  . VAL A 1 28  ? -45.304 -20.305 -42.380 1.00 54.41 ? 28  VAL A CG2  2  
ATOM 3621  H H    . VAL A 1 28  ? -44.120 -16.008 -42.640 1.00 2.14  ? 28  VAL A H    2  
ATOM 3622  H HA   . VAL A 1 28  ? -43.767 -18.610 -43.752 1.00 24.35 ? 28  VAL A HA   2  
ATOM 3623  H HB   . VAL A 1 28  ? -43.836 -19.182 -41.335 1.00 5.33  ? 28  VAL A HB   2  
ATOM 3624  H HG11 . VAL A 1 28  ? -46.736 -18.507 -41.262 1.00 24.12 ? 28  VAL A HG11 2  
ATOM 3625  H HG12 . VAL A 1 28  ? -45.580 -18.664 -39.939 1.00 65.43 ? 28  VAL A HG12 2  
ATOM 3626  H HG13 . VAL A 1 28  ? -45.557 -17.229 -40.963 1.00 74.41 ? 28  VAL A HG13 2  
ATOM 3627  H HG21 . VAL A 1 28  ? -44.900 -21.112 -41.789 1.00 3.43  ? 28  VAL A HG21 2  
ATOM 3628  H HG22 . VAL A 1 28  ? -46.381 -20.295 -42.290 1.00 24.43 ? 28  VAL A HG22 2  
ATOM 3629  H HG23 . VAL A 1 28  ? -45.031 -20.445 -43.416 1.00 14.40 ? 28  VAL A HG23 2  
ATOM 3630  N N    . GLY A 1 29  ? -46.109 -18.521 -44.727 1.00 53.41 ? 29  GLY A N    2  
ATOM 3631  C CA   . GLY A 1 29  ? -47.324 -18.252 -45.475 1.00 2.11  ? 29  GLY A CA   2  
ATOM 3632  C C    . GLY A 1 29  ? -47.164 -18.524 -46.957 1.00 71.24 ? 29  GLY A C    2  
ATOM 3633  O O    . GLY A 1 29  ? -47.033 -17.594 -47.754 1.00 21.44 ? 29  GLY A O    2  
ATOM 3634  H H    . GLY A 1 29  ? -45.592 -19.333 -44.912 1.00 31.14 ? 29  GLY A H    2  
ATOM 3635  H HA2  . GLY A 1 29  ? -48.117 -18.876 -45.088 1.00 43.01 ? 29  GLY A HA2  2  
ATOM 3636  H HA3  . GLY A 1 29  ? -47.595 -17.216 -45.337 1.00 52.42 ? 29  GLY A HA3  2  
ATOM 3637  N N    . GLU A 1 30  ? -47.173 -19.800 -47.328 1.00 65.24 ? 30  GLU A N    2  
ATOM 3638  C CA   . GLU A 1 30  ? -47.024 -20.191 -48.726 1.00 12.24 ? 30  GLU A CA   2  
ATOM 3639  C C    . GLU A 1 30  ? -48.382 -20.266 -49.416 1.00 53.12 ? 30  GLU A C    2  
ATOM 3640  O O    . GLU A 1 30  ? -48.674 -19.484 -50.321 1.00 73.05 ? 30  GLU A O    2  
ATOM 3641  C CB   . GLU A 1 30  ? -46.312 -21.541 -48.828 1.00 63.05 ? 30  GLU A CB   2  
ATOM 3642  C CG   . GLU A 1 30  ? -45.817 -21.862 -50.228 1.00 64.41 ? 30  GLU A CG   2  
ATOM 3643  C CD   . GLU A 1 30  ? -44.515 -21.160 -50.562 1.00 63.45 ? 30  GLU A CD   2  
ATOM 3644  O OE1  . GLU A 1 30  ? -43.498 -21.452 -49.899 1.00 0.10  ? 30  GLU A OE1  2  
ATOM 3645  O OE2  . GLU A 1 30  ? -44.513 -20.322 -51.487 1.00 0.31  ? 30  GLU A OE2  2  
ATOM 3646  H H    . GLU A 1 30  ? -47.280 -20.496 -46.647 1.00 1.44  ? 30  GLU A H    2  
ATOM 3647  H HA   . GLU A 1 30  ? -46.424 -19.440 -49.217 1.00 54.41 ? 30  GLU A HA   2  
ATOM 3648  H HB2  . GLU A 1 30  ? -45.463 -21.539 -48.160 1.00 54.31 ? 30  GLU A HB2  2  
ATOM 3649  H HB3  . GLU A 1 30  ? -46.996 -22.319 -48.523 1.00 40.05 ? 30  GLU A HB3  2  
ATOM 3650  H HG2  . GLU A 1 30  ? -45.664 -22.928 -50.307 1.00 0.15  ? 30  GLU A HG2  2  
ATOM 3651  H HG3  . GLU A 1 30  ? -46.568 -21.555 -50.942 1.00 10.11 ? 30  GLU A HG3  2  
ATOM 3652  N N    . GLU A 1 31  ? -49.209 -21.212 -48.982 1.00 12.25 ? 31  GLU A N    2  
ATOM 3653  C CA   . GLU A 1 31  ? -50.537 -21.390 -49.560 1.00 25.32 ? 31  GLU A CA   2  
ATOM 3654  C C    . GLU A 1 31  ? -51.423 -22.224 -48.640 1.00 21.34 ? 31  GLU A C    2  
ATOM 3655  O O    . GLU A 1 31  ? -50.944 -23.120 -47.942 1.00 63.22 ? 31  GLU A O    2  
ATOM 3656  C CB   . GLU A 1 31  ? -50.434 -22.060 -50.931 1.00 41.24 ? 31  GLU A CB   2  
ATOM 3657  C CG   . GLU A 1 31  ? -50.336 -21.074 -52.083 1.00 64.14 ? 31  GLU A CG   2  
ATOM 3658  C CD   . GLU A 1 31  ? -50.733 -21.687 -53.412 1.00 72.13 ? 31  GLU A CD   2  
ATOM 3659  O OE1  . GLU A 1 31  ? -50.951 -22.916 -53.455 1.00 61.32 ? 31  GLU A OE1  2  
ATOM 3660  O OE2  . GLU A 1 31  ? -50.827 -20.939 -54.408 1.00 33.51 ? 31  GLU A OE2  2  
ATOM 3661  H H    . GLU A 1 31  ? -48.920 -21.805 -48.257 1.00 11.34 ? 31  GLU A H    2  
ATOM 3662  H HA   . GLU A 1 31  ? -50.980 -20.413 -49.678 1.00 51.12 ? 31  GLU A HA   2  
ATOM 3663  H HB2  . GLU A 1 31  ? -49.557 -22.689 -50.947 1.00 65.12 ? 31  GLU A HB2  2  
ATOM 3664  H HB3  . GLU A 1 31  ? -51.309 -22.674 -51.085 1.00 2.01  ? 31  GLU A HB3  2  
ATOM 3665  H HG2  . GLU A 1 31  ? -50.988 -20.238 -51.882 1.00 11.42 ? 31  GLU A HG2  2  
ATOM 3666  H HG3  . GLU A 1 31  ? -49.317 -20.725 -52.156 1.00 4.30  ? 31  GLU A HG3  2  
ATOM 3667  N N    . LEU A 1 32  ? -52.717 -21.924 -48.642 1.00 42.40 ? 32  LEU A N    2  
ATOM 3668  C CA   . LEU A 1 32  ? -53.672 -22.646 -47.808 1.00 3.42  ? 32  LEU A CA   2  
ATOM 3669  C C    . LEU A 1 32  ? -54.588 -23.518 -48.659 1.00 23.42 ? 32  LEU A C    2  
ATOM 3670  O O    . LEU A 1 32  ? -54.723 -23.305 -49.862 1.00 54.33 ? 32  LEU A O    2  
ATOM 3671  C CB   . LEU A 1 32  ? -54.505 -21.661 -46.985 1.00 22.03 ? 32  LEU A CB   2  
ATOM 3672  C CG   . LEU A 1 32  ? -55.006 -22.172 -45.633 1.00 50.44 ? 32  LEU A CG   2  
ATOM 3673  C CD1  . LEU A 1 32  ? -53.968 -21.919 -44.551 1.00 34.25 ? 32  LEU A CD1  2  
ATOM 3674  C CD2  . LEU A 1 32  ? -56.329 -21.513 -45.271 1.00 44.41 ? 32  LEU A CD2  2  
ATOM 3675  H H    . LEU A 1 32  ? -53.039 -21.200 -49.219 1.00 4.24  ? 32  LEU A H    2  
ATOM 3676  H HA   . LEU A 1 32  ? -53.111 -23.279 -47.137 1.00 13.25 ? 32  LEU A HA   2  
ATOM 3677  H HB2  . LEU A 1 32  ? -53.900 -20.786 -46.805 1.00 34.24 ? 32  LEU A HB2  2  
ATOM 3678  H HB3  . LEU A 1 32  ? -55.367 -21.385 -47.576 1.00 51.22 ? 32  LEU A HB3  2  
ATOM 3679  H HG   . LEU A 1 32  ? -55.168 -23.239 -45.697 1.00 34.15 ? 32  LEU A HG   2  
ATOM 3680  H HD11 . LEU A 1 32  ? -54.334 -21.164 -43.870 1.00 51.13 ? 32  LEU A HD11 2  
ATOM 3681  H HD12 . LEU A 1 32  ? -53.787 -22.835 -44.006 1.00 65.14 ? 32  LEU A HD12 2  
ATOM 3682  H HD13 . LEU A 1 32  ? -53.050 -21.580 -45.004 1.00 24.44 ? 32  LEU A HD13 2  
ATOM 3683  H HD21 . LEU A 1 32  ? -56.797 -22.063 -44.468 1.00 40.42 ? 32  LEU A HD21 2  
ATOM 3684  H HD22 . LEU A 1 32  ? -56.150 -20.496 -44.955 1.00 65.02 ? 32  LEU A HD22 2  
ATOM 3685  H HD23 . LEU A 1 32  ? -56.979 -21.512 -46.134 1.00 71.41 ? 32  LEU A HD23 2  
ATOM 3686  N N    . GLY A 1 33  ? -55.216 -24.502 -48.024 1.00 32.42 ? 33  GLY A N    2  
ATOM 3687  C CA   . GLY A 1 33  ? -56.114 -25.392 -48.738 1.00 34.14 ? 33  GLY A CA   2  
ATOM 3688  C C    . GLY A 1 33  ? -56.079 -26.808 -48.197 1.00 24.11 ? 33  GLY A C    2  
ATOM 3689  O O    . GLY A 1 33  ? -55.967 -27.016 -46.989 1.00 73.22 ? 33  GLY A O    2  
ATOM 3690  H H    . GLY A 1 33  ? -55.070 -24.626 -47.062 1.00 3.31  ? 33  GLY A H    2  
ATOM 3691  H HA2  . GLY A 1 33  ? -57.121 -25.012 -48.655 1.00 40.14 ? 33  GLY A HA2  2  
ATOM 3692  H HA3  . GLY A 1 33  ? -55.831 -25.409 -49.779 1.00 63.23 ? 33  GLY A HA3  2  
ATOM 3693  N N    . ASP A 1 34  ? -56.173 -27.784 -49.094 1.00 14.24 ? 34  ASP A N    2  
ATOM 3694  C CA   . ASP A 1 34  ? -56.153 -29.188 -48.700 1.00 62.33 ? 34  ASP A CA   2  
ATOM 3695  C C    . ASP A 1 34  ? -55.264 -30.000 -49.636 1.00 30.50 ? 34  ASP A C    2  
ATOM 3696  O O    . ASP A 1 34  ? -54.831 -29.511 -50.680 1.00 74.24 ? 34  ASP A O    2  
ATOM 3697  C CB   . ASP A 1 34  ? -57.570 -29.760 -48.698 1.00 33.45 ? 34  ASP A CB   2  
ATOM 3698  C CG   . ASP A 1 34  ? -58.407 -29.233 -47.549 1.00 45.20 ? 34  ASP A CG   2  
ATOM 3699  O OD1  . ASP A 1 34  ? -59.272 -28.366 -47.793 1.00 43.45 ? 34  ASP A OD1  2  
ATOM 3700  O OD2  . ASP A 1 34  ? -58.196 -29.686 -46.405 1.00 12.10 ? 34  ASP A OD2  2  
ATOM 3701  H H    . ASP A 1 34  ? -56.261 -27.554 -50.043 1.00 44.22 ? 34  ASP A H    2  
ATOM 3702  H HA   . ASP A 1 34  ? -55.749 -29.246 -47.700 1.00 42.23 ? 34  ASP A HA   2  
ATOM 3703  H HB2  . ASP A 1 34  ? -58.060 -29.498 -49.625 1.00 42.33 ? 34  ASP A HB2  2  
ATOM 3704  H HB3  . ASP A 1 34  ? -57.517 -30.836 -48.617 1.00 1.11  ? 34  ASP A HB3  2  
ATOM 3705  N N    . LEU A 1 35  ? -54.994 -31.245 -49.256 1.00 3.34  ? 35  LEU A N    2  
ATOM 3706  C CA   . LEU A 1 35  ? -54.156 -32.126 -50.061 1.00 0.01  ? 35  LEU A CA   2  
ATOM 3707  C C    . LEU A 1 35  ? -54.754 -33.527 -50.137 1.00 31.25 ? 35  LEU A C    2  
ATOM 3708  O O    . LEU A 1 35  ? -54.917 -34.199 -49.119 1.00 11.32 ? 35  LEU A O    2  
ATOM 3709  C CB   . LEU A 1 35  ? -52.744 -32.194 -49.476 1.00 2.05  ? 35  LEU A CB   2  
ATOM 3710  C CG   . LEU A 1 35  ? -51.953 -30.885 -49.479 1.00 61.34 ? 35  LEU A CG   2  
ATOM 3711  C CD1  . LEU A 1 35  ? -50.932 -30.876 -48.352 1.00 50.42 ? 35  LEU A CD1  2  
ATOM 3712  C CD2  . LEU A 1 35  ? -51.268 -30.679 -50.823 1.00 31.31 ? 35  LEU A CD2  2  
ATOM 3713  H H    . LEU A 1 35  ? -55.368 -31.579 -48.414 1.00 64.24 ? 35  LEU A H    2  
ATOM 3714  H HA   . LEU A 1 35  ? -54.104 -31.715 -51.057 1.00 75.54 ? 35  LEU A HA   2  
ATOM 3715  H HB2  . LEU A 1 35  ? -52.825 -32.528 -48.453 1.00 13.04 ? 35  LEU A HB2  2  
ATOM 3716  H HB3  . LEU A 1 35  ? -52.184 -32.921 -50.047 1.00 74.02 ? 35  LEU A HB3  2  
ATOM 3717  H HG   . LEU A 1 35  ? -52.633 -30.060 -49.320 1.00 31.31 ? 35  LEU A HG   2  
ATOM 3718  H HD11 . LEU A 1 35  ? -50.861 -29.880 -47.939 1.00 34.52 ? 35  LEU A HD11 2  
ATOM 3719  H HD12 . LEU A 1 35  ? -51.241 -31.565 -47.580 1.00 52.23 ? 35  LEU A HD12 2  
ATOM 3720  H HD13 . LEU A 1 35  ? -49.968 -31.175 -48.736 1.00 41.25 ? 35  LEU A HD13 2  
ATOM 3721  H HD21 . LEU A 1 35  ? -50.972 -29.645 -50.921 1.00 71.51 ? 35  LEU A HD21 2  
ATOM 3722  H HD22 . LEU A 1 35  ? -50.395 -31.311 -50.883 1.00 52.11 ? 35  LEU A HD22 2  
ATOM 3723  H HD23 . LEU A 1 35  ? -51.953 -30.935 -51.618 1.00 71.33 ? 35  LEU A HD23 2  
ATOM 3724  N N    . ASN A 1 36  ? -55.077 -33.962 -51.350 1.00 61.30 ? 36  ASN A N    2  
ATOM 3725  C CA   . ASN A 1 36  ? -55.656 -35.285 -51.560 1.00 3.44  ? 36  ASN A CA   2  
ATOM 3726  C C    . ASN A 1 36  ? -55.175 -35.887 -52.876 1.00 3.42  ? 36  ASN A C    2  
ATOM 3727  O O    . ASN A 1 36  ? -54.419 -35.260 -53.618 1.00 52.22 ? 36  ASN A O    2  
ATOM 3728  C CB   . ASN A 1 36  ? -57.184 -35.202 -51.552 1.00 24.03 ? 36  ASN A CB   2  
ATOM 3729  C CG   . ASN A 1 36  ? -57.751 -35.125 -50.148 1.00 54.43 ? 36  ASN A CG   2  
ATOM 3730  O OD1  . ASN A 1 36  ? -58.003 -34.037 -49.628 1.00 34.30 ? 36  ASN A OD1  2  
ATOM 3731  N ND2  . ASN A 1 36  ? -57.957 -36.281 -49.528 1.00 43.52 ? 36  ASN A ND2  2  
ATOM 3732  H H    . ASN A 1 36  ? -54.923 -33.380 -52.124 1.00 31.43 ? 36  ASN A H    2  
ATOM 3733  H HA   . ASN A 1 36  ? -55.334 -35.919 -50.747 1.00 32.11 ? 36  ASN A HA   2  
ATOM 3734  H HB2  . ASN A 1 36  ? -57.493 -34.320 -52.094 1.00 40.00 ? 36  ASN A HB2  2  
ATOM 3735  H HB3  . ASN A 1 36  ? -57.588 -36.078 -52.036 1.00 74.03 ? 36  ASN A HB3  2  
ATOM 3736  H HD21 . ASN A 1 36  ? -57.732 -37.108 -50.004 1.00 53.43 ? 36  ASN A HD21 2  
ATOM 3737  H HD22 . ASN A 1 36  ? -58.323 -36.260 -48.620 1.00 33.04 ? 36  ASN A HD22 2  
ATOM 3738  N N    . VAL A 1 37  ? -55.618 -37.108 -53.158 1.00 45.43 ? 37  VAL A N    2  
ATOM 3739  C CA   . VAL A 1 37  ? -55.233 -37.795 -54.385 1.00 73.00 ? 37  VAL A CA   2  
ATOM 3740  C C    . VAL A 1 37  ? -55.989 -37.238 -55.587 1.00 33.42 ? 37  VAL A C    2  
ATOM 3741  O O    . VAL A 1 37  ? -55.389 -36.690 -56.510 1.00 14.40 ? 37  VAL A O    2  
ATOM 3742  C CB   . VAL A 1 37  ? -55.495 -39.310 -54.286 1.00 75.21 ? 37  VAL A CB   2  
ATOM 3743  C CG1  . VAL A 1 37  ? -54.999 -40.021 -55.536 1.00 12.13 ? 37  VAL A CG1  2  
ATOM 3744  C CG2  . VAL A 1 37  ? -54.837 -39.883 -53.040 1.00 30.23 ? 37  VAL A CG2  2  
ATOM 3745  H H    . VAL A 1 37  ? -56.217 -37.557 -52.527 1.00 15.43 ? 37  VAL A H    2  
ATOM 3746  H HA   . VAL A 1 37  ? -54.174 -37.644 -54.536 1.00 54.23 ? 37  VAL A HA   2  
ATOM 3747  H HB   . VAL A 1 37  ? -56.561 -39.466 -54.208 1.00 72.41 ? 37  VAL A HB   2  
ATOM 3748  H HG11 . VAL A 1 37  ? -54.340 -40.828 -55.253 1.00 33.11 ? 37  VAL A HG11 2  
ATOM 3749  H HG12 . VAL A 1 37  ? -55.842 -40.419 -56.081 1.00 33.21 ? 37  VAL A HG12 2  
ATOM 3750  H HG13 . VAL A 1 37  ? -54.465 -39.321 -56.160 1.00 72.23 ? 37  VAL A HG13 2  
ATOM 3751  H HG21 . VAL A 1 37  ? -55.134 -40.914 -52.918 1.00 32.55 ? 37  VAL A HG21 2  
ATOM 3752  H HG22 . VAL A 1 37  ? -53.763 -39.828 -53.142 1.00 52.41 ? 37  VAL A HG22 2  
ATOM 3753  H HG23 . VAL A 1 37  ? -55.147 -39.314 -52.175 1.00 63.14 ? 37  VAL A HG23 2  
ATOM 3754  N N    . GLY A 1 38  ? -57.311 -37.382 -55.568 1.00 24.34 ? 38  GLY A N    2  
ATOM 3755  C CA   . GLY A 1 38  ? -58.127 -36.889 -56.661 1.00 32.04 ? 38  GLY A CA   2  
ATOM 3756  C C    . GLY A 1 38  ? -59.565 -36.645 -56.245 1.00 53.53 ? 38  GLY A C    2  
ATOM 3757  O O    . GLY A 1 38  ? -59.957 -36.961 -55.123 1.00 32.30 ? 38  GLY A O    2  
ATOM 3758  H H    . GLY A 1 38  ? -57.734 -37.828 -54.804 1.00 72.41 ? 38  GLY A H    2  
ATOM 3759  H HA2  . GLY A 1 38  ? -57.705 -35.963 -57.020 1.00 51.55 ? 38  GLY A HA2  2  
ATOM 3760  H HA3  . GLY A 1 38  ? -58.114 -37.614 -57.461 1.00 12.53 ? 38  GLY A HA3  2  
ATOM 3761  N N    . GLY A 1 39  ? -60.354 -36.078 -57.154 1.00 42.52 ? 39  GLY A N    2  
ATOM 3762  C CA   . GLY A 1 39  ? -61.747 -35.799 -56.857 1.00 63.12 ? 39  GLY A CA   2  
ATOM 3763  C C    . GLY A 1 39  ? -62.188 -34.443 -57.370 1.00 51.11 ? 39  GLY A C    2  
ATOM 3764  O O    . GLY A 1 39  ? -62.156 -33.454 -56.640 1.00 1.40  ? 39  GLY A O    2  
ATOM 3765  H H    . GLY A 1 39  ? -59.985 -35.846 -58.033 1.00 35.25 ? 39  GLY A H    2  
ATOM 3766  H HA2  . GLY A 1 39  ? -62.359 -36.562 -57.312 1.00 31.30 ? 39  GLY A HA2  2  
ATOM 3767  H HA3  . GLY A 1 39  ? -61.887 -35.829 -55.787 1.00 74.10 ? 39  GLY A HA3  2  
ATOM 3768  N N    . GLY A 1 40  ? -62.603 -34.396 -58.634 1.00 5.22  ? 40  GLY A N    2  
ATOM 3769  C CA   . GLY A 1 40  ? -63.046 -33.146 -59.223 1.00 45.01 ? 40  GLY A CA   2  
ATOM 3770  C C    . GLY A 1 40  ? -61.953 -32.096 -59.243 1.00 1.43  ? 40  GLY A C    2  
ATOM 3771  O O    . GLY A 1 40  ? -60.771 -32.417 -59.124 1.00 23.35 ? 40  GLY A O    2  
ATOM 3772  H H    . GLY A 1 40  ? -62.607 -35.217 -59.169 1.00 4.14  ? 40  GLY A H    2  
ATOM 3773  H HA2  . GLY A 1 40  ? -63.369 -33.333 -60.236 1.00 14.21 ? 40  GLY A HA2  2  
ATOM 3774  H HA3  . GLY A 1 40  ? -63.881 -32.768 -58.652 1.00 32.10 ? 40  GLY A HA3  2  
ATOM 3775  N N    . ALA A 1 41  ? -62.348 -30.836 -59.396 1.00 41.32 ? 41  ALA A N    2  
ATOM 3776  C CA   . ALA A 1 41  ? -61.394 -29.734 -59.431 1.00 21.34 ? 41  ALA A CA   2  
ATOM 3777  C C    . ALA A 1 41  ? -60.557 -29.692 -58.156 1.00 13.42 ? 41  ALA A C    2  
ATOM 3778  O O    . ALA A 1 41  ? -61.066 -29.932 -57.060 1.00 41.04 ? 41  ALA A O    2  
ATOM 3779  C CB   . ALA A 1 41  ? -62.120 -28.413 -59.632 1.00 41.24 ? 41  ALA A CB   2  
ATOM 3780  H H    . ALA A 1 41  ? -63.304 -30.643 -59.486 1.00 34.05 ? 41  ALA A H    2  
ATOM 3781  H HA   . ALA A 1 41  ? -60.737 -29.889 -60.275 1.00 10.03 ? 41  ALA A HA   2  
ATOM 3782  H HB1  . ALA A 1 41  ? -61.800 -27.964 -60.561 1.00 44.42 ? 41  ALA A HB1  2  
ATOM 3783  H HB2  . ALA A 1 41  ? -63.185 -28.589 -59.667 1.00 35.03 ? 41  ALA A HB2  2  
ATOM 3784  H HB3  . ALA A 1 41  ? -61.892 -27.748 -58.813 1.00 2.33  ? 41  ALA A HB3  2  
ATOM 3785  N N    . LEU A 1 42  ? -59.273 -29.386 -58.307 1.00 14.35 ? 42  LEU A N    2  
ATOM 3786  C CA   . LEU A 1 42  ? -58.367 -29.312 -57.167 1.00 65.41 ? 42  LEU A CA   2  
ATOM 3787  C C    . LEU A 1 42  ? -57.542 -28.029 -57.209 1.00 73.02 ? 42  LEU A C    2  
ATOM 3788  O O    . LEU A 1 42  ? -56.330 -28.048 -57.424 1.00 72.34 ? 42  LEU A O    2  
ATOM 3789  C CB   . LEU A 1 42  ? -57.438 -30.528 -57.149 1.00 41.42 ? 42  LEU A CB   2  
ATOM 3790  C CG   . LEU A 1 42  ? -56.683 -30.815 -58.448 1.00 32.04 ? 42  LEU A CG   2  
ATOM 3791  C CD1  . LEU A 1 42  ? -55.369 -31.522 -58.156 1.00 54.35 ? 42  LEU A CD1  2  
ATOM 3792  C CD2  . LEU A 1 42  ? -57.541 -31.647 -59.390 1.00 70.41 ? 42  LEU A CD2  2  
ATOM 3793  H H    . LEU A 1 42  ? -58.927 -29.204 -59.205 1.00 61.51 ? 42  LEU A H    2  
ATOM 3794  H HA   . LEU A 1 42  ? -58.964 -29.312 -56.268 1.00 2.23  ? 42  LEU A HA   2  
ATOM 3795  H HB2  . LEU A 1 42  ? -56.708 -30.375 -56.370 1.00 42.33 ? 42  LEU A HB2  2  
ATOM 3796  H HB3  . LEU A 1 42  ? -58.037 -31.397 -56.914 1.00 45.42 ? 42  LEU A HB3  2  
ATOM 3797  H HG   . LEU A 1 42  ? -56.456 -29.879 -58.939 1.00 74.01 ? 42  LEU A HG   2  
ATOM 3798  H HD11 . LEU A 1 42  ? -54.655 -30.810 -57.770 1.00 41.21 ? 42  LEU A HD11 2  
ATOM 3799  H HD12 . LEU A 1 42  ? -55.534 -32.300 -57.426 1.00 4.45  ? 42  LEU A HD12 2  
ATOM 3800  H HD13 . LEU A 1 42  ? -54.985 -31.958 -59.066 1.00 70.32 ? 42  LEU A HD13 2  
ATOM 3801  H HD21 . LEU A 1 42  ? -57.016 -32.556 -59.647 1.00 13.01 ? 42  LEU A HD21 2  
ATOM 3802  H HD22 . LEU A 1 42  ? -58.474 -31.895 -58.904 1.00 60.21 ? 42  LEU A HD22 2  
ATOM 3803  H HD23 . LEU A 1 42  ? -57.742 -31.082 -60.287 1.00 75.05 ? 42  LEU A HD23 2  
ATOM 3804  N N    . PRO A 1 43  ? -58.213 -26.887 -56.997 1.00 24.30 ? 43  PRO A N    2  
ATOM 3805  C CA   . PRO A 1 43  ? -57.561 -25.574 -57.003 1.00 40.42 ? 43  PRO A CA   2  
ATOM 3806  C C    . PRO A 1 43  ? -56.646 -25.375 -55.799 1.00 73.32 ? 43  PRO A C    2  
ATOM 3807  O O    . PRO A 1 43  ? -56.480 -26.276 -54.979 1.00 24.50 ? 43  PRO A O    2  
ATOM 3808  C CB   . PRO A 1 43  ? -58.737 -24.595 -56.948 1.00 53.43 ? 43  PRO A CB   2  
ATOM 3809  C CG   . PRO A 1 43  ? -59.839 -25.361 -56.302 1.00 61.13 ? 43  PRO A CG   2  
ATOM 3810  C CD   . PRO A 1 43  ? -59.659 -26.790 -56.734 1.00 4.23  ? 43  PRO A CD   2  
ATOM 3811  H HA   . PRO A 1 43  ? -56.999 -25.414 -57.911 1.00 73.04 ? 43  PRO A HA   2  
ATOM 3812  H HB2  . PRO A 1 43  ? -58.460 -23.728 -56.365 1.00 31.45 ? 43  PRO A HB2  2  
ATOM 3813  H HB3  . PRO A 1 43  ? -59.002 -24.290 -57.950 1.00 35.35 ? 43  PRO A HB3  2  
ATOM 3814  H HG2  . PRO A 1 43  ? -59.761 -25.282 -55.229 1.00 2.43  ? 43  PRO A HG2  2  
ATOM 3815  H HG3  . PRO A 1 43  ? -60.793 -24.985 -56.639 1.00 74.41 ? 43  PRO A HG3  2  
ATOM 3816  H HD2  . PRO A 1 43  ? -59.953 -27.464 -55.943 1.00 21.11 ? 43  PRO A HD2  2  
ATOM 3817  H HD3  . PRO A 1 43  ? -60.227 -26.988 -57.631 1.00 42.21 ? 43  PRO A HD3  2  
ATOM 3818  N N    . ASN A 1 44  ? -56.057 -24.189 -55.700 1.00 42.53 ? 44  ASN A N    2  
ATOM 3819  C CA   . ASN A 1 44  ? -55.158 -23.871 -54.596 1.00 54.24 ? 44  ASN A CA   2  
ATOM 3820  C C    . ASN A 1 44  ? -55.381 -22.444 -54.105 1.00 13.21 ? 44  ASN A C    2  
ATOM 3821  O O    . ASN A 1 44  ? -55.207 -21.484 -54.856 1.00 5.02  ? 44  ASN A O    2  
ATOM 3822  C CB   . ASN A 1 44  ? -53.702 -24.051 -55.028 1.00 61.22 ? 44  ASN A CB   2  
ATOM 3823  C CG   . ASN A 1 44  ? -53.367 -25.496 -55.346 1.00 41.21 ? 44  ASN A CG   2  
ATOM 3824  O OD1  . ASN A 1 44  ? -53.626 -25.977 -56.449 1.00 33.32 ? 44  ASN A OD1  2  
ATOM 3825  N ND2  . ASN A 1 44  ? -52.788 -26.196 -54.377 1.00 23.34 ? 44  ASN A ND2  2  
ATOM 3826  H H    . ASN A 1 44  ? -56.229 -23.509 -56.386 1.00 31.11 ? 44  ASN A H    2  
ATOM 3827  H HA   . ASN A 1 44  ? -55.372 -24.555 -53.788 1.00 44.41 ? 44  ASN A HA   2  
ATOM 3828  H HB2  . ASN A 1 44  ? -53.519 -23.457 -55.913 1.00 25.32 ? 44  ASN A HB2  2  
ATOM 3829  H HB3  . ASN A 1 44  ? -53.051 -23.716 -54.234 1.00 73.23 ? 44  ASN A HB3  2  
ATOM 3830  H HD21 . ASN A 1 44  ? -52.611 -25.747 -53.523 1.00 73.45 ? 44  ASN A HD21 2  
ATOM 3831  H HD22 . ASN A 1 44  ? -52.561 -27.132 -54.555 1.00 5.32  ? 44  ASN A HD22 2  
ATOM 3832  N N    . ALA A 1 45  ? -55.768 -22.313 -52.841 1.00 54.20 ? 45  ALA A N    2  
ATOM 3833  C CA   . ALA A 1 45  ? -56.013 -21.004 -52.249 1.00 13.44 ? 45  ALA A CA   2  
ATOM 3834  C C    . ALA A 1 45  ? -54.717 -20.212 -52.113 1.00 2.42  ? 45  ALA A C    2  
ATOM 3835  O O    . ALA A 1 45  ? -53.648 -20.680 -52.504 1.00 31.01 ? 45  ALA A O    2  
ATOM 3836  C CB   . ALA A 1 45  ? -56.686 -21.155 -50.892 1.00 73.24 ? 45  ALA A CB   2  
ATOM 3837  H H    . ALA A 1 45  ? -55.890 -23.116 -52.292 1.00 54.25 ? 45  ALA A H    2  
ATOM 3838  H HA   . ALA A 1 45  ? -56.686 -20.464 -52.899 1.00 34.15 ? 45  ALA A HA   2  
ATOM 3839  H HB1  . ALA A 1 45  ? -56.209 -20.500 -50.178 1.00 61.13 ? 45  ALA A HB1  2  
ATOM 3840  H HB2  . ALA A 1 45  ? -57.731 -20.894 -50.978 1.00 44.41 ? 45  ALA A HB2  2  
ATOM 3841  H HB3  . ALA A 1 45  ? -56.597 -22.179 -50.558 1.00 42.33 ? 45  ALA A HB3  2  
ATOM 3842  N N    . ASP A 1 46  ? -54.820 -19.010 -51.556 1.00 3.03  ? 46  ASP A N    2  
ATOM 3843  C CA   . ASP A 1 46  ? -53.655 -18.153 -51.368 1.00 1.43  ? 46  ASP A CA   2  
ATOM 3844  C C    . ASP A 1 46  ? -53.620 -17.587 -49.952 1.00 5.32  ? 46  ASP A C    2  
ATOM 3845  O O    . ASP A 1 46  ? -54.584 -16.978 -49.490 1.00 34.12 ? 46  ASP A O    2  
ATOM 3846  C CB   . ASP A 1 46  ? -53.665 -17.011 -52.385 1.00 70.34 ? 46  ASP A CB   2  
ATOM 3847  C CG   . ASP A 1 46  ? -52.303 -16.365 -52.544 1.00 70.05 ? 46  ASP A CG   2  
ATOM 3848  O OD1  . ASP A 1 46  ? -52.195 -15.393 -53.323 1.00 24.34 ? 46  ASP A OD1  2  
ATOM 3849  O OD2  . ASP A 1 46  ? -51.347 -16.829 -51.891 1.00 24.03 ? 46  ASP A OD2  2  
ATOM 3850  H H    . ASP A 1 46  ? -55.700 -18.692 -51.264 1.00 63.12 ? 46  ASP A H    2  
ATOM 3851  H HA   . ASP A 1 46  ? -52.771 -18.753 -51.524 1.00 34.42 ? 46  ASP A HA   2  
ATOM 3852  H HB2  . ASP A 1 46  ? -53.974 -17.397 -53.347 1.00 31.05 ? 46  ASP A HB2  2  
ATOM 3853  H HB3  . ASP A 1 46  ? -54.367 -16.256 -52.063 1.00 51.11 ? 46  ASP A HB3  2  
ATOM 3854  N N    . VAL A 1 47  ? -52.500 -17.794 -49.265 1.00 63.22 ? 47  VAL A N    2  
ATOM 3855  C CA   . VAL A 1 47  ? -52.338 -17.305 -47.901 1.00 44.04 ? 47  VAL A CA   2  
ATOM 3856  C C    . VAL A 1 47  ? -51.298 -16.192 -47.836 1.00 55.12 ? 47  VAL A C    2  
ATOM 3857  O O    . VAL A 1 47  ? -50.246 -16.273 -48.469 1.00 53.33 ? 47  VAL A O    2  
ATOM 3858  C CB   . VAL A 1 47  ? -51.921 -18.438 -46.944 1.00 52.44 ? 47  VAL A CB   2  
ATOM 3859  C CG1  . VAL A 1 47  ? -50.525 -18.936 -47.283 1.00 62.44 ? 47  VAL A CG1  2  
ATOM 3860  C CG2  . VAL A 1 47  ? -51.992 -17.968 -45.499 1.00 62.44 ? 47  VAL A CG2  2  
ATOM 3861  H H    . VAL A 1 47  ? -51.765 -18.286 -49.686 1.00 60.21 ? 47  VAL A H    2  
ATOM 3862  H HA   . VAL A 1 47  ? -53.290 -16.916 -47.571 1.00 1.13  ? 47  VAL A HA   2  
ATOM 3863  H HB   . VAL A 1 47  ? -52.612 -19.259 -47.068 1.00 45.41 ? 47  VAL A HB   2  
ATOM 3864  H HG11 . VAL A 1 47  ? -50.405 -18.972 -48.356 1.00 12.40 ? 47  VAL A HG11 2  
ATOM 3865  H HG12 . VAL A 1 47  ? -49.791 -18.265 -46.861 1.00 72.20 ? 47  VAL A HG12 2  
ATOM 3866  H HG13 . VAL A 1 47  ? -50.386 -19.926 -46.874 1.00 33.04 ? 47  VAL A HG13 2  
ATOM 3867  H HG21 . VAL A 1 47  ? -51.603 -16.962 -45.428 1.00 74.31 ? 47  VAL A HG21 2  
ATOM 3868  H HG22 . VAL A 1 47  ? -53.019 -17.981 -45.167 1.00 13.55 ? 47  VAL A HG22 2  
ATOM 3869  H HG23 . VAL A 1 47  ? -51.404 -18.626 -44.877 1.00 72.23 ? 47  VAL A HG23 2  
ATOM 3870  N N    . SER A 1 48  ? -51.602 -15.152 -47.065 1.00 43.23 ? 48  SER A N    2  
ATOM 3871  C CA   . SER A 1 48  ? -50.695 -14.019 -46.919 1.00 41.35 ? 48  SER A CA   2  
ATOM 3872  C C    . SER A 1 48  ? -50.802 -13.413 -45.524 1.00 22.42 ? 48  SER A C    2  
ATOM 3873  O O    . SER A 1 48  ? -51.890 -13.330 -44.954 1.00 34.14 ? 48  SER A O    2  
ATOM 3874  C CB   . SER A 1 48  ? -51.002 -12.954 -47.975 1.00 25.15 ? 48  SER A CB   2  
ATOM 3875  O OG   . SER A 1 48  ? -50.187 -13.123 -49.122 1.00 2.53  ? 48  SER A OG   2  
ATOM 3876  H H    . SER A 1 48  ? -52.456 -15.145 -46.586 1.00 11.44 ? 48  SER A H    2  
ATOM 3877  H HA   . SER A 1 48  ? -49.688 -14.380 -47.067 1.00 5.43  ? 48  SER A HA   2  
ATOM 3878  H HB2  . SER A 1 48  ? -52.037 -13.031 -48.269 1.00 2.41  ? 48  SER A HB2  2  
ATOM 3879  H HB3  . SER A 1 48  ? -50.817 -11.975 -47.557 1.00 41.45 ? 48  SER A HB3  2  
ATOM 3880  H HG   . SER A 1 48  ? -50.732 -13.386 -49.866 1.00 34.34 ? 48  SER A HG   2  
ATOM 3881  N N    . ILE A 1 49  ? -49.665 -12.993 -44.979 1.00 44.11 ? 49  ILE A N    2  
ATOM 3882  C CA   . ILE A 1 49  ? -49.630 -12.395 -43.650 1.00 61.31 ? 49  ILE A CA   2  
ATOM 3883  C C    . ILE A 1 49  ? -49.186 -10.937 -43.716 1.00 20.55 ? 49  ILE A C    2  
ATOM 3884  O O    . ILE A 1 49  ? -48.517 -10.523 -44.661 1.00 41.30 ? 49  ILE A O    2  
ATOM 3885  C CB   . ILE A 1 49  ? -48.685 -13.166 -42.710 1.00 34.22 ? 49  ILE A CB   2  
ATOM 3886  C CG1  . ILE A 1 49  ? -47.277 -13.227 -43.304 1.00 51.42 ? 49  ILE A CG1  2  
ATOM 3887  C CG2  . ILE A 1 49  ? -49.220 -14.568 -42.456 1.00 12.52 ? 49  ILE A CG2  2  
ATOM 3888  C CD1  . ILE A 1 49  ? -46.230 -13.717 -42.328 1.00 73.24 ? 49  ILE A CD1  2  
ATOM 3889  H H    . ILE A 1 49  ? -48.830 -13.088 -45.483 1.00 2.35  ? 49  ILE A H    2  
ATOM 3890  H HA   . ILE A 1 49  ? -50.629 -12.438 -43.240 1.00 1.31  ? 49  ILE A HA   2  
ATOM 3891  H HB   . ILE A 1 49  ? -48.649 -12.644 -41.766 1.00 65.42 ? 49  ILE A HB   2  
ATOM 3892  H HG12 . ILE A 1 49  ? -47.278 -13.895 -44.150 1.00 55.43 ? 49  ILE A HG12 2  
ATOM 3893  H HG13 . ILE A 1 49  ? -46.989 -12.238 -43.631 1.00 72.24 ? 49  ILE A HG13 2  
ATOM 3894  H HG21 . ILE A 1 49  ? -48.415 -15.205 -42.122 1.00 4.25  ? 49  ILE A HG21 2  
ATOM 3895  H HG22 . ILE A 1 49  ? -49.986 -14.528 -41.696 1.00 20.22 ? 49  ILE A HG22 2  
ATOM 3896  H HG23 . ILE A 1 49  ? -49.638 -14.965 -43.369 1.00 21.11 ? 49  ILE A HG23 2  
ATOM 3897  H HD11 . ILE A 1 49  ? -46.448 -14.737 -42.048 1.00 52.50 ? 49  ILE A HD11 2  
ATOM 3898  H HD12 . ILE A 1 49  ? -45.256 -13.671 -42.792 1.00 32.31 ? 49  ILE A HD12 2  
ATOM 3899  H HD13 . ILE A 1 49  ? -46.239 -13.093 -41.448 1.00 1.35  ? 49  ILE A HD13 2  
ATOM 3900  N N    . GLY A 1 50  ? -49.562 -10.164 -42.701 1.00 31.44 ? 50  GLY A N    2  
ATOM 3901  C CA   . GLY A 1 50  ? -49.192 -8.761  -42.661 1.00 52.23 ? 50  GLY A CA   2  
ATOM 3902  C C    . GLY A 1 50  ? -47.814 -8.541  -42.069 1.00 62.45 ? 50  GLY A C    2  
ATOM 3903  O O    . GLY A 1 50  ? -47.143 -9.493  -41.671 1.00 52.34 ? 50  GLY A O    2  
ATOM 3904  H H    . GLY A 1 50  ? -50.095 -10.549 -41.974 1.00 3.42  ? 50  GLY A H    2  
ATOM 3905  H HA2  . GLY A 1 50  ? -49.208 -8.367  -43.667 1.00 34.12 ? 50  GLY A HA2  2  
ATOM 3906  H HA3  . GLY A 1 50  ? -49.916 -8.227  -42.065 1.00 1.23  ? 50  GLY A HA3  2  
ATOM 3907  N N    . ASN A 1 51  ? -47.389 -7.284  -42.014 1.00 13.31 ? 51  ASN A N    2  
ATOM 3908  C CA   . ASN A 1 51  ? -46.080 -6.942  -41.469 1.00 31.04 ? 51  ASN A CA   2  
ATOM 3909  C C    . ASN A 1 51  ? -46.182 -5.763  -40.506 1.00 32.24 ? 51  ASN A C    2  
ATOM 3910  O O    . ASN A 1 51  ? -46.485 -4.641  -40.912 1.00 15.32 ? 51  ASN A O    2  
ATOM 3911  C CB   . ASN A 1 51  ? -45.105 -6.608  -42.600 1.00 2.13  ? 51  ASN A CB   2  
ATOM 3912  C CG   . ASN A 1 51  ? -44.948 -7.751  -43.583 1.00 63.14 ? 51  ASN A CG   2  
ATOM 3913  O OD1  . ASN A 1 51  ? -44.785 -8.906  -43.190 1.00 4.22  ? 51  ASN A OD1  2  
ATOM 3914  N ND2  . ASN A 1 51  ? -44.997 -7.433  -44.872 1.00 4.34  ? 51  ASN A ND2  2  
ATOM 3915  H H    . ASN A 1 51  ? -47.970 -6.567  -42.347 1.00 63.20 ? 51  ASN A H    2  
ATOM 3916  H HA   . ASN A 1 51  ? -45.711 -7.802  -40.929 1.00 54.12 ? 51  ASN A HA   2  
ATOM 3917  H HB2  . ASN A 1 51  ? -45.469 -5.744  -43.137 1.00 31.34 ? 51  ASN A HB2  2  
ATOM 3918  H HB3  . ASN A 1 51  ? -44.137 -6.383  -42.178 1.00 33.53 ? 51  ASN A HB3  2  
ATOM 3919  H HD21 . ASN A 1 51  ? -45.128 -6.492  -45.113 1.00 14.34 ? 51  ASN A HD21 2  
ATOM 3920  H HD22 . ASN A 1 51  ? -44.898 -8.153  -45.530 1.00 42.40 ? 51  ASN A HD22 2  
ATOM 3921  N N    . ASP A 1 52  ? -45.928 -6.026  -39.228 1.00 53.14 ? 52  ASP A N    2  
ATOM 3922  C CA   . ASP A 1 52  ? -45.990 -4.987  -38.207 1.00 10.22 ? 52  ASP A CA   2  
ATOM 3923  C C    . ASP A 1 52  ? -44.936 -5.222  -37.129 1.00 13.30 ? 52  ASP A C    2  
ATOM 3924  O O    . ASP A 1 52  ? -44.686 -6.358  -36.725 1.00 75.02 ? 52  ASP A O    2  
ATOM 3925  C CB   . ASP A 1 52  ? -47.382 -4.945  -37.576 1.00 11.44 ? 52  ASP A CB   2  
ATOM 3926  C CG   . ASP A 1 52  ? -47.755 -3.558  -37.089 1.00 53.01 ? 52  ASP A CG   2  
ATOM 3927  O OD1  . ASP A 1 52  ? -48.576 -3.458  -36.152 1.00 65.32 ? 52  ASP A OD1  2  
ATOM 3928  O OD2  . ASP A 1 52  ? -47.226 -2.573  -37.643 1.00 50.33 ? 52  ASP A OD2  2  
ATOM 3929  H H    . ASP A 1 52  ? -45.693 -6.941  -38.967 1.00 0.33  ? 52  ASP A H    2  
ATOM 3930  H HA   . ASP A 1 52  ? -45.792 -4.040  -38.685 1.00 13.13 ? 52  ASP A HA   2  
ATOM 3931  H HB2  . ASP A 1 52  ? -48.112 -5.256  -38.308 1.00 53.24 ? 52  ASP A HB2  2  
ATOM 3932  H HB3  . ASP A 1 52  ? -47.410 -5.622  -36.735 1.00 53.02 ? 52  ASP A HB3  2  
ATOM 3933  N N    . THR A 1 53  ? -44.320 -4.139  -36.666 1.00 22.11 ? 53  THR A N    2  
ATOM 3934  C CA   . THR A 1 53  ? -43.291 -4.227  -35.637 1.00 13.13 ? 53  THR A CA   2  
ATOM 3935  C C    . THR A 1 53  ? -43.814 -4.945  -34.398 1.00 5.12  ? 53  THR A C    2  
ATOM 3936  O O    . THR A 1 53  ? -44.866 -4.596  -33.861 1.00 4.43  ? 53  THR A O    2  
ATOM 3937  C CB   . THR A 1 53  ? -42.783 -2.831  -35.230 1.00 41.02 ? 53  THR A CB   2  
ATOM 3938  O OG1  . THR A 1 53  ? -43.889 -1.981  -34.910 1.00 43.50 ? 53  THR A OG1  2  
ATOM 3939  C CG2  . THR A 1 53  ? -41.964 -2.206  -36.350 1.00 60.22 ? 53  THR A CG2  2  
ATOM 3940  H H    . THR A 1 53  ? -44.562 -3.261  -37.026 1.00 74.35 ? 53  THR A H    2  
ATOM 3941  H HA   . THR A 1 53  ? -42.461 -4.786  -36.041 1.00 43.54 ? 53  THR A HA   2  
ATOM 3942  H HB   . THR A 1 53  ? -42.153 -2.933  -34.358 1.00 71.54 ? 53  THR A HB   2  
ATOM 3943  H HG1  . THR A 1 53  ? -43.892 -1.799  -33.967 1.00 23.44 ? 53  THR A HG1  2  
ATOM 3944  H HG21 . THR A 1 53  ? -42.615 -1.640  -36.999 1.00 72.24 ? 53  THR A HG21 2  
ATOM 3945  H HG22 . THR A 1 53  ? -41.218 -1.549  -35.928 1.00 22.13 ? 53  THR A HG22 2  
ATOM 3946  H HG23 . THR A 1 53  ? -41.477 -2.985  -36.919 1.00 12.25 ? 53  THR A HG23 2  
ATOM 3947  N N    . THR A 1 54  ? -43.071 -5.952  -33.945 1.00 54.34 ? 54  THR A N    2  
ATOM 3948  C CA   . THR A 1 54  ? -43.460 -6.719  -32.770 1.00 20.52 ? 54  THR A CA   2  
ATOM 3949  C C    . THR A 1 54  ? -42.262 -6.981  -31.864 1.00 32.44 ? 54  THR A C    2  
ATOM 3950  O O    . THR A 1 54  ? -41.126 -7.077  -32.331 1.00 12.54 ? 54  THR A O    2  
ATOM 3951  C CB   . THR A 1 54  ? -44.095 -8.067  -33.163 1.00 15.23 ? 54  THR A CB   2  
ATOM 3952  O OG1  . THR A 1 54  ? -44.402 -8.825  -31.988 1.00 21.31 ? 54  THR A OG1  2  
ATOM 3953  C CG2  . THR A 1 54  ? -43.161 -8.865  -34.059 1.00 65.12 ? 54  THR A CG2  2  
ATOM 3954  H H    . THR A 1 54  ? -42.243 -6.182  -34.416 1.00 73.40 ? 54  THR A H    2  
ATOM 3955  H HA   . THR A 1 54  ? -44.193 -6.145  -32.223 1.00 72.23 ? 54  THR A HA   2  
ATOM 3956  H HB   . THR A 1 54  ? -45.010 -7.871  -33.705 1.00 22.41 ? 54  THR A HB   2  
ATOM 3957  H HG1  . THR A 1 54  ? -45.313 -9.127  -32.030 1.00 43.15 ? 54  THR A HG1  2  
ATOM 3958  H HG21 . THR A 1 54  ? -42.229 -9.041  -33.541 1.00 50.40 ? 54  THR A HG21 2  
ATOM 3959  H HG22 . THR A 1 54  ? -43.619 -9.811  -34.306 1.00 41.43 ? 54  THR A HG22 2  
ATOM 3960  H HG23 . THR A 1 54  ? -42.969 -8.310  -34.966 1.00 0.45  ? 54  THR A HG23 2  
ATOM 3961  N N    . LEU A 1 55  ? -42.522 -7.097  -30.566 1.00 31.14 ? 55  LEU A N    2  
ATOM 3962  C CA   . LEU A 1 55  ? -41.465 -7.348  -29.593 1.00 65.31 ? 55  LEU A CA   2  
ATOM 3963  C C    . LEU A 1 55  ? -41.624 -8.727  -28.961 1.00 62.23 ? 55  LEU A C    2  
ATOM 3964  O O    . LEU A 1 55  ? -42.732 -9.256  -28.866 1.00 50.31 ? 55  LEU A O    2  
ATOM 3965  C CB   . LEU A 1 55  ? -41.477 -6.271  -28.507 1.00 21.42 ? 55  LEU A CB   2  
ATOM 3966  C CG   . LEU A 1 55  ? -41.818 -4.855  -28.970 1.00 64.41 ? 55  LEU A CG   2  
ATOM 3967  C CD1  . LEU A 1 55  ? -43.323 -4.640  -28.966 1.00 52.32 ? 55  LEU A CD1  2  
ATOM 3968  C CD2  . LEU A 1 55  ? -41.128 -3.825  -28.087 1.00 40.33 ? 55  LEU A CD2  2  
ATOM 3969  H H    . LEU A 1 55  ? -43.447 -7.011  -30.254 1.00 64.42 ? 55  LEU A H    2  
ATOM 3970  H HA   . LEU A 1 55  ? -40.519 -7.312  -30.114 1.00 54.13 ? 55  LEU A HA   2  
ATOM 3971  H HB2  . LEU A 1 55  ? -42.204 -6.561  -27.763 1.00 51.43 ? 55  LEU A HB2  2  
ATOM 3972  H HB3  . LEU A 1 55  ? -40.494 -6.247  -28.056 1.00 14.01 ? 55  LEU A HB3  2  
ATOM 3973  H HG   . LEU A 1 55  ? -41.464 -4.720  -29.983 1.00 14.41 ? 55  LEU A HG   2  
ATOM 3974  H HD11 . LEU A 1 55  ? -43.746 -5.071  -28.071 1.00 50.22 ? 55  LEU A HD11 2  
ATOM 3975  H HD12 . LEU A 1 55  ? -43.535 -3.581  -28.992 1.00 34.44 ? 55  LEU A HD12 2  
ATOM 3976  H HD13 . LEU A 1 55  ? -43.756 -5.114  -29.834 1.00 73.42 ? 55  LEU A HD13 2  
ATOM 3977  H HD21 . LEU A 1 55  ? -40.787 -3.000  -28.696 1.00 23.10 ? 55  LEU A HD21 2  
ATOM 3978  H HD22 . LEU A 1 55  ? -41.824 -3.461  -27.346 1.00 22.30 ? 55  LEU A HD22 2  
ATOM 3979  H HD23 . LEU A 1 55  ? -40.283 -4.282  -27.594 1.00 33.43 ? 55  LEU A HD23 2  
ATOM 3980  N N    . THR A 1 56  ? -40.508 -9.306  -28.527 1.00 40.02 ? 56  THR A N    2  
ATOM 3981  C CA   . THR A 1 56  ? -40.523 -10.623 -27.902 1.00 42.11 ? 56  THR A CA   2  
ATOM 3982  C C    . THR A 1 56  ? -39.630 -10.656 -26.667 1.00 52.12 ? 56  THR A C    2  
ATOM 3983  O O    . THR A 1 56  ? -38.520 -10.122 -26.677 1.00 34.54 ? 56  THR A O    2  
ATOM 3984  C CB   . THR A 1 56  ? -40.062 -11.716 -28.884 1.00 3.10  ? 56  THR A CB   2  
ATOM 3985  O OG1  . THR A 1 56  ? -39.107 -11.176 -29.804 1.00 4.11  ? 56  THR A OG1  2  
ATOM 3986  C CG2  . THR A 1 56  ? -41.244 -12.289 -29.651 1.00 34.21 ? 56  THR A CG2  2  
ATOM 3987  H H    . THR A 1 56  ? -39.655 -8.835  -28.630 1.00 72.43 ? 56  THR A H    2  
ATOM 3988  H HA   . THR A 1 56  ? -41.539 -10.840 -27.605 1.00 42.25 ? 56  THR A HA   2  
ATOM 3989  H HB   . THR A 1 56  ? -39.597 -12.513 -28.321 1.00 3.33  ? 56  THR A HB   2  
ATOM 3990  H HG1  . THR A 1 56  ? -38.277 -11.014 -29.347 1.00 34.12 ? 56  THR A HG1  2  
ATOM 3991  H HG21 . THR A 1 56  ? -41.095 -13.348 -29.804 1.00 12.12 ? 56  THR A HG21 2  
ATOM 3992  H HG22 . THR A 1 56  ? -42.150 -12.131 -29.085 1.00 14.11 ? 56  THR A HG22 2  
ATOM 3993  H HG23 . THR A 1 56  ? -41.326 -11.794 -30.607 1.00 73.43 ? 56  THR A HG23 2  
ATOM 3994  N N    . PHE A 1 57  ? -40.121 -11.285 -25.604 1.00 54.21 ? 57  PHE A N    2  
ATOM 3995  C CA   . PHE A 1 57  ? -39.367 -11.387 -24.360 1.00 51.31 ? 57  PHE A CA   2  
ATOM 3996  C C    . PHE A 1 57  ? -38.762 -12.779 -24.203 1.00 51.23 ? 57  PHE A C    2  
ATOM 3997  O O    . PHE A 1 57  ? -39.444 -13.787 -24.386 1.00 35.11 ? 57  PHE A O    2  
ATOM 3998  C CB   . PHE A 1 57  ? -40.269 -11.072 -23.164 1.00 71.34 ? 57  PHE A CB   2  
ATOM 3999  C CG   . PHE A 1 57  ? -41.025 -9.782  -23.307 1.00 52.20 ? 57  PHE A CG   2  
ATOM 4000  C CD1  . PHE A 1 57  ? -40.366 -8.612  -23.648 1.00 51.23 ? 57  PHE A CD1  2  
ATOM 4001  C CD2  . PHE A 1 57  ? -42.393 -9.739  -23.099 1.00 35.02 ? 57  PHE A CD2  2  
ATOM 4002  C CE1  . PHE A 1 57  ? -41.058 -7.423  -23.779 1.00 52.14 ? 57  PHE A CE1  2  
ATOM 4003  C CE2  . PHE A 1 57  ? -43.092 -8.552  -23.229 1.00 63.33 ? 57  PHE A CE2  2  
ATOM 4004  C CZ   . PHE A 1 57  ? -42.423 -7.393  -23.569 1.00 45.44 ? 57  PHE A CZ   2  
ATOM 4005  H H    . PHE A 1 57  ? -41.013 -11.690 -25.658 1.00 41.41 ? 57  PHE A H    2  
ATOM 4006  H HA   . PHE A 1 57  ? -38.569 -10.662 -24.397 1.00 43.10 ? 57  PHE A HA   2  
ATOM 4007  H HB2  . PHE A 1 57  ? -40.991 -11.867 -23.049 1.00 31.21 ? 57  PHE A HB2  2  
ATOM 4008  H HB3  . PHE A 1 57  ? -39.664 -11.008 -22.274 1.00 11.14 ? 57  PHE A HB3  2  
ATOM 4009  H HD1  . PHE A 1 57  ? -39.298 -8.633  -23.813 1.00 24.42 ? 57  PHE A HD1  2  
ATOM 4010  H HD2  . PHE A 1 57  ? -42.919 -10.645 -22.832 1.00 5.44  ? 57  PHE A HD2  2  
ATOM 4011  H HE1  . PHE A 1 57  ? -40.531 -6.518  -24.046 1.00 31.33 ? 57  PHE A HE1  2  
ATOM 4012  H HE2  . PHE A 1 57  ? -44.159 -8.532  -23.064 1.00 62.22 ? 57  PHE A HE2  2  
ATOM 4013  H HZ   . PHE A 1 57  ? -42.965 -6.466  -23.672 1.00 52.41 ? 57  PHE A HZ   2  
ATOM 4014  N N    . ASP A 1 58  ? -37.479 -12.824 -23.864 1.00 71.24 ? 58  ASP A N    2  
ATOM 4015  C CA   . ASP A 1 58  ? -36.781 -14.092 -23.682 1.00 51.34 ? 58  ASP A CA   2  
ATOM 4016  C C    . ASP A 1 58  ? -36.011 -14.104 -22.365 1.00 10.21 ? 58  ASP A C    2  
ATOM 4017  O O    . ASP A 1 58  ? -35.264 -13.172 -22.063 1.00 71.15 ? 58  ASP A O    2  
ATOM 4018  C CB   . ASP A 1 58  ? -35.825 -14.344 -24.849 1.00 20.01 ? 58  ASP A CB   2  
ATOM 4019  C CG   . ASP A 1 58  ? -35.595 -13.103 -25.688 1.00 74.42 ? 58  ASP A CG   2  
ATOM 4020  O OD1  . ASP A 1 58  ? -34.494 -12.522 -25.600 1.00 25.21 ? 58  ASP A OD1  2  
ATOM 4021  O OD2  . ASP A 1 58  ? -36.518 -12.713 -26.435 1.00 25.12 ? 58  ASP A OD2  2  
ATOM 4022  H H    . ASP A 1 58  ? -36.989 -11.986 -23.732 1.00 41.43 ? 58  ASP A H    2  
ATOM 4023  H HA   . ASP A 1 58  ? -37.521 -14.877 -23.659 1.00 42.02 ? 58  ASP A HA   2  
ATOM 4024  H HB2  . ASP A 1 58  ? -34.873 -14.675 -24.460 1.00 43.45 ? 58  ASP A HB2  2  
ATOM 4025  H HB3  . ASP A 1 58  ? -36.236 -15.115 -25.482 1.00 74.45 ? 58  ASP A HB3  2  
ATOM 4026  N N    . ILE A 1 59  ? -36.199 -15.163 -21.585 1.00 42.51 ? 59  ILE A N    2  
ATOM 4027  C CA   . ILE A 1 59  ? -35.523 -15.295 -20.301 1.00 65.02 ? 59  ILE A CA   2  
ATOM 4028  C C    . ILE A 1 59  ? -34.451 -16.380 -20.354 1.00 11.22 ? 59  ILE A C    2  
ATOM 4029  O O    . ILE A 1 59  ? -34.756 -17.559 -20.531 1.00 32.02 ? 59  ILE A O    2  
ATOM 4030  C CB   . ILE A 1 59  ? -36.516 -15.625 -19.173 1.00 30.04 ? 59  ILE A CB   2  
ATOM 4031  C CG1  . ILE A 1 59  ? -37.147 -14.342 -18.627 1.00 34.00 ? 59  ILE A CG1  2  
ATOM 4032  C CG2  . ILE A 1 59  ? -35.818 -16.393 -18.059 1.00 53.13 ? 59  ILE A CG2  2  
ATOM 4033  C CD1  . ILE A 1 59  ? -37.812 -13.497 -19.691 1.00 62.34 ? 59  ILE A CD1  2  
ATOM 4034  H H    . ILE A 1 59  ? -36.807 -15.873 -21.880 1.00 40.14 ? 59  ILE A H    2  
ATOM 4035  H HA   . ILE A 1 59  ? -35.051 -14.350 -20.074 1.00 42.33 ? 59  ILE A HA   2  
ATOM 4036  H HB   . ILE A 1 59  ? -37.293 -16.255 -19.579 1.00 3.03  ? 59  ILE A HB   2  
ATOM 4037  H HG12 . ILE A 1 59  ? -37.895 -14.599 -17.893 1.00 41.34 ? 59  ILE A HG12 2  
ATOM 4038  H HG13 . ILE A 1 59  ? -36.379 -13.744 -18.159 1.00 12.24 ? 59  ILE A HG13 2  
ATOM 4039  H HG21 . ILE A 1 59  ? -35.728 -17.432 -18.340 1.00 52.02 ? 59  ILE A HG21 2  
ATOM 4040  H HG22 . ILE A 1 59  ? -34.834 -15.977 -17.898 1.00 34.21 ? 59  ILE A HG22 2  
ATOM 4041  H HG23 . ILE A 1 59  ? -36.396 -16.314 -17.150 1.00 0.11  ? 59  ILE A HG23 2  
ATOM 4042  H HD11 . ILE A 1 59  ? -38.489 -14.110 -20.267 1.00 74.30 ? 59  ILE A HD11 2  
ATOM 4043  H HD12 . ILE A 1 59  ? -38.363 -12.695 -19.222 1.00 64.22 ? 59  ILE A HD12 2  
ATOM 4044  H HD13 . ILE A 1 59  ? -37.058 -13.082 -20.344 1.00 74.13 ? 59  ILE A HD13 2  
ATOM 4045  N N    . ALA A 1 60  ? -33.197 -15.973 -20.196 1.00 24.11 ? 60  ALA A N    2  
ATOM 4046  C CA   . ALA A 1 60  ? -32.080 -16.910 -20.221 1.00 63.14 ? 60  ALA A CA   2  
ATOM 4047  C C    . ALA A 1 60  ? -31.588 -17.216 -18.811 1.00 45.24 ? 60  ALA A C    2  
ATOM 4048  O O    . ALA A 1 60  ? -31.263 -16.307 -18.046 1.00 41.05 ? 60  ALA A O    2  
ATOM 4049  C CB   . ALA A 1 60  ? -30.946 -16.357 -21.071 1.00 4.44  ? 60  ALA A CB   2  
ATOM 4050  H H    . ALA A 1 60  ? -33.017 -15.020 -20.059 1.00 3.34  ? 60  ALA A H    2  
ATOM 4051  H HA   . ALA A 1 60  ? -32.424 -17.827 -20.678 1.00 52.31 ? 60  ALA A HA   2  
ATOM 4052  H HB1  . ALA A 1 60  ? -31.278 -15.464 -21.580 1.00 13.11 ? 60  ALA A HB1  2  
ATOM 4053  H HB2  . ALA A 1 60  ? -30.105 -16.116 -20.436 1.00 2.12  ? 60  ALA A HB2  2  
ATOM 4054  H HB3  . ALA A 1 60  ? -30.647 -17.096 -21.798 1.00 43.25 ? 60  ALA A HB3  2  
ATOM 4055  N N    . TYR A 1 61  ? -31.536 -18.499 -18.473 1.00 40.21 ? 61  TYR A N    2  
ATOM 4056  C CA   . TYR A 1 61  ? -31.086 -18.924 -17.152 1.00 55.42 ? 61  TYR A CA   2  
ATOM 4057  C C    . TYR A 1 61  ? -29.697 -19.550 -17.226 1.00 12.30 ? 61  TYR A C    2  
ATOM 4058  O O    . TYR A 1 61  ? -29.500 -20.580 -17.871 1.00 3.20  ? 61  TYR A O    2  
ATOM 4059  C CB   . TYR A 1 61  ? -32.076 -19.923 -16.550 1.00 53.43 ? 61  TYR A CB   2  
ATOM 4060  C CG   . TYR A 1 61  ? -32.519 -19.566 -15.149 1.00 54.41 ? 61  TYR A CG   2  
ATOM 4061  C CD1  . TYR A 1 61  ? -31.958 -20.189 -14.043 1.00 4.35  ? 61  TYR A CD1  2  
ATOM 4062  C CD2  . TYR A 1 61  ? -33.501 -18.606 -14.933 1.00 33.41 ? 61  TYR A CD2  2  
ATOM 4063  C CE1  . TYR A 1 61  ? -32.359 -19.866 -12.760 1.00 73.14 ? 61  TYR A CE1  2  
ATOM 4064  C CE2  . TYR A 1 61  ? -33.909 -18.276 -13.655 1.00 25.42 ? 61  TYR A CE2  2  
ATOM 4065  C CZ   . TYR A 1 61  ? -33.335 -18.910 -12.572 1.00 12.03 ? 61  TYR A CZ   2  
ATOM 4066  O OH   . TYR A 1 61  ? -33.739 -18.585 -11.297 1.00 75.04 ? 61  TYR A OH   2  
ATOM 4067  H H    . TYR A 1 61  ? -31.808 -19.178 -19.125 1.00 54.44 ? 61  TYR A H    2  
ATOM 4068  H HA   . TYR A 1 61  ? -31.042 -18.049 -16.520 1.00 31.22 ? 61  TYR A HA   2  
ATOM 4069  H HB2  . TYR A 1 61  ? -32.956 -19.968 -17.174 1.00 40.04 ? 61  TYR A HB2  2  
ATOM 4070  H HB3  . TYR A 1 61  ? -31.616 -20.899 -16.514 1.00 3.33  ? 61  TYR A HB3  2  
ATOM 4071  H HD1  . TYR A 1 61  ? -31.193 -20.938 -14.192 1.00 53.24 ? 61  TYR A HD1  2  
ATOM 4072  H HD2  . TYR A 1 61  ? -33.949 -18.113 -15.784 1.00 21.33 ? 61  TYR A HD2  2  
ATOM 4073  H HE1  . TYR A 1 61  ? -31.911 -20.362 -11.912 1.00 45.30 ? 61  TYR A HE1  2  
ATOM 4074  H HE2  . TYR A 1 61  ? -34.672 -17.528 -13.507 1.00 14.51 ? 61  TYR A HE2  2  
ATOM 4075  H HH   . TYR A 1 61  ? -33.733 -19.373 -10.750 1.00 20.13 ? 61  TYR A HH   2  
ATOM 4076  N N    . PHE A 1 62  ? -28.736 -18.919 -16.559 1.00 23.13 ? 62  PHE A N    2  
ATOM 4077  C CA   . PHE A 1 62  ? -27.363 -19.413 -16.546 1.00 40.44 ? 62  PHE A CA   2  
ATOM 4078  C C    . PHE A 1 62  ? -27.182 -20.490 -15.482 1.00 65.50 ? 62  PHE A C    2  
ATOM 4079  O O    . PHE A 1 62  ? -26.950 -20.190 -14.311 1.00 44.13 ? 62  PHE A O    2  
ATOM 4080  C CB   . PHE A 1 62  ? -26.387 -18.262 -16.296 1.00 1.04  ? 62  PHE A CB   2  
ATOM 4081  C CG   . PHE A 1 62  ? -25.928 -17.579 -17.552 1.00 32.43 ? 62  PHE A CG   2  
ATOM 4082  C CD1  . PHE A 1 62  ? -26.254 -16.254 -17.794 1.00 43.24 ? 62  PHE A CD1  2  
ATOM 4083  C CD2  . PHE A 1 62  ? -25.172 -18.262 -18.491 1.00 33.41 ? 62  PHE A CD2  2  
ATOM 4084  C CE1  . PHE A 1 62  ? -25.833 -15.623 -18.950 1.00 52.41 ? 62  PHE A CE1  2  
ATOM 4085  C CE2  . PHE A 1 62  ? -24.749 -17.636 -19.647 1.00 62.44 ? 62  PHE A CE2  2  
ATOM 4086  C CZ   . PHE A 1 62  ? -25.080 -16.315 -19.878 1.00 53.23 ? 62  PHE A CZ   2  
ATOM 4087  H H    . PHE A 1 62  ? -28.955 -18.102 -16.063 1.00 21.35 ? 62  PHE A H    2  
ATOM 4088  H HA   . PHE A 1 62  ? -27.158 -19.842 -17.515 1.00 14.13 ? 62  PHE A HA   2  
ATOM 4089  H HB2  . PHE A 1 62  ? -26.867 -17.522 -15.672 1.00 53.01 ? 62  PHE A HB2  2  
ATOM 4090  H HB3  . PHE A 1 62  ? -25.515 -18.643 -15.786 1.00 73.42 ? 62  PHE A HB3  2  
ATOM 4091  H HD1  . PHE A 1 62  ? -26.843 -15.711 -17.069 1.00 55.11 ? 62  PHE A HD1  2  
ATOM 4092  H HD2  . PHE A 1 62  ? -24.913 -19.296 -18.313 1.00 15.10 ? 62  PHE A HD2  2  
ATOM 4093  H HE1  . PHE A 1 62  ? -26.094 -14.590 -19.126 1.00 42.44 ? 62  PHE A HE1  2  
ATOM 4094  H HE2  . PHE A 1 62  ? -24.161 -18.180 -20.372 1.00 71.21 ? 62  PHE A HE2  2  
ATOM 4095  H HZ   . PHE A 1 62  ? -24.750 -15.823 -20.781 1.00 71.33 ? 62  PHE A HZ   2  
ATOM 4096  N N    . VAL A 1 63  ? -27.290 -21.749 -15.898 1.00 2.23  ? 63  VAL A N    2  
ATOM 4097  C CA   . VAL A 1 63  ? -27.137 -22.872 -14.981 1.00 4.21  ? 63  VAL A CA   2  
ATOM 4098  C C    . VAL A 1 63  ? -25.693 -23.361 -14.945 1.00 52.55 ? 63  VAL A C    2  
ATOM 4099  O O    . VAL A 1 63  ? -25.200 -23.795 -13.905 1.00 10.24 ? 63  VAL A O    2  
ATOM 4100  C CB   . VAL A 1 63  ? -28.054 -24.045 -15.373 1.00 54.23 ? 63  VAL A CB   2  
ATOM 4101  C CG1  . VAL A 1 63  ? -27.714 -24.546 -16.769 1.00 53.21 ? 63  VAL A CG1  2  
ATOM 4102  C CG2  . VAL A 1 63  ? -27.947 -25.169 -14.354 1.00 72.43 ? 63  VAL A CG2  2  
ATOM 4103  H H    . VAL A 1 63  ? -27.475 -21.925 -16.844 1.00 31.15 ? 63  VAL A H    2  
ATOM 4104  H HA   . VAL A 1 63  ? -27.419 -22.537 -13.993 1.00 23.43 ? 63  VAL A HA   2  
ATOM 4105  H HB   . VAL A 1 63  ? -29.075 -23.691 -15.381 1.00 33.23 ? 63  VAL A HB   2  
ATOM 4106  H HG11 . VAL A 1 63  ? -27.808 -23.734 -17.475 1.00 22.52 ? 63  VAL A HG11 2  
ATOM 4107  H HG12 . VAL A 1 63  ? -26.701 -24.918 -16.780 1.00 63.33 ? 63  VAL A HG12 2  
ATOM 4108  H HG13 . VAL A 1 63  ? -28.393 -25.340 -17.042 1.00 64.41 ? 63  VAL A HG13 2  
ATOM 4109  H HG21 . VAL A 1 63  ? -28.165 -24.783 -13.368 1.00 61.24 ? 63  VAL A HG21 2  
ATOM 4110  H HG22 . VAL A 1 63  ? -28.654 -25.947 -14.601 1.00 14.04 ? 63  VAL A HG22 2  
ATOM 4111  H HG23 . VAL A 1 63  ? -26.946 -25.574 -14.369 1.00 34.02 ? 63  VAL A HG23 2  
ATOM 4112  N N    . SER A 1 64  ? -25.021 -23.284 -16.089 1.00 70.53 ? 64  SER A N    2  
ATOM 4113  C CA   . SER A 1 64  ? -23.633 -23.722 -16.190 1.00 61.13 ? 64  SER A CA   2  
ATOM 4114  C C    . SER A 1 64  ? -22.790 -22.688 -16.930 1.00 75.43 ? 64  SER A C    2  
ATOM 4115  O O    . SER A 1 64  ? -23.318 -21.842 -17.651 1.00 0.41  ? 64  SER A O    2  
ATOM 4116  C CB   . SER A 1 64  ? -23.552 -25.071 -16.908 1.00 53.13 ? 64  SER A CB   2  
ATOM 4117  O OG   . SER A 1 64  ? -24.413 -26.022 -16.305 1.00 42.31 ? 64  SER A OG   2  
ATOM 4118  H H    . SER A 1 64  ? -25.469 -22.929 -16.884 1.00 74.11 ? 64  SER A H    2  
ATOM 4119  H HA   . SER A 1 64  ? -23.247 -23.834 -15.188 1.00 50.13 ? 64  SER A HA   2  
ATOM 4120  H HB2  . SER A 1 64  ? -23.843 -24.945 -17.940 1.00 43.21 ? 64  SER A HB2  2  
ATOM 4121  H HB3  . SER A 1 64  ? -22.538 -25.441 -16.861 1.00 1.42  ? 64  SER A HB3  2  
ATOM 4122  H HG   . SER A 1 64  ? -24.002 -26.889 -16.333 1.00 51.23 ? 64  SER A HG   2  
ATOM 4123  N N    . SER A 1 65  ? -21.476 -22.765 -16.747 1.00 14.23 ? 65  SER A N    2  
ATOM 4124  C CA   . SER A 1 65  ? -20.559 -21.834 -17.394 1.00 2.15  ? 65  SER A CA   2  
ATOM 4125  C C    . SER A 1 65  ? -20.239 -22.286 -18.816 1.00 23.20 ? 65  SER A C    2  
ATOM 4126  O O    . SER A 1 65  ? -19.438 -21.663 -19.511 1.00 55.35 ? 65  SER A O    2  
ATOM 4127  C CB   . SER A 1 65  ? -19.267 -21.711 -16.583 1.00 31.11 ? 65  SER A CB   2  
ATOM 4128  O OG   . SER A 1 65  ? -18.932 -22.943 -15.968 1.00 70.31 ? 65  SER A OG   2  
ATOM 4129  H H    . SER A 1 65  ? -21.115 -23.462 -16.161 1.00 72.41 ? 65  SER A H    2  
ATOM 4130  H HA   . SER A 1 65  ? -21.041 -20.869 -17.435 1.00 42.12 ? 65  SER A HA   2  
ATOM 4131  H HB2  . SER A 1 65  ? -18.461 -21.419 -17.238 1.00 5.11  ? 65  SER A HB2  2  
ATOM 4132  H HB3  . SER A 1 65  ? -19.397 -20.962 -15.815 1.00 71.14 ? 65  SER A HB3  2  
ATOM 4133  H HG   . SER A 1 65  ? -19.040 -22.866 -15.017 1.00 21.03 ? 65  SER A HG   2  
ATOM 4134  N N    . ASN A 1 66  ? -20.871 -23.375 -19.240 1.00 11.13 ? 66  ASN A N    2  
ATOM 4135  C CA   . ASN A 1 66  ? -20.655 -23.912 -20.578 1.00 64.11 ? 66  ASN A CA   2  
ATOM 4136  C C    . ASN A 1 66  ? -21.955 -23.930 -21.374 1.00 75.04 ? 66  ASN A C    2  
ATOM 4137  O O    . ASN A 1 66  ? -21.950 -23.764 -22.595 1.00 20.52 ? 66  ASN A O    2  
ATOM 4138  C CB   . ASN A 1 66  ? -20.075 -25.326 -20.495 1.00 44.44 ? 66  ASN A CB   2  
ATOM 4139  C CG   . ASN A 1 66  ? -20.637 -26.114 -19.327 1.00 50.43 ? 66  ASN A CG   2  
ATOM 4140  O OD1  . ASN A 1 66  ? -20.320 -25.838 -18.170 1.00 71.21 ? 66  ASN A OD1  2  
ATOM 4141  N ND2  . ASN A 1 66  ? -21.475 -27.099 -19.627 1.00 42.31 ? 66  ASN A ND2  2  
ATOM 4142  H H    . ASN A 1 66  ? -21.498 -23.829 -18.639 1.00 21.25 ? 66  ASN A H    2  
ATOM 4143  H HA   . ASN A 1 66  ? -19.946 -23.272 -21.081 1.00 55.23 ? 66  ASN A HA   2  
ATOM 4144  H HB2  . ASN A 1 66  ? -20.307 -25.857 -21.407 1.00 71.23 ? 66  ASN A HB2  2  
ATOM 4145  H HB3  . ASN A 1 66  ? -19.004 -25.264 -20.382 1.00 45.24 ? 66  ASN A HB3  2  
ATOM 4146  H HD21 . ASN A 1 66  ? -21.681 -27.260 -20.571 1.00 64.33 ? 66  ASN A HD21 2  
ATOM 4147  H HD22 . ASN A 1 66  ? -21.853 -27.624 -18.891 1.00 53.11 ? 66  ASN A HD22 2  
ATOM 4148  N N    . ILE A 1 67  ? -23.068 -24.130 -20.676 1.00 71.01 ? 67  ILE A N    2  
ATOM 4149  C CA   . ILE A 1 67  ? -24.376 -24.167 -21.318 1.00 12.31 ? 67  ILE A CA   2  
ATOM 4150  C C    . ILE A 1 67  ? -25.423 -23.448 -20.473 1.00 40.14 ? 67  ILE A C    2  
ATOM 4151  O O    . ILE A 1 67  ? -25.296 -23.359 -19.253 1.00 3.34  ? 67  ILE A O    2
[truncated: 5,422,644 more chars]
