# Supplementary material for: Assessing Wolbachia circulation in wild populations of phlebotomine sand flies from Spain and Morocco: implications for control of leishmaniasis
Source: Parasit Vectors. 2025 Apr 26;18:155. doi: 10.1186/s13071-025-06771-6 (PMC12032678; doi:10.1186/s13071-025-06771-6)
Supplement: Supplementary file 1 — Additional File 1: Dataset S1. Structural predictions of WSP for each of the Wolbachia haplotypes found in the sand flies in this study. Prediction confidence values are shown. The input amino acid sequence as well as templates used in modelling from PDB100 are shown. [file 13071_2025_6771_MOESM1_ESM.zip › Phlebotomuslongicuspis_02e8e/Phlebotomuslongicuspis_02e8e_env/templates_101/2f1t.cif]

data_2F1T
# 
_entry.id   2F1T 
# 
_audit_conform.dict_name       mmcif_pdbx.dic 
_audit_conform.dict_version    5.281 
_audit_conform.dict_location   http://mmcif.pdb.org/dictionaries/ascii/mmcif_pdbx.dic 
# 
loop_
_database_2.database_id 
_database_2.database_code 
PDB   2F1T         
RCSB  RCSB035346   
WWPDB D_1000035346 
# 
_pdbx_database_status.status_code                     REL 
_pdbx_database_status.entry_id                        2F1T 
_pdbx_database_status.recvd_initial_deposition_date   2005-11-15 
_pdbx_database_status.deposit_site                    RCSB 
_pdbx_database_status.process_site                    RCSB 
_pdbx_database_status.status_code_sf                  REL 
_pdbx_database_status.status_code_mr                  ? 
_pdbx_database_status.SG_entry                        ? 
_pdbx_database_status.pdb_format_compatible           Y 
_pdbx_database_status.status_code_cs                  ? 
# 
_audit_author.name           'van den Berg, B.' 
_audit_author.pdbx_ordinal   1 
# 
_citation.id                        primary 
_citation.title                     
'The outer membrane protein OmpW forms an eight-stranded beta-barrel with a hydrophobic channel.' 
_citation.journal_abbrev            J.Biol.Chem. 
_citation.journal_volume            281 
_citation.page_first                7568 
_citation.page_last                 7577 
_citation.year                      2006 
_citation.journal_id_ASTM           JBCHA3 
_citation.country                   US 
_citation.journal_id_ISSN           0021-9258 
_citation.journal_id_CSD            0071 
_citation.book_publisher            ? 
_citation.pdbx_database_id_PubMed   16414958 
_citation.pdbx_database_id_DOI      10.1074/jbc.M512365200 
# 
loop_
_citation_author.citation_id 
_citation_author.name 
_citation_author.ordinal 
primary 'Hong, H.'         1 
primary 'Patel, D.R.'      2 
primary 'Tamm, L.K.'       3 
primary 'van den Berg, B.' 4 
# 
_cell.entry_id           2F1T 
_cell.length_a           82.158 
_cell.length_b           82.158 
_cell.length_c           186.234 
_cell.angle_alpha        90.00 
_cell.angle_beta         90.00 
_cell.angle_gamma        120.00 
_cell.Z_PDB              18 
_cell.pdbx_unique_axis   ? 
_cell.length_a_esd       ? 
_cell.length_b_esd       ? 
_cell.length_c_esd       ? 
_cell.angle_alpha_esd    ? 
_cell.angle_beta_esd     ? 
_cell.angle_gamma_esd    ? 
# 
_symmetry.entry_id                         2F1T 
_symmetry.space_group_name_H-M             'P 31 2 1' 
_symmetry.pdbx_full_space_group_name_H-M   ? 
_symmetry.cell_setting                     ? 
_symmetry.Int_Tables_number                152 
_symmetry.space_group_name_Hall            ? 
# 
loop_
_entity.id 
_entity.type 
_entity.src_method 
_entity.pdbx_description 
_entity.formula_weight 
_entity.pdbx_number_of_molecules 
_entity.pdbx_ec 
_entity.pdbx_mutation 
_entity.pdbx_fragment 
_entity.details 
1 polymer     man 'Outer membrane protein W'             21700.102 3 ? ? ? ? 
2 non-polymer syn 'LAURYL DIMETHYLAMINE-N-OXIDE'         229.402   3 ? ? ? ? 
3 non-polymer syn '(HYDROXYETHYLOXY)TRI(ETHYLOXY)OCTANE' 306.438   8 ? ? ? ? 
4 non-polymer syn GLYCEROL                               92.094    3 ? ? ? ? 
# 
_entity_poly.entity_id                      1 
_entity_poly.type                           'polypeptide(L)' 
_entity_poly.nstd_linkage                   no 
_entity_poly.nstd_monomer                   no 
_entity_poly.pdbx_seq_one_letter_code       
;HEAGEFFMRAGSATVRPTEGAGGTLGSLGGFSVTNNTQLGLTFTYMATDNIGVELLAATPFRHKIGTRATGDIATVHHLP
PTLMAQWYFGDASSKFRPYVGAGINYTTFFDNGFNDHGKEAGLSDLSLKDSWGAAGQVGVDYLINRDWLVNMSVWYMDID
TTANYKLGGAQQHDSVRLDPWVFMFSAGYRFHHHHHH
;
_entity_poly.pdbx_seq_one_letter_code_can   
;HEAGEFFMRAGSATVRPTEGAGGTLGSLGGFSVTNNTQLGLTFTYMATDNIGVELLAATPFRHKIGTRATGDIATVHHLP
PTLMAQWYFGDASSKFRPYVGAGINYTTFFDNGFNDHGKEAGLSDLSLKDSWGAAGQVGVDYLINRDWLVNMSVWYMDID
TTANYKLGGAQQHDSVRLDPWVFMFSAGYRFHHHHHH
;
_entity_poly.pdbx_strand_id                 A,B,C 
_entity_poly.pdbx_target_identifier         ? 
# 
loop_
_entity_poly_seq.entity_id 
_entity_poly_seq.num 
_entity_poly_seq.mon_id 
_entity_poly_seq.hetero 
1 1   HIS n 
1 2   GLU n 
1 3   ALA n 
1 4   GLY n 
1 5   GLU n 
1 6   PHE n 
1 7   PHE n 
1 8   MET n 
1 9   ARG n 
1 10  ALA n 
1 11  GLY n 
1 12  SER n 
1 13  ALA n 
1 14  THR n 
1 15  VAL n 
1 16  ARG n 
1 17  PRO n 
1 18  THR n 
1 19  GLU n 
1 20  GLY n 
1 21  ALA n 
1 22  GLY n 
1 23  GLY n 
1 24  THR n 
1 25  LEU n 
1 26  GLY n 
1 27  SER n 
1 28  LEU n 
1 29  GLY n 
1 30  GLY n 
1 31  PHE n 
1 32  SER n 
1 33  VAL n 
1 34  THR n 
1 35  ASN n 
1 36  ASN n 
1 37  THR n 
1 38  GLN n 
1 39  LEU n 
1 40  GLY n 
1 41  LEU n 
1 42  THR n 
1 43  PHE n 
1 44  THR n 
1 45  TYR n 
1 46  MET n 
1 47  ALA n 
1 48  THR n 
1 49  ASP n 
1 50  ASN n 
1 51  ILE n 
1 52  GLY n 
1 53  VAL n 
1 54  GLU n 
1 55  LEU n 
1 56  LEU n 
1 57  ALA n 
1 58  ALA n 
1 59  THR n 
1 60  PRO n 
1 61  PHE n 
1 62  ARG n 
1 63  HIS n 
1 64  LYS n 
1 65  ILE n 
1 66  GLY n 
1 67  THR n 
1 68  ARG n 
1 69  ALA n 
1 70  THR n 
1 71  GLY n 
1 72  ASP n 
1 73  ILE n 
1 74  ALA n 
1 75  THR n 
1 76  VAL n 
1 77  HIS n 
1 78  HIS n 
1 79  LEU n 
1 80  PRO n 
1 81  PRO n 
1 82  THR n 
1 83  LEU n 
1 84  MET n 
1 85  ALA n 
1 86  GLN n 
1 87  TRP n 
1 88  TYR n 
1 89  PHE n 
1 90  GLY n 
1 91  ASP n 
1 92  ALA n 
1 93  SER n 
1 94  SER n 
1 95  LYS n 
1 96  PHE n 
1 97  ARG n 
1 98  PRO n 
1 99  TYR n 
1 100 VAL n 
1 101 GLY n 
1 102 ALA n 
1 103 GLY n 
1 104 ILE n 
1 105 ASN n 
1 106 TYR n 
1 107 THR n 
1 108 THR n 
1 109 PHE n 
1 110 PHE n 
1 111 ASP n 
1 112 ASN n 
1 113 GLY n 
1 114 PHE n 
1 115 ASN n 
1 116 ASP n 
1 117 HIS n 
1 118 GLY n 
1 119 LYS n 
1 120 GLU n 
1 121 ALA n 
1 122 GLY n 
1 123 LEU n 
1 124 SER n 
1 125 ASP n 
1 126 LEU n 
1 127 SER n 
1 128 LEU n 
1 129 LYS n 
1 130 ASP n 
1 131 SER n 
1 132 TRP n 
1 133 GLY n 
1 134 ALA n 
1 135 ALA n 
1 136 GLY n 
1 137 GLN n 
1 138 VAL n 
1 139 GLY n 
1 140 VAL n 
1 141 ASP n 
1 142 TYR n 
1 143 LEU n 
1 144 ILE n 
1 145 ASN n 
1 146 ARG n 
1 147 ASP n 
1 148 TRP n 
1 149 LEU n 
1 150 VAL n 
1 151 ASN n 
1 152 MET n 
1 153 SER n 
1 154 VAL n 
1 155 TRP n 
1 156 TYR n 
1 157 MET n 
1 158 ASP n 
1 159 ILE n 
1 160 ASP n 
1 161 THR n 
1 162 THR n 
1 163 ALA n 
1 164 ASN n 
1 165 TYR n 
1 166 LYS n 
1 167 LEU n 
1 168 GLY n 
1 169 GLY n 
1 170 ALA n 
1 171 GLN n 
1 172 GLN n 
1 173 HIS n 
1 174 ASP n 
1 175 SER n 
1 176 VAL n 
1 177 ARG n 
1 178 LEU n 
1 179 ASP n 
1 180 PRO n 
1 181 TRP n 
1 182 VAL n 
1 183 PHE n 
1 184 MET n 
1 185 PHE n 
1 186 SER n 
1 187 ALA n 
1 188 GLY n 
1 189 TYR n 
1 190 ARG n 
1 191 PHE n 
1 192 HIS n 
1 193 HIS n 
1 194 HIS n 
1 195 HIS n 
1 196 HIS n 
1 197 HIS n 
# 
_entity_src_gen.entity_id                          1 
_entity_src_gen.pdbx_src_id                        1 
_entity_src_gen.pdbx_alt_source_flag               sample 
_entity_src_gen.pdbx_seq_type                      ? 
_entity_src_gen.pdbx_beg_seq_num                   ? 
_entity_src_gen.pdbx_end_seq_num                   ? 
_entity_src_gen.gene_src_common_name               ? 
_entity_src_gen.gene_src_genus                     Escherichia 
_entity_src_gen.pdbx_gene_src_gene                 ompW 
_entity_src_gen.gene_src_species                   'Escherichia coli' 
_entity_src_gen.gene_src_strain                    K-12 
_entity_src_gen.gene_src_tissue                    ? 
_entity_src_gen.gene_src_tissue_fraction           ? 
_entity_src_gen.gene_src_details                   ? 
_entity_src_gen.pdbx_gene_src_fragment             ? 
_entity_src_gen.pdbx_gene_src_scientific_name      'Escherichia coli K12' 
_entity_src_gen.pdbx_gene_src_ncbi_taxonomy_id     83333 
_entity_src_gen.pdbx_gene_src_variant              ? 
_entity_src_gen.pdbx_gene_src_cell_line            ? 
_entity_src_gen.pdbx_gene_src_atcc                 ? 
_entity_src_gen.pdbx_gene_src_organ                ? 
_entity_src_gen.pdbx_gene_src_organelle            ? 
_entity_src_gen.pdbx_gene_src_cell                 ? 
_entity_src_gen.pdbx_gene_src_cellular_location    ? 
_entity_src_gen.host_org_common_name               ? 
_entity_src_gen.pdbx_host_org_scientific_name      'Escherichia coli' 
_entity_src_gen.pdbx_host_org_ncbi_taxonomy_id     562 
_entity_src_gen.host_org_genus                     Escherichia 
_entity_src_gen.pdbx_host_org_gene                 ? 
_entity_src_gen.pdbx_host_org_organ                ? 
_entity_src_gen.host_org_species                   ? 
_entity_src_gen.pdbx_host_org_tissue               ? 
_entity_src_gen.pdbx_host_org_tissue_fraction      ? 
_entity_src_gen.pdbx_host_org_strain               'C43 (DE3)' 
_entity_src_gen.pdbx_host_org_variant              ? 
_entity_src_gen.pdbx_host_org_cell_line            ? 
_entity_src_gen.pdbx_host_org_atcc                 ? 
_entity_src_gen.pdbx_host_org_culture_collection   ? 
_entity_src_gen.pdbx_host_org_cell                 ? 
_entity_src_gen.pdbx_host_org_organelle            ? 
_entity_src_gen.pdbx_host_org_cellular_location    ? 
_entity_src_gen.pdbx_host_org_vector_type          plasmid 
_entity_src_gen.pdbx_host_org_vector               ? 
_entity_src_gen.host_org_details                   ? 
_entity_src_gen.expression_system_id               ? 
_entity_src_gen.plasmid_name                       pB22 
_entity_src_gen.plasmid_details                    ? 
_entity_src_gen.pdbx_description                   ? 
# 
_struct_ref.id                         1 
_struct_ref.db_name                    UNP 
_struct_ref.db_code                    OMPW_ECOLI 
_struct_ref.pdbx_db_accession          P0A915 
_struct_ref.entity_id                  1 
_struct_ref.pdbx_seq_one_letter_code   
;HEAGEFFMRAGSATVRPTEGAGGTLGSLGGFSVTNNTQLGLTFTYMATDNIGVELLAATPFRHKIGTRATGDIATVHHLP
PTLMAQWYFGDASSKFRPYVGAGINYTTFFDNGFNDHGKEAGLSDLSLKDSWGAAGQVGVDYLINRDWLVNMSVWYMDID
TTANYKLGGAQQHDSVRLDPWVFMFSAGYRF
;
_struct_ref.pdbx_align_begin           22 
_struct_ref.pdbx_db_isoform            ? 
# 
loop_
_struct_ref_seq.align_id 
_struct_ref_seq.ref_id 
_struct_ref_seq.pdbx_PDB_id_code 
_struct_ref_seq.pdbx_strand_id 
_struct_ref_seq.seq_align_beg 
_struct_ref_seq.pdbx_seq_align_beg_ins_code 
_struct_ref_seq.seq_align_end 
_struct_ref_seq.pdbx_seq_align_end_ins_code 
_struct_ref_seq.pdbx_db_accession 
_struct_ref_seq.db_align_beg 
_struct_ref_seq.pdbx_db_align_beg_ins_code 
_struct_ref_seq.db_align_end 
_struct_ref_seq.pdbx_db_align_end_ins_code 
_struct_ref_seq.pdbx_auth_seq_align_beg 
_struct_ref_seq.pdbx_auth_seq_align_end 
1 1 2F1T A 1 ? 191 ? P0A915 22 ? 212 ? 1 191 
2 1 2F1T B 1 ? 191 ? P0A915 22 ? 212 ? 1 191 
3 1 2F1T C 1 ? 191 ? P0A915 22 ? 212 ? 1 191 
# 
loop_
_struct_ref_seq_dif.align_id 
_struct_ref_seq_dif.pdbx_pdb_id_code 
_struct_ref_seq_dif.mon_id 
_struct_ref_seq_dif.pdbx_pdb_strand_id 
_struct_ref_seq_dif.seq_num 
_struct_ref_seq_dif.pdbx_pdb_ins_code 
_struct_ref_seq_dif.pdbx_seq_db_name 
_struct_ref_seq_dif.pdbx_seq_db_accession_code 
_struct_ref_seq_dif.db_mon_id 
_struct_ref_seq_dif.pdbx_seq_db_seq_num 
_struct_ref_seq_dif.details 
_struct_ref_seq_dif.pdbx_auth_seq_num 
_struct_ref_seq_dif.pdbx_ordinal 
1 2F1T HIS A 192 ? UNP P0A915 ? ? 'EXPRESSION TAG' 192 1  
1 2F1T HIS A 193 ? UNP P0A915 ? ? 'EXPRESSION TAG' 193 2  
1 2F1T HIS A 194 ? UNP P0A915 ? ? 'EXPRESSION TAG' 194 3  
1 2F1T HIS A 195 ? UNP P0A915 ? ? 'EXPRESSION TAG' 195 4  
1 2F1T HIS A 196 ? UNP P0A915 ? ? 'EXPRESSION TAG' 196 5  
1 2F1T HIS A 197 ? UNP P0A915 ? ? 'EXPRESSION TAG' 197 6  
2 2F1T HIS B 192 ? UNP P0A915 ? ? 'EXPRESSION TAG' 192 7  
2 2F1T HIS B 193 ? UNP P0A915 ? ? 'EXPRESSION TAG' 193 8  
2 2F1T HIS B 194 ? UNP P0A915 ? ? 'EXPRESSION TAG' 194 9  
2 2F1T HIS B 195 ? UNP P0A915 ? ? 'EXPRESSION TAG' 195 10 
2 2F1T HIS B 196 ? UNP P0A915 ? ? 'EXPRESSION TAG' 196 11 
2 2F1T HIS B 197 ? UNP P0A915 ? ? 'EXPRESSION TAG' 197 12 
3 2F1T HIS C 192 ? UNP P0A915 ? ? 'EXPRESSION TAG' 192 13 
3 2F1T HIS C 193 ? UNP P0A915 ? ? 'EXPRESSION TAG' 193 14 
3 2F1T HIS C 194 ? UNP P0A915 ? ? 'EXPRESSION TAG' 194 15 
3 2F1T HIS C 195 ? UNP P0A915 ? ? 'EXPRESSION TAG' 195 16 
3 2F1T HIS C 196 ? UNP P0A915 ? ? 'EXPRESSION TAG' 196 17 
3 2F1T HIS C 197 ? UNP P0A915 ? ? 'EXPRESSION TAG' 197 18 
# 
loop_
_chem_comp.id 
_chem_comp.type 
_chem_comp.mon_nstd_flag 
_chem_comp.name 
_chem_comp.pdbx_synonyms 
_chem_comp.formula 
_chem_comp.formula_weight 
ALA 'L-peptide linking' y ALANINE                                ?                               'C3 H7 N O2'     89.093  
ARG 'L-peptide linking' y ARGININE                               ?                               'C6 H15 N4 O2 1' 175.209 
ASN 'L-peptide linking' y ASPARAGINE                             ?                               'C4 H8 N2 O3'    132.118 
ASP 'L-peptide linking' y 'ASPARTIC ACID'                        ?                               'C4 H7 N O4'     133.103 
C8E non-polymer         . '(HYDROXYETHYLOXY)TRI(ETHYLOXY)OCTANE' ?                               'C16 H34 O5'     306.438 
GLN 'L-peptide linking' y GLUTAMINE                              ?                               'C5 H10 N2 O3'   146.144 
GLU 'L-peptide linking' y 'GLUTAMIC ACID'                        ?                               'C5 H9 N O4'     147.129 
GLY 'peptide linking'   y GLYCINE                                ?                               'C2 H5 N O2'     75.067  
GOL non-polymer         . GLYCEROL                               'GLYCERIN; PROPANE-1,2,3-TRIOL' 'C3 H8 O3'       92.094  
HIS 'L-peptide linking' y HISTIDINE                              ?                               'C6 H10 N3 O2 1' 156.162 
ILE 'L-peptide linking' y ISOLEUCINE                             ?                               'C6 H13 N O2'    131.173 
LDA non-polymer         . 'LAURYL DIMETHYLAMINE-N-OXIDE'         ?                               'C14 H31 N O'    229.402 
LEU 'L-peptide linking' y LEUCINE                                ?                               'C6 H13 N O2'    131.173 
LYS 'L-peptide linking' y LYSINE                                 ?                               'C6 H15 N2 O2 1' 147.195 
MET 'L-peptide linking' y METHIONINE                             ?                               'C5 H11 N O2 S'  149.211 
PHE 'L-peptide linking' y PHENYLALANINE                          ?                               'C9 H11 N O2'    165.189 
PRO 'L-peptide linking' y PROLINE                                ?                               'C5 H9 N O2'     115.130 
SER 'L-peptide linking' y SERINE                                 ?                               'C3 H7 N O3'     105.093 
THR 'L-peptide linking' y THREONINE                              ?                               'C4 H9 N O3'     119.119 
TRP 'L-peptide linking' y TRYPTOPHAN                             ?                               'C11 H12 N2 O2'  204.225 
TYR 'L-peptide linking' y TYROSINE                               ?                               'C9 H11 N O3'    181.189 
VAL 'L-peptide linking' y VALINE                                 ?                               'C5 H11 N O2'    117.146 
# 
_exptl.entry_id          2F1T 
_exptl.method            'X-RAY DIFFRACTION' 
_exptl.crystals_number   2 
# 
_exptl_crystal.id                    1 
_exptl_crystal.density_meas          ? 
_exptl_crystal.density_Matthews      2.79 
_exptl_crystal.density_percent_sol   55.86 
_exptl_crystal.description           ? 
_exptl_crystal.F_000                 ? 
_exptl_crystal.preparation           ? 
# 
_exptl_crystal_grow.crystal_id      1 
_exptl_crystal_grow.method          'VAPOR DIFFUSION' 
_exptl_crystal_grow.temp            295 
_exptl_crystal_grow.temp_details    ? 
_exptl_crystal_grow.pH              9 
_exptl_crystal_grow.pdbx_details    '28-32% PEG400, 0.2 M CaCl2, 50 mM glycine, pH 9, VAPOR DIFFUSION, temperature 295K' 
_exptl_crystal_grow.pdbx_pH_range   . 
# 
loop_
_diffrn.id 
_diffrn.ambient_temp 
_diffrn.ambient_temp_details 
_diffrn.crystal_id 
1 100 ? 1 
2 100 ? 1 
# 
_diffrn_detector.diffrn_id              1 
_diffrn_detector.detector               CCD 
_diffrn_detector.type                   'ADSC QUANTUM 210' 
_diffrn_detector.pdbx_collection_date   2005-06-29 
_diffrn_detector.details                'Si(111) channel cut monochromator' 
# 
loop_
_diffrn_radiation.diffrn_id 
_diffrn_radiation.wavelength_id 
_diffrn_radiation.pdbx_monochromatic_or_laue_m_l 
_diffrn_radiation.monochromator 
_diffrn_radiation.pdbx_diffrn_protocol 
_diffrn_radiation.pdbx_scattering_type 
1 1 M 'Si(111) channel cut monochromator' 'SINGLE WAVELENGTH' x-ray 
2 1 M 'Si(111) channel cut monochromator' 'SINGLE WAVELENGTH' x-ray 
# 
loop_
_diffrn_radiation_wavelength.id 
_diffrn_radiation_wavelength.wavelength 
_diffrn_radiation_wavelength.wt 
1 1.10 1.0 
2 1.38 1.0 
# 
loop_
_diffrn_source.diffrn_id 
_diffrn_source.source 
_diffrn_source.type 
_diffrn_source.pdbx_synchrotron_site 
_diffrn_source.pdbx_synchrotron_beamline 
_diffrn_source.pdbx_wavelength 
_diffrn_source.pdbx_wavelength_list 
1 SYNCHROTRON 'NSLS BEAMLINE X6A' NSLS X6A ? 1.10 
2 SYNCHROTRON 'NSLS BEAMLINE X6A' NSLS X6A ? 1.38 
# 
_reflns.entry_id                     2F1T 
_reflns.observed_criterion_sigma_I   2.0 
_reflns.observed_criterion_sigma_F   0.0 
_reflns.d_resolution_low             46.8 
_reflns.d_resolution_high            2.45 
_reflns.number_obs                   14157 
_reflns.number_all                   14337 
_reflns.percent_possible_obs         98.7 
_reflns.pdbx_Rmerge_I_obs            0.067 
_reflns.pdbx_Rsym_value              ? 
_reflns.pdbx_netI_over_sigmaI        38.4 
_reflns.B_iso_Wilson_estimate        ? 
_reflns.pdbx_redundancy              9.0 
_reflns.R_free_details               ? 
_reflns.limit_h_max                  ? 
_reflns.limit_h_min                  ? 
_reflns.limit_k_max                  ? 
_reflns.limit_k_min                  ? 
_reflns.limit_l_max                  ? 
_reflns.limit_l_min                  ? 
_reflns.observed_criterion_F_max     ? 
_reflns.observed_criterion_F_min     ? 
_reflns.pdbx_chi_squared             ? 
_reflns.pdbx_scaling_rejects         ? 
_reflns.pdbx_ordinal                 1 
_reflns.pdbx_diffrn_id               1,2 
# 
_reflns_shell.d_res_high             2.45 
_reflns_shell.d_res_low              2.54 
_reflns_shell.percent_possible_all   98.0 
_reflns_shell.Rmerge_I_obs           0.774 
_reflns_shell.pdbx_Rsym_value        ? 
_reflns_shell.meanI_over_sigI_obs    2.1 
_reflns_shell.pdbx_redundancy        6.8 
_reflns_shell.percent_possible_obs   ? 
_reflns_shell.number_unique_all      2678 
_reflns_shell.number_measured_all    ? 
_reflns_shell.number_measured_obs    ? 
_reflns_shell.number_unique_obs      ? 
_reflns_shell.pdbx_chi_squared       ? 
_reflns_shell.pdbx_ordinal           1 
_reflns_shell.pdbx_diffrn_id         1,2 
# 
_refine.entry_id                                 2F1T 
_refine.ls_number_reflns_obs                     14157 
_refine.ls_number_reflns_all                     14337 
_refine.pdbx_ls_sigma_I                          ? 
_refine.pdbx_ls_sigma_F                          0.0 
_refine.pdbx_data_cutoff_high_absF               ? 
_refine.pdbx_data_cutoff_low_absF                ? 
_refine.pdbx_data_cutoff_high_rms_absF           ? 
_refine.ls_d_res_low                             8.0 
_refine.ls_d_res_high                            3.0 
_refine.ls_percent_reflns_obs                    98.7 
_refine.ls_R_factor_obs                          0.276 
_refine.ls_R_factor_all                          0.276 
_refine.ls_R_factor_R_work                       0.274 
_refine.ls_R_factor_R_free                       0.329 
_refine.ls_R_factor_R_free_error                 ? 
_refine.ls_R_factor_R_free_error_details         ? 
_refine.ls_percent_reflns_R_free                 ? 
_refine.ls_number_reflns_R_free                  733 
_refine.ls_number_parameters                     ? 
_refine.ls_number_restraints                     ? 
_refine.occupancy_min                            ? 
_refine.occupancy_max                            ? 
_refine.correlation_coeff_Fo_to_Fc               ? 
_refine.correlation_coeff_Fo_to_Fc_free          ? 
_refine.B_iso_mean                               71.39 
_refine.aniso_B[1][1]                            24.48 
_refine.aniso_B[2][2]                            24.48 
_refine.aniso_B[3][3]                            -48.95 
_refine.aniso_B[1][2]                            13.26 
_refine.aniso_B[1][3]                            0.00 
_refine.aniso_B[2][3]                            0.00 
_refine.solvent_model_details                    ? 
_refine.solvent_model_param_ksol                 ? 
_refine.solvent_model_param_bsol                 ? 
_refine.pdbx_solvent_vdw_probe_radii             ? 
_refine.pdbx_solvent_ion_probe_radii             ? 
_refine.pdbx_solvent_shrinkage_radii             ? 
_refine.pdbx_ls_cross_valid_method               THROUGHOUT 
_refine.details                                  ? 
_refine.pdbx_starting_model                      none 
_refine.pdbx_method_to_determine_struct          SIRAS 
_refine.pdbx_isotropic_thermal_model             ? 
_refine.pdbx_stereochemistry_target_values       'Engh & Huber' 
_refine.pdbx_stereochem_target_val_spec_case     ? 
_refine.pdbx_R_Free_selection_details            random 
_refine.pdbx_overall_ESU_R                       ? 
_refine.pdbx_overall_ESU_R_Free                  ? 
_refine.overall_SU_ML                            ? 
_refine.overall_SU_B                             ? 
_refine.ls_redundancy_reflns_obs                 ? 
_refine.B_iso_min                                ? 
_refine.B_iso_max                                ? 
_refine.overall_SU_R_Cruickshank_DPI             ? 
_refine.overall_SU_R_free                        ? 
_refine.ls_wR_factor_R_free                      ? 
_refine.ls_wR_factor_R_work                      ? 
_refine.overall_FOM_free_R_set                   ? 
_refine.overall_FOM_work_R_set                   ? 
_refine.pdbx_refine_id                           'X-RAY DIFFRACTION' 
_refine.pdbx_diffrn_id                           1,2 
_refine.pdbx_TLS_residual_ADP_flag               ? 
_refine.pdbx_overall_phase_error                 ? 
_refine.pdbx_overall_SU_R_free_Cruickshank_DPI   ? 
_refine.pdbx_overall_SU_R_Blow_DPI               ? 
_refine.pdbx_overall_SU_R_free_Blow_DPI          ? 
# 
_refine_analyze.entry_id                        2F1T 
_refine_analyze.Luzzati_coordinate_error_obs    0.44 
_refine_analyze.Luzzati_sigma_a_obs             0.46 
_refine_analyze.Luzzati_d_res_low_obs           5.0 
_refine_analyze.Luzzati_coordinate_error_free   0.56 
_refine_analyze.Luzzati_sigma_a_free            0.60 
_refine_analyze.Luzzati_d_res_low_free          ? 
_refine_analyze.number_disordered_residues      ? 
_refine_analyze.occupancy_sum_hydrogen          ? 
_refine_analyze.occupancy_sum_non_hydrogen      ? 
_refine_analyze.pdbx_Luzzati_d_res_high_obs     ? 
_refine_analyze.pdbx_refine_id                  'X-RAY DIFFRACTION' 
# 
_refine_hist.pdbx_refine_id                   'X-RAY DIFFRACTION' 
_refine_hist.cycle_id                         LAST 
_refine_hist.pdbx_number_atoms_protein        4284 
_refine_hist.pdbx_number_atoms_nucleic_acid   0 
_refine_hist.pdbx_number_atoms_ligand         234 
_refine_hist.number_atoms_solvent             0 
_refine_hist.number_atoms_total               4518 
_refine_hist.d_res_high                       3.0 
_refine_hist.d_res_low                        8.0 
# 
loop_
_refine_ls_restr.type 
_refine_ls_restr.dev_ideal 
_refine_ls_restr.dev_ideal_target 
_refine_ls_restr.weight 
_refine_ls_restr.number 
_refine_ls_restr.pdbx_refine_id 
_refine_ls_restr.pdbx_restraint_function 
x_bond_d           0.010 ? ? ? 'X-RAY DIFFRACTION' ? 
x_angle_deg        1.6   ? ? ? 'X-RAY DIFFRACTION' ? 
x_dihedral_angle_d 26.5  ? ? ? 'X-RAY DIFFRACTION' ? 
x_improper_angle_d 0.94  ? ? ? 'X-RAY DIFFRACTION' ? 
# 
_refine_ls_shell.pdbx_total_number_of_bins_used   ? 
_refine_ls_shell.d_res_high                       3.00 
_refine_ls_shell.d_res_low                        3.13 
_refine_ls_shell.number_reflns_R_work             ? 
_refine_ls_shell.R_factor_R_work                  0.363 
_refine_ls_shell.percent_reflns_obs               98.8 
_refine_ls_shell.R_factor_R_free                  0.414 
_refine_ls_shell.R_factor_R_free_error            0.043 
_refine_ls_shell.percent_reflns_R_free            ? 
_refine_ls_shell.number_reflns_R_free             94 
_refine_ls_shell.number_reflns_all                ? 
_refine_ls_shell.R_factor_all                     ? 
_refine_ls_shell.number_reflns_obs                1754 
_refine_ls_shell.redundancy_reflns_obs            ? 
_refine_ls_shell.pdbx_refine_id                   'X-RAY DIFFRACTION' 
# 
_struct.entry_id                  2F1T 
_struct.title                     'Outer membrane protein OmpW' 
_struct.pdbx_descriptor           'Outer membrane protein W' 
_struct.pdbx_model_details        ? 
_struct.pdbx_CASP_flag            ? 
_struct.pdbx_model_type_details   ? 
# 
_struct_keywords.entry_id        2F1T 
_struct_keywords.pdbx_keywords   'MEMBRANE PROTEIN' 
_struct_keywords.text            'outer membrane protein, beta barrel, MEMBRANE PROTEIN' 
# 
loop_
_struct_asym.id 
_struct_asym.pdbx_blank_PDB_chainid_flag 
_struct_asym.pdbx_modified 
_struct_asym.entity_id 
_struct_asym.details 
A N N 1 ? 
B N N 1 ? 
C N N 1 ? 
D N N 2 ? 
E N N 3 ? 
F N N 3 ? 
G N N 3 ? 
H N N 3 ? 
I N N 3 ? 
J N N 4 ? 
K N N 2 ? 
L N N 3 ? 
M N N 3 ? 
N N N 4 ? 
O N N 2 ? 
P N N 3 ? 
Q N N 4 ? 
# 
_struct_biol.id   1 
# 
loop_
_struct_conf.conf_type_id 
_struct_conf.id 
_struct_conf.pdbx_PDB_helix_id 
_struct_conf.beg_label_comp_id 
_struct_conf.beg_label_asym_id 
_struct_conf.beg_label_seq_id 
_struct_conf.pdbx_beg_PDB_ins_code 
_struct_conf.end_label_comp_id 
_struct_conf.end_label_asym_id 
_struct_conf.end_label_seq_id 
_struct_conf.pdbx_end_PDB_ins_code 
_struct_conf.beg_auth_comp_id 
_struct_conf.beg_auth_asym_id 
_struct_conf.beg_auth_seq_id 
_struct_conf.end_auth_comp_id 
_struct_conf.end_auth_asym_id 
_struct_conf.end_auth_seq_id 
_struct_conf.pdbx_PDB_helix_class 
_struct_conf.details 
_struct_conf.pdbx_PDB_helix_length 
HELX_P HELX_P1 1 ASN A 115 ? ALA A 121 ? ASN A 115 ALA A 121 1 ? 7 
HELX_P HELX_P2 2 ASN B 115 ? ALA B 121 ? ASN B 115 ALA B 121 1 ? 7 
HELX_P HELX_P3 3 ASN C 115 ? ALA C 121 ? ASN C 115 ALA C 121 1 ? 7 
# 
_struct_conf_type.id          HELX_P 
_struct_conf_type.criteria    ? 
_struct_conf_type.reference   ? 
# 
loop_
_struct_sheet.id 
_struct_sheet.type 
_struct_sheet.number_strands 
_struct_sheet.details 
A ? 12 ? 
B ? 3  ? 
C ? 12 ? 
D ? 3  ? 
E ? 12 ? 
# 
loop_
_struct_sheet_order.sheet_id 
_struct_sheet_order.range_id_1 
_struct_sheet_order.range_id_2 
_struct_sheet_order.offset 
_struct_sheet_order.sense 
A 1  2  ? anti-parallel 
A 2  3  ? anti-parallel 
A 3  4  ? anti-parallel 
A 4  5  ? anti-parallel 
A 5  6  ? anti-parallel 
A 6  7  ? anti-parallel 
A 7  8  ? anti-parallel 
A 8  9  ? anti-parallel 
A 9  10 ? anti-parallel 
A 10 11 ? anti-parallel 
A 11 12 ? anti-parallel 
B 1  2  ? anti-parallel 
B 2  3  ? anti-parallel 
C 1  2  ? anti-parallel 
C 2  3  ? anti-parallel 
C 3  4  ? anti-parallel 
C 4  5  ? anti-parallel 
C 5  6  ? anti-parallel 
C 6  7  ? anti-parallel 
C 7  8  ? anti-parallel 
C 8  9  ? anti-parallel 
C 9  10 ? anti-parallel 
C 10 11 ? anti-parallel 
C 11 12 ? anti-parallel 
D 1  2  ? anti-parallel 
D 2  3  ? anti-parallel 
E 1  2  ? anti-parallel 
E 2  3  ? anti-parallel 
E 3  4  ? anti-parallel 
E 4  5  ? anti-parallel 
E 5  6  ? anti-parallel 
E 6  7  ? anti-parallel 
E 7  8  ? anti-parallel 
E 8  9  ? anti-parallel 
E 9  10 ? anti-parallel 
E 10 11 ? anti-parallel 
E 11 12 ? anti-parallel 
# 
loop_
_struct_sheet_range.sheet_id 
_struct_sheet_range.id 
_struct_sheet_range.beg_label_comp_id 
_struct_sheet_range.beg_label_asym_id 
_struct_sheet_range.beg_label_seq_id 
_struct_sheet_range.pdbx_beg_PDB_ins_code 
_struct_sheet_range.end_label_comp_id 
_struct_sheet_range.end_label_asym_id 
_struct_sheet_range.end_label_seq_id 
_struct_sheet_range.pdbx_end_PDB_ins_code 
_struct_sheet_range.beg_auth_comp_id 
_struct_sheet_range.beg_auth_asym_id 
_struct_sheet_range.beg_auth_seq_id 
_struct_sheet_range.end_auth_comp_id 
_struct_sheet_range.end_auth_asym_id 
_struct_sheet_range.end_auth_seq_id 
A 1  SER A 32  ? VAL A 33  ? SER A 32  VAL A 33  
A 2  PHE A 61  ? THR A 67  ? PHE A 61  THR A 67  
A 3  GLY A 71  ? LEU A 79  ? GLY A 71  LEU A 79  
A 4  PHE A 96  ? PHE A 114 ? PHE A 96  PHE A 114 
A 5  SER A 131 ? LEU A 143 ? SER A 131 LEU A 143 
A 6  TRP A 148 ? MET A 157 ? TRP A 148 MET A 157 
A 7  TRP A 181 ? PHE A 191 ? TRP A 181 PHE A 191 
A 8  PHE A 6   ? ARG A 16  ? PHE A 6   ARG A 16  
A 9  ASN A 36  ? THR A 48  ? ASN A 36  THR A 48  
A 10 ILE A 51  ? ALA A 58  ? ILE A 51  ALA A 58  
A 11 THR A 82  ? TYR A 88  ? THR A 82  TYR A 88  
A 12 PHE A 96  ? PHE A 114 ? PHE A 96  PHE A 114 
B 1  SER A 127 ? LEU A 128 ? SER A 127 LEU A 128 
B 2  ASP A 160 ? ASN A 164 ? ASP A 160 ASN A 164 
B 3  ASP A 174 ? ARG A 177 ? ASP A 174 ARG A 177 
C 1  SER B 32  ? VAL B 33  ? SER B 32  VAL B 33  
C 2  PHE B 61  ? THR B 67  ? PHE B 61  THR B 67  
C 3  GLY B 71  ? LEU B 79  ? GLY B 71  LEU B 79  
C 4  PHE B 96  ? GLY B 113 ? PHE B 96  GLY B 113 
C 5  SER B 131 ? LEU B 143 ? SER B 131 LEU B 143 
C 6  TRP B 148 ? MET B 157 ? TRP B 148 MET B 157 
C 7  TRP B 181 ? PHE B 191 ? TRP B 181 PHE B 191 
C 8  PHE B 6   ? ARG B 16  ? PHE B 6   ARG B 16  
C 9  ASN B 36  ? THR B 48  ? ASN B 36  THR B 48  
C 10 ILE B 51  ? ALA B 58  ? ILE B 51  ALA B 58  
C 11 THR B 82  ? TYR B 88  ? THR B 82  TYR B 88  
C 12 PHE B 96  ? GLY B 113 ? PHE B 96  GLY B 113 
D 1  LEU B 123 ? LEU B 128 ? LEU B 123 LEU B 128 
D 2  ASP B 160 ? LEU B 167 ? ASP B 160 LEU B 167 
D 3  ASP B 174 ? ARG B 177 ? ASP B 174 ARG B 177 
E 1  SER C 32  ? VAL C 33  ? SER C 32  VAL C 33  
E 2  PHE C 61  ? THR C 67  ? PHE C 61  THR C 67  
E 3  GLY C 71  ? LEU C 79  ? GLY C 71  LEU C 79  
E 4  PHE C 96  ? PHE C 114 ? PHE C 96  PHE C 114 
E 5  SER C 131 ? LEU C 143 ? SER C 131 LEU C 143 
E 6  TRP C 148 ? MET C 157 ? TRP C 148 MET C 157 
E 7  TRP C 181 ? PHE C 191 ? TRP C 181 PHE C 191 
E 8  PHE C 6   ? ARG C 16  ? PHE C 6   ARG C 16  
E 9  ASN C 36  ? THR C 48  ? ASN C 36  THR C 48  
E 10 ILE C 51  ? ALA C 58  ? ILE C 51  ALA C 58  
E 11 THR C 82  ? TYR C 88  ? THR C 82  TYR C 88  
E 12 PHE C 96  ? PHE C 114 ? PHE C 96  PHE C 114 
# 
loop_
_pdbx_struct_sheet_hbond.sheet_id 
_pdbx_struct_sheet_hbond.range_id_1 
_pdbx_struct_sheet_hbond.range_id_2 
_pdbx_struct_sheet_hbond.range_1_label_atom_id 
_pdbx_struct_sheet_hbond.range_1_label_comp_id 
_pdbx_struct_sheet_hbond.range_1_label_asym_id 
_pdbx_struct_sheet_hbond.range_1_label_seq_id 
_pdbx_struct_sheet_hbond.range_1_PDB_ins_code 
_pdbx_struct_sheet_hbond.range_1_auth_atom_id 
_pdbx_struct_sheet_hbond.range_1_auth_comp_id 
_pdbx_struct_sheet_hbond.range_1_auth_asym_id 
_pdbx_struct_sheet_hbond.range_1_auth_seq_id 
_pdbx_struct_sheet_hbond.range_2_label_atom_id 
_pdbx_struct_sheet_hbond.range_2_label_comp_id 
_pdbx_struct_sheet_hbond.range_2_label_asym_id 
_pdbx_struct_sheet_hbond.range_2_label_seq_id 
_pdbx_struct_sheet_hbond.range_2_PDB_ins_code 
_pdbx_struct_sheet_hbond.range_2_auth_atom_id 
_pdbx_struct_sheet_hbond.range_2_auth_comp_id 
_pdbx_struct_sheet_hbond.range_2_auth_asym_id 
_pdbx_struct_sheet_hbond.range_2_auth_seq_id 
A 1  2  N SER A 32  ? N SER A 32  O GLY A 66  ? O GLY A 66  
A 2  3  N THR A 67  ? N THR A 67  O GLY A 71  ? O GLY A 71  
A 3  4  N THR A 75  ? N THR A 75  O GLY A 113 ? O GLY A 113 
A 4  5  N ASN A 105 ? N ASN A 105 O GLY A 133 ? O GLY A 133 
A 5  6  N VAL A 138 ? N VAL A 138 O VAL A 154 ? O VAL A 154 
A 6  7  N TRP A 155 ? N TRP A 155 O VAL A 182 ? O VAL A 182 
A 7  8  O PHE A 183 ? O PHE A 183 N THR A 14  ? N THR A 14  
A 8  9  N VAL A 15  ? N VAL A 15  O ASN A 36  ? O ASN A 36  
A 9  10 N LEU A 41  ? N LEU A 41  O ALA A 57  ? O ALA A 57  
A 10 11 N GLY A 52  ? N GLY A 52  O GLN A 86  ? O GLN A 86  
A 11 12 N ALA A 85  ? N ALA A 85  O ALA A 102 ? O ALA A 102 
B 1  2  N SER A 127 ? N SER A 127 O ASN A 164 ? O ASN A 164 
B 2  3  N THR A 161 ? N THR A 161 O VAL A 176 ? O VAL A 176 
C 1  2  N SER B 32  ? N SER B 32  O GLY B 66  ? O GLY B 66  
C 2  3  N THR B 67  ? N THR B 67  O GLY B 71  ? O GLY B 71  
C 3  4  N THR B 75  ? N THR B 75  O GLY B 113 ? O GLY B 113 
C 4  5  N ASN B 105 ? N ASN B 105 O GLY B 133 ? O GLY B 133 
C 5  6  N TYR B 142 ? N TYR B 142 O VAL B 150 ? O VAL B 150 
C 6  7  N TRP B 155 ? N TRP B 155 O VAL B 182 ? O VAL B 182 
C 7  8  O PHE B 183 ? O PHE B 183 N THR B 14  ? N THR B 14  
C 8  9  N VAL B 15  ? N VAL B 15  O ASN B 36  ? O ASN B 36  
C 9  10 N LEU B 41  ? N LEU B 41  O ALA B 57  ? O ALA B 57  
C 10 11 N GLY B 52  ? N GLY B 52  O GLN B 86  ? O GLN B 86  
C 11 12 N ALA B 85  ? N ALA B 85  O ALA B 102 ? O ALA B 102 
D 1  2  N SER B 127 ? N SER B 127 O ASN B 164 ? O ASN B 164 
D 2  3  N THR B 161 ? N THR B 161 O VAL B 176 ? O VAL B 176 
E 1  2  N SER C 32  ? N SER C 32  O GLY C 66  ? O GLY C 66  
E 2  3  N THR C 67  ? N THR C 67  O GLY C 71  ? O GLY C 71  
E 3  4  N THR C 75  ? N THR C 75  O GLY C 113 ? O GLY C 113 
E 4  5  N ASN C 105 ? N ASN C 105 O GLY C 133 ? O GLY C 133 
E 5  6  N VAL C 138 ? N VAL C 138 O VAL C 154 ? O VAL C 154 
E 6  7  N TRP C 155 ? N TRP C 155 O VAL C 182 ? O VAL C 182 
E 7  8  O PHE C 183 ? O PHE C 183 N THR C 14  ? N THR C 14  
E 8  9  N VAL C 15  ? N VAL C 15  O ASN C 36  ? O ASN C 36  
E 9  10 N LEU C 41  ? N LEU C 41  O ALA C 57  ? O ALA C 57  
E 10 11 N GLU C 54  ? N GLU C 54  O MET C 84  ? O MET C 84  
E 11 12 N ALA C 85  ? N ALA C 85  O ALA C 102 ? O ALA C 102 
# 
loop_
_struct_site.id 
_struct_site.pdbx_evidence_code 
_struct_site.pdbx_auth_asym_id 
_struct_site.pdbx_auth_comp_id 
_struct_site.pdbx_auth_seq_id 
_struct_site.pdbx_auth_ins_code 
_struct_site.pdbx_num_residues 
_struct_site.details 
AC1 Software ? ? ? ? 5 'BINDING SITE FOR RESIDUE LDA A 301' 
AC2 Software ? ? ? ? 6 'BINDING SITE FOR RESIDUE LDA B 302' 
AC3 Software ? ? ? ? 7 'BINDING SITE FOR RESIDUE LDA C 303' 
AC4 Software ? ? ? ? 7 'BINDING SITE FOR RESIDUE C8E A 401' 
AC5 Software ? ? ? ? 2 'BINDING SITE FOR RESIDUE C8E A 402' 
AC6 Software ? ? ? ? 3 'BINDING SITE FOR RESIDUE C8E A 403' 
AC7 Software ? ? ? ? 1 'BINDING SITE FOR RESIDUE C8E A 404' 
AC8 Software ? ? ? ? 6 'BINDING SITE FOR RESIDUE C8E B 405' 
AC9 Software ? ? ? ? 5 'BINDING SITE FOR RESIDUE C8E C 406' 
BC1 Software ? ? ? ? 3 'BINDING SITE FOR RESIDUE C8E B 408' 
BC2 Software ? ? ? ? 6 'BINDING SITE FOR RESIDUE GOL A 200' 
BC3 Software ? ? ? ? 6 'BINDING SITE FOR RESIDUE GOL B 201' 
BC4 Software ? ? ? ? 8 'BINDING SITE FOR RESIDUE GOL C 202' 
# 
loop_
_struct_site_gen.id 
_struct_site_gen.site_id 
_struct_site_gen.pdbx_num_res 
_struct_site_gen.label_comp_id 
_struct_site_gen.label_asym_id 
_struct_site_gen.label_seq_id 
_struct_site_gen.pdbx_auth_ins_code 
_struct_site_gen.auth_comp_id 
_struct_site_gen.auth_asym_id 
_struct_site_gen.auth_seq_id 
_struct_site_gen.label_atom_id 
_struct_site_gen.label_alt_id 
_struct_site_gen.symmetry 
_struct_site_gen.details 
1  AC1 5 PHE A 31  ? PHE A 31  . ? 1_555 ? 
2  AC1 5 ILE A 65  ? ILE A 65  . ? 1_555 ? 
3  AC1 5 LEU A 123 ? LEU A 123 . ? 1_555 ? 
4  AC1 5 LEU A 128 ? LEU A 128 . ? 1_555 ? 
5  AC1 5 VAL A 176 ? VAL A 176 . ? 1_555 ? 
6  AC2 6 PHE B 31  ? PHE B 31  . ? 1_555 ? 
7  AC2 6 LEU B 128 ? LEU B 128 . ? 1_555 ? 
8  AC2 6 ALA B 163 ? ALA B 163 . ? 1_555 ? 
9  AC2 6 TYR B 165 ? TYR B 165 . ? 1_555 ? 
10 AC2 6 LEU B 167 ? LEU B 167 . ? 1_555 ? 
11 AC2 6 VAL B 176 ? VAL B 176 . ? 1_555 ? 
12 AC3 7 PHE C 31  ? PHE C 31  . ? 1_555 ? 
13 AC3 7 ILE C 65  ? ILE C 65  . ? 1_555 ? 
14 AC3 7 VAL C 76  ? VAL C 76  . ? 1_555 ? 
15 AC3 7 PHE C 114 ? PHE C 114 . ? 1_555 ? 
16 AC3 7 LEU C 128 ? LEU C 128 . ? 1_555 ? 
17 AC3 7 TYR C 165 ? TYR C 165 . ? 1_555 ? 
18 AC3 7 VAL C 176 ? VAL C 176 . ? 1_555 ? 
19 AC4 7 MET A 8   ? MET A 8   . ? 4_555 ? 
20 AC4 7 ALA A 10  ? ALA A 10  . ? 4_555 ? 
21 AC4 7 ALA A 10  ? ALA A 10  . ? 1_555 ? 
22 AC4 7 GLY A 11  ? GLY A 11  . ? 1_555 ? 
23 AC4 7 PHE A 185 ? PHE A 185 . ? 1_555 ? 
24 AC4 7 ALA A 187 ? ALA A 187 . ? 4_555 ? 
25 AC4 7 C8E F .   ? C8E A 402 . ? 1_555 ? 
26 AC5 2 TRP A 148 ? TRP A 148 . ? 4_555 ? 
27 AC5 2 C8E E .   ? C8E A 401 . ? 1_555 ? 
28 AC6 3 PHE A 96  ? PHE A 96  . ? 1_555 ? 
29 AC6 3 TYR A 142 ? TYR A 142 . ? 1_555 ? 
30 AC6 3 TYR B 156 ? TYR B 156 . ? 1_555 ? 
31 AC7 1 TYR A 142 ? TYR A 142 . ? 1_555 ? 
32 AC8 6 ALA B 10  ? ALA B 10  . ? 1_555 ? 
33 AC8 6 GLY B 11  ? GLY B 11  . ? 1_555 ? 
34 AC8 6 SER B 12  ? SER B 12  . ? 1_555 ? 
35 AC8 6 MET C 8   ? MET C 8   . ? 4_545 ? 
36 AC8 6 TRP C 148 ? TRP C 148 . ? 4_545 ? 
37 AC8 6 ALA C 187 ? ALA C 187 . ? 4_545 ? 
38 AC9 5 TRP B 148 ? TRP B 148 . ? 4_655 ? 
39 AC9 5 ALA B 187 ? ALA B 187 . ? 4_655 ? 
40 AC9 5 ALA C 10  ? ALA C 10  . ? 1_555 ? 
41 AC9 5 GLY C 11  ? GLY C 11  . ? 1_555 ? 
42 AC9 5 THR C 37  ? THR C 37  . ? 1_555 ? 
43 BC1 3 PHE A 89  ? PHE A 89  . ? 1_555 ? 
44 BC1 3 PHE B 89  ? PHE B 89  . ? 1_555 ? 
45 BC1 3 GLY B 90  ? GLY B 90  . ? 1_555 ? 
46 BC2 6 GLU A 2   ? GLU A 2   . ? 1_555 ? 
47 BC2 6 GLU A 5   ? GLU A 5   . ? 1_555 ? 
48 BC2 6 PHE A 7   ? PHE A 7   . ? 1_555 ? 
49 BC2 6 ASP A 141 ? ASP A 141 . ? 1_555 ? 
50 BC2 6 LEU A 143 ? LEU A 143 . ? 1_555 ? 
51 BC2 6 ARG A 190 ? ARG A 190 . ? 1_555 ? 
52 BC3 6 GLU B 2   ? GLU B 2   . ? 1_555 ? 
53 BC3 6 GLU B 5   ? GLU B 5   . ? 1_555 ? 
54 BC3 6 PHE B 7   ? PHE B 7   . ? 1_555 ? 
55 BC3 6 ASP B 141 ? ASP B 141 . ? 1_555 ? 
56 BC3 6 LEU B 143 ? LEU B 143 . ? 1_555 ? 
57 BC3 6 ARG B 190 ? ARG B 190 . ? 1_555 ? 
58 BC4 8 GLU C 2   ? GLU C 2   . ? 1_555 ? 
59 BC4 8 GLU C 5   ? GLU C 5   . ? 1_555 ? 
60 BC4 8 PHE C 7   ? PHE C 7   . ? 1_555 ? 
61 BC4 8 MET C 46  ? MET C 46  . ? 1_555 ? 
62 BC4 8 ASP C 141 ? ASP C 141 . ? 1_555 ? 
63 BC4 8 LEU C 143 ? LEU C 143 . ? 1_555 ? 
64 BC4 8 LEU C 149 ? LEU C 149 . ? 1_555 ? 
65 BC4 8 ARG C 190 ? ARG C 190 . ? 1_555 ? 
# 
_database_PDB_matrix.entry_id          2F1T 
_database_PDB_matrix.origx[1][1]       1.000000 
_database_PDB_matrix.origx[1][2]       0.000000 
_database_PDB_matrix.origx[1][3]       0.000000 
_database_PDB_matrix.origx[2][1]       0.000000 
_database_PDB_matrix.origx[2][2]       1.000000 
_database_PDB_matrix.origx[2][3]       0.000000 
_database_PDB_matrix.origx[3][1]       0.000000 
_database_PDB_matrix.origx[3][2]       0.000000 
_database_PDB_matrix.origx[3][3]       1.000000 
_database_PDB_matrix.origx_vector[1]   0.00000 
_database_PDB_matrix.origx_vector[2]   0.00000 
_database_PDB_matrix.origx_vector[3]   0.00000 
# 
_atom_sites.entry_id                    2F1T 
_atom_sites.fract_transf_matrix[1][1]   0.012172 
_atom_sites.fract_transf_matrix[1][2]   0.007027 
_atom_sites.fract_transf_matrix[1][3]   0.000000 
_atom_sites.fract_transf_matrix[2][1]   0.000000 
_atom_sites.fract_transf_matrix[2][2]   0.014055 
_atom_sites.fract_transf_matrix[2][3]   0.000000 
_atom_sites.fract_transf_matrix[3][1]   0.000000 
_atom_sites.fract_transf_matrix[3][2]   0.000000 
_atom_sites.fract_transf_matrix[3][3]   0.005370 
_atom_sites.fract_transf_vector[1]      0.00000 
_atom_sites.fract_transf_vector[2]      0.00000 
_atom_sites.fract_transf_vector[3]      0.00000 
# 
loop_
_atom_type.symbol 
C 
N 
O 
S 
# 
loop_
_atom_site.group_PDB 
_atom_site.id 
_atom_site.type_symbol 
_atom_site.label_atom_id 
_atom_site.label_alt_id 
_atom_site.label_comp_id 
_atom_site.label_asym_id 
_atom_site.label_entity_id 
_atom_site.label_seq_id 
_atom_site.pdbx_PDB_ins_code 
_atom_site.Cartn_x 
_atom_site.Cartn_y 
_atom_site.Cartn_z 
_atom_site.occupancy 
_atom_site.B_iso_or_equiv 
_atom_site.pdbx_formal_charge 
_atom_site.auth_seq_id 
_atom_site.auth_comp_id 
_atom_site.auth_asym_id 
_atom_site.auth_atom_id 
_atom_site.pdbx_PDB_model_num 
ATOM   1    N N   . GLU A 1 2   ? 54.687 63.944 -15.859 1.00 65.38  ? 2   GLU A N   1 
ATOM   2    C CA  . GLU A 1 2   ? 54.437 64.772 -14.664 1.00 69.22  ? 2   GLU A CA  1 
ATOM   3    C C   . GLU A 1 2   ? 55.517 65.823 -14.445 1.00 69.42  ? 2   GLU A C   1 
ATOM   4    O O   . GLU A 1 2   ? 55.325 66.774 -13.687 1.00 77.03  ? 2   GLU A O   1 
ATOM   5    C CB  . GLU A 1 2   ? 54.342 63.872 -13.448 1.00 61.28  ? 2   GLU A CB  1 
ATOM   6    C CG  . GLU A 1 2   ? 53.250 62.855 -13.562 1.00 74.90  ? 2   GLU A CG  1 
ATOM   7    C CD  . GLU A 1 2   ? 52.953 62.203 -12.242 1.00 75.16  ? 2   GLU A CD  1 
ATOM   8    O OE1 . GLU A 1 2   ? 53.147 62.869 -11.218 1.00 77.99  ? 2   GLU A OE1 1 
ATOM   9    O OE2 . GLU A 1 2   ? 52.519 61.036 -12.221 1.00 82.57  ? 2   GLU A OE2 1 
ATOM   10   N N   . ALA A 1 3   ? 56.658 65.650 -15.104 1.00 67.24  ? 3   ALA A N   1 
ATOM   11   C CA  . ALA A 1 3   ? 57.754 66.597 -14.959 1.00 64.76  ? 3   ALA A CA  1 
ATOM   12   C C   . ALA A 1 3   ? 57.225 68.004 -15.193 1.00 59.98  ? 3   ALA A C   1 
ATOM   13   O O   . ALA A 1 3   ? 56.517 68.257 -16.169 1.00 65.69  ? 3   ALA A O   1 
ATOM   14   C CB  . ALA A 1 3   ? 58.858 66.276 -15.955 0.00 64.05  ? 3   ALA A CB  1 
ATOM   15   N N   . GLY A 1 4   ? 57.544 68.915 -14.284 1.00 50.90  ? 4   GLY A N   1 
ATOM   16   C CA  . GLY A 1 4   ? 57.097 70.287 -14.451 1.00 57.05  ? 4   GLY A CA  1 
ATOM   17   C C   . GLY A 1 4   ? 55.795 70.589 -13.750 1.00 60.06  ? 4   GLY A C   1 
ATOM   18   O O   . GLY A 1 4   ? 55.453 71.750 -13.515 1.00 59.19  ? 4   GLY A O   1 
ATOM   19   N N   . GLU A 1 5   ? 55.072 69.530 -13.407 1.00 61.21  ? 5   GLU A N   1 
ATOM   20   C CA  . GLU A 1 5   ? 53.793 69.660 -12.733 1.00 58.31  ? 5   GLU A CA  1 
ATOM   21   C C   . GLU A 1 5   ? 53.928 70.191 -11.310 1.00 58.28  ? 5   GLU A C   1 
ATOM   22   O O   . GLU A 1 5   ? 54.983 70.085 -10.679 1.00 57.98  ? 5   GLU A O   1 
ATOM   23   C CB  . GLU A 1 5   ? 53.094 68.302 -12.689 1.00 54.75  ? 5   GLU A CB  1 
ATOM   24   C CG  . GLU A 1 5   ? 51.682 68.358 -12.124 1.00 49.49  ? 5   GLU A CG  1 
ATOM   25   C CD  . GLU A 1 5   ? 51.133 66.995 -11.773 1.00 52.45  ? 5   GLU A CD  1 
ATOM   26   O OE1 . GLU A 1 5   ? 51.057 66.128 -12.666 1.00 69.01  ? 5   GLU A OE1 1 
ATOM   27   O OE2 . GLU A 1 5   ? 50.772 66.804 -10.597 1.00 74.75  ? 5   GLU A OE2 1 
ATOM   28   N N   . PHE A 1 6   ? 52.841 70.764 -10.811 1.00 59.00  ? 6   PHE A N   1 
ATOM   29   C CA  . PHE A 1 6   ? 52.796 71.273 -9.452  1.00 56.60  ? 6   PHE A CA  1 
ATOM   30   C C   . PHE A 1 6   ? 51.416 70.993 -8.882  1.00 59.22  ? 6   PHE A C   1 
ATOM   31   O O   . PHE A 1 6   ? 50.416 71.454 -9.428  1.00 65.10  ? 6   PHE A O   1 
ATOM   32   C CB  . PHE A 1 6   ? 53.035 72.770 -9.417  1.00 46.98  ? 6   PHE A CB  1 
ATOM   33   C CG  . PHE A 1 6   ? 52.844 73.364 -8.055  1.00 56.07  ? 6   PHE A CG  1 
ATOM   34   C CD1 . PHE A 1 6   ? 53.731 73.062 -7.018  1.00 48.58  ? 6   PHE A CD1 1 
ATOM   35   C CD2 . PHE A 1 6   ? 51.766 74.198 -7.794  1.00 48.80  ? 6   PHE A CD2 1 
ATOM   36   C CE1 . PHE A 1 6   ? 53.547 73.579 -5.743  1.00 37.85  ? 6   PHE A CE1 1 
ATOM   37   C CE2 . PHE A 1 6   ? 51.571 74.726 -6.512  1.00 58.73  ? 6   PHE A CE2 1 
ATOM   38   C CZ  . PHE A 1 6   ? 52.462 74.416 -5.484  1.00 49.43  ? 6   PHE A CZ  1 
ATOM   39   N N   . PHE A 1 7   ? 51.350 70.242 -7.791  1.00 52.31  ? 7   PHE A N   1 
ATOM   40   C CA  . PHE A 1 7   ? 50.060 69.952 -7.204  1.00 50.26  ? 7   PHE A CA  1 
ATOM   41   C C   . PHE A 1 7   ? 49.987 70.278 -5.722  1.00 45.39  ? 7   PHE A C   1 
ATOM   42   O O   . PHE A 1 7   ? 51.000 70.405 -5.061  1.00 58.05  ? 7   PHE A O   1 
ATOM   43   C CB  . PHE A 1 7   ? 49.676 68.491 -7.465  1.00 45.28  ? 7   PHE A CB  1 
ATOM   44   C CG  . PHE A 1 7   ? 50.668 67.488 -6.969  1.00 47.84  ? 7   PHE A CG  1 
ATOM   45   C CD1 . PHE A 1 7   ? 50.472 66.830 -5.762  1.00 46.61  ? 7   PHE A CD1 1 
ATOM   46   C CD2 . PHE A 1 7   ? 51.770 67.147 -7.736  1.00 45.14  ? 7   PHE A CD2 1 
ATOM   47   C CE1 . PHE A 1 7   ? 51.362 65.824 -5.323  1.00 49.62  ? 7   PHE A CE1 1 
ATOM   48   C CE2 . PHE A 1 7   ? 52.663 66.154 -7.314  1.00 48.87  ? 7   PHE A CE2 1 
ATOM   49   C CZ  . PHE A 1 7   ? 52.457 65.489 -6.104  1.00 46.73  ? 7   PHE A CZ  1 
ATOM   50   N N   . MET A 1 8   ? 48.774 70.445 -5.211  1.00 46.29  ? 8   MET A N   1 
ATOM   51   C CA  . MET A 1 8   ? 48.574 70.740 -3.799  1.00 44.72  ? 8   MET A CA  1 
ATOM   52   C C   . MET A 1 8   ? 47.537 69.790 -3.212  1.00 47.04  ? 8   MET A C   1 
ATOM   53   O O   . MET A 1 8   ? 46.533 69.461 -3.855  1.00 53.34  ? 8   MET A O   1 
ATOM   54   C CB  . MET A 1 8   ? 48.086 72.162 -3.598  1.00 50.65  ? 8   MET A CB  1 
ATOM   55   C CG  . MET A 1 8   ? 48.975 73.204 -4.180  1.00 56.43  ? 8   MET A CG  1 
ATOM   56   S SD  . MET A 1 8   ? 48.108 74.755 -4.090  1.00 62.82  ? 8   MET A SD  1 
ATOM   57   C CE  . MET A 1 8   ? 48.354 75.141 -2.375  1.00 54.93  ? 8   MET A CE  1 
ATOM   58   N N   . ARG A 1 9   ? 47.799 69.349 -1.989  1.00 41.48  ? 9   ARG A N   1 
ATOM   59   C CA  . ARG A 1 9   ? 46.907 68.455 -1.302  1.00 31.32  ? 9   ARG A CA  1 
ATOM   60   C C   . ARG A 1 9   ? 46.428 69.182 -0.075  1.00 36.34  ? 9   ARG A C   1 
ATOM   61   O O   . ARG A 1 9   ? 47.186 69.911 0.559   1.00 40.93  ? 9   ARG A O   1 
ATOM   62   C CB  . ARG A 1 9   ? 47.629 67.185 -0.849  1.00 33.69  ? 9   ARG A CB  1 
ATOM   63   C CG  . ARG A 1 9   ? 48.346 66.381 -1.922  1.00 40.30  ? 9   ARG A CG  1 
ATOM   64   C CD  . ARG A 1 9   ? 48.665 64.976 -1.374  1.00 47.15  ? 9   ARG A CD  1 
ATOM   65   N NE  . ARG A 1 9   ? 49.554 64.216 -2.244  1.00 51.66  ? 9   ARG A NE  1 
ATOM   66   C CZ  . ARG A 1 9   ? 50.842 64.478 -2.386  1.00 45.11  ? 9   ARG A CZ  1 
ATOM   67   N NH1 . ARG A 1 9   ? 51.388 65.475 -1.705  1.00 47.53  ? 9   ARG A NH1 1 
ATOM   68   N NH2 . ARG A 1 9   ? 51.571 63.766 -3.223  1.00 54.06  ? 9   ARG A NH2 1 
ATOM   69   N N   . ALA A 1 10  ? 45.162 68.988 0.254   1.00 43.35  ? 10  ALA A N   1 
ATOM   70   C CA  . ALA A 1 10  ? 44.567 69.585 1.438   1.00 33.11  ? 10  ALA A CA  1 
ATOM   71   C C   . ALA A 1 10  ? 43.885 68.397 2.071   1.00 30.83  ? 10  ALA A C   1 
ATOM   72   O O   . ALA A 1 10  ? 43.351 67.547 1.355   1.00 28.46  ? 10  ALA A O   1 
ATOM   73   C CB  . ALA A 1 10  ? 43.551 70.645 1.053   1.00 33.11  ? 10  ALA A CB  1 
ATOM   74   N N   . GLY A 1 11  ? 43.934 68.323 3.396   1.00 29.52  ? 11  GLY A N   1 
ATOM   75   C CA  . GLY A 1 11  ? 43.326 67.211 4.100   1.00 27.20  ? 11  GLY A CA  1 
ATOM   76   C C   . GLY A 1 11  ? 43.677 67.290 5.572   1.00 33.84  ? 11  GLY A C   1 
ATOM   77   O O   . GLY A 1 11  ? 44.161 68.318 6.029   1.00 37.55  ? 11  GLY A O   1 
ATOM   78   N N   . SER A 1 12  ? 43.435 66.223 6.325   1.00 34.59  ? 12  SER A N   1 
ATOM   79   C CA  . SER A 1 12  ? 43.769 66.246 7.740   1.00 36.08  ? 12  SER A CA  1 
ATOM   80   C C   . SER A 1 12  ? 45.176 65.678 7.986   1.00 40.46  ? 12  SER A C   1 
ATOM   81   O O   . SER A 1 12  ? 45.652 64.787 7.276   1.00 40.22  ? 12  SER A O   1 
ATOM   82   C CB  . SER A 1 12  ? 42.750 65.446 8.539   1.00 36.21  ? 12  SER A CB  1 
ATOM   83   O OG  . SER A 1 12  ? 42.737 64.098 8.117   1.00 38.40  ? 12  SER A OG  1 
ATOM   84   N N   . ALA A 1 13  ? 45.839 66.211 8.999   1.00 37.03  ? 13  ALA A N   1 
ATOM   85   C CA  . ALA A 1 13  ? 47.171 65.778 9.351   1.00 28.53  ? 13  ALA A CA  1 
ATOM   86   C C   . ALA A 1 13  ? 47.141 65.497 10.848  1.00 31.53  ? 13  ALA A C   1 
ATOM   87   O O   . ALA A 1 13  ? 47.124 66.412 11.673  1.00 40.20  ? 13  ALA A O   1 
ATOM   88   C CB  . ALA A 1 13  ? 48.164 66.877 9.027   1.00 32.80  ? 13  ALA A CB  1 
ATOM   89   N N   . THR A 1 14  ? 47.100 64.223 11.201  1.00 35.97  ? 14  THR A N   1 
ATOM   90   C CA  . THR A 1 14  ? 47.067 63.859 12.601  1.00 42.84  ? 14  THR A CA  1 
ATOM   91   C C   . THR A 1 14  ? 48.481 63.567 13.105  1.00 44.27  ? 14  THR A C   1 
ATOM   92   O O   . THR A 1 14  ? 49.244 62.847 12.461  1.00 40.95  ? 14  THR A O   1 
ATOM   93   C CB  . THR A 1 14  ? 46.159 62.643 12.831  1.00 34.37  ? 14  THR A CB  1 
ATOM   94   O OG1 . THR A 1 14  ? 44.840 62.925 12.351  0.00 36.19  ? 14  THR A OG1 1 
ATOM   95   C CG2 . THR A 1 14  ? 46.097 62.316 14.314  1.00 29.45  ? 14  THR A CG2 1 
ATOM   96   N N   . VAL A 1 15  ? 48.812 64.145 14.259  1.00 44.42  ? 15  VAL A N   1 
ATOM   97   C CA  . VAL A 1 15  ? 50.121 63.999 14.882  1.00 42.35  ? 15  VAL A CA  1 
ATOM   98   C C   . VAL A 1 15  ? 50.046 63.120 16.124  1.00 39.29  ? 15  VAL A C   1 
ATOM   99   O O   . VAL A 1 15  ? 49.330 63.433 17.070  1.00 40.05  ? 15  VAL A O   1 
ATOM   100  C CB  . VAL A 1 15  ? 50.700 65.399 15.266  1.00 39.29  ? 15  VAL A CB  1 
ATOM   101  C CG1 . VAL A 1 15  ? 51.851 65.264 16.213  1.00 34.07  ? 15  VAL A CG1 1 
ATOM   102  C CG2 . VAL A 1 15  ? 51.158 66.127 14.026  1.00 35.56  ? 15  VAL A CG2 1 
ATOM   103  N N   . ARG A 1 16  ? 50.775 62.012 16.109  1.00 38.65  ? 16  ARG A N   1 
ATOM   104  C CA  . ARG A 1 16  ? 50.800 61.104 17.249  1.00 50.73  ? 16  ARG A CA  1 
ATOM   105  C C   . ARG A 1 16  ? 52.205 61.045 17.806  1.00 48.90  ? 16  ARG A C   1 
ATOM   106  O O   . ARG A 1 16  ? 53.038 60.260 17.351  1.00 51.16  ? 16  ARG A O   1 
ATOM   107  C CB  . ARG A 1 16  ? 50.375 59.688 16.850  1.00 52.81  ? 16  ARG A CB  1 
ATOM   108  C CG  . ARG A 1 16  ? 49.000 59.597 16.232  1.00 68.75  ? 16  ARG A CG  1 
ATOM   109  C CD  . ARG A 1 16  ? 48.470 58.184 16.295  1.00 73.96  ? 16  ARG A CD  1 
ATOM   110  N NE  . ARG A 1 16  ? 47.180 58.063 15.632  1.00 74.67  ? 16  ARG A NE  1 
ATOM   111  C CZ  . ARG A 1 16  ? 46.357 57.042 15.812  1.00 84.25  ? 16  ARG A CZ  1 
ATOM   112  N NH1 . ARG A 1 16  ? 46.702 56.062 16.642  1.00 81.04  ? 16  ARG A NH1 1 
ATOM   113  N NH2 . ARG A 1 16  ? 45.197 57.000 15.163  1.00 82.05  ? 16  ARG A NH2 1 
ATOM   114  N N   . PRO A 1 17  ? 52.495 61.881 18.805  1.00 51.93  ? 17  PRO A N   1 
ATOM   115  C CA  . PRO A 1 17  ? 53.840 61.871 19.382  1.00 57.48  ? 17  PRO A CA  1 
ATOM   116  C C   . PRO A 1 17  ? 54.229 60.496 19.910  1.00 58.31  ? 17  PRO A C   1 
ATOM   117  O O   . PRO A 1 17  ? 53.414 59.580 19.928  1.00 56.65  ? 17  PRO A O   1 
ATOM   118  C CB  . PRO A 1 17  ? 53.752 62.936 20.468  1.00 52.18  ? 17  PRO A CB  1 
ATOM   119  C CG  . PRO A 1 17  ? 52.300 62.930 20.844  1.00 55.59  ? 17  PRO A CG  1 
ATOM   120  C CD  . PRO A 1 17  ? 51.616 62.822 19.516  1.00 45.57  ? 17  PRO A CD  1 
ATOM   121  N N   . THR A 1 18  ? 55.484 60.352 20.321  1.00 70.14  ? 18  THR A N   1 
ATOM   122  C CA  . THR A 1 18  ? 55.983 59.085 20.832  1.00 74.52  ? 18  THR A CA  1 
ATOM   123  C C   . THR A 1 18  ? 56.426 59.221 22.267  1.00 81.76  ? 18  THR A C   1 
ATOM   124  O O   . THR A 1 18  ? 57.400 59.911 22.569  1.00 81.54  ? 18  THR A O   1 
ATOM   125  C CB  . THR A 1 18  ? 57.161 58.589 20.011  1.00 70.57  ? 18  THR A CB  1 
ATOM   126  O OG1 . THR A 1 18  ? 56.742 58.394 18.661  1.00 63.43  ? 18  THR A OG1 1 
ATOM   127  C CG2 . THR A 1 18  ? 57.674 57.280 20.568  1.00 81.17  ? 18  THR A CG2 1 
ATOM   128  N N   . GLU A 1 19  ? 55.666 58.544 23.122  1.00 88.12  ? 19  GLU A N   1 
ATOM   129  C CA  . GLU A 1 19  ? 55.843 58.493 24.568  1.00 90.12  ? 19  GLU A CA  1 
ATOM   130  C C   . GLU A 1 19  ? 56.903 59.442 25.111  0.00 88.39  ? 19  GLU A C   1 
ATOM   131  O O   . GLU A 1 19  ? 58.048 59.050 25.335  0.00 89.12  ? 19  GLU A O   1 
ATOM   132  C CB  . GLU A 1 19  ? 56.149 57.054 24.982  1.00 82.83  ? 19  GLU A CB  1 
ATOM   133  C CG  . GLU A 1 19  ? 55.594 56.015 24.010  1.00 88.21  ? 19  GLU A CG  1 
ATOM   134  C CD  . GLU A 1 19  ? 54.166 56.301 23.573  1.00 92.65  ? 19  GLU A CD  1 
ATOM   135  O OE1 . GLU A 1 19  ? 53.230 56.153 24.397  1.00 95.26  ? 19  GLU A OE1 1 
ATOM   136  O OE2 . GLU A 1 19  ? 53.986 56.684 22.396  1.00 99.69  ? 19  GLU A OE2 1 
ATOM   137  N N   . GLY A 1 20  ? 56.506 60.694 25.322  1.00 66.73  ? 20  GLY A N   1 
ATOM   138  C CA  . GLY A 1 20  ? 57.419 61.697 25.843  1.00 76.35  ? 20  GLY A CA  1 
ATOM   139  C C   . GLY A 1 20  ? 57.941 61.450 27.258  1.00 78.33  ? 20  GLY A C   1 
ATOM   140  O O   . GLY A 1 20  ? 57.199 61.176 28.210  1.00 80.57  ? 20  GLY A O   1 
ATOM   141  N N   . GLY A 1 29  ? 55.872 59.542 37.845  1.00 87.83  ? 29  GLY A N   1 
ATOM   142  C CA  . GLY A 1 29  ? 54.724 59.503 36.944  1.00 84.63  ? 29  GLY A CA  1 
ATOM   143  C C   . GLY A 1 29  ? 54.993 59.567 35.435  1.00 81.38  ? 29  GLY A C   1 
ATOM   144  O O   . GLY A 1 29  ? 56.138 59.478 34.979  1.00 76.08  ? 29  GLY A O   1 
ATOM   145  N N   . GLY A 1 30  ? 53.916 59.761 34.673  0.00 72.08  ? 30  GLY A N   1 
ATOM   146  C CA  . GLY A 1 30  ? 53.967 59.809 33.226  1.00 72.59  ? 30  GLY A CA  1 
ATOM   147  C C   . GLY A 1 30  ? 54.764 60.900 32.534  1.00 71.20  ? 30  GLY A C   1 
ATOM   148  O O   . GLY A 1 30  ? 56.001 60.864 32.459  1.00 76.11  ? 30  GLY A O   1 
ATOM   149  N N   . PHE A 1 31  ? 54.000 61.850 31.998  1.00 65.96  ? 31  PHE A N   1 
ATOM   150  C CA  . PHE A 1 31  ? 54.449 63.013 31.243  1.00 59.09  ? 31  PHE A CA  1 
ATOM   151  C C   . PHE A 1 31  ? 54.278 62.578 29.806  1.00 61.31  ? 31  PHE A C   1 
ATOM   152  O O   . PHE A 1 31  ? 55.180 62.088 29.129  1.00 65.30  ? 31  PHE A O   1 
ATOM   153  C CB  . PHE A 1 31  ? 55.850 63.400 31.674  1.00 70.20  ? 31  PHE A CB  1 
ATOM   154  C CG  . PHE A 1 31  ? 56.369 64.626 31.022  1.00 71.70  ? 31  PHE A CG  1 
ATOM   155  C CD1 . PHE A 1 31  ? 57.221 65.466 31.707  0.00 77.39  ? 31  PHE A CD1 1 
ATOM   156  C CD2 . PHE A 1 31  ? 56.120 64.867 29.674  1.00 74.36  ? 31  PHE A CD2 1 
ATOM   157  C CE1 . PHE A 1 31  ? 57.831 66.524 31.079  1.00 79.11  ? 31  PHE A CE1 1 
ATOM   158  C CE2 . PHE A 1 31  ? 56.738 65.922 29.027  1.00 88.00  ? 31  PHE A CE2 1 
ATOM   159  C CZ  . PHE A 1 31  ? 57.599 66.755 29.726  1.00 90.97  ? 31  PHE A CZ  1 
ATOM   160  N N   . SER A 1 32  ? 53.026 62.729 29.390  1.00 63.61  ? 32  SER A N   1 
ATOM   161  C CA  . SER A 1 32  ? 52.614 62.344 28.069  1.00 55.85  ? 32  SER A CA  1 
ATOM   162  C C   . SER A 1 32  ? 52.037 63.502 27.265  1.00 48.99  ? 32  SER A C   1 
ATOM   163  O O   . SER A 1 32  ? 51.588 64.506 27.811  1.00 51.12  ? 32  SER A O   1 
ATOM   164  C CB  . SER A 1 32  ? 51.609 61.192 28.154  1.00 59.04  ? 32  SER A CB  1 
ATOM   165  O OG  . SER A 1 32  ? 50.439 61.609 28.823  1.00 61.42  ? 32  SER A OG  1 
ATOM   166  N N   . VAL A 1 33  ? 52.073 63.363 25.951  1.00 48.47  ? 33  VAL A N   1 
ATOM   167  C CA  . VAL A 1 33  ? 51.557 64.406 25.107  1.00 40.86  ? 33  VAL A CA  1 
ATOM   168  C C   . VAL A 1 33  ? 50.406 63.872 24.306  1.00 39.49  ? 33  VAL A C   1 
ATOM   169  O O   . VAL A 1 33  ? 50.450 62.771 23.782  1.00 46.95  ? 33  VAL A O   1 
ATOM   170  C CB  . VAL A 1 33  ? 52.621 64.953 24.151  1.00 42.59  ? 33  VAL A CB  1 
ATOM   171  C CG1 . VAL A 1 33  ? 52.001 66.034 23.253  1.00 36.07  ? 33  VAL A CG1 1 
ATOM   172  C CG2 . VAL A 1 33  ? 53.796 65.516 24.961  1.00 39.77  ? 33  VAL A CG2 1 
ATOM   173  N N   . THR A 1 34  ? 49.371 64.684 24.235  1.00 42.03  ? 34  THR A N   1 
ATOM   174  C CA  . THR A 1 34  ? 48.142 64.375 23.548  1.00 30.43  ? 34  THR A CA  1 
ATOM   175  C C   . THR A 1 34  ? 48.290 64.319 22.021  1.00 36.85  ? 34  THR A C   1 
ATOM   176  O O   . THR A 1 34  ? 49.231 64.882 21.461  1.00 43.51  ? 34  THR A O   1 
ATOM   177  C CB  . THR A 1 34  ? 47.121 65.441 23.984  1.00 37.20  ? 34  THR A CB  1 
ATOM   178  O OG1 . THR A 1 34  ? 45.951 64.794 24.480  1.00 38.11  ? 34  THR A OG1 1 
ATOM   179  C CG2 . THR A 1 34  ? 46.785 66.405 22.845  1.00 21.82  ? 34  THR A CG2 1 
ATOM   180  N N   . ASN A 1 35  ? 47.372 63.631 21.349  1.00 40.10  ? 35  ASN A N   1 
ATOM   181  C CA  . ASN A 1 35  ? 47.383 63.546 19.879  1.00 38.61  ? 35  ASN A CA  1 
ATOM   182  C C   . ASN A 1 35  ? 46.707 64.798 19.336  1.00 38.17  ? 35  ASN A C   1 
ATOM   183  O O   . ASN A 1 35  ? 46.062 65.516 20.089  1.00 41.52  ? 35  ASN A O   1 
ATOM   184  C CB  . ASN A 1 35  ? 46.577 62.340 19.410  1.00 42.36  ? 35  ASN A CB  1 
ATOM   185  C CG  . ASN A 1 35  ? 47.418 61.098 19.244  1.00 41.25  ? 35  ASN A CG  1 
ATOM   186  O OD1 . ASN A 1 35  ? 48.562 61.038 19.695  1.00 51.01  ? 35  ASN A OD1 1 
ATOM   187  N ND2 . ASN A 1 35  ? 46.854 60.091 18.600  1.00 37.85  ? 35  ASN A ND2 1 
ATOM   188  N N   . ASN A 1 36  ? 46.832 65.072 18.043  1.00 42.24  ? 36  ASN A N   1 
ATOM   189  C CA  . ASN A 1 36  ? 46.161 66.242 17.496  1.00 38.06  ? 36  ASN A CA  1 
ATOM   190  C C   . ASN A 1 36  ? 46.081 66.244 15.970  1.00 37.16  ? 36  ASN A C   1 
ATOM   191  O O   . ASN A 1 36  ? 47.035 65.877 15.301  1.00 36.89  ? 36  ASN A O   1 
ATOM   192  C CB  . ASN A 1 36  ? 46.845 67.526 17.988  1.00 35.70  ? 36  ASN A CB  1 
ATOM   193  C CG  . ASN A 1 36  ? 45.972 68.783 17.788  1.00 40.66  ? 36  ASN A CG  1 
ATOM   194  O OD1 . ASN A 1 36  ? 44.847 68.847 18.245  1.00 28.81  ? 36  ASN A OD1 1 
ATOM   195  N ND2 . ASN A 1 36  ? 46.501 69.768 17.106  1.00 30.23  ? 36  ASN A ND2 1 
ATOM   196  N N   . THR A 1 37  ? 44.924 66.641 15.433  1.00 40.38  ? 37  THR A N   1 
ATOM   197  C CA  . THR A 1 37  ? 44.727 66.719 13.987  1.00 37.73  ? 37  THR A CA  1 
ATOM   198  C C   . THR A 1 37  ? 44.546 68.164 13.559  1.00 37.26  ? 37  THR A C   1 
ATOM   199  O O   . THR A 1 37  ? 43.917 68.950 14.256  1.00 36.55  ? 37  THR A O   1 
ATOM   200  C CB  . THR A 1 37  ? 43.490 65.942 13.522  1.00 22.85  ? 37  THR A CB  1 
ATOM   201  O OG1 . THR A 1 37  ? 43.676 64.561 13.832  1.00 36.17  ? 37  THR A OG1 1 
ATOM   202  C CG2 . THR A 1 37  ? 43.294 66.085 12.019  0.00 32.61  ? 37  THR A CG2 1 
ATOM   203  N N   . GLN A 1 38  ? 45.102 68.497 12.400  1.00 30.22  ? 38  GLN A N   1 
ATOM   204  C CA  . GLN A 1 38  ? 45.015 69.830 11.856  1.00 30.48  ? 38  GLN A CA  1 
ATOM   205  C C   . GLN A 1 38  ? 44.823 69.824 10.339  1.00 37.90  ? 38  GLN A C   1 
ATOM   206  O O   . GLN A 1 38  ? 44.845 68.782 9.688   1.00 40.03  ? 38  GLN A O   1 
ATOM   207  C CB  . GLN A 1 38  ? 46.286 70.596 12.202  1.00 30.44  ? 38  GLN A CB  1 
ATOM   208  C CG  . GLN A 1 38  ? 46.425 70.908 13.668  1.00 24.24  ? 38  GLN A CG  1 
ATOM   209  C CD  . GLN A 1 38  ? 45.370 71.856 14.128  1.00 30.76  ? 38  GLN A CD  1 
ATOM   210  O OE1 . GLN A 1 38  ? 45.022 71.858 15.286  1.00 30.88  ? 38  GLN A OE1 1 
ATOM   211  N NE2 . GLN A 1 38  ? 44.853 72.685 13.213  1.00 40.34  ? 38  GLN A NE2 1 
ATOM   212  N N   . LEU A 1 39  ? 44.621 71.004 9.774   1.00 41.40  ? 39  LEU A N   1 
ATOM   213  C CA  . LEU A 1 39  ? 44.462 71.107 8.342   1.00 38.73  ? 39  LEU A CA  1 
ATOM   214  C C   . LEU A 1 39  ? 45.875 70.966 7.810   1.00 43.73  ? 39  LEU A C   1 
ATOM   215  O O   . LEU A 1 39  ? 46.748 71.765 8.132   1.00 35.58  ? 39  LEU A O   1 
ATOM   216  C CB  . LEU A 1 39  ? 43.935 72.479 7.950   1.00 41.36  ? 39  LEU A CB  1 
ATOM   217  C CG  . LEU A 1 39  ? 43.292 72.678 6.574   1.00 44.57  ? 39  LEU A CG  1 
ATOM   218  C CD1 . LEU A 1 39  ? 43.663 74.065 6.065   1.00 40.09  ? 39  LEU A CD1 1 
ATOM   219  C CD2 . LEU A 1 39  ? 43.745 71.614 5.592   1.00 31.06  ? 39  LEU A CD2 1 
ATOM   220  N N   . GLY A 1 40  ? 46.107 69.934 7.015   1.00 46.59  ? 40  GLY A N   1 
ATOM   221  C CA  . GLY A 1 40  ? 47.419 69.746 6.444   1.00 32.75  ? 40  GLY A CA  1 
ATOM   222  C C   . GLY A 1 40  ? 47.344 70.093 4.982   1.00 37.17  ? 40  GLY A C   1 
ATOM   223  O O   . GLY A 1 40  ? 46.437 69.669 4.277   1.00 42.34  ? 40  GLY A O   1 
ATOM   224  N N   . LEU A 1 41  ? 48.288 70.901 4.536   1.00 45.72  ? 41  LEU A N   1 
ATOM   225  C CA  . LEU A 1 41  ? 48.375 71.305 3.139   1.00 42.47  ? 41  LEU A CA  1 
ATOM   226  C C   . LEU A 1 41  ? 49.766 70.917 2.696   1.00 40.60  ? 41  LEU A C   1 
ATOM   227  O O   . LEU A 1 41  ? 50.723 71.082 3.447   1.00 45.28  ? 41  LEU A O   1 
ATOM   228  C CB  . LEU A 1 41  ? 48.230 72.818 2.986   1.00 33.23  ? 41  LEU A CB  1 
ATOM   229  C CG  . LEU A 1 41  ? 46.847 73.424 3.060   1.00 60.40  ? 41  LEU A CG  1 
ATOM   230  C CD1 . LEU A 1 41  ? 46.972 74.935 3.007   1.00 60.00  ? 41  LEU A CD1 1 
ATOM   231  C CD2 . LEU A 1 41  ? 45.997 72.902 1.909   1.00 60.03  ? 41  LEU A CD2 1 
ATOM   232  N N   . THR A 1 42  ? 49.891 70.402 1.483   1.00 38.11  ? 42  THR A N   1 
ATOM   233  C CA  . THR A 1 42  ? 51.202 70.039 0.992   1.00 41.51  ? 42  THR A CA  1 
ATOM   234  C C   . THR A 1 42  ? 51.375 70.614 -0.406  1.00 43.25  ? 42  THR A C   1 
ATOM   235  O O   . THR A 1 42  ? 50.424 70.685 -1.173  1.00 50.39  ? 42  THR A O   1 
ATOM   236  C CB  . THR A 1 42  ? 51.417 68.486 1.002   1.00 48.84  ? 42  THR A CB  1 
ATOM   237  O OG1 . THR A 1 42  ? 50.675 67.871 -0.062  1.00 52.53  ? 42  THR A OG1 1 
ATOM   238  C CG2 . THR A 1 42  ? 50.986 67.900 2.338   0.00 47.17  ? 42  THR A CG2 1 
ATOM   239  N N   . PHE A 1 43  ? 52.591 71.056 -0.714  1.00 50.25  ? 43  PHE A N   1 
ATOM   240  C CA  . PHE A 1 43  ? 52.923 71.626 -2.024  1.00 48.82  ? 43  PHE A CA  1 
ATOM   241  C C   . PHE A 1 43  ? 54.046 70.787 -2.618  1.00 48.11  ? 43  PHE A C   1 
ATOM   242  O O   . PHE A 1 43  ? 55.137 70.720 -2.058  1.00 58.50  ? 43  PHE A O   1 
ATOM   243  C CB  . PHE A 1 43  ? 53.411 73.073 -1.879  1.00 44.54  ? 43  PHE A CB  1 
ATOM   244  C CG  . PHE A 1 43  ? 52.555 73.921 -0.983  1.00 48.53  ? 43  PHE A CG  1 
ATOM   245  C CD1 . PHE A 1 43  ? 52.387 73.590 0.360   1.00 57.44  ? 43  PHE A CD1 1 
ATOM   246  C CD2 . PHE A 1 43  ? 51.932 75.061 -1.472  1.00 51.68  ? 43  PHE A CD2 1 
ATOM   247  C CE1 . PHE A 1 43  ? 51.613 74.382 1.204   1.00 57.08  ? 43  PHE A CE1 1 
ATOM   248  C CE2 . PHE A 1 43  ? 51.154 75.862 -0.637  1.00 56.75  ? 43  PHE A CE2 1 
ATOM   249  C CZ  . PHE A 1 43  ? 50.996 75.517 0.706   1.00 46.04  ? 43  PHE A CZ  1 
ATOM   250  N N   . THR A 1 44  ? 53.785 70.131 -3.735  1.00 51.25  ? 44  THR A N   1 
ATOM   251  C CA  . THR A 1 44  ? 54.811 69.311 -4.357  1.00 48.74  ? 44  THR A CA  1 
ATOM   252  C C   . THR A 1 44  ? 55.111 69.759 -5.770  1.00 56.19  ? 44  THR A C   1 
ATOM   253  O O   . THR A 1 44  ? 54.217 70.191 -6.506  1.00 54.20  ? 44  THR A O   1 
ATOM   254  C CB  . THR A 1 44  ? 54.417 67.812 -4.412  1.00 38.98  ? 44  THR A CB  1 
ATOM   255  O OG1 . THR A 1 44  ? 54.320 67.291 -3.082  1.00 43.13  ? 44  THR A OG1 1 
ATOM   256  C CG2 . THR A 1 44  ? 55.470 67.009 -5.173  0.00 43.87  ? 44  THR A CG2 1 
ATOM   257  N N   . TYR A 1 45  ? 56.388 69.669 -6.132  1.00 60.97  ? 45  TYR A N   1 
ATOM   258  C CA  . TYR A 1 45  ? 56.828 70.006 -7.473  1.00 56.16  ? 45  TYR A CA  1 
ATOM   259  C C   . TYR A 1 45  ? 57.496 68.778 -8.071  1.00 54.28  ? 45  TYR A C   1 
ATOM   260  O O   . TYR A 1 45  ? 58.437 68.230 -7.500  1.00 53.26  ? 45  TYR A O   1 
ATOM   261  C CB  . TYR A 1 45  ? 57.829 71.150 -7.480  1.00 46.56  ? 45  TYR A CB  1 
ATOM   262  C CG  . TYR A 1 45  ? 58.272 71.415 -8.885  1.00 51.21  ? 45  TYR A CG  1 
ATOM   263  C CD1 . TYR A 1 45  ? 57.452 72.105 -9.762  1.00 53.89  ? 45  TYR A CD1 1 
ATOM   264  C CD2 . TYR A 1 45  ? 59.463 70.892 -9.370  1.00 39.31  ? 45  TYR A CD2 1 
ATOM   265  C CE1 . TYR A 1 45  ? 57.800 72.265 -11.082 1.00 55.19  ? 45  TYR A CE1 1 
ATOM   266  C CE2 . TYR A 1 45  ? 59.822 71.044 -10.685 1.00 46.49  ? 45  TYR A CE2 1 
ATOM   267  C CZ  . TYR A 1 45  ? 58.984 71.734 -11.539 1.00 48.96  ? 45  TYR A CZ  1 
ATOM   268  O OH  . TYR A 1 45  ? 59.316 71.905 -12.865 1.00 64.20  ? 45  TYR A OH  1 
ATOM   269  N N   . MET A 1 46  ? 57.017 68.345 -9.223  1.00 53.59  ? 46  MET A N   1 
ATOM   270  C CA  . MET A 1 46  ? 57.600 67.171 -9.848  1.00 63.71  ? 46  MET A CA  1 
ATOM   271  C C   . MET A 1 46  ? 58.891 67.486 -10.587 1.00 67.16  ? 46  MET A C   1 
ATOM   272  O O   . MET A 1 46  ? 58.862 68.066 -11.675 1.00 64.52  ? 46  MET A O   1 
ATOM   273  C CB  . MET A 1 46  ? 56.599 66.531 -10.815 0.00 63.48  ? 46  MET A CB  1 
ATOM   274  C CG  . MET A 1 46  ? 55.376 65.941 -10.132 1.00 68.69  ? 46  MET A CG  1 
ATOM   275  S SD  . MET A 1 46  ? 55.833 64.771 -8.822  1.00 65.00  ? 46  MET A SD  1 
ATOM   276  C CE  . MET A 1 46  ? 56.238 63.352 -9.790  1.00 71.18  ? 46  MET A CE  1 
ATOM   277  N N   . ALA A 1 47  ? 60.019 67.110 -9.989  1.00 62.24  ? 47  ALA A N   1 
ATOM   278  C CA  . ALA A 1 47  ? 61.310 67.331 -10.623 1.00 67.35  ? 47  ALA A CA  1 
ATOM   279  C C   . ALA A 1 47  ? 61.333 66.597 -11.966 1.00 68.57  ? 47  ALA A C   1 
ATOM   280  O O   . ALA A 1 47  ? 61.560 67.201 -13.003 1.00 75.96  ? 47  ALA A O   1 
ATOM   281  C CB  . ALA A 1 47  ? 62.433 66.821 -9.728  0.00 66.38  ? 47  ALA A CB  1 
ATOM   282  N N   . THR A 1 48  ? 61.087 65.290 -11.935 1.00 77.07  ? 48  THR A N   1 
ATOM   283  C CA  . THR A 1 48  ? 61.079 64.470 -13.147 1.00 80.77  ? 48  THR A CA  1 
ATOM   284  C C   . THR A 1 48  ? 60.324 63.157 -12.968 1.00 80.76  ? 48  THR A C   1 
ATOM   285  O O   . THR A 1 48  ? 60.879 62.197 -12.431 1.00 86.06  ? 48  THR A O   1 
ATOM   286  C CB  . THR A 1 48  ? 62.506 64.080 -13.604 1.00 85.67  ? 48  THR A CB  1 
ATOM   287  O OG1 . THR A 1 48  ? 63.129 63.283 -12.591 1.00 76.79  ? 48  THR A OG1 1 
ATOM   288  C CG2 . THR A 1 48  ? 63.354 65.314 -13.885 1.00 79.23  ? 48  THR A CG2 1 
ATOM   289  N N   . ASP A 1 49  ? 59.075 63.114 -13.432 1.00 70.59  ? 49  ASP A N   1 
ATOM   290  C CA  . ASP A 1 49  ? 58.222 61.912 -13.386 1.00 72.60  ? 49  ASP A CA  1 
ATOM   291  C C   . ASP A 1 49  ? 58.325 60.949 -12.212 1.00 67.09  ? 49  ASP A C   1 
ATOM   292  O O   . ASP A 1 49  ? 57.610 59.953 -12.192 1.00 63.39  ? 49  ASP A O   1 
ATOM   293  C CB  . ASP A 1 49  ? 58.407 61.068 -14.661 1.00 66.97  ? 49  ASP A CB  1 
ATOM   294  C CG  . ASP A 1 49  ? 57.762 61.683 -15.895 1.00 75.52  ? 49  ASP A CG  1 
ATOM   295  O OD1 . ASP A 1 49  ? 57.514 60.913 -16.858 1.00 66.43  ? 49  ASP A OD1 1 
ATOM   296  O OD2 . ASP A 1 49  ? 57.512 62.901 -15.919 1.00 78.39  ? 49  ASP A OD2 1 
ATOM   297  N N   . ASN A 1 50  ? 59.213 61.213 -11.258 1.00 70.33  ? 50  ASN A N   1 
ATOM   298  C CA  . ASN A 1 50  ? 59.382 60.325 -10.098 1.00 64.48  ? 50  ASN A CA  1 
ATOM   299  C C   . ASN A 1 50  ? 59.933 61.127 -8.929  1.00 64.22  ? 50  ASN A C   1 
ATOM   300  O O   . ASN A 1 50  ? 59.526 60.945 -7.784  0.00 61.24  ? 50  ASN A O   1 
ATOM   301  C CB  . ASN A 1 50  ? 60.365 59.217 -10.460 0.00 65.47  ? 50  ASN A CB  1 
ATOM   302  C CG  . ASN A 1 50  ? 59.985 58.504 -11.735 1.00 64.32  ? 50  ASN A CG  1 
ATOM   303  O OD1 . ASN A 1 50  ? 59.210 57.539 -11.717 1.00 57.78  ? 50  ASN A OD1 1 
ATOM   304  N ND2 . ASN A 1 50  ? 60.512 58.978 -12.854 1.00 71.05  ? 50  ASN A ND2 1 
ATOM   305  N N   . ILE A 1 51  ? 60.858 62.031 -9.248  1.00 52.34  ? 51  ILE A N   1 
ATOM   306  C CA  . ILE A 1 51  ? 61.484 62.855 -8.235  1.00 52.30  ? 51  ILE A CA  1 
ATOM   307  C C   . ILE A 1 51  ? 60.678 64.113 -8.087  1.00 51.24  ? 51  ILE A C   1 
ATOM   308  O O   . ILE A 1 51  ? 60.428 64.810 -9.059  1.00 48.75  ? 51  ILE A O   1 
ATOM   309  C CB  . ILE A 1 51  ? 62.932 63.240 -8.620  1.00 56.49  ? 51  ILE A CB  1 
ATOM   310  C CG1 . ILE A 1 51  ? 63.790 61.976 -8.770  1.00 60.29  ? 51  ILE A CG1 1 
ATOM   311  C CG2 . ILE A 1 51  ? 63.532 64.151 -7.565  0.00 56.03  ? 51  ILE A CG2 1 
ATOM   312  C CD1 . ILE A 1 51  ? 65.052 62.198 -9.562  1.00 43.52  ? 51  ILE A CD1 1 
ATOM   313  N N   . GLY A 1 52  ? 60.269 64.393 -6.860  1.00 47.85  ? 52  GLY A N   1 
ATOM   314  C CA  . GLY A 1 52  ? 59.506 65.585 -6.612  1.00 42.15  ? 52  GLY A CA  1 
ATOM   315  C C   . GLY A 1 52  ? 59.896 66.165 -5.272  1.00 50.24  ? 52  GLY A C   1 
ATOM   316  O O   . GLY A 1 52  ? 60.391 65.458 -4.375  1.00 44.00  ? 52  GLY A O   1 
ATOM   317  N N   . VAL A 1 53  ? 59.673 67.468 -5.147  1.00 53.77  ? 53  VAL A N   1 
ATOM   318  C CA  . VAL A 1 53  ? 59.981 68.195 -3.935  1.00 55.98  ? 53  VAL A CA  1 
ATOM   319  C C   . VAL A 1 53  ? 58.681 68.566 -3.257  1.00 52.41  ? 53  VAL A C   1 
ATOM   320  O O   . VAL A 1 53  ? 57.862 69.270 -3.829  1.00 53.79  ? 53  VAL A O   1 
ATOM   321  C CB  . VAL A 1 53  ? 60.752 69.481 -4.247  1.00 57.37  ? 53  VAL A CB  1 
ATOM   322  C CG1 . VAL A 1 53  ? 61.054 70.226 -2.954  1.00 54.88  ? 53  VAL A CG1 1 
ATOM   323  C CG2 . VAL A 1 53  ? 62.019 69.139 -4.987  1.00 62.34  ? 53  VAL A CG2 1 
ATOM   324  N N   . GLU A 1 54  ? 58.509 68.108 -2.026  1.00 57.40  ? 54  GLU A N   1 
ATOM   325  C CA  . GLU A 1 54  ? 57.292 68.381 -1.283  1.00 55.55  ? 54  GLU A CA  1 
ATOM   326  C C   . GLU A 1 54  ? 57.490 69.248 -0.030  1.00 53.34  ? 54  GLU A C   1 
ATOM   327  O O   . GLU A 1 54  ? 58.475 69.113 0.690   1.00 54.70  ? 54  GLU A O   1 
ATOM   328  C CB  . GLU A 1 54  ? 56.636 67.042 -0.899  1.00 49.38  ? 54  GLU A CB  1 
ATOM   329  C CG  . GLU A 1 54  ? 55.264 67.164 -0.296  1.00 40.11  ? 54  GLU A CG  1 
ATOM   330  C CD  . GLU A 1 54  ? 54.554 65.857 -0.253  1.00 47.79  ? 54  GLU A CD  1 
ATOM   331  O OE1 . GLU A 1 54  ? 54.726 65.106 0.724   1.00 52.21  ? 54  GLU A OE1 1 
ATOM   332  O OE2 . GLU A 1 54  ? 53.825 65.565 -1.212  1.00 60.72  ? 54  GLU A OE2 1 
ATOM   333  N N   . LEU A 1 55  ? 56.536 70.134 0.223   1.00 48.35  ? 55  LEU A N   1 
ATOM   334  C CA  . LEU A 1 55  ? 56.573 70.991 1.397   1.00 44.60  ? 55  LEU A CA  1 
ATOM   335  C C   . LEU A 1 55  ? 55.285 70.750 2.202   1.00 52.30  ? 55  LEU A C   1 
ATOM   336  O O   . LEU A 1 55  ? 54.187 70.860 1.656   1.00 49.57  ? 55  LEU A O   1 
ATOM   337  C CB  . LEU A 1 55  ? 56.645 72.457 0.970   1.00 47.63  ? 55  LEU A CB  1 
ATOM   338  C CG  . LEU A 1 55  ? 56.789 73.551 2.044   1.00 49.94  ? 55  LEU A CG  1 
ATOM   339  C CD1 . LEU A 1 55  ? 55.503 74.295 2.209   1.00 36.82  ? 55  LEU A CD1 1 
ATOM   340  C CD2 . LEU A 1 55  ? 57.245 72.941 3.358   1.00 45.60  ? 55  LEU A CD2 1 
ATOM   341  N N   . LEU A 1 56  ? 55.418 70.418 3.485   1.00 51.26  ? 56  LEU A N   1 
ATOM   342  C CA  . LEU A 1 56  ? 54.264 70.166 4.344   1.00 44.49  ? 56  LEU A CA  1 
ATOM   343  C C   . LEU A 1 56  ? 54.010 71.331 5.272   1.00 45.07  ? 56  LEU A C   1 
ATOM   344  O O   . LEU A 1 56  ? 54.897 71.775 5.971   1.00 44.43  ? 56  LEU A O   1 
ATOM   345  C CB  . LEU A 1 56  ? 54.470 68.917 5.208   1.00 54.48  ? 56  LEU A CB  1 
ATOM   346  C CG  . LEU A 1 56  ? 53.405 68.715 6.305   1.00 53.91  ? 56  LEU A CG  1 
ATOM   347  C CD1 . LEU A 1 56  ? 52.083 68.441 5.652   1.00 50.90  ? 56  LEU A CD1 1 
ATOM   348  C CD2 . LEU A 1 56  ? 53.764 67.562 7.223   1.00 55.96  ? 56  LEU A CD2 1 
ATOM   349  N N   . ALA A 1 57  ? 52.781 71.814 5.292   1.00 51.14  ? 57  ALA A N   1 
ATOM   350  C CA  . ALA A 1 57  ? 52.414 72.923 6.154   1.00 51.15  ? 57  ALA A CA  1 
ATOM   351  C C   . ALA A 1 57  ? 51.111 72.551 6.839   1.00 54.36  ? 57  ALA A C   1 
ATOM   352  O O   . ALA A 1 57  ? 50.428 71.624 6.419   1.00 61.76  ? 57  ALA A O   1 
ATOM   353  C CB  . ALA A 1 57  ? 52.244 74.181 5.334   1.00 46.57  ? 57  ALA A CB  1 
ATOM   354  N N   . ALA A 1 58  ? 50.759 73.266 7.892   1.00 50.28  ? 58  ALA A N   1 
ATOM   355  C CA  . ALA A 1 58  ? 49.537 72.945 8.595   1.00 41.39  ? 58  ALA A CA  1 
ATOM   356  C C   . ALA A 1 58  ? 49.064 74.088 9.456   1.00 42.05  ? 58  ALA A C   1 
ATOM   357  O O   . ALA A 1 58  ? 49.766 75.057 9.656   1.00 52.52  ? 58  ALA A O   1 
ATOM   358  C CB  . ALA A 1 58  ? 49.760 71.730 9.452   1.00 37.99  ? 58  ALA A CB  1 
ATOM   359  N N   . THR A 1 59  ? 47.849 73.975 9.952   1.00 44.14  ? 59  THR A N   1 
ATOM   360  C CA  . THR A 1 59  ? 47.297 74.985 10.826  1.00 49.45  ? 59  THR A CA  1 
ATOM   361  C C   . THR A 1 59  ? 48.066 74.652 12.119  1.00 47.98  ? 59  THR A C   1 
ATOM   362  O O   . THR A 1 59  ? 48.594 73.559 12.247  1.00 51.32  ? 59  THR A O   1 
ATOM   363  C CB  . THR A 1 59  ? 45.759 74.763 10.968  1.00 54.17  ? 59  THR A CB  1 
ATOM   364  O OG1 . THR A 1 59  ? 45.156 74.756 9.669   0.00 51.65  ? 59  THR A OG1 1 
ATOM   365  C CG2 . THR A 1 59  ? 45.126 75.868 11.801  0.00 51.65  ? 59  THR A CG2 1 
ATOM   366  N N   . PRO A 1 60  ? 48.167 75.585 13.075  1.00 52.21  ? 60  PRO A N   1 
ATOM   367  C CA  . PRO A 1 60  ? 48.908 75.232 14.292  1.00 45.82  ? 60  PRO A CA  1 
ATOM   368  C C   . PRO A 1 60  ? 48.306 74.121 15.151  1.00 48.27  ? 60  PRO A C   1 
ATOM   369  O O   . PRO A 1 60  ? 47.112 74.123 15.452  1.00 36.73  ? 60  PRO A O   1 
ATOM   370  C CB  . PRO A 1 60  ? 48.998 76.558 15.039  1.00 49.74  ? 60  PRO A CB  1 
ATOM   371  C CG  . PRO A 1 60  ? 47.764 77.288 14.576  1.00 57.62  ? 60  PRO A CG  1 
ATOM   372  C CD  . PRO A 1 60  ? 47.770 77.003 13.099  1.00 51.85  ? 60  PRO A CD  1 
ATOM   373  N N   . PHE A 1 61  ? 49.175 73.188 15.547  1.00 47.96  ? 61  PHE A N   1 
ATOM   374  C CA  . PHE A 1 61  ? 48.817 72.042 16.358  1.00 40.39  ? 61  PHE A CA  1 
ATOM   375  C C   . PHE A 1 61  ? 48.746 72.377 17.829  1.00 45.11  ? 61  PHE A C   1 
ATOM   376  O O   . PHE A 1 61  ? 49.639 73.010 18.363  1.00 47.64  ? 61  PHE A O   1 
ATOM   377  C CB  . PHE A 1 61  ? 49.832 70.905 16.182  1.00 38.04  ? 61  PHE A CB  1 
ATOM   378  C CG  . PHE A 1 61  ? 49.681 70.134 14.902  1.00 42.36  ? 61  PHE A CG  1 
ATOM   379  C CD1 . PHE A 1 61  ? 50.279 70.574 13.733  1.00 36.75  ? 61  PHE A CD1 1 
ATOM   380  C CD2 . PHE A 1 61  ? 48.942 68.966 14.865  1.00 35.55  ? 61  PHE A CD2 1 
ATOM   381  C CE1 . PHE A 1 61  ? 50.144 69.859 12.539  1.00 40.92  ? 61  PHE A CE1 1 
ATOM   382  C CE2 . PHE A 1 61  ? 48.803 68.250 13.680  1.00 46.60  ? 61  PHE A CE2 1 
ATOM   383  C CZ  . PHE A 1 61  ? 49.408 68.699 12.515  1.00 28.52  ? 61  PHE A CZ  1 
ATOM   384  N N   . ARG A 1 62  ? 47.686 71.924 18.490  1.00 46.73  ? 62  ARG A N   1 
ATOM   385  C CA  . ARG A 1 62  ? 47.512 72.152 19.912  1.00 40.88  ? 62  ARG A CA  1 
ATOM   386  C C   . ARG A 1 62  ? 47.610 70.812 20.637  1.00 48.01  ? 62  ARG A C   1 
ATOM   387  O O   . ARG A 1 62  ? 46.887 69.871 20.308  1.00 52.30  ? 62  ARG A O   1 
ATOM   388  C CB  . ARG A 1 62  ? 46.159 72.794 20.158  1.00 26.01  ? 62  ARG A CB  1 
ATOM   389  C CG  . ARG A 1 62  ? 45.759 72.860 21.608  1.00 48.35  ? 62  ARG A CG  1 
ATOM   390  C CD  . ARG A 1 62  ? 44.517 73.712 21.738  1.00 68.31  ? 62  ARG A CD  1 
ATOM   391  N NE  . ARG A 1 62  ? 44.775 75.022 21.140  1.00 84.81  ? 62  ARG A NE  1 
ATOM   392  C CZ  . ARG A 1 62  ? 43.886 76.005 21.018  1.00 94.75  ? 62  ARG A CZ  1 
ATOM   393  N NH1 . ARG A 1 62  ? 42.637 75.852 21.454  1.00 102.01 ? 62  ARG A NH1 1 
ATOM   394  N NH2 . ARG A 1 62  ? 44.256 77.149 20.455  1.00 93.38  ? 62  ARG A NH2 1 
ATOM   395  N N   . HIS A 1 63  ? 48.518 70.729 21.608  1.00 42.29  ? 63  HIS A N   1 
ATOM   396  C CA  . HIS A 1 63  ? 48.736 69.517 22.396  1.00 37.67  ? 63  HIS A CA  1 
ATOM   397  C C   . HIS A 1 63  ? 48.630 69.774 23.895  1.00 43.55  ? 63  HIS A C   1 
ATOM   398  O O   . HIS A 1 63  ? 48.877 70.882 24.351  1.00 45.13  ? 63  HIS A O   1 
ATOM   399  C CB  . HIS A 1 63  ? 50.121 68.954 22.131  1.00 29.89  ? 63  HIS A CB  1 
ATOM   400  C CG  . HIS A 1 63  ? 50.316 68.447 20.748  1.00 25.68  ? 63  HIS A CG  1 
ATOM   401  N ND1 . HIS A 1 63  ? 49.862 67.216 20.339  1.00 37.67  ? 63  HIS A ND1 1 
ATOM   402  C CD2 . HIS A 1 63  ? 50.931 69.001 19.677  1.00 36.13  ? 63  HIS A CD2 1 
ATOM   403  C CE1 . HIS A 1 63  ? 50.191 67.027 19.072  1.00 32.80  ? 63  HIS A CE1 1 
ATOM   404  N NE2 . HIS A 1 63  ? 50.841 68.095 18.647  1.00 33.59  ? 63  HIS A NE2 1 
ATOM   405  N N   . LYS A 1 64  ? 48.285 68.743 24.664  1.00 44.60  ? 64  LYS A N   1 
ATOM   406  C CA  . LYS A 1 64  ? 48.194 68.876 26.114  1.00 41.25  ? 64  LYS A CA  1 
ATOM   407  C C   . LYS A 1 64  ? 49.241 67.978 26.766  1.00 40.73  ? 64  LYS A C   1 
ATOM   408  O O   . LYS A 1 64  ? 49.591 66.926 26.224  1.00 45.03  ? 64  LYS A O   1 
ATOM   409  C CB  . LYS A 1 64  ? 46.799 68.497 26.605  1.00 51.15  ? 64  LYS A CB  1 
ATOM   410  C CG  . LYS A 1 64  ? 45.710 69.491 26.251  1.00 43.82  ? 64  LYS A CG  1 
ATOM   411  C CD  . LYS A 1 64  ? 44.434 69.120 26.959  1.00 42.42  ? 64  LYS A CD  1 
ATOM   412  C CE  . LYS A 1 64  ? 43.914 67.756 26.496  1.00 47.57  ? 64  LYS A CE  1 
ATOM   413  N NZ  . LYS A 1 64  ? 42.651 67.340 27.213  1.00 46.02  ? 64  LYS A NZ  1 
ATOM   414  N N   . ILE A 1 65  ? 49.755 68.400 27.918  1.00 40.39  ? 65  ILE A N   1 
ATOM   415  C CA  . ILE A 1 65  ? 50.779 67.636 28.627  1.00 36.79  ? 65  ILE A CA  1 
ATOM   416  C C   . ILE A 1 65  ? 50.216 67.299 29.982  1.00 40.09  ? 65  ILE A C   1 
ATOM   417  O O   . ILE A 1 65  ? 49.501 68.109 30.580  1.00 46.52  ? 65  ILE A O   1 
ATOM   418  C CB  . ILE A 1 65  ? 52.066 68.458 28.869  1.00 45.93  ? 65  ILE A CB  1 
ATOM   419  C CG1 . ILE A 1 65  ? 52.417 69.275 27.630  1.00 42.30  ? 65  ILE A CG1 1 
ATOM   420  C CG2 . ILE A 1 65  ? 53.208 67.542 29.252  0.00 41.39  ? 65  ILE A CG2 1 
ATOM   421  C CD1 . ILE A 1 65  ? 52.622 68.440 26.402  1.00 59.46  ? 65  ILE A CD1 1 
ATOM   422  N N   . GLY A 1 66  ? 50.545 66.112 30.480  1.00 43.30  ? 66  GLY A N   1 
ATOM   423  C CA  . GLY A 1 66  ? 50.040 65.736 31.781  1.00 44.49  ? 66  GLY A CA  1 
ATOM   424  C C   . GLY A 1 66  ? 50.505 64.413 32.338  1.00 50.26  ? 66  GLY A C   1 
ATOM   425  O O   . GLY A 1 66  ? 51.000 63.573 31.609  1.00 50.16  ? 66  GLY A O   1 
ATOM   426  N N   . THR A 1 67  ? 50.321 64.261 33.650  1.00 58.39  ? 67  THR A N   1 
ATOM   427  C CA  . THR A 1 67  ? 50.663 63.068 34.412  1.00 57.00  ? 67  THR A CA  1 
ATOM   428  C C   . THR A 1 67  ? 49.333 62.440 34.670  1.00 63.29  ? 67  THR A C   1 
ATOM   429  O O   . THR A 1 67  ? 48.346 63.142 34.820  1.00 76.44  ? 67  THR A O   1 
ATOM   430  C CB  . THR A 1 67  ? 51.214 63.421 35.770  1.00 58.08  ? 67  THR A CB  1 
ATOM   431  O OG1 . THR A 1 67  ? 52.177 64.467 35.621  1.00 76.68  ? 67  THR A OG1 1 
ATOM   432  C CG2 . THR A 1 67  ? 51.877 62.214 36.407  0.00 63.44  ? 67  THR A CG2 1 
ATOM   433  N N   . ARG A 1 68  ? 49.283 61.126 34.745  1.00 67.23  ? 68  ARG A N   1 
ATOM   434  C CA  . ARG A 1 68  ? 48.004 60.481 35.004  1.00 67.85  ? 68  ARG A CA  1 
ATOM   435  C C   . ARG A 1 68  ? 47.591 60.837 36.426  1.00 60.71  ? 68  ARG A C   1 
ATOM   436  O O   . ARG A 1 68  ? 46.466 60.582 36.834  1.00 66.27  ? 68  ARG A O   1 
ATOM   437  C CB  . ARG A 1 68  ? 48.145 58.969 34.876  1.00 80.55  ? 68  ARG A CB  1 
ATOM   438  C CG  . ARG A 1 68  ? 49.070 58.391 35.923  1.00 86.27  ? 68  ARG A CG  1 
ATOM   439  C CD  . ARG A 1 68  ? 49.871 57.244 35.373  1.00 98.58  ? 68  ARG A CD  1 
ATOM   440  N NE  . ARG A 1 68  ? 49.015 56.134 34.963  1.00 112.92 ? 68  ARG A NE  1 
ATOM   441  C CZ  . ARG A 1 68  ? 49.469 54.919 34.684  1.00 118.38 ? 68  ARG A CZ  1 
ATOM   442  N NH1 . ARG A 1 68  ? 50.768 54.660 34.770  1.00 119.70 ? 68  ARG A NH1 1 
ATOM   443  N NH2 . ARG A 1 68  ? 48.627 53.964 34.333  1.00 119.15 ? 68  ARG A NH2 1 
ATOM   444  N N   . ALA A 1 69  ? 48.518 61.423 37.177  1.00 57.28  ? 69  ALA A N   1 
ATOM   445  C CA  . ALA A 1 69  ? 48.248 61.805 38.556  1.00 51.80  ? 69  ALA A CA  1 
ATOM   446  C C   . ALA A 1 69  ? 47.595 63.167 38.628  1.00 47.89  ? 69  ALA A C   1 
ATOM   447  O O   . ALA A 1 69  ? 46.731 63.396 39.463  1.00 52.93  ? 69  ALA A O   1 
ATOM   448  C CB  . ALA A 1 69  ? 49.545 61.811 39.366  1.00 53.47  ? 69  ALA A CB  1 
ATOM   449  N N   . THR A 1 70  ? 48.014 64.060 37.740  1.00 41.08  ? 70  THR A N   1 
ATOM   450  C CA  . THR A 1 70  ? 47.503 65.418 37.695  1.00 42.73  ? 70  THR A CA  1 
ATOM   451  C C   . THR A 1 70  ? 46.510 65.652 36.581  1.00 41.66  ? 70  THR A C   1 
ATOM   452  O O   . THR A 1 70  ? 45.694 66.578 36.645  1.00 52.00  ? 70  THR A O   1 
ATOM   453  C CB  . THR A 1 70  ? 48.621 66.429 37.444  1.00 52.69  ? 70  THR A CB  1 
ATOM   454  O OG1 . THR A 1 70  ? 49.259 66.130 36.190  1.00 47.93  ? 70  THR A OG1 1 
ATOM   455  C CG2 . THR A 1 70  ? 49.615 66.402 38.573  1.00 47.43  ? 70  THR A CG2 1 
ATOM   456  N N   . GLY A 1 71  ? 46.578 64.824 35.554  1.00 39.03  ? 71  GLY A N   1 
ATOM   457  C CA  . GLY A 1 71  ? 45.701 65.040 34.427  1.00 35.31  ? 71  GLY A CA  1 
ATOM   458  C C   . GLY A 1 71  ? 46.431 66.122 33.664  1.00 40.40  ? 71  GLY A C   1 
ATOM   459  O O   . GLY A 1 71  ? 47.588 66.419 33.998  1.00 47.47  ? 71  GLY A O   1 
ATOM   460  N N   . ASP A 1 72  ? 45.782 66.712 32.663  1.00 38.11  ? 72  ASP A N   1 
ATOM   461  C CA  . ASP A 1 72  ? 46.413 67.760 31.867  1.00 41.88  ? 72  ASP A CA  1 
ATOM   462  C C   . ASP A 1 72  ? 46.956 68.841 32.789  1.00 41.03  ? 72  ASP A C   1 
ATOM   463  O O   . ASP A 1 72  ? 46.377 69.097 33.831  1.00 37.25  ? 72  ASP A O   1 
ATOM   464  C CB  . ASP A 1 72  ? 45.406 68.364 30.887  1.00 48.27  ? 72  ASP A CB  1 
ATOM   465  C CG  . ASP A 1 72  ? 44.676 67.308 30.070  1.00 49.05  ? 72  ASP A CG  1 
ATOM   466  O OD1 . ASP A 1 72  ? 45.291 66.281 29.728  1.00 47.93  ? 72  ASP A OD1 1 
ATOM   467  O OD2 . ASP A 1 72  ? 43.488 67.512 29.757  1.00 51.04  ? 72  ASP A OD2 1 
ATOM   468  N N   . ILE A 1 73  ? 48.086 69.445 32.432  1.00 35.98  ? 73  ILE A N   1 
ATOM   469  C CA  . ILE A 1 73  ? 48.665 70.506 33.266  1.00 39.69  ? 73  ILE A CA  1 
ATOM   470  C C   . ILE A 1 73  ? 49.336 71.637 32.497  1.00 37.07  ? 73  ILE A C   1 
ATOM   471  O O   . ILE A 1 73  ? 49.883 72.539 33.083  1.00 33.22  ? 73  ILE A O   1 
ATOM   472  C CB  . ILE A 1 73  ? 49.682 69.953 34.282  1.00 41.21  ? 73  ILE A CB  1 
ATOM   473  C CG1 . ILE A 1 73  ? 50.779 69.148 33.564  1.00 36.19  ? 73  ILE A CG1 1 
ATOM   474  C CG2 . ILE A 1 73  ? 48.942 69.164 35.356  1.00 34.23  ? 73  ILE A CG2 1 
ATOM   475  C CD1 . ILE A 1 73  ? 51.746 69.966 32.731  0.00 38.64  ? 73  ILE A CD1 1 
ATOM   476  N N   . ALA A 1 74  ? 49.294 71.574 31.178  1.00 37.00  ? 74  ALA A N   1 
ATOM   477  C CA  . ALA A 1 74  ? 49.883 72.601 30.331  1.00 42.77  ? 74  ALA A CA  1 
ATOM   478  C C   . ALA A 1 74  ? 49.519 72.248 28.897  1.00 43.85  ? 74  ALA A C   1 
ATOM   479  O O   . ALA A 1 74  ? 49.380 71.076 28.562  1.00 49.84  ? 74  ALA A O   1 
ATOM   480  C CB  . ALA A 1 74  ? 51.394 72.623 30.490  1.00 42.76  ? 74  ALA A CB  1 
ATOM   481  N N   . THR A 1 75  ? 49.348 73.249 28.046  1.00 37.64  ? 75  THR A N   1 
ATOM   482  C CA  . THR A 1 75  ? 49.016 72.963 26.672  1.00 34.44  ? 75  THR A CA  1 
ATOM   483  C C   . THR A 1 75  ? 50.076 73.625 25.805  1.00 39.44  ? 75  THR A C   1 
ATOM   484  O O   . THR A 1 75  ? 50.618 74.654 26.187  1.00 53.07  ? 75  THR A O   1 
ATOM   485  C CB  . THR A 1 75  ? 47.574 73.421 26.347  1.00 34.95  ? 75  THR A CB  1 
ATOM   486  O OG1 . THR A 1 75  ? 47.587 74.219 25.168  1.00 32.78  ? 75  THR A OG1 1 
ATOM   487  C CG2 . THR A 1 75  ? 46.946 74.187 27.521  1.00 34.02  ? 75  THR A CG2 1 
ATOM   488  N N   . VAL A 1 76  ? 50.403 73.001 24.670  1.00 46.12  ? 76  VAL A N   1 
ATOM   489  C CA  . VAL A 1 76  ? 51.444 73.473 23.750  1.00 45.82  ? 76  VAL A CA  1 
ATOM   490  C C   . VAL A 1 76  ? 50.948 73.658 22.316  1.00 47.96  ? 76  VAL A C   1 
ATOM   491  O O   . VAL A 1 76  ? 49.955 73.067 21.922  1.00 51.42  ? 76  VAL A O   1 
ATOM   492  C CB  . VAL A 1 76  ? 52.619 72.464 23.738  1.00 43.31  ? 76  VAL A CB  1 
ATOM   493  C CG1 . VAL A 1 76  ? 53.617 72.807 22.641  0.00 44.52  ? 76  VAL A CG1 1 
ATOM   494  C CG2 . VAL A 1 76  ? 53.307 72.475 25.088  1.00 44.18  ? 76  VAL A CG2 1 
ATOM   495  N N   . HIS A 1 77  ? 51.636 74.485 21.535  1.00 51.72  ? 77  HIS A N   1 
ATOM   496  C CA  . HIS A 1 77  ? 51.280 74.709 20.121  1.00 49.74  ? 77  HIS A CA  1 
ATOM   497  C C   . HIS A 1 77  ? 52.542 74.595 19.277  1.00 46.27  ? 77  HIS A C   1 
ATOM   498  O O   . HIS A 1 77  ? 53.626 74.836 19.786  1.00 46.61  ? 77  HIS A O   1 
ATOM   499  C CB  . HIS A 1 77  ? 50.669 76.087 19.936  1.00 48.45  ? 77  HIS A CB  1 
ATOM   500  C CG  . HIS A 1 77  ? 49.374 76.256 20.653  1.00 44.33  ? 77  HIS A CG  1 
ATOM   501  N ND1 . HIS A 1 77  ? 48.165 75.914 20.089  1.00 53.95  ? 77  HIS A ND1 1 
ATOM   502  C CD2 . HIS A 1 77  ? 49.099 76.689 21.904  1.00 41.77  ? 77  HIS A CD2 1 
ATOM   503  C CE1 . HIS A 1 77  ? 47.198 76.131 20.962  1.00 42.88  ? 77  HIS A CE1 1 
ATOM   504  N NE2 . HIS A 1 77  ? 47.738 76.600 22.072  1.00 49.41  ? 77  HIS A NE2 1 
ATOM   505  N N   . HIS A 1 78  ? 52.415 74.214 18.009  1.00 50.26  ? 78  HIS A N   1 
ATOM   506  C CA  . HIS A 1 78  ? 53.594 74.086 17.167  1.00 48.28  ? 78  HIS A CA  1 
ATOM   507  C C   . HIS A 1 78  ? 53.299 74.014 15.678  1.00 51.93  ? 78  HIS A C   1 
ATOM   508  O O   . HIS A 1 78  ? 52.216 73.613 15.273  1.00 57.16  ? 78  HIS A O   1 
ATOM   509  C CB  . HIS A 1 78  ? 54.403 72.849 17.578  1.00 47.77  ? 78  HIS A CB  1 
ATOM   510  C CG  . HIS A 1 78  ? 53.862 71.548 17.045  1.00 61.62  ? 78  HIS A CG  1 
ATOM   511  N ND1 . HIS A 1 78  ? 53.204 70.631 17.839  1.00 50.63  ? 78  HIS A ND1 1 
ATOM   512  C CD2 . HIS A 1 78  ? 53.935 70.992 15.810  1.00 50.20  ? 78  HIS A CD2 1 
ATOM   513  C CE1 . HIS A 1 78  ? 52.901 69.566 17.116  1.00 48.21  ? 78  HIS A CE1 1 
ATOM   514  N NE2 . HIS A 1 78  ? 53.333 69.761 15.884  1.00 47.93  ? 78  HIS A NE2 1 
ATOM   515  N N   . LEU A 1 79  ? 54.268 74.419 14.868  1.00 47.01  ? 79  LEU A N   1 
ATOM   516  C CA  . LEU A 1 79  ? 54.147 74.352 13.417  1.00 46.54  ? 79  LEU A CA  1 
ATOM   517  C C   . LEU A 1 79  ? 55.237 73.378 12.988  1.00 50.65  ? 79  LEU A C   1 
ATOM   518  O O   . LEU A 1 79  ? 56.403 73.584 13.288  1.00 49.99  ? 79  LEU A O   1 
ATOM   519  C CB  . LEU A 1 79  ? 54.368 75.729 12.810  1.00 40.30  ? 79  LEU A CB  1 
ATOM   520  C CG  . LEU A 1 79  ? 53.131 76.596 12.999  1.00 42.26  ? 79  LEU A CG  1 
ATOM   521  C CD1 . LEU A 1 79  ? 53.400 78.050 12.741  1.00 41.91  ? 79  LEU A CD1 1 
ATOM   522  C CD2 . LEU A 1 79  ? 52.099 76.100 12.049  1.00 51.39  ? 79  LEU A CD2 1 
ATOM   523  N N   . PRO A 1 80  ? 54.873 72.287 12.301  1.00 55.91  ? 80  PRO A N   1 
ATOM   524  C CA  . PRO A 1 80  ? 55.915 71.342 11.901  1.00 57.38  ? 80  PRO A CA  1 
ATOM   525  C C   . PRO A 1 80  ? 56.314 71.283 10.421  1.00 57.74  ? 80  PRO A C   1 
ATOM   526  O O   . PRO A 1 80  ? 56.552 70.197 9.883   1.00 55.40  ? 80  PRO A O   1 
ATOM   527  C CB  . PRO A 1 80  ? 55.343 70.027 12.382  1.00 39.67  ? 80  PRO A CB  1 
ATOM   528  C CG  . PRO A 1 80  ? 53.907 70.180 11.955  1.00 53.35  ? 80  PRO A CG  1 
ATOM   529  C CD  . PRO A 1 80  ? 53.562 71.617 12.339  1.00 53.52  ? 80  PRO A CD  1 
ATOM   530  N N   . PRO A 1 81  ? 56.427 72.444 9.753   1.00 56.98  ? 81  PRO A N   1 
ATOM   531  C CA  . PRO A 1 81  ? 56.810 72.432 8.335   1.00 55.65  ? 81  PRO A CA  1 
ATOM   532  C C   . PRO A 1 81  ? 57.902 71.418 8.042   1.00 56.42  ? 81  PRO A C   1 
ATOM   533  O O   . PRO A 1 81  ? 58.842 71.284 8.813   1.00 59.69  ? 81  PRO A O   1 
ATOM   534  C CB  . PRO A 1 81  ? 57.285 73.857 8.094   1.00 53.65  ? 81  PRO A CB  1 
ATOM   535  C CG  . PRO A 1 81  ? 57.737 74.305 9.455   1.00 62.69  ? 81  PRO A CG  1 
ATOM   536  C CD  . PRO A 1 81  ? 56.636 73.783 10.327  1.00 57.84  ? 81  PRO A CD  1 
ATOM   537  N N   . THR A 1 82  ? 57.767 70.705 6.928   1.00 61.59  ? 82  THR A N   1 
ATOM   538  C CA  . THR A 1 82  ? 58.746 69.695 6.534   1.00 62.50  ? 82  THR A CA  1 
ATOM   539  C C   . THR A 1 82  ? 58.987 69.735 5.028   1.00 64.07  ? 82  THR A C   1 
ATOM   540  O O   . THR A 1 82  ? 58.052 69.863 4.244   1.00 72.26  ? 82  THR A O   1 
ATOM   541  C CB  . THR A 1 82  ? 58.277 68.279 6.925   1.00 56.47  ? 82  THR A CB  1 
ATOM   542  O OG1 . THR A 1 82  ? 57.863 68.279 8.295   1.00 63.40  ? 82  THR A OG1 1 
ATOM   543  C CG2 . THR A 1 82  ? 59.404 67.274 6.749   0.00 61.10  ? 82  THR A CG2 1 
ATOM   544  N N   . LEU A 1 83  ? 60.252 69.634 4.632   1.00 59.78  ? 83  LEU A N   1 
ATOM   545  C CA  . LEU A 1 83  ? 60.626 69.664 3.228   1.00 59.97  ? 83  LEU A CA  1 
ATOM   546  C C   . LEU A 1 83  ? 61.073 68.260 2.866   1.00 63.90  ? 83  LEU A C   1 
ATOM   547  O O   . LEU A 1 83  ? 61.795 67.623 3.637   1.00 67.34  ? 83  LEU A O   1 
ATOM   548  C CB  . LEU A 1 83  ? 61.764 70.656 3.011   1.00 56.89  ? 83  LEU A CB  1 
ATOM   549  C CG  . LEU A 1 83  ? 61.714 71.473 1.724   1.00 72.80  ? 83  LEU A CG  1 
ATOM   550  C CD1 . LEU A 1 83  ? 63.041 72.214 1.555   1.00 67.62  ? 83  LEU A CD1 1 
ATOM   551  C CD2 . LEU A 1 83  ? 61.464 70.561 0.531   1.00 79.84  ? 83  LEU A CD2 1 
ATOM   552  N N   . MET A 1 84  ? 60.659 67.768 1.702   1.00 58.92  ? 84  MET A N   1 
ATOM   553  C CA  . MET A 1 84  ? 61.025 66.408 1.339   1.00 57.74  ? 84  MET A CA  1 
ATOM   554  C C   . MET A 1 84  ? 61.302 66.123 -0.131  1.00 56.00  ? 84  MET A C   1 
ATOM   555  O O   . MET A 1 84  ? 60.674 66.675 -1.033  0.00 57.55  ? 84  MET A O   1 
ATOM   556  C CB  . MET A 1 84  ? 59.948 65.423 1.839   1.00 60.14  ? 84  MET A CB  1 
ATOM   557  C CG  . MET A 1 84  ? 59.617 65.549 3.322   1.00 48.92  ? 84  MET A CG  1 
ATOM   558  S SD  . MET A 1 84  ? 60.042 64.125 4.324   1.00 68.12  ? 84  MET A SD  1 
ATOM   559  C CE  . MET A 1 84  ? 58.507 63.312 4.442   0.00 58.45  ? 84  MET A CE  1 
ATOM   560  N N   . ALA A 1 85  ? 62.268 65.233 -0.331  1.00 59.88  ? 85  ALA A N   1 
ATOM   561  C CA  . ALA A 1 85  ? 62.678 64.764 -1.642  1.00 58.84  ? 85  ALA A CA  1 
ATOM   562  C C   . ALA A 1 85  ? 61.889 63.477 -1.785  1.00 66.08  ? 85  ALA A C   1 
ATOM   563  O O   . ALA A 1 85  ? 61.936 62.607 -0.892  1.00 60.55  ? 85  ALA A O   1 
ATOM   564  C CB  . ALA A 1 85  ? 64.159 64.464 -1.648  1.00 63.34  ? 85  ALA A CB  1 
ATOM   565  N N   . GLN A 1 86  ? 61.167 63.347 -2.896  1.00 61.40  ? 86  GLN A N   1 
ATOM   566  C CA  . GLN A 1 86  ? 60.338 62.165 -3.086  1.00 50.37  ? 86  GLN A CA  1 
ATOM   567  C C   . GLN A 1 86  ? 60.614 61.389 -4.354  1.00 50.39  ? 86  GLN A C   1 
ATOM   568  O O   . GLN A 1 86  ? 61.085 61.922 -5.352  1.00 50.51  ? 86  GLN A O   1 
ATOM   569  C CB  . GLN A 1 86  ? 58.847 62.545 -3.102  1.00 50.32  ? 86  GLN A CB  1 
ATOM   570  C CG  . GLN A 1 86  ? 58.414 63.672 -2.185  1.00 57.13  ? 86  GLN A CG  1 
ATOM   571  C CD  . GLN A 1 86  ? 56.937 64.011 -2.364  1.00 77.38  ? 86  GLN A CD  1 
ATOM   572  O OE1 . GLN A 1 86  ? 56.051 63.303 -1.869  1.00 81.28  ? 86  GLN A OE1 1 
ATOM   573  N NE2 . GLN A 1 86  ? 56.666 65.089 -3.093  1.00 68.82  ? 86  GLN A NE2 1 
ATOM   574  N N   . TRP A 1 87  ? 60.274 60.113 -4.287  1.00 53.06  ? 87  TRP A N   1 
ATOM   575  C CA  . TRP A 1 87  ? 60.395 59.189 -5.395  1.00 59.02  ? 87  TRP A CA  1 
ATOM   576  C C   . TRP A 1 87  ? 59.012 58.548 -5.637  1.00 68.64  ? 87  TRP A C   1 
ATOM   577  O O   . TRP A 1 87  ? 58.495 57.790 -4.800  1.00 70.85  ? 87  TRP A O   1 
ATOM   578  C CB  . TRP A 1 87  ? 61.423 58.099 -5.090  0.00 53.62  ? 87  TRP A CB  1 
ATOM   579  C CG  . TRP A 1 87  ? 61.455 57.103 -6.176  0.00 48.82  ? 87  TRP A CG  1 
ATOM   580  C CD1 . TRP A 1 87  ? 60.780 55.921 -6.220  1.00 45.80  ? 87  TRP A CD1 1 
ATOM   581  C CD2 . TRP A 1 87  ? 62.045 57.279 -7.465  1.00 39.78  ? 87  TRP A CD2 1 
ATOM   582  N NE1 . TRP A 1 87  ? 60.897 55.354 -7.468  1.00 48.71  ? 87  TRP A NE1 1 
ATOM   583  C CE2 . TRP A 1 87  ? 61.672 56.170 -8.250  1.00 47.86  ? 87  TRP A CE2 1 
ATOM   584  C CE3 . TRP A 1 87  ? 62.846 58.273 -8.036  1.00 44.33  ? 87  TRP A CE3 1 
ATOM   585  C CZ2 . TRP A 1 87  ? 62.073 56.027 -9.578  1.00 52.12  ? 87  TRP A CZ2 1 
ATOM   586  C CZ3 . TRP A 1 87  ? 63.242 58.136 -9.348  1.00 49.25  ? 87  TRP A CZ3 1 
ATOM   587  C CH2 . TRP A 1 87  ? 62.855 57.019 -10.109 1.00 51.12  ? 87  TRP A CH2 1 
ATOM   588  N N   . TYR A 1 88  ? 58.409 58.861 -6.778  1.00 62.63  ? 88  TYR A N   1 
ATOM   589  C CA  . TYR A 1 88  ? 57.105 58.310 -7.095  1.00 53.46  ? 88  TYR A CA  1 
ATOM   590  C C   . TYR A 1 88  ? 57.233 57.079 -7.978  1.00 50.99  ? 88  TYR A C   1 
ATOM   591  O O   . TYR A 1 88  ? 57.626 57.169 -9.139  1.00 45.62  ? 88  TYR A O   1 
ATOM   592  C CB  . TYR A 1 88  ? 56.233 59.368 -7.797  1.00 57.88  ? 88  TYR A CB  1 
ATOM   593  C CG  . TYR A 1 88  ? 55.755 60.514 -6.910  1.00 56.96  ? 88  TYR A CG  1 
ATOM   594  C CD1 . TYR A 1 88  ? 56.451 61.730 -6.859  1.00 50.62  ? 88  TYR A CD1 1 
ATOM   595  C CD2 . TYR A 1 88  ? 54.613 60.373 -6.110  1.00 52.64  ? 88  TYR A CD2 1 
ATOM   596  C CE1 . TYR A 1 88  ? 56.023 62.778 -6.037  1.00 51.32  ? 88  TYR A CE1 1 
ATOM   597  C CE2 . TYR A 1 88  ? 54.181 61.409 -5.278  1.00 43.77  ? 88  TYR A CE2 1 
ATOM   598  C CZ  . TYR A 1 88  ? 54.892 62.607 -5.245  1.00 47.01  ? 88  TYR A CZ  1 
ATOM   599  O OH  . TYR A 1 88  ? 54.492 63.615 -4.399  1.00 47.86  ? 88  TYR A OH  1 
ATOM   600  N N   . PHE A 1 89  ? 56.894 55.923 -7.426  1.00 46.82  ? 89  PHE A N   1 
ATOM   601  C CA  . PHE A 1 89  ? 56.961 54.676 -8.191  1.00 50.84  ? 89  PHE A CA  1 
ATOM   602  C C   . PHE A 1 89  ? 56.007 54.696 -9.382  1.00 51.92  ? 89  PHE A C   1 
ATOM   603  O O   . PHE A 1 89  ? 54.996 55.377 -9.353  1.00 51.48  ? 89  PHE A O   1 
ATOM   604  C CB  . PHE A 1 89  ? 56.635 53.483 -7.300  1.00 52.88  ? 89  PHE A CB  1 
ATOM   605  C CG  . PHE A 1 89  ? 57.549 53.343 -6.119  1.00 55.30  ? 89  PHE A CG  1 
ATOM   606  C CD1 . PHE A 1 89  ? 57.354 54.110 -4.980  0.00 56.18  ? 89  PHE A CD1 1 
ATOM   607  C CD2 . PHE A 1 89  ? 58.605 52.442 -6.151  1.00 49.22  ? 89  PHE A CD2 1 
ATOM   608  C CE1 . PHE A 1 89  ? 58.197 53.980 -3.888  1.00 58.02  ? 89  PHE A CE1 1 
ATOM   609  C CE2 . PHE A 1 89  ? 59.456 52.301 -5.072  1.00 55.46  ? 89  PHE A CE2 1 
ATOM   610  C CZ  . PHE A 1 89  ? 59.256 53.070 -3.936  1.00 65.66  ? 89  PHE A CZ  1 
ATOM   611  N N   . GLY A 1 90  ? 56.331 53.936 -10.423 1.00 57.96  ? 90  GLY A N   1 
ATOM   612  C CA  . GLY A 1 90  ? 55.502 53.914 -11.612 1.00 49.07  ? 90  GLY A CA  1 
ATOM   613  C C   . GLY A 1 90  ? 55.849 55.114 -12.471 1.00 62.29  ? 90  GLY A C   1 
ATOM   614  O O   . GLY A 1 90  ? 56.702 55.936 -12.090 1.00 63.98  ? 90  GLY A O   1 
ATOM   615  N N   . ASP A 1 91  ? 55.186 55.225 -13.622 1.00 62.22  ? 91  ASP A N   1 
ATOM   616  C CA  . ASP A 1 91  ? 55.411 56.338 -14.549 1.00 63.85  ? 91  ASP A CA  1 
ATOM   617  C C   . ASP A 1 91  ? 54.281 57.358 -14.507 1.00 61.07  ? 91  ASP A C   1 
ATOM   618  O O   . ASP A 1 91  ? 53.242 57.128 -13.898 1.00 65.74  ? 91  ASP A O   1 
ATOM   619  C CB  . ASP A 1 91  ? 55.537 55.808 -15.970 1.00 64.13  ? 91  ASP A CB  1 
ATOM   620  C CG  . ASP A 1 91  ? 54.442 54.824 -16.311 1.00 65.77  ? 91  ASP A CG  1 
ATOM   621  O OD1 . ASP A 1 91  ? 54.596 53.624 -15.995 1.00 77.03  ? 91  ASP A OD1 1 
ATOM   622  O OD2 . ASP A 1 91  ? 53.414 55.249 -16.878 1.00 65.70  ? 91  ASP A OD2 1 
ATOM   623  N N   . ALA A 1 92  ? 54.478 58.487 -15.171 1.00 60.04  ? 92  ALA A N   1 
ATOM   624  C CA  . ALA A 1 92  ? 53.448 59.513 -15.198 1.00 60.86  ? 92  ALA A CA  1 
ATOM   625  C C   . ALA A 1 92  ? 52.101 58.864 -15.513 1.00 53.75  ? 92  ALA A C   1 
ATOM   626  O O   . ALA A 1 92  ? 51.085 59.166 -14.890 1.00 52.35  ? 92  ALA A O   1 
ATOM   627  C CB  . ALA A 1 92  ? 53.786 60.566 -16.240 1.00 51.95  ? 92  ALA A CB  1 
ATOM   628  N N   . SER A 1 93  ? 52.106 57.940 -16.457 1.00 57.64  ? 93  SER A N   1 
ATOM   629  C CA  . SER A 1 93  ? 50.882 57.262 -16.852 1.00 65.42  ? 93  SER A CA  1 
ATOM   630  C C   . SER A 1 93  ? 50.179 56.455 -15.755 1.00 64.87  ? 93  SER A C   1 
ATOM   631  O O   . SER A 1 93  ? 48.958 56.255 -15.807 1.00 68.75  ? 93  SER A O   1 
ATOM   632  C CB  . SER A 1 93  ? 51.158 56.355 -18.047 1.00 63.58  ? 93  SER A CB  1 
ATOM   633  O OG  . SER A 1 93  ? 50.000 55.621 -18.388 1.00 71.41  ? 93  SER A OG  1 
ATOM   634  N N   . SER A 1 94  ? 50.928 55.985 -14.763 1.00 60.78  ? 94  SER A N   1 
ATOM   635  C CA  . SER A 1 94  ? 50.310 55.208 -13.693 1.00 63.17  ? 94  SER A CA  1 
ATOM   636  C C   . SER A 1 94  ? 49.272 56.055 -12.967 1.00 64.42  ? 94  SER A C   1 
ATOM   637  O O   . SER A 1 94  ? 49.446 57.266 -12.817 1.00 74.24  ? 94  SER A O   1 
ATOM   638  C CB  . SER A 1 94  ? 51.372 54.705 -12.712 0.00 62.89  ? 94  SER A CB  1 
ATOM   639  O OG  . SER A 1 94  ? 52.173 55.763 -12.227 0.00 63.17  ? 94  SER A OG  1 
ATOM   640  N N   . LYS A 1 95  ? 48.186 55.424 -12.532 1.00 60.28  ? 95  LYS A N   1 
ATOM   641  C CA  . LYS A 1 95  ? 47.136 56.143 -11.812 1.00 65.16  ? 95  LYS A CA  1 
ATOM   642  C C   . LYS A 1 95  ? 47.156 55.845 -10.319 1.00 60.03  ? 95  LYS A C   1 
ATOM   643  O O   . LYS A 1 95  ? 46.393 56.431 -9.545  1.00 52.87  ? 95  LYS A O   1 
ATOM   644  C CB  . LYS A 1 95  ? 45.758 55.801 -12.388 1.00 59.49  ? 95  LYS A CB  1 
ATOM   645  C CG  . LYS A 1 95  ? 45.582 56.300 -13.807 1.00 69.97  ? 95  LYS A CG  1 
ATOM   646  C CD  . LYS A 1 95  ? 44.160 56.152 -14.308 1.00 64.39  ? 95  LYS A CD  1 
ATOM   647  C CE  . LYS A 1 95  ? 44.065 56.594 -15.765 1.00 64.83  ? 95  LYS A CE  1 
ATOM   648  N NZ  . LYS A 1 95  ? 44.959 55.794 -16.650 0.00 64.33  ? 95  LYS A NZ  1 
ATOM   649  N N   . PHE A 1 96  ? 48.045 54.935 -9.931  1.00 55.69  ? 96  PHE A N   1 
ATOM   650  C CA  . PHE A 1 96  ? 48.201 54.521 -8.543  1.00 54.46  ? 96  PHE A CA  1 
ATOM   651  C C   . PHE A 1 96  ? 49.686 54.629 -8.270  1.00 52.93  ? 96  PHE A C   1 
ATOM   652  O O   . PHE A 1 96  ? 50.406 53.650 -8.411  1.00 67.10  ? 96  PHE A O   1 
ATOM   653  C CB  . PHE A 1 96  ? 47.736 53.069 -8.390  1.00 57.72  ? 96  PHE A CB  1 
ATOM   654  C CG  . PHE A 1 96  ? 47.131 52.766 -7.061  1.00 70.16  ? 96  PHE A CG  1 
ATOM   655  C CD1 . PHE A 1 96  ? 47.929 52.631 -5.925  1.00 71.03  ? 96  PHE A CD1 1 
ATOM   656  C CD2 . PHE A 1 96  ? 45.748 52.643 -6.931  1.00 80.03  ? 96  PHE A CD2 1 
ATOM   657  C CE1 . PHE A 1 96  ? 47.358 52.377 -4.667  1.00 72.10  ? 96  PHE A CE1 1 
ATOM   658  C CE2 . PHE A 1 96  ? 45.164 52.389 -5.678  1.00 87.89  ? 96  PHE A CE2 1 
ATOM   659  C CZ  . PHE A 1 96  ? 45.975 52.257 -4.544  1.00 81.50  ? 96  PHE A CZ  1 
ATOM   660  N N   . ARG A 1 97  ? 50.147 55.812 -7.883  1.00 49.30  ? 97  ARG A N   1 
ATOM   661  C CA  . ARG A 1 97  ? 51.570 56.023 -7.645  1.00 50.99  ? 97  ARG A CA  1 
ATOM   662  C C   . ARG A 1 97  ? 52.024 56.160 -6.205  1.00 55.31  ? 97  ARG A C   1 
ATOM   663  O O   . ARG A 1 97  ? 52.021 57.276 -5.655  1.00 51.69  ? 97  ARG A O   1 
ATOM   664  C CB  . ARG A 1 97  ? 52.044 57.250 -8.408  1.00 31.35  ? 97  ARG A CB  1 
ATOM   665  C CG  . ARG A 1 97  ? 51.761 57.169 -9.883  1.00 40.57  ? 97  ARG A CG  1 
ATOM   666  C CD  . ARG A 1 97  ? 52.591 58.187 -10.643 1.00 53.35  ? 97  ARG A CD  1 
ATOM   667  N NE  . ARG A 1 97  ? 54.007 57.921 -10.449 1.00 57.46  ? 97  ARG A NE  1 
ATOM   668  C CZ  . ARG A 1 97  ? 54.985 58.672 -10.923 1.00 55.45  ? 97  ARG A CZ  1 
ATOM   669  N NH1 . ARG A 1 97  ? 54.708 59.759 -11.629 1.00 59.26  ? 97  ARG A NH1 1 
ATOM   670  N NH2 . ARG A 1 97  ? 56.238 58.318 -10.697 1.00 59.35  ? 97  ARG A NH2 1 
ATOM   671  N N   . PRO A 1 98  ? 52.443 55.034 -5.578  1.00 52.05  ? 98  PRO A N   1 
ATOM   672  C CA  . PRO A 1 98  ? 52.916 55.040 -4.185  1.00 49.55  ? 98  PRO A CA  1 
ATOM   673  C C   . PRO A 1 98  ? 54.237 55.774 -4.195  1.00 46.09  ? 98  PRO A C   1 
ATOM   674  O O   . PRO A 1 98  ? 54.834 55.943 -5.253  1.00 50.20  ? 98  PRO A O   1 
ATOM   675  C CB  . PRO A 1 98  ? 53.099 53.550 -3.861  1.00 40.19  ? 98  PRO A CB  1 
ATOM   676  C CG  . PRO A 1 98  ? 52.130 52.864 -4.801  1.00 50.59  ? 98  PRO A CG  1 
ATOM   677  C CD  . PRO A 1 98  ? 52.336 53.655 -6.083  1.00 50.72  ? 98  PRO A CD  1 
ATOM   678  N N   . TYR A 1 99  ? 54.709 56.205 -3.037  1.00 49.56  ? 99  TYR A N   1 
ATOM   679  C CA  . TYR A 1 99  ? 55.978 56.910 -3.008  1.00 55.27  ? 99  TYR A CA  1 
ATOM   680  C C   . TYR A 1 99  ? 56.672 56.915 -1.645  1.00 56.51  ? 99  TYR A C   1 
ATOM   681  O O   . TYR A 1 99  ? 56.046 56.673 -0.602  1.00 51.18  ? 99  TYR A O   1 
ATOM   682  C CB  . TYR A 1 99  ? 55.762 58.337 -3.496  1.00 64.01  ? 99  TYR A CB  1 
ATOM   683  C CG  . TYR A 1 99  ? 54.783 59.100 -2.640  1.00 67.01  ? 99  TYR A CG  1 
ATOM   684  C CD1 . TYR A 1 99  ? 55.224 59.876 -1.579  1.00 64.98  ? 99  TYR A CD1 1 
ATOM   685  C CD2 . TYR A 1 99  ? 53.412 59.015 -2.869  1.00 63.89  ? 99  TYR A CD2 1 
ATOM   686  C CE1 . TYR A 1 99  ? 54.332 60.548 -0.772  1.00 66.37  ? 99  TYR A CE1 1 
ATOM   687  C CE2 . TYR A 1 99  ? 52.505 59.683 -2.061  1.00 56.51  ? 99  TYR A CE2 1 
ATOM   688  C CZ  . TYR A 1 99  ? 52.971 60.452 -1.015  1.00 65.63  ? 99  TYR A CZ  1 
ATOM   689  O OH  . TYR A 1 99  ? 52.088 61.157 -0.220  1.00 60.81  ? 99  TYR A OH  1 
ATOM   690  N N   . VAL A 1 100 ? 57.981 57.178 -1.673  1.00 56.15  ? 100 VAL A N   1 
ATOM   691  C CA  . VAL A 1 100 ? 58.800 57.227 -0.466  1.00 53.86  ? 100 VAL A CA  1 
ATOM   692  C C   . VAL A 1 100 ? 59.504 58.570 -0.459  1.00 55.30  ? 100 VAL A C   1 
ATOM   693  O O   . VAL A 1 100 ? 59.866 59.083 -1.515  1.00 57.19  ? 100 VAL A O   1 
ATOM   694  C CB  . VAL A 1 100 ? 59.855 56.095 -0.443  1.00 45.19  ? 100 VAL A CB  1 
ATOM   695  C CG1 . VAL A 1 100 ? 60.698 56.202 0.812   0.00 51.46  ? 100 VAL A CG1 1 
ATOM   696  C CG2 . VAL A 1 100 ? 59.173 54.737 -0.482  1.00 55.19  ? 100 VAL A CG2 1 
ATOM   697  N N   . GLY A 1 101 ? 59.695 59.147 0.724   1.00 56.47  ? 101 GLY A N   1 
ATOM   698  C CA  . GLY A 1 101 ? 60.340 60.443 0.792   1.00 59.10  ? 101 GLY A CA  1 
ATOM   699  C C   . GLY A 1 101 ? 61.188 60.671 2.024   1.00 63.51  ? 101 GLY A C   1 
ATOM   700  O O   . GLY A 1 101 ? 60.893 60.163 3.107   1.00 61.49  ? 101 GLY A O   1 
ATOM   701  N N   . ALA A 1 102 ? 62.256 61.447 1.845   1.00 61.41  ? 102 ALA A N   1 
ATOM   702  C CA  . ALA A 1 102 ? 63.188 61.773 2.919   1.00 48.92  ? 102 ALA A CA  1 
ATOM   703  C C   . ALA A 1 102 ? 63.361 63.283 2.879   1.00 44.88  ? 102 ALA A C   1 
ATOM   704  O O   . ALA A 1 102 ? 63.289 63.895 1.811   1.00 45.37  ? 102 ALA A O   1 
ATOM   705  C CB  . ALA A 1 102 ? 64.526 61.073 2.693   0.00 51.59  ? 102 ALA A CB  1 
ATOM   706  N N   . GLY A 1 103 ? 63.574 63.877 4.046   1.00 44.05  ? 103 GLY A N   1 
ATOM   707  C CA  . GLY A 1 103 ? 63.737 65.318 4.127   1.00 47.10  ? 103 GLY A CA  1 
ATOM   708  C C   . GLY A 1 103 ? 64.010 65.778 5.551   1.00 52.76  ? 103 GLY A C   1 
ATOM   709  O O   . GLY A 1 103 ? 64.166 64.965 6.473   1.00 47.26  ? 103 GLY A O   1 
ATOM   710  N N   . ILE A 1 104 ? 64.047 67.090 5.735   1.00 49.55  ? 104 ILE A N   1 
ATOM   711  C CA  . ILE A 1 104 ? 64.322 67.671 7.040   1.00 58.96  ? 104 ILE A CA  1 
ATOM   712  C C   . ILE A 1 104 ? 63.102 68.364 7.634   1.00 58.58  ? 104 ILE A C   1 
ATOM   713  O O   . ILE A 1 104 ? 62.323 68.981 6.912   1.00 60.68  ? 104 ILE A O   1 
ATOM   714  C CB  . ILE A 1 104 ? 65.472 68.707 6.944   1.00 62.37  ? 104 ILE A CB  1 
ATOM   715  C CG1 . ILE A 1 104 ? 65.041 69.894 6.067   1.00 57.76  ? 104 ILE A CG1 1 
ATOM   716  C CG2 . ILE A 1 104 ? 66.715 68.051 6.367   0.00 59.91  ? 104 ILE A CG2 1 
ATOM   717  C CD1 . ILE A 1 104 ? 64.817 69.556 4.601   0.00 60.10  ? 104 ILE A CD1 1 
ATOM   718  N N   . ASN A 1 105 ? 62.952 68.271 8.956   1.00 63.77  ? 105 ASN A N   1 
ATOM   719  C CA  . ASN A 1 105 ? 61.831 68.903 9.657   1.00 63.52  ? 105 ASN A CA  1 
ATOM   720  C C   . ASN A 1 105 ? 62.238 70.121 10.469  1.00 64.30  ? 105 ASN A C   1 
ATOM   721  O O   . ASN A 1 105 ? 63.390 70.264 10.884  1.00 67.28  ? 105 ASN A O   1 
ATOM   722  C CB  . ASN A 1 105 ? 61.129 67.902 10.594  1.00 61.06  ? 105 ASN A CB  1 
ATOM   723  C CG  . ASN A 1 105 ? 60.318 68.589 11.704  1.00 62.13  ? 105 ASN A CG  1 
ATOM   724  O OD1 . ASN A 1 105 ? 60.878 69.134 12.658  1.00 57.50  ? 105 ASN A OD1 1 
ATOM   725  N ND2 . ASN A 1 105 ? 59.002 68.565 11.576  1.00 65.20  ? 105 ASN A ND2 1 
ATOM   726  N N   . TYR A 1 106 ? 61.266 70.997 10.680  1.00 60.39  ? 106 TYR A N   1 
ATOM   727  C CA  . TYR A 1 106 ? 61.448 72.199 11.470  1.00 58.02  ? 106 TYR A CA  1 
ATOM   728  C C   . TYR A 1 106 ? 60.157 72.490 12.228  1.00 55.14  ? 106 TYR A C   1 
ATOM   729  O O   . TYR A 1 106 ? 59.124 72.777 11.629  0.00 55.83  ? 106 TYR A O   1 
ATOM   730  C CB  . TYR A 1 106 ? 61.796 73.402 10.589  1.00 41.33  ? 106 TYR A CB  1 
ATOM   731  C CG  . TYR A 1 106 ? 61.837 74.684 11.380  1.00 34.65  ? 106 TYR A CG  1 
ATOM   732  C CD1 . TYR A 1 106 ? 62.586 74.768 12.560  1.00 52.89  ? 106 TYR A CD1 1 
ATOM   733  C CD2 . TYR A 1 106 ? 61.091 75.788 10.998  1.00 50.60  ? 106 TYR A CD2 1 
ATOM   734  C CE1 . TYR A 1 106 ? 62.587 75.914 13.344  1.00 52.66  ? 106 TYR A CE1 1 
ATOM   735  C CE2 . TYR A 1 106 ? 61.080 76.949 11.777  1.00 47.21  ? 106 TYR A CE2 1 
ATOM   736  C CZ  . TYR A 1 106 ? 61.833 76.998 12.951  1.00 54.75  ? 106 TYR A CZ  1 
ATOM   737  O OH  . TYR A 1 106 ? 61.822 78.118 13.748  1.00 55.73  ? 106 TYR A OH  1 
ATOM   738  N N   . THR A 1 107 ? 60.229 72.397 13.549  1.00 54.48  ? 107 THR A N   1 
ATOM   739  C CA  . THR A 1 107 ? 59.080 72.650 14.400  1.00 55.27  ? 107 THR A CA  1 
ATOM   740  C C   . THR A 1 107 ? 59.350 73.889 15.251  1.00 54.85  ? 107 THR A C   1 
ATOM   741  O O   . THR A 1 107 ? 60.443 74.069 15.767  1.00 55.11  ? 107 THR A O   1 
ATOM   742  C CB  . THR A 1 107 ? 58.810 71.458 15.350  1.00 55.29  ? 107 THR A CB  1 
ATOM   743  O OG1 . THR A 1 107 ? 58.976 70.226 14.635  1.00 70.68  ? 107 THR A OG1 1 
ATOM   744  C CG2 . THR A 1 107 ? 57.401 71.527 15.902  0.00 60.09  ? 107 THR A CG2 1 
ATOM   745  N N   . THR A 1 108 ? 58.347 74.743 15.386  1.00 50.53  ? 108 THR A N   1 
ATOM   746  C CA  . THR A 1 108 ? 58.466 75.941 16.192  1.00 48.46  ? 108 THR A CA  1 
ATOM   747  C C   . THR A 1 108 ? 57.345 75.953 17.211  1.00 48.20  ? 108 THR A C   1 
ATOM   748  O O   . THR A 1 108 ? 56.181 76.145 16.857  0.00 48.82  ? 108 THR A O   1 
ATOM   749  C CB  . THR A 1 108 ? 58.337 77.211 15.350  1.00 52.65  ? 108 THR A CB  1 
ATOM   750  O OG1 . THR A 1 108 ? 59.452 77.300 14.465  1.00 70.78  ? 108 THR A OG1 1 
ATOM   751  C CG2 . THR A 1 108 ? 58.311 78.452 16.247  1.00 59.01  ? 108 THR A CG2 1 
ATOM   752  N N   . PHE A 1 109 ? 57.687 75.746 18.475  1.00 50.40  ? 109 PHE A N   1 
ATOM   753  C CA  . PHE A 1 109 ? 56.663 75.762 19.498  1.00 53.75  ? 109 PHE A CA  1 
ATOM   754  C C   . PHE A 1 109 ? 56.257 77.197 19.817  1.00 48.21  ? 109 PHE A C   1 
ATOM   755  O O   . PHE A 1 109 ? 56.930 78.132 19.408  1.00 58.02  ? 109 PHE A O   1 
ATOM   756  C CB  . PHE A 1 109 ? 57.157 75.020 20.737  1.00 49.38  ? 109 PHE A CB  1 
ATOM   757  C CG  . PHE A 1 109 ? 57.351 73.553 20.502  1.00 47.73  ? 109 PHE A CG  1 
ATOM   758  C CD1 . PHE A 1 109 ? 58.441 73.096 19.770  1.00 47.78  ? 109 PHE A CD1 1 
ATOM   759  C CD2 . PHE A 1 109 ? 56.419 72.636 20.954  1.00 45.79  ? 109 PHE A CD2 1 
ATOM   760  C CE1 . PHE A 1 109 ? 58.597 71.752 19.491  1.00 40.12  ? 109 PHE A CE1 1 
ATOM   761  C CE2 . PHE A 1 109 ? 56.562 71.285 20.680  1.00 47.34  ? 109 PHE A CE2 1 
ATOM   762  C CZ  . PHE A 1 109 ? 57.654 70.844 19.948  1.00 56.97  ? 109 PHE A CZ  1 
ATOM   763  N N   . PHE A 1 110 ? 55.146 77.370 20.523  1.00 45.18  ? 110 PHE A N   1 
ATOM   764  C CA  . PHE A 1 110 ? 54.678 78.704 20.856  1.00 50.20  ? 110 PHE A CA  1 
ATOM   765  C C   . PHE A 1 110 ? 53.329 78.702 21.563  1.00 52.71  ? 110 PHE A C   1 
ATOM   766  O O   . PHE A 1 110 ? 52.558 77.747 21.467  0.00 53.07  ? 110 PHE A O   1 
ATOM   767  C CB  . PHE A 1 110 ? 54.608 79.571 19.593  1.00 45.43  ? 110 PHE A CB  1 
ATOM   768  C CG  . PHE A 1 110 ? 53.661 79.065 18.560  1.00 52.78  ? 110 PHE A CG  1 
ATOM   769  C CD1 . PHE A 1 110 ? 52.302 79.363 18.634  1.00 44.09  ? 110 PHE A CD1 1 
ATOM   770  C CD2 . PHE A 1 110 ? 54.124 78.286 17.504  1.00 54.16  ? 110 PHE A CD2 1 
ATOM   771  C CE1 . PHE A 1 110 ? 51.418 78.897 17.669  1.00 33.69  ? 110 PHE A CE1 1 
ATOM   772  C CE2 . PHE A 1 110 ? 53.244 77.810 16.526  1.00 44.63  ? 110 PHE A CE2 1 
ATOM   773  C CZ  . PHE A 1 110 ? 51.889 78.118 16.612  1.00 42.25  ? 110 PHE A CZ  1 
ATOM   774  N N   . ASP A 1 111 ? 53.068 79.791 22.274  1.00 56.48  ? 111 ASP A N   1 
ATOM   775  C CA  . ASP A 1 111 ? 51.841 79.954 23.021  1.00 60.88  ? 111 ASP A CA  1 
ATOM   776  C C   . ASP A 1 111 ? 51.650 78.729 23.894  1.00 63.04  ? 111 ASP A C   1 
ATOM   777  O O   . ASP A 1 111 ? 50.655 78.017 23.789  1.00 69.65  ? 111 ASP A O   1 
ATOM   778  C CB  . ASP A 1 111 ? 50.662 80.140 22.063  1.00 67.21  ? 111 ASP A CB  1 
ATOM   779  C CG  . ASP A 1 111 ? 49.364 80.427 22.791  1.00 78.53  ? 111 ASP A CG  1 
ATOM   780  O OD1 . ASP A 1 111 ? 49.441 80.866 23.958  1.00 67.80  ? 111 ASP A OD1 1 
ATOM   781  O OD2 . ASP A 1 111 ? 48.273 80.222 22.203  1.00 86.62  ? 111 ASP A OD2 1 
ATOM   782  N N   . ASN A 1 112 ? 52.628 78.488 24.758  1.00 59.18  ? 112 ASN A N   1 
ATOM   783  C CA  . ASN A 1 112 ? 52.610 77.345 25.672  1.00 49.77  ? 112 ASN A CA  1 
ATOM   784  C C   . ASN A 1 112 ? 52.313 77.806 27.091  1.00 49.23  ? 112 ASN A C   1 
ATOM   785  O O   . ASN A 1 112 ? 52.773 78.855 27.504  1.00 51.62  ? 112 ASN A O   1 
ATOM   786  C CB  . ASN A 1 112 ? 53.967 76.643 25.634  1.00 51.04  ? 112 ASN A CB  1 
ATOM   787  C CG  . ASN A 1 112 ? 54.354 76.217 24.237  1.00 57.53  ? 112 ASN A CG  1 
ATOM   788  O OD1 . ASN A 1 112 ? 53.706 75.370 23.644  1.00 63.53  ? 112 ASN A OD1 1 
ATOM   789  N ND2 . ASN A 1 112 ? 55.398 76.817 23.698  1.00 61.51  ? 112 ASN A ND2 1 
ATOM   790  N N   . GLY A 1 113 ? 51.543 77.036 27.842  1.00 54.73  ? 113 GLY A N   1 
ATOM   791  C CA  . GLY A 1 113 ? 51.232 77.455 29.196  1.00 51.10  ? 113 GLY A CA  1 
ATOM   792  C C   . GLY A 1 113 ? 50.604 76.396 30.072  1.00 54.12  ? 113 GLY A C   1 
ATOM   793  O O   . GLY A 1 113 ? 49.890 75.517 29.598  1.00 48.65  ? 113 GLY A O   1 
ATOM   794  N N   . PHE A 1 114 ? 50.900 76.469 31.362  1.00 49.25  ? 114 PHE A N   1 
ATOM   795  C CA  . PHE A 1 114 ? 50.354 75.518 32.304  1.00 48.82  ? 114 PHE A CA  1 
ATOM   796  C C   . PHE A 1 114 ? 48.913 75.850 32.629  1.00 53.10  ? 114 PHE A C   1 
ATOM   797  O O   . PHE A 1 114 ? 48.537 77.014 32.671  1.00 60.77  ? 114 PHE A O   1 
ATOM   798  C CB  . PHE A 1 114 ? 51.161 75.505 33.604  1.00 37.95  ? 114 PHE A CB  1 
ATOM   799  C CG  . PHE A 1 114 ? 52.565 74.948 33.458  1.00 53.84  ? 114 PHE A CG  1 
ATOM   800  C CD1 . PHE A 1 114 ? 53.664 75.788 33.452  1.00 42.35  ? 114 PHE A CD1 1 
ATOM   801  C CD2 . PHE A 1 114 ? 52.785 73.576 33.366  1.00 54.37  ? 114 PHE A CD2 1 
ATOM   802  C CE1 . PHE A 1 114 ? 54.954 75.280 33.363  1.00 44.55  ? 114 PHE A CE1 1 
ATOM   803  C CE2 . PHE A 1 114 ? 54.079 73.062 33.276  1.00 50.75  ? 114 PHE A CE2 1 
ATOM   804  C CZ  . PHE A 1 114 ? 55.163 73.924 33.275  1.00 43.03  ? 114 PHE A CZ  1 
ATOM   805  N N   . ASN A 1 115 ? 48.121 74.800 32.847  1.00 57.47  ? 115 ASN A N   1 
ATOM   806  C CA  . ASN A 1 115 ? 46.704 74.871 33.208  1.00 55.97  ? 115 ASN A CA  1 
ATOM   807  C C   . ASN A 1 115 ? 46.596 75.647 34.510  1.00 62.77  ? 115 ASN A C   1 
ATOM   808  O O   . ASN A 1 115 ? 47.586 76.143 35.030  1.00 59.61  ? 115 ASN A O   1 
ATOM   809  C CB  . ASN A 1 115 ? 46.176 73.452 33.479  1.00 54.02  ? 115 ASN A CB  1 
ATOM   810  C CG  . ASN A 1 115 ? 46.130 72.599 32.250  0.00 54.83  ? 115 ASN A CG  1 
ATOM   811  O OD1 . ASN A 1 115 ? 46.046 71.379 32.338  0.00 54.38  ? 115 ASN A OD1 1 
ATOM   812  N ND2 . ASN A 1 115 ? 46.168 73.231 31.091  0.00 54.38  ? 115 ASN A ND2 1 
ATOM   813  N N   . ASP A 1 116 ? 45.392 75.751 35.051  1.00 64.95  ? 116 ASP A N   1 
ATOM   814  C CA  . ASP A 1 116 ? 45.253 76.408 36.338  1.00 68.63  ? 116 ASP A CA  1 
ATOM   815  C C   . ASP A 1 116 ? 45.807 75.395 37.349  1.00 70.36  ? 116 ASP A C   1 
ATOM   816  O O   . ASP A 1 116 ? 46.561 75.754 38.257  1.00 71.87  ? 116 ASP A O   1 
ATOM   817  C CB  . ASP A 1 116 ? 43.782 76.728 36.643  1.00 73.42  ? 116 ASP A CB  1 
ATOM   818  C CG  . ASP A 1 116 ? 43.242 77.862 35.787  1.00 73.14  ? 116 ASP A CG  1 
ATOM   819  O OD1 . ASP A 1 116 ? 43.970 78.856 35.599  1.00 69.65  ? 116 ASP A OD1 1 
ATOM   820  O OD2 . ASP A 1 116 ? 42.093 77.770 35.311  1.00 78.28  ? 116 ASP A OD2 1 
ATOM   821  N N   . HIS A 1 117 ? 45.448 74.123 37.154  1.00 71.76  ? 117 HIS A N   1 
ATOM   822  C CA  . HIS A 1 117 ? 45.884 73.028 38.017  1.00 68.58  ? 117 HIS A CA  1 
ATOM   823  C C   . HIS A 1 117 ? 47.399 72.915 37.994  1.00 63.32  ? 117 HIS A C   1 
ATOM   824  O O   . HIS A 1 117 ? 48.040 72.634 39.007  1.00 63.31  ? 117 HIS A O   1 
ATOM   825  C CB  . HIS A 1 117 ? 45.255 71.717 37.552  1.00 75.23  ? 117 HIS A CB  1 
ATOM   826  C CG  . HIS A 1 117 ? 45.499 70.561 38.473  1.00 92.17  ? 117 HIS A CG  1 
ATOM   827  N ND1 . HIS A 1 117 ? 45.823 70.720 39.803  1.00 95.91  ? 117 HIS A ND1 1 
ATOM   828  C CD2 . HIS A 1 117 ? 45.414 69.225 38.266  1.00 95.67  ? 117 HIS A CD2 1 
ATOM   829  C CE1 . HIS A 1 117 ? 45.929 69.535 40.375  1.00 98.20  ? 117 HIS A CE1 1 
ATOM   830  N NE2 . HIS A 1 117 ? 45.684 68.610 39.464  1.00 99.59  ? 117 HIS A NE2 1 
ATOM   831  N N   . GLY A 1 118 ? 47.987 73.126 36.827  1.00 67.29  ? 118 GLY A N   1 
ATOM   832  C CA  . GLY A 1 118 ? 49.435 73.068 36.762  1.00 69.02  ? 118 GLY A CA  1 
ATOM   833  C C   . GLY A 1 118 ? 49.941 74.131 37.713  1.00 72.68  ? 118 GLY A C   1 
ATOM   834  O O   . GLY A 1 118 ? 50.674 73.843 38.649  1.00 72.95  ? 118 GLY A O   1 
ATOM   835  N N   . LYS A 1 119 ? 49.511 75.365 37.469  1.00 73.23  ? 119 LYS A N   1 
ATOM   836  C CA  . LYS A 1 119 ? 49.885 76.505 38.285  1.00 72.56  ? 119 LYS A CA  1 
ATOM   837  C C   . LYS A 1 119 ? 49.712 76.154 39.749  1.00 72.84  ? 119 LYS A C   1 
ATOM   838  O O   . LYS A 1 119 ? 50.598 76.407 40.571  1.00 72.58  ? 119 LYS A O   1 
ATOM   839  C CB  . LYS A 1 119 ? 49.000 77.696 37.947  1.00 77.28  ? 119 LYS A CB  1 
ATOM   840  C CG  . LYS A 1 119 ? 49.271 78.310 36.604  1.00 66.84  ? 119 LYS A CG  1 
ATOM   841  C CD  . LYS A 1 119 ? 48.237 79.368 36.304  1.00 75.53  ? 119 LYS A CD  1 
ATOM   842  C CE  . LYS A 1 119 ? 48.487 80.010 34.967  1.00 59.30  ? 119 LYS A CE  1 
ATOM   843  N NZ  . LYS A 1 119 ? 49.843 80.594 34.931  1.00 75.36  ? 119 LYS A NZ  1 
ATOM   844  N N   . GLU A 1 120 ? 48.557 75.589 40.072  1.00 67.01  ? 120 GLU A N   1 
ATOM   845  C CA  . GLU A 1 120 ? 48.281 75.189 41.436  1.00 67.97  ? 120 GLU A CA  1 
ATOM   846  C C   . GLU A 1 120 ? 49.470 74.416 41.946  1.00 66.41  ? 120 GLU A C   1 
ATOM   847  O O   . GLU A 1 120 ? 49.995 74.691 43.014  1.00 75.55  ? 120 GLU A O   1 
ATOM   848  C CB  . GLU A 1 120 ? 47.125 74.226 41.499  1.00 70.85  ? 120 GLU A CB  1 
ATOM   849  C CG  . GLU A 1 120 ? 45.760 74.750 41.695  1.00 77.08  ? 120 GLU A CG  1 
ATOM   850  C CD  . GLU A 1 120 ? 44.791 73.582 41.664  1.00 84.22  ? 120 GLU A CD  1 
ATOM   851  O OE1 . GLU A 1 120 ? 44.808 72.758 42.615  1.00 75.07  ? 120 GLU A OE1 1 
ATOM   852  O OE2 . GLU A 1 120 ? 44.042 73.470 40.666  1.00 77.03  ? 120 GLU A OE2 1 
ATOM   853  N N   . ALA A 1 121 ? 49.874 73.414 41.181  1.00 61.70  ? 121 ALA A N   1 
ATOM   854  C CA  . ALA A 1 121 ? 50.992 72.573 41.576  1.00 62.89  ? 121 ALA A CA  1 
ATOM   855  C C   . ALA A 1 121 ? 52.345 73.293 41.581  1.00 65.49  ? 121 ALA A C   1 
ATOM   856  O O   . ALA A 1 121 ? 53.377 72.663 41.784  1.00 67.99  ? 121 ALA A O   1 
ATOM   857  C CB  . ALA A 1 121 ? 51.051 71.352 40.671  1.00 58.98  ? 121 ALA A CB  1 
ATOM   858  N N   . GLY A 1 122 ? 52.339 74.601 41.349  1.00 58.30  ? 122 GLY A N   1 
ATOM   859  C CA  . GLY A 1 122 ? 53.573 75.358 41.346  1.00 57.60  ? 122 GLY A CA  1 
ATOM   860  C C   . GLY A 1 122 ? 54.333 75.458 40.030  1.00 70.25  ? 122 GLY A C   1 
ATOM   861  O O   . GLY A 1 122 ? 55.527 75.746 40.044  1.00 72.77  ? 122 GLY A O   1 
ATOM   862  N N   . LEU A 1 123 ? 53.670 75.229 38.895  1.00 69.01  ? 123 LEU A N   1 
ATOM   863  C CA  . LEU A 1 123 ? 54.343 75.316 37.595  1.00 56.43  ? 123 LEU A CA  1 
ATOM   864  C C   . LEU A 1 123 ? 54.138 76.690 36.986  1.00 48.78  ? 123 LEU A C   1 
ATOM   865  O O   . LEU A 1 123 ? 53.077 77.299 37.137  0.00 51.81  ? 123 LEU A O   1 
ATOM   866  C CB  . LEU A 1 123 ? 53.810 74.257 36.613  0.00 57.30  ? 123 LEU A CB  1 
ATOM   867  C CG  . LEU A 1 123 ? 53.921 72.740 36.842  1.00 47.29  ? 123 LEU A CG  1 
ATOM   868  C CD1 . LEU A 1 123 ? 55.345 72.237 36.801  1.00 54.83  ? 123 LEU A CD1 1 
ATOM   869  C CD2 . LEU A 1 123 ? 53.309 72.433 38.159  1.00 68.23  ? 123 LEU A CD2 1 
ATOM   870  N N   . SER A 1 124 ? 55.161 77.175 36.296  1.00 53.27  ? 124 SER A N   1 
ATOM   871  C CA  . SER A 1 124 ? 55.078 78.476 35.641  1.00 59.28  ? 124 SER A CA  1 
ATOM   872  C C   . SER A 1 124 ? 56.188 78.735 34.608  1.00 66.15  ? 124 SER A C   1 
ATOM   873  O O   . SER A 1 124 ? 57.197 78.021 34.567  1.00 63.83  ? 124 SER A O   1 
ATOM   874  C CB  . SER A 1 124 ? 55.058 79.591 36.688  1.00 58.82  ? 124 SER A CB  1 
ATOM   875  O OG  . SER A 1 124 ? 56.164 79.490 37.561  1.00 76.77  ? 124 SER A OG  1 
ATOM   876  N N   . ASP A 1 125 ? 55.978 79.755 33.770  1.00 68.85  ? 125 ASP A N   1 
ATOM   877  C CA  . ASP A 1 125 ? 56.924 80.126 32.715  1.00 69.23  ? 125 ASP A CA  1 
ATOM   878  C C   . ASP A 1 125 ? 57.413 78.922 31.925  1.00 70.09  ? 125 ASP A C   1 
ATOM   879  O O   . ASP A 1 125 ? 58.518 78.432 32.145  1.00 75.49  ? 125 ASP A O   1 
ATOM   880  C CB  . ASP A 1 125 ? 58.119 80.870 33.307  1.00 75.07  ? 125 ASP A CB  1 
ATOM   881  C CG  . ASP A 1 125 ? 57.720 82.181 33.936  1.00 87.91  ? 125 ASP A CG  1 
ATOM   882  O OD1 . ASP A 1 125 ? 57.165 83.022 33.198  1.00 93.67  ? 125 ASP A OD1 1 
ATOM   883  O OD2 . ASP A 1 125 ? 57.949 82.369 35.158  1.00 96.43  ? 125 ASP A OD2 1 
ATOM   884  N N   . LEU A 1 126 ? 56.584 78.454 30.999  1.00 63.55  ? 126 LEU A N   1 
ATOM   885  C CA  . LEU A 1 126 ? 56.926 77.306 30.181  1.00 60.53  ? 126 LEU A CA  1 
ATOM   886  C C   . LEU A 1 126 ? 57.239 77.785 28.775  1.00 63.77  ? 126 LEU A C   1 
ATOM   887  O O   . LEU A 1 126 ? 56.577 78.679 28.257  1.00 74.91  ? 126 LEU A O   1 
ATOM   888  C CB  . LEU A 1 126 ? 55.755 76.309 30.187  1.00 56.16  ? 126 LEU A CB  1 
ATOM   889  C CG  . LEU A 1 126 ? 55.669 74.941 29.470  1.00 47.55  ? 126 LEU A CG  1 
ATOM   890  C CD1 . LEU A 1 126 ? 55.155 75.132 28.066  1.00 52.22  ? 126 LEU A CD1 1 
ATOM   891  C CD2 . LEU A 1 126 ? 57.001 74.208 29.491  1.00 40.01  ? 126 LEU A CD2 1 
ATOM   892  N N   . SER A 1 127 ? 58.260 77.200 28.164  1.00 64.46  ? 127 SER A N   1 
ATOM   893  C CA  . SER A 1 127 ? 58.657 77.571 26.816  1.00 64.02  ? 127 SER A CA  1 
ATOM   894  C C   . SER A 1 127 ? 59.485 76.434 26.239  1.00 65.63  ? 127 SER A C   1 
ATOM   895  O O   . SER A 1 127 ? 60.179 75.724 26.980  1.00 64.21  ? 127 SER A O   1 
ATOM   896  C CB  . SER A 1 127 ? 59.471 78.861 26.855  1.00 71.10  ? 127 SER A CB  1 
ATOM   897  O OG  . SER A 1 127 ? 60.470 78.806 27.862  1.00 79.81  ? 127 SER A OG  1 
ATOM   898  N N   . LEU A 1 128 ? 59.423 76.251 24.922  1.00 63.12  ? 128 LEU A N   1 
ATOM   899  C CA  . LEU A 1 128 ? 60.159 75.153 24.311  1.00 66.68  ? 128 LEU A CA  1 
ATOM   900  C C   . LEU A 1 128 ? 61.035 75.617 23.150  1.00 70.11  ? 128 LEU A C   1 
ATOM   901  O O   . LEU A 1 128 ? 60.591 76.391 22.306  1.00 72.30  ? 128 LEU A O   1 
ATOM   902  C CB  . LEU A 1 128 ? 59.179 74.072 23.832  1.00 65.29  ? 128 LEU A CB  1 
ATOM   903  C CG  . LEU A 1 128 ? 58.266 73.342 24.833  1.00 43.76  ? 128 LEU A CG  1 
ATOM   904  C CD1 . LEU A 1 128 ? 57.160 74.239 25.340  1.00 46.61  ? 128 LEU A CD1 1 
ATOM   905  C CD2 . LEU A 1 128 ? 57.641 72.165 24.134  1.00 58.30  ? 128 LEU A CD2 1 
ATOM   906  N N   . LYS A 1 129 ? 62.278 75.141 23.108  1.00 73.71  ? 129 LYS A N   1 
ATOM   907  C CA  . LYS A 1 129 ? 63.204 75.528 22.047  0.00 76.24  ? 129 LYS A CA  1 
ATOM   908  C C   . LYS A 1 129 ? 62.853 74.815 20.747  1.00 75.08  ? 129 LYS A C   1 
ATOM   909  O O   . LYS A 1 129 ? 62.385 73.678 20.765  1.00 76.85  ? 129 LYS A O   1 
ATOM   910  C CB  . LYS A 1 129 ? 64.644 75.195 22.446  0.00 79.59  ? 129 LYS A CB  1 
ATOM   911  C CG  . LYS A 1 129 ? 65.694 75.795 21.523  0.00 84.31  ? 129 LYS A CG  1 
ATOM   912  C CD  . LYS A 1 129 ? 67.106 75.478 21.994  1.00 92.58  ? 129 LYS A CD  1 
ATOM   913  C CE  . LYS A 1 129 ? 67.510 74.045 21.674  1.00 90.37  ? 129 LYS A CE  1 
ATOM   914  N NZ  . LYS A 1 129 ? 66.616 73.038 22.309  1.00 96.77  ? 129 LYS A NZ  1 
ATOM   915  N N   . ASP A 1 130 ? 63.084 75.489 19.621  1.00 78.59  ? 130 ASP A N   1 
ATOM   916  C CA  . ASP A 1 130 ? 62.784 74.929 18.308  1.00 73.55  ? 130 ASP A CA  1 
ATOM   917  C C   . ASP A 1 130 ? 63.440 73.577 18.051  1.00 69.01  ? 130 ASP A C   1 
ATOM   918  O O   . ASP A 1 130 ? 64.207 73.080 18.871  1.00 70.62  ? 130 ASP A O   1 
ATOM   919  C CB  . ASP A 1 130 ? 63.182 75.920 17.213  1.00 76.74  ? 130 ASP A CB  1 
ATOM   920  C CG  . ASP A 1 130 ? 62.436 77.238 17.325  1.00 80.94  ? 130 ASP A CG  1 
ATOM   921  O OD1 . ASP A 1 130 ? 61.265 77.244 17.774  1.00 85.90  ? 130 ASP A OD1 1 
ATOM   922  O OD2 . ASP A 1 130 ? 63.020 78.270 16.951  1.00 91.99  ? 130 ASP A OD2 1 
ATOM   923  N N   . SER A 1 131 ? 63.131 72.977 16.910  1.00 63.24  ? 131 SER A N   1 
ATOM   924  C CA  . SER A 1 131 ? 63.695 71.684 16.574  1.00 61.61  ? 131 SER A CA  1 
ATOM   925  C C   . SER A 1 131 ? 63.916 71.494 15.076  1.00 64.38  ? 131 SER A C   1 
ATOM   926  O O   . SER A 1 131 ? 63.215 72.078 14.257  1.00 65.35  ? 131 SER A O   1 
ATOM   927  C CB  . SER A 1 131 ? 62.780 70.581 17.094  1.00 59.68  ? 131 SER A CB  1 
ATOM   928  O OG  . SER A 1 131 ? 63.122 69.314 16.555  1.00 68.79  ? 131 SER A OG  1 
ATOM   929  N N   . TRP A 1 132 ? 64.909 70.675 14.737  1.00 57.08  ? 132 TRP A N   1 
ATOM   930  C CA  . TRP A 1 132 ? 65.242 70.341 13.358  1.00 53.68  ? 132 TRP A CA  1 
ATOM   931  C C   . TRP A 1 132 ? 65.541 68.849 13.336  1.00 61.97  ? 132 TRP A C   1 
ATOM   932  O O   . TRP A 1 132 ? 66.103 68.323 14.294  1.00 65.99  ? 132 TRP A O   1 
ATOM   933  C CB  . TRP A 1 132 ? 66.454 71.127 12.894  1.00 60.39  ? 132 TRP A CB  1 
ATOM   934  C CG  . TRP A 1 132 ? 66.189 72.595 12.798  1.00 74.94  ? 132 TRP A CG  1 
ATOM   935  C CD1 . TRP A 1 132 ? 66.132 73.492 13.828  1.00 71.93  ? 132 TRP A CD1 1 
ATOM   936  C CD2 . TRP A 1 132 ? 65.911 73.336 11.605  1.00 72.16  ? 132 TRP A CD2 1 
ATOM   937  N NE1 . TRP A 1 132 ? 65.836 74.746 13.353  1.00 70.52  ? 132 TRP A NE1 1 
ATOM   938  C CE2 . TRP A 1 132 ? 65.696 74.683 11.992  1.00 74.22  ? 132 TRP A CE2 1 
ATOM   939  C CE3 . TRP A 1 132 ? 65.822 72.995 10.248  1.00 66.79  ? 132 TRP A CE3 1 
ATOM   940  C CZ2 . TRP A 1 132 ? 65.396 75.692 11.070  1.00 67.32  ? 132 TRP A CZ2 1 
ATOM   941  C CZ3 . TRP A 1 132 ? 65.525 73.996 9.329   1.00 73.48  ? 132 TRP A CZ3 1 
ATOM   942  C CH2 . TRP A 1 132 ? 65.315 75.333 9.747   1.00 71.06  ? 132 TRP A CH2 1 
ATOM   943  N N   . GLY A 1 133 ? 65.156 68.151 12.269  1.00 64.16  ? 133 GLY A N   1 
ATOM   944  C CA  . GLY A 1 133 ? 65.415 66.720 12.245  1.00 69.66  ? 133 GLY A CA  1 
ATOM   945  C C   . GLY A 1 133 ? 65.093 65.966 10.971  1.00 72.61  ? 133 GLY A C   1 
ATOM   946  O O   . GLY A 1 133 ? 64.406 66.469 10.085  1.00 72.37  ? 133 GLY A O   1 
ATOM   947  N N   . ALA A 1 134 ? 65.604 64.741 10.889  1.00 73.34  ? 134 ALA A N   1 
ATOM   948  C CA  . ALA A 1 134 ? 65.385 63.893 9.730   1.00 66.03  ? 134 ALA A CA  1 
ATOM   949  C C   . ALA A 1 134 ? 63.915 63.578 9.680   1.00 68.20  ? 134 ALA A C   1 
ATOM   950  O O   . ALA A 1 134 ? 63.251 63.554 10.710  1.00 73.27  ? 134 ALA A O   1 
ATOM   951  C CB  . ALA A 1 134 ? 66.198 62.611 9.854   0.00 68.97  ? 134 ALA A CB  1 
ATOM   952  N N   . ALA A 1 135 ? 63.402 63.352 8.477   1.00 71.14  ? 135 ALA A N   1 
ATOM   953  C CA  . ALA A 1 135 ? 61.994 63.028 8.296   1.00 66.12  ? 135 ALA A CA  1 
ATOM   954  C C   . ALA A 1 135 ? 61.824 62.141 7.069   1.00 66.55  ? 135 ALA A C   1 
ATOM   955  O O   . ALA A 1 135 ? 62.516 62.314 6.068   1.00 66.02  ? 135 ALA A O   1 
ATOM   956  C CB  . ALA A 1 135 ? 61.181 64.304 8.143   1.00 50.73  ? 135 ALA A CB  1 
ATOM   957  N N   . GLY A 1 136 ? 60.909 61.185 7.154   1.00 69.92  ? 136 GLY A N   1 
ATOM   958  C CA  . GLY A 1 136 ? 60.666 60.294 6.036   1.00 66.99  ? 136 GLY A CA  1 
ATOM   959  C C   . GLY A 1 136 ? 59.185 59.984 5.872   1.00 67.87  ? 136 GLY A C   1 
ATOM   960  O O   . GLY A 1 136 ? 58.403 60.127 6.819   1.00 57.35  ? 136 GLY A O   1 
ATOM   961  N N   . GLN A 1 137 ? 58.799 59.536 4.679   1.00 69.42  ? 137 GLN A N   1 
ATOM   962  C CA  . GLN A 1 137 ? 57.404 59.229 4.405   1.00 56.57  ? 137 GLN A CA  1 
ATOM   963  C C   . GLN A 1 137 ? 57.179 58.126 3.385   1.00 53.70  ? 137 GLN A C   1 
ATOM   964  O O   . GLN A 1 137 ? 58.029 57.809 2.561   1.00 60.55  ? 137 GLN A O   1 
ATOM   965  C CB  . GLN A 1 137 ? 56.688 60.485 3.906   1.00 59.63  ? 137 GLN A CB  1 
ATOM   966  C CG  . GLN A 1 137 ? 57.224 60.962 2.578   1.00 60.90  ? 137 GLN A CG  1 
ATOM   967  C CD  . GLN A 1 137 ? 56.729 62.336 2.192   1.00 73.44  ? 137 GLN A CD  1 
ATOM   968  O OE1 . GLN A 1 137 ? 57.265 62.965 1.271   1.00 67.77  ? 137 GLN A OE1 1 
ATOM   969  N NE2 . GLN A 1 137 ? 55.703 62.815 2.888   1.00 61.78  ? 137 GLN A NE2 1 
ATOM   970  N N   . VAL A 1 138 ? 55.983 57.569 3.458   1.00 55.47  ? 138 VAL A N   1 
ATOM   971  C CA  . VAL A 1 138 ? 55.515 56.532 2.566   1.00 55.92  ? 138 VAL A CA  1 
ATOM   972  C C   . VAL A 1 138 ? 54.034 56.854 2.353   1.00 60.01  ? 138 VAL A C   1 
ATOM   973  O O   . VAL A 1 138 ? 53.278 57.036 3.311   1.00 58.57  ? 138 VAL A O   1 
ATOM   974  C CB  . VAL A 1 138 ? 55.641 55.163 3.211   1.00 52.18  ? 138 VAL A CB  1 
ATOM   975  C CG1 . VAL A 1 138 ? 54.914 54.130 2.364   1.00 47.54  ? 138 VAL A CG1 1 
ATOM   976  C CG2 . VAL A 1 138 ? 57.095 54.808 3.351   1.00 56.35  ? 138 VAL A CG2 1 
ATOM   977  N N   . GLY A 1 139 ? 53.622 56.947 1.100   1.00 57.83  ? 139 GLY A N   1 
ATOM   978  C CA  . GLY A 1 139 ? 52.237 57.252 0.827   1.00 49.68  ? 139 GLY A CA  1 
ATOM   979  C C   . GLY A 1 139 ? 51.853 56.941 -0.602  1.00 53.18  ? 139 GLY A C   1 
ATOM   980  O O   . GLY A 1 139 ? 52.695 56.654 -1.443  1.00 54.12  ? 139 GLY A O   1 
ATOM   981  N N   . VAL A 1 140 ? 50.565 57.000 -0.883  1.00 48.47  ? 140 VAL A N   1 
ATOM   982  C CA  . VAL A 1 140 ? 50.091 56.716 -2.217  1.00 52.17  ? 140 VAL A CA  1 
ATOM   983  C C   . VAL A 1 140 ? 49.172 57.819 -2.707  1.00 50.00  ? 140 VAL A C   1 
ATOM   984  O O   . VAL A 1 140 ? 48.393 58.386 -1.944  1.00 45.22  ? 140 VAL A O   1 
ATOM   985  C CB  . VAL A 1 140 ? 49.323 55.370 -2.260  1.00 48.70  ? 140 VAL A CB  1 
ATOM   986  C CG1 . VAL A 1 140 ? 50.259 54.239 -1.912  1.00 66.37  ? 140 VAL A CG1 1 
ATOM   987  C CG2 . VAL A 1 140 ? 48.167 55.392 -1.267  1.00 41.17  ? 140 VAL A CG2 1 
ATOM   988  N N   . ASP A 1 141 ? 49.294 58.123 -3.991  1.00 51.18  ? 141 ASP A N   1 
ATOM   989  C CA  . ASP A 1 141 ? 48.461 59.117 -4.644  1.00 48.99  ? 141 ASP A CA  1 
ATOM   990  C C   . ASP A 1 141 ? 47.673 58.389 -5.711  1.00 53.03  ? 141 ASP A C   1 
ATOM   991  O O   . ASP A 1 141 ? 48.243 57.682 -6.536  1.00 54.89  ? 141 ASP A O   1 
ATOM   992  C CB  . ASP A 1 141 ? 49.297 60.192 -5.323  1.00 45.66  ? 141 ASP A CB  1 
ATOM   993  C CG  . ASP A 1 141 ? 49.604 61.349 -4.415  1.00 41.48  ? 141 ASP A CG  1 
ATOM   994  O OD1 . ASP A 1 141 ? 50.395 62.217 -4.790  1.00 47.76  ? 141 ASP A OD1 1 
ATOM   995  O OD2 . ASP A 1 141 ? 49.050 61.409 -3.310  1.00 38.65  ? 141 ASP A OD2 1 
ATOM   996  N N   . TYR A 1 142 ? 46.355 58.527 -5.683  1.00 55.43  ? 142 TYR A N   1 
ATOM   997  C CA  . TYR A 1 142 ? 45.533 57.896 -6.693  1.00 44.97  ? 142 TYR A CA  1 
ATOM   998  C C   . TYR A 1 142 ? 45.092 59.022 -7.603  1.00 44.08  ? 142 TYR A C   1 
ATOM   999  O O   . TYR A 1 142 ? 44.390 59.924 -7.186  1.00 40.04  ? 142 TYR A O   1 
ATOM   1000 C CB  . TYR A 1 142 ? 44.332 57.217 -6.064  1.00 45.26  ? 142 TYR A CB  1 
ATOM   1001 C CG  . TYR A 1 142 ? 43.417 56.632 -7.099  1.00 62.50  ? 142 TYR A CG  1 
ATOM   1002 C CD1 . TYR A 1 142 ? 43.924 55.846 -8.130  1.00 58.46  ? 142 TYR A CD1 1 
ATOM   1003 C CD2 . TYR A 1 142 ? 42.048 56.909 -7.086  1.00 69.12  ? 142 TYR A CD2 1 
ATOM   1004 C CE1 . TYR A 1 142 ? 43.099 55.357 -9.128  1.00 70.87  ? 142 TYR A CE1 1 
ATOM   1005 C CE2 . TYR A 1 142 ? 41.212 56.425 -8.084  1.00 70.61  ? 142 TYR A CE2 1 
ATOM   1006 C CZ  . TYR A 1 142 ? 41.747 55.653 -9.102  1.00 68.23  ? 142 TYR A CZ  1 
ATOM   1007 O OH  . TYR A 1 142 ? 40.945 55.198 -10.114 1.00 62.16  ? 142 TYR A OH  1 
ATOM   1008 N N   . LEU A 1 143 ? 45.536 58.978 -8.846  1.00 46.36  ? 143 LEU A N   1 
ATOM   1009 C CA  . LEU A 1 143 ? 45.197 60.017 -9.798  1.00 50.14  ? 143 LEU A CA  1 
ATOM   1010 C C   . LEU A 1 143 ? 43.907 59.663 -10.545 1.00 50.80  ? 143 LEU A C   1 
ATOM   1011 O O   . LEU A 1 143 ? 43.924 58.850 -11.464 1.00 55.51  ? 143 LEU A O   1 
ATOM   1012 C CB  . LEU A 1 143 ? 46.375 60.204 -10.759 1.00 43.82  ? 143 LEU A CB  1 
ATOM   1013 C CG  . LEU A 1 143 ? 47.743 60.043 -10.066 1.00 57.90  ? 143 LEU A CG  1 
ATOM   1014 C CD1 . LEU A 1 143 ? 48.870 60.327 -11.034 1.00 58.19  ? 143 LEU A CD1 1 
ATOM   1015 C CD2 . LEU A 1 143 ? 47.844 60.973 -8.888  1.00 49.56  ? 143 LEU A CD2 1 
ATOM   1016 N N   . ILE A 1 144 ? 42.794 60.273 -10.126 1.00 58.11  ? 144 ILE A N   1 
ATOM   1017 C CA  . ILE A 1 144 ? 41.470 60.052 -10.715 1.00 44.13  ? 144 ILE A CA  1 
ATOM   1018 C C   . ILE A 1 144 ? 41.429 60.643 -12.107 1.00 47.50  ? 144 ILE A C   1 
ATOM   1019 O O   . ILE A 1 144 ? 41.367 59.952 -13.106 1.00 47.94  ? 144 ILE A O   1 
ATOM   1020 C CB  . ILE A 1 144 ? 40.385 60.740 -9.885  0.00 45.75  ? 144 ILE A CB  1 
ATOM   1021 C CG1 . ILE A 1 144 ? 40.634 60.465 -8.410  1.00 34.87  ? 144 ILE A CG1 1 
ATOM   1022 C CG2 . ILE A 1 144 ? 39.012 60.236 -10.299 0.00 41.38  ? 144 ILE A CG2 1 
ATOM   1023 C CD1 . ILE A 1 144 ? 39.819 61.299 -7.480  1.00 46.62  ? 144 ILE A CD1 1 
ATOM   1024 N N   . ASN A 1 145 ? 41.477 61.956 -12.154 1.00 59.87  ? 145 ASN A N   1 
ATOM   1025 C CA  . ASN A 1 145 ? 41.442 62.702 -13.392 1.00 54.15  ? 145 ASN A CA  1 
ATOM   1026 C C   . ASN A 1 145 ? 42.859 63.215 -13.581 1.00 57.20  ? 145 ASN A C   1 
ATOM   1027 O O   . ASN A 1 145 ? 43.753 62.893 -12.804 1.00 74.46  ? 145 ASN A O   1 
ATOM   1028 C CB  . ASN A 1 145 ? 40.487 63.871 -13.215 1.00 50.97  ? 145 ASN A CB  1 
ATOM   1029 C CG  . ASN A 1 145 ? 40.289 64.658 -14.470 1.00 71.09  ? 145 ASN A CG  1 
ATOM   1030 O OD1 . ASN A 1 145 ? 39.756 65.769 -14.432 1.00 91.39  ? 145 ASN A OD1 1 
ATOM   1031 N ND2 . ASN A 1 145 ? 40.696 64.096 -15.603 0.00 71.44  ? 145 ASN A ND2 1 
ATOM   1032 N N   . ARG A 1 146 ? 43.060 64.017 -14.611 1.00 55.72  ? 146 ARG A N   1 
ATOM   1033 C CA  . ARG A 1 146 ? 44.361 64.597 -14.895 1.00 48.75  ? 146 ARG A CA  1 
ATOM   1034 C C   . ARG A 1 146 ? 44.549 65.796 -13.973 1.00 57.25  ? 146 ARG A C   1 
ATOM   1035 O O   . ARG A 1 146 ? 45.625 66.388 -13.926 1.00 58.77  ? 146 ARG A O   1 
ATOM   1036 C CB  . ARG A 1 146 ? 44.413 65.065 -16.355 1.00 54.16  ? 146 ARG A CB  1 
ATOM   1037 C CG  . ARG A 1 146 ? 45.681 65.798 -16.765 0.00 56.08  ? 146 ARG A CG  1 
ATOM   1038 C CD  . ARG A 1 146 ? 45.377 66.867 -17.817 1.00 58.69  ? 146 ARG A CD  1 
ATOM   1039 N NE  . ARG A 1 146 ? 45.011 66.325 -19.127 0.00 63.82  ? 146 ARG A NE  1 
ATOM   1040 C CZ  . ARG A 1 146 ? 45.856 65.710 -19.951 0.00 65.30  ? 146 ARG A CZ  1 
ATOM   1041 N NH1 . ARG A 1 146 ? 47.126 65.551 -19.606 0.00 66.92  ? 146 ARG A NH1 1 
ATOM   1042 N NH2 . ARG A 1 146 ? 45.438 65.269 -21.132 1.00 71.89  ? 146 ARG A NH2 1 
ATOM   1043 N N   . ASP A 1 147 ? 43.497 66.151 -13.240 1.00 57.08  ? 147 ASP A N   1 
ATOM   1044 C CA  . ASP A 1 147 ? 43.546 67.302 -12.336 1.00 50.46  ? 147 ASP A CA  1 
ATOM   1045 C C   . ASP A 1 147 ? 43.304 66.972 -10.859 1.00 45.02  ? 147 ASP A C   1 
ATOM   1046 O O   . ASP A 1 147 ? 43.523 67.825 -9.997  1.00 45.56  ? 147 ASP A O   1 
ATOM   1047 C CB  . ASP A 1 147 ? 42.496 68.345 -12.733 1.00 58.72  ? 147 ASP A CB  1 
ATOM   1048 C CG  . ASP A 1 147 ? 42.558 68.731 -14.194 1.00 61.07  ? 147 ASP A CG  1 
ATOM   1049 O OD1 . ASP A 1 147 ? 43.647 69.102 -14.660 1.00 67.10  ? 147 ASP A OD1 1 
ATOM   1050 O OD2 . ASP A 1 147 ? 41.510 68.682 -14.875 1.00 71.51  ? 147 ASP A OD2 1 
ATOM   1051 N N   . TRP A 1 148 ? 42.855 65.748 -10.572 1.00 40.87  ? 148 TRP A N   1 
ATOM   1052 C CA  . TRP A 1 148 ? 42.536 65.362 -9.206  1.00 32.32  ? 148 TRP A CA  1 
ATOM   1053 C C   . TRP A 1 148 ? 43.124 64.049 -8.700  1.00 36.09  ? 148 TRP A C   1 
ATOM   1054 O O   . TRP A 1 148 ? 43.245 63.097 -9.454  1.00 33.32  ? 148 TRP A O   1 
ATOM   1055 C CB  . TRP A 1 148 ? 41.004 65.289 -9.047  1.00 35.90  ? 148 TRP A CB  1 
ATOM   1056 C CG  . TRP A 1 148 ? 40.286 66.546 -9.404  1.00 35.76  ? 148 TRP A CG  1 
ATOM   1057 C CD1 . TRP A 1 148 ? 39.792 66.890 -10.619 1.00 31.73  ? 148 TRP A CD1 1 
ATOM   1058 C CD2 . TRP A 1 148 ? 40.031 67.655 -8.545  1.00 28.46  ? 148 TRP A CD2 1 
ATOM   1059 N NE1 . TRP A 1 148 ? 39.241 68.141 -10.574 1.00 26.67  ? 148 TRP A NE1 1 
ATOM   1060 C CE2 . TRP A 1 148 ? 39.373 68.626 -9.302  1.00 25.74  ? 148 TRP A CE2 1 
ATOM   1061 C CE3 . TRP A 1 148 ? 40.291 67.916 -7.193  1.00 29.44  ? 148 TRP A CE3 1 
ATOM   1062 C CZ2 . TRP A 1 148 ? 38.983 69.831 -8.772  1.00 18.83  ? 148 TRP A CZ2 1 
ATOM   1063 C CZ3 . TRP A 1 148 ? 39.898 69.121 -6.665  1.00 22.29  ? 148 TRP A CZ3 1 
ATOM   1064 C CH2 . TRP A 1 148 ? 39.245 70.061 -7.449  1.00 36.92  ? 148 TRP A CH2 1 
ATOM   1065 N N   . LEU A 1 149 ? 43.449 64.008 -7.408  1.00 32.15  ? 149 LEU A N   1 
ATOM   1066 C CA  . LEU A 1 149 ? 43.975 62.813 -6.777  1.00 36.25  ? 149 LEU A CA  1 
ATOM   1067 C C   . LEU A 1 149 ? 43.514 62.672 -5.334  1.00 37.81  ? 149 LEU A C   1 
ATOM   1068 O O   . LEU A 1 149 ? 43.213 63.652 -4.672  1.00 43.85  ? 149 LEU A O   1 
ATOM   1069 C CB  . LEU A 1 149 ? 45.511 62.806 -6.796  1.00 38.46  ? 149 LEU A CB  1 
ATOM   1070 C CG  . LEU A 1 149 ? 46.416 63.726 -5.946  1.00 36.32  ? 149 LEU A CG  1 
ATOM   1071 C CD1 . LEU A 1 149 ? 46.345 65.098 -6.498  1.00 34.88  ? 149 LEU A CD1 1 
ATOM   1072 C CD2 . LEU A 1 149 ? 46.053 63.698 -4.424  1.00 15.10  ? 149 LEU A CD2 1 
ATOM   1073 N N   . VAL A 1 150 ? 43.447 61.449 -4.844  1.00 37.22  ? 150 VAL A N   1 
ATOM   1074 C CA  . VAL A 1 150 ? 43.089 61.232 -3.455  1.00 41.62  ? 150 VAL A CA  1 
ATOM   1075 C C   . VAL A 1 150 ? 44.444 60.863 -2.888  1.00 35.55  ? 150 VAL A C   1 
ATOM   1076 O O   . VAL A 1 150 ? 45.348 60.575 -3.654  1.00 39.88  ? 150 VAL A O   1 
ATOM   1077 C CB  . VAL A 1 150 ? 42.091 60.065 -3.269  1.00 44.17  ? 150 VAL A CB  1 
ATOM   1078 C CG1 . VAL A 1 150 ? 41.929 59.738 -1.790  0.00 42.61  ? 150 VAL A CG1 1 
ATOM   1079 C CG2 . VAL A 1 150 ? 40.759 60.451 -3.843  1.00 42.09  ? 150 VAL A CG2 1 
ATOM   1080 N N   . ASN A 1 151 ? 44.593 60.867 -1.567  1.00 40.46  ? 151 ASN A N   1 
ATOM   1081 C CA  . ASN A 1 151 ? 45.885 60.565 -0.969  1.00 37.49  ? 151 ASN A CA  1 
ATOM   1082 C C   . ASN A 1 151 ? 45.908 60.165 0.498   1.00 38.49  ? 151 ASN A C   1 
ATOM   1083 O O   . ASN A 1 151 ? 45.076 60.606 1.300   1.00 38.27  ? 151 ASN A O   1 
ATOM   1084 C CB  . ASN A 1 151 ? 46.806 61.769 -1.164  1.00 46.35  ? 151 ASN A CB  1 
ATOM   1085 C CG  . ASN A 1 151 ? 47.979 61.767 -0.215  1.00 45.32  ? 151 ASN A CG  1 
ATOM   1086 O OD1 . ASN A 1 151 ? 47.897 62.237 0.923   1.00 36.79  ? 151 ASN A OD1 1 
ATOM   1087 N ND2 . ASN A 1 151 ? 49.082 61.229 -0.680  1.00 35.95  ? 151 ASN A ND2 1 
ATOM   1088 N N   . MET A 1 152 ? 46.885 59.320 0.822   1.00 40.86  ? 152 MET A N   1 
ATOM   1089 C CA  . MET A 1 152 ? 47.132 58.835 2.176   1.00 38.75  ? 152 MET A CA  1 
ATOM   1090 C C   . MET A 1 152 ? 48.612 59.032 2.362   1.00 44.85  ? 152 MET A C   1 
ATOM   1091 O O   . MET A 1 152 ? 49.357 59.044 1.388   1.00 53.33  ? 152 MET A O   1 
ATOM   1092 C CB  . MET A 1 152 ? 46.816 57.362 2.313   1.00 45.25  ? 152 MET A CB  1 
ATOM   1093 C CG  . MET A 1 152 ? 45.344 57.058 2.425   1.00 55.48  ? 152 MET A CG  1 
ATOM   1094 S SD  . MET A 1 152 ? 45.120 55.357 2.940   1.00 59.25  ? 152 MET A SD  1 
ATOM   1095 C CE  . MET A 1 152 ? 44.982 54.545 1.352   0.00 57.65  ? 152 MET A CE  1 
ATOM   1096 N N   . SER A 1 153 ? 49.057 59.178 3.601   1.00 51.44  ? 153 SER A N   1 
ATOM   1097 C CA  . SER A 1 153 ? 50.473 59.419 3.834   1.00 41.95  ? 153 SER A CA  1 
ATOM   1098 C C   . SER A 1 153 ? 50.867 59.174 5.283   1.00 47.59  ? 153 SER A C   1 
ATOM   1099 O O   . SER A 1 153 ? 50.136 59.517 6.202   1.00 54.20  ? 153 SER A O   1 
ATOM   1100 C CB  . SER A 1 153 ? 50.781 60.855 3.419   1.00 41.76  ? 153 SER A CB  1 
ATOM   1101 O OG  . SER A 1 153 ? 52.081 61.258 3.743   1.00 48.34  ? 153 SER A OG  1 
ATOM   1102 N N   . VAL A 1 154 ? 52.017 58.548 5.486   1.00 48.07  ? 154 VAL A N   1 
ATOM   1103 C CA  . VAL A 1 154 ? 52.501 58.275 6.832   1.00 49.77  ? 154 VAL A CA  1 
ATOM   1104 C C   . VAL A 1 154 ? 53.880 58.874 6.960   1.00 51.95  ? 154 VAL A C   1 
ATOM   1105 O O   . VAL A 1 154 ? 54.778 58.496 6.224   1.00 52.73  ? 154 VAL A O   1 
ATOM   1106 C CB  . VAL A 1 154 ? 52.610 56.778 7.111   1.00 47.13  ? 154 VAL A CB  1 
ATOM   1107 C CG1 . VAL A 1 154 ? 52.840 56.563 8.582   1.00 51.65  ? 154 VAL A CG1 1 
ATOM   1108 C CG2 . VAL A 1 154 ? 51.349 56.067 6.666   1.00 57.18  ? 154 VAL A CG2 1 
ATOM   1109 N N   . TRP A 1 155 ? 54.035 59.820 7.880   1.00 55.03  ? 155 TRP A N   1 
ATOM   1110 C CA  . TRP A 1 155 ? 55.310 60.487 8.095   1.00 55.31  ? 155 TRP A CA  1 
ATOM   1111 C C   . TRP A 1 155 ? 55.859 60.119 9.461   1.00 60.71  ? 155 TRP A C   1 
ATOM   1112 O O   . TRP A 1 155 ? 55.125 59.650 10.331  1.00 59.58  ? 155 TRP A O   1 
ATOM   1113 C CB  . TRP A 1 155 ? 55.156 62.009 8.090   1.00 44.08  ? 155 TRP A CB  1 
ATOM   1114 C CG  . TRP A 1 155 ? 54.599 62.621 6.868   1.00 49.62  ? 155 TRP A CG  1 
ATOM   1115 C CD1 . TRP A 1 155 ? 53.455 62.272 6.223   1.00 56.41  ? 155 TRP A CD1 1 
ATOM   1116 C CD2 . TRP A 1 155 ? 55.116 63.764 6.172   1.00 57.46  ? 155 TRP A CD2 1 
ATOM   1117 N NE1 . TRP A 1 155 ? 53.221 63.126 5.164   1.00 54.80  ? 155 TRP A NE1 1 
ATOM   1118 C CE2 . TRP A 1 155 ? 54.228 64.050 5.112   1.00 50.22  ? 155 TRP A CE2 1 
ATOM   1119 C CE3 . TRP A 1 155 ? 56.240 64.577 6.345   1.00 61.68  ? 155 TRP A CE3 1 
ATOM   1120 C CZ2 . TRP A 1 155 ? 54.432 65.108 4.228   1.00 55.86  ? 155 TRP A CZ2 1 
ATOM   1121 C CZ3 . TRP A 1 155 ? 56.438 65.641 5.457   1.00 63.65  ? 155 TRP A CZ3 1 
ATOM   1122 C CH2 . TRP A 1 155 ? 55.539 65.890 4.416   1.00 56.10  ? 155 TRP A CH2 1 
ATOM   1123 N N   . TYR A 1 156 ? 57.162 60.337 9.625   1.00 63.30  ? 156 TYR A N   1 
ATOM   1124 C CA  . TYR A 1 156 ? 57.850 60.137 10.891  1.00 59.91  ? 156 TYR A CA  1 
ATOM   1125 C C   . TYR A 1 156 ? 58.910 61.236 10.965  1.00 54.10  ? 156 TYR A C   1 
ATOM   1126 O O   . TYR A 1 156 ? 59.718 61.388 10.055  1.00 59.28  ? 156 TYR A O   1 
ATOM   1127 C CB  . TYR A 1 156 ? 58.505 58.766 10.989  1.00 67.32  ? 156 TYR A CB  1 
ATOM   1128 C CG  . TYR A 1 156 ? 59.112 58.595 12.356  1.00 86.85  ? 156 TYR A CG  1 
ATOM   1129 C CD1 . TYR A 1 156 ? 58.300 58.475 13.485  1.00 80.87  ? 156 TYR A CD1 1 
ATOM   1130 C CD2 . TYR A 1 156 ? 60.498 58.665 12.541  1.00 92.65  ? 156 TYR A CD2 1 
ATOM   1131 C CE1 . TYR A 1 156 ? 58.852 58.436 14.766  1.00 89.66  ? 156 TYR A CE1 1 
ATOM   1132 C CE2 . TYR A 1 156 ? 61.062 58.629 13.818  1.00 87.07  ? 156 TYR A CE2 1 
ATOM   1133 C CZ  . TYR A 1 156 ? 60.235 58.515 14.925  1.00 90.72  ? 156 TYR A CZ  1 
ATOM   1134 O OH  . TYR A 1 156 ? 60.791 58.479 16.185  1.00 88.78  ? 156 TYR A OH  1 
ATOM   1135 N N   . MET A 1 157 ? 58.899 62.007 12.043  1.00 50.11  ? 157 MET A N   1 
ATOM   1136 C CA  . MET A 1 157 ? 59.825 63.115 12.191  1.00 58.73  ? 157 MET A CA  1 
ATOM   1137 C C   . MET A 1 157 ? 60.582 63.099 13.508  1.00 68.03  ? 157 MET A C   1 
ATOM   1138 O O   . MET A 1 157 ? 60.025 62.723 14.541  1.00 71.47  ? 157 MET A O   1 
ATOM   1139 C CB  . MET A 1 157 ? 59.048 64.426 12.070  1.00 47.95  ? 157 MET A CB  1 
ATOM   1140 C CG  . MET A 1 157 ? 58.429 64.631 10.698  1.00 60.22  ? 157 MET A CG  1 
ATOM   1141 S SD  . MET A 1 157 ? 56.742 65.253 10.681  1.00 65.99  ? 157 MET A SD  1 
ATOM   1142 C CE  . MET A 1 157 ? 56.938 66.975 10.682  1.00 63.98  ? 157 MET A CE  1 
ATOM   1143 N N   . ASP A 1 158 ? 61.860 63.490 13.470  1.00 77.19  ? 158 ASP A N   1 
ATOM   1144 C CA  . ASP A 1 158 ? 62.659 63.555 14.690  1.00 75.53  ? 158 ASP A CA  1 
ATOM   1145 C C   . ASP A 1 158 ? 62.347 64.944 15.213  1.00 67.97  ? 158 ASP A C   1 
ATOM   1146 O O   . ASP A 1 158 ? 62.768 65.951 14.631  1.00 68.06  ? 158 ASP A O   1 
ATOM   1147 C CB  . ASP A 1 158 ? 64.170 63.427 14.418  0.00 85.78  ? 158 ASP A CB  1 
ATOM   1148 C CG  . ASP A 1 158 ? 64.995 63.194 15.706  1.00 98.05  ? 158 ASP A CG  1 
ATOM   1149 O OD1 . ASP A 1 158 ? 66.218 63.473 15.699  1.00 105.88 ? 158 ASP A OD1 1 
ATOM   1150 O OD2 . ASP A 1 158 ? 64.434 62.718 16.726  1.00 100.46 ? 158 ASP A OD2 1 
ATOM   1151 N N   . ILE A 1 159 ? 61.564 64.992 16.287  1.00 60.40  ? 159 ILE A N   1 
ATOM   1152 C CA  . ILE A 1 159 ? 61.184 66.252 16.900  1.00 55.93  ? 159 ILE A CA  1 
ATOM   1153 C C   . ILE A 1 159 ? 61.496 66.199 18.381  1.00 51.03  ? 159 ILE A C   1 
ATOM   1154 O O   . ILE A 1 159 ? 60.608 66.042 19.219  0.00 52.43  ? 159 ILE A O   1 
ATOM   1155 C CB  . ILE A 1 159 ? 59.671 66.565 16.696  1.00 64.55  ? 159 ILE A CB  1 
ATOM   1156 C CG1 . ILE A 1 159 ? 59.325 66.534 15.203  1.00 62.47  ? 159 ILE A CG1 1 
ATOM   1157 C CG2 . ILE A 1 159 ? 59.339 67.944 17.256  1.00 48.02  ? 159 ILE A CG2 1 
ATOM   1158 C CD1 . ILE A 1 159 ? 57.897 66.869 14.899  1.00 70.62  ? 159 ILE A CD1 1 
ATOM   1159 N N   . ASP A 1 160 ? 62.780 66.330 18.693  0.00 51.01  ? 160 ASP A N   1 
ATOM   1160 C CA  . ASP A 1 160 ? 63.239 66.321 20.072  1.00 49.93  ? 160 ASP A CA  1 
ATOM   1161 C C   . ASP A 1 160 ? 63.343 67.803 20.473  1.00 55.19  ? 160 ASP A C   1 
ATOM   1162 O O   . ASP A 1 160 ? 63.715 68.646 19.654  1.00 54.83  ? 160 ASP A O   1 
ATOM   1163 C CB  . ASP A 1 160 ? 64.608 65.632 20.162  1.00 40.18  ? 160 ASP A CB  1 
ATOM   1164 C CG  . ASP A 1 160 ? 64.716 64.348 19.282  1.00 50.47  ? 160 ASP A CG  1 
ATOM   1165 O OD1 . ASP A 1 160 ? 64.044 63.323 19.572  1.00 51.41  ? 160 ASP A OD1 1 
ATOM   1166 O OD2 . ASP A 1 160 ? 65.500 64.361 18.288  1.00 55.41  ? 160 ASP A OD2 1 
ATOM   1167 N N   . THR A 1 161 ? 62.983 68.124 21.712  1.00 56.23  ? 161 THR A N   1 
ATOM   1168 C CA  . THR A 1 161 ? 63.034 69.502 22.206  1.00 53.46  ? 161 THR A CA  1 
ATOM   1169 C C   . THR A 1 161 ? 63.107 69.548 23.745  1.00 56.67  ? 161 THR A C   1 
ATOM   1170 O O   . THR A 1 161 ? 62.930 68.523 24.416  1.00 55.94  ? 161 THR A O   1 
ATOM   1171 C CB  . THR A 1 161 ? 61.802 70.287 21.767  1.00 50.23  ? 161 THR A CB  1 
ATOM   1172 O OG1 . THR A 1 161 ? 61.826 71.575 22.388  1.00 55.12  ? 161 THR A OG1 1 
ATOM   1173 C CG2 . THR A 1 161 ? 60.527 69.559 22.183  0.00 52.83  ? 161 THR A CG2 1 
ATOM   1174 N N   . THR A 1 162 ? 63.362 70.725 24.314  1.00 49.15  ? 162 THR A N   1 
ATOM   1175 C CA  . THR A 1 162 ? 63.440 70.807 25.763  1.00 62.09  ? 162 THR A CA  1 
ATOM   1176 C C   . THR A 1 162 ? 62.450 71.808 26.303  1.00 61.47  ? 162 THR A C   1 
ATOM   1177 O O   . THR A 1 162 ? 62.146 72.827 25.662  1.00 64.55  ? 162 THR A O   1 
ATOM   1178 C CB  . THR A 1 162 ? 64.865 71.196 26.274  1.00 68.07  ? 162 THR A CB  1 
ATOM   1179 O OG1 . THR A 1 162 ? 65.076 72.599 26.091  1.00 82.14  ? 162 THR A OG1 1 
ATOM   1180 C CG2 . THR A 1 162 ? 65.950 70.423 25.520  1.00 65.21  ? 162 THR A CG2 1 
ATOM   1181 N N   . ALA A 1 163 ? 61.943 71.489 27.487  1.00 56.58  ? 163 ALA A N   1 
ATOM   1182 C CA  . ALA A 1 163 ? 60.974 72.325 28.152  1.00 52.51  ? 163 ALA A CA  1 
ATOM   1183 C C   . ALA A 1 163 ? 61.655 73.021 29.304  1.00 56.91  ? 163 ALA A C   1 
ATOM   1184 O O   . ALA A 1 163 ? 62.455 72.421 30.019  1.00 63.37  ? 163 ALA A O   1 
ATOM   1185 C CB  . ALA A 1 163 ? 59.837 71.482 28.666  1.00 48.90  ? 163 ALA A CB  1 
ATOM   1186 N N   . ASN A 1 164 ? 61.335 74.294 29.479  1.00 61.27  ? 164 ASN A N   1 
ATOM   1187 C CA  . ASN A 1 164 ? 61.910 75.078 30.550  1.00 52.33  ? 164 ASN A CA  1 
ATOM   1188 C C   . ASN A 1 164 ? 60.759 75.758 31.268  1.00 55.75  ? 164 ASN A C   1 
ATOM   1189 O O   . ASN A 1 164 ? 60.030 76.551 30.671  1.00 58.33  ? 164 ASN A O   1 
ATOM   1190 C CB  . ASN A 1 164 ? 62.875 76.103 29.961  1.00 55.40  ? 164 ASN A CB  1 
ATOM   1191 C CG  . ASN A 1 164 ? 63.783 75.497 28.907  1.00 68.93  ? 164 ASN A CG  1 
ATOM   1192 O OD1 . ASN A 1 164 ? 63.365 75.266 27.776  0.00 64.18  ? 164 ASN A OD1 1 
ATOM   1193 N ND2 . ASN A 1 164 ? 65.023 75.210 29.282  1.00 68.41  ? 164 ASN A ND2 1 
ATOM   1194 N N   . TYR A 1 165 ? 60.601 75.439 32.548  1.00 54.04  ? 165 TYR A N   1 
ATOM   1195 C CA  . TYR A 1 165 ? 59.521 75.995 33.352  1.00 57.87  ? 165 TYR A CA  1 
ATOM   1196 C C   . TYR A 1 165 ? 59.989 76.269 34.778  1.00 69.36  ? 165 TYR A C   1 
ATOM   1197 O O   . TYR A 1 165 ? 61.142 76.060 35.110  1.00 64.44  ? 165 TYR A O   1 
ATOM   1198 C CB  . TYR A 1 165 ? 58.362 75.004 33.363  0.00 54.76  ? 165 TYR A CB  1 
ATOM   1199 C CG  . TYR A 1 165 ? 58.806 73.605 33.713  1.00 44.41  ? 165 TYR A CG  1 
ATOM   1200 C CD1 . TYR A 1 165 ? 58.694 73.126 35.014  1.00 44.97  ? 165 TYR A CD1 1 
ATOM   1201 C CD2 . TYR A 1 165 ? 59.382 72.775 32.747  1.00 52.78  ? 165 TYR A CD2 1 
ATOM   1202 C CE1 . TYR A 1 165 ? 59.145 71.861 35.347  1.00 57.82  ? 165 TYR A CE1 1 
ATOM   1203 C CE2 . TYR A 1 165 ? 59.832 71.519 33.070  1.00 41.34  ? 165 TYR A CE2 1 
ATOM   1204 C CZ  . TYR A 1 165 ? 59.714 71.063 34.373  1.00 60.39  ? 165 TYR A CZ  1 
ATOM   1205 O OH  . TYR A 1 165 ? 60.168 69.809 34.711  1.00 59.82  ? 165 TYR A OH  1 
ATOM   1206 N N   . LYS A 1 166 ? 59.095 76.726 35.639  1.00 80.72  ? 166 LYS A N   1 
ATOM   1207 C CA  . LYS A 1 166 ? 59.513 77.002 37.001  1.00 93.05  ? 166 LYS A CA  1 
ATOM   1208 C C   . LYS A 1 166 ? 58.657 76.313 38.047  1.00 95.30  ? 166 LYS A C   1 
ATOM   1209 O O   . LYS A 1 166 ? 57.646 76.862 38.487  1.00 100.17 ? 166 LYS A O   1 
ATOM   1210 C CB  . LYS A 1 166 ? 59.530 78.514 37.251  1.00 100.70 ? 166 LYS A CB  1 
ATOM   1211 C CG  . LYS A 1 166 ? 60.691 79.251 36.580  1.00 104.70 ? 166 LYS A CG  1 
ATOM   1212 C CD  . LYS A 1 166 ? 60.715 80.729 36.971  1.00 103.64 ? 166 LYS A CD  1 
ATOM   1213 C CE  . LYS A 1 166 ? 61.962 81.435 36.446  1.00 101.53 ? 166 LYS A CE  1 
ATOM   1214 N NZ  . LYS A 1 166 ? 62.047 81.418 34.956  1.00 96.64  ? 166 LYS A NZ  1 
ATOM   1215 N N   . LEU A 1 167 ? 59.068 75.111 38.448  1.00 90.47  ? 167 LEU A N   1 
ATOM   1216 C CA  . LEU A 1 167 ? 58.336 74.361 39.464  1.00 85.09  ? 167 LEU A CA  1 
ATOM   1217 C C   . LEU A 1 167 ? 58.750 74.870 40.828  1.00 83.96  ? 167 LEU A C   1 
ATOM   1218 O O   . LEU A 1 167 ? 59.721 74.394 41.418  1.00 82.90  ? 167 LEU A O   1 
ATOM   1219 C CB  . LEU A 1 167 ? 58.623 72.860 39.367  1.00 80.43  ? 167 LEU A CB  1 
ATOM   1220 C CG  . LEU A 1 167 ? 57.844 71.919 40.303  1.00 70.49  ? 167 LEU A CG  1 
ATOM   1221 C CD1 . LEU A 1 167 ? 58.769 71.340 41.342  1.00 62.30  ? 167 LEU A CD1 1 
ATOM   1222 C CD2 . LEU A 1 167 ? 56.700 72.657 40.965  1.00 61.41  ? 167 LEU A CD2 1 
ATOM   1223 N N   . GLY A 1 168 ? 58.002 75.853 41.312  1.00 82.38  ? 168 GLY A N   1 
ATOM   1224 C CA  . GLY A 1 168 ? 58.289 76.439 42.600  1.00 81.86  ? 168 GLY A CA  1 
ATOM   1225 C C   . GLY A 1 168 ? 59.482 77.364 42.528  1.00 82.82  ? 168 GLY A C   1 
ATOM   1226 O O   . GLY A 1 168 ? 59.491 78.408 43.164  1.00 86.22  ? 168 GLY A O   1 
ATOM   1227 N N   . GLY A 1 169 ? 60.490 76.994 41.746  1.00 86.62  ? 169 GLY A N   1 
ATOM   1228 C CA  . GLY A 1 169 ? 61.671 77.829 41.656  1.00 84.13  ? 169 GLY A CA  1 
ATOM   1229 C C   . GLY A 1 169 ? 62.378 77.879 40.316  1.00 89.76  ? 169 GLY A C   1 
ATOM   1230 O O   . GLY A 1 169 ? 62.520 78.966 39.745  1.00 93.34  ? 169 GLY A O   1 
ATOM   1231 N N   . ALA A 1 170 ? 62.832 76.731 39.809  1.00 85.93  ? 170 ALA A N   1 
ATOM   1232 C CA  . ALA A 1 170 ? 63.541 76.712 38.531  1.00 84.84  ? 170 ALA A CA  1 
ATOM   1233 C C   . ALA A 1 170 ? 63.919 75.322 38.024  1.00 85.83  ? 170 ALA A C   1 
ATOM   1234 O O   . ALA A 1 170 ? 64.907 75.168 37.301  1.00 80.87  ? 170 ALA A O   1 
ATOM   1235 C CB  . ALA A 1 170 ? 64.796 77.582 38.625  1.00 89.38  ? 170 ALA A CB  1 
ATOM   1236 N N   . GLN A 1 171 ? 63.149 74.310 38.410  1.00 86.81  ? 171 GLN A N   1 
ATOM   1237 C CA  . GLN A 1 171 ? 63.402 72.946 37.953  1.00 80.55  ? 171 GLN A CA  1 
ATOM   1238 C C   . GLN A 1 171 ? 62.907 72.979 36.513  1.00 83.73  ? 171 GLN A C   1 
ATOM   1239 O O   . GLN A 1 171 ? 61.990 72.257 36.145  1.00 84.75  ? 171 GLN A O   1 
ATOM   1240 C CB  . GLN A 1 171 ? 62.570 71.963 38.772  1.00 75.98  ? 171 GLN A CB  1 
ATOM   1241 C CG  . GLN A 1 171 ? 63.337 70.765 39.316  1.00 86.62  ? 171 GLN A CG  1 
ATOM   1242 C CD  . GLN A 1 171 ? 63.493 69.633 38.314  1.00 91.58  ? 171 GLN A CD  1 
ATOM   1243 O OE1 . GLN A 1 171 ? 64.068 68.582 38.628  1.00 103.24 ? 171 GLN A OE1 1 
ATOM   1244 N NE2 . GLN A 1 171 ? 62.979 69.837 37.104  1.00 93.83  ? 171 GLN A NE2 1 
ATOM   1245 N N   . GLN A 1 172 ? 63.534 73.832 35.708  1.00 82.27  ? 172 GLN A N   1 
ATOM   1246 C CA  . GLN A 1 172 ? 63.151 74.052 34.319  1.00 75.92  ? 172 GLN A CA  1 
ATOM   1247 C C   . GLN A 1 172 ? 63.885 73.289 33.233  1.00 73.74  ? 172 GLN A C   1 
ATOM   1248 O O   . GLN A 1 172 ? 64.063 73.817 32.134  1.00 81.94  ? 172 GLN A O   1 
ATOM   1249 C CB  . GLN A 1 172 ? 63.250 75.554 34.011  1.00 81.78  ? 172 GLN A CB  1 
ATOM   1250 C CG  . GLN A 1 172 ? 64.514 76.234 34.571  1.00 93.66  ? 172 GLN A CG  1 
ATOM   1251 C CD  . GLN A 1 172 ? 64.316 77.713 34.913  1.00 97.63  ? 172 GLN A CD  1 
ATOM   1252 O OE1 . GLN A 1 172 ? 63.550 78.067 35.815  1.00 95.17  ? 172 GLN A OE1 1 
ATOM   1253 N NE2 . GLN A 1 172 ? 65.016 78.580 34.192  1.00 94.96  ? 172 GLN A NE2 1 
ATOM   1254 N N   . HIS A 1 173 ? 64.307 72.061 33.483  1.00 65.59  ? 173 HIS A N   1 
ATOM   1255 C CA  . HIS A 1 173 ? 65.002 71.391 32.398  1.00 67.56  ? 173 HIS A CA  1 
ATOM   1256 C C   . HIS A 1 173 ? 64.666 69.962 32.057  1.00 61.56  ? 173 HIS A C   1 
ATOM   1257 O O   . HIS A 1 173 ? 65.263 69.017 32.561  1.00 53.39  ? 173 HIS A O   1 
ATOM   1258 C CB  . HIS A 1 173 ? 66.500 71.569 32.581  1.00 71.79  ? 173 HIS A CB  1 
ATOM   1259 C CG  . HIS A 1 173 ? 66.944 72.957 32.275  1.00 74.02  ? 173 HIS A CG  1 
ATOM   1260 N ND1 . HIS A 1 173 ? 66.855 73.493 31.008  1.00 75.91  ? 173 HIS A ND1 1 
ATOM   1261 C CD2 . HIS A 1 173 ? 67.346 73.963 33.084  1.00 73.09  ? 173 HIS A CD2 1 
ATOM   1262 C CE1 . HIS A 1 173 ? 67.180 74.772 31.052  1.00 80.05  ? 173 HIS A CE1 1 
ATOM   1263 N NE2 . HIS A 1 173 ? 67.479 75.083 32.300  1.00 80.79  ? 173 HIS A NE2 1 
ATOM   1264 N N   . ASP A 1 174 ? 63.710 69.826 31.153  1.00 60.19  ? 174 ASP A N   1 
ATOM   1265 C CA  . ASP A 1 174 ? 63.272 68.525 30.718  1.00 64.63  ? 174 ASP A CA  1 
ATOM   1266 C C   . ASP A 1 174 ? 63.254 68.370 29.222  1.00 61.13  ? 174 ASP A C   1 
ATOM   1267 O O   . ASP A 1 174 ? 62.674 69.182 28.499  1.00 65.34  ? 174 ASP A O   1 
ATOM   1268 C CB  . ASP A 1 174 ? 61.890 68.236 31.271  1.00 65.83  ? 174 ASP A CB  1 
ATOM   1269 C CG  . ASP A 1 174 ? 61.942 67.517 32.585  1.00 73.37  ? 174 ASP A CG  1 
ATOM   1270 O OD1 . ASP A 1 174 ? 62.426 66.359 32.607  1.00 76.97  ? 174 ASP A OD1 1 
ATOM   1271 O OD2 . ASP A 1 174 ? 61.505 68.107 33.592  1.00 72.29  ? 174 ASP A OD2 1 
ATOM   1272 N N   . SER A 1 175 ? 63.917 67.325 28.756  1.00 63.17  ? 175 SER A N   1 
ATOM   1273 C CA  . SER A 1 175 ? 63.937 67.047 27.335  1.00 70.42  ? 175 SER A CA  1 
ATOM   1274 C C   . SER A 1 175 ? 62.607 66.375 27.019  1.00 72.60  ? 175 SER A C   1 
ATOM   1275 O O   . SER A 1 175 ? 62.022 65.655 27.839  1.00 76.59  ? 175 SER A O   1 
ATOM   1276 C CB  . SER A 1 175 ? 65.116 66.134 26.965  1.00 72.47  ? 175 SER A CB  1 
ATOM   1277 O OG  . SER A 1 175 ? 66.344 66.844 26.986  1.00 73.73  ? 175 SER A OG  1 
ATOM   1278 N N   . VAL A 1 176 ? 62.124 66.647 25.826  1.00 69.84  ? 176 VAL A N   1 
ATOM   1279 C CA  . VAL A 1 176 ? 60.866 66.110 25.355  1.00 65.39  ? 176 VAL A CA  1 
ATOM   1280 C C   . VAL A 1 176 ? 61.125 65.511 23.983  1.00 67.28  ? 176 VAL A C   1 
ATOM   1281 O O   . VAL A 1 176 ? 61.601 66.196 23.077  1.00 63.97  ? 176 VAL A O   1 
ATOM   1282 C CB  . VAL A 1 176 ? 59.806 67.220 25.219  1.00 64.31  ? 176 VAL A CB  1 
ATOM   1283 C CG1 . VAL A 1 176 ? 58.549 66.666 24.560  0.00 63.77  ? 176 VAL A CG1 1 
ATOM   1284 C CG2 . VAL A 1 176 ? 59.473 67.775 26.576  1.00 61.84  ? 176 VAL A CG2 1 
ATOM   1285 N N   . ARG A 1 177 ? 60.819 64.229 23.835  1.00 62.04  ? 177 ARG A N   1 
ATOM   1286 C CA  . ARG A 1 177 ? 61.010 63.559 22.560  1.00 60.10  ? 177 ARG A CA  1 
ATOM   1287 C C   . ARG A 1 177 ? 59.677 63.304 21.878  1.00 64.10  ? 177 ARG A C   1 
ATOM   1288 O O   . ARG A 1 177 ? 59.070 62.256 22.074  1.00 67.95  ? 177 ARG A O   1 
ATOM   1289 C CB  . ARG A 1 177 ? 61.721 62.248 22.773  1.00 60.21  ? 177 ARG A CB  1 
ATOM   1290 C CG  . ARG A 1 177 ? 63.220 62.371 22.944  1.00 60.91  ? 177 ARG A CG  1 
ATOM   1291 C CD  . ARG A 1 177 ? 63.821 61.010 23.240  1.00 53.22  ? 177 ARG A CD  1 
ATOM   1292 N NE  . ARG A 1 177 ? 63.359 60.003 22.280  0.00 56.43  ? 177 ARG A NE  1 
ATOM   1293 C CZ  . ARG A 1 177 ? 62.819 58.837 22.625  0.00 55.51  ? 177 ARG A CZ  1 
ATOM   1294 N NH1 . ARG A 1 177 ? 62.676 58.534 23.909  1.00 56.59  ? 177 ARG A NH1 1 
ATOM   1295 N NH2 . ARG A 1 177 ? 62.428 57.973 21.693  0.00 56.00  ? 177 ARG A NH2 1 
ATOM   1296 N N   . LEU A 1 178 ? 59.224 64.263 21.070  1.00 62.89  ? 178 LEU A N   1 
ATOM   1297 C CA  . LEU A 1 178 ? 57.942 64.142 20.370  1.00 58.24  ? 178 LEU A CA  1 
ATOM   1298 C C   . LEU A 1 178 ? 57.969 63.045 19.302  1.00 59.03  ? 178 LEU A C   1 
ATOM   1299 O O   . LEU A 1 178 ? 57.005 62.293 19.190  1.00 57.81  ? 178 LEU A O   1 
ATOM   1300 C CB  . LEU A 1 178 ? 57.537 65.475 19.742  1.00 56.41  ? 178 LEU A CB  1 
ATOM   1301 C CG  . LEU A 1 178 ? 56.994 66.577 20.646  1.00 59.89  ? 178 LEU A CG  1 
ATOM   1302 C CD1 . LEU A 1 178 ? 56.503 67.697 19.753  1.00 69.86  ? 178 LEU A CD1 1 
ATOM   1303 C CD2 . LEU A 1 178 ? 55.854 66.069 21.513  0.00 61.84  ? 178 LEU A CD2 1 
ATOM   1304 N N   . ASP A 1 179 ? 59.090 62.948 18.571  1.00 57.85  ? 179 ASP A N   1 
ATOM   1305 C CA  . ASP A 1 179 ? 59.305 61.939 17.523  1.00 59.56  ? 179 ASP A CA  1 
ATOM   1306 C C   . ASP A 1 179 ? 57.936 61.407 17.140  1.00 60.86  ? 179 ASP A C   1 
ATOM   1307 O O   . ASP A 1 179 ? 57.591 60.249 17.449  1.00 52.22  ? 179 ASP A O   1 
ATOM   1308 C CB  . ASP A 1 179 ? 60.160 60.771 18.034  0.00 62.05  ? 179 ASP A CB  1 
ATOM   1309 C CG  . ASP A 1 179 ? 61.581 61.192 18.408  1.00 57.18  ? 179 ASP A CG  1 
ATOM   1310 O OD1 . ASP A 1 179 ? 62.265 61.847 17.589  1.00 71.40  ? 179 ASP A OD1 1 
ATOM   1311 O OD2 . ASP A 1 179 ? 62.038 60.858 19.513  1.00 68.06  ? 179 ASP A OD2 1 
ATOM   1312 N N   . PRO A 1 180 ? 57.117 62.247 16.487  1.00 58.19  ? 180 PRO A N   1 
ATOM   1313 C CA  . PRO A 1 180 ? 55.767 61.864 16.077  1.00 55.53  ? 180 PRO A CA  1 
ATOM   1314 C C   . PRO A 1 180 ? 55.618 61.062 14.783  1.00 55.80  ? 180 PRO A C   1 
ATOM   1315 O O   . PRO A 1 180 ? 56.482 61.083 13.910  1.00 54.61  ? 180 PRO A O   1 
ATOM   1316 C CB  . PRO A 1 180 ? 55.083 63.211 15.970  1.00 53.99  ? 180 PRO A CB  1 
ATOM   1317 C CG  . PRO A 1 180 ? 56.167 64.001 15.293  1.00 59.43  ? 180 PRO A CG  1 
ATOM   1318 C CD  . PRO A 1 180 ? 57.365 63.661 16.169  1.00 54.85  ? 180 PRO A CD  1 
ATOM   1319 N N   . TRP A 1 181 ? 54.500 60.352 14.684  1.00 52.84  ? 181 TRP A N   1 
ATOM   1320 C CA  . TRP A 1 181 ? 54.147 59.629 13.482  1.00 51.58  ? 181 TRP A CA  1 
ATOM   1321 C C   . TRP A 1 181 ? 53.029 60.525 12.953  1.00 50.42  ? 181 TRP A C   1 
ATOM   1322 O O   . TRP A 1 181 ? 52.161 60.950 13.717  1.00 53.55  ? 181 TRP A O   1 
ATOM   1323 C CB  . TRP A 1 181 ? 53.600 58.241 13.791  1.00 56.71  ? 181 TRP A CB  1 
ATOM   1324 C CG  . TRP A 1 181 ? 54.649 57.234 14.001  1.00 65.36  ? 181 TRP A CG  1 
ATOM   1325 C CD1 . TRP A 1 181 ? 55.246 56.913 15.175  1.00 72.67  ? 181 TRP A CD1 1 
ATOM   1326 C CD2 . TRP A 1 181 ? 55.282 56.439 12.995  1.00 64.50  ? 181 TRP A CD2 1 
ATOM   1327 N NE1 . TRP A 1 181 ? 56.218 55.968 14.967  1.00 80.75  ? 181 TRP A NE1 1 
ATOM   1328 C CE2 . TRP A 1 181 ? 56.263 55.661 13.635  1.00 73.51  ? 181 TRP A CE2 1 
ATOM   1329 C CE3 . TRP A 1 181 ? 55.120 56.314 11.612  1.00 69.33  ? 181 TRP A CE3 1 
ATOM   1330 C CZ2 . TRP A 1 181 ? 57.078 54.765 12.941  1.00 62.95  ? 181 TRP A CZ2 1 
ATOM   1331 C CZ3 . TRP A 1 181 ? 55.932 55.424 10.920  1.00 62.11  ? 181 TRP A CZ3 1 
ATOM   1332 C CH2 . TRP A 1 181 ? 56.898 54.664 11.587  1.00 72.69  ? 181 TRP A CH2 1 
ATOM   1333 N N   . VAL A 1 182 ? 53.040 60.827 11.663  1.00 49.68  ? 182 VAL A N   1 
ATOM   1334 C CA  . VAL A 1 182 ? 52.028 61.702 11.097  1.00 42.53  ? 182 VAL A CA  1 
ATOM   1335 C C   . VAL A 1 182 ? 51.230 61.033 9.995   1.00 37.80  ? 182 VAL A C   1 
ATOM   1336 O O   . VAL A 1 182 ? 51.792 60.535 9.022   1.00 44.98  ? 182 VAL A O   1 
ATOM   1337 C CB  . VAL A 1 182 ? 52.692 62.983 10.530  1.00 43.03  ? 182 VAL A CB  1 
ATOM   1338 C CG1 . VAL A 1 182 ? 51.636 63.905 9.905   1.00 35.64  ? 182 VAL A CG1 1 
ATOM   1339 C CG2 . VAL A 1 182 ? 53.453 63.691 11.636  1.00 33.51  ? 182 VAL A CG2 1 
ATOM   1340 N N   . PHE A 1 183 ? 49.912 61.037 10.137  1.00 44.00  ? 183 PHE A N   1 
ATOM   1341 C CA  . PHE A 1 183 ? 49.053 60.437 9.126   1.00 43.83  ? 183 PHE A CA  1 
ATOM   1342 C C   . PHE A 1 183 ? 48.259 61.521 8.427   1.00 33.81  ? 183 PHE A C   1 
ATOM   1343 O O   . PHE A 1 183 ? 47.714 62.392 9.088   1.00 44.52  ? 183 PHE A O   1 
ATOM   1344 C CB  . PHE A 1 183 ? 48.102 59.435 9.772   1.00 45.94  ? 183 PHE A CB  1 
ATOM   1345 C CG  . PHE A 1 183 ? 48.796 58.407 10.625  1.00 60.64  ? 183 PHE A CG  1 
ATOM   1346 C CD1 . PHE A 1 183 ? 49.323 58.752 11.870  1.00 60.67  ? 183 PHE A CD1 1 
ATOM   1347 C CD2 . PHE A 1 183 ? 48.942 57.099 10.177  1.00 62.75  ? 183 PHE A CD2 1 
ATOM   1348 C CE1 . PHE A 1 183 ? 49.981 57.821 12.647  1.00 60.44  ? 183 PHE A CE1 1 
ATOM   1349 C CE2 . PHE A 1 183 ? 49.603 56.153 10.951  1.00 66.79  ? 183 PHE A CE2 1 
ATOM   1350 C CZ  . PHE A 1 183 ? 50.124 56.518 12.190  1.00 67.17  ? 183 PHE A CZ  1 
ATOM   1351 N N   . MET A 1 184 ? 48.207 61.468 7.096   1.00 33.78  ? 184 MET A N   1 
ATOM   1352 C CA  . MET A 1 184 ? 47.474 62.446 6.311   1.00 34.02  ? 184 MET A CA  1 
ATOM   1353 C C   . MET A 1 184 ? 46.614 61.871 5.210   1.00 35.22  ? 184 MET A C   1 
ATOM   1354 O O   . MET A 1 184 ? 47.097 61.232 4.277   0.00 35.44  ? 184 MET A O   1 
ATOM   1355 C CB  . MET A 1 184 ? 48.411 63.477 5.698   1.00 34.79  ? 184 MET A CB  1 
ATOM   1356 C CG  . MET A 1 184 ? 47.671 64.604 4.979   1.00 47.54  ? 184 MET A CG  1 
ATOM   1357 S SD  . MET A 1 184 ? 48.763 65.913 4.380   1.00 56.63  ? 184 MET A SD  1 
ATOM   1358 C CE  . MET A 1 184 ? 47.871 66.487 2.935   1.00 70.93  ? 184 MET A CE  1 
ATOM   1359 N N   . PHE A 1 185 ? 45.313 62.112 5.348   1.00 37.09  ? 185 PHE A N   1 
ATOM   1360 C CA  . PHE A 1 185 ? 44.301 61.674 4.391   1.00 36.92  ? 185 PHE A CA  1 
ATOM   1361 C C   . PHE A 1 185 ? 43.902 62.955 3.664   1.00 37.65  ? 185 PHE A C   1 
ATOM   1362 O O   . PHE A 1 185 ? 43.536 63.939 4.300   1.00 39.18  ? 185 PHE A O   1 
ATOM   1363 C CB  . PHE A 1 185 ? 43.101 61.071 5.128   1.00 53.86  ? 185 PHE A CB  1 
ATOM   1364 C CG  . PHE A 1 185 ? 41.936 60.754 4.227   1.00 74.40  ? 185 PHE A CG  1 
ATOM   1365 C CD1 . PHE A 1 185 ? 42.047 59.761 3.253   1.00 91.58  ? 185 PHE A CD1 1 
ATOM   1366 C CD2 . PHE A 1 185 ? 40.744 61.476 4.316   1.00 82.13  ? 185 PHE A CD2 1 
ATOM   1367 C CE1 . PHE A 1 185 ? 40.993 59.494 2.378   1.00 92.56  ? 185 PHE A CE1 1 
ATOM   1368 C CE2 . PHE A 1 185 ? 39.683 61.218 3.446   1.00 90.56  ? 185 PHE A CE2 1 
ATOM   1369 C CZ  . PHE A 1 185 ? 39.808 60.228 2.477   1.00 97.57  ? 185 PHE A CZ  1 
ATOM   1370 N N   . SER A 1 186 ? 43.969 62.960 2.341   1.00 40.26  ? 186 SER A N   1 
ATOM   1371 C CA  . SER A 1 186 ? 43.652 64.195 1.634   1.00 39.85  ? 186 SER A CA  1 
ATOM   1372 C C   . SER A 1 186 ? 43.306 64.076 0.150   1.00 33.45  ? 186 SER A C   1 
ATOM   1373 O O   . SER A 1 186 ? 43.443 63.020 -0.451  1.00 33.44  ? 186 SER A O   1 
ATOM   1374 C CB  . SER A 1 186 ? 44.845 65.146 1.747   1.00 47.18  ? 186 SER A CB  1 
ATOM   1375 O OG  . SER A 1 186 ? 45.892 64.745 0.860   1.00 33.60  ? 186 SER A OG  1 
ATOM   1376 N N   . ALA A 1 187 ? 42.877 65.188 -0.433  1.00 26.57  ? 187 ALA A N   1 
ATOM   1377 C CA  . ALA A 1 187 ? 42.591 65.232 -1.855  1.00 28.29  ? 187 ALA A CA  1 
ATOM   1378 C C   . ALA A 1 187 ? 43.539 66.301 -2.389  1.00 35.12  ? 187 ALA A C   1 
ATOM   1379 O O   . ALA A 1 187 ? 44.041 67.132 -1.619  1.00 29.40  ? 187 ALA A O   1 
ATOM   1380 C CB  . ALA A 1 187 ? 41.159 65.622 -2.107  1.00 26.15  ? 187 ALA A CB  1 
ATOM   1381 N N   . GLY A 1 188 ? 43.789 66.273 -3.695  1.00 22.58  ? 188 GLY A N   1 
ATOM   1382 C CA  . GLY A 1 188 ? 44.690 67.239 -4.286  1.00 33.15  ? 188 GLY A CA  1 
ATOM   1383 C C   . GLY A 1 188 ? 44.304 67.657 -5.684  1.00 40.98  ? 188 GLY A C   1 
ATOM   1384 O O   . GLY A 1 188 ? 43.641 66.918 -6.411  1.00 31.59  ? 188 GLY A O   1 
ATOM   1385 N N   . TYR A 1 189 ? 44.748 68.851 -6.056  1.00 32.26  ? 189 TYR A N   1 
ATOM   1386 C CA  . TYR A 1 189 ? 44.443 69.430 -7.353  1.00 40.14  ? 189 TYR A CA  1 
ATOM   1387 C C   . TYR A 1 189 ? 45.746 69.658 -8.077  1.00 40.11  ? 189 TYR A C   1 
ATOM   1388 O O   . TYR A 1 189 ? 46.718 70.076 -7.470  1.00 50.11  ? 189 TYR A O   1 
ATOM   1389 C CB  . TYR A 1 189 ? 43.720 70.770 -7.178  1.00 46.19  ? 189 TYR A CB  1 
ATOM   1390 C CG  . TYR A 1 189 ? 43.306 71.395 -8.473  1.00 43.54  ? 189 TYR A CG  1 
ATOM   1391 C CD1 . TYR A 1 189 ? 42.163 70.966 -9.137  1.00 49.59  ? 189 TYR A CD1 1 
ATOM   1392 C CD2 . TYR A 1 189 ? 44.086 72.362 -9.079  1.00 36.96  ? 189 TYR A CD2 1 
ATOM   1393 C CE1 . TYR A 1 189 ? 41.809 71.490 -10.385 1.00 38.92  ? 189 TYR A CE1 1 
ATOM   1394 C CE2 . TYR A 1 189 ? 43.741 72.887 -10.332 1.00 52.32  ? 189 TYR A CE2 1 
ATOM   1395 C CZ  . TYR A 1 189 ? 42.601 72.445 -10.978 1.00 35.48  ? 189 TYR A CZ  1 
ATOM   1396 O OH  . TYR A 1 189 ? 42.265 72.940 -12.220 1.00 38.88  ? 189 TYR A OH  1 
ATOM   1397 N N   . ARG A 1 190 ? 45.759 69.406 -9.380  1.00 39.08  ? 190 ARG A N   1 
ATOM   1398 C CA  . ARG A 1 190 ? 46.964 69.578 -10.178 1.00 39.76  ? 190 ARG A CA  1 
ATOM   1399 C C   . ARG A 1 190 ? 46.982 70.788 -11.105 1.00 40.52  ? 190 ARG A C   1 
ATOM   1400 O O   . ARG A 1 190 ? 46.003 71.091 -11.772 1.00 53.13  ? 190 ARG A O   1 
ATOM   1401 C CB  . ARG A 1 190 ? 47.197 68.350 -11.043 1.00 39.07  ? 190 ARG A CB  1 
ATOM   1402 C CG  . ARG A 1 190 ? 47.295 67.040 -10.310 1.00 45.48  ? 190 ARG A CG  1 
ATOM   1403 C CD  . ARG A 1 190 ? 48.131 66.127 -11.155 1.00 56.56  ? 190 ARG A CD  1 
ATOM   1404 N NE  . ARG A 1 190 ? 47.470 64.881 -11.462 1.00 45.11  ? 190 ARG A NE  1 
ATOM   1405 C CZ  . ARG A 1 190 ? 48.030 63.912 -12.165 1.00 52.11  ? 190 ARG A CZ  1 
ATOM   1406 N NH1 . ARG A 1 190 ? 49.262 64.062 -12.627 1.00 44.27  ? 190 ARG A NH1 1 
ATOM   1407 N NH2 . ARG A 1 190 ? 47.362 62.795 -12.390 1.00 53.46  ? 190 ARG A NH2 1 
ATOM   1408 N N   . PHE A 1 191 ? 48.118 71.467 -11.165 1.00 48.41  ? 191 PHE A N   1 
ATOM   1409 C CA  . PHE A 1 191 ? 48.261 72.611 -12.046 1.00 51.20  ? 191 PHE A CA  1 
ATOM   1410 C C   . PHE A 1 191 ? 49.347 72.277 -13.048 1.00 59.57  ? 191 PHE A C   1 
ATOM   1411 O O   . PHE A 1 191 ? 50.534 72.339 -12.722 0.00 60.21  ? 191 PHE A O   1 
ATOM   1412 C CB  . PHE A 1 191 ? 48.703 73.856 -11.289 1.00 50.72  ? 191 PHE A CB  1 
ATOM   1413 C CG  . PHE A 1 191 ? 47.787 74.272 -10.182 1.00 53.42  ? 191 PHE A CG  1 
ATOM   1414 C CD1 . PHE A 1 191 ? 47.790 73.594 -8.968  1.00 51.33  ? 191 PHE A CD1 1 
ATOM   1415 C CD2 . PHE A 1 191 ? 46.981 75.397 -10.324 1.00 46.54  ? 191 PHE A CD2 1 
ATOM   1416 C CE1 . PHE A 1 191 ? 47.008 74.037 -7.905  1.00 62.25  ? 191 PHE A CE1 1 
ATOM   1417 C CE2 . PHE A 1 191 ? 46.196 75.848 -9.270  1.00 45.34  ? 191 PHE A CE2 1 
ATOM   1418 C CZ  . PHE A 1 191 ? 46.209 75.172 -8.057  1.00 50.95  ? 191 PHE A CZ  1 
ATOM   1419 N N   . HIS A 1 192 ? 48.959 71.921 -14.266 1.00 69.19  ? 192 HIS A N   1 
ATOM   1420 C CA  . HIS A 1 192 ? 49.952 71.599 -15.283 1.00 80.46  ? 192 HIS A CA  1 
ATOM   1421 C C   . HIS A 1 192 ? 50.405 72.867 -16.000 1.00 89.43  ? 192 HIS A C   1 
ATOM   1422 O O   . HIS A 1 192 ? 50.305 72.905 -17.247 1.00 93.29  ? 192 HIS A O   1 
ATOM   1423 C CB  . HIS A 1 192 ? 49.387 70.609 -16.297 1.00 79.06  ? 192 HIS A CB  1 
ATOM   1424 C CG  . HIS A 1 192 ? 49.142 69.244 -15.738 1.00 70.48  ? 192 HIS A CG  1 
ATOM   1425 N ND1 . HIS A 1 192 ? 48.007 68.925 -15.022 1.00 56.28  ? 192 HIS A ND1 1 
ATOM   1426 C CD2 . HIS A 1 192 ? 49.891 68.115 -15.783 1.00 58.07  ? 192 HIS A CD2 1 
ATOM   1427 C CE1 . HIS A 1 192 ? 48.069 67.658 -14.653 1.00 68.27  ? 192 HIS A CE1 1 
ATOM   1428 N NE2 . HIS A 1 192 ? 49.203 67.144 -15.102 1.00 52.32  ? 192 HIS A NE2 1 
ATOM   1429 N N   . GLU B 1 2   ? 42.367 40.137 -16.377 1.00 69.18  ? 2   GLU B N   1 
ATOM   1430 C CA  . GLU B 1 2   ? 41.694 39.583 -15.182 1.00 65.06  ? 2   GLU B CA  1 
ATOM   1431 C C   . GLU B 1 2   ? 40.343 40.241 -14.948 1.00 69.79  ? 2   GLU B C   1 
ATOM   1432 O O   . GLU B 1 2   ? 39.508 39.729 -14.207 1.00 76.17  ? 2   GLU B O   1 
ATOM   1433 C CB  . GLU B 1 2   ? 42.584 39.772 -13.961 1.00 62.47  ? 2   GLU B CB  1 
ATOM   1434 C CG  . GLU B 1 2   ? 43.912 39.091 -14.097 1.00 59.67  ? 2   GLU B CG  1 
ATOM   1435 C CD  . GLU B 1 2   ? 44.637 39.021 -12.787 1.00 69.92  ? 2   GLU B CD  1 
ATOM   1436 O OE1 . GLU B 1 2   ? 43.950 38.946 -11.758 1.00 64.24  ? 2   GLU B OE1 1 
ATOM   1437 O OE2 . GLU B 1 2   ? 45.886 39.031 -12.777 1.00 86.44  ? 2   GLU B OE2 1 
ATOM   1438 N N   . ALA B 1 3   ? 40.121 41.384 -15.578 1.00 71.96  ? 3   ALA B N   1 
ATOM   1439 C CA  . ALA B 1 3   ? 38.858 42.080 -15.414 1.00 74.49  ? 3   ALA B CA  1 
ATOM   1440 C C   . ALA B 1 3   ? 37.722 41.098 -15.673 1.00 78.56  ? 3   ALA B C   1 
ATOM   1441 O O   . ALA B 1 3   ? 37.731 40.370 -16.666 1.00 83.76  ? 3   ALA B O   1 
ATOM   1442 C CB  . ALA B 1 3   ? 38.773 43.252 -16.383 0.00 74.69  ? 3   ALA B CB  1 
ATOM   1443 N N   . GLY B 1 4   ? 36.753 41.065 -14.765 1.00 79.62  ? 4   GLY B N   1 
ATOM   1444 C CA  . GLY B 1 4   ? 35.614 40.181 -14.933 1.00 75.19  ? 4   GLY B CA  1 
ATOM   1445 C C   . GLY B 1 4   ? 35.798 38.840 -14.266 1.00 75.38  ? 4   GLY B C   1 
ATOM   1446 O O   . GLY B 1 4   ? 34.838 38.104 -14.045 1.00 78.55  ? 4   GLY B O   1 
ATOM   1447 N N   . GLU B 1 5   ? 37.041 38.526 -13.937 1.00 70.93  ? 5   GLU B N   1 
ATOM   1448 C CA  . GLU B 1 5   ? 37.358 37.266 -13.298 1.00 75.50  ? 5   GLU B CA  1 
ATOM   1449 C C   . GLU B 1 5   ? 36.810 37.176 -11.876 1.00 79.25  ? 5   GLU B C   1 
ATOM   1450 O O   . GLU B 1 5   ? 36.530 38.195 -11.227 1.00 72.47  ? 5   GLU B O   1 
ATOM   1451 C CB  . GLU B 1 5   ? 38.874 37.071 -13.257 1.00 69.20  ? 5   GLU B CB  1 
ATOM   1452 C CG  . GLU B 1 5   ? 39.303 35.724 -12.712 1.00 72.37  ? 5   GLU B CG  1 
ATOM   1453 C CD  . GLU B 1 5   ? 40.767 35.665 -12.380 1.00 78.22  ? 5   GLU B CD  1 
ATOM   1454 O OE1 . GLU B 1 5   ? 41.604 35.913 -13.276 1.00 78.49  ? 5   GLU B OE1 1 
ATOM   1455 O OE2 . GLU B 1 5   ? 41.076 35.361 -11.212 1.00 81.64  ? 5   GLU B OE2 1 
ATOM   1456 N N   . PHE B 1 6   ? 36.656 35.941 -11.405 1.00 78.08  ? 6   PHE B N   1 
ATOM   1457 C CA  . PHE B 1 6   ? 36.190 35.682 -10.051 1.00 73.19  ? 6   PHE B CA  1 
ATOM   1458 C C   . PHE B 1 6   ? 36.930 34.471 -9.510  1.00 68.38  ? 6   PHE B C   1 
ATOM   1459 O O   . PHE B 1 6   ? 36.830 33.392 -10.073 1.00 77.32  ? 6   PHE B O   1 
ATOM   1460 C CB  . PHE B 1 6   ? 34.698 35.389 -10.025 1.00 67.89  ? 6   PHE B CB  1 
ATOM   1461 C CG  . PHE B 1 6   ? 34.204 34.980 -8.671  1.00 78.03  ? 6   PHE B CG  1 
ATOM   1462 C CD1 . PHE B 1 6   ? 34.173 35.898 -7.618  1.00 70.71  ? 6   PHE B CD1 1 
ATOM   1463 C CD2 . PHE B 1 6   ? 33.812 33.668 -8.431  1.00 69.53  ? 6   PHE B CD2 1 
ATOM   1464 C CE1 . PHE B 1 6   ? 33.761 35.512 -6.349  1.00 66.84  ? 6   PHE B CE1 1 
ATOM   1465 C CE2 . PHE B 1 6   ? 33.396 33.271 -7.161  1.00 71.35  ? 6   PHE B CE2 1 
ATOM   1466 C CZ  . PHE B 1 6   ? 33.371 34.193 -6.120  1.00 70.07  ? 6   PHE B CZ  1 
ATOM   1467 N N   . PHE B 1 7   ? 37.667 34.637 -8.423  1.00 62.22  ? 7   PHE B N   1 
ATOM   1468 C CA  . PHE B 1 7   ? 38.384 33.514 -7.864  1.00 61.90  ? 7   PHE B CA  1 
ATOM   1469 C C   . PHE B 1 7   ? 38.110 33.303 -6.387  1.00 63.17  ? 7   PHE B C   1 
ATOM   1470 O O   . PHE B 1 7   ? 37.636 34.202 -5.704  1.00 72.02  ? 7   PHE B O   1 
ATOM   1471 C CB  . PHE B 1 7   ? 39.887 33.659 -8.121  1.00 57.82  ? 7   PHE B CB  1 
ATOM   1472 C CG  . PHE B 1 7   ? 40.495 34.938 -7.598  1.00 48.46  ? 7   PHE B CG  1 
ATOM   1473 C CD1 . PHE B 1 7   ? 41.186 34.953 -6.398  1.00 51.04  ? 7   PHE B CD1 1 
ATOM   1474 C CD2 . PHE B 1 7   ? 40.420 36.113 -8.332  1.00 42.46  ? 7   PHE B CD2 1 
ATOM   1475 C CE1 . PHE B 1 7   ? 41.800 36.116 -5.935  1.00 37.16  ? 7   PHE B CE1 1 
ATOM   1476 C CE2 . PHE B 1 7   ? 41.021 37.275 -7.883  1.00 40.34  ? 7   PHE B CE2 1 
ATOM   1477 C CZ  . PHE B 1 7   ? 41.716 37.277 -6.683  1.00 46.09  ? 7   PHE B CZ  1 
ATOM   1478 N N   . MET B 1 8   ? 38.383 32.097 -5.900  1.00 58.86  ? 8   MET B N   1 
ATOM   1479 C CA  . MET B 1 8   ? 38.171 31.778 -4.498  1.00 61.32  ? 8   MET B CA  1 
ATOM   1480 C C   . MET B 1 8   ? 39.412 31.128 -3.930  1.00 66.22  ? 8   MET B C   1 
ATOM   1481 O O   . MET B 1 8   ? 40.061 30.305 -4.588  1.00 72.65  ? 8   MET B O   1 
ATOM   1482 C CB  . MET B 1 8   ? 37.005 30.819 -4.330  1.00 65.83  ? 8   MET B CB  1 
ATOM   1483 C CG  . MET B 1 8   ? 35.717 31.316 -4.888  1.00 66.70  ? 8   MET B CG  1 
ATOM   1484 S SD  . MET B 1 8   ? 34.559 29.987 -4.816  1.00 82.42  ? 8   MET B SD  1 
ATOM   1485 C CE  . MET B 1 8   ? 34.107 30.019 -3.099  1.00 63.21  ? 8   MET B CE  1 
ATOM   1486 N N   . ARG B 1 9   ? 39.741 31.504 -2.701  1.00 62.38  ? 9   ARG B N   1 
ATOM   1487 C CA  . ARG B 1 9   ? 40.896 30.946 -2.020  1.00 55.82  ? 9   ARG B CA  1 
ATOM   1488 C C   . ARG B 1 9   ? 40.383 30.220 -0.797  1.00 54.81  ? 9   ARG B C   1 
ATOM   1489 O O   . ARG B 1 9   ? 39.439 30.674 -0.144  1.00 51.94  ? 9   ARG B O   1 
ATOM   1490 C CB  . ARG B 1 9   ? 41.856 32.037 -1.546  1.00 57.09  ? 9   ARG B CB  1 
ATOM   1491 C CG  . ARG B 1 9   ? 42.355 33.012 -2.601  1.00 50.84  ? 9   ARG B CG  1 
ATOM   1492 C CD  . ARG B 1 9   ? 43.552 33.787 -2.046  1.00 59.33  ? 9   ARG B CD  1 
ATOM   1493 N NE  . ARG B 1 9   ? 43.947 34.911 -2.889  1.00 52.88  ? 9   ARG B NE  1 
ATOM   1494 C CZ  . ARG B 1 9   ? 43.250 36.036 -3.008  1.00 60.84  ? 9   ARG B CZ  1 
ATOM   1495 N NH1 . ARG B 1 9   ? 42.122 36.193 -2.333  1.00 56.80  ? 9   ARG B NH1 1 
ATOM   1496 N NH2 . ARG B 1 9   ? 43.672 36.998 -3.816  1.00 66.87  ? 9   ARG B NH2 1 
ATOM   1497 N N   . ALA B 1 10  ? 41.001 29.084 -0.498  1.00 53.27  ? 10  ALA B N   1 
ATOM   1498 C CA  . ALA B 1 10  ? 40.649 28.285 0.672   1.00 43.51  ? 10  ALA B CA  1 
ATOM   1499 C C   . ALA B 1 10  ? 41.998 28.036 1.278   1.00 40.13  ? 10  ALA B C   1 
ATOM   1500 O O   . ALA B 1 10  ? 42.969 27.843 0.552   1.00 30.06  ? 10  ALA B O   1 
ATOM   1501 C CB  . ALA B 1 10  ? 40.010 26.977 0.273   1.00 49.69  ? 10  ALA B CB  1 
ATOM   1502 N N   . GLY B 1 11  ? 42.061 28.080 2.600   1.00 43.44  ? 11  GLY B N   1 
ATOM   1503 C CA  . GLY B 1 11  ? 43.315 27.872 3.300   1.00 37.97  ? 11  GLY B CA  1 
ATOM   1504 C C   . GLY B 1 11  ? 43.123 28.142 4.779   1.00 40.03  ? 11  GLY B C   1 
ATOM   1505 O O   . GLY B 1 11  ? 41.989 28.217 5.243   1.00 43.38  ? 11  GLY B O   1 
ATOM   1506 N N   . SER B 1 12  ? 44.209 28.293 5.527   1.00 32.20  ? 12  SER B N   1 
ATOM   1507 C CA  . SER B 1 12  ? 44.075 28.561 6.953   1.00 36.17  ? 12  SER B CA  1 
ATOM   1508 C C   . SER B 1 12  ? 44.109 30.048 7.241   1.00 47.75  ? 12  SER B C   1 
ATOM   1509 O O   . SER B 1 12  ? 44.769 30.813 6.538   1.00 55.39  ? 12  SER B O   1 
ATOM   1510 C CB  . SER B 1 12  ? 45.178 27.868 7.742   1.00 45.92  ? 12  SER B CB  1 
ATOM   1511 O OG  . SER B 1 12  ? 46.447 28.309 7.318   1.00 52.42  ? 12  SER B OG  1 
ATOM   1512 N N   . ALA B 1 13  ? 43.380 30.455 8.273   1.00 48.04  ? 13  ALA B N   1 
ATOM   1513 C CA  . ALA B 1 13  ? 43.321 31.852 8.661   1.00 38.31  ? 13  ALA B CA  1 
ATOM   1514 C C   . ALA B 1 13  ? 43.597 31.897 10.149  1.00 43.86  ? 13  ALA B C   1 
ATOM   1515 O O   . ALA B 1 13  ? 42.739 31.558 10.960  1.00 49.37  ? 13  ALA B O   1 
ATOM   1516 C CB  . ALA B 1 13  ? 41.960 32.412 8.351   1.00 39.39  ? 13  ALA B CB  1 
ATOM   1517 N N   . THR B 1 14  ? 44.814 32.285 10.509  1.00 43.07  ? 14  THR B N   1 
ATOM   1518 C CA  . THR B 1 14  ? 45.173 32.345 11.912  1.00 47.69  ? 14  THR B CA  1 
ATOM   1519 C C   . THR B 1 14  ? 44.960 33.757 12.448  1.00 53.60  ? 14  THR B C   1 
ATOM   1520 O O   . THR B 1 14  ? 45.365 34.737 11.819  1.00 58.96  ? 14  THR B O   1 
ATOM   1521 C CB  . THR B 1 14  ? 46.625 31.913 12.128  1.00 39.90  ? 14  THR B CB  1 
ATOM   1522 O OG1 . THR B 1 14  ? 46.817 30.589 11.616  0.00 42.38  ? 14  THR B OG1 1 
ATOM   1523 C CG2 . THR B 1 14  ? 46.961 31.940 13.608  1.00 38.34  ? 14  THR B CG2 1 
ATOM   1524 N N   . VAL B 1 15  ? 44.306 33.843 13.607  1.00 51.22  ? 15  VAL B N   1 
ATOM   1525 C CA  . VAL B 1 15  ? 43.996 35.112 14.251  1.00 48.77  ? 15  VAL B CA  1 
ATOM   1526 C C   . VAL B 1 15  ? 44.844 35.301 15.501  1.00 51.07  ? 15  VAL B C   1 
ATOM   1527 O O   . VAL B 1 15  ? 44.782 34.488 16.425  1.00 50.71  ? 15  VAL B O   1 
ATOM   1528 C CB  . VAL B 1 15  ? 42.494 35.182 14.642  1.00 48.04  ? 15  VAL B CB  1 
ATOM   1529 C CG1 . VAL B 1 15  ? 42.249 36.296 15.620  1.00 46.07  ? 15  VAL B CG1 1 
ATOM   1530 C CG2 . VAL B 1 15  ? 41.648 35.406 13.406  1.00 50.80  ? 15  VAL B CG2 1 
ATOM   1531 N N   . ARG B 1 16  ? 45.647 36.371 15.517  1.00 54.36  ? 16  ARG B N   1 
ATOM   1532 C CA  . ARG B 1 16  ? 46.491 36.685 16.663  1.00 56.86  ? 16  ARG B CA  1 
ATOM   1533 C C   . ARG B 1 16  ? 46.056 38.012 17.249  1.00 56.61  ? 16  ARG B C   1 
ATOM   1534 O O   . ARG B 1 16  ? 46.503 39.072 16.815  1.00 64.73  ? 16  ARG B O   1 
ATOM   1535 C CB  . ARG B 1 16  ? 47.957 36.785 16.261  1.00 52.46  ? 16  ARG B CB  1 
ATOM   1536 C CG  . ARG B 1 16  ? 48.504 35.548 15.605  1.00 71.50  ? 16  ARG B CG  1 
ATOM   1537 C CD  . ARG B 1 16  ? 50.017 35.537 15.655  1.00 87.16  ? 16  ARG B CD  1 
ATOM   1538 N NE  . ARG B 1 16  ? 50.581 34.384 14.960  1.00 76.66  ? 16  ARG B NE  1 
ATOM   1539 C CZ  . ARG B 1 16  ? 51.825 33.958 15.138  1.00 85.77  ? 16  ARG B CZ  1 
ATOM   1540 N NH1 . ARG B 1 16  ? 52.624 34.590 15.989  1.00 84.59  ? 16  ARG B NH1 1 
ATOM   1541 N NH2 . ARG B 1 16  ? 52.270 32.906 14.467  1.00 89.00  ? 16  ARG B NH2 1 
ATOM   1542 N N   . PRO B 1 17  ? 45.172 37.977 18.250  1.00 58.55  ? 17  PRO B N   1 
ATOM   1543 C CA  . PRO B 1 17  ? 44.715 39.225 18.858  1.00 67.55  ? 17  PRO B CA  1 
ATOM   1544 C C   . PRO B 1 17  ? 45.880 40.050 19.409  1.00 68.58  ? 17  PRO B C   1 
ATOM   1545 O O   . PRO B 1 17  ? 47.023 39.598 19.423  1.00 69.68  ? 17  PRO B O   1 
ATOM   1546 C CB  . PRO B 1 17  ? 43.747 38.745 19.940  1.00 58.22  ? 17  PRO B CB  1 
ATOM   1547 C CG  . PRO B 1 17  ? 44.269 37.397 20.291  1.00 59.44  ? 17  PRO B CG  1 
ATOM   1548 C CD  . PRO B 1 17  ? 44.607 36.814 18.949  1.00 61.31  ? 17  PRO B CD  1 
ATOM   1549 N N   . THR B 1 18  ? 45.583 41.265 19.853  1.00 74.19  ? 18  THR B N   1 
ATOM   1550 C CA  . THR B 1 18  ? 46.601 42.160 20.384  1.00 79.01  ? 18  THR B CA  1 
ATOM   1551 C C   . THR B 1 18  ? 46.331 42.534 21.822  1.00 81.46  ? 18  THR B C   1 
ATOM   1552 O O   . THR B 1 18  ? 45.322 43.170 22.129  1.00 84.94  ? 18  THR B O   1 
ATOM   1553 C CB  . THR B 1 18  ? 46.661 43.462 19.580  1.00 78.34  ? 18  THR B CB  1 
ATOM   1554 O OG1 . THR B 1 18  ? 46.988 43.169 18.221  1.00 78.89  ? 18  THR B OG1 1 
ATOM   1555 C CG2 . THR B 1 18  ? 47.703 44.393 20.159  1.00 84.61  ? 18  THR B CG2 1 
ATOM   1556 N N   . GLU B 1 19  ? 47.269 42.170 22.683  1.00 86.70  ? 19  GLU B N   1 
ATOM   1557 C CA  . GLU B 1 19  ? 47.204 42.461 24.111  1.00 87.98  ? 19  GLU B CA  1 
ATOM   1558 C C   . GLU B 1 19  ? 45.922 43.111 24.625  0.00 87.32  ? 19  GLU B C   1 
ATOM   1559 O O   . GLU B 1 19  ? 45.914 44.291 24.976  0.00 87.70  ? 19  GLU B O   1 
ATOM   1560 C CB  . GLU B 1 19  ? 48.403 43.321 24.500  1.00 85.37  ? 19  GLU B CB  1 
ATOM   1561 C CG  . GLU B 1 19  ? 49.679 42.521 24.646  1.00 85.68  ? 19  GLU B CG  1 
ATOM   1562 C CD  . GLU B 1 19  ? 50.030 41.731 23.399  1.00 87.32  ? 19  GLU B CD  1 
ATOM   1563 O OE1 . GLU B 1 19  ? 50.872 40.814 23.515  1.00 87.98  ? 19  GLU B OE1 1 
ATOM   1564 O OE2 . GLU B 1 19  ? 49.477 42.029 22.312  1.00 76.01  ? 19  GLU B OE2 1 
ATOM   1565 N N   . GLY B 1 20  ? 44.844 42.333 24.674  1.00 66.73  ? 20  GLY B N   1 
ATOM   1566 C CA  . GLY B 1 20  ? 43.578 42.845 25.162  1.00 76.35  ? 20  GLY B CA  1 
ATOM   1567 C C   . GLY B 1 20  ? 43.341 42.489 26.620  1.00 78.33  ? 20  GLY B C   1 
ATOM   1568 O O   . GLY B 1 20  ? 44.280 42.215 27.374  1.00 80.57  ? 20  GLY B O   1 
ATOM   1569 N N   . GLY B 1 29  ? 44.970 41.280 37.229  1.00 87.83  ? 29  GLY B N   1 
ATOM   1570 C CA  . GLY B 1 29  ? 46.122 41.391 36.350  1.00 84.63  ? 29  GLY B CA  1 
ATOM   1571 C C   . GLY B 1 29  ? 45.844 41.148 34.867  1.00 81.38  ? 29  GLY B C   1 
ATOM   1572 O O   . GLY B 1 29  ? 44.907 41.708 34.277  1.00 76.08  ? 29  GLY B O   1 
ATOM   1573 N N   . GLY B 1 30  ? 46.668 40.292 34.275  0.00 92.41  ? 30  GLY B N   1 
ATOM   1574 C CA  . GLY B 1 30  ? 46.572 39.954 32.865  1.00 93.44  ? 30  GLY B CA  1 
ATOM   1575 C C   . GLY B 1 30  ? 45.287 40.084 32.065  1.00 89.55  ? 30  GLY B C   1 
ATOM   1576 O O   . GLY B 1 30  ? 44.855 41.184 31.731  1.00 90.11  ? 30  GLY B O   1 
ATOM   1577 N N   . PHE B 1 31  ? 44.685 38.940 31.759  1.00 89.47  ? 31  PHE B N   1 
ATOM   1578 C CA  . PHE B 1 31  ? 43.485 38.864 30.929  1.00 85.10  ? 31  PHE B CA  1 
ATOM   1579 C C   . PHE B 1 31  ? 44.023 38.966 29.506  1.00 83.48  ? 31  PHE B C   1 
ATOM   1580 O O   . PHE B 1 31  ? 44.271 40.052 28.994  1.00 79.41  ? 31  PHE B O   1 
ATOM   1581 C CB  . PHE B 1 31  ? 42.524 40.021 31.188  1.00 82.81  ? 31  PHE B CB  1 
ATOM   1582 C CG  . PHE B 1 31  ? 41.333 40.050 30.259  1.00 76.77  ? 31  PHE B CG  1 
ATOM   1583 C CD1 . PHE B 1 31  ? 41.455 39.691 28.930  0.00 74.86  ? 31  PHE B CD1 1 
ATOM   1584 C CD2 . PHE B 1 31  ? 40.096 40.501 30.709  1.00 78.02  ? 31  PHE B CD2 1 
ATOM   1585 C CE1 . PHE B 1 31  ? 40.394 39.780 28.074  1.00 63.26  ? 31  PHE B CE1 1 
ATOM   1586 C CE2 . PHE B 1 31  ? 39.012 40.598 29.847  1.00 60.67  ? 31  PHE B CE2 1 
ATOM   1587 C CZ  . PHE B 1 31  ? 39.166 40.235 28.527  1.00 73.86  ? 31  PHE B CZ  1 
ATOM   1588 N N   . SER B 1 32  ? 44.202 37.816 28.882  1.00 76.72  ? 32  SER B N   1 
ATOM   1589 C CA  . SER B 1 32  ? 44.711 37.696 27.532  1.00 67.63  ? 32  SER B CA  1 
ATOM   1590 C C   . SER B 1 32  ? 43.824 36.780 26.693  1.00 65.61  ? 32  SER B C   1 
ATOM   1591 O O   . SER B 1 32  ? 43.046 35.995 27.218  1.00 68.66  ? 32  SER B O   1 
ATOM   1592 C CB  . SER B 1 32  ? 46.132 37.152 27.583  1.00 67.43  ? 32  SER B CB  1 
ATOM   1593 O OG  . SER B 1 32  ? 46.164 35.888 28.212  1.00 92.91  ? 32  SER B OG  1 
ATOM   1594 N N   . VAL B 1 33  ? 43.931 36.897 25.380  1.00 60.44  ? 33  VAL B N   1 
ATOM   1595 C CA  . VAL B 1 33  ? 43.128 36.071 24.512  1.00 59.71  ? 33  VAL B CA  1 
ATOM   1596 C C   . VAL B 1 33  ? 44.023 35.202 23.689  1.00 54.14  ? 33  VAL B C   1 
ATOM   1597 O O   . VAL B 1 33  ? 45.039 35.635 23.171  1.00 67.08  ? 33  VAL B O   1 
ATOM   1598 C CB  . VAL B 1 33  ? 42.246 36.900 23.584  1.00 66.96  ? 33  VAL B CB  1 
ATOM   1599 C CG1 . VAL B 1 33  ? 41.445 35.977 22.670  1.00 63.53  ? 33  VAL B CG1 1 
ATOM   1600 C CG2 . VAL B 1 33  ? 41.310 37.769 24.410  1.00 66.98  ? 33  VAL B CG2 1 
ATOM   1601 N N   . THR B 1 34  ? 43.610 33.957 23.578  1.00 53.04  ? 34  THR B N   1 
ATOM   1602 C CA  . THR B 1 34  ? 44.329 32.922 22.864  1.00 46.36  ? 34  THR B CA  1 
ATOM   1603 C C   . THR B 1 34  ? 44.328 33.109 21.343  1.00 42.47  ? 34  THR B C   1 
ATOM   1604 O O   . THR B 1 34  ? 43.481 33.810 20.796  1.00 42.95  ? 34  THR B O   1 
ATOM   1605 C CB  . THR B 1 34  ? 43.699 31.576 23.274  1.00 46.11  ? 34  THR B CB  1 
ATOM   1606 O OG1 . THR B 1 34  ? 44.721 30.693 23.758  1.00 45.43  ? 34  THR B OG1 1 
ATOM   1607 C CG2 . THR B 1 34  ? 42.907 30.963 22.127  1.00 48.83  ? 34  THR B CG2 1 
ATOM   1608 N N   . ASN B 1 35  ? 45.288 32.496 20.661  1.00 46.55  ? 35  ASN B N   1 
ATOM   1609 C CA  . ASN B 1 35  ? 45.368 32.574 19.197  1.00 49.68  ? 35  ASN B CA  1 
ATOM   1610 C C   . ASN B 1 35  ? 44.427 31.526 18.634  1.00 46.79  ? 35  ASN B C   1 
ATOM   1611 O O   . ASN B 1 35  ? 43.964 30.673 19.371  1.00 58.13  ? 35  ASN B O   1 
ATOM   1612 C CB  . ASN B 1 35  ? 46.785 32.247 18.725  1.00 57.70  ? 35  ASN B CB  1 
ATOM   1613 C CG  . ASN B 1 35  ? 47.652 33.475 18.575  1.00 64.88  ? 35  ASN B CG  1 
ATOM   1614 O OD1 . ASN B 1 35  ? 47.300 34.560 19.035  1.00 86.19  ? 35  ASN B OD1 1 
ATOM   1615 N ND2 . ASN B 1 35  ? 48.800 33.308 17.929  1.00 68.82  ? 35  ASN B ND2 1 
ATOM   1616 N N   . ASN B 1 36  ? 44.144 31.561 17.339  1.00 44.25  ? 36  ASN B N   1 
ATOM   1617 C CA  . ASN B 1 36  ? 43.273 30.542 16.769  1.00 50.19  ? 36  ASN B CA  1 
ATOM   1618 C C   . ASN B 1 36  ? 43.294 30.513 15.248  1.00 50.76  ? 36  ASN B C   1 
ATOM   1619 O O   . ASN B 1 36  ? 43.308 31.559 14.606  1.00 58.16  ? 36  ASN B O   1 
ATOM   1620 C CB  . ASN B 1 36  ? 41.833 30.736 17.268  1.00 57.84  ? 36  ASN B CB  1 
ATOM   1621 C CG  . ASN B 1 36  ? 40.959 29.502 17.040  1.00 57.55  ? 36  ASN B CG  1 
ATOM   1622 O OD1 . ASN B 1 36  ? 41.300 28.411 17.473  1.00 57.07  ? 36  ASN B OD1 1 
ATOM   1623 N ND2 . ASN B 1 36  ? 39.829 29.680 16.367  1.00 65.00  ? 36  ASN B ND2 1 
ATOM   1624 N N   . THR B 1 37  ? 43.317 29.308 14.677  1.00 47.25  ? 37  THR B N   1 
ATOM   1625 C CA  . THR B 1 37  ? 43.307 29.137 13.222  1.00 42.86  ? 37  THR B CA  1 
ATOM   1626 C C   . THR B 1 37  ? 42.005 28.484 12.781  1.00 50.95  ? 37  THR B C   1 
ATOM   1627 O O   . THR B 1 37  ? 41.460 27.617 13.472  1.00 52.04  ? 37  THR B O   1 
ATOM   1628 C CB  . THR B 1 37  ? 44.462 28.262 12.740  1.00 46.91  ? 37  THR B CB  1 
ATOM   1629 O OG1 . THR B 1 37  ? 45.697 28.900 13.066  1.00 48.46  ? 37  THR B OG1 1 
ATOM   1630 C CG2 . THR B 1 37  ? 44.388 28.055 11.230  0.00 45.80  ? 37  THR B CG2 1 
ATOM   1631 N N   . GLN B 1 38  ? 41.513 28.903 11.623  1.00 49.01  ? 38  GLN B N   1 
ATOM   1632 C CA  . GLN B 1 38  ? 40.272 28.373 11.086  1.00 47.17  ? 38  GLN B CA  1 
ATOM   1633 C C   . GLN B 1 38  ? 40.344 28.231 9.569   1.00 54.55  ? 38  GLN B C   1 
ATOM   1634 O O   . GLN B 1 38  ? 41.331 28.629 8.938   1.00 54.40  ? 38  GLN B O   1 
ATOM   1635 C CB  . GLN B 1 38  ? 39.120 29.306 11.453  1.00 52.06  ? 38  GLN B CB  1 
ATOM   1636 C CG  . GLN B 1 38  ? 38.780 29.293 12.912  1.00 62.18  ? 38  GLN B CG  1 
ATOM   1637 C CD  . GLN B 1 38  ? 38.241 27.943 13.348  1.00 67.15  ? 38  GLN B CD  1 
ATOM   1638 O OE1 . GLN B 1 38  ? 38.338 27.578 14.517  1.00 62.59  ? 38  GLN B OE1 1 
ATOM   1639 N NE2 . GLN B 1 38  ? 37.661 27.195 12.404  1.00 44.04  ? 38  GLN B NE2 1 
ATOM   1640 N N   . LEU B 1 39  ? 39.295 27.659 8.987   1.00 49.38  ? 39  LEU B N   1 
ATOM   1641 C CA  . LEU B 1 39  ? 39.245 27.505 7.552   1.00 49.44  ? 39  LEU B CA  1 
ATOM   1642 C C   . LEU B 1 39  ? 38.897 28.888 7.045   1.00 58.11  ? 39  LEU B C   1 
ATOM   1643 O O   . LEU B 1 39  ? 37.846 29.434 7.373   1.00 56.91  ? 39  LEU B O   1 
ATOM   1644 C CB  . LEU B 1 39  ? 38.142 26.540 7.142   1.00 52.31  ? 39  LEU B CB  1 
ATOM   1645 C CG  . LEU B 1 39  ? 38.184 25.911 5.744   1.00 55.25  ? 39  LEU B CG  1 
ATOM   1646 C CD1 . LEU B 1 39  ? 36.760 25.807 5.243   1.00 50.52  ? 39  LEU B CD1 1 
ATOM   1647 C CD2 . LEU B 1 39  ? 39.020 26.723 4.776   1.00 37.44  ? 39  LEU B CD2 1 
ATOM   1648 N N   . GLY B 1 40  ? 39.792 29.467 6.263   1.00 59.54  ? 40  GLY B N   1 
ATOM   1649 C CA  . GLY B 1 40  ? 39.525 30.774 5.719   1.00 60.35  ? 40  GLY B CA  1 
ATOM   1650 C C   . GLY B 1 40  ? 39.202 30.632 4.250   1.00 61.14  ? 40  GLY B C   1 
ATOM   1651 O O   . GLY B 1 40  ? 39.924 29.963 3.515   1.00 63.50  ? 40  GLY B O   1 
ATOM   1652 N N   . LEU B 1 41  ? 38.099 31.237 3.830   1.00 55.61  ? 41  LEU B N   1 
ATOM   1653 C CA  . LEU B 1 41  ? 37.691 31.224 2.434   1.00 54.39  ? 41  LEU B CA  1 
ATOM   1654 C C   . LEU B 1 41  ? 37.571 32.665 2.024   1.00 60.36  ? 41  LEU B C   1 
ATOM   1655 O O   . LEU B 1 41  ? 37.079 33.482 2.799   1.00 68.00  ? 41  LEU B O   1 
ATOM   1656 C CB  . LEU B 1 41  ? 36.328 30.584 2.265   1.00 59.90  ? 41  LEU B CB  1 
ATOM   1657 C CG  . LEU B 1 41  ? 36.250 29.069 2.306   1.00 72.50  ? 41  LEU B CG  1 
ATOM   1658 C CD1 . LEU B 1 41  ? 34.795 28.667 2.228   1.00 61.67  ? 41  LEU B CD1 1 
ATOM   1659 C CD2 . LEU B 1 41  ? 37.040 28.473 1.150   1.00 81.21  ? 41  LEU B CD2 1 
ATOM   1660 N N   . THR B 1 42  ? 38.018 32.994 0.819   1.00 60.08  ? 42  THR B N   1 
ATOM   1661 C CA  . THR B 1 42  ? 37.909 34.369 0.361   1.00 59.33  ? 42  THR B CA  1 
ATOM   1662 C C   . THR B 1 42  ? 37.308 34.367 -1.042  1.00 58.67  ? 42  THR B C   1 
ATOM   1663 O O   . THR B 1 42  ? 37.564 33.459 -1.834  1.00 62.50  ? 42  THR B O   1 
ATOM   1664 C CB  . THR B 1 42  ? 39.302 35.112 0.394   1.00 50.61  ? 42  THR B CB  1 
ATOM   1665 O OG1 . THR B 1 42  ? 40.140 34.649 -0.668  1.00 45.97  ? 42  THR B OG1 1 
ATOM   1666 C CG2 . THR B 1 42  ? 40.002 34.874 1.720   0.00 52.26  ? 42  THR B CG2 1 
ATOM   1667 N N   . PHE B 1 43  ? 36.477 35.366 -1.327  1.00 63.59  ? 43  PHE B N   1 
ATOM   1668 C CA  . PHE B 1 43  ? 35.826 35.504 -2.633  1.00 63.67  ? 43  PHE B CA  1 
ATOM   1669 C C   . PHE B 1 43  ? 36.219 36.867 -3.198  1.00 66.65  ? 43  PHE B C   1 
ATOM   1670 O O   . PHE B 1 43  ? 35.895 37.907 -2.617  1.00 68.05  ? 43  PHE B O   1 
ATOM   1671 C CB  . PHE B 1 43  ? 34.301 35.452 -2.490  1.00 52.72  ? 43  PHE B CB  1 
ATOM   1672 C CG  . PHE B 1 43  ? 33.807 34.340 -1.611  1.00 60.35  ? 43  PHE B CG  1 
ATOM   1673 C CD1 . PHE B 1 43  ? 34.173 34.273 -0.266  1.00 56.41  ? 43  PHE B CD1 1 
ATOM   1674 C CD2 . PHE B 1 43  ? 32.959 33.371 -2.116  1.00 45.41  ? 43  PHE B CD2 1 
ATOM   1675 C CE1 . PHE B 1 43  ? 33.696 33.257 0.556   1.00 54.34  ? 43  PHE B CE1 1 
ATOM   1676 C CE2 . PHE B 1 43  ? 32.476 32.354 -1.305  1.00 59.33  ? 43  PHE B CE2 1 
ATOM   1677 C CZ  . PHE B 1 43  ? 32.846 32.298 0.035   1.00 48.91  ? 43  PHE B CZ  1 
ATOM   1678 N N   . THR B 1 44  ? 36.927 36.874 -4.318  1.00 64.03  ? 44  THR B N   1 
ATOM   1679 C CA  . THR B 1 44  ? 37.344 38.137 -4.901  1.00 61.82  ? 44  THR B CA  1 
ATOM   1680 C C   . THR B 1 44  ? 36.816 38.294 -6.304  1.00 67.57  ? 44  THR B C   1 
ATOM   1681 O O   . THR B 1 44  ? 36.715 37.324 -7.058  1.00 70.73  ? 44  THR B O   1 
ATOM   1682 C CB  . THR B 1 44  ? 38.897 38.287 -4.961  1.00 55.78  ? 44  THR B CB  1 
ATOM   1683 O OG1 . THR B 1 44  ? 39.443 38.338 -3.637  1.00 49.79  ? 44  THR B OG1 1 
ATOM   1684 C CG2 . THR B 1 44  ? 39.277 39.568 -5.689  0.00 55.70  ? 44  THR B CG2 1 
ATOM   1685 N N   . TYR B 1 45  ? 36.462 39.531 -6.640  1.00 71.05  ? 45  TYR B N   1 
ATOM   1686 C CA  . TYR B 1 45  ? 35.991 39.856 -7.978  1.00 68.82  ? 45  TYR B CA  1 
ATOM   1687 C C   . TYR B 1 45  ? 36.912 40.927 -8.548  1.00 65.91  ? 45  TYR B C   1 
ATOM   1688 O O   . TYR B 1 45  ? 37.103 41.987 -7.941  1.00 62.68  ? 45  TYR B O   1 
ATOM   1689 C CB  . TYR B 1 45  ? 34.572 40.399 -7.969  1.00 55.91  ? 45  TYR B CB  1 
ATOM   1690 C CG  . TYR B 1 45  ? 34.162 40.760 -9.362  1.00 72.22  ? 45  TYR B CG  1 
ATOM   1691 C CD1 . TYR B 1 45  ? 33.798 39.775 -10.263 1.00 83.59  ? 45  TYR B CD1 1 
ATOM   1692 C CD2 . TYR B 1 45  ? 34.237 42.074 -9.813  1.00 74.61  ? 45  TYR B CD2 1 
ATOM   1693 C CE1 . TYR B 1 45  ? 33.523 40.083 -11.574 1.00 84.45  ? 45  TYR B CE1 1 
ATOM   1694 C CE2 . TYR B 1 45  ? 33.965 42.393 -11.127 1.00 75.92  ? 45  TYR B CE2 1 
ATOM   1695 C CZ  . TYR B 1 45  ? 33.609 41.391 -12.000 1.00 80.73  ? 45  TYR B CZ  1 
ATOM   1696 O OH  . TYR B 1 45  ? 33.336 41.679 -13.311 1.00 90.95  ? 45  TYR B OH  1 
ATOM   1697 N N   . MET B 1 46  ? 37.487 40.658 -9.712  1.00 69.83  ? 46  MET B N   1 
ATOM   1698 C CA  . MET B 1 46  ? 38.388 41.620 -10.316 1.00 73.33  ? 46  MET B CA  1 
ATOM   1699 C C   . MET B 1 46  ? 37.632 42.737 -11.018 1.00 82.29  ? 46  MET B C   1 
ATOM   1700 O O   . MET B 1 46  ? 37.071 42.531 -12.098 1.00 81.88  ? 46  MET B O   1 
ATOM   1701 C CB  . MET B 1 46  ? 39.322 40.926 -11.305 0.00 73.94  ? 46  MET B CB  1 
ATOM   1702 C CG  . MET B 1 46  ? 40.295 39.978 -10.645 1.00 69.37  ? 46  MET B CG  1 
ATOM   1703 S SD  . MET B 1 46  ? 41.230 40.775 -9.334  1.00 75.03  ? 46  MET B SD  1 
ATOM   1704 C CE  . MET B 1 46  ? 42.430 41.657 -10.258 1.00 67.34  ? 46  MET B CE  1 
ATOM   1705 N N   . ALA B 1 47  ? 37.607 43.918 -10.399 1.00 82.38  ? 47  ALA B N   1 
ATOM   1706 C CA  . ALA B 1 47  ? 36.942 45.071 -11.000 1.00 83.40  ? 47  ALA B CA  1 
ATOM   1707 C C   . ALA B 1 47  ? 37.618 45.377 -12.340 1.00 86.70  ? 47  ALA B C   1 
ATOM   1708 O O   . ALA B 1 47  ? 36.962 45.411 -13.382 1.00 85.15  ? 47  ALA B O   1 
ATOM   1709 C CB  . ALA B 1 47  ? 37.039 46.274 -10.077 0.00 84.19  ? 47  ALA B CB  1 
ATOM   1710 N N   . THR B 1 48  ? 38.933 45.590 -12.305 1.00 89.29  ? 48  THR B N   1 
ATOM   1711 C CA  . THR B 1 48  ? 39.705 45.886 -13.511 1.00 94.03  ? 48  THR B CA  1 
ATOM   1712 C C   . THR B 1 48  ? 41.206 45.636 -13.344 1.00 94.56  ? 48  THR B C   1 
ATOM   1713 O O   . THR B 1 48  ? 41.916 46.485 -12.800 1.00 101.06 ? 48  THR B O   1 
ATOM   1714 C CB  . THR B 1 48  ? 39.575 47.368 -13.939 1.00 99.98  ? 48  THR B CB  1 
ATOM   1715 O OG1 . THR B 1 48  ? 40.104 48.206 -12.901 1.00 93.12  ? 48  THR B OG1 1 
ATOM   1716 C CG2 . THR B 1 48  ? 38.124 47.753 -14.211 1.00 101.70 ? 48  THR B CG2 1 
ATOM   1717 N N   . ASP B 1 49  ? 41.672 44.482 -13.822 1.00 88.27  ? 49  ASP B N   1 
ATOM   1718 C CA  . ASP B 1 49  ? 43.089 44.082 -13.802 1.00 84.66  ? 49  ASP B CA  1 
ATOM   1719 C C   . ASP B 1 49  ? 43.969 44.482 -12.616 1.00 83.35  ? 49  ASP B C   1 
ATOM   1720 O O   . ASP B 1 49  ? 45.146 44.132 -12.592 1.00 83.50  ? 49  ASP B O   1 
ATOM   1721 C CB  . ASP B 1 49  ? 43.809 44.581 -15.069 1.00 84.72  ? 49  ASP B CB  1 
ATOM   1722 C CG  . ASP B 1 49  ? 43.457 43.792 -16.325 1.00 86.99  ? 49  ASP B CG  1 
ATOM   1723 O OD1 . ASP B 1 49  ? 44.256 43.843 -17.288 1.00 80.94  ? 49  ASP B OD1 1 
ATOM   1724 O OD2 . ASP B 1 49  ? 42.396 43.139 -16.371 1.00 90.10  ? 49  ASP B OD2 1 
ATOM   1725 N N   . ASN B 1 50  ? 43.422 45.210 -11.648 1.00 86.71  ? 50  ASN B N   1 
ATOM   1726 C CA  . ASN B 1 50  ? 44.188 45.659 -10.480 1.00 86.31  ? 50  ASN B CA  1 
ATOM   1727 C C   . ASN B 1 50  ? 43.245 45.869 -9.302  1.00 82.78  ? 50  ASN B C   1 
ATOM   1728 O O   . ASN B 1 50  ? 43.554 45.524 -8.164  0.00 82.57  ? 50  ASN B O   1 
ATOM   1729 C CB  . ASN B 1 50  ? 44.885 46.976 -10.810 0.00 87.30  ? 50  ASN B CB  1 
ATOM   1730 C CG  . ASN B 1 50  ? 45.688 46.899 -12.086 1.00 84.16  ? 50  ASN B CG  1 
ATOM   1731 O OD1 . ASN B 1 50  ? 46.849 46.488 -12.082 1.00 94.74  ? 50  ASN B OD1 1 
ATOM   1732 N ND2 . ASN B 1 50  ? 45.065 47.271 -13.193 1.00 90.32  ? 50  ASN B ND2 1 
ATOM   1733 N N   . ILE B 1 51  ? 42.090 46.450 -9.596  1.00 78.16  ? 51  ILE B N   1 
ATOM   1734 C CA  . ILE B 1 51  ? 41.094 46.719 -8.579  1.00 76.67  ? 51  ILE B CA  1 
ATOM   1735 C C   . ILE B 1 51  ? 40.189 45.517 -8.463  1.00 73.67  ? 51  ILE B C   1 
ATOM   1736 O O   . ILE B 1 51  ? 39.613 45.062 -9.448  1.00 58.37  ? 51  ILE B O   1 
ATOM   1737 C CB  . ILE B 1 51  ? 40.229 47.952 -8.938  1.00 75.20  ? 51  ILE B CB  1 
ATOM   1738 C CG1 . ILE B 1 51  ? 41.122 49.190 -9.077  1.00 72.74  ? 51  ILE B CG1 1 
ATOM   1739 C CG2 . ILE B 1 51  ? 39.167 48.177 -7.869  0.00 74.84  ? 51  ILE B CG2 1 
ATOM   1740 C CD1 . ILE B 1 51  ? 40.467 50.331 -9.824  1.00 66.12  ? 51  ILE B CD1 1 
ATOM   1741 N N   . GLY B 1 52  ? 40.077 45.003 -7.249  1.00 73.99  ? 52  GLY B N   1 
ATOM   1742 C CA  . GLY B 1 52  ? 39.228 43.862 -7.020  1.00 69.82  ? 52  GLY B CA  1 
ATOM   1743 C C   . GLY B 1 52  ? 38.545 44.005 -5.684  1.00 72.90  ? 52  GLY B C   1 
ATOM   1744 O O   . GLY B 1 52  ? 39.036 44.701 -4.783  1.00 70.71  ? 52  GLY B O   1 
ATOM   1745 N N   . VAL B 1 53  ? 37.399 43.346 -5.568  1.00 74.92  ? 53  VAL B N   1 
ATOM   1746 C CA  . VAL B 1 53  ? 36.611 43.365 -4.350  1.00 76.76  ? 53  VAL B CA  1 
ATOM   1747 C C   . VAL B 1 53  ? 36.711 41.998 -3.703  1.00 77.03  ? 53  VAL B C   1 
ATOM   1748 O O   . VAL B 1 53  ? 36.330 40.989 -4.302  1.00 74.38  ? 53  VAL B O   1 
ATOM   1749 C CB  . VAL B 1 53  ? 35.143 43.653 -4.651  1.00 75.44  ? 53  VAL B CB  1 
ATOM   1750 C CG1 . VAL B 1 53  ? 34.351 43.650 -3.358  1.00 82.66  ? 53  VAL B CG1 1 
ATOM   1751 C CG2 . VAL B 1 53  ? 35.016 44.978 -5.361  1.00 83.94  ? 53  VAL B CG2 1 
ATOM   1752 N N   . GLU B 1 54  ? 37.206 41.968 -2.471  1.00 73.33  ? 54  GLU B N   1 
ATOM   1753 C CA  . GLU B 1 54  ? 37.375 40.708 -1.760  1.00 63.95  ? 54  GLU B CA  1 
ATOM   1754 C C   . GLU B 1 54  ? 36.498 40.561 -0.519  1.00 61.65  ? 54  GLU B C   1 
ATOM   1755 O O   . GLU B 1 54  ? 36.278 41.524 0.224   1.00 61.72  ? 54  GLU B O   1 
ATOM   1756 C CB  . GLU B 1 54  ? 38.850 40.553 -1.373  1.00 49.28  ? 54  GLU B CB  1 
ATOM   1757 C CG  . GLU B 1 54  ? 39.208 39.212 -0.808  1.00 57.39  ? 54  GLU B CG  1 
ATOM   1758 C CD  . GLU B 1 54  ? 40.699 38.989 -0.785  1.00 71.63  ? 54  GLU B CD  1 
ATOM   1759 O OE1 . GLU B 1 54  ? 41.364 39.394 0.191   1.00 65.39  ? 54  GLU B OE1 1 
ATOM   1760 O OE2 . GLU B 1 54  ? 41.213 38.414 -1.765  1.00 76.09  ? 54  GLU B OE2 1 
ATOM   1761 N N   . LEU B 1 55  ? 36.000 39.349 -0.296  1.00 52.72  ? 55  LEU B N   1 
ATOM   1762 C CA  . LEU B 1 55  ? 35.178 39.066 0.873   1.00 51.55  ? 55  LEU B CA  1 
ATOM   1763 C C   . LEU B 1 55  ? 35.854 37.930 1.653   1.00 52.58  ? 55  LEU B C   1 
ATOM   1764 O O   . LEU B 1 55  ? 36.137 36.873 1.083   1.00 63.12  ? 55  LEU B O   1 
ATOM   1765 C CB  . LEU B 1 55  ? 33.760 38.655 0.438   1.00 46.52  ? 55  LEU B CB  1 
ATOM   1766 C CG  . LEU B 1 55  ? 32.678 38.384 1.500   1.00 44.81  ? 55  LEU B CG  1 
ATOM   1767 C CD1 . LEU B 1 55  ? 32.432 36.906 1.641   1.00 38.04  ? 55  LEU B CD1 1 
ATOM   1768 C CD2 . LEU B 1 55  ? 33.084 39.006 2.839   1.00 36.69  ? 55  LEU B CD2 1 
ATOM   1769 N N   . LEU B 1 56  ? 36.125 38.146 2.939   1.00 55.14  ? 56  LEU B N   1 
ATOM   1770 C CA  . LEU B 1 56  ? 36.759 37.120 3.771   1.00 55.92  ? 56  LEU B CA  1 
ATOM   1771 C C   . LEU B 1 56  ? 35.747 36.447 4.687   1.00 56.85  ? 56  LEU B C   1 
ATOM   1772 O O   . LEU B 1 56  ? 35.011 37.110 5.404   1.00 61.76  ? 56  LEU B O   1 
ATOM   1773 C CB  . LEU B 1 56  ? 37.868 37.720 4.644   1.00 55.48  ? 56  LEU B CB  1 
ATOM   1774 C CG  . LEU B 1 56  ? 38.424 36.770 5.720   1.00 64.82  ? 56  LEU B CG  1 
ATOM   1775 C CD1 . LEU B 1 56  ? 39.146 35.649 5.031   1.00 56.05  ? 56  LEU B CD1 1 
ATOM   1776 C CD2 . LEU B 1 56  ? 39.375 37.480 6.673   1.00 59.78  ? 56  LEU B CD2 1 
ATOM   1777 N N   . ALA B 1 57  ? 35.724 35.125 4.672   1.00 55.36  ? 57  ALA B N   1 
ATOM   1778 C CA  . ALA B 1 57  ? 34.812 34.375 5.515   1.00 57.71  ? 57  ALA B CA  1 
ATOM   1779 C C   . ALA B 1 57  ? 35.607 33.270 6.169   1.00 52.88  ? 57  ALA B C   1 
ATOM   1780 O O   . ALA B 1 57  ? 36.703 32.954 5.733   1.00 55.97  ? 57  ALA B O   1 
ATOM   1781 C CB  . ALA B 1 57  ? 33.696 33.796 4.685   1.00 59.57  ? 57  ALA B CB  1 
ATOM   1782 N N   . ALA B 1 58  ? 35.060 32.673 7.214   1.00 55.47  ? 58  ALA B N   1 
ATOM   1783 C CA  . ALA B 1 58  ? 35.781 31.614 7.891   1.00 52.09  ? 58  ALA B CA  1 
ATOM   1784 C C   . ALA B 1 58  ? 34.861 30.760 8.735   1.00 52.08  ? 58  ALA B C   1 
ATOM   1785 O O   . ALA B 1 58  ? 33.699 31.087 8.934   1.00 61.81  ? 58  ALA B O   1 
ATOM   1786 C CB  . ALA B 1 58  ? 36.862 32.217 8.764   1.00 53.74  ? 58  ALA B CB  1 
ATOM   1787 N N   . THR B 1 59  ? 35.388 29.641 9.206   1.00 60.01  ? 59  THR B N   1 
ATOM   1788 C CA  . THR B 1 59  ? 34.644 28.748 10.072  1.00 59.47  ? 59  THR B CA  1 
ATOM   1789 C C   . THR B 1 59  ? 34.709 29.550 11.385  1.00 60.54  ? 59  THR B C   1 
ATOM   1790 O O   . THR B 1 59  ? 35.582 30.401 11.543  1.00 65.12  ? 59  THR B O   1 
ATOM   1791 C CB  . THR B 1 59  ? 35.382 27.386 10.176  1.00 46.70  ? 59  THR B CB  1 
ATOM   1792 O OG1 . THR B 1 59  ? 35.598 26.857 8.863   0.00 53.50  ? 59  THR B OG1 1 
ATOM   1793 C CG2 . THR B 1 59  ? 34.570 26.394 10.989  0.00 53.50  ? 59  THR B CG2 1 
ATOM   1794 N N   . PRO B 1 60  ? 33.783 29.325 12.328  1.00 69.69  ? 60  PRO B N   1 
ATOM   1795 C CA  . PRO B 1 60  ? 33.865 30.109 13.567  1.00 69.65  ? 60  PRO B CA  1 
ATOM   1796 C C   . PRO B 1 60  ? 35.128 29.907 14.414  1.00 71.16  ? 60  PRO B C   1 
ATOM   1797 O O   . PRO B 1 60  ? 35.549 28.770 14.680  1.00 71.30  ? 60  PRO B O   1 
ATOM   1798 C CB  . PRO B 1 60  ? 32.584 29.722 14.305  1.00 66.35  ? 60  PRO B CB  1 
ATOM   1799 C CG  . PRO B 1 60  ? 32.336 28.332 13.823  1.00 68.85  ? 60  PRO B CG  1 
ATOM   1800 C CD  . PRO B 1 60  ? 32.592 28.468 12.342  1.00 67.81  ? 60  PRO B CD  1 
ATOM   1801 N N   . PHE B 1 61  ? 35.712 31.035 14.828  1.00 69.83  ? 61  PHE B N   1 
ATOM   1802 C CA  . PHE B 1 61  ? 36.922 31.070 15.646  1.00 61.60  ? 61  PHE B CA  1 
ATOM   1803 C C   . PHE B 1 61  ? 36.627 30.852 17.117  1.00 65.43  ? 61  PHE B C   1 
ATOM   1804 O O   . PHE B 1 61  ? 35.699 31.445 17.665  1.00 65.58  ? 61  PHE B O   1 
ATOM   1805 C CB  . PHE B 1 61  ? 37.625 32.414 15.507  1.00 48.28  ? 61  PHE B CB  1 
ATOM   1806 C CG  . PHE B 1 61  ? 38.387 32.577 14.227  1.00 57.78  ? 61  PHE B CG  1 
ATOM   1807 C CD1 . PHE B 1 61  ? 37.758 33.022 13.069  1.00 55.00  ? 61  PHE B CD1 1 
ATOM   1808 C CD2 . PHE B 1 61  ? 39.746 32.297 14.179  1.00 53.73  ? 61  PHE B CD2 1 
ATOM   1809 C CE1 . PHE B 1 61  ? 38.479 33.191 11.878  1.00 48.11  ? 61  PHE B CE1 1 
ATOM   1810 C CE2 . PHE B 1 61  ? 40.472 32.460 12.998  1.00 56.10  ? 61  PHE B CE2 1 
ATOM   1811 C CZ  . PHE B 1 61  ? 39.834 32.909 11.845  1.00 48.13  ? 61  PHE B CZ  1 
ATOM   1812 N N   . ARG B 1 62  ? 37.426 30.008 17.754  1.00 60.73  ? 62  ARG B N   1 
ATOM   1813 C CA  . ARG B 1 62  ? 37.263 29.732 19.167  1.00 58.34  ? 62  ARG B CA  1 
ATOM   1814 C C   . ARG B 1 62  ? 38.484 30.273 19.910  1.00 54.68  ? 62  ARG B C   1 
ATOM   1815 O O   . ARG B 1 62  ? 39.622 29.931 19.574  1.00 53.26  ? 62  ARG B O   1 
ATOM   1816 C CB  . ARG B 1 62  ? 37.123 28.228 19.388  1.00 62.60  ? 62  ARG B CB  1 
ATOM   1817 C CG  . ARG B 1 62  ? 37.213 27.783 20.835  1.00 57.20  ? 62  ARG B CG  1 
ATOM   1818 C CD  . ARG B 1 62  ? 36.832 26.332 20.931  1.00 79.47  ? 62  ARG B CD  1 
ATOM   1819 N NE  . ARG B 1 62  ? 35.510 26.136 20.331  1.00 97.49  ? 62  ARG B NE  1 
ATOM   1820 C CZ  . ARG B 1 62  ? 34.894 24.965 20.179  1.00 99.18  ? 62  ARG B CZ  1 
ATOM   1821 N NH1 . ARG B 1 62  ? 35.474 23.839 20.587  1.00 103.57 ? 62  ARG B NH1 1 
ATOM   1822 N NH2 . ARG B 1 62  ? 33.692 24.924 19.610  1.00 88.68  ? 62  ARG B NH2 1 
ATOM   1823 N N   . HIS B 1 63  ? 38.241 31.123 20.908  1.00 54.48  ? 63  HIS B N   1 
ATOM   1824 C CA  . HIS B 1 63  ? 39.304 31.726 21.708  1.00 61.86  ? 63  HIS B CA  1 
ATOM   1825 C C   . HIS B 1 63  ? 39.103 31.501 23.200  1.00 63.79  ? 63  HIS B C   1 
ATOM   1826 O O   . HIS B 1 63  ? 37.985 31.334 23.656  1.00 57.47  ? 63  HIS B O   1 
ATOM   1827 C CB  . HIS B 1 63  ? 39.349 33.230 21.473  1.00 66.58  ? 63  HIS B CB  1 
ATOM   1828 C CG  . HIS B 1 63  ? 39.757 33.621 20.088  1.00 71.06  ? 63  HIS B CG  1 
ATOM   1829 N ND1 . HIS B 1 63  ? 41.069 33.603 19.666  1.00 65.82  ? 63  HIS B ND1 1 
ATOM   1830 C CD2 . HIS B 1 63  ? 39.022 34.042 19.031  1.00 65.95  ? 63  HIS B CD2 1 
ATOM   1831 C CE1 . HIS B 1 63  ? 41.124 33.999 18.406  1.00 68.22  ? 63  HIS B CE1 1 
ATOM   1832 N NE2 . HIS B 1 63  ? 39.897 34.271 17.998  1.00 53.13  ? 63  HIS B NE2 1 
ATOM   1833 N N   . LYS B 1 64  ? 40.191 31.515 23.962  1.00 72.75  ? 64  LYS B N   1 
ATOM   1834 C CA  . LYS B 1 64  ? 40.106 31.351 25.410  1.00 70.52  ? 64  LYS B CA  1 
ATOM   1835 C C   . LYS B 1 64  ? 40.587 32.632 26.099  1.00 69.03  ? 64  LYS B C   1 
ATOM   1836 O O   . LYS B 1 64  ? 41.462 33.334 25.586  1.00 75.04  ? 64  LYS B O   1 
ATOM   1837 C CB  . LYS B 1 64  ? 40.949 30.166 25.871  1.00 72.68  ? 64  LYS B CB  1 
ATOM   1838 C CG  . LYS B 1 64  ? 40.390 28.816 25.493  1.00 67.31  ? 64  LYS B CG  1 
ATOM   1839 C CD  . LYS B 1 64  ? 41.180 27.715 26.175  1.00 82.37  ? 64  LYS B CD  1 
ATOM   1840 C CE  . LYS B 1 64  ? 42.640 27.707 25.721  1.00 96.36  ? 64  LYS B CE  1 
ATOM   1841 N NZ  . LYS B 1 64  ? 43.463 26.659 26.414  1.00 86.87  ? 64  LYS B NZ  1 
ATOM   1842 N N   . ILE B 1 65  ? 40.007 32.942 27.252  1.00 66.81  ? 65  ILE B N   1 
ATOM   1843 C CA  . ILE B 1 65  ? 40.370 34.140 27.992  1.00 68.20  ? 65  ILE B CA  1 
ATOM   1844 C C   . ILE B 1 65  ? 40.895 33.696 29.329  1.00 71.53  ? 65  ILE B C   1 
ATOM   1845 O O   . ILE B 1 65  ? 40.394 32.726 29.896  1.00 73.47  ? 65  ILE B O   1 
ATOM   1846 C CB  . ILE B 1 65  ? 39.152 35.048 28.266  1.00 64.57  ? 65  ILE B CB  1 
ATOM   1847 C CG1 . ILE B 1 65  ? 38.263 35.116 27.023  1.00 63.96  ? 65  ILE B CG1 1 
ATOM   1848 C CG2 . ILE B 1 65  ? 39.622 36.438 28.673  0.00 65.41  ? 65  ILE B CG2 1 
ATOM   1849 C CD1 . ILE B 1 65  ? 38.976 35.615 25.795  1.00 70.12  ? 65  ILE B CD1 1 
ATOM   1850 N N   . GLY B 1 66  ? 41.897 34.402 29.844  1.00 75.78  ? 66  GLY B N   1 
ATOM   1851 C CA  . GLY B 1 66  ? 42.434 34.028 31.138  1.00 79.63  ? 66  GLY B CA  1 
ATOM   1852 C C   . GLY B 1 66  ? 43.513 34.912 31.725  1.00 78.00  ? 66  GLY B C   1 
ATOM   1853 O O   . GLY B 1 66  ? 44.136 35.705 31.023  1.00 79.71  ? 66  GLY B O   1 
ATOM   1854 N N   . THR B 1 67  ? 43.710 34.756 33.032  1.00 80.47  ? 67  THR B N   1 
ATOM   1855 C CA  . THR B 1 67  ? 44.711 35.470 33.806  1.00 78.28  ? 67  THR B CA  1 
ATOM   1856 C C   . THR B 1 67  ? 45.767 34.436 34.043  1.00 84.84  ? 67  THR B C   1 
ATOM   1857 O O   . THR B 1 67  ? 45.448 33.264 34.175  1.00 85.83  ? 67  THR B O   1 
ATOM   1858 C CB  . THR B 1 67  ? 44.195 35.832 35.169  1.00 73.37  ? 67  THR B CB  1 
ATOM   1859 O OG1 . THR B 1 67  ? 42.883 36.370 35.035  1.00 82.27  ? 67  THR B OG1 1 
ATOM   1860 C CG2 . THR B 1 67  ? 45.103 36.862 35.828  0.00 78.20  ? 67  THR B CG2 1 
ATOM   1861 N N   . ARG B 1 68  ? 47.022 34.844 34.118  1.00 86.80  ? 68  ARG B N   1 
ATOM   1862 C CA  . ARG B 1 68  ? 48.070 33.864 34.352  1.00 86.12  ? 68  ARG B CA  1 
ATOM   1863 C C   . ARG B 1 68  ? 47.880 33.326 35.759  1.00 80.40  ? 68  ARG B C   1 
ATOM   1864 O O   . ARG B 1 68  ? 48.509 32.345 36.143  1.00 82.94  ? 68  ARG B O   1 
ATOM   1865 C CB  . ARG B 1 68  ? 49.438 34.518 34.234  1.00 89.46  ? 68  ARG B CB  1 
ATOM   1866 C CG  . ARG B 1 68  ? 49.667 35.548 35.304  1.00 97.92  ? 68  ARG B CG  1 
ATOM   1867 C CD  . ARG B 1 68  ? 50.463 36.716 34.774  1.00 106.38 ? 68  ARG B CD  1 
ATOM   1868 N NE  . ARG B 1 68  ? 51.802 36.307 34.349  1.00 104.16 ? 68  ARG B NE  1 
ATOM   1869 C CZ  . ARG B 1 68  ? 52.786 37.159 34.088  1.00 98.92  ? 68  ARG B CZ  1 
ATOM   1870 N NH1 . ARG B 1 68  ? 52.578 38.468 34.207  1.00 106.81 ? 68  ARG B NH1 1 
ATOM   1871 N NH2 . ARG B 1 68  ? 53.976 36.705 33.727  1.00 104.13 ? 68  ARG B NH2 1 
ATOM   1872 N N   . ALA B 1 69  ? 47.008 33.976 36.524  1.00 75.21  ? 69  ALA B N   1 
ATOM   1873 C CA  . ALA B 1 69  ? 46.744 33.560 37.896  1.00 71.99  ? 69  ALA B CA  1 
ATOM   1874 C C   . ALA B 1 69  ? 45.697 32.464 37.954  1.00 67.16  ? 69  ALA B C   1 
ATOM   1875 O O   . ALA B 1 69  ? 45.794 31.550 38.771  1.00 61.88  ? 69  ALA B O   1 
ATOM   1876 C CB  . ALA B 1 69  ? 46.285 34.746 38.720  1.00 71.53  ? 69  ALA B CB  1 
ATOM   1877 N N   . THR B 1 70  ? 44.702 32.567 37.073  1.00 67.51  ? 70  THR B N   1 
ATOM   1878 C CA  . THR B 1 70  ? 43.600 31.613 37.007  1.00 58.55  ? 70  THR B CA  1 
ATOM   1879 C C   . THR B 1 70  ? 43.717 30.641 35.865  1.00 56.08  ? 70  THR B C   1 
ATOM   1880 O O   . THR B 1 70  ? 43.118 29.579 35.897  1.00 57.11  ? 70  THR B O   1 
ATOM   1881 C CB  . THR B 1 70  ? 42.275 32.310 36.781  1.00 55.81  ? 70  THR B CB  1 
ATOM   1882 O OG1 . THR B 1 70  ? 42.345 33.054 35.555  1.00 63.98  ? 70  THR B OG1 1 
ATOM   1883 C CG2 . THR B 1 70  ? 41.956 33.231 37.924  1.00 58.84  ? 70  THR B CG2 1 
ATOM   1884 N N   . GLY B 1 71  ? 44.478 31.002 34.846  1.00 62.52  ? 71  GLY B N   1 
ATOM   1885 C CA  . GLY B 1 71  ? 44.578 30.134 33.694  1.00 58.72  ? 71  GLY B CA  1 
ATOM   1886 C C   . GLY B 1 71  ? 43.303 30.454 32.940  1.00 58.04  ? 71  GLY B C   1 
ATOM   1887 O O   . GLY B 1 71  ? 42.610 31.418 33.302  1.00 60.59  ? 71  GLY B O   1 
ATOM   1888 N N   . ASP B 1 72  ? 42.977 29.665 31.918  1.00 50.11  ? 72  ASP B N   1 
ATOM   1889 C CA  . ASP B 1 72  ? 41.771 29.915 31.133  1.00 51.82  ? 72  ASP B CA  1 
ATOM   1890 C C   . ASP B 1 72  ? 40.571 30.029 32.064  1.00 54.39  ? 72  ASP B C   1 
ATOM   1891 O O   . ASP B 1 72  ? 40.520 29.362 33.096  1.00 54.65  ? 72  ASP B O   1 
ATOM   1892 C CB  . ASP B 1 72  ? 41.549 28.788 30.122  1.00 51.29  ? 72  ASP B CB  1 
ATOM   1893 C CG  . ASP B 1 72  ? 42.796 28.490 29.286  1.00 66.40  ? 72  ASP B CG  1 
ATOM   1894 O OD1 . ASP B 1 72  ? 43.555 29.429 28.959  1.00 68.67  ? 72  ASP B OD1 1 
ATOM   1895 O OD2 . ASP B 1 72  ? 43.021 27.312 28.938  1.00 61.97  ? 72  ASP B OD2 1 
ATOM   1896 N N   . ILE B 1 73  ? 39.618 30.894 31.725  1.00 55.29  ? 73  ILE B N   1 
ATOM   1897 C CA  . ILE B 1 73  ? 38.422 31.062 32.560  1.00 52.50  ? 73  ILE B CA  1 
ATOM   1898 C C   . ILE B 1 73  ? 37.121 31.311 31.801  1.00 51.90  ? 73  ILE B C   1 
ATOM   1899 O O   . ILE B 1 73  ? 36.073 31.487 32.406  1.00 52.24  ? 73  ILE B O   1 
ATOM   1900 C CB  . ILE B 1 73  ? 38.590 32.186 33.603  1.00 57.42  ? 73  ILE B CB  1 
ATOM   1901 C CG1 . ILE B 1 73  ? 38.980 33.505 32.918  1.00 51.07  ? 73  ILE B CG1 1 
ATOM   1902 C CG2 . ILE B 1 73  ? 39.587 31.735 34.661  1.00 53.21  ? 73  ILE B CG2 1 
ATOM   1903 C CD1 . ILE B 1 73  ? 37.873 34.152 32.102  0.00 54.04  ? 73  ILE B CD1 1 
ATOM   1904 N N   . ALA B 1 74  ? 37.190 31.316 30.477  1.00 46.19  ? 74  ALA B N   1 
ATOM   1905 C CA  . ALA B 1 74  ? 36.022 31.530 29.644  1.00 41.70  ? 74  ALA B CA  1 
ATOM   1906 C C   . ALA B 1 74  ? 36.473 31.348 28.220  1.00 48.93  ? 74  ALA B C   1 
ATOM   1907 O O   . ALA B 1 74  ? 37.619 31.629 27.899  1.00 64.83  ? 74  ALA B O   1 
ATOM   1908 C CB  . ALA B 1 74  ? 35.494 32.935 29.833  1.00 45.42  ? 74  ALA B CB  1 
ATOM   1909 N N   . THR B 1 75  ? 35.595 30.869 27.356  1.00 52.38  ? 75  THR B N   1 
ATOM   1910 C CA  . THR B 1 75  ? 35.981 30.701 25.974  1.00 59.40  ? 75  THR B CA  1 
ATOM   1911 C C   . THR B 1 75  ? 34.983 31.494 25.121  1.00 60.19  ? 75  THR B C   1 
ATOM   1912 O O   . THR B 1 75  ? 33.822 31.637 25.501  1.00 62.39  ? 75  THR B O   1 
ATOM   1913 C CB  . THR B 1 75  ? 36.060 29.193 25.604  1.00 50.41  ? 75  THR B CB  1 
ATOM   1914 O OG1 . THR B 1 75  ? 35.294 28.944 24.423  1.00 59.27  ? 75  THR B OG1 1 
ATOM   1915 C CG2 . THR B 1 75  ? 35.567 28.331 26.748  1.00 58.88  ? 75  THR B CG2 1 
ATOM   1916 N N   . VAL B 1 76  ? 35.459 32.038 23.998  1.00 59.72  ? 76  VAL B N   1 
ATOM   1917 C CA  . VAL B 1 76  ? 34.660 32.868 23.095  1.00 60.25  ? 76  VAL B CA  1 
ATOM   1918 C C   . VAL B 1 76  ? 34.669 32.377 21.648  1.00 63.54  ? 76  VAL B C   1 
ATOM   1919 O O   . VAL B 1 76  ? 35.586 31.678 21.238  1.00 69.79  ? 76  VAL B O   1 
ATOM   1920 C CB  . VAL B 1 76  ? 35.198 34.330 23.112  1.00 54.22  ? 76  VAL B CB  1 
ATOM   1921 C CG1 . VAL B 1 76  ? 34.531 35.166 22.039  0.00 58.52  ? 76  VAL B CG1 1 
ATOM   1922 C CG2 . VAL B 1 76  ? 34.969 34.946 24.483  1.00 60.55  ? 76  VAL B CG2 1 
ATOM   1923 N N   . HIS B 1 77  ? 33.649 32.749 20.876  1.00 65.12  ? 77  HIS B N   1 
ATOM   1924 C CA  . HIS B 1 77  ? 33.553 32.380 19.456  1.00 65.57  ? 77  HIS B CA  1 
ATOM   1925 C C   . HIS B 1 77  ? 33.222 33.620 18.638  1.00 64.59  ? 77  HIS B C   1 
ATOM   1926 O O   . HIS B 1 77  ? 32.591 34.540 19.150  1.00 73.05  ? 77  HIS B O   1 
ATOM   1927 C CB  . HIS B 1 77  ? 32.464 31.335 19.252  1.00 65.89  ? 77  HIS B CB  1 
ATOM   1928 C CG  . HIS B 1 77  ? 32.754 30.037 19.931  1.00 65.38  ? 77  HIS B CG  1 
ATOM   1929 N ND1 . HIS B 1 77  ? 33.502 29.038 19.343  1.00 65.58  ? 77  HIS B ND1 1 
ATOM   1930 C CD2 . HIS B 1 77  ? 32.436 29.591 21.169  1.00 57.22  ? 77  HIS B CD2 1 
ATOM   1931 C CE1 . HIS B 1 77  ? 33.629 28.035 20.190  1.00 60.22  ? 77  HIS B CE1 1 
ATOM   1932 N NE2 . HIS B 1 77  ? 32.992 28.345 21.304  1.00 63.07  ? 77  HIS B NE2 1 
ATOM   1933 N N   . HIS B 1 78  ? 33.646 33.663 17.379  1.00 59.57  ? 78  HIS B N   1 
ATOM   1934 C CA  . HIS B 1 78  ? 33.348 34.831 16.558  1.00 57.31  ? 78  HIS B CA  1 
ATOM   1935 C C   . HIS B 1 78  ? 33.520 34.620 15.060  1.00 60.80  ? 78  HIS B C   1 
ATOM   1936 O O   . HIS B 1 78  ? 34.297 33.768 14.626  1.00 58.63  ? 78  HIS B O   1 
ATOM   1937 C CB  . HIS B 1 78  ? 34.216 36.017 16.987  1.00 60.12  ? 78  HIS B CB  1 
ATOM   1938 C CG  . HIS B 1 78  ? 35.618 35.976 16.455  1.00 59.65  ? 78  HIS B CG  1 
ATOM   1939 N ND1 . HIS B 1 78  ? 36.709 35.647 17.238  1.00 68.03  ? 78  HIS B ND1 1 
ATOM   1940 C CD2 . HIS B 1 78  ? 36.116 36.272 15.230  1.00 57.82  ? 78  HIS B CD2 1 
ATOM   1941 C CE1 . HIS B 1 78  ? 37.813 35.748 16.520  1.00 51.31  ? 78  HIS B CE1 1 
ATOM   1942 N NE2 . HIS B 1 78  ? 37.481 36.127 15.297  1.00 48.23  ? 78  HIS B NE2 1 
ATOM   1943 N N   . LEU B 1 79  ? 32.777 35.398 14.276  1.00 55.32  ? 79  LEU B N   1 
ATOM   1944 C CA  . LEU B 1 79  ? 32.870 35.354 12.823  1.00 54.72  ? 79  LEU B CA  1 
ATOM   1945 C C   . LEU B 1 79  ? 33.408 36.727 12.423  1.00 63.65  ? 79  LEU B C   1 
ATOM   1946 O O   . LEU B 1 79  ? 32.802 37.747 12.741  1.00 66.23  ? 79  LEU B O   1 
ATOM   1947 C CB  . LEU B 1 79  ? 31.501 35.098 12.227  1.00 43.68  ? 79  LEU B CB  1 
ATOM   1948 C CG  . LEU B 1 79  ? 31.131 33.622 12.372  1.00 59.69  ? 79  LEU B CG  1 
ATOM   1949 C CD1 . LEU B 1 79  ? 29.668 33.362 12.113  1.00 46.30  ? 79  LEU B CD1 1 
ATOM   1950 C CD2 . LEU B 1 79  ? 31.965 32.858 11.392  1.00 55.22  ? 79  LEU B CD2 1 
ATOM   1951 N N   . PRO B 1 80  ? 34.565 36.774 11.742  1.00 59.48  ? 80  PRO B N   1 
ATOM   1952 C CA  . PRO B 1 80  ? 35.093 38.082 11.373  1.00 60.71  ? 80  PRO B CA  1 
ATOM   1953 C C   . PRO B 1 80  ? 35.010 38.504 9.901   1.00 60.44  ? 80  PRO B C   1 
ATOM   1954 O O   . PRO B 1 80  ? 35.960 39.099 9.369   1.00 59.68  ? 80  PRO B O   1 
ATOM   1955 C CB  . PRO B 1 80  ? 36.523 37.984 11.855  1.00 51.32  ? 80  PRO B CB  1 
ATOM   1956 C CG  . PRO B 1 80  ? 36.877 36.601 11.390  1.00 61.19  ? 80  PRO B CG  1 
ATOM   1957 C CD  . PRO B 1 80  ? 35.647 35.772 11.746  1.00 57.38  ? 80  PRO B CD  1 
ATOM   1958 N N   . PRO B 1 81  ? 33.875 38.234 9.231   1.00 56.86  ? 81  PRO B N   1 
ATOM   1959 C CA  . PRO B 1 81  ? 33.752 38.626 7.820   1.00 61.90  ? 81  PRO B CA  1 
ATOM   1960 C C   . PRO B 1 81  ? 34.327 40.016 7.550   1.00 67.36  ? 81  PRO B C   1 
ATOM   1961 O O   . PRO B 1 81  ? 34.122 40.936 8.339   1.00 71.35  ? 81  PRO B O   1 
ATOM   1962 C CB  . PRO B 1 81  ? 32.249 38.579 7.579   1.00 57.45  ? 81  PRO B CB  1 
ATOM   1963 C CG  . PRO B 1 81  ? 31.679 38.815 8.946   1.00 66.22  ? 81  PRO B CG  1 
ATOM   1964 C CD  . PRO B 1 81  ? 32.550 37.953 9.800   1.00 51.31  ? 81  PRO B CD  1 
ATOM   1965 N N   . THR B 1 82  ? 35.048 40.160 6.442   1.00 65.97  ? 82  THR B N   1 
ATOM   1966 C CA  . THR B 1 82  ? 35.653 41.434 6.077   1.00 62.21  ? 82  THR B CA  1 
ATOM   1967 C C   . THR B 1 82  ? 35.528 41.678 4.575   1.00 65.77  ? 82  THR B C   1 
ATOM   1968 O O   . THR B 1 82  ? 35.729 40.773 3.766   1.00 68.67  ? 82  THR B O   1 
ATOM   1969 C CB  . THR B 1 82  ? 37.139 41.468 6.463   1.00 57.92  ? 82  THR B CB  1 
ATOM   1970 O OG1 . THR B 1 82  ? 37.284 41.043 7.820   1.00 68.86  ? 82  THR B OG1 1 
ATOM   1971 C CG2 . THR B 1 82  ? 37.695 42.879 6.322   0.00 63.20  ? 82  THR B CG2 1 
ATOM   1972 N N   . LEU B 1 83  ? 35.186 42.908 4.209   1.00 65.81  ? 83  LEU B N   1 
ATOM   1973 C CA  . LEU B 1 83  ? 35.029 43.284 2.810   1.00 62.09  ? 83  LEU B CA  1 
ATOM   1974 C C   . LEU B 1 83  ? 36.194 44.202 2.472   1.00 59.57  ? 83  LEU B C   1 
ATOM   1975 O O   . LEU B 1 83  ? 36.544 45.091 3.257   1.00 59.17  ? 83  LEU B O   1 
ATOM   1976 C CB  . LEU B 1 83  ? 33.703 44.023 2.610   1.00 63.20  ? 83  LEU B CB  1 
ATOM   1977 C CG  . LEU B 1 83  ? 32.948 43.721 1.318   1.00 67.31  ? 83  LEU B CG  1 
ATOM   1978 C CD1 . LEU B 1 83  ? 31.800 44.702 1.177   1.00 72.88  ? 83  LEU B CD1 1 
ATOM   1979 C CD2 . LEU B 1 83  ? 33.875 43.830 0.125   1.00 59.59  ? 83  LEU B CD2 1 
ATOM   1980 N N   . MET B 1 84  ? 36.797 44.006 1.306   1.00 58.93  ? 84  MET B N   1 
ATOM   1981 C CA  . MET B 1 84  ? 37.941 44.834 0.952   1.00 61.57  ? 84  MET B CA  1 
ATOM   1982 C C   . MET B 1 84  ? 38.105 45.221 -0.509  1.00 57.85  ? 84  MET B C   1 
ATOM   1983 O O   . MET B 1 84  ? 37.800 44.463 -1.428  0.00 59.16  ? 84  MET B O   1 
ATOM   1984 C CB  . MET B 1 84  ? 39.241 44.161 1.438   1.00 57.06  ? 84  MET B CB  1 
ATOM   1985 C CG  . MET B 1 84  ? 39.223 43.765 2.909   1.00 39.41  ? 84  MET B CG  1 
ATOM   1986 S SD  . MET B 1 84  ? 40.409 44.635 3.930   1.00 58.39  ? 84  MET B SD  1 
ATOM   1987 C CE  . MET B 1 84  ? 41.716 43.466 4.018   0.00 48.10  ? 84  MET B CE  1 
ATOM   1988 N N   . ALA B 1 85  ? 38.606 46.438 -0.678  1.00 58.82  ? 85  ALA B N   1 
ATOM   1989 C CA  . ALA B 1 85  ? 38.904 47.022 -1.973  1.00 64.29  ? 85  ALA B CA  1 
ATOM   1990 C C   . ALA B 1 85  ? 40.386 46.722 -2.129  1.00 64.19  ? 85  ALA B C   1 
ATOM   1991 O O   . ALA B 1 85  ? 41.186 47.037 -1.235  1.00 55.95  ? 85  ALA B O   1 
ATOM   1992 C CB  . ALA B 1 85  ? 38.674 48.521 -1.942  1.00 52.64  ? 85  ALA B CB  1 
ATOM   1993 N N   . GLN B 1 86  ? 40.754 46.115 -3.253  1.00 63.24  ? 86  GLN B N   1 
ATOM   1994 C CA  . GLN B 1 86  ? 42.144 45.754 -3.454  1.00 69.34  ? 86  GLN B CA  1 
ATOM   1995 C C   . GLN B 1 86  ? 42.777 46.320 -4.709  1.00 70.32  ? 86  GLN B C   1 
ATOM   1996 O O   . GLN B 1 86  ? 42.101 46.612 -5.695  1.00 64.25  ? 86  GLN B O   1 
ATOM   1997 C CB  . GLN B 1 86  ? 42.309 44.225 -3.510  1.00 73.32  ? 86  GLN B CB  1 
ATOM   1998 C CG  . GLN B 1 86  ? 41.399 43.408 -2.607  1.00 78.54  ? 86  GLN B CG  1 
ATOM   1999 C CD  . GLN B 1 86  ? 41.589 41.921 -2.812  1.00 76.49  ? 86  GLN B CD  1 
ATOM   2000 O OE1 . GLN B 1 86  ? 42.556 41.337 -2.326  1.00 72.36  ? 86  GLN B OE1 1 
ATOM   2001 N NE2 . GLN B 1 86  ? 40.672 41.301 -3.554  1.00 88.85  ? 86  GLN B NE2 1 
ATOM   2002 N N   . TRP B 1 87  ? 44.101 46.440 -4.643  1.00 77.35  ? 87  TRP B N   1 
ATOM   2003 C CA  . TRP B 1 87  ? 44.923 46.903 -5.745  1.00 71.93  ? 87  TRP B CA  1 
ATOM   2004 C C   . TRP B 1 87  ? 45.995 45.837 -6.019  1.00 75.52  ? 87  TRP B C   1 
ATOM   2005 O O   . TRP B 1 87  ? 46.882 45.598 -5.185  1.00 74.49  ? 87  TRP B O   1 
ATOM   2006 C CB  . TRP B 1 87  ? 45.589 48.231 -5.410  0.00 67.42  ? 87  TRP B CB  1 
ATOM   2007 C CG  . TRP B 1 87  ? 46.505 48.620 -6.492  0.00 62.35  ? 87  TRP B CG  1 
ATOM   2008 C CD1 . TRP B 1 87  ? 47.843 48.393 -6.547  1.00 58.59  ? 87  TRP B CD1 1 
ATOM   2009 C CD2 . TRP B 1 87  ? 46.132 49.148 -7.764  1.00 51.97  ? 87  TRP B CD2 1 
ATOM   2010 N NE1 . TRP B 1 87  ? 48.333 48.735 -7.785  1.00 67.64  ? 87  TRP B NE1 1 
ATOM   2011 C CE2 . TRP B 1 87  ? 47.298 49.204 -8.552  1.00 59.52  ? 87  TRP B CE2 1 
ATOM   2012 C CE3 . TRP B 1 87  ? 44.923 49.576 -8.320  1.00 57.00  ? 87  TRP B CE3 1 
ATOM   2013 C CZ2 . TRP B 1 87  ? 47.290 49.671 -9.870  1.00 58.55  ? 87  TRP B CZ2 1 
ATOM   2014 C CZ3 . TRP B 1 87  ? 44.919 50.039 -9.631  1.00 45.12  ? 87  TRP B CZ3 1 
ATOM   2015 C CH2 . TRP B 1 87  ? 46.093 50.081 -10.387 1.00 40.59  ? 87  TRP B CH2 1 
ATOM   2016 N N   . TYR B 1 88  ? 45.905 45.189 -7.179  1.00 73.20  ? 88  TYR B N   1 
ATOM   2017 C CA  . TYR B 1 88  ? 46.866 44.162 -7.529  1.00 67.93  ? 88  TYR B CA  1 
ATOM   2018 C C   . TYR B 1 88  ? 47.975 44.723 -8.406  1.00 63.08  ? 88  TYR B C   1 
ATOM   2019 O O   . TYR B 1 88  ? 47.743 45.084 -9.546  1.00 57.15  ? 88  TYR B O   1 
ATOM   2020 C CB  . TYR B 1 88  ? 46.170 42.998 -8.246  1.00 64.97  ? 88  TYR B CB  1 
ATOM   2021 C CG  . TYR B 1 88  ? 45.268 42.129 -7.364  1.00 66.12  ? 88  TYR B CG  1 
ATOM   2022 C CD1 . TYR B 1 88  ? 43.889 42.360 -7.300  1.00 69.04  ? 88  TYR B CD1 1 
ATOM   2023 C CD2 . TYR B 1 88  ? 45.799 41.078 -6.596  1.00 56.84  ? 88  TYR B CD2 1 
ATOM   2024 C CE1 . TYR B 1 88  ? 43.056 41.569 -6.498  1.00 63.22  ? 88  TYR B CE1 1 
ATOM   2025 C CE2 . TYR B 1 88  ? 44.978 40.286 -5.788  1.00 39.39  ? 88  TYR B CE2 1 
ATOM   2026 C CZ  . TYR B 1 88  ? 43.608 40.540 -5.746  1.00 60.63  ? 88  TYR B CZ  1 
ATOM   2027 O OH  . TYR B 1 88  ? 42.792 39.777 -4.947  1.00 55.62  ? 88  TYR B OH  1 
ATOM   2028 N N   . PHE B 1 89  ? 49.184 44.790 -7.860  1.00 59.75  ? 89  PHE B N   1 
ATOM   2029 C CA  . PHE B 1 89  ? 50.328 45.303 -8.602  1.00 57.80  ? 89  PHE B CA  1 
ATOM   2030 C C   . PHE B 1 89  ? 50.625 44.431 -9.812  1.00 62.03  ? 89  PHE B C   1 
ATOM   2031 O O   . PHE B 1 89  ? 50.318 43.242 -9.815  1.00 70.29  ? 89  PHE B O   1 
ATOM   2032 C CB  . PHE B 1 89  ? 51.568 45.373 -7.705  1.00 65.05  ? 89  PHE B CB  1 
ATOM   2033 C CG  . PHE B 1 89  ? 51.396 46.249 -6.500  1.00 69.79  ? 89  PHE B CG  1 
ATOM   2034 C CD1 . PHE B 1 89  ? 50.733 45.781 -5.372  0.00 67.91  ? 89  PHE B CD1 1 
ATOM   2035 C CD2 . PHE B 1 89  ? 51.890 47.548 -6.497  1.00 68.62  ? 89  PHE B CD2 1 
ATOM   2036 C CE1 . PHE B 1 89  ? 50.567 46.594 -4.259  1.00 65.41  ? 89  PHE B CE1 1 
ATOM   2037 C CE2 . PHE B 1 89  ? 51.729 48.366 -5.392  1.00 70.16  ? 89  PHE B CE2 1 
ATOM   2038 C CZ  . PHE B 1 89  ? 51.065 47.886 -4.268  1.00 70.89  ? 89  PHE B CZ  1 
ATOM   2039 N N   . GLY B 1 90  ? 51.239 45.022 -10.833 1.00 63.56  ? 90  GLY B N   1 
ATOM   2040 C CA  . GLY B 1 90  ? 51.538 44.284 -12.045 1.00 61.55  ? 90  GLY B CA  1 
ATOM   2041 C C   . GLY B 1 90  ? 50.291 44.208 -12.907 1.00 71.75  ? 90  GLY B C   1 
ATOM   2042 O O   . GLY B 1 90  ? 49.228 44.710 -12.528 1.00 73.06  ? 90  GLY B O   1 
ATOM   2043 N N   . ASP B 1 91  ? 50.413 43.577 -14.069 1.00 77.51  ? 91  ASP B N   1 
ATOM   2044 C CA  . ASP B 1 91  ? 49.290 43.426 -14.998 1.00 82.98  ? 91  ASP B CA  1 
ATOM   2045 C C   . ASP B 1 91  ? 48.729 41.998 -14.984 1.00 84.65  ? 91  ASP B C   1 
ATOM   2046 O O   . ASP B 1 91  ? 49.313 41.086 -14.387 1.00 85.08  ? 91  ASP B O   1 
ATOM   2047 C CB  . ASP B 1 91  ? 49.740 43.766 -16.415 1.00 76.79  ? 91  ASP B CB  1 
ATOM   2048 C CG  . ASP B 1 91  ? 51.043 43.084 -16.783 1.00 81.88  ? 91  ASP B CG  1 
ATOM   2049 O OD1 . ASP B 1 91  ? 52.119 43.632 -16.459 1.00 87.64  ? 91  ASP B OD1 1 
ATOM   2050 O OD2 . ASP B 1 91  ? 50.991 41.991 -17.380 1.00 72.71  ? 91  ASP B OD2 1 
ATOM   2051 N N   . ALA B 1 92  ? 47.596 41.805 -15.651 1.00 82.80  ? 92  ALA B N   1 
ATOM   2052 C CA  . ALA B 1 92  ? 46.983 40.486 -15.711 1.00 78.05  ? 92  ALA B CA  1 
ATOM   2053 C C   . ALA B 1 92  ? 48.050 39.452 -16.054 1.00 77.29  ? 92  ALA B C   1 
ATOM   2054 O O   . ALA B 1 92  ? 48.104 38.377 -15.463 1.00 83.93  ? 92  ALA B O   1 
ATOM   2055 C CB  . ALA B 1 92  ? 45.883 40.472 -16.756 1.00 63.13  ? 92  ALA B CB  1 
ATOM   2056 N N   . SER B 1 93  ? 48.918 39.795 -16.994 1.00 74.72  ? 93  SER B N   1 
ATOM   2057 C CA  . SER B 1 93  ? 49.972 38.888 -17.414 1.00 76.14  ? 93  SER B CA  1 
ATOM   2058 C C   . SER B 1 93  ? 50.972 38.487 -16.326 1.00 77.76  ? 93  SER B C   1 
ATOM   2059 O O   . SER B 1 93  ? 51.575 37.415 -16.411 1.00 78.31  ? 93  SER B O   1 
ATOM   2060 C CB  . SER B 1 93  ? 50.722 39.490 -18.595 1.00 69.26  ? 93  SER B CB  1 
ATOM   2061 O OG  . SER B 1 93  ? 51.819 38.675 -18.954 1.00 88.82  ? 93  SER B OG  1 
ATOM   2062 N N   . SER B 1 94  ? 51.158 39.327 -15.307 1.00 77.60  ? 94  SER B N   1 
ATOM   2063 C CA  . SER B 1 94  ? 52.108 38.995 -14.246 1.00 74.89  ? 94  SER B CA  1 
ATOM   2064 C C   . SER B 1 94  ? 51.670 37.716 -13.548 1.00 78.58  ? 94  SER B C   1 
ATOM   2065 O O   . SER B 1 94  ? 50.477 37.454 -13.413 1.00 80.81  ? 94  SER B O   1 
ATOM   2066 C CB  . SER B 1 94  ? 52.221 40.147 -13.242 0.00 76.65  ? 94  SER B CB  1 
ATOM   2067 O OG  . SER B 1 94  ? 50.953 40.523 -12.743 0.00 75.69  ? 94  SER B OG  1 
ATOM   2068 N N   . LYS B 1 95  ? 52.634 36.904 -13.127 1.00 80.14  ? 95  LYS B N   1 
ATOM   2069 C CA  . LYS B 1 95  ? 52.318 35.653 -12.445 1.00 78.31  ? 95  LYS B CA  1 
ATOM   2070 C C   . LYS B 1 95  ? 52.604 35.750 -10.955 1.00 76.27  ? 95  LYS B C   1 
ATOM   2071 O O   . LYS B 1 95  ? 52.332 34.826 -10.201 1.00 80.53  ? 95  LYS B O   1 
ATOM   2072 C CB  . LYS B 1 95  ? 53.116 34.500 -13.054 1.00 80.36  ? 95  LYS B CB  1 
ATOM   2073 C CG  . LYS B 1 95  ? 52.718 34.199 -14.484 1.00 88.10  ? 95  LYS B CG  1 
ATOM   2074 C CD  . LYS B 1 95  ? 53.355 32.928 -15.017 1.00 97.38  ? 95  LYS B CD  1 
ATOM   2075 C CE  . LYS B 1 95  ? 52.972 32.709 -16.475 1.00 100.93 ? 95  LYS B CE  1 
ATOM   2076 N NZ  . LYS B 1 95  ? 53.406 33.847 -17.334 0.00 99.56  ? 95  LYS B NZ  1 
ATOM   2077 N N   . PHE B 1 96  ? 53.157 36.883 -10.543 1.00 75.98  ? 96  PHE B N   1 
ATOM   2078 C CA  . PHE B 1 96  ? 53.491 37.133 -9.148  1.00 73.45  ? 96  PHE B CA  1 
ATOM   2079 C C   . PHE B 1 96  ? 52.882 38.494 -8.846  1.00 73.70  ? 96  PHE B C   1 
ATOM   2080 O O   . PHE B 1 96  ? 53.549 39.512 -8.975  1.00 78.01  ? 96  PHE B O   1 
ATOM   2081 C CB  . PHE B 1 96  ? 55.008 37.181 -8.996  1.00 73.55  ? 96  PHE B CB  1 
ATOM   2082 C CG  . PHE B 1 96  ? 55.501 36.686 -7.679  1.00 82.38  ? 96  PHE B CG  1 
ATOM   2083 C CD1 . PHE B 1 96  ? 55.330 37.448 -6.525  1.00 85.79  ? 96  PHE B CD1 1 
ATOM   2084 C CD2 . PHE B 1 96  ? 56.122 35.434 -7.583  1.00 82.47  ? 96  PHE B CD2 1 
ATOM   2085 C CE1 . PHE B 1 96  ? 55.768 36.971 -5.286  1.00 98.55  ? 96  PHE B CE1 1 
ATOM   2086 C CE2 . PHE B 1 96  ? 56.565 34.942 -6.354  1.00 83.71  ? 96  PHE B CE2 1 
ATOM   2087 C CZ  . PHE B 1 96  ? 56.388 35.708 -5.200  1.00 92.59  ? 96  PHE B CZ  1 
ATOM   2088 N N   . ARG B 1 97  ? 51.610 38.512 -8.458  1.00 66.52  ? 97  ARG B N   1 
ATOM   2089 C CA  . ARG B 1 97  ? 50.920 39.767 -8.183  1.00 64.66  ? 97  ARG B CA  1 
ATOM   2090 C C   . ARG B 1 97  ? 50.641 40.107 -6.725  1.00 68.36  ? 97  ARG B C   1 
ATOM   2091 O O   . ARG B 1 97  ? 49.610 39.706 -6.175  1.00 67.80  ? 97  ARG B O   1 
ATOM   2092 C CB  . ARG B 1 97  ? 49.602 39.807 -8.936  1.00 48.56  ? 97  ARG B CB  1 
ATOM   2093 C CG  . ARG B 1 97  ? 49.761 39.591 -10.412 1.00 69.83  ? 97  ARG B CG  1 
ATOM   2094 C CD  . ARG B 1 97  ? 48.526 40.038 -11.166 1.00 60.69  ? 97  ARG B CD  1 
ATOM   2095 N NE  . ARG B 1 97  ? 48.293 41.454 -10.937 1.00 60.20  ? 97  ARG B NE  1 
ATOM   2096 C CZ  . ARG B 1 97  ? 47.243 42.123 -11.391 1.00 72.00  ? 97  ARG B CZ  1 
ATOM   2097 N NH1 . ARG B 1 97  ? 46.313 41.500 -12.108 1.00 58.99  ? 97  ARG B NH1 1 
ATOM   2098 N NH2 . ARG B 1 97  ? 47.133 43.419 -11.127 1.00 66.06  ? 97  ARG B NH2 1 
ATOM   2099 N N   . PRO B 1 98  ? 51.553 40.866 -6.085  1.00 65.86  ? 98  PRO B N   1 
ATOM   2100 C CA  . PRO B 1 98  ? 51.385 41.262 -4.683  1.00 59.99  ? 98  PRO B CA  1 
ATOM   2101 C C   . PRO B 1 98  ? 50.246 42.255 -4.673  1.00 62.25  ? 98  PRO B C   1 
ATOM   2102 O O   . PRO B 1 98  ? 49.875 42.772 -5.726  1.00 60.33  ? 98  PRO B O   1 
ATOM   2103 C CB  . PRO B 1 98  ? 52.715 41.926 -4.340  1.00 62.66  ? 98  PRO B CB  1 
ATOM   2104 C CG  . PRO B 1 98  ? 53.686 41.299 -5.312  1.00 63.25  ? 98  PRO B CG  1 
ATOM   2105 C CD  . PRO B 1 98  ? 52.879 41.268 -6.583  1.00 57.23  ? 98  PRO B CD  1 
ATOM   2106 N N   . TYR B 1 99  ? 49.685 42.534 -3.504  1.00 65.52  ? 99  TYR B N   1 
ATOM   2107 C CA  . TYR B 1 99  ? 48.585 43.485 -3.454  1.00 69.64  ? 99  TYR B CA  1 
ATOM   2108 C C   . TYR B 1 99  ? 48.349 44.104 -2.077  1.00 68.98  ? 99  TYR B C   1 
ATOM   2109 O O   . TYR B 1 99  ? 48.799 43.581 -1.051  1.00 66.87  ? 99  TYR B O   1 
ATOM   2110 C CB  . TYR B 1 99  ? 47.317 42.802 -3.955  1.00 57.83  ? 99  TYR B CB  1 
ATOM   2111 C CG  . TYR B 1 99  ? 46.940 41.600 -3.127  1.00 75.38  ? 99  TYR B CG  1 
ATOM   2112 C CD1 . TYR B 1 99  ? 46.054 41.719 -2.055  1.00 68.93  ? 99  TYR B CD1 1 
ATOM   2113 C CD2 . TYR B 1 99  ? 47.493 40.345 -3.393  1.00 75.00  ? 99  TYR B CD2 1 
ATOM   2114 C CE1 . TYR B 1 99  ? 45.725 40.629 -1.272  1.00 55.68  ? 99  TYR B CE1 1 
ATOM   2115 C CE2 . TYR B 1 99  ? 47.171 39.236 -2.610  1.00 73.98  ? 99  TYR B CE2 1 
ATOM   2116 C CZ  . TYR B 1 99  ? 46.285 39.386 -1.553  1.00 70.27  ? 99  TYR B CZ  1 
ATOM   2117 O OH  . TYR B 1 99  ? 45.946 38.293 -0.785  1.00 73.88  ? 99  TYR B OH  1 
ATOM   2118 N N   . VAL B 1 100 ? 47.659 45.240 -2.078  1.00 70.86  ? 100 VAL B N   1 
ATOM   2119 C CA  . VAL B 1 100 ? 47.325 45.956 -0.855  1.00 72.89  ? 100 VAL B CA  1 
ATOM   2120 C C   . VAL B 1 100 ? 45.809 46.159 -0.837  1.00 74.89  ? 100 VAL B C   1 
ATOM   2121 O O   . VAL B 1 100 ? 45.188 46.353 -1.885  1.00 76.83  ? 100 VAL B O   1 
ATOM   2122 C CB  . VAL B 1 100 ? 48.022 47.337 -0.796  1.00 69.72  ? 100 VAL B CB  1 
ATOM   2123 C CG1 . VAL B 1 100 ? 47.637 48.045 0.477   0.00 70.71  ? 100 VAL B CG1 1 
ATOM   2124 C CG2 . VAL B 1 100 ? 49.537 47.174 -0.848  1.00 68.18  ? 100 VAL B CG2 1 
ATOM   2125 N N   . GLY B 1 101 ? 45.209 46.109 0.347   1.00 74.84  ? 101 GLY B N   1 
ATOM   2126 C CA  . GLY B 1 101 ? 43.773 46.282 0.420   1.00 71.36  ? 101 GLY B CA  1 
ATOM   2127 C C   . GLY B 1 101 ? 43.275 46.970 1.672   1.00 69.74  ? 101 GLY B C   1 
ATOM   2128 O O   . GLY B 1 101 ? 43.859 46.839 2.746   1.00 70.61  ? 101 GLY B O   1 
ATOM   2129 N N   . ALA B 1 102 ? 42.183 47.712 1.514   1.00 69.01  ? 102 ALA B N   1 
ATOM   2130 C CA  . ALA B 1 102 ? 41.550 48.440 2.607   1.00 59.41  ? 102 ALA B CA  1 
ATOM   2131 C C   . ALA B 1 102 ? 40.067 48.088 2.564   1.00 57.21  ? 102 ALA B C   1 
ATOM   2132 O O   . ALA B 1 102 ? 39.508 47.859 1.488   1.00 47.93  ? 102 ALA B O   1 
ATOM   2133 C CB  . ALA B 1 102 ? 41.742 49.932 2.423   0.00 61.94  ? 102 ALA B CB  1 
ATOM   2134 N N   . GLY B 1 103 ? 39.441 48.035 3.736   1.00 55.53  ? 103 GLY B N   1 
ATOM   2135 C CA  . GLY B 1 103 ? 38.035 47.693 3.814   1.00 63.37  ? 103 GLY B CA  1 
ATOM   2136 C C   . GLY B 1 103 ? 37.510 47.748 5.238   1.00 69.27  ? 103 GLY B C   1 
ATOM   2137 O O   . GLY B 1 103 ? 38.226 48.146 6.163   1.00 61.13  ? 103 GLY B O   1 
ATOM   2138 N N   . ILE B 1 104 ? 36.259 47.330 5.415   1.00 70.34  ? 104 ILE B N   1 
ATOM   2139 C CA  . ILE B 1 104 ? 35.620 47.350 6.723   1.00 68.96  ? 104 ILE B CA  1 
ATOM   2140 C C   . ILE B 1 104 ? 35.397 45.948 7.280   1.00 64.76  ? 104 ILE B C   1 
ATOM   2141 O O   . ILE B 1 104 ? 35.098 45.021 6.533   1.00 66.22  ? 104 ILE B O   1 
ATOM   2142 C CB  . ILE B 1 104 ? 34.256 48.074 6.647   1.00 72.16  ? 104 ILE B CB  1 
ATOM   2143 C CG1 . ILE B 1 104 ? 33.293 47.283 5.750   1.00 81.51  ? 104 ILE B CG1 1 
ATOM   2144 C CG2 . ILE B 1 104 ? 34.444 49.484 6.107   0.00 73.92  ? 104 ILE B CG2 1 
ATOM   2145 C CD1 . ILE B 1 104 ? 33.682 47.224 4.282   0.00 77.02  ? 104 ILE B CD1 1 
ATOM   2146 N N   . ASN B 1 105 ? 35.536 45.805 8.597   1.00 67.41  ? 105 ASN B N   1 
ATOM   2147 C CA  . ASN B 1 105 ? 35.339 44.522 9.270   1.00 65.47  ? 105 ASN B CA  1 
ATOM   2148 C C   . ASN B 1 105 ? 34.058 44.469 10.087  1.00 68.99  ? 105 ASN B C   1 
ATOM   2149 O O   . ASN B 1 105 ? 33.531 45.494 10.524  1.00 69.46  ? 105 ASN B O   1 
ATOM   2150 C CB  . ASN B 1 105 ? 36.518 44.196 10.201  1.00 65.17  ? 105 ASN B CB  1 
ATOM   2151 C CG  . ASN B 1 105 ? 36.154 43.168 11.286  1.00 65.87  ? 105 ASN B CG  1 
ATOM   2152 O OD1 . ASN B 1 105 ? 35.452 43.485 12.254  1.00 63.12  ? 105 ASN B OD1 1 
ATOM   2153 N ND2 . ASN B 1 105 ? 36.623 41.936 11.121  1.00 54.61  ? 105 ASN B ND2 1 
ATOM   2154 N N   . TYR B 1 106 ? 33.570 43.248 10.279  1.00 71.71  ? 106 TYR B N   1 
ATOM   2155 C CA  . TYR B 1 106 ? 32.382 42.991 11.064  1.00 70.15  ? 106 TYR B CA  1 
ATOM   2156 C C   . TYR B 1 106 ? 32.558 41.667 11.782  1.00 66.59  ? 106 TYR B C   1 
ATOM   2157 O O   . TYR B 1 106 ? 32.638 40.610 11.158  0.00 67.68  ? 106 TYR B O   1 
ATOM   2158 C CB  . TYR B 1 106 ? 31.131 42.930 10.191  1.00 74.30  ? 106 TYR B CB  1 
ATOM   2159 C CG  . TYR B 1 106 ? 29.919 42.500 10.976  1.00 76.88  ? 106 TYR B CG  1 
ATOM   2160 C CD1 . TYR B 1 106 ? 29.583 43.141 12.165  1.00 78.25  ? 106 TYR B CD1 1 
ATOM   2161 C CD2 . TYR B 1 106 ? 29.140 41.426 10.566  1.00 73.27  ? 106 TYR B CD2 1 
ATOM   2162 C CE1 . TYR B 1 106 ? 28.508 42.725 12.935  1.00 81.21  ? 106 TYR B CE1 1 
ATOM   2163 C CE2 . TYR B 1 106 ? 28.053 40.996 11.331  1.00 87.68  ? 106 TYR B CE2 1 
ATOM   2164 C CZ  . TYR B 1 106 ? 27.747 41.653 12.518  1.00 84.99  ? 106 TYR B CZ  1 
ATOM   2165 O OH  . TYR B 1 106 ? 26.690 41.231 13.296  1.00 86.49  ? 106 TYR B OH  1 
ATOM   2166 N N   . THR B 1 107 ? 32.629 41.738 13.105  1.00 66.95  ? 107 THR B N   1 
ATOM   2167 C CA  . THR B 1 107 ? 32.786 40.550 13.933  1.00 69.10  ? 107 THR B CA  1 
ATOM   2168 C C   . THR B 1 107 ? 31.534 40.352 14.787  1.00 69.93  ? 107 THR B C   1 
ATOM   2169 O O   . THR B 1 107 ? 30.996 41.311 15.343  1.00 73.21  ? 107 THR B O   1 
ATOM   2170 C CB  . THR B 1 107 ? 33.993 40.690 14.874  1.00 61.09  ? 107 THR B CB  1 
ATOM   2171 O OG1 . THR B 1 107 ? 35.081 41.292 14.161  1.00 56.81  ? 107 THR B OG1 1 
ATOM   2172 C CG2 . THR B 1 107 ? 34.419 39.324 15.397  0.00 62.83  ? 107 THR B CG2 1 
ATOM   2173 N N   . THR B 1 108 ? 31.074 39.108 14.881  1.00 69.03  ? 108 THR B N   1 
ATOM   2174 C CA  . THR B 1 108 ? 29.906 38.784 15.688  1.00 64.43  ? 108 THR B CA  1 
ATOM   2175 C C   . THR B 1 108 ? 30.287 37.703 16.681  1.00 58.44  ? 108 THR B C   1 
ATOM   2176 O O   . THR B 1 108 ? 30.506 36.554 16.297  0.00 59.14  ? 108 THR B O   1 
ATOM   2177 C CB  . THR B 1 108 ? 28.744 38.250 14.826  1.00 70.78  ? 108 THR B CB  1 
ATOM   2178 O OG1 . THR B 1 108 ? 28.277 39.292 13.965  1.00 76.59  ? 108 THR B OG1 1 
ATOM   2179 C CG2 . THR B 1 108 ? 27.591 37.762 15.709  1.00 71.73  ? 108 THR B CG2 1 
ATOM   2180 N N   . PHE B 1 109 ? 30.368 38.063 17.955  1.00 54.70  ? 109 PHE B N   1 
ATOM   2181 C CA  . PHE B 1 109 ? 30.710 37.075 18.954  1.00 59.01  ? 109 PHE B CA  1 
ATOM   2182 C C   . PHE B 1 109 ? 29.501 36.203 19.256  1.00 64.09  ? 109 PHE B C   1 
ATOM   2183 O O   . PHE B 1 109 ? 28.386 36.536 18.865  1.00 68.64  ? 109 PHE B O   1 
ATOM   2184 C CB  . PHE B 1 109 ? 31.234 37.759 20.205  1.00 50.21  ? 109 PHE B CB  1 
ATOM   2185 C CG  . PHE B 1 109 ? 32.536 38.454 19.987  1.00 51.02  ? 109 PHE B CG  1 
ATOM   2186 C CD1 . PHE B 1 109 ? 32.588 39.641 19.271  1.00 54.88  ? 109 PHE B CD1 1 
ATOM   2187 C CD2 . PHE B 1 109 ? 33.723 37.888 20.431  1.00 56.79  ? 109 PHE B CD2 1 
ATOM   2188 C CE1 . PHE B 1 109 ? 33.799 40.254 18.998  1.00 48.66  ? 109 PHE B CE1 1 
ATOM   2189 C CE2 . PHE B 1 109 ? 34.946 38.494 20.162  1.00 60.38  ? 109 PHE B CE2 1 
ATOM   2190 C CZ  . PHE B 1 109 ? 34.981 39.680 19.443  1.00 60.32  ? 109 PHE B CZ  1 
ATOM   2191 N N   . PHE B 1 110 ? 29.726 35.071 19.919  1.00 66.72  ? 110 PHE B N   1 
ATOM   2192 C CA  . PHE B 1 110 ? 28.636 34.167 20.244  1.00 66.75  ? 110 PHE B CA  1 
ATOM   2193 C C   . PHE B 1 110 ? 29.109 32.888 20.917  1.00 74.39  ? 110 PHE B C   1 
ATOM   2194 O O   . PHE B 1 110 ? 30.269 32.497 20.810  0.00 73.81  ? 110 PHE B O   1 
ATOM   2195 C CB  . PHE B 1 110 ? 27.836 33.825 18.982  1.00 57.87  ? 110 PHE B CB  1 
ATOM   2196 C CG  . PHE B 1 110 ? 28.639 33.136 17.920  1.00 66.55  ? 110 PHE B CG  1 
ATOM   2197 C CD1 . PHE B 1 110 ? 28.829 31.758 17.956  1.00 69.60  ? 110 PHE B CD1 1 
ATOM   2198 C CD2 . PHE B 1 110 ? 29.212 33.866 16.882  1.00 67.83  ? 110 PHE B CD2 1 
ATOM   2199 C CE1 . PHE B 1 110 ? 29.580 31.109 16.974  1.00 71.25  ? 110 PHE B CE1 1 
ATOM   2200 C CE2 . PHE B 1 110 ? 29.970 33.227 15.890  1.00 65.68  ? 110 PHE B CE2 1 
ATOM   2201 C CZ  . PHE B 1 110 ? 30.153 31.844 15.938  1.00 65.53  ? 110 PHE B CZ  1 
ATOM   2202 N N   . ASP B 1 111 ? 28.174 32.243 21.607  1.00 79.91  ? 111 ASP B N   1 
ATOM   2203 C CA  . ASP B 1 111 ? 28.442 31.016 22.329  1.00 76.54  ? 111 ASP B CA  1 
ATOM   2204 C C   . ASP B 1 111 ? 29.658 31.240 23.217  1.00 76.55  ? 111 ASP B C   1 
ATOM   2205 O O   . ASP B 1 111 ? 30.667 30.551 23.101  1.00 87.38  ? 111 ASP B O   1 
ATOM   2206 C CB  . ASP B 1 111 ? 28.672 29.869 21.346  1.00 74.06  ? 111 ASP B CB  1 
ATOM   2207 C CG  . ASP B 1 111 ? 28.852 28.535 22.046  1.00 91.83  ? 111 ASP B CG  1 
ATOM   2208 O OD1 . ASP B 1 111 ? 28.401 28.405 23.208  1.00 87.17  ? 111 ASP B OD1 1 
ATOM   2209 O OD2 . ASP B 1 111 ? 29.433 27.609 21.435  1.00 99.22  ? 111 ASP B OD2 1 
ATOM   2210 N N   . ASN B 1 112 ? 29.550 32.222 24.106  1.00 69.84  ? 112 ASN B N   1 
ATOM   2211 C CA  . ASN B 1 112 ? 30.636 32.571 25.018  1.00 63.03  ? 112 ASN B CA  1 
ATOM   2212 C C   . ASN B 1 112 ? 30.298 32.094 26.417  1.00 60.88  ? 112 ASN B C   1 
ATOM   2213 O O   . ASN B 1 112 ? 29.143 32.154 26.821  1.00 69.56  ? 112 ASN B O   1 
ATOM   2214 C CB  . ASN B 1 112 ? 30.830 34.089 25.019  1.00 59.79  ? 112 ASN B CB  1 
ATOM   2215 C CG  . ASN B 1 112 ? 31.080 34.635 23.636  1.00 60.74  ? 112 ASN B CG  1 
ATOM   2216 O OD1 . ASN B 1 112 ? 32.093 34.334 23.022  1.00 60.75  ? 112 ASN B OD1 1 
ATOM   2217 N ND2 . ASN B 1 112 ? 30.147 35.428 23.129  1.00 71.59  ? 112 ASN B ND2 1 
ATOM   2218 N N   . GLY B 1 113 ? 31.291 31.620 27.159  1.00 48.54  ? 113 GLY B N   1 
ATOM   2219 C CA  . GLY B 1 113 ? 31.010 31.164 28.508  1.00 52.31  ? 113 GLY B CA  1 
ATOM   2220 C C   . GLY B 1 113 ? 32.221 30.879 29.368  1.00 52.38  ? 113 GLY B C   1 
ATOM   2221 O O   . GLY B 1 113 ? 33.301 30.581 28.860  1.00 57.21  ? 113 GLY B O   1 
ATOM   2222 N N   . PHE B 1 114 ? 32.040 30.933 30.681  1.00 55.07  ? 114 PHE B N   1 
ATOM   2223 C CA  . PHE B 1 114 ? 33.142 30.672 31.593  1.00 62.84  ? 114 PHE B CA  1 
ATOM   2224 C C   . PHE B 1 114 ? 33.376 29.183 31.845  1.00 65.02  ? 114 PHE B C   1 
ATOM   2225 O O   . PHE B 1 114 ? 32.444 28.427 32.066  1.00 63.79  ? 114 PHE B O   1 
ATOM   2226 C CB  . PHE B 1 114 ? 32.904 31.394 32.921  1.00 55.58  ? 114 PHE B CB  1 
ATOM   2227 C CG  . PHE B 1 114 ? 32.862 32.891 32.795  1.00 51.14  ? 114 PHE B CG  1 
ATOM   2228 C CD1 . PHE B 1 114 ? 31.659 33.557 32.655  1.00 47.88  ? 114 PHE B CD1 1 
ATOM   2229 C CD2 . PHE B 1 114 ? 34.031 33.634 32.818  1.00 61.62  ? 114 PHE B CD2 1 
ATOM   2230 C CE1 . PHE B 1 114 ? 31.619 34.935 32.542  1.00 57.85  ? 114 PHE B CE1 1 
ATOM   2231 C CE2 . PHE B 1 114 ? 34.001 35.014 32.703  1.00 64.40  ? 114 PHE B CE2 1 
ATOM   2232 C CZ  . PHE B 1 114 ? 32.789 35.666 32.566  1.00 70.23  ? 114 PHE B CZ  1 
ATOM   2233 N N   . ASN B 1 115 ? 34.635 28.766 31.825  1.00 67.19  ? 115 ASN B N   1 
ATOM   2234 C CA  . ASN B 1 115 ? 34.952 27.368 32.050  1.00 70.07  ? 115 ASN B CA  1 
ATOM   2235 C C   . ASN B 1 115 ? 34.439 26.951 33.425  1.00 77.21  ? 115 ASN B C   1 
ATOM   2236 O O   . ASN B 1 115 ? 33.621 27.652 34.017  1.00 77.16  ? 115 ASN B O   1 
ATOM   2237 C CB  . ASN B 1 115 ? 36.471 27.150 31.931  1.00 67.13  ? 115 ASN B CB  1 
ATOM   2238 C CG  . ASN B 1 115 ? 37.241 27.742 33.079  0.00 68.50  ? 115 ASN B CG  1 
ATOM   2239 O OD1 . ASN B 1 115 ? 37.048 28.897 33.441  0.00 68.08  ? 115 ASN B OD1 1 
ATOM   2240 N ND2 . ASN B 1 115 ? 38.137 26.953 33.653  0.00 68.08  ? 115 ASN B ND2 1 
ATOM   2241 N N   . ASP B 1 116 ? 34.897 25.803 33.923  1.00 85.38  ? 116 ASP B N   1 
ATOM   2242 C CA  . ASP B 1 116 ? 34.473 25.336 35.239  1.00 87.41  ? 116 ASP B CA  1 
ATOM   2243 C C   . ASP B 1 116 ? 35.110 26.210 36.310  1.00 85.55  ? 116 ASP B C   1 
ATOM   2244 O O   . ASP B 1 116 ? 34.432 26.683 37.219  1.00 84.20  ? 116 ASP B O   1 
ATOM   2245 C CB  . ASP B 1 116 ? 34.876 23.873 35.469  1.00 95.55  ? 116 ASP B CB  1 
ATOM   2246 C CG  . ASP B 1 116 ? 33.917 22.880 34.815  1.00 100.98 ? 116 ASP B CG  1 
ATOM   2247 O OD1 . ASP B 1 116 ? 32.705 23.185 34.706  1.00 100.16 ? 116 ASP B OD1 1 
ATOM   2248 O OD2 . ASP B 1 116 ? 34.376 21.779 34.430  1.00 103.68 ? 116 ASP B OD2 1 
ATOM   2249 N N   . HIS B 1 117 ? 36.417 26.425 36.194  1.00 86.33  ? 117 HIS B N   1 
ATOM   2250 C CA  . HIS B 1 117 ? 37.145 27.248 37.152  1.00 86.22  ? 117 HIS B CA  1 
ATOM   2251 C C   . HIS B 1 117 ? 36.581 28.658 37.109  1.00 81.18  ? 117 HIS B C   1 
ATOM   2252 O O   . HIS B 1 117 ? 36.443 29.326 38.132  1.00 74.31  ? 117 HIS B O   1 
ATOM   2253 C CB  . HIS B 1 117 ? 38.634 27.255 36.798  1.00 94.82  ? 117 HIS B CB  1 
ATOM   2254 C CG  . HIS B 1 117 ? 39.507 27.897 37.834  1.00 105.52 ? 117 HIS B CG  1 
ATOM   2255 N ND1 . HIS B 1 117 ? 39.143 27.998 39.161  1.00 105.77 ? 117 HIS B ND1 1 
ATOM   2256 C CD2 . HIS B 1 117 ? 40.750 28.427 37.745  1.00 101.88 ? 117 HIS B CD2 1 
ATOM   2257 C CE1 . HIS B 1 117 ? 40.122 28.563 39.842  1.00 107.58 ? 117 HIS B CE1 1 
ATOM   2258 N NE2 . HIS B 1 117 ? 41.110 28.833 39.006  1.00 113.57 ? 117 HIS B NE2 1 
ATOM   2259 N N   . GLY B 1 118 ? 36.241 29.101 35.907  1.00 80.14  ? 118 GLY B N   1 
ATOM   2260 C CA  . GLY B 1 118 ? 35.680 30.428 35.754  1.00 81.33  ? 118 GLY B CA  1 
ATOM   2261 C C   . GLY B 1 118 ? 34.385 30.559 36.524  1.00 74.40  ? 118 GLY B C   1 
ATOM   2262 O O   . GLY B 1 118 ? 34.129 31.573 37.151  1.00 64.29  ? 118 GLY B O   1 
ATOM   2263 N N   . LYS B 1 119 ? 33.564 29.519 36.472  1.00 75.45  ? 119 LYS B N   1 
ATOM   2264 C CA  . LYS B 1 119 ? 32.292 29.517 37.172  1.00 79.66  ? 119 LYS B CA  1 
ATOM   2265 C C   . LYS B 1 119 ? 32.511 29.417 38.672  1.00 79.71  ? 119 LYS B C   1 
ATOM   2266 O O   . LYS B 1 119 ? 31.882 30.122 39.469  1.00 76.61  ? 119 LYS B O   1 
ATOM   2267 C CB  . LYS B 1 119 ? 31.447 28.340 36.698  1.00 78.49  ? 119 LYS B CB  1 
ATOM   2268 C CG  . LYS B 1 119 ? 31.026 28.446 35.257  1.00 77.44  ? 119 LYS B CG  1 
ATOM   2269 C CD  . LYS B 1 119 ? 29.787 27.625 34.999  1.00 74.24  ? 119 LYS B CD  1 
ATOM   2270 C CE  . LYS B 1 119 ? 30.125 26.245 34.495  1.00 68.38  ? 119 LYS B CE  1 
ATOM   2271 N NZ  . LYS B 1 119 ? 30.103 26.214 33.012  1.00 72.97  ? 119 LYS B NZ  1 
ATOM   2272 N N   . GLU B 1 120 ? 33.418 28.527 39.045  1.00 80.16  ? 120 GLU B N   1 
ATOM   2273 C CA  . GLU B 1 120 ? 33.743 28.300 40.436  1.00 78.48  ? 120 GLU B CA  1 
ATOM   2274 C C   . GLU B 1 120 ? 34.361 29.542 41.057  1.00 71.45  ? 120 GLU B C   1 
ATOM   2275 O O   . GLU B 1 120 ? 34.472 29.639 42.269  1.00 77.51  ? 120 GLU B O   1 
ATOM   2276 C CB  . GLU B 1 120 ? 34.687 27.103 40.538  1.00 83.72  ? 120 GLU B CB  1 
ATOM   2277 C CG  . GLU B 1 120 ? 35.239 26.854 41.914  1.00 97.09  ? 120 GLU B CG  1 
ATOM   2278 C CD  . GLU B 1 120 ? 36.645 27.414 42.084  1.00 107.12 ? 120 GLU B CD  1 
ATOM   2279 O OE1 . GLU B 1 120 ? 37.104 27.507 43.246  1.00 102.09 ? 120 GLU B OE1 1 
ATOM   2280 O OE2 . GLU B 1 120 ? 37.295 27.751 41.061  1.00 115.47 ? 120 GLU B OE2 1 
ATOM   2281 N N   . ALA B 1 121 ? 34.743 30.498 40.220  1.00 69.76  ? 121 ALA B N   1 
ATOM   2282 C CA  . ALA B 1 121 ? 35.356 31.737 40.690  1.00 65.24  ? 121 ALA B CA  1 
ATOM   2283 C C   . ALA B 1 121 ? 34.345 32.883 40.834  1.00 66.58  ? 121 ALA B C   1 
ATOM   2284 O O   . ALA B 1 121 ? 34.710 34.009 41.189  1.00 66.37  ? 121 ALA B O   1 
ATOM   2285 C CB  . ALA B 1 121 ? 36.457 32.144 39.738  1.00 54.47  ? 121 ALA B CB  1 
ATOM   2286 N N   . GLY B 1 122 ? 33.080 32.585 40.542  1.00 69.16  ? 122 GLY B N   1 
ATOM   2287 C CA  . GLY B 1 122 ? 32.029 33.584 40.640  1.00 61.07  ? 122 GLY B CA  1 
ATOM   2288 C C   . GLY B 1 122 ? 31.589 34.210 39.330  1.00 62.96  ? 122 GLY B C   1 
ATOM   2289 O O   . GLY B 1 122 ? 30.729 35.106 39.340  1.00 61.40  ? 122 GLY B O   1 
ATOM   2290 N N   . LEU B 1 123 ? 32.162 33.735 38.214  1.00 59.44  ? 123 LEU B N   1 
ATOM   2291 C CA  . LEU B 1 123 ? 31.860 34.247 36.867  1.00 61.52  ? 123 LEU B CA  1 
ATOM   2292 C C   . LEU B 1 123 ? 30.655 33.599 36.182  1.00 57.81  ? 123 LEU B C   1 
ATOM   2293 O O   . LEU B 1 123 ? 30.410 32.402 36.327  0.00 60.23  ? 123 LEU B O   1 
ATOM   2294 C CB  . LEU B 1 123 ? 33.087 34.110 35.955  0.00 58.28  ? 123 LEU B CB  1 
ATOM   2295 C CG  . LEU B 1 123 ? 34.265 35.090 36.066  1.00 61.80  ? 123 LEU B CG  1 
ATOM   2296 C CD1 . LEU B 1 123 ? 33.728 36.502 36.082  1.00 52.93  ? 123 LEU B CD1 1 
ATOM   2297 C CD2 . LEU B 1 123 ? 35.088 34.828 37.313  1.00 54.63  ? 123 LEU B CD2 1 
ATOM   2298 N N   . SER B 1 124 ? 29.918 34.415 35.427  1.00 63.66  ? 124 SER B N   1 
ATOM   2299 C CA  . SER B 1 124 ? 28.729 33.966 34.707  1.00 67.75  ? 124 SER B CA  1 
ATOM   2300 C C   . SER B 1 124 ? 28.143 34.928 33.670  1.00 67.43  ? 124 SER B C   1 
ATOM   2301 O O   . SER B 1 124 ? 28.487 36.096 33.615  1.00 70.71  ? 124 SER B O   1 
ATOM   2302 C CB  . SER B 1 124 ? 27.637 33.616 35.703  1.00 67.86  ? 124 SER B CB  1 
ATOM   2303 O OG  . SER B 1 124 ? 27.986 32.438 36.393  1.00 86.94  ? 124 SER B OG  1 
ATOM   2304 N N   . ASP B 1 125 ? 27.241 34.401 32.850  1.00 70.79  ? 125 ASP B N   1 
ATOM   2305 C CA  . ASP B 1 125 ? 26.542 35.157 31.812  1.00 74.34  ? 125 ASP B CA  1 
ATOM   2306 C C   . ASP B 1 125 ? 27.431 35.975 30.898  1.00 74.57  ? 125 ASP B C   1 
ATOM   2307 O O   . ASP B 1 125 ? 27.266 37.187 30.780  1.00 76.89  ? 125 ASP B O   1 
ATOM   2308 C CB  . ASP B 1 125 ? 25.496 36.056 32.461  1.00 78.94  ? 125 ASP B CB  1 
ATOM   2309 C CG  . ASP B 1 125 ? 24.662 35.309 33.484  1.00 96.83  ? 125 ASP B CG  1 
ATOM   2310 O OD1 . ASP B 1 125 ? 24.251 34.160 33.182  1.00 103.73 ? 125 ASP B OD1 1 
ATOM   2311 O OD2 . ASP B 1 125 ? 24.421 35.862 34.582  1.00 99.94  ? 125 ASP B OD2 1 
ATOM   2312 N N   . LEU B 1 126 ? 28.347 35.295 30.221  1.00 73.59  ? 126 LEU B N   1 
ATOM   2313 C CA  . LEU B 1 126 ? 29.270 35.969 29.328  1.00 71.03  ? 126 LEU B CA  1 
ATOM   2314 C C   . LEU B 1 126 ? 28.628 36.328 28.001  1.00 73.06  ? 126 LEU B C   1 
ATOM   2315 O O   . LEU B 1 126 ? 27.946 35.498 27.403  1.00 73.98  ? 126 LEU B O   1 
ATOM   2316 C CB  . LEU B 1 126 ? 30.486 35.086 29.061  1.00 64.87  ? 126 LEU B CB  1 
ATOM   2317 C CG  . LEU B 1 126 ? 31.833 35.786 28.870  1.00 64.88  ? 126 LEU B CG  1 
ATOM   2318 C CD1 . LEU B 1 126 ? 32.641 34.996 27.873  1.00 64.64  ? 126 LEU B CD1 1 
ATOM   2319 C CD2 . LEU B 1 126 ? 31.654 37.211 28.374  1.00 63.58  ? 126 LEU B CD2 1 
ATOM   2320 N N   . SER B 1 127 ? 28.860 37.560 27.544  1.00 72.81  ? 127 SER B N   1 
ATOM   2321 C CA  . SER B 1 127 ? 28.337 38.040 26.263  1.00 73.59  ? 127 SER B CA  1 
ATOM   2322 C C   . SER B 1 127 ? 29.185 39.204 25.763  1.00 70.56  ? 127 SER B C   1 
ATOM   2323 O O   . SER B 1 127 ? 29.750 39.934 26.573  1.00 74.26  ? 127 SER B O   1 
ATOM   2324 C CB  . SER B 1 127 ? 26.878 38.479 26.409  1.00 72.22  ? 127 SER B CB  1 
ATOM   2325 O OG  . SER B 1 127 ? 26.713 39.413 27.460  1.00 86.82  ? 127 SER B OG  1 
ATOM   2326 N N   . LEU B 1 128 ? 29.288 39.367 24.441  1.00 72.09  ? 128 LEU B N   1 
ATOM   2327 C CA  . LEU B 1 128 ? 30.082 40.455 23.857  1.00 69.31  ? 128 LEU B CA  1 
ATOM   2328 C C   . LEU B 1 128 ? 29.339 41.159 22.713  1.00 71.52  ? 128 LEU B C   1 
ATOM   2329 O O   . LEU B 1 128 ? 28.754 40.504 21.854  1.00 80.77  ? 128 LEU B O   1 
ATOM   2330 C CB  . LEU B 1 128 ? 31.431 39.920 23.343  1.00 67.01  ? 128 LEU B CB  1 
ATOM   2331 C CG  . LEU B 1 128 ? 32.437 39.294 24.325  1.00 67.45  ? 128 LEU B CG  1 
ATOM   2332 C CD1 . LEU B 1 128 ? 31.966 37.934 24.806  1.00 67.98  ? 128 LEU B CD1 1 
ATOM   2333 C CD2 . LEU B 1 128 ? 33.760 39.129 23.626  1.00 78.62  ? 128 LEU B CD2 1 
ATOM   2334 N N   . LYS B 1 129 ? 29.361 42.490 22.698  1.00 72.94  ? 129 LYS B N   1 
ATOM   2335 C CA  . LYS B 1 129 ? 28.670 43.238 21.655  0.00 76.22  ? 129 LYS B CA  1 
ATOM   2336 C C   . LYS B 1 129 ? 29.455 43.179 20.354  1.00 74.64  ? 129 LYS B C   1 
ATOM   2337 O O   . LYS B 1 129 ? 30.682 43.132 20.369  1.00 73.99  ? 129 LYS B O   1 
ATOM   2338 C CB  . LYS B 1 129 ? 28.485 44.694 22.084  0.00 82.22  ? 129 LYS B CB  1 
ATOM   2339 C CG  . LYS B 1 129 ? 27.557 45.491 21.182  0.00 91.43  ? 129 LYS B CG  1 
ATOM   2340 C CD  . LYS B 1 129 ? 27.363 46.913 21.688  1.00 103.08 ? 129 LYS B CD  1 
ATOM   2341 C CE  . LYS B 1 129 ? 28.574 47.797 21.396  1.00 107.67 ? 129 LYS B CE  1 
ATOM   2342 N NZ  . LYS B 1 129 ? 29.831 47.292 22.014  1.00 110.82 ? 129 LYS B NZ  1 
ATOM   2343 N N   . ASP B 1 130 ? 28.742 43.186 19.230  1.00 73.94  ? 130 ASP B N   1 
ATOM   2344 C CA  . ASP B 1 130 ? 29.368 43.125 17.909  1.00 72.62  ? 130 ASP B CA  1 
ATOM   2345 C C   . ASP B 1 130 ? 30.404 44.220 17.675  1.00 66.61  ? 130 ASP B C   1 
ATOM   2346 O O   . ASP B 1 130 ? 30.600 45.088 18.520  1.00 62.15  ? 130 ASP B O   1 
ATOM   2347 C CB  . ASP B 1 130 ? 28.300 43.183 16.810  1.00 76.16  ? 130 ASP B CB  1 
ATOM   2348 C CG  . ASP B 1 130 ? 27.318 42.031 16.891  1.00 88.41  ? 130 ASP B CG  1 
ATOM   2349 O OD1 . ASP B 1 130 ? 27.722 40.918 17.313  1.00 83.68  ? 130 ASP B OD1 1 
ATOM   2350 O OD2 . ASP B 1 130 ? 26.145 42.239 16.519  1.00 97.13  ? 130 ASP B OD2 1 
ATOM   2351 N N   . SER B 1 131 ? 31.066 44.178 16.523  1.00 63.84  ? 131 SER B N   1 
ATOM   2352 C CA  . SER B 1 131 ? 32.088 45.167 16.215  1.00 54.71  ? 131 SER B CA  1 
ATOM   2353 C C   . SER B 1 131 ? 32.186 45.467 14.732  1.00 56.94  ? 131 SER B C   1 
ATOM   2354 O O   . SER B 1 131 ? 31.868 44.621 13.891  1.00 60.18  ? 131 SER B O   1 
ATOM   2355 C CB  . SER B 1 131 ? 33.442 44.671 16.724  1.00 59.16  ? 131 SER B CB  1 
ATOM   2356 O OG  . SER B 1 131 ? 34.506 45.418 16.175  1.00 76.75  ? 131 SER B OG  1 
ATOM   2357 N N   . TRP B 1 132 ? 32.617 46.688 14.424  1.00 55.26  ? 132 TRP B N   1 
ATOM   2358 C CA  . TRP B 1 132 ? 32.816 47.152 13.047  1.00 59.01  ? 132 TRP B CA  1 
ATOM   2359 C C   . TRP B 1 132 ? 34.111 47.955 13.032  1.00 57.66  ? 132 TRP B C   1 
ATOM   2360 O O   . TRP B 1 132 ? 34.406 48.664 13.995  1.00 58.76  ? 132 TRP B O   1 
ATOM   2361 C CB  . TRP B 1 132 ? 31.656 48.028 12.599  1.00 50.51  ? 132 TRP B CB  1 
ATOM   2362 C CG  . TRP B 1 132 ? 30.368 47.275 12.491  1.00 59.95  ? 132 TRP B CG  1 
ATOM   2363 C CD1 . TRP B 1 132 ? 29.544 46.897 13.515  1.00 55.27  ? 132 TRP B CD1 1 
ATOM   2364 C CD2 . TRP B 1 132 ? 29.765 46.784 11.289  1.00 59.39  ? 132 TRP B CD2 1 
ATOM   2365 N NE1 . TRP B 1 132 ? 28.468 46.205 13.025  1.00 56.73  ? 132 TRP B NE1 1 
ATOM   2366 C CE2 . TRP B 1 132 ? 28.576 46.119 11.660  1.00 57.73  ? 132 TRP B CE2 1 
ATOM   2367 C CE3 . TRP B 1 132 ? 30.116 46.842 9.933   1.00 60.89  ? 132 TRP B CE3 1 
ATOM   2368 C CZ2 . TRP B 1 132 ? 27.730 45.512 10.724  1.00 64.95  ? 132 TRP B CZ2 1 
ATOM   2369 C CZ3 . TRP B 1 132 ? 29.278 46.241 9.001   1.00 68.06  ? 132 TRP B CZ3 1 
ATOM   2370 C CH2 . TRP B 1 132 ? 28.095 45.582 9.403   1.00 69.09  ? 132 TRP B CH2 1 
ATOM   2371 N N   . GLY B 1 133 ? 34.903 47.848 11.969  1.00 60.56  ? 133 GLY B N   1 
ATOM   2372 C CA  . GLY B 1 133 ? 36.156 48.590 11.961  1.00 50.56  ? 133 GLY B CA  1 
ATOM   2373 C C   . GLY B 1 133 ? 36.976 48.582 10.686  1.00 54.54  ? 133 GLY B C   1 
ATOM   2374 O O   . GLY B 1 133 ? 36.750 47.785 9.770   1.00 53.16  ? 133 GLY B O   1 
ATOM   2375 N N   . ALA B 1 134 ? 37.942 49.492 10.625  1.00 55.13  ? 134 ALA B N   1 
ATOM   2376 C CA  . ALA B 1 134 ? 38.809 49.595 9.464   1.00 58.87  ? 134 ALA B CA  1 
ATOM   2377 C C   . ALA B 1 134 ? 39.618 48.313 9.374   1.00 65.84  ? 134 ALA B C   1 
ATOM   2378 O O   . ALA B 1 134 ? 39.885 47.658 10.388  1.00 62.47  ? 134 ALA B O   1 
ATOM   2379 C CB  . ALA B 1 134 ? 39.734 50.794 9.608   0.00 59.84  ? 134 ALA B CB  1 
ATOM   2380 N N   . ALA B 1 135 ? 39.999 47.944 8.161   1.00 65.60  ? 135 ALA B N   1 
ATOM   2381 C CA  . ALA B 1 135 ? 40.791 46.743 7.955   1.00 70.80  ? 135 ALA B CA  1 
ATOM   2382 C C   . ALA B 1 135 ? 41.683 46.923 6.733   1.00 70.13  ? 135 ALA B C   1 
ATOM   2383 O O   . ALA B 1 135 ? 41.281 47.538 5.748   1.00 68.52  ? 135 ALA B O   1 
ATOM   2384 C CB  . ALA B 1 135 ? 39.874 45.535 7.774   1.00 66.14  ? 135 ALA B CB  1 
ATOM   2385 N N   . GLY B 1 136 ? 42.898 46.392 6.807   1.00 68.09  ? 136 GLY B N   1 
ATOM   2386 C CA  . GLY B 1 136 ? 43.824 46.498 5.695   1.00 70.17  ? 136 GLY B CA  1 
ATOM   2387 C C   . GLY B 1 136 ? 44.614 45.221 5.484   1.00 63.94  ? 136 GLY B C   1 
ATOM   2388 O O   . GLY B 1 136 ? 44.741 44.412 6.400   1.00 58.68  ? 136 GLY B O   1 
ATOM   2389 N N   . GLN B 1 137 ? 45.161 45.044 4.284   1.00 66.33  ? 137 GLN B N   1 
ATOM   2390 C CA  . GLN B 1 137 ? 45.925 43.844 3.976   1.00 69.80  ? 137 GLN B CA  1 
ATOM   2391 C C   . GLN B 1 137 ? 47.037 44.029 2.951   1.00 70.06  ? 137 GLN B C   1 
ATOM   2392 O O   . GLN B 1 137 ? 47.037 44.955 2.141   1.00 64.21  ? 137 GLN B O   1 
ATOM   2393 C CB  . GLN B 1 137 ? 44.992 42.751 3.461   1.00 64.97  ? 137 GLN B CB  1 
ATOM   2394 C CG  . GLN B 1 137 ? 44.349 43.131 2.148   1.00 59.09  ? 137 GLN B CG  1 
ATOM   2395 C CD  . GLN B 1 137 ? 43.234 42.201 1.736   1.00 67.31  ? 137 GLN B CD  1 
ATOM   2396 O OE1 . GLN B 1 137 ? 42.467 42.513 0.822   1.00 63.02  ? 137 GLN B OE1 1 
ATOM   2397 N NE2 . GLN B 1 137 ? 43.136 41.050 2.398   1.00 61.49  ? 137 GLN B NE2 1 
ATOM   2398 N N   . VAL B 1 138 ? 47.974 43.094 3.007   1.00 70.25  ? 138 VAL B N   1 
ATOM   2399 C CA  . VAL B 1 138 ? 49.111 43.033 2.115   1.00 69.24  ? 138 VAL B CA  1 
ATOM   2400 C C   . VAL B 1 138 ? 49.321 41.548 1.870   1.00 69.85  ? 138 VAL B C   1 
ATOM   2401 O O   . VAL B 1 138 ? 49.430 40.765 2.814   1.00 70.69  ? 138 VAL B O   1 
ATOM   2402 C CB  . VAL B 1 138 ? 50.359 43.611 2.767   1.00 69.91  ? 138 VAL B CB  1 
ATOM   2403 C CG1 . VAL B 1 138 ? 51.569 43.326 1.914   1.00 64.30  ? 138 VAL B CG1 1 
ATOM   2404 C CG2 . VAL B 1 138 ? 50.188 45.097 2.941   1.00 77.43  ? 138 VAL B CG2 1 
ATOM   2405 N N   . GLY B 1 139 ? 49.359 41.156 0.605   1.00 66.31  ? 139 GLY B N   1 
ATOM   2406 C CA  . GLY B 1 139 ? 49.551 39.757 0.300   1.00 70.39  ? 139 GLY B CA  1 
ATOM   2407 C C   . GLY B 1 139 ? 49.977 39.545 -1.128  1.00 73.81  ? 139 GLY B C   1 
ATOM   2408 O O   . GLY B 1 139 ? 49.945 40.472 -1.941  1.00 73.04  ? 139 GLY B O   1 
ATOM   2409 N N   . VAL B 1 140 ? 50.380 38.321 -1.437  1.00 71.60  ? 140 VAL B N   1 
ATOM   2410 C CA  . VAL B 1 140 ? 50.806 38.003 -2.782  1.00 74.38  ? 140 VAL B CA  1 
ATOM   2411 C C   . VAL B 1 140 ? 50.079 36.779 -3.314  1.00 73.71  ? 140 VAL B C   1 
ATOM   2412 O O   . VAL B 1 140 ? 49.805 35.831 -2.579  1.00 77.56  ? 140 VAL B O   1 
ATOM   2413 C CB  . VAL B 1 140 ? 52.335 37.750 -2.838  1.00 72.09  ? 140 VAL B CB  1 
ATOM   2414 C CG1 . VAL B 1 140 ? 53.077 39.013 -2.463  1.00 71.25  ? 140 VAL B CG1 1 
ATOM   2415 C CG2 . VAL B 1 140 ? 52.720 36.623 -1.887  1.00 76.29  ? 140 VAL B CG2 1 
ATOM   2416 N N   . ASP B 1 141 ? 49.751 36.822 -4.598  1.00 71.22  ? 141 ASP B N   1 
ATOM   2417 C CA  . ASP B 1 141 ? 49.100 35.711 -5.273  1.00 68.70  ? 141 ASP B CA  1 
ATOM   2418 C C   . ASP B 1 141 ? 50.056 35.239 -6.351  1.00 68.91  ? 141 ASP B C   1 
ATOM   2419 O O   . ASP B 1 141 ? 50.529 36.037 -7.159  1.00 69.61  ? 141 ASP B O   1 
ATOM   2420 C CB  . ASP B 1 141 ? 47.802 36.146 -5.937  1.00 63.22  ? 141 ASP B CB  1 
ATOM   2421 C CG  . ASP B 1 141 ? 46.606 35.996 -5.031  1.00 66.17  ? 141 ASP B CG  1 
ATOM   2422 O OD1 . ASP B 1 141 ? 45.506 36.438 -5.398  1.00 60.54  ? 141 ASP B OD1 1 
ATOM   2423 O OD2 . ASP B 1 141 ? 46.759 35.424 -3.941  1.00 67.16  ? 141 ASP B OD2 1 
ATOM   2424 N N   . TYR B 1 142 ? 50.368 33.951 -6.348  1.00 68.37  ? 142 TYR B N   1 
ATOM   2425 C CA  . TYR B 1 142 ? 51.241 33.417 -7.368  1.00 61.98  ? 142 TYR B CA  1 
ATOM   2426 C C   . TYR B 1 142 ? 50.333 32.641 -8.294  1.00 56.42  ? 142 TYR B C   1 
ATOM   2427 O O   . TYR B 1 142 ? 49.725 31.662 -7.891  1.00 56.77  ? 142 TYR B O   1 
ATOM   2428 C CB  . TYR B 1 142 ? 52.305 32.506 -6.765  1.00 62.32  ? 142 TYR B CB  1 
ATOM   2429 C CG  . TYR B 1 142 ? 53.169 31.874 -7.823  1.00 68.89  ? 142 TYR B CG  1 
ATOM   2430 C CD1 . TYR B 1 142 ? 53.719 32.647 -8.847  1.00 70.48  ? 142 TYR B CD1 1 
ATOM   2431 C CD2 . TYR B 1 142 ? 53.391 30.500 -7.840  1.00 73.66  ? 142 TYR B CD2 1 
ATOM   2432 C CE1 . TYR B 1 142 ? 54.457 32.069 -9.861  1.00 80.58  ? 142 TYR B CE1 1 
ATOM   2433 C CE2 . TYR B 1 142 ? 54.130 29.907 -8.853  1.00 81.22  ? 142 TYR B CE2 1 
ATOM   2434 C CZ  . TYR B 1 142 ? 54.657 30.698 -9.860  1.00 85.85  ? 142 TYR B CZ  1 
ATOM   2435 O OH  . TYR B 1 142 ? 55.367 30.122 -10.883 1.00 93.07  ? 142 TYR B OH  1 
ATOM   2436 N N   . LEU B 1 143 ? 50.227 33.095 -9.533  1.00 61.96  ? 143 LEU B N   1 
ATOM   2437 C CA  . LEU B 1 143 ? 49.369 32.444 -10.502 1.00 64.27  ? 143 LEU B CA  1 
ATOM   2438 C C   . LEU B 1 143 ? 50.149 31.378 -11.269 1.00 68.79  ? 143 LEU B C   1 
ATOM   2439 O O   . LEU B 1 143 ? 50.914 31.696 -12.179 1.00 76.84  ? 143 LEU B O   1 
ATOM   2440 C CB  . LEU B 1 143 ? 48.796 33.507 -11.442 1.00 66.89  ? 143 LEU B CB  1 
ATOM   2441 C CG  . LEU B 1 143 ? 48.471 34.834 -10.720 1.00 74.32  ? 143 LEU B CG  1 
ATOM   2442 C CD1 . LEU B 1 143 ? 47.806 35.824 -11.662 1.00 65.48  ? 143 LEU B CD1 1 
ATOM   2443 C CD2 . LEU B 1 143 ? 47.565 34.565 -9.537  1.00 72.04  ? 143 LEU B CD2 1 
ATOM   2444 N N   . ILE B 1 144 ? 49.960 30.115 -10.878 1.00 70.68  ? 144 ILE B N   1 
ATOM   2445 C CA  . ILE B 1 144 ? 50.634 28.972 -11.498 1.00 68.53  ? 144 ILE B CA  1 
ATOM   2446 C C   . ILE B 1 144 ? 50.094 28.762 -12.901 1.00 71.96  ? 144 ILE B C   1 
ATOM   2447 O O   . ILE B 1 144 ? 50.776 28.965 -13.899 1.00 72.19  ? 144 ILE B O   1 
ATOM   2448 C CB  . ILE B 1 144 ? 50.366 27.694 -10.703 0.00 68.31  ? 144 ILE B CB  1 
ATOM   2449 C CG1 . ILE B 1 144 ? 50.548 27.983 -9.221  1.00 68.09  ? 144 ILE B CG1 1 
ATOM   2450 C CG2 . ILE B 1 144 ? 51.307 26.586 -11.149 0.00 68.16  ? 144 ILE B CG2 1 
ATOM   2451 C CD1 . ILE B 1 144 ? 50.047 26.891 -8.319  1.00 60.99  ? 144 ILE B CD1 1 
ATOM   2452 N N   . ASN B 1 145 ? 48.841 28.350 -12.952 1.00 74.53  ? 145 ASN B N   1 
ATOM   2453 C CA  . ASN B 1 145 ? 48.148 28.090 -14.192 1.00 72.45  ? 145 ASN B CA  1 
ATOM   2454 C C   . ASN B 1 145 ? 47.174 29.245 -14.358 1.00 69.45  ? 145 ASN B C   1 
ATOM   2455 O O   . ASN B 1 145 ? 47.163 30.175 -13.563 1.00 81.90  ? 145 ASN B O   1 
ATOM   2456 C CB  . ASN B 1 145 ? 47.390 26.775 -14.046 1.00 69.41  ? 145 ASN B CB  1 
ATOM   2457 C CG  . ASN B 1 145 ? 46.712 26.343 -15.318 1.00 85.40  ? 145 ASN B CG  1 
ATOM   2458 O OD1 . ASN B 1 145 ? 45.857 25.456 -15.301 1.00 97.95  ? 145 ASN B OD1 1 
ATOM   2459 N ND2 . ASN B 1 145 ? 47.091 26.954 -16.435 0.00 84.91  ? 145 ASN B ND2 1 
ATOM   2460 N N   . ARG B 1 146 ? 46.354 29.180 -15.392 1.00 69.39  ? 146 ARG B N   1 
ATOM   2461 C CA  . ARG B 1 146 ? 45.356 30.203 -15.648 1.00 64.79  ? 146 ARG B CA  1 
ATOM   2462 C C   . ARG B 1 146 ? 44.175 29.943 -14.726 1.00 65.92  ? 146 ARG B C   1 
ATOM   2463 O O   . ARG B 1 146 ? 43.250 30.748 -14.659 1.00 65.02  ? 146 ARG B O   1 
ATOM   2464 C CB  . ARG B 1 146 ? 44.889 30.119 -17.110 1.00 65.19  ? 146 ARG B CB  1 
ATOM   2465 C CG  . ARG B 1 146 ? 43.771 31.073 -17.495 0.00 67.98  ? 146 ARG B CG  1 
ATOM   2466 C CD  . ARG B 1 146 ? 42.870 30.453 -18.563 1.00 66.85  ? 146 ARG B CD  1 
ATOM   2467 N NE  . ARG B 1 146 ? 43.502 30.321 -19.875 0.00 75.74  ? 146 ARG B NE  1 
ATOM   2468 C CZ  . ARG B 1 146 ? 43.785 31.343 -20.677 0.00 77.24  ? 146 ARG B CZ  1 
ATOM   2469 N NH1 . ARG B 1 146 ? 43.497 32.581 -20.302 0.00 79.77  ? 146 ARG B NH1 1 
ATOM   2470 N NH2 . ARG B 1 146 ? 44.340 31.127 -21.865 1.00 87.38  ? 146 ARG B NH2 1 
ATOM   2471 N N   . ASP B 1 147 ? 44.211 28.815 -14.018 1.00 63.33  ? 147 ASP B N   1 
ATOM   2472 C CA  . ASP B 1 147 ? 43.121 28.441 -13.126 1.00 63.49  ? 147 ASP B CA  1 
ATOM   2473 C C   . ASP B 1 147 ? 43.510 28.299 -11.663 1.00 59.36  ? 147 ASP B C   1 
ATOM   2474 O O   . ASP B 1 147 ? 42.633 28.201 -10.802 1.00 65.13  ? 147 ASP B O   1 
ATOM   2475 C CB  . ASP B 1 147 ? 42.515 27.104 -13.555 1.00 70.36  ? 147 ASP B CB  1 
ATOM   2476 C CG  . ASP B 1 147 ? 42.104 27.073 -15.014 1.00 76.40  ? 147 ASP B CG  1 
ATOM   2477 O OD1 . ASP B 1 147 ? 41.354 27.976 -15.445 1.00 77.76  ? 147 ASP B OD1 1 
ATOM   2478 O OD2 . ASP B 1 147 ? 42.519 26.127 -15.722 1.00 73.10  ? 147 ASP B OD2 1 
ATOM   2479 N N   . TRP B 1 148 ? 44.811 28.287 -11.377 1.00 52.68  ? 148 TRP B N   1 
ATOM   2480 C CA  . TRP B 1 148 ? 45.288 28.088 -10.003 1.00 50.91  ? 148 TRP B CA  1 
ATOM   2481 C C   . TRP B 1 148 ? 46.319 29.081 -9.465  1.00 57.55  ? 148 TRP B C   1 
ATOM   2482 O O   . TRP B 1 148 ? 47.187 29.554 -10.202 1.00 61.33  ? 148 TRP B O   1 
ATOM   2483 C CB  . TRP B 1 148 ? 45.891 26.679 -9.868  1.00 42.34  ? 148 TRP B CB  1 
ATOM   2484 C CG  . TRP B 1 148 ? 44.975 25.563 -10.249 1.00 54.30  ? 148 TRP B CG  1 
ATOM   2485 C CD1 . TRP B 1 148 ? 44.839 24.999 -11.476 1.00 42.32  ? 148 TRP B CD1 1 
ATOM   2486 C CD2 . TRP B 1 148 ? 44.027 24.915 -9.400  1.00 53.58  ? 148 TRP B CD2 1 
ATOM   2487 N NE1 . TRP B 1 148 ? 43.860 24.048 -11.449 1.00 53.71  ? 148 TRP B NE1 1 
ATOM   2488 C CE2 . TRP B 1 148 ? 43.345 23.977 -10.183 1.00 53.19  ? 148 TRP B CE2 1 
ATOM   2489 C CE3 . TRP B 1 148 ? 43.682 25.049 -8.049  1.00 54.18  ? 148 TRP B CE3 1 
ATOM   2490 C CZ2 . TRP B 1 148 ? 42.344 23.163 -9.663  1.00 52.86  ? 148 TRP B CZ2 1 
ATOM   2491 C CZ3 . TRP B 1 148 ? 42.688 24.243 -7.532  1.00 46.33  ? 148 TRP B CZ3 1 
ATOM   2492 C CH2 . TRP B 1 148 ? 42.027 23.313 -8.340  1.00 64.97  ? 148 TRP B CH2 1 
ATOM   2493 N N   . LEU B 1 149 ? 46.237 29.362 -8.166  1.00 52.92  ? 149 LEU B N   1 
ATOM   2494 C CA  . LEU B 1 149 ? 47.182 30.259 -7.524  1.00 56.37  ? 149 LEU B CA  1 
ATOM   2495 C C   . LEU B 1 149 ? 47.470 29.847 -6.095  1.00 55.56  ? 149 LEU B C   1 
ATOM   2496 O O   . LEU B 1 149 ? 46.636 29.230 -5.446  1.00 58.14  ? 149 LEU B O   1 
ATOM   2497 C CB  . LEU B 1 149 ? 46.657 31.705 -7.508  1.00 60.52  ? 149 LEU B CB  1 
ATOM   2498 C CG  . LEU B 1 149 ? 45.486 32.213 -6.639  1.00 52.24  ? 149 LEU B CG  1 
ATOM   2499 C CD1 . LEU B 1 149 ? 44.208 31.680 -7.192  1.00 47.81  ? 149 LEU B CD1 1 
ATOM   2500 C CD2 . LEU B 1 149 ? 45.660 31.840 -5.160  1.00 32.34  ? 149 LEU B CD2 1 
ATOM   2501 N N   . VAL B 1 150 ? 48.656 30.180 -5.606  1.00 52.99  ? 150 VAL B N   1 
ATOM   2502 C CA  . VAL B 1 150 ? 48.987 29.899 -4.218  1.00 51.94  ? 150 VAL B CA  1 
ATOM   2503 C C   . VAL B 1 150 ? 48.864 31.287 -3.612  1.00 52.27  ? 150 VAL B C   1 
ATOM   2504 O O   . VAL B 1 150 ? 48.825 32.269 -4.354  1.00 53.92  ? 150 VAL B O   1 
ATOM   2505 C CB  . VAL B 1 150 ? 50.421 29.369 -4.043  1.00 43.51  ? 150 VAL B CB  1 
ATOM   2506 C CG1 . VAL B 1 150 ? 50.782 29.292 -2.568  0.00 50.80  ? 150 VAL B CG1 1 
ATOM   2507 C CG2 . VAL B 1 150 ? 50.527 28.007 -4.650  1.00 56.56  ? 150 VAL B CG2 1 
ATOM   2508 N N   . ASN B 1 151 ? 48.803 31.388 -2.288  1.00 53.35  ? 151 ASN B N   1 
ATOM   2509 C CA  . ASN B 1 151 ? 48.643 32.693 -1.669  1.00 52.75  ? 151 ASN B CA  1 
ATOM   2510 C C   . ASN B 1 151 ? 49.016 32.821 -0.200  1.00 51.83  ? 151 ASN B C   1 
ATOM   2511 O O   . ASN B 1 151 ? 48.876 31.878 0.586   1.00 49.77  ? 151 ASN B O   1 
ATOM   2512 C CB  . ASN B 1 151 ? 47.191 33.154 -1.851  1.00 52.97  ? 151 ASN B CB  1 
ATOM   2513 C CG  . ASN B 1 151 ? 46.785 34.236 -0.861  1.00 59.86  ? 151 ASN B CG  1 
ATOM   2514 O OD1 . ASN B 1 151 ? 46.391 33.961 0.275   1.00 56.41  ? 151 ASN B OD1 1 
ATOM   2515 N ND2 . ASN B 1 151 ? 46.894 35.478 -1.292  1.00 62.71  ? 151 ASN B ND2 1 
ATOM   2516 N N   . MET B 1 152 ? 49.491 34.017 0.146   1.00 53.58  ? 152 MET B N   1 
ATOM   2517 C CA  . MET B 1 152 ? 49.852 34.395 1.508   1.00 58.10  ? 152 MET B CA  1 
ATOM   2518 C C   . MET B 1 152 ? 49.145 35.716 1.737   1.00 59.23  ? 152 MET B C   1 
ATOM   2519 O O   . MET B 1 152 ? 48.873 36.445 0.786   1.00 56.27  ? 152 MET B O   1 
ATOM   2520 C CB  . MET B 1 152 ? 51.350 34.600 1.650   1.00 58.21  ? 152 MET B CB  1 
ATOM   2521 C CG  . MET B 1 152 ? 52.128 33.319 1.729   1.00 74.22  ? 152 MET B CG  1 
ATOM   2522 S SD  . MET B 1 152 ? 53.777 33.664 2.253   1.00 71.38  ? 152 MET B SD  1 
ATOM   2523 C CE  . MET B 1 152 ? 54.607 33.874 0.672   0.00 73.25  ? 152 MET B CE  1 
ATOM   2524 N N   . SER B 1 153 ? 48.852 36.040 2.986   1.00 59.81  ? 153 SER B N   1 
ATOM   2525 C CA  . SER B 1 153 ? 48.148 37.275 3.248   1.00 53.09  ? 153 SER B CA  1 
ATOM   2526 C C   . SER B 1 153 ? 48.261 37.685 4.710   1.00 60.48  ? 153 SER B C   1 
ATOM   2527 O O   . SER B 1 153 ? 48.219 36.843 5.604   1.00 62.21  ? 153 SER B O   1 
ATOM   2528 C CB  . SER B 1 153 ? 46.685 37.077 2.833   1.00 60.52  ? 153 SER B CB  1 
ATOM   2529 O OG  . SER B 1 153 ? 45.860 38.173 3.166   1.00 71.10  ? 153 SER B OG  1 
ATOM   2530 N N   . VAL B 1 154 ? 48.435 38.982 4.949   1.00 64.75  ? 154 VAL B N   1 
ATOM   2531 C CA  . VAL B 1 154 ? 48.528 39.508 6.308   1.00 59.02  ? 154 VAL B CA  1 
ATOM   2532 C C   . VAL B 1 154 ? 47.485 40.595 6.465   1.00 52.18  ? 154 VAL B C   1 
ATOM   2533 O O   . VAL B 1 154 ? 47.518 41.594 5.755   1.00 49.27  ? 154 VAL B O   1 
ATOM   2534 C CB  . VAL B 1 154 ? 49.892 40.124 6.586   1.00 59.29  ? 154 VAL B CB  1 
ATOM   2535 C CG1 . VAL B 1 154 ? 50.025 40.389 8.062   1.00 66.08  ? 154 VAL B CG1 1 
ATOM   2536 C CG2 . VAL B 1 154 ? 50.996 39.195 6.105   1.00 68.85  ? 154 VAL B CG2 1 
ATOM   2537 N N   . TRP B 1 155 ? 46.548 40.388 7.382   1.00 55.39  ? 155 TRP B N   1 
ATOM   2538 C CA  . TRP B 1 155 ? 45.483 41.356 7.623   1.00 52.50  ? 155 TRP B CA  1 
ATOM   2539 C C   . TRP B 1 155 ? 45.639 41.957 8.999   1.00 59.15  ? 155 TRP B C   1 
ATOM   2540 O O   . TRP B 1 155 ? 46.327 41.405 9.863   1.00 61.39  ? 155 TRP B O   1 
ATOM   2541 C CB  . TRP B 1 155 ? 44.102 40.696 7.605   1.00 53.20  ? 155 TRP B CB  1 
ATOM   2542 C CG  . TRP B 1 155 ? 43.720 39.977 6.360   1.00 56.42  ? 155 TRP B CG  1 
ATOM   2543 C CD1 . TRP B 1 155 ? 44.449 39.033 5.691   1.00 57.02  ? 155 TRP B CD1 1 
ATOM   2544 C CD2 . TRP B 1 155 ? 42.470 40.086 5.667   1.00 57.50  ? 155 TRP B CD2 1 
ATOM   2545 N NE1 . TRP B 1 155 ? 43.728 38.549 4.620   1.00 62.98  ? 155 TRP B NE1 1 
ATOM   2546 C CE2 . TRP B 1 155 ? 42.511 39.180 4.581   1.00 56.42  ? 155 TRP B CE2 1 
ATOM   2547 C CE3 . TRP B 1 155 ? 41.323 40.861 5.856   1.00 57.56  ? 155 TRP B CE3 1 
ATOM   2548 C CZ2 . TRP B 1 155 ? 41.444 39.026 3.690   1.00 63.99  ? 155 TRP B CZ2 1 
ATOM   2549 C CZ3 . TRP B 1 155 ? 40.255 40.705 4.965   1.00 70.01  ? 155 TRP B CZ3 1 
ATOM   2550 C CH2 . TRP B 1 155 ? 40.328 39.799 3.896   1.00 66.05  ? 155 TRP B CH2 1 
ATOM   2551 N N   . TYR B 1 156 ? 44.992 43.104 9.183   1.00 65.11  ? 156 TYR B N   1 
ATOM   2552 C CA  . TYR B 1 156 ? 44.941 43.804 10.466  1.00 61.66  ? 156 TYR B CA  1 
ATOM   2553 C C   . TYR B 1 156 ? 43.539 44.421 10.561  1.00 59.90  ? 156 TYR B C   1 
ATOM   2554 O O   . TYR B 1 156 ? 43.109 45.144 9.674   1.00 55.09  ? 156 TYR B O   1 
ATOM   2555 C CB  . TYR B 1 156 ? 45.999 44.891 10.591  1.00 48.89  ? 156 TYR B CB  1 
ATOM   2556 C CG  . TYR B 1 156 ? 45.954 45.481 11.971  1.00 67.03  ? 156 TYR B CG  1 
ATOM   2557 C CD1 . TYR B 1 156 ? 46.344 44.733 13.081  1.00 74.54  ? 156 TYR B CD1 1 
ATOM   2558 C CD2 . TYR B 1 156 ? 45.416 46.746 12.188  1.00 62.00  ? 156 TYR B CD2 1 
ATOM   2559 C CE1 . TYR B 1 156 ? 46.192 45.231 14.372  1.00 72.03  ? 156 TYR B CE1 1 
ATOM   2560 C CE2 . TYR B 1 156 ? 45.255 47.254 13.475  1.00 70.37  ? 156 TYR B CE2 1 
ATOM   2561 C CZ  . TYR B 1 156 ? 45.644 46.494 14.562  1.00 73.28  ? 156 TYR B CZ  1 
ATOM   2562 O OH  . TYR B 1 156 ? 45.482 47.007 15.833  1.00 78.83  ? 156 TYR B OH  1 
ATOM   2563 N N   . MET B 1 157 ? 42.827 44.117 11.635  1.00 61.66  ? 157 MET B N   1 
ATOM   2564 C CA  . MET B 1 157 ? 41.473 44.597 11.793  1.00 64.98  ? 157 MET B CA  1 
ATOM   2565 C C   . MET B 1 157 ? 41.238 45.287 13.134  1.00 67.40  ? 157 MET B C   1 
ATOM   2566 O O   . MET B 1 157 ? 41.797 44.880 14.157  1.00 61.57  ? 157 MET B O   1 
ATOM   2567 C CB  . MET B 1 157 ? 40.508 43.409 11.640  1.00 61.97  ? 157 MET B CB  1 
ATOM   2568 C CG  . MET B 1 157 ? 40.529 42.791 10.251  1.00 64.52  ? 157 MET B CG  1 
ATOM   2569 S SD  . MET B 1 157 ? 40.534 40.984 10.195  1.00 72.66  ? 157 MET B SD  1 
ATOM   2570 C CE  . MET B 1 157 ? 38.834 40.590 10.214  1.00 58.41  ? 157 MET B CE  1 
ATOM   2571 N N   . ASP B 1 158 ? 40.428 46.350 13.123  1.00 71.49  ? 158 ASP B N   1 
ATOM   2572 C CA  . ASP B 1 158 ? 40.091 47.042 14.363  1.00 70.11  ? 158 ASP B CA  1 
ATOM   2573 C C   . ASP B 1 158 ? 38.891 46.253 14.871  1.00 68.78  ? 158 ASP B C   1 
ATOM   2574 O O   . ASP B 1 158 ? 37.796 46.314 14.294  1.00 63.76  ? 158 ASP B O   1 
ATOM   2575 C CB  . ASP B 1 158 ? 39.681 48.502 14.119  0.00 73.70  ? 158 ASP B CB  1 
ATOM   2576 C CG  . ASP B 1 158 ? 39.621 49.328 15.418  1.00 75.67  ? 158 ASP B CG  1 
ATOM   2577 O OD1 . ASP B 1 158 ? 38.940 50.379 15.433  1.00 83.39  ? 158 ASP B OD1 1 
ATOM   2578 O OD2 . ASP B 1 158 ? 40.257 48.940 16.430  1.00 76.26  ? 158 ASP B OD2 1 
ATOM   2579 N N   . ILE B 1 159 ? 39.118 45.473 15.923  1.00 66.77  ? 159 ILE B N   1 
ATOM   2580 C CA  . ILE B 1 159 ? 38.066 44.662 16.514  1.00 70.06  ? 159 ILE B CA  1 
ATOM   2581 C C   . ILE B 1 159 ? 38.004 44.940 18.004  1.00 63.96  ? 159 ILE B C   1 
ATOM   2582 O O   . ILE B 1 159 ? 38.460 44.142 18.824  0.00 66.85  ? 159 ILE B O   1 
ATOM   2583 C CB  . ILE B 1 159 ? 38.299 43.144 16.273  1.00 72.18  ? 159 ILE B CB  1 
ATOM   2584 C CG1 . ILE B 1 159 ? 38.448 42.868 14.774  1.00 65.05  ? 159 ILE B CG1 1 
ATOM   2585 C CG2 . ILE B 1 159 ? 37.122 42.345 16.821  1.00 71.47  ? 159 ILE B CG2 1 
ATOM   2586 C CD1 . ILE B 1 159 ? 38.625 41.416 14.432  1.00 71.55  ? 159 ILE B CD1 1 
ATOM   2587 N N   . ASP B 1 160 ? 37.437 46.091 18.339  0.00 68.56  ? 160 ASP B N   1 
ATOM   2588 C CA  . ASP B 1 160 ? 37.282 46.494 19.723  1.00 69.32  ? 160 ASP B CA  1 
ATOM   2589 C C   . ASP B 1 160 ? 35.861 46.066 20.122  1.00 67.09  ? 160 ASP B C   1 
ATOM   2590 O O   . ASP B 1 160 ? 34.937 46.145 19.316  1.00 63.73  ? 160 ASP B O   1 
ATOM   2591 C CB  . ASP B 1 160 ? 37.458 48.020 19.851  1.00 79.35  ? 160 ASP B CB  1 
ATOM   2592 C CG  . ASP B 1 160 ? 38.630 48.582 18.990  1.00 83.17  ? 160 ASP B CG  1 
ATOM   2593 O OD1 . ASP B 1 160 ? 39.816 48.286 19.262  1.00 75.65  ? 160 ASP B OD1 1 
ATOM   2594 O OD2 . ASP B 1 160 ? 38.355 49.344 18.031  1.00 82.49  ? 160 ASP B OD2 1 
ATOM   2595 N N   . THR B 1 161 ? 35.695 45.591 21.354  1.00 68.92  ? 161 THR B N   1 
ATOM   2596 C CA  . THR B 1 161 ? 34.389 45.146 21.849  1.00 75.36  ? 161 THR B CA  1 
ATOM   2597 C C   . THR B 1 161 ? 34.334 45.162 23.382  1.00 75.87  ? 161 THR B C   1 
ATOM   2598 O O   . THR B 1 161 ? 35.359 45.320 24.041  1.00 81.25  ? 161 THR B O   1 
ATOM   2599 C CB  . THR B 1 161 ? 34.076 43.720 21.377  1.00 69.69  ? 161 THR B CB  1 
ATOM   2600 O OG1 . THR B 1 161 ? 32.861 43.273 21.987  1.00 73.52  ? 161 THR B OG1 1 
ATOM   2601 C CG2 . THR B 1 161 ? 35.200 42.776 21.764  0.00 73.07  ? 161 THR B CG2 1 
ATOM   2602 N N   . THR B 1 162 ? 33.145 45.004 23.957  1.00 74.59  ? 162 THR B N   1 
ATOM   2603 C CA  . THR B 1 162 ? 33.036 45.001 25.415  1.00 78.12  ? 162 THR B CA  1 
ATOM   2604 C C   . THR B 1 162 ? 32.427 43.692 25.903  1.00 72.57  ? 162 THR B C   1 
ATOM   2605 O O   . THR B 1 162 ? 31.574 43.096 25.249  1.00 76.65  ? 162 THR B O   1 
ATOM   2606 C CB  . THR B 1 162 ? 32.182 46.182 25.952  1.00 75.00  ? 162 THR B CB  1 
ATOM   2607 O OG1 . THR B 1 162 ? 30.795 45.894 25.761  1.00 91.67  ? 162 THR B OG1 1 
ATOM   2608 C CG2 . THR B 1 162 ? 32.528 47.477 25.225  1.00 82.63  ? 162 THR B CG2 1 
ATOM   2609 N N   . ALA B 1 163 ? 32.889 43.230 27.048  1.00 67.65  ? 163 ALA B N   1 
ATOM   2610 C CA  . ALA B 1 163 ? 32.390 41.994 27.582  1.00 64.51  ? 163 ALA B CA  1 
ATOM   2611 C C   . ALA B 1 163 ? 31.540 42.268 28.810  1.00 71.39  ? 163 ALA B C   1 
ATOM   2612 O O   . ALA B 1 163 ? 31.906 43.058 29.680  1.00 71.73  ? 163 ALA B O   1 
ATOM   2613 C CB  . ALA B 1 163 ? 33.543 41.089 27.932  1.00 65.81  ? 163 ALA B CB  1 
ATOM   2614 N N   . ASN B 1 164 ? 30.396 41.601 28.870  1.00 75.06  ? 164 ASN B N   1 
ATOM   2615 C CA  . ASN B 1 164 ? 29.480 41.763 29.978  1.00 69.35  ? 164 ASN B CA  1 
ATOM   2616 C C   . ASN B 1 164 ? 29.348 40.435 30.688  1.00 66.26  ? 164 ASN B C   1 
ATOM   2617 O O   . ASN B 1 164 ? 29.016 39.428 30.071  1.00 72.10  ? 164 ASN B O   1 
ATOM   2618 C CB  . ASN B 1 164 ? 28.133 42.238 29.446  1.00 59.01  ? 164 ASN B CB  1 
ATOM   2619 C CG  . ASN B 1 164 ? 28.266 43.502 28.618  1.00 71.28  ? 164 ASN B CG  1 
ATOM   2620 O OD1 . ASN B 1 164 ? 28.673 44.544 29.119  0.00 67.05  ? 164 ASN B OD1 1 
ATOM   2621 N ND2 . ASN B 1 164 ? 27.938 43.411 27.341  1.00 72.40  ? 164 ASN B ND2 1 
ATOM   2622 N N   . TYR B 1 165 ? 29.630 40.439 31.982  1.00 59.47  ? 165 TYR B N   1 
ATOM   2623 C CA  . TYR B 1 165 ? 29.547 39.239 32.786  1.00 53.50  ? 165 TYR B CA  1 
ATOM   2624 C C   . TYR B 1 165 ? 29.174 39.616 34.226  1.00 63.57  ? 165 TYR B C   1 
ATOM   2625 O O   . TYR B 1 165 ? 29.106 40.791 34.569  1.00 50.30  ? 165 TYR B O   1 
ATOM   2626 C CB  . TYR B 1 165 ? 30.887 38.503 32.740  0.00 62.71  ? 165 TYR B CB  1 
ATOM   2627 C CG  . TYR B 1 165 ? 32.055 39.375 33.128  1.00 65.10  ? 165 TYR B CG  1 
ATOM   2628 C CD1 . TYR B 1 165 ? 32.551 39.365 34.431  1.00 66.47  ? 165 TYR B CD1 1 
ATOM   2629 C CD2 . TYR B 1 165 ? 32.639 40.250 32.208  1.00 75.13  ? 165 TYR B CD2 1 
ATOM   2630 C CE1 . TYR B 1 165 ? 33.598 40.201 34.814  1.00 75.64  ? 165 TYR B CE1 1 
ATOM   2631 C CE2 . TYR B 1 165 ? 33.688 41.096 32.583  1.00 60.74  ? 165 TYR B CE2 1 
ATOM   2632 C CZ  . TYR B 1 165 ? 34.161 41.064 33.888  1.00 68.82  ? 165 TYR B CZ  1 
ATOM   2633 O OH  . TYR B 1 165 ? 35.191 41.887 34.279  1.00 67.02  ? 165 TYR B OH  1 
ATOM   2634 N N   . LYS B 1 166 ? 28.926 38.628 35.076  1.00 64.79  ? 166 LYS B N   1 
ATOM   2635 C CA  . LYS B 1 166 ? 28.553 38.925 36.449  1.00 69.44  ? 166 LYS B CA  1 
ATOM   2636 C C   . LYS B 1 166 ? 29.548 38.295 37.392  1.00 75.46  ? 166 LYS B C   1 
ATOM   2637 O O   . LYS B 1 166 ? 29.697 37.066 37.421  1.00 77.81  ? 166 LYS B O   1 
ATOM   2638 C CB  . LYS B 1 166 ? 27.149 38.388 36.746  1.00 75.58  ? 166 LYS B CB  1 
ATOM   2639 C CG  . LYS B 1 166 ? 26.035 39.088 35.980  1.00 79.69  ? 166 LYS B CG  1 
ATOM   2640 C CD  . LYS B 1 166 ? 24.686 38.458 36.274  1.00 86.84  ? 166 LYS B CD  1 
ATOM   2641 C CE  . LYS B 1 166 ? 23.542 39.281 35.700  1.00 85.06  ? 166 LYS B CE  1 
ATOM   2642 N NZ  . LYS B 1 166 ? 23.598 39.430 34.225  1.00 82.74  ? 166 LYS B NZ  1 
ATOM   2643 N N   . LEU B 1 167 ? 30.242 39.128 38.160  1.00 78.01  ? 167 LEU B N   1 
ATOM   2644 C CA  . LEU B 1 167 ? 31.210 38.593 39.104  1.00 79.80  ? 167 LEU B CA  1 
ATOM   2645 C C   . LEU B 1 167 ? 30.470 38.369 40.397  1.00 80.50  ? 167 LEU B C   1 
ATOM   2646 O O   . LEU B 1 167 ? 30.582 39.154 41.337  1.00 83.93  ? 167 LEU B O   1 
ATOM   2647 C CB  . LEU B 1 167 ? 32.384 39.553 39.314  1.00 79.11  ? 167 LEU B CB  1 
ATOM   2648 C CG  . LEU B 1 167 ? 33.563 39.043 40.162  1.00 77.99  ? 167 LEU B CG  1 
ATOM   2649 C CD1 . LEU B 1 167 ? 33.558 37.531 40.270  1.00 76.37  ? 167 LEU B CD1 1 
ATOM   2650 C CD2 . LEU B 1 167 ? 34.867 39.507 39.537  1.00 77.89  ? 167 LEU B CD2 1 
ATOM   2651 N N   . GLY B 1 168 ? 29.698 37.288 40.423  1.00 80.56  ? 168 GLY B N   1 
ATOM   2652 C CA  . GLY B 1 168 ? 28.917 36.972 41.595  1.00 78.87  ? 168 GLY B CA  1 
ATOM   2653 C C   . GLY B 1 168 ? 27.864 38.040 41.785  1.00 77.62  ? 168 GLY B C   1 
ATOM   2654 O O   . GLY B 1 168 ? 26.996 37.922 42.639  1.00 79.55  ? 168 GLY B O   1 
ATOM   2655 N N   . GLY B 1 169 ? 27.929 39.088 40.974  1.00 79.35  ? 169 GLY B N   1 
ATOM   2656 C CA  . GLY B 1 169 ? 26.967 40.159 41.108  1.00 78.28  ? 169 GLY B CA  1 
ATOM   2657 C C   . GLY B 1 169 ? 26.542 40.771 39.794  1.00 83.69  ? 169 GLY B C   1 
ATOM   2658 O O   . GLY B 1 169 ? 25.445 40.452 39.307  1.00 78.84  ? 169 GLY B O   1 
ATOM   2659 N N   . ALA B 1 170 ? 27.391 41.641 39.224  1.00 83.15  ? 170 ALA B N   1 
ATOM   2660 C CA  . ALA B 1 170 ? 27.073 42.311 37.957  1.00 72.56  ? 170 ALA B CA  1 
ATOM   2661 C C   . ALA B 1 170 ? 28.159 43.194 37.346  1.00 76.88  ? 170 ALA B C   1 
ATOM   2662 O O   . ALA B 1 170 ? 27.862 44.042 36.502  1.00 80.01  ? 170 ALA B O   1 
ATOM   2663 C CB  . ALA B 1 170 ? 25.805 43.130 38.125  1.00 67.81  ? 170 ALA B CB  1 
ATOM   2664 N N   . GLN B 1 171 ? 29.409 43.020 37.760  1.00 80.69  ? 171 GLN B N   1 
ATOM   2665 C CA  . GLN B 1 171 ? 30.496 43.826 37.197  1.00 83.30  ? 171 GLN B CA  1 
ATOM   2666 C C   . GLN B 1 171 ? 30.650 43.414 35.729  1.00 82.32  ? 171 GLN B C   1 
ATOM   2667 O O   . GLN B 1 171 ? 31.718 42.980 35.307  1.00 76.01  ? 171 GLN B O   1 
ATOM   2668 C CB  . GLN B 1 171 ? 31.807 43.555 37.948  1.00 77.75  ? 171 GLN B CB  1 
ATOM   2669 C CG  . GLN B 1 171 ? 32.838 44.657 37.765  1.00 100.24 ? 171 GLN B CG  1 
ATOM   2670 C CD  . GLN B 1 171 ? 34.261 44.131 37.617  1.00 112.85 ? 171 GLN B CD  1 
ATOM   2671 O OE1 . GLN B 1 171 ? 35.212 44.902 37.409  1.00 114.42 ? 171 GLN B OE1 1 
ATOM   2672 N NE2 . GLN B 1 171 ? 34.416 42.815 37.717  1.00 113.97 ? 171 GLN B NE2 1 
ATOM   2673 N N   . GLN B 1 172 ? 29.580 43.558 34.954  1.00 84.99  ? 172 GLN B N   1 
ATOM   2674 C CA  . GLN B 1 172 ? 29.585 43.142 33.552  1.00 86.37  ? 172 GLN B CA  1 
ATOM   2675 C C   . GLN B 1 172 ? 29.970 44.173 32.517  1.00 81.86  ? 172 GLN B C   1 
ATOM   2676 O O   . GLN B 1 172 ? 29.248 44.360 31.533  1.00 74.77  ? 172 GLN B O   1 
ATOM   2677 C CB  . GLN B 1 172 ? 28.213 42.560 33.155  1.00 85.87  ? 172 GLN B CB  1 
ATOM   2678 C CG  . GLN B 1 172 ? 27.046 43.515 33.276  1.00 85.90  ? 172 GLN B CG  1 
ATOM   2679 C CD  . GLN B 1 172 ? 25.972 42.999 34.201  1.00 85.71  ? 172 GLN B CD  1 
ATOM   2680 O OE1 . GLN B 1 172 ? 25.505 41.869 34.060  1.00 71.68  ? 172 GLN B OE1 1 
ATOM   2681 N NE2 . GLN B 1 172 ? 25.567 43.830 35.152  1.00 74.96  ? 172 GLN B NE2 1 
ATOM   2682 N N   . HIS B 1 173 ? 31.098 44.841 32.709  1.00 74.43  ? 173 HIS B N   1 
ATOM   2683 C CA  . HIS B 1 173 ? 31.494 45.817 31.720  1.00 73.52  ? 173 HIS B CA  1 
ATOM   2684 C C   . HIS B 1 173 ? 32.982 46.019 31.666  1.00 70.32  ? 173 HIS B C   1 
ATOM   2685 O O   . HIS B 1 173 ? 33.587 46.568 32.583  1.00 68.27  ? 173 HIS B O   1 
ATOM   2686 C CB  . HIS B 1 173 ? 30.773 47.130 31.976  1.00 80.48  ? 173 HIS B CB  1 
ATOM   2687 C CG  . HIS B 1 173 ? 29.284 46.993 31.952  1.00 88.03  ? 173 HIS B CG  1 
ATOM   2688 N ND1 . HIS B 1 173 ? 28.590 46.669 30.807  1.00 88.19  ? 173 HIS B ND1 1 
ATOM   2689 C CD2 . HIS B 1 173 ? 28.367 47.040 32.946  1.00 90.85  ? 173 HIS B CD2 1 
ATOM   2690 C CE1 . HIS B 1 173 ? 27.310 46.519 31.098  1.00 89.89  ? 173 HIS B CE1 1 
ATOM   2691 N NE2 . HIS B 1 173 ? 27.149 46.736 32.389  1.00 91.49  ? 173 HIS B NE2 1 
ATOM   2692 N N   . ASP B 1 174 ? 33.566 45.537 30.578  1.00 71.97  ? 174 ASP B N   1 
ATOM   2693 C CA  . ASP B 1 174 ? 34.985 45.656 30.352  1.00 68.61  ? 174 ASP B CA  1 
ATOM   2694 C C   . ASP B 1 174 ? 35.269 45.657 28.883  1.00 63.64  ? 174 ASP B C   1 
ATOM   2695 O O   . ASP B 1 174 ? 34.784 44.797 28.159  1.00 66.62  ? 174 ASP B O   1 
ATOM   2696 C CB  . ASP B 1 174 ? 35.740 44.520 31.019  1.00 64.17  ? 174 ASP B CB  1 
ATOM   2697 C CG  . ASP B 1 174 ? 36.077 44.827 32.468  1.00 78.06  ? 174 ASP B CG  1 
ATOM   2698 O OD1 . ASP B 1 174 ? 36.592 45.936 32.751  1.00 83.06  ? 174 ASP B OD1 1 
ATOM   2699 O OD2 . ASP B 1 174 ? 35.836 43.959 33.331  1.00 85.05  ? 174 ASP B OD2 1 
ATOM   2700 N N   . SER B 1 175 ? 36.052 46.641 28.450  1.00 63.43  ? 175 SER B N   1 
ATOM   2701 C CA  . SER B 1 175 ? 36.439 46.769 27.050  1.00 68.26  ? 175 SER B CA  1 
ATOM   2702 C C   . SER B 1 175 ? 37.510 45.747 26.683  1.00 64.67  ? 175 SER B C   1 
ATOM   2703 O O   . SER B 1 175 ? 38.411 45.453 27.468  1.00 69.23  ? 175 SER B O   1 
ATOM   2704 C CB  . SER B 1 175 ? 36.957 48.182 26.774  1.00 66.59  ? 175 SER B CB  1 
ATOM   2705 O OG  . SER B 1 175 ? 35.923 49.139 26.944  1.00 79.63  ? 175 SER B OG  1 
ATOM   2706 N N   . VAL B 1 176 ? 37.391 45.203 25.483  1.00 60.68  ? 176 VAL B N   1 
ATOM   2707 C CA  . VAL B 1 176 ? 38.326 44.218 24.974  1.00 65.74  ? 176 VAL B CA  1 
ATOM   2708 C C   . VAL B 1 176 ? 38.797 44.701 23.610  1.00 68.78  ? 176 VAL B C   1 
ATOM   2709 O O   . VAL B 1 176 ? 37.988 44.946 22.711  1.00 68.80  ? 176 VAL B O   1 
ATOM   2710 C CB  . VAL B 1 176 ? 37.650 42.845 24.800  1.00 67.29  ? 176 VAL B CB  1 
ATOM   2711 C CG1 . VAL B 1 176 ? 38.600 41.870 24.114  0.00 67.50  ? 176 VAL B CG1 1 
ATOM   2712 C CG2 . VAL B 1 176 ? 37.240 42.312 26.141  1.00 70.68  ? 176 VAL B CG2 1 
ATOM   2713 N N   . ARG B 1 177 ? 40.105 44.848 23.461  1.00 64.48  ? 177 ARG B N   1 
ATOM   2714 C CA  . ARG B 1 177 ? 40.666 45.287 22.198  1.00 68.27  ? 177 ARG B CA  1 
ATOM   2715 C C   . ARG B 1 177 ? 41.357 44.140 21.490  1.00 70.63  ? 177 ARG B C   1 
ATOM   2716 O O   . ARG B 1 177 ? 42.541 43.915 21.704  1.00 76.64  ? 177 ARG B O   1 
ATOM   2717 C CB  . ARG B 1 177 ? 41.661 46.407 22.443  1.00 72.86  ? 177 ARG B CB  1 
ATOM   2718 C CG  . ARG B 1 177 ? 41.023 47.776 22.646  1.00 84.11  ? 177 ARG B CG  1 
ATOM   2719 C CD  . ARG B 1 177 ? 42.097 48.805 22.944  1.00 75.40  ? 177 ARG B CD  1 
ATOM   2720 N NE  . ARG B 1 177 ? 43.193 48.740 21.979  0.00 72.81  ? 177 ARG B NE  1 
ATOM   2721 C CZ  . ARG B 1 177 ? 44.471 48.617 22.319  0.00 70.54  ? 177 ARG B CZ  1 
ATOM   2722 N NH1 . ARG B 1 177 ? 44.803 48.543 23.600  1.00 64.53  ? 177 ARG B NH1 1 
ATOM   2723 N NH2 . ARG B 1 177 ? 45.414 48.577 21.387  0.00 69.33  ? 177 ARG B NH2 1 
ATOM   2724 N N   . LEU B 1 178 ? 40.613 43.417 20.651  1.00 70.54  ? 178 LEU B N   1 
ATOM   2725 C CA  . LEU B 1 178 ? 41.171 42.286 19.914  1.00 71.75  ? 178 LEU B CA  1 
ATOM   2726 C C   . LEU B 1 178 ? 42.202 42.725 18.868  1.00 73.11  ? 178 LEU B C   1 
ATOM   2727 O O   . LEU B 1 178 ? 43.258 42.083 18.743  1.00 68.45  ? 178 LEU B O   1 
ATOM   2728 C CB  . LEU B 1 178 ? 40.049 41.455 19.266  1.00 74.89  ? 178 LEU B CB  1 
ATOM   2729 C CG  . LEU B 1 178 ? 39.202 40.533 20.160  1.00 78.14  ? 178 LEU B CG  1 
ATOM   2730 C CD1 . LEU B 1 178 ? 38.320 39.695 19.259  1.00 80.25  ? 178 LEU B CD1 1 
ATOM   2731 C CD2 . LEU B 1 178 ? 40.079 39.604 21.013  0.00 77.96  ? 178 LEU B CD2 1 
ATOM   2732 N N   . ASP B 1 179 ? 41.892 43.813 18.144  1.00 72.43  ? 179 ASP B N   1 
ATOM   2733 C CA  . ASP B 1 179 ? 42.774 44.378 17.115  1.00 63.05  ? 179 ASP B CA  1 
ATOM   2734 C C   . ASP B 1 179 ? 43.736 43.273 16.712  1.00 63.73  ? 179 ASP B C   1 
ATOM   2735 O O   . ASP B 1 179 ? 44.924 43.325 17.019  1.00 67.57  ? 179 ASP B O   1 
ATOM   2736 C CB  . ASP B 1 179 ? 43.563 45.570 17.674  0.00 67.03  ? 179 ASP B CB  1 
ATOM   2737 C CG  . ASP B 1 179 ? 42.666 46.739 18.079  1.00 56.21  ? 179 ASP B CG  1 
ATOM   2738 O OD1 . ASP B 1 179 ? 41.818 47.164 17.272  1.00 69.30  ? 179 ASP B OD1 1 
ATOM   2739 O OD2 . ASP B 1 179 ? 42.815 47.257 19.202  1.00 78.71  ? 179 ASP B OD2 1 
ATOM   2740 N N   . PRO B 1 180 ? 43.231 42.247 16.023  1.00 61.71  ? 180 PRO B N   1 
ATOM   2741 C CA  . PRO B 1 180 ? 44.056 41.122 15.597  1.00 61.00  ? 180 PRO B CA  1 
ATOM   2742 C C   . PRO B 1 180 ? 44.848 41.286 14.307  1.00 61.14  ? 180 PRO B C   1 
ATOM   2743 O O   . PRO B 1 180 ? 44.529 42.113 13.465  1.00 57.64  ? 180 PRO B O   1 
ATOM   2744 C CB  . PRO B 1 180 ? 43.031 40.017 15.453  1.00 63.98  ? 180 PRO B CB  1 
ATOM   2745 C CG  . PRO B 1 180 ? 41.915 40.780 14.791  1.00 60.17  ? 180 PRO B CG  1 
ATOM   2746 C CD  . PRO B 1 180 ? 41.817 41.990 15.702  1.00 61.55  ? 180 PRO B CD  1 
ATOM   2747 N N   . TRP B 1 181 ? 45.898 40.484 14.181  1.00 61.52  ? 181 TRP B N   1 
ATOM   2748 C CA  . TRP B 1 181 ? 46.698 40.428 12.970  1.00 61.46  ? 181 TRP B CA  1 
ATOM   2749 C C   . TRP B 1 181 ? 46.249 39.087 12.409  1.00 57.03  ? 181 TRP B C   1 
ATOM   2750 O O   . TRP B 1 181 ? 46.154 38.110 13.144  1.00 56.47  ? 181 TRP B O   1 
ATOM   2751 C CB  . TRP B 1 181 ? 48.187 40.385 13.285  1.00 61.38  ? 181 TRP B CB  1 
ATOM   2752 C CG  . TRP B 1 181 ? 48.770 41.722 13.527  1.00 66.81  ? 181 TRP B CG  1 
ATOM   2753 C CD1 . TRP B 1 181 ? 48.857 42.373 14.714  1.00 72.02  ? 181 TRP B CD1 1 
ATOM   2754 C CD2 . TRP B 1 181 ? 49.294 42.613 12.538  1.00 67.13  ? 181 TRP B CD2 1 
ATOM   2755 N NE1 . TRP B 1 181 ? 49.399 43.619 14.532  1.00 62.71  ? 181 TRP B NE1 1 
ATOM   2756 C CE2 . TRP B 1 181 ? 49.677 43.793 13.205  1.00 69.62  ? 181 TRP B CE2 1 
ATOM   2757 C CE3 . TRP B 1 181 ? 49.473 42.530 11.153  1.00 65.04  ? 181 TRP B CE3 1 
ATOM   2758 C CZ2 . TRP B 1 181 ? 50.233 44.886 12.534  1.00 60.86  ? 181 TRP B CZ2 1 
ATOM   2759 C CZ3 . TRP B 1 181 ? 50.027 43.615 10.486  1.00 73.22  ? 181 TRP B CZ3 1 
ATOM   2760 C CH2 . TRP B 1 181 ? 50.399 44.778 11.180  1.00 61.20  ? 181 TRP B CH2 1 
ATOM   2761 N N   . VAL B 1 182 ? 45.959 39.031 11.122  1.00 63.17  ? 182 VAL B N   1 
ATOM   2762 C CA  . VAL B 1 182 ? 45.481 37.792 10.527  1.00 59.73  ? 182 VAL B CA  1 
ATOM   2763 C C   . VAL B 1 182 ? 46.387 37.306 9.407   1.00 66.38  ? 182 VAL B C   1 
ATOM   2764 O O   . VAL B 1 182 ? 46.681 38.048 8.465   1.00 67.10  ? 182 VAL B O   1 
ATOM   2765 C CB  . VAL B 1 182 ? 44.057 37.978 9.967   1.00 51.79  ? 182 VAL B CB  1 
ATOM   2766 C CG1 . VAL B 1 182 ? 43.577 36.697 9.329   1.00 49.41  ? 182 VAL B CG1 1 
ATOM   2767 C CG2 . VAL B 1 182 ? 43.125 38.419 11.081  1.00 52.40  ? 182 VAL B CG2 1 
ATOM   2768 N N   . PHE B 1 183 ? 46.829 36.055 9.509   1.00 65.71  ? 183 PHE B N   1 
ATOM   2769 C CA  . PHE B 1 183 ? 47.693 35.484 8.491   1.00 59.43  ? 183 PHE B CA  1 
ATOM   2770 C C   . PHE B 1 183 ? 46.931 34.384 7.776   1.00 55.13  ? 183 PHE B C   1 
ATOM   2771 O O   . PHE B 1 183 ? 46.283 33.563 8.424   1.00 58.04  ? 183 PHE B O   1 
ATOM   2772 C CB  . PHE B 1 183 ? 48.959 34.917 9.132   1.00 60.63  ? 183 PHE B CB  1 
ATOM   2773 C CG  . PHE B 1 183 ? 49.683 35.901 10.009  1.00 69.68  ? 183 PHE B CG  1 
ATOM   2774 C CD1 . PHE B 1 183 ? 49.171 36.254 11.257  1.00 68.91  ? 183 PHE B CD1 1 
ATOM   2775 C CD2 . PHE B 1 183 ? 50.864 36.501 9.575   1.00 77.00  ? 183 PHE B CD2 1 
ATOM   2776 C CE1 . PHE B 1 183 ? 49.819 37.184 12.054  1.00 60.78  ? 183 PHE B CE1 1 
ATOM   2777 C CE2 . PHE B 1 183 ? 51.524 37.437 10.368  1.00 71.76  ? 183 PHE B CE2 1 
ATOM   2778 C CZ  . PHE B 1 183 ? 50.998 37.779 11.609  1.00 70.64  ? 183 PHE B CZ  1 
ATOM   2779 N N   . MET B 1 184 ? 46.998 34.382 6.445   1.00 51.49  ? 184 MET B N   1 
ATOM   2780 C CA  . MET B 1 184 ? 46.333 33.366 5.647   1.00 45.21  ? 184 MET B CA  1 
ATOM   2781 C C   . MET B 1 184 ? 47.177 32.775 4.527   1.00 50.64  ? 184 MET B C   1 
ATOM   2782 O O   . MET B 1 184 ? 47.609 33.473 3.608   0.00 49.54  ? 184 MET B O   1 
ATOM   2783 C CB  . MET B 1 184 ? 45.043 33.906 5.051   1.00 57.48  ? 184 MET B CB  1 
ATOM   2784 C CG  . MET B 1 184 ? 44.241 32.835 4.301   1.00 63.43  ? 184 MET B CG  1 
ATOM   2785 S SD  . MET B 1 184 ? 42.637 33.434 3.695   1.00 66.27  ? 184 MET B SD  1 
ATOM   2786 C CE  . MET B 1 184 ? 42.418 32.440 2.233   1.00 72.10  ? 184 MET B CE  1 
ATOM   2787 N N   . PHE B 1 185 ? 47.407 31.468 4.635   1.00 51.78  ? 185 PHE B N   1 
ATOM   2788 C CA  . PHE B 1 185 ? 48.164 30.691 3.656   1.00 43.91  ? 185 PHE B CA  1 
ATOM   2789 C C   . PHE B 1 185 ? 47.102 29.894 2.917   1.00 43.77  ? 185 PHE B C   1 
ATOM   2790 O O   . PHE B 1 185 ? 46.316 29.195 3.547   1.00 50.46  ? 185 PHE B O   1 
ATOM   2791 C CB  . PHE B 1 185 ? 49.139 29.755 4.367   1.00 55.87  ? 185 PHE B CB  1 
ATOM   2792 C CG  . PHE B 1 185 ? 49.842 28.802 3.442   1.00 70.99  ? 185 PHE B CG  1 
ATOM   2793 C CD1 . PHE B 1 185 ? 50.729 29.271 2.477   1.00 81.51  ? 185 PHE B CD1 1 
ATOM   2794 C CD2 . PHE B 1 185 ? 49.584 27.434 3.502   1.00 76.70  ? 185 PHE B CD2 1 
ATOM   2795 C CE1 . PHE B 1 185 ? 51.346 28.393 1.578   1.00 81.91  ? 185 PHE B CE1 1 
ATOM   2796 C CE2 . PHE B 1 185 ? 50.194 26.552 2.610   1.00 84.56  ? 185 PHE B CE2 1 
ATOM   2797 C CZ  . PHE B 1 185 ? 51.077 27.034 1.646   1.00 84.03  ? 185 PHE B CZ  1 
ATOM   2798 N N   . SER B 1 186 ? 47.060 29.990 1.593   1.00 49.29  ? 186 SER B N   1 
ATOM   2799 C CA  . SER B 1 186 ? 46.005 29.283 0.863   1.00 50.89  ? 186 SER B CA  1 
ATOM   2800 C C   . SER B 1 186 ? 46.234 29.053 -0.624  1.00 53.67  ? 186 SER B C   1 
ATOM   2801 O O   . SER B 1 186 ? 47.188 29.559 -1.213  1.00 53.64  ? 186 SER B O   1 
ATOM   2802 C CB  . SER B 1 186 ? 44.698 30.060 0.996   1.00 63.84  ? 186 SER B CB  1 
ATOM   2803 O OG  . SER B 1 186 ? 44.702 31.212 0.151   1.00 63.27  ? 186 SER B OG  1 
ATOM   2804 N N   . ALA B 1 187 ? 45.327 28.293 -1.226  1.00 42.52  ? 187 ALA B N   1 
ATOM   2805 C CA  . ALA B 1 187 ? 45.388 28.027 -2.653  1.00 42.86  ? 187 ALA B CA  1 
ATOM   2806 C C   . ALA B 1 187 ? 44.069 28.550 -3.174  1.00 47.06  ? 187 ALA B C   1 
ATOM   2807 O O   . ALA B 1 187 ? 43.119 28.704 -2.401  1.00 46.20  ? 187 ALA B O   1 
ATOM   2808 C CB  . ALA B 1 187 ? 45.517 26.535 -2.924  1.00 48.28  ? 187 ALA B CB  1 
ATOM   2809 N N   . GLY B 1 188 ? 44.010 28.837 -4.469  1.00 47.85  ? 188 GLY B N   1 
ATOM   2810 C CA  . GLY B 1 188 ? 42.785 29.359 -5.043  1.00 49.03  ? 188 GLY B CA  1 
ATOM   2811 C C   . GLY B 1 188 ? 42.514 28.877 -6.452  1.00 52.64  ? 188 GLY B C   1 
ATOM   2812 O O   . GLY B 1 188 ? 43.434 28.523 -7.198  1.00 45.39  ? 188 GLY B O   1 
ATOM   2813 N N   . TYR B 1 189 ? 41.237 28.883 -6.813  1.00 41.94  ? 189 TYR B N   1 
ATOM   2814 C CA  . TYR B 1 189 ? 40.801 28.432 -8.120  1.00 56.25  ? 189 TYR B CA  1 
ATOM   2815 C C   . TYR B 1 189 ? 40.133 29.590 -8.829  1.00 65.81  ? 189 TYR B C   1 
ATOM   2816 O O   . TYR B 1 189 ? 39.390 30.342 -8.206  1.00 71.03  ? 189 TYR B O   1 
ATOM   2817 C CB  . TYR B 1 189 ? 39.798 27.282 -7.975  1.00 61.17  ? 189 TYR B CB  1 
ATOM   2818 C CG  . TYR B 1 189 ? 39.356 26.707 -9.297  1.00 59.54  ? 189 TYR B CG  1 
ATOM   2819 C CD1 . TYR B 1 189 ? 40.153 25.795 -9.982  1.00 67.40  ? 189 TYR B CD1 1 
ATOM   2820 C CD2 . TYR B 1 189 ? 38.176 27.123 -9.897  1.00 63.76  ? 189 TYR B CD2 1 
ATOM   2821 C CE1 . TYR B 1 189 ? 39.787 25.312 -11.237 1.00 53.10  ? 189 TYR B CE1 1 
ATOM   2822 C CE2 . TYR B 1 189 ? 37.802 26.648 -11.153 1.00 71.98  ? 189 TYR B CE2 1 
ATOM   2823 C CZ  . TYR B 1 189 ? 38.614 25.739 -11.819 1.00 66.16  ? 189 TYR B CZ  1 
ATOM   2824 O OH  . TYR B 1 189 ? 38.250 25.256 -13.062 1.00 73.29  ? 189 TYR B OH  1 
ATOM   2825 N N   . ARG B 1 190 ? 40.378 29.721 -10.130 1.00 69.08  ? 190 ARG B N   1 
ATOM   2826 C CA  . ARG B 1 190 ? 39.799 30.812 -10.902 1.00 69.33  ? 190 ARG B CA  1 
ATOM   2827 C C   . ARG B 1 190 ? 38.650 30.428 -11.831 1.00 74.67  ? 190 ARG B C   1 
ATOM   2828 O O   . ARG B 1 190 ? 38.698 29.407 -12.511 1.00 82.82  ? 190 ARG B O   1 
ATOM   2829 C CB  . ARG B 1 190 ? 40.872 31.475 -11.754 1.00 67.05  ? 190 ARG B CB  1 
ATOM   2830 C CG  . ARG B 1 190 ? 42.056 32.012 -11.010 1.00 49.27  ? 190 ARG B CG  1 
ATOM   2831 C CD  . ARG B 1 190 ? 42.623 33.134 -11.828 1.00 48.12  ? 190 ARG B CD  1 
ATOM   2832 N NE  . ARG B 1 190 ? 44.024 32.946 -12.151 1.00 64.53  ? 190 ARG B NE  1 
ATOM   2833 C CZ  . ARG B 1 190 ? 44.742 33.824 -12.837 1.00 64.98  ? 190 ARG B CZ  1 
ATOM   2834 N NH1 . ARG B 1 190 ? 44.177 34.939 -13.270 1.00 56.92  ? 190 ARG B NH1 1 
ATOM   2835 N NH2 . ARG B 1 190 ? 46.024 33.595 -13.071 1.00 73.59  ? 190 ARG B NH2 1 
ATOM   2836 N N   . PHE B 1 191 ? 37.624 31.267 -11.874 1.00 77.79  ? 191 PHE B N   1 
ATOM   2837 C CA  . PHE B 1 191 ? 36.493 31.030 -12.758 1.00 78.11  ? 191 PHE B CA  1 
ATOM   2838 C C   . PHE B 1 191 ? 36.431 32.191 -13.735 1.00 77.15  ? 191 PHE B C   1 
ATOM   2839 O O   . PHE B 1 191 ? 35.963 33.275 -13.384 0.00 78.97  ? 191 PHE B O   1 
ATOM   2840 C CB  . PHE B 1 191 ? 35.170 30.999 -11.995 1.00 79.01  ? 191 PHE B CB  1 
ATOM   2841 C CG  . PHE B 1 191 ? 35.100 29.971 -10.911 1.00 82.59  ? 191 PHE B CG  1 
ATOM   2842 C CD1 . PHE B 1 191 ? 35.738 30.177 -9.697  1.00 82.94  ? 191 PHE B CD1 1 
ATOM   2843 C CD2 . PHE B 1 191 ? 34.327 28.828 -11.077 1.00 81.22  ? 191 PHE B CD2 1 
ATOM   2844 C CE1 . PHE B 1 191 ? 35.601 29.255 -8.656  1.00 87.63  ? 191 PHE B CE1 1 
ATOM   2845 C CE2 . PHE B 1 191 ? 34.186 27.904 -10.046 1.00 75.16  ? 191 PHE B CE2 1 
ATOM   2846 C CZ  . PHE B 1 191 ? 34.820 28.117 -8.833  1.00 74.62  ? 191 PHE B CZ  1 
ATOM   2847 N N   . HIS B 1 192 ? 36.899 31.977 -14.957 1.00 82.60  ? 192 HIS B N   1 
ATOM   2848 C CA  . HIS B 1 192 ? 36.854 33.043 -15.947 1.00 87.81  ? 192 HIS B CA  1 
ATOM   2849 C C   . HIS B 1 192 ? 35.508 33.050 -16.661 1.00 96.04  ? 192 HIS B C   1 
ATOM   2850 O O   . HIS B 1 192 ? 35.507 32.971 -17.911 1.00 105.21 ? 192 HIS B O   1 
ATOM   2851 C CB  . HIS B 1 192 ? 37.974 32.884 -16.975 1.00 75.69  ? 192 HIS B CB  1 
ATOM   2852 C CG  . HIS B 1 192 ? 39.345 33.105 -16.417 1.00 64.06  ? 192 HIS B CG  1 
ATOM   2853 N ND1 . HIS B 1 192 ? 40.032 32.136 -15.717 1.00 61.97  ? 192 HIS B ND1 1 
ATOM   2854 C CD2 . HIS B 1 192 ? 40.152 34.190 -16.450 1.00 70.04  ? 192 HIS B CD2 1 
ATOM   2855 C CE1 . HIS B 1 192 ? 41.203 32.616 -15.342 1.00 67.68  ? 192 HIS B CE1 1 
ATOM   2856 N NE2 . HIS B 1 192 ? 41.300 33.860 -15.774 1.00 73.02  ? 192 HIS B NE2 1 
ATOM   2857 N N   . GLU C 1 2   ? 71.334 37.348 -15.116 1.00 87.82  ? 2   GLU C N   1 
ATOM   2858 C CA  . GLU C 1 2   ? 72.185 37.299 -13.905 1.00 88.63  ? 2   GLU C CA  1 
ATOM   2859 C C   . GLU C 1 2   ? 72.724 35.902 -13.656 1.00 91.00  ? 2   GLU C C   1 
ATOM   2860 O O   . GLU C 1 2   ? 73.664 35.722 -12.883 1.00 95.03  ? 2   GLU C O   1 
ATOM   2861 C CB  . GLU C 1 2   ? 71.380 37.759 -12.700 1.00 89.39  ? 2   GLU C CB  1 
ATOM   2862 C CG  . GLU C 1 2   ? 70.860 39.169 -12.842 1.00 83.36  ? 2   GLU C CG  1 
ATOM   2863 C CD  . GLU C 1 2   ? 70.355 39.719 -11.537 1.00 85.75  ? 2   GLU C CD  1 
ATOM   2864 O OE1 . GLU C 1 2   ? 70.891 39.311 -10.495 1.00 91.69  ? 2   GLU C OE1 1 
ATOM   2865 O OE2 . GLU C 1 2   ? 69.444 40.567 -11.547 1.00 79.16  ? 2   GLU C OE2 1 
ATOM   2866 N N   . ALA C 1 3   ? 72.124 34.908 -14.305 1.00 91.72  ? 3   ALA C N   1 
ATOM   2867 C CA  . ALA C 1 3   ? 72.568 33.533 -14.135 1.00 81.89  ? 3   ALA C CA  1 
ATOM   2868 C C   . ALA C 1 3   ? 74.074 33.474 -14.353 1.00 76.45  ? 3   ALA C C   1 
ATOM   2869 O O   . ALA C 1 3   ? 74.590 34.017 -15.331 1.00 77.02  ? 3   ALA C O   1 
ATOM   2870 C CB  . ALA C 1 3   ? 71.856 32.623 -15.125 0.00 83.25  ? 3   ALA C CB  1 
ATOM   2871 N N   . GLY C 1 4   ? 74.778 32.837 -13.426 1.00 74.92  ? 4   GLY C N   1 
ATOM   2872 C CA  . GLY C 1 4   ? 76.217 32.707 -13.562 1.00 77.31  ? 4   GLY C CA  1 
ATOM   2873 C C   . GLY C 1 4   ? 76.986 33.803 -12.863 1.00 79.66  ? 4   GLY C C   1 
ATOM   2874 O O   . GLY C 1 4   ? 78.184 33.671 -12.602 1.00 85.91  ? 4   GLY C O   1 
ATOM   2875 N N   . GLU C 1 5   ? 76.287 34.886 -12.550 1.00 80.09  ? 5   GLU C N   1 
ATOM   2876 C CA  . GLU C 1 5   ? 76.893 36.026 -11.883 1.00 77.66  ? 5   GLU C CA  1 
ATOM   2877 C C   . GLU C 1 5   ? 77.313 35.717 -10.451 1.00 81.11  ? 5   GLU C C   1 
ATOM   2878 O O   . GLU C 1 5   ? 76.812 34.787 -9.821  1.00 76.77  ? 5   GLU C O   1 
ATOM   2879 C CB  . GLU C 1 5   ? 75.918 37.203 -11.867 1.00 74.89  ? 5   GLU C CB  1 
ATOM   2880 C CG  . GLU C 1 5   ? 76.511 38.479 -11.303 1.00 65.51  ? 5   GLU C CG  1 
ATOM   2881 C CD  . GLU C 1 5   ? 75.461 39.534 -10.993 1.00 80.85  ? 5   GLU C CD  1 
ATOM   2882 O OE1 . GLU C 1 5   ? 74.712 39.938 -11.914 1.00 80.87  ? 5   GLU C OE1 1 
ATOM   2883 O OE2 . GLU C 1 5   ? 75.385 39.964 -9.819  1.00 74.21  ? 5   GLU C OE2 1 
ATOM   2884 N N   . PHE C 1 6   ? 78.251 36.510 -9.951  1.00 86.34  ? 6   PHE C N   1 
ATOM   2885 C CA  . PHE C 1 6   ? 78.733 36.370 -8.587  1.00 88.28  ? 6   PHE C CA  1 
ATOM   2886 C C   . PHE C 1 6   ? 79.015 37.757 -8.041  1.00 85.53  ? 6   PHE C C   1 
ATOM   2887 O O   . PHE C 1 6   ? 79.845 38.475 -8.591  1.00 82.97  ? 6   PHE C O   1 
ATOM   2888 C CB  . PHE C 1 6   ? 80.022 35.564 -8.529  1.00 84.65  ? 6   PHE C CB  1 
ATOM   2889 C CG  . PHE C 1 6   ? 80.628 35.524 -7.162  1.00 96.20  ? 6   PHE C CG  1 
ATOM   2890 C CD1 . PHE C 1 6   ? 79.998 34.834 -6.130  1.00 99.32  ? 6   PHE C CD1 1 
ATOM   2891 C CD2 . PHE C 1 6   ? 81.804 36.211 -6.889  1.00 100.51 ? 6   PHE C CD2 1 
ATOM   2892 C CE1 . PHE C 1 6   ? 80.530 34.830 -4.845  1.00 104.83 ? 6   PHE C CE1 1 
ATOM   2893 C CE2 . PHE C 1 6   ? 82.346 36.212 -5.605  1.00 104.19 ? 6   PHE C CE2 1 
ATOM   2894 C CZ  . PHE C 1 6   ? 81.708 35.522 -4.583  1.00 103.59 ? 6   PHE C CZ  1 
ATOM   2895 N N   . PHE C 1 7   ? 78.331 38.136 -6.966  1.00 81.86  ? 7   PHE C N   1 
ATOM   2896 C CA  . PHE C 1 7   ? 78.558 39.448 -6.396  1.00 77.66  ? 7   PHE C CA  1 
ATOM   2897 C C   . PHE C 1 7   ? 78.861 39.401 -4.915  1.00 78.55  ? 7   PHE C C   1 
ATOM   2898 O O   . PHE C 1 7   ? 78.570 38.418 -4.248  1.00 72.95  ? 7   PHE C O   1 
ATOM   2899 C CB  . PHE C 1 7   ? 77.363 40.373 -6.684  1.00 77.86  ? 7   PHE C CB  1 
ATOM   2900 C CG  . PHE C 1 7   ? 76.029 39.852 -6.202  1.00 66.64  ? 7   PHE C CG  1 
ATOM   2901 C CD1 . PHE C 1 7   ? 75.485 40.307 -5.011  1.00 72.42  ? 7   PHE C CD1 1 
ATOM   2902 C CD2 . PHE C 1 7   ? 75.296 38.951 -6.967  1.00 71.15  ? 7   PHE C CD2 1 
ATOM   2903 C CE1 . PHE C 1 7   ? 74.225 39.876 -4.586  1.00 72.08  ? 7   PHE C CE1 1 
ATOM   2904 C CE2 . PHE C 1 7   ? 74.037 38.511 -6.554  1.00 64.81  ? 7   PHE C CE2 1 
ATOM   2905 C CZ  . PHE C 1 7   ? 73.500 38.975 -5.362  1.00 62.89  ? 7   PHE C CZ  1 
ATOM   2906 N N   . MET C 1 8   ? 79.480 40.462 -4.411  1.00 81.07  ? 8   MET C N   1 
ATOM   2907 C CA  . MET C 1 8   ? 79.809 40.552 -2.993  1.00 81.64  ? 8   MET C CA  1 
ATOM   2908 C C   . MET C 1 8   ? 79.324 41.878 -2.430  1.00 79.97  ? 8   MET C C   1 
ATOM   2909 O O   . MET C 1 8   ? 79.422 42.924 -3.084  1.00 85.12  ? 8   MET C O   1 
ATOM   2910 C CB  . MET C 1 8   ? 81.309 40.453 -2.777  1.00 76.75  ? 8   MET C CB  1 
ATOM   2911 C CG  . MET C 1 8   ? 81.920 39.213 -3.326  1.00 88.74  ? 8   MET C CG  1 
ATOM   2912 S SD  . MET C 1 8   ? 83.682 39.396 -3.227  1.00 95.67  ? 8   MET C SD  1 
ATOM   2913 C CE  . MET C 1 8   ? 83.932 39.062 -1.491  1.00 99.06  ? 8   MET C CE  1 
ATOM   2914 N N   . ARG C 1 9   ? 78.792 41.822 -1.217  1.00 71.79  ? 9   ARG C N   1 
ATOM   2915 C CA  . ARG C 1 9   ? 78.311 43.012 -0.556  1.00 65.38  ? 9   ARG C CA  1 
ATOM   2916 C C   . ARG C 1 9   ? 79.163 43.189 0.681   1.00 62.48  ? 9   ARG C C   1 
ATOM   2917 O O   . ARG C 1 9   ? 79.546 42.200 1.325   1.00 57.15  ? 9   ARG C O   1 
ATOM   2918 C CB  . ARG C 1 9   ? 76.852 42.859 -0.117  1.00 64.40  ? 9   ARG C CB  1 
ATOM   2919 C CG  . ARG C 1 9   ? 75.855 42.486 -1.186  1.00 58.37  ? 9   ARG C CG  1 
ATOM   2920 C CD  . ARG C 1 9   ? 74.435 42.737 -0.659  1.00 66.60  ? 9   ARG C CD  1 
ATOM   2921 N NE  . ARG C 1 9   ? 73.395 42.199 -1.533  1.00 67.41  ? 9   ARG C NE  1 
ATOM   2922 C CZ  . ARG C 1 9   ? 73.143 40.904 -1.672  1.00 75.17  ? 9   ARG C CZ  1 
ATOM   2923 N NH1 . ARG C 1 9   ? 73.850 40.011 -0.989  1.00 67.32  ? 9   ARG C NH1 1 
ATOM   2924 N NH2 . ARG C 1 9   ? 72.199 40.500 -2.506  1.00 72.84  ? 9   ARG C NH2 1 
ATOM   2925 N N   . ALA C 1 10  ? 79.468 44.446 0.998   1.00 52.81  ? 10  ALA C N   1 
ATOM   2926 C CA  . ALA C 1 10  ? 80.236 44.772 2.189   1.00 46.22  ? 10  ALA C CA  1 
ATOM   2927 C C   . ALA C 1 10  ? 79.392 45.861 2.795   1.00 45.81  ? 10  ALA C C   1 
ATOM   2928 O O   . ALA C 1 10  ? 78.813 46.657 2.064   1.00 43.80  ? 10  ALA C O   1 
ATOM   2929 C CB  . ALA C 1 10  ? 81.612 45.284 1.817   1.00 39.41  ? 10  ALA C CB  1 
ATOM   2930 N N   . GLY C 1 11  ? 79.292 45.872 4.116   1.00 42.19  ? 11  GLY C N   1 
ATOM   2931 C CA  . GLY C 1 11  ? 78.498 46.877 4.794   1.00 39.65  ? 11  GLY C CA  1 
ATOM   2932 C C   . GLY C 1 11  ? 78.426 46.552 6.267   1.00 47.46  ? 11  GLY C C   1 
ATOM   2933 O O   . GLY C 1 11  ? 79.196 45.729 6.747   1.00 50.21  ? 11  GLY C O   1 
ATOM   2934 N N   . SER C 1 12  ? 77.514 47.188 6.996   1.00 51.27  ? 12  SER C N   1 
ATOM   2935 C CA  . SER C 1 12  ? 77.382 46.903 8.422   1.00 54.94  ? 12  SER C CA  1 
ATOM   2936 C C   . SER C 1 12  ? 76.323 45.831 8.681   1.00 54.29  ? 12  SER C C   1 
ATOM   2937 O O   . SER C 1 12  ? 75.328 45.718 7.959   1.00 42.96  ? 12  SER C O   1 
ATOM   2938 C CB  . SER C 1 12  ? 77.034 48.178 9.192   1.00 58.56  ? 12  SER C CB  1 
ATOM   2939 O OG  . SER C 1 12  ? 75.821 48.728 8.730   1.00 59.70  ? 12  SER C OG  1 
ATOM   2940 N N   . ALA C 1 13  ? 76.565 45.029 9.708   1.00 50.99  ? 13  ALA C N   1 
ATOM   2941 C CA  . ALA C 1 13  ? 75.649 43.966 10.077  1.00 49.10  ? 13  ALA C CA  1 
ATOM   2942 C C   . ALA C 1 13  ? 75.371 44.126 11.556  1.00 57.62  ? 13  ALA C C   1 
ATOM   2943 O O   . ALA C 1 13  ? 76.207 43.789 12.388  1.00 59.22  ? 13  ALA C O   1 
ATOM   2944 C CB  . ALA C 1 13  ? 76.277 42.618 9.801   1.00 42.59  ? 13  ALA C CB  1 
ATOM   2945 N N   . THR C 1 14  ? 74.203 44.664 11.885  1.00 57.81  ? 14  THR C N   1 
ATOM   2946 C CA  . THR C 1 14  ? 73.858 44.858 13.278  1.00 57.64  ? 14  THR C CA  1 
ATOM   2947 C C   . THR C 1 14  ? 73.033 43.677 13.784  1.00 55.48  ? 14  THR C C   1 
ATOM   2948 O O   . THR C 1 14  ? 72.091 43.244 13.133  1.00 54.19  ? 14  THR C O   1 
ATOM   2949 C CB  . THR C 1 14  ? 73.079 46.171 13.479  1.00 65.01  ? 14  THR C CB  1 
ATOM   2950 O OG1 . THR C 1 14  ? 73.857 47.271 12.988  0.00 61.87  ? 14  THR C OG1 1 
ATOM   2951 C CG2 . THR C 1 14  ? 72.780 46.387 14.958  1.00 64.08  ? 14  THR C CG2 1 
ATOM   2952 N N   . VAL C 1 15  ? 73.424 43.161 14.945  1.00 57.03  ? 15  VAL C N   1 
ATOM   2953 C CA  . VAL C 1 15  ? 72.774 42.027 15.581  1.00 56.41  ? 15  VAL C CA  1 
ATOM   2954 C C   . VAL C 1 15  ? 71.990 42.461 16.813  1.00 56.91  ? 15  VAL C C   1 
ATOM   2955 O O   . VAL C 1 15  ? 72.560 43.011 17.756  1.00 51.68  ? 15  VAL C O   1 
ATOM   2956 C CB  . VAL C 1 15  ? 73.822 40.967 16.000  1.00 57.50  ? 15  VAL C CB  1 
ATOM   2957 C CG1 . VAL C 1 15  ? 73.224 39.982 16.975  1.00 48.70  ? 15  VAL C CG1 1 
ATOM   2958 C CG2 . VAL C 1 15  ? 74.327 40.239 14.775  1.00 52.89  ? 15  VAL C CG2 1 
ATOM   2959 N N   . ARG C 1 16  ? 70.678 42.228 16.788  1.00 66.73  ? 16  ARG C N   1 
ATOM   2960 C CA  . ARG C 1 16  ? 69.806 42.570 17.912  1.00 76.35  ? 16  ARG C CA  1 
ATOM   2961 C C   . ARG C 1 16  ? 69.199 41.303 18.483  1.00 78.33  ? 16  ARG C C   1 
ATOM   2962 O O   . ARG C 1 16  ? 68.149 40.844 18.032  1.00 80.57  ? 16  ARG C O   1 
ATOM   2963 C CB  . ARG C 1 16  ? 68.674 43.499 17.479  1.00 69.64  ? 16  ARG C CB  1 
ATOM   2964 C CG  . ARG C 1 16  ? 69.139 44.789 16.844  1.00 79.02  ? 16  ARG C CG  1 
ATOM   2965 C CD  . ARG C 1 16  ? 68.040 45.832 16.877  1.00 81.83  ? 16  ARG C CD  1 
ATOM   2966 N NE  . ARG C 1 16  ? 68.433 47.059 16.197  1.00 79.28  ? 16  ARG C NE  1 
ATOM   2967 C CZ  . ARG C 1 16  ? 67.806 48.217 16.350  1.00 91.63  ? 16  ARG C CZ  1 
ATOM   2968 N NH1 . ARG C 1 16  ? 66.761 48.296 17.164  1.00 93.56  ? 16  ARG C NH1 1 
ATOM   2969 N NH2 . ARG C 1 16  ? 68.220 49.292 15.691  1.00 86.29  ? 16  ARG C NH2 1 
ATOM   2970 N N   . PRO C 1 17  ? 69.855 40.716 19.488  1.00 81.24  ? 17  PRO C N   1 
ATOM   2971 C CA  . PRO C 1 17  ? 69.313 39.491 20.077  1.00 83.82  ? 17  PRO C CA  1 
ATOM   2972 C C   . PRO C 1 17  ? 67.881 39.681 20.589  1.00 83.26  ? 17  PRO C C   1 
ATOM   2973 O O   . PRO C 1 17  ? 67.352 40.791 20.577  1.00 83.49  ? 17  PRO C O   1 
ATOM   2974 C CB  . PRO C 1 17  ? 70.319 39.177 21.188  1.00 87.97  ? 17  PRO C CB  1 
ATOM   2975 C CG  . PRO C 1 17  ? 70.872 40.536 21.558  1.00 78.38  ? 17  PRO C CG  1 
ATOM   2976 C CD  . PRO C 1 17  ? 71.050 41.182 20.217  1.00 75.60  ? 17  PRO C CD  1 
ATOM   2977 N N   . THR C 1 18  ? 67.258 38.595 21.031  1.00 90.90  ? 18  THR C N   1 
ATOM   2978 C CA  . THR C 1 18  ? 65.886 38.640 21.539  1.00 92.43  ? 18  THR C CA  1 
ATOM   2979 C C   . THR C 1 18  ? 65.850 38.128 22.976  1.00 93.66  ? 18  THR C C   1 
ATOM   2980 O O   . THR C 1 18  ? 66.102 36.965 23.195  1.00 97.29  ? 18  THR C O   1 
ATOM   2981 C CB  . THR C 1 18  ? 64.980 37.738 20.697  1.00 94.68  ? 18  THR C CB  1 
ATOM   2982 O OG1 . THR C 1 18  ? 64.986 38.189 19.336  1.00 96.83  ? 18  THR C OG1 1 
ATOM   2983 C CG2 . THR C 1 18  ? 63.570 37.762 21.238  1.00 91.97  ? 18  THR C CG2 1 
ATOM   2984 N N   . GLU C 1 19  ? 65.559 38.959 23.968  1.00 93.71  ? 19  GLU C N   1 
ATOM   2985 C CA  . GLU C 1 19  ? 65.527 38.493 25.374  1.00 91.10  ? 19  GLU C CA  1 
ATOM   2986 C C   . GLU C 1 19  ? 65.789 36.987 25.606  0.00 92.22  ? 19  GLU C C   1 
ATOM   2987 O O   . GLU C 1 19  ? 65.135 36.134 25.009  0.00 91.64  ? 19  GLU C O   1 
ATOM   2988 C CB  . GLU C 1 19  ? 64.181 38.853 26.014  1.00 94.83  ? 19  GLU C CB  1 
ATOM   2989 C CG  . GLU C 1 19  ? 63.879 40.360 26.106  1.00 92.91  ? 19  GLU C CG  1 
ATOM   2990 C CD  . GLU C 1 19  ? 63.715 41.039 24.747  1.00 96.21  ? 19  GLU C CD  1 
ATOM   2991 O OE1 . GLU C 1 19  ? 64.398 42.061 24.529  1.00 92.09  ? 19  GLU C OE1 1 
ATOM   2992 O OE2 . GLU C 1 19  ? 62.909 40.568 23.903  1.00 93.90  ? 19  GLU C OE2 1 
ATOM   2993 N N   . GLY C 1 20  ? 66.727 36.664 26.492  1.00 66.73  ? 20  GLY C N   1 
ATOM   2994 C CA  . GLY C 1 20  ? 67.047 35.267 26.766  1.00 76.35  ? 20  GLY C CA  1 
ATOM   2995 C C   . GLY C 1 20  ? 67.422 34.957 28.210  1.00 78.33  ? 20  GLY C C   1 
ATOM   2996 O O   . GLY C 1 20  ? 66.845 35.510 29.151  1.00 80.57  ? 20  GLY C O   1 
ATOM   2997 N N   . GLY C 1 29  ? 65.877 38.572 38.185  1.00 87.83  ? 29  GLY C N   1 
ATOM   2998 C CA  . GLY C 1 29  ? 67.147 38.259 37.565  1.00 84.63  ? 29  GLY C CA  1 
ATOM   2999 C C   . GLY C 1 29  ? 67.047 38.237 36.054  1.00 81.38  ? 29  GLY C C   1 
ATOM   3000 O O   . GLY C 1 29  ? 67.116 37.175 35.438  1.00 80.74  ? 29  GLY C O   1 
ATOM   3001 N N   . GLY C 1 30  ? 66.879 39.412 35.452  0.00 87.30  ? 30  GLY C N   1 
ATOM   3002 C CA  . GLY C 1 30  ? 66.789 39.500 34.003  1.00 87.22  ? 30  GLY C CA  1 
ATOM   3003 C C   . GLY C 1 30  ? 68.188 39.501 33.418  1.00 87.15  ? 30  GLY C C   1 
ATOM   3004 O O   . GLY C 1 30  ? 69.007 40.338 33.755  1.00 92.14  ? 30  GLY C O   1 
ATOM   3005 N N   . PHE C 1 31  ? 68.444 38.559 32.526  1.00 87.83  ? 31  PHE C N   1 
ATOM   3006 C CA  . PHE C 1 31  ? 69.735 38.353 31.878  1.00 84.63  ? 31  PHE C CA  1 
ATOM   3007 C C   . PHE C 1 31  ? 69.633 38.895 30.439  1.00 81.38  ? 31  PHE C C   1 
ATOM   3008 O O   . PHE C 1 31  ? 68.974 38.288 29.598  1.00 80.74  ? 31  PHE C O   1 
ATOM   3009 C CB  . PHE C 1 31  ? 69.954 36.834 32.004  1.00 87.61  ? 31  PHE C CB  1 
ATOM   3010 C CG  . PHE C 1 31  ? 70.931 36.221 31.055  1.00 89.86  ? 31  PHE C CG  1 
ATOM   3011 C CD1 . PHE C 1 31  ? 71.865 35.327 31.549  0.00 93.58  ? 31  PHE C CD1 1 
ATOM   3012 C CD2 . PHE C 1 31  ? 70.820 36.375 29.673  1.00 95.33  ? 31  PHE C CD2 1 
ATOM   3013 C CE1 . PHE C 1 31  ? 72.659 34.593 30.709  1.00 95.18  ? 31  PHE C CE1 1 
ATOM   3014 C CE2 . PHE C 1 31  ? 71.618 35.640 28.810  1.00 96.04  ? 31  PHE C CE2 1 
ATOM   3015 C CZ  . PHE C 1 31  ? 72.538 34.745 29.330  1.00 99.91  ? 31  PHE C CZ  1 
ATOM   3016 N N   . SER C 1 32  ? 70.260 40.037 30.140  1.00 81.05  ? 32  SER C N   1 
ATOM   3017 C CA  . SER C 1 32  ? 70.123 40.569 28.784  1.00 81.39  ? 32  SER C CA  1 
ATOM   3018 C C   . SER C 1 32  ? 71.421 40.633 27.979  1.00 78.73  ? 32  SER C C   1 
ATOM   3019 O O   . SER C 1 32  ? 72.520 40.656 28.533  1.00 70.69  ? 32  SER C O   1 
ATOM   3020 C CB  . SER C 1 32  ? 69.450 41.949 28.824  1.00 75.28  ? 32  SER C CB  1 
ATOM   3021 O OG  . SER C 1 32  ? 70.268 42.905 29.468  1.00 68.97  ? 32  SER C OG  1 
ATOM   3022 N N   . VAL C 1 33  ? 71.289 40.629 26.662  1.00 68.83  ? 33  VAL C N   1 
ATOM   3023 C CA  . VAL C 1 33  ? 72.461 40.695 25.828  1.00 68.42  ? 33  VAL C CA  1 
ATOM   3024 C C   . VAL C 1 33  ? 72.424 41.960 25.007  1.00 66.95  ? 33  VAL C C   1 
ATOM   3025 O O   . VAL C 1 33  ? 71.391 42.345 24.458  1.00 59.84  ? 33  VAL C O   1 
ATOM   3026 C CB  . VAL C 1 33  ? 72.571 39.491 24.903  1.00 70.28  ? 33  VAL C CB  1 
ATOM   3027 C CG1 . VAL C 1 33  ? 73.817 39.623 24.025  1.00 67.47  ? 33  VAL C CG1 1 
ATOM   3028 C CG2 . VAL C 1 33  ? 72.636 38.226 25.732  1.00 64.72  ? 33  VAL C CG2 1 
ATOM   3029 N N   . THR C 1 34  ? 73.584 42.591 24.939  1.00 62.92  ? 34  THR C N   1 
ATOM   3030 C CA  . THR C 1 34  ? 73.786 43.838 24.236  1.00 58.31  ? 34  THR C CA  1 
ATOM   3031 C C   . THR C 1 34  ? 73.705 43.701 22.706  1.00 54.50  ? 34  THR C C   1 
ATOM   3032 O O   . THR C 1 34  ? 73.881 42.607 22.168  1.00 48.94  ? 34  THR C O   1 
ATOM   3033 C CB  . THR C 1 34  ? 75.150 44.388 24.681  1.00 60.93  ? 34  THR C CB  1 
ATOM   3034 O OG1 . THR C 1 34  ? 74.987 45.737 25.127  1.00 59.97  ? 34  THR C OG1 1 
ATOM   3035 C CG2 . THR C 1 34  ? 76.189 44.283 23.568  1.00 63.38  ? 34  THR C CG2 1 
ATOM   3036 N N   . ASN C 1 35  ? 73.421 44.803 22.013  1.00 47.62  ? 35  ASN C N   1 
ATOM   3037 C CA  . ASN C 1 35  ? 73.351 44.799 20.548  1.00 52.93  ? 35  ASN C CA  1 
ATOM   3038 C C   . ASN C 1 35  ? 74.771 44.918 20.016  1.00 54.76  ? 35  ASN C C   1 
ATOM   3039 O O   . ASN C 1 35  ? 75.675 45.226 20.774  1.00 60.60  ? 35  ASN C O   1 
ATOM   3040 C CB  . ASN C 1 35  ? 72.560 46.002 20.058  1.00 54.36  ? 35  ASN C CB  1 
ATOM   3041 C CG  . ASN C 1 35  ? 71.100 45.702 19.871  1.00 73.23  ? 35  ASN C CG  1 
ATOM   3042 O OD1 . ASN C 1 35  ? 70.607 44.664 20.312  1.00 85.65  ? 35  ASN C OD1 1 
ATOM   3043 N ND2 . ASN C 1 35  ? 70.387 46.616 19.219  1.00 82.84  ? 35  ASN C ND2 1 
ATOM   3044 N N   . ASN C 1 36  ? 74.992 44.689 18.728  1.00 58.04  ? 36  ASN C N   1 
ATOM   3045 C CA  . ASN C 1 36  ? 76.342 44.856 18.205  1.00 49.94  ? 36  ASN C CA  1 
ATOM   3046 C C   . ASN C 1 36  ? 76.393 44.910 16.683  1.00 55.80  ? 36  ASN C C   1 
ATOM   3047 O O   . ASN C 1 36  ? 75.681 44.165 16.008  1.00 48.94  ? 36  ASN C O   1 
ATOM   3048 C CB  . ASN C 1 36  ? 77.249 43.740 18.713  1.00 49.02  ? 36  ASN C CB  1 
ATOM   3049 C CG  . ASN C 1 36  ? 78.729 44.053 18.526  1.00 45.87  ? 36  ASN C CG  1 
ATOM   3050 O OD1 . ASN C 1 36  ? 79.205 45.076 18.978  1.00 51.63  ? 36  ASN C OD1 1 
ATOM   3051 N ND2 . ASN C 1 36  ? 79.456 43.163 17.867  1.00 48.33  ? 36  ASN C ND2 1 
ATOM   3052 N N   . THR C 1 37  ? 77.224 45.807 16.145  1.00 53.53  ? 37  THR C N   1 
ATOM   3053 C CA  . THR C 1 37  ? 77.382 45.933 14.696  1.00 49.23  ? 37  THR C CA  1 
ATOM   3054 C C   . THR C 1 37  ? 78.791 45.523 14.294  1.00 45.82  ? 37  THR C C   1 
ATOM   3055 O O   . THR C 1 37  ? 79.749 45.776 15.017  1.00 41.76  ? 37  THR C O   1 
ATOM   3056 C CB  . THR C 1 37  ? 77.140 47.369 14.199  1.00 39.36  ? 37  THR C CB  1 
ATOM   3057 O OG1 . THR C 1 37  ? 75.788 47.735 14.482  1.00 69.23  ? 37  THR C OG1 1 
ATOM   3058 C CG2 . THR C 1 37  ? 77.376 47.469 12.697  0.00 52.33  ? 37  THR C CG2 1 
ATOM   3059 N N   . GLN C 1 38  ? 78.902 44.890 13.131  1.00 47.67  ? 38  GLN C N   1 
ATOM   3060 C CA  . GLN C 1 38  ? 80.177 44.436 12.618  1.00 43.47  ? 38  GLN C CA  1 
ATOM   3061 C C   . GLN C 1 38  ? 80.260 44.596 11.107  1.00 46.00  ? 38  GLN C C   1 
ATOM   3062 O O   . GLN C 1 38  ? 79.292 44.977 10.445  1.00 45.36  ? 38  GLN C O   1 
ATOM   3063 C CB  . GLN C 1 38  ? 80.381 42.964 12.987  1.00 43.44  ? 38  GLN C CB  1 
ATOM   3064 C CG  . GLN C 1 38  ? 80.588 42.726 14.456  1.00 48.90  ? 38  GLN C CG  1 
ATOM   3065 C CD  . GLN C 1 38  ? 81.871 43.344 14.928  1.00 58.64  ? 38  GLN C CD  1 
ATOM   3066 O OE1 . GLN C 1 38  ? 82.009 43.682 16.102  1.00 52.96  ? 38  GLN C OE1 1 
ATOM   3067 N NE2 . GLN C 1 38  ? 82.833 43.498 14.010  1.00 65.17  ? 38  GLN C NE2 1 
ATOM   3068 N N   . LEU C 1 39  ? 81.430 44.303 10.561  1.00 41.54  ? 39  LEU C N   1 
ATOM   3069 C CA  . LEU C 1 39  ? 81.600 44.384 9.125   1.00 46.10  ? 39  LEU C CA  1 
ATOM   3070 C C   . LEU C 1 39  ? 80.929 43.131 8.589   1.00 51.03  ? 39  LEU C C   1 
ATOM   3071 O O   . LEU C 1 39  ? 81.338 42.012 8.915   1.00 51.30  ? 39  LEU C O   1 
ATOM   3072 C CB  . LEU C 1 39  ? 83.081 44.351 8.747   1.00 53.94  ? 39  LEU C CB  1 
ATOM   3073 C CG  . LEU C 1 39  ? 83.522 44.813 7.356   1.00 49.18  ? 39  LEU C CG  1 
ATOM   3074 C CD1 . LEU C 1 39  ? 84.628 43.906 6.889   1.00 47.49  ? 39  LEU C CD1 1 
ATOM   3075 C CD2 . LEU C 1 39  ? 82.386 44.775 6.369   1.00 47.94  ? 39  LEU C CD2 1 
ATOM   3076 N N   . GLY C 1 40  ? 79.887 43.318 7.793   1.00 47.15  ? 40  GLY C N   1 
ATOM   3077 C CA  . GLY C 1 40  ? 79.209 42.180 7.230   1.00 48.73  ? 40  GLY C CA  1 
ATOM   3078 C C   . GLY C 1 40  ? 79.583 42.074 5.772   1.00 58.53  ? 40  GLY C C   1 
ATOM   3079 O O   . GLY C 1 40  ? 79.544 43.069 5.047   1.00 59.43  ? 40  GLY C O   1 
ATOM   3080 N N   . LEU C 1 41  ? 79.982 40.877 5.352   1.00 65.98  ? 41  LEU C N   1 
ATOM   3081 C CA  . LEU C 1 41  ? 80.330 40.612 3.959   1.00 65.02  ? 41  LEU C CA  1 
ATOM   3082 C C   . LEU C 1 41  ? 79.439 39.472 3.520   1.00 66.95  ? 41  LEU C C   1 
ATOM   3083 O O   . LEU C 1 41  ? 79.219 38.532 4.277   1.00 67.42  ? 41  LEU C O   1 
ATOM   3084 C CB  . LEU C 1 41  ? 81.779 40.159 3.816   1.00 64.23  ? 41  LEU C CB  1 
ATOM   3085 C CG  . LEU C 1 41  ? 82.874 41.208 3.891   1.00 76.63  ? 41  LEU C CG  1 
ATOM   3086 C CD1 . LEU C 1 41  ? 84.217 40.508 3.864   1.00 62.84  ? 41  LEU C CD1 1 
ATOM   3087 C CD2 . LEU C 1 41  ? 82.731 42.187 2.735   1.00 72.29  ? 41  LEU C CD2 1 
ATOM   3088 N N   . THR C 1 42  ? 78.918 39.547 2.307   1.00 68.24  ? 42  THR C N   1 
ATOM   3089 C CA  . THR C 1 42  ? 78.084 38.471 1.817   1.00 66.30  ? 42  THR C CA  1 
ATOM   3090 C C   . THR C 1 42  ? 78.565 38.069 0.422   1.00 70.93  ? 42  THR C C   1 
ATOM   3091 O O   . THR C 1 42  ? 79.016 38.908 -0.360  1.00 72.52  ? 42  THR C O   1 
ATOM   3092 C CB  . THR C 1 42  ? 76.572 38.876 1.801   1.00 56.68  ? 42  THR C CB  1 
ATOM   3093 O OG1 . THR C 1 42  ? 76.302 39.783 0.723   1.00 48.48  ? 42  THR C OG1 1 
ATOM   3094 C CG2 . THR C 1 42  ? 76.184 39.525 3.121   0.00 57.60  ? 42  THR C CG2 1 
ATOM   3095 N N   . PHE C 1 43  ? 78.501 36.772 0.133   1.00 75.32  ? 43  PHE C N   1 
ATOM   3096 C CA  . PHE C 1 43  ? 78.919 36.229 -1.160  1.00 68.14  ? 43  PHE C CA  1 
ATOM   3097 C C   . PHE C 1 43  ? 77.724 35.509 -1.760  1.00 60.98  ? 43  PHE C C   1 
ATOM   3098 O O   . PHE C 1 43  ? 77.253 34.534 -1.206  1.00 68.40  ? 43  PHE C O   1 
ATOM   3099 C CB  . PHE C 1 43  ? 80.060 35.223 -0.983  1.00 55.09  ? 43  PHE C CB  1 
ATOM   3100 C CG  . PHE C 1 43  ? 81.161 35.695 -0.079  1.00 60.97  ? 43  PHE C CG  1 
ATOM   3101 C CD1 . PHE C 1 43  ? 80.907 35.990 1.255   1.00 50.47  ? 43  PHE C CD1 1 
ATOM   3102 C CD2 . PHE C 1 43  ? 82.460 35.824 -0.557  1.00 66.64  ? 43  PHE C CD2 1 
ATOM   3103 C CE1 . PHE C 1 43  ? 81.922 36.404 2.100   1.00 64.73  ? 43  PHE C CE1 1 
ATOM   3104 C CE2 . PHE C 1 43  ? 83.494 36.239 0.282   1.00 71.23  ? 43  PHE C CE2 1 
ATOM   3105 C CZ  . PHE C 1 43  ? 83.226 36.530 1.616   1.00 61.98  ? 43  PHE C CZ  1 
ATOM   3106 N N   . THR C 1 44  ? 77.225 35.993 -2.883  1.00 63.77  ? 44  THR C N   1 
ATOM   3107 C CA  . THR C 1 44  ? 76.082 35.353 -3.507  1.00 74.80  ? 44  THR C CA  1 
ATOM   3108 C C   . THR C 1 44  ? 76.397 34.883 -4.914  1.00 79.42  ? 44  THR C C   1 
ATOM   3109 O O   . THR C 1 44  ? 77.141 35.539 -5.657  1.00 76.56  ? 44  THR C O   1 
ATOM   3110 C CB  . THR C 1 44  ? 74.849 36.302 -3.601  1.00 78.79  ? 44  THR C CB  1 
ATOM   3111 O OG1 . THR C 1 44  ? 74.393 36.646 -2.288  1.00 73.52  ? 44  THR C OG1 1 
ATOM   3112 C CG2 . THR C 1 44  ? 73.713 35.623 -4.360  0.00 75.64  ? 44  THR C CG2 1 
ATOM   3113 N N   . TYR C 1 45  ? 75.825 33.733 -5.264  1.00 79.95  ? 45  TYR C N   1 
ATOM   3114 C CA  . TYR C 1 45  ? 75.975 33.177 -6.596  1.00 79.18  ? 45  TYR C CA  1 
ATOM   3115 C C   . TYR C 1 45  ? 74.583 33.026 -7.207  1.00 73.79  ? 45  TYR C C   1 
ATOM   3116 O O   . TYR C 1 45  ? 73.709 32.379 -6.631  1.00 75.39  ? 45  TYR C O   1 
ATOM   3117 C CB  . TYR C 1 45  ? 76.649 31.813 -6.573  1.00 67.79  ? 45  TYR C CB  1 
ATOM   3118 C CG  . TYR C 1 45  ? 76.738 31.274 -7.971  1.00 72.64  ? 45  TYR C CG  1 
ATOM   3119 C CD1 . TYR C 1 45  ? 77.700 31.755 -8.849  1.00 68.37  ? 45  TYR C CD1 1 
ATOM   3120 C CD2 . TYR C 1 45  ? 75.793 30.359 -8.455  1.00 61.57  ? 45  TYR C CD2 1 
ATOM   3121 C CE1 . TYR C 1 45  ? 77.723 31.351 -10.167 1.00 59.45  ? 45  TYR C CE1 1 
ATOM   3122 C CE2 . TYR C 1 45  ? 75.808 29.952 -9.768  1.00 51.55  ? 45  TYR C CE2 1 
ATOM   3123 C CZ  . TYR C 1 45  ? 76.778 30.454 -10.617 1.00 60.81  ? 45  TYR C CZ  1 
ATOM   3124 O OH  . TYR C 1 45  ? 76.818 30.076 -11.930 1.00 62.97  ? 45  TYR C OH  1 
ATOM   3125 N N   . MET C 1 46  ? 74.377 33.617 -8.374  1.00 73.78  ? 46  MET C N   1 
ATOM   3126 C CA  . MET C 1 46  ? 73.084 33.530 -9.017  1.00 81.73  ? 46  MET C CA  1 
ATOM   3127 C C   . MET C 1 46  ? 72.899 32.203 -9.734  1.00 85.53  ? 46  MET C C   1 
ATOM   3128 O O   . MET C 1 46  ? 73.478 31.974 -10.795 1.00 84.97  ? 46  MET C O   1 
ATOM   3129 C CB  . MET C 1 46  ? 72.905 34.681 -10.009 0.00 85.65  ? 46  MET C CB  1 
ATOM   3130 C CG  . MET C 1 46  ? 72.832 36.046 -9.357  1.00 87.42  ? 46  MET C CG  1 
ATOM   3131 S SD  . MET C 1 46  ? 71.577 36.105 -8.069  1.00 104.56 ? 46  MET C SD  1 
ATOM   3132 C CE  . MET C 1 46  ? 70.108 36.272 -9.042  1.00 103.78 ? 46  MET C CE  1 
ATOM   3133 N N   . ALA C 1 47  ? 72.092 31.326 -9.145  1.00 85.75  ? 47  ALA C N   1 
ATOM   3134 C CA  . ALA C 1 47  ? 71.815 30.036 -9.756  1.00 79.23  ? 47  ALA C CA  1 
ATOM   3135 C C   . ALA C 1 47  ? 71.152 30.287 -11.110 1.00 78.43  ? 47  ALA C C   1 
ATOM   3136 O O   . ALA C 1 47  ? 71.641 29.832 -12.141 1.00 76.35  ? 47  ALA C O   1 
ATOM   3137 C CB  . ALA C 1 47  ? 70.895 29.212 -8.858  0.00 81.00  ? 47  ALA C CB  1 
ATOM   3138 N N   . THR C 1 48  ? 70.040 31.022 -11.099 1.00 82.74  ? 48  THR C N   1 
ATOM   3139 C CA  . THR C 1 48  ? 69.305 31.328 -12.326 1.00 87.21  ? 48  THR C CA  1 
ATOM   3140 C C   . THR C 1 48  ? 68.372 32.525 -12.172 1.00 89.09  ? 48  THR C C   1 
ATOM   3141 O O   . THR C 1 48  ? 67.261 32.381 -11.650 1.00 94.06  ? 48  THR C O   1 
ATOM   3142 C CB  . THR C 1 48  ? 68.395 30.152 -12.785 1.00 92.85  ? 48  THR C CB  1 
ATOM   3143 O OG1 . THR C 1 48  ? 67.405 29.900 -11.777 1.00 91.88  ? 48  THR C OG1 1 
ATOM   3144 C CG2 . THR C 1 48  ? 69.196 28.880 -13.041 1.00 93.54  ? 48  THR C CG2 1 
ATOM   3145 N N   . ASP C 1 49  ? 68.828 33.687 -12.641 1.00 86.15  ? 49  ASP C N   1 
ATOM   3146 C CA  . ASP C 1 49  ? 68.065 34.953 -12.634 1.00 83.56  ? 49  ASP C CA  1 
ATOM   3147 C C   . ASP C 1 49  ? 67.115 35.264 -11.472 1.00 82.60  ? 49  ASP C C   1 
ATOM   3148 O O   . ASP C 1 49  ? 66.499 36.331 -11.464 1.00 79.45  ? 49  ASP C O   1 
ATOM   3149 C CB  . ASP C 1 49  ? 67.232 35.093 -13.924 1.00 80.31  ? 49  ASP C CB  1 
ATOM   3150 C CG  . ASP C 1 49  ? 68.067 35.429 -15.160 1.00 76.77  ? 49  ASP C CG  1 
ATOM   3151 O OD1 . ASP C 1 49  ? 67.469 35.939 -16.136 1.00 74.58  ? 49  ASP C OD1 1 
ATOM   3152 O OD2 . ASP C 1 49  ? 69.294 35.180 -15.179 1.00 79.20  ? 49  ASP C OD2 1 
ATOM   3153 N N   . ASN C 1 50  ? 66.989 34.352 -10.509 1.00 86.54  ? 50  ASN C N   1 
ATOM   3154 C CA  . ASN C 1 50  ? 66.095 34.539 -9.363  1.00 83.13  ? 50  ASN C CA  1 
ATOM   3155 C C   . ASN C 1 50  ? 66.613 33.735 -8.180  1.00 81.09  ? 50  ASN C C   1 
ATOM   3156 O O   . ASN C 1 50  ? 66.593 34.191 -7.038  0.00 82.38  ? 50  ASN C O   1 
ATOM   3157 C CB  . ASN C 1 50  ? 64.699 34.053 -9.736  0.00 79.12  ? 50  ASN C CB  1 
ATOM   3158 C CG  . ASN C 1 50  ? 64.205 34.666 -11.024 1.00 74.32  ? 50  ASN C CG  1 
ATOM   3159 O OD1 . ASN C 1 50  ? 63.637 35.765 -11.030 1.00 71.97  ? 50  ASN C OD1 1 
ATOM   3160 N ND2 . ASN C 1 50  ? 64.439 33.969 -12.134 1.00 73.35  ? 50  ASN C ND2 1 
ATOM   3161 N N   . ILE C 1 51  ? 67.071 32.523 -8.472  1.00 83.84  ? 51  ILE C N   1 
ATOM   3162 C CA  . ILE C 1 51  ? 67.593 31.640 -7.445  1.00 84.74  ? 51  ILE C CA  1 
ATOM   3163 C C   . ILE C 1 51  ? 69.070 31.900 -7.285  1.00 83.75  ? 51  ILE C C   1 
ATOM   3164 O O   . ILE C 1 51  ? 69.827 31.845 -8.247  1.00 78.08  ? 51  ILE C O   1 
ATOM   3165 C CB  . ILE C 1 51  ? 67.394 30.154 -7.814  1.00 85.70  ? 51  ILE C CB  1 
ATOM   3166 C CG1 . ILE C 1 51  ? 65.899 29.854 -7.979  1.00 80.44  ? 51  ILE C CG1 1 
ATOM   3167 C CG2 . ILE C 1 51  ? 67.983 29.261 -6.725  0.00 83.81  ? 51  ILE C CG2 1 
ATOM   3168 C CD1 . ILE C 1 51  ? 65.615 28.569 -8.729  1.00 68.03  ? 51  ILE C CD1 1 
ATOM   3169 N N   . GLY C 1 52  ? 69.468 32.196 -6.059  1.00 85.21  ? 52  GLY C N   1 
ATOM   3170 C CA  . GLY C 1 52  ? 70.858 32.454 -5.787  1.00 85.29  ? 52  GLY C CA  1 
ATOM   3171 C C   . GLY C 1 52  ? 71.225 31.882 -4.439  1.00 88.56  ? 52  GLY C C   1 
ATOM   3172 O O   . GLY C 1 52  ? 70.373 31.712 -3.559  1.00 86.43  ? 52  GLY C O   1 
ATOM   3173 N N   . VAL C 1 53  ? 72.506 31.577 -4.292  1.00 86.56  ? 53  VAL C N   1 
ATOM   3174 C CA  . VAL C 1 53  ? 73.038 31.025 -3.060  1.00 83.61  ? 53  VAL C CA  1 
ATOM   3175 C C   . VAL C 1 53  ? 73.874 32.091 -2.381  1.00 83.59  ? 53  VAL C C   1 
ATOM   3176 O O   . VAL C 1 53  ? 74.855 32.574 -2.946  1.00 84.19  ? 53  VAL C O   1 
ATOM   3177 C CB  . VAL C 1 53  ? 73.927 29.808 -3.338  1.00 80.92  ? 53  VAL C CB  1 
ATOM   3178 C CG1 . VAL C 1 53  ? 74.484 29.269 -2.036  1.00 79.12  ? 53  VAL C CG1 1 
ATOM   3179 C CG2 . VAL C 1 53  ? 73.131 28.754 -4.069  1.00 70.42  ? 53  VAL C CG2 1 
ATOM   3180 N N   . GLU C 1 54  ? 73.492 32.441 -1.159  1.00 78.10  ? 54  GLU C N   1 
ATOM   3181 C CA  . GLU C 1 54  ? 74.204 33.471 -0.419  1.00 77.30  ? 54  GLU C CA  1 
ATOM   3182 C C   . GLU C 1 54  ? 74.920 32.975 0.838   1.00 73.24  ? 54  GLU C C   1 
ATOM   3183 O O   . GLU C 1 54  ? 74.412 32.125 1.551   1.00 78.24  ? 54  GLU C O   1 
ATOM   3184 C CB  . GLU C 1 54  ? 73.220 34.587 -0.051  1.00 73.29  ? 54  GLU C CB  1 
ATOM   3185 C CG  . GLU C 1 54  ? 73.868 35.815 0.533   1.00 50.39  ? 54  GLU C CG  1 
ATOM   3186 C CD  . GLU C 1 54  ? 72.946 37.000 0.528   1.00 71.98  ? 54  GLU C CD  1 
ATOM   3187 O OE1 . GLU C 1 54  ? 72.156 37.160 1.483   1.00 79.49  ? 54  GLU C OE1 1 
ATOM   3188 O OE2 . GLU C 1 54  ? 73.005 37.773 -0.451  1.00 67.49  ? 54  GLU C OE2 1 
ATOM   3189 N N   . LEU C 1 55  ? 76.107 33.519 1.097   1.00 72.16  ? 55  LEU C N   1 
ATOM   3190 C CA  . LEU C 1 55  ? 76.888 33.172 2.281   1.00 76.64  ? 55  LEU C CA  1 
ATOM   3191 C C   . LEU C 1 55  ? 77.157 34.460 3.068   1.00 76.75  ? 55  LEU C C   1 
ATOM   3192 O O   . LEU C 1 55  ? 77.687 35.417 2.514   1.00 69.71  ? 55  LEU C O   1 
ATOM   3193 C CB  . LEU C 1 55  ? 78.214 32.526 1.875   1.00 68.90  ? 55  LEU C CB  1 
ATOM   3194 C CG  . LEU C 1 55  ? 79.145 31.979 2.962   1.00 62.80  ? 55  LEU C CG  1 
ATOM   3195 C CD1 . LEU C 1 55  ? 80.320 32.892 3.137   1.00 71.07  ? 55  LEU C CD1 1 
ATOM   3196 C CD2 . LEU C 1 55  ? 78.388 31.801 4.267   1.00 65.52  ? 55  LEU C CD2 1 
ATOM   3197 N N   . LEU C 1 56  ? 76.775 34.486 4.347   1.00 77.88  ? 56  LEU C N   1 
ATOM   3198 C CA  . LEU C 1 56  ? 76.977 35.663 5.198   1.00 69.09  ? 56  LEU C CA  1 
ATOM   3199 C C   . LEU C 1 56  ? 78.134 35.458 6.143   1.00 64.06  ? 56  LEU C C   1 
ATOM   3200 O O   . LEU C 1 56  ? 78.186 34.475 6.855   1.00 66.95  ? 56  LEU C O   1 
ATOM   3201 C CB  . LEU C 1 56  ? 75.735 35.962 6.042   1.00 75.61  ? 56  LEU C CB  1 
ATOM   3202 C CG  . LEU C 1 56  ? 75.954 37.033 7.116   1.00 69.04  ? 56  LEU C CG  1 
ATOM   3203 C CD1 . LEU C 1 56  ? 76.219 38.345 6.422   1.00 57.00  ? 56  LEU C CD1 1 
ATOM   3204 C CD2 . LEU C 1 56  ? 74.745 37.157 8.029   1.00 54.42  ? 56  LEU C CD2 1 
ATOM   3205 N N   . ALA C 1 57  ? 79.057 36.406 6.155   1.00 66.13  ? 57  ALA C N   1 
ATOM   3206 C CA  . ALA C 1 57  ? 80.215 36.329 7.028   1.00 60.74  ? 57  ALA C CA  1 
ATOM   3207 C C   . ALA C 1 57  ? 80.371 37.677 7.698   1.00 62.50  ? 57  ALA C C   1 
ATOM   3208 O O   . ALA C 1 57  ? 79.797 38.669 7.256   1.00 64.63  ? 57  ALA C O   1 
ATOM   3209 C CB  . ALA C 1 57  ? 81.446 35.999 6.223   1.00 53.92  ? 57  ALA C CB  1 
ATOM   3210 N N   . ALA C 1 58  ? 81.146 37.732 8.766   1.00 56.23  ? 58  ALA C N   1 
ATOM   3211 C CA  . ALA C 1 58  ? 81.315 38.999 9.445   1.00 56.90  ? 58  ALA C CA  1 
ATOM   3212 C C   . ALA C 1 58  ? 82.547 39.004 10.316  1.00 60.67  ? 58  ALA C C   1 
ATOM   3213 O O   . ALA C 1 58  ? 83.171 37.971 10.524  1.00 61.10  ? 58  ALA C O   1 
ATOM   3214 C CB  . ALA C 1 58  ? 80.094 39.288 10.286  1.00 56.62  ? 58  ALA C CB  1 
ATOM   3215 N N   . THR C 1 59  ? 82.912 40.184 10.798  1.00 64.29  ? 59  THR C N   1 
ATOM   3216 C CA  . THR C 1 59  ? 84.044 40.315 11.695  1.00 62.95  ? 59  THR C CA  1 
ATOM   3217 C C   . THR C 1 59  ? 83.424 39.756 12.993  1.00 59.57  ? 59  THR C C   1 
ATOM   3218 O O   . THR C 1 59  ? 82.206 39.704 13.117  1.00 65.52  ? 59  THR C O   1 
ATOM   3219 C CB  . THR C 1 59  ? 84.436 41.814 11.822  1.00 57.65  ? 59  THR C CB  1 
ATOM   3220 O OG1 . THR C 1 59  ? 84.676 42.355 10.517  0.00 60.47  ? 59  THR C OG1 1 
ATOM   3221 C CG2 . THR C 1 59  ? 85.688 41.981 12.664  0.00 60.47  ? 59  THR C CG2 1 
ATOM   3222 N N   . PRO C 1 60  ? 84.232 39.299 13.954  1.00 55.35  ? 60  PRO C N   1 
ATOM   3223 C CA  . PRO C 1 60  ? 83.605 38.774 15.171  1.00 58.30  ? 60  PRO C CA  1 
ATOM   3224 C C   . PRO C 1 60  ? 82.798 39.779 16.003  1.00 58.10  ? 60  PRO C C   1 
ATOM   3225 O O   . PRO C 1 60  ? 83.263 40.894 16.289  1.00 54.28  ? 60  PRO C O   1 
ATOM   3226 C CB  . PRO C 1 60  ? 84.790 38.191 15.945  1.00 50.69  ? 60  PRO C CB  1 
ATOM   3227 C CG  . PRO C 1 60  ? 85.936 39.043 15.498  1.00 49.59  ? 60  PRO C CG  1 
ATOM   3228 C CD  . PRO C 1 60  ? 85.688 39.115 14.007  1.00 56.89  ? 60  PRO C CD  1 
ATOM   3229 N N   . PHE C 1 61  ? 81.593 39.349 16.391  1.00 54.77  ? 61  PHE C N   1 
ATOM   3230 C CA  . PHE C 1 61  ? 80.667 40.147 17.184  1.00 54.07  ? 61  PHE C CA  1 
ATOM   3231 C C   . PHE C 1 61  ? 80.992 40.099 18.661  1.00 52.91  ? 61  PHE C C   1 
ATOM   3232 O O   . PHE C 1 61  ? 81.255 39.035 19.209  1.00 61.89  ? 61  PHE C O   1 
ATOM   3233 C CB  . PHE C 1 61  ? 79.235 39.653 17.000  1.00 46.94  ? 61  PHE C CB  1 
ATOM   3234 C CG  . PHE C 1 61  ? 78.607 40.066 15.704  1.00 52.79  ? 61  PHE C CG  1 
ATOM   3235 C CD1 . PHE C 1 61  ? 78.805 39.322 14.545  1.00 46.38  ? 61  PHE C CD1 1 
ATOM   3236 C CD2 . PHE C 1 61  ? 77.801 41.203 15.643  1.00 53.68  ? 61  PHE C CD2 1 
ATOM   3237 C CE1 . PHE C 1 61  ? 78.204 39.701 13.336  1.00 39.18  ? 61  PHE C CE1 1 
ATOM   3238 C CE2 . PHE C 1 61  ? 77.198 41.591 14.446  1.00 43.54  ? 61  PHE C CE2 1 
ATOM   3239 C CZ  . PHE C 1 61  ? 77.402 40.834 13.288  1.00 52.99  ? 61  PHE C CZ  1 
ATOM   3240 N N   . ARG C 1 62  ? 80.958 41.256 19.308  1.00 50.41  ? 62  ARG C N   1 
ATOM   3241 C CA  . ARG C 1 62  ? 81.233 41.350 20.729  1.00 52.73  ? 62  ARG C CA  1 
ATOM   3242 C C   . ARG C 1 62  ? 79.966 41.792 21.438  1.00 57.32  ? 62  ARG C C   1 
ATOM   3243 O O   . ARG C 1 62  ? 79.392 42.840 21.099  1.00 56.65  ? 62  ARG C O   1 
ATOM   3244 C CB  . ARG C 1 62  ? 82.349 42.358 20.971  1.00 46.21  ? 62  ARG C CB  1 
ATOM   3245 C CG  . ARG C 1 62  ? 82.547 42.737 22.417  1.00 60.16  ? 62  ARG C CG  1 
ATOM   3246 C CD  . ARG C 1 62  ? 83.811 43.545 22.547  1.00 70.44  ? 62  ARG C CD  1 
ATOM   3247 N NE  . ARG C 1 62  ? 84.929 42.788 21.980  1.00 93.72  ? 62  ARG C NE  1 
ATOM   3248 C CZ  . ARG C 1 62  ? 86.185 43.222 21.873  1.00 94.80  ? 62  ARG C CZ  1 
ATOM   3249 N NH1 . ARG C 1 62  ? 86.523 44.435 22.299  1.00 99.48  ? 62  ARG C NH1 1 
ATOM   3250 N NH2 . ARG C 1 62  ? 87.106 42.434 21.329  1.00 96.94  ? 62  ARG C NH2 1 
ATOM   3251 N N   . HIS C 1 63  ? 79.534 40.993 22.418  1.00 51.30  ? 63  HIS C N   1 
ATOM   3252 C CA  . HIS C 1 63  ? 78.320 41.279 23.191  1.00 59.95  ? 63  HIS C CA  1 
ATOM   3253 C C   . HIS C 1 63  ? 78.582 41.308 24.692  1.00 58.73  ? 63  HIS C C   1 
ATOM   3254 O O   . HIS C 1 63  ? 79.514 40.680 25.178  1.00 61.86  ? 63  HIS C O   1 
ATOM   3255 C CB  . HIS C 1 63  ? 77.253 40.214 22.922  1.00 47.30  ? 63  HIS C CB  1 
ATOM   3256 C CG  . HIS C 1 63  ? 76.728 40.217 21.527  1.00 42.32  ? 63  HIS C CG  1 
ATOM   3257 N ND1 . HIS C 1 63  ? 75.769 41.109 21.094  1.00 35.58  ? 63  HIS C ND1 1 
ATOM   3258 C CD2 . HIS C 1 63  ? 77.019 39.427 20.465  1.00 43.28  ? 63  HIS C CD2 1 
ATOM   3259 C CE1 . HIS C 1 63  ? 75.490 40.864 19.827  1.00 45.53  ? 63  HIS C CE1 1 
ATOM   3260 N NE2 . HIS C 1 63  ? 76.236 39.848 19.421  1.00 43.15  ? 63  HIS C NE2 1 
ATOM   3261 N N   . LYS C 1 64  ? 77.744 42.031 25.425  1.00 61.28  ? 64  LYS C N   1 
ATOM   3262 C CA  . LYS C 1 64  ? 77.868 42.090 26.874  1.00 69.42  ? 64  LYS C CA  1 
ATOM   3263 C C   . LYS C 1 64  ? 76.619 41.473 27.520  1.00 68.82  ? 64  LYS C C   1 
ATOM   3264 O O   . LYS C 1 64  ? 75.522 41.552 26.971  1.00 66.11  ? 64  LYS C O   1 
ATOM   3265 C CB  . LYS C 1 64  ? 78.044 43.535 27.344  1.00 64.38  ? 64  LYS C CB  1 
ATOM   3266 C CG  . LYS C 1 64  ? 79.395 44.141 27.004  1.00 60.47  ? 64  LYS C CG  1 
ATOM   3267 C CD  . LYS C 1 64  ? 79.546 45.485 27.693  1.00 60.97  ? 64  LYS C CD  1 
ATOM   3268 C CE  . LYS C 1 64  ? 78.493 46.483 27.203  1.00 45.66  ? 64  LYS C CE  1 
ATOM   3269 N NZ  . LYS C 1 64  ? 78.587 47.802 27.893  1.00 59.61  ? 64  LYS C NZ  1 
ATOM   3270 N N   . ILE C 1 65  ? 76.802 40.841 28.674  1.00 70.51  ? 65  ILE C N   1 
ATOM   3271 C CA  . ILE C 1 65  ? 75.706 40.213 29.396  1.00 70.99  ? 65  ILE C CA  1 
ATOM   3272 C C   . ILE C 1 65  ? 75.588 40.890 30.747  1.00 74.05  ? 65  ILE C C   1 
ATOM   3273 O O   . ILE C 1 65  ? 76.595 41.243 31.365  1.00 67.26  ? 65  ILE C O   1 
ATOM   3274 C CB  . ILE C 1 65  ? 75.972 38.722 29.671  1.00 72.99  ? 65  ILE C CB  1 
ATOM   3275 C CG1 . ILE C 1 65  ? 76.597 38.066 28.451  1.00 73.56  ? 65  ILE C CG1 1 
ATOM   3276 C CG2 . ILE C 1 65  ? 74.671 38.027 30.045  0.00 72.68  ? 65  ILE C CG2 1 
ATOM   3277 C CD1 . ILE C 1 65  ? 75.769 38.206 27.206  1.00 92.51  ? 65  ILE C CD1 1 
ATOM   3278 N N   . GLY C 1 66  ? 74.360 41.063 31.221  1.00 76.70  ? 66  GLY C N   1 
ATOM   3279 C CA  . GLY C 1 66  ? 74.197 41.691 32.514  1.00 74.49  ? 66  GLY C CA  1 
ATOM   3280 C C   . GLY C 1 66  ? 72.790 41.780 33.055  1.00 66.33  ? 66  GLY C C   1 
ATOM   3281 O O   . GLY C 1 66  ? 71.819 41.629 32.327  1.00 63.32  ? 66  GLY C O   1 
ATOM   3282 N N   . THR C 1 67  ? 72.714 42.029 34.359  1.00 72.55  ? 67  THR C N   1 
ATOM   3283 C CA  . THR C 1 67  ? 71.471 42.187 35.098  1.00 70.02  ? 67  THR C CA  1 
ATOM   3284 C C   . THR C 1 67  ? 71.395 43.668 35.335  1.00 72.51  ? 67  THR C C   1 
ATOM   3285 O O   . THR C 1 67  ? 72.426 44.308 35.488  1.00 81.85  ? 67  THR C O   1 
ATOM   3286 C CB  . THR C 1 67  ? 71.559 41.554 36.468  1.00 73.77  ? 67  THR C CB  1 
ATOM   3287 O OG1 . THR C 1 67  ? 72.137 40.258 36.341  1.00 68.45  ? 67  THR C OG1 1 
ATOM   3288 C CG2 . THR C 1 67  ? 70.181 41.434 37.093  0.00 70.44  ? 67  THR C CG2 1 
ATOM   3289 N N   . ARG C 1 68  ? 70.198 44.224 35.386  1.00 71.61  ? 68  ARG C N   1 
ATOM   3290 C CA  . ARG C 1 68  ? 70.096 45.651 35.622  1.00 77.90  ? 68  ARG C CA  1 
ATOM   3291 C C   . ARG C 1 68  ? 70.561 45.909 37.046  1.00 78.40  ? 68  ARG C C   1 
ATOM   3292 O O   . ARG C 1 68  ? 70.752 47.055 37.442  1.00 84.14  ? 68  ARG C O   1 
ATOM   3293 C CB  . ARG C 1 68  ? 68.656 46.102 35.470  1.00 91.00  ? 68  ARG C CB  1 
ATOM   3294 C CG  . ARG C 1 68  ? 67.759 45.499 36.520  1.00 94.62  ? 68  ARG C CG  1 
ATOM   3295 C CD  . ARG C 1 68  ? 66.394 45.196 35.966  1.00 107.60 ? 68  ARG C CD  1 
ATOM   3296 N NE  . ARG C 1 68  ? 65.708 46.409 35.520  1.00 115.20 ? 68  ARG C NE  1 
ATOM   3297 C CZ  . ARG C 1 68  ? 64.414 46.456 35.220  1.00 118.12 ? 68  ARG C CZ  1 
ATOM   3298 N NH1 . ARG C 1 68  ? 63.668 45.357 35.316  1.00 121.28 ? 68  ARG C NH1 1 
ATOM   3299 N NH2 . ARG C 1 68  ? 63.865 47.601 34.845  1.00 122.10 ? 68  ARG C NH2 1 
ATOM   3300 N N   . ALA C 1 69  ? 70.736 44.836 37.815  1.00 71.19  ? 69  ALA C N   1 
ATOM   3301 C CA  . ALA C 1 69  ? 71.179 44.955 39.200  1.00 66.93  ? 69  ALA C CA  1 
ATOM   3302 C C   . ALA C 1 69  ? 72.695 45.031 39.296  1.00 64.80  ? 69  ALA C C   1 
ATOM   3303 O O   . ALA C 1 69  ? 73.242 45.746 40.139  1.00 62.05  ? 69  ALA C O   1 
ATOM   3304 C CB  . ALA C 1 69  ? 70.675 43.775 40.011  1.00 57.83  ? 69  ALA C CB  1 
ATOM   3305 N N   . THR C 1 70  ? 73.363 44.293 38.418  1.00 61.13  ? 70  THR C N   1 
ATOM   3306 C CA  . THR C 1 70  ? 74.815 44.243 38.397  1.00 64.93  ? 70  THR C CA  1 
ATOM   3307 C C   . THR C 1 70  ? 75.431 45.054 37.277  1.00 61.28  ? 70  THR C C   1 
ATOM   3308 O O   . THR C 1 70  ? 76.598 45.435 37.344  1.00 61.11  ? 70  THR C O   1 
ATOM   3309 C CB  . THR C 1 70  ? 75.313 42.811 38.179  1.00 72.97  ? 70  THR C CB  1 
ATOM   3310 O OG1 . THR C 1 70  ? 74.775 42.309 36.945  1.00 70.04  ? 70  THR C OG1 1 
ATOM   3311 C CG2 . THR C 1 70  ? 74.903 41.919 39.320  1.00 57.53  ? 70  THR C CG2 1 
ATOM   3312 N N   . GLY C 1 71  ? 74.655 45.302 36.241  1.00 58.84  ? 71  GLY C N   1 
ATOM   3313 C CA  . GLY C 1 71  ? 75.203 46.001 35.105  1.00 63.37  ? 71  GLY C CA  1 
ATOM   3314 C C   . GLY C 1 71  ? 75.930 44.893 34.362  1.00 70.51  ? 71  GLY C C   1 
ATOM   3315 O O   . GLY C 1 71  ? 75.760 43.710 34.702  1.00 68.36  ? 71  GLY C O   1 
ATOM   3316 N N   . ASP C 1 72  ? 76.741 45.251 33.369  1.00 73.52  ? 72  ASP C N   1 
ATOM   3317 C CA  . ASP C 1 72  ? 77.467 44.252 32.598  1.00 73.11  ? 72  ASP C CA  1 
ATOM   3318 C C   . ASP C 1 72  ? 78.237 43.352 33.546  1.00 70.36  ? 72  ASP C C   1 
ATOM   3319 O O   . ASP C 1 72  ? 78.694 43.816 34.582  1.00 72.26  ? 72  ASP C O   1 
ATOM   3320 C CB  . ASP C 1 72  ? 78.428 44.937 31.624  1.00 76.50  ? 72  ASP C CB  1 
ATOM   3321 C CG  . ASP C 1 72  ? 77.745 46.000 30.775  1.00 75.63  ? 72  ASP C CG  1 
ATOM   3322 O OD1 . ASP C 1 72  ? 76.562 45.821 30.418  1.00 88.76  ? 72  ASP C OD1 1 
ATOM   3323 O OD2 . ASP C 1 72  ? 78.393 47.015 30.452  1.00 75.14  ? 72  ASP C OD2 1 
ATOM   3324 N N   . ILE C 1 73  ? 78.360 42.067 33.212  1.00 69.57  ? 73  ILE C N   1 
ATOM   3325 C CA  . ILE C 1 73  ? 79.104 41.128 34.062  1.00 65.46  ? 73  ILE C CA  1 
ATOM   3326 C C   . ILE C 1 73  ? 79.902 40.065 33.322  1.00 55.57  ? 73  ILE C C   1 
ATOM   3327 O O   . ILE C 1 73  ? 80.513 39.210 33.941  1.00 63.10  ? 73  ILE C O   1 
ATOM   3328 C CB  . ILE C 1 73  ? 78.185 40.411 35.075  1.00 71.28  ? 73  ILE C CB  1 
ATOM   3329 C CG1 . ILE C 1 73  ? 77.027 39.721 34.345  1.00 62.99  ? 73  ILE C CG1 1 
ATOM   3330 C CG2 . ILE C 1 73  ? 77.717 41.409 36.132  1.00 71.91  ? 73  ILE C CG2 1 
ATOM   3331 C CD1 . ILE C 1 73  ? 77.418 38.493 33.547  0.00 67.08  ? 73  ILE C CD1 1 
ATOM   3332 N N   . ALA C 1 74  ? 79.892 40.119 32.001  1.00 55.50  ? 74  ALA C N   1 
ATOM   3333 C CA  . ALA C 1 74  ? 80.629 39.166 31.181  1.00 56.95  ? 74  ALA C CA  1 
ATOM   3334 C C   . ALA C 1 74  ? 80.459 39.613 29.747  1.00 57.61  ? 74  ALA C C   1 
ATOM   3335 O O   . ALA C 1 74  ? 79.447 40.201 29.396  1.00 59.46  ? 74  ALA C O   1 
ATOM   3336 C CB  . ALA C 1 74  ? 80.070 37.754 31.360  1.00 63.81  ? 74  ALA C CB  1 
ATOM   3337 N N   . THR C 1 75  ? 81.448 39.356 28.910  1.00 59.49  ? 75  THR C N   1 
ATOM   3338 C CA  . THR C 1 75  ? 81.311 39.751 27.524  1.00 55.67  ? 75  THR C CA  1 
ATOM   3339 C C   . THR C 1 75  ? 81.516 38.493 26.682  1.00 63.12  ? 75  THR C C   1 
ATOM   3340 O O   . THR C 1 75  ? 82.244 37.587 27.091  1.00 64.14  ? 75  THR C O   1 
ATOM   3341 C CB  . THR C 1 75  ? 82.307 40.911 27.181  1.00 58.44  ? 75  THR C CB  1 
ATOM   3342 O OG1 . THR C 1 75  ? 83.075 40.577 26.019  1.00 57.63  ? 75  THR C OG1 1 
ATOM   3343 C CG2 . THR C 1 75  ? 83.228 41.213 28.374  1.00 43.89  ? 75  THR C CG2 1 
ATOM   3344 N N   . VAL C 1 76  ? 80.834 38.428 25.537  1.00 65.57  ? 76  VAL C N   1 
ATOM   3345 C CA  . VAL C 1 76  ? 80.880 37.275 24.629  1.00 70.38  ? 76  VAL C CA  1 
ATOM   3346 C C   . VAL C 1 76  ? 81.255 37.653 23.186  1.00 71.79  ? 76  VAL C C   1 
ATOM   3347 O O   . VAL C 1 76  ? 81.087 38.799 22.775  1.00 70.08  ? 76  VAL C O   1 
ATOM   3348 C CB  . VAL C 1 76  ? 79.489 36.573 24.609  1.00 67.18  ? 76  VAL C CB  1 
ATOM   3349 C CG1 . VAL C 1 76  ? 79.437 35.508 23.528  0.00 67.58  ? 76  VAL C CG1 1 
ATOM   3350 C CG2 . VAL C 1 76  ? 79.206 35.966 25.966  1.00 64.78  ? 76  VAL C CG2 1 
ATOM   3351 N N   . HIS C 1 77  ? 81.762 36.686 22.424  1.00 69.77  ? 77  HIS C N   1 
ATOM   3352 C CA  . HIS C 1 77  ? 82.120 36.900 21.016  1.00 69.50  ? 77  HIS C CA  1 
ATOM   3353 C C   . HIS C 1 77  ? 81.539 35.760 20.184  1.00 76.48  ? 77  HIS C C   1 
ATOM   3354 O O   . HIS C 1 77  ? 81.354 34.656 20.695  1.00 81.51  ? 77  HIS C O   1 
ATOM   3355 C CB  . HIS C 1 77  ? 83.630 36.922 20.851  1.00 70.84  ? 77  HIS C CB  1 
ATOM   3356 C CG  . HIS C 1 77  ? 84.286 38.060 21.556  1.00 73.88  ? 77  HIS C CG  1 
ATOM   3357 N ND1 . HIS C 1 77  ? 84.432 39.303 20.982  1.00 72.50  ? 77  HIS C ND1 1 
ATOM   3358 C CD2 . HIS C 1 77  ? 84.796 38.159 22.807  1.00 77.22  ? 77  HIS C CD2 1 
ATOM   3359 C CE1 . HIS C 1 77  ? 85.005 40.120 21.847  1.00 74.56  ? 77  HIS C CE1 1 
ATOM   3360 N NE2 . HIS C 1 77  ? 85.236 39.451 22.962  1.00 82.14  ? 77  HIS C NE2 1 
ATOM   3361 N N   . HIS C 1 78  ? 81.246 36.013 18.911  1.00 75.44  ? 78  HIS C N   1 
ATOM   3362 C CA  . HIS C 1 78  ? 80.685 34.957 18.074  1.00 75.41  ? 78  HIS C CA  1 
ATOM   3363 C C   . HIS C 1 78  ? 80.750 35.240 16.581  1.00 79.03  ? 78  HIS C C   1 
ATOM   3364 O O   . HIS C 1 78  ? 80.792 36.393 16.156  1.00 83.28  ? 78  HIS C O   1 
ATOM   3365 C CB  . HIS C 1 78  ? 79.224 34.685 18.467  1.00 67.59  ? 78  HIS C CB  1 
ATOM   3366 C CG  . HIS C 1 78  ? 78.240 35.674 17.913  1.00 66.76  ? 78  HIS C CG  1 
ATOM   3367 N ND1 . HIS C 1 78  ? 77.655 36.660 18.679  1.00 59.26  ? 78  HIS C ND1 1 
ATOM   3368 C CD2 . HIS C 1 78  ? 77.713 35.806 16.671  1.00 61.10  ? 78  HIS C CD2 1 
ATOM   3369 C CE1 . HIS C 1 78  ? 76.811 37.351 17.936  1.00 66.66  ? 78  HIS C CE1 1 
ATOM   3370 N NE2 . HIS C 1 78  ? 76.827 36.853 16.712  1.00 66.56  ? 78  HIS C NE2 1 
ATOM   3371 N N   . LEU C 1 79  ? 80.763 34.171 15.791  1.00 77.62  ? 79  LEU C N   1 
ATOM   3372 C CA  . LEU C 1 79  ? 80.768 34.274 14.336  1.00 70.47  ? 79  LEU C CA  1 
ATOM   3373 C C   . LEU C 1 79  ? 79.451 33.644 13.904  1.00 68.70  ? 79  LEU C C   1 
ATOM   3374 O O   . LEU C 1 79  ? 79.184 32.494 14.212  1.00 66.81  ? 79  LEU C O   1 
ATOM   3375 C CB  . LEU C 1 79  ? 81.961 33.518 13.762  1.00 65.42  ? 79  LEU C CB  1 
ATOM   3376 C CG  . LEU C 1 79  ? 83.237 34.340 13.950  1.00 68.97  ? 79  LEU C CG  1 
ATOM   3377 C CD1 . LEU C 1 79  ? 84.480 33.524 13.721  1.00 66.30  ? 79  LEU C CD1 1 
ATOM   3378 C CD2 . LEU C 1 79  ? 83.187 35.483 12.984  1.00 67.19  ? 79  LEU C CD2 1 
ATOM   3379 N N   . PRO C 1 80  ? 78.595 34.398 13.203  1.00 69.80  ? 80  PRO C N   1 
ATOM   3380 C CA  . PRO C 1 80  ? 77.324 33.795 12.799  1.00 70.70  ? 80  PRO C CA  1 
ATOM   3381 C C   . PRO C 1 80  ? 77.136 33.429 11.320  1.00 69.07  ? 80  PRO C C   1 
ATOM   3382 O O   . PRO C 1 80  ? 76.057 33.652 10.759  1.00 72.25  ? 80  PRO C O   1 
ATOM   3383 C CB  . PRO C 1 80  ? 76.327 34.845 13.246  1.00 67.26  ? 80  PRO C CB  1 
ATOM   3384 C CG  . PRO C 1 80  ? 77.033 36.103 12.817  1.00 71.38  ? 80  PRO C CG  1 
ATOM   3385 C CD  . PRO C 1 80  ? 78.489 35.868 13.214  1.00 70.22  ? 80  PRO C CD  1 
ATOM   3386 N N   . PRO C 1 81  ? 78.160 32.840 10.678  1.00 61.30  ? 81  PRO C N   1 
ATOM   3387 C CA  . PRO C 1 81  ? 78.020 32.474 9.260   1.00 56.27  ? 81  PRO C CA  1 
ATOM   3388 C C   . PRO C 1 81  ? 76.668 31.860 8.950   1.00 53.32  ? 81  PRO C C   1 
ATOM   3389 O O   . PRO C 1 81  ? 76.174 31.058 9.715   1.00 55.62  ? 81  PRO C O   1 
ATOM   3390 C CB  . PRO C 1 81  ? 79.160 31.488 9.042   1.00 49.83  ? 81  PRO C CB  1 
ATOM   3391 C CG  . PRO C 1 81  ? 79.380 30.923 10.413  1.00 58.06  ? 81  PRO C CG  1 
ATOM   3392 C CD  . PRO C 1 81  ? 79.311 32.144 11.270  1.00 54.68  ? 81  PRO C CD  1 
ATOM   3393 N N   . THR C 1 82  ? 76.074 32.253 7.833   1.00 60.53  ? 82  THR C N   1 
ATOM   3394 C CA  . THR C 1 82  ? 74.772 31.741 7.432   1.00 67.95  ? 82  THR C CA  1 
ATOM   3395 C C   . THR C 1 82  ? 74.732 31.480 5.922   1.00 76.88  ? 82  THR C C   1 
ATOM   3396 O O   . THR C 1 82  ? 75.214 32.292 5.125   1.00 81.12  ? 82  THR C O   1 
ATOM   3397 C CB  . THR C 1 82  ? 73.654 32.735 7.787   1.00 62.96  ? 82  THR C CB  1 
ATOM   3398 O OG1 . THR C 1 82  ? 73.796 33.141 9.151   1.00 61.94  ? 82  THR C OG1 1 
ATOM   3399 C CG2 . THR C 1 82  ? 72.288 32.085 7.601   0.00 64.19  ? 82  THR C CG2 1 
ATOM   3400 N N   . LEU C 1 83  ? 74.159 30.341 5.539   1.00 77.31  ? 83  LEU C N   1 
ATOM   3401 C CA  . LEU C 1 83  ? 74.051 29.965 4.135   1.00 75.39  ? 83  LEU C CA  1 
ATOM   3402 C C   . LEU C 1 83  ? 72.583 30.099 3.758   1.00 71.40  ? 83  LEU C C   1 
ATOM   3403 O O   . LEU C 1 83  ? 71.705 29.710 4.527   1.00 72.58  ? 83  LEU C O   1 
ATOM   3404 C CB  . LEU C 1 83  ? 74.522 28.526 3.942   1.00 72.65  ? 83  LEU C CB  1 
ATOM   3405 C CG  . LEU C 1 83  ? 75.309 28.238 2.665   1.00 75.57  ? 83  LEU C CG  1 
ATOM   3406 C CD1 . LEU C 1 83  ? 75.487 26.733 2.519   1.00 72.04  ? 83  LEU C CD1 1 
ATOM   3407 C CD2 . LEU C 1 83  ? 74.581 28.798 1.455   1.00 73.68  ? 83  LEU C CD2 1 
ATOM   3408 N N   . MET C 1 84  ? 72.306 30.647 2.579   1.00 70.68  ? 84  MET C N   1 
ATOM   3409 C CA  . MET C 1 84  ? 70.919 30.839 2.192   1.00 77.05  ? 84  MET C CA  1 
ATOM   3410 C C   . MET C 1 84  ? 70.570 30.669 0.723   1.00 75.02  ? 84  MET C C   1 
ATOM   3411 O O   . MET C 1 84  ? 71.335 31.019 -0.177  0.00 75.25  ? 84  MET C O   1 
ATOM   3412 C CB  . MET C 1 84  ? 70.435 32.223 2.661   1.00 85.06  ? 84  MET C CB  1 
ATOM   3413 C CG  . MET C 1 84  ? 70.667 32.502 4.141   1.00 79.49  ? 84  MET C CG  1 
ATOM   3414 S SD  . MET C 1 84  ? 69.174 32.678 5.127   1.00 85.77  ? 84  MET C SD  1 
ATOM   3415 C CE  . MET C 1 84  ? 69.013 34.408 5.214   0.00 82.63  ? 84  MET C CE  1 
ATOM   3416 N N   . ALA C 1 85  ? 69.377 30.124 0.518   1.00 74.19  ? 85  ALA C N   1 
ATOM   3417 C CA  . ALA C 1 85  ? 68.809 29.904 -0.795  1.00 76.53  ? 85  ALA C CA  1 
ATOM   3418 C C   . ALA C 1 85  ? 67.938 31.131 -0.969  1.00 81.43  ? 85  ALA C C   1 
ATOM   3419 O O   . ALA C 1 85  ? 67.124 31.451 -0.087  1.00 77.10  ? 85  ALA C O   1 
ATOM   3420 C CB  . ALA C 1 85  ? 67.960 28.656 -0.789  1.00 77.03  ? 85  ALA C CB  1 
ATOM   3421 N N   . GLN C 1 86  ? 68.106 31.826 -2.091  1.00 84.55  ? 86  GLN C N   1 
ATOM   3422 C CA  . GLN C 1 86  ? 67.338 33.045 -2.309  1.00 86.13  ? 86  GLN C CA  1 
ATOM   3423 C C   . GLN C 1 86  ? 66.523 33.071 -3.582  1.00 79.08  ? 86  GLN C C   1 
ATOM   3424 O O   . GLN C 1 86  ? 66.834 32.392 -4.561  1.00 71.32  ? 86  GLN C O   1 
ATOM   3425 C CB  . GLN C 1 86  ? 68.261 34.276 -2.332  1.00 95.40  ? 86  GLN C CB  1 
ATOM   3426 C CG  . GLN C 1 86  ? 69.471 34.246 -1.399  1.00 101.61 ? 86  GLN C CG  1 
ATOM   3427 C CD  . GLN C 1 86  ? 70.355 35.470 -1.581  1.00 108.46 ? 86  GLN C CD  1 
ATOM   3428 O OE1 . GLN C 1 86  ? 70.034 36.564 -1.107  1.00 113.65 ? 86  GLN C OE1 1 
ATOM   3429 N NE2 . GLN C 1 86  ? 71.464 35.296 -2.291  1.00 105.64 ? 86  GLN C NE2 1 
ATOM   3430 N N   . TRP C 1 87  ? 65.483 33.897 -3.538  1.00 75.73  ? 87  TRP C N   1 
ATOM   3431 C CA  . TRP C 1 87  ? 64.597 34.124 -4.665  1.00 78.61  ? 87  TRP C CA  1 
ATOM   3432 C C   . TRP C 1 87  ? 64.545 35.637 -4.932  1.00 80.48  ? 87  TRP C C   1 
ATOM   3433 O O   . TRP C 1 87  ? 64.043 36.415 -4.111  1.00 76.85  ? 87  TRP C O   1 
ATOM   3434 C CB  . TRP C 1 87  ? 63.191 33.599 -4.376  0.00 74.56  ? 87  TRP C CB  1 
ATOM   3435 C CG  . TRP C 1 87  ? 62.278 33.940 -5.484  0.00 70.10  ? 87  TRP C CG  1 
ATOM   3436 C CD1 . TRP C 1 87  ? 61.449 35.024 -5.559  1.00 67.76  ? 87  TRP C CD1 1 
ATOM   3437 C CD2 . TRP C 1 87  ? 62.227 33.302 -6.762  1.00 71.66  ? 87  TRP C CD2 1 
ATOM   3438 N NE1 . TRP C 1 87  ? 60.893 35.110 -6.816  1.00 63.30  ? 87  TRP C NE1 1 
ATOM   3439 C CE2 . TRP C 1 87  ? 61.352 34.066 -7.575  1.00 64.90  ? 87  TRP C CE2 1 
ATOM   3440 C CE3 . TRP C 1 87  ? 62.843 32.161 -7.305  1.00 68.51  ? 87  TRP C CE3 1 
ATOM   3441 C CZ2 . TRP C 1 87  ? 61.076 33.726 -8.902  1.00 55.24  ? 87  TRP C CZ2 1 
ATOM   3442 C CZ3 . TRP C 1 87  ? 62.571 31.822 -8.625  1.00 54.94  ? 87  TRP C CZ3 1 
ATOM   3443 C CH2 . TRP C 1 87  ? 61.692 32.607 -9.411  1.00 61.61  ? 87  TRP C CH2 1 
ATOM   3444 N N   . TYR C 1 88  ? 65.080 36.051 -6.075  1.00 77.72  ? 88  TYR C N   1 
ATOM   3445 C CA  . TYR C 1 88  ? 65.087 37.461 -6.421  1.00 76.55  ? 88  TYR C CA  1 
ATOM   3446 C C   . TYR C 1 88  ? 63.915 37.798 -7.335  1.00 77.59  ? 88  TYR C C   1 
ATOM   3447 O O   . TYR C 1 88  ? 63.862 37.356 -8.483  1.00 74.59  ? 88  TYR C O   1 
ATOM   3448 C CB  . TYR C 1 88  ? 66.409 37.845 -7.106  1.00 81.28  ? 88  TYR C CB  1 
ATOM   3449 C CG  . TYR C 1 88  ? 67.639 37.852 -6.200  1.00 76.00  ? 88  TYR C CG  1 
ATOM   3450 C CD1 . TYR C 1 88  ? 68.478 36.736 -6.110  1.00 66.37  ? 88  TYR C CD1 1 
ATOM   3451 C CD2 . TYR C 1 88  ? 67.953 38.972 -5.430  1.00 71.79  ? 88  TYR C CD2 1 
ATOM   3452 C CE1 . TYR C 1 88  ? 69.594 36.737 -5.279  1.00 68.26  ? 88  TYR C CE1 1 
ATOM   3453 C CE2 . TYR C 1 88  ? 69.065 38.983 -4.594  1.00 72.04  ? 88  TYR C CE2 1 
ATOM   3454 C CZ  . TYR C 1 88  ? 69.879 37.862 -4.523  1.00 78.47  ? 88  TYR C CZ  1 
ATOM   3455 O OH  . TYR C 1 88  ? 70.969 37.858 -3.682  1.00 94.86  ? 88  TYR C OH  1 
ATOM   3456 N N   . PHE C 1 89  ? 62.974 38.582 -6.815  1.00 80.94  ? 89  PHE C N   1 
ATOM   3457 C CA  . PHE C 1 89  ? 61.802 38.984 -7.586  1.00 81.74  ? 89  PHE C CA  1 
ATOM   3458 C C   . PHE C 1 89  ? 62.206 39.832 -8.784  1.00 81.78  ? 89  PHE C C   1 
ATOM   3459 O O   . PHE C 1 89  ? 63.233 40.497 -8.758  1.00 85.17  ? 89  PHE C O   1 
ATOM   3460 C CB  . PHE C 1 89  ? 60.823 39.767 -6.714  1.00 81.80  ? 89  PHE C CB  1 
ATOM   3461 C CG  . PHE C 1 89  ? 60.322 39.003 -5.529  1.00 83.65  ? 89  PHE C CG  1 
ATOM   3462 C CD1 . PHE C 1 89  ? 61.094 38.892 -4.378  0.00 83.66  ? 89  PHE C CD1 1 
ATOM   3463 C CD2 . PHE C 1 89  ? 59.078 38.387 -5.563  1.00 83.26  ? 89  PHE C CD2 1 
ATOM   3464 C CE1 . PHE C 1 89  ? 60.629 38.182 -3.276  1.00 86.68  ? 89  PHE C CE1 1 
ATOM   3465 C CE2 . PHE C 1 89  ? 58.611 37.678 -4.467  1.00 90.12  ? 89  PHE C CE2 1 
ATOM   3466 C CZ  . PHE C 1 89  ? 59.382 37.572 -3.324  1.00 82.93  ? 89  PHE C CZ  1 
ATOM   3467 N N   . GLY C 1 90  ? 61.388 39.818 -9.831  1.00 81.53  ? 90  GLY C N   1 
ATOM   3468 C CA  . GLY C 1 90  ? 61.716 40.574 -11.023 1.00 85.99  ? 90  GLY C CA  1 
ATOM   3469 C C   . GLY C 1 90  ? 62.696 39.778 -11.867 1.00 90.68  ? 90  GLY C C   1 
ATOM   3470 O O   . GLY C 1 90  ? 63.100 38.674 -11.487 1.00 95.09  ? 90  GLY C O   1 
ATOM   3471 N N   . ASP C 1 91  ? 63.082 40.333 -13.011 1.00 89.58  ? 91  ASP C N   1 
ATOM   3472 C CA  . ASP C 1 91  ? 64.019 39.672 -13.920 1.00 87.42  ? 91  ASP C CA  1 
ATOM   3473 C C   . ASP C 1 91  ? 65.393 40.327 -13.876 1.00 79.95  ? 91  ASP C C   1 
ATOM   3474 O O   . ASP C 1 91  ? 65.563 41.394 -13.283 1.00 68.50  ? 91  ASP C O   1 
ATOM   3475 C CB  . ASP C 1 91  ? 63.492 39.736 -15.350 1.00 95.86  ? 91  ASP C CB  1 
ATOM   3476 C CG  . ASP C 1 91  ? 63.018 41.125 -15.723 1.00 100.74 ? 91  ASP C CG  1 
ATOM   3477 O OD1 . ASP C 1 91  ? 61.856 41.464 -15.420 1.00 106.01 ? 91  ASP C OD1 1 
ATOM   3478 O OD2 . ASP C 1 91  ? 63.813 41.891 -16.301 1.00 105.11 ? 91  ASP C OD2 1 
ATOM   3479 N N   . ALA C 1 92  ? 66.373 39.691 -14.513 1.00 78.33  ? 92  ALA C N   1 
ATOM   3480 C CA  . ALA C 1 92  ? 67.718 40.240 -14.530 1.00 81.16  ? 92  ALA C CA  1 
ATOM   3481 C C   . ALA C 1 92  ? 67.649 41.731 -14.864 1.00 86.81  ? 92  ALA C C   1 
ATOM   3482 O O   . ALA C 1 92  ? 68.318 42.558 -14.242 1.00 93.34  ? 92  ALA C O   1 
ATOM   3483 C CB  . ALA C 1 92  ? 68.567 39.510 -15.546 1.00 61.54  ? 92  ALA C CB  1 
ATOM   3484 N N   . SER C 1 93  ? 66.807 42.075 -15.827 1.00 88.65  ? 93  SER C N   1 
ATOM   3485 C CA  . SER C 1 93  ? 66.666 43.460 -16.249 1.00 90.96  ? 93  SER C CA  1 
ATOM   3486 C C   . SER C 1 93  ? 66.179 44.428 -15.175 1.00 92.75  ? 93  SER C C   1 
ATOM   3487 O O   . SER C 1 93  ? 66.461 45.624 -15.252 1.00 96.66  ? 93  SER C O   1 
ATOM   3488 C CB  . SER C 1 93  ? 65.737 43.545 -17.457 1.00 91.29  ? 93  SER C CB  1 
ATOM   3489 O OG  . SER C 1 93  ? 65.517 44.895 -17.824 1.00 87.89  ? 93  SER C OG  1 
ATOM   3490 N N   . SER C 1 94  ? 65.445 43.937 -14.182 1.00 97.37  ? 94  SER C N   1 
ATOM   3491 C CA  . SER C 1 94  ? 64.952 44.826 -13.132 1.00 98.91  ? 94  SER C CA  1 
ATOM   3492 C C   . SER C 1 94  ? 66.130 45.455 -12.395 1.00 101.95 ? 94  SER C C   1 
ATOM   3493 O O   . SER C 1 94  ? 67.174 44.824 -12.226 1.00 102.95 ? 94  SER C O   1 
ATOM   3494 C CB  . SER C 1 94  ? 64.058 44.057 -12.153 0.00 99.23  ? 94  SER C CB  1 
ATOM   3495 O OG  . SER C 1 94  ? 64.716 42.916 -11.640 0.00 98.98  ? 94  SER C OG  1 
ATOM   3496 N N   . LYS C 1 95  ? 65.970 46.706 -11.975 1.00 103.83 ? 95  LYS C N   1 
ATOM   3497 C CA  . LYS C 1 95  ? 67.032 47.408 -11.260 1.00 103.74 ? 95  LYS C CA  1 
ATOM   3498 C C   . LYS C 1 95  ? 66.718 47.530 -9.774  1.00 102.98 ? 95  LYS C C   1 
ATOM   3499 O O   . LYS C 1 95  ? 67.533 48.014 -8.988  1.00 95.24  ? 95  LYS C O   1 
ATOM   3500 C CB  . LYS C 1 95  ? 67.253 48.799 -11.865 1.00 107.59 ? 95  LYS C CB  1 
ATOM   3501 C CG  . LYS C 1 95  ? 67.792 48.750 -13.280 1.00 107.98 ? 95  LYS C CG  1 
ATOM   3502 C CD  . LYS C 1 95  ? 68.197 50.113 -13.791 1.00 109.43 ? 95  LYS C CD  1 
ATOM   3503 C CE  . LYS C 1 95  ? 68.667 50.012 -15.237 1.00 115.10 ? 95  LYS C CE  1 
ATOM   3504 N NZ  . LYS C 1 95  ? 67.598 49.483 -16.131 0.00 111.58 ? 95  LYS C NZ  1 
ATOM   3505 N N   . PHE C 1 96  ? 65.529 47.074 -9.399  1.00 106.39 ? 96  PHE C N   1 
ATOM   3506 C CA  . PHE C 1 96  ? 65.070 47.112 -8.016  1.00 104.29 ? 96  PHE C CA  1 
ATOM   3507 C C   . PHE C 1 96  ? 64.575 45.702 -7.728  1.00 96.58  ? 96  PHE C C   1 
ATOM   3508 O O   . PHE C 1 96  ? 63.397 45.417 -7.881  1.00 92.97  ? 96  PHE C O   1 
ATOM   3509 C CB  . PHE C 1 96  ? 63.921 48.113 -7.892  1.00 109.27 ? 96  PHE C CB  1 
ATOM   3510 C CG  . PHE C 1 96  ? 63.864 48.808 -6.571  1.00 118.06 ? 96  PHE C CG  1 
ATOM   3511 C CD1 . PHE C 1 96  ? 63.434 48.134 -5.429  1.00 123.62 ? 96  PHE C CD1 1 
ATOM   3512 C CD2 . PHE C 1 96  ? 64.261 50.138 -6.459  1.00 122.41 ? 96  PHE C CD2 1 
ATOM   3513 C CE1 . PHE C 1 96  ? 63.401 48.778 -4.186  1.00 124.18 ? 96  PHE C CE1 1 
ATOM   3514 C CE2 . PHE C 1 96  ? 64.235 50.794 -5.225  1.00 124.48 ? 96  PHE C CE2 1 
ATOM   3515 C CZ  . PHE C 1 96  ? 63.803 50.112 -4.084  1.00 124.63 ? 96  PHE C CZ  1 
ATOM   3516 N N   . ARG C 1 97  ? 65.480 44.821 -7.317  1.00 91.83  ? 97  ARG C N   1 
ATOM   3517 C CA  . ARG C 1 97  ? 65.120 43.430 -7.059  1.00 88.80  ? 97  ARG C CA  1 
ATOM   3518 C C   . ARG C 1 97  ? 65.055 42.985 -5.617  1.00 85.32  ? 97  ARG C C   1 
ATOM   3519 O O   . ARG C 1 97  ? 66.065 42.564 -5.050  1.00 87.32  ? 97  ARG C O   1 
ATOM   3520 C CB  . ARG C 1 97  ? 66.075 42.495 -7.793  1.00 84.13  ? 97  ARG C CB  1 
ATOM   3521 C CG  . ARG C 1 97  ? 66.166 42.776 -9.275  1.00 91.45  ? 97  ARG C CG  1 
ATOM   3522 C CD  . ARG C 1 97  ? 66.784 41.607 -10.014 1.00 83.35  ? 97  ARG C CD  1 
ATOM   3523 N NE  . ARG C 1 97  ? 65.984 40.408 -9.815  1.00 91.30  ? 97  ARG C NE  1 
ATOM   3524 C CZ  . ARG C 1 97  ? 66.307 39.200 -10.262 1.00 87.37  ? 97  ARG C CZ  1 
ATOM   3525 N NH1 . ARG C 1 97  ? 67.426 39.017 -10.943 1.00 89.46  ? 97  ARG C NH1 1 
ATOM   3526 N NH2 . ARG C 1 97  ? 65.502 38.174 -10.028 1.00 97.94  ? 97  ARG C NH2 1 
ATOM   3527 N N   . PRO C 1 98  ? 63.860 43.064 -5.003  1.00 83.96  ? 98  PRO C N   1 
ATOM   3528 C CA  . PRO C 1 98  ? 63.669 42.648 -3.610  1.00 81.05  ? 98  PRO C CA  1 
ATOM   3529 C C   . PRO C 1 98  ? 63.821 41.130 -3.600  1.00 82.37  ? 98  PRO C C   1 
ATOM   3530 O O   . PRO C 1 98  ? 63.761 40.499 -4.654  1.00 83.77  ? 98  PRO C O   1 
ATOM   3531 C CB  . PRO C 1 98  ? 62.232 43.078 -3.308  1.00 82.36  ? 98  PRO C CB  1 
ATOM   3532 C CG  . PRO C 1 98  ? 61.995 44.216 -4.262  1.00 66.44  ? 98  PRO C CG  1 
ATOM   3533 C CD  . PRO C 1 98  ? 62.637 43.700 -5.524  1.00 77.65  ? 98  PRO C CD  1 
ATOM   3534 N N   . TYR C 1 99  ? 64.013 40.538 -2.429  1.00 84.55  ? 99  TYR C N   1 
ATOM   3535 C CA  . TYR C 1 99  ? 64.176 39.093 -2.376  1.00 85.27  ? 99  TYR C CA  1 
ATOM   3536 C C   . TYR C 1 99  ? 63.898 38.487 -1.000  1.00 88.73  ? 99  TYR C C   1 
ATOM   3537 O O   . TYR C 1 99  ? 63.905 39.179 0.029   1.00 84.36  ? 99  TYR C O   1 
ATOM   3538 C CB  . TYR C 1 99  ? 65.586 38.729 -2.835  1.00 84.67  ? 99  TYR C CB  1 
ATOM   3539 C CG  . TYR C 1 99  ? 66.661 39.354 -1.978  1.00 95.39  ? 99  TYR C CG  1 
ATOM   3540 C CD1 . TYR C 1 99  ? 67.198 38.665 -0.900  1.00 98.22  ? 99  TYR C CD1 1 
ATOM   3541 C CD2 . TYR C 1 99  ? 67.120 40.646 -2.226  1.00 93.04  ? 99  TYR C CD2 1 
ATOM   3542 C CE1 . TYR C 1 99  ? 68.162 39.239 -0.091  1.00 94.46  ? 99  TYR C CE1 1 
ATOM   3543 C CE2 . TYR C 1 99  ? 68.085 41.230 -1.419  1.00 92.56  ? 99  TYR C CE2 1 
ATOM   3544 C CZ  . TYR C 1 99  ? 68.604 40.519 -0.352  1.00 87.18  ? 99  TYR C CZ  1 
ATOM   3545 O OH  . TYR C 1 99  ? 69.578 41.074 0.448   1.00 87.65  ? 99  TYR C OH  1 
ATOM   3546 N N   . VAL C 1 100 ? 63.636 37.181 -1.007  1.00 89.77  ? 100 VAL C N   1 
ATOM   3547 C CA  . VAL C 1 100 ? 63.356 36.425 0.206   1.00 82.95  ? 100 VAL C CA  1 
ATOM   3548 C C   . VAL C 1 100 ? 64.328 35.249 0.237   1.00 79.96  ? 100 VAL C C   1 
ATOM   3549 O O   . VAL C 1 100 ? 64.683 34.695 -0.805  1.00 81.52  ? 100 VAL C O   1 
ATOM   3550 C CB  . VAL C 1 100 ? 61.892 35.890 0.222   1.00 78.26  ? 100 VAL C CB  1 
ATOM   3551 C CG1 . VAL C 1 100 ? 61.652 35.089 1.485   0.00 77.39  ? 100 VAL C CG1 1 
ATOM   3552 C CG2 . VAL C 1 100 ? 60.903 37.054 0.152   1.00 69.89  ? 100 VAL C CG2 1 
ATOM   3553 N N   . GLY C 1 101 ? 64.768 34.872 1.430   1.00 75.47  ? 101 GLY C N   1 
ATOM   3554 C CA  . GLY C 1 101 ? 65.699 33.766 1.527   1.00 69.16  ? 101 GLY C CA  1 
ATOM   3555 C C   . GLY C 1 101 ? 65.559 32.919 2.777   1.00 70.77  ? 101 GLY C C   1 
ATOM   3556 O O   . GLY C 1 101 ? 65.186 33.406 3.850   1.00 65.18  ? 101 GLY C O   1 
ATOM   3557 N N   . ALA C 1 102 ? 65.862 31.632 2.621   1.00 74.05  ? 102 ALA C N   1 
ATOM   3558 C CA  . ALA C 1 102 ? 65.790 30.666 3.708   1.00 75.93  ? 102 ALA C CA  1 
ATOM   3559 C C   . ALA C 1 102 ? 67.108 29.916 3.695   1.00 76.12  ? 102 ALA C C   1 
ATOM   3560 O O   . ALA C 1 102 ? 67.694 29.713 2.632   1.00 74.77  ? 102 ALA C O   1 
ATOM   3561 C CB  . ALA C 1 102 ? 64.631 29.703 3.486   0.00 75.26  ? 102 ALA C CB  1 
ATOM   3562 N N   . GLY C 1 103 ? 67.572 29.522 4.877   1.00 81.54  ? 103 GLY C N   1 
ATOM   3563 C CA  . GLY C 1 103 ? 68.831 28.809 4.989   1.00 83.81  ? 103 GLY C CA  1 
ATOM   3564 C C   . GLY C 1 103 ? 69.135 28.404 6.421   1.00 87.20  ? 103 GLY C C   1 
ATOM   3565 O O   . GLY C 1 103 ? 68.322 28.598 7.329   1.00 86.70  ? 103 GLY C O   1 
ATOM   3566 N N   . ILE C 1 104 ? 70.324 27.852 6.628   1.00 87.86  ? 104 ILE C N   1 
ATOM   3567 C CA  . ILE C 1 104 ? 70.744 27.393 7.945   1.00 86.73  ? 104 ILE C CA  1 
ATOM   3568 C C   . ILE C 1 104 ? 71.851 28.263 8.538   1.00 89.54  ? 104 ILE C C   1 
ATOM   3569 O O   . ILE C 1 104 ? 72.731 28.739 7.816   1.00 91.91  ? 104 ILE C O   1 
ATOM   3570 C CB  . ILE C 1 104 ? 71.256 25.935 7.873   1.00 81.36  ? 104 ILE C CB  1 
ATOM   3571 C CG1 . ILE C 1 104 ? 72.523 25.861 7.012   1.00 72.82  ? 104 ILE C CG1 1 
ATOM   3572 C CG2 . ILE C 1 104 ? 70.170 25.034 7.303   0.00 80.98  ? 104 ILE C CG2 1 
ATOM   3573 C CD1 . ILE C 1 104 ? 72.316 26.173 5.539   0.00 77.00  ? 104 ILE C CD1 1 
ATOM   3574 N N   . ASN C 1 105 ? 71.805 28.461 9.855   1.00 88.14  ? 105 ASN C N   1 
ATOM   3575 C CA  . ASN C 1 105 ? 72.812 29.260 10.555  1.00 84.27  ? 105 ASN C CA  1 
ATOM   3576 C C   . ASN C 1 105 ? 73.771 28.421 11.393  1.00 82.10  ? 105 ASN C C   1 
ATOM   3577 O O   . ASN C 1 105 ? 73.458 27.304 11.816  1.00 88.53  ? 105 ASN C O   1 
ATOM   3578 C CB  . ASN C 1 105 ? 72.145 30.300 11.470  1.00 86.38  ? 105 ASN C CB  1 
ATOM   3579 C CG  . ASN C 1 105 ? 73.078 30.801 12.585  1.00 93.72  ? 105 ASN C CG  1 
ATOM   3580 O OD1 . ASN C 1 105 ? 73.354 30.086 13.555  1.00 83.79  ? 105 ASN C OD1 1 
ATOM   3581 N ND2 . ASN C 1 105 ? 73.568 32.028 12.442  1.00 95.70  ? 105 ASN C ND2 1 
ATOM   3582 N N   . TYR C 1 106 ? 74.949 28.985 11.620  1.00 74.98  ? 106 TYR C N   1 
ATOM   3583 C CA  . TYR C 1 106 ? 75.965 28.359 12.430  1.00 77.03  ? 106 TYR C CA  1 
ATOM   3584 C C   . TYR C 1 106 ? 76.722 29.446 13.174  1.00 78.54  ? 106 TYR C C   1 
ATOM   3585 O O   . TYR C 1 106 ? 77.402 30.276 12.570  0.00 78.03  ? 106 TYR C O   1 
ATOM   3586 C CB  . TYR C 1 106 ? 76.945 27.552 11.579  1.00 77.27  ? 106 TYR C CB  1 
ATOM   3587 C CG  . TYR C 1 106 ? 78.108 27.045 12.399  1.00 73.47  ? 106 TYR C CG  1 
ATOM   3588 C CD1 . TYR C 1 106 ? 77.884 26.340 13.580  1.00 71.11  ? 106 TYR C CD1 1 
ATOM   3589 C CD2 . TYR C 1 106 ? 79.426 27.298 12.020  1.00 73.04  ? 106 TYR C CD2 1 
ATOM   3590 C CE1 . TYR C 1 106 ? 78.935 25.899 14.372  1.00 70.05  ? 106 TYR C CE1 1 
ATOM   3591 C CE2 . TYR C 1 106 ? 80.495 26.860 12.806  1.00 80.19  ? 106 TYR C CE2 1 
ATOM   3592 C CZ  . TYR C 1 106 ? 80.240 26.161 13.983  1.00 81.07  ? 106 TYR C CZ  1 
ATOM   3593 O OH  . TYR C 1 106 ? 81.284 25.734 14.776  1.00 88.77  ? 106 TYR C OH  1 
ATOM   3594 N N   . THR C 1 107 ? 76.594 29.434 14.494  1.00 78.54  ? 107 THR C N   1 
ATOM   3595 C CA  . THR C 1 107 ? 77.267 30.407 15.343  1.00 80.89  ? 107 THR C CA  1 
ATOM   3596 C C   . THR C 1 107 ? 78.293 29.693 16.220  1.00 88.81  ? 107 THR C C   1 
ATOM   3597 O O   . THR C 1 107 ? 78.026 28.619 16.751  1.00 98.21  ? 107 THR C O   1 
ATOM   3598 C CB  . THR C 1 107 ? 76.266 31.129 16.261  1.00 68.81  ? 107 THR C CB  1 
ATOM   3599 O OG1 . THR C 1 107 ? 75.084 31.440 15.518  1.00 64.86  ? 107 THR C OG1 1 
ATOM   3600 C CG2 . THR C 1 107 ? 76.870 32.414 16.803  0.00 71.65  ? 107 THR C CG2 1 
ATOM   3601 N N   . THR C 1 108 ? 79.470 30.287 16.360  1.00 93.34  ? 108 THR C N   1 
ATOM   3602 C CA  . THR C 1 108 ? 80.526 29.719 17.190  1.00 93.32  ? 108 THR C CA  1 
ATOM   3603 C C   . THR C 1 108 ? 80.962 30.772 18.190  1.00 97.51  ? 108 THR C C   1 
ATOM   3604 O O   . THR C 1 108 ? 81.591 31.764 17.823  0.00 96.59  ? 108 THR C O   1 
ATOM   3605 C CB  . THR C 1 108 ? 81.756 29.326 16.364  1.00 85.59  ? 108 THR C CB  1 
ATOM   3606 O OG1 . THR C 1 108 ? 81.413 28.256 15.488  1.00 92.92  ? 108 THR C OG1 1 
ATOM   3607 C CG2 . THR C 1 108 ? 82.898 28.892 17.272  1.00 87.21  ? 108 THR C CG2 1 
ATOM   3608 N N   . PHE C 1 109 ? 80.624 30.566 19.454  1.00 97.94  ? 109 PHE C N   1 
ATOM   3609 C CA  . PHE C 1 109 ? 81.019 31.524 20.467  1.00 95.78  ? 109 PHE C CA  1 
ATOM   3610 C C   . PHE C 1 109 ? 82.487 31.333 20.803  1.00 97.74  ? 109 PHE C C   1 
ATOM   3611 O O   . PHE C 1 109 ? 83.087 30.328 20.413  1.00 99.93  ? 109 PHE C O   1 
ATOM   3612 C CB  . PHE C 1 109 ? 80.134 31.374 21.699  1.00 87.20  ? 109 PHE C CB  1 
ATOM   3613 C CG  . PHE C 1 109 ? 78.710 31.748 21.443  1.00 85.14  ? 109 PHE C CG  1 
ATOM   3614 C CD1 . PHE C 1 109 ? 77.885 30.912 20.704  1.00 78.50  ? 109 PHE C CD1 1 
ATOM   3615 C CD2 . PHE C 1 109 ? 78.212 32.970 21.876  1.00 83.69  ? 109 PHE C CD2 1 
ATOM   3616 C CE1 . PHE C 1 109 ? 76.583 31.293 20.396  1.00 87.04  ? 109 PHE C CE1 1 
ATOM   3617 C CE2 . PHE C 1 109 ? 76.912 33.361 21.574  1.00 76.77  ? 109 PHE C CE2 1 
ATOM   3618 C CZ  . PHE C 1 109 ? 76.096 32.524 20.834  1.00 86.81  ? 109 PHE C CZ  1 
ATOM   3619 N N   . PHE C 1 110 ? 83.076 32.307 21.494  1.00 96.19  ? 110 PHE C N   1 
ATOM   3620 C CA  . PHE C 1 110 ? 84.485 32.224 21.857  1.00 93.57  ? 110 PHE C CA  1 
ATOM   3621 C C   . PHE C 1 110 ? 84.992 33.476 22.544  1.00 89.77  ? 110 PHE C C   1 
ATOM   3622 O O   . PHE C 1 110 ? 84.411 34.554 22.428  0.00 92.08  ? 110 PHE C O   1 
ATOM   3623 C CB  . PHE C 1 110 ? 85.337 31.933 20.618  1.00 89.45  ? 110 PHE C CB  1 
ATOM   3624 C CG  . PHE C 1 110 ? 85.247 32.987 19.556  1.00 85.86  ? 110 PHE C CG  1 
ATOM   3625 C CD1 . PHE C 1 110 ? 86.046 34.119 19.617  1.00 86.99  ? 110 PHE C CD1 1 
ATOM   3626 C CD2 . PHE C 1 110 ? 84.354 32.850 18.494  1.00 90.62  ? 110 PHE C CD2 1 
ATOM   3627 C CE1 . PHE C 1 110 ? 85.964 35.106 18.637  1.00 85.37  ? 110 PHE C CE1 1 
ATOM   3628 C CE2 . PHE C 1 110 ? 84.260 33.832 17.504  1.00 89.85  ? 110 PHE C CE2 1 
ATOM   3629 C CZ  . PHE C 1 110 ? 85.069 34.962 17.577  1.00 90.20  ? 110 PHE C CZ  1 
ATOM   3630 N N   . ASP C 1 111 ? 86.095 33.306 23.260  1.00 94.43  ? 111 ASP C N   1 
ATOM   3631 C CA  . ASP C 1 111 ? 86.712 34.384 24.004  1.00 97.90  ? 111 ASP C CA  1 
ATOM   3632 C C   . ASP C 1 111 ? 85.643 35.046 24.863  1.00 101.33 ? 111 ASP C C   1 
ATOM   3633 O O   . ASP C 1 111 ? 85.374 36.239 24.736  1.00 104.89 ? 111 ASP C O   1 
ATOM   3634 C CB  . ASP C 1 111 ? 87.348 35.389 23.044  1.00 99.56  ? 111 ASP C CB  1 
ATOM   3635 C CG  . ASP C 1 111 ? 88.109 36.482 23.768  1.00 104.98 ? 111 ASP C CG  1 
ATOM   3636 O OD1 . ASP C 1 111 ? 88.504 36.262 24.933  1.00 113.13 ? 111 ASP C OD1 1 
ATOM   3637 O OD2 . ASP C 1 111 ? 88.323 37.559 23.171  1.00 108.21 ? 111 ASP C OD2 1 
ATOM   3638 N N   . ASN C 1 112 ? 85.033 34.248 25.737  1.00 97.91  ? 112 ASN C N   1 
ATOM   3639 C CA  . ASN C 1 112 ? 83.983 34.725 26.626  1.00 97.25  ? 112 ASN C CA  1 
ATOM   3640 C C   . ASN C 1 112 ? 84.520 34.841 28.044  1.00 95.61  ? 112 ASN C C   1 
ATOM   3641 O O   . ASN C 1 112 ? 85.308 34.012 28.469  1.00 97.97  ? 112 ASN C O   1 
ATOM   3642 C CB  . ASN C 1 112 ? 82.808 33.752 26.590  1.00 100.07 ? 112 ASN C CB  1 
ATOM   3643 C CG  . ASN C 1 112 ? 82.284 33.538 25.186  1.00 101.20 ? 112 ASN C CG  1 
ATOM   3644 O OD1 . ASN C 1 112 ? 81.757 34.457 24.567  1.00 106.23 ? 112 ASN C OD1 1 
ATOM   3645 N ND2 . ASN C 1 112 ? 82.440 32.327 24.671  1.00 95.69  ? 112 ASN C ND2 1 
ATOM   3646 N N   . GLY C 1 113 ? 84.103 35.867 28.779  1.00 93.53  ? 113 GLY C N   1 
ATOM   3647 C CA  . GLY C 1 113 ? 84.594 36.017 30.137  1.00 84.59  ? 113 GLY C CA  1 
ATOM   3648 C C   . GLY C 1 113 ? 83.848 37.025 30.983  1.00 79.81  ? 113 GLY C C   1 
ATOM   3649 O O   . GLY C 1 113 ? 83.264 37.984 30.468  1.00 83.67  ? 113 GLY C O   1 
ATOM   3650 N N   . PHE C 1 114 ? 83.878 36.818 32.294  1.00 69.20  ? 114 PHE C N   1 
ATOM   3651 C CA  . PHE C 1 114 ? 83.188 37.729 33.188  1.00 72.51  ? 114 PHE C CA  1 
ATOM   3652 C C   . PHE C 1 114 ? 83.999 38.988 33.469  1.00 67.06  ? 114 PHE C C   1 
ATOM   3653 O O   . PHE C 1 114 ? 85.227 38.955 33.511  1.00 67.17  ? 114 PHE C O   1 
ATOM   3654 C CB  . PHE C 1 114 ? 82.840 37.028 34.503  1.00 69.81  ? 114 PHE C CB  1 
ATOM   3655 C CG  . PHE C 1 114 ? 81.840 35.903 34.351  1.00 86.19  ? 114 PHE C CG  1 
ATOM   3656 C CD1 . PHE C 1 114 ? 82.264 34.587 34.133  1.00 89.31  ? 114 PHE C CD1 1 
ATOM   3657 C CD2 . PHE C 1 114 ? 80.465 36.154 34.441  1.00 85.41  ? 114 PHE C CD2 1 
ATOM   3658 C CE1 . PHE C 1 114 ? 81.327 33.537 34.013  1.00 73.69  ? 114 PHE C CE1 1 
ATOM   3659 C CE2 . PHE C 1 114 ? 79.524 35.112 34.320  1.00 82.33  ? 114 PHE C CE2 1 
ATOM   3660 C CZ  . PHE C 1 114 ? 79.956 33.806 34.109  1.00 81.07  ? 114 PHE C CZ  1 
ATOM   3661 N N   . ASN C 1 115 ? 83.304 40.105 33.642  1.00 62.32  ? 115 ASN C N   1 
ATOM   3662 C CA  . ASN C 1 115 ? 83.962 41.361 33.945  1.00 64.25  ? 115 ASN C CA  1 
ATOM   3663 C C   . ASN C 1 115 ? 84.417 41.269 35.397  1.00 72.54  ? 115 ASN C C   1 
ATOM   3664 O O   . ASN C 1 115 ? 84.014 40.363 36.127  1.00 64.41  ? 115 ASN C O   1 
ATOM   3665 C CB  . ASN C 1 115 ? 82.992 42.531 33.753  1.00 58.69  ? 115 ASN C CB  1 
ATOM   3666 C CG  . ASN C 1 115 ? 82.021 42.681 34.887  0.00 62.11  ? 115 ASN C CG  1 
ATOM   3667 O OD1 . ASN C 1 115 ? 81.423 41.712 35.342  0.00 61.61  ? 115 ASN C OD1 1 
ATOM   3668 N ND2 . ASN C 1 115 ? 81.847 43.910 35.347  0.00 61.61  ? 115 ASN C ND2 1 
ATOM   3669 N N   . ASP C 1 116 ? 85.273 42.189 35.817  1.00 80.00  ? 116 ASP C N   1 
ATOM   3670 C CA  . ASP C 1 116 ? 85.753 42.165 37.190  1.00 85.64  ? 116 ASP C CA  1 
ATOM   3671 C C   . ASP C 1 116 ? 84.587 42.032 38.165  1.00 84.46  ? 116 ASP C C   1 
ATOM   3672 O O   . ASP C 1 116 ? 84.621 41.189 39.058  1.00 81.29  ? 116 ASP C O   1 
ATOM   3673 C CB  . ASP C 1 116 ? 86.570 43.426 37.485  1.00 94.07  ? 116 ASP C CB  1 
ATOM   3674 C CG  . ASP C 1 116 ? 87.955 43.393 36.837  1.00 105.80 ? 116 ASP C CG  1 
ATOM   3675 O OD1 . ASP C 1 116 ? 88.178 42.563 35.923  1.00 107.60 ? 116 ASP C OD1 1 
ATOM   3676 O OD2 . ASP C 1 116 ? 88.818 44.207 37.238  1.00 107.91 ? 116 ASP C OD2 1 
ATOM   3677 N N   . HIS C 1 117 ? 83.555 42.853 37.976  1.00 86.36  ? 117 HIS C N   1 
ATOM   3678 C CA  . HIS C 1 117 ? 82.372 42.828 38.835  1.00 86.93  ? 117 HIS C CA  1 
ATOM   3679 C C   . HIS C 1 117 ? 81.823 41.405 38.913  1.00 85.77  ? 117 HIS C C   1 
ATOM   3680 O O   . HIS C 1 117 ? 81.455 40.917 39.983  1.00 81.73  ? 117 HIS C O   1 
ATOM   3681 C CB  . HIS C 1 117 ? 81.290 43.755 38.271  1.00 88.75  ? 117 HIS C CB  1 
ATOM   3682 C CG  . HIS C 1 117 ? 80.130 43.978 39.197  1.00 98.48  ? 117 HIS C CG  1 
ATOM   3683 N ND1 . HIS C 1 117 ? 79.608 42.984 39.998  1.00 105.21 ? 117 HIS C ND1 1 
ATOM   3684 C CD2 . HIS C 1 117 ? 79.383 45.082 39.441  1.00 100.21 ? 117 HIS C CD2 1 
ATOM   3685 C CE1 . HIS C 1 117 ? 78.596 43.465 40.698  1.00 104.19 ? 117 HIS C CE1 1 
ATOM   3686 N NE2 . HIS C 1 117 ? 78.438 44.737 40.378  1.00 105.95 ? 117 HIS C NE2 1 
ATOM   3687 N N   . GLY C 1 118 ? 81.768 40.739 37.769  1.00 89.84  ? 118 GLY C N   1 
ATOM   3688 C CA  . GLY C 1 118 ? 81.260 39.381 37.746  1.00 87.98  ? 118 GLY C CA  1 
ATOM   3689 C C   . GLY C 1 118 ? 82.119 38.418 38.542  1.00 85.33  ? 118 GLY C C   1 
ATOM   3690 O O   . GLY C 1 118 ? 81.665 37.848 39.531  1.00 82.17  ? 118 GLY C O   1 
ATOM   3691 N N   . LYS C 1 119 ? 83.360 38.231 38.107  1.00 86.83  ? 119 LYS C N   1 
ATOM   3692 C CA  . LYS C 1 119 ? 84.274 37.323 38.787  1.00 90.20  ? 119 LYS C CA  1 
ATOM   3693 C C   . LYS C 1 119 ? 84.309 37.666 40.271  1.00 94.04  ? 119 LYS C C   1 
ATOM   3694 O O   . LYS C 1 119 ? 84.268 36.785 41.132  1.00 94.17  ? 119 LYS C O   1 
ATOM   3695 C CB  . LYS C 1 119 ? 85.672 37.431 38.169  1.00 85.87  ? 119 LYS C CB  1 
ATOM   3696 C CG  . LYS C 1 119 ? 86.340 38.770 38.366  1.00 83.01  ? 119 LYS C CG  1 
ATOM   3697 C CD  . LYS C 1 119 ? 87.313 39.118 37.246  1.00 82.84  ? 119 LYS C CD  1 
ATOM   3698 C CE  . LYS C 1 119 ? 88.358 38.053 37.014  1.00 84.10  ? 119 LYS C CE  1 
ATOM   3699 N NZ  . LYS C 1 119 ? 87.801 36.877 36.284  1.00 89.52  ? 119 LYS C NZ  1 
ATOM   3700 N N   . GLU C 1 120 ? 84.375 38.958 40.559  1.00 95.31  ? 120 GLU C N   1 
ATOM   3701 C CA  . GLU C 1 120 ? 84.392 39.427 41.930  1.00 96.18  ? 120 GLU C CA  1 
ATOM   3702 C C   . GLU C 1 120 ? 83.018 39.121 42.547  1.00 97.09  ? 120 GLU C C   1 
ATOM   3703 O O   . GLU C 1 120 ? 82.858 39.080 43.770  1.00 99.56  ? 120 GLU C O   1 
ATOM   3704 C CB  . GLU C 1 120 ? 84.719 40.927 41.949  1.00 94.57  ? 120 GLU C CB  1 
ATOM   3705 C CG  . GLU C 1 120 ? 84.566 41.595 43.289  1.00 97.66  ? 120 GLU C CG  1 
ATOM   3706 C CD  . GLU C 1 120 ? 83.147 42.039 43.529  1.00 103.83 ? 120 GLU C CD  1 
ATOM   3707 O OE1 . GLU C 1 120 ? 82.817 42.375 44.686  1.00 102.34 ? 120 GLU C OE1 1 
ATOM   3708 O OE2 . GLU C 1 120 ? 82.367 42.058 42.550  1.00 101.80 ? 120 GLU C OE2 1 
ATOM   3709 N N   . ALA C 1 121 ? 82.027 38.891 41.693  1.00 95.28  ? 121 ALA C N   1 
ATOM   3710 C CA  . ALA C 1 121 ? 80.698 38.557 42.165  1.00 93.87  ? 121 ALA C CA  1 
ATOM   3711 C C   . ALA C 1 121 ? 80.683 37.056 42.387  1.00 91.52  ? 121 ALA C C   1 
ATOM   3712 O O   . ALA C 1 121 ? 79.733 36.516 42.942  1.00 91.07  ? 121 ALA C O   1 
ATOM   3713 C CB  . ALA C 1 121 ? 79.654 38.947 41.134  1.00 94.06  ? 121 ALA C CB  1 
ATOM   3714 N N   . GLY C 1 122 ? 81.746 36.391 41.940  1.00 92.68  ? 122 GLY C N   1 
ATOM   3715 C CA  . GLY C 1 122 ? 81.857 34.950 42.104  1.00 95.14  ? 122 GLY C CA  1 
ATOM   3716 C C   . GLY C 1 122 ? 81.695 34.102 40.848  1.00 96.35  ? 122 GLY C C   1 
ATOM   3717 O O   . GLY C 1 122 ? 81.241 32.959 40.926  1.00 95.11  ? 122 GLY C O   1 
ATOM   3718 N N   . LEU C 1 123 ? 82.067 34.654 39.696  1.00 97.93  ? 123 LEU C N   1 
ATOM   3719 C CA  . LEU C 1 123 ? 81.963 33.942 38.426  1.00 93.76  ? 123 LEU C CA  1 
ATOM   3720 C C   . LEU C 1 123 ? 83.334 33.682 37.825  1.00 96.26  ? 123 LEU C C   1 
ATOM   3721 O O   . LEU C 1 123 ? 84.283 34.421 38.078  0.00 96.92  ? 123 LEU C O   1 
ATOM   3722 C CB  . LEU C 1 123 ? 81.122 34.738 37.428  0.00 94.50  ? 123 LEU C CB  1 
ATOM   3723 C CG  . LEU C 1 123 ? 79.601 34.674 37.557  1.00 87.45  ? 123 LEU C CG  1 
ATOM   3724 C CD1 . LEU C 1 123 ? 79.155 33.223 37.486  1.00 95.98  ? 123 LEU C CD1 1 
ATOM   3725 C CD2 . LEU C 1 123 ? 79.155 35.305 38.857  1.00 95.24  ? 123 LEU C CD2 1 
ATOM   3726 N N   . SER C 1 124 ? 83.425 32.635 37.011  1.00 101.29 ? 124 SER C N   1 
ATOM   3727 C CA  . SER C 1 124 ? 84.686 32.269 36.375  1.00 108.74 ? 124 SER C CA  1 
ATOM   3728 C C   . SER C 1 124 ? 84.534 31.138 35.350  1.00 112.53 ? 124 SER C C   1 
ATOM   3729 O O   . SER C 1 124 ? 83.548 30.398 35.371  1.00 115.19 ? 124 SER C O   1 
ATOM   3730 C CB  . SER C 1 124 ? 85.686 31.857 37.452  1.00 114.08 ? 124 SER C CB  1 
ATOM   3731 O OG  . SER C 1 124 ? 85.102 30.915 38.341  1.00 114.39 ? 124 SER C OG  1 
ATOM   3732 N N   . ASP C 1 125 ? 85.521 31.014 34.461  1.00 114.05 ? 125 ASP C N   1 
ATOM   3733 C CA  . ASP C 1 125 ? 85.542 29.986 33.417  1.00 113.96 ? 125 ASP C CA  1 
ATOM   3734 C C   . ASP C 1 125 ? 84.241 29.896 32.625  1.00 113.91 ? 125 ASP C C   1 
ATOM   3735 O O   . ASP C 1 125 ? 83.434 28.982 32.823  1.00 115.78 ? 125 ASP C O   1 
ATOM   3736 C CB  . ASP C 1 125 ? 85.863 28.617 34.024  1.00 120.63 ? 125 ASP C CB  1 
ATOM   3737 C CG  . ASP C 1 125 ? 87.208 28.592 34.740  1.00 126.82 ? 125 ASP C CG  1 
ATOM   3738 O OD1 . ASP C 1 125 ? 88.216 29.019 34.136  1.00 129.51 ? 125 ASP C OD1 1 
ATOM   3739 O OD2 . ASP C 1 125 ? 87.259 28.138 35.904  1.00 129.53 ? 125 ASP C OD2 1 
ATOM   3740 N N   . LEU C 1 126 ? 84.054 30.849 31.716  1.00 112.17 ? 126 LEU C N   1 
ATOM   3741 C CA  . LEU C 1 126 ? 82.856 30.908 30.881  1.00 107.53 ? 126 LEU C CA  1 
ATOM   3742 C C   . LEU C 1 126 ? 83.082 30.158 29.563  1.00 103.18 ? 126 LEU C C   1 
ATOM   3743 O O   . LEU C 1 126 ? 84.217 29.916 29.153  1.00 97.01  ? 126 LEU C O   1 
ATOM   3744 C CB  . LEU C 1 126 ? 82.499 32.375 30.577  1.00 109.59 ? 126 LEU C CB  1 
ATOM   3745 C CG  . LEU C 1 126 ? 81.041 32.853 30.459  1.00 108.51 ? 126 LEU C CG  1 
ATOM   3746 C CD1 . LEU C 1 126 ? 81.040 34.252 29.871  1.00 105.19 ? 126 LEU C CD1 1 
ATOM   3747 C CD2 . LEU C 1 126 ? 80.215 31.934 29.581  1.00 110.67 ? 126 LEU C CD2 1 
ATOM   3748 N N   . SER C 1 127 ? 81.983 29.791 28.914  1.00 99.45  ? 127 SER C N   1 
ATOM   3749 C CA  . SER C 1 127 ? 82.008 29.096 27.637  1.00 92.55  ? 127 SER C CA  1 
ATOM   3750 C C   . SER C 1 127 ? 80.579 28.809 27.191  1.00 88.37  ? 127 SER C C   1 
ATOM   3751 O O   . SER C 1 127 ? 79.691 28.585 28.011  1.00 86.30  ? 127 SER C O   1 
ATOM   3752 C CB  . SER C 1 127 ? 82.809 27.803 27.752  1.00 90.90  ? 127 SER C CB  1 
ATOM   3753 O OG  . SER C 1 127 ? 82.456 27.093 28.920  1.00 110.68 ? 127 SER C OG  1 
ATOM   3754 N N   . LEU C 1 128 ? 80.357 28.849 25.886  1.00 85.03  ? 128 LEU C N   1 
ATOM   3755 C CA  . LEU C 1 128 ? 79.038 28.596 25.311  1.00 89.26  ? 128 LEU C CA  1 
ATOM   3756 C C   . LEU C 1 128 ? 79.138 27.583 24.162  1.00 92.96  ? 128 LEU C C   1 
ATOM   3757 O O   . LEU C 1 128 ? 80.040 27.666 23.325  1.00 97.75  ? 128 LEU C O   1 
ATOM   3758 C CB  . LEU C 1 128 ? 78.422 29.906 24.796  1.00 84.67  ? 128 LEU C CB  1 
ATOM   3759 C CG  . LEU C 1 128 ? 78.100 31.052 25.770  1.00 84.90  ? 128 LEU C CG  1 
ATOM   3760 C CD1 . LEU C 1 128 ? 79.361 31.718 26.289  1.00 68.64  ? 128 LEU C CD1 1 
ATOM   3761 C CD2 . LEU C 1 128 ? 77.262 32.080 25.040  1.00 79.28  ? 128 LEU C CD2 1 
ATOM   3762 N N   . LYS C 1 129 ? 78.214 26.626 24.122  1.00 94.85  ? 129 LYS C N   1 
ATOM   3763 C CA  . LYS C 1 129 ? 78.230 25.611 23.073  0.00 96.29  ? 129 LYS C CA  1 
ATOM   3764 C C   . LYS C 1 129 ? 77.729 26.199 21.757  1.00 97.28  ? 129 LYS C C   1 
ATOM   3765 O O   . LYS C 1 129 ? 76.866 27.082 21.758  1.00 94.57  ? 129 LYS C O   1 
ATOM   3766 C CB  . LYS C 1 129 ? 77.360 24.419 23.476  0.00 99.26  ? 129 LYS C CB  1 
ATOM   3767 C CG  . LYS C 1 129 ? 77.520 23.204 22.574  0.00 103.70 ? 129 LYS C CG  1 
ATOM   3768 C CD  . LYS C 1 129 ? 76.680 22.028 23.051  1.00 106.69 ? 129 LYS C CD  1 
ATOM   3769 C CE  . LYS C 1 129 ? 75.199 22.208 22.718  1.00 112.96 ? 129 LYS C CE  1 
ATOM   3770 N NZ  . LYS C 1 129 ? 74.606 23.436 23.322  1.00 117.80 ? 129 LYS C NZ  1 
ATOM   3771 N N   . ASP C 1 130 ? 78.271 25.703 20.642  1.00 93.18  ? 130 ASP C N   1 
ATOM   3772 C CA  . ASP C 1 130 ? 77.892 26.177 19.313  1.00 80.79  ? 130 ASP C CA  1 
ATOM   3773 C C   . ASP C 1 130 ? 76.394 26.084 19.037  1.00 75.33  ? 130 ASP C C   1 
ATOM   3774 O O   . ASP C 1 130 ? 75.630 25.567 19.851  1.00 66.96  ? 130 ASP C O   1 
ATOM   3775 C CB  . ASP C 1 130 ? 78.665 25.413 18.238  1.00 80.83  ? 130 ASP C CB  1 
ATOM   3776 C CG  . ASP C 1 130 ? 80.171 25.581 18.373  1.00 90.64  ? 130 ASP C CG  1 
ATOM   3777 O OD1 . ASP C 1 130 ? 80.617 26.670 18.798  1.00 99.25  ? 130 ASP C OD1 1 
ATOM   3778 O OD2 . ASP C 1 130 ? 80.916 24.635 18.040  1.00 84.48  ? 130 ASP C OD2 1 
ATOM   3779 N N   . SER C 1 131 ? 75.976 26.586 17.883  1.00 70.34  ? 131 SER C N   1 
ATOM   3780 C CA  . SER C 1 131 ? 74.570 26.564 17.537  1.00 75.41  ? 131 SER C CA  1 
ATOM   3781 C C   . SER C 1 131 ? 74.329 26.416 16.046  1.00 77.46  ? 131 SER C C   1 
ATOM   3782 O O   . SER C 1 131 ? 75.155 26.825 15.237  1.00 82.90  ? 131 SER C O   1 
ATOM   3783 C CB  . SER C 1 131 ? 73.903 27.848 18.036  1.00 73.81  ? 131 SER C CB  1 
ATOM   3784 O OG  . SER C 1 131 ? 72.611 28.028 17.470  1.00 68.33  ? 131 SER C OG  1 
ATOM   3785 N N   . TRP C 1 132 ? 73.191 25.814 15.702  1.00 76.47  ? 132 TRP C N   1 
ATOM   3786 C CA  . TRP C 1 132 ? 72.770 25.617 14.317  1.00 75.78  ? 132 TRP C CA  1 
ATOM   3787 C C   . TRP C 1 132 ? 71.274 25.920 14.271  1.00 80.62  ? 132 TRP C C   1 
ATOM   3788 O O   . TRP C 1 132 ? 70.555 25.612 15.222  1.00 91.51  ? 132 TRP C O   1 
ATOM   3789 C CB  . TRP C 1 132 ? 73.036 24.181 13.872  1.00 72.72  ? 132 TRP C CB  1 
ATOM   3790 C CG  . TRP C 1 132 ? 74.483 23.847 13.801  1.00 76.43  ? 132 TRP C CG  1 
ATOM   3791 C CD1 . TRP C 1 132 ? 75.312 23.562 14.844  1.00 76.49  ? 132 TRP C CD1 1 
ATOM   3792 C CD2 . TRP C 1 132 ? 75.288 23.797 12.621  1.00 80.11  ? 132 TRP C CD2 1 
ATOM   3793 N NE1 . TRP C 1 132 ? 76.589 23.334 14.390  1.00 75.84  ? 132 TRP C NE1 1 
ATOM   3794 C CE2 . TRP C 1 132 ? 76.603 23.469 13.027  1.00 80.66  ? 132 TRP C CE2 1 
ATOM   3795 C CE3 . TRP C 1 132 ? 75.028 23.993 11.259  1.00 82.21  ? 132 TRP C CE3 1 
ATOM   3796 C CZ2 . TRP C 1 132 ? 77.664 23.339 12.114  1.00 77.15  ? 132 TRP C CZ2 1 
ATOM   3797 C CZ3 . TRP C 1 132 ? 76.081 23.863 10.348  1.00 79.61  ? 132 TRP C CZ3 1 
ATOM   3798 C CH2 . TRP C 1 132 ? 77.384 23.536 10.784  1.00 79.39  ? 132 TRP C CH2 1 
ATOM   3799 N N   . GLY C 1 133 ? 70.792 26.532 13.191  1.00 81.61  ? 133 GLY C N   1 
ATOM   3800 C CA  . GLY C 1 133 ? 69.372 26.842 13.148  1.00 81.00  ? 133 GLY C CA  1 
ATOM   3801 C C   . GLY C 1 133 ? 68.817 27.405 11.859  1.00 80.17  ? 133 GLY C C   1 
ATOM   3802 O O   . GLY C 1 133 ? 69.562 27.827 10.969  1.00 73.95  ? 133 GLY C O   1 
ATOM   3803 N N   . ALA C 1 134 ? 67.489 27.406 11.764  1.00 80.65  ? 134 ALA C N   1 
ATOM   3804 C CA  . ALA C 1 134 ? 66.808 27.921 10.586  1.00 78.26  ? 134 ALA C CA  1 
ATOM   3805 C C   . ALA C 1 134 ? 67.093 29.409 10.508  1.00 82.44  ? 134 ALA C C   1 
ATOM   3806 O O   . ALA C 1 134 ? 67.319 30.059 11.529  1.00 80.01  ? 134 ALA C O   1 
ATOM   3807 C CB  . ALA C 1 134 ? 65.312 27.674 10.690  0.00 80.29  ? 134 ALA C CB  1 
ATOM   3808 N N   . ALA C 1 135 ? 67.104 29.946 9.294   1.00 82.79  ? 135 ALA C N   1 
ATOM   3809 C CA  . ALA C 1 135 ? 67.353 31.366 9.097   1.00 76.26  ? 135 ALA C CA  1 
ATOM   3810 C C   . ALA C 1 135 ? 66.624 31.846 7.853   1.00 75.27  ? 135 ALA C C   1 
ATOM   3811 O O   . ALA C 1 135 ? 66.537 31.127 6.859   1.00 73.94  ? 135 ALA C O   1 
ATOM   3812 C CB  . ALA C 1 135 ? 68.839 31.614 8.965   1.00 70.57  ? 135 ALA C CB  1 
ATOM   3813 N N   . GLY C 1 136 ? 66.091 33.060 7.917   1.00 80.10  ? 136 GLY C N   1 
ATOM   3814 C CA  . GLY C 1 136 ? 65.370 33.618 6.784   1.00 84.65  ? 136 GLY C CA  1 
ATOM   3815 C C   . GLY C 1 136 ? 65.662 35.099 6.591   1.00 86.69  ? 136 GLY C C   1 
ATOM   3816 O O   . GLY C 1 136 ? 66.086 35.783 7.523   1.00 89.24  ? 136 GLY C O   1 
ATOM   3817 N N   . GLN C 1 137 ? 65.423 35.604 5.385   1.00 88.13  ? 137 GLN C N   1 
ATOM   3818 C CA  . GLN C 1 137 ? 65.685 37.005 5.096   1.00 82.07  ? 137 GLN C CA  1 
ATOM   3819 C C   . GLN C 1 137 ? 64.772 37.625 4.051   1.00 78.81  ? 137 GLN C C   1 
ATOM   3820 O O   . GLN C 1 137 ? 64.160 36.949 3.222   1.00 70.41  ? 137 GLN C O   1 
ATOM   3821 C CB  . GLN C 1 137 ? 67.119 37.172 4.619   1.00 85.36  ? 137 GLN C CB  1 
ATOM   3822 C CG  . GLN C 1 137 ? 67.366 36.465 3.296   1.00 88.46  ? 137 GLN C CG  1 
ATOM   3823 C CD  . GLN C 1 137 ? 68.830 36.382 2.924   1.00 87.38  ? 137 GLN C CD  1 
ATOM   3824 O OE1 . GLN C 1 137 ? 69.211 35.624 2.033   1.00 86.07  ? 137 GLN C OE1 1 
ATOM   3825 N NE2 . GLN C 1 137 ? 69.661 37.163 3.605   1.00 93.75  ? 137 GLN C NE2 1 
ATOM   3826 N N   . VAL C 1 138 ? 64.726 38.946 4.107   1.00 80.78  ? 138 VAL C N   1 
ATOM   3827 C CA  . VAL C 1 138 ? 63.955 39.770 3.199   1.00 84.66  ? 138 VAL C CA  1 
ATOM   3828 C C   . VAL C 1 138 ? 64.823 41.000 2.978   1.00 87.96  ? 138 VAL C C   1 
ATOM   3829 O O   . VAL C 1 138 ? 65.259 41.640 3.936   1.00 90.29  ? 138 VAL C O   1 
ATOM   3830 C CB  . VAL C 1 138 ? 62.624 40.198 3.825   1.00 72.51  ? 138 VAL C CB  1 
ATOM   3831 C CG1 . VAL C 1 138 ? 61.956 41.253 2.959   1.00 71.88  ? 138 VAL C CG1 1 
ATOM   3832 C CG2 . VAL C 1 138 ? 61.735 38.996 3.974   1.00 67.42  ? 138 VAL C CG2 1 
ATOM   3833 N N   . GLY C 1 139 ? 65.094 41.315 1.719   1.00 86.90  ? 139 GLY C N   1 
ATOM   3834 C CA  . GLY C 1 139 ? 65.918 42.473 1.439   1.00 88.10  ? 139 GLY C CA  1 
ATOM   3835 C C   . GLY C 1 139 ? 65.786 42.929 0.004   1.00 86.47  ? 139 GLY C C   1 
ATOM   3836 O O   . GLY C 1 139 ? 65.198 42.242 -0.828  1.00 90.11  ? 139 GLY C O   1 
ATOM   3837 N N   . VAL C 1 140 ? 66.340 44.096 -0.289  1.00 77.32  ? 140 VAL C N   1 
ATOM   3838 C CA  . VAL C 1 140 ? 66.276 44.623 -1.632  1.00 71.79  ? 140 VAL C CA  1 
ATOM   3839 C C   . VAL C 1 140 ? 67.648 45.034 -2.119  1.00 70.02  ? 140 VAL C C   1 
ATOM   3840 O O   . VAL C 1 140 ? 68.464 45.547 -1.356  1.00 71.25  ? 140 VAL C O   1 
ATOM   3841 C CB  . VAL C 1 140 ? 65.335 45.849 -1.705  1.00 78.99  ? 140 VAL C CB  1 
ATOM   3842 C CG1 . VAL C 1 140 ? 63.912 45.427 -1.369  1.00 78.01  ? 140 VAL C CG1 1 
ATOM   3843 C CG2 . VAL C 1 140 ? 65.803 46.936 -0.740  1.00 77.35  ? 140 VAL C CG2 1 
ATOM   3844 N N   . ASP C 1 141 ? 67.895 44.780 -3.396  1.00 71.03  ? 141 ASP C N   1 
ATOM   3845 C CA  . ASP C 1 141 ? 69.146 45.146 -4.039  1.00 73.68  ? 141 ASP C CA  1 
ATOM   3846 C C   . ASP C 1 141 ? 68.799 46.147 -5.123  1.00 79.85  ? 141 ASP C C   1 
ATOM   3847 O O   . ASP C 1 141 ? 67.935 45.889 -5.956  1.00 87.65  ? 141 ASP C O   1 
ATOM   3848 C CB  . ASP C 1 141 ? 69.810 43.934 -4.690  1.00 63.41  ? 141 ASP C CB  1 
ATOM   3849 C CG  . ASP C 1 141 ? 70.774 43.233 -3.766  1.00 68.26  ? 141 ASP C CG  1 
ATOM   3850 O OD1 . ASP C 1 141 ? 71.280 42.161 -4.144  1.00 66.68  ? 141 ASP C OD1 1 
ATOM   3851 O OD2 . ASP C 1 141 ? 71.032 43.752 -2.662  1.00 72.86  ? 141 ASP C OD2 1 
ATOM   3852 N N   . TYR C 1 142 ? 69.450 47.300 -5.104  1.00 83.59  ? 142 TYR C N   1 
ATOM   3853 C CA  . TYR C 1 142 ? 69.199 48.290 -6.130  1.00 79.68  ? 142 TYR C CA  1 
ATOM   3854 C C   . TYR C 1 142 ? 70.413 48.251 -7.023  1.00 75.85  ? 142 TYR C C   1 
ATOM   3855 O O   . TYR C 1 142 ? 71.514 48.574 -6.592  1.00 72.58  ? 142 TYR C O   1 
ATOM   3856 C CB  . TYR C 1 142 ? 69.028 49.679 -5.524  1.00 85.45  ? 142 TYR C CB  1 
ATOM   3857 C CG  . TYR C 1 142 ? 68.853 50.736 -6.575  1.00 85.72  ? 142 TYR C CG  1 
ATOM   3858 C CD1 . TYR C 1 142 ? 67.954 50.552 -7.622  1.00 95.79  ? 142 TYR C CD1 1 
ATOM   3859 C CD2 . TYR C 1 142 ? 69.625 51.893 -6.564  1.00 90.89  ? 142 TYR C CD2 1 
ATOM   3860 C CE1 . TYR C 1 142 ? 67.835 51.486 -8.638  1.00 92.61  ? 142 TYR C CE1 1 
ATOM   3861 C CE2 . TYR C 1 142 ? 69.515 52.838 -7.575  1.00 93.17  ? 142 TYR C CE2 1 
ATOM   3862 C CZ  . TYR C 1 142 ? 68.620 52.624 -8.612  1.00 92.56  ? 142 TYR C CZ  1 
ATOM   3863 O OH  . TYR C 1 142 ? 68.525 53.532 -9.639  1.00 93.32  ? 142 TYR C OH  1 
ATOM   3864 N N   . LEU C 1 143 ? 70.213 47.835 -8.264  1.00 76.47  ? 143 LEU C N   1 
ATOM   3865 C CA  . LEU C 1 143 ? 71.313 47.732 -9.207  1.00 77.57  ? 143 LEU C CA  1 
ATOM   3866 C C   . LEU C 1 143 ? 71.499 49.044 -9.969  1.00 79.00  ? 143 LEU C C   1 
ATOM   3867 O O   . LEU C 1 143 ? 70.754 49.339 -10.903 1.00 88.45  ? 143 LEU C O   1 
ATOM   3868 C CB  . LEU C 1 143 ? 71.035 46.565 -10.155 1.00 74.59  ? 143 LEU C CB  1 
ATOM   3869 C CG  . LEU C 1 143 ? 70.353 45.376 -9.453  1.00 77.61  ? 143 LEU C CG  1 
ATOM   3870 C CD1 . LEU C 1 143 ? 70.202 44.206 -10.410 1.00 82.08  ? 143 LEU C CD1 1 
ATOM   3871 C CD2 . LEU C 1 143 ? 71.153 44.961 -8.255  1.00 81.17  ? 143 LEU C CD2 1 
ATOM   3872 N N   . ILE C 1 144 ? 72.491 49.831 -9.547  1.00 76.20  ? 144 ILE C N   1 
ATOM   3873 C CA  . ILE C 1 144 ? 72.795 51.130 -10.151 1.00 76.94  ? 144 ILE C CA  1 
ATOM   3874 C C   . ILE C 1 144 ? 73.366 50.931 -11.536 1.00 75.86  ? 144 ILE C C   1 
ATOM   3875 O O   . ILE C 1 144 ? 72.760 51.269 -12.543 1.00 77.82  ? 144 ILE C O   1 
ATOM   3876 C CB  . ILE C 1 144 ? 73.840 51.884 -9.318  0.00 74.85  ? 144 ILE C CB  1 
ATOM   3877 C CG1 . ILE C 1 144 ? 73.468 51.791 -7.843  1.00 76.03  ? 144 ILE C CG1 1 
ATOM   3878 C CG2 . ILE C 1 144 ? 73.919 53.339 -9.760  0.00 75.58  ? 144 ILE C CG2 1 
ATOM   3879 C CD1 . ILE C 1 144 ? 74.547 52.237 -6.911  1.00 67.52  ? 144 ILE C CD1 1 
ATOM   3880 N N   . ASN C 1 145 ? 74.559 50.372 -11.561 1.00 80.99  ? 145 ASN C N   1 
ATOM   3881 C CA  . ASN C 1 145 ? 75.282 50.096 -12.787 1.00 82.06  ? 145 ASN C CA  1 
ATOM   3882 C C   . ASN C 1 145 ? 75.203 48.585 -12.967 1.00 80.08  ? 145 ASN C C   1 
ATOM   3883 O O   . ASN C 1 145 ? 74.540 47.894 -12.197 1.00 82.91  ? 145 ASN C O   1 
ATOM   3884 C CB  . ASN C 1 145 ? 76.737 50.535 -12.597 1.00 70.12  ? 145 ASN C CB  1 
ATOM   3885 C CG  . ASN C 1 145 ? 77.560 50.389 -13.844 1.00 83.68  ? 145 ASN C CG  1 
ATOM   3886 O OD1 . ASN C 1 145 ? 78.791 50.444 -13.796 1.00 89.35  ? 145 ASN C OD1 1 
ATOM   3887 N ND2 . ASN C 1 145 ? 76.893 50.212 -14.980 0.00 81.03  ? 145 ASN C ND2 1 
ATOM   3888 N N   . ARG C 1 146 ? 75.882 48.074 -13.979 1.00 80.59  ? 146 ARG C N   1 
ATOM   3889 C CA  . ARG C 1 146 ? 75.911 46.645 -14.232 1.00 76.36  ? 146 ARG C CA  1 
ATOM   3890 C C   . ARG C 1 146 ? 76.925 46.023 -13.280 1.00 77.42  ? 146 ARG C C   1 
ATOM   3891 O O   . ARG C 1 146 ? 77.036 44.805 -13.205 1.00 74.32  ? 146 ARG C O   1 
ATOM   3892 C CB  . ARG C 1 146 ? 76.345 46.390 -15.678 1.00 77.99  ? 146 ARG C CB  1 
ATOM   3893 C CG  . ARG C 1 146 ? 76.535 44.933 -16.063 0.00 75.52  ? 146 ARG C CG  1 
ATOM   3894 C CD  . ARG C 1 146 ? 77.648 44.775 -17.102 1.00 74.30  ? 146 ARG C CD  1 
ATOM   3895 N NE  . ARG C 1 146 ? 77.312 45.311 -18.424 0.00 73.27  ? 146 ARG C NE  1 
ATOM   3896 C CZ  . ARG C 1 146 ? 76.430 44.763 -19.255 0.00 72.82  ? 146 ARG C CZ  1 
ATOM   3897 N NH1 . ARG C 1 146 ? 75.785 43.660 -18.902 0.00 72.49  ? 146 ARG C NH1 1 
ATOM   3898 N NH2 . ARG C 1 146 ? 76.205 45.304 -20.451 1.00 71.32  ? 146 ARG C NH2 1 
ATOM   3899 N N   . ASP C 1 147 ? 77.661 46.863 -12.553 1.00 78.47  ? 147 ASP C N   1 
ATOM   3900 C CA  . ASP C 1 147 ? 78.694 46.386 -11.629 1.00 75.77  ? 147 ASP C CA  1 
ATOM   3901 C C   . ASP C 1 147 ? 78.459 46.757 -10.164 1.00 72.37  ? 147 ASP C C   1 
ATOM   3902 O O   . ASP C 1 147 ? 79.137 46.229 -9.280  1.00 77.02  ? 147 ASP C O   1 
ATOM   3903 C CB  . ASP C 1 147 ? 80.068 46.950 -12.019 1.00 76.36  ? 147 ASP C CB  1 
ATOM   3904 C CG  . ASP C 1 147 ? 80.419 46.718 -13.471 1.00 81.50  ? 147 ASP C CG  1 
ATOM   3905 O OD1 . ASP C 1 147 ? 80.373 45.555 -13.910 1.00 79.33  ? 147 ASP C OD1 1 
ATOM   3906 O OD2 . ASP C 1 147 ? 80.757 47.701 -14.170 1.00 89.98  ? 147 ASP C OD2 1 
ATOM   3907 N N   . TRP C 1 148 ? 77.513 47.659 -9.906  1.00 62.39  ? 148 TRP C N   1 
ATOM   3908 C CA  . TRP C 1 148 ? 77.265 48.118 -8.544  1.00 67.09  ? 148 TRP C CA  1 
ATOM   3909 C C   . TRP C 1 148 ? 75.814 48.090 -8.053  1.00 70.05  ? 148 TRP C C   1 
ATOM   3910 O O   . TRP C 1 148 ? 74.882 48.326 -8.820  1.00 75.01  ? 148 TRP C O   1 
ATOM   3911 C CB  . TRP C 1 148 ? 77.788 49.554 -8.392  1.00 60.83  ? 148 TRP C CB  1 
ATOM   3912 C CG  . TRP C 1 148 ? 79.224 49.734 -8.739  1.00 59.63  ? 148 TRP C CG  1 
ATOM   3913 C CD1 . TRP C 1 148 ? 79.743 50.059 -9.954  1.00 62.18  ? 148 TRP C CD1 1 
ATOM   3914 C CD2 . TRP C 1 148 ? 80.336 49.547 -7.864  1.00 55.59  ? 148 TRP C CD2 1 
ATOM   3915 N NE1 . TRP C 1 148 ? 81.113 50.086 -9.893  1.00 50.44  ? 148 TRP C NE1 1 
ATOM   3916 C CE2 . TRP C 1 148 ? 81.500 49.782 -8.617  1.00 53.11  ? 148 TRP C CE2 1 
ATOM   3917 C CE3 . TRP C 1 148 ? 80.458 49.216 -6.511  1.00 52.78  ? 148 TRP C CE3 1 
ATOM   3918 C CZ2 . TRP C 1 148 ? 82.773 49.681 -8.066  1.00 54.34  ? 148 TRP C CZ2 1 
ATOM   3919 C CZ3 . TRP C 1 148 ? 81.726 49.116 -5.963  1.00 62.88  ? 148 TRP C CZ3 1 
ATOM   3920 C CH2 . TRP C 1 148 ? 82.866 49.355 -6.738  1.00 62.57  ? 148 TRP C CH2 1 
ATOM   3921 N N   . LEU C 1 149 ? 75.638 47.827 -6.759  1.00 68.87  ? 149 LEU C N   1 
ATOM   3922 C CA  . LEU C 1 149 ? 74.318 47.812 -6.150  1.00 66.10  ? 149 LEU C CA  1 
ATOM   3923 C C   . LEU C 1 149 ? 74.352 48.309 -4.713  1.00 72.73  ? 149 LEU C C   1 
ATOM   3924 O O   . LEU C 1 149 ? 75.373 48.194 -4.036  1.00 79.82  ? 149 LEU C O   1 
ATOM   3925 C CB  . LEU C 1 149 ? 73.719 46.406 -6.158  1.00 53.38  ? 149 LEU C CB  1 
ATOM   3926 C CG  . LEU C 1 149 ? 74.212 45.245 -5.277  1.00 58.72  ? 149 LEU C CG  1 
ATOM   3927 C CD1 . LEU C 1 149 ? 75.526 44.770 -5.799  1.00 52.27  ? 149 LEU C CD1 1 
ATOM   3928 C CD2 . LEU C 1 149 ? 74.309 45.639 -3.787  1.00 40.83  ? 149 LEU C CD2 1 
ATOM   3929 N N   . VAL C 1 150 ? 73.242 48.876 -4.249  1.00 73.73  ? 150 VAL C N   1 
ATOM   3930 C CA  . VAL C 1 150 ? 73.157 49.312 -2.864  1.00 69.32  ? 150 VAL C CA  1 
ATOM   3931 C C   . VAL C 1 150 ? 72.285 48.219 -2.287  1.00 68.10  ? 150 VAL C C   1 
ATOM   3932 O O   . VAL C 1 150 ? 71.662 47.487 -3.050  1.00 69.81  ? 150 VAL C O   1 
ATOM   3933 C CB  . VAL C 1 150 ? 72.466 50.681 -2.710  1.00 68.10  ? 150 VAL C CB  1 
ATOM   3934 C CG1 . VAL C 1 150 ? 72.225 50.978 -1.234  0.00 70.15  ? 150 VAL C CG1 1 
ATOM   3935 C CG2 . VAL C 1 150 ? 73.330 51.765 -3.303  1.00 73.68  ? 150 VAL C CG2 1 
ATOM   3936 N N   . ASN C 1 151 ? 72.227 48.095 -0.966  1.00 69.79  ? 151 ASN C N   1 
ATOM   3937 C CA  . ASN C 1 151 ? 71.440 47.027 -0.368  1.00 70.00  ? 151 ASN C CA  1 
ATOM   3938 C C   . ASN C 1 151 ? 71.043 47.184 1.092   1.00 72.88  ? 151 ASN C C   1 
ATOM   3939 O O   . ASN C 1 151 ? 71.757 47.792 1.893   1.00 69.31  ? 151 ASN C O   1 
ATOM   3940 C CB  . ASN C 1 151 ? 72.193 45.704 -0.534  1.00 65.98  ? 151 ASN C CB  1 
ATOM   3941 C CG  . ASN C 1 151 ? 71.727 44.643 0.432   1.00 64.54  ? 151 ASN C CG  1 
ATOM   3942 O OD1 . ASN C 1 151 ? 72.174 44.580 1.582   1.00 61.09  ? 151 ASN C OD1 1 
ATOM   3943 N ND2 . ASN C 1 151 ? 70.814 43.807 -0.025  1.00 68.97  ? 151 ASN C ND2 1 
ATOM   3944 N N   . MET C 1 152 ? 69.878 46.623 1.406   1.00 76.31  ? 152 MET C N   1 
ATOM   3945 C CA  . MET C 1 152 ? 69.319 46.593 2.752   1.00 76.15  ? 152 MET C CA  1 
ATOM   3946 C C   . MET C 1 152 ? 68.929 45.143 2.962   1.00 78.80  ? 152 MET C C   1 
ATOM   3947 O O   . MET C 1 152 ? 68.650 44.429 2.000   1.00 79.42  ? 152 MET C O   1 
ATOM   3948 C CB  . MET C 1 152 ? 68.078 47.466 2.866   1.00 79.10  ? 152 MET C CB  1 
ATOM   3949 C CG  . MET C 1 152 ? 68.377 48.929 2.950   1.00 89.65  ? 152 MET C CG  1 
ATOM   3950 S SD  . MET C 1 152 ? 66.914 49.815 3.439   1.00 109.38 ? 152 MET C SD  1 
ATOM   3951 C CE  . MET C 1 152 ? 66.218 50.224 1.845   0.00 100.19 ? 152 MET C CE  1 
ATOM   3952 N N   . SER C 1 153 ? 68.887 44.702 4.209   1.00 82.80  ? 153 SER C N   1 
ATOM   3953 C CA  . SER C 1 153 ? 68.558 43.313 4.461   1.00 81.88  ? 153 SER C CA  1 
ATOM   3954 C C   . SER C 1 153 ? 68.162 43.078 5.915   1.00 84.60  ? 153 SER C C   1 
ATOM   3955 O O   . SER C 1 153 ? 68.756 43.651 6.833   1.00 76.68  ? 153 SER C O   1 
ATOM   3956 C CB  . SER C 1 153 ? 69.771 42.459 4.082   1.00 82.11  ? 153 SER C CB  1 
ATOM   3957 O OG  . SER C 1 153 ? 69.604 41.098 4.407   1.00 85.47  ? 153 SER C OG  1 
ATOM   3958 N N   . VAL C 1 154 ? 67.141 42.247 6.119   1.00 86.27  ? 154 VAL C N   1 
ATOM   3959 C CA  . VAL C 1 154 ? 66.680 41.930 7.464   1.00 77.85  ? 154 VAL C CA  1 
ATOM   3960 C C   . VAL C 1 154 ? 66.702 40.426 7.613   1.00 74.46  ? 154 VAL C C   1 
ATOM   3961 O O   . VAL C 1 154 ? 66.028 39.722 6.876   1.00 79.94  ? 154 VAL C O   1 
ATOM   3962 C CB  . VAL C 1 154 ? 65.249 42.427 7.715   1.00 80.57  ? 154 VAL C CB  1 
ATOM   3963 C CG1 . VAL C 1 154 ? 64.939 42.313 9.191   1.00 70.55  ? 154 VAL C CG1 1 
ATOM   3964 C CG2 . VAL C 1 154 ? 65.085 43.871 7.226   1.00 51.68  ? 154 VAL C CG2 1 
ATOM   3965 N N   . TRP C 1 155 ? 67.496 39.936 8.554   1.00 76.27  ? 155 TRP C N   1 
ATOM   3966 C CA  . TRP C 1 155 ? 67.606 38.503 8.791   1.00 78.53  ? 155 TRP C CA  1 
ATOM   3967 C C   . TRP C 1 155 ? 67.045 38.158 10.156  1.00 83.75  ? 155 TRP C C   1 
ATOM   3968 O O   . TRP C 1 155 ? 66.890 39.027 11.017  1.00 81.08  ? 155 TRP C O   1 
ATOM   3969 C CB  . TRP C 1 155 ? 69.063 38.043 8.807   1.00 77.62  ? 155 TRP C CB  1 
ATOM   3970 C CG  . TRP C 1 155 ? 69.863 38.311 7.590   1.00 82.74  ? 155 TRP C CG  1 
ATOM   3971 C CD1 . TRP C 1 155 ? 69.990 39.498 6.926   1.00 85.85  ? 155 TRP C CD1 1 
ATOM   3972 C CD2 . TRP C 1 155 ? 70.723 37.384 6.922   1.00 79.16  ? 155 TRP C CD2 1 
ATOM   3973 N NE1 . TRP C 1 155 ? 70.881 39.367 5.885   1.00 82.33  ? 155 TRP C NE1 1 
ATOM   3974 C CE2 . TRP C 1 155 ? 71.346 38.078 5.862   1.00 79.69  ? 155 TRP C CE2 1 
ATOM   3975 C CE3 . TRP C 1 155 ? 71.035 36.034 7.120   1.00 78.97  ? 155 TRP C CE3 1 
ATOM   3976 C CZ2 . TRP C 1 155 ? 72.256 37.464 4.996   1.00 83.39  ? 155 TRP C CZ2 1 
ATOM   3977 C CZ3 . TRP C 1 155 ? 71.947 35.424 6.256   1.00 81.88  ? 155 TRP C CZ3 1 
ATOM   3978 C CH2 . TRP C 1 155 ? 72.544 36.142 5.211   1.00 74.81  ? 155 TRP C CH2 1 
ATOM   3979 N N   . TYR C 1 156 ? 66.746 36.875 10.334  1.00 88.88  ? 156 TYR C N   1 
ATOM   3980 C CA  . TYR C 1 156 ? 66.271 36.339 11.600  1.00 91.75  ? 156 TYR C CA  1 
ATOM   3981 C C   . TYR C 1 156 ? 66.868 34.937 11.697  1.00 92.06  ? 156 TYR C C   1 
ATOM   3982 O O   . TYR C 1 156 ? 66.706 34.118 10.796  1.00 93.87  ? 156 TYR C O   1 
ATOM   3983 C CB  . TYR C 1 156 ? 64.747 36.263 11.684  1.00 85.82  ? 156 TYR C CB  1 
ATOM   3984 C CG  . TYR C 1 156 ? 64.332 35.796 13.054  1.00 93.81  ? 156 TYR C CG  1 
ATOM   3985 C CD1 . TYR C 1 156 ? 64.523 36.608 14.173  1.00 89.44  ? 156 TYR C CD1 1 
ATOM   3986 C CD2 . TYR C 1 156 ? 63.853 34.503 13.253  1.00 93.97  ? 156 TYR C CD2 1 
ATOM   3987 C CE1 . TYR C 1 156 ? 64.255 36.138 15.456  1.00 91.30  ? 156 TYR C CE1 1 
ATOM   3988 C CE2 . TYR C 1 156 ? 63.582 34.022 14.532  1.00 96.84  ? 156 TYR C CE2 1 
ATOM   3989 C CZ  . TYR C 1 156 ? 63.786 34.841 15.628  1.00 93.45  ? 156 TYR C CZ  1 
ATOM   3990 O OH  . TYR C 1 156 ? 63.527 34.358 16.893  1.00 94.63  ? 156 TYR C OH  1 
ATOM   3991 N N   . MET C 1 157 ? 67.566 34.667 12.791  1.00 91.63  ? 157 MET C N   1 
ATOM   3992 C CA  . MET C 1 157 ? 68.218 33.384 12.970  1.00 90.76  ? 157 MET C CA  1 
ATOM   3993 C C   . MET C 1 157 ? 67.888 32.715 14.300  1.00 92.89  ? 157 MET C C   1 
ATOM   3994 O O   . MET C 1 157 ? 67.736 33.383 15.320  1.00 87.18  ? 157 MET C O   1 
ATOM   3995 C CB  . MET C 1 157 ? 69.730 33.587 12.854  1.00 85.85  ? 157 MET C CB  1 
ATOM   3996 C CG  . MET C 1 157 ? 70.174 34.064 11.478  1.00 88.89  ? 157 MET C CG  1 
ATOM   3997 S SD  . MET C 1 157 ? 71.417 35.385 11.458  1.00 84.73  ? 157 MET C SD  1 
ATOM   3998 C CE  . MET C 1 157 ? 72.917 34.503 11.502  1.00 73.89  ? 157 MET C CE  1 
ATOM   3999 N N   . ASP C 1 158 ? 67.754 31.391 14.280  1.00 99.61  ? 158 ASP C N   1 
ATOM   4000 C CA  . ASP C 1 158 ? 67.493 30.649 15.508  1.00 100.04 ? 158 ASP C CA  1 
ATOM   4001 C C   . ASP C 1 158 ? 68.893 30.400 16.048  1.00 102.41 ? 158 ASP C C   1 
ATOM   4002 O O   . ASP C 1 158 ? 69.659 29.601 15.493  1.00 96.59  ? 158 ASP C O   1 
ATOM   4003 C CB  . ASP C 1 158 ? 66.798 29.301 15.240  0.00 104.02 ? 158 ASP C CB  1 
ATOM   4004 C CG  . ASP C 1 158 ? 66.245 28.647 16.523  1.00 107.48 ? 158 ASP C CG  1 
ATOM   4005 O OD1 . ASP C 1 158 ? 66.028 27.413 16.526  1.00 107.30 ? 158 ASP C OD1 1 
ATOM   4006 O OD2 . ASP C 1 158 ? 66.009 29.363 17.525  1.00 110.53 ? 158 ASP C OD2 1 
ATOM   4007 N N   . ILE C 1 159 ? 69.233 31.128 17.107  1.00 106.04 ? 159 ILE C N   1 
ATOM   4008 C CA  . ILE C 1 159 ? 70.536 30.996 17.739  1.00 108.21 ? 159 ILE C CA  1 
ATOM   4009 C C   . ILE C 1 159 ? 70.352 30.744 19.228  1.00 108.26 ? 159 ILE C C   1 
ATOM   4010 O O   . ILE C 1 159 ? 70.536 31.637 20.056  0.00 107.56 ? 159 ILE C O   1 
ATOM   4011 C CB  . ILE C 1 159 ? 71.402 32.265 17.536  1.00 108.64 ? 159 ILE C CB  1 
ATOM   4012 C CG1 . ILE C 1 159 ? 71.521 32.575 16.042  1.00 113.21 ? 159 ILE C CG1 1 
ATOM   4013 C CG2 . ILE C 1 159 ? 72.795 32.045 18.121  1.00 100.77 ? 159 ILE C CG2 1 
ATOM   4014 C CD1 . ILE C 1 159 ? 72.393 33.775 15.728  1.00 116.73 ? 159 ILE C CD1 1 
ATOM   4015 N N   . ASP C 1 160 ? 69.964 29.515 19.552  0.00 105.88 ? 160 ASP C N   1 
ATOM   4016 C CA  . ASP C 1 160 ? 69.763 29.110 20.933  1.00 104.83 ? 160 ASP C CA  1 
ATOM   4017 C C   . ASP C 1 160 ? 71.086 28.450 21.362  1.00 106.45 ? 160 ASP C C   1 
ATOM   4018 O O   . ASP C 1 160 ? 71.730 27.765 20.566  1.00 108.66 ? 160 ASP C O   1 
ATOM   4019 C CB  . ASP C 1 160 ? 68.592 28.111 21.027  1.00 97.54  ? 160 ASP C CB  1 
ATOM   4020 C CG  . ASP C 1 160 ? 67.381 28.503 20.147  1.00 97.59  ? 160 ASP C CG  1 
ATOM   4021 O OD1 . ASP C 1 160 ? 66.721 29.534 20.415  1.00 82.77  ? 160 ASP C OD1 1 
ATOM   4022 O OD2 . ASP C 1 160 ? 67.082 27.759 19.180  1.00 91.80  ? 160 ASP C OD2 1 
ATOM   4023 N N   . THR C 1 161 ? 71.501 28.680 22.606  1.00 110.51 ? 161 THR C N   1 
ATOM   4024 C CA  . THR C 1 161 ? 72.745 28.110 23.131  1.00 115.62 ? 161 THR C CA  1 
ATOM   4025 C C   . THR C 1 161 ? 72.729 28.056 24.666  1.00 122.76 ? 161 THR C C   1 
ATOM   4026 O O   . THR C 1 161 ? 71.845 28.633 25.299  1.00 122.60 ? 161 THR C O   1 
ATOM   4027 C CB  . THR C 1 161 ? 73.960 28.941 22.691  1.00 111.80 ? 161 THR C CB  1 
ATOM   4028 O OG1 . THR C 1 161 ? 75.143 28.431 23.319  1.00 103.45 ? 161 THR C OG1 1 
ATOM   4029 C CG2 . THR C 1 161 ? 73.772 30.399 23.082  0.00 110.64 ? 161 THR C CG2 1 
ATOM   4030 N N   . THR C 1 162 ? 73.695 27.365 25.270  1.00 125.04 ? 162 THR C N   1 
ATOM   4031 C CA  . THR C 1 162 ? 73.739 27.285 26.731  1.00 126.50 ? 162 THR C CA  1 
ATOM   4032 C C   . THR C 1 162 ? 75.075 27.790 27.273  1.00 126.26 ? 162 THR C C   1 
ATOM   4033 O O   . THR C 1 162 ? 76.106 27.683 26.607  1.00 126.11 ? 162 THR C O   1 
ATOM   4034 C CB  . THR C 1 162 ? 73.542 25.838 27.243  1.00 128.05 ? 162 THR C CB  1 
ATOM   4035 O OG1 . THR C 1 162 ? 74.758 25.100 27.068  1.00 135.90 ? 162 THR C OG1 1 
ATOM   4036 C CG2 . THR C 1 162 ? 72.415 25.141 26.487  1.00 125.28 ? 162 THR C CG2 1 
ATOM   4037 N N   . ALA C 1 163 ? 75.067 28.309 28.499  1.00 124.08 ? 163 ALA C N   1 
ATOM   4038 C CA  . ALA C 1 163 ? 76.292 28.821 29.114  1.00 123.47 ? 163 ALA C CA  1 
ATOM   4039 C C   . ALA C 1 163 ? 76.895 27.834 30.120  1.00 121.64 ? 163 ALA C C   1 
ATOM   4040 O O   . ALA C 1 163 ? 76.201 26.949 30.623  1.00 121.91 ? 163 ALA C O   1 
ATOM   4041 C CB  . ALA C 1 163 ? 76.007 30.159 29.794  1.00 127.10 ? 163 ALA C CB  1 
ATOM   4042 N N   . ASN C 1 164 ? 78.187 27.991 30.407  1.00 118.56 ? 164 ASN C N   1 
ATOM   4043 C CA  . ASN C 1 164 ? 78.891 27.122 31.353  1.00 116.51 ? 164 ASN C CA  1 
ATOM   4044 C C   . ASN C 1 164 ? 79.997 27.864 32.120  1.00 117.07 ? 164 ASN C C   1 
ATOM   4045 O O   . ASN C 1 164 ? 81.154 27.876 31.706  1.00 115.19 ? 164 ASN C O   1 
ATOM   4046 C CB  . ASN C 1 164 ? 79.504 25.930 30.616  1.00 115.59 ? 164 ASN C CB  1 
ATOM   4047 C CG  . ASN C 1 164 ? 78.469 25.091 29.892  1.00 115.50 ? 164 ASN C CG  1 
ATOM   4048 O OD1 . ASN C 1 164 ? 77.782 25.568 28.992  0.00 116.16 ? 164 ASN C OD1 1 
ATOM   4049 N ND2 . ASN C 1 164 ? 78.357 23.827 30.282  1.00 117.77 ? 164 ASN C ND2 1 
ATOM   4050 N N   . TYR C 1 165 ? 79.642 28.468 33.247  1.00 119.43 ? 165 TYR C N   1 
ATOM   4051 C CA  . TYR C 1 165 ? 80.607 29.210 34.049  1.00 122.67 ? 165 TYR C CA  1 
ATOM   4052 C C   . TYR C 1 165 ? 81.071 28.449 35.288  1.00 126.29 ? 165 TYR C C   1 
ATOM   4053 O O   . TYR C 1 165 ? 81.561 27.334 35.166  1.00 128.27 ? 165 TYR C O   1 
ATOM   4054 C CB  . TYR C 1 165 ? 80.004 30.554 34.438  0.00 123.43 ? 165 TYR C CB  1 
ATOM   4055 C CG  . TYR C 1 165 ? 78.542 30.483 34.799  1.00 126.30 ? 165 TYR C CG  1 
ATOM   4056 C CD1 . TYR C 1 165 ? 78.135 30.139 36.084  1.00 123.18 ? 165 TYR C CD1 1 
ATOM   4057 C CD2 . TYR C 1 165 ? 77.562 30.773 33.853  1.00 123.97 ? 165 TYR C CD2 1 
ATOM   4058 C CE1 . TYR C 1 165 ? 76.791 30.092 36.419  1.00 123.06 ? 165 TYR C CE1 1 
ATOM   4059 C CE2 . TYR C 1 165 ? 76.215 30.726 34.177  1.00 123.67 ? 165 TYR C CE2 1 
ATOM   4060 C CZ  . TYR C 1 165 ? 75.837 30.387 35.461  1.00 124.33 ? 165 TYR C CZ  1 
ATOM   4061 O OH  . TYR C 1 165 ? 74.503 30.348 35.785  1.00 126.41 ? 165 TYR C OH  1 
ATOM   4062 N N   . LYS C 1 166 ? 80.942 29.063 36.467  1.00 127.78 ? 166 LYS C N   1 
ATOM   4063 C CA  . LYS C 1 166 ? 81.335 28.447 37.747  1.00 128.01 ? 166 LYS C CA  1 
ATOM   4064 C C   . LYS C 1 166 ? 81.073 29.368 38.937  1.00 128.37 ? 166 LYS C C   1 
ATOM   4065 O O   . LYS C 1 166 ? 82.014 29.853 39.574  1.00 131.72 ? 166 LYS C O   1 
ATOM   4066 C CB  . LYS C 1 166 ? 82.820 28.062 37.749  1.00 125.10 ? 166 LYS C CB  1 
ATOM   4067 C CG  . LYS C 1 166 ? 83.088 26.610 37.399  1.00 122.49 ? 166 LYS C CG  1 
ATOM   4068 C CD  . LYS C 1 166 ? 84.553 26.259 37.564  1.00 122.15 ? 166 LYS C CD  1 
ATOM   4069 C CE  . LYS C 1 166 ? 84.821 24.819 37.159  1.00 120.36 ? 166 LYS C CE  1 
ATOM   4070 N NZ  . LYS C 1 166 ? 84.621 24.582 35.699  1.00 113.90 ? 166 LYS C NZ  1 
ATOM   4071 N N   . LEU C 1 167 ? 79.794 29.588 39.242  1.00 126.79 ? 167 LEU C N   1 
ATOM   4072 C CA  . LEU C 1 167 ? 79.390 30.464 40.341  1.00 124.45 ? 167 LEU C CA  1 
ATOM   4073 C C   . LEU C 1 167 ? 79.925 30.038 41.702  1.00 125.98 ? 167 LEU C C   1 
ATOM   4074 O O   . LEU C 1 167 ? 79.266 29.299 42.435  1.00 129.41 ? 167 LEU C O   1 
ATOM   4075 C CB  . LEU C 1 167 ? 77.862 30.569 40.398  1.00 115.29 ? 167 LEU C CB  1 
ATOM   4076 C CG  . LEU C 1 167 ? 77.271 31.369 41.560  1.00 105.29 ? 167 LEU C CG  1 
ATOM   4077 C CD1 . LEU C 1 167 ? 78.098 32.608 41.826  1.00 103.29 ? 167 LEU C CD1 1 
ATOM   4078 C CD2 . LEU C 1 167 ? 75.844 31.740 41.231  1.00 109.20 ? 167 LEU C CD2 1 
ATOM   4079 N N   . GLY C 1 168 ? 81.121 30.517 42.034  1.00 123.14 ? 168 GLY C N   1 
ATOM   4080 C CA  . GLY C 1 168 ? 81.727 30.185 43.308  1.00 120.44 ? 168 GLY C CA  1 
ATOM   4081 C C   . GLY C 1 168 ? 82.191 28.747 43.401  1.00 120.75 ? 168 GLY C C   1 
ATOM   4082 O O   . GLY C 1 168 ? 83.151 28.453 44.110  1.00 118.80 ? 168 GLY C O   1 
ATOM   4083 N N   . GLY C 1 169 ? 81.522 27.847 42.687  1.00 122.68 ? 169 GLY C N   1 
ATOM   4084 C CA  . GLY C 1 169 ? 81.911 26.449 42.740  1.00 121.73 ? 169 GLY C CA  1 
ATOM   4085 C C   . GLY C 1 169 ? 81.715 25.629 41.476  1.00 119.83 ? 169 GLY C C   1 
ATOM   4086 O O   . GLY C 1 169 ? 82.689 25.189 40.850  1.00 115.43 ? 169 GLY C O   1 
ATOM   4087 N N   . ALA C 1 170 ? 80.460 25.410 41.094  1.00 120.85 ? 170 ALA C N   1 
ATOM   4088 C CA  . ALA C 1 170 ? 80.202 24.613 39.909  1.00 120.38 ? 170 ALA C CA  1 
ATOM   4089 C C   . ALA C 1 170 ? 78.984 24.927 39.052  1.00 118.14 ? 170 ALA C C   1 
ATOM   4090 O O   . ALA C 1 170 ? 79.143 25.075 37.856  1.00 118.61 ? 170 ALA C O   1 
ATOM   4091 C CB  . ALA C 1 170 ? 80.190 23.126 40.281  1.00 121.36 ? 170 ALA C CB  1 
ATOM   4092 N N   . GLN C 1 171 ? 77.784 25.042 39.618  1.00 116.19 ? 171 GLN C N   1 
ATOM   4093 C CA  . GLN C 1 171 ? 76.624 25.267 38.762  1.00 119.82 ? 171 GLN C CA  1 
ATOM   4094 C C   . GLN C 1 171 ? 76.950 25.993 37.457  1.00 121.95 ? 171 GLN C C   1 
ATOM   4095 O O   . GLN C 1 171 ? 77.162 27.211 37.410  1.00 125.85 ? 171 GLN C O   1 
ATOM   4096 C CB  . GLN C 1 171 ? 75.504 25.989 39.505  1.00 123.16 ? 171 GLN C CB  1 
ATOM   4097 C CG  . GLN C 1 171 ? 74.187 25.231 39.385  1.00 126.23 ? 171 GLN C CG  1 
ATOM   4098 C CD  . GLN C 1 171 ? 72.990 26.159 39.455  1.00 125.99 ? 171 GLN C CD  1 
ATOM   4099 O OE1 . GLN C 1 171 ? 71.859 25.759 39.143  1.00 124.89 ? 171 GLN C OE1 1 
ATOM   4100 N NE2 . GLN C 1 171 ? 73.231 27.425 39.862  1.00 120.28 ? 171 GLN C NE2 1 
ATOM   4101 N N   . GLN C 1 172 ? 76.991 25.202 36.393  1.00 120.09 ? 172 GLN C N   1 
ATOM   4102 C CA  . GLN C 1 172 ? 77.318 25.669 35.049  1.00 114.50 ? 172 GLN C CA  1 
ATOM   4103 C C   . GLN C 1 172 ? 76.272 25.165 34.067  1.00 114.64 ? 172 GLN C C   1 
ATOM   4104 O O   . GLN C 1 172 ? 76.613 24.410 33.142  1.00 113.07 ? 172 GLN C O   1 
ATOM   4105 C CB  . GLN C 1 172 ? 78.665 25.074 34.626  1.00 109.98 ? 172 GLN C CB  1 
ATOM   4106 C CG  . GLN C 1 172 ? 79.831 25.479 35.472  1.00 95.01  ? 172 GLN C CG  1 
ATOM   4107 C CD  . GLN C 1 172 ? 80.728 24.319 35.856  1.00 90.05  ? 172 GLN C CD  1 
ATOM   4108 O OE1 . GLN C 1 172 ? 81.953 24.455 35.941  1.00 86.01  ? 172 GLN C OE1 1 
ATOM   4109 N NE2 . GLN C 1 172 ? 80.112 23.162 36.118  1.00 75.12  ? 172 GLN C NE2 1 
ATOM   4110 N N   . HIS C 1 173 ? 75.024 25.592 34.235  1.00 115.23 ? 173 HIS C N   1 
ATOM   4111 C CA  . HIS C 1 173 ? 73.967 25.101 33.363  1.00 116.26 ? 173 HIS C CA  1 
ATOM   4112 C C   . HIS C 1 173 ? 72.734 25.959 33.144  1.00 114.08 ? 173 HIS C C   1 
ATOM   4113 O O   . HIS C 1 173 ? 72.028 26.266 34.103  1.00 112.71 ? 173 HIS C O   1 
ATOM   4114 C CB  . HIS C 1 173 ? 73.458 23.755 33.883  1.00 121.57 ? 173 HIS C CB  1 
ATOM   4115 C CG  . HIS C 1 173 ? 74.345 22.595 33.572  1.00 128.59 ? 173 HIS C CG  1 
ATOM   4116 N ND1 . HIS C 1 173 ? 74.667 22.221 32.285  1.00 132.11 ? 173 HIS C ND1 1 
ATOM   4117 C CD2 . HIS C 1 173 ? 74.916 21.680 34.386  1.00 131.48 ? 173 HIS C CD2 1 
ATOM   4118 C CE1 . HIS C 1 173 ? 75.394 21.118 32.319  1.00 133.48 ? 173 HIS C CE1 1 
ATOM   4119 N NE2 . HIS C 1 173 ? 75.558 20.768 33.580  1.00 133.80 ? 173 HIS C NE2 1 
ATOM   4120 N N   . ASP C 1 174 ? 72.490 26.311 31.877  1.00 112.80 ? 174 ASP C N   1 
ATOM   4121 C CA  . ASP C 1 174 ? 71.300 27.044 31.460  1.00 110.53 ? 174 ASP C CA  1 
ATOM   4122 C C   . ASP C 1 174 ? 71.199 27.966 30.279  1.00 109.49 ? 174 ASP C C   1 
ATOM   4123 O O   . ASP C 1 174 ? 71.456 29.151 30.369  1.00 106.92 ? 174 ASP C O   1 
ATOM   4124 C CB  . ASP C 1 174 ? 70.648 27.788 32.607  1.00 113.85 ? 174 ASP C CB  1 
ATOM   4125 C CG  . ASP C 1 174 ? 69.314 27.217 32.915  1.00 124.67 ? 174 ASP C CG  1 
ATOM   4126 O OD1 . ASP C 1 174 ? 69.065 26.103 32.399  1.00 123.56 ? 174 ASP C OD1 1 
ATOM   4127 O OD2 . ASP C 1 174 ? 68.510 27.844 33.643  1.00 126.66 ? 174 ASP C OD2 1 
ATOM   4128 N N   . SER C 1 175 ? 70.736 27.392 29.182  1.00 111.92 ? 175 SER C N   1 
ATOM   4129 C CA  . SER C 1 175 ? 70.475 28.068 27.919  1.00 113.51 ? 175 SER C CA  1 
ATOM   4130 C C   . SER C 1 175 ? 71.028 29.461 27.688  1.00 113.92 ? 175 SER C C   1 
ATOM   4131 O O   . SER C 1 175 ? 72.034 29.864 28.267  1.00 114.77 ? 175 SER C O   1 
ATOM   4132 C CB  . SER C 1 175 ? 68.951 28.116 27.713  1.00 117.46 ? 175 SER C CB  1 
ATOM   4133 O OG  . SER C 1 175 ? 68.367 29.337 28.171  1.00 127.89 ? 175 SER C OG  1 
ATOM   4134 N N   . VAL C 1 176 ? 70.327 30.106 26.746  1.00 112.59 ? 176 VAL C N   1 
ATOM   4135 C CA  . VAL C 1 176 ? 70.432 31.476 26.220  1.00 107.15 ? 176 VAL C CA  1 
ATOM   4136 C C   . VAL C 1 176 ? 69.797 31.449 24.834  1.00 106.12 ? 176 VAL C C   1 
ATOM   4137 O O   . VAL C 1 176 ? 70.238 30.721 23.953  1.00 107.89 ? 176 VAL C O   1 
ATOM   4138 C CB  . VAL C 1 176 ? 71.865 31.993 26.066  1.00 105.60 ? 176 VAL C CB  1 
ATOM   4139 C CG1 . VAL C 1 176 ? 71.837 33.355 25.387  0.00 107.49 ? 176 VAL C CG1 1 
ATOM   4140 C CG2 . VAL C 1 176 ? 72.493 32.132 27.419  1.00 110.57 ? 176 VAL C CG2 1
[truncated: 73,631 more chars]
