# Supplementary material for: Assessing Wolbachia circulation in wild populations of phlebotomine sand flies from Spain and Morocco: implications for control of leishmaniasis
Source: Parasit Vectors. 2025 Apr 26;18:155. doi: 10.1186/s13071-025-06771-6 (PMC12032678; doi:10.1186/s13071-025-06771-6)
Supplement: Supplementary file 1 — Additional File 1: Dataset S1. Structural predictions of WSP for each of the Wolbachia haplotypes found in the sand flies in this study. Prediction confidence values are shown. The input amino acid sequence as well as templates used in modelling from PDB100 are shown. [file 13071_2025_6771_MOESM1_ESM.zip › Phlebotomuslongicuspis_02e8e/Phlebotomuslongicuspis_02e8e_env/uniref.a3m]

>101
SDEETSYYVRLQYNGEILPLYTKVDGITNVTGKEKDSPLTRSFIAGGGAFGYKMDDIRVDVEGLYSQLAKDTAVVNTSETNVADSLTAFSGLVNVYYDMAIEDMPITPYVGVGVGAAYISNPSKADAVKDQKGFGFAYQAKAGVSYDVTPEIKLFAGARYFGSYGASFNKETVSATKEINVLYSAVGAEAGV
>UniRef100_UPI002227BE02	214	0.854	2.729E-59	0	191	192	30	220	225
SDEETSYYVRLQYNGEILPLFTKIDGITNATGKEKDSPLKASFIAGGGAFGYKMDDIRVDVEGLYSWLNKDATIINTSETNVADSLTAFSGLVNVYYDIAIEDMPITPYVGVGAGAAYISNPSKVDAVKDQRGFGFAYQAKAGVSYDVTPEIKLYAGARYFGSYGANFDKAAKD-DAAIKVLYSTVGAEAGV
>UniRef100_A0A8S4QF50	212	0.808	9.624E-59	0	191	192	113	305	310
SDEETSYYVRLQYNGEVLPFKTRIDGIEYKKGTEVHDPLKASFMAGGAAFGYKMDDIRVDVEGLYSQlNKNDVSGATFTPTTVANSVAAFSGLVNVYYDIAIEDMPITPYVGVGVGAAYISNPSEASAVKDQKGFGFAYQAKAGVSYDVTPEIKLFAGARYFGSYGASFNKEAVSATKEINVLYSAVGAEAGV
>UniRef100_UPI002227EDB1	212	0.808	1.319E-58	0	191	192	31	223	228
SDEETSYYVRLQYNGEVLPFKTRIDGIEYKKGTEVHDPLKASFMAGGAAFGYKMDDIRVDVEGLYSQlNKNDVSGTTFTPTTVANSVAAFSGLVNVYYDIAIEDMPITPYVGVGVGAAYISNPSEASAVKDQKGFGFAYQAKAGVSYDVTPEIKLFAGARYFGSYGASFNKEAVSATKEINVLYSAVGAEAGV
>UniRef100_D1MH52	209	0.683	1.197E-57	0	191	192	3	195	200
SDEETSYYVRLQYNGEILPLFTKVDGITYKKGNSDYSPFKASFIAGGGAFGYKMDDIRVDVEGVYSYlNKNDVTDAKFTPDTIADSLTAISGLVNVYYDIAIEDMPITPYIGVGVGAAYISTPLATAVSSQNDKFAFAGQARAGVSYDVTPKVKLYAGARYFGSYGANFDKTDKDGKGELKVLYSTVGAEAGV
>UniRef100_A0ES75	208	0.848	3.079E-57	0	191	192	3	192	193
SDEETSYYVRLQYNGEILPLYTKVDGITNAAGKEKDSPLTRSFIAGGGAFGYKMDDIRVDVEGLYSQLTKDANVVNDN--SAADDVTAFSGLVNVYYDIAIEDMPITPYIGVGVGAAYLSNPSKADGVKDQRGLGFAGQVKAGVSYDVTPEIKLYAGARYFGSYGASFKKATTSTNKDINVLYSTVGAEAGV
>UniRef100_A0A3B0IXG4	207	0.885	7.923E-57	0	191	192	31	222	227
SDEETSYYVRLQYNGEILPFKTKITGITHKSGKDKGSPLTRSFIAGGGAFGYKMDDIRVDVEGLYSQLAKDTAVVDTSETNVADSLTAFSGLVNVYYDIAIEDMPITPYVGVGVGAAYISNPSKADAVKDQKGFGFAYQAKAGVSYDVTPEIKLFAGARYFGSYGASFDKAAKDDTGIKNVVYSTVGAEAGV
>UniRef100_G5CTA9	206	0.838	1.488E-56	0	190	192	3	194	195
SDEETSYYVRLQYNGEILPLFTKIDGIQNAAGKEKDSPLKASFIAGGGAFGYKMDNIKVDVEGLYSQLSKDASIINSTETnNVVNSLTAFSGLVNVYYDIAIENMPITPYVGVGVGAAYISNPSSATAVKDQRGVGFAYQAKAGVSYNVTPKIKLFAGARYFGSYGASFNKSTVSTTKEINVLYSAVGAKPG-
>UniRef100_D1MH36	206	0.671	1.488E-56	0	191	192	3	196	201
SDEETSYYVRLQYNGEILPLFTKVDGITYKKDKSDYSPLKPSFIAGGGAFGYKMDDIRVDVEGVYSYlnkNDVKDVTFDPANT-IADSVTAISGLVNVYYDIAIEDMPITPYIGVGVGAAYISTPLATAVSSQNDKFAFAGQARAGVSYDVTPKVKLYAGARYFGSYGANFDKTDKDGKGELKVLYSTVGAGAGV
>UniRef100_Q20C59	205	0.692	2.039E-56	1	191	192	0	191	196
-DEETSYYVRLQYNGEILPLFTKVDGITYKKGNSDYSPLKASFIAGGGAFGYKMDDIRVDVEGVYSYlNKNDVTDAKFTPDAIADSLTAISGLVNVYYDIAIEDMPITPYVGVGVGTAYISTPLATAVSSQNGKFAFAGQARAGVSYDVTPEVKLYAGARYFGSYGANFDKTDKDGKGELKVLYSTVGAEAGV
>UniRef100_A8W2S3	205	0.742	2.039E-56	0	191	192	3	196	198
SDEETSYYVRLQYNGEILPLFTKVDGITNVTGKEKDSPLKASFIAGGGAFGYKMDDIRVDVEGVYSYLNKNNVTDARFTPDaIADSVTAISGLVNVYYDIAIEDMPITPYVGVGVGAAYISTPLKDAVNDQKSKFGFAGQVKAGVSYDVTPEVKLYAGARYFGSYGANFDKSVGEKDKgGHTVLYSTVGAEAGV
>UniRef100_A8W2R5	205	0.698	2.039E-56	0	191	192	3	197	199
SDEETSYYVRLQYNGEFLPLFTKVDGITYKKDKSDYSPLKPSFIAGGGAFGYKMDDIRVDVEGVYSYlnkNDVKDVTFDPANT-IADSLTAFSGLVNVYYDIAIEDMPITPYVGVGVGAAYISTPLKDAVNDQKSKFGFAGQVKAGVSYDVTPEVKLYAGARYFGSYGANFDKSVGEKDKgGHTVLYSTVGAEAGV
>UniRef100_A0A7G5CCC7	205	0.763	2.039E-56	0	191	192	30	232	237
SDEETSYYVRLQYNGEFLPLFTKIDGITNATGKEKDSPLKASFIAGGGAFGYKMDDIRVDVEGLYSQLSKDTTIINTSEENVADSLTAFSGLVNVYYDIAIEDMPITPYVGVGVGAAYISTPLKPAINEQNSKFGFAGQVKAGVSYDVTPEIKLYAGARYFGSYGAHFDkseevdkagggKETKVTKDAYKVLYSTVGAEAGV
>UniRef100_U5XJC2	205	0.885	3.828E-56	0	191	192	3	192	197
SDEETSYYVRLQYNGEILPFYTKVDGITKETGKEKDSPLTRSFIAGGGAFGYKMDDIRVDVEGLYSQLTKDATVVYDN--SAADSVAAFSGLVNVYYDIAIEDMPITPYVGVGVGAAYISNPSKVDAVKEQKRFGFAYQAKAGVSYDVTSEIKLYAGARYFGSYGASFNKETVSDTKEINVLYSAVGAEAGV
>UniRef100_Q20C43	204	0.761	5.245E-56	0	191	192	3	192	197
SDEETSYYVRLQYNGEFLPLFTKVDGITNATGKEKDSPLKASFIAGGGAFGYKMDDIRVDVEGLYSWLNKDADVVG---DTVADNLTAISGLVNVYYDIAIEDMPITPYVGVGVGAAYISTPLKDAVNDQKSKFGFAGQVKAGVSYDVTPEVKLYAGARYFGSYGANFDKSGGEKDKgGHTVLYSTVGAEAGV
>UniRef100_Q8G915	204	0.690	5.245E-56	0	191	192	3	198	200
SDEETSYYVRLQYNGEFLPLFTKVDGITYKKDKSDYSPLKPSFIAGGGAFGYKMDDIRVDVEGVYSYlnkNDVKDVTFDPANT-IADSLTAFSGLVNVYYDIAIEDMPITPYIGVGVGAAYISTPLKTPINDQKSKFGFAGQVKAGVSYDVTPEIKLYAGARYFGSFGAHFDKDASTGkdKGELKVLYSTVGAEAGV
>UniRef100_D6QSV6	204	0.702	7.187E-56	0	191	192	3	197	202
SDEETSYYVRLQYNGEILPLFTKVDGITYKKDNNDYSPLKASFIAGGGAFGYKMDDIRVDVEGVYSQLSKNNVTGAAFNPDtVADSLTAISGLVNVYYDIAIEDMPITPYIGVGVGAARISTPLKTAVDSQTYKFGFAGQVKAGVSYDVTPEVKLYAGARYFGSYGAHFDKDAAAGkdKGELKVLYSTVGAEAGV
>UniRef100_B3GR40	203	0.843	9.848E-56	0	191	192	3	191	196
SDEETSYYVRLQYNGEILPLYTKVDGIAHAAGQ---SPLKASFMAGGGAFGYKMDDIRVDVEGLYSQLAKDTAVVNDSETNVADSLTAFSGLVNVYYDIAIEDMPITPYIGVGVGAACLSNPSKATGVSDQRGFGFAGQVKAGVSYDVTPEIKLYAGARYFGSYGASFKKATTSTTNDINVLYSTVGAEAGV
>UniRef100_A8W2S6	203	0.762	1.349E-55	0	191	192	3	193	195
SDEETSYYVRLQYNGEILPLFTKVDGITNVTGKEKDSPLKASFIAGGGAFGYKMDDIRVDVEGLYSWLNKDADVAG---DTVADNLTAFSGLVNVYYDIAIEDMPITPYIGVGVGAAYISTPLKTPINDQKSKFGFAGQVKAGVSYDVTPEIKLYAGARYFGSFGAHFDKDASTGkdKGELKVLYSTVGAEAGV
>UniRef100_B5U1I1	203	0.701	1.849E-55	0	191	192	3	196	201
SDEETSYYVRLQYNGEILPLFTKVDGITYKKDSSDYSPLKASFIAGGGAFGYKMDDIRVDVEGVYSYLNKNDVTDAKFTPDniIADSLTAISGLVNVYYDVAIEDMPITPYIGVGVGAAYISTPLATAVSSQNGKFAFAGQARAGVSYDVTPEIKLYAGARYFGSYGANFDKTDKDGKGEFKVLYSAVGAEAGV
>UniRef100_A8W2P9	202	0.822	2.534E-55	0	191	192	3	191	193
SDEETSYYVRLQYNGEILPLFTKVDGITNVTGKEKDSPLKASFIAGGGAFGYKMDDIRVDVEGLYSWLNKDADVAG---DTVADNLTAISGLVNVYYDVAIEDMPITPYIGVGVGAAYISNPSKVDAVKDQRGFGFAYQAKAGVSYDVTPEIKLYAGARYFGSYGANFDKTAKDDAGIKGVLYSTVGAEAGV
>UniRef100_D6QSU6	202	0.730	3.472E-55	0	191	192	3	192	197
SDEETSYYVRLQYNGEILPLFTKVDGITYKKDNNDYSPLKASFIAGGGAFGYKMDDIRVDVEGLYSWLNKDADVVG---DTVADNLTAISGLVNVYYDVAIEDMPITPYIGVGVGAAYISTPLKTAINDQNSKFGFAGQVKAGVSYDVTPEIKLYAGARYFGSYGANFDSDTSKKDKgGHAVLYSTVGAEAGV
>UniRef100_D8L097	202	0.859	3.472E-55	0	191	192	3	194	199
SDEETSYYVRLQYNGEILPFYTTVDGITNATGKEKDSPLTISFIAGGSTLGYKMDDIRGAVEGLYSQLAKDTEVLNTFETNVADSLAAFSGLVNVYYDIAIEDMPITPYVGVGVGAAYISNPSKGDAVKDQKRFGFAYQAKAGVSYDVTPEIKLFAGARYFGSYGASFDKATKDDTGIKNVVYNTVGAEAGV
>UniRef100_D1MH49	202	0.653	3.472E-55	0	191	192	3	204	209
SDEETSYYVRLQYNGEILPLFTKVDGITYKKGNSDYSPFKASFIAGGGAFGYKMDDIRVDVEGVYSYlNKNDVTDAKFTPDTIADSLTAISGLVNVYYDIAIEDMPITPYIGVGVGAAYISTPLEPAVNDQKSKFGFAGQVKAGVSYDVTPEVKLYAGARYFGSYGANFDGKKTDPKDStrqvtdagaYKVLYSTVGAEAGV
>UniRef100_B5LWP3	201	0.807	4.757E-55	0	191	192	3	192	197
SDEETSYYVRLQYNGEILPLYTKVDNITYTSGQENNSPLKASFIAGGGAFGYKMDDIRVDVEGLYSQLTKDTTVVNDS--SAADGVTAFSGLVNVYYDIAIEDMPITPYIGVGVGAACLSNPSKATGVSDQRGFGFAGQVKAGVSYDVTPEIKLYAGARYFGSYGASFKKATTSTTNDINVLYSTVGAKAGV
>UniRef100_Q9ALW3	201	0.642	4.757E-55	0	191	192	30	232	237
SDEETSYYVRLQYNGEFLPLFTKVDGITYKKDKSDYSPLKPSFIAGGGAFGYKMDDIRVDVEGVYSYlnkNDVKDVTFDPANT-IADSVTAISGLVNVYYDIAIEDMPITPYIGVGVGAAYISTPLEPAVNDQKSKFGFAGQVKAGVSYDVTPEVKLYAGARYFGSYGANFDGKKTDPKNStgqaadagaYKVLYSTVGAEAGV
>UniRef100_V5JYC1	201	0.787	6.519E-55	1	187	192	3	190	191
-DEETSYYVRLQYNGEVLPFKTRIDGIEYKKGTEVHDPLKASFMAGGAAFGYKMDDIRVDVEGLYSQlNKNDVGGATFAPTTVANSVAVFSGLVNVYYDIAIEDMPITPYVGVGVGAAYISNPSEASAVKDQKGFGFAYQAKAGVSYDVTPEIKLYAGARYFGSYGASFNKETVSATKEINVLYSTIGA----
>UniRef100_B5LWP0	201	0.723	6.519E-55	0	191	192	3	191	196
SDEETSYYVRLQYNGEILPLFTKIDGIVRKAGKDNDSPLKPSFMAGGGAFGYKMDDIRVDVEGLYSWLNKDAGVVD---DTVADNLTAISGLVNVYYDIAIEDMPITPYVGVGVGAAYISTPLKTAVSSQNGKFAFAGQARAGVSYAITPEIKLHAGARYFGSYGANFDKTDKDGKGELKVLYSTVGAEAGV
>UniRef100_A8W2S8	201	0.712	6.519E-55	0	191	192	3	194	196
SDEETSYYVRLQYNGEFLPLFTKVDGITYKKDKSDYSPLKPSFIAGGGAFGYKMDDIRVDVEGLYSWLNKDADVAG---DTVADNLTAISGLVNVYYDVAIEDMPITPYIGVGVGAAYISTPLKTAINDQNSKFGFAGQVKAGVSYDVTPEIKLYAGARYFGSYGANFDKTSGATGKDkggHTVFYSTVGAEAGV
>UniRef100_B3GR39	201	0.803	6.519E-55	0	191	192	3	192	197
SDEETSYYVRLQYNGEILPLYTKVDGITYTAGQ---SPLKASFMAGGGAFGYKMDDIRVDVEGLYSQLNKDAAVITGADANiAADSVTAFSGLVNVYYDIAIEDMPITPYIGVGVGAACLSNPSKADGASDQRGFGFAGQVKAGVSYDVTPEIKLYAGARYFGSYGASFKKATASATNDINVLYSTVGAEAGV
>UniRef100_Q6JH26	201	0.802	6.519E-55	0	191	192	3	194	199
SDEETSYYVRLQYNGEVLPPFTKIDGIKKASGQENNSPLKASFIAGSGAFGYKMDDIRVDIEGLYSQLTKDATVIDSTESNVAVNLTAFSGLVNVYYDIAIEDMPITPYVGVGVGAAYVSNPSKADAVKDQKGFGFAYQAKAGVSYDVTPEIKLFAGARYFGSYGAHFDKATTSDAGIKGVLYSTVGAEAGV
>UniRef100_C1J7I2	200	0.908	1.224E-54	5	189	192	0	181	182
-----SYYVRLQYNGEILPFYTKVDGITH---TSGKSPLKASFLAGGGAFGYKMDDIRVDVEGLYSQLAKDTAVVNASEENVADSLTAFSGLVNVYYDIAIEDMPITPYVGVGVGAAYISNPSKASAVKDQKGFGFAYQAKAGVSYDVTPEIKLYAGARYFGSYGASFNKETVSATKEINVLYSAVGAEA--
>UniRef100_UPI0007EEBA99	200	0.721	1.224E-54	0	191	192	30	227	232
SDEETSYYVRLQYNGEFLPLFTKVDGITNVTGKEKDSPLKASFIAGGGAFGYKMDDIRVDVEGLYSWLNKDADVVG---DTVADNLTAISGLVNVYYDVAIEDMPITPYIGVGVGAAYISTPLKTPINDQKSKFGFAGQVKAGVSYDVTPEVKLYAGARYFGSYGANFDGKKTDPKDStrqvtdagaYKVLYSTVGAEAGV
>UniRef100_L7T4H0	200	0.778	1.677E-54	5	189	192	0	184	185
-----SYYVRLQYNGEILPLFTKIDGIKNAAGKEKDSPLKASFIAGGGAFGYKMDDIRVDVEGLYSQLSKDTTIINTSETNVADSLTAFSGLVNVYYDIAIEDMPITPYVGVGVGAAYISTPLATAVSSQNGKFAFAGQARAGVSYDITPEIKLYAGARYFGSYGANFDKTDQDGEGELKVLYSTVGAEA--
>UniRef100_E2I5V0	199	0.673	2.298E-54	1	191	192	0	192	193
-DEETSYYVRLQYNGEILPLFTKIEGIEYKKATDIHNPLKASFIAGGGAFGYKMDDIRVDVEGVYSYlNKNDVTDAKFTPDTIADSLTAISGLVNVYYDIAIEDMPITPYVGVGVGAAYISTPLKDAVNDQKSKFGFAGQVKAGVSYDVTPEVRLYAGARYFGSYGANFDKSGGEKDKgGHTVLYSTVGAEAGV
>UniRef100_A0A1L5J2E1	199	0.685	2.298E-54	0	191	192	2	195	200
SDEETSYYVRLQYNGEILPLFTKIDGIDCKKGTDIYSPLKASFIAGGGAFGYKMDDIRVDVEGVYSYLNKNDVKGAVFTPadTIANSLTAISGLVNVYYDIAIEDMPITPYVGVGVGAAYISTPLATAVSSQNGKFAFAGQARAGVSYDVTPEVKLYAGARYFGSYGANFDKTDKDGKGELKVLYSTVGAEAGV
>UniRef100_F5CNJ2	199	0.678	2.298E-54	0	191	192	3	197	201
SDEETSYYVRLQYNGEFLPLFTKIDGIDYKKGKEIYSPLKASFIAGGGAFGYKMDDIRVDVEGVYSYlnkNDVKDVVFTPADT-IANSLTAISGLVNVYYDIAIEDMPITPYVGIGVGAARISTPLNTDVDGQTYKFGFAGQVKAGVSYDVTPEVKLYAGARYFGSYGANFDKSSGEkGKGGHTVLYSTVGAEAGV
>UniRef100_Q2N2Q7	199	0.637	3.149E-54	0	191	192	3	205	210
SDEETSYYVRLQYNGEFLPLFTKVDGISHKKDKSDYSPLKPSFIAGGGAFGYKMDDIRVDVEGVYSYlnkNDVKDVTFDPANT-IADSVTAISGLVNVYYDIAIEDMPITPYIGVGVGAAYISTPLEPAVNDQKSKFGFAGQVKAGVSYDVTPEVKLYAGARYFGSYGANFDGKKTDPKDStrqvtdagaYKVLYSTVGAEAGV
>UniRef100_UPI0022504A0A	199	0.632	3.149E-54	0	191	192	30	232	237
SDEETSYYVRLQYNGEFLPLFTKVDGITYKKDESDYSPLKPSFIAGGGAFGYKMDDIRVDVEGVYSYlnkNDVKNVTFDPGNT-IADSVTAISGLVNVYYDIAIEDMPITPYIGVGVGAAYISTPLETVVNDQKSKFGFAGQVKAGVSYDVTPEVKLYAGARYFGSYGANFDGKKTDPRDStkqvtdagaYKVLYSTVGAEVGV
>UniRef100_A0A141GD43	199	0.647	4.314E-54	0	191	192	3	205	211
SDEETSYYVRLQYNGEFLPLFTKVDGITYKKDKSDYSPLKPSFIAGGGAFGYKMDDIRVDVEGVYSYlnkNDVKDVTFNPANT-IADSVTAISGLVNVYYDIAIEDMPIIPYIGVGVGAAYISTPLEPAVNDQKSKFGFAGQVKAGVSYDVTPEVKLYAGARYFGSYGANFDGkktapgvseGGVTGAGPYKVLYSTVGAEAGV
>UniRef100_A0A6H2NUM1	199	0.663	4.314E-54	0	191	192	30	230	235
SDEETSYYIRLQYNGEFLPLFTKVDGITYKKDKSDYSPLKPSFIAGGGAFGYKMDDIRVDVEGVYSYlnkNDVKDVVFTPADT-IANSLTAISGLVNVYYDIAIEDMPITPYVGVGVGAAYVSTPLKTAINNQNSKFGFAGQVKAGVSYDVTPEVKLYAGARYFGSFGAHFDSETTGADNKkvvtkdaYKVLYSTVGAEAGV
>UniRef100_Q8L2S9	198	0.827	5.912E-54	5	189	192	0	183	184
-----SYYIRLQYNGEILPLFTKIEGIEYKKGTDSHNPLKASFIAGGGAFGYKMDDIRVDVEGLYSQLSKDTTIINTSETNVADSLTAFSGLVNVYYDIAIEDMPITPYVGVGVGAAYISNPSKADAVKDQRGFGFAYQAKAGVSYDVTPEIKLYAGARYFGSYGASFDKAAKD-DAEIKVLYSTVGAEA--
>UniRef100_B0LI23	198	0.702	5.912E-54	0	191	192	0	194	196
SDEETSYYVRLQYNGEILPLFTKIDGIDYKKGTDIYSPLKASFIAGGGAFGYKMDDIRVDVEGVYSYLNKNDVkdVVFTPVDTIANSLTAISGLVNVYYDIAIEDMPITPYVGVGVGAAYISTPLATAVNGQNSKFGFAGQVKAGVSYDVTPEVKLYAGARYFGSYGANFDTSTGGKDKgGHTVLYSTVGAEAGV
>UniRef100_A0A873BDF4	198	0.756	5.912E-54	0	191	192	3	193	198
SDEETSYYVRLQYNGEVLPFKTKIDGVTYKSGKDNNSPLKASFLAGGGAFGYKMDDIRVDVEGLYSQLSKDTDVVDTSPAVVE-SLTAFSGLVNVYYDIAIEDMPITPYVGVGVGAAYVSNPLVTEVTGDkKSGFGFAYQAKAGVSYDVTPEIKLYAGARYFGSYGANFGKTAKD-DGGIKVLYSTVGAEAGV
>UniRef100_UPI00222F340A	198	0.688	5.912E-54	0	191	192	30	225	230
SDEETSYYVRLQYNGEILPLFTKIGGIEYKKATDIHNPLKASFIAGGGAFGYKMDDIRVDVEGVYSYlNKNDVTDAKFTPDTIADSLTAISGLVNVYYDIAIEDMPITPYVGVGVGAAYISTPLKDALNEQKNKFGFAYQAKAGFSYDVTPEIKLYAGARYFGSYGANFDKTAGAAGKDkggHTVLYSTVGAEAGV
>UniRef100_Q6JH25	198	0.692	8.100E-54	0	191	192	3	197	202
SDEETSYYVRLQYNGEILPFYTKIDGIEYKKGTESHNPLKASFIAGGGAFGYKMDDIRVDVEGVYSYlNKNDVKDAAFNPDTVADSLTAISGLVNVYYDIAIEDMPITPYIGVGVGAAYISTPLKTAANNQNSKFGFAGQVKAGVSYGVTPEVKLYAGARYFGSYGAHFDKDAAAGkdKGELKVLYSTVGAEAGV
>UniRef100_UPI002231EB36	198	0.659	8.100E-54	0	191	192	30	223	228
SDEETSYYIRLQYNGEILPLFTKIEGIEYKKDTDIHNPLKASFIAGGGAFGYKMDDIRVDVEGVYSYlNKNDVTDAKFTPDTVADSLTAISGLVNVYYDVAIEDMPITPYVGIGVGAARISTPLNTAVDGQTYKFGFAGQVKAGVSYDVTPEVKLYAGARYFGSYGANFDKSSGDkGKGGHTVLYSTVGAEAGV
>UniRef100_V5JY78	198	0.771	1.110E-53	1	187	192	3	190	191
-DEETSYYVRLQYNGEILPLFTKVDGITYKKDNSDYSPLKASFIAGGGAFGYKMDDIRVDVEGLYSQlNKNDVTGAAFNPDTVADSLTAFSGLVNVYYDIAIEDMPITPYIGVGVGAAYISNPSKVDAVKDQRGFGFAYQAKAGVSYDVTPEIKLYAGARYFGSYGANFDKTAKDDAGIKEVLYSTVGA----
>UniRef100_Q5QFF2	198	0.632	1.110E-53	0	191	192	3	205	210
SDEETSYYVRLQYNGEFLPLFTKVDGISHKKDKSDYSPLKPSFIAGGGAFGYKMDDIRVDVEGVYSYlnkNDVKDVTFDPANT-IADSVTAISELVNVYYDIAIEDMPITPYIGVGVGAAYISTPLEPAVNDQKSKFGFAGQVKAGVSYDVTPEVKLYAGARYFGSYGANFDGKKTDPKDStrqvtdagaYKVLYSTVGAEAGV
>UniRef100_Q6JH15	197	0.668	2.084E-53	0	191	192	3	195	200
SDEETSYNVRLQYNGEILPLFTKIDGIDYKKGTDIYSPLKASFIAGGGAFGYKMDDIRVDVEGVYSYlNKNDVTGATFTPDTVAGSLTAISGLVNVYYDVAIEDMPITPYVGVGVGAAYISTPLATAVSSQNGKFAFAGQTRAGVSYDVTPEVKLYAGAHYFGSYGANFDKTDKDGKEELKVFYSIVGAEAGV
>UniRef100_A9YMF2	197	0.671	2.084E-53	0	191	192	3	197	202
SDEETSYYIRLQYNGEVLPLFTKIEGIEYKKGTDSHNPLKASFIAGGGAFGYKMDDIRVDVEGVYSQLSKNNVDGAALTPadAIADSLTAISGLVNVYYDIAIEDMPITPYIGGGVGAAYISTPLKTAVNGQNSKFGFAGQVKAGVSYDVTPEVKLYAGARYFGSYGANFDKSGGEKDKgGHTVLYSTVGAEAGV
>UniRef100_A0A3B0JDF4	197	0.772	2.084E-53	0	191	192	31	222	227
SDEETSYYVRLQYNGEILPLYTKVDGIKYEKESKAQDPLKASFIAGGGAFGYKMDDIRVDVEGLYSQlNKNDVSGAAFTPDTVADSVTAFSGLVNVYYDIAIEDMPITPYVGVGVGASYLSNPSKVEAVKDQKGFGFAYQAKAGVSYDVTPEIKLFGGARYFGSYGASFGKTAKD-DAGIKVLYSTVGAEAGV
>UniRef100_B3GR45	196	0.786	2.855E-53	0	191	192	3	189	194
SDEETSYYVRLQYNGEILPLYTKVDGVKTK---GDDSPLTRSLIAGSGAFGYKMDDIRVDVEGLYSQLTKDKNVMD--DEKTAGSVTAFSGLVNVYYDVAIEDMPITPYVGIGVGASCLSNPSSATLVQNQKGFGFAYQAKAGVSYDVTPEIKLFAGARYFGSYGASFNRETVSDNKEVKVLYSTFGAEAGV
>UniRef100_A0A0H4CQR1	196	0.725	2.855E-53	0	191	192	3	192	197
SDEETSYYVRLQYNGEFLPLFTKVDGIPHKSGKDNNSPLKASFIAGGGAFGYKMDDIRVDVEGLYSWLNKDADVVG---DTVADNLTAISGLVNVYYDVAIEDMPITPYIGVGVGAAYISTPLKTAINDQNSKFGFAGQVKAGVSYDVTPEIKLYAGARYFGSYGANFDSDASKKDKgGHAVLYSTVGAEAGV
>UniRef100_A0A5B9BZN7	195	0.764	7.344E-53	3	189	192	0	183	184
---ETSYYVRLQYNGEILPLFTKVDGTTNKTGKEKDSPLKASFIAGGGAFGYKMDDIRVDVEGLYSQLSKDADVAD---TVIADSLTAFSGLVNVYYDVAIEDMPITPYVGVGVGAAYISTPLKTAVNSQNGKFAFAGQARAGVSYDITPEIKLYAGARYFGSYGANFDKTDKDGKGELKVLYSTVGAEA--
>UniRef100_A6N681	195	0.709	7.344E-53	0	191	192	3	192	197
SDEETSYYVRLQYNGEILPLFTKVDGIEYKKDKDSHDPLKASFIAGGGAFGYKMDDIRVDVEGLYSRLNKDADVAG---ATVADNLTAISGLVNVYYDIAIEDMPITPYVGVGVGAAYISTPLATVVNSQNGKFAFAGQARAGVSYDVTPEVKLYAGARYFGSYGANFDKSVGEKDKgGHAVLYSTVGAEAGV
>UniRef100_F5CNJ4	195	0.655	7.344E-53	0	191	192	3	207	211
SDEETSYYVRLQYNGEFLPLFTKIDGIDYKKGKEIYSPLKASFIAGGGAFGYKMDDIRVDVEGVYSYlnkNDVKDVVFTPADT-IANSLTAISGLVNVYYDIAIEDMPITPYVGIGVGAARISTPLNTDVDGQTYKFGFAGQVKAGVSYYVTPEIKLYAGARYFGSFGAHFDkseevgkaggeKETEVTKDEYKVLYSTVGAEAGV
>UniRef100_Q8GB70	195	0.680	1.006E-52	1	189	192	0	190	191
-DEETSYYVRLQYNGEXLPLFTKVDGITYXKXNSDXSPXKASFIAGGGAFGYKMDDIRVDXEGVYSXLNKNXVTdAXFTPDTIADSVTAISGLVNVYYDIAIEDMPITPYVGVGVGAAYISTPLKDAVNDQKSKFGFAGQVKAGVSYDVTPEVKLYAGARYFGSYGANFDKSGGEKDKgAHTVLYSTVGAEA--
>UniRef100_Q6PLM2	195	0.668	1.006E-52	0	191	192	3	198	203
SDEETSYYVRLQYNSGILPLFTKIEGIEYKRPTDIHNPFKASSIAGGGAFGYKMDDIRVDVEGLYSQlNKNDVTGAAFNPDTVADSLTAISGLVNVYYDIAIEDMPITPYVGAGVGAAYISTPLKDAVNDQKSKFGFAGQVKAGVSYDVTPAVKLYAGARYFGSFGAHFDKDTAAASKdkgEFKVLYSTVGAEAGV
>UniRef100_M4GQ81	194	0.898	1.379E-52	1	187	192	3	189	190
-DEETSYYVRLQYNGEILPLYTKVNGITNAKGKEKDSPLTRSFIAGGGAFGYKMDDIRVDVEGLYSQLAKDTDVVNTSETNVADSLTAFSGLVNVYYDIAIEDMPITPYVGVGVGAAYISNPSKDDAVKDQKGFGFAYQAKAGVSYDVTPEIKLFAGARYFGSYGASSDKAAEGDTAIKNVVYSTIGA----
>UniRef100_A0A023SDY0	194	0.807	1.379E-52	0	191	192	4	193	195
SDEETSYYVRLQYNGEILPLYTKVDGITKASGQENNSPLKASFMAGGGAFGYKMDDIRVDVEGLYSQLTKDATVVN--DTNAADGVTAFSGLVNVYYDVAIEDMPITPYVGVGVGAAYISNPSKANGVKDQRGFGFAGQVKAGVSYDVTPEIKLYAGARYFGSYGAKFDKEATNDAGIKGVLYSTVGAEAGV
>UniRef100_Q6JH19	194	0.651	1.889E-52	0	191	192	6	200	205
SDEETIYYIRLQYNGEFLPLFTKVDGIEYKKGTESHNPLKASFIAGGGAFGYKMDDIRVDVEGVYSYLNKNDVTGATFTPTdaIADSLTAISGLVNVYYDIAIEDMPITPYIGAGIGAAYLSTPLKTAVNGQNSKFGFAGQVKAGISYDVTPEVKFYAGARYFGSYGANFDTsTGGKGKGGHTVLYSTVGAEAGV
>UniRef100_F2X5S4	194	0.706	1.889E-52	0	191	192	3	200	205
SDEETSYYVRLQYNGEILPLFTKIDGITNATGKENASPLKASFIAGGGAFGYKMDDIRVDVEGLYSWLNKDADVVG---DTVADNLTAISGLVNVYYDVAIEDIPITPYIGVGVGAAYISTPLKTAVDSQTYKFGFAGQVKAGVSYDVTPEVKLYAGARYFCSFGAHFDGkkqDPKDATKQvtdagaYKVLYSTVGAEAGV
>UniRef100_F5CNJ3	194	0.680	2.588E-52	0	191	192	3	193	197
SDEETSYYVRLQYNGEFLPPFTKIDGIKHKSDKDNNSPLKPSFIAGGGAFGYKMDDIRVDVEGLNSQLNKDADVVG---DTVADNLTAISGLVNVYYDIAIEDMPITPYVGVGVGAARISTPLNTAVDGQTYKFGFAGQVKAGVSYDVTPEVKLYVGARCFGSFGAHFDKDATTGkdKGDLKVLYSTVGAEAGV
>UniRef100_K7THH5	193	0.741	3.546E-52	6	188	192	0	184	185
------YYVRLQYNGEFLPLFTKVDGITYKKDKSDYSPLKPSFIAGGGAFGYKMDDIRVDVEGVYSYlnkNDVKDVTFDPANT-IADSVTAISGLVNVYYDIAIEDMPITPYVGVGVGAAYISNPSEADSVKDQKGFGFAYQAKAGVSYDVTPEIKLFTGARYFGSYGASFDKADKDDTGIKNVVYSTFGAE---
>UniRef100_A0A411PN93	193	0.828	3.546E-52	1	190	192	0	189	190
-DEETSYYVRLQYNGEILPFYTKIDGITNATGKDKDSPFKASFptLAGSGAFGYKMDDIRVDVEGLYSQLAKDATVV--SDDKAADSVTAFSGLVNVYYDIAIEDMPITPYVGVGVGAAYISNPSKADAVKEQKGFGFAYQAKAGVSYDVTPEIKLFAGARYFGSYGASFDKAAKDDTGIKNVLYSTVGAKAG-
>UniRef100_F5CNJ0	193	0.684	3.546E-52	0	191	192	3	202	206
SDEETSYYVRLQYNGEFLPPFTKIDGIKHKSDKNNNSPLKPSFIAGGGAFGYKMDDIRVDVEGLYSQLNKDADVVG---DTVADNLTAISGLVNVYYDIAIEDMPITPYVGVGVGAARISTPLKTAVDSQTYKFGFAGQVKAGVSYYVTPEIKLYAGARYFGSFGAHFDkseevgkaggeKETKVTKDEYKVLYSTVGAEAGV
>UniRef100_Q84A84	193	0.881	4.859E-52	5	189	192	0	182	183
-----SYYVRLQYNGEILSFYTKVDGITNATGKDRDSPLTRSFIAGSGAFGYKMDDIRVDVEGLYSQLTKDATVV--SDDKAADSVTAFSGLVNVYYDIAIEDMPITPYVGVGVGAAYISNPSKADGVKEQKGFGFAYQAKAGVSYDVTPEIKLFAGARYFGSYGASFNKEAVSATKEIKVLYSTVGAEA--
>UniRef100_Q93II0	193	0.859	4.859E-52	5	189	192	0	183	184
-----SYYVRLQYNGEILPFYTKVDGIKIATGKEKDSPFTRSFIAGGGAFGYKMDDIRVDVEGLYSQLAKDTAVVGTTETSVADSLTAFSGLVNVYYDIAIEDMPITLYVGVGVGAAYISNPLNDTTVKDQKGFGFAHQAKAGVSYDVTPEIKLYAGARYFGSYGASFDK-DKSSDTKINVLYSTVGAEA--
>UniRef100_UPI002231F9F8	193	0.714	4.859E-52	0	191	192	30	229	234
SDEETIYYVRLQYNGEFLPLFTKVDGITNATGKEKDSPLKASFIAGGGAFGYKMDDIRVDVEGLYSWLNKDADVVG---DTVADNLTAISGLVNVYYDVAIEDMPITPYIGVGVGAAYISTPLKTPINDQKSKFGFAGQVKAGVSYDVTPEVKLYAGARYFGSFGAHFDkseevdkagggKETKVTKDAYKVLYSTVGAEAGV
>UniRef100_Q6JH20	192	0.641	6.658E-52	0	191	192	3	197	202
SDEETIYYIRLQYNGEFLPLFTKVDGIEYKKGTESHNPLKASFIAGGGAFGYKMDDIRVDVEGVHSYLNKNDVTGATFTPTdaIADSLTAISGLVNVYYDIAIEDMPITPYIGAGIGAAYLSTPLETAVNGQNSKFGFAGQVKAGISYDVTPEVKFYAGARYFGSYGANFDTsTGGKGKGGHTVLYSTVGAEAGV
>UniRef100_A0A2U6K8K7	192	0.637	6.658E-52	0	191	192	3	205	209
SDEETSYYVRLQYNGEFLPLFTKIDGIDYKKGTDIYSPLKASFIAGGGAFGYKMDDIRVDVEGVYSYlnkNDVKDVVFTPADT-IANSLTAISGLVNVYYDIAIEDMPITPYVGVGVGAAYISTPLATAVNSQNGKFAFAGQARAGVSYDITPEIKLYAGARYFGSYGAHFDGEKADPkdaakkvadKGAYKILYSTVGAEAGV
>UniRef100_UPI002226D89D	192	0.675	6.658E-52	0	191	192	30	223	228
SDEETSYYVRLQYNGEVLPLFTKVDNMKIKKGTDDVDPFKASFIGGGAAFGYKMDDIRVDIEGLYSQLNKNVNNDEvLTPDTVAGSLTAISGLVNVYYDIAIEDMPITPYVGVGVGAAYISTPLKDAVNDQKSKFGFAGQVKAGVSYDVTPEVKLYAGARYFGSYGANFDKSGGEKDKgGHTVLYSTVGAEAGV
>UniRef100_A0A8X6HYF9	192	0.675	6.658E-52	0	191	192	91	284	289
SDEETSYYVRLQYNGEVLPLFTKVDNMKIKKGTDDVDPFKASFIGGGAAFGYKMDDIRVDIEGLYSQLNKNVNNDEvLTPDTVAGSLTAISGLVNVYYDIAIEDMPITPYVGVGVGAAYISTPLKDAVNDQKSKFGFAGQVKAGVSYDVTPEVKLYAGARYFGSYGANFDKSGGEKDKgGHTVLYSTVGAEAGV
>UniRef100_A0A1B0TCC8	192	0.726	9.122E-52	0	190	192	2	192	193
SDEETSYYVRLHYNGEFIPLFTDIGGITHTSGKEKNSPLKPSFIAGGGAFGYKMDDIRVDVEGLYSWLNKDADVVG---STVADNLTAISGLVNVYYDVAIEDMPITPYIGVGVGAAYISTPLKDALNEQKNKFGFAYQAKAGVSYDVTPEIKLYAGARYFGSYGANFDKTAGAAGKDkggHTVLYSTVGAEAG-
>UniRef100_K7SV58	192	0.666	9.122E-52	6	191	192	0	190	195
------YYVRLQYNGEFLPLFTKVDGITYKKDKSDYSPLKPSFIAGGGAFGYKMDDIRVDVEGVYSYlnkNDVKDVTFDPANT-IADSVTAISGLVNVYYDIAIEDMPITPYIGVGVGAAYISTPLEPAVSSQNGKFAFAGQARAGVSYDITPEIKLYAGARYFGSFGAHFDKDTAAASKdkgELKVLYSTVGAEAGV
>UniRef100_H2D086	192	0.645	1.250E-51	1	188	192	7	205	207
-DEETSYYVRLQYNGEFLPLFTKVDGITYKKDKSDYSPLKPSFIAGGGAFGYKMDDIRVDVEGVYSYlnkNDVKDVTFDPANT-IADSVTAISGLVNVYYDIAIEDMPITPYIGVGVGAAYISTPLEPAVNDQKSKFGFAGQVKAGVSYDVTPEVKLYAGARYFGSYGAHFDGEKVDPrdankkvadKGAYKVLYSAIGAE---
>UniRef100_L7SZ85	191	0.778	1.712E-51	5	189	192	0	183	184
-----SYYVRLQYNGEILPLFTKIDGIDYKKGTDIYSPLKASFMAGGGAFGYKMDDIRVDVEGLYSQLSKDTLEKAPDPA-IADSLAAISGLVNVYYDIAIEDMPITPYVGVGVGAAYISNPSKADAVKDQRGFGFAYQAKAGVSYDVTPEIKLYAGARYFGSYGASFDKAAKDDAEIKKVLYSTVGAEA--
>UniRef100_Q5EYX4	191	0.666	2.346E-51	5	189	192	0	194	195
-----SYYVRLQYNGEFLPLFTKVDGITYKKDKSDYSPLKPSFIAGGGAFGYKMDDIRVDVEGVYSYlNKNDVTDAEFTPDTIADSLTAISGLVNVYYDIAIEDMPITPYVGVGVGAAYISTPLKTPINDQKSKFGFAGQVKAGVSYDVTPEIKLYAGARYFGSYGANFDgkkTDPKDSTKQvtdagaYKVLYSTVGAEA--
>UniRef100_Q6VR54	191	0.761	2.346E-51	0	191	192	3	191	195
SDEETSYYVRLQYNGEILPLFTKIDGITNATGKEKDSPLKASFIAGGGAFGYKMDDIRVDVEGLYSYLNKDADVVGG---TVADNLTAISGLVNVYYDIAIEDMPITPYVGVGVGAAYVSNPLAKKVTDDKaSGFGVAYQAKAGVSYDGTPEVKHFAGTRYRGSHGASFGKVTKD-KGELKVLYSTVGAEAGV
>UniRef100_UPI002230D5B6	191	0.675	2.346E-51	0	191	192	30	223	228
SDEETSYYVRLQYNGEVLPLFTKVDNMKIKKGNDDVDPFKASFIGGGAAFGYKMDDIRVDIEGLYSQLNKNVNNDEvLTPDTVAGSLTAISGLVNVYYDIAIEDMPITPYVGVGVGAAYISTPLKDAVNDQKSKFGFAGQVKAGVSYDVTPEVKLYAGARYFGSYGANFDKSGGGKDKgGHTVLYSTVGAEAGV
>UniRef100_A0ES78	190	0.911	3.215E-51	12	191	192	2	181	182
------------HHGGILPFYTKIEGITNKTGKEKGSPLTRSFIAGGGAFGYKMDDIRVDVEGLYSQLAKDTAVVSTSETKVADSLTAFSGLVNVYYDIAIEDMPITPYVGVGVGAAYISNPSEANDVKDQKGFGFAYQAKAGVSYDVTPEIKLYAGARYFGSYGASFNKETVSANKEINVLYSAVGAEAGV
>UniRef100_A0A7G5CB85	190	0.704	3.215E-51	0	191	192	30	229	234
SDEETSYYVRLQYNGEILPLFTKIDGIQKTKGKEKDSPLKASFVAGGGAFGYKMDDIRVDVEGLYSWLNKDADVVG---DTVADNLTAISGLVNVYYDVAIEDMPITPYIGVGIGAAYISTPLKTAVNEQNSKFGFAGQVKAGVSYDVTPEIKLYAGARYFGSYGAHFDkseevdkavggKETKVTKDAYKVLYSTVGAEAGV
>UniRef100_A0A5B9C1N6	190	0.705	4.404E-51	3	189	192	0	189	190
---ETSYYVRLQYNGEILPLFTKVDGIAHKSGKDNNSPLKASFIAGGGAFGYKMDDIRVDVEGLYSQlNKNDVTGAAFNPDTVADSLTAISGLVNVYYDIAIEDMPITPYIGVGVGAARISTPSKTAVDSQTYKFGFAGQVKAGVSYDVTPEVKLYAGARYFGSYGAHFDKDAAAGkdKGELKVLYSTVGAEA--
>UniRef100_A0A7T4V7F8	190	0.840	4.404E-51	4	191	192	0	187	192
----TSYYVRFQYNGEILPFYTKVDGITYASGKRKDSPFTRSFIAGGGAFGYKMDDIRVDVEGLYSQLAKDTAVVNTSETNVANSLTFFSRLVDVYYDIAIENMPIPPYVGVGVGAEYINHPSKADTVKDQKGFGFAYQAKAGVSYDVTPEIKLFAGARYFGSYGASFDKTNKDDNDIQNVLYSSVGAESGV
>UniRef100_Q8KQ74	190	0.658	4.404E-51	0	191	192	3	195	200
SDEETSYYVRLQYNGEILPLFTKVDNMKIKKGTDDVDPFKASFLGVGAAFGYKMDDIRVDIEGLYSQLNKNVNNDEvLTPDTVAGSLKAISGLVNVYYDIAIEDMPITPYVGVGVGAAYISTPLATAMSSQNGKFAFAGQARAGVSYDVTPEVKLYAGARYFGSYGANFDKTDKDGKGEXKVLYSTVGAEAGV
>UniRef100_Q6JH18	190	0.664	6.034E-51	0	191	192	3	196	201
SDEETIYYIRLQYNGEFLPLFTKVDGIEYKKGTESHNPLKASFIAGGGAFGYKMDDIRVDVEGVYSYLNKNDVTGATFTPTdaIADSLTAIPGLVNVYYDVAIEDMPITPYVGVGVGAAYISTPLATAVSSQNGKFAFAGQTRAGVSYDVTPEVKLYAGAHYFGSYGANFDKTDKDGKEELKVFYSIVGAEAGV
>UniRef100_D2SPP4	189	0.864	8.267E-51	2	171	192	0	169	170
--EETSYYVRLQYNGEVLPFKTRIDGIEYKKGTEVHDPLKASFIAGGGAFGYKMDDIRVDVEGLYSQLAKDTAVVNASETNVADSLTAFSGLVNVYYDIAIEDMPITPYVGVGVGAAYISNPSEAGSVKDQKGFGFAYQAKAGVSYDVTPEIKLFAGARYFGSYGASFDKAD--------------------
>UniRef100_J7GTG5	189	0.949	8.267E-51	8	185	192	0	177	178
--------VLLKYNGEILPFYTKVDGITNATGKEKDSPLTRSFIAGGGAFGYKMDDIRVDVEGLYSQLAKDATVVNTSETNFADSLTAFSGLVNVYYDIAIEDMPITPYVGVGVGAAYISNPSKADAVKEQKGFGFAYQAKAGVSYDVTPEIKLFAGARYFGSYGASFNKETVSATKEINVLYSAV------
>UniRef100_Q84A81	189	0.735	8.267E-51	5	189	192	0	181	182
-----SYYVRLQYNGEILPLFTKIDGIKNTAGKEKDSPLKASFIAGGGAFGYKMDDIRVDVEGLYSWLNKDADVVG---DTVADNLTAISGLVNVYYDVAIEDMPITPYIGVGVGAAYISTPLATAVSSQNGKFAFAGQARAGVSYDVTPEIKLYAGARYFGSYGANFDKTDKDGKEELKVLYSTVGAEA--
>UniRef100_Q9KW21	189	0.837	1.133E-50	5	189	192	0	184	185
-----SYYVRLQYNGEILPLYTKVDGIANATGKEKDSPLIRSFIAGGGAFGYKMDDIRVDVEGLYSQLARDGDVLSSSERDVADSLTAFSGLVNVYYDIAIEDMPITPYVGVGLGVAYISNPSKASEVKGQKGFGFAYQAKAGVSYDVTPEIKLFVGARYFGSYGAKFDKLTXDDGVIRNVVYSTVGAEA--
>UniRef100_A0A167KQD9	189	0.672	1.133E-50	5	189	192	0	185	186
-----SYYVRLQYNGEFLPLFTKIEGIEYKKATDIHNPLKASFIAGGGAFGYKMDDIRVDVEGVYSQLSKNNVDGAAFNPNtVADSLTAISGLVNVYYDIAIEDMPITPYIGVGVGAAYISTPLATAVSSQNGKFAFAGQARAGVSYDVTPEVKLYAGARYFGSYGANFDKTDKDGKGEHKVLYSTVGAEA--
>UniRef100_Q9Z4R0	188	0.821	1.552E-50	5	189	192	0	182	183
-----SYYVRLQYNGEILPIYTEVDGITKLTGKEKDSPLTRSFIAGGGAFGYKTSDIRVDVEGLYSQLTKDVTVVSDG--KAADSVTAFSGLVNVYYDVVIEDIPITPYVGVGVGASYLSNPSSVTAVKDQKGFGFAYQAKAGVSYDVTPGIKLFAGARYFGSYGASFNKEILSGNKEMKVLYSTVGAEA--
>UniRef100_M4GQ77	188	0.847	2.126E-50	0	187	192	2	191	192
SDEETSYYVRLQYNGEILPLYTKVNGITNAKGKEKDSPLTRSFIAGGGAFGYKMDDIRVDVEGLYSQLTKDATVVfdNKAADSVADSLTAFSGLVNVYYDIAIEDMPITPYVGVGVGAAYISNPSKAGVVKDQKGFGFAYQAKAGVSYDVTPEIKLFAGARYFGSYGASFDKAAKDDAGIKNVVYSTIGA----
>UniRef100_Q84A76	188	0.877	2.913E-50	5	189	192	0	186	187
-----SYYVRLQYNGEILPLYTKLDGIQNVEGKEKDSPLTRSFIAGSGAFGYKMDDIRVDVEGLYSQLAKDTAVLANSeiNVNVADSLTAFSGLVNVYYDIAIEDMPITPYVGVGVGAAYISSPSKADAVKDQKGFGFAYQAKAGVSYDVTPEIKLFAGARYFGSYGASFNMLSESSVPIINVVYSTVGAEA--
>UniRef100_L7T1B2	188	0.666	2.913E-50	5	189	192	0	187	188
-----SYYVRLQYNGEILPLFTKIDGIDYKKGTDIYSPLKASFIAGGGAFGYKMDDIRVDVEGVYSYlnkNDVKDVVFTPADT-IANSLTAISGLVNVYYDIAIEDMPITPYIGGGVGAAYISTPLKTAVNGQNSKFGFAGQVKAGVSYDVTPEVKLYAGARYFGSYGANFDKSGGEKDKgGHTVLYSTVGAEA--
>UniRef100_A0A977PJM6	188	0.766	2.913E-50	1	183	192	4	187	189
-DEETSYYVRLQYNGEILPLYTKVDGIKYEKESEAQNPLKASFIAGGGAFGYKMDDIRVDIEGLYSQlNKNDVTDAKFTPDTVADNVTAFSGLVNVYYDIAIEDMPITPYIGVGVGAAYLSNPSKADGVKDQRGLGFAGQVKAGVSYDVTPEIKLYAGARYFGSYGASFKKATASTNKDINVLYS--------
>UniRef100_Q9EVS9	187	0.816	3.991E-50	5	189	192	0	182	183
-----SYYVRLQYNGEVLPFKTKIDGVAHKSGKENNSPLKASFLAGGGAFGYKMDDIRVDVEGLYSQLSKDEDVV--SNDNAADSVTAFSGLVNVYYDIAIEDMPITPYVGVGVGAAYISNPSKADAVKDQKGFGFAYQAKAGVSYDVTPEIKLFAGARYFGSYGASFDKAAKGDTGIKNVLYSTVGAEA--
>UniRef100_A0A023SEU5	187	0.820	3.991E-50	0	172	192	2	174	186
SDEETSYYVRLQYNAEVLPLFTKVDGISKATNKDKDSPLKASFMAGGGAFGYKMDDIRVDVEGLYSQLNKDTTVIAAAETNVADSVTAFSGLVNVYYDVAIEDMPITPYIGVGIGAAYLSNPSKADGVKDQRGFGFAGQVKAGVSYDVTPEIKLYAGARYFGSYGANFDKTSV-------------------
>UniRef100_Q6DW16	187	0.731	3.991E-50	0	191	192	3	195	200
SDEETSYYVRLHYTAdEVVPFKTKIDGIEYKKGTDVQDPLKASFLAGGGAFGYKMDDIRVDVEGLYSQlNKNDVSGAAFTPADVADSVTAFSGLVNVYYDIAIEDMPITPYIGVGVGASYLSNPSKADAVKDQKVFGFAYQAKAGVSYDVTPEIKLFAGARYFGSYGANFGKEAKD-DGGIKVLYSTVGAEAGV
>UniRef100_Q9L5Y9	187	0.806	5.468E-50	4	189	192	0	185	186
----TSYYVRLQYNGEILPFRTKVDGIKNKSGREKDSPLTRSFIAGSGAFGYKMDDIRVDIEGLYSRLAKDTAVIDASEASLADSLTAFSGLVNVYYDIAIEDMPVTPYVGIGVGAAYISNLSSSADVKNQKRFGFAYQAKAGVSYDVTPEIKLFAGARYFGSYGAGFDKEGRNDNIIKNVLYSTVGAEA--
>UniRef100_B5L353	187	0.682	5.468E-50	5	189	192	0	188	189
-----SYYVRLQYNGEILPLFTKIEGIEYKKATDIHNPLKASFIAGGGAFGYKMDDIRVDVEGLYSQlNKNDVTGAAFNPDTVADSLTAISGLVNVYYDIAIEDMPITPYVGVGVGAAYISTPLKDAVNDQKSKFGFAGQVKAGVSYDVTPEVKLYAGARYFGSFGAHFDKDTAAASKdkgELKVLYSTVGAXA--
>UniRef100_L7XFP6	187	0.711	5.468E-50	5	189	192	0	190	191
-----SYYVRLQYNGEILPLFTKIDGITNATGKEKDSPLKASFIAGGGAFGYKMDDIRIDVEGLYSWLNKDADVVG---DTVADNLTAISGLVNVYYDVAIEDMPITPYIGVGVGAAYISTPLKEAVNDQESKFGFAGQVKAGVSYDVTPEIKLYAGARYFGSFGAHFDGkkqDPKDATKQvtdegaYKVFYSTVGAEA--
>UniRef100_K7SLS0	187	0.811	5.468E-50	6	191	192	0	190	195
------YYVRLQYNGEILPLFTKVDGATGAKKKTADTDtttdlYKASFMAGGGAFGYKMDDIRVDVEGLYSQLAKDTAVVNASETNVADSLTAFSGLVNVYYDIAIEDMPITPYVGVGVGAAYISNPSKADSVKDQKGFGFAYQAEAGVSYDVTPEIKLFTGARYFGSYGASFDKADKDDTGIKNVVYSTFGAEAGV
>UniRef100_UPI00222606D4	187	0.661	5.468E-50	0	191	192	30	227	232
SDEETSYYVRLQYNGEILPLFTKIDGVTglkkkTGDTADTTHLYNASFIAGGGAFGYKMDDIRVDVEGIYSWLNKDTnVTGTAVPGAVAERLTAISGLVNVYYDVAIEDMPITPYVGVGVGAAYISTPLATAVSSQNGKFAFAGQARAGVSYDVTPEVKLYAGARYFGSYGANFDKTDKDGKGELKVLYSTVGAEAGV
>UniRef100_A0A7M3U2V0	187	0.700	5.468E-50	1	191	192	31	227	232
-DEETSYYIRLQYNGEFSPFTTKIDNITVKKDgsaVTDVDPFKASFMAGGGAFGYKMDDIRVDVEGLYSQLSKNADTGITTEPGVADSLSVMSGLVNVYYDVAIEDMPITPYVGVGIGAAYLSNPSAAEGVKDQKKFGFAYQAKAGVSYDVTPEIKLFAGARYFGSYGANFDKDNTadhKDKGEVKVLYSTIGAEAGV
>UniRef100_A0A1D8DWS2	186	0.786	7.491E-50	0	170	192	3	175	184
SDEETSYYVRLQYNGEILPLFTKIEGIEYKKGNDSHNPLKASFIAGGGAFGYKMDDIRVDVEGLYSQLSKNDVTGATFTPtdTIADSLTAISGLVNVYYDVAIEDMPITPYVGVGVGAAYISNPSKVDVVKDQRGFGFAYQAKAGVSYDVTPEIKLYAGARYFGSYGANFDKT---------------------
>UniRef100_A8VPX1	186	0.858	7.491E-50	0	169	192	4	173	187
SDEETSYYVRLQYNGEILPFYTKVDGIKNSTSKEEDSPLKRSFIAGGVAFGYKMDDIRVDVEGLYSRLAKNKAVIDASESHVADSLTAFSGLVNVYYDIVIEDMPITPYVGVGVGAAYISNPSNAAEVKDQRRFGFAYQAKAGVSYDVAPEIKLFAGARYFGSYGASFDK----------------------
>UniRef100_A0A516RTT8	186	0.784	1.026E-49	1	181	192	0	177	178
-DEETSYYVRLQYNGEILPLYTKFDGITH---TSGQSPLKASFIAGGGAFGYKMDDIRVDVEGLYSQLNKDASVIANTETDVADSVTAFSGLVNVYYDVAIEDMPITPYIGVGIGAAYLSNPSSATGVSDQRGFGFAGQVKAGVSYDVTPEIKLYAGARYFGSYGASFKKATGSTNNDINVL----------
>UniRef100_Q8GR06	186	0.715	1.026E-49	0	191	192	3	192	197
SDEETSYYVRLQYNGEVLPFKTKITGITHKSNKAEDSPLKASFLAGGGAFGYKMDDIRVDVEGLYSQLSKDGDIAD--SPAIAESLTAFSGLVNVYYDVAIEDMPVTPYIGVGVGTAYVSNPLATKVTDDKaSGFAFAYQAKAGVSYDVTPEIKLYAGARYFGSYGANFGKTAKD-DGGIKVLYSAVGAEAGV
>UniRef100_UPI001573C6E4	186	0.698	1.026E-49	1	191	192	31	226	231
-DEETSYYIRLQYNGEFLPFKTKIDNITvkkNDTAVTDVDPFKASFLAGGGAFGYKMDDIRVDIEALYSQLSKNTETGITTNPGVADNLTAFSGLVNVYYDVAIEDMPITPYVGVGVGAAYIKNPLATKITGDkDSGFGFAYQAKAGVSYDVTPEIKFFAGARYFGSYGASFQKDANDTNKNgLKVLYSTIGAEAGV
>UniRef100_UPI002023C689	186	0.654	1.026E-49	0	190	192	30	243	249
SDEETSYYVRLQYNGEILPFYTSIEGIKHKSGKDKNSPLKASFIAGGGAFGYKMDDIRVDVEGLYSQLSKDADVVSaaaavaatggspavAAIPEVAESLTAISGLVNVYYDIAIEDMPITPYVGVGVGAAYISTPLKTAVNGQNSKFGFAGQVKAGVSYDVTPEIKLYVGARYFGSYGANFDgqkTDPKDPTKQvtdagaYKVLYSTVGAEAG-
>UniRef100_B1B523	186	0.697	1.406E-49	5	186	192	0	178	179
-----SYYVRLQYNGEILPLFTKIDGIARKTGKDNDSPLKPSFMAGGGAFGYKMDDIRVDVEGLYSWLNKDADVVD---DTVADNLTVISGLVNVYYDIAIEDMPITPYIGAGVGAAYISTPLATAVSSQNGKFAFAGQARAGVSYDITPEIKLYAGARYFGSYGANFDKTDKDGKGELKVLYSTVG-----
>UniRef100_A0A410TEP9	186	0.741	1.406E-49	5	189	192	0	182	183
-----SYYIRLQYNGEILPLFTKIDGIKNVAGKEKDSPLKASFIAGGGAFGYKMDDIRVDVEGLYSQLNKDAGVAG---TTVADNLTAISGLVNVYYDIAIEDMPITPYVGVGVGAAYISTPLKDAVNDQKSKFGFAGQVKAGVSYDVTPEVKLYAGARYFGSYGANFDKSGGEKDKgGYTFLYSTVGAEA--
>UniRef100_L7SZ91	185	0.664	1.926E-49	5	189	192	0	192	193
-----SYYVRLQYNGEFLPLFTKIDGIYYKKGTDIYSPLKASFIAGGGAFGYKMDDIRVDVEGVYSYlnkNDVKDVVFTPADT-IANSLTAISGLVNVYYDVAIEDMPITPYVGVGVGAAYVSTPLKTAINNQNSKFGFAGQVKAGVSYDVTPEIKLYAGARYFGSYGAHFDGEKVDGTKKvagkgaYKVLYSTVGAEA--
>UniRef100_A0A410TER9	185	0.641	1.926E-49	5	189	192	0	194	195
-----SYYIRLQYNGEILPLFTKVDGITYKKDNSDYSPLKASFLAGGGAFGYKMDDIRVDVEGVYSYLNKNNVTdARFTPDTIADSVTAISGLVNVYYDIAIEDMPITPYVGVGVGAAYVSTPLKTAINNQNSKFGFAGQVKAGVSYDVTPEIKLYAGARYFGSYSAHFDGEKADPkdatkkvadKGAYKVLYSTVGAEA--
>UniRef100_F5CNI9	185	0.628	1.926E-49	0	191	192	3	203	207
SDEETSYYVRLQYNGEFLPLFTKIDGVTGLKKKAGDaadttDLYNASFIAGGGAFGYKMDDIRVDVEGVYSQLNQDT-TVTGTPVPAVGiakNLTAISGLVNVYYDIAIEDMPITPYIGVGVGAARISTPLNTAVDGQTYKFGFAGQVKAGVSYDVTPEVKLYVGARYFGSFGAHFDKDATTGkdKGDLKVLYSTVGAEAGV
>UniRef100_B5LWP5	185	0.610	1.926E-49	0	191	192	3	233	238
SDEETSYYVRLQYNGEVLPFYTSIEGITHKSGKDKDSPLKASFIAGGGAFGYKMDDIRVDVEGLYSQLSKDANVVNAAAVPAVGttsatsatsatsatsatsatsatsatsaiaaipevaeSLTAISGLVNVYYDIAIEDMPITPYVGVGVGAAYISTPLKTAVNGQNSKFGFAGQVKAGVSYDVTPEIKLYAGARYFGSFGAHFDKDAAAGkdKGELKVLYSTVGAEAGV
>UniRef100_A0A1A9VJK4	185	0.744	1.926E-49	0	179	192	113	289	965
SDEETSYYVRLQYNGEILPLFTKIDGITNVAGKEKDSPLKASFIAGGGAFGYKMDDIRVDVEGLYSQLNKDAGVAG---TTVADNLTAISGLVNVYYDIAIEDMPITPYVGVGVGAAYISTPLATVVSSQNGKFAFAGQVRAGVSYDVTPEVKLYAGARYFGSYGANFDKTDKDGKGELK------------
>UniRef100_S4WF36	185	0.671	2.639E-49	0	191	192	3	200	205
SDEEISYFVSFAYNGEFLPLFTKVDGITNAKGKEKDSPLKASFIAGGVAFGYKMDDIRVDVEGLYSWLNKDADVVDN---TVADNLTAISGLVNVYYDVAIEDMPITPYIGVGVGAAYISTPFKTPINDQKSKFGFAGQVKAGVSYDVTPEIKLYAGARYFGSCGANFDGKKTDPNNSakqvtdagaYKVLYNTVGVEAGV
>UniRef100_Q0H3G9	184	0.734	3.616E-49	5	191	192	0	185	190
-----SYYVRLQYNGEVLPFKTKIDGITYKTGKDNNSPLKASFLAGSGAFGYKMDDIRVDVEGLYSQSSKDVDVVD-GNPGVVKSLTAFSGLVNVYYDIAIEDMPITPYVGVGVGAAYVGNPLVTKVAGDkESGFGFAYQAKAGVSYDVTPEIKLYAGARYFGSYGANFGKA-AKGDGGIKVLYSAVGAEAGV
>UniRef100_Q56NV2	184	0.638	3.616E-49	5	189	192	0	197	198
-----SYYVRLQYNGEFLPLFTKVDGITYKKDKSDYSPLKPSFIAGGGAFGYKMDDIRVDVEGVYSYlnkNDVKDVTFDPANT-IADSVTAISGLVNVYYDIAIEDMPITPYIGGGVGAAYISTPLKTAVNGQNSKFGFAGQVKAGVSYDVTPEIKLYAGARYFGSFGAHFDkseevdkagggKETKVTKDAYKVLYSTVGAEA--
>UniRef100_UPI0015731F2D	184	0.678	3.616E-49	1	191	192	31	226	231
-DEETSYYIRLQYNGEFSPFKTKIDNITVKkgdTTVTDVDPFKASFMAGGGAFGYKMDDIRVDVEGLYSQLSKYTDADITTEPGVANDLSVMSGLVNVYYDVAIEDMPITPYVGVGVGAAYVSTPLREAVGDQKHGFGFAYQAKAGVSYDITPEIKLFAGARYFGSYGAHFDKDasAGKDKREIKVLYSTVGAEAGV
>UniRef100_Q8L2T2	184	0.668	4.954E-49	5	189	192	0	186	187
-----SYYIRLQYNGEILPLFTKIDGIEYAAGTDSHSPLKASFIAGGGAFGYKMDDIRVDVEGVYSQLSKNNVDGAALTPadAIADSLTAISGLVNVYYDIAIEDMHITPYIGGGVGAAYISTPLKTAVNGQNSKFGFAGQVKAGVSYDVTPEVKLYAGARYFGSYGANFDKSGGEDKGGHTVLYSTVGAEA--
>UniRef100_F4YIN7	184	0.743	6.787E-49	1	187	192	3	188	189
-DEETSYYIRLQYNGEFLPFKTEIKGMEYKKGNEDQDPLKASFTAGGGAFGYKMDDIRVDIEGLYSQLSKNDIKDATFTPDAADNLTAISGLVNVYYDVAIEDMPITPYVGVGVGAAYLSNPSKADAVKDQKGFGFACQAKAGVSYDVTPEIKLFAGARYFGSYGAKFDATTKD-DGKIKVLYSAVGA----
>UniRef100_D2XR76	184	0.634	6.787E-49	5	189	192	0	195	196
-----SYYVRLQYNGEILPLFTKVDGITYKKDSSDYSPLKASFIAGGGAFGYKMDDIRVDVEGVYSYlnkNDVKDVIFDPANA-IADSVTAISGLVNVYYDIAIEDMPITPYVGVGVGAAHISTPLKTAVDSRTYKFGFAGQVKAGVSYDVTPEIKLYAGARYFGSYGANFDGKKADPqgsnkqvtdAGAYKVLYSTVGAEA--
>UniRef100_D2XR78	183	0.701	9.298E-49	5	189	192	0	190	191
-----SYYVRLQYNGEVLPLFTKVDGITHKSGKEKNSPLKPSFMAGGGAFGYKMDDIRVDVEGLYSWLNKDTDVVGDA---VAENLTAISGLVNVYYDIAIEDMPITPYVGVGVGAAYISTPLKTAINDQNSKFAFAGQVKAGVSYDVTPEIKLYAGARYFGSYGANFDgkkTDPKDSTKQvtdagaYKVLYSTVGAEA--
>UniRef100_D2SPQ6	183	0.783	1.274E-48	2	171	192	0	170	171
--EETSYYVRLQYNGEVLPFKTRIDGIEYKKGTEVHDPLKASFMAGGAAFGYKMDDIRVDVEGLYSQlNKNDVSGATFTPTNVANSVTAFSGLVNVYYDIAIEDMPITPYVGVGVGAAYISNPSKANTVKDQKGFGFAYQAKAGVSYDVTPEIKLFAGARYFGSYGASFDKTN--------------------
>UniRef100_Q8L1W6	183	0.763	1.274E-48	5	189	192	0	181	182
-----SYYVHLQYNGEILPLFTKIDGITNATGKEKDSPLKASFIAGGGAFGYKMDDIRVDVEGLYSWLNKDADVVD---DTVADNLTAISGLVNVYYDIAIEDMPITPYVGVGVGAAYVSNPLATKVTDDKaSGFGVAYQAKAGVSYDVTPEVKLYAGARYFGSYGANFGKATKD-DAGIKVLYSTVGAEA--
>UniRef100_Q9Z4Q9	183	0.794	1.274E-48	5	189	192	0	182	183
-----SYYVRLQYNGEILPLYTEVNGIAKSKDKDKYSPLKRSFIAGSGAFGYKMDDIRVDVEGLYSKLTKDADVV--SDSKVADNVTAFSGLVNVYYDVAIEDMPITPYVGIGVGASCLSNPSNVTEVKDQKGFGFAYQAKAGVSYDVTPEIKLFAGARYFGSYGASFHKETASDNKKIKVLYSTVGAEA--
>UniRef100_A0A5B9C2W8	183	0.731	1.274E-48	3	189	192	0	186	187
---ETSYYVRLQYNGEFVPLFTDIGGITHIAGKEKNSPLKPSFIAGGGAFGYKMDDIRVDVEGLYSWLNKDADVVN---STVADNLTAISGLVNVYYDVAIEDMPITPYIGVGVGAAYISTPLKDALNEQKNKFGFAYQAKAGVSYDVTPEIKLYAGARYFGSYGANFDKTAGAAGKDkggHIVLYSTVGAEA--
>UniRef100_Q56NV1	183	0.678	1.274E-48	5	189	192	0	192	193
-----SYYVRLQYNGEFLPLFTKVDGITYKKDKSDYSPLKPSFIAGGGAFGYKMDDIRVDVEGLYSWLNKDADVVG---DTVADNLTAISGLVNVYYDIAIEDMPITPYIGVGVGAARISTPLKTAVDSQTYKFGFAGQVKAGVSYDVTPEIKLYAGARYFGSFGAHFDkseevdkagggKETKVTKDAYKVLYSTVGAEA--
>UniRef100_Q76CJ5	183	0.809	1.274E-48	5	186	192	0	193	194
-----SYYVRLQYNGEILPFYTKVDGIKNVTGKEKDSPLTRSFIAGGGAFGYKMDDIRVDVEGLYSQLAKDTAVVNASETNVADSLTAFSGLVNVYYDIAIEDMPITPYVGVGVGAAYLSNPLKSPVGDQKHGFGFAYQAKAGVSYDVTPEIKLFAGARYFGSYGAKFDkseevtktdssgKETKVTKDEYKVLYSTIG-----
>UniRef100_A0A023HUN5	183	0.654	1.274E-48	0	191	192	3	196	201
SDEETSYYVRSQYSGEILPLFTKIEGIEYKNATNIHIPLKASFIAGGGAFGYKMDDIRVDVEGVYSYlNINDVKDAKFTPDTIADSLTAISELVNVYCDIAIEDMPITPYVGVGVGAAYISNPLKDAVNDQKSKFGFAGQVKPGVSYDVTPEVKLYAGARYFGSYGANFDKSIGEENKgGHTVFYSTVGAEAGV
>UniRef100_A0A5B9BZU4	183	0.818	1.745E-48	3	189	192	0	181	182
---ETSYYVRLQYNGEILSLYTKVDGITH---TSGKSPLKASFLAGGGAFGYKMDDIRVDVEGLYSQLAKDATVV--SDDKAADSVTAFSGLVNVYYDKAIEDMPITPYVGVGVGAAYISNPSKANEVKDQKGFGFAYQAKAGVSYDVTPEIKLFAGARYFGSYGASFDKANKDDTGIKNVLYSTVGAEA--
>UniRef100_Q5QIR7	183	0.702	1.745E-48	5	189	192	0	193	194
-----SYYVRLQYNGEVLPFKTKVDGVTYKSGKDNNSPLKASFLAGSGAFGYKMDDIRVDVEGLYSQLSKDADVVGTSPA-VAKSLTAFSGLVNVYYDIAIEDMPITPYVGVGVGAAYISTPLETPINDQKSKFGFAYQAKAGVSYDVTPEIKLFAGARYFGSYGASFDGKKLDPEGNkqvadtdagaYKVLYSTVGAEA--
>UniRef100_A0A4P8FBS6	182	0.921	2.391E-48	0	165	192	3	168	169
SDEETSYYVRIQYNGEIIPFYTKVDGITNATGKEKDSPITRSFIAGGGAFGYKMDDIRVDVEGLYTQLAKDTAVVNTSETNVADSITAFTGLVNVYYDIAIEDMPITPYVGVGVGAAYISNPTKADAVKDQKGFGFAYQPKAGVSYDVTPEIKLFAGEGYFGSYGA--------------------------
>UniRef100_A0A3G3ND17	182	0.866	2.391E-48	12	191	192	0	179	183
------------YNGEILPFYTKVDGIANAAGKERDSPLTRSFIAGGGAFGYKMDDIRVDVEGLYSQLAKDTVVVNVSEQDIADSLTAFAGLVNVYYDIAIEDMPITPYVGVGVGAAYISNPSKADGVKDQKRFGFAYQAKAGVSYDVTPEIKLFSGARYFGSYGASFDKKTKGDTGIRNVLYSTVGAEAGV
>UniRef100_E0YUE9	182	0.686	3.275E-48	0	191	192	3	201	206
SDEETSYYVRLQYNGEVLPLFTKVDGITglkkNATDTAETTDLYnASFIAGGGAFGYKMDDIRVDVEGIYSWLNKDT-SVTGTPAPVGGvanNLTAISGLVNVYYDVAIEDMPITPYIGAGVGAAYVSNPLATKVTGDkDSGFGVAYQAKAGVSYDVTPEIKLYAGVRYFGSYGANFGKATKD-DAGIKVLYSTVGAEAGV
>UniRef100_D2XR87	181	0.695	4.487E-48	5	189	192	0	183	184
-----SYYVRLQYNGEFVPLFTDIGGIKHTAGKEKNSPLKPSFIAGGGAFGYKMDDIRVDVEGLYSWLNKDADVVD---STVADNLTAISGLVNVYYDVAIEDMPITPYIGVGVGAAHISTPLKTAVDNQTYKFGFAGQVKAGVSYDVTPEIKLYAGARYFGSFGANFDKDAITGkdKGEHKVLYSTVGAEA--
>UniRef100_E9JHK8	181	0.731	4.487E-48	4	189	192	0	189	190
----TSYYVRLQYNPEVLPFKTKIDGMKYEKEGKAQDPLKASFLAGGGAFGYKMDDIRVDVEGLYSQlNKNDVKDATFTPDTVADSVTAFSGLVNVYYDIAIEDMPITPYVGVGVGVSYLSNPSKADGVKDQKGFGFAYQAKAGVSYDVTPEIKLFAGARYFGSYGASFDKDGTDAhkdKGEIKVLYSTVGAEA--
>UniRef100_A0A7L8YN59	181	0.832	6.147E-48	5	170	192	0	166	175
-----SYYVRLQYNGEILPLFTKVDGITNVTGKEKDSPLKASFIAGGGAFGYKMDDIRVDVEGLYSQLSKDATIINTSEKNVADSLTAFSGLVNVYYDIAIEDMPITPYIGVGVGAAYVSNPLATKVTDDKaSGFGVAYQAKAGVSYDVTPEVKLYAGARYFGSYGANFGKT---------------------
>UniRef100_A0A088F8D4	181	0.727	6.147E-48	1	176	192	3	175	184
-DEETSYYVRLQYNGEFLPLFTKVDGIAHKSGKDNNSPLKASFIAGGGAFGYKMDDIRVDVEGLYSWLNKDADVVG---DTVADNLTAISGLVNVYYDVAIEDMPITPYIGVGVGAAYISTPLKTAINDQNSKFGFAGQVKAGVSYDVTPEIKLYAGARYFGSYGANFDSDASKKDK---------------
>UniRef100_A0A1D8DWQ3	181	0.705	6.147E-48	0	183	192	3	184	185
SDEETSYYVRLQYNGEFLPLFTDIGGITHK--KDKDSPLQPSFIAGGGAFGYKMDDIRVDVEGLYSRLNKDADVAN---VTVADNLTAISGLVNVYYDIAIEDMPITPYIGVGIGAARISTPLNTAVDGQTYKFGFAGQVKAGVSYDVTPEIKLYAGARYFGSFGAHFDKDTAAASKdkgELKVLYS--------
>UniRef100_UPI001447DC68	181	0.631	6.147E-48	1	191	192	31	236	241
-DEETSYYIRLQYNGEFLPFKTKIDAIQYQDSANKaFDPYKASFMAGGAAFGYKMDDIRVDVEGLYSQLKKNeiSGTAKAGNTAIADDLSVMSGLVNVYYDVAIEDMPITPYVGVGVGAAYLSNPLKSPVGDQKHGFGFAYQAKAGISYDVTPEIKLFAGARYFGSYGANFDGEKQDPahsddatkkvtdKGAYKVLYSTVGAEAGV
>UniRef100_K7SV53	181	0.795	8.421E-48	6	188	192	0	185	186
------YYVRLQYNDEILPFYTKVDGIKNVTGKEKDSPLTRSFIAGGSAFGYKMDGIRVDVEGLYSQLAKDTAVVNASETNVADSLTAFSGLVNVCYDIAIEDMPITPYVGVGVGAAYISTPLATAVSSQNGKFAFAGQARAGVSYDITPEIKLYAGARYFGSFGAHFDKDTAAASKdkgELKVLYSTVGAE---
>UniRef100_D3JN72	181	0.688	8.421E-48	2	191	192	0	195	196
--EETSYYIRLQYNSEFLPFKTKIDAIQYQDSADKaFDPYKASFMAGGAAFGYKMDDIRVDIEGLYSQLKKTeiSGTAKVGNTAIADDLSVMSGLVNVYYDVAIEDMPITPYIGVGVGAAYLSNPSAADGVKDQKKFGFAYQAKAGVSYDVTPEIKLFAGARYFGSYGASFDKDNTTGhkdKGEIKVLYSTIGAEAGV
>UniRef100_UPI0020A0A718	181	0.675	8.421E-48	0	191	192	30	224	229
SDEETSYYVRLQYNCEILPLFTKVDGATGAKKKTTDTStttdlYKASFIAGGGAFGYKMDDIRVDVEGLYSQLSKNTLDVAPTPAIAE-SLTAISGLVNVYYDIAIEDMPITPYVGIGVGAARISTPLNTAVDGQTYKFGFAGQVKAGVSYDVTPEVKLYAGARYFGSFGANFDKATKD-DAGIKVLYSTVGAEAGV
>UniRef100_A0A411PNB4	180	0.682	1.154E-47	1	190	192	0	193	194
-DDETSYYVRLQYNGEILPLFTKVDGATGAKKKNADagtttDFYKASFMAGGGAFGYKMDDIRVDVEGLYSQLSKDTLDVAPTPA-VAESLTAISGLVNVYYDIAIEDMPITPYVGVGVGAAYISTPLATAVSSQNGKFAFAGQARAGVSYDITPEIKLYAGARYFGSYGANFDKTDKDGKGELKVLYSTVGAEDG-
>UniRef100_Q6JH16	180	0.713	1.154E-47	0	191	192	4	199	204
SDEETSYYVRLQYNGEILPLFTNIDGAtgakkkTADTGTTTDL-YKASFMAGGGAFGYKMDDIRVDIEGLYSQLNKDTLDVAP-NPAIADSLTAFSGLVNVYYDIAIEDMPITPYVGVGVGAAYVSNPLATKANGDKaSGFGVAYQAKAGVSYDVTPEIKLYAGARYFGSYGANFGKANKD-DAGIKVLYSTVGAEAGV
>UniRef100_A0A5B9C2Y5	180	0.682	1.581E-47	3	189	192	0	185	186
---ETSYYIRLQYNGEILPLFTKIEGIEYKKDTDIHNPLKASFIAGGGAFGYKMDDIRVDVEGLYSWLNKDADVVG---DTVAESLTAISGLVNVYYDVAIEDMPITPYVGVGVGAAYISTPLATAVSSQNGKFAFAGQARAGVSYDVTPEVKLYAGARYFGSYGAHFDKDAAAGkdKGELKVLYSTVGAEA--
>UniRef100_L7XFQ1	180	0.659	1.581E-47	5	189	192	0	190	191
-----SYYVRLQYNGEILPLFTKIEGIEYKKATDIHNPLKASFIAGGGAFGYKMDDIRVDVEGLYSWLNKDADVEG---DTVADNLTAISGLVNVYYDVAIEDMPITPYIGVGVGAAYISTPLKEAVNDQKSKFGFAGQVKAGVSYDVTPEIKLYAGARYFGSFGAHFDGkkqDPKDATKQvtdegaYKVFYSTVGAEA--
>UniRef100_A0A7G4P306	179	0.731	2.165E-47	5	189	192	0	183	184
-----SYYVRLQYNGEVLPFKTKIGGVTYKSGKDNNSPLKASFLAGGGAFGYKMDGIRVDVEGLYSQLSKDADVVGTSPAVVE-SLTAFSGLVNVYYDIAIEDMPITPYVGVGVGAAYVSNPLVTEVTGDkKSGFGFAYQAKAGVSYDVTPEIKLYAGARYFGSYGANFGKTAKD-DGGIKVLYSTVGAEA--
>UniRef100_Q9ACC0	179	0.715	2.165E-47	5	189	192	0	184	185
-----SYYVRLQYNGEVLPFKTKIDGIEYKKGDDAQDPLKASFMAGSGAIGYKMDDIRVDAEVLYSQlNKSDLKGATFTPETVADNVTAFSGLVNVYYDVAIEDMPITPYVGVGVGASYLSNPSKADAVKDQKGFAFAYQAKAGVSYDVTPEIKLFAGARYFGSYGASFDKTAKD-DAGIKVFYSTIGAEA--
>UniRef100_A0A516RTU1	179	0.823	2.165E-47	1	169	192	0	169	185
-DEETSYYVRLQYNAELLPLFTKIEGITNKAGKENDSPLTRSFMGGSGAFGYKMDDIRVDVEGLYSQLNKDATVMDTNVANaVADSVTAFSGLVNVYYDVAIEDMPITPYIGVGIGAAYLSNPSKADDVKDQRGFGFAYQAKAGVSYDVTPEIKLYAGARYFGSYGANFDK----------------------
>UniRef100_A0A1P8W2A7	179	0.659	2.966E-47	9	190	192	0	189	191
---------RLQYNGEFLPLFTKIDGITYKKDKSDYSPLKPSFIAGGGAFGYKMDDIRVDVEGVYSYlnkNDVKDVVFTPADT-IANSLTAISGLVNVYYDIAIEDMPITPYVGVGVGAAYISTPLATAVNSQNGKFAFAGQVKAGVSYDVTPEIKLYAGARYFGSYGAHFDGEKVDGTKKvadkgaYKVLYSTVGAEAG-
>UniRef100_K7T3Y1	179	0.760	2.966E-47	6	188	192	0	191	192
------YYARLQYNDEILPFYTKVDGIKNVTGKEKDSPLTRSFIAGGSAFGYKMDGIRVDVEGLYSQLAKDTAVVNASETNVADSLTAFSGLVNVYYDIAIEDMPITPYVGVGVGAAYISTPLKDAVNDQKSKFGFAGQVKAGVSYDVTPEVKLYAGARYFGSYGANFDGKKTDPKDStrqvtdagaYKVLYSTVGAE---
>UniRef100_Q6JH24	179	0.686	2.966E-47	0	191	192	3	198	203
SDEETSYYVRLQYNGEILPLFTKIDGATGAKKKNADAStttdlYKASFMAGGGAFGYKMDGIRVDIEGLYSQLSKDTLEKAPDPA-IADSLTAISGLVNVYYDIAIEDMPITPYIGVGVGAAYVSNPLATKVTDDKaSGFGVAYQAKAGASYDVTPEIKLYAGARYFGSYGANFGKA-TKGDAGIKVLYSTVGAEAGV
>UniRef100_F5CNJ1	179	0.625	2.966E-47	0	191	192	3	212	216
SDEETSYYVRLQYNGEFLPLFTKIDGVTGLKKKAGDaadttDLYNASFIAGGGAFGYKMDDIRVDVEGVYSQLNQDT-TVTGTPVPAVGiakNLTAISGLVNVYYDIAIEDMPITPYIGVGVGAARISTPLKTAVDSQTYKFGFAGQVKAGVSYYVTPEIKLYAGARYFGSFGAHFDkseevgkaggeKETKVTKDEYKVLYSTVGAEAGV
>UniRef100_B5LWQ0	179	0.588	4.063E-47	0	191	192	3	245	250
SDEETSYYVRLQYNGEVLPFYTSIEGITHKSGKDKDSPLKASFIAGGGAFGYKMDDIRVDVEGLYSQLSKDANVVNaaavaavsttpavaavsttpavaavsttpavaavsttpavaavgttpaiAAIPEVAESLTAISGLVNVYYDIAIEDMPITPYVGVGVGAAYISTPLKTAVNGQNSKFGFAGQVKAGVSYDVTPEIKLYAGARYFGSFGAHFDKDAAAGkdKGELKVLYSTVGAEAGV
>UniRef100_K7T3X2	178	0.843	5.567E-47	6	171	192	0	165	169
------YYVRLQYNGEVLPLFTKVDNMKIKKGTDDVDPFKASFIGGGAAFGYKMDGIRVDVEGLYSQLAKDTAVVNASETNVADSLTAFSGLVNVYYDIAIEDMPITPYVGVGVGAAYISNPSKADSVKDQKGFGFAYQAKAGVSYDVTPEIKLFTGARYFGSYGASFDKAD--------------------
>UniRef100_O52090	178	0.767	5.567E-47	5	189	192	0	184	185
-----SYYVRLQYNGEILPFYTKVNGIKNAANKDKDSTLKRSFIAGGVAFGYKMDDIRVDVEGLYSRLAKNGDVIDASEASVAESLTAFSGLVNVYYDIVVEDMPIIPYVGVGVGAAYISNPSKVAEVKDQRSFGFAYQAKGGVSYDVTPEIKLFAGARYFGSYGASFDKTTKGDDGIKNVVYNTFGAEA--
>UniRef100_A0A976X674	178	0.619	7.626E-47	5	187	192	0	195	196
-----SYYVRLQYNGEFLPLFTKVDGITYKKDKSDYSPLKPSFIAGGGAFGYKMDDIRVDVEGVYSYlnkNDLKDVTFHPANT-IADSVTAVSGLVNVYYDIAIEDMPITPYIGFGVGAAYISTPLELPVNDQKSKFGFAGQVKAGVSYDVTPEVKLYAGARYFGSFGSHFDksqkvdkagggKETKVTKDAYKVLYSTVGA----
>UniRef100_Q3YFR3	177	0.858	1.045E-46	0	161	192	3	164	165
SDEETSYYVRLQYNGEILPFYTKVDGIQNTPAREKDSPLTRSFIAGSGAFGYKMDDIRVDVEGLYSRLAKDTAVIGASEKDLADSLTAFSGLVNVYYDIAIEDMPVTPYVGIGVGAAYISNLSNIADVKDQKRFGFAYQAKAGVSYDVTPEIKLFAGARYFG------------------------------
>UniRef100_A0A7Y6JST1	177	0.647	1.045E-46	1	191	192	31	234	239
-DEETSYYIRLQYNGEFLPFKTEIKGIEYKKDDKDQDPLKASFMAGGSAFGYKMDDIRVDIEGLYSQLSKNEVDGATATPKVADNLTAFSGLVNVYYDVAIEDMPITPYVGVGLGAAYLSNPATDKiVTEQKHGFGFAYQAKAGVSYDVTPEIKLFAGARYFGSYGASFDkseevtksGGDEKETKvtqdAYKVLYSTIGAEAGV
>UniRef100_E9N9N8	177	0.722	1.431E-46	1	191	192	4	187	192
-DEETSYYVRLQYNGEIFPLFTKIDGV---AGLKKKDLYNASFIAGGGAFGYKMDDIRIDVEGIYSWLNKDTTSVPTG--GVVNNLTAISGLVNVYYDVAIEDMPITPYVGVGVGAAYVSNP-LATKVVDKASFGVAYQAKAGVSYDVTPEIKLYAGARYFGSYGANFGKETKD-DAGIKVLYSTVGAEAGV
>UniRef100_Q5YD46	176	0.703	2.686E-46	5	165	192	0	161	162
-----SYYVRLQYNGEILPLFTKVDGITYKKDNSDYSPLKASFIAGGGAFGYKMDDIRVDVEGVYSYlNKNDVTDAKFTPDTIAGSLTAISGLVNVYYDIAIEDMPITPYIGVGVGAAYISTPLKDAVNDQKSKFGFAGQVKAGVSYDVTPEVKLYAGARYFGSFGA--------------------------
>UniRef100_D2SPP6	176	0.736	2.686E-46	2	170	192	0	170	172
--EETSYYVRLQYNGEVLPFKTRIDGIEYKKGTEVHDPLKASFMAGGAAFGYKMDDIRVDVEGLYSQlNKNDVSGATFTPTTVANSVAAFSGLVNVYYDIAIEDMPITPYVGVGVGAAYISNPSETKATKDkKSGFGFAYQAKAGVSYDVTPEIKLYAGARYFGSYGANFGKT---------------------
>UniRef100_A0A0U4B845	176	0.758	2.686E-46	0	170	192	0	173	177
SDEETSYYIRLQYNGEFLPFKTKIDNITVKkdsTAVTDVDPFKASFMAGGGAFGYKMDDIRVDVEALYSQLSKNADTGITTEPGVADNLSVMSGLVNVYYDVAIEDMPITPYVGVGVGAAYLSNPSKADAVKDQKGFGFAYQAKAGVSYDVTPEIKLFAGARYFGSYGAKFDAT---------------------
>UniRef100_Q6JH22	176	0.678	2.686E-46	0	191	192	3	200	205
SDEETSCYIRLQYNGEFLPLFTKIDGVTglkkTADTADTIDLYNASFIAGGGAFGYKMDDIRVDVEGIYSWLNKDTDVTGASVPagGVANNLTAISGLVNVYYDVAIEDMPITPYIGVGVGAAYINNPLVTKVTGDkDSGFGVAYQAKAGVSYDVTPEIKLYAGARYFGSYGANFGKTTKDGAG-IKVLYSTVGAEAGV
>UniRef100_Q9KIX9	175	0.787	6.903E-46	7	185	192	0	176	177
-------YVRLQYNGEILPIYTEVDGITKLTGKEQYSPLKRSFMAVSGAFGYKMDDIRVDVEGLYSQLATDSTVVD--VSKLASSVTAFSGLVNVYYDVAIEDIPITPYVGIGVGASCLSNPSGITAVKDQKGFGFAYQAKAGVSYDVTPEIKLFAGARYFGSYGASFNKETTSVDKQMKVLYSTV------
>UniRef100_Q9F1W7	175	0.692	9.457E-46	5	186	192	0	178	179
-----SYYVRLQYNGEILPLFTKVDGIAHKSGKDNNSPLKASFIAGGGAFGCKMDDIRVDVEGPYSWLNKDADVV---VDTVAESLTAISGLVNVYYDVAIEDMPITPYVGVGVGAAYISTPLATAVSSQNGKFAFAGQARAGVSYDVTPEVILYAGARYFGSYGANFDKTDKDGKGELKVIYSTVG-----
>UniRef100_Q76CG9	174	0.710	1.295E-45	5	186	192	0	180	181
-----SYYVRLQYNGEVLPFKTKIDGITHKSGKDNNSPLKASFLAGGGAFGYKMDDIRVDVEGLYSQLSKD-VDVAADSPAIAESLTAFSGLVNVYYDVAIEDMPVTPYIGVGVGIAYVSNPLATKATDDKaSGFAFAYQAKAGVSYDVTPEIKLYAGARYFGSYGANFGKTVKD-DGGIKVLYSTVG-----
>UniRef100_O52088	174	0.663	1.295E-45	5	189	192	0	187	188
-----SYYVRLQYNGEFLPLFTKVDGAtgakkTADTATXTDL-YKASFMAGGGAFGYKMDDIRVDVEGLYSQLSKDALAVAPTPA-IADSLTAISGLVNVYYDIAIEDMPITPYIGVGVGAAYISTPLATAVSSQNGKFAFAGQARAGVSYDVTPEVKLYAGARYFGSYGANFDKTDKDGKGKLKVLYSTVGAEA--
>UniRef100_Q5YD27	174	0.734	1.775E-45	5	165	192	0	161	162
-----SYYVRLQYNGEILPLFTKVEGITYKKDSSDYSPLKASFIAGGGAFGYKMDDIRVDVEGVYSYlNKNDVTGATFTPDTVADSLTAISGLVNVYYDVAIEDMPITPYIGVGVGAAYISTPLKEALNEQKNKFGFAYQAKAGVSYDVTPEIKLYAGARYFGSYGA--------------------------
>UniRef100_Q9AMB3	173	0.641	2.431E-45	4	188	192	0	186	188
----TSYYVRLQYNGEILPLFTKVDNMKIKKGTDDVDPFKASFLGVGAAFGYKMDDIRVDIEGLYSQLNKNVNNDEvLTPDTVAGSLKAISGLVNVYYDIAIEDMPITPYVGVGVGAAYVSTPLKEAINGQKNKFGFAYQAKAGVNYDVTPEIKLYAGARYFGSCGANFDSDASKKDKgGHAVFYSTVGAE---
>UniRef100_Q9ACC3	173	0.623	2.431E-45	5	189	192	0	198	199
-----SYYVRLQYNGEISPFKTKIDGIEYKKGNDAQDPLKASFMAGSGAFGYKMDDIRVDVEGLYSQlNKNDVSDAVFTPTTVADNVTAFSGLVNVYYDVAIEDMPVTPYVGVGVGAAYVSNPLATKIAGDkDSGFGFAYQAKAGVSYDVTPEIKLYVGARYFGSYGANFDGTKQDPahpddpekkvtdKGAHKVFYSTIGAEA--
>UniRef100_A0A141GD53	173	0.598	2.431E-45	0	191	192	3	205	211
SDEVTSLYVGLQYNGEFLPLFTKIDGIDYKEGTDVYSPLKASFIAGGGAFGYKMDDIRVDVEGVYSYlnkNDVKDVAFTPADT-VANSLTATSGLVNVYCDIAIEDMPITPYVGVGVGAAYISAPLETAVNSQNGKFGFAGQERAGVIYDITPEIKLYAGARFFGSYGAHFDGEDADPKDTFTkvadkgadeVVYSTVGEEYGV
>UniRef100_H6SFU4	173	0.644	3.330E-45	5	189	192	0	196	197
-----SYYVRLQYNGEVLPFKTKIDGIEYKKNNDAQDPLKASFMAGSGAFGYKMDDIRVDVEGLYSQlNKNDVSGAAFTPVTVADSVTAFSGLVNVYYDVAIEDMPITPYVGVGVGAAYVSNPLATKVAGDkDSGFGFAYQAKAGVSYDVTPEIKLYAGARYFGSYGAKFDGEkkqgsgaDEXTTTDkgaYKVFYSTIGAEA--
>UniRef100_H6SFT8	173	0.676	4.561E-45	5	188	192	0	194	196
-----SYYVRLQYNGEISPFKTKIDGIEYKKDNDAQDPLKASFMAGSGAFGYKMDDIRVDVEGLYSQlNKNDVSGAIFTPATVADNVTAFSGLVNVYYDVAIEDMPVTPYVGVGVGAAYFSNPSSADAVKDQKGFGFAYQAKAGVSYDVTPEIKLYAGARYFGSYGAKFDGEkkqgsgadevTTTDKGAYKVFYSTIGAE---
>UniRef100_L7SZ72	171	0.670	1.606E-44	5	189	192	0	189	190
-----SYYIRLQYNGEILPLFTKVDGATGAKKKTADTDtttdlYKASFMAGGGAFGYKMDDIRVDVEGLYSQLSKDTLDVAPTPA-IADSLTAFSGLVNVYYDIAIEDMPITPYVGIGVGAARISTPLNTAVDGQTYKFGFAGQVKAGVSYDVTPEVKLYAGARYFGSYGANFDKSSGDkGKGGHTVLYSTVGAEA--
>UniRef100_I6QCI1	171	0.869	2.200E-44	16	191	192	0	175	180
----------------ILPFYTKVDGIKNAAGKEKDSPLTRSFIAGGGAFGYKMDDIRVDVEGLYSQLAKDTAVENAXETNVADSLTAFSGLVNVYYNIAXEDXPITPYVGVGVGAAYINNPSKADTXKEPKGFDFAYHAKAAVSSNVTPEIKLYAGARYFXSYGASFNKETVSATKEINVLYSAVGAEAGV
>UniRef100_A0A077SQC2	171	0.677	2.200E-44	1	183	192	0	189	191
-DEETSYYVRLQYNGEILPLFTKVDGAtgakkkTADTGTTTDL-YKASFMAGGGAFGYKMDDIRVDVEGLYSQLSKNTLDVAPTPAIAE-SLTAISGLVNVYYDIAIEDMPITPYIGVGVGAAYISSPLETAVNDQKNKFGFAGQVKAGVSYDVTPEIKLYAGARYFGSFGAHFDKDTAAANKdkgEFKVLYS--------
>UniRef100_A0A2Z4FS42	170	0.635	4.127E-44	1	191	192	0	195	196
-DEETSYYIRLQYNGEFSPFKTEVSGISNP---DKVDPFKASFMAGGGAFGYKMDDIRVDVEALYSQLNNNKDTVN----PFADNLSVMSGLVNVYYDVAIEDMPITPYVGIGVGAAYLSNPLKSPVGDKKHRFGFAYQAKAGVSYDVTPEIKLYAGARYFGSYGASFDGqkqdpaHPGDTTKKvtdegiYKVLYSTIGAEAGV
>UniRef100_A0A3G3C1A2	169	0.929	5.653E-44	1	156	192	4	159	166
-DEETSYYVRLQYNGEILPFYTKVDGIKNAAGKEKDSPLTRSFIAGGGAFGYKMDDIRVDVEGLYSQLAKDTAVVNASETNVADSLTAFSGLVNVYYDIAIEDMPITPYVGVGVGAAYISNPSKADTVKDQKGFGFVYQAKAGVSFDVIPEIKLYAG-----------------------------------
>UniRef100_Q2P9T7	169	0.795	7.743E-44	5	165	192	0	157	158
-----SYYIRLQYNGEILPLFTKVDGITNVTGKEKDSPLKASFIAGGGAFGYKMDDIRVDVEGLYSWLNKDADVAG---DTVADNLTAISGLVNVYYDVAIEDMPITPYVGVGVGAAHISTPLKTAVDSQTYKFGFAGQVKAGVSYDVTPEIKLYAGARYFGSYGA--------------------------
>UniRef100_I6ZAH3	169	0.655	7.743E-44	9	185	192	0	179	180
---------RLQYNGEFLPLFTKVDGIEYKKGTDIYSPLKASFIAGGGAFGYKMDDIRIDVEGVYSYLNKNNVTGAAFTPadKIADSLTATSGLVNVYYDIAIEDMPITPYIGVGVGAAYISTPLKTALNEQKNKFGFAGQVKAGVSYDVTPEVKLYAGARYFGSYGANFDSDASKKDKgGHAVLYSTV------
>UniRef100_B0FBP7	169	0.651	7.743E-44	15	191	192	0	179	184
---------------EILPLFTEIDGIDYKKGTDIYSPLKASFIAGGGAFGYKMDDIRVDVEGVYlylNKNDVKDVVFTPADT-IANSLTAISGLVNVYYDIAIEDMPITPYVGVGVGAAYISTPLKDAVNDQKSKFGFAGQVKAGVSYDVTPEVKLYAGARYFGSYGANFDKSGGEKDKgGHTVLYSTVGAEAGV
>UniRef100_A0A221Y5B2	169	0.652	7.743E-44	5	189	192	0	189	190
-----SYYIRLQYNGKFLPFKTKIDNITVQKnniTVTDVDPFKASFLAGGGAFGYKMDDIRVDIEALYSQLSKNTETGVTTDPGVADNSSVMSGLVNVYYDVAIEDMPITPYVGVGVGAAYIKNPLATKITGDkDSGFGFAYQAKAGVSYDVTPEIKFFAGARYFGSYGASFQKDAGDTNKNgLKVLYSTIGAEA--
>UniRef100_F4ZD45	168	0.682	1.990E-43	5	189	192	0	185	186
-----SYYVRLQYNGEILPLFTEIGGIQHNKNKQKDSPLKASFMAASGAFGYKMDDIRVDIEGLYSRLNKDADVVD---ATVENNLKAISGLVNVYYDIAIEDMPITPYVGVGVGAAYINNPLAKKATGDkNSGFGVAYQAKAGVSYDVTPEIKFYAGARYFGSYGANFvqkAKDDAAIDTVIKVLYSTVGAEA--
>UniRef100_Q9ACB4	168	0.685	1.990E-43	5	189	192	0	188	189
-----SYYVRLQYNGEILPLFTKVDGATgarkkNADAATTTDLYKASFMAGGGAFGYKMDDIRVDVEGLYSQLSKDTLESAPDPA-IADSLTAISGLVNVYYDIAIEDMPITPYIGVGVGAAYVSNPLATKVTDDKaSGFGVAYQAKAGVSYDVTPEVKLYAGARYFGSYGANFDKTAKD-DAGIKVLYSTVGAEA--
>UniRef100_Q5BQP8	168	0.661	1.990E-43	1	190	192	0	208	209
-DEETSYYIRLQYNGEVLPFKTEVDGITgakkkTTDTNTTTDLYKASFMAGGGAFGYKMDDIRVDVEGLYSQLSKDTFDTAPTPA-IADKLTAISGLVNVYYDVAIEDMPITPYVGVGIGAAYVSNPATAQVVADQKhGFGFAYQAKAGVSYDITPEIKLFAGARYFGSYGASFDKseqvdkvGGASGEKEarvtkdaYKVLYSTIGAEAG-
>UniRef100_Q3V577	168	0.640	2.726E-43	1	190	192	31	236	242
-DEETSYYIRLQYNGEVLPFKTKVDAIQYQDNADKvFDPFKASFMAGGAAFGYKMDNIRVDIDGLYSQLNKNeiSGTAKAGNTKIADNLSVMSGLVNVYYDVAIEDMPITPYVGVGIGAAYLSNPTTEKIVADQKHrFGFAYQAKAGVSYDVTPEIKLFAGARYFGSYGAKFNKSeearKIDSTKEktevtkdtYKVLYSTIGAEAG-
>UniRef100_K7SV62	167	0.682	3.733E-43	6	188	192	0	187	188
------YYVRLQYNGEILPLFTKVDGATGAKKKTADTDtttdlHKASFMAGGGAFGYKMDDIRVDVEGLYSQLSKDTLDVAPTPA-IADSLTAFSGLVNVYYDIAIEDMPITPYVGVGVGAAYISTPLATAVSSQNGKFAFAGQARAGVSYDVTPEVKLYAGARYFGSYGANFDKSGGEKDKgGHTVLYSTVGAE---
>UniRef100_B5L357	167	0.885	5.113E-43	5	161	192	0	156	157
-----SYYVRLQYNGEILPFYTKVDGITNATGKEKDSPLTRSFLAGGGAFGYKMDDIRVDVEGLYSQLVKDTAVVNACETNVADSLTAFSGLVNVYYDIAIEDTPITPYVGVGVGAAYISNPSKANEVKDQKGLGFVHQAKAGVRYDVTSEIKLSSGARYLG------------------------------
>UniRef100_V5JYC8	167	0.653	5.113E-43	1	187	192	3	207	208
-DEETSYYIRLQYNGEFLPFKTEIKGIEYKKDNKDNKDqdlLKASFMAGGAAFGYKMDDIRVDIEGLYSQLSKNEVDGATATPKVADNLTAFSGLVNVYYDVAIEDMPITPYVGVGLGAAYLSNPATDKIVTDQKhGFGFAYQAKAGVSYDVTPEIKLFAGARYFGSYGASFDkseqvakqgsssgeKETEVTKDAYKVLYSAVGA----
>UniRef100_K7SLS7	166	0.666	7.004E-43	6	188	192	0	187	188
------YYARLQYNGEILPLFTKVDGATGAKKKTADTDtttdlHKASFMAGGGAFGYKMDDIRVDVEGLYSQLSKDTLDVAPTPA-IADSLTAFSGLVNVYYDIAIEDMPITPYIGVGVGAAYINTPLKDAVNDQKSKFGLAGQVKAGVSYDVTPEVKLYAGVRYFGSYGANFDKSGGEKDKgGHTVLYSTVGAE---
>UniRef100_Q8KHX2	166	0.664	7.004E-43	5	189	192	0	191	192
-----SYYVRLQYNGEILPLFTKVDGVTglkkkTTDTTDTTDLYTASFMAGGGAFGYKMDDIRVDVEGVYSQLNKDT-TVTGTSVPAEGianNLTAISGLVNVYYDIAIEDMPITPYIGVGVGAAYVSNPLAKKVTDDKaSGFGVAYQAKAGVSYDVTPEIKLYAGARYFGSYGANFGKA-AKGDAGIKVLYSTVGAEA--
>UniRef100_Q9AP21	166	0.706	9.593E-43	13	187	192	0	173	174
-------------NGEFLLLFTKIDGITNATGKEKDSPLKASFIAGGGAFGYKMDDIRVDVEGLYSWLNKDADVAGG---TVADNLTAISGLVNVYYDIAIEDMPITPYVGVGVGAARISTPLKTAVDSQTYKFGFAGQVKAGVSYDVTPEVKLYAGARYFGSFGAHFDKDATTGKgqGELKVLYSTVGA----
>UniRef100_A0A2Z2GW99	166	0.688	9.593E-43	12	190	192	0	179	180
------------YNGEFLPFKTRIDGIEYKKGTKDHDPLKPSFMAGGAAFGYKMDDIRVDVEGLYSQlNKNDVGGATFAPTTVANSVALFSGLVNVYYDIAIEDMPITPYIGVGVGAAYIINPFKASAVKDQKGFGFAYQPEAGVSYDETPQNKLYAGARYFVSYVASFINKTASATNDINVLYSDVGAEPG-
>UniRef100_A0A1B1PF97	166	0.715	9.593E-43	0	169	192	2	176	186
SDEETSYYVRLQYNGEILPLFTKIDGATGAKKKSADAStttdlYKASFMAGGGAFGYKMDDIRVDIEGLYSQLSKDTLEKAPDPA-IADSLTAISGLVNVYYDIAIEDMPITPYIGVGVGAAYVSNPLATKVTDDKaSGFGVAYQAKAGVSYDVTPEIKLYAGARYFGSYGANFGK----------------------
>UniRef100_A0A2Z4FS41	166	0.625	9.593E-43	1	191	192	0	195	196
-DEETSYYIRLQYNGEFSPFKTEVSDIPNP---DKVDPFKASFMAGGGAFGYKMDDIRIDVEALYSQLNNNKDTVN----PFADNLSVMSGLVNVYYDVAIEDMPITPYVGIGVGAAYLSNPLKSPVGDKKHGFGFAYQAKAGVSYDVTPEIKLYTGARYFGSYGASFDGqkqdpaHPGDTTKKvtdegvYKVLYSTIGAEAGV
>UniRef100_UPI001446094D	166	0.593	1.314E-42	2	191	192	34	236	242
--EESSYYVRLQYNGEILPYKTKIDGFEAkKNSAVTTDAYTSSFISGGGAFGYRMDEFRVDFEGLYSQlnkadgvifqklNTAATPVGDGTDVDLDDSLTAIAGLVNVYYDLALDDMPMTPYVGVGVGAAYINNPLKTAVSGDkDSGFGFAYQAKAGVSYDVSPEFKLFAGARYFGAYGANFDKAAAN-DKGVKVLYSTIGAEVGV
>UniRef100_K7SLQ5	165	0.693	1.800E-42	6	188	192	0	187	188
------YYARLQYDGEILPLFTKVDGATGAKKKTADTDtttdlYKASFMAGGGAFGYKMDDIRVDVEGLYSQLSKDTLDVAPTPA-MADSLTAFSGLVNVYYDVAIEDMPITPYVGVGVGAAYISTPLKEALNEQKNKFGFAYQAKAGVSYDVTPEIKLYAGARYFGSCGANFDKTAAGKDKgGHTVLYSTVGAE---
>UniRef100_Q6EWM4	165	0.671	1.800E-42	5	189	192	0	190	191
-----SYYVRLQYNGEILPLFTKVDGVTglkksANDKTDTTDLYTASFMAGGGAFGYKMDDIRVDIEGVYSQLNKDtTVTGTAVPGAVAESLTAISGLVNVYYDVAIEDMPITPYIGVGVGAAYVSNPLATKVTNDKaSGFGVAYQAKAGVSYDVTPEVKLYAGARYFGSYGANFGKTAKD-DAGIKVLYSTVGAEA--
>UniRef100_A0A3G3C0P2	165	0.663	1.800E-42	1	183	192	4	192	193
-DEETSYYVRLQYNGEFLPLFTKIDGVTglkkkTGDTADTTDLYNASFIAGGGAFGYKMDDIRVDVEGIYSWLNKDTnVTGTVSPGAVAESLTAISGLVNVYYDVAIEDMPITPYIGAGVGAAYINNPLAKKVIDDkDSGFGVAYQAKAGVSYDVTPEIRLYAGARYFGSYGANFGKAVKD-DAGIKVLYS--------
>UniRef100_A0A3G3C0P3	165	0.668	1.800E-42	1	183	192	4	192	194
-DEETSYYVRLQYNGEFLPLFTKIDGVTglkkkTGDTADTTDLYNASFIAGGGAFGYKMDDIRVDVEGIYSWLNKDTnVTGTVSPGAVAESLTAISGLVNVYYDVAIEDMPITPYIGAGVGAAYINNPLAKKVIDDkDSGFGVAYQAKAGVSYDVTPEIKLYAGARYFGSYGANFGKAVKD-DAGIKVLYS--------
>UniRef100_I6YQL3	164	0.649	3.376E-42	12	185	192	0	176	177
------------YNGEILPLFTKVDGIEYKKGTESHTPLKASFIAGGGAFGYKMDDVRVDVEAVYSRlNKNDVTGAIFNQNXVADSLTAISGLVNVYYDIAIEDMPITPYIGVGVGAAYISTPLKDAVNGQESKFGFAGQVKAGVSYDVTPEVKLYAGARYFGSFGAHFDKDATTGkdKGELKVLYSTV------
>UniRef100_Q6EWM3	164	0.666	3.376E-42	5	189	192	0	190	191
-----SYYVRLQYNGEILPLFTKVDGVTglkksANDKTDTTDLYTASFMAGGGAFGYKMDDIRVDIEGVYSQLNKDtTVTGTAVPGAVAESLTAISGLVNVYYDVAIEDMPITPYIGVGVGAAYVSNPLATKVTNDKaSGFGVAYQAKAGVGYDVTPEVKLYAGARYFGSYGANFGKTAKD-DAGIKVLYSTVGAEA--
>UniRef100_J7H0X4	164	0.848	4.624E-42	14	185	192	0	169	170
--------------GEILPFYTKIGGIANTADKEKDSPLTRSFMAGGGAFGYKMDDIRVDVEGLYSQLVRDATVVLDN--KVADSVTVFSGLVNVYYDIAIEDMPITPYVGVGVGAAYISNPSKVDAVKEQKGFGFAYQAKAGVSYDVTSEIKLFAGARYFGSYGASFNKETVSATKEINVFYSVV------
>UniRef100_A0A0H4LM72	164	0.828	4.624E-42	21	188	192	0	168	171
---------------------TKVDGIKNVTGKEKDSPLTRSFIAGGGAFGYKMDDIRVDVEGLYSQlNKNDVSGATFTPTIVANSVAAFSGLVNVYYDIAIEDMPITPYVGVGVGAAYISNPSKADSVKDQKGFGFAYQAKAGVSYDVTPEIKLFAGARYFGSYGASFDKADKDDTGIKNVVYSAVGAE---
>UniRef100_A0A2L1IQB1	164	0.681	4.624E-42	16	191	192	1	173	179
----------------FLPLFTKVDGIAHKSGKDNNSPLKASFIAGGGAFGCKMDDIRVDVEGPYSWLNKDADVV---VDTVAESLTAISGLVNVYYDVAIEDMPITPYVGVGVGAAYISTPLATAVSSQNGKFAFAGQARAGVSYDVTPEVILYAGARYFGSYGANFDKTDKDGKGELKVLYSTVGAEAGV
>UniRef100_A0A5J6RG17	164	0.608	4.624E-42	17	190	192	0	183	184
-----------------LPLFTKIEGIEYKKDTDIHNPLKASFIAGGGAFGYKMDDIRVDVEGVYSYlNKNDVADAKFTPDTVADSLTAISGLVNVYYDVAIEDMPITPYVGIGVGAARISTPLNTAVDGQTYKFGFAGQVKAGVSYDVTPEIKLYAGARYFGSYGANFDGKKIDPKDSnkqvtdagaYKVLYSTVGAEAG-
>UniRef100_A0A7Y6N9S2	164	0.635	4.624E-42	1	191	192	31	240	245
-DEETSYYIRLQYNGEFSPLNTKVDGIigAQKDSKDTNDLYKPSFMAGGGAFGYKMDDIRVDIEGLYSQLGKDTL-SRAPTPDIVDDLTAISGLVNVYYDIAIEDMPIIPYISVGLGAAYVSNPAKAQVVADQKrGFGFAYQAKAGVSYNVTPEIKLFAGARYFGSYGASFDksetvNKKASEDKKiedketkvtagaYKVLYSTIGAEAGI
>UniRef100_Q5GSK4	163	0.635	1.188E-41	1	191	192	31	235	240
-DEETSYYIRLQYNSEFSPLNTKVDGITgaQKDSKDTNDLYKPSFMAGGSAFGYRMDDIRVDIEGLYSQLSKSTL-SRAPTPDIVDNLTAISGLVNVYYDVVIEDIPITPYVGVGLGVAYISNPAKAQVIADQKhGFGFAYQAKAGISYDVTPEIKLFAGARYFGSYGANFDkseevNKGTSEDKEtkvtagaYKVLYSTIGAEAGI
>UniRef100_M1VQN8	162	0.603	1.627E-41	5	189	192	0	187	188
-----SYYFRVQYNGEVSPFKTKIDGIQYQDSANKaFDPLKASFMAGGAAFGYKMDEFRVDIEGLYSQLNKNeiSGTAKPGNTGIAEKLSVMSVLVNMYYDVAIEGTPITPYVGVGLGAAYINNPLAQKVTGDkDSGFGFAYQAKAGVSYDVTSEIKLFAGARYFGSYGAKFDAAAKD-DGKIKVLYSTIGAEA--
>UniRef100_I7JEV7	162	0.621	2.228E-41	1	190	192	31	230	236
-DEETSCYIRLQYNSEFLPFKTEIDGVTGAKKKNADTNvttdlYKASFMAGGSAFGYKMDDIRVDIEGLYSQLSRDTFETAPAPA-IADNLNALSGLVNVYYDVVIEDMPVIPYVGIGVGAAYLSNPLAIKVTGDkEYGFGFAYQAKAGVSYDVTPEVKLFAGARYFGSYGAKFDKPVVESGQQptkdgIKVLYSTVGAEAG-
>UniRef100_Q9ZH50	162	0.741	3.052E-41	5	189	192	0	180	181
-----SYYVRLQYNGAVLPFKTKIHGMGLSQDQN---PLKASFIAGSGAFGYKMDDIRVDVEGLYSRLAKDTAVV--SDANVADSVTAFSGLVNVYYDIAIEDMPITPYVGVGVGAACISNPSSAGEAKKQRGFGFAYQAKAGVGYDVTPEIKLFAGAHYFGSYGARFHKIKEPADnKEVGLLYNAVGAEA--
>UniRef100_Q9LBR7	161	0.634	4.180E-41	5	189	192	0	182	183
-----SYYVRLQYNGEFLPLFTKI--------ADKSDLYKPSFMAGGGAFGYKMDDIRVDIEGLYSQLNKDAGVAD---TAVADNLTAISGLVNVYYDIAIEDMPITPYVGVGVGAAYVSTPLKEAINEQKNKFAFAGQVKAGVSYDVTPEIKLYAGARYFGSYGAHFDGEKADPqdankkvadKGAYKVLYSTVGAEA--
>UniRef100_A0A221Y522	161	0.613	4.180E-41	6	189	192	1	189	190
------YYISMQYNGEFLPFKTKIDNITVQKNNinvTDVDPFKAYFLAGGGAFGYKMEDIRVDIEALYSQVSKNTETGITTDPGIANNLSIMSGLVNVYYHVALEDMPITPYVGVGVGAAYIKNPLATKITGDkDSGFGFAYQAKAGVSYDVTPEIKFFAGARYFGSYGASFQKDAGDTNKNgLKVLYSTIGAEA--
>UniRef100_G9I855	161	0.725	5.724E-41	14	185	192	3	175	176
--------------GEILPFYTKIEGIEYKKGNDSYDPLKASFIAGGGAFGYKMDDIRVDVEGVYSYlnkNDVKDVVFTPADT-IADSLTAISGLVNVYYDIAIEDMPITPYIGVGVGAAYISNPSKVDAVKDQRGFGFAYQAKAGVSYDVTPEIKLYAGARYFGSYGASFD-QTTKADAKIKVLYSTV------
>UniRef100_Q3V578	161	0.630	5.724E-41	2	190	192	32	234	240
--EETSYYIRLQYNGEVLXFKXKVDAIQYQDNADKaFDPFKASFMAGGAAFGYKMDNIRVDIDGLYSQLNKNeiSGTAKAGNTKIADNLSVMSGLVNVYYDVAIEDMPITPYVGVGVGAAYLSNPATEKIVADQKhGFGFAYQAKAGVSYDVTPEIKLFAGARYFGSYGAKFDKSEVYKDSNgertkvtkdaYKVLYSTIGAEAG-
>UniRef100_A0A7Z3DXE5	160	0.625	7.840E-41	1	190	192	31	229	235
-DEETSCYVRLQYNGEFLPFKTEVGGIigakKKNADANTTDLYKASFMSGGSAFGYKMDDIRVDIEGLYSQLSKDMLETAPVPA-IADNLSAFSGLVNVYYDVAIEDMPVTPYIGVGVGAAYLSNPLAVKVAGDkEYGFGFAYQAKAGVSYDLTPEIKLFAGARYFGSYGAKFDKPIAESDQQstkdgIRVLYSTIGAEAG-
>UniRef100_A0A221Y557	160	0.624	1.470E-40	5	189	192	0	187	188
-----SYYVRLQYNGEFLPLYTKVDGITgaKKDSKETKDLYAASFKAVGGAFGYKMDDIRVDIELLYSQLGKDKD-VTGANPEIASDLMAASALANVYYDIAIEDMPITPYVGVGVGVAGVSTPLNTVVSEQKYKFGVAGQVKAGVSYDVTPEIKLFAGARYFGSWGANFDKNAATGkdKGDLKVLYSTIGAEA--
>UniRef100_A0A516RTT7	159	0.737	2.014E-40	4	170	192	0	174	186
----TSYYVRLQYNGEILPLFTKVDGITglkrNTTDTADTTDLYnASFIAGGGAFGYKMDDIRVDVEGIYSWLNKDTSVTGTSVPagGVANNLTAISGLVNVYYDVAIEDMPITPYVGVGVGAAYINNPLAAKVSGDkDSGFGVAYQAKAGVSYDVTPEIKLYAGARYFGSYGANFGKT---------------------
>UniRef100_A0A516RTU3	159	0.676	2.014E-40	3	169	192	0	174	187
---ETSYYVRLQYNGEILPLFTKVDGVTglkkkTTDTTDTTDLYTASFMAGGGAFGYKMDDIRVDVEGVYSRLNKDT-TVTGASVPAEGianNLTAISGLVNVYYDIEIEDMPITPYIGVGVGAAYVSNPLAKKVTDDKaSGFGVAYQAKAGVSYDVTPEIKLYAGARYFGSYGANFGK----------------------
>UniRef100_Q7X4G6	159	0.632	2.758E-40	5	188	192	0	185	187
-----SYYVV-AINGEFLPLFTKVDGATgakkTADTATTTDLYKASFMAGGGAFGYKMDDIRVDVEGLYSQLSKDALAVAPTPA-IADSLTAISGLVNVYYDIAIEDMPITPYIGVGVGAAYISTPLATAVSSQNGKFAFAGQARAGVSYDVTPEVKLYAGARYFGSYGANFDKTDKDGKGKLKVLYSTVGAE---
>UniRef100_Q9RBL8	158	0.634	5.172E-40	5	189	192	0	196	197
-----SXYVSLQYKGEISPFPDKNDGIGYKKDNNDaQDPLKASFMAGSGAFGYKMXDIRVDVEGLXSQlNKNDVSGAVFTPATVADNVTAFSGLVNVYYDVAIEDMPVTPYVGIGVGAAYFSNPSSADTVKDQKGFGFAYQAKAGVSYDVTPEIKLYAGARYFGSYGAKFDGEKKQGSGEnevtttdkgaYKVFYSTIGAEA--
>UniRef100_A0A7Z3HUX0	158	0.601	5.172E-40	1	190	192	31	230	236
-DEETNCYIRLQYNGEFLPFKTEIDGVTGAKKKNTDahvvsDLYKASFMAGGSAFGYKMDDIRVDIEGLYSQLSKDAFEIAPTPA-IADNLNVLSGLVNVYYDVAIEDIPVTPYVGIGVGVAYLSNPLAVKVIGDkEYGFGFAYQAKAGVSYDVTPEIKLFTGARYFGSYGVKFDKLVAEGGQQptkdgIKVLYSTIGAEAG-
>UniRef100_Q9K4Y6	157	0.597	9.700E-40	1	190	192	31	230	236
-DEETSYYIRLQYNSEFLPFKTEVDGVigakkKSANANVTTDLYKASFMAGGSAFGYKMDDIRVDIEGLYSQLSRDIFETAPTPA-IADNLNALSGLVNVYYDVSIEDMPVTPYIGIGVGAAYLSNPLATKVTGDkEYGFGFAYQAKAGISYDVTPEIKLFAGARYFGSYGAKFDKPVTENDQQpikdgIKVLYGTVGTEAG-
>UniRef100_Q9AP18	157	0.658	1.328E-39	19	189	192	3	175	176
-------------------LFTKXDGXTYKKDKTDYSPLKPSFIAGGGAFGYKMDDIRVDVEGVYSYLNKNDVkdVVFTPEDTIANSLTAISGLVNVYYDIVIEDMPITPYIGVGVGAAYISTPLATAVSSQNGKFAFAGQARAGVSYDITPEIKLYAGARYFGSYGANFDKTNNDGKGELXVLYSTVGAEA--
>UniRef100_A0A2Z2GXY6	157	0.612	1.328E-39	16	191	192	0	184	189
----------------FLPLFTKVDGITYKKDKSDYSPLKPSFMAGGAAFGYKMDDIRVDVEGLYSYlnkNDVKDVVFTPADT-IANSLTAISGLVNVYYDIAIEDMPITPYVGVGVGAAYVSSPLKTAINNQNSKFGFAGQEKAGGNYDVTPEVKLYAGARYFGSFASHFDKATTGANNikvltkdAYAVLYSTVGAEAGV
>UniRef100_A0A6G6AXW9	156	0.687	1.819E-39	21	191	192	0	169	171
---------------------TDIGGITHNKDKEKDSPLKASFMAGGGAFGYKMDDIRVDVEGLYSWLNKDADVVG---DTVADNLTAISGLVNVYYDIAIEDMPITPYIGVGVGAARISTPLKTAVDSQTYKFGFAGQVKAGVSYDVTPEVKLYAGARYFGSYGAHFDKDAAAGkdKGELKVLYSTVGAEAGV
>UniRef100_I6ZN17	156	0.683	1.819E-39	12	185	192	0	178	179
------------YNGEVLPFLTKIDGVKYKRXGXNNSPLKASFLAGGGAFGYKMDDIRVDVEGLYSQLSKDADVVDTSPA-VAESLTAFSGLVNVYYDIAIEDMSITPYVGVGVGAAYISTPLKEPTNNQKSKFGFAYQAKAGVSYDVTPEIKLFAGARYFGSYGASFYGekenpeDSTKPIDTCKVLYSTV------
>UniRef100_Q8GDE8	156	0.698	2.491E-39	1	161	192	0	162	163
-DEETSYYIRLQYNGEVLPFKTEVDGITgakkkTTDTNTTTDLYKASFMAGGGAFGYKMDDIRVDVEGLYSQLSKD---VAGDTPAVADDLTAISGLVNVYYDVVIEDMPITPYVGVGVGAAYIKNPLDTPVGDQKHGFGFAYQAKAGVSYDVTPEIKLYAGARYFG------------------------------
>UniRef100_A0A1B0TCD9	156	0.722	2.491E-39	0	165	192	2	172	173
SDEETSYYVRLQYNGEILPLFTKVDGAtgakkkTADTGTTTDL-YKASFMAGGGAFGHKMDDIRVDVEGLYSQLSKDTLDVAPTPAIAE-SLTAISGLVNVYYDIAIEDMPITPYVSVGVGAAYVSNPLASKVTGDKaSGFGVAYQAKAGVSYDVTPEIKLYAGARYFGSYGA--------------------------
>UniRef100_G9IBH7	155	0.616	6.398E-39	17	185	192	0	171	172
-----------------LPLFTDIGGITYKKDNSDYIPLKASFIAGGGAFGYKMDDIRVDVEGVYSYLNKNDVTGAQFTPadTIADSLTAISGLVNVYYDIATEDMPITPYIGAGVGAAYLSTPLKTAVNGQNSKFGFAGQVKAGVSYDVTPEVKLYAGARYFGSYGANFDTSTGEKDKgGHTVLYSTV------
>UniRef100_A0A6H1PNB5	155	0.631	6.398E-39	5	188	192	0	178	179
-----SYYVRLQYNGEVLPLFTKI--------ADKKDLYKSSFMAGGGAFGYKMDDIRVDVEGLYSRLNKGADVAD---DTFADNLTAISGLVNVYYDIAIEDMPITPYIGVGVGAAHISTPLKTAVDNQTYKFGFAGQVKAGVSYDVTPEIKLYAGARYFGSYGANFDKTDKDGKDELDglweliVLDSAVGAE---
>UniRef100_I6ZJ98	154	0.702	8.761E-39	9	185	192	0	177	178
---------RLQYNDEILPLYTKVDGIKYEKESKAQDPFKASFISGGGAFGYIMNDIRVDVEGFYSQlNKNDVSGAAFTLTTVANSVAAFSGLVNVYYDVTIEDMPITPYVGVGIGAAYLSNPSSSDEVKDQKGFGFASQAKAGVSYDVTPEIKLFAGARYFGSYGASFDKAAKGDASIKNVLYSTV------
>UniRef100_A0A4P8FA36	154	0.712	1.200E-38	12	191	192	0	180	185
------------YIGVVLPFITRIVGIVYIKGTEVHVPLKASFMAGGAAFGYIMDDIRVVVVGLYSQlNKNDVTGATFTPTTVANSVAAFSGLVIVYYDIAIVDMPITPYVGVGVGAAYISNPSEATAVIDQKGFGFAYQAKAGVTYVVTPEIKLFAGARYFGSYGATFIIEAVSATIEINVLYSAVGAEAGV
>UniRef100_Q4VVF2	154	0.979	1.643E-38	28	176	192	1	149	150
----------------------------NVTGKEKDSPLTRSFIAGGGAFGYKMDDIRVDVEGLYSQLAKDTAVVNASETNVADSLTAFSGLVNVYYDIAIEDMPITPYVGVGVGAAYISNPSKADAVKDQKGFGFAYQAKAGVSYDVTPEIKLFAGARYFGSYGASFNKETVSTTK---------------
>UniRef100_A0A060BDE7	154	0.889	1.643E-38	37	190	192	1	154	155
-------------------------------------PLTISFIAGGGAFGYKMEDIRVDVEGLYSQLAKDTAVLNTSETNVADSLTAFSGLVNVYYDIAIEDMPITPYVGVGVGAAYISNPSKADAVKDQKRFGFAYQAKAGVSYDVTPEIKLFAGARYFGSYGASFDKAAKDDTGIKNVVYNTVGAEAG-
>UniRef100_I1T6X0	154	0.647	1.643E-38	23	189	192	0	169	170
-----------------------VEGITYKTDSSDYSPLKASFIAGGSAFGYKMDDIRVDVEGVYSYlNKNDVTDAKFTPDIVADSLTAISGLVNVYYDIAIEDMPITPYIGVGVGAARISTPLKAVVGSQPYKFGFAGQVKAGVSYDVTPEVKLYAGARYFGSFGAHFDKDAATGkdKGELKVLYSTVGAEA--
>UniRef100_A0A0G2QW84	154	0.639	1.643E-38	12	181	192	0	171	182
------------YNGEFLPLFTKIDGIDYKKDTDVYSPLKASFLAGGGAFGYKMDDIRVDVEGVYSYLNKNDVkdVVFTPEDTIANSLTAFSGLVNVYYDIAVEDMPITPYVGVGVGAAYITPPLATAVNSQNGKFAFAGQARAGVSYDITPEIKLYAGARYFGSYGAHFDGEKQILKTQPKRL----------
>UniRef100_A0A141GD59	153	0.549	3.080E-38	0	189	192	3	194	203
SDEEISLCAGEEYNGEFFFLFTKFDGITYKKDKSDYSPLKPSFIAGGGAFGYKMDDIRVDVEGVYSYlnkNDVKDVTFNPENT-IDNRVTAISGLDNVYYDIAVEDMPITPYVGVGVGAAYITTPLEPAENDQNRKFVFAGQEKAGVSYDAPPEINLYAGARYFGSDGANFDGNNADRKDLAKLVADAAGADA--
>UniRef100_A0A1S5R247	153	0.588	4.218E-38	2	191	192	32	228	231
--GDASYYVRLQYNGELLPFKTKIDTFTATKDSDTTlDPFKASFIGGGAEFGYKMEDFRVGVEGVYSqlNKNADTGVVLAPADAAAEKLTAIAVLVNVNYDIAiIEDLPVAPYVGVGVGAAYINNPLKAPFNEQKSGFGVAYQAKAGVSYAVTPEINLYAGARYFGSYGAKFDKSGEEGDKgkgDIKVLYSVVGAEAGV
>UniRef100_A0A0G2QW76	151	0.606	1.083E-37	14	177	192	0	164	175
--------------GDFLPLFTKVDGITYKKDNNVYSPLKASFLAGGGAFGYKMDDIRVDVEGVYSYlNKNDVTDAKFTPDTIADNVTTISWLLNVYYDIAIDDMPITPYVGVGVGAAYIITPLKDAVNDQKSKFGFAAQVKAGVSYDVPPQVKLYAGAPYFGSYGANFDDAVVRKTKE--------------
>UniRef100_A0A1S5R268	151	0.575	2.031E-37	0	191	192	4	206	211
SDEETSYYVRVQYNGELLPWKTNVDGMiwkknAADAAATTDPAYKPSFISGGAAFGYKMDDIRVDIEGLYSQLNHNTTVYnysaidaNSSKVEVDTELAAVSGLVNVYYDIAMEDMPVIPYVGVGVGAAYVNNPLATAvVSGQDKGFGVAYQAKVGVSYEMTSEIKFYAGGRYFGSY-AKFDKASAN-DGALKVLYSTIGAEAGV
>UniRef100_K7ZA32	150	0.690	2.780E-37	9	176	192	0	162	172
---------RLQYNGEILPLFTKMDGITNTTGKEKDSPLKASFIASGSAFGYEMHEIRVDVEGLYSWLNKDADVVD---DTVADNLTAISGLVNVYYDVAIEVMPITPYIGVGVGAAYISTPLKEA--VNDQKSKFAGQVKVGVSYDVTPEIKLYAGARYFGSFGAHFNGKKQDPKN---------------
>UniRef100_A0A1B0TCC5	150	0.677	2.780E-37	13	191	192	0	179	183
-------------NGEILPLFTKIRGVQHIKNKQKDSPLKASFMAASGAFGYKMDDIRVDIEGLYSRLNKDADVVDAA---VENNLKAISGLVNVYYDMAIEDMPITPNVGVGVGAAYISNPLVKEATDDkNSGFGVAYQAKAGVSYDVTPEIKFYAGARYFGSYGANFvqkAKDDAAIDAAIKVLYSTVGAEAGV
>UniRef100_A0A0G2QWG5	150	0.624	3.807E-37	14	177	192	0	164	175
--------------GDFLPLFTKVDGITYKKDTNDYSPLKASFLAGGGAFGYKMDDIRVDVEGVYSYLNKNNVTdAKFTPDTIADSVTAISGRLNVYYDNTIEDMPITPYVGVGVGAAYIITPLKDAVNDQKSKFGFAGQVKAGVSYDVTPEVKLYAAAPYFGSYGANFDNAVVRIIKE--------------
>UniRef100_Q9AP25	150	0.632	3.807E-37	5	176	192	0	173	182
-----SNXVRMLYYREILPLCTKIDGIDYKKGSDAYSPLKASFIAGSGAFGYKMDDIRVDVEGIYSQLRKNNVDGATFTPidAIAENLTAISGLVNVYYDIVMEDMPITPYVGIGAGAAYISTPLKTAVNDQKSKFGFAGQVKAGVSYDVTPEVKLYAGARYFGSYGANFDKSTGGKDK---------------
>UniRef100_L7T4M1	149	0.772	5.212E-37	4	147	192	0	144	145
----TSYYVRLQYNGEILPLYTKVDGIKYEKESKAQDPLKASFIAGGGAFGYKMDDIRVDIEGLYSQlNKNDVTGAAFTPDTVADNVTAFSGLVNVYYDIAIEDMPITPYIGVGVGAAYLSNPSKADAVKEQKGFGFAYQAKAGVSYDV--------------------------------------------
>UniRef100_A0A4P8FA46	149	0.711	7.137E-37	6	189	192	1	184	185
------YYVRLQYNGVILPFYTKVVGIINVTSIGEDTPLKRSFIAGGVAFGYIMDVIRVVVVGLYSRLAINIAVIDASVANVADSLTAFSGLVIVYYVIVIVDMPITPYVGVGVGAAYISNPSNAAVVIDQRRFGFAYQAKAGVTYVVAPEIKLFAGARYFGSYGATFVMAAMGVVGIKNVLYNTFGAEA--
>UniRef100_A0A1P8W298	149	0.612	9.772E-37	16	189	192	0	176	177
----------------FLPLFTKVDGATgakkTANTATTTDLYKASFMAGGGAFGYKMDNIRVDVEGLYSQLSKDALAVAPTPA-IANSLTAFSGLVNVYYNIAIENMPITPYIGVGVGAAYITTPLATAVSSQNGKFAFAGQARAGVSYDVTPEVKLYAGARYFGSYGANFDKTDKDGKGKLKVLYSTVGAEA--
>UniRef100_A0A2Z4FSC3	149	0.636	9.772E-37	2	169	192	0	160	187
--EETSYYIRLQYNGEFSPFKTEISGIPNSDKVDHF---KASFMAGSGSFGYKMDDIRIDIEALYSQLNSNKDTVN----PFADNLSVISGLVNVYYDVEIEDMPITPYVGIGVGTAYLSNPLKNFVGDKKHGFSFAYQAKAGVSYDVTPEIKLYAGARYFGSYGASFDG----------------------
>UniRef100_Q6SVV3	148	0.652	1.338E-36	15	173	192	0	160	161
---------------EILPLFTKIEGIEYKKGTDSHNPLKASFIAGGGAFGYKMDDIRVDVEGVYSQLSKNNVDGAALTPadAIADSLTAISGLVNVYYDIAIEDMHITPYXGGGVGAAYISTPLKTAVNGQNSKFGFAGQVKAGVSYDVTPEVKLYAGARYFGSYGANFDKSGGE------------------
>UniRef100_A0A2C9DUC5	148	0.846	1.832E-36	21	169	192	0	149	161
---------------------TKVDGITNATGKEKDSPLTRSFIAGGGAFGYKMDDIRVDVEGLYSQLNKDAAVIGGADANiAADSVTAFSGLVNVYYDIAIEDMPITPYIGVGVGAAYLSNPSKAAGVSDQRGFGFAGQVKAGVSYDVTPEIKLYAGARYFGSYGASFDK----------------------
>UniRef100_Q6SVU6	148	0.640	1.832E-36	7	168	192	0	163	164
-------YVYXYNMAQILPLFTKIEGIEYKKGTDSHNPLKASFIAGGGAFGYKMDDIRVDVEGVYSQLSKNNVDGAALTPadAIADSLTAISGLVNVYYDIAIEDMHITPYIGGGVGAAYISTPLKTAVNGQNSKFGFAGQVKAGVSYDVTPEVKLYAGARYFGSYGANFD-----------------------
>UniRef100_A0A1W6FBM3	148	0.778	1.832E-36	35	191	192	3	160	165
-----------------------------------HDPLKASFMAGGAAFCYKMDDIRVDVEGRFSQlNKNDVSGATFTPTTVANSVAAFSGLVNVYYDIAIDDIPIPPYVGVGVCASYISNLSEASAVKDQKGFGFAYQAKAGVSYDVTPEIKLFAGARYFGSYGASFNKEAVSATKEINVLYSAVGAEAGV
>UniRef100_Q64FQ4	148	0.731	1.832E-36	12	169	192	0	155	167
------------YHGEALPLFTKIDGITHKTGKDKDSPFKASFptLAGSGAFGYKMDDIRVDIEGLYSQLSKDADVADA----TADKLSAISGLVNVYYDIAIEDMPITPYVGVGVGAAYLNNPSNVNDVKDQWKFGFAGQVKAGVSYDVTPEIKFYAGARYFGSYGASFDK----------------------
>UniRef100_L7SZ65	148	0.655	1.832E-36	14	189	192	1	179	180
--------------GEILPLFTKVDGAtgakkkTADTGTTTDL-YKASFMAGGGAFGYKMDDIRVDVEGLYSQLRKDTLDVAPTPAIAE-SLTAISGLVNVYYDIAIEDMPITPYV--GVGAAYISTPLKTAVNGQNSKFGFAGQVKAGVSYDVTPEVKLYAGARYFGSYGANFDKSGGEKDKgGHTVLYSTVGAEA--
>UniRef100_L7T0U3	147	0.751	2.508E-36	5	145	192	0	139	140
-----SYYVRLQYNGEILPLFTKIDGIKNAAGKEKDSPLKASFIAGGGAFGYKMDDIRVDVEGLYSQLSKDTLEKAPDPA-IADSLTAISGLVNVYYDIAIEDMPITPYVGVGVGAAYISTPLATAVSSQNGKFAFAGQARAGVSY----------------------------------------------
>UniRef100_H9U0E0	146	0.689	6.437E-36	21	188	192	0	173	174
---------------------TKVDAIQYQDTNNKaFDPYKASFMAGGAAFGYKMDDIRVDIEGLYSQLNKNeiSGTAKDNNTDIADNLSVMSGLVNVYYDVAIEDMPITPYVGVGVGAAYLSNPSAAEGVKDQKKFGFAYQAKAGVSYDVTPEIKLFAGARYFGSYGASFDKDNTSAhkdKGEIKVLYSTIGAD---
>UniRef100_A0A4P8FBW8	146	0.776	6.437E-36	13	191	192	0	178	183
-------------NGVILPFYTKVVGITNATGIEKDTPLSRSFIPGGGAFGYIMDVIIVVVVGLYSQLAIDTAVLYTSVTNVADSLSAFSGLVIVYYDIPIVDMPITPYVGVGVGAAYISNPSKAVAVIDQKGFGFAYQAKAGVCYVVSPEIKLFAGARYFGSYGATFVMAAMDVTGIKNVVYSTVGAEAGV
>UniRef100_A0A0K3AQ13	146	0.773	8.814E-36	21	170	192	0	146	160
---------------------TKVDGITNVTGKEKDSPLKASFIAGGGAFGYKMDDIRVDVEGLYSWLNKDADVAG---DTVADNLTAISGLVNVYYDVAIEDMPITPYIGVGVGAAYISTPLKTAINDQNSKFGFAGQVKAGVSYDVTPEIKLYAGARYFGSYGANFDKT---------------------
>UniRef100_B5KZT5	145	0.666	1.652E-35	21	174	192	0	155	171
---------------------TKVDGITYKKDKSDYSPLKPSFIAGGGAFGYKMDDIRVDVEGVYSYLNKNDVKGATfdSADTIADSVTAISGLVNVYYDIAIEDMPITPYIGVGVGAAYISTPLALAVNDQKSKFGFAGQVKAGVSYDVTPEVKLYAGARYFGSYGANFDGKKADP-----------------
>UniRef100_V5JY66	144	0.772	3.096E-35	12	187	192	2	177	178
------------YNGEILPFYTKVDGITNATYTEKESPLTRSFIAGGGAFGYKMDDIRVDVERLYSHLANDTSVLNTFETNVADSLTAFSRLVDVYYDIAIEDMPITPYDGVGVGAAYISNPSKAGAAEDQKGFGFAYQAEAVVSYDVTPDFKLFAEARNIGSYGASFDKAAKDDAGIKNAVYRTIGA----
>UniRef100_G3LH70	144	0.846	4.239E-35	2	151	192	0	146	147
--ERSCYSVRFHH-GEILPFYTKVDGITNATGKAKDSPLTRSFIAGGGAFGYKMDDIRVDVEGLYSQLTKDATVV--SDNKAADSVTAFSGLVNVYYDIAIEDMPITPYVGVGVGAAYISNPSKADEVKDQKGFGFAYQAKAGVSYDVTPEI----------------------------------------
>UniRef100_C1JYK7	144	0.801	4.239E-35	20	170	192	1	151	164
--------------------YTKVDGIKNAANKDKDSTLKRSFIAGGVAFGYKMDDIRVDVEGLYSRLAKNKDVIDASEASVAESLTAFSGLVNVYYDIVIEDMPIIPYVGVGVGAAYISNPSNVAEVKDQRSFGFAYQAKGGVSYDVTPEIKLFAGARYFGSYGASFDKT---------------------
>UniRef100_K7SRU9	144	0.656	4.239E-35	14	176	192	1	169	176
--------------GEILPLFTKVDGATGAQKKTADTDtttdlYKASFIAGGGAFGYKMDDIRVDVEGVYSYlNKNDVTGATFTPDTVADSLTAISGLVNVYYDVAIEDMPITPYIGVGVGAAYISTPLKEALNEQKNKFGFAYQAKAGVSYDVTPEIKLYAGARYFGSCGANFDKTAAGKDK---------------
>UniRef100_A0A6G6CUW6	143	0.822	1.088E-34	21	183	192	0	160	161
---------------------TKVNGITNATGKEKDSPLTRSFIAGGGAFGYKMDDIRVDVEGLYSQLAKDATVV--SDDKAADSVTAFSGLVNVYYDVAIEDMPITPYIGVGVGAACISNPSNATDVKGQKGFGFAYQAKAGVSYDVTPEIKFFAGARYFGSYGASFDKAAKDDAGIKNVLYS--------
>UniRef100_A0A141GD55	142	0.612	1.489E-34	0	151	192	3	156	162
SDEDTSSYVRLQYNGDFLPLFTKIDGIAYKEGTDIYSPSKASFIAGGGAFGCKMDDIRVDVEGVYSYlnkNDVEDVVFTPADT-VASSVTATSGLVNVYYDIAIEDMPITPYVGVGVGAAYSSTRLGTAVNSQNGKFAFAGQARVCVSYDRTPDI----------------------------------------
>UniRef100_B5KZQ7	142	0.716	1.489E-34	21	173	192	0	154	164
---------------------TEIKGIEYKKGTEAQDPLKASFLAGGGAFGYKMDDIRVDVEGLYSQlSKNDVQGITADPTKVADKLTAISGLVNVYYDVAIEDMPITPYVGVGVGAAYLSNPATDKIVADQKhGFGFAYQAKAGVSYDVTPEIKLFAGARYFGSYGAKFDKKDGE------------------
>UniRef100_A0A089VQY3	142	0.751	1.489E-34	22	169	192	0	148	177
----------------------EIKGIEYKKGNEDQDPLKASFIAGGGAFGYKMDDIRVDIEGLYSQLSKNEVDGATATPKVADNLTAFSGLVNVYYDVAIEDMPITPYVGVGVGAAYLSNPATDKIVTDQKhGFGFAYQAKAGVSYDVTPEIKLFAGARYFGSYGAKFDK----------------------
>UniRef100_A0A7S6PXD4	142	0.727	2.038E-34	41	191	192	0	152	159
-----------------------------------------SFMAGGGAFGYKMDDIRVDVEGLYSQLSKDTLDVAPTPA-IADSLTAFSGLVNVYYDIAIEDMPITPYVGVGVGAAYISTPLATAVSSQNGKFAFAGQARAGVSYDITPEIKLYAGARYFGSFGAHFDKDTAAASKdkgELKVLYSTVGAEAGV
>UniRef100_Q2VEK0	142	0.629	2.038E-34	28	186	192	1	162	163
----------------------------YKKGTESHTPLKASFIAGGGAFGYKXDDIRVDVEGVYSYLNKNDVTGATFTPadTIANSLTAISGLVNVYYDIAIEDMPITPYIGVGVGAAYLSTPLKTAVNDQNSKFGFAGQVKAGVSYDVTPEVKLYAGTRYFGSYGANFDKSGGEKDKgRHTVLYSTVG-----
>UniRef100_A0A6H0XIC9	141	0.778	2.791E-34	36	183	192	0	148	149
------------------------------------SPLKASFIAGGGAFGYKMDDIRVDVEGLYSQLSKDASIIDSTETnNVADSLTAFSGLVNVYYDIAIEDMPITPYVGVGVGAAYISTPLKTAVNDQNSKFGFAGQVKAGVSYDVTPEIKLYAGARYFGSYGASFKKATTSTNNDINVLYS--------
>UniRef100_A0A2L1IQD3	141	0.671	3.820E-34	0	142	192	3	148	149
SDEETSYYIRLQYNGEFSPFTTKIDNITVKKDgsaVTDVDPFKASFMAGGGAFGYKMDDIRVDVEGLYSQISKNDDTGITTEPGVAHSLSVMSGLINVYYDVTIEDMPITPYVGVGIGAAYLTNPSTAEGVKDQKKFGFAYQAKAG-------------------------------------------------
>UniRef100_A0A2Z2GY01	141	0.617	3.820E-34	12	187	192	0	177	178
------------YNGEFLPFNTRIDGITYKKETKDHDPLKPSFMAGGAAFGYKMDDIRVDVEGLYSHlNKNDVGGATFAPTTVANNVAQFSRLVNVYFNIAIEDMPITPYVGVGVVGAYIINPSEASAVKDQKGFGFAYQPETGVIYDEAPQNKLYAAARHFvSSVAALFDKKTVSATNNINVLYSDAGA----
>UniRef100_A0A977IUJ3	141	0.405	5.229E-34	1	191	192	34	227	232
-DEETNYYISLQYNSSFFPVNKEiIHDQNHNHTNKIRHPFKSSFFSGSAALGYQIDDLRIELEGIYSpiNENILSKISTGYNTELANDFSIISGIVNLYYDIIIEDFSLTPYVGLGVGTSYIRHPNIDNLFTNNSNiFAFAYQAKAGIGYEMTPEITIYAGARYFGTYGTTFEQLVVQ-DNRTQIIYSTLGAETGI
>UniRef100_Q5K421	140	0.656	7.159E-34	29	184	192	0	159	160
-----------------------------KKATDIHNPLKASFIAGGGAFGYKMDDIRVDVEGLYSQlNKNDVTGAAFNPDTVADSLTAISGLVNAYYDIAIEDMPITPYVGVGVGAAYISTPLKDAVNDQKSKFGFAGQVKAGVSYDVTPEVKLYAGARYFGSFGAHFDKDTAAASKdkgELKVLYST-------
>UniRef100_A0A2L1IQD2	140	0.711	9.799E-34	0	140	192	4	145	148
SDEETSYYVRLQYNGEVLPFKTRIDGIEYKKGTEIHDPLKASFMAGGAAFGYKMDDITVDVEGLYSQlNKNDVSGATFTPTTVANTAAAFSGLVNVYYDKAIEDMPITPHVGVGVGAAYISNPSQASAIKDQKGFGFAYQVK---------------------------------------------------
>UniRef100_B5KZS0	139	0.728	1.836E-33	21	170	192	0	147	157
---------------------TKVDGIAHKSGKDNNSPLKASFIAGGGAFGYKMDNIRVDVEGLYSWLNKDADVVG---DTVADNLTAISGLVNVYYDVAIEDMPITPYIGVGVGAAYVSNPLATKVTDDKaSGFGVAYQAKAGVSYDVTPEVKLYAGARYFGSYGANFGKT---------------------
>UniRef100_A0A089VKB4	139	0.684	2.513E-33	22	183	192	0	164	167
----------------------EIKGIQYKKNDKDQDPLKASFIAGGGAFGYKMDDIRVDIEGLYSQLSKNEVDGATATPEVADNLSVMSGLVNVYYDVAIEDMPITPYVGVGVGAAYLSNPAKDKIVTDQKhGFGFAYQAKAGVSYDVTPEIKLFAGARYFGSYGAKFDKQEGTtvTKDEYKVLYS--------
>UniRef100_A0A0U4AQB5	139	0.685	2.513E-33	16	174	192	0	151	169
----------------FLPLFTKVDGITNP---GKLDPFKASFMAGGGAFGYKMDDIRVDVEGIYSQLSRNL----TSIPKVAKSLTAISGLVNVYYDVAIEDMPITPYIGVGVGAAYISTPLEPAVNDQKNKFGFAGQVKAGVSYDVTPEIKLYAGARYFGSLGANFDKETSDS-----------------
>UniRef100_A0A6G9HDH5	138	0.729	3.440E-33	21	174	192	0	154	166
---------------------TSIEGIAKASGQENNSPLKASFIAGGGAFGYKMDDIRVDVEGLYSQLAKDTAVIATTQVnNVADSLTAFSGLVNVYYDIAIEDMPITPYIGVGVGAAYISTPLKTALGSQTYKFGFAGQVKAGVSYDVTPEIKLYAGARYFGSLGANFDKAGATS-----------------
>UniRef100_A0A2H4N6I2	137	0.911	8.823E-33	35	169	192	0	132	136
-----------------------------------DSPLTRSFIAGGGAFGYKMDDIRVDVEGLYSQLAKDGTVV--SDDKVADSVTAFSGLVNVYYDIAIEDMPITPYVGVGVGAAYISNPSKVDVVKDQKGFGFAYQAKAGVSYDVTPEIKLFAGARYFGSYGASFDK----------------------
>UniRef100_A0A0B4ZSP9	137	0.621	1.208E-32	13	168	192	0	162	163
-------------NGEILPLFTKVDGATGAKKKTADTDtttdlYKASFMAGGGAFGYKMDDIRVDVEGVYSYlnkNDVKDVTFDPANT-IADSVTAISGLVNVYYDIAIEDMPITPYIGVGVGAAYISTPLEPAVSSQNGKFAFAGQARAGVSYDITPEIKLYAGARYFGSFGAHFD-----------------------
>UniRef100_G9IBJ2	137	0.652	1.208E-32	17	174	192	0	160	184
-----------------LPFKTKVDAIQYQDTNNKaFDPYKASFMAGGAAFGYKMDDIRVDIEGLYSQLNKNeiSGAAKTGNTAIADNLSVMSGLVNMYYDVAIEDMPITPYVGVGVGAAYLSNPLKSPVGDKKHGFGFAYQAKAGVSYDVTPEIKLYAGARYFGSYGANFDGEKQDP-----------------
>UniRef100_M1E579	136	0.729	1.653E-32	21	167	192	0	145	151
---------------------TKITGITHKSGKDKDSPLKASFLAGGGAFGYKMDDIRVDVEGLYSQLSKDGDV--AGDSAIAESLTAFSGLDNVYYDVAIEDMPVTPYIGVGVGAAYVSNPLATKVTDDKaSGFAFAYQAKAGVSYDVTPEMKLYAGARYFGSYGANF------------------------
>UniRef100_A0A4P8PIL1	136	0.648	2.263E-32	14	191	192	0	176	181
--------------GVVLPFITKIVGVTYISGMDNNTPLKASFLAGGGAFGYIMDVIRVVVVGLYSQLSIDADVVDTSPAVVE-SLTAFSGLVIVYYDIAIVDMPITPYVGVGVGAAYVSNPLVTEVTgVIKSGFGFAYQAKAGVTYVVTPEIKLYAGARYFGSYGAIFGMTAIDVGG-IKVLYSTVGAEAGV
>UniRef100_D2JUT2	136	0.905	3.097E-32	35	172	192	0	135	136
-----------------------------------DSPLTRSFLAGGGAFGYKMDDIRVDVEGLYSQLTKDATVV--SDNKAADSVTAFSGLVNVYYDIAIEDMPITPYVGVGVGAAYISNPSKADAVKEQKGFGFAYQAKAGVSYDVTPEIKLFAGARYFGSYGASFNKETV-------------------
>UniRef100_G3LH61	135	0.763	4.239E-32	23	166	192	1	141	142
-----------------------VXGXTNVTGKEKDSPLKASFIAGGGAFGYKMDDIRVDVEGLYSWLNKDADVAG---ETVADNLTAISGLVNVYYDVAIEDMPITPYIGVGVGAAYISTPLKTAINDQNSKFGFAGQVKAGVSYDVTPEIKLYAGARYFGSYGAN-------------------------
>UniRef100_D2JUS7	134	0.717	7.940E-32	36	172	192	1	138	139
------------------------------------SPLKASFIAGGGAFGYQMDDIRVDVEGVYSQLSKNNVTGAAFNPDtVADSLTAISGLVNVYYDIAIEDMPITPYIGVGVGAAYISTPLKEAVNDQKSKFGFAGQVKAGVSYDVTPEIKLYAGARYFGSFGAHFDKDDV-------------------
>UniRef100_A0A0G2QWQ9	134	0.591	7.940E-32	13	170	192	1	159	178
-------------NGEILPLFTKADGITHKKAYSDYGALTASFKAGGGAVGYKRDDFRVDEEGVYSVVNKTTVTDANCTPAISAvSVTAISGPVNVYYDIAIEDMRITPYVGVGVGAAYISTPLKDAVNDQKRKFGFAGQVKAGVSYDVTPEVKLYAGASYFGYNRVNFDTT---------------------
>UniRef100_A0A2Z4KJ72	134	0.928	1.087E-31	28	166	192	0	139	140
----------------------------NARGKEKDSPLTRSFIAGDGAFGYKMDDIRVDVEGLYSQLAKDTASSTmLTETNVADSLTAFSGLVNVYYDIAIEDMPITPYVGVGVGAAYISNPSKADAVKDQKGFGFAYQAKAGVSYDVTPEIKLFAGARYFGSYGAS-------------------------
>UniRef100_A0A2Z2H4L8	133	0.550	2.035E-31	16	191	192	0	184	189
----------------ILPLFTKVDGITYKKDTNDYGPLKPSFMAGGGAFGYKMDDIRVDVEGLYSYlnkNDVKDVVFTPANT-IANSLTAISRLVNVYYNIAIEDMPISPDVGVGVGAAYVCTPLKTAINNQNSKFGFAGPVNAVVNYDVTPEVKLYAAPRYFSSFAAHFDNTTTGADNK-KVLTkaaykdpdSTVGAEAGV
>UniRef100_A0A8F2Z161	133	0.724	2.786E-31	23	167	192	0	141	142
-----------------------IDGIQKTKGKEKDSPLKASFVAGGGAFGYKMDDIRVDVEGLYSWLNKDADVVG---DTVADNLTAISGLVNVYYDVAIEDMLITPYIGVGIGAAYISTPLKTAVNEQNSKFSFAGQVKAGVSYDVTPEIKLYAGARYFGSYGAHF------------------------
>UniRef100_U5XJ97	131	0.850	9.771E-31	9	142	192	0	131	132
---------RLKYNGEILPFYTKVDGITKETGKEKDSPLTRSFIAGGGAFGYKMDDIRVDVEGLYSQLTKDATVVYDN--SAADSVAAFSGLVNVYYDIAIEDMPITPYVGVGVGAAYISNPSKVDAVKEQKRFGFAYQAKAG-------------------------------------------------
>UniRef100_D5HKL2	131	0.594	1.337E-30	12	180	192	0	173	178
------------YNSEFLPFKTEIGGVTGAKKKNADTNvttdlYKASFMAGGSAFGYKMDDIRVDIEGLYSQLSRNTFETAPAPA-IADNLNALSGLVNIYYDVAIEDMPITPYVGVGVGAAYLSNPLATKVTGDkEYGFGFAYQAKAGVSYDITPEIRLFAGARYFGSYGAKFDKPVDESGQQPTK-----------
>UniRef100_D0RCD5	131	0.551	1.337E-30	3	162	192	14	187	188
---ETSYYVRVQYNGEFLPFKTSIGGFEAKESNLvTTDTYASSFISGGGAFGYKMDDIRVDIEGLYSKlNKADGVTFqklnnanppvgDGTDAPFDTELTAIAGLVNVYYDIAMEDMQVIPYVGVGVGAAYVNNPlATAAVTGQDKGFGVAYQAKVGVSYDMTPEIKFYAGARYFGS-----------------------------
>UniRef100_D2JUS6	130	0.725	2.504E-30	36	169	192	1	135	139
------------------------------------SPLKASFIAGGGAFGYKMDDIRVDVEGVYSQLSKNNVTGAAFNPDtVADSLTAISGLVNVYYDIAIEDMPITPYIGVGVGAARISTPLKTAVDSQTYKFGFAGQVKAGVSYDVTPEVKLYAGARYFGSYGAHFDK----------------------
>UniRef100_A0A518HFV0	129	0.800	4.689E-30	39	167	192	0	129	130
---------------------------------------KASFMAGGAAFGYKMDDIRVDVEGLYSQlNKNDVGGATFAPTTVANSVAVFSGLVNVYYDIAIEDMPITPYVGVGVGAAYISNPSEASAVKDQKGFGFAYQAKAGVSYDVTPEIKLYAGARYFGSFGASF------------------------
>UniRef100_C7DSH0	129	0.673	6.416E-30	21	163	192	5	148	150
---------------------TRIDGIEYKKGTEVHDPLKASFMAGGAAFGYKMDDIRVDVEGLYSQlNKNDVGGATFAPTTVANSVAVFSGLVNVYYDIAIEDMPITPYVGVGVGAAIYQQSFRASAVKDQKGFGFAYQAKAGASYEGKTEIKLYAGARYFGSF----------------------------
>UniRef100_A0A1S5R232	128	0.572	1.201E-29	21	189	192	1	173	174
---------------------TDITGVTAKKSGSDStaiDPFEASFIGGSGAFGYKMDDFRVELEGLYSQlNKNDLVGAVFDPTTAADKLGVISGLVNVYYDVVIDDVPVAPYVGVGIGAAYINNPSAVEAVKNQKGFGVAGQAKVGVSYAATPEIKVYAGARYFGTYGAKFDKATASDGVISKVLYSVVGAEL--
>UniRef100_A0A023SG94	128	0.843	1.644E-29	43	169	192	0	127	134
-------------------------------------------FAGGGAFGYKMDDIRVDVEGLYSQLNKDATVMDTNVANaVADSVTAFSGLVNVYYDVAIEDMPITPYIGVGIGAAYLSNPSKADDVKDQRGFGFAYQAKAGVSYDVTPEIKLYAGARYFGSYGANFDK----------------------
>UniRef100_A0A0G2QWR7	128	0.526	1.644E-29	14	181	192	2	171	182
--------------YYFLTAFPKIDGIDYKKDTDIYSPLKASFIAGGGAFGYKMDDIRVDVEGVYSYL-IDQDVKDVVFTPSHTVAVSSSLIgppINVYYDIAVEDMPITPYVGGGVAAAYITPPLDAAVNRQNGKFAFAGQARAGVSYDITPEIKLYAGARYFGSYAAHYDGEKQILKTQPQRL----------
>UniRef100_A0A7L8YP48	127	0.886	2.249E-29	5	110	192	0	105	106
-----SYYVRLQYNGEILPLFTKVDGITNVTGKEKDSPLKASFIAGGGAFGYKMDDIRVDVEGLYSQLSKDATIINTSEKNVADSLTAFSGLVNVYYDIAIEDMPITPYIC---------------------------------------------------------------------------------
>UniRef100_A0A518HG80	127	0.792	3.078E-29	39	167	192	0	129	130
---------------------------------------KASFMAGGAAFGYKMDDIRVDVEGLYSQlNKNDAGGATFAPTAVSNSVAVFSGLVNVYYDIAIEDMPITPYVGVGVGAAYISNPSDARAVKDQKGFGFAYQAKAGVSYDETPEIKLYAGARYFGSYGASF------------------------
>UniRef100_Q8L1V4	127	0.630	3.078E-29	6	156	192	0	155	157
------YYIRLQYNSEFLPFKTEVDGVTGAKKKNADTNvttdlYKASFMAGGSAFGYKMDDIRVDIEGLYSQLSRDTFETAPAPA-IADNLSALSGLVNVYYDVVIEDMPVIPYVGIGVGAAYLSNPLAIKVTGDkEYGFGFAYQAKAGVSYDVTPEVKLFAG-----------------------------------
>UniRef100_A0A3G3C4V2	126	0.711	4.211E-29	15	170	192	0	148	164
---------------EILPFRTKVDGIKNKSGREKDSPSRS--FTGSGAFGYKMDDIRVDIEGLYSRLAKDTADASEASL---ADSSAFSGLVNVYYD-TIEDMPVTPYVGIGVGAAYISNLSSSADVKNQKRFGFAYQAKAGVSYD-APEIKLFAGARYFGSYGAGFDKE---------------------
>UniRef100_A0A6G9HCN9	126	0.705	7.883E-29	21	169	192	0	153	164
---------------------TNIDGAtgakkkTADTGTTTDL-YKASFMAGGGAFGYKMDDIRVDIEGLYSQLSKDTLDVAPDPA-IADSLTAFSGLVNVYYDIAIEDMPITPYVGVGVGAAYVSNPLATKATGDKaSGFGVAYQAKAGVSYDVTPEIKLYAGARYFGSYGANFGK----------------------
>UniRef100_A0A518HG64	125	0.776	1.079E-28	39	167	192	0	129	130
---------------------------------------KASFMAGGAAFGYKMDDIRVDVEGLYSQlNKNDDGGATFAPTTVANSVAVFSGLVNVYYDIAIEDMPITPYVGVGVGAAYITNPSEATAVKDQKGFGFAYQAKEGVSYDVTPEINLYAGARYFGCYGASF------------------------
>UniRef100_A0A6I5P8Z9	125	0.283	1.079E-28	26	191	192	200	368	373
--------------------------IGTATVPVDVSIDTDTGFGINGAVGYRFDNVRAEFEVGYNNNSVDSITVNDVDTSVDGDIGNWKFLINGYYDFPTNS-RFSPYLGGGIGVAILSANDVSATVPnlgevdiDDSSASFLFQFKAGAGYDITETLNAFLGYRLMGIPGQSFEVLDADLDADTLFIHS---LQLGV
>UniRef100_C7DSH6	125	0.698	1.476E-28	21	164	192	4	149	150
---------------------TRIVSAEYKKRTEVHDPLKASFMVGGAAFGYKMDDIRVDVEGLYSQLNKNDVGECNICSNNCCKQcgSIFRGLVNVYYDIAIEDMPITPYVGVGVGAAYISNPSEASAVKDQKGFGFAYQAKAGVSYDVTPEIKLYAGARYFGSYG---------------------------
>UniRef100_B5KZU8	125	0.666	1.476E-28	21	169	192	0	155	166
---------------------TKVDGITGLKDTSGKDNTTDlytaSFMAGGGAFGYKMDDIRVDVEGIYSQLNKDTTLTGNPSPSggIANNLTAISGLVNVYYDIAIEDMPITPYIGVGVGAAYVSNPLATKVTDDKaSGFSVAYQAKAGVSYDVTPEIKLYAGARYFGSYGANFGK----------------------
>UniRef100_A0A0K0VHH9	124	0.843	3.779E-28	55	181	192	0	127	128
-------------------------------------------------------DIRVDVEGLYSQlNKNDVSGATFTPTTVASSVAAFSGLVNVYYDIAIEDMPITPYVGVGVGAAYISNPSEASAVKDQKGFGFAYQAKAGVSYDVTPEIKLFAGARYFGSYGASFNKEAVSATKEINVL----------
>UniRef100_D2JUS9	123	0.681	5.170E-28	36	172	192	1	138	139
------------------------------------DPFKASFIGGGAAFGYKMDDIRVDIEALYSQLNKNVNNDEvLTPDTVAGSLTAISGLVNVYYDIAIEDMPITPYVGVGVGAAYISTPLKDAVNDQKSKFGFAGQVKAGVSYDVTPEVKLYAGARYFGSYGANFEKSGG-------------------
>UniRef100_A0A2M7P6V3	123	0.316	5.170E-28	42	177	192	62	194	211
------------------------------------------GFGLDVALGYQLPMFRVEGEVAYRANDMDESSDSGGTDKINGDLKALSGMVNGYYDF-CNATAFTPYVGVGIGVA--KLDCSVEEGLDESDTVFAYQMMVGAGYALTKQISLEVEYRYFGTQDPEFDDGLGDNTVE--------------
>UniRef100_A0A7X6THU9	123	0.295	5.170E-28	42	177	192	61	201	212
------------------------------------------GFAGTVAMGFRFnPNIRFEAEFGYQQNDLDRLKYGWESIPMDGETWSNSLLVNGYIDF-FNNSPITPFVTAGVGGAYVevndlKFPGEWGPGYDGDDTVFAWQVGAGIGYALTPQLTLDIKYRYFATADPEFDGTEVEYASH--------------
>UniRef100_A0A5J6RDZ1	123	0.813	9.676E-28	34	156	192	3	125	127
----------------------------------DQDPLKASFIAGGGAFGYKMDDIRVDIEGLYSQLSKNDIKDATFTPDAADNLTAISGLVNVYYDVAIEDMPITPYVGVGVGAAYLSNPSKADAVKDKKGFGFAYQAKAGVSYDVTPEIKLFAG-----------------------------------
>UniRef100_B5KZW1	123	0.649	9.676E-28	21	169	192	0	153	164
---------------------TKIDGVKglKKNNADTTDFYTASFMAGGGAFGYKMDDVRVDVEGIYSQLNKDTTLIGTPDPSagIASNLTAISGLVNVYYDVAIEDMPITPYIGVGVGAAYVSNPLAQKVIDDKaSKFGVAYQAKAGVSYDVTPEIKLYAGARYFGSYGVNFGK----------------------
>UniRef100_C7DSG7	122	0.689	1.324E-27	21	164	192	5	149	150
---------------------TRIDAIEYKIRTEVHDPLKASFMAGGAAFGYKMDEKTVDVEGLYSQlYNNDVGGATPAPTTVANSVAVFSGLVNVYYDIAIEDMPITPYVGVGVGAAIYSNPSEASAVKDQKGFGFAYQAKAGVSYDVFPVIKLYAGARYVGSYG---------------------------
>UniRef100_UPI00194FD77B	122	0.303	1.324E-27	26	183	192	184	347	357
--------------------------VGTTTVPLDASLDTDTGFGFGGAVGYRFDNARVEFEVGYYNNNVDNIVVNDIEASADGDIGNWKFLINGYYDFPT-DSRFSPYVGGGAGLAILSANDVSASLPpfgavsiDDSNSSFIFQFKAGAGYDITDELTAFLGYRLMGIPGQSFEVLGTDLDADTLFIHS--------
>UniRef100_A0A518HG65	121	0.765	3.388E-27	39	165	192	0	127	130
---------------------------------------KASFMAGGAAFGYKMDDIRVDVEGLYSQlNKNDEGGATFAPTTVANSVAVFSGLVNVYYDIAIEDMPITPYVGVGVGAAYISNPSDGTAVKDQKGFGFAYQAKAGVSYDETPQIKLYAGARHYGSYGA--------------------------
>UniRef100_A0A6J3WSK8	121	0.932	4.635E-27	20	137	192	1	118	119
--------------------YTKVDGITNATGKEKDSPLTRSFIAGGGAFGYKMDDIRVDVEGLYSKLAKDTDVVNTSETNVADSLTAFSGLVNVYYDIAIEDMPITPYVGVGIGAAYITNPSKADVVKDQTGFGFAY------------------------------------------------------
>UniRef100_A0A518HFW9	120	0.725	6.340E-27	39	167	192	0	130	131
---------------------------------------KPSFMAGGGAFGYKMDDIRVDVEGLYSYLNKNDVkdVAPTPADTIADSLTAFSGLVNVYYDIAIEDMPITPYVGVGVGAAYISTPLATAVSSQNGKFGFAGQARAGVSYDITPEIKLYAGARYFGSFGAHF------------------------
>UniRef100_Q8VR05	120	0.800	8.672E-27	5	134	192	0	124	125
-----SYYVRLQYNGEVLPFKTKIDGITH---TSGQSPLKASFTAGGGAFGYKMDDIRVDVEGLYSQLAKDATVV--SDNKAADSVTAFSGLVNVYYDIAIEDMPITPYVGVGVGAAYISNPSKADAVKEQKGFG---------------------------------------------------------
>UniRef100_A0A0U4B8I6	119	0.635	1.186E-26	50	183	192	0	135	136
--------------------------------------------------GYKMDDIRVDVEGVYSYlnkNDVKDVTFDPANT-IADSVTAISGLVNVYYDIAIEDMPITPYVGVGVGAAYISTPLATAVSSQNGKFAFAGQARAGVSYDITPEIKLYAGARYFGSYGANFDKTDQDGKGELKVLYS--------
>UniRef100_A0A831JU34	119	0.269	1.186E-26	40	185	192	44	192	197
----------------------------------------DTGLALGAAAGYDFgNNIRVEGEVAYQKNDVDKASLLGVDVGLTGNISSLAFLLNGYYDFA-NDSAFTPFVSAGLGVAKVEANDfhvvgSGFPSSSADDTVFAYQVGAGVGYAVNKKVSIDVKYRYFATSDPDFDTTNAEYSS--NNFYVGV------
>UniRef100_Q9AP20	119	0.631	2.219E-26	14	156	192	0	142	146
--------------GEVXPFKTKIDGVTYKSGKDNNSPLKASWXAGGGAXGYKMDDIXVDVEGLYSQLSKDAXVVDTSPXVVE-SLTAFSXLVNVYYXXPIEDMPITPXLGVGVXAPXVXNPLXTEVTGDkKSGFGFAYQAKXGVXYDVTXEIXLYAG-----------------------------------
>UniRef100_A0A518HFY6	118	0.702	3.035E-26	39	167	192	0	130	131
---------------------------------------KPSFIAGGGAFGYKMDDIRVDVEGVYSYLNKNDVkdVVFTPADSIANSLTTISRLVNVYYDIAIEDMPITPYVGVGVGAAYVSTPLKTVINNQNSKFGFAGQVKAGVSYDVTPEVKLYAGARYFGSFGAHF------------------------
>UniRef100_Q4VVE7	118	0.695	3.035E-26	35	169	192	9	146	157
-----------------------------------FDPFKASFMAGSAAFGYKMDDIRIDIEGLYSQLNKNkiSGTEKTGNTEIADNLSVMSGLVNVYYDVAIEDMPITPYVSVGIGAAYLSNPATKEVVADQKhGFGFVYQAKAGVSYDVTQEIKLFAGARYFGSYGAKFDK----------------------
>UniRef100_A0A518HGA5	118	0.761	4.151E-26	39	167	192	0	129	130
---------------------------------------KASFMAGGAAFGYKMDDIRVDVEGLYSQlNKNDDGGATFAPTAVANSVAAFSGLVNVYYDIAIEDMPITPYVGVGVGAAYISNPSEASAVKDQKGFGFAYQAKAGVSYDETPQNKLYAGGGYYGCYGASF------------------------
>UniRef100_UPI001F1BA5EE	118	0.281	4.151E-26	42	190	192	59	202	339
------------------------------------------GWAAGGAMGYDFGRIRVEAEVSYRENEASRI----QGANATGDLSALALMLNALYDLE-NSSRFTPYIGAGIGAAWVytdKIRRGTPASTTDDDVQFAYQGIVGVKAAITTGLSLFVDYRYFATLDPTWSSNAFgSVDGE----YASHNIMAG-
>UniRef100_UPI001C01F250	117	0.276	5.678E-26	40	183	192	106	256	266
----------------------------------------DTGFGINGAAGYRFDDARVELEVAYTNNDVNGVTVNNlAEIPLDGGIESAQVMVNGYYDIPTNS-RFSPYIGGGVGVATLTANDVETNIPglgdlalDDTGASFVFQAKAGVAYAINDQASAFVGYRLHGLPGQNFRAFDADFDADTVLIHS--------
>UniRef100_A0A2S2Q7S4	117	0.341	7.765E-26	1	167	192	31	236	275
-DGDSSYYVRLQYNGDFFNvmsdkelkantgtnnamaslfSPDKADG-TKKTASPYKPKYKSSLLAGGIAAGYTMEGIRAEFEVFYSNLGVDGAGYKEANAEKpenakeFGKVTAYAGaatadaigtnegfknivaMVNAYYDIDLgsESIPVVPYVGAGVGVSR-------TTFVGNSHFKLAYQAKAGVSYAITPEIKVYGGYRYFGMYGTEF------------------------
>UniRef100_Q4VVE2	116	0.698	1.452E-25	28	169	192	5	150	157
----------------------------NTADTTDTTDLYTaSFIAGGGAFGYKMDDIRADVEGIYSQLNQGTTVTGTSVPagGIAKNLTAISGLVNVYYDIAIEDMPITPYVGVGVGAAYVSNPLAKKADDDKaSGFGVAYQAKAGVSYDVTPEIKLYAGARYFGSYGANFGK----------------------
>UniRef100_UPI001665CAB4	116	0.271	1.986E-25	40	190	192	69	230	236
----------------------------------------DTGYGVVGAIGYDFGRvaqwggFRTELEIGYRQNDVDSLSIGGSNlANSDGDATVWSGMVNVYHDLYLPASRLTPYIGLGVGAAYVEYDsfsaAGAPGAMSDDDTVLAYQGIVGASYALSPAMSLVGEYRYFGTQAVEVTSGAADGSVTSSDTYGSHNVMVG-
>UniRef100_A0A0B4ZN47	115	0.554	2.716E-25	13	166	192	0	155	158
-------------NGEFCPLFTKVEGVSNTKDKSDFSALKPFFIKIGGAFGYKMGDIRVVVEGVYSYltkNDVKDVTFGPANI-IAVSVTAISGLVNVYYDIAIEDMPITPYIGVGVGAAYINDQKDNAGNDQKSKFGFTDQVKAEVSYDVAPEVKLYDGASYFGSYGDN-------------------------
>UniRef100_A0A6P0YT90	115	0.285	2.716E-25	23	188	192	80	253	257
-----------------------VDGTTVDVEPVDITVDTDTGFGINGAIGYQFDQARAELDLGYRQNAVDGVTVGDLPeVDTDGRFKTWTLAANGYYDIPT-GTAFRPYVGAGVGVARlvaddvsVNVPVAGEAELDESGVSFMFQAQAGLAYDFSEDASAFVGYRLQGIPGQNFSAADVDFNADTTLIHSaQVGAQ---
>UniRef100_UPI001C00F37E	115	0.311	3.714E-25	14	176	192	35	202	219
--------------GVSIPRDADVSGTDSGTSFNDRVE-FDPGIAVGGTAGYDYGFLRLEGELSYRHSEIKSVTASDGYRfhGVDGDLGALAVMANAFVDM-HNQSPITPYVGGGVGFAVLNLGNTTSTELDplyekGDDTVFAYQAGAGVEIALNPIMSLDLGYRYFGTSKATFDEGVVTATK---------------
>UniRef100_A0A8G0RNA5	115	0.803	5.079E-25	17	143	192	0	121	122
-----------------LPFKTKIDGIEHRLGQ---SPLKSSFIAGGGAFGYKMDDIRVDVEGLYSQLAKDATVV--SDKEAAGSVTAFSGLVNVYYDIAIEDMPITPYVGVGVGAAYISNPSKADAVKGQKGFGFAYQAKAGV------------------------------------------------
>UniRef100_A0A916H3Y3	115	0.279	5.079E-25	34	175	192	56	208	226
----------------------------------DDRVEFDPGIAAGGTAGYDYGLFRLEGEISYRHGEIGAITdtlNNERFRSVDGDVGTLAFMANAFFDL-HNDTPITPYVGGGIGFAVLNLNDTTGinsggdrviLYDEGDDTVFAYQVGAGVEIALNPILSLDLGYRYFGTSEATFDEGPVTST----------------
>UniRef100_A0A212KSC2	114	0.285	9.498E-25	39	186	192	53	206	212
---------------------------------------YDTGFAGGAFVGYRsSNDFRAEFEIAYRTNSIETVRNRNTTAEVDgqGELYGVSFMGNVYRDLRWEDSSFVPYLGLGLGFMRMEYENETTgfTTANSSDEVLAYQVMAGVSYEWTEQTSLFAEYRYFGTQQPKFTNDaSVTFEGELQAHMTSLG-----
>UniRef100_A0A518HG33	113	0.659	1.299E-24	39	167	192	0	130	131
---------------------------------------KPSFMAGGGAFGYKMDDIRVDVEGVYSYlnkNDVKDVVFTPADT-IANSLTAISGLVNVYYDIAIEDMPITPYVGVGVGAAYVSAPLKTAINNQNSKFGFARQVKAGVSHAVTPEVKLYAAARYFGSFGAHF------------------------
>UniRef100_A0A7S8M331	113	0.720	1.776E-24	47	171	192	0	122	126
-----------------------------------------------GAFGYKMDDIRVDIEGLYSQLSKDKDF--TSTPEAANSLTAISGLVNVYYDVAIEDMPITPYVGVGVGAAYISTPLATAVSSQNGKFAFAGQARAGVSYDITPEIKLYAGARYFGSYGANFDKTN--------------------
>UniRef100_A0A6A7KU79	113	0.272	1.776E-24	47	174	192	187	315	468
-----------------------------------------------GQLGYAFGNgFRAEGEFGYRPNDVDSV---SGVPGASGDFETMSFMANLLYDFRIANFPLTPYIGAGLGAARVSADGVapaTGVTIDDTSYGFAMQGILGVSYDISRNLALKADYRRLWVPDLDFDTSAGNS-----------------
>UniRef100_K7N828	113	0.631	2.428E-24	24	142	192	0	120	121
------------------------DGITYKKDKSDYSPLKPSFIAGGGAFGYKMDDIRVDVEGVYSYlnkNDVKDVTFDPANT-IADSVTAISGLVNVYYDIAIEDMPITPYIGVGVGAAYISTPLEPAVNDXKSKFGFAGQAKAG-------------------------------------------------
>UniRef100_UPI001BDB3EAC	113	0.319	2.428E-24	40	176	192	60	202	219
----------------------------------------DPGIAVGGTAGYDYGFLRLEGELSYRHSEIKAVTDTSDGyrfPGVDGDLGALAVMANAFFDM-HNQSPITPYVGGGVGFAVLNLSDTTSTdgplYDKGDDTVFAYQAGAGVEIALNPIMSLDLGYRYFGTSKATFDEGAVTVTK---------------
>UniRef100_B5AXP8	112	0.706	3.320E-24	46	160	192	1	116	117
----------------------------------------------GGAFGYKMDDIRVDVEGVYSYlNKNDVTDAKFTPDTIADSLTAISGLVNVYYDIAIEDMPITPYVGVGVGAAYISTPLKDAVNDQKSKFGFAGQVKAGVSYDVTPEVKLYAGARYF-------------------------------
>UniRef100_C7DSG8	112	0.679	4.539E-24	16	145	192	0	130	150
----------------FCPLKPRIVGIGIKRGTEVHDPLKASFLAGGAAFGYKRAGCRVDVEGLYSQLSKSGVgGATFAPTTVANSVAVFSGLVNVYYDIAIEDMPITPYVGVGVGAAYISNPSEASAVKDQKGFGFAYQAKAGVSY----------------------------------------------
>UniRef100_A0A518HFZ9	111	0.679	6.206E-24	39	167	192	0	130	131
---------------------------------------KPSFIAGGGAFGYKMDDIRVDVEGVYSYLNKNDVkdVILTPADTIANSLTTFSRLVNVYYDIAIEDMPITPYVGVGVGADYVSTPLKTAINNQNSKFGFAGQVKAGVYYDVTPEIQLYAGAYYFGSFGAHF------------------------
>UniRef100_Q6JCI9	111	0.653	8.485E-24	0	121	192	3	125	129
SDEETSYYIRLQYNSEFSPLNTKVDGITgaQKDSKDTNDLYKPSFMAGGSAFGYRMDDIRVDIEGLYSQLSKSTL-SRAPTPDIVDNLTAISGLVNVYYDVVIEDIPITPYVGVGLGVAYISNP----------------------------------------------------------------------
>UniRef100_A0A968KKZ9	111	0.317	8.485E-24	40	166	192	50	177	193
----------------------------------------DPGWHVTGAVGYDLGQFRVEGEIGYRMFDIDTVTGPGVPPGVTGDVTALTFMANGYYDVDL-DSSITPYVGFGLGIsdADIEVIAPGFGTLKGGDTEFSYQVMAGAGWDMGSNMVLTAGYRYFGIADSE-------------------------
>UniRef100_A0A962AH09	111	0.280	8.485E-24	42	168	192	58	188	210
------------------------------------------GYGLSGAVGYDYgNNVRTEIELSYRSNKVDGLSDNTGPfASPGGKVTATAVMANAYYDIPT-ATPVTPYIGAGIGIAHVKTDNYstaGTIISDGKDNAFAYQGILGADYALESDLSLFGEYRYFSTEKVNMG-----------------------
>UniRef100_A0A518HG04	110	0.651	1.586E-23	39	167	192	0	130	131
---------------------------------------KPSFIAAGGAFGYKMDDIRVDVEGLYSYlnkNDVKDVVFTPADT-IANSLTIISGLVNVYYDIAIEDMPITPYVGVGVGAEYVSTPLKTIINNQNSKFGFAGQVKAGVSYDAPPEVKLYAAARYFGSFGAHF------------------------
>UniRef100_A0A518HG07	110	0.628	1.586E-23	39	167	192	0	130	131
---------------------------------------KPSFIAGGGAFGYKMDDIRVDVEGVYSYlnkNDVKDVVFTPADT-IANSLTTISSLVNVYYDIAIEDMPITPYVGVGVGAVYVSTPLKTAINHQNGKFGFAGQVKAGVNYEATPEVKLYAAARYFGSFAAHF------------------------
>UniRef100_A0A5C1MAM2	110	0.295	1.586E-23	40	173	192	64	204	224
----------------------------------------DPGVYVGGAGGYDFGFLRLEGELSYKHAEISTITGSTGSqlTNPDGSLGALAFMANAFVDL-HNDTPVTPYLGGGIGFASLHLSDtyggaqHGLLYSEADDTVFAYQVGAGVDIAINRRYSLDVGYRYFNTDKANFNGDWVT------------------
>UniRef100_C7DSH4	110	0.607	2.168E-23	22	160	192	6	145	149
----------------------RIDGIEYKKGTEVHDPLKASFMAGGAAFGYKMGDIRVDVEGLYSQlNKNDVGGATFAPTTVANSVAVFSGLVNVYYDIAIEDMPITPYRWCWCWCSIYQQSFRSSAVKDQKGFGFAYQAKAGVSYEGTTAIKLYAGARYF-------------------------------
>UniRef100_D6MJL4	109	0.656	2.964E-23	20	151	192	0	135	136
--------------------FTKVDGATGAKKKTADTDtttdlYKASFMAGGGAFGYKMDDIRVDVEGLYSQLSKDTLDVAPTPA-IADSLTAFSGLVNVYYDIAIEDMPITPYVGVGVGAAYITTPLATAVSSQNGKFAFAGQARAGVSYDITPEI----------------------------------------
>UniRef100_A0A6N4QZH0	109	0.300	2.964E-23	39	191	192	71	203	208
---------------------------------------YDTGFTGGAFVGKKMGNMRAELEGIYEQSDAD-------VTGFDGKTKFSGALVNGYYDF-KNASRFTPYVGAGIGYGKVRYSSDTAGVDSASEDTLAYQGVAGVGYELNPCWTLTGEYRYLGT------------TKAADTRYQSHSALAGV
>UniRef100_A0A351T526	109	0.276	2.964E-23	48	166	192	65	183	351
------------------------------------------------AIGYRYGNgLRTEFEGAYRKNSVDDL---SGVLNGTGRVKAKSLMANLIYDFNLNS-RFMPYIGAGAGMARVDFDGvrpVGGVRIDDEDDVFAYQGIAGVSYWLSDALELALEYRYFATQDPD-------------------------
>UniRef100_I3NWC6	109	0.669	4.052E-23	78	191	192	13	127	128
------------------------------------------------------------------------------PDTVAGSLKAISGLVNVYYDIAIEDMPITPYVGVGVGAAYVSXPLKEAINGQKNKFGFAYQAKAGVNYDVTPEIKLYAGARYFGSCGANFDSDASKKDKgGHAVFYSTVGAEVGV
>UniRef100_A0A2E7K2R8	109	0.278	4.052E-23	6	178	192	145	317	327
------WYASISGEYVILDDWNTSQRQNATTSITSDVSFED-GYGLGTALGYQFtPNFRLEGELSYRKNDMESGVVRQvsngnvvSSQPLTGDLgyEAFNVMGNAYADIPVNDW-IIPYVGAGVGWTFQTNGNEED--------AFAYQAMAGTHVGLTPDLQLKLGYRYFDTVGLDFGVDDFDATSHI-------------
>UniRef100_A0A7W6RFN1	109	0.301	5.538E-23	40	181	192	61	201	348
----------------------------------------DPGFVGLGALGYAFGNgLRVELEGGYRQNGV----TEWSGQDVDGTLSAWHTMANALYDFNL-GARLSPYVGAGVGAAFVSPDIDVSGTPvsvDGTDVAFAYQAIAGIGYSVTDELALTMDYRFFHALDLEHDVNIGGTATHDNYM----------
>UniRef100_Q2VIZ6	108	0.698	7.571E-23	84	189	192	2	107	108
------------------------------------------------------------------------------------SLTAISGLVNVYYDIAIEDMPITPYIGVGVGAAYISTPLATAVSSQNGKFAFAGQARAGVSYDITPEIKLYAGARYFGSYGANFDKTNXDGKGELKVLYSTVGAEA--
>UniRef100_A0A7C6W241	108	0.246	7.571E-23	42	177	192	64	212	223
------------------------------------------GVNFAAAVGAKVNqNLRTEVELSYRKSDIDSLSLDgvgdievlaadlGVPFDIGGSVKTWAVMLNGYYDF-MPESRFHPYLTAGIGAAHHKGTLTVlGESVSETDIVFAYQIGAGASYDLTSQTALFGGYRYLGTSDADFDTTSAEYDAH--------------
>UniRef100_UPI0018643DF7	108	0.270	1.035E-22	39	176	192	61	207	224
---------------------------------------YDPNIYVGGTGGYDFGHFRLEGELSYKHAEISSITDDTGfrFRGVDGNLGALAFMANAFVDL-HNNTPVTPYFGGGIGFAVLSLSDTYGSdasgrlllYPEDDTTVFAYQAGGGVEIAINPSLSLDLGYRYFGTTKGTFDSDWITTTK---------------
>UniRef100_D5RMZ8	108	0.245	1.035E-22	42	188	192	68	222	243
------------------------------------------GFAGALALGYGFGNgVRAEIEGNYRQNDVDkiSGYTGFGPLRSSGTVRSYGAMFNAYYDFHQLNWPVVPYIGAGIGYVWTDYDDvrasaanGGNVRLNGDDGQFAFQGIAGLSLPITavPGLALTAEYRFMGTLQPDVD----STIRQGNVTLARGGAE---
>UniRef100_A0A7V1IML6	108	0.270	1.035E-22	40	172	192	94	229	254
----------------------------------------EPGFVVGGAFGRRLGRiLRIEANLSYRRSDVDELTSTGVVLAGSGDVGVFAAMANVYADF-LPSAPIRPYLGVGLGVGVIDVNSDDAanvLIVDDSSVEFAWNLMAGAVVPVSDAISLFGGYRYLATTDPEFDATLV-------------------
>UniRef100_A0A518HFW8	108	0.628	1.415E-22	39	167	192	0	130	131
---------------------------------------KPSFIAGGGAFGYKMDDIRVDVEGVYSYLNKNDV-KDVVFTPADGatiSLTTISGLVNVYYDIAIEDMPITPYVGVGVAAAYVSPRSENPINNQNSKFGFAEQVKGGVNYEVTPEVKHYAAARYFGSFGAHF------------------------
>UniRef100_A0A518HG28	108	0.671	1.415E-22	39	167	192	0	130	131
---------------------------------------KPSFIAGGGAFGYKMDDIRVDVEGVYSYLNKNDVkdVVFTPADAIANSLTAISRLVNVYYDIAIEDMPITPYVGVGVGAVDVSAPSKTVINNQNSKFGFDGQVKAGVNYDATPEVKLYAAARYFGSFGAHF------------------------
>UniRef100_A0A951L640	108	0.280	1.415E-22	39	174	192	51	196	347
---------------------------------------YSDGYAVGVRGGYEMGPWRFEEEYTYRNNDLSRLGIGGfSSSNVSGSRSSHAIMTNVLYDIDLSrwgmamPWPVTPHIGGGVGAVDVVDQAKIPGRGqllNDDDWEFGYQAIAGLRYNMTPNVALDVDYRYLATTPASFRVPGTTA-----------------
>UniRef100_A0A3G3BS24	107	0.942	1.933E-22	65	169	192	4	108	123
-----------------------------------------------------------------SQLAKDTDVVNTSETNVADSLTAFSGLVNVYYDIAIEDMPITPYVGVGVGAAYISNPSKTGVVKDQKGFGFAYQAKAGVSYDVTPEIKLFAGARYFGSYGASFDK----------------------
>UniRef100_A0A2E0ELA0	107	0.254	1.933E-22	43	190	192	66	217	223
-------------------------------------------FAAGASIGFRpyysqsfLDNTRWELEYTYRAGDLDSVNNGALNVGLDGSIDAHAFMANLYYDIAT-GTQFVPYLGGGIGFASFDAD-SSTLAIDESSTEFAYQGMVGVSYtpRSVPDTEWNLGYRYFGTQDPEFSDAAGNTIEHE---YNSHNVEVG-
>UniRef100_A0A969B3Y7	107	0.272	1.933E-22	40	173	192	100	241	267
----------------------------------------DTGFAISGALGYQFRDARAELELSYNRNNVSGVDTDGFGnlANASGRFDVWSLSANGYYDIPT-GTAFRPYIGGGVGIARLTADDvnvgvpaLGTASLDGSGISAIFQAKAGLAYDISPNASVFLGYRLQGLPGQNFTVADIE------------------
>UniRef100_A0A2L1IQB9	107	0.854	2.643E-22	0	95	192	13	108	109
SDEETSYYVRLQYNGEILPFKTKVDGVKNKSGKDNDSPLTTSFIAGGGAFGYKMDDIRVDVEGLYPQYGKDAAVVNASETNVADSLTAFSGLVNVY------------------------------------------------------------------------------------------------
>UniRef100_UPI00209EDD4C	107	0.355	2.643E-22	1	167	192	31	223	267
-DEETSYYVSGHYNADLFNMMSGQElkfgtssllslkKDGNEVESNYKPNYGKSFIGGGVAAGYTMEGIRVELEGLYSKLDVDNTGYTTsGDEKVFGTVmaaketvkdevrgtnegfTHIAAMINAYYDVDlgMEDIPVSPYIGIGAGLSMTNF-------IGASHYKPAYQAKAGVSYAVTPEIKLYAGYRYFGVYGSEF------------------------
>UniRef100_D5RS57	107	0.235	2.643E-22	42	167	192	68	202	368
------------------------------------------GFGGVLSVGYGFGNgLRAELEGNYRQNDVDTLKAGGNLPGIGGTVRSYGAMVNALYDFNL-GLPVVPYVGAGVGYVWSDYDtvrsrglGRSSVTIDDDNGQFAFQGIVGAAFPIAavPGLAITAEYRFLGTLDPDF------------------------
>UniRef100_A0A1M6T7Y5	106	0.246	3.612E-22	40	176	192	63	212	289
----------------------------------------DTGYAVAASIGYGFGNgVRLEIEGNYRRNEVDSASGFRGlqrPVRSSGDTQTYGVMANIFYDFAIPNWPVQPYIGAGAGYAWTDYDvvrvqaaNGPRLDVTGNEGNFAYQAIAGVAFPIRavPGLAITAEYRFFGTLDPSLGSAYVPASN---------------
>UniRef100_A0A8I0FFT0	106	0.311	4.936E-22	1	191	192	31	277	282
-DGDSSYYIRAQYHGDFFNVMSDkelkwMDGTTAKsllgfkkdgtgAEAPYKPKYTPSLLAGGIAAGYTMEGIRAEFEVFYSGLGVDGSEYKQGGDakpdnakafgkadstlvgdvvanakGTNDGFKSIVAMVNAYYDVDlgMENIPVTPYVGAGVGASRTTFAGN-------SNFKLAYQAKAGISYAVTPEIKVYGGYRYFGMYGAEFKDsvlqykkggsgadkdtlEDVKITLQQEGLYGTlgvHGIEAGV
>UniRef100_Q2VIY8	106	0.709	6.746E-22	83	189	192	1	110	111
-----------------------------------------------------------------------------------DSLTAFSGLVNVYYDIAIEDMPITPYVGVGVGAAYISTPWATAVSSQNGKFAFAGQARAGVSYDITPEIKLYAGARYFGSFGAHFDKDTAAASKdkgELKVLYNTVGAEA--
>UniRef100_UPI001BD9FE5A	106	0.283	6.746E-22	40	175	192	62	208	226
----------------------------------------DPGINIGGTGGYDFGYLRVEGELSYKHSEMKAITDRDTGAryrSVDGDLGVFAFMANSFFDL-HNDTPITPYFGGGIGVATLymgettgvdNSGIRQTLYLKDNDSVFAYQLGAGVDIAINRKISLDLGYRYFGTSRATFDKDWAQST----------------
>UniRef100_A0A350M402	106	0.270	6.746E-22	42	168	192	111	242	262
------------------------------------------GLAIAGAFGYGFNeNLRLEAEIQYVKHDLDKVNVLGSSLDINGDFSSLALLINGYYDFA-NKSAFTPFVSAGLGFSKLDVSDTsitgmGSLSSSDDDTVFAYQLSAGVSYAVAEKFSIDGKYRYFATSDPQLD-----------------------
>UniRef100_UPI00210CD68F	106	0.250	6.746E-22	42	167	192	59	193	359
------------------------------------------GFGGVLSVGYGFGNgLRAELEGNYRQNDVDSLKSGASLPGVGGTVRTYGAMVNALYDFNL-GLPVVPYVGAGVGYVWSDYDtvrtrgaGRSSVTIDDTDGQFAFQGIVGAAFPIAavPGLAVTAEYRFLGSLDPEF------------------------
>UniRef100_UPI0018F0D14F	105	0.283	9.220E-22	21	167	192	45	194	215
---------------------TSFDGVTTFNDRIKFDP----GLNVGGTLGYDFGLMRLEGEISYKDLQLNRVTDRDSGQRfriADGNVDTTAFMANVFFDM-HNNTPITPYLGGGIGFAALHLNDVSSTAGDflyeaDDQVVLAYQAGAGLEIALNRQLSLDLGYRYFGTSQASF------------------------
>UniRef100_Q8L2S5	105	0.868	1.260E-21	5	95	192	0	90	91
-----SYYVRLQYNGEILPLFTKIDGIKNAAGKEKDSPLKASSIAGGGAFGYKMDDIRVDVEGLYSQLSKDTTIINTSETNVADSLTAFSGLVNVY------------------------------------------------------------------------------------------------
>UniRef100_A0A941TMT5	105	0.313	1.260E-21	42	173	192	55	185	199
------------------------------------------GYAVGGKIGYDFVGPRVELEGTYRNNTSSGwVNFPGAVAYVNGQINQFALMGNVLYDF-VPAAKFVPYVGGGLGLAFIDPSVSAGCTMC--STQFAYQMMAGIGYNSSPNIRLNLEARYYGtTNGNSYANNDLS------------------
>UniRef100_A0A831U1X7	105	0.290	1.260E-21	35	170	192	51	197	220
-----------------------------------DQAEFDPSVAVGGTAGYDYGFFRLEGEISYRHAEIGGVYDTLADVryrGVDGDVGALAFMANAYFDME-NDTPVTPYWGGGIGFAVLDISDttgiapgggLTDLYYNGNDTVFAYQAGAGVEIALNPFISLDLGYRYFGTSTATVDEE---------------------
>UniRef100_A0A5E4MSM2	105	0.314	1.260E-21	19	191	192	16	224	229
-------------------LFSMLPADGAKTGTTYKPKYKSSLLAGGIAAGYTMEGIRAEFEVFYSNLGVDGSDYKASaggadapdnakkfgkktglteadtanATGINDGFKSIVAMVNAYYDVDLSEIPVTPYVGAGVGVSR-------TTFVGNSHYKLAYQAKAGVSYAVTPEIKVYGGYRYFGMYGAEFKDSVMKHTTaatppvvteekvvlQQDGLYGTlgvHGIEAGV
>UniRef100_UPI0006AD04FC	105	0.274	1.260E-21	42	174	192	55	185	260
------------------------------------------GWAAGGVVGYDFVGPRIELEGTYRsNNGTGNVAFPTGYANVYGKVDQLSIMANLLYDF-MPGATITPYVGAGAGIAFVDSTIQGCGLC---STQFAYQGIVGIGWNVTESLRVNLDGRYYGTTSPNaYNNNNITA-----------------
>UniRef100_A0A7X1ZG00	105	0.289	1.260E-21	42	189	192	74	220	361
------------------------------------------GFVGLASFGYAFGNgLRAEVEGGHRRNTVD----NWGGTGLDGDLSAWHGMVNLLYDIDT-GTGFTPFVGAGLGAAFVSIDADNRARGlsaDDSDVGLAYQAMVGLGYSVTDSLSLSADYRFFHAVDITADAGSGGVSDSYMNHALVVGLRY--
>UniRef100_A0A2W7IXX4	105	0.263	1.260E-21	42	168	192	74	217	381
------------------------------------------GYVGVLSLGYGFGNgFRTELEGNFRQNNIDTisgFRGAGRVTSSGGHQNTYGLMANAFYDFDVGDvfgtgIPFTPYIGAGVGYAWTNWNgvrastATTRTVIDDTDGQFAYQGIAGAAFPITsvPGLSLTAEYRFFGTLSPELD-----------------------
>UniRef100_A0A0H5DRD4	104	0.308	1.722E-21	40	162	192	53	185	203
----------------------------------------KTGFAGGIAGGYKFsNNVRAEAEFAYRRNTLKSISFDDESLDLHGvklRGETFSVMGNVYYDIDMscmgcNSYGFTPYIGVGAGWAENKVKaSSHDVEISGSDSGFAYQGIAGVSYRICQKTDLGLEYRFFAS-----------------------------
>UniRef100_A0A7Y7NCC6	104	0.281	1.722E-21	40	170	192	62	202	225
----------------------------------------DPGISAGGSGGYDFGFVRLEGELSYKHAEIASITEQGTSTtyrSMHGSLGAYTVMANGFIDL-HNDSPVTPYFGGGVGFATLHLSDTSgklggvryNLYDADDDAVFAYQAGAGLEIALNRHLSLDLGYRYFATSRASFNGD---------------------
>UniRef100_A0A1Q7WMM0	104	0.304	1.722E-21	42	173	192	67	204	227
------------------------------------------GFNVGGRAGFKMGPWRLEGELSYRANDTHdlQMIVPRSRPGMAGNAERHSVaeMANLIYDFDLGlGFPVTPHVGGGIGAAQVtRNLSNRFGGTHDTVTVFAYQAIGGVRYMVLPSVALDIDYRYFATTGTTFTSTNPD------------------
>UniRef100_UPI001CFDA59A	104	0.282	2.353E-21	30	170	192	41	191	354
------------------------------TDSGFKADYKHPGAAAVAAIGWGFGNgLRAELEGNYRYNEVDTATIGGiRATSTAGRLHQYGVMVNAVYDIQT-GTPFTPYLGVGAGYGWLETSKFRASVPgatvtsNDTDGAFAYQAIAGVGYNLGafvPGLTLTAEYRFYGTLDAKLDAE---------------------
>UniRef100_A0A211ZK48	104	0.299	2.353E-21	44	171	192	63	208	357
--------------------------------------------AGNIYIGYDFGAIRADLEGSFRQNDIGTtrlsydsfrlnrfitvPGADDVKVNVKGHERTIGLMANVYYDFEF-GSPFVPYVGGGIGVGFNNWKvkaKDANIDFDYDSPLFAYQGIAGVSYYITPKLAVNVEYRYFGETDAEFTSGD--------------------
>UniRef100_A0A1T4PBF4	104	0.283	3.215E-21	42	173	192	53	183	197
------------------------------------------GYALGGKLGYDFVGPRVELEGMYRNNiSSGWVNFPGAISYVNGQINQFALMGNALYDF-TPGAKFVPYVGAGIGVAFIDPSVSAGCTMC--STQFAYQAIGGIGYNAAPNVRFNLETRYYGtTNGNSYSNNDIS------------------
>UniRef100_A0A484HN20	104	0.263	3.215E-21	39	181	192	61	206	214
---------------------------------------YDAGMALGAAIGYQLDVLRVEMELSHQKNNVTGVSFSGGSLDMSGDMSIVSLLANGYLDI-INNTPITPFLSVGVGLAKVEgndffVPGIGIGSGSADDTVQAFQIGGGLGYEINETVTLYANYRYFGTSDVDFDGTRVS-IGSHNFM----------
>UniRef100_A1ASC0	104	0.286	3.215E-21	40	171	192	60	201	222
----------------------------------------DPGIDVGGSAGYDFGYVRLEGELSYKGAEIDSVYDATSDIryhDLDGSLSAFAVMANCYFDL-HNDTPVTPYLGGGIGFAtlylddtsGVSNGVRWSLYDSDDDTVFAYQIGAGIDISINRYFSLDVGYRYFATDKGKFDEGN--------------------
>UniRef100_A0A1T4P8C2	104	0.268	3.215E-21	42	173	192	56	186	321
------------------------------------------GYAVGGKVGYDFVGPRLELESIYRNNQSSGYVlFPGGTAWVNGQINDLSVMANALYDF-LPGAIVTPYIGAGLGIAFLDPSVSAGCTMC--NTQFAYQGMIGIGFKATPNIRIDLEGRYYGTTNPNtFNNNNIS------------------
>UniRef100_UPI001F3428C2	104	0.299	3.215E-21	42	177	192	58	188	332
------------------------------------------GWVGGAAVGYDFGRARIEFEGAYRDNEYDTITLGGVTGSLSDnNLKAISGMINALYDFE-NESVITPYLGFGMGAANLD-----DDVSDESDTVLAYQGIAGTKISVTENLSAVVDYRYFRTLETDLGGAKFEYEQH--------------
>UniRef100_A0A7W6RZS2	104	0.288	3.215E-21	42	172	192	64	193	354
------------------------------------------GFVGLVNFGYAFGNgLRAEIEGGYRQNGVD----EWGGVGLDGDLSAWHTMLNAIYDFDT-GTSLTPYVGAGLGAAIVSIDAENNaagVRMDDTDVGFAYQAILGAAYDITENVAVTADYRFFHAVDLDHEISDG-------------------
>UniRef100_A0A967CXY8	103	0.300	4.394E-21	39	168	192	62	186	292
---------------------------------------YNTGWLAGGVIGYDFLGPRVELEGVYRSN-NGTLTVPGVAGSVNGYVNQVSVMANAYYDF-MAGQTIVPYVGGGLGVAFLTA---GDSGGSAGATAFAYQAIAGVGWNVNELFRINLEGRYYGTTAPNYN-----------------------
>UniRef100_UPI001AE4EE52	103	0.261	4.394E-21	56	179	192	79	200	347
--------------------------------------------------------LRAELETAWRWRNRvdDTSSATPALNGVDGKMSSIAFMGNLLYDFKF-GLPITPYIGVGAGVAGVKQTLGG---QSDRDWVFAYQGIVGASYDITDNLAVTLDYRYFATTDPEFDLGPASSKGEYR------------
>UniRef100_A0A3M0C8B5	103	0.244	6.003E-21	39	186	192	87	265	272
---------------------------------------YDTGFGLNGAVGYRLGNgFRVEAELAYFDNDVDlhngltaganaldgedagvlttgsanvGATVGSVIADGRGSTSILAPMLNAYYDFNL-DSPLKPYLGGGIGWAMTDVEFNPSGVDiaDDDDDSFAWQLKGGLTFDVSNRVELFAEYRYFNGGDANVDLNllPASLDVENEIHSVGVG-----
>UniRef100_A0A6J4KGQ7	103	0.263	6.003E-21	13	166	192	32	190	275
-------------GGLNIHQDSRFDG----AGSDTRLEYKNLGAVGLASIGWGFGNgLRAEVEGNYRENEVERARVGGfRSTSAGGYLRNYGVMANVLYDINIPSFPVTPYVGVGAGYGWIESKKVRasagglTVTSEDTDSRFAYQAIAGAAYNLPvPGLALTAEYRFYGTLDPE-------------------------
>UniRef100_UPI002358D84C	103	0.276	6.003E-21	42	166	192	58	190	369
------------------------------------------GYDFGGIVGYDFGPFRLETEASYRRVKtksfeaANGTIYTADNSQVAGNTSALSFMANGLLDFG-PDNGLQGFVGGGVGVARVKsynATSVAGYNVDDSATGFAWQAIAGVRAPISKNWDLGLKYRYFNAPGAD-------------------------
>UniRef100_A0A8J2USH4	103	0.303	6.003E-21	47	167	192	84	213	371
-----------------------------------------------ASIGWGFGNgLRAEVEGNYRQNAVDRVTVSGVRAGSSGYLNNYGVMVNALYDFNM--GALSPYVGVGVGYGWVEAknvrlagPGGVTGRVDDTDSQFAYQGIAGVSYNLTrmvPGLAATAEYRFYGTLDPEF------------------------
>UniRef100_A0A941TGT9	102	0.305	8.203E-21	42	173	192	52	182	196
------------------------------------------GYALGGKIGYDFVGPRLEVEGLYRHNNSSGwVNYPGAVTYVNGQINQFSLMTNALYDI-TPGAKFVPYVGGGIGLAFIDPSVSAGCTMC--STQFAYQAMAGLGFNAAPNVRFNLETRYYGTTNPtSYNNNNIS------------------
>UniRef100_A0A2H0QWH9	102	0.297	8.203E-21	6	171	192	28	183	209
------YY--GSLHGEFVVYSDSDVDLTSTATNLSGGADYDPGFGIGGAVGYNLtDQIRVEGELAYRETDVDSVSLGGTTVSGGNlELEIWSGMVNTYYNIPLDD-KVSPYLGAGIGAAYND---------NIEEFAFAYQAMAGVDFKVDEQGTLYGGYRYFGTTEFEENFSD--------------------
>UniRef100_UPI0018DF22A4	102	0.231	8.203E-21	42	175	192	84	243	401
------------------------------------------GFMGSLAIGYGFGNgFRTEVEGSYRHNNVDRLGGfqnrAGGPPgvafrNIDGELQQYAVMANLYYDFQLPRWfpnmpvAVVPYIGGGVGYMWTDLDASGARLPagansvhiDDTTGQFAYQGIAGLSFPITavPGLSITAEYRYTGALQSKFDGTVRAPN----------------
>UniRef100_I1T6W7	102	0.573	1.121E-20	55	188	192	1	136	137
-------------------------------------------------------DIRVDVVGVYSYlNKSDVTDAKFTPDIXADSYTAISGLVNVYYDIAIEDMPITPYIGVGVGAARISTPLKAVVGSQPYKFGFAGQVXAGVXYDVTPXXXXYAXARYFGSFXAXFXNAATGKDKgELXVLYSTVGAE---
>UniRef100_UPI0010544EC5	102	0.282	1.121E-20	28	166	192	42	186	212
----------------------------TRQGLTRTDSDYQSGFNAGGSIGYKSNPLRYEGQLTYLSANLNKFRINGiQQTGVTGYSNAILGMANVYYDIPPILEPIQPFLGVGLGYAWVHAKLgstgpGVTTSYEGSNSVFAYQALAGLTYNFAENYALNLGYRYIGTERAD-------------------------
>UniRef100_A0A2S3UTW4	102	0.250	1.121E-20	35	165	192	67	212	267
-----------------------------------YDEEMDGTFMMGAGVGYKFsDHLRADLTIDYefpaeakSKGPCNSPCGSPGHSIEKADIDVWTFMLNGYVDIGTWN-KITPYVGAGIGASYVTTSNITFANPDgargsydgDSKWNFAWALMAGASYEITPNLALDGGYRYLNIGDA--------------------------
>UniRef100_UPI001057FE4F	102	0.248	1.121E-20	37	170	192	12	155	270
-------------------------------------EYKHPGFAGVASIGWGFGNgLRAEIEGNYRYNEIDKIRLNGARVASAGQVQQYGAMVNALYDIQT-GTAFTPYLGVGVGYGWFETTkvrvgpvNGAVITSEDTAGNFAYQGIAGVGYNLGamvPGLTLTAEYRFYGTLDPKVDVD---------------------
>UniRef100_A0A1M6NC41	102	0.272	1.121E-20	42	168	192	68	203	290
------------------------------------------GYALVASIGYGFGNgLRLEVEGNFRENDLDRVrIFGATPGNQGGRARSYGAMGNVLYDFAIPGIPVTPYVGAGAGYVWHEYDGVRGSfagfqgLVDDTDAQFAYQGIAGVAFNLGvPGLALTAEYRFLGTLSPDMN-----------------------
>UniRef100_A0A512NI81	102	0.283	1.121E-20	40	165	192	49	171	316
----------------------------------------DTGWAAGGKIGYDFVGPRIEVEGLYHSNTGtGNVLFPGGVANVRGRIDQVSVMANLLYDFNI-GGPIVPFIGAGAGIAFVDSTIQGCNMC---STQFAYQGIIGVGYNITDAFRINLDGRYYGTTNP--------------------------
>UniRef100_A0A1T4TFD1	102	0.285	1.121E-20	42	167	192	66	186	344
------------------------------------------GWAAGGMIGYDFVGPRVEIEALYRDNK-STITENGIPGTLGADFNQTSIMANVLYDF-MAGQTITPYIGAGAGIAFTNFSL---SGLSSSSTAFAYQGIIGVGWNINEQLRLNLDGRYFGTTNPNY------------------------
>UniRef100_A0A1G6Z0Z3	102	0.271	1.121E-20	42	166	192	63	186	351
------------------------------------------GFVGLGSFGYAFGNgLRAEIEGGHRRNTVE----DWGGTSVSGHLSAWHAMVNALYDFPT-GNRLSPYIGAGIGTAVVSIDAKNTaagVRMDDTDVSFAYQAIIGMGYDIMDNLAVTADYRFLHAVDLE-------------------------
>UniRef100_UPI001A968BDF	102	0.228	1.121E-20	42	175	192	66	213	370
------------------------------------------GFGGVISVGYGFGNgLRAEIEGNYRQNDVNNIDAAGGRLPgISGTARTYGAMANVLYDFNFSPL-VVPYIGGGVGYAWTDYDNvgsrfyrgnqiGRSVSIDDTDGRFAYQGIAGLAFPIAavPGLAITAEYRFFATLDPSFDGSSQSST----------------
>UniRef100_U5XJ85	102	0.836	1.531E-20	58	173	192	0	113	114
----------------------------------------------------------VDVEGLYSQLTKDATVVYDN--SAADSVAAFSGLVNVYYDIAIEDMPITPYVGVGVGAAYISNPSKVDAVKEQKRFGFAYQAKAGVSYDVTSEIKLYAGARYFVSYGASFNKETVS------------------
>UniRef100_L7T1A5	102	0.654	1.531E-20	84	189	192	7	119	120
------------------------------------------------------------------------------------SLTAISGLVNVYYDIAIEDMPITPYVSVGVGAAYVSTPLKTAINNQNSKFGFAGQVKAGVSYDVTPEVKLYAGARYFGSFGAHFDSETTGVDNKkvvtkdaYKVLYSTVGAEA--
>UniRef100_UPI00041EFF1C	102	0.302	1.531E-20	45	167	192	51	191	344
---------------------------------------------GNIYVGYDFGAIRADLEGSFRQNDIGTtklsydsfqlnrfvtvPGVDNQKINVKGHERTIGLMANVYYDFEF-GSPFVPYVGGGIGVGFNNWKvkaKDFNIDFEYDSPLFAYQGIAGVSYAITPKLNANLEYRYFGETGADF------------------------
>UniRef100_A0A7X2KE01	102	0.300	1.531E-20	49	186	192	67	205	349
-------------------------------------------------VGYAYsNGFRTELEGSYSASDVDSIK---GAANGSGDSNAYALMVNGLYDINL-GWAVTPYVGVGVGAARIGADGaspVGGSSINDKSVDFAYQGIAGLAFPINEKLSLTADYRYIATLDPSFTTrAGTDVDAEFNEHRFMVG-----
>UniRef100_UPI0021094CAF	102	0.230	1.531E-20	40	170	192	72	214	377
----------------------------------------STGFTGVLALGYGFGNgVRAEIEGNYRQNDVDklSGYSGFGRLNSSGTARSYGAMFNAYYDFHQLGWPVVPYIGAGAGYVWNDYDnvtaraaNGGSLTVDGSDGQFAYQGIVGASLPITavPGLAVTAEYRFLGTLQSEIDST---------------------
>UniRef100_F6M778	101	0.771	2.092E-20	21	125	192	2	104	107
---------------------TXIDGVTYKXGKDNNSPLKASFLAGGGAFGYKMDDIRVDVEGLYSQLSKDADVV--SDDKAADXVTAFSGLVNVYYDIAIEDMPITPYVGVGVGAAYISNPSKAD------------------------------------------------------------------
>UniRef100_UPI0019036749	101	0.241	2.092E-20	37	170	192	48	191	354
-------------------------------------EYKHPGFAGVASIGWGFGNgLRAEIEGNYRYNEIDKVRLNGARVASAGQVQQYGAMVNVLYDIQT-GTAFTPYLGVGAGYGWFETNkvrvgpvAGNVLTSEDTAGNFAYQGIAGVGYNLGamvPGLTLTAEYRFYGTLDPKVDVD---------------------
>UniRef100_UPI001659AE9F	101	0.250	2.092E-20	42	169	192	65	203	367
------------------------------------------GFGGVLSVGYGFGNgLRAEIEGNYRQNDVAKISRGGALTGVGGTARTYGVMANALYDFDF-GMPVVPYLGAGVGYAWSEydtvrsratFPGGNSVNIDDTDGQFAFQGIAGLAFPIAavPGLALTGEYRFFGTLDPSYSG----------------------
>UniRef100_UPI0021F248C1	101	0.280	2.092E-20	42	170	192	65	203	371
------------------------------------------GWVGVGSLGYGFGNgLRLEVEGNYRENDVGSLSVNGLPTPSfqGGRARSYGAMGNVLYDFAIPGVPVMPYLGAGVGYVWHDYErvrgvsGGQLLQFDDEDGKFAYQAIAGVGFNLGvPGLTLTAEYRFMGTLSPELSGT---------------------
>UniRef100_A0A5J6REL0	101	0.625	2.858E-20	17	136	192	0	119	120
-----------------LPFKTEIKGIEYKKDNKDQDLLKASFMAGGAAFGYKMDDIRVDIEGLYSQLSKNEVDGATATPKVADNLTAFSGLVNVYYDVAIEDMPITPYVGVGLGAAYLSNPLKSPVGDKKHGFGFA-------------------------------------------------------
>UniRef100_A0A2Z3KLF5	101	0.281	2.858E-20	35	162	192	49	183	213
-----------------------------------DNVDYESGFNAGLRLGYQYNPMRYELEYTYLRANTQNFQVDFiDQIGVTGNTNANIGMANIYYDFPDVILPtISPFVGVGIGYAYIQTSLESTgpfgvTLFDDHQHAFAYQGTAGLTFNFAENWALNAAYRYLAT-----------------------------
>UniRef100_A0A0W0RJM0	101	0.296	2.858E-20	35	162	192	49	183	213
-----------------------------------DNVDYESGFNAGLRLGYQSNPMRFELEYTYLRANTQSFQVDFiDQTGVSGNTTANIGMFNIYYDFPDVILPtISPFVGAGVGYAYIQTSLNSTgpfgvTLFDDQQNAFAYQGTAGLTFNFAENWALNAAYRYLAT-----------------------------
>UniRef100_H0A6S4	101	0.238	2.858E-20	42	176	192	94	239	284
------------------------------------------GFGGVLSIGYGFGNgLRAEIEGNYRQNDVAKLSRGGALTGIGGTVRTYGVMANALYDFDF-GLPVVPYVGAGVGYAWTEydqvrsratFPGGNSVNFDDTDGQFAFQGIVGAAFPIAavPGLAITGEYRFFGTLEPSFSGVSRSGTT---------------
>UniRef100_A0A512NNV5	101	0.307	2.858E-20	40	165	192	54	176	320
----------------------------------------DTGWALGGKVGYDFVGPRVELEGMYHSNTGTaVVAFPTGYANVRGRIEQISVMANALYDF-FPGAMITPYVGGGVGVAFVDANIQGCNLCL---TMFAYQAILGIGYNATPAMRIGLEGRYYGTTNP--------------------------
>UniRef100_UPI001E333F94	101	0.219	2.858E-20	42	176	192	78	241	397
------------------------------------------GFGGVVALGWGFGNgVRAEIEGSYRYNNLENIGGWGRNATVfnpgvtsafranSGEQSQYGVMANAYYDFQLPRWfpqmpvPVVPYIGGGAGFVWSDLDAKGTRQPatgnrieiDDTRGRFAYQGIAGVAFPLTsvPGLSLTLEYRYMGTLQADYDGKVVNPTT---------------
>UniRef100_A0A5B2TD45	100	0.239	3.904E-20	36	167	192	53	194	262
------------------------------------STEFDHGFGGVLSLGYGFGNgLRAEVEGNYRQNEVDSI---GNLPGIGGTVRSYGAMVNALYDFNL-GLPVVPYVGAGVGYVWHDYDTVrsrgtpanagiNSVTIDDDDGQFAYQGIAGLAFPIAavPGLAITAEYRFLGTLQPEF------------------------
>UniRef100_A0A2U1VID9	100	0.261	3.904E-20	56	179	192	79	200	347
--------------------------------------------------------LRAELEFAWRwRNSVDRTSSSTPTLNgLGGKTSSMAFMGNLLYDINV-GLPITPYIGLGAGVAGVKKSLNGA---SDRDWVFAYQGIIGASYAVTDNVALTLDYRYFATVDPEFELGPVTSKSEYH------------
>UniRef100_A0A4V3AAB9	100	0.290	3.904E-20	40	170	192	54	193	356
----------------------------------------KPGWAAVGSLGWGFGNgLRAEVEGNYRTNDVDKSKVSGGGTvGGRGALANYGVMANVLYDIQT-GTPFTPYVGVGAGYGWLETDkyrasstvLNASATSDDTAGAFAYQAIAGVGYNLGAGVTLTTEYRFYGTVDPKIDGE---------------------
>UniRef100_UPI0011DD6800	100	0.264	5.334E-20	6	171	192	27	192	217
------YYIGAQAGVNWA---DKTDlKGSTYTDKADFTTSPTGLVEG----GYKFGNgVRLGVEVGYGGSTVgDITGGGPGRAGGAGEVTAFTFMANTYYDFKV-DSPLRPYVGVGVGFGRYKFDGVGDLYtpgniVETSTTAFTYQLSAGVAYALSPNLDFTLGYRFMGTPDTTYEPSN--------------------
>UniRef100_A0A422HJ46	100	0.270	5.334E-20	40	171	192	58	199	227
----------------------------------------DSGIAFTGALGYDMGDTRAELEFGYQNNDAasavildNDGDVDEGPWNYGGDISVTTLMVNGYYDIDLADSGLELFLTAGLGGAFYSFDDIGDVDDEDyrgstNGSTWAYQLGAGLSLPVSDQLMVEGRYRYFNT--AEFTTED--------------------
>UniRef100_A0A521L248	100	0.266	5.334E-20	42	179	192	66	200	310
------------------------------------------GFAVGGSIGYDFVGPRVELEGVYRSNyASLTSNVVGINAAAGSQINQTAIMANLFYDFNAGGT-IVPYIGAGAGVAFVNASALGGSTA---STQFAYQGIIGVGYNIDPMFRINLDGRYYGTTNPTINNPFVGGITYQN------------
>UniRef100_A0A1T4T9Y0	100	0.287	5.334E-20	42	173	192	56	177	320
------------------------------------------GWAVGGKLGYDFVGPRAELEVGYGQIPTNVNIPGTALTNKVGQL---TVMANALYDF-MPASVITPYIGAGLGIAFVDSNSALG------STQFAYQGMVGLAYNIDSQWRLSLEGRYVGTTNPSVNINGFS------------------
>UniRef100_UPI0020C35DD0	100	0.299	5.334E-20	40	166	192	53	189	354
----------------------------------------DVGAAVVGSIGWGFGNgLRAEVEGNYRDNSVDNWTVNGVRAGSAGYLRTYGVMGNVLYDFNLPGLPIVPYLGVGAGYAWSEihngrfNRGTSSYRVDDSEGQFAYQGIAGIGYNLGamvPGLTLTAEYRFLGTLEPS-------------------------
>UniRef100_A0A7X0B2M9	100	0.275	5.334E-20	6	171	192	27	192	357
------YYVGAQAGANWA---NKTDlKGSTYTDKADFTTSPTGLVEG----GYKFGNgVRVGAEIGYGGSTVgDITGGGPGRAGGAGEVTAFTFMANTYYDFKV-DSPLRPYVGVGVGFGRYKFDGVGDvftpgNVVETSTTAFTYQLSAGVAYALSPNLDFTLGYRFMGTPETTYEPSN--------------------
>UniRef100_UPI0003B6E7B8	100	0.281	7.286E-20	42	167	192	66	206	236
------------------------------------------GWLGAVAVGYDWSgmgvDMRTELEYTYYGSDHDfdaqNATSGGSTATVSGSIDnIQTLMLNAYYDFDT-GSAWTPYVGAGLGMAFISADLDFSSNWRNapednsfTETNFAWQVGAGVAYDITDYCVLDFNARYVHLGDVDY------------------------
>UniRef100_UPI001FC7F148	100	0.254	7.286E-20	43	176	192	67	221	242
-------------------------------------------FSGGIAAGYDFypqfsIPVRTELEF-YARGKADTeynlFKDDWVRADMKNEVSVNSLMLNAYYDFR-NDSAFTPWVSAGIGYARIHQKSTGVITFDngygysdrasdsrsDSSDNFAWSLGAGVRYDVTPDVSLDISYRYLDAGDANVTYTDDWGDK---------------
>UniRef100_UPI001C25048C	100	0.259	7.286E-20	42	167	192	54	176	318
------------------------------------------GFAAGGFVGYDFVGPRIELEGVFRsNNGRGTANFGNVFSNTSGRIEQLAIMANLFYDF-IPGATITPYVGAGAGIAFADASINGCSLC---STQFAYQGIIGLGWNVDQNFRVNLDGRYYGTTNPGW------------------------
>UniRef100_UPI001F529A44	100	0.226	7.286E-20	42	174	192	84	242	324
------------------------------------------GFMGSLALGWGFGNgLRTEVEGSYRYNNVDrlggfqnraTGTPGVAFGGIDGELQQYGVFANLYYDFQLPRWfpnmpvAFVPYIGGGVGYMWTDLNATGTRTvaggntinIDDTTGQFAYQGMAGVAFPITsvPGLAITAEYRYTGALQSKFDGTVTNP-----------------
>UniRef100_A0A1F3AC66	100	0.275	7.286E-20	40	165	192	63	185	331
----------------------------------------DIGYAVGGVMGYDFVGPRVELEGVFRsNNGRGTANFGNVFSNVSGRIEQLSVMANLLYDF-LPGATITPYVGAGAGIAFVDAAINGCSLC---STQFAYQGIVGLGWNVDQSFRINLDGRYYGTTNP--------------------------
>UniRef100_A0A953E6D7	100	0.272	7.286E-20	47	170	192	63	198	362
-----------------------------------------------GSIGWGFGNgLRAELEGSYRQNRVDSAKGGGlRSNSAGGYLNNYAVMANVLYDFNIAGFPVVPYVGVGVGYGWVQSRkvyatstaMGGSLTSNDTDAQFAYQGILGAAYNIAavPGLAITAEYRFFGTLEPSLKAE---------------------
>UniRef100_A0A8J6JRR9	100	0.278	7.286E-20	38	173	192	64	214	376
--------------------------------------LFEPGFAGVFAVGYGLGNgIRLEVEGNYRQNDVRKIRGFSGaglGTRADGEQRTYGVMGNAYYDFNIPYFPwFTPYVGAGVGYAWREWQDVRTSalngaaalRPSGTEANFAYQGMLGGAFNITsvPGLAVTAEYRYFRVLGGTYQTRLTS------------------
>UniRef100_A0A952KFA2	99	0.316	9.953E-20	44	167	192	28	168	321
--------------------------------------------AGNLYAGYDFGAIRADIEGSIRQNDIGDVGVnwdafrfrglpvpggNDVKVNVKGHERTIGLMANVYYDFEF-GSPFVPYIGGGLGVGFNNWKVkipDADINFDYDSPLFAYQGIAGVSYYITPNLAANVEYRYFGESDATF------------------------
>UniRef100_UPI0018E05037	99	0.244	9.953E-20	42	169	192	59	196	359
------------------------------------------GFGGVLSIGYGFGNgLRAEIEGNYRQNDVGKLTLGSTTLPrIGGTARTYGAMANVLYDFNL-GLPVVPYVGGGVGYAWTDYdtvrsrgPGLSSVTTDDNEGQFAYQGIAGAAFPIAavPGLALTAEYRFLGTLRPELST----------------------
>UniRef100_A0A1E4GMB9	99	0.211	9.953E-20	43	167	192	63	222	386
-------------------------------------------WAGFARVGYQLtDNWRVELEVGYRGGDFDSVngvnqaviglctpgvvrtAAAPGCGAPDGDISSWTFMGNIIYDF-MPGSTISPFLGAGIGANHVSvdvvgqfsnvtgaitaaNPAIQNLTIDDSDTAFAYQGIAGLAWRVTDKLRVDLTYRYLSGGDIDF------------------------
>UniRef100_I1T6R4	99	0.575	1.359E-19	67	179	192	4	115	120
-------------------------------------------------------------------NDVKDVTFDPANT-IADNVTAISGLVNVYYDIAIEDMPITPYIGVGVGAAYISTPLEPAVNDQKSKFGFAGQVKAGVSYDVTPEVKLYAGARYFGSYGANFDGKKTDPKDSTR------------
>UniRef100_UPI001D09F311	99	0.269	1.359E-19	6	164	192	48	223	283
------WYIRGDVDYHWSK-FGGADYITYGPGTNSfDSGTLKSAFSAGAGVGYQINqHFRTDLTGDWlSSSKFNGSTSGTCGTPVPGtpctsvDTSSYSallLLANAYVDIGTWH-GVTPYVGAGIGGAWMKWDTLNNTDNDGSfdhnggkGWRFAYALMAGASYCLTDRVKLDVGYRYSHING---------------------------
>UniRef100_UPI001E2CD365	99	0.281	1.359E-19	33	191	192	43	187	316
---------------------------------SNPNTTTSTGWSAGGKVGYDFVGPRLELEAGYGEIP---TSANIPGTAINGKVGQLTVMANLLYDF-MPTSIITPYVGAGVGIAFIDSNAALG------STQFAYQAMLGVAYNVSEQFRFMVEGRYVGTTNPSVNTPIGNVTfQNQNIL-----ALAGV
>UniRef100_A0A941YTD7	99	0.290	1.359E-19	38	168	192	60	185	341
--------------------------------------YPNTGWAAGGMIGYDFGGPRVELEGVYRSNTA-TANISGISGSAGVSFNQTGIMANVLYDF-MSGQTITPYIGAGAGIAFTNA---AALGGSSSSTQFAYQGIVGVGWNIDSQFRLNLDGRYFGTTSPTYN-----------------------
>UniRef100_A0A0P7Y0K7	98	0.261	1.857E-19	30	175	192	72	245	264
------------------------------TPLGWNTEFDTSGF-VSAAYGWRLDNgFRLEAEIGYSSSDVDThtdvtaggnpigaadaavlitgspelgVTVADLVADGRGQLRNTSFMINAYYDFDLEG-PLGAYAGAGIGASdvKVRYNPSDTAIINDSETVFAYQAMAGVSYDVSDTFQLFGGYRYRATQNVDFDVTLFPAT----------------
>UniRef100_UPI001ADF93A8	98	0.266	1.857E-19	42	168	192	64	198	364
------------------------------------------GYAALGSIGYGFGNgLRLEVEGNFRENDVSDISVGGRLLATGGRARSYGAMGNVLFDIAIPGLPVMPYIGGGVGYVWHEYDSVrgyrgaSRLTIDDTDGQFAYQGIAGVAFNLGvPGLALTAEYRFLGTLQPELN-----------------------
>UniRef100_UPI00200A53D3	98	0.275	2.536E-19	38	173	192	53	185	202
--------------------------------------TFDPGFAVGGVLGYEFaTGPRLEAEIAYRKCDTDKLSAPGiPSAKVDGDVSVTSYMINAYYDFSKE-ASVSPFVGVGLG---ILDGKLSDGLEDASDTTFGYQAMVGVTVKAAPNVNLDLSYRYQGAAS-DFSVDGVD------------------
>UniRef100_A0A0W0ZKL8	98	0.284	2.536E-19	6	166	192	24	187	213
------WYSSVFGGYAYIPGYTsRFDSGFFFSDTAYRN-----GFNVGGRLGYQSNPLRYEIEYTYLQADtKKFDVFLIPQTGVSGNTHANIGMANIYYDFADVILPtISPFLGVGIGYAYIQNSLESTGPFDaiffkQNNGVFAYQGTAGLTYNFSENFALNASYRYLATSSSD-------------------------
>UniRef100_UPI001939AA8A	98	0.294	2.536E-19	23	174	192	65	226	271
-----------------------IDYITYGPPPGSnvfDSGELKGGFSLGAGIGYKINDhFRTDLTADYwFASDFNGSTNDGVTTSVEvSKMSALLLLANAYYDIGTWH-GITPYVGAGIGGAHVKWdtvhdPNTTETNPGSKNWRFAYALMAGASYCLTDRVILDAGYRYSHIEGGRMFDFDVSS-----------------
>UniRef100_A0A1H8TSS3	98	0.307	2.536E-19	40	165	192	54	176	320
----------------------------------------DTGWAAGGKVGYDFVGPRFEVEGVYHSNNGSaVVIFPTGYANVRGRIEQVSVMGNLLYDF-FPGATVTPYIGAGVGAAFVDANIQGCSLCL---TMFAYQGIAGVSFAATEAMKIGIEGRYYGTTNP--------------------------
>UniRef100_UPI00187D1C1F	98	0.273	3.464E-19	0	161	192	22	178	200
SDEPTPSrhtrYTSLKIGG-TFPRDIEDSGVTISFAN---------GLSGSVAIGMKLkNSMRIELEGAYRKVDFEKATVGRNSVNLNGDITSKSLIANVYYDFN-NSSKVTPYIFGGTGYSWHNGEvSLGNVSIKGSGSDLAYQAGVGMSIELNPGISADINYKYFG------------------------------
>UniRef100_A0A7G4REH1	98	0.316	3.464E-19	35	166	192	49	187	213
-----------------------------------DNVDYESGFNAGLRLGYQSNPIRYELEYTYLQaNTQDFDVDFIAQTGVSGNTNANVGMANIYYDFADVILPsISPFLGVGIGYAYIETSLDSTGPFGAYSFGvtegaFAYQGTAGLTYNFAENWALNASYRYLATASND-------------------------
>UniRef100_UPI001E2F349F	98	0.258	3.464E-19	42	174	192	56	194	214
------------------------------------------GYTAFGAVGYGINNgFRIEGEFAYSNFDVSSLVFQGNTFAGRGDIDTYSGLVNIYYDllFPEITDIVSPYIGAGAGVSSISANnitAPGFTTVNGSSTVFAYQFKAGLGFRLGSSATILLGYRYFATAAPGFTDNLGTS-----------------
>UniRef100_A0A2W5ZDK5	98	0.284	3.464E-19	7	170	192	27	196	227
-------YVEVNLGGSI-PMDTDFKNSISPDAQLSFNPT----VAVTAAAGYAFENgLRAEFEYGYQAPDIDKLTGHVLGVPVtftgnGASVTVNTILANGYYDFKT-AYKITPLVGGGLGVAVVSahtnapNATQVTLSSSDTATVFAYQATAGASYPVTDHVSLTGSYRYLGTSEGTFNTT---------------------
>UniRef100_V4RJ92	98	0.277	3.464E-19	4	165	192	42	223	260
----SAWYLR-GYVGISNQKVDKIDNALYATATSYtvEEKDFDESYFVGGGVGYKMNDWfRFDVTGEYRGKSDFVGRDSWTFTDVDGTISgtnrfdgnktEWLFLANAYVDLGTWHS-ITPYVGAGIGGARISMNDFTDtdeagnvyrTDGDYSTWNFAWALHAGVAYDVSPNLAFEVGYRYVDMGDA--------------------------
>UniRef100_A0A4Y8RRL0	98	0.259	3.464E-19	4	166	192	42	223	262
----TGWYLRGDVGYQF-----KSDLATDYEVTSFDGTTTTSLFRGGydgldlgrapevsIGAGYKFNEFlRADATVGYWKADVDSADFPGG-LSVDSEVKSFEVMANAYVDLGT-YAGFTPYVGAGAGTVHVEYqtgcryagddcgSSLDTDIDDLSKWRFAYSLMAGVSYDVSQNLKLDVGYRYLDVDGSD-------------------------
>UniRef100_UPI001CE3C7BF	98	0.289	3.464E-19	49	167	192	68	204	357
-------------------------------------------------IGYDFGAIRADIEGSFRQNDIGTtklsydsfrlnrfitvPGANDVKVNVKGHERTIGLMANVYYDFEF-GSPFVPYIGGGIGVGFNTWKVkarDFNIDFEYDSPLFAYQGIAGVSYYITPKLAANLEYRYFGETDAEF------------------------
>UniRef100_UPI001BA97CEB	98	0.239	3.464E-19	42	169	192	58	197	361
------------------------------------------GWAGVLSVGYGFGNgLRAELEGSYRSNDVDNIKVNGRNAPrAGGTVNSYGVMVNALYDFNL--GGVMPYIGAGIGYVWQDVDSLGFRASSNNASGsvdvggtegaFAYQAIVGLAFPIDavPGLALTAEYRFMGTTGHTIDG----------------------
>UniRef100_A0A940MY07	98	0.244	3.464E-19	40	174	192	62	208	365
----------------------------------------ETGYGFVGSLGYGFGNgLRAEIEGNYRNNDVDSGRMGFIAPPrrTSGHVLQYGVMANVFYDFAVPNWPVQPYVGLGAGYGWVNYQnvrvqsaSGPRLDIFGTSGDFAYQAIGGVSFPIRavPGLALTAEYRFYGTLDQEVPSNYVPA-----------------
>UniRef100_A0A3M1JQG1	98	0.274	3.464E-19	44	165	192	62	195	372
--------------------------------------------AIGLGLGYDLGDLRVEGEILHLRNDVDEFAFSndgglgaalvGVNDADSGSTRATAGMFNLLYDIDT-GSAVTPYLGAGLGWGKVKFNNYaaaGSAILDDSDSVMAYQLIAGLRARVSQAVDLTAGYRYFGTEDP--------------------------
>UniRef100_A0A917N9P3	97	0.291	4.731E-19	39	166	192	53	186	212
---------------------------------------YQSGFNAGGSIGFKSNPLRYEGQLTYLSANLNKFRVNGTeQTGVAGYSNAILAMANVYYDIPPILEPIQPFLGVGLGYAWVHAKLkssgpGATTAYEGSNSVFAYQALGGLTYNFAENYALNLGYRYVGTERPD-------------------------
>UniRef100_A0A926XS10	97	0.243	4.731E-19	33	173	192	178	336	356
---------------------------------GTGSTDFFAGFGINAAVGYKslQNNLRVEAQLAYGQNEIGvvelpaiaSRSISTTTVNGKGSISTFTGFLNGYYDLNT-GSNWQPYIGGGIGLTRLASNGISATYPgtdlttsvDDARWGFAYQIMAGTAYYLSPQTAVTLGYRYFDpLGGNTFDTPLGE------------------
>UniRef100_A0A0W0ZUR0	97	0.288	6.461E-19	35	162	192	49	183	213
-----------------------------------DNVDYESGFNAGLRLGYQSNPIRYELEYTYLRANTQNFQVNFiDQIGVSGNTNANIGMANFYYDFPDVILPtISPFLGVGIGYAYIQTSLNSTgpfgvTLFNEKQSAFAYQGTAGLTFNFAENWALNAAYRYLAT-----------------------------
>UniRef100_UPI0019825F96	97	0.255	6.461E-19	42	164	192	56	184	215
------------------------------------------GYNAGGGLGYQSNPIRYEFQYTYLYVDTNQYSVNHRPaLDIDGGTKANILMANLYYDFPEKLAKISPFLGVGIGYAFMHATLNSTsrfkrPHFNVDQNSFAYQGTAGLTYNIRENFAINAAYRYFASTD---------------------------
>UniRef100_A0A2C7A962	97	0.221	6.461E-19	42	166	192	67	205	234
------------------------------------------GFGGVISLGYGFGNgVRVELEGNYRENDVDTlSTVGGPLPGIGGTVRSYGAMANAFYDFNI-GLPVVPYIGAGAGYVWHDYDtvrsrgnagnaGLNSVTIDDDEGKFAFQGIVGAAFPIAavPGLALTAEYRFLGTLQPE-------------------------
>UniRef100_A0A7X0LMF3	97	0.240	6.461E-19	43	161	192	75	211	243
-------------------------------------------FTYSGIFGVYLNNWRLEFEANYFRTDYTDVKFLAFDINADGDITYLSGLGNIYYDIPLGSKDFNLYLGGGIGFSVVQSDADLDSTlinsvtidgitttaaidsIDDTFTTFTYQLMAGLSYRVADNVTLTGGYRFRG------------------------------
>UniRef100_A0A422HGY4	97	0.277	6.461E-19	41	190	192	94	247	253
-----------------------------------------SGLAVSGAAGYDFGDYRTELELGYQTNDVESwqetdENYTGSEYDSTGDISLVSVMVNGAYDICLgSDVELSPY--AGIGAAFISFDDvsacfnYEDSYRDKTAASFAYQLGAALSLPASDDIMVECRYRYFGTSDFSFDRPDAQAD------LSSHSAMLG-
>UniRef100_A0A521R766	97	0.323	6.461E-19	40	169	192	50	169	277
----------------------------------------STGFALGGQIGYDFVGPRVEVEVGYGQLPTNVNIPGTAIT---GKVGQLSAMANVLYDF-MPTSTITPFVGVGAGVAFVDSNASLG------STQFAYQAIVGVAYNISESMRFQVQGRYFGTTNPSVNT----------------------
>UniRef100_UPI0021F23CBB	97	0.272	6.461E-19	42	167	192	69	211	280
------------------------------------------GFAGVVSIGWGFGNgLRTEIEGFYRRNDFDGGTVAGlSSRSNGGSLWQAGAMVNVLYDIDLRQLGwaqpiFTPYIGGGIGWSFITQDNVRAdfrptrsqvLVTDDDDNVFAFQGIAGLAFPLGvPGLSLTAEYRFFGTTEPSF------------------------
>UniRef100_UPI00200B9C7F	97	0.240	6.461E-19	42	169	192	71	220	282
------------------------------------------GFAGALSLGWGFGNgLRAEVEGNFRQNDVDKVTTrNGALIPHSGYGRSYGVMANVLYDFNIPNWPVVPYIGAGVGYVWTENKNVGGFLPgypgptsnptangvrfrsDDTDSQFAYQAIGGLALPIPavPGLAITAEYRYLASLNARIDG----------------------
>UniRef100_UPI001A96E9FB	97	0.256	6.461E-19	42	165	192	70	213	387
------------------------------------------GYAAVGAIGWGFGNgIRAEIEGNYRQNEVDNVRILGGTGSSRGRIHQYGVMANAYYDFNafaamSPIPGITPYLGIGAGYVWNDWRSVgggaalpgnraASVFINDRDGRFAYQAIAGVAYNLGavvPGLAITAEYRFMGTLEP--------------------------
>UniRef100_A0A2P1L4I7	96	0.955	8.823E-19	77	165	192	0	88	89
-----------------------------------------------------------------------------SEANVADSLTAFSGLVNVYYDIAIEDMPITPYVGVGVGAAYISNPSKADTVKDQKGFGFAYQAKAGVSYDVTPEIKLYAGARYFGSYGA--------------------------
>UniRef100_A0A521QRG9	96	0.289	8.823E-19	42	169	192	52	169	224
------------------------------------------GWSVGGKAGYDFVGPRVELEAGYGQIP---TSANIPGTAINGKVGQLSVMANLLYDF-MPTSVITPYIGAGAGVAFV------DSNSSLGSTQFAYQGMVGVAYNVSEQLRFLIEGRYVGTTNPSVNT----------------------
>UniRef100_A0A9D1Q5H5	96	0.288	8.823E-19	54	159	192	79	188	234
------------------------------------------------------NNLRTELEYGYNGKAKLEGSASTPDLNYKSDIKSQFVMANVYYDFDL-DSNWTPYVGAGIGYARVKADNQVNfggevASLSKSSGNFAWNLTAGISYEMTDNLSIDASYRY--------------------------------
>UniRef100_A0A2E8JQX9	96	0.262	8.823E-19	42	181	192	69	199	334
------------------------------------------GWAVGGKAGYDFIGPRLELEVGYGQIP---TSANIPGTAINGKVGQLTAMANALYDF-MPTSQFTPYAGVGVGVAFI------DSNSSLGSTQFAWQAMLGLAYNIDSSLRFQVEGRYLGTTNPSVNTPIGNvSFNNQNIM----------
>UniRef100_UPI001FE673B7	96	0.263	8.823E-19	42	169	192	48	189	353
------------------------------------------GWVGVLSVGYGFGNgLRLELEGSYRSNDVDNIKVNGVGrlPGTSGSSTTYGLMFNALYDFRL--GPVMPYVGAGIGYAWQDIDdvgfrvraangDTASATLGGTEGAFAYQGIVGIGFPIEsvPGLALTAEYRFFGTTGATIDG----------------------
>UniRef100_UPI001FFB12C4	96	0.236	8.823E-19	39	170	192	65	212	376
---------------------------------------YELGWGGVASIGWGFGNgLRLEAEGSYRENDIDNiSAFGTRGYAIGGKQRTYGAMGNVLYDFALPSfipqfTPVVPYIGAGVGYQWVQMDNatgrygpNARLVIDDTNGQFAYQGIAGLAFPIPsvPGLSFTAEYRFLGTLQPQFDTE---------------------
>UniRef100_A0A378J5M5	96	0.266	1.205E-18	6	166	192	24	187	213
------WYSSVFGGYSYIPGYTsRFDSGFFFSDAAYRN-----GFNVGGRLGYQSNPLRYEIEYTYLQaNTKSFDVFFIPQIGVSGNTNANIGMANIYYDFPDVILPtISPFLGVGIGYAYIQNSLESTgpfgaIFFKQSNGLFAYQGTAGLTYNFAENFALNASYRYLATSSSD-------------------------
>UniRef100_D3HQK5	96	0.278	1.205E-18	6	166	192	24	187	213
------WYSSVFGGYAYIPGYTsKFDSGFFFSDTAYRN-----GYNVGGRLGYQSNPLRYEIEYTYLQADtKKFDVFYIPQVGVSGNTHANIGMANIYYDFADVILPtISPFLGVGIGYAYIQNSLDSTgpfgaIFFNQNNGVFAYQGTAGLTYNFAENWALNASYRYLATSSSD-------------------------
>UniRef100_UPI00163A73B2	96	0.267	1.205E-18	43	176	192	67	221	242
-------------------------------------------FSGGIAFGYDLHpqfsiPVRTELEF-YARGKADTtynlYKDHAGHSDLKNEVSVNSLMLNAYYDFR-NDSAFTPWVSAGIGYARIHQESTGSGSWDygygervrysisrsGSADNFAWSIGAGVRYDVTPDIALDLSYRYLDAGKSSLYYKDTEGDK---------------
>UniRef100_UPI000543895B	96	0.240	1.205E-18	43	191	192	67	237	242
-------------------------------------------FSGGIAAGYDFypqfsIPVRTELEF-YARGNADTkynlYKDDWSRGDLKNEVSVNTLMLNAYYDFR-NDSAFTPWVSAGIGYARIHQKTTGISTWDygygysgreslsrsGSADNFAWSLGAGIRYDVTPDIALDLSYRYLDAGDSSVsykDEWGDKYKSEVDV--KSHDIMLGV
>UniRef100_A0A2C7A5U8	96	0.207	1.205E-18	42	174	192	88	246	269
------------------------------------------GFMGALSIGYGFGNgLRTEIEGSYRYNNVDrlggfqnraGGAPGVAFRNIDGDMQQYAVMANVFYDFQLPRWfpnmpvAVVPYIGGGVGYMWTDLEASGTRLPagansvqiDDTAGQFAYQGIAGLAFPITsvPGLSITAEYRYTGALQSKFDGSVRNP-----------------
>UniRef100_UPI001C250606	96	0.289	1.205E-18	42	169	192	50	167	315
------------------------------------------GWAVGGKAGYDFVGPRLELEVGYGQIPVSANIPG---TAINGKVGQLTAMVNLLYDF-MPTSVITPYVGAGAGIAFVDSNSAFG------STQFAYQGMVGVAYNVSEQLRFMVEGRYVGTTNPSVNT----------------------
>UniRef100_UPI001CA4792F	96	0.262	1.205E-18	27	169	192	40	197	361
---------------------------TNYLDTADGDRTSISfewGWAGVLSVGYGFGNgLRIELEGNYRNNDVDTIKVNGVNTPrAGGTATTWGLMVNALYDFNL--GPVLPYVGVGAGYAWHDYDsvgfrqnsggNSGTVNVGGTNGAFAYQAILGLAFPIQavPGLALTAEGRFFGTANEDIDG----------------------
>UniRef100_A0A4R0Y8Z8	96	0.256	1.205E-18	39	169	192	82	225	390
---------------------------------------YEPGFTGALSMGWGFGNgLRVEVEGNYRQNDVDKVGGFPGfgaRSPAGGVQRTYGAMANVLYDFRIPGMPWvVPYIGGGAGYAWRDWDtlrfqgTGAAAISRASEGSFAYQAIGGFAFPIAqvPGLAVTAEYRYFATDFNDMNT----------------------
>UniRef100_UPI001A95B9A3	96	0.239	1.205E-18	39	168	192	82	227	391
---------------------------------------YNTGWVGLGSIGWGLGNgLRFELEGNYRENEVDSVKGFGFQTgfnRAGGFQRTYGIMANVFYDFNIPAFPWvTPYVGAGIGGAWQEMRnvrfvnpaqGNRAVNINGSSSNFAYQAMGGVAFNIlsVPGLATTLEYRYFATLENDFG-----------------------
>UniRef100_A0A2U1UZY8	96	0.207	1.205E-18	42	174	192	88	246	406
------------------------------------------GFMGALSVGYGFGNgFRTEIEGSYRYNNVDrlggfqnraGGAPGVAFRNIDGDMQQYAVMANVFYDFQLPRWfpnmpvAVVPYIGGGVGYMWTELEASGARLPagansvriDDSAGQFAYQGIAGLAFPITavPGLSVTAEYRYTGALQTKFDGTVRNP-----------------
>UniRef100_A0A7L8YP37	96	0.750	1.645E-18	64	170	192	1	108	116
----------------------------------------------------------------YSQLSKDATIINTSEKNVADSLTAFSGLVNVYYDIAIEDMPITPYIGVGVGAAYVSNPLATKVTDDKaSGFGVAYQAKAGVSYDVTPEVKLYAAARYFGSYAANFGKT---------------------
>UniRef100_UPI00143CDC8D	96	0.268	1.645E-18	43	159	192	80	212	271
-------------------------------------------WMIGVGVGYQFNNyFRSDLTIDYEtkagatgYAPCGGCVPAGSFSTEKADIDVWTVMLNGYVDLATWN-NITPYVGAGIGAAYVNASNKTSYNPDGTSssydgsngqWNFAWALMAGAEYAITPNWSVDAGYRY--------------------------------
>UniRef100_UPI0005C297E9	96	0.287	1.645E-18	40	191	192	48	185	314
----------------------------------------STGFAFGGQIGYDFVGPRVELEVGYGQLPTNVNIPGTAIT---GKVGQLTTMANVLYDF-MPTSSITPFVGVGAGVAFVDSNASLG------STQFAYQAIVGLAYNINESMRFQVQGRYMGTTNPSVNTPFGNvSYQNQNIL-----ALAGV
>UniRef100_A0A9D8CSB8	96	0.291	1.645E-18	40	166	192	57	173	320
----------------------------------------STGFAAGGVLGYDFVGPRVELEGVYRSNDHNVRVPGQAFSNRAGQL---AVLANLLYDFA-PSSTITPYIGAGAGVAFV------DGSGSMTSTQFAYQGILGLGWNASEMFRINLDGRYHGTTNPS-------------------------
>UniRef100_Q2VIZ4	95	0.660	2.247E-18	84	189	192	2	107	108
------------------------------------------------------------------------------------SLTAISGLVNVXYDIAIEDMPITPYVGVGVGAAYISTPLTTAVSIQNGKLAFAGQARAGVSYDITPEIKLYAGARYFGSYGAXFDNNTNDGXWELVVXYSTVGXHA--
>UniRef100_A0A2M9PFM0	95	0.264	2.247E-18	39	175	192	35	168	186
---------------------------------------YDTGYTLGLAAGFSpMPSVGLEFEYAYRNVDYDTsGRLDDDNFKGNGTAKSNSLMVNAIYNFtGLANPQVVPYVGAGIGAAQLDYE------GDSSTWNFAYQAMAGVGYEVAPQWTIYGEGRWFGTSDTKVWPGDGVAT----------------
>UniRef100_UPI0022231BD1	95	0.303	2.247E-18	39	166	192	53	187	213
---------------------------------------YEDGFNAGLRLGYQSNPIRYELEYTYFQtNTKDFDVDFIDQTGISGDTNANIGMANIYYDFADVILPtISPFLGVGIGYAYIQTSLDSTGpfglfSFSVKEGAFAYQGTAGLTYNFAENWALNASYRYLATASND-------------------------
>UniRef100_UPI0020A82BFB	95	0.276	2.247E-18	42	162	192	78	210	247
------------------------------------------GYDLGAGVGYRFTDfFRTDVTARYSTFDVDFGPAAAYRYALSSDAESWELMANAYVDLGT-FVGFTPYLGGGVGAMQVDygisctsgtlacAAIPGASYTDTKDWRFAYSLMAGVAYDVTQNVALDIGYRYLNV-----------------------------
>UniRef100_UPI0019D1C5F6	95	0.268	2.247E-18	42	162	192	78	210	247
------------------------------------------GYDLGAGFGYRFTDfFRTDVTARYSKFDVDFGPAAAYPYVLSSDAETWELMANAYVDLGT-FIGFTPYLGGGMGAVQVDygigctngtndcATLPGASYRDTKDWRFAYSLMAGVAYNVTQNVALDIGYRYLNV-----------------------------
>UniRef100_UPI001BA8655E	95	0.239	2.247E-18	42	169	192	58	197	361
------------------------------------------GWAGVLSVGYGFGNgLRAELEGSYRTNDVDNIKVNGINAPrAGGTVSSYGLMVNALYDFNL--GGVMPYLGAGIGYVWQDvdslgfransNNASAGVDVGGTEGAFAYQAIVGLAFPIDavPGLALTAEYRFMGTTGHTIDG----------------------
>UniRef100_UPI001EF4CC4F	95	0.239	2.247E-18	42	169	192	66	211	374
------------------------------------------GFGGVISVGYGFGNgLRAEIEGNYRQGDVDTmkAGIGGRLPGISGTVRTYGAMANVLFDLPLAlPVPVTPYIGGGVGYAWTDYDNVGSRfytanggngrsfNIDDTDGNFAFQGIAGVAFPIAavPGLAITAEYRFFGTLDPKVSG----------------------
>UniRef100_A0A840Y3Q4	95	0.240	2.247E-18	40	179	192	64	217	376
----------------------------------------ETGWVGVGSIGYGFGNgLRLEAEGSYRENDVaDFRFGNVNPAGQGGRARTYGAMGNVLFDLALPGIPVVPYIGGGVGYQWHEYDsvrgtafgpgaASRSLTVDDRDGSFAYQGIAGVALNLGvPGLALTAEYRFLGTLGHELDANLGTRTVAAN------------
>UniRef100_A0A9E5YZ02	95	0.354	2.247E-18	47	166	192	90	208	421
-----------------------------------------------LATGYAFDNgFRGELELASRWNDAETVGGSTG----TGDTRAISGMLNVLYGINL-DHAITPYIGAGLGAAQIKDSDiasISGSSISDDDTVFAYQAMAGVSYDVNAMWSLTADYRYFASDDVS-------------------------
>UniRef100_UPI000BE57ADD	95	0.237	3.068E-18	43	191	192	67	239	244
-------------------------------------------FSGGIAAGYDFypqfsIPVRAELEF-YARGNADTKYNIEKHPagywrdDLKNEVSVNTLMLNAYYDFR-NDSAFTPWVSAGIGYAMIHQKTTGISTWDygygysgreslsrsGSADNFAWSLGAGVRYDVTPDIALDLSYRYLDAGDSSVsykDEWGDKYKSEVDV--KSHDIMLGV
>UniRef100_A0A521QJB8	95	0.317	3.068E-18	42	191	192	49	184	244
------------------------------------------GWAVGGKAGYDFVGPRVELEVGYGQVP---TSANIPGTAINGKVGQLNAMVNLLYDF-MPTSVITPYIGVGAGIAFI------DSNTSLGSTQFAYQAMLGVAYNVDESLRFMIEGRYFGTTNPSVDTPFGNVTfQNQNIL-----ALAGV
>UniRef100_A0A939JUW4	95	0.292	3.068E-18	4	173	192	46	238	269
----TGWYLRGDVGYQFkshLPtsydLYQVTVNGTTTTrndfsGTSDDVSLANSAIFSGG-IGYQFtDYLRADVTGGYWKDHLDAANFPQVNSVVGTDVTAWQVMANAYVDLGT-YAGFTPYVGAGAGAVHLAYEascvyggsscgsTYTVNTENSADWRFAYSLMAGVSYDISPNLKFDLGYRFTDVRGAGVTKITGT------------------
>UniRef100_A0A961XKS6	95	0.255	3.068E-18	43	164	192	90	225	275
-------------------------------------------FSGGLGVGYKINKWfRADLTADYFFRSTFTgqtsGICGGGGACTSVDTSGYSaivAMANAYVDFGTWH-KITPYVGAGIGGARIKWDDLRNTVGGTttvhtgaTSWRFAWALMAGASYCINPNWAVDVGYRYMRVSG---------------------------
>UniRef100_A0A6H0HAT7	95	0.217	3.068E-18	6	168	192	27	221	280
------FYFGGGYHGQFFNSMSELqakgDKISVNdvgnlrtkgQFLSKYQPSYNPLFAANMAFGYERklgnNSYRTELEGMYSSIKVDNIGLEGNRISIShlkdigegnnkktygygiqvnnDKVENASVMANAYYYWKNDGLSFSPYVGAGVGATRMKMFETTSIRP-------AYQVKAGLGYSINESVNMHIGYRHFGVIGSNFD-----------------------
>UniRef100_UPI001CF7C51E	95	0.243	3.068E-18	42	180	192	68	219	365
------------------------------------------GWVGVISLGYGFGNgVRAEIEGSYRENEVDSITgFNTRPLRADGKARSYGIMANAFYDFDLGAGSFlTPYVGVGAGYQWHSYDsvrarasNGASVTIDGDDGQFAYQAIVGAAFPIaaAPGLAITAEYRFMGTLQPNIDvPASASGTTRGNT-----------
>UniRef100_A0A955ZVM3	94	0.294	4.189E-18	42	173	192	53	183	204
------------------------------------------GFVVGGAVGARVrEQIRSELAVDYREAELDKI----GGVDGAADIRATTVMANVYYDASL-DLPVVPYLGVGIGVAILELDPSGNCVvacVDDTTEAFAWNIMAGVAHDVAEHVTLSIGYRYVGTTEPEFQGSGLS------------------
>UniRef100_A0A533U2P0	94	0.263	4.189E-18	38	176	192	53	198	209
--------------------------------------TYKSGIPFGGAIGLKHDAYRFEAALGYQSNDLKS--YEGESITSGDSVSTLTYMLNGYYDIDVKSKSISPYVMAGLGGASITAKNTASTSDpighpaeEKSTSVFAWQVGAGVGIKAANNLTVDLGYRYLKPskYNDSWGEYTVSSSN---------------
>UniRef100_A0A1L9Q8U6	94	0.268	4.189E-18	43	159	192	80	212	271
-------------------------------------------WMIGAGVGYQFNRyFRSDVTVDYEakatatgYAPCGGCAAAGQFSTEKADIDVWTVMLNGYVDLATWN-RITPYVGAGIGASYVSASNKTSLNPDGTfssydgsngDWNFAWALMAGAEYAVTPNWSIDAGYRY--------------------------------
>UniRef100_A0A1Q3KKQ5	94	0.312	4.189E-18	42	169	192	53	170	317
------------------------------------------GWAVGGKAGYDFVGPRVELEVGYGQIPTSANVPGSA---INGKVGQLNAMVNLLYDF-MPTSVITPYVGAGVGIAFI------DSNSSLGSTQFAYQAILGVAYNIDESLRFMIEGRYMGTTSPSVNT----------------------
>UniRef100_UPI0011F3B517	94	0.256	4.189E-18	47	183	192	64	205	343
-----------------------------------------------ASIGWGFGNgLRVEIEGNYRQNSIERITGAGGATvARGGYLNQWGAMVNALYDFDL--GPLSPYLGVGAGYSWLEAKSirVGTTTMNDTDSRFAYQGIAGAAYSLGayvPGLYLTGEYRFYGTLDPKFTVPGGGDTKGTNYNHS--------
>UniRef100_A0A845B539	94	0.241	4.189E-18	47	173	192	90	238	399
-----------------------------------------------LSLGYGFGNgFRTEIEGNYRYNDVDRLGGFQGPgagvgfSSIAGSLQQYGVMANLFYDFQLPQWfpqmpfYFVPYVGGGVGYMWTNlnakgrqNDTRDYVYVDDGTGQFAWQGIAGMSFPITsvPGLAITAEYRYTGVLQSKFDGTVTS------------------
>UniRef100_UPI0004017245	94	0.278	5.719E-18	34	159	192	43	172	206
----------------------------------DDLNLKKSKNVGGFRLAYgvafpvDSNKIRTELEYGY--NGKVKLGETIDDEHYNSETKSQSVMVNAYFDFNT-DTAFTPYVGAGIGYARLKNTiDRGDTSWSKSSNNFAWNVGAGVSYAVNRDVDIDLSYRY--------------------------------
>UniRef100_A0A317UAE6	94	0.287	5.719E-18	16	166	192	28	187	213
----------------VFGGYTHISGNvsKYHLGFLFDDVAYENGYNAGVRLGYQSNPIRYELEYTYlRANTKDFDVDLIDQTGVSGNTNANVGMANIYYDFADVIMPtISPFLGLGIGYAYIKTSLNSTGPFGAASFGvtegaFAYQGTAGLTFNFAENWALNASYRYLATASND-------------------------
>UniRef100_R5RAM4	94	0.306	5.719E-18	44	159	192	73	195	238
--------------------------------------------AYGAATPVKYGKLRGELEFGWNDDAKDSSTnafkvVTPSTVNATTETSVYSAMLNVYYDIET-GTKFTPYIGAGLGYARVESKAslpDNGVSKKSSDNNLAWQIGVGVSYAMTDNISFDAGYRY--------------------------------
>UniRef100_UPI001573DA9A	94	0.260	5.719E-18	22	164	192	65	218	283
----------------------KIKGQKPSEYKGDYNPP----FAGGVAFGYEgelgNNSYRAELEGMYSSIKADNVGLEGNQMSVSylkeisekkyiydtkvdnDQIENMSVMANAYYHLKNDSFSFSPYVGAGVGLTRMKIFGEA-------SIKPAYQLKAGLDYSINESVNMHVGYRHFGAFG---------------------------
>UniRef100_Q2VIY7	94	0.670	7.808E-18	83	179	192	1	97	107
-----------------------------------------------------------------------------------DNLTAISGLVNVYYDVAMEDMPITPYXGVGVGAAYISTPLKTPINDQKSKFGFAGQVKAGVSYDVTPEIKLYAGARYFGSYGANFDGKKTDPKDXXK------------
>UniRef100_E3VXF8	94	0.638	7.808E-18	53	168	192	0	117	118
-----------------------------------------------------MDDIRVDVEGVYSYlnkNDVKDVVFTPADT-IANSLTAISGLVNVYYDIAIEDMPITPYVGVGVGAAYISTPLATAVNSQNGKFAFAGQARAGVRYDITPEIKLCTGAGYFGSYGARFD-----------------------
>UniRef100_A0A1N7LJP7	94	0.259	7.808E-18	46	165	192	54	183	219
----------------------------------------------GAGVGYRFNQyLRTDLTLGYRggYDINANTTQGGTTFNFKGDVSAITGMANVYVDVAKMGM-FTPYVGAGIGFSRNKVSDTditttagvNGSLEGDTTTSLAWQVGAGVGIDVAPKWTIDVGYRYLDLGEA--------------------------
>UniRef100_A0A074N374	94	0.256	7.808E-18	18	165	192	53	229	259
------------------PATDDFDEIPAGTTLGWDTEFDN-GFAIGGQVGYAFDsGLRVELEGAYTQYDVDThsgltvgganidgvdvavltrgapdsanPTVGAVIADGQGEVTNFGLFGNVFYDIET-GSAFKPYVGAGLGYQWVDVEYVPSGVDvgNDDDGVFAYQLMAGASFKLTDTVDLFGQYTYRGSFED--------------------------
>UniRef100_UPI00048848C3	94	0.228	7.808E-18	42	173	192	58	206	262
------------------------------------------GWAAVASIGWGFGNgIRAELEGNYRNNSVDRMSLGGvRGNPAGGTIHQYGFMGNAFYDLALGDvlgmgVSVTPYVGAGIGYVWNDYRKvigrnspTNRVMIDGNDGRFAYQGIAGVAFglgSMMPGLSLTTEYRFFGTTDPSIGSGNIN------------------
>UniRef100_A0A8J6QR30	94	0.265	7.808E-18	24	168	192	52	209	264
------------------------DGSFDVPGSSVDTSLKlNGGFTGELALGYKFNQARAELAVGYGNYGVNNQTfssnrYGSFTSSSNGSMNLTTVMVNGYYDFPITNkdgsrSRWSPYIGAGVGYANLNVPscSADSCFSGGSTGGFAYQGNVGLSYRVSDRGQAFVETGYLGSTSGTID-----------------------
>UniRef100_UPI001AE529FF	94	0.265	7.808E-18	4	159	192	48	219	265
----TGWYLRGDAGYQFkSDLRSSFDVSTPLgTASAPDDELQLQGNAeFSVGFGYKFNEFlRADATFGYWKSDVDNADFSSGDLSVDTEAKAYELMANAYVDLGT-YAGFTPYVGAGAGGVQVSYDLECRYGGDDcgstfdsmsmkggSDWRFAYSLMAGVSYDVSQNLKIDLGYRF--------------------------------
>UniRef100_A0A222F6T3	94	0.283	7.808E-18	43	159	192	80	212	271
-------------------------------------------WMIGVGVGYQFNDyFRTDLTLDYETRATATGYAPCVGCATAGqfskeqaDIDVWTVMLNAYVDVGTWN-RITPYVGAGIGAAYVNTSNKKSFNPDGSSptydgdngqWNFAWALMAGAEYAFTPNWSLDAGYRY--------------------------------
>UniRef100_UPI00064784DB	94	0.252	7.808E-18	6	164	192	42	236	276
------WYVRGDFGYAInaghgdtsFRTFDPADG--DYSSGRFDSDRFSDDFSGGLGVGYQFNDlFRADLTGDYFSGDYEGRTSSASPcsgsaggtgcsTKARSSFKAGSLMVNGYVDLGT-LAGFTPYVGAGLGATRISWssvnavgscvdgssscggsSSVSTRYPGDSDWRFTYALMAGVAYEVAPNVKLDLGYRFSHVAG---------------------------
>UniRef100_UPI002095A02E	94	0.252	7.808E-18	47	173	192	64	196	344
-----------------------------------------------ASIGWGFGNgLRAEVEGNFRQNGIERTTGPGGaRVASGGYLNNYGVMVNAFYDFQL-GGPISPYLGVGVGYGWVEAKNirIAGTTVHDTDSQFAYQGIAGAAYSLGayvPGLYLTGEYRFYGTLDPEFRTAGVT------------------
>UniRef100_A0A6M1LL29	94	0.237	7.808E-18	42	168	192	66	204	363
------------------------------------------GWVGVVSLGYGFGNgVRAEIEGSYRENEVDSITgFNTRPLRADGKARSYGIMANAFYDFDLGAGSFlTPYVGVGAGYqwhaydsVRARASNGASVTIDGEDGQFAYQAIVGAAFPISaaPGLAITAEYRFMGTLQPNID-----------------------
>UniRef100_UPI0013315134	94	0.250	7.808E-18	42	168	192	63	202	374
------------------------------------------GWLGVGSIGFGFGNgLRLEAEGNYRENNVHDFRFGGVTPRFqGGRTRSYGAMGNVLFDFAIPGVPVMPYVGGGVGYVWheydgvrgtdYTAPNGNRLMIDDTDGRFAYQGIAGVAFNLGvPGLSLTAEYRFMGTLSPELN-----------------------
>UniRef100_UPI001F3DDA5E	94	0.289	7.808E-18	7	161	192	41	205	377
-------YVSLGAGYNILSGETikPLDGTQAVAGTTDYHQVFHGGFTGEAAVGYGFGNgLRVEVEGDYFRNTLYKLDQGSAQVRAGGAERKFGAMVNALYDIPL-GLPVTPFVGAGIGYQFIDwtnmgyNNGTTGLLFNNRQGGFAYQAIAGISMPVPsvPGLDITAQYRFMG------------------------------
>UniRef100_A0A953E6V4	94	0.248	7.808E-18	38	173	192	61	217	378
--------------------------------------LFDTGFVALGSIGWGFGNgLRVELEGNYRQNDVSKFKGFApflwGHNNAGGIQSTWGAMVNAFYDFDLANFGlspslVQPYIGVGVGYAWTDWHHVRATSVNgvrvtagGTEGEFAYQAIAGAAFPLTqwgvPGLSVTAEYRFFGTLEPSFNARLFS------------------
>UniRef100_UPI001EF44ACC	94	0.233	7.808E-18	47	169	192	84	233	398
-----------------------------------------------LSLGYGFGNgFRVEVEGNYRYNELDKMGGFPGRAvgtnagsafrNFDGEVQQYGVMANVYYDFQLPQWfptmpvAVVPYIGGGVGYMWTSMDArgtrrgapGETVDINDTAGQFAYQGIAGLSFPITsvPGLAITAEYRYMGTLQSKYDG----------------------
>UniRef100_A0A059IUU9	93	0.659	1.066E-17	14	106	192	12	105	127
--------------GEILPLFTKVDGITYKKDNGDYSPLKAPFIAGGGAFGYKMDDIRVDVEGVYSYlNKNDVTDAKFTPDTIADSLTAISGLVNVYYDIAIEDMPIK-------------------------------------------------------------------------------------
>UniRef100_A0A831YTK2	93	0.273	1.066E-17	45	190	192	73	218	224
---------------------------------------------GAVAWGSSFGNgWRGEIALGYRSQDAGGVLTTTGNSKFDfdgGKLTTLSIDLNGYYDFPV-SGPVRPYLGAGIGVAQVKID---DGLLDDKGDALTLQGMAGASFAVSPRVSLFAEGRYQYTGAIKVKTTSPSGDREEKLSLSGVGGLVG-
>UniRef100_A0A953WJT6	93	0.250	1.066E-17	42	163	192	65	199	229
------------------------------------------GWGGHGALGYRLsDTFRVEAEIGRTENDSDSfeiTSPFTATLSQDGETDILRFMANAYVDFGRSDARLRPYIGAGAGVAKIDWfrfagtaiaPDNKFVHIDDSATEFAWQVMAGAALSVSSQLALTAQYRWFDAG----------------------------
>UniRef100_A0A0H5BPG1	93	0.300	1.066E-17	43	176	192	80	214	235
-------------------------------------------WSIGAGYGYNFDWFRADVTADYRANAQFTGIMG----ELFGELTTWSTLLNGYFDLGTWS-GITPYVGAGIGAAYHETRKWHDLYGDpvfagGSNWELAWAVMAGLAIQFTPKASLDVGYRYVDLGKAESGLDaDFNAIK---------------
>UniRef100_UPI00078498DD	93	0.275	1.066E-17	43	162	192	83	219	261
-------------------------------------------FGGGGGIGYRFtDMLRADVTARYSQPDFNARTDSsifcgvGCTVRDRGDAAMWDVMANAYVDLGT-LAGFTPYVGGGVGAVHLSYDKpslefcsalycSTAPTKGEDSWRFAWSLSAGVAYDLTKNLALDIGYRYLNV-----------------------------
>UniRef100_A0A1X4GB64	93	0.265	1.066E-17	30	190	192	95	256	262
------------------------------KPLNGNNPTKATFNTGfslsGTIAGYQFKNFRGELEFNSRFlSARELIRANGNKLSIFGNLTVITVLINGYYDFPT-GSKFRPYIGGGLGLNF--NTGNVDGIVDISGTSFAYQGKTGIQYEITPKGNIFAEVKYTVAQGYRLKDRVLGDDVELGNI-SSVGLNIG-
>UniRef100_A0A9D8UAI3	93	0.263	1.066E-17	43	159	192	79	210	270
-------------------------------------------WMIGVGVGYKFNRWfRTDLTVDYETPAqakgyAVCGTCTGGYSEEFADIDVWTVMLNGYVDLGTWN-RITPYVGAGIGAAYVRTSGTYSVNPggsgrsnydgDHSEWNFAWALMAGASYAVTNNWSIDAGYRY--------------------------------
>UniRef100_A0A1G0WXW2	93	0.301	1.455E-17	15	162	192	27	182	211
---------------EIFGGYTYIAGniNTTYTGYTFNRSAYNSGYNGGGRIGFKDYPMRYEGEISYlTAFPSQYYVDNVRQTGYSGMTSATAALANVYFDFPEIIITLTPYLSGGIGYAYLSTNLTSTGptttyQFRNSGSVFAYQGSAGLSYNFANNYSLDVAYRYLGT-----------------------------
>UniRef100_A0A850T773	93	0.270	1.455E-17	42	174	192	71	200	227
------------------------------------------GLAIAAAIGFQYARTRTELEYRRMKASIDALAYSGGaapaATPVNDDLVAQALMSNVYFDF-VNSAPLTPYVGLGVGGARVENELG------ERDAAFAYQGRAGIEVALGDRFSIGAEYVYFRTLDLSYGPKDFTA-----------------
>UniRef100_A0A4Q2XYN6	93	0.279	1.455E-17	23	174	192	69	239	268
-----------------------VDCGTGYDTQDYDSWKFDAGPDVGLGFGYQFtDYFRGDLTAHYWQADVDGRNeGENCQLGFCGSVEtskakAWELMANAYVDMGT-FAGFTPYVGGGVGAVNVSYDDfkstnyaagqdfDTITLEGENSWRFAYALMAGASYDLTQSLKLDVGYRYVNVdDGDMFGFDDYTA-----------------
>UniRef100_A0A926P4I4	93	0.295	1.455E-17	43	159	192	79	209	269
-------------------------------------------WMIGVGVGYKFtDHLRSDLTLDYeTPAKAKGYAVCGGCVGGfsteSTDIDVWTLMLNGYYDIGTWN-NITPYVGAGVGAAYVRTDSTLSQNPGGTttaydgahaEWNFAWALMAGASYAVTPNWSIDAGYRY--------------------------------
>UniRef100_A0A562SNH1	93	0.291	1.455E-17	43	159	192	79	211	270
-------------------------------------------WMFGVGVGYQVNDyFRTDLTLDYETKATATGYAPCVGCATAGqfsretaDIDVWTVMLNGYVDIGTWH-RITPYVGAGIGAAYVNASSKNSVNPDGStasyegdngQWNFAWALMAGAEYAFTPNWSLDAGYRY--------------------------------
>UniRef100_A0A330H354	93	0.248	1.455E-17	6	164	192	49	228	285
------WYIRGDIDYHW----SRFGGGDYTTYSATPPQIQGSFatgslkgaFSAGAGIGYQIDDhFRTDLTGDYlfssnfhGSTSGFCNTPAPNTPCVSSDTSSYSallLLANAYVDIGTWH-GITPYVGAGIGGAWVKWDTLHNSDADGDffhqggkGWRFAYALMAGASYCLTDRVKLDVGYRYSHING---------------------------
>UniRef100_A0A522ZK62	93	0.273	1.455E-17	42	169	192	51	168	315
------------------------------------------GWSVGGKAGYDFVGPRLELEVGYGQIP---TSANIPGTAINGKVGQLNVMANLLYDF-MPTSVITPYIGAGAGVAFV------DSNSSLGSTQFAYQGIIGVAYNVDEQLRFMIEGRYVGTTNPSVNT----------------------
>UniRef100_A0A259MTE0	93	0.304	1.455E-17	42	169	192	57	174	322
------------------------------------------GWAVGGKAGYDFVGPRVELEVGYGQIP---TSANIPGTAINGKVGQLNVMANVLYDF-MPTSVITPYIGAGAGVAFI------DSNSSLGSTQFAYQGILGVAYNVNEQLRFTVEGRYVGTTTPSVNT----------------------
>UniRef100_A0A357LAH7	93	0.252	1.455E-17	44	173	192	168	294	329
--------------------------------------------AWSAAIGFQYARTRTELEYRRFDLDADEIALTGGAAPstvtGAGDVTAQAIMTNVYFDL-VNSSRLTPYIGAGVGGARVENELG------QRDAAFAYQGRVGVELALSPALSLGVEYSYFRTAEIVYGPKDFD------------------
>UniRef100_A0A1I4E618	93	0.243	1.455E-17	42	177	192	67	214	363
------------------------------------------GWVGVVSLGYGFGNgVRAELEASYRTNEVDSITgFNTRPLRSSGTATSYGIMANALYDFDLGAGSFmTPYVGVGAGYQWHSYDgvrarssNGASVTIDGDDGQFAYQAIVGAAFPIaaAPGLAVTAEYRFMGTLQPNIDVRTTGTTTR--------------
>UniRef100_UPI001E3E1411	93	0.230	1.455E-17	38	173	192	68	223	381
--------------------------------------TYDLGFGGVVALGYGFGNgVRVEVEGTYRQNDIDNVRAFGVPTyGVGGTARTYGAMANVLYDFVMPSfipqfTPVVPYIGAGLGYLWHDYDDVTARFgsgtagasrlkIDDREGQFGYQGIVGLAFPIQgvPGLALTAEYRYQGSLSSDLDANVTN------------------
>UniRef100_A0A1G0HYF4	93	0.302	1.986E-17	40	158	192	70	184	212
----------------------------------------TTGPAFGAALGYRFQQFRVESELSFYFNKLKNYNQTTSET---VTINGVNFMLNGYVDIPMQS-PLVPYVGAGIGTTVYSITSGDTVTTPDNSARFAVQGIAGVEYKVSPEVGVSAEYR---------------------------------
>UniRef100_U5QFZ7	93	0.258	1.986E-17	18	167	192	41	205	235
------------------PLYIDIKGGAafpTAQSSSGFRFAPDTGFNVGLAVGYRFsNNLRADLEFSYFNSNVPGtrgfvfgslgftsgppVFAPLSPITTNSKAENFAGLVNLYYDFDT-GSAIRPYLGVGIGYS----SFNYTGSGSFSQGLFAYQARAGVNFGLSPELELLLGYRFFGTTSITF------------------------
>UniRef100_UPI0011838586	93	0.255	1.986E-17	40	169	192	58	198	356
----------------------------------------DGGWAALARVGYGWKfqgglGLGLELEGSYRSNDADSVSILGSSAGGGGDNKVMAAMVNAVvsYDLGPNAWNITPYIGAGVGYAWneLSVRNQGITVVDDTEGHFAYQGMVGLAFPIAavPGLSLNAEYRYFALLEESYST----------------------
>UniRef100_A0A7W1HF59	92	0.270	2.711E-17	42	160	192	64	196	216
------------------------------------------GFVVGAAVGYRFDNmIRVEAELAYRHNEISKFSVKGSRSDLKAKSvsgkrnSTCSIMANAYYDFaniscEVSDYTFTPYVGVGIGYAHNRASGSPARNFETSviDNGVAYQGMVGVTHMVSAKTMVGLEYKYF-------------------------------
>UniRef100_A0A9C9NJW0	92	0.245	2.711E-17	6	162	192	49	211	248
------WYLRGDVSYDF-------DSDVSVAGSSRAEMKFENGYDLGAGFGYRFTDfFRADVTARYSKFDVNFGPVATyNPYVLSSDAETWELMANAYVDLGT-FIGFTPYLGAGAGAVQVDyginctsgtndcATVTGASYADTKDWRFAYSLMAGVAYDVTQNVAIDIGYRYLNV-----------------------------
>UniRef100_A0A8E2M386	92	0.231	2.711E-17	43	176	192	72	230	251
-------------------------------------------FSGGIAAGYDFypqfsIPVRTELEFYARgkadskyNVDKDSWSGGYWRDDLKNEVSVNTLMLNAYYDFR-NDSAFTPWISAGIGYARIHQKTTGISTWDyeygssgseslsrsGSADNFAWSIGAGVRYDVTPGIALDLSYRYLDAGKSSLSYKDAEGDK---------------
>UniRef100_UPI0020CF4733	92	0.252	2.711E-17	40	187	192	94	249	261
----------------------------------------DTGFNGELAVGYKFPSLRTDLSVGYSNFSSQTQKLTFTNVsgqtlsltnPGLGDVELFTVMANAYYDFKIKNkdntlSRWSPYIGAGIGWGNLSTPQcaipNCTTFSGGNASTFVYQAKLGLAYRATQSGFVFLEAGYLGT----------TATTVSNVSYDPLGA----
>UniRef100_G6YAC5	92	0.294	2.711E-17	23	164	192	59	210	266
-----------------------IDYITYGPPpgsNDFDSAELKGGFSLGGGVGYKVNDyFRTDLTADYwFKSDFNGSTSDLTTTSVEvSKMSAFLLLANAYVDLGTYH-GITPYIGAGIGGARVKWdrvydPNTTETNPGSTNWRFAYALMAGASYCLTDKIILDAGYRFSHIQG---------------------------
>UniRef100_A0A378ZZA6	92	0.308	2.711E-17	46	165	192	86	220	275
----------------------------------------------GAGVGYKFNDyLRSDLTVDYEPSAKYTGYAPcnlctgPNSSRETSSIDVWTLMLNGYLDVGTWN-GFTPYVGAGVGAAYVNvhdtksfNPNGVNTSYDGSSgkWNFAWALMAGTSYAVTPNWDIDLGYRYKNLGDA--------------------------
>UniRef100_UPI00112C88D2	92	0.286	2.711E-17	40	174	192	90	231	277
----------------------------------------KGGFSLGAGVGYKINDhFRTDLTADYwFKSNFDGGTSDAFSTSTEvSKMSALLLLANAYVDLGTYH-GITPYVGAGIGGAHVRWDDVRDPnttefNPGAKSWRFAYALMAGASYCLTDKLILDAGYRYSHIQGGRMFEWDISS-----------------
>UniRef100_A0A225X4Y4	92	0.202	2.711E-17	6	168	192	27	221	280
------FYFGGGYHGQFFNSMSELQAKGDKVSVNDvgnlgtkgqflskYQPSYNPLFAANMAFGYERklgnNSYRSELEGMYSSIEVDNIGLEGNRISIShlkdigegnnkktygygiqvsnDKVENASVMANAYYYWKNDGLSFSPYVGAGVSTTRMKMFGTTSIRP-------AYQVKAGFGYSINESVNMHIGYRYFGVIGNNFN-----------------------
>UniRef100_UPI001BAA03CF	92	0.295	2.711E-17	41	173	192	128	274	294
-----------------------------------------SGNQWNIAGGYQWDNVRAELEIGSSSFGLDeskpvpgkldferqiITTSDTKPTSVTGNLNVTTALFNAYYHF--SSSKFSPYVGAGIGLGFIsSEPVGNNPVSVDNGTSFAYQAKLGAQYEVVKKGNIFAEFKYLGLTGYTSNKDDLE------------------
>UniRef100_A0A2S6MWS3	92	0.259	2.711E-17	47	169	192	66	196	346
-----------------------------------------------IAGGWGFGNgLRAELEFDYRNNGMDKVTQPSGSIGLKGSEQKFGPMVNVLYDFTTISSMFTPYVGAGVGYQWVNDNvqfpaSNSSSSFDSTKAAFAYQGIVGAAMPIPvvPGLSATAEYRFMGLTGRNYNG----------------------
>UniRef100_UPI001C20AA3B	92	0.250	2.711E-17	42	169	192	69	212	376
------------------------------------------GWVGVVSLGYGFGNgLRTEIEGSYRENEVDTISGfrGAGQVRASGTARSYGVMANALYDFDIganfGGVSFMPYVGVGAGYIWREFDgvranvLGGSVNSDGTDGRFAYQAIAGVSMPLTqyaPGLALTAEYRFLGTLEHDIDT----------------------
>UniRef100_A0A936YA27	92	0.294	3.701E-17	42	167	192	56	193	219
------------------------------------------GFSSGGnfAIGYQtaeskgaFGRFRVELEGGMYRYGLDSVTAGlVTNSDPKGDLSMYTVMGNLLYDIKTPYI-VTPYVGVGVGEAFISYPrKDNLGNTDSTDSNFAYQFMAGLSYspESMPQSDVFFGYRYLNAGTPEY------------------------
>UniRef100_A0A966TWA6	92	0.228	3.701E-17	42	182	192	50	211	269
------------------------------------------GFIGVGSVGYAFrNGIRVELEGNYRSNPVGTSVVtlpnGAQGSSSSGRISTYGGMANLLYDFNLASFGvpyLSPYIGAGIGYSVTDVSrisgrtnagaLLTTHNVSTNNGSFAYQAIAGLSFGLGqyvPGLALTLEYRYFATTSSEIRLTSANGTTVTRTNY---------
>UniRef100_A0A924XJC7	92	0.243	3.701E-17	40	181	192	64	215	304
----------------------------------------ETGVVGVGSLGYGFGNgLRLEIEGDYRQNRLERGSLSFPTVSSGGREQKYGAMLNALFDLDIGSPYVFPYVGGGAGYSWVRLNGQTTSvtgsrvTLGGTDGSFAYQAIAGFSFPIPPviGLSLTAEYRYFALAGkRDFNRTTIGPGAPFNTR----------
>UniRef100_UPI001F112D26	92	0.300	3.701E-17	41	186	192	148	308	314
-----------------------------------------SGNQWNIAGGYQWDNVRAELEIGSSSFGLDEskpvpgrldlrtgtvATSDTRPTSVIGNVNVTTALLNAYYHF--SSSKFSPYVGAGIGLGFISNePIGNDPLLVDNGTSFAYQAKLGAQYEVVKKGNIFAEFKYLGLSGYTSNKNDLELKvGSSNVYGFSVG-----
>UniRef100_UPI001FCE165E	92	0.248	3.701E-17	42	162	192	71	205	376
------------------------------------------GFAGVVSVGYGFGNgLRLELEGSYRQNDVDNIKASgiGALPRASGTAATYGIMFNALYDFRL--GPVMPYVGAGVGMAFADWNDVgfgqraangnaANVTFGGDSSTFAYQAILGLALPIDsvPGLALTAEYRFLGT-----------------------------
>UniRef100_A0A7Y2CBR0	92	0.240	3.701E-17	48	190	192	71	232	386
------------------------------------------------ALGYAWgNDWRTELEFSHRNNDVRHITSDPAGysgfpaGTVGGDVRTYALMLNVLRDFDFgEGNPVKPYIGGGVGFADVgfnitgNNPAGAPVSPSTIAFGpnrrmFAYQGIAGLAFPLAEQLALDVSYRFFGTKKVAYNAVINGAAGQVEAGYHTHSLFAG-
>UniRef100_UPI001A97441E	92	0.225	3.701E-17	47	174	192	84	238	397
-----------------------------------------------LSLGYGFGNgFRVEVEGNYRYNEVDKLGGFPARAPgagfgsafrnFDGQQKQYGAMANVYYDFQLPQWfpnmpvAVVPYIGGGVGYMWKDVDARGTRRDapntivsiDDTTGAFAYQGIAGLSFPIAsvPGLAITAEYRYTGSLQSKFDGVVTTP-----------------
>UniRef100_A0A1G3Z107	91	0.344	5.051E-17	45	169	192	79	198	219
---------------------------------------------GSLAFGHYFDALRVELEGNYEQHNLKTDTAN----NTYAKWNKMSVMANAYYDWEIADS-FSLYAGLGLGLAHVDLKGKASPETTRGNFAFAYQLMAGMSYDITEAVAVTLGYRFAGATKAKLAN----------------------
>UniRef100_A0A939WBT4	91	0.230	5.051E-17	45	170	192	67	217	243
---------------------------------------------GGLALGYDFfpqsqLPLRAELEVLFRGNQKNTsgmdatdtgrtafgmIGLDPDGFEMKGTWNTTTLFANVYYDFR-NSTDFTPYIGAGAGLAFNyagytaSYQGQDFASGDKYSTAFAWNVGAGCSYAFSENFALDVAYRYVSTGASSVDGD---------------------
>UniRef100_UPI001FDED20B	91	0.256	5.051E-17	6	170	192	47	220	246
------WYLRGDIGYSV-----ETDGGlkrFTYQGVEYDLDDLdlariDSDISAGGGVGYQFSDfFRADVTAEYSE---GEGAINFPGIASDADFDAITLMANAYVDLGTV-AGFTPYIGAGIGSTRVDWgPLRADTIPSstpievkgDAEWRLTYALMAGVSYDITKSLKLDVGYRYLDVADGSLFND---------------------
>UniRef100_A0A8I0FDC7	91	0.225	5.051E-17	22	190	192	59	255	263
----------------------RIGANTESQSIDKYKPNYDPPFSASVVLGgvkqLEQHECRFELEGMYSQVKVDNIGLINGPITVmynmkdkgnedaaysiianHDQIENSSIMANVYHHWKNDQFSFSPYVGAGIGGTRIKMFEKTSIRP-------AYQLKAGLNYQVNKDTDIYIGYRHFGVIGGNFDKfatlkkgksdwvKDDSTTNLKNSFFGTHGVEVG-
>UniRef100_A0A1H2HTD3	91	0.250	5.051E-17	46	179	192	78	231	264
----------------------------------------------GAGVGYKFSDFlRADLTVDYEFPATVTGYAPCTTCGVGGtagvstetaDIDILTFMLNGYVDIGTWR-GFTPYVGAGVGASYLTVDNIKFANPDgargsypgDSTWNFAWALMAGGSYAIDENWSIDAGYRYLNVGNVysrSFSTGGANPSRKIR------------
>UniRef100_A0A9E9FRN7	91	0.250	5.051E-17	4	164	192	48	225	266
----TGWYLRGDVGYQFeSDLDTsfgvDVNGVSVLSGSSDGLQLPAT-AAFSAGIGYKFNEFlRADATVGYWGSDVDGASLRAGSLSLDTEAKAYEVMANAYVDLGT-YAGFTPYLGAGAGGVHVSYNLDCDyggvdcssalndlGIEDGADWRFAYSLMAGVSYDVSRNLKIDVGYRFTDVDG---------------------------
>UniRef100_UPI00112DA520	91	0.270	5.051E-17	40	174	192	91	232	277
----------------------------------------KGGFSLGGGVGYKINDyFRTDVTADY-WFKSDFNGQTSDLVSTSTEVSSMSallLLANAYVDIGTWH-GVTPYVGAGIGGAHVKWdtvhdPNTTETNPGSSNWRFAYALMAGASYCLTDRVILDAGYRFTHIQGGRMFDWDASS-----------------
>UniRef100_A0A439U5Y5	91	0.305	5.051E-17	40	174	192	91	232	278
----------------------------------------KGGFSLGAGVGYKVNDyFRTDLTADYwfkSNFDGGTSDINATSTEVS-KMSALLLLANAYVDLGTYH-GITPYVGAGIGGARVKWdtvydPNTTETNPGASNWRFAYALMAGASYCLTDKIILDAGYRFSHIQGGRMFEWDVSS-----------------
>UniRef100_A0A7Y6MV51	91	0.243	5.051E-17	29	166	192	75	226	294
-----------------------------KKPSEYKREYNPP-FAGGVAFGYEgelgNNSYRAELEAMHSSVKADNVGLKGNQMGVSyiktisgsnyvyaatvdnDQIENTSVMANAYYHLKNDSFSFSPYVGAGVGLTRVKIFGEASIRP-------AYQLKAGLNYSINESVNMHVGYRHFGAFGAN-------------------------
>UniRef100_B0T2W0	91	0.222	5.051E-17	43	170	192	64	228	401
-------------------------------------------WAGFVRLGYQFtPNWRAELEGGYRPGDlvgvrgnpvrqqpiglctpgVTRTTAAPKCGSPSGSIDSWSLMVNVLYDFAPDSW-INPYLGAGVGINRLDvsalgqfsgvpgpinagNPAIQNLTVDDNDMAVAWQAIAGASIKATDKLKVDVTYRWFATQDQAWNAT---------------------
>UniRef100_A0A434LJ32	91	0.255	6.894E-17	35	164	192	20	163	235
-----------------------------------DSGKLEGAFSAGAGVGYQINqHFRTDLTADWMSKSDFRGSTSGicldGDPCTSTDTSSYTallLLANAYVDIGTWH-GITPYVGAGIGGAWVKWDTLHNVTEDGSfehsggkGWRFAYAAMAGASYCLTDRVKLDVGYRYSHIEG---------------------------
>UniRef100_A0A4Q4CL51	91	0.245	6.894E-17	25	168	192	73	227	245
-------------------------GATTYTPAATPASLRTSFNTGGGGsiyIGTRLPlNLRAELEGLYRYQDARNIRTNGVASGARGTNQTAGGMLNLLWDVPLPpggDIGIQPFVGMGVGGVYnrldVRDAGNTTALMQRADWNLAYSFMAGLSMPLSDSSRINAMYRWMQVRDAGLN-----------------------
>UniRef100_UPI00177CE200	91	0.254	6.894E-17	6	164	192	46	229	269
------WYIRgdLGYSGWIdggEPRYHYFDSFDDLQSNSVDDTDFSDTFSYGFGMGYQFNNyLRTDLTVDFFNSSVEGESQIDSNCPVGGgscdlthdtGFDAISVMANGYVDLGT-YAGFTPYVGAGVGSTNIQWDDAKTVTCDDvscvttrnpgeESWRFTYALMAGASYDLTNRIKLDVGYRYSDVDG---------------------------
>UniRef100_A0A2W7BVG8	91	0.305	6.894E-17	40	174	192	90	231	276
----------------------------------------KGGFSLGGGVGYKINDyFRTDLTADYwfkSNFDGGTSDLLTTSTEVS-KMSALLLLANAYVDLGTYH-GITPYVGAGIGGAHVKWdtvydPNTTETNPGASNWRFAYALMAGASYCLTDKVILDAGYRYSHIQGGRMFEWDASS-----------------
>UniRef100_A0A0F3NR76	91	0.303	6.894E-17	44	191	192	102	271	276
--------------------------------------------AFNGAIGYSMGGPRVELEIGYERFNtisndtyasdkaykivalgrNGAITANNYVTAEINNITTVSLMANACYDIPVHDMSLVPYVCAGIG------SNLVNTTKDSLTPKFAYQAKAGVSYTITPEVSLTVGGFYHGIIGTKYEklhvdnatglTDKTSATAEFGLSY--FGGELGV
>UniRef100_UPI0020C96B52	91	0.262	6.894E-17	25	164	192	70	224	279
-------------------------GVAPQNPGKFDAGKLDGAFSAGGGVGYQIDeHFRTDLTLDWMSKSKFRGSTNGFCGPqqtpcTSVDTSSYSallLLANAYVDIGTWH-GITPYVGAGIGGAWVKWDELHNVDSDGSfdhsggkGWRFAYAAMAGASYCLTDRVKLDVGYRFSHING---------------------------
>UniRef100_A0A084U7A4	91	0.248	6.894E-17	4	174	192	45	251	280
----SGWYLRGDIGYAVKtrsggnPTYRSFDG-TNYYDNEFASGEFGDDFSFGAGFGYHFNDmLRGDLTVERMETDFFGSTVSAAPCPggpvdtscrseDGAEFEAYSVLANAYVDLGTV-VGITPYLGAGIGYTYVSWDELNNTTycvdgagsctgfvnfstphEGERDWRFTYALMAGVSYDMTKRTKLDLGYRYMHVdGGNMFNWDAGSA-----------------
>UniRef100_UPI000C9DF5AD	91	0.299	6.894E-17	42	179	192	129	273	291
------------------------------------------GFSFTGALGYQFYRLRAEVEIGNRSvtAKEDVFVNGKGSSPLNGDLRTTSILLNGYYE--LSRSKFRPYIGGGVGVGFISgkmsgitNDEKGTFVLDIGNTALAYQAKAGVQYQLARKSNIFAELNYLGLSGYEVNASSGSQRVKVN------------
>UniRef100_A0A0G3BDQ4	91	0.722	9.409E-17	78	167	192	1	90	91
------------------------------------------------------------------------------PDTIADSLTAISGLVNVYYDIAIEDMPITPYIGVGVGAAYISTPLATAVSSQNDKFAFAGQARAGVSYDVTPEVKLYAGARYFGSYGANF------------------------
>UniRef100_A0A059U5E8	91	0.600	9.409E-17	21	114	192	0	94	95
---------------------TKIDGFEYKKGTEFHDPLKASFMAGGAAFGYKRDNIRVDVEGLYSQlNKNNFSGATFTPTTVANSVAPFSGLVNVYYNIPIENMPITPYVGVGVG-----------------------------------------------------------------------------
>UniRef100_UPI001C458CAD	91	0.229	9.409E-17	36	165	192	70	229	261
------------------------------------ETEFDTGFAISGQAGYAFDNgFRLELEAAYSEYDVDThsgltvggtnidgadvavltrgvpdvanPTVGTVIADGQGDVSNFGVFGNVYYDINT-GSAFKPYIGAGIGYQWVDVDFSPSgvAVADDDDSAFSYQLMAGASFEVSPGFDVFGQYTYRDTTED--------------------------
>UniRef100_UPI0022498A64	91	0.280	9.409E-17	43	159	192	80	210	267
-------------------------------------------WMIGVGVGYQFNDyFRSDITLDYeTPAGAKGYAVCGGCTGGyseeGTDIDVWTVMVNAYVDLGTWN-RITPYVGAGVGAAYVQTDNTYSINPgtgttdyagTHGDWNFAWALMAGAEYSVTENWSLDAGYRY--------------------------------
>UniRef100_UPI0016663036	91	0.298	9.409E-17	42	166	192	63	206	276
------------------------------------------GVAGVLSLGWGFGNgLRAEVEGGYRWNHIDKAGIAPGLAAPfsgalvqfRGSQRTVSVMANVLYDFALfGNMPVVPYVGAGVGWAWIETHKLRATSnafglrfeSDDWDNRFAYQAIAGLSFNLPvPGLALTTEYRFFGTLSPS-------------------------
>UniRef100_A0A512NI61	91	0.326	9.409E-17	42	191	192	63	199	328
------------------------------------------GFTIGGAIGYDFIGWRPQLEVGYSWLPVNVNIPGTAITNKVGQLTT---LAAIYYDF-MPQSVWTPYAGVGAGLGFVDSNSSLGA------TVFAYSAAVGIGYNVNPMFRLQVEGRYLGTTGVSVNVPGVGTVTGPN---QNFGVGAGV
>UniRef100_A0A966ZDK8	91	0.214	9.409E-17	42	165	192	54	203	346
------------------------------------------GWAAGGVVGYDFVGPRFEIEGVFRSNygtgastpgtsatstppvtscdsggvctttAAGTTTPGTPGSTISGKIEQLAFMANGYYDF-MPGATFVPYVGAGVGIAFADGSITGCSLC---STQFAYQGIVGLAWNFDQNIRFHVDGRYFGTTSP--------------------------
>UniRef100_UPI001C2BF0C5	91	0.254	9.409E-17	28	168	192	55	215	380
----------------------------NVTVTNAGNTSAKTGWGGVLSLGWGFGNgVRAEIEGNYRENEIDKIRGFGLAPfnGVGGFQRSYGVMANVFYDFDLANFGlgtsiIQPYIGGGVGYVWTDWhnvrgnssPTGARFFADDSDGQFAYQAIAGVAAPLTwlgvTGLSLTAEYRFFGTVEPSIN-----------------------
>UniRef100_C7DSG9	90	0.572	1.284E-16	16	145	192	0	130	150
----------------FCPLKPRIVGIGIKRGTEVHDPLKASFLAGGAAFGYKRAGCRVDVEGLYSQLSKSGVgGATFAPTTVANSVAVFSGLVNVYYDIAIEDMPITPYRWCWCWCSIYQQSFRASAVKDQKGFGFAYQAKAGVSY----------------------------------------------
>UniRef100_A0A2N6AY50	90	0.272	1.284E-16	43	165	192	83	217	251
-------------------------------------------WMAGIGFGYQFNeYFRTDATLDYHHTFDFTATTPCAGACVnslhSADISAWTLMANAYLDFGTW-EGLTPYIGAGIGGAYVSVDGHSVRTPgvgtvnysGGDRWALAAAAMAGASYTITDNLLLDAGYRYLWIDGA--------------------------
>UniRef100_UPI000C9DDF27	90	0.289	1.284E-16	33	164	192	81	221	260
---------------------------------EDGLDLKD-GFAFGVGFGYRFTDFlRGDLTA--SRWEKDVDGLEGDAIGLSSEVEAWELMTNVYADLGT-FAGFTPYVGAGAGAVHTKFSaecasgtidcnlLDNQETSSNSDWRFAYALMAGVSYDLTADLKLDAGYRFVSTEG---------------------------
>UniRef100_A0A528KPX6	90	0.285	1.284E-16	23	164	192	64	215	270
-----------------------IDYITYGPPpgsNDFDFGHLKGGFSLGGGVGYQINNyLRTDVTADYwfkSNFNGQTSDLLTTSTEVS-KMSALLLLANAYVDIGTWH-GITPYIGAGIGGAHVKWdtvhdPNTTETNPGSSNWRFAYALMAGASYCLTDRVILDAGYRFTHIEG---------------------------
>UniRef100_A0A0U3Q3W2	90	0.300	1.284E-16	46	159	192	86	214	275
----------------------------------------------GAGIGYKFNDyLRSDLTFDyepsakYRGYAPCNLCTGTDYSRETANIDVWTLMLNGYLDVGTWN-GFTPYVGAGVGAAYVNvhdtksfNPNGVNTSYDGSSgkWNFAWALMAGTSYAVTPNWDIDLGYRY--------------------------------
>UniRef100_UPI00112AB7AC	90	0.267	1.284E-16	31	174	192	82	237	283
-------------------------------GTSFDYGKLKGGFSLGGGVGYKINDhFRTDLTADYwfksNFNGGTSGVDSLGNPTTSVEVSKMSallLLANAYVDIGTWH-GITPYVGAGIGGARVKWdtvydPNTTETNPGASNWRFAYALMAGASYCLTDKIILDAGYRFSHIQGGRMFEWDASS-----------------
>UniRef100_A0A929KPA3	90	0.262	1.284E-16	40	166	192	61	201	366
----------------------------------------KPGVAAVVSAGWGFGNgLRAEIEGNYRYNNVDDGNIPafGSPGRAKGHNYSFGAMANVLYDFDLGlPMGITPYIGGGVGYAWLNYQSVRLTGSNpfnrldivGSDGAFAYQGIAGIAMPITsvPGLSFTAEYRYFATLEQS-------------------------
>UniRef100_A0A6J3WSM0	90	0.886	1.752E-16	38	134	192	0	96	98
--------------------------------------LTRSFIAGGGAFGYKMDDIRVDVEGLYSKLAKDTDVVNTSETNVADSLTAFSGLVNVYYDIAIEDMPITPYVGVGIGASYISKPSSAEKVKDQTGIG---------------------------------------------------------
>UniRef100_I1T6V2	90	0.759	1.752E-16	83	165	192	25	107	108
-----------------------------------------------------------------------------------DSLTAISGLVNVYYDIAIEDMPITPYIGAGVGAAYLSTPLKTAVNGQNSKFGFAGQVKAGVSYDVTPEVKLYAGARYFGSYGA--------------------------
>UniRef100_A0A378LD29	90	0.267	1.752E-16	42	166	192	60	188	213
------------------------------------------GFNAGVRLGYQSNPIRYELEYTYIRPNNKDFNIDF--LGVSSKTNANVGMLNLYYDFSDGILPtIYPFIGVGIGYAYVQSTLDGTgplggTILDVKKGAFAYQGTAGLTFNFDENWALNASYRYLATSNTE-------------------------
>UniRef100_A0A0W0ZNF7	90	0.259	1.752E-16	39	166	192	55	189	215
---------------------------------------YHNGFNAGVRLGYQSNPIRYELEYTYIQAKTRRFKFDDVlQSGISGEARSNVGMINLYYDFSDAILPtISPFLGVGIGAATTKITLNSTGPFDGisfnaKANSFAYQGTAGLTFNFEENWALNASYRYLATSGSD-------------------------
>UniRef100_A0A506UHC6	90	0.310	1.752E-16	40	164	192	67	186	217
----------------------------------------DSDWGGTAGFGYHFNDyLRSDLTVEYNQ--------GSSSDAIDQDFNSWGFLLNGYVDLGT-YMGVTPYVGGGVGTVNVHWkgvDEPDDIETRDDDWRFAYQLSAGLAYAVTDNLKLTVGYRYLNVDG---------------------------
>UniRef100_A0A6B0TZA5	90	0.293	1.752E-16	46	190	192	71	217	223
----------------------------------------------GAAFGARVtPDLRAEVELSYSRN--NTVEIGSPYATYDGDFTALFGTVNLWYDFPV-GATVRPYAGGGIGFARVSHLGKSEtgvTLVDDSDTALAGQLGLGLQFDVGPSGAVDLGYRYRMTRDLSFSTTqTFIPTDFVNAPYAAHAITLG-
>UniRef100_A0A917K7M2	90	0.281	1.752E-16	42	169	192	59	198	224
------------------------------------------GFAGVVSVGYGFGNgLRLEVEGNYRQNDVDTISTNGGNLPrTTGTVRSYGAMVNVLYDFVL--GPVMPYVGVGGGYVWNDYDSVGFQVRNGNNNasfnaggtngAFGYQAILGVAFPIQsvPGLALTAEGRFMGTTGDDIDG----------------------
>UniRef100_UPI0016297DD1	90	0.266	1.752E-16	34	159	192	59	192	233
----------------------------------DFKNKHKSVFGGGVAVGYDFydqfqAPVRIEVAAKFRGDAKNSQSFNvgSSSLELKNKVRMDTYMVNGYYDFR-NTSDFTPYLTAGIGLAHLKSTQSFADVVDvsGDANNFAWGVGAGVKYDITSNFSIDASYRY--------------------------------
>UniRef100_A0A212LN35	90	0.264	1.752E-16	46	182	192	95	248	266
----------------------------------------------GAGVGYKFNDyLRTDLTLDYETPAKFKGSFFCTSGPCGGgtwhdservKISAYSALANVYADLG-DFHGLKPYVGAGAGASYLRTSGVKSGVIDTDgtypnsagKWNFAWALMAGVEYPISDRLSLDLGYRYLNLGDARTGTAADSSGNVTRVEY---------
>UniRef100_A0A7R7EBQ7	90	0.291	1.752E-16	40	173	192	90	232	278
----------------------------------------KGGFSLGGGVGYKVNDyFRTDVTADYwfkSNFNGGTSDLSGATSVEVSKMSALLLLANAYVDIGTWH-GITPYVGAGIGGAHikwdtVHDPNTTETNPGSSNWRFAYALMAGASYCLTDRVILDAGYRFTHIqGGRMFEWSPTS------------------
>UniRef100_UPI0008DDC321	90	0.269	1.752E-16	43	164	192	115	239	278
-------------------------------------------FSFNGAVGYQFEQVRAELEIANQFFSAKEFIPTAGNVNlvsVSGNITATTILLNGYYDIPT-GSKLRPYIGGGIGLGFFRGDVKNNIdSVNIDGSSFAWQAKAGIQYELVRKGNIFAEFKYASAGG---------------------------
>UniRef100_UPI000DDF7545	90	0.256	1.752E-16	35	164	192	86	228	285
-----------------------------------DTTDLKGAMSLGAGVGYQINRyLRADLTADYwfkSDFTGSTSGTCSGGPCVSTDTSAYSawlLMANAYIDLGTYH-GVTPYVGAGIGGAHIKWDDLTNTTPDgttvhegSSNWRFAYSLMAGASYCLTENLNLDMGYRFTRVNG---------------------------
>UniRef100_A0A127F4G8	90	0.298	1.752E-16	40	165	192	92	234	287
----------------------------------------DSSMLFGLGVGYKFNDWiRFDVTGEYRgksnFHGSDNVTFNGGRgvDNYSGSKSEWVVLTNAYVDLGTW-YNFTPYIGAGVGAANISITGFRDDGFnnlgtstayaaDADKWNFAWALHAGITYKVTESMSIDFGYRYLDMGNA--------------------------
>UniRef100_UPI0005BD44D6	90	0.268	1.752E-16	44	170	192	54	190	350
--------------------------------------------AVGLAsIGWGFGNgLRAEIEGSYRTNDIRNITSNGGAVRGnGGYLRNYAAMANVLYDFNL-GLPIVPYLGVGVGYGWVDVdkaniagPGGSRYRIEDTDGRFAYQGIAGAAFNLPvPGLALTAEYRFYGTLEPSLNVD---------------------
>UniRef100_A0A4V6P647	90	0.231	1.752E-16	43	168	192	63	200	361
-------------------------------------------FLGGyGAIGWGLGNgFRAEIEGNYRTSNMSSTYYRGAQMGTSGDQNSRGVMANVLFDFDLSNFglalPVTPYIGGGIGYAWQELKgitgtvGGTAVKINNTEANFAYQGIAGLAYNLGGGLALTAEYRYFAVNEMTYG-----------------------
>UniRef100_A0A4R5QGX5	90	0.270	1.752E-16	43	178	192	71	213	363
-------------------------------------------IMGLFSLGWGFGNgLRAEIEGNYRTNQVDSATIPGRPRSSSSpWLNTYGAMVNVLYDFRM-GWPVVPYIGAGVGYGWNEIEKGASFGFPSTQTkgEFAYQGILGVAYELGsmvPGLALTLEGRYYATLDPSFkDASRVSPTVSQ-------------
>UniRef100_A0A257QXG3	90	0.262	1.752E-16	42	164	192	67	203	369
------------------------------------------GFAGEASVGYGFGNgFRVELEGDYYDNQFNklhsggSLALPAGQYTASGNEKKYGAMVNGFYDFDIGLPYLFPYVGAGVGYQEVDLKNFHaaalpGTSIDSSKGAFAYQAIAGLAYPVpgAPGLSVTAEYRFMGLTG---------------------------
>UniRef100_A0A8J2Y366	90	0.236	1.752E-16	40	168	192	67	210	374
----------------------------------------DIGVAGVASLGWGFGNgFRAEVEGSIRNSEIQKVVSGAGQIGSSGYLNQYGAMANLLFDFDMSSfgaspSAVRPYIGGGVGYLWSElssirlNTGGSAYRIDDTSGEFAYQAIVGAAWglgSITPGLSLTTEYRYLGALDGSFN-----------------------
>UniRef100_A0A5E4NKJ6	90	0.289	1.752E-16	1	120	192	481	645	691
-DGDSSYYVRLQYNGDFFnvmsekelklgsgtsaaPLFS-IDKVGAKTVASYKPKYKTSLFAGGIAAGYTMEGIRAEFEVFYSNLGVDgsdykasaggadapdnakafgkktgltGLTDATNATGTNDGFKNIVGMVNAYYDIDLgsESIPVVPYVGAGVGVSRTTF-----------------------------------------------------------------------
>UniRef100_A0A6J3WT84	89	0.909	2.391E-16	17	104	192	0	87	88
-----------------LPFYTKVDGITNATGKEKDSPLTRSFIAGGGAFGYKMDDIRVDVEGLYSKLAKDTDVVNTSETNVADSLTAFSGLVNVYYDITIEEIP---------------------------------------------------------------------------------------
>UniRef100_UPI001C57DBE9	89	0.232	2.391E-16	48	176	192	0	153	174
------------------------------------------------AVGYDFysqfsIPVRTELEFYARgkadskyNVDKDSWSGGYWRDDLKNEVSVNTLMLNAYYDFR-NDSAFTPWVSAGIGYARIHQKTTGISTWDyeygssgreslsrsGSADNFAWSLGAGVRYDVTPDIALDLSYRYLDAGDSSVSYKDEWGDK---------------
>UniRef100_A0A529U3R4	89	0.274	2.391E-16	23	164	192	7	158	213
-----------------------IDYITYGPPpgtNDFDFGDLKGGFSLGAGVGYKINDyLRTDLTADYwFKSDFNGQTSDLTTTSTeESSMSALLLLANAYVDIGTWH-GITPYVGAGIGGAHVKWdtvhdPNTTETNPGSSNWRFAYALMAGASYCLTDRAILDAGYRFTHIEG---------------------------
>UniRef100_UPI0020214907	89	0.281	2.391E-16	6	173	192	46	206	231
------WYLRGD-IGYSFNRFNRAD----FDGTRFDGDLKNSFVFGGG-VGYQItDYFRTDLTLDYSTRSKFTTDYDNS------KMSGLSALANAYVDLA-NFGGVTPYVGAGLGGTRVKWDDmaltaNGNELSGQADWRFTYALMAGASVDLTHNLKLDAGYRFRHVNGGKMFEGDTD------------------
>UniRef100_UPI001CFCE5A1	89	0.242	2.391E-16	44	164	192	74	209	251
--------------------------------------------AVAVSLGWDFGALRAELEFSYRDNDVDSLSIPGirGKTTLTGSANTYAVMANLFYDIEPlrvrVGVPVTPYIGLGAGYAWSEYneiimrNGVGGAGTYGVDGRFAYQAIAGLSWDLSglvRGLSLTTEYRYFAVLD---------------------------
>UniRef100_UPI000FD5452C	89	0.285	2.391E-16	40	164	192	77	208	267
----------------------------------------KGGFSLGGGVGYKINDhFRTDLTADYWFKSNFNGATSDLTTTSTevSKMSALLLLANAYVDIGTWH-GITPYVGAGIGGARVKWdtvydPNTTESNPGTSSWRFAYAVMAGASYCLTDKVILDAGYRFSHIQG---------------------------
>UniRef100_A0A090G235	89	0.279	2.391E-16	23	164	192	65	217	273
-----------------------IDYITYGPPPGTNSfdfGKLKGGFSLGGGVGYKVNDyFRTDLTADYWFKSNFNGATSDSSGATSIEVSKMSallLLANAYVDIGTYH-GITPYVGAGIGGAHIKWDTVHDpntaeTNPGSSNWRFAYAFMAGASYCLTDKLILDAGYRFTHIQG---------------------------
>UniRef100_UPI000646867C	89	0.273	2.391E-16	35	164	192	77	236	276
-----------------------------------DSDRFSGDFSGGLGVGYQFNDlFRADLTGDYFSGDYEgrassasscsgGAGGTGCSTKARSSFKAGSLMVNGYVDLGT-LAGFTPYVGAGLGATRISWssvnavgscvdgtsncgggSSVSARYPGDSDWRFTYALMAGVAYEVAPNVKLDLGYRFSHVAG---------------------------
>UniRef100_A0A218KM64	89	0.260	2.391E-16	21	167	192	67	224	276
---------------------SQTDGVLISQYKGDYNPP----FAANVAIGYagefKNHSYRAELEGIYSSVKVDNIGLASSQMTIgyikgdatnntkhgvvvnHDHIENASVMANVYHHWKNDRFSFSPYVGAGVGVTRMEM-------FEQSSIKPAYQLKAGLDYRMTEDTNIHIGYRHFGAVGADF------------------------
>UniRef100_UPI001C30AB9B	89	0.284	2.391E-16	40	175	192	91	233	278
----------------------------------------KGGFSLGGGVGYKINDyFRTDVTADYwFKSNFNGQTSDLVSTSTEvSKMSALLLLANAYVDIGTWH-GITPYVGAGIGGAHirwdtVHDPNTTETNPGSSNWRFAYALMAGASYCLTDKVILDAGYRFTHIQGGRMFEWDASST----------------
>UniRef100_A0A434WT84	89	0.305	2.391E-16	40	164	192	94	225	281
----------------------------------------KGGFSLGAGIGYKINDhFRTDLTADYwfkSNFNGGTSDATTTSTEVS-KMSALLLLANAYVDIGTWH-GITPYVGAGIGGARVKWdtvydPNTTETNPGSSNWRFAYAVMAGASYCLTDKVILDAGYRFSHIQG---------------------------
>UniRef100_A0A504LXX8	89	0.273	2.391E-16	43	164	192	88	225	282
-------------------------------------------FSAGAGIGYQIDDhFRTDLTGDYlfssdfHGSTDGFCGPAPQTPCTSSDTSSYSallLLANAYVDIGTWH-GVTPYVGAGIGGAWVKWDTLHNSDLDGDfyhqggkGWRFAYALMAGASYCLTDRVKLDVGYRYSHING---------------------------
>UniRef100_UPI001BA56581	89	0.235	2.391E-16	40	167	192	50	187	341
----------------------------------------DIGYIGVLSVGYGFGNgLRLEVEGSFRSNEGDRADIRipglTSRANLSGNVRSYGAMVNAIYEFSL--GPVQPYVGAGVGYIWQDVDLrgrgpGSTLRLDDTDGAFGFQGIAGLAFPIPavPGLAITAEYRFLGTTGHEY------------------------
>UniRef100_UPI00082983AF	89	0.245	2.391E-16	8	176	192	38	214	379
--------VQTQHG--SFSPTTQADG-STYNGSTNSAFRHKDGFTGFGSVGYGFGNgLRAEIEGVYNYSQLNHRNVTAAPGSTSGSDQSYGGFVNVLYDIDLSqfglNSPVTPYVGVGAGYLWQHLNPTTTSYTNgavnrigGTNSSFAYQGIVGAAYDIPsvPGLALTTEYRF---IGQQFANGSFSSTS---------------
>UniRef100_A0A6J3WU38	89	0.919	3.263E-16	27	113	192	0	86	98
---------------------------TNATGKEKDSPLTRSFIAGGGAFGYKMDDIRVDVEGLYSKLAKDTDVVNTSETNVADSLTAFSGLVNVYYYIAIEDMPITPYVGDGI------------------------------------------------------------------------------
>UniRef100_A0A0G2QW69	89	0.412	3.263E-16	21	190	192	16	188	204
---------------------TKIDGIRiyYKQGTDDDSPLKSIFYSWWFVhLVTKWTTSEVDVEGLYSHLTKNNVKKDAFTPHDANAKTSTSRLGQVNDDNEIEDehMPPYPYVGVGVGA--INNPSNAATAENHRNVKFAFAAQAGAGDDEDPKPKLFVGARalYSDSDGVHFDAKDDDPIK--TVLYVAYGGEAG-
>UniRef100_A0A377G7I9	89	0.255	3.263E-16	36	166	192	50	184	209
------------------------------------ETLSSDGFNAGLRLGYQANPVRFEVEYTYIQPENKE--FDFGLLELERKTNANVGMGNIYFDFSDGILPtIYPFIGAGIGYAYVHTKITDTgpiggTFVDVKKGVFAYQGTAGLTFNFEENWALNASYRYLATSDAD-------------------------
>UniRef100_A0A962AIF0	89	0.308	3.263E-16	48	167	192	68	186	213
------------------------------------------------ALSSDTGDVRFEGEASYHAMKLKNVLAN---TNPSGDLKAIALMGNAYYDFNT-GTGFKPYVGAGVGQGFVKFPKGQGLGNSDStQNVFAYQAMAGVSYtpESMPQTDWSLGYKYMGFEKPSF------------------------
>UniRef100_A0A518JQV4	89	0.297	3.263E-16	35	162	192	55	184	216
-----------------------------------FSADFNSGLNANVALGWQEKFGRVEFEYSKFDFDFDTVGFGPFRADADGSQSLDTWMVNAYIDVPVTS-RLTGYAGAGLGVAQTSANSLATLAGTVSATselGFAYQARAGISFDLTNRVELFSGYRFLGT-----------------------------
>UniRef100_A0A3A0EBN4	89	0.304	3.263E-16	43	182	192	72	216	228
-------------------------------------------FGAGVGFGYHLtDNFRTDVTLGY--LGGDRFSYNDGTNTIDASYTVWSGLVSGYYDIATV-VGITPYVGAGVGLTYTRHELDANfptvpaqISFADRSYDFAYALMAGASYKVSDNVSVDLGYQFLHTPDAKYFDASTAAIREGTKHH---------
>UniRef100_A0A0Q6SCL0	89	0.245	3.263E-16	43	164	192	91	240	271
-------------------------------------------FSGGLGIGYQFNDmLRADLTADYFEDDLDGRGLSSAPcagdaagtrcgLNTKADYSALGLMANAYVDLGT-LAGFTPYIGAGVGATQLKWgdvsvsgacadgactggPATTYSYDGETSWRFTYALMAGISYDVSDRLKLDLGYRYSDIAG---------------------------
>UniRef100_A0A1G8SM72	89	0.252	3.263E-16	35	164	192	80	224	277
-----------------------------------DSGKLDGAFSAGAGVGYQINrHFRTDLTADWMSKSDFRGSTSGfcginQTPCTSTDRSSYTallLLANAYVDIGTWH-GITPYVGAGIGGAWVRWDKLHNTIEDDtfehsggKGWRFAYAAMAGASYCLTERVKLDLGYRFSHIEG---------------------------
>UniRef100_A0A503TGG8	89	0.266	3.263E-16	40	164	192	93	226	286
----------------------------------------KGGFSLGAGVGYKINeHFRTDLTADYWFKSNFSGGTSDATTTSveSSKMSALLLLANAYVDIGTWH-GITPYVGAGIGGARVKWDTVYDPTpgatesnPGTSSWRFAYAVMAGASYCLTDKVILDAGYRFSHIQG---------------------------
>UniRef100_UPI00165434D5	89	0.265	3.263E-16	34	167	192	63	235	290
----------------------------------GYSPKYVPGFAGSAAIGYLFKNMRVEFEGLYsqtnlydedysdkkkaryielrRHNDASTGAECNSPWR-SGKVDIHiqencsveaefraafkmknegfnnlAGMVNVYRDFNIAKMPFTPYVGIGAGVTRVKFLGKTR-------YALAYQAKLGINYQLTAQTQAFAGLRYFGILDNQF------------------------
>UniRef100_UPI001BCE2C89	89	0.258	3.263E-16	42	168	192	63	205	368
------------------------------------------GWAGVISVGWGFGNgLRAELEANVRQGSVGSASIasaagTRAATNTGGQIYQYGLMGNVLYDIQTGWRPggvsITPYVGGGIGVVQNNWRNvrasapGVNITMDDTANNFAYQAIGGVAFGITPALALTLEYRFFGSTQPDIG-----------------------
>UniRef100_A0A376X4P9	89	0.268	4.452E-16	57	176	192	1	136	181
---------------------------------------------------------RTELEF-YARGKADTtynlYKGHAGHSDLKNEVSVNSLMLNAYYDFR-NDSAFTPWVSAGIGYARIHQESTGSGSWDygygervrysisrsGPADNFAWSLGAGVRYDVTPDITLDLSYRYLDAGDASVSYKDEWGDK---------------
>UniRef100_A0A528K9Z2	89	0.255	4.452E-16	35	164	192	6	149	202
-----------------------------------DSGELEGAFSAGAGVGYQINrHFRTDLTADWMSKSDFRGSTTGicldGDPCTSTDRSSYTallLLANAYVDIGTWH-GITPYVGAGIGGAWVKWDKLHNTIEDgefshngGKGWRFAYAAMAGASYCLTDRVKLDLGYRFSHIEG---------------------------
>UniRef100_A0A952HQ60	89	0.284	4.452E-16	43	166	192	62	190	220
-------------------------------------------WNYSAAYGWKRLGYRYEVELVLGEDEVSSHSLNGGAPleGAIGGINMAGVLLNGYYDFATAS-AFTPYVGAGLGVAMIEAEGFgvdaIPDVLDDDDTVIAYQIMAGIGYELSDRTNLFAEYRYLGTESAE-------------------------
>UniRef100_A0A285M1B6	89	0.277	4.452E-16	4	163	192	44	211	247
----SSWYLRGDLGLAVYqggrGSWTSATG---SVVKWHDDSFDVGGV-IGGGFGYYFNeYFRSDITLDYRTKVKYKGKVPCGSlctyTTESNTFSAWTLMLNGYYDFGTWNS-ITPYVGAGVGTAWVKVDdyktDTGYSFKDHGQFNFAWNVMAGASFDLTDELKLDANYRFVSLG----------------------------
>UniRef100_UPI000426497E	89	0.264	4.452E-16	46	178	192	99	248	269
----------------------------------------------GVGAGYKFNDyLRTDLTLDYETPAKFRGSLWCQTSCGSGnyydtervKISAWSALANVYADLG-NFHGIVPYVGAGAGASYLRTSSVETSNKDasgpnpkgDGKWNFAWALMAGVEYPINDQLSLDLGYRYLNLGDARTGyVDDGAGNSTH-------------
>UniRef100_UPI0006ACDFB0	89	0.280	4.452E-16	42	173	192	52	173	270
------------------------------------------GWAVGGVIGYDFVGPRVEIEGVYRQNGTNLWIPGAAANTQVGQL---GILANLLYDF-MPGSVITPYIGAGAGIGFV------DSNSSLGSTVFAYQGIVGVSWNVDTNFRVNLDGRYYGTSNPTINTAWGS------------------
>UniRef100_A0A916T5Y3	89	0.250	4.452E-16	43	159	192	81	214	273
-------------------------------------------WMVGLGVGYKFNSyLRTDLTVDYEAPAQVKGYAPcfgcvGGFSTETADIDVWTVMLNGYLDIGTWN-NITPYVGGGIGAAWVNTSGQTSVNPgvggtttttydgSNSEWNFAWALMAGASYAVTPNFAIDAGYRY--------------------------------
>UniRef100_A0A8I1UVG2	89	0.235	4.452E-16	46	191	192	84	252	275
----------------------------------------------GIGAGYQFNSWfRADVTGEYRaksnYTGRDTFIANGPPPgagsdNYTGHKSEWLFLANAYADLGTW-WCITPFVGAGIGAARVtlggfndylDNGTLTGVAADNSKWNFAWALHAGLAYKISPSWTMELAYRYVdmgnGATGILYNTDGSTINQAMDFRHItSHDVKLGV
>UniRef100_UPI000BA30DC8	89	0.289	4.452E-16	31	174	192	81	231	277
-------------------------------GKSFDYGKLKGGFSLGGGVGYKIsDHLRADVTADYwFKSNFNGGTSDLVSTSTEvSKMSALLLLANAYVDIGTWH-GITPYVGAGIGGAHVKWdtvsdPNTTETNPGASNWRFAYALMAGASYCLTDKIILDAGYRFSHIQGGRMFEWDVTS-----------------
>UniRef100_A0A503L7C1	89	0.268	4.452E-16	40	174	192	91	238	283
----------------------------------------KGGFSLGAGVGYKINDyFRTDVTADYwfkSDFNGQTSDLTTTPAQISTEVSSMSallLLANAYVDIGTWH-GVTPYVGAGIGGAHVKWDRVYDPTpgatetnPGASNWRFAYALMAGASYCLTDRVILDAGYRFTHIQGGRMFDWDASS-----------------
>UniRef100_UPI0004A761E3	88	0.303	6.074E-16	44	186	192	74	209	221
--------------------------------------------AWGSTIG---NGWRAEIALGYRSQDSETVVTWNGTkiGATDGKVEALSIDINGYYDFPV-SGPAKPYLGAGIGVAQVKF---SDDLIDDKGDALTLQGIAGVSFAVSPTISLFAEGRYQYTG--SIKIKTTSPSGEQNSHLSMTG-----
>UniRef100_A0A1X7PTD4	88	0.300	6.074E-16	43	176	192	76	215	232
-------------------------------------------FGGGLGVGYQFTDWlRSDVTLNY--VGGRRYDYDDGFDAGSAKQQVWSGLVNAYVDLGT-YVGVTPYVGAGAGMVYSKHSVNIDPGPPdgvytsaDDQYAFAYALMAGVAYRVSDNISVDLGYQYFSSPSAEYlNADTFSMDK---------------
>UniRef100_UPI0012BC9EB7	88	0.270	6.074E-16	43	159	192	80	211	272
-------------------------------------------WMIGVGVGYKFtDYLRTDVTLDYETPAAVKGYAvcgacTGGFSEEGTDIDVWTVMLNGYIDIGTWH-RITPYVGAGIGAAYVRTDNTYSINPgstgrseydgENSEWNFAWALMAGASYAVTDNWAIDAGYRY--------------------------------
>UniRef100_A0A841P1U5	88	0.271	6.074E-16	40	174	192	88	237	283
----------------------------------------KGGFSLGAGVGYKVNDyFRTDLTADYwfkSNFDGQTTGTAGGSPVLvtsaeSSKMSALLLLANAYADLGTYH-GITPYVGAGIGGAHVKWDTVYDPTPgaterndGSSNWRFAYALMAGASYCLTDKIILDAGYRYSHIEGGRMFEWDASS-----------------
>UniRef100_UPI00214F8040	88	0.248	6.074E-16	41	166	192	81	228	285
-----------------------------------------SAFFGGIGVGYRFNNWlRFDVTGEYRgagQIGVNDIVFNPFNngnqtNTYKGNLTSLVTLFNGYFDLGTWNC-LTPYIGAGIGFSQNRISGLTDQgallgnfvgptlgyANSGSKTDLAWALMAGVGYEVNKNLTLEVGYRYLNLGDAQ-------------------------
>UniRef100_A0A101JY84	88	0.299	6.074E-16	44	164	192	93	238	301
--------------------------------------------FAGIGIGYQFNNWfRVDLTGEYRgasftgrdQLSYNFGIPINQTNNYRADIATFVGLVNGYIDLGTWNC-LTPYLGVGVGFANHSVNGLTDNGINQavgapfanvsyaygntaSETSFAWALMAGVAYDVTSNLKLDIGYRYLNMGD---------------------------
>UniRef100_A0A8J6JSF3	88	0.268	6.074E-16	41	164	192	52	189	356
-----------------------------------------PGWVGVGSVGYGFGNgFRVEVEGNYRHNSIRRSTFTGGFVGSSGSLRTYGGMVNALYDFSLASFGlpnISPYLGAGVGYGQsqynrvtLRNGAIGLSSIGSGNGNFAYQGIAGIAFglgDIVPGLALTTEYRYYGTLD---------------------------
>UniRef100_A0A1G6VM23	88	0.219	6.074E-16	47	166	192	61	192	358
-----------------------------------------------ASIGWGFGNgFRAEVEGNYRNQEIKRLSLNDVTVGRSGDVNRYGAMANLLFDFDLSGFGiaprvFQPYLGAGAGYAWTEysnarfNPGASSYRIDDTGGAFAWQAILGGAVGIAPGLALTVEYRYFNALQPD-------------------------
>UniRef100_A0A3G2C5D1	88	0.768	8.287E-16	5	73	192	0	68	73
-----SYYVRLQYNGEILPLFTKVDGIAHKSGKDNNSPLKASFIAGGGAFGYKMDDIRVDVEGLYSYLNKNNVT----------------------------------------------------------------------------------------------------------------------
>UniRef100_A0A3N5T439	88	0.275	8.287E-16	83	191	192	2	99	104
-----------------------------------------------------------------------------------GDVSTISLMVNGYYDF-MPKETICPFIGAGIGYANV--EGDIDELGSEDDNVFAYQVAVGVAFAINPQTKIDVQYRYFDTDDGDFDG--------LEVEYGTHNAMLGV
>UniRef100_K7N7T1	88	0.663	8.287E-16	28	142	192	3	121	122
----------------------------NTADTTDTTDLYTaSFIAGGGAFGYKMDDIRVDVEGIYSQLNQNTTVTGTSVPagGIAKNLTAISGLVNVYYDIAIEDMPITPYVGVGVGAAYVSNPLAKKANDDKaSGFGVAYQAKAG-------------------------------------------------
>UniRef100_A0A7Y0TGG5	88	0.260	8.287E-16	53	169	192	66	182	203
-----------------------------------------------------FKNIRFEVETGYQRNDADKIIIDSGIFTFRGDRSVTSYMANGYYDLKTD--PVHPFIIAGLGLAQVSIHNEVNPLNTISETysGLGYQIGSGIAITVIQNISLDLRYRYFGTYPVSLNN----------------------
>UniRef100_UPI00202464E8	88	0.250	8.287E-16	34	167	192	63	235	268
----------------------------------GYSPKYVPGFAGSAAIGYLLKNMRVELEGLYsqtnlydedysdknkaryielRRNDGMSAGAACNSPWRSGKVDIHiqencgaeanfraafkmknegfnnlAGMINMYHDFNIAEIPFTPYVGIGAGVTKVKFLGKTR-------YALAYQAKLGVNYQLTAQTQAFAGLRYFGILDNQF------------------------
>UniRef100_A0A7W6ZPL7	88	0.242	8.287E-16	6	164	192	42	236	276
------WYVRGDVGYAVnasrddttFRTYDPISG--DYSSSRFDSDRFSGDFSGGLGVGYQFNDlFRADVTGDYFSGDFDGRISTASPcaggaggtgcsTRARSSFKAGSLMVNGYVDLGT-LAGFTPYVGAGLGATRVSWNsvnaigscadgvsgcggaaSVSARYPGESDWRMTYALMAGVAYEVAPNVKVDLGYRFSHIAG---------------------------
>UniRef100_A0A090FSM7	88	0.257	8.287E-16	44	164	192	88	222	278
--------------------------------------------SAGAGIGYQVNQyFRTDLTADWMSKSNFRGStvgfCGGGVPCTSVDTSSYSallLLANAYVDIGTWH-GITPYVGAGIGGAWVKWDTLHNSDDDGDffhhggkGWRFAYALMAGASYCLTDRVKLDVGYRYSHING---------------------------
>UniRef100_UPI001CCCC69D	88	0.273	8.287E-16	40	174	192	90	234	279
----------------------------------------KGGFSLGGGVGYKINeHFRTDLTADYwFKSNFNGGTSDATMTSVEvSKMSALLLLANAYVDIGTWH-GITPYVGAGIGGAHVKWDTVYDPTpgvtetnPGASNWRFAYALMAGASYCLTDKVILDAGYRFSHIqGGRMFEWDSTSS-----------------
>UniRef100_UPI00130EFBB8	88	0.241	8.287E-16	41	166	192	82	229	289
-----------------------------------------SVFFAGLGIGYRFNNWlRFDVTGEYRgssSIGVNDIVYNPFNngyqtNTYKGNLTSLVTLFNGYFDLGTWNC-LTPYIGAGIGFTQNRITGLTDQgallgnyvgptlgyANSGTKTGLAWALMAGVGYEVNKNLTLELGYRYLNLGDAQ-------------------------
>UniRef100_UPI0022279DD0	88	0.261	8.287E-16	34	167	192	84	256	311
----------------------------------GYSPKYVPGFAGSAAIGYLLKNMRVELEGLYsqtnlydedysdknkaryielRRNDDVSAGAACNSPWRSGKVDIHiqencsveakfkaafkmrnegfnnlAGMVNIYHDFNTEEMPFTPYVGVGAGVTKVKFLGKTR-------YALAYQAKLGINHQLTAQTQAFAGLRYFGIFGNQF------------------------
>UniRef100_A0A951B9V2	88	0.240	8.287E-16	41	165	192	59	195	365
-----------------------------------------SGWAGLGSIGYGFGNgLRLEAEGNYRDTQNRKITGTAYPTEAGGQIQTYGAMVNALFDLDIGFPWLYPYLGVGAGYGWTDLNKVYASGPsvpallnagSNRQGNFAWQVIAGLSFPVPdvPGLSLTAEYRFYSIVGP--------------------------
>UniRef100_UPI0018E02EB6	88	0.236	8.287E-16	42	168	192	69	212	376
------------------------------------------GYAVVGSLGWGFGNgLRTEVEGFYRNNDYHGTTVAGlASRRNGGNLWQAGAMVNALYDVDLRRFGwaqpiFTPYIGVGIGWSHVTQDDVRSdfrpvrsqvIVSSGDDDVFAFQGIAGASFPLgNTGLSLTAEYRFFGTTKPTFD-----------------------
>UniRef100_A0A840YGE2	88	0.237	8.287E-16	42	167	192	69	211	377
------------------------------------------GWVGLGSIGWGFGNgLRAEVEGFYRENDyHGTLAAGLASRTNGGKLWQAGAMANVLFDLDLRRFGwaepiFTPYIGGGIGWSHVAQDNVRTdfrpvrsqlLVSDDDSDVFAFQGIAGASFPLGvPGLSLTAEYRFFGTTDPNF------------------------
>UniRef100_A0A3G2C5C4	87	0.653	1.131E-15	5	79	192	0	74	75
-----SYYVRLQYNGEILPLFTKIEGIEYKKATDIHNPLKASFIAGGGAFGYKMDDIRVDVEGLYSQLXKNDVTGAAFNP----------------------------------------------------------------------------------------------------------------
>UniRef100_A0A1C2DFK5	87	0.275	1.131E-15	35	164	192	80	223	277
-----------------------------------DSHELKGGFSIGGGVGYQVtKYFRTDVTLDYWSktkfNGSTSGFCGTGLPCTSSDTSSYSallLLANAYVDIGTWH-GITPYVGAGIGGANLKWNSLINKDPDgefehegKSSWRFAYALMAGASYCLTDNAKLDVGYRFSHING---------------------------
>UniRef100_UPI001444BB98	87	0.222	1.131E-15	30	170	192	67	230	285
------------------------------QLLDKYKSNYNPLFAPNVAFGYegKFgdNSYRAELEGIYSSVKVDGIGLGGNKADityqkkfktgtegseqdktygygikvDNDKIENISVMANAYYYWKNDDFSFSPYVGAGVGATRMKMFGQTSIRP-------AYQLRAGLDYSINENVNMHIGYRHFGVIGGNLKLD---------------------
>UniRef100_A0A8J7R0Y7	87	0.267	1.131E-15	25	173	192	79	244	289
-------------------------GARLVDGNKLDGKLRNS-FSFGGGIGYKINHyLRTDFTVDYQSKSKFRGRTEGcdgfCTSTDLTDMTALSLLANAYVDLGTWH-GLTPYIGGGLGGAHVKWNTLRNtacysdgacdatlSHEGHDDWRFAYSAAAGVSYAFTHNLALDVGYRYtRVTGGRMFGGDDAE------------------
>UniRef100_A0A7W6F6U8	87	0.250	1.131E-15	10	163	192	68	227	290
----------LGVTGAVLP-----AGYTVTDRQQDDQ------FFAGAGVGYQFNSFlRGDITGEYRgggslhYVERFPLNGGTGIDTNSGKFRSIVTMANGYIDLGTW-WCLTPYIGGGVGAAFNQISSYQDigagtaaggfgTAPSKNTTSLAWAAQAGVTYDVTPNFKVDVGYRYLNMG----------------------------
>UniRef100_A0A430DPL7	87	0.217	1.131E-15	40	164	192	104	258	290
----------------------------------------KSGFNISGQIGARFDNgFRTELEVAYSQYDVrrhrnlsvggteidgldvsvltrgapaaGNPTVGQVINDGRGKVKNLGAFANVFYDFN-RAEAFQPYLGAGLGMQRVDVEYRPSGVDvaNDDQTRFAYQFMAGATYQVSPRVDLFAQYTYRRTEG---------------------------
>UniRef100_A0A192IED9	87	0.305	1.131E-15	41	167	192	54	179	387
-----------------------------------------IGAGGLAAFGYQFrTGIRLETELSYRHNRADS----FNGANVNGSFGVLGGLVNLVWEYD-NDSGIYPYVGGGIGIAQVqanDFDFGGGRTLDDGATELAMQGLAGVAFALDPNLSLIAEYRYFRTGEAEF------------------------
>UniRef100_A0A2N3PPA9	87	0.273	1.542E-15	47	175	192	52	188	203
-----------------------------------------------GGVGYRFNDrLRADVTLGYRgWYGGNVVWAGPSANGAKADISSFDGLANLYYDFGKFGF-FTPYVGGGMGFAsntvsnyqVFANGAQVSSSDDHTETDFAWQLSAGTAVDVAPNLAIDVGYRYFDAGSL-WAGWPGKSD----------------
>UniRef100_D6QX12	87	0.222	1.542E-15	30	191	192	51	241	250
------------------------------QSLSKYKGDYNPPFAANVALGYtgelGNNSYRAELEGMYSSVKVDNIGLTSGQMTISykekseqygsiinhDQIENISVMANVYHHWKNDHFSFSPYVGVGIGATRM-------TMFEKSSIRPAGQLKAGLDYRINEDVNMHIGYRGFGaIGGSEFKLETLKLDAKtgkmvkqtgdnqvsttiQNGFFHTHGIEAGV
>UniRef100_A0A7G7KPL9	87	0.252	1.542E-15	42	191	192	77	250	257
------------------------------------------GFAGEAGVGYDFGDVRAELTYIYKGSNVGDITGSGSETgtlngisytnfpynftlSGTGTVSTNSVLVSGYYDIDTKS-KFTPYVGGGLGYTNVSVPTQTGnatlsgsgitatqpvNVEGGSAGAFGYQAKAGVAYAASEKADVFLEGTYQGSTGVSIKGISYTP-------LNAFGLRAGV
>UniRef100_UPI000778C5EC	87	0.292	1.542E-15	21	160	192	90	233	267
---------------------SDIDGKA--PGVNPGSISFNSTFSSNSAFGYQFEQARVELELGSQFLSPKELTQNRQNSPisvVGNNARAYTMLLNGYYDIPT-GSKLRPYVGGGLGFAWIDgnltSSRPIATFTIIDGTSFAYQLKGGVQYEVTKKGNVFGELKYF-------------------------------
>UniRef100_UPI00112E9F3B	87	0.250	1.542E-15	43	164	192	89	226	280
-------------------------------------------FSAGAGVGYQVNQyFRTDVTFDWMgKSDFQGSTNGFCATPtvhacTSSDTSSYSAMlllANAYVDIGTWH-GVTPYVGAGIGGAWVKWDTLHNTDDDGSfehsggkGWRFAYALMAGASYCLTDQVKLDVGYRYSHING---------------------------
>UniRef100_V9RA05	87	0.305	1.542E-15	41	172	192	104	248	283
-----------------------------------------SGFSG--SIGYAMDGPRIELEAAYQQFNAKNPDNNDSDSSDyykyfglsredtiadkkyvvlkNERITFMSLMINTCYDITAEGVPFTPYACAGIGADLI-------SIFKDFNLKFAYQGKIGVSYPITPEVSAFIGGYYHGVIGNQFNKIPV-------------------
>UniRef100_A0A0Q6CRY6	87	0.236	1.542E-15	33	164	192	87	250	290
---------------------------------SYDEFEIKDGPAFSLGAGYQFtDMFRGDLTAHYWKQDVDGSDLRAGPcaplssplgtgclASDTGDVRAWELMANAYVDLG-NFAGFTPYVGAGAGAVHLDYSSLRSenacvggvaacgntgnvtiAQEGLDSWRFAYAAMAGVSYDINQTLKLDIGYRYLNVDG---------------------------
>UniRef100_UPI000778C04B	87	0.302	2.104E-15	43	171	192	114	231	257
-------------------------------------------FSFNGAVGYQFEQFRGELEIGNRFFSVKEATFG-------GDITATTILINGYYDVST-GSKLRPYVGVGFGLNVISGEVD---LIDLKGTSFAYQGKAGVQYEISRKGNIFAELKYGSVGGYRLKDNP--------------------
>UniRef100_Q70HW9	87	0.225	2.104E-15	30	163	192	51	203	272
------------------------------QKTSGYRGDYNPPFAGGIAFGYEgklgNNNYRAELEGMYSSVKADNIGLKGNWVSVlyfrvigegenrktymyaakvdNDRIENTSIMANACYYLKSDSFSFFPYIGAGIGLTRMKMFGEA-------SVGPAYQLKAGLAYRINKDVNMRVGYRHFGAF----------------------------
>UniRef100_UPI001EE2C592	87	0.250	2.104E-15	43	163	192	88	229	292
-------------------------------------------FFAGGGVGYGFGFFRADVTAEYRSGTklyavdrfngfFGDGTPGTGINKYDGKLSTVLVMANGYIDLGTWH-GVTPFVGGGVGYAYHNVSNFSDvgagtalggfgTAPDKHSGSFAWAAHAGLAYSVTPNVQLELAYRYLHMG----------------------------
>UniRef100_A0A437MNB6	87	0.250	2.104E-15	35	170	192	53	201	357
-----------------------------------DRSETRVGWAGVGSIGWGFGNgFRAEIEGNYRFNQVDHAF--RGSRLNGGGVHQYGAMVNALYDFDLSGFGvsprtFSPYLGVGVGYVWSQYRNVRGAVPgaslrlNDTDGQFAYQGIVGGAFglgDVVPGLALTVEYRFMGTLEPTINGT---------------------
>UniRef100_A0A6N6R1M4	86	0.286	2.870E-15	48	166	192	89	200	229
------------------------------------------------GVGYQFtDNLRGDVTFGYSKQSFD---------DLDVDVRSWDLMANAYVDLG-NYYGFTPYLGAGLGFANVRYSIDTvyGAYKTDDDYRLAWALMAGVGIDVASNIKLDVGYRYGVIEGAD-------------------------
>UniRef100_UPI001BD006A9	86	0.267	2.870E-15	46	185	192	92	226	232
----------------------------------------------GIGVGVRLSDLvRVDLTADYRSP------ADISFRGLSGEVRATALLANAYLDLGTWH-GVTPYVGAGLGASHVSiSDIGFTGAGDAQGWGFAWAVMAGAAVTLAPNWQLDIGYRYLGVESAAVGGLLSDFSQSAHELRLGV------
>UniRef100_UPI00232DB9A7	86	0.285	2.870E-15	40	163	192	105	229	256
----------------------------------------DSTSQWNIAFGYQKHDLRSEAEISYSSFGVNKASINTQSFPWSGNVSTISILGNIYWDIPT-GSKFRPYLGAGFGAGIIsgKIKDQGQEADLGTGSSFAYQGKVGLQYELVRKGNAFVEFKYLGIG----------------------------
>UniRef100_UPI00116032EB	86	0.294	2.870E-15	45	164	192	88	225	259
---------------------------------------------GGLGVGYQFNDlFRADVTGDLFRGDFsgrfstaspcaDGAGGTGCSGRTTASFKAGSLLANAYVDLGTV-AGFTPYVGGGVGATRVSWGDVrttsaaaSTSISGDADWRFTYALMAGVAYQLSPNVKLDLGYRYSHVAG---------------------------
>UniRef100_A0A6M5E3V7	86	0.229	2.870E-15	27	186	192	68	239	270
---------------------------TEPQQISKYKADYSPPFAANIAFGYtgelGNNSYRAELEGMYSSIKVNNIGLANTQMNIKyekenneygitinhDKIDNISVMANVYHHWKNDSFSFSPYVGIGVGATRM-------TMFEKSSIRPAGQLKAGFDYHINEDVNMHIGYRGFGVIGsSEYKPETLKLDAKTNKMAQQTG-----
>UniRef100_A0A2P7S485	86	0.284	2.870E-15	35	164	192	75	217	272
-----------------------------------DDGDLKGAMSLGAGIGYQVNDyFRVDLTGDYffdADFEGSTSGFCGGVPCTSTDRSSMSaflLLANAYVDLGTYH-GFTPYVGAGIGGAHIKWDKLVNDDDNgrtehdgGSEWRFAYAAMAGVSYCLTNRTKLDFGYRYSRIEG---------------------------
>UniRef100_UPI001C649B6C	86	0.260	2.870E-15	46	191	192	88	255	276
----------------------------------------------GLGVGYKFNNWfRADVTGEYRgrsnFHGLDIVYGNGGvaafTDEYHGSKSEWLALANAYVDLGTW-WCVTPFIGAGVGASRNTISSFYDintvragisTAPDASKWNFAWALHAGLAYKVTPNMTLELAYRYVDMGDgvtGSFTAYNGSSTNNPITLKDitSHDLKLGV
>UniRef100_UPI0020C9FF17	86	0.286	2.870E-15	44	191	192	102	273	278
--------------------------------------------AFNGAIGYSMVGPRVELEIGYESFKtistdsyasdkaykvvalgrANPLTANNYVTAEINNITTISLMANACYDIPMHDISLIPYVCAGLGSNFV------NITKDSLITKFAYQAKAGVSYAVTPEVSLTVGGFYHGVIGTKYEdlhvnysllAAPASKTSATAEFGLSyFGGELGV
>UniRef100_A0A1X4G882	86	0.279	2.870E-15	41	159	192	144	271	304
-----------------------------------------SAFSFNAAIGRQLEQFRVEIEFGNQFLSAKEFKFNgdliPPTTSLSGNINASTILLNGYYDIPT-GSKFRPYVGGGLGVARISGKVTDNEGFYDDDdvslngTSFAYQLKGGVQYEVTKKGNVFGEVKY--------------------------------
>UniRef100_A0A931I4H2	86	0.263	3.914E-15	46	165	192	85	216	251
----------------------------------------------GAGIGYQFNDyLRADLTTDYEFKSGFKGTFhcvtacgGFTSATAETDIDAWTTLVNVYADLGTYG-GITPYVGAGIGGTYLRTSSVTSPgigkiGDGDSEWNFAWALTAGASYALTEQLSLDLNYRYLNLGEA--------------------------
>UniRef100_UPI001AA0304E	86	0.242	3.914E-15	50	175	192	83	238	261
--------------------------------------------------GYRFDNgFRVELQGFYNESSVDlhrdlavggtvidavdsavltrgaadpaNPTVGAVLSTDDGQIKNYGLFANAFYDFQI-SESLVPYVGAGVGFARQDVEYAPSGIDvvDDKKTRFAYQGMAGVSYRLSPSFELFGQYTYRATDRGDYDVNLLPAT----------------
>UniRef100_A0A2W4BGM1	86	0.277	3.914E-15	43	164	192	81	227	261
-------------------------------------------FSGGLGVGYQFNDLvRADVTGDLFRGDFsgrfstpspcaDGAGGTGCTGKTSASFKAGSLLANAYVDLGTV-AGFTPYVGGGVGATRVSWGDVRTTsacvgcasdvasarSSGDADWRFTYALMAGVAYQLSPNVKLDLGYRYSHVAG---------------------------
>UniRef100_UPI0019286B37	86	0.274	3.914E-15	23	164	192	64	215	271
-----------------------IDYITYGPPpgtNDFDFGHLKGGFSLGGGVGYKINSyFRTDLTADYWFKSNFNGQTSDlvSVSTEVSKMSAFLLLANAYVDIGTYH-GITPYVGAGIGGARikwdtVRDPNTTETNPGSSNWRFAYALMAGASYCLTDKIIFDAGYRFSHIQG---------------------------
>UniRef100_A0A2G9WR32	86	0.273	3.914E-15	46	165	192	103	240	275
----------------------------------------------GAGVGYKFNDyLRTDLTLDYETPAKFKGSVFCVSTPCGGgtwnasesaKITAYSALANLYADLG-DFHGLKPYIGAGAGASYLKTSDVKSGGLDANtgngpkgegKWNFAWAVMAGVEYPISDRLSLDLGYRYLNLGDA--------------------------
>UniRef100_A0A6M7W410	86	0.278	3.914E-15	43	174	192	94	232	278
-------------------------------------------FSLGAGVGYKINDhLRADVTADYwFKSDFNGGTSDLLTTSTEvSKMSALLLLANAYVDIGTWH-GITPYVGAGIGGARVKWdtvydPNTTETNPGASNWRFAYALMAGASYCLTDKVILDAGYRFSHIQGGRMFEWDASS-----------------
>UniRef100_A0A435UDE4	86	0.263	3.914E-15	40	174	192	91	241	286
----------------------------------------KGGFSLGAGVGYKINDhFRTDLTADYwfKSNFSGQTTGTAGGSPVivtsaeSSKMSALLLLANAYADLGTYH-GITPYVGAGIGGAHVKWDTVYDPTpgatetnPGRSSWRFAYALMAGASYCLTDKIILDAGYRFSHIqGGRMFDWNVGSS-----------------
>UniRef100_A0A2N3LXQ3	86	0.257	3.914E-15	46	166	192	120	258	292
----------------------------------------------GVGAGYKFNDyLRTDVTLDYETPAKFKGTLWCPSATTCGggayqesehvKIEAYSALANVYADLG-NFHGVVPYIGAGIGASYLRTSDvdsalkglDGNSPKGDGKWNLAWALMAGVEYPISDRLSLDLGYRYLNLGDAQ-------------------------
>UniRef100_I1T6T9	85	0.518	5.339E-15	16	121	192	0	107	118
----------------FLPLFTKVDGITYKEGKSDYSPLKPSFIAGGGAFGYKMDDIRXXXXXXXSYLXXXXXXXXXFDPaxTIAXXVTAISGLXXXYYDIAIEDMPITPXXGXXVGXXXXXXP----------------------------------------------------------------------
>UniRef100_A0A109LN09	85	0.211	5.339E-15	36	188	192	60	234	249
------------------------------------ETENDTGFAISGQIGYDFGNgFRAELEGTYNEYNVDThtgltvgganidavdvavltrgtpdaanPTVGAVIADGQGDVSNLGIFANVFYDIQT-GSGFKPYVGAGVGYqsTDVEYSPSGVLVGDDSDGSFAYQAMAGASFELSEQAEIFGQYTYRSNFS--------DADIELDLLPATLGVE---
>UniRef100_A0A175RNZ4	85	0.228	5.339E-15	43	177	192	82	233	260
-------------------------------------------FGGGAGIGYRFtDMLRADVTARYSKADFGSATNSSifcttqCAIGERTEAAMWDVMANAYVDLGTV-AGFTPYIGGGLGAVHVGYDDtklnvcnsalcSVSGAPGQESWRFAWSLSGGVAYDVSKNLALDIGYRYLNAEGGDVYKFDGASSGR--------------
>UniRef100_UPI001F5DEE35	85	0.193	5.339E-15	43	164	192	64	222	267
-------------------------------------------WAGFARLGYQLNDhWRVELEGGYRAGDVQSfrgsssqaiiglctpgvlrTAASPNCGAPSGSMASWTVMGNVIYDI-LPDSAINPFIGAGVGVNHLKadsvvgqfsnvtgtisaaNPGIQNLTVNDDDTSFAWQLLGGLAWKATDRLNVDVTYRYLSGAD---------------------------
>UniRef100_A0A366DSK9	85	0.288	5.339E-15	46	164	192	101	218	268
----------------------------------------------GGGVGYQVtDYFRTDLTLDYM------TRSKFTSDRDESRMTALSLLANAYVDLG-NFNGFTPYVGAGIGGTRVKWSDVVDTQNGGVlqgnaDWRFTWALMAGASYDLTDSLKLDAGYRFRRVDG---------------------------
>UniRef100_A0A942DW00	85	0.280	5.339E-15	6	164	192	42	214	269
------WYIRGDVDYHW-NDFSHADYITGTPGAEGRlNGDLKGAMSIGAGIGYQVNDyFRVDFTGDYfFDADFDGSTVGfcgggaPCVSSDSTSMNALLLLANAYVDLGT-YYGFTPYVGAGIGGAHVRWDDLRNVNDDgeffhegGKEWRFAYAAMAGVSYCLTSATKLDVGYRFSHING---------------------------
>UniRef100_D6V7N7	85	0.241	5.339E-15	46	191	192	83	251	270
----------------------------------------------GVGAGYQFNSWfRMDVTGEYRarsnYTGRDTFLANPSPgtpgaDNYNGYKSEWLFLTNAYADLGTW-WCITPFVGAGIGAARVTLGGFNDHLDDGtltgiasdaSKWNFAWALHAGLAYKISPNWTMELAYRYVdmgnGATGILYNTNGTTINQAMHFNHItSHDVKLGV
>UniRef100_A0A4P6H9M0	85	0.285	5.339E-15	40	164	192	84	222	277
----------------------------------------KGGFSIGGGVGYQVtKYFRTDVTLDYWSktkfNGGTSGFCGTGLPCTSTDTSSYSallLLANAYVDIGTWH-GITPYVGAGIGGANLKWNTLVNKDPDgefehegKKGWRFAYAVMAGASYCLTDTTKLDVGYRYSHING---------------------------
>UniRef100_A0A1I3HWT9	85	0.252	5.339E-15	44	165	192	85	225	284
--------------------------------------------FGGLGIGYRFNNWfRVDATGEYRGgstiGTNDIIYNPFAGVNqtntYKGNLSSMVALFNGYVDLGTWNC-LTPYIGAGIGYASNRITGLTDqgivgisptlgTAASGTKSGLAWALMAGVGYEVNKNLTLELGYRYLNLGDA--------------------------
>UniRef100_UPI0020CEDD11	85	0.291	5.339E-15	42	161	192	122	247	320
------------------------------------------GFSGEIGVGYDFGAIRTELTYGYSQASANNLTVNAlggvISPGISGNISKNDVLVSAYWDIAI-GSRWVPYVGGGIGYTNLSTPNISAAGYNTSggnSGNFGYQAKVGVSYVANRNVDVFLEGVYQG------------------------------
>UniRef100_UPI001C66728E	85	0.280	5.339E-15	47	166	192	69	207	372
-----------------------------------------------LSLGWGFGNgLRAEIEGGYRWNHIDKAGIAPSLAAPfsgalaqyRGSQRTVSVMANVLYDFALfRDLPVTPYVGLGAGWAWIETHKLRATSnvfglrfaSDDWDNRFAYQAIAGLAFNLPvPGLAVTAEYRFFGTLSPE-------------------------
>UniRef100_A0A844ZZV8	85	0.236	5.339E-15	42	164	192	74	223	404
------------------------------------------GWNANGQIGYAFDNgFRIELDGSYVTYDIDyhtnafvggtaigqqdaailtrgpitGISVDNALANGQGDVETYGGFLNVLYDFDL--GGVTPYLGAGAGVYVIDVDYipNGTLIANDADTTFAYQGIAGVSGDLSDNVQLFAEYKYRGLFD---------------------------
>UniRef100_A0A942SEA9	85	0.290	7.281E-15	44	159	192	68	174	205
--------------------------------------------ALGLGVGYHFSSWlRADLTLDYQFGSRFSVLDNPSV--AGAKLWSSALMANGYVDLGTW-FGVTPYVGAGVGSAY-------NYLGDDGRWNFAYALMAGAAYQLSPNLSADFGYRY--------------------------------
>UniRef100_D6QX13	85	0.222	7.281E-15	30	191	192	51	245	254
------------------------------QSLSKYKGDYNPPFAANVALGYtgelNGNSYRAELEGMYSSVKVDNIGLASSQITISyikdkanpeerygaivnhDQIENASLMANVYHHWKSDRFSFSPYVGIGVGATRMKM-------SEKSSIRPAGQLKAGLDYRINEDVNMHIGYRGFGAIGsSEFKLETLKLDAKtgkmvkqtgdnqvsttiQNGFFHTHGIEAGV
>UniRef100_A0A5M6ZB83	85	0.276	7.281E-15	25	191	192	62	257	262
-------------------------GVTLPTGTDvGWTTEFDTGLFVAGAAGFRFSEvLRVEAELSWLSADVDThrdvqaggnalgaadaavlitgsaplgVSVADLVADGRGDLRSLGYAINGYYDFAIPDTDFSLYGGIGLGVAEVKVryrPSDVDIVDDTKMVGF-WQVMAGASFDVAPNTALFAGYRYRRHNDASVQSSLIPAD--LDVQSRSHILEAGV
>UniRef100_UPI001E38F2A5	85	0.262	7.281E-15	4	164	192	47	226	267
----TGWYLRGDVAYDFqtdLPSsyeLRSVDpSGTSILATGSYDGLKlQSGVTGSGGIGYQFtDYLRGDVTLGYWKQDIGDARL--GDFKVRTSAKGLEVMGNAYADLGT-YVGFTPYVGAGVGGVRLEYNstcsysgiscgdgLNSFFADDNADWRFAYSVMAGVAYDVSKNLKFDVGYRYLNVDG---------------------------
>UniRef100_A0A7X4C981	85	0.219	7.281E-15	42	170	192	88	264	288
------------------------------------------GFAIRGMAGYAFPsGLRVEAEIDYRRHSTDQMDVRtpgtlveaavpavapafgldpltatyadlpapgqmaaaaavTGSQPVDGAFSILAYMVNVDYDFDT-GSRWVPYVGGGLGLATVSLDTKTEqgrSLADDSDTVFAYQVGAGLGYEFpleaSRSVTVSLDWRYFGTQTPTFKGD---------------------
>UniRef100_A0A4R0YCQ4	85	0.241	7.281E-15	40	176	192	66	210	365
----------------------------------------ETGFVGVGSIGWGFGfGLRAELEGQFRMHTP----QGRGSVNGSGTSYNYGVMGNVLYDIALPFAPWvTPYVGAGVGYTWINADNTAAISPargaglvtNDTQGSFSYQAIAGLAFPVSavPGLAVTMEYRYFHAEAAYFDSRAFATNN---------------
>UniRef100_UPI001F20C2B7	85	0.293	9.929E-15	21	172	192	19	183	218
---------------------TKKDDFTRVAPGIDFQNNLISGFSG--SIGYSMDGPRIELEAAYQQfNPKNTDNNDTDNGEYykhfalsrkdamedqqyvvlkNDGITFMSLMVNTCYDITAEGVSFVPYACAGIGADLI-------TIFKDLNLKFAYQGKIGISYPITPEVSAFIGGYYHGVIGNKFEKIPV-------------------
>UniRef100_A0A0Q7W3D3	85	0.291	9.929E-15	40	170	192	64	193	219
----------------------------------------KSGAQGAIAWGSSIGaNWRGEIALGYRSQKVDSALTSNVGvfAASGGKVKALSVDLNGYYDFPV-SGPVKPYLGAGVGVAQVKID---DGLLDDKGDALTLQAMAGASVAVSPRISLFAEGRYQYTGSIKVKTT---------------------
>UniRef100_A0A2Z6AW00	85	0.237	9.929E-15	46	169	192	67	200	227
----------------------------------------------GAAAGYEFkQDIRAEIEYMYRtNYQHDKKPTTSGTYDVEQDLTTHTVMLNVFYDFR-NDSKFTPFIMAGAGLAIHESDNSVNELlglfveyegREVTKTDFAWNVGAGVGYAINEHLTADVLLRYIDMGKARWEN----------------------
>UniRef100_A0A1H0CJ96	85	0.262	9.929E-15	42	164	192	79	218	254
------------------------------------------GASFGLGLGYRFtDMLRADLTVGYGERDVATNAFavpgcgSICLARDAGSAHSWNVLASAYLDLGTV-AGFTPYVGAGLGAVRIDYDDIALTTcgltgcqaidaEGERDWRFAYALDAGVAYDLTEALTLDLGYRYLDTEG---------------------------
>UniRef100_UPI001BD98D2F	85	0.216	9.929E-15	30	190	192	71	257	267
------------------------------QLLNKYERDYNPPFAANVALGYtgelGNNSYRAELEGMYSSVKVDNVDLTSGQMTISymkdgnqygsiinnDKIENISVMANVYHHWKSESFSFSPYVGIGVGATRM-------TMFEKSSIRPTGQLKAGFDYHINEDVNMHIGYRGFGVIGsSEYKPETLKLDAKakkmdkqtevttaiQNSFFHTHGIEAG-
>UniRef100_A0A1Q4ACX3	85	0.248	9.929E-15	35	164	192	76	214	271
-----------------------------------DSGDLKGALSLGAGVGYQVTNyFRTDLTFDYwfkSRFEGHTSCTDCSSTDTS-NMSAMLLLANAYVDLGHW-KGFTPYIGAGIGGAYVKWDDLNNTIEEGTfthtgagNWRFAWGLMAGTSYCLSKNLNLDVGYRFTHING---------------------------
>UniRef100_UPI0007C2A52A	85	0.296	9.929E-15	43	164	192	98	218	272
-------------------------------------------FLIGGGIGYQVtDYFRTDFTLDYM------TRAKFTSERDESHLSALSLLANAYVDLG-NFSGVTPYVGAGIGGTRIKWADLVDTTnggalPGDANWRFTYALMAGASVDLTNNLKLDAGYRYRHVNG---------------------------
>UniRef100_UPI002227F6F3	85	0.225	9.929E-15	24	186	192	70	244	275
------------------------DGQSLSKYKGDYNPP----FAANVALGYtgelNGNSYRAELEGMYSSVKVDNIGLTSGQMTISytkdkndpkesygaivnhDQIENISVMANVYHHWKSDRFSFSPYVGVGVGATRM-------TMFEKSSIRPAGQLKAGLDYRINEDVNMHIGYRGFGAIGsSEYKLETLKWDTATSKMAKQTG-----
>UniRef100_A0A512IRI3	85	0.255	9.929E-15	43	165	192	90	229	287
-------------------------------------------FFAGAGFGYQFNSFlRGDITGEYRgggnihYTERFPLNGGTGIDVNSGKFRSIVTMANGYIDLGTW-WCLTPYIGGGVGAAFNQISGYTDqgagfaaggfgTAPTKNTTSLAWAAQAGITYDVTPNFKVDVGYRYLNMGSA--------------------------
>UniRef100_A0A2W7AGZ6	85	0.231	9.929E-15	43	166	192	83	232	289
-------------------------------------------FFAGLGAGYRFNNWfRVDVTGEYRGANsigvndkiYNPFVAGNQTNTYKGNLSSMVALFNAYVDLGTWNC-LTPYLGAGIGVAQNRITGLTDqgvvfvnepigpviptlgSAGSGTKTGLAWALMAGVGYEVNKNLTLEVGYRYLNLGDAQ-------------------------
>UniRef100_A0A973AM50	85	0.261	9.929E-15	45	164	192	146	269	295
---------------------------------------------WGGGIGYRFNeNLRSDVTFSYR-PDADVSATTAAGNTASTEVSALSVMLNAYWDVITVD-KVTPYLGAGIGMAHLSTSDQATSGGIGTETGatannFAWSLTAGAAYAVLDNTSLDMNYRFINLGD---------------------------
>UniRef100_UPI0014450088	85	0.231	9.929E-15	30	169	192	68	246	299
------------------------------KMEEGYNPKYVPGFAGSAAIGRSFGNTRVELEYLHsqtnlydeeysnknkatyielRRDKATSTGAKCDSPWRSGKVDltinencevgakfraafkmknegfnNLAGMVNVYHDFNKEGMQLVPYVGIGVGLSKIKFLG-------KTKYAPAYQAKLGVNYLLTEQTQAFAGLRYFGILDDEFEG----------------------
>UniRef100_UPI00056533BA	85	0.246	9.929E-15	42	169	192	54	199	358
------------------------------------------GWAAVGSLGWGFGNgFRVEGEVSYRDNQATGALRDGvRPFVVGGTVRQLGLMANAFYDLSLGDplgtgVSITPYVGAGVGAGWIQGRNVRATFPngglfavdNSSGWNFAYQAIGGVAFglgQFVPGLSLTTEYRYYATLDTEYKG----------------------
>UniRef100_A0A258L9A7	85	0.270	9.929E-15	43	164	192	61	196	362
-------------------------------------------YAVEGSIGYGLGNgFRAEIEGNYYKNTAHNITANPSvngapnPGKQTGAQTTYGAMFNVLYDFDINSSIF-PYLGAGVGYEFadvsrlYNNFDAGEGYVNSTQGSFAFQAIAGVSYPISmvPGLSLTADYRFMDLVG---------------------------
>UniRef100_A0A0W0S6N9	84	0.271	1.354E-14	42	164	192	56	182	209
------------------------------------------GFNAGLRLGYQSNPIRYELEYTYIQPENKE--FDFGFLELERKSNANVGMANIYYDFSDGILPtIYPFLGVGIGYAYAQDKVTGTgpiggTFLDVKKGVFAYQGTAGLTFNFEENWALNASYRYLATSN---------------------------
>UniRef100_A0A2T5V7I0	84	0.240	1.354E-14	46	163	192	78	209	243
----------------------------------------------GGGIGYYFNDWfRADVTADYeFKSGFDGHAPCGGCGAIgysveTADIDAWTFMVNAYADLGTWQ-GFTPYVGAGIGTSYVSASGVRGhtatgvpvSYDSHGRWNLAWALMAGASYEISPNMMIDAGYQFRSLG----------------------------
>UniRef100_UPI0023311B4D	84	0.257	1.354E-14	43	173	192	116	250	271
-------------------------------------------YGVNLALGYQWKEARAELEGGYRIVGVKEITGTNGRKNeVTGDISALTILLNGYYDIPT-GSKLRPYLGLGVGLGFNDgnvfLEGNANSKLDIGGTFFTYQAKSGLQYEIAKKANIFAELKYVGNGSYKTKNNDLN------------------
>UniRef100_UPI001E37401E	84	0.268	1.354E-14	46	174	192	88	231	277
----------------------------------------------GVGAGYQFNNyLRSDVTLDYSfrttfngSTDGFCGTGNPCSSRDISHMTLFSLLANAYLDLGTYGS-VTPYVGAGIGASHVDWDVLSNSDDDgtfihggTSSWRFTYALMAGASVDLTCNLKADVGYRYRHVnGGPMFNSISFNS-----------------
>UniRef100_Q8G8I2	84	0.262	1.354E-14	20	172	192	89	248	283
--------------------FTRTD------PALEFQNNLISGFSG--SIGYAMDGPRIELEAAYQKFDAKNPDSNDTNSGDyykyfglsrddamadkkyvvlkNEGITFMSLMVNTCYDITAEGVPFIPYACAGIGADLIN-------VFKDFNLKFSYQGKIGISYPITPEVSAFIGGYYHGVIGNNFNKIPV-------------------
>UniRef100_A0A0N8GEQ2	84	0.258	1.354E-14	42	166	192	82	231	287
------------------------------------------GASFGIGIGYQFNPWlRGDLTAEYRtavtvrgigqQTGSFNNINGTAYANMSGSLSSTVILANAYADLGT-YWGITPYVGGGLGMAYNRMTGFTQTntipspngpvpvlakYNDAGTASFAWALHAGASYDISDRLKLDLSYRYLDFGSAS-------------------------
>UniRef100_A0A916W294	84	0.227	1.354E-14	43	159	192	95	225	292
-------------------------------------------WSLGAGVGYQINrHLRTDLTADYWfksdFRGSTSGTCASGDPCTSSDWSSYRallVMANAYVDLGT-YAGVTPYVGGGIGGAWVKWNDLTNETEDGSwvhrggkGWRFAWSLMAGASYCLTDTLELDAGYRF--------------------------------
>UniRef100_A0A419RQ94	84	0.254	1.354E-14	40	164	192	75	225	308
----------------------------------------DIGWNAGGAIGYKFDsGLRVEIEGEYVTHDIDyhadlfvgntlvqdqpayflTRTSGTTPVvtllnDGRGDVESYGGFLNILYDFDL--GAIEPYIGAGAGIYVIDVDYLPGGVDiaNDADTTFAYQGIAGISGDLSRNVQLFAEYNYRRLFD---------------------------
>UniRef100_A0A257SC03	84	0.241	1.354E-14	42	167	192	69	213	312
------------------------------------------GFAGEASVGYGFGNgFRVELEGDYFDNQLSKIDVGAGSTvfvpgqvTASGKEKKYGAMVNALYDFDVGSPYVFPFVGVGAGYQFVHLDGVSVPAVDGGPSEFsinqtkgglAYQAIAGVSFPIpgAPGLSANVQYRYMRTNGRTY------------------------
>UniRef100_UPI0008314C56	84	0.245	1.846E-14	2	159	192	39	196	250
--EPGGWYLRLDAAY---PAANGVDGGAAFQNNQLDRN-----AVVGAGVGYRFDeMLRVDLSADYLLARRAQGTLAAAPTQESARISGLTFLANAYVDLP-NSSALTPYFGAGIGSSYLITGDVAATAADGSvarhggarKWSLAWAMMAGVGLEISPQLSLDAGYRY--------------------------------
>UniRef100_UPI00144689C0	84	0.210	1.846E-14	30	190	192	69	261	270
------------------------------QLIDKYKGDYNPPFAANVAIGYagELNDhsYKAELEGMYSSIKVDNIGLASSQMTVSyikdpgqggtknygvivnhDQIENASLMANVYHHWKSDRFSFSPYIGIGGGMTRMKM-------FEQTSWKPAYQVKAGLDYKITDDTNVHIGYRHFGAIGTDIKLKAGEITNGQksaeisttntqditisNKLFATHSVELG-
>UniRef100_B6JIL0	84	0.260	1.846E-14	46	164	192	84	220	272
----------------------------------------------GLGVGYQFNSWlRMDVTGEYRaksnYRGRDTFLVSPSPgtagaDNYTGHKSEWLVLTNAYADLGTW-WNITPFVGAGIGAARVtlggfndylDNGVHTGVAADASKWNFAWALHAGLAYKLAPNWTMELAYRYVDMGD---------------------------
>UniRef100_I7JEU6	84	0.250	1.846E-14	35	164	192	76	224	289
-----------------------------------YKKDYNPPFAGGIAFGYegKLGNssYRTELEGIYSSVKAGNFSQKGSWTSilyfkgigeganrktymyaakaDSDQIENVSVMVNTCYHLKSNSFSFSPYIGAGTGLTRMKMFGKTL-------IGPAYQLKAGLDYRISKDVNMRVGYRHFGTFG---------------------------
>UniRef100_UPI00202E3A93	84	0.232	1.846E-14	30	167	192	67	227	291
------------------------------QLLNKYQSNYNPLFAGSIAFGYtgelGNNSYRAALEGMYSSVKVDNIDLEGNRVSVmyqrkfkvkegqteqektygygikasNDQIKNASVMANVYHHWKNDNFSFSPYVGAGIGATRMKMFGAASIRP-------AYQLRAGLDYSINENVNMHVGYRHFGVIGGNF------------------------
>UniRef100_A0A6I6AN84	84	0.285	1.846E-14	41	190	192	126	291	304
-----------------------------------------SGFSG--SIGYIMDGPRVEIEAAYQKFNPKNPNNETDTSDYykydalsradvmtdkkyvvlkNDGIAFSSLMFNACYDITAEGVPFIPYACAGIGADLI-------SIFDDINLKFAYQGKIGISYPITPEISAFIGGYYHGLIGNKFNKIpvklPVTLTDAPQSTSASVTLDAG-
>UniRef100_A0A2N3DHE9	83	0.238	2.517E-14	43	191	192	77	248	253
-------------------------------------------FTVSGAVGYQIPtrllgifQPRVELEYSYSSPDVDGGAFNGGNQTFGGDANINSFTLNYRADVRFKEKQtVVPYVGAGIGVADVDpsigyFPNNGMATSDtfaiqGSDTGFVLQGDLGLSIRLNDRLNLETGVRYQRISGLNFERQFVAggseiFNSELDGRYETVSGLVGV
>UniRef100_A0A848SKD0	83	0.219	2.517E-14	42	165	192	72	226	258
------------------------------------------GFEASGQVGYALENgLRLEAQVFYNEYDVDThfglaaggtvidsvdvailtrgsadpanPTVGAVIADGQGDVSNTGIFANIYYDIGGEDATIKPYVGGGLGYQWTDVNFQPSGVDvaDDSDGSFGYQLMAGASYEVSDGFDIFAQYTYRDTFDD--------------------------
>UniRef100_A0A231V397	83	0.280	2.517E-14	4	165	192	49	239	269
----TQWYIRGDLGVDIM--------NIPETFSSSDSTSYNSigSISGSIAAGYYFNDlFRMEGELGYTGLgdfdtdptsalcpGTDTAIPGSTTVPcfveRDGGSHAWSFLVSGFFDFGT-FARITPYVGAGAGIAYTDYGVKTETectsagtrtcsfpgtlynDEREREFKFAYQLSAGASYDLTDRLKLDLGYRLFGIPGA--------------------------
>UniRef100_UPI0007EE9E41	83	0.223	2.517E-14	30	190	192	72	261	271
------------------------------QLLSKYKGDYNPPFAANVALGYtgelNGNSYRAELEGMYSSVKVDNIGLTSGQMTISytegsdkygsiinhDQIENISVMANVYHHWKSDRFSFSPYVGVGVGATRM-------TMFEKSSIRPAGQLKAGLDYRINEDVNMHIGYRGFGAIGSSeykletLKWDTATsqmakqtgnnqvSTTIQNGFFHTHGIEAG-
>UniRef100_A0A7V7C045	83	0.297	2.517E-14	41	164	192	84	223	278
-----------------------------------------STFSLGGGIGYQVNRyFRTDVTLDYmfkskfRGQTTGTAGSCGQPDCVSVDESAYSallMMANAYADLGTYH-GITPYVGAGIGGAYLKWDDLRNTVGgvttvhrGTQNWRFAYALMAGASYCLTDKLKLDVGYRYAKISG---------------------------
>UniRef100_Q5S2D4	83	0.282	2.517E-14	47	171	192	111	248	282
-----------------------------------------------GAVGYSLGGARVELEASYRRFAtlADGQYAKSGADSLAaitrdanitetnyfvvkiDEITNTSVMLNGCYDVPHTDLPVSPYVCAGIGASFVDISKQVT-------TKLAYRGKVGISYQFTPEISLVAGGFYHGLFDESYKDIP--------------------
>UniRef100_UPI0021503DFC	83	0.252	2.517E-14	31	164	192	76	224	283
-------------------------------GTDDFDTTKlKGALSLGAGVGYQINRyLRTDLTGDYwfkSDFEGTTSGICGGVACTSTDVSAYSallLLANAYVDLGTYH-GVTPYVGAGIGGAYVMWDDLENvisggptvVHKGSSNWRFAYALMAGASYCLTENLNLDIGYRFTHING---------------------------
>UniRef100_P84838	83	0.257	2.517E-14	42	186	192	67	222	378
------------------------------------------GFTGFGAVGWGFGNgLRLEAEGLYNYSEINHRAPTAATGVTSGHDQSYGGMLNVLYDIDLKqfgiDVPVTPFVGVGAGYLWQNVSPTTTRYSNgnvsrlgGTNGGFAYQGIVGAAYDIpnMPGLQLTAQYR---MVGQAFSDGPFTMTSYTNGVGKSVG-----
>UniRef100_A0A2P1L4H1	83	0.920	3.432E-14	91	165	192	0	74	75
-------------------------------------------------------------------------------------------LVNVYCDIAIEDMPITPYVGVGVGAAYISNPSKVDAVKDQRGFGFAYQAKAGVSYDVTPEIKPYAGARYFGSYGA--------------------------
>UniRef100_A0A530ZUX1	83	0.259	3.432E-14	46	164	192	13	146	201
----------------------------------------------GAGVGYQINrHFRTDLTADWMSKSDFRGSTSGfcgvnQTPCTSTDHSSYTallLLANAYVDIGTWH-GITPYVGAGIGGAWVKWDTLHNNDIDgefehhgGKGWRFAYAAMAGASYCLTDRVKLDLGYRFSHIEG---------------------------
>UniRef100_A0A4Q9GN80	83	0.279	3.432E-14	46	163	192	83	210	246
----------------------------------------------GGGVGYKWSEWfRTDVTADYETPSKFRGRLDcpggcvAGTTNEKAKIDAVTIFANAYFDIGT-FYGFTPYVGGGIGTAYLDINHYsssaAPSPRGDSNWNFAWNLMAGVGYEVAPNVIIDANYRFVDLG----------------------------
>UniRef100_UPI00035D1A2A	83	0.243	3.432E-14	4	166	192	42	227	260
----SAWYLRGDIGYKVYrdpkakydnPAY-KKAGIANFGGEDMDD-----AVVVGGGVGYKFNNhFRSDLTLDYEtpsdtkgRLPCIAGPGCLKPSDNKTRISATTVLLNGYFDIAT-FANITPYVGAGLGFSYVEMDklkytdypskcgcTSSGSYKGDDKWNFAYALMAGVGYSVTDNLVIDANYRFLDLGEAQ-------------------------
>UniRef100_UPI000D696045	83	0.229	3.432E-14	50	175	192	83	238	261
--------------------------------------------------GYRFDNgFRVELQGFYNKANVDlhrdlavggtvidgldsailtrgaanaaNPTVGAVLSTDDGQIKNYGLFANALYDFKI-SESLVPYVGAGVGFTRQDVEYAPSGIDvvDDKKTRFAYQGIAGVTYRLSPSFELFGQYTYRATDRGDYDVNLLPAT----------------
>UniRef100_UPI00202E90EB	83	0.293	3.432E-14	51	163	192	130	242	263
---------------------------------------------------YARENGRIDFETMYSWADIKS---DNPPPVFDKSVSIFAFLLNFYYNPSIQDTQFAPYIGLGIGPTVFRLKKVNGSPKNSMPLNvpwFAYQVKLGVNYSIIPEVRASLGYRYFSIP----------------------------
>UniRef100_Q07IZ3	83	0.255	3.432E-14	46	175	192	88	234	277
----------------------------------------------GLGVGYQFNNWfRADVIGQYRGNsnfkglDTFTLGANTGYNLYGGSKSEWLAMANAYVDLGTW-WCITPFIGAGVGAARVTVANFTDigqysagapswvSAATASKWNFAWAAHAGLAYKVSPGLTLELAYSYLN-LGDGFTGDAVPYN----------------
>UniRef100_A0A3M1IRG9	83	0.252	3.432E-14	46	174	192	90	242	286
----------------------------------------------GGGIGYRHsDRFRFDLTGEYRSKASFTgldfftgcaLGSGTCTNEYHGFKSETLLLANAYVDLGT-FRGITPYVGAGIGVVNLNFDDVKDVNqiagaihwaGDNDEWNFAWAIHAGLAYNVSDSLTLDMGYRYVNLGDAvsgrftNFDPSVTSP-----------------
>UniRef100_A0A368K6P7	83	0.255	3.432E-14	43	164	192	94	237	286
-------------------------------------------FLIGGGIGYQVtDYFRTDLTVDYlTRSKFSGETFGTctsggvafdCTSTDSSKLSALSILANAYVDLG-NFNGFTPYVGAGIGGTRVKWSALENTIGGDFDqsgtethagaasWRFTWALMAGVSVDLTQNLKLDAGYRYRRVEG---------------------------
>UniRef100_A0A1B3NGX1	83	0.272	3.432E-14	44	164	192	92	237	300
--------------------------------------------FAGVGIGYQFNSyLRFDVTGEYRggsFNGRDQISFNFGVPTnqtnvYRADVATFVALANAYIDLGTWNC-LTPYLGFGIGMANHSVSGLSDQGINQavgaafantsyaygdsaDKTNFAWALMAGVSYDVTSNLKLDIGYRYLNMGD---------------------------
>UniRef100_A0A7L7YRL7	83	0.229	3.432E-14	6	167	192	34	248	302
------FYVKASYFGALFnnigPFqgkednTTDKDGVFSFNKNErieaGYNPKYVPGFAGSVAVGYLLENMRVEFEGLYsqidlydedysdknkakyvelRRNKERSAGVECNSPWRSGKIDinlqenckvgvelraafkmrnegfnNLAGMINVYHDFNKGETQFVPYAGIGGGLTKVKFLGRTR-------YAFAYQAKLGVNYQLTTQVQASAGLRYFGILGNVF------------------------
>UniRef100_A0A9D2HEZ7	83	0.255	4.679E-14	43	159	192	68	203	242
-------------------------------------------FGGGVALGYNFDPIlncpvRVEVEYlafGNKQSEKSRRFDSGDILNYSHRIGVQSLMFNAYWDIKT-GTRWTPYLGAGLGMGFLSMkttnhgydaagtQNLALSTGYGDRTRFAWNVGAGVAFTVNERLAFDLGYRY--------------------------------
>UniRef100_A3UJ20	83	0.252	4.679E-14	40	191	192	73	252	257
----------------------------------------DSGLFVSAAYGYRLNeMFRVEAELSYQGADVDThtdvqaggsalgaadaavlitgssplgVTVSDLVADGQGDLTSTGLAINGYYDLPIENSPFALYAGAGVGIAEVKVDYSPSgvAIVDDKEMSAFFQAMAGGSYAISDTTAFYAGYRYRAYKDAETDSVLIPA--SLDVENSSHILELGV
>UniRef100_A0A1X0T281	83	0.250	4.679E-14	44	164	192	91	224	265
--------------------------------------------SVSGGMGYKFNEFlRADTTIGYWKSDVEGADFSGGGVSFDTDVQAFELMANAYVDLGT-YAGFTPYLGAGAGGVHVSYDMSchyagfdcedtfaGLDIQKGSGWRFAYALMAGMSYDVSQNLKFDVGYRFTDVDG---------------------------
>UniRef100_UPI001F1945FB	83	0.252	4.679E-14	43	166	192	93	237	274
-------------------------------------------FDVGIGAGYQFNDyLRADVTLDYeTPAKFDGNLYCPGGCPDgapngsnnlgysieSAKITSWSALANVYADLAHMN-GFTPYIGAGAGISYLETSGIQSDsnpgvkYPGAGKTNFAWALMAGVSYALTDQLSLDLGYRYLNLGDAQ-------------------------
>UniRef100_UPI00156EFCD3	83	0.288	4.679E-14	46	166	192	95	228	274
----------------------------------------------GIGVGWQARHWlRFDLTGEYRgdaaFFAHDYYTGFNYTNEYTADIKSWLGLANAYIDMG-NWCGFTPYIGAGIGFATISVEGLKDVNgrfngvafgGDKTTTNFAWALHAGVSYDVTPQMAIDLSYRYTDLGSAQ-------------------------
>UniRef100_A0A0H0XLE9	83	0.230	4.679E-14	42	164	192	63	212	277
------------------------------------------GWNVGGQIGYAFDsGVRIELDGSYvtydienhlnpvlggqSINDPDVSVLTRGDfvglsigellADGRGDVESYGAFLNLLYDFDL--GAIKPYIGAGAGIYVIDVDYipGGALIADDADTTFAYQGIAGVSGQLSDRVQLFAEYKYRGLFD---------------------------
>UniRef100_A0A6M1ME64	83	0.274	4.679E-14	44	166	192	90	230	291
--------------------------------------------FVGVGVGYQFNPWlRFDLTGEYRSktdwrfvAEDLSYGTRGGYDLTTGKFSSVVGLANAYIDLG-NWYGFTPFVGAGVGFAHHMFGSVTDQglgtyvgglgyGKSYDKTNFAWAAHAGVSYAVTPNLKLELAYRYLNMGEAQ-------------------------
>UniRef100_A0A0N0MC18	83	0.292	4.679E-14	44	164	192	91	236	299
--------------------------------------------FAGVGIGYQFNNyLRFDITGEYRgatangrdQLSYNFGVPTNQTNIYRADVATFVGLVNAYIDLGTWNC-LTPYLGVGVGFANHTVNGLSDQGINQavgaqfgnasyaygdsaNKTDFAWALMAGVSYDVTSNLKLDIGYRYLNMGD---------------------------
>UniRef100_UPI001582D052	83	0.284	4.679E-14	34	167	192	77	259	315
----------------------------------GHNPKYVPGFAGGASIGYSLGDMRVELEGLYSQTDlydkdysnknharyvelrrkkeysvgakcgspwvsikffktkdeakVDTEKCDNISKNLADfraafrmkneGFNNLAGMVNVYYDFNKEEMQLVPYVGVGGGLTKVKFLGRTR-------YAFAYQAKLGANYQLTAQVQAFAGLRYFGILGNEF------------------------
>UniRef100_A0A964E3L5	83	0.231	4.679E-14	39	162	192	61	194	359
---------------------------------------YKGGVSGSGSIGYGLGNgLRLELEGIYLRASNKNIKPGAYGPNnaYHGYTQKYGAFANALYDIDVGSPYFYPYIGAGVGYLWTAIPSGavtsaGVSNISDTKGSFAYQGIAGFSVPIppAPGLSITAEYHYIGT-----------------------------
>UniRef100_A0A6N7JQS8	82	0.300	6.379E-14	42	166	192	62	188	206
------------------------------------------GFNGTLAVGYRWDDFRFELEGFYGKLvEVKGTVPATVSVPwgyrLPGQVTMMSAMVGAYYDWHVTDI-YQPYVGLGLGAAHVRNKSATLLV--DTGTSPAGFLEAGLNMRLADGVSVAPAYRYMGVRGDD-------------------------
>UniRef100_A0A2N3DPI2	82	0.238	6.379E-14	43	191	192	77	248	253
-------------------------------------------FTVSGAIGYQIPtrllgifQPSVELEYNYSSADVDGGSFNGGNQTFGGGTDVNSFTLNYRADVRLKEKQtVVPYVGAGIGIADVDpnigyFPNNGTATTDtfairGNDTGFVLQGDVGLSFRLNDRMDLETGVRYQRISGLNFEREFVAgggevFNAEQDGRYETVSGLVGV
>UniRef100_A0A7W9CVD4	82	0.257	6.379E-14	44	165	192	83	221	259
--------------------------------------------FIGLGIGYRWNDaLRTDLTAEYRfRSDFDGRDVildTGGSFAFDDDYTAWkeeyTFLANLYVDLG-RFGPVTPFVGAGIGASYNRINDFTDVNivnsglafgDDHGEWHLAWALHAGLAWQVSDRMTLELAYRYLDLGGA--------------------------
>UniRef100_A0A973ICX2	82	0.286	6.379E-14	43	160	192	103	231	268
-------------------------------------------YTADLSAGYRLSDFRFELSAGYRDFFKITGTGTDGSTtvNVSVKAAQFMGMLSAYYDLNINDSPFKPYIGVGAGLVHSRINIDATWTGASNGSSselysneltPAGALMAGVSMSVTKNIDLDVGYRFM-------------------------------
>UniRef100_UPI0004272BA5	82	0.261	6.379E-14	46	174	192	95	242	269
----------------------------------------------GAGVGYKFNDyLRADLTVDYETPAKFKgqayctlagpCGGGEWESSESAKITAYSALANVYADLG-DFHGLKPYLGAGAGASYLKTSDVKSSAQDafsgnypagKGKWNFAWALMAGVEYPLSDRLSLDLGYRYLNLGDAQTGSVTANP-----------------
>UniRef100_UPI0006498637	82	0.209	6.379E-14	30	190	192	70	267	277
------------------------------QLLSKYKGDYNPPFAASVAFGYtgELGNniYRAELEGMYSSVKVDNIGLTSGQMTISymksgdkygsiinhDQIENASIMANVYHYWKSDRLSFSPYFGIGVGGTRMTMFEKTSIRP-------AGQFKAGLDYRINEDVNIHIGYRGFGVIGssdytpktlklnPNFNNDPGKqkakmveqvgdnkvSTTIQNGFFHTHGIEAG-
>UniRef100_UPI0016511557	82	0.231	6.379E-14	30	167	192	72	228	282
------------------------------QLLSKYKGYYNPPFAANVALGYtgelGSNSYRVELEGMYSSVKVDNIGLTSSQITVSylkengndsnkgtylygaavshDQIENISVMANVYHHWKSDRFSFSPYIGIGIGATRMTMFEKPSIRP-------AGQLKAGFDYRINEDVNMHIGYRGFGVMGNNF------------------------
>UniRef100_K2P325	82	0.260	6.379E-14	35	164	192	80	224	283
-----------------------------------DTTKLKGAFSLGAGVGYQINrHLRADLTGDYWFKsdfeGSTSGTCGGGSPCVSTDKSAYSallLLANAYVDLGTYH-GITPYVGAGIGGAYVMWDDLENAISGGStvvhkgskNWRFAYALMAGASYCLTQNLNLDVGYRFTHING---------------------------
>UniRef100_UPI00067B90A4	82	0.224	6.379E-14	40	176	192	82	245	283
----------------------------------------DSGMLFGLGVGYQFNSWfRADITGEYRSkvsfNGTDFFTFPGPSslgDTYHGGVQNWVGLANIYADLGTWGC-LTPFIGAGVGAAVIKTSAFSDVTTFPSgsgltssfiadgatKTNFAWALHAGVAYKVTNNFTVELAYRYLdmGTVGQGqghfFDGTPTGPSS---------------
>UniRef100_UPI00204302C8	82	0.250	6.379E-14	46	166	192	112	250	284
----------------------------------------------GVGAGYKFNDyLRADVVLDYETpakfkgsiwcQDAGTCATGAYIGSESVKIEAYSALANVYADLG-NFHGVIPYIGGGIGASYLRTSDvqsaakglDGNSPKGDGKWNFAWALMAGVEYPISDRLSVDLGYRYLNLGDAQ-------------------------
>UniRef100_A0A4Q2RGL5	82	0.248	6.379E-14	42	177	192	166	325	342
------------------------------------------GYAFGGGGGYKFNDWfRADITADYldpFHYAANTSCGTACTVNHETNVWRWDGLVNGYVDLG-NWFGLTPYIGAGAGVAGTHQDGSigingnalasgitdprtgtlvTSSVPSRTDYQFAWAAMAGFSYAFGPHMLADIGYRYLDLGRTTVPLFPVTSTTR--------------
>UniRef100_UPI000B2D87E3	82	0.231	6.379E-14	43	168	192	63	225	376
-------------------------------------------WAGFARLGYQLtDHWRVELEGGYRTGDiasvhglpstqsivglctpnVTRTTAAPNCGSPDGDLKTYTLMANVLFDLAPNSV-INPFVGVGVGVNYTKaevlgqfstvtgaltaaNPSIQNLRIDDSDTAFAYQGIAGIEWAATDRLSVDLTGRYLSGSDLDLN-----------------------
>UniRef100_A0A924S6P0	82	0.333	8.696E-14	47	159	192	69	178	215
-----------------------------------------------LAWGTQLeGNWRVELALGYHSQDVEAVVVPNINVKSTGSVKTLTLDMNAYYDLPVKG-PVKPYVGVGFGAASVKFD---DGLLDDRGSGLALPAMAGASVAITPAMSLFAEGRY--------------------------------
>UniRef100_A0A6G4QV01	82	0.331	8.696E-14	47	191	192	67	210	215
-----------------------------------------------AAWGVSLDkNLRAELAVGYRSQDIETTVRAGalSQTFDADKAQTLSLDFNAYYDFPVAG-PVKPYVGAGIGAASVKID---DGVLDDTGSALTLQAIAGASVEVSPRIALFAEARYQRVGPIRVETTTPVGDRKSKFDLSSAGALVGV
>UniRef100_A0A0W0WU97	82	0.221	8.696E-14	42	162	192	56	213	243
------------------------------------------GFNAGGRFGYQTNHWRYEGEVTYMRTTVNSFRFGLFPFavqnvlrvrDVNGQTNTVTGIANLYYDFPEMVPCIAPFLGAGIGFGWfgihfsndfnhnrhffenpnfffrnptvFQNPLFRDLHYSSSSSAFVYQATAGLTYNFTENYALNLAYRYIGS-----------------------------
>UniRef100_UPI0010383017	82	0.286	8.696E-14	42	163	192	79	213	243
------------------------------------------GYAAGGGVGYRFNsMLRVDVTGDYLQpiDYATQITTGGVTTRQQGSLNRYDGLVNGYLDIGTW-YGVTPYVGAGLGFAVFDPSASVTVSDatglsasqggsPRGSTTFAWAAMAGLSYALTDAVTVDLGYRHLDLG----------------------------
>UniRef100_A0A838BNU2	82	0.270	8.696E-14	46	159	192	84	215	252
----------------------------------------------GAGVGYRFNaNVRADVTLDHAFDARFKGVVAPASLNavsitDQAQFQSSTFMVNGYLDFR-PVMGFTPYVGAGVGIAHNIFSRQVLATYDpatgietavriagGDDFSLAWALMAGVGYQLSSNFSLDLGYRY--------------------------------
>UniRef100_A0A6N6VKY4	82	0.202	8.696E-14	47	159	192	86	232	257
-----------------------------------------------GAVGTRLfydilkdgDDLRGELELAYAKYDLSSITATGREGPsdifptdstpyvdhygsLSGDVSVVTLLANFWYDLPIEG-PVVPYAGGGLGVAWVDYSAAGTGTlagptadrvdGSDNETDFAYQLGLGVRAPLGDSVSVDVGYRW--------------------------------
>UniRef100_A0A2U2BTR9	82	0.230	8.696E-14	40	178	192	80	248	264
----------------------------------------EGGLFAAAAYGWRFDNgFRVEAEVSYDQNDVDThdgvtaggialddvdaavlitgadplgVTVGDLVADGQGDISNFAVAVNAYYDFRMPDSPFSIYGGAGVGVmeSDIEFAPSSTGIVEDTETGGFFQLMVGGAYAVSETTEFYAGYRYRQSEDLEVDSSLIPATLEI-------------
>UniRef100_C3MI18	82	0.247	8.696E-14	18	164	192	63	239	272
------------------PFYRNFDGGTgGYSNVPFDSARFDKPVSGTIGLGYRFSDvFRADLTAEYFEGRFDGSLVSASPCAGEGagtscslshsaNFSALGLMANGYVDLAT-LAGFTPYVGAGIGATHIDWNtvhegsvcvagggacsgaTGGTSYVGRDSWRFTYALMAGVSYDITDRLKFDVGYRYSHIAD---------------------------
>UniRef100_UPI002092A60F	82	0.266	8.696E-14	43	164	192	89	226	282
-------------------------------------------WSGGVGLGYQINrHLRTDLTVDYlGKADFRGDTVGeclsdpllTCTSTDRSSYSAWLLLANVYAELGTYH-GFTPYIGAGIGGAHVKWDKLTNTIEDESfehdgekGWRFAYALMAGTSYCLTKNLDLDIGYRYAHVEG---------------------------
>UniRef100_A0A525IFA9	82	0.236	8.696E-14	46	164	192	86	232	283
----------------------------------------------GLGAGYQFNNWlRVDVTGQYRGNTNFhgldlTSFPNGGATGFGSDVynaskSEWVFLANAYVDLGTW-WCVTPYIGAGVGTARVSIANFTDsgvatlfpagsgvgpslvSAQTGSQWNFAWALHAGLAYKVNPNMTVELGYSYLNLGD---------------------------
>UniRef100_A0A0Q6CPE7	82	0.255	8.696E-14	34	174	192	83	257	286
----------------------------------YDEIKLRDGASVGAGAGYRFsDQFRADVTADYFKTDVDgrsdcaylveigyniSPVDSGCRYNDSSEATIWTLMANAYVDIAH-FGPITPYIGAGAGFAHVSYdtmnsstqcgtqpgcngrPDDQGSHPGYDSWRFAGSLMAGATIDITQQLKLDAGYRYtRISEGDAFGFDDADA-----------------
>UniRef100_UPI000364A33F	82	0.257	8.696E-14	44	182	192	90	247	287
--------------------------------------------FVGAGVGYQFNPWlRFDITGEYRtQTDWTFTAQDTTFRPngtgynrTTGKFASIVGLANGYVDLGTW-YGVTPFVGAGVGFAHHMFGNVTDQgygdyqggfgkAPDRDKTGFAWAAHAGLGYSVTPNLKLELAYRYLNMGSAQTGNVACLPTCNLQTTY---------
>UniRef100_UPI00082EB132	82	0.265	8.696E-14	44	164	192	91	236	299
--------------------------------------------FAGVGIGYQFNSyLRFDLTGEYRggsFNGRDQISYNFGVPTnqtnvYRADVATFVALANAYIDLGTWNC-LTPYLGVGIGMANHTVSGLADNGVNQavgaafanasyaygdsaSKTNLAWALMAGVSYDVTSNLKLDIGYRYLNMGD---------------------------
>UniRef100_A0A8X6HL45	82	0.296	8.696E-14	43	163	192	184	305	326
-------------------------------------------WLGSVSLGYYAGkNGRVDFEAMYSIANIED---SNSPPIFDKSASVFAFLLNLYYNPNIQNTQFAPYIGLGIGPTVFRLKKINGSPQNSMPLNvpwFAYQIKLGINYSIIPEVKTFLGYRYFSVP----------------------------
>UniRef100_A0A6M8HNW5	82	0.237	8.696E-14	42	166	192	70	208	380
------------------------------------------GFDGSGSAGWGFGNgLRAELQGAYYMNNVNHRSGTVAPGTTTGHAESYGALVNVLYDIDLARFglavPITPYVGVGAGYMWNHLSPFTTQYANgnidrtgGTNGSFAYQGIVGAAYNIApvPGLALTAEYRFLGQLDQE-------------------------
>UniRef100_A0A9D0V294	81	0.272	1.185E-13	44	163	192	85	190	210
--------------------------------------------SVGGGFGYRFNDvLRADVTYTY----AGKYKIGGGT-----DLSASTLMGNVYFDLPLHDWPVRPYLGAGLGYGW------ATYSPGSDDSGLAAAFMAGLSWNVSPNLVIDTGYRFRDIF----------------------------
>UniRef100_A0A0R3NHW9	81	0.244	1.185E-13	46	163	192	62	203	256
----------------------------------------------GIGVGYRLNNWfRADVTGQYRGNANFKATDRFTGTaggiaysgidNYGGSKSEWLVMANAYVDLGTW-WCITPFIGAGVGGARVTISNFTDtgtnnlpftttsfaSAPTGSKWNFAWAAHAGLAYNVNPNLVLELAYSYVNLG----------------------------
>UniRef100_A0A178XYV5	81	0.241	1.185E-13	18	164	192	54	230	269
------------------PFYRSFDGGTgSYDHVPFDNARFDKPLSGTVGIGYRFTDvLRADVTAEYLEGRFDGSSFTSGPCAGEGagtscalsdtaNFSALGLMANGYVDLAT-LAGFTPYLGAGIGATRIDWNtvhetsacvagggacsgaTGTASYRGEDSWRFTYALMAGVSYDVTDRLKFDVGYRYSHVAG---------------------------
>UniRef100_UPI002231BF70	81	0.222	1.185E-13	30	186	192	72	244	275
------------------------------QSLSKYKGDYNPPFAANVALGYtgelNGNSYRAELEGMYSSVKVDNIGLTSSQVTISytkdkndpkesygaivnhDQIENISVMANVYHHWKSDRFSFSPYVGVGVGATRM-------TMFEKSSIRPAGQLKAGLDYRINEDVNMHIGYRGFGAIGsSEYKLETLKWDTATSQMAKQTG-----
>UniRef100_A0A8I0FCL0	81	0.304	1.185E-13	43	163	192	138	259	280
-------------------------------------------WLGSSSLGYYVkENGRVDFEIMYSQINIKN---SSDTPVFDKSASILALLLNLHYNPTIKNTKFAPYVGLGIGPTIFRLKKFSNSSQNPIPLNvpwFAYQAKLGVDYSIIPEMDLFLGYRYFSIP----------------------------
>UniRef100_UPI00034B7E67	81	0.250	1.185E-13	46	191	192	88	257	280
----------------------------------------------GVGVGYQFNNWfRADVTGEYRSkvsfKGTDNFTFNPGGflvDNYNGGYSGWVGLVNVYADLGTW-WCLTPFVGVGAGGARITTAGFSDNgiangvvgsyfADGATKTNFAWAAHAGVAYKVSPNFTVELAYRYLDMGtvgqgyGRSYDGTNAGPSSFQFRNLTSHDVKLGV
>UniRef100_UPI001CD2C6EA	81	0.243	1.185E-13	43	164	192	93	243	282
-------------------------------------------ISGTIGIGYRFNDLvRADLTAEYFEGRFDGSSLSAAPCAGQGagtscafshdaNFSALGLMANGYVDLAT-LAGFTPYLGAGIGATNINWNtvretatcvpgggactagSGGTSYEGEDSWRFTYALMAGVSYDITDRLKLDVGYRYSHIAD---------------------------
>UniRef100_A0A3S0A5C1	81	0.266	1.185E-13	44	164	192	88	221	283
--------------------------------------------SLGAGVGYQINrHFRTDLTGDYWFKSKFTGSTSGSCGGnpcvsvDESDMSALLLLANAYVDLGT-YYGVTPYIGAGLGGAHVKWGDlrntigvNTDVHKGVSSWRFAYALMAGASYCITQNLQADLGYRYSRIEG---------------------------
>UniRef100_A0A1U9KRH6	81	0.255	1.185E-13	7	161	192	28	202	379
-------YVDLGGGYNLvqqqhakFSPFSEADG-STGNGQTKSRFRHKDGFTGFGAFGWGFGNgLRAEVEGVYNYSQINHRRPTNGNGSTSGSDQSYGGFVNVLYDIDLAQFginvPVTPFVGVGAGYLWQHYNPITTTYNNgavnrvgGTNGGFAYQGIAGAAYDIPgvPGLALTTEYRMIG------------------------------
>UniRef100_A0A941NIL1	81	0.272	1.616E-13	45	160	192	59	183	214
---------------------------------------------GGGAsvyWGWYLPyGLRTDLELLYRYQPLSNATVSGTKVEVGGYSETFAPMVNAYWDIPVGDTGVRPFVGAGVGYGWnetglNRIDTTTFPTLHNDGWKFSYNAMAGLSIPMGTGYRLTGMYRWL-------------------------------
>UniRef100_A0A371XFN3	81	0.248	1.616E-13	43	167	192	72	197	224
-------------------------------------------FGGGLGLGYRFNDWiRADLTGNF--VASDSYDFDNGAVSISANHEMWSGLLTGYVDLGT-FAGITPYLGAGAGVLYSRDDFSTNlaaLDLDESQTKFAFSLTAGFGYRITDKMTADIGYQFLASPNTQY------------------------
>UniRef100_UPI002226052A	81	0.235	1.616E-13	30	164	192	72	221	244
------------------------------QLLSKYKGDYNPPFAANVAFGYtgelGNNSYRVELEGMYSSVKVDNIDLTSGQMTISytkdkndpkesygaivnhDQIENASLMANVYHHWKSDRFSFSPYVGIGIGATRMKMFEKPSIRP-------AGQLKAGLDYRINEDVNMHIGYRGFGAIG---------------------------
>UniRef100_A0A533T2N0	81	0.243	1.616E-13	41	166	192	63	225	248
-----------------------------------------SGVAFFGAAGYDYGNFRIEGEIGYQTFNFDKITVHSAGTgnsntnqvsvyvrdlsggafnetsafELAGKGNVTSLMTNAYYDI-TSTGGIKPYVTVGAGVAQVRyvgfgvnglpdpTNSNELNRQDSNTTTLAYQAGVGIAVPVTSTVILDARYRYFATARYD-------------------------
>UniRef100_A0A2W5KJ42	81	0.250	1.616E-13	46	174	192	87	233	258
----------------------------------------------GGGVGYKFNQWiRTDVTLDYetkSKFHGETDCIGGCGGRKSDnrtKIDAWSVFWNGYVDL-FTSHGFTPYIGGGVGAARVRMGDirytdypaaggsVSGSYNGDAQWNFAWNLQAGVGFEVSPNMVIDANYRFVDLGDAKSKTIPAAA-----------------
>UniRef100_A0A7Y6NA42	81	0.322	1.616E-13	47	163	192	131	248	269
-----------------------------------------------ISLGYYAGeNGRIDFETMYSKVNIKN---GNSPPVLDRSASIFSFLLNFYYNPSIQDTQFAPYVSLGIGPTVFRLKKINESPQNSMPLNvpwFAYQVRLGVNYSITPEIKTFLGYRYFSIP----------------------------
>UniRef100_A0A3D9YYH1	81	0.259	1.616E-13	46	180	192	85	237	270
----------------------------------------------GGGVGYQVNNWvRFDVTGEYRtatkywateNYAGTTPDCATCYDDYSGRVSTFDVLANGYIDLGTW-YNFTPFIGAGVGAAFNQFSGLTDvgvqtggygVAPTSNSVALAWAIHAGVDYSFTPNWKLEVAYRYFNGGKVTSDGIVCTAGCTHEV-----------
>UniRef100_UPI001CD67847	81	0.247	1.616E-13	18	164	192	67	243	282
------------------PSYRTFDPGTNsYNTVPFDNARFAKPISGTIGIGYRFNDvVRADITAEYFEGRFDGSSLSASPCAGQGagtscafshdaNFSALGLMANGYVDLAT-LAGFTPYLGAGIGATNINWNtvretatclpgggacaggAGATSYEGEDSWRFTYALMAGVSYDITDRLKLDLGYRYSRIAD---------------------------
>UniRef100_UPI00223212C7	81	0.300	1.616E-13	47	165	192	178	297	316
-----------------------------------------------ISLGYYAGeNGRVDFEAMYS---IANIKDSNSPPIFDKSASVFAFLLNLYYNPNIQNTQFAPYIGLGIGPTVFRLKKINGSPQNSMPLNvpwFAYQIKLGVDYSIIPEVKTFLGYRYFNVPTP--------------------------
>UniRef100_A0A5C0DQJ5	81	0.281	2.202E-13	50	150	192	111	212	232
--------------------------------------------------GYQSKNYRTELELNYSSFGVNKGILNSESFPLSGNISTTSVLVNGYYHIPT-GSKFRPYLGAGIGFGIISGKIKDQGIETDLGTGssLAYQGKVGLQYEIAKK-----------------------------------------
>UniRef100_UPI00135843D1	81	0.263	2.202E-13	43	167	192	77	206	233
-------------------------------------------FGGSIGVGYHFtDMLRADVNLAY--IGDDSFDYDDGVNLVSGENRVLGAIVNGYVDLGT-FVGFTPYVGAGAGLVFSKHELEVDspllntpPSPPDRQYEFAYTLNAGVNYQVTKNMSLDVGYQYLNSPSLEY------------------------
>UniRef100_A0A939B0L3	81	0.248	2.202E-13	25	190	192	60	248	256
-------------------------GNTNYgtSGTLTGNTPLGGGVAVEAGFGYDFGNsIRSELTYLYNNgslgatsltadvTTGGTRYTGTANPNTSGTFSTNSVMLSGYYDIQTK-TKFTPYVGAGIGYTSVSLPSQNRVTGSytvngssgtgwidyagGSASAFGYQAKVGVSYAVSKPADVYVEGTYQGNTGTSINNLNLSA-------LNLFGVRAG-
>UniRef100_A0A5P9GTX9	81	0.227	2.202E-13	40	162	192	74	226	261
----------------------------------------DTGFAISGQAGYAFENgFRLEAEVAYSEYDVDThtgltvgganidgadvailtrgaadpanPTVGAVIADGQGKVTNFGLFGNVFYDINT-GSAFKPYVGGGIGYQWVDVDYmpSGVAVGADEDGTFAYQLMAGASFEVSDNFEIFGQYTWRDS-----------------------------
>UniRef100_A0A369RJN1	81	0.230	2.202E-13	30	164	192	71	219	265
------------------------------QLLSKYKGDYNPPFAASVAFGYtgELGNniYRAELEGMYSSVKVDNVGLTSGQMTISyieskdkkdkygsiinhDQIENASIMANVYHHWKSERFSFSPYVGIGIGGTRMTMFEKTSIRP-------AGQFKAGLDYRINEDVNMHIGYRGFGVIG---------------------------
>UniRef100_A0A939EQN8	81	0.280	2.202E-13	43	177	192	82	230	267
-------------------------------------------WMIGVGVGYQFNDyFRSDLTLDYeaKATARGYAVCGTCSTNFSeerTDLDIWTVMLNGYVDLGTW-YNLTPYVGAGVGASYIRASNTISINPgstaatydkDNGEFNFAWALMAGASYAVNQNLSIDAGYQYRDLGKARTTAYTATGNGR--------------
>UniRef100_UPI001AE71FB9	81	0.226	2.202E-13	43	173	192	87	248	269
-------------------------------------------FSGSLGVGYQFNDmFRADLTGDYFEGDVNgsgeadipcggEAAGTTCAGRLGADYKAMGLMANGYVDIATV-AGLTPYVGAGLGVTQFRWSDvalrtscvpgaagcsgaapVNQSFDGDSSWRFTYALMAGVSYDMTERLKLDVGYRYSQIADGDiFGSSDID------------------
>UniRef100_A0A4D7QTA6	81	0.280	2.202E-13	25	163	192	69	220	271
-------------------------GITNAT----YQHSLSSTMFLGAGIGYAFNSWfRADMTLEYRSggrfTGRDILVGAQSYENVlNGNMSSLVGMVNGYVDLGKW-WGITPYVGAGVGYAYNRMGATFDTgvvvgvgassgvINGGSTGNFAWALMAGMAWDVSASTKVELGYRYLNLG----------------------------
>UniRef100_A0A0Q6ZGW0	81	0.280	2.202E-13	46	165	192	85	222	276
----------------------------------------------GIGAGYQFNSWfRADVTGEYRGNAnfhgsdlVFTNGVQTGIDNYGGSKSEWLFLANAYADLGTW-WCITPFVGVGVGGSRNTISSFTDNGLSlgvpssayaagASKWNFAWAVHAGLAYRVSPNLTMELAYRYVDLGDA--------------------------
>UniRef100_UPI001569ED3D	81	0.238	2.202E-13	27	164	192	78	239	278
---------------------------TPFDGARFDKPL-----SGAIGFGYQItDTVRADLTADYFEGRFDGSAVGASPCAGQGagtscalstaaDFSALGLMANAYVDFGT-LAGFTPYLGAGIGATNLRWNTafasescvagggacaggpTTPSFDGHDSWRFTYALMAGVSYDLSDRLKLDVGYRYSHIGD---------------------------
>UniRef100_A0A176YFC8	81	0.224	2.202E-13	46	165	192	84	229	282
----------------------------------------------GVGVGYRFNNWfRADVTGQYRGNANfhgfdrtsytDTGTVQYGSDTYSASKSEILLLANAYVDLGTW-WCVTPFIGAGIGASRNTISNFTDHGVNGtaafgsvpgfasatsaSKWNFAWALHTGLAYQISPNVTLELGYSYVNLGDA--------------------------
>UniRef100_A0A257HI90	81	0.266	2.202E-13	44	164	192	92	229	282
--------------------------------------------FVGIGAGYQFNSfFRADLTGEYrghtnhRHNDSFTTVAGNGSNLITGKVGGFVGLANGYVDLGTWN-RITPFLGAGIGAASMSMTNSRDigfgvaagstaSAPDKSTTRLAWALHAGVGYDLTANLKAEAAYRYLHIGN---------------------------
>UniRef100_A0A7W8AMB0	81	0.268	2.202E-13	43	164	192	96	239	289
-------------------------------------------FLLGGGVGYQVtDYFRTDLTVDYLTRAKFSGSTSGVCTannayadcvsNDTAKMSALSILANAYIDLG-NFNGFTPYVGAGIGGTRIKWGDLTNTIDPGFDqsgstvhsgsasWRFTWALMAGLSYDLTQSLKLDAGYRFRRIEG---------------------------
>UniRef100_Q0G661	81	0.250	2.202E-13	48	174	192	103	273	300
------------------------------------------------GIGYRLTDFlRTDVTFGYAKTDFDggsrrldscyEMGRNTFDPPFDsdeldcraslsGSVQTYDLMANAYADLGT-YVGFTPYVGAGVGAAQVNYEdvdggascsydgsdcdpsfaDFTGSYKGESSWRFAYALMGGVSYDLSQSLKLDLGYRYLNIDGgdmYSFDNDVVDA-----------------
>UniRef100_A0A6N8YC06	81	0.216	2.202E-13	24	177	192	88	289	306
------------------------DSDFSAPGSEQYGPLsgtasDNGGYNFSFLLGYDFGNgLRLEAEAGYIHsciNEMDVKEPGSlvclaggcdfynslpsdgqeavkeaakGEKNIDGGVSAFALMINAYYDLN-PDGKLIPYVGAGLGVLNLSTDAEsaegaatGTVLIDDSDFVFAYQVGAGLGYKIDgpgngSDVTLSVDYRYLASFeNPEFAGEITGGTVE--------------
>UniRef100_R9QKY4	80	0.666	3.001E-13	96	176	192	9	89	90
------------------------------------------------------------------------------------------------YTLAFEDMPITPYVGVGVGAAYVSTPLKTAINNQNSKFGFAGQVKAGVSYDVTPEVKLYAGARYFGSFGAHFDSETTGADN---------------
>UniRef100_A0A7Y0XXR4	80	0.288	3.001E-13	38	160	192	42	163	192
--------------------------------------TYKSGVPFIGAVGFKSDAYRLEAAFEYQSNNVDKEKLDGVNLTsvLGNSVSISSYMANYYYDINVTD-DIAPYLTAGLGSA--TITTKSTGFPDESQRGFAYQLGAGIGINALKNIVIDFGYRYF-------------------------------
>UniRef100_A0A356F475	80	0.294	3.001E-13	48	159	192	63	166	200
------------------------------------------------AYGVQAGYVRGELELNNSRDIKRNYIGEMDHF----RLYKHSVMANAYFDY-LTCTPWTPYVGAGIGSAYLKAD---DGSHAKSVYNLAWQVMAGLTYDINSHWTLDAGYRY--------------------------------
>UniRef100_A0A972FJ44	80	0.267	3.001E-13	43	164	192	73	192	222
-------------------------------------------FGGGLGFGYQFTDFlRLDTTINYAGYDR------YRNAGLSGDHALWTGMANAYVDLGTV-VGITPYVGAGVGVAHARTRFdagiNGEPGFGYNQTGLAYTLNAGVAYRMTDNASLDLGYQYLSAPN---------------------------
>UniRef100_Q5W8Z3	80	0.245	3.001E-13	27	171	192	36	195	224
---------------------------TNVFTISNYSFKYEnnPFLGFAGAIGYSMDGPRVEFEVSYETFDVknqgnnykneahryyalsqqDTITEHKFVVLKNEGLADISFMLNACYDVTTEGIPFSPYICAGIGTDLVSMFETTNP-------KISYQGKLGLSYPISPEASVFVGGHFHKVIGNEFKDIP--------------------
>UniRef100_A0A7Y6JSL6	80	0.318	3.001E-13	51	163	192	130	242	263
---------------------------------------------------YARENGRIDFEAMYSGINIE---GGDSPAVFDRSASIFAFLLNFYYNLSIQDTQFAPYIGLGIGPTVFRFKKVNGSPKNSMPLNvpwFAYQVKLGVNYSIIPEVKAFLGYRYFSIP----------------------------
>UniRef100_UPI001AD97188	80	0.265	3.001E-13	45	164	192	88	233	267
---------------------------------------------GGLGVGYQFNDlFRADVTGDLFRGDFSGRFSTASPcaggaggagctGKTSASFKAGSLLANAYVDLGTV-AGFTPYVGGGVGATRVSWGDvrmtsacvgcasdvaSSARSSGDADWRFTYALMAGLAYQLSPNVKLDLGYRYSHVAG---------------------------
>UniRef100_A0A1E3VB10	80	0.265	3.001E-13	18	164	192	54	228	267
------------------PYYRTFDGAGYET-VPFDNTRFGRPVSGTIGLGYQFTDiFRADVTAEYFEGRFDGASLRATPCAGEGagtscalshsaNFSALGLMANGYVDLAT-LAGFTPYVGAGLGATHIDWktahesstciaglgmcagSEGGASYQGRDGWRFAYALMAGVSYDVTDRLKLDMGYRFSYIAG---------------------------
>UniRef100_A0A6I3KLC8	80	0.280	3.001E-13	46	159	192	90	220	273
----------------------------------------------GLGVGWQARHWlRFDLTGEYRGDAIfvghdqypGGVGFLPGTNEYTADIKSWLGLANAYVDMG-NWCGFTPYIGAGIGFASISVEGMKDINvpragaafgSDHTSTNFAWALHAGVSYDVTPQTVIDLAYRY--------------------------------
>UniRef100_A0A977ITL6	80	0.313	3.001E-13	44	173	192	104	246	275
--------------------------------------------SFEGATGYAMGGARVEIEagykkfasvadGEYRHADAHNYVAVGRADVLDannyfvmkiDSVTDTSVMLNACYDVMHTDLPVSPYVCAGLGASFIEIAKHAIS-------KFAYQGKVGVSYQLTPEISLVAGGYYHGLFDEQYDSIPAS------------------
>UniRef100_UPI0007DEF5FD	80	0.236	3.001E-13	40	176	192	79	242	280
----------------------------------------DGGMLYGIGVGYQFNSWfRADVTGEYRSkvsfNGTDFFTFPGPSslgDTYHGGIQSWVGLVNVYADLGTWGC-LTPFIGAGVGAAVIKTAAFSDNATFPSgsgltssfiadgatKTNFAWALHAGVAYKVTNNFTVELAYRYLdmGTAGQGqghfFDNTPAGPSS---------------
>UniRef100_UPI0010B1D8D6	80	0.250	3.001E-13	40	176	192	83	245	282
----------------------------------------DSGMVYGLGVGYQFNNWfRADITGEYRSkvsfNGTDFATFPTNPlaDAYHGGYQAWVGLVNVYADLGTW-WCLTPFIGAGVGAASIKTTAFSDVATFPSgsgltgtfvadgatKTNLAWAVHAGVAYKVTNNFTVELAYRYLDMGtakhgnGRSFDGTNTGPSS---------------
>UniRef100_UPI0012A11D11	80	0.237	3.001E-13	46	163	192	88	229	283
----------------------------------------------GVGVGYRFNNWfRADVTGQYRGNSNfkgtDRFTGTAGGVPYSGidnysaSKSEWLVLANAYVDLGTW-WCITPFIGAGVGGARVSIANFTDtginnlavgntsfaSAPSGSKWNFAWAAHAGLAYKVNPNLVLELAYSYVDLG----------------------------
>UniRef100_UPI00222F7D80	80	0.240	3.001E-13	30	165	192	67	221	284
------------------------------QLLSKYKGDYNPPFAANVALGYtgelGNNSYRAELEGMYSSVKVDNIGLASSQITVSylkdigkdagkktyiysatvnhDQIENMSLMANVYHHWKSERFSFSPYVGVGVGATRM-------TMFEKSSIRPAGQLKAGLDYHINEDVNMHIGYRGFGVIGD--------------------------
>UniRef100_B1N6B7	80	0.250	3.001E-13	9	191	192	76	280	285
---------GLNKGGSIAnsHDFSKID------PSLDFHNNLISGFSG--SIGYAMDGPRIEIEATYQKFHPKNPDNNDTDSSDHYKyyglfregtpqeeehryvvlknegLTFMSLTVNACYDIVAEGIPFIPYACVGIGSDLID-------IFNDKNLKFAYQGKVGISYPITSEVSAFIGGYYHGIIGNKFNklpvKTPVTLDTAPQTTSASVeldtgffGGEIGV
>UniRef100_UPI002232A1B3	80	0.300	3.001E-13	47	165	192	184	303	322
-----------------------------------------------ISLGYYAGeNGRVDFETMYSRANIED---SNSPPVFDKSASVFAFLLNFYYNPSIQGTQFAPYIGLGIGPTVFRLKRISGSPQNSMPlnlPCFAYQIKLGVNYSIIPEVKTFLGYRYFSIPTP--------------------------
>UniRef100_B6IS41	80	0.272	3.001E-13	50	163	192	65	184	356
--------------------------------------------------GYRLGNgIRAGVEIGRSESTIgDIAGGLPGRAGGAGDVSAWTFMGVLYYEFA-GMSRFRPYLGVGAGMASVGLNDAGElfapgLIVDEDDRAVAWQLAAGVSYALSPTLDLTLGYRFLDTG----------------------------
>UniRef100_A0A6N3SZP1	80	0.293	3.001E-13	42	178	192	67	215	379
------------------------------------------GFTGFGAFGWGFGNgLRAEVEGVYNYSNIDHRGGTSVPGHTRGSDQSYGGFVNVLYDIDLKqfgiDAPVTPFVGVGAGYLWQHYNPTQTNFVNHNTSrlggtngGFAYQGIVGAAYDVGvPGLQLTTEYRMIGQPG-SFTDGAFTSTANY-------------
>UniRef100_A0A925B5N8	80	0.250	3.001E-13	40	161	192	68	211	381
----------------------------------------DTGFVGVASIGYGLGNgLRLEIEGSYRQNqvgKANNLVGAGGVSASGGDQNKYGGMFNVLYDINIAGSPITPYVGLGVGYSWVQQQNTRYSgrvgpvagfptgfnellRTNAAEGSFAYQAIVGGAFALGvPGLSLTAEYRFLG------------------------------
>UniRef100_A0A437MJP5	80	0.226	3.001E-13	38	165	192	59	208	381
--------------------------------------TYRTGTNVTGSVGWGFGNgFRAELEGYWRRAGiqearfFSQGSFNGGISTTAGTAQVYGFMANAYYDFDLsvfgPGWSWiQPYVGVGLGFAYSQFRDLSmdtytslRTTANGNGRTLAYQAIIGAAVPLddwAPGLSLLAEYRYFGAGSP--------------------------
>UniRef100_A0A525JHM3	80	0.223	3.001E-13	47	167	192	67	226	406
-----------------------------------------------LRLGYQVaDNWRVELEGGYRpgnlrnvlggsnqavfglcDPNVLRTAAAPACGSPQGKIEPWSLMVNVIYDIG-PHWIVDPFIGFGIGAQNLDlttfgqfsnvsgtvtpaggaNPAIQTLQVNDNQTVFAYQAIAGLSYKVMDRLNVDLTYRYQGTSPATF------------------------
>UniRef100_UPI000B0159F4	80	0.194	3.001E-13	42	169	192	68	262	426
------------------------------------------GWAGLGSVGWGFGNgLRLEIEGNYRSNDLDRYTIAGyRLPRAKGSAETYGVMANAYYDFDLSSYGISssalmPYIGVGVGYAWsshrglsgsinatapagladrvvsrvnselesrflanltaeqraelpanaipqinlntSNLNANAQVRSDDTDGDFAYQAMAGVAFPIRavPGLAVTAEYRFFGTLSNKLST----------------------
>UniRef100_A0A7Y2BMT2	80	0.313	4.089E-13	43	159	192	50	157	182
-------------------------------------------FSGGGGVGYNYNHmFRTDVTF---DAAID---YEESFFGVNVSLDSYSVMANGYLDIPF-GGPFTPYVGAGVGYGWVEASALGLSATEE---GVAFAGMAGISYDMSQDMALDLGYKY--------------------------------
>UniRef100_A0A1V2SLG9	80	0.273	4.089E-13	47	159	192	71	177	189
-----------------------------------------------IGVGYQFNNyLRADATVGYSQRDSNY---------YETTTDLWEAMANAYVDLG-NYYGITPYVGGGIGFANVNYDYQGPVDARLKSGGtnrFEWALMAGIAVDITPRLKLDLGYRY--------------------------------
>UniRef100_A0A502BPA4	80	0.273	4.089E-13	4	164	192	44	202	236
----SGWYLRGDIGYSW-NRFRRADfELPDLNGNRFDGDLNGSFVLGGG-IGYQItDYLRTDLTLDYLTRAKFTTDYDES------RMSGLSVLANAYVDLA-NFGGVTPYIGAGLGATRVKWDDmavaaNGHELSGQADWRFTYALMAGASVELTHNLKLDASYRFRHMNG---------------------------
>UniRef100_A0A366DUZ9	80	0.282	4.089E-13	44	159	192	89	202	238
--------------------------------------------AYSGGVGYQFtNNIRGDITAGYRKLK-------ASGEPVEADV--WEVMANAYYDIG-NFSGVTPYVGAGLGMANVDYKvgykipgTNDDAFGGRNTTRLQWALMAGAAIDVTENIKFDLGYRY--------------------------------
>UniRef100_UPI00167553A5	80	0.244	4.089E-13	44	190	192	80	251	257
--------------------------------------------AVGKSTGY--GPFRSELELSYTTNrtadhsnlqalggnvsGVDAGILFNTNTPlgittgrlledAQGSVNTIGVMVNGYYDFTVANERVHPFVGVGIGAMNVDVRYKPSGADfaDDSATVFGYQAMIGADYDLTDSTVLHAGFRYRGAQPVEIETNLLPSDLEVDV--NQFIAEIG-
>UniRef100_UPI001E52708F	80	0.262	4.089E-13	35	159	192	87	222	258
-----------------------------------DDDRFDRPVSGTLGLGYRLTDiLRADLTADLFDGRFEGTQETAGvSTRYRADLRGVGLMANAYVDLATV-AGFTPYLGAGIGATYVDWQDVTvrsggapvagGAYEGDDGWRFTYALMAGASYDLTERLKLDIGYRY--------------------------------
>UniRef100_X5GKV5	80	0.271	4.089E-13	16	167	192	65	230	271
----------------FALGFTESDITTHSGFKQVYNPTYASNFAGfSGVIGYYVDDFRIEFEGSYESFEPERQWYPEGSESYKffalsradtmadnkfivlenNGVMNKSLNVNFCYDVAHGQVPLAPYVCAGVGADYIKFLGRSLP-------KFSYQVKFGVNYPVSVNIMLFGGGYYHRVVGNKY------------------------
>UniRef100_A0A7X0IN43	80	0.267	4.089E-13	35	164	192	78	237	274
-----------------------------------DSNRFGGDFSGGLGIGYQFNDlFRADVTGDIFSGDFNgrlssamscsgGAGGTGCSTNARSSFTAGSLMVNGYVDLGTV-AGFTPYLGAGLGATRVSWGSvnaigscvdgtsscggvvpVSTRYSGDSDWRLTYALMAGVAYEVSPNIKVDLGYRFSHIAG---------------------------
>UniRef100_A0A7Y4H4P1	80	0.237	4.089E-13	46	163	192	86	227	280
----------------------------------------------GVGVGYRINNWfRADVTGQYRGNANFKATDRftgtaggvayNGIDNYGGSKSEWLVMANAYVDLGTW-WCITPFIGAGVGGARVTISNFTDTGTNslpftttsfasapaGSKWNFAWAAHAGLAYSVNPNLVLELAYSYVNLG----------------------------
>UniRef100_A0A917Q7Z5	80	0.250	4.089E-13	44	164	192	87	228	281
--------------------------------------------FVGVGVGYRFNSWlRADVTGEYRgrsqYRGLDRVRQTGAAAFNQAnefyfDKTEWVGLVNGYLDLGTWH-GVTPFVGAGAGFAHVTIDNFRDVVtlrsghsgvayaDADSRTNFAWALYAGLGYEVSPNLSLELGYRYLNMGD---------------------------
>UniRef100_UPI001F16C379	80	0.320	4.089E-13	43	163	192	141	262	283
-------------------------------------------WLGSASLGYYaAENGRVDFEVMYSKVNIKD---SNATPIFDKSAGIFTFLLNFYYNPRIQNTKFAPYAGLGIGPTVFRLKKVNEPNKDLMPLNvpwFAYQVKLGVDYSIIPEIKTFLGYRYFSIP----------------------------
>UniRef100_UPI000346A4C6	80	0.240	4.089E-13	34	169	192	76	251	304
----------------------------------GYSPKYVPGLAGGASIGYVFKNMRVDLEVLYsqtnlddedysdkgkaryielRRNDDVSVGTERKSPWRSGKVDieiqekppnvqvkfkaafkmknegfnNLAGMINVYNDFNVGEMLCIPYFGVGAGVTKVKFLGKTR-------YALAYQAKLGVNYPLTTNTQAFAGLRYFGILGNEFKG----------------------
>UniRef100_A0A1H1KGC6	80	0.230	4.089E-13	47	163	192	94	248	310
-----------------------------------------------AGIGYQFNQWiRADVTAEYRtaiglrgvfQEKIFNPFVPFaflGQNEMPGTLQSTLVMANAYADIGTW-YGLTPYVGAGVGIVRHNMSGFTDsgfafsgtafaanglpngalspvlnsPITDKTKTNFAWAAMAGLSYSITPNLKLDLGYRYMNLG----------------------------
>UniRef100_UPI00209DD445	80	0.305	4.089E-13	47	163	192	172	289	310
-----------------------------------------------ISLGYYAGeNGRVDFETMYSRANIES---SNSPLVFDKSASIFAFLLNLYYNPSVQDTQFAPYIGLGIGPTVFRLKKINGSPQNSMPFNvpwFAYQIKLGINYSIIPEVKTFLGYRYFSVP----------------------------
>UniRef100_A0A2S5PAD6	80	0.268	4.089E-13	42	166	192	129	264	311
------------------------------------------GFRGEVTFGYR-GDRKLDGEPLIFNpgpRPGDPVGPPPAdlDDPLHTSITSYTLMLNVYKDLG-NYAGFTPYVGAGIGAAyhivdptfFTGNPALTNRIEGDRDLAFAWALMAGVGYQLSDRAILDFGYRYIDLGKAN-------------------------
>UniRef100_A0A2A4LJU9	80	0.257	4.089E-13	45	164	192	130	261	322
---------------------------------------------GAAVAGYKFDNLRVEVAGEYRRHNISTgaTVLGGVSVNYSGQNQQYGALISAFYDVDIPGIPVQPYVGLGAGLLLSNTQFGIDYTAGGTTTsaginfsngmSFVGAAMAGVAINIADNFTLDLGYRFTNILG---------------------------
>UniRef100_A0A7Y7IWL9	80	0.305	4.089E-13	42	161	192	64	197	374
------------------------------------------GFTGFGAFGWGFGNgLRVELEGVYNYSEISHRAYTAMPGSTSGNDQSYGGLVNVLYDIDLKqfgiDVPITPFVGVGVGYLWQHYSPTTTAYMNGDvsrlggtNGGFAYQGIIGAAYDIPgvPGLQVTAQYRMLG------------------------------
>UniRef100_A0A2E5LJ46	80	0.220	4.089E-13	33	163	192	262	403	438
---------------------------------ETDAPLTSGVFSG--ALGISWAsyglPVRNEFEFTYRmKADTDITTTNXTSgvaQAGTAEISXVNFMLNSFYDFPIQS-KFSPFIGLGLGVSQNDLEVSTTlngvsqTYESDASIGFAYSLMAGTGYRVSPRWLVDFAYRYIDAG----------------------------
>UniRef100_A0A3M9YNH9	79	0.225	5.572E-13	40	190	192	75	247	262
----------------------------------------DTGYAINGQVGYAFDNgFRIEVEGAYTRYGVDThtgltvgganidsvdvavltrgapaaanPTVGAVIADGQGRVSNFGLFGNVFYDIDTGSS-FKPFVGAGLGYQWADVRYRPSGVDvaDDNDGGLAYQLMAGASVALSDSAELFGQY--------TWRDRTDTANVPLNLLPANLGVETG-
>UniRef100_A0A657LMM5	79	0.268	5.572E-13	47	164	192	77	224	263
-----------------------------------------------LGLGYQINDmFRADLTGEYFdgRFDGDSRAVLPCAGEGAGttcaigtnaDVTAYGLMANGYVDLGT-LAGFTPYLGAGLGATNLRFsdvtqtsscidslgvcaggPSATASYNGYDSWRFTYALMAGVSYDVTDRLKLDLGYRYSHIGG---------------------------
>UniRef100_A0A097A2D5	79	0.289	5.572E-13	47	171	192	112	249	283
-----------------------------------------------GAVGYSLGGARVELETSYRRFAtlADGQYAKSGAESLAaitrdaeitetnyfvvkiDEITNTSVMLNGCYDVLHADLPVSPYVCAGIGASFVDISKQVT-------TKLAYRGKAGISYQFTPEISLVAGGFYHGLFDESYRDIP--------------------
>UniRef100_UPI001CE236FA	79	0.250	5.572E-13	40	176	192	83	245	283
----------------------------------------DSGMLYGIGVGYQFNSWfRADITGEYRSkvsfNGTDFATFPTNPlaDAYHGGYTSWVGLVNVYADLGTW-WCLTPFIGAGVGAASIKTTAFSDvatfpsgsgltgtyIADGASKTNLAWAVHAGVAYKVTNNFTVELAYRYLDMGtakqgnGRSFDGSNAGPSS---------------
>UniRef100_UPI0021F90484	79	0.297	5.572E-13	47	163	192	172	289	310
-----------------------------------------------ISLGYYAGeNGRVDFEAMYSRANIEN---SNSPLVFDKSASIFAFLLNLYYNPSFQDTQFAPYIGLGIGPTVFRLKRINGSPQSSMPLNvpwFAYQIKLGINYSIIPEVKTFLGYRYFSVP----------------------------
>UniRef100_A0A7X4BHX9	79	0.225	5.572E-13	41	186	192	96	284	313
-----------------------------------------SGILAGLAVGYRLGSFRVEGEYFYRgtrygstdepyfpaddWRPSDSPEYNDGAEDAVENLMSHNVFANLYYDYHT-DSKFTPYAGFGIGFAQVSVQYRTRWHRNPngdeintiqlphgdpalnqrlaglltngeatmSDTLFGYQALAGVDYQVSEPLTIGLKFRY-----AMFGEfEDDSAYTRLRSHASVAG-----
>UniRef100_A0A2A4XX12	79	0.257	5.572E-13	46	164	192	130	261	322
----------------------------------------------GAAVtGYKFDNLRVEVSGEYRQHNIltGATTLGSASVNYSAQSQQYGALISAFYDVDIPDIPVQPYIGLGAGLLLSNTQYSVDYTAGGTTTsasvnfsngmSFAGAVMAGVAINIADNFTLDLGYRFTNILG---------------------------
>UniRef100_A0A963YQ39	79	0.270	5.572E-13	39	161	192	61	193	359
---------------------------------------YKGGVSGSGSIGYGLGNgLRLEIEGIYLRASNKNIKPGAYGPNnaYHGYQQKYGAFANALYDIDVGSPYIFPYVGAGVGYLWTSIPSGavtsaGVSNISDTSGSFAYQGIAGVSIPVppAPGLSITAEYHYIG------------------------------
>UniRef100_UPI001D072468	79	0.276	5.572E-13	43	160	192	61	189	360
-------------------------------------------YAGAAALGYGFGNgLRVELSGDYDRNTahsfNSTYVGASRRGAATGGLNTYGLMVNGYYDLSL-GWPVFPYVGAGVGYQWQQlshkiHEDAWGVVTAGTRGSFAYDLIAGLSYPLPmvPGLSLTGEYRFM-------------------------------
>UniRef100_A0A850P427	79	0.274	5.572E-13	42	162	192	67	201	377
------------------------------------------GFTGRGAVGWGFGNgLRAEVEGVYNYSQINHLRATSAPGSTSGSTQEYGGLINVLYDIDLTQFginvPVTPYVGVGAGYLWQHFNPVQTNFANgvvnrigGTNGGFAYQGIVGAAYDIPgvPGLAVTADYRMMGT-----------------------------
>UniRef100_A0A9E6QWK4	79	0.203	5.572E-13	42	164	192	74	223	406
------------------------------------------GWNANAQIGYAFDNgLRIELDGSYvtydleyhrdfvlggtliedpdanilTRGAPTGLSVGEALADARGDVESYGGFLNILYDFDLGS--VKPYIGAGAGIYVIDVDYapSGVLIANDADTTFAYQGIAGVSGELSDRVELFAEYKYRGLFD---------------------------
>UniRef100_UPI0010C9E243	79	0.257	7.592E-13	43	167	192	70	180	194
-------------------------------------------FTGGLGVGYRFNNtFRGDITADYS----------GKYDVGNNKIDAWTVLANGYVDIPLSDT-IVPYLGAGAGYGWV------DGKHSYSEDGFTAAAMAGVGFKVSDSVTLDVGYRFRDAFidGPNF------------------------
>UniRef100_A0A239DH05	79	0.293	7.592E-13	39	166	192	59	188	206
---------------------------------------RDKGFNGSLALGYRWDDFRFELEGFYGQLLDVKGTVPASVTvpagyRLPGKVTMMTATVGAYYDWHVTDI-YQPYVGLGLGAAHVRNKSDALLV--DTGTSPAGFLETGLNMRLADGVTVAPAYRYLRVRGDD-------------------------
>UniRef100_A0A371B711	79	0.246	7.592E-13	43	164	192	80	206	240
-------------------------------------------YSGGLGIGVKTDWLRTDITVdGASKMKYESTTVTTNDT--TAKVSAITAMFNGYFDLTTW-YGITPYVGAGFGGARVQVTDYQSTvtppfggDTSRSQWNVAWAAMGGLAYQIAPNMQVDVGYRYLSLGN---------------------------
>UniRef100_UPI000976038B	79	0.255	7.592E-13	0	159	192	20	192	244
SAEQTGLYIAPKFIWGFAPVDIKTTGtisIVNVQTISDSVSHKktESLPGGALAVGYDFNhmfqtPIRTELEFSFFK------KMDIKHNGQKTDITLGALLVNGYFDIKT-DSPFTPYIGVGLGIAGVKTKSNASIdnlgydikvkLDDKTKKNFAWMATVGTSYEISETFALDLGYRF--------------------------------
>UniRef100_A0A951M6G5	79	0.262	7.592E-13	46	172	192	83	237	262
----------------------------------------------GGGVGYKINNWfRADVTADYTfagNIRASYLVPNCCLATDKTGLASWAVLANGYVDLGTWS-AITPYVGGGVGYAFTEVSKIVneqftqtitgsfvpmldpttglpilNAFPTHTTGRFAWALMAGAAIDVAPSTKLDFGYRYLNVSDARFATDSF-------------------
>UniRef100_A0A937ZE84	79	0.293	7.592E-13	46	165	192	80	211	267
----------------------------------------------GLGIGYQFNNWlRFDVTGEYRgkaNFHGFDIVGTTSTNEYRGSKSEWLALANVYVDLGTW-YSFTPFVGVGIGASYNTISNFMDVgtmtpsvayADTASKWNFAWAAHAGVAYKVNSSLSLEFAYRYVSLGDA--------------------------
>UniRef100_UPI0015FADAF9	79	0.222	7.592E-13	44	164	192	88	239	269
--------------------------------------------SGGAGIGYQFNDlFRADLTGEFFEGTFEGsgrtvqpcsgaaPAGTGCSYGGKADFRAYGLMANGYVDL-LNVSGFTPYVGAGIGATHVAWGTFNASascvdgsgacggatfadarYGGEDGWRFTYALMAGVSYSVSDRVKLDIGYRFSDIAG---------------------------
>UniRef100_UPI001FCEC119	79	0.274	7.592E-13	44	163	192	81	221	276
--------------------------------------------FAGAGVGYQFNNWfRVDVTGEYRTAANYRATQSYANifglpcglrcyDIYSAQHSAAVFLANGYVDLGAW-YGITPFVGGGVGVAVNRLNDLYDLSaqpaggfgiaQDATKTNFAWAVMAGLAYDITPNFKVELGYRYLDMG----------------------------
>UniRef100_UPI0020C82B76	79	0.280	7.592E-13	42	159	192	80	217	276
------------------------------------------GFSIGGGVGYQIDDhLRTDVTLDYMFKSKFRGSTSGfcggvaCHSSDRSSMTALSLLANAYVDIGTYGI-FTPYVGGGIGGTYVKWNNLDNTICDDptnpgcyttghggkKSWRFTYALMAGASVDLTCNLKADVGYRF--------------------------------
>UniRef100_A0A0D7EW34	79	0.262	7.592E-13	46	166	192	85	228	280
----------------------------------------------GLGVGYQFNSWfRADVTGQYRGNAaihgstvVDYGVGGTSADSYSGNKQEYLILANGYVDLGTW-WCVTPFVGAGVGVANVNLKGFRDDgfnqyagpsythsatyFDNVSKWNFAWAAHAGLAYKVTPNVTLELAYSYVDMGSVS-------------------------
>UniRef100_UPI001FEECFC4	79	0.209	7.592E-13	46	163	192	86	227	280
----------------------------------------------GVGVGYRFNSWfRADVTGQYRGNSNfkgtDRFNATAGGVPYSGidnytaSKSEWVVMANAYVDLGTW-WCVTPFIGAGVGGSRVTISNFTDtginnlpftttsfaTAPTSSKWNFAWAAHAGLAYNVNPNLVLELAYSYVDLG----------------------------
>UniRef100_UPI00209E3776	79	0.233	7.592E-13	30	166	192	67	222	282
------------------------------QLLSKYKGDYNPPFAANVAFGYtgelNGNSYRAELEGMYSSVKVDNIGFTSSQITVSylketgkdpkketylygaavshDQIENISVMANVYHHWKSDHFSFSPYVGIGVGATRM-------TMFEKSSIRPAGQLKAGFDYRISEDVNMHIGYRGFGAIGSD-------------------------
>UniRef100_UPI0020138AB0	79	0.244	7.592E-13	46	163	192	88	229	282
----------------------------------------------GVGVGYRFNNWfRADVTGQYRGNSNFKGTDRftgtagglayNGIDNYSASKSEWLVLANAYVDLGTW-WCITPFVGAGVGGARVSISNFTDtgtnslpfsttsfaTAPTSSKWNFAWAAHAGLAYKVNPNLVLELAYSYVDLG----------------------------
>UniRef100_A0A679JJ49	79	0.258	7.592E-13	44	166	192	90	227	283
--------------------------------------------FVGAGIGYQANSWlRFDFTGEYRSEAKWIFyaaeTPSGGINRTSGKFSSVVGMANGYVDLGT-YYGITPFVGAGVGFAHHMFGGVTDnglglyqggygVGPEKQKLSFAWAAHAGLAYSITPNVKLELAYRYLNMGSAQ-------------------------
>UniRef100_A0A858PZE0	79	0.313	7.592E-13	44	173	192	109	251	283
--------------------------------------------SFEGAAGYAMGGARVEVEAGYKKFAATSDVdykhadahqfVGIGREPVFadgnyfvmkiDSITDISVMLNACYDVMHTDLPVSPYVCAGLGASFVD-------IANQTTSKLAYKGKVGVSYQLTPEISLIAGGFYHGLFDEKFENIPAN------------------
>UniRef100_A0A859QD99	79	0.231	7.592E-13	44	164	192	98	247	286
--------------------------------------------SGMIGIGYRFNDvIRADITAEYFEGRFDGSSLSAAPCAGQGagtscafsheaNFSALGLMANGYVDLAT-LAGFTPYLGAGIGATNIDWNtvhetatcvpgggacaggAGGTSYGGEDSWRFTYALMAGISYDITDRLKLDLGYRYSRIAD---------------------------
>UniRef100_Q2GF60	79	0.242	7.592E-13	41	171	192	100	247	286
-----------------------------------------SGFAG--AIGYSMDGPRIELEVSYeafdvknqgnnykneahRYYALSHLLGTETQIDGAGSASVFlineglldkSFMLNACYDVISEGIPFSPYICAGIGIDLVSMFEAINP-------KISYQGKLGLSYPISPEASVFIGGHFHKVIGNEFRDIP--------------------
>UniRef100_A0A1I2W647	79	0.250	7.592E-13	44	163	192	89	230	289
--------------------------------------------FAGGGIGYQFNGFlRGDITGEYRggsrfsfvekfNLPYPNGVPAKGIDYDQGNLSSVVAMANGYIDLGTW-YGLTPFVGGGIGAAFHTISGFNDTgagsaaggfgiAATKRTTTLAWAAMAGLGYSVTPNLKLELGYRYLNLG----------------------------
>UniRef100_A0A7W6HG96	79	0.257	7.592E-13	35	174	192	81	242	301
-----------------------------------DELETKSSYTLGAGLGYRFsDHFRADVSLDYYDLDIDgrsdcpSYVGFGCNYNDSTSADVWTAMANAYVDLKKLGS-ITPYIGAGLGFAHVGYGKMKNEICNptcgaegnfmgyhegEDSWRFASSLMAGASVDLTKQLKLDVGYRYTRVFeGDAFGYDQVDS-----------------
>UniRef100_UPI002024F4BA	79	0.310	7.592E-13	51	163	192	193	305	326
---------------------------------------------------YDGENGRVDFETMYSKVNIEN---SNSPPVFDKSASVFAFLLNFYYNPSIQGTQFAPYIGLGIGPTVFRLKRISGSPQNSMPLNvpwFAYQIKLGVDYSIIPEVKTFLGYRYFSVP----------------------------
>UniRef100_A0A4Q5R8B8	79	0.264	7.592E-13	42	164	192	60	210	383
------------------------------------------GFTGVVSVGYGLGNgLRLEVEGGFIQNRFKKAGGNAqvGVANFGGDEYKYTGMVNALYDidpavFGLGTLPVVPYIGAGVGYAWaqhknarilgfvpatpgVNTPFGQYQfRSNDGEGDFAYQAIAGVAFPITaiPGLSLTAEYRFMGLVG---------------------------
>UniRef100_A0A2P1L4H3	79	0.907	1.034E-12	1	54	192	4	57	58
-DEETSYYVRLQYNGEILPLFTNVDGITNAAGKEKDSPLTASFIAGGGAFGYKMD-----------------------------------------------------------------------------------------------------------------------------------------
>UniRef100_UPI00048F9521	79	0.284	1.034E-12	44	164	192	69	186	217
--------------------------------------------SMGAAVGWQpMESLRLELE--YASRGKDRAMLPPSV--DVAGTGSVSLMANALFDVKVTDW-LTPYVGFGVGWTRQEADRVNATFSSDvRGEVFAYQGIIGLSVPFTSRLSFFADGRYLRTGD---------------------------
>UniRef100_UPI001CE2359E	79	0.275	1.034E-12	44	159	192	90	199	235
--------------------------------------------AYSGGVGYQFtDNIRGDVTLGYRKMKISGEPIEAG---------IWDVMANAYYDIG-NFSGVTPYVGAGLGMAKVDYKVHgpvGDFINGRDTTRLQWALMAGAAIDVTENIKFDLGYRY--------------------------------
>UniRef100_UPI001C693352	79	0.250	1.034E-12	44	159	192	88	201	237
--------------------------------------------AYSGGVGYQFtDNIRGDITAGYRKLKV-------GGEPIEADI--WEAMANAYYDIG-NFSGVTPYIGAGLGMANMdykvgykDADTGKNLIDGRNTTRLQWALMAGAAIDVTENIKFDLGYRY--------------------------------
>UniRef100_UPI001FE1DFFB	79	0.273	1.034E-12	6	164	192	44	209	242
------WYIRgdLGYSGWIkgdRPRLTDAGGTRDFDTARFSRPL-----SYGVGIGYQFSDlLRGDVTADFSKDDFkGSAACAGGPCAFKADYSAAGLMANGYIDLGT-LAGFTPYLGAGLGATWLDWRNPACSgagcpgVEGRDGLRFTYALMAGASVDLTSRVKLDFGYRFSGMGG---------------------------
>UniRef100_A0A090GS07	79	0.243	1.034E-12	4	167	192	45	224	254
----SGWYLRGDVSYLANKSFDKQDFAFTPASFKNDETP----VFGSIGFGYHFNDyLRADLNLGYLpgnkvSVGYDDSATAAEPTIASGSLKNYafTGLLNGYVDLGT-YVGITPYVGAGVGFVRskskLSAFYSTDNGDDTDDfvlknnktqYAFAYTLNAGLAYQVSKNVLVDLGYQYFSAPDAEY------------------------
>UniRef100_A0A7W6EE07	79	0.309	1.034E-12	42	164	192	79	216	256
------------------------------------------GLAGGLGLGFQAVDWlRADATVRYSEPDVDFSVPvlclsaaLCGASRAPGEVRAVELMGNVYADLGTV-AGFTPYLGGGLGAVHLSYGDgafdlggaGAAPVAGQQSWRFAYALSAGVAYDVTPAMALDLGYRYLDVEG---------------------------
>UniRef100_UPI0022AE8D97	79	0.236	1.034E-12	43	164	192	69	219	258
-------------------------------------------ISGTIGIGYQFNDvVRADITAEYFEGRFDGSSLSTTPCAGQGagtscdfshsaNFSALGLMANGYVDLAT-LAGFTPYLGAGIGATNINWNtvretatcvpeggacagaTGGTSYDGEDSWRFTYALMAGVSYDITDRLKFDLGYRYSRIAD---------------------------
>UniRef100_A0A060Q4J7	79	0.297	1.034E-12	47	163	192	125	242	263
-----------------------------------------------ISLGYHaRENGRIDFETMYSWANIKS---DNPLPVFDKSVSIFAFLLNFYYNPSIQDTQFAPYISLGIGPTVFRLKKVNGSPKNSMPLNvpwFAYQVKLGVNYSIIPEVKAFLGYRYFSIP----------------------------
>UniRef100_A0A849HUX8	79	0.294	1.034E-12	38	159	192	49	173	270
--------------------------------------LSRPSYAGDLAVGYGFGNgFRVELNGNYYRNTAHKI---GGGPRVTGGLDTYGPMVNALYDMNV-GLPIFPYVGAGVGYQWQNLDSSlktaGYAPVSGNKGSFAYNIIAGAAYPLPmvPGLSLTAEYKF--------------------------------
>UniRef100_A0A840N7G6	79	0.242	1.034E-12	46	164	192	83	217	272
----------------------------------------------GLGAGYRFNNWfRADVTGEYRgksnFHGVDVVTVNGTPFgtnTYTGSKSEWLVLANAYFDLGTW-WCITPFIGAGVGGSANTISGFTDTgqpaaslafGPTATKWNFAWAVHAGLAYKVNPSLTMELAYRYADLGD---------------------------
>UniRef100_A0A651GD56	79	0.262	1.034E-12	46	163	192	86	221	281
----------------------------------------------GAGFGYQFNSWfRADVTGEYRSSSNFTARDRYPDAGLPGGFGYNDFsatkselltLVNAYLDLGTWS-GFTPYIGVGGGFARVDIKNFRDwnelrnvdaRAPNGSRWNFAWALHAGFAYDLTDQLKLDVGYRFVSLG----------------------------
>UniRef100_A0A1E3VT86	79	0.236	1.034E-12	35	165	192	77	235	284
-----------------------------------HEDIKSSPFF-GVGIGYEFNTWlRFDVTGEYRgkslfiaqdRYPGGNGTFSRASNDADGtflpgtneytaDIESWVGLANAYIDLGT-YMCITPYVGGGIGMASVSVLGLKDVNVpnggvaygaDHTETNFAWAVYGGLAYDVNPSVTLDLSYRYTDLGNA--------------------------
>UniRef100_A0A849IAN9	79	0.260	1.034E-12	44	165	192	86	234	284
--------------------------------------------FGGVGVGYKFNDWlRFDVTGEYRgrsnyhgYDSVSTPGIFFGTNQTTTSKSEWVGLANVYFDLGTW-YGFTPFIGAGVGFAHNTLHDYRDvgvsfvptvppgapvglglaTARDHAETNFAWAVHAGVAYAVSPNFSIEFAYRYLNLGDA--------------------------
>UniRef100_UPI0020253ED4	79	0.280	1.034E-12	49	165	192	183	300	319
-------------------------------------------------LGYYAGeNGKIDLEAMYSKVNIED---SNSPPIFDKSASVFAFLLNLYYNPNIQNTQFAPYIGLGIGPTVFRLKKINGSPQNSMPLNvpwFAYQIKLGMNYSIIPEVKTFLGYRYFSIPTP--------------------------
>UniRef100_UPI002230F255	79	0.310	1.034E-12	49	163	192	183	298	319
-------------------------------------------------LGYYAGeNGRVDFEAMYSRVNIEDST---SPLVFDKSASIFAFLLNFYYNPSVQDTQFAPYIGLGIGPTVFRLKRINGSPQNSMPLNvpwFAYQIKLGVDYSIIPEVKTFLGYRYFSIP----------------------------
>UniRef100_UPI001F3ADB68	79	0.291	1.034E-12	42	179	192	69	218	381
------------------------------------------GFTGFGAFGWGFGNgLRAEVEGVYNYSNIDHRGGTSIPGHTRGSDQSYGGFVNVLYDIDLKqfgiDAPVTPFVGVGAGYLWQHYNptqtnfvGGNTSRLGGTNGGFAYQGIVGAAYDVGvPGLQLTTEYRMIGQPG-SFTDGAFTSTANYT------------
>UniRef100_A0A6L8H764	78	0.268	1.409E-12	81	170	192	34	129	153
---------------------------------------------------------------------------------VKGDFSMIAFMGNVDYDFDT-GSRWVPYIGGGLGVATISIDTEnaqGRSLSDDSDTVFAYQVGAGIGYEFpleeGRSITVSLDWRYFATQDPTFKGD---------------------
>UniRef100_A0A966V2F7	78	0.229	1.409E-12	42	190	192	79	249	251
------------------------------------------GVAVEAGIGYDFGNkVRAELTYVNNNYALSTLNFNGsttvnqtgqvvpftGSSSLSGNMSTNSVMVSAYYDIPTKS-RWVPYVGAGLGWTSVSVPSSQASTsvtagaittsstatsSADSASAFGYQAKAGVTYLISATTNAYVEATYQG--NTSFTLNSASYDS-----LNAFGARAG-
>UniRef100_H0TIY6	78	0.239	1.409E-12	46	163	192	61	201	254
----------------------------------------------GVGVGYRFNNWfRADVTGQYRGNSNfkgtDRFTATAFGTPYSGidnysaSKSEWLVLANAYVDLGTW-WCITPFIGAGVGGARVTISNFTDtginsftgvpsfaSAPSASKWNFAWAAHAGVAYQVNTNLVLELAYSYVDMG----------------------------
>UniRef100_UPI00046D2746	78	0.338	1.409E-12	47	163	192	131	248	269
-----------------------------------------------LSLGYYAGrNGRVDFEATYSRFDIKN---GNSPPIFYRSAGIFAFLLNVYYNPSIQDTQIAPYIGLGIGPAVFKLRKINGLSQNSMPLNvpwFAYQVKLGVDYSIIPEIKPSLGYRYFSIP----------------------------
>UniRef100_A0A7S8EF29	78	0.250	1.409E-12	44	164	192	89	222	278
--------------------------------------------SLGAGIGYQANkYFRTDLTADYwfkSKFEGQTTGFCGNGPCQSVDESSMTAMlllANAYADLGTYG-GITPYVGAGIGGAHVKWDnlrntigGTTTEHEGSKNWRFAYAVMAGASYCLTSNLQLDAGYRFSHING---------------------------
>UniRef100_UPI001576B5A6	78	0.233	1.409E-12	40	176	192	81	246	281
----------------------------------------TGGTSYGVGVGYQFNSWfRGDITGEYRSrvsfSGTDIAQFPGASFSdvYQGGYTSWVGLVNAYVDLGTW-WCLTPFIGAGVGAAHIETTGLQDSGSNftalngaqggasyfangASTTNFAWAAHAGVAYKVNNNFTVELAYRYLDMgtavhgFGSSFDGSNAGPSS---------------
>UniRef100_Q9AFA1	78	0.258	1.409E-12	25	173	192	80	246	284
-------------------------GNTNSIFTEKDYSFKydnNPFLGFAGAIGYSMNGPRIEFEISYETFDVKNPGGNykndahmycaldtvsnytagaiTSVMVKNGNLTDISLMLNACYDIMLDGMPVSPYVCAGIGTDLV-------SVINATNPKLSYQGKLGISYSINSETSIFIGGHFHRVIGNEFKDITTS------------------
>UniRef100_A0A0D7Q9H0	78	0.238	1.409E-12	40	176	192	82	248	285
----------------------------------------TGGQSYGLGVGYQFNSWfRADITGEYRSrvsfSGTDVSTFPGGSSLSDvyqGGYTSWVGLANVYADLGTW-WCLTPFVGVGVGAAHIQTTGLQDSgvafapgvgsfgsssyfANGASTTNFAWAAHAGVAYKVNQNFTVELAYRYLNMGtavhgnGQSFDGSNAGPSS---------------
>UniRef100_UPI0001F87A79	78	0.270	1.409E-12	44	163	192	85	231	289
--------------------------------------------FAGAGVGYQFNSWfRADVTGEYRTAANYRATQSytdiwsapgfspcgigaRCHDTYNGQHSAAVFLANGYFDLGTW-YGITPYVGGGIGFAvnWLQNVNDFSAQPaggfgyasDTNRTNFAWAVMAGLAYNVTPNLKLEVGYRYLDMG----------------------------
>UniRef100_A0A2S0NBS1	78	0.264	1.409E-12	44	164	192	90	240	295
--------------------------------------------SIGLGAGYQFNSWfRVDVTGEYRaggrlrgmdYVNFDQSGGTTSQTNlYNGGTRSIVGLANFYVDLGTFCqiGCLTPYVGAGFGFAHTTVSNFTDTStgfnsvtgatgslggyaTTASRTSFAWALMAGVGYKVNERLTLEAGYRYLSLGD---------------------------
>UniRef100_UPI00064A7CF5	78	0.298	1.409E-12	47	165	192	167	286	305
-----------------------------------------------ISLGYYAGeNGRVDFETIYSKVNIEN---SNSPPVFDKSASVSAFLLNFYYNPNIQNTQFAPYIGLGIGPTVFRlkkiNGLPQNSMPLDIPW-FAYQIKLGVDYSIIPEVKTFLGYRYFNIPTP--------------------------
>UniRef100_Q4ECM5	78	0.305	1.409E-12	47	163	192	178	295	316
-----------------------------------------------ISLGYYAGeNGRVDFETMYSRANIEN---SNSPLVFDKSASIFAFLLNFYYNPSVQDIQFAPYIGLGIGPTVFRLKRISGSPQNSMPLNvpwFAYQIKLGVDYSIIPEVKTFLGYRYFSVP----------------------------
>UniRef100_A0A379MV41	78	0.193	1.409E-12	42	170	192	68	263	320
------------------------------------------GWAGLGSVGWGFGNgLRLEIEGNYRSNELDRYTIAGyRLPRAKGSADTYGIMANAYYDFDLSSYGISssalmPYIGVGVGYAWTSHRGLSGSIDatapagladrvvsrvnselqsrflanltaeqraqlpanaipqinlntsdlnaraqvrsDDTDGDFAYQAMAGLAFPVRavPGLAVTAEYRFFGTLSNRLSTT---------------------
>UniRef100_A0A257R0E8	78	0.261	1.409E-12	43	160	192	60	184	352
-------------------------------------------YAGVVGLGYGLGNgVRIEIDGNYYRNTVKKQNDNqiGNNTRMHGGVVTYGAMANLMYDIPV-GLPIEPYFGGGVGYQEQQFEHLVNGYGDNYSgtaGSFAYDLIAGVSYPIAavPGLSLTAEYRFM-------------------------------
>UniRef100_A0A8J6MI61	78	0.239	1.409E-12	42	165	192	67	212	382
------------------------------------------GPAGQVAIGWGFGNgFRAEMEGYLRRPSLDSVTlfgngsFSGGLVSRNGRAQVYGFMANAYYDFDLSALGsvfryVQPYVGAGLGAAYSEFSNLQTdafgslrTTAGGTGRTLAYQAILGVAVPmdyVAPGLAVTAEYRYFGATAP--------------------------
>UniRef100_A0A160HL96	78	0.606	1.920E-12	50	140	192	0	92	93
--------------------------------------------------GYKMDDIRVDVEGVYSYlnkNDVKDVTFDPANT-IADSVTAISGLVNVYYDIAIEDMPITPYIGVGVGAAYISTPLEPAVNEKISKFGFAGQVK---------------------------------------------------
>UniRef100_A0A5B0DZF1	78	0.255	1.920E-12	43	164	192	78	217	257
-------------------------------------------ISGGVGIGYQFNSiFRADMSARYGQNDVFAVGDTSLACGVACRIEASTsqnvldLDVNLYADLGT-IMGFTPYVGAGLGGSYVSYDSVGGELCgvtacldqvfarGDSDWRLSWSLMAGVAYSISEQLMLDLGYRYTDIAG---------------------------
>UniRef100_A0A6I7HH97	78	0.228	1.920E-12	44	164	192	88	239	269
--------------------------------------------AGSAGIGYQFNDlFRADLTGEFFEGTFEGsgratqpcsgaaPAGTGCSYGGKADFRAYGLMANGYVDL-LNVSGFTPYVGAGIGATHVAWGSFTasancvdgagacggatfadERYGGEDGWRFTYALMAGVSYSVSDRVKLDIGYRFSDIAG---------------------------
>UniRef100_UPI000444D27B	78	0.256	1.920E-12	2	167	192	31	230	271
--GRKGFYVGTQYKVgvpnfsnfsaeETLPGLTKsifalgLDKSSISDHAGftqAYNPTYASNFAGfGGVIGYYVNDFRVEFEGAYENFEPERQWYPEGGESHKffalsrtatvtanefivlenDGVIDKSLNVNFCYDIAHGSIPLAPYMCAGVGADYIKFLG-------ISLPKFSYQVKFGVNYPVSVNVMLFGGGYYHKVIGNRY------------------------
>UniRef100_Q9ADV2	78	0.259	1.920E-12	27	167	192	80	234	275
---------------------------THSNFTRSYDPTYASSFAGfSGIIGYYVNDFRVEFEGSYENFEPERQWYPENSQSYKffalsrnatnsdnkfivlenNGVADKSLNVNVCYDIASGSIPLAPYMCAGVGADYIKFLG-------ISLPKFSYQVKFGVNYPLNVNTMLFGGGYYHKVVGDRY------------------------
>UniRef100_UPI0021572B8B	78	0.254	1.920E-12	35	164	192	77	236	276
-----------------------------------DSARLDGNFNLSTGAGYQFNDyFRTDLTLDYFKTDFDGKSMRNTSCSPaqlastkcgyshTDSLASLGLLANAYVDLGTV-WGLTPYVGAGAGVASVDWkgmttskyctgkncdngiPYKDQETSGIESWRFTYALMAGVSYDIAPRTKLDLGYRYANIAG---------------------------
>UniRef100_UPI00140D1052	78	0.287	1.920E-12	40	163	192	84	227	281
----------------------------------------DSAFAGGG-VGYQINNWfRVDVTGEYRTAANYRATQSYANifglacgarcyDIYSAQHSAAVFLANGYVDLGTW-YGITPFVGGGVGVAVNWLNNLYDLSaqpaggfgiaQDATKTNFAWAVMAGLAYNITPNFKVELGYRYLDMG----------------------------
>UniRef100_B1N6B9	78	0.238	1.920E-12	35	167	192	94	243	282
-----------------------------------YEDNPFLGFAG--AIGYSMEGPRIELEVSYetfnvknqdnsykndahmyyllaREVDSSSPTKPQVNKSVllkNEGLTDFSIMLNACYDIITDNIPFSPYICAGVGADLVSMFNSINP-------KLAYQGKLGISYSISPEVSAFIGGHFHKVIGNEF------------------------
>UniRef100_UPI00222711E9	78	0.226	1.920E-12	30	166	192	67	222	282
------------------------------QSLSEYKGDYNPPFAANVAFGYtgelGNNSYRAELEGMYSSVKVDNIGLTSSQITVSylketgedpnketylysaavsnDQIENISVMANVYHHWKSDRFSFSPYVGIGIGATRMTMFEKPSIRP-------AGQLKAGFDYRINEDVNMHIGYRGFGAIGSD-------------------------
>UniRef100_A0A431PWW1	78	0.256	1.920E-12	44	163	192	85	231	285
--------------------------------------------FAGGGVGYQFNNWfRFDLTGEYRtaaqysaiQSYSDIWSAPGASSCgvnarcydlYHGQQSAAVFLGNAYFDLGTW-YGITPFVGGGIGFAtnWQQNLYDVSAQPaggfgfaaNRTQTNFAWQVGAGLAYNVTPNLKLEVAYRYLDMG----------------------------
>UniRef100_A0A6B8MBP2	78	0.263	1.920E-12	44	163	192	84	230	286
--------------------------------------------FAGAGVGYQFNNWfRFDVTGEYRtaaqysaiQSYTDIWSAPGFSPCgiaarchdlYHGQHSAAVFLANAYFDLGTW-YGITPFVGGGVGFATNFLNNWYDISaqpaggfgyaSDKTQTNFAWQVGAGLAYNVTPNLKLEVAYRYLDMG----------------------------
>UniRef100_C0F9T9	78	0.236	1.920E-12	30	164	192	67	220	288
------------------------------QSLSEYKGDYNPPFAANVAFGYtgelGNNSYRAELEGMYSSVKVDNVGLTSSQITVSylkdigkdagkktyiysatvnhDQIENMSLMANVYHYWKSDRFSFSPYVGVGVGATRM-------TMFEKSSIRPAGQLKAGLDYHINEDVNMHIGYRGFGAIG---------------------------
>UniRef100_A0A0S9S6I7	78	0.258	1.920E-12	34	163	192	80	232	293
----------------------------------DQKSVEDSYFAGGG-VGYQFGSyFHGDITAEYRggskfrfQDSYDSVCGGDNAYPCKGvnaynaNLSSVVVMANGYIDLGTW-YGVTPFVGGGVGTAFHRLSGFNDSgfgaasggygyAKDKNTNTFAWAAMAGLGYSVTPNVKLELGYRYMNLG----------------------------
>UniRef100_UPI001FB9760C	78	0.248	1.920E-12	6	169	192	48	238	293
------WYLR----GDVGVGATQVDKIVTTQVGGSlpggyrieQKSISDSYFAGGG-VGYQFNAFlRGDISAEYRggahlgftDSAFTGFVLPDGSPyksidNYTANLSSVVVMANGYVDLGTW-YGVTPYVGGGVGSAFHHVSGFSDigagaasggfgVAPEKHFTNFAWNAQAGFAYSVTPNVKLEVGYRYMNLGQAKLGT----------------------
>UniRef100_UPI002156E47F	78	0.280	1.920E-12	43	159	192	59	182	345
-------------------------------------------YSGDAAVGYGFGNgWRVELNGnFYRNTDHKIDADGGAQQRVTGGLNTYGPMVNVLYDMNV-GLPIFPYVGAGVGYQWQKFNSSmngaGGQVVGGTKGSFAYNIIGGISYPLSfvPGLSATAEYKF--------------------------------
>UniRef100_UPI00131C77AB	78	0.255	1.920E-12	42	166	192	62	199	365
------------------------------------------GFGGVGSVGYGLGNgLRFEVEGSYRQ---DSIRSFGTSAPRTGQSTQqdYGVMANALYDIDLAPYGVsfmTPYVGVGAGYQWSHLNGFASknlttgnvAHIGGTDGNFAYQGIVGAAFPISavPGLALTAEYRFMGILGDQ-------------------------
>UniRef100_A0A1Z5YSK8	78	0.282	1.920E-12	42	180	192	69	219	381
------------------------------------------GFTGFGAFGWGFGNgLRAEVEGVYNYSQINHRGGTSIPGSTRGSDQSYGGLVNVLYDIDLKqfgiDAPVTPFVGVGAGYLWQHYNPTQTNFRNGNTSrlggtngGFAYQGIVGAAYDVGvPGLQVTTEYRMIGQPG-SFTDGAFTSTANYTT-----------
>UniRef100_A0A511X6I5	78	0.244	1.920E-12	7	161	192	35	209	386
-------YINLGGGYDLtqtqhahFSPTTQADGSESNSGTSSKFRHKD-GFTGFGAFGWGFGNgLRAELEGVYNYSQINHRNATPVAGSTSGSDQSYGGFVNVLYDIDLKqfgiDAPITPFVGVGAGYLWQHYNPITTTYANgnvnrvgGTNGGFAYQGIVGAAYDIPsvPGLAITTEYRMIG------------------------------
>UniRef100_A0A926Y995	78	0.285	1.920E-12	71	167	192	308	411	438
-----------------------------------------------------------------------TPAVPATTVSASGSISTLSGLINLYVDIPT-GSDLEPYIGAGVGVSRASANDLTATYPgtsltttvSGTSTVFVYQLMAGLAYNVSPTTAVTLGYRYFNVASQSF------------------------
>UniRef100_A0A950KNQ7	78	0.252	2.615E-12	38	166	192	43	167	183
--------------------------------------HYHTGGGGNVDLGYRFaptnmGDWRLEGEIGYHTFGGDSGYK---------DAHYYSYMGNLYYDIGGWNMGmaknlqITPYLGAGLG--------DATVDKSGHSNSFAYQGMAGLNFtsASMPNVDWSLGYRYFATSGNS-------------------------
>UniRef100_A0A968FV48	78	0.277	2.615E-12	41	173	192	56	188	209
-----------------------------------------IGSVVSFALGTPLNeNVRVEGEITFRQASVDT----FAGFDGEGLAGAVSFMGNGYYDIPLEGSPIKPFVGAGLGFGLLYAAGTgpvGGASTSDSGVGFNYQIMGGGAYEVQSDLFVTATLRYWGSTGVTLEDENGT------------------
>UniRef100_A0A1C7P298	78	0.239	2.615E-12	43	173	192	88	249	270
-------------------------------------------FTGALGVGYQFNDmLRADLTGDYSDGRLDgsgrasipcggEAAGTTCSGRLGADYKAIGLMANGYVDLATV-AGLTPYLGAGLGVTQLRWSDvslrtscvpgaagcsgaapLNQSFDGKSSWRFTYALMAGVSYDMTERLKLDVGYRYSQIADGGiFNSSDID------------------
>UniRef100_A0A170TMA1	78	0.261	2.615E-12	25	167	192	80	240	284
-------------------------GNTNSIFTEKDYSFKyenNPFLGFAGAVGYSMNGPRIEFEVSYETFDVKNPGGNykndahmycaldTASSSTAGattsvmvkneNLTDISLMLNACYDIMLDGMPVSPYVCAGIGTDLV-------SVINATNPKLSYQGKLGISYSINPEASIFIGGHFHRVIGNEF------------------------
>UniRef100_A0A916ZFN7	78	0.243	2.615E-12	44	169	192	105	259	289
--------------------------------------------AYSAGFGYQVTDFlRGDLTAHYWQTDLSLSGSGLSdsacptalaagyaCSGGDSEVKTWEVMANAYLDLGT-FVGVTPYVGAGVGAARVKYDLSLPATcltgtscgagfdvamkNGEDDWRFAFALMGGASYDLTPNLKLDVGYRYVNIDSGEIGK----------------------
>UniRef100_Q46333	78	0.242	2.615E-12	42	173	192	105	252	290
------------------------------------------GFAG--AIGYSMNGPRIEFEVSYETFDVKNPGGNykndahmycaldtGTPGSTQGatlnssvmvkneNLTDIALMLNACYDITLEGMPVSPYVCAGIGTDLV-------SVINATNPKLSYQGKLGISYSINPEASIFIGGHFHRVIGNEFKDITTS------------------
>UniRef100_A0A7Y4XKE1	78	0.271	2.615E-12	62	171	192	135	251	293
--------------------------------------------------------------YGYDHDNNPVTPVQPEDDPLHTTVKSYTAMVNLYKDLG-NYGGITPYVGAGIGAAynmvddvyFTGNPSLVNRIKGDNDLSFAWALMAGVGYQVSDRAILDFGYRYLDLGSAGSQNGD--------------------
>UniRef100_A0A124IJJ6	78	0.287	2.615E-12	73	165	192	155	254	301
-------------------------------------------------------------------------TPPDVDDPIHTSIKSYTLMVNAYYDLG-QFRGFVPYVGAGVGAAyhmvdevyFTENPYLTNRIEGDKTLSFAWSLMAGVAYQVSDRAILDFGYKYIDMGSA--------------------------
>UniRef100_UPI001D191855	78	0.250	2.615E-12	44	164	192	105	262	302
--------------------------------------------SFGVGFGYQFtDYFRGDLTARYWSADIDggdrigscfdyvTATGGTASQASCDSTTSASatgleLMANAYADLGT-FVGFTPYVGAGAGAVKVKYDDvnvshgctlngtacansfynSEASYDGATSWRFAYSLMAGVSYDISRNLKVDLGYRFLDVDG---------------------------
>UniRef100_A0A0Q5ZMY4	78	0.230	2.615E-12	43	163	192	89	239	302
-------------------------------------------YFAGGGVGYQFNAFlRGDITGEYRggsrisfsdsfnafdgngRQIFDGQGRPYKSINfYNGNISSVVVMANGYIDLGTW-YGVTPFVGGGAGYAFHKMSGFHDVgaggatggfgyAPDKKSSSFAWAAQAGLAYAVTPNVSLELAYRYMNLG----------------------------
>UniRef100_UPI001CF30775	78	0.311	2.615E-12	46	163	192	177	295	316
----------------------------------------------GVSLGYYAGeNGRVDFEAMYSTANIEDSNY---PPLFDKSASVFAFLLNFYYNSSIRDTQFAPYIGLGIGPTVFRLKKINGSPENSMPLNvpwFAYQIKLGVDYSIIPEVKTFFGYRYFSIP----------------------------
>UniRef100_UPI0022315BFA	78	0.314	2.615E-12	47	163	192	181	298	319
-----------------------------------------------ISLGYYAGeNGRVDFETMYSIVNIEN---SNSPPVFDKSASIFAFLLNFYYNPSVQDTQFAPYIGLGIGPTVFRLKRINGSPQNSMPLNvpwFAYQIKLGVNYSIIPEIKTFLGYRYFSIP----------------------------
>UniRef100_A0A257P8C5	78	0.263	2.615E-12	38	159	192	54	181	360
--------------------------------------LYKISYAGVASVGYGFGNgFRVELSGNYFRNQGSKIDTDTmGNLPLGGGTDTYGPMVNLLYDMSV-GLPIYPYVGAGAGYQVERFSGYLHSGPNafsGTQGDFAYDVVAGLSYPIAavPGLSLTAEYRF--------------------------------
>UniRef100_A0A925YPF6	77	0.272	3.562E-12	40	159	192	58	162	186
----------------------------------------DSALMLGGGVGYQFNeNMRADITADW---------AGDYDVAPGADMSTTTVLGNLYFDWA-NDTAFTPYVGAGLGYGWV------DDGPSGNDSGLAYGLTAGVSMGLTDNIDLDVGYRF--------------------------------
>UniRef100_A0A218KMI9	77	0.303	3.562E-12	42	160	192	71	183	206
------------------------------------------FFFGGLAMGYYSEDARVEFELINSRVKGD--------IKNREDISVYTGMINLYYDHYNQNTSFAPYAGVGIGFG-IRLSEDTTTMMYGIPFPlpiLSYQGKLGISYNFTPQIGVSVGYRLF-------------------------------
>UniRef100_A0A2T9K2Y3	77	0.307	3.562E-12	54	191	192	76	211	216
------------------------------------------------------GNWRVELAGGYRtQDAGSTIRVGSTTMAAEGDkAQILSADINAYYDFPVAG-PVKPYLGAGIGAASVKLD---DGLIDDTGSALTLQAIAGASVAVSPTVSLFAEARYQRVGPIRVETTTLLGERKSKFDLSSAGALVGV
>UniRef100_K4NS55	77	0.258	3.562E-12	42	173	192	66	211	239
------------------------------------------GFAG--AIGYSMNGPRIEFEISYETFDVKNpggnykndahmycaldtakssggATATTSVMIKNENLTDISLMLNACYDIMLDGMPMSPYVCAGIGTDLV-------SVINSTNPKLSYQGKLGISYSINPEASIFIGGHFHRVIGNEFKDITTS------------------
>UniRef100_A0A961XZ77	77	0.246	3.562E-12	42	164	192	48	196	244
------------------------------------------GATFGAGFGYRFNeTFRTDATLDFMRAGIHGKTScpsyvkagkgfnpveDNCNYEDSSSADIWTTMANAYIDLPKLGM-ITPYMGFGVGAAYVSYDDWNTrevcvgceyqsNKNGLDSWRFAMSAMAGASYDINDQLKLDLGYRYLHVKG---------------------------
>UniRef100_A0A4Q1VTD8	77	0.258	3.562E-12	46	163	192	64	205	257
----------------------------------------------GIGAGYRFNSWfRADVTGQYRGNANfkatDRFTGTAGGLPYSGidnysaSKSEWLFLTNAYVDLGTW-WCITPFVGAGVGAARVSIANFSDtginnlpfstasfaTAPTSSKWNFAWAAHAGLAYKVNPNLVLELAYSYVNLG----------------------------
>UniRef100_B1N6B8	77	0.232	3.562E-12	42	190	192	97	272	278
------------------------------------------GFAG--AVGYSMEGLRLEFEISYEKFDVknpdnsysngahmyyalsrkDNANIGTTPQDKKyvyiknEGLTDISLMLNACYDVISEGISFVPYICAGIGSDFISM-------FDITSPKLSYQGKLGISYSINPEMSVFIGGHFHKVIGDQFkDITPLKPNGIENTtathvlvtlHMCHFGAEIG-
>UniRef100_UPI0022EBAD4B	77	0.275	3.562E-12	46	166	192	95	231	278
----------------------------------------------GFGIGVEHSRWlRFDVTGEYRGKQLfvaqDRYHGPGAPyvNEYTADIESWLGLANAYIDLGTWR-GITPYIGGGIGIASLDVQGFKDvnvvnstiylGDKDKTTTNFAWALYAGISYDVTPQFTLDLGYRYTDLGSVD-------------------------
>UniRef100_A0A6I6AUY5	77	0.240	3.562E-12	43	169	192	102	244	282
-------------------------------------------ISFSGIIGYTTPQgIRLEIEGAYESFDVKSPegyssdsayyryfalvrsmnkeKPKEFTVMKNNGLSVTSIMLNGCYDFRLNDLPLSPYVCAGIGEDFIEF-------FDTLHIKLAYQGKVGLNYYLSPKISLFVDGYYHHIIGNQFKN----------------------
>UniRef100_A0A4Y3WCD9	77	0.250	3.562E-12	46	163	192	86	232	285
----------------------------------------------GVGVGYQFNNWfRGDITGQYRGNANFKGTdvltypagggiVGTGVNNYGATKSEWLVLANAYVDLGTW-WGITPFIGAGVGAARVNIANYTDTglvnhngfgfgafpsvavAPAASTWNFAWAAHAGLAYQVTPGLALELGYSYVNLG----------------------------
>UniRef100_UPI00222F3ED1	77	0.248	3.562E-12	30	164	192	72	225	293
------------------------------QLLSKYKGDYNPPFAANVAFGYtgklGNNSYRAELEGMYSSVKVDNIGLMSNQMTVSylkkigsgkdektymyktvvnhDQVENASVMANVYHHWKSDSFSFSPYVGVGVGATRVTMFEKA-------SIRLAGQLKAGFDYRINEDVNMHIGYRGFGVLG---------------------------
>UniRef100_UPI001FB8D5C9	77	0.241	3.562E-12	6	163	192	48	240	300
------WYLR----GDVGVGATSIDKISTVVPHGylpdgyryDQKSVSDSFFAGGG-VGYQFGSyFHGDVTAEYRggtklkFQDSFNSTCFSKTHNEEGqhdaydckgvnaygaSLSSIVVMANGYFDLGTW-YGVTPFIGGGVGTAFHRLSGFSDSgygaatggygyAKDKNTNTFAWAAMAGLGYSVTPNLKLEVGYRYLNLG----------------------------
>UniRef100_A0A257QM04	77	0.259	3.562E-12	43	164	192	62	195	361
-------------------------------------------YATEASIGYGLGNgFRAELEGNYYRYTAHSVTGNffngASSTRQSGAESTYGALFNVFYDFSVGSSIF-PYLGAGVGYeetnisKLYNNFDAGEGYVSGTKGNFAFQVIAGVSYPIAmvPGLSLTADYRFMDLPG---------------------------
>UniRef100_A0A965BZJ2	77	0.231	3.562E-12	42	160	192	68	205	371
------------------------------------------GFVGVLSLGYGFGNgVRTEIEGSFRTYQSNSAKAFNRTTNGGGTFNAYGAMFNVLYDIDltrigLNTRAVVPYVGAGLGYALWQWQDVRGSVPlagggmatqviDDQQGTFSYQVIAGLAFPIEavPGLSLTAEYRFM-------------------------------
>UniRef100_UPI001B8B27C0	77	0.256	3.562E-12	7	176	192	28	214	379
-------YVDLGGGYNLvqnqhghFSPTTQADGTSSNAGSKSQY-RHHDGFTGFGAFGWGFGNgLRVEVEGLYNYSQLNHRNHTAATGSTRGSDQAYGGLVNVLYDIDLANFglnvPVTPFVGVGAGYLWQHYNPTTTQYDNGNVTrmggtqgSFAYQGIVGAAYDIPnvPGLAITTEYRF---IGQTFADGPYRATS---------------
>UniRef100_UPI000EFA5506	77	0.255	3.562E-12	8	161	192	38	202	381
--------VQQQHG--RFSPTTQADG-TTSNNASSSRFRHKDGFTGFGSFGWGFGNgLRAEVEGVYNYSQINHRTPTAVPGSTSGSDQSYGGFVNVLYDIDLAQFginvPVTPFVGVGAGYLWQHYNPITTAYSNgavnrvgGTQGGFAYQGIVGAAYDIPgvPGLALTTEYRMIG------------------------------
>UniRef100_A0A149SU00	77	0.250	3.562E-12	7	161	192	28	202	381
-------YVNIGGGYnlvqnqhASFSPTTQADGSTSNAGSSS-QFRHKDGFTGFGAFGWGFGNgLRVEVEGVYNYSQINHRNKTAATGSTKGSDQAYGGFVNVLYDIDLAHFglnvPVTPFVGVGAGYLWQHYNPITTNYSNgavnrvgGTQGSFAYQGIVGAAYDIPgvPGLAVTTEYRFIG------------------------------
>UniRef100_A0A6N1VNE0	77	0.225	4.851E-12	43	167	192	53	182	209
-------------------------------------------FGGSIGLGYRFaDMLRADINLSY--VADDSLVYDDGVDYISAESRTWGAMANGYIDLGTVG-GFTPYVGAGAGLLFSDQELRVNSpslgvdfTATDNHYDFAYSLNAGFAYDLGANTQLDVGYQFLSAPGMEY------------------------
>UniRef100_A5ECX7	77	0.232	4.851E-12	46	163	192	62	202	257
----------------------------------------------GVGVGYRFNSWfRADITGQYRGNSNFKGTdrfnatangvPYSGIDNYSASKSEWLVLANAYVDLGTW-WCITPFVGAGVGGARVTIANFTDtginsftnapslaSAPTSSKWNFAWAAHAGLAYNVNPNLVLELAYSYVDMG----------------------------
>UniRef100_Q5GTI2	77	0.338	4.851E-12	47	163	192	131	248	269
-----------------------------------------------ISLGYYAGeNGRIDFETMYSKVNIKN---GNSFPIFDRSAGIFAFLLNFYYNPSIQDTQIAPYVGLGIGPTVFRLRKINGSPQNSMPLNvpwFAYQVKLGVSYSIIPEIKTFLGYRYFSIP----------------------------
>UniRef100_A0A6G8UBA9	77	0.239	4.851E-12	46	165	192	84	224	276
----------------------------------------------GLGVGYRFNNWfRADLIGQYRGkanlHGADNLVGPGfvGSNNYGGSKSEWVVMANAYVDLGTW-WCITPFIGAGVGGSYNKLSGFRDDgvqilggppvssvtyFADKGQWNFAWAAHAGLAYKVNPGFTVELAYSYMDLGDA--------------------------
>UniRef100_UPI000485DBA5	77	0.240	4.851E-12	46	176	192	87	243	281
----------------------------------------------GIGVGYQFNSWfRADITGEYRSkvsfNGTDFVTFPTNSiaDAYHGGFQSWVGLVNVYADLGTW-WCLTPFIGAGVGAATIKTSAFSDVTtfpgasgftgsfaaDGATKTNLAWAVHAGVAYKVTNNFTVELAYRYLDMGtagqgnGRSFDGSNAGPSS---------------
>UniRef100_A0A5C8PPY6	77	0.265	4.851E-12	35	163	192	32	142	288
-----------------------------------DLPRTSSeklGFGLGGVVGYDFVGPRLELEGVWRKNKA-----------VGRNIDQFGGFVNGLYDFTFEGSPLSPHVGIGVGVNHV----------DSRGTKFAMQGIVGVRYQFDNGLFASADYKLVDTF----------------------------
>UniRef100_A0A0Q4XDJ8	77	0.243	4.851E-12	43	163	192	88	230	290
-------------------------------------------FFAGGGVGYQFNGFlRGDITGEYRgggrfsfVEKFDLPYGNGVPAKgldfDQGHLSTVVAMANGYVDLGTW-YGVTPFLGAGVGSAFHTVSGFNDTgagsaaggfgiAATKRTTNLAWAAMAGLGYSVTPNLKLEVGYRYMNLG----------------------------
>UniRef100_A0A921E330	77	0.281	4.851E-12	43	165	192	93	233	291
-------------------------------------------YFVGGGVGYQVNPWlRIDATGEYRFRTKwklfaeDKTGGDTGGYNVtEGRFDSIVGLVNGYVDLGTW-YGVTPFIGAGVGVAHHSFGGVTDkgygnyyggygIGPHNERTNFAWALHAGLGYDVTQNLKFEVAYRYLNMGEA--------------------------
>UniRef100_A0A371XBB8	77	0.214	4.851E-12	46	164	192	106	267	303
----------------------------------------------GVGMGYQFTNWlRGDLTARYYKLDVsghdrteacfdgaaaqakffnteFNPALLDCGSEFSSDADAIELMANAYVDLGT-IAGFTPYVGGGVGAVQVRYDDFVGSsvcsydggacvpnlytynarYEGGDDWRFAYSLMAGISYDISENLKLDAGYRYTDIAG---------------------------
>UniRef100_A0A6L9MHC8	77	0.231	4.851E-12	34	174	192	84	246	307
----------------------------------YDELKLKGSYTVGAGVGYRVaEHFRADLSLDYYDLEIDgrsdcpSYVGAGCYYNDSSSADVWTAMANAYVDLPY-FGPIAPYFGAGLGFAHVGYGKMTNEICNptcgadgnfigyhegKDSWRFASSLMAGASVDLTKQLKLDVGYRYTRVFeGDAFGYDQVDS-----------------
>UniRef100_UPI002156AFB0	77	0.238	4.851E-12	7	161	192	28	202	379
-------YVNIGGGYNLaqtqhahFSPTTQADGTTSNNGSSSKFRHKD-GFTSFGSFGWGFGNgLRAEVEGVYNYSQINHRNPTGTPGSTSGSDQSYGGFVNVLYDIDLAqfgiNLPVTPFVGVGAGYLWQHYNPITTSYTNgatnrvgGTQGGFAYQGIVGAAYDIPgvPGLALTGEYRMIG------------------------------
>UniRef100_K4PN63	76	0.248	6.606E-12	42	173	192	73	220	250
------------------------------------------GFAG--AIGYSMNGPRIEFEVSYetfdvknpgdnykndahmycaldtaQQNSTHGATLASSVMVKNENLTDISLMLNACYDITLEGIPVSPYICAGIGTDLV-------SVINATNPKLSYQGKLGISYSINPEASIFIGGHFHRVIGNEFKDITTS------------------
>UniRef100_A0A508WYK9	76	0.240	6.606E-12	47	177	192	88	248	265
-----------------------------------------------IGLGYQFTDvIRADLTAEYFEGRFDGTSLSATPCAGEGagtgcafshraNFSALGLMANGYVDLAT-LAGFTPYLGAGIGATRIDWktahetsscvgaggacsgNAGGASYGGRDSWRFTYALMAGVSYDVTDRLKFDAGYRYsQISDGDMFGSGDAQGYDD--------------
>UniRef100_A0A7Z3DZI5	76	0.297	6.606E-12	47	163	192	131	248	269
-----------------------------------------------ISLGYYAGeNGRIDFETMYSKVNIKN---SNFPPALDRSASIFSFLLNFYYNPSIQDIQFAPYIGLGIGPMIFRLKKINESPQNSMPLNvpwFAYQVRLGVDYSITTKIKTFFGYRYFSIP----------------------------
>UniRef100_K5YKB3	76	0.272	6.606E-12	43	159	192	59	182	269
-------------------------------------------YSGDAAVGYGFGNgFRVELNGNFYRDTAHKVDGNGglGQTRVTGGLNTYGPMVNVLYDFNV-GLPIFPYVGAGAGYQWQKFDshvVNNGVGVGGTKGSFAYNIIGGVSYPLAmvPGLSLTAEYKF--------------------------------
>UniRef100_UPI0003A057F6	76	0.261	6.606E-12	46	163	192	88	220	272
----------------------------------------------GVGFGYQFNNWiRFDATGEYRtsaaYRAVNTYTafctgANFCQDSYTANVASGVFLANAYIDIGTW-YGVTPFVGAGVGGAIHKFSGLTDIglgsgfSSDRNINTLAWAAMAGLDFNITPNLKLEISYRYLDMG----------------------------
>UniRef100_A0A4Q6I4R8	76	0.257	6.606E-12	34	171	192	89	243	278
----------------------------------DYSFKYESnpFLGFAGAIGYSMGSPRIELEILYetfdvknqgnhykndahrycalcRQDSMDRASGKFVFLKNEG-LTDISFMINACYDITTEGMPFSPYICAGTGVDLVSMFEAIN-------IKLAYQGKLGLSYAISPEAQVFVGGHFHRVAGSEFREIP--------------------
>UniRef100_UPI001C998AE6	76	0.252	6.606E-12	35	163	192	71	227	283
-----------------------------------PSPLFESYSigdsaFVGAGVGYQFNSWlRADITGEYRtaSNYRATQSYTNLWNNLCGDIgsrchdlynaqhRAAVFLANGYVDLGTW-YGITPFVGGGVGFAVNFLQNETDVGPetggfgsaaNRTQTNFAWAAMAGLGYNVTQNLKVEVGYRYLDMG----------------------------
>UniRef100_UPI002092F5F8	76	0.252	6.606E-12	2	164	192	42	230	283
--EASGWYLR----GDAAFVYNKSAGVDFYQGSNKLYSKFASakmrnSFALGVGAGYQVNSyLRVDATADYTFKSKFSGSTTGSCGANSaasgcvstdlASMTAFSLMANAYVDLGTYGM-VTPYVGAGVGGTYVKWSDLKNTACDvtnssncdatvthtgHGSWRFTYALMAGASIKINCQLKADIGYRYRNVAG---------------------------
>UniRef100_Q8G921	76	0.235	6.606E-12	41	171	192	100	247	291
-----------------------------------------SGFAG--AIGYSMDGPRIELEVSYEAFDVKNQGNnykneahryyalshhPNSETEIDGAQNAsvflineglldKSFMLNACYDVISEGIPFSPYICAGIGIDLVSMFEAINP-------KISYQGKLGLSYPISPGNSVFIGGHFHKVIGNEFRDIP--------------------
>UniRef100_A0A161M0T1	76	0.233	6.606E-12	24	167	192	84	256	299
------------------------DGVKTPSDSSNHSTIFTekdysfkyennPFLGFAGAIGYSMNGPRIEFEVSYetfdvknpggnykndahmycaldtaAQNSTNGAGLTTSVMVKNENLTDISLMLNACYDIMLDGMPVSPYVCAGIGTDLV-------SVINATNPKLSYQGKLGISYSINPEASIFIGGHFHRVIGNEF------------------------
>UniRef100_A0A948R0K1	76	0.280	6.606E-12	75	166	192	158	256	302
---------------------------------------------------------------------------PEVDDPIHTSVKSYTLMANLYYDLGQYH-GFVPYVGAGVGAAyhmvddvyFTDNPNLTNRIEGDKELSFAWSLMAGVAYQVSDRAILDFGYKYIDMGSAQ-------------------------
>UniRef100_A0A7W4K6F8	76	0.298	6.606E-12	42	161	192	64	197	374
------------------------------------------GYTGFGAVGWGFGNgLRAEVEGVYNYSQINHRGGTATPGSTNGSDQSYGGLVNVLYDIDLKqfgvDVPITPFVGVGAGYLWQHYNPTTTNYVNGATTrlggtngGFAYQGIVGAAYDVPnvPGLQITAQYRMIG------------------------------
>UniRef100_UPI001569E6C1	76	0.284	6.606E-12	25	161	192	52	202	379
-------------------------GGSNTMGNDTHSKYRHqNGFTGFGAFGWGFGNgLRVEVEGVYNYSEINHRNYTGVSGKTRGSDQSYGGLVNVLYDIDLKqfgiDAPVTPFVGVGAGYLWQHYNPTDTRFSNgnrsrlgGTNGGFAYQGIVGAAYDTGvPGLQVTTEYRMIG------------------------------
>UniRef100_A0A8J3DYN2	76	0.261	8.996E-12	4	167	192	44	206	234
----SGWYLRGDVG------YTISDGSDNGGGGAFDFDEDHTSVFGGGGIGYHFtDYFRADITGAFLQQEEARLDLGDLRGSIKSTMSY--GMATGYVDLGTV-VGITPYIGAGAGFIYSHNTNSGDvafadfpGAYPDDDFAFAYTLNAGFAYRMTENLSLDVGYQYLNSPDAKY------------------------
>UniRef100_UPI0021C23F8B	76	0.248	8.996E-12	43	167	192	78	207	234
-------------------------------------------FGGSIGMGYHFtDMLRADVNLAY--IGDDSFYHDDGVDFASAENRTLAAMVNGYVDLGT-FVGITPYVGAGAGLLYSKQELRVNSPtlgvayaETDRQYEFAYSLNAGVAYQLTRNVSVDVGYQYLSAPSAEY------------------------
>UniRef100_A0A1M3CIY2	76	0.243	8.996E-12	2	159	192	39	222	237
--ETGGWYLRGDAGW----SYNKMRGAHYFQGSNADdvdftSTRLKSGFVLGGGVGYQINDhFRTDVTLDYMFKSNFRGSTSGGGSTSGacqvactstdiASMTALSLLANAYVDIGTYGS-ITPYIGAGIGGTYVNWGklkntscpvgggpcDPTEEHGGKKSWRFTYALMAGASVDLTCNLKADVGYRF--------------------------------
>UniRef100_A0A2S7K686	76	0.233	8.996E-12	43	169	192	84	209	242
-------------------------------------------WTAAAALGFDYaDGIRTELEYRYAKTGVESAAVDYAEPlpqlsAGDDDIVAQFLMANFFFDFN-NSTAVTPFIGGGVGGAFVS------SRRDETDAALALQGRAGLSFEAGDELNFDLEYIYLRTNELDFGP----------------------
>UniRef100_A1XBC0	76	0.270	8.996E-12	42	167	192	74	212	243
------------------------------------------GFAG--AIGYSMNGPRIEFEVSYetfdvknpggkykndahMYCALDTATGSSAAANTSvmvknENLTDISLMLNACYDIVLDGMPVSPYVCAGIGTDLV-------SVINATNPKLSYQGKLGISYSINPEASIFIGGHFHRVIGNEF------------------------
>UniRef100_K4NSB0	76	0.258	8.996E-12	42	167	192	71	212	248
------------------------------------------GFAG--AIGYSMNGPRIEFEVSYetfdvknpggnykndahMYCALDTVTPNTTQGATlnssvmvkNENLTDIALMLNACYDIMLDGMPVSPYVCAGIGTDLV-------SVINATNPKLSYQGKLGISYSINPEASIFIGGHFHRVIGNEF------------------------
>UniRef100_UPI001865702C	76	0.250	8.996E-12	47	164	192	80	226	257
-----------------------------------------------IGLGYQFTDvIRADLTAEYFEGRFDGSSLSTNPCAGEGagtrcalshsaNFSALGLMANGYLDLAT-LAGFTPYLGAGIGATRIDWKTTHEtstcvgaggacsgaaggaSYGGRDSWRFTYALMAGVSYDVTDRLKFDAGYRYSQIAD---------------------------
>UniRef100_A0A6I0EAK7	76	0.250	8.996E-12	46	159	192	92	225	278
----------------------------------------------GLGIGWQARHWlRFDLTGEYRgdaaffgadsyRDPFASSGTGAATNEYTADIKSWLGLVNAYIDMG-NWCGFTPYIGAGIGFASLTVEGLKDINVpnhgvafgaNSTSTNFAWAIHAGVSYDVTPQMVVDLAYRY--------------------------------
>UniRef100_A0A178XRI3	76	0.231	8.996E-12	44	164	192	90	239	278
--------------------------------------------SGTIGLGFQFTDvFRADLTAEYFEGRFDGSSLSAAPCAGEGagtscafshraNFSALGLMANGYVDLAT-LAGFTPYVGAGIGATHIDWKtvretsaciagggacsgaGGGNSYEGRDTWRFTYAVMAGVSYDVTDRLKFDIGYRYSRIAD---------------------------
>UniRef100_A0A6I6ANI8	76	0.236	8.996E-12	24	173	192	73	247	283
------------------------DGVKTPTnshsvfTEKDYSFKYEnnPFLGFAGAIGYSMNGPRIEFEVSYetfdvknpggnykndahMYCALDTGTGTSNGATASTSVmvknenlTDISLMLNACYDIMLDGIPVSPYVCAGIGTDLV-------SVINATNPKLSYQGKLGISYSINPEASVFIGGHFHRVIGNEFKDITTS------------------
>UniRef100_Q2GF68	76	0.233	8.996E-12	43	169	192	101	247	285
-------------------------------------------ISFSGAIGYLYsENFRIEVEASYEEFDVKNpegsatdayryfalaraMDGTNKSSPDDtrkftvmrnDGLSISSVMINGCYNFTLDDIPVVPYVCAGIGGDFIEF-------FNDLHVKFAHQGKVGISYSISPEVSLFLNGYYHKVTGNRFKN----------------------
>UniRef100_UPI00168BF477	76	0.244	8.996E-12	47	166	192	65	199	363
-----------------------------------------------GSVGWGFGNgIRAEIEGSFRWNEPHRYAINAvRAGSVSGNRYQYGVMGNAFYDIPLgmdfGGFNITPYVGVGAGYQWTDNSSIRANFPggslrsNDRDGRFAYQAIVGAAVGLDallPGLALTTEYRFMGTLAPS-------------------------
>UniRef100_A0A8I0UE01	76	0.261	8.996E-12	8	161	192	38	202	379
--------VQQQHG--SFSPTTQADG-TSSNAASSSRYRHHDGFTGFGSFGWGFGNgLRVEVEGLYNYSQINHRRPTAVNGMTHGSDQAYGGLVNVLYDIDLANFglnvPVTPFVGVGAGYLWQHYNPTTTNYVNgavdrmgGTQGSFAYQGIVGAAYDIPnvPGLAITTEYRFIG------------------------------
>UniRef100_UPI001C997DA5	76	0.255	8.996E-12	8	161	192	38	202	379
--------VQQQH-GRFAP-TTQADGTGSNNASSSRFRHKD-GFTGFGSFGWGFGNgLRAEVEGVYNYSQINHRTPTAVPGSTSGSDQSYGGFINVLYDIDLAqfgiNAPVTPFVGVGAGYLWQHYNPITTAYSNgavnrvgGTQGGFAYQGIVGAAYDIPgvPGLALTTEYRMIG------------------------------
>UniRef100_A0A7Y3RMS5	76	0.233	8.996E-12	47	186	192	71	254	414
-----------------------------------------------AAIGKYFDRgLRGEFEVSYREQPVtdmpgDGAGFAGFPTggnsenlalgdnNDLGDLGVTAGMVNLYKDFAFDaAGRFTPYLGVGIGFAKVRgefdnvddetgitdaglasatPPVGYRIYVQNDDYVTAVQGLAGASFAITDALSLDVGYRFLQTGEYDFeayvNNEVAQVTGEYSVHETTVG-----
>UniRef100_A0A3N5GV65	76	0.265	1.225E-11	43	169	192	11	120	134
-------------------------------------------FAGGVGVGYQFtDYLRSDLRVDYA------GVYTNGP-----DMSVTTALGNLYFDIPT-GTVITPYLGAGAGYGW----APVDGGPDKD--GFAYSLMAGASFDLSDSLDLDIGYRFRSVMSDGSDP----------------------
>UniRef100_Q5W8Y8	76	0.233	1.225E-11	41	171	192	51	197	226
-----------------------------------------PFFGFAGAIGYSMDGPRVEFEVFYETFDVknqgnnykndahkycaldktgtaNNATANNYVLLKSEGLLDISFMLNACYDIITDGIPFSPYICAGIGTDLVSMFETTNP-------KISYQGKLGLSYSISPEASVFVGGHFHKVIGSEFKDIP--------------------
>UniRef100_A9UFG6	76	0.256	1.225E-11	42	167	192	74	212	243
------------------------------------------GFAG--AIGYSMNGPRIEFEVSYETFDVKNPGGNykndahmycaldttnttaptttTSVMVKNENLTDISLMLNACYDIVLDGMPVSPYVCAGIGTDLV-------SVINATNPKLSYQGKLGISYSINPEASIFIGGHFHRVIGNEF------------------------
>UniRef100_A0A245ZJI0	76	0.242	1.225E-11	46	172	192	76	224	248
----------------------------------------------GGALGYDFGIVRADLRVDYARskirsltvksvngspltltpadgadicayLEVDDCSVSGNTISADGSrARQLSALANLWVDIPT-GSAITPYVGGGAGIGGYEVDGEG-------KARFAWQLGAGVSFDLSPSVALFGDYRFRQIQGATIAYDDF-------------------
>UniRef100_A0A7U0AQY7	76	0.232	1.225E-11	43	166	192	70	223	257
-------------------------------------------FSPGIAVGYQFtgdtyQPVRVELAYqhygkqddtmsfspsvsGYWHNQKNNTFPLPSESSLYMKTKAGTLMVNVYYDIPVNN-DISAYLMAGAGAAFIRNDVSWDTNVagqalsagaSKNVTNLAWSAGAGISWNINENISLDTGYTYTDAGSAE-------------------------
>UniRef100_A0A350ZWR3	76	0.305	1.225E-11	80	172	192	145	238	262
--------------------------------------------------------------------------------PRGDKIESTSLFANLYYDFNRSGM-ISPYLGAGIGYSdvQVTYRPSGVGIIDDSEGKFAYQLKAGATWSVSDRIDLFGEAAYRATDDISVNNGLF-------------------
>UniRef100_A0A7M3U2Z9	76	0.294	1.225E-11	49	163	192	130	245	266
-------------------------------------------------LGYYAGeNGRVDFEAMHSKANIKD---GNSTPIFDKSANIFAFLLNFYYNPNIQGAQFAPYISLGIGPAVFKLRRINGSHQNSMPLNipwFAYQIKLGVDYSITQEVTTFLGYRYFSIP----------------------------
>UniRef100_UPI0021045D3B	76	0.284	1.225E-11	47	165	192	129	248	267
-----------------------------------------------ISVGYYTrENGRIDFETMYSKVNIEN---GNSPSVFDRSANVFAFLLNVYYNPSIQDTQFAPYIGLGIGPTILRLRKINESSQNSMPLNvpwFAYQVKLGINYSIISEVKALLGYRYFSIPVP--------------------------
>UniRef100_A0A0F3N984	76	0.226	1.225E-11	42	171	192	101	241	276
------------------------------------------GFAG--AIGYSMGGPRVEFEVSYETFDVKNQGNNYKNEAhryyalshdatiaenkfvvlKNEGLSDISFMLNACYDVTTDGIPFSPYICAGIGTDLVSM-------FEATSPKISYQGKLGLSYSISPETSVFVGGHFHKVIGNEFKDVP--------------------
>UniRef100_A0A2R4WWN8	76	0.260	1.225E-11	42	164	192	80	224	278
------------------------------------------GFAGaplaGGGVGYRFNRWfRADVTGEYRSAAAFTgleryrdasLSLGYGTDEYTASKREVAVLLNGYVDLGSW-YGLTPFLGAGVGAARITLDNFKDTNvvtqglayaKAGSKTNLAWALHAGVGYEVSPSFTVELAYRYLNLGD---------------------------
>UniRef100_A0A977NV12	76	0.276	1.225E-11	47	165	192	140	260	279
-----------------------------------------------IAVGVKIgDNTRLDLEAMYS--EITIRNSHDITSSIDHSLTMLALLTNIYYNPHVQDTRFTPYVGFGIGPTVFRLQTLTPLSHNSISIDlslFVYQLKCGINYSILPTLRTCFGYRFFNIPMP--------------------------
>UniRef100_A0A109B8Y7	76	0.258	1.225E-11	46	166	192	94	235	281
----------------------------------------------GIGVGWQARHWlRFDLTGEYRGDalfvghdsypggGFGPGAFTAGTNEYTADVKSWLGLANAYIDMG-NWCGFTPYIGAGIGFASINVSGMKDMNvpqrsaafgGDKTTTNFAWALHAGVSYDVTPQMVVDLSYRYTDLGSAS-------------------------
>UniRef100_UPI000444B73D	76	0.235	1.225E-11	43	191	192	100	279	284
-------------------------------------------ISFSGAIGYLYsGNFRIEVEASYEEFDVKNpegsatdayryfalaramdNTNKSSPDNTKkftvmrnDGLSISSVMINGCYNFTLDDIPVVPYACAGIGGDFIEF-------FNDLHVKFAHQGKVGISYSISPEVSLFLNGYYHKVIGNRFKNlhvqhvsdlsDTPKFTSAVATLNVGyFGGEIGV
>UniRef100_A0A2P8NH56	76	0.215	1.225E-11	43	175	192	92	262	290
-------------------------------------------FSYGGGVGYRFNEWfRAEgvIEGFQGKFEGTTVAPVPCVDPVanpayagttcrsedSARYNGMSLMANGYVDLGT-YAGFTPYAGAGVGYTYLRWADldndtycvdgaaacpppqaylSSTTHPGEKSWRFTYALMAGMAYDISDVLKLDVGYRYSKIeGGPMFGFDAATAT----------------
>UniRef100_A0A6M0HLD4	76	0.231	1.225E-11	43	163	192	88	237	298
-------------------------------------------FFAGGGVGYQFGPyFHADITGEYRggsrigFSDSFNTYSNGqllvdsqgkpykGIDIYNGHLSSVVVMANGYIDLGT-YFGVTPYLGGGAGSAFHQMSGFNDvgaggasggygVARDKNSTSFAWAAMAGLGYSVTPNLKLELGYRYMDLG----------------------------
>UniRef100_A0A176Q269	76	0.288	1.225E-11	43	163	192	169	290	311
-------------------------------------------WLGSVSLGYYAGeNGRVDFEAMYSIADIED---SNAPPLFDKSAIVFAFLFNFFYSPNIQNTQFAPYFGLGIGPTVFRLKKINGSPENSMPLNvpwFAYQIKLGVDYSIIPEVKTFLGYRYFSIP----------------------------
>UniRef100_UPI001B8D5001	76	0.232	1.225E-11	7	161	192	28	202	379
-------YVNIGGGYNLvqsqhgrFSPTTQADGTSSNNASSSRLRHKD-GFTGFGSFGWGFGNgLRVEVEGVYNYSQINHRTTTAVRGSTNGSDQAYGGFVNVLYDIDLAHFglnvPVTPFVGVGAGYLWQHYNPITTTYANNSvnriggtQGSFAYQGIVGAAYDIPgvPGLAVTTEYRFIG------------------------------
>UniRef100_A0A4P5VPV7	75	0.244	1.668E-11	38	163	192	1	139	178
--------------------------------------LADPGFASERGLGYDFGRLRGELSWVRRQATIDAAgsswTVGPFRPSVSRDspkVSSNSGFASIYLDLPVSGTRLIPYLGGGLGVTALQTSPTTiqlrrfSSSFGGSGKLPAYQAKVGLAYRSSPRTDLFAEAAFQGSP----------------------------
>UniRef100_A0A418WGG0	75	0.304	1.668E-11	91	190	192	0	95	233
-------------------------------------------------------------------------------------------MANVLYEFE-NDSRFTPYLGAGLGAGWMFVDTPNTISTgigvaDGNDVGFAYQGIAGAKVDVTEALAAFVDYRYLGTSDIQVN--------EFKTSYSTHNVTAG-
>UniRef100_A0A976UVF0	75	0.245	1.668E-11	4	167	192	45	226	256
----SGWYLRGDVSYLVKKSFNNED--FAFTPASFDDKENPVFASIG--FGYHFNDyLRADLNLGYlpgnkiglGYDDSLIVTPPTLSTVASASLKNYafSGILNGYVDLGT-YVGITPYLGAGVGivrstrklsASYIDNNDPTNnliQQDDKTKYSLAYTLNAGLAYQVSKNVSVDLGYQYFSAPDAEY------------------------
>UniRef100_UPI002107FF1B	75	0.301	1.668E-11	51	163	192	129	241	262
---------------------------------------------------YARENGRIDFETMYSWADIKS---DNPLLVLDKSVSIFAFLLNFYYNPSTQGTQFAPYTSLGIGPAVFRLKKVNRSPKNSMPLNvpwFAYQVKFGVSYSIVPEVKTFLGYRYFSIP----------------------------
>UniRef100_Q93DD4	75	0.233	1.668E-11	42	171	192	100	240	275
------------------------------------------GFAG--AIGYSMDGPRIELEVSYETFDVKNQGNNYKNEAhrycalsrqatiadnkfvflKNEGLLDISFMLNACYDVISEGIPFSPYICAGIGTDLVSMFEVTNP-------KISYQGKLGLSYSISPETSVFVGGHFHKVMGNEFRDIP--------------------
>UniRef100_A0A249NXB3	75	0.232	1.668E-11	44	159	192	90	234	278
--------------------------------------------SGTIGVGYRITDvFRADLTAEYFEGRFNGSSLTAGPcagegagtscaLSQSGNFSALGLMANGYVDLAT-LAGFTPYVGAGIGATHIEWKTVREsstciagggacsgaaaggSFEGRDSWRFTYAVMAGLSYDVTDRLKFDIGYRY--------------------------------
>UniRef100_UPI000444B862	75	0.252	1.668E-11	44	191	192	99	275	280
--------------------------------------------SFSGAIGYSYtEGLRLEVEGSYETFDVKDpkdysakdafrffalARPTSSTPPIENYkytvmknngLSVASIMINGCYDLSFNNVVVSPYICAGIGEDFIEF-------FDTLHIKFAYQGKLGISYYLSPKINIFADGYYHRVIGNKFKnlnvnhvveltdfPKPTSAVATLNVAY--FGGEAGV
>UniRef100_UPI001F2DC1D0	75	0.252	1.668E-11	36	188	192	74	262	281
------------------------------------STRLKSGFVLGGGVGYQINDhFRTDVTLDYMFKSNFRGSttggcgvlpAGPCTSRDVASMTALSLLANAYVDIGHYG-AITPYVGAGIGGTYVRWGDLKNTSCEtadptncdptithrgKKSWRFTYALMAGASVDVTCNLKADIGYRFRhvtkgemfsfagGAGGPGYDKGFYSHEARAGLRYSFNGCE---
>UniRef100_A0A1N6S981	75	0.211	1.668E-11	44	167	192	93	247	282
--------------------------------------------SGGVGIGVQFtDTFRADLTAERFTSDFaghasvaspcaGQAASTACAQSFKGDVTGTSVMANAYVDLAT-LAGVTPYLGAGLGVTRLDFggfsassacvagsvacaapLGSSETLSGIDSWRFSYALMAGLSYDITDRVKLDLGYRFQQiTSGDTF------------------------
>UniRef100_A0A973IF87	75	0.276	1.668E-11	43	164	192	98	231	285
-------------------------------------------YTIGVNAGYKFGALRAEVSAEYRRHAGGTISDTTelGSYMMTSKTEQYAGLMSLYYDMEIPDTQITPYLGLGAGLAYTKTNYAVTHTDGGVttngniryalGTSPASAAMAGIAVQLTDKFTLDFGYKFMGIGG---------------------------
>UniRef100_UPI0022248101	75	0.252	1.668E-11	46	163	192	94	242	294
----------------------------------------------GLGFGYQFNNWfRADITGEYRNAANYSSYINAqwnggltgcsigndanayCGDQYKGQVKTGLVLVNGYFDMGTW-AGFTPYVGGGFGFAAYQTSGVTDTTqfplagnnawgnaPAYTGVNFAWALTAGVSYHITPNLLIDANYRYVNMG----------------------------
>UniRef100_UPI0007EEA3F0	75	0.288	1.668E-11	43	163	192	170	291	312
-------------------------------------------WFSSVSLGYYAGeNGKIDFEAAYSIANIED---SNSPPVFDKSASIFAFLLNFYYNPSVQDTQFAPYIGLGIGPTVFRLKRINGSPQNSMPLNvpwFAYQIKLGVDYSIIPEIKTFLGYRYFSVP----------------------------
>UniRef100_A0A511B5K0	75	0.268	1.668E-11	42	175	192	65	210	376
------------------------------------------GFTGFGSFGWGFGNgLRLEVEGVYNYSQINHLAHTASPGSTRGSDQAYGGLVNVLYDIDLANFglnvPVTPFVGVGAGYLWQHYNPTDTQFTNSRSTarlggtqgSFAYQGIVGAAYDIPnvPGLAVTTEYRF---IGQTFADGPYSGT----------------
>UniRef100_A0A511BM38	75	0.255	1.668E-11	7	161	192	28	202	379
-------YVNIGGGYNLvqsqhanFAPTTMADGGTVASGSKSRFRHKD-GFTGFGSFGWGFGNgLRAEVEGVYNYSQINHRRPTFANGSTSGSDQSYGGFVNVLYDIDLAqfgiNLPITPFVGVGAGYLWQHYNPITTAYTNgvtnrvgGTNGGFAYQGIVGAAYDIPgvPGLALTTEYRMIG------------------------------
>UniRef100_A0A149Q5C4	75	0.273	1.668E-11	42	178	192	68	216	380
------------------------------------------GFTGFGAFGWGFGNgLRAEVEGVYNYSNINHQGGTGVPGRTRGSDQSYGGFINVLYDIDLKqfgiDAPVTPFVGVGAGYLWQHYNPTTTAFNNGNTSrlggtngGFAYQGIVGAAYDTGiPGFQVTTEYRMIGQPG-SFSDGAFTSTANY-------------
>UniRef100_A0A252BCX8	75	0.273	1.668E-11	42	178	192	68	216	380
------------------------------------------GFTGFGAFGWGFGNgLRAEVEGVYNYSNINHQGGTSVPGRTRGSDQSYGGFVNVLYDIDLKqfgiDAPVTPFVGVGAGYLWQHYNPTTTTFNNGNSSrlggtngGFAYQGIVGAAYDTGiPGFQITTEYRMIGQPG-SFMDGSFTSTANY-------------
>UniRef100_UPI00156BA598	75	0.238	1.668E-11	47	166	192	70	199	380
-----------------------------------------------GSVGYGLGNgFRVEVEGDYRNMDYERFVTNSVQSRADGRRQTYGVMANALFDLDIGKSWLFPYFGAGVGYGWTAMNTTVTAAGNTLSqhvggtfGNFAYQGIFGLSFPVPwvVGLSATAEYRFWTMLGPQ-------------------------
>UniRef100_A0A2G5QUP1	75	0.237	1.668E-11	43	159	192	64	222	407
-------------------------------------------WTGFVRLGYQFNPhVRAEVEGGYRpgdlvsvrgpavRSPIGLCTPGVSRTPaaptcgsPSGSIDAWTLMANVIYDFAPDAW-LNPFVGVGVGINRLDvkalgqfsnvptvaafppasgltNPAIQNLTVDDDDVAFAYQGLAGASIKATDKLKIDVTYRY--------------------------------
>UniRef100_UPI001BAD376B	75	0.234	2.271E-11	46	163	192	82	221	276
----------------------------------------------GVGLGYQFNNWfRADVTGQYRGRANFHGSSSVQYGPGDDGANNYSgsksellFMANAYVDLGTW-WCVTPFIGAGIGASYNRISGFRDDgvrsnngafsssvtyFEDHGQWNMAWAAHAGLSYKVNPSLTLELAYSYVDLG----------------------------
>UniRef100_V9R724	75	0.235	2.271E-11	42	171	192	100	243	278
------------------------------------------GFAG--AIGYSMDGPRVEFEVSYETFDVKNQGNNYKNDAhkycaltqqdgttkptqnkyvllKSEGLLDISFMLNACYDIITDGMPFSPYICAGIGTDLVSMFETTNP-------KISYQGKLGLSYSISPEASVFVGGHFHKVIGNEFKDIP--------------------
>UniRef100_Q93E55	75	0.242	2.271E-11	42	173	192	101	248	280
------------------------------------------GFAG--AIGYSMNGPRIEFEVSYETFDVKNpgdnykndahmycaldttqqsstygATLASSVMVKNENLTDISLMLNACYDITLEGIPVSPYICAGIGTDLV-------SVINATNPKLSYQGKLGISYSINPEASIFIGGHFHRVIGNEFKDITTS------------------
>UniRef100_A0A1M3NKM1	75	0.240	2.271E-11	44	166	192	88	236	285
--------------------------------------------FAGVGVGYQFNNWlRFDLTGELRGSAkiafRDTYANPfqTGTNSISGTLNSSVFLANAYIDLG-NWYGLTPFIGAGVGFAHHRVSPLDDVGTNspipqtvpptvnvavggfegKSKNNVAWALMAGLAYDVTPNVKMELGYRYLNMGKAE-------------------------
>UniRef100_Q3YQQ7	75	0.245	2.271E-11	42	171	192	107	252	288
------------------------------------------GFAG--AIGYSMGGPRVEFEVSYEIFDVKNQGNsykndahkycalsrHTGGMPQAGHqnkfvflknegLLDISLMINACYDITIDSMPFSPYICAGIGSDLVSMFETTNP-------KISYQGKLGVSYSISPEASVFVGGHFHRVIGNEFKDIP--------------------
>UniRef100_Q46332	75	0.238	2.271E-11	42	167	192	105	246	290
------------------------------------------GFAG--RIGYSMNGPRIEFEVSYETFDVKNPGGNykndahmycaldtAQPTSNQGatlassvmvkneNLTDISLMLNACYDIMLDGMPVSPYVCAGIGTDLV-------SVINATNPKLSYQGKLGISYSINPEASIFIGGHFHRVIGNEF------------------------
>UniRef100_UPI001BD9D7F1	75	0.314	2.271E-11	47	163	192	166	283	304
-----------------------------------------------ISVGYSAGeNGRVDFETMYSKVNIED---SNSPPVFEKSASVFAFLLNFYYNSSIRDTQFAPYIGLGIGPTVFRLKKINGSSENSMPLNvpwFAYQIKLGVNYLIIPEVKTFFGYRYFSIP----------------------------
>UniRef100_A0A961ZMG8	75	0.265	2.271E-11	74	163	192	178	274	321
--------------------------------------------------------------------------PPVTDDPMHSSLQTYTLMFNVYKDLGKWG-NFVPYVGAGIGMAYHQldnvyftgNPALTNQIHGNNDLSFAWSLMAGVGYQISDRAILDIGYRYIDMG----------------------------
>UniRef100_A0A9E9G130	75	0.221	2.271E-11	32	164	192	89	254	325
--------------------------------TEHYDEFTWKGNAnFGVGVGYRVNDyFRTDLTLDYFRAGVEgsskcaylveigyllDPTNNNCRYNDSSHASVWTAMANAYVDIGTYG-RITPYIGAGLGFAHVKyddmeneiscgggpcngNPVYHGTHPGESSWRFASSLMAGASIDITHQLKFDAGYKYTRIAG---------------------------
>UniRef100_A0A270BSZ0	75	0.284	2.271E-11	42	164	192	66	202	378
------------------------------------------GFTGFGAFGWGFGNgLRAELEGVYNYSNIDHNPGGTLPGRTRGSDQSYGGFVNVLYDIDLKqfgiDAPVTPFVGVGAGYLWQHYNPITTTYANnagsrrigGTNGGFAYQGIVGAAYDTGiPGFQVTTEYRMIGQPG---------------------------
>UniRef100_A0A1Y3G0P9	75	0.236	2.271E-11	47	166	192	74	203	385
-----------------------------------------------GSLGYGLGNgFRVEVEGDYRSMAYEKFISSAVSSKAGGRRQTYGVMANAFFDMDVGRPWIFPYFGAGIGYGWTNMRTSVTAPGNqfrqgigGTFGNFAYQGMFGLSFP-SPWvvgLSLTAEYRFWTMLGPQ-------------------------
>UniRef100_A0A8J2Y3W8	75	0.277	2.271E-11	47	168	192	68	210	394
-----------------------------------------------GAFGkYLQNGLRAELELTTRTQEIDElpgdglGFVGFPGGGSIGDLTVNTLMVNVFKDF-YNESRFTPYLGVGVGAAYIRPEASNSSIVPtpatgpgqpylivmgDKDFASAAQALAGVTIDLTNTVDVDLGYRYLVTDSFEYG-----------------------
>UniRef100_Q9S422	74	0.229	3.091E-11	47	171	192	1	141	173
-----------------------------------------------GAVGYSMGGPRVEFEVSYETFDVKNQGNNykndahkycaLGQQDNSGKAKAnlyvllkseglldISFMLNACYDIITDGMPFSPYICAGIGTDLVSM-------FEATSPKISYQGKLGLSYSISPETSVFVGGHFHKVVGNEFKDVP--------------------
>UniRef100_A0A953CGP4	74	0.250	3.091E-11	35	165	192	53	184	211
-----------------------------------DADVSEGKFGGGIGIGYQFNDWlRADLTGNY--IGKSSYDLDIGFASISAEHQVLSGMLTGYAELGH-IAGFTPYLGFGAGVARITDSTTTsfgAGDFELKQTDFAYNIVGGASYRLNDKVTLDAGYQFFAVPSA--------------------------
>UniRef100_A0A929IQ20	74	0.257	3.091E-11	44	167	192	60	195	221
--------------------------------------------AFGGSFGYvDPGGFRIESEMTFRSNDINYI----DTFNAKGQLTSFSAMINMFYELQIGSgsgyayslgseSPFRPYIGVGAGGVRYTLDAAVDLaaadIIDDTTYGLAYQGILGLGVEVTESTLVTLDFRYIVSENVKF------------------------
>UniRef100_A0A2V2LAU8	74	0.268	3.091E-11	50	159	192	73	189	223
--------------------------------------------------GYNFgavgpaGSLRTEL--QFSGRAADVKRITGGAGPVTGTFEEGAAFVNVLYDFDHTGTRFVPYVGAGFGHAELGYKNYGTaggQVLDGTDEVWGAQAIAGLGYDVSEKVRIFADYRY--------------------------------
>UniRef100_A0A7W7AB85	74	0.236	3.091E-11	38	159	192	72	215	250
--------------------------------------TTKSAVTFGGTIGYDFGPVRADVQIQYSRHKIpaltiqsvngstvtldqeardevcdyleaDTCGGTGNTFNIPGSrVRQLSAMANLWLDLPVGD-KIVPYVGGGAGIAGFEIDGEG-------KGKFAWQLGAGVAFKLSDKMALTADYRH--------------------------------
>UniRef100_A0A950YYQ6	74	0.259	3.091E-11	46	170	192	81	233	260
----------------------------------------------GGGVGYKISNWfRADVTADYTfagNVEASYIVPNCCLATDKTGLGGWAVLANGYVDLGTWS-AITPYVGAGAGYAFTQVSKIVneefvqtgsgtfvpltdpmtglpifNAFPAHTTGRFAWALMAGAAIDVAPSVKLDFGYRYLNVADARFATD---------------------
>UniRef100_Q93E61	74	0.270	3.091E-11	42	173	192	94	239	268
------------------------------------------GFAG--AIGYSMNGPRIEFEISYetfdvknpggnykndahMYCALDTAEPSTGATATSsvmiknENLIDISLMLNACYDIMLDGMPISPYVCAGIGTDLV-------SVINATNPKLSYQGKLGISYSINSETSIFIGGHFHRVIGNEFKDITTS------------------
>UniRef100_B1N6C0	74	0.252	3.091E-11	0	167	192	29	230	272
SEEKRGFYVGTQYrvgvpnfsnfsAAETIPGLTKkifalsydATDITkeTSFKQAYDPTYASSFNSFSGVMGCYFNSMRIEFEGSYSHFESERQFYREGSNNYKffalsreetitskkfvvlenNGVIDRSLNVNFCYDITRGDVPLAPYVCAGVGADYIKFLG-------ISLPKFSYQVKFGVNYPVKSNIMLFGGGYYHKVVGSKY------------------------
>UniRef100_X5GJT1	74	0.222	3.091E-11	42	171	192	100	243	278
------------------------------------------GFAG--AIGYSMGGPRVEFEVSYETFDVKNQGNNykndahkycaLGQQDNSGKAKAntyvllkseglldISFMLNACYDIITDGIPFSPYICAGIGTDLVSMFETTNP-------KISYQGKLGLSYSISPEASVFVGGHFHKVIGSEFKDIP--------------------
>UniRef100_X5GL01	74	0.245	3.091E-11	28	179	192	88	255	279
----------------------------NSNFTLPYDPTYTKNLLGvGGIVGYSLDNFRIELEAFYEKFNIkvpsgyfyDNFYEYFALTPTAAKhttnkhycmkntgITLSPFLVNACYDFILkKTSNIAPYLCIGVGGNFIDF-------LDQTNFKFAYQAKVGISYFISSNLSFFIDGSFHGHFDNQFSDLLVDYPTDLK------------
>UniRef100_X5H4C2	74	0.215	3.091E-11	44	191	192	98	276	281
--------------------------------------------SFSGAIGYsDSTGPRFELEGSYERFDVtdpgdctvkdtyryfalaREVSADTPNTPTSGKftvmkndgVSIASVMFNGCYDISLKDLEISPYVCAGIGGDFIEF-------FDALHIKLAYQGKLGLNYYLSTKASLFIDGYYHKVIGNQFHNlnvrHVVDLSTDPKPVYAVatlnigyFGGEIGV
>UniRef100_Q3SNC0	74	0.236	3.091E-11	46	163	192	86	232	284
----------------------------------------------GVGVGYQFNNWlRGDITGQYRGNanfkgtdlltyPVGGGVVGTGVNNYNAAKSEWLVLANAYVDLGTW-WGITPFIGAGVGAARVTIANYTDvgmvnnigfgwgtypsaaVAPAASTWNFAWAAHAGLAYQVNPGLAIELGYSYVNLG----------------------------
>UniRef100_B3CPT2	74	0.297	3.091E-11	47	163	192	166	283	304
-----------------------------------------------ISVGYYAGeNGRVDFETMYSKVNIED---SNSPPVFDKSASVSAFLLNFYYNPNVQNTQFAPYIGLGIGSTVFRLKRIDKSSKNLVPLNvpwFAYQIKLGVDYSIIPEVKTFFGYRYFSIP----------------------------
>UniRef100_A0A258IK97	74	0.234	3.091E-11	44	159	192	69	199	369
--------------------------------------------AFEASIGYGFGNgFRLEAEINYFRNTAhaddatsttSGVTSSDGHFKTTGAEQTYGGMVNALYDISV-GLPVFPYVGVGVGYEEsvlaSKFQDSYQGLISGHQGSFAYQVIAGLSYPIAavPGLSLTGEYRF--------------------------------
>UniRef100_A0A6J3X430	74	0.817	4.207E-11	17	98	192	0	81	83
-----------------LPFYTKVDGITNATGKEKDSPLTRSFIAGGGAFGYKMDDIRVDVEGLYSKLAKDTDVKNTSETNVANCLSTFSRLSNNAYSF---------------------------------------------------------------------------------------------
>UniRef100_A0A968QKR5	74	0.298	4.207E-11	91	168	192	0	85	112
-------------------------------------------------------------------------------------------MANIYYDIPTNS-RFRPYLGAGLGFYTSRINNLTatffpaamlSPVNQTSETSFAFQIKAGISYEISPKSEAFLGYRYFNGSTLNFN-----------------------
>UniRef100_A0A2P1BRQ2	74	0.250	4.207E-11	42	167	192	70	211	243
------------------------------------------GFAG--AIGYSMNGPRIEFEVSYetfdvknpggnykndahmycaldtaAQNSTNGAGLTTSVMVKNENLTNISLMLNACYDIMLDGMPVSPYVCAGIGTDLV-------SVINATNPKLSYQGKLGISYSINSEASIFIGGHFHRVIGNEF------------------------
>UniRef100_UPI0020C7D702	74	0.238	4.207E-11	6	164	192	44	239	279
------WYIRgdLGYAGWVkggKPAYTVYEpGGTVFSRERFDSARFSEPMSYGVGMGYQFNsMFRADLTTDFFNgslegrsdiaapCSASEAVGTGCGFNHKAGYNAFNVMANGYLDLGTV-MGFTPYVGAGVGVTRLDWNnlkstaycidgsaacsgasHGSGALPGYDSWRFTYALMAGASYDITERVKFDLGYRFTDVDG---------------------------
>UniRef100_O85816	74	0.232	4.207E-11	42	171	192	100	245	280
------------------------------------------GFAG--AIGYSMDGPRIELEVSYETFDVKNQGnsykneahrycalshhSSGTSMSSAGDkfvflknegLLDVSFMLNACYDVISEGIPFSPYICVGIGTDLVSMFEATNP-------KISYQGKLGLSYSISPETSVFIGGHFHKVIGNEFRDIP--------------------
>UniRef100_Q93DD2	74	0.233	4.207E-11	42	171	192	100	244	281
------------------------------------------GFAG--AIGYSMDGPRIELEVSYETFDVKNQGNNYKSEahrycalshNSAADMSSasnnfvflkneglldISFMLNACYDVVGEGIPFSPYICAGIGTDLVSMFEATNP-------KISYQGKLGLSYSISPEASVFIGGHFHKVIGNEFRDIP--------------------
>UniRef100_A0A160PL89	74	0.267	4.207E-11	43	165	192	92	232	288
-------------------------------------------YFVGAGVGYQINPWlRVDATGEYRFRSKwsfaaeDKTYGDTGGYNVtSGKFDSIVGLANGYIDLGTW-YGVTPFVGAGVGVAHHSFGGVTDkgygayeggygIGRHNERTNFAWALHAGLGYAVSQNVRFEAAYRYLNMGEA--------------------------
>UniRef100_UPI000E5AF977	74	0.210	4.207E-11	46	163	192	86	236	291
----------------------------------------------GLGVGYQFNNWfRADLTGQYRgksnFKGTDTFTATNTGFPYSGvdnysaSKSELLFLANAYVDLGTW-WCITPFIGAGVGAARVTISNFTDVGSNnlfvgagptaiygtypsyalagsGSQWNFAWAAHAGLAYKLSPNMTMELAYSYVDLG----------------------------
>UniRef100_UPI0014453EA4	74	0.330	4.207E-11	47	163	192	166	283	304
-----------------------------------------------IALGYYAGeNGQVDFEAMYSKVKIKDSSENKIFDETAG---IFAFLLNLYYNPNTKDAKCTPYIGLGVGPTVFrlkKFNGSPEELMPMNVPWFAYQIKLGVSYSIIPEIRTFLGYRYFSIP----------------------------
>UniRef100_A0A9E6AZ65	74	0.322	4.207E-11	50	164	192	126	251	311
--------------------------------------------------GYKFKNIRAEISGEYkdHQNYGFSNTIGTVTVNVRAKTKQIGAMMSGYYDFDL-GMPISPYLGLGVGAYNAETSFMTDyiqagttttgGLEFRKGFTFAGAAMVGASIQVSNNIILDAGYRYTNVKG---------------------------
>UniRef100_A0A4S2QQQ3	74	0.319	4.207E-11	49	163	192	183	298	319
-------------------------------------------------LGYYAGeNGRVDFEAMYSTANIED---SNSPPVFEKSASVFGFLLNFYYNSSIQDTQFAPYIGLGIGPTVFRLKKINGSSENSMPLNvpwFAYQIKLGVNYLIIPEVKTFFGYRYFSIP----------------------------
>UniRef100_A0A257P6D9	74	0.238	4.207E-11	28	160	192	0	145	322
----------------------------TYTGKNQFRPS----YAGVGAVGFGFGNgFRVELGGDFMRNTRHSVDATSPSSGSFHNVATggenkYGPMVNGYYDFSV-GLPVYPYIGAGVGYQWVSLNSDFKTPYTsinnnsysygGTQGSFAYDVIAGLSYPIPmvPGLSLTGEYRFM-------------------------------
>UniRef100_A0A949ID86	74	0.296	4.207E-11	43	159	192	59	182	345
-------------------------------------------YSGDAAVGYGFgDGFRVELNGnFYRNTDHKIDNDNGTQNSVTGGLNTYGPMVNVLYDMNV-GLPIFPYVGAGVGYQWQKFNSDmnsaSGHVLGGTKGSFAYNIIGGLSYPLPfvPGLSATAEYKF--------------------------------
>UniRef100_A0A511FLF4	74	0.277	4.207E-11	42	164	192	67	203	376
------------------------------------------GFTGFGAFGWGFGNgLRAEVEGVYNYSNIDHRPGTSLPGHTRGSDQSYGGLINLLYDIDLKqfgiDAPVTPFVGIGAGYLWQHYNPIDTnyahgaghTRIGGTNGGFAYQGIVGAAYDVGvPGLQITTEYRMIGQPG---------------------------
>UniRef100_A0A4Y3TMG7	74	0.266	4.207E-11	42	178	192	68	216	380
------------------------------------------GFTGFGAFGWGFGNgLRAEIEGVYNYSQINHQGGTKVPGSTRGSDQSYGGFVNVLYDIDLKqfgiDAPVTPFVGVGAGYLWQHYNPTTTNFANGNTSrlggtngGFAYQGIVGAAYDTGiPGFQVTTEYRMIGQPG-SFSDGAFTSTANY-------------
>UniRef100_UPI002156E83C	74	0.241	4.207E-11	7	161	192	28	202	381
-------YVNIGGGYnlvqqqhATFAPTTQADGG---NGTGGSSSRYrhKDGFTGFGSFGWGFGNgLRAEIEGVYNYSQINHRRPTYANGTTSGSDQSYGGFVNVLYDIDLAqfgiNLPITPFVGVGAGYLWQHYNPITTAYTNgvtnrvgGTQGGFAYQGIVGAAYDIPgvPGLAITGEYRMIG------------------------------
>UniRef100_A0A3G2C5C6	74	0.625	5.727E-11	5	79	192	0	79	80
-----SYYVRLQYNGEILPLFTKVDGATGAKKKTADTDtttdlYKASFMAGGGAFGYKMDDIRVDVEGLYSQLXKNDVTGAAFNP----------------------------------------------------------------------------------------------------------------
>UniRef100_A0A943B592	74	0.250	5.727E-11	40	159	192	57	190	224
----------------------------------------DSGYDGtlglGAALGFDlypryMVPARIEVEYMYMGNAEESGStthlFSGQNFSYKQKNSVSSLFVNAYLDMHTGSM-LTPYAGVGLGTAWVKSEGNLDnrGLGSNKETNLAWNVGLGVAFELSYNASIDLGYRY--------------------------------
>UniRef100_A0A7Z3HWH7	74	0.314	5.727E-11	47	163	192	131	248	269
-----------------------------------------------ISLGYYAGkNGRVDFEVAYSKVDIKN---GNPSPVFDRSASIFAFLSNVYYNPSIQGIQTAPYIGLGIGPAVFRLRKINRPPQNPMPLNvpwFAYQVKLGINYSIIPEIKSFLGYRYFSIP----------------------------
>UniRef100_Q4W4W3	74	0.231	5.727E-11	35	168	192	79	231	271
-----------------------------------YNPTYSTSSTGiGGMFGYYFDNIRMEFETSYSNFGVERQWYPEGSQSHKfcavsrnatpstdssnnndfvvlenNGVKVRTLNVNFCYDVAHGNIPLAPYVCAGIGGDYVKFIGVSLP-------KFSYQLKFGVNYPLSIRTMLFGGGYYHKVIGSKYD-----------------------
>UniRef100_UPI0022FF7128	74	0.211	5.727E-11	45	163	192	83	237	277
---------------------------------------------GGIAVGYNFDNhfnipIRAEIDVMARMSDSSNYlrdrqllhypwleGKTDYENRINNKVQLNTFMVNTFYDF-KNKSAFTPYIMAGVGLASLEHTSKPSVLYTDYDsanritgyyknnikashrtNNFAWNAGAGVRYKINNNFDLDISYRYLGAG----------------------------
>UniRef100_A0A3D9YYH2	74	0.224	5.727E-11	39	189	192	78	272	277
---------------------------------------RQSMFNADLGFGYKLNNWvRADIVADYWLPTRaqgngataecitqlngtppiqDETVYDDCTPHANSEIQRLDALANLYVDLGTWS-GFTPYVGGGLGVSRIQITSDTnwymsnglpyhittdgfyfnwDRSIDEIRYQFAWALMAGVSYAITPELALDVGYRYinLGTISGIQDATGNSYTKVVDAHEVRLGLRY--
>UniRef100_A0A0F3N5W1	74	0.228	5.727E-11	42	171	192	100	243	278
------------------------------------------GFAG--AIGYSMGGPRVEFEVSYetfdvknqgNNYKNDAHKYCALDKTGSGNnasannyvllksegLLDISFMLNACYDIITDGIPFSPYVCAGIGTDLVSMFETTNP-------KISYQGKLGLSYSISPEASVFVGGHFHKVIGSEFKDIP--------------------
>UniRef100_A0A973X2K6	74	0.248	5.727E-11	40	165	192	83	226	278
----------------------------------------DGGTSYGLGAGYQFNSWfRADVTGEYRSqvsfHGSDYLTFTPGgvlGDTYHGGYKSWVGLVNLYADLGTW-WCITPFVGVGAGGAHIQTAGFTDNgvangnygsyfAEGASKTNFAWAAHAGLAYKVSNNFTVELAYRYLDMGSA--------------------------
>UniRef100_UPI001CE321F1	74	0.232	5.727E-11	46	163	192	86	230	284
----------------------------------------------GLGVGYQFNSWfRGDITGQYRgrtnfhgqdlaTFPIGGGVVGAGVDNYTASKSEWLVLANAYVDLGTW-WCVTPFIGAGVGAARVTISNFTDqgladispgvigpgfaTANSASKWNFAWAAHAGLAYKVSPNLTLEVAYSYVDLG----------------------------
>UniRef100_A0A7V5UPZ0	74	0.267	5.727E-11	59	166	192	179	293	335
-----------------------------------------------------------DFSVTYDNGGGVTNTVAPADDPLHTSLRTYTAMLNIYKDLG-NYGRITPYVGFGLGVAYHRldevyftgNPLLTNKIAGNNDLAFAWSLMAGVGYQVSERAILDFGYRFIDMGSIE-------------------------
>UniRef100_A0A257QKZ7	74	0.270	5.727E-11	39	166	192	57	192	362
---------------------------------------YKPGYTGIASVGYGFgDGFRVQLDFDYIHNTPSKGEAAGFSAKAGRYDNKFGPMINLLYDIPV-GLPVVPYVGAGVGYQFfnsdysISIPGAGAATASVTQGSFAYDAIAGMSYPVvsIPGLSLTAEYRFMQITGTE-------------------------
>UniRef100_UPI001D06933B	74	0.261	5.727E-11	43	159	192	60	188	367
-------------------------------------------YAGVAGVGYGFGNgFRVELDGNFERNTVHSATEDYFGGSYHGRdfggVDTYGPMVNVLYDMNV-GLPVFPYVGAGVGYQWMGYNkrlydgSFWGDYISGTRGSFAYDLIAGLSYPLPmvPGLSLTAEYRF--------------------------------
>UniRef100_UPI0004B7B905	73	0.259	7.794E-11	45	167	192	75	198	225
---------------------------------------------GSIGFGYHFTDlLRADINLAYVSSD------DYDDGAISAEHRVWGGMVNGYVDLGT-FVGFTPYVGAGVGVLYSTYDISGADPFLtdafnsiDSRYEFAYALNAGVNYQMTRNMSVDVGYQYLSSPGTKY------------------------
>UniRef100_A0A4Q2UEW8	73	0.292	7.794E-11	42	163	192	85	230	261
------------------------------------------GYAFGAGAGYKFTDWfRADVTGDYldpFRYAANIPCGATCAINQRTEVQRFDGLVNGYVDLGT-YAGLTPYVGAGAGIAGTVADGSiringnalasgvidprtgttvTSGIPTRTDYGFAWAAMAGVSYAVGSHALLDIGYRYLDLG----------------------------
>UniRef100_UPI0013EF5F81	73	0.243	7.794E-11	46	160	192	86	229	268
----------------------------------------------GLQFGYRIKRYRAELEFLYNDSPYKTLQVGnvainhtatnlnrlrerksGSEFSIEGKTATAVGFLNGYYDLlaPDQFSHFVPYVGAGIGYAQISNRNRFLSQDSEITNTYssvqtqtgAAQGIFGISYFFGDYTSLSLDYRYL-------------------------------
>UniRef100_X5GB84	73	0.228	7.794E-11	42	171	192	100	243	278
------------------------------------------GFAG--AIGYSMGGPRVEFEVSYETFDVKNqgnnykndahkycalTQQDGSNKPTASKyvllksegLLDISFMLNACYDIITDGIPFSPYICAGIGTDLVSMFETTNP-------KISYQGKLGLSYSISPEASVFVGGHFHKVIGSEFKDIP--------------------
>UniRef100_Q9AEU3	73	0.250	7.794E-11	42	167	192	105	246	290
------------------------------------------GFAG--AIGYSMNGPRIEFEVSYetvdvknpggnykndahmycaldtaQQSATNGATLASSVMIKNENLTNISLMLNACYDIMLDGMPVSPYVCAGIGTDLV-------SVINATNPKLSYQGKLGISYSINSEASIFIGGHFHRVIGNEF------------------------
>UniRef100_A0A9E3EIZ2	73	0.330	7.794E-11	48	162	192	63	176	347
------------------------------------------------AFGYKWDgNIRTELELGYSGHSTDEAVFAG---NLSGDVTVKSFLFNVNYDLPLWH-GVTWTIGGGVGGSSVyeNTNFGNQQVIHGQHVGFMWQGITGLSVGLSPSVDFFADYRYRDS-----------------------------
>UniRef100_UPI00156DFE5D	73	0.260	7.794E-11	40	180	192	61	207	362
----------------------------------------KSGWTGFGSFGWGFGNgLRAEVEGTYLRSNLSGSTGQGGRAGGKD--SSYGGFVNALYDFDlkkfgINNVPVTPFIGAGAGYLWTqeHARFSNGGGINGTKGGFAYQAIAGAAFDTGiPGFQVTAQYRMIGQPG-SFRNGQYDINGNHQT-----------
>UniRef100_A0A0D6MLV5	73	0.276	7.794E-11	42	161	192	57	190	367
------------------------------------------GFTGFGSFGWGFGNgLRAEVEGVYNYSQLNHRRPTYANGSTSGSDQSYGGFVNVLYDIDLAQFglnvPITPFVGVGAGYLWQHYNPTTTAYTNgninrvgGTNGGFAYQGIVGAAYDIPgvPGLAVTGEYRMIG------------------------------
>UniRef100_A0A0U5EQ97	73	0.271	7.794E-11	42	179	192	67	215	378
------------------------------------------GFTGFGAFGWGFGNgLRAEVEGVYNYSNIDH-RSGAAASHTRGSDQSYGGLINLLYDIDLKqfgiDAPVTPFVGIGAGYLWQHynptqsnFRNGNTSRLGGTNGGFAYQGIVGAAYDVGvPGLQITTEYRMIGQPG-SFTDGAFTSTANYT------------
>UniRef100_A0A4Y6UM78	73	0.261	7.794E-11	42	161	192	69	202	379
------------------------------------------GFTGFGAAGWGFGNgLRAEVEGVYNYSEINHRRGTAVTGRTSGSDQAYGGFVNVLYDIDLArfgiNAPVTPFVGVGAGYLWQHYNPITTSYSNgnvnrvgGTQGSFAYQGIVGAAYDIPhvPGLAVTTEYRFVG------------------------------
>UniRef100_A0A0P0YHH9	73	0.247	7.794E-11	7	161	192	28	202	381
-------YVNIGGGYNLvqtqhahFSPTTQADG---TTGNGGTSSKFrhKDGFTGFGSFGWGFGNgLRAEIEGVYNYSQINHRNTTPVTGSTSGSDQSYGGFVNVLYDIDLAQFginvPVTPFVGVGAGYLWQHYNPITTAYTNgavnrvgGTQGGFAYQGIVGAAYDIPgvPGLALTTEYRMIG------------------------------
>UniRef100_A0A252AXM2	73	0.299	7.794E-11	42	175	192	74	218	385
------------------------------------------GFTGFGAFGWGFGNgLRAEVEGVYNYSNIDH-RSGAAASHTRGSDQSYGGFVNVLYDIDLKqfgiDAPVTPFVGVGAGYLWQHYNPTQSNFRNgnvsrlgGTNGGFAYQGIVGAAYDVGvPGLQLTTEYRMIGQPG-SFTDGAFTST----------------
>UniRef100_A0A0W0SQ80	73	0.208	1.061E-10	42	162	192	56	213	243
------------------------------------------GFNAGGRLGYQANYWRYEAEITYMRTVVSAFRFALPSLlptvgeirarDVNGQTNTVTGIANLYYDFPEMVPCIAPFLGVGVGFGWfgihfsndvvrnrnlldnpnfvlnptiFQNPFYRNLHYSNSSSAFVYQGTAGFTYNFAENYSLNLAYRYIGS-----------------------------
>UniRef100_A0A0U5F290	73	0.277	1.061E-10	42	164	192	66	202	271
------------------------------------------GFTGFGAFGWGFGNgLRTEIEGVYNYSNIDHNPGSSAPGRTHGSDQSYGGFINVLYDIDLKqfgiDAPITPFVGVGAGYLWQHYNPVTTVYANnegsrritGTNGGFAYQGIVGAAYDTGiPGFQVTTEYRMIGQPG---------------------------
>UniRef100_UPI000931A0C0	73	0.279	1.061E-10	46	159	192	88	222	276
----------------------------------------------GIGIGVEHSRWlRFDITGEYRgkqHFVAHDSYNNGGPCPGSGcgtndhsaNLESWLGLFNAYIDLGTWH-GVTPYVGGGVGLTsittmgykdiNVPTGGFAYAVNDKTTTNFAWALYAGLSYDVTDRFTLDLGYRY--------------------------------
>UniRef100_Q8G8Q1	73	0.243	1.061E-10	42	171	192	101	243	279
------------------------------------------GFAG--AIGYSMGGPRIEFEMSYETFDVKNQGNNykndahkycaldrTGSTNPTANkyvllksegLLDISFMLNACYDIINESIPFSPYICTGIGIDLVSMFEATNP-------KISYQGKLGLSYSINPEASIFVGGHFHKVIGNEFRDIP--------------------
>UniRef100_V9RA01	73	0.252	1.061E-10	43	169	192	101	243	281
-------------------------------------------ISFSGTIGYSYsKELRIEVEASheefdvknpegsvvdtYRYFALARAVTNNNPQTGKftvmknDGLSISSVMLNVCYDFEPDGILVTPYICAGIGGDFIEF-------FNDLHVKLAYQGKMGLSYSISPEVSLFLDGYYHKVIDSKFKN----------------------
>UniRef100_A0A0F3N703	73	0.260	1.061E-10	43	169	192	101	243	281
-------------------------------------------ISFSGAIGYSYsKELRIEVEASheefdvknpegsvvetYRYFALARAMENTNPQSGKftvmknDGLSISSVMLNVCYDFEPDSILATPYICAGIGGDFIEF-------FNDLHVKLAYQGKMGLSYSISPEVSLFLDGYYHKVIDSKFKN----------------------
>UniRef100_UPI00130DD24D	73	0.231	1.061E-10	35	168	192	91	243	282
-----------------------------------YNPTYSTSSTGlGAMFGYYFDNVRVELETSYLNFGIERQWYPEGSESHKfcavarkdnastnlendhefvvlenDGVKVKTLNINFCYDVAHGNIPLAPYVCAGIGGDYIKFIGVSLP-------KFSYQLKFGVNYPMSSRTMLFGGGYYHKVIGNQYN-----------------------
>UniRef100_A7LFH7	73	0.273	1.061E-10	44	173	192	108	250	282
--------------------------------------------SFEGATGYAIGGARVEVEVGYKKFETLTdndykhaeshnfvavsrdmaLTPDNFFVMKIDSIKDISVMLNACYDVMHTDLPVSPYMCAGLGASFID-------ISNHVTSKLAYRGKVGVSYKLTPEISLIAGGFYHGIFDEQYTGIPAS------------------
>UniRef100_UPI001445CD43	73	0.214	1.061E-10	0	174	192	34	267	310
SDEkEGNFYMGLNLGKVIpnIVPFSAKEDVesvttekifsldSNDNAKEGYDPKYTGDFLGSVSIGYKIGNFGIELEdlvssvttkdwyvELYRNLpDNKTGVTDYHIKNKDGKFESatspnihewesiiddgaggngrrqlhsafkmknegfrnIAAMINAYYYLN-NESNITPYAGIGAGLTNIKFLGV-------SHFKPAYQGKVGVRYNINDTTKISAGYRYFGVLGSTFTKVDPTA-----------------
>UniRef100_UPI000DF6D56B	73	0.276	1.061E-10	47	165	192	178	297	316
-----------------------------------------------ISVGYYAGeNGRVDFETMYSKVNIKD---SNSPPIFDRSASVSAFLLNFYYNPNVQNTQFAPYISLGIGSIVFRLKALDESLQGLIPMNipwFAYQIKLGVDYSIIPEVKTFLGYRYFNIPTP--------------------------
>UniRef100_UPI00209DA10A	73	0.268	1.061E-10	49	163	192	180	295	316
-------------------------------------------------LGYHpRKNGRIDFEIMYSQIDIQN---TNKPSLFDKKASTFTLLLNFYYEPCIKNTKFIPYFGLGVGPTLFRLKMVNGSAEELMPLNlpwFAYQAKFGIERQIIEEVNISLGYRYFSIP----------------------------
>UniRef100_UPI0005F51527	73	0.289	1.061E-10	47	163	192	523	640	661
-----------------------------------------------ISLGYYAGeNGRVDFETMYSRANIES---SNSSLVFDKSASIFAFLLNLYYNPSVQDTQFASYIGLGIGPTVFRLKRINGSPQSSMPLNvpwFAYQIKLGMNYSIIPEVKTFLGYRYFSVP----------------------------
>UniRef100_A0A258N4Y2	72	0.268	1.443E-10	85	174	192	1	92	112
-------------------------------------------------------------------------------------VAATTALASAYWDIATWN-GLTPYVGGGLGFGIVsleRDPFLPVGGIHTQDWRFAWELAAGVSWAITPGLSLDLGYRYLAIDMPGVSAQPSTP-----------------
>UniRef100_UPI002036A286	72	0.276	1.443E-10	43	164	192	77	216	251
-------------------------------------------FSGGAGIGYRFNDiLRTDVTARYGRYDVggaadmDAFCGVGCRLDMAGRRDVVDLDANLYADLGT-IMGVTPYVGAGVGASHISYEavaaglcagdacTGATDIAERDGWRASYSLMAGAAYALSGTISLDAGYRYTHTGG---------------------------
>UniRef100_K8WQP2	72	0.222	1.443E-10	43	164	192	70	221	258
-------------------------------------------FSPNIAIGYKFanefqQPVRVELAYQYFGSDKSSANIEPSavgywspqqndsfplpaKTSFSKKTTVNTLMVNTYYDMPVNEY-VSPYIMAGVGAAFLKNSanmqsnvagQDIQSHSTSNKTNLAWALGTGVSWKVNENISIETGYTYTDVGN---------------------------
>UniRef100_A0A3D3HRX6	72	0.232	1.443E-10	43	166	192	71	224	258
-------------------------------------------FSPGIAVGYQFanenyQPVRAELAFqyygkqhenmdfspsvsGYWHNQSNNTFSLPSVSSLYTKTKANTLMVNVYYDIPLSD-KISTYLMAGAGAAFISNDAYWktnvagqamDAGASKNVTNLAWSAGAGISWNINENISLDTGYVYTDAGSAE-------------------------
>UniRef100_UPI001CE05273	72	0.318	1.443E-10	51	163	192	130	242	263
---------------------------------------------------YARENGRIDFETMYSGADIKS---DNPIPVLDKSVSIFAFLLNFYYNPSAQDTQFALYTGLGIGPAVLRLKKINRSPKNSMPLNvpwFAYQVKFGVSYSVVPEVKAFLGYRYFSIP----------------------------
>UniRef100_UPI000444B318	72	0.243	1.443E-10	44	191	192	99	274	279
--------------------------------------------SFSGAIGYSYPeGSRLELEGSYEKFDVKDPKDYSAKDAFrffalardmesenpnatkytvmkNNGLSVASIMINGCYDLSFSNVVVSPYICAGIGEDFIEF-------FDTLHIKFAYQGKLGVSYYLSPKINIFVDGYYHRVIGNKFKNLNVnhvvildqspkatSAVATLNVAY--FGGEAGV
>UniRef100_Q1WEW4	72	0.240	1.443E-10	42	171	192	100	244	279
------------------------------------------GFAG--AIGYSMGGPRVEFEVSYETFDVKNQGNNykndahkycaldqqaTSSSSATKDkyvllknegLLDISFMLNACYDIITDGIPFSPYVCAGIGTDLVSMFEATNP-------KISYQGKLGLSYSISPEASVFVGGHFHKVIGNEFKDIP--------------------
>UniRef100_Q5C992	72	0.260	1.443E-10	44	173	192	108	250	282
--------------------------------------------SFEGAAGYAIGGARVEVEVGYKKfetlADSDFKHAESHNFVAVGRdraltpdnffvmkidgVKDISVMLNACYDVMHTDLPVSPYMCAGLGASFID-------IANHVTSKLAYRGKVGVSYKLTPEISLIAGGFYHGIFDEQYTGIPAS------------------
>UniRef100_UPI001CD1DDA7	72	0.226	1.443E-10	46	163	192	86	230	284
----------------------------------------------GLGVGYQFNSWfRGDITGQYRGRTNFHGQdlityplggglVGAGVDNYTASKSEWLVLANAYVDLGTW-WCVTPFIGAGVGAARVTVSNFTDqgladvspgvigpgfaTATSASKWNFAWAAHAGLAYKVNPNLTLEVAYSYVDLG----------------------------
>UniRef100_UPI000444EBA4	72	0.240	1.443E-10	43	169	192	100	246	284
-------------------------------------------ISFSGAIGYLYsESFRIEVEASYEEFDVKNpegsatdayryfalarimdSTYKSSPDNTqkftvmrNDGLSISSVMINGCYNFTLDDIPVVPYVCAGIGGDFIEF-------FNDLHVKFAHQGKLGISYSISSEVSLFLNGYYHKVIGNRFKN----------------------
>UniRef100_UPI001BD6B59D	72	0.222	1.443E-10	48	164	192	88	239	291
------------------------------------------------GVGYQFNNWfRADVTGQYRGNANFKGTdllsfpwgggTANGIDNYSASKSELLFLANVYADLGTW-WCVTPFVGAGVGAARVSISGFTDTGANnanftpggvpvvsgppvasfataasGSQWNFAWALHAGLGYKISPNVTLELAYSYVNLGD---------------------------
>UniRef100_A0A973IC79	72	0.259	1.443E-10	50	164	192	142	268	321
--------------------------------------------------GYKFGALRAEASGEYRSHAAGSIAGatAGGTYTISSKTEQYAALMSIYYDVEIPNIPIMPYVGLGAGLAYTKTNYAVGFTKAAVTTngnirytlgrSFAGTAMAGFTVQVAENFTLDLGYKFMGIVG---------------------------
>UniRef100_A0A370G4R2	72	0.272	1.443E-10	7	173	192	28	207	375
-------YVDLGGGYN---LVQNQHGHFANNPTAGVSSSSqyrhHDGFTGFGAFGWGLGNgLRVEVEGLYNYSEINH-RSGTAPAKTSGSDQSYGGLVNVLYDIDLKqfgiDVPVTPFVGVGAGYLWQHYNPTTTSYASsanrvdrlgGTTGGFAYQGIAGAAFDVPnvPGLQITAQYR---MVGQTFNNGSFT------------------
>UniRef100_A0A7H1NUV3	72	0.258	1.443E-10	42	166	192	69	207	382
------------------------------------------GFTGFGSFGWGFGNgLRVEVEGVYNYSNITHRTGTAAPGHTRGHDQGYGGFVNALYDIDLRefgiDIPVTPFVGIGVGAMVQHFAPITTTFANggtnrigGTNGNFAYQGIIGASYDIPdvPGLAVTTEYRMMGQLDDQ-------------------------
>UniRef100_A0A2V2G314	72	0.242	1.964E-10	40	159	192	57	191	225
----------------------------------------DSGYDGtlglGAALGFDlypryMVPARIEVEYMYMgdaeeSGSTNHLFSNSGNFSYKQKNSVSSLFVNAYLDMHTGSM-LTPYAGVGLGTAWVKSEGNlgTQGLGSNKETNLAWNVGLGVAFELSYNASIDLGYRY--------------------------------
>UniRef100_V5SEE5	72	0.264	1.964E-10	46	159	192	88	222	277
----------------------------------------------GFGIGIEHSRWlRFDLTGEYRgkqlfvahdsyNNGGPCPGWGCGTNEHTANLKSWLGLANAYVDLGTWH-GVTPYVGGGIGFASITTMGYKDVNvprnsvwfaeNDKTTTNFAWALYAGLAYDVTPQLTLDFGYRY--------------------------------
>UniRef100_V9R8I8	72	0.218	1.964E-10	44	191	192	98	273	278
--------------------------------------------SFSGAIGYsDSTGPRFELEGSYEKFDVTDPGdcvvkdtyryfalareVTNNNPSTEkftvmknDGVSIASVMFNGCYDVSLKDLEISPYVCAGIGGDFIEF-------FDALHIKLAYQGKLGLNYYLSTRTSLFIDGYYHKVIGNQFHNlnvrHVVDLSTDPKPVYAVatlnigyFGGEIGV
>UniRef100_Q2GF72	72	0.264	1.964E-10	44	191	192	99	274	279
--------------------------------------------SFSGAIGYSYPeSLRLELEGSYEKFDVKDPKDysakdafrffalarNTSTTVPDAQkytvmknngLSVASIMINGCYDLSFNNLVVSPYICAGIGEDFIEF-------FDTLHIKLAYQGKLGISYYFFPKINVFAGGYYHRVIGNKFKNLNVnhvvtldefpkatSAVATLNVAY--FGGEAGV
>UniRef100_A0A161I6J7	72	0.285	1.964E-10	47	173	192	111	250	282
-----------------------------------------------GATGYAIGGARVEVEVGYKKFEtlaesdykhieshnfvavgrDATLTPDNFFVMKIDSVKDISVMLNACYDVMHTDLPVSPYMCAGLGASFIN-------IADHVTSKLAYRGKVGVSYKLTPEISLIAGGFYHGIFDEQYAGIPAS------------------
>UniRef100_UPI000444C012	72	0.240	1.964E-10	47	179	192	106	264	292
-----------------------------------------------GAIGYTFvEGPRIEIEGSYEEFDVKDpgryteiqdayryfalvRNIDPTSTRTQDDtssdkvyhtvmkndgLSIISIMVNGCYDFSLDNLSILPYVCGGIGVNAIEF-------FDALHVKFACQGKLGITYPLSSNVSLFAGGYYHQVMGNQFKNLNVQHVAELN------------
>UniRef100_A0A257QKF6	72	0.238	1.964E-10	28	160	192	56	201	378
----------------------------TYTGKNQFRPS----YAGVGALGFGFGNgFRVELGGDFMRNtrhsvDATSPNSGSFHTVATGGENKYGPMVNAYYDFSV-GLPVYPYIGAGVGYQWVALNSDFQTPYTsisnksysygGTKGSFAYDIIAGLSYPIPmvPGLSLTGEYRFM-------------------------------
>UniRef100_A0A7W4NMC2	72	0.254	1.964E-10	7	164	192	28	202	379
-------YVDLGGGYNLVQTqHGHFNGDGYNNPATGLSSSRyrhKDGFTGFGSFGWGFGNgLRAEVEGVYNYSELNHRSGPANTTSGSD--QSYGGLVNVLYDIDLKqfgiDVPITPFVGIGAGYLWQHYNPTTTYYANtpystrlgGTRGGFAYQGIVGAAYDIPdvPGLQLTVQYRMLGQTG---------------------------
>UniRef100_UPI0015F5FAFB	72	0.255	1.964E-10	42	164	192	65	205	385
------------------------------------------GFNGYLSTGYGFGNgLRLEIEGTYNQTHItrlGGAFAAGGNRKAHGKSEGWGGFANVLYDidlgmFGLNDVPVTPFVGIGAGYMWQRYRrvynrstGRPDPNFNNTQGGFAAQFIAGAAYDIPgvPGLALTTQYRFMGQTG---------------------------
>UniRef100_A0A847ZQ81	72	0.314	2.672E-10	40	159	192	57	162	186
----------------------------------------DSNFVFGGGVGYRYsDNLRVDVTADWS---------GDYTVAPGAEISTTTVLGNVYYDFA-NDSMFTPYIGVGAGYGWAEGTGGIA-----DDNGFAVGAAAGFSVDLTSNIAIDTGYRF--------------------------------
>UniRef100_A0A968WUF5	72	0.298	2.672E-10	40	162	192	61	168	189
----------------------------------------DSALVVGGGAGYRFnDNLRTDLRVDW---------AGDYDVGGGTDLGVTTVLGNMYFDWA-NSSIFTPYVGAGVGYGWANFGGAPDGD------GFAYALQAGVGVDLTENIVLDAGYRFRDV-----------------------------
>UniRef100_UPI001FF03EB6	72	0.239	2.672E-10	48	166	192	57	197	262
------------------------------------------------GVGYQINNWlRFDVTGEYRggsqFQTLEQVGIPSTSQQfgdfYRGNMSSVIGLVNGYVDIGTW-YGMTPFVGAGVGFANNTLSGMTDTgfacgvgcspsggyFSDKSKMNFAWALMAGLDFNVTQNLKLELGYRFLDYGKAQ-------------------------
>UniRef100_UPI00144665AD	72	0.289	2.672E-10	47	163	192	128	245	266
-----------------------------------------------ISLGYYAGeNGRIDFEVIYSKIDIKS---GDTFLIFDRSASVFAFLFNAYYNPSIQYTKITPYISLGIGPTVFRLRKINGSPQNLMPLNvpwFAYQLKLGVDYPIIPEIKSSLGYRYLSIP----------------------------
>UniRef100_UPI00201A77F9	72	0.285	2.672E-10	47	173	192	111	250	282
-----------------------------------------------GATGYAIGGARVEVEVGYKKfetlADSDykhveahnfvavgrdaILTPDNFFVMKIDSVKDISVMLNACYDVMHTDLPVSPYMCAGLGASFIN-------IADHVTSKLAYRGKVGVSYKLTPEISLIAGGFYHGIFDEQYTGIPAS------------------
>UniRef100_UPI000444AA7B	72	0.231	2.672E-10	43	179	192	101	257	285
-------------------------------------------ISFSGAIGYLYsESFRIEVEASYEEFDVKNsagsatdayryfalaramDASNKSSPDNTKKFTVMrndgllisSVMINGCYNFTLDDISVVPYVCAGIGGDFIEF-------FNDLHVKFAHQGKVGISYSISPEVSLFLNGYYHKVIGNRFKNLHVQHVNDLN------------
>UniRef100_A0A8J3MP44	72	0.304	2.672E-10	66	169	192	172	268	311
------------------------------------------------------------------RNDPNGRNRAAFKMKNEG-FNNVAGMLNVYYDWPLqGNSKVAPYVGIGGGVTRIEHLKVAE-------YAFAYQGKVGVNYTIAPNAKFFVGYRFFNRFGDKFNK----------------------
>UniRef100_UPI000444C2C0	71	0.269	3.634E-10	44	169	192	99	232	271
--------------------------------------------SFSGTIGYFSRGLRLEAEGCYQEfnviNSNDSLIINSNKyysrvhnanyaTTMNSKLSIASIMVNTCYDISINNTSIVPYLCTGIGGDFV-------GLFNTIHFKFAYQGKVGVSYLINNNILLFSDIYYHKVMGNRFKN----------------------
>UniRef100_A0A380WB04	71	0.258	3.634E-10	46	165	192	80	221	273
----------------------------------------------GVGVGYQFNNWfRMDVTGQYRGKANFHGSQTIFNGvdhlanNYTGSKSEALFLVNGYVDLGTW-WCITPFIGAGVGTSYnyisgfrddgvsstggVANPASVTYFGDKGKWNFAWAAHAGLAYRVSPNLTMELAYSYVDLGSA--------------------------
>UniRef100_A0A1Q9AF89	71	0.231	3.634E-10	43	159	192	85	234	279
-------------------------------------------IAGSIGVGARINDmLRTDLTAEYFRgtFKGESKVLGACSGEPSGpdgtncqhshraDYEGISLMANGYVDLATIS-GITPYIGAGVGATRLSygtvkerwtclpggqsctgNALAGETYSGDASWRFTYALMAGASYSLSDNLALDVGYRY--------------------------------
>UniRef100_A0A6P4HNF1	71	0.284	3.634E-10	42	164	192	55	191	340
------------------------------------------GFTGFGAFGWGFGNgLRAEVEGVYNYSNIDHRPGTSLPGHTRGSDQSYGGFVNVLYDIDLKqfgiDAPVTPFVGVGAGYLWQHYNPIDTnyahgaghTRIGGTNGGFAYQGIVGAAYDTGiPGFQVTTEYRMIGQPG---------------------------
>UniRef100_A0A7W4JRU3	71	0.291	3.634E-10	42	161	192	64	195	374
------------------------------------------GFTGFGSFGWGFGNgLRAEVEGVYNYSQINHR--SGVPNTTSGSDQSYGGLVNVLYDIDLKqfgiDIPVTPFVGVGAGYLWQHYNPTTTNYINGATTrlggtngGFAYQGIVGAAYDVPnvPGLQITAQYRMLG------------------------------
>UniRef100_A0A7W1WEJ4	71	0.352	4.943E-10	73	173	192	21	120	131
-------------------------------------------------------------------------TSDTRPTSITGNLNVTTALFNAYYH--LSSSKFSPYVGVGIGLGFISNePIGNNPVSVDNGTSFAYQAKLGAQYEVVKKGNVFAEFKYLGLSGYTSNKDDLE------------------
>UniRef100_A0A932QXP2	71	0.264	4.943E-10	52	166	192	70	168	195
----------------------------------------------------RIGDVRLEGEVGYHDLPSS---------------HYWTYMGNLYFDFNgfstEPGNRIVPYVGAGIGDADIH-------LHDASDNVFAYQFMAGISFvpDSTPNTAWSLGYRYLDSSAVE-------------------------
>UniRef100_UPI0020B17097	71	0.250	4.943E-10	47	165	192	10	140	313
-----------------------------------------------GSIGWGFGNgLRLEVEGNVRHNRVrQISGFAAGPTASGGDQYSYGGMVNALFDMDIGLNWLYPYFGLGAGVAdtyldRVHsygVPSGVRVSTNGWSTNFAYQGIFGLSFPLAavPGLSLTAEYRFYGVLDA--------------------------
>UniRef100_A0A1D8URL3	71	0.283	4.943E-10	42	161	192	69	202	379
------------------------------------------GFTGFGAFGWGFGNgLRAEVEGVYNYSNIVHRRPTYANGSTHGSDQSYGGFVNVLYDIDLAqfgiDVPVTPFVGVGAGYLWQHYNPITTSYNNgavnrvgGTNGGFAYQGIVGAAYDVPgvPGLAFTTEYRMIG------------------------------
>UniRef100_UPI000D7B9FED	71	0.269	4.943E-10	42	161	192	70	210	392
------------------------------------------GWTGFGAVGWGFGNgLRVEVEGDYNWSQIDRETIGGGTNTFSGRTrgadRSYGGFLNVLYDIDLKrlfsiDVPVTPFVGVGAGYLWQDvgtstnyniSGVNANVRHDGGNQGFAYQGIVGAAYDIPgvPGLQMTTEYRMIG------------------------------
>UniRef100_UPI001EE203F8	70	0.316	6.724E-10	83	169	192	36	132	186
-----------------------------------------------------------------------------------GNLSSVVVMANGYVDLGTW-YGVTPFVGGGVGTAFHQLSGFNDrgygeaqygygIAKDKTTNTFAWAAMAGLGYSVTPNLKLELGYRYLNLGHVSSNP----------------------
>UniRef100_UPI0021061ECE	70	0.208	6.724E-10	56	167	192	11	138	198
--------------------------------------------------------IRTELEGMYSSVKVNNVGFKGDRMSilyfkeigegadrktyvysakvDNDQIENTSVMANACYYFRIGDVSFSPYIGIGLGLSRMKMLGMV------STVGPAYQLKADFVHHISKDVNMHVGYRHFSAFGKSY------------------------
>UniRef100_A0A0P0YWI1	70	0.283	6.724E-10	43	164	192	77	216	251
-------------------------------------------FSGGAGIGYRFNDlLRVDVTARYGSydaggaADIDAFCGVGCRLDMAARRDVVDLDANLYADLGT-IMGITPYVGAGIGASHISYEAVAASFCSggacneltdivgQDGWRTSYSLMAGAAYALSGTISVDAGYRYTHTGG---------------------------
>UniRef100_UPI001EDEBEF2	70	0.240	6.724E-10	46	183	192	68	231	267
----------------------------------------------GGGVGYRFTPWlRVDatidqrLAATYSAYSSRSNFVTGYNVE-AGRLSVLTGLVNVYADLGTW-WGLTPYLGAGLGFAQKDFHGGYTQTtcvidacdgnagtgprtavarPDRSVTSFAWSLTGGVSYDLGAGFSLDASYRYVDLGRAKSGSDAFGQSSRLKDLAA--------
>UniRef100_UPI000C82E8CF	70	0.225	6.724E-10	24	191	192	71	274	279
------------------------DAISTKnlTTNTDFNTLYKVTFqnniiSFSGAIGYsDSTGVRFELEGSYEEFDVTDpgdciikdtyryfalaRKTNGNHPNDSGEytvmrndgVSITSVIFNGCYDLSLKELEISPYVCIGIGGDFIEF-------FDALHIKLAYQGKLGISYSFSTRTNLFIDCYYHRVIGNQFNNLNVqhvvelteapkatSAIATLNVSY--FGGEVGI
>UniRef100_Q2GF62	70	0.268	6.724E-10	42	167	192	100	239	280
------------------------------------------GFAG--AIGYSMGGPRIEFEVSYETFDVKNQGGNykndahrycaldrkASSTNATAShyvllknegLLDISLMLNACYDVVSEGIPFSPYICAGVGTDLISMFEAINP-------KISYQGKLGLSYSINPEASVFVGGHFHKVAGNEF------------------------
>UniRef100_UPI000444DD2C	70	0.236	6.724E-10	44	169	192	101	245	283
--------------------------------------------SFSGAVGYiSPNNPRVEVEWSYEEFDVKNPgnytiseafryialareITHSQKYPGTDKyvviknngLSVASIIINGCYDFSLNNLKVSPYICAGFGGDIIEF-------FSAVSFKFAYQGKVGISYPLSSNITIFADGYYHKVIGNKFNN----------------------
>UniRef100_A0A345MNF0	70	0.292	6.724E-10	41	178	192	52	190	342
-----------------------------------------PGFGGEAAVGYGFGNgIRVEVEGDYLQTHINRV----SPQNAHGHDRNFGGLVNVLYDIDLKknfniDTFVTPYVGVGAGYMVSQYNVSSPVRgIHGTQGSFAYQGIVGARFN-TPvkNLYVNADYR---MIGQTMSKDSFSPEDSH-------------
>UniRef100_UPI00156BC9F2	70	0.291	6.724E-10	42	164	192	64	199	377
------------------------------------------GFTGFGSFGWGFGNgLRAEVEGVYNYSQINHAR-NGAANSTRGSDQSYGGLVNVLYDIDLKqfgiDAPVTPFVGVGAGYLWQHYNPTTSMYQNGGSTrlggtngGFAYQGIVGAAYDIPnvPGLQVTTEYRMIGQPG---------------------------
>UniRef100_A0A511XQU9	70	0.294	6.724E-10	42	184	192	71	224	381
------------------------------------------GFTGFGSFGWGFGNgLRAEVEGVYNYSEINH-ASNASANRTRGSDQSYGGLVNVLYDIDLKqfgiDAPVTPFVGVGAGYLWQHYNPTQSNYANGNTTrlggtngGFAYQGIVGAAYDTGiPGLQVTTEYRMIGQPG-SFTDGAYSGTSITNGHRST-------
>UniRef100_A0A841K605	70	0.276	9.144E-10	46	159	192	75	194	227
----------------------------------------------GLGVGYDFGWLRADVTGD--VFAERRLTAAAPGLGFSAKVNSVAVLANLYADLGTWS-GITPYVGVGAGVAVnrlgavretVTATGEGLAYGGGTRTGFAWALMAGASIDITTSLKFDIGYRF--------------------------------
>UniRef100_A0A1Q9AZK3	70	0.243	9.144E-10	44	164	192	87	237	277
--------------------------------------------AGTIGIGARVNDmLRTDITAEYFQGDFkgDSDVLGACSGEASGtnchhshkaDYEGISLMANGYVDLAT-IAGITPYIGAGVGATRLSygsvkeswtcqeagaacsgNALQGERYDGEASWRFTYALMAGASYNLTDRLALDVGYRYSDIAD---------------------------
>UniRef100_A0A0F3N5V3	70	0.227	9.144E-10	21	191	192	74	273	278
---------------------TSIALGTNTNFQDSYTVKFQDNVAGfSGAIGYSYPDgLRFEIEGSYEKFDVkdpkdcsskDAFRFFALARSMSGNnpdstkytvmknngMSITSIMIDGCYNLSFNNLAVSPYICAGIGEDFIEF-------FDTLHIKFAYQGKLGIDYHLSSKINIFANGYYHKVIGNKFKNLNVNhvvALSEFPKMTSAVatlnvaylGGEAGV
>UniRef100_Q8G8J3	70	0.254	9.144E-10	23	167	192	80	239	280
-----------------------VDADFNNKGYSfKYENNPFLGFAG--AIGYSMGGPRVEFEVSYETFDVKNQGGNykndahrycaldRKATSTSATANNYvllkneglldiSLMLNVCYDIINENIPFSPYMCAGVGTDLISMFKAINP-------KISYQGKLGLSYSINPEASVFIGGHFHKVAGNEF------------------------
>UniRef100_Q2GF65	70	0.245	9.144E-10	47	179	192	109	272	300
-----------------------------------------------GAIGYTFvEGPRIEIEGSYEEFDVkdpgryteiqdayryfalarDIDSIPTSPKNRTSHdgnssykvyhtvmknegLSIISIMVNGCYDFSSDNLSILPYVCGGIGVNAIEF-------FDALHVKFACQGKLGITYPLSSNVSLFAGGYYHQVMGNQFKNLNVQHVAELN------------
>UniRef100_A0A950GPY4	70	0.216	9.144E-10	47	164	192	89	244	306
-----------------------------------------------AGFGYELHPWiRADLTAEYRasvgvrgvlRETLSNSSVPlafLGQNQFQASLQTTLVMANAYADLGTW-YGLTPYFGMGIGVARHDlggatgtgivalgtslnasnfpngasMPVTFDSLGGRTKTDFAWAFMAGLSYDISPNLKLDLGYRHLDLGG---------------------------
>UniRef100_A0A4Q6I483	70	0.220	9.144E-10	33	174	192	117	272	317
---------------------------------GYHPTYTDSLLGAGGIVGYSINNFRIELEAFYEKFSIKVTTgynydteyliigtaINSNSQPTHYHcmkntgIVLSPFLVNACYDFTLKiTKKIAPYLCLGVGGDFIDFLGQTSLKSF-------YQAKAGVSYAISPNLTFFVDGSFHGHMNNQFSGLLVDY-----------------
>UniRef100_A0A849N428	70	0.229	9.144E-10	38	165	192	42	177	338
--------------------------------------HTETGPAGLLSLGWGSGNgLRLEVEGSYRENGI--------ARPASGTVSTYGGMANLYIgtERALGGQPLQPYLGAGLGIAWTEFhqvgaavtplgPGPGRRVFDDVDGRLAFQAIAGMALPIlaLPGLALATEYRFLGTAGD--------------------------
>UniRef100_A0A939HG75	70	0.286	9.144E-10	42	164	192	62	197	374
------------------------------------------GFTGFGAFGWGFGNgLRAEIEGAYNYSNIDHRPGTSIPGHTRSSDQAYGGFVNVLYDIDLKqfgiDAPVTPFVGVGAGYLWQHynpvqtnFQGGGYTHIGGTNGGFAYQGIVGAAYDTGiPGFQITTEYRMIGQPG---------------------------
>UniRef100_A0A2C6J523	70	0.222	9.144E-10	32	172	192	57	213	382
--------------------------------QDYGKMHSGTGFNGYLSAGYGFGNgLRLEVEGTYNQTHINRLTgtfADGGTRHAHGKSEGYGGFVNVLYDidlgmFGLDNFPVTPFVGIGAGYMWqnyrkVYNRGTSYPNFNNTTGGLAAQGIVGAAYDIPgvPGLALTTQYRFIGQAGSSGGGSNG-------------------
>UniRef100_Q2GF59	70	0.241	1.243E-09	42	171	192	100	243	278
------------------------------------------GFAG--AIGYSMGGPRVEFEVSYETFDVKNQGNNYKNDAhrycalgqqdnsgipktskyvllKSEGLLDISFMLNACYDIINESIPLSPYICAGVGTDLISMFEATNP-------KISYQGKLGLSYSINPEASVFIGGHFHKVIGNEFRDIP--------------------
>UniRef100_Q9ADV3	70	0.232	1.243E-09	42	171	192	100	245	280
------------------------------------------GFAG--AIGYSMGGPRIELEVLYETFDVKNQNNNYKNGahrycalshhSSATNMSSasnkfvflkneglidLSFMINACYDIIIEGMPFSPYICAGVGTDVVSMFEAINP-------KISYQGKLGLGYSISSEASVFIGGHFHRVIGNEFRDIP--------------------
>UniRef100_UPI000444E272	70	0.233	1.243E-09	47	179	192	109	272	300
-----------------------------------------------GAIGYTFvEGPRIEIEGSYEEfdvkdpgryteirdayryfalaRDIDSTSTSPKNRTLNDDsssykvyhtvmknegLSIISIMVNGCYDFSSDNLSILPYVCGGIGVNAIEF-------FDALHIKFACQGKLGITYPLSSNVSLFAGGYYHQVMGNQFKNLNVQHVAELN------------
>UniRef100_UPI0008382C83	70	0.280	1.243E-09	45	165	192	164	285	304
---------------------------------------------GSISVGYSAGeNGRVDFETVYSKVNIED---SNSPPVFYKSASVSAFLLNFYYNPNVQNTQFAPYIGLGIGSTVFRLKRIDQSSKNLVPLNvpwLVYQIKLGIDYSVIPEVKTFLGYRYFNIPTP--------------------------
>UniRef100_UPI001BA604D6	70	0.268	1.243E-09	40	164	192	59	195	367
----------------------------------------KSGWTGYGSVGWGFGNgLRAEVEGTYLRSNLSGPTGNDGVRN-KGKDSSYGGFVNALYDFDlakfgINNVPVTPFIGAGAGYLWTQEhqsytgGGETAAGYRGTKGGFAYQAIVGAAFDTGiPGFQVTAQYRLIGQPG---------------------------
>UniRef100_A0A7W4J094	70	0.294	1.243E-09	42	173	192	64	204	372
------------------------------------------GYTGFGSFGWGFGNgLRVEVEGLYNYSQLNHR--SGAPNRTSGSDQSYGGLVNVLYDIDLKqfgiDVPVTPFVGVGAGYLWQHYNPTTSSYLNgnvdrlgGTAGGFAYQGIAGAAFDVPnvPGLQITAQYR---MVGQTFNNGSFT------------------
>UniRef100_A0A7W4J4R5	70	0.281	1.243E-09	42	161	192	64	196	373
------------------------------------------GFTGFGSFGWGFGNgLRAEVEGVYNYSEINHR--SGVPNTTSGSDQSYGGLVNALYDIDLKqfgvDIPVTPFVGVGVGYLWQHYNPTTTTYINNGGTtrlggttgSFAYQGIVGAAFDVPnvPGLQITAQYRMIG------------------------------
>UniRef100_A0A9E2UQH1	70	0.277	1.243E-09	71	177	192	163	266	400
-----------------------------------------------------------------------TTTQTTVPGTVSGTIQQMTYLASGYIDL-LPGARIVPYVGAGLGMAFISDGVASCGIC---STQFAYQSTVGVGYNVNDNIRIDFETRYYGTTSPgTYNNNNITTTVR--------------
>UniRef100_UPI0021F52E2E	69	0.296	1.691E-09	102	190	192	1	89	95
------------------------------------------------------------------------------------------------------GTALKPYVGAGIGSASVDVTYSPSdvGIIDDSDDVFAYQIMGGVNYDLSEQVTLFGGLRWRETDDITVNADLFDA--QFDVEMSSFIAEIG-
>UniRef100_A0A429XG34	69	0.223	1.691E-09	35	164	192	38	206	247
-----------------------------------YSDIKLKGFAGDVGFGYALsDNVRTDVTLNFSkptktpkakidgtefsklNTDYGITTAKTPDSSSEFNLKSkikaknMSLMANAYYDF-HNSSEFTPYVMAGVGVSRSsiaispsvsytsggkDVTQSYATQKSKNLTSFAYQVGLGVGYEMSKDIHLDVGYKLSGMTG---------------------------
>UniRef100_A0A161C4T4	69	0.281	1.691E-09	47	179	192	96	239	253
-----------------------------------------------GVVGYALGGARVELETSYRRfatLADGTYTQSGAEAIAAvsreavltgnnyfvlkiDEIINTSVMFNGCYDVLHADLPVSPYVCAGMGASFVDIARQVTA-------KLAYRGKVGISYQLTPEISLVAGGFYHELFDESY--KDISPHNNVN------------
>UniRef100_A0A0F3NNS3	69	0.262	1.691E-09	32	191	192	81	250	256
--------------------------------NPYNPAYSNSTLGLGGFIGYSNNRMRIEIEVSHEKFGLHNfnnsddkylisfyNSSNSIHTIRASDISATAFMINLCHDFATDNLGISPYLCAGAGSNFIE-------VFDALRVKFIYQAKAGVSFIRLPKVIVFAGGYYEGIINSNFKnlyfeyPKYVSFTAKLNISY--FGGEVGV
>UniRef100_A0A0F3N962	69	0.230	1.691E-09	28	178	192	88	258	283
----------------------------NSNFTLPYDPAYTKNLLGaGGIVGYSLDNFRIELEAFYekfnikapsgyfydNFNEYFALIPTITTTNkrhvehkhycmKNTGITLSPFVVNACYDFTLKKaSNIAPYLCLGVGGNFIDF-------LDQTNFKFAYQAKVGISYFISSNLAFFIDGSFHGHFDNQFSDLLVDYPTDL-------------
>UniRef100_Q1WEY0	69	0.212	1.691E-09	28	179	192	89	260	284
----------------------------NNFPFPYDPAYTKNLLGAGGVVGYSLDNFRIELEAFYEKFNIkapsgyfydNFDEYFALIPTITTTYSKWSeqskhyymkntgitlspFIVNACYDFTLKKaSNIAPYLCFGAGGNFIDF-------LDQTNFKFAYQAKVGISYFISSNLAFFIDGSFHGHFDNQFSDLLVDYPTDLK------------
>UniRef100_V9R710	69	0.211	1.691E-09	28	179	192	88	260	284
----------------------------NNNFTLPYDPAYTKNLLGaGGVVGYSLDNFRIELEAFYEKFNIkapsgyfydNFDEYFALIPTITTTYSKWSeqskhycmkntgitlspFIVNACYDFTLKKaSNIAPYLCFGAGGNFIDF-------LDQTNFKFAYQAKVGISYFISSNLAFFIDGSFHGHFDNQFSDLLVDYPTDLK------------
>UniRef100_UPI001CCFF195	69	0.239	2.299E-09	43	167	192	84	228	258
-------------------------------------------YFASVGFGYHFNDyLRADLNLGYlpgnkASFSYDDSGIVAPATVGDGSLKNYafSGILNGYVDLGT-YVGVTPYIGAGVGIVQSKYSLSANYFTDNGDasddfsqrssktkYSLAYTLNAGLAYQVSKNVLIDLGYQYFSAPDAEY------------------------
>UniRef100_X5H2I6	69	0.224	2.299E-09	21	191	192	74	273	278
---------------------TSIALATNTNFQDSYTVKFQDNVTGfSGAIGYSYPDgLRFEIEGSYEKFDVKDPKDSslkdafrffavarnmNSNNPETGKYTvmknngmyITSIMINGCYNLSFNNLVVSPYICAGIGEDFIEF-------FDTLHIKFAYQGKLGIDYHLSSKINIFANGYYHKVIGNKFKnlnvnhvvaltqfPKVTSAVATLNVAY--LGGEAGV
>UniRef100_UPI0003A9E8B4	69	0.248	2.299E-09	45	179	192	86	249	280
---------------------------------------------GGGGIGYRVNSFlRADFTldargGTRFHDTSSRTRYVEGFNEEGGKLDVLTGLFNVYADLGTW-WGFTPYVGAGVGFAekrfhdgwtqttcltvtcgdtqptYVIGPQTRDARASRTITTFAWAAMAGLSYDFGNGLSLDASYRYLDIGKARTGFDAYGGNTRLK------------
>UniRef100_UPI000EF2E101	69	0.246	2.299E-09	43	169	192	102	244	282
-------------------------------------------ISFSGIIGYATsKGIRLEIEGAYESFDVKSPvgyskdnayyryfalarsmtkeNPKEFTVMKNNGLSVASIMINGCYDFALDDFALSPYICAGIGEDFIEF-------FDALHIKIAYQGKLGISYRVSPKISLFVDGYYHHIIGNQFKN----------------------
>UniRef100_A0A537LD54	69	0.248	2.299E-09	44	161	192	90	229	293
--------------------------------------------FVGGGIGFQWNSWlRFDATAEYRTKAKLKVIGSYTEFCPGGrcfdvydaNHSAAVLMANAYIDLGTW-MCLTPFVGVGAGYARHAFSGFTDvgfisdgttgfghaANNDFAEWKFAWAVHAGIAYNVTNNFKMELAYRYLN------------------------------
>UniRef100_UPI002030D567	69	0.225	2.299E-09	37	173	192	73	249	296
-------------------------------------PTYVPGLAGGIAVGYILENVKIEFESLYsqtnlysedysnkdkakyvelRRNKDASAGTECSSPWRSGKVdvdikntcenidasvkfraafkmrnegfDNSARLVNVYYDF--GGKSFTPYISIGGGLTKVKFLGRTR-------YAFAYQTKLGVNYQLTTQVQAFAGLRYFGILGNQFENIVPT------------------
>UniRef100_A0A1H4YWL0	69	0.250	2.299E-09	48	161	192	96	238	302
------------------------------------------------GIGYQINSWfRTDITAEYRASSFstqDELSWNNGaqfyvlRNFYRGNTASFVGLLNGYVDLGTW-YGITPYVGAGVGFASNTMHGVTDNgysnlyagpgafassptggyYASKTTSSFAWALMAGLSYNVTSNLKIDFGYRYLN------------------------------
>UniRef100_A0A0F3NMY2	69	0.239	2.299E-09	27	191	192	94	299	305
---------------------------TATNFKGIYKPTYNNSLTGfSGLIGYSMNsGMRIEFEGSYEDFELKNPGGYTLKDGYKYFVAAYNLksgssdevdsgskkyfiiknsnivvastMINACYDFALDSLSnvreISPYLCAGVGGSFVK-------VFNSQHIKFAYQAKAGVSYFISPSVAIFADGYYEGILNNKFrnfssynheSNTSSSMNFDHNVIYATldfnyFGAEVGV
>UniRef100_A0A6L7MFF1	69	0.203	2.299E-09	47	159	192	96	256	309
-----------------------------------------------LAVGFDMPDsmLRTELEYFYRDTGYDETSSLTRPGGsliakidgelltanqTVDSVTSHNLFANLYLDFD-SSGRLTPYVGVGIGLGFTEMDygaifqrnidpaaidtgdgqpnaaqikvnlagVTTVEHEDLDDTLFGYQLMAGLDYRLTDHLSAGLKARW--------------------------------
>UniRef100_A0A0D6MU62	69	0.269	2.299E-09	42	190	192	63	217	375
------------------------------------------GFTGFGAFGWGFGNgLRVEVEGVYNYSEINHRNGAGvANNKTRGSDQSYGGLVNVLYDIDLKqfgiDAPVTPFVGVGAGYLWQHYNPTDSNFANGSrsrlggtNGSFAYQGIVGAAYDTGiPGLQVTTEYR---MIGQTFSDGAFKTTA-----YAPGGAKIG-
>UniRef100_G6EXW2	69	0.247	2.299E-09	7	166	192	28	208	379
-------YVSLGGGYnlvqnqhASFSPTTRASGVDNAAGSKSQYRHGT-GFTTFGSAGWGFGNgLRVEVEGVYNYSNINGRKGTTAPAyKTKGHDQGYGGLVNVLYDIDLRqfgiDVPITPFVGVGAGYLWQDMGPLQTNYRNgnvnrlgGTNGGFAYQGIVGAAYDIPgvPGLAVTTEYRMMGQLDQS-------------------------
>UniRef100_A0A257Q5Q2	69	0.248	2.299E-09	39	160	192	62	205	380
---------------------------------------YRPSYAGVGYLGYGFGNgFRVQLDGDFIRNTRatgnlsatitqgtqSFSSGQSGNVKAAGGEDKYGPMVNVLYDFSV-GLPVYPYVGAGVGYQWVeynsafKVPLANGVTVGGTKASFAYDIIAGVSYPLpaMPQLSLTAEYRFM-------------------------------
>UniRef100_A0A6J3WSJ8	68	0.880	3.125E-09	26	100	192	0	74	75
--------------------------ITHAAGKKKDTPLTRSFIAGGGAFGYKMDDIRVDVEGLYSKLAKDTDVVNTSENNVADSLTAFSGLVNVYYDIAI-------------------------------------------------------------------------------------------
>UniRef100_UPI001CCEA7C7	68	0.252	3.125E-09	43	167	192	84	228	258
-------------------------------------------YFASIGFGYHFNDyLRADINLGYlpgnkASFSYDDSGVIAPATVGDGSLKNYafSGILNGYVDLGT-YVGVTPYVGAGIGIVQSRYSLSADYFTDNGDasddfsrrssktkYSLAYTLNAGLAYQVSKNVLIDLGYQYFSAPEAEY------------------------
>UniRef100_UPI0019341DCE	68	0.252	3.125E-09	46	179	192	85	248	278
----------------------------------------------GGGIGYRFNSFlRADVTVDgrtrsrFRDYSSRTNFVEGFNTE-AGKLDVLTGLFNVYVDLGTW-WGFTPYVGAGVGMASNRFhdawtgttcfttacgggvdgayrlgAQGFDARANHTAIGLAWAAMAGISYEIGAGVSLDASYRYLEVGKARTGFDAYNQNTRIK------------
>UniRef100_B1N6A6	68	0.220	3.125E-09	34	167	192	87	233	284
----------------------------------YDPKYKKSLLGLGGTIGYAINNFRIELETFYEKFNVSAPSGYDDNIYAYFSIEVpqlrslpyhytmkntgiilSPVLANICYDINKKQLRnVSPYLCLGFGVDLIDF-------LDKVSFKFSYQAKLGVSYLISPNLAFFIDGSFHRHLGNQF------------------------
>UniRef100_UPI00165F5090	68	0.210	3.125E-09	46	164	192	88	243	295
----------------------------------------------GAGVGYRVNSWfRADVTGQYRGKSNFKGTDNTafpwagatasGIDNYSASKSELLFLANAYVDLGTW-WCVTPFIGAGIGTARVTVSNFTDngltnknfgpaptntpyvggppvassySASSASQWNFAWAAHAGLAYKVNPNLTLELAYSYVNLGD---------------------------
>UniRef100_A0A4Q6I498	68	0.270	3.125E-09	85	169	192	185	262	300
-------------------------------------------------------------------------------------ISIASVMLNGCYDFSFNNVKISPYVCAGIGGDFI-------TLFETMHIKFAYQGKFGISYLISPSVSIFVSGHYHKVADNTFKN----------------------
>UniRef100_A0A858R6K8	68	0.260	3.125E-09	49	160	192	63	180	355
-------------------------------------------------LGYQLDNgLRFGVEGGYGvHTIGDIVGGVAGRSGGNGSTSALTLMGVAAYSIDT-GTPLSPFFGGGVGVARIGLRDagalfSANQFADEKDTTVAYQLNAGLNYSILSNMDATLSYRYL-------------------------------
>UniRef100_A0A7H0EYQ9	68	0.307	3.125E-09	74	186	192	259	370	376
--------------------------------------------------------------------------IPTVKESRDYNMNVTTALVNAYYH--LGSSKFRPYIGAGVGFGFISLEPLGLGALVDNGTSFAYQAKLGAQYEVVKKGNVFAEFKYLGLSGYTSNKNDLELKvGSSNVYGFSVG-----
>UniRef100_A0A3G5BSS6	68	0.952	4.248E-09	50	112	192	0	62	63
--------------------------------------------------GYKMDDIRVDVEGLYSQLAKDTAVVNASETNVADSLTAFSGLVNVYYDIAIEDMPITPYLGVG-------------------------------------------------------------------------------
>UniRef100_A0A3S8V603	68	0.270	4.248E-09	47	163	192	64	193	194
-----------------------------------------------GVVGYALGGARVELEASYRRFTtlADGTYTQSGAEALAAvsresvltnnnyfvlkinEIINTSVMFNGCYDVLHADLPVSPYVCAGMGASFVDIARQVTA-------KLAYRGKVGISYQLTPEISLVAGVFYHGLF----------------------------
>UniRef100_A0A928DZ46	68	0.266	4.248E-09	43	159	192	57	166	198
-------------------------------------------FAGGVMVpfcGGMAESVRAEVEYGLLNKTHNNIYSNVIQSKL------QTVFANVYYDLDT-GTSFNPYIGVGLGYARIDENNSGREAKEE---NFAYNVGVGVSYNLSYKTDLELGYRF--------------------------------
>UniRef100_A0A447T2M7	68	0.214	4.248E-09	46	178	192	65	232	252
----------------------------------------------GASIGYKIQNFRLETEFLYNINNYGEFQVGTctlisptvvgryegcptyvqeTGLGFNGNTMGFYGLFNAFYDFMSfnHDTSFVPYLGFGLGAALIRNQGNIESteysgidpaiqfTSNTSQGGFALQGIVGFNYYLDDFTTMGLDFRYVSTMMSNNNNNNSSSSSSQ-------------
>UniRef100_A0A4Q6IBL2	68	0.243	4.248E-09	43	191	192	97	276	281
-------------------------------------------ISFSGAIGYsDSTGARFELEGSYEEFDVTDpgdcivkdiyryfalaraTSSSISNNPDTGKytvmrndgVSITSVIFNGCYDLSLEDLEISPYVCIGIGGDFIEF-------FDALHIKLAYQGKLGISYSFSTRSSLFIDGYYHQVIGNQFNNLNVqhvvelseapkatSAIATLNVSY--FGGEVGI
>UniRef100_A0A378IR64	68	0.238	4.248E-09	11	167	192	61	249	286
-----------QYGTAFFP----EAGIGPLAINGFGHTDTRGVGIVGGQVGYQWSSIslnlfnslsgitpAVELEGYYvgkstftgHDINNETASLPEHDFLVSYPLNTAVFLANAVANFDLSNvNRVHPYVGAGIGAAVLSISgadstqvappeggvNHYNGNTGDKDATFAAQVKAGLNFDVTPNVNIFAEYRWLYVSNSDF------------------------
>UniRef100_A0A5E4MU75	68	0.301	4.248E-09	51	163	192	159	271	292
---------------------------------------------------YVKENGRVDFEIMHSQINIKN---SSDAPVFNKSASILALLLNLHYSPAIKNTKFAPYVGFGIGPTIFRLKKFSKSLQNLIPLNvpwFAYQAKLGVDYSIIPEMNLFLCCRYFSIP----------------------------
>UniRef100_Q6VCX8	68	0.247	4.248E-09	43	191	192	115	299	306
-------------------------------------------ISFGGAIGYsSTKGTRVELEGSYEFFDVKDpighklhdahryfalaramNKYKPFEPKRQYELRTHhtvmrndgvyisSIMLNGCYDFSINELKISPYMCVGIGINAIEF-------FDALHLKLAYQGKFGISYPISNNIKLFADGYYYKVTDNKFKnlkvihvadlnntPLVTSAIATLNVEY--FGGEIGI
>UniRef100_A0A447M9N7	68	0.261	5.773E-09	89	169	192	2	88	119
-----------------------------------------------------------------------------------------TYMVNGYYDF-HNSTALTPYVSAGIGLAHVKLKNNTipvgydiNETLSASKNNVAWGAGIGAKYAVTDNIAIDASYKYINAGKVKFQK----------------------
>UniRef100_A0A1L5YKI0	68	0.378	5.773E-09	83	164	192	51	125	127
-----------------------------------------------------------------------------------DKITDISVMLNACYDVLHTDLPVSPYVCAGLGASFVDIAKHVTG-------KFAYRGKVGVSYQLTPEISLIAGGYYHGIFD---------------------------
>UniRef100_A0A522F229	68	0.231	5.773E-09	12	162	192	28	213	241
------------YGGLLAqgsRGNTNIDFMFTSNGIPYTGQLKYNPIGGGGGidIGYKMSHFRAEIEALFNTNSYDQLRVNGCNilsptvvtptgtcpaifvnegLGFNGSTTLFAGMFNGYFDIYSSDSEsiIVPYIGLGVGTSRVKNvdrfiakTTNVTVENTRTSSASAAQVIVGLSYYMDDYTWAGLDYRYITT-----------------------------
>UniRef100_D3HM83	68	0.215	5.773E-09	46	177	192	65	231	251
----------------------------------------------GTSIGYKIHNFRLEAEFLYNINNYGELQVGTctlisptvvgpegvcpayiqdNGLGFNGNTMGFYGLFNAFYDFTSsnPDVNFVPYLGLGLGAALIRNQGNIESteysgivpaiqfTSNNSQGGFALQGIVGFNYYLDDFTTMGLDFRYVSTMMSNNNNNSSSSSSQ--------------
>UniRef100_A0A377GCK0	68	0.226	5.773E-09	28	176	192	46	235	258
----------------------------NLNGTTYDGSLKLSVVGGGVGtsLGYKIKNFRLEGEFLFNINNYGSLTVGsctlispsvlgpngtcpteieESGLGFNGYTMGFYGLFNTFYDFlsSDPNVNFVPYLGVGLGGALLKNHALfhsnnqcislnscspiISETFDSSSNGFAIQGIVGFSYYLDDFTTLGLDFRYLSTVNFNKNNSTTSSNS---------------
>UniRef100_A0A502T4R3	68	0.241	5.773E-09	43	167	192	84	231	261
-------------------------------------------YFASIGFGYHFNDyLRADINLGYlpgnkasfSYDDTATVVAPATATVGDGNLKNYafSGILNGYVDLGT-YVGVTPYIGAGIGIVQSKYSLSADYFTDNGDasddfsrrssktrYSLAYTLNAGLAYQVSKNVLIDLGYQYFSAPEAEY------------------------
>UniRef100_A0A961SQK3	68	0.224	5.773E-09	43	159	192	84	229	274
-------------------------------------------FNLSAGAGYQFNDyLRSDLTLDYFKASFEGTSSRNSPcsngqpgtkcrFSHTDNMAALGLLANAYVDLGT-YWGLTPYLGAGAGMTNIDWKGMTtakrcvgsgcdrsrkyvdEETPGAESWRFTYAFMAGISYDVAAHTKLDFGYRY--------------------------------
>UniRef100_UPI000444E44C	68	0.213	5.773E-09	44	191	192	97	272	277
--------------------------------------------SFSGAIGYsDSTGARFELESSYEEFDVtdpgdclikdayryfalarDISTSSPTSQKYtvmrNDGVSITSIMFNGCYDISLKGLAVLPYVCVGVGGDFIEF-------FDALHIKLAYQGKLGINYHLSTKASVFIDGYYHKVIGNQFNNlnvqHVVDLSTDPKPVYAVatlnigyFGAEIGI
>UniRef100_A0A0J6RW01	68	0.246	5.773E-09	46	179	192	86	249	279
----------------------------------------------GGGIGYRFNSFlRADVTIDgrtrsrFRDYSSRTLFVEGFNTE-AGKIDVLTGLFNVYVDLGTW-WGLTPYVGAGVGMASNRFhdawtgttcyttacgsgvdgaytlgAQGFDARAGHTSLGLAWAAMAGVSYEIGAGVSVDASYRYLNAGKARSGFDAYTQNTRIK------------
>UniRef100_B1N6B0	68	0.237	5.773E-09	44	173	192	102	250	284
--------------------------------------------SFSGAIGYSYPeGLRLEIEGSYETFDVKDPKDCSVKDAFrhlalvreldtglsmpkekkytvmrNNGLSIASILINGCYDFDFDNLIVSPYVCLGIGEDFIEF-------FDVLHIKFAYQGKLGISYELSPRINVFADGYYHKVIGNQFKNLNVN------------------
>UniRef100_X5H2G7	68	0.233	5.773E-09	44	169	192	102	248	286
--------------------------------------------SFNGAVGYvAQKGPRIEIEGSYEKFDIKDsgnytineaakyialarvaATSSNQSYPDTGTyvvirndgLSVASIIINGCYDFSLNNLKISPYICAGFGGDMIEF-------FNAVRFKFAYQGKLGISYPLSSNIILFADGYYHKVIGNQFKN----------------------
>UniRef100_A0A847KTQ0	68	0.255	5.773E-09	42	176	192	69	214	378
------------------------------------------GFTGFGSFGWGFGNgLRAEVEGVYNYSQINHRNTTAVTGSTNSHDQSYGGLVNVLYDIDLKQFglnvPVTPFVGVGAGYLWqgygpvqTNYSNGNVSRVGGTNGGFAYQGIVGAAYDIPgvPGLAVTTEYR---MIGQTFGDGSYSSTS---------------
>UniRef100_A0A0J6SBP1	67	0.266	7.846E-09	46	163	192	85	232	279
----------------------------------------------GGGIGYRFNSFlRADVTIDgrtrsrFRDYSSRTLFVEGYNTE-AGKLDVLTGLFNVYVDLGTW-WGFTPYIGAGVGMASKRFhdawtgttcftsacggdvdgvykigAQGFDARANHTAVGLAWAAMAGISYEVVPGLSIDASYRYLDVG----------------------------
>UniRef100_A0A4Z0NH37	67	0.240	7.846E-09	46	179	192	85	248	279
----------------------------------------------GGGVGYRFNSFlRADVTIDgrtrsrFRDYSSRTNFVEGYNTE-AGKIDILTGLFNVYVDLGTW-WGFTPYVGAGVGMASKRFRDawtgttcfttacgsgvdgtyrigaqGFDARANHTAVGLAWAAMAGISYEIGAGVSIDASYRYLEVGKARSGFDAYQQNTRIK------------
>UniRef100_UPI000444CD2D	67	0.232	7.846E-09	47	179	192	106	266	294
-----------------------------------------------GAIGYTFvEGPRIEIEGSYEEFDVKnpgrytkiqdayryfalirNPTSTTSQDSASSDsnshkvyytvmknegLSIISIMVNGCYDFSSDNLSILPYVCGGIGVNAIEF-------FDALHVKFACQGKLGITYPLSSNVSLLAGGYYHQVMGNQFKNLNVQHVAELN------------
>UniRef100_UPI001EE337DD	67	0.238	7.846E-09	42	165	192	97	242	295
------------------------------------------GFAGapfaGLGVGYQFSRWfRADVTGEYRSAATFTGleRYRDASLPLGYGTDEYiatkrdvVVLANAYVDLG-SYYGVSPFIGAGVGASHATIENFKDTNvvtqgvsyaKSGSKTSFAWALHAGLGYEVNSALKVELGYRYLNLGDA--------------------------
>UniRef100_V9R752	67	0.236	7.846E-09	44	169	192	105	258	296
--------------------------------------------NFSGAVGFFYKGLRIELEGSYEEFDVkdpggytkvkdayryfalarDTETGTTQPKNKEsstspngvyytvmknDGLSISSGMINGCYDFTLGSLPISPYMCIGMGV-------DAIQFFDALHIKFAHQGKVGITYSLSSNVSLFADGYYHKVLGNKFKN----------------------
>UniRef100_A0A7X3YTW7	67	0.195	7.846E-09	18	161	192	60	268	319
------------------PYFAMVPGCTDPVHGGDASKavyDGAKGILAGAAVGYRlkdaypgrfWGGFRVEMEYFFRESEYDQSVTSAAtraqtiakrmgetalSAKSVGSITSHNLFGNVFFDW-INGSRFTPYVGFGIGVgftamdwnsmnARNSDPTAITSIPDDlcngisgcdvneirrnlagtttteqtvlKDTLFGWQVLFGVDYALTESVSLGVKGRWVN------------------------------
>UniRef100_UPI00209D6C1E	67	0.276	7.846E-09	42	174	192	71	208	373
------------------------------------------GWTGYASFGWGFGNgLRAEVEGTYLRSNLDGNSGNAGHT--KGKDSSYGGFGNLVYDIDLKqfgiDAPVTPFIGAGAGYLWTQENANFANGSSLKGTrgGFAYQAIVGAAIDTGvPGLQVTAQYRMIGQPG-SFRNGQFNS-----------------
>UniRef100_UPI000A39579D	67	0.279	7.846E-09	42	164	192	68	202	380
------------------------------------------GFTGFGAFGWGFGNgLRAEVEGVYNYSEINHRTASVANKTRSSD-QSYGGFVNVLYDIDLKqfglDVPVTPFVGVGAGYLWQHynptysyFSNKNTSHLGGTNGGFAYQGIIGAAYDTGiPGLQVTTEYRMIGQPG---------------------------
>UniRef100_Q8KGA1	67	0.315	1.066E-08	91	166	192	0	69	92
-------------------------------------------------------------------------------------------MANVYYDFGKESS-IRPYIMGGAGMAHVN-----RLWTDENEEVFAWQAGAGVGAKAAKNTTLDCGYRYLKPDNVD-------------------------
>UniRef100_A0A0G2QW96	67	0.452	1.066E-08	28	162	192	13	148	186
----------------------------YKKDTNVYSPLKASFLAGGGAFGYKMDDIRVDVEGVYSYlNKNDVKDAKFTPDTTVDNGTTIFWRLNdDYYDIIDEDMPTPPYVVGG-GAAYIITPPLETAENQKNGKFFAAGQKLLVSAMTSSRNLLYAGALYFGS-----------------------------
>UniRef100_UPI000DEABC47	67	0.216	1.066E-08	43	142	192	70	193	198
-------------------------------------------FGGGIAVGYNFypqfsLPVRTELEFYARgkasskyNLWRESAGAFSGREDIKNEITLSSLMLNAYYDFR-NDSSFTPYVSAGLGYARIHhkttdvyelkyysSEETISDSRSDTDNNFAWSLGVG-------------------------------------------------
>UniRef100_A0A916UA20	67	0.246	1.066E-08	40	165	192	69	217	258
----------------------------------------ESGWSIGGGIGYRFGaNFRTDLTVGglvnqnFRAVGIDAANVGNPNSPaayYRAGLSSTVALVNAYWDIATW-EGITPFVGAGVGVAYNRLggisrldvgaplgpAAGYDAIARGGRTQAAFALYAGLAYEIMPGLTAEVAYRYLNVGSA--------------------------
>UniRef100_A0A4Q6I9J1	67	0.227	1.066E-08	43	191	192	99	278	283
-------------------------------------------ISFSGAIGCLYsENLRIEVEASYEEFDVKNPDGGAATDAYryfalarkmgentnspsdtekftvmrNDGLSISSVMINGCYNVILNDIQAEPYICAGIGGDFIEF-------FNGFHVKFAYQGKVGISYQIFPEVRLFLDGYYHKVKGNKFKnlhvqhvdtlqnaPKVTSAVATLNIGY--FGCEAGV
>UniRef100_Q2GF64	67	0.240	1.066E-08	47	173	192	109	259	293
-----------------------------------------------GAVGYSFPDsLRIEIEGFHEKFDVKNPGGYTQVKDAyryfalardlkdgffepkaedtgvyhtvmkNDGLSILSTMVNVCYDFSVDELPVLPYICAGMGINAIEF-------FDALHVKFAYQGKLGISYQLFTKVNLFLDGYYHQVIGNQFKNLNVN------------------
>UniRef100_UPI000444DE99	67	0.208	1.066E-08	34	179	192	106	271	296
----------------------------------YNPTYKKNLLGGGGVVGYSITHFRVELEAFYEKFNltapagylhknfyeyfalATEMDPTRPNQPAEGKyycmkntgITLSPFIINACYDFILKKaHNIAPYLCLGVGGNFIDF-------LDQVSFKLTYQAKVGISYFISPNIAFFIDGSFHGHLNNQFSDLPVDYSSSTK------------
>UniRef100_A0A4Q6I4E1	67	0.213	1.066E-08	43	179	192	110	271	299
-------------------------------------------FNFSGAIGYSFsEQLKIEIEGSYEEFDAKSPGkyilndafryfalarkmgePEPSPSPKEDNakayytvmkndgLSILSIMINGCYNLPLNDLSISPYFCTGIGV-------DAIEFFDALHLKLAFQSKLGVTYQLSHNISLFTNGYYHQVIGDQFKNLKVQYVKELH------------
>UniRef100_Q3YQS6	67	0.229	1.066E-08	34	180	192	117	279	316
----------------------------------GYNPTYTDNLLGvGGIVGYSINNLRIELEAFYEKFNIkaptgynyDTEYFAIATVVYKGKtkpvhyhcmkntgIILSSFLVNTCYDFTLKiAKKIAPYLCLGVGGDFIDFLGQTRLKAS-------YQAKAGLSYAISPNLTFFVDGSFHGYMNNQFPGLLVDYPTDISV-----------
>UniRef100_A0A8J3MP35	67	0.207	1.066E-08	2	167	192	21	268	336
--ELKNFYVQGGYFGAFgnaMGDFSGKEEAGNVTEKvmsfnsdeelvEGYEPKYTPGFAGSGTIGYQLNALqlpfmlsrllpsRIEIEGLYSQLNLDdeeygdkdkagyvelvrsgpatlndgdmtpsagtncdskwkTITNPSCELQSSGNMGYSAIKLNftgtkaafkikdegfnnqamlmsVYYDLNINPY-LVPYIGGGLGFTQVKFLG-------KSHYAPAYQLKLGASYRLAEKAQIFAGLRYFGIFNDEF------------------------
>UniRef100_A0A857FJW0	67	0.239	1.066E-08	42	161	192	85	222	404
------------------------------------------GWTGFASFGWGFGNgLRAEVEGAYNWSEttrYTTTSYGGGHGKTDGADRSYGGFVNVLYDIDLKrlfgiDVPVTPFIGVGAGYLWQTVNDETPITnsiinvrHNGTNGSFAYQGIVGAAYDIPgvPGLQMTTEYRMIG------------------------------
>UniRef100_A0A098T475	66	0.259	1.449E-08	87	174	192	37	139	168
---------------------------------------------------------------------------------------QYGFLANAYLDLGT-FSGFTPYVGAGAGVTRVTWDglssvsrcvgvgcgaATTTTSPGQESWRFTYALMAGMSYDITKDLKLDLGYKYSKIkDGPQFGYDAATA-----------------
>UniRef100_A0A6A6K1P8	66	0.312	1.449E-08	85	179	192	20	109	180
-------------------------------------------------------------------------------------IGSTSVMLNACYDLLTDGIGVVPYACAGVGGNFVS------VVDGHINPKFAYRVKAGLSYALTPEISAFAGAFYHKVLGDgDYDELPLSPIADYT------------
>UniRef100_UPI0010C9E228	66	0.274	1.449E-08	43	167	192	61	182	196
-------------------------------------------FAVGVGLGYQFsEYVRFDITGDYSGAYKGHLrheIIPRERRALTEDLNVWTVLGNAYFEVPVFDFA-APYVGIGVGYGWLDYRSNRA--------GFAVAAYAGFNFAMTEMMSLDLGYRYRDimVSGPDF------------------------
>UniRef100_A0A0F3NNR9	66	0.224	1.449E-08	48	191	192	99	264	269
------------------------------------------------AVGYKKNNGsRIEFEVGYEKFNTKTDTEYQNEDAYKiialkrssylqhadyitvkiDAITTVSLMANLCYDLHI--SKVVPYACAGIGSNIVH------ITQNYVVPKFSYQAKAGINFSVNPKTSIFLGGFYHSILDKTYNGIPANMPKNLFCSFNGVvatfdlsyfGGEVGV
>UniRef100_UPI000FFBBD3D	66	0.236	1.449E-08	46	179	192	83	245	277
----------------------------------------------GGGVGYRFNSFlRADITVDartrsrFRDYSSRTLFTEGFNTE-AGKLDVLTGLFNVYADLGTW-WGFTPYVGAGVGFASKRFhdawtgttcftttcgdtqpiyaigPQGYDARSSHTALSLAWAAMAGLSYEIGAGVSIDASYRYLEIGKARTGFDVYTQNTRIK------------
>UniRef100_UPI000444BD75	66	0.229	1.449E-08	44	191	192	97	272	277
--------------------------------------------SFSGAIGYsDTTGARFELESSYEEFDVidpgdclikDTYRYfalarGTLSSNPDlkkytvmrnDGVVITSIMFNGCYDIPLKDLEVSPYVCVGVGGDFIEF-------FDALHIKLAYQGKLGINYHLSTKASVFIDGYYHKVIGNQFNNlnvqHVVDLSTDPKPVYAVatlnisyFGGEIGI
>UniRef100_V9R9Z6	66	0.243	1.449E-08	44	169	192	103	239	278
--------------------------------------------SFSGTIGYSSRGLRLEAEGSYeefyiknfnesliissskYYSETYNTNLQSFAFTRDNKLSITSIMVNTCYDISISHTSAVPYLCTGIGGDFI-------GLFNATYFKFAYQGKVGVSYLINNNILLFSDVYYHKVMGNEFKN----------------------
>UniRef100_A0A1H8PZC2	66	0.240	1.449E-08	46	163	192	86	233	279
----------------------------------------------GGGIGYRFNSFlRADVTIDgrthsrFRDYSSRTLFTEGFNTE-AGKIDVLTGLFNVYVDLGTW-WGLTPYVGAGVGMASNRFRDawtgttcyttacgggvdgvyklggqGFDVRANHTAIGLAWAAMAGISYEIGAGVSVDASYRYLSAG----------------------------
>UniRef100_A0A7L5XY59	66	0.252	1.449E-08	83	163	192	129	238	304
-----------------------------------------------------------------------------------GNVSSIVGMVNGYIDLGT-FWGVTPYIGAGVGIAQNRLSGLTDQgfygysvqgsaydnsgnprpygnamptggfFSDGKKTSFAWALMAGLSYNVSSNLKLEVGYRYMNLG----------------------------
>UniRef100_A0A6B0W5X5	66	0.246	1.449E-08	40	158	192	87	251	305
----------------------------------------DSGIMGGLAVGYRFGNIRAELEYTHSALTYDAVADLAATDDVTVDkaqqelelaetrietVQYESLFANVYWDFA-PGASVSPYVGLGVGTAdasidylnrwkrnldpaaittfaghpdeeslrRIVAGTTTIANTKLKDSVSAYQLLAGVDFSVSDSVTLGIKAR---------------------------------
>UniRef100_Q4L0C2	66	0.305	1.449E-08	85	169	192	198	275	315
-------------------------------------------------------------------------------------LSIISVMINGCHDFHVNELKISPYICAGVGINTIEF-------FDTSHIKFAYQGKIGISYPLSNNIKVFSNGYYHKVVGNKFKN----------------------
>UniRef100_A0A1L5YKH5	66	0.353	1.968E-08	83	164	192	51	125	127
-----------------------------------------------------------------------------------DGITDISVMLNACYDVMHTDLPVSPFVCAGLGASFVD-------IANHVTSKFAYRGKVGVSYQLTPEVSLVAGGFYHGIFD---------------------------
>UniRef100_A0A8J3MM61	66	0.223	1.968E-08	2	167	192	21	276	339
--ELKNFYVQGGYFGAFgnaMGDFSGKEEAGNVTEKvmsfnsdeefvESYEPKYTPGLAGGGAIGYQLNALqlplmlsrllpsRIEIEGLYSQLNLDdeeygdkekagyielvrsgqaaagtncdsqwktstssscalrsttqqviqwptiwikkyqqgFNAVNHTSLNFTGakaafkikdeGFNNQSMLMNVYYDLNINPY-LAPYVGGGLGLTKVKFLG-------KSHYAPAYQLKLGAQYTLTEKAQIFAGLRYFGIFNDEF------------------------
>UniRef100_A0A2S6MWT1	66	0.255	1.968E-08	47	163	192	63	183	351
-----------------------------------------------ASVGYGLGNgFRAELEGDYRYNTFSGSNQGGQEQK-------FGAMVNVLYDF-VGLVPFvQPYVGAGVGYQWAQERnlygsngvGRFTSSGTQTSGSWAYQAIIGASMPIvgVPGLALTADYRFMGMP----------------------------
>UniRef100_D5QCQ5	66	0.234	1.968E-08	42	161	192	70	210	392
------------------------------------------GWTGFGGVGWGFGNgLRVEIEGDYNWSQINRETIGGGANTFVGRThgsdRSYGGFLNVLYDIDLKrlfniDVPVTPFVGVGAGYLWQDVSTSTGYNISGVSAnvrhmggnqGFAYQGIVGAAYDIPgvPGLQMTTEYRMIG------------------------------
>UniRef100_I1T6U9	66	0.459	2.674E-08	68	154	192	0	86	87
--------------------------------------------------------------------KNDVTGATFTPHIFADSLTAISGLVNVYYXIXIXXMPITPYIGAGVGAXXLXTPLXTAVNGQNSKFXFAGQVXTXVXYDVTPEVXLY-------------------------------------
>UniRef100_A0A2A2HIH1	66	0.247	2.674E-08	91	180	192	0	99	113
-------------------------------------------------------------------------------------------MFNAYYDF-KNPSDFTPYLSAGLGYAYISQKTSSTInslirknwTRSHATNNFAWSAGAGIKYTVNQDFSFDLSYKYLDSGQAEvyhFDSTGEEYNVKTKV-----------
>UniRef100_A0A1L5YKH7	66	0.336	2.674E-08	50	164	192	11	125	127
--------------------------------------------------GYKKFDAVADGEYSHSEAPFLVGVGRASPYIVNenfvvkiDNVRDISVVLNACYDVMHTDLPVSPYVCAGLGASFID-------IADHVTSKLAYRGKVGVSYQLTPEISLIAGGFYHGIFD---------------------------
>UniRef100_A0A9E2W067	66	0.224	2.674E-08	47	164	192	54	208	260
-----------------------------------------------IGVGYQFNNWfRADITGQYRGSANFKGTdltrfpwggaTASGSDNYSASKSELLFLANAYADLGTW-WSVTPFIGVGVGAARVSIAGFTDagltnanftvgppavpvvsgppvasfaSAASGSRWNFAWALHAGLAYRVTPDITLELAYSYVDLGD---------------------------
>UniRef100_A0A161M6B1	66	0.256	2.674E-08	26	167	192	90	237	275
--------------------------ISPYNPTYKNSPL-----GIGGAIGVKSNNYRIELEVFYEEFDlkvpseyfhkdaykyfiiKSTPSHPHHHLFKNNDITVSPVLINVCYDIPPKNTKIFPYLCFGAGIDVIDF-------LDKVHFKVSYQAKIGVSYFILPNLALFVDGSFYSHLSNKF------------------------
>UniRef100_V9R9Q3	66	0.211	2.674E-08	47	173	192	101	244	278
-----------------------------------------------GAIGYSYPDgLRFEIESSYEKFDVKDpkdyslkdafrffalaRTLNNNNPSTGEYtvmknngMSITSIMINGCYNLSFNNLIVSPYICAGIGEDFIEF-------FDTLHIKFAYQGKLGIDYYLSSKINIFANGYYHKVIGNKFKNLNVN------------------
>UniRef100_A0A0F3NMX8	66	0.231	2.674E-08	43	172	192	99	243	278
-------------------------------------------FALSGAAGYAVgDGLRIEFEVGYEQFntkgggdyiheDAHKFCALSRENNISDQryvtvkidaITTVSLMMNACYDLISSNTSITPYLCAGIGSNIV------NVTQSYLTPKLAYKIKAGLNYPLIPEASISVGVFYHSILDTEYKSLPV-------------------
>UniRef100_UPI001C4448EA	66	0.224	2.674E-08	8	168	192	72	248	287
--------FQLKHDSQEFKNFTDLrsTGFSNK---YKPTVFDRGYLNFAGSIGYSRNNIRMELECSYENSDVlddgkyaekenrrivalvrgDNVSIDTSGVNYiivkNKGIADTSFTFNVCYDIVSEYNRVVPYLCAGAGGDFISM-------FDVVRMKFSYQGKIGLSYKIAPNMIAFVHTYYHDVIGNRFD-----------------------
>UniRef100_Q3YQS3	66	0.233	2.674E-08	39	169	192	96	251	289
---------------------------------------RNSLINLSGAIGYYSGQgPRLEIEGSYENFDVASCKncpvknanryialvrdKKPGNIYPSDHsrsnmsyytfiknngISILSVMINGCYDIAFSNVKISPYVCAGIGGDFI-------TLFETMHIKFAYQGKFGISYLVSPSISIFANGHYHKVMDNVFKN----------------------
>UniRef100_Q6VCY5	66	0.212	2.674E-08	27	169	192	80	251	289
---------------------------TAKNFNTQYNPIFKNNFTGfSGALGYYSGkGLRLELEASYQdfdvkksknyktndahryfalvRNKDDKAFQPQDDVLYrkryrsfysfmrNDGISIASVMFNGCYDLPFSNFKVSSYACIGIGGDFIEF-------FEAMKVKFAYQAKLGISYYISPSVNLFADTYYHKSVGNQFKN----------------------
>UniRef100_UPI000444AD85	66	0.246	2.674E-08	47	173	192	111	261	295
-----------------------------------------------GAIGYSFPDsLRIEIEGfhekfdvknpggytqvkdAYRYFALARDLKNGAFQPKEnntgiyhtvmknDGLSILSTMVNICYDFSVDELPVLPYMCAGMGINAIEF-------FDALHVKFAYQGKLGISYQLFTKVNLFLDGYYHQVIGNQFKNLNVN------------------
>UniRef100_A0A170S9Q6	66	0.294	2.674E-08	85	169	192	198	275	315
-------------------------------------------------------------------------------------LSIVSVMINGCHDFHVNELKILPYICAGIGINTIEF-------FDTSHIKFAYQGKIGISYPLSNNIKVFSNGYYHKVAGNKFKN----------------------
>UniRef100_UPI001C2D0A4F	66	0.270	2.674E-08	42	161	192	62	189	364
------------------------------------------GWTGFGAVGWGFGNgLRAEVEGDYNWSEIYSKT-----RGDKGSDRSYGGFVNVLYDIDLKrlfniDVPVTPFVGVGAGYLWqnahdVTVGNSPGRSMSGTKGGFAYQGIVGAAYDIpgIPGLQMTTEYRMIG------------------------------
>UniRef100_A0A2D3HFW3	66	0.270	2.674E-08	42	161	192	62	189	364
------------------------------------------GWTGFGAVGWGFGNgLRAEIEGDYNWSEIYSKT-----RGDKGSDRSYGGFVNVLYDIDLKrlfniDVPVTPFVGVGAGYLWqnahdVTVGNNAARSLSGTKGGFAYQGIVGAAYDIPgvPGLQMTTEYRMIG------------------------------
>UniRef100_A0A0U5FX92	66	0.265	2.674E-08	40	173	192	60	203	367
----------------------------------------KSGWTGYGSFGWGFGNgLRAEVEGTYLRSNLSGSFGDG--VRNRGKDSSYGGFVNVLYDFDltkfgINNVPVTPFIGAGAGYLWTQEhhsftgGGETAAGYRGTKGGFAYQAIVGAAFDTGiPGFQVTAQYRMIGQPG-SFRNGQFT------------------
>UniRef100_A0A0E3EKW3	66	0.302	2.674E-08	85	179	192	276	365	376
-------------------------------------------------------------------------------------IGSTSVMLNACYDLLTEGVGVVPYACAGIGGNFVS------IIDGHVNPKFAYRVKAGLSYALTPEISAFAGAFYHRVLGDgEYDELPLSHISDYT------------
>UniRef100_UPI001E5D25DE	66	0.276	2.674E-08	42	147	192	89	211	406
------------------------------------------GWTGFAAFGWGFGNgLRAEVEGVYNWSDLSSITATTGDPkghrmrgRTDGSDRSYGGFVNVLYDIDLKrlfdiDVPVTPFVGVGAGYLWQNVSGITTLQHTISQHGtngsFAYQGIVGAAYDI--------------------------------------------
>UniRef100_I1T6R5	65	0.576	3.631E-08	83	167	192	1	85	86
-----------------------------------------------------------------------------------DNLTAISGLVNVYYXIXXEDMPITLYVXVGVGAAXITTPLXTAVNXXNGKFAFXXXAXAGVXYXITPEIXLYAXAXXFGSYGAXF------------------------
>UniRef100_A0A0W0ZIT6	65	0.213	3.631E-08	46	179	192	67	237	260
----------------------------------------------GGSIGYKIRNFRLEGELLFNINNYGSLNVGsctlispdvlgpngncsafieNTGLAFNGNTMGYYGLFNTFYDFlsSDPTVNFVPYLGLGLGGAMIKNHALfhsnnqcislgtcspiVSQTLNTSSNGFAIQGIVGFNYYLDDFTTLGLDFRYLST--VNFNKNNTSAVTNSN------------
>UniRef100_A0A960S187	65	0.228	3.631E-08	20	160	192	63	236	280
--------------------FTEANGGPLAVYAHGDTKSTSAGF-GGVQVGYELSQcpmnlgcsnfsisPAFEVEAFwYKHTKKGHLINTTDRLPEHDFLDTFPmhtgvYLANVVLSFNTDCMgGFTPYIGGGIGAARISIKnadslqtdppeedvNHFNSLRNDSSWAFAAQAKVGIRYNICQSFHVFGEYRYL-------------------------------
>UniRef100_C4NAR1	65	0.230	3.631E-08	43	179	192	99	260	290
-------------------------------------------ISFGGAIGYYsTEGTRIELEGSYEFFDVKdpsgykphdayryfalardmNRKKSFEPKKQIGLRTNYTVMrnnglfissviLNGCYDFSINELKISPYMCVGIGINAIEF-------FDALHLKLAYQGKFGISYPISNNIKLFADGYYYKVTDNKFKNLKVIYVADLN------------
>UniRef100_A0A0F3N973	65	0.234	3.631E-08	47	191	192	109	287	292
-----------------------------------------------AAIGYSFsEGPRIEIEGSYEEFDVKNPGGytlngafryfalaremKDSATQPKDKstgiyhtvmknngLSITSVTINGCYDFSLNDFPVSPYICGGIGV-------DAIEFFDALHIKLTCQSKLGITYSLSPNINLFTGGYYHQIIGNQFrnlnvqhvadlndAPKVTSAVATLNVRY--FGGEVGV
>UniRef100_X5GJT6	65	0.217	3.631E-08	44	169	192	105	258	296
--------------------------------------------NFSGTVGFFYKGLRIELEGSYeefdakdpggytaikdayryfalaRNTEDGKTQPKNKETSTDpngvyytvmknDGLSISSGMINGCYDFTLGSLPISPYMCIGMGV-------DAIQFFDALHIKFAHQGKVGITYSLSSNVSLFADGYYHKVLGNKFKN----------------------
>UniRef100_A0A4P5NT67	65	0.278	3.631E-08	42	161	192	62	189	364
------------------------------------------GWTGFGAVGWGFGNgLRAEVEGDYNWSEIYS-----SSRGDRGSDRSYGGFVNVLYDIDMKrlfniDIPVTPFVGVGAGYLWqnahdVTVGNSPGRSMSGTKGGFAYQGIVGAAYDIpgIAGLQLTGEYRMIG------------------------------
>UniRef100_UPI0018DD7519	65	0.242	3.631E-08	25	165	192	52	208	385
-------------------------GGRLDNGKGTSSKLRHnTGFTTMGSFGWGFGNgLRVEVEGVYNYSNISGRHGTPVSAyKTKGHDQGYGGLINVLYDIDLRqfgiDVPVTPFVGIGAGYLWQNMAPLDTKYYNGSKNriggtggSFAYQGIVGAAYDIPgvPGLAVTTEYRMMGQLDD--------------------------
>UniRef100_A0A5C1YMB7	65	0.244	3.631E-08	47	166	192	72	202	387
-----------------------------------------------GSVGWGLGNgFRVEVEGDYRSMAYGQFATDAFhNQQVGGRRQTYGVMANALFDMDVGSPWIFPYFGAGVGYGWTALNTSVRAPGNQFNqhiggtfSNFAYQAMFGLAFPVPwvVGLSATAEYRFWTMLGPQ-------------------------
>UniRef100_A0A0K2FP44	65	0.378	4.932E-08	83	164	192	51	125	127
-----------------------------------------------------------------------------------DSVKDISVMLNACYDVMHTDLPVSPYMCAGLGASFIN-------IADHVTSKLAYRGKVGVSYKLTPEISLIAGGFYHGIFD---------------------------
>UniRef100_A0A1L5YKH9	65	0.304	4.932E-08	57	164	192	5	125	127
---------------------------------------------------------RVEVEASYKRFNtlAEGEYKNNDAPNFAavvrepvitqdnyfvlniDKITDISVVLNACYDVVHTDLPVSPYVCAGLGASFVDMAKHVTG-------KFAYRGKVGVSYQLTPEISLIAGGYYHGIFD---------------------------
>UniRef100_Q2GF69	65	0.233	4.932E-08	44	169	192	97	239	275
--------------------------------------------SFSGAIGYsDPTGARFELEGSYeefdvtdpgdclikdtyryfalaRNPSGSSPTSNNYTVMRNDGVSITSVIFNGCYDIFLKDLEVSPYVCVGVGGDFIEF-------FDALHIKLAYQGKLGINYHLSTQASVFIDGYYHKVIGNQFNN----------------------
>UniRef100_Q4L0D1	65	0.250	4.932E-08	26	167	192	90	237	275
--------------------------ISPYNPTYKNSPL-----GIGGAIGVKSNNYRIELEVFYEEFDLKVPseyfhkdaykYFIIKSTPshlhhhlfKNNDITVSPVLINVCYDIPPKNTKIFPYLCFGAGVDVIDF-------LDKVHFKVSYQAKIGVSYFILPNLALFVDGSFYSHLSNKF------------------------
>UniRef100_UPI000C828E2C	65	0.219	4.932E-08	42	190	192	101	276	282
------------------------------------------GFAG--AIGYSMSGPRIEFEVSYetfdvknqgnkykneahRYCALSHDTSANTSMNNSANkfvflknegLVDVSFTINACYDIITEGIPFSPYICAGIGTDLISM-------FEATSPKISYQGKLGLSYSISTDTSVFVGGHFHKAIGNEFRDIPAivpatsnlpqnqSAIVTLNVCH--FGLELG-
>UniRef100_A0A4Q6I4B4	65	0.227	4.932E-08	44	191	192	104	283	288
--------------------------------------------SFSGAIGYSYPeNLKFEFEVSYEKFDVKTtqgyqvtntavfalARKTISIPQDSGNtqnnqyvvmknsgLSIASIMINSCYDMSFYNLVVSPYICAGIGEDFIKF-------FDTLYIKLAYQGKLGVNYSLSSRFNIFADVYYHKVIGNQFKNLNVihavaltdfpkatSAIATLNVAY--FGGEAGI
>UniRef100_A0A252BYV1	65	0.252	4.932E-08	42	177	192	65	207	310
------------------------------------------GWTGYASFGWGFGNgLRAEVEGTYLRSNLNGNAGSGVSTHGKD--SSYGGFGNLVYDIDLKqfgiDAPVTPFIGAGAGYLWTKEQANfgnpTAGSLHGTRGGFAYQAIVGAAIDTGvPGLQVTAQYRMIGQPG-SFRNGQFTFSGE--------------
>UniRef100_A0A951H374	64	0.229	6.697E-08	44	166	192	43	199	244
--------------------------------------------ALGLAdLGWAFGNgLRTEIEGRYGTNDVAGIATRRVNelliplGNVHGRLATPAIMADLAYDIDLarlsidPGLPLRPYLGAGAGYGWLDfgrargNDLTAFRLPQDgivitpsilslgSGGAFAYQAIAGVSLPLpwAPGLDVRLEYRFFGTARAD-------------------------
>UniRef100_UPI00187B942D	64	0.250	6.697E-08	42	161	192	84	222	275
------------------------------------------GWTGFATFGWGFGNgLRAEIEGDYNWSALTGYRDSTGdgrhqSGRTSGSDRSYGGFVNVLYDIDLKrlfniDVPVTPFVGVGAGYLWQNVDASTPITsslnirQNGTNGSFAYQGIVGAAYDIPgvPGLQMTTEYRMIG------------------------------
>UniRef100_X5GCH3	64	0.256	6.697E-08	44	169	192	103	239	278
--------------------------------------------SFSGTIGYSSRGLRLEAEGSYeefyiknfnesliiSSSKYYSETYNINPQSVafarDNKLSITSIMVNTCYDISISHTSAVPYLCTGIGGDFI-------GLFNATYFKLAYQGKIGVSYLINNNILLFSDIYYHKVMGNEFKN----------------------
>UniRef100_B1N6B2	64	0.232	6.697E-08	44	169	192	97	244	281
--------------------------------------------NFSAAVGYISPgGPRVEIEGSYENFDVkdlknctiqdacrylslarEICKENDKPTPKEkkyvvmrnDGISITSVTINGCYDFSINKLPkISPYICAGFGGDFIEF-------FDSVRVKFAYQSKLGINYSLSSNFILFVDGYYHRVIGNQFKN----------------------
>UniRef100_UPI001748DBCD	64	0.241	6.697E-08	42	166	192	102	249	289
------------------------------------------GWSAGGGVGYRIgPSLRVDVTATalsgvrLHGAGVDSAFASGASQSVgyySAGTRSNVALANVYWDI-LNWNGLTPYVGAGVGVAWNRLykvgrfeqaqplapATDIIAARHGSHASAAFALYAGVAYEIAPGVSADLGYRYMRLGNAN-------------------------
>UniRef100_UPI001C2C4CC2	64	0.236	6.697E-08	42	161	192	67	193	364
------------------------------------------GWTGFANVGWGFGNgLRAEVEGAYSWTAINSV----GSEKTKGHDRSYGGFINVLYDIDLKrlfniDVPVTPFVGAGAGYLWENANVTGTSTggrMTGTNGSFAYQGIVGAAYDIPgvSGLQMTTEYRMVG------------------------------
>UniRef100_A0A347W8Z8	64	0.272	6.697E-08	42	161	192	68	198	369
------------------------------------------GWTGFGAVGWGFGNgLRAEVEGDYNWSEIYS-----QSRGDKGSDRSYGGFVNVLYDIDLKrlfniDVPVTPFVGVGAGYLWQNahnvtvgaNNPSGARSLSGTKGGFAYQGIVGAAYDIPgvPGLQMTTEYRMIG------------------------------
>UniRef100_UPI002357BBA1	64	0.258	6.697E-08	40	164	192	57	199	370
----------------------------------------DTGWTGYASFGWGFGNgLRAEVEGTYLRSNVGGGTVDGSTGPaksGSGKDSSYGGFVNVLYDIDLKqfgiDAPVTPFVGVGAGYLWTHEQVNyaysnqsgyHSGRIRGTTGGFAYQGIVGAAFDTGiPGFQVTAQYRMIGQPG---------------------------
>UniRef100_A0A2Z2H0W4	64	0.557	9.093E-08	16	76	192	0	60	67
----------------ILPFFTRIDRITYKKETNDHDPLKPSFMAGGAAFGYKMDDIRVDVEGLYPHLNKNDVGGST-------------------------------------------------------------------------------------------------------------------
>UniRef100_A0A6J3WU31	64	0.888	9.093E-08	20	91	192	1	72	74
--------------------YTKVDGITNATGKEKDSPLTRSFIAGGGAFGYKMDDIKVDVEGLYSKLAKDTNVINTSETNVAHCLKAFSGL----------------------------------------------------------------------------------------------------
>UniRef100_A0A241VYA3	64	0.323	9.093E-08	91	158	192	0	69	92
-------------------------------------------------------------------------------------------MVNGYYDFKYTS-KFTPYVSLGIGATGVKNSQTEISINDsvsSTDTHFTWSAGAGVAYNVTDNVALDLSHK---------------------------------
>UniRef100_A0A4S1G565	64	0.258	9.093E-08	87	167	192	11	102	119
---------------------------------------------------------------------------------------AVSGMLNGYVDLGT-YVGITPYIGAGIGVVRSTRKLSAiytdnnvpansfNLQDNKTQYSFAYTLNAGLAYQLSKNVSVDLGYQYFSAPDAEY------------------------
>UniRef100_UPI0006939069	64	0.290	9.093E-08	91	174	192	0	92	251
-------------------------------------------------------------------------------------------MGNVFYDFIIPAVPIISYLGAGVGYGWtnyetvrVRSANNTGLEIIGTERRFAYQGIAGIAVPMaaAPGLSLTAEYRYYGTLDPSLDTTYLSA-----------------
>UniRef100_A0A4P8PKQ3	64	0.312	9.093E-08	85	179	192	169	258	281
-------------------------------------------------------------------------------------IGSTSVMLNACYDLLTDGIGVVPYACAGIGGNFVS------VVDGHINPKFAYRVKGGVSYALTPEISAFAGAFYHKVLGAgDYDELPLSHISDYT------------
>UniRef100_UPI001A9CE3A3	64	0.250	9.093E-08	40	164	192	57	195	365
----------------------------------------KTGWTGYASFGWGFGNgLRAEVEGTYLRSNVGGGTIGEAPstnASGNGKDSSYGGFVNVLYDIDLKqfgiDVPVTPFVGVGAGYLWTHEQVSyassvRSGNISGTTGGFAYQGIVGAAFDTGiPGFQVTAQYRMIGQPG---------------------------
>UniRef100_A0A6I4Z0B0	64	0.248	9.093E-08	40	161	192	56	192	368
----------------------------------------STGFNGYLSTGWGFGNgLRVEVEGAYNQthtHSIGGDISRGGSRRAHGKDQGYGGFINVLYDIDLKqfgiDAPVTPFVGVGAGYLWQHYRMGLRSgsnvaSMNSTHGGFAAQGIVGAAYDIPgvPGLALTTQYRFIG------------------------------
>UniRef100_A0A1U9RMV0	64	0.268	9.093E-08	42	161	192	93	230	412
------------------------------------------GWTGFASFGWGIGNgLRVEVEGAYNWSEttrYTTTSYNGGHGKTDGADRSYGGFVNVLYDIDLQrlfgiDVPVTPFIGVGAGYLWQTvndatpiNNSMINVRHSGTNGSFAYQGIVGAAYDIPgvPGLQMTTEYRMIG------------------------------
>UniRef100_A0A2P1L4H2	64	0.923	1.235E-07	136	187	192	3	54	55
----------------------------------------------------------------------------------------------------------------------------------------AYQAKAGVSYDVTPEIKLYAGARYFGSYGASFNKEAVSATKNINVLYSAIGA----
>UniRef100_UPI00145E1BEB	64	0.350	1.235E-07	85	164	192	31	104	108
-------------------------------------------------------------------------------------VSTTSVMLNGCYDLQSEGFSIVPYACLGVGANFV------GIVDGHVTPKLAYKVKAGLSYELSPEISMFAGGFYHRVLG---------------------------
>UniRef100_UPI001F2B46ED	64	0.247	1.235E-07	91	181	192	0	107	120
-------------------------------------------------------------------------------------------MFNAYYDF-KNPSDFTPYLSAGLGYAYISqktspiatlgisgggISTETLQTRSHATNNFAWSAGAGIKYMVNQDFSFDLSYKYLDAGQAEvdyFNLEGVKTNSKTQVR----------
>UniRef100_UPI001478FC62	64	0.272	1.235E-07	46	167	192	67	174	188
----------------------------------------------GVGVGYNFTEiFRADLTGDYS---------GSYDIGLPDDMNVWTVLGNAYVGVPIIEE-VTPYVGLGVGWGWLDA-------GSAEDDGFALALHAGFSFAVLDNLDLDIGYRFRDimVTGADF------------------------
>UniRef100_A0A0F3PQC8	64	0.280	1.235E-07	85	191	192	90	204	209
-------------------------------------------------------------------------------------VSSTSVMVNACYDLLSEGLGVVPYACVGLGGNFV------GVVDGHITPKLAYRLKAGLSYQLSPEISAFAGGFYHRVVGDGVYDdlpaqrlvDDTSPAGRTkdtaiaNFSMAYVGGEFGV
>UniRef100_UPI0007C12E4A	64	0.232	1.235E-07	44	167	192	86	220	257
--------------------------------------------SFSGSVGYSSLGLRLELEGSHEKFHMQNSDIISKISKYKYSTEAYaattdnytntnnnnitltSLMVNTCYDITIGNSSAVPYLCTGIGGDIIN-------IFNATHLRFAYQGKIGISYQLNNNFFLFADTYYHKIMGNKF------------------------
>UniRef100_A0A7Z3DWU3	64	0.297	1.235E-07	47	163	192	130	247	268
-----------------------------------------------ISLGYYAGrNGQVDFEVIYSKFNIKN---GNSTTMLDSSAGIFAFLLNIYYTPSIQCVKIAPYISLGIGPEIFRLRKVNGSSQNLMPLNipwFAYQVKLGFDYSITSEVKSFFGYRYFSTP----------------------------
>UniRef100_UPI000444BB83	64	0.305	1.235E-07	85	169	192	182	259	297
-------------------------------------------------------------------------------------ISVASVIINGCYDFSFNNTAISPYVCIGVGGDFIELFEV-------MHLKFAYQSKIGISYPISPSITIFADGHYHKVINNQFKN----------------------
>UniRef100_A0A0F3NR80	64	0.223	1.235E-07	27	184	192	94	272	303
---------------------------TATNFKGIYKPTYNNSLTGfSGLIGYSMNsGMRIEFEGSYEDFELKNPGGYTLKDGYKYFVAAYNLksgspdeidssgkkyfiiknsnivvastMINACYDFAPDSLGnvgeISPYLCAGIGGSFMKA-------FDSQYVKFAYQAKAGVSYFISPSVAIFVDGYYEGILNNKF------KDLHYNYYYST-------
>UniRef100_C4NAQ8	64	0.242	1.235E-07	43	179	192	115	276	306
-------------------------------------------ISFGGAIGYsSTKGTRVELEGSYEFFDVKdpighklhdahryfalaramNKYKPFEPKKQIGSRTHYTVMrnnglsissviLNGCYDFSIDALKISPYMCVGIGINAIEF-------FDALHLKLAYQGKFGISYPISNNIKLFADGYYYKVTDNKFKNLKVIYVADLN------------
>UniRef100_A0A8J5E1K8	64	0.248	1.235E-07	36	159	192	426	583	926
------------------------------------SELDSSFVLKGG-IGYQVNDyFRVDATVAY-HGDVDSSGSSRSIFSAAGpvqcnfaaigelcnfsdqqELQTTVFLANAYVDLGTVN-GFTPYLGGGVGAAKVNygrltntqncvtpgtcgVDGLTESHDNVSETRFAWAIHAGASYDINCKLKADVGYSY--------------------------------
>UniRef100_UPI0020C9A81F	63	0.230	1.676E-07	47	174	192	100	234	268
-----------------------------------------------GAIGYSMAGPRVELEIGYERFAAASQQTNYNIYALSrestmqdkkyvtvtiDNISTVSLIINACYDFINTST--SPYICTGIGGNFVR------ITQDSEVPKFSYKMKIGTTFKLTPEISMVIGGFYHKIFGNKYKYLPVDY-----------------
>UniRef100_UPI000C833315	63	0.207	1.676E-07	44	191	192	101	276	281
--------------------------------------------SFSGAIGCFYsENFRIEVEASYEEFDVKNpegsttdsyryfalaRGMDGNNIPTSQKFTVMrndgllisSVMINGCYNVILNDIQAEPYICAGLGGDFIEF-------FNGFHVKLAYQGKVGISYQIFPEVRLFIDGYYHKVKGNKFKNlhvqhvgalaAPPKVTSAVATLNIGyFGCEAGV
>UniRef100_UPI000444A9D0	63	0.229	1.676E-07	47	191	192	109	288	293
-----------------------------------------------GAIGYSFsDGLKIEIEGFHekfdvknpggytnvkdayryfalaRDLKTDSFQPKAKDSGIyhtvmkNDGLSILSTMVNVCYDFSLGELPVLPYICAGMGINAIEF-------FDALHVKFAYQSKLGINYQLFTKVNLFVGGYYHQVIDNQFKnlnvNHVDTLAKSPKVTSAVatldiayFGGEAGV
>UniRef100_B1N6B5	63	0.209	1.676E-07	44	179	192	106	270	298
--------------------------------------------SFSGVIGYSFPeGPRIEIETSYeefdvknpggytlndafryfalaREIESDQNKFQPKNANsnssnkiyhtvmRNDGISVLSNMINICYDFSLDNLPVLPYICGGTGV-------DTIEFFDSLHIKLAGQAKIGITYPLSSNINLFAGGYYHKVIGNRFKNLKVQHIAELN------------
>UniRef100_A0A961SF57	63	0.218	1.676E-07	6	179	192	47	284	302
------WYLRGDIGY----GHASVNGVTYQFPDSTgivgaykfDNHELGSAWMLGGGIGYQIDNtFRVDLTTNYYSsmdfkgssmksfacgdisglmdNDVpGGANYDTCSANDTTSFEAATLLANVYVDLGT-YAGFTPYIGAGIGGAHVKwgtlnndiscsggdclsamFDTDGDTINDtaydyntkldgkhggQSGWRFAYALHAGASYDLSSRLKLDAGYSMTQISGgkmFDFDSAVGSGVQGHN------------
>UniRef100_A0A6I6AP21	63	0.232	1.676E-07	43	169	192	114	265	305
-------------------------------------------ISFGGTIGYsSTKGTRIELEGSYEFFDVKDPIGyklhnahryfalaramnRNKPFEPKrqyafrthhtvmrnDGVSISSVMLNGCYDFSIEKLKMSPYMCVGIGINAIEF-------FDALHLKLAYQGKIGISYPIFSNIKLFADGYYHKVADNKFKN----------------------
>UniRef100_A0A252A5D0	63	0.246	1.676E-07	42	164	192	55	186	328
------------------------------------------GWTGYASFGWGFGNgLRAEIEGTYLRSNLNGSAGPGVSTHGKD--SSYGGFGNLIYDIDLKqfgiDAPVTPFIGAGAGYLWTQehakfSSADGNSSLHGTRGGFAYQAIVGAAIDTGvPGLQVTAQYRMIGQPG---------------------------
>UniRef100_A0A5C1YM24	63	0.264	1.676E-07	42	164	192	66	201	379
------------------------------------------GFTGFGSFGWGFGNgLRAEVEGVYNFSYINHRGGTNVLGKTHSSDESYGGFVNVLYDIDLKqfgiDAPVTPFVGVGAGYLWQRYNNMHTNFVGGASTtvagtrgGFAYQGIVGAAFDTGiPGFQVTTEYRMIGQPG---------------------------
>UniRef100_A0A3T0KH57	63	0.239	1.676E-07	42	161	192	94	231	413
------------------------------------------GWTGFASFGWGFGNgLRAEVEGAYNWSEttrYTTTSYHDGGGKTDGADRSYGGFVNVLYDIDLKrlfgiDVPVTPFIGVGAGYLWQTVNDatpiansNIIVRHNGTNGSFAYQGIIGAAYDIPgvPGLQMTTEYRMIG------------------------------
>UniRef100_A0A2W4P732	63	0.263	2.275E-07	103	174	192	27	117	146
-------------------------------------------------------------------------------------------------------SGFTPYVGAGLGYSLVRWKDLQNTTycvgvdcpsaapvattshPGQKDWRFTYALMAGVAYDINPNLKLDVGYKYRHIdGGDMFGWDNATA-----------------
>UniRef100_A0A4Q6I7V2	63	0.236	2.275E-07	40	173	192	101	254	288
----------------------------------------DSLASFSVAVGYiAHHGPRIEVEGSYEEFDVKNpgnytttdahryialarekdqiyqtyPTTNKYVIIKNNGISVVSIIINGCYDIALNDSKILPYICAGFGGDFIEFFSAIR-------FKFAYQGKIGISYPLSSNTILFADGYYHKVISSQFKNLNVE------------------
>UniRef100_UPI000444E29C	63	0.220	2.275E-07	43	179	192	104	264	292
-------------------------------------------FNFNGAIGYTFtEGIRIEIEGSYeefdaknpggyglndafryfalaRDMNADKFQPKDTNSKkvfhtvmKNDGLSITSIMANVCYDFFSDNLLVSPYICGGIGA-------DAIEFFDALHIKLACQSKLGITYQLSYNISVFTDGYYHQVIGNQFKNLNVQHVAELN------------
>UniRef100_X5GK78	63	0.217	2.275E-07	44	169	192	105	258	296
--------------------------------------------NFSGAVGFFYKGLRIELEGSheefdvkdpggytaikdaYRYFALARDTETNKIQPknkessttpqgiyhtvmKNDGLSISSGMINGCYDFTLGSLPISPYICIGMGV-------DAIQFFDALHIKFAHQGKVGITYSLSSNVNLFADSYYHKVLGNKFKN----------------------
>UniRef100_Q2GF76	63	0.254	2.275E-07	32	172	192	105	266	297
--------------------------------TLPYNPTYKKNLLGaGGVIGYSTTHFRVEVEAFYEKfnltapagylhknfyeyfalaTTMDTKHPHQSAEDkyyymKNTGITLSPFIINACYDFILKKTRnVAPYLCLGVGGNFIDF-------LDQVSFKFAYQAKVGISYFVSPNIAFFIDGSFHGHLNNQFSDLPV-------------------
>UniRef100_UPI000B42B54C	63	0.245	2.275E-07	43	169	192	115	266	306
-------------------------------------------ISFGGTIGYsSTKGMRVELEGSYEFFDVKDPIGhklhdahryfalaramnkhKPFEPKRQYELRTHhtvmrndgvyisSVMLNGCYDVSIDELKISPYMCVGIGINAIEF-------FDALHLKLAYQGKLGISYPMSSNIKLFADGYYHKVTDNKFKN----------------------
>UniRef100_B3A001	63	0.270	2.275E-07	42	161	192	67	196	373
------------------------------------------GWTGFANVGWGFGNgLRAEVEGAYNWSAISSY---SSATSTKGHDRSYGGFVNVLYDIDLKrlfniDVPVTPFVGVGAGYLWQNVSSASTmdgmsVNRKGTNGSFAYQGIVGAAYDIPgvPGLQMTTEYRMVG------------------------------
>UniRef100_UPI000D7D1DE1	63	0.284	2.275E-07	42	147	192	89	211	406
------------------------------------------GWTGFAAFGWGFGNgLRAEVEGVYNWSDLSSISATTGDPkghpmhgRTNGSDRSYGGFVNVLYDIDLKrlfniDVPVTPFVGVGAGYLWENVNSTTALQTAISQHGtngsFAYQGIVGAAYDI--------------------------------------------
>UniRef100_UPI001E3CA88E	63	0.248	2.275E-07	22	147	192	65	213	409
----------------------RADIANTYTPHEHYRERMRhgDGWTGFAAVGWGFGNgLRAEVEGAYSWSGLSGMSFSQGGPrggatsgRTQGSDRSYGGFVNVLYDIDLKrlfniDVPVTPFVGVGAGYLWENVNSNTvmasnsslNLRQHGTNGSFAYQGIVGAAYDI--------------------------------------------
>UniRef100_A0A3G5BSJ5	63	0.809	3.087E-07	50	112	192	0	61	62
--------------------------------------------------GYKMDDIRVDIEGLYSQLSKDTLEKAPDPA-VADSLTAFSGLVNVYYDIAIEDMPITPYVGVG-------------------------------------------------------------------------------
>UniRef100_A0A3G5BSM8	63	0.734	3.087E-07	50	112	192	0	63	64
--------------------------------------------------GYKMDNIRVDVEGVYSQLSKNNVTGATFNPDtVADSLTAISGLVNVYYDIAIEDMPITPYIGVG-------------------------------------------------------------------------------
>UniRef100_A0A4Q6I316	63	0.246	3.087E-07	42	155	192	100	228	229
------------------------------------------GFAG--AIGYSMYGPRIELEVLYEVFEVKNqnncrndahkycalcqSGASHDTSPATGRyvllknegLTDISFMINACYDIVTDGIPFSPYVCVGVGTDLVSMFDTINP-------KISYQGKLGLSYPINPEASVFI------------------------------------
>UniRef100_A0A6M1UK60	63	0.230	3.087E-07	45	167	192	77	228	266
---------------------------------------------GGLHIGYEWPRHRlgqsswavkpaVELEGIYIGKHSPTGEMPVRPQALGMQYVTVPttlglVLANAVATFETPySKHVLPYVGVGAGMAFVSIKGSDsanpsepginhfNSDPDASDSAFAMQFKAGIKAEVTKNLSLFTEYRYLTVDSTSY------------------------
>UniRef100_UPI0002F8BBA1	63	0.255	3.087E-07	44	169	192	99	232	271
--------------------------------------------SFSGTIGYFSRGLRLEAEGCYQEFNVTNFNNSliinsnkyyskvhnaNYATTMNSKLSIASIMVNTCYDISINNRSTIPYLCTGIGGDFI-------GLFNTIHFKFAYQGKVGVSYLINNYILLFSDIYYHKVMGNRFKN----------------------
>UniRef100_Q2GF70	63	0.236	3.087E-07	44	169	192	101	245	283
--------------------------------------------SFSAAVGYiSQDSPRVEVEWSYEEFDVKNPGnyvvseafryialargidnlqkypeTNKYVVIKNNGLSVASIIINGCYDFSLNNLKVSPYICVGFGGDIIEF-------FSAVSFKFAYQGKVGISYPLFSNMIIFADGYYHKVIGNKFNN----------------------
>UniRef100_A0A6L7MDR3	63	0.216	3.087E-07	47	159	192	94	254	307
-----------------------------------------------LAIGFDMPDsmFRTEVEYFYRDTGYDETSNVTSTggdvfaklggeletaTETIDSVTSHNLFANLYVDFD-NAGRLTPYIGFGIGLGFTEMDyggvfqrnldpaaittgsdqpnaavikanlagSTTTEHENLDDTLFGYQLIAGLDYMLTDHLVIGAKARW--------------------------------
>UniRef100_A0A1A6FLP1	63	0.185	3.087E-07	4	163	192	45	279	312
----TGWYLRGDVGYSNITSPQVIADIINSTA-------RSGSISGSVGAGYQYNSWlRTELALDrsvirpnatgtpfwcpYTARPLDTAArydssgvetapshplgyaydpNETCQARTTGNMSRITGLFNAYVDLG-NWFGLTPYVGAGVGASYVRtsggvnyyktsdgspyaadlsptsgyplawyniqngnrenvnlpyAPQYWDRNLSKSSWKFAWALFAGASYDLSENFKIDIGYRYLNSG----------------------------
>UniRef100_A0A218KQV4	63	0.205	3.087E-07	43	160	192	102	263	329
-------------------------------------------FAGNAAIGYRTGNMRVELEGHASSantqielkNQRKSMISFDGPEKGKSYVvkiltndakevfhgskhdfsefehtdpqykklfvdnieitnegfQNKAAMINAYYDF-KNSSSFTPYLGVGGGLANIKFFG-------MSKMKPAIQGKFGLHYNVSDKVQLSAGYRYF-------------------------------
>UniRef100_UPI001C2D1CF7	63	0.277	3.087E-07	40	164	192	63	198	370
----------------------------------------KSGWGGYGSFGWGFGNgLRAEVEGTYIRSNL-SGSSHYNGAHNSGKDSSYGGFVNLVYDIDLKqfgiDAPVTPFIGAGAGYlwtdqhANYSNGNGFSGKVRGNRGGFAYQAIVGAAFDTGiPGFQVTAQYRMIGQPG---------------------------
>UniRef100_A0A270BPD4	63	0.240	3.087E-07	47	166	192	72	204	385
-----------------------------------------------GSIGWGLGNgFRVEVEGDYRNMGYQRLVTNTMSTKGDGRRQTYGVMVNALFDLDIGKPWLFPYFGAGVGYGWTathaslvgHNAAGGSTTQQIGGTygNATYQGIFGLSFPVPwvVGLSATAEYRFWTMFGPQ-------------------------
>UniRef100_A0A850NWC9	63	0.244	3.087E-07	42	161	192	84	222	396
------------------------------------------GWTGFATFGWGFGNgLRAEIEGDYNWSALTGYRdsmgdGRHQSGRTSGSDRSYGGFVNVLYDIDLKrlfniDVPVTPFVGVGAGYLWQNVDASTpissnlNIRQNGTNGSFAYQGIVGAAYDIPgvPGLQMTTEYRMIG------------------------------
>UniRef100_A0A0M0EDP6	63	0.246	3.087E-07	42	161	192	84	225	399
------------------------------------------GWTGFATFGWGFGNgLRAEIEGDYNWSALTGYNSvsgsaygnNHQSGKSSGSDRSYGGFVNVLYDIDLKrlfniDVPVTPFVGVGAGYLWQNVDASTSVTrylnvrQNGTNGSFAYQGIVGAAYDIPgvPGLQMTTEYRMIG------------------------------
>UniRef100_A0A3G5BSX6	62	0.750	4.189E-07	50	112	192	0	63	64
--------------------------------------------------GYKMDDIRVDVEGLYSQLTKNNVTGAAFNPDtVADSLTAISGLVNVYYDIAIEDTPITPYVGVG-------------------------------------------------------------------------------
>UniRef100_D2U3G3	62	0.215	4.189E-07	91	168	192	0	91	108
-------------------------------------------------------------------------------------------MFNAYYDF-KNPSDFTPYLSAGLGYAYLsqktsqiatlgisggKTSTETLQTRSHATNNFAWSAGAGIKYTVSQDFSFDLSYKYLDAGQAEVD-----------------------
>UniRef100_UPI001ADBF0DF	62	0.281	4.189E-07	90	158	192	116	186	220
------------------------------------------------------------------------------------------LTANALYRFPMEGQRWTPYVGAGVGVNipHVEVTRPQGKTFDYEFGGVTFQAQAGVDFRITDRWSTFVEYK---------------------------------
>UniRef100_A0A4Q6IAD4	62	0.257	4.189E-07	42	155	192	100	226	227
------------------------------------------GFAG--AIGYSMYGPRIELEVLYeafevkNQNNCKNDGHKYCALCQTGTqqnaqqqkyvllknegLTDISFMINACYDIVTDGIPFSPYVCAGVGTDLVSM-------FDAINPKISYQGKLGLSYPINPEASVFI------------------------------------
>UniRef100_A0A170TLQ7	62	0.232	4.189E-07	44	167	192	93	227	264
--------------------------------------------SFSGSVGYSSLGLRLEIEGSHEKFHMQNsdiiskiskyqystkaypATIDNYTNTNNNNITLTSLMVNTCYDITIGNSSTMPYLCTGIGGDIIN-------IFNATHLRFAYQGKIGISYQLNNNFFLFADTYYHKIMGNKF------------------------
>UniRef100_A0A7Z3DWI7	62	0.313	4.189E-07	51	162	192	137	248	270
---------------------------------------------------YTSKNCRVAFEATCSKIDIKN---DHSSSVFDRSANIFAFLFNIYYSPNIQDIQITPYIALGIGSAVFKLKKINELSQNLMPLNipwFAYQIKFGVDYLIIPGIKPSFGYRYFST-----------------------------
>UniRef100_A0A1Q4AAE3	62	0.211	4.189E-07	4	167	192	45	263	292
----SGWYLRGDVGYAF---SHKFDDTSNNPGFSSSQTL----FDGSIGMGYHFNDyFRADLNFGIlpsnkFGDSVDTTCAGSTTTTAVDNVTntitsqittrptsqpckgssnasnnAYSLMANGYVDLGT-YVGITPYIGAGAGVVYskrssavgakncvptsssvVSNGSTVTTQFNCDDsagydgqvsskasYDFAYALAAGLSYQVTKNLSVDLGYEYFAVPGAEY------------------------
>UniRef100_UPI00187B1092	62	0.248	4.189E-07	42	161	192	67	191	363
------------------------------------------GWTGFANVGWGFGNgLRAEVEGAYTWSAINSV----GSVKTKGHDRSYGGFVNVLYDIDLKrlfniDVPVTPFVGAGAGYLWENASiSGGGGKIAGTNGSFAYQGIVGAAYDIPgvSGLQMTTEYRMVG------------------------------
>UniRef100_A0A1U9RP21	62	0.250	4.189E-07	42	182	192	62	214	366
------------------------------------------GWTGFGSVGWGFGNgLRAEVEGAYNWSE-----IYRKSGSDKGSDRSYGGFINVLYDIDLKrlfniDVPVTPFVGVGAGYLWQNVNSSTmvamngasspNARLHGTNGSFAYQGIVGAAYDIPgvPGLQMTTEYRMVGQVE-SFGMGTIKADNGESVRF---------
>UniRef100_A0A3G5BT45	62	0.734	5.683E-07	50	112	192	0	63	64
--------------------------------------------------GYKMDDIRVDVEGLYSQlNKNDVTGAVFNPDTVADSLTAISGLVNVYYDIAIEDMPITPYIGVG-------------------------------------------------------------------------------
>UniRef100_A0A549TB60	62	0.338	5.683E-07	90	158	192	116	186	220
------------------------------------------------------------------------------------------LTLNALYRFPLQDLPITPYVGAGVGINvpHVEVTRPSGKTFDYQFGGATIQAQAGVSYRFTDNWSAFLEYK---------------------------------
>UniRef100_UPI0021F7A759	62	0.281	5.683E-07	90	158	192	121	191	225
------------------------------------------------------------------------------------------LTLNGIYRFQKPDRKWTPYVGAGVGINvpHVEVTRPSGRTFDYEFGGVTLQAQAGISYQISERWSVFGEYK---------------------------------
>UniRef100_A0A6I6AN75	62	0.243	5.683E-07	49	190	192	90	246	255
-------------------------------------------------IGYSSLGLRLDIEGSHEKFNMENsdtiptinnnkhllttyTAITKGSTDKSNHIIITSFMVNTCYDITIGNSSIAPYLCTGIGGDTINFFNTTYL-------KFAYQGKIGISYRLNNNFVLFANTYYHKIMGNKFKDLYIhTPSKVIPVLANLdigyFGSEIG-
>UniRef100_A0A6I6ARS9	62	0.265	5.683E-07	36	160	192	92	231	277
------------------------------------PTYKNSLLGIGGNMGIKLNNYRVELEVSYENFDLKvpseyfyedaykyFLVKTESHPSYnnhyyylikNNSIKISPILVNVCYDVPPKNTQIFPYLCVGAGINVIDF-------LDKVHFKFSYQAKIGISYFVLPNLALFIDGSFH-------------------------------
>UniRef100_UPI001EE258D4	62	0.248	5.683E-07	46	183	192	88	250	283
----------------------------------------------GGGVGYRLNNWlRVDATIDqrlgsrYSAYSSGSRYVDGYNIE-AGKLDVLTGLVTVYADLGTW-WGLTPYLGVGVGFadkgftkAYTQTTCLTDTcdgnppglrdavrRPSRSVTSLAWALTGGVSYDIGHGLSLDTSYRYVDLGRAKTGEDAYGAASRLKDLAA--------
>UniRef100_A0A4Q6I472	62	0.333	5.683E-07	83	172	192	177	259	294
-----------------------------------------------------------------------------------DGLSITSVIINVCYDFSLNNLLVSPYICGGVGV-------DAIEFFDVLHIKFAYQSKLGITYSLPSNISLFAGLYYHKVMGNQFKNLDV-------------------
>UniRef100_Q2GF73	62	0.318	5.683E-07	89	179	192	184	267	295
-----------------------------------------------------------------------------------------SVIINGCYDFSFNNTTISPYVCIGVGGDFIEFFEV-------MHIKFACQSKVGISYPISPSITIFADAHYHKVINNKFNNLHVKYSYELK------------
>UniRef100_UPI000444AE1E	62	0.277	5.683E-07	85	190	192	181	290	296
-------------------------------------------------------------------------------------VSVASVIINGCYDFSFNNAIISPYICIGVGGDFIEFFEV-------MHVKFAYQSKVGISYPISPSITIFADGYYHKVINNQFknlhvkypyplkdSPTITSATAKLNIEY--FGGEVG-
>UniRef100_A0A6I6ART7	62	0.294	5.683E-07	85	169	192	198	275	315
-------------------------------------------------------------------------------------LSILSVMINGCHDFHVNELKISPYICAGAGVNAIEF-------FDTLHIKFAYQGKIGISYSLSNNIKVFSNGYYHKVAGNKFRN----------------------
>UniRef100_UPI001E3D0726	62	0.250	5.683E-07	42	161	192	67	193	368
------------------------------------------GWTGFANVGWGFGNgLRAEVEGAYSWTAITSV----DTEKTKGHDRSYGGFVNVLYDIDLKrlfgiDVPVTPFVGAGAGYLWENANvtgMSSGAQMKGTNGSFAYQGIVGAAYDIPgvSGLQMTTEYRMVG------------------------------
>UniRef100_A0A4Y3WCL3	61	0.250	7.709E-07	58	170	192	3	137	169
----------------------------------------------------------LEIEGFYlagkQRAALNNPTNRLPEHKFDDTfpMNNAVLLANVVLSFPTSYQTITPYIGGGIGAARISIKgadstqthplevgiNHFNSGANSSSWGFAAQAKAGVRVALGSNAYVFAEYRYLfvDTTDQTFGST---------------------
>UniRef100_UPI002247711D	61	0.280	7.709E-07	47	159	192	49	155	180
-----------------------------------------------LTVGYKVNDWRVAVDTFYAK------TSGNVDTNEHISAKIYGLGLAAIYDFNFN-LPVKPYLGARLSLNVFDVENTQpNAFEDKKHTKFGYGALAGISYDLTQNLALDTGFEY--------------------------------
>UniRef100_UPI001AE76BE9	61	0.252	7.709E-07	90	158	192	121	191	225
------------------------------------------------------------------------------------------LTLNGIYRFQKPDRKWTPYIGAGIGINvpHVEVTRPSGKTFDYEFGGMTLQAQAGISYQISERWSVFGEYK---------------------------------
>UniRef100_UPI002033319C	61	0.338	7.709E-07	90	158	192	121	191	225
------------------------------------------------------------------------------------------LTVNALYRMPMENSKFVPYVGAGVGINipHVEVIRPSGRTWDYQVGGMTLQAQAGVSYQMTERWSVFAEYK---------------------------------
>UniRef100_UPI001BA63C3F	61	0.230	7.709E-07	79	169	192	0	101	249
-------------------------------------------------------------------------------PRTTGTVRSYGLMANVLYDFVL--GPVVPYVGVGAGYIWNDYDSVgfnyrasngnaGQVTAGGTNGSFGYQAILGVGFPIDavPGLTLAVEGRFMGTTGDDIDG----------------------
>UniRef100_UPI0020292BA8	61	0.245	7.709E-07	45	162	192	66	220	252
---------------------------------------------GGAVLGYKLNHFRLEGELLYNRFstgplqvdpggctieNMDVLTPTGYCPPgefdrfqakalgYSGSSAVTYGLVNAYYDFFSYDSEalVVPYVGVGIGQARIKNFNNLVNTNTTFSRGFnqekvnsmAIQGILGLSYYMDDFTWAGMDLRYTTT-----------------------------
>UniRef100_S4T2I9	61	0.226	7.709E-07	47	171	192	92	234	264
-----------------------------------------------GAIGYSGGGPRIELQILYETFDVNNPNKDGDNDahrycplshhNSATSISTasnkfvflkneglidISFTINACYDIIIEKIPVSPYICAGIGTDVVSMFEATNL-------KISYQGKLGLGYCVNPEASVFIGGHFHRVIGNEFRDIP--------------------
>UniRef100_UPI000C83D31A	61	0.252	7.709E-07	47	169	192	109	255	293
-----------------------------------------------GTIGYTFaEGTRVEIEGSYeefdvknpggytlsdayryfalaREMKSDSFTPKEKDHNsifhtvmRNDGLSIISVIVNVCYDFSLNNLSISPYICGGAGV-------DAIEFFDVLHIKFAYQSKLGIAYSLPSNISLFASLYYHKVMGNQFKN----------------------
>UniRef100_A0A0F3N5V7	61	0.216	7.709E-07	44	169	192	105	259	297
--------------------------------------------NFSGAVGFFYsKGLRIELEGSYEEFDVkdpggyttvkdayryfalarDTKTGETQPKDKEtstspngiyytvmknDGLSISSAMINGCYDFTLGSLPVSPYMCIGMGV-------DAIQFFDALHIKFAHQGKVGITYSLSSNVNLFADGYYHKVLGNKFKN----------------------
>UniRef100_A0A7X3XBQ8	61	0.202	7.709E-07	40	161	192	101	277	329
----------------------------------------TTGILAGAAVGYsfagqhpnsSWGGFRVEVEYLYRQSNYDQTSDVRTEsgesrdklrdeivqaTDRIGSLTSHHLFGNLFYDFR-NTSRFTPYIGIGGGVGFTDIENGgvwaRNSDPDRittgsglpnadeirrnlagtvsvgqpmlSDTLFGLQVLFGMDYAITEEMSLGLKGRWVN------------------------------
>UniRef100_A0A3G5BSP8	61	0.841	1.046E-06	50	112	192	0	60	61
--------------------------------------------------GYKMDDIRVDVEGLYSQLAKDATVV--SDDKAADSVTAFSGLVNVYYDIAIEDMPITPYVGVG-------------------------------------------------------------------------------
>UniRef100_A0A7W5KVB9	61	0.295	1.046E-06	90	158	192	127	197	231
------------------------------------------------------------------------------------------LTVNGLYRFKDPARPWTPYLGAGVGVNipHVEVTRPQGTTFDYEFGGVTFQAQAGVDYRITDNWSTFVEYK---------------------------------
>UniRef100_UPI000444C595	61	0.234	1.046E-06	36	174	192	107	265	294
------------------------------------PTYKKNLLGGGGVVGYSTAYFRVELEAFYEKFNlaapagylhknfyeyfalATAMNPKYPNQPAEDKyycmkntgITLSPFTISACYDFILKQaSNIAPYLCLGVGGNFIDF-------LDQVSFKFAYQAKVGISYFVSPNIAFFIDGSFHGHLNNQFSDLLVDY-----------------
>UniRef100_X5H2C9	61	0.232	1.046E-06	47	174	192	108	268	301
-----------------------------------------------GAIGYSFsEGPRIEVEGFYEKFDVknpggytkvkdayryfalardleatkfqpkNKSSSSSSPPPTPGvfhtvmkndGLSILATIVNVCYDFSLDELSVSPYICVGMGINAIEF-------FDVLHVKFAYQSKLGISYQLFPKINLFVNGYYHQVIGNQFKNLNVQY-----------------
>UniRef100_A0A7X3WLB5	61	0.216	1.046E-06	47	159	192	115	275	328
-----------------------------------------------LAIGFDMPDsrIRTELEYFYRDTGYDETSYVAGAGGViwaklgdeiktaeqtIDSVTSHNLFVNLYVDFA-GHTRLTPYVGLGIGLGFTEMDygavfsrnidpaaittgnhlpnaaeiqanlagTTTVEHEELDDTLFGYQLMAGLDYLLTDHLVLGVKARW--------------------------------
>UniRef100_UPI0020C96E36	61	0.200	1.046E-06	35	189	192	90	286	332
-----------------------------------YKPTYNNSFAGfSGLIGYSTPNgVRLELEGSFENFElknsnkctlknaykyfaaaaklkdgnNDEIDAPAGNDEnhnkyyyviKNSNISAAATMINLCYDFtsdALGNGEISPYLCAGVGASLVKA-------LNMPHVKFSYQAKAGVNYFLSNSVAIFADAYYHATHDNTFITPVIhkpikfanqNADADHNKFTDDHVAEA--
>UniRef100_A0A3G5BSR3	61	0.793	1.418E-06	50	112	192	0	59	60
--------------------------------------------------GYKMDDIRVEVEGLYSWLNKDATVVG---DNVAESLTAISGLVNVYYDVAIEDMPITPYVGVG-------------------------------------------------------------------------------
>UniRef100_A0A3G5BSU6	61	0.656	1.418E-06	50	112	192	0	63	64
--------------------------------------------------GYKMDDIRVDVEGVYSQLNKNNVTGAEFNPDTVADIlTAISGLVNVYYDIAIENMPITPYVGVG-------------------------------------------------------------------------------
>UniRef100_A0A925NW91	61	0.282	1.418E-06	85	168	192	0	91	119
-------------------------------------------------------------------------------------LTHVPFIFNVVFRCDRTNSNWLPYIGAGAGcdASIINLDHTITPVPgvtvdgTDVSMVFAWQAFAGVRYRIDPNMSIGAGYKYYQAQGGSWD-----------------------
>UniRef100_UPI001FF22280	61	0.309	1.418E-06	90	158	192	139	209	243
------------------------------------------------------------------------------------------LTVNALYRFPIEGSRFTPYVGAGAGINvpHIEVTRPSGTTSEYQFGGATLQAQAGVKYDISDRWAAFVEYK---------------------------------
>UniRef100_UPI0005906227	61	0.202	1.418E-06	40	167	192	76	231	269
----------------------------------------TSVALGGAHLGYEWNPLKLnpswglrpaaELEGIY--IGKHSPTGEMPVMPRFLGMQYVTvpttvgvFLANAVFTLETPySSKVFPYVGLGAGMAFVSIKgadsanpsepgiNHFNSDPNASDWAFAMQVKAGVKAQVSKNLRLFAEYRHLSIDATSY------------------------
>UniRef100_A0A5C8T6C1	61	0.246	1.418E-06	45	183	192	89	253	287
---------------------------------------------GGGGVGYRINPWlRVDATIDQRgparyRAYSSRSNFATGYNVEAAQVSALTGLVNVYADLGTW-WGLTPYVGAGIGFSdmgvargYTQTTCTADSCDSNPGTGprtavtrpgravasLAWALTGGVSYAVGGGFSVDAAYRYVDFGNAKSGLDAYNGGTRLKDLAA--------
>UniRef100_A0A0F3NLT8	61	0.333	1.418E-06	85	165	192	206	280	287
-------------------------------------------------------------------------------------VSSTSVMVNACYDLLSEGLGVVPYACVGLGGNFV------GVVDGRITPKLAYRLKAGLSYQLSPEISAFVGGFYHCVVGA--------------------------
>UniRef100_A0A0F3N6Z7	61	0.203	1.418E-06	48	169	192	104	253	291
------------------------------------------------AIGYYSGQgLRLELEGSYGNFDVVNCKNCTvkdasryfalvrekeanqfyPKTHSNGDssktsyytfmknngISIASVMMNSCYDFSFSNLKISPYVCVGIGGDFIEFFEATY-------IKFACQGKIGINYTISPSISIFTDGYYHKVINNQFKN----------------------
>UniRef100_Q9ADV5	61	0.223	1.418E-06	22	169	192	78	258	296
----------------------EIDTGSNTAGISNPSNFTIPYTAefqdnhtnCNGSIGYAFaEGPRIEIELSYEKFDVKNPTGYTTVKDAyryfalareinislfqpkqkegsgiyhvvmkNDGLSILSNIVNICYDFSLNNLPISPYLCGGMGINAIEF-------FDALHVKFAYQSKAGISYQLLRKINLFIDVYYYQVISNKFKN----------------------
>UniRef100_A0A3G5BSN2	60	0.793	1.923E-06	50	112	192	0	59	60
--------------------------------------------------GYKMDDIRVDVEGLYSRLNKDADVVN---STVADNLTAISGLVNVYYDVAIEDMPITPYIGVG-------------------------------------------------------------------------------
>UniRef100_A0A925TCC4	60	0.260	1.923E-06	42	159	192	57	148	172
------------------------------------------GIVAGAGFGYQFtDMLRADIRADFNGID--------------------SVLGNVYLDIPTGAF-LTPYLGAGAGYGWASVDNGKDLD------GFAFALMAGVGFELTDSMTVDVGYRF--------------------------------
>UniRef100_UPI001CFFE6F5	60	0.323	1.923E-06	90	158	192	118	188	222
------------------------------------------------------------------------------------------LTVNALYRFPIENSRFTPYVGAGVGINvpHIEVTRPSGTTSEYQLGGATLQAQAGVKFDITDRWAAFVEYK---------------------------------
>UniRef100_A0A7W6NKG7	60	0.281	1.923E-06	90	158	192	125	195	229
------------------------------------------------------------------------------------------LTLNALYRFPIENTSFTPYVGAGAGINvpHVEVTRPSGITSEYQIGGATLQAQAGIDYRLTDRWSVFAEYK---------------------------------
>UniRef100_A0A218KMI0	60	0.278	1.923E-06	43	157	192	102	212	249
-------------------------------------------FAGSAAIGYSIGNVKLECGLVFFRIMKENIK---GGSIKKIRLSTRIGVINALYNYNISDTPLSLYVGIGAGFGMMESESTFDIT-DKLGITAAQQGKFGFSYSFTPKVNAFFGY----------------------------------
>UniRef100_A0A6F8T3X5	60	0.220	1.923E-06	45	162	192	67	220	252
---------------------------------------------GGAMLGYKLSHFRLEGEILYNRFSTGPLQVNPGGctlespnvltpsgfcppgifdrfqekaLGYSGSSAVTYGIGNLYYDFftPNSNTNVVPYIGLGIGMAQIRNFSDFVNTNTSFSHGFndtfttqVAQGILGLSYFMDDFTWAGMDLRYITT-----------------------------
>UniRef100_A0A7Z0MB80	60	0.236	1.923E-06	45	167	192	77	228	266
---------------------------------------------GGAHLGYQWDRWnlgqsqwglkpAVELEGVYIGKHSPTGEMPVRPHALGMQyvtipMTAGVLLANAVFTFQTPySDKIFPYIGAGAGVAFTSIKGSDsanpsepginhfNSDPDASGSAFAMQLKAGFKAEVHKNLYLFTEYRYLSIDSTSY------------------------
>UniRef100_UPI000AB58B0F	60	0.290	1.923E-06	85	170	192	170	249	289
-------------------------------------------------------------------------------------VSSTSVMVNACCDVLSKNLRVVPYACVGLGGNFV------GVVDGHSTPKLAYRLKAGLSYQLSPEISAFAGGFYHRVVGDGVYDD---------------------
>UniRef100_A0A070A6D2	60	0.250	1.923E-06	42	147	192	86	212	407
------------------------------------------GWTGFAAFGWGFGNgLRAEVEGAYNWSGLTGMTFSQGGPrggsttgRTQGSDRSYGGFINVLYDIDLKrlfniDVPVTPFVGVGAGYLWQNVSSSTvlasnsslNLRQHGTNGSFAYQGIVGAAYDI--------------------------------------------
>UniRef100_A0A3G5BT37	60	0.734	2.607E-06	50	112	192	0	63	64
--------------------------------------------------GYKMDDIRVDVEGVYSQLSKNNVTgVAFNPDTVAESLTAISGLVNVYYDIAIEDMPITPYIGVG-------------------------------------------------------------------------------
>UniRef100_A0A7Y8SWR1	60	0.298	2.607E-06	89	165	192	104	178	205
-----------------------------------------------------------------------------------------ALMATGY--VAGEIWGLTPYVGAGVGATPSYGAVPFGLTNGETNWVLAYQGVAGLSFNLTPWMSTGVEYRYFATAND--------------------------
>UniRef100_UPI000BAAD86D	60	0.294	2.607E-06	93	158	192	113	180	214
---------------------------------------------------------------------------------------------NVFYRWPKAVKRFTPYVGAGLGVAipHVDVEIGNSRTFEYQFTGPAAQLVAGASYDLNDRWAVFGEYK---------------------------------
>UniRef100_UPI0020C9E9D5	60	0.202	2.607E-06	35	167	192	10	175	241
-----------------------------------YKPTYNNSFAGfSGLIGYSTPNgVRLELEGSFENFELKNSNKctlknaykyfaaaaklkaannDEIDAPAEGnenhnkyyyviknsNISAAATMINLCYDFtsdALGNGEISPYLCAGVGASLVKA-------LNMPHVKFSYQAKAGVNYFLSNSVAIFADAYYHATHDNTF------------------------
>UniRef100_A0A0F3NFJ9	60	0.263	2.607E-06	71	165	192	149	237	268
-----------------------------------------------------------------------SRTIEGGEAAKISAISTTSVMLNVCYDFYGKESSIAPYACAGIGSNFV------GIVDSHIVPKLAYKLKAGIGCQISPEISIFAGGFYHRILGD--------------------------
>UniRef100_A0A2G2D3J7	60	0.234	2.607E-06	86	189	192	168	311	315
--------------------------------------------------------------------------------------SMYLGMLNGYVDLGT-IAGFTPYVGGGVGVAYTKQTASANarcegsqvttgvagvsqttntfvcsgqasytdpadvalLSYEDDQWSIAYALNAGVGYQLTKNLSLDMGYQFTSAPNaryAQFDGSTISQRKGINVHEVRVGLRY--
>UniRef100_A0A3G5BSV4	59	0.703	3.535E-06	50	112	192	0	63	64
--------------------------------------------------GYKMDDIRVDVEGVYSQlTKNDVTGAEFNPDTVANSLTAISGLVNVYYDIAIENMPITPYVGVG-------------------------------------------------------------------------------
>UniRef100_A0A523XVK0	59	0.275	3.535E-06	92	186	192	90	187	194
--------------------------------------------------------------------------------------------VHIIYNINIPGSPIKPYIGAGPSIHMLKTEWTvADTTTDDSSTKFGIGGVGGVEFSATPQLGVFLELRdhYILTSEDIEGTDPVESTPNTNALYILVG-----
>UniRef100_A0A1W2F464	59	0.309	3.535E-06	90	158	192	122	192	226
------------------------------------------------------------------------------------------LTLNGLYRFPIENTRFTPYVGAGVGLNipHVEVTRGAFKTFEYQVGGATLQAQAGVDVKITDRWSMFAEYK---------------------------------
>UniRef100_C4NAR3	59	0.239	3.535E-06	43	191	192	100	282	289
-------------------------------------------ISFSGAIGYYsTQGSRIELEGSYEFFDVkdpsgyklhdayryfalarDINQILFQPKKNKlrrhytvmrnNGLFISSVILNGCYDFSINELKISPYMCVGIGINAIEF-------FDALHLKLAYQGKFGISYLISNNIKLFADGYYYKVTDNKFKnlkvihvadlyntPLVTSAIATLNVEY--FGGEIGI
>UniRef100_X5H2R5	59	0.207	3.535E-06	47	179	192	109	265	293
-----------------------------------------------GTIGYSFsGGPRIEIEGSYEEFDVKNpggytlndafryfalareLKSDATNQPKEKStgiyhtvmknngLSITSVIINGCYDFSLDDFSVSPYICGGIGV-------DAIEFFDALHIKLTCQSKLGITYSLSSNISLFAGGYYHQIIGNQFRNLNVQHVADLN------------
>UniRef100_A0A4Q6I7L2	59	0.281	3.535E-06	83	178	192	185	273	302
-----------------------------------------------------------------------------------DGISISSATINGCYDFSFPNLPLSPYTCVGIGI-------DAIEFLNALHIKFACQGKLGFTYSVSPNVNLFADGYYHKVMGNKFKNLPVQYVDHL-------------
>UniRef100_A0A431PP65	59	0.207	3.535E-06	43	163	192	77	268	305
[truncated: 73,949 more chars]
