# Supplementary material for: Assessing Wolbachia circulation in wild populations of phlebotomine sand flies from Spain and Morocco: implications for control of leishmaniasis
Source: Parasit Vectors. 2025 Apr 26;18:155. doi: 10.1186/s13071-025-06771-6 (PMC12032678; doi:10.1186/s13071-025-06771-6)
Supplement: Supplementary file 1 — Additional File 1: Dataset S1. Structural predictions of WSP for each of the Wolbachia haplotypes found in the sand flies in this study. Prediction confidence values are shown. The input amino acid sequence as well as templates used in modelling from PDB100 are shown. [file 13071_2025_6771_MOESM1_ESM.zip › Phlebotomuslongicuspis_02e8e/log.txt]

2024-09-28 10:42:27	549 Running on GPU
2024-09-28 10:42:27	866 Found 9 citations for tools or databases
2024-09-28 10:42:27	867 Query 1/1: Phlebotomuslongicuspis_02e8e (length 192)
2024-09-28 10:42:28	421 Sleeping for 9s. Reason: PENDING
2024-09-28 10:42:37	978 Sleeping for 8s. Reason: PENDING
2024-09-28 10:42:46	528 Sleeping for 5s. Reason: PENDING
2024-09-28 10:42:52	098 Sleeping for 10s. Reason: PENDING
2024-09-28 10:43:02	645 Sleeping for 10s. Reason: PENDING
2024-09-28 10:43:13	189 Sleeping for 5s. Reason: RUNNING
2024-09-28 10:43:18	734 Sleeping for 6s. Reason: RUNNING
2024-09-28 10:43:25	263 Sleeping for 8s. Reason: RUNNING
2024-09-28 10:43:33	817 Sleeping for 9s. Reason: RUNNING
2024-09-28 10:44:02	470 Sequence 0 found templates: ['2mlh_A'	'2maf_A'	'1p4t_A'	'2mhl_A'	'2f1v_A'	'2f1t_C'	'6qwr_A'	'2f1v_A'	'2f1t_C'	'2mhl_A']
2024-09-28 10:44:03	541 Setting max_seq=512	max_extra_seq=2074
2024-09-28 10:44:57	494 alphafold2_ptm_model_1_seed_000 recycle=0 pLDDT=80.8 pTM=0.783
2024-09-28 10:45:10	218 alphafold2_ptm_model_1_seed_000 recycle=1 pLDDT=84.4 pTM=0.802 tol=1.02
2024-09-28 10:45:23	096 alphafold2_ptm_model_1_seed_000 recycle=2 pLDDT=85.9 pTM=0.808 tol=0.58
2024-09-28 10:45:35	909 alphafold2_ptm_model_1_seed_000 recycle=3 pLDDT=88.1 pTM=0.812 tol=0.524
2024-09-28 10:45:35	911 alphafold2_ptm_model_1_seed_000 took 75.9s (3 recycles)
2024-09-28 10:45:49	004 alphafold2_ptm_model_2_seed_000 recycle=0 pLDDT=84.2 pTM=0.786
2024-09-28 10:46:01	588 alphafold2_ptm_model_2_seed_000 recycle=1 pLDDT=86.5 pTM=0.801 tol=0.996
2024-09-28 10:46:14	124 alphafold2_ptm_model_2_seed_000 recycle=2 pLDDT=89.1 pTM=0.816 tol=0.448
2024-09-28 10:46:26	715 alphafold2_ptm_model_2_seed_000 recycle=3 pLDDT=90.1 pTM=0.823 tol=0.0841
2024-09-28 10:46:26	718 alphafold2_ptm_model_2_seed_000 took 50.4s (3 recycles)
2024-09-28 10:46:53	607 alphafold2_ptm_model_3_seed_000 recycle=0 pLDDT=87 pTM=0.812
2024-09-28 10:47:06	379 alphafold2_ptm_model_3_seed_000 recycle=1 pLDDT=90.8 pTM=0.842 tol=0.665
2024-09-28 10:47:19	195 alphafold2_ptm_model_3_seed_000 recycle=2 pLDDT=93.6 pTM=0.855 tol=0.445
2024-09-28 10:47:31	911 alphafold2_ptm_model_3_seed_000 recycle=3 pLDDT=94.2 pTM=0.857 tol=0.102
2024-09-28 10:47:31	912 alphafold2_ptm_model_3_seed_000 took 64.8s (3 recycles)
2024-09-28 10:47:44	763 alphafold2_ptm_model_4_seed_000 recycle=0 pLDDT=82.8 pTM=0.795
2024-09-28 10:47:57	292 alphafold2_ptm_model_4_seed_000 recycle=1 pLDDT=89.8 pTM=0.837 tol=0.892
2024-09-28 10:48:09	824 alphafold2_ptm_model_4_seed_000 recycle=2 pLDDT=92.7 pTM=0.851 tol=0.442
2024-09-28 10:48:22	446 alphafold2_ptm_model_4_seed_000 recycle=3 pLDDT=94.1 pTM=0.86 tol=0.0865
2024-09-28 10:48:22	447 alphafold2_ptm_model_4_seed_000 took 50.3s (3 recycles)
2024-09-28 10:48:35	336 alphafold2_ptm_model_5_seed_000 recycle=0 pLDDT=87 pTM=0.832
2024-09-28 10:48:48	019 alphafold2_ptm_model_5_seed_000 recycle=1 pLDDT=90.6 pTM=0.843 tol=0.806
2024-09-28 10:49:00	685 alphafold2_ptm_model_5_seed_000 recycle=2 pLDDT=92.9 pTM=0.852 tol=0.487
2024-09-28 10:49:13	364 alphafold2_ptm_model_5_seed_000 recycle=3 pLDDT=93.8 pTM=0.858 tol=0.091
2024-09-28 10:49:13	364 alphafold2_ptm_model_5_seed_000 took 50.7s (3 recycles)
2024-09-28 10:49:13	643 reranking models by 'plddt' metric
2024-09-28 10:49:15	692 Warning: importing 'simtk.openmm' is deprecated. Import 'openmm' instead.
2024-09-28 10:50:12	845 Relaxation took 59.2s
2024-09-28 10:50:12	845 rank_001_alphafold2_ptm_model_3_seed_000 pLDDT=94.2 pTM=0.857
2024-09-28 10:50:12	847 rank_002_alphafold2_ptm_model_4_seed_000 pLDDT=94.1 pTM=0.86
2024-09-28 10:50:12	848 rank_003_alphafold2_ptm_model_5_seed_000 pLDDT=93.8 pTM=0.858
2024-09-28 10:50:12	848 rank_004_alphafold2_ptm_model_2_seed_000 pLDDT=90.1 pTM=0.823
2024-09-28 10:50:12	849 rank_005_alphafold2_ptm_model_1_seed_000 pLDDT=88.1 pTM=0.812
2024-09-28 10:50:14	577 Done
