# Supplementary material for: Assessing Wolbachia circulation in wild populations of phlebotomine sand flies from Spain and Morocco: implications for control of leishmaniasis
Source: Parasit Vectors. 2025 Apr 26;18:155. doi: 10.1186/s13071-025-06771-6 (PMC12032678; doi:10.1186/s13071-025-06771-6)
Supplement: Supplementary file 1 — Additional File 1: Dataset S1. Structural predictions of WSP for each of the Wolbachia haplotypes found in the sand flies in this study. Prediction confidence values are shown. The input amino acid sequence as well as templates used in modelling from PDB100 are shown. [file 13071_2025_6771_MOESM1_ESM.zip › Phlebotomuslongicuspis_02e8e/Phlebotomuslongicuspis_02e8e_unrelaxed_rank_003_alphafold2_ptm_model_5_seed_000.pdb]

MODEL     1                                                                     
ATOM      1  N   SER A   1     -38.531  -4.699   9.734  1.00 47.72           N  
ATOM      2  CA  SER A   1     -37.250  -5.355   9.656  1.00 47.72           C  
ATOM      3  C   SER A   1     -36.219  -4.477   8.945  1.00 47.72           C  
ATOM      4  CB  SER A   1     -37.375  -6.699   8.938  1.00 47.72           C  
ATOM      5  O   SER A   1     -36.344  -4.230   7.742  1.00 47.72           O  
ATOM      6  OG  SER A   1     -36.656  -7.707   9.625  1.00 47.72           O  
ATOM      7  N   ASP A   2     -36.094  -3.209   9.352  1.00 53.31           N  
ATOM      8  CA  ASP A   2     -35.438  -2.098   8.648  1.00 53.31           C  
ATOM      9  C   ASP A   2     -33.938  -2.328   8.508  1.00 53.31           C  
ATOM     10  CB  ASP A   2     -35.719  -0.781   9.383  1.00 53.31           C  
ATOM     11  O   ASP A   2     -33.250  -2.500   9.508  1.00 53.31           O  
ATOM     12  CG  ASP A   2     -37.125  -0.280   9.203  1.00 53.31           C  
ATOM     13  OD1 ASP A   2     -37.812  -0.716   8.258  1.00 53.31           O  
ATOM     14  OD2 ASP A   2     -37.562   0.561  10.023  1.00 53.31           O  
ATOM     15  N   GLU A   3     -33.469  -3.359   7.875  1.00 57.38           N  
ATOM     16  CA  GLU A   3     -32.062  -3.498   7.496  1.00 57.38           C  
ATOM     17  C   GLU A   3     -31.406  -2.135   7.340  1.00 57.38           C  
ATOM     18  CB  GLU A   3     -31.938  -4.301   6.199  1.00 57.38           C  
ATOM     19  O   GLU A   3     -31.938  -1.251   6.664  1.00 57.38           O  
ATOM     20  CG  GLU A   3     -31.609  -5.770   6.414  1.00 57.38           C  
ATOM     21  CD  GLU A   3     -31.391  -6.531   5.117  1.00 57.38           C  
ATOM     22  OE1 GLU A   3     -31.000  -7.723   5.172  1.00 57.38           O  
ATOM     23  OE2 GLU A   3     -31.594  -5.934   4.039  1.00 57.38           O  
ATOM     24  N   GLU A   4     -30.766  -1.598   8.375  1.00 70.19           N  
ATOM     25  CA  GLU A   4     -30.031  -0.339   8.383  1.00 70.19           C  
ATOM     26  C   GLU A   4     -29.000  -0.302   7.262  1.00 70.19           C  
ATOM     27  CB  GLU A   4     -29.344  -0.123   9.734  1.00 70.19           C  
ATOM     28  O   GLU A   4     -28.125  -1.177   7.176  1.00 70.19           O  
ATOM     29  CG  GLU A   4     -30.266   0.461  10.805  1.00 70.19           C  
ATOM     30  CD  GLU A   4     -29.516   0.960  12.023  1.00 70.19           C  
ATOM     31  OE1 GLU A   4     -30.141   1.606  12.898  1.00 70.19           O  
ATOM     32  OE2 GLU A   4     -28.297   0.703  12.117  1.00 70.19           O  
ATOM     33  N   THR A   5     -29.359   0.182   6.102  1.00 84.12           N  
ATOM     34  CA  THR A   5     -28.438   0.426   5.000  1.00 84.12           C  
ATOM     35  C   THR A   5     -27.969   1.877   5.000  1.00 84.12           C  
ATOM     36  CB  THR A   5     -29.078   0.096   3.641  1.00 84.12           C  
ATOM     37  O   THR A   5     -28.719   2.779   5.383  1.00 84.12           O  
ATOM     38  CG2 THR A   5     -29.469  -1.378   3.561  1.00 84.12           C  
ATOM     39  OG1 THR A   5     -30.266   0.896   3.471  1.00 84.12           O  
ATOM     40  N   SER A   6     -26.688   2.014   4.809  1.00 89.75           N  
ATOM     41  CA  SER A   6     -26.156   3.371   4.785  1.00 89.75           C  
ATOM     42  C   SER A   6     -24.969   3.484   3.836  1.00 89.75           C  
ATOM     43  CB  SER A   6     -25.750   3.812   6.188  1.00 89.75           C  
ATOM     44  O   SER A   6     -24.312   2.484   3.537  1.00 89.75           O  
ATOM     45  OG  SER A   6     -24.703   2.990   6.688  1.00 89.75           O  
ATOM     46  N   TYR A   7     -24.781   4.629   3.287  1.00 93.75           N  
ATOM     47  CA  TYR A   7     -23.594   4.988   2.537  1.00 93.75           C  
ATOM     48  C   TYR A   7     -22.562   5.664   3.438  1.00 93.75           C  
ATOM     49  CB  TYR A   7     -23.938   5.910   1.366  1.00 93.75           C  
ATOM     50  O   TYR A   7     -22.922   6.297   4.434  1.00 93.75           O  
ATOM     51  CG  TYR A   7     -24.797   5.250   0.311  1.00 93.75           C  
ATOM     52  CD1 TYR A   7     -24.219   4.562  -0.753  1.00 93.75           C  
ATOM     53  CD2 TYR A   7     -26.188   5.312   0.376  1.00 93.75           C  
ATOM     54  CE1 TYR A   7     -25.000   3.957  -1.729  1.00 93.75           C  
ATOM     55  CE2 TYR A   7     -26.984   4.711  -0.594  1.00 93.75           C  
ATOM     56  OH  TYR A   7     -27.156   3.436  -2.604  1.00 93.75           O  
ATOM     57  CZ  TYR A   7     -26.375   4.035  -1.641  1.00 93.75           C  
ATOM     58  N   TYR A   8     -21.281   5.434   3.070  1.00 94.25           N  
ATOM     59  CA  TYR A   8     -20.250   6.082   3.881  1.00 94.25           C  
ATOM     60  C   TYR A   8     -19.031   6.438   3.039  1.00 94.25           C  
ATOM     61  CB  TYR A   8     -19.844   5.184   5.051  1.00 94.25           C  
ATOM     62  O   TYR A   8     -18.859   5.906   1.940  1.00 94.25           O  
ATOM     63  CG  TYR A   8     -19.094   3.943   4.625  1.00 94.25           C  
ATOM     64  CD1 TYR A   8     -19.781   2.764   4.332  1.00 94.25           C  
ATOM     65  CD2 TYR A   8     -17.703   3.945   4.516  1.00 94.25           C  
ATOM     66  CE1 TYR A   8     -19.094   1.616   3.939  1.00 94.25           C  
ATOM     67  CE2 TYR A   8     -17.016   2.805   4.129  1.00 94.25           C  
ATOM     68  OH  TYR A   8     -17.031   0.515   3.455  1.00 94.25           O  
ATOM     69  CZ  TYR A   8     -17.719   1.647   3.842  1.00 94.25           C  
ATOM     70  N   VAL A   9     -18.344   7.305   3.529  1.00 96.56           N  
ATOM     71  CA  VAL A   9     -17.031   7.688   3.008  1.00 96.56           C  
ATOM     72  C   VAL A   9     -15.969   7.484   4.082  1.00 96.56           C  
ATOM     73  CB  VAL A   9     -17.031   9.156   2.520  1.00 96.56           C  
ATOM     74  O   VAL A   9     -16.234   7.699   5.270  1.00 96.56           O  
ATOM     75  CG1 VAL A   9     -15.633   9.562   2.051  1.00 96.56           C  
ATOM     76  CG2 VAL A   9     -18.047   9.352   1.401  1.00 96.56           C  
ATOM     77  N   ARG A  10     -14.727   7.000   3.506  1.00 96.06           N  
ATOM     78  CA  ARG A  10     -13.617   6.754   4.426  1.00 96.06           C  
ATOM     79  C   ARG A  10     -12.344   7.449   3.953  1.00 96.06           C  
ATOM     80  CB  ARG A  10     -13.367   5.250   4.578  1.00 96.06           C  
ATOM     81  O   ARG A  10     -12.039   7.453   2.758  1.00 96.06           O  
ATOM     82  CG  ARG A  10     -14.477   4.512   5.312  1.00 96.06           C  
ATOM     83  CD  ARG A  10     -14.055   3.100   5.691  1.00 96.06           C  
ATOM     84  NE  ARG A  10     -13.609   2.340   4.527  1.00 96.06           N  
ATOM     85  NH1 ARG A  10     -12.867   0.518   5.738  1.00 96.06           N  
ATOM     86  NH2 ARG A  10     -12.688   0.529   3.453  1.00 96.06           N  
ATOM     87  CZ  ARG A  10     -13.055   1.131   4.574  1.00 96.06           C  
ATOM     88  N   LEU A  11     -11.773   8.016   4.883  1.00 96.31           N  
ATOM     89  CA  LEU A  11     -10.422   8.531   4.707  1.00 96.31           C  
ATOM     90  C   LEU A  11      -9.453   7.875   5.691  1.00 96.31           C  
ATOM     91  CB  LEU A  11     -10.398  10.047   4.891  1.00 96.31           C  
ATOM     92  O   LEU A  11      -9.766   7.754   6.879  1.00 96.31           O  
ATOM     93  CG  LEU A  11     -11.164  10.867   3.852  1.00 96.31           C  
ATOM     94  CD1 LEU A  11     -11.195  12.336   4.254  1.00 96.31           C  
ATOM     95  CD2 LEU A  11     -10.547  10.695   2.471  1.00 96.31           C  
ATOM     96  N   GLN A  12      -8.273   7.469   5.074  1.00 93.88           N  
ATOM     97  CA  GLN A  12      -7.402   6.730   5.977  1.00 93.88           C  
ATOM     98  C   GLN A  12      -5.934   7.039   5.695  1.00 93.88           C  
ATOM     99  CB  GLN A  12      -7.652   5.227   5.855  1.00 93.88           C  
ATOM    100  O   GLN A  12      -5.562   7.328   4.555  1.00 93.88           O  
ATOM    101  CG  GLN A  12      -7.266   4.645   4.504  1.00 93.88           C  
ATOM    102  CD  GLN A  12      -7.953   3.322   4.219  1.00 93.88           C  
ATOM    103  NE2 GLN A  12      -7.195   2.363   3.693  1.00 93.88           N  
ATOM    104  OE1 GLN A  12      -9.148   3.164   4.465  1.00 93.88           O  
ATOM    105  N   TYR A  13      -5.207   6.949   6.758  1.00 95.25           N  
ATOM    106  CA  TYR A  13      -3.748   6.922   6.730  1.00 95.25           C  
ATOM    107  C   TYR A  13      -3.223   5.508   6.934  1.00 95.25           C  
ATOM    108  CB  TYR A  13      -3.174   7.852   7.801  1.00 95.25           C  
ATOM    109  O   TYR A  13      -3.719   4.773   7.793  1.00 95.25           O  
ATOM    110  CG  TYR A  13      -1.681   7.723   7.980  1.00 95.25           C  
ATOM    111  CD1 TYR A  13      -1.147   6.930   8.992  1.00 95.25           C  
ATOM    112  CD2 TYR A  13      -0.801   8.391   7.141  1.00 95.25           C  
ATOM    113  CE1 TYR A  13       0.228   6.809   9.164  1.00 95.25           C  
ATOM    114  CE2 TYR A  13       0.576   8.281   7.301  1.00 95.25           C  
ATOM    115  OH  TYR A  13       2.441   7.371   8.477  1.00 95.25           O  
ATOM    116  CZ  TYR A  13       1.080   7.488   8.312  1.00 95.25           C  
ATOM    117  N   ASN A  14      -2.201   5.191   6.117  1.00 89.06           N  
ATOM    118  CA  ASN A  14      -1.583   3.873   6.238  1.00 89.06           C  
ATOM    119  C   ASN A  14      -0.085   3.982   6.512  1.00 89.06           C  
ATOM    120  CB  ASN A  14      -1.835   3.045   4.977  1.00 89.06           C  
ATOM    121  O   ASN A  14       0.630   4.691   5.801  1.00 89.06           O  
ATOM    122  CG  ASN A  14      -3.311   2.873   4.676  1.00 89.06           C  
ATOM    123  ND2 ASN A  14      -3.684   1.694   4.191  1.00 89.06           N  
ATOM    124  OD1 ASN A  14      -4.109   3.793   4.879  1.00 89.06           O  
ATOM    125  N   GLY A  15       0.289   3.436   7.652  1.00 85.38           N  
ATOM    126  CA  GLY A  15       1.721   3.221   7.793  1.00 85.38           C  
ATOM    127  C   GLY A  15       2.166   1.847   7.332  1.00 85.38           C  
ATOM    128  O   GLY A  15       1.688   0.830   7.840  1.00 85.38           O  
ATOM    129  N   GLU A  16       3.121   1.835   6.379  1.00 83.50           N  
ATOM    130  CA  GLU A  16       3.715   0.543   6.047  1.00 83.50           C  
ATOM    131  C   GLU A  16       4.879   0.215   6.977  1.00 83.50           C  
ATOM    132  CB  GLU A  16       4.184   0.526   4.590  1.00 83.50           C  
ATOM    133  O   GLU A  16       5.875   0.939   7.012  1.00 83.50           O  
ATOM    134  CG  GLU A  16       3.092   0.867   3.588  1.00 83.50           C  
ATOM    135  CD  GLU A  16       2.006  -0.193   3.500  1.00 83.50           C  
ATOM    136  OE1 GLU A  16       0.892   0.116   3.020  1.00 83.50           O  
ATOM    137  OE2 GLU A  16       2.270  -1.343   3.918  1.00 83.50           O  
ATOM    138  N   ILE A  17       4.703  -0.758   7.777  1.00 83.44           N  
ATOM    139  CA  ILE A  17       5.605  -1.054   8.883  1.00 83.44           C  
ATOM    140  C   ILE A  17       6.633  -2.096   8.445  1.00 83.44           C  
ATOM    141  CB  ILE A  17       4.832  -1.551  10.125  1.00 83.44           C  
ATOM    142  O   ILE A  17       7.820  -1.977   8.758  1.00 83.44           O  
ATOM    143  CG1 ILE A  17       3.861  -0.473  10.617  1.00 83.44           C  
ATOM    144  CG2 ILE A  17       5.805  -1.959  11.234  1.00 83.44           C  
ATOM    145  CD1 ILE A  17       2.904  -0.949  11.703  1.00 83.44           C  
ATOM    146  N   LEU A  18       6.113  -3.059   7.629  1.00 81.06           N  
ATOM    147  CA  LEU A  18       7.023  -4.133   7.250  1.00 81.06           C  
ATOM    148  C   LEU A  18       6.859  -4.496   5.777  1.00 81.06           C  
ATOM    149  CB  LEU A  18       6.785  -5.367   8.125  1.00 81.06           C  
ATOM    150  O   LEU A  18       5.742  -4.750   5.320  1.00 81.06           O  
ATOM    151  CG  LEU A  18       7.133  -5.227   9.609  1.00 81.06           C  
ATOM    152  CD1 LEU A  18       6.504  -6.363  10.406  1.00 81.06           C  
ATOM    153  CD2 LEU A  18       8.641  -5.195   9.805  1.00 81.06           C  
ATOM    154  N   PRO A  19       7.965  -4.461   4.953  1.00 77.94           N  
ATOM    155  CA  PRO A  19       7.879  -5.027   3.605  1.00 77.94           C  
ATOM    156  C   PRO A  19       8.016  -6.547   3.594  1.00 77.94           C  
ATOM    157  CB  PRO A  19       9.047  -4.367   2.869  1.00 77.94           C  
ATOM    158  O   PRO A  19       9.086  -7.070   3.266  1.00 77.94           O  
ATOM    159  CG  PRO A  19      10.039  -4.043   3.939  1.00 77.94           C  
ATOM    160  CD  PRO A  19       9.297  -3.834   5.230  1.00 77.94           C  
ATOM    161  N   LEU A  20       6.992  -7.250   4.008  1.00 75.75           N  
ATOM    162  CA  LEU A  20       7.004  -8.703   4.137  1.00 75.75           C  
ATOM    163  C   LEU A  20       6.988  -9.367   2.764  1.00 75.75           C  
ATOM    164  CB  LEU A  20       5.805  -9.180   4.961  1.00 75.75           C  
ATOM    165  O   LEU A  20       6.027  -9.219   2.006  1.00 75.75           O  
ATOM    166  CG  LEU A  20       5.844 -10.625   5.441  1.00 75.75           C  
ATOM    167  CD1 LEU A  20       6.914 -10.797   6.520  1.00 75.75           C  
ATOM    168  CD2 LEU A  20       4.480 -11.055   5.969  1.00 75.75           C  
ATOM    169  N   TYR A  21       8.109  -9.969   2.385  1.00 79.62           N  
ATOM    170  CA  TYR A  21       8.242 -10.828   1.213  1.00 79.62           C  
ATOM    171  C   TYR A  21       8.289 -10.000  -0.066  1.00 79.62           C  
ATOM    172  CB  TYR A  21       7.098 -11.836   1.145  1.00 79.62           C  
ATOM    173  O   TYR A  21       7.895 -10.477  -1.134  1.00 79.62           O  
ATOM    174  CG  TYR A  21       7.062 -12.797   2.309  1.00 79.62           C  
ATOM    175  CD1 TYR A  21       8.133 -13.648   2.566  1.00 79.62           C  
ATOM    176  CD2 TYR A  21       5.957 -12.859   3.150  1.00 79.62           C  
ATOM    177  CE1 TYR A  21       8.109 -14.539   3.637  1.00 79.62           C  
ATOM    178  CE2 TYR A  21       5.918 -13.742   4.223  1.00 79.62           C  
ATOM    179  OH  TYR A  21       6.965 -15.453   5.520  1.00 79.62           O  
ATOM    180  CZ  TYR A  21       6.996 -14.578   4.457  1.00 79.62           C  
ATOM    181  N   THR A  22       8.492  -8.695   0.096  1.00 86.44           N  
ATOM    182  CA  THR A  22       8.617  -7.848  -1.081  1.00 86.44           C  
ATOM    183  C   THR A  22       9.859  -8.219  -1.886  1.00 86.44           C  
ATOM    184  CB  THR A  22       8.688  -6.359  -0.690  1.00 86.44           C  
ATOM    185  O   THR A  22      10.930  -8.461  -1.316  1.00 86.44           O  
ATOM    186  CG2 THR A  22       8.766  -5.469  -1.925  1.00 86.44           C  
ATOM    187  OG1 THR A  22       7.512  -6.016   0.056  1.00 86.44           O  
ATOM    188  N   LYS A  23       9.602  -8.227  -3.279  1.00 90.38           N  
ATOM    189  CA  LYS A  23      10.695  -8.617  -4.160  1.00 90.38           C  
ATOM    190  C   LYS A  23      10.719  -7.758  -5.422  1.00 90.38           C  
ATOM    191  CB  LYS A  23      10.586 -10.094  -4.535  1.00 90.38           C  
ATOM    192  O   LYS A  23       9.672  -7.332  -5.906  1.00 90.38           O  
ATOM    193  CG  LYS A  23      10.812 -11.047  -3.373  1.00 90.38           C  
ATOM    194  CD  LYS A  23      10.750 -12.508  -3.820  1.00 90.38           C  
ATOM    195  CE  LYS A  23      10.914 -13.461  -2.645  1.00 90.38           C  
ATOM    196  NZ  LYS A  23      10.914 -14.891  -3.088  1.00 90.38           N  
ATOM    197  N   VAL A  24      11.961  -7.473  -5.883  1.00 93.25           N  
ATOM    198  CA  VAL A  24      12.164  -6.914  -7.215  1.00 93.25           C  
ATOM    199  C   VAL A  24      13.164  -7.773  -7.988  1.00 93.25           C  
ATOM    200  CB  VAL A  24      12.656  -5.453  -7.148  1.00 93.25           C  
ATOM    201  O   VAL A  24      14.375  -7.625  -7.824  1.00 93.25           O  
ATOM    202  CG1 VAL A  24      12.766  -4.852  -8.547  1.00 93.25           C  
ATOM    203  CG2 VAL A  24      11.734  -4.613  -6.273  1.00 93.25           C  
ATOM    204  N   ASP A  25      12.617  -8.594  -8.781  1.00 93.19           N  
ATOM    205  CA  ASP A  25      13.500  -9.375  -9.641  1.00 93.19           C  
ATOM    206  C   ASP A  25      14.109  -8.500 -10.734  1.00 93.19           C  
ATOM    207  CB  ASP A  25      12.742 -10.539 -10.266  1.00 93.19           C  
ATOM    208  O   ASP A  25      13.422  -7.668 -11.328  1.00 93.19           O  
ATOM    209  CG  ASP A  25      12.305 -11.586  -9.250  1.00 93.19           C  
ATOM    210  OD1 ASP A  25      12.914 -11.648  -8.156  1.00 93.19           O  
ATOM    211  OD2 ASP A  25      11.359 -12.344  -9.547  1.00 93.19           O  
ATOM    212  N   GLY A  26      15.359  -8.672 -10.992  1.00 91.94           N  
ATOM    213  CA  GLY A  26      16.094  -7.883 -11.977  1.00 91.94           C  
ATOM    214  C   GLY A  26      17.031  -6.871 -11.352  1.00 91.94           C  
ATOM    215  O   GLY A  26      17.844  -6.262 -12.047  1.00 91.94           O  
ATOM    216  N   ILE A  27      16.859  -6.641 -10.055  1.00 93.44           N  
ATOM    217  CA  ILE A  27      17.766  -5.809  -9.266  1.00 93.44           C  
ATOM    218  C   ILE A  27      18.578  -6.688  -8.312  1.00 93.44           C  
ATOM    219  CB  ILE A  27      16.984  -4.734  -8.477  1.00 93.44           C  
ATOM    220  O   ILE A  27      18.016  -7.461  -7.535  1.00 93.44           O  
ATOM    221  CG1 ILE A  27      16.297  -3.760  -9.430  1.00 93.44           C  
ATOM    222  CG2 ILE A  27      17.922  -3.988  -7.520  1.00 93.44           C  
ATOM    223  CD1 ILE A  27      15.336  -2.793  -8.750  1.00 93.44           C  
ATOM    224  N   THR A  28      19.828  -6.520  -8.375  1.00 94.38           N  
ATOM    225  CA  THR A  28      20.750  -7.391  -7.645  1.00 94.38           C  
ATOM    226  C   THR A  28      20.922  -6.906  -6.211  1.00 94.38           C  
ATOM    227  CB  THR A  28      22.109  -7.465  -8.336  1.00 94.38           C  
ATOM    228  O   THR A  28      21.125  -5.711  -5.973  1.00 94.38           O  
ATOM    229  CG2 THR A  28      23.031  -8.469  -7.645  1.00 94.38           C  
ATOM    230  OG1 THR A  28      21.938  -7.863  -9.703  1.00 94.38           O  
ATOM    231  N   ASN A  29      20.844  -7.844  -5.309  1.00 95.44           N  
ATOM    232  CA  ASN A  29      21.125  -7.578  -3.900  1.00 95.44           C  
ATOM    233  C   ASN A  29      22.594  -7.824  -3.568  1.00 95.44           C  
ATOM    234  CB  ASN A  29      20.219  -8.430  -3.000  1.00 95.44           C  
ATOM    235  O   ASN A  29      23.281  -8.539  -4.293  1.00 95.44           O  
ATOM    236  CG  ASN A  29      18.766  -8.000  -3.055  1.00 95.44           C  
ATOM    237  ND2 ASN A  29      17.922  -8.680  -2.289  1.00 95.44           N  
ATOM    238  OD1 ASN A  29      18.406  -7.066  -3.781  1.00 95.44           O  
ATOM    239  N   VAL A  30      23.031  -7.215  -2.549  1.00 95.62           N  
ATOM    240  CA  VAL A  30      24.422  -7.426  -2.115  1.00 95.62           C  
ATOM    241  C   VAL A  30      24.609  -8.891  -1.725  1.00 95.62           C  
ATOM    242  CB  VAL A  30      24.781  -6.500  -0.935  1.00 95.62           C  
ATOM    243  O   VAL A  30      23.672  -9.562  -1.311  1.00 95.62           O  
ATOM    244  CG1 VAL A  30      24.688  -5.035  -1.346  1.00 95.62           C  
ATOM    245  CG2 VAL A  30      23.891  -6.785   0.266  1.00 95.62           C  
ATOM    246  N   THR A  31      25.812  -9.414  -1.850  1.00 94.50           N  
ATOM    247  CA  THR A  31      26.141 -10.781  -1.468  1.00 94.50           C  
ATOM    248  C   THR A  31      25.844 -11.016   0.012  1.00 94.50           C  
ATOM    249  CB  THR A  31      27.625 -11.102  -1.760  1.00 94.50           C  
ATOM    250  O   THR A  31      26.219 -10.195   0.858  1.00 94.50           O  
ATOM    251  CG2 THR A  31      27.969 -12.531  -1.362  1.00 94.50           C  
ATOM    252  OG1 THR A  31      27.875 -10.930  -3.160  1.00 94.50           O  
ATOM    253  N   GLY A  32      25.062 -12.102   0.338  1.00 93.69           N  
ATOM    254  CA  GLY A  32      24.688 -12.406   1.707  1.00 93.69           C  
ATOM    255  C   GLY A  32      23.297 -11.914   2.064  1.00 93.69           C  
ATOM    256  O   GLY A  32      22.734 -12.305   3.092  1.00 93.69           O  
ATOM    257  N   LYS A  33      22.656 -11.070   1.242  1.00 91.94           N  
ATOM    258  CA  LYS A  33      21.328 -10.508   1.475  1.00 91.94           C  
ATOM    259  C   LYS A  33      20.391 -10.828   0.316  1.00 91.94           C  
ATOM    260  CB  LYS A  33      21.422  -8.992   1.682  1.00 91.94           C  
ATOM    261  O   LYS A  33      19.438 -10.094   0.070  1.00 91.94           O  
ATOM    262  CG  LYS A  33      22.203  -8.586   2.920  1.00 91.94           C  
ATOM    263  CD  LYS A  33      21.953  -7.121   3.277  1.00 91.94           C  
ATOM    264  CE  LYS A  33      22.578  -6.758   4.617  1.00 91.94           C  
ATOM    265  NZ  LYS A  33      22.406  -5.309   4.930  1.00 91.94           N  
ATOM    266  N   GLU A  34      20.672 -11.844  -0.360  1.00 90.12           N  
ATOM    267  CA  GLU A  34      19.953 -12.164  -1.583  1.00 90.12           C  
ATOM    268  C   GLU A  34      18.469 -12.414  -1.293  1.00 90.12           C  
ATOM    269  CB  GLU A  34      20.562 -13.383  -2.275  1.00 90.12           C  
ATOM    270  O   GLU A  34      17.625 -12.250  -2.172  1.00 90.12           O  
ATOM    271  CG  GLU A  34      22.000 -13.164  -2.740  1.00 90.12           C  
ATOM    272  CD  GLU A  34      23.031 -13.469  -1.667  1.00 90.12           C  
ATOM    273  OE1 GLU A  34      24.234 -13.586  -1.997  1.00 90.12           O  
ATOM    274  OE2 GLU A  34      22.641 -13.586  -0.486  1.00 90.12           O  
ATOM    275  N   LYS A  35      18.172 -12.773  -0.038  1.00 88.06           N  
ATOM    276  CA  LYS A  35      16.797 -13.102   0.289  1.00 88.06           C  
ATOM    277  C   LYS A  35      16.094 -11.930   0.980  1.00 88.06           C  
ATOM    278  CB  LYS A  35      16.734 -14.344   1.176  1.00 88.06           C  
ATOM    279  O   LYS A  35      14.898 -11.992   1.262  1.00 88.06           O  
ATOM    280  CG  LYS A  35      17.219 -15.617   0.495  1.00 88.06           C  
ATOM    281  CD  LYS A  35      16.984 -16.844   1.369  1.00 88.06           C  
ATOM    282  CE  LYS A  35      17.469 -18.109   0.685  1.00 88.06           C  
ATOM    283  NZ  LYS A  35      17.375 -19.297   1.592  1.00 88.06           N  
ATOM    284  N   ASP A  36      16.906 -10.930   1.222  1.00 90.50           N  
ATOM    285  CA  ASP A  36      16.328  -9.758   1.873  1.00 90.50           C  
ATOM    286  C   ASP A  36      15.500  -8.930   0.889  1.00 90.50           C  
ATOM    287  CB  ASP A  36      17.422  -8.891   2.494  1.00 90.50           C  
ATOM    288  O   ASP A  36      15.773  -8.938  -0.314  1.00 90.50           O  
ATOM    289  CG  ASP A  36      18.094  -9.547   3.691  1.00 90.50           C  
ATOM    290  OD1 ASP A  36      17.828 -10.734   3.963  1.00 90.50           O  
ATOM    291  OD2 ASP A  36      18.891  -8.859   4.371  1.00 90.50           O  
ATOM    292  N   SER A  37      14.547  -8.211   1.421  1.00 91.62           N  
ATOM    293  CA  SER A  37      13.773  -7.281   0.605  1.00 91.62           C  
ATOM    294  C   SER A  37      14.609  -6.062   0.221  1.00 91.62           C  
ATOM    295  CB  SER A  37      12.516  -6.836   1.348  1.00 91.62           C  
ATOM    296  O   SER A  37      15.258  -5.453   1.074  1.00 91.62           O  
ATOM    297  OG  SER A  37      11.852  -5.805   0.640  1.00 91.62           O  
ATOM    298  N   PRO A  38      14.656  -5.738  -1.091  1.00 92.94           N  
ATOM    299  CA  PRO A  38      15.398  -4.547  -1.512  1.00 92.94           C  
ATOM    300  C   PRO A  38      14.680  -3.248  -1.151  1.00 92.94           C  
ATOM    301  CB  PRO A  38      15.500  -4.711  -3.029  1.00 92.94           C  
ATOM    302  O   PRO A  38      15.180  -2.158  -1.439  1.00 92.94           O  
ATOM    303  CG  PRO A  38      14.281  -5.496  -3.410  1.00 92.94           C  
ATOM    304  CD  PRO A  38      13.984  -6.473  -2.309  1.00 92.94           C  
ATOM    305  N   LEU A  39      13.484  -3.371  -0.605  1.00 93.25           N  
ATOM    306  CA  LEU A  39      12.680  -2.232  -0.171  1.00 93.25           C  
ATOM    307  C   LEU A  39      12.508  -2.234   1.344  1.00 93.25           C  
ATOM    308  CB  LEU A  39      11.312  -2.246  -0.854  1.00 93.25           C  
ATOM    309  O   LEU A  39      12.523  -3.297   1.972  1.00 93.25           O  
ATOM    310  CG  LEU A  39      11.320  -2.291  -2.383  1.00 93.25           C  
ATOM    311  CD1 LEU A  39       9.906  -2.512  -2.910  1.00 93.25           C  
ATOM    312  CD2 LEU A  39      11.914  -1.009  -2.953  1.00 93.25           C  
ATOM    313  N   THR A  40      12.445  -1.085   1.922  1.00 92.06           N  
ATOM    314  CA  THR A  40      12.211  -0.956   3.355  1.00 92.06           C  
ATOM    315  C   THR A  40      10.984  -0.081   3.623  1.00 92.06           C  
ATOM    316  CB  THR A  40      13.438  -0.364   4.074  1.00 92.06           C  
ATOM    317  O   THR A  40      10.406   0.485   2.695  1.00 92.06           O  
ATOM    318  CG2 THR A  40      13.641   1.100   3.697  1.00 92.06           C  
ATOM    319  OG1 THR A  40      13.242  -0.458   5.492  1.00 92.06           O  
ATOM    320  N   ARG A  41      10.484  -0.102   4.867  1.00 87.88           N  
ATOM    321  CA  ARG A  41       9.234   0.525   5.281  1.00 87.88           C  
ATOM    322  C   ARG A  41       9.188   1.988   4.852  1.00 87.88           C  
ATOM    323  CB  ARG A  41       9.055   0.417   6.797  1.00 87.88           C  
ATOM    324  O   ARG A  41      10.227   2.639   4.738  1.00 87.88           O  
ATOM    325  CG  ARG A  41      10.125   1.138   7.598  1.00 87.88           C  
ATOM    326  CD  ARG A  41       9.930   0.955   9.094  1.00 87.88           C  
ATOM    327  NE  ARG A  41      11.008   1.574   9.859  1.00 87.88           N  
ATOM    328  NH1 ARG A  41      10.648   0.324  11.773  1.00 87.88           N  
ATOM    329  NH2 ARG A  41      12.320   1.888  11.719  1.00 87.88           N  
ATOM    330  CZ  ARG A  41      11.320   1.261  11.117  1.00 87.88           C  
ATOM    331  N   SER A  42       8.016   2.480   4.566  1.00 85.38           N  
ATOM    332  CA  SER A  42       7.629   3.873   4.363  1.00 85.38           C  
ATOM    333  C   SER A  42       6.273   4.168   4.988  1.00 85.38           C  
ATOM    334  CB  SER A  42       7.598   4.207   2.871  1.00 85.38           C  
ATOM    335  O   SER A  42       5.402   3.295   5.039  1.00 85.38           O  
ATOM    336  OG  SER A  42       7.117   5.523   2.660  1.00 85.38           O  
ATOM    337  N   PHE A  43       6.168   5.398   5.488  1.00 83.69           N  
ATOM    338  CA  PHE A  43       4.945   5.766   6.191  1.00 83.69           C  
ATOM    339  C   PHE A  43       4.113   6.738   5.363  1.00 83.69           C  
ATOM    340  CB  PHE A  43       5.273   6.383   7.555  1.00 83.69           C  
ATOM    341  O   PHE A  43       3.232   7.414   5.895  1.00 83.69           O  
ATOM    342  CG  PHE A  43       6.027   5.461   8.477  1.00 83.69           C  
ATOM    343  CD1 PHE A  43       5.359   4.461   9.172  1.00 83.69           C  
ATOM    344  CD2 PHE A  43       7.398   5.594   8.641  1.00 83.69           C  
ATOM    345  CE1 PHE A  43       6.055   3.605  10.031  1.00 83.69           C  
ATOM    346  CE2 PHE A  43       8.094   4.742   9.492  1.00 83.69           C  
ATOM    347  CZ  PHE A  43       7.422   3.750  10.188  1.00 83.69           C  
ATOM    348  N   ILE A  44       4.473   6.727   4.133  1.00 84.38           N  
ATOM    349  CA  ILE A  44       3.727   7.578   3.215  1.00 84.38           C  
ATOM    350  C   ILE A  44       2.688   6.750   2.465  1.00 84.38           C  
ATOM    351  CB  ILE A  44       4.668   8.289   2.215  1.00 84.38           C  
ATOM    352  O   ILE A  44       3.004   6.102   1.464  1.00 84.38           O  
ATOM    353  CG1 ILE A  44       5.727   9.109   2.965  1.00 84.38           C  
ATOM    354  CG2 ILE A  44       3.867   9.180   1.257  1.00 84.38           C  
ATOM    355  CD1 ILE A  44       6.766   9.750   2.059  1.00 84.38           C  
ATOM    356  N   ALA A  45       1.479   6.641   3.059  1.00 88.38           N  
ATOM    357  CA  ALA A  45       0.402   5.883   2.428  1.00 88.38           C  
ATOM    358  C   ALA A  45      -0.960   6.328   2.953  1.00 88.38           C  
ATOM    359  CB  ALA A  45       0.596   4.387   2.660  1.00 88.38           C  
ATOM    360  O   ALA A  45      -1.091   6.703   4.121  1.00 88.38           O  
ATOM    361  N   GLY A  46      -1.839   6.379   2.064  1.00 92.56           N  
ATOM    362  CA  GLY A  46      -3.201   6.730   2.434  1.00 92.56           C  
ATOM    363  C   GLY A  46      -4.188   6.574   1.290  1.00 92.56           C  
ATOM    364  O   GLY A  46      -3.803   6.207   0.179  1.00 92.56           O  
ATOM    365  N   GLY A  47      -5.406   6.734   1.665  1.00 95.31           N  
ATOM    366  CA  GLY A  47      -6.406   6.625   0.616  1.00 95.31           C  
ATOM    367  C   GLY A  47      -7.805   6.977   1.088  1.00 95.31           C  
ATOM    368  O   GLY A  47      -7.977   7.590   2.143  1.00 95.31           O  
ATOM    369  N   GLY A  48      -8.672   6.734   0.217  1.00 97.44           N  
ATOM    370  CA  GLY A  48     -10.086   6.957   0.459  1.00 97.44           C  
ATOM    371  C   GLY A  48     -10.969   5.879  -0.140  1.00 97.44           C  
ATOM    372  O   GLY A  48     -10.539   5.129  -1.019  1.00 97.44           O  
ATOM    373  N   ALA A  49     -12.188   5.891   0.431  1.00 98.06           N  
ATOM    374  CA  ALA A  49     -13.125   4.879  -0.061  1.00 98.06           C  
ATOM    375  C   ALA A  49     -14.562   5.379   0.021  1.00 98.06           C  
ATOM    376  CB  ALA A  49     -12.969   3.582   0.728  1.00 98.06           C  
ATOM    377  O   ALA A  49     -14.875   6.258   0.829  1.00 98.06           O  
ATOM    378  N   PHE A  50     -15.312   4.832  -0.829  1.00 98.25           N  
ATOM    379  CA  PHE A  50     -16.766   4.984  -0.814  1.00 98.25           C  
ATOM    380  C   PHE A  50     -17.453   3.623  -0.752  1.00 98.25           C  
ATOM    381  CB  PHE A  50     -17.234   5.754  -2.049  1.00 98.25           C  
ATOM    382  O   PHE A  50     -17.125   2.719  -1.521  1.00 98.25           O  
ATOM    383  CG  PHE A  50     -18.719   6.000  -2.078  1.00 98.25           C  
ATOM    384  CD1 PHE A  50     -19.562   5.164  -2.797  1.00 98.25           C  
ATOM    385  CD2 PHE A  50     -19.281   7.074  -1.387  1.00 98.25           C  
ATOM    386  CE1 PHE A  50     -20.938   5.391  -2.824  1.00 98.25           C  
ATOM    387  CE2 PHE A  50     -20.641   7.305  -1.410  1.00 98.25           C  
ATOM    388  CZ  PHE A  50     -21.484   6.465  -2.131  1.00 98.25           C  
ATOM    389  N   GLY A  51     -18.406   3.594   0.229  1.00 97.44           N  
ATOM    390  CA  GLY A  51     -18.938   2.248   0.374  1.00 97.44           C  
ATOM    391  C   GLY A  51     -20.375   2.223   0.859  1.00 97.44           C  
ATOM    392  O   GLY A  51     -20.984   3.275   1.051  1.00 97.44           O  
ATOM    393  N   TYR A  52     -20.812   1.062   0.942  1.00 95.94           N  
ATOM    394  CA  TYR A  52     -22.172   0.755   1.365  1.00 95.94           C  
ATOM    395  C   TYR A  52     -22.172  -0.317   2.449  1.00 95.94           C  
ATOM    396  CB  TYR A  52     -23.016   0.296   0.172  1.00 95.94           C  
ATOM    397  O   TYR A  52     -21.484  -1.332   2.328  1.00 95.94           O  
ATOM    398  CG  TYR A  52     -24.469   0.092   0.503  1.00 95.94           C  
ATOM    399  CD1 TYR A  52     -25.000  -1.189   0.647  1.00 95.94           C  
ATOM    400  CD2 TYR A  52     -25.328   1.178   0.672  1.00 95.94           C  
ATOM    401  CE1 TYR A  52     -26.344  -1.383   0.951  1.00 95.94           C  
ATOM    402  CE2 TYR A  52     -26.672   0.996   0.976  1.00 95.94           C  
ATOM    403  OH  TYR A  52     -28.500  -0.472   1.413  1.00 95.94           O  
ATOM    404  CZ  TYR A  52     -27.172  -0.286   1.113  1.00 95.94           C  
ATOM    405  N   LYS A  53     -22.906  -0.047   3.504  1.00 93.44           N  
ATOM    406  CA  LYS A  53     -23.031  -1.002   4.602  1.00 93.44           C  
ATOM    407  C   LYS A  53     -24.438  -1.593   4.668  1.00 93.44           C  
ATOM    408  CB  LYS A  53     -22.672  -0.337   5.934  1.00 93.44           C  
ATOM    409  O   LYS A  53     -25.422  -0.857   4.652  1.00 93.44           O  
ATOM    410  CG  LYS A  53     -22.719  -1.282   7.125  1.00 93.44           C  
ATOM    411  CD  LYS A  53     -22.250  -0.590   8.398  1.00 93.44           C  
ATOM    412  CE  LYS A  53     -22.281  -1.537   9.594  1.00 93.44           C  
ATOM    413  NZ  LYS A  53     -21.781  -0.877  10.836  1.00 93.44           N  
ATOM    414  N   MET A  54     -24.469  -2.953   4.684  1.00 92.62           N  
ATOM    415  CA  MET A  54     -25.719  -3.699   4.844  1.00 92.62           C  
ATOM    416  C   MET A  54     -25.672  -4.594   6.078  1.00 92.62           C  
ATOM    417  CB  MET A  54     -26.000  -4.543   3.600  1.00 92.62           C  
ATOM    418  O   MET A  54     -25.125  -5.703   6.023  1.00 92.62           O  
ATOM    419  CG  MET A  54     -26.141  -3.727   2.324  1.00 92.62           C  
ATOM    420  SD  MET A  54     -25.922  -4.742   0.812  1.00 92.62           S  
ATOM    421  CE  MET A  54     -26.156  -3.475  -0.463  1.00 92.62           C  
ATOM    422  N   ASP A  55     -26.188  -4.094   7.184  1.00 88.94           N  
ATOM    423  CA  ASP A  55     -26.156  -4.840   8.438  1.00 88.94           C  
ATOM    424  C   ASP A  55     -24.703  -5.141   8.852  1.00 88.94           C  
ATOM    425  CB  ASP A  55     -26.938  -6.141   8.312  1.00 88.94           C  
ATOM    426  O   ASP A  55     -23.938  -4.227   9.156  1.00 88.94           O  
ATOM    427  CG  ASP A  55     -27.375  -6.703   9.648  1.00 88.94           C  
ATOM    428  OD1 ASP A  55     -27.375  -5.957  10.656  1.00 88.94           O  
ATOM    429  OD2 ASP A  55     -27.734  -7.898   9.703  1.00 88.94           O  
ATOM    430  N   ASP A  56     -24.297  -6.387   8.734  1.00 92.56           N  
ATOM    431  CA  ASP A  56     -22.984  -6.793   9.234  1.00 92.56           C  
ATOM    432  C   ASP A  56     -21.953  -6.801   8.109  1.00 92.56           C  
ATOM    433  CB  ASP A  56     -23.062  -8.172   9.883  1.00 92.56           C  
ATOM    434  O   ASP A  56     -20.750  -6.930   8.367  1.00 92.56           O  
ATOM    435  CG  ASP A  56     -23.922  -8.188  11.141  1.00 92.56           C  
ATOM    436  OD1 ASP A  56     -24.094  -7.125  11.781  1.00 92.56           O  
ATOM    437  OD2 ASP A  56     -24.438  -9.273  11.492  1.00 92.56           O  
ATOM    438  N   ILE A  57     -22.453  -6.562   6.898  1.00 95.50           N  
ATOM    439  CA  ILE A  57     -21.562  -6.617   5.738  1.00 95.50           C  
ATOM    440  C   ILE A  57     -21.391  -5.219   5.160  1.00 95.50           C  
ATOM    441  CB  ILE A  57     -22.109  -7.578   4.656  1.00 95.50           C  
ATOM    442  O   ILE A  57     -22.344  -4.449   5.066  1.00 95.50           O  
ATOM    443  CG1 ILE A  57     -22.172  -9.016   5.195  1.00 95.50           C  
ATOM    444  CG2 ILE A  57     -21.250  -7.504   3.391  1.00 95.50           C  
ATOM    445  CD1 ILE A  57     -22.812 -10.008   4.238  1.00 95.50           C  
ATOM    446  N   ARG A  58     -20.109  -4.902   4.793  1.00 95.94           N  
ATOM    447  CA  ARG A  58     -19.766  -3.631   4.164  1.00 95.94           C  
ATOM    448  C   ARG A  58     -18.969  -3.855   2.879  1.00 95.94           C  
ATOM    449  CB  ARG A  58     -18.969  -2.750   5.125  1.00 95.94           C  
ATOM    450  O   ARG A  58     -18.109  -4.730   2.822  1.00 95.94           O  
ATOM    451  CG  ARG A  58     -18.578  -1.402   4.543  1.00 95.94           C  
ATOM    452  CD  ARG A  58     -17.781  -0.566   5.543  1.00 95.94           C  
ATOM    453  NE  ARG A  58     -16.938  -1.397   6.398  1.00 95.94           N  
ATOM    454  NH1 ARG A  58     -16.062   0.368   7.602  1.00 95.94           N  
ATOM    455  NH2 ARG A  58     -15.422  -1.781   8.078  1.00 95.94           N  
ATOM    456  CZ  ARG A  58     -16.141  -0.935   7.355  1.00 95.94           C  
ATOM    457  N   VAL A  59     -19.344  -3.119   1.917  1.00 98.00           N  
ATOM    458  CA  VAL A  59     -18.578  -3.150   0.671  1.00 98.00           C  
ATOM    459  C   VAL A  59     -18.141  -1.737   0.293  1.00 98.00           C  
ATOM    460  CB  VAL A  59     -19.406  -3.779  -0.477  1.00 98.00           C  
ATOM    461  O   VAL A  59     -18.891  -0.778   0.483  1.00 98.00           O  
ATOM    462  CG1 VAL A  59     -18.578  -3.844  -1.761  1.00 98.00           C  
ATOM    463  CG2 VAL A  59     -19.891  -5.172  -0.082  1.00 98.00           C  
ATOM    464  N   ASP A  60     -16.828  -1.575  -0.232  1.00 98.25           N  
ATOM    465  CA  ASP A  60     -16.438  -0.244  -0.681  1.00 98.25           C  
ATOM    466  C   ASP A  60     -15.453  -0.325  -1.846  1.00 98.25           C  
ATOM    467  CB  ASP A  60     -15.820   0.550   0.473  1.00 98.25           C  
ATOM    468  O   ASP A  60     -14.914  -1.396  -2.141  1.00 98.25           O  
ATOM    469  CG  ASP A  60     -14.539  -0.076   1.009  1.00 98.25           C  
ATOM    470  OD1 ASP A  60     -13.781  -0.676   0.220  1.00 98.25           O  
ATOM    471  OD2 ASP A  60     -14.297   0.029   2.230  1.00 98.25           O  
ATOM    472  N   VAL A  61     -15.422   0.702  -2.533  1.00 98.56           N  
ATOM    473  CA  VAL A  61     -14.391   0.945  -3.537  1.00 98.56           C  
ATOM    474  C   VAL A  61     -13.344   1.901  -2.977  1.00 98.56           C  
ATOM    475  CB  VAL A  61     -14.992   1.517  -4.840  1.00 98.56           C  
ATOM    476  O   VAL A  61     -13.672   2.980  -2.482  1.00 98.56           O  
ATOM    477  CG1 VAL A  61     -13.891   1.767  -5.875  1.00 98.56           C  
ATOM    478  CG2 VAL A  61     -16.047   0.570  -5.398  1.00 98.56           C  
ATOM    479  N   GLU A  62     -12.094   1.510  -3.121  1.00 98.31           N  
ATOM    480  CA  GLU A  62     -11.016   2.211  -2.428  1.00 98.31           C  
ATOM    481  C   GLU A  62      -9.883   2.572  -3.385  1.00 98.31           C  
ATOM    482  CB  GLU A  62     -10.477   1.360  -1.273  1.00 98.31           C  
ATOM    483  O   GLU A  62      -9.516   1.775  -4.250  1.00 98.31           O  
ATOM    484  CG  GLU A  62      -9.359   2.029  -0.485  1.00 98.31           C  
ATOM    485  CD  GLU A  62      -8.820   1.164   0.642  1.00 98.31           C  
ATOM    486  OE1 GLU A  62      -8.523   1.704   1.730  1.00 98.31           O  
ATOM    487  OE2 GLU A  62      -8.695  -0.064   0.434  1.00 98.31           O  
ATOM    488  N   GLY A  63      -9.461   3.723  -3.258  1.00 98.31           N  
ATOM    489  CA  GLY A  63      -8.203   4.156  -3.838  1.00 98.31           C  
ATOM    490  C   GLY A  63      -7.102   4.340  -2.807  1.00 98.31           C  
ATOM    491  O   GLY A  63      -7.324   4.938  -1.753  1.00 98.31           O  
ATOM    492  N   LEU A  64      -5.902   3.840  -3.193  1.00 96.19           N  
ATOM    493  CA  LEU A  64      -4.801   3.893  -2.236  1.00 96.19           C  
ATOM    494  C   LEU A  64      -3.514   4.352  -2.914  1.00 96.19           C  
ATOM    495  CB  LEU A  64      -4.590   2.523  -1.585  1.00 96.19           C  
ATOM    496  O   LEU A  64      -3.268   4.023  -4.078  1.00 96.19           O  
ATOM    497  CG  LEU A  64      -5.730   2.008  -0.708  1.00 96.19           C  
ATOM    498  CD1 LEU A  64      -5.516   0.536  -0.369  1.00 96.19           C  
ATOM    499  CD2 LEU A  64      -5.848   2.842   0.563  1.00 96.19           C  
ATOM    500  N   TYR A  65      -2.879   5.121  -2.172  1.00 95.56           N  
ATOM    501  CA  TYR A  65      -1.496   5.461  -2.490  1.00 95.56           C  
ATOM    502  C   TYR A  65      -0.539   4.883  -1.455  1.00 95.56           C  
ATOM    503  CB  TYR A  65      -1.322   6.980  -2.570  1.00 95.56           C  
ATOM    504  O   TYR A  65      -0.774   4.996  -0.250  1.00 95.56           O  
ATOM    505  CG  TYR A  65       0.095   7.414  -2.859  1.00 95.56           C  
ATOM    506  CD1 TYR A  65       0.997   7.648  -1.823  1.00 95.56           C  
ATOM    507  CD2 TYR A  65       0.534   7.590  -4.168  1.00 95.56           C  
ATOM    508  CE1 TYR A  65       2.303   8.055  -2.084  1.00 95.56           C  
ATOM    509  CE2 TYR A  65       1.838   7.992  -4.438  1.00 95.56           C  
ATOM    510  OH  TYR A  65       4.004   8.617  -3.658  1.00 95.56           O  
ATOM    511  CZ  TYR A  65       2.713   8.219  -3.395  1.00 95.56           C  
ATOM    512  N   SER A  66       0.545   4.234  -1.939  1.00 93.44           N  
ATOM    513  CA  SER A  66       1.541   3.680  -1.028  1.00 93.44           C  
ATOM    514  C   SER A  66       2.938   3.727  -1.641  1.00 93.44           C  
ATOM    515  CB  SER A  66       1.188   2.240  -0.657  1.00 93.44           C  
ATOM    516  O   SER A  66       3.088   3.670  -2.863  1.00 93.44           O  
ATOM    517  OG  SER A  66       2.156   1.694   0.223  1.00 93.44           O  
ATOM    518  N   GLN A  67       3.895   3.824  -0.664  1.00 93.19           N  
ATOM    519  CA  GLN A  67       5.293   3.873  -1.073  1.00 93.19           C  
ATOM    520  C   GLN A  67       6.164   3.010  -0.165  1.00 93.19           C  
ATOM    521  CB  GLN A  67       5.801   5.316  -1.074  1.00 93.19           C  
ATOM    522  O   GLN A  67       5.918   2.926   1.041  1.00 93.19           O  
ATOM    523  CG  GLN A  67       5.199   6.180  -2.174  1.00 93.19           C  
ATOM    524  CD  GLN A  67       5.812   7.566  -2.232  1.00 93.19           C  
ATOM    525  NE2 GLN A  67       5.234   8.500  -1.488  1.00 93.19           N  
ATOM    526  OE1 GLN A  67       6.801   7.793  -2.938  1.00 93.19           O  
ATOM    527  N   LEU A  68       7.121   2.307  -0.762  1.00 94.00           N  
ATOM    528  CA  LEU A  68       8.219   1.677  -0.035  1.00 94.00           C  
ATOM    529  C   LEU A  68       9.562   2.256  -0.470  1.00 94.00           C  
ATOM    530  CB  LEU A  68       8.203   0.162  -0.255  1.00 94.00           C  
ATOM    531  O   LEU A  68       9.742   2.592  -1.642  1.00 94.00           O  
ATOM    532  CG  LEU A  68       7.023  -0.601   0.341  1.00 94.00           C  
ATOM    533  CD1 LEU A  68       7.070  -2.066  -0.078  1.00 94.00           C  
ATOM    534  CD2 LEU A  68       7.016  -0.474   1.860  1.00 94.00           C  
ATOM    535  N   ALA A  69      10.391   2.430   0.512  1.00 94.56           N  
ATOM    536  CA  ALA A  69      11.688   3.037   0.229  1.00 94.56           C  
ATOM    537  C   ALA A  69      12.719   1.980  -0.167  1.00 94.56           C  
ATOM    538  CB  ALA A  69      12.180   3.826   1.439  1.00 94.56           C  
ATOM    539  O   ALA A  69      12.633   0.831   0.270  1.00 94.56           O  
ATOM    540  N   LYS A  70      13.609   2.395  -0.979  1.00 94.94           N  
ATOM    541  CA  LYS A  70      14.766   1.566  -1.317  1.00 94.94           C  
ATOM    542  C   LYS A  70      15.625   1.293  -0.087  1.00 94.94           C  
ATOM    543  CB  LYS A  70      15.609   2.236  -2.406  1.00 94.94           C  
ATOM    544  O   LYS A  70      15.891   2.199   0.706  1.00 94.94           O  
ATOM    545  CG  LYS A  70      16.891   1.498  -2.734  1.00 94.94           C  
ATOM    546  CD  LYS A  70      17.734   2.256  -3.762  1.00 94.94           C  
ATOM    547  CE  LYS A  70      19.094   1.622  -3.949  1.00 94.94           C  
ATOM    548  NZ  LYS A  70      19.922   2.365  -4.953  1.00 94.94           N  
ATOM    549  N   ASP A  71      16.031   0.080   0.065  1.00 94.69           N  
ATOM    550  CA  ASP A  71      16.969  -0.280   1.133  1.00 94.69           C  
ATOM    551  C   ASP A  71      18.406  -0.322   0.622  1.00 94.69           C  
ATOM    552  CB  ASP A  71      16.578  -1.632   1.741  1.00 94.69           C  
ATOM    553  O   ASP A  71      18.812  -1.302   0.001  1.00 94.69           O  
ATOM    554  CG  ASP A  71      17.328  -1.935   3.027  1.00 94.69           C  
ATOM    555  OD1 ASP A  71      18.438  -1.388   3.234  1.00 94.69           O  
ATOM    556  OD2 ASP A  71      16.812  -2.730   3.840  1.00 94.69           O  
ATOM    557  N   THR A  72      19.203   0.660   0.925  1.00 93.25           N  
ATOM    558  CA  THR A  72      20.531   0.837   0.352  1.00 93.25           C  
ATOM    559  C   THR A  72      21.500  -0.208   0.898  1.00 93.25           C  
ATOM    560  CB  THR A  72      21.078   2.248   0.637  1.00 93.25           C  
ATOM    561  O   THR A  72      22.516  -0.500   0.275  1.00 93.25           O  
ATOM    562  CG2 THR A  72      20.250   3.314  -0.063  1.00 93.25           C  
ATOM    563  OG1 THR A  72      21.062   2.486   2.049  1.00 93.25           O  
ATOM    564  N   ALA A  73      21.094  -0.754   2.016  1.00 94.12           N  
ATOM    565  CA  ALA A  73      21.953  -1.774   2.625  1.00 94.12           C  
ATOM    566  C   ALA A  73      21.797  -3.111   1.902  1.00 94.12           C  
ATOM    567  CB  ALA A  73      21.609  -1.935   4.105  1.00 94.12           C  
ATOM    568  O   ALA A  73      22.656  -3.984   2.020  1.00 94.12           O  
ATOM    569  N   VAL A  74      20.703  -3.246   1.150  1.00 95.25           N  
ATOM    570  CA  VAL A  74      20.391  -4.539   0.542  1.00 95.25           C  
ATOM    571  C   VAL A  74      20.672  -4.480  -0.958  1.00 95.25           C  
ATOM    572  CB  VAL A  74      18.922  -4.953   0.798  1.00 95.25           C  
ATOM    573  O   VAL A  74      21.125  -5.465  -1.549  1.00 95.25           O  
ATOM    574  CG1 VAL A  74      18.578  -6.227   0.026  1.00 95.25           C  
ATOM    575  CG2 VAL A  74      18.688  -5.148   2.293  1.00 95.25           C  
ATOM    576  N   VAL A  75      20.438  -3.301  -1.537  1.00 96.31           N  
ATOM    577  CA  VAL A  75      20.641  -3.152  -2.975  1.00 96.31           C  
ATOM    578  C   VAL A  75      22.125  -3.047  -3.279  1.00 96.31           C  
ATOM    579  CB  VAL A  75      19.891  -1.919  -3.529  1.00 96.31           C  
ATOM    580  O   VAL A  75      22.844  -2.250  -2.662  1.00 96.31           O  
ATOM    581  CG1 VAL A  75      20.203  -1.714  -5.008  1.00 96.31           C  
ATOM    582  CG2 VAL A  75      18.391  -2.070  -3.322  1.00 96.31           C  
ATOM    583  N   ASN A  76      22.672  -3.881  -4.242  1.00 95.81           N  
ATOM    584  CA  ASN A  76      24.078  -3.895  -4.625  1.00 95.81           C  
ATOM    585  C   ASN A  76      24.516  -2.547  -5.184  1.00 95.81           C  
ATOM    586  CB  ASN A  76      24.344  -5.008  -5.641  1.00 95.81           C  
ATOM    587  O   ASN A  76      23.797  -1.934  -5.977  1.00 95.81           O  
ATOM    588  CG  ASN A  76      25.828  -5.293  -5.816  1.00 95.81           C  
ATOM    589  ND2 ASN A  76      26.234  -6.512  -5.492  1.00 95.81           N  
ATOM    590  OD1 ASN A  76      26.594  -4.422  -6.238  1.00 95.81           O  
ATOM    591  N   THR A  77      25.656  -2.125  -4.879  1.00 92.75           N  
ATOM    592  CA  THR A  77      26.188  -0.826  -5.281  1.00 92.75           C  
ATOM    593  C   THR A  77      26.375  -0.767  -6.793  1.00 92.75           C  
ATOM    594  CB  THR A  77      27.516  -0.521  -4.570  1.00 92.75           C  
ATOM    595  O   THR A  77      26.453   0.318  -7.371  1.00 92.75           O  
ATOM    596  CG2 THR A  77      27.312  -0.332  -3.072  1.00 92.75           C  
ATOM    597  OG1 THR A  77      28.422  -1.607  -4.785  1.00 92.75           O  
ATOM    598  N   SER A  78      26.516  -1.955  -7.398  1.00 94.06           N  
ATOM    599  CA  SER A  78      26.672  -2.008  -8.844  1.00 94.06           C  
ATOM    600  C   SER A  78      25.391  -1.608  -9.570  1.00 94.06           C  
ATOM    601  CB  SER A  78      27.109  -3.408  -9.289  1.00 94.06           C  
ATOM    602  O   SER A  78      25.422  -1.276 -10.750  1.00 94.06           O  
ATOM    603  OG  SER A  78      26.094  -4.359  -8.977  1.00 94.06           O  
ATOM    604  N   GLU A  79      24.219  -1.727  -8.852  1.00 94.69           N  
ATOM    605  CA  GLU A  79      22.953  -1.248  -9.391  1.00 94.69           C  
ATOM    606  C   GLU A  79      22.844   0.271  -9.305  1.00 94.69           C  
ATOM    607  CB  GLU A  79      21.781  -1.899  -8.656  1.00 94.69           C  
ATOM    608  O   GLU A  79      22.406   0.809  -8.281  1.00 94.69           O  
ATOM    609  CG  GLU A  79      21.719  -3.412  -8.805  1.00 94.69           C  
ATOM    610  CD  GLU A  79      21.281  -3.863 -10.188  1.00 94.69           C  
ATOM    611  OE1 GLU A  79      21.547  -5.027 -10.562  1.00 94.69           O  
ATOM    612  OE2 GLU A  79      20.656  -3.047 -10.906  1.00 94.69           O  
ATOM    613  N   THR A  80      23.188   1.010 -10.289  1.00 93.62           N  
ATOM    614  CA  THR A  80      23.344   2.457 -10.195  1.00 93.62           C  
ATOM    615  C   THR A  80      22.047   3.164 -10.578  1.00 93.62           C  
ATOM    616  CB  THR A  80      24.484   2.957 -11.094  1.00 93.62           C  
ATOM    617  O   THR A  80      21.859   4.344 -10.273  1.00 93.62           O  
ATOM    618  CG2 THR A  80      25.828   2.434 -10.617  1.00 93.62           C  
ATOM    619  OG1 THR A  80      24.266   2.504 -12.438  1.00 93.62           O  
ATOM    620  N   ASN A  81      21.109   2.398 -11.164  1.00 95.88           N  
ATOM    621  CA  ASN A  81      19.891   3.031 -11.672  1.00 95.88           C  
ATOM    622  C   ASN A  81      18.656   2.553 -10.914  1.00 95.88           C  
ATOM    623  CB  ASN A  81      19.734   2.768 -13.164  1.00 95.88           C  
ATOM    624  O   ASN A  81      17.562   2.463 -11.492  1.00 95.88           O  
ATOM    625  CG  ASN A  81      20.734   3.533 -14.000  1.00 95.88           C  
ATOM    626  ND2 ASN A  81      21.344   2.857 -14.977  1.00 95.88           N  
ATOM    627  OD1 ASN A  81      20.984   4.723 -13.773  1.00 95.88           O  
ATOM    628  N   VAL A  82      18.781   2.314  -9.648  1.00 97.00           N  
ATOM    629  CA  VAL A  82      17.625   1.896  -8.859  1.00 97.00           C  
ATOM    630  C   VAL A  82      16.922   3.121  -8.273  1.00 97.00           C  
ATOM    631  CB  VAL A  82      18.031   0.921  -7.734  1.00 97.00           C  
ATOM    632  O   VAL A  82      17.578   3.980  -7.668  1.00 97.00           O  
ATOM    633  CG1 VAL A  82      16.797   0.476  -6.941  1.00 97.00           C  
ATOM    634  CG2 VAL A  82      18.766  -0.287  -8.312  1.00 97.00           C  
ATOM    635  N   ALA A  83      15.656   3.209  -8.469  1.00 96.88           N  
ATOM    636  CA  ALA A  83      14.867   4.316  -7.934  1.00 96.88           C  
ATOM    637  C   ALA A  83      14.891   4.324  -6.406  1.00 96.88           C  
ATOM    638  CB  ALA A  83      13.430   4.242  -8.445  1.00 96.88           C  
ATOM    639  O   ALA A  83      15.031   3.271  -5.777  1.00 96.88           O  
ATOM    640  N   ASP A  84      14.672   5.457  -5.816  1.00 95.62           N  
ATOM    641  CA  ASP A  84      14.742   5.629  -4.367  1.00 95.62           C  
ATOM    642  C   ASP A  84      13.523   5.023  -3.682  1.00 95.62           C  
ATOM    643  CB  ASP A  84      14.867   7.113  -4.012  1.00 95.62           C  
ATOM    644  O   ASP A  84      13.562   4.711  -2.490  1.00 95.62           O  
ATOM    645  CG  ASP A  84      16.219   7.699  -4.359  1.00 95.62           C  
ATOM    646  OD1 ASP A  84      17.219   6.949  -4.387  1.00 95.62           O  
ATOM    647  OD2 ASP A  84      16.297   8.922  -4.609  1.00 95.62           O  
ATOM    648  N   SER A  85      12.508   4.938  -4.422  1.00 94.75           N  
ATOM    649  CA  SER A  85      11.281   4.387  -3.857  1.00 94.75           C  
ATOM    650  C   SER A  85      10.461   3.666  -4.918  1.00 94.75           C  
ATOM    651  CB  SER A  85      10.445   5.492  -3.215  1.00 94.75           C  
ATOM    652  O   SER A  85      10.664   3.871  -6.117  1.00 94.75           O  
ATOM    653  OG  SER A  85      10.008   6.426  -4.191  1.00 94.75           O  
ATOM    654  N   LEU A  86       9.680   2.832  -4.488  1.00 95.69           N  
ATOM    655  CA  LEU A  86       8.656   2.164  -5.285  1.00 95.69           C  
ATOM    656  C   LEU A  86       7.266   2.652  -4.895  1.00 95.69           C  
ATOM    657  CB  LEU A  86       8.742   0.646  -5.109  1.00 95.69           C  
ATOM    658  O   LEU A  86       6.820   2.438  -3.766  1.00 95.69           O  
ATOM    659  CG  LEU A  86       7.809  -0.192  -5.980  1.00 95.69           C  
ATOM    660  CD1 LEU A  86       8.133   0.015  -7.457  1.00 95.69           C  
ATOM    661  CD2 LEU A  86       7.910  -1.667  -5.609  1.00 95.69           C  
ATOM    662  N   THR A  87       6.625   3.203  -5.844  1.00 95.56           N  
ATOM    663  CA  THR A  87       5.320   3.805  -5.586  1.00 95.56           C  
ATOM    664  C   THR A  87       4.211   2.977  -6.223  1.00 95.56           C  
ATOM    665  CB  THR A  87       5.258   5.250  -6.117  1.00 95.56           C  
ATOM    666  O   THR A  87       4.348   2.510  -7.355  1.00 95.56           O  
ATOM    667  CG2 THR A  87       3.906   5.887  -5.820  1.00 95.56           C  
ATOM    668  OG1 THR A  87       6.289   6.027  -5.496  1.00 95.56           O  
ATOM    669  N   ALA A  88       3.123   2.900  -5.531  1.00 96.44           N  
ATOM    670  CA  ALA A  88       1.961   2.160  -6.020  1.00 96.44           C  
ATOM    671  C   ALA A  88       0.673   2.945  -5.785  1.00 96.44           C  
ATOM    672  CB  ALA A  88       1.878   0.794  -5.344  1.00 96.44           C  
ATOM    673  O   ALA A  88       0.436   3.447  -4.684  1.00 96.44           O  
ATOM    674  N   PHE A  89      -0.059   3.047  -6.836  1.00 97.75           N  
ATOM    675  CA  PHE A  89      -1.445   3.496  -6.777  1.00 97.75           C  
ATOM    676  C   PHE A  89      -2.398   2.340  -7.055  1.00 97.75           C  
ATOM    677  CB  PHE A  89      -1.688   4.629  -7.777  1.00 97.75           C  
ATOM    678  O   PHE A  89      -2.271   1.655  -8.070  1.00 97.75           O  
ATOM    679  CG  PHE A  89      -2.984   5.363  -7.562  1.00 97.75           C  
ATOM    680  CD1 PHE A  89      -4.086   5.102  -8.367  1.00 97.75           C  
ATOM    681  CD2 PHE A  89      -3.104   6.309  -6.555  1.00 97.75           C  
ATOM    682  CE1 PHE A  89      -5.289   5.777  -8.172  1.00 97.75           C  
ATOM    683  CE2 PHE A  89      -4.301   6.988  -6.352  1.00 97.75           C  
ATOM    684  CZ  PHE A  89      -5.395   6.723  -7.160  1.00 97.75           C  
ATOM    685  N   SER A  90      -3.408   2.223  -6.129  1.00 98.12           N  
ATOM    686  CA  SER A  90      -4.242   1.038  -6.305  1.00 98.12           C  
ATOM    687  C   SER A  90      -5.723   1.385  -6.203  1.00 98.12           C  
ATOM    688  CB  SER A  90      -3.887  -0.027  -5.266  1.00 98.12           C  
ATOM    689  O   SER A  90      -6.094   2.361  -5.547  1.00 98.12           O  
ATOM    690  OG  SER A  90      -4.074   0.469  -3.951  1.00 98.12           O  
ATOM    691  N   GLY A  91      -6.406   0.672  -6.926  1.00 98.56           N  
ATOM    692  CA  GLY A  91      -7.852   0.607  -6.793  1.00 98.56           C  
ATOM    693  C   GLY A  91      -8.352  -0.764  -6.383  1.00 98.56           C  
ATOM    694  O   GLY A  91      -8.047  -1.764  -7.035  1.00 98.56           O  
ATOM    695  N   LEU A  92      -9.219  -0.734  -5.312  1.00 98.69           N  
ATOM    696  CA  LEU A  92      -9.688  -2.020  -4.801  1.00 98.69           C  
ATOM    697  C   LEU A  92     -11.180  -1.982  -4.504  1.00 98.69           C  
ATOM    698  CB  LEU A  92      -8.914  -2.402  -3.535  1.00 98.69           C  
ATOM    699  O   LEU A  92     -11.727  -0.923  -4.188  1.00 98.69           O  
ATOM    700  CG  LEU A  92      -7.402  -2.607  -3.699  1.00 98.69           C  
ATOM    701  CD1 LEU A  92      -6.645  -1.406  -3.148  1.00 98.69           C  
ATOM    702  CD2 LEU A  92      -6.961  -3.893  -3.006  1.00 98.69           C  
ATOM    703  N   VAL A  93     -11.711  -3.119  -4.648  1.00 98.75           N  
ATOM    704  CA  VAL A  93     -13.031  -3.393  -4.078  1.00 98.75           C  
ATOM    705  C   VAL A  93     -12.883  -4.242  -2.820  1.00 98.75           C  
ATOM    706  CB  VAL A  93     -13.953  -4.102  -5.098  1.00 98.75           C  
ATOM    707  O   VAL A  93     -12.211  -5.277  -2.836  1.00 98.75           O  
ATOM    708  CG1 VAL A  93     -15.305  -4.426  -4.469  1.00 98.75           C  
ATOM    709  CG2 VAL A  93     -14.133  -3.240  -6.348  1.00 98.75           C  
ATOM    710  N   ASN A  94     -13.594  -3.793  -1.777  1.00 98.62           N  
ATOM    711  CA  ASN A  94     -13.438  -4.457  -0.487  1.00 98.62           C  
ATOM    712  C   ASN A  94     -14.773  -4.965   0.045  1.00 98.62           C  
ATOM    713  CB  ASN A  94     -12.789  -3.512   0.527  1.00 98.62           C  
ATOM    714  O   ASN A  94     -15.820  -4.359  -0.203  1.00 98.62           O  
ATOM    715  CG  ASN A  94     -11.430  -3.008   0.070  1.00 98.62           C  
ATOM    716  ND2 ASN A  94     -11.305  -1.692  -0.059  1.00 98.62           N  
ATOM    717  OD1 ASN A  94     -10.508  -3.793  -0.166  1.00 98.62           O  
ATOM    718  N   VAL A  95     -14.602  -6.062   0.760  1.00 98.56           N  
ATOM    719  CA  VAL A  95     -15.734  -6.594   1.510  1.00 98.56           C  
ATOM    720  C   VAL A  95     -15.344  -6.777   2.975  1.00 98.56           C  
ATOM    721  CB  VAL A  95     -16.219  -7.938   0.919  1.00 98.56           C  
ATOM    722  O   VAL A  95     -14.250  -7.258   3.279  1.00 98.56           O  
ATOM    723  CG1 VAL A  95     -17.391  -8.492   1.733  1.00 98.56           C  
ATOM    724  CG2 VAL A  95     -16.625  -7.758  -0.544  1.00 98.56           C  
ATOM    725  N   TYR A  96     -16.281  -6.348   3.877  1.00 98.38           N  
ATOM    726  CA  TYR A  96     -16.000  -6.395   5.309  1.00 98.38           C  
ATOM    727  C   TYR A  96     -17.125  -7.113   6.055  1.00 98.38           C  
ATOM    728  CB  TYR A  96     -15.828  -4.980   5.871  1.00 98.38           C  
ATOM    729  O   TYR A  96     -18.281  -7.051   5.652  1.00 98.38           O  
ATOM    730  CG  TYR A  96     -14.719  -4.199   5.215  1.00 98.38           C  
ATOM    731  CD1 TYR A  96     -13.430  -4.207   5.746  1.00 98.38           C  
ATOM    732  CD2 TYR A  96     -14.953  -3.457   4.062  1.00 98.38           C  
ATOM    733  CE1 TYR A  96     -12.398  -3.488   5.145  1.00 98.38           C  
ATOM    734  CE2 TYR A  96     -13.930  -2.734   3.455  1.00 98.38           C  
ATOM    735  OH  TYR A  96     -11.641  -2.043   3.404  1.00 98.38           O  
ATOM    736  CZ  TYR A  96     -12.656  -2.756   4.004  1.00 98.38           C  
ATOM    737  N   TYR A  97     -16.672  -7.680   7.102  1.00 97.56           N  
ATOM    738  CA  TYR A  97     -17.609  -8.195   8.086  1.00 97.56           C  
ATOM    739  C   TYR A  97     -17.484  -7.441   9.406  1.00 97.56           C  
ATOM    740  CB  TYR A  97     -17.391  -9.688   8.320  1.00 97.56           C  
ATOM    741  O   TYR A  97     -16.422  -7.461  10.039  1.00 97.56           O  
ATOM    742  CG  TYR A  97     -18.391 -10.312   9.266  1.00 97.56           C  
ATOM    743  CD1 TYR A  97     -18.016 -10.664  10.562  1.00 97.56           C  
ATOM    744  CD2 TYR A  97     -19.703 -10.547   8.875  1.00 97.56           C  
ATOM    745  CE1 TYR A  97     -18.922 -11.242  11.445  1.00 97.56           C  
ATOM    746  CE2 TYR A  97     -20.625 -11.117   9.742  1.00 97.56           C  
ATOM    747  OH  TYR A  97     -21.141 -12.031  11.891  1.00 97.56           O  
ATOM    748  CZ  TYR A  97     -20.234 -11.461  11.023  1.00 97.56           C  
ATOM    749  N   ASP A  98     -18.531  -6.746   9.859  1.00 95.31           N  
ATOM    750  CA  ASP A  98     -18.562  -5.980  11.102  1.00 95.31           C  
ATOM    751  C   ASP A  98     -19.234  -6.781  12.219  1.00 95.31           C  
ATOM    752  CB  ASP A  98     -19.297  -4.656  10.891  1.00 95.31           C  
ATOM    753  O   ASP A  98     -20.391  -7.203  12.086  1.00 95.31           O  
ATOM    754  CG  ASP A  98     -18.531  -3.682  10.016  1.00 95.31           C  
ATOM    755  OD1 ASP A  98     -17.281  -3.752   9.977  1.00 95.31           O  
ATOM    756  OD2 ASP A  98     -19.188  -2.834   9.367  1.00 95.31           O  
ATOM    757  N   MET A  99     -18.500  -6.969  13.172  1.00 94.88           N  
ATOM    758  CA  MET A  99     -19.031  -7.691  14.328  1.00 94.88           C  
ATOM    759  C   MET A  99     -19.547  -6.723  15.383  1.00 94.88           C  
ATOM    760  CB  MET A  99     -17.953  -8.594  14.930  1.00 94.88           C  
ATOM    761  O   MET A  99     -18.766  -6.141  16.141  1.00 94.88           O  
ATOM    762  CG  MET A  99     -17.297  -9.523  13.930  1.00 94.88           C  
ATOM    763  SD  MET A  99     -15.758 -10.289  14.578  1.00 94.88           S  
ATOM    764  CE  MET A  99     -16.484 -11.586  15.633  1.00 94.88           C  
ATOM    765  N   ALA A 100     -20.875  -6.660  15.297  1.00 87.81           N  
ATOM    766  CA  ALA A 100     -21.500  -5.742  16.250  1.00 87.81           C  
ATOM    767  C   ALA A 100     -21.594  -6.367  17.641  1.00 87.81           C  
ATOM    768  CB  ALA A 100     -22.891  -5.332  15.758  1.00 87.81           C  
ATOM    769  O   ALA A 100     -22.000  -7.523  17.781  1.00 87.81           O  
ATOM    770  N   ILE A 101     -21.031  -5.695  18.547  1.00 88.50           N  
ATOM    771  CA  ILE A 101     -21.141  -6.078  19.953  1.00 88.50           C  
ATOM    772  C   ILE A 101     -22.219  -5.238  20.641  1.00 88.50           C  
ATOM    773  CB  ILE A 101     -19.797  -5.918  20.703  1.00 88.50           C  
ATOM    774  O   ILE A 101     -22.203  -4.008  20.562  1.00 88.50           O  
ATOM    775  CG1 ILE A 101     -18.703  -6.719  19.984  1.00 88.50           C  
ATOM    776  CG2 ILE A 101     -19.922  -6.348  22.156  1.00 88.50           C  
ATOM    777  CD1 ILE A 101     -17.297  -6.477  20.547  1.00 88.50           C  
ATOM    778  N   GLU A 102     -23.188  -5.949  21.328  1.00 86.19           N  
ATOM    779  CA  GLU A 102     -24.328  -5.270  21.938  1.00 86.19           C  
ATOM    780  C   GLU A 102     -23.875  -4.273  23.000  1.00 86.19           C  
ATOM    781  CB  GLU A 102     -25.297  -6.285  22.547  1.00 86.19           C  
ATOM    782  O   GLU A 102     -23.031  -4.594  23.828  1.00 86.19           O  
ATOM    783  CG  GLU A 102     -26.234  -6.930  21.531  1.00 86.19           C  
ATOM    784  CD  GLU A 102     -27.297  -7.820  22.172  1.00 86.19           C  
ATOM    785  OE1 GLU A 102     -28.094  -8.445  21.438  1.00 86.19           O  
ATOM    786  OE2 GLU A 102     -27.312  -7.898  23.422  1.00 86.19           O  
ATOM    787  N   ASP A 103     -24.391  -3.031  22.906  1.00 86.62           N  
ATOM    788  CA  ASP A 103     -24.297  -1.982  23.922  1.00 86.62           C  
ATOM    789  C   ASP A 103     -22.891  -1.421  24.000  1.00 86.62           C  
ATOM    790  CB  ASP A 103     -24.734  -2.516  25.281  1.00 86.62           C  
ATOM    791  O   ASP A 103     -22.469  -0.938  25.047  1.00 86.62           O  
ATOM    792  CG  ASP A 103     -26.203  -2.889  25.328  1.00 86.62           C  
ATOM    793  OD1 ASP A 103     -27.031  -2.182  24.719  1.00 86.62           O  
ATOM    794  OD2 ASP A 103     -26.547  -3.896  26.000  1.00 86.62           O  
ATOM    795  N   MET A 104     -22.078  -1.690  22.953  1.00 91.31           N  
ATOM    796  CA  MET A 104     -20.719  -1.126  22.938  1.00 91.31           C  
ATOM    797  C   MET A 104     -20.516  -0.242  21.719  1.00 91.31           C  
ATOM    798  CB  MET A 104     -19.672  -2.238  22.969  1.00 91.31           C  
ATOM    799  O   MET A 104     -21.000  -0.557  20.625  1.00 91.31           O  
ATOM    800  CG  MET A 104     -19.625  -3.000  24.281  1.00 91.31           C  
ATOM    801  SD  MET A 104     -18.281  -4.262  24.312  1.00 91.31           S  
ATOM    802  CE  MET A 104     -16.844  -3.188  24.500  1.00 91.31           C  
ATOM    803  N   PRO A 105     -19.875   0.846  21.859  1.00 91.69           N  
ATOM    804  CA  PRO A 105     -19.625   1.719  20.719  1.00 91.69           C  
ATOM    805  C   PRO A 105     -18.438   1.248  19.875  1.00 91.69           C  
ATOM    806  CB  PRO A 105     -19.328   3.074  21.359  1.00 91.69           C  
ATOM    807  O   PRO A 105     -18.016   1.958  18.953  1.00 91.69           O  
ATOM    808  CG  PRO A 105     -18.719   2.740  22.688  1.00 91.69           C  
ATOM    809  CD  PRO A 105     -19.359   1.480  23.203  1.00 91.69           C  
ATOM    810  N   ILE A 106     -17.938   0.074  20.156  1.00 95.06           N  
ATOM    811  CA  ILE A 106     -16.797  -0.475  19.422  1.00 95.06           C  
ATOM    812  C   ILE A 106     -17.266  -1.614  18.516  1.00 95.06           C  
ATOM    813  CB  ILE A 106     -15.695  -0.971  20.391  1.00 95.06           C  
ATOM    814  O   ILE A 106     -18.047  -2.467  18.938  1.00 95.06           O  
ATOM    815  CG1 ILE A 106     -15.172   0.189  21.234  1.00 95.06           C  
ATOM    816  CG2 ILE A 106     -14.562  -1.639  19.609  1.00 95.06           C  
ATOM    817  CD1 ILE A 106     -14.289  -0.246  22.406  1.00 95.06           C  
ATOM    818  N   THR A 107     -16.703  -1.634  17.266  1.00 96.00           N  
ATOM    819  CA  THR A 107     -17.078  -2.650  16.297  1.00 96.00           C  
ATOM    820  C   THR A 107     -15.844  -3.264  15.648  1.00 96.00           C  
ATOM    821  CB  THR A 107     -18.000  -2.064  15.211  1.00 96.00           C  
ATOM    822  O   THR A 107     -15.211  -2.643  14.789  1.00 96.00           O  
ATOM    823  CG2 THR A 107     -18.516  -3.156  14.273  1.00 96.00           C  
ATOM    824  OG1 THR A 107     -19.109  -1.417  15.828  1.00 96.00           O  
ATOM    825  N   PRO A 108     -15.547  -4.422  16.094  1.00 97.69           N  
ATOM    826  CA  PRO A 108     -14.484  -5.105  15.352  1.00 97.69           C  
ATOM    827  C   PRO A 108     -14.883  -5.449  13.914  1.00 97.69           C  
ATOM    828  CB  PRO A 108     -14.242  -6.379  16.172  1.00 97.69           C  
ATOM    829  O   PRO A 108     -16.062  -5.672  13.641  1.00 97.69           O  
ATOM    830  CG  PRO A 108     -14.836  -6.082  17.516  1.00 97.69           C  
ATOM    831  CD  PRO A 108     -15.984  -5.129  17.328  1.00 97.69           C  
ATOM    832  N   TYR A 109     -13.727  -5.566  13.008  1.00 97.75           N  
ATOM    833  CA  TYR A 109     -14.047  -5.926  11.625  1.00 97.75           C  
ATOM    834  C   TYR A 109     -12.891  -6.684  10.984  1.00 97.75           C  
ATOM    835  CB  TYR A 109     -14.367  -4.672  10.805  1.00 97.75           C  
ATOM    836  O   TYR A 109     -11.742  -6.559  11.414  1.00 97.75           O  
ATOM    837  CG  TYR A 109     -13.180  -3.781  10.555  1.00 97.75           C  
ATOM    838  CD1 TYR A 109     -12.938  -2.668  11.359  1.00 97.75           C  
ATOM    839  CD2 TYR A 109     -12.289  -4.051   9.523  1.00 97.75           C  
ATOM    840  CE1 TYR A 109     -11.844  -1.843  11.133  1.00 97.75           C  
ATOM    841  CE2 TYR A 109     -11.188  -3.234   9.289  1.00 97.75           C  
ATOM    842  OH  TYR A 109      -9.891  -1.319   9.867  1.00 97.75           O  
ATOM    843  CZ  TYR A 109     -10.977  -2.133  10.094  1.00 97.75           C  
ATOM    844  N   VAL A 110     -13.266  -7.465  10.055  1.00 98.56           N  
ATOM    845  CA  VAL A 110     -12.305  -8.094   9.141  1.00 98.56           C  
ATOM    846  C   VAL A 110     -12.758  -7.871   7.699  1.00 98.56           C  
ATOM    847  CB  VAL A 110     -12.156  -9.602   9.430  1.00 98.56           C  
ATOM    848  O   VAL A 110     -13.953  -7.750   7.422  1.00 98.56           O  
ATOM    849  CG1 VAL A 110     -11.578  -9.828  10.828  1.00 98.56           C  
ATOM    850  CG2 VAL A 110     -13.492 -10.312   9.273  1.00 98.56           C  
ATOM    851  N   GLY A 111     -11.688  -7.750   6.863  1.00 98.44           N  
ATOM    852  CA  GLY A 111     -12.023  -7.484   5.473  1.00 98.44           C  
ATOM    853  C   GLY A 111     -10.969  -7.977   4.500  1.00 98.44           C  
ATOM    854  O   GLY A 111      -9.812  -8.164   4.875  1.00 98.44           O  
ATOM    855  N   VAL A 112     -11.492  -8.141   3.320  1.00 98.69           N  
ATOM    856  CA  VAL A 112     -10.594  -8.516   2.234  1.00 98.69           C  
ATOM    857  C   VAL A 112     -10.930  -7.699   0.984  1.00 98.69           C  
ATOM    858  CB  VAL A 112     -10.680 -10.023   1.926  1.00 98.69           C  
ATOM    859  O   VAL A 112     -12.039  -7.188   0.848  1.00 98.69           O  
ATOM    860  CG1 VAL A 112     -10.219 -10.844   3.127  1.00 98.69           C  
ATOM    861  CG2 VAL A 112     -12.102 -10.406   1.525  1.00 98.69           C  
ATOM    862  N   GLY A 113      -9.898  -7.559   0.132  1.00 98.62           N  
ATOM    863  CA  GLY A 113     -10.109  -6.789  -1.085  1.00 98.62           C  
ATOM    864  C   GLY A 113      -9.242  -7.254  -2.240  1.00 98.62           C  
ATOM    865  O   GLY A 113      -8.180  -7.844  -2.029  1.00 98.62           O  
ATOM    866  N   VAL A 114      -9.781  -6.969  -3.430  1.00 98.81           N  
ATOM    867  CA  VAL A 114      -9.031  -7.277  -4.645  1.00 98.81           C  
ATOM    868  C   VAL A 114      -9.156  -6.125  -5.637  1.00 98.81           C  
ATOM    869  CB  VAL A 114      -9.508  -8.594  -5.289  1.00 98.81           C  
ATOM    870  O   VAL A 114     -10.156  -5.402  -5.633  1.00 98.81           O  
ATOM    871  CG1 VAL A 114      -9.266  -9.773  -4.352  1.00 98.81           C  
ATOM    872  CG2 VAL A 114     -10.992  -8.500  -5.656  1.00 98.81           C  
ATOM    873  N   GLY A 115      -8.109  -6.027  -6.477  1.00 98.69           N  
ATOM    874  CA  GLY A 115      -8.117  -4.965  -7.473  1.00 98.69           C  
ATOM    875  C   GLY A 115      -6.855  -4.918  -8.305  1.00 98.69           C  
ATOM    876  O   GLY A 115      -6.297  -5.957  -8.656  1.00 98.69           O  
ATOM    877  N   ALA A 116      -6.508  -3.688  -8.625  1.00 98.62           N  
ATOM    878  CA  ALA A 116      -5.332  -3.479  -9.461  1.00 98.62           C  
ATOM    879  C   ALA A 116      -4.426  -2.396  -8.875  1.00 98.62           C  
ATOM    880  CB  ALA A 116      -5.750  -3.109 -10.883  1.00 98.62           C  
ATOM    881  O   ALA A 116      -4.902  -1.474  -8.211  1.00 98.62           O  
ATOM    882  N   ALA A 117      -3.139  -2.578  -9.125  1.00 98.56           N  
ATOM    883  CA  ALA A 117      -2.154  -1.593  -8.688  1.00 98.56           C  
ATOM    884  C   ALA A 117      -1.364  -1.043  -9.875  1.00 98.56           C  
ATOM    885  CB  ALA A 117      -1.207  -2.205  -7.660  1.00 98.56           C  
ATOM    886  O   ALA A 117      -0.970  -1.796 -10.766  1.00 98.56           O  
ATOM    887  N   TYR A 118      -1.256   0.182  -9.945  1.00 98.38           N  
ATOM    888  CA  TYR A 118      -0.444   0.918 -10.914  1.00 98.38           C  
ATOM    889  C   TYR A 118       0.894   1.321 -10.297  1.00 98.38           C  
ATOM    890  CB  TYR A 118      -1.189   2.162 -11.406  1.00 98.38           C  
ATOM    891  O   TYR A 118       0.957   2.242  -9.484  1.00 98.38           O  
ATOM    892  CG  TYR A 118      -0.619   2.750 -12.672  1.00 98.38           C  
ATOM    893  CD1 TYR A 118      -0.211   4.082 -12.727  1.00 98.38           C  
ATOM    894  CD2 TYR A 118      -0.487   1.976 -13.820  1.00 98.38           C  
ATOM    895  CE1 TYR A 118       0.314   4.629 -13.891  1.00 98.38           C  
ATOM    896  CE2 TYR A 118       0.037   2.512 -14.992  1.00 98.38           C  
ATOM    897  OH  TYR A 118       0.953   4.371 -16.172  1.00 98.38           O  
ATOM    898  CZ  TYR A 118       0.434   3.836 -15.016  1.00 98.38           C  
ATOM    899  N   ILE A 119       1.975   0.718 -10.695  1.00 98.25           N  
ATOM    900  CA  ILE A 119       3.258   0.768 -10.008  1.00 98.25           C  
ATOM    901  C   ILE A 119       4.297   1.446 -10.891  1.00 98.25           C  
ATOM    902  CB  ILE A 119       3.736  -0.645  -9.602  1.00 98.25           C  
ATOM    903  O   ILE A 119       4.336   1.213 -12.102  1.00 98.25           O  
ATOM    904  CG1 ILE A 119       2.725  -1.301  -8.656  1.00 98.25           C  
ATOM    905  CG2 ILE A 119       5.125  -0.581  -8.961  1.00 98.25           C  
ATOM    906  CD1 ILE A 119       3.041  -2.752  -8.320  1.00 98.25           C  
ATOM    907  N   SER A 120       5.109   2.242 -10.219  1.00 97.81           N  
ATOM    908  CA  SER A 120       6.184   2.906 -10.945  1.00 97.81           C  
ATOM    909  C   SER A 120       7.379   1.979 -11.133  1.00 97.81           C  
ATOM    910  CB  SER A 120       6.621   4.176 -10.219  1.00 97.81           C  
ATOM    911  O   SER A 120       7.660   1.141 -10.281  1.00 97.81           O  
ATOM    912  OG  SER A 120       5.543   5.090 -10.109  1.00 97.81           O  
ATOM    913  N   ASN A 121       7.992   2.184 -12.266  1.00 98.19           N  
ATOM    914  CA  ASN A 121       9.219   1.450 -12.555  1.00 98.19           C  
ATOM    915  C   ASN A 121      10.289   1.708 -11.508  1.00 98.19           C  
ATOM    916  CB  ASN A 121       9.742   1.814 -13.953  1.00 98.19           C  
ATOM    917  O   ASN A 121      10.602   2.861 -11.195  1.00 98.19           O  
ATOM    918  CG  ASN A 121      10.836   0.882 -14.422  1.00 98.19           C  
ATOM    919  ND2 ASN A 121      11.000   0.780 -15.734  1.00 98.19           N  
ATOM    920  OD1 ASN A 121      11.531   0.258 -13.617  1.00 98.19           O  
ATOM    921  N   PRO A 122      10.883   0.626 -10.891  1.00 97.19           N  
ATOM    922  CA  PRO A 122      11.898   0.799  -9.844  1.00 97.19           C  
ATOM    923  C   PRO A 122      13.258   1.195 -10.414  1.00 97.19           C  
ATOM    924  CB  PRO A 122      11.961  -0.579  -9.180  1.00 97.19           C  
ATOM    925  O   PRO A 122      14.234   1.300  -9.664  1.00 97.19           O  
ATOM    926  CG  PRO A 122      11.531  -1.536 -10.250  1.00 97.19           C  
ATOM    927  CD  PRO A 122      10.555  -0.842 -11.148  1.00 97.19           C  
ATOM    928  N   SER A 123      13.344   1.417 -11.742  1.00 97.62           N  
ATOM    929  CA  SER A 123      14.555   1.909 -12.391  1.00 97.62           C  
ATOM    930  C   SER A 123      14.508   3.424 -12.562  1.00 97.62           C  
ATOM    931  CB  SER A 123      14.742   1.236 -13.750  1.00 97.62           C  
ATOM    932  O   SER A 123      13.461   3.986 -12.891  1.00 97.62           O  
ATOM    933  OG  SER A 123      15.859   1.783 -14.430  1.00 97.62           O  
ATOM    934  N   LYS A 124      15.633   4.051 -12.375  1.00 97.44           N  
ATOM    935  CA  LYS A 124      15.688   5.496 -12.586  1.00 97.44           C  
ATOM    936  C   LYS A 124      16.469   5.832 -13.852  1.00 97.44           C  
ATOM    937  CB  LYS A 124      16.312   6.195 -11.383  1.00 97.44           C  
ATOM    938  O   LYS A 124      16.891   6.977 -14.047  1.00 97.44           O  
ATOM    939  CG  LYS A 124      17.766   5.801 -11.117  1.00 97.44           C  
ATOM    940  CD  LYS A 124      18.328   6.531  -9.914  1.00 97.44           C  
ATOM    941  CE  LYS A 124      19.797   6.168  -9.672  1.00 97.44           C  
ATOM    942  NZ  LYS A 124      20.359   6.891  -8.492  1.00 97.44           N  
ATOM    943  N   ALA A 125      16.719   4.855 -14.664  1.00 97.50           N  
ATOM    944  CA  ALA A 125      17.312   5.105 -15.977  1.00 97.50           C  
ATOM    945  C   ALA A 125      16.438   6.023 -16.812  1.00 97.50           C  
ATOM    946  CB  ALA A 125      17.562   3.791 -16.703  1.00 97.50           C  
ATOM    947  O   ALA A 125      15.211   5.871 -16.844  1.00 97.50           O  
ATOM    948  N   ASP A 126      17.000   6.918 -17.500  1.00 97.56           N  
ATOM    949  CA  ASP A 126      16.328   8.000 -18.203  1.00 97.56           C  
ATOM    950  C   ASP A 126      15.320   7.449 -19.219  1.00 97.56           C  
ATOM    951  CB  ASP A 126      17.344   8.898 -18.906  1.00 97.56           C  
ATOM    952  O   ASP A 126      14.227   8.000 -19.375  1.00 97.56           O  
ATOM    953  CG  ASP A 126      18.094   9.812 -17.953  1.00 97.56           C  
ATOM    954  OD1 ASP A 126      17.594  10.062 -16.828  1.00 97.56           O  
ATOM    955  OD2 ASP A 126      19.188  10.297 -18.328  1.00 97.56           O  
ATOM    956  N   ALA A 127      15.578   6.391 -19.797  1.00 97.50           N  
ATOM    957  CA  ALA A 127      14.758   5.883 -20.891  1.00 97.50           C  
ATOM    958  C   ALA A 127      13.484   5.219 -20.359  1.00 97.50           C  
ATOM    959  CB  ALA A 127      15.555   4.898 -21.734  1.00 97.50           C  
ATOM    960  O   ALA A 127      12.492   5.105 -21.078  1.00 97.50           O  
ATOM    961  N   VAL A 128      13.539   4.859 -19.031  1.00 97.62           N  
ATOM    962  CA  VAL A 128      12.438   3.986 -18.641  1.00 97.62           C  
ATOM    963  C   VAL A 128      11.836   4.469 -17.312  1.00 97.62           C  
ATOM    964  CB  VAL A 128      12.898   2.518 -18.500  1.00 97.62           C  
ATOM    965  O   VAL A 128      10.867   3.891 -16.828  1.00 97.62           O  
ATOM    966  CG1 VAL A 128      13.352   1.971 -19.859  1.00 97.62           C  
ATOM    967  CG2 VAL A 128      14.023   2.400 -17.469  1.00 97.62           C  
ATOM    968  N   LYS A 129      12.414   5.453 -16.672  1.00 96.94           N  
ATOM    969  CA  LYS A 129      12.078   5.859 -15.312  1.00 96.94           C  
ATOM    970  C   LYS A 129      10.617   6.293 -15.211  1.00 96.94           C  
ATOM    971  CB  LYS A 129      12.992   6.996 -14.852  1.00 96.94           C  
ATOM    972  O   LYS A 129      10.031   6.266 -14.125  1.00 96.94           O  
ATOM    973  CG  LYS A 129      12.836   8.281 -15.648  1.00 96.94           C  
ATOM    974  CD  LYS A 129      13.789   9.367 -15.156  1.00 96.94           C  
ATOM    975  CE  LYS A 129      13.641  10.648 -15.961  1.00 96.94           C  
ATOM    976  NZ  LYS A 129      14.555  11.719 -15.469  1.00 96.94           N  
ATOM    977  N   ASP A 130       9.992   6.680 -16.344  1.00 97.00           N  
ATOM    978  CA  ASP A 130       8.617   7.168 -16.312  1.00 97.00           C  
ATOM    979  C   ASP A 130       7.633   6.055 -16.641  1.00 97.00           C  
ATOM    980  CB  ASP A 130       8.445   8.336 -17.281  1.00 97.00           C  
ATOM    981  O   ASP A 130       6.426   6.289 -16.719  1.00 97.00           O  
ATOM    982  CG  ASP A 130       9.234   9.570 -16.875  1.00 97.00           C  
ATOM    983  OD1 ASP A 130       9.359   9.836 -15.656  1.00 97.00           O  
ATOM    984  OD2 ASP A 130       9.734  10.273 -17.766  1.00 97.00           O  
ATOM    985  N   GLN A 131       8.117   4.898 -16.859  1.00 97.38           N  
ATOM    986  CA  GLN A 131       7.262   3.758 -17.172  1.00 97.38           C  
ATOM    987  C   GLN A 131       6.430   3.344 -15.961  1.00 97.38           C  
ATOM    988  CB  GLN A 131       8.102   2.576 -17.656  1.00 97.38           C  
ATOM    989  O   GLN A 131       6.895   3.430 -14.820  1.00 97.38           O  
ATOM    990  CG  GLN A 131       8.680   2.770 -19.062  1.00 97.38           C  
ATOM    991  CD  GLN A 131       9.477   1.572 -19.531  1.00 97.38           C  
ATOM    992  NE2 GLN A 131       9.586   1.412 -20.844  1.00 97.38           N  
ATOM    993  OE1 GLN A 131      10.000   0.797 -18.719  1.00 97.38           O  
ATOM    994  N   LYS A 132       5.203   2.912 -16.266  1.00 97.38           N  
ATOM    995  CA  LYS A 132       4.293   2.371 -15.258  1.00 97.38           C  
ATOM    996  C   LYS A 132       3.746   1.013 -15.688  1.00 97.38           C  
ATOM    997  CB  LYS A 132       3.141   3.342 -15.000  1.00 97.38           C  
ATOM    998  O   LYS A 132       3.662   0.719 -16.891  1.00 97.38           O  
ATOM    999  CG  LYS A 132       3.588   4.742 -14.602  1.00 97.38           C  
ATOM   1000  CD  LYS A 132       4.273   4.742 -13.242  1.00 97.38           C  
ATOM   1001  CE  LYS A 132       4.629   6.156 -12.797  1.00 97.38           C  
ATOM   1002  NZ  LYS A 132       6.078   6.285 -12.469  1.00 97.38           N  
ATOM   1003  N   GLY A 133       3.488   0.214 -14.648  1.00 97.56           N  
ATOM   1004  CA  GLY A 133       2.912  -1.085 -14.953  1.00 97.56           C  
ATOM   1005  C   GLY A 133       1.783  -1.473 -14.023  1.00 97.56           C  
ATOM   1006  O   GLY A 133       1.745  -1.031 -12.867  1.00 97.56           O  
ATOM   1007  N   PHE A 134       0.896  -2.375 -14.555  1.00 98.06           N  
ATOM   1008  CA  PHE A 134      -0.239  -2.836 -13.766  1.00 98.06           C  
ATOM   1009  C   PHE A 134       0.050  -4.199 -13.148  1.00 98.06           C  
ATOM   1010  CB  PHE A 134      -1.503  -2.910 -14.625  1.00 98.06           C  
ATOM   1011  O   PHE A 134       0.733  -5.027 -13.750  1.00 98.06           O  
ATOM   1012  CG  PHE A 134      -2.172  -1.578 -14.844  1.00 98.06           C  
ATOM   1013  CD1 PHE A 134      -2.982  -1.027 -13.852  1.00 98.06           C  
ATOM   1014  CD2 PHE A 134      -1.988  -0.877 -16.031  1.00 98.06           C  
ATOM   1015  CE1 PHE A 134      -3.602   0.205 -14.047  1.00 98.06           C  
ATOM   1016  CE2 PHE A 134      -2.605   0.355 -16.219  1.00 98.06           C  
ATOM   1017  CZ  PHE A 134      -3.412   0.894 -15.234  1.00 98.06           C  
ATOM   1018  N   GLY A 135      -0.416  -4.293 -11.984  1.00 98.00           N  
ATOM   1019  CA  GLY A 135      -0.412  -5.582 -11.312  1.00 98.00           C  
ATOM   1020  C   GLY A 135      -1.713  -5.883 -10.594  1.00 98.00           C  
ATOM   1021  O   GLY A 135      -2.520  -4.980 -10.359  1.00 98.00           O  
ATOM   1022  N   PHE A 136      -1.850  -7.160 -10.383  1.00 98.56           N  
ATOM   1023  CA  PHE A 136      -2.955  -7.578  -9.531  1.00 98.56           C  
ATOM   1024  C   PHE A 136      -2.729  -7.137  -8.094  1.00 98.56           C  
ATOM   1025  CB  PHE A 136      -3.133  -9.102  -9.594  1.00 98.56           C  
ATOM   1026  O   PHE A 136      -1.604  -7.195  -7.590  1.00 98.56           O  
ATOM   1027  CG  PHE A 136      -4.195  -9.625  -8.664  1.00 98.56           C  
ATOM   1028  CD1 PHE A 136      -3.854 -10.203  -7.449  1.00 98.56           C  
ATOM   1029  CD2 PHE A 136      -5.539  -9.539  -9.016  1.00 98.56           C  
ATOM   1030  CE1 PHE A 136      -4.836 -10.688  -6.590  1.00 98.56           C  
ATOM   1031  CE2 PHE A 136      -6.527 -10.023  -8.156  1.00 98.56           C  
ATOM   1032  CZ  PHE A 136      -6.172 -10.594  -6.945  1.00 98.56           C  
ATOM   1033  N   ALA A 137      -3.826  -6.641  -7.438  1.00 98.56           N  
ATOM   1034  CA  ALA A 137      -3.715  -6.184  -6.055  1.00 98.56           C  
ATOM   1035  C   ALA A 137      -4.695  -6.926  -5.148  1.00 98.56           C  
ATOM   1036  CB  ALA A 137      -3.957  -4.676  -5.973  1.00 98.56           C  
ATOM   1037  O   ALA A 137      -5.801  -7.270  -5.570  1.00 98.56           O  
ATOM   1038  N   TYR A 138      -4.238  -7.219  -3.965  1.00 98.44           N  
ATOM   1039  CA  TYR A 138      -5.070  -7.859  -2.951  1.00 98.44           C  
ATOM   1040  C   TYR A 138      -4.742  -7.328  -1.561  1.00 98.44           C  
ATOM   1041  CB  TYR A 138      -4.883  -9.383  -2.988  1.00 98.44           C  
ATOM   1042  O   TYR A 138      -3.682  -6.734  -1.350  1.00 98.44           O  
ATOM   1043  CG  TYR A 138      -3.469  -9.828  -2.699  1.00 98.44           C  
ATOM   1044  CD1 TYR A 138      -2.504  -9.844  -3.703  1.00 98.44           C  
ATOM   1045  CD2 TYR A 138      -3.098 -10.227  -1.422  1.00 98.44           C  
ATOM   1046  CE1 TYR A 138      -1.201 -10.250  -3.441  1.00 98.44           C  
ATOM   1047  CE2 TYR A 138      -1.797 -10.641  -1.148  1.00 98.44           C  
ATOM   1048  OH  TYR A 138       0.430 -11.062  -1.899  1.00 98.44           O  
ATOM   1049  CZ  TYR A 138      -0.858 -10.648  -2.164  1.00 98.44           C  
ATOM   1050  N   GLN A 139      -5.695  -7.496  -0.651  1.00 97.81           N  
ATOM   1051  CA  GLN A 139      -5.453  -7.016   0.705  1.00 97.81           C  
ATOM   1052  C   GLN A 139      -6.348  -7.738   1.711  1.00 97.81           C  
ATOM   1053  CB  GLN A 139      -5.684  -5.508   0.789  1.00 97.81           C  
ATOM   1054  O   GLN A 139      -7.391  -8.281   1.346  1.00 97.81           O  
ATOM   1055  CG  GLN A 139      -7.145  -5.098   0.642  1.00 97.81           C  
ATOM   1056  CD  GLN A 139      -7.355  -3.604   0.800  1.00 97.81           C  
ATOM   1057  NE2 GLN A 139      -8.609  -3.189   0.913  1.00 97.81           N  
ATOM   1058  OE1 GLN A 139      -6.395  -2.826   0.821  1.00 97.81           O  
ATOM   1059  N   ALA A 140      -5.848  -7.781   2.904  1.00 98.31           N  
ATOM   1060  CA  ALA A 140      -6.578  -8.227   4.086  1.00 98.31           C  
ATOM   1061  C   ALA A 140      -6.480  -7.203   5.215  1.00 98.31           C  
ATOM   1062  CB  ALA A 140      -6.055  -9.578   4.559  1.00 98.31           C  
ATOM   1063  O   ALA A 140      -5.418  -6.613   5.434  1.00 98.31           O  
ATOM   1064  N   LYS A 141      -7.676  -7.016   5.973  1.00 98.06           N  
ATOM   1065  CA  LYS A 141      -7.727  -6.008   7.027  1.00 98.06           C  
ATOM   1066  C   LYS A 141      -8.453  -6.543   8.258  1.00 98.06           C  
ATOM   1067  CB  LYS A 141      -8.414  -4.738   6.523  1.00 98.06           C  
ATOM   1068  O   LYS A 141      -9.367  -7.363   8.141  1.00 98.06           O  
ATOM   1069  CG  LYS A 141      -7.703  -4.070   5.355  1.00 98.06           C  
ATOM   1070  CD  LYS A 141      -8.453  -2.830   4.883  1.00 98.06           C  
ATOM   1071  CE  LYS A 141      -7.723  -2.146   3.730  1.00 98.06           C  
ATOM   1072  NZ  LYS A 141      -8.438  -0.917   3.277  1.00 98.06           N  
ATOM   1073  N   ALA A 142      -7.938  -6.094   9.336  1.00 98.50           N  
ATOM   1074  CA  ALA A 142      -8.602  -6.348  10.617  1.00 98.50           C  
ATOM   1075  C   ALA A 142      -8.398  -5.180  11.578  1.00 98.50           C  
ATOM   1076  CB  ALA A 142      -8.078  -7.641  11.234  1.00 98.50           C  
ATOM   1077  O   ALA A 142      -7.301  -4.633  11.680  1.00 98.50           O  
ATOM   1078  N   GLY A 143      -9.531  -4.805  12.227  1.00 98.12           N  
ATOM   1079  CA  GLY A 143      -9.422  -3.686  13.156  1.00 98.12           C  
ATOM   1080  C   GLY A 143     -10.688  -3.439  13.945  1.00 98.12           C  
ATOM   1081  O   GLY A 143     -11.531  -4.332  14.078  1.00 98.12           O  
ATOM   1082  N   VAL A 144     -10.664  -2.270  14.508  1.00 97.81           N  
ATOM   1083  CA  VAL A 144     -11.805  -1.896  15.352  1.00 97.81           C  
ATOM   1084  C   VAL A 144     -12.281  -0.495  14.977  1.00 97.81           C  
ATOM   1085  CB  VAL A 144     -11.438  -1.955  16.844  1.00 97.81           C  
ATOM   1086  O   VAL A 144     -11.484   0.356  14.578  1.00 97.81           O  
ATOM   1087  CG1 VAL A 144     -11.156  -3.393  17.281  1.00 97.81           C  
ATOM   1088  CG2 VAL A 144     -10.234  -1.062  17.141  1.00 97.81           C  
ATOM   1089  N   SER A 145     -13.602  -0.318  15.047  1.00 96.75           N  
ATOM   1090  CA  SER A 145     -14.195   0.994  14.820  1.00 96.75           C  
ATOM   1091  C   SER A 145     -14.883   1.512  16.078  1.00 96.75           C  
ATOM   1092  CB  SER A 145     -15.203   0.935  13.672  1.00 96.75           C  
ATOM   1093  O   SER A 145     -15.422   0.730  16.875  1.00 96.75           O  
ATOM   1094  OG  SER A 145     -16.297   0.090  14.000  1.00 96.75           O  
ATOM   1095  N   TYR A 146     -14.781   2.799  16.281  1.00 96.00           N  
ATOM   1096  CA  TYR A 146     -15.391   3.461  17.438  1.00 96.00           C  
ATOM   1097  C   TYR A 146     -16.406   4.508  16.984  1.00 96.00           C  
ATOM   1098  CB  TYR A 146     -14.328   4.117  18.312  1.00 96.00           C  
ATOM   1099  O   TYR A 146     -16.078   5.391  16.188  1.00 96.00           O  
ATOM   1100  CG  TYR A 146     -14.883   4.809  19.531  1.00 96.00           C  
ATOM   1101  CD1 TYR A 146     -14.984   6.195  19.578  1.00 96.00           C  
ATOM   1102  CD2 TYR A 146     -15.305   4.074  20.641  1.00 96.00           C  
ATOM   1103  CE1 TYR A 146     -15.500   6.840  20.703  1.00 96.00           C  
ATOM   1104  CE2 TYR A 146     -15.820   4.707  21.766  1.00 96.00           C  
ATOM   1105  OH  TYR A 146     -16.422   6.715  22.906  1.00 96.00           O  
ATOM   1106  CZ  TYR A 146     -15.914   6.086  21.781  1.00 96.00           C  
ATOM   1107  N   ASP A 147     -17.688   4.395  17.453  1.00 93.31           N  
ATOM   1108  CA  ASP A 147     -18.766   5.320  17.109  1.00 93.31           C  
ATOM   1109  C   ASP A 147     -18.656   6.605  17.922  1.00 93.31           C  
ATOM   1110  CB  ASP A 147     -20.125   4.664  17.328  1.00 93.31           C  
ATOM   1111  O   ASP A 147     -19.062   6.645  19.094  1.00 93.31           O  
ATOM   1112  CG  ASP A 147     -20.359   3.459  16.438  1.00 93.31           C  
ATOM   1113  OD1 ASP A 147     -19.766   3.387  15.344  1.00 93.31           O  
ATOM   1114  OD2 ASP A 147     -21.156   2.574  16.828  1.00 93.31           O  
ATOM   1115  N   VAL A 148     -18.016   7.656  17.359  1.00 94.31           N  
ATOM   1116  CA  VAL A 148     -17.906   8.953  18.016  1.00 94.31           C  
ATOM   1117  C   VAL A 148     -19.281   9.625  18.062  1.00 94.31           C  
ATOM   1118  CB  VAL A 148     -16.891   9.875  17.312  1.00 94.31           C  
ATOM   1119  O   VAL A 148     -19.703  10.117  19.109  1.00 94.31           O  
ATOM   1120  CG1 VAL A 148     -16.844  11.250  17.969  1.00 94.31           C  
ATOM   1121  CG2 VAL A 148     -15.500   9.234  17.312  1.00 94.31           C  
ATOM   1122  N   THR A 149     -19.891   9.680  16.953  1.00 91.75           N  
ATOM   1123  CA  THR A 149     -21.281  10.070  16.750  1.00 91.75           C  
ATOM   1124  C   THR A 149     -22.000   9.047  15.883  1.00 91.75           C  
ATOM   1125  CB  THR A 149     -21.375  11.461  16.094  1.00 91.75           C  
ATOM   1126  O   THR A 149     -21.375   8.156  15.305  1.00 91.75           O  
ATOM   1127  CG2 THR A 149     -20.516  12.477  16.828  1.00 91.75           C  
ATOM   1128  OG1 THR A 149     -20.938  11.375  14.734  1.00 91.75           O  
ATOM   1129  N   PRO A 150     -23.344   9.109  15.867  1.00 86.56           N  
ATOM   1130  CA  PRO A 150     -24.062   8.156  15.016  1.00 86.56           C  
ATOM   1131  C   PRO A 150     -23.609   8.211  13.555  1.00 86.56           C  
ATOM   1132  CB  PRO A 150     -25.531   8.586  15.148  1.00 86.56           C  
ATOM   1133  O   PRO A 150     -23.750   7.230  12.820  1.00 86.56           O  
ATOM   1134  CG  PRO A 150     -25.609   9.211  16.500  1.00 86.56           C  
ATOM   1135  CD  PRO A 150     -24.344   9.945  16.781  1.00 86.56           C  
ATOM   1136  N   GLU A 151     -22.906   9.289  13.141  1.00 90.75           N  
ATOM   1137  CA  GLU A 151     -22.562   9.492  11.734  1.00 90.75           C  
ATOM   1138  C   GLU A 151     -21.047   9.422  11.523  1.00 90.75           C  
ATOM   1139  CB  GLU A 151     -23.094  10.828  11.234  1.00 90.75           C  
ATOM   1140  O   GLU A 151     -20.578   9.234  10.398  1.00 90.75           O  
ATOM   1141  CG  GLU A 151     -24.625  10.898  11.164  1.00 90.75           C  
ATOM   1142  CD  GLU A 151     -25.266  11.281  12.484  1.00 90.75           C  
ATOM   1143  OE1 GLU A 151     -26.516  11.211  12.594  1.00 90.75           O  
ATOM   1144  OE2 GLU A 151     -24.516  11.664  13.414  1.00 90.75           O  
ATOM   1145  N   ILE A 152     -20.266   9.602  12.672  1.00 93.44           N  
ATOM   1146  CA  ILE A 152     -18.812   9.641  12.555  1.00 93.44           C  
ATOM   1147  C   ILE A 152     -18.219   8.461  13.328  1.00 93.44           C  
ATOM   1148  CB  ILE A 152     -18.234  10.969  13.086  1.00 93.44           C  
ATOM   1149  O   ILE A 152     -18.469   8.289  14.516  1.00 93.44           O  
ATOM   1150  CG1 ILE A 152     -18.781  12.148  12.266  1.00 93.44           C  
ATOM   1151  CG2 ILE A 152     -16.703  10.945  13.055  1.00 93.44           C  
ATOM   1152  CD1 ILE A 152     -18.406  13.516  12.820  1.00 93.44           C  
ATOM   1153  N   LYS A 153     -17.359   7.746  12.617  1.00 95.19           N  
ATOM   1154  CA  LYS A 153     -16.641   6.617  13.219  1.00 95.19           C  
ATOM   1155  C   LYS A 153     -15.141   6.742  13.016  1.00 95.19           C  
ATOM   1156  CB  LYS A 153     -17.156   5.297  12.633  1.00 95.19           C  
ATOM   1157  O   LYS A 153     -14.680   7.113  11.930  1.00 95.19           O  
ATOM   1158  CG  LYS A 153     -18.625   5.039  12.875  1.00 95.19           C  
ATOM   1159  CD  LYS A 153     -19.062   3.693  12.305  1.00 95.19           C  
ATOM   1160  CE  LYS A 153     -20.547   3.426  12.555  1.00 95.19           C  
ATOM   1161  NZ  LYS A 153     -20.953   2.074  12.070  1.00 95.19           N  
ATOM   1162  N   LEU A 154     -14.531   6.484  14.047  1.00 97.31           N  
ATOM   1163  CA  LEU A 154     -13.078   6.340  13.953  1.00 97.31           C  
ATOM   1164  C   LEU A 154     -12.688   4.867  13.914  1.00 97.31           C  
ATOM   1165  CB  LEU A 154     -12.398   7.035  15.125  1.00 97.31           C  
ATOM   1166  O   LEU A 154     -13.320   4.031  14.562  1.00 97.31           O  
ATOM   1167  CG  LEU A 154     -12.695   8.523  15.305  1.00 97.31           C  
ATOM   1168  CD1 LEU A 154     -12.008   9.062  16.562  1.00 97.31           C  
ATOM   1169  CD2 LEU A 154     -12.266   9.312  14.070  1.00 97.31           C  
ATOM   1170  N   PHE A 155     -11.602   4.586  13.078  1.00 96.94           N  
ATOM   1171  CA  PHE A 155     -11.188   3.189  13.055  1.00 96.94           C  
ATOM   1172  C   PHE A 155      -9.672   3.076  13.055  1.00 96.94           C  
ATOM   1173  CB  PHE A 155     -11.766   2.477  11.820  1.00 96.94           C  
ATOM   1174  O   PHE A 155      -8.969   4.020  12.680  1.00 96.94           O  
ATOM   1175  CG  PHE A 155     -11.164   2.934  10.523  1.00 96.94           C  
ATOM   1176  CD1 PHE A 155     -11.711   4.008   9.828  1.00 96.94           C  
ATOM   1177  CD2 PHE A 155     -10.055   2.289   9.984  1.00 96.94           C  
ATOM   1178  CE1 PHE A 155     -11.164   4.434   8.625  1.00 96.94           C  
ATOM   1179  CE2 PHE A 155      -9.500   2.709   8.781  1.00 96.94           C  
ATOM   1180  CZ  PHE A 155     -10.055   3.781   8.102  1.00 96.94           C  
ATOM   1181  N   ALA A 156      -9.266   1.968  13.555  1.00 98.12           N  
ATOM   1182  CA  ALA A 156      -7.855   1.578  13.555  1.00 98.12           C  
ATOM   1183  C   ALA A 156      -7.703   0.073  13.359  1.00 98.12           C  
ATOM   1184  CB  ALA A 156      -7.188   2.010  14.859  1.00 98.12           C  
ATOM   1185  O   ALA A 156      -8.531  -0.710  13.836  1.00 98.12           O  
ATOM   1186  N   GLY A 157      -6.586  -0.256  12.562  1.00 97.00           N  
ATOM   1187  CA  GLY A 157      -6.414  -1.680  12.328  1.00 97.00           C  
ATOM   1188  C   GLY A 157      -5.133  -2.012  11.586  1.00 97.00           C  
ATOM   1189  O   GLY A 157      -4.301  -1.132  11.352  1.00 97.00           O  
ATOM   1190  N   ALA A 158      -5.035  -3.273  11.391  1.00 96.69           N  
ATOM   1191  CA  ALA A 158      -3.908  -3.805  10.625  1.00 96.69           C  
ATOM   1192  C   ALA A 158      -4.312  -4.113   9.188  1.00 96.69           C  
ATOM   1193  CB  ALA A 158      -3.355  -5.059  11.305  1.00 96.69           C  
ATOM   1194  O   ALA A 158      -5.457  -4.477   8.922  1.00 96.69           O  
ATOM   1195  N   ARG A 159      -3.285  -3.945   8.312  1.00 94.94           N  
ATOM   1196  CA  ARG A 159      -3.520  -4.184   6.891  1.00 94.94           C  
ATOM   1197  C   ARG A 159      -2.334  -4.898   6.250  1.00 94.94           C  
ATOM   1198  CB  ARG A 159      -3.789  -2.863   6.164  1.00 94.94           C  
ATOM   1199  O   ARG A 159      -1.181  -4.535   6.492  1.00 94.94           O  
ATOM   1200  CG  ARG A 159      -3.967  -3.014   4.660  1.00 94.94           C  
ATOM   1201  CD  ARG A 159      -4.176  -1.668   3.980  1.00 94.94           C  
ATOM   1202  NE  ARG A 159      -3.486  -1.600   2.695  1.00 94.94           N  
ATOM   1203  NH1 ARG A 159      -4.234   0.522   2.172  1.00 94.94           N  
ATOM   1204  NH2 ARG A 159      -2.863  -0.605   0.722  1.00 94.94           N  
ATOM   1205  CZ  ARG A 159      -3.529  -0.561   1.866  1.00 94.94           C  
ATOM   1206  N   TYR A 160      -2.725  -5.871   5.547  1.00 96.25           N  
ATOM   1207  CA  TYR A 160      -1.781  -6.488   4.621  1.00 96.25           C  
ATOM   1208  C   TYR A 160      -2.160  -6.184   3.176  1.00 96.25           C  
ATOM   1209  CB  TYR A 160      -1.726  -8.000   4.840  1.00 96.25           C  
ATOM   1210  O   TYR A 160      -3.297  -6.426   2.762  1.00 96.25           O  
ATOM   1211  CG  TYR A 160      -0.854  -8.727   3.842  1.00 96.25           C  
ATOM   1212  CD1 TYR A 160      -1.417  -9.477   2.811  1.00 96.25           C  
ATOM   1213  CD2 TYR A 160       0.532  -8.664   3.930  1.00 96.25           C  
ATOM   1214  CE1 TYR A 160      -0.619 -10.148   1.890  1.00 96.25           C  
ATOM   1215  CE2 TYR A 160       1.341  -9.336   3.016  1.00 96.25           C  
ATOM   1216  OH  TYR A 160       1.553 -10.734   1.093  1.00 96.25           O  
ATOM   1217  CZ  TYR A 160       0.757 -10.070   2.000  1.00 96.25           C  
ATOM   1218  N   PHE A 161      -1.139  -5.691   2.436  1.00 95.44           N  
ATOM   1219  CA  PHE A 161      -1.355  -5.336   1.038  1.00 95.44           C  
ATOM   1220  C   PHE A 161      -0.276  -5.941   0.150  1.00 95.44           C  
ATOM   1221  CB  PHE A 161      -1.382  -3.812   0.868  1.00 95.44           C  
ATOM   1222  O   PHE A 161       0.909  -5.898   0.489  1.00 95.44           O  
ATOM   1223  CG  PHE A 161      -1.479  -3.363  -0.565  1.00 95.44           C  
ATOM   1224  CD1 PHE A 161      -0.337  -3.018  -1.278  1.00 95.44           C  
ATOM   1225  CD2 PHE A 161      -2.711  -3.287  -1.199  1.00 95.44           C  
ATOM   1226  CE1 PHE A 161      -0.424  -2.602  -2.605  1.00 95.44           C  
ATOM   1227  CE2 PHE A 161      -2.807  -2.871  -2.525  1.00 95.44           C  
ATOM   1228  CZ  PHE A 161      -1.661  -2.529  -3.225  1.00 95.44           C  
ATOM   1229  N   GLY A 162      -0.753  -6.461  -0.929  1.00 95.38           N  
ATOM   1230  CA  GLY A 162       0.169  -7.031  -1.897  1.00 95.38           C  
ATOM   1231  C   GLY A 162      -0.245  -6.781  -3.336  1.00 95.38           C  
ATOM   1232  O   GLY A 162      -1.417  -6.516  -3.611  1.00 95.38           O  
ATOM   1233  N   SER A 163       0.756  -6.805  -4.176  1.00 98.00           N  
ATOM   1234  CA  SER A 163       0.544  -6.727  -5.621  1.00 98.00           C  
ATOM   1235  C   SER A 163       1.604  -7.516  -6.379  1.00 98.00           C  
ATOM   1236  CB  SER A 163       0.552  -5.270  -6.082  1.00 98.00           C  
ATOM   1237  O   SER A 163       2.771  -7.539  -5.980  1.00 98.00           O  
ATOM   1238  OG  SER A 163       0.411  -5.188  -7.492  1.00 98.00           O  
ATOM   1239  N   TYR A 164       1.125  -8.188  -7.438  1.00 97.25           N  
ATOM   1240  CA  TYR A 164       2.072  -8.914  -8.273  1.00 97.25           C  
ATOM   1241  C   TYR A 164       1.689  -8.820  -9.742  1.00 97.25           C  
ATOM   1242  CB  TYR A 164       2.143 -10.383  -7.848  1.00 97.25           C  
ATOM   1243  O   TYR A 164       0.539  -8.523 -10.078  1.00 97.25           O  
ATOM   1244  CG  TYR A 164       0.855 -11.141  -8.062  1.00 97.25           C  
ATOM   1245  CD1 TYR A 164      -0.125 -11.180  -7.074  1.00 97.25           C  
ATOM   1246  CD2 TYR A 164       0.618 -11.820  -9.258  1.00 97.25           C  
ATOM   1247  CE1 TYR A 164      -1.312 -11.883  -7.270  1.00 97.25           C  
ATOM   1248  CE2 TYR A 164      -0.566 -12.516  -9.461  1.00 97.25           C  
ATOM   1249  OH  TYR A 164      -2.697 -13.234  -8.656  1.00 97.25           O  
ATOM   1250  CZ  TYR A 164      -1.524 -12.547  -8.461  1.00 97.25           C  
ATOM   1251  N   GLY A 165       2.715  -8.984 -10.609  1.00 97.06           N  
ATOM   1252  CA  GLY A 165       2.453  -9.031 -12.039  1.00 97.06           C  
ATOM   1253  C   GLY A 165       3.027  -7.852 -12.797  1.00 97.06           C  
ATOM   1254  O   GLY A 165       3.123  -7.879 -14.023  1.00 97.06           O  
ATOM   1255  N   ALA A 166       3.453  -6.832 -12.055  1.00 97.69           N  
ATOM   1256  CA  ALA A 166       4.047  -5.680 -12.734  1.00 97.69           C  
ATOM   1257  C   ALA A 166       5.480  -5.980 -13.164  1.00 97.69           C  
ATOM   1258  CB  ALA A 166       4.016  -4.457 -11.820  1.00 97.69           C  
ATOM   1259  O   ALA A 166       6.281  -6.492 -12.383  1.00 97.69           O  
ATOM   1260  N   SER A 167       5.766  -5.727 -14.438  1.00 98.00           N  
ATOM   1261  CA  SER A 167       7.105  -5.918 -14.984  1.00 98.00           C  
ATOM   1262  C   SER A 167       7.547  -4.703 -15.797  1.00 98.00           C  
ATOM   1263  CB  SER A 167       7.152  -7.168 -15.859  1.00 98.00           C  
ATOM   1264  O   SER A 167       6.715  -3.957 -16.312  1.00 98.00           O  
ATOM   1265  OG  SER A 167       6.219  -7.078 -16.922  1.00 98.00           O  
ATOM   1266  N   PHE A 168       8.891  -4.488 -15.820  1.00 98.25           N  
ATOM   1267  CA  PHE A 168       9.391  -3.250 -16.406  1.00 98.25           C  
ATOM   1268  C   PHE A 168      10.688  -3.498 -17.172  1.00 98.25           C  
ATOM   1269  CB  PHE A 168       9.609  -2.188 -15.328  1.00 98.25           C  
ATOM   1270  O   PHE A 168      11.391  -4.480 -16.906  1.00 98.25           O  
ATOM   1271  CG  PHE A 168       8.383  -1.895 -14.508  1.00 98.25           C  
ATOM   1272  CD1 PHE A 168       7.473  -0.922 -14.914  1.00 98.25           C  
ATOM   1273  CD2 PHE A 168       8.133  -2.592 -13.336  1.00 98.25           C  
ATOM   1274  CE1 PHE A 168       6.336  -0.648 -14.156  1.00 98.25           C  
ATOM   1275  CE2 PHE A 168       6.996  -2.324 -12.570  1.00 98.25           C  
ATOM   1276  CZ  PHE A 168       6.102  -1.352 -12.984  1.00 98.25           C  
ATOM   1277  N   ASN A 169      10.969  -2.615 -18.047  1.00 97.75           N  
ATOM   1278  CA  ASN A 169      12.320  -2.494 -18.594  1.00 97.75           C  
ATOM   1279  C   ASN A 169      13.297  -1.961 -17.562  1.00 97.75           C  
ATOM   1280  CB  ASN A 169      12.312  -1.595 -19.844  1.00 97.75           C  
ATOM   1281  O   ASN A 169      12.922  -1.179 -16.688  1.00 97.75           O  
ATOM   1282  CG  ASN A 169      11.438  -2.133 -20.953  1.00 97.75           C  
ATOM   1283  ND2 ASN A 169      11.805  -3.289 -21.484  1.00 97.75           N  
ATOM   1284  OD1 ASN A 169      10.438  -1.513 -21.328  1.00 97.75           O  
ATOM   1285  N   LYS A 170      14.516  -2.344 -17.656  1.00 95.88           N  
ATOM   1286  CA  LYS A 170      15.500  -2.014 -16.625  1.00 95.88           C  
ATOM   1287  C   LYS A 170      16.281  -0.757 -17.000  1.00 95.88           C  
ATOM   1288  CB  LYS A 170      16.469  -3.184 -16.422  1.00 95.88           C  
ATOM   1289  O   LYS A 170      16.422   0.158 -16.188  1.00 95.88           O  
ATOM   1290  CG  LYS A 170      17.469  -2.959 -15.297  1.00 95.88           C  
ATOM   1291  CD  LYS A 170      18.328  -4.199 -15.055  1.00 95.88           C  
ATOM   1292  CE  LYS A 170      19.312  -3.990 -13.914  1.00 95.88           C  
ATOM   1293  NZ  LYS A 170      20.031  -5.250 -13.570  1.00 95.88           N  
ATOM   1294  N   GLU A 171      16.828  -0.713 -18.250  1.00 95.00           N  
ATOM   1295  CA  GLU A 171      17.688   0.411 -18.609  1.00 95.00           C  
ATOM   1296  C   GLU A 171      17.234   1.041 -19.938  1.00 95.00           C  
ATOM   1297  CB  GLU A 171      19.141  -0.035 -18.703  1.00 95.00           C  
ATOM   1298  O   GLU A 171      17.188   2.266 -20.062  1.00 95.00           O  
ATOM   1299  CG  GLU A 171      19.797  -0.318 -17.359  1.00 95.00           C  
ATOM   1300  CD  GLU A 171      21.281  -0.022 -17.344  1.00 95.00           C  
ATOM   1301  OE1 GLU A 171      21.906  -0.158 -16.266  1.00 95.00           O  
ATOM   1302  OE2 GLU A 171      21.828   0.351 -18.406  1.00 95.00           O  
ATOM   1303  N   THR A 172      16.953   0.252 -20.859  1.00 96.56           N  
ATOM   1304  CA  THR A 172      16.516   0.708 -22.172  1.00 96.56           C  
ATOM   1305  C   THR A 172      15.141   0.142 -22.500  1.00 96.56           C  
ATOM   1306  CB  THR A 172      17.516   0.307 -23.266  1.00 96.56           C  
ATOM   1307  O   THR A 172      14.703  -0.844 -21.906  1.00 96.56           O  
ATOM   1308  CG2 THR A 172      18.906   0.885 -23.000  1.00 96.56           C  
ATOM   1309  OG1 THR A 172      17.609  -1.122 -23.328  1.00 96.56           O  
ATOM   1310  N   VAL A 173      14.492   0.770 -23.359  1.00 95.75           N  
ATOM   1311  CA  VAL A 173      13.195   0.259 -23.812  1.00 95.75           C  
ATOM   1312  C   VAL A 173      13.406  -0.978 -24.672  1.00 95.75           C  
ATOM   1313  CB  VAL A 173      12.406   1.332 -24.594  1.00 95.75           C  
ATOM   1314  O   VAL A 173      14.172  -0.943 -25.641  1.00 95.75           O  
ATOM   1315  CG1 VAL A 173      11.062   0.775 -25.062  1.00 95.75           C  
ATOM   1316  CG2 VAL A 173      12.203   2.576 -23.719  1.00 95.75           C  
ATOM   1317  N   SER A 174      12.797  -2.045 -24.266  1.00 94.88           N  
ATOM   1318  CA  SER A 174      12.922  -3.307 -24.984  1.00 94.88           C  
ATOM   1319  C   SER A 174      11.625  -4.109 -24.906  1.00 94.88           C  
ATOM   1320  CB  SER A 174      14.078  -4.137 -24.422  1.00 94.88           C  
ATOM   1321  O   SER A 174      10.742  -3.801 -24.109  1.00 94.88           O  
ATOM   1322  OG  SER A 174      13.750  -4.664 -23.156  1.00 94.88           O  
ATOM   1323  N   ALA A 175      11.523  -5.016 -25.844  1.00 92.19           N  
ATOM   1324  CA  ALA A 175      10.352  -5.891 -25.844  1.00 92.19           C  
ATOM   1325  C   ALA A 175      10.367  -6.836 -24.641  1.00 92.19           C  
ATOM   1326  CB  ALA A 175      10.289  -6.688 -27.141  1.00 92.19           C  
ATOM   1327  O   ALA A 175       9.312  -7.246 -24.156  1.00 92.19           O  
ATOM   1328  N   THR A 176      11.523  -7.086 -24.188  1.00 94.81           N  
ATOM   1329  CA  THR A 176      11.656  -7.988 -23.047  1.00 94.81           C  
ATOM   1330  C   THR A 176      11.750  -7.203 -21.734  1.00 94.81           C  
ATOM   1331  CB  THR A 176      12.898  -8.891 -23.188  1.00 94.81           C  
ATOM   1332  O   THR A 176      12.641  -6.371 -21.578  1.00 94.81           O  
ATOM   1333  CG2 THR A 176      12.969  -9.914 -22.062  1.00 94.81           C  
ATOM   1334  OG1 THR A 176      12.828  -9.586 -24.438  1.00 94.81           O  
ATOM   1335  N   LYS A 177      10.836  -7.582 -20.766  1.00 95.69           N  
ATOM   1336  CA  LYS A 177      10.875  -6.953 -19.453  1.00 95.69           C  
ATOM   1337  C   LYS A 177      11.867  -7.668 -18.531  1.00 95.69           C  
ATOM   1338  CB  LYS A 177       9.484  -6.945 -18.828  1.00 95.69           C  
ATOM   1339  O   LYS A 177      11.883  -8.898 -18.469  1.00 95.69           O  
ATOM   1340  CG  LYS A 177       8.430  -6.227 -19.656  1.00 95.69           C  
ATOM   1341  CD  LYS A 177       8.695  -4.727 -19.703  1.00 95.69           C  
ATOM   1342  CE  LYS A 177       7.590  -3.994 -20.469  1.00 95.69           C  
ATOM   1343  NZ  LYS A 177       7.949  -2.566 -20.719  1.00 95.69           N  
ATOM   1344  N   GLU A 178      12.672  -6.898 -17.859  1.00 96.44           N  
ATOM   1345  CA  GLU A 178      13.758  -7.488 -17.094  1.00 96.44           C  
ATOM   1346  C   GLU A 178      13.523  -7.340 -15.586  1.00 96.44           C  
ATOM   1347  CB  GLU A 178      15.094  -6.848 -17.469  1.00 96.44           C  
ATOM   1348  O   GLU A 178      14.242  -7.918 -14.781  1.00 96.44           O  
ATOM   1349  CG  GLU A 178      15.508  -7.105 -18.922  1.00 96.44           C  
ATOM   1350  CD  GLU A 178      16.734  -6.320 -19.344  1.00 96.44           C  
ATOM   1351  OE1 GLU A 178      17.859  -6.871 -19.266  1.00 96.44           O  
ATOM   1352  OE2 GLU A 178      16.578  -5.148 -19.750  1.00 96.44           O  
ATOM   1353  N   ILE A 179      12.570  -6.477 -15.250  1.00 97.19           N  
ATOM   1354  CA  ILE A 179      12.266  -6.273 -13.836  1.00 97.19           C  
ATOM   1355  C   ILE A 179      10.852  -6.770 -13.539  1.00 97.19           C  
ATOM   1356  CB  ILE A 179      12.414  -4.789 -13.430  1.00 97.19           C  
ATOM   1357  O   ILE A 179       9.898  -6.363 -14.195  1.00 97.19           O  
ATOM   1358  CG1 ILE A 179      13.859  -4.324 -13.617  1.00 97.19           C  
ATOM   1359  CG2 ILE A 179      11.945  -4.574 -11.984  1.00 97.19           C  
ATOM   1360  CD1 ILE A 179      14.062  -2.834 -13.375  1.00 97.19           C  
ATOM   1361  N   ASN A 180      10.703  -7.633 -12.555  1.00 97.38           N  
ATOM   1362  CA  ASN A 180       9.422  -8.086 -12.023  1.00 97.38           C  
ATOM   1363  C   ASN A 180       9.242  -7.680 -10.562  1.00 97.38           C  
ATOM   1364  CB  ASN A 180       9.289  -9.602 -12.172  1.00 97.38           C  
ATOM   1365  O   ASN A 180      10.141  -7.891  -9.742  1.00 97.38           O  
ATOM   1366  CG  ASN A 180       9.344 -10.055 -13.617  1.00 97.38           C  
ATOM   1367  ND2 ASN A 180      10.453 -10.688 -13.992  1.00 97.38           N  
ATOM   1368  OD1 ASN A 180       8.406  -9.844 -14.383  1.00 97.38           O  
ATOM   1369  N   VAL A 181       8.062  -7.203 -10.289  1.00 97.06           N  
ATOM   1370  CA  VAL A 181       7.871  -6.625  -8.961  1.00 97.06           C  
ATOM   1371  C   VAL A 181       6.824  -7.426  -8.195  1.00 97.06           C  
ATOM   1372  CB  VAL A 181       7.449  -5.141  -9.047  1.00 97.06           C  
ATOM   1373  O   VAL A 181       5.746  -7.715  -8.719  1.00 97.06           O  
ATOM   1374  CG1 VAL A 181       7.090  -4.602  -7.664  1.00 97.06           C  
ATOM   1375  CG2 VAL A 181       8.562  -4.305  -9.680  1.00 97.06           C  
ATOM   1376  N   LEU A 182       7.160  -7.840  -7.086  1.00 95.50           N  
ATOM   1377  CA  LEU A 182       6.246  -8.273  -6.035  1.00 95.50           C  
ATOM   1378  C   LEU A 182       6.234  -7.285  -4.875  1.00 95.50           C  
ATOM   1379  CB  LEU A 182       6.637  -9.664  -5.531  1.00 95.50           C  
ATOM   1380  O   LEU A 182       7.223  -7.164  -4.148  1.00 95.50           O  
ATOM   1381  CG  LEU A 182       5.793 -10.234  -4.387  1.00 95.50           C  
ATOM   1382  CD1 LEU A 182       4.379 -10.539  -4.867  1.00 95.50           C  
ATOM   1383  CD2 LEU A 182       6.449 -11.484  -3.809  1.00 95.50           C  
ATOM   1384  N   TYR A 183       5.148  -6.605  -4.785  1.00 94.75           N  
ATOM   1385  CA  TYR A 183       4.938  -5.598  -3.750  1.00 94.75           C  
ATOM   1386  C   TYR A 183       4.113  -6.160  -2.598  1.00 94.75           C  
ATOM   1387  CB  TYR A 183       4.238  -4.363  -4.336  1.00 94.75           C  
ATOM   1388  O   TYR A 183       2.967  -6.574  -2.791  1.00 94.75           O  
ATOM   1389  CG  TYR A 183       4.207  -3.182  -3.398  1.00 94.75           C  
ATOM   1390  CD1 TYR A 183       3.357  -3.168  -2.293  1.00 94.75           C  
ATOM   1391  CD2 TYR A 183       5.023  -2.078  -3.615  1.00 94.75           C  
ATOM   1392  CE1 TYR A 183       3.322  -2.080  -1.427  1.00 94.75           C  
ATOM   1393  CE2 TYR A 183       4.996  -0.984  -2.756  1.00 94.75           C  
ATOM   1394  OH  TYR A 183       4.113   0.086  -0.813  1.00 94.75           O  
ATOM   1395  CZ  TYR A 183       4.145  -0.994  -1.666  1.00 94.75           C  
ATOM   1396  N   SER A 184       4.703  -6.137  -1.413  1.00 93.25           N  
ATOM   1397  CA  SER A 184       4.000  -6.672  -0.249  1.00 93.25           C  
ATOM   1398  C   SER A 184       4.383  -5.918   1.020  1.00 93.25           C  
ATOM   1399  CB  SER A 184       4.305  -8.164  -0.077  1.00 93.25           C  
ATOM   1400  O   SER A 184       5.566  -5.746   1.313  1.00 93.25           O  
ATOM   1401  OG  SER A 184       3.602  -8.695   1.034  1.00 93.25           O  
ATOM   1402  N   ALA A 185       3.326  -5.547   1.754  1.00 93.00           N  
ATOM   1403  CA  ALA A 185       3.602  -4.773   2.965  1.00 93.00           C  
ATOM   1404  C   ALA A 185       2.531  -5.020   4.023  1.00 93.00           C  
ATOM   1405  CB  ALA A 185       3.689  -3.285   2.639  1.00 93.00           C  
ATOM   1406  O   ALA A 185       1.363  -5.246   3.697  1.00 93.00           O  
ATOM   1407  N   VAL A 186       3.023  -5.047   5.234  1.00 93.44           N  
ATOM   1408  CA  VAL A 186       2.152  -5.039   6.406  1.00 93.44           C  
ATOM   1409  C   VAL A 186       2.227  -3.678   7.094  1.00 93.44           C  
ATOM   1410  CB  VAL A 186       2.525  -6.160   7.398  1.00 93.44           C  
ATOM   1411  O   VAL A 186       3.316  -3.133   7.289  1.00 93.44           O  
ATOM   1412  CG1 VAL A 186       1.656  -6.082   8.648  1.00 93.44           C  
ATOM   1413  CG2 VAL A 186       2.387  -7.527   6.730  1.00 93.44           C  
ATOM   1414  N   GLY A 187       0.997  -3.250   7.418  1.00 93.00           N  
ATOM   1415  CA  GLY A 187       1.015  -1.959   8.086  1.00 93.00           C  
ATOM   1416  C   GLY A 187      -0.194  -1.729   8.977  1.00 93.00           C  
ATOM   1417  O   GLY A 187      -0.937  -2.668   9.273  1.00 93.00           O  
ATOM   1418  N   ALA A 188      -0.192  -0.541   9.492  1.00 94.00           N  
ATOM   1419  CA  ALA A 188      -1.302  -0.095  10.328  1.00 94.00           C  
ATOM   1420  C   ALA A 188      -2.100   1.009   9.641  1.00 94.00           C  
ATOM   1421  CB  ALA A 188      -0.785   0.390  11.688  1.00 94.00           C  
ATOM   1422  O   ALA A 188      -1.554   1.771   8.844  1.00 94.00           O  
ATOM   1423  N   GLU A 189      -3.404   1.008   9.969  1.00 94.75           N  
ATOM   1424  CA  GLU A 189      -4.254   2.047   9.398  1.00 94.75           C  
ATOM   1425  C   GLU A 189      -5.129   2.697  10.461  1.00 94.75           C  
ATOM   1426  CB  GLU A 189      -5.129   1.470   8.281  1.00 94.75           C  
ATOM   1427  O   GLU A 189      -5.473   2.062  11.461  1.00 94.75           O  
ATOM   1428  CG  GLU A 189      -6.129   0.425   8.758  1.00 94.75           C  
ATOM   1429  CD  GLU A 189      -6.984  -0.147   7.641  1.00 94.75           C  
ATOM   1430  OE1 GLU A 189      -7.551  -1.249   7.812  1.00 94.75           O  
ATOM   1431  OE2 GLU A 189      -7.086   0.513   6.582  1.00 94.75           O  
ATOM   1432  N   ALA A 190      -5.336   3.908  10.266  1.00 96.81           N  
ATOM   1433  CA  ALA A 190      -6.266   4.695  11.070  1.00 96.81           C  
ATOM   1434  C   ALA A 190      -7.020   5.703  10.203  1.00 96.81           C  
ATOM   1435  CB  ALA A 190      -5.527   5.410  12.195  1.00 96.81           C  
ATOM   1436  O   ALA A 190      -6.445   6.305   9.297  1.00 96.81           O  
ATOM   1437  N   GLY A 191      -8.305   5.809  10.547  1.00 96.88           N  
ATOM   1438  CA  GLY A 191      -9.070   6.738   9.734  1.00 96.88           C  
ATOM   1439  C   GLY A 191     -10.438   7.047  10.305  1.00 96.88           C  
ATOM   1440  O   GLY A 191     -10.719   6.727  11.461  1.00 96.88           O  
ATOM   1441  N   VAL A 192     -11.219   7.832   9.484  1.00 95.06           N  
ATOM   1442  CA  VAL A 192     -12.578   8.234   9.844  1.00 95.06           C  
ATOM   1443  C   VAL A 192     -13.539   7.859   8.719  1.00 95.06           C  
ATOM   1444  CB  VAL A 192     -12.656   9.750  10.133  1.00 95.06           C  
ATOM   1445  O   VAL A 192     -13.180   7.914   7.543  1.00 95.06           O  
ATOM   1446  CG1 VAL A 192     -12.250  10.562   8.898  1.00 95.06           C  
ATOM   1447  CG2 VAL A 192     -14.070  10.133  10.586  1.00 95.06           C  
TER    1448      VAL A 192                                                      
ENDMDL                                                                          
END                                                                             
