# Supplementary material for: Assessing Wolbachia circulation in wild populations of phlebotomine sand flies from Spain and Morocco: implications for control of leishmaniasis
Source: Parasit Vectors. 2025 Apr 26;18:155. doi: 10.1186/s13071-025-06771-6 (PMC12032678; doi:10.1186/s13071-025-06771-6)
Supplement: Supplementary file 1 — Additional File 1: Dataset S1. Structural predictions of WSP for each of the Wolbachia haplotypes found in the sand flies in this study. Prediction confidence values are shown. The input amino acid sequence as well as templates used in modelling from PDB100 are shown. [file 13071_2025_6771_MOESM1_ESM.zip › Phlebotomuslongicuspis_02e8e/Phlebotomuslongicuspis_02e8e_unrelaxed_rank_002_alphafold2_ptm_model_4_seed_000.pdb]

MODEL     1                                                                     
ATOM      1  N   SER A   1     -17.188 -11.812  31.844  1.00 49.72           N  
ATOM      2  CA  SER A   1     -17.328 -10.758  30.844  1.00 49.72           C  
ATOM      3  C   SER A   1     -17.000 -11.273  29.453  1.00 49.72           C  
ATOM      4  CB  SER A   1     -16.422  -9.578  31.188  1.00 49.72           C  
ATOM      5  O   SER A   1     -15.977 -11.930  29.234  1.00 49.72           O  
ATOM      6  OG  SER A   1     -15.648  -9.195  30.047  1.00 49.72           O  
ATOM      7  N   ASP A   2     -17.812 -12.047  28.750  1.00 53.22           N  
ATOM      8  CA  ASP A   2     -17.703 -12.758  27.469  1.00 53.22           C  
ATOM      9  C   ASP A   2     -17.016 -11.883  26.422  1.00 53.22           C  
ATOM     10  CB  ASP A   2     -19.078 -13.188  26.984  1.00 53.22           C  
ATOM     11  O   ASP A   2     -17.438 -10.750  26.188  1.00 53.22           O  
ATOM     12  CG  ASP A   2     -19.609 -14.414  27.703  1.00 53.22           C  
ATOM     13  OD1 ASP A   2     -18.828 -15.125  28.359  1.00 53.22           O  
ATOM     14  OD2 ASP A   2     -20.828 -14.680  27.609  1.00 53.22           O  
ATOM     15  N   GLU A   3     -15.773 -11.555  26.484  1.00 62.31           N  
ATOM     16  CA  GLU A   3     -14.945 -10.953  25.438  1.00 62.31           C  
ATOM     17  C   GLU A   3     -15.516 -11.234  24.047  1.00 62.31           C  
ATOM     18  CB  GLU A   3     -13.508 -11.477  25.531  1.00 62.31           C  
ATOM     19  O   GLU A   3     -15.844 -12.375  23.719  1.00 62.31           O  
ATOM     20  CG  GLU A   3     -12.594 -10.609  26.375  1.00 62.31           C  
ATOM     21  CD  GLU A   3     -11.164 -11.117  26.422  1.00 62.31           C  
ATOM     22  OE1 GLU A   3     -10.320 -10.508  27.125  1.00 62.31           O  
ATOM     23  OE2 GLU A   3     -10.875 -12.133  25.750  1.00 62.31           O  
ATOM     24  N   GLU A   4     -16.141 -10.242  23.422  1.00 79.00           N  
ATOM     25  CA  GLU A   4     -16.656 -10.359  22.062  1.00 79.00           C  
ATOM     26  C   GLU A   4     -15.516 -10.531  21.062  1.00 79.00           C  
ATOM     27  CB  GLU A   4     -17.484  -9.125  21.703  1.00 79.00           C  
ATOM     28  O   GLU A   4     -14.609  -9.695  20.984  1.00 79.00           O  
ATOM     29  CG  GLU A   4     -18.750  -8.977  22.531  1.00 79.00           C  
ATOM     30  CD  GLU A   4     -19.891  -9.883  22.062  1.00 79.00           C  
ATOM     31  OE1 GLU A   4     -20.828 -10.141  22.859  1.00 79.00           O  
ATOM     32  OE2 GLU A   4     -19.828 -10.344  20.906  1.00 79.00           O  
ATOM     33  N   THR A   5     -15.227 -11.773  20.656  1.00 89.06           N  
ATOM     34  CA  THR A   5     -14.234 -12.109  19.641  1.00 89.06           C  
ATOM     35  C   THR A   5     -14.914 -12.531  18.344  1.00 89.06           C  
ATOM     36  CB  THR A   5     -13.297 -13.227  20.125  1.00 89.06           C  
ATOM     37  O   THR A   5     -16.000 -13.109  18.375  1.00 89.06           O  
ATOM     38  CG2 THR A   5     -12.570 -12.828  21.406  1.00 89.06           C  
ATOM     39  OG1 THR A   5     -14.062 -14.414  20.375  1.00 89.06           O  
ATOM     40  N   SER A   6     -14.359 -12.039  17.250  1.00 92.62           N  
ATOM     41  CA  SER A   6     -14.906 -12.430  15.953  1.00 92.62           C  
ATOM     42  C   SER A   6     -13.836 -12.430  14.867  1.00 92.62           C  
ATOM     43  CB  SER A   6     -16.047 -11.500  15.555  1.00 92.62           C  
ATOM     44  O   SER A   6     -12.805 -11.766  15.008  1.00 92.62           O  
ATOM     45  OG  SER A   6     -15.586 -10.172  15.375  1.00 92.62           O  
ATOM     46  N   TYR A   7     -14.023 -13.281  13.828  1.00 95.56           N  
ATOM     47  CA  TYR A   7     -13.250 -13.266  12.594  1.00 95.56           C  
ATOM     48  C   TYR A   7     -13.977 -12.469  11.516  1.00 95.56           C  
ATOM     49  CB  TYR A   7     -12.992 -14.688  12.102  1.00 95.56           C  
ATOM     50  O   TYR A   7     -15.203 -12.344  11.539  1.00 95.56           O  
ATOM     51  CG  TYR A   7     -12.188 -15.523  13.062  1.00 95.56           C  
ATOM     52  CD1 TYR A   7     -10.789 -15.508  13.039  1.00 95.56           C  
ATOM     53  CD2 TYR A   7     -12.812 -16.344  14.000  1.00 95.56           C  
ATOM     54  CE1 TYR A   7     -10.047 -16.281  13.922  1.00 95.56           C  
ATOM     55  CE2 TYR A   7     -12.078 -17.109  14.891  1.00 95.56           C  
ATOM     56  OH  TYR A   7      -9.961 -17.844  15.727  1.00 95.56           O  
ATOM     57  CZ  TYR A   7     -10.695 -17.078  14.844  1.00 95.56           C  
ATOM     58  N   TYR A   8     -13.172 -11.820  10.648  1.00 95.00           N  
ATOM     59  CA  TYR A   8     -13.812 -11.062   9.578  1.00 95.00           C  
ATOM     60  C   TYR A   8     -12.961 -11.086   8.312  1.00 95.00           C  
ATOM     61  CB  TYR A   8     -14.055  -9.617  10.016  1.00 95.00           C  
ATOM     62  O   TYR A   8     -11.789 -11.453   8.352  1.00 95.00           O  
ATOM     63  CG  TYR A   8     -12.789  -8.820  10.219  1.00 95.00           C  
ATOM     64  CD1 TYR A   8     -12.148  -8.789  11.453  1.00 95.00           C  
ATOM     65  CD2 TYR A   8     -12.227  -8.102   9.164  1.00 95.00           C  
ATOM     66  CE1 TYR A   8     -10.984  -8.055  11.641  1.00 95.00           C  
ATOM     67  CE2 TYR A   8     -11.062  -7.363   9.344  1.00 95.00           C  
ATOM     68  OH  TYR A   8      -9.289  -6.621  10.766  1.00 95.00           O  
ATOM     69  CZ  TYR A   8     -10.445  -7.348  10.578  1.00 95.00           C  
ATOM     70  N   VAL A   9     -13.578 -10.828   7.273  1.00 96.69           N  
ATOM     71  CA  VAL A   9     -12.945 -10.609   5.977  1.00 96.69           C  
ATOM     72  C   VAL A   9     -13.281  -9.211   5.465  1.00 96.69           C  
ATOM     73  CB  VAL A   9     -13.383 -11.672   4.945  1.00 96.69           C  
ATOM     74  O   VAL A   9     -14.375  -8.695   5.711  1.00 96.69           O  
ATOM     75  CG1 VAL A   9     -12.938 -13.062   5.383  1.00 96.69           C  
ATOM     76  CG2 VAL A   9     -14.898 -11.633   4.750  1.00 96.69           C  
ATOM     77  N   ARG A  10     -12.195  -8.586   4.738  1.00 95.62           N  
ATOM     78  CA  ARG A  10     -12.383  -7.254   4.172  1.00 95.62           C  
ATOM     79  C   ARG A  10     -12.000  -7.230   2.695  1.00 95.62           C  
ATOM     80  CB  ARG A  10     -11.555  -6.223   4.941  1.00 95.62           C  
ATOM     81  O   ARG A  10     -10.992  -7.812   2.299  1.00 95.62           O  
ATOM     82  CG  ARG A  10     -12.062  -5.953   6.352  1.00 95.62           C  
ATOM     83  CD  ARG A  10     -11.375  -4.742   6.973  1.00 95.62           C  
ATOM     84  NE  ARG A  10      -9.930  -4.918   7.047  1.00 95.62           N  
ATOM     85  NH1 ARG A  10      -9.516  -2.844   7.980  1.00 95.62           N  
ATOM     86  NH2 ARG A  10      -7.781  -4.277   7.543  1.00 95.62           N  
ATOM     87  CZ  ARG A  10      -9.078  -4.012   7.523  1.00 95.62           C  
ATOM     88  N   LEU A  11     -12.852  -6.684   2.010  1.00 96.06           N  
ATOM     89  CA  LEU A  11     -12.578  -6.336   0.618  1.00 96.06           C  
ATOM     90  C   LEU A  11     -12.625  -4.828   0.415  1.00 96.06           C  
ATOM     91  CB  LEU A  11     -13.594  -7.020  -0.310  1.00 96.06           C  
ATOM     92  O   LEU A  11     -13.562  -4.164   0.858  1.00 96.06           O  
ATOM     93  CG  LEU A  11     -13.352  -6.852  -1.812  1.00 96.06           C  
ATOM     94  CD1 LEU A  11     -12.031  -7.500  -2.211  1.00 96.06           C  
ATOM     95  CD2 LEU A  11     -14.508  -7.449  -2.607  1.00 96.06           C  
ATOM     96  N   GLN A  12     -11.570  -4.324  -0.260  1.00 94.31           N  
ATOM     97  CA  GLN A  12     -11.523  -2.867  -0.339  1.00 94.31           C  
ATOM     98  C   GLN A  12     -11.008  -2.404  -1.698  1.00 94.31           C  
ATOM     99  CB  GLN A  12     -10.648  -2.293   0.778  1.00 94.31           C  
ATOM    100  O   GLN A  12     -10.234  -3.113  -2.348  1.00 94.31           O  
ATOM    101  CG  GLN A  12      -9.172  -2.645   0.646  1.00 94.31           C  
ATOM    102  CD  GLN A  12      -8.539  -3.023   1.972  1.00 94.31           C  
ATOM    103  NE2 GLN A  12      -7.469  -2.330   2.338  1.00 94.31           N  
ATOM    104  OE1 GLN A  12      -9.008  -3.934   2.662  1.00 94.31           O  
ATOM    105  N   TYR A  13     -11.477  -1.276  -2.074  1.00 95.50           N  
ATOM    106  CA  TYR A  13     -10.945  -0.464  -3.164  1.00 95.50           C  
ATOM    107  C   TYR A  13     -10.164   0.729  -2.627  1.00 95.50           C  
ATOM    108  CB  TYR A  13     -12.078   0.023  -4.070  1.00 95.50           C  
ATOM    109  O   TYR A  13     -10.602   1.394  -1.685  1.00 95.50           O  
ATOM    110  CG  TYR A  13     -11.641   1.015  -5.121  1.00 95.50           C  
ATOM    111  CD1 TYR A  13     -11.766   2.385  -4.906  1.00 95.50           C  
ATOM    112  CD2 TYR A  13     -11.094   0.583  -6.324  1.00 95.50           C  
ATOM    113  CE1 TYR A  13     -11.359   3.303  -5.871  1.00 95.50           C  
ATOM    114  CE2 TYR A  13     -10.680   1.491  -7.293  1.00 95.50           C  
ATOM    115  OH  TYR A  13     -10.422   3.750  -8.016  1.00 95.50           O  
ATOM    116  CZ  TYR A  13     -10.820   2.848  -7.059  1.00 95.50           C  
ATOM    117  N   ASN A  14      -9.023   0.971  -3.273  1.00 90.50           N  
ATOM    118  CA  ASN A  14      -8.188   2.104  -2.885  1.00 90.50           C  
ATOM    119  C   ASN A  14      -7.965   3.061  -4.055  1.00 90.50           C  
ATOM    120  CB  ASN A  14      -6.848   1.618  -2.330  1.00 90.50           C  
ATOM    121  O   ASN A  14      -7.602   2.633  -5.148  1.00 90.50           O  
ATOM    122  CG  ASN A  14      -7.012   0.681  -1.149  1.00 90.50           C  
ATOM    123  ND2 ASN A  14      -6.676  -0.588  -1.350  1.00 90.50           N  
ATOM    124  OD1 ASN A  14      -7.438   1.093  -0.068  1.00 90.50           O  
ATOM    125  N   GLY A  15      -8.359   4.301  -3.828  1.00 87.19           N  
ATOM    126  CA  GLY A  15      -7.910   5.336  -4.746  1.00 87.19           C  
ATOM    127  C   GLY A  15      -6.656   6.047  -4.277  1.00 87.19           C  
ATOM    128  O   GLY A  15      -6.629   6.621  -3.188  1.00 87.19           O  
ATOM    129  N   GLU A  16      -5.582   6.004  -5.117  1.00 85.38           N  
ATOM    130  CA  GLU A  16      -4.391   6.773  -4.789  1.00 85.38           C  
ATOM    131  C   GLU A  16      -4.508   8.211  -5.281  1.00 85.38           C  
ATOM    132  CB  GLU A  16      -3.143   6.117  -5.387  1.00 85.38           C  
ATOM    133  O   GLU A  16      -4.668   8.453  -6.477  1.00 85.38           O  
ATOM    134  CG  GLU A  16      -2.977   4.652  -5.008  1.00 85.38           C  
ATOM    135  CD  GLU A  16      -2.695   4.445  -3.525  1.00 85.38           C  
ATOM    136  OE1 GLU A  16      -2.898   3.316  -3.021  1.00 85.38           O  
ATOM    137  OE2 GLU A  16      -2.271   5.418  -2.865  1.00 85.38           O  
ATOM    138  N   ILE A  17      -4.562   9.062  -4.402  1.00 82.06           N  
ATOM    139  CA  ILE A  17      -4.902  10.453  -4.676  1.00 82.06           C  
ATOM    140  C   ILE A  17      -3.627  11.266  -4.883  1.00 82.06           C  
ATOM    141  CB  ILE A  17      -5.750  11.062  -3.537  1.00 82.06           C  
ATOM    142  O   ILE A  17      -3.553  12.094  -5.797  1.00 82.06           O  
ATOM    143  CG1 ILE A  17      -7.070  10.305  -3.387  1.00 82.06           C  
ATOM    144  CG2 ILE A  17      -5.996  12.555  -3.787  1.00 82.06           C  
ATOM    145  CD1 ILE A  17      -7.863  10.680  -2.141  1.00 82.06           C  
ATOM    146  N   LEU A  18      -2.596  10.969  -4.074  1.00 81.19           N  
ATOM    147  CA  LEU A  18      -1.381  11.773  -4.137  1.00 81.19           C  
ATOM    148  C   LEU A  18      -0.142  10.906  -3.947  1.00 81.19           C  
ATOM    149  CB  LEU A  18      -1.413  12.875  -3.076  1.00 81.19           C  
ATOM    150  O   LEU A  18      -0.043  10.164  -2.967  1.00 81.19           O  
ATOM    151  CG  LEU A  18      -0.196  13.797  -3.021  1.00 81.19           C  
ATOM    152  CD1 LEU A  18      -0.154  14.695  -4.258  1.00 81.19           C  
ATOM    153  CD2 LEU A  18      -0.218  14.641  -1.748  1.00 81.19           C  
ATOM    154  N   PRO A  19       0.839  10.992  -4.949  1.00 77.12           N  
ATOM    155  CA  PRO A  19       2.141  10.406  -4.613  1.00 77.12           C  
ATOM    156  C   PRO A  19       2.949  11.281  -3.658  1.00 77.12           C  
ATOM    157  CB  PRO A  19       2.838  10.297  -5.973  1.00 77.12           C  
ATOM    158  O   PRO A  19       3.287  12.422  -3.990  1.00 77.12           O  
ATOM    159  CG  PRO A  19       2.227  11.375  -6.805  1.00 77.12           C  
ATOM    160  CD  PRO A  19       0.821  11.609  -6.328  1.00 77.12           C  
ATOM    161  N   LEU A  20       2.959  10.984  -2.418  1.00 77.62           N  
ATOM    162  CA  LEU A  20       3.684  11.758  -1.414  1.00 77.62           C  
ATOM    163  C   LEU A  20       5.121  11.273  -1.289  1.00 77.62           C  
ATOM    164  CB  LEU A  20       2.980  11.664  -0.056  1.00 77.62           C  
ATOM    165  O   LEU A  20       5.363  10.125  -0.899  1.00 77.62           O  
ATOM    166  CG  LEU A  20       3.424  12.672   1.007  1.00 77.62           C  
ATOM    167  CD1 LEU A  20       2.938  14.070   0.647  1.00 77.62           C  
ATOM    168  CD2 LEU A  20       2.910  12.258   2.383  1.00 77.62           C  
ATOM    169  N   TYR A  21       6.125  12.023  -1.750  1.00 80.75           N  
ATOM    170  CA  TYR A  21       7.547  11.750  -1.572  1.00 80.75           C  
ATOM    171  C   TYR A  21       7.965  10.508  -2.352  1.00 80.75           C  
ATOM    172  CB  TYR A  21       7.879  11.570  -0.088  1.00 80.75           C  
ATOM    173  O   TYR A  21       8.875   9.781  -1.937  1.00 80.75           O  
ATOM    174  CG  TYR A  21       7.566  12.781   0.755  1.00 80.75           C  
ATOM    175  CD1 TYR A  21       8.258  13.977   0.569  1.00 80.75           C  
ATOM    176  CD2 TYR A  21       6.586  12.734   1.738  1.00 80.75           C  
ATOM    177  CE1 TYR A  21       7.977  15.094   1.345  1.00 80.75           C  
ATOM    178  CE2 TYR A  21       6.297  13.844   2.520  1.00 80.75           C  
ATOM    179  OH  TYR A  21       6.711  16.125   3.086  1.00 80.75           O  
ATOM    180  CZ  TYR A  21       6.996  15.023   2.316  1.00 80.75           C  
ATOM    181  N   THR A  22       7.148  10.133  -3.357  1.00 87.44           N  
ATOM    182  CA  THR A  22       7.516   9.016  -4.227  1.00 87.44           C  
ATOM    183  C   THR A  22       8.703   9.391  -5.113  1.00 87.44           C  
ATOM    184  CB  THR A  22       6.328   8.586  -5.105  1.00 87.44           C  
ATOM    185  O   THR A  22       8.727  10.477  -5.699  1.00 87.44           O  
ATOM    186  CG2 THR A  22       6.707   7.402  -5.992  1.00 87.44           C  
ATOM    187  OG1 THR A  22       5.230   8.203  -4.266  1.00 87.44           O  
ATOM    188  N   LYS A  23       9.711   8.406  -5.129  1.00 92.19           N  
ATOM    189  CA  LYS A  23      10.930   8.680  -5.887  1.00 92.19           C  
ATOM    190  C   LYS A  23      11.398   7.434  -6.633  1.00 92.19           C  
ATOM    191  CB  LYS A  23      12.031   9.188  -4.961  1.00 92.19           C  
ATOM    192  O   LYS A  23      11.227   6.312  -6.148  1.00 92.19           O  
ATOM    193  CG  LYS A  23      13.266   9.703  -5.695  1.00 92.19           C  
ATOM    194  CD  LYS A  23      14.273  10.320  -4.730  1.00 92.19           C  
ATOM    195  CE  LYS A  23      15.523  10.797  -5.453  1.00 92.19           C  
ATOM    196  NZ  LYS A  23      16.516  11.406  -4.512  1.00 92.19           N  
ATOM    197  N   VAL A  24      11.906   7.645  -7.809  1.00 95.19           N  
ATOM    198  CA  VAL A  24      12.633   6.621  -8.547  1.00 95.19           C  
ATOM    199  C   VAL A  24      14.023   7.141  -8.922  1.00 95.19           C  
ATOM    200  CB  VAL A  24      11.867   6.188  -9.820  1.00 95.19           C  
ATOM    201  O   VAL A  24      14.172   7.867  -9.906  1.00 95.19           O  
ATOM    202  CG1 VAL A  24      12.609   5.059 -10.531  1.00 95.19           C  
ATOM    203  CG2 VAL A  24      10.445   5.758  -9.461  1.00 95.19           C  
ATOM    204  N   ASP A  25      14.977   6.715  -8.102  1.00 94.56           N  
ATOM    205  CA  ASP A  25      16.359   7.078  -8.414  1.00 94.56           C  
ATOM    206  C   ASP A  25      16.859   6.328  -9.641  1.00 94.56           C  
ATOM    207  CB  ASP A  25      17.266   6.805  -7.211  1.00 94.56           C  
ATOM    208  O   ASP A  25      16.578   5.141  -9.805  1.00 94.56           O  
ATOM    209  CG  ASP A  25      16.953   7.684  -6.016  1.00 94.56           C  
ATOM    210  OD1 ASP A  25      16.391   8.781  -6.199  1.00 94.56           O  
ATOM    211  OD2 ASP A  25      17.266   7.273  -4.879  1.00 94.56           O  
ATOM    212  N   GLY A  26      17.500   6.980 -10.484  1.00 93.81           N  
ATOM    213  CA  GLY A  26      18.016   6.387 -11.711  1.00 93.81           C  
ATOM    214  C   GLY A  26      17.250   6.816 -12.945  1.00 93.81           C  
ATOM    215  O   GLY A  26      17.672   6.551 -14.070  1.00 93.81           O  
ATOM    216  N   ILE A  27      16.062   7.465 -12.703  1.00 94.56           N  
ATOM    217  CA  ILE A  27      15.273   8.078 -13.766  1.00 94.56           C  
ATOM    218  C   ILE A  27      15.336   9.594 -13.641  1.00 94.56           C  
ATOM    219  CB  ILE A  27      13.812   7.594 -13.727  1.00 94.56           C  
ATOM    220  O   ILE A  27      15.078  10.148 -12.570  1.00 94.56           O  
ATOM    221  CG1 ILE A  27      13.734   6.098 -14.055  1.00 94.56           C  
ATOM    222  CG2 ILE A  27      12.945   8.414 -14.680  1.00 94.56           C  
ATOM    223  CD1 ILE A  27      12.344   5.500 -13.891  1.00 94.56           C  
ATOM    224  N   THR A  28      15.664  10.195 -14.758  1.00 95.50           N  
ATOM    225  CA  THR A  28      15.898  11.633 -14.758  1.00 95.50           C  
ATOM    226  C   THR A  28      14.602  12.398 -14.992  1.00 95.50           C  
ATOM    227  CB  THR A  28      16.938  12.031 -15.836  1.00 95.50           C  
ATOM    228  O   THR A  28      13.820  12.047 -15.875  1.00 95.50           O  
ATOM    229  CG2 THR A  28      17.234  13.523 -15.781  1.00 95.50           C  
ATOM    230  OG1 THR A  28      18.141  11.305 -15.617  1.00 95.50           O  
ATOM    231  N   ASN A  29      14.430  13.469 -14.211  1.00 95.56           N  
ATOM    232  CA  ASN A  29      13.297  14.375 -14.391  1.00 95.56           C  
ATOM    233  C   ASN A  29      13.648  15.539 -15.312  1.00 95.56           C  
ATOM    234  CB  ASN A  29      12.805  14.891 -13.039  1.00 95.56           C  
ATOM    235  O   ASN A  29      14.828  15.836 -15.523  1.00 95.56           O  
ATOM    236  CG  ASN A  29      12.164  13.812 -12.195  1.00 95.56           C  
ATOM    237  ND2 ASN A  29      11.734  14.172 -10.992  1.00 95.56           N  
ATOM    238  OD1 ASN A  29      12.055  12.656 -12.617  1.00 95.56           O  
ATOM    239  N   VAL A  30      12.625  16.109 -15.859  1.00 96.12           N  
ATOM    240  CA  VAL A  30      12.828  17.281 -16.688  1.00 96.12           C  
ATOM    241  C   VAL A  30      13.398  18.422 -15.852  1.00 96.12           C  
ATOM    242  CB  VAL A  30      11.516  17.734 -17.375  1.00 96.12           C  
ATOM    243  O   VAL A  30      13.164  18.484 -14.641  1.00 96.12           O  
ATOM    244  CG1 VAL A  30      10.984  16.641 -18.297  1.00 96.12           C  
ATOM    245  CG2 VAL A  30      10.461  18.094 -16.312  1.00 96.12           C  
ATOM    246  N   THR A  31      14.219  19.297 -16.453  1.00 94.69           N  
ATOM    247  CA  THR A  31      14.789  20.453 -15.773  1.00 94.69           C  
ATOM    248  C   THR A  31      13.695  21.328 -15.172  1.00 94.69           C  
ATOM    249  CB  THR A  31      15.641  21.297 -16.750  1.00 94.69           C  
ATOM    250  O   THR A  31      12.680  21.594 -15.820  1.00 94.69           O  
ATOM    251  CG2 THR A  31      16.234  22.516 -16.047  1.00 94.69           C  
ATOM    252  OG1 THR A  31      16.703  20.500 -17.266  1.00 94.69           O  
ATOM    253  N   GLY A  32      13.789  21.672 -13.844  1.00 93.88           N  
ATOM    254  CA  GLY A  32      12.797  22.469 -13.156  1.00 93.88           C  
ATOM    255  C   GLY A  32      11.812  21.641 -12.344  1.00 93.88           C  
ATOM    256  O   GLY A  32      11.062  22.188 -11.531  1.00 93.88           O  
ATOM    257  N   LYS A  33      11.820  20.344 -12.500  1.00 92.62           N  
ATOM    258  CA  LYS A  33      10.938  19.438 -11.781  1.00 92.62           C  
ATOM    259  C   LYS A  33      11.734  18.359 -11.047  1.00 92.62           C  
ATOM    260  CB  LYS A  33       9.953  18.781 -12.750  1.00 92.62           C  
ATOM    261  O   LYS A  33      11.242  17.250 -10.820  1.00 92.62           O  
ATOM    262  CG  LYS A  33       9.070  19.766 -13.500  1.00 92.62           C  
ATOM    263  CD  LYS A  33       7.875  20.203 -12.664  1.00 92.62           C  
ATOM    264  CE  LYS A  33       6.902  21.047 -13.477  1.00 92.62           C  
ATOM    265  NZ  LYS A  33       5.734  21.484 -12.664  1.00 92.62           N  
ATOM    266  N   GLU A  34      12.914  18.641 -10.719  1.00 91.38           N  
ATOM    267  CA  GLU A  34      13.844  17.672 -10.156  1.00 91.38           C  
ATOM    268  C   GLU A  34      13.305  17.094  -8.844  1.00 91.38           C  
ATOM    269  CB  GLU A  34      15.219  18.297  -9.930  1.00 91.38           C  
ATOM    270  O   GLU A  34      13.656  15.969  -8.469  1.00 91.38           O  
ATOM    271  CG  GLU A  34      15.898  18.750 -11.211  1.00 91.38           C  
ATOM    272  CD  GLU A  34      15.453  20.141 -11.664  1.00 91.38           C  
ATOM    273  OE1 GLU A  34      16.031  20.672 -12.641  1.00 91.38           O  
ATOM    274  OE2 GLU A  34      14.531  20.688 -11.031  1.00 91.38           O  
ATOM    275  N   LYS A  35      12.383  17.844  -8.242  1.00 88.75           N  
ATOM    276  CA  LYS A  35      11.898  17.391  -6.945  1.00 88.75           C  
ATOM    277  C   LYS A  35      10.516  16.750  -7.062  1.00 88.75           C  
ATOM    278  CB  LYS A  35      11.859  18.547  -5.949  1.00 88.75           C  
ATOM    279  O   LYS A  35       9.969  16.234  -6.078  1.00 88.75           O  
ATOM    280  CG  LYS A  35      13.219  19.156  -5.648  1.00 88.75           C  
ATOM    281  CD  LYS A  35      13.133  20.203  -4.559  1.00 88.75           C  
ATOM    282  CE  LYS A  35      14.500  20.812  -4.250  1.00 88.75           C  
ATOM    283  NZ  LYS A  35      14.391  22.016  -3.377  1.00 88.75           N  
ATOM    284  N   ASP A  36      10.008  16.828  -8.266  1.00 91.25           N  
ATOM    285  CA  ASP A  36       8.680  16.266  -8.461  1.00 91.25           C  
ATOM    286  C   ASP A  36       8.750  14.734  -8.562  1.00 91.25           C  
ATOM    287  CB  ASP A  36       8.023  16.844  -9.719  1.00 91.25           C  
ATOM    288  O   ASP A  36       9.758  14.180  -9.000  1.00 91.25           O  
ATOM    289  CG  ASP A  36       7.652  18.312  -9.570  1.00 91.25           C  
ATOM    290  OD1 ASP A  36       8.164  18.969  -8.641  1.00 91.25           O  
ATOM    291  OD2 ASP A  36       6.848  18.797 -10.383  1.00 91.25           O  
ATOM    292  N   SER A  37       7.656  14.133  -8.180  1.00 92.31           N  
ATOM    293  CA  SER A  37       7.531  12.688  -8.344  1.00 92.31           C  
ATOM    294  C   SER A  37       7.355  12.312  -9.805  1.00 92.31           C  
ATOM    295  CB  SER A  37       6.348  12.164  -7.527  1.00 92.31           C  
ATOM    296  O   SER A  37       6.555  12.914 -10.523  1.00 92.31           O  
ATOM    297  OG  SER A  37       6.113  10.797  -7.809  1.00 92.31           O  
ATOM    298  N   PRO A  38       8.211  11.305 -10.281  1.00 93.31           N  
ATOM    299  CA  PRO A  38       8.023  10.844 -11.664  1.00 93.31           C  
ATOM    300  C   PRO A  38       6.781   9.977 -11.836  1.00 93.31           C  
ATOM    301  CB  PRO A  38       9.297  10.039 -11.938  1.00 93.31           C  
ATOM    302  O   PRO A  38       6.492   9.523 -12.945  1.00 93.31           O  
ATOM    303  CG  PRO A  38       9.703   9.492 -10.609  1.00 93.31           C  
ATOM    304  CD  PRO A  38       9.367  10.516  -9.555  1.00 93.31           C  
ATOM    305  N   LEU A  39       6.066   9.758 -10.750  1.00 92.62           N  
ATOM    306  CA  LEU A  39       4.836   8.977 -10.750  1.00 92.62           C  
ATOM    307  C   LEU A  39       3.639   9.844 -10.391  1.00 92.62           C  
ATOM    308  CB  LEU A  39       4.949   7.801  -9.773  1.00 92.62           C  
ATOM    309  O   LEU A  39       3.773  10.805  -9.633  1.00 92.62           O  
ATOM    310  CG  LEU A  39       6.129   6.852  -9.984  1.00 92.62           C  
ATOM    311  CD1 LEU A  39       6.250   5.887  -8.805  1.00 92.62           C  
ATOM    312  CD2 LEU A  39       5.973   6.086 -11.297  1.00 92.62           C  
ATOM    313  N   THR A  40       2.500   9.562 -11.031  1.00 90.69           N  
ATOM    314  CA  THR A  40       1.265  10.266 -10.695  1.00 90.69           C  
ATOM    315  C   THR A  40       0.218   9.281 -10.164  1.00 90.69           C  
ATOM    316  CB  THR A  40       0.699  11.023 -11.906  1.00 90.69           C  
ATOM    317  O   THR A  40       0.393   8.070 -10.266  1.00 90.69           O  
ATOM    318  CG2 THR A  40       0.205  10.055 -12.977  1.00 90.69           C  
ATOM    319  OG1 THR A  40      -0.394  11.844 -11.477  1.00 90.69           O  
ATOM    320  N   ARG A  41      -0.785   9.875  -9.539  1.00 84.38           N  
ATOM    321  CA  ARG A  41      -1.870   9.133  -8.898  1.00 84.38           C  
ATOM    322  C   ARG A  41      -2.482   8.117  -9.859  1.00 84.38           C  
ATOM    323  CB  ARG A  41      -2.949  10.094  -8.391  1.00 84.38           C  
ATOM    324  O   ARG A  41      -2.438   8.305 -11.078  1.00 84.38           O  
ATOM    325  CG  ARG A  41      -3.646  10.875  -9.500  1.00 84.38           C  
ATOM    326  CD  ARG A  41      -4.637  11.883  -8.938  1.00 84.38           C  
ATOM    327  NE  ARG A  41      -5.281  12.656  -9.992  1.00 84.38           N  
ATOM    328  NH1 ARG A  41      -4.691  14.719  -9.133  1.00 84.38           N  
ATOM    329  NH2 ARG A  41      -5.906  14.586 -11.070  1.00 84.38           N  
ATOM    330  CZ  ARG A  41      -5.293  13.984 -10.062  1.00 84.38           C  
ATOM    331  N   SER A  42      -2.838   6.895  -9.320  1.00 78.94           N  
ATOM    332  CA  SER A  42      -3.664   5.895  -9.984  1.00 78.94           C  
ATOM    333  C   SER A  42      -4.793   5.418  -9.078  1.00 78.94           C  
ATOM    334  CB  SER A  42      -2.812   4.703 -10.422  1.00 78.94           C  
ATOM    335  O   SER A  42      -4.703   5.531  -7.855  1.00 78.94           O  
ATOM    336  OG  SER A  42      -3.625   3.684 -10.977  1.00 78.94           O  
ATOM    337  N   PHE A  43      -5.895   5.102  -9.727  1.00 80.75           N  
ATOM    338  CA  PHE A  43      -7.062   4.672  -8.961  1.00 80.75           C  
ATOM    339  C   PHE A  43      -7.285   3.172  -9.125  1.00 80.75           C  
ATOM    340  CB  PHE A  43      -8.312   5.441  -9.406  1.00 80.75           C  
ATOM    341  O   PHE A  43      -8.414   2.691  -8.984  1.00 80.75           O  
ATOM    342  CG  PHE A  43      -8.242   6.918  -9.125  1.00 80.75           C  
ATOM    343  CD1 PHE A  43      -8.539   7.414  -7.859  1.00 80.75           C  
ATOM    344  CD2 PHE A  43      -7.887   7.809 -10.125  1.00 80.75           C  
ATOM    345  CE1 PHE A  43      -8.477   8.781  -7.594  1.00 80.75           C  
ATOM    346  CE2 PHE A  43      -7.824   9.180  -9.867  1.00 80.75           C  
ATOM    347  CZ  PHE A  43      -8.117   9.656  -8.602  1.00 80.75           C  
ATOM    348  N   ILE A  44      -6.152   2.553  -9.375  1.00 80.75           N  
ATOM    349  CA  ILE A  44      -6.211   1.102  -9.508  1.00 80.75           C  
ATOM    350  C   ILE A  44      -5.543   0.448  -8.297  1.00 80.75           C  
ATOM    351  CB  ILE A  44      -5.543   0.623 -10.812  1.00 80.75           C  
ATOM    352  O   ILE A  44      -4.320   0.304  -8.258  1.00 80.75           O  
ATOM    353  CG1 ILE A  44      -6.234   1.250 -12.031  1.00 80.75           C  
ATOM    354  CG2 ILE A  44      -5.562  -0.906 -10.898  1.00 80.75           C  
ATOM    355  CD1 ILE A  44      -5.520   0.993 -13.352  1.00 80.75           C  
ATOM    356  N   ALA A  45      -6.285   0.303  -7.328  1.00 86.19           N  
ATOM    357  CA  ALA A  45      -5.781  -0.358  -6.129  1.00 86.19           C  
ATOM    358  C   ALA A  45      -6.914  -1.015  -5.348  1.00 86.19           C  
ATOM    359  CB  ALA A  45      -5.035   0.639  -5.246  1.00 86.19           C  
ATOM    360  O   ALA A  45      -8.008  -0.458  -5.246  1.00 86.19           O  
ATOM    361  N   GLY A  46      -6.652  -2.229  -4.969  1.00 91.31           N  
ATOM    362  CA  GLY A  46      -7.594  -2.955  -4.129  1.00 91.31           C  
ATOM    363  C   GLY A  46      -6.984  -4.180  -3.475  1.00 91.31           C  
ATOM    364  O   GLY A  46      -5.844  -4.543  -3.766  1.00 91.31           O  
ATOM    365  N   GLY A  47      -7.652  -4.645  -2.533  1.00 94.44           N  
ATOM    366  CA  GLY A  47      -7.137  -5.820  -1.849  1.00 94.44           C  
ATOM    367  C   GLY A  47      -8.141  -6.445  -0.899  1.00 94.44           C  
ATOM    368  O   GLY A  47      -9.328  -6.109  -0.936  1.00 94.44           O  
ATOM    369  N   GLY A  48      -7.691  -7.441  -0.283  1.00 97.12           N  
ATOM    370  CA  GLY A  48      -8.461  -8.180   0.709  1.00 97.12           C  
ATOM    371  C   GLY A  48      -7.672  -8.477   1.969  1.00 97.12           C  
ATOM    372  O   GLY A  48      -6.438  -8.430   1.963  1.00 97.12           O  
ATOM    373  N   ALA A  49      -8.484  -8.734   3.012  1.00 98.06           N  
ATOM    374  CA  ALA A  49      -7.840  -9.047   4.285  1.00 98.06           C  
ATOM    375  C   ALA A  49      -8.656 -10.062   5.078  1.00 98.06           C  
ATOM    376  CB  ALA A  49      -7.637  -7.777   5.105  1.00 98.06           C  
ATOM    377  O   ALA A  49      -9.875 -10.164   4.898  1.00 98.06           O  
ATOM    378  N   PHE A  50      -7.969 -10.805   5.895  1.00 98.38           N  
ATOM    379  CA  PHE A  50      -8.531 -11.695   6.898  1.00 98.38           C  
ATOM    380  C   PHE A  50      -8.023 -11.328   8.289  1.00 98.38           C  
ATOM    381  CB  PHE A  50      -8.188 -13.148   6.582  1.00 98.38           C  
ATOM    382  O   PHE A  50      -6.820 -11.180   8.500  1.00 98.38           O  
ATOM    383  CG  PHE A  50      -8.742 -14.133   7.574  1.00 98.38           C  
ATOM    384  CD1 PHE A  50      -7.957 -14.617   8.617  1.00 98.38           C  
ATOM    385  CD2 PHE A  50     -10.055 -14.578   7.465  1.00 98.38           C  
ATOM    386  CE1 PHE A  50      -8.469 -15.531   9.531  1.00 98.38           C  
ATOM    387  CE2 PHE A  50     -10.578 -15.492   8.383  1.00 98.38           C  
ATOM    388  CZ  PHE A  50      -9.781 -15.969   9.414  1.00 98.38           C  
ATOM    389  N   GLY A  51      -9.055 -11.164   9.195  1.00 97.81           N  
ATOM    390  CA  GLY A  51      -8.570 -10.641  10.461  1.00 97.81           C  
ATOM    391  C   GLY A  51      -9.375 -11.141  11.648  1.00 97.81           C  
ATOM    392  O   GLY A  51     -10.359 -11.859  11.484  1.00 97.81           O  
ATOM    393  N   TYR A  52      -8.891 -10.844  12.742  1.00 96.81           N  
ATOM    394  CA  TYR A  52      -9.453 -11.164  14.047  1.00 96.81           C  
ATOM    395  C   TYR A  52      -9.656  -9.906  14.883  1.00 96.81           C  
ATOM    396  CB  TYR A  52      -8.539 -12.141  14.797  1.00 96.81           C  
ATOM    397  O   TYR A  52      -8.789  -9.031  14.922  1.00 96.81           O  
ATOM    398  CG  TYR A  52      -9.078 -12.562  16.141  1.00 96.81           C  
ATOM    399  CD1 TYR A  52      -8.562 -12.016  17.328  1.00 96.81           C  
ATOM    400  CD2 TYR A  52     -10.102 -13.500  16.250  1.00 96.81           C  
ATOM    401  CE1 TYR A  52      -9.047 -12.398  18.562  1.00 96.81           C  
ATOM    402  CE2 TYR A  52     -10.594 -13.891  17.484  1.00 96.81           C  
ATOM    403  OH  TYR A  52     -10.555 -13.719  19.875  1.00 96.81           O  
ATOM    404  CZ  TYR A  52     -10.062 -13.336  18.641  1.00 96.81           C  
ATOM    405  N   LYS A  53     -10.875  -9.797  15.477  1.00 94.75           N  
ATOM    406  CA  LYS A  53     -11.195  -8.672  16.344  1.00 94.75           C  
ATOM    407  C   LYS A  53     -11.422  -9.125  17.781  1.00 94.75           C  
ATOM    408  CB  LYS A  53     -12.438  -7.930  15.828  1.00 94.75           C  
ATOM    409  O   LYS A  53     -12.164 -10.086  18.016  1.00 94.75           O  
ATOM    410  CG  LYS A  53     -12.820  -6.711  16.656  1.00 94.75           C  
ATOM    411  CD  LYS A  53     -14.008  -5.977  16.047  1.00 94.75           C  
ATOM    412  CE  LYS A  53     -14.430  -4.789  16.891  1.00 94.75           C  
ATOM    413  NZ  LYS A  53     -15.539  -4.020  16.266  1.00 94.75           N  
ATOM    414  N   MET A  54     -10.750  -8.500  18.703  1.00 93.75           N  
ATOM    415  CA  MET A  54     -10.945  -8.680  20.125  1.00 93.75           C  
ATOM    416  C   MET A  54     -11.227  -7.340  20.812  1.00 93.75           C  
ATOM    417  CB  MET A  54      -9.727  -9.344  20.766  1.00 93.75           C  
ATOM    418  O   MET A  54     -10.328  -6.512  20.953  1.00 93.75           O  
ATOM    419  CG  MET A  54      -9.961  -9.812  22.188  1.00 93.75           C  
ATOM    420  SD  MET A  54      -8.516 -10.719  22.875  1.00 93.75           S  
ATOM    421  CE  MET A  54      -9.055 -10.922  24.594  1.00 93.75           C  
ATOM    422  N   ASP A  55     -12.461  -7.152  21.234  1.00 90.88           N  
ATOM    423  CA  ASP A  55     -12.875  -5.895  21.844  1.00 90.88           C  
ATOM    424  C   ASP A  55     -12.609  -4.719  20.906  1.00 90.88           C  
ATOM    425  CB  ASP A  55     -12.148  -5.676  23.172  1.00 90.88           C  
ATOM    426  O   ASP A  55     -13.227  -4.617  19.844  1.00 90.88           O  
ATOM    427  CG  ASP A  55     -12.547  -6.688  24.234  1.00 90.88           C  
ATOM    428  OD1 ASP A  55     -13.664  -7.242  24.172  1.00 90.88           O  
ATOM    429  OD2 ASP A  55     -11.734  -6.926  25.156  1.00 90.88           O  
ATOM    430  N   ASP A  56     -11.641  -3.832  21.297  1.00 93.12           N  
ATOM    431  CA  ASP A  56     -11.414  -2.609  20.531  1.00 93.12           C  
ATOM    432  C   ASP A  56     -10.219  -2.758  19.594  1.00 93.12           C  
ATOM    433  CB  ASP A  56     -11.211  -1.418  21.469  1.00 93.12           C  
ATOM    434  O   ASP A  56      -9.898  -1.838  18.844  1.00 93.12           O  
ATOM    435  CG  ASP A  56     -12.414  -1.132  22.344  1.00 93.12           C  
ATOM    436  OD1 ASP A  56     -13.555  -1.452  21.938  1.00 93.12           O  
ATOM    437  OD2 ASP A  56     -12.227  -0.579  23.453  1.00 93.12           O  
ATOM    438  N   ILE A  57      -9.648  -3.961  19.656  1.00 96.44           N  
ATOM    439  CA  ILE A  57      -8.445  -4.172  18.859  1.00 96.44           C  
ATOM    440  C   ILE A  57      -8.742  -5.152  17.734  1.00 96.44           C  
ATOM    441  CB  ILE A  57      -7.277  -4.688  19.719  1.00 96.44           C  
ATOM    442  O   ILE A  57      -9.430  -6.160  17.938  1.00 96.44           O  
ATOM    443  CG1 ILE A  57      -6.934  -3.674  20.828  1.00 96.44           C  
ATOM    444  CG2 ILE A  57      -6.051  -4.984  18.844  1.00 96.44           C  
ATOM    445  CD1 ILE A  57      -6.363  -2.365  20.297  1.00 96.44           C  
ATOM    446  N   ARG A  58      -8.203  -4.848  16.500  1.00 96.50           N  
ATOM    447  CA  ARG A  58      -8.312  -5.715  15.328  1.00 96.50           C  
ATOM    448  C   ARG A  58      -6.941  -5.984  14.711  1.00 96.50           C  
ATOM    449  CB  ARG A  58      -9.242  -5.098  14.281  1.00 96.50           C  
ATOM    450  O   ARG A  58      -6.094  -5.090  14.656  1.00 96.50           O  
ATOM    451  CG  ARG A  58     -10.680  -4.957  14.742  1.00 96.50           C  
ATOM    452  CD  ARG A  58     -11.586  -4.441  13.633  1.00 96.50           C  
ATOM    453  NE  ARG A  58     -11.094  -3.184  13.078  1.00 96.50           N  
ATOM    454  NH1 ARG A  58     -12.789  -2.957  11.531  1.00 96.50           N  
ATOM    455  NH2 ARG A  58     -11.141  -1.374  11.664  1.00 96.50           N  
ATOM    456  CZ  ARG A  58     -11.672  -2.508  12.094  1.00 96.50           C  
ATOM    457  N   VAL A  59      -6.723  -7.168  14.398  1.00 98.12           N  
ATOM    458  CA  VAL A  59      -5.516  -7.539  13.664  1.00 98.12           C  
ATOM    459  C   VAL A  59      -5.898  -8.242  12.367  1.00 98.12           C  
ATOM    460  CB  VAL A  59      -4.598  -8.445  14.516  1.00 98.12           C  
ATOM    461  O   VAL A  59      -6.840  -9.039  12.336  1.00 98.12           O  
ATOM    462  CG1 VAL A  59      -3.344  -8.828  13.727  1.00 98.12           C  
ATOM    463  CG2 VAL A  59      -4.219  -7.750  15.820  1.00 98.12           C  
ATOM    464  N   ASP A  60      -5.227  -7.902  11.219  1.00 98.25           N  
ATOM    465  CA  ASP A  60      -5.535  -8.609   9.984  1.00 98.25           C  
ATOM    466  C   ASP A  60      -4.293  -8.758   9.109  1.00 98.25           C  
ATOM    467  CB  ASP A  60      -6.641  -7.891   9.211  1.00 98.25           C  
ATOM    468  O   ASP A  60      -3.268  -8.125   9.367  1.00 98.25           O  
ATOM    469  CG  ASP A  60      -6.234  -6.500   8.758  1.00 98.25           C  
ATOM    470  OD1 ASP A  60      -5.062  -6.301   8.367  1.00 98.25           O  
ATOM    471  OD2 ASP A  60      -7.094  -5.590   8.789  1.00 98.25           O  
ATOM    472  N   VAL A  61      -4.309  -9.758   8.312  1.00 98.56           N  
ATOM    473  CA  VAL A  61      -3.361  -9.953   7.219  1.00 98.56           C  
ATOM    474  C   VAL A  61      -3.988  -9.484   5.906  1.00 98.56           C  
ATOM    475  CB  VAL A  61      -2.918 -11.430   7.102  1.00 98.56           C  
ATOM    476  O   VAL A  61      -5.086  -9.914   5.547  1.00 98.56           O  
ATOM    477  CG1 VAL A  61      -1.932 -11.609   5.949  1.00 98.56           C  
ATOM    478  CG2 VAL A  61      -2.303 -11.906   8.414  1.00 98.56           C  
ATOM    479  N   GLU A  62      -3.271  -8.617   5.219  1.00 98.19           N  
ATOM    480  CA  GLU A  62      -3.824  -7.910   4.066  1.00 98.19           C  
ATOM    481  C   GLU A  62      -2.961  -8.117   2.826  1.00 98.19           C  
ATOM    482  CB  GLU A  62      -3.961  -6.418   4.371  1.00 98.19           C  
ATOM    483  O   GLU A  62      -1.731  -8.062   2.902  1.00 98.19           O  
ATOM    484  CG  GLU A  62      -4.512  -5.602   3.211  1.00 98.19           C  
ATOM    485  CD  GLU A  62      -4.523  -4.105   3.480  1.00 98.19           C  
ATOM    486  OE1 GLU A  62      -5.555  -3.449   3.217  1.00 98.19           O  
ATOM    487  OE2 GLU A  62      -3.490  -3.586   3.957  1.00 98.19           O  
ATOM    488  N   GLY A  63      -3.574  -8.484   1.767  1.00 97.94           N  
ATOM    489  CA  GLY A  63      -3.002  -8.406   0.432  1.00 97.94           C  
ATOM    490  C   GLY A  63      -3.535  -7.242  -0.381  1.00 97.94           C  
ATOM    491  O   GLY A  63      -4.746  -7.016  -0.427  1.00 97.94           O  
ATOM    492  N   LEU A  64      -2.594  -6.531  -1.042  1.00 95.50           N  
ATOM    493  CA  LEU A  64      -2.982  -5.312  -1.743  1.00 95.50           C  
ATOM    494  C   LEU A  64      -2.279  -5.215  -3.094  1.00 95.50           C  
ATOM    495  CB  LEU A  64      -2.656  -4.082  -0.896  1.00 95.50           C  
ATOM    496  O   LEU A  64      -1.100  -5.551  -3.211  1.00 95.50           O  
ATOM    497  CG  LEU A  64      -3.416  -3.945   0.424  1.00 95.50           C  
ATOM    498  CD1 LEU A  64      -2.768  -2.881   1.303  1.00 95.50           C  
ATOM    499  CD2 LEU A  64      -4.883  -3.613   0.167  1.00 95.50           C  
ATOM    500  N   TYR A  65      -3.041  -4.883  -4.027  1.00 95.56           N  
ATOM    501  CA  TYR A  65      -2.510  -4.488  -5.328  1.00 95.56           C  
ATOM    502  C   TYR A  65      -2.658  -2.988  -5.543  1.00 95.56           C  
ATOM    503  CB  TYR A  65      -3.219  -5.254  -6.449  1.00 95.56           C  
ATOM    504  O   TYR A  65      -3.721  -2.418  -5.281  1.00 95.56           O  
ATOM    505  CG  TYR A  65      -2.791  -4.832  -7.836  1.00 95.56           C  
ATOM    506  CD1 TYR A  65      -3.496  -3.854  -8.531  1.00 95.56           C  
ATOM    507  CD2 TYR A  65      -1.683  -5.406  -8.445  1.00 95.56           C  
ATOM    508  CE1 TYR A  65      -3.107  -3.463  -9.812  1.00 95.56           C  
ATOM    509  CE2 TYR A  65      -1.284  -5.023  -9.719  1.00 95.56           C  
ATOM    510  OH  TYR A  65      -1.611  -3.670 -11.656  1.00 95.56           O  
ATOM    511  CZ  TYR A  65      -2.000  -4.051 -10.398  1.00 95.56           C  
ATOM    512  N   SER A  66      -1.589  -2.332  -6.031  1.00 94.19           N  
ATOM    513  CA  SER A  66      -1.643  -0.910  -6.352  1.00 94.19           C  
ATOM    514  C   SER A  66      -0.756  -0.581  -7.551  1.00 94.19           C  
ATOM    515  CB  SER A  66      -1.217  -0.070  -5.148  1.00 94.19           C  
ATOM    516  O   SER A  66       0.193  -1.310  -7.844  1.00 94.19           O  
ATOM    517  OG  SER A  66       0.157  -0.262  -4.859  1.00 94.19           O  
ATOM    518  N   GLN A  67      -1.168   0.521  -8.172  1.00 93.44           N  
ATOM    519  CA  GLN A  67      -0.451   0.995  -9.352  1.00 93.44           C  
ATOM    520  C   GLN A  67      -0.356   2.518  -9.367  1.00 93.44           C  
ATOM    521  CB  GLN A  67      -1.134   0.503 -10.633  1.00 93.44           C  
ATOM    522  O   GLN A  67      -1.317   3.207  -9.023  1.00 93.44           O  
ATOM    523  CG  GLN A  67      -0.365   0.830 -11.906  1.00 93.44           C  
ATOM    524  CD  GLN A  67      -1.128   0.460 -13.164  1.00 93.44           C  
ATOM    525  NE2 GLN A  67      -0.864  -0.731 -13.688  1.00 93.44           N  
ATOM    526  OE1 GLN A  67      -1.948   1.239 -13.656  1.00 93.44           O  
ATOM    527  N   LEU A  68       0.850   3.072  -9.664  1.00 93.38           N  
ATOM    528  CA  LEU A  68       1.063   4.488  -9.945  1.00 93.38           C  
ATOM    529  C   LEU A  68       1.532   4.691 -11.375  1.00 93.38           C  
ATOM    530  CB  LEU A  68       2.088   5.078  -8.969  1.00 93.38           C  
ATOM    531  O   LEU A  68       2.354   3.924 -11.883  1.00 93.38           O  
ATOM    532  CG  LEU A  68       1.700   5.078  -7.492  1.00 93.38           C  
ATOM    533  CD1 LEU A  68       2.852   5.598  -6.641  1.00 93.38           C  
ATOM    534  CD2 LEU A  68       0.442   5.910  -7.266  1.00 93.38           C  
ATOM    535  N   ALA A  69       0.956   5.672 -12.023  1.00 93.81           N  
ATOM    536  CA  ALA A  69       1.259   5.918 -13.430  1.00 93.81           C  
ATOM    537  C   ALA A  69       2.482   6.820 -13.578  1.00 93.81           C  
ATOM    538  CB  ALA A  69       0.056   6.547 -14.133  1.00 93.81           C  
ATOM    539  O   ALA A  69       2.758   7.648 -12.711  1.00 93.81           O  
ATOM    540  N   LYS A  70       3.148   6.590 -14.656  1.00 94.69           N  
ATOM    541  CA  LYS A  70       4.234   7.484 -15.039  1.00 94.69           C  
ATOM    542  C   LYS A  70       3.725   8.906 -15.266  1.00 94.69           C  
ATOM    543  CB  LYS A  70       4.930   6.973 -16.297  1.00 94.69           C  
ATOM    544  O   LYS A  70       2.682   9.102 -15.898  1.00 94.69           O  
ATOM    545  CG  LYS A  70       6.020   7.895 -16.828  1.00 94.69           C  
ATOM    546  CD  LYS A  70       6.684   7.324 -18.078  1.00 94.69           C  
ATOM    547  CE  LYS A  70       5.777   7.445 -19.297  1.00 94.69           C  
ATOM    548  NZ  LYS A  70       6.465   6.988 -20.547  1.00 94.69           N  
ATOM    549  N   ASP A  71       4.426   9.891 -14.766  1.00 94.81           N  
ATOM    550  CA  ASP A  71       4.125  11.297 -15.031  1.00 94.81           C  
ATOM    551  C   ASP A  71       4.973  11.828 -16.188  1.00 94.81           C  
ATOM    552  CB  ASP A  71       4.355  12.141 -13.773  1.00 94.81           C  
ATOM    553  O   ASP A  71       6.137  12.188 -15.992  1.00 94.81           O  
ATOM    554  CG  ASP A  71       3.830  13.555 -13.914  1.00 94.81           C  
ATOM    555  OD1 ASP A  71       3.713  14.055 -15.047  1.00 94.81           O  
ATOM    556  OD2 ASP A  71       3.533  14.180 -12.867  1.00 94.81           O  
ATOM    557  N   THR A  72       4.398  11.953 -17.375  1.00 94.19           N  
ATOM    558  CA  THR A  72       5.145  12.266 -18.594  1.00 94.19           C  
ATOM    559  C   THR A  72       5.621  13.719 -18.578  1.00 94.19           C  
ATOM    560  CB  THR A  72       4.289  12.023 -19.859  1.00 94.19           C  
ATOM    561  O   THR A  72       6.590  14.062 -19.266  1.00 94.19           O  
ATOM    562  CG2 THR A  72       3.932  10.547 -20.000  1.00 94.19           C  
ATOM    563  OG1 THR A  72       3.080  12.789 -19.766  1.00 94.19           O  
ATOM    564  N   ALA A  73       4.969  14.484 -17.750  1.00 95.06           N  
ATOM    565  CA  ALA A  73       5.363  15.883 -17.656  1.00 95.06           C  
ATOM    566  C   ALA A  73       6.613  16.031 -16.781  1.00 95.06           C  
ATOM    567  CB  ALA A  73       4.219  16.719 -17.078  1.00 95.06           C  
ATOM    568  O   ALA A  73       7.289  17.062 -16.844  1.00 95.06           O  
ATOM    569  N   VAL A  74       6.922  15.008 -15.992  1.00 95.69           N  
ATOM    570  CA  VAL A  74       8.008  15.102 -15.023  1.00 95.69           C  
ATOM    571  C   VAL A  74       9.203  14.289 -15.508  1.00 95.69           C  
ATOM    572  CB  VAL A  74       7.562  14.609 -13.625  1.00 95.69           C  
ATOM    573  O   VAL A  74      10.359  14.680 -15.297  1.00 95.69           O  
ATOM    574  CG1 VAL A  74       8.750  14.555 -12.672  1.00 95.69           C  
ATOM    575  CG2 VAL A  74       6.473  15.523 -13.062  1.00 95.69           C  
ATOM    576  N   VAL A  75       8.898  13.227 -16.219  1.00 96.50           N  
ATOM    577  CA  VAL A  75       9.977  12.367 -16.688  1.00 96.50           C  
ATOM    578  C   VAL A  75      10.625  12.984 -17.922  1.00 96.50           C  
ATOM    579  CB  VAL A  75       9.461  10.945 -17.016  1.00 96.50           C  
ATOM    580  O   VAL A  75       9.930  13.367 -18.875  1.00 96.50           O  
ATOM    581  CG1 VAL A  75      10.570  10.094 -17.625  1.00 96.50           C  
ATOM    582  CG2 VAL A  75       8.898  10.281 -15.758  1.00 96.50           C  
ATOM    583  N   ASN A  76      12.008  13.125 -17.969  1.00 96.50           N  
ATOM    584  CA  ASN A  76      12.750  13.695 -19.078  1.00 96.50           C  
ATOM    585  C   ASN A  76      12.555  12.875 -20.359  1.00 96.50           C  
ATOM    586  CB  ASN A  76      14.234  13.797 -18.734  1.00 96.50           C  
ATOM    587  O   ASN A  76      12.594  11.648 -20.312  1.00 96.50           O  
ATOM    588  CG  ASN A  76      15.016  14.617 -19.750  1.00 96.50           C  
ATOM    589  ND2 ASN A  76      15.484  15.789 -19.344  1.00 96.50           N  
ATOM    590  OD1 ASN A  76      15.188  14.195 -20.906  1.00 96.50           O  
ATOM    591  N   THR A  77      12.430  13.508 -21.438  1.00 93.94           N  
ATOM    592  CA  THR A  77      12.156  12.867 -22.719  1.00 93.94           C  
ATOM    593  C   THR A  77      13.336  12.000 -23.141  1.00 93.94           C  
ATOM    594  CB  THR A  77      11.852  13.906 -23.812  1.00 93.94           C  
ATOM    595  O   THR A  77      13.188  11.109 -23.984  1.00 93.94           O  
ATOM    596  CG2 THR A  77      10.555  14.648 -23.516  1.00 93.94           C  
ATOM    597  OG1 THR A  77      12.930  14.852 -23.875  1.00 93.94           O  
ATOM    598  N   SER A  78      14.508  12.273 -22.578  1.00 94.75           N  
ATOM    599  CA  SER A  78      15.688  11.484 -22.906  1.00 94.75           C  
ATOM    600  C   SER A  78      15.625  10.102 -22.266  1.00 94.75           C  
ATOM    601  CB  SER A  78      16.953  12.203 -22.469  1.00 94.75           C  
ATOM    602  O   SER A  78      16.328   9.180 -22.688  1.00 94.75           O  
ATOM    603  OG  SER A  78      17.047  13.484 -23.062  1.00 94.75           O  
ATOM    604  N   GLU A  79      14.820   9.953 -21.219  1.00 95.31           N  
ATOM    605  CA  GLU A  79      14.570   8.648 -20.625  1.00 95.31           C  
ATOM    606  C   GLU A  79      13.586   7.840 -21.453  1.00 95.31           C  
ATOM    607  CB  GLU A  79      14.047   8.805 -19.188  1.00 95.31           C  
ATOM    608  O   GLU A  79      12.375   7.977 -21.297  1.00 95.31           O  
ATOM    609  CG  GLU A  79      15.016   9.500 -18.250  1.00 95.31           C  
ATOM    610  CD  GLU A  79      16.203   8.641 -17.859  1.00 95.31           C  
ATOM    611  OE1 GLU A  79      17.266   9.195 -17.469  1.00 95.31           O  
ATOM    612  OE2 GLU A  79      16.094   7.398 -17.953  1.00 95.31           O  
ATOM    613  N   THR A  80      14.008   6.945 -22.328  1.00 94.31           N  
ATOM    614  CA  THR A  80      13.148   6.312 -23.328  1.00 94.31           C  
ATOM    615  C   THR A  80      12.641   4.969 -22.812  1.00 94.31           C  
ATOM    616  CB  THR A  80      13.883   6.113 -24.656  1.00 94.31           C  
ATOM    617  O   THR A  80      11.656   4.438 -23.344  1.00 94.31           O  
ATOM    618  CG2 THR A  80      14.234   7.453 -25.297  1.00 94.31           C  
ATOM    619  OG1 THR A  80      15.094   5.383 -24.422  1.00 94.31           O  
ATOM    620  N   ASN A  81      13.227   4.492 -21.750  1.00 96.12           N  
ATOM    621  CA  ASN A  81      12.867   3.160 -21.266  1.00 96.12           C  
ATOM    622  C   ASN A  81      12.180   3.217 -19.906  1.00 96.12           C  
ATOM    623  CB  ASN A  81      14.102   2.258 -21.219  1.00 96.12           C  
ATOM    624  O   ASN A  81      12.422   2.363 -19.047  1.00 96.12           O  
ATOM    625  CG  ASN A  81      14.539   1.776 -22.578  1.00 96.12           C  
ATOM    626  ND2 ASN A  81      15.844   1.756 -22.812  1.00 96.12           N  
ATOM    627  OD1 ASN A  81      13.711   1.428 -23.422  1.00 96.12           O  
ATOM    628  N   VAL A  82      11.336   4.148 -19.719  1.00 97.31           N  
ATOM    629  CA  VAL A  82      10.586   4.242 -18.469  1.00 97.31           C  
ATOM    630  C   VAL A  82       9.227   3.572 -18.641  1.00 97.31           C  
ATOM    631  CB  VAL A  82      10.406   5.711 -18.031  1.00 97.31           C  
ATOM    632  O   VAL A  82       8.500   3.857 -19.594  1.00 97.31           O  
ATOM    633  CG1 VAL A  82       9.617   5.789 -16.719  1.00 97.31           C  
ATOM    634  CG2 VAL A  82      11.773   6.387 -17.859  1.00 97.31           C  
ATOM    635  N   ALA A  83       8.914   2.699 -17.750  1.00 97.06           N  
ATOM    636  CA  ALA A  83       7.637   1.993 -17.766  1.00 97.06           C  
ATOM    637  C   ALA A  83       6.473   2.961 -17.594  1.00 97.06           C  
ATOM    638  CB  ALA A  83       7.605   0.916 -16.688  1.00 97.06           C  
ATOM    639  O   ALA A  83       6.621   4.008 -16.953  1.00 97.06           O  
ATOM    640  N   ASP A  84       5.336   2.609 -18.109  1.00 95.81           N  
ATOM    641  CA  ASP A  84       4.148   3.455 -18.047  1.00 95.81           C  
ATOM    642  C   ASP A  84       3.576   3.508 -16.641  1.00 95.81           C  
ATOM    643  CB  ASP A  84       3.084   2.949 -19.031  1.00 95.81           C  
ATOM    644  O   ASP A  84       2.861   4.449 -16.281  1.00 95.81           O  
ATOM    645  CG  ASP A  84       3.453   3.186 -20.484  1.00 95.81           C  
ATOM    646  OD1 ASP A  84       4.250   4.109 -20.766  1.00 95.81           O  
ATOM    647  OD2 ASP A  84       2.943   2.447 -21.344  1.00 95.81           O  
ATOM    648  N   SER A  85       3.883   2.469 -15.906  1.00 94.75           N  
ATOM    649  CA  SER A  85       3.373   2.418 -14.539  1.00 94.75           C  
ATOM    650  C   SER A  85       4.305   1.619 -13.633  1.00 94.75           C  
ATOM    651  CB  SER A  85       1.972   1.809 -14.516  1.00 94.75           C  
ATOM    652  O   SER A  85       5.164   0.879 -14.117  1.00 94.75           O  
ATOM    653  OG  SER A  85       2.004   0.454 -14.930  1.00 94.75           O  
ATOM    654  N   LEU A  86       4.188   1.820 -12.430  1.00 95.31           N  
ATOM    655  CA  LEU A  86       4.824   1.067 -11.352  1.00 95.31           C  
ATOM    656  C   LEU A  86       3.781   0.322 -10.523  1.00 95.31           C  
ATOM    657  CB  LEU A  86       5.633   2.002 -10.445  1.00 95.31           C  
ATOM    658  O   LEU A  86       2.902   0.942  -9.922  1.00 95.31           O  
ATOM    659  CG  LEU A  86       6.484   1.333  -9.367  1.00 95.31           C  
ATOM    660  CD1 LEU A  86       7.617   0.533 -10.008  1.00 95.31           C  
ATOM    661  CD2 LEU A  86       7.035   2.373  -8.398  1.00 95.31           C  
ATOM    662  N   THR A  87       3.918  -0.980 -10.523  1.00 95.94           N  
ATOM    663  CA  THR A  87       2.936  -1.798  -9.820  1.00 95.94           C  
ATOM    664  C   THR A  87       3.527  -2.377  -8.539  1.00 95.94           C  
ATOM    665  CB  THR A  87       2.422  -2.941 -10.719  1.00 95.94           C  
ATOM    666  O   THR A  87       4.730  -2.645  -8.469  1.00 95.94           O  
ATOM    667  CG2 THR A  87       1.833  -2.402 -12.016  1.00 95.94           C  
ATOM    668  OG1 THR A  87       3.508  -3.822 -11.023  1.00 95.94           O  
ATOM    669  N   ALA A  88       2.693  -2.510  -7.594  1.00 96.50           N  
ATOM    670  CA  ALA A  88       3.084  -3.078  -6.305  1.00 96.50           C  
ATOM    671  C   ALA A  88       2.029  -4.059  -5.797  1.00 96.50           C  
ATOM    672  CB  ALA A  88       3.312  -1.970  -5.281  1.00 96.50           C  
ATOM    673  O   ALA A  88       0.845  -3.721  -5.723  1.00 96.50           O  
ATOM    674  N   PHE A  89       2.506  -5.266  -5.520  1.00 97.44           N  
ATOM    675  CA  PHE A  89       1.751  -6.227  -4.723  1.00 97.44           C  
ATOM    676  C   PHE A  89       2.326  -6.332  -3.316  1.00 97.44           C  
ATOM    677  CB  PHE A  89       1.749  -7.602  -5.398  1.00 97.44           C  
ATOM    678  O   PHE A  89       3.520  -6.598  -3.146  1.00 97.44           O  
ATOM    679  CG  PHE A  89       0.810  -8.586  -4.758  1.00 97.44           C  
ATOM    680  CD1 PHE A  89       1.290  -9.570  -3.904  1.00 97.44           C  
ATOM    681  CD2 PHE A  89      -0.554  -8.531  -5.016  1.00 97.44           C  
ATOM    682  CE1 PHE A  89       0.424 -10.484  -3.312  1.00 97.44           C  
ATOM    683  CE2 PHE A  89      -1.427  -9.445  -4.426  1.00 97.44           C  
ATOM    684  CZ  PHE A  89      -0.936 -10.422  -3.576  1.00 97.44           C  
ATOM    685  N   SER A  90       1.438  -6.156  -2.344  1.00 97.88           N  
ATOM    686  CA  SER A  90       1.977  -6.113  -0.988  1.00 97.88           C  
ATOM    687  C   SER A  90       1.207  -7.047  -0.059  1.00 97.88           C  
ATOM    688  CB  SER A  90       1.938  -4.688  -0.439  1.00 97.88           C  
ATOM    689  O   SER A  90       0.044  -7.363  -0.313  1.00 97.88           O  
ATOM    690  OG  SER A  90       0.611  -4.191  -0.422  1.00 97.88           O  
ATOM    691  N   GLY A  91       1.916  -7.500   0.851  1.00 98.31           N  
ATOM    692  CA  GLY A  91       1.376  -8.203   2.002  1.00 98.31           C  
ATOM    693  C   GLY A  91       1.736  -7.551   3.324  1.00 98.31           C  
ATOM    694  O   GLY A  91       2.916  -7.363   3.629  1.00 98.31           O  
ATOM    695  N   LEU A  92       0.669  -7.242   4.102  1.00 98.69           N  
ATOM    696  CA  LEU A  92       0.908  -6.539   5.359  1.00 98.69           C  
ATOM    697  C   LEU A  92       0.136  -7.191   6.500  1.00 98.69           C  
ATOM    698  CB  LEU A  92       0.512  -5.066   5.234  1.00 98.69           C  
ATOM    699  O   LEU A  92      -0.911  -7.801   6.277  1.00 98.69           O  
ATOM    700  CG  LEU A  92       1.324  -4.227   4.246  1.00 98.69           C  
ATOM    701  CD1 LEU A  92       0.624  -4.176   2.893  1.00 98.69           C  
ATOM    702  CD2 LEU A  92       1.545  -2.820   4.793  1.00 98.69           C  
ATOM    703  N   VAL A  93       0.660  -7.086   7.652  1.00 98.62           N  
ATOM    704  CA  VAL A  93      -0.049  -7.320   8.906  1.00 98.62           C  
ATOM    705  C   VAL A  93      -0.431  -5.988   9.539  1.00 98.62           C  
ATOM    706  CB  VAL A  93       0.799  -8.156   9.891  1.00 98.62           C  
ATOM    707  O   VAL A  93       0.415  -5.105   9.703  1.00 98.62           O  
ATOM    708  CG1 VAL A  93       0.058  -8.352  11.211  1.00 98.62           C  
ATOM    709  CG2 VAL A  93       1.155  -9.508   9.273  1.00 98.62           C  
ATOM    710  N   ASN A  94      -1.680  -5.949   9.961  1.00 98.56           N  
ATOM    711  CA  ASN A  94      -2.207  -4.684  10.461  1.00 98.56           C  
ATOM    712  C   ASN A  94      -2.762  -4.832  11.875  1.00 98.56           C  
ATOM    713  CB  ASN A  94      -3.283  -4.137   9.523  1.00 98.56           C  
ATOM    714  O   ASN A  94      -3.258  -5.898  12.242  1.00 98.56           O  
ATOM    715  CG  ASN A  94      -2.793  -3.986   8.094  1.00 98.56           C  
ATOM    716  ND2 ASN A  94      -3.297  -4.828   7.199  1.00 98.56           N  
ATOM    717  OD1 ASN A  94      -1.966  -3.119   7.801  1.00 98.56           O  
ATOM    718  N   VAL A  95      -2.684  -3.730  12.570  1.00 98.44           N  
ATOM    719  CA  VAL A  95      -3.340  -3.604  13.859  1.00 98.44           C  
ATOM    720  C   VAL A  95      -4.188  -2.332  13.891  1.00 98.44           C  
ATOM    721  CB  VAL A  95      -2.316  -3.590  15.023  1.00 98.44           C  
ATOM    722  O   VAL A  95      -3.754  -1.281  13.414  1.00 98.44           O  
ATOM    723  CG1 VAL A  95      -1.559  -2.264  15.055  1.00 98.44           C  
ATOM    724  CG2 VAL A  95      -3.016  -3.844  16.359  1.00 98.44           C  
ATOM    725  N   TYR A  96      -5.398  -2.477  14.430  1.00 98.19           N  
ATOM    726  CA  TYR A  96      -6.344  -1.367  14.469  1.00 98.19           C  
ATOM    727  C   TYR A  96      -6.879  -1.153  15.875  1.00 98.19           C  
ATOM    728  CB  TYR A  96      -7.508  -1.619  13.500  1.00 98.19           C  
ATOM    729  O   TYR A  96      -7.012  -2.107  16.656  1.00 98.19           O  
ATOM    730  CG  TYR A  96      -7.074  -1.854  12.078  1.00 98.19           C  
ATOM    731  CD1 TYR A  96      -7.012  -0.803  11.164  1.00 98.19           C  
ATOM    732  CD2 TYR A  96      -6.727  -3.127  11.633  1.00 98.19           C  
ATOM    733  CE1 TYR A  96      -6.613  -1.016   9.852  1.00 98.19           C  
ATOM    734  CE2 TYR A  96      -6.328  -3.352  10.320  1.00 98.19           C  
ATOM    735  OH  TYR A  96      -5.879  -2.506   8.133  1.00 98.19           O  
ATOM    736  CZ  TYR A  96      -6.273  -2.291   9.438  1.00 98.19           C  
ATOM    737  N   TYR A  97      -7.176   0.075  16.094  1.00 97.94           N  
ATOM    738  CA  TYR A  97      -7.961   0.436  17.266  1.00 97.94           C  
ATOM    739  C   TYR A  97      -9.328   0.973  16.859  1.00 97.94           C  
ATOM    740  CB  TYR A  97      -7.223   1.478  18.109  1.00 97.94           C  
ATOM    741  O   TYR A  97      -9.422   1.965  16.141  1.00 97.94           O  
ATOM    742  CG  TYR A  97      -7.973   1.893  19.359  1.00 97.94           C  
ATOM    743  CD1 TYR A  97      -8.602   3.133  19.438  1.00 97.94           C  
ATOM    744  CD2 TYR A  97      -8.047   1.048  20.453  1.00 97.94           C  
ATOM    745  CE1 TYR A  97      -9.289   3.520  20.578  1.00 97.94           C  
ATOM    746  CE2 TYR A  97      -8.734   1.426  21.609  1.00 97.94           C  
ATOM    747  OH  TYR A  97     -10.031   3.041  22.797  1.00 97.94           O  
ATOM    748  CZ  TYR A  97      -9.352   2.662  21.656  1.00 97.94           C  
ATOM    749  N   ASP A  98     -10.398   0.339  17.312  1.00 95.75           N  
ATOM    750  CA  ASP A  98     -11.773   0.750  17.047  1.00 95.75           C  
ATOM    751  C   ASP A  98     -12.344   1.534  18.234  1.00 95.75           C  
ATOM    752  CB  ASP A  98     -12.656  -0.468  16.750  1.00 95.75           C  
ATOM    753  O   ASP A  98     -12.336   1.051  19.359  1.00 95.75           O  
ATOM    754  CG  ASP A  98     -12.305  -1.149  15.445  1.00 95.75           C  
ATOM    755  OD1 ASP A  98     -11.664  -0.514  14.578  1.00 95.75           O  
ATOM    756  OD2 ASP A  98     -12.672  -2.330  15.273  1.00 95.75           O  
ATOM    757  N   MET A  99     -12.758   2.703  17.938  1.00 95.25           N  
ATOM    758  CA  MET A  99     -13.352   3.551  18.969  1.00 95.25           C  
ATOM    759  C   MET A  99     -14.867   3.365  19.031  1.00 95.25           C  
ATOM    760  CB  MET A  99     -13.016   5.020  18.719  1.00 95.25           C  
ATOM    761  O   MET A  99     -15.578   3.766  18.094  1.00 95.25           O  
ATOM    762  CG  MET A  99     -11.547   5.270  18.438  1.00 95.25           C  
ATOM    763  SD  MET A  99     -11.234   6.957  17.781  1.00 95.25           S  
ATOM    764  CE  MET A  99     -11.234   7.902  19.328  1.00 95.25           C  
ATOM    765  N   ALA A 100     -15.203   2.670  20.109  1.00 86.06           N  
ATOM    766  CA  ALA A 100     -16.641   2.410  20.281  1.00 86.06           C  
ATOM    767  C   ALA A 100     -17.359   3.645  20.812  1.00 86.06           C  
ATOM    768  CB  ALA A 100     -16.844   1.226  21.219  1.00 86.06           C  
ATOM    769  O   ALA A 100     -16.875   4.297  21.750  1.00 86.06           O  
ATOM    770  N   ILE A 101     -18.266   3.996  20.047  1.00 88.56           N  
ATOM    771  CA  ILE A 101     -19.188   5.035  20.516  1.00 88.56           C  
ATOM    772  C   ILE A 101     -20.531   4.414  20.859  1.00 88.56           C  
ATOM    773  CB  ILE A 101     -19.375   6.141  19.453  1.00 88.56           C  
ATOM    774  O   ILE A 101     -21.156   3.746  20.031  1.00 88.56           O  
ATOM    775  CG1 ILE A 101     -18.016   6.715  19.047  1.00 88.56           C  
ATOM    776  CG2 ILE A 101     -20.297   7.242  19.969  1.00 88.56           C  
ATOM    777  CD1 ILE A 101     -18.078   7.758  17.938  1.00 88.56           C  
ATOM    778  N   GLU A 102     -20.922   4.645  22.172  1.00 86.38           N  
ATOM    779  CA  GLU A 102     -22.156   4.035  22.656  1.00 86.38           C  
ATOM    780  C   GLU A 102     -23.359   4.465  21.812  1.00 86.38           C  
ATOM    781  CB  GLU A 102     -22.391   4.391  24.125  1.00 86.38           C  
ATOM    782  O   GLU A 102     -23.469   5.633  21.438  1.00 86.38           O  
ATOM    783  CG  GLU A 102     -21.469   3.650  25.094  1.00 86.38           C  
ATOM    784  CD  GLU A 102     -21.781   3.941  26.547  1.00 86.38           C  
ATOM    785  OE1 GLU A 102     -21.078   3.410  27.438  1.00 86.38           O  
ATOM    786  OE2 GLU A 102     -22.734   4.707  26.812  1.00 86.38           O  
ATOM    787  N   ASP A 103     -24.172   3.494  21.469  1.00 87.25           N  
ATOM    788  CA  ASP A 103     -25.484   3.664  20.891  1.00 87.25           C  
ATOM    789  C   ASP A 103     -25.406   4.246  19.484  1.00 87.25           C  
ATOM    790  CB  ASP A 103     -26.359   4.566  21.766  1.00 87.25           C  
ATOM    791  O   ASP A 103     -26.281   4.980  19.047  1.00 87.25           O  
ATOM    792  CG  ASP A 103     -26.672   3.943  23.125  1.00 87.25           C  
ATOM    793  OD1 ASP A 103     -26.891   2.715  23.188  1.00 87.25           O  
ATOM    794  OD2 ASP A 103     -26.719   4.691  24.125  1.00 87.25           O  
ATOM    795  N   MET A 104     -24.219   4.121  18.828  1.00 92.00           N  
ATOM    796  CA  MET A 104     -24.078   4.582  17.453  1.00 92.00           C  
ATOM    797  C   MET A 104     -23.609   3.447  16.547  1.00 92.00           C  
ATOM    798  CB  MET A 104     -23.094   5.750  17.375  1.00 92.00           C  
ATOM    799  O   MET A 104     -22.781   2.629  16.938  1.00 92.00           O  
ATOM    800  CG  MET A 104     -23.594   7.027  18.031  1.00 92.00           C  
ATOM    801  SD  MET A 104     -22.469   8.445  17.781  1.00 92.00           S  
ATOM    802  CE  MET A 104     -22.656   8.711  16.000  1.00 92.00           C  
ATOM    803  N   PRO A 105     -24.156   3.344  15.352  1.00 92.62           N  
ATOM    804  CA  PRO A 105     -23.719   2.305  14.414  1.00 92.62           C  
ATOM    805  C   PRO A 105     -22.391   2.650  13.734  1.00 92.62           C  
ATOM    806  CB  PRO A 105     -24.859   2.240  13.398  1.00 92.62           C  
ATOM    807  O   PRO A 105     -21.875   1.855  12.945  1.00 92.62           O  
ATOM    808  CG  PRO A 105     -25.438   3.619  13.383  1.00 92.62           C  
ATOM    809  CD  PRO A 105     -25.344   4.195  14.766  1.00 92.62           C  
ATOM    810  N   ILE A 106     -21.812   3.711  14.094  1.00 95.69           N  
ATOM    811  CA  ILE A 106     -20.578   4.184  13.477  1.00 95.69           C  
ATOM    812  C   ILE A 106     -19.406   3.936  14.430  1.00 95.69           C  
ATOM    813  CB  ILE A 106     -20.672   5.684  13.117  1.00 95.69           C  
ATOM    814  O   ILE A 106     -19.500   4.230  15.617  1.00 95.69           O  
ATOM    815  CG1 ILE A 106     -21.781   5.922  12.094  1.00 95.69           C  
ATOM    816  CG2 ILE A 106     -19.312   6.191  12.594  1.00 95.69           C  
ATOM    817  CD1 ILE A 106     -22.109   7.395  11.875  1.00 95.69           C  
ATOM    818  N   THR A 107     -18.281   3.408  13.836  1.00 96.00           N  
ATOM    819  CA  THR A 107     -17.094   3.104  14.617  1.00 96.00           C  
ATOM    820  C   THR A 107     -15.852   3.693  13.969  1.00 96.00           C  
ATOM    821  CB  THR A 107     -16.922   1.583  14.797  1.00 96.00           C  
ATOM    822  O   THR A 107     -15.375   3.184  12.945  1.00 96.00           O  
ATOM    823  CG2 THR A 107     -15.750   1.271  15.727  1.00 96.00           C  
ATOM    824  OG1 THR A 107     -18.109   1.026  15.344  1.00 96.00           O  
ATOM    825  N   PRO A 108     -15.383   4.805  14.539  1.00 97.69           N  
ATOM    826  CA  PRO A 108     -14.094   5.285  14.039  1.00 97.69           C  
ATOM    827  C   PRO A 108     -12.945   4.312  14.336  1.00 97.69           C  
ATOM    828  CB  PRO A 108     -13.891   6.605  14.789  1.00 97.69           C  
ATOM    829  O   PRO A 108     -12.992   3.582  15.320  1.00 97.69           O  
ATOM    830  CG  PRO A 108     -15.258   6.992  15.250  1.00 97.69           C  
ATOM    831  CD  PRO A 108     -16.047   5.742  15.531  1.00 97.69           C  
ATOM    832  N   TYR A 109     -11.875   4.379  13.406  1.00 97.69           N  
ATOM    833  CA  TYR A 109     -10.734   3.502  13.656  1.00 97.69           C  
ATOM    834  C   TYR A 109      -9.438   4.141  13.172  1.00 97.69           C  
ATOM    835  CB  TYR A 109     -10.938   2.148  12.969  1.00 97.69           C  
ATOM    836  O   TYR A 109      -9.461   5.027  12.312  1.00 97.69           O  
ATOM    837  CG  TYR A 109     -10.883   2.217  11.461  1.00 97.69           C  
ATOM    838  CD1 TYR A 109     -12.055   2.299  10.711  1.00 97.69           C  
ATOM    839  CD2 TYR A 109      -9.672   2.199  10.789  1.00 97.69           C  
ATOM    840  CE1 TYR A 109     -12.016   2.359   9.320  1.00 97.69           C  
ATOM    841  CE2 TYR A 109      -9.617   2.262   9.398  1.00 97.69           C  
ATOM    842  OH  TYR A 109     -10.742   2.402   7.301  1.00 97.69           O  
ATOM    843  CZ  TYR A 109     -10.789   2.342   8.680  1.00 97.69           C  
ATOM    844  N   VAL A 110      -8.359   3.771  13.797  1.00 98.50           N  
ATOM    845  CA  VAL A 110      -6.996   4.059  13.352  1.00 98.50           C  
ATOM    846  C   VAL A 110      -6.172   2.773  13.352  1.00 98.50           C  
ATOM    847  CB  VAL A 110      -6.320   5.125  14.250  1.00 98.50           C  
ATOM    848  O   VAL A 110      -6.410   1.873  14.156  1.00 98.50           O  
ATOM    849  CG1 VAL A 110      -7.051   6.461  14.141  1.00 98.50           C  
ATOM    850  CG2 VAL A 110      -6.277   4.652  15.703  1.00 98.50           C  
ATOM    851  N   GLY A 111      -5.285   2.719  12.312  1.00 98.31           N  
ATOM    852  CA  GLY A 111      -4.492   1.507  12.203  1.00 98.31           C  
ATOM    853  C   GLY A 111      -3.139   1.738  11.555  1.00 98.31           C  
ATOM    854  O   GLY A 111      -2.926   2.758  10.898  1.00 98.31           O  
ATOM    855  N   VAL A 112      -2.258   0.800  11.852  1.00 98.69           N  
ATOM    856  CA  VAL A 112      -0.937   0.792  11.234  1.00 98.69           C  
ATOM    857  C   VAL A 112      -0.586  -0.624  10.781  1.00 98.69           C  
ATOM    858  CB  VAL A 112       0.145   1.328  12.195  1.00 98.69           C  
ATOM    859  O   VAL A 112      -1.139  -1.600  11.297  1.00 98.69           O  
ATOM    860  CG1 VAL A 112      -0.094   2.805  12.508  1.00 98.69           C  
ATOM    861  CG2 VAL A 112       0.168   0.503  13.484  1.00 98.69           C  
ATOM    862  N   GLY A 113       0.259  -0.682   9.781  1.00 98.56           N  
ATOM    863  CA  GLY A 113       0.658  -1.979   9.258  1.00 98.56           C  
ATOM    864  C   GLY A 113       2.082  -2.000   8.742  1.00 98.56           C  
ATOM    865  O   GLY A 113       2.631  -0.957   8.383  1.00 98.56           O  
ATOM    866  N   VAL A 114       2.654  -3.248   8.773  1.00 98.75           N  
ATOM    867  CA  VAL A 114       4.000  -3.443   8.250  1.00 98.75           C  
ATOM    868  C   VAL A 114       4.066  -4.754   7.461  1.00 98.75           C  
ATOM    869  CB  VAL A 114       5.055  -3.447   9.375  1.00 98.75           C  
ATOM    870  O   VAL A 114       3.342  -5.703   7.770  1.00 98.75           O  
ATOM    871  CG1 VAL A 114       5.129  -2.080  10.055  1.00 98.75           C  
ATOM    872  CG2 VAL A 114       4.738  -4.535  10.398  1.00 98.75           C  
ATOM    873  N   GLY A 115       4.922  -4.719   6.422  1.00 98.62           N  
ATOM    874  CA  GLY A 115       5.070  -5.910   5.602  1.00 98.62           C  
ATOM    875  C   GLY A 115       6.074  -5.742   4.477  1.00 98.62           C  
ATOM    876  O   GLY A 115       7.113  -5.102   4.656  1.00 98.62           O  
ATOM    877  N   ALA A 116       5.727  -6.414   3.377  1.00 98.56           N  
ATOM    878  CA  ALA A 116       6.609  -6.395   2.211  1.00 98.56           C  
ATOM    879  C   ALA A 116       5.824  -6.074   0.939  1.00 98.56           C  
ATOM    880  CB  ALA A 116       7.332  -7.730   2.066  1.00 98.56           C  
ATOM    881  O   ALA A 116       4.629  -6.363   0.850  1.00 98.56           O  
ATOM    882  N   ALA A 117       6.523  -5.418   0.022  1.00 98.50           N  
ATOM    883  CA  ALA A 117       5.938  -5.094  -1.276  1.00 98.50           C  
ATOM    884  C   ALA A 117       6.770  -5.680  -2.414  1.00 98.50           C  
ATOM    885  CB  ALA A 117       5.809  -3.582  -1.438  1.00 98.50           C  
ATOM    886  O   ALA A 117       8.000  -5.598  -2.396  1.00 98.50           O  
ATOM    887  N   TYR A 118       6.160  -6.367  -3.275  1.00 98.25           N  
ATOM    888  CA  TYR A 118       6.715  -6.883  -4.520  1.00 98.25           C  
ATOM    889  C   TYR A 118       6.449  -5.926  -5.676  1.00 98.25           C  
ATOM    890  CB  TYR A 118       6.133  -8.266  -4.840  1.00 98.25           C  
ATOM    891  O   TYR A 118       5.320  -5.836  -6.168  1.00 98.25           O  
ATOM    892  CG  TYR A 118       6.930  -9.039  -5.859  1.00 98.25           C  
ATOM    893  CD1 TYR A 118       6.340  -9.492  -7.035  1.00 98.25           C  
ATOM    894  CD2 TYR A 118       8.273  -9.320  -5.648  1.00 98.25           C  
ATOM    895  CE1 TYR A 118       7.070 -10.211  -7.977  1.00 98.25           C  
ATOM    896  CE2 TYR A 118       9.016 -10.031  -6.586  1.00 98.25           C  
ATOM    897  OH  TYR A 118       9.133 -11.188  -8.672  1.00 98.25           O  
ATOM    898  CZ  TYR A 118       8.406 -10.477  -7.742  1.00 98.25           C  
ATOM    899  N   ILE A 119       7.477  -5.227  -6.156  1.00 98.12           N  
ATOM    900  CA  ILE A 119       7.328  -4.047  -7.004  1.00 98.12           C  
ATOM    901  C   ILE A 119       7.914  -4.328  -8.383  1.00 98.12           C  
ATOM    902  CB  ILE A 119       8.016  -2.812  -6.375  1.00 98.12           C  
ATOM    903  O   ILE A 119       8.945  -4.988  -8.508  1.00 98.12           O  
ATOM    904  CG1 ILE A 119       7.387  -2.492  -5.012  1.00 98.12           C  
ATOM    905  CG2 ILE A 119       7.922  -1.608  -7.316  1.00 98.12           C  
ATOM    906  CD1 ILE A 119       8.078  -1.359  -4.266  1.00 98.12           C  
ATOM    907  N   SER A 120       7.223  -3.803  -9.383  1.00 97.94           N  
ATOM    908  CA  SER A 120       7.703  -3.963 -10.750  1.00 97.94           C  
ATOM    909  C   SER A 120       8.844  -2.994 -11.055  1.00 97.94           C  
ATOM    910  CB  SER A 120       6.562  -3.748 -11.742  1.00 97.94           C  
ATOM    911  O   SER A 120       8.938  -1.928 -10.438  1.00 97.94           O  
ATOM    912  OG  SER A 120       6.047  -2.430 -11.648  1.00 97.94           O  
ATOM    913  N   ASN A 121       9.719  -3.455 -11.930  1.00 98.12           N  
ATOM    914  CA  ASN A 121      10.797  -2.611 -12.438  1.00 98.12           C  
ATOM    915  C   ASN A 121      10.258  -1.432 -13.242  1.00 98.12           C  
ATOM    916  CB  ASN A 121      11.766  -3.432 -13.289  1.00 98.12           C  
ATOM    917  O   ASN A 121       9.461  -1.617 -14.164  1.00 98.12           O  
ATOM    918  CG  ASN A 121      13.055  -2.686 -13.594  1.00 98.12           C  
ATOM    919  ND2 ASN A 121      14.141  -3.424 -13.766  1.00 98.12           N  
ATOM    920  OD1 ASN A 121      13.062  -1.454 -13.672  1.00 98.12           O  
ATOM    921  N   PRO A 122      10.641  -0.159 -12.906  1.00 97.38           N  
ATOM    922  CA  PRO A 122      10.141   1.020 -13.617  1.00 97.38           C  
ATOM    923  C   PRO A 122      10.797   1.210 -14.984  1.00 97.38           C  
ATOM    924  CB  PRO A 122      10.492   2.176 -12.680  1.00 97.38           C  
ATOM    925  O   PRO A 122      10.539   2.207 -15.664  1.00 97.38           O  
ATOM    926  CG  PRO A 122      11.703   1.709 -11.938  1.00 97.38           C  
ATOM    927  CD  PRO A 122      11.602   0.222 -11.750  1.00 97.38           C  
ATOM    928  N   SER A 123      11.602   0.240 -15.438  1.00 97.69           N  
ATOM    929  CA  SER A 123      12.203   0.232 -16.766  1.00 97.69           C  
ATOM    930  C   SER A 123      11.438  -0.688 -17.719  1.00 97.69           C  
ATOM    931  CB  SER A 123      13.664  -0.203 -16.688  1.00 97.69           C  
ATOM    932  O   SER A 123      11.023  -1.783 -17.328  1.00 97.69           O  
ATOM    933  OG  SER A 123      14.211  -0.353 -18.000  1.00 97.69           O  
ATOM    934  N   LYS A 124      11.305  -0.231 -18.922  1.00 97.75           N  
ATOM    935  CA  LYS A 124      10.656  -1.079 -19.922  1.00 97.75           C  
ATOM    936  C   LYS A 124      11.664  -1.648 -20.906  1.00 97.75           C  
ATOM    937  CB  LYS A 124       9.570  -0.296 -20.672  1.00 97.75           C  
ATOM    938  O   LYS A 124      11.289  -2.109 -21.984  1.00 97.75           O  
ATOM    939  CG  LYS A 124      10.102   0.886 -21.469  1.00 97.75           C  
ATOM    940  CD  LYS A 124       8.984   1.610 -22.203  1.00 97.75           C  
ATOM    941  CE  LYS A 124       9.523   2.768 -23.031  1.00 97.75           C  
ATOM    942  NZ  LYS A 124       8.430   3.486 -23.750  1.00 97.75           N  
ATOM    943  N   ALA A 125      12.938  -1.516 -20.594  1.00 97.62           N  
ATOM    944  CA  ALA A 125      13.961  -2.168 -21.391  1.00 97.62           C  
ATOM    945  C   ALA A 125      13.742  -3.678 -21.453  1.00 97.62           C  
ATOM    946  CB  ALA A 125      15.352  -1.854 -20.844  1.00 97.62           C  
ATOM    947  O   ALA A 125      13.453  -4.305 -20.422  1.00 97.62           O  
ATOM    948  N   ASP A 126      13.891  -4.270 -22.562  1.00 97.94           N  
ATOM    949  CA  ASP A 126      13.547  -5.660 -22.844  1.00 97.94           C  
ATOM    950  C   ASP A 126      14.273  -6.605 -21.891  1.00 97.94           C  
ATOM    951  CB  ASP A 126      13.875  -6.020 -24.297  1.00 97.94           C  
ATOM    952  O   ASP A 126      13.703  -7.594 -21.422  1.00 97.94           O  
ATOM    953  CG  ASP A 126      12.883  -5.449 -25.281  1.00 97.94           C  
ATOM    954  OD1 ASP A 126      11.766  -5.062 -24.875  1.00 97.94           O  
ATOM    955  OD2 ASP A 126      13.211  -5.391 -26.484  1.00 97.94           O  
ATOM    956  N   ALA A 127      15.414  -6.266 -21.516  1.00 97.75           N  
ATOM    957  CA  ALA A 127      16.250  -7.172 -20.734  1.00 97.75           C  
ATOM    958  C   ALA A 127      15.844  -7.191 -19.266  1.00 97.75           C  
ATOM    959  CB  ALA A 127      17.719  -6.770 -20.875  1.00 97.75           C  
ATOM    960  O   ALA A 127      16.141  -8.148 -18.547  1.00 97.75           O  
ATOM    961  N   VAL A 128      15.109  -6.113 -18.844  1.00 98.06           N  
ATOM    962  CA  VAL A 128      14.953  -6.035 -17.391  1.00 98.06           C  
ATOM    963  C   VAL A 128      13.492  -5.766 -17.031  1.00 98.06           C  
ATOM    964  CB  VAL A 128      15.859  -4.938 -16.781  1.00 98.06           C  
ATOM    965  O   VAL A 128      13.141  -5.672 -15.859  1.00 98.06           O  
ATOM    966  CG1 VAL A 128      17.328  -5.262 -17.031  1.00 98.06           C  
ATOM    967  CG2 VAL A 128      15.508  -3.572 -17.375  1.00 98.06           C  
ATOM    968  N   LYS A 129      12.609  -5.543 -18.000  1.00 97.50           N  
ATOM    969  CA  LYS A 129      11.250  -5.055 -17.781  1.00 97.50           C  
ATOM    970  C   LYS A 129      10.445  -6.023 -16.922  1.00 97.50           C  
ATOM    971  CB  LYS A 129      10.547  -4.832 -19.125  1.00 97.50           C  
ATOM    972  O   LYS A 129       9.500  -5.621 -16.250  1.00 97.50           O  
ATOM    973  CG  LYS A 129      10.398  -6.090 -19.969  1.00 97.50           C  
ATOM    974  CD  LYS A 129       9.742  -5.793 -21.312  1.00 97.50           C  
ATOM    975  CE  LYS A 129       9.672  -7.035 -22.188  1.00 97.50           C  
ATOM    976  NZ  LYS A 129       8.266  -7.441 -22.469  1.00 97.50           N  
ATOM    977  N   ASP A 130      10.820  -7.320 -16.906  1.00 97.44           N  
ATOM    978  CA  ASP A 130      10.039  -8.320 -16.172  1.00 97.44           C  
ATOM    979  C   ASP A 130      10.586  -8.531 -14.766  1.00 97.44           C  
ATOM    980  CB  ASP A 130      10.023  -9.648 -16.938  1.00 97.44           C  
ATOM    981  O   ASP A 130      10.070  -9.359 -14.016  1.00 97.44           O  
ATOM    982  CG  ASP A 130       9.297  -9.562 -18.266  1.00 97.44           C  
ATOM    983  OD1 ASP A 130       8.273  -8.852 -18.359  1.00 97.44           O  
ATOM    984  OD2 ASP A 130       9.750 -10.211 -19.234  1.00 97.44           O  
ATOM    985  N   GLN A 131      11.594  -7.809 -14.398  1.00 97.62           N  
ATOM    986  CA  GLN A 131      12.172  -7.926 -13.062  1.00 97.62           C  
ATOM    987  C   GLN A 131      11.211  -7.395 -12.000  1.00 97.62           C  
ATOM    988  CB  GLN A 131      13.508  -7.180 -12.984  1.00 97.62           C  
ATOM    989  O   GLN A 131      10.453  -6.457 -12.258  1.00 97.62           O  
ATOM    990  CG  GLN A 131      14.617  -7.824 -13.805  1.00 97.62           C  
ATOM    991  CD  GLN A 131      15.938  -7.082 -13.688  1.00 97.62           C  
ATOM    992  NE2 GLN A 131      17.031  -7.809 -13.844  1.00 97.62           N  
ATOM    993  OE1 GLN A 131      15.961  -5.871 -13.453  1.00 97.62           O  
ATOM    994  N   LYS A 132      11.258  -8.055 -10.852  1.00 97.62           N  
ATOM    995  CA  LYS A 132      10.539  -7.629  -9.656  1.00 97.62           C  
ATOM    996  C   LYS A 132      11.477  -7.555  -8.453  1.00 97.62           C  
ATOM    997  CB  LYS A 132       9.375  -8.578  -9.359  1.00 97.62           C  
ATOM    998  O   LYS A 132      12.492  -8.250  -8.406  1.00 97.62           O  
ATOM    999  CG  LYS A 132       8.398  -8.734 -10.516  1.00 97.62           C  
ATOM   1000  CD  LYS A 132       7.621  -7.453 -10.773  1.00 97.62           C  
ATOM   1001  CE  LYS A 132       6.578  -7.645 -11.867  1.00 97.62           C  
ATOM   1002  NZ  LYS A 132       6.352  -6.387 -12.641  1.00 97.62           N  
ATOM   1003  N   GLY A 133      11.125  -6.590  -7.598  1.00 97.69           N  
ATOM   1004  CA  GLY A 133      11.938  -6.469  -6.395  1.00 97.69           C  
ATOM   1005  C   GLY A 133      11.109  -6.293  -5.137  1.00 97.69           C  
ATOM   1006  O   GLY A 133      10.023  -5.703  -5.176  1.00 97.69           O  
ATOM   1007  N   PHE A 134      11.711  -6.785  -4.016  1.00 97.88           N  
ATOM   1008  CA  PHE A 134      11.039  -6.680  -2.727  1.00 97.88           C  
ATOM   1009  C   PHE A 134      11.492  -5.426  -1.984  1.00 97.88           C  
ATOM   1010  CB  PHE A 134      11.312  -7.922  -1.874  1.00 97.88           C  
ATOM   1011  O   PHE A 134      12.648  -5.012  -2.100  1.00 97.88           O  
ATOM   1012  CG  PHE A 134      10.430  -9.094  -2.207  1.00 97.88           C  
ATOM   1013  CD1 PHE A 134       9.109  -9.125  -1.778  1.00 97.88           C  
ATOM   1014  CD2 PHE A 134      10.914 -10.156  -2.951  1.00 97.88           C  
ATOM   1015  CE1 PHE A 134       8.281 -10.211  -2.086  1.00 97.88           C  
ATOM   1016  CE2 PHE A 134      10.102 -11.242  -3.262  1.00 97.88           C  
ATOM   1017  CZ  PHE A 134       8.789 -11.266  -2.828  1.00 97.88           C  
ATOM   1018  N   GLY A 135      10.539  -4.855  -1.342  1.00 97.88           N  
ATOM   1019  CA  GLY A 135      10.789  -3.756  -0.423  1.00 97.88           C  
ATOM   1020  C   GLY A 135       9.984  -3.854   0.858  1.00 97.88           C  
ATOM   1021  O   GLY A 135       9.008  -4.602   0.928  1.00 97.88           O  
ATOM   1022  N   PHE A 136      10.570  -3.164   1.800  1.00 98.38           N  
ATOM   1023  CA  PHE A 136       9.812  -3.012   3.037  1.00 98.38           C  
ATOM   1024  C   PHE A 136       8.562  -2.178   2.803  1.00 98.38           C  
ATOM   1025  CB  PHE A 136      10.680  -2.365   4.121  1.00 98.38           C  
ATOM   1026  O   PHE A 136       8.586  -1.217   2.031  1.00 98.38           O  
ATOM   1027  CG  PHE A 136       9.953  -2.125   5.418  1.00 98.38           C  
ATOM   1028  CD1 PHE A 136       9.469  -0.861   5.738  1.00 98.38           C  
ATOM   1029  CD2 PHE A 136       9.750  -3.164   6.316  1.00 98.38           C  
ATOM   1030  CE1 PHE A 136       8.797  -0.637   6.934  1.00 98.38           C  
ATOM   1031  CE2 PHE A 136       9.078  -2.947   7.516  1.00 98.38           C  
ATOM   1032  CZ  PHE A 136       8.602  -1.683   7.824  1.00 98.38           C  
ATOM   1033  N   ALA A 137       7.461  -2.570   3.473  1.00 98.44           N  
ATOM   1034  CA  ALA A 137       6.207  -1.843   3.311  1.00 98.44           C  
ATOM   1035  C   ALA A 137       5.609  -1.469   4.664  1.00 98.44           C  
ATOM   1036  CB  ALA A 137       5.211  -2.674   2.506  1.00 98.44           C  
ATOM   1037  O   ALA A 137       5.793  -2.188   5.652  1.00 98.44           O  
ATOM   1038  N   TYR A 138       4.984  -0.309   4.660  1.00 98.31           N  
ATOM   1039  CA  TYR A 138       4.293   0.176   5.848  1.00 98.31           C  
ATOM   1040  C   TYR A 138       3.074   1.009   5.465  1.00 98.31           C  
ATOM   1041  CB  TYR A 138       5.238   1.005   6.723  1.00 98.31           C  
ATOM   1042  O   TYR A 138       2.945   1.444   4.320  1.00 98.31           O  
ATOM   1043  CG  TYR A 138       5.789   2.227   6.027  1.00 98.31           C  
ATOM   1044  CD1 TYR A 138       6.910   2.137   5.203  1.00 98.31           C  
ATOM   1045  CD2 TYR A 138       5.199   3.473   6.199  1.00 98.31           C  
ATOM   1046  CE1 TYR A 138       7.422   3.260   4.562  1.00 98.31           C  
ATOM   1047  CE2 TYR A 138       5.703   4.602   5.566  1.00 98.31           C  
ATOM   1048  OH  TYR A 138       7.320   5.602   4.121  1.00 98.31           O  
ATOM   1049  CZ  TYR A 138       6.816   4.484   4.750  1.00 98.31           C  
ATOM   1050  N   GLN A 139       2.139   1.099   6.457  1.00 97.50           N  
ATOM   1051  CA  GLN A 139       0.951   1.894   6.160  1.00 97.50           C  
ATOM   1052  C   GLN A 139       0.281   2.381   7.441  1.00 97.50           C  
ATOM   1053  CB  GLN A 139      -0.042   1.086   5.324  1.00 97.50           C  
ATOM   1054  O   GLN A 139       0.540   1.850   8.523  1.00 97.50           O  
ATOM   1055  CG  GLN A 139      -0.670  -0.082   6.070  1.00 97.50           C  
ATOM   1056  CD  GLN A 139      -1.605  -0.902   5.203  1.00 97.50           C  
ATOM   1057  NE2 GLN A 139      -1.569  -2.219   5.371  1.00 97.50           N  
ATOM   1058  OE1 GLN A 139      -2.354  -0.355   4.387  1.00 97.50           O  
ATOM   1059  N   ALA A 140      -0.408   3.498   7.289  1.00 98.06           N  
ATOM   1060  CA  ALA A 140      -1.285   4.059   8.312  1.00 98.06           C  
ATOM   1061  C   ALA A 140      -2.678   4.332   7.758  1.00 98.06           C  
ATOM   1062  CB  ALA A 140      -0.684   5.340   8.891  1.00 98.06           C  
ATOM   1063  O   ALA A 140      -2.820   4.770   6.613  1.00 98.06           O  
ATOM   1064  N   LYS A 141      -3.713   4.016   8.648  1.00 97.88           N  
ATOM   1065  CA  LYS A 141      -5.098   4.164   8.203  1.00 97.88           C  
ATOM   1066  C   LYS A 141      -5.949   4.820   9.289  1.00 97.88           C  
ATOM   1067  CB  LYS A 141      -5.688   2.805   7.828  1.00 97.88           C  
ATOM   1068  O   LYS A 141      -5.695   4.645  10.477  1.00 97.88           O  
ATOM   1069  CG  LYS A 141      -4.953   2.107   6.691  1.00 97.88           C  
ATOM   1070  CD  LYS A 141      -5.578   0.755   6.371  1.00 97.88           C  
ATOM   1071  CE  LYS A 141      -4.879   0.078   5.199  1.00 97.88           C  
ATOM   1072  NZ  LYS A 141      -5.500  -1.239   4.867  1.00 97.88           N  
ATOM   1073  N   ALA A 142      -6.871   5.645   8.820  1.00 98.38           N  
ATOM   1074  CA  ALA A 142      -7.898   6.230   9.680  1.00 98.38           C  
ATOM   1075  C   ALA A 142      -9.219   6.371   8.938  1.00 98.38           C  
ATOM   1076  CB  ALA A 142      -7.438   7.586  10.203  1.00 98.38           C  
ATOM   1077  O   ALA A 142      -9.250   6.809   7.781  1.00 98.38           O  
ATOM   1078  N   GLY A 143     -10.289   5.914   9.641  1.00 98.12           N  
ATOM   1079  CA  GLY A 143     -11.578   5.973   8.969  1.00 98.12           C  
ATOM   1080  C   GLY A 143     -12.742   5.641   9.891  1.00 98.12           C  
ATOM   1081  O   GLY A 143     -12.617   5.730  11.117  1.00 98.12           O  
ATOM   1082  N   VAL A 144     -13.844   5.367   9.227  1.00 97.88           N  
ATOM   1083  CA  VAL A 144     -15.062   5.047   9.969  1.00 97.88           C  
ATOM   1084  C   VAL A 144     -15.727   3.814   9.359  1.00 97.88           C  
ATOM   1085  CB  VAL A 144     -16.047   6.234   9.977  1.00 97.88           C  
ATOM   1086  O   VAL A 144     -15.625   3.576   8.156  1.00 97.88           O  
ATOM   1087  CG1 VAL A 144     -15.445   7.430  10.719  1.00 97.88           C  
ATOM   1088  CG2 VAL A 144     -16.438   6.621   8.555  1.00 97.88           C  
ATOM   1089  N   SER A 145     -16.375   3.002  10.242  1.00 96.88           N  
ATOM   1090  CA  SER A 145     -17.172   1.858   9.812  1.00 96.88           C  
ATOM   1091  C   SER A 145     -18.641   2.035  10.203  1.00 96.88           C  
ATOM   1092  CB  SER A 145     -16.641   0.565  10.422  1.00 96.88           C  
ATOM   1093  O   SER A 145     -18.953   2.621  11.242  1.00 96.88           O  
ATOM   1094  OG  SER A 145     -15.297   0.338  10.008  1.00 96.88           O  
ATOM   1095  N   TYR A 146     -19.484   1.645   9.359  1.00 96.44           N  
ATOM   1096  CA  TYR A 146     -20.922   1.686   9.602  1.00 96.44           C  
ATOM   1097  C   TYR A 146     -21.516   0.280   9.648  1.00 96.44           C  
ATOM   1098  CB  TYR A 146     -21.625   2.510   8.523  1.00 96.44           C  
ATOM   1099  O   TYR A 146     -21.312  -0.516   8.727  1.00 96.44           O  
ATOM   1100  CG  TYR A 146     -23.125   2.604   8.711  1.00 96.44           C  
ATOM   1101  CD1 TYR A 146     -24.000   1.836   7.934  1.00 96.44           C  
ATOM   1102  CD2 TYR A 146     -23.672   3.459   9.656  1.00 96.44           C  
ATOM   1103  CE1 TYR A 146     -25.375   1.921   8.102  1.00 96.44           C  
ATOM   1104  CE2 TYR A 146     -25.047   3.551   9.836  1.00 96.44           C  
ATOM   1105  OH  TYR A 146     -27.250   2.867   9.219  1.00 96.44           O  
ATOM   1106  CZ  TYR A 146     -25.891   2.779   9.055  1.00 96.44           C  
ATOM   1107  N   ASP A 147     -22.203  -0.069  10.742  1.00 94.31           N  
ATOM   1108  CA  ASP A 147     -22.844  -1.362  10.922  1.00 94.31           C  
ATOM   1109  C   ASP A 147     -24.141  -1.438  10.117  1.00 94.31           C  
ATOM   1110  CB  ASP A 147     -23.141  -1.621  12.398  1.00 94.31           C  
ATOM   1111  O   ASP A 147     -25.188  -0.924  10.547  1.00 94.31           O  
ATOM   1112  CG  ASP A 147     -21.875  -1.680  13.242  1.00 94.31           C  
ATOM   1113  OD1 ASP A 147     -20.781  -1.899  12.688  1.00 94.31           O  
ATOM   1114  OD2 ASP A 147     -21.969  -1.507  14.477  1.00 94.31           O  
ATOM   1115  N   VAL A 148     -24.094  -1.982   8.875  1.00 95.12           N  
ATOM   1116  CA  VAL A 148     -25.297  -2.172   8.047  1.00 95.12           C  
ATOM   1117  C   VAL A 148     -26.188  -3.242   8.672  1.00 95.12           C  
ATOM   1118  CB  VAL A 148     -24.922  -2.559   6.598  1.00 95.12           C  
ATOM   1119  O   VAL A 148     -27.391  -3.041   8.820  1.00 95.12           O  
ATOM   1120  CG1 VAL A 148     -26.172  -2.830   5.777  1.00 95.12           C  
ATOM   1121  CG2 VAL A 148     -24.078  -1.460   5.949  1.00 95.12           C  
ATOM   1122  N   THR A 149     -25.625  -4.355   8.961  1.00 92.44           N  
ATOM   1123  CA  THR A 149     -26.172  -5.457   9.750  1.00 92.44           C  
ATOM   1124  C   THR A 149     -25.156  -5.906  10.805  1.00 92.44           C  
ATOM   1125  CB  THR A 149     -26.547  -6.652   8.859  1.00 92.44           C  
ATOM   1126  O   THR A 149     -24.016  -5.445  10.820  1.00 92.44           O  
ATOM   1127  CG2 THR A 149     -27.406  -6.207   7.676  1.00 92.44           C  
ATOM   1128  OG1 THR A 149     -25.359  -7.273   8.359  1.00 92.44           O  
ATOM   1129  N   PRO A 150     -25.594  -6.746  11.766  1.00 87.88           N  
ATOM   1130  CA  PRO A 150     -24.625  -7.219  12.758  1.00 87.88           C  
ATOM   1131  C   PRO A 150     -23.422  -7.910  12.125  1.00 87.88           C  
ATOM   1132  CB  PRO A 150     -25.453  -8.203  13.602  1.00 87.88           C  
ATOM   1133  O   PRO A 150     -22.344  -7.949  12.719  1.00 87.88           O  
ATOM   1134  CG  PRO A 150     -26.859  -7.699  13.531  1.00 87.88           C  
ATOM   1135  CD  PRO A 150     -27.094  -7.156  12.148  1.00 87.88           C  
ATOM   1136  N   GLU A 151     -23.500  -8.328  10.867  1.00 91.94           N  
ATOM   1137  CA  GLU A 151     -22.469  -9.141  10.227  1.00 91.94           C  
ATOM   1138  C   GLU A 151     -21.766  -8.367   9.117  1.00 91.94           C  
ATOM   1139  CB  GLU A 151     -23.062 -10.438   9.664  1.00 91.94           C  
ATOM   1140  O   GLU A 151     -20.672  -8.742   8.695  1.00 91.94           O  
ATOM   1141  CG  GLU A 151     -23.609 -11.375  10.734  1.00 91.94           C  
ATOM   1142  CD  GLU A 151     -25.016 -11.023  11.188  1.00 91.94           C  
ATOM   1143  OE1 GLU A 151     -25.500 -11.617  12.180  1.00 91.94           O  
ATOM   1144  OE2 GLU A 151     -25.641 -10.141  10.555  1.00 91.94           O  
ATOM   1145  N   ILE A 152     -22.453  -7.293   8.641  1.00 94.44           N  
ATOM   1146  CA  ILE A 152     -21.906  -6.570   7.492  1.00 94.44           C  
ATOM   1147  C   ILE A 152     -21.609  -5.125   7.891  1.00 94.44           C  
ATOM   1148  CB  ILE A 152     -22.875  -6.602   6.293  1.00 94.44           C  
ATOM   1149  O   ILE A 152     -22.484  -4.418   8.391  1.00 94.44           O  
ATOM   1150  CG1 ILE A 152     -23.125  -8.047   5.848  1.00 94.44           C  
ATOM   1151  CG2 ILE A 152     -22.328  -5.758   5.133  1.00 94.44           C  
ATOM   1152  CD1 ILE A 152     -24.203  -8.195   4.785  1.00 94.44           C  
ATOM   1153  N   LYS A 153     -20.391  -4.730   7.641  1.00 95.88           N  
ATOM   1154  CA  LYS A 153     -19.969  -3.354   7.883  1.00 95.88           C  
ATOM   1155  C   LYS A 153     -19.391  -2.725   6.617  1.00 95.88           C  
ATOM   1156  CB  LYS A 153     -18.938  -3.293   9.016  1.00 95.88           C  
ATOM   1157  O   LYS A 153     -18.672  -3.379   5.867  1.00 95.88           O  
ATOM   1158  CG  LYS A 153     -19.438  -3.863  10.336  1.00 95.88           C  
ATOM   1159  CD  LYS A 153     -18.391  -3.746  11.430  1.00 95.88           C  
ATOM   1160  CE  LYS A 153     -18.875  -4.348  12.742  1.00 95.88           C  
ATOM   1161  NZ  LYS A 153     -19.484  -3.314  13.633  1.00 95.88           N  
ATOM   1162  N   LEU A 154     -19.797  -1.526   6.402  1.00 97.44           N  
ATOM   1163  CA  LEU A 154     -19.156  -0.695   5.387  1.00 97.44           C  
ATOM   1164  C   LEU A 154     -18.156   0.261   6.020  1.00 97.44           C  
ATOM   1165  CB  LEU A 154     -20.203   0.096   4.605  1.00 97.44           C  
ATOM   1166  O   LEU A 154     -18.375   0.770   7.121  1.00 97.44           O  
ATOM   1167  CG  LEU A 154     -21.297  -0.726   3.906  1.00 97.44           C  
ATOM   1168  CD1 LEU A 154     -22.312   0.196   3.258  1.00 97.44           C  
ATOM   1169  CD2 LEU A 154     -20.672  -1.655   2.867  1.00 97.44           C  
ATOM   1170  N   PHE A 155     -17.016   0.448   5.277  1.00 96.94           N  
ATOM   1171  CA  PHE A 155     -16.031   1.363   5.848  1.00 96.94           C  
ATOM   1172  C   PHE A 155     -15.477   2.299   4.781  1.00 96.94           C  
ATOM   1173  CB  PHE A 155     -14.891   0.586   6.508  1.00 96.94           C  
ATOM   1174  O   PHE A 155     -15.531   1.985   3.590  1.00 96.94           O  
ATOM   1175  CG  PHE A 155     -14.023  -0.168   5.535  1.00 96.94           C  
ATOM   1176  CD1 PHE A 155     -14.336  -1.475   5.176  1.00 96.94           C  
ATOM   1177  CD2 PHE A 155     -12.906   0.429   4.977  1.00 96.94           C  
ATOM   1178  CE1 PHE A 155     -13.539  -2.176   4.273  1.00 96.94           C  
ATOM   1179  CE2 PHE A 155     -12.102  -0.264   4.074  1.00 96.94           C  
ATOM   1180  CZ  PHE A 155     -12.422  -1.566   3.723  1.00 96.94           C  
ATOM   1181  N   ALA A 156     -15.078   3.416   5.262  1.00 98.00           N  
ATOM   1182  CA  ALA A 156     -14.375   4.422   4.469  1.00 98.00           C  
ATOM   1183  C   ALA A 156     -13.297   5.117   5.297  1.00 98.00           C  
ATOM   1184  CB  ALA A 156     -15.367   5.449   3.918  1.00 98.00           C  
ATOM   1185  O   ALA A 156     -13.484   5.367   6.488  1.00 98.00           O  
ATOM   1186  N   GLY A 157     -12.109   5.359   4.562  1.00 97.25           N  
ATOM   1187  CA  GLY A 157     -11.031   5.984   5.316  1.00 97.25           C  
ATOM   1188  C   GLY A 157      -9.883   6.453   4.441  1.00 97.25           C  
ATOM   1189  O   GLY A 157      -9.930   6.301   3.221  1.00 97.25           O  
ATOM   1190  N   ALA A 158      -9.008   7.129   5.133  1.00 97.19           N  
ATOM   1191  CA  ALA A 158      -7.762   7.570   4.512  1.00 97.19           C  
ATOM   1192  C   ALA A 158      -6.641   6.570   4.773  1.00 97.19           C  
ATOM   1193  CB  ALA A 158      -7.371   8.953   5.031  1.00 97.19           C  
ATOM   1194  O   ALA A 158      -6.621   5.902   5.812  1.00 97.19           O  
ATOM   1195  N   ARG A 159      -5.762   6.500   3.789  1.00 95.12           N  
ATOM   1196  CA  ARG A 159      -4.648   5.559   3.867  1.00 95.12           C  
ATOM   1197  C   ARG A 159      -3.359   6.191   3.348  1.00 95.12           C  
ATOM   1198  CB  ARG A 159      -4.961   4.285   3.078  1.00 95.12           C  
ATOM   1199  O   ARG A 159      -3.359   6.840   2.301  1.00 95.12           O  
ATOM   1200  CG  ARG A 159      -3.801   3.309   2.996  1.00 95.12           C  
ATOM   1201  CD  ARG A 159      -4.133   2.111   2.117  1.00 95.12           C  
ATOM   1202  NE  ARG A 159      -2.947   1.312   1.824  1.00 95.12           N  
ATOM   1203  NH1 ARG A 159      -3.469   0.977  -0.402  1.00 95.12           N  
ATOM   1204  NH2 ARG A 159      -1.551   0.081   0.479  1.00 95.12           N  
ATOM   1205  CZ  ARG A 159      -2.658   0.792   0.634  1.00 95.12           C  
ATOM   1206  N   TYR A 160      -2.346   5.980   4.129  1.00 96.00           N  
ATOM   1207  CA  TYR A 160      -0.983   6.207   3.660  1.00 96.00           C  
ATOM   1208  C   TYR A 160      -0.232   4.891   3.506  1.00 96.00           C  
ATOM   1209  CB  TYR A 160      -0.230   7.129   4.625  1.00 96.00           C  
ATOM   1210  O   TYR A 160      -0.177   4.086   4.441  1.00 96.00           O  
ATOM   1211  CG  TYR A 160       1.233   7.289   4.293  1.00 96.00           C  
ATOM   1212  CD1 TYR A 160       2.215   6.641   5.035  1.00 96.00           C  
ATOM   1213  CD2 TYR A 160       1.638   8.094   3.232  1.00 96.00           C  
ATOM   1214  CE1 TYR A 160       3.564   6.789   4.734  1.00 96.00           C  
ATOM   1215  CE2 TYR A 160       2.984   8.250   2.920  1.00 96.00           C  
ATOM   1216  OH  TYR A 160       5.273   7.746   3.371  1.00 96.00           O  
ATOM   1217  CZ  TYR A 160       3.939   7.594   3.676  1.00 96.00           C  
ATOM   1218  N   PHE A 161       0.329   4.727   2.357  1.00 95.50           N  
ATOM   1219  CA  PHE A 161       1.111   3.531   2.068  1.00 95.50           C  
ATOM   1220  C   PHE A 161       2.494   3.900   1.546  1.00 95.50           C  
ATOM   1221  CB  PHE A 161       0.385   2.646   1.048  1.00 95.50           C  
ATOM   1222  O   PHE A 161       2.629   4.801   0.714  1.00 95.50           O  
ATOM   1223  CG  PHE A 161       1.181   1.445   0.612  1.00 95.50           C  
ATOM   1224  CD1 PHE A 161       1.938   1.482  -0.552  1.00 95.50           C  
ATOM   1225  CD2 PHE A 161       1.169   0.279   1.366  1.00 95.50           C  
ATOM   1226  CE1 PHE A 161       2.676   0.372  -0.959  1.00 95.50           C  
ATOM   1227  CE2 PHE A 161       1.902  -0.834   0.966  1.00 95.50           C  
ATOM   1228  CZ  PHE A 161       2.654  -0.786  -0.197  1.00 95.50           C  
ATOM   1229  N   GLY A 162       3.480   3.205   2.053  1.00 95.50           N  
ATOM   1230  CA  GLY A 162       4.852   3.393   1.606  1.00 95.50           C  
ATOM   1231  C   GLY A 162       5.629   2.094   1.501  1.00 95.50           C  
ATOM   1232  O   GLY A 162       5.324   1.126   2.203  1.00 95.50           O  
ATOM   1233  N   SER A 163       6.578   2.115   0.579  1.00 97.56           N  
ATOM   1234  CA  SER A 163       7.547   1.033   0.436  1.00 97.56           C  
ATOM   1235  C   SER A 163       8.914   1.564   0.013  1.00 97.56           C  
ATOM   1236  CB  SER A 163       7.055   0.004  -0.583  1.00 97.56           C  
ATOM   1237  O   SER A 163       9.000   2.508  -0.775  1.00 97.56           O  
ATOM   1238  OG  SER A 163       8.023  -1.009  -0.785  1.00 97.56           O  
ATOM   1239  N   TYR A 164       9.930   0.959   0.587  1.00 97.06           N  
ATOM   1240  CA  TYR A 164      11.289   1.345   0.222  1.00 97.06           C  
ATOM   1241  C   TYR A 164      12.211   0.131   0.192  1.00 97.06           C  
ATOM   1242  CB  TYR A 164      11.836   2.389   1.201  1.00 97.06           C  
ATOM   1243  O   TYR A 164      11.922  -0.891   0.818  1.00 97.06           O  
ATOM   1244  CG  TYR A 164      12.055   1.857   2.598  1.00 97.06           C  
ATOM   1245  CD1 TYR A 164      11.016   1.847   3.529  1.00 97.06           C  
ATOM   1246  CD2 TYR A 164      13.297   1.365   2.986  1.00 97.06           C  
ATOM   1247  CE1 TYR A 164      11.219   1.359   4.816  1.00 97.06           C  
ATOM   1248  CE2 TYR A 164      13.500   0.875   4.270  1.00 97.06           C  
ATOM   1249  OH  TYR A 164      12.656   0.393   6.453  1.00 97.06           O  
ATOM   1250  CZ  TYR A 164      12.461   0.876   5.180  1.00 97.06           C  
ATOM   1251  N   GLY A 165      13.250   0.231  -0.656  1.00 96.94           N  
ATOM   1252  CA  GLY A 165      14.281  -0.792  -0.650  1.00 96.94           C  
ATOM   1253  C   GLY A 165      14.320  -1.611  -1.926  1.00 96.94           C  
ATOM   1254  O   GLY A 165      15.281  -2.342  -2.174  1.00 96.94           O  
ATOM   1255  N   ALA A 166      13.344  -1.429  -2.820  1.00 97.69           N  
ATOM   1256  CA  ALA A 166      13.383  -2.145  -4.094  1.00 97.69           C  
ATOM   1257  C   ALA A 166      14.367  -1.492  -5.062  1.00 97.69           C  
ATOM   1258  CB  ALA A 166      11.984  -2.199  -4.711  1.00 97.69           C  
ATOM   1259  O   ALA A 166      14.359  -0.271  -5.234  1.00 97.69           O  
ATOM   1260  N   SER A 167      15.227  -2.303  -5.637  1.00 98.00           N  
ATOM   1261  CA  SER A 167      16.234  -1.827  -6.582  1.00 98.00           C  
ATOM   1262  C   SER A 167      16.250  -2.678  -7.848  1.00 98.00           C  
ATOM   1263  CB  SER A 167      17.609  -1.833  -5.938  1.00 98.00           C  
ATOM   1264  O   SER A 167      15.906  -3.863  -7.809  1.00 98.00           O  
ATOM   1265  OG  SER A 167      17.938  -3.121  -5.445  1.00 98.00           O  
ATOM   1266  N   PHE A 168      16.609  -2.012  -8.977  1.00 98.19           N  
ATOM   1267  CA  PHE A 168      16.469  -2.701 -10.258  1.00 98.19           C  
ATOM   1268  C   PHE A 168      17.609  -2.322 -11.195  1.00 98.19           C  
ATOM   1269  CB  PHE A 168      15.125  -2.379 -10.906  1.00 98.19           C  
ATOM   1270  O   PHE A 168      18.203  -1.255 -11.055  1.00 98.19           O  
ATOM   1271  CG  PHE A 168      13.938  -2.701 -10.039  1.00 98.19           C  
ATOM   1272  CD1 PHE A 168      13.391  -3.977 -10.031  1.00 98.19           C  
ATOM   1273  CD2 PHE A 168      13.375  -1.727  -9.227  1.00 98.19           C  
ATOM   1274  CE1 PHE A 168      12.289  -4.277  -9.227  1.00 98.19           C  
ATOM   1275  CE2 PHE A 168      12.281  -2.020  -8.422  1.00 98.19           C  
ATOM   1276  CZ  PHE A 168      11.734  -3.295  -8.422  1.00 98.19           C  
ATOM   1277  N   ASN A 169      17.891  -3.230 -12.125  1.00 97.88           N  
ATOM   1278  CA  ASN A 169      18.656  -2.877 -13.320  1.00 97.88           C  
ATOM   1279  C   ASN A 169      17.859  -1.934 -14.227  1.00 97.88           C  
ATOM   1280  CB  ASN A 169      19.062  -4.137 -14.094  1.00 97.88           C  
ATOM   1281  O   ASN A 169      16.641  -2.016 -14.305  1.00 97.88           O  
ATOM   1282  CG  ASN A 169      19.938  -5.062 -13.273  1.00 97.88           C  
ATOM   1283  ND2 ASN A 169      21.141  -4.598 -12.945  1.00 97.88           N  
ATOM   1284  OD1 ASN A 169      19.547  -6.180 -12.938  1.00 97.88           O  
ATOM   1285  N   LYS A 170      18.500  -1.076 -14.898  1.00 96.75           N  
ATOM   1286  CA  LYS A 170      17.844  -0.054 -15.711  1.00 96.75           C  
ATOM   1287  C   LYS A 170      17.719  -0.501 -17.172  1.00 96.75           C  
ATOM   1288  CB  LYS A 170      18.609   1.267 -15.633  1.00 96.75           C  
ATOM   1289  O   LYS A 170      16.641  -0.452 -17.750  1.00 96.75           O  
ATOM   1290  CG  LYS A 170      17.938   2.416 -16.375  1.00 96.75           C  
ATOM   1291  CD  LYS A 170      18.688   3.729 -16.156  1.00 96.75           C  
ATOM   1292  CE  LYS A 170      18.000   4.883 -16.875  1.00 96.75           C  
ATOM   1293  NZ  LYS A 170      18.672   6.188 -16.578  1.00 96.75           N  
ATOM   1294  N   GLU A 171      18.797  -1.009 -17.797  1.00 96.19           N  
ATOM   1295  CA  GLU A 171      18.766  -1.344 -19.219  1.00 96.19           C  
ATOM   1296  C   GLU A 171      19.156  -2.801 -19.453  1.00 96.19           C  
ATOM   1297  CB  GLU A 171      19.703  -0.420 -20.016  1.00 96.19           C  
ATOM   1298  O   GLU A 171      18.469  -3.527 -20.172  1.00 96.19           O  
ATOM   1299  CG  GLU A 171      19.266   1.036 -20.016  1.00 96.19           C  
ATOM   1300  CD  GLU A 171      18.031   1.284 -20.875  1.00 96.19           C  
ATOM   1301  OE1 GLU A 171      17.438   2.385 -20.797  1.00 96.19           O  
ATOM   1302  OE2 GLU A 171      17.656   0.370 -21.641  1.00 96.19           O  
ATOM   1303  N   THR A 172      20.219  -3.205 -18.844  1.00 97.00           N  
ATOM   1304  CA  THR A 172      20.719  -4.566 -18.969  1.00 97.00           C  
ATOM   1305  C   THR A 172      20.859  -5.223 -17.594  1.00 97.00           C  
ATOM   1306  CB  THR A 172      22.078  -4.586 -19.688  1.00 97.00           C  
ATOM   1307  O   THR A 172      20.875  -4.535 -16.578  1.00 97.00           O  
ATOM   1308  CG2 THR A 172      21.984  -3.957 -21.078  1.00 97.00           C  
ATOM   1309  OG1 THR A 172      23.047  -3.855 -18.922  1.00 97.00           O  
ATOM   1310  N   VAL A 173      20.875  -6.504 -17.609  1.00 96.62           N  
ATOM   1311  CA  VAL A 173      21.078  -7.242 -16.359  1.00 96.62           C  
ATOM   1312  C   VAL A 173      22.500  -7.039 -15.867  1.00 96.62           C  
ATOM   1313  CB  VAL A 173      20.781  -8.750 -16.531  1.00 96.62           C  
ATOM   1314  O   VAL A 173      23.453  -7.238 -16.625  1.00 96.62           O  
ATOM   1315  CG1 VAL A 173      21.031  -9.508 -15.234  1.00 96.62           C  
ATOM   1316  CG2 VAL A 173      19.328  -8.953 -17.000  1.00 96.62           C  
ATOM   1317  N   SER A 174      22.625  -6.551 -14.680  1.00 95.25           N  
ATOM   1318  CA  SER A 174      23.938  -6.270 -14.102  1.00 95.25           C  
ATOM   1319  C   SER A 174      23.953  -6.547 -12.602  1.00 95.25           C  
ATOM   1320  CB  SER A 174      24.328  -4.816 -14.367  1.00 95.25           C  
ATOM   1321  O   SER A 174      22.891  -6.684 -11.984  1.00 95.25           O  
ATOM   1322  OG  SER A 174      25.484  -4.469 -13.625  1.00 95.25           O  
ATOM   1323  N   ALA A 175      25.156  -6.770 -12.102  1.00 93.38           N  
ATOM   1324  CA  ALA A 175      25.312  -6.969 -10.656  1.00 93.38           C  
ATOM   1325  C   ALA A 175      24.984  -5.695  -9.891  1.00 93.38           C  
ATOM   1326  CB  ALA A 175      26.734  -7.430 -10.336  1.00 93.38           C  
ATOM   1327  O   ALA A 175      24.500  -5.754  -8.750  1.00 93.38           O  
ATOM   1328  N   THR A 176      25.203  -4.582 -10.578  1.00 95.06           N  
ATOM   1329  CA  THR A 176      24.938  -3.299  -9.938  1.00 95.06           C  
ATOM   1330  C   THR A 176      23.562  -2.775 -10.328  1.00 95.06           C  
ATOM   1331  CB  THR A 176      26.016  -2.258 -10.305  1.00 95.06           C  
ATOM   1332  O   THR A 176      23.281  -2.592 -11.516  1.00 95.06           O  
ATOM   1333  CG2 THR A 176      25.797  -0.953  -9.547  1.00 95.06           C  
ATOM   1334  OG1 THR A 176      27.312  -2.777  -9.984  1.00 95.06           O  
ATOM   1335  N   LYS A 177      22.703  -2.479  -9.297  1.00 96.31           N  
ATOM   1336  CA  LYS A 177      21.375  -1.928  -9.547  1.00 96.31           C  
ATOM   1337  C   LYS A 177      21.422  -0.407  -9.656  1.00 96.31           C  
ATOM   1338  CB  LYS A 177      20.406  -2.344  -8.438  1.00 96.31           C  
ATOM   1339  O   LYS A 177      22.109   0.257  -8.867  1.00 96.31           O  
ATOM   1340  CG  LYS A 177      20.328  -3.846  -8.219  1.00 96.31           C  
ATOM   1341  CD  LYS A 177      19.734  -4.559  -9.422  1.00 96.31           C  
ATOM   1342  CE  LYS A 177      19.562  -6.051  -9.172  1.00 96.31           C  
ATOM   1343  NZ  LYS A 177      19.156  -6.781 -10.406  1.00 96.31           N  
ATOM   1344  N   GLU A 178      20.734   0.150 -10.633  1.00 96.75           N  
ATOM   1345  CA  GLU A 178      20.844   1.574 -10.938  1.00 96.75           C  
ATOM   1346  C   GLU A 178      19.562   2.314 -10.578  1.00 96.75           C  
ATOM   1347  CB  GLU A 178      21.188   1.785 -12.414  1.00 96.75           C  
ATOM   1348  O   GLU A 178      19.516   3.547 -10.625  1.00 96.75           O  
ATOM   1349  CG  GLU A 178      22.516   1.182 -12.836  1.00 96.75           C  
ATOM   1350  CD  GLU A 178      22.703   1.147 -14.344  1.00 96.75           C  
ATOM   1351  OE1 GLU A 178      23.359   2.070 -14.898  1.00 96.75           O  
ATOM   1352  OE2 GLU A 178      22.219   0.192 -14.984  1.00 96.75           O  
ATOM   1353  N   ILE A 179      18.547   1.483 -10.344  1.00 97.31           N  
ATOM   1354  CA  ILE A 179      17.281   2.104 -10.008  1.00 97.31           C  
ATOM   1355  C   ILE A 179      16.875   1.732  -8.578  1.00 97.31           C  
ATOM   1356  CB  ILE A 179      16.172   1.682 -10.992  1.00 97.31           C  
ATOM   1357  O   ILE A 179      16.891   0.555  -8.211  1.00 97.31           O  
ATOM   1358  CG1 ILE A 179      16.469   2.203 -12.398  1.00 97.31           C  
ATOM   1359  CG2 ILE A 179      14.797   2.182 -10.516  1.00 97.31           C  
ATOM   1360  CD1 ILE A 179      15.500   1.725 -13.469  1.00 97.31           C  
ATOM   1361  N   ASN A 180      16.562   2.736  -7.730  1.00 97.62           N  
ATOM   1362  CA  ASN A 180      15.992   2.572  -6.402  1.00 97.62           C  
ATOM   1363  C   ASN A 180      14.609   3.213  -6.305  1.00 97.62           C  
ATOM   1364  CB  ASN A 180      16.922   3.154  -5.336  1.00 97.62           C  
ATOM   1365  O   ASN A 180      14.430   4.363  -6.703  1.00 97.62           O  
ATOM   1366  CG  ASN A 180      18.281   2.463  -5.301  1.00 97.62           C  
ATOM   1367  ND2 ASN A 180      19.328   3.193  -5.652  1.00 97.62           N  
ATOM   1368  OD1 ASN A 180      18.375   1.281  -4.961  1.00 97.62           O  
ATOM   1369  N   VAL A 181      13.742   2.443  -5.688  1.00 97.38           N  
ATOM   1370  CA  VAL A 181      12.359   2.898  -5.715  1.00 97.38           C  
ATOM   1371  C   VAL A 181      11.891   3.211  -4.293  1.00 97.38           C  
ATOM   1372  CB  VAL A 181      11.430   1.848  -6.363  1.00 97.38           C  
ATOM   1373  O   VAL A 181      12.070   2.400  -3.383  1.00 97.38           O  
ATOM   1374  CG1 VAL A 181       9.969   2.273  -6.246  1.00 97.38           C  
ATOM   1375  CG2 VAL A 181      11.812   1.631  -7.824  1.00 97.38           C  
ATOM   1376  N   LEU A 182      11.430   4.367  -4.098  1.00 96.00           N  
ATOM   1377  CA  LEU A 182      10.562   4.762  -2.986  1.00 96.00           C  
ATOM   1378  C   LEU A 182       9.133   4.973  -3.461  1.00 96.00           C  
ATOM   1379  CB  LEU A 182      11.094   6.043  -2.332  1.00 96.00           C  
ATOM   1380  O   LEU A 182       8.852   5.906  -4.215  1.00 96.00           O  
ATOM   1381  CG  LEU A 182      10.258   6.602  -1.176  1.00 96.00           C  
ATOM   1382  CD1 LEU A 182      10.320   5.660   0.024  1.00 96.00           C  
ATOM   1383  CD2 LEU A 182      10.750   7.996  -0.793  1.00 96.00           C  
ATOM   1384  N   TYR A 183       8.297   4.051  -3.043  1.00 94.88           N  
ATOM   1385  CA  TYR A 183       6.879   4.062  -3.377  1.00 94.88           C  
ATOM   1386  C   TYR A 183       6.047   4.598  -2.215  1.00 94.88           C  
ATOM   1387  CB  TYR A 183       6.402   2.656  -3.756  1.00 94.88           C  
ATOM   1388  O   TYR A 183       5.988   3.977  -1.151  1.00 94.88           O  
ATOM   1389  CG  TYR A 183       5.012   2.623  -4.344  1.00 94.88           C  
ATOM   1390  CD1 TYR A 183       3.895   2.891  -3.555  1.00 94.88           C  
ATOM   1391  CD2 TYR A 183       4.812   2.326  -5.688  1.00 94.88           C  
ATOM   1392  CE1 TYR A 183       2.613   2.859  -4.090  1.00 94.88           C  
ATOM   1393  CE2 TYR A 183       3.535   2.291  -6.234  1.00 94.88           C  
ATOM   1394  OH  TYR A 183       1.174   2.527  -5.965  1.00 94.88           O  
ATOM   1395  CZ  TYR A 183       2.441   2.559  -5.430  1.00 94.88           C  
ATOM   1396  N   SER A 184       5.438   5.719  -2.441  1.00 93.44           N  
ATOM   1397  CA  SER A 184       4.621   6.320  -1.393  1.00 93.44           C  
ATOM   1398  C   SER A 184       3.377   6.980  -1.973  1.00 93.44           C  
ATOM   1399  CB  SER A 184       5.438   7.352  -0.608  1.00 93.44           C  
ATOM   1400  O   SER A 184       3.461   7.734  -2.945  1.00 93.44           O  
ATOM   1401  OG  SER A 184       4.656   7.930   0.425  1.00 93.44           O  
ATOM   1402  N   ALA A 185       2.230   6.660  -1.291  1.00 93.25           N  
ATOM   1403  CA  ALA A 185       0.979   7.211  -1.805  1.00 93.25           C  
ATOM   1404  C   ALA A 185      -0.019   7.449  -0.676  1.00 93.25           C  
ATOM   1405  CB  ALA A 185       0.379   6.277  -2.855  1.00 93.25           C  
ATOM   1406  O   ALA A 185      -0.038   6.707   0.311  1.00 93.25           O  
ATOM   1407  N   VAL A 186      -0.698   8.555  -0.819  1.00 93.94           N  
ATOM   1408  CA  VAL A 186      -1.856   8.859   0.013  1.00 93.94           C  
ATOM   1409  C   VAL A 186      -3.139   8.656  -0.792  1.00 93.94           C  
ATOM   1410  CB  VAL A 186      -1.796  10.297   0.566  1.00 93.94           C  
ATOM   1411  O   VAL A 186      -3.227   9.078  -1.947  1.00 93.94           O  
ATOM   1412  CG1 VAL A 186      -3.062  10.633   1.354  1.00 93.94           C  
ATOM   1413  CG2 VAL A 186      -0.557  10.484   1.440  1.00 93.94           C  
ATOM   1414  N   GLY A 187      -4.043   7.938  -0.107  1.00 93.44           N  
ATOM   1415  CA  GLY A 187      -5.285   7.684  -0.819  1.00 93.44           C  
ATOM   1416  C   GLY A 187      -6.469   7.473   0.104  1.00 93.44           C  
ATOM   1417  O   GLY A 187      -6.410   7.809   1.288  1.00 93.44           O  
ATOM   1418  N   ALA A 188      -7.551   7.191  -0.516  1.00 94.56           N  
ATOM   1419  CA  ALA A 188      -8.797   6.855   0.172  1.00 94.56           C  
ATOM   1420  C   ALA A 188      -9.188   5.402  -0.071  1.00 94.56           C  
ATOM   1421  CB  ALA A 188      -9.922   7.785  -0.280  1.00 94.56           C  
ATOM   1422  O   ALA A 188      -8.828   4.820  -1.100  1.00 94.56           O  
ATOM   1423  N   GLU A 189      -9.859   4.812   0.942  1.00 94.75           N  
ATOM   1424  CA  GLU A 189     -10.312   3.430   0.818  1.00 94.75           C  
ATOM   1425  C   GLU A 189     -11.766   3.285   1.249  1.00 94.75           C  
ATOM   1426  CB  GLU A 189      -9.422   2.498   1.645  1.00 94.75           C  
ATOM   1427  O   GLU A 189     -12.258   4.062   2.074  1.00 94.75           O  
ATOM   1428  CG  GLU A 189      -9.516   2.732   3.145  1.00 94.75           C  
ATOM   1429  CD  GLU A 189      -8.617   1.805   3.953  1.00 94.75           C  
ATOM   1430  OE1 GLU A 189      -8.422   2.055   5.164  1.00 94.75           O  
ATOM   1431  OE2 GLU A 189      -8.109   0.820   3.369  1.00 94.75           O  
ATOM   1432  N   ALA A 190     -12.422   2.418   0.602  1.00 96.62           N  
ATOM   1433  CA  ALA A 190     -13.781   2.031   0.960  1.00 96.62           C  
ATOM   1434  C   ALA A 190     -14.023   0.550   0.683  1.00 96.62           C  
ATOM   1435  CB  ALA A 190     -14.797   2.883   0.199  1.00 96.62           C  
ATOM   1436  O   ALA A 190     -13.461  -0.010  -0.262  1.00 96.62           O  
ATOM   1437  N   GLY A 191     -14.805  -0.032   1.564  1.00 96.50           N  
ATOM   1438  CA  GLY A 191     -15.055  -1.451   1.369  1.00 96.50           C  
ATOM   1439  C   GLY A 191     -16.062  -2.021   2.357  1.00 96.50           C  
ATOM   1440  O   GLY A 191     -16.844  -1.281   2.955  1.00 96.50           O  
ATOM   1441  N   VAL A 192     -16.141  -3.373   2.318  1.00 93.25           N  
ATOM   1442  CA  VAL A 192     -17.031  -4.121   3.197  1.00 93.25           C  
ATOM   1443  C   VAL A 192     -16.219  -5.070   4.074  1.00 93.25           C  
ATOM   1444  CB  VAL A 192     -18.094  -4.914   2.391  1.00 93.25           C  
ATOM   1445  O   VAL A 192     -15.211  -5.629   3.629  1.00 93.25           O  
ATOM   1446  CG1 VAL A 192     -19.031  -5.672   3.328  1.00 93.25           C  
ATOM   1447  CG2 VAL A 192     -18.875  -3.975   1.482  1.00 93.25           C  
TER    1448      VAL A 192                                                      
ENDMDL                                                                          
END                                                                             
