# Supplementary material for: Assessing Wolbachia circulation in wild populations of phlebotomine sand flies from Spain and Morocco: implications for control of leishmaniasis
Source: Parasit Vectors. 2025 Apr 26;18:155. doi: 10.1186/s13071-025-06771-6 (PMC12032678; doi:10.1186/s13071-025-06771-6)
Supplement: Supplementary file 1 — Additional File 1: Dataset S1. Structural predictions of WSP for each of the Wolbachia haplotypes found in the sand flies in this study. Prediction confidence values are shown. The input amino acid sequence as well as templates used in modelling from PDB100 are shown. [file 13071_2025_6771_MOESM1_ESM.zip › Phlebotomuslongicuspis_02e8e/Phlebotomuslongicuspis_02e8e_unrelaxed_rank_005_alphafold2_ptm_model_1_seed_000.pdb]

MODEL     1                                                                     
ATOM      1  N   SER A   1      32.844  -2.045 -18.312  1.00 41.12           N  
ATOM      2  CA  SER A   1      32.000  -2.684 -17.312  1.00 41.12           C  
ATOM      3  C   SER A   1      31.375  -1.651 -16.375  1.00 41.12           C  
ATOM      4  CB  SER A   1      32.812  -3.693 -16.484  1.00 41.12           C  
ATOM      5  O   SER A   1      32.094  -0.989 -15.609  1.00 41.12           O  
ATOM      6  OG  SER A   1      32.594  -3.494 -15.102  1.00 41.12           O  
ATOM      7  N   ASP A   2      30.422  -0.818 -16.984  1.00 47.81           N  
ATOM      8  CA  ASP A   2      29.781   0.282 -16.281  1.00 47.81           C  
ATOM      9  C   ASP A   2      28.500  -0.187 -15.594  1.00 47.81           C  
ATOM     10  CB  ASP A   2      29.469   1.429 -17.250  1.00 47.81           C  
ATOM     11  O   ASP A   2      27.531  -0.560 -16.266  1.00 47.81           O  
ATOM     12  CG  ASP A   2      30.672   2.318 -17.516  1.00 47.81           C  
ATOM     13  OD1 ASP A   2      31.656   2.256 -16.750  1.00 47.81           O  
ATOM     14  OD2 ASP A   2      30.625   3.094 -18.500  1.00 47.81           O  
ATOM     15  N   GLU A   3      28.594  -0.942 -14.578  1.00 55.56           N  
ATOM     16  CA  GLU A   3      27.453  -1.270 -13.742  1.00 55.56           C  
ATOM     17  C   GLU A   3      26.594  -0.032 -13.461  1.00 55.56           C  
ATOM     18  CB  GLU A   3      27.906  -1.904 -12.430  1.00 55.56           C  
ATOM     19  O   GLU A   3      27.109   0.963 -12.930  1.00 55.56           O  
ATOM     20  CG  GLU A   3      28.297  -3.369 -12.555  1.00 55.56           C  
ATOM     21  CD  GLU A   3      28.516  -4.055 -11.211  1.00 55.56           C  
ATOM     22  OE1 GLU A   3      28.766  -5.277 -11.188  1.00 55.56           O  
ATOM     23  OE2 GLU A   3      28.406  -3.359 -10.180  1.00 55.56           O  
ATOM     24  N   GLU A   4      25.594   0.364 -14.336  1.00 66.31           N  
ATOM     25  CA  GLU A   4      24.703   1.521 -14.266  1.00 66.31           C  
ATOM     26  C   GLU A   4      23.844   1.484 -13.008  1.00 66.31           C  
ATOM     27  CB  GLU A   4      23.812   1.592 -15.508  1.00 66.31           C  
ATOM     28  O   GLU A   4      23.094   0.534 -12.797  1.00 66.31           O  
ATOM     29  CG  GLU A   4      24.469   2.303 -16.688  1.00 66.31           C  
ATOM     30  CD  GLU A   4      23.484   2.596 -17.828  1.00 66.31           C  
ATOM     31  OE1 GLU A   4      23.891   3.244 -18.812  1.00 66.31           O  
ATOM     32  OE2 GLU A   4      22.312   2.172 -17.719  1.00 66.31           O  
ATOM     33  N   THR A   5      24.391   2.074 -11.945  1.00 83.44           N  
ATOM     34  CA  THR A   5      23.672   2.293 -10.688  1.00 83.44           C  
ATOM     35  C   THR A   5      23.000   3.664 -10.688  1.00 83.44           C  
ATOM     36  CB  THR A   5      24.609   2.178  -9.477  1.00 83.44           C  
ATOM     37  O   THR A   5      23.562   4.645 -11.164  1.00 83.44           O  
ATOM     38  CG2 THR A   5      25.203   0.776  -9.375  1.00 83.44           C  
ATOM     39  OG1 THR A   5      25.672   3.129  -9.609  1.00 83.44           O  
ATOM     40  N   SER A   6      21.703   3.611 -10.289  1.00 88.44           N  
ATOM     41  CA  SER A   6      21.000   4.891 -10.266  1.00 88.44           C  
ATOM     42  C   SER A   6      19.969   4.934  -9.133  1.00 88.44           C  
ATOM     43  CB  SER A   6      20.297   5.152 -11.602  1.00 88.44           C  
ATOM     44  O   SER A   6      19.500   3.889  -8.680  1.00 88.44           O  
ATOM     45  OG  SER A   6      19.344   4.148 -11.875  1.00 88.44           O  
ATOM     46  N   TYR A   7      19.734   6.156  -8.578  1.00 92.00           N  
ATOM     47  CA  TYR A   7      18.625   6.434  -7.664  1.00 92.00           C  
ATOM     48  C   TYR A   7      17.391   6.879  -8.422  1.00 92.00           C  
ATOM     49  CB  TYR A   7      19.031   7.504  -6.645  1.00 92.00           C  
ATOM     50  O   TYR A   7      17.500   7.484  -9.492  1.00 92.00           O  
ATOM     51  CG  TYR A   7      20.156   7.082  -5.727  1.00 92.00           C  
ATOM     52  CD1 TYR A   7      19.891   6.352  -4.570  1.00 92.00           C  
ATOM     53  CD2 TYR A   7      21.469   7.410  -6.016  1.00 92.00           C  
ATOM     54  CE1 TYR A   7      20.922   5.961  -3.719  1.00 92.00           C  
ATOM     55  CE2 TYR A   7      22.516   7.023  -5.172  1.00 92.00           C  
ATOM     56  OH  TYR A   7      23.250   5.914  -3.189  1.00 92.00           O  
ATOM     57  CZ  TYR A   7      22.219   6.301  -4.027  1.00 92.00           C  
ATOM     58  N   TYR A   8      16.219   6.441  -7.848  1.00 91.12           N  
ATOM     59  CA  TYR A   8      15.008   6.871  -8.523  1.00 91.12           C  
ATOM     60  C   TYR A   8      13.906   7.180  -7.512  1.00 91.12           C  
ATOM     61  CB  TYR A   8      14.523   5.797  -9.500  1.00 91.12           C  
ATOM     62  O   TYR A   8      13.953   6.719  -6.371  1.00 91.12           O  
ATOM     63  CG  TYR A   8      14.023   4.539  -8.828  1.00 91.12           C  
ATOM     64  CD1 TYR A   8      14.898   3.504  -8.508  1.00 91.12           C  
ATOM     65  CD2 TYR A   8      12.680   4.387  -8.516  1.00 91.12           C  
ATOM     66  CE1 TYR A   8      14.445   2.344  -7.891  1.00 91.12           C  
ATOM     67  CE2 TYR A   8      12.211   3.230  -7.898  1.00 91.12           C  
ATOM     68  OH  TYR A   8      12.648   1.070  -6.977  1.00 91.12           O  
ATOM     69  CZ  TYR A   8      13.102   2.217  -7.590  1.00 91.12           C  
ATOM     70  N   VAL A   9      13.016   8.031  -7.969  1.00 92.62           N  
ATOM     71  CA  VAL A   9      11.766   8.320  -7.270  1.00 92.62           C  
ATOM     72  C   VAL A   9      10.578   7.859  -8.117  1.00 92.62           C  
ATOM     73  CB  VAL A   9      11.633   9.828  -6.945  1.00 92.62           C  
ATOM     74  O   VAL A   9      10.602   7.988  -9.344  1.00 92.62           O  
ATOM     75  CG1 VAL A   9      10.297  10.117  -6.266  1.00 92.62           C  
ATOM     76  CG2 VAL A   9      12.797  10.281  -6.062  1.00 92.62           C  
ATOM     77  N   ARG A  10       9.578   7.316  -7.328  1.00 91.50           N  
ATOM     78  CA  ARG A  10       8.375   6.824  -8.000  1.00 91.50           C  
ATOM     79  C   ARG A  10       7.117   7.422  -7.387  1.00 91.50           C  
ATOM     80  CB  ARG A  10       8.312   5.297  -7.945  1.00 91.50           C  
ATOM     81  O   ARG A  10       6.984   7.480  -6.160  1.00 91.50           O  
ATOM     82  CG  ARG A  10       7.195   4.695  -8.781  1.00 91.50           C  
ATOM     83  CD  ARG A  10       7.230   3.172  -8.758  1.00 91.50           C  
ATOM     84  NE  ARG A  10       7.148   2.654  -7.391  1.00 91.50           N  
ATOM     85  NH1 ARG A  10       7.879   0.531  -7.934  1.00 91.50           N  
ATOM     86  NH2 ARG A  10       7.344   1.046  -5.766  1.00 91.50           N  
ATOM     87  CZ  ARG A  10       7.457   1.412  -7.031  1.00 91.50           C  
ATOM     88  N   LEU A  11       6.375   7.891  -8.273  1.00 91.81           N  
ATOM     89  CA  LEU A  11       5.023   8.305  -7.910  1.00 91.81           C  
ATOM     90  C   LEU A  11       3.982   7.438  -8.609  1.00 91.81           C  
ATOM     91  CB  LEU A  11       4.805   9.781  -8.266  1.00 91.81           C  
ATOM     92  O   LEU A  11       4.062   7.223  -9.820  1.00 91.81           O  
ATOM     93  CG  LEU A  11       5.594  10.797  -7.449  1.00 91.81           C  
ATOM     94  CD1 LEU A  11       5.496  12.180  -8.086  1.00 91.81           C  
ATOM     95  CD2 LEU A  11       5.094  10.836  -6.012  1.00 91.81           C  
ATOM     96  N   GLN A  12       3.035   6.926  -7.742  1.00 90.12           N  
ATOM     97  CA  GLN A  12       2.125   5.973  -8.367  1.00 90.12           C  
ATOM     98  C   GLN A  12       0.693   6.180  -7.879  1.00 90.12           C  
ATOM     99  CB  GLN A  12       2.572   4.535  -8.078  1.00 90.12           C  
ATOM    100  O   GLN A  12       0.474   6.598  -6.738  1.00 90.12           O  
ATOM    101  CG  GLN A  12       2.441   4.133  -6.613  1.00 90.12           C  
ATOM    102  CD  GLN A  12       3.334   2.961  -6.246  1.00 90.12           C  
ATOM    103  NE2 GLN A  12       2.811   2.051  -5.434  1.00 90.12           N  
ATOM    104  OE1 GLN A  12       4.484   2.877  -6.691  1.00 90.12           O  
ATOM    105  N   TYR A  13      -0.141   5.902  -8.812  1.00 87.25           N  
ATOM    106  CA  TYR A  13      -1.571   5.777  -8.555  1.00 87.25           C  
ATOM    107  C   TYR A  13      -2.023   4.328  -8.672  1.00 87.25           C  
ATOM    108  CB  TYR A  13      -2.371   6.652  -9.523  1.00 87.25           C  
ATOM    109  O   TYR A  13      -1.668   3.633  -9.625  1.00 87.25           O  
ATOM    110  CG  TYR A  13      -3.865   6.504  -9.383  1.00 87.25           C  
ATOM    111  CD1 TYR A  13      -4.586   5.668 -10.234  1.00 87.25           C  
ATOM    112  CD2 TYR A  13      -4.562   7.203  -8.406  1.00 87.25           C  
ATOM    113  CE1 TYR A  13      -5.965   5.527 -10.109  1.00 87.25           C  
ATOM    114  CE2 TYR A  13      -5.941   7.074  -8.273  1.00 87.25           C  
ATOM    115  OH  TYR A  13      -7.996   6.105  -9.000  1.00 87.25           O  
ATOM    116  CZ  TYR A  13      -6.633   6.234  -9.125  1.00 87.25           C  
ATOM    117  N   ASN A  14      -2.805   3.945  -7.648  1.00 83.75           N  
ATOM    118  CA  ASN A  14      -3.291   2.570  -7.625  1.00 83.75           C  
ATOM    119  C   ASN A  14      -4.816   2.514  -7.684  1.00 83.75           C  
ATOM    120  CB  ASN A  14      -2.781   1.840  -6.379  1.00 83.75           C  
ATOM    121  O   ASN A  14      -5.496   3.180  -6.902  1.00 83.75           O  
ATOM    122  CG  ASN A  14      -1.268   1.813  -6.297  1.00 83.75           C  
ATOM    123  ND2 ASN A  14      -0.722   2.359  -5.219  1.00 83.75           N  
ATOM    124  OD1 ASN A  14      -0.593   1.307  -7.199  1.00 83.75           O  
ATOM    125  N   GLY A  15      -5.270   1.920  -8.750  1.00 77.50           N  
ATOM    126  CA  GLY A  15      -6.691   1.613  -8.797  1.00 77.50           C  
ATOM    127  C   GLY A  15      -7.012   0.199  -8.344  1.00 77.50           C  
ATOM    128  O   GLY A  15      -6.359  -0.755  -8.773  1.00 77.50           O  
ATOM    129  N   GLU A  16      -7.891   0.090  -7.344  1.00 71.12           N  
ATOM    130  CA  GLU A  16      -8.258  -1.235  -6.855  1.00 71.12           C  
ATOM    131  C   GLU A  16      -9.477  -1.780  -7.598  1.00 71.12           C  
ATOM    132  CB  GLU A  16      -8.539  -1.195  -5.348  1.00 71.12           C  
ATOM    133  O   GLU A  16     -10.492  -1.097  -7.715  1.00 71.12           O  
ATOM    134  CG  GLU A  16      -7.324  -0.817  -4.512  1.00 71.12           C  
ATOM    135  CD  GLU A  16      -7.602  -0.823  -3.016  1.00 71.12           C  
ATOM    136  OE1 GLU A  16      -6.664  -0.583  -2.223  1.00 71.12           O  
ATOM    137  OE2 GLU A  16      -8.766  -1.069  -2.637  1.00 71.12           O  
ATOM    138  N   ILE A  17      -9.234  -2.805  -8.406  1.00 64.44           N  
ATOM    139  CA  ILE A  17     -10.203  -3.354  -9.359  1.00 64.44           C  
ATOM    140  C   ILE A  17     -11.047  -4.426  -8.672  1.00 64.44           C  
ATOM    141  CB  ILE A  17      -9.500  -3.941 -10.602  1.00 64.44           C  
ATOM    142  O   ILE A  17     -12.266  -4.480  -8.859  1.00 64.44           O  
ATOM    143  CG1 ILE A  17      -8.680  -2.859 -11.312  1.00 64.44           C  
ATOM    144  CG2 ILE A  17     -10.523  -4.562 -11.555  1.00 64.44           C  
ATOM    145  CD1 ILE A  17      -7.809  -3.387 -12.445  1.00 64.44           C  
ATOM    146  N   LEU A  18     -10.461  -5.219  -7.586  1.00 59.12           N  
ATOM    147  CA  LEU A  18     -11.250  -6.254  -6.918  1.00 59.12           C  
ATOM    148  C   LEU A  18     -10.805  -6.426  -5.473  1.00 59.12           C  
ATOM    149  CB  LEU A  18     -11.125  -7.582  -7.668  1.00 59.12           C  
ATOM    150  O   LEU A  18      -9.609  -6.598  -5.199  1.00 59.12           O  
ATOM    151  CG  LEU A  18     -11.789  -7.652  -9.047  1.00 59.12           C  
ATOM    152  CD1 LEU A  18     -11.297  -8.875  -9.805  1.00 59.12           C  
ATOM    153  CD2 LEU A  18     -13.305  -7.672  -8.906  1.00 59.12           C  
ATOM    154  N   PRO A  19     -11.711  -6.207  -4.430  1.00 58.22           N  
ATOM    155  CA  PRO A  19     -11.273  -6.660  -3.109  1.00 58.22           C  
ATOM    156  C   PRO A  19     -11.367  -8.172  -2.939  1.00 58.22           C  
ATOM    157  CB  PRO A  19     -12.219  -5.938  -2.150  1.00 58.22           C  
ATOM    158  O   PRO A  19     -12.461  -8.742  -3.066  1.00 58.22           O  
ATOM    159  CG  PRO A  19     -13.430  -5.625  -2.975  1.00 58.22           C  
ATOM    160  CD  PRO A  19     -13.031  -5.645  -4.426  1.00 58.22           C  
ATOM    161  N   LEU A  20     -10.562  -9.055  -3.436  1.00 57.16           N  
ATOM    162  CA  LEU A  20     -10.633 -10.508  -3.559  1.00 57.16           C  
ATOM    163  C   LEU A  20     -10.508 -11.180  -2.193  1.00 57.16           C  
ATOM    164  CB  LEU A  20      -9.539 -11.023  -4.492  1.00 57.16           C  
ATOM    165  O   LEU A  20     -11.172 -12.188  -1.930  1.00 57.16           O  
ATOM    166  CG  LEU A  20      -9.805 -10.891  -5.992  1.00 57.16           C  
ATOM    167  CD1 LEU A  20      -8.492 -10.914  -6.773  1.00 57.16           C  
ATOM    168  CD2 LEU A  20     -10.734 -12.000  -6.473  1.00 57.16           C  
ATOM    169  N   TYR A  21     -10.805 -10.250  -0.961  1.00 61.00           N  
ATOM    170  CA  TYR A  21     -10.891 -10.992   0.289  1.00 61.00           C  
ATOM    171  C   TYR A  21     -10.727 -10.070   1.489  1.00 61.00           C  
ATOM    172  CB  TYR A  21      -9.820 -12.094   0.333  1.00 61.00           C  
ATOM    173  O   TYR A  21      -9.875 -10.297   2.348  1.00 61.00           O  
ATOM    174  CG  TYR A  21     -10.031 -13.180  -0.691  1.00 61.00           C  
ATOM    175  CD1 TYR A  21     -11.008 -14.156  -0.515  1.00 61.00           C  
ATOM    176  CD2 TYR A  21      -9.242 -13.242  -1.837  1.00 61.00           C  
ATOM    177  CE1 TYR A  21     -11.203 -15.164  -1.455  1.00 61.00           C  
ATOM    178  CE2 TYR A  21      -9.430 -14.242  -2.783  1.00 61.00           C  
ATOM    179  OH  TYR A  21     -10.594 -16.188  -3.520  1.00 61.00           O  
ATOM    180  CZ  TYR A  21     -10.406 -15.195  -2.584  1.00 61.00           C  
ATOM    181  N   THR A  22     -11.188  -8.836   1.341  1.00 69.25           N  
ATOM    182  CA  THR A  22     -11.133  -7.980   2.521  1.00 69.25           C  
ATOM    183  C   THR A  22     -12.211  -8.375   3.525  1.00 69.25           C  
ATOM    184  CB  THR A  22     -11.289  -6.496   2.143  1.00 69.25           C  
ATOM    185  O   THR A  22     -13.391  -8.469   3.174  1.00 69.25           O  
ATOM    186  CG2 THR A  22     -11.078  -5.598   3.354  1.00 69.25           C  
ATOM    187  OG1 THR A  22     -10.328  -6.160   1.135  1.00 69.25           O  
ATOM    188  N   LYS A  23     -11.742  -8.938   4.637  1.00 73.38           N  
ATOM    189  CA  LYS A  23     -12.633  -9.406   5.691  1.00 73.38           C  
ATOM    190  C   LYS A  23     -12.477  -8.570   6.957  1.00 73.38           C  
ATOM    191  CB  LYS A  23     -12.383 -10.883   6.000  1.00 73.38           C  
ATOM    192  O   LYS A  23     -11.352  -8.273   7.371  1.00 73.38           O  
ATOM    193  CG  LYS A  23     -13.398 -11.508   6.938  1.00 73.38           C  
ATOM    194  CD  LYS A  23     -13.156 -13.000   7.121  1.00 73.38           C  
ATOM    195  CE  LYS A  23     -14.156 -13.617   8.086  1.00 73.38           C  
ATOM    196  NZ  LYS A  23     -13.938 -15.086   8.250  1.00 73.38           N  
ATOM    197  N   VAL A  24     -13.523  -8.055   7.395  1.00 77.81           N  
ATOM    198  CA  VAL A  24     -13.555  -7.414   8.703  1.00 77.81           C  
ATOM    199  C   VAL A  24     -14.422  -8.242   9.656  1.00 77.81           C  
ATOM    200  CB  VAL A  24     -14.094  -5.969   8.617  1.00 77.81           C  
ATOM    201  O   VAL A  24     -15.641  -8.289   9.516  1.00 77.81           O  
ATOM    202  CG1 VAL A  24     -14.039  -5.289   9.984  1.00 77.81           C  
ATOM    203  CG2 VAL A  24     -13.305  -5.168   7.590  1.00 77.81           C  
ATOM    204  N   ASP A  25     -13.672  -9.016  10.539  1.00 79.88           N  
ATOM    205  CA  ASP A  25     -14.352  -9.844  11.523  1.00 79.88           C  
ATOM    206  C   ASP A  25     -14.938  -8.984  12.648  1.00 79.88           C  
ATOM    207  CB  ASP A  25     -13.398 -10.891  12.102  1.00 79.88           C  
ATOM    208  O   ASP A  25     -14.352  -7.973  13.031  1.00 79.88           O  
ATOM    209  CG  ASP A  25     -12.945 -11.906  11.078  1.00 79.88           C  
ATOM    210  OD1 ASP A  25     -13.703 -12.195  10.125  1.00 79.88           O  
ATOM    211  OD2 ASP A  25     -11.820 -12.438  11.219  1.00 79.88           O  
ATOM    212  N   GLY A  26     -16.297  -9.164  12.930  1.00 77.31           N  
ATOM    213  CA  GLY A  26     -16.906  -8.367  13.992  1.00 77.31           C  
ATOM    214  C   GLY A  26     -17.969  -7.414  13.484  1.00 77.31           C  
ATOM    215  O   GLY A  26     -18.625  -6.734  14.273  1.00 77.31           O  
ATOM    216  N   ILE A  27     -18.125  -7.320  12.055  1.00 84.06           N  
ATOM    217  CA  ILE A  27     -19.188  -6.617  11.359  1.00 84.06           C  
ATOM    218  C   ILE A  27     -20.125  -7.625  10.688  1.00 84.06           C  
ATOM    219  CB  ILE A  27     -18.641  -5.625  10.312  1.00 84.06           C  
ATOM    220  O   ILE A  27     -19.656  -8.531   9.984  1.00 84.06           O  
ATOM    221  CG1 ILE A  27     -17.781  -4.551  11.000  1.00 84.06           C  
ATOM    222  CG2 ILE A  27     -19.766  -4.992   9.508  1.00 84.06           C  
ATOM    223  CD1 ILE A  27     -17.062  -3.623  10.031  1.00 84.06           C  
ATOM    224  N   THR A  28     -21.406  -7.465  10.992  1.00 86.88           N  
ATOM    225  CA  THR A  28     -22.406  -8.375  10.445  1.00 86.88           C  
ATOM    226  C   THR A  28     -22.859  -7.918   9.062  1.00 86.88           C  
ATOM    227  CB  THR A  28     -23.625  -8.500  11.383  1.00 86.88           C  
ATOM    228  O   THR A  28     -23.219  -6.750   8.875  1.00 86.88           O  
ATOM    229  CG2 THR A  28     -24.609  -9.539  10.867  1.00 86.88           C  
ATOM    230  OG1 THR A  28     -23.188  -8.883  12.688  1.00 86.88           O  
ATOM    231  N   ASN A  29     -22.812  -8.859   8.102  1.00 88.44           N  
ATOM    232  CA  ASN A  29     -23.297  -8.602   6.750  1.00 88.44           C  
ATOM    233  C   ASN A  29     -24.781  -8.930   6.613  1.00 88.44           C  
ATOM    234  CB  ASN A  29     -22.484  -9.391   5.727  1.00 88.44           C  
ATOM    235  O   ASN A  29     -25.312  -9.711   7.391  1.00 88.44           O  
ATOM    236  CG  ASN A  29     -21.047  -8.906   5.625  1.00 88.44           C  
ATOM    237  ND2 ASN A  29     -20.266  -9.523   4.738  1.00 88.44           N  
ATOM    238  OD1 ASN A  29     -20.641  -7.988   6.340  1.00 88.44           O  
ATOM    239  N   VAL A  30     -25.406  -8.336   5.621  1.00 89.81           N  
ATOM    240  CA  VAL A  30     -26.797  -8.656   5.301  1.00 89.81           C  
ATOM    241  C   VAL A  30     -26.906 -10.133   4.926  1.00 89.81           C  
ATOM    242  CB  VAL A  30     -27.344  -7.773   4.156  1.00 89.81           C  
ATOM    243  O   VAL A  30     -25.953 -10.719   4.395  1.00 89.81           O  
ATOM    244  CG1 VAL A  30     -27.406  -6.312   4.590  1.00 89.81           C  
ATOM    245  CG2 VAL A  30     -26.469  -7.922   2.910  1.00 89.81           C  
ATOM    246  N   THR A  31     -28.031 -10.789   5.188  1.00 88.50           N  
ATOM    247  CA  THR A  31     -28.266 -12.180   4.812  1.00 88.50           C  
ATOM    248  C   THR A  31     -28.062 -12.383   3.314  1.00 88.50           C  
ATOM    249  CB  THR A  31     -29.688 -12.633   5.203  1.00 88.50           C  
ATOM    250  O   THR A  31     -28.547 -11.586   2.506  1.00 88.50           O  
ATOM    251  CG2 THR A  31     -29.922 -14.094   4.844  1.00 88.50           C  
ATOM    252  OG1 THR A  31     -29.859 -12.461   6.617  1.00 88.50           O  
ATOM    253  N   GLY A  32     -27.219 -13.406   2.910  1.00 86.12           N  
ATOM    254  CA  GLY A  32     -26.984 -13.672   1.495  1.00 86.12           C  
ATOM    255  C   GLY A  32     -25.734 -13.016   0.961  1.00 86.12           C  
ATOM    256  O   GLY A  32     -25.312 -13.281  -0.171  1.00 86.12           O  
ATOM    257  N   LYS A  33     -25.000 -12.180   1.793  1.00 86.19           N  
ATOM    258  CA  LYS A  33     -23.766 -11.492   1.424  1.00 86.19           C  
ATOM    259  C   LYS A  33     -22.656 -11.766   2.439  1.00 86.19           C  
ATOM    260  CB  LYS A  33     -24.000  -9.984   1.303  1.00 86.19           C  
ATOM    261  O   LYS A  33     -21.750 -10.953   2.604  1.00 86.19           O  
ATOM    262  CG  LYS A  33     -24.938  -9.602   0.170  1.00 86.19           C  
ATOM    263  CD  LYS A  33     -24.797  -8.133  -0.197  1.00 86.19           C  
ATOM    264  CE  LYS A  33     -25.609  -7.781  -1.444  1.00 86.19           C  
ATOM    265  NZ  LYS A  33     -25.469  -6.340  -1.807  1.00 86.19           N  
ATOM    266  N   GLU A  34     -22.766 -12.820   3.111  1.00 82.38           N  
ATOM    267  CA  GLU A  34     -21.875 -13.156   4.215  1.00 82.38           C  
ATOM    268  C   GLU A  34     -20.422 -13.305   3.738  1.00 82.38           C  
ATOM    269  CB  GLU A  34     -22.328 -14.453   4.898  1.00 82.38           C  
ATOM    270  O   GLU A  34     -19.484 -13.133   4.520  1.00 82.38           O  
ATOM    271  CG  GLU A  34     -23.688 -14.352   5.555  1.00 82.38           C  
ATOM    272  CD  GLU A  34     -24.844 -14.602   4.594  1.00 82.38           C  
ATOM    273  OE1 GLU A  34     -26.000 -14.688   5.047  1.00 82.38           O  
ATOM    274  OE2 GLU A  34     -24.578 -14.719   3.375  1.00 82.38           O  
ATOM    275  N   LYS A  35     -20.359 -13.578   2.467  1.00 80.44           N  
ATOM    276  CA  LYS A  35     -19.016 -13.805   1.924  1.00 80.44           C  
ATOM    277  C   LYS A  35     -18.500 -12.555   1.215  1.00 80.44           C  
ATOM    278  CB  LYS A  35     -19.016 -14.984   0.959  1.00 80.44           C  
ATOM    279  O   LYS A  35     -17.344 -12.508   0.801  1.00 80.44           O  
ATOM    280  CG  LYS A  35     -19.359 -16.312   1.615  1.00 80.44           C  
ATOM    281  CD  LYS A  35     -19.203 -17.484   0.641  1.00 80.44           C  
ATOM    282  CE  LYS A  35     -19.547 -18.812   1.297  1.00 80.44           C  
ATOM    283  NZ  LYS A  35     -19.781 -19.875   0.284  1.00 80.44           N  
ATOM    284  N   ASP A  36     -19.391 -11.500   1.140  1.00 82.06           N  
ATOM    285  CA  ASP A  36     -19.016 -10.258   0.475  1.00 82.06           C  
ATOM    286  C   ASP A  36     -18.219  -9.359   1.410  1.00 82.06           C  
ATOM    287  CB  ASP A  36     -20.266  -9.523  -0.029  1.00 82.06           C  
ATOM    288  O   ASP A  36     -18.406  -9.398   2.629  1.00 82.06           O  
ATOM    289  CG  ASP A  36     -20.953 -10.242  -1.178  1.00 82.06           C  
ATOM    290  OD1 ASP A  36     -20.484 -11.328  -1.581  1.00 82.06           O  
ATOM    291  OD2 ASP A  36     -21.953  -9.711  -1.686  1.00 82.06           O  
ATOM    292  N   SER A  37     -17.375  -8.617   0.844  1.00 82.56           N  
ATOM    293  CA  SER A  37     -16.609  -7.629   1.599  1.00 82.56           C  
ATOM    294  C   SER A  37     -17.484  -6.461   2.031  1.00 82.56           C  
ATOM    295  CB  SER A  37     -15.430  -7.117   0.769  1.00 82.56           C  
ATOM    296  O   SER A  37     -18.281  -5.949   1.240  1.00 82.56           O  
ATOM    297  OG  SER A  37     -14.766  -6.051   1.435  1.00 82.56           O  
ATOM    298  N   PRO A  38     -17.391  -6.102   3.354  1.00 83.06           N  
ATOM    299  CA  PRO A  38     -18.172  -4.953   3.834  1.00 83.06           C  
ATOM    300  C   PRO A  38     -17.578  -3.617   3.371  1.00 83.06           C  
ATOM    301  CB  PRO A  38     -18.078  -5.082   5.355  1.00 83.06           C  
ATOM    302  O   PRO A  38     -18.141  -2.559   3.674  1.00 83.06           O  
ATOM    303  CG  PRO A  38     -16.781  -5.777   5.609  1.00 83.06           C  
ATOM    304  CD  PRO A  38     -16.516  -6.730   4.480  1.00 83.06           C  
ATOM    305  N   LEU A  39     -16.531  -3.594   2.615  1.00 81.38           N  
ATOM    306  CA  LEU A  39     -15.875  -2.404   2.080  1.00 81.38           C  
ATOM    307  C   LEU A  39     -15.953  -2.379   0.557  1.00 81.38           C  
ATOM    308  CB  LEU A  39     -14.414  -2.350   2.525  1.00 81.38           C  
ATOM    309  O   LEU A  39     -15.898  -3.428  -0.089  1.00 81.38           O  
ATOM    310  CG  LEU A  39     -14.164  -2.354   4.035  1.00 81.38           C  
ATOM    311  CD1 LEU A  39     -12.672  -2.520   4.324  1.00 81.38           C  
ATOM    312  CD2 LEU A  39     -14.695  -1.076   4.672  1.00 81.38           C  
ATOM    313  N   THR A  40     -16.266  -1.238   0.023  1.00 73.56           N  
ATOM    314  CA  THR A  40     -16.328  -1.056  -1.423  1.00 73.56           C  
ATOM    315  C   THR A  40     -14.938  -0.808  -1.994  1.00 73.56           C  
ATOM    316  CB  THR A  40     -17.250   0.114  -1.801  1.00 73.56           C  
ATOM    317  O   THR A  40     -14.008  -0.451  -1.260  1.00 73.56           O  
ATOM    318  CG2 THR A  40     -18.688  -0.145  -1.334  1.00 73.56           C  
ATOM    319  OG1 THR A  40     -16.781   1.315  -1.187  1.00 73.56           O  
ATOM    320  N   ARG A  41     -14.789  -1.034  -3.322  1.00 63.81           N  
ATOM    321  CA  ARG A  41     -13.570  -0.777  -4.086  1.00 63.81           C  
ATOM    322  C   ARG A  41     -13.102   0.664  -3.906  1.00 63.81           C  
ATOM    323  CB  ARG A  41     -13.797  -1.071  -5.570  1.00 63.81           C  
ATOM    324  O   ARG A  41     -13.922   1.581  -3.816  1.00 63.81           O  
ATOM    325  CG  ARG A  41     -14.289  -2.484  -5.852  1.00 63.81           C  
ATOM    326  CD  ARG A  41     -14.531  -2.711  -7.336  1.00 63.81           C  
ATOM    327  NE  ARG A  41     -15.055  -4.047  -7.598  1.00 63.81           N  
ATOM    328  NH1 ARG A  41     -14.805  -3.928  -9.891  1.00 63.81           N  
ATOM    329  NH2 ARG A  41     -15.664  -5.820  -8.930  1.00 63.81           N  
ATOM    330  CZ  ARG A  41     -15.172  -4.598  -8.805  1.00 63.81           C  
ATOM    331  N   SER A  42     -11.805   0.885  -3.428  1.00 64.06           N  
ATOM    332  CA  SER A  42     -11.180   2.193  -3.291  1.00 64.06           C  
ATOM    333  C   SER A  42     -10.367   2.549  -4.531  1.00 64.06           C  
ATOM    334  CB  SER A  42     -10.281   2.230  -2.055  1.00 64.06           C  
ATOM    335  O   SER A  42      -9.641   1.708  -5.066  1.00 64.06           O  
ATOM    336  OG  SER A  42      -9.641   3.490  -1.936  1.00 64.06           O  
ATOM    337  N   PHE A  43     -10.828   3.615  -5.262  1.00 56.91           N  
ATOM    338  CA  PHE A  43     -10.156   4.094  -6.465  1.00 56.91           C  
ATOM    339  C   PHE A  43      -9.109   5.148  -6.117  1.00 56.91           C  
ATOM    340  CB  PHE A  43     -11.164   4.664  -7.461  1.00 56.91           C  
ATOM    341  O   PHE A  43      -8.414   5.656  -7.000  1.00 56.91           O  
ATOM    342  CG  PHE A  43     -12.070   3.627  -8.062  1.00 56.91           C  
ATOM    343  CD1 PHE A  43     -11.664   2.887  -9.164  1.00 56.91           C  
ATOM    344  CD2 PHE A  43     -13.336   3.391  -7.527  1.00 56.91           C  
ATOM    345  CE1 PHE A  43     -12.500   1.925  -9.727  1.00 56.91           C  
ATOM    346  CE2 PHE A  43     -14.172   2.432  -8.086  1.00 56.91           C  
ATOM    347  CZ  PHE A  43     -13.758   1.701  -9.188  1.00 56.91           C  
ATOM    348  N   ILE A  44      -8.773   5.223  -4.719  1.00 64.44           N  
ATOM    349  CA  ILE A  44      -7.840   6.301  -4.426  1.00 64.44           C  
ATOM    350  C   ILE A  44      -6.688   5.766  -3.576  1.00 64.44           C  
ATOM    351  CB  ILE A  44      -8.539   7.473  -3.701  1.00 64.44           C  
ATOM    352  O   ILE A  44      -6.770   5.750  -2.346  1.00 64.44           O  
ATOM    353  CG1 ILE A  44      -9.617   8.086  -4.602  1.00 64.44           C  
ATOM    354  CG2 ILE A  44      -7.516   8.531  -3.270  1.00 64.44           C  
ATOM    355  CD1 ILE A  44     -10.492   9.117  -3.900  1.00 64.44           C  
ATOM    356  N   ALA A  45      -5.867   5.000  -4.086  1.00 78.88           N  
ATOM    357  CA  ALA A  45      -4.613   4.637  -3.432  1.00 78.88           C  
ATOM    358  C   ALA A  45      -3.412   5.121  -4.242  1.00 78.88           C  
ATOM    359  CB  ALA A  45      -4.535   3.129  -3.223  1.00 78.88           C  
ATOM    360  O   ALA A  45      -3.447   5.121  -5.473  1.00 78.88           O  
ATOM    361  N   GLY A  46      -2.592   5.824  -3.564  1.00 87.25           N  
ATOM    362  CA  GLY A  46      -1.373   6.312  -4.188  1.00 87.25           C  
ATOM    363  C   GLY A  46      -0.198   6.379  -3.229  1.00 87.25           C  
ATOM    364  O   GLY A  46      -0.380   6.316  -2.012  1.00 87.25           O  
ATOM    365  N   GLY A  47       0.897   6.445  -3.809  1.00 92.12           N  
ATOM    366  CA  GLY A  47       2.074   6.531  -2.959  1.00 92.12           C  
ATOM    367  C   GLY A  47       3.328   6.930  -3.713  1.00 92.12           C  
ATOM    368  O   GLY A  47       3.256   7.340  -4.875  1.00 92.12           O  
ATOM    369  N   GLY A  48       4.289   6.914  -2.988  1.00 94.81           N  
ATOM    370  CA  GLY A  48       5.605   7.234  -3.510  1.00 94.81           C  
ATOM    371  C   GLY A  48       6.695   6.312  -2.992  1.00 94.81           C  
ATOM    372  O   GLY A  48       6.531   5.676  -1.949  1.00 94.81           O  
ATOM    373  N   ALA A  49       7.750   6.281  -3.791  1.00 96.56           N  
ATOM    374  CA  ALA A  49       8.859   5.426  -3.391  1.00 96.56           C  
ATOM    375  C   ALA A  49      10.203   6.066  -3.732  1.00 96.56           C  
ATOM    376  CB  ALA A  49       8.750   4.059  -4.059  1.00 96.56           C  
ATOM    377  O   ALA A  49      10.297   6.855  -4.680  1.00 96.56           O  
ATOM    378  N   PHE A  50      11.094   5.711  -2.926  1.00 97.19           N  
ATOM    379  CA  PHE A  50      12.500   6.031  -3.168  1.00 97.19           C  
ATOM    380  C   PHE A  50      13.336   4.762  -3.264  1.00 97.19           C  
ATOM    381  CB  PHE A  50      13.039   6.938  -2.059  1.00 97.19           C  
ATOM    382  O   PHE A  50      13.289   3.912  -2.371  1.00 97.19           O  
ATOM    383  CG  PHE A  50      14.477   7.352  -2.260  1.00 97.19           C  
ATOM    384  CD1 PHE A  50      15.508   6.676  -1.617  1.00 97.19           C  
ATOM    385  CD2 PHE A  50      14.789   8.414  -3.092  1.00 97.19           C  
ATOM    386  CE1 PHE A  50      16.828   7.055  -1.802  1.00 97.19           C  
ATOM    387  CE2 PHE A  50      16.109   8.805  -3.281  1.00 97.19           C  
ATOM    388  CZ  PHE A  50      17.141   8.117  -2.635  1.00 97.19           C  
ATOM    389  N   GLY A  51      14.125   4.719  -4.426  1.00 95.88           N  
ATOM    390  CA  GLY A  51      14.773   3.428  -4.594  1.00 95.88           C  
ATOM    391  C   GLY A  51      16.125   3.525  -5.277  1.00 95.88           C  
ATOM    392  O   GLY A  51      16.562   4.617  -5.648  1.00 95.88           O  
ATOM    393  N   TYR A  52      16.688   2.408  -5.336  1.00 93.94           N  
ATOM    394  CA  TYR A  52      18.000   2.211  -5.941  1.00 93.94           C  
ATOM    395  C   TYR A  52      17.969   1.060  -6.941  1.00 93.94           C  
ATOM    396  CB  TYR A  52      19.062   1.943  -4.867  1.00 93.94           C  
ATOM    397  O   TYR A  52      17.406   0.003  -6.660  1.00 93.94           O  
ATOM    398  CG  TYR A  52      20.453   1.799  -5.410  1.00 93.94           C  
ATOM    399  CD1 TYR A  52      21.047   0.544  -5.547  1.00 93.94           C  
ATOM    400  CD2 TYR A  52      21.203   2.916  -5.789  1.00 93.94           C  
ATOM    401  CE1 TYR A  52      22.344   0.406  -6.047  1.00 93.94           C  
ATOM    402  CE2 TYR A  52      22.484   2.789  -6.289  1.00 93.94           C  
ATOM    403  OH  TYR A  52      24.328   1.401  -6.910  1.00 93.94           O  
ATOM    404  CZ  TYR A  52      23.047   1.532  -6.418  1.00 93.94           C  
ATOM    405  N   LYS A  53      18.562   1.294  -8.148  1.00 92.75           N  
ATOM    406  CA  LYS A  53      18.625   0.268  -9.180  1.00 92.75           C  
ATOM    407  C   LYS A  53      20.078  -0.154  -9.438  1.00 92.75           C  
ATOM    408  CB  LYS A  53      18.000   0.768 -10.484  1.00 92.75           C  
ATOM    409  O   LYS A  53      20.953   0.694  -9.609  1.00 92.75           O  
ATOM    410  CG  LYS A  53      18.000  -0.255 -11.609  1.00 92.75           C  
ATOM    411  CD  LYS A  53      17.328   0.286 -12.859  1.00 92.75           C  
ATOM    412  CE  LYS A  53      17.359  -0.721 -14.000  1.00 92.75           C  
ATOM    413  NZ  LYS A  53      16.656  -0.212 -15.211  1.00 92.75           N  
ATOM    414  N   MET A  54      20.297  -1.432  -9.344  1.00 89.94           N  
ATOM    415  CA  MET A  54      21.578  -2.025  -9.695  1.00 89.94           C  
ATOM    416  C   MET A  54      21.406  -3.121 -10.742  1.00 89.94           C  
ATOM    417  CB  MET A  54      22.266  -2.592  -8.453  1.00 89.94           C  
ATOM    418  O   MET A  54      20.844  -4.176 -10.453  1.00 89.94           O  
ATOM    419  CG  MET A  54      23.703  -3.039  -8.703  1.00 89.94           C  
ATOM    420  SD  MET A  54      24.547  -3.559  -7.156  1.00 89.94           S  
ATOM    421  CE  MET A  54      23.469  -4.926  -6.645  1.00 89.94           C  
ATOM    422  N   ASP A  55      21.844  -2.859 -11.992  1.00 88.19           N  
ATOM    423  CA  ASP A  55      21.656  -3.795 -13.102  1.00 88.19           C  
ATOM    424  C   ASP A  55      20.188  -4.105 -13.312  1.00 88.19           C  
ATOM    425  CB  ASP A  55      22.438  -5.090 -12.852  1.00 88.19           C  
ATOM    426  O   ASP A  55      19.391  -3.215 -13.641  1.00 88.19           O  
ATOM    427  CG  ASP A  55      23.938  -4.887 -12.867  1.00 88.19           C  
ATOM    428  OD1 ASP A  55      24.422  -3.949 -13.539  1.00 88.19           O  
ATOM    429  OD2 ASP A  55      24.656  -5.680 -12.211  1.00 88.19           O  
ATOM    430  N   ASP A  56      19.797  -5.379 -13.039  1.00 91.25           N  
ATOM    431  CA  ASP A  56      18.422  -5.816 -13.312  1.00 91.25           C  
ATOM    432  C   ASP A  56      17.578  -5.824 -12.039  1.00 91.25           C  
ATOM    433  CB  ASP A  56      18.438  -7.207 -13.953  1.00 91.25           C  
ATOM    434  O   ASP A  56      16.391  -6.105 -12.086  1.00 91.25           O  
ATOM    435  CG  ASP A  56      19.141  -7.242 -15.297  1.00 91.25           C  
ATOM    436  OD1 ASP A  56      19.172  -6.207 -16.000  1.00 91.25           O  
ATOM    437  OD2 ASP A  56      19.672  -8.312 -15.656  1.00 91.25           O  
ATOM    438  N   ILE A  57      18.266  -5.391 -10.953  1.00 94.38           N  
ATOM    439  CA  ILE A  57      17.562  -5.457  -9.672  1.00 94.38           C  
ATOM    440  C   ILE A  57      17.281  -4.043  -9.164  1.00 94.38           C  
ATOM    441  CB  ILE A  57      18.359  -6.250  -8.625  1.00 94.38           C  
ATOM    442  O   ILE A  57      18.141  -3.168  -9.242  1.00 94.38           O  
ATOM    443  CG1 ILE A  57      18.594  -7.691  -9.102  1.00 94.38           C  
ATOM    444  CG2 ILE A  57      17.656  -6.230  -7.266  1.00 94.38           C  
ATOM    445  CD1 ILE A  57      17.312  -8.523  -9.180  1.00 94.38           C  
ATOM    446  N   ARG A  58      16.016  -3.814  -8.594  1.00 94.62           N  
ATOM    447  CA  ARG A  58      15.609  -2.561  -7.973  1.00 94.62           C  
ATOM    448  C   ARG A  58      15.117  -2.791  -6.547  1.00 94.62           C  
ATOM    449  CB  ARG A  58      14.516  -1.883  -8.797  1.00 94.62           C  
ATOM    450  O   ARG A  58      14.406  -3.768  -6.277  1.00 94.62           O  
ATOM    451  CG  ARG A  58      14.953  -1.487 -10.203  1.00 94.62           C  
ATOM    452  CD  ARG A  58      13.859  -0.748 -10.953  1.00 94.62           C  
ATOM    453  NE  ARG A  58      12.672  -1.582 -11.133  1.00 94.62           N  
ATOM    454  NH1 ARG A  58      11.484   0.006 -12.320  1.00 94.62           N  
ATOM    455  NH2 ARG A  58      10.555  -2.045 -11.891  1.00 94.62           N  
ATOM    456  CZ  ARG A  58      11.570  -1.205 -11.781  1.00 94.62           C  
ATOM    457  N   VAL A  59      15.609  -1.930  -5.730  1.00 96.62           N  
ATOM    458  CA  VAL A  59      15.094  -1.947  -4.363  1.00 96.62           C  
ATOM    459  C   VAL A  59      14.547  -0.569  -3.996  1.00 96.62           C  
ATOM    460  CB  VAL A  59      16.188  -2.371  -3.355  1.00 96.62           C  
ATOM    461  O   VAL A  59      15.148   0.454  -4.340  1.00 96.62           O  
ATOM    462  CG1 VAL A  59      15.633  -2.385  -1.931  1.00 96.62           C  
ATOM    463  CG2 VAL A  59      16.750  -3.744  -3.725  1.00 96.62           C  
ATOM    464  N   ASP A  60      13.320  -0.552  -3.348  1.00 97.25           N  
ATOM    465  CA  ASP A  60      12.797   0.757  -2.967  1.00 97.25           C  
ATOM    466  C   ASP A  60      12.031   0.680  -1.646  1.00 97.25           C  
ATOM    467  CB  ASP A  60      11.891   1.312  -4.066  1.00 97.25           C  
ATOM    468  O   ASP A  60      11.672  -0.409  -1.194  1.00 97.25           O  
ATOM    469  CG  ASP A  60      10.672   0.444  -4.324  1.00 97.25           C  
ATOM    470  OD1 ASP A  60      10.219  -0.267  -3.402  1.00 97.25           O  
ATOM    471  OD2 ASP A  60      10.156   0.468  -5.465  1.00 97.25           O  
ATOM    472  N   VAL A  61      12.031   1.812  -0.996  1.00 97.69           N  
ATOM    473  CA  VAL A  61      11.148   2.031   0.140  1.00 97.69           C  
ATOM    474  C   VAL A  61       9.914   2.807  -0.312  1.00 97.69           C  
ATOM    475  CB  VAL A  61      11.859   2.787   1.283  1.00 97.69           C  
ATOM    476  O   VAL A  61      10.031   3.881  -0.909  1.00 97.69           O  
ATOM    477  CG1 VAL A  61      10.906   3.025   2.453  1.00 97.69           C  
ATOM    478  CG2 VAL A  61      13.094   2.014   1.744  1.00 97.69           C  
ATOM    479  N   GLU A  62       8.727   2.260   0.032  1.00 96.81           N  
ATOM    480  CA  GLU A  62       7.465   2.770  -0.501  1.00 96.81           C  
ATOM    481  C   GLU A  62       6.516   3.178   0.622  1.00 96.81           C  
ATOM    482  CB  GLU A  62       6.797   1.723  -1.398  1.00 96.81           C  
ATOM    483  O   GLU A  62       6.406   2.484   1.636  1.00 96.81           O  
ATOM    484  CG  GLU A  62       5.473   2.178  -1.996  1.00 96.81           C  
ATOM    485  CD  GLU A  62       4.793   1.108  -2.836  1.00 96.81           C  
ATOM    486  OE1 GLU A  62       4.449   0.036  -2.289  1.00 96.81           O  
ATOM    487  OE2 GLU A  62       4.605   1.343  -4.051  1.00 96.81           O  
ATOM    488  N   GLY A  63       5.945   4.270   0.461  1.00 95.81           N  
ATOM    489  CA  GLY A  63       4.805   4.703   1.252  1.00 95.81           C  
ATOM    490  C   GLY A  63       3.508   4.734   0.464  1.00 95.81           C  
ATOM    491  O   GLY A  63       3.463   5.258  -0.651  1.00 95.81           O  
ATOM    492  N   LEU A  64       2.438   4.160   1.112  1.00 92.56           N  
ATOM    493  CA  LEU A  64       1.165   4.043   0.409  1.00 92.56           C  
ATOM    494  C   LEU A  64       0.015   4.535   1.281  1.00 92.56           C  
ATOM    495  CB  LEU A  64       0.916   2.592  -0.013  1.00 92.56           C  
ATOM    496  O   LEU A  64      -0.005   4.285   2.488  1.00 92.56           O  
ATOM    497  CG  LEU A  64       1.916   1.992  -1.002  1.00 92.56           C  
ATOM    498  CD1 LEU A  64       1.771   0.475  -1.050  1.00 92.56           C  
ATOM    499  CD2 LEU A  64       1.725   2.598  -2.389  1.00 92.56           C  
ATOM    500  N   TYR A  65      -0.818   5.211   0.605  1.00 90.75           N  
ATOM    501  CA  TYR A  65      -2.080   5.617   1.217  1.00 90.75           C  
ATOM    502  C   TYR A  65      -3.264   4.996   0.483  1.00 90.75           C  
ATOM    503  CB  TYR A  65      -2.209   7.141   1.223  1.00 90.75           C  
ATOM    504  O   TYR A  65      -3.320   5.020  -0.748  1.00 90.75           O  
ATOM    505  CG  TYR A  65      -3.539   7.637   1.738  1.00 90.75           C  
ATOM    506  CD1 TYR A  65      -4.574   7.953   0.862  1.00 90.75           C  
ATOM    507  CD2 TYR A  65      -3.764   7.789   3.102  1.00 90.75           C  
ATOM    508  CE1 TYR A  65      -5.801   8.406   1.332  1.00 90.75           C  
ATOM    509  CE2 TYR A  65      -4.984   8.242   3.584  1.00 90.75           C  
ATOM    510  OH  TYR A  65      -7.211   9.000   3.164  1.00 90.75           O  
ATOM    511  CZ  TYR A  65      -5.996   8.555   2.693  1.00 90.75           C  
ATOM    512  N   SER A  66      -4.234   4.441   1.312  1.00 87.38           N  
ATOM    513  CA  SER A  66      -5.430   3.840   0.729  1.00 87.38           C  
ATOM    514  C   SER A  66      -6.660   4.109   1.588  1.00 87.38           C  
ATOM    515  CB  SER A  66      -5.238   2.334   0.551  1.00 87.38           C  
ATOM    516  O   SER A  66      -6.570   4.137   2.816  1.00 87.38           O  
ATOM    517  OG  SER A  66      -6.391   1.746  -0.029  1.00 87.38           O  
ATOM    518  N   GLN A  67      -7.734   4.344   0.894  1.00 85.56           N  
ATOM    519  CA  GLN A  67      -9.023   4.523   1.558  1.00 85.56           C  
ATOM    520  C   GLN A  67     -10.094   3.625   0.943  1.00 85.56           C  
ATOM    521  CB  GLN A  67      -9.461   5.988   1.486  1.00 85.56           C  
ATOM    522  O   GLN A  67     -10.266   3.605  -0.277  1.00 85.56           O  
ATOM    523  CG  GLN A  67     -10.633   6.324   2.400  1.00 85.56           C  
ATOM    524  CD  GLN A  67     -11.086   7.766   2.270  1.00 85.56           C  
ATOM    525  NE2 GLN A  67     -10.547   8.633   3.121  1.00 85.56           N  
ATOM    526  OE1 GLN A  67     -11.906   8.094   1.411  1.00 85.56           O  
ATOM    527  N   LEU A  68     -10.750   2.842   1.824  1.00 83.56           N  
ATOM    528  CA  LEU A  68     -11.828   1.948   1.404  1.00 83.56           C  
ATOM    529  C   LEU A  68     -13.148   2.352   2.043  1.00 83.56           C  
ATOM    530  CB  LEU A  68     -11.484   0.500   1.769  1.00 83.56           C  
ATOM    531  O   LEU A  68     -13.227   2.527   3.260  1.00 83.56           O  
ATOM    532  CG  LEU A  68     -10.297  -0.122   1.044  1.00 83.56           C  
ATOM    533  CD1 LEU A  68      -9.016   0.098   1.846  1.00 83.56           C  
ATOM    534  CD2 LEU A  68     -10.531  -1.609   0.802  1.00 83.56           C  
ATOM    535  N   ALA A  69     -14.141   2.525   1.172  1.00 86.12           N  
ATOM    536  CA  ALA A  69     -15.453   2.959   1.655  1.00 86.12           C  
ATOM    537  C   ALA A  69     -16.297   1.770   2.109  1.00 86.12           C  
ATOM    538  CB  ALA A  69     -16.188   3.742   0.570  1.00 86.12           C  
ATOM    539  O   ALA A  69     -16.172   0.669   1.565  1.00 86.12           O  
ATOM    540  N   LYS A  70     -17.047   2.004   3.049  1.00 86.56           N  
ATOM    541  CA  LYS A  70     -18.047   1.054   3.527  1.00 86.56           C  
ATOM    542  C   LYS A  70     -19.047   0.716   2.432  1.00 86.56           C  
ATOM    543  CB  LYS A  70     -18.766   1.610   4.754  1.00 86.56           C  
ATOM    544  O   LYS A  70     -19.500   1.601   1.701  1.00 86.56           O  
ATOM    545  CG  LYS A  70     -19.906   0.729   5.254  1.00 86.56           C  
ATOM    546  CD  LYS A  70     -20.609   1.353   6.449  1.00 86.56           C  
ATOM    547  CE  LYS A  70     -21.562   2.457   6.023  1.00 86.56           C  
ATOM    548  NZ  LYS A  70     -22.359   2.982   7.176  1.00 86.56           N  
ATOM    549  N   ASP A  71     -19.375  -0.577   2.289  1.00 87.31           N  
ATOM    550  CA  ASP A  71     -20.391  -1.038   1.353  1.00 87.31           C  
ATOM    551  C   ASP A  71     -21.750  -1.185   2.043  1.00 87.31           C  
ATOM    552  CB  ASP A  71     -19.984  -2.369   0.720  1.00 87.31           C  
ATOM    553  O   ASP A  71     -22.000  -2.176   2.734  1.00 87.31           O  
ATOM    554  CG  ASP A  71     -20.859  -2.768  -0.451  1.00 87.31           C  
ATOM    555  OD1 ASP A  71     -22.016  -2.297  -0.536  1.00 87.31           O  
ATOM    556  OD2 ASP A  71     -20.391  -3.562  -1.297  1.00 87.31           O  
ATOM    557  N   THR A  72     -22.625  -0.256   1.828  1.00 86.25           N  
ATOM    558  CA  THR A  72     -23.875  -0.151   2.566  1.00 86.25           C  
ATOM    559  C   THR A  72     -24.844  -1.245   2.137  1.00 86.25           C  
ATOM    560  CB  THR A  72     -24.531   1.229   2.363  1.00 86.25           C  
ATOM    561  O   THR A  72     -25.781  -1.579   2.873  1.00 86.25           O  
ATOM    562  CG2 THR A  72     -23.688   2.334   2.986  1.00 86.25           C  
ATOM    563  OG1 THR A  72     -24.672   1.483   0.961  1.00 86.25           O  
ATOM    564  N   ALA A  73     -24.562  -1.809   0.999  1.00 86.88           N  
ATOM    565  CA  ALA A  73     -25.391  -2.887   0.472  1.00 86.88           C  
ATOM    566  C   ALA A  73     -25.031  -4.219   1.128  1.00 86.88           C  
ATOM    567  CB  ALA A  73     -25.234  -2.986  -1.044  1.00 86.88           C  
ATOM    568  O   ALA A  73     -25.828  -5.160   1.101  1.00 86.88           O  
ATOM    569  N   VAL A  74     -23.828  -4.277   1.730  1.00 87.62           N  
ATOM    570  CA  VAL A  74     -23.312  -5.512   2.301  1.00 87.62           C  
ATOM    571  C   VAL A  74     -23.406  -5.457   3.824  1.00 87.62           C  
ATOM    572  CB  VAL A  74     -21.859  -5.770   1.864  1.00 87.62           C  
ATOM    573  O   VAL A  74     -23.703  -6.465   4.473  1.00 87.62           O  
ATOM    574  CG1 VAL A  74     -21.266  -6.961   2.619  1.00 87.62           C  
ATOM    575  CG2 VAL A  74     -21.781  -6.004   0.356  1.00 87.62           C  
ATOM    576  N   VAL A  75     -23.234  -4.266   4.348  1.00 89.00           N  
ATOM    577  CA  VAL A  75     -23.250  -4.098   5.797  1.00 89.00           C  
ATOM    578  C   VAL A  75     -24.688  -4.098   6.301  1.00 89.00           C  
ATOM    579  CB  VAL A  75     -22.531  -2.799   6.227  1.00 89.00           C  
ATOM    580  O   VAL A  75     -25.547  -3.377   5.766  1.00 89.00           O  
ATOM    581  CG1 VAL A  75     -22.656  -2.586   7.734  1.00 89.00           C  
ATOM    582  CG2 VAL A  75     -21.062  -2.836   5.812  1.00 89.00           C  
ATOM    583  N   ASN A  76     -25.016  -4.961   7.355  1.00 89.69           N  
ATOM    584  CA  ASN A  76     -26.344  -5.043   7.957  1.00 89.69           C  
ATOM    585  C   ASN A  76     -26.750  -3.713   8.586  1.00 89.69           C  
ATOM    586  CB  ASN A  76     -26.391  -6.160   9.000  1.00 89.69           C  
ATOM    587  O   ASN A  76     -25.953  -3.062   9.250  1.00 89.69           O  
ATOM    588  CG  ASN A  76     -27.797  -6.465   9.453  1.00 89.69           C  
ATOM    589  ND2 ASN A  76     -28.250  -7.688   9.211  1.00 89.69           N  
ATOM    590  OD1 ASN A  76     -28.484  -5.605  10.023  1.00 89.69           O  
ATOM    591  N   THR A  77     -27.938  -3.352   8.398  1.00 87.88           N  
ATOM    592  CA  THR A  77     -28.453  -2.068   8.867  1.00 87.88           C  
ATOM    593  C   THR A  77     -28.453  -2.010  10.391  1.00 87.88           C  
ATOM    594  CB  THR A  77     -29.875  -1.812   8.336  1.00 87.88           C  
ATOM    595  O   THR A  77     -28.547  -0.929  10.977  1.00 87.88           O  
ATOM    596  CG2 THR A  77     -29.891  -1.681   6.816  1.00 87.88           C  
ATOM    597  OG1 THR A  77     -30.734  -2.904   8.719  1.00 87.88           O  
ATOM    598  N   SER A  78     -28.406  -3.164  11.078  1.00 88.50           N  
ATOM    599  CA  SER A  78     -28.391  -3.258  12.531  1.00 88.50           C  
ATOM    600  C   SER A  78     -27.016  -2.887  13.086  1.00 88.50           C  
ATOM    601  CB  SER A  78     -28.766  -4.668  12.984  1.00 88.50           C  
ATOM    602  O   SER A  78     -26.875  -2.609  14.281  1.00 88.50           O  
ATOM    603  OG  SER A  78     -27.797  -5.609  12.562  1.00 88.50           O  
ATOM    604  N   GLU A  79     -25.984  -2.826  12.242  1.00 87.88           N  
ATOM    605  CA  GLU A  79     -24.656  -2.355  12.602  1.00 87.88           C  
ATOM    606  C   GLU A  79     -24.578  -0.832  12.539  1.00 87.88           C  
ATOM    607  CB  GLU A  79     -23.609  -2.975  11.680  1.00 87.88           C  
ATOM    608  O   GLU A  79     -24.422  -0.255  11.461  1.00 87.88           O  
ATOM    609  CG  GLU A  79     -23.484  -4.488  11.805  1.00 87.88           C  
ATOM    610  CD  GLU A  79     -22.844  -4.930  13.109  1.00 87.88           C  
ATOM    611  OE1 GLU A  79     -23.203  -6.008  13.633  1.00 87.88           O  
ATOM    612  OE2 GLU A  79     -21.969  -4.195  13.617  1.00 87.88           O  
ATOM    613  N   THR A  80     -24.703  -0.112  13.562  1.00 86.56           N  
ATOM    614  CA  THR A  80     -24.875   1.338  13.586  1.00 86.56           C  
ATOM    615  C   THR A  80     -23.531   2.029  13.844  1.00 86.56           C  
ATOM    616  CB  THR A  80     -25.875   1.766  14.664  1.00 86.56           C  
ATOM    617  O   THR A  80     -23.391   3.225  13.578  1.00 86.56           O  
ATOM    618  CG2 THR A  80     -27.281   1.254  14.344  1.00 86.56           C  
ATOM    619  OG1 THR A  80     -25.469   1.237  15.938  1.00 86.56           O  
ATOM    620  N   ASN A  81     -22.516   1.239  14.156  1.00 89.62           N  
ATOM    621  CA  ASN A  81     -21.234   1.847  14.516  1.00 89.62           C  
ATOM    622  C   ASN A  81     -20.125   1.456  13.531  1.00 89.62           C  
ATOM    623  CB  ASN A  81     -20.828   1.458  15.938  1.00 89.62           C  
ATOM    624  O   ASN A  81     -18.953   1.449  13.883  1.00 89.62           O  
ATOM    625  CG  ASN A  81     -21.656   2.170  16.984  1.00 89.62           C  
ATOM    626  ND2 ASN A  81     -21.953   1.473  18.078  1.00 89.62           N  
ATOM    627  OD1 ASN A  81     -22.031   3.334  16.828  1.00 89.62           O  
ATOM    628  N   VAL A  82     -20.438   1.214  12.352  1.00 90.19           N  
ATOM    629  CA  VAL A  82     -19.453   0.910  11.320  1.00 90.19           C  
ATOM    630  C   VAL A  82     -18.969   2.203  10.672  1.00 90.19           C  
ATOM    631  CB  VAL A  82     -20.016  -0.048  10.258  1.00 90.19           C  
ATOM    632  O   VAL A  82     -19.781   3.039  10.266  1.00 90.19           O  
ATOM    633  CG1 VAL A  82     -18.984  -0.332   9.172  1.00 90.19           C  
ATOM    634  CG2 VAL A  82     -20.484  -1.350  10.906  1.00 90.19           C  
ATOM    635  N   ALA A  83     -17.734   2.385  10.586  1.00 91.25           N  
ATOM    636  CA  ALA A  83     -17.125   3.572   9.977  1.00 91.25           C  
ATOM    637  C   ALA A  83     -17.453   3.648   8.484  1.00 91.25           C  
ATOM    638  CB  ALA A  83     -15.617   3.576  10.188  1.00 91.25           C  
ATOM    639  O   ALA A  83     -17.609   2.617   7.824  1.00 91.25           O  
ATOM    640  N   ASP A  84     -17.516   4.855   7.949  1.00 88.31           N  
ATOM    641  CA  ASP A  84     -17.844   5.117   6.551  1.00 88.31           C  
ATOM    642  C   ASP A  84     -16.688   4.734   5.633  1.00 88.31           C  
ATOM    643  CB  ASP A  84     -18.219   6.586   6.355  1.00 88.31           C  
ATOM    644  O   ASP A  84     -16.891   4.457   4.449  1.00 88.31           O  
ATOM    645  CG  ASP A  84     -19.562   6.953   6.969  1.00 88.31           C  
ATOM    646  OD1 ASP A  84     -20.406   6.055   7.152  1.00 88.31           O  
ATOM    647  OD2 ASP A  84     -19.766   8.148   7.273  1.00 88.31           O  
ATOM    648  N   SER A  85     -15.492   4.742   6.223  1.00 88.06           N  
ATOM    649  CA  SER A  85     -14.328   4.344   5.434  1.00 88.06           C  
ATOM    650  C   SER A  85     -13.211   3.812   6.324  1.00 88.06           C  
ATOM    651  CB  SER A  85     -13.812   5.520   4.605  1.00 88.06           C  
ATOM    652  O   SER A  85     -13.156   4.125   7.516  1.00 88.06           O  
ATOM    653  OG  SER A  85     -13.320   6.551   5.445  1.00 88.06           O  
ATOM    654  N   LEU A  86     -12.430   3.076   5.770  1.00 87.75           N  
ATOM    655  CA  LEU A  86     -11.195   2.551   6.352  1.00 87.75           C  
ATOM    656  C   LEU A  86      -9.969   3.129   5.652  1.00 87.75           C  
ATOM    657  CB  LEU A  86     -11.172   1.021   6.266  1.00 87.75           C  
ATOM    658  O   LEU A  86      -9.867   3.062   4.426  1.00 87.75           O  
ATOM    659  CG  LEU A  86      -9.961   0.325   6.887  1.00 87.75           C  
ATOM    660  CD1 LEU A  86     -10.086   0.304   8.406  1.00 87.75           C  
ATOM    661  CD2 LEU A  86      -9.820  -1.090   6.340  1.00 87.75           C  
ATOM    662  N   THR A  87      -9.125   3.680   6.484  1.00 89.88           N  
ATOM    663  CA  THR A  87      -7.902   4.254   5.941  1.00 89.88           C  
ATOM    664  C   THR A  87      -6.691   3.404   6.316  1.00 89.88           C  
ATOM    665  CB  THR A  87      -7.695   5.695   6.438  1.00 89.88           C  
ATOM    666  O   THR A  87      -6.586   2.932   7.449  1.00 89.88           O  
ATOM    667  CG2 THR A  87      -6.445   6.316   5.824  1.00 89.88           C  
ATOM    668  OG1 THR A  87      -8.836   6.488   6.078  1.00 89.88           O  
ATOM    669  N   ALA A  88      -5.832   3.279   5.336  1.00 90.56           N  
ATOM    670  CA  ALA A  88      -4.605   2.523   5.570  1.00 90.56           C  
ATOM    671  C   ALA A  88      -3.389   3.273   5.035  1.00 90.56           C  
ATOM    672  CB  ALA A  88      -4.699   1.142   4.926  1.00 90.56           C  
ATOM    673  O   ALA A  88      -3.389   3.738   3.895  1.00 90.56           O  
ATOM    674  N   PHE A  89      -2.439   3.379   5.953  1.00 93.50           N  
ATOM    675  CA  PHE A  89      -1.106   3.834   5.582  1.00 93.50           C  
ATOM    676  C   PHE A  89      -0.097   2.697   5.688  1.00 93.50           C  
ATOM    677  CB  PHE A  89      -0.670   5.004   6.469  1.00 93.50           C  
ATOM    678  O   PHE A  89       0.004   2.043   6.727  1.00 93.50           O  
ATOM    679  CG  PHE A  89      -1.412   6.285   6.191  1.00 93.50           C  
ATOM    680  CD1 PHE A  89      -0.995   7.141   5.180  1.00 93.50           C  
ATOM    681  CD2 PHE A  89      -2.529   6.633   6.941  1.00 93.50           C  
ATOM    682  CE1 PHE A  89      -1.680   8.328   4.922  1.00 93.50           C  
ATOM    683  CE2 PHE A  89      -3.219   7.812   6.688  1.00 93.50           C  
ATOM    684  CZ  PHE A  89      -2.791   8.664   5.680  1.00 93.50           C  
ATOM    685  N   SER A  90       0.629   2.537   4.547  1.00 94.44           N  
ATOM    686  CA  SER A  90       1.561   1.414   4.551  1.00 94.44           C  
ATOM    687  C   SER A  90       2.963   1.855   4.148  1.00 94.44           C  
ATOM    688  CB  SER A  90       1.074   0.311   3.609  1.00 94.44           C  
ATOM    689  O   SER A  90       3.123   2.770   3.338  1.00 94.44           O  
ATOM    690  OG  SER A  90      -0.256  -0.066   3.922  1.00 94.44           O  
ATOM    691  N   GLY A  91       3.867   1.231   4.797  1.00 96.81           N  
ATOM    692  CA  GLY A  91       5.270   1.314   4.418  1.00 96.81           C  
ATOM    693  C   GLY A  91       5.867  -0.027   4.039  1.00 96.81           C  
ATOM    694  O   GLY A  91       5.801  -0.983   4.816  1.00 96.81           O  
ATOM    695  N   LEU A  92       6.488  -0.044   2.799  1.00 97.75           N  
ATOM    696  CA  LEU A  92       7.000  -1.323   2.324  1.00 97.75           C  
ATOM    697  C   LEU A  92       8.414  -1.169   1.765  1.00 97.75           C  
ATOM    698  CB  LEU A  92       6.074  -1.910   1.255  1.00 97.75           C  
ATOM    699  O   LEU A  92       8.766  -0.110   1.240  1.00 97.75           O  
ATOM    700  CG  LEU A  92       4.633  -2.180   1.681  1.00 97.75           C  
ATOM    701  CD1 LEU A  92       3.746  -0.985   1.338  1.00 97.75           C  
ATOM    702  CD2 LEU A  92       4.105  -3.447   1.018  1.00 97.75           C  
ATOM    703  N   VAL A  93       9.125  -2.229   1.922  1.00 98.12           N  
ATOM    704  CA  VAL A  93      10.359  -2.402   1.175  1.00 98.12           C  
ATOM    705  C   VAL A  93      10.133  -3.365   0.011  1.00 98.12           C  
ATOM    706  CB  VAL A  93      11.500  -2.920   2.080  1.00 98.12           C  
ATOM    707  O   VAL A  93       9.633  -4.473   0.204  1.00 98.12           O  
ATOM    708  CG1 VAL A  93      12.781  -3.137   1.269  1.00 98.12           C  
ATOM    709  CG2 VAL A  93      11.758  -1.947   3.229  1.00 98.12           C  
ATOM    710  N   ASN A  94      10.602  -2.891  -1.158  1.00 97.81           N  
ATOM    711  CA  ASN A  94      10.320  -3.668  -2.361  1.00 97.81           C  
ATOM    712  C   ASN A  94      11.602  -4.055  -3.092  1.00 97.81           C  
ATOM    713  CB  ASN A  94       9.383  -2.891  -3.295  1.00 97.81           C  
ATOM    714  O   ASN A  94      12.570  -3.295  -3.100  1.00 97.81           O  
ATOM    715  CG  ASN A  94       8.078  -2.508  -2.629  1.00 97.81           C  
ATOM    716  ND2 ASN A  94       7.836  -1.208  -2.508  1.00 97.81           N  
ATOM    717  OD1 ASN A  94       7.297  -3.371  -2.227  1.00 97.81           O  
ATOM    718  N   VAL A  95      11.523  -5.234  -3.650  1.00 97.62           N  
ATOM    719  CA  VAL A  95      12.578  -5.684  -4.551  1.00 97.62           C  
ATOM    720  C   VAL A  95      11.977  -6.047  -5.910  1.00 97.62           C  
ATOM    721  CB  VAL A  95      13.344  -6.895  -3.969  1.00 97.62           C  
ATOM    722  O   VAL A  95      10.922  -6.688  -5.980  1.00 97.62           O  
ATOM    723  CG1 VAL A  95      14.414  -7.371  -4.941  1.00 97.62           C  
ATOM    724  CG2 VAL A  95      13.961  -6.531  -2.619  1.00 97.62           C  
ATOM    725  N   TYR A  96      12.688  -5.617  -6.992  1.00 97.19           N  
ATOM    726  CA  TYR A  96      12.195  -5.809  -8.352  1.00 97.19           C  
ATOM    727  C   TYR A  96      13.266  -6.457  -9.227  1.00 97.19           C  
ATOM    728  CB  TYR A  96      11.766  -4.477  -8.961  1.00 97.19           C  
ATOM    729  O   TYR A  96      14.461  -6.211  -9.047  1.00 97.19           O  
ATOM    730  CG  TYR A  96      10.719  -3.746  -8.148  1.00 97.19           C  
ATOM    731  CD1 TYR A  96       9.367  -3.830  -8.477  1.00 97.19           C  
ATOM    732  CD2 TYR A  96      11.086  -2.971  -7.055  1.00 97.19           C  
ATOM    733  CE1 TYR A  96       8.406  -3.158  -7.730  1.00 97.19           C  
ATOM    734  CE2 TYR A  96      10.133  -2.295  -6.301  1.00 97.19           C  
ATOM    735  OH  TYR A  96       7.848  -1.728  -5.906  1.00 97.19           O  
ATOM    736  CZ  TYR A  96       8.797  -2.395  -6.648  1.00 97.19           C  
ATOM    737  N   TYR A  97      12.727  -7.207 -10.133  1.00 96.06           N  
ATOM    738  CA  TYR A  97      13.570  -7.676 -11.227  1.00 96.06           C  
ATOM    739  C   TYR A  97      13.109  -7.082 -12.555  1.00 96.06           C  
ATOM    740  CB  TYR A  97      13.547  -9.203 -11.305  1.00 96.06           C  
ATOM    741  O   TYR A  97      11.969  -7.293 -12.977  1.00 96.06           O  
ATOM    742  CG  TYR A  97      14.422  -9.766 -12.398  1.00 96.06           C  
ATOM    743  CD1 TYR A  97      13.875 -10.273 -13.570  1.00 96.06           C  
ATOM    744  CD2 TYR A  97      15.812  -9.797 -12.258  1.00 96.06           C  
ATOM    745  CE1 TYR A  97      14.672 -10.797 -14.578  1.00 96.06           C  
ATOM    746  CE2 TYR A  97      16.625 -10.320 -13.258  1.00 96.06           C  
ATOM    747  OH  TYR A  97      16.844 -11.328 -15.406  1.00 96.06           O  
ATOM    748  CZ  TYR A  97      16.047 -10.812 -14.414  1.00 96.06           C  
ATOM    749  N   ASP A  98      14.016  -6.363 -13.234  1.00 93.94           N  
ATOM    750  CA  ASP A  98      13.742  -5.746 -14.531  1.00 93.94           C  
ATOM    751  C   ASP A  98      14.328  -6.578 -15.664  1.00 93.94           C  
ATOM    752  CB  ASP A  98      14.305  -4.324 -14.578  1.00 93.94           C  
ATOM    753  O   ASP A  98      15.523  -6.883 -15.672  1.00 93.94           O  
ATOM    754  CG  ASP A  98      13.555  -3.361 -13.672  1.00 93.94           C  
ATOM    755  OD1 ASP A  98      12.359  -3.594 -13.391  1.00 93.94           O  
ATOM    756  OD2 ASP A  98      14.164  -2.361 -13.234  1.00 93.94           O  
ATOM    757  N   MET A  99      13.469  -6.941 -16.453  1.00 93.38           N  
ATOM    758  CA  MET A  99      13.906  -7.711 -17.625  1.00 93.38           C  
ATOM    759  C   MET A  99      14.219  -6.789 -18.797  1.00 93.38           C  
ATOM    760  CB  MET A  99      12.836  -8.727 -18.031  1.00 93.38           C  
ATOM    761  O   MET A  99      13.320  -6.160 -19.359  1.00 93.38           O  
ATOM    762  CG  MET A  99      12.352  -9.602 -16.875  1.00 93.38           C  
ATOM    763  SD  MET A  99      10.836 -10.547 -17.312  1.00 93.38           S  
ATOM    764  CE  MET A  99      11.539 -11.797 -18.422  1.00 93.38           C  
ATOM    765  N   ALA A 100      15.555  -6.680 -18.906  1.00 85.44           N  
ATOM    766  CA  ALA A 100      16.000  -5.770 -19.969  1.00 85.44           C  
ATOM    767  C   ALA A 100      15.961  -6.453 -21.328  1.00 85.44           C  
ATOM    768  CB  ALA A 100      17.406  -5.266 -19.672  1.00 85.44           C  
ATOM    769  O   ALA A 100      16.438  -7.582 -21.484  1.00 85.44           O  
ATOM    770  N   ILE A 101      15.188  -5.844 -22.203  1.00 85.38           N  
ATOM    771  CA  ILE A 101      15.148  -6.305 -23.578  1.00 85.38           C  
ATOM    772  C   ILE A 101      15.984  -5.375 -24.453  1.00 85.38           C  
ATOM    773  CB  ILE A 101      13.703  -6.379 -24.109  1.00 85.38           C  
ATOM    774  O   ILE A 101      15.773  -4.164 -24.469  1.00 85.38           O  
ATOM    775  CG1 ILE A 101      12.844  -7.258 -23.203  1.00 85.38           C  
ATOM    776  CG2 ILE A 101      13.680  -6.902 -25.547  1.00 85.38           C  
ATOM    777  CD1 ILE A 101      11.367  -7.309 -23.594  1.00 85.38           C  
ATOM    778  N   GLU A 102      17.016  -5.988 -25.109  1.00 82.69           N  
ATOM    779  CA  GLU A 102      17.938  -5.199 -25.922  1.00 82.69           C  
ATOM    780  C   GLU A 102      17.203  -4.402 -26.984  1.00 82.69           C  
ATOM    781  CB  GLU A 102      19.000  -6.102 -26.562  1.00 82.69           C  
ATOM    782  O   GLU A 102      16.344  -4.941 -27.688  1.00 82.69           O  
ATOM    783  CG  GLU A 102      20.078  -6.574 -25.594  1.00 82.69           C  
ATOM    784  CD  GLU A 102      21.188  -7.340 -26.281  1.00 82.69           C  
ATOM    785  OE1 GLU A 102      22.141  -7.766 -25.594  1.00 82.69           O  
ATOM    786  OE2 GLU A 102      21.125  -7.512 -27.516  1.00 82.69           O  
ATOM    787  N   ASP A 103      17.453  -3.043 -26.984  1.00 82.56           N  
ATOM    788  CA  ASP A 103      17.062  -2.156 -28.078  1.00 82.56           C  
ATOM    789  C   ASP A 103      15.570  -1.845 -28.031  1.00 82.56           C  
ATOM    790  CB  ASP A 103      17.422  -2.779 -29.438  1.00 82.56           C  
ATOM    791  O   ASP A 103      14.953  -1.570 -29.062  1.00 82.56           O  
ATOM    792  CG  ASP A 103      18.922  -2.908 -29.641  1.00 82.56           C  
ATOM    793  OD1 ASP A 103      19.688  -2.018 -29.203  1.00 82.56           O  
ATOM    794  OD2 ASP A 103      19.344  -3.908 -30.266  1.00 82.56           O  
ATOM    795  N   MET A 104      14.930  -2.055 -26.906  1.00 89.25           N  
ATOM    796  CA  MET A 104      13.523  -1.706 -26.734  1.00 89.25           C  
ATOM    797  C   MET A 104      13.344  -0.730 -25.578  1.00 89.25           C  
ATOM    798  CB  MET A 104      12.680  -2.961 -26.500  1.00 89.25           C  
ATOM    799  O   MET A 104      14.016  -0.846 -24.547  1.00 89.25           O  
ATOM    800  CG  MET A 104      12.539  -3.848 -27.719  1.00 89.25           C  
ATOM    801  SD  MET A 104      11.492  -5.320 -27.406  1.00 89.25           S  
ATOM    802  CE  MET A 104       9.867  -4.531 -27.266  1.00 89.25           C  
ATOM    803  N   PRO A 105      12.508   0.257 -25.750  1.00 89.56           N  
ATOM    804  CA  PRO A 105      12.242   1.229 -24.688  1.00 89.56           C  
ATOM    805  C   PRO A 105      11.297   0.688 -23.625  1.00 89.56           C  
ATOM    806  CB  PRO A 105      11.609   2.404 -25.438  1.00 89.56           C  
ATOM    807  O   PRO A 105      11.008   1.379 -22.641  1.00 89.56           O  
ATOM    808  CG  PRO A 105      10.930   1.784 -26.625  1.00 89.56           C  
ATOM    809  CD  PRO A 105      11.727   0.590 -27.062  1.00 89.56           C  
ATOM    810  N   ILE A 106      11.008  -0.574 -23.750  1.00 93.50           N  
ATOM    811  CA  ILE A 106      10.086  -1.219 -22.828  1.00 93.50           C  
ATOM    812  C   ILE A 106      10.852  -2.189 -21.938  1.00 93.50           C  
ATOM    813  CB  ILE A 106       8.953  -1.958 -23.562  1.00 93.50           C  
ATOM    814  O   ILE A 106      11.688  -2.959 -22.406  1.00 93.50           O  
ATOM    815  CG1 ILE A 106       8.117  -0.967 -24.391  1.00 93.50           C  
ATOM    816  CG2 ILE A 106       8.070  -2.730 -22.578  1.00 93.50           C  
ATOM    817  CD1 ILE A 106       7.129  -1.629 -25.344  1.00 93.50           C  
ATOM    818  N   THR A 107      10.469  -2.189 -20.562  1.00 94.44           N  
ATOM    819  CA  THR A 107      11.109  -3.057 -19.578  1.00 94.44           C  
ATOM    820  C   THR A 107      10.062  -3.740 -18.703  1.00 94.44           C  
ATOM    821  CB  THR A 107      12.094  -2.266 -18.703  1.00 94.44           C  
ATOM    822  O   THR A 107       9.453  -3.102 -17.844  1.00 94.44           O  
ATOM    823  CG2 THR A 107      12.875  -3.197 -17.781  1.00 94.44           C  
ATOM    824  OG1 THR A 107      13.008  -1.554 -19.531  1.00 94.44           O  
ATOM    825  N   PRO A 108       9.852  -5.004 -19.031  1.00 96.12           N  
ATOM    826  CA  PRO A 108       8.992  -5.727 -18.094  1.00 96.12           C  
ATOM    827  C   PRO A 108       9.633  -5.887 -16.703  1.00 96.12           C  
ATOM    828  CB  PRO A 108       8.805  -7.090 -18.766  1.00 96.12           C  
ATOM    829  O   PRO A 108      10.852  -5.980 -16.594  1.00 96.12           O  
ATOM    830  CG  PRO A 108       9.109  -6.848 -20.203  1.00 96.12           C  
ATOM    831  CD  PRO A 108      10.148  -5.766 -20.297  1.00 96.12           C  
ATOM    832  N   TYR A 109       8.680  -5.984 -15.625  1.00 96.12           N  
ATOM    833  CA  TYR A 109       9.234  -6.152 -14.281  1.00 96.12           C  
ATOM    834  C   TYR A 109       8.305  -6.980 -13.406  1.00 96.12           C  
ATOM    835  CB  TYR A 109       9.484  -4.789 -13.633  1.00 96.12           C  
ATOM    836  O   TYR A 109       7.094  -7.035 -13.648  1.00 96.12           O  
ATOM    837  CG  TYR A 109       8.219  -4.047 -13.266  1.00 96.12           C  
ATOM    838  CD1 TYR A 109       7.680  -3.090 -14.117  1.00 96.12           C  
ATOM    839  CD2 TYR A 109       7.566  -4.305 -12.062  1.00 96.12           C  
ATOM    840  CE1 TYR A 109       6.516  -2.404 -13.789  1.00 96.12           C  
ATOM    841  CE2 TYR A 109       6.402  -3.623 -11.719  1.00 96.12           C  
ATOM    842  OH  TYR A 109       4.734  -2.000 -12.250  1.00 96.12           O  
ATOM    843  CZ  TYR A 109       5.887  -2.678 -12.586  1.00 96.12           C  
ATOM    844  N   VAL A 110       8.945  -7.633 -12.438  1.00 97.75           N  
ATOM    845  CA  VAL A 110       8.227  -8.305 -11.359  1.00 97.75           C  
ATOM    846  C   VAL A 110       8.836  -7.906 -10.016  1.00 97.75           C  
ATOM    847  CB  VAL A 110       8.258  -9.836 -11.523  1.00 97.75           C  
ATOM    848  O   VAL A 110      10.047  -7.668  -9.922  1.00 97.75           O  
ATOM    849  CG1 VAL A 110       7.496 -10.258 -12.781  1.00 97.75           C  
ATOM    850  CG2 VAL A 110       9.695 -10.344 -11.570  1.00 97.75           C  
ATOM    851  N   GLY A 111       7.902  -7.742  -9.039  1.00 97.50           N  
ATOM    852  CA  GLY A 111       8.383  -7.309  -7.738  1.00 97.50           C  
ATOM    853  C   GLY A 111       7.566  -7.859  -6.586  1.00 97.50           C  
ATOM    854  O   GLY A 111       6.402  -8.219  -6.758  1.00 97.50           O  
ATOM    855  N   VAL A 112       8.297  -7.895  -5.473  1.00 98.12           N  
ATOM    856  CA  VAL A 112       7.637  -8.289  -4.234  1.00 98.12           C  
ATOM    857  C   VAL A 112       8.047  -7.348  -3.105  1.00 98.12           C  
ATOM    858  CB  VAL A 112       7.969  -9.750  -3.857  1.00 98.12           C  
ATOM    859  O   VAL A 112       9.141  -6.773  -3.137  1.00 98.12           O  
ATOM    860  CG1 VAL A 112       7.395 -10.719  -4.891  1.00 98.12           C  
ATOM    861  CG2 VAL A 112       9.477  -9.938  -3.727  1.00 98.12           C  
ATOM    862  N   GLY A 113       7.133  -7.219  -2.117  1.00 97.75           N  
ATOM    863  CA  GLY A 113       7.414  -6.316  -1.011  1.00 97.75           C  
ATOM    864  C   GLY A 113       6.816  -6.785   0.303  1.00 97.75           C  
ATOM    865  O   GLY A 113       5.836  -7.531   0.316  1.00 97.75           O  
ATOM    866  N   VAL A 114       7.504  -6.316   1.369  1.00 98.19           N  
ATOM    867  CA  VAL A 114       7.035  -6.625   2.715  1.00 98.19           C  
ATOM    868  C   VAL A 114       7.145  -5.387   3.602  1.00 98.19           C  
ATOM    869  CB  VAL A 114       7.828  -7.797   3.336  1.00 98.19           C  
ATOM    870  O   VAL A 114       8.062  -4.578   3.434  1.00 98.19           O  
ATOM    871  CG1 VAL A 114       7.602  -9.086   2.543  1.00 98.19           C  
ATOM    872  CG2 VAL A 114       9.312  -7.461   3.400  1.00 98.19           C  
ATOM    873  N   GLY A 115       6.129  -5.324   4.551  1.00 97.69           N  
ATOM    874  CA  GLY A 115       6.152  -4.168   5.430  1.00 97.69           C  
ATOM    875  C   GLY A 115       5.039  -4.180   6.461  1.00 97.69           C  
ATOM    876  O   GLY A 115       4.648  -5.242   6.949  1.00 97.69           O  
ATOM    877  N   ALA A 116       4.656  -2.908   6.812  1.00 96.62           N  
ATOM    878  CA  ALA A 116       3.621  -2.734   7.828  1.00 96.62           C  
ATOM    879  C   ALA A 116       2.529  -1.783   7.344  1.00 96.62           C  
ATOM    880  CB  ALA A 116       4.234  -2.219   9.125  1.00 96.62           C  
ATOM    881  O   ALA A 116       2.795  -0.879   6.547  1.00 96.62           O  
ATOM    882  N   ALA A 117       1.314  -2.010   7.828  1.00 95.00           N  
ATOM    883  CA  ALA A 117       0.174  -1.151   7.516  1.00 95.00           C  
ATOM    884  C   ALA A 117      -0.433  -0.566   8.789  1.00 95.00           C  
ATOM    885  CB  ALA A 117      -0.882  -1.929   6.738  1.00 95.00           C  
ATOM    886  O   ALA A 117      -0.640  -1.282   9.773  1.00 95.00           O  
ATOM    887  N   TYR A 118      -0.586   0.648   8.844  1.00 94.50           N  
ATOM    888  CA  TYR A 118      -1.276   1.385   9.898  1.00 94.50           C  
ATOM    889  C   TYR A 118      -2.719   1.679   9.500  1.00 94.50           C  
ATOM    890  CB  TYR A 118      -0.543   2.693  10.203  1.00 94.50           C  
ATOM    891  O   TYR A 118      -2.973   2.514   8.633  1.00 94.50           O  
ATOM    892  CG  TYR A 118      -0.938   3.314  11.523  1.00 94.50           C  
ATOM    893  CD1 TYR A 118      -1.474   4.598  11.578  1.00 94.50           C  
ATOM    894  CD2 TYR A 118      -0.776   2.617  12.719  1.00 94.50           C  
ATOM    895  CE1 TYR A 118      -1.838   5.176  12.789  1.00 94.50           C  
ATOM    896  CE2 TYR A 118      -1.137   3.184  13.938  1.00 94.50           C  
ATOM    897  OH  TYR A 118      -2.025   5.027  15.164  1.00 94.50           O  
ATOM    898  CZ  TYR A 118      -1.666   4.461  13.961  1.00 94.50           C  
ATOM    899  N   ILE A 119      -3.639   1.004  10.141  1.00 93.06           N  
ATOM    900  CA  ILE A 119      -5.016   0.936   9.664  1.00 93.06           C  
ATOM    901  C   ILE A 119      -5.949   1.572  10.695  1.00 93.06           C  
ATOM    902  CB  ILE A 119      -5.445  -0.521   9.383  1.00 93.06           C  
ATOM    903  O   ILE A 119      -5.762   1.400  11.898  1.00 93.06           O  
ATOM    904  CG1 ILE A 119      -4.500  -1.168   8.367  1.00 93.06           C  
ATOM    905  CG2 ILE A 119      -6.895  -0.573   8.898  1.00 93.06           C  
ATOM    906  CD1 ILE A 119      -4.707  -2.668   8.195  1.00 93.06           C  
ATOM    907  N   SER A 120      -6.945   2.312  10.203  1.00 93.31           N  
ATOM    908  CA  SER A 120      -7.926   2.926  11.086  1.00 93.31           C  
ATOM    909  C   SER A 120      -8.961   1.907  11.555  1.00 93.31           C  
ATOM    910  CB  SER A 120      -8.625   4.090  10.391  1.00 93.31           C  
ATOM    911  O   SER A 120      -9.250   0.939  10.852  1.00 93.31           O  
ATOM    912  OG  SER A 120      -9.344   3.639   9.258  1.00 93.31           O  
ATOM    913  N   ASN A 121      -9.484   2.127  12.734  1.00 92.50           N  
ATOM    914  CA  ASN A 121     -10.562   1.319  13.305  1.00 92.50           C  
ATOM    915  C   ASN A 121     -11.820   1.387  12.445  1.00 92.50           C  
ATOM    916  CB  ASN A 121     -10.867   1.762  14.734  1.00 92.50           C  
ATOM    917  O   ASN A 121     -12.297   2.475  12.109  1.00 92.50           O  
ATOM    918  CG  ASN A 121     -11.750   0.775  15.477  1.00 92.50           C  
ATOM    919  ND2 ASN A 121     -11.570   0.685  16.781  1.00 92.50           N  
ATOM    920  OD1 ASN A 121     -12.586   0.101  14.867  1.00 92.50           O  
ATOM    921  N   PRO A 122     -12.375   0.233  12.047  1.00 90.31           N  
ATOM    922  CA  PRO A 122     -13.570   0.178  11.195  1.00 90.31           C  
ATOM    923  C   PRO A 122     -14.852   0.478  11.961  1.00 90.31           C  
ATOM    924  CB  PRO A 122     -13.562  -1.263  10.680  1.00 90.31           C  
ATOM    925  O   PRO A 122     -15.945   0.376  11.398  1.00 90.31           O  
ATOM    926  CG  PRO A 122     -12.828  -2.041  11.719  1.00 90.31           C  
ATOM    927  CD  PRO A 122     -11.844  -1.126  12.391  1.00 90.31           C  
ATOM    928  N   SER A 123     -14.727   0.925  13.242  1.00 91.50           N  
ATOM    929  CA  SER A 123     -15.844   1.340  14.086  1.00 91.50           C  
ATOM    930  C   SER A 123     -15.914   2.859  14.211  1.00 91.50           C  
ATOM    931  CB  SER A 123     -15.734   0.711  15.477  1.00 91.50           C  
ATOM    932  O   SER A 123     -14.875   3.520  14.344  1.00 91.50           O  
ATOM    933  OG  SER A 123     -16.750   1.198  16.328  1.00 91.50           O  
ATOM    934  N   LYS A 124     -17.078   3.426  14.180  1.00 93.50           N  
ATOM    935  CA  LYS A 124     -17.250   4.863  14.359  1.00 93.50           C  
ATOM    936  C   LYS A 124     -17.703   5.191  15.781  1.00 93.50           C  
ATOM    937  CB  LYS A 124     -18.266   5.410  13.352  1.00 93.50           C  
ATOM    938  O   LYS A 124     -18.125   6.316  16.062  1.00 93.50           O  
ATOM    939  CG  LYS A 124     -19.688   4.863  13.531  1.00 93.50           C  
ATOM    940  CD  LYS A 124     -20.656   5.465  12.523  1.00 93.50           C  
ATOM    941  CE  LYS A 124     -22.078   5.027  12.797  1.00 93.50           C  
ATOM    942  NZ  LYS A 124     -23.031   5.590  11.789  1.00 93.50           N  
ATOM    943  N   ALA A 125     -17.703   4.207  16.641  1.00 93.06           N  
ATOM    944  CA  ALA A 125     -18.000   4.438  18.062  1.00 93.06           C  
ATOM    945  C   ALA A 125     -17.047   5.465  18.656  1.00 93.06           C  
ATOM    946  CB  ALA A 125     -17.922   3.127  18.844  1.00 93.06           C  
ATOM    947  O   ALA A 125     -15.836   5.406  18.438  1.00 93.06           O  
ATOM    948  N   ASP A 126     -17.547   6.363  19.438  1.00 92.62           N  
ATOM    949  CA  ASP A 126     -16.812   7.508  19.984  1.00 92.62           C  
ATOM    950  C   ASP A 126     -15.602   7.059  20.781  1.00 92.62           C  
ATOM    951  CB  ASP A 126     -17.734   8.367  20.859  1.00 92.62           C  
ATOM    952  O   ASP A 126     -14.547   7.699  20.734  1.00 92.62           O  
ATOM    953  CG  ASP A 126     -18.688   9.234  20.047  1.00 92.62           C  
ATOM    954  OD1 ASP A 126     -18.422   9.469  18.844  1.00 92.62           O  
ATOM    955  OD2 ASP A 126     -19.688   9.695  20.609  1.00 92.62           O  
ATOM    956  N   ALA A 127     -15.680   6.000  21.359  1.00 92.81           N  
ATOM    957  CA  ALA A 127     -14.648   5.539  22.297  1.00 92.81           C  
ATOM    958  C   ALA A 127     -13.453   4.965  21.547  1.00 92.81           C  
ATOM    959  CB  ALA A 127     -15.227   4.500  23.250  1.00 92.81           C  
ATOM    960  O   ALA A 127     -12.336   4.941  22.062  1.00 92.81           O  
ATOM    961  N   VAL A 128     -13.719   4.512  20.250  1.00 93.12           N  
ATOM    962  CA  VAL A 128     -12.641   3.729  19.656  1.00 93.12           C  
ATOM    963  C   VAL A 128     -12.383   4.215  18.219  1.00 93.12           C  
ATOM    964  CB  VAL A 128     -12.977   2.219  19.641  1.00 93.12           C  
ATOM    965  O   VAL A 128     -11.516   3.684  17.531  1.00 93.12           O  
ATOM    966  CG1 VAL A 128     -13.062   1.681  21.062  1.00 93.12           C  
ATOM    967  CG2 VAL A 128     -14.273   1.962  18.891  1.00 93.12           C  
ATOM    968  N   LYS A 129     -13.117   5.234  17.766  1.00 92.38           N  
ATOM    969  CA  LYS A 129     -13.086   5.695  16.391  1.00 92.38           C  
ATOM    970  C   LYS A 129     -11.703   6.234  16.016  1.00 92.38           C  
ATOM    971  CB  LYS A 129     -14.148   6.770  16.156  1.00 92.38           C  
ATOM    972  O   LYS A 129     -11.344   6.293  14.836  1.00 92.38           O  
ATOM    973  CG  LYS A 129     -13.930   8.039  16.953  1.00 92.38           C  
ATOM    974  CD  LYS A 129     -15.039   9.055  16.703  1.00 92.38           C  
ATOM    975  CE  LYS A 129     -14.883  10.289  17.594  1.00 92.38           C  
ATOM    976  NZ  LYS A 129     -14.023  11.328  16.953  1.00 92.38           N  
ATOM    977  N   ASP A 130     -10.914   6.645  17.047  1.00 93.00           N  
ATOM    978  CA  ASP A 130      -9.602   7.223  16.766  1.00 93.00           C  
ATOM    979  C   ASP A 130      -8.500   6.172  16.891  1.00 93.00           C  
ATOM    980  CB  ASP A 130      -9.320   8.391  17.719  1.00 93.00           C  
ATOM    981  O   ASP A 130      -7.316   6.477  16.719  1.00 93.00           O  
ATOM    982  CG  ASP A 130     -10.273   9.555  17.531  1.00 93.00           C  
ATOM    983  OD1 ASP A 130     -10.625   9.867  16.359  1.00 93.00           O  
ATOM    984  OD2 ASP A 130     -10.680  10.164  18.531  1.00 93.00           O  
ATOM    985  N   GLN A 131      -8.875   4.957  17.172  1.00 92.62           N  
ATOM    986  CA  GLN A 131      -7.918   3.869  17.312  1.00 92.62           C  
ATOM    987  C   GLN A 131      -7.297   3.518  15.953  1.00 92.62           C  
ATOM    988  CB  GLN A 131      -8.578   2.635  17.922  1.00 92.62           C  
ATOM    989  O   GLN A 131      -7.988   3.500  14.938  1.00 92.62           O  
ATOM    990  CG  GLN A 131      -8.898   2.775  19.406  1.00 92.62           C  
ATOM    991  CD  GLN A 131      -9.453   1.500  20.000  1.00 92.62           C  
ATOM    992  NE2 GLN A 131      -9.039   1.192  21.234  1.00 92.62           N  
ATOM    993  OE1 GLN A 131     -10.258   0.798  19.375  1.00 92.62           O  
ATOM    994  N   LYS A 132      -6.004   3.248  16.031  1.00 93.31           N  
ATOM    995  CA  LYS A 132      -5.258   2.727  14.891  1.00 93.31           C  
ATOM    996  C   LYS A 132      -4.449   1.492  15.281  1.00 93.31           C  
ATOM    997  CB  LYS A 132      -4.336   3.801  14.320  1.00 93.31           C  
ATOM    998  O   LYS A 132      -4.035   1.351  16.438  1.00 93.31           O  
ATOM    999  CG  LYS A 132      -5.043   5.098  13.953  1.00 93.31           C  
ATOM   1000  CD  LYS A 132      -5.957   4.914  12.742  1.00 93.31           C  
ATOM   1001  CE  LYS A 132      -6.582   6.230  12.312  1.00 93.31           C  
ATOM   1002  NZ  LYS A 132      -7.648   6.027  11.281  1.00 93.31           N  
ATOM   1003  N   GLY A 133      -4.379   0.669  14.281  1.00 92.81           N  
ATOM   1004  CA  GLY A 133      -3.623  -0.539  14.570  1.00 92.81           C  
ATOM   1005  C   GLY A 133      -2.688  -0.940  13.445  1.00 92.81           C  
ATOM   1006  O   GLY A 133      -2.957  -0.662  12.281  1.00 92.81           O  
ATOM   1007  N   PHE A 134      -1.586  -1.732  13.914  1.00 94.00           N  
ATOM   1008  CA  PHE A 134      -0.588  -2.178  12.953  1.00 94.00           C  
ATOM   1009  C   PHE A 134      -0.896  -3.590  12.469  1.00 94.00           C  
ATOM   1010  CB  PHE A 134       0.815  -2.127  13.562  1.00 94.00           C  
ATOM   1011  O   PHE A 134      -1.355  -4.430  13.242  1.00 94.00           O  
ATOM   1012  CG  PHE A 134       1.424  -0.751  13.570  1.00 94.00           C  
ATOM   1013  CD1 PHE A 134       1.971  -0.210  12.414  1.00 94.00           C  
ATOM   1014  CD2 PHE A 134       1.449   0.002  14.734  1.00 94.00           C  
ATOM   1015  CE1 PHE A 134       2.535   1.063  12.422  1.00 94.00           C  
ATOM   1016  CE2 PHE A 134       2.012   1.275  14.750  1.00 94.00           C  
ATOM   1017  CZ  PHE A 134       2.555   1.804  13.594  1.00 94.00           C  
ATOM   1018  N   GLY A 135      -0.682  -3.711  11.195  1.00 94.38           N  
ATOM   1019  CA  GLY A 135      -0.708  -5.027  10.578  1.00 94.38           C  
ATOM   1020  C   GLY A 135       0.489  -5.289   9.688  1.00 94.38           C  
ATOM   1021  O   GLY A 135       1.170  -4.352   9.258  1.00 94.38           O  
ATOM   1022  N   PHE A 136       0.717  -6.578   9.555  1.00 96.12           N  
ATOM   1023  CA  PHE A 136       1.729  -6.984   8.586  1.00 96.12           C  
ATOM   1024  C   PHE A 136       1.241  -6.758   7.160  1.00 96.12           C  
ATOM   1025  CB  PHE A 136       2.102  -8.461   8.781  1.00 96.12           C  
ATOM   1026  O   PHE A 136       0.081  -7.031   6.844  1.00 96.12           O  
ATOM   1027  CG  PHE A 136       3.129  -8.961   7.809  1.00 96.12           C  
ATOM   1028  CD1 PHE A 136       2.746  -9.695   6.691  1.00 96.12           C  
ATOM   1029  CD2 PHE A 136       4.480  -8.703   8.008  1.00 96.12           C  
ATOM   1030  CE1 PHE A 136       3.695 -10.164   5.785  1.00 96.12           C  
ATOM   1031  CE2 PHE A 136       5.434  -9.172   7.109  1.00 96.12           C  
ATOM   1032  CZ  PHE A 136       5.039  -9.898   6.000  1.00 96.12           C  
ATOM   1033  N   ALA A 137       2.172  -6.199   6.277  1.00 96.38           N  
ATOM   1034  CA  ALA A 137       1.800  -5.910   4.895  1.00 96.38           C  
ATOM   1035  C   ALA A 137       2.725  -6.629   3.914  1.00 96.38           C  
ATOM   1036  CB  ALA A 137       1.826  -4.406   4.641  1.00 96.38           C  
ATOM   1037  O   ALA A 137       3.914  -6.805   4.191  1.00 96.38           O  
ATOM   1038  N   TYR A 138       2.139  -7.043   2.803  1.00 95.88           N  
ATOM   1039  CA  TYR A 138       2.887  -7.680   1.724  1.00 95.88           C  
ATOM   1040  C   TYR A 138       2.289  -7.328   0.366  1.00 95.88           C  
ATOM   1041  CB  TYR A 138       2.912  -9.195   1.906  1.00 95.88           C  
ATOM   1042  O   TYR A 138       1.117  -6.953   0.275  1.00 95.88           O  
ATOM   1043  CG  TYR A 138       1.543  -9.836   1.883  1.00 95.88           C  
ATOM   1044  CD1 TYR A 138       0.783  -9.945   3.045  1.00 95.88           C  
ATOM   1045  CD2 TYR A 138       1.007 -10.328   0.699  1.00 95.88           C  
ATOM   1046  CE1 TYR A 138      -0.478 -10.531   3.029  1.00 95.88           C  
ATOM   1047  CE2 TYR A 138      -0.253 -10.922   0.670  1.00 95.88           C  
ATOM   1048  OH  TYR A 138      -2.234 -11.594   1.815  1.00 95.88           O  
ATOM   1049  CZ  TYR A 138      -0.987 -11.016   1.838  1.00 95.88           C  
ATOM   1050  N   GLN A 139       3.182  -7.449  -0.647  1.00 95.38           N  
ATOM   1051  CA  GLN A 139       2.666  -7.141  -1.977  1.00 95.38           C  
ATOM   1052  C   GLN A 139       3.496  -7.824  -3.061  1.00 95.38           C  
ATOM   1053  CB  GLN A 139       2.645  -5.629  -2.207  1.00 95.38           C  
ATOM   1054  O   GLN A 139       4.664  -8.148  -2.842  1.00 95.38           O  
ATOM   1055  CG  GLN A 139       4.027  -5.008  -2.346  1.00 95.38           C  
ATOM   1056  CD  GLN A 139       3.977  -3.537  -2.717  1.00 95.38           C  
ATOM   1057  NE2 GLN A 139       4.602  -3.186  -3.836  1.00 95.38           N  
ATOM   1058  OE1 GLN A 139       3.379  -2.723  -2.004  1.00 95.38           O  
ATOM   1059  N   ALA A 140       2.748  -8.086  -4.160  1.00 96.31           N  
ATOM   1060  CA  ALA A 140       3.350  -8.562  -5.402  1.00 96.31           C  
ATOM   1061  C   ALA A 140       2.965  -7.672  -6.578  1.00 96.31           C  
ATOM   1062  CB  ALA A 140       2.930 -10.008  -5.676  1.00 96.31           C  
ATOM   1063  O   ALA A 140       1.819  -7.227  -6.684  1.00 96.31           O  
ATOM   1064  N   LYS A 141       4.027  -7.445  -7.516  1.00 95.62           N  
ATOM   1065  CA  LYS A 141       3.809  -6.531  -8.633  1.00 95.62           C  
ATOM   1066  C   LYS A 141       4.375  -7.102  -9.930  1.00 95.62           C  
ATOM   1067  CB  LYS A 141       4.438  -5.168  -8.344  1.00 95.62           C  
ATOM   1068  O   LYS A 141       5.410  -7.773  -9.922  1.00 95.62           O  
ATOM   1069  CG  LYS A 141       3.883  -4.480  -7.102  1.00 95.62           C  
ATOM   1070  CD  LYS A 141       4.559  -3.139  -6.855  1.00 95.62           C  
ATOM   1071  CE  LYS A 141       3.957  -2.420  -5.656  1.00 95.62           C  
ATOM   1072  NZ  LYS A 141       4.613  -1.101  -5.414  1.00 95.62           N  
ATOM   1073  N   ALA A 142       3.650  -6.805 -10.953  1.00 96.94           N  
ATOM   1074  CA  ALA A 142       4.121  -7.129 -12.297  1.00 96.94           C  
ATOM   1075  C   ALA A 142       3.607  -6.117 -13.320  1.00 96.94           C  
ATOM   1076  CB  ALA A 142       3.684  -8.539 -12.688  1.00 96.94           C  
ATOM   1077  O   ALA A 142       2.428  -5.758 -13.305  1.00 96.94           O  
ATOM   1078  N   GLY A 143       4.574  -5.676 -14.172  1.00 96.44           N  
ATOM   1079  CA  GLY A 143       4.176  -4.668 -15.141  1.00 96.44           C  
ATOM   1080  C   GLY A 143       5.262  -4.355 -16.156  1.00 96.44           C  
ATOM   1081  O   GLY A 143       6.199  -5.137 -16.328  1.00 96.44           O  
ATOM   1082  N   VAL A 144       5.000  -3.254 -16.844  1.00 96.06           N  
ATOM   1083  CA  VAL A 144       5.938  -2.840 -17.891  1.00 96.06           C  
ATOM   1084  C   VAL A 144       6.289  -1.366 -17.703  1.00 96.06           C  
ATOM   1085  CB  VAL A 144       5.363  -3.080 -19.297  1.00 96.06           C  
ATOM   1086  O   VAL A 144       5.453  -0.569 -17.281  1.00 96.06           O  
ATOM   1087  CG1 VAL A 144       5.184  -4.574 -19.562  1.00 96.06           C  
ATOM   1088  CG2 VAL A 144       4.039  -2.340 -19.469  1.00 96.06           C  
ATOM   1089  N   SER A 145       7.559  -1.004 -17.984  1.00 94.75           N  
ATOM   1090  CA  SER A 145       8.016   0.381 -17.953  1.00 94.75           C  
ATOM   1091  C   SER A 145       8.414   0.864 -19.344  1.00 94.75           C  
ATOM   1092  CB  SER A 145       9.203   0.529 -17.000  1.00 94.75           C  
ATOM   1093  O   SER A 145       8.984   0.104 -20.125  1.00 94.75           O  
ATOM   1094  OG  SER A 145       8.836   0.148 -15.680  1.00 94.75           O  
ATOM   1095  N   TYR A 146       8.047   2.061 -19.641  1.00 94.06           N  
ATOM   1096  CA  TYR A 146       8.406   2.686 -20.906  1.00 94.06           C  
ATOM   1097  C   TYR A 146       9.344   3.869 -20.688  1.00 94.06           C  
ATOM   1098  CB  TYR A 146       7.148   3.146 -21.656  1.00 94.06           C  
ATOM   1099  O   TYR A 146       9.031   4.777 -19.906  1.00 94.06           O  
ATOM   1100  CG  TYR A 146       7.434   3.738 -23.016  1.00 94.06           C  
ATOM   1101  CD1 TYR A 146       7.414   5.117 -23.219  1.00 94.06           C  
ATOM   1102  CD2 TYR A 146       7.719   2.920 -24.109  1.00 94.06           C  
ATOM   1103  CE1 TYR A 146       7.672   5.668 -24.469  1.00 94.06           C  
ATOM   1104  CE2 TYR A 146       7.977   3.459 -25.359  1.00 94.06           C  
ATOM   1105  OH  TYR A 146       8.211   5.371 -26.766  1.00 94.06           O  
ATOM   1106  CZ  TYR A 146       7.953   4.832 -25.531  1.00 94.06           C  
ATOM   1107  N   ASP A 147      10.508   3.805 -21.328  1.00 92.69           N  
ATOM   1108  CA  ASP A 147      11.492   4.875 -21.219  1.00 92.69           C  
ATOM   1109  C   ASP A 147      11.094   6.078 -22.078  1.00 92.69           C  
ATOM   1110  CB  ASP A 147      12.875   4.371 -21.641  1.00 92.69           C  
ATOM   1111  O   ASP A 147      11.266   6.062 -23.297  1.00 92.69           O  
ATOM   1112  CG  ASP A 147      13.398   3.260 -20.750  1.00 92.69           C  
ATOM   1113  OD1 ASP A 147      12.984   3.182 -19.562  1.00 92.69           O  
ATOM   1114  OD2 ASP A 147      14.234   2.457 -21.219  1.00 92.69           O  
ATOM   1115  N   VAL A 148      10.492   7.113 -21.469  1.00 92.88           N  
ATOM   1116  CA  VAL A 148      10.125   8.336 -22.172  1.00 92.88           C  
ATOM   1117  C   VAL A 148      11.383   9.141 -22.516  1.00 92.88           C  
ATOM   1118  CB  VAL A 148       9.141   9.195 -21.344  1.00 92.88           C  
ATOM   1119  O   VAL A 148      11.555   9.586 -23.641  1.00 92.88           O  
ATOM   1120  CG1 VAL A 148       8.820  10.500 -22.078  1.00 92.88           C  
ATOM   1121  CG2 VAL A 148       7.867   8.406 -21.047  1.00 92.88           C  
ATOM   1122  N   THR A 149      12.148   9.383 -21.484  1.00 90.00           N  
ATOM   1123  CA  THR A 149      13.500   9.922 -21.516  1.00 90.00           C  
ATOM   1124  C   THR A 149      14.445   9.062 -20.688  1.00 90.00           C  
ATOM   1125  CB  THR A 149      13.539  11.375 -21.000  1.00 90.00           C  
ATOM   1126  O   THR A 149      14.008   8.172 -19.953  1.00 90.00           O  
ATOM   1127  CG2 THR A 149      12.461  12.219 -21.672  1.00 90.00           C  
ATOM   1128  OG1 THR A 149      13.328  11.375 -19.578  1.00 90.00           O  
ATOM   1129  N   PRO A 150      15.797   9.281 -20.844  1.00 85.38           N  
ATOM   1130  CA  PRO A 150      16.734   8.500 -20.031  1.00 85.38           C  
ATOM   1131  C   PRO A 150      16.500   8.664 -18.547  1.00 85.38           C  
ATOM   1132  CB  PRO A 150      18.109   9.070 -20.438  1.00 85.38           C  
ATOM   1133  O   PRO A 150      16.891   7.793 -17.750  1.00 85.38           O  
ATOM   1134  CG  PRO A 150      17.922   9.539 -21.844  1.00 85.38           C  
ATOM   1135  CD  PRO A 150      16.547  10.125 -21.984  1.00 85.38           C  
ATOM   1136  N   GLU A 151      15.781   9.703 -18.094  1.00 88.00           N  
ATOM   1137  CA  GLU A 151      15.594  10.008 -16.672  1.00 88.00           C  
ATOM   1138  C   GLU A 151      14.164   9.742 -16.234  1.00 88.00           C  
ATOM   1139  CB  GLU A 151      15.969  11.469 -16.391  1.00 88.00           C  
ATOM   1140  O   GLU A 151      13.898   9.555 -15.039  1.00 88.00           O  
ATOM   1141  CG  GLU A 151      17.453  11.766 -16.547  1.00 88.00           C  
ATOM   1142  CD  GLU A 151      17.844  12.078 -17.984  1.00 88.00           C  
ATOM   1143  OE1 GLU A 151      19.031  12.359 -18.250  1.00 88.00           O  
ATOM   1144  OE2 GLU A 151      16.953  12.047 -18.859  1.00 88.00           O  
ATOM   1145  N   ILE A 152      13.211   9.703 -17.281  1.00 90.88           N  
ATOM   1146  CA  ILE A 152      11.797   9.562 -16.938  1.00 90.88           C  
ATOM   1147  C   ILE A 152      11.250   8.273 -17.531  1.00 90.88           C  
ATOM   1148  CB  ILE A 152      10.977  10.781 -17.422  1.00 90.88           C  
ATOM   1149  O   ILE A 152      11.375   8.039 -18.734  1.00 90.88           O  
ATOM   1150  CG1 ILE A 152      11.477  12.070 -16.766  1.00 90.88           C  
ATOM   1151  CG2 ILE A 152       9.484  10.570 -17.156  1.00 90.88           C  
ATOM   1152  CD1 ILE A 152      10.852  13.336 -17.328  1.00 90.88           C  
ATOM   1153  N   LYS A 153      10.633   7.492 -16.703  1.00 93.44           N  
ATOM   1154  CA  LYS A 153       9.977   6.254 -17.125  1.00 93.44           C  
ATOM   1155  C   LYS A 153       8.508   6.238 -16.703  1.00 93.44           C  
ATOM   1156  CB  LYS A 153      10.703   5.039 -16.547  1.00 93.44           C  
ATOM   1157  O   LYS A 153       8.180   6.656 -15.586  1.00 93.44           O  
ATOM   1158  CG  LYS A 153      12.141   4.898 -17.016  1.00 93.44           C  
ATOM   1159  CD  LYS A 153      12.805   3.656 -16.438  1.00 93.44           C  
ATOM   1160  CE  LYS A 153      14.258   3.545 -16.859  1.00 93.44           C  
ATOM   1161  NZ  LYS A 153      14.539   2.258 -17.562  1.00 93.44           N  
ATOM   1162  N   LEU A 154       7.750   5.816 -17.625  1.00 95.19           N  
ATOM   1163  CA  LEU A 154       6.359   5.535 -17.297  1.00 95.19           C  
ATOM   1164  C   LEU A 154       6.141   4.039 -17.094  1.00 95.19           C  
ATOM   1165  CB  LEU A 154       5.434   6.047 -18.406  1.00 95.19           C  
ATOM   1166  O   LEU A 154       6.715   3.219 -17.797  1.00 95.19           O  
ATOM   1167  CG  LEU A 154       5.473   7.551 -18.672  1.00 95.19           C  
ATOM   1168  CD1 LEU A 154       4.578   7.898 -19.859  1.00 95.19           C  
ATOM   1169  CD2 LEU A 154       5.055   8.328 -17.438  1.00 95.19           C  
ATOM   1170  N   PHE A 155       5.270   3.729 -16.047  1.00 94.62           N  
ATOM   1171  CA  PHE A 155       5.043   2.307 -15.812  1.00 94.62           C  
ATOM   1172  C   PHE A 155       3.561   2.027 -15.586  1.00 94.62           C  
ATOM   1173  CB  PHE A 155       5.855   1.818 -14.609  1.00 94.62           C  
ATOM   1174  O   PHE A 155       2.820   2.898 -15.125  1.00 94.62           O  
ATOM   1175  CG  PHE A 155       5.391   2.377 -13.289  1.00 94.62           C  
ATOM   1176  CD1 PHE A 155       5.891   3.584 -12.812  1.00 94.62           C  
ATOM   1177  CD2 PHE A 155       4.449   1.696 -12.531  1.00 94.62           C  
ATOM   1178  CE1 PHE A 155       5.461   4.102 -11.594  1.00 94.62           C  
ATOM   1179  CE2 PHE A 155       4.016   2.209 -11.312  1.00 94.62           C  
ATOM   1180  CZ  PHE A 155       4.523   3.412 -10.844  1.00 94.62           C  
ATOM   1181  N   ALA A 156       3.270   0.847 -15.969  1.00 95.44           N  
ATOM   1182  CA  ALA A 156       1.937   0.294 -15.750  1.00 95.44           C  
ATOM   1183  C   ALA A 156       2.010  -1.188 -15.391  1.00 95.44           C  
ATOM   1184  CB  ALA A 156       1.062   0.496 -16.984  1.00 95.44           C  
ATOM   1185  O   ALA A 156       2.812  -1.931 -15.953  1.00 95.44           O  
ATOM   1186  N   GLY A 157       1.130  -1.553 -14.328  1.00 94.38           N  
ATOM   1187  CA  GLY A 157       1.188  -2.951 -13.938  1.00 94.38           C  
ATOM   1188  C   GLY A 157       0.071  -3.352 -12.992  1.00 94.38           C  
ATOM   1189  O   GLY A 157      -0.748  -2.518 -12.602  1.00 94.38           O  
ATOM   1190  N   ALA A 158       0.140  -4.652 -12.812  1.00 93.06           N  
ATOM   1191  CA  ALA A 158      -0.783  -5.246 -11.852  1.00 93.06           C  
ATOM   1192  C   ALA A 158      -0.139  -5.355 -10.477  1.00 93.06           C  
ATOM   1193  CB  ALA A 158      -1.244  -6.621 -12.328  1.00 93.06           C  
ATOM   1194  O   ALA A 158       1.071  -5.566 -10.359  1.00 93.06           O  
ATOM   1195  N   ARG A 159      -1.046  -5.203  -9.414  1.00 91.56           N  
ATOM   1196  CA  ARG A 159      -0.561  -5.230  -8.039  1.00 91.56           C  
ATOM   1197  C   ARG A 159      -1.511  -6.012  -7.141  1.00 91.56           C  
ATOM   1198  CB  ARG A 159      -0.381  -3.809  -7.504  1.00 91.56           C  
ATOM   1199  O   ARG A 159      -2.730  -5.852  -7.227  1.00 91.56           O  
ATOM   1200  CG  ARG A 159       0.037  -3.748  -6.043  1.00 91.56           C  
ATOM   1201  CD  ARG A 159       0.116  -2.314  -5.535  1.00 91.56           C  
ATOM   1202  NE  ARG A 159       0.368  -2.266  -4.098  1.00 91.56           N  
ATOM   1203  NH1 ARG A 159      -0.566  -0.174  -3.799  1.00 91.56           N  
ATOM   1204  NH2 ARG A 159       0.316  -1.307  -2.012  1.00 91.56           N  
ATOM   1205  CZ  ARG A 159       0.039  -1.249  -3.307  1.00 91.56           C  
ATOM   1206  N   TYR A 160      -0.838  -6.812  -6.406  1.00 91.38           N  
ATOM   1207  CA  TYR A 160      -1.539  -7.465  -5.309  1.00 91.38           C  
ATOM   1208  C   TYR A 160      -1.002  -6.992  -3.961  1.00 91.38           C  
ATOM   1209  CB  TYR A 160      -1.408  -8.992  -5.414  1.00 91.38           C  
ATOM   1210  O   TYR A 160       0.199  -7.086  -3.697  1.00 91.38           O  
ATOM   1211  CG  TYR A 160      -2.049  -9.734  -4.270  1.00 91.38           C  
ATOM   1212  CD1 TYR A 160      -1.275 -10.289  -3.252  1.00 91.38           C  
ATOM   1213  CD2 TYR A 160      -3.430  -9.891  -4.207  1.00 91.38           C  
ATOM   1214  CE1 TYR A 160      -1.861 -10.977  -2.197  1.00 91.38           C  
ATOM   1215  CE2 TYR A 160      -4.027 -10.578  -3.154  1.00 91.38           C  
ATOM   1216  OH  TYR A 160      -3.822 -11.805  -1.113  1.00 91.38           O  
ATOM   1217  CZ  TYR A 160      -3.236 -11.117  -2.156  1.00 91.38           C  
ATOM   1218  N   PHE A 161      -1.978  -6.539  -3.121  1.00 91.12           N  
ATOM   1219  CA  PHE A 161      -1.618  -6.031  -1.802  1.00 91.12           C  
ATOM   1220  C   PHE A 161      -2.439  -6.715  -0.715  1.00 91.12           C  
ATOM   1221  CB  PHE A 161      -1.821  -4.516  -1.737  1.00 91.12           C  
ATOM   1222  O   PHE A 161      -3.645  -6.918  -0.875  1.00 91.12           O  
ATOM   1223  CG  PHE A 161      -1.530  -3.920  -0.385  1.00 91.12           C  
ATOM   1224  CD1 PHE A 161      -2.541  -3.775   0.558  1.00 91.12           C  
ATOM   1225  CD2 PHE A 161      -0.246  -3.508  -0.058  1.00 91.12           C  
ATOM   1226  CE1 PHE A 161      -2.273  -3.227   1.811  1.00 91.12           C  
ATOM   1227  CE2 PHE A 161       0.028  -2.957   1.191  1.00 91.12           C  
ATOM   1228  CZ  PHE A 161      -0.987  -2.816   2.123  1.00 91.12           C  
ATOM   1229  N   GLY A 162      -1.701  -7.004   0.362  1.00 90.50           N  
ATOM   1230  CA  GLY A 162      -2.375  -7.594   1.508  1.00 90.50           C  
ATOM   1231  C   GLY A 162      -1.813  -7.125   2.836  1.00 90.50           C  
ATOM   1232  O   GLY A 162      -0.621  -6.832   2.943  1.00 90.50           O  
ATOM   1233  N   SER A 163      -2.760  -7.102   3.809  1.00 92.38           N  
ATOM   1234  CA  SER A 163      -2.379  -6.824   5.191  1.00 92.38           C  
ATOM   1235  C   SER A 163      -3.201  -7.660   6.164  1.00 92.38           C  
ATOM   1236  CB  SER A 163      -2.547  -5.340   5.508  1.00 92.38           C  
ATOM   1237  O   SER A 163      -4.402  -7.848   5.969  1.00 92.38           O  
ATOM   1238  OG  SER A 163      -2.281  -5.086   6.875  1.00 92.38           O  
ATOM   1239  N   TYR A 164      -2.449  -8.180   7.223  1.00 92.06           N  
ATOM   1240  CA  TYR A 164      -3.152  -8.961   8.234  1.00 92.06           C  
ATOM   1241  C   TYR A 164      -2.582  -8.688   9.625  1.00 92.06           C  
ATOM   1242  CB  TYR A 164      -3.068 -10.453   7.918  1.00 92.06           C  
ATOM   1243  O   TYR A 164      -1.457  -8.203   9.750  1.00 92.06           O  
ATOM   1244  CG  TYR A 164      -1.673 -11.023   8.023  1.00 92.06           C  
ATOM   1245  CD1 TYR A 164      -0.796 -10.961   6.941  1.00 92.06           C  
ATOM   1246  CD2 TYR A 164      -1.229 -11.609   9.195  1.00 92.06           C  
ATOM   1247  CE1 TYR A 164       0.491 -11.484   7.031  1.00 92.06           C  
ATOM   1248  CE2 TYR A 164       0.056 -12.133   9.297  1.00 92.06           C  
ATOM   1249  OH  TYR A 164       2.180 -12.586   8.305  1.00 92.06           O  
ATOM   1250  CZ  TYR A 164       0.907 -12.070   8.211  1.00 92.06           C  
ATOM   1251  N   GLY A 165      -3.516  -8.922  10.641  1.00 90.62           N  
ATOM   1252  CA  GLY A 165      -2.994  -8.852  11.992  1.00 90.62           C  
ATOM   1253  C   GLY A 165      -3.439  -7.609  12.742  1.00 90.62           C  
ATOM   1254  O   GLY A 165      -3.174  -7.465  13.938  1.00 90.62           O  
ATOM   1255  N   ALA A 166      -4.180  -6.699  12.023  1.00 92.06           N  
ATOM   1256  CA  ALA A 166      -4.738  -5.535  12.703  1.00 92.06           C  
ATOM   1257  C   ALA A 166      -6.012  -5.902  13.469  1.00 92.06           C  
ATOM   1258  CB  ALA A 166      -5.027  -4.418  11.703  1.00 92.06           C  
ATOM   1259  O   ALA A 166      -6.910  -6.535  12.914  1.00 92.06           O  
ATOM   1260  N   SER A 167      -6.070  -5.547  14.742  1.00 92.62           N  
ATOM   1261  CA  SER A 167      -7.223  -5.848  15.586  1.00 92.62           C  
ATOM   1262  C   SER A 167      -7.672  -4.621  16.359  1.00 92.62           C  
ATOM   1263  CB  SER A 167      -6.895  -6.988  16.547  1.00 92.62           C  
ATOM   1264  O   SER A 167      -6.848  -3.801  16.766  1.00 92.62           O  
ATOM   1265  OG  SER A 167      -5.746  -6.676  17.328  1.00 92.62           O  
ATOM   1266  N   PHE A 168      -9.086  -4.508  16.547  1.00 93.12           N  
ATOM   1267  CA  PHE A 168      -9.609  -3.285  17.141  1.00 93.12           C  
ATOM   1268  C   PHE A 168     -10.750  -3.600  18.109  1.00 93.12           C  
ATOM   1269  CB  PHE A 168     -10.102  -2.324  16.047  1.00 93.12           C  
ATOM   1270  O   PHE A 168     -11.406  -4.637  17.984  1.00 93.12           O  
ATOM   1271  CG  PHE A 168      -9.047  -1.973  15.039  1.00 93.12           C  
ATOM   1272  CD1 PHE A 168      -8.164  -0.927  15.266  1.00 93.12           C  
ATOM   1273  CD2 PHE A 168      -8.945  -2.689  13.852  1.00 93.12           C  
ATOM   1274  CE1 PHE A 168      -7.191  -0.599  14.328  1.00 93.12           C  
ATOM   1275  CE2 PHE A 168      -7.977  -2.367  12.906  1.00 93.12           C  
ATOM   1276  CZ  PHE A 168      -7.098  -1.321  13.148  1.00 93.12           C  
ATOM   1277  N   ASN A 169     -10.922  -2.633  18.984  1.00 92.50           N  
ATOM   1278  CA  ASN A 169     -12.156  -2.615  19.766  1.00 92.50           C  
ATOM   1279  C   ASN A 169     -13.352  -2.186  18.922  1.00 92.50           C  
ATOM   1280  CB  ASN A 169     -12.000  -1.696  20.984  1.00 92.50           C  
ATOM   1281  O   ASN A 169     -13.242  -1.263  18.125  1.00 92.50           O  
ATOM   1282  CG  ASN A 169     -10.898  -2.145  21.922  1.00 92.50           C  
ATOM   1283  ND2 ASN A 169      -9.984  -1.236  22.234  1.00 92.50           N  
ATOM   1284  OD1 ASN A 169     -10.867  -3.299  22.359  1.00 92.50           O  
ATOM   1285  N   LYS A 170     -14.453  -2.793  19.156  1.00 86.62           N  
ATOM   1286  CA  LYS A 170     -15.648  -2.568  18.344  1.00 86.62           C  
ATOM   1287  C   LYS A 170     -16.422  -1.344  18.828  1.00 86.62           C  
ATOM   1288  CB  LYS A 170     -16.547  -3.801  18.375  1.00 86.62           C  
ATOM   1289  O   LYS A 170     -16.891  -0.542  18.031  1.00 86.62           O  
ATOM   1290  CG  LYS A 170     -17.781  -3.682  17.484  1.00 86.62           C  
ATOM   1291  CD  LYS A 170     -18.641  -4.941  17.547  1.00 86.62           C  
ATOM   1292  CE  LYS A 170     -19.906  -4.793  16.719  1.00 86.62           C  
ATOM   1293  NZ  LYS A 170     -20.625  -6.094  16.562  1.00 86.62           N  
ATOM   1294  N   GLU A 171     -16.562  -1.130  20.141  1.00 87.94           N  
ATOM   1295  CA  GLU A 171     -17.422  -0.071  20.641  1.00 87.94           C  
ATOM   1296  C   GLU A 171     -16.781   0.631  21.844  1.00 87.94           C  
ATOM   1297  CB  GLU A 171     -18.797  -0.634  21.031  1.00 87.94           C  
ATOM   1298  O   GLU A 171     -16.906   1.849  22.000  1.00 87.94           O  
ATOM   1299  CG  GLU A 171     -19.656  -1.025  19.844  1.00 87.94           C  
ATOM   1300  CD  GLU A 171     -21.094  -1.344  20.219  1.00 87.94           C  
ATOM   1301  OE1 GLU A 171     -21.906  -1.617  19.312  1.00 87.94           O  
ATOM   1302  OE2 GLU A 171     -21.406  -1.317  21.438  1.00 87.94           O  
ATOM   1303  N   THR A 172     -16.203  -0.094  22.797  1.00 90.25           N  
ATOM   1304  CA  THR A 172     -15.531   0.434  23.984  1.00 90.25           C  
ATOM   1305  C   THR A 172     -14.094  -0.086  24.078  1.00 90.25           C  
ATOM   1306  CB  THR A 172     -16.297   0.064  25.266  1.00 90.25           C  
ATOM   1307  O   THR A 172     -13.742  -1.069  23.422  1.00 90.25           O  
ATOM   1308  CG2 THR A 172     -17.719   0.606  25.234  1.00 90.25           C  
ATOM   1309  OG1 THR A 172     -16.344  -1.362  25.391  1.00 90.25           O  
ATOM   1310  N   VAL A 173     -13.305   0.660  24.875  1.00 88.19           N  
ATOM   1311  CA  VAL A 173     -11.930   0.225  25.094  1.00 88.19           C  
ATOM   1312  C   VAL A 173     -11.914  -0.990  26.016  1.00 88.19           C  
ATOM   1313  CB  VAL A 173     -11.062   1.358  25.688  1.00 88.19           C  
ATOM   1314  O   VAL A 173     -12.461  -0.943  27.125  1.00 88.19           O  
ATOM   1315  CG1 VAL A 173      -9.641   0.876  25.938  1.00 88.19           C  
ATOM   1316  CG2 VAL A 173     -11.070   2.574  24.766  1.00 88.19           C  
ATOM   1317  N   SER A 174     -11.594  -2.186  25.469  1.00 86.56           N  
ATOM   1318  CA  SER A 174     -11.547  -3.441  26.219  1.00 86.56           C  
ATOM   1319  C   SER A 174     -10.227  -4.164  25.984  1.00 86.56           C  
ATOM   1320  CB  SER A 174     -12.711  -4.348  25.812  1.00 86.56           C  
ATOM   1321  O   SER A 174      -9.500  -3.859  25.031  1.00 86.56           O  
ATOM   1322  OG  SER A 174     -12.508  -4.871  24.500  1.00 86.56           O  
ATOM   1323  N   ALA A 175      -9.922  -5.023  26.953  1.00 82.81           N  
ATOM   1324  CA  ALA A 175      -8.711  -5.832  26.844  1.00 82.81           C  
ATOM   1325  C   ALA A 175      -8.844  -6.863  25.719  1.00 82.81           C  
ATOM   1326  CB  ALA A 175      -8.398  -6.527  28.156  1.00 82.81           C  
ATOM   1327  O   ALA A 175      -7.852  -7.266  25.109  1.00 82.81           O  
ATOM   1328  N   THR A 176     -10.109  -7.145  25.312  1.00 85.06           N  
ATOM   1329  CA  THR A 176     -10.352  -8.109  24.250  1.00 85.06           C  
ATOM   1330  C   THR A 176     -10.719  -7.395  22.953  1.00 85.06           C  
ATOM   1331  CB  THR A 176     -11.469  -9.094  24.625  1.00 85.06           C  
ATOM   1332  O   THR A 176     -11.680  -6.625  22.906  1.00 85.06           O  
ATOM   1333  CG2 THR A 176     -11.617 -10.188  23.578  1.00 85.06           C  
ATOM   1334  OG1 THR A 176     -11.156  -9.695  25.891  1.00 85.06           O  
ATOM   1335  N   LYS A 177      -9.945  -7.500  21.828  1.00 86.19           N  
ATOM   1336  CA  LYS A 177     -10.219  -6.922  20.516  1.00 86.19           C  
ATOM   1337  C   LYS A 177     -11.227  -7.766  19.734  1.00 86.19           C  
ATOM   1338  CB  LYS A 177      -8.930  -6.777  19.703  1.00 86.19           C  
ATOM   1339  O   LYS A 177     -11.094  -8.992  19.672  1.00 86.19           O  
ATOM   1340  CG  LYS A 177      -7.918  -5.820  20.328  1.00 86.19           C  
ATOM   1341  CD  LYS A 177      -6.727  -5.590  19.391  1.00 86.19           C  
ATOM   1342  CE  LYS A 177      -5.750  -4.578  19.984  1.00 86.19           C  
ATOM   1343  NZ  LYS A 177      -4.613  -4.309  19.047  1.00 86.19           N  
ATOM   1344  N   GLU A 178     -12.219  -7.148  19.250  1.00 85.75           N  
ATOM   1345  CA  GLU A 178     -13.375  -7.836  18.688  1.00 85.75           C  
ATOM   1346  C   GLU A 178     -13.484  -7.617  17.188  1.00 85.75           C  
ATOM   1347  CB  GLU A 178     -14.664  -7.367  19.391  1.00 85.75           C  
ATOM   1348  O   GLU A 178     -14.305  -8.250  16.516  1.00 85.75           O  
ATOM   1349  CG  GLU A 178     -14.734  -7.742  20.859  1.00 85.75           C  
ATOM   1350  CD  GLU A 178     -16.062  -7.363  21.500  1.00 85.75           C  
ATOM   1351  OE1 GLU A 178     -16.297  -7.738  22.672  1.00 85.75           O  
ATOM   1352  OE2 GLU A 178     -16.875  -6.691  20.828  1.00 85.75           O  
ATOM   1353  N   ILE A 179     -12.664  -6.797  16.594  1.00 88.06           N  
ATOM   1354  CA  ILE A 179     -12.648  -6.590  15.156  1.00 88.06           C  
ATOM   1355  C   ILE A 179     -11.266  -6.906  14.602  1.00 88.06           C  
ATOM   1356  CB  ILE A 179     -13.055  -5.141  14.789  1.00 88.06           C  
ATOM   1357  O   ILE A 179     -10.273  -6.305  15.016  1.00 88.06           O  
ATOM   1358  CG1 ILE A 179     -14.453  -4.828  15.320  1.00 88.06           C  
ATOM   1359  CG2 ILE A 179     -12.984  -4.930  13.273  1.00 88.06           C  
ATOM   1360  CD1 ILE A 179     -14.867  -3.371  15.156  1.00 88.06           C  
ATOM   1361  N   ASN A 180     -11.133  -7.871  13.680  1.00 88.81           N  
ATOM   1362  CA  ASN A 180      -9.914  -8.195  12.945  1.00 88.81           C  
ATOM   1363  C   ASN A 180     -10.016  -7.793  11.477  1.00 88.81           C  
ATOM   1364  CB  ASN A 180      -9.594  -9.688  13.062  1.00 88.81           C  
ATOM   1365  O   ASN A 180     -11.031  -8.062  10.828  1.00 88.81           O  
ATOM   1366  CG  ASN A 180      -9.297 -10.109  14.492  1.00 88.81           C  
ATOM   1367  ND2 ASN A 180     -10.195 -10.883  15.078  1.00 88.81           N  
ATOM   1368  OD1 ASN A 180      -8.266  -9.734  15.062  1.00 88.81           O  
ATOM   1369  N   VAL A 181      -8.961  -7.141  11.078  1.00 86.81           N  
ATOM   1370  CA  VAL A 181      -9.000  -6.613   9.719  1.00 86.81           C  
ATOM   1371  C   VAL A 181      -8.016  -7.379   8.836  1.00 86.81           C  
ATOM   1372  CB  VAL A 181      -8.680  -5.102   9.688  1.00 86.81           C  
ATOM   1373  O   VAL A 181      -6.828  -7.465   9.148  1.00 86.81           O  
ATOM   1374  CG1 VAL A 181      -8.656  -4.586   8.242  1.00 86.81           C  
ATOM   1375  CG2 VAL A 181      -9.703  -4.324  10.516  1.00 86.81           C  
ATOM   1376  N   LEU A 182      -8.500  -8.062   7.895  1.00 86.81           N  
ATOM   1377  CA  LEU A 182      -7.738  -8.609   6.777  1.00 86.81           C  
ATOM   1378  C   LEU A 182      -7.996  -7.812   5.504  1.00 86.81           C  
ATOM   1379  CB  LEU A 182      -8.094 -10.078   6.551  1.00 86.81           C  
ATOM   1380  O   LEU A 182      -9.133  -7.750   5.023  1.00 86.81           O  
ATOM   1381  CG  LEU A 182      -7.312 -10.805   5.453  1.00 86.81           C  
ATOM   1382  CD1 LEU A 182      -5.910 -11.156   5.941  1.00 86.81           C  
ATOM   1383  CD2 LEU A 182      -8.055 -12.062   5.008  1.00 86.81           C  
ATOM   1384  N   TYR A 183      -6.922  -7.223   5.035  1.00 83.62           N  
ATOM   1385  CA  TYR A 183      -7.023  -6.344   3.877  1.00 83.62           C  
ATOM   1386  C   TYR A 183      -6.250  -6.914   2.691  1.00 83.62           C  
ATOM   1387  CB  TYR A 183      -6.504  -4.945   4.215  1.00 83.62           C  
ATOM   1388  O   TYR A 183      -5.043  -7.156   2.789  1.00 83.62           O  
ATOM   1389  CG  TYR A 183      -6.469  -4.008   3.031  1.00 83.62           C  
ATOM   1390  CD1 TYR A 183      -5.277  -3.422   2.615  1.00 83.62           C  
ATOM   1391  CD2 TYR A 183      -7.633  -3.703   2.330  1.00 83.62           C  
ATOM   1392  CE1 TYR A 183      -5.242  -2.555   1.527  1.00 83.62           C  
ATOM   1393  CE2 TYR A 183      -7.609  -2.838   1.240  1.00 83.62           C  
ATOM   1394  OH  TYR A 183      -6.383  -1.414  -0.231  1.00 83.62           O  
ATOM   1395  CZ  TYR A 183      -6.410  -2.271   0.847  1.00 83.62           C  
ATOM   1396  N   SER A 184      -6.984  -7.188   1.620  1.00 84.69           N  
ATOM   1397  CA  SER A 184      -6.367  -7.660   0.386  1.00 84.69           C  
ATOM   1398  C   SER A 184      -6.988  -6.992  -0.835  1.00 84.69           C  
ATOM   1399  CB  SER A 184      -6.500  -9.180   0.270  1.00 84.69           C  
ATOM   1400  O   SER A 184      -8.211  -6.895  -0.940  1.00 84.69           O  
ATOM   1401  OG  SER A 184      -5.840  -9.656  -0.891  1.00 84.69           O  
ATOM   1402  N   ALA A 185      -6.078  -6.578  -1.743  1.00 83.75           N  
ATOM   1403  CA  ALA A 185      -6.566  -5.867  -2.922  1.00 83.75           C  
ATOM   1404  C   ALA A 185      -5.738  -6.219  -4.156  1.00 83.75           C  
ATOM   1405  CB  ALA A 185      -6.551  -4.359  -2.682  1.00 83.75           C  
ATOM   1406  O   ALA A 185      -4.531  -6.449  -4.055  1.00 83.75           O  
ATOM   1407  N   VAL A 186      -6.504  -6.406  -5.281  1.00 84.75           N  
ATOM   1408  CA  VAL A 186      -5.887  -6.500  -6.598  1.00 84.75           C  
ATOM   1409  C   VAL A 186      -6.195  -5.238  -7.406  1.00 84.75           C  
ATOM   1410  CB  VAL A 186      -6.363  -7.754  -7.363  1.00 84.75           C  
ATOM   1411  O   VAL A 186      -7.348  -4.801  -7.469  1.00 84.75           O  
ATOM   1412  CG1 VAL A 186      -5.742  -7.805  -8.758  1.00 84.75           C  
ATOM   1413  CG2 VAL A 186      -6.027  -9.016  -6.578  1.00 84.75           C  
ATOM   1414  N   GLY A 187      -5.082  -4.703  -7.902  1.00 85.50           N  
ATOM   1415  CA  GLY A 187      -5.312  -3.480  -8.648  1.00 85.50           C  
ATOM   1416  C   GLY A 187      -4.277  -3.236  -9.734  1.00 85.50           C  
ATOM   1417  O   GLY A 187      -3.504  -4.137 -10.070  1.00 85.50           O  
ATOM   1418  N   ALA A 188      -4.539  -2.115 -10.320  1.00 88.19           N  
ATOM   1419  CA  ALA A 188      -3.605  -1.639 -11.336  1.00 88.19           C  
ATOM   1420  C   ALA A 188      -2.848  -0.407 -10.852  1.00 88.19           C  
ATOM   1421  CB  ALA A 188      -4.344  -1.326 -12.633  1.00 88.19           C  
ATOM   1422  O   ALA A 188      -3.363   0.369 -10.039  1.00 88.19           O  
ATOM   1423  N   GLU A 189      -1.580  -0.305 -11.289  1.00 90.94           N  
ATOM   1424  CA  GLU A 189      -0.768   0.854 -10.930  1.00 90.94           C  
ATOM   1425  C   GLU A 189      -0.176   1.518 -12.172  1.00 90.94           C  
ATOM   1426  CB  GLU A 189       0.350   0.452  -9.961  1.00 90.94           C  
ATOM   1427  O   GLU A 189       0.087   0.849 -13.172  1.00 90.94           O  
ATOM   1428  CG  GLU A 189       1.386  -0.479 -10.578  1.00 90.94           C  
ATOM   1429  CD  GLU A 189       2.459  -0.915  -9.594  1.00 90.94           C  
ATOM   1430  OE1 GLU A 189       3.344  -1.714  -9.969  1.00 90.94           O  
ATOM   1431  OE2 GLU A 189       2.412  -0.455  -8.430  1.00 90.94           O  
ATOM   1432  N   ALA A 190      -0.134   2.750 -12.062  1.00 91.56           N  
ATOM   1433  CA  ALA A 190       0.524   3.551 -13.094  1.00 91.56           C  
ATOM   1434  C   ALA A 190       1.238   4.750 -12.477  1.00 91.56           C  
ATOM   1435  CB  ALA A 190      -0.489   4.016 -14.141  1.00 91.56           C  
ATOM   1436  O   ALA A 190       0.763   5.332 -11.500  1.00 91.56           O  
ATOM   1437  N   GLY A 191       2.396   5.059 -13.031  1.00 92.50           N  
ATOM   1438  CA  GLY A 191       3.125   6.180 -12.461  1.00 92.50           C  
ATOM   1439  C   GLY A 191       4.375   6.539 -13.242  1.00 92.50           C  
ATOM   1440  O   GLY A 191       4.578   6.055 -14.359  1.00 92.50           O  
ATOM   1441  N   VAL A 192       5.145   7.535 -12.680  1.00 87.62           N  
ATOM   1442  CA  VAL A 192       6.387   8.023 -13.273  1.00 87.62           C  
ATOM   1443  C   VAL A 192       7.551   7.770 -12.312  1.00 87.62           C  
ATOM   1444  CB  VAL A 192       6.297   9.531 -13.609  1.00 87.62           C  
ATOM   1445  O   VAL A 192       7.395   7.871 -11.094  1.00 87.62           O  
ATOM   1446  CG1 VAL A 192       7.574  10.000 -14.305  1.00 87.62           C  
ATOM   1447  CG2 VAL A 192       5.078   9.805 -14.492  1.00 87.62           C  
TER    1448      VAL A 192                                                      
ENDMDL                                                                          
END                                                                             
