# Supplementary material for: Assessing Wolbachia circulation in wild populations of phlebotomine sand flies from Spain and Morocco: implications for control of leishmaniasis
Source: Parasit Vectors. 2025 Apr 26;18:155. doi: 10.1186/s13071-025-06771-6 (PMC12032678; doi:10.1186/s13071-025-06771-6)
Supplement: Supplementary file 1 — Additional File 1: Dataset S1. Structural predictions of WSP for each of the Wolbachia haplotypes found in the sand flies in this study. Prediction confidence values are shown. The input amino acid sequence as well as templates used in modelling from PDB100 are shown. [file 13071_2025_6771_MOESM1_ESM.zip › Phlebotomuslongicuspis_02e8e/Phlebotomuslongicuspis_02e8e_relaxed_rank_001_alphafold2_ptm_model_3_seed_000.pdb]

ATOM      1  N   SER A   1     -35.363   9.443   6.933  1.00 49.88           N  
ATOM      2  H   SER A   1     -36.166   9.051   7.403  1.00 49.88           H  
ATOM      3  H2  SER A   1     -35.441  10.445   6.829  1.00 49.88           H  
ATOM      4  H3  SER A   1     -35.272   9.024   6.019  1.00 49.88           H  
ATOM      5  CA  SER A   1     -34.134   9.116   7.665  1.00 49.88           C  
ATOM      6  HA  SER A   1     -34.154   9.523   8.676  1.00 49.88           H  
ATOM      7  C   SER A   1     -33.041   9.792   6.889  1.00 49.88           C  
ATOM      8  CB  SER A   1     -33.911   7.599   7.718  1.00 49.88           C  
ATOM      9  HB2 SER A   1     -32.856   7.379   7.885  1.00 49.88           H  
ATOM     10  HB3 SER A   1     -34.490   7.185   8.543  1.00 49.88           H  
ATOM     11  O   SER A   1     -32.843   9.432   5.737  1.00 49.88           O  
ATOM     12  OG  SER A   1     -34.354   7.004   6.511  1.00 49.88           O  
ATOM     13  HG  SER A   1     -33.581   6.696   6.032  1.00 49.88           H  
ATOM     14  N   ASP A   2     -32.472  10.860   7.432  1.00 55.47           N  
ATOM     15  H   ASP A   2     -32.640  11.131   8.390  1.00 55.47           H  
ATOM     16  CA  ASP A   2     -31.342  11.519   6.788  1.00 55.47           C  
ATOM     17  HA  ASP A   2     -31.537  11.665   5.726  1.00 55.47           H  
ATOM     18  C   ASP A   2     -30.160  10.557   6.943  1.00 55.47           C  
ATOM     19  CB  ASP A   2     -31.114  12.902   7.431  1.00 55.47           C  
ATOM     20  HB2 ASP A   2     -30.226  13.351   6.986  1.00 55.47           H  
ATOM     21  HB3 ASP A   2     -30.934  12.780   8.499  1.00 55.47           H  
ATOM     22  O   ASP A   2     -29.599  10.447   8.026  1.00 55.47           O  
ATOM     23  CG  ASP A   2     -32.300  13.858   7.223  1.00 55.47           C  
ATOM     24  OD1 ASP A   2     -32.957  13.768   6.159  1.00 55.47           O  
ATOM     25  OD2 ASP A   2     -32.608  14.632   8.157  1.00 55.47           O  
ATOM     26  N   GLU A   3     -29.885   9.743   5.922  1.00 61.19           N  
ATOM     27  H   GLU A   3     -30.441   9.792   5.080  1.00 61.19           H  
ATOM     28  CA  GLU A   3     -28.678   8.911   5.888  1.00 61.19           C  
ATOM     29  HA  GLU A   3     -28.646   8.245   6.751  1.00 61.19           H  
ATOM     30  C   GLU A   3     -27.486   9.867   5.965  1.00 61.19           C  
ATOM     31  CB  GLU A   3     -28.644   8.059   4.604  1.00 61.19           C  
ATOM     32  HB2 GLU A   3     -27.639   7.664   4.462  1.00 61.19           H  
ATOM     33  HB3 GLU A   3     -28.883   8.705   3.759  1.00 61.19           H  
ATOM     34  O   GLU A   3     -27.305  10.714   5.080  1.00 61.19           O  
ATOM     35  CG  GLU A   3     -29.630   6.875   4.665  1.00 61.19           C  
ATOM     36  HG2 GLU A   3     -30.600   7.244   4.999  1.00 61.19           H  
ATOM     37  HG3 GLU A   3     -29.276   6.164   5.412  1.00 61.19           H  
ATOM     38  CD  GLU A   3     -29.836   6.160   3.316  1.00 61.19           C  
ATOM     39  OE1 GLU A   3     -30.336   5.011   3.321  1.00 61.19           O  
ATOM     40  OE2 GLU A   3     -29.628   6.802   2.259  1.00 61.19           O  
ATOM     41  N   GLU A   4     -26.713   9.791   7.054  1.00 74.19           N  
ATOM     42  H   GLU A   4     -26.915   9.088   7.750  1.00 74.19           H  
ATOM     43  CA  GLU A   4     -25.583  10.687   7.284  1.00 74.19           C  
ATOM     44  HA  GLU A   4     -25.910  11.702   7.060  1.00 74.19           H  
ATOM     45  C   GLU A   4     -24.466  10.354   6.299  1.00 74.19           C  
ATOM     46  CB  GLU A   4     -25.096  10.702   8.738  1.00 74.19           C  
ATOM     47  HB2 GLU A   4     -25.002   9.685   9.117  1.00 74.19           H  
ATOM     48  HB3 GLU A   4     -24.111  11.169   8.738  1.00 74.19           H  
ATOM     49  O   GLU A   4     -23.582   9.523   6.502  1.00 74.19           O  
ATOM     50  CG  GLU A   4     -26.020  11.531   9.649  1.00 74.19           C  
ATOM     51  HG2 GLU A   4     -26.303  12.442   9.121  1.00 74.19           H  
ATOM     52  HG3 GLU A   4     -26.928  10.961   9.845  1.00 74.19           H  
ATOM     53  CD  GLU A   4     -25.361  11.936  10.980  1.00 74.19           C  
ATOM     54  OE1 GLU A   4     -25.978  12.759  11.696  1.00 74.19           O  
ATOM     55  OE2 GLU A   4     -24.235  11.468  11.267  1.00 74.19           O  
ATOM     56  N   THR A   5     -24.555  11.031   5.168  1.00 86.69           N  
ATOM     57  H   THR A   5     -25.405  11.560   5.037  1.00 86.69           H  
ATOM     58  CA  THR A   5     -23.582  10.999   4.102  1.00 86.69           C  
ATOM     59  HA  THR A   5     -23.174   9.993   3.999  1.00 86.69           H  
ATOM     60  C   THR A   5     -22.454  11.974   4.418  1.00 86.69           C  
ATOM     61  CB  THR A   5     -24.305  11.378   2.816  1.00 86.69           C  
ATOM     62  HB  THR A   5     -24.958  12.232   2.995  1.00 86.69           H  
ATOM     63  O   THR A   5     -22.690  13.175   4.568  1.00 86.69           O  
ATOM     64  CG2 THR A   5     -23.331  11.748   1.720  1.00 86.69           C  
ATOM     65 HG21 THR A   5     -23.048  12.795   1.833  1.00 86.69           H  
ATOM     66 HG22 THR A   5     -23.812  11.628   0.749  1.00 86.69           H  
ATOM     67 HG23 THR A   5     -22.436  11.139   1.842  1.00 86.69           H  
ATOM     68  OG1 THR A   5     -25.087  10.306   2.357  1.00 86.69           O  
ATOM     69  HG1 THR A   5     -25.707  10.080   3.054  1.00 86.69           H  
ATOM     70  N   SER A   6     -21.213  11.490   4.440  1.00 91.75           N  
ATOM     71  H   SER A   6     -21.078  10.499   4.297  1.00 91.75           H  
ATOM     72  CA  SER A   6     -20.034  12.344   4.617  1.00 91.75           C  
ATOM     73  HA  SER A   6     -20.314  13.372   4.384  1.00 91.75           H  
ATOM     74  C   SER A   6     -18.902  11.982   3.660  1.00 91.75           C  
ATOM     75  CB  SER A   6     -19.568  12.345   6.078  1.00 91.75           C  
ATOM     76  HB2 SER A   6     -18.681  12.971   6.176  1.00 91.75           H  
ATOM     77  HB3 SER A   6     -20.356  12.758   6.708  1.00 91.75           H  
ATOM     78  O   SER A   6     -18.736  10.835   3.249  1.00 91.75           O  
ATOM     79  OG  SER A   6     -19.265  11.038   6.515  1.00 91.75           O  
ATOM     80  HG  SER A   6     -20.099  10.571   6.605  1.00 91.75           H  
ATOM     81  N   TYR A   7     -18.109  12.988   3.297  1.00 95.25           N  
ATOM     82  H   TYR A   7     -18.260  13.889   3.728  1.00 95.25           H  
ATOM     83  CA  TYR A   7     -16.855  12.804   2.572  1.00 95.25           C  
ATOM     84  HA  TYR A   7     -16.850  11.829   2.086  1.00 95.25           H  
ATOM     85  C   TYR A   7     -15.698  12.852   3.559  1.00 95.25           C  
ATOM     86  CB  TYR A   7     -16.682  13.872   1.489  1.00 95.25           C  
ATOM     87  HB2 TYR A   7     -16.700  14.859   1.951  1.00 95.25           H  
ATOM     88  HB3 TYR A   7     -15.704  13.745   1.026  1.00 95.25           H  
ATOM     89  O   TYR A   7     -15.732  13.619   4.521  1.00 95.25           O  
ATOM     90  CG  TYR A   7     -17.736  13.808   0.407  1.00 95.25           C  
ATOM     91  CD1 TYR A   7     -17.533  12.991  -0.722  1.00 95.25           C  
ATOM     92  HD1 TYR A   7     -16.628  12.407  -0.807  1.00 95.25           H  
ATOM     93  CD2 TYR A   7     -18.932  14.538   0.548  1.00 95.25           C  
ATOM     94  HD2 TYR A   7     -19.093  15.144   1.427  1.00 95.25           H  
ATOM     95  CE1 TYR A   7     -18.520  12.923  -1.723  1.00 95.25           C  
ATOM     96  HE1 TYR A   7     -18.382  12.294  -2.590  1.00 95.25           H  
ATOM     97  CE2 TYR A   7     -19.929  14.456  -0.440  1.00 95.25           C  
ATOM     98  HE2 TYR A   7     -20.854  15.001  -0.318  1.00 95.25           H  
ATOM     99  OH  TYR A   7     -20.677  13.571  -2.540  1.00 95.25           O  
ATOM    100  HH  TYR A   7     -21.475  14.038  -2.282  1.00 95.25           H  
ATOM    101  CZ  TYR A   7     -19.720  13.651  -1.580  1.00 95.25           C  
ATOM    102  N   TYR A   8     -14.655  12.077   3.294  1.00 94.88           N  
ATOM    103  H   TYR A   8     -14.677  11.486   2.475  1.00 94.88           H  
ATOM    104  CA  TYR A   8     -13.450  12.084   4.109  1.00 94.88           C  
ATOM    105  HA  TYR A   8     -13.405  13.024   4.659  1.00 94.88           H  
ATOM    106  C   TYR A   8     -12.193  12.021   3.245  1.00 94.88           C  
ATOM    107  CB  TYR A   8     -13.510  10.960   5.154  1.00 94.88           C  
ATOM    108  HB2 TYR A   8     -14.434  11.058   5.724  1.00 94.88           H  
ATOM    109  HB3 TYR A   8     -12.691  11.101   5.858  1.00 94.88           H  
ATOM    110  O   TYR A   8     -12.197  11.549   2.106  1.00 94.88           O  
ATOM    111  CG  TYR A   8     -13.420   9.554   4.590  1.00 94.88           C  
ATOM    112  CD1 TYR A   8     -14.587   8.827   4.294  1.00 94.88           C  
ATOM    113  HD1 TYR A   8     -15.557   9.275   4.448  1.00 94.88           H  
ATOM    114  CD2 TYR A   8     -12.157   8.976   4.365  1.00 94.88           C  
ATOM    115  HD2 TYR A   8     -11.274   9.561   4.578  1.00 94.88           H  
ATOM    116  CE1 TYR A   8     -14.485   7.509   3.806  1.00 94.88           C  
ATOM    117  HE1 TYR A   8     -15.377   6.943   3.580  1.00 94.88           H  
ATOM    118  CE2 TYR A   8     -12.051   7.666   3.852  1.00 94.88           C  
ATOM    119  HE2 TYR A   8     -11.089   7.220   3.647  1.00 94.88           H  
ATOM    120  OH  TYR A   8     -13.151   5.637   3.160  1.00 94.88           O  
ATOM    121  HH  TYR A   8     -12.291   5.345   2.851  1.00 94.88           H  
ATOM    122  CZ  TYR A   8     -13.220   6.922   3.595  1.00 94.88           C  
ATOM    123  N   VAL A   9     -11.094  12.490   3.822  1.00 97.62           N  
ATOM    124  H   VAL A   9     -11.159  12.804   4.780  1.00 97.62           H  
ATOM    125  CA  VAL A   9      -9.739  12.310   3.301  1.00 97.62           C  
ATOM    126  HA  VAL A   9      -9.769  11.731   2.379  1.00 97.62           H  
ATOM    127  C   VAL A   9      -8.968  11.527   4.350  1.00 97.62           C  
ATOM    128  CB  VAL A   9      -9.065  13.664   3.012  1.00 97.62           C  
ATOM    129  HB  VAL A   9      -9.075  14.270   3.918  1.00 97.62           H  
ATOM    130  O   VAL A   9      -9.175  11.758   5.536  1.00 97.62           O  
ATOM    131  CG1 VAL A   9      -7.611  13.506   2.542  1.00 97.62           C  
ATOM    132 HG11 VAL A   9      -7.204  14.478   2.264  1.00 97.62           H  
ATOM    133 HG12 VAL A   9      -7.561  12.835   1.684  1.00 97.62           H  
ATOM    134 HG13 VAL A   9      -6.997  13.106   3.349  1.00 97.62           H  
ATOM    135  CG2 VAL A   9      -9.801  14.428   1.908  1.00 97.62           C  
ATOM    136 HG21 VAL A   9     -10.862  14.519   2.140  1.00 97.62           H  
ATOM    137 HG22 VAL A   9      -9.669  13.897   0.965  1.00 97.62           H  
ATOM    138 HG23 VAL A   9      -9.380  15.429   1.814  1.00 97.62           H  
ATOM    139  N   ARG A  10      -8.092  10.617   3.922  1.00 96.00           N  
ATOM    140  H   ARG A  10      -7.990  10.494   2.924  1.00 96.00           H  
ATOM    141  CA  ARG A  10      -7.139   9.950   4.813  1.00 96.00           C  
ATOM    142  HA  ARG A  10      -7.242  10.371   5.813  1.00 96.00           H  
ATOM    143  C   ARG A  10      -5.716  10.195   4.374  1.00 96.00           C  
ATOM    144  CB  ARG A  10      -7.378   8.444   4.918  1.00 96.00           C  
ATOM    145  HB2 ARG A  10      -6.629   8.021   5.588  1.00 96.00           H  
ATOM    146  HB3 ARG A  10      -7.250   8.004   3.929  1.00 96.00           H  
ATOM    147  O   ARG A  10      -5.433  10.226   3.174  1.00 96.00           O  
ATOM    148  CG  ARG A  10      -8.766   8.114   5.471  1.00 96.00           C  
ATOM    149  HG2 ARG A  10      -8.945   8.679   6.386  1.00 96.00           H  
ATOM    150  HG3 ARG A  10      -9.496   8.409   4.717  1.00 96.00           H  
ATOM    151  CD  ARG A  10      -8.937   6.619   5.763  1.00 96.00           C  
ATOM    152  HD2 ARG A  10      -9.986   6.435   5.993  1.00 96.00           H  
ATOM    153  HD3 ARG A  10      -8.341   6.365   6.640  1.00 96.00           H  
ATOM    154  NE  ARG A  10      -8.492   5.798   4.621  1.00 96.00           N  
ATOM    155  HE  ARG A  10      -7.682   6.137   4.123  1.00 96.00           H  
ATOM    156  NH1 ARG A  10      -9.971   4.050   4.781  1.00 96.00           N  
ATOM    157 HH11 ARG A  10     -10.484   3.367   4.241  1.00 96.00           H  
ATOM    158 HH12 ARG A  10     -10.354   4.436   5.632  1.00 96.00           H  
ATOM    159  NH2 ARG A  10      -8.569   4.184   3.053  1.00 96.00           N  
ATOM    160 HH21 ARG A  10      -7.891   4.704   2.514  1.00 96.00           H  
ATOM    161 HH22 ARG A  10      -9.255   3.674   2.515  1.00 96.00           H  
ATOM    162  CZ  ARG A  10      -9.011   4.678   4.168  1.00 96.00           C  
ATOM    163  N   LEU A  11      -4.829  10.271   5.352  1.00 97.50           N  
ATOM    164  H   LEU A  11      -5.187  10.258   6.296  1.00 97.50           H  
ATOM    165  CA  LEU A  11      -3.389  10.199   5.169  1.00 97.50           C  
ATOM    166  HA  LEU A  11      -3.172   9.914   4.140  1.00 97.50           H  
ATOM    167  C   LEU A  11      -2.835   9.122   6.097  1.00 97.50           C  
ATOM    168  CB  LEU A  11      -2.785  11.580   5.456  1.00 97.50           C  
ATOM    169  HB2 LEU A  11      -3.287  12.325   4.839  1.00 97.50           H  
ATOM    170  HB3 LEU A  11      -2.979  11.825   6.500  1.00 97.50           H  
ATOM    171  O   LEU A  11      -3.090   9.139   7.300  1.00 97.50           O  
ATOM    172  CG  LEU A  11      -1.270  11.652   5.198  1.00 97.50           C  
ATOM    173  HG  LEU A  11      -0.763  10.840   5.718  1.00 97.50           H  
ATOM    174  CD1 LEU A  11      -0.936  11.578   3.706  1.00 97.50           C  
ATOM    175 HD11 LEU A  11      -1.440  12.382   3.169  1.00 97.50           H  
ATOM    176 HD12 LEU A  11       0.141  11.662   3.565  1.00 97.50           H  
ATOM    177 HD13 LEU A  11      -1.259  10.621   3.296  1.00 97.50           H  
ATOM    178  CD2 LEU A  11      -0.721  12.974   5.731  1.00 97.50           C  
ATOM    179 HD21 LEU A  11       0.356  13.021   5.565  1.00 97.50           H  
ATOM    180 HD22 LEU A  11      -0.915  13.040   6.801  1.00 97.50           H  
ATOM    181 HD23 LEU A  11      -1.207  13.810   5.228  1.00 97.50           H  
ATOM    182  N   GLN A  12      -2.051   8.198   5.548  1.00 95.62           N  
ATOM    183  H   GLN A  12      -1.867   8.232   4.555  1.00 95.62           H  
ATOM    184  CA  GLN A  12      -1.549   7.057   6.309  1.00 95.62           C  
ATOM    185  HA  GLN A  12      -1.616   7.293   7.371  1.00 95.62           H  
ATOM    186  C   GLN A  12      -0.089   6.741   6.028  1.00 95.62           C  
ATOM    187  CB  GLN A  12      -2.449   5.841   6.075  1.00 95.62           C  
ATOM    188  HB2 GLN A  12      -3.467   6.168   6.286  1.00 95.62           H  
ATOM    189  HB3 GLN A  12      -2.191   5.047   6.776  1.00 95.62           H  
ATOM    190  O   GLN A  12       0.409   6.854   4.903  1.00 95.62           O  
ATOM    191  CG  GLN A  12      -2.385   5.299   4.644  1.00 95.62           C  
ATOM    192  HG2 GLN A  12      -1.931   6.029   3.974  1.00 95.62           H  
ATOM    193  HG3 GLN A  12      -1.756   4.409   4.627  1.00 95.62           H  
ATOM    194  CD  GLN A  12      -3.757   4.982   4.072  1.00 95.62           C  
ATOM    195  NE2 GLN A  12      -4.096   3.722   3.957  1.00 95.62           N  
ATOM    196 HE21 GLN A  12      -4.511   3.516   3.060  1.00 95.62           H  
ATOM    197 HE22 GLN A  12      -3.594   3.011   4.469  1.00 95.62           H  
ATOM    198  OE1 GLN A  12      -4.515   5.853   3.670  1.00 95.62           O  
ATOM    199  N   TYR A  13       0.574   6.282   7.079  1.00 95.88           N  
ATOM    200  H   TYR A  13       0.065   6.190   7.946  1.00 95.88           H  
ATOM    201  CA  TYR A  13       1.867   5.635   7.016  1.00 95.88           C  
ATOM    202  HA  TYR A  13       2.365   5.878   6.077  1.00 95.88           H  
ATOM    203  C   TYR A  13       1.676   4.122   7.087  1.00 95.88           C  
ATOM    204  CB  TYR A  13       2.732   6.145   8.166  1.00 95.88           C  
ATOM    205  HB2 TYR A  13       2.172   6.070   9.098  1.00 95.88           H  
ATOM    206  HB3 TYR A  13       2.966   7.196   8.000  1.00 95.88           H  
ATOM    207  O   TYR A  13       0.943   3.628   7.946  1.00 95.88           O  
ATOM    208  CG  TYR A  13       4.015   5.362   8.299  1.00 95.88           C  
ATOM    209  CD1 TYR A  13       4.103   4.330   9.252  1.00 95.88           C  
ATOM    210  HD1 TYR A  13       3.266   4.125   9.903  1.00 95.88           H  
ATOM    211  CD2 TYR A  13       5.079   5.610   7.412  1.00 95.88           C  
ATOM    212  HD2 TYR A  13       4.987   6.374   6.654  1.00 95.88           H  
ATOM    213  CE1 TYR A  13       5.271   3.556   9.339  1.00 95.88           C  
ATOM    214  HE1 TYR A  13       5.351   2.757  10.061  1.00 95.88           H  
ATOM    215  CE2 TYR A  13       6.245   4.831   7.489  1.00 95.88           C  
ATOM    216  HE2 TYR A  13       7.058   5.001   6.798  1.00 95.88           H  
ATOM    217  OH  TYR A  13       7.452   3.053   8.539  1.00 95.88           O  
ATOM    218  HH  TYR A  13       7.997   3.215   7.765  1.00 95.88           H  
ATOM    219  CZ  TYR A  13       6.337   3.810   8.458  1.00 95.88           C  
ATOM    220  N   ASN A  14       2.384   3.399   6.220  1.00 91.00           N  
ATOM    221  H   ASN A  14       3.058   3.871   5.634  1.00 91.00           H  
ATOM    222  CA  ASN A  14       2.368   1.946   6.173  1.00 91.00           C  
ATOM    223  HA  ASN A  14       1.707   1.568   6.953  1.00 91.00           H  
ATOM    224  C   ASN A  14       3.779   1.417   6.458  1.00 91.00           C  
ATOM    225  CB  ASN A  14       1.799   1.485   4.819  1.00 91.00           C  
ATOM    226  HB2 ASN A  14       2.372   1.946   4.014  1.00 91.00           H  
ATOM    227  HB3 ASN A  14       1.896   0.402   4.739  1.00 91.00           H  
ATOM    228  O   ASN A  14       4.753   1.802   5.814  1.00 91.00           O  
ATOM    229  CG  ASN A  14       0.337   1.847   4.616  1.00 91.00           C  
ATOM    230  ND2 ASN A  14      -0.191   1.652   3.437  1.00 91.00           N  
ATOM    231 HD21 ASN A  14       0.371   1.324   2.665  1.00 91.00           H  
ATOM    232 HD22 ASN A  14      -1.157   1.934   3.347  1.00 91.00           H  
ATOM    233  OD1 ASN A  14      -0.373   2.302   5.486  1.00 91.00           O  
ATOM    234  N   GLY A  15       3.902   0.508   7.419  1.00 87.94           N  
ATOM    235  H   GLY A  15       3.068   0.230   7.916  1.00 87.94           H  
ATOM    236  CA  GLY A  15       5.124  -0.263   7.625  1.00 87.94           C  
ATOM    237  HA2 GLY A  15       5.329  -0.338   8.693  1.00 87.94           H  
ATOM    238  HA3 GLY A  15       5.979   0.213   7.145  1.00 87.94           H  
ATOM    239  C   GLY A  15       4.939  -1.666   7.069  1.00 87.94           C  
ATOM    240  O   GLY A  15       4.120  -2.407   7.608  1.00 87.94           O  
ATOM    241  N   GLU A  16       5.697  -2.060   6.040  1.00 85.94           N  
ATOM    242  H   GLU A  16       6.378  -1.434   5.636  1.00 85.94           H  
ATOM    243  CA  GLU A  16       5.716  -3.462   5.607  1.00 85.94           C  
ATOM    244  HA  GLU A  16       4.695  -3.845   5.616  1.00 85.94           H  
ATOM    245  C   GLU A  16       6.533  -4.266   6.615  1.00 85.94           C  
ATOM    246  CB  GLU A  16       6.264  -3.652   4.180  1.00 85.94           C  
ATOM    247  HB2 GLU A  16       7.335  -3.452   4.157  1.00 85.94           H  
ATOM    248  HB3 GLU A  16       6.140  -4.700   3.909  1.00 85.94           H  
ATOM    249  O   GLU A  16       7.722  -4.021   6.809  1.00 85.94           O  
ATOM    250  CG  GLU A  16       5.578  -2.786   3.116  1.00 85.94           C  
ATOM    251  HG2 GLU A  16       5.847  -1.743   3.284  1.00 85.94           H  
ATOM    252  HG3 GLU A  16       5.963  -3.071   2.137  1.00 85.94           H  
ATOM    253  CD  GLU A  16       4.054  -2.936   3.117  1.00 85.94           C  
ATOM    254  OE1 GLU A  16       3.371  -1.938   2.803  1.00 85.94           O  
ATOM    255  OE2 GLU A  16       3.536  -4.029   3.422  1.00 85.94           O  
ATOM    256  N   ILE A  17       5.892  -5.214   7.295  1.00 83.31           N  
ATOM    257  H   ILE A  17       4.928  -5.399   7.060  1.00 83.31           H  
ATOM    258  CA  ILE A  17       6.501  -5.980   8.388  1.00 83.31           C  
ATOM    259  HA  ILE A  17       7.340  -5.416   8.797  1.00 83.31           H  
ATOM    260  C   ILE A  17       7.062  -7.298   7.858  1.00 83.31           C  
ATOM    261  CB  ILE A  17       5.476  -6.194   9.528  1.00 83.31           C  
ATOM    262  HB  ILE A  17       4.590  -6.674   9.112  1.00 83.31           H  
ATOM    263  O   ILE A  17       8.174  -7.687   8.228  1.00 83.31           O  
ATOM    264  CG1 ILE A  17       5.063  -4.835  10.141  1.00 83.31           C  
ATOM    265 HG12 ILE A  17       4.760  -4.153   9.346  1.00 83.31           H  
ATOM    266 HG13 ILE A  17       5.918  -4.389  10.648  1.00 83.31           H  
ATOM    267  CG2 ILE A  17       6.054  -7.112  10.625  1.00 83.31           C  
ATOM    268 HG21 ILE A  17       6.298  -8.092  10.216  1.00 83.31           H  
ATOM    269 HG22 ILE A  17       6.949  -6.664  11.055  1.00 83.31           H  
ATOM    270 HG23 ILE A  17       5.317  -7.272  11.411  1.00 83.31           H  
ATOM    271  CD1 ILE A  17       3.887  -4.916  11.122  1.00 83.31           C  
ATOM    272 HD11 ILE A  17       4.164  -5.472  12.017  1.00 83.31           H  
ATOM    273 HD12 ILE A  17       3.610  -3.905  11.421  1.00 83.31           H  
ATOM    274 HD13 ILE A  17       3.032  -5.391  10.641  1.00 83.31           H  
ATOM    275  N   LEU A  18       6.301  -7.978   6.996  1.00 84.00           N  
ATOM    276  H   LEU A  18       5.414  -7.574   6.731  1.00 84.00           H  
ATOM    277  CA  LEU A  18       6.619  -9.311   6.494  1.00 84.00           C  
ATOM    278  HA  LEU A  18       7.680  -9.502   6.657  1.00 84.00           H  
ATOM    279  C   LEU A  18       6.291  -9.430   4.994  1.00 84.00           C  
ATOM    280  CB  LEU A  18       5.831 -10.339   7.328  1.00 84.00           C  
ATOM    281  HB2 LEU A  18       4.766 -10.137   7.208  1.00 84.00           H  
ATOM    282  HB3 LEU A  18       6.076 -10.205   8.382  1.00 84.00           H  
ATOM    283  O   LEU A  18       5.115  -9.375   4.633  1.00 84.00           O  
ATOM    284  CG  LEU A  18       6.099 -11.804   6.938  1.00 84.00           C  
ATOM    285  HG  LEU A  18       5.921 -11.944   5.871  1.00 84.00           H  
ATOM    286  CD1 LEU A  18       7.533 -12.229   7.262  1.00 84.00           C  
ATOM    287 HD11 LEU A  18       7.742 -12.071   8.320  1.00 84.00           H  
ATOM    288 HD12 LEU A  18       7.663 -13.284   7.023  1.00 84.00           H  
ATOM    289 HD13 LEU A  18       8.243 -11.660   6.661  1.00 84.00           H  
ATOM    290  CD2 LEU A  18       5.144 -12.720   7.701  1.00 84.00           C  
ATOM    291 HD21 LEU A  18       4.115 -12.458   7.458  1.00 84.00           H  
ATOM    292 HD22 LEU A  18       5.320 -13.756   7.412  1.00 84.00           H  
ATOM    293 HD23 LEU A  18       5.298 -12.614   8.775  1.00 84.00           H  
ATOM    294  N   PRO A  19       7.284  -9.670   4.118  1.00 79.19           N  
ATOM    295  CA  PRO A  19       7.052 -10.069   2.731  1.00 79.19           C  
ATOM    296  HA  PRO A  19       6.319  -9.400   2.281  1.00 79.19           H  
ATOM    297  C   PRO A  19       6.516 -11.508   2.694  1.00 79.19           C  
ATOM    298  CB  PRO A  19       8.389  -9.898   1.993  1.00 79.19           C  
ATOM    299  HB2 PRO A  19       8.803 -10.850   1.662  1.00 79.19           H  
ATOM    300  HB3 PRO A  19       8.270  -9.241   1.131  1.00 79.19           H  
ATOM    301  O   PRO A  19       7.263 -12.482   2.620  1.00 79.19           O  
ATOM    302  CG  PRO A  19       9.329  -9.270   3.018  1.00 79.19           C  
ATOM    303  HG2 PRO A  19      10.319  -9.722   2.957  1.00 79.19           H  
ATOM    304  HG3 PRO A  19       9.377  -8.193   2.858  1.00 79.19           H  
ATOM    305  CD  PRO A  19       8.704  -9.553   4.374  1.00 79.19           C  
ATOM    306  HD2 PRO A  19       8.929  -8.737   5.060  1.00 79.19           H  
ATOM    307  HD3 PRO A  19       9.083 -10.498   4.762  1.00 79.19           H  
ATOM    308  N   LEU A  20       5.200 -11.660   2.808  1.00 81.19           N  
ATOM    309  H   LEU A  20       4.632 -10.827   2.866  1.00 81.19           H  
ATOM    310  CA  LEU A  20       4.540 -12.960   2.833  1.00 81.19           C  
ATOM    311  HA  LEU A  20       5.201 -13.680   3.315  1.00 81.19           H  
ATOM    312  C   LEU A  20       4.272 -13.419   1.398  1.00 81.19           C  
ATOM    313  CB  LEU A  20       3.250 -12.829   3.663  1.00 81.19           C  
ATOM    314  HB2 LEU A  20       2.548 -12.201   3.115  1.00 81.19           H  
ATOM    315  HB3 LEU A  20       3.472 -12.334   4.609  1.00 81.19           H  
ATOM    316  O   LEU A  20       3.533 -12.752   0.687  1.00 81.19           O  
ATOM    317  CG  LEU A  20       2.594 -14.187   3.957  1.00 81.19           C  
ATOM    318  HG  LEU A  20       2.595 -14.784   3.045  1.00 81.19           H  
ATOM    319  CD1 LEU A  20       3.345 -14.966   5.037  1.00 81.19           C  
ATOM    320 HD11 LEU A  20       4.370 -15.166   4.723  1.00 81.19           H  
ATOM    321 HD12 LEU A  20       2.845 -15.919   5.208  1.00 81.19           H  
ATOM    322 HD13 LEU A  20       3.353 -14.398   5.967  1.00 81.19           H  
ATOM    323  CD2 LEU A  20       1.149 -13.991   4.412  1.00 81.19           C  
ATOM    324 HD21 LEU A  20       0.579 -13.498   3.624  1.00 81.19           H  
ATOM    325 HD22 LEU A  20       1.118 -13.380   5.314  1.00 81.19           H  
ATOM    326 HD23 LEU A  20       0.692 -14.959   4.617  1.00 81.19           H  
ATOM    327  N   TYR A  21       4.841 -14.542   0.959  1.00 83.31           N  
ATOM    328  H   TYR A  21       5.449 -15.042   1.593  1.00 83.31           H  
ATOM    329  CA  TYR A  21       4.686 -15.072  -0.412  1.00 83.31           C  
ATOM    330  HA  TYR A  21       5.320 -15.956  -0.474  1.00 83.31           H  
ATOM    331  C   TYR A  21       5.182 -14.149  -1.539  1.00 83.31           C  
ATOM    332  CB  TYR A  21       3.240 -15.537  -0.673  1.00 83.31           C  
ATOM    333  HB2 TYR A  21       2.603 -14.663  -0.808  1.00 83.31           H  
ATOM    334  HB3 TYR A  21       3.215 -16.092  -1.612  1.00 83.31           H  
ATOM    335  O   TYR A  21       4.860 -14.381  -2.703  1.00 83.31           O  
ATOM    336  CG  TYR A  21       2.646 -16.425   0.398  1.00 83.31           C  
ATOM    337  CD1 TYR A  21       3.240 -17.671   0.677  1.00 83.31           C  
ATOM    338  HD1 TYR A  21       4.107 -17.992   0.120  1.00 83.31           H  
ATOM    339  CD2 TYR A  21       1.500 -16.014   1.103  1.00 83.31           C  
ATOM    340  HD2 TYR A  21       1.034 -15.066   0.878  1.00 83.31           H  
ATOM    341  CE1 TYR A  21       2.705 -18.497   1.683  1.00 83.31           C  
ATOM    342  HE1 TYR A  21       3.163 -19.450   1.900  1.00 83.31           H  
ATOM    343  CE2 TYR A  21       0.966 -16.834   2.114  1.00 83.31           C  
ATOM    344  HE2 TYR A  21       0.090 -16.527   2.666  1.00 83.31           H  
ATOM    345  OH  TYR A  21       1.055 -18.859   3.389  1.00 83.31           O  
ATOM    346  HH  TYR A  21       1.546 -19.676   3.495  1.00 83.31           H  
ATOM    347  CZ  TYR A  21       1.570 -18.073   2.408  1.00 83.31           C  
ATOM    348  N   THR A  22       5.975 -13.119  -1.227  1.00 90.38           N  
ATOM    349  H   THR A  22       6.232 -12.975  -0.261  1.00 90.38           H  
ATOM    350  CA  THR A  22       6.634 -12.320  -2.266  1.00 90.38           C  
ATOM    351  HA  THR A  22       5.867 -11.947  -2.945  1.00 90.38           H  
ATOM    352  C   THR A  22       7.594 -13.197  -3.069  1.00 90.38           C  
ATOM    353  CB  THR A  22       7.364 -11.109  -1.676  1.00 90.38           C  
ATOM    354  HB  THR A  22       7.955 -11.397  -0.807  1.00 90.38           H  
ATOM    355  O   THR A  22       8.373 -13.962  -2.499  1.00 90.38           O  
ATOM    356  CG2 THR A  22       8.245 -10.385  -2.684  1.00 90.38           C  
ATOM    357 HG21 THR A  22       9.114 -10.997  -2.924  1.00 90.38           H  
ATOM    358 HG22 THR A  22       8.592  -9.453  -2.238  1.00 90.38           H  
ATOM    359 HG23 THR A  22       7.685 -10.160  -3.591  1.00 90.38           H  
ATOM    360  OG1 THR A  22       6.444 -10.112  -1.330  1.00 90.38           O  
ATOM    361  HG1 THR A  22       5.928 -10.361  -0.560  1.00 90.38           H  
ATOM    362  N   LYS A  23       7.550 -13.079  -4.399  1.00 92.81           N  
ATOM    363  H   LYS A  23       6.907 -12.405  -4.789  1.00 92.81           H  
ATOM    364  CA  LYS A  23       8.387 -13.848  -5.324  1.00 92.81           C  
ATOM    365  HA  LYS A  23       9.273 -14.185  -4.786  1.00 92.81           H  
ATOM    366  C   LYS A  23       8.835 -12.983  -6.496  1.00 92.81           C  
ATOM    367  CB  LYS A  23       7.605 -15.078  -5.808  1.00 92.81           C  
ATOM    368  HB2 LYS A  23       6.888 -14.772  -6.570  1.00 92.81           H  
ATOM    369  HB3 LYS A  23       7.053 -15.506  -4.970  1.00 92.81           H  
ATOM    370  O   LYS A  23       8.052 -12.201  -7.034  1.00 92.81           O  
ATOM    371  CG  LYS A  23       8.521 -16.166  -6.384  1.00 92.81           C  
ATOM    372  HG2 LYS A  23       9.167 -15.748  -7.156  1.00 92.81           H  
ATOM    373  HG3 LYS A  23       9.137 -16.573  -5.582  1.00 92.81           H  
ATOM    374  CD  LYS A  23       7.674 -17.278  -7.005  1.00 92.81           C  
ATOM    375  HD2 LYS A  23       6.910 -17.611  -6.302  1.00 92.81           H  
ATOM    376  HD3 LYS A  23       7.189 -16.871  -7.892  1.00 92.81           H  
ATOM    377  CE  LYS A  23       8.558 -18.463  -7.391  1.00 92.81           C  
ATOM    378  HE2 LYS A  23       9.545 -18.083  -7.654  1.00 92.81           H  
ATOM    379  HE3 LYS A  23       8.667 -19.132  -6.538  1.00 92.81           H  
ATOM    380  NZ  LYS A  23       8.004 -19.161  -8.569  1.00 92.81           N  
ATOM    381  HZ1 LYS A  23       8.585 -19.943  -8.835  1.00 92.81           H  
ATOM    382  HZ2 LYS A  23       8.107 -18.514  -9.337  1.00 92.81           H  
ATOM    383  HZ3 LYS A  23       7.026 -19.397  -8.476  1.00 92.81           H  
ATOM    384  N   VAL A  24      10.081 -13.169  -6.919  1.00 95.25           N  
ATOM    385  H   VAL A  24      10.662 -13.836  -6.432  1.00 95.25           H  
ATOM    386  CA  VAL A  24      10.612 -12.596  -8.158  1.00 95.25           C  
ATOM    387  HA  VAL A  24       9.792 -12.189  -8.749  1.00 95.25           H  
ATOM    388  C   VAL A  24      11.245 -13.722  -8.965  1.00 95.25           C  
ATOM    389  CB  VAL A  24      11.594 -11.441  -7.891  1.00 95.25           C  
ATOM    390  HB  VAL A  24      12.491 -11.813  -7.395  1.00 95.25           H  
ATOM    391  O   VAL A  24      12.396 -14.091  -8.748  1.00 95.25           O  
ATOM    392  CG1 VAL A  24      11.993 -10.799  -9.221  1.00 95.25           C  
ATOM    393 HG11 VAL A  24      12.564 -11.508  -9.820  1.00 95.25           H  
ATOM    394 HG12 VAL A  24      11.102 -10.502  -9.774  1.00 95.25           H  
ATOM    395 HG13 VAL A  24      12.615  -9.923  -9.035  1.00 95.25           H  
ATOM    396  CG2 VAL A  24      10.971 -10.350  -7.007  1.00 95.25           C  
ATOM    397 HG21 VAL A  24      10.751 -10.747  -6.016  1.00 95.25           H  
ATOM    398 HG22 VAL A  24      11.672  -9.523  -6.890  1.00 95.25           H  
ATOM    399 HG23 VAL A  24      10.049  -9.983  -7.457  1.00 95.25           H  
ATOM    400  N   ASP A  25      10.465 -14.298  -9.874  1.00 94.25           N  
ATOM    401  H   ASP A  25       9.567 -13.877 -10.068  1.00 94.25           H  
ATOM    402  CA  ASP A  25      10.978 -15.290 -10.815  1.00 94.25           C  
ATOM    403  HA  ASP A  25      11.515 -16.057 -10.257  1.00 94.25           H  
ATOM    404  C   ASP A  25      11.980 -14.629 -11.762  1.00 94.25           C  
ATOM    405  CB  ASP A  25       9.821 -15.950 -11.578  1.00 94.25           C  
ATOM    406  HB2 ASP A  25       9.157 -15.176 -11.963  1.00 94.25           H  
ATOM    407  HB3 ASP A  25      10.223 -16.509 -12.424  1.00 94.25           H  
ATOM    408  O   ASP A  25      11.830 -13.456 -12.096  1.00 94.25           O  
ATOM    409  CG  ASP A  25       9.048 -16.923 -10.689  1.00 94.25           C  
ATOM    410  OD1 ASP A  25       9.703 -17.661  -9.928  1.00 94.25           O  
ATOM    411  OD2 ASP A  25       7.804 -17.023 -10.752  1.00 94.25           O  
ATOM    412  N   GLY A  26      13.007 -15.370 -12.179  1.00 92.56           N  
ATOM    413  H   GLY A  26      13.066 -16.325 -11.855  1.00 92.56           H  
ATOM    414  CA  GLY A  26      14.102 -14.855 -13.008  1.00 92.56           C  
ATOM    415  HA2 GLY A  26      14.442 -15.647 -13.675  1.00 92.56           H  
ATOM    416  HA3 GLY A  26      13.736 -14.034 -13.624  1.00 92.56           H  
ATOM    417  C   GLY A  26      15.310 -14.343 -12.219  1.00 92.56           C  
ATOM    418  O   GLY A  26      16.357 -14.119 -12.825  1.00 92.56           O  
ATOM    419  N   ILE A  27      15.208 -14.214 -10.891  1.00 93.94           N  
ATOM    420  H   ILE A  27      14.319 -14.411 -10.453  1.00 93.94           H  
ATOM    421  CA  ILE A  27      16.336 -13.929  -9.992  1.00 93.94           C  
ATOM    422  HA  ILE A  27      17.215 -13.674 -10.584  1.00 93.94           H  
ATOM    423  C   ILE A  27      16.669 -15.190  -9.196  1.00 93.94           C  
ATOM    424  CB  ILE A  27      16.033 -12.723  -9.077  1.00 93.94           C  
ATOM    425  HB  ILE A  27      15.128 -12.931  -8.507  1.00 93.94           H  
ATOM    426  O   ILE A  27      15.803 -15.788  -8.562  1.00 93.94           O  
ATOM    427  CG1 ILE A  27      15.788 -11.476  -9.960  1.00 93.94           C  
ATOM    428 HG12 ILE A  27      14.929 -11.656 -10.606  1.00 93.94           H  
ATOM    429 HG13 ILE A  27      16.657 -11.304 -10.596  1.00 93.94           H  
ATOM    430  CG2 ILE A  27      17.190 -12.492  -8.082  1.00 93.94           C  
ATOM    431 HG21 ILE A  27      16.971 -11.649  -7.427  1.00 93.94           H  
ATOM    432 HG22 ILE A  27      18.116 -12.303  -8.625  1.00 93.94           H  
ATOM    433 HG23 ILE A  27      17.323 -13.362  -7.439  1.00 93.94           H  
ATOM    434  CD1 ILE A  27      15.499 -10.201  -9.171  1.00 93.94           C  
ATOM    435 HD11 ILE A  27      14.755 -10.394  -8.398  1.00 93.94           H  
ATOM    436 HD12 ILE A  27      16.421  -9.855  -8.703  1.00 93.94           H  
ATOM    437 HD13 ILE A  27      15.140  -9.429  -9.852  1.00 93.94           H  
ATOM    438  N   THR A  28      17.931 -15.602  -9.244  1.00 94.75           N  
ATOM    439  H   THR A  28      18.576 -15.121  -9.855  1.00 94.75           H  
ATOM    440  CA  THR A  28      18.412 -16.807  -8.566  1.00 94.75           C  
ATOM    441  HA  THR A  28      17.624 -17.558  -8.608  1.00 94.75           H  
ATOM    442  C   THR A  28      18.738 -16.527  -7.099  1.00 94.75           C  
ATOM    443  CB  THR A  28      19.636 -17.384  -9.292  1.00 94.75           C  
ATOM    444  HB  THR A  28      20.492 -16.726  -9.146  1.00 94.75           H  
ATOM    445  O   THR A  28      19.456 -15.578  -6.777  1.00 94.75           O  
ATOM    446  CG2 THR A  28      20.002 -18.785  -8.808  1.00 94.75           C  
ATOM    447 HG21 THR A  28      20.800 -19.184  -9.435  1.00 94.75           H  
ATOM    448 HG22 THR A  28      20.363 -18.740  -7.780  1.00 94.75           H  
ATOM    449 HG23 THR A  28      19.135 -19.442  -8.868  1.00 94.75           H  
ATOM    450  OG1 THR A  28      19.379 -17.484 -10.673  1.00 94.75           O  
ATOM    451  HG1 THR A  28      19.537 -16.608 -11.032  1.00 94.75           H  
ATOM    452  N   ASN A  29      18.276 -17.400  -6.206  1.00 95.25           N  
ATOM    453  H   ASN A  29      17.666 -18.140  -6.524  1.00 95.25           H  
ATOM    454  CA  ASN A  29      18.635 -17.371  -4.789  1.00 95.25           C  
ATOM    455  HA  ASN A  29      18.870 -16.344  -4.509  1.00 95.25           H  
ATOM    456  C   ASN A  29      19.888 -18.217  -4.497  1.00 95.25           C  
ATOM    457  CB  ASN A  29      17.430 -17.813  -3.947  1.00 95.25           C  
ATOM    458  HB2 ASN A  29      17.745 -17.952  -2.912  1.00 95.25           H  
ATOM    459  HB3 ASN A  29      17.067 -18.771  -4.320  1.00 95.25           H  
ATOM    460  O   ASN A  29      20.314 -19.051  -5.300  1.00 95.25           O  
ATOM    461  CG  ASN A  29      16.277 -16.825  -3.933  1.00 95.25           C  
ATOM    462  ND2 ASN A  29      15.220 -17.200  -3.259  1.00 95.25           N  
ATOM    463 HD21 ASN A  29      15.271 -18.014  -2.662  1.00 95.25           H  
ATOM    464 HD22 ASN A  29      14.447 -16.562  -3.136  1.00 95.25           H  
ATOM    465  OD1 ASN A  29      16.323 -15.736  -4.483  1.00 95.25           O  
ATOM    466  N   VAL A  30      20.506 -18.001  -3.337  1.00 96.31           N  
ATOM    467  H   VAL A  30      20.122 -17.293  -2.728  1.00 96.31           H  
ATOM    468  CA  VAL A  30      21.583 -18.859  -2.827  1.00 96.31           C  
ATOM    469  HA  VAL A  30      22.342 -18.943  -3.605  1.00 96.31           H  
ATOM    470  C   VAL A  30      21.066 -20.271  -2.540  1.00 96.31           C  
ATOM    471  CB  VAL A  30      22.266 -18.274  -1.575  1.00 96.31           C  
ATOM    472  HB  VAL A  30      23.062 -18.958  -1.279  1.00 96.31           H  
ATOM    473  O   VAL A  30      19.897 -20.470  -2.200  1.00 96.31           O  
ATOM    474  CG1 VAL A  30      22.925 -16.926  -1.877  1.00 96.31           C  
ATOM    475 HG11 VAL A  30      23.435 -16.557  -0.988  1.00 96.31           H  
ATOM    476 HG12 VAL A  30      23.661 -17.050  -2.672  1.00 96.31           H  
ATOM    477 HG13 VAL A  30      22.173 -16.193  -2.171  1.00 96.31           H  
ATOM    478  CG2 VAL A  30      21.327 -18.115  -0.377  1.00 96.31           C  
ATOM    479 HG21 VAL A  30      20.488 -17.468  -0.634  1.00 96.31           H  
ATOM    480 HG22 VAL A  30      21.868 -17.675   0.461  1.00 96.31           H  
ATOM    481 HG23 VAL A  30      20.952 -19.091  -0.068  1.00 96.31           H  
ATOM    482  N   THR A  31      21.957 -21.259  -2.642  1.00 94.12           N  
ATOM    483  H   THR A  31      22.895 -21.059  -2.957  1.00 94.12           H  
ATOM    484  CA  THR A  31      21.630 -22.652  -2.320  1.00 94.12           C  
ATOM    485  HA  THR A  31      20.824 -22.955  -2.988  1.00 94.12           H  
ATOM    486  C   THR A  31      21.144 -22.790  -0.874  1.00 94.12           C  
ATOM    487  CB  THR A  31      22.829 -23.572  -2.572  1.00 94.12           C  
ATOM    488  HB  THR A  31      23.645 -23.299  -1.903  1.00 94.12           H  
ATOM    489  O   THR A  31      21.750 -22.237   0.043  1.00 94.12           O  
ATOM    490  CG2 THR A  31      22.502 -25.053  -2.380  1.00 94.12           C  
ATOM    491 HG21 THR A  31      22.301 -25.256  -1.328  1.00 94.12           H  
ATOM    492 HG22 THR A  31      21.625 -25.322  -2.968  1.00 94.12           H  
ATOM    493 HG23 THR A  31      23.351 -25.660  -2.695  1.00 94.12           H  
ATOM    494  OG1 THR A  31      23.262 -23.413  -3.904  1.00 94.12           O  
ATOM    495  HG1 THR A  31      22.514 -23.637  -4.463  1.00 94.12           H  
ATOM    496  N   GLY A  32      20.056 -23.532  -0.667  1.00 94.25           N  
ATOM    497  H   GLY A  32      19.593 -23.924  -1.475  1.00 94.25           H  
ATOM    498  CA  GLY A  32      19.385 -23.708   0.623  1.00 94.25           C  
ATOM    499  HA2 GLY A  32      18.885 -24.676   0.618  1.00 94.25           H  
ATOM    500  HA3 GLY A  32      20.125 -23.705   1.423  1.00 94.25           H  
ATOM    501  C   GLY A  32      18.327 -22.646   0.952  1.00 94.25           C  
ATOM    502  O   GLY A  32      17.632 -22.797   1.955  1.00 94.25           O  
ATOM    503  N   LYS A  33      18.186 -21.599   0.126  1.00 92.94           N  
ATOM    504  H   LYS A  33      18.806 -21.555  -0.670  1.00 92.94           H  
ATOM    505  CA  LYS A  33      17.175 -20.531   0.254  1.00 92.94           C  
ATOM    506  HA  LYS A  33      16.459 -20.806   1.029  1.00 92.94           H  
ATOM    507  C   LYS A  33      16.352 -20.340  -1.020  1.00 92.94           C  
ATOM    508  CB  LYS A  33      17.835 -19.220   0.681  1.00 92.94           C  
ATOM    509  HB2 LYS A  33      18.568 -18.922  -0.069  1.00 92.94           H  
ATOM    510  HB3 LYS A  33      17.063 -18.451   0.720  1.00 92.94           H  
ATOM    511  O   LYS A  33      15.801 -19.274  -1.283  1.00 92.94           O  
ATOM    512  CG  LYS A  33      18.493 -19.305   2.062  1.00 92.94           C  
ATOM    513  HG2 LYS A  33      19.407 -19.897   2.012  1.00 92.94           H  
ATOM    514  HG3 LYS A  33      17.801 -19.750   2.777  1.00 92.94           H  
ATOM    515  CD  LYS A  33      18.811 -17.876   2.482  1.00 92.94           C  
ATOM    516  HD2 LYS A  33      19.489 -17.444   1.746  1.00 92.94           H  
ATOM    517  HD3 LYS A  33      17.880 -17.310   2.488  1.00 92.94           H  
ATOM    518  CE  LYS A  33      19.423 -17.779   3.869  1.00 92.94           C  
ATOM    519  HE2 LYS A  33      20.360 -18.336   3.882  1.00 92.94           H  
ATOM    520  HE3 LYS A  33      18.730 -18.224   4.583  1.00 92.94           H  
ATOM    521  NZ  LYS A  33      19.648 -16.350   4.171  1.00 92.94           N  
ATOM    522  HZ1 LYS A  33      20.099 -16.216   5.065  1.00 92.94           H  
ATOM    523  HZ2 LYS A  33      20.205 -15.947   3.432  1.00 92.94           H  
ATOM    524  HZ3 LYS A  33      18.762 -15.864   4.158  1.00 92.94           H  
ATOM    525  N   GLU A  34      16.239 -21.376  -1.842  1.00 92.38           N  
ATOM    526  H   GLU A  34      16.699 -22.237  -1.582  1.00 92.38           H  
ATOM    527  CA  GLU A  34      15.560 -21.328  -3.142  1.00 92.38           C  
ATOM    528  HA  GLU A  34      16.011 -20.545  -3.751  1.00 92.38           H  
ATOM    529  C   GLU A  34      14.065 -20.998  -3.026  1.00 92.38           C  
ATOM    530  CB  GLU A  34      15.723 -22.665  -3.887  1.00 92.38           C  
ATOM    531  HB2 GLU A  34      15.202 -23.458  -3.350  1.00 92.38           H  
ATOM    532  HB3 GLU A  34      15.231 -22.559  -4.854  1.00 92.38           H  
ATOM    533  O   GLU A  34      13.451 -20.558  -3.994  1.00 92.38           O  
ATOM    534  CG  GLU A  34      17.179 -23.082  -4.160  1.00 92.38           C  
ATOM    535  HG2 GLU A  34      17.758 -22.199  -4.432  1.00 92.38           H  
ATOM    536  HG3 GLU A  34      17.172 -23.746  -5.025  1.00 92.38           H  
ATOM    537  CD  GLU A  34      17.866 -23.822  -2.999  1.00 92.38           C  
ATOM    538  OE1 GLU A  34      18.997 -24.314  -3.200  1.00 92.38           O  
ATOM    539  OE2 GLU A  34      17.302 -23.892  -1.884  1.00 92.38           O  
ATOM    540  N   LYS A  35      13.476 -21.218  -1.845  1.00 88.81           N  
ATOM    541  H   LYS A  35      14.066 -21.550  -1.096  1.00 88.81           H  
ATOM    542  CA  LYS A  35      12.069 -20.921  -1.543  1.00 88.81           C  
ATOM    543  HA  LYS A  35      11.522 -20.789  -2.477  1.00 88.81           H  
ATOM    544  C   LYS A  35      11.872 -19.611  -0.780  1.00 88.81           C  
ATOM    545  CB  LYS A  35      11.453 -22.088  -0.765  1.00 88.81           C  
ATOM    546  HB2 LYS A  35      12.007 -22.228   0.163  1.00 88.81           H  
ATOM    547  HB3 LYS A  35      10.422 -21.838  -0.513  1.00 88.81           H  
ATOM    548  O   LYS A  35      10.726 -19.209  -0.588  1.00 88.81           O  
ATOM    549  CG  LYS A  35      11.456 -23.391  -1.573  1.00 88.81           C  
ATOM    550  HG2 LYS A  35      10.906 -23.244  -2.502  1.00 88.81           H  
ATOM    551  HG3 LYS A  35      12.480 -23.682  -1.806  1.00 88.81           H  
ATOM    552  CD  LYS A  35      10.796 -24.504  -0.758  1.00 88.81           C  
ATOM    553  HD2 LYS A  35      11.337 -24.619   0.181  1.00 88.81           H  
ATOM    554  HD3 LYS A  35       9.762 -24.232  -0.546  1.00 88.81           H  
ATOM    555  CE  LYS A  35      10.846 -25.811  -1.548  1.00 88.81           C  
ATOM    556  HE2 LYS A  35      11.883 -26.006  -1.822  1.00 88.81           H  
ATOM    557  HE3 LYS A  35      10.274 -25.685  -2.468  1.00 88.81           H  
ATOM    558  NZ  LYS A  35      10.309 -26.935  -0.745  1.00 88.81           N  
ATOM    559  HZ1 LYS A  35      10.855 -27.041   0.097  1.00 88.81           H  
ATOM    560  HZ2 LYS A  35      10.353 -27.797  -1.269  1.00 88.81           H  
ATOM    561  HZ3 LYS A  35       9.350 -26.751  -0.485  1.00 88.81           H  
ATOM    562  N   ASP A  36      12.952 -18.974  -0.339  1.00 91.12           N  
ATOM    563  H   ASP A  36      13.870 -19.308  -0.596  1.00 91.12           H  
ATOM    564  CA  ASP A  36      12.876 -17.722   0.404  1.00 91.12           C  
ATOM    565  HA  ASP A  36      12.056 -17.793   1.119  1.00 91.12           H  
ATOM    566  C   ASP A  36      12.567 -16.566  -0.555  1.00 91.12           C  
ATOM    567  CB  ASP A  36      14.165 -17.461   1.203  1.00 91.12           C  
ATOM    568  HB2 ASP A  36      15.012 -17.475   0.518  1.00 91.12           H  
ATOM    569  HB3 ASP A  36      14.104 -16.459   1.628  1.00 91.12           H  
ATOM    570  O   ASP A  36      12.923 -16.583  -1.737  1.00 91.12           O  
ATOM    571  CG  ASP A  36      14.430 -18.441   2.357  1.00 91.12           C  
ATOM    572  OD1 ASP A  36      13.631 -19.386   2.545  1.00 91.12           O  
ATOM    573  OD2 ASP A  36      15.452 -18.229   3.051  1.00 91.12           O  
ATOM    574  N   SER A  37      11.908 -15.531  -0.043  1.00 92.00           N  
ATOM    575  H   SER A  37      11.691 -15.535   0.943  1.00 92.00           H  
ATOM    576  CA  SER A  37      11.691 -14.306  -0.810  1.00 92.00           C  
ATOM    577  HA  SER A  37      11.221 -14.575  -1.757  1.00 92.00           H  
ATOM    578  C   SER A  37      13.037 -13.606  -1.052  1.00 92.00           C  
ATOM    579  CB  SER A  37      10.728 -13.387  -0.057  1.00 92.00           C  
ATOM    580  HB2 SER A  37       9.733 -13.832  -0.053  1.00 92.00           H  
ATOM    581  HB3 SER A  37      11.068 -13.278   0.973  1.00 92.00           H  
ATOM    582  O   SER A  37      13.747 -13.336  -0.083  1.00 92.00           O  
ATOM    583  OG  SER A  37      10.671 -12.105  -0.650  1.00 92.00           O  
ATOM    584  HG  SER A  37      11.001 -11.490   0.010  1.00 92.00           H  
ATOM    585  N   PRO A  38      13.383 -13.217  -2.297  1.00 93.69           N  
ATOM    586  CA  PRO A  38      14.560 -12.383  -2.570  1.00 93.69           C  
ATOM    587  HA  PRO A  38      15.443 -12.814  -2.098  1.00 93.69           H  
ATOM    588  C   PRO A  38      14.397 -10.942  -2.054  1.00 93.69           C  
ATOM    589  CB  PRO A  38      14.724 -12.424  -4.092  1.00 93.69           C  
ATOM    590  HB2 PRO A  38      15.182 -11.519  -4.491  1.00 93.69           H  
ATOM    591  HB3 PRO A  38      15.316 -13.297  -4.369  1.00 93.69           H  
ATOM    592  O   PRO A  38      15.291 -10.109  -2.212  1.00 93.69           O  
ATOM    593  CG  PRO A  38      13.294 -12.601  -4.599  1.00 93.69           C  
ATOM    594  HG2 PRO A  38      12.796 -11.632  -4.639  1.00 93.69           H  
ATOM    595  HG3 PRO A  38      13.274 -13.089  -5.573  1.00 93.69           H  
ATOM    596  CD  PRO A  38      12.642 -13.472  -3.526  1.00 93.69           C  
ATOM    597  HD2 PRO A  38      11.590 -13.205  -3.421  1.00 93.69           H  
ATOM    598  HD3 PRO A  38      12.743 -14.524  -3.793  1.00 93.69           H  
ATOM    599  N   LEU A  39      13.237 -10.629  -1.471  1.00 93.94           N  
ATOM    600  H   LEU A  39      12.566 -11.374  -1.351  1.00 93.94           H  
ATOM    601  CA  LEU A  39      12.883  -9.337  -0.914  1.00 93.94           C  
ATOM    602  HA  LEU A  39      13.726  -8.658  -1.039  1.00 93.94           H  
ATOM    603  C   LEU A  39      12.602  -9.453   0.584  1.00 93.94           C  
ATOM    604  CB  LEU A  39      11.672  -8.770  -1.671  1.00 93.94           C  
ATOM    605  HB2 LEU A  39      11.376  -7.835  -1.196  1.00 93.94           H  
ATOM    606  HB3 LEU A  39      10.844  -9.473  -1.574  1.00 93.94           H  
ATOM    607  O   LEU A  39      11.907 -10.367   1.031  1.00 93.94           O  
ATOM    608  CG  LEU A  39      11.932  -8.506  -3.164  1.00 93.94           C  
ATOM    609  HG  LEU A  39      12.301  -9.410  -3.649  1.00 93.94           H  
ATOM    610  CD1 LEU A  39      10.648  -8.095  -3.866  1.00 93.94           C  
ATOM    611 HD11 LEU A  39      10.155  -7.289  -3.322  1.00 93.94           H  
ATOM    612 HD12 LEU A  39       9.986  -8.957  -3.956  1.00 93.94           H  
ATOM    613 HD13 LEU A  39      10.894  -7.772  -4.877  1.00 93.94           H  
ATOM    614  CD2 LEU A  39      12.945  -7.383  -3.387  1.00 93.94           C  
ATOM    615 HD21 LEU A  39      13.054  -7.176  -4.451  1.00 93.94           H  
ATOM    616 HD22 LEU A  39      12.629  -6.478  -2.867  1.00 93.94           H  
ATOM    617 HD23 LEU A  39      13.919  -7.697  -3.011  1.00 93.94           H  
ATOM    618  N   THR A  40      13.095  -8.475   1.331  1.00 93.25           N  
ATOM    619  H   THR A  40      13.589  -7.741   0.845  1.00 93.25           H  
ATOM    620  CA  THR A  40      12.873  -8.282   2.759  1.00 93.25           C  
ATOM    621  HA  THR A  40      12.304  -9.131   3.135  1.00 93.25           H  
ATOM    622  C   THR A  40      12.048  -7.019   3.018  1.00 93.25           C  
ATOM    623  CB  THR A  40      14.201  -8.318   3.524  1.00 93.25           C  
ATOM    624  HB  THR A  40      14.773  -9.177   3.173  1.00 93.25           H  
ATOM    625  O   THR A  40      11.778  -6.209   2.125  1.00 93.25           O  
ATOM    626  CG2 THR A  40      15.062  -7.068   3.360  1.00 93.25           C  
ATOM    627 HG21 THR A  40      15.262  -6.894   2.302  1.00 93.25           H  
ATOM    628 HG22 THR A  40      16.013  -7.217   3.870  1.00 93.25           H  
ATOM    629 HG23 THR A  40      14.559  -6.200   3.787  1.00 93.25           H  
ATOM    630  OG1 THR A  40      13.948  -8.518   4.897  1.00 93.25           O  
ATOM    631  HG1 THR A  40      14.490  -9.275   5.133  1.00 93.25           H  
ATOM    632  N   ARG A  41      11.603  -6.871   4.263  1.00 91.00           N  
ATOM    633  H   ARG A  41      11.967  -7.524   4.942  1.00 91.00           H  
ATOM    634  CA  ARG A  41      10.737  -5.779   4.718  1.00 91.00           C  
ATOM    635  HA  ARG A  41       9.802  -5.827   4.160  1.00 91.00           H  
ATOM    636  C   ARG A  41      11.342  -4.392   4.455  1.00 91.00           C  
ATOM    637  CB  ARG A  41      10.423  -6.000   6.203  1.00 91.00           C  
ATOM    638  HB2 ARG A  41       9.691  -5.255   6.516  1.00 91.00           H  
ATOM    639  HB3 ARG A  41       9.977  -6.987   6.326  1.00 91.00           H  
ATOM    640  O   ARG A  41      12.558  -4.219   4.521  1.00 91.00           O  
ATOM    641  CG  ARG A  41      11.644  -5.872   7.122  1.00 91.00           C  
ATOM    642  HG2 ARG A  41      12.034  -4.855   7.069  1.00 91.00           H  
ATOM    643  HG3 ARG A  41      12.422  -6.572   6.818  1.00 91.00           H  
ATOM    644  CD  ARG A  41      11.237  -6.168   8.563  1.00 91.00           C  
ATOM    645  HD2 ARG A  41      10.917  -7.208   8.630  1.00 91.00           H  
ATOM    646  HD3 ARG A  41      10.396  -5.526   8.827  1.00 91.00           H  
ATOM    647  NE  ARG A  41      12.361  -5.917   9.483  1.00 91.00           N  
ATOM    648  HE  ARG A  41      13.197  -5.529   9.072  1.00 91.00           H  
ATOM    649  NH1 ARG A  41      11.322  -6.668  11.377  1.00 91.00           N  
ATOM    650 HH11 ARG A  41      10.525  -6.910  10.806  1.00 91.00           H  
ATOM    651 HH12 ARG A  41      11.313  -6.844  12.372  1.00 91.00           H  
ATOM    652  NH2 ARG A  41      13.393  -5.826  11.510  1.00 91.00           N  
ATOM    653 HH21 ARG A  41      13.377  -5.988  12.507  1.00 91.00           H  
ATOM    654 HH22 ARG A  41      14.205  -5.416  11.074  1.00 91.00           H  
ATOM    655  CZ  ARG A  41      12.356  -6.139  10.783  1.00 91.00           C  
ATOM    656  N   SER A  42      10.490  -3.394   4.234  1.00 86.50           N  
ATOM    657  H   SER A  42       9.499  -3.593   4.247  1.00 86.50           H  
ATOM    658  CA  SER A  42      10.864  -1.976   4.258  1.00 86.50           C  
ATOM    659  HA  SER A  42      11.797  -1.865   4.811  1.00 86.50           H  
ATOM    660  C   SER A  42       9.791  -1.173   4.982  1.00 86.50           C  
ATOM    661  CB  SER A  42      11.092  -1.416   2.851  1.00 86.50           C  
ATOM    662  HB2 SER A  42      11.859  -2.001   2.344  1.00 86.50           H  
ATOM    663  HB3 SER A  42      10.152  -1.483   2.304  1.00 86.50           H  
ATOM    664  O   SER A  42       8.602  -1.470   4.924  1.00 86.50           O  
ATOM    665  OG  SER A  42      11.479  -0.052   2.899  1.00 86.50           O  
ATOM    666  HG  SER A  42      11.769   0.226   2.028  1.00 86.50           H  
ATOM    667  N   PHE A  43      10.226  -0.125   5.664  1.00 84.06           N  
ATOM    668  H   PHE A  43      11.210   0.096   5.606  1.00 84.06           H  
ATOM    669  CA  PHE A  43       9.364   0.774   6.426  1.00 84.06           C  
ATOM    670  HA  PHE A  43       8.403   0.292   6.601  1.00 84.06           H  
ATOM    671  C   PHE A  43       9.053   2.054   5.639  1.00 84.06           C  
ATOM    672  CB  PHE A  43      10.024   0.995   7.792  1.00 84.06           C  
ATOM    673  HB2 PHE A  43       9.450   1.708   8.384  1.00 84.06           H  
ATOM    674  HB3 PHE A  43      11.013   1.429   7.645  1.00 84.06           H  
ATOM    675  O   PHE A  43       8.708   3.080   6.217  1.00 84.06           O  
ATOM    676  CG  PHE A  43      10.138  -0.284   8.597  1.00 84.06           C  
ATOM    677  CD1 PHE A  43       8.995  -0.843   9.201  1.00 84.06           C  
ATOM    678  HD1 PHE A  43       8.038  -0.354   9.100  1.00 84.06           H  
ATOM    679  CD2 PHE A  43      11.381  -0.931   8.718  1.00 84.06           C  
ATOM    680  HD2 PHE A  43      12.257  -0.509   8.248  1.00 84.06           H  
ATOM    681  CE1 PHE A  43       9.099  -2.041   9.929  1.00 84.06           C  
ATOM    682  HE1 PHE A  43       8.216  -2.469  10.380  1.00 84.06           H  
ATOM    683  CE2 PHE A  43      11.485  -2.127   9.449  1.00 84.06           C  
ATOM    684  HE2 PHE A  43      12.444  -2.616   9.541  1.00 84.06           H  
ATOM    685  CZ  PHE A  43      10.344  -2.681  10.057  1.00 84.06           C  
ATOM    686  HZ  PHE A  43      10.416  -3.600  10.619  1.00 84.06           H  
ATOM    687  N   ILE A  44       9.218   2.007   4.314  1.00 84.88           N  
ATOM    688  H   ILE A  44       9.516   1.132   3.906  1.00 84.88           H  
ATOM    689  CA  ILE A  44       8.907   3.105   3.402  1.00 84.88           C  
ATOM    690  HA  ILE A  44       8.669   3.996   3.983  1.00 84.88           H  
ATOM    691  C   ILE A  44       7.649   2.727   2.622  1.00 84.88           C  
ATOM    692  CB  ILE A  44      10.107   3.464   2.497  1.00 84.88           C  
ATOM    693  HB  ILE A  44      10.267   2.656   1.782  1.00 84.88           H  
ATOM    694  O   ILE A  44       7.714   2.252   1.486  1.00 84.88           O  
ATOM    695  CG1 ILE A  44      11.404   3.649   3.318  1.00 84.88           C  
ATOM    696 HG12 ILE A  44      11.644   2.715   3.827  1.00 84.88           H  
ATOM    697 HG13 ILE A  44      11.248   4.416   4.077  1.00 84.88           H  
ATOM    698  CG2 ILE A  44       9.778   4.759   1.727  1.00 84.88           C  
ATOM    699 HG21 ILE A  44      10.497   4.908   0.922  1.00 84.88           H  
ATOM    700 HG22 ILE A  44       8.783   4.710   1.285  1.00 84.88           H  
ATOM    701 HG23 ILE A  44       9.808   5.613   2.403  1.00 84.88           H  
ATOM    702  CD1 ILE A  44      12.631   4.026   2.479  1.00 84.88           C  
ATOM    703 HD11 ILE A  44      12.758   3.314   1.663  1.00 84.88           H  
ATOM    704 HD12 ILE A  44      13.519   4.002   3.111  1.00 84.88           H  
ATOM    705 HD13 ILE A  44      12.522   5.032   2.074  1.00 84.88           H  
ATOM    706  N   ALA A  45       6.497   2.928   3.252  1.00 88.62           N  
ATOM    707  H   ALA A  45       6.490   3.219   4.219  1.00 88.62           H  
ATOM    708  CA  ALA A  45       5.213   2.889   2.581  1.00 88.62           C  
ATOM    709  HA  ALA A  45       5.376   3.188   1.546  1.00 88.62           H  
ATOM    710  C   ALA A  45       4.264   3.928   3.193  1.00 88.62           C  
ATOM    711  CB  ALA A  45       4.667   1.451   2.567  1.00 88.62           C  
ATOM    712  HB1 ALA A  45       4.494   1.072   3.574  1.00 88.62           H  
ATOM    713  HB2 ALA A  45       5.387   0.784   2.092  1.00 88.62           H  
ATOM    714  HB3 ALA A  45       3.731   1.412   2.011  1.00 88.62           H  
ATOM    715  O   ALA A  45       4.392   4.342   4.345  1.00 88.62           O  
ATOM    716  N   GLY A  46       3.325   4.402   2.391  1.00 93.25           N  
ATOM    717  H   GLY A  46       3.268   4.052   1.445  1.00 93.25           H  
ATOM    718  CA  GLY A  46       2.388   5.437   2.795  1.00 93.25           C  
ATOM    719  HA2 GLY A  46       1.759   5.054   3.599  1.00 93.25           H  
ATOM    720  HA3 GLY A  46       2.921   6.315   3.162  1.00 93.25           H  
ATOM    721  C   GLY A  46       1.504   5.849   1.637  1.00 93.25           C  
ATOM    722  O   GLY A  46       1.816   5.599   0.471  1.00 93.25           O  
ATOM    723  N   GLY A  47       0.378   6.457   1.960  1.00 95.31           N  
ATOM    724  H   GLY A  47       0.192   6.689   2.925  1.00 95.31           H  
ATOM    725  CA  GLY A  47      -0.631   6.772   0.971  1.00 95.31           C  
ATOM    726  HA2 GLY A  47      -0.161   7.165   0.069  1.00 95.31           H  
ATOM    727  HA3 GLY A  47      -1.173   5.863   0.711  1.00 95.31           H  
ATOM    728  C   GLY A  47      -1.629   7.792   1.469  1.00 95.31           C  
ATOM    729  O   GLY A  47      -1.582   8.237   2.616  1.00 95.31           O  
ATOM    730  N   GLY A  48      -2.533   8.150   0.575  1.00 97.69           N  
ATOM    731  H   GLY A  48      -2.532   7.679  -0.319  1.00 97.69           H  
ATOM    732  CA  GLY A  48      -3.694   8.952   0.902  1.00 97.69           C  
ATOM    733  HA2 GLY A  48      -3.527   9.999   0.647  1.00 97.69           H  
ATOM    734  HA3 GLY A  48      -3.887   8.874   1.972  1.00 97.69           H  
ATOM    735  C   GLY A  48      -4.911   8.438   0.160  1.00 97.69           C  
ATOM    736  O   GLY A  48      -4.788   7.814  -0.897  1.00 97.69           O  
ATOM    737  N   ALA A  49      -6.084   8.702   0.715  1.00 98.06           N  
ATOM    738  H   ALA A  49      -6.103   9.244   1.568  1.00 98.06           H  
ATOM    739  CA  ALA A  49      -7.344   8.298   0.119  1.00 98.06           C  
ATOM    740  HA  ALA A  49      -7.171   8.081  -0.935  1.00 98.06           H  
ATOM    741  C   ALA A  49      -8.370   9.428   0.175  1.00 98.06           C  
ATOM    742  CB  ALA A  49      -7.838   7.014   0.798  1.00 98.06           C  
ATOM    743  HB1 ALA A  49      -8.687   6.616   0.243  1.00 98.06           H  
ATOM    744  HB2 ALA A  49      -7.044   6.267   0.800  1.00 98.06           H  
ATOM    745  HB3 ALA A  49      -8.144   7.228   1.822  1.00 98.06           H  
ATOM    746  O   ALA A  49      -8.364  10.235   1.104  1.00 98.06           O  
ATOM    747  N   PHE A  50      -9.262   9.462  -0.809  1.00 98.25           N  
ATOM    748  H   PHE A  50      -9.200   8.751  -1.524  1.00 98.25           H  
ATOM    749  CA  PHE A  50     -10.462  10.293  -0.797  1.00 98.25           C  
ATOM    750  HA  PHE A  50     -10.528  10.845   0.140  1.00 98.25           H  
ATOM    751  C   PHE A  50     -11.677   9.380  -0.890  1.00 98.25           C  
ATOM    752  CB  PHE A  50     -10.430  11.308  -1.942  1.00 98.25           C  
ATOM    753  HB2 PHE A  50     -10.270  10.779  -2.882  1.00 98.25           H  
ATOM    754  HB3 PHE A  50      -9.586  11.981  -1.791  1.00 98.25           H  
ATOM    755  O   PHE A  50     -11.738   8.516  -1.769  1.00 98.25           O  
ATOM    756  CG  PHE A  50     -11.705  12.126  -2.042  1.00 98.25           C  
ATOM    757  CD1 PHE A  50     -12.713  11.764  -2.955  1.00 98.25           C  
ATOM    758  HD1 PHE A  50     -12.580  10.904  -3.595  1.00 98.25           H  
ATOM    759  CD2 PHE A  50     -11.912  13.218  -1.182  1.00 98.25           C  
ATOM    760  HD2 PHE A  50     -11.158  13.480  -0.454  1.00 98.25           H  
ATOM    761  CE1 PHE A  50     -13.909  12.503  -3.014  1.00 98.25           C  
ATOM    762  HE1 PHE A  50     -14.689  12.212  -3.703  1.00 98.25           H  
ATOM    763  CE2 PHE A  50     -13.105  13.957  -1.239  1.00 98.25           C  
ATOM    764  HE2 PHE A  50     -13.263  14.782  -0.560  1.00 98.25           H  
ATOM    765  CZ  PHE A  50     -14.104  13.601  -2.159  1.00 98.25           C  
ATOM    766  HZ  PHE A  50     -15.031  14.155  -2.190  1.00 98.25           H  
ATOM    767  N   GLY A  51     -12.618   9.559   0.031  1.00 97.31           N  
ATOM    768  H   GLY A  51     -12.532  10.316   0.694  1.00 97.31           H  
ATOM    769  CA  GLY A  51     -13.695   8.612   0.231  1.00 97.31           C  
ATOM    770  HA2 GLY A  51     -13.871   8.045  -0.683  1.00 97.31           H  
ATOM    771  HA3 GLY A  51     -13.410   7.922   1.025  1.00 97.31           H  
ATOM    772  C   GLY A  51     -15.013   9.219   0.648  1.00 97.31           C  
ATOM    773  O   GLY A  51     -15.149  10.411   0.922  1.00 97.31           O  
ATOM    774  N   TYR A  52     -15.985   8.328   0.687  1.00 95.81           N  
ATOM    775  H   TYR A  52     -15.741   7.373   0.466  1.00 95.81           H  
ATOM    776  CA  TYR A  52     -17.373   8.566   0.995  1.00 95.81           C  
ATOM    777  HA  TYR A  52     -17.514   9.576   1.381  1.00 95.81           H  
ATOM    778  C   TYR A  52     -17.815   7.554   2.051  1.00 95.81           C  
ATOM    779  CB  TYR A  52     -18.150   8.411  -0.309  1.00 95.81           C  
ATOM    780  HB2 TYR A  52     -17.924   7.440  -0.748  1.00 95.81           H  
ATOM    781  HB3 TYR A  52     -17.818   9.175  -1.012  1.00 95.81           H  
ATOM    782  O   TYR A  52     -17.526   6.361   1.925  1.00 95.81           O  
ATOM    783  CG  TYR A  52     -19.637   8.526  -0.128  1.00 95.81           C  
ATOM    784  CD1 TYR A  52     -20.412   7.367   0.054  1.00 95.81           C  
ATOM    785  HD1 TYR A  52     -19.946   6.394   0.085  1.00 95.81           H  
ATOM    786  CD2 TYR A  52     -20.244   9.788  -0.191  1.00 95.81           C  
ATOM    787  HD2 TYR A  52     -19.650  10.673  -0.363  1.00 95.81           H  
ATOM    788  CE1 TYR A  52     -21.803   7.477   0.202  1.00 95.81           C  
ATOM    789  HE1 TYR A  52     -22.412   6.592   0.316  1.00 95.81           H  
ATOM    790  CE2 TYR A  52     -21.637   9.884  -0.081  1.00 95.81           C  
ATOM    791  HE2 TYR A  52     -22.105  10.840  -0.264  1.00 95.81           H  
ATOM    792  OH  TYR A  52     -23.760   8.802   0.409  1.00 95.81           O  
ATOM    793  HH  TYR A  52     -24.081   9.588   0.857  1.00 95.81           H  
ATOM    794  CZ  TYR A  52     -22.420   8.740   0.201  1.00 95.81           C  
ATOM    795  N   LYS A  53     -18.495   8.025   3.094  1.00 93.75           N  
ATOM    796  H   LYS A  53     -18.711   9.012   3.110  1.00 93.75           H  
ATOM    797  CA  LYS A  53     -19.093   7.207   4.147  1.00 93.75           C  
ATOM    798  HA  LYS A  53     -18.880   6.155   3.954  1.00 93.75           H  
ATOM    799  C   LYS A  53     -20.611   7.371   4.121  1.00 93.75           C  
ATOM    800  CB  LYS A  53     -18.487   7.577   5.511  1.00 93.75           C  
ATOM    801  HB2 LYS A  53     -18.673   8.630   5.719  1.00 93.75           H  
ATOM    802  HB3 LYS A  53     -17.408   7.424   5.474  1.00 93.75           H  
ATOM    803  O   LYS A  53     -21.104   8.497   4.066  1.00 93.75           O  
ATOM    804  CG  LYS A  53     -19.100   6.725   6.634  1.00 93.75           C  
ATOM    805  HG2 LYS A  53     -20.133   7.035   6.789  1.00 93.75           H  
ATOM    806  HG3 LYS A  53     -19.107   5.679   6.326  1.00 93.75           H  
ATOM    807  CD  LYS A  53     -18.354   6.839   7.968  1.00 93.75           C  
ATOM    808  HD2 LYS A  53     -17.320   6.520   7.837  1.00 93.75           H  
ATOM    809  HD3 LYS A  53     -18.388   7.865   8.333  1.00 93.75           H  
ATOM    810  CE  LYS A  53     -19.078   5.902   8.939  1.00 93.75           C  
ATOM    811  HE2 LYS A  53     -20.039   6.341   9.209  1.00 93.75           H  
ATOM    812  HE3 LYS A  53     -19.310   4.979   8.409  1.00 93.75           H  
ATOM    813  NZ  LYS A  53     -18.302   5.555  10.146  1.00 93.75           N  
ATOM    814  HZ1 LYS A  53     -17.515   4.977   9.888  1.00 93.75           H  
ATOM    815  HZ2 LYS A  53     -18.884   4.971  10.730  1.00 93.75           H  
ATOM    816  HZ3 LYS A  53     -18.018   6.377  10.660  1.00 93.75           H  
ATOM    817  N   MET A  54     -21.308   6.244   4.191  1.00 92.88           N  
ATOM    818  H   MET A  54     -20.799   5.374   4.254  1.00 92.88           H  
ATOM    819  CA  MET A  54     -22.757   6.137   4.320  1.00 92.88           C  
ATOM    820  HA  MET A  54     -23.180   7.085   4.653  1.00 92.88           H  
ATOM    821  C   MET A  54     -23.051   5.068   5.365  1.00 92.88           C  
ATOM    822  CB  MET A  54     -23.337   5.788   2.950  1.00 92.88           C  
ATOM    823  HB2 MET A  54     -22.846   4.896   2.560  1.00 92.88           H  
ATOM    824  HB3 MET A  54     -23.126   6.636   2.299  1.00 92.88           H  
ATOM    825  O   MET A  54     -22.742   3.894   5.153  1.00 92.88           O  
ATOM    826  CG  MET A  54     -24.846   5.579   2.925  1.00 92.88           C  
ATOM    827  HG2 MET A  54     -25.125   4.794   3.627  1.00 92.88           H  
ATOM    828  HG3 MET A  54     -25.335   6.504   3.228  1.00 92.88           H  
ATOM    829  SD  MET A  54     -25.422   5.112   1.271  1.00 92.88           S  
ATOM    830  CE  MET A  54     -27.185   5.295   1.595  1.00 92.88           C  
ATOM    831  HE1 MET A  54     -27.482   4.676   2.441  1.00 92.88           H  
ATOM    832  HE2 MET A  54     -27.371   6.342   1.833  1.00 92.88           H  
ATOM    833  HE3 MET A  54     -27.769   5.017   0.717  1.00 92.88           H  
ATOM    834  N   ASP A  55     -23.592   5.498   6.502  1.00 89.75           N  
ATOM    835  H   ASP A  55     -23.895   6.459   6.570  1.00 89.75           H  
ATOM    836  CA  ASP A  55     -23.815   4.666   7.686  1.00 89.75           C  
ATOM    837  HA  ASP A  55     -24.031   5.331   8.522  1.00 89.75           H  
ATOM    838  C   ASP A  55     -22.544   3.880   8.078  1.00 89.75           C  
ATOM    839  CB  ASP A  55     -25.073   3.796   7.486  1.00 89.75           C  
ATOM    840  HB2 ASP A  55     -24.883   3.061   6.704  1.00 89.75           H  
ATOM    841  HB3 ASP A  55     -25.278   3.258   8.411  1.00 89.75           H  
ATOM    842  O   ASP A  55     -21.492   4.472   8.337  1.00 89.75           O  
ATOM    843  CG  ASP A  55     -26.322   4.599   7.113  1.00 89.75           C  
ATOM    844  OD1 ASP A  55     -26.466   5.743   7.603  1.00 89.75           O  
ATOM    845  OD2 ASP A  55     -27.127   4.049   6.332  1.00 89.75           O  
ATOM    846  N   ASP A  56     -22.615   2.549   8.075  1.00 92.56           N  
ATOM    847  H   ASP A  56     -23.523   2.140   7.903  1.00 92.56           H  
ATOM    848  CA  ASP A  56     -21.516   1.645   8.421  1.00 92.56           C  
ATOM    849  HA  ASP A  56     -20.904   2.109   9.195  1.00 92.56           H  
ATOM    850  C   ASP A  56     -20.593   1.326   7.232  1.00 92.56           C  
ATOM    851  CB  ASP A  56     -22.099   0.350   8.998  1.00 92.56           C  
ATOM    852  HB2 ASP A  56     -21.287  -0.354   9.179  1.00 92.56           H  
ATOM    853  HB3 ASP A  56     -22.759  -0.096   8.254  1.00 92.56           H  
ATOM    854  O   ASP A  56     -19.614   0.598   7.385  1.00 92.56           O  
ATOM    855  CG  ASP A  56     -22.863   0.531  10.313  1.00 92.56           C  
ATOM    856  OD1 ASP A  56     -22.557   1.484  11.066  1.00 92.56           O  
ATOM    857  OD2 ASP A  56     -23.746  -0.328  10.547  1.00 92.56           O  
ATOM    858  N   ILE A  57     -20.875   1.832   6.027  1.00 96.00           N  
ATOM    859  H   ILE A  57     -21.651   2.472   5.948  1.00 96.00           H  
ATOM    860  CA  ILE A  57     -20.100   1.525   4.820  1.00 96.00           C  
ATOM    861  HA  ILE A  57     -19.412   0.711   5.048  1.00 96.00           H  
ATOM    862  C   ILE A  57     -19.240   2.718   4.415  1.00 96.00           C  
ATOM    863  CB  ILE A  57     -21.010   1.029   3.676  1.00 96.00           C  
ATOM    864  HB  ILE A  57     -21.740   1.810   3.465  1.00 96.00           H  
ATOM    865  O   ILE A  57     -19.716   3.845   4.282  1.00 96.00           O  
ATOM    866  CG1 ILE A  57     -21.794  -0.248   4.062  1.00 96.00           C  
ATOM    867 HG12 ILE A  57     -22.354  -0.065   4.979  1.00 96.00           H  
ATOM    868 HG13 ILE A  57     -22.526  -0.452   3.281  1.00 96.00           H  
ATOM    869  CG2 ILE A  57     -20.204   0.779   2.384  1.00 96.00           C  
ATOM    870 HG21 ILE A  57     -19.843   1.727   1.984  1.00 96.00           H  
ATOM    871 HG22 ILE A  57     -20.846   0.319   1.634  1.00 96.00           H  
ATOM    872 HG23 ILE A  57     -19.352   0.129   2.586  1.00 96.00           H  
ATOM    873  CD1 ILE A  57     -20.941  -1.512   4.255  1.00 96.00           C  
ATOM    874 HD11 ILE A  57     -21.573  -2.314   4.637  1.00 96.00           H  
ATOM    875 HD12 ILE A  57     -20.132  -1.324   4.961  1.00 96.00           H  
ATOM    876 HD13 ILE A  57     -20.516  -1.831   3.303  1.00 96.00           H  
ATOM    877  N   ARG A  58     -17.957   2.461   4.143  1.00 95.69           N  
ATOM    878  H   ARG A  58     -17.642   1.508   4.263  1.00 95.69           H  
ATOM    879  CA  ARG A  58     -17.058   3.443   3.521  1.00 95.69           C  
ATOM    880  HA  ARG A  58     -17.624   4.351   3.312  1.00 95.69           H  
ATOM    881  C   ARG A  58     -16.545   2.943   2.186  1.00 95.69           C  
ATOM    882  CB  ARG A  58     -15.892   3.835   4.434  1.00 95.69           C  
ATOM    883  HB2 ARG A  58     -15.342   4.629   3.929  1.00 95.69           H  
ATOM    884  HB3 ARG A  58     -15.208   2.995   4.553  1.00 95.69           H  
ATOM    885  O   ARG A  58     -16.203   1.772   2.055  1.00 95.69           O  
ATOM    886  CG  ARG A  58     -16.324   4.356   5.806  1.00 95.69           C  
ATOM    887  HG2 ARG A  58     -16.959   5.227   5.643  1.00 95.69           H  
ATOM    888  HG3 ARG A  58     -16.892   3.602   6.350  1.00 95.69           H  
ATOM    889  CD  ARG A  58     -15.107   4.784   6.633  1.00 95.69           C  
ATOM    890  HD2 ARG A  58     -15.454   5.408   7.457  1.00 95.69           H  
ATOM    891  HD3 ARG A  58     -14.434   5.370   6.008  1.00 95.69           H  
ATOM    892  NE  ARG A  58     -14.410   3.624   7.205  1.00 95.69           N  
ATOM    893  HE  ARG A  58     -14.987   2.824   7.420  1.00 95.69           H  
ATOM    894  NH1 ARG A  58     -12.562   4.696   8.042  1.00 95.69           N  
ATOM    895 HH11 ARG A  58     -12.944   5.559   7.682  1.00 95.69           H  
ATOM    896 HH12 ARG A  58     -11.804   4.691   8.709  1.00 95.69           H  
ATOM    897  NH2 ARG A  58     -12.903   2.530   8.470  1.00 95.69           N  
ATOM    898 HH21 ARG A  58     -13.671   1.895   8.634  1.00 95.69           H  
ATOM    899 HH22 ARG A  58     -12.106   2.489   9.089  1.00 95.69           H  
ATOM    900  CZ  ARG A  58     -13.289   3.625   7.892  1.00 95.69           C  
ATOM    901  N   VAL A  59     -16.432   3.840   1.219  1.00 97.94           N  
ATOM    902  H   VAL A  59     -16.736   4.784   1.413  1.00 97.94           H  
ATOM    903  CA  VAL A  59     -15.807   3.582  -0.078  1.00 97.94           C  
ATOM    904  HA  VAL A  59     -15.299   2.618  -0.034  1.00 97.94           H  
ATOM    905  C   VAL A  59     -14.772   4.665  -0.334  1.00 97.94           C  
ATOM    906  CB  VAL A  59     -16.848   3.525  -1.212  1.00 97.94           C  
ATOM    907  HB  VAL A  59     -17.322   4.502  -1.314  1.00 97.94           H  
ATOM    908  O   VAL A  59     -15.093   5.844  -0.223  1.00 97.94           O  
ATOM    909  CG1 VAL A  59     -16.198   3.159  -2.554  1.00 97.94           C  
ATOM    910 HG11 VAL A  59     -15.457   3.908  -2.833  1.00 97.94           H  
ATOM    911 HG12 VAL A  59     -16.959   3.124  -3.333  1.00 97.94           H  
ATOM    912 HG13 VAL A  59     -15.714   2.185  -2.480  1.00 97.94           H  
ATOM    913  CG2 VAL A  59     -17.944   2.489  -0.921  1.00 97.94           C  
ATOM    914 HG21 VAL A  59     -18.609   2.395  -1.780  1.00 97.94           H  
ATOM    915 HG22 VAL A  59     -17.495   1.522  -0.696  1.00 97.94           H  
ATOM    916 HG23 VAL A  59     -18.541   2.809  -0.067  1.00 97.94           H  
ATOM    917  N   ASP A  60     -13.545   4.302  -0.699  1.00 98.06           N  
ATOM    918  H   ASP A  60     -13.343   3.321  -0.835  1.00 98.06           H  
ATOM    919  CA  ASP A  60     -12.532   5.289  -1.086  1.00 98.06           C  
ATOM    920  HA  ASP A  60     -13.057   6.183  -1.425  1.00 98.06           H  
ATOM    921  C   ASP A  60     -11.684   4.880  -2.279  1.00 98.06           C  
ATOM    922  CB  ASP A  60     -11.665   5.735   0.098  1.00 98.06           C  
ATOM    923  HB2 ASP A  60     -12.324   6.197   0.833  1.00 98.06           H  
ATOM    924  HB3 ASP A  60     -10.974   6.511  -0.233  1.00 98.06           H  
ATOM    925  O   ASP A  60     -11.599   3.711  -2.653  1.00 98.06           O  
ATOM    926  CG  ASP A  60     -10.862   4.650   0.798  1.00 98.06           C  
ATOM    927  OD1 ASP A  60     -10.002   3.989   0.182  1.00 98.06           O  
ATOM    928  OD2 ASP A  60     -11.022   4.549   2.034  1.00 98.06           O  
ATOM    929  N   VAL A  61     -11.075   5.898  -2.883  1.00 98.50           N  
ATOM    930  H   VAL A  61     -11.238   6.821  -2.508  1.00 98.50           H  
ATOM    931  CA  VAL A  61     -10.002   5.763  -3.859  1.00 98.50           C  
ATOM    932  HA  VAL A  61      -9.955   4.729  -4.200  1.00 98.50           H  
ATOM    933  C   VAL A  61      -8.699   6.113  -3.156  1.00 98.50           C  
ATOM    934  CB  VAL A  61     -10.241   6.661  -5.084  1.00 98.50           C  
ATOM    935  HB  VAL A  61     -10.248   7.706  -4.776  1.00 98.50           H  
ATOM    936  O   VAL A  61      -8.542   7.222  -2.645  1.00 98.50           O  
ATOM    937  CG1 VAL A  61      -9.132   6.462  -6.126  1.00 98.50           C  
ATOM    938 HG11 VAL A  61      -9.081   5.413  -6.417  1.00 98.50           H  
ATOM    939 HG12 VAL A  61      -9.336   7.075  -7.004  1.00 98.50           H  
ATOM    940 HG13 VAL A  61      -8.171   6.765  -5.711  1.00 98.50           H  
ATOM    941  CG2 VAL A  61     -11.586   6.346  -5.753  1.00 98.50           C  
ATOM    942 HG21 VAL A  61     -11.708   6.955  -6.650  1.00 98.50           H  
ATOM    943 HG22 VAL A  61     -11.633   5.290  -6.018  1.00 98.50           H  
ATOM    944 HG23 VAL A  61     -12.404   6.576  -5.070  1.00 98.50           H  
ATOM    945  N   GLU A  62      -7.764   5.173  -3.142  1.00 98.00           N  
ATOM    946  H   GLU A  62      -7.981   4.295  -3.593  1.00 98.00           H  
ATOM    947  CA  GLU A  62      -6.489   5.259  -2.437  1.00 98.00           C  
ATOM    948  HA  GLU A  62      -6.454   6.180  -1.856  1.00 98.00           H  
ATOM    949  C   GLU A  62      -5.319   5.266  -3.420  1.00 98.00           C  
ATOM    950  CB  GLU A  62      -6.394   4.088  -1.452  1.00 98.00           C  
ATOM    951  HB2 GLU A  62      -7.221   4.168  -0.747  1.00 98.00           H  
ATOM    952  HB3 GLU A  62      -6.504   3.160  -2.014  1.00 98.00           H  
ATOM    953  O   GLU A  62      -5.230   4.417  -4.308  1.00 98.00           O  
ATOM    954  CG  GLU A  62      -5.082   4.038  -0.653  1.00 98.00           C  
ATOM    955  HG2 GLU A  62      -4.966   4.971  -0.103  1.00 98.00           H  
ATOM    956  HG3 GLU A  62      -4.239   3.932  -1.337  1.00 98.00           H  
ATOM    957  CD  GLU A  62      -5.066   2.858   0.326  1.00 98.00           C  
ATOM    958  OE1 GLU A  62      -4.436   2.935   1.401  1.00 98.00           O  
ATOM    959  OE2 GLU A  62      -5.713   1.821   0.076  1.00 98.00           O  
ATOM    960  N   GLY A  63      -4.392   6.202  -3.224  1.00 98.12           N  
ATOM    961  H   GLY A  63      -4.537   6.839  -2.453  1.00 98.12           H  
ATOM    962  CA  GLY A  63      -3.057   6.174  -3.807  1.00 98.12           C  
ATOM    963  HA2 GLY A  63      -3.031   5.504  -4.666  1.00 98.12           H  
ATOM    964  HA3 GLY A  63      -2.785   7.175  -4.141  1.00 98.12           H  
ATOM    965  C   GLY A  63      -2.048   5.722  -2.757  1.00 98.12           C  
ATOM    966  O   GLY A  63      -1.951   6.333  -1.694  1.00 98.12           O  
ATOM    967  N   LEU A  64      -1.282   4.676  -3.054  1.00 95.75           N  
ATOM    968  H   LEU A  64      -1.442   4.220  -3.940  1.00 95.75           H  
ATOM    969  CA  LEU A  64      -0.348   4.053  -2.120  1.00 95.75           C  
ATOM    970  HA  LEU A  64      -0.223   4.693  -1.246  1.00 95.75           H  
ATOM    971  C   LEU A  64       1.027   3.867  -2.761  1.00 95.75           C  
ATOM    972  CB  LEU A  64      -0.965   2.723  -1.652  1.00 95.75           C  
ATOM    973  HB2 LEU A  64      -1.836   2.935  -1.032  1.00 95.75           H  
ATOM    974  HB3 LEU A  64      -1.328   2.186  -2.528  1.00 95.75           H  
ATOM    975  O   LEU A  64       1.155   3.232  -3.808  1.00 95.75           O  
ATOM    976  CG  LEU A  64       0.004   1.818  -0.876  1.00 95.75           C  
ATOM    977  HG  LEU A  64       0.946   1.709  -1.414  1.00 95.75           H  
ATOM    978  CD1 LEU A  64       0.283   2.392   0.505  1.00 95.75           C  
ATOM    979 HD11 LEU A  64       0.986   1.741   1.026  1.00 95.75           H  
ATOM    980 HD12 LEU A  64      -0.656   2.504   1.047  1.00 95.75           H  
ATOM    981 HD13 LEU A  64       0.748   3.373   0.405  1.00 95.75           H  
ATOM    982  CD2 LEU A  64      -0.577   0.422  -0.716  1.00 95.75           C  
ATOM    983 HD21 LEU A  64      -1.482   0.467  -0.110  1.00 95.75           H  
ATOM    984 HD22 LEU A  64      -0.825   0.016  -1.696  1.00 95.75           H  
ATOM    985 HD23 LEU A  64       0.188  -0.210  -0.264  1.00 95.75           H  
ATOM    986  N   TYR A  65       2.064   4.343  -2.080  1.00 95.75           N  
ATOM    987  H   TYR A  65       1.879   4.829  -1.214  1.00 95.75           H  
ATOM    988  CA  TYR A  65       3.451   3.985  -2.339  1.00 95.75           C  
ATOM    989  HA  TYR A  65       3.555   3.598  -3.353  1.00 95.75           H  
ATOM    990  C   TYR A  65       3.896   2.900  -1.357  1.00 95.75           C  
ATOM    991  CB  TYR A  65       4.323   5.238  -2.212  1.00 95.75           C  
ATOM    992  HB2 TYR A  65       4.203   5.656  -1.212  1.00 95.75           H  
ATOM    993  HB3 TYR A  65       3.973   5.986  -2.923  1.00 95.75           H  
ATOM    994  O   TYR A  65       3.672   3.028  -0.153  1.00 95.75           O  
ATOM    995  CG  TYR A  65       5.796   4.978  -2.457  1.00 95.75           C  
ATOM    996  CD1 TYR A  65       6.635   4.603  -1.389  1.00 95.75           C  
ATOM    997  HD1 TYR A  65       6.232   4.501  -0.392  1.00 95.75           H  
ATOM    998  CD2 TYR A  65       6.318   5.083  -3.760  1.00 95.75           C  
ATOM    999  HD2 TYR A  65       5.668   5.358  -4.577  1.00 95.75           H  
ATOM   1000  CE1 TYR A  65       7.996   4.334  -1.625  1.00 95.75           C  
ATOM   1001  HE1 TYR A  65       8.642   4.013  -0.821  1.00 95.75           H  
ATOM   1002  CE2 TYR A  65       7.685   4.843  -3.994  1.00 95.75           C  
ATOM   1003  HE2 TYR A  65       8.084   4.942  -4.993  1.00 95.75           H  
ATOM   1004  OH  TYR A  65       9.850   4.260  -3.142  1.00 95.75           O  
ATOM   1005  HH  TYR A  65      10.093   4.510  -4.037  1.00 95.75           H  
ATOM   1006  CZ  TYR A  65       8.526   4.473  -2.922  1.00 95.75           C  
ATOM   1007  N   SER A  66       4.569   1.862  -1.845  1.00 94.50           N  
ATOM   1008  H   SER A  66       4.657   1.760  -2.846  1.00 94.50           H  
ATOM   1009  CA  SER A  66       5.245   0.878  -1.002  1.00 94.50           C  
ATOM   1010  HA  SER A  66       5.507   1.367  -0.064  1.00 94.50           H  
ATOM   1011  C   SER A  66       6.558   0.406  -1.615  1.00 94.50           C  
ATOM   1012  CB  SER A  66       4.312  -0.296  -0.666  1.00 94.50           C  
ATOM   1013  HB2 SER A  66       4.768  -0.909   0.111  1.00 94.50           H  
ATOM   1014  HB3 SER A  66       3.372   0.098  -0.278  1.00 94.50           H  
ATOM   1015  O   SER A  66       6.774   0.445  -2.830  1.00 94.50           O  
ATOM   1016  OG  SER A  66       4.045  -1.103  -1.797  1.00 94.50           O  
ATOM   1017  HG  SER A  66       4.599  -1.884  -1.730  1.00 94.50           H  
ATOM   1018  N   GLN A  67       7.459  -0.064  -0.761  1.00 94.00           N  
ATOM   1019  H   GLN A  67       7.254  -0.032   0.228  1.00 94.00           H  
ATOM   1020  CA  GLN A  67       8.762  -0.581  -1.152  1.00 94.00           C  
ATOM   1021  HA  GLN A  67       8.757  -0.808  -2.218  1.00 94.00           H  
ATOM   1022  C   GLN A  67       9.055  -1.876  -0.393  1.00 94.00           C  
ATOM   1023  CB  GLN A  67       9.810   0.513  -0.898  1.00 94.00           C  
ATOM   1024  HB2 GLN A  67       9.863   0.718   0.171  1.00 94.00           H  
ATOM   1025  HB3 GLN A  67       9.499   1.426  -1.407  1.00 94.00           H  
ATOM   1026  O   GLN A  67       8.655  -2.025   0.754  1.00 94.00           O  
ATOM   1027  CG  GLN A  67      11.203   0.126  -1.406  1.00 94.00           C  
ATOM   1028  HG2 GLN A  67      11.552  -0.764  -0.884  1.00 94.00           H  
ATOM   1029  HG3 GLN A  67      11.158  -0.090  -2.474  1.00 94.00           H  
ATOM   1030  CD  GLN A  67      12.207   1.236  -1.143  1.00 94.00           C  
ATOM   1031  NE2 GLN A  67      12.463   2.114  -2.086  1.00 94.00           N  
ATOM   1032 HE21 GLN A  67      12.057   2.015  -3.005  1.00 94.00           H  
ATOM   1033 HE22 GLN A  67      13.140   2.827  -1.854  1.00 94.00           H  
ATOM   1034  OE1 GLN A  67      12.769   1.328  -0.065  1.00 94.00           O  
ATOM   1035  N   LEU A  68       9.763  -2.809  -1.026  1.00 94.50           N  
ATOM   1036  H   LEU A  68       9.994  -2.653  -1.997  1.00 94.50           H  
ATOM   1037  CA  LEU A  68      10.443  -3.920  -0.358  1.00 94.50           C  
ATOM   1038  HA  LEU A  68      10.362  -3.811   0.724  1.00 94.50           H  
ATOM   1039  C   LEU A  68      11.929  -3.856  -0.708  1.00 94.50           C  
ATOM   1040  CB  LEU A  68       9.824  -5.266  -0.762  1.00 94.50           C  
ATOM   1041  HB2 LEU A  68      10.439  -6.059  -0.337  1.00 94.50           H  
ATOM   1042  HB3 LEU A  68       9.858  -5.350  -1.849  1.00 94.50           H  
ATOM   1043  O   LEU A  68      12.283  -3.531  -1.842  1.00 94.50           O  
ATOM   1044  CG  LEU A  68       8.379  -5.483  -0.283  1.00 94.50           C  
ATOM   1045  HG  LEU A  68       7.762  -4.653  -0.629  1.00 94.50           H  
ATOM   1046  CD1 LEU A  68       7.829  -6.773  -0.890  1.00 94.50           C  
ATOM   1047 HD11 LEU A  68       7.825  -6.698  -1.978  1.00 94.50           H  
ATOM   1048 HD12 LEU A  68       6.803  -6.932  -0.557  1.00 94.50           H  
ATOM   1049 HD13 LEU A  68       8.442  -7.622  -0.589  1.00 94.50           H  
ATOM   1050  CD2 LEU A  68       8.275  -5.559   1.240  1.00 94.50           C  
ATOM   1051 HD21 LEU A  68       7.257  -5.823   1.527  1.00 94.50           H  
ATOM   1052 HD22 LEU A  68       8.973  -6.303   1.624  1.00 94.50           H  
ATOM   1053 HD23 LEU A  68       8.500  -4.585   1.675  1.00 94.50           H  
ATOM   1054  N   ALA A  69      12.799  -4.124   0.258  1.00 95.06           N  
ATOM   1055  H   ALA A  69      12.458  -4.537   1.114  1.00 95.06           H  
ATOM   1056  CA  ALA A  69      14.244  -4.087   0.052  1.00 95.06           C  
ATOM   1057  HA  ALA A  69      14.489  -3.322  -0.685  1.00 95.06           H  
ATOM   1058  C   ALA A  69      14.745  -5.432  -0.486  1.00 95.06           C  
ATOM   1059  CB  ALA A  69      14.918  -3.695   1.370  1.00 95.06           C  
ATOM   1060  HB1 ALA A  69      16.001  -3.686   1.243  1.00 95.06           H  
ATOM   1061  HB2 ALA A  69      14.654  -4.409   2.150  1.00 95.06           H  
ATOM   1062  HB3 ALA A  69      14.587  -2.701   1.672  1.00 95.06           H  
ATOM   1063  O   ALA A  69      14.148  -6.468  -0.216  1.00 95.06           O  
ATOM   1064  N   LYS A  70      15.858  -5.446  -1.215  1.00 95.19           N  
ATOM   1065  H   LYS A  70      16.298  -4.563  -1.430  1.00 95.19           H  
ATOM   1066  CA  LYS A  70      16.550  -6.681  -1.604  1.00 95.19           C  
ATOM   1067  HA  LYS A  70      15.851  -7.354  -2.102  1.00 95.19           H  
ATOM   1068  C   LYS A  70      17.100  -7.404  -0.374  1.00 95.19           C  
ATOM   1069  CB  LYS A  70      17.666  -6.311  -2.583  1.00 95.19           C  
ATOM   1070  HB2 LYS A  70      17.213  -5.813  -3.441  1.00 95.19           H  
ATOM   1071  HB3 LYS A  70      18.338  -5.606  -2.093  1.00 95.19           H  
ATOM   1072  O   LYS A  70      17.795  -6.793   0.436  1.00 95.19           O  
ATOM   1073  CG  LYS A  70      18.461  -7.528  -3.079  1.00 95.19           C  
ATOM   1074  HG2 LYS A  70      17.771  -8.202  -3.588  1.00 95.19           H  
ATOM   1075  HG3 LYS A  70      18.921  -8.057  -2.245  1.00 95.19           H  
ATOM   1076  CD  LYS A  70      19.556  -7.104  -4.064  1.00 95.19           C  
ATOM   1077  HD2 LYS A  70      19.942  -7.990  -4.568  1.00 95.19           H  
ATOM   1078  HD3 LYS A  70      19.114  -6.447  -4.814  1.00 95.19           H  
ATOM   1079  CE  LYS A  70      20.711  -6.375  -3.376  1.00 95.19           C  
ATOM   1080  HE2 LYS A  70      21.361  -7.128  -2.929  1.00 95.19           H  
ATOM   1081  HE3 LYS A  70      20.324  -5.741  -2.578  1.00 95.19           H  
ATOM   1082  NZ  LYS A  70      21.465  -5.542  -4.339  1.00 95.19           N  
ATOM   1083  HZ1 LYS A  70      22.407  -5.363  -4.023  1.00 95.19           H  
ATOM   1084  HZ2 LYS A  70      21.446  -5.928  -5.272  1.00 95.19           H  
ATOM   1085  HZ3 LYS A  70      21.059  -4.618  -4.390  1.00 95.19           H  
ATOM   1086  N   ASP A  71      16.865  -8.709  -0.272  1.00 94.94           N  
ATOM   1087  H   ASP A  71      16.308  -9.165  -0.980  1.00 94.94           H  
ATOM   1088  CA  ASP A  71      17.496  -9.551   0.744  1.00 94.94           C  
ATOM   1089  HA  ASP A  71      17.704  -8.942   1.624  1.00 94.94           H  
ATOM   1090  C   ASP A  71      18.839 -10.096   0.227  1.00 94.94           C  
ATOM   1091  CB  ASP A  71      16.538 -10.655   1.207  1.00 94.94           C  
ATOM   1092  HB2 ASP A  71      15.559 -10.214   1.395  1.00 94.94           H  
ATOM   1093  HB3 ASP A  71      16.415 -11.400   0.422  1.00 94.94           H  
ATOM   1094  O   ASP A  71      18.908 -11.069  -0.528  1.00 94.94           O  
ATOM   1095  CG  ASP A  71      17.048 -11.314   2.497  1.00 94.94           C  
ATOM   1096  OD1 ASP A  71      18.287 -11.471   2.634  1.00 94.94           O  
ATOM   1097  OD2 ASP A  71      16.210 -11.601   3.377  1.00 94.94           O  
ATOM   1098  N   THR A  72      19.936  -9.454   0.631  1.00 94.38           N  
ATOM   1099  H   THR A  72      19.834  -8.692   1.286  1.00 94.38           H  
ATOM   1100  CA  THR A  72      21.301  -9.833   0.223  1.00 94.38           C  
ATOM   1101  HA  THR A  72      21.335  -9.909  -0.864  1.00 94.38           H  
ATOM   1102  C   THR A  72      21.750 -11.187   0.765  1.00 94.38           C  
ATOM   1103  CB  THR A  72      22.327  -8.785   0.674  1.00 94.38           C  
ATOM   1104  HB  THR A  72      23.331  -9.137   0.436  1.00 94.38           H  
ATOM   1105  O   THR A  72      22.721 -11.743   0.258  1.00 94.38           O  
ATOM   1106  CG2 THR A  72      22.115  -7.435  -0.009  1.00 94.38           C  
ATOM   1107 HG21 THR A  72      22.215  -7.564  -1.086  1.00 94.38           H  
ATOM   1108 HG22 THR A  72      21.124  -7.043   0.222  1.00 94.38           H  
ATOM   1109 HG23 THR A  72      22.869  -6.727   0.334  1.00 94.38           H  
ATOM   1110  OG1 THR A  72      22.235  -8.567   2.063  1.00 94.38           O  
ATOM   1111  HG1 THR A  72      22.945  -7.974   2.320  1.00 94.38           H  
ATOM   1112  N   ALA A  73      21.067 -11.728   1.778  1.00 94.94           N  
ATOM   1113  H   ALA A  73      20.233 -11.267   2.111  1.00 94.94           H  
ATOM   1114  CA  ALA A  73      21.345 -13.055   2.305  1.00 94.94           C  
ATOM   1115  HA  ALA A  73      22.407 -13.267   2.180  1.00 94.94           H  
ATOM   1116  C   ALA A  73      20.575 -14.154   1.557  1.00 94.94           C  
ATOM   1117  CB  ALA A  73      21.036 -13.053   3.807  1.00 94.94           C  
ATOM   1118  HB1 ALA A  73      21.563 -12.230   4.289  1.00 94.94           H  
ATOM   1119  HB2 ALA A  73      19.965 -12.930   3.969  1.00 94.94           H  
ATOM   1120  HB3 ALA A  73      21.370 -13.990   4.253  1.00 94.94           H  
ATOM   1121  O   ALA A  73      20.837 -15.331   1.814  1.00 94.94           O  
ATOM   1122  N   VAL A  74      19.615 -13.793   0.698  1.00 95.25           N  
ATOM   1123  H   VAL A  74      19.402 -12.809   0.627  1.00 95.25           H  
ATOM   1124  CA  VAL A  74      18.806 -14.716  -0.114  1.00 95.25           C  
ATOM   1125  HA  VAL A  74      18.958 -15.740   0.228  1.00 95.25           H  
ATOM   1126  C   VAL A  74      19.226 -14.674  -1.582  1.00 95.25           C  
ATOM   1127  CB  VAL A  74      17.304 -14.401   0.027  1.00 95.25           C  
ATOM   1128  HB  VAL A  74      17.136 -13.367  -0.275  1.00 95.25           H  
ATOM   1129  O   VAL A  74      19.353 -15.728  -2.197  1.00 95.25           O  
ATOM   1130  CG1 VAL A  74      16.461 -15.306  -0.874  1.00 95.25           C  
ATOM   1131 HG11 VAL A  74      16.753 -16.349  -0.751  1.00 95.25           H  
ATOM   1132 HG12 VAL A  74      15.404 -15.208  -0.626  1.00 95.25           H  
ATOM   1133 HG13 VAL A  74      16.589 -15.007  -1.914  1.00 95.25           H  
ATOM   1134  CG2 VAL A  74      16.808 -14.584   1.465  1.00 95.25           C  
ATOM   1135 HG21 VAL A  74      15.806 -14.162   1.551  1.00 95.25           H  
ATOM   1136 HG22 VAL A  74      16.753 -15.643   1.717  1.00 95.25           H  
ATOM   1137 HG23 VAL A  74      17.450 -14.061   2.173  1.00 95.25           H  
ATOM   1138  N   VAL A  75      19.481 -13.491  -2.144  1.00 96.31           N  
ATOM   1139  H   VAL A  75      19.353 -12.658  -1.587  1.00 96.31           H  
ATOM   1140  CA  VAL A  75      19.868 -13.333  -3.556  1.00 96.31           C  
ATOM   1141  HA  VAL A  75      19.174 -13.913  -4.164  1.00 96.31           H  
ATOM   1142  C   VAL A  75      21.277 -13.883  -3.807  1.00 96.31           C  
ATOM   1143  CB  VAL A  75      19.747 -11.861  -3.990  1.00 96.31           C  
ATOM   1144  HB  VAL A  75      20.343 -11.235  -3.325  1.00 96.31           H  
ATOM   1145  O   VAL A  75      22.216 -13.582  -3.071  1.00 96.31           O  
ATOM   1146  CG1 VAL A  75      20.222 -11.630  -5.429  1.00 96.31           C  
ATOM   1147 HG11 VAL A  75      20.074 -10.586  -5.703  1.00 96.31           H  
ATOM   1148 HG12 VAL A  75      19.668 -12.268  -6.117  1.00 96.31           H  
ATOM   1149 HG13 VAL A  75      21.287 -11.847  -5.521  1.00 96.31           H  
ATOM   1150  CG2 VAL A  75      18.284 -11.402  -3.925  1.00 96.31           C  
ATOM   1151 HG21 VAL A  75      17.901 -11.470  -2.906  1.00 96.31           H  
ATOM   1152 HG22 VAL A  75      18.200 -10.366  -4.255  1.00 96.31           H  
ATOM   1153 HG23 VAL A  75      17.673 -12.031  -4.572  1.00 96.31           H  
ATOM   1154  N   ASN A  76      21.441 -14.684  -4.864  1.00 95.62           N  
ATOM   1155  H   ASN A  76      20.653 -14.851  -5.474  1.00 95.62           H  
ATOM   1156  CA  ASN A  76      22.727 -15.267  -5.238  1.00 95.62           C  
ATOM   1157  HA  ASN A  76      23.130 -15.780  -4.364  1.00 95.62           H  
ATOM   1158  C   ASN A  76      23.736 -14.185  -5.652  1.00 95.62           C  
ATOM   1159  CB  ASN A  76      22.498 -16.300  -6.351  1.00 95.62           C  
ATOM   1160  HB2 ASN A  76      21.630 -16.909  -6.099  1.00 95.62           H  
ATOM   1161  HB3 ASN A  76      22.279 -15.790  -7.290  1.00 95.62           H  
ATOM   1162  O   ASN A  76      23.413 -13.283  -6.417  1.00 95.62           O  
ATOM   1163  CG  ASN A  76      23.683 -17.217  -6.561  1.00 95.62           C  
ATOM   1164  ND2 ASN A  76      23.495 -18.505  -6.413  1.00 95.62           N  
ATOM   1165 HD21 ASN A  76      22.568 -18.853  -6.214  1.00 95.62           H  
ATOM   1166 HD22 ASN A  76      24.276 -19.117  -6.604  1.00 95.62           H  
ATOM   1167  OD1 ASN A  76      24.789 -16.791  -6.857  1.00 95.62           O  
ATOM   1168  N   THR A  77      24.991 -14.304  -5.217  1.00 93.00           N  
ATOM   1169  H   THR A  77      25.250 -15.105  -4.659  1.00 93.00           H  
ATOM   1170  CA  THR A  77      26.053 -13.340  -5.555  1.00 93.00           C  
ATOM   1171  HA  THR A  77      25.709 -12.341  -5.290  1.00 93.00           H  
ATOM   1172  C   THR A  77      26.395 -13.294  -7.048  1.00 93.00           C  
ATOM   1173  CB  THR A  77      27.328 -13.637  -4.757  1.00 93.00           C  
ATOM   1174  HB  THR A  77      28.132 -12.986  -5.102  1.00 93.00           H  
ATOM   1175  O   THR A  77      26.970 -12.308  -7.503  1.00 93.00           O  
ATOM   1176  CG2 THR A  77      27.128 -13.415  -3.257  1.00 93.00           C  
ATOM   1177 HG21 THR A  77      26.797 -12.391  -3.082  1.00 93.00           H  
ATOM   1178 HG22 THR A  77      26.377 -14.101  -2.867  1.00 93.00           H  
ATOM   1179 HG23 THR A  77      28.070 -13.575  -2.732  1.00 93.00           H  
ATOM   1180  OG1 THR A  77      27.712 -14.983  -4.924  1.00 93.00           O  
ATOM   1181  HG1 THR A  77      28.558 -15.102  -4.487  1.00 93.00           H  
ATOM   1182  N   SER A  78      26.027 -14.324  -7.818  1.00 94.12           N  
ATOM   1183  H   SER A  78      25.588 -15.114  -7.366  1.00 94.12           H  
ATOM   1184  CA  SER A  78      26.133 -14.328  -9.285  1.00 94.12           C  
ATOM   1185  HA  SER A  78      27.104 -13.913  -9.555  1.00 94.12           H  
ATOM   1186  C   SER A  78      25.082 -13.455  -9.985  1.00 94.12           C  
ATOM   1187  CB  SER A  78      26.080 -15.758  -9.832  1.00 94.12           C  
ATOM   1188  HB2 SER A  78      26.193 -15.726 -10.916  1.00 94.12           H  
ATOM   1189  HB3 SER A  78      26.906 -16.334  -9.416  1.00 94.12           H  
ATOM   1190  O   SER A  78      25.300 -13.049 -11.125  1.00 94.12           O  
ATOM   1191  OG  SER A  78      24.860 -16.399  -9.517  1.00 94.12           O  
ATOM   1192  HG  SER A  78      24.863 -16.600  -8.579  1.00 94.12           H  
ATOM   1193  N   GLU A  79      23.980 -13.105  -9.313  1.00 93.38           N  
ATOM   1194  H   GLU A  79      23.879 -13.407  -8.354  1.00 93.38           H  
ATOM   1195  CA  GLU A  79      22.965 -12.171  -9.813  1.00 93.38           C  
ATOM   1196  HA  GLU A  79      22.845 -12.307 -10.888  1.00 93.38           H  
ATOM   1197  C   GLU A  79      23.436 -10.725  -9.583  1.00 93.38           C  
ATOM   1198  CB  GLU A  79      21.603 -12.456  -9.158  1.00 93.38           C  
ATOM   1199  HB2 GLU A  79      21.704 -12.404  -8.074  1.00 93.38           H  
ATOM   1200  HB3 GLU A  79      20.898 -11.682  -9.460  1.00 93.38           H  
ATOM   1201  O   GLU A  79      23.045 -10.036  -8.637  1.00 93.38           O  
ATOM   1202  CG  GLU A  79      20.986 -13.810  -9.533  1.00 93.38           C  
ATOM   1203  HG2 GLU A  79      21.727 -14.601  -9.418  1.00 93.38           H  
ATOM   1204  HG3 GLU A  79      20.184 -14.006  -8.822  1.00 93.38           H  
ATOM   1205  CD  GLU A  79      20.382 -13.860 -10.945  1.00 93.38           C  
ATOM   1206  OE1 GLU A  79      19.870 -14.933 -11.340  1.00 93.38           O  
ATOM   1207  OE2 GLU A  79      20.321 -12.839 -11.661  1.00 93.38           O  
ATOM   1208  N   THR A  80      24.330 -10.249 -10.448  1.00 93.31           N  
ATOM   1209  H   THR A  80      24.660 -10.862 -11.181  1.00 93.31           H  
ATOM   1210  CA  THR A  80      24.987  -8.940 -10.295  1.00 93.31           C  
ATOM   1211  HA  THR A  80      25.341  -8.853  -9.268  1.00 93.31           H  
ATOM   1212  C   THR A  80      24.054  -7.757 -10.549  1.00 93.31           C  
ATOM   1213  CB  THR A  80      26.198  -8.826 -11.227  1.00 93.31           C  
ATOM   1214  HB  THR A  80      26.589  -7.809 -11.188  1.00 93.31           H  
ATOM   1215  O   THR A  80      24.280  -6.678  -9.992  1.00 93.31           O  
ATOM   1216  CG2 THR A  80      27.311  -9.797 -10.835  1.00 93.31           C  
ATOM   1217 HG21 THR A  80      26.959 -10.826 -10.904  1.00 93.31           H  
ATOM   1218 HG22 THR A  80      28.163  -9.668 -11.504  1.00 93.31           H  
ATOM   1219 HG23 THR A  80      27.629  -9.599  -9.812  1.00 93.31           H  
ATOM   1220  OG1 THR A  80      25.805  -9.120 -12.545  1.00 93.31           O  
ATOM   1221  HG1 THR A  80      26.529  -8.925 -13.144  1.00 93.31           H  
ATOM   1222  N   ASN A  81      22.990  -7.957 -11.333  1.00 95.56           N  
ATOM   1223  H   ASN A  81      22.907  -8.871 -11.753  1.00 95.56           H  
ATOM   1224  CA  ASN A  81      22.073  -6.920 -11.808  1.00 95.56           C  
ATOM   1225  HA  ASN A  81      22.527  -5.950 -11.603  1.00 95.56           H  
ATOM   1226  C   ASN A  81      20.731  -6.879 -11.066  1.00 95.56           C  
ATOM   1227  CB  ASN A  81      21.936  -7.025 -13.334  1.00 95.56           C  
ATOM   1228  HB2 ASN A  81      21.703  -8.053 -13.611  1.00 95.56           H  
ATOM   1229  HB3 ASN A  81      21.127  -6.392 -13.697  1.00 95.56           H  
ATOM   1230  O   ASN A  81      19.728  -6.470 -11.636  1.00 95.56           O  
ATOM   1231  CG  ASN A  81      23.194  -6.572 -14.046  1.00 95.56           C  
ATOM   1232  ND2 ASN A  81      23.503  -7.161 -15.165  1.00 95.56           N  
ATOM   1233 HD21 ASN A  81      22.823  -7.766 -15.602  1.00 95.56           H  
ATOM   1234 HD22 ASN A  81      24.249  -6.776 -15.727  1.00 95.56           H  
ATOM   1235  OD1 ASN A  81      23.898  -5.674 -13.605  1.00 95.56           O  
ATOM   1236  N   VAL A  82      20.700  -7.207  -9.773  1.00 97.06           N  
ATOM   1237  H   VAL A  82      21.524  -7.620  -9.360  1.00 97.06           H  
ATOM   1238  CA  VAL A  82      19.489  -7.050  -8.945  1.00 97.06           C  
ATOM   1239  HA  VAL A  82      18.618  -7.140  -9.594  1.00 97.06           H  
ATOM   1240  C   VAL A  82      19.437  -5.664  -8.297  1.00 97.06           C  
ATOM   1241  CB  VAL A  82      19.363  -8.173  -7.904  1.00 97.06           C  
ATOM   1242  HB  VAL A  82      20.174  -8.096  -7.180  1.00 97.06           H  
ATOM   1243  O   VAL A  82      20.394  -5.242  -7.636  1.00 97.06           O  
ATOM   1244  CG1 VAL A  82      18.024  -8.095  -7.163  1.00 97.06           C  
ATOM   1245 HG11 VAL A  82      17.887  -8.973  -6.531  1.00 97.06           H  
ATOM   1246 HG12 VAL A  82      17.984  -7.204  -6.536  1.00 97.06           H  
ATOM   1247 HG13 VAL A  82      17.204  -8.024  -7.877  1.00 97.06           H  
ATOM   1248  CG2 VAL A  82      19.451  -9.532  -8.596  1.00 97.06           C  
ATOM   1249 HG21 VAL A  82      18.716  -9.604  -9.397  1.00 97.06           H  
ATOM   1250 HG22 VAL A  82      20.449  -9.653  -9.019  1.00 97.06           H  
ATOM   1251 HG23 VAL A  82      19.284 -10.337  -7.880  1.00 97.06           H  
ATOM   1252  N   ALA A  83      18.316  -4.967  -8.480  1.00 97.06           N  
ATOM   1253  H   ALA A  83      17.573  -5.406  -9.004  1.00 97.06           H  
ATOM   1254  CA  ALA A  83      18.011  -3.678  -7.868  1.00 97.06           C  
ATOM   1255  HA  ALA A  83      18.813  -2.982  -8.111  1.00 97.06           H  
ATOM   1256  C   ALA A  83      17.923  -3.788  -6.339  1.00 97.06           C  
ATOM   1257  CB  ALA A  83      16.701  -3.141  -8.462  1.00 97.06           C  
ATOM   1258  HB1 ALA A  83      16.776  -3.083  -9.548  1.00 97.06           H  
ATOM   1259  HB2 ALA A  83      16.492  -2.146  -8.068  1.00 97.06           H  
ATOM   1260  HB3 ALA A  83      15.875  -3.801  -8.195  1.00 97.06           H  
ATOM   1261  O   ALA A  83      17.514  -4.810  -5.795  1.00 97.06           O  
ATOM   1262  N   ASP A  84      18.294  -2.724  -5.625  1.00 96.12           N  
ATOM   1263  H   ASP A  84      18.660  -1.913  -6.102  1.00 96.12           H  
ATOM   1264  CA  ASP A  84      18.329  -2.735  -4.154  1.00 96.12           C  
ATOM   1265  HA  ASP A  84      18.788  -3.666  -3.822  1.00 96.12           H  
ATOM   1266  C   ASP A  84      16.941  -2.695  -3.507  1.00 96.12           C  
ATOM   1267  CB  ASP A  84      19.197  -1.574  -3.655  1.00 96.12           C  
ATOM   1268  HB2 ASP A  84      19.175  -1.551  -2.566  1.00 96.12           H  
ATOM   1269  HB3 ASP A  84      18.789  -0.633  -4.027  1.00 96.12           H  
ATOM   1270  O   ASP A  84      16.796  -2.997  -2.322  1.00 96.12           O  
ATOM   1271  CG  ASP A  84      20.651  -1.730  -4.103  1.00 96.12           C  
ATOM   1272  OD1 ASP A  84      21.147  -2.887  -4.108  1.00 96.12           O  
ATOM   1273  OD2 ASP A  84      21.250  -0.712  -4.499  1.00 96.12           O  
ATOM   1274  N   SER A  85      15.911  -2.346  -4.276  1.00 95.31           N  
ATOM   1275  H   SER A  85      16.071  -2.205  -5.264  1.00 95.31           H  
ATOM   1276  CA  SER A  85      14.527  -2.379  -3.824  1.00 95.31           C  
ATOM   1277  HA  SER A  85      14.412  -3.214  -3.133  1.00 95.31           H  
ATOM   1278  C   SER A  85      13.561  -2.607  -4.981  1.00 95.31           C  
ATOM   1279  CB  SER A  85      14.178  -1.088  -3.076  1.00 95.31           C  
ATOM   1280  HB2 SER A  85      13.169  -1.180  -2.674  1.00 95.31           H  
ATOM   1281  HB3 SER A  85      14.868  -0.953  -2.243  1.00 95.31           H  
ATOM   1282  O   SER A  85      13.859  -2.290  -6.134  1.00 95.31           O  
ATOM   1283  OG  SER A  85      14.240   0.039  -3.929  1.00 95.31           O  
ATOM   1284  HG  SER A  85      15.110   0.042  -4.335  1.00 95.31           H  
ATOM   1285  N   LEU A  86      12.388  -3.131  -4.644  1.00 96.00           N  
ATOM   1286  H   LEU A  86      12.252  -3.371  -3.673  1.00 96.00           H  
ATOM   1287  CA  LEU A  86      11.226  -3.224  -5.511  1.00 96.00           C  
ATOM   1288  HA  LEU A  86      11.514  -2.983  -6.534  1.00 96.00           H  
ATOM   1289  C   LEU A  86      10.188  -2.208  -5.029  1.00 96.00           C  
ATOM   1290  CB  LEU A  86      10.704  -4.670  -5.455  1.00 96.00           C  
ATOM   1291  HB2 LEU A  86      11.509  -5.349  -5.734  1.00 96.00           H  
ATOM   1292  HB3 LEU A  86      10.413  -4.897  -4.430  1.00 96.00           H  
ATOM   1293  O   LEU A  86       9.679  -2.327  -3.912  1.00 96.00           O  
ATOM   1294  CG  LEU A  86       9.500  -4.916  -6.377  1.00 96.00           C  
ATOM   1295  HG  LEU A  86       8.700  -4.216  -6.138  1.00 96.00           H  
ATOM   1296  CD1 LEU A  86       9.891  -4.754  -7.840  1.00 96.00           C  
ATOM   1297 HD11 LEU A  86       9.119  -5.167  -8.489  1.00 96.00           H  
ATOM   1298 HD12 LEU A  86      10.829  -5.269  -8.047  1.00 96.00           H  
ATOM   1299 HD13 LEU A  86       9.999  -3.693  -8.064  1.00 96.00           H  
ATOM   1300  CD2 LEU A  86       8.963  -6.328  -6.195  1.00 96.00           C  
ATOM   1301 HD21 LEU A  86       8.023  -6.421  -6.739  1.00 96.00           H  
ATOM   1302 HD22 LEU A  86       9.672  -7.059  -6.585  1.00 96.00           H  
ATOM   1303 HD23 LEU A  86       8.762  -6.519  -5.141  1.00 96.00           H  
ATOM   1304  N   THR A  87       9.877  -1.211  -5.853  1.00 96.00           N  
ATOM   1305  H   THR A  87      10.306  -1.165  -6.767  1.00 96.00           H  
ATOM   1306  CA  THR A  87       8.875  -0.187  -5.536  1.00 96.00           C  
ATOM   1307  HA  THR A  87       8.661  -0.220  -4.467  1.00 96.00           H  
ATOM   1308  C   THR A  87       7.565  -0.465  -6.256  1.00 96.00           C  
ATOM   1309  CB  THR A  87       9.367   1.237  -5.827  1.00 96.00           C  
ATOM   1310  HB  THR A  87       8.587   1.940  -5.534  1.00 96.00           H  
ATOM   1311  O   THR A  87       7.550  -0.951  -7.388  1.00 96.00           O  
ATOM   1312  CG2 THR A  87      10.634   1.581  -5.046  1.00 96.00           C  
ATOM   1313 HG21 THR A  87      10.948   2.599  -5.276  1.00 96.00           H  
ATOM   1314 HG22 THR A  87      10.409   1.517  -3.982  1.00 96.00           H  
ATOM   1315 HG23 THR A  87      11.440   0.890  -5.294  1.00 96.00           H  
ATOM   1316  OG1 THR A  87       9.669   1.453  -7.185  1.00 96.00           O  
ATOM   1317  HG1 THR A  87      10.169   2.273  -7.222  1.00 96.00           H  
ATOM   1318  N   ALA A  88       6.460  -0.139  -5.595  1.00 96.75           N  
ATOM   1319  H   ALA A  88       6.538   0.206  -4.649  1.00 96.75           H  
ATOM   1320  CA  ALA A  88       5.119  -0.209  -6.142  1.00 96.75           C  
ATOM   1321  HA  ALA A  88       5.165  -0.341  -7.223  1.00 96.75           H  
ATOM   1322  C   ALA A  88       4.394   1.107  -5.847  1.00 96.75           C  
ATOM   1323  CB  ALA A  88       4.399  -1.421  -5.539  1.00 96.75           C  
ATOM   1324  HB1 ALA A  88       4.317  -1.301  -4.459  1.00 96.75           H  
ATOM   1325  HB2 ALA A  88       3.397  -1.504  -5.961  1.00 96.75           H  
ATOM   1326  HB3 ALA A  88       4.958  -2.332  -5.752  1.00 96.75           H  
ATOM   1327  O   ALA A  88       4.319   1.545  -4.701  1.00 96.75           O  
ATOM   1328  N   PHE A  89       3.853   1.733  -6.887  1.00 97.62           N  
ATOM   1329  H   PHE A  89       3.995   1.351  -7.811  1.00 97.62           H  
ATOM   1330  CA  PHE A  89       2.867   2.798  -6.747  1.00 97.62           C  
ATOM   1331  HA  PHE A  89       2.787   3.103  -5.704  1.00 97.62           H  
ATOM   1332  C   PHE A  89       1.517   2.251  -7.192  1.00 97.62           C  
ATOM   1333  CB  PHE A  89       3.289   4.021  -7.562  1.00 97.62           C  
ATOM   1334  HB2 PHE A  89       3.333   3.759  -8.619  1.00 97.62           H  
ATOM   1335  HB3 PHE A  89       4.289   4.323  -7.251  1.00 97.62           H  
ATOM   1336  O   PHE A  89       1.396   1.767  -8.313  1.00 97.62           O  
ATOM   1337  CG  PHE A  89       2.346   5.189  -7.363  1.00 97.62           C  
ATOM   1338  CD1 PHE A  89       1.318   5.442  -8.291  1.00 97.62           C  
ATOM   1339  HD1 PHE A  89       1.200   4.810  -9.158  1.00 97.62           H  
ATOM   1340  CD2 PHE A  89       2.467   5.991  -6.214  1.00 97.62           C  
ATOM   1341  HD2 PHE A  89       3.232   5.781  -5.481  1.00 97.62           H  
ATOM   1342  CE1 PHE A  89       0.427   6.509  -8.077  1.00 97.62           C  
ATOM   1343  HE1 PHE A  89      -0.371   6.698  -8.780  1.00 97.62           H  
ATOM   1344  CE2 PHE A  89       1.577   7.058  -6.002  1.00 97.62           C  
ATOM   1345  HE2 PHE A  89       1.662   7.666  -5.114  1.00 97.62           H  
ATOM   1346  CZ  PHE A  89       0.559   7.319  -6.935  1.00 97.62           C  
ATOM   1347  HZ  PHE A  89      -0.134   8.129  -6.764  1.00 97.62           H  
ATOM   1348  N   SER A  90       0.512   2.281  -6.331  1.00 97.94           N  
ATOM   1349  H   SER A  90       0.636   2.778  -5.461  1.00 97.94           H  
ATOM   1350  CA  SER A  90      -0.772   1.629  -6.575  1.00 97.94           C  
ATOM   1351  HA  SER A  90      -0.802   1.302  -7.614  1.00 97.94           H  
ATOM   1352  C   SER A  90      -1.938   2.587  -6.418  1.00 97.94           C  
ATOM   1353  CB  SER A  90      -0.926   0.373  -5.714  1.00 97.94           C  
ATOM   1354  HB2 SER A  90      -1.915  -0.058  -5.865  1.00 97.94           H  
ATOM   1355  HB3 SER A  90      -0.179  -0.356  -6.030  1.00 97.94           H  
ATOM   1356  O   SER A  90      -1.904   3.491  -5.587  1.00 97.94           O  
ATOM   1357  OG  SER A  90      -0.729   0.647  -4.347  1.00 97.94           O  
ATOM   1358  HG  SER A  90      -0.067   1.336  -4.252  1.00 97.94           H  
ATOM   1359  N   GLY A  91      -2.950   2.378  -7.255  1.00 98.38           N  
ATOM   1360  H   GLY A  91      -2.881   1.591  -7.884  1.00 98.38           H  
ATOM   1361  CA  GLY A  91      -4.263   2.992  -7.131  1.00 98.38           C  
ATOM   1362  HA2 GLY A  91      -4.265   3.742  -6.341  1.00 98.38           H  
ATOM   1363  HA3 GLY A  91      -4.540   3.476  -8.068  1.00 98.38           H  
ATOM   1364  C   GLY A  91      -5.276   1.897  -6.831  1.00 98.38           C  
ATOM   1365  O   GLY A  91      -5.365   0.940  -7.606  1.00 98.38           O  
ATOM   1366  N   LEU A  92      -6.005   2.012  -5.723  1.00 98.50           N  
ATOM   1367  H   LEU A  92      -5.881   2.833  -5.148  1.00 98.50           H  
ATOM   1368  CA  LEU A  92      -7.007   1.036  -5.294  1.00 98.50           C  
ATOM   1369  HA  LEU A  92      -7.161   0.305  -6.087  1.00 98.50           H  
ATOM   1370  C   LEU A  92      -8.354   1.708  -5.053  1.00 98.50           C  
ATOM   1371  CB  LEU A  92      -6.546   0.270  -4.039  1.00 98.50           C  
ATOM   1372  HB2 LEU A  92      -7.329  -0.443  -3.780  1.00 98.50           H  
ATOM   1373  HB3 LEU A  92      -6.464   0.965  -3.203  1.00 98.50           H  
ATOM   1374  O   LEU A  92      -8.417   2.860  -4.635  1.00 98.50           O  
ATOM   1375  CG  LEU A  92      -5.216  -0.485  -4.237  1.00 98.50           C  
ATOM   1376  HG  LEU A  92      -4.961  -0.522  -5.296  1.00 98.50           H  
ATOM   1377  CD1 LEU A  92      -4.082   0.223  -3.492  1.00 98.50           C  
ATOM   1378 HD11 LEU A  92      -4.290   0.243  -2.422  1.00 98.50           H  
ATOM   1379 HD12 LEU A  92      -3.138  -0.292  -3.664  1.00 98.50           H  
ATOM   1380 HD13 LEU A  92      -3.989   1.249  -3.848  1.00 98.50           H  
ATOM   1381  CD2 LEU A  92      -5.311  -1.935  -3.759  1.00 98.50           C  
ATOM   1382 HD21 LEU A  92      -5.539  -1.954  -2.693  1.00 98.50           H  
ATOM   1383 HD22 LEU A  92      -4.366  -2.448  -3.935  1.00 98.50           H  
ATOM   1384 HD23 LEU A  92      -6.100  -2.449  -4.307  1.00 98.50           H  
ATOM   1385  N   VAL A  93      -9.424   0.960  -5.297  1.00 98.62           N  
ATOM   1386  H   VAL A  93      -9.278   0.024  -5.647  1.00 98.62           H  
ATOM   1387  CA  VAL A  93     -10.759   1.266  -4.786  1.00 98.62           C  
ATOM   1388  HA  VAL A  93     -10.780   2.289  -4.412  1.00 98.62           H  
ATOM   1389  C   VAL A  93     -11.022   0.317  -3.631  1.00 98.62           C  
ATOM   1390  CB  VAL A  93     -11.841   1.138  -5.868  1.00 98.62           C  
ATOM   1391  HB  VAL A  93     -11.865   0.114  -6.240  1.00 98.62           H  
ATOM   1392  O   VAL A  93     -10.867  -0.898  -3.782  1.00 98.62           O  
ATOM   1393  CG1 VAL A  93     -13.225   1.491  -5.308  1.00 98.62           C  
ATOM   1394 HG11 VAL A  93     -13.212   2.494  -4.882  1.00 98.62           H  
ATOM   1395 HG12 VAL A  93     -13.972   1.448  -6.101  1.00 98.62           H  
ATOM   1396 HG13 VAL A  93     -13.514   0.783  -4.531  1.00 98.62           H  
ATOM   1397  CG2 VAL A  93     -11.548   2.074  -7.048  1.00 98.62           C  
ATOM   1398 HG21 VAL A  93     -12.356   2.014  -7.777  1.00 98.62           H  
ATOM   1399 HG22 VAL A  93     -10.618   1.781  -7.535  1.00 98.62           H  
ATOM   1400 HG23 VAL A  93     -11.457   3.100  -6.690  1.00 98.62           H  
ATOM   1401  N   ASN A  94     -11.409   0.869  -2.490  1.00 98.38           N  
ATOM   1402  H   ASN A  94     -11.525   1.872  -2.458  1.00 98.38           H  
ATOM   1403  CA  ASN A  94     -11.621   0.130  -1.257  1.00 98.38           C  
ATOM   1404  HA  ASN A  94     -11.376  -0.922  -1.403  1.00 98.38           H  
ATOM   1405  C   ASN A  94     -13.074   0.225  -0.803  1.00 98.38           C  
ATOM   1406  CB  ASN A  94     -10.704   0.698  -0.180  1.00 98.38           C  
ATOM   1407  HB2 ASN A  94     -10.859   0.142   0.745  1.00 98.38           H  
ATOM   1408  HB3 ASN A  94     -10.984   1.740  -0.025  1.00 98.38           H  
ATOM   1409  O   ASN A  94     -13.717   1.254  -0.993  1.00 98.38           O  
ATOM   1410  CG  ASN A  94      -9.236   0.625  -0.516  1.00 98.38           C  
ATOM   1411  ND2 ASN A  94      -8.532   1.726  -0.455  1.00 98.38           N  
ATOM   1412 HD21 ASN A  94      -9.012   2.594  -0.267  1.00 98.38           H  
ATOM   1413 HD22 ASN A  94      -7.526   1.692  -0.538  1.00 98.38           H  
ATOM   1414  OD1 ASN A  94      -8.705  -0.435  -0.798  1.00 98.38           O  
ATOM   1415  N   VAL A  95     -13.551  -0.827  -0.143  1.00 98.38           N  
ATOM   1416  H   VAL A  95     -12.946  -1.629  -0.033  1.00 98.38           H  
ATOM   1417  CA  VAL A  95     -14.823  -0.856   0.584  1.00 98.38           C  
ATOM   1418  HA  VAL A  95     -15.238   0.151   0.611  1.00 98.38           H  
ATOM   1419  C   VAL A  95     -14.544  -1.308   2.013  1.00 98.38           C  
ATOM   1420  CB  VAL A  95     -15.857  -1.771  -0.099  1.00 98.38           C  
ATOM   1421  HB  VAL A  95     -15.487  -2.796  -0.101  1.00 98.38           H  
ATOM   1422  O   VAL A  95     -13.820  -2.284   2.220  1.00 98.38           O  
ATOM   1423  CG1 VAL A  95     -17.202  -1.742   0.640  1.00 98.38           C  
ATOM   1424 HG11 VAL A  95     -17.935  -2.349   0.109  1.00 98.38           H  
ATOM   1425 HG12 VAL A  95     -17.096  -2.146   1.646  1.00 98.38           H  
ATOM   1426 HG13 VAL A  95     -17.571  -0.718   0.707  1.00 98.38           H  
ATOM   1427  CG2 VAL A  95     -16.106  -1.348  -1.554  1.00 98.38           C  
ATOM   1428 HG21 VAL A  95     -16.406  -0.300  -1.593  1.00 98.38           H  
ATOM   1429 HG22 VAL A  95     -16.891  -1.964  -1.993  1.00 98.38           H  
ATOM   1430 HG23 VAL A  95     -15.198  -1.477  -2.142  1.00 98.38           H  
ATOM   1431  N   TYR A  96     -15.122  -0.613   2.987  1.00 97.94           N  
ATOM   1432  H   TYR A  96     -15.712   0.165   2.728  1.00 97.94           H  
ATOM   1433  CA  TYR A  96     -14.998  -0.901   4.411  1.00 97.94           C  
ATOM   1434  HA  TYR A  96     -14.441  -1.830   4.531  1.00 97.94           H  
ATOM   1435  C   TYR A  96     -16.365  -1.080   5.049  1.00 97.94           C  
ATOM   1436  CB  TYR A  96     -14.247   0.205   5.161  1.00 97.94           C  
ATOM   1437  HB2 TYR A  96     -14.102  -0.116   6.193  1.00 97.94           H  
ATOM   1438  HB3 TYR A  96     -14.883   1.088   5.206  1.00 97.94           H  
ATOM   1439  O   TYR A  96     -17.334  -0.443   4.639  1.00 97.94           O  
ATOM   1440  CG  TYR A  96     -12.904   0.569   4.573  1.00 97.94           C  
ATOM   1441  CD1 TYR A  96     -11.738   0.016   5.128  1.00 97.94           C  
ATOM   1442  HD1 TYR A  96     -11.817  -0.631   5.989  1.00 97.94           H  
ATOM   1443  CD2 TYR A  96     -12.821   1.416   3.454  1.00 97.94           C  
ATOM   1444  HD2 TYR A  96     -13.715   1.839   3.018  1.00 97.94           H  
ATOM   1445  CE1 TYR A  96     -10.484   0.284   4.556  1.00 97.94           C  
ATOM   1446  HE1 TYR A  96      -9.595  -0.141   4.997  1.00 97.94           H  
ATOM   1447  CE2 TYR A  96     -11.574   1.667   2.868  1.00 97.94           C  
ATOM   1448  HE2 TYR A  96     -11.519   2.277   1.978  1.00 97.94           H  
ATOM   1449  OH  TYR A  96      -9.193   1.335   2.855  1.00 97.94           O  
ATOM   1450  HH  TYR A  96      -8.519   0.898   3.379  1.00 97.94           H  
ATOM   1451  CZ  TYR A  96     -10.406   1.095   3.407  1.00 97.94           C  
ATOM   1452  N   TYR A  97     -16.388  -1.901   6.090  1.00 97.56           N  
ATOM   1453  H   TYR A  97     -15.523  -2.355   6.346  1.00 97.56           H  
ATOM   1454  CA  TYR A  97     -17.467  -1.997   7.053  1.00 97.56           C  
ATOM   1455  HA  TYR A  97     -18.291  -1.351   6.746  1.00 97.56           H  
ATOM   1456  C   TYR A  97     -16.955  -1.519   8.414  1.00 97.56           C  
ATOM   1457  CB  TYR A  97     -17.979  -3.438   7.092  1.00 97.56           C  
ATOM   1458  HB2 TYR A  97     -18.292  -3.725   6.088  1.00 97.56           H  
ATOM   1459  HB3 TYR A  97     -17.166  -4.100   7.391  1.00 97.56           H  
ATOM   1460  O   TYR A  97     -15.998  -2.086   8.952  1.00 97.56           O  
ATOM   1461  CG  TYR A  97     -19.154  -3.628   8.024  1.00 97.56           C  
ATOM   1462  CD1 TYR A  97     -19.012  -4.354   9.223  1.00 97.56           C  
ATOM   1463  HD1 TYR A  97     -18.059  -4.786   9.488  1.00 97.56           H  
ATOM   1464  CD2 TYR A  97     -20.391  -3.038   7.703  1.00 97.56           C  
ATOM   1465  HD2 TYR A  97     -20.492  -2.435   6.813  1.00 97.56           H  
ATOM   1466  CE1 TYR A  97     -20.116  -4.494  10.088  1.00 97.56           C  
ATOM   1467  HE1 TYR A  97     -20.031  -5.039  11.016  1.00 97.56           H  
ATOM   1468  CE2 TYR A  97     -21.484  -3.152   8.579  1.00 97.56           C  
ATOM   1469  HE2 TYR A  97     -22.412  -2.644   8.363  1.00 97.56           H  
ATOM   1470  OH  TYR A  97     -22.379  -3.952  10.654  1.00 97.56           O  
ATOM   1471  HH  TYR A  97     -23.004  -3.238  10.511  1.00 97.56           H  
ATOM   1472  CZ  TYR A  97     -21.344  -3.873   9.780  1.00 97.56           C  
ATOM   1473  N   ASP A  98     -17.577  -0.469   8.933  1.00 95.12           N  
ATOM   1474  H   ASP A  98     -18.377  -0.109   8.433  1.00 95.12           H  
ATOM   1475  CA  ASP A  98     -17.328   0.128  10.236  1.00 95.12           C  
ATOM   1476  HA  ASP A  98     -16.311  -0.090  10.561  1.00 95.12           H  
ATOM   1477  C   ASP A  98     -18.305  -0.470  11.244  1.00 95.12           C  
ATOM   1478  CB  ASP A  98     -17.505   1.654  10.162  1.00 95.12           C  
ATOM   1479  HB2 ASP A  98     -17.576   2.042  11.178  1.00 95.12           H  
ATOM   1480  HB3 ASP A  98     -18.443   1.888   9.659  1.00 95.12           H  
ATOM   1481  O   ASP A  98     -19.517  -0.348  11.113  1.00 95.12           O  
ATOM   1482  CG  ASP A  98     -16.366   2.389   9.458  1.00 95.12           C  
ATOM   1483  OD1 ASP A  98     -15.402   1.744   8.979  1.00 95.12           O  
ATOM   1484  OD2 ASP A  98     -16.431   3.645   9.399  1.00 95.12           O  
ATOM   1485  N   MET A  99     -17.778  -1.118  12.273  1.00 95.00           N  
ATOM   1486  H   MET A  99     -16.772  -1.134  12.369  1.00 95.00           H  
ATOM   1487  CA  MET A  99     -18.575  -1.689  13.347  1.00 95.00           C  
ATOM   1488  HA  MET A  99     -19.542  -2.008  12.959  1.00 95.00           H  
ATOM   1489  C   MET A  99     -18.815  -0.600  14.387  1.00 95.00           C  
ATOM   1490  CB  MET A  99     -17.859  -2.915  13.930  1.00 95.00           C  
ATOM   1491  HB2 MET A  99     -18.470  -3.330  14.731  1.00 95.00           H  
ATOM   1492  HB3 MET A  99     -16.900  -2.607  14.348  1.00 95.00           H  
ATOM   1493  O   MET A  99     -18.008  -0.424  15.303  1.00 95.00           O  
ATOM   1494  CG  MET A  99     -17.608  -3.993  12.868  1.00 95.00           C  
ATOM   1495  HG2 MET A  99     -17.037  -3.554  12.049  1.00 95.00           H  
ATOM   1496  HG3 MET A  99     -18.568  -4.321  12.471  1.00 95.00           H  
ATOM   1497  SD  MET A  99     -16.684  -5.441  13.454  1.00 95.00           S  
ATOM   1498  CE  MET A  99     -17.962  -6.241  14.458  1.00 95.00           C  
ATOM   1499  HE1 MET A  99     -18.249  -5.587  15.281  1.00 95.00           H  
ATOM   1500  HE2 MET A  99     -17.575  -7.177  14.861  1.00 95.00           H  
ATOM   1501  HE3 MET A  99     -18.836  -6.447  13.840  1.00 95.00           H  
ATOM   1502  N   ALA A 100     -19.895   0.161  14.228  1.00 86.62           N  
ATOM   1503  H   ALA A 100     -20.478   0.040  13.413  1.00 86.62           H  
ATOM   1504  CA  ALA A 100     -20.308   1.122  15.240  1.00 86.62           C  
ATOM   1505  HA  ALA A 100     -19.481   1.807  15.428  1.00 86.62           H  
ATOM   1506  C   ALA A 100     -20.637   0.383  16.547  1.00 86.62           C  
ATOM   1507  CB  ALA A 100     -21.488   1.942  14.712  1.00 86.62           C  
ATOM   1508  HB1 ALA A 100     -22.336   1.289  14.507  1.00 86.62           H  
ATOM   1509  HB2 ALA A 100     -21.784   2.687  15.450  1.00 86.62           H  
ATOM   1510  HB3 ALA A 100     -21.210   2.446  13.786  1.00 86.62           H  
ATOM   1511  O   ALA A 100     -21.430  -0.560  16.564  1.00 86.62           O  
ATOM   1512  N   ILE A 101     -20.003   0.797  17.644  1.00 87.56           N  
ATOM   1513  H   ILE A 101     -19.380   1.589  17.580  1.00 87.56           H  
ATOM   1514  CA  ILE A 101     -20.326   0.300  18.979  1.00 87.56           C  
ATOM   1515  HA  ILE A 101     -21.131  -0.430  18.898  1.00 87.56           H  
ATOM   1516  C   ILE A 101     -20.856   1.477  19.788  1.00 87.56           C  
ATOM   1517  CB  ILE A 101     -19.134  -0.403  19.661  1.00 87.56           C  
ATOM   1518  HB  ILE A 101     -18.361   0.339  19.860  1.00 87.56           H  
ATOM   1519  O   ILE A 101     -20.174   2.493  19.920  1.00 87.56           O  
ATOM   1520  CG1 ILE A 101     -18.521  -1.523  18.785  1.00 87.56           C  
ATOM   1521 HG12 ILE A 101     -18.322  -1.131  17.788  1.00 87.56           H  
ATOM   1522 HG13 ILE A 101     -19.240  -2.336  18.684  1.00 87.56           H  
ATOM   1523  CG2 ILE A 101     -19.667  -0.978  20.991  1.00 87.56           C  
ATOM   1524 HG21 ILE A 101     -19.714  -0.190  21.743  1.00 87.56           H  
ATOM   1525 HG22 ILE A 101     -20.671  -1.380  20.855  1.00 87.56           H  
ATOM   1526 HG23 ILE A 101     -19.054  -1.803  21.352  1.00 87.56           H  
ATOM   1527  CD1 ILE A 101     -17.187  -2.086  19.298  1.00 87.56           C  
ATOM   1528 HD11 ILE A 101     -16.815  -2.817  18.579  1.00 87.56           H  
ATOM   1529 HD12 ILE A 101     -17.315  -2.588  20.257  1.00 87.56           H  
ATOM   1530 HD13 ILE A 101     -16.457  -1.282  19.391  1.00 87.56           H  
ATOM   1531  N   GLU A 102     -22.078   1.334  20.299  1.00 84.38           N  
ATOM   1532  H   GLU A 102     -22.591   0.482  20.121  1.00 84.38           H  
ATOM   1533  CA  GLU A 102     -22.746   2.363  21.098  1.00 84.38           C  
ATOM   1534  HA  GLU A 102     -22.910   3.235  20.465  1.00 84.38           H  
ATOM   1535  C   GLU A 102     -21.872   2.808  22.281  1.00 84.38           C  
ATOM   1536  CB  GLU A 102     -24.118   1.866  21.586  1.00 84.38           C  
ATOM   1537  HB2 GLU A 102     -23.983   0.928  22.125  1.00 84.38           H  
ATOM   1538  HB3 GLU A 102     -24.528   2.606  22.273  1.00 84.38           H  
ATOM   1539  O   GLU A 102     -21.169   2.004  22.898  1.00 84.38           O  
ATOM   1540  CG  GLU A 102     -25.120   1.661  20.435  1.00 84.38           C  
ATOM   1541  HG2 GLU A 102     -24.710   0.928  19.740  1.00 84.38           H  
ATOM   1542  HG3 GLU A 102     -25.229   2.605  19.901  1.00 84.38           H  
ATOM   1543  CD  GLU A 102     -26.510   1.177  20.895  1.00 84.38           C  
ATOM   1544  OE1 GLU A 102     -27.394   1.049  20.016  1.00 84.38           O  
ATOM   1545  OE2 GLU A 102     -26.692   0.893  22.101  1.00 84.38           O  
ATOM   1546  N   ASP A 103     -21.909   4.111  22.571  1.00 85.81           N  
ATOM   1547  H   ASP A 103     -22.591   4.678  22.088  1.00 85.81           H  
ATOM   1548  CA  ASP A 103     -21.201   4.764  23.679  1.00 85.81           C  
ATOM   1549  HA  ASP A 103     -21.350   5.835  23.543  1.00 85.81           H  
ATOM   1550  C   ASP A 103     -19.670   4.586  23.706  1.00 85.81           C  
ATOM   1551  CB  ASP A 103     -21.876   4.406  25.014  1.00 85.81           C  
ATOM   1552  HB2 ASP A 103     -21.362   4.923  25.825  1.00 85.81           H  
ATOM   1553  HB3 ASP A 103     -21.785   3.334  25.193  1.00 85.81           H  
ATOM   1554  O   ASP A 103     -19.026   4.850  24.727  1.00 85.81           O  
ATOM   1555  CG  ASP A 103     -23.349   4.818  25.069  1.00 85.81           C  
ATOM   1556  OD1 ASP A 103     -23.670   5.901  24.526  1.00 85.81           O  
ATOM   1557  OD2 ASP A 103     -24.125   4.086  25.722  1.00 85.81           O  
ATOM   1558  N   MET A 104     -19.048   4.185  22.591  1.00 89.44           N  
ATOM   1559  H   MET A 104     -19.611   3.920  21.796  1.00 89.44           H  
ATOM   1560  CA  MET A 104     -17.593   4.075  22.484  1.00 89.44           C  
ATOM   1561  HA  MET A 104     -17.160   4.369  23.440  1.00 89.44           H  
ATOM   1562  C   MET A 104     -17.016   4.994  21.399  1.00 89.44           C  
ATOM   1563  CB  MET A 104     -17.173   2.620  22.253  1.00 89.44           C  
ATOM   1564  HB2 MET A 104     -17.675   2.221  21.371  1.00 89.44           H  
ATOM   1565  HB3 MET A 104     -16.098   2.604  22.073  1.00 89.44           H  
ATOM   1566  O   MET A 104     -17.468   4.955  20.259  1.00 89.44           O  
ATOM   1567  CG  MET A 104     -17.475   1.739  23.473  1.00 89.44           C  
ATOM   1568  HG2 MET A 104     -17.454   2.358  24.369  1.00 89.44           H  
ATOM   1569  HG3 MET A 104     -18.481   1.329  23.380  1.00 89.44           H  
ATOM   1570  SD  MET A 104     -16.275   0.396  23.716  1.00 89.44           S  
ATOM   1571  CE  MET A 104     -16.672  -0.646  22.303  1.00 89.44           C  
ATOM   1572  HE1 MET A 104     -15.826  -1.300  22.086  1.00 89.44           H  
ATOM   1573  HE2 MET A 104     -17.532  -1.258  22.576  1.00 89.44           H  
ATOM   1574  HE3 MET A 104     -16.884  -0.029  21.430  1.00 89.44           H  
ATOM   1575  N   PRO A 105     -15.935   5.748  21.688  1.00 91.81           N  
ATOM   1576  CA  PRO A 105     -15.237   6.547  20.676  1.00 91.81           C  
ATOM   1577  HA  PRO A 105     -15.955   7.111  20.080  1.00 91.81           H  
ATOM   1578  C   PRO A 105     -14.392   5.690  19.717  1.00 91.81           C  
ATOM   1579  CB  PRO A 105     -14.369   7.518  21.484  1.00 91.81           C  
ATOM   1580  HB2 PRO A 105     -13.481   7.845  20.942  1.00 91.81           H  
ATOM   1581  HB3 PRO A 105     -14.967   8.381  21.774  1.00 91.81           H  
ATOM   1582  O   PRO A 105     -13.686   6.232  18.871  1.00 91.81           O  
ATOM   1583  CG  PRO A 105     -14.013   6.703  22.727  1.00 91.81           C  
ATOM   1584  HG2 PRO A 105     -13.190   6.026  22.498  1.00 91.81           H  
ATOM   1585  HG3 PRO A 105     -13.762   7.343  23.572  1.00 91.81           H  
ATOM   1586  CD  PRO A 105     -15.284   5.895  22.985  1.00 91.81           C  
ATOM   1587  HD2 PRO A 105     -15.942   6.447  23.656  1.00 91.81           H  
ATOM   1588  HD3 PRO A 105     -15.029   4.927  23.415  1.00 91.81           H  
ATOM   1589  N   ILE A 106     -14.395   4.361  19.888  1.00 95.31           N  
ATOM   1590  H   ILE A 106     -15.108   3.980  20.492  1.00 95.31           H  
ATOM   1591  CA  ILE A 106     -13.605   3.409  19.107  1.00 95.31           C  
ATOM   1592  HA  ILE A 106     -12.874   3.971  18.526  1.00 95.31           H  
ATOM   1593  C   ILE A 106     -14.528   2.665  18.144  1.00 95.31           C  
ATOM   1594  CB  ILE A 106     -12.816   2.433  20.011  1.00 95.31           C  
ATOM   1595  HB  ILE A 106     -13.523   1.895  20.643  1.00 95.31           H  
ATOM   1596  O   ILE A 106     -15.473   2.009  18.572  1.00 95.31           O  
ATOM   1597  CG1 ILE A 106     -11.824   3.202  20.912  1.00 95.31           C  
ATOM   1598 HG12 ILE A 106     -11.048   3.642  20.285  1.00 95.31           H  
ATOM   1599 HG13 ILE A 106     -12.348   4.009  21.424  1.00 95.31           H  
ATOM   1600  CG2 ILE A 106     -12.047   1.413  19.145  1.00 95.31           C  
ATOM   1601 HG21 ILE A 106     -11.365   1.943  18.480  1.00 95.31           H  
ATOM   1602 HG22 ILE A 106     -11.484   0.721  19.772  1.00 95.31           H  
ATOM   1603 HG23 ILE A 106     -12.739   0.817  18.550  1.00 95.31           H  
ATOM   1604  CD1 ILE A 106     -11.157   2.345  21.995  1.00 95.31           C  
ATOM   1605 HD11 ILE A 106     -10.479   1.617  21.550  1.00 95.31           H  
ATOM   1606 HD12 ILE A 106     -10.580   2.992  22.657  1.00 95.31           H  
ATOM   1607 HD13 ILE A 106     -11.918   1.829  22.581  1.00 95.31           H  
ATOM   1608  N   THR A 107     -14.207   2.702  16.854  1.00 95.81           N  
ATOM   1609  H   THR A 107     -13.422   3.281  16.590  1.00 95.81           H  
ATOM   1610  CA  THR A 107     -14.928   1.989  15.791  1.00 95.81           C  
ATOM   1611  HA  THR A 107     -15.790   1.464  16.202  1.00 95.81           H  
ATOM   1612  C   THR A 107     -13.992   0.976  15.126  1.00 95.81           C  
ATOM   1613  CB  THR A 107     -15.467   2.979  14.749  1.00 95.81           C  
ATOM   1614  HB  THR A 107     -14.629   3.401  14.193  1.00 95.81           H  
ATOM   1615  O   THR A 107     -13.091   1.370  14.378  1.00 95.81           O  
ATOM   1616  CG2 THR A 107     -16.418   2.339  13.747  1.00 95.81           C  
ATOM   1617 HG21 THR A 107     -16.783   3.107  13.065  1.00 95.81           H  
ATOM   1618 HG22 THR A 107     -15.898   1.574  13.170  1.00 95.81           H  
ATOM   1619 HG23 THR A 107     -17.265   1.893  14.267  1.00 95.81           H  
ATOM   1620  OG1 THR A 107     -16.153   4.051  15.352  1.00 95.81           O  
ATOM   1621  HG1 THR A 107     -16.234   3.880  16.293  1.00 95.81           H  
ATOM   1622  N   PRO A 108     -14.134  -0.332  15.398  1.00 97.31           N  
ATOM   1623  CA  PRO A 108     -13.466  -1.361  14.612  1.00 97.31           C  
ATOM   1624  HA  PRO A 108     -12.389  -1.207  14.677  1.00 97.31           H  
ATOM   1625  C   PRO A 108     -13.900  -1.308  13.146  1.00 97.31           C  
ATOM   1626  CB  PRO A 108     -13.824  -2.698  15.266  1.00 97.31           C  
ATOM   1627  HB2 PRO A 108     -14.680  -3.149  14.763  1.00 97.31           H  
ATOM   1628  HB3 PRO A 108     -12.979  -3.386  15.261  1.00 97.31           H  
ATOM   1629  O   PRO A 108     -15.045  -0.982  12.848  1.00 97.31           O  
ATOM   1630  CG  PRO A 108     -14.222  -2.304  16.689  1.00 97.31           C  
ATOM   1631  HG2 PRO A 108     -13.329  -2.208  17.308  1.00 97.31           H  
ATOM   1632  HG3 PRO A 108     -14.918  -3.021  17.125  1.00 97.31           H  
ATOM   1633  CD  PRO A 108     -14.863  -0.933  16.502  1.00 97.31           C  
ATOM   1634  HD2 PRO A 108     -15.911  -1.057  16.229  1.00 97.31           H  
ATOM   1635  HD3 PRO A 108     -14.778  -0.343  17.415  1.00 97.31           H  
ATOM   1636  N   TYR A 109     -13.009  -1.659  12.224  1.00 97.56           N  
ATOM   1637  H   TYR A 109     -12.072  -1.903  12.513  1.00 97.56           H  
ATOM   1638  CA  TYR A 109     -13.346  -1.760  10.809  1.00 97.56           C  
ATOM   1639  HA  TYR A 109     -14.419  -1.933  10.732  1.00 97.56           H  
ATOM   1640  C   TYR A 109     -12.656  -2.943  10.140  1.00 97.56           C  
ATOM   1641  CB  TYR A 109     -13.038  -0.446  10.074  1.00 97.56           C  
ATOM   1642  HB2 TYR A 109     -13.515   0.375  10.610  1.00 97.56           H  
ATOM   1643  HB3 TYR A 109     -13.500  -0.490   9.088  1.00 97.56           H  
ATOM   1644  O   TYR A 109     -11.560  -3.360  10.526  1.00 97.56           O  
ATOM   1645  CG  TYR A 109     -11.559  -0.143   9.900  1.00 97.56           C  
ATOM   1646  CD1 TYR A 109     -10.893   0.673  10.834  1.00 97.56           C  
ATOM   1647  HD1 TYR A 109     -11.438   1.075  11.676  1.00 97.56           H  
ATOM   1648  CD2 TYR A 109     -10.850  -0.695   8.814  1.00 97.56           C  
ATOM   1649  HD2 TYR A 109     -11.361  -1.335   8.110  1.00 97.56           H  
ATOM   1650  CE1 TYR A 109      -9.516   0.930  10.691  1.00 97.56           C  
ATOM   1651  HE1 TYR A 109      -9.002   1.536  11.422  1.00 97.56           H  
ATOM   1652  CE2 TYR A 109      -9.473  -0.445   8.669  1.00 97.56           C  
ATOM   1653  HE2 TYR A 109      -8.908  -0.872   7.854  1.00 97.56           H  
ATOM   1654  OH  TYR A 109      -7.473   0.576   9.485  1.00 97.56           O  
ATOM   1655  HH  TYR A 109      -7.117   1.134  10.180  1.00 97.56           H  
ATOM   1656  CZ  TYR A 109      -8.805   0.363   9.611  1.00 97.56           C  
ATOM   1657  N   VAL A 110     -13.281  -3.432   9.076  1.00 98.50           N  
ATOM   1658  H   VAL A 110     -14.182  -3.038   8.847  1.00 98.50           H  
ATOM   1659  CA  VAL A 110     -12.683  -4.354   8.107  1.00 98.50           C  
ATOM   1660  HA  VAL A 110     -11.609  -4.411   8.286  1.00 98.50           H  
ATOM   1661  C   VAL A 110     -12.878  -3.791   6.710  1.00 98.50           C  
ATOM   1662  CB  VAL A 110     -13.249  -5.780   8.219  1.00 98.50           C  
ATOM   1663  HB  VAL A 110     -12.796  -6.386   7.434  1.00 98.50           H  
ATOM   1664  O   VAL A 110     -13.870  -3.121   6.447  1.00 98.50           O  
ATOM   1665  CG1 VAL A 110     -12.870  -6.411   9.563  1.00 98.50           C  
ATOM   1666 HG11 VAL A 110     -13.189  -7.452   9.587  1.00 98.50           H  
ATOM   1667 HG12 VAL A 110     -13.351  -5.874  10.381  1.00 98.50           H  
ATOM   1668 HG13 VAL A 110     -11.789  -6.366   9.698  1.00 98.50           H  
ATOM   1669  CG2 VAL A 110     -14.773  -5.848   8.049  1.00 98.50           C  
ATOM   1670 HG21 VAL A 110     -15.268  -5.259   8.822  1.00 98.50           H  
ATOM   1671 HG22 VAL A 110     -15.061  -5.461   7.071  1.00 98.50           H  
ATOM   1672 HG23 VAL A 110     -15.109  -6.882   8.125  1.00 98.50           H  
ATOM   1673  N   GLY A 111     -11.943  -4.038   5.802  1.00 98.19           N  
ATOM   1674  H   GLY A 111     -11.123  -4.566   6.065  1.00 98.19           H  
ATOM   1675  CA  GLY A 111     -12.058  -3.563   4.432  1.00 98.19           C  
ATOM   1676  HA2 GLY A 111     -11.710  -2.533   4.355  1.00 98.19           H  
ATOM   1677  HA3 GLY A 111     -13.109  -3.591   4.145  1.00 98.19           H  
ATOM   1678  C   GLY A 111     -11.295  -4.411   3.437  1.00 98.19           C  
ATOM   1679  O   GLY A 111     -10.356  -5.130   3.781  1.00 98.19           O  
ATOM   1680  N   VAL A 112     -11.712  -4.314   2.184  1.00 98.62           N  
ATOM   1681  H   VAL A 112     -12.467  -3.672   1.990  1.00 98.62           H  
ATOM   1682  CA  VAL A 112     -11.079  -4.973   1.044  1.00 98.62           C  
ATOM   1683  HA  VAL A 112     -10.070  -5.274   1.328  1.00 98.62           H  
ATOM   1684  C   VAL A 112     -10.943  -3.983  -0.098  1.00 98.62           C  
ATOM   1685  CB  VAL A 112     -11.834  -6.237   0.594  1.00 98.62           C  
ATOM   1686  HB  VAL A 112     -11.343  -6.624  -0.299  1.00 98.62           H  
ATOM   1687  O   VAL A 112     -11.758  -3.073  -0.242  1.00 98.62           O  
ATOM   1688  CG1 VAL A 112     -11.761  -7.331   1.665  1.00 98.62           C  
ATOM   1689 HG11 VAL A 112     -12.210  -8.249   1.285  1.00 98.62           H  
ATOM   1690 HG12 VAL A 112     -12.297  -7.020   2.562  1.00 98.62           H  
ATOM   1691 HG13 VAL A 112     -10.720  -7.525   1.921  1.00 98.62           H  
ATOM   1692  CG2 VAL A 112     -13.307  -5.975   0.248  1.00 98.62           C  
ATOM   1693 HG21 VAL A 112     -13.774  -6.898  -0.096  1.00 98.62           H  
ATOM   1694 HG22 VAL A 112     -13.845  -5.611   1.123  1.00 98.62           H  
ATOM   1695 HG23 VAL A 112     -13.381  -5.232  -0.546  1.00 98.62           H  
ATOM   1696  N   GLY A 113      -9.912  -4.160  -0.915  1.00 98.44           N  
ATOM   1697  H   GLY A 113      -9.273  -4.922  -0.738  1.00 98.44           H  
ATOM   1698  CA  GLY A 113      -9.646  -3.280  -2.041  1.00 98.44           C  
ATOM   1699  HA2 GLY A 113     -10.571  -2.790  -2.344  1.00 98.44           H  
ATOM   1700  HA3 GLY A 113      -8.920  -2.521  -1.748  1.00 98.44           H  
ATOM   1701  C   GLY A 113      -9.079  -4.004  -3.241  1.00 98.44           C  
ATOM   1702  O   GLY A 113      -8.409  -5.029  -3.104  1.00 98.44           O  
ATOM   1703  N   VAL A 114      -9.336  -3.444  -4.418  1.00 98.81           N  
ATOM   1704  H   VAL A 114      -9.872  -2.589  -4.421  1.00 98.81           H  
ATOM   1705  CA  VAL A 114      -8.814  -3.922  -5.702  1.00 98.81           C  
ATOM   1706  HA  VAL A 114      -7.929  -4.530  -5.515  1.00 98.81           H  
ATOM   1707  C   VAL A 114      -8.374  -2.745  -6.561  1.00 98.81           C  
ATOM   1708  CB  VAL A 114      -9.824  -4.802  -6.465  1.00 98.81           C  
ATOM   1709  HB  VAL A 114      -9.376  -5.075  -7.420  1.00 98.81           H  
ATOM   1710  O   VAL A 114      -8.896  -1.638  -6.439  1.00 98.81           O  
ATOM   1711  CG1 VAL A 114     -10.113  -6.105  -5.711  1.00 98.81           C  
ATOM   1712 HG11 VAL A 114      -9.175  -6.612  -5.483  1.00 98.81           H  
ATOM   1713 HG12 VAL A 114     -10.638  -5.895  -4.779  1.00 98.81           H  
ATOM   1714 HG13 VAL A 114     -10.731  -6.759  -6.326  1.00 98.81           H  
ATOM   1715  CG2 VAL A 114     -11.152  -4.089  -6.755  1.00 98.81           C  
ATOM   1716 HG21 VAL A 114     -10.977  -3.188  -7.342  1.00 98.81           H  
ATOM   1717 HG22 VAL A 114     -11.809  -4.750  -7.320  1.00 98.81           H  
ATOM   1718 HG23 VAL A 114     -11.645  -3.812  -5.823  1.00 98.81           H  
ATOM   1719  N   GLY A 115      -7.406  -2.971  -7.441  1.00 98.56           N  
ATOM   1720  H   GLY A 115      -6.970  -3.882  -7.474  1.00 98.56           H  
ATOM   1721  CA  GLY A 115      -6.893  -1.920  -8.306  1.00 98.56           C  
ATOM   1722  HA2 GLY A 115      -6.589  -1.085  -7.675  1.00 98.56           H  
ATOM   1723  HA3 GLY A 115      -7.681  -1.572  -8.973  1.00 98.56           H  
ATOM   1724  C   GLY A 115      -5.706  -2.359  -9.145  1.00 98.56           C  
ATOM   1725  O   GLY A 115      -5.613  -3.511  -9.571  1.00 98.56           O  
ATOM   1726  N   ALA A 116      -4.785  -1.430  -9.382  1.00 98.56           N  
ATOM   1727  H   ALA A 116      -4.893  -0.529  -8.939  1.00 98.56           H  
ATOM   1728  CA  ALA A 116      -3.576  -1.670 -10.158  1.00 98.56           C  
ATOM   1729  HA  ALA A 116      -3.444  -2.744 -10.294  1.00 98.56           H  
ATOM   1730  C   ALA A 116      -2.340  -1.144  -9.425  1.00 98.56           C  
ATOM   1731  CB  ALA A 116      -3.735  -1.040 -11.546  1.00 98.56           C  
ATOM   1732  HB1 ALA A 116      -4.615  -1.453 -12.040  1.00 98.56           H  
ATOM   1733  HB2 ALA A 116      -3.849   0.040 -11.452  1.00 98.56           H  
ATOM   1734  HB3 ALA A 116      -2.855  -1.259 -12.151  1.00 98.56           H  
ATOM   1735  O   ALA A 116      -2.388  -0.102  -8.771  1.00 98.56           O  
ATOM   1736  N   ALA A 117      -1.218  -1.846  -9.573  1.00 98.44           N  
ATOM   1737  H   ALA A 117      -1.261  -2.692 -10.122  1.00 98.44           H  
ATOM   1738  CA  ALA A 117       0.088  -1.412  -9.094  1.00 98.44           C  
ATOM   1739  HA  ALA A 117      -0.008  -0.452  -8.586  1.00 98.44           H  
ATOM   1740  C   ALA A 117       1.048  -1.223 -10.269  1.00 98.44           C  
ATOM   1741  CB  ALA A 117       0.631  -2.417  -8.077  1.00 98.44           C  
ATOM   1742  HB1 ALA A 117       0.766  -3.381  -8.567  1.00 98.44           H  
ATOM   1743  HB2 ALA A 117       1.593  -2.071  -7.699  1.00 98.44           H  
ATOM   1744  HB3 ALA A 117      -0.061  -2.517  -7.240  1.00 98.44           H  
ATOM   1745  O   ALA A 117       1.191  -2.103 -11.112  1.00 98.44           O  
ATOM   1746  N   TYR A 118       1.728  -0.085 -10.294  1.00 98.25           N  
ATOM   1747  H   TYR A 118       1.530   0.589  -9.569  1.00 98.25           H  
ATOM   1748  CA  TYR A 118       2.812   0.253 -11.199  1.00 98.25           C  
ATOM   1749  HA  TYR A 118       2.744  -0.369 -12.091  1.00 98.25           H  
ATOM   1750  C   TYR A 118       4.142  -0.029 -10.494  1.00 98.25           C  
ATOM   1751  CB  TYR A 118       2.648   1.720 -11.605  1.00 98.25           C  
ATOM   1752  HB2 TYR A 118       1.608   1.887 -11.886  1.00 98.25           H  
ATOM   1753  HB3 TYR A 118       2.852   2.360 -10.746  1.00 98.25           H  
ATOM   1754  O   TYR A 118       4.542   0.684  -9.571  1.00 98.25           O  
ATOM   1755  CG  TYR A 118       3.498   2.145 -12.780  1.00 98.25           C  
ATOM   1756  CD1 TYR A 118       4.405   3.214 -12.651  1.00 98.25           C  
ATOM   1757  HD1 TYR A 118       4.540   3.691 -11.691  1.00 98.25           H  
ATOM   1758  CD2 TYR A 118       3.308   1.527 -14.030  1.00 98.25           C  
ATOM   1759  HD2 TYR A 118       2.601   0.716 -14.133  1.00 98.25           H  
ATOM   1760  CE1 TYR A 118       5.077   3.704 -13.785  1.00 98.25           C  
ATOM   1761  HE1 TYR A 118       5.737   4.554 -13.695  1.00 98.25           H  
ATOM   1762  CE2 TYR A 118       3.991   2.001 -15.162  1.00 98.25           C  
ATOM   1763  HE2 TYR A 118       3.831   1.548 -16.130  1.00 98.25           H  
ATOM   1764  OH  TYR A 118       5.497   3.576 -16.149  1.00 98.25           O  
ATOM   1765  HH  TYR A 118       6.011   4.366 -15.965  1.00 98.25           H  
ATOM   1766  CZ  TYR A 118       4.855   3.108 -15.047  1.00 98.25           C  
ATOM   1767  N   ILE A 119       4.787  -1.124 -10.887  1.00 98.19           N  
ATOM   1768  H   ILE A 119       4.396  -1.646 -11.658  1.00 98.19           H  
ATOM   1769  CA  ILE A 119       5.919  -1.731 -10.184  1.00 98.19           C  
ATOM   1770  HA  ILE A 119       6.011  -1.265  -9.203  1.00 98.19           H  
ATOM   1771  C   ILE A 119       7.223  -1.460 -10.941  1.00 98.19           C  
ATOM   1772  CB  ILE A 119       5.639  -3.236  -9.955  1.00 98.19           C  
ATOM   1773  HB  ILE A 119       5.417  -3.699 -10.917  1.00 98.19           H  
ATOM   1774  O   ILE A 119       7.248  -1.483 -12.174  1.00 98.19           O  
ATOM   1775  CG1 ILE A 119       4.412  -3.412  -9.030  1.00 98.19           C  
ATOM   1776 HG12 ILE A 119       4.626  -2.953  -8.065  1.00 98.19           H  
ATOM   1777 HG13 ILE A 119       3.556  -2.895  -9.463  1.00 98.19           H  
ATOM   1778  CG2 ILE A 119       6.860  -3.947  -9.354  1.00 98.19           C  
ATOM   1779 HG21 ILE A 119       7.698  -3.902 -10.048  1.00 98.19           H  
ATOM   1780 HG22 ILE A 119       7.139  -3.487  -8.406  1.00 98.19           H  
ATOM   1781 HG23 ILE A 119       6.650  -5.005  -9.198  1.00 98.19           H  
ATOM   1782  CD1 ILE A 119       3.979  -4.864  -8.794  1.00 98.19           C  
ATOM   1783 HD11 ILE A 119       3.787  -5.360  -9.745  1.00 98.19           H  
ATOM   1784 HD12 ILE A 119       4.735  -5.414  -8.232  1.00 98.19           H  
ATOM   1785 HD13 ILE A 119       3.065  -4.859  -8.201  1.00 98.19           H  
ATOM   1786  N   SER A 120       8.317  -1.207 -10.218  1.00 97.81           N  
ATOM   1787  H   SER A 120       8.238  -1.211  -9.211  1.00 97.81           H  
ATOM   1788  CA  SER A 120       9.653  -1.083 -10.808  1.00 97.81           C  
ATOM   1789  HA  SER A 120       9.572  -0.464 -11.701  1.00 97.81           H  
ATOM   1790  C   SER A 120      10.233  -2.419 -11.258  1.00 97.81           C  
ATOM   1791  CB  SER A 120      10.622  -0.398  -9.841  1.00 97.81           C  
ATOM   1792  HB2 SER A 120      11.582  -0.255 -10.337  1.00 97.81           H  
ATOM   1793  HB3 SER A 120      10.219   0.576  -9.564  1.00 97.81           H  
ATOM   1794  O   SER A 120      10.080  -3.417 -10.563  1.00 97.81           O  
ATOM   1795  OG  SER A 120      10.825  -1.164  -8.675  1.00 97.81           O  
ATOM   1796  HG  SER A 120      11.150  -2.028  -8.937  1.00 97.81           H  
ATOM   1797  N   ASN A 121      10.987  -2.434 -12.357  1.00 98.06           N  
ATOM   1798  H   ASN A 121      11.054  -1.622 -12.955  1.00 98.06           H  
ATOM   1799  CA  ASN A 121      11.802  -3.597 -12.695  1.00 98.06           C  
ATOM   1800  HA  ASN A 121      11.131  -4.442 -12.841  1.00 98.06           H  
ATOM   1801  C   ASN A 121      12.793  -3.907 -11.547  1.00 98.06           C  
ATOM   1802  CB  ASN A 121      12.527  -3.320 -14.024  1.00 98.06           C  
ATOM   1803  HB2 ASN A 121      13.291  -2.556 -13.884  1.00 98.06           H  
ATOM   1804  HB3 ASN A 121      11.799  -2.953 -14.748  1.00 98.06           H  
ATOM   1805  O   ASN A 121      13.508  -2.998 -11.122  1.00 98.06           O  
ATOM   1806  CG  ASN A 121      13.181  -4.557 -14.613  1.00 98.06           C  
ATOM   1807  ND2 ASN A 121      13.529  -4.529 -15.872  1.00 98.06           N  
ATOM   1808 HD21 ASN A 121      13.933  -5.372 -16.253  1.00 98.06           H  
ATOM   1809 HD22 ASN A 121      13.534  -3.650 -16.371  1.00 98.06           H  
ATOM   1810  OD1 ASN A 121      13.366  -5.572 -13.967  1.00 98.06           O  
ATOM   1811  N   PRO A 122      12.852  -5.147 -11.023  1.00 97.44           N  
ATOM   1812  CA  PRO A 122      13.841  -5.541 -10.019  1.00 97.44           C  
ATOM   1813  HA  PRO A 122      13.924  -4.762  -9.262  1.00 97.44           H  
ATOM   1814  C   PRO A 122      15.246  -5.767 -10.606  1.00 97.44           C  
ATOM   1815  CB  PRO A 122      13.277  -6.804  -9.365  1.00 97.44           C  
ATOM   1816  HB2 PRO A 122      12.597  -6.533  -8.558  1.00 97.44           H  
ATOM   1817  HB3 PRO A 122      14.056  -7.467  -8.987  1.00 97.44           H  
ATOM   1818  O   PRO A 122      16.163  -6.091  -9.855  1.00 97.44           O  
ATOM   1819  CG  PRO A 122      12.496  -7.435 -10.507  1.00 97.44           C  
ATOM   1820  HG2 PRO A 122      11.703  -8.091 -10.149  1.00 97.44           H  
ATOM   1821  HG3 PRO A 122      13.207  -7.971 -11.136  1.00 97.44           H  
ATOM   1822  CD  PRO A 122      11.923  -6.242 -11.266  1.00 97.44           C  
ATOM   1823  HD2 PRO A 122      11.828  -6.484 -12.324  1.00 97.44           H  
ATOM   1824  HD3 PRO A 122      10.947  -5.983 -10.855  1.00 97.44           H  
ATOM   1825  N   SER A 123      15.443  -5.600 -11.917  1.00 97.38           N  
ATOM   1826  H   SER A 123      14.645  -5.403 -12.504  1.00 97.38           H  
ATOM   1827  CA  SER A 123      16.770  -5.512 -12.531  1.00 97.38           C  
ATOM   1828  HA  SER A 123      17.440  -6.162 -11.969  1.00 97.38           H  
ATOM   1829  C   SER A 123      17.319  -4.084 -12.492  1.00 97.38           C  
ATOM   1830  CB  SER A 123      16.757  -6.028 -13.968  1.00 97.38           C  
ATOM   1831  HB2 SER A 123      16.038  -5.463 -14.561  1.00 97.38           H  
ATOM   1832  HB3 SER A 123      16.475  -7.081 -13.971  1.00 97.38           H  
ATOM   1833  O   SER A 123      16.596  -3.122 -12.743  1.00 97.38           O  
ATOM   1834  OG  SER A 123      18.049  -5.880 -14.524  1.00 97.38           O  
ATOM   1835  HG  SER A 123      18.109  -6.471 -15.277  1.00 97.38           H  
ATOM   1836  N   LYS A 124      18.622  -3.944 -12.233  1.00 97.50           N  
ATOM   1837  H   LYS A 124      19.132  -4.802 -12.079  1.00 97.50           H  
ATOM   1838  CA  LYS A 124      19.372  -2.682 -12.364  1.00 97.50           C  
ATOM   1839  HA  LYS A 124      18.646  -1.877 -12.477  1.00 97.50           H  
ATOM   1840  C   LYS A 124      20.233  -2.608 -13.631  1.00 97.50           C  
ATOM   1841  CB  LYS A 124      20.166  -2.368 -11.086  1.00 97.50           C  
ATOM   1842  HB2 LYS A 124      19.492  -2.392 -10.230  1.00 97.50           H  
ATOM   1843  HB3 LYS A 124      20.577  -1.362 -11.164  1.00 97.50           H  
ATOM   1844  O   LYS A 124      21.015  -1.668 -13.756  1.00 97.50           O  
ATOM   1845  CG  LYS A 124      21.308  -3.362 -10.866  1.00 97.50           C  
ATOM   1846  HG2 LYS A 124      21.924  -3.429 -11.763  1.00 97.50           H  
ATOM   1847  HG3 LYS A 124      20.869  -4.338 -10.658  1.00 97.50           H  
ATOM   1848  CD  LYS A 124      22.199  -2.980  -9.687  1.00 97.50           C  
ATOM   1849  HD2 LYS A 124      21.609  -2.960  -8.771  1.00 97.50           H  
ATOM   1850  HD3 LYS A 124      22.654  -2.006  -9.864  1.00 97.50           H  
ATOM   1851  CE  LYS A 124      23.266  -4.065  -9.613  1.00 97.50           C  
ATOM   1852  HE2 LYS A 124      23.826  -4.084 -10.548  1.00 97.50           H  
ATOM   1853  HE3 LYS A 124      22.759  -5.026  -9.524  1.00 97.50           H  
ATOM   1854  NZ  LYS A 124      24.185  -3.896  -8.471  1.00 97.50           N  
ATOM   1855  HZ1 LYS A 124      23.655  -3.859  -7.612  1.00 97.50           H  
ATOM   1856  HZ2 LYS A 124      24.802  -4.695  -8.455  1.00 97.50           H  
ATOM   1857  HZ3 LYS A 124      24.725  -3.049  -8.576  1.00 97.50           H  
ATOM   1858  N   ALA A 125      20.116  -3.569 -14.549  1.00 97.44           N  
ATOM   1859  H   ALA A 125      19.440  -4.306 -14.409  1.00 97.44           H  
ATOM   1860  CA  ALA A 125      20.820  -3.518 -15.828  1.00 97.44           C  
ATOM   1861  HA  ALA A 125      21.889  -3.441 -15.629  1.00 97.44           H  
ATOM   1862  C   ALA A 125      20.389  -2.279 -16.633  1.00 97.44           C  
ATOM   1863  CB  ALA A 125      20.578  -4.823 -16.592  1.00 97.44           C  
ATOM   1864  HB1 ALA A 125      21.072  -4.790 -17.564  1.00 97.44           H  
ATOM   1865  HB2 ALA A 125      20.985  -5.662 -16.028  1.00 97.44           H  
ATOM   1866  HB3 ALA A 125      19.511  -4.990 -16.735  1.00 97.44           H  
ATOM   1867  O   ALA A 125      19.199  -1.967 -16.731  1.00 97.44           O  
ATOM   1868  N   ASP A 126      21.353  -1.563 -17.217  1.00 97.69           N  
ATOM   1869  H   ASP A 126      22.310  -1.857 -17.084  1.00 97.69           H  
ATOM   1870  CA  ASP A 126      21.134  -0.216 -17.766  1.00 97.69           C  
ATOM   1871  HA  ASP A 126      20.802   0.437 -16.959  1.00 97.69           H  
ATOM   1872  C   ASP A 126      20.043  -0.143 -18.840  1.00 97.69           C  
ATOM   1873  CB  ASP A 126      22.451   0.335 -18.334  1.00 97.69           C  
ATOM   1874  HB2 ASP A 126      22.226   1.182 -18.983  1.00 97.69           H  
ATOM   1875  HB3 ASP A 126      22.933  -0.431 -18.942  1.00 97.69           H  
ATOM   1876  O   ASP A 126      19.320   0.847 -18.906  1.00 97.69           O  
ATOM   1877  CG  ASP A 126      23.408   0.836 -17.252  1.00 97.69           C  
ATOM   1878  OD1 ASP A 126      22.913   1.433 -16.262  1.00 97.69           O  
ATOM   1879  OD2 ASP A 126      24.629   0.675 -17.447  1.00 97.69           O  
ATOM   1880  N   ALA A 127      19.879  -1.193 -19.648  1.00 97.50           N  
ATOM   1881  H   ALA A 127      20.478  -1.997 -19.519  1.00 97.50           H  
ATOM   1882  CA  ALA A 127      18.881  -1.220 -20.713  1.00 97.50           C  
ATOM   1883  HA  ALA A 127      18.916  -0.267 -21.242  1.00 97.50           H  
ATOM   1884  C   ALA A 127      17.435  -1.393 -20.206  1.00 97.50           C  
ATOM   1885  CB  ALA A 127      19.268  -2.330 -21.696  1.00 97.50           C  
ATOM   1886  HB1 ALA A 127      20.278  -2.160 -22.070  1.00 97.50           H  
ATOM   1887  HB2 ALA A 127      18.574  -2.332 -22.537  1.00 97.50           H  
ATOM   1888  HB3 ALA A 127      19.227  -3.297 -21.195  1.00 97.50           H  
ATOM   1889  O   ALA A 127      16.495  -1.172 -20.971  1.00 97.50           O  
ATOM   1890  N   VAL A 128      17.237  -1.827 -18.953  1.00 97.75           N  
ATOM   1891  H   VAL A 128      18.049  -1.984 -18.374  1.00 97.75           H  
ATOM   1892  CA  VAL A 128      15.918  -2.249 -18.446  1.00 97.75           C  
ATOM   1893  HA  VAL A 128      15.156  -1.855 -19.119  1.00 97.75           H  
ATOM   1894  C   VAL A 128      15.554  -1.698 -17.063  1.00 97.75           C  
ATOM   1895  CB  VAL A 128      15.771  -3.785 -18.477  1.00 97.75           C  
ATOM   1896  HB  VAL A 128      14.749  -4.038 -18.196  1.00 97.75           H  
ATOM   1897  O   VAL A 128      14.391  -1.811 -16.674  1.00 97.75           O  
ATOM   1898  CG1 VAL A 128      16.014  -4.372 -19.876  1.00 97.75           C  
ATOM   1899 HG11 VAL A 128      15.311  -3.939 -20.588  1.00 97.75           H  
ATOM   1900 HG12 VAL A 128      15.891  -5.454 -19.845  1.00 97.75           H  
ATOM   1901 HG13 VAL A 128      17.034  -4.171 -20.203  1.00 97.75           H  
ATOM   1902  CG2 VAL A 128      16.724  -4.476 -17.505  1.00 97.75           C  
ATOM   1903 HG21 VAL A 128      17.753  -4.318 -17.829  1.00 97.75           H  
ATOM   1904 HG22 VAL A 128      16.598  -4.095 -16.492  1.00 97.75           H  
ATOM   1905 HG23 VAL A 128      16.514  -5.546 -17.495  1.00 97.75           H  
ATOM   1906  N   LYS A 129      16.488  -1.073 -16.333  1.00 97.25           N  
ATOM   1907  H   LYS A 129      17.435  -1.087 -16.685  1.00 97.25           H  
ATOM   1908  CA  LYS A 129      16.288  -0.564 -14.959  1.00 97.25           C  
ATOM   1909  HA  LYS A 129      16.014  -1.406 -14.323  1.00 97.25           H  
ATOM   1910  C   LYS A 129      15.150   0.450 -14.808  1.00 97.25           C  
ATOM   1911  CB  LYS A 129      17.613   0.015 -14.435  1.00 97.25           C  
ATOM   1912  HB2 LYS A 129      18.383  -0.752 -14.522  1.00 97.25           H  
ATOM   1913  HB3 LYS A 129      17.496   0.257 -13.378  1.00 97.25           H  
ATOM   1914  O   LYS A 129      14.472   0.490 -13.781  1.00 97.25           O  
ATOM   1915  CG  LYS A 129      18.077   1.274 -15.187  1.00 97.25           C  
ATOM   1916  HG2 LYS A 129      17.359   2.079 -15.028  1.00 97.25           H  
ATOM   1917  HG3 LYS A 129      18.141   1.061 -16.254  1.00 97.25           H  
ATOM   1918  CD  LYS A 129      19.445   1.746 -14.695  1.00 97.25           C  
ATOM   1919  HD2 LYS A 129      20.173   0.947 -14.837  1.00 97.25           H  
ATOM   1920  HD3 LYS A 129      19.389   1.998 -13.637  1.00 97.25           H  
ATOM   1921  CE  LYS A 129      19.852   2.977 -15.506  1.00 97.25           C  
ATOM   1922  HE2 LYS A 129      19.720   2.750 -16.564  1.00 97.25           H  
ATOM   1923  HE3 LYS A 129      19.180   3.801 -15.265  1.00 97.25           H  
ATOM   1924  NZ  LYS A 129      21.265   3.333 -15.246  1.00 97.25           N  
ATOM   1925  HZ1 LYS A 129      21.436   3.495 -14.264  1.00 97.25           H  
ATOM   1926  HZ2 LYS A 129      21.544   4.131 -15.798  1.00 97.25           H  
ATOM   1927  HZ3 LYS A 129      21.863   2.572 -15.537  1.00 97.25           H  
ATOM   1928  N   ASP A 130      14.900   1.238 -15.851  1.00 97.31           N  
ATOM   1929  H   ASP A 130      15.546   1.210 -16.627  1.00 97.31           H  
ATOM   1930  CA  ASP A 130      13.845   2.255 -15.856  1.00 97.31           C  
ATOM   1931  HA  ASP A 130      13.726   2.635 -14.841  1.00 97.31           H  
ATOM   1932  C   ASP A 130      12.476   1.688 -16.265  1.00 97.31           C  
ATOM   1933  CB  ASP A 130      14.280   3.444 -16.726  1.00 97.31           C  
ATOM   1934  HB2 ASP A 130      13.475   4.178 -16.758  1.00 97.31           H  
ATOM   1935  HB3 ASP A 130      14.467   3.095 -17.742  1.00 97.31           H  
ATOM   1936  O   ASP A 130      11.463   2.385 -16.171  1.00 97.31           O  
ATOM   1937  CG  ASP A 130      15.534   4.125 -16.164  1.00 97.31           C  
ATOM   1938  OD1 ASP A 130      15.576   4.340 -14.932  1.00 97.31           O  
ATOM   1939  OD2 ASP A 130      16.461   4.387 -16.959  1.00 97.31           O  
ATOM   1940  N   GLN A 131      12.408   0.411 -16.671  1.00 97.44           N  
ATOM   1941  H   GLN A 131      13.246  -0.151 -16.636  1.00 97.44           H  
ATOM   1942  CA  GLN A 131      11.145  -0.240 -17.011  1.00 97.44           C  
ATOM   1943  HA  GLN A 131      10.656   0.368 -17.772  1.00 97.44           H  
ATOM   1944  C   GLN A 131      10.215  -0.303 -15.797  1.00 97.44           C  
ATOM   1945  CB  GLN A 131      11.343  -1.652 -17.585  1.00 97.44           C  
ATOM   1946  HB2 GLN A 131      10.363  -2.117 -17.695  1.00 97.44           H  
ATOM   1947  HB3 GLN A 131      11.916  -2.256 -16.881  1.00 97.44           H  
ATOM   1948  O   GLN A 131      10.625  -0.563 -14.661  1.00 97.44           O  
ATOM   1949  CG  GLN A 131      12.025  -1.675 -18.961  1.00 97.44           C  
ATOM   1950  HG2 GLN A 131      11.443  -1.061 -19.649  1.00 97.44           H  
ATOM   1951  HG3 GLN A 131      13.022  -1.240 -18.890  1.00 97.44           H  
ATOM   1952  CD  GLN A 131      12.135  -3.087 -19.542  1.00 97.44           C  
ATOM   1953  NE2 GLN A 131      12.347  -3.214 -20.832  1.00 97.44           N  
ATOM   1954 HE21 GLN A 131      12.423  -4.159 -21.182  1.00 97.44           H  
ATOM   1955 HE22 GLN A 131      12.570  -2.405 -21.393  1.00 97.44           H  
ATOM   1956  OE1 GLN A 131      11.987  -4.105 -18.881  1.00 97.44           O  
ATOM   1957  N   LYS A 132       8.928  -0.107 -16.076  1.00 97.62           N  
ATOM   1958  H   LYS A 132       8.675   0.074 -17.037  1.00 97.62           H  
ATOM   1959  CA  LYS A 132       7.826  -0.249 -15.130  1.00 97.62           C  
ATOM   1960  HA  LYS A 132       8.190  -0.701 -14.208  1.00 97.62           H  
ATOM   1961  C   LYS A 132       6.771  -1.176 -15.724  1.00 97.62           C  
ATOM   1962  CB  LYS A 132       7.220   1.117 -14.809  1.00 97.62           C  
ATOM   1963  HB2 LYS A 132       6.782   1.475 -15.741  1.00 97.62           H  
ATOM   1964  HB3 LYS A 132       6.428   0.980 -14.073  1.00 97.62           H  
ATOM   1965  O   LYS A 132       6.630  -1.255 -16.944  1.00 97.62           O  
ATOM   1966  CG  LYS A 132       8.188   2.198 -14.297  1.00 97.62           C  
ATOM   1967  HG2 LYS A 132       7.645   3.132 -14.148  1.00 97.62           H  
ATOM   1968  HG3 LYS A 132       8.948   2.384 -15.056  1.00 97.62           H  
ATOM   1969  CD  LYS A 132       8.868   1.815 -12.984  1.00 97.62           C  
ATOM   1970  HD2 LYS A 132       9.402   0.883 -13.169  1.00 97.62           H  
ATOM   1971  HD3 LYS A 132       8.130   1.666 -12.195  1.00 97.62           H  
ATOM   1972  CE  LYS A 132       9.885   2.887 -12.585  1.00 97.62           C  
ATOM   1973  HE2 LYS A 132      10.223   3.379 -13.497  1.00 97.62           H  
ATOM   1974  HE3 LYS A 132       9.397   3.635 -11.961  1.00 97.62           H  
ATOM   1975  NZ  LYS A 132      11.068   2.299 -11.906  1.00 97.62           N  
ATOM   1976  HZ1 LYS A 132      11.768   3.007 -11.739  1.00 97.62           H  
ATOM   1977  HZ2 LYS A 132      10.815   1.867 -11.029  1.00 97.62           H  
ATOM   1978  HZ3 LYS A 132      11.501   1.613 -12.507  1.00 97.62           H  
ATOM   1979  N   GLY A 133       6.056  -1.883 -14.862  1.00 97.62           N  
ATOM   1980  H   GLY A 133       6.236  -1.758 -13.876  1.00 97.62           H  
ATOM   1981  CA  GLY A 133       5.075  -2.885 -15.255  1.00 97.62           C  
ATOM   1982  HA2 GLY A 133       5.494  -3.882 -15.125  1.00 97.62           H  
ATOM   1983  HA3 GLY A 133       4.801  -2.761 -16.302  1.00 97.62           H  
ATOM   1984  C   GLY A 133       3.828  -2.768 -14.398  1.00 97.62           C  
ATOM   1985  O   GLY A 133       3.925  -2.556 -13.190  1.00 97.62           O  
ATOM   1986  N   PHE A 134       2.664  -2.899 -15.028  1.00 98.06           N  
ATOM   1987  H   PHE A 134       2.655  -3.115 -16.014  1.00 98.06           H  
ATOM   1988  CA  PHE A 134       1.400  -2.964 -14.308  1.00 98.06           C  
ATOM   1989  HA  PHE A 134       1.471  -2.320 -13.432  1.00 98.06           H  
ATOM   1990  C   PHE A 134       1.135  -4.388 -13.818  1.00 98.06           C  
ATOM   1991  CB  PHE A 134       0.253  -2.422 -15.166  1.00 98.06           C  
ATOM   1992  HB2 PHE A 134       0.291  -2.871 -16.158  1.00 98.06           H  
ATOM   1993  HB3 PHE A 134      -0.692  -2.720 -14.711  1.00 98.06           H  
ATOM   1994  O   PHE A 134       1.350  -5.355 -14.546  1.00 98.06           O  
ATOM   1995  CG  PHE A 134       0.256  -0.910 -15.273  1.00 98.06           C  
ATOM   1996  CD1 PHE A 134      -0.224  -0.135 -14.198  1.00 98.06           C  
ATOM   1997  HD1 PHE A 134      -0.590  -0.618 -13.304  1.00 98.06           H  
ATOM   1998  CD2 PHE A 134       0.742  -0.273 -16.431  1.00 98.06           C  
ATOM   1999  HD2 PHE A 134       1.112  -0.861 -17.258  1.00 98.06           H  
ATOM   2000  CE1 PHE A 134      -0.231   1.268 -14.286  1.00 98.06           C  
ATOM   2001  HE1 PHE A 134      -0.603   1.859 -13.463  1.00 98.06           H  
ATOM   2002  CE2 PHE A 134       0.737   1.131 -16.517  1.00 98.06           C  
ATOM   2003  HE2 PHE A 134       1.105   1.621 -17.406  1.00 98.06           H  
ATOM   2004  CZ  PHE A 134       0.248   1.901 -15.446  1.00 98.06           C  
ATOM   2005  HZ  PHE A 134       0.245   2.979 -15.512  1.00 98.06           H  
ATOM   2006  N   GLY A 135       0.642  -4.494 -12.591  1.00 97.94           N  
ATOM   2007  H   GLY A 135       0.565  -3.650 -12.042  1.00 97.94           H  
ATOM   2008  CA  GLY A 135       0.056  -5.703 -12.026  1.00 97.94           C  
ATOM   2009  HA2 GLY A 135       0.687  -6.089 -11.226  1.00 97.94           H  
ATOM   2010  HA3 GLY A 135      -0.038  -6.473 -12.791  1.00 97.94           H  
ATOM   2011  C   GLY A 135      -1.326  -5.404 -11.456  1.00 97.94           C  
ATOM   2012  O   GLY A 135      -1.617  -4.265 -11.078  1.00 97.94           O  
ATOM   2013  N   PHE A 136      -2.176  -6.425 -11.388  1.00 98.44           N  
ATOM   2014  H   PHE A 136      -1.821  -7.344 -11.609  1.00 98.44           H  
ATOM   2015  CA  PHE A 136      -3.422  -6.346 -10.633  1.00 98.44           C  
ATOM   2016  HA  PHE A 136      -3.981  -5.456 -10.923  1.00 98.44           H  
ATOM   2017  C   PHE A 136      -3.086  -6.256  -9.148  1.00 98.44           C  
ATOM   2018  CB  PHE A 136      -4.276  -7.584 -10.917  1.00 98.44           C  
ATOM   2019  HB2 PHE A 136      -3.676  -8.479 -10.748  1.00 98.44           H  
ATOM   2020  HB3 PHE A 136      -4.573  -7.578 -11.965  1.00 98.44           H  
ATOM   2021  O   PHE A 136      -2.320  -7.084  -8.661  1.00 98.44           O  
ATOM   2022  CG  PHE A 136      -5.516  -7.661 -10.050  1.00 98.44           C  
ATOM   2023  CD1 PHE A 136      -5.476  -8.352  -8.827  1.00 98.44           C  
ATOM   2024  HD1 PHE A 136      -4.542  -8.777  -8.488  1.00 98.44           H  
ATOM   2025  CD2 PHE A 136      -6.699  -7.011 -10.442  1.00 98.44           C  
ATOM   2026  HD2 PHE A 136      -6.729  -6.445 -11.361  1.00 98.44           H  
ATOM   2027  CE1 PHE A 136      -6.629  -8.464  -8.034  1.00 98.44           C  
ATOM   2028  HE1 PHE A 136      -6.599  -9.020  -7.109  1.00 98.44           H  
ATOM   2029  CE2 PHE A 136      -7.844  -7.084  -9.628  1.00 98.44           C  
ATOM   2030  HE2 PHE A 136      -8.749  -6.574  -9.924  1.00 98.44           H  
ATOM   2031  CZ  PHE A 136      -7.813  -7.822  -8.432  1.00 98.44           C  
ATOM   2032  HZ  PHE A 136      -8.695  -7.879  -7.810  1.00 98.44           H  
ATOM   2033  N   ALA A 137      -3.662  -5.287  -8.441  1.00 98.50           N  
ATOM   2034  H   ALA A 137      -4.364  -4.718  -8.891  1.00 98.50           H  
ATOM   2035  CA  ALA A 137      -3.455  -5.082  -7.014  1.00 98.50           C  
ATOM   2036  HA  ALA A 137      -2.645  -5.730  -6.678  1.00 98.50           H  
ATOM   2037  C   ALA A 137      -4.709  -5.445  -6.218  1.00 98.50           C  
ATOM   2038  CB  ALA A 137      -3.016  -3.637  -6.761  1.00 98.50           C  
ATOM   2039  HB1 ALA A 137      -2.743  -3.519  -5.713  1.00 98.50           H  
ATOM   2040  HB2 ALA A 137      -2.152  -3.406  -7.384  1.00 98.50           H  
ATOM   2041  HB3 ALA A 137      -3.830  -2.950  -6.996  1.00 98.50           H  
ATOM   2042  O   ALA A 137      -5.833  -5.219  -6.665  1.00 98.50           O  
ATOM   2043  N   TYR A 138      -4.508  -5.972  -5.018  1.00 98.38           N  
ATOM   2044  H   TYR A 138      -3.561  -6.134  -4.706  1.00 98.38           H  
ATOM   2045  CA  TYR A 138      -5.571  -6.278  -4.073  1.00 98.38           C  
ATOM   2046  HA  TYR A 138      -6.390  -5.578  -4.239  1.00 98.38           H  
ATOM   2047  C   TYR A 138      -5.081  -6.092  -2.643  1.00 98.38           C  
ATOM   2048  CB  TYR A 138      -6.099  -7.700  -4.296  1.00 98.38           C  
ATOM   2049  HB2 TYR A 138      -6.479  -7.768  -5.315  1.00 98.38           H  
ATOM   2050  HB3 TYR A 138      -6.952  -7.858  -3.636  1.00 98.38           H  
ATOM   2051  O   TYR A 138      -3.884  -6.185  -2.364  1.00 98.38           O  
ATOM   2052  CG  TYR A 138      -5.080  -8.803  -4.065  1.00 98.38           C  
ATOM   2053  CD1 TYR A 138      -4.092  -9.084  -5.032  1.00 98.38           C  
ATOM   2054  HD1 TYR A 138      -4.050  -8.502  -5.941  1.00 98.38           H  
ATOM   2055  CD2 TYR A 138      -5.116  -9.543  -2.870  1.00 98.38           C  
ATOM   2056  HD2 TYR A 138      -5.871  -9.337  -2.126  1.00 98.38           H  
ATOM   2057  CE1 TYR A 138      -3.125 -10.079  -4.792  1.00 98.38           C  
ATOM   2058  HE1 TYR A 138      -2.336 -10.254  -5.508  1.00 98.38           H  
ATOM   2059  CE2 TYR A 138      -4.182 -10.569  -2.654  1.00 98.38           C  
ATOM   2060  HE2 TYR A 138      -4.246 -11.182  -1.767  1.00 98.38           H  
ATOM   2061  OH  TYR A 138      -2.253 -11.799  -3.361  1.00 98.38           O  
ATOM   2062  HH  TYR A 138      -1.587 -11.859  -4.051  1.00 98.38           H  
ATOM   2063  CZ  TYR A 138      -3.173 -10.830  -3.600  1.00 98.38           C  
ATOM   2064  N   GLN A 139      -6.009  -5.834  -1.728  1.00 97.44           N  
ATOM   2065  H   GLN A 139      -6.972  -5.728  -2.013  1.00 97.44           H  
ATOM   2066  CA  GLN A 139      -5.687  -5.750  -0.312  1.00 97.44           C  
ATOM   2067  HA  GLN A 139      -4.904  -6.485  -0.125  1.00 97.44           H  
ATOM   2068  C   GLN A 139      -6.853  -6.119   0.596  1.00 97.44           C  
ATOM   2069  CB  GLN A 139      -5.127  -4.360   0.028  1.00 97.44           C  
ATOM   2070  HB2 GLN A 139      -4.777  -4.361   1.060  1.00 97.44           H  
ATOM   2071  HB3 GLN A 139      -4.265  -4.170  -0.611  1.00 97.44           H  
ATOM   2072  O   GLN A 139      -8.018  -6.035   0.208  1.00 97.44           O  
ATOM   2073  CG  GLN A 139      -6.126  -3.208  -0.134  1.00 97.44           C  
ATOM   2074  HG2 GLN A 139      -6.931  -3.305   0.595  1.00 97.44           H  
ATOM   2075  HG3 GLN A 139      -6.566  -3.240  -1.131  1.00 97.44           H  
ATOM   2076  CD  GLN A 139      -5.445  -1.861   0.072  1.00 97.44           C  
ATOM   2077  NE2 GLN A 139      -6.049  -0.803  -0.393  1.00 97.44           N  
ATOM   2078 HE21 GLN A 139      -5.655   0.113  -0.232  1.00 97.44           H  
ATOM   2079 HE22 GLN A 139      -6.990  -0.850  -0.757  1.00 97.44           H  
ATOM   2080  OE1 GLN A 139      -4.381  -1.737   0.667  1.00 97.44           O  
ATOM   2081  N   ALA A 140      -6.509  -6.485   1.827  1.00 98.12           N  
ATOM   2082  H   ALA A 140      -5.522  -6.507   2.041  1.00 98.12           H  
ATOM   2083  CA  ALA A 140      -7.423  -6.609   2.952  1.00 98.12           C  
ATOM   2084  HA  ALA A 140      -8.397  -6.205   2.673  1.00 98.12           H  
ATOM   2085  C   ALA A 140      -6.883  -5.787   4.128  1.00 98.12           C  
ATOM   2086  CB  ALA A 140      -7.602  -8.089   3.304  1.00 98.12           C  
ATOM   2087  HB1 ALA A 140      -6.645  -8.522   3.593  1.00 98.12           H  
ATOM   2088  HB2 ALA A 140      -7.998  -8.626   2.442  1.00 98.12           H  
ATOM   2089  HB3 ALA A 140      -8.304  -8.183   4.132  1.00 98.12           H  
ATOM   2090  O   ALA A 140      -5.672  -5.757   4.360  1.00 98.12           O  
ATOM   2091  N   LYS A 141      -7.772  -5.118   4.858  1.00 97.75           N  
ATOM   2092  H   LYS A 141      -8.747  -5.215   4.613  1.00 97.75           H  
ATOM   2093  CA  LYS A 141      -7.460  -4.238   5.988  1.00 97.75           C  
ATOM   2094  HA  LYS A 141      -6.430  -4.397   6.309  1.00 97.75           H  
ATOM   2095  C   LYS A 141      -8.365  -4.571   7.167  1.00 97.75           C  
ATOM   2096  CB  LYS A 141      -7.612  -2.764   5.573  1.00 97.75           C  
ATOM   2097  HB2 LYS A 141      -8.608  -2.610   5.156  1.00 97.75           H  
ATOM   2098  HB3 LYS A 141      -7.510  -2.140   6.461  1.00 97.75           H  
ATOM   2099  O   LYS A 141      -9.538  -4.885   6.975  1.00 97.75           O  
ATOM   2100  CG  LYS A 141      -6.549  -2.314   4.556  1.00 97.75           C  
ATOM   2101  HG2 LYS A 141      -6.558  -2.967   3.684  1.00 97.75           H  
ATOM   2102  HG3 LYS A 141      -5.569  -2.372   5.030  1.00 97.75           H  
ATOM   2103  CD  LYS A 141      -6.807  -0.873   4.090  1.00 97.75           C  
ATOM   2104  HD2 LYS A 141      -7.703  -0.864   3.469  1.00 97.75           H  
ATOM   2105  HD3 LYS A 141      -6.960  -0.234   4.959  1.00 97.75           H  
ATOM   2106  CE  LYS A 141      -5.617  -0.348   3.282  1.00 97.75           C  
ATOM   2107  HE2 LYS A 141      -5.511  -0.947   2.377  1.00 97.75           H  
ATOM   2108  HE3 LYS A 141      -4.722  -0.468   3.892  1.00 97.75           H  
ATOM   2109  NZ  LYS A 141      -5.761   1.084   2.933  1.00 97.75           N  
ATOM   2110  HZ1 LYS A 141      -5.706   1.645   3.771  1.00 97.75           H  
ATOM   2111  HZ2 LYS A 141      -5.019   1.407   2.328  1.00 97.75           H  
ATOM   2112  HZ3 LYS A 141      -6.590   1.283   2.392  1.00 97.75           H  
ATOM   2113  N   ALA A 142      -7.833  -4.494   8.378  1.00 98.38           N  
ATOM   2114  H   ALA A 142      -6.854  -4.256   8.459  1.00 98.38           H  
ATOM   2115  CA  ALA A 142      -8.614  -4.593   9.605  1.00 98.38           C  
ATOM   2116  HA  ALA A 142      -9.616  -4.208   9.417  1.00 98.38           H  
ATOM   2117  C   ALA A 142      -7.968  -3.737  10.693  1.00 98.38           C  
ATOM   2118  CB  ALA A 142      -8.724  -6.060  10.035  1.00 98.38           C  
ATOM   2119  HB1 ALA A 142      -7.731  -6.466  10.230  1.00 98.38           H  
ATOM   2120  HB2 ALA A 142      -9.204  -6.641   9.248  1.00 98.38           H  
ATOM   2121  HB3 ALA A 142      -9.325  -6.129  10.942  1.00 98.38           H  
ATOM   2122  O   ALA A 142      -6.755  -3.801  10.888  1.00 98.38           O  
ATOM   2123  N   GLY A 143      -8.757  -2.949  11.412  1.00 98.06           N  
ATOM   2124  H   GLY A 143      -9.753  -2.949  11.243  1.00 98.06           H  
ATOM   2125  CA  GLY A 143      -8.217  -2.018  12.393  1.00 98.06           C  
ATOM   2126  HA2 GLY A 143      -7.692  -1.224  11.863  1.00 98.06           H  
ATOM   2127  HA3 GLY A 143      -7.502  -2.528  13.038  1.00 98.06           H  
ATOM   2128  C   GLY A 143      -9.275  -1.384  13.275  1.00 98.06           C  
ATOM   2129  O   GLY A 143     -10.409  -1.847  13.350  1.00 98.06           O  
ATOM   2130  N   VAL A 144      -8.875  -0.318  13.954  1.00 97.75           N  
ATOM   2131  H   VAL A 144      -7.921  -0.009  13.831  1.00 97.75           H  
ATOM   2132  CA  VAL A 144      -9.730   0.507  14.805  1.00 97.75           C  
ATOM   2133  HA  VAL A 144     -10.775   0.282  14.592  1.00 97.75           H  
ATOM   2134  C   VAL A 144      -9.512   1.977  14.468  1.00 97.75           C  
ATOM   2135  CB  VAL A 144      -9.482   0.234  16.303  1.00 97.75           C  
ATOM   2136  HB  VAL A 144     -10.075   0.948  16.874  1.00 97.75           H  
ATOM   2137  O   VAL A 144      -8.383   2.390  14.194  1.00 97.75           O  
ATOM   2138  CG1 VAL A 144      -9.943  -1.175  16.700  1.00 97.75           C  
ATOM   2139 HG11 VAL A 144      -9.358  -1.932  16.177  1.00 97.75           H  
ATOM   2140 HG12 VAL A 144     -10.996  -1.298  16.448  1.00 97.75           H  
ATOM   2141 HG13 VAL A 144      -9.830  -1.310  17.776  1.00 97.75           H  
ATOM   2142  CG2 VAL A 144      -8.014   0.390  16.731  1.00 97.75           C  
ATOM   2143 HG21 VAL A 144      -7.386  -0.334  16.212  1.00 97.75           H  
ATOM   2144 HG22 VAL A 144      -7.928   0.232  17.806  1.00 97.75           H  
ATOM   2145 HG23 VAL A 144      -7.661   1.396  16.503  1.00 97.75           H  
ATOM   2146  N   SER A 145     -10.581   2.767  14.489  1.00 96.69           N  
ATOM   2147  H   SER A 145     -11.495   2.355  14.608  1.00 96.69           H  
ATOM   2148  CA  SER A 145     -10.515   4.229  14.500  1.00 96.69           C  
ATOM   2149  HA  SER A 145      -9.477   4.527  14.353  1.00 96.69           H  
ATOM   2150  C   SER A 145     -10.954   4.781  15.851  1.00 96.69           C  
ATOM   2151  CB  SER A 145     -11.313   4.851  13.354  1.00 96.69           C  
ATOM   2152  HB2 SER A 145     -11.213   5.935  13.395  1.00 96.69           H  
ATOM   2153  HB3 SER A 145     -10.899   4.502  12.409  1.00 96.69           H  
ATOM   2154  O   SER A 145     -11.818   4.197  16.495  1.00 96.69           O  
ATOM   2155  OG  SER A 145     -12.679   4.509  13.406  1.00 96.69           O  
ATOM   2156  HG  SER A 145     -13.065   4.840  14.220  1.00 96.69           H  
ATOM   2157  N   TYR A 146     -10.360   5.893  16.266  1.00 96.38           N  
ATOM   2158  H   TYR A 146      -9.662   6.304  15.663  1.00 96.38           H  
ATOM   2159  CA  TYR A 146     -10.654   6.628  17.487  1.00 96.38           C  
ATOM   2160  HA  TYR A 146     -11.476   6.147  18.017  1.00 96.38           H  
ATOM   2161  C   TYR A 146     -11.062   8.060  17.139  1.00 96.38           C  
ATOM   2162  CB  TYR A 146      -9.423   6.611  18.400  1.00 96.38           C  
ATOM   2163  HB2 TYR A 146      -9.189   5.577  18.654  1.00 96.38           H  
ATOM   2164  HB3 TYR A 146      -8.570   7.020  17.859  1.00 96.38           H  
ATOM   2165  O   TYR A 146     -10.301   8.776  16.481  1.00 96.38           O  
ATOM   2166  CG  TYR A 146      -9.622   7.398  19.680  1.00 96.38           C  
ATOM   2167  CD1 TYR A 146      -9.218   8.745  19.753  1.00 96.38           C  
ATOM   2168  HD1 TYR A 146      -8.770   9.214  18.889  1.00 96.38           H  
ATOM   2169  CD2 TYR A 146     -10.262   6.799  20.779  1.00 96.38           C  
ATOM   2170  HD2 TYR A 146     -10.604   5.776  20.711  1.00 96.38           H  
ATOM   2171  CE1 TYR A 146      -9.460   9.494  20.921  1.00 96.38           C  
ATOM   2172  HE1 TYR A 146      -9.191  10.540  20.957  1.00 96.38           H  
ATOM   2173  CE2 TYR A 146     -10.484   7.535  21.957  1.00 96.38           C  
ATOM   2174  HE2 TYR A 146     -10.981   7.086  22.805  1.00 96.38           H  
ATOM   2175  OH  TYR A 146     -10.347   9.603  23.151  1.00 96.38           O  
ATOM   2176  HH  TYR A 146     -10.227  10.542  22.991  1.00 96.38           H  
ATOM   2177  CZ  TYR A 146     -10.097   8.887  22.025  1.00 96.38           C  
ATOM   2178  N   ASP A 147     -12.232   8.476  17.608  1.00 93.88           N  
ATOM   2179  H   ASP A 147     -12.815   7.812  18.097  1.00 93.88           H  
ATOM   2180  CA  ASP A 147     -12.794   9.803  17.361  1.00 93.88           C  
ATOM   2181  HA  ASP A 147     -12.570  10.104  16.337  1.00 93.88           H  
ATOM   2182  C   ASP A 147     -12.143  10.835  18.301  1.00 93.88           C  
ATOM   2183  CB  ASP A 147     -14.329   9.723  17.487  1.00 93.88           C  
ATOM   2184  HB2 ASP A 147     -14.591   9.323  18.467  1.00 93.88           H  
ATOM   2185  HB3 ASP A 147     -14.735  10.732  17.411  1.00 93.88           H  
ATOM   2186  O   ASP A 147     -12.473  10.926  19.484  1.00 93.88           O  
ATOM   2187  CG  ASP A 147     -14.981   8.857  16.395  1.00 93.88           C  
ATOM   2188  OD1 ASP A 147     -14.290   8.404  15.453  1.00 93.88           O  
ATOM   2189  OD2 ASP A 147     -16.215   8.687  16.386  1.00 93.88           O  
ATOM   2190  N   VAL A 148     -11.171  11.601  17.787  1.00 95.31           N  
ATOM   2191  H   VAL A 148     -10.993  11.524  16.796  1.00 95.31           H  
ATOM   2192  CA  VAL A 148     -10.486  12.672  18.539  1.00 95.31           C  
ATOM   2193  HA  VAL A 148     -10.299  12.328  19.556  1.00 95.31           H  
ATOM   2194  C   VAL A 148     -11.377  13.906  18.633  1.00 95.31           C  
ATOM   2195  CB  VAL A 148      -9.141  13.058  17.887  1.00 95.31           C  
ATOM   2196  HB  VAL A 148      -9.313  13.405  16.868  1.00 95.31           H  
ATOM   2197  O   VAL A 148     -11.491  14.523  19.691  1.00 95.31           O  
ATOM   2198  CG1 VAL A 148      -8.420  14.176  18.656  1.00 95.31           C  
ATOM   2199 HG11 VAL A 148      -8.269  13.877  19.693  1.00 95.31           H  
ATOM   2200 HG12 VAL A 148      -7.456  14.384  18.192  1.00 95.31           H  
ATOM   2201 HG13 VAL A 148      -9.008  15.093  18.631  1.00 95.31           H  
ATOM   2202  CG2 VAL A 148      -8.183  11.866  17.837  1.00 95.31           C  
ATOM   2203 HG21 VAL A 148      -8.601  11.081  17.206  1.00 95.31           H  
ATOM   2204 HG22 VAL A 148      -7.231  12.188  17.415  1.00 95.31           H  
ATOM   2205 HG23 VAL A 148      -8.018  11.478  18.842  1.00 95.31           H  
ATOM   2206  N   THR A 149     -12.005  14.256  17.513  1.00 93.00           N  
ATOM   2207  H   THR A 149     -11.874  13.665  16.705  1.00 93.00           H  
ATOM   2208  CA  THR A 149     -13.106  15.219  17.409  1.00 93.00           C  
ATOM   2209  HA  THR A 149     -13.541  15.358  18.399  1.00 93.00           H  
ATOM   2210  C   THR A 149     -14.179  14.607  16.501  1.00 93.00           C  
ATOM   2211  CB  THR A 149     -12.653  16.603  16.884  1.00 93.00           C  
ATOM   2212  HB  THR A 149     -13.423  17.329  17.144  1.00 93.00           H  
ATOM   2213  O   THR A 149     -13.901  13.597  15.849  1.00 93.00           O  
ATOM   2214  CG2 THR A 149     -11.343  17.100  17.498  1.00 93.00           C  
ATOM   2215 HG21 THR A 149     -11.163  18.126  17.176  1.00 93.00           H  
ATOM   2216 HG22 THR A 149     -11.413  17.073  18.586  1.00 93.00           H  
ATOM   2217 HG23 THR A 149     -10.514  16.476  17.166  1.00 93.00           H  
ATOM   2218  OG1 THR A 149     -12.503  16.635  15.483  1.00 93.00           O  
ATOM   2219  HG1 THR A 149     -13.174  17.227  15.135  1.00 93.00           H  
ATOM   2220  N   PRO A 150     -15.388  15.187  16.406  1.00 87.69           N  
ATOM   2221  CA  PRO A 150     -16.402  14.702  15.465  1.00 87.69           C  
ATOM   2222  HA  PRO A 150     -16.710  13.703  15.775  1.00 87.69           H  
ATOM   2223  C   PRO A 150     -15.911  14.623  14.004  1.00 87.69           C  
ATOM   2224  CB  PRO A 150     -17.584  15.663  15.629  1.00 87.69           C  
ATOM   2225  HB2 PRO A 150     -17.494  16.495  14.930  1.00 87.69           H  
ATOM   2226  HB3 PRO A 150     -18.537  15.153  15.483  1.00 87.69           H  
ATOM   2227  O   PRO A 150     -16.377  13.784  13.239  1.00 87.69           O  
ATOM   2228  CG  PRO A 150     -17.432  16.183  17.059  1.00 87.69           C  
ATOM   2229  HG2 PRO A 150     -17.833  15.452  17.761  1.00 87.69           H  
ATOM   2230  HG3 PRO A 150     -17.913  17.152  17.189  1.00 87.69           H  
ATOM   2231  CD  PRO A 150     -15.918  16.275  17.216  1.00 87.69           C  
ATOM   2232  HD2 PRO A 150     -15.641  16.176  18.266  1.00 87.69           H  
ATOM   2233  HD3 PRO A 150     -15.578  17.229  16.814  1.00 87.69           H  
ATOM   2234  N   GLU A 151     -14.938  15.457  13.623  1.00 92.19           N  
ATOM   2235  H   GLU A 151     -14.729  16.220  14.251  1.00 92.19           H  
ATOM   2236  CA  GLU A 151     -14.379  15.555  12.269  1.00 92.19           C  
ATOM   2237  HA  GLU A 151     -15.057  15.066  11.569  1.00 92.19           H  
ATOM   2238  C   GLU A 151     -13.003  14.887  12.101  1.00 92.19           C  
ATOM   2239  CB  GLU A 151     -14.257  17.035  11.856  1.00 92.19           C  
ATOM   2240  HB2 GLU A 151     -13.434  17.501  12.397  1.00 92.19           H  
ATOM   2241  HB3 GLU A 151     -13.994  17.060  10.798  1.00 92.19           H  
ATOM   2242  O   GLU A 151     -12.574  14.659  10.970  1.00 92.19           O  
ATOM   2243  CG  GLU A 151     -15.533  17.877  12.031  1.00 92.19           C  
ATOM   2244  HG2 GLU A 151     -16.378  17.323  11.624  1.00 92.19           H  
ATOM   2245  HG3 GLU A 151     -15.415  18.782  11.435  1.00 92.19           H  
ATOM   2246  CD  GLU A 151     -15.828  18.298  13.485  1.00 92.19           C  
ATOM   2247  OE1 GLU A 151     -16.946  18.808  13.710  1.00 92.19           O  
ATOM   2248  OE2 GLU A 151     -14.946  18.118  14.370  1.00 92.19           O  
ATOM   2249  N   ILE A 152     -12.286  14.598  13.194  1.00 94.75           N  
ATOM   2250  H   ILE A 152     -12.711  14.773  14.094  1.00 94.75           H  
ATOM   2251  CA  ILE A 152     -10.916  14.066  13.168  1.00 94.75           C  
ATOM   2252  HA  ILE A 152     -10.611  13.922  12.131  1.00 94.75           H  
ATOM   2253  C   ILE A 152     -10.886  12.704  13.849  1.00 94.75           C  
ATOM   2254  CB  ILE A 152      -9.898  15.040  13.806  1.00 94.75           C  
ATOM   2255  HB  ILE A 152     -10.181  15.207  14.845  1.00 94.75           H  
ATOM   2256  O   ILE A 152     -11.079  12.590  15.062  1.00 94.75           O  
ATOM   2257  CG1 ILE A 152      -9.904  16.398  13.067  1.00 94.75           C  
ATOM   2258 HG12 ILE A 152      -9.604  16.250  12.030  1.00 94.75           H  
ATOM   2259 HG13 ILE A 152     -10.917  16.802  13.067  1.00 94.75           H  
ATOM   2260  CG2 ILE A 152      -8.481  14.423  13.778  1.00 94.75           C  
ATOM   2261 HG21 ILE A 152      -7.768  15.082  14.274  1.00 94.75           H  
ATOM   2262 HG22 ILE A 152      -8.461  13.473  14.312  1.00 94.75           H  
ATOM   2263 HG23 ILE A 152      -8.169  14.259  12.747  1.00 94.75           H  
ATOM   2264  CD1 ILE A 152      -9.001  17.463  13.701  1.00 94.75           C  
ATOM   2265 HD11 ILE A 152      -9.181  18.420  13.211  1.00 94.75           H  
ATOM   2266 HD12 ILE A 152      -7.951  17.204  13.574  1.00 94.75           H  
ATOM   2267 HD13 ILE A 152      -9.235  17.561  14.761  1.00 94.75           H  
ATOM   2268  N   LYS A 153     -10.547  11.675  13.072  1.00 95.50           N  
ATOM   2269  H   LYS A 153     -10.347  11.853  12.098  1.00 95.50           H  
ATOM   2270  CA  LYS A 153     -10.382  10.304  13.554  1.00 95.50           C  
ATOM   2271  HA  LYS A 153     -10.621  10.266  14.617  1.00 95.50           H  
ATOM   2272  C   LYS A 153      -8.933   9.882  13.382  1.00 95.50           C  
ATOM   2273  CB  LYS A 153     -11.346   9.356  12.826  1.00 95.50           C  
ATOM   2274  HB2 LYS A 153     -11.254   8.365  13.272  1.00 95.50           H  
ATOM   2275  HB3 LYS A 153     -11.070   9.293  11.773  1.00 95.50           H  
ATOM   2276  O   LYS A 153      -8.351  10.100  12.333  1.00 95.50           O  
ATOM   2277  CG  LYS A 153     -12.807   9.822  12.937  1.00 95.50           C  
ATOM   2278  HG2 LYS A 153     -12.934  10.758  12.392  1.00 95.50           H  
ATOM   2279  HG3 LYS A 153     -13.045  10.006  13.985  1.00 95.50           H  
ATOM   2280  CD  LYS A 153     -13.783   8.790  12.355  1.00 95.50           C  
ATOM   2281  HD2 LYS A 153     -13.653   7.841  12.876  1.00 95.50           H  
ATOM   2282  HD3 LYS A 153     -13.556   8.645  11.299  1.00 95.50           H  
ATOM   2283  CE  LYS A 153     -15.230   9.292  12.497  1.00 95.50           C  
ATOM   2284  HE2 LYS A 153     -15.690   9.358  11.512  1.00 95.50           H  
ATOM   2285  HE3 LYS A 153     -15.202  10.300  12.912  1.00 95.50           H  
ATOM   2286  NZ  LYS A 153     -16.037   8.431  13.393  1.00 95.50           N  
ATOM   2287  HZ1 LYS A 153     -16.115   7.469  13.095  1.00 95.50           H  
ATOM   2288  HZ2 LYS A 153     -16.936   8.831  13.622  1.00 95.50           H  
ATOM   2289  HZ3 LYS A 153     -15.580   8.390  14.293  1.00 95.50           H  
ATOM   2290  N   LEU A 154      -8.350   9.255  14.393  1.00 97.81           N  
ATOM   2291  H   LEU A 154      -8.912   9.069  15.211  1.00 97.81           H  
ATOM   2292  CA  LEU A 154      -7.077   8.549  14.238  1.00 97.81           C  
ATOM   2293  HA  LEU A 154      -6.544   8.915  13.361  1.00 97.81           H  
ATOM   2294  C   LEU A 154      -7.369   7.079  14.004  1.00 97.81           C  
ATOM   2295  CB  LEU A 154      -6.195   8.752  15.476  1.00 97.81           C  
ATOM   2296  HB2 LEU A 154      -5.311   8.122  15.382  1.00 97.81           H  
ATOM   2297  HB3 LEU A 154      -6.753   8.429  16.355  1.00 97.81           H  
ATOM   2298  O   LEU A 154      -8.265   6.535  14.637  1.00 97.81           O  
ATOM   2299  CG  LEU A 154      -5.745  10.207  15.672  1.00 97.81           C  
ATOM   2300  HG  LEU A 154      -6.621  10.853  15.731  1.00 97.81           H  
ATOM   2301  CD1 LEU A 154      -4.965  10.313  16.984  1.00 97.81           C  
ATOM   2302 HD11 LEU A 154      -5.598   9.989  17.811  1.00 97.81           H  
ATOM   2303 HD12 LEU A 154      -4.673  11.349  17.152  1.00 97.81           H  
ATOM   2304 HD13 LEU A 154      -4.074   9.685  16.940  1.00 97.81           H  
ATOM   2305  CD2 LEU A 154      -4.857  10.714  14.536  1.00 97.81           C  
ATOM   2306 HD21 LEU A 154      -4.493  11.715  14.765  1.00 97.81           H  
ATOM   2307 HD22 LEU A 154      -5.435  10.771  13.614  1.00 97.81           H  
ATOM   2308 HD23 LEU A 154      -4.014  10.040  14.383  1.00 97.81           H  
ATOM   2309  N   PHE A 155      -6.618   6.408  13.142  1.00 97.06           N  
ATOM   2310  H   PHE A 155      -5.897   6.897  12.630  1.00 97.06           H  
ATOM   2311  CA  PHE A 155      -6.793   4.975  12.933  1.00 97.06           C  
ATOM   2312  HA  PHE A 155      -7.383   4.574  13.758  1.00 97.06           H  
ATOM   2313  C   PHE A 155      -5.479   4.216  12.979  1.00 97.06           C  
ATOM   2314  CB  PHE A 155      -7.583   4.705  11.651  1.00 97.06           C  
ATOM   2315  HB2 PHE A 155      -8.527   5.248  11.701  1.00 97.06           H  
ATOM   2316  HB3 PHE A 155      -7.829   3.644  11.612  1.00 97.06           H  
ATOM   2317  O   PHE A 155      -4.418   4.744  12.649  1.00 97.06           O  
ATOM   2318  CG  PHE A 155      -6.867   5.084  10.372  1.00 97.06           C  
ATOM   2319  CD1 PHE A 155      -6.982   6.394   9.870  1.00 97.06           C  
ATOM   2320  HD1 PHE A 155      -7.528   7.150  10.414  1.00 97.06           H  
ATOM   2321  CD2 PHE A 155      -6.115   4.123   9.668  1.00 97.06           C  
ATOM   2322  HD2 PHE A 155      -5.999   3.122  10.058  1.00 97.06           H  
ATOM   2323  CE1 PHE A 155      -6.403   6.723   8.636  1.00 97.06           C  
ATOM   2324  HE1 PHE A 155      -6.516   7.722   8.242  1.00 97.06           H  
ATOM   2325  CE2 PHE A 155      -5.539   4.452   8.429  1.00 97.06           C  
ATOM   2326  HE2 PHE A 155      -5.000   3.706   7.864  1.00 97.06           H  
ATOM   2327  CZ  PHE A 155      -5.718   5.743   7.904  1.00 97.06           C  
ATOM   2328  HZ  PHE A 155      -5.367   5.986   6.911  1.00 97.06           H  
ATOM   2329  N   ALA A 156      -5.577   2.953  13.380  1.00 98.12           N  
ATOM   2330  H   ALA A 156      -6.484   2.614  13.666  1.00 98.12           H  
ATOM   2331  CA  ALA A 156      -4.490   1.991  13.346  1.00 98.12           C  
ATOM   2332  HA  ALA A 156      -3.763   2.307  12.598  1.00 98.12           H  
ATOM   2333  C   ALA A 156      -5.036   0.618  12.943  1.00 98.12           C  
ATOM   2334  CB  ALA A 156      -3.795   1.960  14.711  1.00 98.12           C  
ATOM   2335  HB1 ALA A 156      -4.503   1.653  15.481  1.00 98.12           H  
ATOM   2336  HB2 ALA A 156      -2.964   1.255  14.682  1.00 98.12           H  
ATOM   2337  HB3 ALA A 156      -3.411   2.952  14.947  1.00 98.12           H  
ATOM   2338  O   ALA A 156      -6.123   0.225  13.371  1.00 98.12           O  
ATOM   2339  N   GLY A 157      -4.298  -0.117  12.118  1.00 97.12           N  
ATOM   2340  H   GLY A 157      -3.434   0.265  11.762  1.00 97.12           H  
ATOM   2341  CA  GLY A 157      -4.747  -1.404  11.603  1.00 97.12           C  
ATOM   2342  HA2 GLY A 157      -5.483  -1.237  10.817  1.00 97.12           H  
ATOM   2343  HA3 GLY A 157      -5.226  -1.970  12.401  1.00 97.12           H  
ATOM   2344  C   GLY A 157      -3.631  -2.260  11.026  1.00 97.12           C  
ATOM   2345  O   GLY A 157      -2.482  -1.840  10.899  1.00 97.12           O  
ATOM   2346  N   ALA A 158      -3.988  -3.490  10.682  1.00 97.06           N  
ATOM   2347  H   ALA A 158      -4.965  -3.728  10.780  1.00 97.06           H  
ATOM   2348  CA  ALA A 158      -3.179  -4.388   9.882  1.00 97.06           C  
ATOM   2349  HA  ALA A 158      -2.140  -4.058   9.902  1.00 97.06           H  
ATOM   2350  C   ALA A 158      -3.667  -4.359   8.432  1.00 97.06           C  
ATOM   2351  CB  ALA A 158      -3.241  -5.794  10.485  1.00 97.06           C  
ATOM   2352  HB1 ALA A 158      -2.875  -5.770  11.512  1.00 97.06           H  
ATOM   2353  HB2 ALA A 158      -4.270  -6.153  10.478  1.00 97.06           H  
ATOM   2354  HB3 ALA A 158      -2.619  -6.471   9.900  1.00 97.06           H  
ATOM   2355  O   ALA A 158      -4.871  -4.320   8.167  1.00 97.06           O  
ATOM   2356  N   ARG A 159      -2.721  -4.448   7.497  1.00 94.88           N  
ATOM   2357  H   ARG A 159      -1.761  -4.507   7.805  1.00 94.88           H  
ATOM   2358  CA  ARG A 159      -2.990  -4.555   6.064  1.00 94.88           C  
ATOM   2359  HA  ARG A 159      -4.059  -4.718   5.929  1.00 94.88           H  
ATOM   2360  C   ARG A 159      -2.274  -5.766   5.482  1.00 94.88           C  
ATOM   2361  CB  ARG A 159      -2.642  -3.234   5.348  1.00 94.88           C  
ATOM   2362  HB2 ARG A 159      -3.062  -2.401   5.912  1.00 94.88           H  
ATOM   2363  HB3 ARG A 159      -3.112  -3.243   4.365  1.00 94.88           H  
ATOM   2364  O   ARG A 159      -1.129  -6.053   5.830  1.00 94.88           O  
ATOM   2365  CG  ARG A 159      -1.130  -3.019   5.161  1.00 94.88           C  
ATOM   2366  HG2 ARG A 159      -0.626  -3.089   6.124  1.00 94.88           H  
ATOM   2367  HG3 ARG A 159      -0.745  -3.807   4.514  1.00 94.88           H  
ATOM   2368  CD  ARG A 159      -0.792  -1.662   4.531  1.00 94.88           C  
ATOM   2369  HD2 ARG A 159      -0.458  -0.986   5.319  1.00 94.88           H  
ATOM   2370  HD3 ARG A 159      -1.691  -1.221   4.099  1.00 94.88           H  
ATOM   2371  NE  ARG A 159       0.275  -1.793   3.513  1.00 94.88           N  
ATOM   2372  HE  ARG A 159       1.222  -1.965   3.818  1.00 94.88           H  
ATOM   2373  NH1 ARG A 159      -1.052  -1.615   1.642  1.00 94.88           N  
ATOM   2374 HH11 ARG A 159      -1.876  -1.498   2.214  1.00 94.88           H  
ATOM   2375 HH12 ARG A 159      -1.144  -1.582   0.637  1.00 94.88           H  
ATOM   2376  NH2 ARG A 159       1.124  -1.962   1.418  1.00 94.88           N  
ATOM   2377 HH21 ARG A 159       2.029  -2.072   1.852  1.00 94.88           H  
ATOM   2378 HH22 ARG A 159       1.022  -2.041   0.416  1.00 94.88           H  
ATOM   2379  CZ  ARG A 159       0.110  -1.790   2.205  1.00 94.88           C  
ATOM   2380  N   TYR A 160      -2.926  -6.435   4.547  1.00 95.94           N  
ATOM   2381  H   TYR A 160      -3.876  -6.157   4.350  1.00 95.94           H  
ATOM   2382  CA  TYR A 160      -2.289  -7.346   3.611  1.00 95.94           C  
ATOM   2383  HA  TYR A 160      -1.224  -7.429   3.829  1.00 95.94           H  
ATOM   2384  C   TYR A 160      -2.448  -6.768   2.213  1.00 95.94           C  
ATOM   2385  CB  TYR A 160      -2.914  -8.736   3.721  1.00 95.94           C  
ATOM   2386  HB2 TYR A 160      -2.697  -9.146   4.708  1.00 95.94           H  
ATOM   2387  HB3 TYR A 160      -3.997  -8.649   3.625  1.00 95.94           H  
ATOM   2388  O   TYR A 160      -3.572  -6.508   1.792  1.00 95.94           O  
ATOM   2389  CG  TYR A 160      -2.392  -9.694   2.672  1.00 95.94           C  
ATOM   2390  CD1 TYR A 160      -3.258 -10.227   1.699  1.00 95.94           C  
ATOM   2391  HD1 TYR A 160      -4.308  -9.977   1.710  1.00 95.94           H  
ATOM   2392  CD2 TYR A 160      -1.026 -10.028   2.655  1.00 95.94           C  
ATOM   2393  HD2 TYR A 160      -0.353  -9.592   3.378  1.00 95.94           H  
ATOM   2394  CE1 TYR A 160      -2.754 -11.113   0.730  1.00 95.94           C  
ATOM   2395  HE1 TYR A 160      -3.414 -11.586   0.018  1.00 95.94           H  
ATOM   2396  CE2 TYR A 160      -0.518 -10.884   1.665  1.00 95.94           C  
ATOM   2397  HE2 TYR A 160       0.536 -11.116   1.649  1.00 95.94           H  
ATOM   2398  OH  TYR A 160      -0.894 -12.209  -0.302  1.00 95.94           O  
ATOM   2399  HH  TYR A 160       0.051 -12.068  -0.392  1.00 95.94           H  
ATOM   2400  CZ  TYR A 160      -1.382 -11.418   0.687  1.00 95.94           C  
ATOM   2401  N   PHE A 161      -1.341  -6.558   1.509  1.00 95.62           N  
ATOM   2402  H   PHE A 161      -0.454  -6.824   1.913  1.00 95.62           H  
ATOM   2403  CA  PHE A 161      -1.323  -6.024   0.153  1.00 95.62           C  
ATOM   2404  HA  PHE A 161      -2.342  -5.887  -0.210  1.00 95.62           H  
ATOM   2405  C   PHE A 161      -0.624  -6.996  -0.782  1.00 95.62           C  
ATOM   2406  CB  PHE A 161      -0.637  -4.659   0.154  1.00 95.62           C  
ATOM   2407  HB2 PHE A 161      -1.270  -3.989   0.736  1.00 95.62           H  
ATOM   2408  HB3 PHE A 161       0.325  -4.741   0.659  1.00 95.62           H  
ATOM   2409  O   PHE A 161       0.475  -7.465  -0.486  1.00 95.62           O  
ATOM   2410  CG  PHE A 161      -0.422  -4.066  -1.226  1.00 95.62           C  
ATOM   2411  CD1 PHE A 161       0.785  -4.301  -1.914  1.00 95.62           C  
ATOM   2412  HD1 PHE A 161       1.556  -4.900  -1.452  1.00 95.62           H  
ATOM   2413  CD2 PHE A 161      -1.432  -3.300  -1.836  1.00 95.62           C  
ATOM   2414  HD2 PHE A 161      -2.365  -3.118  -1.324  1.00 95.62           H  
ATOM   2415  CE1 PHE A 161       0.984  -3.771  -3.201  1.00 95.62           C  
ATOM   2416  HE1 PHE A 161       1.915  -3.944  -3.720  1.00 95.62           H  
ATOM   2417  CE2 PHE A 161      -1.232  -2.773  -3.123  1.00 95.62           C  
ATOM   2418  HE2 PHE A 161      -2.006  -2.180  -3.589  1.00 95.62           H  
ATOM   2419  CZ  PHE A 161      -0.027  -3.005  -3.806  1.00 95.62           C  
ATOM   2420  HZ  PHE A 161       0.124  -2.585  -4.789  1.00 95.62           H  
ATOM   2421  N   GLY A 162      -1.241  -7.246  -1.931  1.00 95.88           N  
ATOM   2422  H   GLY A 162      -2.131  -6.803  -2.111  1.00 95.88           H  
ATOM   2423  CA  GLY A 162      -0.697  -8.092  -2.977  1.00 95.88           C  
ATOM   2424  HA2 GLY A 162       0.353  -8.297  -2.765  1.00 95.88           H  
ATOM   2425  HA3 GLY A 162      -1.226  -9.044  -2.983  1.00 95.88           H  
ATOM   2426  C   GLY A 162      -0.811  -7.453  -4.356  1.00 95.88           C  
ATOM   2427  O   GLY A 162      -1.729  -6.686  -4.640  1.00 95.88           O  
ATOM   2428  N   SER A 163       0.119  -7.803  -5.240  1.00 97.88           N  
ATOM   2429  H   SER A 163       0.882  -8.382  -4.920  1.00 97.88           H  
ATOM   2430  CA  SER A 163       0.045  -7.521  -6.666  1.00 97.88           C  
ATOM   2431  HA  SER A 163      -1.017  -7.486  -6.910  1.00 97.88           H  
ATOM   2432  C   SER A 163       0.687  -8.631  -7.491  1.00 97.88           C  
ATOM   2433  CB  SER A 163       0.661  -6.161  -6.993  1.00 97.88           C  
ATOM   2434  HB2 SER A 163       0.072  -5.380  -6.512  1.00 97.88           H  
ATOM   2435  HB3 SER A 163       1.682  -6.119  -6.614  1.00 97.88           H  
ATOM   2436  O   SER A 163       1.742  -9.155  -7.129  1.00 97.88           O  
ATOM   2437  OG  SER A 163       0.676  -5.949  -8.392  1.00 97.88           O  
ATOM   2438  HG  SER A 163       0.860  -5.022  -8.557  1.00 97.88           H  
ATOM   2439  N   TYR A 164       0.052  -8.992  -8.605  1.00 97.38           N  
ATOM   2440  H   TYR A 164      -0.773  -8.470  -8.866  1.00 97.38           H  
ATOM   2441  CA  TYR A 164       0.542 -10.013  -9.530  1.00 97.38           C  
ATOM   2442  HA  TYR A 164       1.610 -10.149  -9.360  1.00 97.38           H  
ATOM   2443  C   TYR A 164       0.377  -9.589 -10.993  1.00 97.38           C  
ATOM   2444  CB  TYR A 164      -0.144 -11.361  -9.252  1.00 97.38           C  
ATOM   2445  HB2 TYR A 164      -0.003 -11.609  -8.200  1.00 97.38           H  
ATOM   2446  HB3 TYR A 164       0.361 -12.134  -9.830  1.00 97.38           H  
ATOM   2447  O   TYR A 164      -0.457  -8.751 -11.336  1.00 97.38           O  
ATOM   2448  CG  TYR A 164      -1.628 -11.413  -9.572  1.00 97.38           C  
ATOM   2449  CD1 TYR A 164      -2.570 -11.161  -8.559  1.00 97.38           C  
ATOM   2450  HD1 TYR A 164      -2.230 -10.932  -7.560  1.00 97.38           H  
ATOM   2451  CD2 TYR A 164      -2.069 -11.730 -10.873  1.00 97.38           C  
ATOM   2452  HD2 TYR A 164      -1.353 -11.933 -11.656  1.00 97.38           H  
ATOM   2453  CE1 TYR A 164      -3.948 -11.216  -8.839  1.00 97.38           C  
ATOM   2454  HE1 TYR A 164      -4.666 -11.040  -8.052  1.00 97.38           H  
ATOM   2455  CE2 TYR A 164      -3.446 -11.755 -11.164  1.00 97.38           C  
ATOM   2456  HE2 TYR A 164      -3.795 -11.968 -12.164  1.00 97.38           H  
ATOM   2457  OH  TYR A 164      -5.713 -11.470 -10.450  1.00 97.38           O  
ATOM   2458  HH  TYR A 164      -6.246 -11.171  -9.709  1.00 97.38           H  
ATOM   2459  CZ  TYR A 164      -4.388 -11.482 -10.152  1.00 97.38           C  
ATOM   2460  N   GLY A 165       1.174 -10.203 -11.870  1.00 97.25           N  
ATOM   2461  H   GLY A 165       1.863 -10.848 -11.510  1.00 97.25           H  
ATOM   2462  CA  GLY A 165       1.096 -10.022 -13.324  1.00 97.25           C  
ATOM   2463  HA2 GLY A 165       0.106  -9.659 -13.599  1.00 97.25           H  
ATOM   2464  HA3 GLY A 165       1.242 -10.990 -13.805  1.00 97.25           H  
ATOM   2465  C   GLY A 165       2.126  -9.054 -13.913  1.00 97.25           C  
ATOM   2466  O   GLY A 165       2.265  -8.995 -15.133  1.00 97.25           O  
ATOM   2467  N   ALA A 166       2.898  -8.349 -13.080  1.00 97.75           N  
ATOM   2468  H   ALA A 166       2.780  -8.463 -12.084  1.00 97.75           H  
ATOM   2469  CA  ALA A 166       3.992  -7.515 -13.564  1.00 97.75           C  
ATOM   2470  HA  ALA A 166       3.623  -6.932 -14.408  1.00 97.75           H  
ATOM   2471  C   ALA A 166       5.159  -8.393 -14.056  1.00 97.75           C  
ATOM   2472  CB  ALA A 166       4.400  -6.524 -12.469  1.00 97.75           C  
ATOM   2473  HB1 ALA A 166       5.181  -5.862 -12.846  1.00 97.75           H  
ATOM   2474  HB2 ALA A 166       3.540  -5.917 -12.186  1.00 97.75           H  
ATOM   2475  HB3 ALA A 166       4.767  -7.060 -11.593  1.00 97.75           H  
ATOM   2476  O   ALA A 166       5.659  -9.250 -13.323  1.00 97.75           O  
ATOM   2477  N   SER A 167       5.594  -8.168 -15.297  1.00 98.00           N  
ATOM   2478  H   SER A 167       5.161  -7.437 -15.843  1.00 98.00           H  
ATOM   2479  CA  SER A 167       6.682  -8.913 -15.936  1.00 98.00           C  
ATOM   2480  HA  SER A 167       7.236  -9.423 -15.148  1.00 98.00           H  
ATOM   2481  C   SER A 167       7.663  -7.983 -16.653  1.00 98.00           C  
ATOM   2482  CB  SER A 167       6.134  -9.996 -16.874  1.00 98.00           C  
ATOM   2483  HB2 SER A 167       5.514 -10.685 -16.300  1.00 98.00           H  
ATOM   2484  HB3 SER A 167       6.964 -10.559 -17.301  1.00 98.00           H  
ATOM   2485  O   SER A 167       7.279  -6.954 -17.214  1.00 98.00           O  
ATOM   2486  OG  SER A 167       5.356  -9.427 -17.913  1.00 98.00           O  
ATOM   2487  HG  SER A 167       4.459  -9.339 -17.580  1.00 98.00           H  
ATOM   2488  N   PHE A 168       8.952  -8.323 -16.613  1.00 98.06           N  
ATOM   2489  H   PHE A 168       9.195  -9.196 -16.167  1.00 98.06           H  
ATOM   2490  CA  PHE A 168      10.044  -7.434 -17.008  1.00 98.06           C  
ATOM   2491  HA  PHE A 168       9.650  -6.648 -17.652  1.00 98.06           H  
ATOM   2492  C   PHE A 168      11.137  -8.164 -17.791  1.00 98.06           C  
ATOM   2493  CB  PHE A 168      10.638  -6.748 -15.774  1.00 98.06           C  
ATOM   2494  HB2 PHE A 168      11.149  -7.481 -15.149  1.00 98.06           H  
ATOM   2495  HB3 PHE A 168      11.391  -6.040 -16.119  1.00 98.06           H  
ATOM   2496  O   PHE A 168      11.274  -9.387 -17.728  1.00 98.06           O  
ATOM   2497  CG  PHE A 168       9.638  -6.004 -14.918  1.00 98.06           C  
ATOM   2498  CD1 PHE A 168       9.393  -4.643 -15.162  1.00 98.06           C  
ATOM   2499  HD1 PHE A 168       9.919  -4.130 -15.953  1.00 98.06           H  
ATOM   2500  CD2 PHE A 168       8.971  -6.662 -13.867  1.00 98.06           C  
ATOM   2501  HD2 PHE A 168       9.162  -7.708 -13.677  1.00 98.06           H  
ATOM   2502  CE1 PHE A 168       8.507  -3.941 -14.334  1.00 98.06           C  
ATOM   2503  HE1 PHE A 168       8.397  -2.875 -14.465  1.00 98.06           H  
ATOM   2504  CE2 PHE A 168       8.048  -5.964 -13.071  1.00 98.06           C  
ATOM   2505  HE2 PHE A 168       7.533  -6.471 -12.268  1.00 98.06           H  
ATOM   2506  CZ  PHE A 168       7.817  -4.599 -13.303  1.00 98.06           C  
ATOM   2507  HZ  PHE A 168       7.135  -4.051 -12.670  1.00 98.06           H  
ATOM   2508  N   ASN A 169      11.920  -7.407 -18.558  1.00 97.81           N  
ATOM   2509  H   ASN A 169      11.838  -6.403 -18.486  1.00 97.81           H  
ATOM   2510  CA  ASN A 169      13.160  -7.923 -19.132  1.00 97.81           C  
ATOM   2511  HA  ASN A 169      13.011  -8.937 -19.502  1.00 97.81           H  
ATOM   2512  C   ASN A 169      14.253  -7.964 -18.052  1.00 97.81           C  
ATOM   2513  CB  ASN A 169      13.580  -7.024 -20.295  1.00 97.81           C  
ATOM   2514  HB2 ASN A 169      13.695  -6.004 -19.929  1.00 97.81           H  
ATOM   2515  HB3 ASN A 169      14.547  -7.377 -20.654  1.00 97.81           H  
ATOM   2516  O   ASN A 169      14.261  -7.100 -17.170  1.00 97.81           O  
ATOM   2517  CG  ASN A 169      12.606  -7.006 -21.454  1.00 97.81           C  
ATOM   2518  ND2 ASN A 169      12.445  -8.091 -22.169  1.00 97.81           N  
ATOM   2519 HD21 ASN A 169      11.866  -8.067 -22.996  1.00 97.81           H  
ATOM   2520 HD22 ASN A 169      12.972  -8.935 -21.994  1.00 97.81           H  
ATOM   2521  OD1 ASN A 169      11.948  -6.008 -21.725  1.00 97.81           O  
ATOM   2522  N   LYS A 170      15.181  -8.929 -18.131  1.00 96.31           N  
ATOM   2523  H   LYS A 170      15.136  -9.622 -18.864  1.00 96.31           H  
ATOM   2524  CA  LYS A 170      16.247  -9.076 -17.129  1.00 96.31           C  
ATOM   2525  HA  LYS A 170      15.877  -8.712 -16.171  1.00 96.31           H  
ATOM   2526  C   LYS A 170      17.482  -8.232 -17.440  1.00 96.31           C  
ATOM   2527  CB  LYS A 170      16.582 -10.566 -16.961  1.00 96.31           C  
ATOM   2528  HB2 LYS A 170      17.022 -10.952 -17.880  1.00 96.31           H  
ATOM   2529  HB3 LYS A 170      15.663 -11.114 -16.754  1.00 96.31           H  
ATOM   2530  O   LYS A 170      17.939  -7.504 -16.569  1.00 96.31           O  
ATOM   2531  CG  LYS A 170      17.557 -10.809 -15.801  1.00 96.31           C  
ATOM   2532  HG2 LYS A 170      17.166 -10.347 -14.895  1.00 96.31           H  
ATOM   2533  HG3 LYS A 170      18.517 -10.344 -16.026  1.00 96.31           H  
ATOM   2534  CD  LYS A 170      17.773 -12.304 -15.536  1.00 96.31           C  
ATOM   2535  HD2 LYS A 170      18.151 -12.790 -16.435  1.00 96.31           H  
ATOM   2536  HD3 LYS A 170      16.827 -12.758 -15.242  1.00 96.31           H  
ATOM   2537  CE  LYS A 170      18.796 -12.427 -14.399  1.00 96.31           C  
ATOM   2538  HE2 LYS A 170      19.768 -12.082 -14.750  1.00 96.31           H  
ATOM   2539  HE3 LYS A 170      18.498 -11.761 -13.590  1.00 96.31           H  
ATOM   2540  NZ  LYS A 170      18.905 -13.796 -13.848  1.00 96.31           N  
ATOM   2541  HZ1 LYS A 170      19.497 -13.768 -13.030  1.00 96.31           H  
ATOM   2542  HZ2 LYS A 170      18.011 -14.106 -13.495  1.00 96.31           H  
ATOM   2543  HZ3 LYS A 170      19.289 -14.463 -14.503  1.00 96.31           H  
ATOM   2544  N   GLU A 171      17.993  -8.293 -18.667  1.00 95.62           N  
ATOM   2545  H   GLU A 171      17.584  -8.968 -19.298  1.00 95.62           H  
ATOM   2546  CA  GLU A 171      19.271  -7.653 -19.039  1.00 95.62           C  
ATOM   2547  HA  GLU A 171      19.659  -7.054 -18.216  1.00 95.62           H  
ATOM   2548  C   GLU A 171      19.142  -6.705 -20.231  1.00 95.62           C  
ATOM   2549  CB  GLU A 171      20.302  -8.745 -19.375  1.00 95.62           C  
ATOM   2550  HB2 GLU A 171      21.179  -8.285 -19.830  1.00 95.62           H  
ATOM   2551  HB3 GLU A 171      19.874  -9.422 -20.115  1.00 95.62           H  
ATOM   2552  O   GLU A 171      19.613  -5.570 -20.198  1.00 95.62           O  
ATOM   2553  CG  GLU A 171      20.748  -9.570 -18.159  1.00 95.62           C  
ATOM   2554  HG2 GLU A 171      21.448 -10.332 -18.503  1.00 95.62           H  
ATOM   2555  HG3 GLU A 171      19.884 -10.088 -17.741  1.00 95.62           H  
ATOM   2556  CD  GLU A 171      21.435  -8.718 -17.086  1.00 95.62           C  
ATOM   2557  OE1 GLU A 171      21.433  -9.115 -15.902  1.00 95.62           O  
ATOM   2558  OE2 GLU A 171      22.004  -7.665 -17.440  1.00 95.62           O  
ATOM   2559  N   THR A 172      18.478  -7.160 -21.293  1.00 96.56           N  
ATOM   2560  H   THR A 172      18.091  -8.092 -21.262  1.00 96.56           H  
ATOM   2561  CA  THR A 172      18.304  -6.413 -22.541  1.00 96.56           C  
ATOM   2562  HA  THR A 172      18.680  -5.398 -22.409  1.00 96.56           H  
ATOM   2563  C   THR A 172      16.829  -6.306 -22.894  1.00 96.56           C  
ATOM   2564  CB  THR A 172      19.089  -7.048 -23.699  1.00 96.56           C  
ATOM   2565  HB  THR A 172      18.930  -6.452 -24.598  1.00 96.56           H  
ATOM   2566  O   THR A 172      16.012  -7.144 -22.513  1.00 96.56           O  
ATOM   2567  CG2 THR A 172      20.592  -7.112 -23.426  1.00 96.56           C  
ATOM   2568 HG21 THR A 172      20.959  -6.118 -23.172  1.00 96.56           H  
ATOM   2569 HG22 THR A 172      20.802  -7.785 -22.594  1.00 96.56           H  
ATOM   2570 HG23 THR A 172      21.113  -7.463 -24.316  1.00 96.56           H  
ATOM   2571  OG1 THR A 172      18.654  -8.362 -23.945  1.00 96.56           O  
ATOM   2572  HG1 THR A 172      19.433  -8.913 -24.043  1.00 96.56           H  
ATOM   2573  N   VAL A 173      16.457  -5.258 -23.628  1.00 96.31           N  
ATOM   2574  H   VAL A 173      17.152  -4.592 -23.932  1.00 96.31           H  
ATOM   2575  CA  VAL A 173      15.080  -5.111 -24.108  1.00 96.31           C  
ATOM   2576  HA  VAL A 173      14.405  -5.263 -23.266  1.00 96.31           H  
ATOM   2577  C   VAL A 173      14.804  -6.193 -25.150  1.00 96.31           C  
ATOM   2578  CB  VAL A 173      14.815  -3.707 -24.675  1.00 96.31           C  
ATOM   2579  HB  VAL A 173      15.461  -3.528 -25.534  1.00 96.31           H  
ATOM   2580  O   VAL A 173      15.426  -6.227 -26.208  1.00 96.31           O  
ATOM   2581  CG1 VAL A 173      13.351  -3.561 -25.116  1.00 96.31           C  
ATOM   2582 HG11 VAL A 173      13.136  -4.245 -25.937  1.00 96.31           H  
ATOM   2583 HG12 VAL A 173      13.175  -2.546 -25.469  1.00 96.31           H  
ATOM   2584 HG13 VAL A 173      12.682  -3.774 -24.282  1.00 96.31           H  
ATOM   2585  CG2 VAL A 173      15.101  -2.631 -23.620  1.00 96.31           C  
ATOM   2586 HG21 VAL A 173      14.511  -2.810 -22.721  1.00 96.31           H  
ATOM   2587 HG22 VAL A 173      14.863  -1.644 -24.016  1.00 96.31           H  
ATOM   2588 HG23 VAL A 173      16.157  -2.634 -23.350  1.00 96.31           H  
ATOM   2589  N   SER A 174      13.851  -7.069 -24.853  1.00 95.38           N  
ATOM   2590  H   SER A 174      13.449  -7.050 -23.926  1.00 95.38           H  
ATOM   2591  CA  SER A 174      13.432  -8.151 -25.741  1.00 95.38           C  
ATOM   2592  HA  SER A 174      13.662  -7.871 -26.769  1.00 95.38           H  
ATOM   2593  C   SER A 174      11.919  -8.380 -25.653  1.00 95.38           C  
ATOM   2594  CB  SER A 174      14.234  -9.419 -25.413  1.00 95.38           C  
ATOM   2595  HB2 SER A 174      15.285  -9.162 -25.287  1.00 95.38           H  
ATOM   2596  HB3 SER A 174      14.144 -10.129 -26.235  1.00 95.38           H  
ATOM   2597  O   SER A 174      11.248  -7.896 -24.733  1.00 95.38           O  
ATOM   2598  OG  SER A 174      13.744 -10.019 -24.236  1.00 95.38           O  
ATOM   2599  HG  SER A 174      14.461 -10.458 -23.774  1.00 95.38           H  
ATOM   2600  N   ALA A 175      11.366  -9.121 -26.615  1.00 94.44           N  
ATOM   2601  H   ALA A 175      11.947  -9.470 -27.364  1.00 94.44           H  
ATOM   2602  CA  ALA A 175       9.958  -9.520 -26.586  1.00 94.44           C  
ATOM   2603  HA  ALA A 175       9.342  -8.634 -26.428  1.00 94.44           H  
ATOM   2604  C   ALA A 175       9.649 -10.500 -25.435  1.00 94.44           C  
ATOM   2605  CB  ALA A 175       9.600 -10.122 -27.950  1.00 94.44           C  
ATOM   2606  HB1 ALA A 175       9.791  -9.396 -28.740  1.00 94.44           H  
ATOM   2607  HB2 ALA A 175       8.542 -10.384 -27.962  1.00 94.44           H  
ATOM   2608  HB3 ALA A 175      10.188 -11.022 -28.130  1.00 94.44           H  
ATOM   2609  O   ALA A 175       8.521 -10.539 -24.948  1.00 94.44           O  
ATOM   2610  N   THR A 176      10.648 -11.258 -24.976  1.00 94.94           N  
ATOM   2611  H   THR A 176      11.571 -11.142 -25.370  1.00 94.94           H  
ATOM   2612  CA  THR A 176      10.503 -12.240 -23.898  1.00 94.94           C  
ATOM   2613  HA  THR A 176       9.484 -12.627 -23.911  1.00 94.94           H  
ATOM   2614  C   THR A 176      10.761 -11.583 -22.546  1.00 94.94           C  
ATOM   2615  CB  THR A 176      11.445 -13.433 -24.109  1.00 94.94           C  
ATOM   2616  HB  THR A 176      12.481 -13.105 -24.019  1.00 94.94           H  
ATOM   2617  O   THR A 176      11.850 -11.076 -22.283  1.00 94.94           O  
ATOM   2618  CG2 THR A 176      11.180 -14.562 -23.116  1.00 94.94           C  
ATOM   2619 HG21 THR A 176      10.145 -14.895 -23.189  1.00 94.94           H  
ATOM   2620 HG22 THR A 176      11.846 -15.400 -23.323  1.00 94.94           H  
ATOM   2621 HG23 THR A 176      11.377 -14.221 -22.099  1.00 94.94           H  
ATOM   2622  OG1 THR A 176      11.245 -13.971 -25.398  1.00 94.94           O  
ATOM   2623  HG1 THR A 176      11.792 -14.758 -25.462  1.00 94.94           H  
ATOM   2624  N   LYS A 177       9.761 -11.602 -21.662  1.00 96.31           N  
ATOM   2625  H   LYS A 177       8.895 -12.050 -21.925  1.00 96.31           H  
ATOM   2626  CA  LYS A 177       9.917 -11.174 -20.268  1.00 96.31           C  
ATOM   2627  HA  LYS A 177      10.673 -10.391 -20.214  1.00 96.31           H  
ATOM   2628  C   LYS A 177      10.443 -12.344 -19.440  1.00 96.31           C  
ATOM   2629  CB  LYS A 177       8.596 -10.612 -19.719  1.00 96.31           C  
ATOM   2630  HB2 LYS A 177       8.764 -10.265 -18.700  1.00 96.31           H  
ATOM   2631  HB3 LYS A 177       7.857 -11.413 -19.679  1.00 96.31           H  
ATOM   2632  O   LYS A 177       9.867 -13.426 -19.456  1.00 96.31           O  
ATOM   2633  CG  LYS A 177       8.012  -9.453 -20.549  1.00 96.31           C  
ATOM   2634  HG2 LYS A 177       7.772  -9.806 -21.553  1.00 96.31           H  
ATOM   2635  HG3 LYS A 177       7.082  -9.131 -20.080  1.00 96.31           H  
ATOM   2636  CD  LYS A 177       8.958  -8.249 -20.647  1.00 96.31           C  
ATOM   2637  HD2 LYS A 177       9.882  -8.547 -21.142  1.00 96.31           H  
ATOM   2638  HD3 LYS A 177       9.176  -7.898 -19.638  1.00 96.31           H  
ATOM   2639  CE  LYS A 177       8.313  -7.116 -21.443  1.00 96.31           C  
ATOM   2640  HE2 LYS A 177       8.106  -7.480 -22.450  1.00 96.31           H  
ATOM   2641  HE3 LYS A 177       7.364  -6.860 -20.972  1.00 96.31           H  
ATOM   2642  NZ  LYS A 177       9.198  -5.928 -21.496  1.00 96.31           N  
ATOM   2643  HZ1 LYS A 177       8.809  -5.208 -22.087  1.00 96.31           H  
ATOM   2644  HZ2 LYS A 177       9.346  -5.549 -20.572  1.00 96.31           H  
ATOM   2645  HZ3 LYS A 177      10.113  -6.167 -21.853  1.00 96.31           H  
ATOM   2646  N   GLU A 178      11.552 -12.120 -18.752  1.00 96.81           N  
ATOM   2647  H   GLU A 178      11.930 -11.184 -18.761  1.00 96.81           H  
ATOM   2648  CA  GLU A 178      12.296 -13.148 -18.011  1.00 96.81           C  
ATOM   2649  HA  GLU A 178      11.982 -14.147 -18.313  1.00 96.81           H  
ATOM   2650  C   GLU A 178      12.077 -13.034 -16.503  1.00 96.81           C  
ATOM   2651  CB  GLU A 178      13.787 -12.988 -18.319  1.00 96.81           C  
ATOM   2652  HB2 GLU A 178      14.368 -13.662 -17.690  1.00 96.81           H  
ATOM   2653  HB3 GLU A 178      14.063 -11.963 -18.075  1.00 96.81           H  
ATOM   2654  O   GLU A 178      12.319 -13.988 -15.769  1.00 96.81           O  
ATOM   2655  CG  GLU A 178      14.127 -13.268 -19.788  1.00 96.81           C  
ATOM   2656  HG2 GLU A 178      13.431 -12.746 -20.444  1.00 96.81           H  
ATOM   2657  HG3 GLU A 178      14.031 -14.337 -19.980  1.00 96.81           H  
ATOM   2658  CD  GLU A 178      15.542 -12.779 -20.096  1.00 96.81           C  
ATOM   2659  OE1 GLU A 178      16.408 -13.639 -20.362  1.00 96.81           O  
ATOM   2660  OE2 GLU A 178      15.732 -11.535 -20.055  1.00 96.81           O  
ATOM   2661  N   ILE A 179      11.607 -11.870 -16.050  1.00 97.25           N  
ATOM   2662  H   ILE A 179      11.410 -11.137 -16.718  1.00 97.25           H  
ATOM   2663  CA  ILE A 179      11.304 -11.603 -14.654  1.00 97.25           C  
ATOM   2664  HA  ILE A 179      11.685 -12.435 -14.062  1.00 97.25           H  
ATOM   2665  C   ILE A 179       9.793 -11.531 -14.476  1.00 97.25           C  
ATOM   2666  CB  ILE A 179      12.019 -10.325 -14.185  1.00 97.25           C  
ATOM   2667  HB  ILE A 179      11.736  -9.522 -14.866  1.00 97.25           H  
ATOM   2668  O   ILE A 179       9.142 -10.747 -15.164  1.00 97.25           O  
ATOM   2669  CG1 ILE A 179      13.555 -10.493 -14.254  1.00 97.25           C  
ATOM   2670 HG12 ILE A 179      13.842 -10.701 -15.285  1.00 97.25           H  
ATOM   2671 HG13 ILE A 179      13.856 -11.343 -13.641  1.00 97.25           H  
ATOM   2672  CG2 ILE A 179      11.575  -9.930 -12.770  1.00 97.25           C  
ATOM   2673 HG21 ILE A 179      11.994 -10.627 -12.044  1.00 97.25           H  
ATOM   2674 HG22 ILE A 179      11.924  -8.915 -12.580  1.00 97.25           H  
ATOM   2675 HG23 ILE A 179      10.490  -9.907 -12.669  1.00 97.25           H  
ATOM   2676  CD1 ILE A 179      14.341  -9.257 -13.799  1.00 97.25           C  
ATOM   2677 HD11 ILE A 179      13.986  -8.370 -14.323  1.00 97.25           H  
ATOM   2678 HD12 ILE A 179      15.401  -9.398 -14.012  1.00 97.25           H  
ATOM   2679 HD13 ILE A 179      14.241  -9.121 -12.722  1.00 97.25           H  
ATOM   2680  N   ASN A 180       9.242 -12.285 -13.523  1.00 97.62           N  
ATOM   2681  H   ASN A 180       9.863 -12.836 -12.948  1.00 97.62           H  
ATOM   2682  CA  ASN A 180       7.840 -12.167 -13.109  1.00 97.62           C  
ATOM   2683  HA  ASN A 180       7.372 -11.342 -13.646  1.00 97.62           H  
ATOM   2684  C   ASN A 180       7.770 -11.837 -11.622  1.00 97.62           C  
ATOM   2685  CB  ASN A 180       7.037 -13.433 -13.439  1.00 97.62           C  
ATOM   2686  HB2 ASN A 180       6.004 -13.289 -13.121  1.00 97.62           H  
ATOM   2687  HB3 ASN A 180       7.431 -14.292 -12.895  1.00 97.62           H  
ATOM   2688  O   ASN A 180       8.448 -12.463 -10.809  1.00 97.62           O  
ATOM   2689  CG  ASN A 180       7.019 -13.731 -14.922  1.00 97.62           C  
ATOM   2690  ND2 ASN A 180       7.865 -14.619 -15.389  1.00 97.62           N  
ATOM   2691 HD21 ASN A 180       8.534 -15.058 -14.774  1.00 97.62           H  
ATOM   2692 HD22 ASN A 180       7.876 -14.744 -16.391  1.00 97.62           H  
ATOM   2693  OD1 ASN A 180       6.258 -13.153 -15.677  1.00 97.62           O  
ATOM   2694  N   VAL A 181       6.944 -10.856 -11.272  1.00 97.50           N  
ATOM   2695  H   VAL A 181       6.397 -10.399 -11.988  1.00 97.50           H  
ATOM   2696  CA  VAL A 181       6.849 -10.333  -9.911  1.00 97.50           C  
ATOM   2697  HA  VAL A 181       7.620 -10.790  -9.290  1.00 97.50           H  
ATOM   2698  C   VAL A 181       5.498 -10.687  -9.300  1.00 97.50           C  
ATOM   2699  CB  VAL A 181       7.112  -8.818  -9.900  1.00 97.50           C  
ATOM   2700  HB  VAL A 181       6.411  -8.327 -10.575  1.00 97.50           H  
ATOM   2701  O   VAL A 181       4.442 -10.323  -9.822  1.00 97.50           O  
ATOM   2702  CG1 VAL A 181       6.934  -8.220  -8.504  1.00 97.50           C  
ATOM   2703 HG11 VAL A 181       7.136  -7.150  -8.560  1.00 97.50           H  
ATOM   2704 HG12 VAL A 181       7.613  -8.694  -7.797  1.00 97.50           H  
ATOM   2705 HG13 VAL A 181       5.906  -8.344  -8.163  1.00 97.50           H  
ATOM   2706  CG2 VAL A 181       8.540  -8.495 -10.367  1.00 97.50           C  
ATOM   2707 HG21 VAL A 181       8.679  -8.820 -11.398  1.00 97.50           H  
ATOM   2708 HG22 VAL A 181       9.263  -9.004  -9.729  1.00 97.50           H  
ATOM   2709 HG23 VAL A 181       8.717  -7.421 -10.317  1.00 97.50           H  
ATOM   2710  N   LEU A 182       5.557 -11.350  -8.148  1.00 96.56           N  
ATOM   2711  H   LEU A 182       6.470 -11.637  -7.825  1.00 96.56           H  
ATOM   2712  CA  LEU A 182       4.480 -11.437  -7.172  1.00 96.56           C  
ATOM   2713  HA  LEU A 182       3.561 -11.030  -7.596  1.00 96.56           H  
ATOM   2714  C   LEU A 182       4.892 -10.585  -5.971  1.00 96.56           C  
ATOM   2715  CB  LEU A 182       4.251 -12.914  -6.809  1.00 96.56           C  
ATOM   2716  HB2 LEU A 182       5.196 -13.325  -6.454  1.00 96.56           H  
ATOM   2717  HB3 LEU A 182       3.963 -13.456  -7.709  1.00 96.56           H  
ATOM   2718  O   LEU A 182       5.744 -10.984  -5.179  1.00 96.56           O  
ATOM   2719  CG  LEU A 182       3.192 -13.149  -5.716  1.00 96.56           C  
ATOM   2720  HG  LEU A 182       3.474 -12.620  -4.806  1.00 96.56           H  
ATOM   2721  CD1 LEU A 182       1.800 -12.687  -6.150  1.00 96.56           C  
ATOM   2722 HD11 LEU A 182       1.521 -13.169  -7.087  1.00 96.56           H  
ATOM   2723 HD12 LEU A 182       1.791 -11.604  -6.274  1.00 96.56           H  
ATOM   2724 HD13 LEU A 182       1.075 -12.946  -5.378  1.00 96.56           H  
ATOM   2725  CD2 LEU A 182       3.115 -14.642  -5.405  1.00 96.56           C  
ATOM   2726 HD21 LEU A 182       2.769 -15.195  -6.278  1.00 96.56           H  
ATOM   2727 HD22 LEU A 182       4.101 -15.005  -5.113  1.00 96.56           H  
ATOM   2728 HD23 LEU A 182       2.431 -14.806  -4.571  1.00 96.56           H  
ATOM   2729  N   TYR A 183       4.309  -9.398  -5.852  1.00 95.38           N  
ATOM   2730  H   TYR A 183       3.548  -9.178  -6.478  1.00 95.38           H  
ATOM   2731  CA  TYR A 183       4.535  -8.505  -4.720  1.00 95.38           C  
ATOM   2732  HA  TYR A 183       5.536  -8.658  -4.316  1.00 95.38           H  
ATOM   2733  C   TYR A 183       3.503  -8.832  -3.648  1.00 95.38           C  
ATOM   2734  CB  TYR A 183       4.415  -7.054  -5.198  1.00 95.38           C  
ATOM   2735  HB2 TYR A 183       3.379  -6.850  -5.468  1.00 95.38           H  
ATOM   2736  HB3 TYR A 183       5.013  -6.938  -6.102  1.00 95.38           H  
ATOM   2737  O   TYR A 183       2.314  -8.803  -3.939  1.00 95.38           O  
ATOM   2738  CG  TYR A 183       4.864  -6.021  -4.183  1.00 95.38           C  
ATOM   2739  CD1 TYR A 183       4.108  -5.774  -3.019  1.00 95.38           C  
ATOM   2740  HD1 TYR A 183       3.191  -6.313  -2.833  1.00 95.38           H  
ATOM   2741  CD2 TYR A 183       6.037  -5.282  -4.424  1.00 95.38           C  
ATOM   2742  HD2 TYR A 183       6.594  -5.443  -5.335  1.00 95.38           H  
ATOM   2743  CE1 TYR A 183       4.533  -4.797  -2.100  1.00 95.38           C  
ATOM   2744  HE1 TYR A 183       3.962  -4.594  -1.206  1.00 95.38           H  
ATOM   2745  CE2 TYR A 183       6.469  -4.306  -3.509  1.00 95.38           C  
ATOM   2746  HE2 TYR A 183       7.359  -3.729  -3.709  1.00 95.38           H  
ATOM   2747  OH  TYR A 183       6.066  -3.062  -1.503  1.00 95.38           O  
ATOM   2748  HH  TYR A 183       6.916  -2.687  -1.745  1.00 95.38           H  
ATOM   2749  CZ  TYR A 183       5.704  -4.055  -2.352  1.00 95.38           C  
ATOM   2750  N   SER A 184       3.910  -9.148  -2.422  1.00 94.44           N  
ATOM   2751  H   SER A 184       4.898  -9.203  -2.216  1.00 94.44           H  
ATOM   2752  CA  SER A 184       2.957  -9.498  -1.367  1.00 94.44           C  
ATOM   2753  HA  SER A 184       2.064  -8.883  -1.480  1.00 94.44           H  
ATOM   2754  C   SER A 184       3.527  -9.242   0.027  1.00 94.44           C  
ATOM   2755  CB  SER A 184       2.529 -10.951  -1.568  1.00 94.44           C  
ATOM   2756  HB2 SER A 184       1.970 -11.034  -2.500  1.00 94.44           H  
ATOM   2757  HB3 SER A 184       3.413 -11.585  -1.641  1.00 94.44           H  
ATOM   2758  O   SER A 184       4.551  -9.811   0.412  1.00 94.44           O  
ATOM   2759  OG  SER A 184       1.722 -11.400  -0.510  1.00 94.44           O  
ATOM   2760  HG  SER A 184       2.323 -11.900   0.047  1.00 94.44           H  
ATOM   2761  N   ALA A 185       2.871  -8.383   0.799  1.00 93.75           N  
ATOM   2762  H   ALA A 185       2.005  -7.984   0.465  1.00 93.75           H  
ATOM   2763  CA  ALA A 185       3.365  -7.946   2.094  1.00 93.75           C  
ATOM   2764  HA  ALA A 185       4.048  -8.701   2.482  1.00 93.75           H  
ATOM   2765  C   ALA A 185       2.239  -7.796   3.122  1.00 93.75           C  
ATOM   2766  CB  ALA A 185       4.171  -6.659   1.906  1.00 93.75           C  
ATOM   2767  HB1 ALA A 185       3.521  -5.866   1.535  1.00 93.75           H  
ATOM   2768  HB2 ALA A 185       4.980  -6.824   1.195  1.00 93.75           H  
ATOM   2769  HB3 ALA A 185       4.595  -6.353   2.863  1.00 93.75           H  
ATOM   2770  O   ALA A 185       1.131  -7.353   2.817  1.00 93.75           O  
ATOM   2771  N   VAL A 186       2.546  -8.197   4.354  1.00 94.38           N  
ATOM   2772  H   VAL A 186       3.484  -8.539   4.507  1.00 94.38           H  
ATOM   2773  CA  VAL A 186       1.757  -7.900   5.549  1.00 94.38           C  
ATOM   2774  HA  VAL A 186       0.748  -7.609   5.257  1.00 94.38           H  
ATOM   2775  C   VAL A 186       2.417  -6.726   6.255  1.00 94.38           C  
ATOM   2776  CB  VAL A 186       1.653  -9.115   6.487  1.00 94.38           C  
ATOM   2777  HB  VAL A 186       2.658  -9.437   6.762  1.00 94.38           H  
ATOM   2778  O   VAL A 186       3.624  -6.748   6.516  1.00 94.38           O  
ATOM   2779  CG1 VAL A 186       0.883  -8.780   7.771  1.00 94.38           C  
ATOM   2780 HG11 VAL A 186       0.762  -9.677   8.378  1.00 94.38           H  
ATOM   2781 HG12 VAL A 186       1.428  -8.044   8.361  1.00 94.38           H  
ATOM   2782 HG13 VAL A 186      -0.100  -8.380   7.524  1.00 94.38           H  
ATOM   2783  CG2 VAL A 186       0.940 -10.294   5.815  1.00 94.38           C  
ATOM   2784 HG21 VAL A 186      -0.094 -10.027   5.600  1.00 94.38           H  
ATOM   2785 HG22 VAL A 186       1.447 -10.567   4.889  1.00 94.38           H  
ATOM   2786 HG23 VAL A 186       0.951 -11.155   6.482  1.00 94.38           H  
ATOM   2787  N   GLY A 187       1.616  -5.728   6.603  1.00 93.62           N  
ATOM   2788  H   GLY A 187       0.632  -5.801   6.388  1.00 93.62           H  
ATOM   2789  CA  GLY A 187       2.071  -4.514   7.255  1.00 93.62           C  
ATOM   2790  HA2 GLY A 187       3.028  -4.690   7.746  1.00 93.62           H  
ATOM   2791  HA3 GLY A 187       2.212  -3.740   6.499  1.00 93.62           H  
ATOM   2792  C   GLY A 187       1.101  -3.994   8.304  1.00 93.62           C  
ATOM   2793  O   GLY A 187      -0.003  -4.514   8.478  1.00 93.62           O  
ATOM   2794  N   ALA A 188       1.532  -2.948   8.996  1.00 95.12           N  
ATOM   2795  H   ALA A 188       2.427  -2.558   8.737  1.00 95.12           H  
ATOM   2796  CA  ALA A 188       0.677  -2.131   9.846  1.00 95.12           C  
ATOM   2797  HA  ALA A 188      -0.296  -2.610   9.960  1.00 95.12           H  
ATOM   2798  C   ALA A 188       0.452  -0.773   9.179  1.00 95.12           C  
ATOM   2799  CB  ALA A 188       1.301  -2.008  11.239  1.00 95.12           C  
ATOM   2800  HB1 ALA A 188       1.383  -2.995  11.693  1.00 95.12           H  
ATOM   2801  HB2 ALA A 188       0.663  -1.386  11.866  1.00 95.12           H  
ATOM   2802  HB3 ALA A 188       2.288  -1.550  11.167  1.00 95.12           H  
ATOM   2803  O   ALA A 188       1.361  -0.247   8.534  1.00 95.12           O  
ATOM   2804  N   GLU A 189      -0.739  -0.213   9.347  1.00 95.25           N  
ATOM   2805  H   GLU A 189      -1.423  -0.690   9.916  1.00 95.25           H  
ATOM   2806  CA  GLU A 189      -1.079   1.141   8.918  1.00 95.25           C  
ATOM   2807  HA  GLU A 189      -0.181   1.610   8.515  1.00 95.25           H  
ATOM   2808  C   GLU A 189      -1.518   1.980  10.115  1.00 95.25           C  
ATOM   2809  CB  GLU A 189      -2.100   1.134   7.767  1.00 95.25           C  
ATOM   2810  HB2 GLU A 189      -2.198   2.157   7.403  1.00 95.25           H  
ATOM   2811  HB3 GLU A 189      -1.691   0.521   6.964  1.00 95.25           H  
ATOM   2812  O   GLU A 189      -2.180   1.481  11.027  1.00 95.25           O  
ATOM   2813  CG  GLU A 189      -3.508   0.615   8.095  1.00 95.25           C  
ATOM   2814  HG2 GLU A 189      -3.976   1.283   8.817  1.00 95.25           H  
ATOM   2815  HG3 GLU A 189      -3.419  -0.371   8.551  1.00 95.25           H  
ATOM   2816  CD  GLU A 189      -4.409   0.508   6.845  1.00 95.25           C  
ATOM   2817  OE1 GLU A 189      -5.435  -0.197   6.937  1.00 95.25           O  
ATOM   2818  OE2 GLU A 189      -4.091   1.078   5.767  1.00 95.25           O  
ATOM   2819  N   ALA A 190      -1.135   3.253  10.117  1.00 97.38           N  
ATOM   2820  H   ALA A 190      -0.564   3.590   9.355  1.00 97.38           H  
ATOM   2821  CA  ALA A 190      -1.644   4.239  11.058  1.00 97.38           C  
ATOM   2822  HA  ALA A 190      -2.632   3.912  11.380  1.00 97.38           H  
ATOM   2823  C   ALA A 190      -1.797   5.591  10.360  1.00 97.38           C  
ATOM   2824  CB  ALA A 190      -0.732   4.324  12.288  1.00 97.38           C  
ATOM   2825  HB1 ALA A 190      -0.530   3.323  12.670  1.00 97.38           H  
ATOM   2826  HB2 ALA A 190       0.207   4.809  12.021  1.00 97.38           H  
ATOM   2827  HB3 ALA A 190      -1.231   4.903  13.065  1.00 97.38           H  
ATOM   2828  O   ALA A 190      -0.969   5.954   9.517  1.00 97.38           O  
ATOM   2829  N   GLY A 191      -2.844   6.334  10.701  1.00 97.25           N  
ATOM   2830  H   GLY A 191      -3.490   5.997  11.401  1.00 97.25           H  
ATOM   2831  CA  GLY A 191      -3.172   7.564   9.994  1.00 97.25           C  
ATOM   2832  HA2 GLY A 191      -2.278   8.177   9.880  1.00 97.25           H  
ATOM   2833  HA3 GLY A 191      -3.527   7.301   8.998  1.00 97.25           H  
ATOM   2834  C   GLY A 191      -4.242   8.416  10.657  1.00 97.25           C  
ATOM   2835  O   GLY A 191      -4.680   8.144  11.779  1.00 97.25           O  
ATOM   2836  N   VAL A 192      -4.626   9.454   9.917  1.00 96.56           N  
ATOM   2837  H   VAL A 192      -4.254   9.514   8.980  1.00 96.56           H  
ATOM   2838  CA  VAL A 192      -5.712  10.400  10.198  1.00 96.56           C  
ATOM   2839  HA  VAL A 192      -6.312  10.023  11.026  1.00 96.56           H  
ATOM   2840  C   VAL A 192      -6.661  10.447   9.009  1.00 96.56           C  
ATOM   2841  CB  VAL A 192      -5.150  11.773  10.598  1.00 96.56           C  
ATOM   2842  HB  VAL A 192      -4.474  11.620  11.439  1.00 96.56           H  
ATOM   2843  O   VAL A 192      -6.154  10.337   7.866  1.00 96.56           O  
ATOM   2844  CG1 VAL A 192      -4.353  12.450   9.474  1.00 96.56           C  
ATOM   2845 HG11 VAL A 192      -5.009  12.652   8.627  1.00 96.56           H  
ATOM   2846 HG12 VAL A 192      -3.930  13.388   9.834  1.00 96.56           H  
ATOM   2847 HG13 VAL A 192      -3.546  11.795   9.145  1.00 96.56           H  
ATOM   2848  CG2 VAL A 192      -6.262  12.714  11.069  1.00 96.56           C  
ATOM   2849 HG21 VAL A 192      -6.963  12.899  10.255  1.00 96.56           H  
ATOM   2850 HG22 VAL A 192      -6.806  12.246  11.890  1.00 96.56           H  
ATOM   2851 HG23 VAL A 192      -5.838  13.659  11.407  1.00 96.56           H  
ATOM   2852  OXT VAL A 192      -7.877  10.487   9.260  1.00 96.56           O  
TER    2853      VAL A 192                                                       
END   
