# Supplementary material for: Assessing Wolbachia circulation in wild populations of phlebotomine sand flies from Spain and Morocco: implications for control of leishmaniasis
Source: Parasit Vectors. 2025 Apr 26;18:155. doi: 10.1186/s13071-025-06771-6 (PMC12032678; doi:10.1186/s13071-025-06771-6)
Supplement: Supplementary file 2 — Additional File 2: Dataset S2. [file 13071_2025_6771_MOESM2_ESM.zip]

Archive with 27 entries (25 files):
- Phlebotomuspapatasi_6ff74/
- Phlebotomuspapatasi_6ff74/Phlebotomuspapatasi_6ff74_coverage.png
- Phlebotomuspapatasi_6ff74/Phlebotomuspapatasi_6ff74_scores_rank_002_alphafold2_ptm_model_3_seed_000.json
- Phlebotomuspapatasi_6ff74/cite.bibtex
- Phlebotomuspapatasi_6ff74/log.txt
- Phlebotomuspapatasi_6ff74/Phlebotomuspapatasi_6ff74_scores_rank_005_alphafold2_ptm_model_2_seed_000.json
- Phlebotomuspapatasi_6ff74/Phlebotomuspapatasi_6ff74.csv
- Phlebotomuspapatasi_6ff74/Phlebotomuspapatasi_6ff74_env/
- Phlebotomuspapatasi_6ff74/Phlebotomuspapatasi_6ff74_env/out.tar.gz
- Phlebotomuspapatasi_6ff74/Phlebotomuspapatasi_6ff74_env/bfd.mgnify30.metaeuk30.smag30.a3m
- Phlebotomuspapatasi_6ff74/Phlebotomuspapatasi_6ff74_env/pdb70.m8
- Phlebotomuspapatasi_6ff74/Phlebotomuspapatasi_6ff74_env/msa.sh
- Phlebotomuspapatasi_6ff74/Phlebotomuspapatasi_6ff74_env/uniref.a3m
- Phlebotomuspapatasi_6ff74/Phlebotomuspapatasi_6ff74_plddt.png
- Phlebotomuspapatasi_6ff74/config.json
- Phlebotomuspapatasi_6ff74/Phlebotomuspapatasi_6ff74_unrelaxed_rank_002_alphafold2_ptm_model_3_seed_000.pdb
- Phlebotomuspapatasi_6ff74/Phlebotomuspapatasi_6ff74_pae.png
- Phlebotomuspapatasi_6ff74/Phlebotomuspapatasi_6ff74.a3m
- Phlebotomuspapatasi_6ff74/Phlebotomuspapatasi_6ff74_unrelaxed_rank_001_alphafold2_ptm_model_5_seed_000.pdb
- Phlebotomuspapatasi_6ff74/Phlebotomuspapatasi_6ff74_scores_rank_003_alphafold2_ptm_model_4_seed_000.json
- Phlebotomuspapatasi_6ff74/Phlebotomuspapatasi_6ff74_scores_rank_001_alphafold2_ptm_model_5_seed_000.json
- Phlebotomuspapatasi_6ff74/Phlebotomuspapatasi_6ff74_unrelaxed_rank_005_alphafold2_ptm_model_2_seed_000.pdb
- Phlebotomuspapatasi_6ff74/Phlebotomuspapatasi_6ff74_predicted_aligned_error_v1.json
- Phlebotomuspapatasi_6ff74/Phlebotomuspapatasi_6ff74_scores_rank_004_alphafold2_ptm_model_1_seed_000.json
- Phlebotomuspapatasi_6ff74/Phlebotomuspapatasi_6ff74.done.txt
- Phlebotomuspapatasi_6ff74/Phlebotomuspapatasi_6ff74_unrelaxed_rank_003_alphafold2_ptm_model_4_seed_000.pdb
- Phlebotomuspapatasi_6ff74/Phlebotomuspapatasi_6ff74_unrelaxed_rank_004_alphafold2_ptm_model_1_seed_000.pdb
