# Supplementary material for: Assessing Wolbachia circulation in wild populations of phlebotomine sand flies from Spain and Morocco: implications for control of leishmaniasis
Source: Parasit Vectors. 2025 Apr 26;18:155. doi: 10.1186/s13071-025-06771-6 (PMC12032678; doi:10.1186/s13071-025-06771-6)
Supplement: Supplementary file 2 — Additional File 2: Dataset S2. [file 13071_2025_6771_MOESM2_ESM.zip › Phlebotomuspapatasi_6ff74/log.txt]

2024-09-28 11:15:42	958 Running on GPU
2024-09-28 11:15:42	961 Found 5 citations for tools or databases
2024-09-28 11:15:42	962 Query 1/1: Phlebotomuspapatasi_6ff74 (length 195)
2024-09-28 11:15:45	511 Setting max_seq=512	max_extra_seq=1464
2024-09-28 11:16:21	761 alphafold2_ptm_model_1_seed_000 recycle=0 pLDDT=80.1 pTM=0.792
2024-09-28 11:16:35	496 alphafold2_ptm_model_1_seed_000 recycle=1 pLDDT=88.1 pTM=0.834 tol=3.58
2024-09-28 11:16:49	030 alphafold2_ptm_model_1_seed_000 recycle=2 pLDDT=89.1 pTM=0.844 tol=0.66
2024-09-28 11:17:02	399 alphafold2_ptm_model_1_seed_000 recycle=3 pLDDT=88.8 pTM=0.839 tol=0.219
2024-09-28 11:17:02	401 alphafold2_ptm_model_1_seed_000 took 70.5s (3 recycles)
2024-09-28 11:17:15	947 alphafold2_ptm_model_2_seed_000 recycle=0 pLDDT=80.4 pTM=0.785
2024-09-28 11:17:29	228 alphafold2_ptm_model_2_seed_000 recycle=1 pLDDT=69 pTM=0.701 tol=1.18
2024-09-28 11:17:42	577 alphafold2_ptm_model_2_seed_000 recycle=2 pLDDT=83.5 pTM=0.796 tol=2.88
2024-09-28 11:17:55	988 alphafold2_ptm_model_2_seed_000 recycle=3 pLDDT=85.1 pTM=0.8 tol=0.321
2024-09-28 11:17:55	990 alphafold2_ptm_model_2_seed_000 took 53.3s (3 recycles)
2024-09-28 11:18:09	669 alphafold2_ptm_model_3_seed_000 recycle=0 pLDDT=84.4 pTM=0.804
2024-09-28 11:18:23	103 alphafold2_ptm_model_3_seed_000 recycle=1 pLDDT=88.9 pTM=0.835 tol=0.887
2024-09-28 11:18:36	497 alphafold2_ptm_model_3_seed_000 recycle=2 pLDDT=89.9 pTM=0.848 tol=0.65
2024-09-28 11:18:49	886 alphafold2_ptm_model_3_seed_000 recycle=3 pLDDT=90.6 pTM=0.854 tol=0.524
2024-09-28 11:18:49	887 alphafold2_ptm_model_3_seed_000 took 53.7s (3 recycles)
2024-09-28 11:19:03	500 alphafold2_ptm_model_4_seed_000 recycle=0 pLDDT=80.9 pTM=0.785
2024-09-28 11:19:16	888 alphafold2_ptm_model_4_seed_000 recycle=1 pLDDT=88.8 pTM=0.846 tol=1.17
2024-09-28 11:19:30	296 alphafold2_ptm_model_4_seed_000 recycle=2 pLDDT=89.6 pTM=0.849 tol=0.271
2024-09-28 11:19:43	708 alphafold2_ptm_model_4_seed_000 recycle=3 pLDDT=90.4 pTM=0.855 tol=0.115
2024-09-28 11:19:43	709 alphafold2_ptm_model_4_seed_000 took 53.6s (3 recycles)
2024-09-28 11:19:57	340 alphafold2_ptm_model_5_seed_000 recycle=0 pLDDT=84.9 pTM=0.824
2024-09-28 11:20:10	762 alphafold2_ptm_model_5_seed_000 recycle=1 pLDDT=90.6 pTM=0.859 tol=0.761
2024-09-28 11:20:24	161 alphafold2_ptm_model_5_seed_000 recycle=2 pLDDT=90.4 pTM=0.858 tol=0.144
2024-09-28 11:20:37	545 alphafold2_ptm_model_5_seed_000 recycle=3 pLDDT=90.9 pTM=0.859 tol=0.148
2024-09-28 11:20:37	547 alphafold2_ptm_model_5_seed_000 took 53.6s (3 recycles)
2024-09-28 11:20:37	793 reranking models by 'plddt' metric
2024-09-28 11:20:37	794 rank_001_alphafold2_ptm_model_5_seed_000 pLDDT=90.9 pTM=0.859
2024-09-28 11:20:37	795 rank_002_alphafold2_ptm_model_3_seed_000 pLDDT=90.6 pTM=0.854
2024-09-28 11:20:37	795 rank_003_alphafold2_ptm_model_4_seed_000 pLDDT=90.4 pTM=0.855
2024-09-28 11:20:37	796 rank_004_alphafold2_ptm_model_1_seed_000 pLDDT=88.8 pTM=0.839
2024-09-28 11:20:37	796 rank_005_alphafold2_ptm_model_2_seed_000 pLDDT=85.1 pTM=0.8
2024-09-28 11:20:39	513 Done
