# Supplementary material for: Assessing Wolbachia circulation in wild populations of phlebotomine sand flies from Spain and Morocco: implications for control of leishmaniasis
Source: Parasit Vectors. 2025 Apr 26;18:155. doi: 10.1186/s13071-025-06771-6 (PMC12032678; doi:10.1186/s13071-025-06771-6)
Supplement: Supplementary file 2 — Additional File 2: Dataset S2. [file 13071_2025_6771_MOESM2_ESM.zip › Phlebotomuspapatasi_6ff74/Phlebotomuspapatasi_6ff74_env/bfd.mgnify30.metaeuk30.smag30.a3m]

>101
SDEETSYYVRLQYNGEFLPLFTKVDGATGAKKTADTATTTDLYKASFMAGGGAFGYKMDDIRVDVEGLYSQLSKDALAVAPTPAIADSLTAISGLVNVYYDIAIEDMPITPYIGVGVGAAYISTPLATAVSSQNGKFAFAGQARAGVSYDVTPEVKLYAGARYFGSYGANFDKTDKDGKGKLKVLYSTVGAEAGV
>Q6JH24	115	0.807	4.011E-25	0	194	195	3	198	203
SDEETSYYVRLQYNGEILPLFTKIDGATGAkKKNADASTTTDLYKASFMAGGGAFGYKMDGIRVDIEGLYSQLSKDTLEKAPDPAIADSLTAISGLVNVYYDIAIEDMPITPYIGVGVGAAYVSNPLATKVTDDKaSGFGVAYQAKAGASYDVTPEIKLYAGARYFGSYGANF-GKATKGDAGIKVLYSTVGAEAGV
>O52079	114	0.725	1.025E-24	0	178	195	30	207	237
SDEETSYYVRLQYNGEFLPLFTKVDGITYKK----DKSDYSPLKPSFIAGGGAFGYKMDDIRVDVEGVYSYlnkNDVKDVTFDPANTIADSVTAISGLVNVYYDIAIEDMPITPYIGVGVGATYISTPLEPAVNDQKSKFGFAGQVKAGVSYDVTPEVKLYAGARYFGSYGANFDGKKTDPK----------------
>A0A098AS54	114	0.725	1.025E-24	0	178	195	30	207	237
SDEETSYYVRLQYNGEFLPLFTKVDGITYKK----DKSDYSPLKPSFIAGGGAFGYKMDDIRVDVEGVYSYlnkNDVKDVTFDPANTIADSVTAISGLVNVYYDIAIEDMPITPYIGVGVGATYISTPLEPAVNDQKSKFGFAGQVKAGVSYDVTPEVKLYAGARYFGSYGANFDGKKTDPK----------------
>A0A076KZL4	113	0.655	1.401E-24	0	194	195	3	196	201
SDEETSYYVRLQYNGEILPLFTKVDNMKIKKGTDDV----DPFKASFLGVGAAFGYKMDDIRVDIEGLYSQLnkNVNNDEVLTPDTVAGSLKAISGLVNVYYDIAIEDMPITPYVGVGVGAAYVSTPLKEAINGQKNKFGFAYQAKAGVNYDVTPEIKLYAGARYFGSCGANFD--SDASKKDKGGHAVfysTVGAEVGV
>Q6JH19	113	0.733	1.401E-24	0	194	195	6	200	205
SDEETIYYIRLQYNGEFLPLFTKVDGIEYKKGTESHNP----LKASFIAGGGAFGYKMDDIRVDVEGVYSYlnkNDVTGATFTPTDAIADSLTAISGLVNVYYDIAIEDMPITPYIGAGIGAAYLSTPLKTAVNGQNSKFGFAGQVKAGISYDVTPEVKFYAGARYFGSYGANFDtSTGGKGKGGHTVLYSTVGAEAGV
>A0A1A9VJK4	113	0.819	1.916E-24	0	182	195	113	289	965
SDEETSYYVRLQYNGEILPLFTKIDGITNVAG----KEKDSPLKASFIAGGGAFGYKMDDIRVDVEGLYSQLNKDAGVAGTT--VADNLTAISGLVNVYYDIAIEDMPITPYVGVGVGAAYISTPLATVVSSQNGKFAFAGQVRAGVSYDVTPEVKLYAGARYFGSYGANFDKTDKDGKGELK------------
>3300027864.a:Ga0209755_10007391_4	110	0.660	2.336E-23	1	194	195	31	232	238
-DEETSYYIRLQYNGEFLPFKTKIDNITV-KKGATAVTDVDPFKASFLAGGGAFGYKMDDIRVDIEALYSQlSKNTETDITTDPGVADKLSAISGLVNVYYDVAIEDMPITPYLGVGVGAAYIKNPLATKATGDkDSGFGFAYQAKAGVSYDVTPEIKLFAGARYFGSYGAKFDKPaatgassQQPTKDGLKVLYSTIGAEAGV
>D7F193	109	0.663	5.963E-23	0	194	195	4	195	200
SDEETSYYVRLQYNGEILPFYTTVDGITN----ATGKEKDSPLTISFIAGGGAFGYKMDDIRVDVEGLYSQLAKDTAALNTSETNVADsLTAFSGLVNVYYDMAIEDMPITPYVGVGVGAAYISNPSKADAVKDQKRFGFAYQAKAGVSYDVTPEIKLFAGARYFGSYGASFDKATKDDTGIKNVVYNTVGAEAGV
>A0A141GD53	106	0.677	3.885E-22	0	182	195	3	184	211
SDEVTSLYVGLQYNGEFLPLFTKIDGIDYKEGTDVYSP----LKASFIAGGGAFGYKMDDIRVDVEGVYSYlnkNDVKDVAFTPADTVANSLTATSGLVNVYCDIAIEDMPITPYVGVGVGAAYISAPLETAVNSQNGKFGFAGQERAGVIYDITPEIKLYAGARFFGSYGAHFDGEDADPKDTFT------------
>B3GR42	104	0.675	3.453E-21	0	180	195	3	195	223
SDEETSYYVRLQYNGEILPFYTSIEGIKHKSGKDKNSP----LKASFIAGGGAFGYKMDDIRVDVEGLYSQLSKDadvvsaaaaavaaagsSPAVAAIPEVAESLTAISGLVNVYYDIAIEDMPITPYVGVGVGAAYISTPLKTAVNGQNSKFGFAGQVKAGVSYDVTPEIKLYVGARYFGSYGANFDGQKTDPKDP--------------
>Q3V577	103	0.597	4.718E-21	1	180	195	31	211	242
-DEETSYYIRLQYNGEVLPFKTKVDAIQY---QDNADKVFDPFKASFMAGGAAFGYKMDNIRVDIDGLYSQlnkNEISGTAKAGNTKIADNLSVMSGLVNVYYDVAIEDMPITPYVGVGIGAAYLSNPTTEKIVADqKHRFGFAYQAKAGVSYDVTPEIKLFAGARYFGSYGAKFNKSEEARKID--------------
>UniRef100_Q3V577	103	0.597	4.718E-21	1	180	195	31	211	242
-DEETSYYIRLQYNGEVLPFKTKVDAIQY---QDNADKVFDPFKASFMAGGAAFGYKMDNIRVDIDGLYSQlnkNEISGTAKAGNTKIADNLSVMSGLVNVYYDVAIEDMPITPYVGVGIGAAYLSNPTTEKIVADqKHRFGFAYQAKAGVSYDVTPEIKLFAGARYFGSYGAKFNKSEEARKID--------------
>Q6JCI3	101	0.700	3.065E-20	6	171	195	1	165	205
------YYIRLQYNSEFSPLNTKVDGIT--GAQKDSKDTNDLYKPSFMAGGSAFGYRMDDIRVDIEGLYSQLSKSTLSRAPTPDIVDNLTAISGLVNVYYDVVIEDIPITPYVGVGLGVAYISNPAKAQVIADqKHGFGFAYQAKAGISYDVTPEIKLFAGARYFGSYGANFD-----------------------
>H6SFT6	99	0.668	1.066E-19	6	180	195	1	174	197
------YYVRLQYNGEVLPFKTKIDGIEYKKNND----AQDPLKASFMAGSGAFGYKMDDIRVDVEGLYSQLNKNDVSGAAFTPvtVADSVTAFSGLVNVYYDVAIEDMPITPYVGVGVGAAYVSNPLATKIAGDkDSGFGFAYQAKAGVSYDVTPEIKLYAGARYFGSYGASFDGEIKQGSGE--------------
>SRR5215472_5159892	99	0.244	1.066E-19	46	192	195	0	170	203
----------------------------------------------GFGAGGEFGYQglfLPGLRFEGEMTYRENGFKsmtntDDFFGGVIPISGNINSKAGMLNVLYDI-LPESRWTPYVGVGVGVASIDINhlhpsSAPNVTYSDSDIEFAYQGIAGIKYAISPDWSVSADYRYFATLDPTFkttasfpeifdnDERTQRIKIHYRTHNVFLGVAY--
>SRR3546814_543601	98	0.312	1.989E-19	47	192	195	22	158	167
-----------------------------------------------WAATVAAGYAVGGPRVELEGSYRRNKADD---CPVAGCDGTVTNVSAMVNALYDFD-TGTPFTPYAGVGIGAARTKVKDI------DSKTLFAYQGILGVSYDVTDELKAYLDYRYFATEDLKgTTPAGADVDVENESHTGMIGVRY--
>3300017501.a:Ga0185339_1000028_15	98	0.287	1.989E-19	46	192	195	109	256	260
----------------------------------------------GYLVGGAVGYEFgNNVRAEVEVAYRTANMDKGTFHGyENGLDGSLSTVSTLLNGYYDIP-TNSIIRPYVGAGIGYSRVSIDAGTilgyQVWQHDTDGVFSYQASAGIGIKATPRLSVDLGYRYLGSQKFQFD----TIDGTFNSHSLVLGLRY--
>MGYP001078560465	98	0.287	1.989E-19	46	192	195	144	291	294
----------------------------------------------GYLVGGAVGYEFgNNVRAEVEVAYRTANMDKGTFHGyENGLDGSLSTVSTLLNGYYDIP-TNSIIRPYVGAGIGYSRVSIDAGTilgyQVWQHDTDGVFSYQASAGIGIKATPRLSVDLGYRYLGSQKFQFD----TIDGTFNSHSLVLGLRY--
>A0A1S5R247	97	0.617	5.064E-19	6	194	195	36	228	231
------YYVRLQYNGELLPFKTKIDTFT---ATKDSDTTLDPFKASFIGGGAEFGYKMEDFRVGVEGVYSQLNKNADTgvvLAPADAAAEKLTAIAVLVNVNYDIAiIEDLPVAPYVGVGVGAAYINNPLKAPFNEQKSGFGVAYQAKAGVSYAVTPEINLYAGARYFGSYGAKFDksgEEGDKGKGDIKVLYSVVGAEAGV
>HubBroStandDraft_4_1064222.scaffolds.fasta_scaffold719310_1	97	0.304	5.064E-19	72	191	195	1	124	273
------------------------------------------------------------------------DNDIDSIGGTSVGSGSVNVWSGMVNMLYDFA-TGTAFTPYIGAGVGYARVKLDDINPisagVSVDDTDNVFAYQAIAGVAYGLTPNLKIGLDYRYFATQAPEFGASNGvSVEGEYETHTVMLGLR---
>SRR4051812_21562849	96	0.278	1.289E-18	46	173	195	0	132	137
----------------------------------------------GYIVGGALGYAWaNGFRLEAELTRRANDVDTIGSAGATRVAqGEVTSDAAMANLLYEFKLGSFPLEPYVGAGAGAVRVRTENvriNGAPFSDDRDTVLGVQGIAGVSYAFTPRVRLTLDYRYLYAPDVEFSST---------------------
>A0A1S5R268	96	0.575	1.759E-18	0	194	195	4	206	211
SDEETSYYVRVQYNGELLPWKTNVDGMIWKKNAADAAATTDPaYKPSFISGGAAFGYKMDDIRVDIEGLYSQLNHNTTVYNysaidansSKVEVDTELAAVSGLVNVYYDIAMEDMPVIPYVGVGVGAAYVNNPLATaVVSGQDKGFGVAYQAKVGVSYEMTSEIKFYAGGRYF--GSYAKFDKASANDGALKVLYSTIGAEAGV
>SRR5579871_2253832	95	0.262	2.402E-18	5	173	195	11	185	186
-----GFYVGARGGANWlLNNSANISGIATVGrfGTGTFNSTTNAIVYTGWVAGGFVGYDFLGPRVEVEALYHDSRALATSDVPIAGVGTlhvtghlDIQQTTVMANLYYDF-FADQALTPYVGAGAGVAFIDRSGGLT---KTDDTEFAYQAIVGVGYKVAPNARLNMDGRYYGTLSPNFNTN---------------------
>SoimicMinimDraft_3_1059731.scaffolds.fasta_scaffold1734686_1	95	0.264	3.279E-18	47	191	195	29	177	181
-----------------------------------------------YAAGATLGYDFQPFRVEIEAMYREADFDDLANSvvAPAGFGGSIETYTAMVNAYYDID-TGSNWAPYVGAGLGVAQHEFDSIT-IQTSDEDTVLAYQAMAGISYNFSdyPAITIGGGYRFFGTQSPEFsDRTGTKVELDnYAGHNLEYFIR---
>A0A221Y522	95	0.601	3.279E-18	6	176	195	1	172	190
------YYISMQYNGEFLPFKTKIDNITVQKNNINV-TDVDPFKAYFLAGGGAFGYKMEDIRVDIEALYSQvSKNTETGITTDPGIANNLSIMSGLVNVYYHVALEDMPITPYVGVGVGAAYIKNPLATKITGDkDSGFGFAYQAKAGVSYDVTPEIKFFAGARYFGSYGASFQKDAGD------------------
>A0A141GD59	94	0.611	6.110E-18	0	176	195	3	178	203
SDEEISLCAGEEYNGEFFFLFTKFDGITYKK----DKSDYSPLKPSFIAGGGAFGYKMDDIRVDVEGVYSYlnkNDVKDVTFNPENTIDNRVTAISGLDNVYYDIAVEDMPITPYVGVGVGAAYITTPLEPAENDQNRKFVFAGQEKAGVSYDAPPEINLYAGARYFGSDGANFDGNNAD------------------
>SRR5215468_8962855	93	0.289	1.138E-17	36	162	195	1	137	138
------------------------------------DPTFKAHTDTGWAANGNVGYAglfIPNIRVEGEVAYRSNHVNGIEITPPSvtfPATGHINSLAFIANGYYDF-LNSTPFTPYLGGGVGAARVSLDNlaftaLPAVTTSGHKWEFAYQGIAGVRYNFTPNWSVHIDYRY--------------------------------
>SRR5918911_4162258	93	0.306	1.138E-17	46	172	195	10	155	158
----------------------------------------------GWVVSGAAGYGFaNGLRVEGEVGYRQVDVDQLKVNNdgglgaalglgslngvTTSADGDESALSVMGNVWYDI-KTGTPFTPYVGGGIGFARVSLNNVSVSGitlVDDSDVAFAYQLGAGVAYALTPNVSLTLDYRFFSVVDATFTD----------------------
>UniRef100_B5LWQ0	93	0.599	1.138E-17	0	194	195	3	245	250
SDEETSYYVRLQYNGEVLPFYTSIEGITHKSGKD----KDSPLKASFIAGGGAFGYKMDDIRVDVEGLYSQLSKDANVVNaaavaavsttpavaavsttpavaavsttpavaavsttpavaavgttpaiaAIPEVAESLTAISGLVNVYYDIAIEDMPITPYVGVGVGAAYISTPLKTAVNGQNSKFGFAGQVKAGVSYDVTPEIKLYAGARYFGSFGAHFDKDAAAGkdKGELKVLYSTVGAEAGV
>SRR5262245_47318574	93	0.269	1.553E-17	7	169	195	1	156	162
-------YLGLGGGGSFLQ---DIDGKAGGNSG-------HIESDPGWLVLGTAGYRFGNgLRAEIEGGYRHNEADSaPGIAGSGSVGGSIAAASVMTNVLYGFDL-GRPVRPYVGVGIGAANVDADNvgRSGTHFNDNSWAFAYQGIAGLEYPMTDSLALFADYRFFSTEGLD-------------------------
>I3NWE0	93	0.681	2.120E-17	17	171	195	0	152	175
-----------------LPLFTKVDNMKIKKGTDDV----DPFKASFLGVGAAFGYKMDDIRVDIEGLYSQLnkNVNNDEVLTPDTVAGSLKAISGLVNVYYDIAIEDMPITPYVGVGVGAAYVSTPLKEAINGQKNKFGFAYQAKAGVNYDVTPEIKLYAGARYFGSCGANFD-----------------------
>SRR5689334_18242028	91	0.336	5.387E-17	59	168	195	0	114	115
-----------------------------------------------------------PFRLEAEVAYRTNDVDSLSVNGarFPGATGSMNSLALMLNGFYDI-YTGTPFTPYIGAGIGYARVSADGITatglGVTNSDDDNRFAYQAIAGVAWSISPEVALTADYRYFATQDP--------------------------
>SRR5690606_8678473	91	0.282	5.387E-17	74	191	195	0	122	148
--------------------------------------------------------------------------DIDGVSGATASGGDVNVLHGMLNLYYDIP-GMGRFTPYLGAGIGAARVSVDafatnGPFGASTDDSDVVFGYQGIAGVGYQLTDNLGLFADYRYFATTDADLrTSAGADIEADYSEHRILVGLR---
>A0A2H0QWH9	91	0.314	7.351E-17	42	192	195	58	206	209
------------------------------------------DYDPGFGIGGAVGYNLtDQIRVEGELAYRETDVDSVSLGGTTVSGGnlELEIWSGMVNTYYNIPL-DDKVSPYLGAGIGAAYND---------NIEEFAFAYQAMAGVDFKVDEQGTLYGGYRYFGTTEFEENFsdavlGNVTTKTDVSQHIVEVGYRF--
>SRR5262249_5490732	90	0.300	1.368E-16	43	169	195	17	148	156
-------------------------------------------EKTGWVVLGTLGYAFGNgFRVELEPGYRYNKLDNLKVNGIgkVANSGHVDSWSVMANALYDIP-TGTPITPYVGGGVGVAWVHgefKNNNIGQSVEDTQAQFAYQGIAGVDYSLTPQLKIGISYHYFGTPDVK-------------------------
>SRR5476649_509932	90	0.278	1.867E-16	44	176	195	10	146	182
--------------------------------------------NTGWVAGGFAGYDFVGPRVELEALYRDNTGHASGTLPiagigklGVNGVAEVQQTSVMANVYYDF-LAHQAFTPYVGAGAGIAF--INSHFGALTNSSDTEFAYQAIVGVGYKITPNVRLNLDGRYYGTLNPTFSNSYNP------------------
>SRR5688572_24427352	88	0.283	6.465E-16	51	171	195	0	122	123
---------------------------------------------------GGGGYQWaSGFRLEGEIGYRENDFDE---TDTIDAGGSVSALSLMVNGFYDFN-RGGAWQPYVGLGVGVADVEVEAADTVPaptvfVEGSSTVFAWQAMIGIGWAFSEQMILDLGYRYFAADSVEFD-----------------------
>SRR5919106_6150208	88	0.296	6.465E-16	44	167	195	25	148	149
--------------------------------------------DNGWGVAGAIGYRVTRLaRVEAELSYRVNDLDALSGGSTGPLDGEIAARSAMLNGYLDV-LPDAPVHPYIGVGLGASRVTVDSASLSVDRQSDTVLAYQGMVGLSGRLGASLTLFGGYRYFATTD---------------------------
>SRR5262245_42141371	87	0.284	1.640E-15	42	162	195	13	148	149
------------------------------------------HSETGFVVGVAIGYDLSDalmkgLRVELEGSYRHNNVRGSFSAGsttfssggtsTSAPAASSVTWALMANAWYDFDI-GRGLKPYIGGGVGWARNKFvPKPFTVLPDTEDEGFAWQLGAGLNYQFSPGGSIGLGYRY--------------------------------
>SRR5262245_34349490	87	0.274	1.640E-15	44	180	195	8	159	160
--------------------------------------------DTGFVIGGAFGIHMDQWlrglRLEVEGAYRRNEFDgaySTFSGSTGTIHGHVSTFSLMANAWYDIDI-GSKVRPYVGGGVGWARVHNDqywlssdgSSVPFSTTGDNSGFAFQLGVGLNYEVMPGVDVGIGYRYFDGPNiLAYNGFNGPDKID--------------
>SRR5215218_9513794	86	0.292	3.050E-15	59	189	195	0	138	139
-----------------------------------------------------------RVRLEANVSWRESDLDEIDVGGFDlDGDGEASALVGLVNAYYDLDL-GLPLRPYVGGGVGAARVSIDSDGGglLDVDDEGTAFAWDLAAGLSYDVTPNLALTGGYRYLRIEGTDFDvdlGLLGSGELDvdaYASHEVLLG-----
>SRR5512146_139135	85	0.273	5.671E-15	54	176	195	0	126	140
------------------------------------------------------GYEMAPWRFEAEYLYHSNDLNHMTAAGVPvaGVSGNRQSHAAMVNVLYDFNF-GWPVVPHIGAGVGAVDVIDHakaAGVGQVFNDDQWAFGYQAIGGVRYNITPAVAFDLDYRYLATTDLTFKVPSVP------------------
>C7DSH6	85	0.632	5.671E-15	39	163	195	18	145	150
---------------------------------------HDPLKASFMVGGAAFGYKMDDIRVDVEGLYSQlnkNDVGECNICSNNCCKQCGSIFRGLVNVYYDIAIEDMPITPYVGVGVGAAYISNPSEASAVKDQKGFGFAYQAKAGVSYDVTPEIKLYAGARYF-------------------------------
>D0RCD5	85	0.550	7.731E-15	0	163	195	11	185	188
SADETSYYVRVQYNGEFLPFKTSIGGF---EAKESNLVTTDTYASSFISGGGAFGYKMDDIRVDIEGLYSklnkadgvtfqklNNANPPVGDGTDAPFDTELTAIAGLVNVYYDIAMEDMQVIPYVGVGVGAAYVNNPLATaAVTGQDKGFGVAYQAKVGVSYDMTPEIKFYAGARYF-------------------------------
>SRR5512145_1786036	85	0.247	1.054E-14	96	192	195	1	104	110
------------------------------------------------------------------------------------------------NVWFDLPL-GGPVRPFLGGGLGMSQVSLNDVEVPalggaqFVDDSDWVFAYQLGGGVAYRVAPGIDITAEYRYFGTENPEFnlDAIPTTGEFEYSSHSVLFGIRY--
>SRR5215813_2400019	85	0.294	1.054E-14	80	192	195	6	123	170
--------------------------------------------------------------------------------PLVEQGGDIHAWAGMINLYYDFN-HGGNWQPYIGVGAGGAElvaNAHDFSSGGNFDDSDTVFAYQGLAGIAWDLTPQLALDVGYRYFVAHGGSFAGTpalNSPYDGDYTDQAVTVGIRY--
>SRR5216684_4400622	84	0.273	1.437E-14	10	171	195	0	167	207
----------ARGGANWlLNNSANISGiaTVGPFGTGAFNSTTNTIFYTGWVAGGFVGYDFVGPRVEVEALYHDNKGLATSDVPVAGVRNlhvtghlDVQQTSVMANLYYDF-FANQTLTPYVGAGAGIAFL---YRSGGLTRTDDTLFAYQAIVGVGYKVTPNVRLNIDGRYYGTVGPTFN-----------------------
>SRR6185437_3556177	84	0.283	1.437E-14	46	174	195	30	162	310
----------------------------------------------GFIAGVAGGYQIGAFRAEINADYSENDVKNIhNAGGSVPLRGNTANLSLMLNALYDINL-GMPIVPYIGAGAGATDYRADNIRTaagTLVTGDRWGFAVQPIVGVSYSITPQISLAAEYRYLyGVDEVKFNGTP--------------------
>SRR6185503_9428785	84	0.294	1.959E-14	31	163	195	9	137	142
-------------------------------TPGTPASTTDVQFDDGPLGTVSIGYAFaNGLRPEAEFAYRKNDAD-----AAGASQGSEEVSAAMANVWYDLPAPpfARRLRPYLGGGAGAIDIDTDQSTLQSTDNS--VFAYQAGAGLAYDLTQRLALSVGYRWL-------------------------------
>SRR5947208_2822362	84	0.289	1.959E-14	91	192	195	0	105	156
-------------------------------------------------------------------------------------------WTFMGNGLYDFDI-DSPFMPYLGAGIGLAKINADavsiPGTTASINDSDRRFAYQGIAGIQYAVNDRLKLDLSYRYLGTTDPSFtDNTGTSVKSEYHDHAVLLSFRF--
>SRR5712691_1586857	83	0.300	2.670E-14	44	161	195	13	134	135
--------------------------------------------DEGFAVGARVGYEMGPWRFEEEYTYRRNGLDKLSAAGvtVPGTTGSRQSHAVMTNLLYDVNL-GWPVTPHIGAGIGAVDIVDHarvTATGRRFTDDDWQFGYQAIGGLRYNMTPQVALDLDYR---------------------------------
>UPI000399C909	83	0.259	2.670E-14	43	165	195	21	154	174
-------------------------------------------SDTGFAGSVAIGYAFGNgIRAEIEGSFRQNEA-GSTGSSTSTASGTGRTWGLMGNAFYDFRIPSAPWiIPYIGGGIGYAWreaqeltlIDRASGGTFVTSGTEGAFAYQAIGGAAFPISavPGLSVTAEYRYFAT-----------------------------
>A0A0G2QWR7	83	0.561	3.639E-14	14	188	195	2	175	182
--------------YYFLTAFPKIDGIDYKKDTDIYSP----LKASFIAGGGAFGYKMDDIRVDVEGVYSYlidQDVKDVVFTPSHTVAVSSSLIGPPINVYYDIAVEDMPITPYVGGGVAAAYITPPLDAAVNRQNGKFAFAGQARAGVSYDITPEIKLYAGARYFGSYAAHYDGEKQILKTQPQRLMIKA------
>SRR5437868_4994843	83	0.296	4.960E-14	57	162	195	11	117	118
---------------------------------------------------------MNGLRVELEGAYRHNNQPgTGVISSTSGTSQSTSTWSVMGNVWYDFDM-GSRLKPYFGGGVGWARNKFiPKAFSGAPTIEDEGFAWQAGAGINFAISPHGSIGLGYRY--------------------------------
>SRR6185437_13331225	83	0.333	4.960E-14	51	165	195	5	120	121
---------------------------------------------------GAIGYGLGNgFRVEGEIGYRDSGVDK---ASTGSAGGSVSALDFMGNGLYDFNL-GWPVTPYIGAGIGTARVSADKLTVPgstvTINDTDQTFAYQGIAGVAYAITQSLKLDVSYRYFAT-----------------------------
>SRR5689334_24330345	83	0.311	4.960E-14	46	176	195	10	141	154
----------------------------------------------GLAGILNFGYALGNgLRVELEPGYRYNDIDKI---NGVSTGGRLQTASILANVIYDFDIHTPivPLVPHIGAGIGYARVwNRTVNNGINVNNNDDTLAFQAIAGVDYAISPGVKLGLDYRYFVAHDADFRAGEIP------------------
>SRR5919112_899489	83	0.264	4.960E-14	24	169	195	0	153	154
------------------------DGEVEAPLVGDLGFDGDIELDDAYVVGGALGYGLafgpgaGRLRLEANVSWRENDLDELEAAGlDVDADGELGLLVGLANAYYDLDL-GLPLRPYVGGGIGAARvsVDVDAGDLLDADDEGWAFAWDLAAGLGYEVADGLELTGGYRYLRIEGTD-------------------------
>SRR5690242_18166116	82	0.299	6.760E-14	92	192	195	0	106	143
--------------------------------------------------------------------------------------------SAMLNFYYDIPVKFAGFTPYIGAGVGSTWINAKRINTtaafGEVDDRDQAWAYQGIAGVATDLAPNWKLTLDYRYFSTfNDPDFDSASGTkVDGEFTDHTVMLGIRY--
>SRR6185503_13396683	82	0.281	6.760E-14	86	190	195	13	121	175
--------------------------------------------------------------------------------------GDVSSLALMLNGFFDIN-TGTAFTPYIGAGLGYARISADGVTatglGATNNDDDNKFAYQGIVGLAYALSPEVSLTADYRYFATQDPKFRlSNGATIESEYKTHNIMVGL----
>SRR5210317_337437	82	0.288	9.212E-14	44	152	195	9	117	119
--------------------------------------------DTGIAASAAIGTSIDSFRVEGEISYQKNDIDEVSIDgfGSASIDGDFTALTLLLNGYYDFS-NDSAFTPYLTAGLGYSYVEVDGDD-LGGSEDDSVFAYQLGAGVGYAVSE------------------------------------------
>A0A0G2QWQ9	82	0.604	9.212E-14	37	173	195	21	159	178
-------------------------------------SDYGALTASFKAGGGAVGYKRDDFRVDEEGVYSVVNKTTVTDANCTPAISAVSVTAISgpVNVYYDIAIEDMRITPYVGVGVGAAYISTPLKDAVNDQKRKFGFAGQVKAGVSYDVTPEVKLYAGASYFGYNRVNFDTT---------------------
>SRR5689334_12257764	81	0.268	1.255E-13	59	180	195	0	132	142
-----------------------------------------------------------DLRVELEVAYSENDADRLHYNSAtgsnykGDASGRFDVLTFMANVWYDIPVSET-VTPYIGGGAGIAIVDANPGykhqplYDPVFDSSEAAFAFQVGAGIKWQVAQNIALDVGYRLRGIDGPTFDAAETDPTYD--------------
>ERR1700761_3495887	81	0.317	1.255E-13	47	163	195	0	124	174
-----------------------------------------------WIAGAAAGYQFGPFRAEVNGDYSRNNVSSVRVRGTsVPLGGHTQNVSFMVNGLYDINV-GLPIVPYIGAGAGATDLRFSNvaitsgpfAGATTGNQDKWGFAIQPIVGVSYSITPQISVAGEYRYL-------------------------------
>SRR5574342_298367	81	0.296	1.710E-13	47	151	195	0	106	110
-----------------------------------------------WGLGLVGGYNFDMCRLEGELFYKTNSLDTISIGLSAPAGGDFTALGLMVNAYYDF-KTASPVTPYIGAGIGMAQVsakDVSVAGVTVADDDDMVFAYQLIAGIGYTIS-------------------------------------------
>SRR5688500_19709557	81	0.293	1.710E-13	85	192	195	1	116	119
-------------------------------------------------------------------------------------DGETKALVGLINAYVDLDVGDFPLRPYVGGGVGGAYLELDtgDDTPLSVDDEAGAFAWNLLAGVGYDITESVAITATYRYLRLEGTDFSADVAGVDvddldvDDVNLHEVMLGLRY--
>MGYP000787474750	81	0.279	1.710E-13	95	192	195	16	125	128
-----------------------------------------------------------------------------------------------LNVYYDIE-TGTKFTPYIGAGLGYARVESKaslPDNGVSKKSSDNNLAWQIGVGVSYAMTDNISFDAGYRYTDYGNVKdsyqmnvapfGKPFDVTSKNDITSHEFLLGARY--
>SRR5438067_5857478	81	0.293	2.330E-13	65	174	195	1	115	119
-----------------------------------------------------------------EYTYRRNDLDKLGVGGatVPGTRGSRQSHAVMTNLLYDIPL-GWPVTPHVGAGIGAVDIidkaRKTTAPTFRLSDDTWQFGYQAIAGVRYNITPNLALDLDYRYLAATDATFRVPG--------------------
>ERR1700754_4887820	81	0.308	2.330E-13	89	192	195	6	111	125
-----------------------------------------------------------------------------------------TTVGLMVNGYYDFEF-GSPFVPYIGGGVGLGIIsaDFRGTNNQFFQNTQTAFAYQGIAGVAYNFSPALAATLEYRYLGTSGPTFKDRDERRTSDsNNNHSFLAGLRY--
>SRR4051812_46322556	81	0.314	2.330E-13	93	192	195	1	104	149
---------------------------------------------------------------------------------------------VMLNGYYDIEL-GWPVVPYVGLGIGYAQVSADGITgtglGDRVDDDDSRLAYQVMAGLSYWVTPAVALSVDYRYFATDDVGFrSVGGTAANTDYKTHNVTVGLTF--
>SRR3990172_2633082	80	0.295	3.175E-13	92	193	195	0	100	101
--------------------------------------------------------------------------------------------SVMANGYLDFPEEDSSVSPYLGVGAGMARLEISDFGIGGPGDgeaKDTVFAYQAMAGLASHVSDRLTLFAGYRYFATLDADLDG----VEISYGTHNVEVGLRIG-
>ERR1700744_5724974	80	0.245	3.175E-13	59	162	195	7	116	117
-----------------------------------------------------------NVRVETELSYRNAGIAHVNFANGNSVrsGSDIKTWLLMLNAYYDFSFNWHNISPYLTAGIGVARHNVAIDPvtglTPGASGSDTAFAYQAGTGLKYRMNPDMALTGGYRY--------------------------------
>SRR4051812_43924021	80	0.347	3.175E-13	45	158	195	3	119	120
---------------------------------------------DAFVFGGAVGYRFPWVRLELNGSWRKFDVDQVSAAGFDsgGGDGDASAAVGLVNLYLD-PSVDWPVRPYLGGGVGAAYVSVDtgDDSPIEVDDEAGAFAWNLMAGLSYDITPAVTLSA------------------------------------
>SRR5947207_5262681	80	0.292	3.175E-13	83	185	195	18	123	124
-----------------------------------------------------------------------------------PGGGHLSATSTMFNVLFDLPWSFAGIQPYVGVGAGASRVfnRATESGALIVNDGDIRFAYQGIAGVGWHFSPNWTLSADYRYFGTPDVRlTDALGRGVKSDFQSHN---------
>MTBAKSStandDraft_1061840.scaffolds.fasta_scaffold618044_1	80	0.263	4.325E-13	46	174	195	20	139	280
----------------------------------------------GWAAGGKIGYDFIGPRIEVEGMYRQNN--TGVSYPGRAINGQISQVSAMANFLYDFN-ATGTIVPYIGAGAGVGFVD------GDGNISSTVFAYQGILGIGYNFSPNLRFNIDGRYYGTTNPQVAGFG--------------------
>MGYP000802470153	79	0.305	5.892E-13	109	192	195	10	94	97
-------------------------------------------------------------------------------------------------------------RPYVGAGIGMARLKGSIkGDDANASKSKTTFAWQVGAGVSYAMTDNLALDAGYRYTDADEVNVKNDGSNNKFEAKSHEFLLGARY--
>A0A1S5R232	79	0.597	5.892E-13	40	171	195	19	152	174
----------------------------------------DPFEASFIGGSGAFGYKMDDFRVELEGLYSQLNKNDLVGAVFDPttAADKLGVISGLVNVYYDVVIDDVPVAPYVGVGIGAAYINNPSAVEAVKNQKGFGVAGQAKVGVSYAATPEIKVYAGARYFGTYGAKFD-----------------------
>SRR5579875_2472051	79	0.275	8.025E-13	95	192	195	3	96	100
-----------------------------------------------------------------------------------------------VNAYYDFN-KDGALQPFVGAGVGVAHVNID---GVSYRGHDTGFAYQLKGGLGYRFSDRLTGEVAYRYLGAPDLRIGTTPFEAKGDWRAQTVSVGLRY--
>MGYP001408459889	79	0.288	8.025E-13	86	192	195	28	137	140
--------------------------------------------------------------------------------------GSLRTVYLMANAFIDAP-TSGPITPYIGAGVGAGFVSIDYSPsgVTIIDDSSTEFAWQAMAGASWALTPNTEVYAGYRYRRTSDVSVDASLFSAAFDVqnRGSVIEGGLRY--
>SRR5687767_441940	78	0.273	2.027E-12	92	191	195	1	105	153
--------------------------------------------------------------------------------------------SGMLNLLYDIP-TGTAFTPYLGVGGGYARVKADgqgpvAAGPVTVDDSDDVWAYQGIIGAAYGLTPNLKLALDYRYFATQDTEFRASNGtSVDSEYSAHTVLIGLR---
>MGYP000406877632	78	0.236	2.027E-12	60	178	195	0	125	169
------------------------------------------------------------FRFEIEGGYRYNELEgaDIGLLGQGDLDGDFQSVSPMVNGFFDIPL-GEGVQIYLGGGVGAAWVEADIDgsfaigPEFSESEDEWVFAYQAMAGIAFDLSEALTLTTGYRFWGTDDVEFLISPNPGE----------------
>DEB0MinimDraft_12_1074336.scaffolds.fasta_scaffold610951_1	78	0.277	2.760E-12	46	165	195	13	146	152
----------------------------------------------GWAAGGKLGYDFVGPRIELEGAYGQ--IPTSANIPGTAINGKVGQLTAMANLLYDF-FPTSSITPYVGAGAGMTYLQWEqfstdnfcvgatcpaglVNTGTHQFVKDWAFTWAAMAGVSYDINKNLKVDVGYRFRRI-----------------------------
>MGYP000021531580	78	0.256	2.760E-12	47	178	195	5	158	204
-----------------------------------------------FSGGIAFGYDLHpqfsiPVRTELEF-YARGKADTTYNlykghAGHSDLKNEVSVNSLMLNAYYDF-RNDSAFTPWVSAGIGYARIHQESTgsgswdygygervrYSISRSGPADNFAWSLGAGVRYDVTPDITLDLSYRYLDAGDASVSYKDEWGD----------------
>MGYP000799002279	77	0.297	3.758E-12	72	164	195	5	97	122
------------------------------------------------------------------------DAEKKVSDEFGTTKAKMENNSVMLNAYYDID-TGTKLTPYVGAGIGMARLKGSIkGDDANASKSKTTFAWQVGAGVSYAMTDNLALDAGYRYLR------------------------------
>SRR5208282_4414524	77	0.341	3.758E-12	51	163	195	32	145	156
---------------------------------------------------GTFGYRfWDDFRIEEEPGYRRASISRI---NGGSATGSMSAISAMSNLLYDIPFLGGPIVPFVGVGIGFAYTGFNtiaPVGGTSVRDNDTVFVMQGIAGVSYNINPNLAVTATYRYF-------------------------------
>SRR5438552_4155153	76	0.260	6.966E-12	46	155	195	28	143	144
----------------------------------------------GFTGSAAVGYRLPfDLRVEGEVGYIHTPVSR---DGGVPIDGAVKTWLFMANAYYDLGLRvLGPFTPYVGFGLGGARVNEDheifinrLGTRQDVDDWRTTFAYQARVGITYELNRRLD---------------------------------------
>OM-RGC.v1.029911119	76	0.266	6.966E-12	79	192	195	35	172	185
-------------------------------------------------------------------------------PSCGSPDGDAKTWSLMANVIYDV-LPDSPINPFLGVGVGAARTKLRMTGQVSnvpgvisatnpafqnivIDDDDTAFAWQAIAGFAWKATDRLNVDLTYRYLGTSDLNFTSTnaaaggvqPGAFQGKLRDSSVTLGVRY--
>HubBroStandDraft_4_1064222.scaffolds.fasta_scaffold1284768_1	76	0.239	9.483E-12	53	192	195	1	167	171
-----------------------------------------------------LGWGFGNgLRVELEGNVRNNGVSKLTGTPFPTSSgGSETTYGVMVNALYDFDIANWTggksyVFPYLGVGAGYAWTTYNSVRSYGtnfpffykSNDTDGNFAYQVIAGLAYPLDavPGLSLTAEYRFFGvLDGDKFNGAIDTGfnrsfvqtkAGNQFNHSVLLGVRY--
>SRR5689334_17980067	76	0.255	1.291E-11	51	176	195	0	125	143
---------------------------------------------------GSIGYAFGNgLRTEGEFGYRSSPAKNITLPNGATTSSstelslDTEAKSYMVNVLYDIP-TGTPFTPHVGGGIGAVDISSNRSGGTI------VFGGQAIGGVEYAFSPQLRLGLDYRYLATESYKLTYSASN------------------
>SRR5690349_3431470	76	0.276	1.291E-11	51	163	195	29	151	152
---------------------------------------------------GSIGWGFGNgLRAEVEGNYRQNEVDFTRVNGlRAGSSGYLKTYGVMGNVLYDFNIPGIPVVPYLGVGAGWAWNEVQNarftrgVTGYRIDDTDGQLAYQGIAGVAFNITavPGLAITGEYRFF-------------------------------
>SRR5207249_3330765	75	0.256	1.757E-11	56	166	195	0	124	125
--------------------------------------------------------RWGSFRAEAEFSLFNNNVPETGIGGPtgaveqqGAASGNITVYSYMFNFYYDLSIEGLPVKPYFGAGIGCYHSEINsltllytNPVTVVDCSSNYPFAYQFRAGVSYELSEKTDIYAGYRFFDGG----------------------------
>MGYP000120741957	75	0.289	1.757E-11	1	174	195	38	251	295
-DEESSYYVRAHWNGNFFNLMNGQELKSNGGTGATFTTlkghqktqhvsnvddYRPNYTPSIIAGGAAVGYTMEGIRVEFEGFYSNLDVDGSGYKDTSSKDapenakvfgisgvkddratasvttndfigknEGFSNVTAMVNAYYDLDLGTEiPVTPYVGAGLGVSRISF-------AGNTHYKPTLQLKGGVSYSITPEIKLYGGYRGFVTYSNEFNDVN--------------------
>SRR4051794_5273088	75	0.313	2.391E-11	94	192	195	1	117	120
----------------------------------------------------------------------------------------------LVNAYYDI-VTVSGFTPYIGAGVGFADNSYGPTRisttggtaiGSINGHTATEFAWQAAAGVSYSLTPNWAVDFGYHYLDLGTAQTGSVFTTGgvglqtgtvlKGDLQAHEVSVGLRY--
>SRR5919199_1607248	75	0.297	2.391E-11	81	178	195	21	120	121
---------------------------------------------------------------------------------TTSVTGDESALSVMANAWYDIN-TGTRFTPYIGGGIGFARVSLNNvgvSGISVVDDDDVAFAYQLGAGVAYTVTTNMSLTLDYHFFSVVDATFTDVSGSFT----------------
>SRR5579885_2256202	75	0.288	2.391E-11	53	166	195	0	123	144
-----------------------------------------------------IGYRlLPNLRLDATVHYRgdyQFSQSTTIGATPLTGKADIDATVGMVNAYYDVG-TYAGFTPYVGAGIGASSNHFGRTaltfgniSGSINENTQTDFAWQATAGVSYSFTPNWTIDFGYHYTDMG----------------------------
>SRR5690606_29298222	75	0.264	2.391E-11	50	181	195	1	154	155
--------------------------------------------------GGAVGYEMGNgLRGEVEVSYLQAGNDKvrgsytayaydagldelfiiDEGTGSLRARGDLSATFVLANLWYDFN-NFGTFKPYIGGGVGVAFVDqnLKVGGFKVIDDSSTAFAFQAGAGVKWALSDSVDLDLGYRFKGALDAKLKDSGVYDDGQF-------------
>MGYP001304373723	75	0.264	2.391E-11	86	191	195	20	139	170
--------------------------------------------------------------------------------------GSYDGWDAMLNLYYDFDM-GSSFAPYVGAGVGWSEIEaqitsmalvdtsgPTVTRANFLDDSESAFAYQLLAGFGYDLTEQLTFDLGYRYFVVSNADFGDSvlGVDYDSELIEHNVTAGLR---
>SRR5262249_50211905	74	0.274	3.254E-11	91	176	195	2	90	120
-------------------------------------------------------------------------------------------YSGMANAY--LSLPAGAWRPYIGAGIGEVRVKADDigfvsIPQIRTTDSDTAFAWQLMAGLGYQIAPNLELGARYRYFHTDDVTFVSNNGD------------------
>SRR6185369_7401720	74	0.276	3.254E-11	33	175	195	1	159	168
---------------------------------DPTVGDVDVAFDTGFTASVVGGYKFaNNLRVEGELSGKSATAATNTFNNFTFkTDSTVSSVSLLTNVYFDIKAASAfGITPYIGGGIGVAylftsknnhtvlsRNNTGNITLFDGTGDDIVFAYQAGAGIGYDITPKVTVDLGYRYYGTTEAEFDVSGG-------------------
>SRR5277367_4194851	74	0.267	4.427E-11	96	191	195	0	99	121
------------------------------------------------------------------------------------------------NGLYDFNL-GWPVTPYVGAGIGAGRVRFNSVTVPSstttINDSDVEFAYQGIAGLAYGLNEHLKLDLSYRYFATTDPTFaASTGANVNSQYRDNTLLVSLR---
>SRR4029077_17745083	74	0.246	6.024E-11	53	165	195	1	125	129
-----------------------------------------------------VGYDFGHVRLDAEILYRHANVQTTRITAGGSNFAGLTGQTtqigggaaraGMANIMVDM-LPHSRWTPYVGAGIGGARIaleNYQALGTTFINQKRWELAYQGIAGVRYQGSPAISLSLDYRYFAT-----------------------------
>DEB19_MinimDraft_3_1074340.scaffolds.fasta_scaffold1054414_1	74	0.259	6.024E-11	53	169	195	1	127	169
-----------------------------------------------------VGYALGNgIRFEIEGNYRSGNVSSISSPVPQTVSGRLHTYGVMANALFDMDIGVPWLYPYIGAGAGYAWTNADGLTIAPvagfvdrLHGSQGTFAFQAIAGLSFPIPgvPGLSLATEYRFFGTPGTN-------------------------
>SRR4030088_924297	73	0.296	8.195E-11	58	164	195	0	116	117
----------------------------------------------------------PNIRTDVTLGYRGDyqfrQSSNLGAAGTGTASADLDSLVGLLNAYYDIG-TYAGFTPYVGGGIGFSDNHFGRTSltvgpaaGSISGHSQTDFAWQLGTGVSYGFTPNWAIDLGYRYMD------------------------------
>SRR6476620_1319394	73	0.298	1.115E-10	88	174	195	18	102	137
----------------------------------------------------------------------------------------ISQTTVMANAYYDF-WADQAFTPYVGAGVGVAFVNTN-VGQINLSISSTQFAYQYMMGVGYKISPSLRVNLEGRYFGTTQPGFQGNG--------------------
>NGEPerStandDraft_8_1074529.scaffolds.fasta_scaffold1174150_1	73	0.290	1.115E-10	46	169	195	19	136	155
----------------------------------------------GYSLGGMVGYDFVGPRVELEGRYD--NTQGTVSGASQAFGMTKDNITAMANVLYDFN-AGGTIVPYIGAGAGIAFIK---TSALNLSDQTTAFAYQGIIGVGYNIDPQFRVNLDGRYYGTTTPT-------------------------
>SRR5512143_155800	72	0.263	1.516E-10	60	167	195	6	114	115
------------------------------------------------------------FRLEGELTYRSNDTDTLSdVTGSIPVSGEVTSTTLMFNGYYDI-KSASPVAPYLGLGLGSSKISADTqSLIGDVDDSDVVAAFQFVAGIGITVNPRVTFDVSYRYLVTQD---------------------------
>SRR5688572_7558751	72	0.279	1.516E-10	60	150	195	34	125	126
------------------------------------------------------------LRGEIELGWRANDVDGASAGGvGVAADGDVNAYSAMANLYYDFE-NDSGFVPYIGGGIGAANVRGDFTvAGVGTDDDDTVFAYQGIAGVEHKL--------------------------------------------
>SRR5690606_10329755	72	0.313	1.516E-10	110	191	195	0	85	129
--------------------------------------------------------------------------------------------------------------PYIGAGVGAAHLDIDGASPVDGvtaNGSEWAWAYQGIAGVGYQINSNLGLFADYRYLDTTEVNFrTSAGKELGTDFTEHRVMVGLR---
>ERR1700674_3978515	72	0.303	1.516E-10	94	190	195	24	121	132
----------------------------------------------------------------------------------------------MANLIYDVDL-GWPVTPHLGGGVGAAEVTRNLSNRFgGTHDTVTAFAYQGLAGIRYRLSPAVALDLDYRYFATTATDFTSTNPDlIKSDYGTHNVVLSL----
>V5JY66	72	0.582	1.516E-10	12	161	195	2	148	178
------------YNGEILPFYTKVDGITN----ATYTEKESPLTRSFIAGGGAFGYKMDDIRVDVERLYSHLANDTSVLNTFETNVADsLTAFSRLVDVYYDIAIEDMPITPYDGVGVGAAYISNPSKAGAAEDQKGFGFAYQAEAVVSYDVTPDFKLFAEAR---------------------------------
>SRR5882757_2067686	72	0.307	2.062E-10	85	169	195	0	89	119
-------------------------------------------------------------------------------------SGHMSTFALMANICYDIDC-GSRFKPYFGGGAGWAHAHahfvamTTSGGRQPFGNDDSGFAYQAGAGVNYELTPEVSIGVGYRYFRGPDVD-------------------------
>SRR5215471_7586787	72	0.311	2.062E-10	88	173	195	21	112	131
----------------------------------------------------------------------------------------VSQTSVMANVYYDF-MADQAFTPYIGAGAGVAFVNTNigqqflvTPLNFNISNTSTQFAYQYMMGVGYKITPNLRLNLEGRYYATTAPSFQGN---------------------
>SRR4051812_11198607	72	0.277	2.062E-10	36	151	195	0	124	134
------------------------------------NTGKVNYDQPGFIGTAALGYRpyfdsglFDMMRFELEGGFHNNSLKSAVIGGAPaAVDKRLNAWTAMLNMYFDI-RNDSKLTPYVGAGAGYAHsvLSSNSGLGNTNDETDNTFAYQFMAGVSFAPS-------------------------------------------
>SRR3954469_2128922	72	0.278	2.805E-10	94	192	195	27	130	132
----------------------------------------------------------------------------------------------MVNVIYDLDLGWgWPLTPHVGGGIGAAEVTRNLSNiFGGTHDTVTVFAYQGMAGLRYWLTPAVAFDLDYRYFATTETTFLSTNVGGDkihSDYGTHNVIASLVY--
>ERR1700756_4727289	72	0.269	2.805E-10	51	168	195	10	139	160
---------------------------------------------------ASIGYGLGNgLRIELEGNFPDNSVRELSGTPFPtRAGGEQQTSGAMLNAYYDFDIGFDWIYPYIGVGAGWAHNKMqsvdaagaNYAFYYHTNGENDNFAYQAMLGASFPMAwmPGLSLTAEYRFYGEPNP--------------------------
>SRR4051812_17402374	71	0.280	3.814E-10	60	170	195	0	120	134
------------------------------------------------------------LRVELEGNYRYNEVAKLAVQGTPPVnsgSGYIYTYGGMGNVLFDINIFNSPtWSTYIGAGAGYVWNSWTNarftrgTTTYRIDDDDPRVAFQGIAGVAFNIAPGLALTAEYRFLGTLNPKI------------------------
>C7DSG8	71	0.625	3.814E-10	39	148	195	19	130	150
---------------------------------------HDPLKASFLAGGAAFGYKRAGCRVDVEGLYSQLSKSGVGGATFAPttVANSVAVFSGLVNVYYDIAIEDMPITPYVGVGVGAAYISNPSEASAVKDQKGFGFAYQAKAGVSY----------------------------------------------
>SRR5579862_7012644	71	0.329	5.186E-10	87	171	195	21	102	121
---------------------------------------------------------------------------------------EVQQTSVMANAYYDF-FAREAFTPYVGAGAGIAI--INSHFASLTDSSDTEFAYQAIVGVGYKVTPNLRLNFDGRYYGTTNPAFN-----------------------
>SRR6185437_9584662	71	0.323	5.186E-10	89	193	195	22	122	124
-----------------------------------------------------------------------------------------KAWLGLVNVTYDFAMND-KWSPYVGVGVGAGK---TVVEVDHDDTGDNGFAWQAKVGVGYKASDKVTVDLGYRYIQLPKWEKSSDGATLEAKPHLNALTAGIRFG-
>UniRef100_A0A376X4P9	71	0.248	5.186E-10	61	178	195	1	135	181
-------------------------------------------------------------RTELEF-YARGKADTTYNlykghAGHSDLKNEVSVNSLMLNAYYDF-RNDSAFTPWVSAGIGYARIHQESTgsgswdygygervrYSISRSGPADNFAWSLGAGVRYDVTPDITLDLSYRYLDAGDASVSYKDEWGD----------------
>SRR3990172_1356763	70	0.261	7.051E-10	108	192	195	0	87	128
------------------------------------------------------------------------------------------------------------WTPYLGVGVGAAFVNVEASAPglLLFDDEDTQFAYQGIAGIGYNVNRRLQVFVDYRYFGTTDLSLrTVGDVGINADFRNHTVMAGLRF--
>SRR6516164_11267104	70	0.300	7.051E-10	44	162	195	20	132	139
--------------------------------------------DTGFAAGGAFGYDTGDgIRMELTSLYQNSSLSTLS---GTPANGHIASTSLMANATYDV-WRDAPVTPYVGAGIGVQNV---GGEVNGLRGRAWKPAYQAEAGLRDDLTDQVSLFGEYRF--------------------------------
>SRR5207237_905822	70	0.302	7.051E-10	51	161	195	0	115	140
---------------------------------------------------AALGYRWsPRFRTELEGSERMAKV--TTFNDVAPWAGKQWDNSVMVNGFYDVDL-GGPITPYVGVGLGLTELSWgsnfrvpTQAVPTVYDGEDTQVGWQAIAGVSYAVTPKVSLALDGR---------------------------------
>SRR5580698_8905761	70	0.238	7.051E-10	79	174	195	22	129	159
-------------------------------------------------------------------------------GGNSNGNVTVNKTTVMANAYYDF-WADQAFTPYVGAGVGVAFVNttaqssstigtgvVSVNGNSNINSSSTQFAYQYMIGVGYKITPNLRVNLEGRYFGTTQPGFQGNG--------------------
>SRR5690554_6442305	70	0.252	7.051E-10	110	192	195	0	94	162
--------------------------------------------------------------------------------------------------------------PYIGAGIGAAHlrleVESDDFGGFSASDSDWVLAAQARAGASYAFNPNWALTADYTYFRAFDPELSGSFTAGgfpitattTDDWETHPVMAGIRY--
>EndMetStandDraft_6_1072998.scaffolds.fasta_scaffold5036846_1	70	0.250	1.303E-09	86	192	195	0	131	159
--------------------------------------------------------------------------------------GSLKTWSFMANVIYDVGGVMMGIDPFIGGGVGAVHVKerifgqlsnvpgtisaaNPAVQNIQVSDNDTAFAYQGIAGLAWKATDRLSVDLTYRYLATSDLTFRTTnaaatgfqPGTLKGKYKDSSVSLGLRY--
>A0A0W0WU97	70	0.191	1.303E-09	44	162	195	54	210	243
--------------------------------------------NNGFNAGGRFGYQTNHWRYEGEVTYMRTTVNSFRFGLFPfavqnvlrvrDVNGQTNTVTGIANLYYDFPEMVPCIAPFLGAGIGFGWFGIHFSNDFNHnrhffenpnfffrnptvfqnplfrdlhySSSSSAFVYQATAGLTYNFTENYALNLAYRY--------------------------------
>SRR5688500_69051	69	0.315	1.771E-09	56	163	195	0	109	110
--------------------------------------------------------RFPWARLEANVSYRENDVDTVSVGDQDfGGDGKTEALVGLVNAYLDLDF-GLPIHPFVGGGIGAAYLSVDtgDDSPLEVDDEAGAFAWNLLAGFGYDVTESVALTATYRYL-------------------------------
>MGYP001481357767	69	0.263	1.771E-09	87	167	195	22	115	121
---------------------------------------------------------------------------------------EVSVNTLMLNAYYDF-RNDSAFTPWVSAGIGYARIHqkttgistwdygygYSGRESLSRSGSADNFAWSLGAGVRYDVTPDIALDLSYRYLDAGD---------------------------
>SRR3546814_19180655	69	0.320	1.771E-09	94	192	195	0	92	124
----------------------------------------------------------------------------------------------MVNALYDFD-TGTPFTPYAGVGIGAARTKVKDI------DSKTLFAYQGILGVSYDVTDELKAYLDYRYFATADlQGTTPAGPDVDVENESHTGMIDVRY--
>SRR5215203_5075794	69	0.311	1.771E-09	87	190	195	14	118	129
---------------------------------------------------------------------------------------DRRSLSEMANLIYDIDL-GWPVTPHLGGGVGAAQVTRNLSNRFgGTHDTVTVLAYQGLAGIRYRVTPEVALDIDYRYFATDDIIFTSTiPSAIKSDYGSHNVVVSL----
>SRR5690606_5121340	69	0.263	1.771E-09	70	173	195	9	117	133
----------------------------------------------------------------------QPRYEGFTGFPAPAVSAKLTNFTTLLNAYADLG-TWWGFTPYAGAGIGFSHVKagdfntFPATVLPVVNEGRWQFSWAATAGLSYAISPGLLIDANYRYLDLGEGRTDVP---------------------
>A0A0B4ZN47	69	0.575	1.771E-09	14	163	195	1	149	158
--------------GEFCPLFTKVEGVSNTKDKSDFSALKPFFIK----IGGAFGYKMGDIRVVVEGVYSYltkNDVKDVTFGPANIIAVSVTAISGLVNVYYDIAIEDMPITPYIGVGVGAAYINDQKDNAGNDQKSKFGFTDQVKAEVSYDVAPEVKLYDGASYF-------------------------------
>SRR5438132_1395259	69	0.263	2.407E-09	46	167	195	3	130	132
----------------------------------------------GFSILGAVGYKIDyGLAIELESGYMQADLGEVSFHGAhANVDGELEQVPIMVNAIYWAPLSD-RLSLYIGAGSGIVWSKTSVDQVGSvkvsgLEDSDWSFAAQAKAGLSFKVCPQGSLNIGYRFFWGND---------------------------
>MucameStandDraft_1065616.scaffolds.fasta_scaffold258183_1	69	0.250	2.407E-09	43	161	195	6	133	181
-------------------------------------------EDSSLLFGGALGYDFGNgFRLEADVTHQNYDVEkllgtDKNSTTLATATGEIDAISFGVNAVYDLKIDELPVTPYVGAGLGAVLLDANDikaSGSSKLSDSTYAPTGVLMAGLGFSLTDSVVLSVGYR---------------------------------
>SRR6185312_4272334	69	0.260	2.407E-09	54	160	195	73	187	188
------------------------------------------------------GWHLPyGFKTELELLYRYQPLDDFAVNGASiKIDGYAETFAPMVNLYWGMPIGDTGISPFVGGGVGYAWNELGISNiggialPVTVHNDDWRFAYNLMAGLSVPVNDGVRLTGMY----------------------------------
>SRR5580658_2465534	69	0.263	2.407E-09	92	192	195	4	113	280
--------------------------------------------------------------------------------------------SALANLWYDFKTLEGPFsvvHPYLGGGAGAVRSHYHDATIAGDaiaSDYATEFGYQAGAGIGFDVTPRLTLSVDYRHLWTDRGSFHDTlaaPLDVRQRYLANTALLGVRY--
>SRR5882672_11348912	68	0.289	3.271E-09	44	151	195	8	127	130
--------------------------------------------NEGFIFGIAGGYKWGPWRGELNLDYSDHSLRSGSnvftgaTRSYAGLGGSSSDLALMLNGYYDFA-TGTPWTPYLGFGVGADYFSLHqvktttlSPNVSIANNSNFAFAYQPIVGISYAIN-------------------------------------------
>SRR5690554_6261924	68	0.250	3.271E-09	44	145	195	74	175	179
--------------------------------------------DDGWGAGLAIGYRIGlGLRLEGEAVYRHNQVDiQRVFLSQPDVGGGVRSVGLMANAYFEPELRF-PINPYIGAGIGGANVGLD-ANGLDIDEDDWVLAYQAMAG-------------------------------------------------
>SRR6185295_12948670	68	0.288	4.444E-09	61	161	195	0	99	100
-------------------------------------------------------------RLELEFAYRDNGVDSL---ANVAAQGDTRLLTGMVNALYTLP-TAGPVAPFFGVGVGAGHLELDSMRPlgaTSVDDSNTGLALQAIAGIEYAVTPKLGLNLSYR---------------------------------
>ERR1700742_4288007	68	0.283	4.444E-09	49	171	195	31	151	167
-------------------------------------------------GTGSFGYKWDNFRAEFEGGY-----DQRAFHKTDGLAGGLDVTSGMFNLAYDLPV-WGDLAVTLGGGVGFGDVHPHvkgTNTGWYVHGSNTGFMWQGIAGLTYNLADSTDLFLDWRYRSAeTDHDFD-----------------------
>MGYP001150224770	68	0.315	6.038E-09	94	186	195	12	105	117
----------------------------------------------------------------------------------------------MANVIYDFEI-GLPVTPHVGAGIGAAQVTRNLSNRFgGTHDTVTVFAYQGIGGLRYMVLPSVALDIDYRYFATSGTTFTSTNPDqIRSDYPTHNV--------
>SRR5579864_6341977	68	0.242	6.038E-09	82	192	195	5	140	161
----------------------------------------------------------------------------------PRPAGRTRSITGMVNVLFDILPPESPFNAFIGGGVGFNYINLRekgdvvgpgltllpspntgVPQHLVMDSSSTKFAYQGIAGVSYNVTSRASIDLTYRYLSGSDHDFGVVNTTTggtarlRGQYRDQAVTLGLRY--
>APIni6443716594_1056825.scaffolds.fasta_scaffold7561726_1	68	0.259	6.038E-09	44	169	195	0	134	171
--------------------------------------------DSSLLFGGALGYDFGNgFRLEAEVTHQNYDVEkllgtDKNSKTLATATGDIDVVSFGVNAVYDIKIDELPVTPYVGAGVGAVYlsaNDVKASGRTGINNSTLTATSVFMAGLGFDLTDSVVLSVGYRLRGIATQD-------------------------
>SRR5215469_4196347	68	0.225	6.038E-09	47	170	195	28	177	179
-----------------------------------------------WVGFARLGYKInPHFRIEVEGGYRPADVTQIFDSPLRPVtaicgfasnpticartGGHFNAWSVMANGLFDI-FPNGPVDPYIGGGLGglvdttlhvhGEFFPPQLNQAALIKGNSTAFAWQGIGGLAFHITDQLSADVTYRYLGSESFRY------------------------
>SRR5271154_2406334	67	0.322	8.202E-09	85	171	195	8	99	101
-------------------------------------------------------------------------------------SGRVSATTLMLNGYYDF-MPDAVWTPYVGVGLGAANINARFSgnnglgDTASIHDSNTQFAYQGIVGASWKVAERVKANIDYRYLSTSKANFN-----------------------
>SRR5512134_4017189	67	0.266	8.202E-09	44	146	195	8	111	112
--------------------------------------------DDGWTAGGALGFRmFDMFRLEAHASFRRADIDTVSAGDVETSEGWAGAAAFLGNAYFDIPIPF-PVKPYIGGGAGVAIFSADvDGNSVDVDDDDLEFAWNAMGGI------------------------------------------------
>SRR5580698_1329242	67	0.316	8.202E-09	86	163	195	14	91	122
--------------------------------------------------------------------------------------GATKNWSAMGNVLYDF-FPDSRLTPFVGAGVGANFLNIDAAYPGStISGSTTRFAFQGIGGLSYALSHQLSLDVTYRYF-------------------------------
>SRR4029079_5806179	67	0.271	1.114E-08	87	190	195	0	112	117
---------------------------------------------------------------------------------------HVSATYLLGNVWYDVH-NETSFTPYLGGGAGAAWVEADTifnhDDSFGYSDGEMAFAFQLGGGVKFDLTDNIAFDLGYRFKGILDVDFDargeaqGIVPYEGGDLYSHNVQGGV----
>SRR5688572_25595574	67	0.280	1.114E-08	87	175	195	8	107	120
---------------------------------------------------------------------------------------KISAWSGLVNAYFDFPIGGeglSGFTPYIGAGIGASYlettgvrfVNPNGSTGTWNGASKWNLAWAVTLGASYALSKDWLVDVNYRYLNLGDAASGPTSP-------------------
>MGYP001195798606	67	0.297	1.114E-08	87	169	195	10	102	132
---------------------------------------------------------------------------------------DLSRFAVMANVWYDID-AGSKIVPYVGGGVGWNRAHLEVGGEVVDpgffltdieqaDFSESGFAWQLGAGANYEVSPGVKVGVGYRYFHGADVD-------------------------
>10601|scaffold1122054_1|+3|10	67	0.272	1.114E-08	94	190	195	20	117	148
----------------------------------------------------------------------------------------------MANLIYDFDV-GLPVTPHVGGGIGAAQVTRNLTNiFGGTHDTVTVFAYQAIGGLRYMVLPSIAFDLDYRYFATTGTTFTSTNPDlIRSSYPTHNVVASL----
>Dee2metaT_32_FD_contig_31_9117493_length_264_multi_1_in_0_out_0_1	67	0.272	1.114E-08	94	190	195	20	117	148
----------------------------------------------------------------------------------------------MANLIYDFDV-GLPVTPHVGGGIGAAQVTRNLTNiFGGTHDTVTVFAYQAIGGLRYMVLPSIAFDLDYRYFATTGTTFTSTNPDlIRSSYPTHNVVASL----
>SRR4030095_3117661	66	0.260	1.513E-08	81	176	195	13	103	110
---------------------------------------------------------------------------------GVGFGATFEQVSVMANILYDFNF--GNFIPYIGAGAGVAFINAS---ALNTSSSSTQFAYQGMLGIGYRIDPMIRLNLEGRYFGTTSPNVNTFGGP------------------
>WorMetDrversion2_8_1045237.scaffolds.fasta_scaffold562200_1	66	0.259	1.513E-08	94	190	195	0	107	149
----------------------------------------------------------------------------------------------MTNAIYDFNFSAVPFTPHIGAGIGAAILNNRTSikgtgpgTGTIIRDGDTQFAYQAIAGIRYNINPALAFDVDYRYFATDGATYRTPANLGSLRvnsgYDSHNLVASL----
>A0A0F3NR76	66	0.260	1.513E-08	48	192	195	102	264	276
------------------------------------------------AFNGAIGYSMGGPRVELEIGYERFNTISndtyasdkaykivalgrngaiTANNYVTAEINNITTVSLMANACYDIPVHDMSLVPYVCAGIG------SNLVNTTKDSLTPKFAYQAKAGVSYTITPEVSLTVGGFYHGIIGTKYEklhVDNATGLTDKTSATAEFGLSY--
>A0A225X4Y4	66	0.206	1.513E-08	2	173	195	23	223	280
--ETEGFYFGGGYHGQFFNSMSELQakgdkvSVNDVGNLGTKGQFLSKYQPSYnplFAANMAFGYERklgnNSYRSELEGMYSSIEVDNIGLEgnrisishlkdigegnnkktygyGIQVSNDKVENASVMANAYYYWKNDGLSFSPYVGAGVSTTRMKM-------FGTTSIRPAYQVKAGFGYSINESVNMHIGYRYFGVIGNNFNLT---------------------
>MGYP000945715193	66	0.319	1.513E-08	80	169	195	184	279	287
--------------------------------------------------------------------------------GTSTDTTSYNAWLLLANAYVDIG-TWYGITPYVGAGLGGAYVNWDTLTNTDDDgtfyhegGSDWRFAWGVMAGASYCLTSNLKLDVGYRYSQVDGGE-------------------------
>SRR6201989_3020150	66	0.336	2.055E-08	44	146	195	1	98	101
--------------------------------------------DEGFIGGLAAGYQFGPFRAEINGDYSQNGARSLKVGTTsVNLNGHTSNASFMVNALYDINV-GLPIVPYIGAGAGATDLRLS-----SPKADRWGFAVQAMGGV------------------------------------------------
>SRR5512146_2487985	66	0.275	2.055E-08	62	168	195	0	107	122
--------------------------------------------------------------IELEGVFRQNStyFTGLGTFGSFNASRDLNQVAVMANLLYDFA-PGAVITPYIGAGAGVAFVDGMDIFGTTTSLSNTVFAYQGIIGVGYNVDSNLRVNLDARYHGTTDP--------------------------
>ERR1700678_4493908	66	0.234	2.055E-08	51	163	195	21	152	155
---------------------------------------------------GSVGYGLGNgLRFELEGLWTDNKLSGISTGGaahVTSAGGDEDKYGVFANALYDIPLDqlfgiDSPVFPYVGAGVGYLHNQFNNvhvntvlpNTFLRSTGQNDNFGVQGIVGVSYPLApvPGLSLTAEYRFM-------------------------------
>MGYP000674514017	66	0.285	2.055E-08	44	152	195	68	177	179
--------------------------------------------DPGFGGSFAVGYHlLDSVRVELEGVAETNDVDEASPAPNARAAgqGDTVTLGAFANAFYDFD-TGTAFTPYLGGGPGFLHIDAE-YGAFSVDDSDVRPAYQVLTGVTWAVTP------------------------------------------
>ERR1700693_2176742	66	0.265	2.790E-08	80	170	195	13	105	107
--------------------------------------------------------------------------------GQSTSSGDVTALAWMANATVDI-LPQSRVTPYLGVGVGGVRLELENYkalGTTFVHQSDLQVAYQGIVGVRYQVTPSISMKLDYRYFAATSADI------------------------
>MGYP001426560961	65	0.309	3.788E-08	87	191	195	1	100	104
---------------------------------------------------------------------------------------DLSLFSTMANIYYDISIP-SRFTPYVGAGIGLA---------SYTTIDDTAFAYQFMVGTSYDLNNKDQLFGGYRYFGTTNYNslinfTGGGVTDGDFMFNHHAFEVGYR---
>MGYP001331601959	65	0.252	3.788E-08	93	192	195	0	102	105
---------------------------------------------------------------------------------------------FMLNAYYDFD-TDSKFVPYVGGGIGYTEIDFSSYTVtvagetlESDEGSDGAFGYQVKAGISYLASEKIDVFGEAVFSGTSGFSISTADID---PITAWGGRVGLRY--
>SRR5579864_6850392	65	0.294	3.788E-08	90	188	195	2	102	109
------------------------------------------------------------------------------------------QTPLLANVFYKMNLND-RWTPYIGVGAGgdLATLDLEPDLGSSRSDTDIAFAFQAQAGISYALSDHASVDLGYKFFGSGHHGWNIEGVhFGSSDLFTHAVLA------
>SRR6202012_4839045	65	0.281	3.788E-08	49	141	195	18	112	113
-------------------------------------------------FNAALGWRYQNFRVEAELGYLQAGIDSIKGSGVTlSGSGHASATSYLANGYYDI-LTGTPFTPYVSGGLGAATLRISGGNPSGiaVHDSDTVFAYQ-----------------------------------------------------
>ERR1051325_3091745	65	0.300	3.788E-08	85	170	195	21	109	116
-------------------------------------------------------------------------------------DGKIAEASVMVNALYDIHLTD-RLALSIGAGAGAANVDFEIDNGPavviPIEDHEWAFAWQAIAGLSYALSDRLDLTLNYSYFPVEDPNF------------------------
>SRR5579884_2135880	65	0.299	3.788E-08	44	158	195	7	118	119
--------------------------------------------DDAPTGGAALGLRLTPFRLELEGLWMR----SATSANANGISGRLTNIPAMANVYFDID-SGGKLEPYVGFGLGASFVSLKGATagTGRIDSSTRVLAFQPIVGVNYNVTDQIALGL------------------------------------
>SRR5260370_24309140	65	0.276	3.788E-08	103	192	195	1	105	125
-------------------------------------------------------------------------------------------------------MPDSRWTPYLGGGVGAARLTTNDVSVHACDNvasgcaydaTSWRFAYQGIAGVKYALTPAVSLAVDYRYFATMRPSFSDshsaltGGFSLKPDYHTHQSFLLLAY--
>MGYP001073482792	65	0.329	3.788E-08	95	174	195	0	79	179
-----------------------------------------------------------------------------------------------FNAIYTFDDLGGNaaWQPYVGAGLGGADLETSMYDGNW--KSDTVFAYQFIGGVGYQVAPQWTLFGEARYFGTQGSEFDGPD--------------------
>SRR3712207_2701239	65	0.268	5.142E-08	3	124	195	29	140	141
---ETGLYLEANVGYSFLP----------SLDLREDDLEGEADLDDAYVFGGALGYRFQSFRIEANVSYRESNADELSVEGIDfGGGGEASALVGLVSAYYDLDL-GLPVRPYIGGGIGAAYLKLD----------------------------------------------------------------------
>SRR5262249_24063985	65	0.247	5.142E-08	86	190	195	7	123	223
--------------------------------------------------------------------------------------GNLNSYSFMTNAIYDFSFSSIPyITPHIGVGIGASIMNNRtgirgsgPGNVTVIRDTDTEFAYQAIAGVRYNINPALAFDIDYRYFATTEPTFRTPanlgNLRVTGGYNTHNLVASL----
>SRR5207253_428876	64	0.300	6.980E-08	94	192	195	0	101	104
----------------------------------------------------------------------------------------------MGNLYYDM-RNSSGWTPYIGGGAGMANVTLSkNSGLGNTSDGKNVFAYQAMAGIGYSPQslPMTEWTLGYRYFVMNSPDFNTATGKVKlDDPKSHTAEIGAKF--
>ERR1043166_8184090	64	0.238	6.980E-08	82	163	195	11	94	114
----------------------------------------------------------------------------------PSPTGQMHLAGPMLNVMWDFPVVDFPFRPYVGLGIGGLYTDFtaNSGGVKVIDGSKWNMAYQVIAGAEFPLSQSSRLTASYRWL-------------------------------
>SRR6478736_3072840	64	0.260	6.980E-08	80	167	195	1	95	117
--------------------------------------------------------------------------------PGADEYADIGGWAGLLNAYFDLG-NWSGFTPYLGGGVGLSHLTASavhdgiagVTTRSWADASKWNFAWSLTAGASYAITPNLLIDGSYRYTNLGS---------------------------
>SRR3546814_7349993	64	0.305	6.980E-08	87	181	195	0	91	135
---------------------------------------------------------------------------------------KLRQLAVMANVTYDIPLGGNTFKPYVGVGLGAVGSHLK---ALGEDDGSVRFAWQLRAGAAVKVTKGIDLTADYTYRQTGSGKLNFGDEDVEYRL-------------
>ERR1043165_4017625	64	0.250	6.980E-08	44	157	195	79	213	218
--------------------------------------------DSSMFFGLGVGYKFNDWfRADLTGEYRgkanfhgSDNVTFTGGEGVDNYSGSKSEWVFLANAYVDLG-TWWCLTPYVGAGIGGARVNiigfrddgfnnvggLSVSTAYAADASKFNFAWALHAGLTYKVTQSMSID-------------------------------------
>ERR1700733_4863182	64	0.297	9.473E-08	86	173	195	12	105	124
--------------------------------------------------------------------------------------GHDNADSALANLWYDFKAPTGPFkvlHPYLGGGVGAVRSyyrDPSFAGRAIPSDYATEFGYQAGAGIGIDVTPRLTLSLDYRHLWTNRGGFHGT---------------------
>SRR6185295_13482369	64	0.230	9.473E-08	108	192	195	4	103	127
------------------------------------------------------------------------------------------------------------FQPYVGLGAGGAWAKwhhfqasastaYPTGTPMVDDSSPAPFQYQGIAGVEMPLSPNADLFVDYRYIGTIGHRYESTTPTGSrfsnMDDRSHNVMVGVRF--
>SRR5690606_13276324	64	0.246	9.473E-08	86	192	195	0	129	146
--------------------------------------------------------------------------------------GSQRTVSVMANVLYDFAlFGNAPIVPYVGAGVGWAWIETHklratsnvFGLRFESDDWDNRFAYQAMPGLSINLPvPSLAVTAEYRFFGTLSPEHRGsvravnvpgapvvATGSVDTDNFNHSILVGVRY--
>ERR1700722_13578550	64	0.268	9.473E-08	101	192	195	5	101	148
-----------------------------------------------------------------------------------------------------FGMPGLPVIPHIGAGVGWAHTHPEHARFFGGNtltGTDDVFAYQGIAGVDYPIAPQVKLTLDYHFFGTDTANMRTLPlsQQASASFQDHELLVGLRY--
>MGYP000331839760	64	0.272	9.473E-08	58	182	195	0	139	165
----------------------------------------------------------NNLRGEFEFVYSKLKVDSSDFvdasyagdlyfaddageALEPGSRGIFKNEGFvnkaaMVNVYYDFATEKLPVIPYIGAGVGASKVTF-------LGASETTLAYQVKAGVSYPINETFSIFAGAQYFGLADTTFKNLSISNSDEFK------------
>MGYP000815209352	64	0.308	9.473E-08	47	161	195	76	189	190
-----------------------------------------------FGGEFAVGAKLtDNIRAEFAYTYRNPSKRASEDEGY-----EMGMQSYMINGYYDFS-TGTAFKPYVSIGAGMARVKMVLKDYSYRSNdylgSENTFAYSFGAGVSYDVTDDVAIDAGYR---------------------------------
>SRR5919204_4120427	64	0.244	1.285E-07	85	170	195	4	93	100
-------------------------------------------------------------------------------------DGKLQIGSVMANALYDVPLPtfGIPVTPHLGIGVGYArpWNHSAPHNGLLVNGHDNNLAGQLIAGIDYVFSPNLVVGLDYKYFRLHDVDY------------------------
>SRR5262249_8788498	64	0.238	1.285E-07	63	168	195	0	104	169
---------------------------------------------------------------EIGAMYRDNQATvnlQSGSTFSPNFGADLNQTAVMANFFYDF-LAGQTIVPYIGAGLGVAFINTSALGSAS---SSTQFAYQGMIGVGWNVNEQFRVNLEGRYYGTTSP--------------------------
>ERR1700677_4553264	64	0.246	1.285E-07	47	158	195	39	179	181
-----------------------------------------------FAGFVRIGYHvMPHVRVEIEGGYRHGGIQSLHDIPSPPgadvdicapgtadptcgnPGGSVTAWTGMANILFDL-MPDAMINPFAGGGVGFKHVSVNTSGdavgdaynapvPFAVSESSTNFAWQVIGGLSYKATDQVNIDL------------------------------------
>Q73HQ7	64	0.213	1.285E-07	7	178	195	39	261	308
-------YIKANYFGAFFNAIGSLEGKEDAGDNITEGVFSFNKKerieagyspkyVPGFAGSAAIGYLFKNMRVEFEGLYsqtnlydedysdkkkaryielrRHNDASTGAECNSPWRSGKVDIHiqencsveaefraafkmknegfnnlAGMVNVYRDFNIAKMPFTPYVGIGAGVTRVKF-------LGKTRYALAYQAKLGINHQLTAQTQAFAGLRYFGILDNQFKDIVPGIK----------------
>SRR4029079_16484421	63	0.290	1.744E-07	51	156	195	2	110	113
---------------------------------------------------VSVGYHVaDSLALEFETGVVWNQVDKTAGISLSSATTTVDwyQIPLLVNAVYTIPL-DSPFKPYIGGGVGGVVSEVNfRAPSVSIDDSDVVFAYQAMAGVKYAINEQMDV--------------------------------------
>SRR5579859_7053108	63	0.247	1.744E-07	94	191	195	0	104	125
----------------------------------------------------------------------------------------------MGNLWYDFKRPSGffkRVHPYVGAGIGGMYIKMHSFCAggcASQNPGKTELAYQGGTGVGFDLAPNFVIGLDYRYIESGHGNFTLNPGNsFSARYRANVAMISAR---
>C7DSH4	63	0.561	1.744E-07	39	163	195	19	145	149
---------------------------------------HDPLKASFMAGGAAFGYKMGDIRVDVEGLYSQLNKNDVGGATFAPttVANSVAVFSGLVNVYYDIAIEDMPITPY---RWCWCWCSIyqqSFRSSAVKDQKGFGFAYQAKAGVSYEGTTAIKLYAGARYF-------------------------------
>SRR5699024_6763547	63	0.269	1.744E-07	16	162	195	0	155	156
----------------FAGLRGSLAFSGTTATTVPTAPALTQLRASYNTGGGSsiyIGTRLPlRLKLEVEGMYRYLPFTHTALNGTATVaHGQAQLAAPMVNLRWDLPLGDFLIQPFIGGGIGAAYTALRLSDPSNTNtylqNKKWALAYDAMGGASLALSPTSRFTAMYRW--------------------------------
>SRR5215471_12187107	63	0.322	2.366E-07	83	169	195	0	88	101
-----------------------------------------------------------------------------------PIHGDVRTRGVLFNALYDIPI-GNQFAFTAGAGVGWANVSPSLSTlsgSAIADQGDSSFAWQVIAGVTYGIDRNVELQLDYRYTGIDDTN-------------------------
>SRR5690242_11961435	63	0.337	2.366E-07	91	173	195	11	86	105
-------------------------------------------------------------------------------------------YSYMLNVLYDFTFA-QPWDFYLGAGAGVANVRVNNVGHVSP------FAWQAMAGVEYAVAPQLKLGVGYKFLGTDALKFKTN---------------------
>GraSoiStandDraft_39_1057311.scaffolds.fasta_scaffold2472735_1	63	0.279	2.366E-07	84	173	195	0	91	154
------------------------------------------------------------------------------------VNGTLSSSTLMFNSIYDFTL-GWPVTPHLGLGLGGATLDGNFNAPSVGYRskvSDVVFAYQGIAGVRYMVNPTLALDLDYRYRGTSGMNYTTN---------------------
>MGYP001139710461	63	0.316	2.366E-07	60	162	195	0	115	207
------------------------------------------------------------FRVDLTGDYFFKAAFRGSSAGTGCGAGpctstdasTMSALLLMANAYADLG-TWHGITPYLGAGLGGARISWgdlettTTGTAIHTGSTNWRFAWALMAGASYCVTDKLKLDVGYRY--------------------------------
>SRR5690242_1239649	63	0.300	3.210E-07	85	170	195	11	100	105
-------------------------------------------------------------------------------------DGHSEILSVMANAMYDFDIHTPivPLVPHLGLGLGYAHVmnRSAPHNGLLVKKQDDTPAGQLIAGVDYAVSPGMKLGLDYRYFVAHDADF------------------------
>SRR4051812_32899968	63	0.240	3.210E-07	58	170	195	1	124	131
----------------------------------------------------------NGLRIELEGNVRSNSAD-FESFPAAGGSAHLNTFGPMVNVIYDFDVGSSWIYPFVGGGIGYEWTKVSDATAGSgiapvtvarlNESTRGSWGAQAMAGISVPISsvPGLSFNAQYRIMGTFRPEY------------------------
>SRR3954453_1357033	63	0.250	3.210E-07	87	169	195	36	130	133
---------------------------------------------------------------------------------------DISAWTGLVNGYLDLG-NFYGFTPYVGAGLGMSYLTVSNVHYINPPNSDspgpgswsgskskWNFAWSLTAGASFNITRDWLIDVNYRYVNLGDAE-------------------------
>ERR1700748_2923592	63	0.254	3.210E-07	90	192	195	1	121	134
------------------------------------------------------------------------------------------SWSVLVNGIYDI-MPEHRISPFVGAGVGAVMIDQRANGRFNTDvvtetgnvhNGTTTFAYQALGGLTFKATEHLNLDLTYRYLASENVRFNlinttpgggtLNPGAFKGRYEDQSVSIGLRY--
>SRR5262245_9287315	63	0.306	3.210E-07	108	191	195	0	87	151
------------------------------------------------------------------------------------------------------------IEPYIGLGIGAARLDISAVGAPlgNIHDEDTVLAYQAMVGIAFGITEQLDLDVGYRYFVADGAEVDpaGTAAPRDVDYEQQAVTVGLR---
>SRR5208282_1377330	63	0.307	3.210E-07	92	191	195	2	104	151
--------------------------------------------------------------------------------------------SMMSNLVYDIPL-GLPVVPFIGAGIGFAYTGFNTISPVGGStvrDNDTVFVMQGIVGVSYNVTDNLALVAAYRYFAPDGSNVeNGLGVKLQGADQSHTVTIGVR---
>SRR5580693_7202410	62	0.297	4.353E-07	86	173	195	7	100	103
--------------------------------------------------------------------------------------GNDNADSALANLWYDFRAPTGPlsaVHPYLGGGAGAVRSyyrDATRAGGAIASDYATEFSYQAGAGVDFDVTPRLTLSVDYRHLWTNRGSFHDT---------------------
>SRR5208282_391242	62	0.280	4.353E-07	88	163	195	13	94	104
----------------------------------------------------------------------------------------FHSLSYMANVVYDvLPLRTYGFTPYIGLGVGYCHNTEkhkykTDTVTNSDKEKDNRFAYQGIAGVKYPLNETLSAGGEYHYF-------------------------------
>SRR5262245_10689990	62	0.280	4.353E-07	88	170	195	4	92	125
----------------------------------------------------------------------------------------LYQVPFLANVVLHFPLPHTPVVPYIGGGVGGTLTIFDTDGltrravTVVGSETDFGFTYQVFAGLRFDITPWMSAGLGYKYFASDDSSY------------------------
>SRR3546814_1589062	62	0.310	4.353E-07	96	192	195	35	131	134
------------------------------------------------------------------------------------------------NVTYDIPLGGNTFKPYVGVGLGAVGSHLK---ALGEDDGSVRFAWQLRAGAAVKVTKGIDLTADYTYRQTGSSKLNFGDEDVEYRLgksKASLFQVGLRF--
>SRR5216117_3574790	62	0.333	5.904E-07	92	176	195	0	92	102
--------------------------------------------------------------------------------------------SGMFNAIYDIEGLSSSVLPYIGAGIGAANLKgevtfndfTTGITDTRDTRSNTRFAYQVLAGVGFKVMDNVNMNVGYRYFGTTSGDRDDITRD------------------
>SRR4051794_2232562	62	0.292	5.904E-07	94	185	195	27	125	126
----------------------------------------------------------------------------------------------MANAIYDFDIHTPvvPLVPHIGLGLGYAHVmnRSAPHNGLLVKKQDDTPAGQLIAGVDYAVSPGLKLGLDYRYFVAHDADFRVATTGGTshvGDFDDHS---------
>SRR5438477_9633664	62	0.258	5.904E-07	40	158	195	71	206	207
----------------------------------------PVEFKTGFTGSGAVGYAWPiGLRVEGEFGYIYAPVTR---EHDRSIGGSIRSYLAMANVYYELKTAWlGPFKPYIGFGLGSAWVNEDRQavlvyapcsvcvygspplTTVTIDEWRTAFAYQGRIGIGYDVNAWLDLSA------------------------------------
>MGYP001119957139	62	0.267	5.904E-07	106	191	195	0	100	262
----------------------------------------------------------------------------------------------------------SSFAPYVGAGVGWSEIEaqitsmalvdtsgPTVTRANFLDDSESAFAYQLLAGFGYDLTEQLTFDLGYRYFVVSNADFGDSvlGVDYDSELIEHNVTAGLR---
>SRR6185436_5589678	61	0.252	8.005E-07	60	148	195	0	106	107
------------------------------------------------------------FRLEIEGGYRSADIDEVTivrdetdpatyaPGDVVDAGGDAQLGTAMVNLYYDIHIADGPILPWIGAGIGAAFVDYAIDDPiyplltFGGKDTTWVFAYQFMAGITF----------------------------------------------
>SRR5690348_13646275	61	0.261	8.005E-07	77	170	195	14	124	127
-----------------------------------------------------------------------------TTTAAANPTGTVNVPKVMVNAYYDFAIPGVPWiLPYIGGGIGAAWQTLDRQSIFFNDptftrpgrltvngkHSTDAFAWQAMAGAAFPIAqvPGLSLTTEFRYFGTDEVKY------------------------
>MGYP001326395045	61	0.290	8.005E-07	92	177	195	34	125	140
--------------------------------------------------------------------------------------------SLMFNVYKDFP-RDGKFTPYVGAGLGSTHVEMQTYTTtvagtdvAVSDDGRDLFTWDLKAGVTYDLNETADLYGELSYLKTESFDEDGINYDG-----------------
>GraSoiStandDraft_53_1057289.scaffolds.fasta_scaffold3762945_1	61	0.303	8.005E-07	86	167	195	36	133	149
--------------------------------------------------------------------------------------GNVSSIVALVNGYVDLG-TWHGFTPYVGVGVGVAQNRLSGLTDQGfsynslngvgsptggycDDGRKTNFAWALMAGLGYSVTPNLKLEIGYRYLNMGK---------------------------
>UniRef100_A0A5R9MG38	61	0.233	8.005E-07	46	178	195	24	196	243
----------------------------------------------GFAGSAAIGYLFKNMRVEFEGLYsqtnlydedysdkkkaryielrRHNDASTGAECNSPWRSGKVDIHiqencsveaefraafkiknegfnnlAGMVNVYRDFNIAKMPFTPYVGIGAGVTRVKF-------LGKTRYALAYQAKLGINHQLTAQTQAFAGLRYFGILDNQFKDIVPGIK----------------
>SRR5215471_13917436	61	0.311	1.085E-06	53	152	195	0	101	102
-----------------------------------------------------AGYKWDiGLRTEVEYSYRQQKINSF---GSNIWYGTQWDNSVMLNVLYDIP-TGTAFTPYIGGGLGGTHLSWgdnfrPAGTIVTYDASQVKMGWQGIVGVSYSVNP------------------------------------------
>ERR1043166_6958493	61	0.281	1.085E-06	53	151	195	1	103	104
-----------------------------------------------------AGIRLPmGLRAEVEGLYRYQPVNSLTVSGvTSPAQGQMHLGGPMVNVYLDLPVVDFPFRPYIGLGAGglYTDITAKSGGTKVIDGSKWAMAYQVLGGAEFPLS-------------------------------------------
>SRR4051794_29814132	61	0.238	1.085E-06	93	189	195	9	121	137
---------------------------------------------------------------------------------------------FLINGLVSLQTPGRLLSPYVGLGAGTAYVSMHGADSLQTDpleaglnhfnsaphSSRWTFAWQAKAGLRFNLTESVYLFGEYRYLNLryTDYTFGSTVAPGHVATTPWLVHVG-----
>SRR5829696_1081283	61	0.252	1.085E-06	92	191	195	27	148	169
--------------------------------------------------------------------------------------------TGLVNVYVDLG-TWHGITPFIGAGIGASYNTISSFKDVNtvtggvayaDDDSKWDLAWALQAGLAYEVTPGLSLEVGYRYLHLGDAQSGDLNtydgscppagcrdsPINFEDLSSHDVKFAMR---
>MGYP001447827635	61	0.283	1.471E-06	44	122	195	5	84	85
--------------------------------------------DNGFAVGGAVGYDFdNNFRLEAELTYQRSDFDSaKAHGSTVSVDGDTSALIFGFNGYYDFN-NSSSFTPFITGGIGIANVK------------------------------------------------------------------------
>SRR5579864_9371432	61	0.250	1.471E-06	87	166	195	6	92	101
---------------------------------------------------------------------------------------DIRSVVGMINAYYDFP-TLAAFTPYVGGGAGVARNEFGATSlsaggvaaGTARSAVKTNFAWQVGGGVTFSVLPTIALDIAYHYLDAG----------------------------
>ERR1700744_2677947	61	0.313	1.471E-06	87	163	195	15	100	102
---------------------------------------------------------------------------------------KFRNWSAMLNSYIDFNLPiIRPLIPYIGGGLGIDQNKVGSSTLTVGGRTgsnltgsnKNQFAWQVMAGVSWSLTPTLALDASYRYF-------------------------------
>SRR5689334_14567236	61	0.272	1.471E-06	81	168	195	36	116	145
---------------------------------------------------------------------------------GTSVAGKVSQVAILANGYYDF-FPGATITPYVGAGLGIAFVDAN------CSLCSTQFAYQGIVGLSWNVDQNVRVNLDGRYYGTTNP--------------------------
>ERR1700733_2701243	61	0.224	1.471E-06	42	150	195	5	142	154
------------------------------------------YTDPGPLGLLALGWGFGNgLRAEIEGSYRSNGISGISTLrtngktvPLSNVSGSAQTYAVMANVAYDIPLHpfGWPLQPYVGAGAGYGWFNFNNahgngTTTFQLPDNNTfgpgpdlvsfgsagAFAYQAFAGVSLPL--------------------------------------------
>RhiMethySRZTD1v2_1073278.scaffolds.fasta_scaffold3728220_1	61	0.321	1.471E-06	87	170	195	52	131	159
---------------------------------------------------------------------------------------NFQQINVMGNIYYDF-LAGSSIVPYIGAGAGVAFL---NAGALGVSVNSTQFAYQAMVGVGYNLDSTFRINLEGRYMGTTTPNF------------------------
>MGYP000451104253	60	0.282	1.994E-06	108	191	195	9	100	104
------------------------------------------------------------------------------------------------------------ITPYVGLGLGATYTDLDFAYGPglELDDSDTTFAAQIIAGVSYDVSANTALTLDTRYSRAFDVSSDRFAPNGaltgtvEDDIDAFSVNFGVR---
>SRR3569623_1463833	60	0.269	1.994E-06	86	181	195	4	106	114
--------------------------------------------------------------------------------------GSVESWTLMANVVYDF-MPDAAFRPFVGAGVGANKVSTDISgrmnnvafGGVGIHDDYTAVSYQLLAGASFDVTQRLTADLTYRYLGGSNVQYSTSDVGNPFPL-------------
>ERR1700761_7244000	60	0.288	1.994E-06	51	150	195	16	116	117
---------------------------------------------------GTIGYRWDNFRLELEGGYDQRGL--VRAASAPEVEGGMSVTSGLVNLTYDVPL-WYGFKGTIGGGVGFGdlnpHIKNSANEAWLIHGTNTGFMWQGIAGLAYNI--------------------------------------------
>ERR1700676_936861	60	0.226	1.994E-06	93	192	195	13	127	130
---------------------------------------------------------------------------------------------WFVNGIVRFVITDTRITPYLGVGIGGEYITSHGDDssvtlgkVTGLNASSVDFAAQALAGFDFGIVPHWSLFTEYKFIDAFDTRLKYPNFGSTGsdvyfkpdQFAQQIATVGLRY--
>SRR5687767_721334	60	0.247	1.994E-06	93	189	195	9	121	137
---------------------------------------------------------------------------------------------FLTNVVFSLQTPSRVFTPYIGGGIGAANVRIHGADSPqvapsepgvnhfnsNPDASCWGFAAQAKAGVRLALTEHIYVFTEYRllYVGATEYTFGSTVSPGHAETTPWTVHFG-----
>SRR5947207_502251	60	0.300	1.994E-06	84	170	195	6	94	139
------------------------------------------------------------------------------------VNGTLSSNTLMANGIYDFQV-GWVVTPHLGLGLGGASLDGSFSAPSVGYRSKTsdvVFAYQAIAGFRYLVNPTLALDLDYRYRGTSGANY------------------------
>SRR5262245_59895039	60	0.258	1.994E-06	88	192	195	0	122	151
----------------------------------------------------------------------------------------FNTWSGMANVIYDI-FPQYRIVPFVGAGIGAVHMDQHINGRLNTDavdetiythEGQWQFAYQGIAGVSAKVTERLKVEILYRYFASDGINWrtfnttpgggTLFPGEFKTRYEDISVSIGLRY--
>SRR5262245_29706826	60	0.246	1.994E-06	89	192	195	0	124	154
-----------------------------------------------------------------------------------------EEVSLMVNVLYDIYFTD-RFKLSLGGGIGADWANFEFDNRFNNNnnfnndngDGSWAFAFQGIVGLSYAVTPRTDLFVNYRYLVVDGADldnvrdfrdcyeycYDNRNRFSTDDFNKQTVTIGFRY--
>SRR3546814_572739	60	0.321	1.994E-06	107	192	195	2	82	190
-----------------------------------------------------------------------------------------------------------PVHPYAGVGCGAARTKVKDI------DSKTLFAYQGILGVSYDVTDELKAYLDYRYFATEDLKgTTPAGADVDVENESHTGMIGVRY--
>SRR5215472_15281902	60	0.266	1.994E-06	80	173	195	1	108	318
--------------------------------------------------------------------------------GFAETGGSTHSNAIMANVIYDFTL-GWPITPHIGAGIGAINVarsigatgqaetpngTFVNFSTGAGSNNSWGFAYQAIAGLRYFINPALALDVDYRYLASTNNSFTGT---------------------
>MGYP000330109386	60	0.288	2.702E-06	104	192	195	2	89	92
--------------------------------------------------------------------------------------------------------PTGAVRPYLGAGIGAANVEKSAGGQDF--DGDGLLAYQLIGGVGYQVNPDVSLFAEGRWFQTESDRFEGPDGeSFDGKFETFDLLVGMRF--
>SRR5215470_11523097	60	0.297	2.702E-06	81	174	195	5	104	106
---------------------------------------------------------------------------------GVDINGAYKSYLGMINGYYDFAF-FGPIKPYAGFGLGVARVNDDRQavrsstlEISERDEWRTAFAYQMRVGVGYEIVPRVDVSAGYRYVHINGGDIVSNG--------------------
>MGYP001213546259	60	0.319	2.702E-06	79	172	195	8	94	126
-------------------------------------------------------------------------------PGTPAINDDLLVQALMSNVYFDL-VNSSAFTPYVGVGVGGARVE------NELGERDAAFAYQGRVGVEVALGGKFSLGAEYVYFRTLDVEYGP----------------------
>SRR5262245_48816715	60	0.259	2.702E-06	71	170	195	17	120	130
-----------------------------------------------------------------------NDFDLSSEGKTYHVGGQAEGGAFMANLYYDIHwLGDIGVLPWIGAGVGADYIDYSISQPtlvLDAQDSAWALAYQAMAGITIPLADSLSASVGYRFFQTKDFTY------------------------
>SRR5690606_39195673	60	0.240	2.702E-06	45	120	195	55	133	134
---------------------------------------------SGYGFAGAIGFKLtPQLRLEGELSYLNTDMDSIKLDGIGsfGLGGNIETRLAMLNLYYDFDMSWKKIRPFVGAGIGYAW--------------------------------------------------------------------------
>SRR5918998_323226	60	0.284	2.702E-06	59	150	195	0	93	141
-----------------------------------------------------------RLRLEANVSWCENDVDELEVEGFDvEGDGEAGAVVGLANVYYDLDL-GIPLRPYVGGGIGAARvsVEADAGGLLDADDEGWAFAWNLAAGLGYEV--------------------------------------------
>SRR5260370_773526	60	0.296	2.702E-06	45	121	195	181	261	281
---------------------------------------------SGLAAGARAGYEWGPWRFEEEYAYRSNDLNKFRIGAVPAVgaRGSRQSHALMTNVLYDFNIPGlaWPVTPHIGAGIGAVDV-------------------------------------------------------------------------
>SRR5690242_1597442	59	0.262	3.661E-06	96	190	195	0	102	103
------------------------------------------------------------------------------------------------NLWYEGRDRDGAFasvHPYLGGGVGGARVqfrDTDFAGPASADDGRTLLAYQGGAGIGFDVSPFVTVSLDYRYFQTerGHFRLDDSDGRVTAQYRAHTVGASV----
>SRR5690348_13566675	59	0.277	3.661E-06	46	125	195	31	113	114
----------------------------------------------GFAGVLSVGWGFGNgLRVELEGNYRQNEVDQITVTGfGGSSSGTARTYGIMANAFYDFGaVFDWPVYPYLGLGVGYAWQNYDN---------------------------------------------------------------------
>SRR5579875_3264986	59	0.272	3.661E-06	86	163	195	0	87	132
--------------------------------------------------------------------------------------GEFQSYGAMVNVLYDFDVRMPWVFPYIGVGAGWAHNKADNLTASNtalgyymrTDGENDNFAYQAMVGAAFPLAwvPGLSLTAEYRFY-------------------------------
>ERR1700688_1871127	59	0.273	4.960E-06	104	169	195	5	77	99
--------------------------------------------------------------------------------------------------------TWYRMTPYIGAGAGIAMVHTSDyastlapPFTGGLSMAQWNFAWAAMAGVGYAISPNLMVDLGYRYINFGDTK-------------------------
>SRR6185437_16420372	59	0.292	4.960E-06	77	170	195	1	99	101
-----------------------------------------------------------------------------SIGGTGAGGGRSQIFSTMGNVLWDFNnfqMMGIPLVPHIGGGVGWAHIwdQEGPHGGFQVKGQDDALAYQAIGGVEYAMTPQLKLGIDYRFFTAQDTSF------------------------
>SRR5436190_5272924	59	0.301	4.960E-06	106	175	195	5	77	105
----------------------------------------------------------------------------------------------------------GRLRPYIGGGVGEANVRMDqvlDASGARRDDNDNVFAYQGGAGLGYAATRRLTLSVGYRYLETNRAHFAGNSG-------------------
>SRR6476646_582540	59	0.228	4.960E-06	58	146	195	0	104	105
----------------------------------------------------------DNLRLEGEVSYFNNGNKAFVFLPdtSEPATGQIALRAFMLNAYYDIPIRRSRFKPYVGAGLGTYKSDIQGFSSPTlisatnfppngvvlDVTSRETFAYQLRAGV------------------------------------------------
>SRR5580693_6959473	59	0.237	4.960E-06	99	190	195	1	101	106
---------------------------------------------------------------------------------------------------WDIPFPDFPVRPFIGAGIGGAYVSADLRDPANTNtylkSDNWGLAYQLMGGASFPVTPDTRVTAAYRWLQLDNIhaacgTSGLPRLTCRSSLNSQSVDLGL----
>SRR5580765_3406901	59	0.291	4.960E-06	80	176	195	3	104	106
--------------------------------------------------------------------------------GVSNDDGRIANTSAMGNVIYDIN-TGTFVTPYIGVGVGMSYVQIranpaaTATPQVWFDNHDVVVAYQGIAGLSFQVTPAIALGVDYRFFGTMEPRIPSSTPP------------------
>SRR4051812_16400681	59	0.254	4.960E-06	31	146	195	2	123	125
-------------------------------PTTPTATDLRGSHDTGYGGSIVLGGHLPlGFKVELEGLYHRRPYDSVTLGGVSSAAAGFrDVVAPMGNLLWEMPIDGVPIRPFIGGGAGMAYTHSRLNDPIGGNiymqNSSWHFAWQGMAGL------------------------------------------------
>SRR5262249_22220556	59	0.256	4.960E-06	93	189	195	32	144	154
---------------------------------------------------------------------------------------------FLVNGVFSLQTPLPRIHPYIGAGVGTAYMSIDGADstqikfpepgvshfNTGPDSSRWSFAAQAKAGLRFDVTERLWVFGEYRFqnIRFTDYTFGPTVFPGHIATTDWNVHIG-----
>MonGeyMetagenome_1017769.scaffolds.fasta_scaffold74013_3	59	0.288	4.960E-06	94	194	195	0	99	182
----------------------------------------------------------------------------------------------MANVLYDFN-AGGVIVPYIGAGAGVAFI---NAGALGGSNNSTQFAYQGIIGVGYNIDPTFRINLEGRYYGTTTPNFQYSGNvgiPYTLSANPQNNNFSLMAGI
>SRR5688572_23187178	59	0.273	6.719E-06	93	174	195	3	97	102
---------------------------------------------------------------------------------------------WMVNLYHDIQICDWQWRPYVGLGVGLAQSEINSLYPTFFDtigppfagvgvntTSDMVFAYQFRAGISRPLGCRAEFYTGYRFFQADELTFSSAP--------------------
>SRR5690606_26928948	59	0.321	6.719E-06	96	179	195	0	85	106
------------------------------------------------------------------------------------------------NGWYNAPLSD-RLVGYGGGGIGLARgaLEFDIANLASVEfEGDYSFAWQLGAGVKYLVSDRTSLGVGYRYFNASDAVDDEIGFDEDG---------------
>ERR1044071_4740040	59	0.244	6.719E-06	86	174	195	16	108	148
--------------------------------------------------------------------------------------GSRRADAFLVNAIYDFEF-GWPVSPHLGAGIGTVALHDRVSVPIIgvgqaTNRTDWEFGYQAIAGIRYEVGPTIAIEVDYRYLATTTPRFTTRP--------------------
>UPI000187C554	59	0.276	6.719E-06	80	173	195	9	99	157
--------------------------------------------------------------------------------GFANVNGQINQVSVLANVLYDFA-PGATITPYIGAGAGIAFIDPSFSAGCTM--CSTQFAYQGIVGLGWNATSSIRVNLEGRYFGTTNPGYNFN---------------------
>MGYP000200457660	59	0.375	6.719E-06	51	122	195	66	145	194
---------------------------------------------------GAIGYdfrrvpQWGGFRTDLEIRYRQNDVDSLSIGGSnlANSDGDATVWSGMVNVYHDLYLPASRPTPYIGLGVGAAYVD------------------------------------------------------------------------
>SRR3954466_2104879	58	0.252	9.100E-06	88	177	195	1	97	99
----------------------------------------------------------------------------------------LNNFGVMVDALYDFNM--GALSPYLGVGVGYGWVEAKsmrlsgPNGSVRVDDTDAQFAYQGIAGVAYNLSsmvPGLAATAEYRFYGTLDPEFTAVASNG-----------------
>SRR5690606_36340492	58	0.329	9.100E-06	86	161	195	1	84	113
--------------------------------------------------------------------------------------GSISTIYLLGNVWWDFDI-GGGFTPYVGGGVGAAWVMPNISLYEGGGYDPFEYAWdvpslapaaQIGAGVRYDFADNMKLDLGYR---------------------------------
>SRR5512140_3371334	58	0.279	9.100E-06	85	171	195	5	96	115
-------------------------------------------------------------------------------------DATMGVVPLLVNVKFQLP-NHTRFTPYIGAGVSGAAVYMHIADLHIGNTSVWgtesavVFAYQGFAGVRFAINDRMGLSVEYRYFGADGPDFE-----------------------
>SRR5208282_730656	58	0.307	9.100E-06	105	191	195	2	92	118
---------------------------------------------------------------------------------------------------------GGPIVPFVGAGAGFAYtgfSRISPVAGTSVNDNDTVFVMQGIAGVSYNINDQLALVAAYRYFAPDGSNIEvGTGTKVHGADQSHTVTVGLR---
>ERR1700754_4647107	58	0.284	1.232E-05	79	162	195	1	87	102
-------------------------------------------------------------------------------GPNPTIAGGMSVTSGLVNLIYDLPLSD-RFAISLGGGAGFGNVHPHIKHSPSglwqVRGNETGFMWQGIAGISYALDGNVDIGLDYRY--------------------------------
>SRR5215813_10099135	58	0.261	1.232E-05	93	186	195	5	111	113
---------------------------------------------------------------------------------------------FMGNIFYDVHfLGDLGFLPWVGAGVGAAYIDYNLTADIYNPNTDittvlagkdnvWAFAYQFMAGVTIPLADSLSGSIGYRYFRTQDFTYTDhFGVDFQTNLTQQSI--------
>SRR5690606_14400781	58	0.272	1.232E-05	86	160	195	55	130	131
--------------------------------------------------------------------------------------GSMKTSAVMMNFMYDFDL-DLPFTPYAGVGLGMARtnIDFQPSGVSIISDKDTSFVYQFILGASYAINEQFEVEANY----------------------------------
>SRR5215211_1584449	58	0.223	1.232E-05	85	167	195	24	134	147
-------------------------------------------------------------------------------------SGKVSKLTLLVNAYADLG-EYYGLTPYVGAGIGASYVtwsdwktdqvcggtnlsctpdhpdfgweyKFDHISWDHDDTSQWAFAWALMAGASYKMSDNLDLDVGYRYLQIED---------------------------
>MGYP000390796986	58	0.283	1.232E-05	108	181	195	155	228	233
------------------------------------------------------------------------------------------------------------VVPYLGAGLGIADLAVENLGGTADVDSDYQLAYQLIGGVGYQLSPNLTLNTEARFFGINNQTLENDDVDFKAKY-------------
>ERR1700675_4969210	57	0.325	1.668E-05	94	170	195	0	78	104
----------------------------------------------------------------------------------------------MANGSYDFNL-GWPLTPHIGMGIGATEVSGKLNAPiigYRLNTSDAVVASQAIAGVRYNISPNLAFDLDYRYRGTSDATF------------------------
>SRR5271165_4778463	57	0.298	1.668E-05	46	146	195	18	118	123
----------------------------------------------GWSVLGAVGWQgWHGGRVEVEVGHRDNSVDTAAIGGSP--AGSVSKTTLMVNGAVDLPI-GAPVTPYLGGGFGKAWIshDLDLGAGASAHGTSWPWTYQLIAGL------------------------------------------------
>SRR4051812_42374014	57	0.255	1.668E-05	87	167	195	36	128	129
---------------------------------------------------------------------------------------ELQTTTVMANLIYDV-MPDWRVHPFVGVGAGVAYSHFKAHgqlaslsvgalpfQNLEVDDTDRAIAAQVLAGLTWSVSPRLSLDLTARYTGTGN---------------------------
>SRR4051794_36774114	57	0.325	1.668E-05	94	173	195	1	72	174
----------------------------------------------------------------------------------------------MLNGLLDLGGNDG-IGGYVGGGVGYANVHA-------LDDSKGKFAWQVIAGVYYPVTPNIDIGIKGRYFDAGSVGSDNT---------------------
>SRR6185437_15794209	57	0.300	1.668E-05	79	168	195	134	216	229
-------------------------------------------------------------------------------GNVVSTSGVVPQLAFMLNGFYDF-LPGATLTPYIGAGVGVA------LEDGTSQLSSPQFAYQAIVGVAWNITPQIRLSLDGRYFGTTSP--------------------------
>ERR1700761_1660697	57	0.276	2.258E-05	48	144	195	0	103	104
------------------------------------------------ALGGTVGYDFVGPRIEFEGVYRQNGGTISSFIASTNITKNgiaIHQTAVMANVYYDF-WADRAFTPYVGAGAGIAFVgtafgQQIADTEFDVNGTSTQFAYQYMA--------------------------------------------------
>SRR6516165_2614151	57	0.208	2.258E-05	44	124	195	13	103	109
--------------------------------------------DTGFSGAVTGGWAFGNgLRAELQGGYQSNGVRDIytrrtdgNLAPLQGVSGHLSTWSAMANVFYDLPVRRyvGPLRPYVGAGLGYGWLDFN----------------------------------------------------------------------
>SRR5436305_9539209	57	0.290	2.258E-05	94	180	195	6	97	113
----------------------------------------------------------------------------------------------LGNLWYDFDM-GGGFTPYVGGGVGLAWIMPDLTNVYDEgalfewGTGSVAPAAQLGAGVKVNLSDNIGLDVGYRAKFVFNGSLTGTGTDNSGD--------------
>MGYP001074658639	57	0.296	2.258E-05	46	126	195	118	195	197
----------------------------------------------GFDFGGQIGYDFVGPRVELEVGYGQ--LPTNVNIPGTAITGKVGQLTTMANVLYDF-MPTSSITPFVGVGAGVAFVDSNAS--------------------------------------------------------------------
>SRR5215467_1385552	57	0.261	2.258E-05	81	168	195	58	141	201
---------------------------------------------------------------------------------PGTVSGTIQQMTYMVSGYVDI-LPGARIVPYVGFGAGMAFVS---DGVGSCGMCSTQFAYQGGGGVGFNVTENIRIDIDTRYYGTTSP--------------------------
>SRR5262245_4926520	57	0.213	3.057E-05	112	174	195	7	81	105
----------------------------------------------------------------------------------------------------------------VGAGIGADHVDLDFGHFFSGSpgipgtffgrngAEDWRFAWQLLAGLNYELSPNWDLSLNYRHLWVDAPDFDRNG--------------------
>SRR5580698_1876746	57	0.282	3.057E-05	108	192	195	6	97	106
------------------------------------------------------------------------------------------------------------LVPHLGIGIGAAQARFDHAGFFNgntLSGQDYVFAYQGIAGVDYQLAPQVKLALDYRYLGTESGTFLSTGPfgaaPTKTSFADQTVTIGLKF--
>ERR1044071_2823762	57	0.318	3.057E-05	88	174	195	6	92	109
----------------------------------------------------------------------------------------FYQVPFLVNFYYRIP-TRSRFHPFVGVGVgGVATILENYDLFYGSSDDTFGFGCQGLAGCTYQITRTMDLGLRYKYLGVADRTFDSLD--------------------
>SRR5580704_12234244	57	0.237	3.057E-05	89	170	195	0	99	111
-----------------------------------------------------------------------------------------DATTAMANVLYDVPL-GLPVQPFIGGGVGLVDTAVKGHGTYPfcdvcektpicfvctanlnTNDSSDRFGFQGIAGLSYPIAPQWTLDATYRYVRANGVTW------------------------
>SRR3712207_1086984	57	0.206	3.057E-05	67	163	195	1	126	129
-------------------------------------------------------------------SYRSNDLDDFKTRrasgallARPGATGRVASYAVMANLLYDFDLGgfGLPLRPYIGAGLGYGWLRHDDvaadtlflvpqpgggavlPGRITSNGTGGAFAYQAIGGVAVPLGalPGFEVTAEYRYF-------------------------------
>SRR4051794_10020219	57	0.264	3.057E-05	87	162	195	43	128	132
---------------------------------------------------------------------------------------HLDTYWLLANMWYDFA-PGSAWNPYIGGGVGVVHVKGSFKSAFTSNDnapvdwlnhnvDSWGLGLQAGAGIKFAIMPNVAIDLGYRF--------------------------------
>SRR5579872_27749	57	0.260	3.057E-05	44	156	195	13	130	133
--------------------------------------------DPGFAGNAALGMHvLENVRGEVELGYEHSSPSRITplVGPSFAVGGNIDAFTATVNGFYDFQ-TGTIVTPYVGGGIGFTTYSSTVKFgaiTLNKISGRTDFLWQAEGGAAIKVADRLSL--------------------------------------
>SRR5688572_2000907	57	0.295	3.057E-05	110	192	195	1	88	144
--------------------------------------------------------------------------------------------------------------PYVGGGLGAALLSGEGTDgDIIIDDASLGLAVQLGAGLRVALTDRLALDAGYRYKSVIDASFhgdpDGSEYDGAFSLYSHNVQIGASY--
>MGYP001392178691	57	0.242	3.057E-05	39	124	195	69	163	186
---------------------------------------DDSAQDSVAGGGGAFGFNWKrlgaPIRTEIEYTHMiRLDWDSrpvfTNILSSAGFENNVTTTTIMLNALYDFDVGSSWWRPYAGFGIGYARNESD----------------------------------------------------------------------
>SRR3546814_15243222	56	0.323	4.137E-05	87	152	195	0	66	100
---------------------------------------------------------------------------------------DVTALSFMANVWYDI-KTGTKFTPYIGGGIGLSTVSADVSafGTSFVDDSDTVFAYQFGFGGAYAITE------------------------------------------
>ERR1700710_2728163	56	0.314	4.137E-05	85	165	195	9	97	101
-------------------------------------------------------------------------------------SGRSEKYGAMVNGLYDFDLGSAFIFPYIGLGVGYQEADFNNFSAGSSvgrlyaSQSKASFAGQIIAGLSFPVSyvPGLSITAEYRYMAL-----------------------------
>SRR5271156_3477263	56	0.258	4.137E-05	100	192	195	1	112	115
----------------------------------------------------------------------------------------------------RFIISDTRITPYVGVGVGGEYITSHGDDAFDfpgptsgkvtgLDASCVDFAAQALAGVDFGLVPHWSLFAEYKFIDALGTRLKYANPASSGDtayfkpdqFAQQLATVGLKY--
>ERR1043165_1398656	56	0.241	4.137E-05	93	169	195	10	100	118
---------------------------------------------------------------------------------------------FLANLVLSFPTAYAGVTPYIGGGIGGARVAIKGATsiqvnpleaginhfNSGTDSSAWTFAAQAKAGVRVALGRNAYVFGEYRYLYVGAAD-------------------------
>SRR5690606_463237	56	0.259	4.137E-05	106	174	195	3	83	125
----------------------------------------------------------------------------------------------------------GGWHPYLGGGVGVALVNRETTLEFPgiviippgdinaVDDTDTVLAYQAIAGVAYDITDSVAVGVEYRFFGTASPSFEQDN--------------------
>MGYP000597221088	56	0.241	4.137E-05	37	178	195	150	324	357
-------------------------------------SYNPTYAPSWFGGSVAIGYAFDSIRLELEVIYSNIKIDSTGFSDSFvtnvtsegekqyytggaekwlalsssitpgsasnelfslwLTNEGFKNIAGVLSIYYDPASSQMPIAPYIGVGGGLTRTTF-------LGVTKRSFAYQFRGGVSFYLSKEMRFFFGGRYFGISNDKYDGISVTEE----------------
>SRR3954471_15967828	56	0.272	5.597E-05	99	192	195	0	98	101
---------------------------------------------------------------------------------------------------YDIHfLGDIGVLPWVGAGIGGAYIDYSvnqNDLVLAAQDDTWAFAYQFMAGITVPLADSISGSVGYRYFQTEDFSYvDAFAVGFKTNLTQQSIDVGLQF--
>SRR5258706_9252500	56	0.301	5.597E-05	49	146	195	0	101	102
-------------------------------------------------GSGALGLFFPfGLRAEAEFGYIYAPVKS---EEGVRISGAYKSYLGMINAYYDFKF-FGPITPYVGFGVGGARVNDDRQAVISsslaiteRDEWRTAFAYQARVGV------------------------------------------------
>SRR5215212_1173829	56	0.247	5.597E-05	84	167	195	8	95	105
------------------------------------------------------------------------------------VDGEFEQVPIMVNAIYWLPLSD-KLSFYVGAGTGIVWSRTTVDSVAGVNvsgaeDDDWNFAAQAKAGLSFKVCPQGSLNVGYRFFYGKD---------------------------
>ERR1700742_1668978	56	0.298	5.597E-05	85	163	195	4	89	108
-------------------------------------------------------------------------------------SGNTANLSFMVNGLYDINL-GLPIVPYIGAGIGGTDFRISSLPVtsgpltglASGGADRWGFAVQPIVGVSYSITPQISIAGEYRYL-------------------------------
>SRR3712207_5981745	56	0.315	5.597E-05	44	132	195	27	120	134
--------------------------------------------DSTYALGGDLGYHFQPFRVEANLSYRDSDANEMSVDGTDFGGSgearalEARALVGLANAYYDLDL-GVPIRPYIGGGIGAAYLSLDVGRGAPVD--------------------------------------------------------------
>MGYP001002138123	56	0.298	5.597E-05	47	120	195	63	138	180
-----------------------------------------------YSFAGALGLRLSrNLRTEAEISYFKNDADKLVFSGGGsfPAGGELKTWQGLMNVYYDFDW-GWKVQPYVGAGVGLAW--------------------------------------------------------------------------
>MGYP000609089667	56	0.244	5.597E-05	44	118	195	7	96	226
--------------------------------------------NNGWAAFARLGYRFnPNWRVELEGGYRSGDIgkvravsgtqglcnLTPATGPCHSPEGDIESTSLMANVLYDFGWEAWGIRPFVGLGVGV----------------------------------------------------------------------------
>MGYP001177791416	55	0.317	7.572E-05	138	193	195	0	62	64
------------------------------------------------------------------------------------------------------------------------------------------FAWQAMLGTGVAITENLSLDAGYRYFDGGRLKWDagktsagNDFNGSKGDLKSHEITLGLRYG-
>SRR6185436_17970559	55	0.258	7.572E-05	108	189	195	0	92	98
------------------------------------------------------------------------------------------------------------FVPYVGGGIGAARVNDDheaiaeslGGTRFDLDEWRTAFAYQGRVGLVYQFNPWFDVSAGYRYVHVDGGHYDVSPARIRINVgaqKTHSLELG-----
>SRR5262245_50683527	55	0.272	7.572E-05	94	166	195	4	78	101
----------------------------------------------------------------------------------------------MVNAYLSLPM--DGWRPYVGGGVGQSYVSANGARiagfVGETNDNASAFSWQVMGGVGFMLSPSLELGARYRFQHID----------------------------
>ERR1700748_195098	55	0.341	7.572E-05	39	117	195	22	98	102
---------------------------------------TNVTRDDGFIGGLAGGYQFGPFRAEPNGDYSQNRVDGVKVGGT-TLSGHTSNLSFMVNGLYDINV-GLPIVPFIGAGAG-----------------------------------------------------------------------------
>SRR5947208_1539911	55	0.302	7.572E-05	85	167	195	22	105	107
-------------------------------------------------------------------------------------SGRTTVTVLLANYYIDWNLGW--IRPFVGAGIGAGYVELSNhglPTGGIMSDAQWGWAYQLGGGVSFDVMSNVTLEAGYRLVGVRD---------------------------
>MGYP001049041029	55	0.247	7.572E-05	108	192	195	7	107	111
------------------------------------------------------------------------------------------------------------ITPYLGAGIGVVRSTHKLSASYTDNNvpansfsvqdnaTKYSLAYTLNAGLAYQVTKNVSVDLGYQYFSAPSAEYvtaeSLTSFPVKKGISNHQVKVGLRY--
>ERR1700744_6821553	55	0.297	7.572E-05	46	145	195	26	119	120
----------------------------------------------GFAAGGALGYDTGDgIRVELDSLYQPTDLGRL---GGAPAAGHLASTSVMANATYDL-LPNALFTPYVGAGLGLQNV---GGEVSALRGRAWEQAYQAEAG-------------------------------------------------
>ERR1700759_2229337	55	0.271	7.572E-05	77	178	195	5	105	121
-----------------------------------------------------------------------------SAAGSTAFTADLDVYTFLVNLLSDFDlarlsLGWANWSAHIGIGIGAANVTSNVSP------SAVAFAYQPIAGIEYAVTPRLRFGVDYRFLGTDSANLTVTQANGT----------------
>SRR3954451_23829285	55	0.234	7.572E-05	58	170	195	4	151	173
----------------------------------------------------------NGLRLEVEGAYRNNKLNGVSGGgnnffnqfnnnnqniPGTGAGGNEQKYSAMFNVLYDF-YVGWPVVPYVGVGLGYTFaqyqnghifgngfttavtgVTTPFQTLFRTNNGQSAFAYQFIAGLSYPLAavPGLSLTTEFRFMGITPQTY------------------------
>SRR5215470_11807659	55	0.261	7.572E-05	81	168	195	34	117	201
---------------------------------------------------------------------------------PGTVSGQIQQMTYLVSGYVDL-LPGARIVPYVGAGAGMAFIS---DGVASCGMCSTQFAYQSTAGVGFNINDNFRIDIETRYYGTTSP--------------------------
>MGYP000694566958	55	0.220	7.572E-05	49	174	195	66	228	231
-------------------------------------------------GGLALGYRLRNFRVEGEFLYNYQSAGTLSVGSCTlhrpglltptgtcpeaslhqdelGFDGSNTALYGMFNAYFDFYTQDseSSIVPFLGLGIGMARVKHSvnfespnvtlscLTNTCGGSITTSGGAAQGILGLSLFLDDYAWVGADYRYLTTNNIKVDGVN--------------------
>A0A1A9VJQ4	55	0.209	7.572E-05	2	161	195	1911	2099	3900
--ETEGFYFGSGYYGQYLNYMGELKAKIGDKDAADTNKVSINDRDaqntegqllskykgdynPPFAANVALGYTgelgNNSYRAELEGMYSSVKVDNVGLTNGQmtisytkdndkygsiINHDQVENASIMANIYHHWKSDRFSFSPYVGVGVGATRMTM-------FEKSSIRPAGQLKAGFDYRINEDVNMHIGYR---------------------------------
>SRR5437879_3605508	55	0.276	1.024E-04	107	176	195	7	82	99
-----------------------------------------------------------------------------------------------------------PVTPYLGGGVGGATTIIEADpiviggTRMRGNDADVVFAYQAFAGLRYKINEQMSVGVEYHYFASGEPEWKPTSHP------------------
>ERR1700676_558568	55	0.240	1.024E-04	90	172	195	16	91	113
------------------------------------------------------------------------------------------QVSAMANILYDFN-ATGTWVPYIGAGAGVGFVDSNLP------INSTVFAFQGILGIGYTWSPNLRFNSEGRYFATSNPQVGG----------------------
>SRR5438128_57049	55	0.239	1.024E-04	88	174	195	0	90	114
----------------------------------------------------------------------------------------MSSQALMANIFIDIDL-GYPLMPYVGAGVGVSLMETNSTlsvagFTGSSEVSEINFAWNLKAGLRYVFTESFIVELGYQYASLGPVTWDLAN--------------------
>SRR5664279_4874117	55	0.278	1.024E-04	106	169	195	0	78	139
----------------------------------------------------------------------------------------------------------SGFTPYVGAGVGFARNTLSGVTDISyntiggaqtssggiaADHSTLGFAWALMAGVAFDVTQNLKLDVNYRYLDLGKFE-------------------------
>MGYP000264005481	55	0.431	1.024E-04	88	175	195	42	122	158
----------------------------------------------------------------------------------------FRNIAGMINAYYDISSEGMPVAPYIGVGGGLTMVTF-------LGLDRYAFAYQAKAGIGYSITPEMKIFAGARYFGILGDEYDGVVP-------------------
>SRR5262249_49881947	55	0.245	1.024E-04	75	169	195	1	110	161
---------------------------------------------------------------------------SPVFQSCQSPEGRVDVYSGMANAYYDVFSETARLRPFIGAGVGLARtyigasgrmegittpTSNDERYLISANGEKTTWAAQIIAGASLSLSSQLKLDLAYRYFLTDDLD-------------------------
>A0A2A3U486	55	0.213	1.024E-04	6	175	195	20	241	291
------FYIQANYFGAFFNAIGSLKGKEDAGENVTEGVFSFNEEerieagyspkyVPGLAGGASIGYVFKNMRVDLEVLYSQTNLDDedysdkgkaryielrrnddvsvGTERKSPWRSGKVDieiqekppnvqvkfkaafkmknegfnNLAGMINVYNDFNVGEMLCIPYFGVGAGVTKVKF-------LGKTRYALAYQAKLGVNYPLTTNTQAFAGLRYFGILGNEFKGILP-------------------
>SRR5581483_893542	55	0.238	1.385E-04	90	167	195	0	86	119
------------------------------------------------------------------------------------------QFTGMANIIYDI-IPGGSFHPFVGGGVGIDYTKAKvggiirfpggTPFFFHGKSDSARFAWQVLGGASFDVSPQWAVDVTYRFLDTSN---------------------------
>ERR1700744_1971061	55	0.319	1.385E-04	44	129	195	22	114	119
--------------------------------------------NTGSALGGMIGYDFVCPRVELEGLFRQNNGTiSSNVPPRPLLRGDiasgginVNQTSVMANVYYDF-MADQAFTPYIGAGAGVAFVNTNIGQQF-----------------------------------------------------------------
>SRR5206468_12467298	55	0.284	1.385E-04	86	166	195	1	88	120
--------------------------------------------------------------------------------------GREQKYGVMANALFDLDVGSPYVFPYIGVGVGYAWVERRLGNSGSfsggiSDQTQGGFAYQAIAGLSFPIPWvvGLSLTAEYRYYALP----------------------------
>SRR5579863_8456344	55	0.235	1.385E-04	80	160	195	23	124	125
--------------------------------------------------------------------------------PISHSTANMNSYSVLANAYYDFRDSSSHWVPYLGAGIGAAWLNSGAKTTngtmvlndmtalvsmaiptvaNSPTLSGTALAGQVKAGLAYEINSHFAVSAEY----------------------------------
>SRR5262249_38954043	55	0.272	1.385E-04	81	168	195	64	147	151
---------------------------------------------------------------------------------PGTVSGQIQQMTYMVSGYVDL-LPGAIIVPYVGAGTGMAFIS---DGVGSCGMCSTQFAYQATAGVGFNVNDNIRIDFETRYYGTTSP--------------------------
>MGYP000208052074	55	0.252	1.385E-04	96	165	195	37	123	250
------------------------------------------------------------------------------------------------NAVARFLGTWWCVTPFIGAGVGAARVQIGNYTDVGQttslngfpggpssayaaDASKWNFAWAVHAGLAYKINPSLTLELAYRYSDY-----------------------------
>SRR5438270_370049	55	0.313	1.385E-04	111	177	195	2	63	268
---------------------------------------------------------------------------------------------------------------YAGGGVGYASV-----NAFTNNNSHSAFAYQGIAGVRFAVSPNIDIGLKYRYFRTGNIDFGPDATTF-----------------
>SRR5215470_14884423	55	0.261	1.385E-04	81	168	195	200	283	433
---------------------------------------------------------------------------------PGTVSGTIQQMSYMVSGYVDL-LPGAIIVPYVGAGAGMAFIS---DGVGSCGMCSTQFAYQSTAGVGFNINDNFRIDIETRYYGTTSP--------------------------
>SRR5437899_2404879	54	0.302	1.873E-04	83	172	195	6	100	105
-----------------------------------------------------------------------------------PLTGTQQDISAMANLIYDI-KTKSRFTPYFGAGIGVTLLRWNkfqtqtSIGPIVLPQGGTRFAYQGIIGVAFAAAPQVELTLDARYKGSNGHNFQG----------------------
>SRR5262245_56913367	54	0.284	1.873E-04	99	190	195	0	101	106
---------------------------------------------------------------------------------------------------YDLAIAAlGPVKPYVGFGLGAARVNADheifderTGAKFPVDHWRTAFAYQARVGITYDVNPWLDLSLGYRHVHIDGGHIigEGGIPIDIGHIQNHSVEFGV----
>SRR5512143_1072494	54	0.316	1.873E-04	53	142	195	1	96	108
-----------------------------------------------------FGYAFrGGFRVEGEATYRHNDLDTVSISPTlapgvtaGAGSGSIESVSLMANVLYDWQ-NISRFTPYIGVGGGAAWVQQDL-TVPLTSGTGAAVAYRV----------------------------------------------------
>SRR5579862_8022197	54	0.261	1.873E-04	46	125	195	21	107	110
----------------------------------------------GVGAGLSVGYQglfVPGLRAEAEAVYRTNSVNgevelSPVLSPRVAASGTIDSAGFLANVLYDF-MPDNRWTPYIGAGIGAGRVTLND---------------------------------------------------------------------
>ERR1700761_4408913	54	0.247	1.873E-04	44	130	195	7	114	117
--------------------------------------------DGDWAGFARLGYRLnPNWRVELEGGYRKGDITSImgaarraqpiglcapnvvrsaAAPACGSPQGHLDAWTVMGNVIYDF-LPSSRINPFIGVGVGVARIDSQAFGQFS----------------------------------------------------------------
>SRR6516165_5242680	54	0.272	1.873E-04	94	181	195	1	110	126
----------------------------------------------------------------------------------------------MANVVYDLPVRKyvGSLQPYVGAGVGYGWLDFNGAGGNGNGifnlpqnntytgpnivkfGSAGAFAYQVIAGAAYPLNriPGAKLTAEYRYFGMARADVPVTRVASGGNL-------------
>SRR5579875_2811955	54	0.261	1.873E-04	5	115	195	0	128	129
-----GPYVSLGAGYNILQSEylrsdpavtlipSTTDGTTGAVTTGGRGSTRFSW-GDGFNGVGAIGYGLGNgIRIELEGDYYYNNINERSGSPVPGTSnGHTESYGAMGNIYYDldlqqFGIPTFGLTPYIGAG-------------------------------------------------------------------------------
>18327|Ga0308174_12900768_1|-3|11	54	0.263	1.873E-04	46	127	195	30	120	137
----------------------------------------------GIAGNLALGWGFGNgLRAELEGGYHGNNVRRITgfgalgqTNAAANPNGTGNTPSVMVNAFYDFHIPGTPWiVPYIGAGIGAAWSEISRET-------------------------------------------------------------------
>SRR4051812_19971854	54	0.224	1.873E-04	63	165	195	0	126	137
---------------------------------------------------------------ELEGFYNHLDVDatarSGAFRSDATVRAEMRSAVTMLNLLGKIDL--GRVRPYIGGGAGAAYVSAgsvdaradirghktinihgdanELGRLGGFRTDGWTFAWQAVGGIDCYVSPRVSLFAEYKALWY-----------------------------
>SRR6516162_9911304	54	0.299	1.873E-04	3	118	195	56	159	162
---DPGYYITGDAGASFLPDLHLKDAALG---------TQHEQFDTGFAAGGAFGYDTGDgIRMELTSLYQNSSLSSL---AGAPATGHISSTSLMANATYDI-WRGAPIVPYVGAGLGV----------------------------------------------------------------------------
>ERR1700761_1453027	54	0.240	1.873E-04	25	124	195	77	184	226
-------------------------GANFAGNLLSSHETTKIYTNTGPVALGSVGWGFGNgLRAEIEGSYRSNGISGVSNRrlngellPMSDVAGTVGTYAAMANLAYDIPYQRFGIQPYIGAGIGYAWLNMS----------------------------------------------------------------------
>MGYP000989576142	54	0.285	1.873E-04	88	171	195	143	218	244
----------------------------------------------------------------------------------------LRMISIMFNIYYDFN-RDGDLRPYLGLGVGGTNVSTKGYDTINN-------TYQLKFGTSYKLKDNMAIDLGASYVMLGDVTYD-----------------------
>SRR5579871_5984955	54	0.345	2.532E-04	89	167	195	20	101	103
-----------------------------------------------------------------------------------------TSLAAMANGYYDFH-NASALTPYLGAGIGRALIKAPLFYTIGNETESlkaWTLAYQFMAGVNYAV-PNTSIeaFAGYRYFTSQD---------------------------
>MGYP000249534335	54	0.279	2.532E-04	105	166	195	0	67	103
---------------------------------------------------------------------------------------------------------DSAFTPYIGAGLGLAFNytgydfTTNSGDKFSADDRFTNFAWNVGVGASYSFNENLAIDASYRFVGLG----------------------------
>SRR6185312_17247953	54	0.254	2.532E-04	84	170	195	1	102	105
------------------------------------------------------------------------------------VGGHARAGAFMTNLFYDVHcFGDLGFLPWIGAGIGAAYIDYATDvtifdpfplpdgtvTVLSAKDNTWALAYQLMAGVTIPLADSLSGSIGYRYFRTEDFTY------------------------
>5473|scaffold_1375347_c1_1|-1|10	54	0.277	2.532E-04	2	127	195	30	141	149
--PSDGPYLRLEAGGLF---------PKGGSVSNTTGPTFRIVPEDAPADGAALGLRLAPFRIEVEGLYMR----SSTSRNANGISGRLSNIPAMANVYLDIN-SGGKLEPYVGFGLGASFVSLKGAT-------------------------------------------------------------------
>SRR5436190_3087958	54	0.294	2.532E-04	111	169	195	46	113	153
---------------------------------------------------------------------------------------------------------------FIGGGVGAARIKIDhfrdvnviaGTGNWADTGTKTNFAWSLQAGVAYKVNPNFAIELSYRYLNLGDAE-------------------------
>SRR5215469_8854179	54	0.400	2.532E-04	99	170	195	1	74	187
---------------------------------------------------------------------------------------------------YDFNV-GWPITPHIGMGIGGAEASGSLNTAAFgtlSKTSDFVFAYQAIAGIRYQATPQIALDLDYRYRGMESVSY------------------------
>SRR5581483_3487940	53	0.333	3.422E-04	51	123	195	35	109	130
---------------------------------------------------GSVGYGLGNgLRFEVEGNYRHNNVSKITGTPYPTTAGGYqDNYGVMVNALFDIDIGSPWIYPYIGAGVGYAWNNW-----------------------------------------------------------------------
>SRR3569832_1335215	53	0.232	3.422E-04	105	191	195	0	111	130
---------------------------------------------------------------------------------------------------------WWCITPFIGAGVGGSYNKisgfrddgmrytggvLSNSTTYFADNGKWNFAWAAHAGLAYKVNPGFTVELAYSYMDLGAgapGNYRAFDGSSSGatsiklkDITSHDVKLGVR---
>MGYP000036958046	53	0.285	3.422E-04	46	122	195	21	94	134
----------------------------------------------GWMAGGVIGYDFVGPRVELEGIYRWN--PTNVGVPNTAVNNQVGQLGIMANLLYDF-MPGSVITPYIGAGAGLGLVD------------------------------------------------------------------------
>MGYP000376597600	53	0.276	3.422E-04	44	116	195	73	148	149
--------------------------------------------TGFFTGNVAAGYRFSRsLRSELELSYSTNDIDTLSFQGaSAEADGDVSAFGVMANGYYDINmFHKTDIVPYAMGGI------------------------------------------------------------------------------
>SRR5580704_4159911	53	0.257	4.624E-04	91	176	195	1	96	112
-------------------------------------------------------------------------------------------WTGMFNGLVDL-FPHWPVTPFVGGGVGFVDMKTNirgslagpglaTVTPVDISQSTSAIAYQGIGGVSYHAAGNIDIDLTYRYLASARESIATNDLD------------------
>ERR1700732_2460830	53	0.255	4.624E-04	46	121	195	27	111	118
----------------------------------------------GYVAGGDVGYDFGRVRLDAEVLYRHANVQAtritaggsnfPSLTGQSTPIGDVAALAGMANIMVDM-LPHSRWTPYVGAGIGGARI-------------------------------------------------------------------------
>SRR5690348_10843148	53	0.252	4.624E-04	24	144	195	5	130	131
------------------------DGGTAMATTPTATTLRGSHDTGYGGSIVLGGHLTDGFKVELEGLYRRRPYETVALNGTsSAASGFRDVVAPMGNLLWEWPIDGVPIRPFIGGGAGMAYTHSRLQDPTGGtiymKNSAWHFAYQGMA--------------------------------------------------
>SRR5258707_6996662	53	0.304	4.624E-04	46	146	195	50	152	154
----------------------------------------------GWAVSGAAGWRVLDLyRLEVEISHRENDV--MDVDPGFAAGGSMKATTYMVNGYVDIPlYSDSGVVPYIGAGIGRAQVahELQVNGCKPSHSHNHAVALQVLCGV------------------------------------------------
>SRR5215470_6147196	53	0.272	4.624E-04	81	168	195	84	167	251
---------------------------------------------------------------------------------PGTVSGTIQQMTYMVSGYVDI-LPGAIIVPYVGAGVGMAFIS---DGVGSCGMCSTQFAYQSTVGVGFNVNDNLRFDIETRYYGTTSP--------------------------
>MGYP000376067949	53	0.247	4.624E-04	37	172	195	93	259	298
-------------------------------------SYNPTYAPSWFGGSVAIGYAFDSIRLELEVMYSNIQIDSTGFSDSFvahiDLDGDITYYTggaekwlalayapldasiecfslwlrnegfkniaGILSIYYDPTSSKMPIAPYIGVGGG-------LTSDTFLGVTKRSFAYQFRSGISLYLSKEMRFFFGGRYFGVSNDKYDG----------------------
>SRR4029453_410362	53	0.333	6.247E-04	87	165	195	16	95	100
---------------------------------------------------------------------------------------EAKALVGLVNLYID-PDLGLPVRPYVGGGIGGAYLSLDTGSEAPLEVDDDagAFAWNLVAGIGYDITESGALTANYRFLRL-----------------------------
>SRR5689334_3816221	53	0.260	6.247E-04	90	167	195	1	91	122
------------------------------------------------------------------------------------------QLTGMVNIIYDI-IPDGTIHPFIGAGVGFDYNKARvggiirfpassgiaSPDFFHGKSSATRFAWQILAGDSFDLNDQWAVDLTYRFLDTSN---------------------------
>SRR5487761_1653384	53	0.238	6.247E-04	71	165	195	0	107	143
-----------------------------------------------------------------------NGFNAFSGFSNHLFTGSRNANAVMTNFLYDFTF-GWPVTPHIGFGVGAVDVvdSFNLNSPIRISpavvvpsgellhGSSWEFSYQGIAGIEYNINPLLALDLDYRYLAT-----------------------------
>SRR4029078_11162787	53	0.282	6.247E-04	93	170	195	52	143	163
---------------------------------------------------------------------------------------------FLGNIILSIDQPCLLLHPYIGFGIGAAIVNISDADatqiepleeginhyNSHNSGRDTTFAAQFKIGLSYDITDAVSLFAEYRWLYVGNTNF------------------------
>SRR5206468_3697452	53	0.347	6.247E-04	46	117	195	15	83	164
----------------------------------------------GWAAGGKLGYDFVGPRIELEGGYGQ--LPTSANIPGTAINGKVGQATAMANLLYDF-MPTSSFTPYIGVGAG-----------------------------------------------------------------------------
>SRR5260370_9839845	53	0.258	6.247E-04	89	173	195	17	97	296
-----------------------------------------------------------------------------------------QQTAIMANMFYDF-FAGQTIVPYIGAGAGVAFV---NSSALGGSTSSTNFAYQGIIGVGWNSGPTFRLNLDGLYFGPTSPAVNNP---------------------
>SRR5436190_1886533	52	0.213	8.439E-04	93	167	195	32	120	122
---------------------------------------------------------------------------------------------FLTNAVFSFRTASPAIRPYVGVGIGIDYVSIHDADsaqigppepgvnhfSADTSDSAWSFAVQVKAGLRIPLSENVYVFTEYRFLYVGS---------------------------
>ERR1700743_2755276	52	0.247	8.439E-04	82	166	195	14	117	123
----------------------------------------------------------------------------------DNVTGGTRTYTAVANALYDIA-PDHVISPFIGAGVGIAYVQRTMSGVFPRaqdisatsnavevdtvgitmHDANTTFAWQGIAGVTWKATSRLNLDLTYRYVGIG----------------------------
>SRR2546422_11052567	52	0.268	8.439E-04	97	163	195	56	122	123
-------------------------------------------------------------------------------------------------VRYDFIQQDACLSPYLQAGAGIAYNDAFEDGTQKAIGSAFEFTLQVGAGIHYFINPSWSVETEADFL-------------------------------
>SRR3954451_19078277	52	0.328	8.439E-04	111	182	195	11	86	177
---------------------------------------------------------------------------------------------------------------YIGGGVGLASIKLsagtDTVGAHAVSDSDSHFAIQAIAGVRYAVSPNIDVGIKARHFEARNLTFSDTFNGAPFDLD------------
>SRR3546814_14937218	52	0.308	1.140E-03	86	156	195	19	97	99
--------------------------------------------------------------------------------------GGHMVLMLMANVYYDFG--SGDIRPYIGAGVGYADIKallfaarapfPNETPLLILNDHKGEFAYQAMAGAAYQIAPRIAL--------------------------------------
>SRR5204862_6036652	52	0.314	1.140E-03	88	173	195	3	90	151
----------------------------------------------------------------------------------------IYTITYIANESYVFSL-GWPLTPHIGMGIGLAEVSGSVSTPnfgTFSKSSDTLFAYQAIAGIRYMFMPSLAFDLDHRYRGSSDATWRTT---------------------
>SRR5215510_993200	52	0.261	1.140E-03	81	168	195	69	152	243
---------------------------------------------------------------------------------PGTVTGTIQQMTYMVSGYVDL-LPGAIIVPYVGAGVGMAFIS---DGLASCGMCSTQFAYQSTVGVGFNVNDNLRFDIETRYYGTTSP--------------------------
>MGYP000282929688	52	0.212	1.140E-03	79	150	195	169	248	249
-------------------------------------------------------------------------------GDAGRGEGDIESATLMANVIYDFGFEYWGVRPFVGLGAGVNRVSTDtigalranRGATFTADDSSTKFAAQAIAGLAWAI--------------------------------------------
>SRR5262245_57531686	52	0.261	1.140E-03	81	168	195	176	259	375
---------------------------------------------------------------------------------PGTVTGTIQQMSYMVSGYVDL-LPGAIIVPYVGAGAGMAFIS---DGVGSCGMCSTQFAYQSTVGVGFNVNDNLRFDIETRYYGTTSP--------------------------
>SRR4029078_613416	51	0.307	1.539E-03	86	159	195	9	85	101
--------------------------------------------------------------------------------------GHVSATYLLGNVWYDVH-NETSFTPYLGGGAGAAWVGADTifnhDDSFGYSDGEMAFAFQLGGGVKFDLTDNIAFHLG-----------------------------------
>SRR5919112_6208705	51	0.284	1.539E-03	68	150	195	0	94	104
--------------------------------------------------------------------YRENEIDKLTVQGTPAVtarSGYVRSYGAMVNVLYDLNLDtffGLPLAPYVGVGAGFAWNEYKNarftrgATSYRIDDEEGRFAYQGIAGIAFKL--------------------------------------------
>SRR5262247_1721809	51	0.291	1.539E-03	87	174	195	0	94	105
---------------------------------------------------------------------------------------KATNLTVMCNGYWDI-IRFGSLTPYIGVGIGLSRNATHDASSDVfaalqarlSGTERYDFAYQATGGFSLTLTPKIELDMSYRYVHAGEVAYKSSG--------------------
>ERR1700759_2755987	51	0.217	1.539E-03	105	174	195	8	85	105
---------------------------------------------------------------------------------------------------------NGAVDPFIGGGLGLAHVDLTehglfapaFSQGFGTDDGNTKFAWQAIGGLAFRINDQLSADLTYRYFEANGETFTVFG--------------------
>SRR5687768_8159876	51	0.149	1.539E-03	110	177	195	1	87	111
--------------------------------------------------------------------------------------------------------------PFAGAGAGVSFVWFDahtiqvpavaalggsggvpTTPTIDGSDSDAVFAWQVFGGLKYEINPNMSMGISYKYLHADSPDWNAEDEFG-----------------
>SRR5207253_1201608	51	0.233	1.539E-03	88	163	195	22	111	113
----------------------------------------------------------------------------------------VETAVFLGNAVLNFSPSNYRWHPYVGAGIGAALMAIHNANalqvspleaginhfNSDASDTQSAFAGQVKTGLSFDLTSNASLFVEYRWL-------------------------------
>SRR6185437_16553039	51	0.224	1.539E-03	68	167	195	0	114	117
--------------------------------------------------------------------YKKFAQKPYALVGAENLSGYVRSISAFVNGYYDLSVNDT-FVPYVGIGIGYARIKNHLEhaglanfpagggvvnlPPLKVNMNDRSLAYQGIAGVMVNLNQQMALTADYRFSSTTK---------------------------
>SRR5215207_2876858	51	0.223	1.539E-03	86	161	195	15	98	121
--------------------------------------------------------------------------------------GTLTTLYVLGNAWFH-PMSGNRFSPYIGIGAGMAWVKPHISLYEGGGDEPFYYAWdskriaaaaQLGVGVQFDLNDRITIDASYR---------------------------------
>SRR4051794_40290789	51	0.324	1.539E-03	107	178	195	4	77	144
-----------------------------------------------------------------------------------------------------------PLVPHIGLGLGYAHVmsRSAPHNGLLVKKQDDTPAGQLIAGVDYAVSPGLKLGLDYRYFVAHDADFRVATTGGT----------------
>MGYP000632613539	51	0.244	1.539E-03	96	172	195	0	88	170
------------------------------------------------------------------------------------------------NALYDI-MPDNKWTPFVGVGLGMVEVHNKVfgqlsgvptgnrqFQNASFDDVEQKLAAQAIVGLTYALSDQWNLDVTGRYLQSGKMKFNG----------------------
>SRR5208283_1387329	51	0.277	1.539E-03	95	169	195	0	88	285
-----------------------------------------------------------------------------------------------VNGYANLG-TYWGISPFVGAGLGFADTMTSGFTDQGsvnsaygsspfggylSNGSKTSFAWALMAGLDFDVTPNLRLELGYRYLNYGSIK-------------------------
>I7JEU6	51	0.223	1.539E-03	41	165	195	78	222	289
-----------------------------------------KDYNPPFAGGIAFGYEgklgNSSYRTELEGIYSSVKAGNFSQKGswtsilyfkgigeganrktymyaAKADSDQIENVSVMVNTCYHLKSNSFSFSPYIGAGTGLTRMKM-------FGKTLIGPAYQLKAGLDYRISKDVNMRVGYRHFGT-----------------------------
>SRR5206468_1485837	51	0.264	2.078E-03	104	174	195	0	86	99
--------------------------------------------------------------------------------------------------------PGSRISPFIGVGVGAQNLTVKTTGQFSavplaqraatprqdlvVDTDNWAFAYQALGGVTWAVTDRLALDLTYRWLRTADQKWDTTG--------------------
>ERR1700691_1069834	51	0.231	2.078E-03	88	163	195	14	95	102
----------------------------------------------------------------------------------------LHSYAYLGNLYYDVPqLKTYQVVPYVGVGFGYAQATEKVKYktqkiSHADKFRDDRFVYQGILGARYAINEQLDMSLEYKYF-------------------------------
>SRR2546426_10332788	51	0.271	2.078E-03	92	168	195	1	81	103
--------------------------------------------------------------------------------------------TYMVNGYVDFPtYSYSGFVPYIGAGVGRAQFtqDIRIGGGTLSHSNAHAFAYQGIGGLEFPVVPrRMSVTFEDRYLATTRP--------------------------
>SRR5512137_1634660	51	0.207	2.078E-03	64	150	195	0	103	113
----------------------------------------------------------------AEGSYRQNNARNVNFaliasipdlGPPWGGGGTISTTAVMANLFYDFRL--GPVMPYLGAGIGYGWNRignwgghnatFPFDTVARVNGTQGAFAWQGIAGLAIPI--------------------------------------------
>SRR3981189_1134221	51	0.283	2.078E-03	65	163	195	0	105	116
-----------------------------------------------------------------ELGYRKNDTHHLQqvlpiNRPGRFAGAERHSLAEMVNVIYDLDLGiGFPLTPHIGGGIGAAEVTRNLSNiFGGTHDTVTVFAYQAIGGVRYTILPSIPFHIQQRYF-------------------------------
>ERR1700757_542422	51	0.258	2.078E-03	88	162	195	0	84	117
----------------------------------------------------------------------------------------VKMYGAMVNALFDMDIGVPWLYPYVGAGAGYQWTNLNNIAAVSPavpfsyatSQTQGAFAWQAIAGLSFPIPrvPGLSVTSEYRF--------------------------------
>18605|scaffold7250310_1|+3|11	51	0.301	2.078E-03	111	170	195	57	119	120
---------------------------------------------------------------------------------------------------------------FVGAGVGFANVSANNiqaLNTTLIDDSQIVFAYQAIGGISYLVAPKTTMFLEYRYFATTNPSF------------------------
>SRR6185369_5282167	51	0.352	2.078E-03	109	173	195	0	67	127
-------------------------------------------------------------------------------------------------------------TPHIGLGLGGATLDGNFDAPSVGYRSKTsdvVFAYQAIAGVRYMVNPTLALDLDYRYRGTSGMNYTTN---------------------
>21961|scaffold1914509_1|+1|11	51	0.266	2.078E-03	89	168	195	0	88	144
-----------------------------------------------------------------------------------------QQYGGLLNVLYDFKL-NLPFTPYVGIGAGYQQVALDNVNSSHygdvnkskGSESSGEFAYQGIAGLSYPMPflPSLALTIDYRFLGMITP--------------------------
>C7DSG9	51	0.521	2.078E-03	39	148	195	19	130	150
---------------------------------------HDPLKASFLAGGAAFGYKRAGCRVDVEGLYSQLSKSGVGGATFAPttVANSVAVFSGLVNVYYDIAIEDMPITPY---RWCWCWCSIyqqSFRASAVKDQKGFGFAYQAKAGVSY----------------------------------------------
>SRR5262245_15748676	51	0.214	2.078E-03	51	165	195	0	148	155
---------------------------------------------------GQIGKEWPGWqlgsggngwgllpALEFEAYYLRDTIEGHLVNPTPRLPEHefvdtfpMNTGVFLANAVFSLQTPLPAIHPYIGVGAGTAYTSIAGADseqikfpergvnhfNSGPDSSRWSFATQAKTGLRFDVTDRVWIFTEYRFLNI-----------------------------
>SRR6266850_2655297	51	0.250	2.078E-03	87	162	195	77	150	157
---------------------------------------------------------------------------------------DIKDLSLGGDLLIDFPLQDSRITPYAGGGLGLHFLSSDL--PAGGTNSRNKLGLNVQGGIRTDAMPNLALFGELRY--------------------------------
>SRR5262249_27040374	51	0.275	2.078E-03	77	174	195	52	142	172
-----------------------------------------------------------------------------TPGSVVSTSGVVPQLAFMLNRFYDF-LAAATLTPVAGAGLGLAPVD------GASQFSSAQFAYQAIAGVAWNITPQVRLSLDARYFGTTSPGTFDNN--------------------
>SRR5271155_1577459	51	0.270	2.078E-03	51	161	195	45	176	177
---------------------------------------------------AGAGYQFDNWfRADTTIEYRFgaglNSRFAAAGPVSPALDGpaqyadfdrcDVASIVGLVDGYAT-PGAWYGLSPFLGAGVGFADNRTSGFTQQTPlgaagyaNGSRVSFAWAVMAGVDYDLMPNRKLELGYR---------------------------------
>SRR6185436_1747516	51	0.288	2.805E-03	88	169	195	10	98	99
----------------------------------------------------------------------------------------LQSTSGMINAMYTCDTGDF-WHPFIGAGAGGVYLRLDPDRLALPpaaginarEGSDIVFGYQAMAGISFDVDEKHAIYIGYRYQASDDAD-------------------------
>SRR6201999_1516087	51	0.271	2.805E-03	102	167	195	11	80	100
------------------------------------------------------------------------------------------------------PFGANAFQPYLGAGLGAAHVSTSIGNlggvPATFSHKKTSLALQGLAGFEYKVTSRIAASARYRFLWINN---------------------------
>12639|scaffold6831946_1|-3|11	51	0.300	2.805E-03	112	174	195	0	69	100
----------------------------------------------------------------------------------------------------------------VGAGAGVAFVNTNigqqflvTPLNFNISNTSTQFAYQYMMGVGYKITPNLRLNLEGRYFGTTQPNFQGNG--------------------
>SRR4051812_5990161	51	0.252	2.805E-03	92	173	195	4	94	105
--------------------------------------------------------------------------------------------SYMGNLYYNFNTmfpaasSGWHISPYIGGGLGDAQVHYgSSSLTNTFHHHSNNFAYQGMAGLNFvsASMPNTEWSLGYRYLGTDNTNINSN---------------------
>SRR6185312_7573922	51	0.211	2.805E-03	90	164	195	17	105	124
------------------------------------------------------------------------------------------QYTGMANAIYDVA-PDWGLRPFVGAGIGLDYNPARVSGIIRMPSTDTvhaspqffhaksdsvEFAWQILAGATFDISEQWKFDFTYRFLN------------------------------
>SRR6185295_12198152	51	0.283	2.805E-03	105	169	195	5	78	125
---------------------------------------------------------------------------------------------------------WKGVTPYVGAGVGYAknwvgdylDVNVPNKGVAYGQTTDTgGLAWAVYAGLSYDVTSNFTIDLTYRYLNIGDAD-------------------------
>MGYP000490869927	51	0.222	2.805E-03	41	121	195	24	121	187
-----------------------------------------TDTTSAFSGNAAVGYSFNNgFRVEGEYSYQRADVTFITLPGEQvayidqegnvygfggvlGATGSFSSQSFLLNTYYDFPITN-QLQVYLGLGAGIANV-------------------------------------------------------------------------
>MGYP000562743333	51	0.250	2.805E-03	97	176	195	105	188	204
-------------------------------------------------------------------------------------------------AFYRLAVPlgqGNPIAFYGELGAGTARLGTEVSGlGTTVDESTWAFAWAIGAGLTWDMTESFGVRAGYQYLSLGDLDIDGESFD------------------
>MDTC01.2.fsa_nt_gb|MDTC01163266.1|_2	51	0.226	2.805E-03	86	173	195	17	130	261
--------------------------------------------------------------------------------------GQSTSDAIMTNVIYDFTL-GWPVTPHIGAGIGALHVQDSLSvnsftlrnpigapiipvtplsvapqtfGGTLLNGSTWQFGYQGIAGFRYDLSPAVAFDLDYRYLGSTSSTITNN---------------------
>UniRef100_A0A176Q243	51	0.206	2.805E-03	2	161	195	23	218	294
--ETEGFYFGGGYYGQYLNlgkLKAKIGGKDATDDNRVSINDIDAQRTEGqliskykgdykppFAANVTFGYTgelgNNSYRAELEGMYSSVKVDNIGLSSnqvtvsylkdvgesankktymykTVINHDQVENASVMANVYHYWKSDSLSFSPYVGVGVGATRMTM-------FEKSSIRPAGQLKAGFDYRINEDVNMHIGYR---------------------------------
>SidCnscriptome_2_FD_contig_101_329325_length_722_multi_3_in_0_out_0_1	51	0.218	2.805E-03	93	179	195	171	279	299
---------------------------------------------------------------------------------------------VMANGIFTYE-TQSMFKPYVGAGIGLAYIRMTSATSYQtgpggqelingagsgpvnhfnskTHDSDVAFASQAKVGVRAEIDSHWSAFAEYRYLRVASSSFTFGDTNYPG---------------
>MGYP000928108986	51	0.240	2.805E-03	85	172	195	20	118	371
-------------------------------------------------------------------------------------SGRQESWGVMANLMVDL-VQIGPVTPYVGVGAGYVWNDYDSvgfnyrngnqAGQFTAGGTNGAFGYQAILGVAFPIQsvPGLALTAEGRFMGTTGDDIDG----------------------
>5957|scaffold1169053_1|-3|11	50	0.329	3.785E-03	37	120	195	0	80	89
-------------------------------------PTRFRFDAGGYGGVGSIGYGLGNgLRFEVEGSYRQNKA---TKAGGLAAGGDEEKPAVMVNALYDFDF-GLPVFPYIGVGVGYAW--------------------------------------------------------------------------
>SRR5665213_988556	50	0.287	3.785E-03	99	169	195	1	72	102
---------------------------------------------------------------------------------------------------YDIPI-SGPFYFTVGGGLGGTQVNTKESDALGnaDDDTRTAFAYQLLAGVTWAVADNVDLQLNYRFMQTDNTT-------------------------
>ERR1700710_2198349	50	0.309	3.785E-03	94	163	195	2	85	104
----------------------------------------------------------------------------------------------LANVLYDFNLSNFgisgiPVTPYLGVGAGYMWTHlsplssvFNDGTVLRTGGTNGSFAYQGIAGISYDIAalPGLAVTAEYRYL-------------------------------
>SRR6187397_369156	50	0.275	3.785E-03	42	125	195	6	91	108
------------------------------------------DYDHGYTGTGAIGYAFGNgLRTDIELGYMRNGIDKLSAGGVTTTDikGAVDAYTAMVNLWYDLDF-GIPLKHFIGVGAGVARIDANN---------------------------------------------------------------------
>RhiMethySRZTD1v2_1073278.scaffolds.fasta_scaffold3695917_1	50	0.268	3.785E-03	45	119	195	50	141	163
---------------------------------------------GGLASGLVVGYMTGGLRFEVEYLHRYMGDDTSPLGgttstaiegktsewstdvPPHEWIGDFSAHQVFANAYYDF-LNDTSWTPYAGVGVGWA---------------------------------------------------------------------------
>SRR4051794_5314688	50	0.250	3.785E-03	44	130	195	124	219	226
--------------------------------------------DRGFAGLASLGWGFGNgIRAEVEGNYRENDVNAIggfDLSPFVGIQGKQRSYGAMGNVFYDidlarFGVAGSQVTPYVGLGAGYVWTEWQGVRAQS----------------------------------------------------------------
>B5LNP0	50	0.250	3.785E-03	49	174	195	105	244	278
-------------------------------------------------FDGATGYAIGGARVEVEVGYKKFetlaesdykhveshnfvavgrDATLTPDNFFVMKIDSVKDISVMLNACYDVMHTDLPVSPYMCAGLGASFINI-------ADHVTSKLAYRGKVGVSYKLTPEISLIAGGFYHGIFDEQYAGIP--------------------
>SRR5580700_7339403	50	0.212	3.785E-03	79	170	195	4	129	382
-------------------------------------------------------------------------------GGTNAFSGERVTHSIMTNVIYDFTI-GWPVTPHIGFGIGAVDNVDSISLNPvtlnglgmttvsgpggvlgrigagtpfpnptlggtFLKGSNWNFGYQAIVGVRYDINPLLAFDLDYRYLATTSPTF------------------------
>3973|scaffold335335_2|+686|00	50	0.261	3.785E-03	81	168	195	185	268	418
---------------------------------------------------------------------------------PGTVTGTIQQMTYMVSGYVDL-LPGAIIVPYVGLGVGTAFIS---DGVGSCGMCSTQFAYQSTVGVGFNVNDNLRFDIETRYYGTTSP--------------------------
>Q84HV8	50	0.255	3.785E-03	90	182	195	750	837	867
------------------------------------------------------------------------------------------STSVMLNACYDLLTDGMGVVPYACAGIGGNFVSV------VDGHINPKFAYRVKAGLSYALTPEISAFAGAFYHKvLGDGDYDELPLSHISDYT------------
>SRR5919206_4445698	50	0.273	5.107E-03	51	120	195	20	89	99
---------------------------------------------------LNFGYALGNgLRVELEPGYRYNDVDTISGRSG---GGRIQTASIMANAIYDFDIRTPlvPLVPHIGAGIGYAR--------------------------------------------------------------------------
>ERR1700679_3213010	50	0.216	5.107E-03	46	120	195	16	98	99
----------------------------------------------GPAGLAGLGWGFcNGLRMEIEGSYRSNSVSGIStrrgnglLEPLSNVTGNAATDAVMANLAYDVPVHAFGLQPYVGAGVGYGW--------------------------------------------------------------------------
>SRR5215207_3373395	50	0.250	5.107E-03	93	170	195	4	95	110
---------------------------------------------------------------------------------------------FLVNAVFNIRTPWERVTPYVGFGIGTSYLSISGADslqsspleagvnhfNSIPNATGWGFTTQLKAGVRFALTERVWIFSEYRLLTVDSAAF------------------------
>ERR671920_264985	50	0.212	5.107E-03	44	119	195	17	115	117
--------------------------------------------DSDWAGFGRIGYRFNeNIRLELEGGYRPGDIESVRGSGPiqglctpgprrsaaaptcGPVNGELNASTLMLNALFDFDFDfglfGQKIVPFVGAGIGMA---------------------------------------------------------------------------
>SRR5215475_702436	50	0.275	5.107E-03	80	173	195	6	121	122
--------------------------------------------------------------------------------PLSGVDDSVKAYAVMANIAYDIPFRpfSLPIQPYVGAGLGLNKLDFGkggggglaifnvgngntvTSPVNVSFGSADAFAYQGMAGFSVPVSavPGLEATLEYRYFGTAQANIPVT---------------------
>SRR5580704_17187727	50	0.258	5.107E-03	58	150	195	4	123	125
----------------------------------------------------------NGLRIELEGSYGSSSVRDIETlrvngsrEPLSNPTGSLRTSAIMVNGAYDIPLTRlaAPFQPYIGAGLGCAWLDLGTAGGSEPavihlpenntymgpatisYGSGGAFAYQAIAGVSMPF--------------------------------------------
>MGYP001318591971	50	0.271	5.107E-03	47	119	195	53	132	150
-----------------------------------------------FAAGASIGFRpyysqsfLDNTRWELEYTYRAGDLDSVNNGAlNVGLDGSIDAHAFMANLYYDIA-TGTQFVPYLGGGIGFA---------------------------------------------------------------------------
>SRR3982751_5950035	50	0.313	5.107E-03	85	167	195	6	80	175
-------------------------------------------------------------------------------------DNSAHVFSGMINGLLDFG-GNGGIGGYIGVGGGYANFHA-------LNNSKDSFAYQALAGVYYPISDNIDIGLKAKYFATGN---------------------------
>SRR6516225_2332071	50	0.242	5.107E-03	90	169	195	27	132	346
------------------------------------------------------------------------------------------SHSLMTNVIYDFTV-GWPVSPHIGVGIGAVDVISSASTnaftlhnpigapivpatplsvapqtfgGTILHGSGWRFGYQAIAGFRYEFTPAVAFDLDYRYLGTTDQT-------------------------
>SRR6516225_9998120	49	0.240	6.889E-03	49	122	195	54	132	152
-------------------------------------------------FGAALGLHLtDNVRVEAELSYRKPTGSSIGFDSVGPSStglgGNLRTVLMMINGYYDIPYKIHGVQPFLGAGIGMADVR------------------------------------------------------------------------
>RifCSP16_1_1023843.scaffolds.fasta_scaffold690242_1	49	0.238	6.889E-03	54	156	195	106	235	236
------------------------------------------------------GLELPDWpvRTEIEFaGLRDFEYRTLVNPGTPPDIylTSSASWAMMVNGFVDVPTTvlerplawtfqtrkstirrvLGPITFYAGAGVGTAQVKLDAVTTAarQAKSDDFKFAWQVGTGFGYALTPFVTL--------------------------------------
>D1AUH6	49	0.255	6.889E-03	90	182	195	814	901	931
------------------------------------------------------------------------------------------STSVMLNACYDLLTDGIGVVPYACAGIGGNFISV------VDGHINPKFAYRVKAGLSYALTPEISAFAGAFYHKvLGDGDYDELPLSPIADYT------------
>SRR5690348_9804737	49	0.322	9.292E-03	47	125	195	0	94	101
-----------------------------------------------WVVSGAVGYGFaSGLRVEGEIGYRQVSLDKLAVNNdgglgaalglgslngvTTNVEGDETALSAMANAWYDI-KTGTAFTPYVGGGVGLARVSLNN---------------------------------------------------------------------
>12835|scaffold4776704_1|+2|11	49	0.259	9.292E-03	80	175	195	4	107	121
--------------------------------------------------------------------------------GNVSLKGSEQKFGPMVNVFYDFTMLTPVVTPYVGVGAGYQWgaenvkVVAPSGAFASARETEGAFAYQAIVGAALPISwvPGLAATAEYRFMGLMGRGFSGASG-------------------
>ERR1700722_14603433	49	0.252	9.292E-03	51	150	195	20	134	139
---------------------------------------------------GTVGYGLGNgFRVELEGDYRSNGFSSVSGNNrfgtsrSTGAAGSEQVFGPMVNLDYDFINLIPYVVPYVGVGLGYQRAYLHDFTVFGPSQGTTihsgdnrgSFAVQGILGAAYDV--------------------------------------------
>SRR3989338_462946	49	0.247	9.292E-03	90	165	195	14	109	141
------------------------------------------------------------------------------------------VYSLLANGTYDF-KNQYKWFPLFGAGVGVAWLNSDRAVTHNpldlhdpttplnqiapakqkgPSLTGTAFAWQLKAGLGYDVSDSKSITLQYRLFGT-----------------------------
>MGYP001148384674	49	0.246	9.292E-03	93	161	195	44	123	168
---------------------------------------------------------------------------------------------LMGNVYYDFH-NSSSFTPYVGGGYGVVRNKLEmrfsgtdvldhiEKTVFVPSQVNTGFVYQGNMGVTYEATENIKLDLAYK---------------------------------
>MGYP001216215440	49	0.255	9.292E-03	95	170	195	136	225	228
-----------------------------------------------------------------------------------------------VNGVVSLKNSLFGASPYIGGGIGAARISLHNVKSVQGSSDDsevphfnskqtdsaWTFAAQAKFGVRYQISESFHIFSEYRYVYVDSINY------------------------
>A0A0F3NMY2	49	0.222	9.292E-03	25	170	195	89	261	305
-------------------------GKALETATNFKGIYKPTYNNSLTGFSGLIGYSMNsGMRIEFEGSYedfelknpggytlkdgykyfvaaynlksgSSDEVDSGSKKYFIIKNSNIVVASTMINACYDFALDSlsnvREISPYLCAGVGGSFVKV-------FNSQHIKFAYQAKAGVSYFISPSVAIFADGYYEGILNNKF------------------------
>SRR5215472_13547866	49	0.244	1.253E-02	47	126	195	0	97	100
-----------------------------------------------WAGFVRLGYRFNaHMRAEVEGGYRHSSLRSVSgdnvnepvqglcnvnsvSPDCGHVGGHWNTWTAMVNGIYDIFPIYSRFTPFVGVGLGAAVIDQSNT--------------------------------------------------------------------
>ERR1700709_1688609	49	0.239	1.253E-02	86	163	195	1	96	102
--------------------------------------------------------------------------------------GDEYKYGAFVNALYDIPLQqfglDSPVIPYVGVGVGYLHNQFNNLHIANNTSTSTaifqrstansdNFAYQGIVGLSfpvYSLVPGLSFTAEYRFV-------------------------------
>SRR5690349_22580325	49	0.272	1.253E-02	108	162	195	31	85	106
------------------------------------------------------------------------------------------------------------IQPYIGAGVGVFFAHTDGGFGTRSDSDNAVPGFNGLAGIRYFITEHIAVFGEYKY--------------------------------
>SRR5919106_4864355	49	0.310	1.253E-02	45	117	195	20	92	107
---------------------------------------------DAFVFGGALGYRFPWVRLELNGSYRKFDTDKVKAQGqSVSGNGDATAVVGLFNVYLD-PDLGVPVHPYWGGGIG-----------------------------------------------------------------------------
>SRR3974390_740499	49	0.267	1.253E-02	87	164	195	22	107	108
---------------------------------------------------------------------------------------KLQADTYLANIYADLGVPGWPLTPFVGVGFGGVHKKLGSLVFSNPagafglvnGNDHDGFAWSATVGAGCEIIPHVGLELAYRYID------------------------------
>ERR1700704_1989455	49	0.245	1.253E-02	80	171	195	4	117	119
--------------------------------------------------------------------------------PMTSVEGDDQTYAVMTDVLYDIPIHpfGLAIQPYVGAGVGYAWLDLGNThgnepvryalpgnntavaPSLVSYGTAGAFAYQAMGGVSAPLSflPGLTATLEYRFFGTATADVP-----------------------
>ERR1700693_5267936	49	0.263	1.253E-02	108	174	195	0	71	124
------------------------------------------------------------------------------------------------------------FSPHVGGGVGAVALHDSVSVPmiglgQVTGVTDWEFGYQGIAGIRHDISPTLSLDIDYRYLATAGANFRTQP--------------------
>SRR5689334_344841	49	0.265	1.253E-02	87	162	195	4	85	132
---------------------------------------------------------------------------------------KLDVQFLLLNAFFDVD-TGTVISPYLGGGLGVARVTGTLVDTCACAGPDNTFptsviapAAQLGAGIRIALSDPVSLDLGYRY--------------------------------
>ERR1700712_2252337	49	0.238	1.253E-02	51	150	195	4	137	138
---------------------------------------------------ASLGWGFGNgLRLELEGNYRGNSKNQNGNTGqngnnagvtrngtvvfSNGTNGNEQKTGVMVNALYDFTDAFGKgITPYIGGGVGWNYARLSNVQVggiipaglanagspvlFRFNNGQNAFAYQAIVGTSYDI--------------------------------------------
>SRR5579872_1100614	49	0.311	1.253E-02	51	123	195	39	115	140
---------------------------------------------------GAIGWGFGNgLRVELEGDYRNNNFNKLNKQPTglsAAAGGREQLYGPMVNVAYDFYGLTPWVVPYIGAGVGYQWANL-----------------------------------------------------------------------
>SRR6266550_2073959	49	0.297	1.253E-02	88	161	195	16	82	150
----------------------------------------------------------------------------------------IENISVMANVYHHWKSDRFSFSPYVGVGVGATRMTM-------FEKSSIRPAGQLKAGLDYRINEDVNMHIGYR---------------------------------
>ERR1719183_1689596	49	0.236	1.253E-02	89	161	195	71	162	201
-----------------------------------------------------------------------------------------KSMGLMFNAYYDFN-NASEFTPYVMAGVGINRSSLELKTTANlttvdksgkdeaatqnlltlSSKNKTSFAYQVGVGSAYEMSKDIHLDVGYK---------------------------------
>MGYP001346704095	49	0.282	1.253E-02	89	172	195	123	206	231
-----------------------------------------------------------------------------------------QIDAYVLNIYKDFPIKNSPWTPYIGAGLGPANlSKTAAPSHLIEATSDNSFYKQAIAGVTYSY-KKYDLFGEISYGGVGKTTWNG----------------------
>MudIll2142460700_1097286.scaffolds.fasta_scaffold1322601_1	49	0.285	1.253E-02	93	169	195	168	234	261
---------------------------------------------------------------------------------------------YMVNTYYDF-TNSTPFTPYVGFGLGMADINA---------TKDKEFAYSAIAGAKYNFNPNFYLGMKGSLTRVNAPT-------------------------
>Q2GF65	49	0.273	1.253E-02	88	182	195	185	272	300
----------------------------------------------------------------------------------------LSIISIMVNGCYDFSSDNLSILPYVCGGIGVNAIEF-------FDALHVKFACQGKLGITYPLSSNVSLFAGGYYHQVMGNQFKNLNVQHVAELN------------
>SRR3546814_17118222	48	0.328	1.689E-02	87	162	195	0	72	99
---------------------------------------------------------------------------------------KLRQLAVMANVTYDIPLGGNTFKPYVGVGLGAVGSHLK---ALGEDDGSVRFALQPRAGAAVTVPQAIDLPADYTY--------------------------------
>SRR3978361_649775	48	0.192	1.689E-02	58	139	195	0	102	103
----------------------------------------------------------PHLRLELEGGYRAGDLNSVSDGttallctpgapisPCGRPDGSVTAWTLMTNVLFDLA-PDGPVNPFVGGGLGVNHVKVSangllntggAPQTLTVDDSDTKFA-------------------------------------------------------
>SRR5262249_35099153	48	0.317	1.689E-02	115	174	195	1	63	121
-------------------------------------------------------------------------------------------------------------------GIGGADATGTIKTGAFgtlSKASDFVFAYQVLAGVRYMINPQFALDVDYRYRGTDDVTFTTTP--------------------
>SRR5512135_1793589	48	0.296	1.689E-02	101	163	195	68	131	133
-----------------------------------------------------------------------------------------------------FLLFRDPVQPYVLAGAGYYYVRtAGLGSSTAGGRTESRFGFHAGAGVDVRVAPKASLFADARYV-------------------------------
>SRR5208282_220635	48	0.264	1.689E-02	5	120	195	32	134	137
-----GFYISGEAGATYQ----------TTQQLSGNGVTANTQPDIGLAVLGAFGYRfWDDFRIEEEPGYRRASISKI---NGASASGSLTAASMMSNLVYDIPL-GLPVVPFIGAGIGFAY--------------------------------------------------------------------------
>SRR5260221_3612597	48	0.239	1.689E-02	26	146	195	2	139	140
--------------------------ATDGDNTTSSSIDYSQTYNDGFAAAVFMGWVLDeNFRLELEAGYRNTDLntvhvtkddfsDPADVPGSAAVGGSAQVGAMMTNLYYDIHfLPDIGVLPWIGAGIGGGHIYYSLKRPTPDllhtYDVTLAFASPAIAGV------------------------------------------------
>12287|scaffold232836_1|-2|11	48	0.285	1.689E-02	50	125	195	71	144	156
--------------------------------------------------GFAVGFRFDaPYRIDVEYQRRSNDLKVPSVN--PLVSSSLKASTYMANVWRDFA-PWHGMRPYVGIGIGGGKLELDD---------------------------------------------------------------------
>APLak6261683748_1056154.scaffolds.fasta_scaffold28187_2	48	0.188	1.689E-02	85	171	195	3	123	164
-------------------------------------------------------------------------------------SGNRTSHALMTNFIYDFTV-GWPVSPHLGFGVGAVDIIDSVTLNPFttspgtalafrtpgntpngptfanlgpgvpiggtlLKGSGWQFGYQAIAGIRYDISPLIAFDLDYRYLATTDPTFN-----------------------
>A0A0C7D6Y4	48	0.250	1.689E-02	88	167	195	176	248	291
----------------------------------------------------------------------------------------ISIASVMLNGCYDFSFNNVKISPYVCAGIGGDFITL-------FETMHIKFAYQGKFGISYLISPSVSIFASGHYHKVAD---------------------------
>MGYP001385849651	48	0.377	1.689E-02	108	160	195	0	49	314
------------------------------------------------------------------------------------------------------------FHPYIGVGVGAAQLEADLIDGFNLDD-DTVFAYQAGAGIAFDITDR--LRPEY----------------------------------
>SRR4029078_9488928	48	0.301	2.277E-02	46	122	195	16	97	105
----------------------------------------------GMIIGGAIGtWLSDDLRVELEVAYSDNRVEkihytSSQVEGDYDATGYFRNLTFMGNLWYDVPLSDT-IPPYVGGGAGVAFID------------------------------------------------------------------------
>SRR5687767_4768047	48	0.261	2.277E-02	113	177	195	23	83	108
-----------------------------------------------------------------------------------------------------------------GKGAGVA----PEPDTIDGSDSGAVFAWQVFGGLKYEINPNMSLGLGYKYLHADSAHWRAEDVDF-----------------
>SRR5213075_2576161	48	0.275	2.277E-02	51	125	195	34	112	120
---------------------------------------------------GALGYKLSVFRIEAEVQHVSNGADANETSGTalagvVRTTGSVKETSGFGNAYFDFP-SFFGLAPYVGAGLGYAKVDLEN---------------------------------------------------------------------
>ERR1700712_5740529	48	0.239	2.277E-02	45	123	195	28	119	140
---------------------------------------------SGYVGLGSVGWGLGNgLRLELEGNYRNNDRNQNGNGPISSTgslstrvnvtkSGGEQKYGAMLNAFYDFTNAFGPgITPYIGAGVGYQRVQF-----------------------------------------------------------------------
>MGYP001095042106	48	0.252	2.277E-02	49	163	195	28	185	201
-------------------------------------------------GGGALGYRIQHFRVEGEAFFNYISSGTLTLNGCTLESpavttptgicdvnvppnglakrkeagfnGSNTAVYGLVNVYYDFfsADPENTLVPYIGVGIGGAklkksvnfiatvfKTDTTPAPSIGGSVSANSPAAQAIIGVGFFLDDYAWASMDYRYL-------------------------------
>MGYP001222900277	48	0.265	3.068E-02	88	156	195	0	78	79
----------------------------------------------------------------------------------------MSSYALMANLLRDFGSETSAVSPYVGVGVGLARLKAQyvghnpaaafGWTTLTVNDDAYQFAYQGIAGVAIELTEGVAL--------------------------------------
>SRR5258706_10755676	48	0.252	3.068E-02	110	182	195	1	83	105
--------------------------------------------------------------------------------------------------------------PYAGVGAGgeVSIINFNNTSvnvngvthNIDGSDATVRFAWQGFGGIRYKFNERMSLGAGYKYYRVDTASWDLNDLNAGAKLN------------
>SRR5439155_26145394	48	0.252	3.068E-02	103	163	195	5	79	107
-------------------------------------------------------------------------------------------------------IPDGTIDPFIGGGLGLNHVKVLtngrlvgpggaaivPAQNLSIDDSDTKFAWQGIAGVSFVASERLNIDLTYRYL-------------------------------
>SRR5919202_6106083	48	0.265	3.068E-02	79	156	195	20	102	108
-------------------------------------------------------------------------------GTPASLGGSEEKWGPMANVLFDLDVGSPYVFPYIGAGVGYQWVQehgafLSALGRTSVSDREGSFAYQAIAGLSLPIPPVVGL--------------------------------------
>SRR5207248_2260104	48	0.220	3.068E-02	106	162	195	96	154	156
----------------------------------------------------------------------------------------------------------GRLQPYLGAGIGAVipHVESTIGPVRFEQYQLHGPGFQGFAGVNFDLSRHWSLFGEYKF--------------------------------
>GraSoiStandDraft_50_1057286.scaffolds.fasta_scaffold1549671_1	48	0.302	3.068E-02	134	176	195	41	83	199
--------------------------------------------------------------------------------------------------------------------------------------SGWVFGYQAIGGIRYDFSPTVSFDLDYRYLGTTDPTFNNTGRN------------------
>MGYP000040927450	48	0.320	3.068E-02	46	117	195	55	129	566
----------------------------------------------GFTGGLGLGYNISDiIRADITVQYSKLMNKRNKIPGSDVYGPSmgVSSFSSMVNVYYNFILGDSKFTPFITAGIG-----------------------------------------------------------------------------
>3300021419.a:Ga0213833_1001982_11	48	0.320	3.068E-02	46	117	195	55	129	602
----------------------------------------------GFTGGLGLGYNISDiIRADITVQYSKLMNKRNKIPGSDVYGPSmgVSSFSSMVNVYYNFILGDSKFTPFITAGIG-----------------------------------------------------------------------------
>MGYP001319149040	47	0.256	4.133E-02	106	171	195	35	108	110
----------------------------------------------------------------------------------------------------------GHVQPYIGAGIGYAWIDWHNVRYTGPagalsvSDQDGQFAYQAMMGAAFPITavPGLAVVAEFRFFGTLSPSYN-----------------------
>SRR5689334_14089051	47	0.264	4.133E-02	89	162	195	30	115	116
-----------------------------------------------------------------------------------------DVVDLDANLYADLG-TIMGITPYVGAGIGASHISYEavaasfcsggaciEATTDIAGQDGWRTSYSLMAGAAYALSGTISVDAGYRY--------------------------------
>SRR3954447_7904611	47	0.202	4.133E-02	110	183	195	1	94	118
--------------------------------------------------------------------------------------------------------------PYIGAGIGAAILRDGWSAGPFTgavrvgnqvitgaqvsgtwaSSTTTQFPYQGIAGIRYNINPSLAFDIDYRYFATTEPTFKTVPEKLSAKYRS-----------
>SRR5208282_5497087	47	0.223	4.133E-02	60	126	195	17	92	120
------------------------------------------------------------LRVEIEGSYRSNDVGSIGTRrvngavlPLTNVGGDVGTEAVMGNVLYDLPVHglGLPVQPYIGAGAGYEWSQFNAS--------------------------------------------------------------------
>SRR5580704_6313291	47	0.310	4.133E-02	92	162	195	1	73	120
--------------------------------------------------------------------------------------------SGMVNFTYDWKFADD-WGLEFGGGVGLADVNEYINQLPFGKtiaGGTLAFQWQAIGGINYAIADDVDLFVDYRY--------------------------------
>SRR3954464_11374779	47	0.311	4.133E-02	51	124	195	30	106	133
---------------------------------------------------LSLGYALPNgIRLEVEGDYRRNSIsHALDFGFPAGAGGREIKYGPMFNVLYDVtNVLALPFNPYIGVGVGYQWAHLS----------------------------------------------------------------------
>SRR6185312_9569424	47	0.293	4.133E-02	45	117	195	67	135	137
---------------------------------------------DSPVFGGGIGWRFNPWlRTDATFDYRSDGKDNIAGG------ARFTSWSAMLNGYIDFNLPiIRPLIPYIGGGVG-----------------------------------------------------------------------------
>SRR5437016_406994	47	0.260	4.133E-02	107	173	195	62	134	143
-----------------------------------------------------------------------------------------------------------NLHPYIGAGVGAAtvfgeiELSSSINGTFKDDGTDTVLTYYAKAGLTYSLTDNIEVGVQYRFWGISGFTIKDT---------------------
>SRR5207302_1891503	47	0.256	4.133E-02	53	123	195	2	78	161
-----------------------------------------------------AGYDFGIVRLEGELSYKHAGVDGVNSAPaispvgnGNLTGGRVNVFSGMVNALLDFG-NDNGLSGYVGGGLGWASIDL-----------------------------------------------------------------------
>ERR1700722_9998172	47	0.260	5.567E-02	104	166	195	0	72	104
--------------------------------------------------------------------------------------------------------PGFAINPFINGGIGVAFNKVDNfhsvqaqtgtAFALMSSNTQSSFAYQLGAGLDIKTCKRISLGVGYRYLDAG----------------------------
>ERR1700678_3250947	47	0.244	5.567E-02	95	181	195	1	98	106
-----------------------------------------------------------------------------------------------VNGILRFKFGGdgfmSKLTPYVGVGVGAeyltAHTDLNLAGgghPGDVGDDDVAFAAQGLVGLDYASCNHISLFTEYKFIDAIGSSFTSNTSAGQYRF-------------
>SRR5690348_3921276	47	0.227	5.567E-02	86	162	195	29	116	117
--------------------------------------------------------------------------------------GGHSQYSAMVNGFYDLPIApfWGRVTPYVGAGLGAVVLDGQLANFSNASgtsrfteggTTTTRAALMAEVGLTVAIDPKWAIVPAYRF--------------------------------
>SRR5271168_779632	46	0.343	7.497E-02	94	150	195	0	62	99
----------------------------------------------------------------------------------------------LANLYYDFN-RGGRFVPYIGGGVGYAHNETSSGTFADcgctstfGGKSTDNFAAAATAGVSWRL--------------------------------------------
>ERR1017187_9709683	46	0.227	7.497E-02	108	171	195	3	81	103
------------------------------------------------------------------------------------------------------------FTPYIGAGIGGEYLSLTNvkaggsystqgpsgsAGSNLQDEDDVVFAAQALAGFDIEIARHWDIFTEYKYTVGFNPDFN-----------------------
>SRR6185369_1274602	46	0.242	7.497E-02	134	192	195	8	73	108
--------------------------------------------------------------------------------------------------------------------------------------DDTAFAWQVLAGASFDITERLSADLTYRWLGGSDVSYDTNDignafplENIRGQYRDQSLTFGVRY--
>SRR2546430_2213373	46	0.275	7.497E-02	51	125	195	63	141	153
---------------------------------------------------GALGYKLSVFRIEAEVQHLNNGTEANETSGTllvgvVRTTGSVKETSGFANAYVDLP-SFFGLAPYIGAGLGYAKVDLEN---------------------------------------------------------------------
>NGEPerStandDraft_13_1074530.scaffolds.fasta_scaffold238539_1	46	0.378	7.497E-02	134	170	195	0	36	158
--------------------------------------------------------------------------------------------------------------------------------------SDVVFAYQAIAGIRYPMTPNLALDLDYRYRGSGDVSY------------------------
>SRR6516165_7317401	46	0.212	7.497E-02	58	165	195	0	140	165
----------------------------------------------------------NGLRTEIEGNYRHNEggytggTFFGAFGTAIGGGSTEQKYGALVNVLYDFNNVSPWVVPYLGVGIGYeainerwnAHNNLTISTTriappavtsilpgglsASGQGTEGSFAYQAIVGAAFPlrsIAPGLAFTAEYRFLGT-----------------------------
>SRR3954447_8962324	46	0.353	7.497E-02	104	168	195	36	97	246
--------------------------------------------------------------------------------------------------------PGGVIVPYIGAGAGVAVVRTAALGAVNESA---RFAYQAILGVGYNIDPQFRVNLDARYYGTTSP--------------------------
>SRR5579885_3106736	46	0.329	1.009E-01	89	165	195	16	97	100
-----------------------------------------------------------------------------------------QTYGGFVNALYDFDIGSKYIFPYVGVGVGGVMQDVSkgvTATGVGFSGNKPDFAGQAIVGAAFPVAalPGLSATVEYRFMAT-----------------------------
>SRR5260221_11547117	46	0.333	1.009E-01	86	158	195	26	105	107
--------------------------------------------------------------------------------------GSLETWAVLANLYVDFPI-SSLLTPYVGFGVGVARNDLHrikyaisgTPVATESGNGNTHFPWQATAGLAGAITEPIKADA------------------------------------
>MGYP000038210841	46	0.327	1.009E-01	136	190	195	56	110	115
----------------------------------------------------------------------------------------------------------------------------------------TVFSYQGGVGLHFDYTENTSLGLGYRFFGSSGAKFDDGTDKVEAKYSSHIISVGL----
>SRR5947207_10862411	46	0.294	1.009E-01	80	163	195	17	99	136
--------------------------------------------------------------------------------PSASASLKLDTNAAMFNVAWRPQVQL--FHPFIGAGVGAAFTDLSASSlGFSASNSQTALAGQAFFGFDYDIAPNIYAGLTGRFF-------------------------------
>SRR5690606_37423142	46	0.224	1.009E-01	88	171	195	44	141	158
----------------------------------------------------------------------------------------MSRTVFLANAILNFNNPRFVVHPYIGFGIAGAVLRISVRDATQLSpaeaginhynaesnDGTSTFAGQVKLGLGYDINKYVTIFADYRWLYLASTRFD-----------------------
>MGYP000429164707	46	0.289	1.009E-01	90	158	195	0	61	201
------------------------------------------------------------------------------------------QLNAMVNLLYDF-MPTSVITPYLGVGAGIAFVDSNSSLG------STQFAYQAMLGLAYNVDESLRFFV------------------------------------
>MGYP000706403100	46	0.378	1.359E-01	133	169	195	6	42	44
-------------------------------------------------------------------------------------------------------------------------------------DTRWNFAWALMAGVGYAVAPNLKLELGYRYLNLGEAK-------------------------
>MGYP000718533418	46	0.351	1.359E-01	134	170	195	30	66	80
--------------------------------------------------------------------------------------------------------------------------------------SDNPFAWQVMAGIGWDLTERLTLDTEYRYFSAGGTDF------------------------
>SRR3546814_12185845	46	0.311	1.359E-01	106	163	195	4	64	99
----------------------------------------------------------------------------------------------------------SSLRPYIGGGAGAARVAFHGARYDShemNDRFETLFAWQAGAGFAFHFTKQVPASLDYRFL-------------------------------
>SRR5258708_20486534	46	0.264	1.359E-01	95	178	195	13	99	100
-----------------------------------------------------------------------------------------------VNGLFDFDVGAEFVYPYVGIGIGYEQTKLKgLLNGVSASADQGSVAGQAILGVSFPIPdvPGLSVTAEYRFMATFDDSEKFTNDTGS----------------
>SRR6185369_1081564	46	0.283	1.359E-01	95	161	195	1	73	102
-----------------------------------------------------------------------------------------------ANAYYDLP-SYYGLSAYVGAGAGLARVDLNNlsvfqgaTNVVSFSGKQNAFAWQLMAGAQFHLFGAATLNAGYR---------------------------------
>18603|scaffold7364065_1|+1|11	46	0.252	1.359E-01	89	154	195	26	107	109
-----------------------------------------------------------------------------------------TEWVFLANAHVDLG-TWWNVTPFVGGGVGFAHIRLNgftdfaiaalgpgggllNANNSAPDGKDTNFAWAIHAGLAYNVTPGF----------------------------------------
>SRR3712207_1345497	46	0.206	1.359E-01	94	170	195	2	98	126
----------------------------------------------------------------------------------------------LLDLDFDFGLFGQNIVPFIGVGVGAAEVQNKvfgqisnlaapgavvppptaPWQNLVIDDIERTWAAQAILGLAFQLSPNFSVDLTGRYLRTGDLEF------------------------
>SRR5215472_5416854	46	0.228	1.359E-01	90	164	195	10	101	130
------------------------------------------------------------------------------------------SNAFMANIYAEIPIREPSVVPFIGGGVGWAQIRTSsfaaagmsavnplsispATNTTLPLRNEGNVAWQTMAGIGFRLVEGVKVDLYYRFFD------------------------------
>SRR4051812_3493358	46	0.196	1.359E-01	83	166	195	11	122	131
-----------------------------------------------------------------------------------PYNGQRNSLALMTNLIYNFSLPDlrlfdialPPMSLHAGVGIGAVRVTDELSVNPSvaptllggrgaaafgaghccLQGSTWEFGYQGIAGFRFAVTPNLLIDIDYRYVGTP----------------------------
>15626|Ga0326726_10028572_2|+616|00	46	0.297	1.359E-01	111	193	195	129	205	208
---------------------------------------------------------------------------------------------------------------YLLGGVGAHRLTLsETSQGVTVDSSETKFAWNAGGGLSFPVA-GVKAFLEARYFNV------ETSFDASGKLPYVAVMAGVRFG-
>O1105metagenome_2_1110794.scaffolds.fasta_scaffold16421_1	46	0.238	1.359E-01	93	161	195	113	195	242
---------------------------------------------------------------------------------------------LMANAYYDLN-NASEFTPYVMAGVGINRGSLEAKVSGYETGTSgplkpasetiksknlTSFAYQVGVGVGYEVVKDITLDVGYK---------------------------------
>A0A0W0VLE9	46	0.278	1.359E-01	108	169	195	148	226	263
------------------------------------------------------------------------------------------------------------FTPFIGGGVGYAYNEVRDfhtvarlvaagvpigsTTSIGNPASRNSFAWQASAGVNFRPqQSHFSVDAGYRYYDGGKFN-------------------------
>SRR5262245_10294878	45	0.282	1.828E-01	50	130	195	0	90	100
--------------------------------------------------GLGIGYQFNEWlRVDLTGEYRgesefhGLDWIDTTAGGSPNVINDFdtdkSEWTFLANVYWDI-TTWNSITPFIGFGLGASYNKIHDLTDLN----------------------------------------------------------------
>ERR1044071_4163948	45	0.275	1.828E-01	51	125	195	14	92	112
---------------------------------------------------GALGYKLSLFRLEAELQRISMGTAADPaagalLAGTSQTVGKVKETSGFANVYVDFP-SFFGLAPYVGAGLGYARVNADN---------------------------------------------------------------------
>MGYP001330187809	45	0.272	1.828E-01	136	190	195	69	123	128
----------------------------------------------------------------------------------------------------------------------------------------TVFSYQGGVGLHFDYKENTSLGLGYRFFGSSDAKFDDGTRKVEAEYSSHIISVGL----
>SRR5262249_4014283	45	0.261	1.828E-01	93	161	195	53	136	144
---------------------------------------------------------------------------------------------FLTNAVLNVNLPNQSlFHPYVGVGIGSAVISITNANALQvappepginhynskTNDTDSTFAAQIKAGLDFDFTKNISVFAEYR---------------------------------
>MGYP001438279411	45	0.202	1.828E-01	83	156	195	76	168	169
-----------------------------------------------------------------------------------PLGSEVSTVSVMANGYVDLG-TYVGFTPYAGAGIGYSYVSwgdlndttycvdglaacaspLSVGGTSHGGDAGWRLTYALMAGVAYDVSRNFKI--------------------------------------
>MGYP000443885089	45	0.319	1.828E-01	50	120	195	12	82	220
--------------------------------------------------GIAAGKDLsNMFALEAEVAYRHNNYDAAAAFGGASSEEDLNALSMMANGILTVP-TDFAISPYIGVGLGAAR--------------------------------------------------------------------------
>F8QPK0	45	0.261	1.828E-01	88	174	195	288	369	406
----------------------------------------------------------------------------------------VSTTSVMLNGCYDLQSEGFSIVPYACLGVGANFV------GIVDGHVTPKLAYKVKAGLSYELSPEISMFAGGFYHRvLGEGEYDDLP--------------------
>SRR5687768_15319097	45	0.289	2.460E-01	86	151	195	5	80	98
--------------------------------------------------------------------------------------GSANTYAVMANLFYDIEPLrvrvGVPVTPYIGLGAGYAWSEYneiimrNGVGGAGTYGVDGRFAYQAIAGLSWDLS-------------------------------------------
>SRR3546814_17003818	45	0.315	2.460E-01	87	162	195	9	81	99
---------------------------------------------------------------------------------------KLRQLAVMANVTYDIPLGGNTFKPYVGVGLGAVGSHLK---ALGEDDGSGRFEGQLPAGATVKVTEGMDPSGRARW--------------------------------
>SRR4029078_760826	45	0.318	2.460E-01	81	160	195	27	116	117
---------------------------------------------------------------------------------TVDDKTRFMSTILLWNAYYDI-RTGTAFTPYIGGGAGFAVNQLtrssnladtgpSAPFHVSDRTTRVNFAGAAMAGVTYDVNSLISLDVGY----------------------------------
>ERR1700722_17082522	45	0.250	2.460E-01	111	192	195	0	107	120
---------------------------------------------------------------------------------------------------------------FIGAGVGAAQMQTDLTGQLSgvpagfapvenahFDDNKTSFAYQGLAGVSWKVSQHVSVDLTGRYFAATRVIAPAGTNDpvnqsaavvplgtFKGEYQDQSVAIGFRY--
>SRR5580698_1648218	45	0.238	2.460E-01	35	123	195	11	122	127
-----------------------------------PPANLDVFTKWDFAAFARIGYKInPHVRVELESGYQPAGLRSvleahfagrpvgsiesvcnffsvPNGAVCPSPAGSMDAWTAMGNVLIDL-FPDSKIDPYVGAGVGAAHVQL-----------------------------------------------------------------------
>SRR5687767_14138956	45	0.307	2.460E-01	98	162	195	70	132	149
--------------------------------------------------------------------------------------------------RYSGDQEFCPIQPYVGVGLGVFFARAKDRDGSSSDNG--VPGLNVLAGIRYFVTERMAVFGEYKY--------------------------------
>MGYP001148972335	45	0.279	2.460E-01	102	162	195	2	69	168
------------------------------------------------------------------------------------------------------PAPSSRFSPYLGGGAAYldqASLRTPSNNGIPSTTVDWdavnRVAYLAEAGIEYAMTPRVSLAVDSRY--------------------------------
>MGYP000715314410	45	0.271	2.460E-01	106	173	195	135	215	232
----------------------------------------------------------------------------------------------------------GKFHPYLGGGVGLANTKVNATfgatltvggstyaLAGTSDSSDTSLAGQFFVGADYDLTDKVYVGAKVRYFMTDATLFGAN---------------------
>LauGreDrversion2_6_1035139.scaffolds.fasta_scaffold948105_1	45	0.250	2.460E-01	93	161	195	120	202	253
---------------------------------------------------------------------------------------------LMANAYYDLN-NASEFTPYVMAGVGINRGSLEakvsgyeagtadalkAASETIKSKNLTSFAYQVGVGVGYEVVKDITLDVGYK---------------------------------
>SRR6185295_488375	44	0.245	3.308E-01	66	156	195	2	106	110
------------------------------------------------------------------FGFTLADPTAPPNQGFSVYTGSHSAAVGLLNAYYDIG-DFWGVMPFIGAGAGFAYHQItgfhDMGTGANCSDtgcgfgiaepqSNTSFAWAVHAGLDYEVNQNLKL--------------------------------------
>MGYP001287916060	44	0.250	3.308E-01	90	194	195	1	134	136
------------------------------------------------------------------------------------------STALLFNVYADLARGD-PLTPYIGGGVGLAYTKAERShqteeylcetavdpmcqgrtersgYRLVDNSHSVGLAAAAMVGFVYDMTTSTKLDVGYRYLYIAGSKANLAFDDGvksvldVGAQHQHQIRAGVRFDI
>SRR3990172_12456192	44	0.236	3.308E-01	93	164	195	42	133	136
---------------------------------------------------------------------------------------------FMLNGYYDL-TEFGPFKPYIGAGIGFGITDLERKNETSIATSGpggaadviqlsssssrdrqqvTQTALAATVGFSYQLTDITELDFGYRFLW------------------------------
>SRR5688572_2287201	44	0.291	3.308E-01	92	169	195	64	141	151
--------------------------------------------------------------------------------------------PATLNYKLDYQI-GGRFSLYAGLGAGAVWVgDTTYGFAGSREEDSVEFMAQAFAGIGYELSSSFQLYAGNRYIWVDDSD-------------------------
>MGYP000292513488	44	0.263	3.308E-01	88	162	195	99	174	201
----------------------------------------------------------------------------------------LNVVPLLANVRYQFTKGDAAVLPYVGLGIGTNWAETRLEiGDWVAEEKGWQFAVAPEIGLIVPFSDHVGMHVGAQY--------------------------------
>MGYP001275782791	44	0.254	3.308E-01	46	101	195	23	81	222
----------------------------------------------GWAGVLSVGYGFGNgLRLEIEGNYRQNDVDSISTNAGnlPRTTGTVRSYGAMANVLYDF---------------------------------------------------------------------------------------------
>MGYP000187343986	44	0.207	3.308E-01	108	173	195	123	199	227
------------------------------------------------------------------------------------------------------------LHPYVSGEIGAAFNQASgyretplevgaIPTPPFSNHSQTSFAWGVGVGVDYNLNQQIRLGVGYQFADLGSASLGQT---------------------
>SRR5438270_9496679	44	0.258	4.449E-01	94	166	195	0	92	102
----------------------------------------------------------------------------------------------MTNVIYTYALPDirlfnfaLPWGLHAGVGVGPLYVIDRMSLNPNyfgpapfgpggccLHGSSWNFGYQGIAGVRFEITPNVLLDIDYRYVGMP----------------------------
>MGYP000988905414	44	0.305	4.449E-01	104	161	195	0	58	105
--------------------------------------------------------------------------------------------------------NGSAFTPYIGAGAGIAVVSHAFDLGIISGSSGNiVPAAQVGAGLRFDLNDSSFLDLGYR---------------------------------
>SRR6516165_1361977	44	0.246	4.449E-01	91	158	195	33	108	109
-------------------------------------------------------------------------------------------WATLANAYIDIP-TGYPVTPYVGGGVGVSHVNENGSAIYPNfaaldwsvaGKSVSRFGWALMSGVAVDVAPHTQMDL------------------------------------
>SRR4029453_5169552	44	0.333	4.449E-01	107	177	195	7	78	111
-----------------------------------------------------------------------------------------------------------PLTIYLGAGAGLGNTDLAVSTGlLEGSNEKQGLAGQGLAGIGYDLSDRVKLSLGWRYVDLDSVKAQLFDQAG-----------------
>MGYP001243869914	44	0.272	4.449E-01	87	170	195	2	87	117
---------------------------------------------------------------------------------------KVSVTYGAVNAYYDISLTDS-FGAYVGAGLGFGadklEASNKTFNTAGEDASKTGFLYQAMVGLTMPVS-VVSVGVDARYISFASRDF------------------------
>ERR1712196_514846	44	0.223	4.449E-01	109	176	195	0	84	119
-------------------------------------------------------------------------------------------------------------TPYVMAGVGVTRgslemkisgyekgnngADLKTVTETAKSKNSTRFAYQVGAGFGYEMSKDIFLDVGYRMTgHTGSYEFKKSDGN------------------
>ERR1700761_6625974	44	0.237	4.449E-01	93	164	195	13	91	121
---------------------------------------------------------------------------------------------FFINGIVRL-KNNSPVTPYFGIGAGLQYFTYHNDisapsegaRAPGLNGNSLDFAAQALAGFDYDIAPHFTIFTEYKFID------------------------------
>MGYP000336052725	44	0.340	4.449E-01	141	190	195	76	125	130
---------------------------------------------------------------------------------------------------------------------------------------------QGGMGLSYDYTENTSLGLGYRFFGSSDAKFDDGARKVEAEYSSHIISVGL----
>SRR6185312_299470	44	0.234	4.449E-01	87	170	195	26	122	131
---------------------------------------------------------------------------------------KMKRSAFLANLVVNLN-PCLVVQPYVGVGIGGALVDISGADATQvrppepgvnhynskNSDMAPTFAGQIKAGFIYDFNQYVSVFAEYRWLYLGSTHF------------------------
>SRR5688572_26051851	44	0.235	4.449E-01	41	148	195	17	156	158
-----------------------------------------KYNPVGGGGGLLLGYRIKQFRIEGEFLYNRISYDTLTVGSCVLQSPNVTTpvgfcpqdhfqsdalgfngstagMYALANGYYDFVTygSDQSLVPYIGLGIGGAqiknqqnFVNTNTLASRGRTSTASSTAAQGIIGLSY----------------------------------------------
>SRR5260221_11421080	44	0.237	4.449E-01	53	161	195	5	138	158
-----------------------------------------------------LGYQLDvGSRIEIEAAHTshnfvsstvngSNSIPPAVVNVVNTIGGDVDVTSAGVNVYYDIPLSN-RWTLSLGAGYGVGYSNLHSVATITSTasgktttqggdlalGSKAGLESQLIVGASYSMTPNIDLFADFR---------------------------------
>MGYP000294680298	44	0.279	4.449E-01	106	163	195	48	115	187
----------------------------------------------------------------------------------------------------------GPFTPYIGLGAGYLVTGFNDVNGRPGdgnlrlraDDTGGAFAFQGMAGIGFAIDqvPGLSLTAEYRYL-------------------------------
>MGYP001440872107	44	0.333	4.449E-01	86	163	195	111	192	210
--------------------------------------------------------------------------------------GSLTSINAMVNLIARYP--GEIIQPYIGVGGGLSagvlrDVNIQGGPFVLSGSSGSaAFGYQFLAGVRALVTKRVFLFGEYKYF-------------------------------
>MGYP000902477918	44	0.303	5.982E-01	110	164	195	0	55	76
--------------------------------------------------------------------------------------------------------------PFIGMGAGYSIQQIGLSDQDFDFQHDKRgFAWQALGGVSVRLCPRIIMNFQYRYFR------------------------------
>SRR5437588_1909001	44	0.257	5.982E-01	60	145	195	1	97	102
------------------------------------------------------------IRLEVEGDYRNNSfSHARDFGFAAGVGGKEIKYGAMFNVLYDVtNLLALPFNPYVGVGVGYQWAHLSkfhtqgtetGFPSLTSDDRRGAIAYQFILG-------------------------------------------------
>5473|scaffold_782876_c1_1|-3|10	44	0.262	5.982E-01	101	167	195	16	95	110
-----------------------------------------------------------------------------------------------------FGVALPPISPHAGLGVGAVNIvdslalNSDARAGLGLDaascclhGNIWEFAYQGIAGVRFEITPNLLLDIDYRYLGTPS---------------------------
>ERR1700679_2026002	44	0.278	5.982E-01	51	126	195	32	109	112
---------------------------------------------------AGVGYGFGDgFRVQLDGNFYRNtfNKNDSNFAGQGGATGGMKTYGPMVNVLYDINV-GLPIFPYVGAGVGYQWVKLNSD--------------------------------------------------------------------
>MGYP000131287380	44	0.340	5.982E-01	104	149	195	17	66	120
--------------------------------------------------------------------------------------------------------TGTAFTPYVGLGVGYARVSADgisaTGLGFTNGDDDNKFAYQAIAGVAYQ---------------------------------------------
>21995|scaffold3574716_1|-3|11	44	0.295	5.982E-01	79	122	195	6	48	121
-------------------------------------------------------------------------------PTCGPVDGELKASTLMANVIYDF-MPDSSWRPFIGAGLGTAWVH------------------------------------------------------------------------
>SRR6202035_2359676	44	0.264	5.982E-01	77	165	195	4	105	131
-----------------------------------------------------------------------------SSNSNTAISGAEQKYGGMFNVLYDFVGMVPVVQPYIGAGVGYQWAQArsisfspvfarTSASALSDTSTQGSFAYQAILGGSIPIPsvPGLAVTADYRFMGL-----------------------------
>SRR5579862_4849411	44	0.293	5.982E-01	45	118	195	46	116	141
---------------------------------------------GGYVAGGAIGYDTGyGLRVELNSLFQHNDLSKL---DTTATKGHISSTGLMVNITYEV-FPDEHFTPYFGVGGGV----------------------------------------------------------------------------
>SRR5207248_2450849	44	0.202	5.982E-01	110	168	195	2	70	150
--------------------------------------------------------------------------------------------------------------PYVGLGAGYGWTRLnkvyaagtNFPFSLRTNDTEGNFAWQVIGGLSFPIPnvPGLSITAEYRFSSIIGP--------------------------
>SRR5471032_797988	44	0.189	5.982E-01	93	162	195	76	154	155
---------------------------------------------------------------------------------------------LTADAFYRFFLGEpgkgfiSRFQPYLGAGAGITIPHVEVELAGQPRFEEYQFgglGMQGIAGLSFDITKHIQLFTEYKF--------------------------------
>SRR5215204_3628838	44	0.280	5.982E-01	86	152	195	29	109	218
--------------------------------------------------------------------------------------GDFTSAVFLLNGYVDFG-TWYGITPFIGAGAGFARNMLSgfsetslttiggvttPSGGWIGDNDKTHFAWALYAGLGYAVTP------------------------------------------
>SRR5271165_3629392	43	0.247	8.040E-01	91	168	195	13	100	111
-------------------------------------------------------------------------------------------YGGMANVLYDVDL-GLPVSPYVGIGAGGQELDHSHFNQSTVSfifphelGSETvgAFAYQGIAGVAVPVPfvQGLSFTAEYRFLGLLDP--------------------------
>MGYP001349598482	43	0.255	8.040E-01	93	165	195	5	90	112
---------------------------------------------------------------------------------------------VLANAVLTVQTPWpSRIFPYLGVGAGVARLSIQGANSTNPSEPGinhfdswpdefaTAFAMQFKAGLKGEVAKNLLLFAEYRHLSI-----------------------------
>SRR5574341_107146	43	0.252	8.040E-01	93	161	195	49	130	131
---------------------------------------------------------------------------------------------FLTNAVLTLHTP-YKVHPYIGSGVGAAFVSISGADslqvntpepginhfNSNPNASSWSFAAQAKTGFRAEIDERWSLFAEYR---------------------------------
>UPI00057A97EB	43	0.238	8.040E-01	111	173	195	0	59	170
---------------------------------------------------------------------------------------------------------------YIGAGLGVAFQNLS---GLNTSSSTTQFAYQGIVGLGWNATSSIRVNLEGRYFGTTNQGYNFN---------------------
>SRR5205814_1187261	43	0.269	8.040E-01	87	163	195	24	99	171
---------------------------------------------------------------------------------------DLTTNAIMLDAAWR--PSVQAFHPFLGAGIGVAFTDLSGSGlGFSSSNSQTAIAGQAFLGFDYDIAPGIYVGLTGRFF-------------------------------
>A0A0F3NA79	43	0.285	8.040E-01	88	164	195	130	200	216
----------------------------------------------------------------------------------------VSSTSVMVNACYDLLSEGLGVVPYACVGLGGNFV------GVVDGHITPKLAYRLKAGLSYQLSPEISAFAGGFYHR------------------------------
>A0A1G4M481	43	0.285	8.040E-01	88	164	195	288	358	392
----------------------------------------------------------------------------------------VSSTSVMVNACYDLLSEGLGVVPYACVGLGGNFV------GVVDGHITPKLAYRLKAGLSYQLSPEISAFAGGFYHR------------------------------
>MGYP000338758291	43	0.342	8.040E-01	46	118	195	69	144	524
----------------------------------------------GFTGGLGLGYNISDtIRADITVQYSKLMNKRSKILGSNIYGPSMGATSLksMVNVYYNFILGDSKFTPFITVGAGV----------------------------------------------------------------------------
>MGYP000865335552	43	0.308	1.080E+00	51	117	195	1	64	68
---------------------------------------------------GAVGYRWDsNWRLEFELAFRQNDWER---AAGGTQTGSQSQFTQMVNVAYDIELTD-RLSLSLGAGVG-----------------------------------------------------------------------------
>MGYP000203393713	43	0.273	1.080E+00	95	161	195	0	71	106
-----------------------------------------------------------------------------------------------ANVLYRRKFENG-FTPYAGIGVGLSIPHVEVDDAVNAGAPKtleyqvTGAAVQGFVGVDYALTENWSVFGEFK---------------------------------
>SRR4029078_1130456	43	0.296	1.080E+00	120	173	195	19	72	117
------------------------------------------------------------------------------------------------------------------------FNNFGISTAYAADADKRNFAWAAHAGITYKFTPSMSIYLGYRYLAMGDGTTGPT---------------------
>SRR5262245_9134407	43	0.254	1.080E+00	83	133	195	80	129	131
-----------------------------------------------------------------------------------PVDGSVTTWAVMANAWWDVD-TGTRLTPYIGGGIGIAYNEVRATEVFKGSE-------------------------------------------------------------
>SRR5689334_2270297	43	0.239	1.080E+00	107	188	195	29	124	143
-----------------------------------------------------------------------------------------------------------NISPYIGVGVGASVMSIHDATsaqiappepginhfNSNPDDTDWTFAVQGKAGIRFPFFKYLRFFAEYRFLYQTSSDFSFGSTKYPTHVSTLKWKV------
>SRR5436309_10683930	43	0.221	1.080E+00	77	165	195	7	119	153
-----------------------------------------------------------------------------SNGFIASAGGDEKKYSGFLNVLYDIDLAGMgmgyvPVMPYVGVGVGYTWNQDQNTRFYGNSgavagfpggvssllrtnQGDGAFSYQAILGAALPISavPGLAVTLEYRFMGL-----------------------------
>SRR5262249_46545187	43	0.204	1.080E+00	53	156	195	8	154	155
-----------------------------------------------------LGYRFsPHWRAELEGGFRpgqmkrvgevssnaaptgicylpggttFFRRDSSVYSECWSPEGRIDVYSGMANLLFDAFPETYHFRPFVGAGVGLSRIYLgangrmegllnqfinDGAYKIASNGEAAALAGQLLAGASWSVTPRLKV--------------------------------------
>MGYP001105055195	43	0.250	1.080E+00	53	118	195	71	137	186
-----------------------------------------------------LGFASRALRFELEGMYHSNTGNAVvaFPTGYANVNGRIEQVSVMANLLYDF-FPGAVVTPYIGGGLGV----------------------------------------------------------------------------
>GraSoiStandDraft_48_1057284.scaffolds.fasta_scaffold2802985_1	43	0.275	1.080E+00	134	173	195	45	84	247
--------------------------------------------------------------------------------------------------------------------------------------SGWRFGYQAIGGIRYDFSPAIAFDLDYRYLGTTDQTLNNT---------------------
>A0A0C7D7R3	43	0.287	1.080E+00	88	174	195	187	266	302
----------------------------------------------------------------------------------------ISISSATINGCYDFSFPNLPLSPYTCVGIGIDAIEFLNALHI-------KFACQGKLGFTYSVSPNVNLFADGYYHKVMGNKFKNLP--------------------
>MGYP001044184027	42	0.285	1.451E+00	91	150	195	2	77	96
-------------------------------------------------------------------------------------------WVVLANAYVDLG-TWWCVTPFIGAGVGGARVSINNFTdagmtnlfdgngalpglAFGDNVSKWNFAWAVHAGLAYKV--------------------------------------------
>SRR3546814_13586986	42	0.291	1.451E+00	73	144	195	0	68	99
-------------------------------------------------------------------------INGTTISATNGSVAKLRQLAVMANVTYDIPLGGNTFKPYVGVGLGAVGSHL---TALGGDDGWVRFAWTLRA--------------------------------------------------
>SRR5271170_971193	42	0.252	1.451E+00	60	117	195	40	106	107
------------------------------------------------------------LRVEIEGSYRSNDVGSIGTRrvngavlPLTNVGGDVGTEAVMGNVLYDLPVHglGLPVQPYIGAGAG-----------------------------------------------------------------------------
>SRR5208283_4812250	42	0.277	1.451E+00	50	145	195	0	107	109
--------------------------------------------------GASYGYKFDNgFRAEVEMAYQKSNFKTKYNMAGEDVvlskqYRSFHNMSYMTNVLYDLsQIKVVDVTPYIGLGVGYCESTETnkmkfDNKVVQDKFKDSRFAYQAIVG-------------------------------------------------
>SRR5580692_8591756	42	0.236	1.451E+00	93	170	195	16	108	110
---------------------------------------------------------------------------------------------FLINGILNFNFAcKPRLHPYVGIGFGTAIVSVVEATSTQTQPPEvginhynsetnsvaTTFAAQPKLGLRYDITKHISAFAEYRLLYLANSNY------------------------
>ERR1700761_4152804	42	0.238	1.451E+00	46	119	195	5	92	117
----------------------------------------------GIDGSIGLGYRVaPHVRLEAELSYFGYDTHAVNpytmAAGYPELNGqtyshrsgsDWSRYAGTVDAFYDFSPIAKQFTPYVGGGVGAS---------------------------------------------------------------------------
>SRR5436309_4252983	42	0.220	1.451E+00	46	149	195	11	128	129
----------------------------------------------GFAGGPSVDYMVtDAVGVGVDGMFASNSLNSSETdvfkTADPTFDWKYTQIGGGAHIKYWFPMANSPVSPYVVGGVGVTKFKLKVTSTLSDPDtgeplageqSKTQFGGHGGVGAGYK---------------------------------------------
>ERR1700744_1034547	42	0.238	1.451E+00	80	171	195	18	130	132
--------------------------------------------------------------------------------PLANTHGADSVTAAVANVVYDIPaGPAWPIRPYVGIGAGYGWFDFggaggtlpvqislpQNNTFSGPGASSYgragAFAYQAIIGGSLPLRavRGLDLTAEYRFFGTARADVP-----------------------
>21_taG_2_1085346.scaffolds.fasta_scaffold359145_1	42	0.271	1.451E+00	99	162	195	0	68	164
---------------------------------------------------------------------------------------------------YDIGLGDG-WSVSLGGGLGAASVnEYDYCGAHIAADScasgaHTEFMWQGIAGISYAVSDDIDIFADYHY--------------------------------
>ERR1044071_1616846	42	0.236	1.451E+00	138	194	195	6	77	185
------------------------------------------------------------------------------------------------------------------------------------------FAWQAGGGLGFNLTRDVVMSLDYRYLQSNIADFDvvtdpdwrattpvPNDAPFEQRYRTHTLMLGLqaRFGV
>SRR5579862_4426153	42	0.271	1.950E+00	103	165	195	0	69	100
-------------------------------------------------------------------------------------------------------MTSGSVTPFIGVGAGVdviglkgYATSPTGFSAVSDYRQQTVGAAQVLAGLTYNISPQWDVDLTYRYRDT-----------------------------
>SRR5437764_1123054	42	0.311	1.950E+00	107	166	195	16	76	107
-----------------------------------------------------------------------------------------------------------PLQPYVLAGGGYYYIRtAPLGPNVSGHTSENRFGFHAGAGLDARVALRTSVHADLRYVILD----------------------------
>13954|Ga0207685_12286272_1|-2|11	42	0.316	1.950E+00	89	148	195	52	107	109
-----------------------------------------------------------------------------------------EQLSVMANLLYDF-MPGATITPYIGAGAGIAFAD---ATLNGCSLCSTQFAYQGIVGLGW----------------------------------------------
>ERR1700722_4635563	42	0.212	1.950E+00	46	120	195	4	111	113
----------------------------------------------GYAVGGSLGYAMcNGFRVEGEVSYRYNEIKSIKFESGSGDSlsfdsgsgsgsgsgsgsgssgsgkhGHISNIAYMGNIFYDIDTSCWDccwgcgeIIPYIGGGIGYAN--------------------------------------------------------------------------
>SRR6476620_7203453	42	0.256	1.950E+00	108	172	195	44	121	125
------------------------------------------------------------------------------------------------------------FHPYLSMGVGAAFNsvydfDVTIDTPFPfatfspiySNYTNINFSYSAGVGVDYDIGKYTRIGIGYRYAWFGDANLGD----------------------
>SRR4051812_28115187	42	0.300	1.950E+00	51	118	195	24	92	136
---------------------------------------------------GALGWGFGNgLRTEIEGNYRNSTVKRLAWNGTQiGSSGTIQTYGPMANLLYDINL-GLPVTPYIGAGPAM----------------------------------------------------------------------------
>MonGeyMetagenome_1017769.scaffolds.fasta_scaffold384108_1	42	0.220	1.950E+00	91	167	195	31	139	172
-------------------------------------------------------------------------------------------YGGMFNVLYDFNGISPWFVPYLGAGVGYQWINeknwhvfnnlpftaptfatrfgafgggtfAPGSFHVGGSGTEGSFAYQAILGAAFPmarVMPGLAFTAEYRFLGTTS---------------------------
>MGYP000246336447	42	0.273	1.950E+00	45	119	195	61	143	188
---------------------------------------------SDLVYGAGLGFAFDNgLRLEGVFEYRNVELDVPNsflgaqplGTSGPAGAGSTRVTDLMFNVIQDF-KSDSKFTPYLGLGIGAA---------------------------------------------------------------------------
>A0A0G2QW69	42	0.415	1.950E+00	62	176	195	56	173	204
--------------------------------------------------------------VDVEGLYSHLTKNNVKKDAFTPHDANAKTSTsrlGQVNDDNEIEDEHMPPYPYVGVGVGAINNPSNAATAENHRNVKFAFAAQAGAGDDEDPKPKLFVGARALYSDSDGVHFDAKDDD------------------
>SRR5437762_2046790	42	0.285	1.950E+00	136	170	195	3	37	220
----------------------------------------------------------------------------------------------------------------------------------------WNFGYQAIGGIRYDINPLLAFDLDYRYLATTDPTF------------------------
>3300013131.a:Ga0172373_10002145_19	42	0.218	1.950E+00	49	161	195	81	222	271
-------------------------------------------------YGGRIGYSFyPNMMVEISGTYQPKYRMAYRLPgklllggvtiPETPGLTKVTSNVFMMNLIYEMqKMTSLTIKPYVIFGAGVAKISVkpnisylpydflgvgsgNIPYFKIKKNNQNCFAWQAGLGFSKDITDKLAIDFGAK---------------------------------
>MGYP000420336701	42	0.218	1.950E+00	49	161	195	81	222	273
-------------------------------------------------YGGRIGYSFyPNMMVEISGTYQPKYRMAYRLPgklllggvtiPETPGLTKVTSNVFMMNLIYEMqKMTSLTIKPYVIFGAGVAKISVkpnisylpydflgvgsgNIPYFKIKKNNQNCFAWQAGLGFSKDITDKLAIDFGAK---------------------------------
>DeetaT_15_FD_contig_21_6205933_length_215_multi_3_in_0_out_0_1	42	0.218	1.950E+00	49	161	195	90	231	279
-------------------------------------------------YGGRIGYSFyPNMMVEISGTYQPKYRMAYRLPgklllggvtiPETPGLTKVTSNVFMMNLIYEMqKMTSLTIKPYVIFGAGVAKISVkpnisylpydflgvgsgNIPYFKIKKNNQNCFAWQAGLGFSKDITDKLAIDFGAK---------------------------------
>SRR5271167_4465153	42	0.238	1.950E+00	112	163	195	0	66	280
----------------------------------------------------------------------------------------------------------------IGGGVGAINVDRSFGgtgtatgpngntvtfTTTTPSANRWEFGYQGIAGLRYFINPALALDVDYRYV-------------------------------
>SRR6476661_2292515	42	0.241	1.950E+00	107	161	195	221	281	341
-----------------------------------------------------------------------------------------------------------RWTPYVGLGVGPAFPHVEVRRAPGPPSPRT-FEYQFdgvtvegLVGVEYHFGPRFSVFGDYK---------------------------------
>SRR5690349_20160171	42	0.244	2.618E+00	47	117	195	14	106	108
-----------------------------------------------WAGFARLGYQLtDNFRVEGELGYRKSDIKSvivgnptvggvqglcspgvartPAAPSCGKPDGSGDTWTLMANVIYDV-LPHSAINPFIGVGVG-----------------------------------------------------------------------------
>SRR4029079_11862117	42	0.267	2.618E+00	50	117	195	31	100	117
--------------------------------------------------SAGVGYKYQGLRFDVTVDrgtLSSFNANTSAAVAQPQYTAKIGSWTALANAYLDFG-TWGGFTPYAGAGIG-----------------------------------------------------------------------------
>SRR4029079_12342546	42	0.282	2.618E+00	136	174	195	18	56	155
----------------------------------------------------------------------------------------------------------------------------------------WNFGYQGIAGIRYNINPSLAFDIDYRYFGVLDTDFTTAP--------------------
>MGYP001428684245	42	0.333	2.618E+00	94	146	195	112	167	168
----------------------------------------------------------------------------------------------MLRLYYDVA-PDAPFRPYVGAGVGFANARPNElncmSQCSSLGDADRAIGYQFMAGV------------------------------------------------
>SRR5687768_2411036	42	0.279	2.618E+00	108	164	195	140	207	214
------------------------------------------------------------------------------------------------------------LQPYVGAGVGAMFYELQQYGDFVDFETMDVFAdnftssgsaplFQVLAGADWWVLPRVGLTAEGRYAW------------------------------
>SRR5512140_2076972	42	0.250	2.618E+00	97	162	195	120	187	220
-------------------------------------------------------------------------------------------------GFFRMKIPNAAIQPYVGAGAGWEWLTVEgiDSQGFAFRNDYDGFGAQFFGGMNLKVAPGVAFYGEALY--------------------------------
>MGYP000953602125	41	0.300	3.515E+00	138	193	195	2	61	63
------------------------------------------------------------------------------------------------------------------------------------------FAWQLGAGLTFNVLPNTKMNIGYRYYEGPDVTvpapYSSNDVTGDVSTKGDSVTVGFTFG-
>MGYP001446575131	41	0.262	3.515E+00	110	170	195	0	59	94
--------------------------------------------------------------------------------------------------------------PYFGGCLGTTFIDTD-GNYQSRKHNDLTFGYQGKLGVSYELKDSTDLFAEGIYQSTKSFKI------------------------
>ERR1700741_1544104	41	0.257	3.515E+00	106	167	195	5	74	102
----------------------------------------------------------------------------------------------------------SWVVPYVGIGVGYDRTSLNsvqfngGGQSFAFNQSTGSFALQGIVGASFPVAavPGLSFTAEYRYFNLPN---------------------------
>SRR5476649_803860	41	0.250	3.515E+00	29	124	195	0	99	102
-----------------------------SASTANTPNVLRSSLNTGGGGSIFIGQRLPlGLRLDLEGLYRYLPLSKVSQNGvSTASSGNVQMGAPMLNLMWEMPLSDDylGINPFIGIGAGAAYVSAN----------------------------------------------------------------------
>SRR5215510_3402691	41	0.280	3.515E+00	93	153	195	30	104	106
---------------------------------------------------------------------------------------------VLANVVLSFPTSYQGVTPYIGGGIGAARIALNDASSFqvvppepgvnhfnsGTDSSAWTFAAQAKAGVRIALGNR-----------------------------------------
>SRR3546814_6632774	41	0.300	3.515E+00	112	181	195	12	78	107
----------------------------------------------------------------------------------------------------------------VGVGLGAVGSHLK---ALGEDDGSVRFAWQLRAGAAVKVTKGIDLTADYTYRQTGSGKLNFGDEDVEYRL-------------
>ERR1700730_19142085	41	0.269	3.515E+00	97	167	195	5	93	107
-------------------------------------------------------------------------------------------------VFYTLPLPDlpllgvspPPISPHAGLGVGAVNIVDSLSLKPAGLGLDaascclhgniWEFAYQGIAGVRFEFTPNLLPDIDYRYLGTPS---------------------------
>SRR6187455_3281156	41	0.244	3.515E+00	94	171	195	2	91	111
----------------------------------------------------------------------------------------------MFDVLYDVtNLLALPFNPYVGVGVGYQWAHLSkfhaqgtatGFPSLTSDDRRGAIAYQFILGGAAPIApvPGLAVTAEYRFLGLGSRNYD-----------------------
>ERR1041385_3834515	41	0.187	3.515E+00	61	147	195	0	126	127
-------------------------------------------------------------RLELEGGYRKGDLRSVrargsetpafnntglcapgivrtaGAPACGSPTGHVDAWTGMVNVLYDI-MPSSKISPFVGVGIGVNRVGIETSGQFatvggpltaanppqqqlTVDDRAYTFAYQGIAGIS-----------------------------------------------
>ERR1044071_3481666	41	0.266	3.515E+00	90	163	195	13	85	211
------------------------------------------------------------------------------------------TDAIMFNAAWR--PTIQAFHPFFGAGVGIAFSDLSGSGlGFSSSNSQSSVAGQAFFGFDYDIVPGIYVGLTGRFF-------------------------------
>MGYP001440208080	41	0.246	3.515E+00	44	116	195	146	225	226
--------------------------------------------NPGYHLAGGLGIHLGsNFRAEVEGNYSSNEVDqlrgtanGVNFASSTLANNDVSAFSVMGNLAYDLQ-PQGPFVPYVSAGV------------------------------------------------------------------------------
>MGYP000544180387	41	0.305	4.717E+00	94	151	195	0	57	61
----------------------------------------------------------------------------------------------MLNVLYDVPL-SEALSLSVGVGAGGDYADLSVDLPwQSIEYNDWRFAYQGIAGVNYALT-------------------------------------------
>SRR3546814_12130566	41	0.323	4.717E+00	88	158	195	0	67	100
----------------------------------------------------------------------------------------LRQLAVMANVTYDLPTGGNTFKPYVDVGLGAVGPHL---QALGEDAGSVPFAWQLRAGAAQTVTQGIHLSA------------------------------------
>SRR5271163_2309135	41	0.262	4.717E+00	49	123	195	22	98	102
-------------------------------------------------GAVALGWGFGqGLRTELEGSYRSNTLSGFAGLPT---TGTLQQLGGFVNTYWDFNGLGGsvapGLAPYVGLGAGYQAVHF-----------------------------------------------------------------------
>SRR5690242_4540958	41	0.307	4.717E+00	126	177	195	51	102	104
------------------------------------------------------------------------------------------------------------------------------SRPVLSQSTDIAFGYQAEAGIKYALSRNTQLDLGYKFLAVDQYNFRFTTPDF-----------------
>ERR1700730_17763016	41	0.269	4.717E+00	51	122	195	24	100	105
---------------------------------------------------GSAGYRWDsGLRLELELGFTQHDASKIAVVGGptfvkPPVGGGVGTSSALVNLVYDFDL-GGNWGASLGGGVGIADVN------------------------------------------------------------------------
>SRR5829696_3860888	41	0.333	4.717E+00	105	165	195	3	64	108
---------------------------------------------------------------------------------------------------------GWPVHLTLGAGAGYAWQDYERVGARFSAGTD-AFAYQAIAGLSVPVApvPGLALTAEYRFLGT-----------------------------
>ERR1700730_17447251	41	0.260	4.717E+00	49	118	195	15	106	112
-------------------------------------------------GGLQAGYRCEHFHVEGEFLYDANyynklsissvtvdgitynnvSFKNDSHGTGPRIKGYVSLIGGFVNAYYDLfsGGNNTGIIPYVGLGIGY----------------------------------------------------------------------------
>SRR3954451_24374243	41	0.272	4.717E+00	46	120	195	42	111	115
----------------------------------------------GWVGVASIGYGFGNgLRVEVEGDYRANRLRSAHGTPFPTASGGYnNTYGAMVNVFYDFDIA-----PY--TGIAWMY--------------------------------------------------------------------------
>SRR2546422_5254635	41	0.222	4.717E+00	106	157	195	86	139	140
----------------------------------------------------------------------------------------------------------GRFQPYLGAGIGAVipHVESNIGGVIHEEYQWHGPGIQGFAGTNFELTPHWALF-------------------------------------
>MGYP001104840351	41	0.255	4.717E+00	49	130	195	94	179	182
-------------------------------------------------GSLYYGVRLPmGLRVELEGLYRYQPLQTLRVDNvkAAGAHGNAQMAAPMINLLWELPVTNDiPIQPFVGMGAGAAYTSTNVNDGTD----------------------------------------------------------------
>Q2V9N9	41	0.281	4.717E+00	88	156	195	288	351	405
----------------------------------------------------------------------------------------ITSTSVTLNVCRDVPtyIPNARLIPYACAGVGWGFIGMSGETA-------THLVYRVKGGARYALTPRVHL--------------------------------------
>MGYP000922923367	40	0.294	6.329E+00	127	177	195	3	53	68
-------------------------------------------------------------------------------------------------------------------------------TPVSYSKSDYNFMYGLSAGLSYQVTKNTALDFGYQYIDAPDVKYYAVGADG-----------------
>SRR5438552_3956532	40	0.258	6.329E+00	106	161	195	57	114	120
----------------------------------------------------------------------------------------------------------GHLEPYVGAGIGAAmpHVESNVGGVSYQAYQWHGPAVQAFAGINFDVASHLSLFIEYK---------------------------------
>MGYP000244586625	40	0.260	6.329E+00	93	181	195	0	99	122
---------------------------------------------------------------------------------------------ILLNNYSDIKWsENQRIIPYVGGGFGVALVRSDvgyfpaaaltPGNTFAVTGEDTAFASHIAAGLSAPFGESAEVYVEGRYTKIYSADLERRFVGGGADL-------------
>SRR5271166_857716	40	0.228	6.329E+00	46	121	195	21	103	122
----------------------------------------------GFAIGGTYGFDFhNQFRAEVEVSYRRAHKRTIYTDKaidqlFSKIYESRHSTAFMVNGFYDVDqLAMYNLSPFVGGGIGFTNN-------------------------------------------------------------------------
>SRR5262245_10415893	40	0.191	6.329E+00	101	162	195	0	93	130
-----------------------------------------------------------------------------------------------------FRAPDARLRPFVGLGLGLARTSVDFSGRFDgytdqvfrdwykringttmpasdavapgekvlGSDASWGLALQAVVGVSWRVTDRATIDASYRY--------------------------------
>MGYP000473393507	40	0.464	6.329E+00	138	165	195	45	72	140
------------------------------------------------------------------------------------------------------------------------------------------FAWQAGGGVTYAFNPRVTLDLGYRFFSL-----------------------------
>MGYP000223974373	40	0.360	6.329E+00	141	190	195	91	140	145
---------------------------------------------------------------------------------------------------------------------------------------------QGGMGLSYDYTENTSLGLGYRFFGSSDAEFDNGTDKVEAEYSSLIISVGL----
>SRR6185503_1578866	40	0.250	6.329E+00	51	154	195	53	175	176
---------------------------------------------------GAGAYLTPHLRGDLTLDFltsQDIDASATYFDAGPIINGlvtdrvRANRVVGLVNLYWDV-LPRGAITPYIGAGVGFVYNDLNRThlttddtpatlKAGSSKETSVSLAAALMAGASFSLNHQW----------------------------------------
>SRR5436309_6557757	40	0.245	6.329E+00	106	156	195	131	183	184
----------------------------------------------------------------------------------------------------------GRLQPYLGGGIGVAipHVESTVGGVHFEEYQFHGPAYQAFGGLNFDLTRHLSL--------------------------------------
>MGYP000335806872	40	0.338	6.329E+00	51	117	195	64	130	314
---------------------------------------------------LGLGYNItDCIRADVTIQYSDLTNRGQKVATSYPQHMDVKSVRGMVNVYYDFE-NSSNLTPFVTAGIG-----------------------------------------------------------------------------
>SRR3712207_4062163	40	0.200	8.491E+00	58	118	195	3	87	103
----------------------------------------------------------PNWRVELEGGYRPGDlgsvrgaveraaggsvgicsqtvVRTAANPTCQDPYGRVTSFTGMFNVIYDFQLPWfQALVPFIGAGIGV----------------------------------------------------------------------------
>SRR5215207_8976555	40	0.261	8.491E+00	53	122	195	20	106	108
-----------------------------------------------------FGYDFGPIRLEGELGYKRAKIDEILVSDAFfdafetatdepfddeidlDISDKVTVKSLMANVLVDFGYQDG-IHGFVGAGIGAAQVE------------------------------------------------------------------------
>MGYP001084964478	40	0.258	8.491E+00	49	123	195	20	107	143
-------------------------------------------------GGAGIGYQFTDiWRADFTGDFFKSKFTGTARTDLPcaasaavgtgcafGARGDLRAYGVMANGYADLA-TIAGFTPYVGAGIGATNVKW-----------------------------------------------------------------------
>SRR6185295_15058763	40	0.333	8.491E+00	124	162	195	16	54	149
----------------------------------------------------------------------------------------------------------------------------EFPTDEAIDGAHIGFAWQAIAGLGYALSDNVDIYADYRY--------------------------------
>SRR6266850_6489299	40	0.316	8.491E+00	106	162	195	168	227	229
----------------------------------------------------------------------------------------------------------SRFQPYVGVGVGITIPHVEVKLAGSPEFGEYQFsglGLQGLAGVSFDVVKHVQVFTEYKF--------------------------------
>Q2V9H9	40	0.226	8.491E+00	88	180	195	267	357	389
----------------------------------------------------------------------------------------VRVVSAILSACYDFPqvglLVDWRMSPYACAGLGASFVGLTAQRFQP------QLTCQVKAGVSYSITPSLAAFIGGTASKTLGTNYDNTPAHRAVD--------------
>A0A1G4M4K5	40	0.285	8.491E+00	88	164	195	325	395	444
----------------------------------------------------------------------------------------ISSTSVMLNACYDLFSEGLGIMPYTCIGLGSNFVSVVDGKVTP------KLAYKLKAGLSYKFSPEVSAFAGGFYQR------------------------------
