# Supplementary material for: Assessing Wolbachia circulation in wild populations of phlebotomine sand flies from Spain and Morocco: implications for control of leishmaniasis
Source: Parasit Vectors. 2025 Apr 26;18:155. doi: 10.1186/s13071-025-06771-6 (PMC12032678; doi:10.1186/s13071-025-06771-6)
Supplement: Supplementary file 2 — Additional File 2: Dataset S2. [file 13071_2025_6771_MOESM2_ESM.zip › Phlebotomuspapatasi_6ff74/Phlebotomuspapatasi_6ff74_env/pdb70.m8]

101	1p4t_A	0.250	128	84	3	52	179	31	146	1.598E-10	63	16M9I27M1I22M2I51M
101	2maf_A	0.158	189	102	6	53	193	52	231	2.060E-08	56	16M1D12M18D26M1I24M19D11M10D28M8I15M
101	2mlh_A	0.158	189	102	6	53	193	57	236	2.060E-08	56	16M1D12M18D26M1I24M19D11M10D28M8I15M
101	5vj8_A	0.164	140	108	4	34	170	11	144	5.884E-02	36	25M3D18M1I25M3I36M2I27M
