# Supplementary material for: Assessing Wolbachia circulation in wild populations of phlebotomine sand flies from Spain and Morocco: implications for control of leishmaniasis
Source: Parasit Vectors. 2025 Apr 26;18:155. doi: 10.1186/s13071-025-06771-6 (PMC12032678; doi:10.1186/s13071-025-06771-6)
Supplement: Supplementary file 2 — Additional File 2: Dataset S2. [file 13071_2025_6771_MOESM2_ESM.zip › Phlebotomuspapatasi_6ff74/Phlebotomuspapatasi_6ff74_unrelaxed_rank_002_alphafold2_ptm_model_3_seed_000.pdb]

MODEL     1                                                                     
ATOM      1  N   SER A   1     -31.938  14.914   7.531  1.00 49.88           N  
ATOM      2  CA  SER A   1     -31.062  13.969   8.211  1.00 49.88           C  
ATOM      3  C   SER A   1     -29.594  14.227   7.875  1.00 49.88           C  
ATOM      4  CB  SER A   1     -31.422  12.531   7.832  1.00 49.88           C  
ATOM      5  O   SER A   1     -29.219  14.258   6.699  1.00 49.88           O  
ATOM      6  OG  SER A   1     -30.922  12.203   6.551  1.00 49.88           O  
ATOM      7  N   ASP A   2     -28.953  15.344   8.188  1.00 54.34           N  
ATOM      8  CA  ASP A   2     -27.672  15.977   7.914  1.00 54.34           C  
ATOM      9  C   ASP A   2     -26.547  14.930   7.832  1.00 54.34           C  
ATOM     10  CB  ASP A   2     -27.328  17.016   8.984  1.00 54.34           C  
ATOM     11  O   ASP A   2     -26.250  14.266   8.828  1.00 54.34           O  
ATOM     12  CG  ASP A   2     -28.094  18.328   8.797  1.00 54.34           C  
ATOM     13  OD1 ASP A   2     -28.562  18.594   7.672  1.00 54.34           O  
ATOM     14  OD2 ASP A   2     -28.203  19.078   9.773  1.00 54.34           O  
ATOM     15  N   GLU A   3     -26.641  13.875   7.055  1.00 60.81           N  
ATOM     16  CA  GLU A   3     -25.531  12.961   6.836  1.00 60.81           C  
ATOM     17  C   GLU A   3     -24.188  13.680   6.941  1.00 60.81           C  
ATOM     18  CB  GLU A   3     -25.641  12.273   5.469  1.00 60.81           C  
ATOM     19  O   GLU A   3     -23.984  14.719   6.305  1.00 60.81           O  
ATOM     20  CG  GLU A   3     -26.109  10.828   5.543  1.00 60.81           C  
ATOM     21  CD  GLU A   3     -26.656  10.305   4.219  1.00 60.81           C  
ATOM     22  OE1 GLU A   3     -27.172   9.164   4.184  1.00 60.81           O  
ATOM     23  OE2 GLU A   3     -26.547  11.039   3.211  1.00 60.81           O  
ATOM     24  N   GLU A   4     -23.531  13.656   8.078  1.00 73.69           N  
ATOM     25  CA  GLU A   4     -22.266  14.328   8.383  1.00 73.69           C  
ATOM     26  C   GLU A   4     -21.141  13.828   7.473  1.00 73.69           C  
ATOM     27  CB  GLU A   4     -21.891  14.133   9.852  1.00 73.69           C  
ATOM     28  O   GLU A   4     -20.859  12.633   7.445  1.00 73.69           O  
ATOM     29  CG  GLU A   4     -22.828  14.828  10.828  1.00 73.69           C  
ATOM     30  CD  GLU A   4     -22.547  16.312  10.977  1.00 73.69           C  
ATOM     31  OE1 GLU A   4     -23.453  17.062  11.398  1.00 73.69           O  
ATOM     32  OE2 GLU A   4     -21.406  16.734  10.656  1.00 73.69           O  
ATOM     33  N   THR A   5     -21.109  14.406   6.316  1.00 85.94           N  
ATOM     34  CA  THR A   5     -19.984  14.188   5.406  1.00 85.94           C  
ATOM     35  C   THR A   5     -18.797  15.062   5.805  1.00 85.94           C  
ATOM     36  CB  THR A   5     -20.375  14.492   3.951  1.00 85.94           C  
ATOM     37  O   THR A   5     -18.953  16.234   6.113  1.00 85.94           O  
ATOM     38  CG2 THR A   5     -19.266  14.117   2.986  1.00 85.94           C  
ATOM     39  OG1 THR A   5     -21.562  13.750   3.619  1.00 85.94           O  
ATOM     40  N   SER A   6     -17.641  14.328   6.012  1.00 91.25           N  
ATOM     41  CA  SER A   6     -16.438  15.086   6.328  1.00 91.25           C  
ATOM     42  C   SER A   6     -15.258  14.656   5.449  1.00 91.25           C  
ATOM     43  CB  SER A   6     -16.062  14.922   7.801  1.00 91.25           C  
ATOM     44  O   SER A   6     -15.258  13.547   4.910  1.00 91.25           O  
ATOM     45  OG  SER A   6     -15.719  13.578   8.086  1.00 91.25           O  
ATOM     46  N   TYR A   7     -14.344  15.555   5.172  1.00 94.94           N  
ATOM     47  CA  TYR A   7     -13.094  15.305   4.461  1.00 94.94           C  
ATOM     48  C   TYR A   7     -11.945  15.094   5.438  1.00 94.94           C  
ATOM     49  CB  TYR A   7     -12.773  16.469   3.520  1.00 94.94           C  
ATOM     50  O   TYR A   7     -11.977  15.594   6.562  1.00 94.94           O  
ATOM     51  CG  TYR A   7     -13.828  16.703   2.467  1.00 94.94           C  
ATOM     52  CD1 TYR A   7     -13.750  16.078   1.224  1.00 94.94           C  
ATOM     53  CD2 TYR A   7     -14.898  17.562   2.711  1.00 94.94           C  
ATOM     54  CE1 TYR A   7     -14.719  16.297   0.250  1.00 94.94           C  
ATOM     55  CE2 TYR A   7     -15.867  17.781   1.744  1.00 94.94           C  
ATOM     56  OH  TYR A   7     -16.734  17.375  -0.441  1.00 94.94           O  
ATOM     57  CZ  TYR A   7     -15.773  17.156   0.519  1.00 94.94           C  
ATOM     58  N   TYR A   8     -11.070  14.250   5.016  1.00 94.56           N  
ATOM     59  CA  TYR A   8      -9.922  14.031   5.891  1.00 94.56           C  
ATOM     60  C   TYR A   8      -8.656  13.789   5.074  1.00 94.56           C  
ATOM     61  CB  TYR A   8     -10.172  12.852   6.832  1.00 94.56           C  
ATOM     62  O   TYR A   8      -8.727  13.500   3.879  1.00 94.56           O  
ATOM     63  CG  TYR A   8     -10.195  11.516   6.133  1.00 94.56           C  
ATOM     64  CD1 TYR A   8     -11.383  10.984   5.637  1.00 94.56           C  
ATOM     65  CD2 TYR A   8      -9.023  10.773   5.973  1.00 94.56           C  
ATOM     66  CE1 TYR A   8     -11.406   9.750   4.992  1.00 94.56           C  
ATOM     67  CE2 TYR A   8      -9.031   9.539   5.332  1.00 94.56           C  
ATOM     68  OH  TYR A   8     -10.242   7.816   4.211  1.00 94.56           O  
ATOM     69  CZ  TYR A   8     -10.227   9.039   4.844  1.00 94.56           C  
ATOM     70  N   VAL A   9      -7.543  14.055   5.699  1.00 97.25           N  
ATOM     71  CA  VAL A   9      -6.211  13.750   5.188  1.00 97.25           C  
ATOM     72  C   VAL A   9      -5.500  12.789   6.137  1.00 97.25           C  
ATOM     73  CB  VAL A   9      -5.367  15.023   4.988  1.00 97.25           C  
ATOM     74  O   VAL A   9      -5.691  12.852   7.352  1.00 97.25           O  
ATOM     75  CG1 VAL A   9      -3.971  14.680   4.480  1.00 97.25           C  
ATOM     76  CG2 VAL A   9      -6.066  15.984   4.027  1.00 97.25           C  
ATOM     77  N   ARG A  10      -4.699  11.836   5.465  1.00 94.81           N  
ATOM     78  CA  ARG A  10      -3.973  10.852   6.258  1.00 94.81           C  
ATOM     79  C   ARG A  10      -2.492  10.844   5.891  1.00 94.81           C  
ATOM     80  CB  ARG A  10      -4.574   9.461   6.062  1.00 94.81           C  
ATOM     81  O   ARG A  10      -2.139  10.930   4.715  1.00 94.81           O  
ATOM     82  CG  ARG A  10      -5.957   9.289   6.668  1.00 94.81           C  
ATOM     83  CD  ARG A  10      -6.395   7.836   6.680  1.00 94.81           C  
ATOM     84  NE  ARG A  10      -6.309   7.230   5.355  1.00 94.81           N  
ATOM     85  NH1 ARG A  10      -7.160   5.184   6.000  1.00 94.81           N  
ATOM     86  NH2 ARG A  10      -6.547   5.539   3.820  1.00 94.81           N  
ATOM     87  CZ  ARG A  10      -6.672   5.988   5.062  1.00 94.81           C  
ATOM     88  N   LEU A  11      -1.781  10.820   6.902  1.00 95.69           N  
ATOM     89  CA  LEU A  11      -0.356  10.531   6.797  1.00 95.69           C  
ATOM     90  C   LEU A  11      -0.013   9.234   7.523  1.00 95.69           C  
ATOM     91  CB  LEU A  11       0.472  11.680   7.363  1.00 95.69           C  
ATOM     92  O   LEU A  11      -0.438   9.023   8.664  1.00 95.69           O  
ATOM     93  CG  LEU A  11       1.986  11.594   7.164  1.00 95.69           C  
ATOM     94  CD1 LEU A  11       2.334  11.711   5.688  1.00 95.69           C  
ATOM     95  CD2 LEU A  11       2.697  12.672   7.977  1.00 95.69           C  
ATOM     96  N   GLN A  12       0.718   8.398   6.793  1.00 92.62           N  
ATOM     97  CA  GLN A  12       0.929   7.082   7.391  1.00 92.62           C  
ATOM     98  C   GLN A  12       2.367   6.613   7.195  1.00 92.62           C  
ATOM     99  CB  GLN A  12      -0.042   6.059   6.797  1.00 92.62           C  
ATOM    100  O   GLN A  12       3.006   6.949   6.195  1.00 92.62           O  
ATOM    101  CG  GLN A  12       0.170   5.801   5.312  1.00 92.62           C  
ATOM    102  CD  GLN A  12      -0.944   4.977   4.695  1.00 92.62           C  
ATOM    103  NE2 GLN A  12      -0.608   3.773   4.238  1.00 92.62           N  
ATOM    104  OE1 GLN A  12      -2.098   5.410   4.637  1.00 92.62           O  
ATOM    105  N   TYR A  13       2.865   5.906   8.219  1.00 92.06           N  
ATOM    106  CA  TYR A  13       4.086   5.105   8.180  1.00 92.06           C  
ATOM    107  C   TYR A  13       3.764   3.617   8.180  1.00 92.06           C  
ATOM    108  CB  TYR A  13       4.988   5.445   9.367  1.00 92.06           C  
ATOM    109  O   TYR A  13       2.928   3.158   8.961  1.00 92.06           O  
ATOM    110  CG  TYR A  13       6.223   4.578   9.461  1.00 92.06           C  
ATOM    111  CD1 TYR A  13       6.262   3.480  10.320  1.00 92.06           C  
ATOM    112  CD2 TYR A  13       7.348   4.859   8.695  1.00 92.06           C  
ATOM    113  CE1 TYR A  13       7.395   2.680  10.406  1.00 92.06           C  
ATOM    114  CE2 TYR A  13       8.484   4.062   8.781  1.00 92.06           C  
ATOM    115  OH  TYR A  13       9.625   2.189   9.719  1.00 92.06           O  
ATOM    116  CZ  TYR A  13       8.500   2.979   9.633  1.00 92.06           C  
ATOM    117  N   ASN A  14       4.426   2.926   7.316  1.00 87.38           N  
ATOM    118  CA  ASN A  14       4.242   1.481   7.227  1.00 87.38           C  
ATOM    119  C   ASN A  14       5.527   0.731   7.566  1.00 87.38           C  
ATOM    120  CB  ASN A  14       3.754   1.088   5.828  1.00 87.38           C  
ATOM    121  O   ASN A  14       6.555   0.916   6.906  1.00 87.38           O  
ATOM    122  CG  ASN A  14       2.445   1.758   5.461  1.00 87.38           C  
ATOM    123  ND2 ASN A  14       2.334   2.195   4.211  1.00 87.38           N  
ATOM    124  OD1 ASN A  14       1.541   1.883   6.289  1.00 87.38           O  
ATOM    125  N   GLY A  15       5.461   0.100   8.797  1.00 82.00           N  
ATOM    126  CA  GLY A  15       6.543  -0.821   9.094  1.00 82.00           C  
ATOM    127  C   GLY A  15       6.328  -2.205   8.516  1.00 82.00           C  
ATOM    128  O   GLY A  15       5.285  -2.822   8.734  1.00 82.00           O  
ATOM    129  N   GLU A  16       7.152  -2.543   7.570  1.00 71.56           N  
ATOM    130  CA  GLU A  16       7.000  -3.834   6.902  1.00 71.56           C  
ATOM    131  C   GLU A  16       7.781  -4.926   7.633  1.00 71.56           C  
ATOM    132  CB  GLU A  16       7.461  -3.744   5.445  1.00 71.56           C  
ATOM    133  O   GLU A  16       8.969  -4.770   7.906  1.00 71.56           O  
ATOM    134  CG  GLU A  16       6.668  -2.746   4.613  1.00 71.56           C  
ATOM    135  CD  GLU A  16       7.113  -2.695   3.158  1.00 71.56           C  
ATOM    136  OE1 GLU A  16       6.488  -1.959   2.361  1.00 71.56           O  
ATOM    137  OE2 GLU A  16       8.086  -3.398   2.816  1.00 71.56           O  
ATOM    138  N   PHE A  17       7.090  -5.883   8.266  1.00 67.62           N  
ATOM    139  CA  PHE A  17       7.664  -6.898   9.141  1.00 67.62           C  
ATOM    140  C   PHE A  17       7.996  -8.164   8.359  1.00 67.62           C  
ATOM    141  CB  PHE A  17       6.707  -7.227  10.289  1.00 67.62           C  
ATOM    142  O   PHE A  17       9.039  -8.781   8.578  1.00 67.62           O  
ATOM    143  CG  PHE A  17       6.402  -6.051  11.180  1.00 67.62           C  
ATOM    144  CD1 PHE A  17       7.328  -5.621  12.125  1.00 67.62           C  
ATOM    145  CD2 PHE A  17       5.191  -5.383  11.078  1.00 67.62           C  
ATOM    146  CE1 PHE A  17       7.051  -4.535  12.953  1.00 67.62           C  
ATOM    147  CE2 PHE A  17       4.906  -4.297  11.898  1.00 67.62           C  
ATOM    148  CZ  PHE A  17       5.836  -3.875  12.836  1.00 67.62           C  
ATOM    149  N   LEU A  18       7.117  -8.562   7.262  1.00 58.50           N  
ATOM    150  CA  LEU A  18       7.301  -9.836   6.570  1.00 58.50           C  
ATOM    151  C   LEU A  18       7.027  -9.688   5.078  1.00 58.50           C  
ATOM    152  CB  LEU A  18       6.383 -10.906   7.164  1.00 58.50           C  
ATOM    153  O   LEU A  18       5.934  -9.273   4.680  1.00 58.50           O  
ATOM    154  CG  LEU A  18       6.746 -11.414   8.562  1.00 58.50           C  
ATOM    155  CD1 LEU A  18       5.508 -11.953   9.273  1.00 58.50           C  
ATOM    156  CD2 LEU A  18       7.828 -12.484   8.477  1.00 58.50           C  
ATOM    157  N   PRO A  19       8.109  -9.727   4.270  1.00 57.50           N  
ATOM    158  CA  PRO A  19       7.656  -9.906   2.887  1.00 57.50           C  
ATOM    159  C   PRO A  19       7.137 -11.312   2.615  1.00 57.50           C  
ATOM    160  CB  PRO A  19       8.914  -9.617   2.062  1.00 57.50           C  
ATOM    161  O   PRO A  19       7.852 -12.289   2.842  1.00 57.50           O  
ATOM    162  CG  PRO A  19      10.055  -9.859   3.002  1.00 57.50           C  
ATOM    163  CD  PRO A  19       9.547  -9.711   4.410  1.00 57.50           C  
ATOM    164  N   LEU A  20       5.875 -11.570   2.748  1.00 59.72           N  
ATOM    165  CA  LEU A  20       5.297 -12.906   2.750  1.00 59.72           C  
ATOM    166  C   LEU A  20       5.453 -13.570   1.386  1.00 59.72           C  
ATOM    167  CB  LEU A  20       3.814 -12.852   3.137  1.00 59.72           C  
ATOM    168  O   LEU A  20       5.836 -14.742   1.299  1.00 59.72           O  
ATOM    169  CG  LEU A  20       3.510 -12.641   4.621  1.00 59.72           C  
ATOM    170  CD1 LEU A  20       2.021 -12.375   4.824  1.00 59.72           C  
ATOM    171  CD2 LEU A  20       3.957 -13.852   5.438  1.00 59.72           C  
ATOM    172  N   PHE A  21       5.570 -12.781   0.234  1.00 70.88           N  
ATOM    173  CA  PHE A  21       5.469 -13.453  -1.057  1.00 70.88           C  
ATOM    174  C   PHE A  21       6.180 -12.656  -2.141  1.00 70.88           C  
ATOM    175  CB  PHE A  21       4.000 -13.672  -1.439  1.00 70.88           C  
ATOM    176  O   PHE A  21       5.801 -12.711  -3.312  1.00 70.88           O  
ATOM    177  CG  PHE A  21       3.250 -14.562  -0.490  1.00 70.88           C  
ATOM    178  CD1 PHE A  21       3.568 -15.906  -0.380  1.00 70.88           C  
ATOM    179  CD2 PHE A  21       2.223 -14.055   0.295  1.00 70.88           C  
ATOM    180  CE1 PHE A  21       2.875 -16.734   0.499  1.00 70.88           C  
ATOM    181  CE2 PHE A  21       1.524 -14.875   1.176  1.00 70.88           C  
ATOM    182  CZ  PHE A  21       1.852 -16.219   1.275  1.00 70.88           C  
ATOM    183  N   THR A  22       7.238 -11.891  -1.742  1.00 83.69           N  
ATOM    184  CA  THR A  22       7.934 -11.148  -2.783  1.00 83.69           C  
ATOM    185  C   THR A  22       8.867 -12.062  -3.570  1.00 83.69           C  
ATOM    186  CB  THR A  22       8.742  -9.977  -2.189  1.00 83.69           C  
ATOM    187  O   THR A  22       9.703 -12.758  -2.984  1.00 83.69           O  
ATOM    188  CG2 THR A  22       9.414  -9.156  -3.285  1.00 83.69           C  
ATOM    189  OG1 THR A  22       7.855  -9.125  -1.447  1.00 83.69           O  
ATOM    190  N   LYS A  23       8.633 -12.172  -4.879  1.00 90.94           N  
ATOM    191  CA  LYS A  23       9.516 -13.000  -5.695  1.00 90.94           C  
ATOM    192  C   LYS A  23       9.766 -12.367  -7.059  1.00 90.94           C  
ATOM    193  CB  LYS A  23       8.930 -14.406  -5.867  1.00 90.94           C  
ATOM    194  O   LYS A  23       8.953 -11.562  -7.531  1.00 90.94           O  
ATOM    195  CG  LYS A  23       7.566 -14.430  -6.539  1.00 90.94           C  
ATOM    196  CD  LYS A  23       6.984 -15.836  -6.578  1.00 90.94           C  
ATOM    197  CE  LYS A  23       5.629 -15.867  -7.270  1.00 90.94           C  
ATOM    198  NZ  LYS A  23       5.066 -17.250  -7.332  1.00 90.94           N  
ATOM    199  N   VAL A  24      10.891 -12.656  -7.633  1.00 93.81           N  
ATOM    200  CA  VAL A  24      11.258 -12.305  -9.000  1.00 93.81           C  
ATOM    201  C   VAL A  24      11.477 -13.570  -9.820  1.00 93.81           C  
ATOM    202  CB  VAL A  24      12.523 -11.414  -9.031  1.00 93.81           C  
ATOM    203  O   VAL A  24      12.570 -14.148  -9.797  1.00 93.81           O  
ATOM    204  CG1 VAL A  24      12.836 -10.969 -10.461  1.00 93.81           C  
ATOM    205  CG2 VAL A  24      12.359 -10.211  -8.109  1.00 93.81           C  
ATOM    206  N   ASP A  25      10.430 -14.023 -10.500  1.00 92.75           N  
ATOM    207  CA  ASP A  25      10.555 -15.195 -11.367  1.00 92.75           C  
ATOM    208  C   ASP A  25      11.469 -14.898 -12.555  1.00 92.75           C  
ATOM    209  CB  ASP A  25       9.180 -15.641 -11.859  1.00 92.75           C  
ATOM    210  O   ASP A  25      11.414 -13.812 -13.125  1.00 92.75           O  
ATOM    211  CG  ASP A  25       8.305 -16.203 -10.742  1.00 92.75           C  
ATOM    212  OD1 ASP A  25       8.844 -16.750  -9.766  1.00 92.75           O  
ATOM    213  OD2 ASP A  25       7.062 -16.078 -10.852  1.00 92.75           O  
ATOM    214  N   GLY A  26      12.391 -15.750 -12.867  1.00 91.12           N  
ATOM    215  CA  GLY A  26      13.352 -15.578 -13.945  1.00 91.12           C  
ATOM    216  C   GLY A  26      14.758 -15.305 -13.445  1.00 91.12           C  
ATOM    217  O   GLY A  26      15.711 -15.281 -14.234  1.00 91.12           O  
ATOM    218  N   ALA A  27      14.898 -15.008 -12.086  1.00 92.50           N  
ATOM    219  CA  ALA A  27      16.172 -14.883 -11.375  1.00 92.50           C  
ATOM    220  C   ALA A  27      16.219 -15.836 -10.188  1.00 92.50           C  
ATOM    221  CB  ALA A  27      16.375 -13.445 -10.914  1.00 92.50           C  
ATOM    222  O   ALA A  27      15.242 -15.984  -9.453  1.00 92.50           O  
ATOM    223  N   THR A  28      17.406 -16.516 -10.070  1.00 93.00           N  
ATOM    224  CA  THR A  28      17.516 -17.469  -8.969  1.00 93.00           C  
ATOM    225  C   THR A  28      18.797 -17.219  -8.172  1.00 93.00           C  
ATOM    226  CB  THR A  28      17.469 -18.922  -9.469  1.00 93.00           C  
ATOM    227  O   THR A  28      19.828 -16.875  -8.750  1.00 93.00           O  
ATOM    228  CG2 THR A  28      16.125 -19.250 -10.086  1.00 93.00           C  
ATOM    229  OG1 THR A  28      18.500 -19.109 -10.453  1.00 93.00           O  
ATOM    230  N   GLY A  29      18.734 -17.203  -6.922  1.00 91.62           N  
ATOM    231  CA  GLY A  29      19.812 -17.266  -5.945  1.00 91.62           C  
ATOM    232  C   GLY A  29      19.656 -18.375  -4.938  1.00 91.62           C  
ATOM    233  O   GLY A  29      18.812 -19.266  -5.121  1.00 91.62           O  
ATOM    234  N   ALA A  30      20.562 -18.453  -3.971  1.00 90.38           N  
ATOM    235  CA  ALA A  30      20.438 -19.469  -2.924  1.00 90.38           C  
ATOM    236  C   ALA A  30      20.750 -18.891  -1.553  1.00 90.38           C  
ATOM    237  CB  ALA A  30      21.344 -20.656  -3.217  1.00 90.38           C  
ATOM    238  O   ALA A  30      21.672 -18.078  -1.418  1.00 90.38           O  
ATOM    239  N   LYS A  31      19.969 -19.250  -0.553  1.00 86.44           N  
ATOM    240  CA  LYS A  31      20.156 -18.781   0.815  1.00 86.44           C  
ATOM    241  C   LYS A  31      21.250 -19.578   1.522  1.00 86.44           C  
ATOM    242  CB  LYS A  31      18.844 -18.875   1.604  1.00 86.44           C  
ATOM    243  O   LYS A  31      21.828 -19.109   2.502  1.00 86.44           O  
ATOM    244  CG  LYS A  31      17.781 -17.906   1.140  1.00 86.44           C  
ATOM    245  CD  LYS A  31      16.578 -17.891   2.080  1.00 86.44           C  
ATOM    246  CE  LYS A  31      15.508 -16.906   1.626  1.00 86.44           C  
ATOM    247  NZ  LYS A  31      14.336 -16.906   2.543  1.00 86.44           N  
ATOM    248  N   LYS A  32      21.516 -20.719   0.985  1.00 83.56           N  
ATOM    249  CA  LYS A  32      22.594 -21.562   1.508  1.00 83.56           C  
ATOM    250  C   LYS A  32      23.484 -22.078   0.382  1.00 83.56           C  
ATOM    251  CB  LYS A  32      22.000 -22.734   2.299  1.00 83.56           C  
ATOM    252  O   LYS A  32      23.000 -22.328  -0.729  1.00 83.56           O  
ATOM    253  CG  LYS A  32      21.297 -22.328   3.578  1.00 83.56           C  
ATOM    254  CD  LYS A  32      20.766 -23.531   4.336  1.00 83.56           C  
ATOM    255  CE  LYS A  32      19.969 -23.125   5.566  1.00 83.56           C  
ATOM    256  NZ  LYS A  32      19.438 -24.312   6.309  1.00 83.56           N  
ATOM    257  N   THR A  33      24.828 -22.062   0.565  1.00 76.19           N  
ATOM    258  CA  THR A  33      25.844 -22.422  -0.424  1.00 76.19           C  
ATOM    259  C   THR A  33      25.609 -23.844  -0.935  1.00 76.19           C  
ATOM    260  CB  THR A  33      27.250 -22.312   0.159  1.00 76.19           C  
ATOM    261  O   THR A  33      25.719 -24.109  -2.135  1.00 76.19           O  
ATOM    262  CG2 THR A  33      28.312 -22.531  -0.919  1.00 76.19           C  
ATOM    263  OG1 THR A  33      27.422 -21.000   0.723  1.00 76.19           O  
ATOM    264  N   ALA A  34      25.203 -24.750   0.014  1.00 70.62           N  
ATOM    265  CA  ALA A  34      25.172 -26.188  -0.245  1.00 70.62           C  
ATOM    266  C   ALA A  34      23.797 -26.641  -0.718  1.00 70.62           C  
ATOM    267  CB  ALA A  34      25.578 -26.969   1.008  1.00 70.62           C  
ATOM    268  O   ALA A  34      23.594 -27.812  -1.041  1.00 70.62           O  
ATOM    269  N   ASP A  35      22.938 -25.672  -1.229  1.00 61.84           N  
ATOM    270  CA  ASP A  35      21.547 -26.062  -1.501  1.00 61.84           C  
ATOM    271  C   ASP A  35      21.250 -26.000  -2.996  1.00 61.84           C  
ATOM    272  CB  ASP A  35      20.578 -25.172  -0.730  1.00 61.84           C  
ATOM    273  O   ASP A  35      21.641 -25.047  -3.676  1.00 61.84           O  
ATOM    274  CG  ASP A  35      19.203 -25.797  -0.551  1.00 61.84           C  
ATOM    275  OD1 ASP A  35      19.047 -27.000  -0.855  1.00 61.84           O  
ATOM    276  OD2 ASP A  35      18.281 -25.094  -0.105  1.00 61.84           O  
ATOM    277  N   THR A  36      21.094 -27.141  -3.705  1.00 66.69           N  
ATOM    278  CA  THR A  36      20.375 -27.312  -4.957  1.00 66.69           C  
ATOM    279  C   THR A  36      19.047 -26.547  -4.926  1.00 66.69           C  
ATOM    280  CB  THR A  36      20.094 -28.797  -5.250  1.00 66.69           C  
ATOM    281  O   THR A  36      18.453 -26.266  -5.973  1.00 66.69           O  
ATOM    282  CG2 THR A  36      21.359 -29.500  -5.750  1.00 66.69           C  
ATOM    283  OG1 THR A  36      19.656 -29.438  -4.047  1.00 66.69           O  
ATOM    284  N   ALA A  37      18.688 -26.000  -3.645  1.00 80.06           N  
ATOM    285  CA  ALA A  37      17.375 -25.375  -3.627  1.00 80.06           C  
ATOM    286  C   ALA A  37      17.469 -23.891  -3.945  1.00 80.06           C  
ATOM    287  CB  ALA A  37      16.703 -25.578  -2.273  1.00 80.06           C  
ATOM    288  O   ALA A  37      17.984 -23.109  -3.143  1.00 80.06           O  
ATOM    289  N   THR A  38      17.484 -23.484  -5.141  1.00 87.62           N  
ATOM    290  CA  THR A  38      17.453 -22.078  -5.570  1.00 87.62           C  
ATOM    291  C   THR A  38      16.156 -21.406  -5.148  1.00 87.62           C  
ATOM    292  CB  THR A  38      17.625 -21.969  -7.098  1.00 87.62           C  
ATOM    293  O   THR A  38      15.188 -22.078  -4.789  1.00 87.62           O  
ATOM    294  CG2 THR A  38      18.953 -22.594  -7.551  1.00 87.62           C  
ATOM    295  OG1 THR A  38      16.547 -22.641  -7.746  1.00 87.62           O  
ATOM    296  N   THR A  39      16.203 -20.078  -4.895  1.00 90.50           N  
ATOM    297  CA  THR A  39      15.047 -19.297  -4.496  1.00 90.50           C  
ATOM    298  C   THR A  39      14.844 -18.109  -5.438  1.00 90.50           C  
ATOM    299  CB  THR A  39      15.180 -18.781  -3.051  1.00 90.50           C  
ATOM    300  O   THR A  39      15.812 -17.562  -5.977  1.00 90.50           O  
ATOM    301  CG2 THR A  39      16.406 -17.875  -2.896  1.00 90.50           C  
ATOM    302  OG1 THR A  39      14.008 -18.047  -2.695  1.00 90.50           O  
ATOM    303  N   THR A  40      13.641 -17.750  -5.641  1.00 92.12           N  
ATOM    304  CA  THR A  40      13.297 -16.531  -6.379  1.00 92.12           C  
ATOM    305  C   THR A  40      12.883 -15.422  -5.426  1.00 92.12           C  
ATOM    306  CB  THR A  40      12.172 -16.797  -7.395  1.00 92.12           C  
ATOM    307  O   THR A  40      12.523 -14.320  -5.859  1.00 92.12           O  
ATOM    308  CG2 THR A  40      12.586 -17.844  -8.414  1.00 92.12           C  
ATOM    309  OG1 THR A  40      11.008 -17.250  -6.695  1.00 92.12           O  
ATOM    310  N   ASP A  41      12.812 -15.734  -4.176  1.00 91.62           N  
ATOM    311  CA  ASP A  41      12.594 -14.781  -3.098  1.00 91.62           C  
ATOM    312  C   ASP A  41      13.883 -14.047  -2.742  1.00 91.62           C  
ATOM    313  CB  ASP A  41      12.031 -15.484  -1.860  1.00 91.62           C  
ATOM    314  O   ASP A  41      14.625 -14.469  -1.851  1.00 91.62           O  
ATOM    315  CG  ASP A  41      11.586 -14.516  -0.779  1.00 91.62           C  
ATOM    316  OD1 ASP A  41      11.680 -13.289  -0.983  1.00 91.62           O  
ATOM    317  OD2 ASP A  41      11.133 -14.992   0.288  1.00 91.62           O  
ATOM    318  N   LEU A  42      14.180 -13.070  -3.486  1.00 92.81           N  
ATOM    319  CA  LEU A  42      15.500 -12.453  -3.502  1.00 92.81           C  
ATOM    320  C   LEU A  42      15.516 -11.172  -2.674  1.00 92.81           C  
ATOM    321  CB  LEU A  42      15.938 -12.156  -4.938  1.00 92.81           C  
ATOM    322  O   LEU A  42      16.578 -10.562  -2.484  1.00 92.81           O  
ATOM    323  CG  LEU A  42      16.016 -13.352  -5.891  1.00 92.81           C  
ATOM    324  CD1 LEU A  42      16.281 -12.875  -7.312  1.00 92.81           C  
ATOM    325  CD2 LEU A  42      17.078 -14.336  -5.434  1.00 92.81           C  
ATOM    326  N   TYR A  43      14.336 -10.711  -2.176  1.00 92.56           N  
ATOM    327  CA  TYR A  43      14.258  -9.453  -1.438  1.00 92.56           C  
ATOM    328  C   TYR A  43      13.680  -9.680  -0.045  1.00 92.56           C  
ATOM    329  CB  TYR A  43      13.406  -8.438  -2.201  1.00 92.56           C  
ATOM    330  O   TYR A  43      12.938 -10.641   0.181  1.00 92.56           O  
ATOM    331  CG  TYR A  43      14.039  -7.949  -3.479  1.00 92.56           C  
ATOM    332  CD1 TYR A  43      15.000  -6.938  -3.459  1.00 92.56           C  
ATOM    333  CD2 TYR A  43      13.688  -8.492  -4.707  1.00 92.56           C  
ATOM    334  CE1 TYR A  43      15.586  -6.480  -4.633  1.00 92.56           C  
ATOM    335  CE2 TYR A  43      14.266  -8.047  -5.891  1.00 92.56           C  
ATOM    336  OH  TYR A  43      15.797  -6.594  -7.008  1.00 92.56           O  
ATOM    337  CZ  TYR A  43      15.211  -7.039  -5.844  1.00 92.56           C  
ATOM    338  N   LYS A  44      14.070  -8.852   0.871  1.00 88.62           N  
ATOM    339  CA  LYS A  44      13.516  -8.836   2.221  1.00 88.62           C  
ATOM    340  C   LYS A  44      12.859  -7.492   2.531  1.00 88.62           C  
ATOM    341  CB  LYS A  44      14.602  -9.141   3.252  1.00 88.62           C  
ATOM    342  O   LYS A  44      13.133  -6.496   1.857  1.00 88.62           O  
ATOM    343  CG  LYS A  44      15.688  -8.070   3.342  1.00 88.62           C  
ATOM    344  CD  LYS A  44      16.719  -8.406   4.418  1.00 88.62           C  
ATOM    345  CE  LYS A  44      17.766  -7.316   4.543  1.00 88.62           C  
ATOM    346  NZ  LYS A  44      18.844  -7.695   5.508  1.00 88.62           N  
ATOM    347  N   ALA A  45      11.984  -7.559   3.418  1.00 78.12           N  
ATOM    348  CA  ALA A  45      11.258  -6.352   3.812  1.00 78.12           C  
ATOM    349  C   ALA A  45      12.219  -5.258   4.266  1.00 78.12           C  
ATOM    350  CB  ALA A  45      10.258  -6.672   4.922  1.00 78.12           C  
ATOM    351  O   ALA A  45      13.258  -5.547   4.863  1.00 78.12           O  
ATOM    352  N   SER A  46      12.008  -4.062   3.697  1.00 70.50           N  
ATOM    353  CA  SER A  46      12.648  -2.867   4.234  1.00 70.50           C  
ATOM    354  C   SER A  46      11.633  -1.950   4.914  1.00 70.50           C  
ATOM    355  CB  SER A  46      13.375  -2.105   3.127  1.00 70.50           C  
ATOM    356  O   SER A  46      10.438  -2.045   4.656  1.00 70.50           O  
ATOM    357  OG  SER A  46      12.477  -1.277   2.412  1.00 70.50           O  
ATOM    358  N   PHE A  47      12.016  -1.408   6.156  1.00 67.12           N  
ATOM    359  CA  PHE A  47      11.172  -0.652   7.074  1.00 67.12           C  
ATOM    360  C   PHE A  47      10.789   0.695   6.473  1.00 67.12           C  
ATOM    361  CB  PHE A  47      11.883  -0.447   8.414  1.00 67.12           C  
ATOM    362  O   PHE A  47      10.195   1.536   7.148  1.00 67.12           O  
ATOM    363  CG  PHE A  47      12.102  -1.720   9.188  1.00 67.12           C  
ATOM    364  CD1 PHE A  47      11.086  -2.254   9.977  1.00 67.12           C  
ATOM    365  CD2 PHE A  47      13.320  -2.383   9.133  1.00 67.12           C  
ATOM    366  CE1 PHE A  47      11.281  -3.432  10.695  1.00 67.12           C  
ATOM    367  CE2 PHE A  47      13.523  -3.561   9.844  1.00 67.12           C  
ATOM    368  CZ  PHE A  47      12.508  -4.082  10.625  1.00 67.12           C  
ATOM    369  N   MET A  48      10.852   0.810   5.086  1.00 69.56           N  
ATOM    370  CA  MET A  48      10.555   2.145   4.574  1.00 69.56           C  
ATOM    371  C   MET A  48       9.305   2.123   3.697  1.00 69.56           C  
ATOM    372  CB  MET A  48      11.742   2.693   3.779  1.00 69.56           C  
ATOM    373  O   MET A  48       9.359   1.690   2.545  1.00 69.56           O  
ATOM    374  CG  MET A  48      12.977   2.949   4.625  1.00 69.56           C  
ATOM    375  SD  MET A  48      14.086   4.215   3.889  1.00 69.56           S  
ATOM    376  CE  MET A  48      12.883   5.520   3.525  1.00 69.56           C  
ATOM    377  N   ALA A  49       8.227   2.346   4.324  1.00 81.38           N  
ATOM    378  CA  ALA A  49       7.008   2.547   3.549  1.00 81.38           C  
ATOM    379  C   ALA A  49       6.098   3.574   4.215  1.00 81.38           C  
ATOM    380  CB  ALA A  49       6.266   1.223   3.367  1.00 81.38           C  
ATOM    381  O   ALA A  49       6.035   3.654   5.441  1.00 81.38           O  
ATOM    382  N   GLY A  50       5.738   4.535   3.402  1.00 90.38           N  
ATOM    383  CA  GLY A  50       4.789   5.531   3.873  1.00 90.38           C  
ATOM    384  C   GLY A  50       4.016   6.195   2.752  1.00 90.38           C  
ATOM    385  O   GLY A  50       4.266   5.934   1.574  1.00 90.38           O  
ATOM    386  N   GLY A  51       3.057   6.867   3.145  1.00 94.06           N  
ATOM    387  CA  GLY A  51       2.254   7.559   2.146  1.00 94.06           C  
ATOM    388  C   GLY A  51       1.235   8.508   2.750  1.00 94.06           C  
ATOM    389  O   GLY A  51       1.346   8.883   3.918  1.00 94.06           O  
ATOM    390  N   GLY A  52       0.493   9.016   1.907  1.00 96.81           N  
ATOM    391  CA  GLY A  52      -0.587   9.914   2.271  1.00 96.81           C  
ATOM    392  C   GLY A  52      -1.861   9.672   1.487  1.00 96.81           C  
ATOM    393  O   GLY A  52      -1.837   9.016   0.442  1.00 96.81           O  
ATOM    394  N   ALA A  53      -2.943  10.141   2.096  1.00 97.81           N  
ATOM    395  CA  ALA A  53      -4.238   9.938   1.451  1.00 97.81           C  
ATOM    396  C   ALA A  53      -5.164  11.125   1.691  1.00 97.81           C  
ATOM    397  CB  ALA A  53      -4.887   8.648   1.955  1.00 97.81           C  
ATOM    398  O   ALA A  53      -4.992  11.867   2.664  1.00 97.81           O  
ATOM    399  N   PHE A  54      -6.020  11.344   0.791  1.00 98.06           N  
ATOM    400  CA  PHE A  54      -7.133  12.281   0.869  1.00 98.06           C  
ATOM    401  C   PHE A  54      -8.453  11.578   0.605  1.00 98.06           C  
ATOM    402  CB  PHE A  54      -6.941  13.430  -0.128  1.00 98.06           C  
ATOM    403  O   PHE A  54      -8.594  10.852  -0.382  1.00 98.06           O  
ATOM    404  CG  PHE A  54      -8.070  14.422  -0.132  1.00 98.06           C  
ATOM    405  CD1 PHE A  54      -9.086  14.344  -1.075  1.00 98.06           C  
ATOM    406  CD2 PHE A  54      -8.117  15.445   0.810  1.00 98.06           C  
ATOM    407  CE1 PHE A  54     -10.133  15.258  -1.081  1.00 98.06           C  
ATOM    408  CE2 PHE A  54      -9.156  16.359   0.811  1.00 98.06           C  
ATOM    409  CZ  PHE A  54     -10.164  16.281  -0.136  1.00 98.06           C  
ATOM    410  N   GLY A  55      -9.406  11.797   1.642  1.00 97.25           N  
ATOM    411  CA  GLY A  55     -10.625  11.031   1.447  1.00 97.25           C  
ATOM    412  C   GLY A  55     -11.836  11.656   2.102  1.00 97.25           C  
ATOM    413  O   GLY A  55     -11.773  12.789   2.584  1.00 97.25           O  
ATOM    414  N   TYR A  56     -12.875  10.961   1.923  1.00 95.69           N  
ATOM    415  CA  TYR A  56     -14.156  11.398   2.473  1.00 95.69           C  
ATOM    416  C   TYR A  56     -14.773  10.312   3.346  1.00 95.69           C  
ATOM    417  CB  TYR A  56     -15.125  11.781   1.348  1.00 95.69           C  
ATOM    418  O   TYR A  56     -14.570   9.125   3.104  1.00 95.69           O  
ATOM    419  CG  TYR A  56     -15.531  10.617   0.479  1.00 95.69           C  
ATOM    420  CD1 TYR A  56     -14.805  10.289  -0.665  1.00 95.69           C  
ATOM    421  CD2 TYR A  56     -16.641   9.844   0.799  1.00 95.69           C  
ATOM    422  CE1 TYR A  56     -15.180   9.219  -1.469  1.00 95.69           C  
ATOM    423  CE2 TYR A  56     -17.031   8.773   0.001  1.00 95.69           C  
ATOM    424  OH  TYR A  56     -16.656   7.402  -1.921  1.00 95.69           O  
ATOM    425  CZ  TYR A  56     -16.281   8.461  -1.128  1.00 95.69           C  
ATOM    426  N   LYS A  57     -15.406  10.734   4.465  1.00 93.94           N  
ATOM    427  CA  LYS A  57     -16.109   9.836   5.379  1.00 93.94           C  
ATOM    428  C   LYS A  57     -17.594  10.148   5.410  1.00 93.94           C  
ATOM    429  CB  LYS A  57     -15.523   9.945   6.789  1.00 93.94           C  
ATOM    430  O   LYS A  57     -18.000  11.305   5.562  1.00 93.94           O  
ATOM    431  CG  LYS A  57     -16.172   9.016   7.801  1.00 93.94           C  
ATOM    432  CD  LYS A  57     -15.516   9.125   9.172  1.00 93.94           C  
ATOM    433  CE  LYS A  57     -16.188   8.227  10.188  1.00 93.94           C  
ATOM    434  NZ  LYS A  57     -15.523   8.305  11.523  1.00 93.94           N  
ATOM    435  N   MET A  58     -18.375   9.141   5.121  1.00 93.00           N  
ATOM    436  CA  MET A  58     -19.828   9.203   5.246  1.00 93.00           C  
ATOM    437  C   MET A  58     -20.344   8.164   6.242  1.00 93.00           C  
ATOM    438  CB  MET A  58     -20.500   8.992   3.885  1.00 93.00           C  
ATOM    439  O   MET A  58     -20.297   6.961   5.965  1.00 93.00           O  
ATOM    440  CG  MET A  58     -22.000   9.273   3.885  1.00 93.00           C  
ATOM    441  SD  MET A  58     -22.734   9.102   2.217  1.00 93.00           S  
ATOM    442  CE  MET A  58     -24.453   9.547   2.588  1.00 93.00           C  
ATOM    443  N   ASP A  59     -20.766   8.594   7.418  1.00 90.38           N  
ATOM    444  CA  ASP A  59     -21.188   7.699   8.492  1.00 90.38           C  
ATOM    445  C   ASP A  59     -20.078   6.723   8.859  1.00 90.38           C  
ATOM    446  CB  ASP A  59     -22.453   6.926   8.086  1.00 90.38           C  
ATOM    447  O   ASP A  59     -19.031   7.133   9.367  1.00 90.38           O  
ATOM    448  CG  ASP A  59     -23.656   7.828   7.887  1.00 90.38           C  
ATOM    449  OD1 ASP A  59     -23.750   8.875   8.562  1.00 90.38           O  
ATOM    450  OD2 ASP A  59     -24.516   7.488   7.043  1.00 90.38           O  
ATOM    451  N   ASP A  60     -20.266   5.406   8.602  1.00 92.81           N  
ATOM    452  CA  ASP A  60     -19.297   4.391   9.031  1.00 92.81           C  
ATOM    453  C   ASP A  60     -18.406   3.961   7.875  1.00 92.81           C  
ATOM    454  CB  ASP A  60     -20.031   3.176   9.602  1.00 92.81           C  
ATOM    455  O   ASP A  60     -17.578   3.057   8.023  1.00 92.81           O  
ATOM    456  CG  ASP A  60     -20.844   3.504  10.852  1.00 92.81           C  
ATOM    457  OD1 ASP A  60     -20.422   4.375  11.641  1.00 92.81           O  
ATOM    458  OD2 ASP A  60     -21.906   2.885  11.039  1.00 92.81           O  
ATOM    459  N   ILE A  61     -18.578   4.727   6.703  1.00 96.31           N  
ATOM    460  CA  ILE A  61     -17.812   4.352   5.520  1.00 96.31           C  
ATOM    461  C   ILE A  61     -16.812   5.461   5.176  1.00 96.31           C  
ATOM    462  CB  ILE A  61     -18.734   4.070   4.312  1.00 96.31           C  
ATOM    463  O   ILE A  61     -17.172   6.645   5.176  1.00 96.31           O  
ATOM    464  CG1 ILE A  61     -19.688   2.910   4.633  1.00 96.31           C  
ATOM    465  CG2 ILE A  61     -17.906   3.768   3.061  1.00 96.31           C  
ATOM    466  CD1 ILE A  61     -18.984   1.566   4.805  1.00 96.31           C  
ATOM    467  N   ARG A  62     -15.547   5.031   4.867  1.00 95.75           N  
ATOM    468  CA  ARG A  62     -14.508   5.961   4.418  1.00 95.75           C  
ATOM    469  C   ARG A  62     -13.977   5.562   3.045  1.00 95.75           C  
ATOM    470  CB  ARG A  62     -13.359   6.016   5.430  1.00 95.75           C  
ATOM    471  O   ARG A  62     -13.766   4.379   2.773  1.00 95.75           O  
ATOM    472  CG  ARG A  62     -13.758   6.570   6.785  1.00 95.75           C  
ATOM    473  CD  ARG A  62     -12.562   6.680   7.723  1.00 95.75           C  
ATOM    474  NE  ARG A  62     -11.977   5.371   8.000  1.00 95.75           N  
ATOM    475  NH1 ARG A  62     -10.273   6.188   9.328  1.00 95.75           N  
ATOM    476  NH2 ARG A  62     -10.453   3.936   8.945  1.00 95.75           N  
ATOM    477  CZ  ARG A  62     -10.898   5.168   8.758  1.00 95.75           C  
ATOM    478  N   VAL A  63     -13.859   6.570   2.199  1.00 97.81           N  
ATOM    479  CA  VAL A  63     -13.234   6.371   0.895  1.00 97.81           C  
ATOM    480  C   VAL A  63     -12.062   7.332   0.727  1.00 97.81           C  
ATOM    481  CB  VAL A  63     -14.250   6.559  -0.255  1.00 97.81           C  
ATOM    482  O   VAL A  63     -12.180   8.523   1.038  1.00 97.81           O  
ATOM    483  CG1 VAL A  63     -13.586   6.305  -1.607  1.00 97.81           C  
ATOM    484  CG2 VAL A  63     -15.453   5.637  -0.063  1.00 97.81           C  
ATOM    485  N   ASP A  64     -10.852   6.820   0.296  1.00 97.88           N  
ATOM    486  CA  ASP A  64      -9.742   7.750   0.089  1.00 97.88           C  
ATOM    487  C   ASP A  64      -8.891   7.328  -1.107  1.00 97.88           C  
ATOM    488  CB  ASP A  64      -8.875   7.840   1.346  1.00 97.88           C  
ATOM    489  O   ASP A  64      -9.055   6.230  -1.642  1.00 97.88           O  
ATOM    490  CG  ASP A  64      -8.211   6.523   1.708  1.00 97.88           C  
ATOM    491  OD1 ASP A  64      -7.781   5.785   0.795  1.00 97.88           O  
ATOM    492  OD2 ASP A  64      -8.133   6.215   2.916  1.00 97.88           O  
ATOM    493  N   VAL A  65      -8.266   8.273  -1.673  1.00 98.38           N  
ATOM    494  CA  VAL A  65      -7.211   8.078  -2.662  1.00 98.38           C  
ATOM    495  C   VAL A  65      -5.844   8.188  -1.989  1.00 98.38           C  
ATOM    496  CB  VAL A  65      -7.320   9.094  -3.816  1.00 98.38           C  
ATOM    497  O   VAL A  65      -5.562   9.164  -1.298  1.00 98.38           O  
ATOM    498  CG1 VAL A  65      -6.195   8.891  -4.828  1.00 98.38           C  
ATOM    499  CG2 VAL A  65      -8.680   8.984  -4.500  1.00 98.38           C  
ATOM    500  N   GLU A  66      -5.047   7.203  -2.227  1.00 97.56           N  
ATOM    501  CA  GLU A  66      -3.814   7.043  -1.459  1.00 97.56           C  
ATOM    502  C   GLU A  66      -2.604   6.926  -2.379  1.00 97.56           C  
ATOM    503  CB  GLU A  66      -3.904   5.820  -0.546  1.00 97.56           C  
ATOM    504  O   GLU A  66      -2.676   6.285  -3.432  1.00 97.56           O  
ATOM    505  CG  GLU A  66      -2.646   5.570   0.275  1.00 97.56           C  
ATOM    506  CD  GLU A  66      -2.711   4.293   1.100  1.00 97.56           C  
ATOM    507  OE1 GLU A  66      -2.137   4.262   2.211  1.00 97.56           O  
ATOM    508  OE2 GLU A  66      -3.342   3.320   0.630  1.00 97.56           O  
ATOM    509  N   GLY A  67      -1.552   7.605  -2.078  1.00 97.62           N  
ATOM    510  CA  GLY A  67      -0.217   7.379  -2.609  1.00 97.62           C  
ATOM    511  C   GLY A  67       0.721   6.727  -1.613  1.00 97.62           C  
ATOM    512  O   GLY A  67       0.792   7.141  -0.455  1.00 97.62           O  
ATOM    513  N   LEU A  68       1.436   5.668  -2.090  1.00 94.50           N  
ATOM    514  CA  LEU A  68       2.309   4.898  -1.212  1.00 94.50           C  
ATOM    515  C   LEU A  68       3.676   4.688  -1.851  1.00 94.50           C  
ATOM    516  CB  LEU A  68       1.674   3.543  -0.882  1.00 94.50           C  
ATOM    517  O   LEU A  68       3.777   4.508  -3.066  1.00 94.50           O  
ATOM    518  CG  LEU A  68       0.369   3.582  -0.086  1.00 94.50           C  
ATOM    519  CD1 LEU A  68      -0.262   2.195  -0.035  1.00 94.50           C  
ATOM    520  CD2 LEU A  68       0.616   4.113   1.321  1.00 94.50           C  
ATOM    521  N   TYR A  69       4.664   4.852  -1.068  1.00 94.69           N  
ATOM    522  CA  TYR A  69       6.020   4.453  -1.431  1.00 94.69           C  
ATOM    523  C   TYR A  69       6.504   3.311  -0.544  1.00 94.69           C  
ATOM    524  CB  TYR A  69       6.977   5.641  -1.323  1.00 94.69           C  
ATOM    525  O   TYR A  69       6.328   3.346   0.676  1.00 94.69           O  
ATOM    526  CG  TYR A  69       8.422   5.281  -1.568  1.00 94.69           C  
ATOM    527  CD1 TYR A  69       9.273   4.980  -0.508  1.00 94.69           C  
ATOM    528  CD2 TYR A  69       8.938   5.242  -2.859  1.00 94.69           C  
ATOM    529  CE1 TYR A  69      10.609   4.648  -0.728  1.00 94.69           C  
ATOM    530  CE2 TYR A  69      10.273   4.914  -3.090  1.00 94.69           C  
ATOM    531  OH  TYR A  69      12.414   4.289  -2.244  1.00 94.69           O  
ATOM    532  CZ  TYR A  69      11.094   4.617  -2.021  1.00 94.69           C  
ATOM    533  N   SER A  70       7.051   2.305  -1.164  1.00 93.19           N  
ATOM    534  CA  SER A  70       7.633   1.182  -0.434  1.00 93.19           C  
ATOM    535  C   SER A  70       8.891   0.666  -1.123  1.00 93.19           C  
ATOM    536  CB  SER A  70       6.613   0.048  -0.298  1.00 93.19           C  
ATOM    537  O   SER A  70       9.000   0.715  -2.350  1.00 93.19           O  
ATOM    538  OG  SER A  70       7.184  -1.058   0.383  1.00 93.19           O  
ATOM    539  N   GLN A  71       9.836   0.198  -0.271  1.00 93.31           N  
ATOM    540  CA  GLN A  71      11.094  -0.332  -0.781  1.00 93.31           C  
ATOM    541  C   GLN A  71      11.469  -1.630  -0.073  1.00 93.31           C  
ATOM    542  CB  GLN A  71      12.211   0.697  -0.621  1.00 93.31           C  
ATOM    543  O   GLN A  71      11.359  -1.732   1.150  1.00 93.31           O  
ATOM    544  CG  GLN A  71      13.570   0.216  -1.124  1.00 93.31           C  
ATOM    545  CD  GLN A  71      14.656   1.266  -0.981  1.00 93.31           C  
ATOM    546  NE2 GLN A  71      14.789   2.123  -1.988  1.00 93.31           N  
ATOM    547  OE1 GLN A  71      15.367   1.306   0.026  1.00 93.31           O  
ATOM    548  N   LEU A  72      11.867  -2.604  -0.852  1.00 92.31           N  
ATOM    549  CA  LEU A  72      12.438  -3.850  -0.353  1.00 92.31           C  
ATOM    550  C   LEU A  72      13.938  -3.908  -0.634  1.00 92.31           C  
ATOM    551  CB  LEU A  72      11.742  -5.055  -0.987  1.00 92.31           C  
ATOM    552  O   LEU A  72      14.406  -3.381  -1.646  1.00 92.31           O  
ATOM    553  CG  LEU A  72      10.227  -5.148  -0.777  1.00 92.31           C  
ATOM    554  CD1 LEU A  72       9.672  -6.371  -1.499  1.00 92.31           C  
ATOM    555  CD2 LEU A  72       9.898  -5.203   0.710  1.00 92.31           C  
ATOM    556  N   SER A  73      14.664  -4.500   0.302  1.00 93.12           N  
ATOM    557  CA  SER A  73      16.109  -4.605   0.157  1.00 93.12           C  
ATOM    558  C   SER A  73      16.531  -6.004  -0.296  1.00 93.12           C  
ATOM    559  CB  SER A  73      16.812  -4.262   1.475  1.00 93.12           C  
ATOM    560  O   SER A  73      15.844  -6.984   0.001  1.00 93.12           O  
ATOM    561  OG  SER A  73      16.500  -2.945   1.884  1.00 93.12           O  
ATOM    562  N   LYS A  74      17.578  -6.043  -1.051  1.00 92.75           N  
ATOM    563  CA  LYS A  74      18.156  -7.324  -1.458  1.00 92.75           C  
ATOM    564  C   LYS A  74      18.469  -8.195  -0.245  1.00 92.75           C  
ATOM    565  CB  LYS A  74      19.406  -7.113  -2.299  1.00 92.75           C  
ATOM    566  O   LYS A  74      19.000  -7.707   0.751  1.00 92.75           O  
ATOM    567  CG  LYS A  74      19.984  -8.398  -2.883  1.00 92.75           C  
ATOM    568  CD  LYS A  74      21.203  -8.117  -3.756  1.00 92.75           C  
ATOM    569  CE  LYS A  74      21.703  -9.383  -4.438  1.00 92.75           C  
ATOM    570  NZ  LYS A  74      22.781  -9.086  -5.430  1.00 92.75           N  
ATOM    571  N   ASP A  75      18.078  -9.508  -0.284  1.00 91.62           N  
ATOM    572  CA  ASP A  75      18.328 -10.469   0.791  1.00 91.62           C  
ATOM    573  C   ASP A  75      19.797 -10.867   0.851  1.00 91.62           C  
ATOM    574  CB  ASP A  75      17.453 -11.711   0.608  1.00 91.62           C  
ATOM    575  O   ASP A  75      20.531 -10.672  -0.112  1.00 91.62           O  
ATOM    576  CG  ASP A  75      17.156 -12.422   1.915  1.00 91.62           C  
ATOM    577  OD1 ASP A  75      17.875 -12.203   2.908  1.00 91.62           O  
ATOM    578  OD2 ASP A  75      16.188 -13.219   1.951  1.00 91.62           O  
ATOM    579  N   ALA A  76      20.234 -11.320   2.078  1.00 90.75           N  
ATOM    580  CA  ALA A  76      21.547 -11.938   2.225  1.00 90.75           C  
ATOM    581  C   ALA A  76      21.562 -13.352   1.646  1.00 90.75           C  
ATOM    582  CB  ALA A  76      21.969 -11.969   3.695  1.00 90.75           C  
ATOM    583  O   ALA A  76      21.000 -14.273   2.236  1.00 90.75           O  
ATOM    584  N   LEU A  77      22.062 -13.422   0.419  1.00 90.81           N  
ATOM    585  CA  LEU A  77      22.062 -14.695  -0.290  1.00 90.81           C  
ATOM    586  C   LEU A  77      23.453 -15.320  -0.273  1.00 90.81           C  
ATOM    587  CB  LEU A  77      21.594 -14.508  -1.735  1.00 90.81           C  
ATOM    588  O   LEU A  77      24.453 -14.609  -0.385  1.00 90.81           O  
ATOM    589  CG  LEU A  77      20.203 -13.906  -1.923  1.00 90.81           C  
ATOM    590  CD1 LEU A  77      20.016 -13.422  -3.357  1.00 90.81           C  
ATOM    591  CD2 LEU A  77      19.125 -14.930  -1.556  1.00 90.81           C  
ATOM    592  N   ALA A  78      23.578 -16.609   0.009  1.00 92.19           N  
ATOM    593  CA  ALA A  78      24.844 -17.328  -0.010  1.00 92.19           C  
ATOM    594  C   ALA A  78      25.359 -17.484  -1.437  1.00 92.19           C  
ATOM    595  CB  ALA A  78      24.703 -18.688   0.658  1.00 92.19           C  
ATOM    596  O   ALA A  78      26.578 -17.484  -1.668  1.00 92.19           O  
ATOM    597  N   VAL A  79      24.484 -17.641  -2.408  1.00 92.25           N  
ATOM    598  CA  VAL A  79      24.781 -17.672  -3.834  1.00 92.25           C  
ATOM    599  C   VAL A  79      24.125 -16.500  -4.535  1.00 92.25           C  
ATOM    600  CB  VAL A  79      24.328 -19.000  -4.480  1.00 92.25           C  
ATOM    601  O   VAL A  79      22.906 -16.312  -4.438  1.00 92.25           O  
ATOM    602  CG1 VAL A  79      24.703 -19.031  -5.965  1.00 92.25           C  
ATOM    603  CG2 VAL A  79      24.953 -20.203  -3.752  1.00 92.25           C  
ATOM    604  N   ALA A  80      24.938 -15.750  -5.242  1.00 92.62           N  
ATOM    605  CA  ALA A  80      24.438 -14.562  -5.922  1.00 92.62           C  
ATOM    606  C   ALA A  80      23.391 -14.930  -6.980  1.00 92.62           C  
ATOM    607  CB  ALA A  80      25.594 -13.789  -6.559  1.00 92.62           C  
ATOM    608  O   ALA A  80      23.547 -15.938  -7.676  1.00 92.62           O  
ATOM    609  N   PRO A  81      22.375 -14.117  -7.082  1.00 93.38           N  
ATOM    610  CA  PRO A  81      21.328 -14.375  -8.070  1.00 93.38           C  
ATOM    611  C   PRO A  81      21.828 -14.266  -9.508  1.00 93.38           C  
ATOM    612  CB  PRO A  81      20.281 -13.297  -7.773  1.00 93.38           C  
ATOM    613  O   PRO A  81      22.703 -13.438  -9.797  1.00 93.38           O  
ATOM    614  CG  PRO A  81      20.594 -12.844  -6.379  1.00 93.38           C  
ATOM    615  CD  PRO A  81      22.062 -12.992  -6.141  1.00 93.38           C  
ATOM    616  N   THR A  82      21.328 -15.109 -10.398  1.00 92.69           N  
ATOM    617  CA  THR A  82      21.469 -15.039 -11.844  1.00 92.69           C  
ATOM    618  C   THR A  82      20.109 -14.945 -12.523  1.00 92.69           C  
ATOM    619  CB  THR A  82      22.250 -16.250 -12.391  1.00 92.69           C  
ATOM    620  O   THR A  82      19.266 -15.820 -12.359  1.00 92.69           O  
ATOM    621  CG2 THR A  82      22.562 -16.078 -13.875  1.00 92.69           C  
ATOM    622  OG1 THR A  82      23.469 -16.406 -11.672  1.00 92.69           O  
ATOM    623  N   PRO A  83      19.938 -13.883 -13.281  1.00 92.69           N  
ATOM    624  CA  PRO A  83      20.844 -12.742 -13.461  1.00 92.69           C  
ATOM    625  C   PRO A  83      21.000 -11.898 -12.195  1.00 92.69           C  
ATOM    626  CB  PRO A  83      20.172 -11.938 -14.578  1.00 92.69           C  
ATOM    627  O   PRO A  83      20.234 -12.078 -11.242  1.00 92.69           O  
ATOM    628  CG  PRO A  83      18.719 -12.172 -14.398  1.00 92.69           C  
ATOM    629  CD  PRO A  83      18.516 -13.578 -13.906  1.00 92.69           C  
ATOM    630  N   ALA A  84      22.031 -11.031 -12.211  1.00 94.69           N  
ATOM    631  CA  ALA A  84      22.250 -10.125 -11.078  1.00 94.69           C  
ATOM    632  C   ALA A  84      21.031  -9.219 -10.859  1.00 94.69           C  
ATOM    633  CB  ALA A  84      23.500  -9.289 -11.312  1.00 94.69           C  
ATOM    634  O   ALA A  84      20.453  -8.719 -11.820  1.00 94.69           O  
ATOM    635  N   ILE A  85      20.594  -9.000  -9.562  1.00 95.19           N  
ATOM    636  CA  ILE A  85      19.406  -8.219  -9.242  1.00 95.19           C  
ATOM    637  C   ILE A  85      19.812  -6.918  -8.562  1.00 95.19           C  
ATOM    638  CB  ILE A  85      18.422  -9.016  -8.352  1.00 95.19           C  
ATOM    639  O   ILE A  85      20.922  -6.809  -8.031  1.00 95.19           O  
ATOM    640  CG1 ILE A  85      19.109  -9.406  -7.035  1.00 95.19           C  
ATOM    641  CG2 ILE A  85      17.906 -10.250  -9.086  1.00 95.19           C  
ATOM    642  CD1 ILE A  85      18.141  -9.844  -5.941  1.00 95.19           C  
ATOM    643  N   ALA A  86      18.984  -5.930  -8.594  1.00 96.06           N  
ATOM    644  CA  ALA A  86      19.172  -4.617  -7.980  1.00 96.06           C  
ATOM    645  C   ALA A  86      19.234  -4.719  -6.461  1.00 96.06           C  
ATOM    646  CB  ALA A  86      18.062  -3.664  -8.406  1.00 96.06           C  
ATOM    647  O   ALA A  86      18.672  -5.648  -5.875  1.00 96.06           O  
ATOM    648  N   ASP A  87      19.906  -3.787  -5.816  1.00 94.69           N  
ATOM    649  CA  ASP A  87      20.031  -3.771  -4.363  1.00 94.69           C  
ATOM    650  C   ASP A  87      18.688  -3.490  -3.699  1.00 94.69           C  
ATOM    651  CB  ASP A  87      21.062  -2.729  -3.922  1.00 94.69           C  
ATOM    652  O   ASP A  87      18.453  -3.898  -2.559  1.00 94.69           O  
ATOM    653  CG  ASP A  87      22.500  -3.148  -4.211  1.00 94.69           C  
ATOM    654  OD1 ASP A  87      22.766  -4.367  -4.309  1.00 94.69           O  
ATOM    655  OD2 ASP A  87      23.359  -2.256  -4.332  1.00 94.69           O  
ATOM    656  N   SER A  88      17.828  -2.736  -4.363  1.00 94.12           N  
ATOM    657  CA  SER A  88      16.516  -2.414  -3.822  1.00 94.12           C  
ATOM    658  C   SER A  88      15.430  -2.521  -4.891  1.00 94.12           C  
ATOM    659  CB  SER A  88      16.516  -1.007  -3.223  1.00 94.12           C  
ATOM    660  O   SER A  88      15.695  -2.301  -6.074  1.00 94.12           O  
ATOM    661  OG  SER A  88      16.734  -0.033  -4.227  1.00 94.12           O  
ATOM    662  N   LEU A  89      14.297  -2.998  -4.566  1.00 95.06           N  
ATOM    663  CA  LEU A  89      13.062  -3.057  -5.352  1.00 95.06           C  
ATOM    664  C   LEU A  89      12.016  -2.104  -4.789  1.00 95.06           C  
ATOM    665  CB  LEU A  89      12.516  -4.484  -5.375  1.00 95.06           C  
ATOM    666  O   LEU A  89      11.570  -2.268  -3.650  1.00 95.06           O  
ATOM    667  CG  LEU A  89      11.312  -4.730  -6.289  1.00 95.06           C  
ATOM    668  CD1 LEU A  89      11.703  -4.523  -7.746  1.00 95.06           C  
ATOM    669  CD2 LEU A  89      10.750  -6.133  -6.070  1.00 95.06           C  
ATOM    670  N   THR A  90      11.617  -1.099  -5.590  1.00 95.38           N  
ATOM    671  CA  THR A  90      10.742  -0.052  -5.086  1.00 95.38           C  
ATOM    672  C   THR A  90       9.367  -0.136  -5.746  1.00 95.38           C  
ATOM    673  CB  THR A  90      11.336   1.346  -5.320  1.00 95.38           C  
ATOM    674  O   THR A  90       9.242  -0.599  -6.883  1.00 95.38           O  
ATOM    675  CG2 THR A  90      12.719   1.465  -4.688  1.00 95.38           C  
ATOM    676  OG1 THR A  90      11.453   1.579  -6.730  1.00 95.38           O  
ATOM    677  N   ALA A  91       8.391   0.299  -5.035  1.00 95.81           N  
ATOM    678  CA  ALA A  91       7.012   0.408  -5.516  1.00 95.81           C  
ATOM    679  C   ALA A  91       6.402   1.754  -5.137  1.00 95.81           C  
ATOM    680  CB  ALA A  91       6.164  -0.733  -4.965  1.00 95.81           C  
ATOM    681  O   ALA A  91       6.426   2.145  -3.965  1.00 95.81           O  
ATOM    682  N   ILE A  92       5.977   2.480  -6.109  1.00 97.06           N  
ATOM    683  CA  ILE A  92       5.141   3.662  -5.938  1.00 97.06           C  
ATOM    684  C   ILE A  92       3.721   3.363  -6.414  1.00 97.06           C  
ATOM    685  CB  ILE A  92       5.715   4.879  -6.695  1.00 97.06           C  
ATOM    686  O   ILE A  92       3.514   2.986  -7.570  1.00 97.06           O  
ATOM    687  CG1 ILE A  92       7.141   5.180  -6.219  1.00 97.06           C  
ATOM    688  CG2 ILE A  92       4.809   6.102  -6.523  1.00 97.06           C  
ATOM    689  CD1 ILE A  92       7.863   6.230  -7.055  1.00 97.06           C  
ATOM    690  N   SER A  93       2.748   3.566  -5.492  1.00 97.62           N  
ATOM    691  CA  SER A  93       1.404   3.121  -5.844  1.00 97.62           C  
ATOM    692  C   SER A  93       0.378   4.227  -5.621  1.00 97.62           C  
ATOM    693  CB  SER A  93       1.018   1.884  -5.035  1.00 97.62           C  
ATOM    694  O   SER A  93       0.604   5.137  -4.820  1.00 97.62           O  
ATOM    695  OG  SER A  93       0.951   2.189  -3.652  1.00 97.62           O  
ATOM    696  N   GLY A  94      -0.584   4.156  -6.426  1.00 98.31           N  
ATOM    697  CA  GLY A  94      -1.836   4.871  -6.246  1.00 98.31           C  
ATOM    698  C   GLY A  94      -3.029   3.955  -6.055  1.00 98.31           C  
ATOM    699  O   GLY A  94      -3.311   3.109  -6.906  1.00 98.31           O  
ATOM    700  N   LEU A  95      -3.754   4.145  -4.887  1.00 98.31           N  
ATOM    701  CA  LEU A  95      -4.855   3.244  -4.562  1.00 98.31           C  
ATOM    702  C   LEU A  95      -6.117   4.031  -4.219  1.00 98.31           C  
ATOM    703  CB  LEU A  95      -4.473   2.330  -3.396  1.00 98.31           C  
ATOM    704  O   LEU A  95      -6.035   5.164  -3.740  1.00 98.31           O  
ATOM    705  CG  LEU A  95      -3.264   1.423  -3.613  1.00 98.31           C  
ATOM    706  CD1 LEU A  95      -2.361   1.439  -2.383  1.00 98.31           C  
ATOM    707  CD2 LEU A  95      -3.711   0.001  -3.936  1.00 98.31           C  
ATOM    708  N   VAL A  96      -7.191   3.467  -4.520  1.00 98.56           N  
ATOM    709  CA  VAL A  96      -8.492   3.869  -3.984  1.00 98.56           C  
ATOM    710  C   VAL A  96      -8.930   2.889  -2.898  1.00 98.56           C  
ATOM    711  CB  VAL A  96      -9.562   3.949  -5.094  1.00 98.56           C  
ATOM    712  O   VAL A  96      -8.984   1.680  -3.133  1.00 98.56           O  
ATOM    713  CG1 VAL A  96     -10.914   4.352  -4.512  1.00 98.56           C  
ATOM    714  CG2 VAL A  96      -9.133   4.934  -6.180  1.00 98.56           C  
ATOM    715  N   ASN A  97      -9.289   3.449  -1.758  1.00 98.31           N  
ATOM    716  CA  ASN A  97      -9.586   2.615  -0.599  1.00 98.31           C  
ATOM    717  C   ASN A  97     -11.016   2.832  -0.103  1.00 98.31           C  
ATOM    718  CB  ASN A  97      -8.586   2.883   0.527  1.00 98.31           C  
ATOM    719  O   ASN A  97     -11.547   3.938  -0.198  1.00 98.31           O  
ATOM    720  CG  ASN A  97      -7.152   2.664   0.097  1.00 98.31           C  
ATOM    721  ND2 ASN A  97      -6.340   3.709   0.195  1.00 98.31           N  
ATOM    722  OD1 ASN A  97      -6.777   1.566  -0.322  1.00 98.31           O  
ATOM    723  N   VAL A  98     -11.562   1.759   0.429  1.00 98.31           N  
ATOM    724  CA  VAL A  98     -12.836   1.819   1.144  1.00 98.31           C  
ATOM    725  C   VAL A  98     -12.680   1.205   2.533  1.00 98.31           C  
ATOM    726  CB  VAL A  98     -13.961   1.097   0.366  1.00 98.31           C  
ATOM    727  O   VAL A  98     -12.086   0.134   2.682  1.00 98.31           O  
ATOM    728  CG1 VAL A  98     -15.266   1.121   1.158  1.00 98.31           C  
ATOM    729  CG2 VAL A  98     -14.148   1.735  -1.008  1.00 98.31           C  
ATOM    730  N   TYR A  99     -13.195   1.909   3.553  1.00 97.94           N  
ATOM    731  CA  TYR A  99     -13.094   1.479   4.941  1.00 97.94           C  
ATOM    732  C   TYR A  99     -14.477   1.397   5.586  1.00 97.94           C  
ATOM    733  CB  TYR A  99     -12.203   2.438   5.738  1.00 97.94           C  
ATOM    734  O   TYR A  99     -15.375   2.172   5.250  1.00 97.94           O  
ATOM    735  CG  TYR A  99     -10.828   2.629   5.141  1.00 97.94           C  
ATOM    736  CD1 TYR A  99      -9.750   1.858   5.566  1.00 97.94           C  
ATOM    737  CD2 TYR A  99     -10.609   3.578   4.148  1.00 97.94           C  
ATOM    738  CE1 TYR A  99      -8.484   2.031   5.016  1.00 97.94           C  
ATOM    739  CE2 TYR A  99      -9.352   3.760   3.594  1.00 97.94           C  
ATOM    740  OH  TYR A  99      -7.043   3.160   3.486  1.00 97.94           O  
ATOM    741  CZ  TYR A  99      -8.297   2.982   4.031  1.00 97.94           C  
ATOM    742  N   TYR A 100     -14.539   0.476   6.445  1.00 97.69           N  
ATOM    743  CA  TYR A 100     -15.695   0.407   7.336  1.00 97.69           C  
ATOM    744  C   TYR A 100     -15.281   0.654   8.781  1.00 97.69           C  
ATOM    745  CB  TYR A 100     -16.391  -0.954   7.219  1.00 97.69           C  
ATOM    746  O   TYR A 100     -14.453  -0.081   9.336  1.00 97.69           O  
ATOM    747  CG  TYR A 100     -17.641  -1.068   8.039  1.00 97.69           C  
ATOM    748  CD1 TYR A 100     -17.656  -1.790   9.234  1.00 97.69           C  
ATOM    749  CD2 TYR A 100     -18.828  -0.456   7.625  1.00 97.69           C  
ATOM    750  CE1 TYR A 100     -18.812  -1.900   9.992  1.00 97.69           C  
ATOM    751  CE2 TYR A 100     -19.984  -0.559   8.375  1.00 97.69           C  
ATOM    752  OH  TYR A 100     -21.125  -1.387  10.305  1.00 97.69           O  
ATOM    753  CZ  TYR A 100     -19.984  -1.281   9.555  1.00 97.69           C  
ATOM    754  N   ASP A 101     -15.812   1.732   9.406  1.00 95.69           N  
ATOM    755  CA  ASP A 101     -15.547   2.084  10.797  1.00 95.69           C  
ATOM    756  C   ASP A 101     -16.609   1.488  11.727  1.00 95.69           C  
ATOM    757  CB  ASP A 101     -15.492   3.604  10.969  1.00 95.69           C  
ATOM    758  O   ASP A 101     -17.797   1.729  11.547  1.00 95.69           O  
ATOM    759  CG  ASP A 101     -14.242   4.223  10.375  1.00 95.69           C  
ATOM    760  OD1 ASP A 101     -13.328   3.477   9.969  1.00 95.69           O  
ATOM    761  OD2 ASP A 101     -14.164   5.469  10.328  1.00 95.69           O  
ATOM    762  N   ILE A 102     -16.188   0.697  12.633  1.00 96.00           N  
ATOM    763  CA  ILE A 102     -17.078   0.071  13.594  1.00 96.00           C  
ATOM    764  C   ILE A 102     -17.266   0.988  14.805  1.00 96.00           C  
ATOM    765  CB  ILE A 102     -16.547  -1.310  14.047  1.00 96.00           C  
ATOM    766  O   ILE A 102     -16.328   1.202  15.570  1.00 96.00           O  
ATOM    767  CG1 ILE A 102     -16.312  -2.213  12.828  1.00 96.00           C  
ATOM    768  CG2 ILE A 102     -17.531  -1.965  15.031  1.00 96.00           C  
ATOM    769  CD1 ILE A 102     -15.336  -3.354  13.086  1.00 96.00           C  
ATOM    770  N   ALA A 103     -18.453   1.549  14.812  1.00 88.50           N  
ATOM    771  CA  ALA A 103     -18.766   2.482  15.891  1.00 88.50           C  
ATOM    772  C   ALA A 103     -18.984   1.743  17.203  1.00 88.50           C  
ATOM    773  CB  ALA A 103     -20.000   3.309  15.539  1.00 88.50           C  
ATOM    774  O   ALA A 103     -19.734   0.773  17.266  1.00 88.50           O  
ATOM    775  N   ILE A 104     -18.188   2.098  18.141  1.00 89.75           N  
ATOM    776  CA  ILE A 104     -18.375   1.615  19.500  1.00 89.75           C  
ATOM    777  C   ILE A 104     -18.812   2.770  20.406  1.00 89.75           C  
ATOM    778  CB  ILE A 104     -17.094   0.962  20.047  1.00 89.75           C  
ATOM    779  O   ILE A 104     -18.094   3.760  20.547  1.00 89.75           O  
ATOM    780  CG1 ILE A 104     -16.625  -0.169  19.125  1.00 89.75           C  
ATOM    781  CG2 ILE A 104     -17.312   0.447  21.484  1.00 89.75           C  
ATOM    782  CD1 ILE A 104     -15.312  -0.817  19.547  1.00 89.75           C  
ATOM    783  N   GLU A 105     -20.031   2.650  20.953  1.00 87.31           N  
ATOM    784  CA  GLU A 105     -20.594   3.703  21.781  1.00 87.31           C  
ATOM    785  C   GLU A 105     -19.750   3.955  23.016  1.00 87.31           C  
ATOM    786  CB  GLU A 105     -22.031   3.346  22.203  1.00 87.31           C  
ATOM    787  O   GLU A 105     -19.203   3.018  23.609  1.00 87.31           O  
ATOM    788  CG  GLU A 105     -23.031   3.355  21.047  1.00 87.31           C  
ATOM    789  CD  GLU A 105     -24.438   3.012  21.469  1.00 87.31           C  
ATOM    790  OE1 GLU A 105     -25.344   2.932  20.594  1.00 87.31           O  
ATOM    791  OE2 GLU A 105     -24.656   2.820  22.688  1.00 87.31           O  
ATOM    792  N   ASP A 106     -19.500   5.254  23.312  1.00 87.75           N  
ATOM    793  CA  ASP A 106     -18.906   5.758  24.547  1.00 87.75           C  
ATOM    794  C   ASP A 106     -17.422   5.414  24.625  1.00 87.75           C  
ATOM    795  CB  ASP A 106     -19.641   5.188  25.766  1.00 87.75           C  
ATOM    796  O   ASP A 106     -16.875   5.203  25.719  1.00 87.75           O  
ATOM    797  CG  ASP A 106     -21.094   5.633  25.844  1.00 87.75           C  
ATOM    798  OD1 ASP A 106     -21.391   6.809  25.547  1.00 87.75           O  
ATOM    799  OD2 ASP A 106     -21.953   4.797  26.219  1.00 87.75           O  
ATOM    800  N   MET A 107     -16.812   5.109  23.500  1.00 90.12           N  
ATOM    801  CA  MET A 107     -15.375   4.852  23.516  1.00 90.12           C  
ATOM    802  C   MET A 107     -14.664   5.730  22.484  1.00 90.12           C  
ATOM    803  CB  MET A 107     -15.094   3.377  23.219  1.00 90.12           C  
ATOM    804  O   MET A 107     -15.188   5.973  21.406  1.00 90.12           O  
ATOM    805  CG  MET A 107     -15.547   2.438  24.328  1.00 90.12           C  
ATOM    806  SD  MET A 107     -14.883   0.740  24.125  1.00 90.12           S  
ATOM    807  CE  MET A 107     -15.570   0.310  22.500  1.00 90.12           C  
ATOM    808  N   PRO A 108     -13.547   6.246  22.844  1.00 91.94           N  
ATOM    809  CA  PRO A 108     -12.805   7.086  21.891  1.00 91.94           C  
ATOM    810  C   PRO A 108     -12.102   6.273  20.812  1.00 91.94           C  
ATOM    811  CB  PRO A 108     -11.789   7.809  22.781  1.00 91.94           C  
ATOM    812  O   PRO A 108     -11.469   6.844  19.922  1.00 91.94           O  
ATOM    813  CG  PRO A 108     -11.555   6.875  23.922  1.00 91.94           C  
ATOM    814  CD  PRO A 108     -12.828   6.133  24.219  1.00 91.94           C  
ATOM    815  N   ILE A 109     -12.234   5.004  20.828  1.00 95.69           N  
ATOM    816  CA  ILE A 109     -11.547   4.121  19.891  1.00 95.69           C  
ATOM    817  C   ILE A 109     -12.531   3.607  18.844  1.00 95.69           C  
ATOM    818  CB  ILE A 109     -10.875   2.938  20.625  1.00 95.69           C  
ATOM    819  O   ILE A 109     -13.656   3.232  19.188  1.00 95.69           O  
ATOM    820  CG1 ILE A 109      -9.820   3.449  21.609  1.00 95.69           C  
ATOM    821  CG2 ILE A 109     -10.250   1.966  19.625  1.00 95.69           C  
ATOM    822  CD1 ILE A 109      -9.336   2.396  22.594  1.00 95.69           C  
ATOM    823  N   THR A 110     -12.047   3.525  17.547  1.00 96.06           N  
ATOM    824  CA  THR A 110     -12.867   3.090  16.422  1.00 96.06           C  
ATOM    825  C   THR A 110     -12.133   2.039  15.586  1.00 96.06           C  
ATOM    826  CB  THR A 110     -13.258   4.277  15.516  1.00 96.06           C  
ATOM    827  O   THR A 110     -11.211   2.367  14.836  1.00 96.06           O  
ATOM    828  CG2 THR A 110     -14.234   3.848  14.430  1.00 96.06           C  
ATOM    829  OG1 THR A 110     -13.867   5.297  16.312  1.00 96.06           O  
ATOM    830  N   PRO A 111     -12.516   0.767  15.812  1.00 97.56           N  
ATOM    831  CA  PRO A 111     -11.945  -0.233  14.914  1.00 97.56           C  
ATOM    832  C   PRO A 111     -12.359  -0.023  13.461  1.00 97.56           C  
ATOM    833  CB  PRO A 111     -12.492  -1.555  15.453  1.00 97.56           C  
ATOM    834  O   PRO A 111     -13.445   0.503  13.195  1.00 97.56           O  
ATOM    835  CG  PRO A 111     -12.922  -1.247  16.859  1.00 97.56           C  
ATOM    836  CD  PRO A 111     -13.359   0.187  16.906  1.00 97.56           C  
ATOM    837  N   TYR A 112     -11.422  -0.534  12.492  1.00 97.62           N  
ATOM    838  CA  TYR A 112     -11.781  -0.404  11.086  1.00 97.62           C  
ATOM    839  C   TYR A 112     -11.195  -1.548  10.266  1.00 97.62           C  
ATOM    840  CB  TYR A 112     -11.297   0.938  10.523  1.00 97.62           C  
ATOM    841  O   TYR A 112     -10.211  -2.168  10.664  1.00 97.62           O  
ATOM    842  CG  TYR A 112      -9.797   1.038  10.398  1.00 97.62           C  
ATOM    843  CD1 TYR A 112      -9.031   1.671  11.375  1.00 97.62           C  
ATOM    844  CD2 TYR A 112      -9.141   0.502   9.297  1.00 97.62           C  
ATOM    845  CE1 TYR A 112      -7.652   1.767  11.266  1.00 97.62           C  
ATOM    846  CE2 TYR A 112      -7.758   0.592   9.172  1.00 97.62           C  
ATOM    847  OH  TYR A 112      -5.652   1.317  10.039  1.00 97.62           O  
ATOM    848  CZ  TYR A 112      -7.023   1.226  10.156  1.00 97.62           C  
ATOM    849  N   ILE A 113     -11.844  -1.865   9.203  1.00 98.44           N  
ATOM    850  CA  ILE A 113     -11.352  -2.748   8.148  1.00 98.44           C  
ATOM    851  C   ILE A 113     -11.453  -2.045   6.797  1.00 98.44           C  
ATOM    852  CB  ILE A 113     -12.141  -4.078   8.117  1.00 98.44           C  
ATOM    853  O   ILE A 113     -12.320  -1.194   6.594  1.00 98.44           O  
ATOM    854  CG1 ILE A 113     -13.633  -3.814   7.875  1.00 98.44           C  
ATOM    855  CG2 ILE A 113     -11.922  -4.863   9.414  1.00 98.44           C  
ATOM    856  CD1 ILE A 113     -14.430  -5.059   7.527  1.00 98.44           C  
ATOM    857  N   GLY A 114     -10.461  -2.348   5.973  1.00 98.19           N  
ATOM    858  CA  GLY A 114     -10.445  -1.673   4.688  1.00 98.19           C  
ATOM    859  C   GLY A 114      -9.805  -2.500   3.588  1.00 98.19           C  
ATOM    860  O   GLY A 114      -9.016  -3.408   3.867  1.00 98.19           O  
ATOM    861  N   VAL A 115     -10.211  -2.162   2.369  1.00 98.50           N  
ATOM    862  CA  VAL A 115      -9.617  -2.770   1.185  1.00 98.50           C  
ATOM    863  C   VAL A 115      -9.367  -1.701   0.121  1.00 98.50           C  
ATOM    864  CB  VAL A 115     -10.508  -3.895   0.613  1.00 98.50           C  
ATOM    865  O   VAL A 115     -10.047  -0.668   0.104  1.00 98.50           O  
ATOM    866  CG1 VAL A 115     -10.609  -5.055   1.603  1.00 98.50           C  
ATOM    867  CG2 VAL A 115     -11.891  -3.355   0.270  1.00 98.50           C  
ATOM    868  N   GLY A 116      -8.352  -1.916  -0.673  1.00 98.31           N  
ATOM    869  CA  GLY A 116      -8.016  -0.969  -1.725  1.00 98.31           C  
ATOM    870  C   GLY A 116      -7.500  -1.635  -2.986  1.00 98.31           C  
ATOM    871  O   GLY A 116      -6.945  -2.736  -2.932  1.00 98.31           O  
ATOM    872  N   VAL A 117      -7.758  -0.935  -4.109  1.00 98.75           N  
ATOM    873  CA  VAL A 117      -7.270  -1.415  -5.398  1.00 98.75           C  
ATOM    874  C   VAL A 117      -6.684  -0.252  -6.195  1.00 98.75           C  
ATOM    875  CB  VAL A 117      -8.391  -2.105  -6.207  1.00 98.75           C  
ATOM    876  O   VAL A 117      -7.129   0.890  -6.059  1.00 98.75           O  
ATOM    877  CG1 VAL A 117      -8.883  -3.355  -5.484  1.00 98.75           C  
ATOM    878  CG2 VAL A 117      -9.539  -1.134  -6.457  1.00 98.75           C  
ATOM    879  N   GLY A 118      -5.645  -0.573  -6.977  1.00 98.50           N  
ATOM    880  CA  GLY A 118      -5.023   0.447  -7.805  1.00 98.50           C  
ATOM    881  C   GLY A 118      -3.889  -0.088  -8.664  1.00 98.50           C  
ATOM    882  O   GLY A 118      -3.965  -1.207  -9.172  1.00 98.50           O  
ATOM    883  N   ALA A 119      -2.939   0.795  -8.914  1.00 98.56           N  
ATOM    884  CA  ALA A 119      -1.777   0.462  -9.734  1.00 98.56           C  
ATOM    885  C   ALA A 119      -0.480   0.829  -9.016  1.00 98.56           C  
ATOM    886  CB  ALA A 119      -1.856   1.170 -11.078  1.00 98.56           C  
ATOM    887  O   ALA A 119      -0.461   1.730  -8.172  1.00 98.56           O  
ATOM    888  N   ALA A 120       0.563   0.069  -9.281  1.00 98.31           N  
ATOM    889  CA  ALA A 120       1.885   0.333  -8.719  1.00 98.31           C  
ATOM    890  C   ALA A 120       2.945   0.389  -9.820  1.00 98.31           C  
ATOM    891  CB  ALA A 120       2.246  -0.732  -7.688  1.00 98.31           C  
ATOM    892  O   ALA A 120       2.887  -0.369 -10.789  1.00 98.31           O  
ATOM    893  N   TYR A 121       3.750   1.350  -9.812  1.00 98.25           N  
ATOM    894  CA  TYR A 121       4.949   1.413 -10.633  1.00 98.25           C  
ATOM    895  C   TYR A 121       6.133   0.757  -9.930  1.00 98.25           C  
ATOM    896  CB  TYR A 121       5.289   2.867 -10.977  1.00 98.25           C  
ATOM    897  O   TYR A 121       6.617   1.265  -8.914  1.00 98.25           O  
ATOM    898  CG  TYR A 121       6.340   3.006 -12.055  1.00 98.25           C  
ATOM    899  CD1 TYR A 121       7.645   3.379 -11.734  1.00 98.25           C  
ATOM    900  CD2 TYR A 121       6.031   2.768 -13.391  1.00 98.25           C  
ATOM    901  CE1 TYR A 121       8.617   3.510 -12.727  1.00 98.25           C  
ATOM    902  CE2 TYR A 121       6.992   2.896 -14.383  1.00 98.25           C  
ATOM    903  OH  TYR A 121       9.234   3.396 -15.023  1.00 98.25           O  
ATOM    904  CZ  TYR A 121       8.281   3.268 -14.039  1.00 98.25           C  
ATOM    905  N   ILE A 122       6.578  -0.387 -10.438  1.00 98.00           N  
ATOM    906  CA  ILE A 122       7.590  -1.232  -9.820  1.00 98.00           C  
ATOM    907  C   ILE A 122       8.930  -1.044 -10.531  1.00 98.00           C  
ATOM    908  CB  ILE A 122       7.176  -2.721  -9.836  1.00 98.00           C  
ATOM    909  O   ILE A 122       9.000  -1.093 -11.758  1.00 98.00           O  
ATOM    910  CG1 ILE A 122       5.781  -2.896  -9.227  1.00 98.00           C  
ATOM    911  CG2 ILE A 122       8.211  -3.580  -9.102  1.00 98.00           C  
ATOM    912  CD1 ILE A 122       5.695  -2.504  -7.762  1.00 98.00           C  
ATOM    913  N   SER A 123      10.000  -0.792  -9.750  1.00 97.50           N  
ATOM    914  CA  SER A 123      11.320  -0.637 -10.352  1.00 97.50           C  
ATOM    915  C   SER A 123      11.836  -1.963 -10.898  1.00 97.50           C  
ATOM    916  CB  SER A 123      12.312  -0.075  -9.336  1.00 97.50           C  
ATOM    917  O   SER A 123      11.391  -3.031 -10.477  1.00 97.50           O  
ATOM    918  OG  SER A 123      12.492  -0.979  -8.258  1.00 97.50           O  
ATOM    919  N   THR A 124      12.719  -1.910 -11.859  1.00 96.94           N  
ATOM    920  CA  THR A 124      13.320  -3.123 -12.406  1.00 96.94           C  
ATOM    921  C   THR A 124      14.086  -3.885 -11.336  1.00 96.94           C  
ATOM    922  CB  THR A 124      14.258  -2.797 -13.578  1.00 96.94           C  
ATOM    923  O   THR A 124      14.773  -3.281 -10.508  1.00 96.94           O  
ATOM    924  CG2 THR A 124      15.406  -1.901 -13.133  1.00 96.94           C  
ATOM    925  OG1 THR A 124      14.797  -4.020 -14.109  1.00 96.94           O  
ATOM    926  N   PRO A 125      13.844  -5.207 -11.281  1.00 96.25           N  
ATOM    927  CA  PRO A 125      14.602  -6.004 -10.312  1.00 96.25           C  
ATOM    928  C   PRO A 125      16.031  -6.273 -10.750  1.00 96.25           C  
ATOM    929  CB  PRO A 125      13.797  -7.305 -10.227  1.00 96.25           C  
ATOM    930  O   PRO A 125      16.828  -6.805  -9.977  1.00 96.25           O  
ATOM    931  CG  PRO A 125      13.172  -7.457 -11.578  1.00 96.25           C  
ATOM    932  CD  PRO A 125      12.820  -6.090 -12.094  1.00 96.25           C  
ATOM    933  N   LEU A 126      16.422  -5.902 -11.961  1.00 96.19           N  
ATOM    934  CA  LEU A 126      17.750  -6.168 -12.500  1.00 96.19           C  
ATOM    935  C   LEU A 126      18.750  -5.125 -12.016  1.00 96.19           C  
ATOM    936  CB  LEU A 126      17.719  -6.188 -14.031  1.00 96.19           C  
ATOM    937  O   LEU A 126      18.406  -3.949 -11.875  1.00 96.19           O  
ATOM    938  CG  LEU A 126      17.031  -7.395 -14.680  1.00 96.19           C  
ATOM    939  CD1 LEU A 126      16.875  -7.172 -16.172  1.00 96.19           C  
ATOM    940  CD2 LEU A 126      17.812  -8.672 -14.398  1.00 96.19           C  
ATOM    941  N   ALA A 127      19.969  -5.562 -11.758  1.00 95.62           N  
ATOM    942  CA  ALA A 127      21.047  -4.645 -11.406  1.00 95.62           C  
ATOM    943  C   ALA A 127      21.281  -3.619 -12.516  1.00 95.62           C  
ATOM    944  CB  ALA A 127      22.344  -5.422 -11.125  1.00 95.62           C  
ATOM    945  O   ALA A 127      21.516  -2.439 -12.234  1.00 95.62           O  
ATOM    946  N   THR A 128      21.234  -4.094 -13.750  1.00 93.75           N  
ATOM    947  CA  THR A 128      21.297  -3.234 -14.930  1.00 93.75           C  
ATOM    948  C   THR A 128      20.062  -3.418 -15.805  1.00 93.75           C  
ATOM    949  CB  THR A 128      22.562  -3.518 -15.758  1.00 93.75           C  
ATOM    950  O   THR A 128      19.812  -4.512 -16.312  1.00 93.75           O  
ATOM    951  CG2 THR A 128      22.688  -2.531 -16.922  1.00 93.75           C  
ATOM    952  OG1 THR A 128      23.719  -3.404 -14.914  1.00 93.75           O  
ATOM    953  N   ALA A 129      19.312  -2.363 -15.953  1.00 92.62           N  
ATOM    954  CA  ALA A 129      18.062  -2.408 -16.703  1.00 92.62           C  
ATOM    955  C   ALA A 129      18.312  -2.789 -18.172  1.00 92.62           C  
ATOM    956  CB  ALA A 129      17.344  -1.062 -16.625  1.00 92.62           C  
ATOM    957  O   ALA A 129      19.297  -2.354 -18.766  1.00 92.62           O  
ATOM    958  N   VAL A 130      17.531  -3.572 -18.719  1.00 91.88           N  
ATOM    959  CA  VAL A 130      17.547  -3.959 -20.125  1.00 91.88           C  
ATOM    960  C   VAL A 130      16.562  -3.105 -20.906  1.00 91.88           C  
ATOM    961  CB  VAL A 130      17.219  -5.457 -20.297  1.00 91.88           C  
ATOM    962  O   VAL A 130      15.406  -2.943 -20.500  1.00 91.88           O  
ATOM    963  CG1 VAL A 130      17.109  -5.812 -21.781  1.00 91.88           C  
ATOM    964  CG2 VAL A 130      18.281  -6.320 -19.609  1.00 91.88           C  
ATOM    965  N   SER A 131      16.984  -2.568 -22.047  1.00 88.75           N  
ATOM    966  CA  SER A 131      16.141  -1.805 -22.953  1.00 88.75           C  
ATOM    967  C   SER A 131      15.477  -0.635 -22.234  1.00 88.75           C  
ATOM    968  CB  SER A 131      15.062  -2.705 -23.562  1.00 88.75           C  
ATOM    969  O   SER A 131      14.289  -0.364 -22.438  1.00 88.75           O  
ATOM    970  OG  SER A 131      15.656  -3.787 -24.266  1.00 88.75           O  
ATOM    971  N   SER A 132      16.109  -0.067 -21.266  1.00 89.50           N  
ATOM    972  CA  SER A 132      15.672   1.125 -20.547  1.00 89.50           C  
ATOM    973  C   SER A 132      14.406   0.852 -19.750  1.00 89.50           C  
ATOM    974  CB  SER A 132      15.438   2.277 -21.516  1.00 89.50           C  
ATOM    975  O   SER A 132      13.594   1.756 -19.531  1.00 89.50           O  
ATOM    976  OG  SER A 132      16.625   2.621 -22.188  1.00 89.50           O  
ATOM    977  N   GLN A 133      14.117  -0.449 -19.469  1.00 92.31           N  
ATOM    978  CA  GLN A 133      12.984  -0.829 -18.625  1.00 92.31           C  
ATOM    979  C   GLN A 133      13.289  -0.595 -17.156  1.00 92.31           C  
ATOM    980  CB  GLN A 133      12.609  -2.293 -18.859  1.00 92.31           C  
ATOM    981  O   GLN A 133      13.555  -1.542 -16.406  1.00 92.31           O  
ATOM    982  CG  GLN A 133      12.117  -2.584 -20.281  1.00 92.31           C  
ATOM    983  CD  GLN A 133      11.469  -3.951 -20.406  1.00 92.31           C  
ATOM    984  NE2 GLN A 133      10.469  -4.055 -21.266  1.00 92.31           N  
ATOM    985  OE1 GLN A 133      11.867  -4.902 -19.719  1.00 92.31           O  
ATOM    986  N   ASN A 134      13.297   0.663 -16.703  1.00 95.69           N  
ATOM    987  CA  ASN A 134      13.633   1.022 -15.328  1.00 95.69           C  
ATOM    988  C   ASN A 134      12.477   0.749 -14.375  1.00 95.69           C  
ATOM    989  CB  ASN A 134      14.055   2.492 -15.242  1.00 95.69           C  
ATOM    990  O   ASN A 134      12.672   0.653 -13.164  1.00 95.69           O  
ATOM    991  CG  ASN A 134      15.352   2.771 -15.977  1.00 95.69           C  
ATOM    992  ND2 ASN A 134      15.383   3.867 -16.734  1.00 95.69           N  
ATOM    993  OD1 ASN A 134      16.312   2.010 -15.875  1.00 95.69           O  
ATOM    994  N   GLY A 135      11.273   0.594 -14.914  1.00 97.06           N  
ATOM    995  CA  GLY A 135      10.078   0.314 -14.133  1.00 97.06           C  
ATOM    996  C   GLY A 135       8.891  -0.089 -14.984  1.00 97.06           C  
ATOM    997  O   GLY A 135       8.844   0.217 -16.188  1.00 97.06           O  
ATOM    998  N   LYS A 136       7.977  -0.810 -14.406  1.00 97.69           N  
ATOM    999  CA  LYS A 136       6.762  -1.239 -15.094  1.00 97.69           C  
ATOM   1000  C   LYS A 136       5.547  -1.138 -14.180  1.00 97.69           C  
ATOM   1001  CB  LYS A 136       6.914  -2.672 -15.609  1.00 97.69           C  
ATOM   1002  O   LYS A 136       5.664  -1.285 -12.961  1.00 97.69           O  
ATOM   1003  CG  LYS A 136       7.949  -2.826 -16.719  1.00 97.69           C  
ATOM   1004  CD  LYS A 136       7.348  -2.557 -18.094  1.00 97.69           C  
ATOM   1005  CE  LYS A 136       8.344  -2.840 -19.203  1.00 97.69           C  
ATOM   1006  NZ  LYS A 136       7.754  -2.582 -20.547  1.00 97.69           N  
ATOM   1007  N   PHE A 137       4.410  -0.861 -14.805  1.00 98.00           N  
ATOM   1008  CA  PHE A 137       3.152  -0.776 -14.070  1.00 98.00           C  
ATOM   1009  C   PHE A 137       2.602  -2.166 -13.781  1.00 98.00           C  
ATOM   1010  CB  PHE A 137       2.125   0.044 -14.852  1.00 98.00           C  
ATOM   1011  O   PHE A 137       2.771  -3.088 -14.578  1.00 98.00           O  
ATOM   1012  CG  PHE A 137       2.324   1.531 -14.742  1.00 98.00           C  
ATOM   1013  CD1 PHE A 137       1.980   2.209 -13.578  1.00 98.00           C  
ATOM   1014  CD2 PHE A 137       2.854   2.252 -15.805  1.00 98.00           C  
ATOM   1015  CE1 PHE A 137       2.164   3.586 -13.477  1.00 98.00           C  
ATOM   1016  CE2 PHE A 137       3.041   3.629 -15.711  1.00 98.00           C  
ATOM   1017  CZ  PHE A 137       2.693   4.293 -14.547  1.00 98.00           C  
ATOM   1018  N   ALA A 138       2.006  -2.268 -12.602  1.00 98.06           N  
ATOM   1019  CA  ALA A 138       1.380  -3.502 -12.141  1.00 98.06           C  
ATOM   1020  C   ALA A 138       0.083  -3.213 -11.391  1.00 98.06           C  
ATOM   1021  CB  ALA A 138       2.342  -4.285 -11.250  1.00 98.06           C  
ATOM   1022  O   ALA A 138      -0.131  -2.092 -10.914  1.00 98.06           O  
ATOM   1023  N   PHE A 139      -0.769  -4.215 -11.438  1.00 98.38           N  
ATOM   1024  CA  PHE A 139      -1.946  -4.152 -10.586  1.00 98.38           C  
ATOM   1025  C   PHE A 139      -1.547  -4.176  -9.109  1.00 98.38           C  
ATOM   1026  CB  PHE A 139      -2.900  -5.309 -10.891  1.00 98.38           C  
ATOM   1027  O   PHE A 139      -0.590  -4.855  -8.734  1.00 98.38           O  
ATOM   1028  CG  PHE A 139      -4.117  -5.344 -10.000  1.00 98.38           C  
ATOM   1029  CD1 PHE A 139      -4.141  -6.141  -8.859  1.00 98.38           C  
ATOM   1030  CD2 PHE A 139      -5.234  -4.582 -10.305  1.00 98.38           C  
ATOM   1031  CE1 PHE A 139      -5.262  -6.176  -8.039  1.00 98.38           C  
ATOM   1032  CE2 PHE A 139      -6.363  -4.613  -9.492  1.00 98.38           C  
ATOM   1033  CZ  PHE A 139      -6.375  -5.410  -8.359  1.00 98.38           C  
ATOM   1034  N   ALA A 140      -2.324  -3.383  -8.273  1.00 98.19           N  
ATOM   1035  CA  ALA A 140      -2.029  -3.342  -6.844  1.00 98.19           C  
ATOM   1036  C   ALA A 140      -3.305  -3.479  -6.016  1.00 98.19           C  
ATOM   1037  CB  ALA A 140      -1.304  -2.047  -6.484  1.00 98.19           C  
ATOM   1038  O   ALA A 140      -4.379  -3.049  -6.441  1.00 98.19           O  
ATOM   1039  N   GLY A 141      -3.211  -4.223  -4.961  1.00 97.56           N  
ATOM   1040  CA  GLY A 141      -4.277  -4.363  -3.980  1.00 97.56           C  
ATOM   1041  C   GLY A 141      -3.770  -4.383  -2.551  1.00 97.56           C  
ATOM   1042  O   GLY A 141      -2.580  -4.602  -2.311  1.00 97.56           O  
ATOM   1043  N   GLN A 142      -4.773  -4.047  -1.651  1.00 96.44           N  
ATOM   1044  CA  GLN A 142      -4.387  -4.066  -0.245  1.00 96.44           C  
ATOM   1045  C   GLN A 142      -5.590  -4.328   0.653  1.00 96.44           C  
ATOM   1046  CB  GLN A 142      -3.715  -2.750   0.146  1.00 96.44           C  
ATOM   1047  O   GLN A 142      -6.734  -4.168   0.227  1.00 96.44           O  
ATOM   1048  CG  GLN A 142      -4.645  -1.547   0.099  1.00 96.44           C  
ATOM   1049  CD  GLN A 142      -3.951  -0.250   0.470  1.00 96.44           C  
ATOM   1050  NE2 GLN A 142      -4.703   0.845   0.480  1.00 96.44           N  
ATOM   1051  OE1 GLN A 142      -2.748  -0.233   0.746  1.00 96.44           O  
ATOM   1052  N   ALA A 143      -5.262  -4.934   1.815  1.00 97.44           N  
ATOM   1053  CA  ALA A 143      -6.211  -5.098   2.912  1.00 97.44           C  
ATOM   1054  C   ALA A 143      -5.668  -4.496   4.203  1.00 97.44           C  
ATOM   1055  CB  ALA A 143      -6.543  -6.574   3.115  1.00 97.44           C  
ATOM   1056  O   ALA A 143      -4.465  -4.562   4.469  1.00 97.44           O  
ATOM   1057  N   ARG A 144      -6.641  -3.857   5.016  1.00 96.50           N  
ATOM   1058  CA  ARG A 144      -6.246  -3.180   6.246  1.00 96.50           C  
ATOM   1059  C   ARG A 144      -7.230  -3.473   7.371  1.00 96.50           C  
ATOM   1060  CB  ARG A 144      -6.145  -1.670   6.020  1.00 96.50           C  
ATOM   1061  O   ARG A 144      -8.414  -3.723   7.121  1.00 96.50           O  
ATOM   1062  CG  ARG A 144      -5.109  -1.271   4.977  1.00 96.50           C  
ATOM   1063  CD  ARG A 144      -5.098   0.233   4.742  1.00 96.50           C  
ATOM   1064  NE  ARG A 144      -4.121   0.611   3.723  1.00 96.50           N  
ATOM   1065  NH1 ARG A 144      -3.377   2.490   4.840  1.00 96.50           N  
ATOM   1066  NH2 ARG A 144      -2.477   1.926   2.809  1.00 96.50           N  
ATOM   1067  CZ  ARG A 144      -3.328   1.675   3.793  1.00 96.50           C  
ATOM   1068  N   ALA A 145      -6.660  -3.527   8.547  1.00 98.12           N  
ATOM   1069  CA  ALA A 145      -7.445  -3.602   9.773  1.00 98.12           C  
ATOM   1070  C   ALA A 145      -6.699  -2.959  10.938  1.00 98.12           C  
ATOM   1071  CB  ALA A 145      -7.785  -5.055  10.102  1.00 98.12           C  
ATOM   1072  O   ALA A 145      -5.484  -3.125  11.078  1.00 98.12           O  
ATOM   1073  N   GLY A 146      -7.477  -2.096  11.695  1.00 97.69           N  
ATOM   1074  CA  GLY A 146      -6.824  -1.428  12.812  1.00 97.69           C  
ATOM   1075  C   GLY A 146      -7.789  -0.667  13.695  1.00 97.69           C  
ATOM   1076  O   GLY A 146      -8.992  -0.942  13.695  1.00 97.69           O  
ATOM   1077  N   VAL A 147      -7.199   0.135  14.547  1.00 97.75           N  
ATOM   1078  CA  VAL A 147      -7.980   0.918  15.500  1.00 97.75           C  
ATOM   1079  C   VAL A 147      -7.574   2.387  15.422  1.00 97.75           C  
ATOM   1080  CB  VAL A 147      -7.812   0.395  16.938  1.00 97.75           C  
ATOM   1081  O   VAL A 147      -6.395   2.701  15.227  1.00 97.75           O  
ATOM   1082  CG1 VAL A 147      -8.602   1.255  17.922  1.00 97.75           C  
ATOM   1083  CG2 VAL A 147      -8.250  -1.066  17.031  1.00 97.75           C  
ATOM   1084  N   SER A 148      -8.602   3.314  15.500  1.00 96.62           N  
ATOM   1085  CA  SER A 148      -8.375   4.754  15.539  1.00 96.62           C  
ATOM   1086  C   SER A 148      -8.727   5.332  16.906  1.00 96.62           C  
ATOM   1087  CB  SER A 148      -9.195   5.457  14.453  1.00 96.62           C  
ATOM   1088  O   SER A 148      -9.680   4.887  17.547  1.00 96.62           O  
ATOM   1089  OG  SER A 148      -8.828   4.996  13.164  1.00 96.62           O  
ATOM   1090  N   TYR A 149      -7.887   6.242  17.375  1.00 96.38           N  
ATOM   1091  CA  TYR A 149      -8.102   6.926  18.656  1.00 96.38           C  
ATOM   1092  C   TYR A 149      -8.336   8.414  18.438  1.00 96.38           C  
ATOM   1093  CB  TYR A 149      -6.898   6.719  19.578  1.00 96.38           C  
ATOM   1094  O   TYR A 149      -7.535   9.094  17.781  1.00 96.38           O  
ATOM   1095  CG  TYR A 149      -7.055   7.379  20.922  1.00 96.38           C  
ATOM   1096  CD1 TYR A 149      -6.379   8.562  21.234  1.00 96.38           C  
ATOM   1097  CD2 TYR A 149      -7.875   6.824  21.906  1.00 96.38           C  
ATOM   1098  CE1 TYR A 149      -6.516   9.172  22.469  1.00 96.38           C  
ATOM   1099  CE2 TYR A 149      -8.016   7.426  23.141  1.00 96.38           C  
ATOM   1100  OH  TYR A 149      -7.477   9.195  24.656  1.00 96.38           O  
ATOM   1101  CZ  TYR A 149      -7.336   8.602  23.422  1.00 96.38           C  
ATOM   1102  N   ASP A 150      -9.469   8.969  18.938  1.00 94.12           N  
ATOM   1103  CA  ASP A 150      -9.820  10.383  18.844  1.00 94.12           C  
ATOM   1104  C   ASP A 150      -9.016  11.219  19.844  1.00 94.12           C  
ATOM   1105  CB  ASP A 150     -11.320  10.586  19.062  1.00 94.12           C  
ATOM   1106  O   ASP A 150      -9.367  11.281  21.016  1.00 94.12           O  
ATOM   1107  CG  ASP A 150     -12.172   9.898  18.016  1.00 94.12           C  
ATOM   1108  OD1 ASP A 150     -11.711   9.719  16.875  1.00 94.12           O  
ATOM   1109  OD2 ASP A 150     -13.328   9.539  18.344  1.00 94.12           O  
ATOM   1110  N   VAL A 151      -7.859  11.820  19.422  1.00 95.44           N  
ATOM   1111  CA  VAL A 151      -7.055  12.695  20.266  1.00 95.44           C  
ATOM   1112  C   VAL A 151      -7.805  14.000  20.531  1.00 95.44           C  
ATOM   1113  CB  VAL A 151      -5.680  12.992  19.625  1.00 95.44           C  
ATOM   1114  O   VAL A 151      -7.879  14.469  21.672  1.00 95.44           O  
ATOM   1115  CG1 VAL A 151      -4.879  13.961  20.500  1.00 95.44           C  
ATOM   1116  CG2 VAL A 151      -4.902  11.695  19.422  1.00 95.44           C  
ATOM   1117  N   THR A 152      -8.320  14.570  19.484  1.00 93.50           N  
ATOM   1118  CA  THR A 152      -9.250  15.688  19.438  1.00 93.50           C  
ATOM   1119  C   THR A 152     -10.406  15.398  18.484  1.00 93.50           C  
ATOM   1120  CB  THR A 152      -8.547  16.984  19.016  1.00 93.50           C  
ATOM   1121  O   THR A 152     -10.367  14.414  17.734  1.00 93.50           O  
ATOM   1122  CG2 THR A 152      -7.258  17.203  19.797  1.00 93.50           C  
ATOM   1123  OG1 THR A 152      -8.242  16.938  17.625  1.00 93.50           O  
ATOM   1124  N   PRO A 153     -11.477  16.172  18.547  1.00 88.44           N  
ATOM   1125  CA  PRO A 153     -12.578  15.930  17.609  1.00 88.44           C  
ATOM   1126  C   PRO A 153     -12.133  15.984  16.141  1.00 88.44           C  
ATOM   1127  CB  PRO A 153     -13.562  17.062  17.922  1.00 88.44           C  
ATOM   1128  O   PRO A 153     -12.781  15.406  15.273  1.00 88.44           O  
ATOM   1129  CG  PRO A 153     -13.320  17.391  19.359  1.00 88.44           C  
ATOM   1130  CD  PRO A 153     -11.852  17.266  19.625  1.00 88.44           C  
ATOM   1131  N   GLU A 154     -10.922  16.578  15.828  1.00 92.19           N  
ATOM   1132  CA  GLU A 154     -10.484  16.781  14.445  1.00 92.19           C  
ATOM   1133  C   GLU A 154      -9.266  15.914  14.125  1.00 92.19           C  
ATOM   1134  CB  GLU A 154     -10.172  18.250  14.195  1.00 92.19           C  
ATOM   1135  O   GLU A 154      -8.906  15.750  12.961  1.00 92.19           O  
ATOM   1136  CG  GLU A 154     -11.391  19.156  14.234  1.00 92.19           C  
ATOM   1137  CD  GLU A 154     -11.828  19.516  15.648  1.00 92.19           C  
ATOM   1138  OE1 GLU A 154     -12.992  19.938  15.836  1.00 92.19           O  
ATOM   1139  OE2 GLU A 154     -10.992  19.391  16.562  1.00 92.19           O  
ATOM   1140  N   VAL A 155      -8.578  15.383  15.219  1.00 94.56           N  
ATOM   1141  CA  VAL A 155      -7.336  14.648  15.016  1.00 94.56           C  
ATOM   1142  C   VAL A 155      -7.477  13.234  15.578  1.00 94.56           C  
ATOM   1143  CB  VAL A 155      -6.141  15.367  15.688  1.00 94.56           C  
ATOM   1144  O   VAL A 155      -7.836  13.055  16.750  1.00 94.56           O  
ATOM   1145  CG1 VAL A 155      -4.859  14.555  15.516  1.00 94.56           C  
ATOM   1146  CG2 VAL A 155      -5.969  16.766  15.094  1.00 94.56           C  
ATOM   1147  N   LYS A 156      -7.156  12.242  14.695  1.00 95.19           N  
ATOM   1148  CA  LYS A 156      -7.176  10.844  15.094  1.00 95.19           C  
ATOM   1149  C   LYS A 156      -5.820  10.188  14.859  1.00 95.19           C  
ATOM   1150  CB  LYS A 156      -8.266  10.078  14.328  1.00 95.19           C  
ATOM   1151  O   LYS A 156      -5.160  10.445  13.852  1.00 95.19           O  
ATOM   1152  CG  LYS A 156      -9.672  10.609  14.570  1.00 95.19           C  
ATOM   1153  CD  LYS A 156     -10.711   9.789  13.812  1.00 95.19           C  
ATOM   1154  CE  LYS A 156     -12.117  10.305  14.070  1.00 95.19           C  
ATOM   1155  NZ  LYS A 156     -13.148   9.445  13.406  1.00 95.19           N  
ATOM   1156  N   LEU A 157      -5.422   9.453  15.805  1.00 97.38           N  
ATOM   1157  CA  LEU A 157      -4.297   8.547  15.617  1.00 97.38           C  
ATOM   1158  C   LEU A 157      -4.781   7.137  15.312  1.00 97.38           C  
ATOM   1159  CB  LEU A 157      -3.402   8.539  16.859  1.00 97.38           C  
ATOM   1160  O   LEU A 157      -5.809   6.703  15.836  1.00 97.38           O  
ATOM   1161  CG  LEU A 157      -2.764   9.875  17.250  1.00 97.38           C  
ATOM   1162  CD1 LEU A 157      -1.981   9.734  18.547  1.00 97.38           C  
ATOM   1163  CD2 LEU A 157      -1.860  10.383  16.125  1.00 97.38           C  
ATOM   1164  N   TYR A 158      -4.059   6.504  14.391  1.00 95.88           N  
ATOM   1165  CA  TYR A 158      -4.488   5.141  14.102  1.00 95.88           C  
ATOM   1166  C   TYR A 158      -3.295   4.199  14.016  1.00 95.88           C  
ATOM   1167  CB  TYR A 158      -5.285   5.094  12.789  1.00 95.88           C  
ATOM   1168  O   TYR A 158      -2.168   4.637  13.766  1.00 95.88           O  
ATOM   1169  CG  TYR A 158      -4.465   5.430  11.570  1.00 95.88           C  
ATOM   1170  CD1 TYR A 158      -4.316   6.746  11.148  1.00 95.88           C  
ATOM   1171  CD2 TYR A 158      -3.840   4.426  10.836  1.00 95.88           C  
ATOM   1172  CE1 TYR A 158      -3.561   7.059  10.016  1.00 95.88           C  
ATOM   1173  CE2 TYR A 158      -3.082   4.727   9.711  1.00 95.88           C  
ATOM   1174  OH  TYR A 158      -2.201   6.344   8.188  1.00 95.88           O  
ATOM   1175  CZ  TYR A 158      -2.949   6.043   9.305  1.00 95.88           C  
ATOM   1176  N   ALA A 159      -3.580   2.977  14.336  1.00 97.19           N  
ATOM   1177  CA  ALA A 159      -2.621   1.880  14.227  1.00 97.19           C  
ATOM   1178  C   ALA A 159      -3.309   0.591  13.789  1.00 97.19           C  
ATOM   1179  CB  ALA A 159      -1.904   1.667  15.562  1.00 97.19           C  
ATOM   1180  O   ALA A 159      -4.453   0.327  14.172  1.00 97.19           O  
ATOM   1181  N   GLY A 160      -2.590  -0.161  12.875  1.00 95.62           N  
ATOM   1182  CA  GLY A 160      -3.188  -1.394  12.391  1.00 95.62           C  
ATOM   1183  C   GLY A 160      -2.236  -2.227  11.547  1.00 95.62           C  
ATOM   1184  O   GLY A 160      -1.021  -2.018  11.586  1.00 95.62           O  
ATOM   1185  N   ALA A 161      -2.832  -3.262  11.031  1.00 95.19           N  
ATOM   1186  CA  ALA A 161      -2.105  -4.168  10.148  1.00 95.19           C  
ATOM   1187  C   ALA A 161      -2.504  -3.949   8.688  1.00 95.19           C  
ATOM   1188  CB  ALA A 161      -2.352  -5.621  10.547  1.00 95.19           C  
ATOM   1189  O   ALA A 161      -3.633  -3.543   8.406  1.00 95.19           O  
ATOM   1190  N   ARG A 162      -1.521  -4.215   7.812  1.00 92.69           N  
ATOM   1191  CA  ARG A 162      -1.760  -4.020   6.387  1.00 92.69           C  
ATOM   1192  C   ARG A 162      -1.078  -5.105   5.562  1.00 92.69           C  
ATOM   1193  CB  ARG A 162      -1.269  -2.639   5.941  1.00 92.69           C  
ATOM   1194  O   ARG A 162       0.046  -5.512   5.867  1.00 92.69           O  
ATOM   1195  CG  ARG A 162      -1.223  -2.457   4.434  1.00 92.69           C  
ATOM   1196  CD  ARG A 162      -0.624  -1.111   4.047  1.00 92.69           C  
ATOM   1197  NE  ARG A 162      -0.573  -0.940   2.598  1.00 92.69           N  
ATOM   1198  NH1 ARG A 162       0.239   1.221   2.674  1.00 92.69           N  
ATOM   1199  NH2 ARG A 162      -0.159   0.211   0.655  1.00 92.69           N  
ATOM   1200  CZ  ARG A 162      -0.165   0.163   1.979  1.00 92.69           C  
ATOM   1201  N   TYR A 163      -1.796  -5.586   4.578  1.00 94.31           N  
ATOM   1202  CA  TYR A 163      -1.220  -6.355   3.482  1.00 94.31           C  
ATOM   1203  C   TYR A 163      -1.284  -5.574   2.176  1.00 94.31           C  
ATOM   1204  CB  TYR A 163      -1.945  -7.695   3.324  1.00 94.31           C  
ATOM   1205  O   TYR A 163      -2.334  -5.035   1.817  1.00 94.31           O  
ATOM   1206  CG  TYR A 163      -1.553  -8.453   2.082  1.00 94.31           C  
ATOM   1207  CD1 TYR A 163      -2.340  -8.406   0.933  1.00 94.31           C  
ATOM   1208  CD2 TYR A 163      -0.394  -9.227   2.053  1.00 94.31           C  
ATOM   1209  CE1 TYR A 163      -1.983  -9.109  -0.214  1.00 94.31           C  
ATOM   1210  CE2 TYR A 163      -0.028  -9.930   0.910  1.00 94.31           C  
ATOM   1211  OH  TYR A 163      -0.469 -10.562  -1.349  1.00 94.31           O  
ATOM   1212  CZ  TYR A 163      -0.827  -9.867  -0.216  1.00 94.31           C  
ATOM   1213  N   PHE A 164      -0.153  -5.496   1.492  1.00 94.44           N  
ATOM   1214  CA  PHE A 164      -0.057  -4.887   0.170  1.00 94.44           C  
ATOM   1215  C   PHE A 164       0.532  -5.867  -0.836  1.00 94.44           C  
ATOM   1216  CB  PHE A 164       0.795  -3.615   0.224  1.00 94.44           C  
ATOM   1217  O   PHE A 164       1.517  -6.551  -0.543  1.00 94.44           O  
ATOM   1218  CG  PHE A 164       1.041  -2.992  -1.124  1.00 94.44           C  
ATOM   1219  CD1 PHE A 164       2.158  -3.342  -1.873  1.00 94.44           C  
ATOM   1220  CD2 PHE A 164       0.156  -2.057  -1.643  1.00 94.44           C  
ATOM   1221  CE1 PHE A 164       2.389  -2.768  -3.121  1.00 94.44           C  
ATOM   1222  CE2 PHE A 164       0.380  -1.479  -2.889  1.00 94.44           C  
ATOM   1223  CZ  PHE A 164       1.497  -1.835  -3.625  1.00 94.44           C  
ATOM   1224  N   GLY A 165      -0.074  -5.918  -2.014  1.00 94.50           N  
ATOM   1225  CA  GLY A 165       0.437  -6.762  -3.084  1.00 94.50           C  
ATOM   1226  C   GLY A 165       0.292  -6.137  -4.457  1.00 94.50           C  
ATOM   1227  O   GLY A 165      -0.623  -5.344  -4.691  1.00 94.50           O  
ATOM   1228  N   SER A 166       1.233  -6.496  -5.297  1.00 96.75           N  
ATOM   1229  CA  SER A 166       1.185  -6.109  -6.703  1.00 96.75           C  
ATOM   1230  C   SER A 166       1.654  -7.246  -7.605  1.00 96.75           C  
ATOM   1231  CB  SER A 166       2.041  -4.867  -6.945  1.00 96.75           C  
ATOM   1232  O   SER A 166       2.557  -8.000  -7.242  1.00 96.75           O  
ATOM   1233  OG  SER A 166       2.123  -4.574  -8.328  1.00 96.75           O  
ATOM   1234  N   TYR A 167       0.974  -7.371  -8.758  1.00 96.12           N  
ATOM   1235  CA  TYR A 167       1.333  -8.406  -9.727  1.00 96.12           C  
ATOM   1236  C   TYR A 167       1.163  -7.902 -11.156  1.00 96.12           C  
ATOM   1237  CB  TYR A 167       0.482  -9.656  -9.508  1.00 96.12           C  
ATOM   1238  O   TYR A 167       0.387  -6.977 -11.406  1.00 96.12           O  
ATOM   1239  CG  TYR A 167      -0.938  -9.523 -10.000  1.00 96.12           C  
ATOM   1240  CD1 TYR A 167      -1.940  -9.031  -9.164  1.00 96.12           C  
ATOM   1241  CD2 TYR A 167      -1.282  -9.883 -11.297  1.00 96.12           C  
ATOM   1242  CE1 TYR A 167      -3.252  -8.906  -9.609  1.00 96.12           C  
ATOM   1243  CE2 TYR A 167      -2.590  -9.758 -11.758  1.00 96.12           C  
ATOM   1244  OH  TYR A 167      -4.863  -9.148 -11.352  1.00 96.12           O  
ATOM   1245  CZ  TYR A 167      -3.566  -9.273 -10.906  1.00 96.12           C  
ATOM   1246  N   GLY A 168       2.006  -8.422 -12.039  1.00 95.75           N  
ATOM   1247  CA  GLY A 168       1.820  -8.125 -13.445  1.00 95.75           C  
ATOM   1248  C   GLY A 168       2.957  -7.312 -14.039  1.00 95.75           C  
ATOM   1249  O   GLY A 168       2.910  -6.930 -15.211  1.00 95.75           O  
ATOM   1250  N   ALA A 169       4.012  -7.020 -13.250  1.00 96.44           N  
ATOM   1251  CA  ALA A 169       5.191  -6.336 -13.773  1.00 96.44           C  
ATOM   1252  C   ALA A 169       6.172  -7.328 -14.391  1.00 96.44           C  
ATOM   1253  CB  ALA A 169       5.875  -5.535 -12.672  1.00 96.44           C  
ATOM   1254  O   ALA A 169       6.758  -8.148 -13.688  1.00 96.44           O  
ATOM   1255  N   ASN A 170       6.320  -7.262 -15.750  1.00 95.38           N  
ATOM   1256  CA  ASN A 170       7.215  -8.133 -16.500  1.00 95.38           C  
ATOM   1257  C   ASN A 170       8.359  -7.355 -17.141  1.00 95.38           C  
ATOM   1258  CB  ASN A 170       6.438  -8.906 -17.578  1.00 95.38           C  
ATOM   1259  O   ASN A 170       8.133  -6.324 -17.781  1.00 95.38           O  
ATOM   1260  CG  ASN A 170       5.277  -9.695 -17.000  1.00 95.38           C  
ATOM   1261  ND2 ASN A 170       4.102  -9.547 -17.594  1.00 95.38           N  
ATOM   1262  OD1 ASN A 170       5.438 -10.430 -16.016  1.00 95.38           O  
ATOM   1263  N   PHE A 171       9.594  -7.836 -16.891  1.00 94.50           N  
ATOM   1264  CA  PHE A 171      10.789  -7.195 -17.422  1.00 94.50           C  
ATOM   1265  C   PHE A 171      11.539  -8.141 -18.359  1.00 94.50           C  
ATOM   1266  CB  PHE A 171      11.711  -6.738 -16.297  1.00 94.50           C  
ATOM   1267  O   PHE A 171      11.547  -9.359 -18.141  1.00 94.50           O  
ATOM   1268  CG  PHE A 171      11.078  -5.723 -15.375  1.00 94.50           C  
ATOM   1269  CD1 PHE A 171      11.320  -4.367 -15.547  1.00 94.50           C  
ATOM   1270  CD2 PHE A 171      10.250  -6.129 -14.344  1.00 94.50           C  
ATOM   1271  CE1 PHE A 171      10.742  -3.424 -14.703  1.00 94.50           C  
ATOM   1272  CE2 PHE A 171       9.664  -5.191 -13.492  1.00 94.50           C  
ATOM   1273  CZ  PHE A 171       9.914  -3.842 -13.672  1.00 94.50           C  
ATOM   1274  N   ASP A 172      12.102  -7.609 -19.328  1.00 92.31           N  
ATOM   1275  CA  ASP A 172      12.984  -8.414 -20.156  1.00 92.31           C  
ATOM   1276  C   ASP A 172      14.273  -8.766 -19.422  1.00 92.31           C  
ATOM   1277  CB  ASP A 172      13.320  -7.676 -21.453  1.00 92.31           C  
ATOM   1278  O   ASP A 172      14.859  -7.918 -18.750  1.00 92.31           O  
ATOM   1279  CG  ASP A 172      12.109  -7.484 -22.359  1.00 92.31           C  
ATOM   1280  OD1 ASP A 172      11.195  -8.344 -22.344  1.00 92.31           O  
ATOM   1281  OD2 ASP A 172      12.062  -6.473 -23.094  1.00 92.31           O  
ATOM   1282  N   LYS A 173      14.727 -10.000 -19.531  1.00 86.81           N  
ATOM   1283  CA  LYS A 173      15.953 -10.477 -18.891  1.00 86.81           C  
ATOM   1284  C   LYS A 173      17.172 -10.141 -19.734  1.00 86.81           C  
ATOM   1285  CB  LYS A 173      15.883 -11.984 -18.656  1.00 86.81           C  
ATOM   1286  O   LYS A 173      18.266  -9.914 -19.203  1.00 86.81           O  
ATOM   1287  CG  LYS A 173      17.031 -12.539 -17.828  1.00 86.81           C  
ATOM   1288  CD  LYS A 173      16.859 -14.023 -17.562  1.00 86.81           C  
ATOM   1289  CE  LYS A 173      18.016 -14.578 -16.734  1.00 86.81           C  
ATOM   1290  NZ  LYS A 173      17.656 -15.867 -16.078  1.00 86.81           N  
ATOM   1291  N   THR A 174      17.031 -10.094 -21.031  1.00 83.19           N  
ATOM   1292  CA  THR A 174      18.094  -9.805 -21.984  1.00 83.19           C  
ATOM   1293  C   THR A 174      17.594  -8.867 -23.094  1.00 83.19           C  
ATOM   1294  CB  THR A 174      18.656 -11.094 -22.625  1.00 83.19           C  
ATOM   1295  O   THR A 174      16.391  -8.609 -23.188  1.00 83.19           O  
ATOM   1296  CG2 THR A 174      19.078 -12.094 -21.547  1.00 83.19           C  
ATOM   1297  OG1 THR A 174      17.641 -11.688 -23.438  1.00 83.19           O  
ATOM   1298  N   ASP A 175      18.578  -8.234 -23.797  1.00 76.38           N  
ATOM   1299  CA  ASP A 175      18.266  -7.320 -24.891  1.00 76.38           C  
ATOM   1300  C   ASP A 175      17.688  -8.078 -26.078  1.00 76.38           C  
ATOM   1301  CB  ASP A 175      19.516  -6.539 -25.312  1.00 76.38           C  
ATOM   1302  O   ASP A 175      17.094  -7.473 -26.969  1.00 76.38           O  
ATOM   1303  CG  ASP A 175      19.750  -5.305 -24.453  1.00 76.38           C  
ATOM   1304  OD1 ASP A 175      18.812  -4.809 -23.812  1.00 76.38           O  
ATOM   1305  OD2 ASP A 175      20.906  -4.828 -24.438  1.00 76.38           O  
ATOM   1306  N   LYS A 176      17.688  -9.445 -25.953  1.00 70.50           N  
ATOM   1307  CA  LYS A 176      17.156 -10.227 -27.047  1.00 70.50           C  
ATOM   1308  C   LYS A 176      15.664 -10.500 -26.859  1.00 70.50           C  
ATOM   1309  CB  LYS A 176      17.906 -11.547 -27.203  1.00 70.50           C  
ATOM   1310  O   LYS A 176      15.242 -10.945 -25.781  1.00 70.50           O  
ATOM   1311  CG  LYS A 176      19.391 -11.375 -27.531  1.00 70.50           C  
ATOM   1312  CD  LYS A 176      20.031 -12.703 -27.938  1.00 70.50           C  
ATOM   1313  CE  LYS A 176      21.359 -12.492 -28.625  1.00 70.50           C  
ATOM   1314  NZ  LYS A 176      22.469 -12.312 -27.641  1.00 70.50           N  
ATOM   1315  N   ASP A 177      14.812  -9.602 -27.344  1.00 59.31           N  
ATOM   1316  CA  ASP A 177      13.352  -9.602 -27.266  1.00 59.31           C  
ATOM   1317  C   ASP A 177      12.805 -11.023 -27.172  1.00 59.31           C  
ATOM   1318  CB  ASP A 177      12.758  -8.891 -28.484  1.00 59.31           C  
ATOM   1319  O   ASP A 177      13.141 -11.883 -27.984  1.00 59.31           O  
ATOM   1320  CG  ASP A 177      12.938  -7.383 -28.438  1.00 59.31           C  
ATOM   1321  OD1 ASP A 177      13.047  -6.812 -27.328  1.00 59.31           O  
ATOM   1322  OD2 ASP A 177      12.977  -6.762 -29.531  1.00 59.31           O  
ATOM   1323  N   GLY A 178      12.312 -11.469 -25.922  1.00 59.22           N  
ATOM   1324  CA  GLY A 178      11.445 -12.633 -25.875  1.00 59.22           C  
ATOM   1325  C   GLY A 178      12.125 -13.859 -25.297  1.00 59.22           C  
ATOM   1326  O   GLY A 178      11.484 -14.898 -25.109  1.00 59.22           O  
ATOM   1327  N   LYS A 179      13.547 -13.680 -25.031  1.00 62.91           N  
ATOM   1328  CA  LYS A 179      14.141 -14.914 -24.531  1.00 62.91           C  
ATOM   1329  C   LYS A 179      14.336 -14.852 -23.016  1.00 62.91           C  
ATOM   1330  CB  LYS A 179      15.477 -15.188 -25.219  1.00 62.91           C  
ATOM   1331  O   LYS A 179      15.461 -15.000 -22.516  1.00 62.91           O  
ATOM   1332  CG  LYS A 179      15.352 -15.523 -26.688  1.00 62.91           C  
ATOM   1333  CD  LYS A 179      15.664 -17.000 -26.953  1.00 62.91           C  
ATOM   1334  CE  LYS A 179      15.633 -17.312 -28.453  1.00 62.91           C  
ATOM   1335  NZ  LYS A 179      15.875 -18.766 -28.703  1.00 62.91           N  
ATOM   1336  N   GLY A 180      13.211 -14.602 -22.312  1.00 80.56           N  
ATOM   1337  CA  GLY A 180      13.180 -14.742 -20.859  1.00 80.56           C  
ATOM   1338  C   GLY A 180      12.680 -13.492 -20.156  1.00 80.56           C  
ATOM   1339  O   GLY A 180      13.016 -12.375 -20.547  1.00 80.56           O  
ATOM   1340  N   LYS A 181      11.633 -13.609 -19.438  1.00 89.38           N  
ATOM   1341  CA  LYS A 181      10.984 -12.516 -18.703  1.00 89.38           C  
ATOM   1342  C   LYS A 181      11.172 -12.672 -17.203  1.00 89.38           C  
ATOM   1343  CB  LYS A 181       9.492 -12.461 -19.047  1.00 89.38           C  
ATOM   1344  O   LYS A 181      11.391 -13.781 -16.703  1.00 89.38           O  
ATOM   1345  CG  LYS A 181       9.203 -12.148 -20.500  1.00 89.38           C  
ATOM   1346  CD  LYS A 181       7.715 -11.953 -20.750  1.00 89.38           C  
ATOM   1347  CE  LYS A 181       7.422 -11.648 -22.219  1.00 89.38           C  
ATOM   1348  NZ  LYS A 181       5.961 -11.438 -22.453  1.00 89.38           N  
ATOM   1349  N   LEU A 182      11.430 -11.484 -16.609  1.00 93.25           N  
ATOM   1350  CA  LEU A 182      11.320 -11.430 -15.164  1.00 93.25           C  
ATOM   1351  C   LEU A 182       9.930 -10.977 -14.734  1.00 93.25           C  
ATOM   1352  CB  LEU A 182      12.375 -10.492 -14.578  1.00 93.25           C  
ATOM   1353  O   LEU A 182       9.430  -9.953 -15.219  1.00 93.25           O  
ATOM   1354  CG  LEU A 182      13.836 -10.914 -14.766  1.00 93.25           C  
ATOM   1355  CD1 LEU A 182      14.438 -10.211 -15.984  1.00 93.25           C  
ATOM   1356  CD2 LEU A 182      14.648 -10.609 -13.516  1.00 93.25           C  
ATOM   1357  N   LYS A 183       9.289 -11.820 -13.953  1.00 95.50           N  
ATOM   1358  CA  LYS A 183       7.980 -11.477 -13.391  1.00 95.50           C  
ATOM   1359  C   LYS A 183       8.094 -11.141 -11.906  1.00 95.50           C  
ATOM   1360  CB  LYS A 183       6.996 -12.633 -13.594  1.00 95.50           C  
ATOM   1361  O   LYS A 183       8.578 -11.945 -11.117  1.00 95.50           O  
ATOM   1362  CG  LYS A 183       6.762 -13.000 -15.055  1.00 95.50           C  
ATOM   1363  CD  LYS A 183       5.781 -14.156 -15.188  1.00 95.50           C  
ATOM   1364  CE  LYS A 183       5.594 -14.562 -16.641  1.00 95.50           C  
ATOM   1365  NZ  LYS A 183       4.645 -15.711 -16.781  1.00 95.50           N  
ATOM   1366  N   VAL A 184       7.637  -9.938 -11.617  1.00 96.31           N  
ATOM   1367  CA  VAL A 184       7.797  -9.469 -10.242  1.00 96.31           C  
ATOM   1368  C   VAL A 184       6.465  -9.578  -9.500  1.00 96.31           C  
ATOM   1369  CB  VAL A 184       8.312  -8.016 -10.195  1.00 96.31           C  
ATOM   1370  O   VAL A 184       5.445  -9.070  -9.969  1.00 96.31           O  
ATOM   1371  CG1 VAL A 184       8.398  -7.516  -8.758  1.00 96.31           C  
ATOM   1372  CG2 VAL A 184       9.680  -7.914 -10.883  1.00 96.31           C  
ATOM   1373  N   LEU A 185       6.445 -10.352  -8.492  1.00 95.31           N  
ATOM   1374  CA  LEU A 185       5.430 -10.305  -7.445  1.00 95.31           C  
ATOM   1375  C   LEU A 185       5.930  -9.531  -6.230  1.00 95.31           C  
ATOM   1376  CB  LEU A 185       5.031 -11.727  -7.027  1.00 95.31           C  
ATOM   1377  O   LEU A 185       6.895  -9.938  -5.582  1.00 95.31           O  
ATOM   1378  CG  LEU A 185       3.938 -11.836  -5.961  1.00 95.31           C  
ATOM   1379  CD1 LEU A 185       2.594 -11.391  -6.531  1.00 95.31           C  
ATOM   1380  CD2 LEU A 185       3.854 -13.266  -5.430  1.00 95.31           C  
ATOM   1381  N   TYR A 186       5.277  -8.359  -6.008  1.00 94.38           N  
ATOM   1382  CA  TYR A 186       5.633  -7.477  -4.898  1.00 94.38           C  
ATOM   1383  C   TYR A 186       4.602  -7.566  -3.779  1.00 94.38           C  
ATOM   1384  CB  TYR A 186       5.754  -6.027  -5.383  1.00 94.38           C  
ATOM   1385  O   TYR A 186       3.434  -7.227  -3.975  1.00 94.38           O  
ATOM   1386  CG  TYR A 186       6.426  -5.109  -4.391  1.00 94.38           C  
ATOM   1387  CD1 TYR A 186       5.742  -4.641  -3.273  1.00 94.38           C  
ATOM   1388  CD2 TYR A 186       7.746  -4.715  -4.574  1.00 94.38           C  
ATOM   1389  CE1 TYR A 186       6.359  -3.793  -2.359  1.00 94.38           C  
ATOM   1390  CE2 TYR A 186       8.375  -3.867  -3.664  1.00 94.38           C  
ATOM   1391  OH  TYR A 186       8.289  -2.574  -1.659  1.00 94.38           O  
ATOM   1392  CZ  TYR A 186       7.676  -3.414  -2.562  1.00 94.38           C  
ATOM   1393  N   SER A 187       5.035  -8.055  -2.621  1.00 92.12           N  
ATOM   1394  CA  SER A 187       4.090  -8.195  -1.519  1.00 92.12           C  
ATOM   1395  C   SER A 187       4.750  -7.875  -0.181  1.00 92.12           C  
ATOM   1396  CB  SER A 187       3.510  -9.609  -1.488  1.00 92.12           C  
ATOM   1397  O   SER A 187       5.891  -8.273   0.063  1.00 92.12           O  
ATOM   1398  OG  SER A 187       2.611  -9.758  -0.403  1.00 92.12           O  
ATOM   1399  N   THR A 188       3.951  -7.184   0.709  1.00 90.50           N  
ATOM   1400  CA  THR A 188       4.434  -6.848   2.045  1.00 90.50           C  
ATOM   1401  C   THR A 188       3.312  -6.969   3.072  1.00 90.50           C  
ATOM   1402  CB  THR A 188       5.020  -5.422   2.084  1.00 90.50           C  
ATOM   1403  O   THR A 188       2.143  -6.742   2.752  1.00 90.50           O  
ATOM   1404  CG2 THR A 188       6.141  -5.258   1.063  1.00 90.50           C  
ATOM   1405  OG1 THR A 188       3.980  -4.477   1.791  1.00 90.50           O  
ATOM   1406  N   VAL A 189       3.668  -7.477   4.199  1.00 90.50           N  
ATOM   1407  CA  VAL A 189       2.830  -7.469   5.395  1.00 90.50           C  
ATOM   1408  C   VAL A 189       3.514  -6.668   6.500  1.00 90.50           C  
ATOM   1409  CB  VAL A 189       2.527  -8.898   5.883  1.00 90.50           C  
ATOM   1410  O   VAL A 189       4.711  -6.836   6.746  1.00 90.50           O  
ATOM   1411  CG1 VAL A 189       1.725  -8.867   7.184  1.00 90.50           C  
ATOM   1412  CG2 VAL A 189       1.778  -9.688   4.809  1.00 90.50           C  
ATOM   1413  N   GLY A 190       2.641  -5.707   7.051  1.00 89.81           N  
ATOM   1414  CA  GLY A 190       3.262  -4.918   8.102  1.00 89.81           C  
ATOM   1415  C   GLY A 190       2.260  -4.148   8.945  1.00 89.81           C  
ATOM   1416  O   GLY A 190       1.065  -4.453   8.930  1.00 89.81           O  
ATOM   1417  N   ALA A 191       2.871  -3.371   9.805  1.00 91.88           N  
ATOM   1418  CA  ALA A 191       2.082  -2.494  10.664  1.00 91.88           C  
ATOM   1419  C   ALA A 191       1.979  -1.091  10.070  1.00 91.88           C  
ATOM   1420  CB  ALA A 191       2.689  -2.436  12.062  1.00 91.88           C  
ATOM   1421  O   ALA A 191       2.871  -0.650   9.344  1.00 91.88           O  
ATOM   1422  N   GLU A 192       0.827  -0.478  10.281  1.00 92.69           N  
ATOM   1423  CA  GLU A 192       0.631   0.914   9.883  1.00 92.69           C  
ATOM   1424  C   GLU A 192       0.237   1.776  11.078  1.00 92.69           C  
ATOM   1425  CB  GLU A 192      -0.433   1.017   8.789  1.00 92.69           C  
ATOM   1426  O   GLU A 192      -0.402   1.293  12.016  1.00 92.69           O  
ATOM   1427  CG  GLU A 192      -1.832   0.634   9.250  1.00 92.69           C  
ATOM   1428  CD  GLU A 192      -2.881   0.758   8.156  1.00 92.69           C  
ATOM   1429  OE1 GLU A 192      -4.027   0.298   8.359  1.00 92.69           O  
ATOM   1430  OE2 GLU A 192      -2.553   1.319   7.086  1.00 92.69           O  
ATOM   1431  N   ALA A 193       0.792   2.900  11.102  1.00 94.94           N  
ATOM   1432  CA  ALA A 193       0.448   3.914  12.102  1.00 94.94           C  
ATOM   1433  C   ALA A 193       0.495   5.312  11.492  1.00 94.94           C  
ATOM   1434  CB  ALA A 193       1.390   3.824  13.297  1.00 94.94           C  
ATOM   1435  O   ALA A 193       1.329   5.598  10.633  1.00 94.94           O  
ATOM   1436  N   GLY A 194      -0.491   6.137  11.938  1.00 95.31           N  
ATOM   1437  CA  GLY A 194      -0.514   7.484  11.391  1.00 95.31           C  
ATOM   1438  C   GLY A 194      -1.540   8.383  12.055  1.00 95.31           C  
ATOM   1439  O   GLY A 194      -2.012   8.086  13.156  1.00 95.31           O  
ATOM   1440  N   VAL A 195      -1.685   9.617  11.406  1.00 95.06           N  
ATOM   1441  CA  VAL A 195      -2.623  10.625  11.891  1.00 95.06           C  
ATOM   1442  C   VAL A 195      -3.631  10.953  10.789  1.00 95.06           C  
ATOM   1443  CB  VAL A 195      -1.895  11.906  12.352  1.00 95.06           C  
ATOM   1444  O   VAL A 195      -3.297  10.930   9.602  1.00 95.06           O  
ATOM   1445  CG1 VAL A 195      -1.079  12.500  11.203  1.00 95.06           C  
ATOM   1446  CG2 VAL A 195      -2.896  12.930  12.883  1.00 95.06           C  
TER    1447      VAL A 195                                                      
ENDMDL                                                                          
END                                                                             
