# Supplementary material for: Assessing Wolbachia circulation in wild populations of phlebotomine sand flies from Spain and Morocco: implications for control of leishmaniasis
Source: Parasit Vectors. 2025 Apr 26;18:155. doi: 10.1186/s13071-025-06771-6 (PMC12032678; doi:10.1186/s13071-025-06771-6)
Supplement: Supplementary file 2 — Additional File 2: Dataset S2. [file 13071_2025_6771_MOESM2_ESM.zip › Phlebotomuspapatasi_6ff74/Phlebotomuspapatasi_6ff74_unrelaxed_rank_001_alphafold2_ptm_model_5_seed_000.pdb]

MODEL     1                                                                     
ATOM      1  N   SER A   1     -38.688   0.684   7.531  1.00 49.16           N  
ATOM      2  CA  SER A   1     -37.500  -0.182   7.496  1.00 49.16           C  
ATOM      3  C   SER A   1     -36.250   0.597   7.098  1.00 49.16           C  
ATOM      4  CB  SER A   1     -37.719  -1.342   6.523  1.00 49.16           C  
ATOM      5  O   SER A   1     -36.156   1.113   5.984  1.00 49.16           O  
ATOM      6  OG  SER A   1     -36.688  -2.320   6.672  1.00 49.16           O  
ATOM      7  N   ASP A   2     -35.969   1.696   7.797  1.00 53.69           N  
ATOM      8  CA  ASP A   2     -35.094   2.812   7.410  1.00 53.69           C  
ATOM      9  C   ASP A   2     -33.688   2.336   7.117  1.00 53.69           C  
ATOM     10  CB  ASP A   2     -35.094   3.881   8.500  1.00 53.69           C  
ATOM     11  O   ASP A   2     -33.031   1.720   7.969  1.00 53.69           O  
ATOM     12  CG  ASP A   2     -36.375   4.660   8.594  1.00 53.69           C  
ATOM     13  OD1 ASP A   2     -37.156   4.652   7.621  1.00 53.69           O  
ATOM     14  OD2 ASP A   2     -36.625   5.285   9.648  1.00 53.69           O  
ATOM     15  N   GLU A   3     -33.438   1.492   6.168  1.00 57.50           N  
ATOM     16  CA  GLU A   3     -32.094   1.215   5.656  1.00 57.50           C  
ATOM     17  C   GLU A   3     -31.125   2.371   5.945  1.00 57.50           C  
ATOM     18  CB  GLU A   3     -32.125   0.938   4.148  1.00 57.50           C  
ATOM     19  O   GLU A   3     -31.453   3.531   5.684  1.00 57.50           O  
ATOM     20  CG  GLU A   3     -31.891  -0.518   3.785  1.00 57.50           C  
ATOM     21  CD  GLU A   3     -31.922  -0.775   2.287  1.00 57.50           C  
ATOM     22  OE1 GLU A   3     -31.672  -1.928   1.862  1.00 57.50           O  
ATOM     23  OE2 GLU A   3     -32.188   0.183   1.530  1.00 57.50           O  
ATOM     24  N   GLU A   4     -30.375   2.314   7.027  1.00 71.38           N  
ATOM     25  CA  GLU A   4     -29.344   3.291   7.391  1.00 71.38           C  
ATOM     26  C   GLU A   4     -28.344   3.479   6.266  1.00 71.38           C  
ATOM     27  CB  GLU A   4     -28.641   2.867   8.680  1.00 71.38           C  
ATOM     28  O   GLU A   4     -27.688   2.520   5.840  1.00 71.38           O  
ATOM     29  CG  GLU A   4     -29.234   3.473   9.938  1.00 71.38           C  
ATOM     30  CD  GLU A   4     -28.344   3.279  11.164  1.00 71.38           C  
ATOM     31  OE1 GLU A   4     -28.656   3.877  12.227  1.00 71.38           O  
ATOM     32  OE2 GLU A   4     -27.359   2.525  11.070  1.00 71.38           O  
ATOM     33  N   THR A   5     -28.562   4.449   5.383  1.00 85.38           N  
ATOM     34  CA  THR A   5     -27.625   4.816   4.336  1.00 85.38           C  
ATOM     35  C   THR A   5     -26.844   6.066   4.727  1.00 85.38           C  
ATOM     36  CB  THR A   5     -28.344   5.055   2.992  1.00 85.38           C  
ATOM     37  O   THR A   5     -27.391   6.980   5.348  1.00 85.38           O  
ATOM     38  CG2 THR A   5     -29.031   3.783   2.502  1.00 85.38           C  
ATOM     39  OG1 THR A   5     -29.328   6.082   3.160  1.00 85.38           O  
ATOM     40  N   SER A   6     -25.578   5.988   4.516  1.00 90.38           N  
ATOM     41  CA  SER A   6     -24.766   7.152   4.863  1.00 90.38           C  
ATOM     42  C   SER A   6     -23.531   7.258   3.961  1.00 90.38           C  
ATOM     43  CB  SER A   6     -24.328   7.086   6.324  1.00 90.38           C  
ATOM     44  O   SER A   6     -23.094   6.266   3.379  1.00 90.38           O  
ATOM     45  OG  SER A   6     -23.516   5.949   6.555  1.00 90.38           O  
ATOM     46  N   TYR A   7     -23.062   8.438   3.746  1.00 93.94           N  
ATOM     47  CA  TYR A   7     -21.781   8.719   3.117  1.00 93.94           C  
ATOM     48  C   TYR A   7     -20.672   8.797   4.156  1.00 93.94           C  
ATOM     49  CB  TYR A   7     -21.844  10.031   2.324  1.00 93.94           C  
ATOM     50  O   TYR A   7     -20.906   9.148   5.312  1.00 93.94           O  
ATOM     51  CG  TYR A   7     -22.781   9.977   1.145  1.00 93.94           C  
ATOM     52  CD1 TYR A   7     -22.344   9.539  -0.103  1.00 93.94           C  
ATOM     53  CD2 TYR A   7     -24.109  10.367   1.275  1.00 93.94           C  
ATOM     54  CE1 TYR A   7     -23.203   9.492  -1.193  1.00 93.94           C  
ATOM     55  CE2 TYR A   7     -24.984  10.328   0.192  1.00 93.94           C  
ATOM     56  OH  TYR A   7     -25.375   9.844  -2.111  1.00 93.94           O  
ATOM     57  CZ  TYR A   7     -24.516   9.891  -1.036  1.00 93.94           C  
ATOM     58  N   TYR A   8     -19.453   8.391   3.686  1.00 94.44           N  
ATOM     59  CA  TYR A   8     -18.344   8.500   4.625  1.00 94.44           C  
ATOM     60  C   TYR A   8     -17.047   8.781   3.896  1.00 94.44           C  
ATOM     61  CB  TYR A   8     -18.219   7.215   5.449  1.00 94.44           C  
ATOM     62  O   TYR A   8     -16.938   8.578   2.684  1.00 94.44           O  
ATOM     63  CG  TYR A   8     -17.797   6.016   4.641  1.00 94.44           C  
ATOM     64  CD1 TYR A   8     -18.750   5.184   4.051  1.00 94.44           C  
ATOM     65  CD2 TYR A   8     -16.453   5.707   4.461  1.00 94.44           C  
ATOM     66  CE1 TYR A   8     -18.375   4.070   3.305  1.00 94.44           C  
ATOM     67  CE2 TYR A   8     -16.062   4.598   3.717  1.00 94.44           C  
ATOM     68  OH  TYR A   8     -16.641   2.691   2.406  1.00 94.44           O  
ATOM     69  CZ  TYR A   8     -17.031   3.789   3.143  1.00 94.44           C  
ATOM     70  N   VAL A   9     -16.172   9.281   4.609  1.00 96.25           N  
ATOM     71  CA  VAL A   9     -14.789   9.492   4.188  1.00 96.25           C  
ATOM     72  C   VAL A   9     -13.844   8.719   5.113  1.00 96.25           C  
ATOM     73  CB  VAL A   9     -14.414  10.992   4.180  1.00 96.25           C  
ATOM     74  O   VAL A   9     -14.094   8.625   6.320  1.00 96.25           O  
ATOM     75  CG1 VAL A   9     -12.945  11.180   3.809  1.00 96.25           C  
ATOM     76  CG2 VAL A   9     -15.320  11.758   3.211  1.00 96.25           C  
ATOM     77  N   ARG A  10     -12.703   8.141   4.371  1.00 94.75           N  
ATOM     78  CA  ARG A  10     -11.719   7.387   5.141  1.00 94.75           C  
ATOM     79  C   ARG A  10     -10.305   7.902   4.879  1.00 94.75           C  
ATOM     80  CB  ARG A  10     -11.797   5.895   4.816  1.00 94.75           C  
ATOM     81  O   ARG A  10      -9.961   8.211   3.736  1.00 94.75           O  
ATOM     82  CG  ARG A  10     -13.055   5.215   5.344  1.00 94.75           C  
ATOM     83  CD  ARG A  10     -12.984   3.703   5.191  1.00 94.75           C  
ATOM     84  NE  ARG A  10     -12.734   3.311   3.809  1.00 94.75           N  
ATOM     85  NH1 ARG A  10     -11.719   1.306   4.344  1.00 94.75           N  
ATOM     86  NH2 ARG A  10     -11.953   1.924   2.150  1.00 94.75           N  
ATOM     87  CZ  ARG A  10     -12.133   2.182   3.438  1.00 94.75           C  
ATOM     88  N   LEU A  11      -9.672   8.039   5.914  1.00 95.12           N  
ATOM     89  CA  LEU A  11      -8.227   8.234   5.875  1.00 95.12           C  
ATOM     90  C   LEU A  11      -7.504   7.066   6.543  1.00 95.12           C  
ATOM     91  CB  LEU A  11      -7.840   9.547   6.559  1.00 95.12           C  
ATOM     92  O   LEU A  11      -7.887   6.633   7.629  1.00 95.12           O  
ATOM     93  CG  LEU A  11      -8.320  10.828   5.879  1.00 95.12           C  
ATOM     94  CD1 LEU A  11      -8.031  12.039   6.766  1.00 95.12           C  
ATOM     95  CD2 LEU A  11      -7.664  10.992   4.512  1.00 95.12           C  
ATOM     96  N   GLN A  12      -6.434   6.613   5.793  1.00 91.50           N  
ATOM     97  CA  GLN A  12      -5.832   5.402   6.332  1.00 91.50           C  
ATOM     98  C   GLN A  12      -4.312   5.430   6.180  1.00 91.50           C  
ATOM     99  CB  GLN A  12      -6.406   4.164   5.641  1.00 91.50           C  
ATOM    100  O   GLN A  12      -3.789   5.988   5.215  1.00 91.50           O  
ATOM    101  CG  GLN A  12      -6.027   4.047   4.172  1.00 91.50           C  
ATOM    102  CD  GLN A  12      -6.781   2.939   3.459  1.00 91.50           C  
ATOM    103  NE2 GLN A  12      -6.047   2.088   2.748  1.00 91.50           N  
ATOM    104  OE1 GLN A  12      -8.008   2.850   3.545  1.00 91.50           O  
ATOM    105  N   TYR A  13      -3.691   4.836   7.172  1.00 92.88           N  
ATOM    106  CA  TYR A  13      -2.275   4.488   7.141  1.00 92.88           C  
ATOM    107  C   TYR A  13      -2.086   2.988   6.945  1.00 92.88           C  
ATOM    108  CB  TYR A  13      -1.582   4.941   8.430  1.00 92.88           C  
ATOM    109  O   TYR A  13      -2.771   2.182   7.578  1.00 92.88           O  
ATOM    110  CG  TYR A  13      -0.155   4.465   8.547  1.00 92.88           C  
ATOM    111  CD1 TYR A  13       0.166   3.346   9.312  1.00 92.88           C  
ATOM    112  CD2 TYR A  13       0.876   5.133   7.898  1.00 92.88           C  
ATOM    113  CE1 TYR A  13       1.479   2.904   9.430  1.00 92.88           C  
ATOM    114  CE2 TYR A  13       2.195   4.703   8.008  1.00 92.88           C  
ATOM    115  OH  TYR A  13       3.789   3.156   8.883  1.00 92.88           O  
ATOM    116  CZ  TYR A  13       2.486   3.588   8.773  1.00 92.88           C  
ATOM    117  N   ASN A  14      -1.126   2.664   6.059  1.00 86.06           N  
ATOM    118  CA  ASN A  14      -0.807   1.261   5.816  1.00 86.06           C  
ATOM    119  C   ASN A  14       0.646   0.949   6.164  1.00 86.06           C  
ATOM    120  CB  ASN A  14      -1.099   0.887   4.363  1.00 86.06           C  
ATOM    121  O   ASN A  14       1.564   1.560   5.613  1.00 86.06           O  
ATOM    122  CG  ASN A  14      -2.549   1.109   3.982  1.00 86.06           C  
ATOM    123  ND2 ASN A  14      -2.781   1.502   2.736  1.00 86.06           N  
ATOM    124  OD1 ASN A  14      -3.453   0.930   4.801  1.00 86.06           O  
ATOM    125  N   GLY A  15       0.773   0.168   7.277  1.00 81.62           N  
ATOM    126  CA  GLY A  15       2.100  -0.398   7.461  1.00 81.62           C  
ATOM    127  C   GLY A  15       2.309  -1.693   6.699  1.00 81.62           C  
ATOM    128  O   GLY A  15       1.569  -2.660   6.898  1.00 81.62           O  
ATOM    129  N   GLU A  16       3.328  -1.695   5.859  1.00 80.50           N  
ATOM    130  CA  GLU A  16       3.602  -2.934   5.137  1.00 80.50           C  
ATOM    131  C   GLU A  16       4.637  -3.785   5.867  1.00 80.50           C  
ATOM    132  CB  GLU A  16       4.082  -2.631   3.715  1.00 80.50           C  
ATOM    133  O   GLU A  16       5.664  -3.273   6.312  1.00 80.50           O  
ATOM    134  CG  GLU A  16       3.098  -1.806   2.896  1.00 80.50           C  
ATOM    135  CD  GLU A  16       1.908  -2.611   2.400  1.00 80.50           C  
ATOM    136  OE1 GLU A  16       0.948  -2.010   1.867  1.00 80.50           O  
ATOM    137  OE2 GLU A  16       1.936  -3.854   2.545  1.00 80.50           O  
ATOM    138  N   PHE A  17       4.270  -4.945   6.254  1.00 77.81           N  
ATOM    139  CA  PHE A  17       5.113  -5.848   7.031  1.00 77.81           C  
ATOM    140  C   PHE A  17       5.965  -6.719   6.113  1.00 77.81           C  
ATOM    141  CB  PHE A  17       4.254  -6.734   7.945  1.00 77.81           C  
ATOM    142  O   PHE A  17       7.133  -6.980   6.410  1.00 77.81           O  
ATOM    143  CG  PHE A  17       3.389  -5.957   8.898  1.00 77.81           C  
ATOM    144  CD1 PHE A  17       3.955  -5.074   9.812  1.00 77.81           C  
ATOM    145  CD2 PHE A  17       2.010  -6.113   8.891  1.00 77.81           C  
ATOM    146  CE1 PHE A  17       3.156  -4.355  10.695  1.00 77.81           C  
ATOM    147  CE2 PHE A  17       1.204  -5.398   9.773  1.00 77.81           C  
ATOM    148  CZ  PHE A  17       1.779  -4.520  10.672  1.00 77.81           C  
ATOM    149  N   LEU A  18       5.309  -7.137   4.906  1.00 69.75           N  
ATOM    150  CA  LEU A  18       5.988  -8.078   4.020  1.00 69.75           C  
ATOM    151  C   LEU A  18       5.684  -7.758   2.559  1.00 69.75           C  
ATOM    152  CB  LEU A  18       5.574  -9.516   4.340  1.00 69.75           C  
ATOM    153  O   LEU A  18       4.523  -7.566   2.189  1.00 69.75           O  
ATOM    154  CG  LEU A  18       6.016 -10.062   5.699  1.00 69.75           C  
ATOM    155  CD1 LEU A  18       5.207 -11.305   6.059  1.00 69.75           C  
ATOM    156  CD2 LEU A  18       7.508 -10.367   5.688  1.00 69.75           C  
ATOM    157  N   PRO A  19       6.801  -7.523   1.740  1.00 69.75           N  
ATOM    158  CA  PRO A  19       6.438  -7.684   0.330  1.00 69.75           C  
ATOM    159  C   PRO A  19       6.172  -9.141  -0.048  1.00 69.75           C  
ATOM    160  CB  PRO A  19       7.660  -7.141  -0.412  1.00 69.75           C  
ATOM    161  O   PRO A  19       7.055  -9.992   0.099  1.00 69.75           O  
ATOM    162  CG  PRO A  19       8.789  -7.270   0.561  1.00 69.75           C  
ATOM    163  CD  PRO A  19       8.219  -7.266   1.951  1.00 69.75           C  
ATOM    164  N   LEU A  20       4.996  -9.586   0.065  1.00 71.44           N  
ATOM    165  CA  LEU A  20       4.680 -10.984  -0.229  1.00 71.44           C  
ATOM    166  C   LEU A  20       4.719 -11.242  -1.730  1.00 71.44           C  
ATOM    167  CB  LEU A  20       3.299 -11.344   0.326  1.00 71.44           C  
ATOM    168  O   LEU A  20       3.896 -10.719  -2.480  1.00 71.44           O  
ATOM    169  CG  LEU A  20       2.951 -12.836   0.351  1.00 71.44           C  
ATOM    170  CD1 LEU A  20       3.822 -13.570   1.365  1.00 71.44           C  
ATOM    171  CD2 LEU A  20       1.472 -13.031   0.668  1.00 71.44           C  
ATOM    172  N   PHE A  21       5.895 -11.711  -2.279  1.00 78.00           N  
ATOM    173  CA  PHE A  21       6.027 -12.219  -3.639  1.00 78.00           C  
ATOM    174  C   PHE A  21       6.414 -11.102  -4.602  1.00 78.00           C  
ATOM    175  CB  PHE A  21       4.723 -12.875  -4.094  1.00 78.00           C  
ATOM    176  O   PHE A  21       6.137 -11.188  -5.801  1.00 78.00           O  
ATOM    177  CG  PHE A  21       4.273 -14.008  -3.213  1.00 78.00           C  
ATOM    178  CD1 PHE A  21       5.094 -15.109  -3.000  1.00 78.00           C  
ATOM    179  CD2 PHE A  21       3.029 -13.977  -2.598  1.00 78.00           C  
ATOM    180  CE1 PHE A  21       4.680 -16.156  -2.184  1.00 78.00           C  
ATOM    181  CE2 PHE A  21       2.609 -15.023  -1.780  1.00 78.00           C  
ATOM    182  CZ  PHE A  21       3.436 -16.109  -1.575  1.00 78.00           C  
ATOM    183  N   THR A  22       6.766  -9.898  -4.094  1.00 87.25           N  
ATOM    184  CA  THR A  22       7.203  -8.867  -5.031  1.00 87.25           C  
ATOM    185  C   THR A  22       8.391  -9.352  -5.855  1.00 87.25           C  
ATOM    186  CB  THR A  22       7.586  -7.570  -4.289  1.00 87.25           C  
ATOM    187  O   THR A  22       9.383  -9.844  -5.305  1.00 87.25           O  
ATOM    188  CG2 THR A  22       8.039  -6.492  -5.270  1.00 87.25           C  
ATOM    189  OG1 THR A  22       6.453  -7.094  -3.559  1.00 87.25           O  
ATOM    190  N   LYS A  23       8.211  -9.227  -7.176  1.00 90.69           N  
ATOM    191  CA  LYS A  23       9.297  -9.656  -8.055  1.00 90.69           C  
ATOM    192  C   LYS A  23       9.461  -8.711  -9.234  1.00 90.69           C  
ATOM    193  CB  LYS A  23       9.047 -11.078  -8.555  1.00 90.69           C  
ATOM    194  O   LYS A  23       8.484  -8.117  -9.703  1.00 90.69           O  
ATOM    195  CG  LYS A  23       8.969 -12.117  -7.441  1.00 90.69           C  
ATOM    196  CD  LYS A  23       8.680 -13.508  -7.996  1.00 90.69           C  
ATOM    197  CE  LYS A  23       8.523 -14.531  -6.883  1.00 90.69           C  
ATOM    198  NZ  LYS A  23       8.211 -15.891  -7.422  1.00 90.69           N  
ATOM    199  N   VAL A  24      10.719  -8.602  -9.641  1.00 93.31           N  
ATOM    200  CA  VAL A  24      11.062  -7.930 -10.891  1.00 93.31           C  
ATOM    201  C   VAL A  24      11.727  -8.922 -11.844  1.00 93.31           C  
ATOM    202  CB  VAL A  24      11.984  -6.715 -10.648  1.00 93.31           C  
ATOM    203  O   VAL A  24      12.938  -9.133 -11.773  1.00 93.31           O  
ATOM    204  CG1 VAL A  24      12.227  -5.957 -11.953  1.00 93.31           C  
ATOM    205  CG2 VAL A  24      11.383  -5.789  -9.594  1.00 93.31           C  
ATOM    206  N   ASP A  25      10.891  -9.562 -12.633  1.00 92.44           N  
ATOM    207  CA  ASP A  25      11.422 -10.508 -13.609  1.00 92.44           C  
ATOM    208  C   ASP A  25      12.227  -9.789 -14.688  1.00 92.44           C  
ATOM    209  CB  ASP A  25      10.281 -11.312 -14.250  1.00 92.44           C  
ATOM    210  O   ASP A  25      11.781  -8.789 -15.242  1.00 92.44           O  
ATOM    211  CG  ASP A  25       9.617 -12.273 -13.289  1.00 92.44           C  
ATOM    212  OD1 ASP A  25      10.242 -12.648 -12.273  1.00 92.44           O  
ATOM    213  OD2 ASP A  25       8.461 -12.664 -13.547  1.00 92.44           O  
ATOM    214  N   GLY A  26      13.430 -10.273 -14.906  1.00 90.81           N  
ATOM    215  CA  GLY A  26      14.344  -9.688 -15.875  1.00 90.81           C  
ATOM    216  C   GLY A  26      15.562  -9.047 -15.227  1.00 90.81           C  
ATOM    217  O   GLY A  26      16.484  -8.625 -15.922  1.00 90.81           O  
ATOM    218  N   ALA A  27      15.508  -8.883 -13.906  1.00 91.12           N  
ATOM    219  CA  ALA A  27      16.641  -8.438 -13.102  1.00 91.12           C  
ATOM    220  C   ALA A  27      16.984  -9.453 -12.016  1.00 91.12           C  
ATOM    221  CB  ALA A  27      16.344  -7.074 -12.477  1.00 91.12           C  
ATOM    222  O   ALA A  27      16.094  -9.961 -11.336  1.00 91.12           O  
ATOM    223  N   THR A  28      18.297  -9.727 -11.938  1.00 91.25           N  
ATOM    224  CA  THR A  28      18.703 -10.711 -10.938  1.00 91.25           C  
ATOM    225  C   THR A  28      19.766 -10.133 -10.008  1.00 91.25           C  
ATOM    226  CB  THR A  28      19.234 -11.992 -11.602  1.00 91.25           C  
ATOM    227  O   THR A  28      20.609  -9.344 -10.438  1.00 91.25           O  
ATOM    228  CG2 THR A  28      18.109 -12.789 -12.242  1.00 91.25           C  
ATOM    229  OG1 THR A  28      20.188 -11.641 -12.617  1.00 91.25           O  
ATOM    230  N   GLY A  29      19.672 -10.344  -8.750  1.00 89.75           N  
ATOM    231  CA  GLY A  29      20.625 -10.070  -7.684  1.00 89.75           C  
ATOM    232  C   GLY A  29      20.719 -11.195  -6.672  1.00 89.75           C  
ATOM    233  O   GLY A  29      20.281 -12.312  -6.938  1.00 89.75           O  
ATOM    234  N   ALA A  30      21.453 -11.008  -5.602  1.00 86.06           N  
ATOM    235  CA  ALA A  30      21.500 -11.992  -4.523  1.00 86.06           C  
ATOM    236  C   ALA A  30      21.344 -11.320  -3.160  1.00 86.06           C  
ATOM    237  CB  ALA A  30      22.812 -12.773  -4.582  1.00 86.06           C  
ATOM    238  O   ALA A  30      22.016 -10.320  -2.875  1.00 86.06           O  
ATOM    239  N   LYS A  31      20.469 -11.875  -2.396  1.00 82.00           N  
ATOM    240  CA  LYS A  31      20.281 -11.383  -1.035  1.00 82.00           C  
ATOM    241  C   LYS A  31      21.406 -11.852  -0.116  1.00 82.00           C  
ATOM    242  CB  LYS A  31      18.922 -11.836  -0.486  1.00 82.00           C  
ATOM    243  O   LYS A  31      22.078 -12.844  -0.407  1.00 82.00           O  
ATOM    244  CG  LYS A  31      17.734 -11.172  -1.155  1.00 82.00           C  
ATOM    245  CD  LYS A  31      16.422 -11.555  -0.467  1.00 82.00           C  
ATOM    246  CE  LYS A  31      15.227 -10.891  -1.134  1.00 82.00           C  
ATOM    247  NZ  LYS A  31      13.953 -11.211  -0.431  1.00 82.00           N  
ATOM    248  N   LYS A  32      21.781 -11.070   0.925  1.00 72.94           N  
ATOM    249  CA  LYS A  32      22.812 -11.406   1.903  1.00 72.94           C  
ATOM    250  C   LYS A  32      22.469 -12.703   2.637  1.00 72.94           C  
ATOM    251  CB  LYS A  32      23.000 -10.266   2.906  1.00 72.94           C  
ATOM    252  O   LYS A  32      23.344 -13.336   3.225  1.00 72.94           O  
ATOM    253  CG  LYS A  32      24.312 -10.312   3.654  1.00 72.94           C  
ATOM    254  CD  LYS A  32      24.562  -9.023   4.434  1.00 72.94           C  
ATOM    255  CE  LYS A  32      25.922  -9.039   5.129  1.00 72.94           C  
ATOM    256  NZ  LYS A  32      26.141  -7.793   5.926  1.00 72.94           N  
ATOM    257  N   THR A  33      21.391 -13.430   2.268  1.00 65.56           N  
ATOM    258  CA  THR A  33      21.094 -14.609   3.076  1.00 65.56           C  
ATOM    259  C   THR A  33      22.000 -15.773   2.682  1.00 65.56           C  
ATOM    260  CB  THR A  33      19.625 -15.023   2.938  1.00 65.56           C  
ATOM    261  O   THR A  33      22.609 -15.758   1.615  1.00 65.56           O  
ATOM    262  CG2 THR A  33      19.156 -15.836   4.145  1.00 65.56           C  
ATOM    263  OG1 THR A  33      18.812 -13.844   2.830  1.00 65.56           O  
ATOM    264  N   ALA A  34      22.531 -16.688   3.619  1.00 59.34           N  
ATOM    265  CA  ALA A  34      23.359 -17.891   3.494  1.00 59.34           C  
ATOM    266  C   ALA A  34      23.125 -18.578   2.150  1.00 59.34           C  
ATOM    267  CB  ALA A  34      23.078 -18.844   4.641  1.00 59.34           C  
ATOM    268  O   ALA A  34      23.969 -19.344   1.692  1.00 59.34           O  
ATOM    269  N   ASP A  35      22.188 -18.141   1.346  1.00 60.69           N  
ATOM    270  CA  ASP A  35      21.828 -18.750   0.065  1.00 60.69           C  
ATOM    271  C   ASP A  35      22.234 -17.844  -1.099  1.00 60.69           C  
ATOM    272  CB  ASP A  35      20.312 -19.031   0.011  1.00 60.69           C  
ATOM    273  O   ASP A  35      21.859 -16.672  -1.140  1.00 60.69           O  
ATOM    274  CG  ASP A  35      19.938 -20.031  -1.058  1.00 60.69           C  
ATOM    275  OD1 ASP A  35      20.844 -20.578  -1.736  1.00 60.69           O  
ATOM    276  OD2 ASP A  35      18.734 -20.297  -1.226  1.00 60.69           O  
ATOM    277  N   THR A  36      23.406 -18.031  -1.711  1.00 62.59           N  
ATOM    278  CA  THR A  36      24.016 -17.359  -2.852  1.00 62.59           C  
ATOM    279  C   THR A  36      23.125 -17.469  -4.082  1.00 62.59           C  
ATOM    280  CB  THR A  36      25.406 -17.938  -3.170  1.00 62.59           C  
ATOM    281  O   THR A  36      23.516 -17.062  -5.180  1.00 62.59           O  
ATOM    282  CG2 THR A  36      26.469 -16.844  -3.207  1.00 62.59           C  
ATOM    283  OG1 THR A  36      25.766 -18.891  -2.164  1.00 62.59           O  
ATOM    284  N   ALA A  37      21.844 -17.938  -3.875  1.00 79.38           N  
ATOM    285  CA  ALA A  37      21.000 -18.125  -5.055  1.00 79.38           C  
ATOM    286  C   ALA A  37      20.531 -16.781  -5.605  1.00 79.38           C  
ATOM    287  CB  ALA A  37      19.812 -19.031  -4.727  1.00 79.38           C  
ATOM    288  O   ALA A  37      20.266 -15.852  -4.840  1.00 79.38           O  
ATOM    289  N   THR A  38      20.656 -16.656  -6.918  1.00 82.94           N  
ATOM    290  CA  THR A  38      20.125 -15.484  -7.605  1.00 82.94           C  
ATOM    291  C   THR A  38      18.625 -15.344  -7.363  1.00 82.94           C  
ATOM    292  CB  THR A  38      20.391 -15.562  -9.117  1.00 82.94           C  
ATOM    293  O   THR A  38      17.922 -16.344  -7.195  1.00 82.94           O  
ATOM    294  CG2 THR A  38      21.891 -15.469  -9.414  1.00 82.94           C  
ATOM    295  OG1 THR A  38      19.906 -16.797  -9.633  1.00 82.94           O  
ATOM    296  N   THR A  39      18.141 -14.039  -7.223  1.00 87.56           N  
ATOM    297  CA  THR A  39      16.734 -13.766  -6.934  1.00 87.56           C  
ATOM    298  C   THR A  39      16.234 -12.586  -7.766  1.00 87.56           C  
ATOM    299  CB  THR A  39      16.516 -13.469  -5.438  1.00 87.56           C  
ATOM    300  O   THR A  39      17.031 -11.734  -8.188  1.00 87.56           O  
ATOM    301  CG2 THR A  39      17.297 -12.227  -5.008  1.00 87.56           C  
ATOM    302  OG1 THR A  39      15.125 -13.258  -5.191  1.00 87.56           O  
ATOM    303  N   THR A  40      14.945 -12.539  -7.922  1.00 89.50           N  
ATOM    304  CA  THR A  40      14.289 -11.391  -8.539  1.00 89.50           C  
ATOM    305  C   THR A  40      13.500 -10.602  -7.504  1.00 89.50           C  
ATOM    306  CB  THR A  40      13.359 -11.828  -9.680  1.00 89.50           C  
ATOM    307  O   THR A  40      12.805  -9.633  -7.848  1.00 89.50           O  
ATOM    308  CG2 THR A  40      14.133 -12.516 -10.797  1.00 89.50           C  
ATOM    309  OG1 THR A  40      12.383 -12.742  -9.164  1.00 89.50           O  
ATOM    310  N   ASP A  41      13.492 -11.062  -6.320  1.00 89.75           N  
ATOM    311  CA  ASP A  41      12.930 -10.367  -5.168  1.00 89.75           C  
ATOM    312  C   ASP A  41      13.914  -9.328  -4.617  1.00 89.75           C  
ATOM    313  CB  ASP A  41      12.555 -11.367  -4.070  1.00 89.75           C  
ATOM    314  O   ASP A  41      14.789  -9.664  -3.816  1.00 89.75           O  
ATOM    315  CG  ASP A  41      11.875 -10.711  -2.881  1.00 89.75           C  
ATOM    316  OD1 ASP A  41      11.570  -9.500  -2.943  1.00 89.75           O  
ATOM    317  OD2 ASP A  41      11.648 -11.414  -1.871  1.00 89.75           O  
ATOM    318  N   LEU A  42      13.789  -8.195  -5.113  1.00 91.62           N  
ATOM    319  CA  LEU A  42      14.859  -7.215  -4.941  1.00 91.62           C  
ATOM    320  C   LEU A  42      14.422  -6.090  -4.008  1.00 91.62           C  
ATOM    321  CB  LEU A  42      15.281  -6.637  -6.293  1.00 91.62           C  
ATOM    322  O   LEU A  42      15.219  -5.215  -3.670  1.00 91.62           O  
ATOM    323  CG  LEU A  42      15.750  -7.645  -7.348  1.00 91.62           C  
ATOM    324  CD1 LEU A  42      15.938  -6.953  -8.695  1.00 91.62           C  
ATOM    325  CD2 LEU A  42      17.047  -8.320  -6.898  1.00 91.62           C  
ATOM    326  N   TYR A  43      13.188  -6.086  -3.539  1.00 92.69           N  
ATOM    327  CA  TYR A  43      12.680  -5.000  -2.709  1.00 92.69           C  
ATOM    328  C   TYR A  43      12.180  -5.527  -1.368  1.00 92.69           C  
ATOM    329  CB  TYR A  43      11.547  -4.258  -3.430  1.00 92.69           C  
ATOM    330  O   TYR A  43      11.852  -6.707  -1.241  1.00 92.69           O  
ATOM    331  CG  TYR A  43      12.008  -3.479  -4.637  1.00 92.69           C  
ATOM    332  CD1 TYR A  43      12.539  -2.199  -4.504  1.00 92.69           C  
ATOM    333  CD2 TYR A  43      11.906  -4.023  -5.914  1.00 92.69           C  
ATOM    334  CE1 TYR A  43      12.969  -1.479  -5.617  1.00 92.69           C  
ATOM    335  CE2 TYR A  43      12.328  -3.311  -7.035  1.00 92.69           C  
ATOM    336  OH  TYR A  43      13.273  -1.331  -7.977  1.00 92.69           O  
ATOM    337  CZ  TYR A  43      12.859  -2.041  -6.875  1.00 92.69           C  
ATOM    338  N   LYS A  44      12.164  -4.699  -0.399  1.00 90.25           N  
ATOM    339  CA  LYS A  44      11.633  -4.988   0.930  1.00 90.25           C  
ATOM    340  C   LYS A  44      10.539  -4.000   1.312  1.00 90.25           C  
ATOM    341  CB  LYS A  44      12.750  -4.961   1.973  1.00 90.25           C  
ATOM    342  O   LYS A  44      10.438  -2.920   0.729  1.00 90.25           O  
ATOM    343  CG  LYS A  44      13.375  -3.588   2.176  1.00 90.25           C  
ATOM    344  CD  LYS A  44      14.453  -3.613   3.254  1.00 90.25           C  
ATOM    345  CE  LYS A  44      15.070  -2.238   3.461  1.00 90.25           C  
ATOM    346  NZ  LYS A  44      16.344  -2.316   4.227  1.00 90.25           N  
ATOM    347  N   ALA A  45       9.734  -4.465   2.252  1.00 84.06           N  
ATOM    348  CA  ALA A  45       8.594  -3.652   2.684  1.00 84.06           C  
ATOM    349  C   ALA A  45       9.062  -2.301   3.219  1.00 84.06           C  
ATOM    350  CB  ALA A  45       7.789  -4.395   3.744  1.00 84.06           C  
ATOM    351  O   ALA A  45      10.141  -2.195   3.803  1.00 84.06           O  
ATOM    352  N   SER A  46       8.367  -1.316   2.914  1.00 78.38           N  
ATOM    353  CA  SER A  46       8.438  -0.004   3.547  1.00 78.38           C  
ATOM    354  C   SER A  46       7.137   0.333   4.270  1.00 78.38           C  
ATOM    355  CB  SER A  46       8.750   1.076   2.510  1.00 78.38           C  
ATOM    356  O   SER A  46       6.105  -0.297   4.031  1.00 78.38           O  
ATOM    357  OG  SER A  46       8.578   2.369   3.064  1.00 78.38           O  
ATOM    358  N   PHE A  47       7.246   1.195   5.301  1.00 74.44           N  
ATOM    359  CA  PHE A  47       6.094   1.550   6.121  1.00 74.44           C  
ATOM    360  C   PHE A  47       5.449   2.836   5.621  1.00 74.44           C  
ATOM    361  CB  PHE A  47       6.504   1.704   7.590  1.00 74.44           C  
ATOM    362  O   PHE A  47       4.648   3.453   6.332  1.00 74.44           O  
ATOM    363  CG  PHE A  47       7.012   0.432   8.211  1.00 74.44           C  
ATOM    364  CD1 PHE A  47       6.125  -0.493   8.750  1.00 74.44           C  
ATOM    365  CD2 PHE A  47       8.375   0.162   8.266  1.00 74.44           C  
ATOM    366  CE1 PHE A  47       6.590  -1.671   9.336  1.00 74.44           C  
ATOM    367  CE2 PHE A  47       8.844  -1.014   8.844  1.00 74.44           C  
ATOM    368  CZ  PHE A  47       7.949  -1.928   9.375  1.00 74.44           C  
ATOM    369  N   MET A  48       5.746   3.172   4.336  1.00 77.12           N  
ATOM    370  CA  MET A  48       5.211   4.410   3.781  1.00 77.12           C  
ATOM    371  C   MET A  48       4.031   4.129   2.855  1.00 77.12           C  
ATOM    372  CB  MET A  48       6.297   5.176   3.025  1.00 77.12           C  
ATOM    373  O   MET A  48       4.203   4.039   1.638  1.00 77.12           O  
ATOM    374  CG  MET A  48       7.441   5.648   3.908  1.00 77.12           C  
ATOM    375  SD  MET A  48       8.727   6.551   2.967  1.00 77.12           S  
ATOM    376  CE  MET A  48       7.746   7.934   2.324  1.00 77.12           C  
ATOM    377  N   ALA A  49       2.857   3.932   3.381  1.00 83.69           N  
ATOM    378  CA  ALA A  49       1.669   3.695   2.566  1.00 83.69           C  
ATOM    379  C   ALA A  49       0.423   4.273   3.232  1.00 83.69           C  
ATOM    380  CB  ALA A  49       1.489   2.201   2.309  1.00 83.69           C  
ATOM    381  O   ALA A  49       0.287   4.223   4.457  1.00 83.69           O  
ATOM    382  N   GLY A  50      -0.315   4.934   2.443  1.00 89.75           N  
ATOM    383  CA  GLY A  50      -1.575   5.477   2.924  1.00 89.75           C  
ATOM    384  C   GLY A  50      -2.486   5.949   1.809  1.00 89.75           C  
ATOM    385  O   GLY A  50      -2.125   5.875   0.632  1.00 89.75           O  
ATOM    386  N   GLY A  51      -3.650   6.273   2.232  1.00 94.50           N  
ATOM    387  CA  GLY A  51      -4.590   6.766   1.237  1.00 94.50           C  
ATOM    388  C   GLY A  51      -5.887   7.266   1.838  1.00 94.50           C  
ATOM    389  O   GLY A  51      -5.953   7.551   3.035  1.00 94.50           O  
ATOM    390  N   GLY A  52      -6.750   7.523   0.950  1.00 96.75           N  
ATOM    391  CA  GLY A  52      -8.078   7.992   1.302  1.00 96.75           C  
ATOM    392  C   GLY A  52      -9.172   7.406   0.424  1.00 96.75           C  
ATOM    393  O   GLY A  52      -8.891   6.887  -0.660  1.00 96.75           O  
ATOM    394  N   ALA A  53     -10.375   7.520   1.000  1.00 97.81           N  
ATOM    395  CA  ALA A  53     -11.500   6.965   0.251  1.00 97.81           C  
ATOM    396  C   ALA A  53     -12.781   7.746   0.531  1.00 97.81           C  
ATOM    397  CB  ALA A  53     -11.695   5.488   0.594  1.00 97.81           C  
ATOM    398  O   ALA A  53     -12.906   8.391   1.575  1.00 97.81           O  
ATOM    399  N   PHE A  54     -13.625   7.656  -0.424  1.00 98.19           N  
ATOM    400  CA  PHE A  54     -15.000   8.125  -0.312  1.00 98.19           C  
ATOM    401  C   PHE A  54     -15.977   6.996  -0.625  1.00 98.19           C  
ATOM    402  CB  PHE A  54     -15.250   9.305  -1.250  1.00 98.19           C  
ATOM    403  O   PHE A  54     -15.844   6.316  -1.643  1.00 98.19           O  
ATOM    404  CG  PHE A  54     -16.641   9.875  -1.157  1.00 98.19           C  
ATOM    405  CD1 PHE A  54     -17.625   9.492  -2.059  1.00 98.19           C  
ATOM    406  CD2 PHE A  54     -16.953  10.797  -0.167  1.00 98.19           C  
ATOM    407  CE1 PHE A  54     -18.906  10.016  -1.975  1.00 98.19           C  
ATOM    408  CE2 PHE A  54     -18.250  11.328  -0.078  1.00 98.19           C  
ATOM    409  CZ  PHE A  54     -19.219  10.938  -0.983  1.00 98.19           C  
ATOM    410  N   GLY A  55     -16.938   6.891   0.350  1.00 97.56           N  
ATOM    411  CA  GLY A  55     -17.766   5.715   0.128  1.00 97.56           C  
ATOM    412  C   GLY A  55     -19.203   5.895   0.594  1.00 97.56           C  
ATOM    413  O   GLY A  55     -19.578   6.965   1.077  1.00 97.56           O  
ATOM    414  N   TYR A  56     -19.906   4.926   0.339  1.00 96.56           N  
ATOM    415  CA  TYR A  56     -21.312   4.844   0.685  1.00 96.56           C  
ATOM    416  C   TYR A  56     -21.625   3.529   1.392  1.00 96.56           C  
ATOM    417  CB  TYR A  56     -22.188   4.980  -0.568  1.00 96.56           C  
ATOM    418  O   TYR A  56     -21.203   2.461   0.949  1.00 96.56           O  
ATOM    419  CG  TYR A  56     -23.656   5.145  -0.272  1.00 96.56           C  
ATOM    420  CD1 TYR A  56     -24.531   4.074  -0.416  1.00 96.56           C  
ATOM    421  CD2 TYR A  56     -24.172   6.367   0.152  1.00 96.56           C  
ATOM    422  CE1 TYR A  56     -25.891   4.223  -0.145  1.00 96.56           C  
ATOM    423  CE2 TYR A  56     -25.516   6.523   0.425  1.00 96.56           C  
ATOM    424  OH  TYR A  56     -27.719   5.598   0.543  1.00 96.56           O  
ATOM    425  CZ  TYR A  56     -26.375   5.449   0.274  1.00 96.56           C  
ATOM    426  N   LYS A  57     -22.328   3.613   2.510  1.00 94.19           N  
ATOM    427  CA  LYS A  57     -22.719   2.432   3.270  1.00 94.19           C  
ATOM    428  C   LYS A  57     -24.234   2.184   3.148  1.00 94.19           C  
ATOM    429  CB  LYS A  57     -22.344   2.582   4.738  1.00 94.19           C  
ATOM    430  O   LYS A  57     -25.031   3.094   3.355  1.00 94.19           O  
ATOM    431  CG  LYS A  57     -22.672   1.372   5.598  1.00 94.19           C  
ATOM    432  CD  LYS A  57     -22.188   1.545   7.027  1.00 94.19           C  
ATOM    433  CE  LYS A  57     -22.516   0.333   7.887  1.00 94.19           C  
ATOM    434  NZ  LYS A  57     -21.969   0.464   9.273  1.00 94.19           N  
ATOM    435  N   MET A  58     -24.562   0.935   2.750  1.00 93.69           N  
ATOM    436  CA  MET A  58     -25.938   0.470   2.678  1.00 93.69           C  
ATOM    437  C   MET A  58     -26.156  -0.721   3.605  1.00 93.69           C  
ATOM    438  CB  MET A  58     -26.312   0.091   1.242  1.00 93.69           C  
ATOM    439  O   MET A  58     -25.875  -1.860   3.240  1.00 93.69           O  
ATOM    440  CG  MET A  58     -26.141   1.230   0.249  1.00 93.69           C  
ATOM    441  SD  MET A  58     -25.797   0.637  -1.453  1.00 93.69           S  
ATOM    442  CE  MET A  58     -25.859   2.209  -2.357  1.00 93.69           C  
ATOM    443  N   ASP A  59     -26.641  -0.470   4.809  1.00 90.00           N  
ATOM    444  CA  ASP A  59     -26.828  -1.526   5.801  1.00 90.00           C  
ATOM    445  C   ASP A  59     -25.516  -2.240   6.094  1.00 90.00           C  
ATOM    446  CB  ASP A  59     -27.875  -2.533   5.324  1.00 90.00           C  
ATOM    447  O   ASP A  59     -24.578  -1.637   6.625  1.00 90.00           O  
ATOM    448  CG  ASP A  59     -28.484  -3.352   6.453  1.00 90.00           C  
ATOM    449  OD1 ASP A  59     -28.344  -2.957   7.633  1.00 90.00           O  
ATOM    450  OD2 ASP A  59     -29.078  -4.406   6.164  1.00 90.00           O  
ATOM    451  N   ASP A  60     -25.375  -3.469   5.652  1.00 93.25           N  
ATOM    452  CA  ASP A  60     -24.203  -4.277   6.008  1.00 93.25           C  
ATOM    453  C   ASP A  60     -23.141  -4.211   4.918  1.00 93.25           C  
ATOM    454  CB  ASP A  60     -24.625  -5.730   6.246  1.00 93.25           C  
ATOM    455  O   ASP A  60     -22.031  -4.695   5.105  1.00 93.25           O  
ATOM    456  CG  ASP A  60     -25.547  -5.895   7.438  1.00 93.25           C  
ATOM    457  OD1 ASP A  60     -25.516  -5.051   8.359  1.00 93.25           O  
ATOM    458  OD2 ASP A  60     -26.328  -6.879   7.453  1.00 93.25           O  
ATOM    459  N   ILE A  61     -23.516  -3.504   3.818  1.00 96.06           N  
ATOM    460  CA  ILE A  61     -22.594  -3.428   2.688  1.00 96.06           C  
ATOM    461  C   ILE A  61     -22.062  -2.002   2.545  1.00 96.06           C  
ATOM    462  CB  ILE A  61     -23.266  -3.881   1.376  1.00 96.06           C  
ATOM    463  O   ILE A  61     -22.812  -1.036   2.715  1.00 96.06           O  
ATOM    464  CG1 ILE A  61     -23.672  -5.355   1.467  1.00 96.06           C  
ATOM    465  CG2 ILE A  61     -22.344  -3.641   0.178  1.00 96.06           C  
ATOM    466  CD1 ILE A  61     -24.469  -5.855   0.271  1.00 96.06           C  
ATOM    467  N   ARG A  62     -20.719  -1.897   2.229  1.00 96.19           N  
ATOM    468  CA  ARG A  62     -20.078  -0.611   1.960  1.00 96.19           C  
ATOM    469  C   ARG A  62     -19.328  -0.635   0.628  1.00 96.19           C  
ATOM    470  CB  ARG A  62     -19.109  -0.242   3.090  1.00 96.19           C  
ATOM    471  O   ARG A  62     -18.734  -1.646   0.266  1.00 96.19           O  
ATOM    472  CG  ARG A  62     -19.781  -0.059   4.441  1.00 96.19           C  
ATOM    473  CD  ARG A  62     -18.797   0.375   5.512  1.00 96.19           C  
ATOM    474  NE  ARG A  62     -17.719  -0.600   5.680  1.00 96.19           N  
ATOM    475  NH1 ARG A  62     -16.625   0.579   7.340  1.00 96.19           N  
ATOM    476  NH2 ARG A  62     -15.797  -1.427   6.613  1.00 96.19           N  
ATOM    477  CZ  ARG A  62     -16.719  -0.480   6.543  1.00 96.19           C  
ATOM    478  N   VAL A  63     -19.484   0.439  -0.043  1.00 98.06           N  
ATOM    479  CA  VAL A  63     -18.703   0.599  -1.264  1.00 98.06           C  
ATOM    480  C   VAL A  63     -17.938   1.916  -1.215  1.00 98.06           C  
ATOM    481  CB  VAL A  63     -19.594   0.550  -2.521  1.00 98.06           C  
ATOM    482  O   VAL A  63     -18.438   2.920  -0.707  1.00 98.06           O  
ATOM    483  CG1 VAL A  63     -18.781   0.171  -3.754  1.00 98.06           C  
ATOM    484  CG2 VAL A  63     -20.750  -0.434  -2.320  1.00 98.06           C  
ATOM    485  N   ASP A  64     -16.594   1.917  -1.731  1.00 98.19           N  
ATOM    486  CA  ASP A  64     -15.883   3.193  -1.775  1.00 98.19           C  
ATOM    487  C   ASP A  64     -14.891   3.232  -2.938  1.00 98.19           C  
ATOM    488  CB  ASP A  64     -15.148   3.447  -0.455  1.00 98.19           C  
ATOM    489  O   ASP A  64     -14.594   2.201  -3.545  1.00 98.19           O  
ATOM    490  CG  ASP A  64     -14.078   2.412  -0.160  1.00 98.19           C  
ATOM    491  OD1 ASP A  64     -13.445   1.903  -1.109  1.00 98.19           O  
ATOM    492  OD2 ASP A  64     -13.867   2.102   1.032  1.00 98.19           O  
ATOM    493  N   VAL A  65     -14.578   4.375  -3.320  1.00 98.44           N  
ATOM    494  CA  VAL A  65     -13.477   4.652  -4.234  1.00 98.44           C  
ATOM    495  C   VAL A  65     -12.266   5.133  -3.443  1.00 98.44           C  
ATOM    496  CB  VAL A  65     -13.867   5.695  -5.301  1.00 98.44           C  
ATOM    497  O   VAL A  65     -12.367   6.055  -2.629  1.00 98.44           O  
ATOM    498  CG1 VAL A  65     -12.695   5.973  -6.242  1.00 98.44           C  
ATOM    499  CG2 VAL A  65     -15.086   5.223  -6.086  1.00 98.44           C  
ATOM    500  N   GLU A  66     -11.102   4.547  -3.748  1.00 98.12           N  
ATOM    501  CA  GLU A  66      -9.938   4.738  -2.896  1.00 98.12           C  
ATOM    502  C   GLU A  66      -8.695   5.070  -3.725  1.00 98.12           C  
ATOM    503  CB  GLU A  66      -9.680   3.490  -2.047  1.00 98.12           C  
ATOM    504  O   GLU A  66      -8.484   4.492  -4.789  1.00 98.12           O  
ATOM    505  CG  GLU A  66      -8.469   3.607  -1.133  1.00 98.12           C  
ATOM    506  CD  GLU A  66      -8.188   2.338  -0.343  1.00 98.12           C  
ATOM    507  OE1 GLU A  66      -7.789   2.434   0.839  1.00 98.12           O  
ATOM    508  OE2 GLU A  66      -8.367   1.238  -0.912  1.00 98.12           O  
ATOM    509  N   GLY A  67      -8.000   5.988  -3.291  1.00 98.00           N  
ATOM    510  CA  GLY A  67      -6.637   6.234  -3.736  1.00 98.00           C  
ATOM    511  C   GLY A  67      -5.594   5.820  -2.719  1.00 98.00           C  
ATOM    512  O   GLY A  67      -5.727   6.109  -1.528  1.00 98.00           O  
ATOM    513  N   LEU A  68      -4.531   5.160  -3.260  1.00 95.50           N  
ATOM    514  CA  LEU A  68      -3.492   4.668  -2.361  1.00 95.50           C  
ATOM    515  C   LEU A  68      -2.105   4.973  -2.916  1.00 95.50           C  
ATOM    516  CB  LEU A  68      -3.645   3.160  -2.141  1.00 95.50           C  
ATOM    517  O   LEU A  68      -1.900   4.957  -4.133  1.00 95.50           O  
ATOM    518  CG  LEU A  68      -4.922   2.705  -1.429  1.00 95.50           C  
ATOM    519  CD1 LEU A  68      -5.059   1.188  -1.511  1.00 95.50           C  
ATOM    520  CD2 LEU A  68      -4.918   3.170   0.023  1.00 95.50           C  
ATOM    521  N   TYR A  69      -1.291   5.301  -2.029  1.00 95.69           N  
ATOM    522  CA  TYR A  69       0.141   5.371  -2.301  1.00 95.69           C  
ATOM    523  C   TYR A  69       0.901   4.332  -1.486  1.00 95.69           C  
ATOM    524  CB  TYR A  69       0.679   6.770  -1.993  1.00 95.69           C  
ATOM    525  O   TYR A  69       0.646   4.160  -0.292  1.00 95.69           O  
ATOM    526  CG  TYR A  69       2.178   6.891  -2.137  1.00 95.69           C  
ATOM    527  CD1 TYR A  69       3.018   6.711  -1.040  1.00 95.69           C  
ATOM    528  CD2 TYR A  69       2.754   7.180  -3.367  1.00 95.69           C  
ATOM    529  CE1 TYR A  69       4.398   6.824  -1.167  1.00 95.69           C  
ATOM    530  CE2 TYR A  69       4.133   7.293  -3.506  1.00 95.69           C  
ATOM    531  OH  TYR A  69       6.312   7.223  -2.533  1.00 95.69           O  
ATOM    532  CZ  TYR A  69       4.945   7.113  -2.402  1.00 95.69           C  
ATOM    533  N   SER A  70       1.786   3.623  -2.135  1.00 94.12           N  
ATOM    534  CA  SER A  70       2.629   2.629  -1.479  1.00 94.12           C  
ATOM    535  C   SER A  70       4.035   2.617  -2.070  1.00 94.12           C  
ATOM    536  CB  SER A  70       2.006   1.236  -1.597  1.00 94.12           C  
ATOM    537  O   SER A  70       4.207   2.797  -3.277  1.00 94.12           O  
ATOM    538  OG  SER A  70       2.838   0.260  -0.993  1.00 94.12           O  
ATOM    539  N   GLN A  71       4.992   2.371  -1.165  1.00 93.38           N  
ATOM    540  CA  GLN A  71       6.387   2.334  -1.594  1.00 93.38           C  
ATOM    541  C   GLN A  71       7.121   1.155  -0.965  1.00 93.38           C  
ATOM    542  CB  GLN A  71       7.090   3.643  -1.240  1.00 93.38           C  
ATOM    543  O   GLN A  71       6.914   0.839   0.208  1.00 93.38           O  
ATOM    544  CG  GLN A  71       8.562   3.670  -1.626  1.00 93.38           C  
ATOM    545  CD  GLN A  71       9.273   4.930  -1.156  1.00 93.38           C  
ATOM    546  NE2 GLN A  71       9.148   6.004  -1.929  1.00 93.38           N  
ATOM    547  OE1 GLN A  71       9.922   4.938  -0.106  1.00 93.38           O  
ATOM    548  N   LEU A  72       7.910   0.470  -1.755  1.00 93.50           N  
ATOM    549  CA  LEU A  72       8.875  -0.526  -1.294  1.00 93.50           C  
ATOM    550  C   LEU A  72      10.305  -0.024  -1.470  1.00 93.50           C  
ATOM    551  CB  LEU A  72       8.688  -1.843  -2.053  1.00 93.50           C  
ATOM    552  O   LEU A  72      10.578   0.765  -2.377  1.00 93.50           O  
ATOM    553  CG  LEU A  72       7.324  -2.523  -1.902  1.00 93.50           C  
ATOM    554  CD1 LEU A  72       7.258  -3.777  -2.766  1.00 93.50           C  
ATOM    555  CD2 LEU A  72       7.051  -2.861  -0.440  1.00 93.50           C  
ATOM    556  N   SER A  73      11.156  -0.440  -0.552  1.00 93.44           N  
ATOM    557  CA  SER A  73      12.555  -0.027  -0.598  1.00 93.44           C  
ATOM    558  C   SER A  73      13.445  -1.146  -1.126  1.00 93.44           C  
ATOM    559  CB  SER A  73      13.031   0.403   0.790  1.00 93.44           C  
ATOM    560  O   SER A  73      13.148  -2.326  -0.939  1.00 93.44           O  
ATOM    561  OG  SER A  73      12.266   1.489   1.273  1.00 93.44           O  
ATOM    562  N   LYS A  74      14.477  -0.725  -1.785  1.00 92.56           N  
ATOM    563  CA  LYS A  74      15.469  -1.689  -2.246  1.00 92.56           C  
ATOM    564  C   LYS A  74      16.016  -2.516  -1.083  1.00 92.56           C  
ATOM    565  CB  LYS A  74      16.625  -0.976  -2.963  1.00 92.56           C  
ATOM    566  O   LYS A  74      16.266  -1.983  -0.002  1.00 92.56           O  
ATOM    567  CG  LYS A  74      17.641  -1.917  -3.588  1.00 92.56           C  
ATOM    568  CD  LYS A  74      18.734  -1.149  -4.312  1.00 92.56           C  
ATOM    569  CE  LYS A  74      19.656  -2.086  -5.090  1.00 92.56           C  
ATOM    570  NZ  LYS A  74      20.641  -1.331  -5.914  1.00 92.56           N  
ATOM    571  N   ASP A  75      16.172  -3.801  -1.304  1.00 90.94           N  
ATOM    572  CA  ASP A  75      16.688  -4.715  -0.293  1.00 90.94           C  
ATOM    573  C   ASP A  75      18.219  -4.617  -0.194  1.00 90.94           C  
ATOM    574  CB  ASP A  75      16.281  -6.156  -0.607  1.00 90.94           C  
ATOM    575  O   ASP A  75      18.859  -4.098  -1.100  1.00 90.94           O  
ATOM    576  CG  ASP A  75      16.188  -7.031   0.631  1.00 90.94           C  
ATOM    577  OD1 ASP A  75      16.781  -6.676   1.672  1.00 90.94           O  
ATOM    578  OD2 ASP A  75      15.523  -8.086   0.564  1.00 90.94           O  
ATOM    579  N   ALA A  76      18.766  -5.027   0.981  1.00 89.06           N  
ATOM    580  CA  ALA A  76      20.219  -5.230   1.070  1.00 89.06           C  
ATOM    581  C   ALA A  76      20.641  -6.445   0.260  1.00 89.06           C  
ATOM    582  CB  ALA A  76      20.641  -5.383   2.527  1.00 89.06           C  
ATOM    583  O   ALA A  76      20.234  -7.574   0.549  1.00 89.06           O  
ATOM    584  N   LEU A  77      21.422  -6.125  -0.729  1.00 89.19           N  
ATOM    585  CA  LEU A  77      21.812  -7.203  -1.634  1.00 89.19           C  
ATOM    586  C   LEU A  77      23.312  -7.445  -1.587  1.00 89.19           C  
ATOM    587  CB  LEU A  77      21.375  -6.879  -3.066  1.00 89.19           C  
ATOM    588  O   LEU A  77      24.094  -6.496  -1.477  1.00 89.19           O  
ATOM    589  CG  LEU A  77      19.891  -6.609  -3.279  1.00 89.19           C  
ATOM    590  CD1 LEU A  77      19.656  -5.965  -4.641  1.00 89.19           C  
ATOM    591  CD2 LEU A  77      19.078  -7.902  -3.150  1.00 89.19           C  
ATOM    592  N   ALA A  78      23.766  -8.719  -1.515  1.00 89.50           N  
ATOM    593  CA  ALA A  78      25.188  -9.094  -1.541  1.00 89.50           C  
ATOM    594  C   ALA A  78      25.766  -8.938  -2.941  1.00 89.50           C  
ATOM    595  CB  ALA A  78      25.359 -10.531  -1.054  1.00 89.50           C  
ATOM    596  O   ALA A  78      26.953  -8.625  -3.098  1.00 89.50           O  
ATOM    597  N   VAL A  79      24.891  -9.266  -3.904  1.00 90.56           N  
ATOM    598  CA  VAL A  79      25.234  -9.070  -5.309  1.00 90.56           C  
ATOM    599  C   VAL A  79      24.328  -8.008  -5.922  1.00 90.56           C  
ATOM    600  CB  VAL A  79      25.125 -10.383  -6.105  1.00 90.56           C  
ATOM    601  O   VAL A  79      23.094  -8.109  -5.840  1.00 90.56           O  
ATOM    602  CG1 VAL A  79      25.484 -10.156  -7.574  1.00 90.56           C  
ATOM    603  CG2 VAL A  79      26.031 -11.453  -5.492  1.00 90.56           C  
ATOM    604  N   ALA A  80      24.984  -7.004  -6.508  1.00 90.38           N  
ATOM    605  CA  ALA A  80      24.219  -5.930  -7.137  1.00 90.38           C  
ATOM    606  C   ALA A  80      23.344  -6.473  -8.266  1.00 90.38           C  
ATOM    607  CB  ALA A  80      25.156  -4.848  -7.672  1.00 90.38           C  
ATOM    608  O   ALA A  80      23.766  -7.348  -9.023  1.00 90.38           O  
ATOM    609  N   PRO A  81      22.078  -6.000  -8.312  1.00 91.94           N  
ATOM    610  CA  PRO A  81      21.172  -6.445  -9.383  1.00 91.94           C  
ATOM    611  C   PRO A  81      21.656  -6.051 -10.773  1.00 91.94           C  
ATOM    612  CB  PRO A  81      19.859  -5.734  -9.039  1.00 91.94           C  
ATOM    613  O   PRO A  81      22.234  -4.969 -10.945  1.00 91.94           O  
ATOM    614  CG  PRO A  81      19.984  -5.336  -7.609  1.00 91.94           C  
ATOM    615  CD  PRO A  81      21.453  -5.121  -7.309  1.00 91.94           C  
ATOM    616  N   THR A  82      21.531  -6.949 -11.734  1.00 91.38           N  
ATOM    617  CA  THR A  82      21.656  -6.668 -13.156  1.00 91.38           C  
ATOM    618  C   THR A  82      20.328  -6.914 -13.875  1.00 91.38           C  
ATOM    619  CB  THR A  82      22.766  -7.531 -13.805  1.00 91.38           C  
ATOM    620  O   THR A  82      19.797  -8.023 -13.836  1.00 91.38           O  
ATOM    621  CG2 THR A  82      23.016  -7.113 -15.250  1.00 91.38           C  
ATOM    622  OG1 THR A  82      23.969  -7.379 -13.062  1.00 91.38           O  
ATOM    623  N   PRO A  83      19.891  -5.918 -14.562  1.00 92.00           N  
ATOM    624  CA  PRO A  83      20.391  -4.543 -14.523  1.00 92.00           C  
ATOM    625  C   PRO A  83      20.172  -3.869 -13.172  1.00 92.00           C  
ATOM    626  CB  PRO A  83      19.594  -3.842 -15.625  1.00 92.00           C  
ATOM    627  O   PRO A  83      19.484  -4.414 -12.312  1.00 92.00           O  
ATOM    628  CG  PRO A  83      18.250  -4.512 -15.602  1.00 92.00           C  
ATOM    629  CD  PRO A  83      18.453  -5.957 -15.250  1.00 92.00           C  
ATOM    630  N   ALA A  84      20.891  -2.705 -13.055  1.00 93.44           N  
ATOM    631  CA  ALA A  84      20.734  -1.922 -11.828  1.00 93.44           C  
ATOM    632  C   ALA A  84      19.281  -1.503 -11.617  1.00 93.44           C  
ATOM    633  CB  ALA A  84      21.641  -0.692 -11.867  1.00 93.44           C  
ATOM    634  O   ALA A  84      18.594  -1.121 -12.562  1.00 93.44           O  
ATOM    635  N   ILE A  85      18.766  -1.611 -10.320  1.00 94.75           N  
ATOM    636  CA  ILE A  85      17.375  -1.309 -10.039  1.00 94.75           C  
ATOM    637  C   ILE A  85      17.281  -0.026  -9.219  1.00 94.75           C  
ATOM    638  CB  ILE A  85      16.672  -2.475  -9.297  1.00 94.75           C  
ATOM    639  O   ILE A  85      18.250   0.388  -8.586  1.00 94.75           O  
ATOM    640  CG1 ILE A  85      17.422  -2.801  -8.000  1.00 94.75           C  
ATOM    641  CG2 ILE A  85      16.578  -3.707 -10.203  1.00 94.75           C  
ATOM    642  CD1 ILE A  85      16.641  -3.709  -7.055  1.00 94.75           C  
ATOM    643  N   ALA A  86      16.172   0.577  -9.188  1.00 96.19           N  
ATOM    644  CA  ALA A  86      15.898   1.812  -8.461  1.00 96.19           C  
ATOM    645  C   ALA A  86      15.914   1.577  -6.953  1.00 96.19           C  
ATOM    646  CB  ALA A  86      14.547   2.389  -8.891  1.00 96.19           C  
ATOM    647  O   ALA A  86      15.672   0.460  -6.492  1.00 96.19           O  
ATOM    648  N   ASP A  87      16.125   2.639  -6.207  1.00 94.81           N  
ATOM    649  CA  ASP A  87      16.188   2.551  -4.750  1.00 94.81           C  
ATOM    650  C   ASP A  87      14.805   2.279  -4.156  1.00 94.81           C  
ATOM    651  CB  ASP A  87      16.766   3.836  -4.160  1.00 94.81           C  
ATOM    652  O   ASP A  87      14.688   1.726  -3.061  1.00 94.81           O  
ATOM    653  CG  ASP A  87      18.266   3.975  -4.395  1.00 94.81           C  
ATOM    654  OD1 ASP A  87      18.938   2.949  -4.609  1.00 94.81           O  
ATOM    655  OD2 ASP A  87      18.766   5.117  -4.359  1.00 94.81           O  
ATOM    656  N   SER A  88      13.797   2.750  -4.836  1.00 94.81           N  
ATOM    657  CA  SER A  88      12.438   2.527  -4.375  1.00 94.81           C  
ATOM    658  C   SER A  88      11.508   2.188  -5.535  1.00 94.81           C  
ATOM    659  CB  SER A  88      11.914   3.762  -3.637  1.00 94.81           C  
ATOM    660  O   SER A  88      11.750   2.598  -6.672  1.00 94.81           O  
ATOM    661  OG  SER A  88      11.828   4.871  -4.512  1.00 94.81           O  
ATOM    662  N   LEU A  89      10.570   1.333  -5.285  1.00 95.88           N  
ATOM    663  CA  LEU A  89       9.469   0.975  -6.172  1.00 95.88           C  
ATOM    664  C   LEU A  89       8.141   1.481  -5.617  1.00 95.88           C  
ATOM    665  CB  LEU A  89       9.406  -0.543  -6.367  1.00 95.88           C  
ATOM    666  O   LEU A  89       7.727   1.084  -4.527  1.00 95.88           O  
ATOM    667  CG  LEU A  89       8.375  -1.058  -7.371  1.00 95.88           C  
ATOM    668  CD1 LEU A  89       8.695  -0.538  -8.766  1.00 95.88           C  
ATOM    669  CD2 LEU A  89       8.328  -2.582  -7.355  1.00 95.88           C  
ATOM    670  N   THR A  90       7.504   2.361  -6.402  1.00 96.31           N  
ATOM    671  CA  THR A  90       6.297   3.002  -5.895  1.00 96.31           C  
ATOM    672  C   THR A  90       5.070   2.555  -6.684  1.00 96.31           C  
ATOM    673  CB  THR A  90       6.414   4.535  -5.949  1.00 96.31           C  
ATOM    674  O   THR A  90       5.168   2.260  -7.875  1.00 96.31           O  
ATOM    675  CG2 THR A  90       7.633   5.023  -5.168  1.00 96.31           C  
ATOM    676  OG1 THR A  90       6.539   4.953  -7.316  1.00 96.31           O  
ATOM    677  N   ALA A  91       3.963   2.523  -6.020  1.00 97.19           N  
ATOM    678  CA  ALA A  91       2.654   2.256  -6.613  1.00 97.19           C  
ATOM    679  C   ALA A  91       1.631   3.299  -6.176  1.00 97.19           C  
ATOM    680  CB  ALA A  91       2.178   0.855  -6.238  1.00 97.19           C  
ATOM    681  O   ALA A  91       1.463   3.549  -4.980  1.00 97.19           O  
ATOM    682  N   ILE A  92       1.043   3.920  -7.145  1.00 98.00           N  
ATOM    683  CA  ILE A  92      -0.128   4.766  -6.938  1.00 98.00           C  
ATOM    684  C   ILE A  92      -1.355   4.109  -7.566  1.00 98.00           C  
ATOM    685  CB  ILE A  92       0.085   6.180  -7.531  1.00 98.00           C  
ATOM    686  O   ILE A  92      -1.365   3.812  -8.766  1.00 98.00           O  
ATOM    687  CG1 ILE A  92       1.325   6.836  -6.910  1.00 98.00           C  
ATOM    688  CG2 ILE A  92      -1.158   7.047  -7.316  1.00 98.00           C  
ATOM    689  CD1 ILE A  92       1.738   8.133  -7.586  1.00 98.00           C  
ATOM    690  N   SER A  93      -2.432   3.992  -6.691  1.00 98.25           N  
ATOM    691  CA  SER A  93      -3.537   3.197  -7.215  1.00 98.25           C  
ATOM    692  C   SER A  93      -4.875   3.896  -6.996  1.00 98.25           C  
ATOM    693  CB  SER A  93      -3.562   1.815  -6.559  1.00 98.25           C  
ATOM    694  O   SER A  93      -4.996   4.758  -6.121  1.00 98.25           O  
ATOM    695  OG  SER A  93      -3.826   1.923  -5.172  1.00 98.25           O  
ATOM    696  N   GLY A  94      -5.703   3.566  -7.824  1.00 98.56           N  
ATOM    697  CA  GLY A  94      -7.129   3.795  -7.676  1.00 98.56           C  
ATOM    698  C   GLY A  94      -7.938   2.512  -7.641  1.00 98.56           C  
ATOM    699  O   GLY A  94      -7.879   1.709  -8.578  1.00 98.56           O  
ATOM    700  N   LEU A  95      -8.805   2.420  -6.574  1.00 98.62           N  
ATOM    701  CA  LEU A  95      -9.562   1.182  -6.418  1.00 98.62           C  
ATOM    702  C   LEU A  95     -11.023   1.474  -6.102  1.00 98.62           C  
ATOM    703  CB  LEU A  95      -8.945   0.318  -5.309  1.00 98.62           C  
ATOM    704  O   LEU A  95     -11.344   2.512  -5.516  1.00 98.62           O  
ATOM    705  CG  LEU A  95      -7.516  -0.167  -5.543  1.00 98.62           C  
ATOM    706  CD1 LEU A  95      -6.809  -0.383  -4.207  1.00 98.62           C  
ATOM    707  CD2 LEU A  95      -7.512  -1.447  -6.371  1.00 98.62           C  
ATOM    708  N   VAL A  96     -11.781   0.573  -6.551  1.00 98.69           N  
ATOM    709  CA  VAL A  96     -13.148   0.461  -6.051  1.00 98.69           C  
ATOM    710  C   VAL A  96     -13.258  -0.723  -5.094  1.00 98.69           C  
ATOM    711  CB  VAL A  96     -14.164   0.304  -7.207  1.00 98.69           C  
ATOM    712  O   VAL A  96     -12.836  -1.835  -5.422  1.00 98.69           O  
ATOM    713  CG1 VAL A  96     -15.586   0.157  -6.660  1.00 98.69           C  
ATOM    714  CG2 VAL A  96     -14.078   1.494  -8.156  1.00 98.69           C  
ATOM    715  N   ASN A  97     -13.922  -0.443  -3.949  1.00 98.56           N  
ATOM    716  CA  ASN A  97     -13.961  -1.463  -2.906  1.00 98.56           C  
ATOM    717  C   ASN A  97     -15.398  -1.787  -2.498  1.00 98.56           C  
ATOM    718  CB  ASN A  97     -13.156  -1.019  -1.687  1.00 98.56           C  
ATOM    719  O   ASN A  97     -16.266  -0.917  -2.535  1.00 98.56           O  
ATOM    720  CG  ASN A  97     -11.711  -0.692  -2.029  1.00 98.56           C  
ATOM    721  ND2 ASN A  97     -11.320   0.560  -1.823  1.00 98.56           N  
ATOM    722  OD1 ASN A  97     -10.961  -1.559  -2.477  1.00 98.56           O  
ATOM    723  N   VAL A  98     -15.492  -3.055  -2.119  1.00 98.56           N  
ATOM    724  CA  VAL A  98     -16.734  -3.508  -1.521  1.00 98.56           C  
ATOM    725  C   VAL A  98     -16.453  -4.195  -0.187  1.00 98.56           C  
ATOM    726  CB  VAL A  98     -17.500  -4.465  -2.461  1.00 98.56           C  
ATOM    727  O   VAL A  98     -15.508  -4.973  -0.071  1.00 98.56           O  
ATOM    728  CG1 VAL A  98     -18.797  -4.957  -1.800  1.00 98.56           C  
ATOM    729  CG2 VAL A  98     -17.812  -3.773  -3.789  1.00 98.56           C  
ATOM    730  N   TYR A  99     -17.312  -3.857   0.828  1.00 98.38           N  
ATOM    731  CA  TYR A  99     -17.125  -4.398   2.170  1.00 98.38           C  
ATOM    732  C   TYR A  99     -18.422  -5.020   2.689  1.00 98.38           C  
ATOM    733  CB  TYR A  99     -16.656  -3.305   3.131  1.00 98.38           C  
ATOM    734  O   TYR A  99     -19.516  -4.555   2.361  1.00 98.38           O  
ATOM    735  CG  TYR A  99     -15.383  -2.625   2.695  1.00 98.38           C  
ATOM    736  CD1 TYR A  99     -14.141  -3.064   3.154  1.00 98.38           C  
ATOM    737  CD2 TYR A  99     -15.414  -1.543   1.822  1.00 98.38           C  
ATOM    738  CE1 TYR A  99     -12.969  -2.439   2.758  1.00 98.38           C  
ATOM    739  CE2 TYR A  99     -14.242  -0.911   1.417  1.00 98.38           C  
ATOM    740  OH  TYR A  99     -11.859  -0.745   1.491  1.00 98.38           O  
ATOM    741  CZ  TYR A  99     -13.023  -1.366   1.889  1.00 98.38           C  
ATOM    742  N   TYR A 100     -18.156  -5.973   3.494  1.00 97.88           N  
ATOM    743  CA  TYR A 100     -19.250  -6.527   4.273  1.00 97.88           C  
ATOM    744  C   TYR A 100     -19.031  -6.312   5.766  1.00 97.88           C  
ATOM    745  CB  TYR A 100     -19.422  -8.023   3.980  1.00 97.88           C  
ATOM    746  O   TYR A 100     -18.031  -6.770   6.324  1.00 97.88           O  
ATOM    747  CG  TYR A 100     -20.594  -8.656   4.695  1.00 97.88           C  
ATOM    748  CD1 TYR A 100     -20.391  -9.477   5.801  1.00 97.88           C  
ATOM    749  CD2 TYR A 100     -21.891  -8.430   4.266  1.00 97.88           C  
ATOM    750  CE1 TYR A 100     -21.469 -10.062   6.461  1.00 97.88           C  
ATOM    751  CE2 TYR A 100     -22.984  -9.016   4.918  1.00 97.88           C  
ATOM    752  OH  TYR A 100     -23.828 -10.406   6.664  1.00 97.88           O  
ATOM    753  CZ  TYR A 100     -22.750  -9.828   6.016  1.00 97.88           C  
ATOM    754  N   ASP A 101     -19.953  -5.602   6.457  1.00 96.00           N  
ATOM    755  CA  ASP A 101     -19.891  -5.324   7.891  1.00 96.00           C  
ATOM    756  C   ASP A 101     -20.719  -6.328   8.680  1.00 96.00           C  
ATOM    757  CB  ASP A 101     -20.359  -3.898   8.180  1.00 96.00           C  
ATOM    758  O   ASP A 101     -21.922  -6.477   8.430  1.00 96.00           O  
ATOM    759  CG  ASP A 101     -19.391  -2.836   7.707  1.00 96.00           C  
ATOM    760  OD1 ASP A 101     -18.203  -3.154   7.492  1.00 96.00           O  
ATOM    761  OD2 ASP A 101     -19.812  -1.671   7.547  1.00 96.00           O  
ATOM    762  N   ILE A 102     -20.109  -6.973   9.508  1.00 95.88           N  
ATOM    763  CA  ILE A 102     -20.781  -7.945  10.359  1.00 95.88           C  
ATOM    764  C   ILE A 102     -21.266  -7.270  11.641  1.00 95.88           C  
ATOM    765  CB  ILE A 102     -19.875  -9.141  10.688  1.00 95.88           C  
ATOM    766  O   ILE A 102     -20.438  -6.867  12.477  1.00 95.88           O  
ATOM    767  CG1 ILE A 102     -19.312  -9.766   9.398  1.00 95.88           C  
ATOM    768  CG2 ILE A 102     -20.625 -10.188  11.523  1.00 95.88           C  
ATOM    769  CD1 ILE A 102     -18.078 -10.625   9.602  1.00 95.88           C  
ATOM    770  N   ALA A 103     -22.547  -7.168  11.688  1.00 88.69           N  
ATOM    771  CA  ALA A 103     -23.141  -6.504  12.852  1.00 88.69           C  
ATOM    772  C   ALA A 103     -23.156  -7.430  14.055  1.00 88.69           C  
ATOM    773  CB  ALA A 103     -24.547  -6.020  12.531  1.00 88.69           C  
ATOM    774  O   ALA A 103     -23.531  -8.602  13.945  1.00 88.69           O  
ATOM    775  N   ILE A 104     -22.594  -6.969  15.070  1.00 90.00           N  
ATOM    776  CA  ILE A 104     -22.672  -7.637  16.359  1.00 90.00           C  
ATOM    777  C   ILE A 104     -23.547  -6.820  17.312  1.00 90.00           C  
ATOM    778  CB  ILE A 104     -21.281  -7.863  16.984  1.00 90.00           C  
ATOM    779  O   ILE A 104     -23.281  -5.637  17.547  1.00 90.00           O  
ATOM    780  CG1 ILE A 104     -20.391  -8.656  16.016  1.00 90.00           C  
ATOM    781  CG2 ILE A 104     -21.391  -8.578  18.328  1.00 90.00           C  
ATOM    782  CD1 ILE A 104     -18.953  -8.844  16.500  1.00 90.00           C  
ATOM    783  N   GLU A 105     -24.609  -7.484  17.875  1.00 88.12           N  
ATOM    784  CA  GLU A 105     -25.594  -6.785  18.703  1.00 88.12           C  
ATOM    785  C   GLU A 105     -24.953  -6.285  20.000  1.00 88.12           C  
ATOM    786  CB  GLU A 105     -26.781  -7.691  19.016  1.00 88.12           C  
ATOM    787  O   GLU A 105     -24.141  -6.980  20.594  1.00 88.12           O  
ATOM    788  CG  GLU A 105     -27.672  -7.980  17.812  1.00 88.12           C  
ATOM    789  CD  GLU A 105     -28.922  -8.758  18.172  1.00 88.12           C  
ATOM    790  OE1 GLU A 105     -29.734  -9.039  17.266  1.00 88.12           O  
ATOM    791  OE2 GLU A 105     -29.094  -9.086  19.375  1.00 88.12           O  
ATOM    792  N   ASP A 106     -25.250  -4.996  20.344  1.00 88.44           N  
ATOM    793  CA  ASP A 106     -24.969  -4.371  21.641  1.00 88.44           C  
ATOM    794  C   ASP A 106     -23.469  -4.152  21.828  1.00 88.44           C  
ATOM    795  CB  ASP A 106     -25.531  -5.227  22.781  1.00 88.44           C  
ATOM    796  O   ASP A 106     -22.984  -4.160  22.953  1.00 88.44           O  
ATOM    797  CG  ASP A 106     -27.047  -5.332  22.750  1.00 88.44           C  
ATOM    798  OD1 ASP A 106     -27.719  -4.324  22.453  1.00 88.44           O  
ATOM    799  OD2 ASP A 106     -27.562  -6.426  23.062  1.00 88.44           O  
ATOM    800  N   MET A 107     -22.719  -4.180  20.703  1.00 91.75           N  
ATOM    801  CA  MET A 107     -21.297  -3.906  20.812  1.00 91.75           C  
ATOM    802  C   MET A 107     -20.891  -2.738  19.922  1.00 91.75           C  
ATOM    803  CB  MET A 107     -20.484  -5.148  20.453  1.00 91.75           C  
ATOM    804  O   MET A 107     -21.422  -2.572  18.828  1.00 91.75           O  
ATOM    805  CG  MET A 107     -20.625  -6.293  21.438  1.00 91.75           C  
ATOM    806  SD  MET A 107     -19.422  -7.645  21.141  1.00 91.75           S  
ATOM    807  CE  MET A 107     -19.875  -8.102  19.453  1.00 91.75           C  
ATOM    808  N   PRO A 108     -20.016  -1.931  20.344  1.00 92.00           N  
ATOM    809  CA  PRO A 108     -19.578  -0.804  19.516  1.00 92.00           C  
ATOM    810  C   PRO A 108     -18.516  -1.199  18.500  1.00 92.00           C  
ATOM    811  CB  PRO A 108     -19.016   0.186  20.547  1.00 92.00           C  
ATOM    812  O   PRO A 108     -17.859  -0.330  17.922  1.00 92.00           O  
ATOM    813  CG  PRO A 108     -18.500  -0.668  21.656  1.00 92.00           C  
ATOM    814  CD  PRO A 108     -19.375  -1.879  21.781  1.00 92.00           C  
ATOM    815  N   ILE A 109     -18.281  -2.475  18.312  1.00 95.38           N  
ATOM    816  CA  ILE A 109     -17.266  -2.955  17.375  1.00 95.38           C  
ATOM    817  C   ILE A 109     -17.953  -3.643  16.203  1.00 95.38           C  
ATOM    818  CB  ILE A 109     -16.281  -3.922  18.062  1.00 95.38           C  
ATOM    819  O   ILE A 109     -18.938  -4.355  16.375  1.00 95.38           O  
ATOM    820  CG1 ILE A 109     -15.555  -3.219  19.219  1.00 95.38           C  
ATOM    821  CG2 ILE A 109     -15.273  -4.473  17.047  1.00 95.38           C  
ATOM    822  CD1 ILE A 109     -14.805  -4.164  20.156  1.00 95.38           C  
ATOM    823  N   THR A 110     -17.344  -3.443  14.984  1.00 96.25           N  
ATOM    824  CA  THR A 110     -17.891  -4.012  13.758  1.00 96.25           C  
ATOM    825  C   THR A 110     -16.781  -4.672  12.930  1.00 96.25           C  
ATOM    826  CB  THR A 110     -18.594  -2.939  12.914  1.00 96.25           C  
ATOM    827  O   THR A 110     -16.000  -3.984  12.273  1.00 96.25           O  
ATOM    828  CG2 THR A 110     -19.297  -3.561  11.703  1.00 96.25           C  
ATOM    829  OG1 THR A 110     -19.562  -2.270  13.719  1.00 96.25           O  
ATOM    830  N   PRO A 111     -16.781  -5.965  13.016  1.00 98.00           N  
ATOM    831  CA  PRO A 111     -15.867  -6.617  12.078  1.00 98.00           C  
ATOM    832  C   PRO A 111     -16.266  -6.422  10.617  1.00 98.00           C  
ATOM    833  CB  PRO A 111     -15.945  -8.094  12.477  1.00 98.00           C  
ATOM    834  O   PRO A 111     -17.453  -6.281  10.320  1.00 98.00           O  
ATOM    835  CG  PRO A 111     -16.531  -8.086  13.852  1.00 98.00           C  
ATOM    836  CD  PRO A 111     -17.438  -6.898  13.984  1.00 98.00           C  
ATOM    837  N   TYR A 112     -15.148  -6.555   9.672  1.00 97.94           N  
ATOM    838  CA  TYR A 112     -15.477  -6.422   8.258  1.00 97.94           C  
ATOM    839  C   TYR A 112     -14.492  -7.191   7.391  1.00 97.94           C  
ATOM    840  CB  TYR A 112     -15.492  -4.945   7.844  1.00 97.94           C  
ATOM    841  O   TYR A 112     -13.359  -7.461   7.812  1.00 97.94           O  
ATOM    842  CG  TYR A 112     -14.125  -4.301   7.848  1.00 97.94           C  
ATOM    843  CD1 TYR A 112     -13.688  -3.564   8.945  1.00 97.94           C  
ATOM    844  CD2 TYR A 112     -13.273  -4.430   6.758  1.00 97.94           C  
ATOM    845  CE1 TYR A 112     -12.430  -2.969   8.953  1.00 97.94           C  
ATOM    846  CE2 TYR A 112     -12.016  -3.836   6.758  1.00 97.94           C  
ATOM    847  OH  TYR A 112     -10.352  -2.521   7.863  1.00 97.94           O  
ATOM    848  CZ  TYR A 112     -11.602  -3.109   7.859  1.00 97.94           C  
ATOM    849  N   ILE A 113     -14.977  -7.559   6.270  1.00 98.50           N  
ATOM    850  CA  ILE A 113     -14.133  -8.070   5.188  1.00 98.50           C  
ATOM    851  C   ILE A 113     -14.422  -7.293   3.904  1.00 98.50           C  
ATOM    852  CB  ILE A 113     -14.359  -9.578   4.965  1.00 98.50           C  
ATOM    853  O   ILE A 113     -15.531  -6.801   3.703  1.00 98.50           O  
ATOM    854  CG1 ILE A 113     -15.820  -9.852   4.594  1.00 98.50           C  
ATOM    855  CG2 ILE A 113     -13.953 -10.375   6.207  1.00 98.50           C  
ATOM    856  CD1 ILE A 113     -16.078 -11.266   4.086  1.00 98.50           C  
ATOM    857  N   GLY A 114     -13.328  -7.195   3.113  1.00 98.44           N  
ATOM    858  CA  GLY A 114     -13.492  -6.414   1.898  1.00 98.44           C  
ATOM    859  C   GLY A 114     -12.539  -6.828   0.791  1.00 98.44           C  
ATOM    860  O   GLY A 114     -11.492  -7.418   1.055  1.00 98.44           O  
ATOM    861  N   VAL A 115     -13.023  -6.457  -0.358  1.00 98.69           N  
ATOM    862  CA  VAL A 115     -12.188  -6.680  -1.529  1.00 98.69           C  
ATOM    863  C   VAL A 115     -12.273  -5.477  -2.465  1.00 98.69           C  
ATOM    864  CB  VAL A 115     -12.586  -7.969  -2.279  1.00 98.69           C  
ATOM    865  O   VAL A 115     -13.242  -4.719  -2.420  1.00 98.69           O  
ATOM    866  CG1 VAL A 115     -12.367  -9.203  -1.400  1.00 98.69           C  
ATOM    867  CG2 VAL A 115     -14.047  -7.891  -2.734  1.00 98.69           C  
ATOM    868  N   GLY A 116     -11.203  -5.309  -3.260  1.00 98.56           N  
ATOM    869  CA  GLY A 116     -11.172  -4.199  -4.199  1.00 98.56           C  
ATOM    870  C   GLY A 116     -10.406  -4.512  -5.469  1.00 98.56           C  
ATOM    871  O   GLY A 116      -9.500  -5.352  -5.461  1.00 98.56           O  
ATOM    872  N   VAL A 117     -10.844  -3.775  -6.500  1.00 98.75           N  
ATOM    873  CA  VAL A 117     -10.164  -3.924  -7.777  1.00 98.75           C  
ATOM    874  C   VAL A 117      -9.984  -2.557  -8.438  1.00 98.75           C  
ATOM    875  CB  VAL A 117     -10.930  -4.875  -8.727  1.00 98.75           C  
ATOM    876  O   VAL A 117     -10.812  -1.661  -8.250  1.00 98.75           O  
ATOM    877  CG1 VAL A 117     -11.000  -6.281  -8.141  1.00 98.75           C  
ATOM    878  CG2 VAL A 117     -12.328  -4.332  -9.000  1.00 98.75           C  
ATOM    879  N   GLY A 118      -8.867  -2.477  -9.234  1.00 98.62           N  
ATOM    880  CA  GLY A 118      -8.617  -1.224  -9.922  1.00 98.62           C  
ATOM    881  C   GLY A 118      -7.328  -1.235 -10.727  1.00 98.62           C  
ATOM    882  O   GLY A 118      -6.977  -2.250 -11.328  1.00 98.62           O  
ATOM    883  N   ALA A 119      -6.727  -0.053 -10.742  1.00 98.62           N  
ATOM    884  CA  ALA A 119      -5.488   0.115 -11.500  1.00 98.62           C  
ATOM    885  C   ALA A 119      -4.410   0.778 -10.648  1.00 98.62           C  
ATOM    886  CB  ALA A 119      -5.746   0.935 -12.766  1.00 98.62           C  
ATOM    887  O   ALA A 119      -4.719   1.537  -9.727  1.00 98.62           O  
ATOM    888  N   ALA A 120      -3.156   0.441 -10.977  1.00 98.62           N  
ATOM    889  CA  ALA A 120      -2.020   1.047 -10.289  1.00 98.62           C  
ATOM    890  C   ALA A 120      -0.988   1.568 -11.289  1.00 98.62           C  
ATOM    891  CB  ALA A 120      -1.374   0.041  -9.344  1.00 98.62           C  
ATOM    892  O   ALA A 120      -0.792   0.978 -12.352  1.00 98.62           O  
ATOM    893  N   TYR A 121      -0.515   2.688 -11.047  1.00 98.44           N  
ATOM    894  CA  TYR A 121       0.640   3.229 -11.758  1.00 98.44           C  
ATOM    895  C   TYR A 121       1.933   2.906 -11.016  1.00 98.44           C  
ATOM    896  CB  TYR A 121       0.502   4.742 -11.930  1.00 98.44           C  
ATOM    897  O   TYR A 121       2.193   3.449  -9.938  1.00 98.44           O  
ATOM    898  CG  TYR A 121       1.516   5.340 -12.875  1.00 98.44           C  
ATOM    899  CD1 TYR A 121       2.559   6.133 -12.406  1.00 98.44           C  
ATOM    900  CD2 TYR A 121       1.433   5.113 -14.250  1.00 98.44           C  
ATOM    901  CE1 TYR A 121       3.494   6.684 -13.273  1.00 98.44           C  
ATOM    902  CE2 TYR A 121       2.361   5.660 -15.125  1.00 98.44           C  
ATOM    903  OH  TYR A 121       4.309   6.988 -15.492  1.00 98.44           O  
ATOM    904  CZ  TYR A 121       3.387   6.445 -14.625  1.00 98.44           C  
ATOM    905  N   ILE A 122       2.771   2.045 -11.602  1.00 98.38           N  
ATOM    906  CA  ILE A 122       3.965   1.497 -10.969  1.00 98.38           C  
ATOM    907  C   ILE A 122       5.211   2.178 -11.539  1.00 98.38           C  
ATOM    908  CB  ILE A 122       4.055  -0.033 -11.164  1.00 98.38           C  
ATOM    909  O   ILE A 122       5.344   2.320 -12.758  1.00 98.38           O  
ATOM    910  CG1 ILE A 122       2.773  -0.710 -10.664  1.00 98.38           C  
ATOM    911  CG2 ILE A 122       5.285  -0.596 -10.438  1.00 98.38           C  
ATOM    912  CD1 ILE A 122       2.523  -0.549  -9.172  1.00 98.38           C  
ATOM    913  N   SER A 123       6.074   2.635 -10.625  1.00 97.88           N  
ATOM    914  CA  SER A 123       7.309   3.260 -11.094  1.00 97.88           C  
ATOM    915  C   SER A 123       8.258   2.230 -11.695  1.00 97.88           C  
ATOM    916  CB  SER A 123       8.000   3.990  -9.938  1.00 97.88           C  
ATOM    917  O   SER A 123       8.164   1.040 -11.391  1.00 97.88           O  
ATOM    918  OG  SER A 123       8.406   3.076  -8.938  1.00 97.88           O  
ATOM    919  N   THR A 124       9.125   2.707 -12.586  1.00 97.25           N  
ATOM    920  CA  THR A 124      10.117   1.823 -13.188  1.00 97.25           C  
ATOM    921  C   THR A 124      11.055   1.255 -12.117  1.00 97.25           C  
ATOM    922  CB  THR A 124      10.945   2.559 -14.258  1.00 97.25           C  
ATOM    923  O   THR A 124      11.453   1.966 -11.195  1.00 97.25           O  
ATOM    924  CG2 THR A 124      11.734   3.715 -13.648  1.00 97.25           C  
ATOM    925  OG1 THR A 124      11.867   1.637 -14.852  1.00 97.25           O  
ATOM    926  N   PRO A 125      11.281  -0.101 -12.195  1.00 96.25           N  
ATOM    927  CA  PRO A 125      12.227  -0.685 -11.242  1.00 96.25           C  
ATOM    928  C   PRO A 125      13.688  -0.435 -11.625  1.00 96.25           C  
ATOM    929  CB  PRO A 125      11.898  -2.180 -11.289  1.00 96.25           C  
ATOM    930  O   PRO A 125      14.594  -0.768 -10.867  1.00 96.25           O  
ATOM    931  CG  PRO A 125      11.391  -2.414 -12.672  1.00 96.25           C  
ATOM    932  CD  PRO A 125      10.648  -1.189 -13.125  1.00 96.25           C  
ATOM    933  N   LEU A 126      13.938   0.181 -12.805  1.00 95.75           N  
ATOM    934  CA  LEU A 126      15.289   0.436 -13.281  1.00 95.75           C  
ATOM    935  C   LEU A 126      15.883   1.668 -12.602  1.00 95.75           C  
ATOM    936  CB  LEU A 126      15.305   0.622 -14.797  1.00 95.75           C  
ATOM    937  O   LEU A 126      15.180   2.660 -12.383  1.00 95.75           O  
ATOM    938  CG  LEU A 126      15.070  -0.636 -15.633  1.00 95.75           C  
ATOM    939  CD1 LEU A 126      14.844  -0.263 -17.094  1.00 95.75           C  
ATOM    940  CD2 LEU A 126      16.250  -1.595 -15.500  1.00 95.75           C  
ATOM    941  N   ALA A 127      17.141   1.595 -12.266  1.00 95.00           N  
ATOM    942  CA  ALA A 127      17.844   2.756 -11.719  1.00 95.00           C  
ATOM    943  C   ALA A 127      17.797   3.932 -12.688  1.00 95.00           C  
ATOM    944  CB  ALA A 127      19.297   2.400 -11.391  1.00 95.00           C  
ATOM    945  O   ALA A 127      17.609   5.078 -12.273  1.00 95.00           O  
ATOM    946  N   THR A 128      17.969   3.590 -13.938  1.00 93.00           N  
ATOM    947  CA  THR A 128      17.812   4.559 -15.016  1.00 93.00           C  
ATOM    948  C   THR A 128      16.766   4.082 -16.016  1.00 93.00           C  
ATOM    949  CB  THR A 128      19.156   4.820 -15.734  1.00 93.00           C  
ATOM    950  O   THR A 128      16.953   3.051 -16.672  1.00 93.00           O  
ATOM    951  CG2 THR A 128      19.016   5.953 -16.750  1.00 93.00           C  
ATOM    952  OG1 THR A 128      20.141   5.176 -14.766  1.00 93.00           O  
ATOM    953  N   ALA A 129      15.734   4.875 -16.156  1.00 91.62           N  
ATOM    954  CA  ALA A 129      14.648   4.516 -17.062  1.00 91.62           C  
ATOM    955  C   ALA A 129      15.141   4.453 -18.516  1.00 91.62           C  
ATOM    956  CB  ALA A 129      13.500   5.516 -16.938  1.00 91.62           C  
ATOM    957  O   ALA A 129      15.977   5.258 -18.922  1.00 91.62           O  
ATOM    958  N   VAL A 130      14.711   3.533 -19.219  1.00 91.19           N  
ATOM    959  CA  VAL A 130      14.945   3.385 -20.656  1.00 91.19           C  
ATOM    960  C   VAL A 130      13.734   3.908 -21.422  1.00 91.19           C  
ATOM    961  CB  VAL A 130      15.227   1.913 -21.031  1.00 91.19           C  
ATOM    962  O   VAL A 130      12.594   3.617 -21.078  1.00 91.19           O  
ATOM    963  CG1 VAL A 130      15.312   1.756 -22.547  1.00 91.19           C  
ATOM    964  CG2 VAL A 130      16.516   1.427 -20.359  1.00 91.19           C  
ATOM    965  N   SER A 131      14.031   4.715 -22.438  1.00 88.94           N  
ATOM    966  CA  SER A 131      13.008   5.242 -23.328  1.00 88.94           C  
ATOM    967  C   SER A 131      11.977   6.066 -22.562  1.00 88.94           C  
ATOM    968  CB  SER A 131      12.312   4.105 -24.078  1.00 88.94           C  
ATOM    969  O   SER A 131      10.781   6.012 -22.875  1.00 88.94           O  
ATOM    970  OG  SER A 131      13.250   3.361 -24.844  1.00 88.94           O  
ATOM    971  N   SER A 132      12.398   6.625 -21.484  1.00 90.12           N  
ATOM    972  CA  SER A 132      11.570   7.543 -20.703  1.00 90.12           C  
ATOM    973  C   SER A 132      10.398   6.816 -20.047  1.00 90.12           C  
ATOM    974  CB  SER A 132      11.047   8.672 -21.594  1.00 90.12           C  
ATOM    975  O   SER A 132       9.344   7.406 -19.812  1.00 90.12           O  
ATOM    976  OG  SER A 132      12.109   9.438 -22.125  1.00 90.12           O  
ATOM    977  N   GLN A 133      10.469   5.527 -19.875  1.00 92.94           N  
ATOM    978  CA  GLN A 133       9.453   4.738 -19.188  1.00 92.94           C  
ATOM    979  C   GLN A 133       9.594   4.863 -17.672  1.00 92.94           C  
ATOM    980  CB  GLN A 133       9.539   3.270 -19.609  1.00 92.94           C  
ATOM    981  O   GLN A 133      10.164   3.986 -17.031  1.00 92.94           O  
ATOM    982  CG  GLN A 133       9.203   3.025 -21.078  1.00 92.94           C  
ATOM    983  CD  GLN A 133       9.086   1.551 -21.406  1.00 92.94           C  
ATOM    984  NE2 GLN A 133       8.586   1.254 -22.609  1.00 92.94           N  
ATOM    985  OE1 GLN A 133       9.445   0.685 -20.609  1.00 92.94           O  
ATOM    986  N   ASN A 134       9.094   5.926 -17.078  1.00 95.50           N  
ATOM    987  CA  ASN A 134       9.234   6.199 -15.641  1.00 95.50           C  
ATOM    988  C   ASN A 134       8.180   5.453 -14.828  1.00 95.50           C  
ATOM    989  CB  ASN A 134       9.141   7.703 -15.375  1.00 95.50           C  
ATOM    990  O   ASN A 134       8.344   5.258 -13.625  1.00 95.50           O  
ATOM    991  CG  ASN A 134      10.305   8.469 -15.977  1.00 95.50           C  
ATOM    992  ND2 ASN A 134      10.008   9.609 -16.578  1.00 95.50           N  
ATOM    993  OD1 ASN A 134      11.461   8.039 -15.883  1.00 95.50           O  
ATOM    994  N   GLY A 135       7.113   5.035 -15.469  1.00 97.50           N  
ATOM    995  CA  GLY A 135       6.031   4.293 -14.844  1.00 97.50           C  
ATOM    996  C   GLY A 135       5.086   3.648 -15.836  1.00 97.50           C  
ATOM    997  O   GLY A 135       5.020   4.070 -17.000  1.00 97.50           O  
ATOM    998  N   LYS A 136       4.422   2.609 -15.414  1.00 98.31           N  
ATOM    999  CA  LYS A 136       3.455   1.912 -16.266  1.00 98.31           C  
ATOM   1000  C   LYS A 136       2.209   1.527 -15.469  1.00 98.31           C  
ATOM   1001  CB  LYS A 136       4.086   0.667 -16.891  1.00 98.31           C  
ATOM   1002  O   LYS A 136       2.291   1.261 -14.266  1.00 98.31           O  
ATOM   1003  CG  LYS A 136       5.219   0.966 -17.859  1.00 98.31           C  
ATOM   1004  CD  LYS A 136       4.688   1.293 -19.250  1.00 98.31           C  
ATOM   1005  CE  LYS A 136       5.809   1.328 -20.281  1.00 98.31           C  
ATOM   1006  NZ  LYS A 136       5.309   1.729 -21.625  1.00 98.31           N  
ATOM   1007  N   PHE A 137       1.073   1.507 -16.156  1.00 98.19           N  
ATOM   1008  CA  PHE A 137      -0.187   1.091 -15.547  1.00 98.19           C  
ATOM   1009  C   PHE A 137      -0.277  -0.429 -15.477  1.00 98.19           C  
ATOM   1010  CB  PHE A 137      -1.374   1.649 -16.344  1.00 98.19           C  
ATOM   1011  O   PHE A 137       0.224  -1.129 -16.359  1.00 98.19           O  
ATOM   1012  CG  PHE A 137      -1.674   3.094 -16.047  1.00 98.19           C  
ATOM   1013  CD1 PHE A 137      -2.250   3.467 -14.836  1.00 98.19           C  
ATOM   1014  CD2 PHE A 137      -1.381   4.082 -16.969  1.00 98.19           C  
ATOM   1015  CE1 PHE A 137      -2.529   4.801 -14.555  1.00 98.19           C  
ATOM   1016  CE2 PHE A 137      -1.657   5.418 -16.703  1.00 98.19           C  
ATOM   1017  CZ  PHE A 137      -2.232   5.777 -15.500  1.00 98.19           C  
ATOM   1018  N   ALA A 138      -0.883  -0.818 -14.406  1.00 98.19           N  
ATOM   1019  CA  ALA A 138      -1.076  -2.246 -14.164  1.00 98.19           C  
ATOM   1020  C   ALA A 138      -2.385  -2.502 -13.422  1.00 98.19           C  
ATOM   1021  CB  ALA A 138       0.100  -2.814 -13.375  1.00 98.19           C  
ATOM   1022  O   ALA A 138      -2.982  -1.579 -12.867  1.00 98.19           O  
ATOM   1023  N   PHE A 139      -2.783  -3.715 -13.555  1.00 98.44           N  
ATOM   1024  CA  PHE A 139      -3.928  -4.148 -12.758  1.00 98.44           C  
ATOM   1025  C   PHE A 139      -3.611  -4.082 -11.266  1.00 98.44           C  
ATOM   1026  CB  PHE A 139      -4.344  -5.570 -13.141  1.00 98.44           C  
ATOM   1027  O   PHE A 139      -2.471  -4.312 -10.859  1.00 98.44           O  
ATOM   1028  CG  PHE A 139      -5.398  -6.160 -12.242  1.00 98.44           C  
ATOM   1029  CD1 PHE A 139      -5.043  -6.992 -11.188  1.00 98.44           C  
ATOM   1030  CD2 PHE A 139      -6.742  -5.883 -12.453  1.00 98.44           C  
ATOM   1031  CE1 PHE A 139      -6.016  -7.539 -10.352  1.00 98.44           C  
ATOM   1032  CE2 PHE A 139      -7.719  -6.426 -11.625  1.00 98.44           C  
ATOM   1033  CZ  PHE A 139      -7.352  -7.254 -10.570  1.00 98.44           C  
ATOM   1034  N   ALA A 140      -4.703  -3.768 -10.414  1.00 98.50           N  
ATOM   1035  CA  ALA A 140      -4.543  -3.742  -8.961  1.00 98.50           C  
ATOM   1036  C   ALA A 140      -5.715  -4.430  -8.273  1.00 98.50           C  
ATOM   1037  CB  ALA A 140      -4.406  -2.305  -8.469  1.00 98.50           C  
ATOM   1038  O   ALA A 140      -6.867  -4.277  -8.680  1.00 98.50           O  
ATOM   1039  N   GLY A 141      -5.355  -5.227  -7.289  1.00 98.00           N  
ATOM   1040  CA  GLY A 141      -6.340  -5.863  -6.430  1.00 98.00           C  
ATOM   1041  C   GLY A 141      -5.957  -5.836  -4.961  1.00 98.00           C  
ATOM   1042  O   GLY A 141      -4.785  -5.664  -4.625  1.00 98.00           O  
ATOM   1043  N   GLN A 142      -7.035  -5.984  -4.133  1.00 97.25           N  
ATOM   1044  CA  GLN A 142      -6.770  -5.980  -2.699  1.00 97.25           C  
ATOM   1045  C   GLN A 142      -7.832  -6.766  -1.939  1.00 97.25           C  
ATOM   1046  CB  GLN A 142      -6.699  -4.547  -2.172  1.00 97.25           C  
ATOM   1047  O   GLN A 142      -8.945  -6.961  -2.439  1.00 97.25           O  
ATOM   1048  CG  GLN A 142      -8.039  -3.830  -2.154  1.00 97.25           C  
ATOM   1049  CD  GLN A 142      -7.953  -2.424  -1.591  1.00 97.25           C  
ATOM   1050  NE2 GLN A 142      -9.086  -1.884  -1.160  1.00 97.25           N  
ATOM   1051  OE1 GLN A 142      -6.871  -1.829  -1.542  1.00 97.25           O  
ATOM   1052  N   ALA A 143      -7.414  -7.293  -0.842  1.00 98.00           N  
ATOM   1053  CA  ALA A 143      -8.281  -7.902   0.158  1.00 98.00           C  
ATOM   1054  C   ALA A 143      -8.000  -7.348   1.550  1.00 98.00           C  
ATOM   1055  CB  ALA A 143      -8.117  -9.422   0.151  1.00 98.00           C  
ATOM   1056  O   ALA A 143      -6.844  -7.086   1.895  1.00 98.00           O  
ATOM   1057  N   ARG A 144      -9.180  -7.219   2.416  1.00 97.06           N  
ATOM   1058  CA  ARG A 144      -9.055  -6.633   3.746  1.00 97.06           C  
ATOM   1059  C   ARG A 144      -9.961  -7.344   4.746  1.00 97.06           C  
ATOM   1060  CB  ARG A 144      -9.391  -5.137   3.707  1.00 97.06           C  
ATOM   1061  O   ARG A 144     -11.016  -7.863   4.379  1.00 97.06           O  
ATOM   1062  CG  ARG A 144      -8.523  -4.336   2.754  1.00 97.06           C  
ATOM   1063  CD  ARG A 144      -8.961  -2.881   2.678  1.00 97.06           C  
ATOM   1064  NE  ARG A 144      -8.180  -2.133   1.697  1.00 97.06           N  
ATOM   1065  NH1 ARG A 144      -8.516  -0.075   2.693  1.00 97.06           N  
ATOM   1066  NH2 ARG A 144      -7.254  -0.238   0.783  1.00 97.06           N  
ATOM   1067  CZ  ARG A 144      -7.984  -0.817   1.727  1.00 97.06           C  
ATOM   1068  N   ALA A 145      -9.422  -7.320   5.910  1.00 98.44           N  
ATOM   1069  CA  ALA A 145     -10.219  -7.766   7.051  1.00 98.44           C  
ATOM   1070  C   ALA A 145      -9.805  -7.035   8.328  1.00 98.44           C  
ATOM   1071  CB  ALA A 145     -10.078  -9.273   7.242  1.00 98.44           C  
ATOM   1072  O   ALA A 145      -8.617  -6.863   8.594  1.00 98.44           O  
ATOM   1073  N   GLY A 146     -10.852  -6.594   9.086  1.00 98.06           N  
ATOM   1074  CA  GLY A 146     -10.531  -5.867  10.305  1.00 98.06           C  
ATOM   1075  C   GLY A 146     -11.742  -5.586  11.164  1.00 98.06           C  
ATOM   1076  O   GLY A 146     -12.773  -6.246  11.031  1.00 98.06           O  
ATOM   1077  N   VAL A 147     -11.508  -4.699  12.055  1.00 97.94           N  
ATOM   1078  CA  VAL A 147     -12.562  -4.352  13.000  1.00 97.94           C  
ATOM   1079  C   VAL A 147     -12.680  -2.832  13.109  1.00 97.94           C  
ATOM   1080  CB  VAL A 147     -12.289  -4.961  14.398  1.00 97.94           C  
ATOM   1081  O   VAL A 147     -11.680  -2.119  13.055  1.00 97.94           O  
ATOM   1082  CG1 VAL A 147     -13.398  -4.570  15.383  1.00 97.94           C  
ATOM   1083  CG2 VAL A 147     -12.172  -6.480  14.305  1.00 97.94           C  
ATOM   1084  N   SER A 148     -13.922  -2.338  13.211  1.00 96.88           N  
ATOM   1085  CA  SER A 148     -14.195  -0.917  13.406  1.00 96.88           C  
ATOM   1086  C   SER A 148     -14.789  -0.655  14.781  1.00 96.88           C  
ATOM   1087  CB  SER A 148     -15.133  -0.392  12.320  1.00 96.88           C  
ATOM   1088  O   SER A 148     -15.547  -1.479  15.305  1.00 96.88           O  
ATOM   1089  OG  SER A 148     -14.562  -0.557  11.039  1.00 96.88           O  
ATOM   1090  N   TYR A 149     -14.414   0.464  15.359  1.00 96.12           N  
ATOM   1091  CA  TYR A 149     -14.906   0.885  16.672  1.00 96.12           C  
ATOM   1092  C   TYR A 149     -15.625   2.227  16.562  1.00 96.12           C  
ATOM   1093  CB  TYR A 149     -13.758   0.981  17.672  1.00 96.12           C  
ATOM   1094  O   TYR A 149     -15.070   3.199  16.062  1.00 96.12           O  
ATOM   1095  CG  TYR A 149     -14.203   1.403  19.062  1.00 96.12           C  
ATOM   1096  CD1 TYR A 149     -13.969   2.699  19.516  1.00 96.12           C  
ATOM   1097  CD2 TYR A 149     -14.844   0.509  19.906  1.00 96.12           C  
ATOM   1098  CE1 TYR A 149     -14.375   3.092  20.781  1.00 96.12           C  
ATOM   1099  CE2 TYR A 149     -15.250   0.891  21.188  1.00 96.12           C  
ATOM   1100  OH  TYR A 149     -15.406   2.566  22.875  1.00 96.12           O  
ATOM   1101  CZ  TYR A 149     -15.008   2.182  21.609  1.00 96.12           C  
ATOM   1102  N   ASP A 150     -16.906   2.305  17.016  1.00 93.44           N  
ATOM   1103  CA  ASP A 150     -17.703   3.520  17.016  1.00 93.44           C  
ATOM   1104  C   ASP A 150     -17.328   4.445  18.172  1.00 93.44           C  
ATOM   1105  CB  ASP A 150     -19.203   3.178  17.078  1.00 93.44           C  
ATOM   1106  O   ASP A 150     -17.734   4.227  19.297  1.00 93.44           O  
ATOM   1107  CG  ASP A 150     -19.688   2.391  15.875  1.00 93.44           C  
ATOM   1108  OD1 ASP A 150     -19.109   2.551  14.773  1.00 93.44           O  
ATOM   1109  OD2 ASP A 150     -20.641   1.605  16.031  1.00 93.44           O  
ATOM   1110  N   VAL A 151     -16.453   5.434  17.906  1.00 94.75           N  
ATOM   1111  CA  VAL A 151     -16.047   6.410  18.906  1.00 94.75           C  
ATOM   1112  C   VAL A 151     -17.219   7.352  19.203  1.00 94.75           C  
ATOM   1113  CB  VAL A 151     -14.812   7.219  18.469  1.00 94.75           C  
ATOM   1114  O   VAL A 151     -17.531   7.605  20.375  1.00 94.75           O  
ATOM   1115  CG1 VAL A 151     -14.461   8.289  19.500  1.00 94.75           C  
ATOM   1116  CG2 VAL A 151     -13.625   6.289  18.219  1.00 94.75           C  
ATOM   1117  N   THR A 152     -17.781   7.883  18.188  1.00 92.62           N  
ATOM   1118  CA  THR A 152     -19.031   8.641  18.188  1.00 92.62           C  
ATOM   1119  C   THR A 152     -19.953   8.125  17.094  1.00 92.62           C  
ATOM   1120  CB  THR A 152     -18.766  10.148  17.969  1.00 92.62           C  
ATOM   1121  O   THR A 152     -19.562   7.320  16.250  1.00 92.62           O  
ATOM   1122  CG2 THR A 152     -17.688  10.656  18.922  1.00 92.62           C  
ATOM   1123  OG1 THR A 152     -18.328  10.359  16.609  1.00 92.62           O  
ATOM   1124  N   PRO A 153     -21.219   8.523  17.156  1.00 87.38           N  
ATOM   1125  CA  PRO A 153     -22.125   8.078  16.094  1.00 87.38           C  
ATOM   1126  C   PRO A 153     -21.641   8.445  14.703  1.00 87.38           C  
ATOM   1127  CB  PRO A 153     -23.438   8.797  16.422  1.00 87.38           C  
ATOM   1128  O   PRO A 153     -22.016   7.809  13.719  1.00 87.38           O  
ATOM   1129  CG  PRO A 153     -23.406   8.992  17.906  1.00 87.38           C  
ATOM   1130  CD  PRO A 153     -22.000   9.289  18.312  1.00 87.38           C  
ATOM   1131  N   GLU A 154     -20.672   9.391  14.586  1.00 90.81           N  
ATOM   1132  CA  GLU A 154     -20.250   9.906  13.289  1.00 90.81           C  
ATOM   1133  C   GLU A 154     -18.797   9.539  13.000  1.00 90.81           C  
ATOM   1134  CB  GLU A 154     -20.438  11.422  13.219  1.00 90.81           C  
ATOM   1135  O   GLU A 154     -18.344   9.641  11.859  1.00 90.81           O  
ATOM   1136  CG  GLU A 154     -21.891  11.859  13.219  1.00 90.81           C  
ATOM   1137  CD  GLU A 154     -22.500  11.938  14.617  1.00 90.81           C  
ATOM   1138  OE1 GLU A 154     -23.734  12.055  14.734  1.00 90.81           O  
ATOM   1139  OE2 GLU A 154     -21.719  11.883  15.594  1.00 90.81           O  
ATOM   1140  N   VAL A 155     -18.031   9.133  14.086  1.00 93.25           N  
ATOM   1141  CA  VAL A 155     -16.609   8.852  13.930  1.00 93.25           C  
ATOM   1142  C   VAL A 155     -16.328   7.398  14.297  1.00 93.25           C  
ATOM   1143  CB  VAL A 155     -15.750   9.797  14.797  1.00 93.25           C  
ATOM   1144  O   VAL A 155     -16.703   6.945  15.383  1.00 93.25           O  
ATOM   1145  CG1 VAL A 155     -14.266   9.438  14.664  1.00 93.25           C  
ATOM   1146  CG2 VAL A 155     -15.984  11.250  14.391  1.00 93.25           C  
ATOM   1147  N   LYS A 156     -15.594   6.727  13.367  1.00 95.12           N  
ATOM   1148  CA  LYS A 156     -15.180   5.340  13.594  1.00 95.12           C  
ATOM   1149  C   LYS A 156     -13.680   5.176  13.391  1.00 95.12           C  
ATOM   1150  CB  LYS A 156     -15.945   4.402  12.656  1.00 95.12           C  
ATOM   1151  O   LYS A 156     -13.102   5.750  12.461  1.00 95.12           O  
ATOM   1152  CG  LYS A 156     -17.453   4.375  12.891  1.00 95.12           C  
ATOM   1153  CD  LYS A 156     -18.141   3.365  11.984  1.00 95.12           C  
ATOM   1154  CE  LYS A 156     -19.641   3.330  12.227  1.00 95.12           C  
ATOM   1155  NZ  LYS A 156     -20.328   2.350  11.336  1.00 95.12           N  
ATOM   1156  N   LEU A 157     -13.180   4.484  14.297  1.00 97.06           N  
ATOM   1157  CA  LEU A 157     -11.805   4.031  14.117  1.00 97.06           C  
ATOM   1158  C   LEU A 157     -11.766   2.584  13.641  1.00 97.06           C  
ATOM   1159  CB  LEU A 157     -11.016   4.180  15.414  1.00 97.06           C  
ATOM   1160  O   LEU A 157     -12.625   1.779  14.031  1.00 97.06           O  
ATOM   1161  CG  LEU A 157     -10.938   5.586  16.016  1.00 97.06           C  
ATOM   1162  CD1 LEU A 157     -10.180   5.566  17.328  1.00 97.06           C  
ATOM   1163  CD2 LEU A 157     -10.273   6.547  15.023  1.00 97.06           C  
ATOM   1164  N   TYR A 158     -10.758   2.326  12.719  1.00 96.38           N  
ATOM   1165  CA  TYR A 158     -10.672   0.932  12.297  1.00 96.38           C  
ATOM   1166  C   TYR A 158      -9.227   0.474  12.211  1.00 96.38           C  
ATOM   1167  CB  TYR A 158     -11.375   0.734  10.953  1.00 96.38           C  
ATOM   1168  O   TYR A 158      -8.312   1.296  12.078  1.00 96.38           O  
ATOM   1169  CG  TYR A 158     -10.664   1.407   9.797  1.00 96.38           C  
ATOM   1170  CD1 TYR A 158     -10.930   2.736   9.477  1.00 96.38           C  
ATOM   1171  CD2 TYR A 158      -9.734   0.717   9.031  1.00 96.38           C  
ATOM   1172  CE1 TYR A 158     -10.281   3.361   8.414  1.00 96.38           C  
ATOM   1173  CE2 TYR A 158      -9.086   1.331   7.969  1.00 96.38           C  
ATOM   1174  OH  TYR A 158      -8.719   3.264   6.613  1.00 96.38           O  
ATOM   1175  CZ  TYR A 158      -9.359   2.650   7.668  1.00 96.38           C  
ATOM   1176  N   ALA A 159      -9.078  -0.802  12.391  1.00 97.81           N  
ATOM   1177  CA  ALA A 159      -7.793  -1.481  12.250  1.00 97.81           C  
ATOM   1178  C   ALA A 159      -7.977  -2.879  11.664  1.00 97.81           C  
ATOM   1179  CB  ALA A 159      -7.078  -1.561  13.594  1.00 97.81           C  
ATOM   1180  O   ALA A 159      -8.969  -3.551  11.938  1.00 97.81           O  
ATOM   1181  N   GLY A 160      -6.930  -3.246  10.766  1.00 96.38           N  
ATOM   1182  CA  GLY A 160      -7.051  -4.566  10.164  1.00 96.38           C  
ATOM   1183  C   GLY A 160      -5.855  -4.941   9.305  1.00 96.38           C  
ATOM   1184  O   GLY A 160      -4.828  -4.258   9.328  1.00 96.38           O  
ATOM   1185  N   ALA A 161      -6.059  -6.086   8.703  1.00 95.81           N  
ATOM   1186  CA  ALA A 161      -5.043  -6.613   7.797  1.00 95.81           C  
ATOM   1187  C   ALA A 161      -5.414  -6.336   6.344  1.00 95.81           C  
ATOM   1188  CB  ALA A 161      -4.855  -8.109   8.016  1.00 95.81           C  
ATOM   1189  O   ALA A 161      -6.598  -6.305   5.992  1.00 95.81           O  
ATOM   1190  N   ARG A 162      -4.309  -6.180   5.531  1.00 93.75           N  
ATOM   1191  CA  ARG A 162      -4.523  -5.859   4.125  1.00 93.75           C  
ATOM   1192  C   ARG A 162      -3.492  -6.555   3.242  1.00 93.75           C  
ATOM   1193  CB  ARG A 162      -4.465  -4.344   3.904  1.00 93.75           C  
ATOM   1194  O   ARG A 162      -2.307  -6.594   3.576  1.00 93.75           O  
ATOM   1195  CG  ARG A 162      -4.488  -3.934   2.441  1.00 93.75           C  
ATOM   1196  CD  ARG A 162      -4.301  -2.432   2.275  1.00 93.75           C  
ATOM   1197  NE  ARG A 162      -4.293  -2.041   0.868  1.00 93.75           N  
ATOM   1198  NH1 ARG A 162      -2.236  -0.992   0.958  1.00 93.75           N  
ATOM   1199  NH2 ARG A 162      -3.406  -1.064  -1.013  1.00 93.75           N  
ATOM   1200  CZ  ARG A 162      -3.311  -1.367   0.274  1.00 93.75           C  
ATOM   1201  N   TYR A 163      -4.039  -7.094   2.197  1.00 95.44           N  
ATOM   1202  CA  TYR A 163      -3.203  -7.500   1.073  1.00 95.44           C  
ATOM   1203  C   TYR A 163      -3.461  -6.621  -0.145  1.00 95.44           C  
ATOM   1204  CB  TYR A 163      -3.453  -8.969   0.719  1.00 95.44           C  
ATOM   1205  O   TYR A 163      -4.613  -6.367  -0.499  1.00 95.44           O  
ATOM   1206  CG  TYR A 163      -2.801  -9.406  -0.572  1.00 95.44           C  
ATOM   1207  CD1 TYR A 163      -3.523  -9.438  -1.763  1.00 95.44           C  
ATOM   1208  CD2 TYR A 163      -1.464  -9.781  -0.604  1.00 95.44           C  
ATOM   1209  CE1 TYR A 163      -2.928  -9.836  -2.955  1.00 95.44           C  
ATOM   1210  CE2 TYR A 163      -0.858 -10.188  -1.790  1.00 95.44           C  
ATOM   1211  OH  TYR A 163      -1.002 -10.602  -4.137  1.00 95.44           O  
ATOM   1212  CZ  TYR A 163      -1.597 -10.203  -2.959  1.00 95.44           C  
ATOM   1213  N   PHE A 164      -2.340  -6.199  -0.847  1.00 95.25           N  
ATOM   1214  CA  PHE A 164      -2.404  -5.438  -2.088  1.00 95.25           C  
ATOM   1215  C   PHE A 164      -1.456  -6.020  -3.129  1.00 95.25           C  
ATOM   1216  CB  PHE A 164      -2.068  -3.967  -1.835  1.00 95.25           C  
ATOM   1217  O   PHE A 164      -0.292  -6.293  -2.832  1.00 95.25           O  
ATOM   1218  CG  PHE A 164      -1.990  -3.137  -3.088  1.00 95.25           C  
ATOM   1219  CD1 PHE A 164      -0.775  -2.941  -3.734  1.00 95.25           C  
ATOM   1220  CD2 PHE A 164      -3.133  -2.553  -3.621  1.00 95.25           C  
ATOM   1221  CE1 PHE A 164      -0.700  -2.174  -4.895  1.00 95.25           C  
ATOM   1222  CE2 PHE A 164      -3.064  -1.786  -4.781  1.00 95.25           C  
ATOM   1223  CZ  PHE A 164      -1.847  -1.597  -5.414  1.00 95.25           C  
ATOM   1224  N   GLY A 165      -2.002  -6.180  -4.273  1.00 95.19           N  
ATOM   1225  CA  GLY A 165      -1.196  -6.688  -5.371  1.00 95.19           C  
ATOM   1226  C   GLY A 165      -1.473  -5.984  -6.688  1.00 95.19           C  
ATOM   1227  O   GLY A 165      -2.592  -5.531  -6.934  1.00 95.19           O  
ATOM   1228  N   SER A 166      -0.404  -5.906  -7.469  1.00 97.81           N  
ATOM   1229  CA  SER A 166      -0.507  -5.375  -8.820  1.00 97.81           C  
ATOM   1230  C   SER A 166       0.374  -6.156  -9.789  1.00 97.81           C  
ATOM   1231  CB  SER A 166      -0.120  -3.896  -8.844  1.00 97.81           C  
ATOM   1232  O   SER A 166       1.497  -6.535  -9.453  1.00 97.81           O  
ATOM   1233  OG  SER A 166      -0.144  -3.393 -10.172  1.00 97.81           O  
ATOM   1234  N   TYR A 167      -0.182  -6.438 -10.984  1.00 95.88           N  
ATOM   1235  CA  TYR A 167       0.586  -7.176 -11.977  1.00 95.88           C  
ATOM   1236  C   TYR A 167       0.294  -6.664 -13.383  1.00 95.88           C  
ATOM   1237  CB  TYR A 167       0.275  -8.672 -11.891  1.00 95.88           C  
ATOM   1238  O   TYR A 167      -0.757  -6.066 -13.625  1.00 95.88           O  
ATOM   1239  CG  TYR A 167      -1.141  -9.023 -12.289  1.00 95.88           C  
ATOM   1240  CD1 TYR A 167      -2.172  -9.000 -11.352  1.00 95.88           C  
ATOM   1241  CD2 TYR A 167      -1.449  -9.383 -13.594  1.00 95.88           C  
ATOM   1242  CE1 TYR A 167      -3.477  -9.320 -11.711  1.00 95.88           C  
ATOM   1243  CE2 TYR A 167      -2.750  -9.703 -13.961  1.00 95.88           C  
ATOM   1244  OH  TYR A 167      -5.047  -9.992 -13.375  1.00 95.88           O  
ATOM   1245  CZ  TYR A 167      -3.756  -9.672 -13.016  1.00 95.88           C  
ATOM   1246  N   GLY A 168       1.296  -6.766 -14.289  1.00 95.25           N  
ATOM   1247  CA  GLY A 168       1.102  -6.410 -15.688  1.00 95.25           C  
ATOM   1248  C   GLY A 168       1.960  -5.242 -16.125  1.00 95.25           C  
ATOM   1249  O   GLY A 168       1.952  -4.875 -17.312  1.00 95.25           O  
ATOM   1250  N   ALA A 169       2.691  -4.613 -15.172  1.00 96.81           N  
ATOM   1251  CA  ALA A 169       3.609  -3.541 -15.547  1.00 96.81           C  
ATOM   1252  C   ALA A 169       4.895  -4.102 -16.141  1.00 96.81           C  
ATOM   1253  CB  ALA A 169       3.926  -2.664 -14.336  1.00 96.81           C  
ATOM   1254  O   ALA A 169       5.637  -4.824 -15.469  1.00 96.81           O  
ATOM   1255  N   ASN A 170       5.109  -3.746 -17.453  1.00 96.31           N  
ATOM   1256  CA  ASN A 170       6.316  -4.180 -18.156  1.00 96.31           C  
ATOM   1257  C   ASN A 170       7.164  -2.996 -18.594  1.00 96.31           C  
ATOM   1258  CB  ASN A 170       5.957  -5.062 -19.344  1.00 96.31           C  
ATOM   1259  O   ASN A 170       6.633  -2.006 -19.109  1.00 96.31           O  
ATOM   1260  CG  ASN A 170       5.102  -6.254 -18.953  1.00 96.31           C  
ATOM   1261  ND2 ASN A 170       3.973  -6.422 -19.641  1.00 96.31           N  
ATOM   1262  OD1 ASN A 170       5.453  -7.016 -18.047  1.00 96.31           O  
ATOM   1263  N   PHE A 171       8.469  -3.133 -18.375  1.00 95.75           N  
ATOM   1264  CA  PHE A 171       9.414  -2.078 -18.734  1.00 95.75           C  
ATOM   1265  C   PHE A 171      10.492  -2.607 -19.672  1.00 95.75           C  
ATOM   1266  CB  PHE A 171      10.055  -1.486 -17.469  1.00 95.75           C  
ATOM   1267  O   PHE A 171      10.938  -3.746 -19.531  1.00 95.75           O  
ATOM   1268  CG  PHE A 171       9.070  -0.867 -16.516  1.00 95.75           C  
ATOM   1269  CD1 PHE A 171       8.820   0.500 -16.547  1.00 95.75           C  
ATOM   1270  CD2 PHE A 171       8.391  -1.651 -15.602  1.00 95.75           C  
ATOM   1271  CE1 PHE A 171       7.906   1.076 -15.672  1.00 95.75           C  
ATOM   1272  CE2 PHE A 171       7.477  -1.083 -14.719  1.00 95.75           C  
ATOM   1273  CZ  PHE A 171       7.238   0.281 -14.750  1.00 95.75           C  
ATOM   1274  N   ASP A 172      10.766  -1.719 -20.594  1.00 92.75           N  
ATOM   1275  CA  ASP A 172      11.898  -2.074 -21.453  1.00 92.75           C  
ATOM   1276  C   ASP A 172      13.211  -1.991 -20.688  1.00 92.75           C  
ATOM   1277  CB  ASP A 172      11.945  -1.164 -22.688  1.00 92.75           C  
ATOM   1278  O   ASP A 172      13.359  -1.171 -19.781  1.00 92.75           O  
ATOM   1279  CG  ASP A 172      10.750  -1.342 -23.609  1.00 92.75           C  
ATOM   1280  OD1 ASP A 172      10.125  -2.424 -23.578  1.00 92.75           O  
ATOM   1281  OD2 ASP A 172      10.430  -0.393 -24.344  1.00 92.75           O  
ATOM   1282  N   LYS A 173      14.078  -2.883 -21.000  1.00 86.38           N  
ATOM   1283  CA  LYS A 173      15.453  -2.797 -20.500  1.00 86.38           C  
ATOM   1284  C   LYS A 173      16.469  -3.010 -21.609  1.00 86.38           C  
ATOM   1285  CB  LYS A 173      15.680  -3.820 -19.375  1.00 86.38           C  
ATOM   1286  O   LYS A 173      16.125  -3.549 -22.672  1.00 86.38           O  
ATOM   1287  CG  LYS A 173      15.719  -5.262 -19.859  1.00 86.38           C  
ATOM   1288  CD  LYS A 173      15.984  -6.230 -18.719  1.00 86.38           C  
ATOM   1289  CE  LYS A 173      16.047  -7.672 -19.203  1.00 86.38           C  
ATOM   1290  NZ  LYS A 173      17.453  -8.148 -19.359  1.00 86.38           N  
ATOM   1291  N   THR A 174      17.656  -2.340 -21.406  1.00 80.69           N  
ATOM   1292  CA  THR A 174      18.781  -2.703 -22.250  1.00 80.69           C  
ATOM   1293  C   THR A 174      19.719  -3.670 -21.531  1.00 80.69           C  
ATOM   1294  CB  THR A 174      19.578  -1.457 -22.688  1.00 80.69           C  
ATOM   1295  O   THR A 174      20.141  -3.402 -20.406  1.00 80.69           O  
ATOM   1296  CG2 THR A 174      20.594  -1.804 -23.781  1.00 80.69           C  
ATOM   1297  OG1 THR A 174      18.672  -0.474 -23.203  1.00 80.69           O  
ATOM   1298  N   ASP A 175      19.859  -4.934 -22.078  1.00 67.56           N  
ATOM   1299  CA  ASP A 175      20.812  -5.844 -21.469  1.00 67.56           C  
ATOM   1300  C   ASP A 175      22.000  -6.090 -22.391  1.00 67.56           C  
ATOM   1301  CB  ASP A 175      20.141  -7.172 -21.109  1.00 67.56           C  
ATOM   1302  O   ASP A 175      22.172  -5.387 -23.391  1.00 67.56           O  
ATOM   1303  CG  ASP A 175      19.703  -7.965 -22.328  1.00 67.56           C  
ATOM   1304  OD1 ASP A 175      20.000  -7.543 -23.469  1.00 67.56           O  
ATOM   1305  OD2 ASP A 175      19.062  -9.023 -22.141  1.00 67.56           O  
ATOM   1306  N   LYS A 176      23.000  -6.934 -21.984  1.00 65.75           N  
ATOM   1307  CA  LYS A 176      24.172  -7.238 -22.797  1.00 65.75           C  
ATOM   1308  C   LYS A 176      23.766  -7.801 -24.156  1.00 65.75           C  
ATOM   1309  CB  LYS A 176      25.078  -8.227 -22.062  1.00 65.75           C  
ATOM   1310  O   LYS A 176      24.516  -7.656 -25.125  1.00 65.75           O  
ATOM   1311  CG  LYS A 176      25.734  -7.656 -20.812  1.00 65.75           C  
ATOM   1312  CD  LYS A 176      26.766  -8.617 -20.234  1.00 65.75           C  
ATOM   1313  CE  LYS A 176      27.484  -8.008 -19.031  1.00 65.75           C  
ATOM   1314  NZ  LYS A 176      26.859  -8.406 -17.734  1.00 65.75           N  
ATOM   1315  N   ASP A 177      22.547  -8.453 -24.281  1.00 66.94           N  
ATOM   1316  CA  ASP A 177      22.078  -9.164 -25.469  1.00 66.94           C  
ATOM   1317  C   ASP A 177      21.172  -8.281 -26.312  1.00 66.94           C  
ATOM   1318  CB  ASP A 177      21.359 -10.453 -25.078  1.00 66.94           C  
ATOM   1319  O   ASP A 177      20.656  -8.727 -27.344  1.00 66.94           O  
ATOM   1320  CG  ASP A 177      22.234 -11.430 -24.328  1.00 66.94           C  
ATOM   1321  OD1 ASP A 177      23.422 -11.570 -24.672  1.00 66.94           O  
ATOM   1322  OD2 ASP A 177      21.734 -12.070 -23.375  1.00 66.94           O  
ATOM   1323  N   GLY A 178      21.016  -7.016 -25.953  1.00 72.69           N  
ATOM   1324  CA  GLY A 178      20.078  -6.148 -26.641  1.00 72.69           C  
ATOM   1325  C   GLY A 178      18.891  -5.742 -25.781  1.00 72.69           C  
ATOM   1326  O   GLY A 178      19.047  -5.430 -24.609  1.00 72.69           O  
ATOM   1327  N   LYS A 179      17.547  -5.809 -26.469  1.00 78.56           N  
ATOM   1328  CA  LYS A 179      16.297  -5.355 -25.859  1.00 78.56           C  
ATOM   1329  C   LYS A 179      15.648  -6.465 -25.031  1.00 78.56           C  
ATOM   1330  CB  LYS A 179      15.312  -4.871 -26.938  1.00 78.56           C  
ATOM   1331  O   LYS A 179      15.664  -7.633 -25.438  1.00 78.56           O  
ATOM   1332  CG  LYS A 179      15.781  -3.631 -27.672  1.00 78.56           C  
ATOM   1333  CD  LYS A 179      14.625  -2.945 -28.406  1.00 78.56           C  
ATOM   1334  CE  LYS A 179      15.117  -1.812 -29.297  1.00 78.56           C  
ATOM   1335  NZ  LYS A 179      13.984  -1.107 -29.969  1.00 78.56           N  
ATOM   1336  N   GLY A 180      15.352  -6.230 -23.828  1.00 87.50           N  
ATOM   1337  CA  GLY A 180      14.578  -7.117 -22.969  1.00 87.50           C  
ATOM   1338  C   GLY A 180      13.484  -6.402 -22.203  1.00 87.50           C  
ATOM   1339  O   GLY A 180      13.266  -5.203 -22.406  1.00 87.50           O  
ATOM   1340  N   LYS A 181      12.742  -7.219 -21.406  1.00 91.25           N  
ATOM   1341  CA  LYS A 181      11.633  -6.637 -20.656  1.00 91.25           C  
ATOM   1342  C   LYS A 181      11.742  -6.957 -19.172  1.00 91.25           C  
ATOM   1343  CB  LYS A 181      10.289  -7.141 -21.203  1.00 91.25           C  
ATOM   1344  O   LYS A 181      12.281  -7.996 -18.797  1.00 91.25           O  
ATOM   1345  CG  LYS A 181      10.016  -6.727 -22.641  1.00 91.25           C  
ATOM   1346  CD  LYS A 181       8.602  -7.105 -23.062  1.00 91.25           C  
ATOM   1347  CE  LYS A 181       8.336  -6.730 -24.516  1.00 91.25           C  
ATOM   1348  NZ  LYS A 181       6.926  -7.020 -24.922  1.00 91.25           N  
ATOM   1349  N   LEU A 182      11.398  -5.973 -18.391  1.00 93.62           N  
ATOM   1350  CA  LEU A 182      11.172  -6.203 -16.969  1.00 93.62           C  
ATOM   1351  C   LEU A 182       9.688  -6.289 -16.656  1.00 93.62           C  
ATOM   1352  CB  LEU A 182      11.812  -5.086 -16.141  1.00 93.62           C  
ATOM   1353  O   LEU A 182       8.906  -5.441 -17.094  1.00 93.62           O  
ATOM   1354  CG  LEU A 182      13.344  -5.086 -16.078  1.00 93.62           C  
ATOM   1355  CD1 LEU A 182      13.930  -4.398 -17.297  1.00 93.62           C  
ATOM   1356  CD2 LEU A 182      13.820  -4.402 -14.797  1.00 93.62           C  
ATOM   1357  N   LYS A 183       9.320  -7.359 -15.977  1.00 95.62           N  
ATOM   1358  CA  LYS A 183       7.949  -7.527 -15.516  1.00 95.62           C  
ATOM   1359  C   LYS A 183       7.863  -7.375 -14.000  1.00 95.62           C  
ATOM   1360  CB  LYS A 183       7.402  -8.891 -15.938  1.00 95.62           C  
ATOM   1361  O   LYS A 183       8.594  -8.031 -13.258  1.00 95.62           O  
ATOM   1362  CG  LYS A 183       7.344  -9.094 -17.438  1.00 95.62           C  
ATOM   1363  CD  LYS A 183       6.777 -10.461 -17.797  1.00 95.62           C  
ATOM   1364  CE  LYS A 183       6.781 -10.695 -19.297  1.00 95.62           C  
ATOM   1365  NZ  LYS A 183       6.234 -12.039 -19.656  1.00 95.62           N  
ATOM   1366  N   VAL A 184       6.934  -6.531 -13.617  1.00 96.75           N  
ATOM   1367  CA  VAL A 184       6.852  -6.219 -12.195  1.00 96.75           C  
ATOM   1368  C   VAL A 184       5.609  -6.875 -11.594  1.00 96.75           C  
ATOM   1369  CB  VAL A 184       6.824  -4.695 -11.953  1.00 96.75           C  
ATOM   1370  O   VAL A 184       4.508  -6.742 -12.125  1.00 96.75           O  
ATOM   1371  CG1 VAL A 184       6.641  -4.391 -10.469  1.00 96.75           C  
ATOM   1372  CG2 VAL A 184       8.102  -4.047 -12.477  1.00 96.75           C  
ATOM   1373  N   LEU A 185       5.812  -7.664 -10.656  1.00 95.62           N  
ATOM   1374  CA  LEU A 185       4.789  -8.078  -9.703  1.00 95.62           C  
ATOM   1375  C   LEU A 185       4.961  -7.352  -8.375  1.00 95.62           C  
ATOM   1376  CB  LEU A 185       4.840  -9.594  -9.484  1.00 95.62           C  
ATOM   1377  O   LEU A 185       5.941  -7.578  -7.664  1.00 95.62           O  
ATOM   1378  CG  LEU A 185       3.832 -10.172  -8.492  1.00 95.62           C  
ATOM   1379  CD1 LEU A 185       2.412 -10.016  -9.023  1.00 95.62           C  
ATOM   1380  CD2 LEU A 185       4.145 -11.633  -8.203  1.00 95.62           C  
ATOM   1381  N   TYR A 186       4.016  -6.430  -8.094  1.00 95.50           N  
ATOM   1382  CA  TYR A 186       4.008  -5.641  -6.867  1.00 95.50           C  
ATOM   1383  C   TYR A 186       3.035  -6.223  -5.852  1.00 95.50           C  
ATOM   1384  CB  TYR A 186       3.645  -4.184  -7.168  1.00 95.50           C  
ATOM   1385  O   TYR A 186       1.835  -6.324  -6.121  1.00 95.50           O  
ATOM   1386  CG  TYR A 186       3.883  -3.248  -6.008  1.00 95.50           C  
ATOM   1387  CD1 TYR A 186       2.986  -3.186  -4.945  1.00 95.50           C  
ATOM   1388  CD2 TYR A 186       5.004  -2.426  -5.977  1.00 95.50           C  
ATOM   1389  CE1 TYR A 186       3.201  -2.322  -3.873  1.00 95.50           C  
ATOM   1390  CE2 TYR A 186       5.230  -1.560  -4.910  1.00 95.50           C  
ATOM   1391  OH  TYR A 186       4.543  -0.660  -2.809  1.00 95.50           O  
ATOM   1392  CZ  TYR A 186       4.324  -1.516  -3.865  1.00 95.50           C  
ATOM   1393  N   SER A 187       3.584  -6.602  -4.707  1.00 92.94           N  
ATOM   1394  CA  SER A 187       2.713  -7.223  -3.713  1.00 92.94           C  
ATOM   1395  C   SER A 187       3.141  -6.855  -2.297  1.00 92.94           C  
ATOM   1396  CB  SER A 187       2.709  -8.742  -3.877  1.00 92.94           C  
ATOM   1397  O   SER A 187       4.328  -6.918  -1.965  1.00 92.94           O  
ATOM   1398  OG  SER A 187       1.887  -9.352  -2.896  1.00 92.94           O  
ATOM   1399  N   THR A 188       2.102  -6.531  -1.461  1.00 92.69           N  
ATOM   1400  CA  THR A 188       2.389  -6.199  -0.070  1.00 92.69           C  
ATOM   1401  C   THR A 188       1.314  -6.766   0.854  1.00 92.69           C  
ATOM   1402  CB  THR A 188       2.494  -4.676   0.133  1.00 92.69           C  
ATOM   1403  O   THR A 188       0.150  -6.875   0.466  1.00 92.69           O  
ATOM   1404  CG2 THR A 188       3.557  -4.074  -0.779  1.00 92.69           C  
ATOM   1405  OG1 THR A 188       1.228  -4.074  -0.162  1.00 92.69           O  
ATOM   1406  N   VAL A 189       1.746  -7.195   2.016  1.00 91.88           N  
ATOM   1407  CA  VAL A 189       0.879  -7.504   3.146  1.00 91.88           C  
ATOM   1408  C   VAL A 189       1.216  -6.590   4.324  1.00 91.88           C  
ATOM   1409  CB  VAL A 189       1.008  -8.984   3.570  1.00 91.88           C  
ATOM   1410  O   VAL A 189       2.391  -6.363   4.625  1.00 91.88           O  
ATOM   1411  CG1 VAL A 189       0.168  -9.266   4.816  1.00 91.88           C  
ATOM   1412  CG2 VAL A 189       0.593  -9.906   2.424  1.00 91.88           C  
ATOM   1413  N   GLY A 190       0.093  -6.145   4.906  1.00 91.44           N  
ATOM   1414  CA  GLY A 190       0.376  -5.309   6.059  1.00 91.44           C  
ATOM   1415  C   GLY A 190      -0.851  -5.020   6.902  1.00 91.44           C  
ATOM   1416  O   GLY A 190      -1.849  -5.742   6.824  1.00 91.44           O  
ATOM   1417  N   ALA A 191      -0.592  -4.109   7.812  1.00 92.56           N  
ATOM   1418  CA  ALA A 191      -1.664  -3.652   8.695  1.00 92.56           C  
ATOM   1419  C   ALA A 191      -2.170  -2.275   8.273  1.00 92.56           C  
ATOM   1420  CB  ALA A 191      -1.183  -3.619  10.141  1.00 92.56           C  
ATOM   1421  O   ALA A 191      -1.423  -1.481   7.695  1.00 92.56           O  
ATOM   1422  N   GLU A 192      -3.465  -2.059   8.555  1.00 93.12           N  
ATOM   1423  CA  GLU A 192      -4.062  -0.753   8.289  1.00 93.12           C  
ATOM   1424  C   GLU A 192      -4.805  -0.226   9.516  1.00 93.12           C  
ATOM   1425  CB  GLU A 192      -5.008  -0.829   7.090  1.00 93.12           C  
ATOM   1426  O   GLU A 192      -5.312  -1.007  10.320  1.00 93.12           O  
ATOM   1427  CG  GLU A 192      -6.234  -1.698   7.328  1.00 93.12           C  
ATOM   1428  CD  GLU A 192      -7.180  -1.740   6.141  1.00 93.12           C  
ATOM   1429  OE1 GLU A 192      -7.926  -2.734   5.992  1.00 93.12           O  
ATOM   1430  OE2 GLU A 192      -7.176  -0.771   5.348  1.00 93.12           O  
ATOM   1431  N   ALA A 193      -4.707   0.994   9.641  1.00 95.75           N  
ATOM   1432  CA  ALA A 193      -5.461   1.717  10.664  1.00 95.75           C  
ATOM   1433  C   ALA A 193      -5.934   3.070  10.141  1.00 95.75           C  
ATOM   1434  CB  ALA A 193      -4.617   1.900  11.922  1.00 95.75           C  
ATOM   1435  O   ALA A 193      -5.195   3.760   9.430  1.00 95.75           O  
ATOM   1436  N   GLY A 194      -7.180   3.385  10.523  1.00 96.06           N  
ATOM   1437  CA  GLY A 194      -7.688   4.656  10.031  1.00 96.06           C  
ATOM   1438  C   GLY A 194      -8.953   5.105  10.734  1.00 96.06           C  
ATOM   1439  O   GLY A 194      -9.336   4.539  11.758  1.00 96.06           O  
ATOM   1440  N   VAL A 195      -9.477   6.281  10.234  1.00 94.38           N  
ATOM   1441  CA  VAL A 195     -10.703   6.879  10.750  1.00 94.38           C  
ATOM   1442  C   VAL A 195     -11.703   7.086   9.609  1.00 94.38           C  
ATOM   1443  CB  VAL A 195     -10.430   8.227  11.461  1.00 94.38           C  
ATOM   1444  O   VAL A 195     -11.305   7.379   8.477  1.00 94.38           O  
ATOM   1445  CG1 VAL A 195      -9.812   9.227  10.484  1.00 94.38           C  
ATOM   1446  CG2 VAL A 195     -11.711   8.781  12.070  1.00 94.38           C  
TER    1447      VAL A 195                                                      
ENDMDL                                                                          
END                                                                             
