# Supplementary material for: Assessing Wolbachia circulation in wild populations of phlebotomine sand flies from Spain and Morocco: implications for control of leishmaniasis
Source: Parasit Vectors. 2025 Apr 26;18:155. doi: 10.1186/s13071-025-06771-6 (PMC12032678; doi:10.1186/s13071-025-06771-6)
Supplement: Supplementary file 2 — Additional File 2: Dataset S2. [file 13071_2025_6771_MOESM2_ESM.zip › Phlebotomuspapatasi_6ff74/Phlebotomuspapatasi_6ff74_unrelaxed_rank_005_alphafold2_ptm_model_2_seed_000.pdb]

MODEL     1                                                                     
ATOM      1  N   SER A   1     -32.031  -5.152  21.969  1.00 48.56           N  
ATOM      2  CA  SER A   1     -30.672  -5.426  21.500  1.00 48.56           C  
ATOM      3  C   SER A   1     -30.156  -4.289  20.609  1.00 48.56           C  
ATOM      4  CB  SER A   1     -30.641  -6.742  20.719  1.00 48.56           C  
ATOM      5  O   SER A   1     -30.828  -3.879  19.672  1.00 48.56           O  
ATOM      6  OG  SER A   1     -29.734  -6.648  19.625  1.00 48.56           O  
ATOM      7  N   ASP A   2     -29.734  -3.148  21.188  1.00 54.00           N  
ATOM      8  CA  ASP A   2     -29.344  -1.888  20.562  1.00 54.00           C  
ATOM      9  C   ASP A   2     -28.125  -2.076  19.672  1.00 54.00           C  
ATOM     10  CB  ASP A   2     -29.062  -0.831  21.641  1.00 54.00           C  
ATOM     11  O   ASP A   2     -27.094  -2.596  20.109  1.00 54.00           O  
ATOM     12  CG  ASP A   2     -30.312  -0.136  22.141  1.00 54.00           C  
ATOM     13  OD1 ASP A   2     -31.328  -0.129  21.422  1.00 54.00           O  
ATOM     14  OD2 ASP A   2     -30.281   0.411  23.266  1.00 54.00           O  
ATOM     15  N   GLU A   3     -28.266  -2.602  18.531  1.00 60.91           N  
ATOM     16  CA  GLU A   3     -27.281  -2.635  17.453  1.00 60.91           C  
ATOM     17  C   GLU A   3     -26.469  -1.336  17.391  1.00 60.91           C  
ATOM     18  CB  GLU A   3     -27.953  -2.889  16.094  1.00 60.91           C  
ATOM     19  O   GLU A   3     -27.047  -0.247  17.344  1.00 60.91           O  
ATOM     20  CG  GLU A   3     -27.031  -3.436  15.031  1.00 60.91           C  
ATOM     21  CD  GLU A   3     -27.766  -3.932  13.797  1.00 60.91           C  
ATOM     22  OE1 GLU A   3     -27.094  -4.383  12.836  1.00 60.91           O  
ATOM     23  OE2 GLU A   3     -29.016  -3.865  13.781  1.00 60.91           O  
ATOM     24  N   GLU A   4     -25.203  -1.292  17.875  1.00 74.00           N  
ATOM     25  CA  GLU A   4     -24.312  -0.136  17.859  1.00 74.00           C  
ATOM     26  C   GLU A   4     -23.844   0.176  16.453  1.00 74.00           C  
ATOM     27  CB  GLU A   4     -23.109  -0.372  18.781  1.00 74.00           C  
ATOM     28  O   GLU A   4     -23.203  -0.662  15.797  1.00 74.00           O  
ATOM     29  CG  GLU A   4     -23.281   0.173  20.188  1.00 74.00           C  
ATOM     30  CD  GLU A   4     -21.969   0.395  20.922  1.00 74.00           C  
ATOM     31  OE1 GLU A   4     -21.984   1.025  22.000  1.00 74.00           O  
ATOM     32  OE2 GLU A   4     -20.922  -0.066  20.406  1.00 74.00           O  
ATOM     33  N   THR A   5     -24.469   1.163  15.773  1.00 86.75           N  
ATOM     34  CA  THR A   5     -24.062   1.626  14.453  1.00 86.75           C  
ATOM     35  C   THR A   5     -23.469   3.027  14.531  1.00 86.75           C  
ATOM     36  CB  THR A   5     -25.234   1.624  13.461  1.00 86.75           C  
ATOM     37  O   THR A   5     -23.906   3.852  15.336  1.00 86.75           O  
ATOM     38  CG2 THR A   5     -25.797   0.215  13.266  1.00 86.75           C  
ATOM     39  OG1 THR A   5     -26.281   2.463  13.969  1.00 86.75           O  
ATOM     40  N   SER A   6     -22.359   3.160  13.766  1.00 88.31           N  
ATOM     41  CA  SER A   6     -21.734   4.484  13.789  1.00 88.31           C  
ATOM     42  C   SER A   6     -21.000   4.770  12.484  1.00 88.31           C  
ATOM     43  CB  SER A   6     -20.781   4.613  14.977  1.00 88.31           C  
ATOM     44  O   SER A   6     -20.578   3.842  11.789  1.00 88.31           O  
ATOM     45  OG  SER A   6     -19.703   3.705  14.852  1.00 88.31           O  
ATOM     46  N   TYR A   7     -20.906   6.078  12.078  1.00 92.31           N  
ATOM     47  CA  TYR A   7     -20.062   6.562  10.984  1.00 92.31           C  
ATOM     48  C   TYR A   7     -18.734   7.086  11.516  1.00 92.31           C  
ATOM     49  CB  TYR A   7     -20.797   7.668  10.211  1.00 92.31           C  
ATOM     50  O   TYR A   7     -18.656   7.562  12.648  1.00 92.31           O  
ATOM     51  CG  TYR A   7     -22.062   7.203   9.531  1.00 92.31           C  
ATOM     52  CD1 TYR A   7     -22.016   6.609   8.273  1.00 92.31           C  
ATOM     53  CD2 TYR A   7     -23.297   7.363  10.148  1.00 92.31           C  
ATOM     54  CE1 TYR A   7     -23.188   6.180   7.645  1.00 92.31           C  
ATOM     55  CE2 TYR A   7     -24.469   6.941   9.523  1.00 92.31           C  
ATOM     56  OH  TYR A   7     -25.562   5.930   7.660  1.00 92.31           O  
ATOM     57  CZ  TYR A   7     -24.406   6.352   8.273  1.00 92.31           C  
ATOM     58  N   TYR A   8     -17.719   6.844  10.625  1.00 90.88           N  
ATOM     59  CA  TYR A   8     -16.422   7.355  11.070  1.00 90.88           C  
ATOM     60  C   TYR A   8     -15.570   7.797   9.883  1.00 90.88           C  
ATOM     61  CB  TYR A   8     -15.672   6.293  11.883  1.00 90.88           C  
ATOM     62  O   TYR A   8     -15.852   7.426   8.742  1.00 90.88           O  
ATOM     63  CG  TYR A   8     -15.242   5.098  11.070  1.00 90.88           C  
ATOM     64  CD1 TYR A   8     -16.078   3.994  10.922  1.00 90.88           C  
ATOM     65  CD2 TYR A   8     -14.000   5.070  10.445  1.00 90.88           C  
ATOM     66  CE1 TYR A   8     -15.688   2.889  10.172  1.00 90.88           C  
ATOM     67  CE2 TYR A   8     -13.602   3.971   9.695  1.00 90.88           C  
ATOM     68  OH  TYR A   8     -14.055   1.796   8.820  1.00 90.88           O  
ATOM     69  CZ  TYR A   8     -14.445   2.887   9.562  1.00 90.88           C  
ATOM     70  N   VAL A   9     -14.664   8.664  10.203  1.00 92.50           N  
ATOM     71  CA  VAL A   9     -13.609   9.078   9.281  1.00 92.50           C  
ATOM     72  C   VAL A   9     -12.250   8.648   9.828  1.00 92.50           C  
ATOM     73  CB  VAL A   9     -13.633  10.602   9.039  1.00 92.50           C  
ATOM     74  O   VAL A   9     -12.016   8.695  11.039  1.00 92.50           O  
ATOM     75  CG1 VAL A   9     -12.492  11.016   8.109  1.00 92.50           C  
ATOM     76  CG2 VAL A   9     -14.977  11.031   8.461  1.00 92.50           C  
ATOM     77  N   ARG A  10     -11.453   8.219   8.766  1.00 90.50           N  
ATOM     78  CA  ARG A  10     -10.117   7.777   9.164  1.00 90.50           C  
ATOM     79  C   ARG A  10      -9.039   8.500   8.359  1.00 90.50           C  
ATOM     80  CB  ARG A  10      -9.977   6.266   8.992  1.00 90.50           C  
ATOM     81  O   ARG A  10      -9.148   8.625   7.141  1.00 90.50           O  
ATOM     82  CG  ARG A  10      -8.695   5.695   9.578  1.00 90.50           C  
ATOM     83  CD  ARG A  10      -8.625   4.180   9.414  1.00 90.50           C  
ATOM     84  NE  ARG A  10      -8.883   3.775   8.039  1.00 90.50           N  
ATOM     85  NH1 ARG A  10     -10.539   2.260   8.578  1.00 90.50           N  
ATOM     86  NH2 ARG A  10      -9.945   2.576   6.391  1.00 90.50           N  
ATOM     87  CZ  ARG A  10      -9.789   2.871   7.672  1.00 90.50           C  
ATOM     88  N   LEU A  11      -8.133   8.961   9.164  1.00 86.75           N  
ATOM     89  CA  LEU A  11      -6.902   9.484   8.578  1.00 86.75           C  
ATOM     90  C   LEU A  11      -5.707   8.617   8.945  1.00 86.75           C  
ATOM     91  CB  LEU A  11      -6.664  10.930   9.039  1.00 86.75           C  
ATOM     92  O   LEU A  11      -5.543   8.242  10.109  1.00 86.75           O  
ATOM     93  CG  LEU A  11      -7.656  11.977   8.531  1.00 86.75           C  
ATOM     94  CD1 LEU A  11      -7.434  13.305   9.250  1.00 86.75           C  
ATOM     95  CD2 LEU A  11      -7.535  12.148   7.023  1.00 86.75           C  
ATOM     96  N   GLN A  12      -4.996   8.305   7.871  1.00 83.88           N  
ATOM     97  CA  GLN A  12      -3.949   7.336   8.172  1.00 83.88           C  
ATOM     98  C   GLN A  12      -2.631   7.730   7.512  1.00 83.88           C  
ATOM     99  CB  GLN A  12      -4.367   5.938   7.715  1.00 83.88           C  
ATOM    100  O   GLN A  12      -2.623   8.336   6.438  1.00 83.88           O  
ATOM    101  CG  GLN A  12      -4.562   5.816   6.207  1.00 83.88           C  
ATOM    102  CD  GLN A  12      -5.184   4.492   5.805  1.00 83.88           C  
ATOM    103  NE2 GLN A  12      -4.383   3.617   5.203  1.00 83.88           N  
ATOM    104  OE1 GLN A  12      -6.379   4.258   6.027  1.00 83.88           O  
ATOM    105  N   TYR A  13      -1.662   7.410   8.367  1.00 81.81           N  
ATOM    106  CA  TYR A  13      -0.285   7.473   7.891  1.00 81.81           C  
ATOM    107  C   TYR A  13       0.295   6.074   7.715  1.00 81.81           C  
ATOM    108  CB  TYR A  13       0.583   8.281   8.859  1.00 81.81           C  
ATOM    109  O   TYR A  13       0.173   5.230   8.609  1.00 81.81           O  
ATOM    110  CG  TYR A  13       2.041   8.328   8.469  1.00 81.81           C  
ATOM    111  CD1 TYR A  13       2.965   7.465   9.047  1.00 81.81           C  
ATOM    112  CD2 TYR A  13       2.496   9.242   7.527  1.00 81.81           C  
ATOM    113  CE1 TYR A  13       4.309   7.508   8.695  1.00 81.81           C  
ATOM    114  CE2 TYR A  13       3.840   9.297   7.168  1.00 81.81           C  
ATOM    115  OH  TYR A  13       6.066   8.477   7.402  1.00 81.81           O  
ATOM    116  CZ  TYR A  13       4.738   8.430   7.754  1.00 81.81           C  
ATOM    117  N   ASN A  14       0.887   5.852   6.492  1.00 75.00           N  
ATOM    118  CA  ASN A  14       1.439   4.531   6.211  1.00 75.00           C  
ATOM    119  C   ASN A  14       2.953   4.586   6.023  1.00 75.00           C  
ATOM    120  CB  ASN A  14       0.773   3.922   4.977  1.00 75.00           C  
ATOM    121  O   ASN A  14       3.451   5.316   5.168  1.00 75.00           O  
ATOM    122  CG  ASN A  14      -0.718   3.719   5.156  1.00 75.00           C  
ATOM    123  ND2 ASN A  14      -1.512   4.629   4.609  1.00 75.00           N  
ATOM    124  OD1 ASN A  14      -1.153   2.750   5.785  1.00 75.00           O  
ATOM    125  N   GLY A  15       3.568   4.039   7.070  1.00 65.31           N  
ATOM    126  CA  GLY A  15       5.000   3.855   6.902  1.00 65.31           C  
ATOM    127  C   GLY A  15       5.359   2.523   6.270  1.00 65.31           C  
ATOM    128  O   GLY A  15       4.723   1.506   6.547  1.00 65.31           O  
ATOM    129  N   GLU A  16       6.094   2.586   5.141  1.00 63.59           N  
ATOM    130  CA  GLU A  16       6.508   1.342   4.500  1.00 63.59           C  
ATOM    131  C   GLU A  16       7.828   0.836   5.078  1.00 63.59           C  
ATOM    132  CB  GLU A  16       6.641   1.536   2.986  1.00 63.59           C  
ATOM    133  O   GLU A  16       8.789   1.596   5.199  1.00 63.59           O  
ATOM    134  CG  GLU A  16       5.320   1.829   2.287  1.00 63.59           C  
ATOM    135  CD  GLU A  16       5.461   1.982   0.780  1.00 63.59           C  
ATOM    136  OE1 GLU A  16       4.430   2.125   0.086  1.00 63.59           O  
ATOM    137  OE2 GLU A  16       6.613   1.958   0.290  1.00 63.59           O  
ATOM    138  N   PHE A  17       7.777  -0.138   6.070  1.00 52.88           N  
ATOM    139  CA  PHE A  17       8.906  -0.684   6.812  1.00 52.88           C  
ATOM    140  C   PHE A  17       9.711  -1.644   5.941  1.00 52.88           C  
ATOM    141  CB  PHE A  17       8.430  -1.400   8.078  1.00 52.88           C  
ATOM    142  O   PHE A  17      10.945  -1.643   5.980  1.00 52.88           O  
ATOM    143  CG  PHE A  17       7.875  -0.474   9.125  1.00 52.88           C  
ATOM    144  CD1 PHE A  17       8.719   0.198  10.000  1.00 52.88           C  
ATOM    145  CD2 PHE A  17       6.504  -0.275   9.234  1.00 52.88           C  
ATOM    146  CE1 PHE A  17       8.203   1.056  10.969  1.00 52.88           C  
ATOM    147  CE2 PHE A  17       5.984   0.581  10.203  1.00 52.88           C  
ATOM    148  CZ  PHE A  17       6.836   1.244  11.070  1.00 52.88           C  
ATOM    149  N   LEU A  18       9.000  -2.209   4.691  1.00 49.53           N  
ATOM    150  CA  LEU A  18       9.680  -3.117   3.773  1.00 49.53           C  
ATOM    151  C   LEU A  18       9.031  -3.076   2.393  1.00 49.53           C  
ATOM    152  CB  LEU A  18       9.656  -4.547   4.316  1.00 49.53           C  
ATOM    153  O   LEU A  18       7.840  -3.361   2.252  1.00 49.53           O  
ATOM    154  CG  LEU A  18      10.633  -4.855   5.457  1.00 49.53           C  
ATOM    155  CD1 LEU A  18      10.031  -5.887   6.406  1.00 49.53           C  
ATOM    156  CD2 LEU A  18      11.961  -5.348   4.898  1.00 49.53           C  
ATOM    157  N   PRO A  19       9.586  -2.342   1.369  1.00 51.28           N  
ATOM    158  CA  PRO A  19       9.008  -2.725   0.079  1.00 51.28           C  
ATOM    159  C   PRO A  19       9.273  -4.188  -0.275  1.00 51.28           C  
ATOM    160  CB  PRO A  19       9.703  -1.788  -0.911  1.00 51.28           C  
ATOM    161  O   PRO A  19      10.391  -4.676  -0.098  1.00 51.28           O  
ATOM    162  CG  PRO A  19      10.898  -1.280  -0.177  1.00 51.28           C  
ATOM    163  CD  PRO A  19      10.711  -1.537   1.289  1.00 51.28           C  
ATOM    164  N   LEU A  20       8.367  -5.238  -0.037  1.00 51.75           N  
ATOM    165  CA  LEU A  20       8.617  -6.641  -0.348  1.00 51.75           C  
ATOM    166  C   LEU A  20       8.977  -6.816  -1.821  1.00 51.75           C  
ATOM    167  CB  LEU A  20       7.398  -7.496  -0.002  1.00 51.75           C  
ATOM    168  O   LEU A  20       9.984  -7.438  -2.150  1.00 51.75           O  
ATOM    169  CG  LEU A  20       7.234  -7.883   1.469  1.00 51.75           C  
ATOM    170  CD1 LEU A  20       5.789  -8.258   1.761  1.00 51.75           C  
ATOM    171  CD2 LEU A  20       8.172  -9.031   1.829  1.00 51.75           C  
ATOM    172  N   PHE A  21       8.508  -5.973  -2.912  1.00 63.91           N  
ATOM    173  CA  PHE A  21       8.977  -6.016  -4.289  1.00 63.91           C  
ATOM    174  C   PHE A  21       8.102  -5.156  -5.191  1.00 63.91           C  
ATOM    175  CB  PHE A  21       9.008  -7.461  -4.805  1.00 63.91           C  
ATOM    176  O   PHE A  21       6.871  -5.199  -5.090  1.00 63.91           O  
ATOM    177  CG  PHE A  21       9.781  -8.406  -3.928  1.00 63.91           C  
ATOM    178  CD1 PHE A  21      11.164  -8.484  -4.027  1.00 63.91           C  
ATOM    179  CD2 PHE A  21       9.133  -9.203  -3.002  1.00 63.91           C  
ATOM    180  CE1 PHE A  21      11.891  -9.359  -3.217  1.00 63.91           C  
ATOM    181  CE2 PHE A  21       9.844 -10.078  -2.189  1.00 63.91           C  
ATOM    182  CZ  PHE A  21      11.227 -10.156  -2.299  1.00 63.91           C  
ATOM    183  N   THR A  22       8.555  -4.035  -5.684  1.00 71.38           N  
ATOM    184  CA  THR A  22       7.992  -3.447  -6.898  1.00 71.38           C  
ATOM    185  C   THR A  22       8.734  -3.953  -8.133  1.00 71.38           C  
ATOM    186  CB  THR A  22       8.055  -1.909  -6.852  1.00 71.38           C  
ATOM    187  O   THR A  22       9.938  -3.740  -8.273  1.00 71.38           O  
ATOM    188  CG2 THR A  22       7.332  -1.295  -8.047  1.00 71.38           C  
ATOM    189  OG1 THR A  22       7.441  -1.446  -5.645  1.00 71.38           O  
ATOM    190  N   LYS A  23       7.949  -4.746  -8.891  1.00 80.31           N  
ATOM    191  CA  LYS A  23       8.586  -5.375 -10.039  1.00 80.31           C  
ATOM    192  C   LYS A  23       8.117  -4.742 -11.344  1.00 80.31           C  
ATOM    193  CB  LYS A  23       8.305  -6.879 -10.055  1.00 80.31           C  
ATOM    194  O   LYS A  23       6.922  -4.500 -11.531  1.00 80.31           O  
ATOM    195  CG  LYS A  23       9.133  -7.656 -11.062  1.00 80.31           C  
ATOM    196  CD  LYS A  23       8.875  -9.156 -10.969  1.00 80.31           C  
ATOM    197  CE  LYS A  23       9.609  -9.922 -12.062  1.00 80.31           C  
ATOM    198  NZ  LYS A  23       9.414 -11.391 -11.930  1.00 80.31           N  
ATOM    199  N   VAL A  24       9.109  -4.352 -12.133  1.00 80.12           N  
ATOM    200  CA  VAL A  24       8.836  -3.916 -13.500  1.00 80.12           C  
ATOM    201  C   VAL A  24       9.398  -4.938 -14.484  1.00 80.12           C  
ATOM    202  CB  VAL A  24       9.438  -2.521 -13.781  1.00 80.12           C  
ATOM    203  O   VAL A  24      10.594  -4.934 -14.789  1.00 80.12           O  
ATOM    204  CG1 VAL A  24       9.062  -2.045 -15.180  1.00 80.12           C  
ATOM    205  CG2 VAL A  24       8.969  -1.517 -12.727  1.00 80.12           C  
ATOM    206  N   ASP A  25       8.508  -5.793 -14.961  1.00 82.06           N  
ATOM    207  CA  ASP A  25       8.883  -6.828 -15.922  1.00 82.06           C  
ATOM    208  C   ASP A  25       8.953  -6.266 -17.344  1.00 82.06           C  
ATOM    209  CB  ASP A  25       7.895  -7.996 -15.867  1.00 82.06           C  
ATOM    210  O   ASP A  25       8.125  -5.441 -17.719  1.00 82.06           O  
ATOM    211  CG  ASP A  25       8.016  -8.812 -14.594  1.00 82.06           C  
ATOM    212  OD1 ASP A  25       9.117  -8.875 -14.008  1.00 82.06           O  
ATOM    213  OD2 ASP A  25       7.000  -9.414 -14.172  1.00 82.06           O  
ATOM    214  N   GLY A  26      10.086  -6.562 -18.047  1.00 77.06           N  
ATOM    215  CA  GLY A  26      10.242  -6.027 -19.391  1.00 77.06           C  
ATOM    216  C   GLY A  26      11.391  -5.047 -19.516  1.00 77.06           C  
ATOM    217  O   GLY A  26      11.844  -4.750 -20.625  1.00 77.06           O  
ATOM    218  N   ALA A  27      11.906  -4.523 -18.281  1.00 82.12           N  
ATOM    219  CA  ALA A  27      13.172  -3.803 -18.203  1.00 82.12           C  
ATOM    220  C   ALA A  27      14.328  -4.754 -17.891  1.00 82.12           C  
ATOM    221  CB  ALA A  27      13.094  -2.703 -17.141  1.00 82.12           C  
ATOM    222  O   ALA A  27      14.266  -5.516 -16.922  1.00 82.12           O  
ATOM    223  N   THR A  28      15.406  -4.789 -18.734  1.00 84.56           N  
ATOM    224  CA  THR A  28      16.438  -5.812 -18.625  1.00 84.56           C  
ATOM    225  C   THR A  28      17.781  -5.184 -18.297  1.00 84.56           C  
ATOM    226  CB  THR A  28      16.547  -6.656 -19.906  1.00 84.56           C  
ATOM    227  O   THR A  28      17.984  -3.988 -18.516  1.00 84.56           O  
ATOM    228  CG2 THR A  28      15.234  -7.383 -20.203  1.00 84.56           C  
ATOM    229  OG1 THR A  28      16.859  -5.797 -21.000  1.00 84.56           O  
ATOM    230  N   GLY A  29      18.625  -5.945 -17.609  1.00 82.06           N  
ATOM    231  CA  GLY A  29      20.031  -5.598 -17.531  1.00 82.06           C  
ATOM    232  C   GLY A  29      20.391  -4.781 -16.297  1.00 82.06           C  
ATOM    233  O   GLY A  29      21.547  -4.406 -16.109  1.00 82.06           O  
ATOM    234  N   ALA A  30      19.297  -4.504 -15.469  1.00 84.69           N  
ATOM    235  CA  ALA A  30      19.531  -3.686 -14.281  1.00 84.69           C  
ATOM    236  C   ALA A  30      20.188  -4.504 -13.180  1.00 84.69           C  
ATOM    237  CB  ALA A  30      18.219  -3.078 -13.781  1.00 84.69           C  
ATOM    238  O   ALA A  30      19.844  -5.660 -12.953  1.00 84.69           O  
ATOM    239  N   LYS A  31      21.219  -3.844 -12.523  1.00 85.94           N  
ATOM    240  CA  LYS A  31      21.875  -4.406 -11.344  1.00 85.94           C  
ATOM    241  C   LYS A  31      21.875  -3.406 -10.188  1.00 85.94           C  
ATOM    242  CB  LYS A  31      23.297  -4.836 -11.672  1.00 85.94           C  
ATOM    243  O   LYS A  31      22.219  -2.234 -10.375  1.00 85.94           O  
ATOM    244  CG  LYS A  31      23.391  -5.957 -12.695  1.00 85.94           C  
ATOM    245  CD  LYS A  31      24.828  -6.352 -12.977  1.00 85.94           C  
ATOM    246  CE  LYS A  31      24.922  -7.406 -14.062  1.00 85.94           C  
ATOM    247  NZ  LYS A  31      26.328  -7.855 -14.281  1.00 85.94           N  
ATOM    248  N   LYS A  32      21.500  -3.893  -9.086  1.00 83.62           N  
ATOM    249  CA  LYS A  32      21.609  -3.049  -7.898  1.00 83.62           C  
ATOM    250  C   LYS A  32      23.062  -2.926  -7.445  1.00 83.62           C  
ATOM    251  CB  LYS A  32      20.750  -3.607  -6.762  1.00 83.62           C  
ATOM    252  O   LYS A  32      23.875  -3.799  -7.730  1.00 83.62           O  
ATOM    253  CG  LYS A  32      19.250  -3.486  -7.000  1.00 83.62           C  
ATOM    254  CD  LYS A  32      18.453  -3.977  -5.797  1.00 83.62           C  
ATOM    255  CE  LYS A  32      16.953  -3.867  -6.039  1.00 83.62           C  
ATOM    256  NZ  LYS A  32      16.172  -4.383  -4.879  1.00 83.62           N  
ATOM    257  N   THR A  33      23.469  -1.711  -6.938  1.00 81.38           N  
ATOM    258  CA  THR A  33      24.828  -1.346  -6.523  1.00 81.38           C  
ATOM    259  C   THR A  33      25.422  -2.418  -5.613  1.00 81.38           C  
ATOM    260  CB  THR A  33      24.828   0.013  -5.797  1.00 81.38           C  
ATOM    261  O   THR A  33      26.594  -2.770  -5.742  1.00 81.38           O  
ATOM    262  CG2 THR A  33      26.266   0.448  -5.469  1.00 81.38           C  
ATOM    263  OG1 THR A  33      24.234   1.002  -6.637  1.00 81.38           O  
ATOM    264  N   ALA A  34      24.625  -3.299  -4.949  1.00 77.25           N  
ATOM    265  CA  ALA A  34      25.094  -4.281  -3.973  1.00 77.25           C  
ATOM    266  C   ALA A  34      24.891  -5.703  -4.488  1.00 77.25           C  
ATOM    267  CB  ALA A  34      24.375  -4.094  -2.641  1.00 77.25           C  
ATOM    268  O   ALA A  34      25.250  -6.672  -3.809  1.00 77.25           O  
ATOM    269  N   ASP A  35      24.469  -5.840  -5.766  1.00 78.00           N  
ATOM    270  CA  ASP A  35      24.109  -7.152  -6.289  1.00 78.00           C  
ATOM    271  C   ASP A  35      24.891  -7.469  -7.562  1.00 78.00           C  
ATOM    272  CB  ASP A  35      22.594  -7.227  -6.566  1.00 78.00           C  
ATOM    273  O   ASP A  35      25.203  -6.570  -8.344  1.00 78.00           O  
ATOM    274  CG  ASP A  35      22.078  -8.648  -6.660  1.00 78.00           C  
ATOM    275  OD1 ASP A  35      22.906  -9.594  -6.695  1.00 78.00           O  
ATOM    276  OD2 ASP A  35      20.844  -8.828  -6.699  1.00 78.00           O  
ATOM    277  N   THR A  36      25.250  -8.758  -7.777  1.00 75.75           N  
ATOM    278  CA  THR A  36      25.969  -9.188  -8.969  1.00 75.75           C  
ATOM    279  C   THR A  36      25.016  -9.766 -10.008  1.00 75.75           C  
ATOM    280  CB  THR A  36      27.047 -10.242  -8.625  1.00 75.75           C  
ATOM    281  O   THR A  36      25.328  -9.805 -11.195  1.00 75.75           O  
ATOM    282  CG2 THR A  36      28.234  -9.594  -7.922  1.00 75.75           C  
ATOM    283  OG1 THR A  36      26.484 -11.234  -7.762  1.00 75.75           O  
ATOM    284  N   ALA A  37      23.703  -9.922  -9.555  1.00 83.69           N  
ATOM    285  CA  ALA A  37      22.688 -10.453 -10.453  1.00 83.69           C  
ATOM    286  C   ALA A  37      21.750  -9.352 -10.953  1.00 83.69           C  
ATOM    287  CB  ALA A  37      21.891 -11.555  -9.758  1.00 83.69           C  
ATOM    288  O   ALA A  37      21.609  -8.320 -10.297  1.00 83.69           O  
ATOM    289  N   THR A  38      21.250  -9.555 -12.203  1.00 84.19           N  
ATOM    290  CA  THR A  38      20.250  -8.656 -12.766  1.00 84.19           C  
ATOM    291  C   THR A  38      18.969  -8.680 -11.930  1.00 84.19           C  
ATOM    292  CB  THR A  38      19.922  -9.031 -14.227  1.00 84.19           C  
ATOM    293  O   THR A  38      18.672  -9.680 -11.273  1.00 84.19           O  
ATOM    294  CG2 THR A  38      21.141  -8.867 -15.125  1.00 84.19           C  
ATOM    295  OG1 THR A  38      19.469 -10.391 -14.273  1.00 84.19           O  
ATOM    296  N   THR A  39      18.219  -7.473 -11.828  1.00 81.88           N  
ATOM    297  CA  THR A  39      17.016  -7.352 -11.023  1.00 81.88           C  
ATOM    298  C   THR A  39      15.922  -6.609 -11.797  1.00 81.88           C  
ATOM    299  CB  THR A  39      17.281  -6.617  -9.703  1.00 81.88           C  
ATOM    300  O   THR A  39      16.219  -5.766 -12.648  1.00 81.88           O  
ATOM    301  CG2 THR A  39      17.781  -5.195  -9.945  1.00 81.88           C  
ATOM    302  OG1 THR A  39      16.078  -6.566  -8.930  1.00 81.88           O  
ATOM    303  N   THR A  40      14.742  -6.918 -11.523  1.00 80.44           N  
ATOM    304  CA  THR A  40      13.586  -6.195 -12.047  1.00 80.44           C  
ATOM    305  C   THR A  40      12.906  -5.395 -10.938  1.00 80.44           C  
ATOM    306  CB  THR A  40      12.562  -7.156 -12.680  1.00 80.44           C  
ATOM    307  O   THR A  40      11.898  -4.727 -11.180  1.00 80.44           O  
ATOM    308  CG2 THR A  40      13.148  -7.844 -13.914  1.00 80.44           C  
ATOM    309  OG1 THR A  40      12.188  -8.156 -11.727  1.00 80.44           O  
ATOM    310  N   ASP A  41      13.422  -5.398  -9.805  1.00 82.81           N  
ATOM    311  CA  ASP A  41      13.031  -4.594  -8.656  1.00 82.81           C  
ATOM    312  C   ASP A  41      13.734  -3.236  -8.672  1.00 82.81           C  
ATOM    313  CB  ASP A  41      13.344  -5.332  -7.352  1.00 82.81           C  
ATOM    314  O   ASP A  41      14.812  -3.084  -8.102  1.00 82.81           O  
ATOM    315  CG  ASP A  41      12.773  -4.641  -6.125  1.00 82.81           C  
ATOM    316  OD1 ASP A  41      12.109  -3.592  -6.270  1.00 82.81           O  
ATOM    317  OD2 ASP A  41      12.992  -5.152  -5.004  1.00 82.81           O  
ATOM    318  N   LEU A  42      13.133  -2.326  -9.359  1.00 83.75           N  
ATOM    319  CA  LEU A  42      13.852  -1.107  -9.719  1.00 83.75           C  
ATOM    320  C   LEU A  42      13.484   0.035  -8.781  1.00 83.75           C  
ATOM    321  CB  LEU A  42      13.547  -0.711 -11.164  1.00 83.75           C  
ATOM    322  O   LEU A  42      14.117   1.093  -8.805  1.00 83.75           O  
ATOM    323  CG  LEU A  42      13.875  -1.753 -12.242  1.00 83.75           C  
ATOM    324  CD1 LEU A  42      13.477  -1.238 -13.617  1.00 83.75           C  
ATOM    325  CD2 LEU A  42      15.359  -2.109 -12.203  1.00 83.75           C  
ATOM    326  N   TYR A  43      12.523  -0.126  -7.973  1.00 82.38           N  
ATOM    327  CA  TYR A  43      12.070   0.958  -7.105  1.00 82.38           C  
ATOM    328  C   TYR A  43      12.156   0.555  -5.637  1.00 82.38           C  
ATOM    329  CB  TYR A  43      10.641   1.365  -7.453  1.00 82.38           C  
ATOM    330  O   TYR A  43      11.938  -0.609  -5.293  1.00 82.38           O  
ATOM    331  CG  TYR A  43      10.500   1.992  -8.820  1.00 82.38           C  
ATOM    332  CD1 TYR A  43      10.727   3.354  -9.008  1.00 82.38           C  
ATOM    333  CD2 TYR A  43      10.141   1.227  -9.922  1.00 82.38           C  
ATOM    334  CE1 TYR A  43      10.602   3.936 -10.266  1.00 82.38           C  
ATOM    335  CE2 TYR A  43      10.008   1.799 -11.180  1.00 82.38           C  
ATOM    336  OH  TYR A  43      10.109   3.723 -12.594  1.00 82.38           O  
ATOM    337  CZ  TYR A  43      10.242   3.152 -11.344  1.00 82.38           C  
ATOM    338  N   LYS A  44      12.766   1.448  -4.797  1.00 75.94           N  
ATOM    339  CA  LYS A  44      12.750   1.266  -3.350  1.00 75.94           C  
ATOM    340  C   LYS A  44      11.555   1.979  -2.721  1.00 75.94           C  
ATOM    341  CB  LYS A  44      14.047   1.773  -2.729  1.00 75.94           C  
ATOM    342  O   LYS A  44      11.016   2.930  -3.295  1.00 75.94           O  
ATOM    343  CG  LYS A  44      14.273   3.270  -2.893  1.00 75.94           C  
ATOM    344  CD  LYS A  44      15.594   3.711  -2.281  1.00 75.94           C  
ATOM    345  CE  LYS A  44      15.773   5.219  -2.361  1.00 75.94           C  
ATOM    346  NZ  LYS A  44      17.094   5.648  -1.818  1.00 75.94           N  
ATOM    347  N   ALA A  45      11.250   1.402  -1.740  1.00 61.53           N  
ATOM    348  CA  ALA A  45      10.156   1.962  -0.955  1.00 61.53           C  
ATOM    349  C   ALA A  45      10.500   3.363  -0.454  1.00 61.53           C  
ATOM    350  CB  ALA A  45       9.820   1.047   0.221  1.00 61.53           C  
ATOM    351  O   ALA A  45      11.633   3.621  -0.038  1.00 61.53           O  
ATOM    352  N   SER A  46      10.055   4.438  -0.938  1.00 54.94           N  
ATOM    353  CA  SER A  46      10.227   5.770  -0.365  1.00 54.94           C  
ATOM    354  C   SER A  46       8.883   6.477  -0.211  1.00 54.94           C  
ATOM    355  CB  SER A  46      11.164   6.609  -1.231  1.00 54.94           C  
ATOM    356  O   SER A  46       7.992   6.320  -1.047  1.00 54.94           O  
ATOM    357  OG  SER A  46      11.609   7.754  -0.522  1.00 54.94           O  
ATOM    358  N   PHE A  47       8.586   6.898   1.054  1.00 52.28           N  
ATOM    359  CA  PHE A  47       7.789   7.785   1.898  1.00 52.28           C  
ATOM    360  C   PHE A  47       6.621   8.375   1.118  1.00 52.28           C  
ATOM    361  CB  PHE A  47       8.656   8.906   2.471  1.00 52.28           C  
ATOM    362  O   PHE A  47       6.793   8.836  -0.010  1.00 52.28           O  
ATOM    363  CG  PHE A  47       7.934   9.805   3.436  1.00 52.28           C  
ATOM    364  CD1 PHE A  47       7.578  11.102   3.070  1.00 52.28           C  
ATOM    365  CD2 PHE A  47       7.605   9.359   4.707  1.00 52.28           C  
ATOM    366  CE1 PHE A  47       6.906  11.930   3.961  1.00 52.28           C  
ATOM    367  CE2 PHE A  47       6.938  10.188   5.605  1.00 52.28           C  
ATOM    368  CZ  PHE A  47       6.586  11.469   5.230  1.00 52.28           C  
ATOM    369  N   MET A  48       5.156   8.070   1.590  1.00 52.56           N  
ATOM    370  CA  MET A  48       4.090   8.461   2.504  1.00 52.56           C  
ATOM    371  C   MET A  48       2.727   8.352   1.827  1.00 52.56           C  
ATOM    372  CB  MET A  48       4.309   9.883   3.012  1.00 52.56           C  
ATOM    373  O   MET A  48       2.416   9.125   0.921  1.00 52.56           O  
ATOM    374  CG  MET A  48       5.379   9.992   4.086  1.00 52.56           C  
ATOM    375  SD  MET A  48       5.395  11.641   4.898  1.00 52.56           S  
ATOM    376  CE  MET A  48       3.768  11.617   5.703  1.00 52.56           C  
ATOM    377  N   ALA A  49       2.270   7.098   1.688  1.00 65.81           N  
ATOM    378  CA  ALA A  49       0.897   6.703   1.383  1.00 65.81           C  
ATOM    379  C   ALA A  49      -0.060   7.156   2.482  1.00 65.81           C  
ATOM    380  CB  ALA A  49       0.809   5.191   1.192  1.00 65.81           C  
ATOM    381  O   ALA A  49       0.229   6.996   3.670  1.00 65.81           O  
ATOM    382  N   GLY A  50      -0.384   8.523   2.502  1.00 76.00           N  
ATOM    383  CA  GLY A  50      -1.485   8.977   3.336  1.00 76.00           C  
ATOM    384  C   GLY A  50      -2.838   8.844   2.664  1.00 76.00           C  
ATOM    385  O   GLY A  50      -2.924   8.781   1.435  1.00 76.00           O  
ATOM    386  N   GLY A  51      -3.609   8.438   3.357  1.00 87.38           N  
ATOM    387  CA  GLY A  51      -4.953   8.305   2.814  1.00 87.38           C  
ATOM    388  C   GLY A  51      -6.039   8.500   3.857  1.00 87.38           C  
ATOM    389  O   GLY A  51      -5.762   8.938   4.977  1.00 87.38           O  
ATOM    390  N   GLY A  52      -7.086   8.484   3.406  1.00 92.00           N  
ATOM    391  CA  GLY A  52      -8.266   8.617   4.246  1.00 92.00           C  
ATOM    392  C   GLY A  52      -9.398   7.684   3.840  1.00 92.00           C  
ATOM    393  O   GLY A  52      -9.359   7.090   2.760  1.00 92.00           O  
ATOM    394  N   ALA A  53     -10.250   7.566   4.844  1.00 95.19           N  
ATOM    395  CA  ALA A  53     -11.383   6.691   4.559  1.00 95.19           C  
ATOM    396  C   ALA A  53     -12.648   7.191   5.250  1.00 95.19           C  
ATOM    397  CB  ALA A  53     -11.078   5.262   4.996  1.00 95.19           C  
ATOM    398  O   ALA A  53     -12.578   7.922   6.238  1.00 95.19           O  
ATOM    399  N   PHE A  54     -13.672   6.844   4.641  1.00 96.69           N  
ATOM    400  CA  PHE A  54     -15.000   6.992   5.227  1.00 96.69           C  
ATOM    401  C   PHE A  54     -15.672   5.637   5.391  1.00 96.69           C  
ATOM    402  CB  PHE A  54     -15.867   7.914   4.367  1.00 96.69           C  
ATOM    403  O   PHE A  54     -15.703   4.840   4.449  1.00 96.69           O  
ATOM    404  CG  PHE A  54     -17.266   8.109   4.898  1.00 96.69           C  
ATOM    405  CD1 PHE A  54     -18.297   7.305   4.453  1.00 96.69           C  
ATOM    406  CD2 PHE A  54     -17.531   9.094   5.840  1.00 96.69           C  
ATOM    407  CE1 PHE A  54     -19.594   7.480   4.945  1.00 96.69           C  
ATOM    408  CE2 PHE A  54     -18.812   9.273   6.336  1.00 96.69           C  
ATOM    409  CZ  PHE A  54     -19.844   8.469   5.887  1.00 96.69           C  
ATOM    410  N   GLY A  55     -16.203   5.457   6.715  1.00 95.38           N  
ATOM    411  CA  GLY A  55     -16.688   4.098   6.914  1.00 95.38           C  
ATOM    412  C   GLY A  55     -17.906   4.031   7.812  1.00 95.38           C  
ATOM    413  O   GLY A  55     -18.359   5.051   8.336  1.00 95.38           O  
ATOM    414  N   TYR A  56     -18.391   2.893   7.824  1.00 94.12           N  
ATOM    415  CA  TYR A  56     -19.562   2.551   8.625  1.00 94.12           C  
ATOM    416  C   TYR A  56     -19.312   1.290   9.445  1.00 94.12           C  
ATOM    417  CB  TYR A  56     -20.781   2.355   7.723  1.00 94.12           C  
ATOM    418  O   TYR A  56     -18.781   0.301   8.930  1.00 94.12           O  
ATOM    419  CG  TYR A  56     -22.062   2.094   8.484  1.00 94.12           C  
ATOM    420  CD1 TYR A  56     -22.594   0.808   8.578  1.00 94.12           C  
ATOM    421  CD2 TYR A  56     -22.750   3.133   9.109  1.00 94.12           C  
ATOM    422  CE1 TYR A  56     -23.766   0.562   9.281  1.00 94.12           C  
ATOM    423  CE2 TYR A  56     -23.922   2.898   9.812  1.00 94.12           C  
ATOM    424  OH  TYR A  56     -25.594   1.375  10.578  1.00 94.12           O  
ATOM    425  CZ  TYR A  56     -24.422   1.612   9.891  1.00 94.12           C  
ATOM    426  N   LYS A  57     -19.641   1.350  10.719  1.00 93.00           N  
ATOM    427  CA  LYS A  57     -19.500   0.201  11.609  1.00 93.00           C  
ATOM    428  C   LYS A  57     -20.859  -0.324  12.062  1.00 93.00           C  
ATOM    429  CB  LYS A  57     -18.656   0.569  12.828  1.00 93.00           C  
ATOM    430  O   LYS A  57     -21.719   0.450  12.477  1.00 93.00           O  
ATOM    431  CG  LYS A  57     -18.422  -0.583  13.797  1.00 93.00           C  
ATOM    432  CD  LYS A  57     -17.547  -0.165  14.969  1.00 93.00           C  
ATOM    433  CE  LYS A  57     -17.359  -1.301  15.961  1.00 93.00           C  
ATOM    434  NZ  LYS A  57     -16.453  -0.911  17.094  1.00 93.00           N  
ATOM    435  N   MET A  58     -20.922  -1.604  11.875  1.00 92.44           N  
ATOM    436  CA  MET A  58     -22.109  -2.318  12.344  1.00 92.44           C  
ATOM    437  C   MET A  58     -21.719  -3.457  13.281  1.00 92.44           C  
ATOM    438  CB  MET A  58     -22.922  -2.865  11.164  1.00 92.44           C  
ATOM    439  O   MET A  58     -21.312  -4.527  12.828  1.00 92.44           O  
ATOM    440  CG  MET A  58     -23.344  -1.799  10.164  1.00 92.44           C  
ATOM    441  SD  MET A  58     -23.844  -2.508   8.547  1.00 92.44           S  
ATOM    442  CE  MET A  58     -22.500  -1.887   7.500  1.00 92.44           C  
ATOM    443  N   ASP A  59     -21.891  -3.240  14.586  1.00 89.44           N  
ATOM    444  CA  ASP A  59     -21.438  -4.215  15.578  1.00 89.44           C  
ATOM    445  C   ASP A  59     -19.953  -4.512  15.422  1.00 89.44           C  
ATOM    446  CB  ASP A  59     -22.250  -5.508  15.461  1.00 89.44           C  
ATOM    447  O   ASP A  59     -19.109  -3.633  15.625  1.00 89.44           O  
ATOM    448  CG  ASP A  59     -23.688  -5.344  15.898  1.00 89.44           C  
ATOM    449  OD1 ASP A  59     -23.969  -4.488  16.766  1.00 89.44           O  
ATOM    450  OD2 ASP A  59     -24.562  -6.078  15.375  1.00 89.44           O  
ATOM    451  N   ASP A  60     -19.594  -5.805  15.008  1.00 91.56           N  
ATOM    452  CA  ASP A  60     -18.188  -6.211  14.945  1.00 91.56           C  
ATOM    453  C   ASP A  60     -17.641  -6.070  13.531  1.00 91.56           C  
ATOM    454  CB  ASP A  60     -18.031  -7.652  15.430  1.00 91.56           C  
ATOM    455  O   ASP A  60     -16.453  -6.285  13.305  1.00 91.56           O  
ATOM    456  CG  ASP A  60     -18.438  -7.840  16.891  1.00 91.56           C  
ATOM    457  OD1 ASP A  60     -18.266  -6.902  17.688  1.00 91.56           O  
ATOM    458  OD2 ASP A  60     -18.938  -8.938  17.219  1.00 91.56           O  
ATOM    459  N   ILE A  61     -18.562  -5.590  12.664  1.00 94.44           N  
ATOM    460  CA  ILE A  61     -18.141  -5.473  11.273  1.00 94.44           C  
ATOM    461  C   ILE A  61     -18.031  -4.000  10.891  1.00 94.44           C  
ATOM    462  CB  ILE A  61     -19.125  -6.199  10.328  1.00 94.44           C  
ATOM    463  O   ILE A  61     -18.891  -3.189  11.250  1.00 94.44           O  
ATOM    464  CG1 ILE A  61     -19.188  -7.691  10.664  1.00 94.44           C  
ATOM    465  CG2 ILE A  61     -18.719  -5.992   8.859  1.00 94.44           C  
ATOM    466  CD1 ILE A  61     -17.906  -8.453  10.391  1.00 94.44           C  
ATOM    467  N   ARG A  62     -16.969  -3.686  10.125  1.00 94.75           N  
ATOM    468  CA  ARG A  62     -16.734  -2.338   9.617  1.00 94.75           C  
ATOM    469  C   ARG A  62     -16.500  -2.359   8.109  1.00 94.75           C  
ATOM    470  CB  ARG A  62     -15.547  -1.688  10.320  1.00 94.75           C  
ATOM    471  O   ARG A  62     -15.812  -3.242   7.594  1.00 94.75           O  
ATOM    472  CG  ARG A  62     -15.781  -1.424  11.805  1.00 94.75           C  
ATOM    473  CD  ARG A  62     -14.641  -0.626  12.422  1.00 94.75           C  
ATOM    474  NE  ARG A  62     -13.383  -1.363  12.375  1.00 94.75           N  
ATOM    475  NH1 ARG A  62     -12.164   0.236  13.516  1.00 94.75           N  
ATOM    476  NH2 ARG A  62     -11.148  -1.688  12.789  1.00 94.75           N  
ATOM    477  CZ  ARG A  62     -12.234  -0.937  12.891  1.00 94.75           C  
ATOM    478  N   VAL A  63     -17.156  -1.423   7.473  1.00 96.75           N  
ATOM    479  CA  VAL A  63     -16.906  -1.250   6.047  1.00 96.75           C  
ATOM    480  C   VAL A  63     -16.469   0.186   5.766  1.00 96.75           C  
ATOM    481  CB  VAL A  63     -18.156  -1.602   5.207  1.00 96.75           C  
ATOM    482  O   VAL A  63     -16.984   1.127   6.375  1.00 96.75           O  
ATOM    483  CG1 VAL A  63     -18.547  -3.064   5.410  1.00 96.75           C  
ATOM    484  CG2 VAL A  63     -19.312  -0.677   5.562  1.00 96.75           C  
ATOM    485  N   ASP A  64     -15.414   0.349   4.824  1.00 96.81           N  
ATOM    486  CA  ASP A  64     -15.023   1.716   4.496  1.00 96.81           C  
ATOM    487  C   ASP A  64     -14.570   1.826   3.043  1.00 96.81           C  
ATOM    488  CB  ASP A  64     -13.906   2.188   5.430  1.00 96.81           C  
ATOM    489  O   ASP A  64     -14.320   0.813   2.387  1.00 96.81           O  
ATOM    490  CG  ASP A  64     -12.625   1.385   5.273  1.00 96.81           C  
ATOM    491  OD1 ASP A  64     -12.352   0.875   4.168  1.00 96.81           O  
ATOM    492  OD2 ASP A  64     -11.883   1.258   6.273  1.00 96.81           O  
ATOM    493  N   VAL A  65     -14.750   2.990   2.545  1.00 97.44           N  
ATOM    494  CA  VAL A  65     -14.141   3.379   1.277  1.00 97.44           C  
ATOM    495  C   VAL A  65     -12.883   4.207   1.540  1.00 97.44           C  
ATOM    496  CB  VAL A  65     -15.125   4.172   0.392  1.00 97.44           C  
ATOM    497  O   VAL A  65     -12.914   5.164   2.316  1.00 97.44           O  
ATOM    498  CG1 VAL A  65     -14.469   4.566  -0.929  1.00 97.44           C  
ATOM    499  CG2 VAL A  65     -16.391   3.354   0.138  1.00 97.44           C  
ATOM    500  N   GLU A  66     -11.797   3.812   0.809  1.00 95.38           N  
ATOM    501  CA  GLU A  66     -10.484   4.367   1.138  1.00 95.38           C  
ATOM    502  C   GLU A  66      -9.773   4.879  -0.112  1.00 95.38           C  
ATOM    503  CB  GLU A  66      -9.625   3.322   1.847  1.00 95.38           C  
ATOM    504  O   GLU A  66      -9.859   4.258  -1.175  1.00 95.38           O  
ATOM    505  CG  GLU A  66      -8.227   3.816   2.201  1.00 95.38           C  
ATOM    506  CD  GLU A  66      -7.340   2.734   2.797  1.00 95.38           C  
ATOM    507  OE1 GLU A  66      -6.949   1.799   2.062  1.00 95.38           O  
ATOM    508  OE2 GLU A  66      -7.035   2.822   4.008  1.00 95.38           O  
ATOM    509  N   GLY A  67      -9.156   5.957   0.070  1.00 93.75           N  
ATOM    510  CA  GLY A  67      -8.211   6.488  -0.896  1.00 93.75           C  
ATOM    511  C   GLY A  67      -6.793   6.570  -0.357  1.00 93.75           C  
ATOM    512  O   GLY A  67      -6.578   7.000   0.778  1.00 93.75           O  
ATOM    513  N   LEU A  68      -5.887   6.109  -1.317  1.00 89.94           N  
ATOM    514  CA  LEU A  68      -4.492   6.066  -0.888  1.00 89.94           C  
ATOM    515  C   LEU A  68      -3.576   6.648  -1.959  1.00 89.94           C  
ATOM    516  CB  LEU A  68      -4.074   4.629  -0.565  1.00 89.94           C  
ATOM    517  O   LEU A  68      -3.789   6.422  -3.152  1.00 89.94           O  
ATOM    518  CG  LEU A  68      -4.797   3.961   0.608  1.00 89.94           C  
ATOM    519  CD1 LEU A  68      -4.484   2.469   0.640  1.00 89.94           C  
ATOM    520  CD2 LEU A  68      -4.402   4.625   1.924  1.00 89.94           C  
ATOM    521  N   TYR A  69      -2.623   7.352  -1.493  1.00 89.50           N  
ATOM    522  CA  TYR A  69      -1.570   7.879  -2.355  1.00 89.50           C  
ATOM    523  C   TYR A  69      -0.204   7.355  -1.931  1.00 89.50           C  
ATOM    524  CB  TYR A  69      -1.572   9.414  -2.330  1.00 89.50           C  
ATOM    525  O   TYR A  69       0.135   7.375  -0.746  1.00 89.50           O  
ATOM    526  CG  TYR A  69      -0.422  10.031  -3.086  1.00 89.50           C  
ATOM    527  CD1 TYR A  69       0.757  10.383  -2.432  1.00 89.50           C  
ATOM    528  CD2 TYR A  69      -0.511  10.266  -4.453  1.00 89.50           C  
ATOM    529  CE1 TYR A  69       1.818  10.961  -3.123  1.00 89.50           C  
ATOM    530  CE2 TYR A  69       0.544  10.844  -5.156  1.00 89.50           C  
ATOM    531  OH  TYR A  69       2.752  11.750  -5.172  1.00 89.50           O  
ATOM    532  CZ  TYR A  69       1.703  11.180  -4.480  1.00 89.50           C  
ATOM    533  N   SER A  70       0.524   6.879  -3.010  1.00 86.81           N  
ATOM    534  CA  SER A  70       1.864   6.367  -2.740  1.00 86.81           C  
ATOM    535  C   SER A  70       2.846   6.793  -3.828  1.00 86.81           C  
ATOM    536  CB  SER A  70       1.845   4.844  -2.627  1.00 86.81           C  
ATOM    537  O   SER A  70       2.498   6.820  -5.008  1.00 86.81           O  
ATOM    538  OG  SER A  70       3.146   4.340  -2.371  1.00 86.81           O  
ATOM    539  N   GLN A  71       4.035   7.094  -3.346  1.00 86.12           N  
ATOM    540  CA  GLN A  71       5.125   7.414  -4.262  1.00 86.12           C  
ATOM    541  C   GLN A  71       6.375   6.598  -3.936  1.00 86.12           C  
ATOM    542  CB  GLN A  71       5.449   8.906  -4.211  1.00 86.12           C  
ATOM    543  O   GLN A  71       6.801   6.539  -2.781  1.00 86.12           O  
ATOM    544  CG  GLN A  71       6.410   9.367  -5.297  1.00 86.12           C  
ATOM    545  CD  GLN A  71       6.875  10.797  -5.102  1.00 86.12           C  
ATOM    546  NE2 GLN A  71       6.082  11.750  -5.582  1.00 86.12           N  
ATOM    547  OE1 GLN A  71       7.941  11.047  -4.523  1.00 86.12           O  
ATOM    548  N   LEU A  72       6.879   5.953  -5.031  1.00 83.62           N  
ATOM    549  CA  LEU A  72       8.086   5.141  -4.898  1.00 83.62           C  
ATOM    550  C   LEU A  72       9.250   5.773  -5.648  1.00 83.62           C  
ATOM    551  CB  LEU A  72       7.840   3.723  -5.414  1.00 83.62           C  
ATOM    552  O   LEU A  72       9.094   6.230  -6.781  1.00 83.62           O  
ATOM    553  CG  LEU A  72       6.957   2.826  -4.543  1.00 83.62           C  
ATOM    554  CD1 LEU A  72       5.488   3.193  -4.719  1.00 83.62           C  
ATOM    555  CD2 LEU A  72       7.191   1.357  -4.879  1.00 83.62           C  
ATOM    556  N   SER A  73      10.438   5.840  -4.953  1.00 85.50           N  
ATOM    557  CA  SER A  73      11.633   6.379  -5.602  1.00 85.50           C  
ATOM    558  C   SER A  73      12.461   5.270  -6.234  1.00 85.50           C  
ATOM    559  CB  SER A  73      12.484   7.156  -4.598  1.00 85.50           C  
ATOM    560  O   SER A  73      12.469   4.137  -5.746  1.00 85.50           O  
ATOM    561  OG  SER A  73      11.742   8.234  -4.047  1.00 85.50           O  
ATOM    562  N   LYS A  74      13.062   5.645  -7.219  1.00 84.56           N  
ATOM    563  CA  LYS A  74      13.953   4.734  -7.938  1.00 84.56           C  
ATOM    564  C   LYS A  74      15.094   4.262  -7.039  1.00 84.56           C  
ATOM    565  CB  LYS A  74      14.516   5.410  -9.188  1.00 84.56           C  
ATOM    566  O   LYS A  74      15.609   5.031  -6.230  1.00 84.56           O  
ATOM    567  CG  LYS A  74      15.383   4.500 -10.047  1.00 84.56           C  
ATOM    568  CD  LYS A  74      15.891   5.219 -11.289  1.00 84.56           C  
ATOM    569  CE  LYS A  74      16.859   4.352 -12.078  1.00 84.56           C  
ATOM    570  NZ  LYS A  74      17.297   5.016 -13.344  1.00 84.56           N  
ATOM    571  N   ASP A  75      15.445   2.982  -7.184  1.00 84.19           N  
ATOM    572  CA  ASP A  75      16.562   2.402  -6.449  1.00 84.19           C  
ATOM    573  C   ASP A  75      17.906   2.873  -7.023  1.00 84.19           C  
ATOM    574  CB  ASP A  75      16.500   0.875  -6.473  1.00 84.19           C  
ATOM    575  O   ASP A  75      17.953   3.385  -8.141  1.00 84.19           O  
ATOM    576  CG  ASP A  75      17.000   0.235  -5.191  1.00 84.19           C  
ATOM    577  OD1 ASP A  75      17.922   0.779  -4.559  1.00 84.19           O  
ATOM    578  OD2 ASP A  75      16.453  -0.824  -4.805  1.00 84.19           O  
ATOM    579  N   ALA A  76      18.984   2.797  -6.125  1.00 84.62           N  
ATOM    580  CA  ALA A  76      20.344   3.029  -6.613  1.00 84.62           C  
ATOM    581  C   ALA A  76      20.828   1.868  -7.480  1.00 84.62           C  
ATOM    582  CB  ALA A  76      21.297   3.248  -5.441  1.00 84.62           C  
ATOM    583  O   ALA A  76      20.938   0.735  -7.004  1.00 84.62           O  
ATOM    584  N   LEU A  77      20.938   2.164  -8.766  1.00 84.38           N  
ATOM    585  CA  LEU A  77      21.312   1.115  -9.711  1.00 84.38           C  
ATOM    586  C   LEU A  77      22.750   1.299 -10.180  1.00 84.38           C  
ATOM    587  CB  LEU A  77      20.375   1.112 -10.914  1.00 84.38           C  
ATOM    588  O   LEU A  77      23.172   2.420 -10.477  1.00 84.38           O  
ATOM    589  CG  LEU A  77      18.875   0.947 -10.602  1.00 84.38           C  
ATOM    590  CD1 LEU A  77      18.062   1.025 -11.883  1.00 84.38           C  
ATOM    591  CD2 LEU A  77      18.625  -0.372  -9.883  1.00 84.38           C  
ATOM    592  N   ALA A  78      23.594   0.243 -10.141  1.00 84.69           N  
ATOM    593  CA  ALA A  78      24.953   0.229 -10.656  1.00 84.69           C  
ATOM    594  C   ALA A  78      24.969   0.152 -12.180  1.00 84.69           C  
ATOM    595  CB  ALA A  78      25.734  -0.941 -10.070  1.00 84.69           C  
ATOM    596  O   ALA A  78      25.859   0.699 -12.836  1.00 84.69           O  
ATOM    597  N   VAL A  79      23.984  -0.524 -12.680  1.00 86.56           N  
ATOM    598  CA  VAL A  79      23.750  -0.599 -14.117  1.00 86.56           C  
ATOM    599  C   VAL A  79      22.312  -0.180 -14.438  1.00 86.56           C  
ATOM    600  CB  VAL A  79      24.031  -2.018 -14.664  1.00 86.56           C  
ATOM    601  O   VAL A  79      21.359  -0.746 -13.891  1.00 86.56           O  
ATOM    602  CG1 VAL A  79      23.781  -2.072 -16.172  1.00 86.56           C  
ATOM    603  CG2 VAL A  79      25.453  -2.451 -14.336  1.00 86.56           C  
ATOM    604  N   ALA A  80      22.250   0.826 -15.328  1.00 86.31           N  
ATOM    605  CA  ALA A  80      20.922   1.319 -15.695  1.00 86.31           C  
ATOM    606  C   ALA A  80      20.172   0.295 -16.531  1.00 86.31           C  
ATOM    607  CB  ALA A  80      21.031   2.643 -16.438  1.00 86.31           C  
ATOM    608  O   ALA A  80      20.766  -0.410 -17.344  1.00 86.31           O  
ATOM    609  N   PRO A  81      18.812   0.134 -16.281  1.00 87.38           N  
ATOM    610  CA  PRO A  81      17.984  -0.783 -17.078  1.00 87.38           C  
ATOM    611  C   PRO A  81      17.703  -0.253 -18.484  1.00 87.38           C  
ATOM    612  CB  PRO A  81      16.703  -0.899 -16.266  1.00 87.38           C  
ATOM    613  O   PRO A  81      17.797   0.954 -18.719  1.00 87.38           O  
ATOM    614  CG  PRO A  81      16.562   0.416 -15.570  1.00 87.38           C  
ATOM    615  CD  PRO A  81      17.938   0.920 -15.234  1.00 87.38           C  
ATOM    616  N   THR A  82      17.391  -1.179 -19.422  1.00 85.69           N  
ATOM    617  CA  THR A  82      16.859  -0.882 -20.750  1.00 85.69           C  
ATOM    618  C   THR A  82      15.469  -1.486 -20.922  1.00 85.69           C  
ATOM    619  CB  THR A  82      17.797  -1.409 -21.859  1.00 85.69           C  
ATOM    620  O   THR A  82      15.289  -2.695 -20.766  1.00 85.69           O  
ATOM    621  CG2 THR A  82      17.344  -0.914 -23.234  1.00 85.69           C  
ATOM    622  OG1 THR A  82      19.125  -0.957 -21.609  1.00 85.69           O  
ATOM    623  N   PRO A  83      14.578  -0.605 -21.234  1.00 86.12           N  
ATOM    624  CA  PRO A  83      14.602   0.849 -21.406  1.00 86.12           C  
ATOM    625  C   PRO A  83      14.742   1.600 -20.094  1.00 86.12           C  
ATOM    626  CB  PRO A  83      13.250   1.146 -22.062  1.00 86.12           C  
ATOM    627  O   PRO A  83      14.570   1.011 -19.016  1.00 86.12           O  
ATOM    628  CG  PRO A  83      12.328   0.086 -21.547  1.00 86.12           C  
ATOM    629  CD  PRO A  83      13.125  -1.175 -21.344  1.00 86.12           C  
ATOM    630  N   ALA A  84      15.234   2.887 -20.219  1.00 87.81           N  
ATOM    631  CA  ALA A  84      15.398   3.711 -19.031  1.00 87.81           C  
ATOM    632  C   ALA A  84      14.086   3.846 -18.266  1.00 87.81           C  
ATOM    633  CB  ALA A  84      15.938   5.090 -19.406  1.00 87.81           C  
ATOM    634  O   ALA A  84      13.016   3.969 -18.875  1.00 87.81           O  
ATOM    635  N   ILE A  85      14.102   3.826 -16.891  1.00 88.62           N  
ATOM    636  CA  ILE A  85      12.891   3.889 -16.078  1.00 88.62           C  
ATOM    637  C   ILE A  85      12.836   5.230 -15.344  1.00 88.62           C  
ATOM    638  CB  ILE A  85      12.836   2.723 -15.062  1.00 88.62           C  
ATOM    639  O   ILE A  85      13.859   5.883 -15.156  1.00 88.62           O  
ATOM    640  CG1 ILE A  85      14.086   2.727 -14.172  1.00 88.62           C  
ATOM    641  CG2 ILE A  85      12.680   1.384 -15.789  1.00 88.62           C  
ATOM    642  CD1 ILE A  85      13.984   1.812 -12.961  1.00 88.62           C  
ATOM    643  N   ALA A  86      11.641   5.648 -14.961  1.00 89.25           N  
ATOM    644  CA  ALA A  86      11.359   6.914 -14.289  1.00 89.25           C  
ATOM    645  C   ALA A  86      11.992   6.945 -12.898  1.00 89.25           C  
ATOM    646  CB  ALA A  86       9.852   7.145 -14.188  1.00 89.25           C  
ATOM    647  O   ALA A  86      12.195   5.902 -12.273  1.00 89.25           O  
ATOM    648  N   ASP A  87      12.273   8.156 -12.438  1.00 87.94           N  
ATOM    649  CA  ASP A  87      12.914   8.375 -11.148  1.00 87.94           C  
ATOM    650  C   ASP A  87      11.969   8.047 -10.000  1.00 87.94           C  
ATOM    651  CB  ASP A  87      13.406   9.820 -11.031  1.00 87.94           C  
ATOM    652  O   ASP A  87      12.406   7.711  -8.898  1.00 87.94           O  
ATOM    653  CG  ASP A  87      14.625  10.109 -11.891  1.00 87.94           C  
ATOM    654  OD1 ASP A  87      15.359   9.156 -12.242  1.00 87.94           O  
ATOM    655  OD2 ASP A  87      14.859  11.297 -12.211  1.00 87.94           O  
ATOM    656  N   SER A  88      10.695   8.219 -10.234  1.00 87.44           N  
ATOM    657  CA  SER A  88       9.688   7.883  -9.242  1.00 87.44           C  
ATOM    658  C   SER A  88       8.453   7.273  -9.891  1.00 87.44           C  
ATOM    659  CB  SER A  88       9.289   9.117  -8.430  1.00 87.44           C  
ATOM    660  O   SER A  88       8.172   7.523 -11.070  1.00 87.44           O  
ATOM    661  OG  SER A  88       8.648  10.070  -9.258  1.00 87.44           O  
ATOM    662  N   LEU A  89       7.812   6.461  -9.164  1.00 87.69           N  
ATOM    663  CA  LEU A  89       6.551   5.824  -9.516  1.00 87.69           C  
ATOM    664  C   LEU A  89       5.453   6.211  -8.523  1.00 87.69           C  
ATOM    665  CB  LEU A  89       6.707   4.305  -9.547  1.00 87.69           C  
ATOM    666  O   LEU A  89       5.629   6.078  -7.312  1.00 87.69           O  
ATOM    667  CG  LEU A  89       5.512   3.510 -10.078  1.00 87.69           C  
ATOM    668  CD1 LEU A  89       5.488   3.539 -11.602  1.00 87.69           C  
ATOM    669  CD2 LEU A  89       5.551   2.074  -9.570  1.00 87.69           C  
ATOM    670  N   THR A  90       4.363   6.719  -9.109  1.00 90.25           N  
ATOM    671  CA  THR A  90       3.250   7.109  -8.258  1.00 90.25           C  
ATOM    672  C   THR A  90       2.084   6.137  -8.406  1.00 90.25           C  
ATOM    673  CB  THR A  90       2.775   8.539  -8.570  1.00 90.25           C  
ATOM    674  O   THR A  90       1.817   5.648  -9.508  1.00 90.25           O  
ATOM    675  CG2 THR A  90       1.634   8.953  -7.652  1.00 90.25           C  
ATOM    676  OG1 THR A  90       3.869   9.445  -8.398  1.00 90.25           O  
ATOM    677  N   ALA A  91       1.407   5.867  -7.309  1.00 90.00           N  
ATOM    678  CA  ALA A  91       0.206   5.035  -7.297  1.00 90.00           C  
ATOM    679  C   ALA A  91      -0.897   5.680  -6.461  1.00 90.00           C  
ATOM    680  CB  ALA A  91       0.529   3.643  -6.766  1.00 90.00           C  
ATOM    681  O   ALA A  91      -0.678   6.035  -5.301  1.00 90.00           O  
ATOM    682  N   ILE A  92      -2.037   5.828  -7.125  1.00 92.56           N  
ATOM    683  CA  ILE A  92      -3.252   6.281  -6.453  1.00 92.56           C  
ATOM    684  C   ILE A  92      -4.293   5.164  -6.469  1.00 92.56           C  
ATOM    685  CB  ILE A  92      -3.822   7.555  -7.113  1.00 92.56           C  
ATOM    686  O   ILE A  92      -4.605   4.609  -7.523  1.00 92.56           O  
ATOM    687  CG1 ILE A  92      -2.775   8.672  -7.109  1.00 92.56           C  
ATOM    688  CG2 ILE A  92      -5.105   8.000  -6.406  1.00 92.56           C  
ATOM    689  CD1 ILE A  92      -3.170   9.891  -7.930  1.00 92.56           C  
ATOM    690  N   SER A  93      -4.805   4.902  -5.195  1.00 93.38           N  
ATOM    691  CA  SER A  93      -5.730   3.775  -5.156  1.00 93.38           C  
ATOM    692  C   SER A  93      -7.020   4.145  -4.434  1.00 93.38           C  
ATOM    693  CB  SER A  93      -5.078   2.572  -4.473  1.00 93.38           C  
ATOM    694  O   SER A  93      -7.035   5.051  -3.600  1.00 93.38           O  
ATOM    695  OG  SER A  93      -4.758   2.873  -3.125  1.00 93.38           O  
ATOM    696  N   GLY A  94      -8.000   3.488  -4.883  1.00 96.38           N  
ATOM    697  CA  GLY A  94      -9.297   3.457  -4.215  1.00 96.38           C  
ATOM    698  C   GLY A  94      -9.758   2.053  -3.879  1.00 96.38           C  
ATOM    699  O   GLY A  94      -9.844   1.194  -4.758  1.00 96.38           O  
ATOM    700  N   LEU A  95     -10.141   1.871  -2.535  1.00 96.62           N  
ATOM    701  CA  LEU A  95     -10.508   0.525  -2.111  1.00 96.62           C  
ATOM    702  C   LEU A  95     -11.781   0.552  -1.269  1.00 96.62           C  
ATOM    703  CB  LEU A  95      -9.367  -0.119  -1.316  1.00 96.62           C  
ATOM    704  O   LEU A  95     -12.086   1.562  -0.633  1.00 96.62           O  
ATOM    705  CG  LEU A  95      -8.055  -0.321  -2.064  1.00 96.62           C  
ATOM    706  CD1 LEU A  95      -7.074   0.799  -1.728  1.00 96.62           C  
ATOM    707  CD2 LEU A  95      -7.449  -1.682  -1.730  1.00 96.62           C  
ATOM    708  N   VAL A  96     -12.445  -0.520  -1.356  1.00 98.12           N  
ATOM    709  CA  VAL A  96     -13.492  -0.833  -0.384  1.00 98.12           C  
ATOM    710  C   VAL A  96     -12.992  -1.912   0.575  1.00 98.12           C  
ATOM    711  CB  VAL A  96     -14.789  -1.291  -1.077  1.00 98.12           C  
ATOM    712  O   VAL A  96     -12.492  -2.953   0.143  1.00 98.12           O  
ATOM    713  CG1 VAL A  96     -15.852  -1.653  -0.042  1.00 98.12           C  
ATOM    714  CG2 VAL A  96     -15.305  -0.204  -2.018  1.00 98.12           C  
ATOM    715  N   ASN A  97     -13.250  -1.604   1.866  1.00 97.50           N  
ATOM    716  CA  ASN A  97     -12.695  -2.498   2.875  1.00 97.50           C  
ATOM    717  C   ASN A  97     -13.781  -3.033   3.809  1.00 97.50           C  
ATOM    718  CB  ASN A  97     -11.602  -1.789   3.678  1.00 97.50           C  
ATOM    719  O   ASN A  97     -14.766  -2.344   4.082  1.00 97.50           O  
ATOM    720  CG  ASN A  97     -10.500  -1.229   2.801  1.00 97.50           C  
ATOM    721  ND2 ASN A  97     -10.297   0.081   2.869  1.00 97.50           N  
ATOM    722  OD1 ASN A  97      -9.844  -1.968   2.066  1.00 97.50           O  
ATOM    723  N   VAL A  98     -13.492  -4.250   4.203  1.00 97.81           N  
ATOM    724  CA  VAL A  98     -14.312  -4.852   5.254  1.00 97.81           C  
ATOM    725  C   VAL A  98     -13.414  -5.312   6.398  1.00 97.81           C  
ATOM    726  CB  VAL A  98     -15.141  -6.039   4.715  1.00 97.81           C  
ATOM    727  O   VAL A  98     -12.336  -5.867   6.172  1.00 97.81           O  
ATOM    728  CG1 VAL A  98     -15.922  -6.711   5.844  1.00 97.81           C  
ATOM    729  CG2 VAL A  98     -16.094  -5.570   3.613  1.00 97.81           C  
ATOM    730  N   TYR A  99     -13.906  -5.035   7.633  1.00 96.94           N  
ATOM    731  CA  TYR A  99     -13.141  -5.359   8.828  1.00 96.94           C  
ATOM    732  C   TYR A  99     -13.977  -6.172   9.812  1.00 96.94           C  
ATOM    733  CB  TYR A  99     -12.625  -4.086   9.508  1.00 96.94           C  
ATOM    734  O   TYR A  99     -15.195  -6.000   9.883  1.00 96.94           O  
ATOM    735  CG  TYR A  99     -11.820  -3.195   8.594  1.00 96.94           C  
ATOM    736  CD1 TYR A  99     -10.430  -3.273   8.570  1.00 96.94           C  
ATOM    737  CD2 TYR A  99     -12.438  -2.273   7.758  1.00 96.94           C  
ATOM    738  CE1 TYR A  99      -9.680  -2.455   7.730  1.00 96.94           C  
ATOM    739  CE2 TYR A  99     -11.703  -1.450   6.918  1.00 96.94           C  
ATOM    740  OH  TYR A  99      -9.578  -0.735   6.078  1.00 96.94           O  
ATOM    741  CZ  TYR A  99     -10.320  -1.548   6.910  1.00 96.94           C  
ATOM    742  N   TYR A 100     -13.188  -6.941  10.492  1.00 96.31           N  
ATOM    743  CA  TYR A 100     -13.773  -7.594  11.656  1.00 96.31           C  
ATOM    744  C   TYR A 100     -13.086  -7.145  12.938  1.00 96.31           C  
ATOM    745  CB  TYR A 100     -13.688  -9.117  11.523  1.00 96.31           C  
ATOM    746  O   TYR A 100     -11.883  -7.340  13.102  1.00 96.31           O  
ATOM    747  CG  TYR A 100     -14.336  -9.867  12.664  1.00 96.31           C  
ATOM    748  CD1 TYR A 100     -13.562 -10.500  13.633  1.00 96.31           C  
ATOM    749  CD2 TYR A 100     -15.719  -9.945  12.773  1.00 96.31           C  
ATOM    750  CE1 TYR A 100     -14.148 -11.195  14.680  1.00 96.31           C  
ATOM    751  CE2 TYR A 100     -16.328 -10.633  13.820  1.00 96.31           C  
ATOM    752  OH  TYR A 100     -16.125 -11.938  15.805  1.00 96.31           O  
ATOM    753  CZ  TYR A 100     -15.531 -11.258  14.766  1.00 96.31           C  
ATOM    754  N   ASP A 101     -13.859  -6.527  13.875  1.00 94.19           N  
ATOM    755  CA  ASP A 101     -13.352  -6.074  15.164  1.00 94.19           C  
ATOM    756  C   ASP A 101     -13.570  -7.129  16.250  1.00 94.19           C  
ATOM    757  CB  ASP A 101     -14.008  -4.758  15.570  1.00 94.19           C  
ATOM    758  O   ASP A 101     -14.688  -7.625  16.422  1.00 94.19           O  
ATOM    759  CG  ASP A 101     -13.578  -3.586  14.703  1.00 94.19           C  
ATOM    760  OD1 ASP A 101     -12.617  -3.729  13.922  1.00 94.19           O  
ATOM    761  OD2 ASP A 101     -14.203  -2.508  14.812  1.00 94.19           O  
ATOM    762  N   ILE A 102     -12.523  -7.438  16.859  1.00 93.81           N  
ATOM    763  CA  ILE A 102     -12.594  -8.422  17.938  1.00 93.81           C  
ATOM    764  C   ILE A 102     -12.781  -7.715  19.281  1.00 93.81           C  
ATOM    765  CB  ILE A 102     -11.320  -9.305  17.984  1.00 93.81           C  
ATOM    766  O   ILE A 102     -11.891  -7.004  19.750  1.00 93.81           O  
ATOM    767  CG1 ILE A 102     -11.086  -9.969  16.609  1.00 93.81           C  
ATOM    768  CG2 ILE A 102     -11.430 -10.352  19.094  1.00 93.81           C  
ATOM    769  CD1 ILE A 102      -9.633 -10.312  16.328  1.00 93.81           C  
ATOM    770  N   ALA A 103     -13.992  -7.938  19.750  1.00 86.56           N  
ATOM    771  CA  ALA A 103     -14.328  -7.277  21.000  1.00 86.56           C  
ATOM    772  C   ALA A 103     -13.750  -8.039  22.188  1.00 86.56           C  
ATOM    773  CB  ALA A 103     -15.844  -7.137  21.141  1.00 86.56           C  
ATOM    774  O   ALA A 103     -13.875  -9.266  22.281  1.00 86.56           O  
ATOM    775  N   ILE A 104     -12.992  -7.305  22.938  1.00 87.06           N  
ATOM    776  CA  ILE A 104     -12.492  -7.848  24.203  1.00 87.06           C  
ATOM    777  C   ILE A 104     -13.141  -7.113  25.375  1.00 87.06           C  
ATOM    778  CB  ILE A 104     -10.953  -7.746  24.281  1.00 87.06           C  
ATOM    779  O   ILE A 104     -13.078  -5.883  25.438  1.00 87.06           O  
ATOM    780  CG1 ILE A 104     -10.305  -8.414  23.062  1.00 87.06           C  
ATOM    781  CG2 ILE A 104     -10.445  -8.375  25.594  1.00 87.06           C  
ATOM    782  CD1 ILE A 104      -8.789  -8.234  23.000  1.00 87.06           C  
ATOM    783  N   GLU A 105     -13.836  -7.906  26.219  1.00 85.06           N  
ATOM    784  CA  GLU A 105     -14.562  -7.320  27.344  1.00 85.06           C  
ATOM    785  C   GLU A 105     -13.625  -6.582  28.281  1.00 85.06           C  
ATOM    786  CB  GLU A 105     -15.336  -8.406  28.094  1.00 85.06           C  
ATOM    787  O   GLU A 105     -12.531  -7.066  28.594  1.00 85.06           O  
ATOM    788  CG  GLU A 105     -16.547  -8.930  27.359  1.00 85.06           C  
ATOM    789  CD  GLU A 105     -17.375  -9.930  28.156  1.00 85.06           C  
ATOM    790  OE1 GLU A 105     -18.375 -10.461  27.641  1.00 85.06           O  
ATOM    791  OE2 GLU A 105     -17.000 -10.172  29.328  1.00 85.06           O  
ATOM    792  N   ASP A 106     -14.008  -5.320  28.594  1.00 85.00           N  
ATOM    793  CA  ASP A 106     -13.430  -4.516  29.656  1.00 85.00           C  
ATOM    794  C   ASP A 106     -12.031  -4.035  29.297  1.00 85.00           C  
ATOM    795  CB  ASP A 106     -13.391  -5.309  30.969  1.00 85.00           C  
ATOM    796  O   ASP A 106     -11.188  -3.840  30.172  1.00 85.00           O  
ATOM    797  CG  ASP A 106     -14.773  -5.648  31.500  1.00 85.00           C  
ATOM    798  OD1 ASP A 106     -15.680  -4.801  31.422  1.00 85.00           O  
ATOM    799  OD2 ASP A 106     -14.945  -6.777  32.000  1.00 85.00           O  
ATOM    800  N   MET A 107     -11.711  -3.918  27.969  1.00 88.81           N  
ATOM    801  CA  MET A 107     -10.414  -3.391  27.562  1.00 88.81           C  
ATOM    802  C   MET A 107     -10.578  -2.236  26.578  1.00 88.81           C  
ATOM    803  CB  MET A 107      -9.555  -4.492  26.938  1.00 88.81           C  
ATOM    804  O   MET A 107     -11.477  -2.260  25.734  1.00 88.81           O  
ATOM    805  CG  MET A 107      -9.039  -5.508  27.938  1.00 88.81           C  
ATOM    806  SD  MET A 107      -7.867  -6.703  27.188  1.00 88.81           S  
ATOM    807  CE  MET A 107      -6.512  -5.586  26.734  1.00 88.81           C  
ATOM    808  N   PRO A 108      -9.812  -1.250  26.703  1.00 87.50           N  
ATOM    809  CA  PRO A 108      -9.898  -0.112  25.797  1.00 87.50           C  
ATOM    810  C   PRO A 108      -9.250  -0.393  24.438  1.00 87.50           C  
ATOM    811  CB  PRO A 108      -9.164   1.001  26.531  1.00 87.50           C  
ATOM    812  O   PRO A 108      -9.211   0.486  23.578  1.00 87.50           O  
ATOM    813  CG  PRO A 108      -8.164   0.289  27.391  1.00 87.50           C  
ATOM    814  CD  PRO A 108      -8.742  -1.029  27.812  1.00 87.50           C  
ATOM    815  N   ILE A 109      -8.820  -1.575  24.234  1.00 92.50           N  
ATOM    816  CA  ILE A 109      -8.164  -1.951  22.984  1.00 92.50           C  
ATOM    817  C   ILE A 109      -9.062  -2.889  22.188  1.00 92.50           C  
ATOM    818  CB  ILE A 109      -6.793  -2.619  23.250  1.00 92.50           C  
ATOM    819  O   ILE A 109      -9.695  -3.783  22.750  1.00 92.50           O  
ATOM    820  CG1 ILE A 109      -5.852  -1.640  23.953  1.00 92.50           C  
ATOM    821  CG2 ILE A 109      -6.176  -3.123  21.938  1.00 92.50           C  
ATOM    822  CD1 ILE A 109      -4.598  -2.291  24.531  1.00 92.50           C  
ATOM    823  N   THR A 110      -9.023  -2.650  20.812  1.00 94.44           N  
ATOM    824  CA  THR A 110      -9.828  -3.463  19.906  1.00 94.44           C  
ATOM    825  C   THR A 110      -8.977  -3.982  18.750  1.00 94.44           C  
ATOM    826  CB  THR A 110     -11.023  -2.666  19.344  1.00 94.44           C  
ATOM    827  O   THR A 110      -8.664  -3.238  17.812  1.00 94.44           O  
ATOM    828  CG2 THR A 110     -11.945  -3.561  18.531  1.00 94.44           C  
ATOM    829  OG1 THR A 110     -11.758  -2.104  20.438  1.00 94.44           O  
ATOM    830  N   PRO A 111      -8.617  -5.262  18.859  1.00 96.12           N  
ATOM    831  CA  PRO A 111      -7.938  -5.824  17.703  1.00 96.12           C  
ATOM    832  C   PRO A 111      -8.859  -5.953  16.484  1.00 96.12           C  
ATOM    833  CB  PRO A 111      -7.480  -7.203  18.188  1.00 96.12           C  
ATOM    834  O   PRO A 111     -10.070  -6.121  16.641  1.00 96.12           O  
ATOM    835  CG  PRO A 111      -7.570  -7.133  19.672  1.00 96.12           C  
ATOM    836  CD  PRO A 111      -8.648  -6.152  20.031  1.00 96.12           C  
ATOM    837  N   TYR A 112      -8.148  -5.965  15.219  1.00 95.81           N  
ATOM    838  CA  TYR A 112      -8.977  -6.121  14.031  1.00 95.81           C  
ATOM    839  C   TYR A 112      -8.180  -6.758  12.891  1.00 95.81           C  
ATOM    840  CB  TYR A 112      -9.531  -4.766  13.578  1.00 95.81           C  
ATOM    841  O   TYR A 112      -6.949  -6.727  12.898  1.00 95.81           O  
ATOM    842  CG  TYR A 112      -8.477  -3.832  13.023  1.00 95.81           C  
ATOM    843  CD1 TYR A 112      -7.918  -2.836  13.820  1.00 95.81           C  
ATOM    844  CD2 TYR A 112      -8.047  -3.943  11.711  1.00 95.81           C  
ATOM    845  CE1 TYR A 112      -6.953  -1.973  13.320  1.00 95.81           C  
ATOM    846  CE2 TYR A 112      -7.082  -3.084  11.195  1.00 95.81           C  
ATOM    847  OH  TYR A 112      -5.586  -1.251  11.500  1.00 95.81           O  
ATOM    848  CZ  TYR A 112      -6.543  -2.104  12.008  1.00 95.81           C  
ATOM    849  N   ILE A 113      -8.945  -7.375  12.016  1.00 97.69           N  
ATOM    850  CA  ILE A 113      -8.422  -7.836  10.734  1.00 97.69           C  
ATOM    851  C   ILE A 113      -9.328  -7.344   9.609  1.00 97.69           C  
ATOM    852  CB  ILE A 113      -8.305  -9.375  10.695  1.00 97.69           C  
ATOM    853  O   ILE A 113     -10.531  -7.137   9.812  1.00 97.69           O  
ATOM    854  CG1 ILE A 113      -9.672 -10.023  10.945  1.00 97.69           C  
ATOM    855  CG2 ILE A 113      -7.273  -9.867  11.711  1.00 97.69           C  
ATOM    856  CD1 ILE A 113      -9.727 -11.508  10.609  1.00 97.69           C  
ATOM    857  N   GLY A 114      -8.672  -7.121   8.477  1.00 97.38           N  
ATOM    858  CA  GLY A 114      -9.445  -6.594   7.367  1.00 97.38           C  
ATOM    859  C   GLY A 114      -8.867  -6.949   6.012  1.00 97.38           C  
ATOM    860  O   GLY A 114      -7.691  -7.309   5.910  1.00 97.38           O  
ATOM    861  N   VAL A 115      -9.844  -6.895   5.066  1.00 98.12           N  
ATOM    862  CA  VAL A 115      -9.438  -7.094   3.680  1.00 98.12           C  
ATOM    863  C   VAL A 115     -10.117  -6.055   2.789  1.00 98.12           C  
ATOM    864  CB  VAL A 115      -9.781  -8.523   3.191  1.00 98.12           C  
ATOM    865  O   VAL A 115     -11.164  -5.516   3.143  1.00 98.12           O  
ATOM    866  CG1 VAL A 115      -8.977  -9.562   3.965  1.00 98.12           C  
ATOM    867  CG2 VAL A 115     -11.281  -8.789   3.330  1.00 98.12           C  
ATOM    868  N   GLY A 116      -9.484  -5.809   1.656  1.00 97.62           N  
ATOM    869  CA  GLY A 116     -10.023  -4.816   0.739  1.00 97.62           C  
ATOM    870  C   GLY A 116      -9.695  -5.105  -0.713  1.00 97.62           C  
ATOM    871  O   GLY A 116      -8.719  -5.797  -1.007  1.00 97.62           O  
ATOM    872  N   VAL A 117     -10.625  -4.574  -1.561  1.00 98.19           N  
ATOM    873  CA  VAL A 117     -10.422  -4.727  -2.998  1.00 98.19           C  
ATOM    874  C   VAL A 117     -10.758  -3.416  -3.707  1.00 98.19           C  
ATOM    875  CB  VAL A 117     -11.281  -5.875  -3.572  1.00 98.19           C  
ATOM    876  O   VAL A 117     -11.625  -2.664  -3.262  1.00 98.19           O  
ATOM    877  CG1 VAL A 117     -10.859  -7.215  -2.967  1.00 98.19           C  
ATOM    878  CG2 VAL A 117     -12.766  -5.613  -3.322  1.00 98.19           C  
ATOM    879  N   GLY A 118      -9.953  -3.229  -4.828  1.00 97.56           N  
ATOM    880  CA  GLY A 118     -10.203  -2.008  -5.582  1.00 97.56           C  
ATOM    881  C   GLY A 118      -9.320  -1.872  -6.805  1.00 97.56           C  
ATOM    882  O   GLY A 118      -9.031  -2.861  -7.480  1.00 97.56           O  
ATOM    883  N   ALA A 119      -9.062  -0.593  -7.086  1.00 96.62           N  
ATOM    884  CA  ALA A 119      -8.250  -0.285  -8.258  1.00 96.62           C  
ATOM    885  C   ALA A 119      -7.156   0.728  -7.922  1.00 96.62           C  
ATOM    886  CB  ALA A 119      -9.125   0.240  -9.391  1.00 96.62           C  
ATOM    887  O   ALA A 119      -7.297   1.508  -6.977  1.00 96.62           O  
ATOM    888  N   ALA A 120      -6.074   0.624  -8.688  1.00 94.69           N  
ATOM    889  CA  ALA A 120      -4.961   1.555  -8.531  1.00 94.69           C  
ATOM    890  C   ALA A 120      -4.562   2.176  -9.867  1.00 94.69           C  
ATOM    891  CB  ALA A 120      -3.762   0.848  -7.898  1.00 94.69           C  
ATOM    892  O   ALA A 120      -4.582   1.503 -10.898  1.00 94.69           O  
ATOM    893  N   TYR A 121      -4.461   3.402  -9.859  1.00 94.50           N  
ATOM    894  CA  TYR A 121      -3.887   4.117 -10.992  1.00 94.50           C  
ATOM    895  C   TYR A 121      -2.385   4.305 -10.812  1.00 94.50           C  
ATOM    896  CB  TYR A 121      -4.566   5.477 -11.172  1.00 94.50           C  
ATOM    897  O   TYR A 121      -1.948   5.023  -9.914  1.00 94.50           O  
ATOM    898  CG  TYR A 121      -4.152   6.199 -12.438  1.00 94.50           C  
ATOM    899  CD1 TYR A 121      -3.256   7.266 -12.383  1.00 94.50           C  
ATOM    900  CD2 TYR A 121      -4.660   5.824 -13.672  1.00 94.50           C  
ATOM    901  CE1 TYR A 121      -2.873   7.938 -13.539  1.00 94.50           C  
ATOM    902  CE2 TYR A 121      -4.285   6.488 -14.836  1.00 94.50           C  
ATOM    903  OH  TYR A 121      -3.016   8.203 -15.906  1.00 94.50           O  
ATOM    904  CZ  TYR A 121      -3.391   7.539 -14.758  1.00 94.50           C  
ATOM    905  N   ILE A 122      -1.604   3.660 -11.766  1.00 92.19           N  
ATOM    906  CA  ILE A 122      -0.153   3.600 -11.641  1.00 92.19           C  
ATOM    907  C   ILE A 122       0.499   4.402 -12.766  1.00 92.19           C  
ATOM    908  CB  ILE A 122       0.355   2.141 -11.656  1.00 92.19           C  
ATOM    909  O   ILE A 122       0.139   4.250 -13.930  1.00 92.19           O  
ATOM    910  CG1 ILE A 122      -0.380   1.306 -10.602  1.00 92.19           C  
ATOM    911  CG2 ILE A 122       1.869   2.092 -11.438  1.00 92.19           C  
ATOM    912  CD1 ILE A 122       0.481   0.228  -9.953  1.00 92.19           C  
ATOM    913  N   SER A 123       1.411   5.285 -12.383  1.00 92.75           N  
ATOM    914  CA  SER A 123       2.102   6.078 -13.391  1.00 92.75           C  
ATOM    915  C   SER A 123       3.090   5.227 -14.180  1.00 92.75           C  
ATOM    916  CB  SER A 123       2.832   7.254 -12.750  1.00 92.75           C  
ATOM    917  O   SER A 123       3.488   4.148 -13.734  1.00 92.75           O  
ATOM    918  OG  SER A 123       3.865   6.797 -11.891  1.00 92.75           O  
ATOM    919  N   THR A 124       3.447   5.691 -15.344  1.00 91.81           N  
ATOM    920  CA  THR A 124       4.367   4.973 -16.219  1.00 91.81           C  
ATOM    921  C   THR A 124       5.734   4.820 -15.562  1.00 91.81           C  
ATOM    922  CB  THR A 124       4.523   5.691 -17.578  1.00 91.81           C  
ATOM    923  O   THR A 124       6.242   5.762 -14.953  1.00 91.81           O  
ATOM    924  CG2 THR A 124       5.078   7.102 -17.391  1.00 91.81           C  
ATOM    925  OG1 THR A 124       5.418   4.945 -18.406  1.00 91.81           O  
ATOM    926  N   PRO A 125       6.227   3.572 -15.656  1.00 88.62           N  
ATOM    927  CA  PRO A 125       7.570   3.348 -15.117  1.00 88.62           C  
ATOM    928  C   PRO A 125       8.672   3.791 -16.078  1.00 88.62           C  
ATOM    929  CB  PRO A 125       7.613   1.832 -14.898  1.00 88.62           C  
ATOM    930  O   PRO A 125       9.852   3.781 -15.711  1.00 88.62           O  
ATOM    931  CG  PRO A 125       6.711   1.271 -15.945  1.00 88.62           C  
ATOM    932  CD  PRO A 125       5.586   2.238 -16.172  1.00 88.62           C  
ATOM    933  N   LEU A 126       8.320   4.309 -17.266  1.00 88.94           N  
ATOM    934  CA  LEU A 126       9.289   4.750 -18.266  1.00 88.94           C  
ATOM    935  C   LEU A 126       9.766   6.168 -17.969  1.00 88.94           C  
ATOM    936  CB  LEU A 126       8.672   4.691 -19.672  1.00 88.94           C  
ATOM    937  O   LEU A 126       8.984   7.012 -17.516  1.00 88.94           O  
ATOM    938  CG  LEU A 126       8.500   3.297 -20.266  1.00 88.94           C  
ATOM    939  CD1 LEU A 126       7.598   3.359 -21.500  1.00 88.94           C  
ATOM    940  CD2 LEU A 126       9.859   2.699 -20.625  1.00 88.94           C  
ATOM    941  N   ALA A 127      11.078   6.406 -18.234  1.00 88.38           N  
ATOM    942  CA  ALA A 127      11.617   7.754 -18.094  1.00 88.38           C  
ATOM    943  C   ALA A 127      10.914   8.734 -19.031  1.00 88.38           C  
ATOM    944  CB  ALA A 127      13.125   7.758 -18.359  1.00 88.38           C  
ATOM    945  O   ALA A 127      10.633   9.867 -18.656  1.00 88.38           O  
ATOM    946  N   THR A 128      10.664   8.234 -20.219  1.00 86.12           N  
ATOM    947  CA  THR A 128       9.883   8.977 -21.203  1.00 86.12           C  
ATOM    948  C   THR A 128       8.672   8.172 -21.656  1.00 86.12           C  
ATOM    949  CB  THR A 128      10.742   9.359 -22.422  1.00 86.12           C  
ATOM    950  O   THR A 128       8.828   7.074 -22.203  1.00 86.12           O  
ATOM    951  CG2 THR A 128       9.992  10.305 -23.344  1.00 86.12           C  
ATOM    952  OG1 THR A 128      11.938  10.008 -21.969  1.00 86.12           O  
ATOM    953  N   ALA A 129       7.465   8.711 -21.422  1.00 82.31           N  
ATOM    954  CA  ALA A 129       6.227   8.016 -21.766  1.00 82.31           C  
ATOM    955  C   ALA A 129       6.113   7.789 -23.266  1.00 82.31           C  
ATOM    956  CB  ALA A 129       5.020   8.797 -21.250  1.00 82.31           C  
ATOM    957  O   ALA A 129       6.562   8.625 -24.062  1.00 82.31           O  
ATOM    958  N   VAL A 130       5.668   6.711 -23.609  1.00 83.56           N  
ATOM    959  CA  VAL A 130       5.406   6.363 -25.000  1.00 83.56           C  
ATOM    960  C   VAL A 130       3.912   6.469 -25.281  1.00 83.56           C  
ATOM    961  CB  VAL A 130       5.914   4.941 -25.328  1.00 83.56           C  
ATOM    962  O   VAL A 130       3.086   6.059 -24.469  1.00 83.56           O  
ATOM    963  CG1 VAL A 130       5.500   4.539 -26.750  1.00 83.56           C  
ATOM    964  CG2 VAL A 130       7.434   4.867 -25.172  1.00 83.56           C  
ATOM    965  N   SER A 131       3.586   7.039 -26.375  1.00 82.94           N  
ATOM    966  CA  SER A 131       2.209   7.125 -26.844  1.00 82.94           C  
ATOM    967  C   SER A 131       1.303   7.762 -25.797  1.00 82.94           C  
ATOM    968  CB  SER A 131       1.681   5.738 -27.219  1.00 82.94           C  
ATOM    969  O   SER A 131       0.169   7.320 -25.594  1.00 82.94           O  
ATOM    970  OG  SER A 131       2.445   5.172 -28.266  1.00 82.94           O  
ATOM    971  N   SER A 132       1.822   8.609 -24.984  1.00 82.69           N  
ATOM    972  CA  SER A 132       1.077   9.383 -24.000  1.00 82.69           C  
ATOM    973  C   SER A 132       0.527   8.484 -22.891  1.00 82.69           C  
ATOM    974  CB  SER A 132      -0.070  10.141 -24.656  1.00 82.69           C  
ATOM    975  O   SER A 132      -0.491   8.805 -22.281  1.00 82.69           O  
ATOM    976  OG  SER A 132       0.428  11.086 -25.594  1.00 82.69           O  
ATOM    977  N   GLN A 133       1.129   7.316 -22.672  1.00 84.06           N  
ATOM    978  CA  GLN A 133       0.748   6.430 -21.578  1.00 84.06           C  
ATOM    979  C   GLN A 133       1.331   6.914 -20.250  1.00 84.06           C  
ATOM    980  CB  GLN A 133       1.203   5.000 -21.859  1.00 84.06           C  
ATOM    981  O   GLN A 133       2.328   6.367 -19.781  1.00 84.06           O  
ATOM    982  CG  GLN A 133       0.546   4.379 -23.094  1.00 84.06           C  
ATOM    983  CD  GLN A 133       0.890   2.910 -23.266  1.00 84.06           C  
ATOM    984  NE2 GLN A 133      -0.134   2.068 -23.359  1.00 84.06           N  
ATOM    985  OE1 GLN A 133       2.066   2.533 -23.297  1.00 84.06           O  
ATOM    986  N   ASN A 134       0.742   7.906 -19.688  1.00 88.38           N  
ATOM    987  CA  ASN A 134       1.238   8.531 -18.453  1.00 88.38           C  
ATOM    988  C   ASN A 134       0.821   7.742 -17.219  1.00 88.38           C  
ATOM    989  CB  ASN A 134       0.751   9.977 -18.359  1.00 88.38           C  
ATOM    990  O   ASN A 134       1.429   7.879 -16.156  1.00 88.38           O  
ATOM    991  CG  ASN A 134       1.295  10.852 -19.469  1.00 88.38           C  
ATOM    992  ND2 ASN A 134       0.411  11.594 -20.125  1.00 88.38           N  
ATOM    993  OD1 ASN A 134       2.500  10.867 -19.734  1.00 88.38           O  
ATOM    994  N   GLY A 135      -0.137   6.785 -17.391  1.00 91.81           N  
ATOM    995  CA  GLY A 135      -0.604   5.934 -16.312  1.00 91.81           C  
ATOM    996  C   GLY A 135      -1.609   4.891 -16.766  1.00 91.81           C  
ATOM    997  O   GLY A 135      -2.229   5.035 -17.828  1.00 91.81           O  
ATOM    998  N   LYS A 136      -1.715   3.855 -15.953  1.00 93.50           N  
ATOM    999  CA  LYS A 136      -2.654   2.779 -16.250  1.00 93.50           C  
ATOM   1000  C   LYS A 136      -3.328   2.266 -14.977  1.00 93.50           C  
ATOM   1001  CB  LYS A 136      -1.944   1.630 -16.969  1.00 93.50           C  
ATOM   1002  O   LYS A 136      -2.754   2.348 -13.891  1.00 93.50           O  
ATOM   1003  CG  LYS A 136      -1.429   1.989 -18.359  1.00 93.50           C  
ATOM   1004  CD  LYS A 136      -2.559   2.047 -19.375  1.00 93.50           C  
ATOM   1005  CE  LYS A 136      -2.029   2.254 -20.781  1.00 93.50           C  
ATOM   1006  NZ  LYS A 136      -3.137   2.412 -21.781  1.00 93.50           N  
ATOM   1007  N   PHE A 137      -4.516   1.729 -15.234  1.00 94.19           N  
ATOM   1008  CA  PHE A 137      -5.266   1.157 -14.125  1.00 94.19           C  
ATOM   1009  C   PHE A 137      -4.855  -0.291 -13.883  1.00 94.19           C  
ATOM   1010  CB  PHE A 137      -6.770   1.242 -14.391  1.00 94.19           C  
ATOM   1011  O   PHE A 137      -4.527  -1.013 -14.828  1.00 94.19           O  
ATOM   1012  CG  PHE A 137      -7.359   2.600 -14.109  1.00 94.19           C  
ATOM   1013  CD1 PHE A 137      -7.594   3.020 -12.812  1.00 94.19           C  
ATOM   1014  CD2 PHE A 137      -7.684   3.455 -15.156  1.00 94.19           C  
ATOM   1015  CE1 PHE A 137      -8.141   4.273 -12.555  1.00 94.19           C  
ATOM   1016  CE2 PHE A 137      -8.227   4.711 -14.906  1.00 94.19           C  
ATOM   1017  CZ  PHE A 137      -8.453   5.117 -13.602  1.00 94.19           C  
ATOM   1018  N   ALA A 138      -4.859  -0.589 -12.562  1.00 94.31           N  
ATOM   1019  CA  ALA A 138      -4.559  -1.948 -12.125  1.00 94.31           C  
ATOM   1020  C   ALA A 138      -5.520  -2.391 -11.023  1.00 94.31           C  
ATOM   1021  CB  ALA A 138      -3.115  -2.041 -11.633  1.00 94.31           C  
ATOM   1022  O   ALA A 138      -6.105  -1.558 -10.328  1.00 94.31           O  
ATOM   1023  N   PHE A 139      -5.664  -3.697 -11.070  1.00 96.31           N  
ATOM   1024  CA  PHE A 139      -6.383  -4.258  -9.938  1.00 96.31           C  
ATOM   1025  C   PHE A 139      -5.590  -4.074  -8.648  1.00 96.31           C  
ATOM   1026  CB  PHE A 139      -6.676  -5.746 -10.164  1.00 96.31           C  
ATOM   1027  O   PHE A 139      -4.359  -4.141  -8.656  1.00 96.31           O  
ATOM   1028  CG  PHE A 139      -7.281  -6.438  -8.969  1.00 96.31           C  
ATOM   1029  CD1 PHE A 139      -6.484  -7.148  -8.086  1.00 96.31           C  
ATOM   1030  CD2 PHE A 139      -8.648  -6.371  -8.734  1.00 96.31           C  
ATOM   1031  CE1 PHE A 139      -7.039  -7.789  -6.980  1.00 96.31           C  
ATOM   1032  CE2 PHE A 139      -9.211  -7.008  -7.633  1.00 96.31           C  
ATOM   1033  CZ  PHE A 139      -8.406  -7.719  -6.758  1.00 96.31           C  
ATOM   1034  N   ALA A 140      -6.387  -3.852  -7.480  1.00 95.31           N  
ATOM   1035  CA  ALA A 140      -5.711  -3.662  -6.199  1.00 95.31           C  
ATOM   1036  C   ALA A 140      -6.406  -4.453  -5.094  1.00 95.31           C  
ATOM   1037  CB  ALA A 140      -5.660  -2.180  -5.836  1.00 95.31           C  
ATOM   1038  O   ALA A 140      -7.633  -4.594  -5.098  1.00 95.31           O  
ATOM   1039  N   GLY A 141      -5.570  -5.031  -4.266  1.00 95.06           N  
ATOM   1040  CA  GLY A 141      -6.031  -5.715  -3.068  1.00 95.06           C  
ATOM   1041  C   GLY A 141      -5.164  -5.445  -1.854  1.00 95.06           C  
ATOM   1042  O   GLY A 141      -4.027  -4.984  -1.985  1.00 95.06           O  
ATOM   1043  N   GLN A 142      -5.945  -5.660  -0.685  1.00 94.31           N  
ATOM   1044  CA  GLN A 142      -5.172  -5.418   0.527  1.00 94.31           C  
ATOM   1045  C   GLN A 142      -5.703  -6.246   1.694  1.00 94.31           C  
ATOM   1046  CB  GLN A 142      -5.188  -3.932   0.888  1.00 94.31           C  
ATOM   1047  O   GLN A 142      -6.855  -6.676   1.682  1.00 94.31           O  
ATOM   1048  CG  GLN A 142      -6.516  -3.451   1.456  1.00 94.31           C  
ATOM   1049  CD  GLN A 142      -6.461  -2.014   1.940  1.00 94.31           C  
ATOM   1050  NE2 GLN A 142      -6.414  -1.833   3.256  1.00 94.31           N  
ATOM   1051  OE1 GLN A 142      -6.457  -1.075   1.139  1.00 94.31           O  
ATOM   1052  N   ALA A 143      -4.691  -6.582   2.582  1.00 95.38           N  
ATOM   1053  CA  ALA A 143      -4.996  -7.199   3.871  1.00 95.38           C  
ATOM   1054  C   ALA A 143      -4.418  -6.379   5.023  1.00 95.38           C  
ATOM   1055  CB  ALA A 143      -4.457  -8.625   3.918  1.00 95.38           C  
ATOM   1056  O   ALA A 143      -3.328  -5.812   4.902  1.00 95.38           O  
ATOM   1057  N   ARG A 144      -5.246  -6.375   6.234  1.00 93.94           N  
ATOM   1058  CA  ARG A 144      -4.848  -5.547   7.363  1.00 93.94           C  
ATOM   1059  C   ARG A 144      -5.086  -6.270   8.688  1.00 93.94           C  
ATOM   1060  CB  ARG A 144      -5.602  -4.219   7.352  1.00 93.94           C  
ATOM   1061  O   ARG A 144      -5.992  -7.098   8.789  1.00 93.94           O  
ATOM   1062  CG  ARG A 144      -5.328  -3.363   6.125  1.00 93.94           C  
ATOM   1063  CD  ARG A 144      -6.199  -2.115   6.098  1.00 93.94           C  
ATOM   1064  NE  ARG A 144      -5.855  -1.240   4.980  1.00 93.94           N  
ATOM   1065  NH1 ARG A 144      -6.668   0.684   5.969  1.00 93.94           N  
ATOM   1066  NH2 ARG A 144      -5.730   0.770   3.877  1.00 93.94           N  
ATOM   1067  CZ  ARG A 144      -6.086   0.069   4.945  1.00 93.94           C  
ATOM   1068  N   ALA A 145      -4.230  -5.953   9.539  1.00 95.94           N  
ATOM   1069  CA  ALA A 145      -4.402  -6.395  10.922  1.00 95.94           C  
ATOM   1070  C   ALA A 145      -3.764  -5.410  11.898  1.00 95.94           C  
ATOM   1071  CB  ALA A 145      -3.811  -7.789  11.117  1.00 95.94           C  
ATOM   1072  O   ALA A 145      -2.682  -4.879  11.633  1.00 95.94           O  
ATOM   1073  N   GLY A 146      -4.555  -5.180  12.992  1.00 95.19           N  
ATOM   1074  CA  GLY A 146      -4.023  -4.227  13.953  1.00 95.19           C  
ATOM   1075  C   GLY A 146      -4.883  -4.090  15.195  1.00 95.19           C  
ATOM   1076  O   GLY A 146      -5.699  -4.965  15.492  1.00 95.19           O  
ATOM   1077  N   VAL A 147      -4.512  -3.027  15.906  1.00 94.44           N  
ATOM   1078  CA  VAL A 147      -5.230  -2.787  17.156  1.00 94.44           C  
ATOM   1079  C   VAL A 147      -5.676  -1.329  17.219  1.00 94.44           C  
ATOM   1080  CB  VAL A 147      -4.359  -3.139  18.391  1.00 94.44           C  
ATOM   1081  O   VAL A 147      -4.988  -0.439  16.719  1.00 94.44           O  
ATOM   1082  CG1 VAL A 147      -4.031  -4.629  18.406  1.00 94.44           C  
ATOM   1083  CG2 VAL A 147      -3.082  -2.305  18.391  1.00 94.44           C  
ATOM   1084  N   SER A 148      -6.918  -1.062  17.766  1.00 93.56           N  
ATOM   1085  CA  SER A 148      -7.441   0.282  17.984  1.00 93.56           C  
ATOM   1086  C   SER A 148      -7.555   0.589  19.469  1.00 93.56           C  
ATOM   1087  CB  SER A 148      -8.805   0.445  17.312  1.00 93.56           C  
ATOM   1088  O   SER A 148      -7.918  -0.282  20.266  1.00 93.56           O  
ATOM   1089  OG  SER A 148      -8.711   0.244  15.922  1.00 93.56           O  
ATOM   1090  N   TYR A 149      -7.160   1.774  19.828  1.00 92.25           N  
ATOM   1091  CA  TYR A 149      -7.230   2.221  21.219  1.00 92.25           C  
ATOM   1092  C   TYR A 149      -8.219   3.369  21.375  1.00 92.25           C  
ATOM   1093  CB  TYR A 149      -5.848   2.654  21.719  1.00 92.25           C  
ATOM   1094  O   TYR A 149      -8.141   4.371  20.656  1.00 92.25           O  
ATOM   1095  CG  TYR A 149      -5.832   3.094  23.156  1.00 92.25           C  
ATOM   1096  CD1 TYR A 149      -5.719   4.441  23.500  1.00 92.25           C  
ATOM   1097  CD2 TYR A 149      -5.926   2.164  24.188  1.00 92.25           C  
ATOM   1098  CE1 TYR A 149      -5.703   4.852  24.828  1.00 92.25           C  
ATOM   1099  CE2 TYR A 149      -5.910   2.562  25.516  1.00 92.25           C  
ATOM   1100  OH  TYR A 149      -5.781   4.305  27.141  1.00 92.25           O  
ATOM   1101  CZ  TYR A 149      -5.797   3.904  25.828  1.00 92.25           C  
ATOM   1102  N   ASP A 150      -9.180   3.219  22.297  1.00 91.00           N  
ATOM   1103  CA  ASP A 150     -10.180   4.242  22.578  1.00 91.00           C  
ATOM   1104  C   ASP A 150      -9.602   5.352  23.453  1.00 91.00           C  
ATOM   1105  CB  ASP A 150     -11.406   3.625  23.250  1.00 91.00           C  
ATOM   1106  O   ASP A 150      -9.383   5.156  24.656  1.00 91.00           O  
ATOM   1107  CG  ASP A 150     -12.109   2.600  22.375  1.00 91.00           C  
ATOM   1108  OD1 ASP A 150     -12.062   2.719  21.141  1.00 91.00           O  
ATOM   1109  OD2 ASP A 150     -12.727   1.665  22.938  1.00 91.00           O  
ATOM   1110  N   VAL A 151      -9.219   6.480  22.891  1.00 89.44           N  
ATOM   1111  CA  VAL A 151      -8.703   7.625  23.625  1.00 89.44           C  
ATOM   1112  C   VAL A 151      -9.859   8.367  24.297  1.00 89.44           C  
ATOM   1113  CB  VAL A 151      -7.906   8.586  22.719  1.00 89.44           C  
ATOM   1114  O   VAL A 151      -9.836   8.609  25.516  1.00 89.44           O  
ATOM   1115  CG1 VAL A 151      -7.391   9.781  23.516  1.00 89.44           C  
ATOM   1116  CG2 VAL A 151      -6.746   7.848  22.047  1.00 89.44           C  
ATOM   1117  N   THR A 152     -10.859   8.711  23.531  1.00 88.25           N  
ATOM   1118  CA  THR A 152     -12.156   9.250  23.938  1.00 88.25           C  
ATOM   1119  C   THR A 152     -13.289   8.492  23.250  1.00 88.25           C  
ATOM   1120  CB  THR A 152     -12.258  10.750  23.594  1.00 88.25           C  
ATOM   1121  O   THR A 152     -13.055   7.695  22.344  1.00 88.25           O  
ATOM   1122  CG2 THR A 152     -11.102  11.531  24.219  1.00 88.25           C  
ATOM   1123  OG1 THR A 152     -12.234  10.922  22.172  1.00 88.25           O  
ATOM   1124  N   PRO A 153     -14.602   8.664  23.797  1.00 84.31           N  
ATOM   1125  CA  PRO A 153     -15.695   7.945  23.141  1.00 84.31           C  
ATOM   1126  C   PRO A 153     -15.805   8.258  21.656  1.00 84.31           C  
ATOM   1127  CB  PRO A 153     -16.938   8.430  23.891  1.00 84.31           C  
ATOM   1128  O   PRO A 153     -16.344   7.457  20.891  1.00 84.31           O  
ATOM   1129  CG  PRO A 153     -16.438   8.812  25.250  1.00 84.31           C  
ATOM   1130  CD  PRO A 153     -15.062   9.391  25.109  1.00 84.31           C  
ATOM   1131  N   GLU A 154     -15.164   9.289  21.094  1.00 86.56           N  
ATOM   1132  CA  GLU A 154     -15.320   9.727  19.703  1.00 86.56           C  
ATOM   1133  C   GLU A 154     -14.023   9.562  18.922  1.00 86.56           C  
ATOM   1134  CB  GLU A 154     -15.789  11.180  19.656  1.00 86.56           C  
ATOM   1135  O   GLU A 154     -14.039   9.539  17.688  1.00 86.56           O  
ATOM   1136  CG  GLU A 154     -17.188  11.398  20.203  1.00 86.56           C  
ATOM   1137  CD  GLU A 154     -17.234  11.500  21.719  1.00 86.56           C  
ATOM   1138  OE1 GLU A 154     -18.344  11.523  22.297  1.00 86.56           O  
ATOM   1139  OE2 GLU A 154     -16.156  11.555  22.344  1.00 86.56           O  
ATOM   1140  N   VAL A 155     -12.883   9.422  19.672  1.00 87.81           N  
ATOM   1141  CA  VAL A 155     -11.586   9.383  19.000  1.00 87.81           C  
ATOM   1142  C   VAL A 155     -10.875   8.070  19.328  1.00 87.81           C  
ATOM   1143  CB  VAL A 155     -10.703  10.586  19.406  1.00 87.81           C  
ATOM   1144  O   VAL A 155     -10.750   7.703  20.500  1.00 87.81           O  
ATOM   1145  CG1 VAL A 155      -9.320  10.477  18.766  1.00 87.81           C  
ATOM   1146  CG2 VAL A 155     -11.375  11.898  19.000  1.00 87.81           C  
ATOM   1147  N   LYS A 156     -10.422   7.461  18.234  1.00 91.56           N  
ATOM   1148  CA  LYS A 156      -9.656   6.227  18.375  1.00 91.56           C  
ATOM   1149  C   LYS A 156      -8.312   6.328  17.656  1.00 91.56           C  
ATOM   1150  CB  LYS A 156     -10.453   5.039  17.828  1.00 91.56           C  
ATOM   1151  O   LYS A 156      -8.227   6.891  16.562  1.00 91.56           O  
ATOM   1152  CG  LYS A 156     -11.758   4.777  18.578  1.00 91.56           C  
ATOM   1153  CD  LYS A 156     -12.500   3.582  17.984  1.00 91.56           C  
ATOM   1154  CE  LYS A 156     -13.789   3.303  18.750  1.00 91.56           C  
ATOM   1155  NZ  LYS A 156     -14.469   2.070  18.250  1.00 91.56           N  
ATOM   1156  N   LEU A 157      -7.344   5.797  18.344  1.00 91.88           N  
ATOM   1157  CA  LEU A 157      -6.051   5.617  17.688  1.00 91.88           C  
ATOM   1158  C   LEU A 157      -5.855   4.168  17.266  1.00 91.88           C  
ATOM   1159  CB  LEU A 157      -4.918   6.047  18.625  1.00 91.88           C  
ATOM   1160  O   LEU A 157      -6.328   3.248  17.938  1.00 91.88           O  
ATOM   1161  CG  LEU A 157      -4.930   7.508  19.078  1.00 91.88           C  
ATOM   1162  CD1 LEU A 157      -3.799   7.766  20.062  1.00 91.88           C  
ATOM   1163  CD2 LEU A 157      -4.824   8.445  17.875  1.00 91.88           C  
ATOM   1164  N   TYR A 158      -5.203   4.051  16.094  1.00 91.94           N  
ATOM   1165  CA  TYR A 158      -4.965   2.670  15.680  1.00 91.94           C  
ATOM   1166  C   TYR A 158      -3.557   2.498  15.125  1.00 91.94           C  
ATOM   1167  CB  TYR A 158      -5.992   2.236  14.633  1.00 91.94           C  
ATOM   1168  O   TYR A 158      -2.928   3.469  14.695  1.00 91.94           O  
ATOM   1169  CG  TYR A 158      -5.816   2.908  13.289  1.00 91.94           C  
ATOM   1170  CD1 TYR A 158      -6.406   4.145  13.023  1.00 91.94           C  
ATOM   1171  CD2 TYR A 158      -5.062   2.311  12.289  1.00 91.94           C  
ATOM   1172  CE1 TYR A 158      -6.246   4.766  11.789  1.00 91.94           C  
ATOM   1173  CE2 TYR A 158      -4.895   2.924  11.055  1.00 91.94           C  
ATOM   1174  OH  TYR A 158      -5.328   4.762   9.586  1.00 91.94           O  
ATOM   1175  CZ  TYR A 158      -5.488   4.148  10.812  1.00 91.94           C  
ATOM   1176  N   ALA A 159      -3.146   1.290  15.281  1.00 91.94           N  
ATOM   1177  CA  ALA A 159      -1.869   0.853  14.727  1.00 91.94           C  
ATOM   1178  C   ALA A 159      -1.961  -0.578  14.203  1.00 91.94           C  
ATOM   1179  CB  ALA A 159      -0.764   0.964  15.773  1.00 91.94           C  
ATOM   1180  O   ALA A 159      -2.637  -1.421  14.797  1.00 91.94           O  
ATOM   1181  N   GLY A 160      -1.319  -0.771  12.984  1.00 91.50           N  
ATOM   1182  CA  GLY A 160      -1.395  -2.115  12.438  1.00 91.50           C  
ATOM   1183  C   GLY A 160      -0.475  -2.328  11.250  1.00 91.50           C  
ATOM   1184  O   GLY A 160       0.316  -1.448  10.906  1.00 91.50           O  
ATOM   1185  N   ALA A 161      -0.546  -3.598  10.883  1.00 90.69           N  
ATOM   1186  CA  ALA A 161       0.205  -4.004   9.695  1.00 90.69           C  
ATOM   1187  C   ALA A 161      -0.700  -4.066   8.469  1.00 90.69           C  
ATOM   1188  CB  ALA A 161       0.876  -5.355   9.930  1.00 90.69           C  
ATOM   1189  O   ALA A 161      -1.896  -4.340   8.586  1.00 90.69           O  
ATOM   1190  N   ARG A 162      -0.039  -3.799   7.305  1.00 88.12           N  
ATOM   1191  CA  ARG A 162      -0.787  -3.777   6.051  1.00 88.12           C  
ATOM   1192  C   ARG A 162       0.025  -4.398   4.918  1.00 88.12           C  
ATOM   1193  CB  ARG A 162      -1.188  -2.346   5.688  1.00 88.12           C  
ATOM   1194  O   ARG A 162       1.221  -4.129   4.785  1.00 88.12           O  
ATOM   1195  CG  ARG A 162      -1.863  -2.221   4.328  1.00 88.12           C  
ATOM   1196  CD  ARG A 162      -2.178  -0.771   3.988  1.00 88.12           C  
ATOM   1197  NE  ARG A 162      -2.828  -0.654   2.686  1.00 88.12           N  
ATOM   1198  NH1 ARG A 162      -3.949   1.302   3.191  1.00 88.12           N  
ATOM   1199  NH2 ARG A 162      -4.191   0.337   1.127  1.00 88.12           N  
ATOM   1200  CZ  ARG A 162      -3.656   0.328   2.338  1.00 88.12           C  
ATOM   1201  N   TYR A 163      -0.727  -5.207   4.188  1.00 89.69           N  
ATOM   1202  CA  TYR A 163      -0.219  -5.648   2.895  1.00 89.69           C  
ATOM   1203  C   TYR A 163      -1.082  -5.113   1.758  1.00 89.69           C  
ATOM   1204  CB  TYR A 163      -0.165  -7.180   2.830  1.00 89.69           C  
ATOM   1205  O   TYR A 163      -2.307  -5.262   1.776  1.00 89.69           O  
ATOM   1206  CG  TYR A 163       0.244  -7.719   1.480  1.00 89.69           C  
ATOM   1207  CD1 TYR A 163      -0.707  -8.195   0.583  1.00 89.69           C  
ATOM   1208  CD2 TYR A 163       1.582  -7.746   1.102  1.00 89.69           C  
ATOM   1209  CE1 TYR A 163      -0.334  -8.695  -0.661  1.00 89.69           C  
ATOM   1210  CE2 TYR A 163       1.966  -8.242  -0.140  1.00 89.69           C  
ATOM   1211  OH  TYR A 163       1.377  -9.203  -2.244  1.00 89.69           O  
ATOM   1212  CZ  TYR A 163       1.003  -8.711  -1.014  1.00 89.69           C  
ATOM   1213  N   PHE A 164      -0.396  -4.523   0.777  1.00 90.25           N  
ATOM   1214  CA  PHE A 164      -1.056  -3.979  -0.404  1.00 90.25           C  
ATOM   1215  C   PHE A 164      -0.418  -4.520  -1.678  1.00 90.25           C  
ATOM   1216  CB  PHE A 164      -0.997  -2.447  -0.396  1.00 90.25           C  
ATOM   1217  O   PHE A 164       0.808  -4.590  -1.782  1.00 90.25           O  
ATOM   1218  CG  PHE A 164      -1.586  -1.811  -1.625  1.00 90.25           C  
ATOM   1219  CD1 PHE A 164      -0.794  -1.553  -2.738  1.00 90.25           C  
ATOM   1220  CD2 PHE A 164      -2.932  -1.471  -1.669  1.00 90.25           C  
ATOM   1221  CE1 PHE A 164      -1.337  -0.963  -3.877  1.00 90.25           C  
ATOM   1222  CE2 PHE A 164      -3.480  -0.882  -2.805  1.00 90.25           C  
ATOM   1223  CZ  PHE A 164      -2.682  -0.628  -3.906  1.00 90.25           C  
ATOM   1224  N   GLY A 165      -1.296  -4.848  -2.637  1.00 90.00           N  
ATOM   1225  CA  GLY A 165      -0.807  -5.301  -3.928  1.00 90.00           C  
ATOM   1226  C   GLY A 165      -1.676  -4.852  -5.086  1.00 90.00           C  
ATOM   1227  O   GLY A 165      -2.893  -4.715  -4.941  1.00 90.00           O  
ATOM   1228  N   SER A 166      -0.929  -4.637  -6.230  1.00 91.38           N  
ATOM   1229  CA  SER A 166      -1.629  -4.328  -7.473  1.00 91.38           C  
ATOM   1230  C   SER A 166      -1.015  -5.074  -8.656  1.00 91.38           C  
ATOM   1231  CB  SER A 166      -1.605  -2.824  -7.742  1.00 91.38           C  
ATOM   1232  O   SER A 166       0.186  -5.352  -8.664  1.00 91.38           O  
ATOM   1233  OG  SER A 166      -0.325  -2.414  -8.188  1.00 91.38           O  
ATOM   1234  N   TYR A 167      -1.938  -5.492  -9.617  1.00 91.19           N  
ATOM   1235  CA  TYR A 167      -1.459  -6.203 -10.797  1.00 91.19           C  
ATOM   1236  C   TYR A 167      -2.316  -5.879 -12.016  1.00 91.19           C  
ATOM   1237  CB  TYR A 167      -1.453  -7.715 -10.547  1.00 91.19           C  
ATOM   1238  O   TYR A 167      -3.482  -5.500 -11.875  1.00 91.19           O  
ATOM   1239  CG  TYR A 167      -2.824  -8.344 -10.602  1.00 91.19           C  
ATOM   1240  CD1 TYR A 167      -3.590  -8.484  -9.445  1.00 91.19           C  
ATOM   1241  CD2 TYR A 167      -3.357  -8.797 -11.805  1.00 91.19           C  
ATOM   1242  CE1 TYR A 167      -4.852  -9.070  -9.484  1.00 91.19           C  
ATOM   1243  CE2 TYR A 167      -4.621  -9.375 -11.859  1.00 91.19           C  
ATOM   1244  OH  TYR A 167      -6.609 -10.086 -10.742  1.00 91.19           O  
ATOM   1245  CZ  TYR A 167      -5.359  -9.508 -10.695  1.00 91.19           C  
ATOM   1246  N   GLY A 168      -1.645  -5.910 -13.188  1.00 87.56           N  
ATOM   1247  CA  GLY A 168      -2.422  -5.750 -14.406  1.00 87.56           C  
ATOM   1248  C   GLY A 168      -2.117  -4.461 -15.141  1.00 87.56           C  
ATOM   1249  O   GLY A 168      -2.666  -4.211 -16.219  1.00 87.56           O  
ATOM   1250  N   ALA A 169      -1.191  -3.631 -14.625  1.00 89.69           N  
ATOM   1251  CA  ALA A 169      -0.749  -2.434 -15.336  1.00 89.69           C  
ATOM   1252  C   ALA A 169       0.335  -2.770 -16.359  1.00 89.69           C  
ATOM   1253  CB  ALA A 169      -0.240  -1.386 -14.344  1.00 89.69           C  
ATOM   1254  O   ALA A 169       1.420  -3.227 -15.984  1.00 89.69           O  
ATOM   1255  N   ASN A 170      -0.043  -2.508 -17.625  1.00 90.56           N  
ATOM   1256  CA  ASN A 170       0.882  -2.805 -18.719  1.00 90.56           C  
ATOM   1257  C   ASN A 170       1.165  -1.567 -19.562  1.00 90.56           C  
ATOM   1258  CB  ASN A 170       0.335  -3.934 -19.594  1.00 90.56           C  
ATOM   1259  O   ASN A 170       0.242  -0.850 -19.953  1.00 90.56           O  
ATOM   1260  CG  ASN A 170      -0.157  -5.117 -18.781  1.00 90.56           C  
ATOM   1261  ND2 ASN A 170      -1.465  -5.184 -18.562  1.00 90.56           N  
ATOM   1262  OD1 ASN A 170       0.632  -5.961 -18.344  1.00 90.56           O  
ATOM   1263  N   PHE A 171       2.510  -1.347 -19.812  1.00 88.81           N  
ATOM   1264  CA  PHE A 171       2.936  -0.185 -20.594  1.00 88.81           C  
ATOM   1265  C   PHE A 171       3.721  -0.613 -21.828  1.00 88.81           C  
ATOM   1266  CB  PHE A 171       3.785   0.753 -19.719  1.00 88.81           C  
ATOM   1267  O   PHE A 171       4.523  -1.546 -21.766  1.00 88.81           O  
ATOM   1268  CG  PHE A 171       3.057   1.306 -18.531  1.00 88.81           C  
ATOM   1269  CD1 PHE A 171       2.436   2.547 -18.594  1.00 88.81           C  
ATOM   1270  CD2 PHE A 171       2.992   0.583 -17.344  1.00 88.81           C  
ATOM   1271  CE1 PHE A 171       1.759   3.061 -17.484  1.00 88.81           C  
ATOM   1272  CE2 PHE A 171       2.318   1.090 -16.234  1.00 88.81           C  
ATOM   1273  CZ  PHE A 171       1.703   2.330 -16.312  1.00 88.81           C  
ATOM   1274  N   ASP A 172       3.447   0.092 -22.875  1.00 86.62           N  
ATOM   1275  CA  ASP A 172       4.219  -0.170 -24.078  1.00 86.62           C  
ATOM   1276  C   ASP A 172       5.633   0.401 -23.969  1.00 86.62           C  
ATOM   1277  CB  ASP A 172       3.514   0.416 -25.312  1.00 86.62           C  
ATOM   1278  O   ASP A 172       5.824   1.495 -23.438  1.00 86.62           O  
ATOM   1279  CG  ASP A 172       2.205  -0.283 -25.625  1.00 86.62           C  
ATOM   1280  OD1 ASP A 172       2.109  -1.516 -25.438  1.00 86.62           O  
ATOM   1281  OD2 ASP A 172       1.260   0.405 -26.062  1.00 86.62           O  
ATOM   1282  N   LYS A 173       6.688  -0.344 -24.516  1.00 78.00           N  
ATOM   1283  CA  LYS A 173       8.086   0.076 -24.500  1.00 78.00           C  
ATOM   1284  C   LYS A 173       8.406   1.000 -25.672  1.00 78.00           C  
ATOM   1285  CB  LYS A 173       9.016  -1.141 -24.516  1.00 78.00           C  
ATOM   1286  O   LYS A 173       9.297   1.851 -25.562  1.00 78.00           O  
ATOM   1287  CG  LYS A 173       9.016  -1.946 -23.234  1.00 78.00           C  
ATOM   1288  CD  LYS A 173       9.984  -3.115 -23.297  1.00 78.00           C  
ATOM   1289  CE  LYS A 173       9.820  -4.051 -22.109  1.00 78.00           C  
ATOM   1290  NZ  LYS A 173      10.516  -5.355 -22.328  1.00 78.00           N  
ATOM   1291  N   THR A 174       7.707   0.818 -26.781  1.00 75.31           N  
ATOM   1292  CA  THR A 174       7.938   1.573 -28.000  1.00 75.31           C  
ATOM   1293  C   THR A 174       6.617   1.929 -28.672  1.00 75.31           C  
ATOM   1294  CB  THR A 174       8.820   0.785 -28.984  1.00 75.31           C  
ATOM   1295  O   THR A 174       5.562   1.412 -28.297  1.00 75.31           O  
ATOM   1296  CG2 THR A 174      10.141   0.374 -28.344  1.00 75.31           C  
ATOM   1297  OG1 THR A 174       8.125  -0.392 -29.406  1.00 75.31           O  
ATOM   1298  N   ASP A 175       6.652   2.965 -29.672  1.00 67.44           N  
ATOM   1299  CA  ASP A 175       5.543   3.494 -30.453  1.00 67.44           C  
ATOM   1300  C   ASP A 175       5.121   2.508 -31.547  1.00 67.44           C  
ATOM   1301  CB  ASP A 175       5.926   4.836 -31.094  1.00 67.44           C  
ATOM   1302  O   ASP A 175       4.035   2.629 -32.125  1.00 67.44           O  
ATOM   1303  CG  ASP A 175       5.898   5.984 -30.094  1.00 67.44           C  
ATOM   1304  OD1 ASP A 175       5.199   5.883 -29.062  1.00 67.44           O  
ATOM   1305  OD2 ASP A 175       6.578   7.004 -30.344  1.00 67.44           O  
ATOM   1306  N   LYS A 176       5.906   1.341 -31.625  1.00 66.50           N  
ATOM   1307  CA  LYS A 176       5.590   0.328 -32.625  1.00 66.50           C  
ATOM   1308  C   LYS A 176       4.801  -0.826 -32.031  1.00 66.50           C  
ATOM   1309  CB  LYS A 176       6.871  -0.200 -33.281  1.00 66.50           C  
ATOM   1310  O   LYS A 176       5.082  -1.252 -30.891  1.00 66.50           O  
ATOM   1311  CG  LYS A 176       7.613   0.833 -34.125  1.00 66.50           C  
ATOM   1312  CD  LYS A 176       8.648   0.180 -35.031  1.00 66.50           C  
ATOM   1313  CE  LYS A 176       9.227   1.175 -36.031  1.00 66.50           C  
ATOM   1314  NZ  LYS A 176      10.484   1.794 -35.531  1.00 66.50           N  
ATOM   1315  N   ASP A 177       3.486  -0.842 -32.219  1.00 54.31           N  
ATOM   1316  CA  ASP A 177       2.471  -1.800 -31.797  1.00 54.31           C  
ATOM   1317  C   ASP A 177       3.057  -3.203 -31.672  1.00 54.31           C  
ATOM   1318  CB  ASP A 177       1.294  -1.806 -32.781  1.00 54.31           C  
ATOM   1319  O   ASP A 177       3.676  -3.709 -32.625  1.00 54.31           O  
ATOM   1320  CG  ASP A 177       0.397  -0.588 -32.625  1.00 54.31           C  
ATOM   1321  OD1 ASP A 177       0.287  -0.040 -31.516  1.00 54.31           O  
ATOM   1322  OD2 ASP A 177      -0.207  -0.176 -33.656  1.00 54.31           O  
ATOM   1323  N   GLY A 178       3.555  -3.582 -30.375  1.00 54.78           N  
ATOM   1324  CA  GLY A 178       3.596  -5.012 -30.125  1.00 54.78           C  
ATOM   1325  C   GLY A 178       5.004  -5.551 -29.953  1.00 54.78           C  
ATOM   1326  O   GLY A 178       5.203  -6.762 -29.844  1.00 54.78           O  
ATOM   1327  N   LYS A 179       6.047  -4.730 -29.625  1.00 52.59           N  
ATOM   1328  CA  LYS A 179       7.254  -5.484 -29.297  1.00 52.59           C  
ATOM   1329  C   LYS A 179       7.785  -5.102 -27.906  1.00 52.59           C  
ATOM   1330  CB  LYS A 179       8.336  -5.258 -30.344  1.00 52.59           C  
ATOM   1331  O   LYS A 179       8.125  -3.941 -27.672  1.00 52.59           O  
ATOM   1332  CG  LYS A 179       7.980  -5.801 -31.719  1.00 52.59           C  
ATOM   1333  CD  LYS A 179       9.211  -6.332 -32.438  1.00 52.59           C  
ATOM   1334  CE  LYS A 179       8.867  -6.809 -33.844  1.00 52.59           C  
ATOM   1335  NZ  LYS A 179      10.070  -7.297 -34.594  1.00 52.59           N  
ATOM   1336  N   GLY A 180       7.000  -5.547 -26.875  1.00 62.97           N  
ATOM   1337  CA  GLY A 180       7.523  -5.676 -25.531  1.00 62.97           C  
ATOM   1338  C   GLY A 180       6.816  -4.785 -24.531  1.00 62.97           C  
ATOM   1339  O   GLY A 180       6.457  -3.650 -24.844  1.00 62.97           O  
ATOM   1340  N   LYS A 181       6.066  -5.363 -23.484  1.00 80.88           N  
ATOM   1341  CA  LYS A 181       5.273  -4.695 -22.453  1.00 80.88           C  
ATOM   1342  C   LYS A 181       6.020  -4.664 -21.125  1.00 80.88           C  
ATOM   1343  CB  LYS A 181       3.920  -5.387 -22.281  1.00 80.88           C  
ATOM   1344  O   LYS A 181       6.871  -5.516 -20.875  1.00 80.88           O  
ATOM   1345  CG  LYS A 181       3.041  -5.344 -23.531  1.00 80.88           C  
ATOM   1346  CD  LYS A 181       1.688  -5.996 -23.281  1.00 80.88           C  
ATOM   1347  CE  LYS A 181       0.810  -5.957 -24.516  1.00 80.88           C  
ATOM   1348  NZ  LYS A 181      -0.533  -6.562 -24.266  1.00 80.88           N  
ATOM   1349  N   LEU A 182       5.918  -3.361 -20.594  1.00 82.06           N  
ATOM   1350  CA  LEU A 182       6.324  -3.295 -19.188  1.00 82.06           C  
ATOM   1351  C   LEU A 182       5.145  -3.590 -18.266  1.00 82.06           C  
ATOM   1352  CB  LEU A 182       6.910  -1.918 -18.859  1.00 82.06           C  
ATOM   1353  O   LEU A 182       4.109  -2.928 -18.344  1.00 82.06           O  
ATOM   1354  CG  LEU A 182       8.203  -1.547 -19.578  1.00 82.06           C  
ATOM   1355  CD1 LEU A 182       8.375  -0.031 -19.625  1.00 82.06           C  
ATOM   1356  CD2 LEU A 182       9.398  -2.207 -18.906  1.00 82.06           C  
ATOM   1357  N   LYS A 183       5.324  -4.684 -17.469  1.00 87.62           N  
ATOM   1358  CA  LYS A 183       4.312  -5.047 -16.484  1.00 87.62           C  
ATOM   1359  C   LYS A 183       4.727  -4.602 -15.086  1.00 87.62           C  
ATOM   1360  CB  LYS A 183       4.062  -6.555 -16.500  1.00 87.62           C  
ATOM   1361  O   LYS A 183       5.844  -4.879 -14.648  1.00 87.62           O  
ATOM   1362  CG  LYS A 183       3.514  -7.074 -17.828  1.00 87.62           C  
ATOM   1363  CD  LYS A 183       3.266  -8.578 -17.781  1.00 87.62           C  
ATOM   1364  CE  LYS A 183       2.777  -9.109 -19.109  1.00 87.62           C  
ATOM   1365  NZ  LYS A 183       2.531 -10.586 -19.062  1.00 87.62           N  
ATOM   1366  N   VAL A 184       3.803  -3.846 -14.516  1.00 86.38           N  
ATOM   1367  CA  VAL A 184       4.113  -3.324 -13.188  1.00 86.38           C  
ATOM   1368  C   VAL A 184       3.342  -4.105 -12.133  1.00 86.38           C  
ATOM   1369  CB  VAL A 184       3.791  -1.817 -13.078  1.00 86.38           C  
ATOM   1370  O   VAL A 184       2.117  -4.230 -12.211  1.00 86.38           O  
ATOM   1371  CG1 VAL A 184       4.062  -1.307 -11.664  1.00 86.38           C  
ATOM   1372  CG2 VAL A 184       4.602  -1.023 -14.102  1.00 86.38           C  
ATOM   1373  N   LEU A 185       4.062  -4.781 -11.266  1.00 86.62           N  
ATOM   1374  CA  LEU A 185       3.553  -5.355 -10.023  1.00 86.62           C  
ATOM   1375  C   LEU A 185       3.996  -4.531  -8.820  1.00 86.62           C  
ATOM   1376  CB  LEU A 185       4.027  -6.805  -9.867  1.00 86.62           C  
ATOM   1377  O   LEU A 185       5.195  -4.379  -8.578  1.00 86.62           O  
ATOM   1378  CG  LEU A 185       3.529  -7.555  -8.633  1.00 86.62           C  
ATOM   1379  CD1 LEU A 185       2.049  -7.887  -8.781  1.00 86.62           C  
ATOM   1380  CD2 LEU A 185       4.348  -8.820  -8.406  1.00 86.62           C  
ATOM   1381  N   TYR A 186       2.943  -3.977  -8.164  1.00 85.31           N  
ATOM   1382  CA  TYR A 186       3.221  -3.133  -7.004  1.00 85.31           C  
ATOM   1383  C   TYR A 186       2.721  -3.789  -5.723  1.00 85.31           C  
ATOM   1384  CB  TYR A 186       2.570  -1.757  -7.176  1.00 85.31           C  
ATOM   1385  O   TYR A 186       1.537  -4.109  -5.602  1.00 85.31           O  
ATOM   1386  CG  TYR A 186       2.697  -0.872  -5.957  1.00 85.31           C  
ATOM   1387  CD1 TYR A 186       1.579  -0.258  -5.398  1.00 85.31           C  
ATOM   1388  CD2 TYR A 186       3.936  -0.648  -5.367  1.00 85.31           C  
ATOM   1389  CE1 TYR A 186       1.691   0.559  -4.277  1.00 85.31           C  
ATOM   1390  CE2 TYR A 186       4.059   0.167  -4.246  1.00 85.31           C  
ATOM   1391  OH  TYR A 186       3.051   1.573  -2.602  1.00 85.31           O  
ATOM   1392  CZ  TYR A 186       2.934   0.765  -3.711  1.00 85.31           C  
ATOM   1393  N   SER A 187       3.643  -4.066  -4.816  1.00 83.12           N  
ATOM   1394  CA  SER A 187       3.295  -4.641  -3.521  1.00 83.12           C  
ATOM   1395  C   SER A 187       4.102  -4.000  -2.396  1.00 83.12           C  
ATOM   1396  CB  SER A 187       3.523  -6.152  -3.529  1.00 83.12           C  
ATOM   1397  O   SER A 187       5.289  -3.719  -2.562  1.00 83.12           O  
ATOM   1398  OG  SER A 187       3.227  -6.711  -2.260  1.00 83.12           O  
ATOM   1399  N   THR A 188       3.336  -3.812  -1.232  1.00 79.44           N  
ATOM   1400  CA  THR A 188       4.023  -3.211  -0.097  1.00 79.44           C  
ATOM   1401  C   THR A 188       3.516  -3.799   1.217  1.00 79.44           C  
ATOM   1402  CB  THR A 188       3.842  -1.681  -0.081  1.00 79.44           C  
ATOM   1403  O   THR A 188       2.365  -4.230   1.307  1.00 79.44           O  
ATOM   1404  CG2 THR A 188       2.373  -1.303   0.067  1.00 79.44           C  
ATOM   1405  OG1 THR A 188       4.578  -1.130   1.017  1.00 79.44           O  
ATOM   1406  N   VAL A 189       4.438  -3.916   2.186  1.00 79.94           N  
ATOM   1407  CA  VAL A 189       4.105  -4.191   3.578  1.00 79.94           C  
ATOM   1408  C   VAL A 189       4.516  -3.010   4.453  1.00 79.94           C  
ATOM   1409  CB  VAL A 189       4.789  -5.488   4.078  1.00 79.94           C  
ATOM   1410  O   VAL A 189       5.605  -2.459   4.293  1.00 79.94           O  
ATOM   1411  CG1 VAL A 189       4.477  -5.723   5.555  1.00 79.94           C  
ATOM   1412  CG2 VAL A 189       4.344  -6.684   3.238  1.00 79.94           C  
ATOM   1413  N   GLY A 190       3.506  -2.643   5.270  1.00 77.25           N  
ATOM   1414  CA  GLY A 190       3.844  -1.493   6.094  1.00 77.25           C  
ATOM   1415  C   GLY A 190       3.037  -1.419   7.375  1.00 77.25           C  
ATOM   1416  O   GLY A 190       2.338  -2.369   7.730  1.00 77.25           O  
ATOM   1417  N   ALA A 191       3.426  -0.461   8.133  1.00 81.25           N  
ATOM   1418  CA  ALA A 191       2.682  -0.149   9.352  1.00 81.25           C  
ATOM   1419  C   ALA A 191       1.790   1.073   9.148  1.00 81.25           C  
ATOM   1420  CB  ALA A 191       3.643   0.083  10.516  1.00 81.25           C  
ATOM   1421  O   ALA A 191       2.092   1.943   8.328  1.00 81.25           O  
ATOM   1422  N   GLU A 192       0.606   1.027   9.844  1.00 78.31           N  
ATOM   1423  CA  GLU A 192      -0.308   2.162   9.758  1.00 78.31           C  
ATOM   1424  C   GLU A 192      -0.744   2.629  11.141  1.00 78.31           C  
ATOM   1425  CB  GLU A 192      -1.534   1.800   8.914  1.00 78.31           C  
ATOM   1426  O   GLU A 192      -0.785   1.837  12.086  1.00 78.31           O  
ATOM   1427  CG  GLU A 192      -2.410   0.721   9.531  1.00 78.31           C  
ATOM   1428  CD  GLU A 192      -3.592   0.332   8.656  1.00 78.31           C  
ATOM   1429  OE1 GLU A 192      -4.289  -0.657   8.984  1.00 78.31           O  
ATOM   1430  OE2 GLU A 192      -3.824   1.021   7.641  1.00 78.31           O  
ATOM   1431  N   ALA A 193      -0.790   3.881  11.188  1.00 81.00           N  
ATOM   1432  CA  ALA A 193      -1.334   4.504  12.398  1.00 81.00           C  
ATOM   1433  C   ALA A 193      -2.199   5.711  12.047  1.00 81.00           C  
ATOM   1434  CB  ALA A 193      -0.206   4.914  13.336  1.00 81.00           C  
ATOM   1435  O   ALA A 193      -1.961   6.383  11.039  1.00 81.00           O  
ATOM   1436  N   GLY A 194      -3.250   5.859  12.812  1.00 85.19           N  
ATOM   1437  CA  GLY A 194      -4.117   6.992  12.523  1.00 85.19           C  
ATOM   1438  C   GLY A 194      -5.215   7.180  13.555  1.00 85.19           C  
ATOM   1439  O   GLY A 194      -5.141   6.625  14.656  1.00 85.19           O  
ATOM   1440  N   VAL A 195      -6.000   8.203  13.289  1.00 78.94           N  
ATOM   1441  CA  VAL A 195      -7.113   8.547  14.172  1.00 78.94           C  
ATOM   1442  C   VAL A 195      -8.438   8.336  13.438  1.00 78.94           C  
ATOM   1443  CB  VAL A 195      -7.008  10.000  14.672  1.00 78.94           C  
ATOM   1444  O   VAL A 195      -8.531   8.562  12.227  1.00 78.94           O  
ATOM   1445  CG1 VAL A 195      -8.133  10.312  15.664  1.00 78.94           C  
ATOM   1446  CG2 VAL A 195      -5.645  10.242  15.320  1.00 78.94           C  
TER    1447      VAL A 195                                                      
ENDMDL                                                                          
END                                                                             
