# Supplementary material for: Assessing Wolbachia circulation in wild populations of phlebotomine sand flies from Spain and Morocco: implications for control of leishmaniasis
Source: Parasit Vectors. 2025 Apr 26;18:155. doi: 10.1186/s13071-025-06771-6 (PMC12032678; doi:10.1186/s13071-025-06771-6)
Supplement: Supplementary file 2 — Additional File 2: Dataset S2. [file 13071_2025_6771_MOESM2_ESM.zip › Phlebotomuspapatasi_6ff74/Phlebotomuspapatasi_6ff74_unrelaxed_rank_003_alphafold2_ptm_model_4_seed_000.pdb]

MODEL     1                                                                     
ATOM      1  N   SER A   1     -16.297  -8.172  32.625  1.00 48.94           N  
ATOM      2  CA  SER A   1     -16.406  -7.246  31.500  1.00 48.94           C  
ATOM      3  C   SER A   1     -16.094  -7.941  30.188  1.00 48.94           C  
ATOM      4  CB  SER A   1     -15.484  -6.047  31.703  1.00 48.94           C  
ATOM      5  O   SER A   1     -15.078  -8.625  30.062  1.00 48.94           O  
ATOM      6  OG  SER A   1     -14.766  -5.773  30.500  1.00 48.94           O  
ATOM      7  N   ASP A   2     -16.906  -8.797  29.594  1.00 52.72           N  
ATOM      8  CA  ASP A   2     -16.766  -9.664  28.438  1.00 52.72           C  
ATOM      9  C   ASP A   2     -16.078  -8.938  27.281  1.00 52.72           C  
ATOM     10  CB  ASP A   2     -18.141 -10.180  27.984  1.00 52.72           C  
ATOM     11  O   ASP A   2     -16.500  -7.848  26.891  1.00 52.72           O  
ATOM     12  CG  ASP A   2     -18.641 -11.352  28.812  1.00 52.72           C  
ATOM     13  OD1 ASP A   2     -17.828 -11.961  29.547  1.00 52.72           O  
ATOM     14  OD2 ASP A   2     -19.844 -11.664  28.719  1.00 52.72           O  
ATOM     15  N   GLU A   3     -14.844  -8.562  27.312  1.00 60.69           N  
ATOM     16  CA  GLU A   3     -14.008  -8.102  26.203  1.00 60.69           C  
ATOM     17  C   GLU A   3     -14.562  -8.570  24.859  1.00 60.69           C  
ATOM     18  CB  GLU A   3     -12.570  -8.586  26.375  1.00 60.69           C  
ATOM     19  O   GLU A   3     -14.875  -9.750  24.688  1.00 60.69           O  
ATOM     20  CG  GLU A   3     -11.523  -7.492  26.203  1.00 60.69           C  
ATOM     21  CD  GLU A   3     -10.109  -7.961  26.500  1.00 60.69           C  
ATOM     22  OE1 GLU A   3      -9.172  -7.137  26.438  1.00 60.69           O  
ATOM     23  OE2 GLU A   3      -9.938  -9.164  26.797  1.00 60.69           O  
ATOM     24  N   GLU A   4     -15.219  -7.707  24.125  1.00 78.31           N  
ATOM     25  CA  GLU A   4     -15.695  -8.016  22.781  1.00 78.31           C  
ATOM     26  C   GLU A   4     -14.539  -8.281  21.828  1.00 78.31           C  
ATOM     27  CB  GLU A   4     -16.562  -6.867  22.234  1.00 78.31           C  
ATOM     28  O   GLU A   4     -13.664  -7.434  21.641  1.00 78.31           O  
ATOM     29  CG  GLU A   4     -17.828  -6.633  23.031  1.00 78.31           C  
ATOM     30  CD  GLU A   4     -18.906  -7.672  22.766  1.00 78.31           C  
ATOM     31  OE1 GLU A   4     -19.781  -7.891  23.641  1.00 78.31           O  
ATOM     32  OE2 GLU A   4     -18.891  -8.273  21.672  1.00 78.31           O  
ATOM     33  N   THR A   5     -14.188  -9.539  21.625  1.00 88.50           N  
ATOM     34  CA  THR A   5     -13.172  -9.977  20.688  1.00 88.50           C  
ATOM     35  C   THR A   5     -13.812 -10.617  19.453  1.00 88.50           C  
ATOM     36  CB  THR A   5     -12.195 -10.977  21.328  1.00 88.50           C  
ATOM     37  O   THR A   5     -14.867 -11.242  19.547  1.00 88.50           O  
ATOM     38  CG2 THR A   5     -11.492 -10.352  22.531  1.00 88.50           C  
ATOM     39  OG1 THR A   5     -12.922 -12.133  21.766  1.00 88.50           O  
ATOM     40  N   SER A   6     -13.258 -10.281  18.312  1.00 91.75           N  
ATOM     41  CA  SER A   6     -13.773 -10.875  17.078  1.00 91.75           C  
ATOM     42  C   SER A   6     -12.695 -10.977  16.016  1.00 91.75           C  
ATOM     43  CB  SER A   6     -14.961 -10.062  16.547  1.00 91.75           C  
ATOM     44  O   SER A   6     -11.688 -10.266  16.078  1.00 91.75           O  
ATOM     45  OG  SER A   6     -14.547  -8.758  16.188  1.00 91.75           O  
ATOM     46  N   TYR A   7     -12.828 -11.984  15.102  1.00 94.88           N  
ATOM     47  CA  TYR A   7     -12.062 -12.102  13.867  1.00 94.88           C  
ATOM     48  C   TYR A   7     -12.797 -11.453  12.695  1.00 94.88           C  
ATOM     49  CB  TYR A   7     -11.781 -13.578  13.547  1.00 94.88           C  
ATOM     50  O   TYR A   7     -14.031 -11.352  12.711  1.00 94.88           O  
ATOM     51  CG  TYR A   7     -10.977 -14.281  14.609  1.00 94.88           C  
ATOM     52  CD1 TYR A   7      -9.586 -14.242  14.609  1.00 94.88           C  
ATOM     53  CD2 TYR A   7     -11.609 -15.000  15.625  1.00 94.88           C  
ATOM     54  CE1 TYR A   7      -8.844 -14.891  15.586  1.00 94.88           C  
ATOM     55  CE2 TYR A   7     -10.883 -15.656  16.609  1.00 94.88           C  
ATOM     56  OH  TYR A   7      -8.766 -16.250  17.547  1.00 94.88           O  
ATOM     57  CZ  TYR A   7      -9.500 -15.594  16.578  1.00 94.88           C  
ATOM     58  N   TYR A   8     -12.016 -10.906  11.781  1.00 94.25           N  
ATOM     59  CA  TYR A   8     -12.680 -10.305  10.625  1.00 94.25           C  
ATOM     60  C   TYR A   8     -11.812 -10.430   9.375  1.00 94.25           C  
ATOM     61  CB  TYR A   8     -12.992  -8.828  10.891  1.00 94.25           C  
ATOM     62  O   TYR A   8     -10.625 -10.734   9.461  1.00 94.25           O  
ATOM     63  CG  TYR A   8     -11.766  -7.957  11.000  1.00 94.25           C  
ATOM     64  CD1 TYR A   8     -11.148  -7.734  12.227  1.00 94.25           C  
ATOM     65  CD2 TYR A   8     -11.227  -7.344   9.867  1.00 94.25           C  
ATOM     66  CE1 TYR A   8     -10.023  -6.930  12.328  1.00 94.25           C  
ATOM     67  CE2 TYR A   8     -10.102  -6.535   9.961  1.00 94.25           C  
ATOM     68  OH  TYR A   8      -8.391  -5.531  11.281  1.00 94.25           O  
ATOM     69  CZ  TYR A   8      -9.508  -6.332  11.188  1.00 94.25           C  
ATOM     70  N   VAL A   9     -12.438 -10.320   8.305  1.00 95.75           N  
ATOM     71  CA  VAL A   9     -11.812 -10.234   6.988  1.00 95.75           C  
ATOM     72  C   VAL A   9     -12.188  -8.914   6.324  1.00 95.75           C  
ATOM     73  CB  VAL A   9     -12.234 -11.414   6.082  1.00 95.75           C  
ATOM     74  O   VAL A   9     -13.297  -8.406   6.508  1.00 95.75           O  
ATOM     75  CG1 VAL A   9     -11.625 -11.273   4.688  1.00 95.75           C  
ATOM     76  CG2 VAL A   9     -11.812 -12.742   6.715  1.00 95.75           C  
ATOM     77  N   ARG A  10     -11.102  -8.336   5.578  1.00 93.81           N  
ATOM     78  CA  ARG A  10     -11.320  -7.078   4.875  1.00 93.81           C  
ATOM     79  C   ARG A  10     -10.953  -7.203   3.400  1.00 93.81           C  
ATOM     80  CB  ARG A  10     -10.516  -5.949   5.520  1.00 93.81           C  
ATOM     81  O   ARG A  10      -9.914  -7.777   3.061  1.00 93.81           O  
ATOM     82  CG  ARG A  10     -11.344  -4.730   5.895  1.00 93.81           C  
ATOM     83  CD  ARG A  10     -10.492  -3.635   6.520  1.00 93.81           C  
ATOM     84  NE  ARG A  10      -9.383  -4.188   7.285  1.00 93.81           N  
ATOM     85  NH1 ARG A  10      -8.609  -2.143   8.031  1.00 93.81           N  
ATOM     86  NH2 ARG A  10      -7.535  -4.070   8.648  1.00 93.81           N  
ATOM     87  CZ  ARG A  10      -8.508  -3.465   7.988  1.00 93.81           C  
ATOM     88  N   LEU A  11     -11.828  -6.766   2.666  1.00 94.12           N  
ATOM     89  CA  LEU A  11     -11.578  -6.562   1.244  1.00 94.12           C  
ATOM     90  C   LEU A  11     -11.633  -5.078   0.890  1.00 94.12           C  
ATOM     91  CB  LEU A  11     -12.594  -7.340   0.403  1.00 94.12           C  
ATOM     92  O   LEU A  11     -12.562  -4.375   1.295  1.00 94.12           O  
ATOM     93  CG  LEU A  11     -12.359  -7.340  -1.109  1.00 94.12           C  
ATOM     94  CD1 LEU A  11     -11.055  -8.055  -1.445  1.00 94.12           C  
ATOM     95  CD2 LEU A  11     -13.539  -7.996  -1.830  1.00 94.12           C  
ATOM     96  N   GLN A  12     -10.594  -4.656   0.153  1.00 91.06           N  
ATOM     97  CA  GLN A  12     -10.555  -3.215  -0.065  1.00 91.06           C  
ATOM     98  C   GLN A  12     -10.117  -2.887  -1.491  1.00 91.06           C  
ATOM     99  CB  GLN A  12      -9.609  -2.549   0.937  1.00 91.06           C  
ATOM    100  O   GLN A  12      -9.359  -3.641  -2.102  1.00 91.06           O  
ATOM    101  CG  GLN A  12      -8.148  -2.928   0.751  1.00 91.06           C  
ATOM    102  CD  GLN A  12      -7.266  -2.447   1.889  1.00 91.06           C  
ATOM    103  NE2 GLN A  12      -6.305  -1.586   1.571  1.00 91.06           N  
ATOM    104  OE1 GLN A  12      -7.449  -2.844   3.043  1.00 91.06           O  
ATOM    105  N   TYR A  13     -10.688  -1.804  -1.979  1.00 91.00           N  
ATOM    106  CA  TYR A  13     -10.242  -1.105  -3.180  1.00 91.00           C  
ATOM    107  C   TYR A  13      -9.547   0.205  -2.822  1.00 91.00           C  
ATOM    108  CB  TYR A  13     -11.422  -0.833  -4.113  1.00 91.00           C  
ATOM    109  O   TYR A  13     -10.039   0.970  -1.993  1.00 91.00           O  
ATOM    110  CG  TYR A  13     -11.062   0.004  -5.316  1.00 91.00           C  
ATOM    111  CD1 TYR A  13     -11.289   1.379  -5.324  1.00 91.00           C  
ATOM    112  CD2 TYR A  13     -10.500  -0.577  -6.449  1.00 91.00           C  
ATOM    113  CE1 TYR A  13     -10.961   2.154  -6.434  1.00 91.00           C  
ATOM    114  CE2 TYR A  13     -10.172   0.189  -7.562  1.00 91.00           C  
ATOM    115  OH  TYR A  13     -10.086   2.314  -8.641  1.00 91.00           O  
ATOM    116  CZ  TYR A  13     -10.406   1.552  -7.543  1.00 91.00           C  
ATOM    117  N   ASN A  14      -8.453   0.418  -3.463  1.00 85.81           N  
ATOM    118  CA  ASN A  14      -7.699   1.646  -3.242  1.00 85.81           C  
ATOM    119  C   ASN A  14      -7.617   2.492  -4.508  1.00 85.81           C  
ATOM    120  CB  ASN A  14      -6.293   1.324  -2.727  1.00 85.81           C  
ATOM    121  O   ASN A  14      -7.152   2.020  -5.547  1.00 85.81           O  
ATOM    122  CG  ASN A  14      -6.312   0.543  -1.428  1.00 85.81           C  
ATOM    123  ND2 ASN A  14      -5.926  -0.726  -1.493  1.00 85.81           N  
ATOM    124  OD1 ASN A  14      -6.668   1.077  -0.374  1.00 85.81           O  
ATOM    125  N   GLY A  15      -8.320   3.678  -4.414  1.00 81.38           N  
ATOM    126  CA  GLY A  15      -8.047   4.668  -5.441  1.00 81.38           C  
ATOM    127  C   GLY A  15      -6.852   5.543  -5.121  1.00 81.38           C  
ATOM    128  O   GLY A  15      -6.797   6.164  -4.059  1.00 81.38           O  
ATOM    129  N   GLU A  16      -5.844   5.578  -6.004  1.00 76.94           N  
ATOM    130  CA  GLU A  16      -4.656   6.398  -5.789  1.00 76.94           C  
ATOM    131  C   GLU A  16      -4.754   7.723  -6.543  1.00 76.94           C  
ATOM    132  CB  GLU A  16      -3.393   5.645  -6.215  1.00 76.94           C  
ATOM    133  O   GLU A  16      -5.141   7.746  -7.715  1.00 76.94           O  
ATOM    134  CG  GLU A  16      -3.236   4.285  -5.551  1.00 76.94           C  
ATOM    135  CD  GLU A  16      -2.900   4.375  -4.070  1.00 76.94           C  
ATOM    136  OE1 GLU A  16      -2.994   3.346  -3.363  1.00 76.94           O  
ATOM    137  OE2 GLU A  16      -2.539   5.484  -3.615  1.00 76.94           O  
ATOM    138  N   PHE A  17      -4.688   8.773  -5.867  1.00 73.44           N  
ATOM    139  CA  PHE A  17      -4.898  10.117  -6.391  1.00 73.44           C  
ATOM    140  C   PHE A  17      -3.568  10.789  -6.699  1.00 73.44           C  
ATOM    141  CB  PHE A  17      -5.699  10.961  -5.398  1.00 73.44           C  
ATOM    142  O   PHE A  17      -3.451  11.523  -7.684  1.00 73.44           O  
ATOM    143  CG  PHE A  17      -7.016  10.344  -5.000  1.00 73.44           C  
ATOM    144  CD1 PHE A  17      -8.086  10.320  -5.887  1.00 73.44           C  
ATOM    145  CD2 PHE A  17      -7.184   9.797  -3.736  1.00 73.44           C  
ATOM    146  CE1 PHE A  17      -9.305   9.758  -5.523  1.00 73.44           C  
ATOM    147  CE2 PHE A  17      -8.398   9.227  -3.365  1.00 73.44           C  
ATOM    148  CZ  PHE A  17      -9.453   9.211  -4.258  1.00 73.44           C  
ATOM    149  N   LEU A  18      -2.479  10.492  -5.859  1.00 68.50           N  
ATOM    150  CA  LEU A  18      -1.222  11.219  -5.984  1.00 68.50           C  
ATOM    151  C   LEU A  18      -0.037  10.328  -5.637  1.00 68.50           C  
ATOM    152  CB  LEU A  18      -1.227  12.453  -5.082  1.00 68.50           C  
ATOM    153  O   LEU A  18      -0.007   9.719  -4.562  1.00 68.50           O  
ATOM    154  CG  LEU A  18      -0.067  13.438  -5.273  1.00 68.50           C  
ATOM    155  CD1 LEU A  18      -0.221  14.195  -6.586  1.00 68.50           C  
ATOM    156  CD2 LEU A  18       0.011  14.406  -4.098  1.00 68.50           C  
ATOM    157  N   PRO A  19       0.948  10.188  -6.641  1.00 65.50           N  
ATOM    158  CA  PRO A  19       2.223   9.711  -6.098  1.00 65.50           C  
ATOM    159  C   PRO A  19       3.033  10.820  -5.434  1.00 65.50           C  
ATOM    160  CB  PRO A  19       2.949   9.172  -7.332  1.00 65.50           C  
ATOM    161  O   PRO A  19       3.219  11.891  -6.020  1.00 65.50           O  
ATOM    162  CG  PRO A  19       2.385   9.938  -8.477  1.00 65.50           C  
ATOM    163  CD  PRO A  19       0.973  10.328  -8.141  1.00 65.50           C  
ATOM    164  N   LEU A  20       2.986  10.984  -4.137  1.00 65.94           N  
ATOM    165  CA  LEU A  20       3.578  12.117  -3.428  1.00 65.94           C  
ATOM    166  C   LEU A  20       5.094  12.133  -3.605  1.00 65.94           C  
ATOM    167  CB  LEU A  20       3.229  12.055  -1.938  1.00 65.94           C  
ATOM    168  O   LEU A  20       5.676  13.180  -3.893  1.00 65.94           O  
ATOM    169  CG  LEU A  20       1.812  12.492  -1.558  1.00 65.94           C  
ATOM    170  CD1 LEU A  20       1.513  12.117  -0.110  1.00 65.94           C  
ATOM    171  CD2 LEU A  20       1.633  13.992  -1.774  1.00 65.94           C  
ATOM    172  N   PHE A  21       5.863  11.023  -3.721  1.00 75.06           N  
ATOM    173  CA  PHE A  21       7.320  10.984  -3.701  1.00 75.06           C  
ATOM    174  C   PHE A  21       7.840   9.781  -4.477  1.00 75.06           C  
ATOM    175  CB  PHE A  21       7.836  10.945  -2.260  1.00 75.06           C  
ATOM    176  O   PHE A  21       8.906   9.242  -4.164  1.00 75.06           O  
ATOM    177  CG  PHE A  21       7.367  12.094  -1.413  1.00 75.06           C  
ATOM    178  CD1 PHE A  21       7.844  13.383  -1.636  1.00 75.06           C  
ATOM    179  CD2 PHE A  21       6.445  11.891  -0.394  1.00 75.06           C  
ATOM    180  CE1 PHE A  21       7.406  14.445  -0.854  1.00 75.06           C  
ATOM    181  CE2 PHE A  21       6.004  12.953   0.392  1.00 75.06           C  
ATOM    182  CZ  PHE A  21       6.488  14.227   0.160  1.00 75.06           C  
ATOM    183  N   THR A  22       7.055   9.352  -5.559  1.00 83.06           N  
ATOM    184  CA  THR A  22       7.570   8.203  -6.297  1.00 83.06           C  
ATOM    185  C   THR A  22       8.695   8.625  -7.238  1.00 83.06           C  
ATOM    186  CB  THR A  22       6.453   7.512  -7.098  1.00 83.06           C  
ATOM    187  O   THR A  22       8.523   9.539  -8.047  1.00 83.06           O  
ATOM    188  CG2 THR A  22       6.988   6.301  -7.855  1.00 83.06           C  
ATOM    189  OG1 THR A  22       5.422   7.078  -6.199  1.00 83.06           O  
ATOM    190  N   LYS A  23       9.891   8.008  -7.043  1.00 91.06           N  
ATOM    191  CA  LYS A  23      11.016   8.344  -7.914  1.00 91.06           C  
ATOM    192  C   LYS A  23      11.875   7.113  -8.195  1.00 91.06           C  
ATOM    193  CB  LYS A  23      11.867   9.445  -7.285  1.00 91.06           C  
ATOM    194  O   LYS A  23      11.898   6.164  -7.414  1.00 91.06           O  
ATOM    195  CG  LYS A  23      12.492   9.062  -5.949  1.00 91.06           C  
ATOM    196  CD  LYS A  23      13.258  10.227  -5.340  1.00 91.06           C  
ATOM    197  CE  LYS A  23      13.914   9.836  -4.023  1.00 91.06           C  
ATOM    198  NZ  LYS A  23      14.648  10.984  -3.408  1.00 91.06           N  
ATOM    199  N   VAL A  24      12.469   7.129  -9.344  1.00 93.62           N  
ATOM    200  CA  VAL A  24      13.477   6.164  -9.750  1.00 93.62           C  
ATOM    201  C   VAL A  24      14.828   6.863  -9.922  1.00 93.62           C  
ATOM    202  CB  VAL A  24      13.086   5.445 -11.055  1.00 93.62           C  
ATOM    203  O   VAL A  24      15.102   7.445 -10.969  1.00 93.62           O  
ATOM    204  CG1 VAL A  24      14.102   4.355 -11.406  1.00 93.62           C  
ATOM    205  CG2 VAL A  24      11.680   4.855 -10.938  1.00 93.62           C  
ATOM    206  N   ASP A  25      15.633   6.816  -8.844  1.00 92.50           N  
ATOM    207  CA  ASP A  25      16.969   7.391  -8.930  1.00 92.50           C  
ATOM    208  C   ASP A  25      17.859   6.582  -9.875  1.00 92.50           C  
ATOM    209  CB  ASP A  25      17.609   7.469  -7.547  1.00 92.50           C  
ATOM    210  O   ASP A  25      17.828   5.348  -9.852  1.00 92.50           O  
ATOM    211  CG  ASP A  25      16.938   8.477  -6.633  1.00 92.50           C  
ATOM    212  OD1 ASP A  25      16.281   9.414  -7.141  1.00 92.50           O  
ATOM    213  OD2 ASP A  25      17.062   8.336  -5.398  1.00 92.50           O  
ATOM    214  N   GLY A  26      18.516   7.273 -10.758  1.00 90.25           N  
ATOM    215  CA  GLY A  26      19.359   6.629 -11.750  1.00 90.25           C  
ATOM    216  C   GLY A  26      18.766   6.676 -13.148  1.00 90.25           C  
ATOM    217  O   GLY A  26      19.406   6.258 -14.117  1.00 90.25           O  
ATOM    218  N   ALA A  27      17.453   7.121 -13.258  1.00 91.31           N  
ATOM    219  CA  ALA A  27      16.766   7.395 -14.516  1.00 91.31           C  
ATOM    220  C   ALA A  27      16.234   8.820 -14.547  1.00 91.31           C  
ATOM    221  CB  ALA A  27      15.625   6.398 -14.719  1.00 91.31           C  
ATOM    222  O   ALA A  27      15.672   9.305 -13.555  1.00 91.31           O  
ATOM    223  N   THR A  28      16.531   9.484 -15.672  1.00 91.88           N  
ATOM    224  CA  THR A  28      16.062  10.859 -15.797  1.00 91.88           C  
ATOM    225  C   THR A  28      15.258  11.047 -17.078  1.00 91.88           C  
ATOM    226  CB  THR A  28      17.250  11.852 -15.781  1.00 91.88           C  
ATOM    227  O   THR A  28      15.547  10.430 -18.094  1.00 91.88           O  
ATOM    228  CG2 THR A  28      17.969  11.828 -14.430  1.00 91.88           C  
ATOM    229  OG1 THR A  28      18.172  11.492 -16.812  1.00 91.88           O  
ATOM    230  N   GLY A  29      14.141  11.719 -17.000  1.00 89.94           N  
ATOM    231  CA  GLY A  29      13.273  12.211 -18.062  1.00 89.94           C  
ATOM    232  C   GLY A  29      12.773  13.625 -17.812  1.00 89.94           C  
ATOM    233  O   GLY A  29      13.305  14.336 -16.969  1.00 89.94           O  
ATOM    234  N   ALA A  30      11.914  14.141 -18.703  1.00 87.06           N  
ATOM    235  CA  ALA A  30      11.328  15.469 -18.516  1.00 87.06           C  
ATOM    236  C   ALA A  30       9.844  15.461 -18.859  1.00 87.06           C  
ATOM    237  CB  ALA A  30      12.062  16.500 -19.375  1.00 87.06           C  
ATOM    238  O   ALA A  30       9.422  14.820 -19.828  1.00 87.06           O  
ATOM    239  N   LYS A  31       9.070  16.109 -17.984  1.00 83.62           N  
ATOM    240  CA  LYS A  31       7.629  16.172 -18.188  1.00 83.62           C  
ATOM    241  C   LYS A  31       7.273  17.266 -19.203  1.00 83.62           C  
ATOM    242  CB  LYS A  31       6.914  16.438 -16.859  1.00 83.62           C  
ATOM    243  O   LYS A  31       6.242  17.172 -19.875  1.00 83.62           O  
ATOM    244  CG  LYS A  31       6.977  15.273 -15.883  1.00 83.62           C  
ATOM    245  CD  LYS A  31       6.137  15.547 -14.641  1.00 83.62           C  
ATOM    246  CE  LYS A  31       6.184  14.375 -13.672  1.00 83.62           C  
ATOM    247  NZ  LYS A  31       5.309  14.602 -12.484  1.00 83.62           N  
ATOM    248  N   LYS A  32       8.125  18.234 -19.375  1.00 80.00           N  
ATOM    249  CA  LYS A  32       7.930  19.328 -20.328  1.00 80.00           C  
ATOM    250  C   LYS A  32       9.188  19.562 -21.156  1.00 80.00           C  
ATOM    251  CB  LYS A  32       7.543  20.609 -19.594  1.00 80.00           C  
ATOM    252  O   LYS A  32      10.305  19.453 -20.656  1.00 80.00           O  
ATOM    253  CG  LYS A  32       6.965  21.688 -20.500  1.00 80.00           C  
ATOM    254  CD  LYS A  32       6.496  22.891 -19.688  1.00 80.00           C  
ATOM    255  CE  LYS A  32       5.934  23.984 -20.594  1.00 80.00           C  
ATOM    256  NZ  LYS A  32       5.488  25.172 -19.812  1.00 80.00           N  
ATOM    257  N   THR A  33       8.969  19.844 -22.516  1.00 73.62           N  
ATOM    258  CA  THR A  33      10.055  20.047 -23.469  1.00 73.62           C  
ATOM    259  C   THR A  33      10.844  21.312 -23.125  1.00 73.62           C  
ATOM    260  CB  THR A  33       9.523  20.156 -24.906  1.00 73.62           C  
ATOM    261  O   THR A  33      12.078  21.312 -23.172  1.00 73.62           O  
ATOM    262  CG2 THR A  33      10.664  20.219 -25.922  1.00 73.62           C  
ATOM    263  OG1 THR A  33       8.711  19.016 -25.203  1.00 73.62           O  
ATOM    264  N   ALA A  34      10.133  22.375 -22.578  1.00 67.62           N  
ATOM    265  CA  ALA A  34      10.734  23.703 -22.422  1.00 67.62           C  
ATOM    266  C   ALA A  34      11.492  23.797 -21.094  1.00 67.62           C  
ATOM    267  CB  ALA A  34       9.664  24.781 -22.484  1.00 67.62           C  
ATOM    268  O   ALA A  34      12.383  24.625 -20.938  1.00 67.62           O  
ATOM    269  N   ASP A  35      11.258  22.734 -20.125  1.00 64.31           N  
ATOM    270  CA  ASP A  35      11.906  22.719 -18.812  1.00 64.31           C  
ATOM    271  C   ASP A  35      13.070  21.734 -18.797  1.00 64.31           C  
ATOM    272  CB  ASP A  35      10.891  22.359 -17.734  1.00 64.31           C  
ATOM    273  O   ASP A  35      12.914  20.562 -19.156  1.00 64.31           O  
ATOM    274  CG  ASP A  35      11.391  22.672 -16.328  1.00 64.31           C  
ATOM    275  OD1 ASP A  35      12.547  23.125 -16.188  1.00 64.31           O  
ATOM    276  OD2 ASP A  35      10.625  22.453 -15.367  1.00 64.31           O  
ATOM    277  N   THR A  36      14.156  21.922 -19.453  1.00 62.50           N  
ATOM    278  CA  THR A  36      15.336  21.062 -19.438  1.00 62.50           C  
ATOM    279  C   THR A  36      15.562  20.469 -18.062  1.00 62.50           C  
ATOM    280  CB  THR A  36      16.594  21.844 -19.875  1.00 62.50           C  
ATOM    281  O   THR A  36      16.484  19.672 -17.859  1.00 62.50           O  
ATOM    282  CG2 THR A  36      17.500  20.984 -20.750  1.00 62.50           C  
ATOM    283  OG1 THR A  36      16.188  23.000 -20.625  1.00 62.50           O  
ATOM    284  N   ALA A  37      14.617  20.844 -17.062  1.00 76.62           N  
ATOM    285  CA  ALA A  37      14.922  20.234 -15.766  1.00 76.62           C  
ATOM    286  C   ALA A  37      14.523  18.766 -15.742  1.00 76.62           C  
ATOM    287  CB  ALA A  37      14.227  20.984 -14.641  1.00 76.62           C  
ATOM    288  O   ALA A  37      13.375  18.422 -16.031  1.00 76.62           O  
ATOM    289  N   THR A  38      15.445  17.906 -15.820  1.00 83.50           N  
ATOM    290  CA  THR A  38      15.234  16.469 -15.703  1.00 83.50           C  
ATOM    291  C   THR A  38      14.664  16.109 -14.336  1.00 83.50           C  
ATOM    292  CB  THR A  38      16.547  15.688 -15.945  1.00 83.50           C  
ATOM    293  O   THR A  38      14.789  16.891 -13.383  1.00 83.50           O  
ATOM    294  CG2 THR A  38      17.094  15.953 -17.344  1.00 83.50           C  
ATOM    295  OG1 THR A  38      17.516  16.094 -14.977  1.00 83.50           O  
ATOM    296  N   THR A  39      13.734  15.047 -14.297  1.00 86.88           N  
ATOM    297  CA  THR A  39      13.086  14.531 -13.102  1.00 86.88           C  
ATOM    298  C   THR A  39      13.281  13.016 -12.992  1.00 86.88           C  
ATOM    299  CB  THR A  39      11.578  14.852 -13.094  1.00 86.88           C  
ATOM    300  O   THR A  39      13.453  12.336 -14.008  1.00 86.88           O  
ATOM    301  CG2 THR A  39      10.875  14.219 -14.289  1.00 86.88           C  
ATOM    302  OG1 THR A  39      10.992  14.352 -11.891  1.00 86.88           O  
ATOM    303  N   THR A  40      13.258  12.578 -11.789  1.00 88.50           N  
ATOM    304  CA  THR A  40      13.266  11.141 -11.539  1.00 88.50           C  
ATOM    305  C   THR A  40      11.867  10.648 -11.180  1.00 88.50           C  
ATOM    306  CB  THR A  40      14.242  10.781 -10.406  1.00 88.50           C  
ATOM    307  O   THR A  40      11.672   9.461 -10.906  1.00 88.50           O  
ATOM    308  CG2 THR A  40      15.672  11.164 -10.773  1.00 88.50           C  
ATOM    309  OG1 THR A  40      13.867  11.477  -9.211  1.00 88.50           O  
ATOM    310  N   ASP A  41      10.953  11.516 -11.141  1.00 90.56           N  
ATOM    311  CA  ASP A  41       9.531  11.234 -10.969  1.00 90.56           C  
ATOM    312  C   ASP A  41       8.875  10.883 -12.297  1.00 90.56           C  
ATOM    313  CB  ASP A  41       8.828  12.438 -10.328  1.00 90.56           C  
ATOM    314  O   ASP A  41       8.430  11.773 -13.031  1.00 90.56           O  
ATOM    315  CG  ASP A  41       7.375  12.156  -9.992  1.00 90.56           C  
ATOM    316  OD1 ASP A  41       6.902  11.023 -10.219  1.00 90.56           O  
ATOM    317  OD2 ASP A  41       6.699  13.086  -9.484  1.00 90.56           O  
ATOM    318  N   LEU A  42       8.891   9.648 -12.609  1.00 91.75           N  
ATOM    319  CA  LEU A  42       8.594   9.211 -13.977  1.00 91.75           C  
ATOM    320  C   LEU A  42       7.258   8.484 -14.031  1.00 91.75           C  
ATOM    321  CB  LEU A  42       9.711   8.305 -14.500  1.00 91.75           C  
ATOM    322  O   LEU A  42       6.805   8.086 -15.109  1.00 91.75           O  
ATOM    323  CG  LEU A  42      11.109   8.914 -14.555  1.00 91.75           C  
ATOM    324  CD1 LEU A  42      12.148   7.840 -14.859  1.00 91.75           C  
ATOM    325  CD2 LEU A  42      11.172  10.031 -15.586  1.00 91.75           C  
ATOM    326  N   TYR A  43       6.570   8.289 -12.875  1.00 92.31           N  
ATOM    327  CA  TYR A  43       5.328   7.527 -12.836  1.00 92.31           C  
ATOM    328  C   TYR A  43       4.195   8.359 -12.250  1.00 92.31           C  
ATOM    329  CB  TYR A  43       5.508   6.246 -12.016  1.00 92.31           C  
ATOM    330  O   TYR A  43       4.438   9.336 -11.539  1.00 92.31           O  
ATOM    331  CG  TYR A  43       6.441   5.242 -12.656  1.00 92.31           C  
ATOM    332  CD1 TYR A  43       5.969   4.320 -13.586  1.00 92.31           C  
ATOM    333  CD2 TYR A  43       7.789   5.215 -12.328  1.00 92.31           C  
ATOM    334  CE1 TYR A  43       6.824   3.395 -14.180  1.00 92.31           C  
ATOM    335  CE2 TYR A  43       8.656   4.293 -12.906  1.00 92.31           C  
ATOM    336  OH  TYR A  43       9.016   2.475 -14.414  1.00 92.31           O  
ATOM    337  CZ  TYR A  43       8.164   3.389 -13.828  1.00 92.31           C  
ATOM    338  N   LYS A  44       2.988   8.000 -12.672  1.00 90.25           N  
ATOM    339  CA  LYS A  44       1.771   8.617 -12.148  1.00 90.25           C  
ATOM    340  C   LYS A  44       0.798   7.562 -11.633  1.00 90.25           C  
ATOM    341  CB  LYS A  44       1.097   9.469 -13.227  1.00 90.25           C  
ATOM    342  O   LYS A  44       0.917   6.383 -11.969  1.00 90.25           O  
ATOM    343  CG  LYS A  44       0.544   8.656 -14.398  1.00 90.25           C  
ATOM    344  CD  LYS A  44      -0.124   9.555 -15.430  1.00 90.25           C  
ATOM    345  CE  LYS A  44      -0.721   8.742 -16.578  1.00 90.25           C  
ATOM    346  NZ  LYS A  44      -0.954   9.586 -17.781  1.00 90.25           N  
ATOM    347  N   ALA A  45      -0.127   7.961 -10.922  1.00 84.81           N  
ATOM    348  CA  ALA A  45      -1.114   7.074 -10.312  1.00 84.81           C  
ATOM    349  C   ALA A  45      -1.939   6.355 -11.375  1.00 84.81           C  
ATOM    350  CB  ALA A  45      -2.029   7.863  -9.375  1.00 84.81           C  
ATOM    351  O   ALA A  45      -2.297   6.949 -12.398  1.00 84.81           O  
ATOM    352  N   SER A  46      -2.139   4.996 -11.359  1.00 72.56           N  
ATOM    353  CA  SER A  46      -2.902   4.238 -12.344  1.00 72.56           C  
ATOM    354  C   SER A  46      -4.184   3.678 -11.734  1.00 72.56           C  
ATOM    355  CB  SER A  46      -2.057   3.102 -12.914  1.00 72.56           C  
ATOM    356  O   SER A  46      -5.078   3.238 -12.461  1.00 72.56           O  
ATOM    357  OG  SER A  46      -1.740   2.154 -11.906  1.00 72.56           O  
ATOM    358  N   PHE A  47      -4.754   4.250 -10.562  1.00 68.56           N  
ATOM    359  CA  PHE A  47      -6.016   4.012  -9.875  1.00 68.56           C  
ATOM    360  C   PHE A  47      -6.293   2.520  -9.750  1.00 68.56           C  
ATOM    361  CB  PHE A  47      -7.168   4.699 -10.609  1.00 68.56           C  
ATOM    362  O   PHE A  47      -7.398   2.115  -9.383  1.00 68.56           O  
ATOM    363  CG  PHE A  47      -7.234   6.188 -10.383  1.00 68.56           C  
ATOM    364  CD1 PHE A  47      -7.938   6.707  -9.305  1.00 68.56           C  
ATOM    365  CD2 PHE A  47      -6.598   7.062 -11.250  1.00 68.56           C  
ATOM    366  CE1 PHE A  47      -8.000   8.078  -9.086  1.00 68.56           C  
ATOM    367  CE2 PHE A  47      -6.656   8.438 -11.047  1.00 68.56           C  
ATOM    368  CZ  PHE A  47      -7.359   8.945  -9.961  1.00 68.56           C  
ATOM    369  N   MET A  48      -5.270   1.645  -9.547  1.00 65.50           N  
ATOM    370  CA  MET A  48      -5.531   0.214  -9.422  1.00 65.50           C  
ATOM    371  C   MET A  48      -4.805  -0.366  -8.211  1.00 65.50           C  
ATOM    372  CB  MET A  48      -5.109  -0.526 -10.688  1.00 65.50           C  
ATOM    373  O   MET A  48      -3.574  -0.457  -8.203  1.00 65.50           O  
ATOM    374  CG  MET A  48      -5.863  -0.085 -11.938  1.00 65.50           C  
ATOM    375  SD  MET A  48      -5.324  -0.986 -13.438  1.00 65.50           S  
ATOM    376  CE  MET A  48      -5.746  -2.686 -12.969  1.00 65.50           C  
ATOM    377  N   ALA A  49      -5.500  -0.463  -7.203  1.00 75.31           N  
ATOM    378  CA  ALA A  49      -4.938  -1.148  -6.043  1.00 75.31           C  
ATOM    379  C   ALA A  49      -6.035  -1.764  -5.180  1.00 75.31           C  
ATOM    380  CB  ALA A  49      -4.094  -0.183  -5.215  1.00 75.31           C  
ATOM    381  O   ALA A  49      -7.129  -1.204  -5.062  1.00 75.31           O  
ATOM    382  N   GLY A  50      -5.902  -3.090  -4.961  1.00 86.69           N  
ATOM    383  CA  GLY A  50      -6.785  -3.799  -4.047  1.00 86.69           C  
ATOM    384  C   GLY A  50      -6.066  -4.836  -3.207  1.00 86.69           C  
ATOM    385  O   GLY A  50      -4.891  -5.129  -3.443  1.00 86.69           O  
ATOM    386  N   GLY A  51      -6.660  -5.117  -2.189  1.00 92.56           N  
ATOM    387  CA  GLY A  51      -6.082  -6.113  -1.304  1.00 92.56           C  
ATOM    388  C   GLY A  51      -7.078  -6.688  -0.314  1.00 92.56           C  
ATOM    389  O   GLY A  51      -8.281  -6.441  -0.425  1.00 92.56           O  
ATOM    390  N   GLY A  52      -6.590  -7.574   0.426  1.00 95.69           N  
ATOM    391  CA  GLY A  52      -7.340  -8.227   1.484  1.00 95.69           C  
ATOM    392  C   GLY A  52      -6.547  -8.391   2.766  1.00 95.69           C  
ATOM    393  O   GLY A  52      -5.316  -8.312   2.754  1.00 95.69           O  
ATOM    394  N   ALA A  53      -7.344  -8.562   3.834  1.00 97.62           N  
ATOM    395  CA  ALA A  53      -6.688  -8.727   5.129  1.00 97.62           C  
ATOM    396  C   ALA A  53      -7.480  -9.664   6.031  1.00 97.62           C  
ATOM    397  CB  ALA A  53      -6.512  -7.371   5.809  1.00 97.62           C  
ATOM    398  O   ALA A  53      -8.695  -9.828   5.859  1.00 97.62           O  
ATOM    399  N   PHE A  54      -6.785 -10.281   6.945  1.00 98.19           N  
ATOM    400  CA  PHE A  54      -7.324 -11.047   8.062  1.00 98.19           C  
ATOM    401  C   PHE A  54      -6.859 -10.477   9.391  1.00 98.19           C  
ATOM    402  CB  PHE A  54      -6.914 -12.523   7.949  1.00 98.19           C  
ATOM    403  O   PHE A  54      -5.664 -10.242   9.586  1.00 98.19           O  
ATOM    404  CG  PHE A  54      -7.465 -13.391   9.047  1.00 98.19           C  
ATOM    405  CD1 PHE A  54      -6.695 -13.703  10.156  1.00 98.19           C  
ATOM    406  CD2 PHE A  54      -8.758 -13.898   8.961  1.00 98.19           C  
ATOM    407  CE1 PHE A  54      -7.207 -14.508  11.172  1.00 98.19           C  
ATOM    408  CE2 PHE A  54      -9.273 -14.703   9.977  1.00 98.19           C  
ATOM    409  CZ  PHE A  54      -8.492 -15.008  11.078  1.00 98.19           C  
ATOM    410  N   GLY A  55      -7.922 -10.258  10.266  1.00 97.69           N  
ATOM    411  CA  GLY A  55      -7.488  -9.547  11.461  1.00 97.69           C  
ATOM    412  C   GLY A  55      -8.266  -9.938  12.703  1.00 97.69           C  
ATOM    413  O   GLY A  55      -9.180 -10.758  12.633  1.00 97.69           O  
ATOM    414  N   TYR A  56      -7.809  -9.461  13.734  1.00 96.75           N  
ATOM    415  CA  TYR A  56      -8.367  -9.656  15.062  1.00 96.75           C  
ATOM    416  C   TYR A  56      -8.633  -8.312  15.742  1.00 96.75           C  
ATOM    417  CB  TYR A  56      -7.426 -10.500  15.922  1.00 96.75           C  
ATOM    418  O   TYR A  56      -7.785  -7.418  15.711  1.00 96.75           O  
ATOM    419  CG  TYR A  56      -7.980 -10.828  17.297  1.00 96.75           C  
ATOM    420  CD1 TYR A  56      -7.531 -10.156  18.422  1.00 96.75           C  
ATOM    421  CD2 TYR A  56      -8.953 -11.805  17.453  1.00 96.75           C  
ATOM    422  CE1 TYR A  56      -8.039 -10.453  19.688  1.00 96.75           C  
ATOM    423  CE2 TYR A  56      -9.461 -12.117  18.703  1.00 96.75           C  
ATOM    424  OH  TYR A  56      -9.508 -11.727  21.062  1.00 96.75           O  
ATOM    425  CZ  TYR A  56      -9.000 -11.430  19.812  1.00 96.75           C  
ATOM    426  N   LYS A  57      -9.852  -8.164  16.312  1.00 94.62           N  
ATOM    427  CA  LYS A  57     -10.227  -6.961  17.047  1.00 94.62           C  
ATOM    428  C   LYS A  57     -10.391  -7.254  18.547  1.00 94.62           C  
ATOM    429  CB  LYS A  57     -11.523  -6.371  16.484  1.00 94.62           C  
ATOM    430  O   LYS A  57     -11.062  -8.219  18.922  1.00 94.62           O  
ATOM    431  CG  LYS A  57     -11.969  -5.090  17.172  1.00 94.62           C  
ATOM    432  CD  LYS A  57     -13.219  -4.508  16.516  1.00 94.62           C  
ATOM    433  CE  LYS A  57     -13.680  -3.244  17.234  1.00 94.62           C  
ATOM    434  NZ  LYS A  57     -14.859  -2.627  16.547  1.00 94.62           N  
ATOM    435  N   MET A  58      -9.711  -6.477  19.344  1.00 93.62           N  
ATOM    436  CA  MET A  58      -9.875  -6.477  20.797  1.00 93.62           C  
ATOM    437  C   MET A  58     -10.281  -5.098  21.297  1.00 93.62           C  
ATOM    438  CB  MET A  58      -8.578  -6.914  21.484  1.00 93.62           C  
ATOM    439  O   MET A  58      -9.453  -4.195  21.406  1.00 93.62           O  
ATOM    440  CG  MET A  58      -8.141  -8.328  21.125  1.00 93.62           C  
ATOM    441  SD  MET A  58      -6.527  -8.781  21.875  1.00 93.62           S  
ATOM    442  CE  MET A  58      -6.215 -10.352  21.031  1.00 93.62           C  
ATOM    443  N   ASP A  59     -11.516  -4.953  21.672  1.00 90.81           N  
ATOM    444  CA  ASP A  59     -12.031  -3.660  22.109  1.00 90.81           C  
ATOM    445  C   ASP A  59     -11.812  -2.588  21.047  1.00 90.81           C  
ATOM    446  CB  ASP A  59     -11.367  -3.240  23.438  1.00 90.81           C  
ATOM    447  O   ASP A  59     -12.398  -2.652  19.969  1.00 90.81           O  
ATOM    448  CG  ASP A  59     -11.758  -4.125  24.594  1.00 90.81           C  
ATOM    449  OD1 ASP A  59     -12.859  -4.711  24.578  1.00 90.81           O  
ATOM    450  OD2 ASP A  59     -10.953  -4.238  25.547  1.00 90.81           O  
ATOM    451  N   ASP A  60     -10.930  -1.586  21.359  1.00 93.19           N  
ATOM    452  CA  ASP A  60     -10.766  -0.443  20.469  1.00 93.19           C  
ATOM    453  C   ASP A  60      -9.555  -0.636  19.547  1.00 93.19           C  
ATOM    454  CB  ASP A  60     -10.609   0.848  21.266  1.00 93.19           C  
ATOM    455  O   ASP A  60      -9.281   0.206  18.688  1.00 93.19           O  
ATOM    456  CG  ASP A  60     -11.828   1.165  22.125  1.00 93.19           C  
ATOM    457  OD1 ASP A  60     -12.953   0.765  21.750  1.00 93.19           O  
ATOM    458  OD2 ASP A  60     -11.664   1.823  23.172  1.00 93.19           O  
ATOM    459  N   ILE A  61      -8.922  -1.822  19.750  1.00 96.50           N  
ATOM    460  CA  ILE A  61      -7.711  -2.066  18.984  1.00 96.50           C  
ATOM    461  C   ILE A  61      -7.961  -3.195  17.984  1.00 96.50           C  
ATOM    462  CB  ILE A  61      -6.516  -2.412  19.891  1.00 96.50           C  
ATOM    463  O   ILE A  61      -8.594  -4.199  18.312  1.00 96.50           O  
ATOM    464  CG1 ILE A  61      -6.176  -1.224  20.797  1.00 96.50           C  
ATOM    465  CG2 ILE A  61      -5.301  -2.828  19.062  1.00 96.50           C  
ATOM    466  CD1 ILE A  61      -5.078  -1.514  21.812  1.00 96.50           C  
ATOM    467  N   ARG A  62      -7.434  -3.002  16.688  1.00 96.31           N  
ATOM    468  CA  ARG A  62      -7.492  -4.023  15.648  1.00 96.31           C  
ATOM    469  C   ARG A  62      -6.105  -4.305  15.078  1.00 96.31           C  
ATOM    470  CB  ARG A  62      -8.445  -3.600  14.531  1.00 96.31           C  
ATOM    471  O   ARG A  62      -5.297  -3.385  14.914  1.00 96.31           O  
ATOM    472  CG  ARG A  62      -9.891  -3.447  14.977  1.00 96.31           C  
ATOM    473  CD  ARG A  62     -10.812  -3.146  13.805  1.00 96.31           C  
ATOM    474  NE  ARG A  62     -10.422  -1.916  13.117  1.00 96.31           N  
ATOM    475  NH1 ARG A  62     -12.180  -1.963  11.609  1.00 96.31           N  
ATOM    476  NH2 ARG A  62     -10.648  -0.259  11.539  1.00 96.31           N  
ATOM    477  CZ  ARG A  62     -11.086  -1.382  12.094  1.00 96.31           C  
ATOM    478  N   VAL A  63      -5.840  -5.535  14.906  1.00 98.00           N  
ATOM    479  CA  VAL A  63      -4.609  -5.934  14.227  1.00 98.00           C  
ATOM    480  C   VAL A  63      -4.949  -6.812  13.023  1.00 98.00           C  
ATOM    481  CB  VAL A  63      -3.652  -6.684  15.180  1.00 98.00           C  
ATOM    482  O   VAL A  63      -5.867  -7.633  13.086  1.00 98.00           O  
ATOM    483  CG1 VAL A  63      -3.258  -5.797  16.359  1.00 98.00           C  
ATOM    484  CG2 VAL A  63      -4.297  -7.977  15.672  1.00 98.00           C  
ATOM    485  N   ASP A  64      -4.273  -6.602  11.836  1.00 98.06           N  
ATOM    486  CA  ASP A  64      -4.527  -7.480  10.703  1.00 98.06           C  
ATOM    487  C   ASP A  64      -3.266  -7.668   9.859  1.00 98.06           C  
ATOM    488  CB  ASP A  64      -5.660  -6.930   9.836  1.00 98.06           C  
ATOM    489  O   ASP A  64      -2.283  -6.941  10.039  1.00 98.06           O  
ATOM    490  CG  ASP A  64      -5.332  -5.582   9.219  1.00 98.06           C  
ATOM    491  OD1 ASP A  64      -4.199  -5.395   8.734  1.00 98.06           O  
ATOM    492  OD2 ASP A  64      -6.219  -4.699   9.219  1.00 98.06           O  
ATOM    493  N   VAL A  65      -3.205  -8.750   9.211  1.00 98.38           N  
ATOM    494  CA  VAL A  65      -2.234  -9.039   8.164  1.00 98.38           C  
ATOM    495  C   VAL A  65      -2.863  -8.781   6.793  1.00 98.38           C  
ATOM    496  CB  VAL A  65      -1.713 -10.484   8.250  1.00 98.38           C  
ATOM    497  O   VAL A  65      -3.936  -9.312   6.488  1.00 98.38           O  
ATOM    498  CG1 VAL A  65      -0.696 -10.766   7.141  1.00 98.38           C  
ATOM    499  CG2 VAL A  65      -1.100 -10.758   9.617  1.00 98.38           C  
ATOM    500  N   GLU A  66      -2.172  -7.988   6.004  1.00 97.62           N  
ATOM    501  CA  GLU A  66      -2.750  -7.449   4.773  1.00 97.62           C  
ATOM    502  C   GLU A  66      -1.864  -7.750   3.568  1.00 97.62           C  
ATOM    503  CB  GLU A  66      -2.973  -5.941   4.902  1.00 97.62           C  
ATOM    504  O   GLU A  66      -0.639  -7.637   3.648  1.00 97.62           O  
ATOM    505  CG  GLU A  66      -3.533  -5.293   3.643  1.00 97.62           C  
ATOM    506  CD  GLU A  66      -3.613  -3.777   3.730  1.00 97.62           C  
ATOM    507  OE1 GLU A  66      -4.512  -3.180   3.100  1.00 97.62           O  
ATOM    508  OE2 GLU A  66      -2.766  -3.184   4.438  1.00 97.62           O  
ATOM    509  N   GLY A  67      -2.445  -8.219   2.545  1.00 97.19           N  
ATOM    510  CA  GLY A  67      -1.862  -8.242   1.214  1.00 97.19           C  
ATOM    511  C   GLY A  67      -2.441  -7.195   0.284  1.00 97.19           C  
ATOM    512  O   GLY A  67      -3.658  -7.008   0.233  1.00 97.19           O  
ATOM    513  N   LEU A  68      -1.531  -6.535  -0.445  1.00 93.75           N  
ATOM    514  CA  LEU A  68      -1.962  -5.430  -1.293  1.00 93.75           C  
ATOM    515  C   LEU A  68      -1.249  -5.469  -2.641  1.00 93.75           C  
ATOM    516  CB  LEU A  68      -1.697  -4.086  -0.602  1.00 93.75           C  
ATOM    517  O   LEU A  68      -0.073  -5.832  -2.715  1.00 93.75           O  
ATOM    518  CG  LEU A  68      -2.510  -3.805   0.663  1.00 93.75           C  
ATOM    519  CD1 LEU A  68      -1.946  -2.592   1.396  1.00 93.75           C  
ATOM    520  CD2 LEU A  68      -3.980  -3.592   0.318  1.00 93.75           C  
ATOM    521  N   TYR A  69      -1.960  -5.250  -3.635  1.00 94.38           N  
ATOM    522  CA  TYR A  69      -1.418  -5.012  -4.969  1.00 94.38           C  
ATOM    523  C   TYR A  69      -1.683  -3.576  -5.414  1.00 94.38           C  
ATOM    524  CB  TYR A  69      -2.020  -5.992  -5.980  1.00 94.38           C  
ATOM    525  O   TYR A  69      -2.797  -3.070  -5.266  1.00 94.38           O  
ATOM    526  CG  TYR A  69      -1.616  -5.715  -7.406  1.00 94.38           C  
ATOM    527  CD1 TYR A  69      -2.441  -4.977  -8.250  1.00 94.38           C  
ATOM    528  CD2 TYR A  69      -0.411  -6.188  -7.914  1.00 94.38           C  
ATOM    529  CE1 TYR A  69      -2.074  -4.719  -9.570  1.00 94.38           C  
ATOM    530  CE2 TYR A  69      -0.035  -5.938  -9.227  1.00 94.38           C  
ATOM    531  OH  TYR A  69      -0.504  -4.953 -11.352  1.00 94.38           O  
ATOM    532  CZ  TYR A  69      -0.872  -5.203 -10.047  1.00 94.38           C  
ATOM    533  N   SER A  70      -0.671  -2.926  -5.965  1.00 93.12           N  
ATOM    534  CA  SER A  70      -0.804  -1.581  -6.512  1.00 93.12           C  
ATOM    535  C   SER A  70       0.078  -1.396  -7.742  1.00 93.12           C  
ATOM    536  CB  SER A  70      -0.445  -0.534  -5.457  1.00 93.12           C  
ATOM    537  O   SER A  70       1.109  -2.057  -7.879  1.00 93.12           O  
ATOM    538  OG  SER A  70      -0.560   0.775  -5.984  1.00 93.12           O  
ATOM    539  N   GLN A  71      -0.384  -0.466  -8.602  1.00 93.06           N  
ATOM    540  CA  GLN A  71       0.323  -0.198  -9.844  1.00 93.06           C  
ATOM    541  C   GLN A  71       0.348   1.297 -10.156  1.00 93.06           C  
ATOM    542  CB  GLN A  71      -0.324  -0.961 -11.000  1.00 93.06           C  
ATOM    543  O   GLN A  71      -0.651   1.992  -9.961  1.00 93.06           O  
ATOM    544  CG  GLN A  71       0.364  -0.743 -12.344  1.00 93.06           C  
ATOM    545  CD  GLN A  71      -0.322  -1.476 -13.484  1.00 93.06           C  
ATOM    546  NE2 GLN A  71       0.122  -2.697 -13.750  1.00 93.06           N  
ATOM    547  OE1 GLN A  71      -1.245  -0.948 -14.109  1.00 93.06           O  
ATOM    548  N   LEU A  72       1.517   1.796 -10.570  1.00 92.50           N  
ATOM    549  CA  LEU A  72       1.691   3.133 -11.125  1.00 92.50           C  
ATOM    550  C   LEU A  72       1.983   3.062 -12.617  1.00 92.50           C  
ATOM    551  CB  LEU A  72       2.824   3.869 -10.406  1.00 92.50           C  
ATOM    552  O   LEU A  72       2.584   2.098 -13.094  1.00 92.50           O  
ATOM    553  CG  LEU A  72       2.668   4.043  -8.898  1.00 92.50           C  
ATOM    554  CD1 LEU A  72       3.900   4.723  -8.312  1.00 92.50           C  
ATOM    555  CD2 LEU A  72       1.407   4.840  -8.578  1.00 92.50           C  
ATOM    556  N   SER A  73       1.476   4.082 -13.320  1.00 93.31           N  
ATOM    557  CA  SER A  73       1.674   4.125 -14.766  1.00 93.31           C  
ATOM    558  C   SER A  73       2.742   5.148 -15.141  1.00 93.31           C  
ATOM    559  CB  SER A  73       0.362   4.461 -15.469  1.00 93.31           C  
ATOM    560  O   SER A  73       2.936   6.141 -14.438  1.00 93.31           O  
ATOM    561  OG  SER A  73      -0.619   3.475 -15.211  1.00 93.31           O  
ATOM    562  N   LYS A  74       3.381   4.766 -16.172  1.00 93.06           N  
ATOM    563  CA  LYS A  74       4.344   5.711 -16.734  1.00 93.06           C  
ATOM    564  C   LYS A  74       3.693   7.062 -17.016  1.00 93.06           C  
ATOM    565  CB  LYS A  74       4.961   5.152 -18.016  1.00 93.06           C  
ATOM    566  O   LYS A  74       2.576   7.125 -17.531  1.00 93.06           O  
ATOM    567  CG  LYS A  74       6.051   6.035 -18.609  1.00 93.06           C  
ATOM    568  CD  LYS A  74       6.645   5.414 -19.875  1.00 93.06           C  
ATOM    569  CE  LYS A  74       7.754   6.281 -20.453  1.00 93.06           C  
ATOM    570  NZ  LYS A  74       8.430   5.613 -21.609  1.00 93.06           N  
ATOM    571  N   ASP A  75       4.371   8.133 -16.578  1.00 91.56           N  
ATOM    572  CA  ASP A  75       3.887   9.484 -16.812  1.00 91.56           C  
ATOM    573  C   ASP A  75       4.039   9.883 -18.281  1.00 91.56           C  
ATOM    574  CB  ASP A  75       4.629  10.484 -15.922  1.00 91.56           C  
ATOM    575  O   ASP A  75       4.766   9.234 -19.031  1.00 91.56           O  
ATOM    576  CG  ASP A  75       3.791  11.695 -15.562  1.00 91.56           C  
ATOM    577  OD1 ASP A  75       2.938  12.109 -16.375  1.00 91.56           O  
ATOM    578  OD2 ASP A  75       3.990  12.250 -14.461  1.00 91.56           O  
ATOM    579  N   ALA A  76       3.199  10.867 -18.703  1.00 90.50           N  
ATOM    580  CA  ALA A  76       3.428  11.516 -19.984  1.00 90.50           C  
ATOM    581  C   ALA A  76       4.684  12.383 -19.953  1.00 90.50           C  
ATOM    582  CB  ALA A  76       2.217  12.359 -20.391  1.00 90.50           C  
ATOM    583  O   ALA A  76       4.734  13.383 -19.234  1.00 90.50           O  
ATOM    584  N   LEU A  77       5.676  11.867 -20.656  1.00 90.38           N  
ATOM    585  CA  LEU A  77       6.969  12.547 -20.609  1.00 90.38           C  
ATOM    586  C   LEU A  77       7.289  13.195 -21.953  1.00 90.38           C  
ATOM    587  CB  LEU A  77       8.078  11.562 -20.234  1.00 90.38           C  
ATOM    588  O   LEU A  77       7.043  12.602 -23.016  1.00 90.38           O  
ATOM    589  CG  LEU A  77       7.902  10.820 -18.906  1.00 90.38           C  
ATOM    590  CD1 LEU A  77       8.906   9.680 -18.797  1.00 90.38           C  
ATOM    591  CD2 LEU A  77       8.055  11.789 -17.734  1.00 90.38           C  
ATOM    592  N   ALA A  78       7.719  14.438 -21.953  1.00 90.69           N  
ATOM    593  CA  ALA A  78       8.125  15.156 -23.156  1.00 90.69           C  
ATOM    594  C   ALA A  78       9.492  14.695 -23.641  1.00 90.69           C  
ATOM    595  CB  ALA A  78       8.133  16.656 -22.906  1.00 90.69           C  
ATOM    596  O   ALA A  78       9.781  14.703 -24.844  1.00 90.69           O  
ATOM    597  N   VAL A  79      10.328  14.328 -22.688  1.00 91.19           N  
ATOM    598  CA  VAL A  79      11.641  13.758 -22.953  1.00 91.19           C  
ATOM    599  C   VAL A  79      11.695  12.320 -22.422  1.00 91.19           C  
ATOM    600  CB  VAL A  79      12.766  14.602 -22.328  1.00 91.19           C  
ATOM    601  O   VAL A  79      11.430  12.078 -21.250  1.00 91.19           O  
ATOM    602  CG1 VAL A  79      14.133  13.977 -22.609  1.00 91.19           C  
ATOM    603  CG2 VAL A  79      12.719  16.031 -22.844  1.00 91.19           C  
ATOM    604  N   ALA A  80      12.008  11.445 -23.328  1.00 91.62           N  
ATOM    605  CA  ALA A  80      12.078  10.031 -22.953  1.00 91.62           C  
ATOM    606  C   ALA A  80      13.125   9.812 -21.875  1.00 91.62           C  
ATOM    607  CB  ALA A  80      12.383   9.164 -24.172  1.00 91.62           C  
ATOM    608  O   ALA A  80      14.203  10.414 -21.906  1.00 91.62           O  
ATOM    609  N   PRO A  81      12.766   8.953 -20.906  1.00 92.44           N  
ATOM    610  CA  PRO A  81      13.711   8.648 -19.828  1.00 92.44           C  
ATOM    611  C   PRO A  81      14.938   7.887 -20.312  1.00 92.44           C  
ATOM    612  CB  PRO A  81      12.891   7.793 -18.859  1.00 92.44           C  
ATOM    613  O   PRO A  81      14.844   7.086 -21.250  1.00 92.44           O  
ATOM    614  CG  PRO A  81      11.469   8.055 -19.234  1.00 92.44           C  
ATOM    615  CD  PRO A  81      11.414   8.414 -20.688  1.00 92.44           C  
ATOM    616  N   THR A  82      16.094   8.188 -19.719  1.00 92.25           N  
ATOM    617  CA  THR A  82      17.328   7.426 -19.828  1.00 92.25           C  
ATOM    618  C   THR A  82      17.797   6.945 -18.453  1.00 92.25           C  
ATOM    619  CB  THR A  82      18.438   8.258 -20.500  1.00 92.25           C  
ATOM    620  O   THR A  82      18.062   7.758 -17.562  1.00 92.25           O  
ATOM    621  CG2 THR A  82      19.688   7.418 -20.734  1.00 92.25           C  
ATOM    622  OG1 THR A  82      17.969   8.758 -21.750  1.00 92.25           O  
ATOM    623  N   PRO A  83      17.922   5.664 -18.375  1.00 92.25           N  
ATOM    624  CA  PRO A  83      17.516   4.629 -19.328  1.00 92.25           C  
ATOM    625  C   PRO A  83      16.000   4.551 -19.500  1.00 92.25           C  
ATOM    626  CB  PRO A  83      18.062   3.342 -18.703  1.00 92.25           C  
ATOM    627  O   PRO A  83      15.258   5.195 -18.766  1.00 92.25           O  
ATOM    628  CG  PRO A  83      17.984   3.572 -17.234  1.00 92.25           C  
ATOM    629  CD  PRO A  83      18.297   5.016 -16.953  1.00 92.25           C  
ATOM    630  N   ALA A  84      15.570   3.803 -20.578  1.00 94.38           N  
ATOM    631  CA  ALA A  84      14.148   3.580 -20.828  1.00 94.38           C  
ATOM    632  C   ALA A  84      13.484   2.887 -19.641  1.00 94.38           C  
ATOM    633  CB  ALA A  84      13.945   2.758 -22.094  1.00 94.38           C  
ATOM    634  O   ALA A  84      14.062   1.971 -19.047  1.00 94.38           O  
ATOM    635  N   ILE A  85      12.258   3.348 -19.219  1.00 94.94           N  
ATOM    636  CA  ILE A  85      11.586   2.811 -18.047  1.00 94.94           C  
ATOM    637  C   ILE A  85      10.359   2.014 -18.484  1.00 94.94           C  
ATOM    638  CB  ILE A  85      11.180   3.932 -17.062  1.00 94.94           C  
ATOM    639  O   ILE A  85       9.859   2.184 -19.594  1.00 94.94           O  
ATOM    640  CG1 ILE A  85      10.211   4.906 -17.734  1.00 94.94           C  
ATOM    641  CG2 ILE A  85      12.422   4.668 -16.547  1.00 94.94           C  
ATOM    642  CD1 ILE A  85       9.508   5.848 -16.766  1.00 94.94           C  
ATOM    643  N   ALA A  86       9.883   1.138 -17.641  1.00 95.81           N  
ATOM    644  CA  ALA A  86       8.719   0.285 -17.859  1.00 95.81           C  
ATOM    645  C   ALA A  86       7.438   1.112 -17.938  1.00 95.81           C  
ATOM    646  CB  ALA A  86       8.609  -0.761 -16.750  1.00 95.81           C  
ATOM    647  O   ALA A  86       7.363   2.207 -17.375  1.00 95.81           O  
ATOM    648  N   ASP A  87       6.453   0.593 -18.609  1.00 94.94           N  
ATOM    649  CA  ASP A  87       5.172   1.280 -18.750  1.00 94.94           C  
ATOM    650  C   ASP A  87       4.441   1.363 -17.406  1.00 94.94           C  
ATOM    651  CB  ASP A  87       4.297   0.571 -19.781  1.00 94.94           C  
ATOM    652  O   ASP A  87       3.619   2.258 -17.203  1.00 94.94           O  
ATOM    653  CG  ASP A  87       4.773   0.782 -21.203  1.00 94.94           C  
ATOM    654  OD1 ASP A  87       5.500   1.765 -21.469  1.00 94.94           O  
ATOM    655  OD2 ASP A  87       4.418  -0.040 -22.078  1.00 94.94           O  
ATOM    656  N   SER A  88       4.719   0.391 -16.562  1.00 94.38           N  
ATOM    657  CA  SER A  88       4.098   0.373 -15.242  1.00 94.38           C  
ATOM    658  C   SER A  88       5.082  -0.092 -14.172  1.00 94.38           C  
ATOM    659  CB  SER A  88       2.865  -0.534 -15.242  1.00 94.38           C  
ATOM    660  O   SER A  88       6.023  -0.829 -14.469  1.00 94.38           O  
ATOM    661  OG  SER A  88       3.234  -1.882 -15.477  1.00 94.38           O  
ATOM    662  N   LEU A  89       4.941   0.441 -13.008  1.00 95.06           N  
ATOM    663  CA  LEU A  89       5.637   0.055 -11.789  1.00 95.06           C  
ATOM    664  C   LEU A  89       4.664  -0.539 -10.773  1.00 95.06           C  
ATOM    665  CB  LEU A  89       6.359   1.261 -11.180  1.00 95.06           C  
ATOM    666  O   LEU A  89       3.740   0.141 -10.320  1.00 95.06           O  
ATOM    667  CG  LEU A  89       7.254   0.975  -9.977  1.00 95.06           C  
ATOM    668  CD1 LEU A  89       8.430   0.095 -10.383  1.00 95.06           C  
ATOM    669  CD2 LEU A  89       7.750   2.277  -9.352  1.00 95.06           C  
ATOM    670  N   THR A  90       4.898  -1.842 -10.414  1.00 95.38           N  
ATOM    671  CA  THR A  90       3.938  -2.521  -9.555  1.00 95.38           C  
ATOM    672  C   THR A  90       4.555  -2.836  -8.195  1.00 95.38           C  
ATOM    673  CB  THR A  90       3.430  -3.822 -10.203  1.00 95.38           C  
ATOM    674  O   THR A  90       5.773  -2.980  -8.078  1.00 95.38           O  
ATOM    675  CG2 THR A  90       2.840  -3.555 -11.586  1.00 95.38           C  
ATOM    676  OG1 THR A  90       4.520  -4.742 -10.328  1.00 95.38           O  
ATOM    677  N   ALA A  91       3.699  -2.953  -7.262  1.00 95.94           N  
ATOM    678  CA  ALA A  91       4.059  -3.350  -5.902  1.00 95.94           C  
ATOM    679  C   ALA A  91       3.066  -4.371  -5.348  1.00 95.94           C  
ATOM    680  CB  ALA A  91       4.125  -2.129  -4.988  1.00 95.94           C  
ATOM    681  O   ALA A  91       1.854  -4.148  -5.387  1.00 95.94           O  
ATOM    682  N   ILE A  92       3.596  -5.480  -4.926  1.00 96.94           N  
ATOM    683  CA  ILE A  92       2.869  -6.445  -4.109  1.00 96.94           C  
ATOM    684  C   ILE A  92       3.432  -6.453  -2.691  1.00 96.94           C  
ATOM    685  CB  ILE A  92       2.938  -7.863  -4.723  1.00 96.94           C  
ATOM    686  O   ILE A  92       4.633  -6.664  -2.494  1.00 96.94           O  
ATOM    687  CG1 ILE A  92       2.367  -7.863  -6.145  1.00 96.94           C  
ATOM    688  CG2 ILE A  92       2.195  -8.867  -3.836  1.00 96.94           C  
ATOM    689  CD1 ILE A  92       2.578  -9.164  -6.898  1.00 96.94           C  
ATOM    690  N   SER A  93       2.498  -6.246  -1.728  1.00 97.50           N  
ATOM    691  CA  SER A  93       3.020  -6.062  -0.377  1.00 97.50           C  
ATOM    692  C   SER A  93       2.289  -6.953   0.623  1.00 97.50           C  
ATOM    693  CB  SER A  93       2.904  -4.602   0.052  1.00 97.50           C  
ATOM    694  O   SER A  93       1.165  -7.391   0.365  1.00 97.50           O  
ATOM    695  OG  SER A  93       1.546  -4.199   0.113  1.00 97.50           O  
ATOM    696  N   GLY A  94       2.994  -7.227   1.601  1.00 98.19           N  
ATOM    697  CA  GLY A  94       2.480  -7.805   2.832  1.00 98.19           C  
ATOM    698  C   GLY A  94       2.791  -6.969   4.059  1.00 98.19           C  
ATOM    699  O   GLY A  94       3.957  -6.715   4.363  1.00 98.19           O  
ATOM    700  N   LEU A  95       1.701  -6.570   4.766  1.00 98.50           N  
ATOM    701  CA  LEU A  95       1.885  -5.699   5.918  1.00 98.50           C  
ATOM    702  C   LEU A  95       1.145  -6.242   7.137  1.00 98.50           C  
ATOM    703  CB  LEU A  95       1.397  -4.281   5.602  1.00 98.50           C  
ATOM    704  O   LEU A  95       0.150  -6.957   6.996  1.00 98.50           O  
ATOM    705  CG  LEU A  95       2.182  -3.516   4.535  1.00 98.50           C  
ATOM    706  CD1 LEU A  95       1.489  -3.633   3.184  1.00 98.50           C  
ATOM    707  CD2 LEU A  95       2.344  -2.055   4.938  1.00 98.50           C  
ATOM    708  N   VAL A  96       1.653  -5.953   8.266  1.00 98.56           N  
ATOM    709  CA  VAL A  96       0.942  -6.059   9.539  1.00 98.56           C  
ATOM    710  C   VAL A  96       0.481  -4.676   9.984  1.00 98.56           C  
ATOM    711  CB  VAL A  96       1.823  -6.711  10.625  1.00 98.56           C  
ATOM    712  O   VAL A  96       1.279  -3.736  10.047  1.00 98.56           O  
ATOM    713  CG1 VAL A  96       1.073  -6.781  11.953  1.00 98.56           C  
ATOM    714  CG2 VAL A  96       2.271  -8.102  10.188  1.00 98.56           C  
ATOM    715  N   ASN A  97      -0.779  -4.633  10.383  1.00 98.38           N  
ATOM    716  CA  ASN A  97      -1.377  -3.344  10.703  1.00 98.38           C  
ATOM    717  C   ASN A  97      -1.955  -3.336  12.117  1.00 98.38           C  
ATOM    718  CB  ASN A  97      -2.461  -2.982   9.688  1.00 98.38           C  
ATOM    719  O   ASN A  97      -2.408  -4.367  12.617  1.00 98.38           O  
ATOM    720  CG  ASN A  97      -1.947  -2.996   8.258  1.00 98.38           C  
ATOM    721  ND2 ASN A  97      -2.402  -3.965   7.477  1.00 98.38           N  
ATOM    722  OD1 ASN A  97      -1.149  -2.141   7.867  1.00 98.38           O  
ATOM    723  N   VAL A  98      -1.926  -2.150  12.664  1.00 98.38           N  
ATOM    724  CA  VAL A  98      -2.602  -1.893  13.930  1.00 98.38           C  
ATOM    725  C   VAL A  98      -3.508  -0.671  13.797  1.00 98.38           C  
ATOM    726  CB  VAL A  98      -1.590  -1.680  15.078  1.00 98.38           C  
ATOM    727  O   VAL A  98      -3.123   0.331  13.188  1.00 98.38           O  
ATOM    728  CG1 VAL A  98      -1.142  -0.221  15.141  1.00 98.38           C  
ATOM    729  CG2 VAL A  98      -2.199  -2.111  16.406  1.00 98.38           C  
ATOM    730  N   TYR A  99      -4.727  -0.808  14.336  1.00 98.06           N  
ATOM    731  CA  TYR A  99      -5.723   0.253  14.250  1.00 98.06           C  
ATOM    732  C   TYR A  99      -6.270   0.599  15.633  1.00 98.06           C  
ATOM    733  CB  TYR A  99      -6.867  -0.160  13.320  1.00 98.06           C  
ATOM    734  O   TYR A  99      -6.375  -0.271  16.500  1.00 98.06           O  
ATOM    735  CG  TYR A  99      -6.418  -0.561  11.938  1.00 98.06           C  
ATOM    736  CD1 TYR A  99      -6.379   0.367  10.898  1.00 98.06           C  
ATOM    737  CD2 TYR A  99      -6.027  -1.868  11.664  1.00 98.06           C  
ATOM    738  CE1 TYR A  99      -5.965   0.002   9.625  1.00 98.06           C  
ATOM    739  CE2 TYR A  99      -5.609  -2.244  10.398  1.00 98.06           C  
ATOM    740  OH  TYR A  99      -5.172  -1.672   8.117  1.00 98.06           O  
ATOM    741  CZ  TYR A  99      -5.582  -1.305   9.383  1.00 98.06           C  
ATOM    742  N   TYR A 100      -6.594   1.823  15.711  1.00 97.81           N  
ATOM    743  CA  TYR A 100      -7.363   2.281  16.859  1.00 97.81           C  
ATOM    744  C   TYR A 100      -8.750   2.748  16.438  1.00 97.81           C  
ATOM    745  CB  TYR A 100      -6.629   3.416  17.578  1.00 97.81           C  
ATOM    746  O   TYR A 100      -8.883   3.666  15.617  1.00 97.81           O  
ATOM    747  CG  TYR A 100      -7.348   3.918  18.812  1.00 97.81           C  
ATOM    748  CD1 TYR A 100      -8.016   5.141  18.797  1.00 97.81           C  
ATOM    749  CD2 TYR A 100      -7.363   3.172  19.984  1.00 97.81           C  
ATOM    750  CE1 TYR A 100      -8.680   5.609  19.938  1.00 97.81           C  
ATOM    751  CE2 TYR A 100      -8.023   3.629  21.125  1.00 97.81           C  
ATOM    752  OH  TYR A 100      -9.328   5.305  22.203  1.00 97.81           O  
ATOM    753  CZ  TYR A 100      -8.672   4.848  21.078  1.00 97.81           C  
ATOM    754  N   ASP A 101      -9.812   2.119  16.953  1.00 95.88           N  
ATOM    755  CA  ASP A 101     -11.203   2.477  16.688  1.00 95.88           C  
ATOM    756  C   ASP A 101     -11.742   3.420  17.766  1.00 95.88           C  
ATOM    757  CB  ASP A 101     -12.070   1.222  16.609  1.00 95.88           C  
ATOM    758  O   ASP A 101     -11.664   3.121  18.953  1.00 95.88           O  
ATOM    759  CG  ASP A 101     -11.773   0.376  15.375  1.00 95.88           C  
ATOM    760  OD1 ASP A 101     -11.047   0.845  14.477  1.00 95.88           O  
ATOM    761  OD2 ASP A 101     -12.273  -0.766  15.312  1.00 95.88           O  
ATOM    762  N   ILE A 102     -12.195   4.508  17.328  1.00 95.94           N  
ATOM    763  CA  ILE A 102     -12.766   5.492  18.250  1.00 95.94           C  
ATOM    764  C   ILE A 102     -14.266   5.250  18.406  1.00 95.94           C  
ATOM    765  CB  ILE A 102     -12.508   6.934  17.750  1.00 95.94           C  
ATOM    766  O   ILE A 102     -15.023   5.410  17.453  1.00 95.94           O  
ATOM    767  CG1 ILE A 102     -11.008   7.164  17.531  1.00 95.94           C  
ATOM    768  CG2 ILE A 102     -13.078   7.957  18.750  1.00 95.94           C  
ATOM    769  CD1 ILE A 102     -10.688   8.312  16.594  1.00 95.94           C  
ATOM    770  N   ALA A 103     -14.562   4.836  19.625  1.00 87.81           N  
ATOM    771  CA  ALA A 103     -15.961   4.527  19.922  1.00 87.81           C  
ATOM    772  C   ALA A 103     -16.781   5.801  20.109  1.00 87.81           C  
ATOM    773  CB  ALA A 103     -16.062   3.650  21.172  1.00 87.81           C  
ATOM    774  O   ALA A 103     -16.359   6.723  20.797  1.00 87.81           O  
ATOM    775  N   ILE A 104     -17.734   5.840  19.344  1.00 90.12           N  
ATOM    776  CA  ILE A 104     -18.734   6.887  19.547  1.00 90.12           C  
ATOM    777  C   ILE A 104     -20.062   6.262  19.969  1.00 90.12           C  
ATOM    778  CB  ILE A 104     -18.938   7.730  18.266  1.00 90.12           C  
ATOM    779  O   ILE A 104     -20.625   5.441  19.250  1.00 90.12           O  
ATOM    780  CG1 ILE A 104     -17.594   8.312  17.797  1.00 90.12           C  
ATOM    781  CG2 ILE A 104     -19.953   8.844  18.500  1.00 90.12           C  
ATOM    782  CD1 ILE A 104     -17.672   9.117  16.500  1.00 90.12           C  
ATOM    783  N   GLU A 105     -20.516   6.684  21.188  1.00 87.88           N  
ATOM    784  CA  GLU A 105     -21.734   6.098  21.750  1.00 87.88           C  
ATOM    785  C   GLU A 105     -22.953   6.398  20.891  1.00 87.88           C  
ATOM    786  CB  GLU A 105     -21.969   6.609  23.188  1.00 87.88           C  
ATOM    787  O   GLU A 105     -23.062   7.492  20.328  1.00 87.88           O  
ATOM    788  CG  GLU A 105     -20.938   6.117  24.188  1.00 87.88           C  
ATOM    789  CD  GLU A 105     -21.219   6.566  25.609  1.00 87.88           C  
ATOM    790  OE1 GLU A 105     -20.453   6.215  26.531  1.00 87.88           O  
ATOM    791  OE2 GLU A 105     -22.234   7.273  25.812  1.00 87.88           O  
ATOM    792  N   ASP A 106     -23.734   5.363  20.688  1.00 88.44           N  
ATOM    793  CA  ASP A 106     -25.078   5.434  20.125  1.00 88.44           C  
ATOM    794  C   ASP A 106     -25.031   5.797  18.641  1.00 88.44           C  
ATOM    795  CB  ASP A 106     -25.938   6.449  20.875  1.00 88.44           C  
ATOM    796  O   ASP A 106     -25.922   6.457  18.125  1.00 88.44           O  
ATOM    797  CG  ASP A 106     -26.188   6.055  22.328  1.00 88.44           C  
ATOM    798  OD1 ASP A 106     -26.375   4.855  22.609  1.00 88.44           O  
ATOM    799  OD2 ASP A 106     -26.172   6.957  23.188  1.00 88.44           O  
ATOM    800  N   MET A 107     -23.844   5.609  17.984  1.00 92.00           N  
ATOM    801  CA  MET A 107     -23.750   5.863  16.547  1.00 92.00           C  
ATOM    802  C   MET A 107     -23.234   4.629  15.812  1.00 92.00           C  
ATOM    803  CB  MET A 107     -22.828   7.055  16.281  1.00 92.00           C  
ATOM    804  O   MET A 107     -22.375   3.900  16.328  1.00 92.00           O  
ATOM    805  CG  MET A 107     -23.391   8.383  16.750  1.00 92.00           C  
ATOM    806  SD  MET A 107     -22.344   9.805  16.250  1.00 92.00           S  
ATOM    807  CE  MET A 107     -22.594   9.781  14.461  1.00 92.00           C  
ATOM    808  N   PRO A 108     -23.750   4.344  14.648  1.00 92.50           N  
ATOM    809  CA  PRO A 108     -23.266   3.195  13.875  1.00 92.50           C  
ATOM    810  C   PRO A 108     -21.953   3.479  13.156  1.00 92.50           C  
ATOM    811  CB  PRO A 108     -24.391   2.947  12.875  1.00 92.50           C  
ATOM    812  O   PRO A 108     -21.469   2.639  12.391  1.00 92.50           O  
ATOM    813  CG  PRO A 108     -25.000   4.297  12.633  1.00 92.50           C  
ATOM    814  CD  PRO A 108     -24.938   5.082  13.914  1.00 92.50           C  
ATOM    815  N   ILE A 109     -21.359   4.566  13.414  1.00 95.69           N  
ATOM    816  CA  ILE A 109     -20.125   4.973  12.750  1.00 95.69           C  
ATOM    817  C   ILE A 109     -18.953   4.887  13.719  1.00 95.69           C  
ATOM    818  CB  ILE A 109     -20.234   6.402  12.172  1.00 95.69           C  
ATOM    819  O   ILE A 109     -19.062   5.312  14.875  1.00 95.69           O  
ATOM    820  CG1 ILE A 109     -21.359   6.469  11.125  1.00 95.69           C  
ATOM    821  CG2 ILE A 109     -18.906   6.855  11.578  1.00 95.69           C  
ATOM    822  CD1 ILE A 109     -21.719   7.887  10.703  1.00 95.69           C  
ATOM    823  N   THR A 110     -17.812   4.379  13.156  1.00 96.06           N  
ATOM    824  CA  THR A 110     -16.594   4.219  13.961  1.00 96.06           C  
ATOM    825  C   THR A 110     -15.383   4.781  13.227  1.00 96.06           C  
ATOM    826  CB  THR A 110     -16.344   2.742  14.312  1.00 96.06           C  
ATOM    827  O   THR A 110     -14.883   4.168  12.289  1.00 96.06           O  
ATOM    828  CG2 THR A 110     -15.172   2.594  15.273  1.00 96.06           C  
ATOM    829  OG1 THR A 110     -17.531   2.199  14.930  1.00 96.06           O  
ATOM    830  N   PRO A 111     -14.961   5.977  13.688  1.00 97.69           N  
ATOM    831  CA  PRO A 111     -13.695   6.453  13.117  1.00 97.69           C  
ATOM    832  C   PRO A 111     -12.500   5.582  13.523  1.00 97.69           C  
ATOM    833  CB  PRO A 111     -13.555   7.863  13.695  1.00 97.69           C  
ATOM    834  O   PRO A 111     -12.523   4.965  14.594  1.00 97.69           O  
ATOM    835  CG  PRO A 111     -14.938   8.227  14.141  1.00 97.69           C  
ATOM    836  CD  PRO A 111     -15.648   6.977  14.578  1.00 97.69           C  
ATOM    837  N   TYR A 112     -11.422   5.617  12.594  1.00 97.56           N  
ATOM    838  CA  TYR A 112     -10.242   4.840  12.953  1.00 97.56           C  
ATOM    839  C   TYR A 112      -8.977   5.484  12.391  1.00 97.56           C  
ATOM    840  CB  TYR A 112     -10.367   3.404  12.438  1.00 97.56           C  
ATOM    841  O   TYR A 112      -9.039   6.246  11.422  1.00 97.56           O  
ATOM    842  CG  TYR A 112     -10.305   3.291  10.930  1.00 97.56           C  
ATOM    843  CD1 TYR A 112     -11.469   3.227  10.172  1.00 97.56           C  
ATOM    844  CD2 TYR A 112      -9.078   3.248  10.266  1.00 97.56           C  
ATOM    845  CE1 TYR A 112     -11.414   3.121   8.781  1.00 97.56           C  
ATOM    846  CE2 TYR A 112      -9.016   3.143   8.883  1.00 97.56           C  
ATOM    847  OH  TYR A 112     -10.133   2.975   6.777  1.00 97.56           O  
ATOM    848  CZ  TYR A 112     -10.188   3.080   8.148  1.00 97.56           C  
ATOM    849  N   ILE A 113      -7.895   5.258  13.055  1.00 98.38           N  
ATOM    850  CA  ILE A 113      -6.547   5.543  12.578  1.00 98.38           C  
ATOM    851  C   ILE A 113      -5.684   4.289  12.688  1.00 98.38           C  
ATOM    852  CB  ILE A 113      -5.898   6.707  13.359  1.00 98.38           C  
ATOM    853  O   ILE A 113      -5.895   3.459  13.570  1.00 98.38           O  
ATOM    854  CG1 ILE A 113      -5.805   6.359  14.852  1.00 98.38           C  
ATOM    855  CG2 ILE A 113      -6.691   8.000  13.148  1.00 98.38           C  
ATOM    856  CD1 ILE A 113      -4.910   7.301  15.648  1.00 98.38           C  
ATOM    857  N   GLY A 114      -4.801   4.160  11.680  1.00 98.19           N  
ATOM    858  CA  GLY A 114      -3.979   2.961  11.672  1.00 98.19           C  
ATOM    859  C   GLY A 114      -2.629   3.168  11.008  1.00 98.19           C  
ATOM    860  O   GLY A 114      -2.436   4.133  10.266  1.00 98.19           O  
ATOM    861  N   VAL A 115      -1.739   2.270  11.406  1.00 98.56           N  
ATOM    862  CA  VAL A 115      -0.413   2.234  10.797  1.00 98.56           C  
ATOM    863  C   VAL A 115      -0.004   0.789  10.531  1.00 98.56           C  
ATOM    864  CB  VAL A 115       0.639   2.930  11.695  1.00 98.56           C  
ATOM    865  O   VAL A 115      -0.509  -0.135  11.172  1.00 98.56           O  
ATOM    866  CG1 VAL A 115       0.341   4.422  11.820  1.00 98.56           C  
ATOM    867  CG2 VAL A 115       0.684   2.273  13.070  1.00 98.56           C  
ATOM    868  N   GLY A 116       0.842   0.640   9.531  1.00 98.38           N  
ATOM    869  CA  GLY A 116       1.312  -0.690   9.180  1.00 98.38           C  
ATOM    870  C   GLY A 116       2.746  -0.704   8.680  1.00 98.38           C  
ATOM    871  O   GLY A 116       3.246   0.308   8.188  1.00 98.38           O  
ATOM    872  N   VAL A 117       3.379  -1.903   8.898  1.00 98.69           N  
ATOM    873  CA  VAL A 117       4.750  -2.088   8.430  1.00 98.69           C  
ATOM    874  C   VAL A 117       4.906  -3.480   7.824  1.00 98.69           C  
ATOM    875  CB  VAL A 117       5.770  -1.891   9.578  1.00 98.69           C  
ATOM    876  O   VAL A 117       4.242  -4.430   8.250  1.00 98.69           O  
ATOM    877  CG1 VAL A 117       5.750  -0.445  10.070  1.00 98.69           C  
ATOM    878  CG2 VAL A 117       5.473  -2.854  10.727  1.00 98.69           C  
ATOM    879  N   GLY A 118       5.789  -3.531   6.777  1.00 98.56           N  
ATOM    880  CA  GLY A 118       6.027  -4.812   6.133  1.00 98.56           C  
ATOM    881  C   GLY A 118       7.031  -4.734   5.000  1.00 98.56           C  
ATOM    882  O   GLY A 118       8.016  -4.000   5.086  1.00 98.56           O  
ATOM    883  N   ALA A 119       6.758  -5.586   4.027  1.00 98.50           N  
ATOM    884  CA  ALA A 119       7.641  -5.676   2.867  1.00 98.50           C  
ATOM    885  C   ALA A 119       6.852  -5.594   1.565  1.00 98.50           C  
ATOM    886  CB  ALA A 119       8.445  -6.973   2.912  1.00 98.50           C  
ATOM    887  O   ALA A 119       5.664  -5.934   1.528  1.00 98.50           O  
ATOM    888  N   ALA A 120       7.520  -5.055   0.556  1.00 98.31           N  
ATOM    889  CA  ALA A 120       6.914  -4.949  -0.770  1.00 98.31           C  
ATOM    890  C   ALA A 120       7.852  -5.496  -1.845  1.00 98.31           C  
ATOM    891  CB  ALA A 120       6.543  -3.500  -1.075  1.00 98.31           C  
ATOM    892  O   ALA A 120       9.070  -5.309  -1.768  1.00 98.31           O  
ATOM    893  N   TYR A 121       7.352  -6.305  -2.680  1.00 98.12           N  
ATOM    894  CA  TYR A 121       8.039  -6.727  -3.895  1.00 98.12           C  
ATOM    895  C   TYR A 121       7.734  -5.785  -5.051  1.00 98.12           C  
ATOM    896  CB  TYR A 121       7.641  -8.156  -4.266  1.00 98.12           C  
ATOM    897  O   TYR A 121       6.605  -5.742  -5.543  1.00 98.12           O  
ATOM    898  CG  TYR A 121       8.508  -8.773  -5.340  1.00 98.12           C  
ATOM    899  CD1 TYR A 121       8.047  -8.898  -6.648  1.00 98.12           C  
ATOM    900  CD2 TYR A 121       9.789  -9.227  -5.051  1.00 98.12           C  
ATOM    901  CE1 TYR A 121       8.844  -9.461  -7.641  1.00 98.12           C  
ATOM    902  CE2 TYR A 121      10.594  -9.789  -6.031  1.00 98.12           C  
ATOM    903  OH  TYR A 121      10.906 -10.469  -8.305  1.00 98.12           O  
ATOM    904  CZ  TYR A 121      10.109  -9.906  -7.324  1.00 98.12           C  
ATOM    905  N   ILE A 122       8.773  -5.035  -5.496  1.00 97.94           N  
ATOM    906  CA  ILE A 122       8.625  -3.957  -6.469  1.00 97.94           C  
ATOM    907  C   ILE A 122       9.156  -4.410  -7.828  1.00 97.94           C  
ATOM    908  CB  ILE A 122       9.352  -2.674  -6.008  1.00 97.94           C  
ATOM    909  O   ILE A 122      10.250  -4.977  -7.910  1.00 97.94           O  
ATOM    910  CG1 ILE A 122       8.898  -2.281  -4.598  1.00 97.94           C  
ATOM    911  CG2 ILE A 122       9.117  -1.531  -6.996  1.00 97.94           C  
ATOM    912  CD1 ILE A 122       7.418  -1.942  -4.496  1.00 97.94           C  
ATOM    913  N   SER A 123       8.352  -4.199  -8.859  1.00 97.38           N  
ATOM    914  CA  SER A 123       8.797  -4.559 -10.203  1.00 97.38           C  
ATOM    915  C   SER A 123       9.930  -3.650 -10.672  1.00 97.38           C  
ATOM    916  CB  SER A 123       7.637  -4.496 -11.188  1.00 97.38           C  
ATOM    917  O   SER A 123      10.078  -2.531 -10.172  1.00 97.38           O  
ATOM    918  OG  SER A 123       7.145  -3.170 -11.305  1.00 97.38           O  
ATOM    919  N   THR A 124      10.734  -4.172 -11.594  1.00 96.88           N  
ATOM    920  CA  THR A 124      11.812  -3.371 -12.164  1.00 96.88           C  
ATOM    921  C   THR A 124      11.250  -2.143 -12.875  1.00 96.88           C  
ATOM    922  CB  THR A 124      12.656  -4.199 -13.156  1.00 96.88           C  
ATOM    923  O   THR A 124      10.211  -2.219 -13.531  1.00 96.88           O  
ATOM    924  CG2 THR A 124      11.812  -4.691 -14.320  1.00 96.88           C  
ATOM    925  OG1 THR A 124      13.719  -3.385 -13.656  1.00 96.88           O  
ATOM    926  N   PRO A 125      11.922  -0.954 -12.609  1.00 95.94           N  
ATOM    927  CA  PRO A 125      11.477   0.253 -13.312  1.00 95.94           C  
ATOM    928  C   PRO A 125      11.992   0.320 -14.750  1.00 95.94           C  
ATOM    929  CB  PRO A 125      12.062   1.388 -12.469  1.00 95.94           C  
ATOM    930  O   PRO A 125      11.602   1.212 -15.508  1.00 95.94           O  
ATOM    931  CG  PRO A 125      13.320   0.824 -11.891  1.00 95.94           C  
ATOM    932  CD  PRO A 125      13.102  -0.629 -11.586  1.00 95.94           C  
ATOM    933  N   LEU A 126      12.828  -0.637 -15.180  1.00 95.81           N  
ATOM    934  CA  LEU A 126      13.414  -0.641 -16.516  1.00 95.81           C  
ATOM    935  C   LEU A 126      12.461  -1.260 -17.531  1.00 95.81           C  
ATOM    936  CB  LEU A 126      14.742  -1.405 -16.516  1.00 95.81           C  
ATOM    937  O   LEU A 126      11.719  -2.188 -17.203  1.00 95.81           O  
ATOM    938  CG  LEU A 126      15.906  -0.749 -15.766  1.00 95.81           C  
ATOM    939  CD1 LEU A 126      17.094  -1.702 -15.688  1.00 95.81           C  
ATOM    940  CD2 LEU A 126      16.297   0.560 -16.438  1.00 95.81           C  
ATOM    941  N   ALA A 127      12.484  -0.724 -18.719  1.00 95.69           N  
ATOM    942  CA  ALA A 127      11.711  -1.298 -19.812  1.00 95.69           C  
ATOM    943  C   ALA A 127      12.133  -2.740 -20.078  1.00 95.69           C  
ATOM    944  CB  ALA A 127      11.875  -0.455 -21.078  1.00 95.69           C  
ATOM    945  O   ALA A 127      11.289  -3.602 -20.344  1.00 95.69           O  
ATOM    946  N   THR A 128      13.430  -2.955 -19.984  1.00 93.94           N  
ATOM    947  CA  THR A 128      14.000  -4.289 -20.094  1.00 93.94           C  
ATOM    948  C   THR A 128      14.844  -4.625 -18.875  1.00 93.94           C  
ATOM    949  CB  THR A 128      14.859  -4.418 -21.375  1.00 93.94           C  
ATOM    950  O   THR A 128      15.844  -3.953 -18.594  1.00 93.94           O  
ATOM    951  CG2 THR A 128      15.359  -5.848 -21.562  1.00 93.94           C  
ATOM    952  OG1 THR A 128      14.078  -4.043 -22.500  1.00 93.94           O  
ATOM    953  N   ALA A 129      14.445  -5.668 -18.203  1.00 92.50           N  
ATOM    954  CA  ALA A 129      15.141  -6.074 -16.969  1.00 92.50           C  
ATOM    955  C   ALA A 129      16.594  -6.457 -17.266  1.00 92.50           C  
ATOM    956  CB  ALA A 129      14.406  -7.242 -16.312  1.00 92.50           C  
ATOM    957  O   ALA A 129      16.875  -7.062 -18.297  1.00 92.50           O  
ATOM    958  N   VAL A 130      17.422  -6.078 -16.469  1.00 91.62           N  
ATOM    959  CA  VAL A 130      18.828  -6.449 -16.500  1.00 91.62           C  
ATOM    960  C   VAL A 130      19.078  -7.633 -15.570  1.00 91.62           C  
ATOM    961  CB  VAL A 130      19.750  -5.266 -16.109  1.00 91.62           C  
ATOM    962  O   VAL A 130      18.641  -7.625 -14.422  1.00 91.62           O  
ATOM    963  CG1 VAL A 130      21.203  -5.719 -15.984  1.00 91.62           C  
ATOM    964  CG2 VAL A 130      19.625  -4.137 -17.141  1.00 91.62           C  
ATOM    965  N   SER A 131      19.781  -8.609 -16.109  1.00 88.00           N  
ATOM    966  CA  SER A 131      20.188  -9.781 -15.328  1.00 88.00           C  
ATOM    967  C   SER A 131      18.969 -10.438 -14.672  1.00 88.00           C  
ATOM    968  CB  SER A 131      21.203  -9.398 -14.258  1.00 88.00           C  
ATOM    969  O   SER A 131      19.031 -10.836 -13.508  1.00 88.00           O  
ATOM    970  OG  SER A 131      22.359  -8.812 -14.844  1.00 88.00           O  
ATOM    971  N   SER A 132      17.812 -10.367 -15.242  1.00 88.88           N  
ATOM    972  CA  SER A 132      16.594 -11.039 -14.805  1.00 88.88           C  
ATOM    973  C   SER A 132      16.062 -10.430 -13.516  1.00 88.88           C  
ATOM    974  CB  SER A 132      16.859 -12.531 -14.602  1.00 88.88           C  
ATOM    975  O   SER A 132      15.352 -11.094 -12.758  1.00 88.88           O  
ATOM    976  OG  SER A 132      17.250 -13.148 -15.820  1.00 88.88           O  
ATOM    977  N   GLN A 133      16.500  -9.211 -13.164  1.00 92.12           N  
ATOM    978  CA  GLN A 133      15.977  -8.492 -12.008  1.00 92.12           C  
ATOM    979  C   GLN A 133      14.570  -7.965 -12.273  1.00 92.12           C  
ATOM    980  CB  GLN A 133      16.906  -7.344 -11.625  1.00 92.12           C  
ATOM    981  O   GLN A 133      14.383  -6.766 -12.484  1.00 92.12           O  
ATOM    982  CG  GLN A 133      18.281  -7.793 -11.172  1.00 92.12           C  
ATOM    983  CD  GLN A 133      19.141  -6.645 -10.664  1.00 92.12           C  
ATOM    984  NE2 GLN A 133      19.812  -6.859  -9.539  1.00 92.12           N  
ATOM    985  OE1 GLN A 133      19.203  -5.574 -11.273  1.00 92.12           O  
ATOM    986  N   ASN A 134      13.562  -8.836 -12.297  1.00 95.50           N  
ATOM    987  CA  ASN A 134      12.188  -8.453 -12.609  1.00 95.50           C  
ATOM    988  C   ASN A 134      11.516  -7.762 -11.422  1.00 95.50           C  
ATOM    989  CB  ASN A 134      11.375  -9.672 -13.047  1.00 95.50           C  
ATOM    990  O   ASN A 134      10.531  -7.039 -11.594  1.00 95.50           O  
ATOM    991  CG  ASN A 134      11.859 -10.258 -14.359  1.00 95.50           C  
ATOM    992  ND2 ASN A 134      11.914 -11.578 -14.430  1.00 95.50           N  
ATOM    993  OD1 ASN A 134      12.188  -9.523 -15.297  1.00 95.50           O  
ATOM    994  N   GLY A 135      12.070  -7.965 -10.250  1.00 96.88           N  
ATOM    995  CA  GLY A 135      11.539  -7.371  -9.031  1.00 96.88           C  
ATOM    996  C   GLY A 135      12.484  -7.492  -7.848  1.00 96.88           C  
ATOM    997  O   GLY A 135      13.336  -8.383  -7.816  1.00 96.88           O  
ATOM    998  N   LYS A 136      12.320  -6.617  -6.930  1.00 97.62           N  
ATOM    999  CA  LYS A 136      13.148  -6.625  -5.727  1.00 97.62           C  
ATOM   1000  C   LYS A 136      12.320  -6.273  -4.492  1.00 97.62           C  
ATOM   1001  CB  LYS A 136      14.320  -5.652  -5.871  1.00 97.62           C  
ATOM   1002  O   LYS A 136      11.336  -5.543  -4.586  1.00 97.62           O  
ATOM   1003  CG  LYS A 136      15.305  -6.035  -6.961  1.00 97.62           C  
ATOM   1004  CD  LYS A 136      16.391  -6.965  -6.434  1.00 97.62           C  
ATOM   1005  CE  LYS A 136      17.516  -7.156  -7.445  1.00 97.62           C  
ATOM   1006  NZ  LYS A 136      18.312  -8.383  -7.156  1.00 97.62           N  
ATOM   1007  N   PHE A 137      12.734  -6.797  -3.346  1.00 97.81           N  
ATOM   1008  CA  PHE A 137      12.070  -6.543  -2.076  1.00 97.81           C  
ATOM   1009  C   PHE A 137      12.508  -5.207  -1.487  1.00 97.81           C  
ATOM   1010  CB  PHE A 137      12.352  -7.672  -1.081  1.00 97.81           C  
ATOM   1011  O   PHE A 137      13.648  -4.789  -1.670  1.00 97.81           O  
ATOM   1012  CG  PHE A 137      11.492  -8.891  -1.288  1.00 97.81           C  
ATOM   1013  CD1 PHE A 137      10.148  -8.875  -0.957  1.00 97.81           C  
ATOM   1014  CD2 PHE A 137      12.039 -10.055  -1.815  1.00 97.81           C  
ATOM   1015  CE1 PHE A 137       9.352 -10.008  -1.147  1.00 97.81           C  
ATOM   1016  CE2 PHE A 137      11.250 -11.188  -2.008  1.00 97.81           C  
ATOM   1017  CZ  PHE A 137       9.906 -11.156  -1.673  1.00 97.81           C  
ATOM   1018  N   ALA A 138      11.531  -4.613  -0.851  1.00 97.94           N  
ATOM   1019  CA  ALA A 138      11.742  -3.334  -0.180  1.00 97.94           C  
ATOM   1020  C   ALA A 138      10.938  -3.258   1.116  1.00 97.94           C  
ATOM   1021  CB  ALA A 138      11.359  -2.182  -1.105  1.00 97.94           C  
ATOM   1022  O   ALA A 138      10.008  -4.043   1.324  1.00 97.94           O  
ATOM   1023  N   PHE A 139      11.461  -2.375   1.963  1.00 98.25           N  
ATOM   1024  CA  PHE A 139      10.672  -2.047   3.143  1.00 98.25           C  
ATOM   1025  C   PHE A 139       9.375  -1.354   2.750  1.00 98.25           C  
ATOM   1026  CB  PHE A 139      11.469  -1.158   4.098  1.00 98.25           C  
ATOM   1027  O   PHE A 139       9.336  -0.604   1.771  1.00 98.25           O  
ATOM   1028  CG  PHE A 139      10.688  -0.681   5.289  1.00 98.25           C  
ATOM   1029  CD1 PHE A 139      10.070   0.564   5.281  1.00 98.25           C  
ATOM   1030  CD2 PHE A 139      10.562  -1.479   6.418  1.00 98.25           C  
ATOM   1031  CE1 PHE A 139       9.344   1.008   6.379  1.00 98.25           C  
ATOM   1032  CE2 PHE A 139       9.836  -1.043   7.523  1.00 98.25           C  
ATOM   1033  CZ  PHE A 139       9.227   0.201   7.500  1.00 98.25           C  
ATOM   1034  N   ALA A 140       8.289  -1.610   3.566  1.00 98.19           N  
ATOM   1035  CA  ALA A 140       7.004  -0.976   3.291  1.00 98.19           C  
ATOM   1036  C   ALA A 140       6.352  -0.474   4.574  1.00 98.19           C  
ATOM   1037  CB  ALA A 140       6.074  -1.948   2.570  1.00 98.19           C  
ATOM   1038  O   ALA A 140       6.508  -1.083   5.637  1.00 98.19           O  
ATOM   1039  N   GLY A 141       5.742   0.702   4.441  1.00 97.56           N  
ATOM   1040  CA  GLY A 141       4.945   1.287   5.512  1.00 97.56           C  
ATOM   1041  C   GLY A 141       3.686   1.970   5.012  1.00 97.56           C  
ATOM   1042  O   GLY A 141       3.570   2.279   3.826  1.00 97.56           O  
ATOM   1043  N   GLN A 142       2.705   2.066   6.004  1.00 96.56           N  
ATOM   1044  CA  GLN A 142       1.471   2.738   5.617  1.00 96.56           C  
ATOM   1045  C   GLN A 142       0.785   3.371   6.824  1.00 96.56           C  
ATOM   1046  CB  GLN A 142       0.520   1.761   4.926  1.00 96.56           C  
ATOM   1047  O   GLN A 142       1.084   3.020   7.969  1.00 96.56           O  
ATOM   1048  CG  GLN A 142      -0.062   0.707   5.859  1.00 96.56           C  
ATOM   1049  CD  GLN A 142      -0.979  -0.269   5.145  1.00 96.56           C  
ATOM   1050  NE2 GLN A 142      -2.279  -0.141   5.379  1.00 96.56           N  
ATOM   1051  OE1 GLN A 142      -0.520  -1.129   4.383  1.00 96.56           O  
ATOM   1052  N   ALA A 143       0.062   4.449   6.516  1.00 97.31           N  
ATOM   1053  CA  ALA A 143      -0.828   5.109   7.465  1.00 97.31           C  
ATOM   1054  C   ALA A 143      -2.238   5.242   6.898  1.00 97.31           C  
ATOM   1055  CB  ALA A 143      -0.279   6.484   7.840  1.00 97.31           C  
ATOM   1056  O   ALA A 143      -2.412   5.480   5.699  1.00 97.31           O  
ATOM   1057  N   ARG A 144      -3.250   5.070   7.871  1.00 96.56           N  
ATOM   1058  CA  ARG A 144      -4.648   5.094   7.449  1.00 96.56           C  
ATOM   1059  C   ARG A 144      -5.508   5.871   8.445  1.00 96.56           C  
ATOM   1060  CB  ARG A 144      -5.184   3.672   7.289  1.00 96.56           C  
ATOM   1061  O   ARG A 144      -5.219   5.887   9.641  1.00 96.56           O  
ATOM   1062  CG  ARG A 144      -4.449   2.848   6.246  1.00 96.56           C  
ATOM   1063  CD  ARG A 144      -4.980   1.423   6.176  1.00 96.56           C  
ATOM   1064  NE  ARG A 144      -4.363   0.672   5.086  1.00 96.56           N  
ATOM   1065  NH1 ARG A 144      -5.824  -1.112   5.211  1.00 96.56           N  
ATOM   1066  NH2 ARG A 144      -4.145  -1.110   3.654  1.00 96.56           N  
ATOM   1067  CZ  ARG A 144      -4.777  -0.515   4.652  1.00 96.56           C  
ATOM   1068  N   ALA A 145      -6.512   6.516   7.883  1.00 98.00           N  
ATOM   1069  CA  ALA A 145      -7.559   7.160   8.672  1.00 98.00           C  
ATOM   1070  C   ALA A 145      -8.891   7.156   7.918  1.00 98.00           C  
ATOM   1071  CB  ALA A 145      -7.156   8.594   9.023  1.00 98.00           C  
ATOM   1072  O   ALA A 145      -8.938   7.465   6.727  1.00 98.00           O  
ATOM   1073  N   GLY A 146      -9.930   6.746   8.672  1.00 97.81           N  
ATOM   1074  CA  GLY A 146     -11.227   6.668   8.016  1.00 97.81           C  
ATOM   1075  C   GLY A 146     -12.367   6.406   8.969  1.00 97.81           C  
ATOM   1076  O   GLY A 146     -12.242   6.637  10.180  1.00 97.81           O  
ATOM   1077  N   VAL A 147     -13.461   6.039   8.344  1.00 97.69           N  
ATOM   1078  CA  VAL A 147     -14.664   5.777   9.125  1.00 97.69           C  
ATOM   1079  C   VAL A 147     -15.297   4.465   8.672  1.00 97.69           C  
ATOM   1080  CB  VAL A 147     -15.688   6.934   8.992  1.00 97.69           C  
ATOM   1081  O   VAL A 147     -15.227   4.109   7.492  1.00 97.69           O  
ATOM   1082  CG1 VAL A 147     -15.141   8.211   9.625  1.00 97.69           C  
ATOM   1083  CG2 VAL A 147     -16.031   7.172   7.520  1.00 97.69           C  
ATOM   1084  N   SER A 148     -15.859   3.682   9.641  1.00 96.56           N  
ATOM   1085  CA  SER A 148     -16.609   2.459   9.359  1.00 96.56           C  
ATOM   1086  C   SER A 148     -18.078   2.617   9.711  1.00 96.56           C  
ATOM   1087  CB  SER A 148     -16.016   1.280  10.133  1.00 96.56           C  
ATOM   1088  O   SER A 148     -18.422   3.309  10.672  1.00 96.56           O  
ATOM   1089  OG  SER A 148     -14.664   1.055   9.750  1.00 96.56           O  
ATOM   1090  N   TYR A 149     -18.906   2.074   8.922  1.00 96.12           N  
ATOM   1091  CA  TYR A 149     -20.344   2.076   9.148  1.00 96.12           C  
ATOM   1092  C   TYR A 149     -20.875   0.660   9.359  1.00 96.12           C  
ATOM   1093  CB  TYR A 149     -21.078   2.729   7.965  1.00 96.12           C  
ATOM   1094  O   TYR A 149     -20.609  -0.231   8.547  1.00 96.12           O  
ATOM   1095  CG  TYR A 149     -22.578   2.762   8.117  1.00 96.12           C  
ATOM   1096  CD1 TYR A 149     -23.391   1.868   7.426  1.00 96.12           C  
ATOM   1097  CD2 TYR A 149     -23.188   3.689   8.961  1.00 96.12           C  
ATOM   1098  CE1 TYR A 149     -24.766   1.896   7.566  1.00 96.12           C  
ATOM   1099  CE2 TYR A 149     -24.562   3.727   9.102  1.00 96.12           C  
ATOM   1100  OH  TYR A 149     -26.719   2.861   8.547  1.00 96.12           O  
ATOM   1101  CZ  TYR A 149     -25.344   2.828   8.406  1.00 96.12           C  
ATOM   1102  N   ASP A 150     -21.562   0.419  10.484  1.00 93.94           N  
ATOM   1103  CA  ASP A 150     -22.156  -0.873  10.805  1.00 93.94           C  
ATOM   1104  C   ASP A 150     -23.438  -1.101   9.992  1.00 93.94           C  
ATOM   1105  CB  ASP A 150     -22.469  -0.966  12.297  1.00 93.94           C  
ATOM   1106  O   ASP A 150     -24.500  -0.560  10.328  1.00 93.94           O  
ATOM   1107  CG  ASP A 150     -21.219  -0.877  13.164  1.00 93.94           C  
ATOM   1108  OD1 ASP A 150     -20.109  -1.186  12.664  1.00 93.94           O  
ATOM   1109  OD2 ASP A 150     -21.344  -0.498  14.344  1.00 93.94           O  
ATOM   1110  N   VAL A 151     -23.344  -1.818   8.859  1.00 94.88           N  
ATOM   1111  CA  VAL A 151     -24.516  -2.158   8.047  1.00 94.88           C  
ATOM   1112  C   VAL A 151     -25.359  -3.193   8.773  1.00 94.88           C  
ATOM   1113  CB  VAL A 151     -24.094  -2.689   6.656  1.00 94.88           C  
ATOM   1114  O   VAL A 151     -26.578  -3.039   8.883  1.00 94.88           O  
ATOM   1115  CG1 VAL A 151     -25.328  -3.115   5.855  1.00 94.88           C  
ATOM   1116  CG2 VAL A 151     -23.297  -1.631   5.895  1.00 94.88           C  
ATOM   1117  N   THR A 152     -24.766  -4.250   9.219  1.00 92.00           N  
ATOM   1118  CA  THR A 152     -25.281  -5.281  10.117  1.00 92.00           C  
ATOM   1119  C   THR A 152     -24.297  -5.543  11.250  1.00 92.00           C  
ATOM   1120  CB  THR A 152     -25.562  -6.594   9.359  1.00 92.00           C  
ATOM   1121  O   THR A 152     -23.188  -5.016  11.250  1.00 92.00           O  
ATOM   1122  CG2 THR A 152     -26.375  -6.336   8.102  1.00 92.00           C  
ATOM   1123  OG1 THR A 152     -24.312  -7.203   9.000  1.00 92.00           O  
ATOM   1124  N   PRO A 153     -24.750  -6.289  12.273  1.00 87.50           N  
ATOM   1125  CA  PRO A 153     -23.812  -6.582  13.352  1.00 87.50           C  
ATOM   1126  C   PRO A 153     -22.547  -7.273  12.844  1.00 87.50           C  
ATOM   1127  CB  PRO A 153     -24.594  -7.500  14.281  1.00 87.50           C  
ATOM   1128  O   PRO A 153     -21.484  -7.184  13.484  1.00 87.50           O  
ATOM   1129  CG  PRO A 153     -26.031  -7.098  14.086  1.00 87.50           C  
ATOM   1130  CD  PRO A 153     -26.234  -6.742  12.648  1.00 87.50           C  
ATOM   1131  N   GLU A 154     -22.531  -7.852  11.633  1.00 90.94           N  
ATOM   1132  CA  GLU A 154     -21.438  -8.672  11.141  1.00 90.94           C  
ATOM   1133  C   GLU A 154     -20.734  -8.016   9.953  1.00 90.94           C  
ATOM   1134  CB  GLU A 154     -21.922 -10.070  10.750  1.00 90.94           C  
ATOM   1135  O   GLU A 154     -19.625  -8.383   9.594  1.00 90.94           O  
ATOM   1136  CG  GLU A 154     -22.422 -10.898  11.922  1.00 90.94           C  
ATOM   1137  CD  GLU A 154     -23.859 -10.570  12.328  1.00 90.94           C  
ATOM   1138  OE1 GLU A 154     -24.297 -11.031  13.406  1.00 90.94           O  
ATOM   1139  OE2 GLU A 154     -24.531  -9.859  11.555  1.00 90.94           O  
ATOM   1140  N   VAL A 155     -21.453  -7.027   9.328  1.00 93.50           N  
ATOM   1141  CA  VAL A 155     -20.922  -6.430   8.109  1.00 93.50           C  
ATOM   1142  C   VAL A 155     -20.719  -4.930   8.312  1.00 93.50           C  
ATOM   1143  CB  VAL A 155     -21.844  -6.680   6.898  1.00 93.50           C  
ATOM   1144  O   VAL A 155     -21.641  -4.227   8.734  1.00 93.50           O  
ATOM   1145  CG1 VAL A 155     -21.312  -5.973   5.652  1.00 93.50           C  
ATOM   1146  CG2 VAL A 155     -21.984  -8.180   6.641  1.00 93.50           C  
ATOM   1147  N   LYS A 156     -19.500  -4.508   7.984  1.00 94.94           N  
ATOM   1148  CA  LYS A 156     -19.172  -3.086   8.039  1.00 94.94           C  
ATOM   1149  C   LYS A 156     -18.625  -2.596   6.699  1.00 94.94           C  
ATOM   1150  CB  LYS A 156     -18.156  -2.811   9.148  1.00 94.94           C  
ATOM   1151  O   LYS A 156     -17.875  -3.309   6.031  1.00 94.94           O  
ATOM   1152  CG  LYS A 156     -18.641  -3.213  10.539  1.00 94.94           C  
ATOM   1153  CD  LYS A 156     -17.594  -2.881  11.602  1.00 94.94           C  
ATOM   1154  CE  LYS A 156     -18.062  -3.318  12.992  1.00 94.94           C  
ATOM   1155  NZ  LYS A 156     -18.781  -2.223  13.703  1.00 94.94           N  
ATOM   1156  N   LEU A 157     -19.094  -1.443   6.336  1.00 96.62           N  
ATOM   1157  CA  LEU A 157     -18.469  -0.710   5.234  1.00 96.62           C  
ATOM   1158  C   LEU A 157     -17.531   0.362   5.762  1.00 96.62           C  
ATOM   1159  CB  LEU A 157     -19.547  -0.071   4.348  1.00 96.62           C  
ATOM   1160  O   LEU A 157     -17.781   0.957   6.812  1.00 96.62           O  
ATOM   1161  CG  LEU A 157     -20.562  -1.023   3.725  1.00 96.62           C  
ATOM   1162  CD1 LEU A 157     -21.641  -0.236   2.979  1.00 96.62           C  
ATOM   1163  CD2 LEU A 157     -19.875  -2.014   2.793  1.00 96.62           C  
ATOM   1164  N   TYR A 158     -16.391   0.502   5.012  1.00 95.69           N  
ATOM   1165  CA  TYR A 158     -15.492   1.546   5.477  1.00 95.69           C  
ATOM   1166  C   TYR A 158     -14.969   2.369   4.305  1.00 95.69           C  
ATOM   1167  CB  TYR A 158     -14.312   0.936   6.250  1.00 95.69           C  
ATOM   1168  O   TYR A 158     -14.961   1.903   3.162  1.00 95.69           O  
ATOM   1169  CG  TYR A 158     -13.375   0.131   5.387  1.00 95.69           C  
ATOM   1170  CD1 TYR A 158     -13.586  -1.229   5.172  1.00 95.69           C  
ATOM   1171  CD2 TYR A 158     -12.273   0.728   4.785  1.00 95.69           C  
ATOM   1172  CE1 TYR A 158     -12.719  -1.976   4.383  1.00 95.69           C  
ATOM   1173  CE2 TYR A 158     -11.398  -0.008   3.992  1.00 95.69           C  
ATOM   1174  OH  TYR A 158     -10.766  -2.092   3.012  1.00 95.69           O  
ATOM   1175  CZ  TYR A 158     -11.625  -1.357   3.797  1.00 95.69           C  
ATOM   1176  N   ALA A 159     -14.656   3.578   4.641  1.00 97.19           N  
ATOM   1177  CA  ALA A 159     -14.000   4.516   3.730  1.00 97.19           C  
ATOM   1178  C   ALA A 159     -12.977   5.371   4.469  1.00 97.19           C  
ATOM   1179  CB  ALA A 159     -15.039   5.406   3.051  1.00 97.19           C  
ATOM   1180  O   ALA A 159     -13.195   5.754   5.621  1.00 97.19           O  
ATOM   1181  N   GLY A 160     -11.773   5.582   3.697  1.00 95.62           N  
ATOM   1182  CA  GLY A 160     -10.750   6.371   4.359  1.00 95.62           C  
ATOM   1183  C   GLY A 160      -9.609   6.766   3.438  1.00 95.62           C  
ATOM   1184  O   GLY A 160      -9.656   6.492   2.236  1.00 95.62           O  
ATOM   1185  N   ALA A 161      -8.766   7.520   4.070  1.00 95.44           N  
ATOM   1186  CA  ALA A 161      -7.535   7.930   3.395  1.00 95.44           C  
ATOM   1187  C   ALA A 161      -6.379   7.004   3.754  1.00 95.44           C  
ATOM   1188  CB  ALA A 161      -7.191   9.375   3.754  1.00 95.44           C  
ATOM   1189  O   ALA A 161      -6.324   6.469   4.863  1.00 95.44           O  
ATOM   1190  N   ARG A 162      -5.484   6.855   2.727  1.00 93.19           N  
ATOM   1191  CA  ARG A 162      -4.355   5.945   2.906  1.00 93.19           C  
ATOM   1192  C   ARG A 162      -3.088   6.520   2.279  1.00 93.19           C  
ATOM   1193  CB  ARG A 162      -4.664   4.574   2.299  1.00 93.19           C  
ATOM   1194  O   ARG A 162      -3.125   7.055   1.169  1.00 93.19           O  
ATOM   1195  CG  ARG A 162      -3.467   3.641   2.244  1.00 93.19           C  
ATOM   1196  CD  ARG A 162      -3.811   2.326   1.561  1.00 93.19           C  
ATOM   1197  NE  ARG A 162      -2.662   1.423   1.522  1.00 93.19           N  
ATOM   1198  NH1 ARG A 162      -3.092   0.634  -0.606  1.00 93.19           N  
ATOM   1199  NH2 ARG A 162      -1.281  -0.143   0.567  1.00 93.19           N  
ATOM   1200  CZ  ARG A 162      -2.348   0.640   0.495  1.00 93.19           C  
ATOM   1201  N   TYR A 163      -2.025   6.406   3.062  1.00 94.62           N  
ATOM   1202  CA  TYR A 163      -0.681   6.570   2.521  1.00 94.62           C  
ATOM   1203  C   TYR A 163       0.086   5.254   2.559  1.00 94.62           C  
ATOM   1204  CB  TYR A 163       0.087   7.645   3.301  1.00 94.62           C  
ATOM   1205  O   TYR A 163       0.102   4.566   3.582  1.00 94.62           O  
ATOM   1206  CG  TYR A 163       1.549   7.730   2.936  1.00 94.62           C  
ATOM   1207  CD1 TYR A 163       2.521   7.121   3.725  1.00 94.62           C  
ATOM   1208  CD2 TYR A 163       1.961   8.422   1.802  1.00 94.62           C  
ATOM   1209  CE1 TYR A 163       3.869   7.199   3.393  1.00 94.62           C  
ATOM   1210  CE2 TYR A 163       3.307   8.508   1.460  1.00 94.62           C  
ATOM   1211  OH  TYR A 163       5.586   7.973   1.928  1.00 94.62           O  
ATOM   1212  CZ  TYR A 163       4.254   7.891   2.262  1.00 94.62           C  
ATOM   1213  N   PHE A 164       0.716   4.926   1.472  1.00 94.50           N  
ATOM   1214  CA  PHE A 164       1.590   3.762   1.359  1.00 94.50           C  
ATOM   1215  C   PHE A 164       2.939   4.156   0.771  1.00 94.50           C  
ATOM   1216  CB  PHE A 164       0.936   2.678   0.495  1.00 94.50           C  
ATOM   1217  O   PHE A 164       3.002   4.906  -0.205  1.00 94.50           O  
ATOM   1218  CG  PHE A 164       1.833   1.504   0.212  1.00 94.50           C  
ATOM   1219  CD1 PHE A 164       2.613   1.469  -0.938  1.00 94.50           C  
ATOM   1220  CD2 PHE A 164       1.896   0.435   1.097  1.00 94.50           C  
ATOM   1221  CE1 PHE A 164       3.445   0.383  -1.202  1.00 94.50           C  
ATOM   1222  CE2 PHE A 164       2.725  -0.653   0.839  1.00 94.50           C  
ATOM   1223  CZ  PHE A 164       3.498  -0.678  -0.312  1.00 94.50           C  
ATOM   1224  N   GLY A 165       4.000   3.660   1.391  1.00 94.75           N  
ATOM   1225  CA  GLY A 165       5.348   3.898   0.898  1.00 94.75           C  
ATOM   1226  C   GLY A 165       6.246   2.686   1.014  1.00 94.75           C  
ATOM   1227  O   GLY A 165       6.090   1.872   1.928  1.00 94.75           O  
ATOM   1228  N   SER A 166       7.164   2.600   0.035  1.00 96.88           N  
ATOM   1229  CA  SER A 166       8.203   1.573   0.051  1.00 96.88           C  
ATOM   1230  C   SER A 166       9.547   2.139  -0.396  1.00 96.88           C  
ATOM   1231  CB  SER A 166       7.809   0.400  -0.847  1.00 96.88           C  
ATOM   1232  O   SER A 166       9.602   2.994  -1.282  1.00 96.88           O  
ATOM   1233  OG  SER A 166       8.859  -0.548  -0.926  1.00 96.88           O  
ATOM   1234  N   TYR A 167      10.594   1.646   0.281  1.00 96.00           N  
ATOM   1235  CA  TYR A 167      11.938   2.115  -0.051  1.00 96.00           C  
ATOM   1236  C   TYR A 167      12.961   0.997   0.099  1.00 96.00           C  
ATOM   1237  CB  TYR A 167      12.328   3.303   0.836  1.00 96.00           C  
ATOM   1238  O   TYR A 167      12.750   0.059   0.873  1.00 96.00           O  
ATOM   1239  CG  TYR A 167      12.688   2.910   2.248  1.00 96.00           C  
ATOM   1240  CD1 TYR A 167      11.711   2.834   3.242  1.00 96.00           C  
ATOM   1241  CD2 TYR A 167      14.000   2.617   2.594  1.00 96.00           C  
ATOM   1242  CE1 TYR A 167      12.039   2.475   4.547  1.00 96.00           C  
ATOM   1243  CE2 TYR A 167      14.344   2.258   3.893  1.00 96.00           C  
ATOM   1244  OH  TYR A 167      13.688   1.833   6.148  1.00 96.00           O  
ATOM   1245  CZ  TYR A 167      13.359   2.188   4.859  1.00 96.00           C  
ATOM   1246  N   GLY A 168      14.016   1.047  -0.731  1.00 95.06           N  
ATOM   1247  CA  GLY A 168      15.125   0.125  -0.555  1.00 95.06           C  
ATOM   1248  C   GLY A 168      15.266  -0.862  -1.698  1.00 95.06           C  
ATOM   1249  O   GLY A 168      16.188  -1.687  -1.703  1.00 95.06           O  
ATOM   1250  N   ALA A 169      14.375  -0.783  -2.709  1.00 96.25           N  
ATOM   1251  CA  ALA A 169      14.531  -1.623  -3.893  1.00 96.25           C  
ATOM   1252  C   ALA A 169      15.570  -1.035  -4.848  1.00 96.25           C  
ATOM   1253  CB  ALA A 169      13.195  -1.798  -4.609  1.00 96.25           C  
ATOM   1254  O   ALA A 169      15.414   0.087  -5.332  1.00 96.25           O  
ATOM   1255  N   ASN A 170      16.672  -1.846  -5.082  1.00 95.44           N  
ATOM   1256  CA  ASN A 170      17.766  -1.417  -5.945  1.00 95.44           C  
ATOM   1257  C   ASN A 170      17.953  -2.367  -7.125  1.00 95.44           C  
ATOM   1258  CB  ASN A 170      19.062  -1.300  -5.148  1.00 95.44           C  
ATOM   1259  O   ASN A 170      17.969  -3.586  -6.949  1.00 95.44           O  
ATOM   1260  CG  ASN A 170      18.938  -0.355  -3.967  1.00 95.44           C  
ATOM   1261  ND2 ASN A 170      19.047  -0.896  -2.760  1.00 95.44           N  
ATOM   1262  OD1 ASN A 170      18.750   0.852  -4.141  1.00 95.44           O  
ATOM   1263  N   PHE A 171      18.031  -1.738  -8.289  1.00 94.44           N  
ATOM   1264  CA  PHE A 171      18.203  -2.504  -9.516  1.00 94.44           C  
ATOM   1265  C   PHE A 171      19.500  -2.107 -10.227  1.00 94.44           C  
ATOM   1266  CB  PHE A 171      17.016  -2.301 -10.453  1.00 94.44           C  
ATOM   1267  O   PHE A 171      19.922  -0.955 -10.141  1.00 94.44           O  
ATOM   1268  CG  PHE A 171      15.695  -2.730  -9.859  1.00 94.44           C  
ATOM   1269  CD1 PHE A 171      15.172  -3.984 -10.148  1.00 94.44           C  
ATOM   1270  CD2 PHE A 171      14.992  -1.882  -9.023  1.00 94.44           C  
ATOM   1271  CE1 PHE A 171      13.953  -4.387  -9.602  1.00 94.44           C  
ATOM   1272  CE2 PHE A 171      13.773  -2.277  -8.469  1.00 94.44           C  
ATOM   1273  CZ  PHE A 171      13.258  -3.529  -8.766  1.00 94.44           C  
ATOM   1274  N   ASP A 172      20.031  -3.088 -10.812  1.00 92.12           N  
ATOM   1275  CA  ASP A 172      21.156  -2.764 -11.688  1.00 92.12           C  
ATOM   1276  C   ASP A 172      20.672  -2.023 -12.938  1.00 92.12           C  
ATOM   1277  CB  ASP A 172      21.906  -4.035 -12.086  1.00 92.12           C  
ATOM   1278  O   ASP A 172      19.656  -2.381 -13.523  1.00 92.12           O  
ATOM   1279  CG  ASP A 172      22.594  -4.707 -10.914  1.00 92.12           C  
ATOM   1280  OD1 ASP A 172      22.969  -4.016  -9.945  1.00 92.12           O  
ATOM   1281  OD2 ASP A 172      22.781  -5.945 -10.969  1.00 92.12           O  
ATOM   1282  N   LYS A 173      21.406  -1.029 -13.297  1.00 87.19           N  
ATOM   1283  CA  LYS A 173      21.062  -0.230 -14.469  1.00 87.19           C  
ATOM   1284  C   LYS A 173      21.547  -0.898 -15.750  1.00 87.19           C  
ATOM   1285  CB  LYS A 173      21.656   1.176 -14.352  1.00 87.19           C  
ATOM   1286  O   LYS A 173      20.891  -0.826 -16.781  1.00 87.19           O  
ATOM   1287  CG  LYS A 173      21.219   2.127 -15.461  1.00 87.19           C  
ATOM   1288  CD  LYS A 173      21.797   3.520 -15.258  1.00 87.19           C  
ATOM   1289  CE  LYS A 173      21.500   4.426 -16.453  1.00 87.19           C  
ATOM   1290  NZ  LYS A 173      20.328   5.305 -16.188  1.00 87.19           N  
ATOM   1291  N   THR A 174      22.688  -1.602 -15.727  1.00 85.81           N  
ATOM   1292  CA  THR A 174      23.312  -2.297 -16.844  1.00 85.81           C  
ATOM   1293  C   THR A 174      23.875  -3.641 -16.406  1.00 85.81           C  
ATOM   1294  CB  THR A 174      24.422  -1.447 -17.500  1.00 85.81           C  
ATOM   1295  O   THR A 174      23.969  -3.922 -15.211  1.00 85.81           O  
ATOM   1296  CG2 THR A 174      23.922  -0.038 -17.812  1.00 85.81           C  
ATOM   1297  OG1 THR A 174      25.531  -1.362 -16.594  1.00 85.81           O  
ATOM   1298  N   ASP A 175      24.188  -4.559 -17.453  1.00 81.19           N  
ATOM   1299  CA  ASP A 175      24.797  -5.863 -17.203  1.00 81.19           C  
ATOM   1300  C   ASP A 175      26.266  -5.723 -16.812  1.00 81.19           C  
ATOM   1301  CB  ASP A 175      24.672  -6.754 -18.438  1.00 81.19           C  
ATOM   1302  O   ASP A 175      26.859  -6.660 -16.281  1.00 81.19           O  
ATOM   1303  CG  ASP A 175      23.281  -7.344 -18.609  1.00 81.19           C  
ATOM   1304  OD1 ASP A 175      22.562  -7.516 -17.594  1.00 81.19           O  
ATOM   1305  OD2 ASP A 175      22.891  -7.637 -19.766  1.00 81.19           O  
ATOM   1306  N   LYS A 176      26.797  -4.473 -16.984  1.00 76.44           N  
ATOM   1307  CA  LYS A 176      28.219  -4.266 -16.719  1.00 76.44           C  
ATOM   1308  C   LYS A 176      28.469  -3.881 -15.258  1.00 76.44           C  
ATOM   1309  CB  LYS A 176      28.781  -3.189 -17.641  1.00 76.44           C  
ATOM   1310  O   LYS A 176      27.641  -3.191 -14.648  1.00 76.44           O  
ATOM   1311  CG  LYS A 176      28.734  -3.559 -19.125  1.00 76.44           C  
ATOM   1312  CD  LYS A 176      29.562  -2.588 -19.969  1.00 76.44           C  
ATOM   1313  CE  LYS A 176      29.781  -3.129 -21.375  1.00 76.44           C  
ATOM   1314  NZ  LYS A 176      28.656  -2.809 -22.281  1.00 76.44           N  
ATOM   1315  N   ASP A 177      29.016  -4.777 -14.391  1.00 55.09           N  
ATOM   1316  CA  ASP A 177      29.516  -4.617 -13.031  1.00 55.09           C  
ATOM   1317  C   ASP A 177      29.984  -3.184 -12.781  1.00 55.09           C  
ATOM   1318  CB  ASP A 177      30.672  -5.594 -12.766  1.00 55.09           C  
ATOM   1319  O   ASP A 177      30.594  -2.559 -13.648  1.00 55.09           O  
ATOM   1320  CG  ASP A 177      30.203  -7.031 -12.617  1.00 55.09           C  
ATOM   1321  OD1 ASP A 177      29.031  -7.258 -12.242  1.00 55.09           O  
ATOM   1322  OD2 ASP A 177      31.016  -7.945 -12.883  1.00 55.09           O  
ATOM   1323  N   GLY A 178      29.094  -2.338 -12.047  1.00 54.53           N  
ATOM   1324  CA  GLY A 178      29.734  -1.262 -11.312  1.00 54.53           C  
ATOM   1325  C   GLY A 178      29.578   0.091 -11.984  1.00 54.53           C  
ATOM   1326  O   GLY A 178      30.062   1.104 -11.469  1.00 54.53           O  
ATOM   1327  N   LYS A 179      28.312   0.646 -12.227  1.00 59.12           N  
ATOM   1328  CA  LYS A 179      28.250   2.102 -12.117  1.00 59.12           C  
ATOM   1329  C   LYS A 179      26.844   2.615 -12.367  1.00 59.12           C  
ATOM   1330  CB  LYS A 179      29.234   2.756 -13.094  1.00 59.12           C  
ATOM   1331  O   LYS A 179      26.656   3.736 -12.844  1.00 59.12           O  
ATOM   1332  CG  LYS A 179      30.703   2.479 -12.781  1.00 59.12           C  
ATOM   1333  CD  LYS A 179      31.562   3.717 -12.992  1.00 59.12           C  
ATOM   1334  CE  LYS A 179      33.031   3.404 -12.828  1.00 59.12           C  
ATOM   1335  NZ  LYS A 179      33.906   4.578 -13.180  1.00 59.12           N  
ATOM   1336  N   GLY A 180      25.875   1.865 -11.914  1.00 72.19           N  
ATOM   1337  CA  GLY A 180      24.656   2.637 -11.789  1.00 72.19           C  
ATOM   1338  C   GLY A 180      23.484   1.822 -11.266  1.00 72.19           C  
ATOM   1339  O   GLY A 180      23.344   0.646 -11.602  1.00 72.19           O  
ATOM   1340  N   LYS A 181      23.016   2.191 -10.102  1.00 88.00           N  
ATOM   1341  CA  LYS A 181      21.875   1.572  -9.430  1.00 88.00           C  
ATOM   1342  C   LYS A 181      20.625   2.426  -9.586  1.00 88.00           C  
ATOM   1343  CB  LYS A 181      22.188   1.350  -7.949  1.00 88.00           C  
ATOM   1344  O   LYS A 181      20.703   3.645  -9.742  1.00 88.00           O  
ATOM   1345  CG  LYS A 181      23.344   0.398  -7.691  1.00 88.00           C  
ATOM   1346  CD  LYS A 181      23.484   0.077  -6.211  1.00 88.00           C  
ATOM   1347  CE  LYS A 181      24.656  -0.861  -5.949  1.00 88.00           C  
ATOM   1348  NZ  LYS A 181      24.719  -1.288  -4.520  1.00 88.00           N  
ATOM   1349  N   LEU A 182      19.625   1.669  -9.992  1.00 92.50           N  
ATOM   1350  CA  LEU A 182      18.328   2.307  -9.859  1.00 92.50           C  
ATOM   1351  C   LEU A 182      17.734   2.066  -8.477  1.00 92.50           C  
ATOM   1352  CB  LEU A 182      17.359   1.781 -10.930  1.00 92.50           C  
ATOM   1353  O   LEU A 182      17.672   0.926  -8.008  1.00 92.50           O  
ATOM   1354  CG  LEU A 182      17.812   1.958 -12.383  1.00 92.50           C  
ATOM   1355  CD1 LEU A 182      16.969   1.072 -13.305  1.00 92.50           C  
ATOM   1356  CD2 LEU A 182      17.703   3.422 -12.805  1.00 92.50           C  
ATOM   1357  N   LYS A 183      17.453   3.178  -7.793  1.00 95.25           N  
ATOM   1358  CA  LYS A 183      16.797   3.123  -6.492  1.00 95.25           C  
ATOM   1359  C   LYS A 183      15.344   3.578  -6.598  1.00 95.25           C  
ATOM   1360  CB  LYS A 183      17.547   3.980  -5.473  1.00 95.25           C  
ATOM   1361  O   LYS A 183      15.062   4.672  -7.090  1.00 95.25           O  
ATOM   1362  CG  LYS A 183      18.984   3.555  -5.242  1.00 95.25           C  
ATOM   1363  CD  LYS A 183      19.672   4.453  -4.227  1.00 95.25           C  
ATOM   1364  CE  LYS A 183      21.125   4.027  -3.994  1.00 95.25           C  
ATOM   1365  NZ  LYS A 183      21.781   4.852  -2.938  1.00 95.25           N  
ATOM   1366  N   VAL A 184      14.492   2.693  -6.090  1.00 96.31           N  
ATOM   1367  CA  VAL A 184      13.070   2.973  -6.266  1.00 96.31           C  
ATOM   1368  C   VAL A 184      12.461   3.420  -4.938  1.00 96.31           C  
ATOM   1369  CB  VAL A 184      12.312   1.739  -6.805  1.00 96.31           C  
ATOM   1370  O   VAL A 184      12.633   2.754  -3.912  1.00 96.31           O  
ATOM   1371  CG1 VAL A 184      10.812   2.023  -6.898  1.00 96.31           C  
ATOM   1372  CG2 VAL A 184      12.859   1.331  -8.172  1.00 96.31           C  
ATOM   1373  N   LEU A 185      11.961   4.562  -4.926  1.00 95.38           N  
ATOM   1374  CA  LEU A 185      11.000   5.020  -3.926  1.00 95.38           C  
ATOM   1375  C   LEU A 185       9.578   4.965  -4.473  1.00 95.38           C  
ATOM   1376  CB  LEU A 185      11.328   6.445  -3.477  1.00 95.38           C  
ATOM   1377  O   LEU A 185       9.242   5.680  -5.422  1.00 95.38           O  
ATOM   1378  CG  LEU A 185      10.406   7.059  -2.422  1.00 95.38           C  
ATOM   1379  CD1 LEU A 185      10.570   6.336  -1.089  1.00 95.38           C  
ATOM   1380  CD2 LEU A 185      10.680   8.547  -2.270  1.00 95.38           C  
ATOM   1381  N   TYR A 186       8.789   4.051  -3.885  1.00 94.69           N  
ATOM   1382  CA  TYR A 186       7.398   3.840  -4.281  1.00 94.69           C  
ATOM   1383  C   TYR A 186       6.441   4.434  -3.256  1.00 94.69           C  
ATOM   1384  CB  TYR A 186       7.113   2.346  -4.461  1.00 94.69           C  
ATOM   1385  O   TYR A 186       6.434   4.020  -2.094  1.00 94.69           O  
ATOM   1386  CG  TYR A 186       5.777   2.055  -5.102  1.00 94.69           C  
ATOM   1387  CD1 TYR A 186       4.598   2.156  -4.371  1.00 94.69           C  
ATOM   1388  CD2 TYR A 186       5.695   1.676  -6.438  1.00 94.69           C  
ATOM   1389  CE1 TYR A 186       3.363   1.889  -4.957  1.00 94.69           C  
ATOM   1390  CE2 TYR A 186       4.469   1.405  -7.035  1.00 94.69           C  
ATOM   1391  OH  TYR A 186       2.094   1.247  -6.871  1.00 94.69           O  
ATOM   1392  CZ  TYR A 186       3.311   1.514  -6.289  1.00 94.69           C  
ATOM   1393  N   SER A 187       5.652   5.391  -3.711  1.00 92.56           N  
ATOM   1394  CA  SER A 187       4.727   6.012  -2.770  1.00 92.56           C  
ATOM   1395  C   SER A 187       3.395   6.336  -3.439  1.00 92.56           C  
ATOM   1396  CB  SER A 187       5.332   7.281  -2.176  1.00 92.56           C  
ATOM   1397  O   SER A 187       3.367   6.809  -4.578  1.00 92.56           O  
ATOM   1398  OG  SER A 187       4.410   7.922  -1.312  1.00 92.56           O  
ATOM   1399  N   THR A 188       2.291   6.117  -2.621  1.00 91.75           N  
ATOM   1400  CA  THR A 188       0.956   6.438  -3.113  1.00 91.75           C  
ATOM   1401  C   THR A 188       0.100   7.043  -2.004  1.00 91.75           C  
ATOM   1402  CB  THR A 188       0.256   5.191  -3.684  1.00 91.75           C  
ATOM   1403  O   THR A 188       0.265   6.703  -0.831  1.00 91.75           O  
ATOM   1404  CG2 THR A 188       1.079   4.562  -4.801  1.00 91.75           C  
ATOM   1405  OG1 THR A 188       0.080   4.230  -2.637  1.00 91.75           O  
ATOM   1406  N   VAL A 189      -0.643   8.039  -2.357  1.00 91.19           N  
ATOM   1407  CA  VAL A 189      -1.717   8.594  -1.542  1.00 91.19           C  
ATOM   1408  C   VAL A 189      -3.059   8.391  -2.242  1.00 91.19           C  
ATOM   1409  CB  VAL A 189      -1.491  10.094  -1.253  1.00 91.19           C  
ATOM   1410  O   VAL A 189      -3.186   8.656  -3.441  1.00 91.19           O  
ATOM   1411  CG1 VAL A 189      -2.650  10.672  -0.442  1.00 91.19           C  
ATOM   1412  CG2 VAL A 189      -0.167  10.305  -0.520  1.00 91.19           C  
ATOM   1413  N   GLY A 190      -3.998   7.828  -1.397  1.00 90.19           N  
ATOM   1414  CA  GLY A 190      -5.285   7.586  -2.029  1.00 90.19           C  
ATOM   1415  C   GLY A 190      -6.406   7.348  -1.033  1.00 90.19           C  
ATOM   1416  O   GLY A 190      -6.258   7.648   0.154  1.00 90.19           O  
ATOM   1417  N   ALA A 191      -7.527   7.094  -1.615  1.00 91.50           N  
ATOM   1418  CA  ALA A 191      -8.719   6.727  -0.853  1.00 91.50           C  
ATOM   1419  C   ALA A 191      -8.938   5.219  -0.875  1.00 91.50           C  
ATOM   1420  CB  ALA A 191      -9.945   7.453  -1.402  1.00 91.50           C  
ATOM   1421  O   ALA A 191      -8.547   4.539  -1.825  1.00 91.50           O  
ATOM   1422  N   GLU A 192      -9.492   4.707   0.251  1.00 91.00           N  
ATOM   1423  CA  GLU A 192      -9.820   3.289   0.336  1.00 91.00           C  
ATOM   1424  C   GLU A 192     -11.273   3.088   0.768  1.00 91.00           C  
ATOM   1425  CB  GLU A 192      -8.875   2.572   1.307  1.00 91.00           C  
ATOM   1426  O   GLU A 192     -11.836   3.924   1.475  1.00 91.00           O  
ATOM   1427  CG  GLU A 192      -9.031   3.018   2.754  1.00 91.00           C  
ATOM   1428  CD  GLU A 192      -8.070   2.314   3.701  1.00 91.00           C  
ATOM   1429  OE1 GLU A 192      -7.879   2.801   4.840  1.00 91.00           O  
ATOM   1430  OE2 GLU A 192      -7.512   1.271   3.303  1.00 91.00           O  
ATOM   1431  N   ALA A 193     -11.859   2.117   0.210  1.00 94.19           N  
ATOM   1432  CA  ALA A 193     -13.203   1.689   0.605  1.00 94.19           C  
ATOM   1433  C   ALA A 193     -13.336   0.171   0.531  1.00 94.19           C  
ATOM   1434  CB  ALA A 193     -14.258   2.357  -0.275  1.00 94.19           C  
ATOM   1435  O   ALA A 193     -12.719  -0.472  -0.319  1.00 94.19           O  
ATOM   1436  N   GLY A 194     -14.094  -0.342   1.465  1.00 94.31           N  
ATOM   1437  CA  GLY A 194     -14.258  -1.786   1.460  1.00 94.31           C  
ATOM   1438  C   GLY A 194     -15.258  -2.275   2.490  1.00 94.31           C  
ATOM   1439  O   GLY A 194     -16.078  -1.501   2.979  1.00 94.31           O  
ATOM   1440  N   VAL A 195     -15.305  -3.625   2.590  1.00 90.44           N  
ATOM   1441  CA  VAL A 195     -16.188  -4.305   3.541  1.00 90.44           C  
ATOM   1442  C   VAL A 195     -15.344  -5.070   4.559  1.00 90.44           C  
ATOM   1443  CB  VAL A 195     -17.156  -5.262   2.828  1.00 90.44           C  
ATOM   1444  O   VAL A 195     -14.297  -5.625   4.219  1.00 90.44           O  
ATOM   1445  CG1 VAL A 195     -18.094  -5.930   3.838  1.00 90.44           C  
ATOM   1446  CG2 VAL A 195     -17.969  -4.512   1.770  1.00 90.44           C  
TER    1447      VAL A 195                                                      
ENDMDL                                                                          
END                                                                             
