# Supplementary material for: Assessing Wolbachia circulation in wild populations of phlebotomine sand flies from Spain and Morocco: implications for control of leishmaniasis
Source: Parasit Vectors. 2025 Apr 26;18:155. doi: 10.1186/s13071-025-06771-6 (PMC12032678; doi:10.1186/s13071-025-06771-6)
Supplement: Supplementary file 2 — Additional File 2: Dataset S2. [file 13071_2025_6771_MOESM2_ESM.zip › Phlebotomuspapatasi_6ff74/Phlebotomuspapatasi_6ff74_unrelaxed_rank_004_alphafold2_ptm_model_1_seed_000.pdb]

MODEL     1                                                                     
ATOM      1  N   SER A   1      18.797   6.676 -32.938  1.00 42.75           N  
ATOM      2  CA  SER A   1      18.109   7.211 -31.766  1.00 42.75           C  
ATOM      3  C   SER A   1      16.828   6.422 -31.453  1.00 42.75           C  
ATOM      4  CB  SER A   1      17.766   8.688 -31.969  1.00 42.75           C  
ATOM      5  O   SER A   1      15.898   6.414 -32.250  1.00 42.75           O  
ATOM      6  OG  SER A   1      16.562   9.023 -31.297  1.00 42.75           O  
ATOM      7  N   ASP A   2      17.047   5.137 -30.969  1.00 49.19           N  
ATOM      8  CA  ASP A   2      15.977   4.164 -30.766  1.00 49.19           C  
ATOM      9  C   ASP A   2      15.383   4.289 -29.359  1.00 49.19           C  
ATOM     10  CB  ASP A   2      16.484   2.744 -31.000  1.00 49.19           C  
ATOM     11  O   ASP A   2      16.047   3.975 -28.375  1.00 49.19           O  
ATOM     12  CG  ASP A   2      16.641   2.395 -32.469  1.00 49.19           C  
ATOM     13  OD1 ASP A   2      16.047   3.082 -33.312  1.00 49.19           O  
ATOM     14  OD2 ASP A   2      17.359   1.421 -32.781  1.00 49.19           O  
ATOM     15  N   GLU A   3      14.672   5.289 -29.094  1.00 58.03           N  
ATOM     16  CA  GLU A   3      13.875   5.391 -27.875  1.00 58.03           C  
ATOM     17  C   GLU A   3      13.148   4.082 -27.578  1.00 58.03           C  
ATOM     18  CB  GLU A   3      12.867   6.539 -27.984  1.00 58.03           C  
ATOM     19  O   GLU A   3      12.422   3.562 -28.422  1.00 58.03           O  
ATOM     20  CG  GLU A   3      13.469   7.910 -27.703  1.00 58.03           C  
ATOM     21  CD  GLU A   3      12.430   9.016 -27.625  1.00 58.03           C  
ATOM     22  OE1 GLU A   3      12.797  10.180 -27.328  1.00 58.03           O  
ATOM     23  OE2 GLU A   3      11.242   8.719 -27.859  1.00 58.03           O  
ATOM     24  N   GLU A   4      13.742   3.125 -26.797  1.00 68.12           N  
ATOM     25  CA  GLU A   4      13.219   1.814 -26.422  1.00 68.12           C  
ATOM     26  C   GLU A   4      11.914   1.943 -25.656  1.00 68.12           C  
ATOM     27  CB  GLU A   4      14.250   1.037 -25.594  1.00 68.12           C  
ATOM     28  O   GLU A   4      11.867   2.578 -24.594  1.00 68.12           O  
ATOM     29  CG  GLU A   4      15.219   0.216 -26.438  1.00 68.12           C  
ATOM     30  CD  GLU A   4      16.031  -0.765 -25.609  1.00 68.12           C  
ATOM     31  OE1 GLU A   4      16.812  -1.554 -26.203  1.00 68.12           O  
ATOM     32  OE2 GLU A   4      15.906  -0.745 -24.375  1.00 68.12           O  
ATOM     33  N   THR A   5      10.797   1.867 -26.375  1.00 85.62           N  
ATOM     34  CA  THR A   5       9.445   1.824 -25.812  1.00 85.62           C  
ATOM     35  C   THR A   5       8.953   0.386 -25.719  1.00 85.62           C  
ATOM     36  CB  THR A   5       8.461   2.654 -26.656  1.00 85.62           C  
ATOM     37  O   THR A   5       9.203  -0.428 -26.609  1.00 85.62           O  
ATOM     38  CG2 THR A   5       8.867   4.125 -26.688  1.00 85.62           C  
ATOM     39  OG1 THR A   5       8.453   2.150 -28.000  1.00 85.62           O  
ATOM     40  N   SER A   6       8.391   0.118 -24.531  1.00 90.00           N  
ATOM     41  CA  SER A   6       7.879  -1.239 -24.359  1.00 90.00           C  
ATOM     42  C   SER A   6       6.652  -1.260 -23.453  1.00 90.00           C  
ATOM     43  CB  SER A   6       8.961  -2.152 -23.781  1.00 90.00           C  
ATOM     44  O   SER A   6       6.477  -0.374 -22.625  1.00 90.00           O  
ATOM     45  OG  SER A   6       9.352  -1.720 -22.500  1.00 90.00           O  
ATOM     46  N   TYR A   7       5.695  -2.236 -23.734  1.00 93.81           N  
ATOM     47  CA  TYR A   7       4.598  -2.578 -22.844  1.00 93.81           C  
ATOM     48  C   TYR A   7       5.004  -3.691 -21.875  1.00 93.81           C  
ATOM     49  CB  TYR A   7       3.361  -3.002 -23.641  1.00 93.81           C  
ATOM     50  O   TYR A   7       5.820  -4.547 -22.219  1.00 93.81           O  
ATOM     51  CG  TYR A   7       2.773  -1.894 -24.484  1.00 93.81           C  
ATOM     52  CD1 TYR A   7       1.846  -1.004 -23.938  1.00 93.81           C  
ATOM     53  CD2 TYR A   7       3.141  -1.733 -25.812  1.00 93.81           C  
ATOM     54  CE1 TYR A   7       1.298   0.018 -24.703  1.00 93.81           C  
ATOM     55  CE2 TYR A   7       2.600  -0.716 -26.594  1.00 93.81           C  
ATOM     56  OH  TYR A   7       1.143   1.163 -26.797  1.00 93.81           O  
ATOM     57  CZ  TYR A   7       1.681   0.154 -26.031  1.00 93.81           C  
ATOM     58  N   TYR A   8       4.457  -3.549 -20.641  1.00 93.38           N  
ATOM     59  CA  TYR A   8       4.797  -4.605 -19.703  1.00 93.38           C  
ATOM     60  C   TYR A   8       3.617  -4.926 -18.781  1.00 93.38           C  
ATOM     61  CB  TYR A   8       6.012  -4.203 -18.859  1.00 93.38           C  
ATOM     62  O   TYR A   8       2.697  -4.113 -18.641  1.00 93.38           O  
ATOM     63  CG  TYR A   8       5.742  -3.053 -17.922  1.00 93.38           C  
ATOM     64  CD1 TYR A   8       5.918  -1.733 -18.328  1.00 93.38           C  
ATOM     65  CD2 TYR A   8       5.316  -3.281 -16.609  1.00 93.38           C  
ATOM     66  CE1 TYR A   8       5.672  -0.670 -17.469  1.00 93.38           C  
ATOM     67  CE2 TYR A   8       5.070  -2.227 -15.742  1.00 93.38           C  
ATOM     68  OH  TYR A   8       5.008   0.121 -15.312  1.00 93.38           O  
ATOM     69  CZ  TYR A   8       5.250  -0.927 -16.172  1.00 93.38           C  
ATOM     70  N   VAL A   9       3.678  -6.148 -18.297  1.00 94.94           N  
ATOM     71  CA  VAL A   9       2.785  -6.609 -17.234  1.00 94.94           C  
ATOM     72  C   VAL A   9       3.594  -6.922 -15.977  1.00 94.94           C  
ATOM     73  CB  VAL A   9       1.984  -7.855 -17.672  1.00 94.94           C  
ATOM     74  O   VAL A   9       4.715  -7.430 -16.062  1.00 94.94           O  
ATOM     75  CG1 VAL A   9       1.110  -8.367 -16.531  1.00 94.94           C  
ATOM     76  CG2 VAL A   9       1.132  -7.535 -18.906  1.00 94.94           C  
ATOM     77  N   ARG A  10       2.896  -6.539 -14.820  1.00 93.62           N  
ATOM     78  CA  ARG A  10       3.557  -6.797 -13.547  1.00 93.62           C  
ATOM     79  C   ARG A  10       2.637  -7.559 -12.602  1.00 93.62           C  
ATOM     80  CB  ARG A  10       4.008  -5.484 -12.898  1.00 93.62           C  
ATOM     81  O   ARG A  10       1.439  -7.273 -12.523  1.00 93.62           O  
ATOM     82  CG  ARG A  10       5.145  -4.797 -13.633  1.00 93.62           C  
ATOM     83  CD  ARG A  10       5.719  -3.641 -12.820  1.00 93.62           C  
ATOM     84  NE  ARG A  10       4.668  -2.756 -12.328  1.00 93.62           N  
ATOM     85  NH1 ARG A  10       6.062  -0.941 -12.000  1.00 93.62           N  
ATOM     86  NH2 ARG A  10       3.828  -0.779 -11.516  1.00 93.62           N  
ATOM     87  CZ  ARG A  10       4.855  -1.494 -11.945  1.00 93.62           C  
ATOM     88  N   LEU A  11       3.264  -8.484 -12.047  1.00 93.62           N  
ATOM     89  CA  LEU A  11       2.643  -9.188 -10.938  1.00 93.62           C  
ATOM     90  C   LEU A  11       3.477  -9.039  -9.664  1.00 93.62           C  
ATOM     91  CB  LEU A  11       2.459 -10.672 -11.273  1.00 93.62           C  
ATOM     92  O   LEU A  11       4.699  -9.203  -9.703  1.00 93.62           O  
ATOM     93  CG  LEU A  11       1.464 -10.992 -12.391  1.00 93.62           C  
ATOM     94  CD1 LEU A  11       1.568 -12.461 -12.781  1.00 93.62           C  
ATOM     95  CD2 LEU A  11       0.043 -10.648 -11.953  1.00 93.62           C  
ATOM     96  N   GLN A  12       2.742  -8.703  -8.586  1.00 91.62           N  
ATOM     97  CA  GLN A  12       3.553  -8.422  -7.402  1.00 91.62           C  
ATOM     98  C   GLN A  12       2.877  -8.945  -6.137  1.00 91.62           C  
ATOM     99  CB  GLN A  12       3.824  -6.926  -7.277  1.00 91.62           C  
ATOM    100  O   GLN A  12       1.647  -8.992  -6.062  1.00 91.62           O  
ATOM    101  CG  GLN A  12       2.590  -6.102  -6.934  1.00 91.62           C  
ATOM    102  CD  GLN A  12       2.312  -5.008  -7.945  1.00 91.62           C  
ATOM    103  NE2 GLN A  12       1.943  -3.828  -7.457  1.00 91.62           N  
ATOM    104  OE1 GLN A  12       2.430  -5.219  -9.156  1.00 91.62           O  
ATOM    105  N   TYR A  13       3.729  -9.336  -5.246  1.00 90.00           N  
ATOM    106  CA  TYR A  13       3.369  -9.617  -3.861  1.00 90.00           C  
ATOM    107  C   TYR A  13       3.898  -8.531  -2.928  1.00 90.00           C  
ATOM    108  CB  TYR A  13       3.908 -10.984  -3.434  1.00 90.00           C  
ATOM    109  O   TYR A  13       5.059  -8.125  -3.035  1.00 90.00           O  
ATOM    110  CG  TYR A  13       3.664 -11.305  -1.979  1.00 90.00           C  
ATOM    111  CD1 TYR A  13       4.676 -11.156  -1.033  1.00 90.00           C  
ATOM    112  CD2 TYR A  13       2.424 -11.758  -1.547  1.00 90.00           C  
ATOM    113  CE1 TYR A  13       4.457 -11.453   0.308  1.00 90.00           C  
ATOM    114  CE2 TYR A  13       2.193 -12.055  -0.208  1.00 90.00           C  
ATOM    115  OH  TYR A  13       2.992 -12.195   2.037  1.00 90.00           O  
ATOM    116  CZ  TYR A  13       3.215 -11.898   0.710  1.00 90.00           C  
ATOM    117  N   ASN A  14       3.025  -8.109  -2.037  1.00 85.00           N  
ATOM    118  CA  ASN A  14       3.408  -7.086  -1.067  1.00 85.00           C  
ATOM    119  C   ASN A  14       3.377  -7.625   0.359  1.00 85.00           C  
ATOM    120  CB  ASN A  14       2.496  -5.863  -1.190  1.00 85.00           C  
ATOM    121  O   ASN A  14       2.330  -8.062   0.842  1.00 85.00           O  
ATOM    122  CG  ASN A  14       2.549  -5.230  -2.568  1.00 85.00           C  
ATOM    123  ND2 ASN A  14       1.386  -5.062  -3.188  1.00 85.00           N  
ATOM    124  OD1 ASN A  14       3.623  -4.898  -3.072  1.00 85.00           O  
ATOM    125  N   GLY A  15       4.629  -7.883   0.798  1.00 78.50           N  
ATOM    126  CA  GLY A  15       4.707  -8.195   2.215  1.00 78.50           C  
ATOM    127  C   GLY A  15       4.715  -6.969   3.102  1.00 78.50           C  
ATOM    128  O   GLY A  15       5.430  -6.004   2.826  1.00 78.50           O  
ATOM    129  N   GLU A  16       3.814  -6.945   4.023  1.00 71.00           N  
ATOM    130  CA  GLU A  16       3.682  -5.770   4.879  1.00 71.00           C  
ATOM    131  C   GLU A  16       4.328  -6.004   6.242  1.00 71.00           C  
ATOM    132  CB  GLU A  16       2.209  -5.395   5.051  1.00 71.00           C  
ATOM    133  O   GLU A  16       4.090  -7.031   6.879  1.00 71.00           O  
ATOM    134  CG  GLU A  16       1.515  -5.008   3.754  1.00 71.00           C  
ATOM    135  CD  GLU A  16       0.054  -4.629   3.943  1.00 71.00           C  
ATOM    136  OE1 GLU A  16      -0.590  -4.188   2.967  1.00 71.00           O  
ATOM    137  OE2 GLU A  16      -0.450  -4.781   5.078  1.00 71.00           O  
ATOM    138  N   PHE A  17       5.543  -5.395   6.438  1.00 62.50           N  
ATOM    139  CA  PHE A  17       6.434  -5.629   7.570  1.00 62.50           C  
ATOM    140  C   PHE A  17       6.047  -4.746   8.750  1.00 62.50           C  
ATOM    141  CB  PHE A  17       7.891  -5.371   7.176  1.00 62.50           C  
ATOM    142  O   PHE A  17       6.109  -5.180   9.906  1.00 62.50           O  
ATOM    143  CG  PHE A  17       8.406  -6.312   6.121  1.00 62.50           C  
ATOM    144  CD1 PHE A  17       8.836  -7.590   6.461  1.00 62.50           C  
ATOM    145  CD2 PHE A  17       8.469  -5.918   4.793  1.00 62.50           C  
ATOM    146  CE1 PHE A  17       9.312  -8.461   5.488  1.00 62.50           C  
ATOM    147  CE2 PHE A  17       8.945  -6.785   3.814  1.00 62.50           C  
ATOM    148  CZ  PHE A  17       9.375  -8.055   4.164  1.00 62.50           C  
ATOM    149  N   LEU A  18       5.297  -3.500   8.461  1.00 57.50           N  
ATOM    150  CA  LEU A  18       4.895  -2.602   9.539  1.00 57.50           C  
ATOM    151  C   LEU A  18       3.559  -1.938   9.219  1.00 57.50           C  
ATOM    152  CB  LEU A  18       5.965  -1.534   9.773  1.00 57.50           C  
ATOM    153  O   LEU A  18       3.453  -1.182   8.250  1.00 57.50           O  
ATOM    154  CG  LEU A  18       7.207  -1.979  10.547  1.00 57.50           C  
ATOM    155  CD1 LEU A  18       8.453  -1.318   9.969  1.00 57.50           C  
ATOM    156  CD2 LEU A  18       7.062  -1.654  12.023  1.00 57.50           C  
ATOM    157  N   PRO A  19       2.402  -2.416   9.820  1.00 57.81           N  
ATOM    158  CA  PRO A  19       1.325  -1.447   9.602  1.00 57.81           C  
ATOM    159  C   PRO A  19       1.614  -0.090  10.242  1.00 57.81           C  
ATOM    160  CB  PRO A  19       0.114  -2.113  10.258  1.00 57.81           C  
ATOM    161  O   PRO A  19       2.154  -0.028  11.352  1.00 57.81           O  
ATOM    162  CG  PRO A  19       0.694  -3.141  11.172  1.00 57.81           C  
ATOM    163  CD  PRO A  19       2.121  -3.387  10.773  1.00 57.81           C  
ATOM    164  N   LEU A  20       2.023   0.924   9.602  1.00 61.81           N  
ATOM    165  CA  LEU A  20       2.248   2.209  10.258  1.00 61.81           C  
ATOM    166  C   LEU A  20       1.009   2.650  11.031  1.00 61.81           C  
ATOM    167  CB  LEU A  20       2.631   3.275   9.227  1.00 61.81           C  
ATOM    168  O   LEU A  20       1.094   2.975  12.219  1.00 61.81           O  
ATOM    169  CG  LEU A  20       4.105   3.326   8.820  1.00 61.81           C  
ATOM    170  CD1 LEU A  20       4.238   3.777   7.371  1.00 61.81           C  
ATOM    171  CD2 LEU A  20       4.883   4.254   9.750  1.00 61.81           C  
ATOM    172  N   PHE A  21      -0.280   2.318  10.711  1.00 71.56           N  
ATOM    173  CA  PHE A  21      -1.505   2.533  11.469  1.00 71.56           C  
ATOM    174  C   PHE A  21      -2.729   2.400  10.578  1.00 71.56           C  
ATOM    175  CB  PHE A  21      -1.489   3.914  12.141  1.00 71.56           C  
ATOM    176  O   PHE A  21      -2.715   2.848   9.430  1.00 71.56           O  
ATOM    177  CG  PHE A  21      -0.107   4.430  12.438  1.00 71.56           C  
ATOM    178  CD1 PHE A  21       0.552   4.062  13.602  1.00 71.56           C  
ATOM    179  CD2 PHE A  21       0.535   5.281  11.547  1.00 71.56           C  
ATOM    180  CE1 PHE A  21       1.831   4.539  13.883  1.00 71.56           C  
ATOM    181  CE2 PHE A  21       1.813   5.762  11.812  1.00 71.56           C  
ATOM    182  CZ  PHE A  21       2.459   5.391  12.984  1.00 71.56           C  
ATOM    183  N   THR A  22      -3.592   1.597  10.828  1.00 84.62           N  
ATOM    184  CA  THR A  22      -4.969   1.630  10.344  1.00 84.62           C  
ATOM    185  C   THR A  22      -5.914   2.117  11.445  1.00 84.62           C  
ATOM    186  CB  THR A  22      -5.422   0.244   9.852  1.00 84.62           C  
ATOM    187  O   THR A  22      -6.023   1.488  12.500  1.00 84.62           O  
ATOM    188  CG2 THR A  22      -6.828   0.301   9.266  1.00 84.62           C  
ATOM    189  OG1 THR A  22      -4.516  -0.218   8.844  1.00 84.62           O  
ATOM    190  N   LYS A  23      -6.395   3.287  11.195  1.00 90.19           N  
ATOM    191  CA  LYS A  23      -7.250   3.895  12.211  1.00 90.19           C  
ATOM    192  C   LYS A  23      -8.711   3.857  11.789  1.00 90.19           C  
ATOM    193  CB  LYS A  23      -6.816   5.336  12.484  1.00 90.19           C  
ATOM    194  O   LYS A  23      -9.039   4.105  10.625  1.00 90.19           O  
ATOM    195  CG  LYS A  23      -5.438   5.465  13.109  1.00 90.19           C  
ATOM    196  CD  LYS A  23      -5.090   6.918  13.406  1.00 90.19           C  
ATOM    197  CE  LYS A  23      -3.678   7.055  13.961  1.00 90.19           C  
ATOM    198  NZ  LYS A  23      -3.285   8.484  14.133  1.00 90.19           N  
ATOM    199  N   VAL A  24      -9.469   3.402  12.711  1.00 92.56           N  
ATOM    200  CA  VAL A  24     -10.914   3.518  12.547  1.00 92.56           C  
ATOM    201  C   VAL A  24     -11.469   4.516  13.562  1.00 92.56           C  
ATOM    202  CB  VAL A  24     -11.609   2.150  12.711  1.00 92.56           C  
ATOM    203  O   VAL A  24     -11.773   4.152  14.695  1.00 92.56           O  
ATOM    204  CG1 VAL A  24     -13.102   2.266  12.398  1.00 92.56           C  
ATOM    205  CG2 VAL A  24     -10.953   1.104  11.812  1.00 92.56           C  
ATOM    206  N   ASP A  25     -11.484   5.773  13.172  1.00 91.75           N  
ATOM    207  CA  ASP A  25     -12.023   6.805  14.055  1.00 91.75           C  
ATOM    208  C   ASP A  25     -13.516   6.598  14.297  1.00 91.75           C  
ATOM    209  CB  ASP A  25     -11.773   8.195  13.461  1.00 91.75           C  
ATOM    210  O   ASP A  25     -14.258   6.281  13.367  1.00 91.75           O  
ATOM    211  CG  ASP A  25     -10.305   8.594  13.477  1.00 91.75           C  
ATOM    212  OD1 ASP A  25      -9.539   8.055  14.297  1.00 91.75           O  
ATOM    213  OD2 ASP A  25      -9.922   9.453  12.656  1.00 91.75           O  
ATOM    214  N   GLY A  26     -13.898   6.617  15.562  1.00 88.81           N  
ATOM    215  CA  GLY A  26     -15.297   6.363  15.891  1.00 88.81           C  
ATOM    216  C   GLY A  26     -15.516   5.008  16.531  1.00 88.81           C  
ATOM    217  O   GLY A  26     -16.625   4.695  16.969  1.00 88.81           O  
ATOM    218  N   ALA A  27     -14.406   4.164  16.609  1.00 91.12           N  
ATOM    219  CA  ALA A  27     -14.320   2.912  17.359  1.00 91.12           C  
ATOM    220  C   ALA A  27     -13.086   2.900  18.266  1.00 91.12           C  
ATOM    221  CB  ALA A  27     -14.289   1.721  16.406  1.00 91.12           C  
ATOM    222  O   ALA A  27     -11.992   3.260  17.844  1.00 91.12           O  
ATOM    223  N   THR A  28     -13.289   2.504  19.547  1.00 91.94           N  
ATOM    224  CA  THR A  28     -12.156   2.455  20.453  1.00 91.94           C  
ATOM    225  C   THR A  28     -12.039   1.075  21.094  1.00 91.94           C  
ATOM    226  CB  THR A  28     -12.281   3.525  21.562  1.00 91.94           C  
ATOM    227  O   THR A  28     -13.047   0.410  21.344  1.00 91.94           O  
ATOM    228  CG2 THR A  28     -12.188   4.930  20.969  1.00 91.94           C  
ATOM    229  OG1 THR A  28     -13.547   3.379  22.219  1.00 91.94           O  
ATOM    230  N   GLY A  29     -10.906   0.589  21.234  1.00 89.69           N  
ATOM    231  CA  GLY A  29     -10.516  -0.624  21.938  1.00 89.69           C  
ATOM    232  C   GLY A  29      -9.172  -0.499  22.641  1.00 89.69           C  
ATOM    233  O   GLY A  29      -8.625   0.598  22.734  1.00 89.69           O  
ATOM    234  N   ALA A  30      -8.672  -1.576  23.234  1.00 87.75           N  
ATOM    235  CA  ALA A  30      -7.352  -1.601  23.859  1.00 87.75           C  
ATOM    236  C   ALA A  30      -6.566  -2.838  23.453  1.00 87.75           C  
ATOM    237  CB  ALA A  30      -7.496  -1.552  25.391  1.00 87.75           C  
ATOM    238  O   ALA A  30      -7.070  -3.961  23.531  1.00 87.75           O  
ATOM    239  N   LYS A  31      -5.336  -2.529  22.891  1.00 83.56           N  
ATOM    240  CA  LYS A  31      -4.469  -3.611  22.422  1.00 83.56           C  
ATOM    241  C   LYS A  31      -3.842  -4.348  23.609  1.00 83.56           C  
ATOM    242  CB  LYS A  31      -3.375  -3.072  21.500  1.00 83.56           C  
ATOM    243  O   LYS A  31      -3.684  -3.775  24.688  1.00 83.56           O  
ATOM    244  CG  LYS A  31      -3.891  -2.541  20.172  1.00 83.56           C  
ATOM    245  CD  LYS A  31      -2.750  -2.121  19.266  1.00 83.56           C  
ATOM    246  CE  LYS A  31      -3.266  -1.592  17.922  1.00 83.56           C  
ATOM    247  NZ  LYS A  31      -2.150  -1.169  17.031  1.00 83.56           N  
ATOM    248  N   LYS A  32      -3.639  -5.723  23.438  1.00 75.00           N  
ATOM    249  CA  LYS A  32      -3.023  -6.621  24.422  1.00 75.00           C  
ATOM    250  C   LYS A  32      -1.531  -6.340  24.562  1.00 75.00           C  
ATOM    251  CB  LYS A  32      -3.246  -8.078  24.016  1.00 75.00           C  
ATOM    252  O   LYS A  32      -0.702  -7.223  24.328  1.00 75.00           O  
ATOM    253  CG  LYS A  32      -3.000  -9.078  25.141  1.00 75.00           C  
ATOM    254  CD  LYS A  32      -3.434 -10.484  24.734  1.00 75.00           C  
ATOM    255  CE  LYS A  32      -3.146 -11.492  25.844  1.00 75.00           C  
ATOM    256  NZ  LYS A  32      -3.578 -12.867  25.469  1.00 75.00           N  
ATOM    257  N   THR A  33      -1.032  -4.988  24.422  1.00 71.62           N  
ATOM    258  CA  THR A  33       0.347  -4.562  24.625  1.00 71.62           C  
ATOM    259  C   THR A  33       0.518  -3.922  26.000  1.00 71.62           C  
ATOM    260  CB  THR A  33       0.792  -3.568  23.531  1.00 71.62           C  
ATOM    261  O   THR A  33      -0.465  -3.678  26.703  1.00 71.62           O  
ATOM    262  CG2 THR A  33       1.109  -4.289  22.234  1.00 71.62           C  
ATOM    263  OG1 THR A  33      -0.259  -2.623  23.297  1.00 71.62           O  
ATOM    264  N   ALA A  34       1.681  -3.947  26.734  1.00 57.91           N  
ATOM    265  CA  ALA A  34       2.051  -3.408  28.031  1.00 57.91           C  
ATOM    266  C   ALA A  34       1.431  -2.031  28.250  1.00 57.91           C  
ATOM    267  CB  ALA A  34       3.568  -3.332  28.172  1.00 57.91           C  
ATOM    268  O   ALA A  34       1.244  -1.602  29.391  1.00 57.91           O  
ATOM    269  N   ASP A  35       0.620  -1.440  27.156  1.00 62.88           N  
ATOM    270  CA  ASP A  35      -0.023  -0.130  27.188  1.00 62.88           C  
ATOM    271  C   ASP A  35      -1.520  -0.244  26.906  1.00 62.88           C  
ATOM    272  CB  ASP A  35       0.631   0.818  26.188  1.00 62.88           C  
ATOM    273  O   ASP A  35      -1.921  -0.718  25.844  1.00 62.88           O  
ATOM    274  CG  ASP A  35       0.234   2.270  26.391  1.00 62.88           C  
ATOM    275  OD1 ASP A  35      -0.544   2.561  27.328  1.00 62.88           O  
ATOM    276  OD2 ASP A  35       0.700   3.127  25.609  1.00 62.88           O  
ATOM    277  N   THR A  36      -2.367  -0.477  27.891  1.00 66.00           N  
ATOM    278  CA  THR A  36      -3.814  -0.654  27.906  1.00 66.00           C  
ATOM    279  C   THR A  36      -4.520   0.636  27.500  1.00 66.00           C  
ATOM    280  CB  THR A  36      -4.309  -1.094  29.297  1.00 66.00           C  
ATOM    281  O   THR A  36      -5.723   0.790  27.734  1.00 66.00           O  
ATOM    282  CG2 THR A  36      -4.039  -2.576  29.547  1.00 66.00           C  
ATOM    283  OG1 THR A  36      -3.633  -0.331  30.312  1.00 66.00           O  
ATOM    284  N   ALA A  37      -3.805   1.575  26.875  1.00 80.25           N  
ATOM    285  CA  ALA A  37      -4.453   2.816  26.469  1.00 80.25           C  
ATOM    286  C   ALA A  37      -5.430   2.566  25.312  1.00 80.25           C  
ATOM    287  CB  ALA A  37      -3.410   3.854  26.062  1.00 80.25           C  
ATOM    288  O   ALA A  37      -5.215   1.668  24.500  1.00 80.25           O  
ATOM    289  N   THR A  38      -6.637   3.162  25.484  1.00 85.25           N  
ATOM    290  CA  THR A  38      -7.637   3.158  24.422  1.00 85.25           C  
ATOM    291  C   THR A  38      -7.012   3.570  23.094  1.00 85.25           C  
ATOM    292  CB  THR A  38      -8.812   4.094  24.750  1.00 85.25           C  
ATOM    293  O   THR A  38      -6.168   4.469  23.047  1.00 85.25           O  
ATOM    294  CG2 THR A  38      -9.977   3.881  23.797  1.00 85.25           C  
ATOM    295  OG1 THR A  38      -9.258   3.840  26.094  1.00 85.25           O  
ATOM    296  N   THR A  39      -7.363   2.840  21.938  1.00 89.12           N  
ATOM    297  CA  THR A  39      -6.797   3.109  20.609  1.00 89.12           C  
ATOM    298  C   THR A  39      -7.867   2.990  19.531  1.00 89.12           C  
ATOM    299  CB  THR A  39      -5.637   2.150  20.297  1.00 89.12           C  
ATOM    300  O   THR A  39      -8.867   2.297  19.719  1.00 89.12           O  
ATOM    301  CG2 THR A  39      -6.113   0.704  20.250  1.00 89.12           C  
ATOM    302  OG1 THR A  39      -5.070   2.496  19.031  1.00 89.12           O  
ATOM    303  N   THR A  40      -7.625   3.562  18.422  1.00 90.31           N  
ATOM    304  CA  THR A  40      -8.461   3.443  17.234  1.00 90.31           C  
ATOM    305  C   THR A  40      -7.746   2.625  16.156  1.00 90.31           C  
ATOM    306  CB  THR A  40      -8.828   4.828  16.672  1.00 90.31           C  
ATOM    307  O   THR A  40      -8.297   2.395  15.078  1.00 90.31           O  
ATOM    308  CG2 THR A  40      -9.625   5.641  17.672  1.00 90.31           C  
ATOM    309  OG1 THR A  40      -7.625   5.539  16.344  1.00 90.31           O  
ATOM    310  N   ASP A  41      -6.582   2.225  16.500  1.00 89.69           N  
ATOM    311  CA  ASP A  41      -5.777   1.330  15.664  1.00 89.69           C  
ATOM    312  C   ASP A  41      -6.129  -0.132  15.938  1.00 89.69           C  
ATOM    313  CB  ASP A  41      -4.285   1.569  15.906  1.00 89.69           C  
ATOM    314  O   ASP A  41      -5.574  -0.749  16.844  1.00 89.69           O  
ATOM    315  CG  ASP A  41      -3.396   0.754  14.984  1.00 89.69           C  
ATOM    316  OD1 ASP A  41      -3.920   0.066  14.086  1.00 89.69           O  
ATOM    317  OD2 ASP A  41      -2.160   0.798  15.164  1.00 89.69           O  
ATOM    318  N   LEU A  42      -7.070  -0.642  15.234  1.00 89.81           N  
ATOM    319  CA  LEU A  42      -7.719  -1.888  15.633  1.00 89.81           C  
ATOM    320  C   LEU A  42      -7.332  -3.023  14.688  1.00 89.81           C  
ATOM    321  CB  LEU A  42      -9.242  -1.720  15.648  1.00 89.81           C  
ATOM    322  O   LEU A  42      -7.691  -4.180  14.922  1.00 89.81           O  
ATOM    323  CG  LEU A  42      -9.797  -0.657  16.594  1.00 89.81           C  
ATOM    324  CD1 LEU A  42     -11.281  -0.448  16.344  1.00 89.81           C  
ATOM    325  CD2 LEU A  42      -9.539  -1.052  18.047  1.00 89.81           C  
ATOM    326  N   TYR A  43      -6.629  -2.764  13.633  1.00 89.44           N  
ATOM    327  CA  TYR A  43      -6.266  -3.779  12.656  1.00 89.44           C  
ATOM    328  C   TYR A  43      -4.750  -3.893  12.523  1.00 89.44           C  
ATOM    329  CB  TYR A  43      -6.887  -3.457  11.289  1.00 89.44           C  
ATOM    330  O   TYR A  43      -4.027  -2.928  12.773  1.00 89.44           O  
ATOM    331  CG  TYR A  43      -8.391  -3.605  11.258  1.00 89.44           C  
ATOM    332  CD1 TYR A  43      -8.977  -4.844  11.008  1.00 89.44           C  
ATOM    333  CD2 TYR A  43      -9.219  -2.514  11.477  1.00 89.44           C  
ATOM    334  CE1 TYR A  43     -10.359  -4.984  10.977  1.00 89.44           C  
ATOM    335  CE2 TYR A  43     -10.602  -2.645  11.445  1.00 89.44           C  
ATOM    336  OH  TYR A  43     -12.539  -4.020  11.164  1.00 89.44           O  
ATOM    337  CZ  TYR A  43     -11.164  -3.883  11.195  1.00 89.44           C  
ATOM    338  N   LYS A  44      -4.301  -4.992  12.266  1.00 83.31           N  
ATOM    339  CA  LYS A  44      -2.908  -5.238  11.898  1.00 83.31           C  
ATOM    340  C   LYS A  44      -2.789  -5.695  10.453  1.00 83.31           C  
ATOM    341  CB  LYS A  44      -2.289  -6.285  12.828  1.00 83.31           C  
ATOM    342  O   LYS A  44      -3.713  -6.305   9.906  1.00 83.31           O  
ATOM    343  CG  LYS A  44      -2.896  -7.672  12.695  1.00 83.31           C  
ATOM    344  CD  LYS A  44      -2.219  -8.672  13.625  1.00 83.31           C  
ATOM    345  CE  LYS A  44      -2.824 -10.062  13.484  1.00 83.31           C  
ATOM    346  NZ  LYS A  44      -2.240 -11.023  14.469  1.00 83.31           N  
ATOM    347  N   ALA A  45      -1.779  -5.199   9.930  1.00 71.19           N  
ATOM    348  CA  ALA A  45      -1.530  -5.586   8.547  1.00 71.19           C  
ATOM    349  C   ALA A  45      -1.418  -7.102   8.406  1.00 71.19           C  
ATOM    350  CB  ALA A  45      -0.263  -4.910   8.023  1.00 71.19           C  
ATOM    351  O   ALA A  45      -0.849  -7.770   9.273  1.00 71.19           O  
ATOM    352  N   SER A  46      -2.168  -7.727   7.512  1.00 64.62           N  
ATOM    353  CA  SER A  46      -2.062  -9.141   7.148  1.00 64.62           C  
ATOM    354  C   SER A  46      -1.243  -9.320   5.875  1.00 64.62           C  
ATOM    355  CB  SER A  46      -3.451  -9.750   6.965  1.00 64.62           C  
ATOM    356  O   SER A  46      -1.118  -8.398   5.070  1.00 64.62           O  
ATOM    357  OG  SER A  46      -4.059  -9.273   5.777  1.00 64.62           O  
ATOM    358  N   PHE A  47      -0.057 -10.211   5.871  1.00 58.72           N  
ATOM    359  CA  PHE A  47       0.965 -10.547   4.887  1.00 58.72           C  
ATOM    360  C   PHE A  47       0.341 -10.781   3.518  1.00 58.72           C  
ATOM    361  CB  PHE A  47       1.749 -11.781   5.328  1.00 58.72           C  
ATOM    362  O   PHE A  47       1.046 -11.086   2.553  1.00 58.72           O  
ATOM    363  CG  PHE A  47       3.092 -11.469   5.930  1.00 58.72           C  
ATOM    364  CD1 PHE A  47       4.223 -11.375   5.125  1.00 58.72           C  
ATOM    365  CD2 PHE A  47       3.225 -11.273   7.297  1.00 58.72           C  
ATOM    366  CE1 PHE A  47       5.469 -11.086   5.680  1.00 58.72           C  
ATOM    367  CE2 PHE A  47       4.465 -10.984   7.855  1.00 58.72           C  
ATOM    368  CZ  PHE A  47       5.586 -10.891   7.047  1.00 58.72           C  
ATOM    369  N   MET A  48      -0.937 -10.234   3.199  1.00 64.81           N  
ATOM    370  CA  MET A  48      -1.471 -10.672   1.916  1.00 64.81           C  
ATOM    371  C   MET A  48      -1.925  -9.484   1.075  1.00 64.81           C  
ATOM    372  CB  MET A  48      -2.637 -11.641   2.123  1.00 64.81           C  
ATOM    373  O   MET A  48      -3.037  -8.984   1.248  1.00 64.81           O  
ATOM    374  CG  MET A  48      -2.234 -12.961   2.773  1.00 64.81           C  
ATOM    375  SD  MET A  48      -3.646 -14.117   2.955  1.00 64.81           S  
ATOM    376  CE  MET A  48      -4.016 -14.445   1.209  1.00 64.81           C  
ATOM    377  N   ALA A  49      -1.036  -8.781   0.555  1.00 82.06           N  
ATOM    378  CA  ALA A  49      -1.386  -7.809  -0.478  1.00 82.06           C  
ATOM    379  C   ALA A  49      -0.650  -8.102  -1.781  1.00 82.06           C  
ATOM    380  CB  ALA A  49      -1.072  -6.391  -0.003  1.00 82.06           C  
ATOM    381  O   ALA A  49       0.521  -8.492  -1.767  1.00 82.06           O  
ATOM    382  N   GLY A  50      -1.418  -8.195  -2.805  1.00 90.25           N  
ATOM    383  CA  GLY A  50      -0.869  -8.430  -4.133  1.00 90.25           C  
ATOM    384  C   GLY A  50      -1.653  -7.738  -5.230  1.00 90.25           C  
ATOM    385  O   GLY A  50      -2.795  -7.324  -5.020  1.00 90.25           O  
ATOM    386  N   GLY A  51      -1.032  -7.637  -6.281  1.00 93.44           N  
ATOM    387  CA  GLY A  51      -1.721  -7.000  -7.395  1.00 93.44           C  
ATOM    388  C   GLY A  51      -1.009  -7.184  -8.719  1.00 93.44           C  
ATOM    389  O   GLY A  51      -0.067  -7.973  -8.820  1.00 93.44           O  
ATOM    390  N   GLY A  52      -1.551  -6.582  -9.625  1.00 96.00           N  
ATOM    391  CA  GLY A  52      -1.024  -6.586 -10.984  1.00 96.00           C  
ATOM    392  C   GLY A  52      -1.154  -5.242 -11.672  1.00 96.00           C  
ATOM    393  O   GLY A  52      -1.968  -4.406 -11.273  1.00 96.00           O  
ATOM    394  N   ALA A  53      -0.300  -5.086 -12.711  1.00 97.38           N  
ATOM    395  CA  ALA A  53      -0.325  -3.818 -13.438  1.00 97.38           C  
ATOM    396  C   ALA A  53      -0.049  -4.031 -14.922  1.00 97.38           C  
ATOM    397  CB  ALA A  53       0.692  -2.846 -12.844  1.00 97.38           C  
ATOM    398  O   ALA A  53       0.595  -5.008 -15.305  1.00 97.38           O  
ATOM    399  N   PHE A  54      -0.574  -3.137 -15.633  1.00 97.62           N  
ATOM    400  CA  PHE A  54      -0.254  -2.973 -17.047  1.00 97.62           C  
ATOM    401  C   PHE A  54       0.360  -1.602 -17.312  1.00 97.62           C  
ATOM    402  CB  PHE A  54      -1.508  -3.158 -17.906  1.00 97.62           C  
ATOM    403  O   PHE A  54      -0.207  -0.578 -16.922  1.00 97.62           O  
ATOM    404  CG  PHE A  54      -1.251  -3.039 -19.391  1.00 97.62           C  
ATOM    405  CD1 PHE A  54      -1.479  -1.841 -20.047  1.00 97.62           C  
ATOM    406  CD2 PHE A  54      -0.782  -4.129 -20.109  1.00 97.62           C  
ATOM    407  CE1 PHE A  54      -1.242  -1.728 -21.422  1.00 97.62           C  
ATOM    408  CE2 PHE A  54      -0.543  -4.023 -21.484  1.00 97.62           C  
ATOM    409  CZ  PHE A  54      -0.775  -2.822 -22.125  1.00 97.62           C  
ATOM    410  N   GLY A  55       1.569  -1.665 -18.047  1.00 96.75           N  
ATOM    411  CA  GLY A  55       2.244  -0.380 -18.109  1.00 96.75           C  
ATOM    412  C   GLY A  55       3.002  -0.175 -19.406  1.00 96.75           C  
ATOM    413  O   GLY A  55       3.057  -1.075 -20.250  1.00 96.75           O  
ATOM    414  N   TYR A  56       3.496   0.972 -19.484  1.00 95.12           N  
ATOM    415  CA  TYR A  56       4.281   1.434 -20.625  1.00 95.12           C  
ATOM    416  C   TYR A  56       5.566   2.105 -20.156  1.00 95.12           C  
ATOM    417  CB  TYR A  56       3.461   2.404 -21.484  1.00 95.12           C  
ATOM    418  O   TYR A  56       5.555   2.920 -19.234  1.00 95.12           O  
ATOM    419  CG  TYR A  56       4.172   2.848 -22.734  1.00 95.12           C  
ATOM    420  CD1 TYR A  56       4.750   4.113 -22.828  1.00 95.12           C  
ATOM    421  CD2 TYR A  56       4.262   2.006 -23.844  1.00 95.12           C  
ATOM    422  CE1 TYR A  56       5.402   4.527 -23.984  1.00 95.12           C  
ATOM    423  CE2 TYR A  56       4.910   2.408 -25.000  1.00 95.12           C  
ATOM    424  OH  TYR A  56       6.121   4.074 -26.219  1.00 95.12           O  
ATOM    425  CZ  TYR A  56       5.477   3.670 -25.062  1.00 95.12           C  
ATOM    426  N   LYS A  57       6.684   1.708 -20.766  1.00 93.88           N  
ATOM    427  CA  LYS A  57       7.984   2.299 -20.453  1.00 93.88           C  
ATOM    428  C   LYS A  57       8.523   3.102 -21.625  1.00 93.88           C  
ATOM    429  CB  LYS A  57       8.984   1.213 -20.062  1.00 93.88           C  
ATOM    430  O   LYS A  57       8.539   2.613 -22.766  1.00 93.88           O  
ATOM    431  CG  LYS A  57      10.367   1.746 -19.688  1.00 93.88           C  
ATOM    432  CD  LYS A  57      11.305   0.624 -19.281  1.00 93.88           C  
ATOM    433  CE  LYS A  57      12.695   1.151 -18.938  1.00 93.88           C  
ATOM    434  NZ  LYS A  57      13.602   0.063 -18.484  1.00 93.88           N  
ATOM    435  N   MET A  58       8.844   4.336 -21.344  1.00 91.38           N  
ATOM    436  CA  MET A  58       9.508   5.211 -22.312  1.00 91.38           C  
ATOM    437  C   MET A  58      10.820   5.746 -21.750  1.00 91.38           C  
ATOM    438  CB  MET A  58       8.594   6.371 -22.703  1.00 91.38           C  
ATOM    439  O   MET A  58      10.820   6.559 -20.828  1.00 91.38           O  
ATOM    440  CG  MET A  58       9.133   7.230 -23.828  1.00 91.38           C  
ATOM    441  SD  MET A  58       7.941   8.508 -24.375  1.00 91.38           S  
ATOM    442  CE  MET A  58       7.699   9.414 -22.828  1.00 91.38           C  
ATOM    443  N   ASP A  59      11.961   5.246 -22.266  1.00 90.31           N  
ATOM    444  CA  ASP A  59      13.281   5.609 -21.750  1.00 90.31           C  
ATOM    445  C   ASP A  59      13.383   5.305 -20.266  1.00 90.31           C  
ATOM    446  CB  ASP A  59      13.562   7.090 -22.000  1.00 90.31           C  
ATOM    447  O   ASP A  59      13.297   4.145 -19.844  1.00 90.31           O  
ATOM    448  CG  ASP A  59      13.719   7.422 -23.484  1.00 90.31           C  
ATOM    449  OD1 ASP A  59      14.062   6.520 -24.281  1.00 90.31           O  
ATOM    450  OD2 ASP A  59      13.492   8.594 -23.844  1.00 90.31           O  
ATOM    451  N   ASP A  60      13.500   6.359 -19.438  1.00 92.88           N  
ATOM    452  CA  ASP A  60      13.742   6.176 -18.016  1.00 92.88           C  
ATOM    453  C   ASP A  60      12.445   6.301 -17.219  1.00 92.88           C  
ATOM    454  CB  ASP A  60      14.766   7.191 -17.500  1.00 92.88           C  
ATOM    455  O   ASP A  60      12.430   6.098 -16.000  1.00 92.88           O  
ATOM    456  CG  ASP A  60      16.125   7.047 -18.172  1.00 92.88           C  
ATOM    457  OD1 ASP A  60      16.484   5.922 -18.578  1.00 92.88           O  
ATOM    458  OD2 ASP A  60      16.828   8.070 -18.297  1.00 92.88           O  
ATOM    459  N   ILE A  61      11.359   6.527 -18.016  1.00 95.56           N  
ATOM    460  CA  ILE A  61      10.086   6.750 -17.344  1.00 95.56           C  
ATOM    461  C   ILE A  61       9.148   5.574 -17.609  1.00 95.56           C  
ATOM    462  CB  ILE A  61       9.430   8.070 -17.781  1.00 95.56           C  
ATOM    463  O   ILE A  61       9.062   5.086 -18.734  1.00 95.56           O  
ATOM    464  CG1 ILE A  61      10.336   9.258 -17.453  1.00 95.56           C  
ATOM    465  CG2 ILE A  61       8.047   8.234 -17.141  1.00 95.56           C  
ATOM    466  CD1 ILE A  61      10.500   9.516 -15.953  1.00 95.56           C  
ATOM    467  N   ARG A  62       8.398   5.102 -16.531  1.00 95.25           N  
ATOM    468  CA  ARG A  62       7.379   4.066 -16.641  1.00 95.25           C  
ATOM    469  C   ARG A  62       6.047   4.555 -16.078  1.00 95.25           C  
ATOM    470  CB  ARG A  62       7.824   2.801 -15.898  1.00 95.25           C  
ATOM    471  O   ARG A  62       6.012   5.254 -15.062  1.00 95.25           O  
ATOM    472  CG  ARG A  62       9.078   2.156 -16.469  1.00 95.25           C  
ATOM    473  CD  ARG A  62       9.414   0.854 -15.766  1.00 95.25           C  
ATOM    474  NE  ARG A  62       9.734   1.074 -14.359  1.00 95.25           N  
ATOM    475  NH1 ARG A  62      10.148  -1.149 -13.891  1.00 95.25           N  
ATOM    476  NH2 ARG A  62      10.344   0.429 -12.242  1.00 95.25           N  
ATOM    477  CZ  ARG A  62      10.078   0.117 -13.500  1.00 95.25           C  
ATOM    478  N   VAL A  63       5.059   4.238 -16.844  1.00 97.44           N  
ATOM    479  CA  VAL A  63       3.715   4.512 -16.344  1.00 97.44           C  
ATOM    480  C   VAL A  63       2.885   3.230 -16.359  1.00 97.44           C  
ATOM    481  CB  VAL A  63       3.016   5.609 -17.188  1.00 97.44           C  
ATOM    482  O   VAL A  63       2.988   2.428 -17.281  1.00 97.44           O  
ATOM    483  CG1 VAL A  63       3.723   6.953 -17.016  1.00 97.44           C  
ATOM    484  CG2 VAL A  63       2.971   5.207 -18.656  1.00 97.44           C  
ATOM    485  N   ASP A  64       2.086   3.002 -15.242  1.00 97.69           N  
ATOM    486  CA  ASP A  64       1.247   1.808 -15.258  1.00 97.69           C  
ATOM    487  C   ASP A  64      -0.064   2.049 -14.516  1.00 97.69           C  
ATOM    488  CB  ASP A  64       1.992   0.622 -14.641  1.00 97.69           C  
ATOM    489  O   ASP A  64      -0.192   3.021 -13.773  1.00 97.69           O  
ATOM    490  CG  ASP A  64       2.369   0.850 -13.188  1.00 97.69           C  
ATOM    491  OD1 ASP A  64       1.686   1.634 -12.500  1.00 97.69           O  
ATOM    492  OD2 ASP A  64       3.363   0.242 -12.734  1.00 97.69           O  
ATOM    493  N   VAL A  65      -1.038   1.270 -14.930  1.00 98.19           N  
ATOM    494  CA  VAL A  65      -2.283   1.143 -14.180  1.00 98.19           C  
ATOM    495  C   VAL A  65      -2.258  -0.137 -13.344  1.00 98.19           C  
ATOM    496  CB  VAL A  65      -3.512   1.142 -15.117  1.00 98.19           C  
ATOM    497  O   VAL A  65      -2.016  -1.225 -13.875  1.00 98.19           O  
ATOM    498  CG1 VAL A  65      -4.801   0.976 -14.320  1.00 98.19           C  
ATOM    499  CG2 VAL A  65      -3.553   2.426 -15.945  1.00 98.19           C  
ATOM    500  N   GLU A  66      -2.582   0.028 -12.047  1.00 97.62           N  
ATOM    501  CA  GLU A  66      -2.381  -1.051 -11.086  1.00 97.62           C  
ATOM    502  C   GLU A  66      -3.672  -1.372 -10.336  1.00 97.62           C  
ATOM    503  CB  GLU A  66      -1.274  -0.684 -10.094  1.00 97.62           C  
ATOM    504  O   GLU A  66      -4.430  -0.468  -9.977  1.00 97.62           O  
ATOM    505  CG  GLU A  66      -1.017  -1.751  -9.039  1.00 97.62           C  
ATOM    506  CD  GLU A  66       0.007  -1.329  -7.996  1.00 97.62           C  
ATOM    507  OE1 GLU A  66      -0.252  -0.358  -7.250  1.00 97.62           O  
ATOM    508  OE2 GLU A  66       1.076  -1.976  -7.926  1.00 97.62           O  
ATOM    509  N   GLY A  67      -3.928  -2.605 -10.188  1.00 97.06           N  
ATOM    510  CA  GLY A  67      -4.910  -3.123  -9.250  1.00 97.06           C  
ATOM    511  C   GLY A  67      -4.285  -3.842  -8.062  1.00 97.06           C  
ATOM    512  O   GLY A  67      -3.385  -4.664  -8.242  1.00 97.06           O  
ATOM    513  N   LEU A  68      -4.824  -3.490  -6.859  1.00 94.00           N  
ATOM    514  CA  LEU A  68      -4.246  -4.051  -5.641  1.00 94.00           C  
ATOM    515  C   LEU A  68      -5.336  -4.578  -4.715  1.00 94.00           C  
ATOM    516  CB  LEU A  68      -3.404  -2.998  -4.914  1.00 94.00           C  
ATOM    517  O   LEU A  68      -6.387  -3.951  -4.566  1.00 94.00           O  
ATOM    518  CG  LEU A  68      -2.182  -2.469  -5.664  1.00 94.00           C  
ATOM    519  CD1 LEU A  68      -1.646  -1.213  -4.988  1.00 94.00           C  
ATOM    520  CD2 LEU A  68      -1.101  -3.541  -5.750  1.00 94.00           C  
ATOM    521  N   TYR A  69      -5.023  -5.711  -4.191  1.00 93.44           N  
ATOM    522  CA  TYR A  69      -5.855  -6.273  -3.133  1.00 93.44           C  
ATOM    523  C   TYR A  69      -5.074  -6.395  -1.829  1.00 93.44           C  
ATOM    524  CB  TYR A  69      -6.398  -7.648  -3.545  1.00 93.44           C  
ATOM    525  O   TYR A  69      -3.934  -6.863  -1.823  1.00 93.44           O  
ATOM    526  CG  TYR A  69      -7.184  -8.344  -2.459  1.00 93.44           C  
ATOM    527  CD1 TYR A  69      -6.582  -9.305  -1.647  1.00 93.44           C  
ATOM    528  CD2 TYR A  69      -8.523  -8.039  -2.244  1.00 93.44           C  
ATOM    529  CE1 TYR A  69      -7.305  -9.945  -0.647  1.00 93.44           C  
ATOM    530  CE2 TYR A  69      -9.250  -8.680  -1.247  1.00 93.44           C  
ATOM    531  OH  TYR A  69      -9.352 -10.266   0.535  1.00 93.44           O  
ATOM    532  CZ  TYR A  69      -8.633  -9.633  -0.454  1.00 93.44           C  
ATOM    533  N   SER A  70      -5.715  -5.945  -0.725  1.00 91.19           N  
ATOM    534  CA  SER A  70      -5.109  -6.074   0.596  1.00 91.19           C  
ATOM    535  C   SER A  70      -6.145  -6.461   1.646  1.00 91.19           C  
ATOM    536  CB  SER A  70      -4.426  -4.766   1.002  1.00 91.19           C  
ATOM    537  O   SER A  70      -7.309  -6.070   1.549  1.00 91.19           O  
ATOM    538  OG  SER A  70      -3.879  -4.113  -0.131  1.00 91.19           O  
ATOM    539  N   GLN A  71      -5.664  -7.254   2.541  1.00 90.56           N  
ATOM    540  CA  GLN A  71      -6.512  -7.648   3.660  1.00 90.56           C  
ATOM    541  C   GLN A  71      -5.801  -7.438   4.992  1.00 90.56           C  
ATOM    542  CB  GLN A  71      -6.941  -9.109   3.520  1.00 90.56           C  
ATOM    543  O   GLN A  71      -4.629  -7.797   5.141  1.00 90.56           O  
ATOM    544  CG  GLN A  71      -7.941  -9.562   4.574  1.00 90.56           C  
ATOM    545  CD  GLN A  71      -8.211 -11.055   4.523  1.00 90.56           C  
ATOM    546  NE2 GLN A  71      -9.094 -11.469   3.619  1.00 90.56           N  
ATOM    547  OE1 GLN A  71      -7.633 -11.828   5.289  1.00 90.56           O  
ATOM    548  N   LEU A  72      -6.535  -6.805   5.871  1.00 88.88           N  
ATOM    549  CA  LEU A  72      -6.062  -6.602   7.234  1.00 88.88           C  
ATOM    550  C   LEU A  72      -6.859  -7.445   8.219  1.00 88.88           C  
ATOM    551  CB  LEU A  72      -6.156  -5.121   7.617  1.00 88.88           C  
ATOM    552  O   LEU A  72      -8.062  -7.645   8.039  1.00 88.88           O  
ATOM    553  CG  LEU A  72      -5.254  -4.160   6.840  1.00 88.88           C  
ATOM    554  CD1 LEU A  72      -5.945  -3.699   5.562  1.00 88.88           C  
ATOM    555  CD2 LEU A  72      -4.871  -2.969   7.707  1.00 88.88           C  
ATOM    556  N   SER A  73      -6.121  -7.906   9.281  1.00 90.06           N  
ATOM    557  CA  SER A  73      -6.785  -8.695  10.312  1.00 90.06           C  
ATOM    558  C   SER A  73      -6.949  -7.891  11.602  1.00 90.06           C  
ATOM    559  CB  SER A  73      -5.996  -9.977  10.602  1.00 90.06           C  
ATOM    560  O   SER A  73      -6.102  -7.059  11.930  1.00 90.06           O  
ATOM    561  OG  SER A  73      -5.898 -10.773   9.438  1.00 90.06           O  
ATOM    562  N   LYS A  74      -8.023  -8.156  12.203  1.00 90.31           N  
ATOM    563  CA  LYS A  74      -8.273  -7.547  13.508  1.00 90.31           C  
ATOM    564  C   LYS A  74      -7.145  -7.852  14.484  1.00 90.31           C  
ATOM    565  CB  LYS A  74      -9.609  -8.031  14.078  1.00 90.31           C  
ATOM    566  O   LYS A  74      -6.648  -8.984  14.531  1.00 90.31           O  
ATOM    567  CG  LYS A  74     -10.000  -7.355  15.383  1.00 90.31           C  
ATOM    568  CD  LYS A  74     -11.375  -7.824  15.859  1.00 90.31           C  
ATOM    569  CE  LYS A  74     -11.344  -9.281  16.281  1.00 90.31           C  
ATOM    570  NZ  LYS A  74     -12.648  -9.711  16.875  1.00 90.31           N  
ATOM    571  N   ASP A  75      -6.699  -6.840  15.219  1.00 88.62           N  
ATOM    572  CA  ASP A  75      -5.633  -6.980  16.203  1.00 88.62           C  
ATOM    573  C   ASP A  75      -6.113  -7.758  17.438  1.00 88.62           C  
ATOM    574  CB  ASP A  75      -5.105  -5.605  16.625  1.00 88.62           C  
ATOM    575  O   ASP A  75      -7.316  -7.863  17.672  1.00 88.62           O  
ATOM    576  CG  ASP A  75      -3.615  -5.602  16.906  1.00 88.62           C  
ATOM    577  OD1 ASP A  75      -3.105  -6.570  17.516  1.00 88.62           O  
ATOM    578  OD2 ASP A  75      -2.943  -4.617  16.531  1.00 88.62           O  
ATOM    579  N   ALA A  76      -5.141  -8.406  18.156  1.00 88.38           N  
ATOM    580  CA  ALA A  76      -5.457  -8.984  19.453  1.00 88.38           C  
ATOM    581  C   ALA A  76      -5.781  -7.891  20.469  1.00 88.38           C  
ATOM    582  CB  ALA A  76      -4.297  -9.844  19.953  1.00 88.38           C  
ATOM    583  O   ALA A  76      -4.910  -7.090  20.828  1.00 88.38           O  
ATOM    584  N   LEU A  77      -7.020  -7.781  20.812  1.00 88.62           N  
ATOM    585  CA  LEU A  77      -7.469  -6.691  21.672  1.00 88.62           C  
ATOM    586  C   LEU A  77      -7.793  -7.203  23.078  1.00 88.62           C  
ATOM    587  CB  LEU A  77      -8.703  -6.008  21.078  1.00 88.62           C  
ATOM    588  O   LEU A  77      -8.359  -8.289  23.219  1.00 88.62           O  
ATOM    589  CG  LEU A  77      -8.531  -5.422  19.672  1.00 88.62           C  
ATOM    590  CD1 LEU A  77      -9.883  -4.957  19.125  1.00 88.62           C  
ATOM    591  CD2 LEU A  77      -7.531  -4.270  19.688  1.00 88.62           C  
ATOM    592  N   ALA A  78      -7.281  -6.520  24.125  1.00 87.50           N  
ATOM    593  CA  ALA A  78      -7.562  -6.816  25.531  1.00 87.50           C  
ATOM    594  C   ALA A  78      -8.961  -6.348  25.922  1.00 87.50           C  
ATOM    595  CB  ALA A  78      -6.516  -6.164  26.438  1.00 87.50           C  
ATOM    596  O   ALA A  78      -9.609  -6.961  26.766  1.00 87.50           O  
ATOM    597  N   VAL A  79      -9.398  -5.246  25.312  1.00 88.81           N  
ATOM    598  CA  VAL A  79     -10.742  -4.703  25.438  1.00 88.81           C  
ATOM    599  C   VAL A  79     -11.430  -4.688  24.078  1.00 88.81           C  
ATOM    600  CB  VAL A  79     -10.727  -3.281  26.047  1.00 88.81           C  
ATOM    601  O   VAL A  79     -10.891  -4.160  23.109  1.00 88.81           O  
ATOM    602  CG1 VAL A  79     -12.141  -2.719  26.141  1.00 88.81           C  
ATOM    603  CG2 VAL A  79     -10.055  -3.293  27.422  1.00 88.81           C  
ATOM    604  N   ALA A  80     -12.641  -5.340  24.109  1.00 90.75           N  
ATOM    605  CA  ALA A  80     -13.398  -5.375  22.859  1.00 90.75           C  
ATOM    606  C   ALA A  80     -13.711  -3.961  22.375  1.00 90.75           C  
ATOM    607  CB  ALA A  80     -14.680  -6.176  23.047  1.00 90.75           C  
ATOM    608  O   ALA A  80     -14.078  -3.092  23.172  1.00 90.75           O  
ATOM    609  N   PRO A  81     -13.555  -3.701  21.062  1.00 92.38           N  
ATOM    610  CA  PRO A  81     -13.852  -2.383  20.500  1.00 92.38           C  
ATOM    611  C   PRO A  81     -15.344  -2.037  20.562  1.00 92.38           C  
ATOM    612  CB  PRO A  81     -13.391  -2.510  19.047  1.00 92.38           C  
ATOM    613  O   PRO A  81     -16.188  -2.924  20.453  1.00 92.38           O  
ATOM    614  CG  PRO A  81     -12.539  -3.734  19.016  1.00 92.38           C  
ATOM    615  CD  PRO A  81     -12.914  -4.602  20.188  1.00 92.38           C  
ATOM    616  N   THR A  82     -15.648  -0.811  20.828  1.00 91.88           N  
ATOM    617  CA  THR A  82     -16.984  -0.234  20.750  1.00 91.88           C  
ATOM    618  C   THR A  82     -17.016   0.906  19.734  1.00 91.88           C  
ATOM    619  CB  THR A  82     -17.453   0.281  22.125  1.00 91.88           C  
ATOM    620  O   THR A  82     -16.312   1.906  19.891  1.00 91.88           O  
ATOM    621  CG2 THR A  82     -18.922   0.685  22.078  1.00 91.88           C  
ATOM    622  OG1 THR A  82     -17.281  -0.753  23.109  1.00 91.88           O  
ATOM    623  N   PRO A  83     -17.875   0.720  18.750  1.00 92.12           N  
ATOM    624  CA  PRO A  83     -18.703  -0.437  18.391  1.00 92.12           C  
ATOM    625  C   PRO A  83     -17.859  -1.633  17.938  1.00 92.12           C  
ATOM    626  CB  PRO A  83     -19.562   0.092  17.234  1.00 92.12           C  
ATOM    627  O   PRO A  83     -16.656  -1.495  17.703  1.00 92.12           O  
ATOM    628  CG  PRO A  83     -18.703   1.112  16.562  1.00 92.12           C  
ATOM    629  CD  PRO A  83     -17.844   1.787  17.594  1.00 92.12           C  
ATOM    630  N   ALA A  84     -18.531  -2.867  17.953  1.00 93.25           N  
ATOM    631  CA  ALA A  84     -17.859  -4.078  17.500  1.00 93.25           C  
ATOM    632  C   ALA A  84     -17.344  -3.912  16.062  1.00 93.25           C  
ATOM    633  CB  ALA A  84     -18.797  -5.277  17.578  1.00 93.25           C  
ATOM    634  O   ALA A  84     -18.047  -3.367  15.211  1.00 93.25           O  
ATOM    635  N   ILE A  85     -16.062  -4.359  15.742  1.00 94.12           N  
ATOM    636  CA  ILE A  85     -15.461  -4.176  14.430  1.00 94.12           C  
ATOM    637  C   ILE A  85     -15.320  -5.527  13.727  1.00 94.12           C  
ATOM    638  CB  ILE A  85     -14.086  -3.479  14.531  1.00 94.12           C  
ATOM    639  O   ILE A  85     -15.281  -6.570  14.383  1.00 94.12           O  
ATOM    640  CG1 ILE A  85     -13.133  -4.297  15.414  1.00 94.12           C  
ATOM    641  CG2 ILE A  85     -14.242  -2.055  15.070  1.00 94.12           C  
ATOM    642  CD1 ILE A  85     -11.680  -3.877  15.305  1.00 94.12           C  
ATOM    643  N   ALA A  86     -15.180  -5.527  12.461  1.00 94.75           N  
ATOM    644  CA  ALA A  86     -15.047  -6.699  11.594  1.00 94.75           C  
ATOM    645  C   ALA A  86     -13.727  -7.422  11.852  1.00 94.75           C  
ATOM    646  CB  ALA A  86     -15.156  -6.289  10.125  1.00 94.75           C  
ATOM    647  O   ALA A  86     -12.734  -6.797  12.234  1.00 94.75           O  
ATOM    648  N   ASP A  87     -13.742  -8.719  11.656  1.00 92.94           N  
ATOM    649  CA  ASP A  87     -12.555  -9.539  11.867  1.00 92.94           C  
ATOM    650  C   ASP A  87     -11.477  -9.234  10.828  1.00 92.94           C  
ATOM    651  CB  ASP A  87     -12.914 -11.023  11.828  1.00 92.94           C  
ATOM    652  O   ASP A  87     -10.289  -9.461  11.070  1.00 92.94           O  
ATOM    653  CG  ASP A  87     -13.680 -11.484  13.062  1.00 92.94           C  
ATOM    654  OD1 ASP A  87     -13.555 -10.852  14.133  1.00 92.94           O  
ATOM    655  OD2 ASP A  87     -14.422 -12.484  12.961  1.00 92.94           O  
ATOM    656  N   SER A  88     -11.906  -8.766   9.664  1.00 92.31           N  
ATOM    657  CA  SER A  88     -10.977  -8.391   8.609  1.00 92.31           C  
ATOM    658  C   SER A  88     -11.469  -7.156   7.855  1.00 92.31           C  
ATOM    659  CB  SER A  88     -10.773  -9.547   7.633  1.00 92.31           C  
ATOM    660  O   SER A  88     -12.680  -6.934   7.750  1.00 92.31           O  
ATOM    661  OG  SER A  88     -11.961  -9.820   6.922  1.00 92.31           O  
ATOM    662  N   LEU A  89     -10.555  -6.398   7.430  1.00 92.56           N  
ATOM    663  CA  LEU A  89     -10.758  -5.246   6.559  1.00 92.56           C  
ATOM    664  C   LEU A  89     -10.078  -5.453   5.211  1.00 92.56           C  
ATOM    665  CB  LEU A  89     -10.227  -3.973   7.223  1.00 92.56           C  
ATOM    666  O   LEU A  89      -8.883  -5.738   5.156  1.00 92.56           O  
ATOM    667  CG  LEU A  89     -10.531  -2.656   6.508  1.00 92.56           C  
ATOM    668  CD1 LEU A  89     -12.000  -2.287   6.680  1.00 92.56           C  
ATOM    669  CD2 LEU A  89      -9.633  -1.542   7.031  1.00 92.56           C  
ATOM    670  N   THR A  90     -10.914  -5.297   4.145  1.00 93.75           N  
ATOM    671  CA  THR A  90     -10.352  -5.500   2.812  1.00 93.75           C  
ATOM    672  C   THR A  90     -10.281  -4.180   2.049  1.00 93.75           C  
ATOM    673  CB  THR A  90     -11.180  -6.516   2.006  1.00 93.75           C  
ATOM    674  O   THR A  90     -11.141  -3.307   2.227  1.00 93.75           O  
ATOM    675  CG2 THR A  90     -11.242  -7.863   2.721  1.00 93.75           C  
ATOM    676  OG1 THR A  90     -12.516  -6.016   1.839  1.00 93.75           O  
ATOM    677  N   ALA A  91      -9.266  -4.059   1.271  1.00 94.00           N  
ATOM    678  CA  ALA A  91      -9.094  -2.914   0.378  1.00 94.00           C  
ATOM    679  C   ALA A  91      -8.742  -3.369  -1.035  1.00 94.00           C  
ATOM    680  CB  ALA A  91      -8.023  -1.974   0.915  1.00 94.00           C  
ATOM    681  O   ALA A  91      -7.793  -4.133  -1.230  1.00 94.00           O  
ATOM    682  N   ILE A  92      -9.594  -2.910  -1.923  1.00 95.75           N  
ATOM    683  CA  ILE A  92      -9.312  -3.066  -3.348  1.00 95.75           C  
ATOM    684  C   ILE A  92      -9.023  -1.703  -3.969  1.00 95.75           C  
ATOM    685  CB  ILE A  92     -10.492  -3.748  -4.078  1.00 95.75           C  
ATOM    686  O   ILE A  92      -9.859  -0.797  -3.916  1.00 95.75           O  
ATOM    687  CG1 ILE A  92     -10.789  -5.121  -3.461  1.00 95.75           C  
ATOM    688  CG2 ILE A  92     -10.203  -3.871  -5.574  1.00 95.75           C  
ATOM    689  CD1 ILE A  92     -12.047  -5.785  -3.992  1.00 95.75           C  
ATOM    690  N   SER A  93      -7.805  -1.631  -4.598  1.00 96.69           N  
ATOM    691  CA  SER A  93      -7.398  -0.310  -5.066  1.00 96.69           C  
ATOM    692  C   SER A  93      -6.992  -0.343  -6.535  1.00 96.69           C  
ATOM    693  CB  SER A  93      -6.238   0.222  -4.219  1.00 96.69           C  
ATOM    694  O   SER A  93      -6.520  -1.368  -7.031  1.00 96.69           O  
ATOM    695  OG  SER A  93      -5.137  -0.667  -4.262  1.00 96.69           O  
ATOM    696  N   GLY A  94      -7.273   0.749  -7.109  1.00 97.94           N  
ATOM    697  CA  GLY A  94      -6.766   1.063  -8.438  1.00 97.94           C  
ATOM    698  C   GLY A  94      -5.914   2.318  -8.469  1.00 97.94           C  
ATOM    699  O   GLY A  94      -6.355   3.385  -8.039  1.00 97.94           O  
ATOM    700  N   LEU A  95      -4.680   2.174  -9.062  1.00 98.25           N  
ATOM    701  CA  LEU A  95      -3.770   3.312  -9.055  1.00 98.25           C  
ATOM    702  C   LEU A  95      -3.143   3.512 -10.438  1.00 98.25           C  
ATOM    703  CB  LEU A  95      -2.670   3.117  -8.008  1.00 98.25           C  
ATOM    704  O   LEU A  95      -2.969   2.551 -11.188  1.00 98.25           O  
ATOM    705  CG  LEU A  95      -3.135   2.996  -6.555  1.00 98.25           C  
ATOM    706  CD1 LEU A  95      -3.299   1.529  -6.172  1.00 98.25           C  
ATOM    707  CD2 LEU A  95      -2.150   3.691  -5.621  1.00 98.25           C  
ATOM    708  N   VAL A  96      -2.836   4.750 -10.672  1.00 98.38           N  
ATOM    709  CA  VAL A  96      -1.939   5.102 -11.766  1.00 98.38           C  
ATOM    710  C   VAL A  96      -0.563   5.465 -11.211  1.00 98.38           C  
ATOM    711  CB  VAL A  96      -2.502   6.270 -12.609  1.00 98.38           C  
ATOM    712  O   VAL A  96      -0.450   6.309 -10.320  1.00 98.38           O  
ATOM    713  CG1 VAL A  96      -1.527   6.656 -13.719  1.00 98.38           C  
ATOM    714  CG2 VAL A  96      -3.863   5.898 -13.188  1.00 98.38           C  
ATOM    715  N   ASN A  97       0.423   4.832 -11.852  1.00 98.12           N  
ATOM    716  CA  ASN A  97       1.767   4.988 -11.305  1.00 98.12           C  
ATOM    717  C   ASN A  97       2.734   5.551 -12.344  1.00 98.12           C  
ATOM    718  CB  ASN A  97       2.283   3.652 -10.766  1.00 98.12           C  
ATOM    719  O   ASN A  97       2.607   5.262 -13.531  1.00 98.12           O  
ATOM    720  CG  ASN A  97       1.374   3.059  -9.703  1.00 98.12           C  
ATOM    721  ND2 ASN A  97       0.857   1.864  -9.969  1.00 98.12           N  
ATOM    722  OD1 ASN A  97       1.138   3.670  -8.656  1.00 98.12           O  
ATOM    723  N   VAL A  98       3.641   6.344 -11.789  1.00 98.12           N  
ATOM    724  CA  VAL A  98       4.762   6.812 -12.594  1.00 98.12           C  
ATOM    725  C   VAL A  98       6.078   6.449 -11.906  1.00 98.12           C  
ATOM    726  CB  VAL A  98       4.691   8.336 -12.836  1.00 98.12           C  
ATOM    727  O   VAL A  98       6.203   6.566 -10.688  1.00 98.12           O  
ATOM    728  CG1 VAL A  98       5.910   8.820 -13.625  1.00 98.12           C  
ATOM    729  CG2 VAL A  98       3.400   8.703 -13.562  1.00 98.12           C  
ATOM    730  N   TYR A  99       7.059   5.980 -12.734  1.00 97.81           N  
ATOM    731  CA  TYR A  99       8.352   5.535 -12.227  1.00 97.81           C  
ATOM    732  C   TYR A  99       9.492   6.211 -12.977  1.00 97.81           C  
ATOM    733  CB  TYR A  99       8.477   4.016 -12.344  1.00 97.81           C  
ATOM    734  O   TYR A  99       9.391   6.477 -14.180  1.00 97.81           O  
ATOM    735  CG  TYR A  99       7.363   3.258 -11.672  1.00 97.81           C  
ATOM    736  CD1 TYR A  99       7.531   2.725 -10.391  1.00 97.81           C  
ATOM    737  CD2 TYR A  99       6.141   3.070 -12.305  1.00 97.81           C  
ATOM    738  CE1 TYR A  99       6.504   2.025  -9.766  1.00 97.81           C  
ATOM    739  CE2 TYR A  99       5.109   2.373 -11.688  1.00 97.81           C  
ATOM    740  OH  TYR A  99       4.281   1.162  -9.805  1.00 97.81           O  
ATOM    741  CZ  TYR A  99       5.301   1.854 -10.422  1.00 97.81           C  
ATOM    742  N   TYR A 100      10.500   6.402 -12.203  1.00 97.00           N  
ATOM    743  CA  TYR A 100      11.758   6.785 -12.820  1.00 97.00           C  
ATOM    744  C   TYR A 100      12.812   5.699 -12.633  1.00 97.00           C  
ATOM    745  CB  TYR A 100      12.266   8.109 -12.234  1.00 97.00           C  
ATOM    746  O   TYR A 100      13.141   5.336 -11.500  1.00 97.00           O  
ATOM    747  CG  TYR A 100      13.547   8.602 -12.859  1.00 97.00           C  
ATOM    748  CD1 TYR A 100      14.766   8.492 -12.195  1.00 97.00           C  
ATOM    749  CD2 TYR A 100      13.539   9.188 -14.125  1.00 97.00           C  
ATOM    750  CE1 TYR A 100      15.945   8.945 -12.773  1.00 97.00           C  
ATOM    751  CE2 TYR A 100      14.711   9.648 -14.711  1.00 97.00           C  
ATOM    752  OH  TYR A 100      17.078   9.977 -14.609  1.00 97.00           O  
ATOM    753  CZ  TYR A 100      15.906   9.523 -14.031  1.00 97.00           C  
ATOM    754  N   ASP A 101      13.344   5.176 -13.727  1.00 95.19           N  
ATOM    755  CA  ASP A 101      14.367   4.137 -13.727  1.00 95.19           C  
ATOM    756  C   ASP A 101      15.758   4.738 -13.930  1.00 95.19           C  
ATOM    757  CB  ASP A 101      14.078   3.096 -14.812  1.00 95.19           C  
ATOM    758  O   ASP A 101      15.977   5.500 -14.875  1.00 95.19           O  
ATOM    759  CG  ASP A 101      12.875   2.225 -14.492  1.00 95.19           C  
ATOM    760  OD1 ASP A 101      12.445   2.189 -13.320  1.00 95.19           O  
ATOM    761  OD2 ASP A 101      12.359   1.564 -15.422  1.00 95.19           O  
ATOM    762  N   ILE A 102      16.578   4.441 -13.039  1.00 95.00           N  
ATOM    763  CA  ILE A 102      17.953   4.922 -13.125  1.00 95.00           C  
ATOM    764  C   ILE A 102      18.812   3.879 -13.828  1.00 95.00           C  
ATOM    765  CB  ILE A 102      18.516   5.246 -11.727  1.00 95.00           C  
ATOM    766  O   ILE A 102      19.062   2.803 -13.281  1.00 95.00           O  
ATOM    767  CG1 ILE A 102      17.625   6.250 -11.000  1.00 95.00           C  
ATOM    768  CG2 ILE A 102      19.953   5.781 -11.852  1.00 95.00           C  
ATOM    769  CD1 ILE A 102      17.750   6.211  -9.484  1.00 95.00           C  
ATOM    770  N   ALA A 103      19.156   4.285 -15.023  1.00 88.88           N  
ATOM    771  CA  ALA A 103      19.953   3.361 -15.828  1.00 88.88           C  
ATOM    772  C   ALA A 103      21.406   3.389 -15.398  1.00 88.88           C  
ATOM    773  CB  ALA A 103      19.828   3.703 -17.312  1.00 88.88           C  
ATOM    774  O   ALA A 103      22.000   4.461 -15.219  1.00 88.88           O  
ATOM    775  N   ILE A 104      21.875   2.207 -15.078  1.00 89.31           N  
ATOM    776  CA  ILE A 104      23.297   2.043 -14.797  1.00 89.31           C  
ATOM    777  C   ILE A 104      23.953   1.264 -15.930  1.00 89.31           C  
ATOM    778  CB  ILE A 104      23.516   1.329 -13.445  1.00 89.31           C  
ATOM    779  O   ILE A 104      23.547   0.141 -16.234  1.00 89.31           O  
ATOM    780  CG1 ILE A 104      22.781   2.064 -12.320  1.00 89.31           C  
ATOM    781  CG2 ILE A 104      25.016   1.219 -13.141  1.00 89.31           C  
ATOM    782  CD1 ILE A 104      22.875   1.376 -10.969  1.00 89.31           C  
ATOM    783  N   GLU A 105      24.953   1.927 -16.578  1.00 86.38           N  
ATOM    784  CA  GLU A 105      25.594   1.330 -17.750  1.00 86.38           C  
ATOM    785  C   GLU A 105      26.219  -0.019 -17.406  1.00 86.38           C  
ATOM    786  CB  GLU A 105      26.656   2.273 -18.312  1.00 86.38           C  
ATOM    787  O   GLU A 105      26.891  -0.150 -16.375  1.00 86.38           O  
ATOM    788  CG  GLU A 105      26.094   3.490 -19.031  1.00 86.38           C  
ATOM    789  CD  GLU A 105      27.156   4.355 -19.688  1.00 86.38           C  
ATOM    790  OE1 GLU A 105      26.797   5.387 -20.297  1.00 86.38           O  
ATOM    791  OE2 GLU A 105      28.344   4.000 -19.578  1.00 86.38           O  
ATOM    792  N   ASP A 106      25.844  -1.050 -18.234  1.00 85.75           N  
ATOM    793  CA  ASP A 106      26.516  -2.348 -18.250  1.00 85.75           C  
ATOM    794  C   ASP A 106      26.172  -3.168 -17.016  1.00 85.75           C  
ATOM    795  CB  ASP A 106      28.031  -2.172 -18.359  1.00 85.75           C  
ATOM    796  O   ASP A 106      26.969  -3.994 -16.562  1.00 85.75           O  
ATOM    797  CG  ASP A 106      28.469  -1.530 -19.672  1.00 85.75           C  
ATOM    798  OD1 ASP A 106      27.875  -1.843 -20.719  1.00 85.75           O  
ATOM    799  OD2 ASP A 106      29.406  -0.707 -19.641  1.00 85.75           O  
ATOM    800  N   MET A 107      25.109  -2.855 -16.328  1.00 91.19           N  
ATOM    801  CA  MET A 107      24.672  -3.633 -15.180  1.00 91.19           C  
ATOM    802  C   MET A 107      23.250  -4.164 -15.398  1.00 91.19           C  
ATOM    803  CB  MET A 107      24.719  -2.785 -13.906  1.00 91.19           C  
ATOM    804  O   MET A 107      22.406  -3.479 -15.969  1.00 91.19           O  
ATOM    805  CG  MET A 107      26.125  -2.453 -13.445  1.00 91.19           C  
ATOM    806  SD  MET A 107      26.156  -1.449 -11.914  1.00 91.19           S  
ATOM    807  CE  MET A 107      25.609  -2.695 -10.711  1.00 91.19           C  
ATOM    808  N   PRO A 108      23.000  -5.367 -15.008  1.00 91.44           N  
ATOM    809  CA  PRO A 108      21.672  -5.949 -15.156  1.00 91.44           C  
ATOM    810  C   PRO A 108      20.703  -5.484 -14.070  1.00 91.44           C  
ATOM    811  CB  PRO A 108      21.922  -7.453 -15.047  1.00 91.44           C  
ATOM    812  O   PRO A 108      19.594  -6.008 -13.961  1.00 91.44           O  
ATOM    813  CG  PRO A 108      23.109  -7.578 -14.148  1.00 91.44           C  
ATOM    814  CD  PRO A 108      24.000  -6.391 -14.375  1.00 91.44           C  
ATOM    815  N   ILE A 109      21.125  -4.469 -13.367  1.00 94.50           N  
ATOM    816  CA  ILE A 109      20.297  -3.936 -12.289  1.00 94.50           C  
ATOM    817  C   ILE A 109      19.844  -2.516 -12.625  1.00 94.50           C  
ATOM    818  CB  ILE A 109      21.047  -3.953 -10.938  1.00 94.50           C  
ATOM    819  O   ILE A 109      20.641  -1.716 -13.133  1.00 94.50           O  
ATOM    820  CG1 ILE A 109      21.375  -5.395 -10.523  1.00 94.50           C  
ATOM    821  CG2 ILE A 109      20.234  -3.240  -9.852  1.00 94.50           C  
ATOM    822  CD1 ILE A 109      22.359  -5.500  -9.375  1.00 94.50           C  
ATOM    823  N   THR A 110      18.531  -2.201 -12.211  1.00 95.38           N  
ATOM    824  CA  THR A 110      17.938  -0.888 -12.453  1.00 95.38           C  
ATOM    825  C   THR A 110      17.219  -0.383 -11.211  1.00 95.38           C  
ATOM    826  CB  THR A 110      16.969  -0.926 -13.648  1.00 95.38           C  
ATOM    827  O   THR A 110      16.125  -0.856 -10.891  1.00 95.38           O  
ATOM    828  CG2 THR A 110      16.469   0.473 -14.000  1.00 95.38           C  
ATOM    829  OG1 THR A 110      17.641  -1.482 -14.789  1.00 95.38           O  
ATOM    830  N   PRO A 111      17.922   0.535 -10.523  1.00 97.00           N  
ATOM    831  CA  PRO A 111      17.172   1.162  -9.438  1.00 97.00           C  
ATOM    832  C   PRO A 111      15.992   2.000  -9.930  1.00 97.00           C  
ATOM    833  CB  PRO A 111      18.219   2.045  -8.750  1.00 97.00           C  
ATOM    834  O   PRO A 111      16.047   2.564 -11.031  1.00 97.00           O  
ATOM    835  CG  PRO A 111      19.531   1.473  -9.164  1.00 97.00           C  
ATOM    836  CD  PRO A 111      19.375   0.897 -10.547  1.00 97.00           C  
ATOM    837  N   TYR A 112      14.906   2.129  -8.984  1.00 97.12           N  
ATOM    838  CA  TYR A 112      13.766   2.932  -9.406  1.00 97.12           C  
ATOM    839  C   TYR A 112      13.094   3.596  -8.211  1.00 97.12           C  
ATOM    840  CB  TYR A 112      12.750   2.068 -10.156  1.00 97.12           C  
ATOM    841  O   TYR A 112      13.203   3.111  -7.082  1.00 97.12           O  
ATOM    842  CG  TYR A 112      12.008   1.091  -9.273  1.00 97.12           C  
ATOM    843  CD1 TYR A 112      12.438  -0.229  -9.156  1.00 97.12           C  
ATOM    844  CD2 TYR A 112      10.883   1.486  -8.562  1.00 97.12           C  
ATOM    845  CE1 TYR A 112      11.758  -1.133  -8.344  1.00 97.12           C  
ATOM    846  CE2 TYR A 112      10.195   0.591  -7.750  1.00 97.12           C  
ATOM    847  OH  TYR A 112       9.961  -1.604  -6.844  1.00 97.12           O  
ATOM    848  CZ  TYR A 112      10.641  -0.714  -7.648  1.00 97.12           C  
ATOM    849  N   ILE A 113      12.445   4.715  -8.531  1.00 98.06           N  
ATOM    850  CA  ILE A 113      11.523   5.379  -7.613  1.00 98.06           C  
ATOM    851  C   ILE A 113      10.188   5.633  -8.305  1.00 98.06           C  
ATOM    852  CB  ILE A 113      12.117   6.707  -7.086  1.00 98.06           C  
ATOM    853  O   ILE A 113      10.148   5.875  -9.516  1.00 98.06           O  
ATOM    854  CG1 ILE A 113      12.406   7.660  -8.250  1.00 98.06           C  
ATOM    855  CG2 ILE A 113      13.375   6.445  -6.258  1.00 98.06           C  
ATOM    856  CD1 ILE A 113      12.664   9.094  -7.820  1.00 98.06           C  
ATOM    857  N   GLY A 114       9.133   5.480  -7.496  1.00 97.94           N  
ATOM    858  CA  GLY A 114       7.812   5.645  -8.086  1.00 97.94           C  
ATOM    859  C   GLY A 114       6.793   6.215  -7.117  1.00 97.94           C  
ATOM    860  O   GLY A 114       6.934   6.070  -5.902  1.00 97.94           O  
ATOM    861  N   VAL A 115       5.809   6.840  -7.801  1.00 98.38           N  
ATOM    862  CA  VAL A 115       4.680   7.355  -7.035  1.00 98.38           C  
ATOM    863  C   VAL A 115       3.375   7.051  -7.766  1.00 98.38           C  
ATOM    864  CB  VAL A 115       4.809   8.875  -6.785  1.00 98.38           C  
ATOM    865  O   VAL A 115       3.357   6.926  -8.992  1.00 98.38           O  
ATOM    866  CG1 VAL A 115       6.012   9.172  -5.891  1.00 98.38           C  
ATOM    867  CG2 VAL A 115       4.922   9.625  -8.109  1.00 98.38           C  
ATOM    868  N   GLY A 116       2.305   6.918  -6.988  1.00 98.12           N  
ATOM    869  CA  GLY A 116       1.005   6.609  -7.566  1.00 98.12           C  
ATOM    870  C   GLY A 116      -0.147   7.262  -6.824  1.00 98.12           C  
ATOM    871  O   GLY A 116      -0.045   7.535  -5.629  1.00 98.12           O  
ATOM    872  N   VAL A 117      -1.209   7.465  -7.625  1.00 98.50           N  
ATOM    873  CA  VAL A 117      -2.418   8.047  -7.055  1.00 98.50           C  
ATOM    874  C   VAL A 117      -3.648   7.320  -7.594  1.00 98.50           C  
ATOM    875  CB  VAL A 117      -2.520   9.562  -7.359  1.00 98.50           C  
ATOM    876  O   VAL A 117      -3.676   6.914  -8.758  1.00 98.50           O  
ATOM    877  CG1 VAL A 117      -2.709   9.797  -8.859  1.00 98.50           C  
ATOM    878  CG2 VAL A 117      -3.662  10.188  -6.566  1.00 98.50           C  
ATOM    879  N   GLY A 118      -4.664   7.195  -6.660  1.00 98.25           N  
ATOM    880  CA  GLY A 118      -5.879   6.523  -7.094  1.00 98.25           C  
ATOM    881  C   GLY A 118      -6.949   6.465  -6.020  1.00 98.25           C  
ATOM    882  O   GLY A 118      -7.086   7.398  -5.223  1.00 98.25           O  
ATOM    883  N   ALA A 119      -7.750   5.363  -6.152  1.00 98.00           N  
ATOM    884  CA  ALA A 119      -8.867   5.164  -5.223  1.00 98.00           C  
ATOM    885  C   ALA A 119      -8.844   3.758  -4.637  1.00 98.00           C  
ATOM    886  CB  ALA A 119     -10.195   5.426  -5.926  1.00 98.00           C  
ATOM    887  O   ALA A 119      -8.336   2.824  -5.262  1.00 98.00           O  
ATOM    888  N   ALA A 120      -9.375   3.654  -3.449  1.00 97.25           N  
ATOM    889  CA  ALA A 120      -9.500   2.363  -2.775  1.00 97.25           C  
ATOM    890  C   ALA A 120     -10.938   2.121  -2.316  1.00 97.25           C  
ATOM    891  CB  ALA A 120      -8.547   2.289  -1.587  1.00 97.25           C  
ATOM    892  O   ALA A 120     -11.602   3.035  -1.816  1.00 97.25           O  
ATOM    893  N   TYR A 121     -11.445   1.008  -2.623  1.00 97.12           N  
ATOM    894  CA  TYR A 121     -12.711   0.545  -2.064  1.00 97.12           C  
ATOM    895  C   TYR A 121     -12.484  -0.286  -0.808  1.00 97.12           C  
ATOM    896  CB  TYR A 121     -13.484  -0.277  -3.098  1.00 97.12           C  
ATOM    897  O   TYR A 121     -11.938  -1.389  -0.876  1.00 97.12           O  
ATOM    898  CG  TYR A 121     -14.914  -0.570  -2.695  1.00 97.12           C  
ATOM    899  CD1 TYR A 121     -15.297  -1.852  -2.305  1.00 97.12           C  
ATOM    900  CD2 TYR A 121     -15.875   0.431  -2.705  1.00 97.12           C  
ATOM    901  CE1 TYR A 121     -16.609  -2.127  -1.934  1.00 97.12           C  
ATOM    902  CE2 TYR A 121     -17.188   0.167  -2.336  1.00 97.12           C  
ATOM    903  OH  TYR A 121     -18.844  -1.381  -1.587  1.00 97.12           O  
ATOM    904  CZ  TYR A 121     -17.547  -1.113  -1.952  1.00 97.12           C  
ATOM    905  N   ILE A 122     -12.938   0.281   0.313  1.00 95.88           N  
ATOM    906  CA  ILE A 122     -12.625  -0.289   1.619  1.00 95.88           C  
ATOM    907  C   ILE A 122     -13.875  -0.919   2.221  1.00 95.88           C  
ATOM    908  CB  ILE A 122     -12.047   0.777   2.576  1.00 95.88           C  
ATOM    909  O   ILE A 122     -14.953  -0.317   2.203  1.00 95.88           O  
ATOM    910  CG1 ILE A 122     -10.859   1.492   1.926  1.00 95.88           C  
ATOM    911  CG2 ILE A 122     -11.641   0.142   3.910  1.00 95.88           C  
ATOM    912  CD1 ILE A 122      -9.625   0.614   1.759  1.00 95.88           C  
ATOM    913  N   SER A 123     -13.750  -2.152   2.680  1.00 95.81           N  
ATOM    914  CA  SER A 123     -14.891  -2.816   3.311  1.00 95.81           C  
ATOM    915  C   SER A 123     -15.234  -2.164   4.645  1.00 95.81           C  
ATOM    916  CB  SER A 123     -14.594  -4.301   3.520  1.00 95.81           C  
ATOM    917  O   SER A 123     -14.391  -1.510   5.262  1.00 95.81           O  
ATOM    918  OG  SER A 123     -13.508  -4.480   4.414  1.00 95.81           O  
ATOM    919  N   THR A 124     -16.422  -2.316   5.086  1.00 95.19           N  
ATOM    920  CA  THR A 124     -16.875  -1.750   6.352  1.00 95.19           C  
ATOM    921  C   THR A 124     -16.062  -2.309   7.516  1.00 95.19           C  
ATOM    922  CB  THR A 124     -18.375  -2.031   6.586  1.00 95.19           C  
ATOM    923  O   THR A 124     -15.758  -3.500   7.547  1.00 95.19           O  
ATOM    924  CG2 THR A 124     -18.656  -3.529   6.605  1.00 95.19           C  
ATOM    925  OG1 THR A 124     -18.766  -1.466   7.844  1.00 95.19           O  
ATOM    926  N   PRO A 125     -15.656  -1.341   8.398  1.00 94.25           N  
ATOM    927  CA  PRO A 125     -14.914  -1.791   9.578  1.00 94.25           C  
ATOM    928  C   PRO A 125     -15.828  -2.332  10.680  1.00 94.25           C  
ATOM    929  CB  PRO A 125     -14.195  -0.524  10.039  1.00 94.25           C  
ATOM    930  O   PRO A 125     -15.344  -2.893  11.664  1.00 94.25           O  
ATOM    931  CG  PRO A 125     -15.078   0.601   9.617  1.00 94.25           C  
ATOM    932  CD  PRO A 125     -15.750   0.221   8.328  1.00 94.25           C  
ATOM    933  N   LEU A 126     -17.141  -2.303  10.500  1.00 94.50           N  
ATOM    934  CA  LEU A 126     -18.125  -2.777  11.477  1.00 94.50           C  
ATOM    935  C   LEU A 126     -18.297  -4.289  11.375  1.00 94.50           C  
ATOM    936  CB  LEU A 126     -19.469  -2.072  11.281  1.00 94.50           C  
ATOM    937  O   LEU A 126     -18.266  -4.848  10.273  1.00 94.50           O  
ATOM    938  CG  LEU A 126     -19.531  -0.602  11.695  1.00 94.50           C  
ATOM    939  CD1 LEU A 126     -20.797   0.046  11.156  1.00 94.50           C  
ATOM    940  CD2 LEU A 126     -19.453  -0.469  13.211  1.00 94.50           C  
ATOM    941  N   ALA A 127     -18.547  -4.926  12.516  1.00 94.38           N  
ATOM    942  CA  ALA A 127     -18.844  -6.352  12.531  1.00 94.38           C  
ATOM    943  C   ALA A 127     -20.125  -6.648  11.742  1.00 94.38           C  
ATOM    944  CB  ALA A 127     -18.984  -6.852  13.969  1.00 94.38           C  
ATOM    945  O   ALA A 127     -20.203  -7.648  11.023  1.00 94.38           O  
ATOM    946  N   THR A 128     -21.078  -5.746  11.906  1.00 92.19           N  
ATOM    947  CA  THR A 128     -22.328  -5.793  11.141  1.00 92.19           C  
ATOM    948  C   THR A 128     -22.562  -4.473  10.422  1.00 92.19           C  
ATOM    949  CB  THR A 128     -23.516  -6.109  12.055  1.00 92.19           C  
ATOM    950  O   THR A 128     -22.672  -3.422  11.055  1.00 92.19           O  
ATOM    951  CG2 THR A 128     -24.797  -6.273  11.242  1.00 92.19           C  
ATOM    952  OG1 THR A 128     -23.266  -7.324  12.773  1.00 92.19           O  
ATOM    953  N   ALA A 129     -22.609  -4.539   9.117  1.00 91.00           N  
ATOM    954  CA  ALA A 129     -22.797  -3.348   8.297  1.00 91.00           C  
ATOM    955  C   ALA A 129     -24.125  -2.658   8.625  1.00 91.00           C  
ATOM    956  CB  ALA A 129     -22.750  -3.709   6.812  1.00 91.00           C  
ATOM    957  O   ALA A 129     -25.125  -3.322   8.922  1.00 91.00           O  
ATOM    958  N   VAL A 130     -24.141  -1.440   8.594  1.00 89.38           N  
ATOM    959  CA  VAL A 130     -25.328  -0.626   8.812  1.00 89.38           C  
ATOM    960  C   VAL A 130     -25.719   0.066   7.508  1.00 89.38           C  
ATOM    961  CB  VAL A 130     -25.109   0.420   9.922  1.00 89.38           C  
ATOM    962  O   VAL A 130     -24.859   0.538   6.762  1.00 89.38           O  
ATOM    963  CG1 VAL A 130     -26.312   1.336  10.055  1.00 89.38           C  
ATOM    964  CG2 VAL A 130     -24.797  -0.271  11.250  1.00 89.38           C  
ATOM    965  N   SER A 131     -27.016   0.104   7.289  1.00 85.69           N  
ATOM    966  CA  SER A 131     -27.562   0.811   6.133  1.00 85.69           C  
ATOM    967  C   SER A 131     -26.953   0.293   4.832  1.00 85.69           C  
ATOM    968  CB  SER A 131     -27.312   2.314   6.258  1.00 85.69           C  
ATOM    969  O   SER A 131     -26.672   1.072   3.920  1.00 85.69           O  
ATOM    970  OG  SER A 131     -27.938   2.832   7.418  1.00 85.69           O  
ATOM    971  N   SER A 132     -26.547  -0.951   4.793  1.00 86.62           N  
ATOM    972  CA  SER A 132     -26.047  -1.628   3.604  1.00 86.62           C  
ATOM    973  C   SER A 132     -24.719  -1.036   3.154  1.00 86.62           C  
ATOM    974  CB  SER A 132     -27.062  -1.540   2.465  1.00 86.62           C  
ATOM    975  O   SER A 132     -24.391  -1.075   1.969  1.00 86.62           O  
ATOM    976  OG  SER A 132     -28.281  -2.193   2.818  1.00 86.62           O  
ATOM    977  N   GLN A 133     -23.969  -0.383   4.078  1.00 90.12           N  
ATOM    978  CA  GLN A 133     -22.641   0.164   3.781  1.00 90.12           C  
ATOM    979  C   GLN A 133     -21.562  -0.910   3.891  1.00 90.12           C  
ATOM    980  CB  GLN A 133     -22.328   1.328   4.723  1.00 90.12           C  
ATOM    981  O   GLN A 133     -20.875  -0.995   4.902  1.00 90.12           O  
ATOM    982  CG  GLN A 133     -23.250   2.523   4.562  1.00 90.12           C  
ATOM    983  CD  GLN A 133     -22.859   3.695   5.441  1.00 90.12           C  
ATOM    984  NE2 GLN A 133     -22.547   4.824   4.816  1.00 90.12           N  
ATOM    985  OE1 GLN A 133     -22.844   3.586   6.672  1.00 90.12           O  
ATOM    986  N   ASN A 134     -21.516  -1.762   2.969  1.00 93.31           N  
ATOM    987  CA  ASN A 134     -20.594  -2.883   2.965  1.00 93.31           C  
ATOM    988  C   ASN A 134     -19.203  -2.451   2.508  1.00 93.31           C  
ATOM    989  CB  ASN A 134     -21.109  -4.016   2.076  1.00 93.31           C  
ATOM    990  O   ASN A 134     -18.219  -3.150   2.754  1.00 93.31           O  
ATOM    991  CG  ASN A 134     -22.375  -4.641   2.617  1.00 93.31           C  
ATOM    992  ND2 ASN A 134     -23.375  -4.793   1.756  1.00 93.31           N  
ATOM    993  OD1 ASN A 134     -22.469  -4.984   3.799  1.00 93.31           O  
ATOM    994  N   GLY A 135     -19.094  -1.218   1.939  1.00 95.69           N  
ATOM    995  CA  GLY A 135     -17.828  -0.640   1.500  1.00 95.69           C  
ATOM    996  C   GLY A 135     -17.953   0.810   1.069  1.00 95.69           C  
ATOM    997  O   GLY A 135     -19.031   1.245   0.645  1.00 95.69           O  
ATOM    998  N   LYS A 136     -16.859   1.457   1.147  1.00 96.50           N  
ATOM    999  CA  LYS A 136     -16.828   2.859   0.740  1.00 96.50           C  
ATOM   1000  C   LYS A 136     -15.516   3.186   0.020  1.00 96.50           C  
ATOM   1001  CB  LYS A 136     -17.000   3.775   1.951  1.00 96.50           C  
ATOM   1002  O   LYS A 136     -14.484   2.578   0.296  1.00 96.50           O  
ATOM   1003  CG  LYS A 136     -18.359   3.682   2.607  1.00 96.50           C  
ATOM   1004  CD  LYS A 136     -19.438   4.352   1.759  1.00 96.50           C  
ATOM   1005  CE  LYS A 136     -20.766   4.441   2.502  1.00 96.50           C  
ATOM   1006  NZ  LYS A 136     -21.828   5.098   1.673  1.00 96.50           N  
ATOM   1007  N   PHE A 137     -15.609   4.238  -0.835  1.00 96.69           N  
ATOM   1008  CA  PHE A 137     -14.438   4.680  -1.587  1.00 96.69           C  
ATOM   1009  C   PHE A 137     -13.602   5.648  -0.763  1.00 96.69           C  
ATOM   1010  CB  PHE A 137     -14.859   5.344  -2.902  1.00 96.69           C  
ATOM   1011  O   PHE A 137     -14.141   6.445   0.010  1.00 96.69           O  
ATOM   1012  CG  PHE A 137     -15.211   4.363  -3.990  1.00 96.69           C  
ATOM   1013  CD1 PHE A 137     -14.211   3.633  -4.629  1.00 96.69           C  
ATOM   1014  CD2 PHE A 137     -16.531   4.168  -4.375  1.00 96.69           C  
ATOM   1015  CE1 PHE A 137     -14.523   2.725  -5.637  1.00 96.69           C  
ATOM   1016  CE2 PHE A 137     -16.844   3.262  -5.383  1.00 96.69           C  
ATOM   1017  CZ  PHE A 137     -15.852   2.543  -6.012  1.00 96.69           C  
ATOM   1018  N   ALA A 138     -12.305   5.500  -1.000  1.00 97.00           N  
ATOM   1019  CA  ALA A 138     -11.305   6.383  -0.398  1.00 97.00           C  
ATOM   1020  C   ALA A 138     -10.242   6.781  -1.414  1.00 97.00           C  
ATOM   1021  CB  ALA A 138     -10.664   5.707   0.810  1.00 97.00           C  
ATOM   1022  O   ALA A 138     -10.039   6.090  -2.414  1.00 97.00           O  
ATOM   1023  N   PHE A 139      -9.711   7.945  -1.067  1.00 97.94           N  
ATOM   1024  CA  PHE A 139      -8.523   8.312  -1.823  1.00 97.94           C  
ATOM   1025  C   PHE A 139      -7.355   7.391  -1.482  1.00 97.94           C  
ATOM   1026  CB  PHE A 139      -8.133   9.773  -1.545  1.00 97.94           C  
ATOM   1027  O   PHE A 139      -7.211   6.965  -0.335  1.00 97.94           O  
ATOM   1028  CG  PHE A 139      -6.859  10.203  -2.217  1.00 97.94           C  
ATOM   1029  CD1 PHE A 139      -5.645  10.141  -1.540  1.00 97.94           C  
ATOM   1030  CD2 PHE A 139      -6.871  10.664  -3.525  1.00 97.94           C  
ATOM   1031  CE1 PHE A 139      -4.461  10.539  -2.160  1.00 97.94           C  
ATOM   1032  CE2 PHE A 139      -5.691  11.062  -4.152  1.00 97.94           C  
ATOM   1033  CZ  PHE A 139      -4.488  11.000  -3.467  1.00 97.94           C  
ATOM   1034  N   ALA A 140      -6.473   7.109  -2.553  1.00 97.50           N  
ATOM   1035  CA  ALA A 140      -5.320   6.242  -2.324  1.00 97.50           C  
ATOM   1036  C   ALA A 140      -4.066   6.820  -2.977  1.00 97.50           C  
ATOM   1037  CB  ALA A 140      -5.594   4.840  -2.855  1.00 97.50           C  
ATOM   1038  O   ALA A 140      -4.141   7.449  -4.035  1.00 97.50           O  
ATOM   1039  N   GLY A 141      -2.951   6.637  -2.275  1.00 96.94           N  
ATOM   1040  CA  GLY A 141      -1.643   7.016  -2.789  1.00 96.94           C  
ATOM   1041  C   GLY A 141      -0.542   6.055  -2.375  1.00 96.94           C  
ATOM   1042  O   GLY A 141      -0.708   5.285  -1.428  1.00 96.94           O  
ATOM   1043  N   GLN A 142       0.550   6.148  -3.209  1.00 96.06           N  
ATOM   1044  CA  GLN A 142       1.664   5.277  -2.852  1.00 96.06           C  
ATOM   1045  C   GLN A 142       2.988   5.840  -3.365  1.00 96.06           C  
ATOM   1046  CB  GLN A 142       1.442   3.869  -3.404  1.00 96.06           C  
ATOM   1047  O   GLN A 142       3.006   6.648  -4.293  1.00 96.06           O  
ATOM   1048  CG  GLN A 142       1.511   3.785  -4.926  1.00 96.06           C  
ATOM   1049  CD  GLN A 142       1.257   2.385  -5.449  1.00 96.06           C  
ATOM   1050  NE2 GLN A 142       1.368   2.213  -6.762  1.00 96.06           N  
ATOM   1051  OE1 GLN A 142       0.964   1.464  -4.680  1.00 96.06           O  
ATOM   1052  N   ALA A 143       4.008   5.453  -2.572  1.00 96.75           N  
ATOM   1053  CA  ALA A 143       5.395   5.707  -2.955  1.00 96.75           C  
ATOM   1054  C   ALA A 143       6.215   4.422  -2.936  1.00 96.75           C  
ATOM   1055  CB  ALA A 143       6.020   6.746  -2.025  1.00 96.75           C  
ATOM   1056  O   ALA A 143       6.027   3.568  -2.062  1.00 96.75           O  
ATOM   1057  N   ARG A 144       7.234   4.359  -3.975  1.00 95.62           N  
ATOM   1058  CA  ARG A 144       8.008   3.133  -4.129  1.00 95.62           C  
ATOM   1059  C   ARG A 144       9.469   3.443  -4.438  1.00 95.62           C  
ATOM   1060  CB  ARG A 144       7.414   2.256  -5.230  1.00 95.62           C  
ATOM   1061  O   ARG A 144       9.773   4.453  -5.078  1.00 95.62           O  
ATOM   1062  CG  ARG A 144       5.988   1.811  -4.961  1.00 95.62           C  
ATOM   1063  CD  ARG A 144       5.398   1.063  -6.148  1.00 95.62           C  
ATOM   1064  NE  ARG A 144       4.031   0.621  -5.883  1.00 95.62           N  
ATOM   1065  NH1 ARG A 144       3.881  -0.724  -7.758  1.00 95.62           N  
ATOM   1066  NH2 ARG A 144       2.105  -0.553  -6.316  1.00 95.62           N  
ATOM   1067  CZ  ARG A 144       3.342  -0.218  -6.652  1.00 95.62           C  
ATOM   1068  N   ALA A 145      10.242   2.562  -3.945  1.00 97.31           N  
ATOM   1069  CA  ALA A 145      11.664   2.566  -4.285  1.00 97.31           C  
ATOM   1070  C   ALA A 145      12.242   1.157  -4.234  1.00 97.31           C  
ATOM   1071  CB  ALA A 145      12.430   3.490  -3.344  1.00 97.31           C  
ATOM   1072  O   ALA A 145      12.008   0.417  -3.275  1.00 97.31           O  
ATOM   1073  N   GLY A 146      12.961   0.835  -5.320  1.00 96.88           N  
ATOM   1074  CA  GLY A 146      13.508  -0.514  -5.363  1.00 96.88           C  
ATOM   1075  C   GLY A 146      14.492  -0.727  -6.496  1.00 96.88           C  
ATOM   1076  O   GLY A 146      14.977   0.236  -7.090  1.00 96.88           O  
ATOM   1077  N   VAL A 147      14.789  -2.004  -6.660  1.00 96.75           N  
ATOM   1078  CA  VAL A 147      15.758  -2.375  -7.691  1.00 96.75           C  
ATOM   1079  C   VAL A 147      15.172  -3.477  -8.570  1.00 96.75           C  
ATOM   1080  CB  VAL A 147      17.094  -2.840  -7.074  1.00 96.75           C  
ATOM   1081  O   VAL A 147      14.477  -4.371  -8.078  1.00 96.75           O  
ATOM   1082  CG1 VAL A 147      18.078  -3.268  -8.172  1.00 96.75           C  
ATOM   1083  CG2 VAL A 147      17.703  -1.731  -6.219  1.00 96.75           C  
ATOM   1084  N   SER A 148      15.422  -3.438  -9.906  1.00 95.75           N  
ATOM   1085  CA  SER A 148      15.016  -4.461 -10.859  1.00 95.75           C  
ATOM   1086  C   SER A 148      16.219  -5.211 -11.422  1.00 95.75           C  
ATOM   1087  CB  SER A 148      14.219  -3.836 -12.008  1.00 95.75           C  
ATOM   1088  O   SER A 148      17.266  -4.613 -11.680  1.00 95.75           O  
ATOM   1089  OG  SER A 148      13.047  -3.197 -11.516  1.00 95.75           O  
ATOM   1090  N   TYR A 149      16.078  -6.492 -11.539  1.00 94.44           N  
ATOM   1091  CA  TYR A 149      17.109  -7.340 -12.117  1.00 94.44           C  
ATOM   1092  C   TYR A 149      16.641  -7.961 -13.422  1.00 94.44           C  
ATOM   1093  CB  TYR A 149      17.516  -8.438 -11.133  1.00 94.44           C  
ATOM   1094  O   TYR A 149      15.570  -8.594 -13.469  1.00 94.44           O  
ATOM   1095  CG  TYR A 149      18.641  -9.320 -11.633  1.00 94.44           C  
ATOM   1096  CD1 TYR A 149      18.375 -10.602 -12.117  1.00 94.44           C  
ATOM   1097  CD2 TYR A 149      19.953  -8.875 -11.633  1.00 94.44           C  
ATOM   1098  CE1 TYR A 149      19.406 -11.414 -12.578  1.00 94.44           C  
ATOM   1099  CE2 TYR A 149      20.984  -9.680 -12.094  1.00 94.44           C  
ATOM   1100  OH  TYR A 149      21.719 -11.750 -13.023  1.00 94.44           O  
ATOM   1101  CZ  TYR A 149      20.703 -10.945 -12.562  1.00 94.44           C  
ATOM   1102  N   ASP A 150      17.406  -7.742 -14.477  1.00 93.19           N  
ATOM   1103  CA  ASP A 150      17.094  -8.297 -15.789  1.00 93.19           C  
ATOM   1104  C   ASP A 150      17.453  -9.781 -15.852  1.00 93.19           C  
ATOM   1105  CB  ASP A 150      17.828  -7.531 -16.891  1.00 93.19           C  
ATOM   1106  O   ASP A 150      18.625 -10.141 -15.984  1.00 93.19           O  
ATOM   1107  CG  ASP A 150      17.422  -6.070 -16.969  1.00 93.19           C  
ATOM   1108  OD1 ASP A 150      16.266  -5.742 -16.609  1.00 93.19           O  
ATOM   1109  OD2 ASP A 150      18.250  -5.246 -17.391  1.00 93.19           O  
ATOM   1110  N   VAL A 151      16.484 -10.680 -15.703  1.00 93.25           N  
ATOM   1111  CA  VAL A 151      16.703 -12.117 -15.805  1.00 93.25           C  
ATOM   1112  C   VAL A 151      16.906 -12.508 -17.266  1.00 93.25           C  
ATOM   1113  CB  VAL A 151      15.531 -12.914 -15.203  1.00 93.25           C  
ATOM   1114  O   VAL A 151      17.859 -13.219 -17.609  1.00 93.25           O  
ATOM   1115  CG1 VAL A 151      15.750 -14.414 -15.391  1.00 93.25           C  
ATOM   1116  CG2 VAL A 151      15.352 -12.578 -13.727  1.00 93.25           C  
ATOM   1117  N   THR A 152      15.953 -12.102 -18.078  1.00 91.06           N  
ATOM   1118  CA  THR A 152      15.984 -12.133 -19.531  1.00 91.06           C  
ATOM   1119  C   THR A 152      15.617 -10.766 -20.109  1.00 91.06           C  
ATOM   1120  CB  THR A 152      15.031 -13.203 -20.094  1.00 91.06           C  
ATOM   1121  O   THR A 152      15.172  -9.875 -19.375  1.00 91.06           O  
ATOM   1122  CG2 THR A 152      15.234 -14.539 -19.391  1.00 91.06           C  
ATOM   1123  OG1 THR A 152      13.680 -12.773 -19.906  1.00 91.06           O  
ATOM   1124  N   PRO A 153      15.852 -10.570 -21.438  1.00 86.25           N  
ATOM   1125  CA  PRO A 153      15.469  -9.289 -22.016  1.00 86.25           C  
ATOM   1126  C   PRO A 153      13.984  -8.977 -21.844  1.00 86.25           C  
ATOM   1127  CB  PRO A 153      15.820  -9.461 -23.500  1.00 86.25           C  
ATOM   1128  O   PRO A 153      13.586  -7.812 -21.875  1.00 86.25           O  
ATOM   1129  CG  PRO A 153      16.953 -10.430 -23.516  1.00 86.25           C  
ATOM   1130  CD  PRO A 153      16.719 -11.453 -22.453  1.00 86.25           C  
ATOM   1131  N   GLU A 154      13.125  -9.969 -21.547  1.00 89.06           N  
ATOM   1132  CA  GLU A 154      11.672  -9.805 -21.484  1.00 89.06           C  
ATOM   1133  C   GLU A 154      11.164  -9.930 -20.062  1.00 89.06           C  
ATOM   1134  CB  GLU A 154      10.984 -10.828 -22.391  1.00 89.06           C  
ATOM   1135  O   GLU A 154      10.055  -9.477 -19.750  1.00 89.06           O  
ATOM   1136  CG  GLU A 154      11.242 -10.625 -23.875  1.00 89.06           C  
ATOM   1137  CD  GLU A 154      12.555 -11.227 -24.344  1.00 89.06           C  
ATOM   1138  OE1 GLU A 154      12.914 -11.047 -25.531  1.00 89.06           O  
ATOM   1139  OE2 GLU A 154      13.234 -11.883 -23.516  1.00 89.06           O  
ATOM   1140  N   VAL A 155      12.055 -10.523 -19.172  1.00 91.25           N  
ATOM   1141  CA  VAL A 155      11.602 -10.797 -17.812  1.00 91.25           C  
ATOM   1142  C   VAL A 155      12.508 -10.078 -16.812  1.00 91.25           C  
ATOM   1143  CB  VAL A 155      11.570 -12.305 -17.500  1.00 91.25           C  
ATOM   1144  O   VAL A 155      13.734 -10.211 -16.859  1.00 91.25           O  
ATOM   1145  CG1 VAL A 155      11.195 -12.562 -16.047  1.00 91.25           C  
ATOM   1146  CG2 VAL A 155      10.602 -13.023 -18.438  1.00 91.25           C  
ATOM   1147  N   LYS A 156      11.883  -9.367 -15.922  1.00 93.75           N  
ATOM   1148  CA  LYS A 156      12.586  -8.680 -14.844  1.00 93.75           C  
ATOM   1149  C   LYS A 156      12.016  -9.062 -13.477  1.00 93.75           C  
ATOM   1150  CB  LYS A 156      12.508  -7.160 -15.031  1.00 93.75           C  
ATOM   1151  O   LYS A 156      10.805  -9.203 -13.328  1.00 93.75           O  
ATOM   1152  CG  LYS A 156      13.172  -6.668 -16.312  1.00 93.75           C  
ATOM   1153  CD  LYS A 156      13.094  -5.148 -16.422  1.00 93.75           C  
ATOM   1154  CE  LYS A 156      13.727  -4.656 -17.719  1.00 93.75           C  
ATOM   1155  NZ  LYS A 156      14.812  -3.668 -17.469  1.00 93.75           N  
ATOM   1156  N   LEU A 157      12.930  -9.234 -12.617  1.00 95.31           N  
ATOM   1157  CA  LEU A 157      12.555  -9.359 -11.211  1.00 95.31           C  
ATOM   1158  C   LEU A 157      12.812  -8.062 -10.461  1.00 95.31           C  
ATOM   1159  CB  LEU A 157      13.312 -10.508 -10.555  1.00 95.31           C  
ATOM   1160  O   LEU A 157      13.820  -7.391 -10.695  1.00 95.31           O  
ATOM   1161  CG  LEU A 157      13.117 -11.898 -11.172  1.00 95.31           C  
ATOM   1162  CD1 LEU A 157      13.992 -12.922 -10.461  1.00 95.31           C  
ATOM   1163  CD2 LEU A 157      11.648 -12.305 -11.102  1.00 95.31           C  
ATOM   1164  N   TYR A 158      11.820  -7.723  -9.555  1.00 94.81           N  
ATOM   1165  CA  TYR A 158      12.070  -6.500  -8.805  1.00 94.81           C  
ATOM   1166  C   TYR A 158      11.742  -6.691  -7.324  1.00 94.81           C  
ATOM   1167  CB  TYR A 158      11.242  -5.344  -9.367  1.00 94.81           C  
ATOM   1168  O   TYR A 158      10.930  -7.543  -6.969  1.00 94.81           O  
ATOM   1169  CG  TYR A 158       9.750  -5.500  -9.156  1.00 94.81           C  
ATOM   1170  CD1 TYR A 158       8.969  -6.203 -10.070  1.00 94.81           C  
ATOM   1171  CD2 TYR A 158       9.133  -4.945  -8.047  1.00 94.81           C  
ATOM   1172  CE1 TYR A 158       7.598  -6.348  -9.875  1.00 94.81           C  
ATOM   1173  CE2 TYR A 158       7.762  -5.082  -7.844  1.00 94.81           C  
ATOM   1174  OH  TYR A 158       5.648  -5.926  -8.570  1.00 94.81           O  
ATOM   1175  CZ  TYR A 158       7.004  -5.785  -8.766  1.00 94.81           C  
ATOM   1176  N   ALA A 159      12.469  -5.926  -6.594  1.00 95.44           N  
ATOM   1177  CA  ALA A 159      12.250  -5.855  -5.148  1.00 95.44           C  
ATOM   1178  C   ALA A 159      12.430  -4.430  -4.637  1.00 95.44           C  
ATOM   1179  CB  ALA A 159      13.211  -6.801  -4.426  1.00 95.44           C  
ATOM   1180  O   ALA A 159      13.281  -3.688  -5.129  1.00 95.44           O  
ATOM   1181  N   GLY A 160      11.484  -4.066  -3.637  1.00 94.31           N  
ATOM   1182  CA  GLY A 160      11.602  -2.715  -3.121  1.00 94.31           C  
ATOM   1183  C   GLY A 160      10.703  -2.445  -1.932  1.00 94.31           C  
ATOM   1184  O   GLY A 160       9.977  -3.336  -1.484  1.00 94.31           O  
ATOM   1185  N   ALA A 161      10.984  -1.207  -1.515  1.00 93.44           N  
ATOM   1186  CA  ALA A 161      10.156  -0.696  -0.425  1.00 93.44           C  
ATOM   1187  C   ALA A 161       8.930   0.039  -0.964  1.00 93.44           C  
ATOM   1188  CB  ALA A 161      10.977   0.226   0.476  1.00 93.44           C  
ATOM   1189  O   ALA A 161       9.000   0.687  -2.012  1.00 93.44           O  
ATOM   1190  N   ARG A 162       7.785  -0.092  -0.171  1.00 92.06           N  
ATOM   1191  CA  ARG A 162       6.527   0.508  -0.600  1.00 92.06           C  
ATOM   1192  C   ARG A 162       5.781   1.123   0.581  1.00 92.06           C  
ATOM   1193  CB  ARG A 162       5.645  -0.533  -1.291  1.00 92.06           C  
ATOM   1194  O   ARG A 162       5.699   0.518   1.651  1.00 92.06           O  
ATOM   1195  CG  ARG A 162       4.277  -0.005  -1.707  1.00 92.06           C  
ATOM   1196  CD  ARG A 162       3.408  -1.101  -2.305  1.00 92.06           C  
ATOM   1197  NE  ARG A 162       2.117  -0.582  -2.746  1.00 92.06           N  
ATOM   1198  NH1 ARG A 162       0.889  -1.668  -1.119  1.00 92.06           N  
ATOM   1199  NH2 ARG A 162      -0.165  -0.336  -2.658  1.00 92.06           N  
ATOM   1200  CZ  ARG A 162       0.950  -0.863  -2.174  1.00 92.06           C  
ATOM   1201  N   TYR A 163       5.340   2.316   0.295  1.00 92.38           N  
ATOM   1202  CA  TYR A 163       4.352   2.936   1.171  1.00 92.38           C  
ATOM   1203  C   TYR A 163       3.018   3.104   0.454  1.00 92.38           C  
ATOM   1204  CB  TYR A 163       4.852   4.297   1.667  1.00 92.38           C  
ATOM   1205  O   TYR A 163       2.965   3.633  -0.658  1.00 92.38           O  
ATOM   1206  CG  TYR A 163       3.824   5.066   2.463  1.00 92.38           C  
ATOM   1207  CD1 TYR A 163       3.084   6.090   1.877  1.00 92.38           C  
ATOM   1208  CD2 TYR A 163       3.596   4.773   3.803  1.00 92.38           C  
ATOM   1209  CE1 TYR A 163       2.139   6.801   2.607  1.00 92.38           C  
ATOM   1210  CE2 TYR A 163       2.652   5.477   4.543  1.00 92.38           C  
ATOM   1211  OH  TYR A 163       0.995   7.191   4.664  1.00 92.38           O  
ATOM   1212  CZ  TYR A 163       1.930   6.488   3.938  1.00 92.38           C  
ATOM   1213  N   PHE A 164       1.968   2.697   1.156  1.00 93.00           N  
ATOM   1214  CA  PHE A 164       0.607   2.840   0.652  1.00 93.00           C  
ATOM   1215  C   PHE A 164      -0.299   3.467   1.705  1.00 93.00           C  
ATOM   1216  CB  PHE A 164       0.048   1.479   0.221  1.00 93.00           C  
ATOM   1217  O   PHE A 164      -0.234   3.105   2.881  1.00 93.00           O  
ATOM   1218  CG  PHE A 164      -1.384   1.529  -0.239  1.00 93.00           C  
ATOM   1219  CD1 PHE A 164      -2.426   1.360   0.664  1.00 93.00           C  
ATOM   1220  CD2 PHE A 164      -1.688   1.745  -1.577  1.00 93.00           C  
ATOM   1221  CE1 PHE A 164      -3.752   1.406   0.240  1.00 93.00           C  
ATOM   1222  CE2 PHE A 164      -3.010   1.792  -2.008  1.00 93.00           C  
ATOM   1223  CZ  PHE A 164      -4.039   1.622  -1.098  1.00 93.00           C  
ATOM   1224  N   GLY A 165      -1.155   4.387   1.199  1.00 92.75           N  
ATOM   1225  CA  GLY A 165      -2.117   5.000   2.100  1.00 92.75           C  
ATOM   1226  C   GLY A 165      -3.445   5.312   1.433  1.00 92.75           C  
ATOM   1227  O   GLY A 165      -3.486   5.641   0.246  1.00 92.75           O  
ATOM   1228  N   SER A 166      -4.480   5.191   2.275  1.00 94.94           N  
ATOM   1229  CA  SER A 166      -5.820   5.582   1.848  1.00 94.94           C  
ATOM   1230  C   SER A 166      -6.551   6.344   2.947  1.00 94.94           C  
ATOM   1231  CB  SER A 166      -6.633   4.355   1.438  1.00 94.94           C  
ATOM   1232  O   SER A 166      -6.387   6.047   4.133  1.00 94.94           O  
ATOM   1233  OG  SER A 166      -7.070   3.639   2.580  1.00 94.94           O  
ATOM   1234  N   TYR A 167      -7.316   7.398   2.492  1.00 94.19           N  
ATOM   1235  CA  TYR A 167      -8.078   8.195   3.447  1.00 94.19           C  
ATOM   1236  C   TYR A 167      -9.391   8.672   2.836  1.00 94.19           C  
ATOM   1237  CB  TYR A 167      -7.254   9.398   3.918  1.00 94.19           C  
ATOM   1238  O   TYR A 167      -9.500   8.797   1.614  1.00 94.19           O  
ATOM   1239  CG  TYR A 167      -7.098  10.477   2.871  1.00 94.19           C  
ATOM   1240  CD1 TYR A 167      -6.059  10.430   1.945  1.00 94.19           C  
ATOM   1241  CD2 TYR A 167      -7.988  11.539   2.807  1.00 94.19           C  
ATOM   1242  CE1 TYR A 167      -5.910  11.422   0.980  1.00 94.19           C  
ATOM   1243  CE2 TYR A 167      -7.852  12.539   1.845  1.00 94.19           C  
ATOM   1244  OH  TYR A 167      -6.668  13.453  -0.016  1.00 94.19           O  
ATOM   1245  CZ  TYR A 167      -6.809  12.469   0.938  1.00 94.19           C  
ATOM   1246  N   GLY A 168     -10.414   8.789   3.766  1.00 91.31           N  
ATOM   1247  CA  GLY A 168     -11.625   9.414   3.273  1.00 91.31           C  
ATOM   1248  C   GLY A 168     -12.797   8.453   3.189  1.00 91.31           C  
ATOM   1249  O   GLY A 168     -13.875   8.812   2.719  1.00 91.31           O  
ATOM   1250  N   ALA A 169     -12.625   7.164   3.645  1.00 94.25           N  
ATOM   1251  CA  ALA A 169     -13.742   6.230   3.754  1.00 94.25           C  
ATOM   1252  C   ALA A 169     -14.531   6.469   5.043  1.00 94.25           C  
ATOM   1253  CB  ALA A 169     -13.242   4.793   3.697  1.00 94.25           C  
ATOM   1254  O   ALA A 169     -13.984   6.332   6.141  1.00 94.25           O  
ATOM   1255  N   ASN A 170     -15.805   6.844   4.887  1.00 93.81           N  
ATOM   1256  CA  ASN A 170     -16.656   7.168   6.020  1.00 93.81           C  
ATOM   1257  C   ASN A 170     -17.859   6.230   6.094  1.00 93.81           C  
ATOM   1258  CB  ASN A 170     -17.125   8.625   5.938  1.00 93.81           C  
ATOM   1259  O   ASN A 170     -18.578   6.055   5.109  1.00 93.81           O  
ATOM   1260  CG  ASN A 170     -15.977   9.594   5.789  1.00 93.81           C  
ATOM   1261  ND2 ASN A 170     -15.844  10.188   4.605  1.00 93.81           N  
ATOM   1262  OD1 ASN A 170     -15.203   9.812   6.727  1.00 93.81           O  
ATOM   1263  N   PHE A 171     -18.047   5.660   7.312  1.00 93.19           N  
ATOM   1264  CA  PHE A 171     -19.141   4.730   7.547  1.00 93.19           C  
ATOM   1265  C   PHE A 171     -20.047   5.223   8.664  1.00 93.19           C  
ATOM   1266  CB  PHE A 171     -18.609   3.334   7.883  1.00 93.19           C  
ATOM   1267  O   PHE A 171     -19.578   5.828   9.633  1.00 93.19           O  
ATOM   1268  CG  PHE A 171     -17.766   2.727   6.789  1.00 93.19           C  
ATOM   1269  CD1 PHE A 171     -18.328   1.825   5.887  1.00 93.19           C  
ATOM   1270  CD2 PHE A 171     -16.422   3.059   6.660  1.00 93.19           C  
ATOM   1271  CE1 PHE A 171     -17.547   1.262   4.875  1.00 93.19           C  
ATOM   1272  CE2 PHE A 171     -15.648   2.500   5.652  1.00 93.19           C  
ATOM   1273  CZ  PHE A 171     -16.203   1.601   4.762  1.00 93.19           C  
ATOM   1274  N   ASP A 172     -21.266   4.926   8.477  1.00 90.44           N  
ATOM   1275  CA  ASP A 172     -22.172   5.195   9.586  1.00 90.44           C  
ATOM   1276  C   ASP A 172     -22.016   4.160  10.695  1.00 90.44           C  
ATOM   1277  CB  ASP A 172     -23.625   5.215   9.094  1.00 90.44           C  
ATOM   1278  O   ASP A 172     -21.891   2.965  10.422  1.00 90.44           O  
ATOM   1279  CG  ASP A 172     -23.922   6.375   8.156  1.00 90.44           C  
ATOM   1280  OD1 ASP A 172     -23.266   7.438   8.281  1.00 90.44           O  
ATOM   1281  OD2 ASP A 172     -24.797   6.223   7.281  1.00 90.44           O  
ATOM   1282  N   LYS A 173     -22.031   4.637  11.969  1.00 83.94           N  
ATOM   1283  CA  LYS A 173     -21.875   3.777  13.133  1.00 83.94           C  
ATOM   1284  C   LYS A 173     -23.203   3.143  13.523  1.00 83.94           C  
ATOM   1285  CB  LYS A 173     -21.297   4.566  14.312  1.00 83.94           C  
ATOM   1286  O   LYS A 173     -23.234   2.029  14.055  1.00 83.94           O  
ATOM   1287  CG  LYS A 173     -20.922   3.705  15.508  1.00 83.94           C  
ATOM   1288  CD  LYS A 173     -20.266   4.535  16.609  1.00 83.94           C  
ATOM   1289  CE  LYS A 173     -19.891   3.676  17.812  1.00 83.94           C  
ATOM   1290  NZ  LYS A 173     -18.859   4.332  18.656  1.00 83.94           N  
ATOM   1291  N   THR A 174     -24.344   3.803  13.211  1.00 83.00           N  
ATOM   1292  CA  THR A 174     -25.703   3.355  13.500  1.00 83.00           C  
ATOM   1293  C   THR A 174     -26.641   3.670  12.336  1.00 83.00           C  
ATOM   1294  CB  THR A 174     -26.250   4.008  14.789  1.00 83.00           C  
ATOM   1295  O   THR A 174     -26.250   4.383  11.406  1.00 83.00           O  
ATOM   1296  CG2 THR A 174     -25.266   3.848  15.938  1.00 83.00           C  
ATOM   1297  OG1 THR A 174     -26.469   5.402  14.547  1.00 83.00           O  
ATOM   1298  N   ASP A 175     -27.859   2.945  12.367  1.00 75.75           N  
ATOM   1299  CA  ASP A 175     -28.922   3.131  11.383  1.00 75.75           C  
ATOM   1300  C   ASP A 175     -29.625   4.465  11.586  1.00 75.75           C  
ATOM   1301  CB  ASP A 175     -29.922   1.980  11.453  1.00 75.75           C  
ATOM   1302  O   ASP A 175     -30.422   4.891  10.734  1.00 75.75           O  
ATOM   1303  CG  ASP A 175     -30.578   1.852  12.812  1.00 75.75           C  
ATOM   1304  OD1 ASP A 175     -30.234   2.629  13.734  1.00 75.75           O  
ATOM   1305  OD2 ASP A 175     -31.453   0.962  12.977  1.00 75.75           O  
ATOM   1306  N   LYS A 176     -29.125   5.223  12.625  1.00 73.06           N  
ATOM   1307  CA  LYS A 176     -29.672   6.555  12.883  1.00 73.06           C  
ATOM   1308  C   LYS A 176     -28.828   7.637  12.219  1.00 73.06           C  
ATOM   1309  CB  LYS A 176     -29.766   6.809  14.391  1.00 73.06           C  
ATOM   1310  O   LYS A 176     -27.594   7.574  12.258  1.00 73.06           O  
ATOM   1311  CG  LYS A 176     -30.719   5.875  15.117  1.00 73.06           C  
ATOM   1312  CD  LYS A 176     -30.953   6.328  16.547  1.00 73.06           C  
ATOM   1313  CE  LYS A 176     -32.094   5.535  17.219  1.00 73.06           C  
ATOM   1314  NZ  LYS A 176     -31.562   4.363  17.969  1.00 73.06           N  
ATOM   1315  N   ASP A 177     -29.344   8.250  11.125  1.00 58.47           N  
ATOM   1316  CA  ASP A 177     -28.781   9.273  10.258  1.00 58.47           C  
ATOM   1317  C   ASP A 177     -28.016  10.328  11.062  1.00 58.47           C  
ATOM   1318  CB  ASP A 177     -29.875   9.945   9.430  1.00 58.47           C  
ATOM   1319  O   ASP A 177     -28.578  10.945  11.969  1.00 58.47           O  
ATOM   1320  CG  ASP A 177     -30.422   9.047   8.320  1.00 58.47           C  
ATOM   1321  OD1 ASP A 177     -29.672   8.180   7.824  1.00 58.47           O  
ATOM   1322  OD2 ASP A 177     -31.594   9.211   7.945  1.00 58.47           O  
ATOM   1323  N   GLY A 178     -26.469  10.164  11.148  1.00 60.59           N  
ATOM   1324  CA  GLY A 178     -25.766  11.406  11.453  1.00 60.59           C  
ATOM   1325  C   GLY A 178     -25.266  11.469  12.883  1.00 60.59           C  
ATOM   1326  O   GLY A 178     -24.641  12.461  13.281  1.00 60.59           O  
ATOM   1327  N   LYS A 179     -25.344  10.344  13.734  1.00 58.78           N  
ATOM   1328  CA  LYS A 179     -24.797  10.430  15.086  1.00 58.78           C  
ATOM   1329  C   LYS A 179     -23.688   9.398  15.305  1.00 58.78           C  
ATOM   1330  CB  LYS A 179     -25.906  10.227  16.125  1.00 58.78           C  
ATOM   1331  O   LYS A 179     -23.922   8.195  15.172  1.00 58.78           O  
ATOM   1332  CG  LYS A 179     -26.953  11.336  16.141  1.00 58.78           C  
ATOM   1333  CD  LYS A 179     -27.359  11.703  17.547  1.00 58.78           C  
ATOM   1334  CE  LYS A 179     -28.438  12.781  17.562  1.00 58.78           C  
ATOM   1335  NZ  LYS A 179     -28.922  13.055  18.953  1.00 58.78           N  
ATOM   1336  N   GLY A 180     -22.578   9.625  14.430  1.00 66.88           N  
ATOM   1337  CA  GLY A 180     -21.344   8.906  14.703  1.00 66.88           C  
ATOM   1338  C   GLY A 180     -20.781   8.219  13.477  1.00 66.88           C  
ATOM   1339  O   GLY A 180     -21.500   7.523  12.750  1.00 66.88           O  
ATOM   1340  N   LYS A 181     -19.672   8.758  12.906  1.00 86.19           N  
ATOM   1341  CA  LYS A 181     -19.000   8.281  11.695  1.00 86.19           C  
ATOM   1342  C   LYS A 181     -17.719   7.531  12.031  1.00 86.19           C  
ATOM   1343  CB  LYS A 181     -18.703   9.453  10.758  1.00 86.19           C  
ATOM   1344  O   LYS A 181     -17.094   7.801  13.055  1.00 86.19           O  
ATOM   1345  CG  LYS A 181     -19.938  10.180  10.250  1.00 86.19           C  
ATOM   1346  CD  LYS A 181     -19.562  11.266   9.250  1.00 86.19           C  
ATOM   1347  CE  LYS A 181     -20.797  12.008   8.750  1.00 86.19           C  
ATOM   1348  NZ  LYS A 181     -20.453  13.055   7.746  1.00 86.19           N  
ATOM   1349  N   LEU A 182     -17.672   6.398  11.328  1.00 90.81           N  
ATOM   1350  CA  LEU A 182     -16.375   5.734  11.320  1.00 90.81           C  
ATOM   1351  C   LEU A 182     -15.547   6.172  10.125  1.00 90.81           C  
ATOM   1352  CB  LEU A 182     -16.547   4.215  11.312  1.00 90.81           C  
ATOM   1353  O   LEU A 182     -16.016   6.102   8.984  1.00 90.81           O  
ATOM   1354  CG  LEU A 182     -17.266   3.605  12.516  1.00 90.81           C  
ATOM   1355  CD1 LEU A 182     -18.109   2.404  12.086  1.00 90.81           C  
ATOM   1356  CD2 LEU A 182     -16.266   3.205  13.594  1.00 90.81           C  
ATOM   1357  N   LYS A 183     -14.375   6.738  10.438  1.00 93.50           N  
ATOM   1358  CA  LYS A 183     -13.430   7.125   9.398  1.00 93.50           C  
ATOM   1359  C   LYS A 183     -12.242   6.168   9.352  1.00 93.50           C  
ATOM   1360  CB  LYS A 183     -12.938   8.555   9.617  1.00 93.50           C  
ATOM   1361  O   LYS A 183     -11.602   5.922  10.375  1.00 93.50           O  
ATOM   1362  CG  LYS A 183     -14.047   9.602   9.570  1.00 93.50           C  
ATOM   1363  CD  LYS A 183     -13.500  11.008   9.789  1.00 93.50           C  
ATOM   1364  CE  LYS A 183     -14.609  12.047   9.773  1.00 93.50           C  
ATOM   1365  NZ  LYS A 183     -14.070  13.430   9.945  1.00 93.50           N  
ATOM   1366  N   VAL A 184     -12.070   5.625   8.148  1.00 93.25           N  
ATOM   1367  CA  VAL A 184     -11.008   4.641   8.008  1.00 93.25           C  
ATOM   1368  C   VAL A 184      -9.781   5.289   7.363  1.00 93.25           C  
ATOM   1369  CB  VAL A 184     -11.461   3.420   7.180  1.00 93.25           C  
ATOM   1370  O   VAL A 184      -9.891   5.895   6.293  1.00 93.25           O  
ATOM   1371  CG1 VAL A 184     -10.312   2.432   6.988  1.00 93.25           C  
ATOM   1372  CG2 VAL A 184     -12.656   2.738   7.852  1.00 93.25           C  
ATOM   1373  N   LEU A 185      -8.719   5.324   8.070  1.00 93.31           N  
ATOM   1374  CA  LEU A 185      -7.387   5.609   7.559  1.00 93.31           C  
ATOM   1375  C   LEU A 185      -6.562   4.328   7.445  1.00 93.31           C  
ATOM   1376  CB  LEU A 185      -6.664   6.617   8.461  1.00 93.31           C  
ATOM   1377  O   LEU A 185      -6.320   3.654   8.445  1.00 93.31           O  
ATOM   1378  CG  LEU A 185      -5.250   7.012   8.039  1.00 93.31           C  
ATOM   1379  CD1 LEU A 185      -5.293   7.906   6.801  1.00 93.31           C  
ATOM   1380  CD2 LEU A 185      -4.527   7.707   9.180  1.00 93.31           C  
ATOM   1381  N   TYR A 186      -6.195   4.004   6.207  1.00 91.19           N  
ATOM   1382  CA  TYR A 186      -5.410   2.807   5.934  1.00 91.19           C  
ATOM   1383  C   TYR A 186      -4.023   3.172   5.414  1.00 91.19           C  
ATOM   1384  CB  TYR A 186      -6.129   1.911   4.918  1.00 91.19           C  
ATOM   1385  O   TYR A 186      -3.898   3.879   4.410  1.00 91.19           O  
ATOM   1386  CG  TYR A 186      -5.297   0.745   4.441  1.00 91.19           C  
ATOM   1387  CD1 TYR A 186      -5.176   0.462   3.084  1.00 91.19           C  
ATOM   1388  CD2 TYR A 186      -4.633  -0.075   5.348  1.00 91.19           C  
ATOM   1389  CE1 TYR A 186      -4.410  -0.612   2.639  1.00 91.19           C  
ATOM   1390  CE2 TYR A 186      -3.867  -1.152   4.914  1.00 91.19           C  
ATOM   1391  OH  TYR A 186      -3.004  -2.477   3.127  1.00 91.19           O  
ATOM   1392  CZ  TYR A 186      -3.762  -1.412   3.561  1.00 91.19           C  
ATOM   1393  N   SER A 187      -3.031   2.725   6.152  1.00 89.56           N  
ATOM   1394  CA  SER A 187      -1.653   2.977   5.742  1.00 89.56           C  
ATOM   1395  C   SER A 187      -0.760   1.776   6.035  1.00 89.56           C  
ATOM   1396  CB  SER A 187      -1.103   4.219   6.445  1.00 89.56           C  
ATOM   1397  O   SER A 187      -0.857   1.172   7.105  1.00 89.56           O  
ATOM   1398  OG  SER A 187       0.243   4.457   6.070  1.00 89.56           O  
ATOM   1399  N   THR A 188       0.182   1.496   5.051  1.00 87.19           N  
ATOM   1400  CA  THR A 188       1.088   0.367   5.230  1.00 87.19           C  
ATOM   1401  C   THR A 188       2.449   0.661   4.609  1.00 87.19           C  
ATOM   1402  CB  THR A 188       0.506  -0.920   4.617  1.00 87.19           C  
ATOM   1403  O   THR A 188       2.541   1.382   3.611  1.00 87.19           O  
ATOM   1404  CG2 THR A 188       0.319  -0.774   3.109  1.00 87.19           C  
ATOM   1405  OG1 THR A 188       1.400  -2.012   4.871  1.00 87.19           O  
ATOM   1406  N   VAL A 189       3.484   0.108   5.285  1.00 87.38           N  
ATOM   1407  CA  VAL A 189       4.844   0.058   4.758  1.00 87.38           C  
ATOM   1408  C   VAL A 189       5.285  -1.396   4.605  1.00 87.38           C  
ATOM   1409  CB  VAL A 189       5.832   0.825   5.664  1.00 87.38           C  
ATOM   1410  O   VAL A 189       5.074  -2.213   5.508  1.00 87.38           O  
ATOM   1411  CG1 VAL A 189       7.258   0.717   5.121  1.00 87.38           C  
ATOM   1412  CG2 VAL A 189       5.414   2.289   5.789  1.00 87.38           C  
ATOM   1413  N   GLY A 190       5.820  -1.622   3.381  1.00 85.38           N  
ATOM   1414  CA  GLY A 190       6.230  -3.002   3.180  1.00 85.38           C  
ATOM   1415  C   GLY A 190       7.215  -3.172   2.037  1.00 85.38           C  
ATOM   1416  O   GLY A 190       7.824  -2.199   1.586  1.00 85.38           O  
ATOM   1417  N   ALA A 191       7.465  -4.457   1.839  1.00 87.56           N  
ATOM   1418  CA  ALA A 191       8.312  -4.844   0.717  1.00 87.56           C  
ATOM   1419  C   ALA A 191       7.484  -5.422  -0.427  1.00 87.56           C  
ATOM   1420  CB  ALA A 191       9.359  -5.859   1.171  1.00 87.56           C  
ATOM   1421  O   ALA A 191       6.430  -6.016  -0.198  1.00 87.56           O  
ATOM   1422  N   GLU A 192       7.973  -5.148  -1.638  1.00 89.25           N  
ATOM   1423  CA  GLU A 192       7.332  -5.711  -2.820  1.00 89.25           C  
ATOM   1424  C   GLU A 192       8.328  -6.504  -3.664  1.00 89.25           C  
ATOM   1425  CB  GLU A 192       6.691  -4.605  -3.664  1.00 89.25           C  
ATOM   1426  O   GLU A 192       9.516  -6.188  -3.691  1.00 89.25           O  
ATOM   1427  CG  GLU A 192       7.695  -3.666  -4.312  1.00 89.25           C  
ATOM   1428  CD  GLU A 192       7.047  -2.582  -5.156  1.00 89.25           C  
ATOM   1429  OE1 GLU A 192       7.746  -1.625  -5.559  1.00 89.25           O  
ATOM   1430  OE2 GLU A 192       5.828  -2.689  -5.418  1.00 89.25           O  
ATOM   1431  N   ALA A 193       7.828  -7.535  -4.133  1.00 90.31           N  
ATOM   1432  CA  ALA A 193       8.586  -8.344  -5.086  1.00 90.31           C  
ATOM   1433  C   ALA A 193       7.695  -8.844  -6.215  1.00 90.31           C  
ATOM   1434  CB  ALA A 193       9.258  -9.516  -4.375  1.00 90.31           C  
ATOM   1435  O   ALA A 193       6.531  -9.188  -5.988  1.00 90.31           O  
ATOM   1436  N   GLY A 194       8.250  -8.820  -7.398  1.00 91.31           N  
ATOM   1437  CA  GLY A 194       7.414  -9.242  -8.516  1.00 91.31           C  
ATOM   1438  C   GLY A 194       8.195  -9.461  -9.797  1.00 91.31           C  
ATOM   1439  O   GLY A 194       9.422  -9.391  -9.797  1.00 91.31           O  
ATOM   1440  N   VAL A 195       7.488  -9.930 -10.836  1.00 83.88           N  
ATOM   1441  CA  VAL A 195       8.039 -10.164 -12.172  1.00 83.88           C  
ATOM   1442  C   VAL A 195       7.379  -9.227 -13.172  1.00 83.88           C  
ATOM   1443  CB  VAL A 195       7.852 -11.633 -12.609  1.00 83.88           C  
ATOM   1444  O   VAL A 195       6.188  -8.914 -13.062  1.00 83.88           O  
ATOM   1445  CG1 VAL A 195       8.500 -11.875 -13.969  1.00 83.88           C  
ATOM   1446  CG2 VAL A 195       8.430 -12.578 -11.555  1.00 83.88           C  
TER    1447      VAL A 195                                                      
ENDMDL                                                                          
END                                                                             
