# Supplementary material for: Assessing Wolbachia circulation in wild populations of phlebotomine sand flies from Spain and Morocco: implications for control of leishmaniasis
Source: Parasit Vectors. 2025 Apr 26;18:155. doi: 10.1186/s13071-025-06771-6 (PMC12032678; doi:10.1186/s13071-025-06771-6)
Supplement: Supplementary file 3 — Additional File 3: Dataset S3. [file 13071_2025_6771_MOESM3_ESM.zip › Phlebotomusperniciosus_bfd4b/log.txt]

2024-09-28 10:53:29	893 Running on GPU
2024-09-28 10:53:29	896 Found 9 citations for tools or databases
2024-09-28 10:53:29	896 Query 1/1: Phlebotomusperniciosus_bfd4b (length 192)
2024-09-28 10:53:30	471 Sleeping for 8s. Reason: PENDING
2024-09-28 10:53:39	024 Sleeping for 5s. Reason: PENDING
2024-09-28 10:53:44	580 Sleeping for 7s. Reason: RUNNING
2024-09-28 10:53:52	137 Sleeping for 9s. Reason: RUNNING
2024-09-28 10:54:01	719 Sleeping for 5s. Reason: RUNNING
2024-09-28 10:54:07	265 Sleeping for 8s. Reason: RUNNING
2024-09-28 10:54:21	739 Sequence 0 found templates: ['2mlh_A'	'2maf_A'	'1p4t_A'	'2mhl_A'	'6qwr_A'	'2f1v_A'	'2f1t_C'	'2f1v_A'	'2mhl_A'	'2f1t_C']
2024-09-28 10:54:23	174 Setting max_seq=512	max_extra_seq=2058
2024-09-28 10:55:07	803 alphafold2_ptm_model_1_seed_000 recycle=0 pLDDT=85.2 pTM=0.809
2024-09-28 10:55:20	623 alphafold2_ptm_model_1_seed_000 recycle=1 pLDDT=81.4 pTM=0.788 tol=0.616
2024-09-28 10:55:33	269 alphafold2_ptm_model_1_seed_000 recycle=2 pLDDT=83 pTM=0.784 tol=0.298
2024-09-28 10:55:45	812 alphafold2_ptm_model_1_seed_000 recycle=3 pLDDT=84.4 pTM=0.792 tol=0.407
2024-09-28 10:55:45	813 alphafold2_ptm_model_1_seed_000 took 74.9s (3 recycles)
2024-09-28 10:55:58	557 alphafold2_ptm_model_2_seed_000 recycle=0 pLDDT=80.6 pTM=0.773
2024-09-28 10:56:11	070 alphafold2_ptm_model_2_seed_000 recycle=1 pLDDT=76.1 pTM=0.721 tol=0.836
2024-09-28 10:56:23	632 alphafold2_ptm_model_2_seed_000 recycle=2 pLDDT=73.9 pTM=0.705 tol=0.28
2024-09-28 10:56:36	261 alphafold2_ptm_model_2_seed_000 recycle=3 pLDDT=73.1 pTM=0.694 tol=0.478
2024-09-28 10:56:36	262 alphafold2_ptm_model_2_seed_000 took 50.2s (3 recycles)
2024-09-28 10:57:01	822 alphafold2_ptm_model_3_seed_000 recycle=0 pLDDT=85.4 pTM=0.797
2024-09-28 10:57:14	547 alphafold2_ptm_model_3_seed_000 recycle=1 pLDDT=89.4 pTM=0.833 tol=0.562
2024-09-28 10:57:27	311 alphafold2_ptm_model_3_seed_000 recycle=2 pLDDT=91.4 pTM=0.847 tol=0.706
2024-09-28 10:57:39	993 alphafold2_ptm_model_3_seed_000 recycle=3 pLDDT=92.6 pTM=0.848 tol=0.416
2024-09-28 10:57:39	995 alphafold2_ptm_model_3_seed_000 took 63.5s (3 recycles)
2024-09-28 10:57:52	854 alphafold2_ptm_model_4_seed_000 recycle=0 pLDDT=86.8 pTM=0.824
2024-09-28 10:58:05	400 alphafold2_ptm_model_4_seed_000 recycle=1 pLDDT=91.1 pTM=0.85 tol=0.559
2024-09-28 10:58:17	975 alphafold2_ptm_model_4_seed_000 recycle=2 pLDDT=92.1 pTM=0.861 tol=0.182
2024-09-28 10:58:30	587 alphafold2_ptm_model_4_seed_000 recycle=3 pLDDT=91.2 pTM=0.852 tol=0.277
2024-09-28 10:58:30	588 alphafold2_ptm_model_4_seed_000 took 50.3s (3 recycles)
2024-09-28 10:58:43	453 alphafold2_ptm_model_5_seed_000 recycle=0 pLDDT=85.2 pTM=0.815
2024-09-28 10:58:56	098 alphafold2_ptm_model_5_seed_000 recycle=1 pLDDT=85 pTM=0.811 tol=0.621
2024-09-28 10:59:08	730 alphafold2_ptm_model_5_seed_000 recycle=2 pLDDT=84.8 pTM=0.809 tol=0.263
2024-09-28 10:59:21	330 alphafold2_ptm_model_5_seed_000 recycle=3 pLDDT=87.6 pTM=0.821 tol=0.427
2024-09-28 10:59:21	331 alphafold2_ptm_model_5_seed_000 took 50.5s (3 recycles)
2024-09-28 10:59:21	598 reranking models by 'plddt' metric
2024-09-28 11:00:56	615 Relaxation took 95.0s
2024-09-28 11:00:56	615 rank_001_alphafold2_ptm_model_3_seed_000 pLDDT=92.6 pTM=0.848
2024-09-28 11:00:56	616 rank_002_alphafold2_ptm_model_4_seed_000 pLDDT=91.2 pTM=0.852
2024-09-28 11:00:56	617 rank_003_alphafold2_ptm_model_5_seed_000 pLDDT=87.6 pTM=0.821
2024-09-28 11:00:56	618 rank_004_alphafold2_ptm_model_1_seed_000 pLDDT=84.4 pTM=0.792
2024-09-28 11:00:56	619 rank_005_alphafold2_ptm_model_2_seed_000 pLDDT=73.1 pTM=0.694
2024-09-28 11:00:58	453 Done
