# Supplementary material for: Assessing Wolbachia circulation in wild populations of phlebotomine sand flies from Spain and Morocco: implications for control of leishmaniasis
Source: Parasit Vectors. 2025 Apr 26;18:155. doi: 10.1186/s13071-025-06771-6 (PMC12032678; doi:10.1186/s13071-025-06771-6)
Supplement: Supplementary file 3 — Additional File 3: Dataset S3. [file 13071_2025_6771_MOESM3_ESM.zip › Phlebotomusperniciosus_bfd4b/Phlebotomusperniciosus_bfd4b_unrelaxed_rank_004_alphafold2_ptm_model_1_seed_000.pdb]

MODEL     1                                                                     
ATOM      1  N   SER A   1     -22.156   6.125  27.938  1.00 43.38           N  
ATOM      2  CA  SER A   1     -22.016   6.219  26.484  1.00 43.38           C  
ATOM      3  C   SER A   1     -20.812   5.426  26.000  1.00 43.38           C  
ATOM      4  CB  SER A   1     -21.891   7.680  26.062  1.00 43.38           C  
ATOM      5  O   SER A   1     -19.688   5.629  26.469  1.00 43.38           O  
ATOM      6  OG  SER A   1     -20.859   7.832  25.094  1.00 43.38           O  
ATOM      7  N   ASP A   2     -20.875   4.090  26.062  1.00 48.38           N  
ATOM      8  CA  ASP A   2     -19.844   3.068  25.875  1.00 48.38           C  
ATOM      9  C   ASP A   2     -19.125   3.260  24.547  1.00 48.38           C  
ATOM     10  CB  ASP A   2     -20.469   1.670  25.938  1.00 48.38           C  
ATOM     11  O   ASP A   2     -19.734   3.129  23.469  1.00 48.38           O  
ATOM     12  CG  ASP A   2     -20.812   1.242  27.359  1.00 48.38           C  
ATOM     13  OD1 ASP A   2     -20.297   1.839  28.312  1.00 48.38           O  
ATOM     14  OD2 ASP A   2     -21.625   0.298  27.500  1.00 48.38           O  
ATOM     15  N   GLU A   3     -18.359   4.258  24.406  1.00 57.19           N  
ATOM     16  CA  GLU A   3     -17.422   4.430  23.297  1.00 57.19           C  
ATOM     17  C   GLU A   3     -16.797   3.096  22.891  1.00 57.19           C  
ATOM     18  CB  GLU A   3     -16.312   5.418  23.688  1.00 57.19           C  
ATOM     19  O   GLU A   3     -16.219   2.387  23.719  1.00 57.19           O  
ATOM     20  CG  GLU A   3     -16.734   6.879  23.578  1.00 57.19           C  
ATOM     21  CD  GLU A   3     -15.586   7.848  23.844  1.00 57.19           C  
ATOM     22  OE1 GLU A   3     -15.805   9.078  23.766  1.00 57.19           O  
ATOM     23  OE2 GLU A   3     -14.469   7.371  24.141  1.00 57.19           O  
ATOM     24  N   GLU A   4     -17.438   2.271  21.938  1.00 67.88           N  
ATOM     25  CA  GLU A   4     -17.016   0.961  21.453  1.00 67.88           C  
ATOM     26  C   GLU A   4     -15.633   1.033  20.812  1.00 67.88           C  
ATOM     27  CB  GLU A   4     -18.031   0.397  20.469  1.00 67.88           C  
ATOM     28  O   GLU A   4     -15.445   1.754  19.828  1.00 67.88           O  
ATOM     29  CG  GLU A   4     -19.203  -0.320  21.125  1.00 67.88           C  
ATOM     30  CD  GLU A   4     -20.062  -1.111  20.156  1.00 67.88           C  
ATOM     31  OE1 GLU A   4     -21.016  -1.794  20.594  1.00 67.88           O  
ATOM     32  OE2 GLU A   4     -19.766  -1.049  18.938  1.00 67.88           O  
ATOM     33  N   THR A   5     -14.641   0.846  21.656  1.00 85.00           N  
ATOM     34  CA  THR A   5     -13.250   0.724  21.219  1.00 85.00           C  
ATOM     35  C   THR A   5     -12.883  -0.739  20.984  1.00 85.00           C  
ATOM     36  CB  THR A   5     -12.289   1.345  22.250  1.00 85.00           C  
ATOM     37  O   THR A   5     -13.281  -1.613  21.766  1.00 85.00           O  
ATOM     38  CG2 THR A   5     -12.547   2.838  22.406  1.00 85.00           C  
ATOM     39  OG1 THR A   5     -12.461   0.696  23.516  1.00 85.00           O  
ATOM     40  N   SER A   6     -12.281  -0.947  19.812  1.00 90.44           N  
ATOM     41  CA  SER A   6     -11.891  -2.324  19.516  1.00 90.44           C  
ATOM     42  C   SER A   6     -10.586  -2.379  18.719  1.00 90.44           C  
ATOM     43  CB  SER A   6     -13.000  -3.045  18.750  1.00 90.44           C  
ATOM     44  O   SER A   6     -10.242  -1.424  18.031  1.00 90.44           O  
ATOM     45  OG  SER A   6     -13.227  -2.418  17.500  1.00 90.44           O  
ATOM     46  N   TYR A   7      -9.805  -3.477  18.953  1.00 93.94           N  
ATOM     47  CA  TYR A   7      -8.656  -3.816  18.125  1.00 93.94           C  
ATOM     48  C   TYR A   7      -9.062  -4.746  16.984  1.00 93.94           C  
ATOM     49  CB  TYR A   7      -7.555  -4.469  18.969  1.00 93.94           C  
ATOM     50  O   TYR A   7     -10.000  -5.535  17.125  1.00 93.94           O  
ATOM     51  CG  TYR A   7      -6.973  -3.557  20.016  1.00 93.94           C  
ATOM     52  CD1 TYR A   7      -5.969  -2.648  19.703  1.00 93.94           C  
ATOM     53  CD2 TYR A   7      -7.430  -3.604  21.328  1.00 93.94           C  
ATOM     54  CE1 TYR A   7      -5.430  -1.806  20.672  1.00 93.94           C  
ATOM     55  CE2 TYR A   7      -6.895  -2.766  22.312  1.00 93.94           C  
ATOM     56  OH  TYR A   7      -5.367  -1.041  22.922  1.00 93.94           O  
ATOM     57  CZ  TYR A   7      -5.898  -1.872  21.969  1.00 93.94           C  
ATOM     58  N   TYR A   8      -8.344  -4.520  15.852  1.00 93.56           N  
ATOM     59  CA  TYR A   8      -8.672  -5.406  14.742  1.00 93.56           C  
ATOM     60  C   TYR A   8      -7.430  -5.738  13.922  1.00 93.56           C  
ATOM     61  CB  TYR A   8      -9.734  -4.770  13.836  1.00 93.56           C  
ATOM     62  O   TYR A   8      -6.430  -5.023  13.984  1.00 93.56           O  
ATOM     63  CG  TYR A   8      -9.242  -3.555  13.086  1.00 93.56           C  
ATOM     64  CD1 TYR A   8      -9.328  -2.283  13.648  1.00 93.56           C  
ATOM     65  CD2 TYR A   8      -8.688  -3.678  11.812  1.00 93.56           C  
ATOM     66  CE1 TYR A   8      -8.883  -1.161  12.961  1.00 93.56           C  
ATOM     67  CE2 TYR A   8      -8.242  -2.562  11.117  1.00 93.56           C  
ATOM     68  OH  TYR A   8      -7.891  -0.204  11.008  1.00 93.56           O  
ATOM     69  CZ  TYR A   8      -8.336  -1.311  11.695  1.00 93.56           C  
ATOM     70  N   VAL A   9      -7.559  -6.879  13.273  1.00 95.25           N  
ATOM     71  CA  VAL A   9      -6.582  -7.309  12.273  1.00 95.25           C  
ATOM     72  C   VAL A   9      -7.250  -7.406  10.906  1.00 95.25           C  
ATOM     73  CB  VAL A   9      -5.941  -8.664  12.656  1.00 95.25           C  
ATOM     74  O   VAL A   9      -8.406  -7.812  10.797  1.00 95.25           O  
ATOM     75  CG1 VAL A   9      -4.949  -9.109  11.586  1.00 95.25           C  
ATOM     76  CG2 VAL A   9      -5.254  -8.562  14.016  1.00 95.25           C  
ATOM     77  N   ARG A  10      -6.371  -7.016   9.859  1.00 94.12           N  
ATOM     78  CA  ARG A  10      -6.883  -7.055   8.500  1.00 94.12           C  
ATOM     79  C   ARG A  10      -5.934  -7.809   7.574  1.00 94.12           C  
ATOM     80  CB  ARG A  10      -7.113  -5.637   7.969  1.00 94.12           C  
ATOM     81  O   ARG A  10      -4.715  -7.625   7.641  1.00 94.12           O  
ATOM     82  CG  ARG A  10      -7.805  -5.586   6.617  1.00 94.12           C  
ATOM     83  CD  ARG A  10      -8.086  -4.156   6.180  1.00 94.12           C  
ATOM     84  NE  ARG A  10      -6.910  -3.305   6.328  1.00 94.12           N  
ATOM     85  NH1 ARG A  10      -8.109  -1.353   6.633  1.00 94.12           N  
ATOM     86  NH2 ARG A  10      -5.812  -1.314   6.660  1.00 94.12           N  
ATOM     87  CZ  ARG A  10      -6.945  -1.992   6.539  1.00 94.12           C  
ATOM     88  N   LEU A  11      -6.562  -8.602   6.859  1.00 94.44           N  
ATOM     89  CA  LEU A  11      -5.883  -9.258   5.750  1.00 94.44           C  
ATOM     90  C   LEU A  11      -6.512  -8.859   4.418  1.00 94.44           C  
ATOM     91  CB  LEU A  11      -5.922 -10.781   5.914  1.00 94.44           C  
ATOM     92  O   LEU A  11      -7.734  -8.922   4.262  1.00 94.44           O  
ATOM     93  CG  LEU A  11      -5.082 -11.586   4.926  1.00 94.44           C  
ATOM     94  CD1 LEU A  11      -3.598 -11.352   5.172  1.00 94.44           C  
ATOM     95  CD2 LEU A  11      -5.414 -13.070   5.039  1.00 94.44           C  
ATOM     96  N   GLN A  12      -5.598  -8.477   3.445  1.00 93.00           N  
ATOM     97  CA  GLN A  12      -6.199  -7.945   2.227  1.00 93.00           C  
ATOM     98  C   GLN A  12      -5.406  -8.359   0.994  1.00 93.00           C  
ATOM     99  CB  GLN A  12      -6.305  -6.422   2.297  1.00 93.00           C  
ATOM    100  O   GLN A  12      -4.188  -8.531   1.064  1.00 93.00           O  
ATOM    101  CG  GLN A  12      -4.957  -5.711   2.301  1.00 93.00           C  
ATOM    102  CD  GLN A  12      -5.035  -4.305   2.867  1.00 93.00           C  
ATOM    103  NE2 GLN A  12      -4.348  -3.367   2.223  1.00 93.00           N  
ATOM    104  OE1 GLN A  12      -5.707  -4.066   3.875  1.00 93.00           O  
ATOM    105  N   TYR A  13      -6.168  -8.500  -0.004  1.00 92.25           N  
ATOM    106  CA  TYR A  13      -5.660  -8.656  -1.361  1.00 92.25           C  
ATOM    107  C   TYR A  13      -5.887  -7.391  -2.180  1.00 92.25           C  
ATOM    108  CB  TYR A  13      -6.328  -9.852  -2.051  1.00 92.25           C  
ATOM    109  O   TYR A  13      -6.984  -6.828  -2.174  1.00 92.25           O  
ATOM    110  CG  TYR A  13      -5.934 -10.016  -3.498  1.00 92.25           C  
ATOM    111  CD1 TYR A  13      -6.766  -9.570  -4.523  1.00 92.25           C  
ATOM    112  CD2 TYR A  13      -4.727 -10.609  -3.844  1.00 92.25           C  
ATOM    113  CE1 TYR A  13      -6.410  -9.727  -5.855  1.00 92.25           C  
ATOM    114  CE2 TYR A  13      -4.355 -10.766  -5.176  1.00 92.25           C  
ATOM    115  OH  TYR A  13      -4.844 -10.469  -7.496  1.00 92.25           O  
ATOM    116  CZ  TYR A  13      -5.203 -10.320  -6.176  1.00 92.25           C  
ATOM    117  N   ASN A  14      -4.762  -7.020  -2.883  1.00 88.00           N  
ATOM    118  CA  ASN A  14      -4.840  -5.805  -3.688  1.00 88.00           C  
ATOM    119  C   ASN A  14      -4.570  -6.090  -5.160  1.00 88.00           C  
ATOM    120  CB  ASN A  14      -3.861  -4.750  -3.162  1.00 88.00           C  
ATOM    121  O   ASN A  14      -3.543  -6.680  -5.508  1.00 88.00           O  
ATOM    122  CG  ASN A  14      -4.148  -4.352  -1.729  1.00 88.00           C  
ATOM    123  ND2 ASN A  14      -3.262  -4.734  -0.817  1.00 88.00           N  
ATOM    124  OD1 ASN A  14      -5.160  -3.703  -1.442  1.00 88.00           O  
ATOM    125  N   GLY A  15      -5.617  -5.871  -5.934  1.00 84.06           N  
ATOM    126  CA  GLY A  15      -5.383  -5.898  -7.371  1.00 84.06           C  
ATOM    127  C   GLY A  15      -5.027  -4.539  -7.941  1.00 84.06           C  
ATOM    128  O   GLY A  15      -5.730  -3.553  -7.699  1.00 84.06           O  
ATOM    129  N   GLU A  16      -3.826  -4.477  -8.609  1.00 79.88           N  
ATOM    130  CA  GLU A  16      -3.424  -3.223  -9.242  1.00 79.88           C  
ATOM    131  C   GLU A  16      -3.885  -3.164 -10.695  1.00 79.88           C  
ATOM    132  CB  GLU A  16      -1.906  -3.045  -9.164  1.00 79.88           C  
ATOM    133  O   GLU A  16      -3.451  -3.971 -11.523  1.00 79.88           O  
ATOM    134  CG  GLU A  16      -1.369  -2.965  -7.738  1.00 79.88           C  
ATOM    135  CD  GLU A  16       0.130  -2.719  -7.676  1.00 79.88           C  
ATOM    136  OE1 GLU A  16       0.673  -2.555  -6.562  1.00 79.88           O  
ATOM    137  OE2 GLU A  16       0.767  -2.688  -8.758  1.00 79.88           O  
ATOM    138  N   ILE A  17      -4.879  -2.400 -10.961  1.00 74.50           N  
ATOM    139  CA  ILE A  17      -5.625  -2.412 -12.219  1.00 74.50           C  
ATOM    140  C   ILE A  17      -5.012  -1.407 -13.188  1.00 74.50           C  
ATOM    141  CB  ILE A  17      -7.121  -2.092 -11.984  1.00 74.50           C  
ATOM    142  O   ILE A  17      -4.828  -1.713 -14.367  1.00 74.50           O  
ATOM    143  CG1 ILE A  17      -7.746  -3.123 -11.039  1.00 74.50           C  
ATOM    144  CG2 ILE A  17      -7.875  -2.043 -13.320  1.00 74.50           C  
ATOM    145  CD1 ILE A  17      -9.148  -2.762 -10.570  1.00 74.50           C  
ATOM    146  N   LEU A  18      -4.547  -0.250 -12.664  1.00 72.94           N  
ATOM    147  CA  LEU A  18      -4.031   0.749 -13.594  1.00 72.94           C  
ATOM    148  C   LEU A  18      -2.783   1.421 -13.031  1.00 72.94           C  
ATOM    149  CB  LEU A  18      -5.098   1.802 -13.898  1.00 72.94           C  
ATOM    150  O   LEU A  18      -2.855   2.119 -12.016  1.00 72.94           O  
ATOM    151  CG  LEU A  18      -6.312   1.323 -14.695  1.00 72.94           C  
ATOM    152  CD1 LEU A  18      -7.445   2.342 -14.602  1.00 72.94           C  
ATOM    153  CD2 LEU A  18      -5.934   1.074 -16.156  1.00 72.94           C  
ATOM    154  N   PRO A  19      -1.577   1.093 -13.562  1.00 68.06           N  
ATOM    155  CA  PRO A  19      -0.399   1.850 -13.141  1.00 68.06           C  
ATOM    156  C   PRO A  19      -0.374   3.270 -13.695  1.00 68.06           C  
ATOM    157  CB  PRO A  19       0.768   1.025 -13.688  1.00 68.06           C  
ATOM    158  O   PRO A  19      -0.105   3.463 -14.891  1.00 68.06           O  
ATOM    159  CG  PRO A  19       0.189   0.258 -14.828  1.00 68.06           C  
ATOM    160  CD  PRO A  19      -1.303   0.212 -14.672  1.00 68.06           C  
ATOM    161  N   LEU A  20      -1.114   4.266 -13.148  1.00 65.75           N  
ATOM    162  CA  LEU A  20      -1.255   5.641 -13.625  1.00 65.75           C  
ATOM    163  C   LEU A  20      -0.024   6.465 -13.266  1.00 65.75           C  
ATOM    164  CB  LEU A  20      -2.508   6.285 -13.023  1.00 65.75           C  
ATOM    165  O   LEU A  20       0.379   6.516 -12.102  1.00 65.75           O  
ATOM    166  CG  LEU A  20      -3.852   5.738 -13.516  1.00 65.75           C  
ATOM    167  CD1 LEU A  20      -4.980   6.215 -12.602  1.00 65.75           C  
ATOM    168  CD2 LEU A  20      -4.105   6.160 -14.961  1.00 65.75           C  
ATOM    169  N   TYR A  21       0.901   6.777 -14.180  1.00 65.56           N  
ATOM    170  CA  TYR A  21       1.966   7.766 -14.062  1.00 65.56           C  
ATOM    171  C   TYR A  21       3.213   7.152 -13.438  1.00 65.56           C  
ATOM    172  CB  TYR A  21       1.497   8.961 -13.227  1.00 65.56           C  
ATOM    173  O   TYR A  21       3.969   7.840 -12.742  1.00 65.56           O  
ATOM    174  CG  TYR A  21       0.334   9.711 -13.836  1.00 65.56           C  
ATOM    175  CD1 TYR A  21       0.498  10.469 -14.992  1.00 65.56           C  
ATOM    176  CD2 TYR A  21      -0.929   9.656 -13.258  1.00 65.56           C  
ATOM    177  CE1 TYR A  21      -0.570  11.156 -15.555  1.00 65.56           C  
ATOM    178  CE2 TYR A  21      -2.004  10.336 -13.812  1.00 65.56           C  
ATOM    179  OH  TYR A  21      -2.877  11.773 -15.516  1.00 65.56           O  
ATOM    180  CZ  TYR A  21      -1.815  11.086 -14.961  1.00 65.56           C  
ATOM    181  N   THR A  22       3.260   5.766 -13.477  1.00 73.12           N  
ATOM    182  CA  THR A  22       4.477   5.102 -13.016  1.00 73.12           C  
ATOM    183  C   THR A  22       5.625   5.348 -13.992  1.00 73.12           C  
ATOM    184  CB  THR A  22       4.258   3.588 -12.852  1.00 73.12           C  
ATOM    185  O   THR A  22       5.465   5.195 -15.203  1.00 73.12           O  
ATOM    186  CG2 THR A  22       5.484   2.920 -12.242  1.00 73.12           C  
ATOM    187  OG1 THR A  22       3.133   3.367 -11.992  1.00 73.12           O  
ATOM    188  N   LYS A  23       6.738   5.906 -13.477  1.00 73.00           N  
ATOM    189  CA  LYS A  23       7.887   6.250 -14.312  1.00 73.00           C  
ATOM    190  C   LYS A  23       9.188   5.750 -13.688  1.00 73.00           C  
ATOM    191  CB  LYS A  23       7.957   7.762 -14.531  1.00 73.00           C  
ATOM    192  O   LYS A  23       9.359   5.793 -12.469  1.00 73.00           O  
ATOM    193  CG  LYS A  23       8.969   8.188 -15.586  1.00 73.00           C  
ATOM    194  CD  LYS A  23       8.906   9.688 -15.844  1.00 73.00           C  
ATOM    195  CE  LYS A  23       9.969  10.125 -16.844  1.00 73.00           C  
ATOM    196  NZ  LYS A  23       9.914  11.602 -17.094  1.00 73.00           N  
ATOM    197  N   VAL A  24       9.953   5.113 -14.477  1.00 71.06           N  
ATOM    198  CA  VAL A  24      11.320   4.766 -14.102  1.00 71.06           C  
ATOM    199  C   VAL A  24      12.305   5.516 -14.984  1.00 71.06           C  
ATOM    200  CB  VAL A  24      11.562   3.242 -14.203  1.00 71.06           C  
ATOM    201  O   VAL A  24      12.281   5.375 -16.203  1.00 71.06           O  
ATOM    202  CG1 VAL A  24      12.977   2.891 -13.727  1.00 71.06           C  
ATOM    203  CG2 VAL A  24      10.523   2.479 -13.383  1.00 71.06           C  
ATOM    204  N   ASP A  25      13.023   6.469 -14.359  1.00 72.56           N  
ATOM    205  CA  ASP A  25      14.000   7.285 -15.078  1.00 72.56           C  
ATOM    206  C   ASP A  25      15.086   6.414 -15.703  1.00 72.56           C  
ATOM    207  CB  ASP A  25      14.625   8.328 -14.148  1.00 72.56           C  
ATOM    208  O   ASP A  25      15.523   5.434 -15.102  1.00 72.56           O  
ATOM    209  CG  ASP A  25      13.672   9.453 -13.805  1.00 72.56           C  
ATOM    210  OD1 ASP A  25      12.602   9.578 -14.445  1.00 72.56           O  
ATOM    211  OD2 ASP A  25      13.984  10.234 -12.875  1.00 72.56           O  
ATOM    212  N   GLY A  26      15.414   6.695 -17.078  1.00 67.62           N  
ATOM    213  CA  GLY A  26      16.547   5.988 -17.641  1.00 67.62           C  
ATOM    214  C   GLY A  26      16.141   4.793 -18.484  1.00 67.62           C  
ATOM    215  O   GLY A  26      17.000   4.125 -19.078  1.00 67.62           O  
ATOM    216  N   ILE A  27      14.734   4.457 -18.562  1.00 74.69           N  
ATOM    217  CA  ILE A  27      14.156   3.441 -19.438  1.00 74.69           C  
ATOM    218  C   ILE A  27      13.555   4.105 -20.672  1.00 74.69           C  
ATOM    219  CB  ILE A  27      13.086   2.600 -18.703  1.00 74.69           C  
ATOM    220  O   ILE A  27      12.797   5.066 -20.562  1.00 74.69           O  
ATOM    221  CG1 ILE A  27      13.711   1.866 -17.516  1.00 74.69           C  
ATOM    222  CG2 ILE A  27      12.422   1.613 -19.672  1.00 74.69           C  
ATOM    223  CD1 ILE A  27      12.703   1.112 -16.656  1.00 74.69           C  
ATOM    224  N   THR A  28      14.078   3.639 -21.828  1.00 81.81           N  
ATOM    225  CA  THR A  28      13.539   4.129 -23.078  1.00 81.81           C  
ATOM    226  C   THR A  28      12.359   3.268 -23.531  1.00 81.81           C  
ATOM    227  CB  THR A  28      14.609   4.152 -24.188  1.00 81.81           C  
ATOM    228  O   THR A  28      12.461   2.039 -23.578  1.00 81.81           O  
ATOM    229  CG2 THR A  28      14.102   4.852 -25.438  1.00 81.81           C  
ATOM    230  OG1 THR A  28      15.766   4.844 -23.703  1.00 81.81           O  
ATOM    231  N   ASN A  29      11.195   3.973 -23.797  1.00 83.12           N  
ATOM    232  CA  ASN A  29      10.008   3.297 -24.312  1.00 83.12           C  
ATOM    233  C   ASN A  29      10.062   3.160 -25.828  1.00 83.12           C  
ATOM    234  CB  ASN A  29       8.742   4.035 -23.891  1.00 83.12           C  
ATOM    235  O   ASN A  29      10.773   3.912 -26.500  1.00 83.12           O  
ATOM    236  CG  ASN A  29       8.492   3.955 -22.391  1.00 83.12           C  
ATOM    237  ND2 ASN A  29       7.371   4.516 -21.953  1.00 83.12           N  
ATOM    238  OD1 ASN A  29       9.297   3.391 -21.641  1.00 83.12           O  
ATOM    239  N   VAL A  30       9.375   2.188 -26.312  1.00 85.62           N  
ATOM    240  CA  VAL A  30       9.203   2.049 -27.766  1.00 85.62           C  
ATOM    241  C   VAL A  30       8.586   3.320 -28.328  1.00 85.62           C  
ATOM    242  CB  VAL A  30       8.336   0.823 -28.109  1.00 85.62           C  
ATOM    243  O   VAL A  30       7.816   4.004 -27.656  1.00 85.62           O  
ATOM    244  CG1 VAL A  30       9.023  -0.472 -27.703  1.00 85.62           C  
ATOM    245  CG2 VAL A  30       6.961   0.935 -27.453  1.00 85.62           C  
ATOM    246  N   THR A  31       8.914   3.719 -29.547  1.00 85.56           N  
ATOM    247  CA  THR A  31       8.336   4.883 -30.219  1.00 85.56           C  
ATOM    248  C   THR A  31       6.816   4.801 -30.234  1.00 85.56           C  
ATOM    249  CB  THR A  31       8.867   5.008 -31.656  1.00 85.56           C  
ATOM    250  O   THR A  31       6.246   3.754 -30.547  1.00 85.56           O  
ATOM    251  CG2 THR A  31       8.305   6.250 -32.344  1.00 85.56           C  
ATOM    252  OG1 THR A  31      10.297   5.094 -31.625  1.00 85.56           O  
ATOM    253  N   GLY A  32       6.105   5.906 -29.734  1.00 82.81           N  
ATOM    254  CA  GLY A  32       4.652   5.906 -29.734  1.00 82.81           C  
ATOM    255  C   GLY A  32       4.051   5.500 -28.406  1.00 82.81           C  
ATOM    256  O   GLY A  32       2.836   5.594 -28.203  1.00 82.81           O  
ATOM    257  N   LYS A  33       4.895   5.137 -27.359  1.00 83.75           N  
ATOM    258  CA  LYS A  33       4.465   4.723 -26.031  1.00 83.75           C  
ATOM    259  C   LYS A  33       5.219   5.488 -24.938  1.00 83.75           C  
ATOM    260  CB  LYS A  33       4.672   3.217 -25.844  1.00 83.75           C  
ATOM    261  O   LYS A  33       5.352   5.012 -23.812  1.00 83.75           O  
ATOM    262  CG  LYS A  33       3.803   2.357 -26.750  1.00 83.75           C  
ATOM    263  CD  LYS A  33       3.703   0.927 -26.234  1.00 83.75           C  
ATOM    264  CE  LYS A  33       2.705   0.109 -27.047  1.00 83.75           C  
ATOM    265  NZ  LYS A  33       2.621  -1.301 -26.562  1.00 83.75           N  
ATOM    266  N   GLU A  34       5.660   6.590 -25.250  1.00 79.38           N  
ATOM    267  CA  GLU A  34       6.531   7.391 -24.391  1.00 79.38           C  
ATOM    268  C   GLU A  34       5.812   7.820 -23.125  1.00 79.38           C  
ATOM    269  CB  GLU A  34       7.043   8.625 -25.156  1.00 79.38           C  
ATOM    270  O   GLU A  34       6.453   8.078 -22.094  1.00 79.38           O  
ATOM    271  CG  GLU A  34       7.910   8.289 -26.359  1.00 79.38           C  
ATOM    272  CD  GLU A  34       7.105   8.008 -27.609  1.00 79.38           C  
ATOM    273  OE1 GLU A  34       7.707   7.895 -28.703  1.00 79.38           O  
ATOM    274  OE2 GLU A  34       5.863   7.902 -27.516  1.00 79.38           O  
ATOM    275  N   LYS A  35       4.527   7.828 -23.203  1.00 77.12           N  
ATOM    276  CA  LYS A  35       3.754   8.273 -22.047  1.00 77.12           C  
ATOM    277  C   LYS A  35       3.197   7.086 -21.266  1.00 77.12           C  
ATOM    278  CB  LYS A  35       2.613   9.195 -22.484  1.00 77.12           C  
ATOM    279  O   LYS A  35       2.611   7.258 -20.203  1.00 77.12           O  
ATOM    280  CG  LYS A  35       3.078  10.492 -23.125  1.00 77.12           C  
ATOM    281  CD  LYS A  35       1.916  11.453 -23.359  1.00 77.12           C  
ATOM    282  CE  LYS A  35       2.385  12.766 -23.969  1.00 77.12           C  
ATOM    283  NZ  LYS A  35       1.263  13.500 -24.625  1.00 77.12           N  
ATOM    284  N   ASP A  36       3.434   5.824 -21.812  1.00 80.44           N  
ATOM    285  CA  ASP A  36       2.934   4.605 -21.188  1.00 80.44           C  
ATOM    286  C   ASP A  36       3.861   4.145 -20.062  1.00 80.44           C  
ATOM    287  CB  ASP A  36       2.777   3.490 -22.219  1.00 80.44           C  
ATOM    288  O   ASP A  36       5.066   4.402 -20.094  1.00 80.44           O  
ATOM    289  CG  ASP A  36       1.669   3.768 -23.219  1.00 80.44           C  
ATOM    290  OD1 ASP A  36       1.012   4.824 -23.125  1.00 80.44           O  
ATOM    291  OD2 ASP A  36       1.448   2.916 -24.109  1.00 80.44           O  
ATOM    292  N   SER A  37       3.277   3.592 -19.094  1.00 81.69           N  
ATOM    293  CA  SER A  37       4.035   3.002 -18.000  1.00 81.69           C  
ATOM    294  C   SER A  37       4.859   1.809 -18.469  1.00 81.69           C  
ATOM    295  CB  SER A  37       3.098   2.570 -16.859  1.00 81.69           C  
ATOM    296  O   SER A  37       4.367   0.973 -19.234  1.00 81.69           O  
ATOM    297  OG  SER A  37       3.809   1.856 -15.867  1.00 81.69           O  
ATOM    298  N   PRO A  38       6.129   1.805 -18.078  1.00 80.69           N  
ATOM    299  CA  PRO A  38       6.977   0.666 -18.438  1.00 80.69           C  
ATOM    300  C   PRO A  38       6.676  -0.579 -17.594  1.00 80.69           C  
ATOM    301  CB  PRO A  38       8.391   1.181 -18.156  1.00 80.69           C  
ATOM    302  O   PRO A  38       7.285  -1.631 -17.812  1.00 80.69           O  
ATOM    303  CG  PRO A  38       8.227   2.184 -17.062  1.00 80.69           C  
ATOM    304  CD  PRO A  38       6.898   2.863 -17.234  1.00 80.69           C  
ATOM    305  N   LEU A  39       5.695  -0.542 -16.719  1.00 80.94           N  
ATOM    306  CA  LEU A  39       5.277  -1.654 -15.875  1.00 80.94           C  
ATOM    307  C   LEU A  39       3.852  -2.082 -16.203  1.00 80.94           C  
ATOM    308  CB  LEU A  39       5.375  -1.271 -14.398  1.00 80.94           C  
ATOM    309  O   LEU A  39       3.016  -1.249 -16.562  1.00 80.94           O  
ATOM    310  CG  LEU A  39       6.758  -0.850 -13.891  1.00 80.94           C  
ATOM    311  CD1 LEU A  39       6.660  -0.289 -12.477  1.00 80.94           C  
ATOM    312  CD2 LEU A  39       7.727  -2.027 -13.945  1.00 80.94           C  
ATOM    313  N   THR A  40       3.627  -3.434 -16.141  1.00 78.81           N  
ATOM    314  CA  THR A  40       2.295  -3.982 -16.375  1.00 78.81           C  
ATOM    315  C   THR A  40       1.460  -3.943 -15.102  1.00 78.81           C  
ATOM    316  CB  THR A  40       2.371  -5.426 -16.906  1.00 78.81           C  
ATOM    317  O   THR A  40       1.996  -3.762 -14.008  1.00 78.81           O  
ATOM    318  CG2 THR A  40       3.152  -5.496 -18.203  1.00 78.81           C  
ATOM    319  OG1 THR A  40       3.021  -6.250 -15.922  1.00 78.81           O  
ATOM    320  N   ARG A  41       0.092  -4.070 -15.328  1.00 71.94           N  
ATOM    321  CA  ARG A  41      -0.818  -4.273 -14.211  1.00 71.94           C  
ATOM    322  C   ARG A  41      -0.376  -5.457 -13.352  1.00 71.94           C  
ATOM    323  CB  ARG A  41      -2.248  -4.492 -14.711  1.00 71.94           C  
ATOM    324  O   ARG A  41       0.206  -6.418 -13.867  1.00 71.94           O  
ATOM    325  CG  ARG A  41      -2.807  -3.326 -15.508  1.00 71.94           C  
ATOM    326  CD  ARG A  41      -4.258  -3.561 -15.906  1.00 71.94           C  
ATOM    327  NE  ARG A  41      -4.359  -4.195 -17.219  1.00 71.94           N  
ATOM    328  NH1 ARG A  41      -6.004  -2.777 -18.000  1.00 71.94           N  
ATOM    329  NH2 ARG A  41      -5.195  -4.457 -19.344  1.00 71.94           N  
ATOM    330  CZ  ARG A  41      -5.184  -3.807 -18.188  1.00 71.94           C  
ATOM    331  N   SER A  42      -0.462  -5.332 -11.992  1.00 72.75           N  
ATOM    332  CA  SER A  42      -0.068  -6.379 -11.055  1.00 72.75           C  
ATOM    333  C   SER A  42      -1.237  -6.797 -10.164  1.00 72.75           C  
ATOM    334  CB  SER A  42       1.101  -5.914 -10.188  1.00 72.75           C  
ATOM    335  O   SER A  42      -1.970  -5.945  -9.656  1.00 72.75           O  
ATOM    336  OG  SER A  42       1.412  -6.883  -9.195  1.00 72.75           O  
ATOM    337  N   PHE A  43      -1.425  -8.055 -10.203  1.00 69.00           N  
ATOM    338  CA  PHE A  43      -2.479  -8.578  -9.336  1.00 69.00           C  
ATOM    339  C   PHE A  43      -1.885  -9.359  -8.172  1.00 69.00           C  
ATOM    340  CB  PHE A  43      -3.432  -9.477 -10.133  1.00 69.00           C  
ATOM    341  O   PHE A  43      -2.596 -10.094  -7.480  1.00 69.00           O  
ATOM    342  CG  PHE A  43      -4.172  -8.750 -11.227  1.00 69.00           C  
ATOM    343  CD1 PHE A  43      -5.316  -8.016 -10.938  1.00 69.00           C  
ATOM    344  CD2 PHE A  43      -3.729  -8.812 -12.539  1.00 69.00           C  
ATOM    345  CE1 PHE A  43      -6.004  -7.344 -11.945  1.00 69.00           C  
ATOM    346  CE2 PHE A  43      -4.410  -8.141 -13.555  1.00 69.00           C  
ATOM    347  CZ  PHE A  43      -5.551  -7.410 -13.250  1.00 69.00           C  
ATOM    348  N   ILE A  44      -0.616  -9.172  -8.055  1.00 78.06           N  
ATOM    349  CA  ILE A  44       0.070  -9.867  -6.969  1.00 78.06           C  
ATOM    350  C   ILE A  44       0.444  -8.867  -5.871  1.00 78.06           C  
ATOM    351  CB  ILE A  44       1.330 -10.602  -7.477  1.00 78.06           C  
ATOM    352  O   ILE A  44       1.575  -8.383  -5.828  1.00 78.06           O  
ATOM    353  CG1 ILE A  44       0.955 -11.609  -8.570  1.00 78.06           C  
ATOM    354  CG2 ILE A  44       2.059 -11.289  -6.320  1.00 78.06           C  
ATOM    355  CD1 ILE A  44       2.152 -12.273  -9.234  1.00 78.06           C  
ATOM    356  N   ALA A  45      -0.555  -8.352  -5.164  1.00 85.88           N  
ATOM    357  CA  ALA A  45      -0.366  -7.434  -4.047  1.00 85.88           C  
ATOM    358  C   ALA A  45      -1.287  -7.789  -2.881  1.00 85.88           C  
ATOM    359  CB  ALA A  45      -0.610  -5.996  -4.496  1.00 85.88           C  
ATOM    360  O   ALA A  45      -2.467  -8.078  -3.082  1.00 85.88           O  
ATOM    361  N   GLY A  46      -0.638  -7.887  -1.760  1.00 91.06           N  
ATOM    362  CA  GLY A  46      -1.392  -8.180  -0.551  1.00 91.06           C  
ATOM    363  C   GLY A  46      -0.690  -7.723   0.715  1.00 91.06           C  
ATOM    364  O   GLY A  46       0.514  -7.457   0.702  1.00 91.06           O  
ATOM    365  N   GLY A  47      -1.499  -7.633   1.767  1.00 93.69           N  
ATOM    366  CA  GLY A  47      -0.900  -7.207   3.021  1.00 93.69           C  
ATOM    367  C   GLY A  47      -1.805  -7.426   4.219  1.00 93.69           C  
ATOM    368  O   GLY A  47      -2.836  -8.094   4.109  1.00 93.69           O  
ATOM    369  N   GLY A  48      -1.302  -6.980   5.230  1.00 96.38           N  
ATOM    370  CA  GLY A  48      -2.010  -7.043   6.500  1.00 96.38           C  
ATOM    371  C   GLY A  48      -1.868  -5.781   7.324  1.00 96.38           C  
ATOM    372  O   GLY A  48      -0.961  -4.977   7.094  1.00 96.38           O  
ATOM    373  N   ALA A  49      -2.848  -5.660   8.258  1.00 97.25           N  
ATOM    374  CA  ALA A  49      -2.814  -4.477   9.109  1.00 97.25           C  
ATOM    375  C   ALA A  49      -3.285  -4.805  10.523  1.00 97.25           C  
ATOM    376  CB  ALA A  49      -3.674  -3.365   8.508  1.00 97.25           C  
ATOM    377  O   ALA A  49      -4.078  -5.730  10.719  1.00 97.25           O  
ATOM    378  N   PHE A  50      -2.738  -4.051  11.383  1.00 97.56           N  
ATOM    379  CA  PHE A  50      -3.186  -4.039  12.773  1.00 97.56           C  
ATOM    380  C   PHE A  50      -3.674  -2.650  13.172  1.00 97.56           C  
ATOM    381  CB  PHE A  50      -2.057  -4.484  13.703  1.00 97.56           C  
ATOM    382  O   PHE A  50      -2.963  -1.660  12.984  1.00 97.56           O  
ATOM    383  CG  PHE A  50      -2.449  -4.520  15.156  1.00 97.56           C  
ATOM    384  CD1 PHE A  50      -2.137  -3.459  16.000  1.00 97.56           C  
ATOM    385  CD2 PHE A  50      -3.129  -5.613  15.680  1.00 97.56           C  
ATOM    386  CE1 PHE A  50      -2.500  -3.488  17.344  1.00 97.56           C  
ATOM    387  CE2 PHE A  50      -3.494  -5.648  17.031  1.00 97.56           C  
ATOM    388  CZ  PHE A  50      -3.178  -4.586  17.859  1.00 97.56           C  
ATOM    389  N   GLY A  51      -4.965  -2.676  13.773  1.00 96.44           N  
ATOM    390  CA  GLY A  51      -5.492  -1.336  13.977  1.00 96.44           C  
ATOM    391  C   GLY A  51      -6.387  -1.227  15.203  1.00 96.44           C  
ATOM    392  O   GLY A  51      -6.629  -2.221  15.891  1.00 96.44           O  
ATOM    393  N   TYR A  52      -6.758  -0.044  15.359  1.00 94.69           N  
ATOM    394  CA  TYR A  52      -7.629   0.352  16.469  1.00 94.69           C  
ATOM    395  C   TYR A  52      -8.789   1.208  15.961  1.00 94.69           C  
ATOM    396  CB  TYR A  52      -6.832   1.116  17.531  1.00 94.69           C  
ATOM    397  O   TYR A  52      -8.594   2.117  15.156  1.00 94.69           O  
ATOM    398  CG  TYR A  52      -7.656   1.512  18.734  1.00 94.69           C  
ATOM    399  CD1 TYR A  52      -8.109   2.820  18.891  1.00 94.69           C  
ATOM    400  CD2 TYR A  52      -7.980   0.580  19.703  1.00 94.69           C  
ATOM    401  CE1 TYR A  52      -8.859   3.189  20.000  1.00 94.69           C  
ATOM    402  CE2 TYR A  52      -8.734   0.938  20.828  1.00 94.69           C  
ATOM    403  OH  TYR A  52      -9.914   2.604  22.062  1.00 94.69           O  
ATOM    404  CZ  TYR A  52      -9.172   2.244  20.953  1.00 94.69           C  
ATOM    405  N   LYS A  53     -10.023   0.872  16.422  1.00 93.50           N  
ATOM    406  CA  LYS A  53     -11.211   1.631  16.062  1.00 93.50           C  
ATOM    407  C   LYS A  53     -11.805   2.344  17.266  1.00 93.50           C  
ATOM    408  CB  LYS A  53     -12.258   0.712  15.430  1.00 93.50           C  
ATOM    409  O   LYS A  53     -12.008   1.732  18.328  1.00 93.50           O  
ATOM    410  CG  LYS A  53     -13.523   1.431  14.984  1.00 93.50           C  
ATOM    411  CD  LYS A  53     -14.516   0.471  14.328  1.00 93.50           C  
ATOM    412  CE  LYS A  53     -15.805   1.175  13.945  1.00 93.50           C  
ATOM    413  NZ  LYS A  53     -16.766   0.249  13.266  1.00 93.50           N  
ATOM    414  N   MET A  54     -11.969   3.629  17.094  1.00 90.81           N  
ATOM    415  CA  MET A  54     -12.664   4.445  18.094  1.00 90.81           C  
ATOM    416  C   MET A  54     -13.844   5.180  17.469  1.00 90.81           C  
ATOM    417  CB  MET A  54     -11.695   5.449  18.719  1.00 90.81           C  
ATOM    418  O   MET A  54     -13.656   6.090  16.656  1.00 90.81           O  
ATOM    419  CG  MET A  54     -12.266   6.160  19.938  1.00 90.81           C  
ATOM    420  SD  MET A  54     -11.062   7.324  20.703  1.00 90.81           S  
ATOM    421  CE  MET A  54      -9.586   6.270  20.766  1.00 90.81           C  
ATOM    422  N   ASP A  55     -15.078   4.742  17.797  1.00 89.06           N  
ATOM    423  CA  ASP A  55     -16.281   5.305  17.188  1.00 89.06           C  
ATOM    424  C   ASP A  55     -16.250   5.156  15.672  1.00 89.06           C  
ATOM    425  CB  ASP A  55     -16.438   6.777  17.578  1.00 89.06           C  
ATOM    426  O   ASP A  55     -16.266   4.039  15.148  1.00 89.06           O  
ATOM    427  CG  ASP A  55     -16.719   6.977  19.047  1.00 89.06           C  
ATOM    428  OD1 ASP A  55     -17.297   6.074  19.688  1.00 89.06           O  
ATOM    429  OD2 ASP A  55     -16.359   8.055  19.578  1.00 89.06           O  
ATOM    430  N   ASP A  56     -16.141   6.297  14.945  1.00 91.50           N  
ATOM    431  CA  ASP A  56     -16.219   6.289  13.492  1.00 91.50           C  
ATOM    432  C   ASP A  56     -14.836   6.379  12.859  1.00 91.50           C  
ATOM    433  CB  ASP A  56     -17.094   7.445  13.000  1.00 91.50           C  
ATOM    434  O   ASP A  56     -14.703   6.312  11.633  1.00 91.50           O  
ATOM    435  CG  ASP A  56     -18.531   7.352  13.492  1.00 91.50           C  
ATOM    436  OD1 ASP A  56     -19.047   6.227  13.664  1.00 91.50           O  
ATOM    437  OD2 ASP A  56     -19.156   8.414  13.711  1.00 91.50           O  
ATOM    438  N   ILE A  57     -13.844   6.414  13.781  1.00 94.88           N  
ATOM    439  CA  ILE A  57     -12.484   6.586  13.273  1.00 94.88           C  
ATOM    440  C   ILE A  57     -11.688   5.301  13.492  1.00 94.88           C  
ATOM    441  CB  ILE A  57     -11.773   7.781  13.945  1.00 94.88           C  
ATOM    442  O   ILE A  57     -11.766   4.688  14.555  1.00 94.88           O  
ATOM    443  CG1 ILE A  57     -12.531   9.078  13.656  1.00 94.88           C  
ATOM    444  CG2 ILE A  57     -10.320   7.879  13.477  1.00 94.88           C  
ATOM    445  CD1 ILE A  57     -11.961  10.305  14.367  1.00 94.88           C  
ATOM    446  N   ARG A  58     -10.859   4.902  12.445  1.00 95.06           N  
ATOM    447  CA  ARG A  58      -9.953   3.756  12.516  1.00 95.06           C  
ATOM    448  C   ARG A  58      -8.523   4.164  12.180  1.00 95.06           C  
ATOM    449  CB  ARG A  58     -10.422   2.652  11.562  1.00 95.06           C  
ATOM    450  O   ARG A  58      -8.297   4.969  11.273  1.00 95.06           O  
ATOM    451  CG  ARG A  58     -11.797   2.092  11.891  1.00 95.06           C  
ATOM    452  CD  ARG A  58     -12.172   0.940  10.969  1.00 95.06           C  
ATOM    453  NE  ARG A  58     -12.258   1.371   9.578  1.00 95.06           N  
ATOM    454  NH1 ARG A  58     -12.930  -0.684   8.766  1.00 95.06           N  
ATOM    455  NH2 ARG A  58     -12.664   1.085   7.336  1.00 95.06           N  
ATOM    456  CZ  ARG A  58     -12.617   0.589   8.562  1.00 95.06           C  
ATOM    457  N   VAL A  59      -7.676   3.652  12.992  1.00 96.94           N  
ATOM    458  CA  VAL A  59      -6.262   3.844  12.703  1.00 96.94           C  
ATOM    459  C   VAL A  59      -5.559   2.490  12.641  1.00 96.94           C  
ATOM    460  CB  VAL A  59      -5.582   4.750  13.750  1.00 96.94           C  
ATOM    461  O   VAL A  59      -5.820   1.609  13.461  1.00 96.94           O  
ATOM    462  CG1 VAL A  59      -4.102   4.941  13.422  1.00 96.94           C  
ATOM    463  CG2 VAL A  59      -6.293   6.098  13.836  1.00 96.94           C  
ATOM    464  N   ASP A  60      -4.691   2.303  11.555  1.00 97.50           N  
ATOM    465  CA  ASP A  60      -3.992   1.022  11.492  1.00 97.50           C  
ATOM    466  C   ASP A  60      -2.586   1.190  10.922  1.00 97.50           C  
ATOM    467  CB  ASP A  60      -4.785   0.015  10.656  1.00 97.50           C  
ATOM    468  O   ASP A  60      -2.279   2.215  10.305  1.00 97.50           O  
ATOM    469  CG  ASP A  60      -4.953   0.448   9.211  1.00 97.50           C  
ATOM    470  OD1 ASP A  60      -4.062   1.139   8.672  1.00 97.50           O  
ATOM    471  OD2 ASP A  60      -5.988   0.097   8.602  1.00 97.50           O  
ATOM    472  N   VAL A  61      -1.760   0.266  11.352  1.00 97.88           N  
ATOM    473  CA  VAL A  61      -0.452   0.086  10.727  1.00 97.88           C  
ATOM    474  C   VAL A  61      -0.510  -1.064   9.727  1.00 97.88           C  
ATOM    475  CB  VAL A  61       0.646  -0.180  11.781  1.00 97.88           C  
ATOM    476  O   VAL A  61      -0.898  -2.182  10.078  1.00 97.88           O  
ATOM    477  CG1 VAL A  61       2.002  -0.381  11.109  1.00 97.88           C  
ATOM    478  CG2 VAL A  61       0.709   0.969  12.789  1.00 97.88           C  
ATOM    479  N   GLU A  62      -0.040  -0.746   8.484  1.00 97.38           N  
ATOM    480  CA  GLU A  62      -0.221  -1.672   7.367  1.00 97.38           C  
ATOM    481  C   GLU A  62       1.117  -2.045   6.738  1.00 97.38           C  
ATOM    482  CB  GLU A  62      -1.149  -1.067   6.312  1.00 97.38           C  
ATOM    483  O   GLU A  62       1.986  -1.189   6.562  1.00 97.38           O  
ATOM    484  CG  GLU A  62      -1.382  -1.970   5.109  1.00 97.38           C  
ATOM    485  CD  GLU A  62      -2.229  -1.320   4.027  1.00 97.38           C  
ATOM    486  OE1 GLU A  62      -1.764  -0.343   3.396  1.00 97.38           O  
ATOM    487  OE2 GLU A  62      -3.367  -1.792   3.807  1.00 97.38           O  
ATOM    488  N   GLY A  63       1.260  -3.277   6.477  1.00 96.44           N  
ATOM    489  CA  GLY A  63       2.309  -3.799   5.617  1.00 96.44           C  
ATOM    490  C   GLY A  63       1.788  -4.324   4.293  1.00 96.44           C  
ATOM    491  O   GLY A  63       0.821  -5.090   4.258  1.00 96.44           O  
ATOM    492  N   LEU A  64       2.514  -3.893   3.188  1.00 93.38           N  
ATOM    493  CA  LEU A  64       2.018  -4.246   1.860  1.00 93.38           C  
ATOM    494  C   LEU A  64       3.152  -4.742   0.971  1.00 93.38           C  
ATOM    495  CB  LEU A  64       1.331  -3.043   1.207  1.00 93.38           C  
ATOM    496  O   LEU A  64       4.238  -4.156   0.954  1.00 93.38           O  
ATOM    497  CG  LEU A  64       0.035  -2.564   1.863  1.00 93.38           C  
ATOM    498  CD1 LEU A  64      -0.394  -1.225   1.273  1.00 93.38           C  
ATOM    499  CD2 LEU A  64      -1.066  -3.605   1.695  1.00 93.38           C  
ATOM    500  N   TYR A  65       2.814  -5.793   0.328  1.00 91.19           N  
ATOM    501  CA  TYR A  65       3.707  -6.344  -0.686  1.00 91.19           C  
ATOM    502  C   TYR A  65       3.094  -6.227  -2.076  1.00 91.19           C  
ATOM    503  CB  TYR A  65       4.027  -7.812  -0.378  1.00 91.19           C  
ATOM    504  O   TYR A  65       1.917  -6.543  -2.270  1.00 91.19           O  
ATOM    505  CG  TYR A  65       4.844  -8.492  -1.450  1.00 91.19           C  
ATOM    506  CD1 TYR A  65       4.230  -9.211  -2.473  1.00 91.19           C  
ATOM    507  CD2 TYR A  65       6.234  -8.414  -1.442  1.00 91.19           C  
ATOM    508  CE1 TYR A  65       4.977  -9.836  -3.461  1.00 91.19           C  
ATOM    509  CE2 TYR A  65       6.992  -9.047  -2.426  1.00 91.19           C  
ATOM    510  OH  TYR A  65       7.102 -10.375  -4.406  1.00 91.19           O  
ATOM    511  CZ  TYR A  65       6.355  -9.750  -3.430  1.00 91.19           C  
ATOM    512  N   SER A  66       3.959  -5.781  -3.088  1.00 88.00           N  
ATOM    513  CA  SER A  66       3.502  -5.680  -4.469  1.00 88.00           C  
ATOM    514  C   SER A  66       4.617  -6.031  -5.449  1.00 88.00           C  
ATOM    515  CB  SER A  66       2.984  -4.270  -4.758  1.00 88.00           C  
ATOM    516  O   SER A  66       5.781  -5.691  -5.223  1.00 88.00           O  
ATOM    517  OG  SER A  66       2.490  -4.176  -6.082  1.00 88.00           O  
ATOM    518  N   GLN A  67       4.207  -6.746  -6.461  1.00 85.25           N  
ATOM    519  CA  GLN A  67       5.121  -7.066  -7.551  1.00 85.25           C  
ATOM    520  C   GLN A  67       4.582  -6.574  -8.891  1.00 85.25           C  
ATOM    521  CB  GLN A  67       5.379  -8.570  -7.609  1.00 85.25           C  
ATOM    522  O   GLN A  67       3.439  -6.871  -9.250  1.00 85.25           O  
ATOM    523  CG  GLN A  67       6.598  -8.953  -8.438  1.00 85.25           C  
ATOM    524  CD  GLN A  67       6.688 -10.445  -8.695  1.00 85.25           C  
ATOM    525  NE2 GLN A  67       7.363 -11.164  -7.801  1.00 85.25           N  
ATOM    526  OE1 GLN A  67       6.156 -10.953  -9.688  1.00 85.25           O  
ATOM    527  N   LEU A  68       5.391  -5.781  -9.570  1.00 82.00           N  
ATOM    528  CA  LEU A  68       5.004  -5.223 -10.859  1.00 82.00           C  
ATOM    529  C   LEU A  68       5.938  -5.711 -11.961  1.00 82.00           C  
ATOM    530  CB  LEU A  68       5.016  -3.691 -10.805  1.00 82.00           C  
ATOM    531  O   LEU A  68       7.160  -5.586 -11.852  1.00 82.00           O  
ATOM    532  CG  LEU A  68       3.969  -3.037  -9.906  1.00 82.00           C  
ATOM    533  CD1 LEU A  68       4.449  -3.029  -8.453  1.00 82.00           C  
ATOM    534  CD2 LEU A  68       3.666  -1.619 -10.375  1.00 82.00           C  
ATOM    535  N   ALA A  69       5.332  -6.281 -12.992  1.00 84.50           N  
ATOM    536  CA  ALA A  69       6.113  -6.828 -14.102  1.00 84.50           C  
ATOM    537  C   ALA A  69       6.434  -5.754 -15.133  1.00 84.50           C  
ATOM    538  CB  ALA A  69       5.367  -7.988 -14.750  1.00 84.50           C  
ATOM    539  O   ALA A  69       5.656  -4.812 -15.320  1.00 84.50           O  
ATOM    540  N   LYS A  70       7.496  -5.926 -15.703  1.00 82.94           N  
ATOM    541  CA  LYS A  70       7.906  -5.113 -16.844  1.00 82.94           C  
ATOM    542  C   LYS A  70       6.941  -5.285 -18.016  1.00 82.94           C  
ATOM    543  CB  LYS A  70       9.328  -5.477 -17.281  1.00 82.94           C  
ATOM    544  O   LYS A  70       6.492  -6.395 -18.297  1.00 82.94           O  
ATOM    545  CG  LYS A  70       9.797  -4.746 -18.531  1.00 82.94           C  
ATOM    546  CD  LYS A  70      11.203  -5.176 -18.938  1.00 82.94           C  
ATOM    547  CE  LYS A  70      11.180  -6.430 -19.797  1.00 82.94           C  
ATOM    548  NZ  LYS A  70      12.547  -6.805 -20.266  1.00 82.94           N  
ATOM    549  N   ASP A  71       6.602  -4.160 -18.672  1.00 84.31           N  
ATOM    550  CA  ASP A  71       5.762  -4.191 -19.859  1.00 84.31           C  
ATOM    551  C   ASP A  71       6.613  -4.246 -21.125  1.00 84.31           C  
ATOM    552  CB  ASP A  71       4.836  -2.975 -19.906  1.00 84.31           C  
ATOM    553  O   ASP A  71       7.141  -3.223 -21.578  1.00 84.31           O  
ATOM    554  CG  ASP A  71       3.766  -3.080 -20.969  1.00 84.31           C  
ATOM    555  OD1 ASP A  71       3.955  -3.828 -21.953  1.00 84.31           O  
ATOM    556  OD2 ASP A  71       2.723  -2.404 -20.828  1.00 84.31           O  
ATOM    557  N   THR A  72       6.746  -5.379 -21.734  1.00 83.19           N  
ATOM    558  CA  THR A  72       7.680  -5.648 -22.828  1.00 83.19           C  
ATOM    559  C   THR A  72       7.207  -4.988 -24.125  1.00 83.19           C  
ATOM    560  CB  THR A  72       7.852  -7.160 -23.062  1.00 83.19           C  
ATOM    561  O   THR A  72       8.000  -4.758 -25.031  1.00 83.19           O  
ATOM    562  CG2 THR A  72       8.523  -7.824 -21.859  1.00 83.19           C  
ATOM    563  OG1 THR A  72       6.562  -7.758 -23.250  1.00 83.19           O  
ATOM    564  N   ALA A  73       5.965  -4.633 -24.078  1.00 84.06           N  
ATOM    565  CA  ALA A  73       5.375  -3.945 -25.219  1.00 84.06           C  
ATOM    566  C   ALA A  73       5.711  -2.455 -25.203  1.00 84.06           C  
ATOM    567  CB  ALA A  73       3.861  -4.145 -25.250  1.00 84.06           C  
ATOM    568  O   ALA A  73       5.648  -1.785 -26.234  1.00 84.06           O  
ATOM    569  N   VAL A  74       6.062  -1.957 -24.016  1.00 84.44           N  
ATOM    570  CA  VAL A  74       6.305  -0.534 -23.797  1.00 84.44           C  
ATOM    571  C   VAL A  74       7.805  -0.275 -23.688  1.00 84.44           C  
ATOM    572  CB  VAL A  74       5.586  -0.019 -22.531  1.00 84.44           C  
ATOM    573  O   VAL A  74       8.305   0.726 -24.219  1.00 84.44           O  
ATOM    574  CG1 VAL A  74       5.996   1.419 -22.219  1.00 84.44           C  
ATOM    575  CG2 VAL A  74       4.070  -0.117 -22.703  1.00 84.44           C  
ATOM    576  N   VAL A  75       8.539  -1.249 -23.141  1.00 84.19           N  
ATOM    577  CA  VAL A  75       9.977  -1.095 -22.938  1.00 84.19           C  
ATOM    578  C   VAL A  75      10.719  -1.442 -24.234  1.00 84.19           C  
ATOM    579  CB  VAL A  75      10.484  -1.977 -21.781  1.00 84.19           C  
ATOM    580  O   VAL A  75      10.453  -2.480 -24.844  1.00 84.19           O  
ATOM    581  CG1 VAL A  75      12.000  -1.864 -21.641  1.00 84.19           C  
ATOM    582  CG2 VAL A  75       9.797  -1.587 -20.469  1.00 84.19           C  
ATOM    583  N   ASN A  76      11.625  -0.495 -24.734  1.00 84.88           N  
ATOM    584  CA  ASN A  76      12.422  -0.703 -25.938  1.00 84.88           C  
ATOM    585  C   ASN A  76      13.281  -1.959 -25.828  1.00 84.88           C  
ATOM    586  CB  ASN A  76      13.297   0.520 -26.219  1.00 84.88           C  
ATOM    587  O   ASN A  76      13.883  -2.219 -24.797  1.00 84.88           O  
ATOM    588  CG  ASN A  76      13.883   0.503 -27.625  1.00 84.88           C  
ATOM    589  ND2 ASN A  76      13.648   1.569 -28.375  1.00 84.88           N  
ATOM    590  OD1 ASN A  76      14.547  -0.459 -28.016  1.00 84.88           O  
ATOM    591  N   THR A  77      13.359  -2.707 -26.875  1.00 83.25           N  
ATOM    592  CA  THR A  77      14.070  -3.980 -26.922  1.00 83.25           C  
ATOM    593  C   THR A  77      15.570  -3.770 -26.719  1.00 83.25           C  
ATOM    594  CB  THR A  77      13.820  -4.715 -28.250  1.00 83.25           C  
ATOM    595  O   THR A  77      16.297  -4.711 -26.406  1.00 83.25           O  
ATOM    596  CG2 THR A  77      12.352  -5.105 -28.391  1.00 83.25           C  
ATOM    597  OG1 THR A  77      14.188  -3.855 -29.344  1.00 83.25           O  
ATOM    598  N   SER A  78      16.047  -2.551 -26.938  1.00 82.56           N  
ATOM    599  CA  SER A  78      17.453  -2.186 -26.797  1.00 82.56           C  
ATOM    600  C   SER A  78      17.828  -1.996 -25.328  1.00 82.56           C  
ATOM    601  CB  SER A  78      17.750  -0.907 -27.578  1.00 82.56           C  
ATOM    602  O   SER A  78      19.016  -1.992 -24.984  1.00 82.56           O  
ATOM    603  OG  SER A  78      17.000   0.180 -27.078  1.00 82.56           O  
ATOM    604  N   GLU A  79      16.812  -1.969 -24.422  1.00 78.94           N  
ATOM    605  CA  GLU A  79      17.000  -1.905 -22.984  1.00 78.94           C  
ATOM    606  C   GLU A  79      17.172  -3.301 -22.391  1.00 78.94           C  
ATOM    607  CB  GLU A  79      15.828  -1.186 -22.312  1.00 78.94           C  
ATOM    608  O   GLU A  79      16.188  -3.986 -22.109  1.00 78.94           O  
ATOM    609  CG  GLU A  79      15.680   0.270 -22.734  1.00 78.94           C  
ATOM    610  CD  GLU A  79      16.781   1.169 -22.172  1.00 78.94           C  
ATOM    611  OE1 GLU A  79      17.125   2.174 -22.828  1.00 78.94           O  
ATOM    612  OE2 GLU A  79      17.281   0.864 -21.078  1.00 78.94           O  
ATOM    613  N   THR A  80      18.344  -3.826 -22.250  1.00 77.06           N  
ATOM    614  CA  THR A  80      18.625  -5.211 -21.891  1.00 77.06           C  
ATOM    615  C   THR A  80      18.875  -5.336 -20.391  1.00 77.06           C  
ATOM    616  CB  THR A  80      19.828  -5.754 -22.672  1.00 77.06           C  
ATOM    617  O   THR A  80      18.828  -6.438 -19.828  1.00 77.06           O  
ATOM    618  CG2 THR A  80      19.547  -5.824 -24.156  1.00 77.06           C  
ATOM    619  OG1 THR A  80      20.953  -4.891 -22.453  1.00 77.06           O  
ATOM    620  N   ASN A  81      18.859  -4.203 -19.750  1.00 76.50           N  
ATOM    621  CA  ASN A  81      19.250  -4.258 -18.344  1.00 76.50           C  
ATOM    622  C   ASN A  81      18.094  -3.867 -17.422  1.00 76.50           C  
ATOM    623  CB  ASN A  81      20.469  -3.357 -18.078  1.00 76.50           C  
ATOM    624  O   ASN A  81      18.281  -3.697 -16.219  1.00 76.50           O  
ATOM    625  CG  ASN A  81      21.734  -3.881 -18.734  1.00 76.50           C  
ATOM    626  ND2 ASN A  81      22.578  -2.971 -19.188  1.00 76.50           N  
ATOM    627  OD1 ASN A  81      21.938  -5.094 -18.828  1.00 76.50           O  
ATOM    628  N   VAL A  82      16.938  -3.787 -17.938  1.00 76.31           N  
ATOM    629  CA  VAL A  82      15.734  -3.529 -17.141  1.00 76.31           C  
ATOM    630  C   VAL A  82      15.242  -4.828 -16.500  1.00 76.31           C  
ATOM    631  CB  VAL A  82      14.609  -2.900 -18.000  1.00 76.31           C  
ATOM    632  O   VAL A  82      15.125  -5.855 -17.188  1.00 76.31           O  
ATOM    633  CG1 VAL A  82      13.352  -2.672 -17.156  1.00 76.31           C  
ATOM    634  CG2 VAL A  82      15.086  -1.589 -18.625  1.00 76.31           C  
ATOM    635  N   ALA A  83      15.008  -4.812 -15.219  1.00 79.75           N  
ATOM    636  CA  ALA A  83      14.523  -5.992 -14.508  1.00 79.75           C  
ATOM    637  C   ALA A  83      13.141  -6.406 -15.008  1.00 79.75           C  
ATOM    638  CB  ALA A  83      14.477  -5.723 -13.008  1.00 79.75           C  
ATOM    639  O   ALA A  83      12.352  -5.562 -15.445  1.00 79.75           O  
ATOM    640  N   ASP A  84      12.867  -7.695 -14.914  1.00 80.88           N  
ATOM    641  CA  ASP A  84      11.609  -8.281 -15.367  1.00 80.88           C  
ATOM    642  C   ASP A  84      10.453  -7.906 -14.438  1.00 80.88           C  
ATOM    643  CB  ASP A  84      11.727  -9.805 -15.461  1.00 80.88           C  
ATOM    644  O   ASP A  84       9.297  -7.887 -14.852  1.00 80.88           O  
ATOM    645  CG  ASP A  84      12.602 -10.258 -16.625  1.00 80.88           C  
ATOM    646  OD1 ASP A  84      12.766  -9.500 -17.594  1.00 80.88           O  
ATOM    647  OD2 ASP A  84      13.133 -11.391 -16.547  1.00 80.88           O  
ATOM    648  N   SER A  85      10.812  -7.590 -13.195  1.00 81.06           N  
ATOM    649  CA  SER A  85       9.789  -7.152 -12.242  1.00 81.06           C  
ATOM    650  C   SER A  85      10.383  -6.234 -11.180  1.00 81.06           C  
ATOM    651  CB  SER A  85       9.125  -8.359 -11.578  1.00 81.06           C  
ATOM    652  O   SER A  85      11.578  -6.285 -10.906  1.00 81.06           O  
ATOM    653  OG  SER A  85      10.055  -9.062 -10.773  1.00 81.06           O  
ATOM    654  N   LEU A  86       9.539  -5.445 -10.688  1.00 80.94           N  
ATOM    655  CA  LEU A  86       9.812  -4.566  -9.555  1.00 80.94           C  
ATOM    656  C   LEU A  86       9.000  -4.992  -8.336  1.00 80.94           C  
ATOM    657  CB  LEU A  86       9.492  -3.113  -9.914  1.00 80.94           C  
ATOM    658  O   LEU A  86       7.801  -5.242  -8.438  1.00 80.94           O  
ATOM    659  CG  LEU A  86       9.805  -2.066  -8.844  1.00 80.94           C  
ATOM    660  CD1 LEU A  86      11.266  -1.649  -8.922  1.00 80.94           C  
ATOM    661  CD2 LEU A  86       8.891  -0.855  -9.000  1.00 80.94           C  
ATOM    662  N   THR A  87       9.789  -5.102  -7.254  1.00 86.12           N  
ATOM    663  CA  THR A  87       9.109  -5.453  -6.012  1.00 86.12           C  
ATOM    664  C   THR A  87       9.055  -4.250  -5.070  1.00 86.12           C  
ATOM    665  CB  THR A  87       9.812  -6.625  -5.305  1.00 86.12           C  
ATOM    666  O   THR A  87      10.039  -3.523  -4.922  1.00 86.12           O  
ATOM    667  CG2 THR A  87       9.086  -7.012  -4.020  1.00 86.12           C  
ATOM    668  OG1 THR A  87       9.844  -7.758  -6.184  1.00 86.12           O  
ATOM    669  N   ALA A  88       7.891  -4.094  -4.477  1.00 88.06           N  
ATOM    670  CA  ALA A  88       7.715  -3.016  -3.506  1.00 88.06           C  
ATOM    671  C   ALA A  88       7.141  -3.543  -2.195  1.00 88.06           C  
ATOM    672  CB  ALA A  88       6.816  -1.925  -4.078  1.00 88.06           C  
ATOM    673  O   ALA A  88       6.148  -4.273  -2.195  1.00 88.06           O  
ATOM    674  N   PHE A  89       7.887  -3.180  -1.168  1.00 91.94           N  
ATOM    675  CA  PHE A  89       7.383  -3.393   0.184  1.00 91.94           C  
ATOM    676  C   PHE A  89       7.105  -2.062   0.875  1.00 91.94           C  
ATOM    677  CB  PHE A  89       8.375  -4.215   1.007  1.00 91.94           C  
ATOM    678  O   PHE A  89       7.973  -1.188   0.919  1.00 91.94           O  
ATOM    679  CG  PHE A  89       8.344  -5.688   0.702  1.00 91.94           C  
ATOM    680  CD1 PHE A  89       7.395  -6.512   1.285  1.00 91.94           C  
ATOM    681  CD2 PHE A  89       9.273  -6.250  -0.168  1.00 91.94           C  
ATOM    682  CE1 PHE A  89       7.363  -7.879   1.005  1.00 91.94           C  
ATOM    683  CE2 PHE A  89       9.250  -7.613  -0.453  1.00 91.94           C  
ATOM    684  CZ  PHE A  89       8.289  -8.422   0.135  1.00 91.94           C  
ATOM    685  N   SER A  90       5.820  -1.972   1.411  1.00 94.25           N  
ATOM    686  CA  SER A  90       5.473  -0.689   2.016  1.00 94.25           C  
ATOM    687  C   SER A  90       4.922  -0.873   3.424  1.00 94.25           C  
ATOM    688  CB  SER A  90       4.453   0.053   1.151  1.00 94.25           C  
ATOM    689  O   SER A  90       4.305  -1.897   3.727  1.00 94.25           O  
ATOM    690  OG  SER A  90       3.275  -0.719   0.987  1.00 94.25           O  
ATOM    691  N   GLY A  91       5.301   0.077   4.203  1.00 96.81           N  
ATOM    692  CA  GLY A  91       4.695   0.260   5.516  1.00 96.81           C  
ATOM    693  C   GLY A  91       3.963   1.579   5.656  1.00 96.81           C  
ATOM    694  O   GLY A  91       4.543   2.645   5.434  1.00 96.81           O  
ATOM    695  N   LEU A  92       2.621   1.452   6.074  1.00 97.62           N  
ATOM    696  CA  LEU A  92       1.824   2.674   6.121  1.00 97.62           C  
ATOM    697  C   LEU A  92       1.048   2.766   7.430  1.00 97.62           C  
ATOM    698  CB  LEU A  92       0.857   2.729   4.938  1.00 97.62           C  
ATOM    699  O   LEU A  92       0.661   1.743   8.000  1.00 97.62           O  
ATOM    700  CG  LEU A  92       1.491   2.742   3.545  1.00 97.62           C  
ATOM    701  CD1 LEU A  92       1.632   1.321   3.012  1.00 97.62           C  
ATOM    702  CD2 LEU A  92       0.667   3.600   2.590  1.00 97.62           C  
ATOM    703  N   VAL A  93       0.872   3.986   7.801  1.00 98.00           N  
ATOM    704  CA  VAL A  93      -0.113   4.305   8.828  1.00 98.00           C  
ATOM    705  C   VAL A  93      -1.363   4.895   8.188  1.00 98.00           C  
ATOM    706  CB  VAL A  93       0.460   5.281   9.883  1.00 98.00           C  
ATOM    707  O   VAL A  93      -1.277   5.863   7.422  1.00 98.00           O  
ATOM    708  CG1 VAL A  93      -0.598   5.633  10.922  1.00 98.00           C  
ATOM    709  CG2 VAL A  93       1.697   4.684  10.547  1.00 98.00           C  
ATOM    710  N   ASN A  94      -2.500   4.301   8.594  1.00 98.00           N  
ATOM    711  CA  ASN A  94      -3.744   4.691   7.941  1.00 98.00           C  
ATOM    712  C   ASN A  94      -4.766   5.219   8.945  1.00 98.00           C  
ATOM    713  CB  ASN A  94      -4.328   3.516   7.156  1.00 98.00           C  
ATOM    714  O   ASN A  94      -4.832   4.742  10.078  1.00 98.00           O  
ATOM    715  CG  ASN A  94      -3.371   2.977   6.113  1.00 98.00           C  
ATOM    716  ND2 ASN A  94      -2.967   1.721   6.270  1.00 98.00           N  
ATOM    717  OD1 ASN A  94      -2.996   3.682   5.172  1.00 98.00           O  
ATOM    718  N   VAL A  95      -5.480   6.199   8.438  1.00 97.69           N  
ATOM    719  CA  VAL A  95      -6.633   6.695   9.180  1.00 97.69           C  
ATOM    720  C   VAL A  95      -7.891   6.578   8.328  1.00 97.69           C  
ATOM    721  CB  VAL A  95      -6.434   8.156   9.633  1.00 97.69           C  
ATOM    722  O   VAL A  95      -7.871   6.902   7.137  1.00 97.69           O  
ATOM    723  CG1 VAL A  95      -7.664   8.664  10.383  1.00 97.69           C  
ATOM    724  CG2 VAL A  95      -5.184   8.281  10.508  1.00 97.69           C  
ATOM    725  N   TYR A  96      -9.000   6.098   8.977  1.00 97.44           N  
ATOM    726  CA  TYR A  96     -10.250   5.859   8.273  1.00 97.44           C  
ATOM    727  C   TYR A  96     -11.414   6.547   8.977  1.00 97.44           C  
ATOM    728  CB  TYR A  96     -10.523   4.355   8.164  1.00 97.44           C  
ATOM    729  O   TYR A  96     -11.422   6.660  10.211  1.00 97.44           O  
ATOM    730  CG  TYR A  96      -9.414   3.584   7.488  1.00 97.44           C  
ATOM    731  CD1 TYR A  96      -9.492   3.258   6.137  1.00 97.44           C  
ATOM    732  CD2 TYR A  96      -8.297   3.180   8.203  1.00 97.44           C  
ATOM    733  CE1 TYR A  96      -8.469   2.547   5.512  1.00 97.44           C  
ATOM    734  CE2 TYR A  96      -7.270   2.467   7.590  1.00 97.44           C  
ATOM    735  OH  TYR A  96      -6.352   1.451   5.633  1.00 97.44           O  
ATOM    736  CZ  TYR A  96      -7.363   2.156   6.246  1.00 97.44           C  
ATOM    737  N   TYR A  97     -12.312   6.891   8.125  1.00 96.50           N  
ATOM    738  CA  TYR A  97     -13.617   7.320   8.641  1.00 96.50           C  
ATOM    739  C   TYR A  97     -14.719   6.375   8.180  1.00 96.50           C  
ATOM    740  CB  TYR A  97     -13.930   8.750   8.188  1.00 96.50           C  
ATOM    741  O   TYR A  97     -14.930   6.191   6.980  1.00 96.50           O  
ATOM    742  CG  TYR A  97     -15.219   9.297   8.742  1.00 96.50           C  
ATOM    743  CD1 TYR A  97     -16.359   9.383   7.953  1.00 96.50           C  
ATOM    744  CD2 TYR A  97     -15.297   9.727  10.062  1.00 96.50           C  
ATOM    745  CE1 TYR A  97     -17.547   9.883   8.469  1.00 96.50           C  
ATOM    746  CE2 TYR A  97     -16.484  10.234  10.586  1.00 96.50           C  
ATOM    747  OH  TYR A  97     -18.781  10.812  10.297  1.00 96.50           O  
ATOM    748  CZ  TYR A  97     -17.594  10.312   9.781  1.00 96.50           C  
ATOM    749  N   ASP A  98     -15.453   5.797   9.133  1.00 94.62           N  
ATOM    750  CA  ASP A  98     -16.562   4.879   8.859  1.00 94.62           C  
ATOM    751  C   ASP A  98     -17.906   5.582   8.977  1.00 94.62           C  
ATOM    752  CB  ASP A  98     -16.500   3.678   9.805  1.00 94.62           C  
ATOM    753  O   ASP A  98     -18.188   6.227   9.992  1.00 94.62           O  
ATOM    754  CG  ASP A  98     -15.320   2.766   9.539  1.00 94.62           C  
ATOM    755  OD1 ASP A  98     -14.781   2.775   8.414  1.00 94.62           O  
ATOM    756  OD2 ASP A  98     -14.922   2.025  10.469  1.00 94.62           O  
ATOM    757  N   ILE A  99     -18.594   5.504   7.953  1.00 94.06           N  
ATOM    758  CA  ILE A  99     -19.922   6.102   7.938  1.00 94.06           C  
ATOM    759  C   ILE A  99     -20.953   5.074   8.398  1.00 94.06           C  
ATOM    760  CB  ILE A  99     -20.297   6.633   6.535  1.00 94.06           C  
ATOM    761  O   ILE A  99     -21.234   4.105   7.691  1.00 94.06           O  
ATOM    762  CG1 ILE A  99     -19.219   7.617   6.043  1.00 94.06           C  
ATOM    763  CG2 ILE A  99     -21.672   7.289   6.551  1.00 94.06           C  
ATOM    764  CD1 ILE A  99     -19.172   7.777   4.531  1.00 94.06           C  
ATOM    765  N   ALA A 100     -21.406   5.395   9.609  1.00 87.31           N  
ATOM    766  CA  ALA A 100     -22.359   4.465  10.203  1.00 87.31           C  
ATOM    767  C   ALA A 100     -23.766   4.703   9.648  1.00 87.31           C  
ATOM    768  CB  ALA A 100     -22.359   4.594  11.719  1.00 87.31           C  
ATOM    769  O   ALA A 100     -24.234   5.844   9.602  1.00 87.31           O  
ATOM    770  N   ILE A 101     -24.281   3.650   9.078  1.00 87.94           N  
ATOM    771  CA  ILE A 101     -25.672   3.686   8.625  1.00 87.94           C  
ATOM    772  C   ILE A 101     -26.531   2.830   9.547  1.00 87.94           C  
ATOM    773  CB  ILE A 101     -25.797   3.199   7.160  1.00 87.94           C  
ATOM    774  O   ILE A 101     -26.281   1.639   9.719  1.00 87.94           O  
ATOM    775  CG1 ILE A 101     -24.875   4.012   6.242  1.00 87.94           C  
ATOM    776  CG2 ILE A 101     -27.250   3.285   6.691  1.00 87.94           C  
ATOM    777  CD1 ILE A 101     -24.859   3.521   4.801  1.00 87.94           C  
ATOM    778  N   GLU A 102     -27.516   3.494  10.180  1.00 84.50           N  
ATOM    779  CA  GLU A 102     -28.359   2.816  11.164  1.00 84.50           C  
ATOM    780  C   GLU A 102     -29.094   1.633  10.531  1.00 84.50           C  
ATOM    781  CB  GLU A 102     -29.375   3.793  11.773  1.00 84.50           C  
ATOM    782  O   GLU A 102     -29.641   1.745   9.430  1.00 84.50           O  
ATOM    783  CG  GLU A 102     -28.750   4.793  12.734  1.00 84.50           C  
ATOM    784  CD  GLU A 102     -29.781   5.660  13.445  1.00 84.50           C  
ATOM    785  OE1 GLU A 102     -29.391   6.520  14.266  1.00 84.50           O  
ATOM    786  OE2 GLU A 102     -30.984   5.469  13.180  1.00 84.50           O  
ATOM    787  N   ASP A 103     -28.938   0.441  11.203  1.00 84.06           N  
ATOM    788  CA  ASP A 103     -29.766  -0.733  10.922  1.00 84.06           C  
ATOM    789  C   ASP A 103     -29.312  -1.415   9.633  1.00 84.06           C  
ATOM    790  CB  ASP A 103     -31.234  -0.347  10.828  1.00 84.06           C  
ATOM    791  O   ASP A 103     -30.125  -2.055   8.953  1.00 84.06           O  
ATOM    792  CG  ASP A 103     -31.812   0.139  12.156  1.00 84.06           C  
ATOM    793  OD1 ASP A 103     -31.469  -0.428  13.211  1.00 84.06           O  
ATOM    794  OD2 ASP A 103     -32.625   1.096  12.133  1.00 84.06           O  
ATOM    795  N   MET A 104     -28.109  -1.142   9.156  1.00 89.81           N  
ATOM    796  CA  MET A 104     -27.562  -1.806   7.973  1.00 89.81           C  
ATOM    797  C   MET A 104     -26.250  -2.494   8.297  1.00 89.81           C  
ATOM    798  CB  MET A 104     -27.375  -0.804   6.836  1.00 89.81           C  
ATOM    799  O   MET A 104     -25.438  -1.965   9.055  1.00 89.81           O  
ATOM    800  CG  MET A 104     -28.672  -0.286   6.242  1.00 89.81           C  
ATOM    801  SD  MET A 104     -28.406   0.940   4.906  1.00 89.81           S  
ATOM    802  CE  MET A 104     -27.703  -0.137   3.621  1.00 89.81           C  
ATOM    803  N   PRO A 105     -26.078  -3.688   7.805  1.00 90.44           N  
ATOM    804  CA  PRO A 105     -24.812  -4.406   8.031  1.00 90.44           C  
ATOM    805  C   PRO A 105     -23.672  -3.900   7.152  1.00 90.44           C  
ATOM    806  CB  PRO A 105     -25.172  -5.855   7.688  1.00 90.44           C  
ATOM    807  O   PRO A 105     -22.562  -4.438   7.199  1.00 90.44           O  
ATOM    808  CG  PRO A 105     -26.250  -5.746   6.652  1.00 90.44           C  
ATOM    809  CD  PRO A 105     -27.062  -4.527   6.945  1.00 90.44           C  
ATOM    810  N   ILE A 106     -23.953  -2.809   6.492  1.00 94.00           N  
ATOM    811  CA  ILE A 106     -22.969  -2.234   5.582  1.00 94.00           C  
ATOM    812  C   ILE A 106     -22.438  -0.924   6.156  1.00 94.00           C  
ATOM    813  CB  ILE A 106     -23.578  -2.000   4.176  1.00 94.00           C  
ATOM    814  O   ILE A 106     -23.219  -0.094   6.645  1.00 94.00           O  
ATOM    815  CG1 ILE A 106     -24.031  -3.330   3.564  1.00 94.00           C  
ATOM    816  CG2 ILE A 106     -22.562  -1.297   3.270  1.00 94.00           C  
ATOM    817  CD1 ILE A 106     -24.875  -3.172   2.303  1.00 94.00           C  
ATOM    818  N   THR A 107     -21.031  -0.714   5.977  1.00 94.75           N  
ATOM    819  CA  THR A 107     -20.375   0.484   6.477  1.00 94.75           C  
ATOM    820  C   THR A 107     -19.422   1.057   5.426  1.00 94.75           C  
ATOM    821  CB  THR A 107     -19.594   0.191   7.770  1.00 94.75           C  
ATOM    822  O   THR A 107     -18.359   0.498   5.176  1.00 94.75           O  
ATOM    823  CG2 THR A 107     -19.047   1.474   8.383  1.00 94.75           C  
ATOM    824  OG1 THR A 107     -20.469  -0.438   8.719  1.00 94.75           O  
ATOM    825  N   PRO A 108     -19.938   2.102   4.781  1.00 96.69           N  
ATOM    826  CA  PRO A 108     -18.984   2.770   3.895  1.00 96.69           C  
ATOM    827  C   PRO A 108     -17.812   3.402   4.648  1.00 96.69           C  
ATOM    828  CB  PRO A 108     -19.828   3.842   3.207  1.00 96.69           C  
ATOM    829  O   PRO A 108     -17.969   3.834   5.793  1.00 96.69           O  
ATOM    830  CG  PRO A 108     -21.234   3.367   3.363  1.00 96.69           C  
ATOM    831  CD  PRO A 108     -21.359   2.623   4.664  1.00 96.69           C  
ATOM    832  N   TYR A 109     -16.594   3.512   3.871  1.00 96.62           N  
ATOM    833  CA  TYR A 109     -15.438   4.121   4.535  1.00 96.62           C  
ATOM    834  C   TYR A 109     -14.570   4.871   3.535  1.00 96.62           C  
ATOM    835  CB  TYR A 109     -14.609   3.053   5.254  1.00 96.62           C  
ATOM    836  O   TYR A 109     -14.570   4.562   2.342  1.00 96.62           O  
ATOM    837  CG  TYR A 109     -13.867   2.125   4.316  1.00 96.62           C  
ATOM    838  CD1 TYR A 109     -14.414   0.892   3.961  1.00 96.62           C  
ATOM    839  CD2 TYR A 109     -12.633   2.479   3.791  1.00 96.62           C  
ATOM    840  CE1 TYR A 109     -13.734   0.033   3.100  1.00 96.62           C  
ATOM    841  CE2 TYR A 109     -11.945   1.627   2.930  1.00 96.62           C  
ATOM    842  OH  TYR A 109     -11.836  -0.438   1.739  1.00 96.62           O  
ATOM    843  CZ  TYR A 109     -12.508   0.408   2.592  1.00 96.62           C  
ATOM    844  N   VAL A 110     -13.883   5.855   4.090  1.00 97.88           N  
ATOM    845  CA  VAL A 110     -12.828   6.562   3.375  1.00 97.88           C  
ATOM    846  C   VAL A 110     -11.578   6.652   4.254  1.00 97.88           C  
ATOM    847  CB  VAL A 110     -13.273   7.973   2.941  1.00 97.88           C  
ATOM    848  O   VAL A 110     -11.680   6.750   5.480  1.00 97.88           O  
ATOM    849  CG1 VAL A 110     -14.445   7.891   1.958  1.00 97.88           C  
ATOM    850  CG2 VAL A 110     -13.664   8.805   4.164  1.00 97.88           C  
ATOM    851  N   GLY A 111     -10.414   6.469   3.559  1.00 97.56           N  
ATOM    852  CA  GLY A 111      -9.180   6.473   4.324  1.00 97.56           C  
ATOM    853  C   GLY A 111      -8.000   7.035   3.551  1.00 97.56           C  
ATOM    854  O   GLY A 111      -8.008   7.039   2.318  1.00 97.56           O  
ATOM    855  N   VAL A 112      -7.074   7.492   4.391  1.00 98.12           N  
ATOM    856  CA  VAL A 112      -5.816   7.969   3.824  1.00 98.12           C  
ATOM    857  C   VAL A 112      -4.645   7.434   4.648  1.00 98.12           C  
ATOM    858  CB  VAL A 112      -5.770   9.508   3.766  1.00 98.12           C  
ATOM    859  O   VAL A 112      -4.789   7.164   5.844  1.00 98.12           O  
ATOM    860  CG1 VAL A 112      -6.832  10.047   2.805  1.00 98.12           C  
ATOM    861  CG2 VAL A 112      -5.957  10.102   5.160  1.00 98.12           C  
ATOM    862  N   GLY A 113      -3.508   7.281   3.949  1.00 97.50           N  
ATOM    863  CA  GLY A 113      -2.334   6.750   4.629  1.00 97.50           C  
ATOM    864  C   GLY A 113      -1.032   7.328   4.109  1.00 97.50           C  
ATOM    865  O   GLY A 113      -0.958   7.773   2.961  1.00 97.50           O  
ATOM    866  N   VAL A 114      -0.058   7.309   5.043  1.00 97.94           N  
ATOM    867  CA  VAL A 114       1.277   7.777   4.688  1.00 97.94           C  
ATOM    868  C   VAL A 114       2.328   6.840   5.277  1.00 97.94           C  
ATOM    869  CB  VAL A 114       1.519   9.219   5.176  1.00 97.94           C  
ATOM    870  O   VAL A 114       2.125   6.266   6.348  1.00 97.94           O  
ATOM    871  CG1 VAL A 114       0.556  10.195   4.492  1.00 97.94           C  
ATOM    872  CG2 VAL A 114       1.373   9.305   6.695  1.00 97.94           C  
ATOM    873  N   GLY A 115       3.451   6.738   4.469  1.00 96.75           N  
ATOM    874  CA  GLY A 115       4.508   5.859   4.949  1.00 96.75           C  
ATOM    875  C   GLY A 115       5.711   5.816   4.031  1.00 96.75           C  
ATOM    876  O   GLY A 115       6.078   6.828   3.432  1.00 96.75           O  
ATOM    877  N   ALA A 116       6.316   4.590   4.082  1.00 94.44           N  
ATOM    878  CA  ALA A 116       7.527   4.383   3.287  1.00 94.44           C  
ATOM    879  C   ALA A 116       7.418   3.119   2.443  1.00 94.44           C  
ATOM    880  CB  ALA A 116       8.750   4.312   4.195  1.00 94.44           C  
ATOM    881  O   ALA A 116       6.734   2.166   2.824  1.00 94.44           O  
ATOM    882  N   ALA A 117       8.039   3.162   1.270  1.00 92.62           N  
ATOM    883  CA  ALA A 117       8.078   2.008   0.375  1.00 92.62           C  
ATOM    884  C   ALA A 117       9.516   1.600   0.068  1.00 92.62           C  
ATOM    885  CB  ALA A 117       7.328   2.312  -0.918  1.00 92.62           C  
ATOM    886  O   ALA A 117      10.367   2.453  -0.193  1.00 92.62           O  
ATOM    887  N   TYR A 118       9.734   0.432   0.297  1.00 89.12           N  
ATOM    888  CA  TYR A 118      11.008  -0.181  -0.052  1.00 89.12           C  
ATOM    889  C   TYR A 118      10.930  -0.877  -1.405  1.00 89.12           C  
ATOM    890  CB  TYR A 118      11.438  -1.181   1.025  1.00 89.12           C  
ATOM    891  O   TYR A 118      10.219  -1.876  -1.555  1.00 89.12           O  
ATOM    892  CG  TYR A 118      12.875  -1.633   0.898  1.00 89.12           C  
ATOM    893  CD1 TYR A 118      13.188  -2.910   0.439  1.00 89.12           C  
ATOM    894  CD2 TYR A 118      13.922  -0.784   1.237  1.00 89.12           C  
ATOM    895  CE1 TYR A 118      14.508  -3.332   0.321  1.00 89.12           C  
ATOM    896  CE2 TYR A 118      15.242  -1.194   1.124  1.00 89.12           C  
ATOM    897  OH  TYR A 118      16.828  -2.881   0.551  1.00 89.12           O  
ATOM    898  CZ  TYR A 118      15.523  -2.469   0.666  1.00 89.12           C  
ATOM    899  N   ILE A 119      11.719  -0.330  -2.438  1.00 86.25           N  
ATOM    900  CA  ILE A 119      11.633  -0.808  -3.812  1.00 86.25           C  
ATOM    901  C   ILE A 119      12.914  -1.536  -4.191  1.00 86.25           C  
ATOM    902  CB  ILE A 119      11.359   0.353  -4.797  1.00 86.25           C  
ATOM    903  O   ILE A 119      14.016  -1.039  -3.938  1.00 86.25           O  
ATOM    904  CG1 ILE A 119      10.047   1.061  -4.441  1.00 86.25           C  
ATOM    905  CG2 ILE A 119      11.336  -0.159  -6.238  1.00 86.25           C  
ATOM    906  CD1 ILE A 119       9.766   2.303  -5.277  1.00 86.25           C  
ATOM    907  N   SER A 120      12.773  -2.705  -4.699  1.00 83.31           N  
ATOM    908  CA  SER A 120      13.945  -3.510  -5.020  1.00 83.31           C  
ATOM    909  C   SER A 120      13.883  -4.047  -6.445  1.00 83.31           C  
ATOM    910  CB  SER A 120      14.086  -4.668  -4.031  1.00 83.31           C  
ATOM    911  O   SER A 120      12.789  -4.316  -6.961  1.00 83.31           O  
ATOM    912  OG  SER A 120      12.938  -5.500  -4.066  1.00 83.31           O  
ATOM    913  N   ASN A 121      15.156  -3.957  -7.047  1.00 71.81           N  
ATOM    914  CA  ASN A 121      15.375  -4.762  -8.242  1.00 71.81           C  
ATOM    915  C   ASN A 121      14.906  -4.035  -9.500  1.00 71.81           C  
ATOM    916  CB  ASN A 121      14.664  -6.113  -8.117  1.00 71.81           C  
ATOM    917  O   ASN A 121      14.180  -4.605 -10.320  1.00 71.81           O  
ATOM    918  CG  ASN A 121      15.281  -7.000  -7.055  1.00 71.81           C  
ATOM    919  ND2 ASN A 121      15.609  -8.234  -7.430  1.00 71.81           N  
ATOM    920  OD1 ASN A 121      15.469  -6.582  -5.910  1.00 71.81           O  
ATOM    921  N   PRO A 122      15.320  -2.885  -9.719  1.00 69.75           N  
ATOM    922  CA  PRO A 122      14.859  -2.217 -10.945  1.00 69.75           C  
ATOM    923  C   PRO A 122      15.766  -2.498 -12.141  1.00 69.75           C  
ATOM    924  CB  PRO A 122      14.898  -0.734 -10.570  1.00 69.75           C  
ATOM    925  O   PRO A 122      15.398  -2.184 -13.281  1.00 69.75           O  
ATOM    926  CG  PRO A 122      15.961  -0.629  -9.523  1.00 69.75           C  
ATOM    927  CD  PRO A 122      16.000  -1.918  -8.758  1.00 69.75           C  
ATOM    928  N   SER A 123      17.016  -3.307 -11.930  1.00 71.50           N  
ATOM    929  CA  SER A 123      17.938  -3.543 -13.031  1.00 71.50           C  
ATOM    930  C   SER A 123      18.422  -4.988 -13.047  1.00 71.50           C  
ATOM    931  CB  SER A 123      19.141  -2.598 -12.930  1.00 71.50           C  
ATOM    932  O   SER A 123      18.625  -5.590 -11.984  1.00 71.50           O  
ATOM    933  OG  SER A 123      20.109  -2.908 -13.914  1.00 71.50           O  
ATOM    934  N   LYS A 124      18.594  -5.637 -14.234  1.00 73.44           N  
ATOM    935  CA  LYS A 124      19.125  -6.977 -14.453  1.00 73.44           C  
ATOM    936  C   LYS A 124      20.625  -6.941 -14.703  1.00 73.44           C  
ATOM    937  CB  LYS A 124      18.422  -7.652 -15.633  1.00 73.44           C  
ATOM    938  O   LYS A 124      21.266  -7.984 -14.891  1.00 73.44           O  
ATOM    939  CG  LYS A 124      16.984  -8.055 -15.336  1.00 73.44           C  
ATOM    940  CD  LYS A 124      16.375  -8.844 -16.484  1.00 73.44           C  
ATOM    941  CE  LYS A 124      14.938  -9.266 -16.188  1.00 73.44           C  
ATOM    942  NZ  LYS A 124      14.359 -10.094 -17.297  1.00 73.44           N  
ATOM    943  N   ALA A 125      21.203  -5.758 -14.703  1.00 69.56           N  
ATOM    944  CA  ALA A 125      22.641  -5.617 -14.969  1.00 69.56           C  
ATOM    945  C   ALA A 125      23.469  -6.180 -13.820  1.00 69.56           C  
ATOM    946  CB  ALA A 125      22.984  -4.148 -15.211  1.00 69.56           C  
ATOM    947  O   ALA A 125      23.219  -5.879 -12.656  1.00 69.56           O  
ATOM    948  N   ASP A 126      24.359  -7.109 -14.141  1.00 67.44           N  
ATOM    949  CA  ASP A 126      25.250  -7.801 -13.211  1.00 67.44           C  
ATOM    950  C   ASP A 126      26.125  -6.812 -12.445  1.00 67.44           C  
ATOM    951  CB  ASP A 126      26.109  -8.820 -13.953  1.00 67.44           C  
ATOM    952  O   ASP A 126      26.516  -7.074 -11.312  1.00 67.44           O  
ATOM    953  CG  ASP A 126      25.344 -10.047 -14.406  1.00 67.44           C  
ATOM    954  OD1 ASP A 126      24.281 -10.352 -13.820  1.00 67.44           O  
ATOM    955  OD2 ASP A 126      25.797 -10.711 -15.359  1.00 67.44           O  
ATOM    956  N   ALA A 127      26.297  -5.684 -13.008  1.00 64.12           N  
ATOM    957  CA  ALA A 127      27.188  -4.652 -12.477  1.00 64.12           C  
ATOM    958  C   ALA A 127      26.453  -3.748 -11.492  1.00 64.12           C  
ATOM    959  CB  ALA A 127      27.781  -3.822 -13.609  1.00 64.12           C  
ATOM    960  O   ALA A 127      27.078  -3.055 -10.688  1.00 64.12           O  
ATOM    961  N   VAL A 128      25.062  -3.770 -11.508  1.00 63.75           N  
ATOM    962  CA  VAL A 128      24.219  -2.965 -10.633  1.00 63.75           C  
ATOM    963  C   VAL A 128      23.297  -3.875  -9.820  1.00 63.75           C  
ATOM    964  CB  VAL A 128      23.375  -1.941 -11.430  1.00 63.75           C  
ATOM    965  O   VAL A 128      22.250  -4.309 -10.312  1.00 63.75           O  
ATOM    966  CG1 VAL A 128      22.656  -0.981 -10.492  1.00 63.75           C  
ATOM    967  CG2 VAL A 128      24.266  -1.172 -12.406  1.00 63.75           C  
ATOM    968  N   LYS A 129      24.000  -4.738  -8.789  1.00 62.75           N  
ATOM    969  CA  LYS A 129      23.344  -5.738  -7.953  1.00 62.75           C  
ATOM    970  C   LYS A 129      22.859  -5.125  -6.641  1.00 62.75           C  
ATOM    971  CB  LYS A 129      24.281  -6.906  -7.672  1.00 62.75           C  
ATOM    972  O   LYS A 129      23.406  -4.109  -6.191  1.00 62.75           O  
ATOM    973  CG  LYS A 129      24.594  -7.762  -8.891  1.00 62.75           C  
ATOM    974  CD  LYS A 129      25.359  -9.016  -8.508  1.00 62.75           C  
ATOM    975  CE  LYS A 129      25.656  -9.883  -9.727  1.00 62.75           C  
ATOM    976  NZ  LYS A 129      26.531 -11.047  -9.383  1.00 62.75           N  
ATOM    977  N   ASP A 130      21.562  -5.457  -6.281  1.00 62.81           N  
ATOM    978  CA  ASP A 130      21.031  -5.195  -4.949  1.00 62.81           C  
ATOM    979  C   ASP A 130      20.547  -3.754  -4.828  1.00 62.81           C  
ATOM    980  CB  ASP A 130      22.078  -5.484  -3.881  1.00 62.81           C  
ATOM    981  O   ASP A 130      20.812  -3.084  -3.828  1.00 62.81           O  
ATOM    982  CG  ASP A 130      22.422  -6.961  -3.762  1.00 62.81           C  
ATOM    983  OD1 ASP A 130      21.531  -7.809  -4.008  1.00 62.81           O  
ATOM    984  OD2 ASP A 130      23.578  -7.277  -3.416  1.00 62.81           O  
ATOM    985  N   GLN A 131      19.953  -3.318  -5.910  1.00 71.06           N  
ATOM    986  CA  GLN A 131      19.406  -1.968  -5.883  1.00 71.06           C  
ATOM    987  C   GLN A 131      18.141  -1.910  -5.031  1.00 71.06           C  
ATOM    988  CB  GLN A 131      19.109  -1.479  -7.301  1.00 71.06           C  
ATOM    989  O   GLN A 131      17.172  -2.619  -5.305  1.00 71.06           O  
ATOM    990  CG  GLN A 131      20.344  -1.371  -8.188  1.00 71.06           C  
ATOM    991  CD  GLN A 131      20.125  -0.474  -9.391  1.00 71.06           C  
ATOM    992  NE2 GLN A 131      21.062   0.429  -9.633  1.00 71.06           N  
ATOM    993  OE1 GLN A 131      19.109  -0.593 -10.094  1.00 71.06           O  
ATOM    994  N   LYS A 132      18.375  -1.320  -3.861  1.00 77.19           N  
ATOM    995  CA  LYS A 132      17.266  -1.086  -2.939  1.00 77.19           C  
ATOM    996  C   LYS A 132      17.188   0.384  -2.537  1.00 77.19           C  
ATOM    997  CB  LYS A 132      17.406  -1.963  -1.695  1.00 77.19           C  
ATOM    998  O   LYS A 132      18.219   1.042  -2.365  1.00 77.19           O  
ATOM    999  CG  LYS A 132      17.516  -3.451  -1.996  1.00 77.19           C  
ATOM   1000  CD  LYS A 132      17.719  -4.266  -0.724  1.00 77.19           C  
ATOM   1001  CE  LYS A 132      17.859  -5.750  -1.025  1.00 77.19           C  
ATOM   1002  NZ  LYS A 132      18.062  -6.551   0.218  1.00 77.19           N  
ATOM   1003  N   GLY A 133      15.961   0.875  -2.605  1.00 82.62           N  
ATOM   1004  CA  GLY A 133      15.797   2.250  -2.164  1.00 82.62           C  
ATOM   1005  C   GLY A 133      14.453   2.516  -1.514  1.00 82.62           C  
ATOM   1006  O   GLY A 133      13.469   1.847  -1.823  1.00 82.62           O  
ATOM   1007  N   PHE A 134      14.555   3.551  -0.593  1.00 87.06           N  
ATOM   1008  CA  PHE A 134      13.344   3.955   0.117  1.00 87.06           C  
ATOM   1009  C   PHE A 134      12.703   5.160  -0.555  1.00 87.06           C  
ATOM   1010  CB  PHE A 134      13.664   4.277   1.580  1.00 87.06           C  
ATOM   1011  O   PHE A 134      13.398   6.035  -1.071  1.00 87.06           O  
ATOM   1012  CG  PHE A 134      13.820   3.059   2.449  1.00 87.06           C  
ATOM   1013  CD1 PHE A 134      12.711   2.426   2.992  1.00 87.06           C  
ATOM   1014  CD2 PHE A 134      15.086   2.547   2.723  1.00 87.06           C  
ATOM   1015  CE1 PHE A 134      12.852   1.298   3.797  1.00 87.06           C  
ATOM   1016  CE2 PHE A 134      15.234   1.420   3.527  1.00 87.06           C  
ATOM   1017  CZ  PHE A 134      14.117   0.798   4.062  1.00 87.06           C  
ATOM   1018  N   GLY A 135      11.422   5.043  -0.569  1.00 89.25           N  
ATOM   1019  CA  GLY A 135      10.633   6.184  -1.012  1.00 89.25           C  
ATOM   1020  C   GLY A 135       9.469   6.496  -0.095  1.00 89.25           C  
ATOM   1021  O   GLY A 135       9.094   5.676   0.747  1.00 89.25           O  
ATOM   1022  N   PHE A 136       9.086   7.719  -0.243  1.00 92.62           N  
ATOM   1023  CA  PHE A 136       7.871   8.125   0.448  1.00 92.62           C  
ATOM   1024  C   PHE A 136       6.645   7.469  -0.178  1.00 92.62           C  
ATOM   1025  CB  PHE A 136       7.723   9.648   0.420  1.00 92.62           C  
ATOM   1026  O   PHE A 136       6.543   7.379  -1.403  1.00 92.62           O  
ATOM   1027  CG  PHE A 136       6.473  10.148   1.095  1.00 92.62           C  
ATOM   1028  CD1 PHE A 136       5.348  10.477   0.348  1.00 92.62           C  
ATOM   1029  CD2 PHE A 136       6.422  10.289   2.475  1.00 92.62           C  
ATOM   1030  CE1 PHE A 136       4.188  10.945   0.969  1.00 92.62           C  
ATOM   1031  CE2 PHE A 136       5.270  10.750   3.104  1.00 92.62           C  
ATOM   1032  CZ  PHE A 136       4.152  11.078   2.348  1.00 92.62           C  
ATOM   1033  N   ALA A 137       5.699   6.961   0.717  1.00 95.00           N  
ATOM   1034  CA  ALA A 137       4.496   6.293   0.230  1.00 95.00           C  
ATOM   1035  C   ALA A 137       3.238   6.969   0.767  1.00 95.00           C  
ATOM   1036  CB  ALA A 137       4.512   4.816   0.623  1.00 95.00           C  
ATOM   1037  O   ALA A 137       3.229   7.473   1.894  1.00 95.00           O  
ATOM   1038  N   TYR A 138       2.260   7.000  -0.072  1.00 95.19           N  
ATOM   1039  CA  TYR A 138       0.956   7.527   0.317  1.00 95.19           C  
ATOM   1040  C   TYR A 138      -0.170   6.746  -0.348  1.00 95.19           C  
ATOM   1041  CB  TYR A 138       0.846   9.016  -0.047  1.00 95.19           C  
ATOM   1042  O   TYR A 138       0.038   6.105  -1.381  1.00 95.19           O  
ATOM   1043  CG  TYR A 138       1.003   9.289  -1.522  1.00 95.19           C  
ATOM   1044  CD1 TYR A 138       2.262   9.500  -2.082  1.00 95.19           C  
ATOM   1045  CD2 TYR A 138      -0.106   9.344  -2.361  1.00 95.19           C  
ATOM   1046  CE1 TYR A 138       2.410   9.758  -3.441  1.00 95.19           C  
ATOM   1047  CE2 TYR A 138       0.032   9.602  -3.721  1.00 95.19           C  
ATOM   1048  OH  TYR A 138       1.435  10.055  -5.598  1.00 95.19           O  
ATOM   1049  CZ  TYR A 138       1.292   9.805  -4.250  1.00 95.19           C  
ATOM   1050  N   GLN A 139      -1.359   6.848   0.317  1.00 95.69           N  
ATOM   1051  CA  GLN A 139      -2.486   6.125  -0.261  1.00 95.69           C  
ATOM   1052  C   GLN A 139      -3.814   6.746   0.165  1.00 95.69           C  
ATOM   1053  CB  GLN A 139      -2.443   4.652   0.140  1.00 95.69           C  
ATOM   1054  O   GLN A 139      -3.895   7.402   1.206  1.00 95.69           O  
ATOM   1055  CG  GLN A 139      -2.736   4.406   1.614  1.00 95.69           C  
ATOM   1056  CD  GLN A 139      -2.844   2.930   1.954  1.00 95.69           C  
ATOM   1057  NE2 GLN A 139      -3.969   2.537   2.541  1.00 95.69           N  
ATOM   1058  OE1 GLN A 139      -1.923   2.150   1.690  1.00 95.69           O  
ATOM   1059  N   ALA A 140      -4.754   6.547  -0.777  1.00 96.69           N  
ATOM   1060  CA  ALA A 140      -6.152   6.879  -0.526  1.00 96.69           C  
ATOM   1061  C   ALA A 140      -7.055   5.676  -0.788  1.00 96.69           C  
ATOM   1062  CB  ALA A 140      -6.582   8.062  -1.390  1.00 96.69           C  
ATOM   1063  O   ALA A 140      -6.867   4.949  -1.769  1.00 96.69           O  
ATOM   1064  N   LYS A 141      -8.133   5.527   0.172  1.00 96.50           N  
ATOM   1065  CA  LYS A 141      -9.000   4.359   0.080  1.00 96.50           C  
ATOM   1066  C   LYS A 141     -10.469   4.750   0.266  1.00 96.50           C  
ATOM   1067  CB  LYS A 141      -8.602   3.311   1.118  1.00 96.50           C  
ATOM   1068  O   LYS A 141     -10.781   5.652   1.046  1.00 96.50           O  
ATOM   1069  CG  LYS A 141      -7.184   2.793   0.959  1.00 96.50           C  
ATOM   1070  CD  LYS A 141      -6.844   1.756   2.023  1.00 96.50           C  
ATOM   1071  CE  LYS A 141      -5.449   1.177   1.817  1.00 96.50           C  
ATOM   1072  NZ  LYS A 141      -5.113   0.156   2.854  1.00 96.50           N  
ATOM   1073  N   ALA A 142     -11.234   4.047  -0.485  1.00 97.44           N  
ATOM   1074  CA  ALA A 142     -12.680   4.164  -0.328  1.00 97.44           C  
ATOM   1075  C   ALA A 142     -13.383   2.848  -0.652  1.00 97.44           C  
ATOM   1076  CB  ALA A 142     -13.227   5.281  -1.217  1.00 97.44           C  
ATOM   1077  O   ALA A 142     -13.078   2.209  -1.663  1.00 97.44           O  
ATOM   1078  N   GLY A 143     -14.320   2.477   0.285  1.00 97.06           N  
ATOM   1079  CA  GLY A 143     -14.992   1.200   0.082  1.00 97.06           C  
ATOM   1080  C   GLY A 143     -16.125   0.962   1.052  1.00 97.06           C  
ATOM   1081  O   GLY A 143     -16.625   1.901   1.681  1.00 97.06           O  
ATOM   1082  N   VAL A 144     -16.531  -0.281   1.042  1.00 96.75           N  
ATOM   1083  CA  VAL A 144     -17.656  -0.661   1.899  1.00 96.75           C  
ATOM   1084  C   VAL A 144     -17.297  -1.914   2.693  1.00 96.75           C  
ATOM   1085  CB  VAL A 144     -18.938  -0.900   1.080  1.00 96.75           C  
ATOM   1086  O   VAL A 144     -16.562  -2.779   2.203  1.00 96.75           O  
ATOM   1087  CG1 VAL A 144     -19.422   0.401   0.442  1.00 96.75           C  
ATOM   1088  CG2 VAL A 144     -18.703  -1.967   0.013  1.00 96.75           C  
ATOM   1089  N   SER A 145     -17.766  -1.985   3.955  1.00 95.50           N  
ATOM   1090  CA  SER A 145     -17.578  -3.154   4.809  1.00 95.50           C  
ATOM   1091  C   SER A 145     -18.922  -3.824   5.121  1.00 95.50           C  
ATOM   1092  CB  SER A 145     -16.891  -2.766   6.113  1.00 95.50           C  
ATOM   1093  O   SER A 145     -19.922  -3.146   5.312  1.00 95.50           O  
ATOM   1094  OG  SER A 145     -15.609  -2.205   5.848  1.00 95.50           O  
ATOM   1095  N   TYR A 146     -18.906  -5.121   5.090  1.00 94.62           N  
ATOM   1096  CA  TYR A 146     -20.078  -5.906   5.426  1.00 94.62           C  
ATOM   1097  C   TYR A 146     -19.859  -6.719   6.695  1.00 94.62           C  
ATOM   1098  CB  TYR A 146     -20.453  -6.836   4.270  1.00 94.62           C  
ATOM   1099  O   TYR A 146     -18.891  -7.473   6.789  1.00 94.62           O  
ATOM   1100  CG  TYR A 146     -21.719  -7.625   4.508  1.00 94.62           C  
ATOM   1101  CD1 TYR A 146     -21.672  -8.969   4.855  1.00 94.62           C  
ATOM   1102  CD2 TYR A 146     -22.969  -7.023   4.379  1.00 94.62           C  
ATOM   1103  CE1 TYR A 146     -22.828  -9.703   5.074  1.00 94.62           C  
ATOM   1104  CE2 TYR A 146     -24.141  -7.746   4.594  1.00 94.62           C  
ATOM   1105  OH  TYR A 146     -25.219  -9.797   5.156  1.00 94.62           O  
ATOM   1106  CZ  TYR A 146     -24.062  -9.078   4.941  1.00 94.62           C  
ATOM   1107  N   ASP A 147     -20.734  -6.508   7.672  1.00 93.25           N  
ATOM   1108  CA  ASP A 147     -20.641  -7.230   8.938  1.00 93.25           C  
ATOM   1109  C   ASP A 147     -21.172  -8.656   8.789  1.00 93.25           C  
ATOM   1110  CB  ASP A 147     -21.422  -6.492  10.031  1.00 93.25           C  
ATOM   1111  O   ASP A 147     -22.391  -8.875   8.727  1.00 93.25           O  
ATOM   1112  CG  ASP A 147     -20.859  -5.109  10.320  1.00 93.25           C  
ATOM   1113  OD1 ASP A 147     -19.641  -4.891  10.133  1.00 93.25           O  
ATOM   1114  OD2 ASP A 147     -21.641  -4.230  10.734  1.00 93.25           O  
ATOM   1115  N   VAL A 148     -20.281  -9.664   8.656  1.00 93.62           N  
ATOM   1116  CA  VAL A 148     -20.688 -11.062   8.570  1.00 93.62           C  
ATOM   1117  C   VAL A 148     -21.109 -11.562   9.953  1.00 93.62           C  
ATOM   1118  CB  VAL A 148     -19.531 -11.945   8.023  1.00 93.62           C  
ATOM   1119  O   VAL A 148     -22.172 -12.172  10.102  1.00 93.62           O  
ATOM   1120  CG1 VAL A 148     -19.953 -13.414   8.000  1.00 93.62           C  
ATOM   1121  CG2 VAL A 148     -19.141 -11.477   6.621  1.00 93.62           C  
ATOM   1122  N   THR A 149     -20.203 -11.359  10.875  1.00 90.94           N  
ATOM   1123  CA  THR A 149     -20.422 -11.523  12.312  1.00 90.94           C  
ATOM   1124  C   THR A 149     -19.953 -10.289  13.070  1.00 90.94           C  
ATOM   1125  CB  THR A 149     -19.688 -12.766  12.844  1.00 90.94           C  
ATOM   1126  O   THR A 149     -19.312  -9.406  12.500  1.00 90.94           O  
ATOM   1127  CG2 THR A 149     -19.953 -13.984  11.977  1.00 90.94           C  
ATOM   1128  OG1 THR A 149     -18.266 -12.508  12.859  1.00 90.94           O  
ATOM   1129  N   PRO A 150     -20.328 -10.164  14.375  1.00 85.94           N  
ATOM   1130  CA  PRO A 150     -19.875  -9.008  15.148  1.00 85.94           C  
ATOM   1131  C   PRO A 150     -18.344  -8.891  15.180  1.00 85.94           C  
ATOM   1132  CB  PRO A 150     -20.438  -9.273  16.547  1.00 85.94           C  
ATOM   1133  O   PRO A 150     -17.812  -7.801  15.391  1.00 85.94           O  
ATOM   1134  CG  PRO A 150     -21.672 -10.078  16.312  1.00 85.94           C  
ATOM   1135  CD  PRO A 150     -21.422 -11.016  15.164  1.00 85.94           C  
ATOM   1136  N   GLU A 151     -17.609  -9.969  14.859  1.00 89.56           N  
ATOM   1137  CA  GLU A 151     -16.156 -10.000  14.977  1.00 89.56           C  
ATOM   1138  C   GLU A 151     -15.492 -10.016  13.609  1.00 89.56           C  
ATOM   1139  CB  GLU A 151     -15.719 -11.219  15.797  1.00 89.56           C  
ATOM   1140  O   GLU A 151     -14.320  -9.656  13.477  1.00 89.56           O  
ATOM   1141  CG  GLU A 151     -16.141 -11.172  17.250  1.00 89.56           C  
ATOM   1142  CD  GLU A 151     -17.562 -11.672  17.484  1.00 89.56           C  
ATOM   1143  OE1 GLU A 151     -18.062 -11.602  18.625  1.00 89.56           O  
ATOM   1144  OE2 GLU A 151     -18.188 -12.141  16.500  1.00 89.56           O  
ATOM   1145  N   ILE A 152     -16.344 -10.445  12.555  1.00 92.19           N  
ATOM   1146  CA  ILE A 152     -15.766 -10.609  11.227  1.00 92.19           C  
ATOM   1147  C   ILE A 152     -16.453  -9.664  10.242  1.00 92.19           C  
ATOM   1148  CB  ILE A 152     -15.867 -12.070  10.734  1.00 92.19           C  
ATOM   1149  O   ILE A 152     -17.672  -9.664  10.133  1.00 92.19           O  
ATOM   1150  CG1 ILE A 152     -15.117 -13.008  11.680  1.00 92.19           C  
ATOM   1151  CG2 ILE A 152     -15.344 -12.195   9.305  1.00 92.19           C  
ATOM   1152  CD1 ILE A 152     -15.320 -14.484  11.375  1.00 92.19           C  
ATOM   1153  N   LYS A 153     -15.648  -8.922   9.523  1.00 94.19           N  
ATOM   1154  CA  LYS A 153     -16.125  -8.016   8.492  1.00 94.19           C  
ATOM   1155  C   LYS A 153     -15.430  -8.266   7.160  1.00 94.19           C  
ATOM   1156  CB  LYS A 153     -15.930  -6.559   8.914  1.00 94.19           C  
ATOM   1157  O   LYS A 153     -14.219  -8.492   7.125  1.00 94.19           O  
ATOM   1158  CG  LYS A 153     -16.688  -6.176  10.180  1.00 94.19           C  
ATOM   1159  CD  LYS A 153     -16.453  -4.715  10.547  1.00 94.19           C  
ATOM   1160  CE  LYS A 153     -17.203  -4.332  11.820  1.00 94.19           C  
ATOM   1161  NZ  LYS A 153     -17.891  -3.012  11.680  1.00 94.19           N  
ATOM   1162  N   LEU A 154     -16.234  -8.250   6.188  1.00 96.38           N  
ATOM   1163  CA  LEU A 154     -15.688  -8.266   4.832  1.00 96.38           C  
ATOM   1164  C   LEU A 154     -15.703  -6.871   4.223  1.00 96.38           C  
ATOM   1165  CB  LEU A 154     -16.484  -9.227   3.947  1.00 96.38           C  
ATOM   1166  O   LEU A 154     -16.656  -6.109   4.422  1.00 96.38           O  
ATOM   1167  CG  LEU A 154     -16.516 -10.695   4.395  1.00 96.38           C  
ATOM   1168  CD1 LEU A 154     -17.422 -11.508   3.480  1.00 96.38           C  
ATOM   1169  CD2 LEU A 154     -15.109 -11.281   4.414  1.00 96.38           C  
ATOM   1170  N   PHE A 155     -14.586  -6.562   3.457  1.00 95.94           N  
ATOM   1171  CA  PHE A 155     -14.555  -5.230   2.863  1.00 95.94           C  
ATOM   1172  C   PHE A 155     -14.086  -5.289   1.416  1.00 95.94           C  
ATOM   1173  CB  PHE A 155     -13.648  -4.297   3.674  1.00 95.94           C  
ATOM   1174  O   PHE A 155     -13.344  -6.203   1.037  1.00 95.94           O  
ATOM   1175  CG  PHE A 155     -12.195  -4.668   3.611  1.00 95.94           C  
ATOM   1176  CD1 PHE A 155     -11.648  -5.559   4.527  1.00 95.94           C  
ATOM   1177  CD2 PHE A 155     -11.367  -4.121   2.639  1.00 95.94           C  
ATOM   1178  CE1 PHE A 155     -10.297  -5.902   4.477  1.00 95.94           C  
ATOM   1179  CE2 PHE A 155     -10.016  -4.461   2.578  1.00 95.94           C  
ATOM   1180  CZ  PHE A 155      -9.484  -5.348   3.498  1.00 95.94           C  
ATOM   1181  N   ALA A 156     -14.586  -4.344   0.743  1.00 96.81           N  
ATOM   1182  CA  ALA A 156     -14.188  -4.121  -0.645  1.00 96.81           C  
ATOM   1183  C   ALA A 156     -14.133  -2.631  -0.969  1.00 96.81           C  
ATOM   1184  CB  ALA A 156     -15.141  -4.836  -1.595  1.00 96.81           C  
ATOM   1185  O   ALA A 156     -14.984  -1.859  -0.508  1.00 96.81           O  
ATOM   1186  N   GLY A 157     -13.000  -2.277  -1.784  1.00 95.50           N  
ATOM   1187  CA  GLY A 157     -12.891  -0.860  -2.092  1.00 95.50           C  
ATOM   1188  C   GLY A 157     -11.828  -0.556  -3.135  1.00 95.50           C  
ATOM   1189  O   GLY A 157     -11.133  -1.460  -3.602  1.00 95.50           O  
ATOM   1190  N   ALA A 158     -11.914   0.721  -3.430  1.00 94.69           N  
ATOM   1191  CA  ALA A 158     -10.914   1.255  -4.352  1.00 94.69           C  
ATOM   1192  C   ALA A 158      -9.734   1.848  -3.590  1.00 94.69           C  
ATOM   1193  CB  ALA A 158     -11.539   2.307  -5.262  1.00 94.69           C  
ATOM   1194  O   ALA A 158      -9.898   2.387  -2.494  1.00 94.69           O  
ATOM   1195  N   ARG A 159      -8.516   1.697  -4.266  1.00 93.31           N  
ATOM   1196  CA  ARG A 159      -7.289   2.170  -3.629  1.00 93.31           C  
ATOM   1197  C   ARG A 159      -6.391   2.875  -4.637  1.00 93.31           C  
ATOM   1198  CB  ARG A 159      -6.539   1.008  -2.977  1.00 93.31           C  
ATOM   1199  O   ARG A 159      -6.199   2.389  -5.754  1.00 93.31           O  
ATOM   1200  CG  ARG A 159      -5.203   1.402  -2.367  1.00 93.31           C  
ATOM   1201  CD  ARG A 159      -4.465   0.198  -1.800  1.00 93.31           C  
ATOM   1202  NE  ARG A 159      -3.129   0.556  -1.333  1.00 93.31           N  
ATOM   1203  NH1 ARG A 159      -2.170  -1.475  -1.875  1.00 93.31           N  
ATOM   1204  NH2 ARG A 159      -0.899   0.181  -0.928  1.00 93.31           N  
ATOM   1205  CZ  ARG A 159      -2.068  -0.247  -1.380  1.00 93.31           C  
ATOM   1206  N   TYR A 160      -5.984   3.986  -4.148  1.00 92.56           N  
ATOM   1207  CA  TYR A 160      -4.910   4.680  -4.855  1.00 92.56           C  
ATOM   1208  C   TYR A 160      -3.623   4.668  -4.035  1.00 92.56           C  
ATOM   1209  CB  TYR A 160      -5.316   6.121  -5.168  1.00 92.56           C  
ATOM   1210  O   TYR A 160      -3.611   5.102  -2.883  1.00 92.56           O  
ATOM   1211  CG  TYR A 160      -4.223   6.930  -5.828  1.00 92.56           C  
ATOM   1212  CD1 TYR A 160      -3.488   7.867  -5.105  1.00 92.56           C  
ATOM   1213  CD2 TYR A 160      -3.926   6.754  -7.176  1.00 92.56           C  
ATOM   1214  CE1 TYR A 160      -2.484   8.609  -5.711  1.00 92.56           C  
ATOM   1215  CE2 TYR A 160      -2.922   7.496  -7.793  1.00 92.56           C  
ATOM   1216  OH  TYR A 160      -1.214   9.156  -7.656  1.00 92.56           O  
ATOM   1217  CZ  TYR A 160      -2.207   8.422  -7.051  1.00 92.56           C  
ATOM   1218  N   PHE A 161      -2.543   4.195  -4.738  1.00 91.88           N  
ATOM   1219  CA  PHE A 161      -1.252   4.098  -4.070  1.00 91.88           C  
ATOM   1220  C   PHE A 161      -0.169   4.805  -4.875  1.00 91.88           C  
ATOM   1221  CB  PHE A 161      -0.870   2.629  -3.852  1.00 91.88           C  
ATOM   1222  O   PHE A 161      -0.116   4.676  -6.102  1.00 91.88           O  
ATOM   1223  CG  PHE A 161       0.476   2.441  -3.205  1.00 91.88           C  
ATOM   1224  CD1 PHE A 161       1.619   2.283  -3.979  1.00 91.88           C  
ATOM   1225  CD2 PHE A 161       0.598   2.424  -1.821  1.00 91.88           C  
ATOM   1226  CE1 PHE A 161       2.865   2.111  -3.383  1.00 91.88           C  
ATOM   1227  CE2 PHE A 161       1.840   2.252  -1.218  1.00 91.88           C  
ATOM   1228  CZ  PHE A 161       2.973   2.094  -2.000  1.00 91.88           C  
ATOM   1229  N   GLY A 162       0.653   5.504  -4.090  1.00 90.31           N  
ATOM   1230  CA  GLY A 162       1.788   6.164  -4.715  1.00 90.31           C  
ATOM   1231  C   GLY A 162       3.041   6.129  -3.859  1.00 90.31           C  
ATOM   1232  O   GLY A 162       2.961   6.148  -2.629  1.00 90.31           O  
ATOM   1233  N   SER A 163       4.156   6.082  -4.590  1.00 89.75           N  
ATOM   1234  CA  SER A 163       5.457   6.191  -3.941  1.00 89.75           C  
ATOM   1235  C   SER A 163       6.438   6.992  -4.797  1.00 89.75           C  
ATOM   1236  CB  SER A 163       6.035   4.805  -3.656  1.00 89.75           C  
ATOM   1237  O   SER A 163       6.453   6.855  -6.020  1.00 89.75           O  
ATOM   1238  OG  SER A 163       7.352   4.902  -3.145  1.00 89.75           O  
ATOM   1239  N   TYR A 164       7.160   7.938  -4.098  1.00 86.12           N  
ATOM   1240  CA  TYR A 164       8.148   8.719  -4.824  1.00 86.12           C  
ATOM   1241  C   TYR A 164       9.430   8.883  -4.004  1.00 86.12           C  
ATOM   1242  CB  TYR A 164       7.586  10.102  -5.180  1.00 86.12           C  
ATOM   1243  O   TYR A 164       9.414   8.727  -2.781  1.00 86.12           O  
ATOM   1244  CG  TYR A 164       7.344  10.984  -3.982  1.00 86.12           C  
ATOM   1245  CD1 TYR A 164       6.145  10.922  -3.279  1.00 86.12           C  
ATOM   1246  CD2 TYR A 164       8.312  11.891  -3.555  1.00 86.12           C  
ATOM   1247  CE1 TYR A 164       5.914  11.742  -2.176  1.00 86.12           C  
ATOM   1248  CE2 TYR A 164       8.094  12.711  -2.453  1.00 86.12           C  
ATOM   1249  OH  TYR A 164       6.672  13.438  -0.680  1.00 86.12           O  
ATOM   1250  CZ  TYR A 164       6.895  12.625  -1.771  1.00 86.12           C  
ATOM   1251  N   GLY A 165      10.539   9.000  -4.773  1.00 79.94           N  
ATOM   1252  CA  GLY A 165      11.758   9.359  -4.059  1.00 79.94           C  
ATOM   1253  C   GLY A 165      12.727   8.195  -3.916  1.00 79.94           C  
ATOM   1254  O   GLY A 165      13.789   8.344  -3.309  1.00 79.94           O  
ATOM   1255  N   ALA A 166      12.305   7.094  -4.504  1.00 79.38           N  
ATOM   1256  CA  ALA A 166      13.250   5.980  -4.547  1.00 79.38           C  
ATOM   1257  C   ALA A 166      14.297   6.199  -5.633  1.00 79.38           C  
ATOM   1258  CB  ALA A 166      12.508   4.664  -4.781  1.00 79.38           C  
ATOM   1259  O   ALA A 166      13.961   6.480  -6.785  1.00 79.38           O  
ATOM   1260  N   SER A 167      15.594   6.293  -5.250  1.00 72.94           N  
ATOM   1261  CA  SER A 167      16.656   6.547  -6.207  1.00 72.94           C  
ATOM   1262  C   SER A 167      17.703   5.430  -6.191  1.00 72.94           C  
ATOM   1263  CB  SER A 167      17.344   7.887  -5.914  1.00 72.94           C  
ATOM   1264  O   SER A 167      17.984   4.852  -5.137  1.00 72.94           O  
ATOM   1265  OG  SER A 167      17.906   7.895  -4.613  1.00 72.94           O  
ATOM   1266  N   PHE A 168      18.156   5.047  -7.395  1.00 71.88           N  
ATOM   1267  CA  PHE A 168      19.125   3.975  -7.574  1.00 71.88           C  
ATOM   1268  C   PHE A 168      20.344   4.465  -8.367  1.00 71.88           C  
ATOM   1269  CB  PHE A 168      18.484   2.777  -8.281  1.00 71.88           C  
ATOM   1270  O   PHE A 168      20.188   5.207  -9.344  1.00 71.88           O  
ATOM   1271  CG  PHE A 168      17.219   2.305  -7.637  1.00 71.88           C  
ATOM   1272  CD1 PHE A 168      17.234   1.334  -6.645  1.00 71.88           C  
ATOM   1273  CD2 PHE A 168      15.992   2.830  -8.031  1.00 71.88           C  
ATOM   1274  CE1 PHE A 168      16.062   0.895  -6.047  1.00 71.88           C  
ATOM   1275  CE2 PHE A 168      14.805   2.396  -7.438  1.00 71.88           C  
ATOM   1276  CZ  PHE A 168      14.844   1.428  -6.445  1.00 71.88           C  
ATOM   1277  N   ASN A 169      21.547   4.160  -7.918  1.00 68.12           N  
ATOM   1278  CA  ASN A 169      22.781   4.547  -8.602  1.00 68.12           C  
ATOM   1279  C   ASN A 169      23.109   3.588  -9.742  1.00 68.12           C  
ATOM   1280  CB  ASN A 169      23.953   4.625  -7.617  1.00 68.12           C  
ATOM   1281  O   ASN A 169      23.094   2.371  -9.562  1.00 68.12           O  
ATOM   1282  CG  ASN A 169      23.812   5.770  -6.637  1.00 68.12           C  
ATOM   1283  ND2 ASN A 169      24.422   5.625  -5.465  1.00 68.12           N  
ATOM   1284  OD1 ASN A 169      23.156   6.781  -6.930  1.00 68.12           O  
ATOM   1285  N   LYS A 170      23.281   4.094 -11.062  1.00 63.38           N  
ATOM   1286  CA  LYS A 170      23.625   3.311 -12.242  1.00 63.38           C  
ATOM   1287  C   LYS A 170      24.969   3.744 -12.812  1.00 63.38           C  
ATOM   1288  CB  LYS A 170      22.547   3.436 -13.312  1.00 63.38           C  
ATOM   1289  O   LYS A 170      25.219   3.631 -14.016  1.00 63.38           O  
ATOM   1290  CG  LYS A 170      21.266   2.660 -12.992  1.00 63.38           C  
ATOM   1291  CD  LYS A 170      20.297   2.688 -14.164  1.00 63.38           C  
ATOM   1292  CE  LYS A 170      19.031   1.885 -13.859  1.00 63.38           C  
ATOM   1293  NZ  LYS A 170      17.906   2.258 -14.773  1.00 63.38           N  
ATOM   1294  N   GLU A 171      25.844   4.273 -11.977  1.00 61.12           N  
ATOM   1295  CA  GLU A 171      27.094   4.910 -12.375  1.00 61.12           C  
ATOM   1296  C   GLU A 171      27.953   3.977 -13.227  1.00 61.12           C  
ATOM   1297  CB  GLU A 171      27.875   5.355 -11.133  1.00 61.12           C  
ATOM   1298  O   GLU A 171      28.688   4.430 -14.109  1.00 61.12           O  
ATOM   1299  CG  GLU A 171      27.438   6.695 -10.570  1.00 61.12           C  
ATOM   1300  CD  GLU A 171      28.328   7.211  -9.461  1.00 61.12           C  
ATOM   1301  OE1 GLU A 171      28.078   8.328  -8.945  1.00 61.12           O  
ATOM   1302  OE2 GLU A 171      29.297   6.496  -9.102  1.00 61.12           O  
ATOM   1303  N   THR A 172      27.625   2.719 -13.398  1.00 57.56           N  
ATOM   1304  CA  THR A 172      28.438   1.719 -14.078  1.00 57.56           C  
ATOM   1305  C   THR A 172      27.797   1.315 -15.406  1.00 57.56           C  
ATOM   1306  CB  THR A 172      28.625   0.469 -13.203  1.00 57.56           C  
ATOM   1307  O   THR A 172      28.500   0.943 -16.344  1.00 57.56           O  
ATOM   1308  CG2 THR A 172      29.688  -0.457 -13.797  1.00 57.56           C  
ATOM   1309  OG1 THR A 172      29.047   0.873 -11.891  1.00 57.56           O  
ATOM   1310  N   VAL A 173      26.562   1.777 -15.812  1.00 55.56           N  
ATOM   1311  CA  VAL A 173      25.859   1.209 -16.953  1.00 55.56           C  
ATOM   1312  C   VAL A 173      25.062   2.299 -17.656  1.00 55.56           C  
ATOM   1313  CB  VAL A 173      24.938   0.051 -16.531  1.00 55.56           C  
ATOM   1314  O   VAL A 173      24.672   2.145 -18.828  1.00 55.56           O  
ATOM   1315  CG1 VAL A 173      24.828  -0.991 -17.641  1.00 55.56           C  
ATOM   1316  CG2 VAL A 173      25.438  -0.590 -15.242  1.00 55.56           C  
ATOM   1317  N   SER A 174      24.984   3.668 -17.234  1.00 57.69           N  
ATOM   1318  CA  SER A 174      24.250   4.754 -17.875  1.00 57.69           C  
ATOM   1319  C   SER A 174      24.828   6.113 -17.500  1.00 57.69           C  
ATOM   1320  CB  SER A 174      22.766   4.699 -17.500  1.00 57.69           C  
ATOM   1321  O   SER A 174      25.516   6.238 -16.484  1.00 57.69           O  
ATOM   1322  OG  SER A 174      22.062   5.770 -18.109  1.00 57.69           O  
ATOM   1323  N   ALA A 175      25.000   7.145 -18.500  1.00 56.75           N  
ATOM   1324  CA  ALA A 175      25.391   8.539 -18.328  1.00 56.75           C  
ATOM   1325  C   ALA A 175      24.547   9.227 -17.266  1.00 56.75           C  
ATOM   1326  CB  ALA A 175      25.297   9.289 -19.656  1.00 56.75           C  
ATOM   1327  O   ALA A 175      24.969  10.234 -16.688  1.00 56.75           O  
ATOM   1328  N   THR A 176      23.391   8.609 -16.828  1.00 56.44           N  
ATOM   1329  CA  THR A 176      22.516   9.102 -15.766  1.00 56.44           C  
ATOM   1330  C   THR A 176      22.797   8.391 -14.445  1.00 56.44           C  
ATOM   1331  CB  THR A 176      21.031   8.922 -16.141  1.00 56.44           C  
ATOM   1332  O   THR A 176      22.891   7.160 -14.406  1.00 56.44           O  
ATOM   1333  CG2 THR A 176      20.203  10.102 -15.664  1.00 56.44           C  
ATOM   1334  OG1 THR A 176      20.906   8.805 -17.562  1.00 56.44           O  
ATOM   1335  N   LYS A 177      23.312   9.164 -13.430  1.00 57.94           N  
ATOM   1336  CA  LYS A 177      23.906   8.781 -12.141  1.00 57.94           C  
ATOM   1337  C   LYS A 177      22.828   8.281 -11.180  1.00 57.94           C  
ATOM   1338  CB  LYS A 177      24.641   9.969 -11.523  1.00 57.94           C  
ATOM   1339  O   LYS A 177      23.094   7.402 -10.359  1.00 57.94           O  
ATOM   1340  CG  LYS A 177      25.938  10.328 -12.234  1.00 57.94           C  
ATOM   1341  CD  LYS A 177      26.719  11.383 -11.469  1.00 57.94           C  
ATOM   1342  CE  LYS A 177      28.000  11.766 -12.195  1.00 57.94           C  
ATOM   1343  NZ  LYS A 177      28.797  12.773 -11.430  1.00 57.94           N  
ATOM   1344  N   GLU A 178      21.422   8.461 -11.617  1.00 63.31           N  
ATOM   1345  CA  GLU A 178      20.391   8.141 -10.641  1.00 63.31           C  
ATOM   1346  C   GLU A 178      19.078   7.754 -11.320  1.00 63.31           C  
ATOM   1347  CB  GLU A 178      20.156   9.328  -9.695  1.00 63.31           C  
ATOM   1348  O   GLU A 178      18.656   8.406 -12.273  1.00 63.31           O  
ATOM   1349  CG  GLU A 178      21.219   9.469  -8.617  1.00 63.31           C  
ATOM   1350  CD  GLU A 178      20.969  10.641  -7.680  1.00 63.31           C  
ATOM   1351  OE1 GLU A 178      21.578  10.680  -6.582  1.00 63.31           O  
ATOM   1352  OE2 GLU A 178      20.172  11.523  -8.047  1.00 63.31           O  
ATOM   1353  N   ILE A 179      18.516   6.535 -10.992  1.00 68.44           N  
ATOM   1354  CA  ILE A 179      17.203   6.090 -11.430  1.00 68.44           C  
ATOM   1355  C   ILE A 179      16.172   6.422 -10.359  1.00 68.44           C  
ATOM   1356  CB  ILE A 179      17.188   4.574 -11.727  1.00 68.44           C  
ATOM   1357  O   ILE A 179      16.297   6.000  -9.203  1.00 68.44           O  
ATOM   1358  CG1 ILE A 179      18.203   4.238 -12.820  1.00 68.44           C  
ATOM   1359  CG2 ILE A 179      15.781   4.113 -12.125  1.00 68.44           C  
ATOM   1360  CD1 ILE A 179      18.406   2.744 -13.055  1.00 68.44           C  
ATOM   1361  N   ASN A 180      15.273   7.406 -10.719  1.00 74.12           N  
ATOM   1362  CA  ASN A 180      14.156   7.711  -9.828  1.00 74.12           C  
ATOM   1363  C   ASN A 180      12.914   6.914 -10.195  1.00 74.12           C  
ATOM   1364  CB  ASN A 180      13.852   9.211  -9.844  1.00 74.12           C  
ATOM   1365  O   ASN A 180      12.539   6.836 -11.367  1.00 74.12           O  
ATOM   1366  CG  ASN A 180      14.977  10.047  -9.273  1.00 74.12           C  
ATOM   1367  ND2 ASN A 180      15.453  11.016 -10.047  1.00 74.12           N  
ATOM   1368  OD1 ASN A 180      15.422   9.820  -8.148  1.00 74.12           O  
ATOM   1369  N   VAL A 181      12.367   6.277  -9.242  1.00 75.25           N  
ATOM   1370  CA  VAL A 181      11.172   5.469  -9.469  1.00 75.25           C  
ATOM   1371  C   VAL A 181       9.953   6.176  -8.891  1.00 75.25           C  
ATOM   1372  CB  VAL A 181      11.320   4.059  -8.852  1.00 75.25           C  
ATOM   1373  O   VAL A 181       9.953   6.566  -7.719  1.00 75.25           O  
ATOM   1374  CG1 VAL A 181      10.039   3.246  -9.055  1.00 75.25           C  
ATOM   1375  CG2 VAL A 181      12.523   3.334  -9.445  1.00 75.25           C  
ATOM   1376  N   LEU A 182       9.062   6.562  -9.742  1.00 82.56           N  
ATOM   1377  CA  LEU A 182       7.727   6.992  -9.344  1.00 82.56           C  
ATOM   1378  C   LEU A 182       6.707   5.879  -9.562  1.00 82.56           C  
ATOM   1379  CB  LEU A 182       7.309   8.242 -10.125  1.00 82.56           C  
ATOM   1380  O   LEU A 182       6.508   5.430 -10.695  1.00 82.56           O  
ATOM   1381  CG  LEU A 182       5.930   8.812  -9.797  1.00 82.56           C  
ATOM   1382  CD1 LEU A 182       5.938   9.453  -8.406  1.00 82.56           C  
ATOM   1383  CD2 LEU A 182       5.508   9.828 -10.852  1.00 82.56           C  
ATOM   1384  N   TYR A 183       6.156   5.453  -8.453  1.00 81.88           N  
ATOM   1385  CA  TYR A 183       5.188   4.363  -8.484  1.00 81.88           C  
ATOM   1386  C   TYR A 183       3.801   4.852  -8.078  1.00 81.88           C  
ATOM   1387  CB  TYR A 183       5.629   3.223  -7.566  1.00 81.88           C  
ATOM   1388  O   TYR A 183       3.621   5.387  -6.984  1.00 81.88           O  
ATOM   1389  CG  TYR A 183       4.621   2.102  -7.465  1.00 81.88           C  
ATOM   1390  CD1 TYR A 183       4.070   1.746  -6.234  1.00 81.88           C  
ATOM   1391  CD2 TYR A 183       4.223   1.396  -8.594  1.00 81.88           C  
ATOM   1392  CE1 TYR A 183       3.145   0.712  -6.137  1.00 81.88           C  
ATOM   1393  CE2 TYR A 183       3.299   0.361  -8.508  1.00 81.88           C  
ATOM   1394  OH  TYR A 183       1.850  -0.997  -7.184  1.00 81.88           O  
ATOM   1395  CZ  TYR A 183       2.766   0.027  -7.273  1.00 81.88           C  
ATOM   1396  N   SER A 184       2.889   4.723  -9.016  1.00 85.44           N  
ATOM   1397  CA  SER A 184       1.497   5.062  -8.750  1.00 85.44           C  
ATOM   1398  C   SER A 184       0.546   4.051  -9.375  1.00 85.44           C  
ATOM   1399  CB  SER A 184       1.180   6.465  -9.273  1.00 85.44           C  
ATOM   1400  O   SER A 184       0.694   3.699 -10.547  1.00 85.44           O  
ATOM   1401  OG  SER A 184      -0.162   6.820  -8.984  1.00 85.44           O  
ATOM   1402  N   ALA A 185      -0.448   3.645  -8.547  1.00 86.38           N  
ATOM   1403  CA  ALA A 185      -1.368   2.627  -9.039  1.00 86.38           C  
ATOM   1404  C   ALA A 185      -2.762   2.805  -8.445  1.00 86.38           C  
ATOM   1405  CB  ALA A 185      -0.835   1.229  -8.734  1.00 86.38           C  
ATOM   1406  O   ALA A 185      -2.900   3.240  -7.297  1.00 86.38           O  
ATOM   1407  N   VAL A 186      -3.734   2.588  -9.359  1.00 88.69           N  
ATOM   1408  CA  VAL A 186      -5.125   2.461  -8.938  1.00 88.69           C  
ATOM   1409  C   VAL A 186      -5.539   0.991  -8.945  1.00 88.69           C  
ATOM   1410  CB  VAL A 186      -6.070   3.289  -9.828  1.00 88.69           C  
ATOM   1411  O   VAL A 186      -5.262   0.271  -9.906  1.00 88.69           O  
ATOM   1412  CG1 VAL A 186      -7.527   3.084  -9.414  1.00 88.69           C  
ATOM   1413  CG2 VAL A 186      -5.699   4.770  -9.773  1.00 88.69           C  
ATOM   1414  N   GLY A 187      -6.148   0.632  -7.781  1.00 89.50           N  
ATOM   1415  CA  GLY A 187      -6.559  -0.761  -7.707  1.00 89.50           C  
ATOM   1416  C   GLY A 187      -7.773  -0.981  -6.824  1.00 89.50           C  
ATOM   1417  O   GLY A 187      -8.461  -0.027  -6.457  1.00 89.50           O  
ATOM   1418  N   ALA A 188      -8.000  -2.230  -6.730  1.00 91.75           N  
ATOM   1419  CA  ALA A 188      -9.094  -2.670  -5.867  1.00 91.75           C  
ATOM   1420  C   ALA A 188      -8.578  -3.527  -4.719  1.00 91.75           C  
ATOM   1421  CB  ALA A 188     -10.133  -3.445  -6.680  1.00 91.75           C  
ATOM   1422  O   ALA A 188      -7.547  -4.195  -4.844  1.00 91.75           O  
ATOM   1423  N   GLU A 189      -9.305  -3.412  -3.568  1.00 93.12           N  
ATOM   1424  CA  GLU A 189      -8.930  -4.211  -2.406  1.00 93.12           C  
ATOM   1425  C   GLU A 189     -10.133  -4.977  -1.855  1.00 93.12           C  
ATOM   1426  CB  GLU A 189      -8.328  -3.326  -1.313  1.00 93.12           C  
ATOM   1427  O   GLU A 189     -11.273  -4.516  -1.968  1.00 93.12           O  
ATOM   1428  CG  GLU A 189      -9.312  -2.348  -0.697  1.00 93.12           C  
ATOM   1429  CD  GLU A 189      -8.688  -1.445   0.354  1.00 93.12           C  
ATOM   1430  OE1 GLU A 189      -9.367  -0.513   0.837  1.00 93.12           O  
ATOM   1431  OE2 GLU A 189      -7.508  -1.673   0.698  1.00 93.12           O  
ATOM   1432  N   ALA A 190      -9.805  -6.109  -1.408  1.00 94.56           N  
ATOM   1433  CA  ALA A 190     -10.789  -6.938  -0.710  1.00 94.56           C  
ATOM   1434  C   ALA A 190     -10.133  -7.746   0.405  1.00 94.56           C  
ATOM   1435  CB  ALA A 190     -11.492  -7.867  -1.692  1.00 94.56           C  
ATOM   1436  O   ALA A 190      -8.992  -8.203   0.260  1.00 94.56           O  
ATOM   1437  N   GLY A 191     -10.883  -7.836   1.538  1.00 94.88           N  
ATOM   1438  CA  GLY A 191     -10.281  -8.570   2.637  1.00 94.88           C  
ATOM   1439  C   GLY A 191     -11.227  -8.781   3.807  1.00 94.88           C  
ATOM   1440  O   GLY A 191     -12.422  -8.523   3.693  1.00 94.88           O  
ATOM   1441  N   VAL A 192     -10.648  -9.398   4.902  1.00 90.44           N  
ATOM   1442  CA  VAL A 192     -11.391  -9.695   6.125  1.00 90.44           C  
ATOM   1443  C   VAL A 192     -10.742  -8.969   7.305  1.00 90.44           C  
ATOM   1444  CB  VAL A 192     -11.453 -11.211   6.398  1.00 90.44           C  
ATOM   1445  O   VAL A 192      -9.516  -8.836   7.359  1.00 90.44           O  
ATOM   1446  CG1 VAL A 192     -12.281 -11.500   7.648  1.00 90.44           C  
ATOM   1447  CG2 VAL A 192     -12.031 -11.945   5.188  1.00 90.44           C  
TER    1448      VAL A 192                                                      
ENDMDL                                                                          
END                                                                             
