# Supplementary material for: Assessing Wolbachia circulation in wild populations of phlebotomine sand flies from Spain and Morocco: implications for control of leishmaniasis
Source: Parasit Vectors. 2025 Apr 26;18:155. doi: 10.1186/s13071-025-06771-6 (PMC12032678; doi:10.1186/s13071-025-06771-6)
Supplement: Supplementary file 3 — Additional File 3: Dataset S3. [file 13071_2025_6771_MOESM3_ESM.zip › Phlebotomusperniciosus_bfd4b/Phlebotomusperniciosus_bfd4b_template_domain_names.json]

{"A": ["2mlh_A", "2maf_A", "1p4t_A", "2mhl_A", "6qwr_A", "2f1v_A", "2f1t_C", "2f1v_A", "2mhl_A", "2f1t_C"]}
