# Supplementary material for: Assessing Wolbachia circulation in wild populations of phlebotomine sand flies from Spain and Morocco: implications for control of leishmaniasis
Source: Parasit Vectors. 2025 Apr 26;18:155. doi: 10.1186/s13071-025-06771-6 (PMC12032678; doi:10.1186/s13071-025-06771-6)
Supplement: Supplementary file 3 — Additional File 3: Dataset S3. [file 13071_2025_6771_MOESM3_ESM.zip › Phlebotomusperniciosus_bfd4b/Phlebotomusperniciosus_bfd4b_env/bfd.mgnify30.metaeuk30.smag30.a3m]

>101
SDEETSYYVRLQYNGEILPLYTKVDGITNVTGKEKDSPLTRSFIAGGGAFGYKMDDIRVDVEGLYSQLAKDTAVVNTSETNVADSLTAFSGLVNVYYDIAIEDMPITPYVGVGVGAAYISNPSKADAVKDQKGFGFAYQAKAGVSYDVTPEIKLFAGARYFGSYGASFNKETVSATKEINVLYSAVGAEAGV
>D7F193	135	0.901	4.108E-32	0	191	192	4	195	200
SDEETSYYVRLQYNGEILPFYTTVDGITNATGKEKDSPLTISFIAGGGAFGYKMDDIRVDVEGLYSQLAKDTAALNTSETNVADSLTAFSGLVNVYYDMAIEDMPITPYVGVGVGAAYISNPSKADAVKDQKRFGFAYQAKAGVSYDVTPEIKLFAGARYFGSYGASFDKATKDDTGIKNVVYNTVGAEAGV
>O52079	128	0.632	1.593E-29	0	191	192	30	232	237
SDEETSYYVRLQYNGEFLPLFTKVDGITYKKDKSDYSPLKPSFIAGGGAFGYKMDDIRVDVEGVYSYlnkNDVKDVTFDPANTIAD-SVTAISGLVNVYYDIAIEDMPITPYIGVGVGATYISTPLEPAVNDQKSKFGFAGQVKAGVSYDVTPEVKLYAGARYFGSYGANFDGKKTDPKDStrqvtdagaYKVLYSTVGAEAGV
>A0A098AS54	128	0.632	1.593E-29	0	191	192	30	232	237
SDEETSYYVRLQYNGEFLPLFTKVDGITYKKDKSDYSPLKPSFIAGGGAFGYKMDDIRVDVEGVYSYlnkNDVKDVTFDPANTIAD-SVTAISGLVNVYYDIAIEDMPITPYIGVGVGATYISTPLEPAVNDQKSKFGFAGQVKAGVSYDVTPEVKLYAGARYFGSYGANFDGKKTDPKDStrqvtdagaYKVLYSTVGAEAGV
>A0A076KZL4	125	0.649	1.045E-28	0	191	192	3	196	201
SDEETSYYVRLQYNGEILPLFTKVDNMKIKKGTDDVDPFKASFLGVGAAFGYKMDDIRVDIEGLYSQLNKNVNNDEVlTPDTVAGSLKAISGLVNVYYDIAIEDMPITPYVGVGVGAAYVSTPLKEAINGQKNKFGFAYQAKAGVNYDVTPEIKLYAGARYFGSCGANFDSDASKKDkGGHAVFYSTVGAEVGV
>Q6JH19	123	0.641	6.855E-28	0	191	192	6	200	205
SDEETIYYIRLQYNGEFLPLFTKVDGIEYKKGTESHNPLKASFIAGGGAFGYKMDDIRVDVEgvYSYLNKNDVTGATFTPTDAIADSLTAISGLVNVYYDIAIEDMPITPYIGAGIGAAYLSTPLKTAVNGQNSKFGFAGQVKAGISYDVTPEVKFYAGARYFGSYGANFDtSTGGKGKGGHTVLYSTVGAEAGV
>3300027864.a:Ga0209755_10007391_4	120	0.658	6.145E-27	1	191	192	31	232	238
-DEETSYYIRLQYNGEFLPFKTKIDNITVkkgATAVTDVDPFKASFLAGGGAFGYKMDDIRVDIEALYSQLSKNTETDITTDPGVADKLSAISGLVNVYYDVAIEDMPITPYLGVGVGAAYIKNPLATKATGDkDSGFGFAYQAKAGVSYDVTPEIKLFAGARYFGSYGAKFDKPAATGASSqqptkdgLKVLYSTIGAEAGV
>B3GR42	119	0.648	2.151E-26	0	191	192	3	218	223
SDEETSYYVRLQYNGEILPFYTSIEGIKHKSGKDKNSPLKASFIAGGGAFGYKMDDIRVDVEGLYSQLSKDADVVSAAAaavaaagsspavaaiPEVAESLTAISGLVNVYYDIAIEDMPITPYVGVGVGAAYISTPLKTAVNGQNSKFGFAGQVKAGVSYDVTPEIKLYVGARYFGSYGANFDGQKTDPKDPtkqvtdagaYKVLYSTVGAEAGV
>A0A1A9VJK4	118	0.712	2.942E-26	0	190	192	113	300	965
SDEETSYYVRLQYNGEILPLFTKIDGITNVAGKEKDSPLKASFIAGGGAFGYKMDDIRVDVEGLYSQLNKDAGVAG---TTVADNLTAISGLVNVYYDIAIEDMPITPYVGVGVGAAYISTPLATVVSSQNGKFAFAGQVRAGVSYDVTPEVKLYAGARYFGSYGANFDKTDKDGKGELKNTSMNEVITFG-
>Q6JH24	116	0.671	1.408E-25	0	191	192	3	198	203
SDEETSYYVRLQYNGEILPLFTKIDGATgakkkNADASTTTDLYKASFMAGGGAFGYKMDGIRVDIEGLYSQLSKDTLEKAPDPAIAD-SLTAISGLVNVYYDIAIEDMPITPYIGVGVGAAYVSNPLATKVTDDKaSGFGVAYQAKAGASYDVTPEIKLYAGARYFGSYGANF-GKATKGDAGIKVLYSTVGAEAGV
>A0A141GD53	110	0.600	1.537E-23	0	191	192	3	205	211
SDEVTSLYVGLQYNGEFLPLFTKIDGIDYKEGTDVYSPLKASFIAGGGAFGYKMDDIRVDVEgvYSYLNKNDVKDVAFTPADTVANSLTATSGLVNVYCDIAIEDMPITPYVGVGVGAAYISAPLETAVNSQNGKFGFAGQERAGVIYDITPEIKLYAGARFFGSYGAHFDGEDADPKDTFtkvadkgadEVVYSTVGEEYGV
>UniRef100_B5LWQ0	108	0.592	7.338E-23	0	191	192	3	245	250
SDEETSYYVRLQYNGEVLPFYTSIEGITHKSGKDKDSPLKASFIAGGGAFGYKMDDIRVDVEGLYSQLSKDANVVNAAAvaavsttpavaavsttpavaavsttpavaavsttpavaavgttpaiaaiPEVAESLTAISGLVNVYYDIAIEDMPITPYVGVGVGAAYISTPLKTAVNGQNSKFGFAGQVKAGVSYDVTPEIKLYAGARYFGSFGAHFDKDaaAGKDKGELKVLYSTVGAEAGV
>Q3V577	105	0.616	1.221E-21	1	190	192	31	236	242
-DEETSYYIRLQYNGEVLPFKTKVDAIQYQDNADKvFDPFKASFMAGGAAFGYKMDNIRVDIDGLYSQLNKNeiSGTAKAGNTKIADNLSVMSGLVNVYYDVAIEDMPITPYVGVGIGAAYLSNPTTEKIVADqKHRFGFAYQAKAGVSYDVTPEIKLFAGARYFGSYGAKFNkseearkidstkEKTEVTKDTYKVLYSTIGAEAG-
>UniRef100_Q3V577	105	0.616	1.221E-21	1	190	192	31	236	242
-DEETSYYIRLQYNGEVLPFKTKVDAIQYQDNADKvFDPFKASFMAGGAAFGYKMDNIRVDIDGLYSQLNKNeiSGTAKAGNTKIADNLSVMSGLVNVYYDVAIEDMPITPYVGVGIGAAYLSNPTTEKIVADqKHRFGFAYQAKAGVSYDVTPEIKLFAGARYFGSYGAKFNkseearkidstkEKTEVTKDTYKVLYSTIGAEAG-
>SRR5215472_5159892	104	0.252	3.116E-21	42	191	192	0	168	203
------------------------------------------GFGAGGEFGYQglfLPGLRFEGEMTYRENGFKSMTntddFFGGVIPISGNINSKAGMLNVLYDI-LPESRWTPYVGVGVGVASIDINHLHPssapnVTYSDSDIEFAYQGIAGIKYAISPDWSVSADYRYFATLDPTFKTTASFPeifdnderTQRIKIHYRTHNVFLGV
>A0A221Y522	103	0.619	4.258E-21	6	189	192	1	189	190
------YYISMQYNGEFLPFKTKIDNITvqkNNINVTDVDPFKAYFLAGGGAFGYKMEDIRVDIEALYSQVSKNTETGITTDPGIANNLSIMSGLVNVYYHVALEDMPITPYVGVGVGAAYIKNPLATKITGDkDSGFGFAYQAKAGVSYDVTPEIKFFAGARYFGSYGASFQKDAGDTNKNgLKVLYSTIGAEA--
>H6SFT6	103	0.710	5.819E-21	6	169	192	1	166	197
------YYVRLQYNGEVLPFKTKIDGIEYKKNNDAQDPLKASFMAGSGAFGYKMDDIRVDVEGLYSQlNKNDVSGAAFTPVTVADSVTAFSGLVNVYYDVAIEDMPITPYVGVGVGAAYVSNPLATKIAGDkDSGFGFAYQAKAGVSYDVTPEIKLYAGARYFGSYGASFDG----------------------
>A0A1S5R247	103	0.586	5.819E-21	3	191	192	33	228	231
---DASYYVRLQYNGELLPFKTKIDTFTATKDSDTTLDPFKASFIGGGAeFGYKMEDFRVGVEGVYSQlnKNADTGVVLAPADAAAEKLTAIAVLVNVNYDIAiIEDLPVAPYVGVGVGAAYINNPLKAPFNEQKSGFGVAYQAKAGVSYAVTPEINLYAGARYFGSYGAKFDKSGEEGDkgkGDIKVLYSVVGAEAGV
>A0A1S5R268	102	0.565	1.086E-20	0	191	192	4	206	211
SDEETSYYVRVQYNGELLPWKTNVDGMIWKKNAADAAATTDPAYkpsfiSGGAAFGYKMDDIRVDIEGLYSQLNHNTtvynysaIDANSSKVEVDTELAAVSGLVNVYYDIAMEDMPVIPYVGVGVGAAYVNNPlATAVVSGQDKGFGVAYQAKVGVSYEMTSEIKFYAGGRYFGSY-AKFDKASAN-DGALKVLYSTIGAEAGV
>I3NWE0	101	0.614	2.028E-20	17	188	192	0	173	175
-----------------LPLFTKVDNMKIKKGTDDVDPFKASFLGVGAAFGYKMDDIRVDIEGLYSQLNKNVNNDEVlTPDTVAGSLKAISGLVNVYYDIAIEDMPITPYVGVGVGAAYVSTPLKEAINGQKNKFGFAYQAKAGVNYDVTPEIKLYAGARYFGSCGANFDSDASkKXKGGHAVFYSTVGAE---
>SRR5262245_47318574	101	0.288	2.770E-20	7	166	192	1	156	162
-------YLGLGGGGSFLQ---DIDG---KAGGNSGHIESDPGWLVLGTAGYRFGNgLRAEIEGGYRHNEADSAPGIAGSGSVGGSIAAASVMTNVLYGFDL-GRPVRPYVGVGIGAANVDADNvgRSGTHFNDNSWAFAYQGIAGLEYPMTDSLALFADYRFFSTEGLD-------------------------
>SRR5918911_4162258	100	0.290	5.170E-20	32	167	192	0	153	158
--------------------------------TVDVKSSYHPGWVVSGAAGYGFaNGLRVEGEVGYRQVDVDQlkvnndgglgaalglGSLNGVTTSADGDESALSVMGNVWYDIKT-GTPFTPYVGGGIGFARVSLNNvsvSGITLVDDSDVAFAYQLGAGVAYALTPNVSLTLDYRFFSVVDATF------------------------
>Q6JCI3	100	0.606	7.062E-20	6	191	192	1	200	205
------YYIRLQYNSEFSPLNTKVDGITgAQKDSKDTNDLYKPSFMAGGsAFGYRMDDIRVDIEGLYSQLSKSTLSRAPTPDIVD-NLTAISGLVNVYYDVVIEDIPITPYVGVGLGVAYISNPAKAQVIADqKHGFGFAYQAKAGISYDVTPEIKLFAGARYFGSYGANFDkseevNKGTSEDKEtkvtagaYKVLYSTIGAEAGV
>A0A141GD59	98	0.573	2.458E-19	0	173	192	3	178	203
SDEEISLCAGEEYNGEFFFLFTKFDGITYKKDKSDYSPLKPSFIAGGGAFGYKMDDIRVDVEgvYSYLNKNDVKDVTFNPENTIDNRVTAISGLDNVYYDIAVEDMPITPYVGVGVGAAYITTPLEPAENDQNRKFVFAGQEKAGVSYDAPPEINLYAGARYFGSDGANFDGNNAD------------------
>LauGreSBDMM110SN_4_FD.fasta_scaffold208833_1	96	0.266	8.552E-19	27	170	192	2	155	169
---------------------------TTAAGLPTVNSKFDSGFAAGARAGYEMGPWRFEEEYTYRRNELNRVTAAGfTPTGIKHGRQSHAIMTNVLYDINLpalglgPTLPVTPHIGAGVGAVNIQDRAFAPglgRFFDDDDWQFGYQAIAGLRYNITPNVAFDLDYRYLATTQATFRVP---------------------
>SRR5690606_1869986	95	0.261	2.178E-18	36	179	192	2	149	151
------------------------------------SVEYEDGLVASAAIGrYLGDSFRLEFEASWRAADGDKATVGGVGVPGSGELTITAFMANVYYDVRF-DWPLVPYIGAGLGAAVLESDDVADAFGNvfrgKDSTEFAWQGILGLAWEFGPRFAVTAEYRYLGTGDDDVTSQSFLGGLRLN------------
>SRR5579871_2253832	95	0.271	2.973E-18	5	168	192	11	183	186
-----GFYVGARGGANWLlnnsaniSGIATVGRFGTGTFNSTTNAIVYTGWVAGGFVGYDFLGPRVEVEALYhdsralATSDVPIAGVGTLHVTGHLDIQQTTVMANLYYDF-FADQALTPYVGAGAGVAFID---RSGGLTKTDDTEFAYQAIVGVGYKVAPNARLNMDGRYYGTLSPNFN-----------------------
>SRR5262249_5490732	94	0.289	4.060E-18	40	172	192	18	154	156
----------------------------------------KTGWVVLGTLGYAFGNgFRVELEPGYRYNKLDNLKVNGiGKVANSGHVDSWSVMANALYDIPT-GTPITPYVGGGVGVAWVHgefKNNNIGQSVEDTQAQFAYQGIAGVDYSLTPQLKIGISYHYFGTPDVKLRDHGG-------------------
>SRR5262245_42141371	92	0.264	2.628E-17	39	159	192	14	148	149
---------------------------------------SETGFVVGVAIGYDLSDalmkgLRVELEGSYRHNNVRGSFSAGSTTFSSGGTStsapaassvTWALMANAWYDFDIGRG-LKPYIGGGVGWARNKFvPKPFTVLPDTEDEGFAWQLGAGLNYQFSPGGSIGLGYRY--------------------------------
>3300007742.a:Ga0105758_1001248_15	92	0.263	3.587E-17	45	189	192	74	235	239
---------------------------------------------YGAATPVKYGKLRGELEFGWNDDAKDSSTnafkvVTPSTVNATTETSVYSAMLNVYYDIET-GTKFTPYIGAGLGYARVESKaslPDNGVSKKSSDNNLAWQIGAGVSYAMTDNISFDAGYRYTDYGNVKDsyqmnvapfgKPFDVTSKNDITSHEFLLGARY--
>MGYP000669997662	92	0.263	3.587E-17	45	189	192	81	242	245
---------------------------------------------YGAATPVKYGKLRGELEFGWNDDAKDSSTnafkvVTPSTVNATTETSVYSAMLNVYYDIET-GTKFTPYIGAGLGYARVESKaslPDNGVSKKSSDNNLAWQIGAGVSYAMTDNISFDAGYRYTDYGNVKDsyqmnvapfgKPFDVTSKNDITSHEFLLGARY--
>MGYP000793317777	92	0.263	3.587E-17	45	189	192	183	344	347
---------------------------------------------YGAATPVKYGKLRGELEFGWNDDAKDSSTnafkvVTPSTVNATTETSVYSAMLNVYYDIET-GTKFTPYIGAGLGYARVESKaslPDNGVSKKSSDNNLAWQIGAGVSYAMTDNISFDAGYRYTDYGNVKDsyqmnvapfgKPFDVTSKNDITSHEFLLGARY--
>SRR5476649_509932	91	0.302	4.896E-17	34	169	192	4	142	182
----------------------------------TDNASFNTGWVAGGFAGYDFVGPRVELEALYRDNTGHASGTLPIagigklGVNGVAEVQQTSVMANVYYDF-LAHQAFTPYVGAGAGIAFI--NSHFGALTNSSDTEFAYQAIVGVGYKITPNVRLNLDGRYYGTLNPTFSN----------------------
>SRR5689334_18242028	91	0.301	6.682E-17	55	165	192	0	114	115
-------------------------------------------------------PFRLEAEVAYRTNDVDSLSVNGARFPgATGSMNSLALMLNGFYDI-YTGTPFTPYIGAGIGYARVSADGITATglgvTNSDDDNRFAYQAIAGVAWSISPEVALTADYRYFATQDP--------------------------
>A0A0G2QWQ9	91	0.594	9.120E-17	14	170	192	2	159	178
--------------GEILPLFTKADGITHKKAYSDYGALTASFKAGGGAVGYKRDDFRVDEEGVYSVVNKTTVTDANCTPAISAvSVTAISGPVNVYYDIAIEDMRITPYVGVGVGAAYISTPLKDAVNDQKRKFGFAGQVKAGVSYDVTPEVKLYAGASYFGYNRVNFDTT---------------------
>V5JY66	91	0.775	9.120E-17	14	187	192	4	177	178
--------------GEILPFYTKVDGITNATYTEKESPLTRSFIAGGGAFGYKMDDIRVDVERLYSHLANDTSVLNTFETNVADSLTAFSRLVDVYYDIAIEDMPITPYDGVGVGAAYISNPSKAGAAEDQKGFGFAYQAEAVVSYDVTPDFKLFAEARNIGSYGASFDKAAKDDAGIKNAVYRTIGA----
>D0RCD5	90	0.537	1.245E-16	0	160	192	11	185	188
SADETSYYVRVQYNGEFLPFKTSIGGFEAKESNLVTTDTYASSFiSGGGAFGYKMDDIRVDIEGLYSKlnkadgvtfqklNNANPPVGDGTDAPFDTELTAIAGLVNVYYDIAMEDMQVIPYVGVGVGAAYVNNPlATAAVTGQDKGFGVAYQAKVGVSYDMTPEIKFYAGARYF-------------------------------
>A0A2H0QWH9	90	0.290	1.245E-16	25	189	192	45	206	209
-------------------------DLTSTATNLSGGADYDPGFGIGGAVGYNLtDQIRVEGELAYRETDVDSVSLGGtTVSGGNLELEIWSGMVNTYYNIPL-DDKVSPYLGAGIGAAYND---------NIEEFAFAYQAMAGVDFKVDEQGTLYGGYRYFGTTEFEENfsdavLGNVTTKTDVSQHIVEVGYRF--
>SRR5262245_34349490	90	0.282	1.698E-16	38	175	192	6	156	160
--------------------------------------DFDTGFVIGGAFGIHMDQWlrglRLEVEGAYRRNEFDGaySTFSGSTGTIHGHVSTFSLMANAWYDIDI-GSKVRPYVGGGVGWARVHNDqywlssdgSSVPFSTTGDNSGFAFQLGVGLNYEVMPGVDVGIGYRYFDGPNILAYNGFNGPD----------------
>ERR1700761_3495887	90	0.276	1.698E-16	43	185	192	0	150	174
-------------------------------------------WIAGAAAGYQFGPFRAEVNGDYSRNNVSSVRVRGTSVPLGGHTQNVSFMVNGLYDINV-GLPIVPYIGAGAGATDLRFSNVaitsgpfaGATTGNQDKWGFAIQPIVGVSYSITPQISVAGEYRYLYgVDEVKFGGTTVTNREHHFLLTATW------
>SRR3954453_17871306	89	0.292	3.163E-16	50	167	192	2	122	123
--------------------------------------------------GYAFSNgLRAGLEFSYRSNNV-GKATGTGAGHSAGSISTSNIMGNVYYDINT-GTPFTPYIGGGAGVSFLNANDmgriFGGSTLDGSDTQFAYQAIGGVAYRFNDNLALTAEYRYFATLDPKF------------------------
>SRR4029078_4295551	89	0.280	4.315E-16	54	171	192	2	121	122
------------------------------------------------------DHWRVELEGGYRKNDQDAATSFDPGPNqfkTGGEVDQITIMANVLYDIRLSD-RLDLTIGAGAGADRIKFKGYSGGFPDDDDWFFAYQGIAGLNYALTQRLDLFLNYRYMRAVDPEFDFRP--------------------
>SRR4051812_22140090	87	0.278	1.495E-15	43	167	192	0	132	134
-------------------------------------------FAAGARLGYELGPWRFEEEYVYRRNGLNNINVAGVNiAGVKGNRQAHAIMTNVLYDINPGWlnlaWPVTPHVGAGIGAVNVIDQAAAPGlgkFFDDSDWRLGYQAIGGIRYNIRPNVALDLDYRYFATTKASY------------------------
>SRR5215218_9513794	87	0.321	2.039E-15	55	190	192	0	138	139
-------------------------------------------------------RVRLEANVSWRESDLDEIDVGGFDLDGDGEASALVGLVNAYYDLDL-GLPLRPYVGGGVGAARVSIDSDGGglLDVDDEGTAFAWDLAAGLSYDVTPNLALTGGYRYLRIEGTDFDVDlGLLGSGELDVDaYASHEVLLG-
>SRR5512146_139135	87	0.286	2.039E-15	50	174	192	0	127	140
--------------------------------------------------GYEMAPWRFEAEYLYHSNDLNHMTAAGVPvAGVSGNRQSHAAMVNVLYDFNF-GWPVVPHIGAGVGAVDVIDHAKAagvGQVFNDDQWAFGYQAIGGVRYNITPAVAFDLDYRYLATTDLTFKVPSVPA-----------------
>A0A0G2QWR7	87	0.559	2.039E-15	14	169	192	2	159	182
--------------YYFLTAFPKIDGIDYKKDTDIYSPLKASFIAGGGAFGYKMDDIRVDVEGVYSYL-IDQDVKDVVFTPSHTVAVSSSLIgppINVYYDIAVEDMPITPYVGGGVAAAYITPPLDAAVNRQNGKFAFAGQARAGVSYDITPEIKLYAGARYFGSYAAHYDG----------------------
>C7DSH6	86	0.697	2.782E-15	21	160	192	4	145	150
---------------------TRIVSAEYKKRTEVHDPLKASFMVGGAAFGYKMDDIRVDVEGLYSQLNKNDVGECNICSNNCCKQcgSIFRGLVNVYYDIAIEDMPITPYVGVGVGAAYISNPSEASAVKDQKGFGFAYQAKAGVSYDVTPEIKLYAGARYF-------------------------------
>AP68_2_1055508.scaffolds.fasta_scaffold355612_1	86	0.283	2.782E-15	47	189	192	0	153	156
-----------------------------------------------GTAGYDFGIIRLEGELSYRQNEMDSITerdFGVKYGGVDGDVGIFAVMANAFLDLH-NDSPVTPYIGGGIGVATIYLSDTDgniygehvRLYSDDDESVFAYQVGGGLDIALNRQTSLDIGYRYFGTEKASFNSDwYQSVKFETESHNIAVGFRF--
>SRR5690606_8678473	86	0.296	3.794E-15	77	188	192	6	122	148
-----------------------------------------------------------------------------GATASGGDVNVLHGMLNLYYDIP-GMGRFTPYLGAGIGAARVSVDafatnGPFGASTDDSDVVFGYQGIAGVGYQLTDNLGLFADYRYFATTDADLRTSAGaDIEADYSEHRILVGLR---
>SRR5262249_42485825	86	0.271	3.794E-15	47	166	192	3	129	156
-----------------------------------------------AALGYNiMPNLRAEIEASFRQNSNDgiwtSNTGATDFGTLDFDHSAFAVLVNAWYDFDV--GGFRPYVGGGIGWADVELDGDfiggDVPAIDFSDDGFAWQLGAGLNFSISPNMQLGVGYRFFHGPEVE-------------------------
>SRR4029450_6001848	85	0.299	9.624E-15	54	189	192	0	128	133
------------------------------------------------------GGLRTELEGGYRHNNGE-----FNGTGFDTDTSAWSGMANVLYGFDF-GSPLRPYVGVGLGAADVRVD--SGVTADDSQWAFAYQGIVGVSYAITNRLDIFADGRYLRTAGLDLNqGAAGSLDGEYSTFTGLVGLRY--
>SRR5688572_26094242	85	0.269	9.624E-15	49	170	192	11	131	136
-------------------------------------------------FGYAFQNgFRAELESGYRENDIEKV----GALNGQGSVSVLHLMVNGLYDFNT-GTKFVPYIGAGIGAGLINADGGAVgglNINDDDDTVFAYQGILGVAYRFHEQADAYLDYRYFSTLDANFNTT---------------------
>SRR5262245_50035204	85	0.270	9.624E-15	40	178	192	2	148	156
----------------------------------------KTGMIIGGAVGtWLTDDLRVELEVAYSDNRVDNIHYssirADGTYDATGYFRNLTFMGNLWYDVPLSDT-ITPYVGGGAGVAFIDgetrYSGSGGKPYDSSETGFAFQLGAGLRVAVLDNVTLDLGYRLRGVDGIEFGNSDFGGSPTY-------------
>UPI000399C909	84	0.272	1.312E-14	39	162	192	21	154	174
---------------------------------------SDTGFAGSVAIGYAFGNgIRAEIEGSFRQNEAGSTGSSTSTASGTG--RTWGLMGNAFYDFRIPSAPWiIPYIGGGIGYAWreaqeltlIDRASGGTFVTSGTEGAFAYQAIGGAAFPISavPGLSVTAEYRYFAT-----------------------------
>SRR5437868_4994843	84	0.305	1.790E-14	53	159	192	11	117	118
-----------------------------------------------------MNGLRVELEGAYRHNNQPGTGVISSTSGTSQSTSTWSVMGNVWYDFDM-GSRLKPYFGGGVGWARNKFiPKAFSGAPTIEDEGFAWQAGAGINFAISPHGSIGLGYRY--------------------------------
>A0A1S5R232	84	0.575	1.790E-14	21	188	192	1	172	174
---------------------TDITGVTAKKSGSDStaiDPFEASFIGGSGAFGYKMDDFRVELEGLYSQlNKNDLVGAVFDPTTAADKLGVISGLVNVYYDVVIDDVPVAPYVGVGIGAAYINNPSAVEAVKNQKGFGVAGQAKVGVSYAATPEIKVYAGARYFGTYGAKFDKATASDGVISKVLYSVVGAE---
>A0A0P7Y0K7	83	0.260	2.440E-14	38	191	192	79	261	264
--------------------------------------EFDTSGFVSAAYGWRLDNgFRLEAEIGYSSSDVDTHTDVTAGGNPigaadaavlitgspelgvtvadlvadgRGQLRNTSFMINAYYDFDLE-GPLGAYAGAGIGASDVKvrYNPSDTAIINDSETVFAYQAMAGVSYDVSDTFQLFGGYRYRATQNVDFDVTLFPATLDIENRSNILEVGARV
>SRR5215813_2400019	83	0.280	4.535E-14	75	189	192	4	123	170
---------------------------------------------------------------------------DTPLVEQGGDIHAWAGMINLYYDFN-HGGNWQPYIGVGAGGAElvaNAHDFSSGGNFDDSDTVFAYQGLAGIAWDLTPQLALDVGYRYFVAHGGSFAGTPAlnsPYDGDYTDQAVTVGIRY--
>APLak6261664116_1056043.scaffolds.fasta_scaffold197936_2	82	0.277	6.183E-14	40	164	192	7	127	179
----------------------------------------DTGWAAGGHLGYDFVGPRVELEGMYRSNTGTGvVAFPSGFANVRGRIDQVSVMANVLYDF-MPASTITPYIGAGAGIAFVDSTIQGCNLCS---TQFAYQGIVGVAYNM-DAFRIGLEGRYYGTTN---------------------------
>SRR6185437_13331225	82	0.314	8.428E-14	47	162	192	5	120	121
-----------------------------------------------GAIGYGLGNgFRVEGEIGYRDSGVDKASTG----SAGGSVSALDFMGNGLYDFNL-GWPVTPYIGAGIGTARVSADKLTVPgstvTINDTDQTFAYQGIAGVAYAITQSLKLDVSYRYFAT-----------------------------
>SRR5918997_6871650	82	0.291	8.428E-14	55	172	192	0	118	134
-------------------------------------------------------RVRLEANASWREHDIDGLELGGFDVGGDGELGLLVGLVNAYYDLDL-GLPLRPYVGGGVGAARVSVDADAGGLLDADDegWAFAWNLAAGLGYEVVDGLELTGGYRYLRIEGTDFDVGGG-------------------
>SRR5579883_256961	82	0.262	8.428E-14	43	173	192	0	139	141
-------------------------------------------FDVTAALGKNLGNgFRAEGELGYRQIEIGHATvyapggTGISSGSGNGNANAVSFMGNGFYDVQT-GTRFVPYVGLGIGLAAVTMDgvsVNHTPAVDDSDLVFAYQAMAGVGYQLSPSATIFTGYRYFATAEPTFTNAGGD------------------
>SRR6185437_13660228	82	0.264	8.428E-14	77	191	192	175	298	303
-----------------------------------------------------------------------------GDVPANLRLRAWSLMANAWYDFDL-GLPITPYVGGGLGMAMVKvsgdlghfecSDVVLGRLYERNDTVFAWQVGAGASLPISDSMKLFADYRYFSANDAHLILEPGFKGGNVDADFNSHSLMVGV
>SRR4051812_43924021	81	0.322	1.149E-13	38	155	192	0	119	120
--------------------------------------DLEDAFVFGGAVGYRFPWVRLELNGSWRKFDVDQVSAAGfDSGGGDGDASAAVGLVNLYLD-PSVDWPVRPYLGGGVGAAYVSVDtgDDSPIEVDDEAGAFAWNLMAGLSYDITPAVTLSA------------------------------------
>MGYP001247387094	81	0.305	1.149E-13	86	191	192	33	136	143
--------------------------------------------------------------------------------------SALSFMTNGVLSF-LPNRSWHPFVGAGIGMSRIsaEWKVNGSKVVDDSDWVFAYQAFAGVSYDLTKNWELSAQYRYFATQDPEFSDNSGD---RFSGEYASHAILAGV
>SRR5262249_35492346	81	0.277	1.149E-13	41	159	192	18	142	143
-----------------------------------------PGFIVGGAAGYKFNAFRAELELEYIQVGIKSLSFfnTGTTINTTGTQSNLAGMVNGYWDFAT-GTPWVPYVGFGVGIAELGMNNianasSGKSILNTTAATFAFQGMLGVKYYINSNWAAGAEFRY--------------------------------
>SRR5690349_3431470	81	0.284	1.566E-13	40	160	192	22	151	152
----------------------------------------DVGGVGLGSIGWGFGNgLRAEVEGNYRQNEVDFTRVNGLRAGSSGYLKTYGVMGNVLYDFNIPGIPVVPYLGVGAGWAWNEVQNarftrgVTGYRIDDTDGQLAYQGIAGVAFNITavPGLAITGEYRFF-------------------------------
>SRR3954470_10414314	81	0.273	2.134E-13	56	191	192	0	134	139
--------------------------------------------------------WRGEIALGYRSQKVDGVLTTNTNSKFDVDgskVSTFSVDINGYYDFPVA-GPVKPYLGAGVGVAQVKIDD---GLLDDKGDALTLQGMAGASFAVSPTVSLFAEGRYQYTGAIKVKTTSPSGDKEQKLSMTGPGALVGV
>SRR5689334_12257764	81	0.276	2.134E-13	55	177	192	0	132	142
-------------------------------------------------------DLRVELEVAYSENDADrlhynSATGSNYKGDASGRFDVLTFMANVWYDIPV-SETVTPYIGGGAGIAIVDANPGykhqplYDPVFDSSEAAFAFQVGAGIKWQVAQNIALDVGYRLRGIDGPTFDAAETDPTYD--------------
>ERR1700744_5724974	80	0.245	2.908E-13	55	159	192	7	116	117
-------------------------------------------------------NVRVETELSYRNAGIaHVNFANGNSVRSGSDIKTWLLMLNAYYDFSFNWHNISPYLTAGIGVARHNVAIDPvtglTPGASGSDTAFAYQAGTGLKYRMNPDMALTGGYRY--------------------------------
>SRR5690606_4028176	80	0.290	2.908E-13	75	191	192	6	128	133
---------------------------------------------------------------------------NSPALYDSTKISGTGVMLNFWYDIPTE-SKLTPYFGGGIGAMYgsaksTSDDGIDYITVDDDNLVFAYQLGAGLAYDISDSWVLTADYRYLDTGTFKFDTkvNGTSVGSVEAGDYSAHEVRAGV
>SRR6185503_13396683	80	0.265	2.908E-13	80	187	192	10	121	175
--------------------------------------------------------------------------------NATGDVSSLALMLNGFFDINT-GTAFTPYIGAGLGYARISADGVTATglgaTNNDDDNKFAYQGIVGLAYALSPEVSLTADYRYFATQDPKFRLSNGaTIESEYKTHNIMVGL----
>SRR5512145_1786036	80	0.276	3.963E-13	93	189	192	1	104	110
---------------------------------------------------------------------------------------------NVWFDLPL-GGPVRPFLGGGLGMSQVSLNDVEVPalggaqFVDDSDWVFAYQLGGGVAYRVAPGIDITAEYRYFGTENPEFNLDaiPTTGEFEYSSHSVLFGIRY--
>MGYP000021531580	79	0.269	5.401E-13	43	175	192	5	158	204
-------------------------------------------FSGGIAFGYDLHpqfsiPVRTELEF-YARGKADTtynlYKGHAGHSDLKNEVSVNSLMLNAYYDFR-NDSAFTPWVSAGIGYARIHQESTGSGSWDygygervrysisrsGPADNFAWSLGAGVRYDVTPDITLDLSYRYLDAGDASVSYKDEWGD----------------
>SRR5438067_5857478	79	0.286	7.359E-13	61	170	192	1	114	119
-------------------------------------------------------------EYTYRRNDLDKLGVGGATVPgTRGSRQSHAVMTNLLYDIPL-GWPVTPHVGAGIGAVDIidkaRKTTAPTFRLSDDTWQFGYQAIAGVRYNITPNLALDLDYRYLAATDATFRVP---------------------
>SRR5208282_4414524	79	0.320	7.359E-13	40	160	192	25	145	156
----------------------------------------NIGLAILGTFGYRfWDDFRIEEEPGYRRASISRINGG----SATGSMSAISAMSNLLYDIPFLGGPIVPFVGVGIGFAYTGFNTIAPvggTSVRDNDTVFVMQGIAGVSYNINPNLAVTATYRYF-------------------------------
>APWor7970452448_1049262.scaffolds.fasta_scaffold161391_1	79	0.252	7.359E-13	41	170	192	0	119	188
-----------------------------------------TGFAAGGVIGYDFVGPRIELEGVYRNN---QHGIGFPGRSISNQVGQLGILANLLYDFA-PASTISPYIGAGAGVAFVD------GDSSLSSTQFAYQGIVGIGYNMAPSWRLDFDGRYYGTSNPSVGGT---------------------
>DEB0MinimDraft_12_1074336.scaffolds.fasta_scaffold610951_1	78	0.258	1.366E-12	31	164	192	2	148	152
-------------------------------GTPPAGVSTGTGWAAGGKLGYDFVGPRIELEGAYGQIP---TSANIPGTAINGKVGQLTAMANLLYDF-FPTSSITPYVGAGAGMTYLQWEqfstdnfcvgatcpaglVNTGTHQFVKDWAFTWAAMAGVSYDINKNLKVDVGYRFRRISG---------------------------
>SRR5947208_2822362	78	0.289	1.366E-12	88	189	192	0	105	156
----------------------------------------------------------------------------------------WTFMGNGLYDFDI-DSPFMPYLGAGIGLAKINADavsiPGTTASINDSDRRFAYQGIAGIQYAVNDRLKLDLSYRYLGTTDPSFtDNTGTSVKSEYHDHAVLLSFRF--
>SRR5687767_441940	78	0.283	1.861E-12	89	188	192	1	105	153
-----------------------------------------------------------------------------------------SGMLNLLYDIPT-GTAFTPYLGVGGGYARVKADGQgpvaaGPVTVDDSDDVWAYQGIIGAAYGLTPNLKLALDYRYFATQDTEFRASNGTsVDSEYSAHTVLIGLR---
>SRR3990172_2633082	78	0.314	2.534E-12	89	190	192	0	100	101
-----------------------------------------------------------------------------------------SVMANGYLDFPEEDSSVSPYLGVGAGMARLEISDFGIGGPGDgeaKDTVFAYQAMAGLASHVSDRLTLFAGYRYFATLDADLDG----VEISYGTHNVEVGLRIG-
>SRR5574342_298367	78	0.311	2.534E-12	43	148	192	0	106	110
-------------------------------------------WGLGLVGGYNFDMCRLEGELFYKTNSLDTISI-GLSAPAGGDFTALGLMVNAYYDFKTA-SPVTPYIGAGIGMAQVSAKDVsvaGVTVADDDDMVFAYQLIAGIGYTIS-------------------------------------------
>SRR5512143_155800	78	0.280	2.534E-12	52	164	192	2	114	115
----------------------------------------------------KVDTFRLEGELTYRSNDTDTLSDVTGSIPVSGEVTSTTLMFNGYYDIKSA-SPVAPYLGLGLGSSKISADTQSlIGDVDDSDVVAAFQFVAGIGITVNPRVTFDVSYRYLVTQD---------------------------
>SRR5262245_7449756	78	0.295	2.534E-12	39	159	192	14	144	147
---------------------------------------FENGWAAFGAAGYAFGAWRVEFEGGYRHNDIDSYVKEGwkkvfwvrelGSSEVAGELSEGSLMANVIYDVPV-FERFSVAIGLGAGADYAHFKLTTKwAPVDEEDWHFAYQAIAGVNYALTEVTAVFVNYRF--------------------------------
>SRR4051812_46322556	77	0.314	3.452E-12	90	189	192	1	104	149
------------------------------------------------------------------------------------------VMLNGYYDIEL-GWPVVPYVGLGIGYAQVSADGITGTglgdRVDDDDSRLAYQVMAGLSYWVTPAVALSVDYRYFATDDVGFRSVGGTaANTDYKTHNVTVGLTF--
>SRR5688500_19709557	77	0.284	4.702E-12	82	189	192	1	116	119
----------------------------------------------------------------------------------DGETKALVGLINAYVDLDVGDFPLRPYVGGGVGGAYLELDtgDDTPLSVDDEAGAFAWNLLAGVGYDITESVAITATYRYLRLEGTDFSADVAGVDvddldvDDVNLHEVMLGLRY--
>SRR5689334_17980067	77	0.277	4.702E-12	47	166	192	0	118	143
-----------------------------------------------GSIGYAFGNgLRTEGEFGYRSSPAKNITLPNGATTSSStelslDTEAKSYMVNVLYDIPT-GTPFTPHVGGGIGAVDISSNRSGGTI------VFGGQAIGGVEYAFSPQLRLGLDYRYLATESYK-------------------------
>SRR5690242_18166116	77	0.308	4.702E-12	89	189	192	0	106	143
-----------------------------------------------------------------------------------------SAMLNFYYDIPVKFAGFTPYIGAGVGSTWINakriNTTAAFGEVDDRDQAWAYQGIAGVATDLAPNWKLTLDYRYFSTfNDPDFDSASGTkVDGEFTDHTVMLGIRY--
>SRR5579885_2256202	77	0.250	4.702E-12	49	169	192	0	129	144
-------------------------------------------------IGYRlLPNLRLDATVHYRgdYQFSQSTTIGATPLTGKADIDATVGMVNAYYDVGT-YAGFTPYVGAGIGASSNhfgrtalTFGNISGSINENTQTDFAWQATAGVSYSFTPNWTIDFGYHYTDMGQLKTGN----------------------
>SRR4051812_11198607	76	0.316	6.403E-12	41	148	192	9	124	134
-----------------------------------------PGFIGTAALGYRpyfdsglFDMMRFELEGGFHNNSLKSAVIGGAPAAVDKRLNAWTAMLNMYFDIR-NDSKLTPYVGAGAGYAHsvLSSNSGLGNTNDETDNTFAYQFMAGVSFAPS-------------------------------------------
>SRR5690606_29298222	76	0.281	8.719E-12	46	172	192	1	148	155
----------------------------------------------GGAVGYEMGNgLRGEVEVSYLQAGNDKVRGsytayaydagldelfiideGTGSLRARGDLSATFVLANLWYDFN-NFGTFKPYIGGGVGVAFVDQNLKVGGFKviDDSSTAFAFQAGAGVKWALSDSVDLDLGYRFKGALDAKLKDSGV-------------------
>SRR5690242_20691185	76	0.317	1.187E-11	81	164	192	6	89	108
---------------------------------------------------------------------------------VTQSTSTWSVMGNVWYDFDM-GSRLRPYFGGGVGWARNKFiPKPFAGAPTVEDEGFAWQAGAGINFAVSPNASFGLGYRYMDAGE---------------------------
>MGYP000799002279	76	0.361	1.187E-11	84	165	192	20	101	122
------------------------------------------------------------------------------------KMENNSVMLNAYYDIDT-GTKLTPYVGAGIGMARLKGSIkGDDANASKSKTTFAWQVGAGVSYAMTDNLALDAGYRYLRWKEV--------------------------
>SRR5947207_5262681	76	0.311	1.187E-11	75	165	192	13	105	124
---------------------------------------------------------------------------PGTTLPGGGHLSATSTMFNVLFDLPWSFAGIQPYVGVGAGASRVfnRATESGALIVNDGDIRFAYQGIAGVGWHFSPNWTLSADYRYFGTPDV--------------------------
>SRR5262249_54338912	76	0.288	1.187E-11	83	189	192	0	110	161
-----------------------------------------------------------------------------------GALKSHSAMLNVIYDIPFTVASFTPYIGAGVGASWVNIDSNNTQFGviDDRDRVWAYQGIVGVAAALDYNWKAFVDYRYMSSFDePEFNTSSGaTAKGDFTNHTLLVGLRY--
>SRR5919199_1607248	75	0.336	1.616E-11	75	175	192	18	120	121
---------------------------------------------------------------------------NGVTTSVTGDESALSVMANAWYDINT-GTRFTPYIGGGIGFARVSLNNvgvSGISVVDDDDVAFAYQLGAGVAYTVTTNMSLTLDYHFFSVVDATFTDVSGSFT----------------
>SRR5207249_3330765	75	0.248	1.616E-11	52	163	192	0	124	125
----------------------------------------------------RWGSFRAEAEFSLFNNNVPETGIGGPTGAVeqqgaaSGNITVYSYMFNFYYDLSIEGLPVKPYFGAGIGCYHSEinsltllYTNPVTVVDCSSNYPFAYQFRAGVSYELSEKTDIYAGYRFFDGG----------------------------
>SRR5688500_9499482	75	0.297	1.616E-11	85	189	192	0	109	170
-------------------------------------------------------------------------------------MNTLAVMLNAYYDIEF-GSPLVPYVGAGIGWARhgidgVSGTGLGFTVDDTDDGRLAYQLIAGVSWWMNPALALTLDYRYFGTEDPHFGTSLGsRFSTEYRTHNVALGLTY--
>SRR5665213_1947547	75	0.290	2.201E-11	52	158	192	0	104	105
----------------------------------------------------RIGNLRAEGEVAYRSNDVNTI----AGVTVSTGVQALSLMANGYYDFK-NSSRVTPYLGAGAGVARLTTDSVNGgglSLKSSSDSEFAYQGIAGFAVGVTDSIKLGLEYR---------------------------------
>SRR5678816_3507086	75	0.284	2.201E-11	54	159	192	11	114	115
------------------------------------------------------DRVRLELEVAYRQNSVDSI----AGVPAEGDTRLLTGMVNALYTLPT-GGRLAPFVGVGVGAGHLELDSLRPlgtTSVDDSNTGLAMQAIGGIEYAVTDKLGLNLSYRY--------------------------------
>SRR4029077_17745083	75	0.293	2.201E-11	49	162	192	1	125	129
-------------------------------------------------VGYDFGHVRLDAEILYRHANVQTTRITAGGSNFAGLTGQTTqigggaaraGMANIMVDM-LPHSRWTPYVGAGIGGARIaleNYQALGTTFINQKRWELAYQGIAGVRYQGSPAISLSLDYRYFAT-----------------------------
>SRR5579871_539234	75	0.291	2.201E-11	33	149	192	6	131	139
---------------------------------NFDTSGANPGFDVTGALGKDIGNgFRVEGELGYRQIELghatvySSGGTGITSGSANGNADAVSLMGNGYYDFKT-GGPIVPYVGLGIGMAEVTMDgvsSNHVPAVDDSDLVFAYQAMAGVGYQLTP------------------------------------------
>MGYP001408459889	75	0.298	2.201E-11	80	189	192	25	137	140
--------------------------------------------------------------------------------DGQGSLRTVYLMANAFIDAPT-SGPITPYIGAGVGAGFVSIDYSPsgVTIIDDSSTEFAWQAMAGASWALTPNTEVYAGYRYRRTSDVSVDASLFSAAFDVQNRGSVIegGLRY--
>ERR1700734_451097	75	0.285	2.201E-11	47	161	192	4	121	154
-----------------------------------------------GALGYKLPtmPIRIEFEGGYDWHGLSSIEVNGVSASATGHANLGHALVNAVYDIPIA-PRWAISLGAGAGAAFTDFSGSTtgGLGVSRNKTDFMWQGIGGLTYNVSPDVDLFVDYRYRD------------------------------
>SRR5216683_268705	74	0.283	2.996E-11	83	190	192	0	111	168
-----------------------------------------------------------------------------------GNASSAAVMGNVLYDF-MKSSPITPYVGGGLGLAavtldKVHINSTNTQVFDDTEVSLAYQGIVGAKWQIVPAWSISLDYRYFGVVSPSFSTQNVAGQPTLSVPYHTHNVMLG-
>SRR5688500_69051	74	0.324	4.078E-11	52	160	192	0	109	110
----------------------------------------------------RFPWARLEANVSYRENDVDTVSVGDQDFGGDGKTEALVGLVNAYLDLDF-GLPIHPFVGGGIGAAYLSVDtgDDSPLEVDDEAGAFAWNLLAGFGYDVTESVALTATYRYL-------------------------------
>SRR4030088_924297	74	0.288	4.078E-11	54	161	192	0	116	117
------------------------------------------------------PNIRTDVTLGYRgdyQFRQSSNLGAAGTGTASADLDSLVGLLNAYYDIGT-YAGFTPYVGGGIGFSDNHFGRTsltvgpaAGSISGHSQTDFAWQLGTGVSYGFTPNWAIDLGYRYMD------------------------------
>SRR5580704_4709153	74	0.230	4.078E-11	56	164	192	4	116	140
--------------------------------------------------------LRIEAEALFRNLPLQTATLGGTATPAHGYASIAAPMVNLLWDLPVPDFPFRPFIGAGIGGAYTSSDLRDPTDANvyltSHKWAPAYQFMGGAEVPLSQSSRFTAMYRWLQVDG---------------------------
>SRR5688500_11611829	73	0.340	7.554E-11	75	165	192	16	108	126
---------------------------------------------------------------------------NGTSFKVDGKETSLSFLANAWYDIKT-GTRFTPYVGGGLGVTWIRMDNlrlGGFTLADDSEYTGAWQVGGGVSYELTPSISLSLDYRYFGAISP--------------------------
>C7DSG8	73	0.697	7.554E-11	18	145	192	2	130	150
------------------PLKPRIVGIGIKRGTEVHDPLKASFLAGGAAFGYKRAGCRVDVEGLYSQLSKSGvGGATFAPTTVANSVAVFSGLVNVYYDIAIEDMPITPYVGVGVGAAYISNPSEASAVKDQKGFGFAYQAKAGVSY----------------------------------------------
>SRR5579862_7012644	73	0.362	1.028E-10	84	174	192	21	108	121
------------------------------------------------------------------------------------EVQQTSVMANAYYDF-FAREAFTPYVGAGAGIAII--NSHFASLTDSSDTEFAYQAIVGVGYKVTPNLRLNFDGRYYGTTNPAFNNSFNLP-----------------
>ERR1044071_1574530	73	0.290	1.028E-10	82	187	192	14	120	123
----------------------------------------------------------------------------------DGDLDNADLFVNALYDFNNLNWPVTPYVGVGVGVgfptANNIRPTNTGGTIDDTDVQLAYQGIAGVSYAIDKQWSVTADYRYIATLDPKFG---DSVSGDTKIENSSHNV----
>ERR1700694_1261174	73	0.275	1.028E-10	76	187	192	6	120	130
----------------------------------------------------------------------------NAPVTVGGDLHSYDMMLNGYYRFK-NSTPFTPYIWGGLGEASLALNNTRPvsgtGPFGGTDAVFAYQGIAGVSYPLAPHLSLAAEYRYFASLRPGFQQKLAGQEVKISPSYDSHNA----
>UniRef100_A0A376X4P9	73	0.262	1.028E-10	57	175	192	1	135	181
---------------------------------------------------------RTELEF-YARGKADTtynlYKGHAGHSDLKNEVSVNSLMLNAYYDFR-NDSAFTPWVSAGIGYARIHQESTGSGSWDygygervrysisrsGPADNFAWSLGAGVRYDVTPDITLDLSYRYLDAGDASVSYKDEWGD----------------
>SRR5216684_297237	73	0.291	1.028E-10	37	162	192	93	215	364
-------------------------------------PLHHAGASVGVVQGLHLVGPRVEVEALYHSNTGTGvVAFPTGFANVRGRIDQVSVMANLLYDF-FPGATITPYLGAGAGIAFVDSTIQGCSLCS---TQFAYQGILGVGYNATPALRIGLEGRYYGT-----------------------------
>SRR5581483_4492200	72	0.301	1.399E-10	103	191	192	0	89	174
-------------------------------------------------------------------------------------------------------SRWTPYVGAGAGGARLTIHNVSSPgfaiTASANDWEFAYQGIAGLKYAVTPQLSLSLDYRYFATLDPTFATPLLTTT---KTHYSTHNVLLGV
>SRR5215471_7586787	72	0.258	1.903E-10	69	177	192	5	119	131
---------------------------------------------------------------------VSSNVLGATITRNGITVSQTSVMANVYYDF-MADQAFTPYIGAGAGVAFVNTNigqqflvTPLNFNISNTSTQFAYQYMMGVGYKITPNLRLNLEGRYYATTAPSFQGNAALPGFP--------------
>A0A0B4ZN47	72	0.536	1.903E-10	14	160	192	1	149	158
--------------GEFCPLFTKVEGVSNTKDKSDFSALKPFFIKIGGAFGYKMGDIRvvVEGVYSYLTKNDVKDVTFGPANIIAVSVTAISGLVNVYYDIAIEDMPITPYIGVGVGAAYINDQKDNAGNDQKSKFGFTDQVKAEVSYDVAPEVKLYDGASYF-------------------------------
>MGYP000609001633	72	0.250	1.903E-10	39	166	192	35	177	204
---------------------------------------SDWGYAAVGSIGWGFGNgIRAEVEFNFRQNSIGSASVAGrGASATGGSIYQYGGMANAFYDFNLglnaGGVGITPYLGAGVGYVVNDWRNVRASNGtgriaiDGTSGNFAYQAIAGVAFGLNdlvPGLSLTTEYRFMGTLEPE-------------------------
>MGYP001494412616	72	0.241	1.903E-10	33	162	192	52	195	218
---------------------------------SFDTTDLKGAMSLGAGIGYQINRyLRTDLTADYwfkSDFTGSTSGTCGGSPCVSTDTSAYSawlLMANAYVDLGTYYG-FTPYVGAGIGGAYVMWDDltnsisggSTTVHEGSSNWRFAYSLMAGTSYCLTENLNLDMGYRFTRV-----------------------------
>SRR6476620_1319394	72	0.300	2.589E-10	68	167	192	1	98	137
--------------------------------------------------------------------NISANVLGLNVINSAVTISQTTVMANAYYDF-WADQAFTPYVGAGVGVAFVNTNV-GQINLSISSTQFAYQYMMGVGYKISPSLRVNLEGRYFGTTQPGF------------------------
>SRR5207237_905822	72	0.325	2.589E-10	47	158	192	0	115	140
-----------------------------------------------AALGYRWsPRFRTELEGSERMAKVTTF---NDVAPWAGKQWDNSVMVNGFYDVDL-GGPITPYVGVGLGLTELSWGSNFrvptqavPTVYDGEDTQVGWQAIAGVSYAVTPKVSLALDGR---------------------------------
>SRR3954452_15271136	72	0.296	2.589E-10	47	173	192	21	153	167
-----------------------------------------------GAFGYRFaSGLRVEAEGGVRTNRISSERGLSGEGNGTGTERKSGAMGNVLYEF--TASSIAPYVGAGLGVQFVHEPaatatdgFVTIAVPSQTAASFAYQAIAGVSFHLSGGWSVLAEYRYLALAGTRVYKGTAT------------------
>MGYP001304373723	72	0.264	2.589E-10	83	188	192	20	139	170
-----------------------------------------------------------------------------------GSYDGWDAMLNLYYDFDM-GSSFAPYVGAGVGWSEIEAqitsmalvdtsgpTVTRANFLDDSESAFAYQLLAGFGYDLTEQLTFDLGYRYFVVSNADFGDSvlGVDYDSELIEHNVTAGLR---
>SRR6201989_3020150	71	0.317	3.522E-10	40	143	192	1	98	101
----------------------------------------DEGFIGGLAAGYQFGPFRAEINGDYSQNGARSLKVGTTSVNLNGHTSNASFMVNALYDINV-GLPIVPYIGAGAG-----ATDLRLSSPKADRWGFAVQAMGGV------------------------------------------------
>SRR5882757_2067686	71	0.318	3.522E-10	82	166	192	0	89	119
----------------------------------------------------------------------------------SGHMSTFALMANICYDID-CGSRFKPYFGGGAGWAHAHahfvamTTSGGRQPFGNDDSGFAYQAGAGVNYELTPEVSIGVGYRYFRGPDVD-------------------------
>SRR6185437_9584662	71	0.323	3.522E-10	86	190	192	22	122	124
--------------------------------------------------------------------------------------KAWLGLVNVTYDFAMND-KWSPYVGVGVGAGKTVVEVD---HDDTGDNGFAWQAKVGVGYKASDKVTVDLGYRYIQLPKWEKSSDGATLEAKPHLNALTAGIRFG-
>SRR6516164_11267104	71	0.319	3.522E-10	39	159	192	19	132	139
---------------------------------------FDTGFAAGGAFGYDTgDGIRMELTSLYQNSSLSTL----SGTPANGHIASTSLMANATYDV-WRDAPVTPYVGAGIGVQNV---GGEVNGLRGRAWKPAYQAEAGLRDDLTDQVSLFGEYRF--------------------------------
>ERR1044071_9159514	71	0.285	4.791E-10	93	166	192	0	75	109
---------------------------------------------------------------------------------------------NAWYEFDT-GGKLRPFVGGGVGWARTKFTpevVSGGPFRPSEDEGFAWQVGAGVNWHLSPNASLGLGYRYFRTDDLE-------------------------
>SRR6516225_5536359	71	0.277	4.791E-10	75	174	192	8	115	121
---------------------------------------------------------------------------GSSSTDVSGHEDADTFMFNIWYDFQLgnPYRRLHPYLGGGVGFAQVAMHDislsafEPYVAVDDTQTLLAYQFGLGASYDLAPNWKLLAEFRYLASDSGNFKYTAPPP-----------------
>SRR5271156_943694	71	0.257	4.791E-10	95	189	192	0	99	131
-----------------------------------------------------------------------------------------------YYDF-LPYSKFDPYIGAGIGVARVNFTsiagAAGATLLDDSDTKFAYQGIVGARYLIAPQWDLGAEYRYFATLNPQVSTTGATVPAGVNVEapYRNHSVMA--
>SRR3972149_3071266	70	0.284	6.517E-10	76	181	192	0	107	108
----------------------------------------------------------------------------GGSIPSDGEFTATSLMFNGYYDIK-ATPTVTPYLGLGIGFSQVslNWDVLGVNIADDEDMVFAYQFLAGIGFSVTPTVTIDAGYKYFATADPSFeDVTGFPFDGEYSSH----------
>SRR5277367_4194851	70	0.277	6.517E-10	93	188	192	0	99	121
---------------------------------------------------------------------------------------------NGLYDFNL-GWPVTPYVGAGIGAGRVRFNSVTVPssttTINDSDVEFAYQGIAGLAYGLNEHLKLDLSYRYFATTDPTFAASTGaNVNSQYRDNTLLVSLR---
>SRR5579862_5506408	70	0.281	6.517E-10	85	190	192	47	156	162
-------------------------------------------------------------------------------------LRAYSLMANAWYDFHDLQLPagITPYVGGGIGLAQVgiDGSINGTKIFQKDDIVFAWQAGAGASLPIAEQTSLFFDYRYFAADSAGLFLEPGFHGGHVKANFDSHSVLVG-
>MGYP001313745353	70	0.257	6.517E-10	90	189	192	83	186	189
------------------------------------------------------------------------------------------LTVVGYYDLPL-DSPIKPFVGAGIGLADVSFsglgTTPGGTLLDDSGTAFAWHLTGGIGYDISQNVTLEVGYRYLAFDGVDVTALDGTPSSiDTSDHIVFAGLRY--
>SRR5580700_4930361	70	0.248	8.863E-10	43	164	192	0	139	140
-------------------------------------------YSLAGGAGFRFGNgLRADAELGYRRHGFDSlqiradgglgaafgvGSLNGSTLKATGHLSALSLLGNLWYDLDL-GSVVKPYAGGGLGVARISATNiavAGVTIVNGSDTVLAFQLGAGVGYEIIPAATLSLDYRYFRTAD---------------------------
>AMWB02.1.fsa_nt_gi|667944434|gb|AMWB02136661.1|_1	70	0.272	8.863E-10	80	187	192	53	161	168
--------------------------------------------------------------------------------DGRGDVSNLFVMANLFYDFDM-GGLVTPFIGAGAGVGFVDVDYSPsgVAVIQDDATAFAYQAIAGLAYEVSPSIDLTLAYRYRATTDVSVEADLFAADFDIENSASVVEA----
>SRR3954468_21421208	70	0.293	1.205E-09	56	160	192	0	98	99
--------------------------------------------------------FRFEGELGRRHSDVKTTT---------GSIEAYSLMGNALYDFNI-GLPVTPHLGRGVGGAQIKANgvrvNGTTRTVDDDDLVFAYQGIAGLAYGLTDNLKLDLSYRYM-------------------------------
>MGYP001481357767	70	0.252	1.205E-09	76	164	192	14	115	121
----------------------------------------------------------------------------GQRDDLKKEVSVNTLMLNAYYDFR-NDSAFTPWVSAGIGYARIHqkttgistwdygygYSGRESLSRSGSADNFAWSLGAGVRYDVTPDIALDLSYRYLDAGD---------------------------
>MGYP001032205939	70	0.232	1.205E-09	55	187	192	68	221	226
-------------------------------------------------------PFTLGLEYMYFGTEADisgnltnedanfvnqtfGTTFAAGDTELKEEYDVHGGMLNLGYDIAVTD-KITAYLGVGVGFAHFNQelslkNAGQSVSGDDSDVVFAYQFKAGARYALNDAWAITGGVRYIGFDDPEFKYGDTTLSGDVSALAVELGL----
>SRR5215813_13890504	69	0.247	1.639E-09	84	172	192	0	94	115
------------------------------------------------------------------------------------DENTYAVLANAWYDFDV--GRFHPYVGGGVGWAQTDlkgnfggwIRGPGYFDFDFSASGFAWQLGGGINFDISPTVTIGVGYRYFDAPDVDVPPRAF-------------------
>ERR1051326_4211035	69	0.273	1.639E-09	46	159	192	2	129	132
----------------------------------------------GGAAGYNFawmTPWfrpRAELELSNLRSSIDkqTSAATGSDPNAFGSTNVWRVFANRYLDFNVPGMRWfTPYIGGGLGVGIADFDrhgvSSTGTLLSDSGSGFAYNFGAGLGIPLwGPNTMLDIGYRY--------------------------------
>SRR5512147_704640	69	0.269	1.639E-09	105	189	192	0	88	144
---------------------------------------------------------------------------------------------------------VKPFVGVGVGGARVNASGITPVNGSrvgDNDVGFAWQATAGVAYAINDRLDATLAYRYFDVPNLDFKTDAGaSVDSDYSSHMVMVGLRY--
>SRR5580698_8905761	69	0.276	1.639E-09	76	167	192	22	125	159
----------------------------------------------------------------------------GGNSNGNVTVNKTTVMANAYYDF-WADQAFTPYVGAGVGVAFVNTTaqssstigtgvvsVNGNSNINSSSTQFAYQYMIGVGYKITPNLRVNLEGRYFGTTQPGF------------------------
>SRR6185295_12948670	69	0.285	2.228E-09	57	158	192	0	99	100
---------------------------------------------------------RLELEFAYRDNGVDSL----ANVAAQGDTRLLTGMVNALYTLPTA-GPVAPFFGVGVGAGHLELDSMRPlgaTSVDDSNTGLALQAIAGIEYAVTPKLGLNLSYR---------------------------------
>SRR5579871_2638598	69	0.291	2.228E-09	75	174	192	3	104	105
---------------------------------------------------------------------------NANNFPVTGAQRNNAVMANVLYDIPT-GSRWTPYFGGGIGVNWVSEDrihGGASPIYDGTSGKFAWQGIAGVAYTIATNWQVLGEFRYRGSDNHSYNGNAAGA-----------------
>MGYP000408516003	69	0.274	2.228E-09	79	175	192	7	108	126
-------------------------------------------------------------------------------TGVGGNSDAFLAMANVYYDFNTAMPTVQPFLGVGIGYARVHANFTSAGPfgateYSGSDNVFAYQATGGIIYNLTPNYAVNFGYRYIATKHVHVLGKPFQAN----------------
>SRR5688572_14180913	69	0.263	2.228E-09	107	189	192	37	127	133
-----------------------------------------------------------------------------------------------------------PVLGGGLGMAQVSLNDvevpaiGPGTFVDDSDWVFAYQLGGGIAFQVAPGVDVTAEYRYFGTDDPEFelEAAPVDAEYEYSSHSVLFGIRY--
>MGYP001447827635	68	0.283	4.117E-09	40	119	192	5	84	85
----------------------------------------DNGFAVGGAVGYDFdNNFRLEAELTYQRSDFDSAKAHGSTVSVDGDTSALIFGFNGYYDFN-NSSSFTPFITGGIGIANVK------------------------------------------------------------------------
>SRR5665213_3158642	68	0.192	5.596E-09	47	160	192	7	156	163
-----------------------------------------------ARIGYRLsPHFRLELEGGYRHGGLSsatdfasgpvingvvqgtdvdlcaTGTQSPTCGSPQGSVNAWTGMANALFDV-LPESRIDPFIGAGIGFDHLKIRADGDlvgtatggvpdhGNIDDSQTKLAYQGIAGLSYRATDRLNVDLTYRYM-------------------------------
>SRR5262249_24063985	68	0.258	5.596E-09	76	187	192	0	119	223
----------------------------------------------------------------------------GFGLQTQGNLNSYSFMTNAIYDFSFSSIPyITPHIGVGIGASIMNNRtgirgsgPGNVTVIRDTDTEFAYQAIAGVRYNINPALAFDIDYRYFATTEPTFRTPANLGNLRVTGGYNTHNL----
>SRR5271154_2406334	67	0.323	7.605E-09	76	168	192	2	99	101
----------------------------------------------------------------------------PISTHDSGRVSATTLMLNGYYDF-MPDAVWTPYVGVGLGAANINARfsgnngLGDTASIHDSNTQFAYQGIVGASWKVAERVKANIDYRYLSTSKANFN-----------------------
>SRR4051794_5273088	67	0.271	7.605E-09	91	189	192	1	117	120
-------------------------------------------------------------------------------------------LVNAYYDI-VTVSGFTPYIGAGVGFADNSYGPTRISTtggtaigsiNGHTATEFAWQAAAGVSYSLTPNWAVDFGYHYLDLGTAQTGSVFTTGgvglqtgtvlKGDLQAHEVSVGLRY--
>SRR4051812_33894812	67	0.264	7.605E-09	83	166	192	1	87	138
-----------------------------------------------------------------------------------GDISSIALMANLYWDFKRPGHNWYPYIGAGFGGAHLSFENDYPALFGQSeikDEVYAWQIMAGLSVRPKPYLEFFAEAKYFQTDTIE-------------------------
>ERR1700722_10324275	67	0.337	1.033E-08	82	160	192	2	80	100
----------------------------------------------------------------------------------DLRVESYSVMGNAYYDFDI-GCRWSPYVGVGLGFAENKVVASHHNHeFSVKENGFAYQGIAGVNYKICDKTDVGLEYRYF-------------------------------
>ERR1700685_1724263	67	0.310	1.033E-08	91	187	192	3	101	106
-------------------------------------------------------------------------------------------MVNVLYDF-SNIGRFRPYIGGGVGTAWVRWqqvTPGNDPIFEGGQNVFQWQGIAGVSRAIFDGTEAFLEYRYVKSGSASFHSQPWDPANNIGSLASGVNA----
>SRR5216683_2288211	67	0.304	1.033E-08	91	190	192	0	103	109
-------------------------------------------------------------------------------------------MANLIYDFDL-GWPITPHVGGGIGAAQVHQNLNPSNGSGtfSSDTVFAYQGIAGLRYLITPAVALDLDYRYFATVAPKFttvGGVVVTADHETHNLVASLTLLFG-
>SRR6185295_8616526	67	0.294	1.033E-08	90	166	192	1	84	116
------------------------------------------------------------------------------------------LMANVWYDVDVN-WRVKPYVGGGVGWARTKVDgafrtfsgTSTTTAFSRHENGFAWQLGAGFNYEVQPGVNVGVGYRYFQGPDVE-------------------------
>ERR1700712_435865	67	0.277	1.033E-08	47	157	192	1	116	117
-----------------------------------------------LSIGYGLGNgLRVELEGDYRANNFKS--ENGQRTNAGGREQKFGPMVNVLYDFAMVPF-VQPYLGVGAGYQWAKEDNLHFSAPgfagaatSETKGKFAYQGIAGVAFPVAPGLSITADY----------------------------------
>SRR5688572_25595574	67	0.240	1.033E-08	84	172	192	8	107	120
------------------------------------------------------------------------------------KISAWSGLVNAYFDFPIGGeglSGFTPYIGAGIGASYLETTGVRFVNPNGstgtwngaSKWNLAWAVTLGASYALSKDWLVDVNYRYLNLGDAASGPTSP-------------------
>SRR5580698_1329242	67	0.277	1.033E-08	76	164	192	7	95	122
----------------------------------------------------------------------------PNYMSLPGATKNWSAMGNVLYDF-FPDSRLTPFVGAGVGANFLNIDaAYPGSTISGSTTRFAFQGIGGLSYALSHQLSLDVTYRYFQAQG---------------------------
>SRR5712692_7488991	67	0.285	1.033E-08	80	173	192	0	97	126
--------------------------------------------------------------------------------DVSGNMQAFTVMANAIYDFSaiPELMGATPHLGAGIGIARltASQEIGGFTILDSSSTEFAYQGIAGLRVPIAPGVALDLDYRYLGTTDPTFRSPAGN------------------
>MGYP001476590314	67	0.260	1.033E-08	82	191	192	8	121	126
----------------------------------------------------------------------------------DDSFSVIALTANAWYD-QETGTPFSPYIGAGIGIANLTatiagEDEDSDPDFDGNGWGLVYQIGAGVSYKIIEGLSLTGGYQFMGTIDKTVITDGSDDEKTLSPSLMAHQIKLGV
>SRR5882672_11348912	66	0.294	1.404E-08	42	148	192	10	127	130
------------------------------------------GFIFGIAGGYKWGPWRGELNLDYSDHSLRSgsnvfTGATRSYAGLGGSSSDLALMLNGYYDFAT-GTPWTPYLGFGVGADYFSLHqvktttlSPNVSIANNSNFAFAYQPIVGISYAIN-------------------------------------------
>ERR1700674_3978515	66	0.262	1.404E-08	91	187	192	24	121	132
-------------------------------------------------------------------------------------------MANLIYDVDL-GWPVTPHLGGGVGAAEVTRNlSNRFGGTHDTVTAFAYQGLAGIRYRLSPAVALDLDYRYFATTATDFTSTNPDlIKSDYGTHNVVLSL----
>SRR5262245_12520948	66	0.284	1.404E-08	55	162	192	0	111	142
-------------------------------------------------------DLRVEGEVGY----VHTPSSRDGGVPIQGAVKTWLLMANVYYDLGLRiLGPFKPYVGFGIGGARVNEDheifinrLGTRQDVDDWRTAFAYQARMGITYDVNRWLDLSAGYRFVRV-----------------------------
>WorMetDrversion2_8_1045237.scaffolds.fasta_scaffold562200_1	66	0.269	1.404E-08	91	187	192	0	103	149
-------------------------------------------------------------------------------------------MTNAIYDFNFSAVPFTPHIGAGIGAAILNNRtsikgtgPGTGTIIRDGDTQFAYQAIAGIRYNINPALAFDVDYRYFATDGATYRTPANLGSLRVNSGYDSHNL----
>ERR1043166_6958493	66	0.274	1.908E-08	50	148	192	2	103	104
--------------------------------------------------GIRLPmGLRAEVEGLYRYQPVNSLTVSGVTSPAQGQMHLGGPMVNVYLDLPVVDFPFRPYIGLGAGGLYTDITAKSGGTKviDGSKWAMAYQVLGGAEFPLS-------------------------------------------
>SRR5579862_2857266	66	0.293	1.908E-08	47	162	192	19	139	141
-----------------------------------------------GAVGYRFsdqtpgysfiDHVRVEGEFGWDQHSVDSV----SGFHATGHYGVTSFMANAVYEIPITDG-FDFNIGAGVGAAIKDVNAKVAGTVSGTNVGFAFQGIAGFSFALFPDIDLTLDYRYRGL-----------------------------
>SRR5436305_829691	66	0.274	1.908E-08	45	188	192	0	143	147
---------------------------------------------GSGAVGYSFKNgVAAEVEGLYSRNGGDTKAYGFDTTG-----ETYGGMGNLLYAI-TQVGPIVPYVGGGIGYGVVRYSSGG---YSTDDSGFMWQVRAGVSGEITKTMRWDIGYRYLQSPTYQIAGSgnisgtsfSGSGKIDTHTHVISVGFR---
>C7DSH4	66	0.614	1.908E-08	22	160	192	6	145	149
----------------------RIDGIEYKKGTEVHDPLKASFMAGGAAFGYKMGDIRVDVEGLYSQlNKNDVGGATFAPTTVANSVAVFSGLVNVYYDIAIEDMPITPYRWCWCWCSIYQQSFRSSAVKDQKGFGFAYQAKAGVSYEGTTAIKLYAGARYF-------------------------------
>APIni6443716594_1056825.scaffolds.fasta_scaffold7561726_1	66	0.267	1.908E-08	40	158	192	0	126	171
----------------------------------------DSSLLFGGALGYDFGNgFRLEAEVTHQNYDVEKLLGTDKNsktlATATGDIDVVSFGVNAVYDIKIDELPVTPYVGAGVGAVYLSANDvkaSGRTGINNSTLTATSVFMAGLGFDLTDSVVLSVGYR---------------------------------
>MGYP000963593518	66	0.284	1.908E-08	77	168	192	33	133	179
-----------------------------------------------------------------------------GTNDYSANLRSWMGLANAYIDLGTWRG-ITPYVGGGVGFANVTVMGFKDVNPnqgamyiadkNRSTTNFAWALYGGLAYDVTPQWTLDLGYRYTDLGSVKTG-----------------------
>MGYP000120741957	66	0.298	1.908E-08	1	168	192	38	248	295
-DEESSYYVRAHWNGNFFNLMNGQELKSNGGTGATFttlkghqktqhvsnvddyrPNYTPSIIAGGAAVGYTMEGIRVEFEGFYSNLDVDGSGYKDTSSKDAPEnakvfgisgvkddratasvttndfigknegFSNVTAMVNAYYDLDLGTEiPVTPYVGAGLGVSRISF-------AGNTHYKPTLQLKGGVSYSITPEIKLYGGYRGFVTYSNEFN-----------------------
>SRR5258708_28586851	66	0.280	2.591E-08	102	190	192	2	101	103
------------------------------------------------------------------------------------------------------GSALKPYVGGGIGWAETRLKGSykgssaVNPNFDFSNDGFAWQAGAGVNYALTPNIDLGVGYRYFSGPDVTVASDfstnnPATGTISSHNQSVLVSLTFG-
>SRR6185436_5589678	66	0.252	2.591E-08	56	145	192	0	106	107
--------------------------------------------------------FRLEIEGGYRSADIDEVTivrdetdpatyAPGDVVDAGGDAQLGTAMVNLYYDIHIADGPILPWIGAGIGAAFVDYAIDDPIYPlltfggKDTTWVFAYQFMAGITF----------------------------------------------
>SRR5919112_271922	66	0.288	2.591E-08	77	176	192	7	110	119
-----------------------------------------------------------------------------GGTSGAGRLEVGSAMLNAIYDVPLPtfGIPVIPHIGAGVGWnhVWNRSVPHNGLTVKGQDDLFAYQGIAGVDYLLSPNLVLGLDYKYMRGNNASFNVAETGATS---------------
>SRR5579884_2135880	66	0.264	2.591E-08	33	155	192	0	118	119
---------------------------------PSFRIDPDDAPTGGAALGLRLTPFRLELEGLWMR-----SATSANANGISGRLTNIPAMANVYFDID-SGGKLEPYVGFGLGASFVSLKGATAGTGriDSSTRVLAFQPIVGVNYNVTDQIALGL------------------------------------
>SRR5690606_10329755	66	0.267	2.591E-08	107	188	192	0	85	129
-----------------------------------------------------------------------------------------------------------PYIGAGVGAAHLDIDGASPvdgVTANGSEWAWAYQGIAGVGYQINSNLGLFADYRYLDTTEVNFRTSAGKElGTDFTEHRVMVGLR---
>MGYP001195798606	66	0.329	2.591E-08	84	166	192	10	102	132
------------------------------------------------------------------------------------DLSRFAVMANVWYDID-AGSKIVPYVGGGVGWNRAHLEVGGEVVDpgffltdieqaDFSESGFAWQLGAGANYEVSPGVKVGVGYRYFHGADVD-------------------------
>ERR1043166_8184090	65	0.267	3.520E-08	79	162	192	11	96	114
-------------------------------------------------------------------------------PSPTGQMHLAGPMLNVMWDFPVVDFPFRPYVGLGIGGLYTDFTANSGGVKviDGSKWNMAYQVIAGAEFPLSQSSRLTASYRWLKV-----------------------------
>ERR1700733_4863182	65	0.285	3.520E-08	83	174	192	12	109	124
-----------------------------------------------------------------------------------GHDNADSALANLWYDFKAPTGPFkvlHPYLGGGVGAVRSYYRDPsfaGRAIPSDYATEFGYQAGAGIGIDVTPRLTLSLDYRHLWTNRGGFHGTAAAP-----------------
>SRR3546814_19180655	65	0.310	3.520E-08	91	189	192	0	92	124
-------------------------------------------------------------------------------------------MVNALYDFDT-GTPFTPYAGVGIGAARTKVKD------IDSKTLFAYQGILGVSYDVTDELKAYLDYRYFATADLQgTTPAGPDVDVENESHTGMIDVRY--
>SRR5260370_24309140	65	0.288	3.520E-08	100	185	192	1	97	125
----------------------------------------------------------------------------------------------------MPDSRWTPYLGGGVGAARLTTNDVsvhacdnvaSGCAYDATSWRFAYQGIAGVKYALTPAVSLAVDYRYFATMRPSFSDshSALTGGFSLKPDYHTH------
>SRR5690349_21829957	65	0.281	3.520E-08	82	178	192	1	103	134
----------------------------------------------------------------------------------DGRLQVGSAMFNAIYDVPLPNFgiPLIPHVGGGVGWAHLwnksRPHGPGAATVSGQDDTFAVQGIAGLDYVVTPQLVAGLDYRYFLAKNVNFKVDGTDTTAHI-------------
>SRR5688572_1208045	65	0.280	3.520E-08	84	189	192	21	144	159
------------------------------------------------------------------------------------DLESWLGLFNAYIDLGTWRG-ITPYVGGGIGVASIDVQGYTDVNtptggfafssRDNSTTNFAWALYAGMSYDVTPQFTLDLGYRYTDLGDAKSGPvrtyldateVPGLEIRDITSHDLLLSARY--
>MGYP001073482792	65	0.329	3.520E-08	92	171	192	0	79	179
--------------------------------------------------------------------------------------------FNAIYTFDDLGGNaaWQPYVGAGLGGADLETSMYDGNW--KSDTVFAYQFIGGVGYQVAPQWTLFGEARYFGTQGSEFDGPD--------------------
>MGYP001070971656	65	0.244	3.520E-08	43	159	192	8	133	209
-------------------------------------------FAYGVGLGYQFSDlLRADLTADFSKGDFRgGAACAGGDCAFEADYSAAGLMANGYVDLGTLAG-FTPYLGAGLGATWLDWRNaacagagcTSPSLEGRDGLRFTYALMAGASVDLSSRVKLDVGYRF--------------------------------
>SRR5512135_1998316	65	0.300	4.780E-08	83	169	192	16	104	105
-----------------------------------------------------------------------------------GDVTAYSAMANVYLDIA-NSSPVTPFIGAGAGVLRLSIDDlrsDSVTIEDQSDSTEAWQFMAGMAVKISPRTKVDLTYRYLDTNRLSWEG----------------------
>SRR3990172_1356763	65	0.318	4.780E-08	105	189	192	0	87	128
---------------------------------------------------------------------------------------------------------WTPYLGVGVGAAFVNVEASAPglLLFDDEDTQFAYQGIAGIGYNVNRRLQVFVDYRYFGTTDLSLRTvGDVGINADFRNHTVMAGLRF--
>SRR5919107_709500	65	0.280	4.780E-08	80	191	192	13	123	131
--------------------------------------------------------------------------------NAGGSRQAHAFLANLIYEIDF-GWPVKPHIGAGIGGGYLkdKASLPGLASLNDNTWEIGYQGIGGLRYDVTPNIAVDLDYRYFATTDARFHVPGTGFT--YKTGYSTHNVMASI
>SRR3954469_2128922	65	0.303	4.780E-08	91	187	192	27	124	132
-------------------------------------------------------------------------------------------MVNVIYDLDLgWGWPLTPHVGGGIGAAEVTRNLSNiFGGTHDTVTVFAYQGMAGLRYWLTPAVAFDLDYRYFATTETTFLSTNVGGD-KIHSDYGTHNV----
>MGYP000072348434	65	0.304	4.780E-08	86	190	192	21	121	205
--------------------------------------------------------------------------------------STVAPMLSVLYDIET-GTGFTPYVGAGIGAAHIKHIYDGEA---GKEWSVAYQGIVGVNYDITPKLLIGAEYRYFATPSVDFDRMYAEGGDQKDYDTSNHSLFIG-
>ERR1051326_9041703	65	0.248	4.780E-08	75	190	192	31	158	241
---------------------------------------------------------------------------GGTSTAVSGERNAYAFMTNAIYDFNI-GWALTPHLGAGVGAVVLHDSISAKPgslfgpgpggakISSSSTIEFGYQAIAGVRYNINPSLAFDLDYRYLATSDPTFSANSKTfAFGTYTSGYSTHSLVAG-
>A0A0F3NR76	65	0.261	4.780E-08	45	189	192	103	264	276
---------------------------------------------FNGAIGYSMGGPRVELEIGYERFNtisndtyasdkaykivalgrNGAITANNYVTAEINNITTVSLMANACYDIPVHDMSLVPYVCAGIGSNLVNTTKDSLTP------KFAYQAKAGVSYTITPEVSLTVGGFYHGIIGTKYEklhVDNATGLTDKTSATAEFGLSY--
>SRR5580658_2465534	65	0.321	4.780E-08	89	191	192	4	111	280
-----------------------------------------------------------------------------------------SALANLWYDFKTLEGPFSvvhPYLGGGAGAVRshyHDATIAGDAIASDYATEFGYQAGAGIGFDVTPRLTLSVDYRHLWTDRGSFH-DTLAAPLDVRQRYLANTALLGV
>MGYP000945715193	65	0.319	4.780E-08	77	166	192	184	279	287
-----------------------------------------------------------------------------GTSTDTTSYNAWLLLANAYVDIGTWYG-ITPYVGAGLGGAYVNWDTLTNTDDDgtfyhegGSDWRFAWGVMAGASYCLTSNLKLDVGYRYSQVDGGE-------------------------
>SRR5260370_19738312	64	0.290	6.491E-08	76	158	192	13	98	99
----------------------------------------------------------------------------GSDPKASGSTQAFTFLGNAIYDFGVPGWSWaTPHVGGGIGVAHLTAKQKiaGATILNSSDTQFAYQGIAGLRVPLAPSWALDLHYR---------------------------------
>GraSoiStandDraft_39_1057311.scaffolds.fasta_scaffold2472735_1	64	0.302	6.491E-08	81	173	192	0	94	154
---------------------------------------------------------------------------------VNGTLSSSTLMFNSIYDFTL-GWPVTPHLGLGLGGATLDGNFNAPsvgYRSKVSDVVFAYQGIAGVRYMVNPTLALDLDYRYRGTSGMNYTTNAVT------------------
>MGYP000331839760	64	0.284	6.491E-08	54	169	192	0	129	165
------------------------------------------------------NNLRGEFEFVYSKLKVDSSDFVDASYAGDLYFAddagealepgsrgifknegfvNKAAMVNVYYDFATEKLPVIPYIGAGVGASKV-------TFLGASETTLAYQVKAGVSYPINETFSIFAGAQYFGLADTTFKN----------------------
>MGYP000815209352	64	0.284	6.491E-08	41	158	192	74	189	190
-----------------------------------------NAFGGEFAVGAKLtDNIRAEFAYTYRNPSKRASEDEGY------EMGMQSYMINGYYDFST-GTAFKPYVSIGAGMARVKMVLKDYSYRSndylGSENTFAYSFGAGVSYDVTDDVAIDAGYR---------------------------------
>SRR4029079_16484421	64	0.300	8.814E-08	47	153	192	2	110	113
-----------------------------------------------VSVGYHVaDSLALEFETGVVWNQVDkTAGISLSSATTTVDWYQIPLLVNAVYTIPL-DSPFKPYIGGGVGGVVSEVNFRAPSVSiDDSDVVFAYQAMAGVKYAINEQMDV--------------------------------------
>SRR5262245_35572603	64	0.282	8.814E-08	52	161	192	0	113	123
----------------------------------------------------KFYQFRTDVTFDYGMAA--TYTGSNGVDNATAQIQTSTALANLYYDIGTLFG-ITPYVGAGIGVAYTKvagyqsaTVPPLSPSGSHADYGLAWALMAGASYQFMPRLSVDVGYRFLD------------------------------
>SRR5262245_10689990	64	0.298	8.814E-08	82	172	192	1	97	125
----------------------------------------------------------------------------------DTALYQVPFLANVVLHFPLPHTPVVPYIGGGVGGTLTIFDTDGltrravTVVGSETDFGFTYQVFAGLRFDITPWMSAGLGYKYFASDDSSYHFEPV-------------------
>SRR5262245_61393522	64	0.244	8.814E-08	80	172	192	2	98	148
--------------------------------------------------------------------------------PSEGHRAAYAIMTNILYDLDL-GLPVSPHIGGGIGAVMLKERVFVPsegvgQVFPGTDWVFGYQAIAGLRYSITPDFALDVDYRYLATSTSHFRTPPG-------------------
>MGYP000927468753	64	0.242	8.814E-08	44	166	192	94	249	299
--------------------------------------------SIGLGAGYRFNSWlRFDVTGEYRIPAsvkatdnltaevLTTGDLLQANTDYRARLSSLTGLVNLYVDLPI-GGRITPYIGAGIGASRNEVSNlfasgyatltdpttgqvashtSFATAGSKANWELAWALMAGFSVDISDDVKLDAGYRYLDLGSSE-------------------------
>MGYP001331601959	64	0.280	1.197E-07	90	189	192	0	102	105
------------------------------------------------------------------------------------------FMLNAYYDFDT-DSKFVPYVGGGIGYTEIDFSSYTVTvagetleSDEGSDGAFGYQVKAGISYLASEKIDVFGEAVFSGTSGFSISTADIDP---ITAWGGRVGLRY--
>SRR5438876_2055276	64	0.250	1.197E-07	56	153	192	1	116	117
--------------------------------------------------------WRLEGELGYRRGGIKNVTinndaglaagqglaapAPGSTIAGGGRVDAKSTMINVLFDLPWSFAGIQPYVGVGAGAAFIreRVRAGAELITNDRDMRVAYQGIAGVGWHFSPNWTL--------------------------------------
>SRR5579864_6341977	64	0.250	1.197E-07	79	189	192	5	140	161
-------------------------------------------------------------------------------PRPAGRTRSITGMVNVLFDILPPESPFNAFIGGGVGFNYINLREKGDVVGpgltllpspntgvpqhlvmDSSSTKFAYQGIAGVSYNVTSRASIDLTYRYLSGSDHDFGvvntttGGTARLRGQYRDQAVTLGLRY--
>MGYP001313551921	64	0.282	1.197E-07	75	166	192	59	150	165
---------------------------------------------------------------------------GTSVGSYNSDLSDFSFGADVNVDFPLQDSRIVPYAGGGLGLHFLSFNSTVPTVPDYSDTKLGLNIQGGIRNDIMPNVSIFGEARYNFVSDAN-------------------------
>SRR5665647_1307523	63	0.260	1.624E-07	106	188	192	1	92	103
----------------------------------------------------------------------------------------------------------TPYVGAGAGAASMRISNytstaspPFSGNTDRTQWNFAWAGMAGVAYAISPNMMVDLGYRYLSLGDVMTGSDAFGSmkLKNITAHEVRVGLR---
>SRR5271157_4868239	63	0.225	1.624E-07	54	152	192	0	109	111
------------------------------------------------------GRVRLEAELAYRRADVSKTTIGSGGSNfpgltgqstSSGDVAALAWMGNAIVDM-LPNSPVTPYLGAGIGGVRLQLENYaalGTTFVHQSDMQLAYQGIAGVRYQITPSIS---------------------------------------
>SRR5947207_502251	63	0.302	1.624E-07	81	173	192	6	100	139
---------------------------------------------------------------------------------VNGTLSSNTLMANGIYDFQV-GWVVTPHLGLGLGGASLDGSFSAPsvgYRSKTSDVVFAYQAIAGFRYLVNPTLALDLDYRYRGTSGANYTTDAVT------------------
>Kansoi400Nextera_1026152.scaffolds.fasta_scaffold44464_1	63	0.282	1.624E-07	80	175	192	54	150	157
--------------------------------------------------------------------------------DASGRLSVTYALANYYVDFDL--GRIRPYVGVGLGLGYVETRDFgviGAQMLSDGNWGWAYQFGAGLSFDLTSNVTLEAGYRLLSVRDVETTSRTGAID----------------
>GraSoiStandDraft_10_1057309.scaffolds.fasta_scaffold287745_1	63	0.321	1.624E-07	105	189	192	0	86	185
---------------------------------------------------------------------------------------------------------FVPYVGGGVGVALLQSELKAGGNeFSDFNTQFAYQGIAGVSYNFQPNIAVNLEYRYLGNTKPTFSDQNVKLKYDsSNNHTILLGVRY--
>SRR3954453_1357033	63	0.260	2.205E-07	84	166	192	36	130	133
------------------------------------------------------------------------------------DISAWTGLVNGYLDLG-NFYGFTPYVGAGLGMSYLtvsnvhyinppnsDSPGPGSWSGSKSKWNFAWSLTAGASFNITRDWLIDVNYRYVNLGDAE-------------------------
>SRR5918998_323226	63	0.305	2.205E-07	55	147	192	0	93	141
-------------------------------------------------------RLRLEANVSWCENDVDELEVEGFDVEGDGEAGAVVGLANVYYDLDL-GIPLRPYVGGGIGAARVSVEADAGGLLDADDegWAFAWNLAAGLGYEV--------------------------------------------
>ETNmetMinimDraft_18_1059904.scaffolds.fasta_scaffold895574_1	63	0.319	2.205E-07	83	172	192	43	136	151
-----------------------------------------------------------------------------------GRSQIATAMINGIYDFDlrTPVFPLTPHIGAGVGWAHIwdKEGPVAGFLVKDHTDTVAYQAIGGVEYAMTPNLKLGVDYRYFTAQDASLRINAV-------------------
>SRR5262249_8788498	63	0.238	2.205E-07	59	165	192	0	104	169
-----------------------------------------------------------EIGAMYRDNqaTVNLQSGSTFSPNFGADLNQTAVMANFFYDF-LAGQTIVPYIGAGLGVAFINTSALGSA---SSSTQFAYQGMIGVGWNVNEQFRVNLEGRYYGTTSP--------------------------
>UPI000640AE39	63	0.257	2.205E-07	40	166	192	2	135	171
----------------------------------------DTLFTTGGALGFAIDRpsglLRAEVEGRYRS-PIETSYVDNDIPTTVRGTDLWSTLANVWRDVYLT-ERLGVYAGGglGVGGARTNVTTTENGVSETTSsplTTLAWQAGGGVTYLLSERVTLDLGYRYFALADTK-------------------------
>MGYP001139710461	63	0.290	2.205E-07	56	159	192	0	115	207
--------------------------------------------------------FRVDLTGDYFfkaafrgSSAGTGCGAGPCTSTDASTMSALLLMANAYADLGTWHG-ITPYLGAGLGGARISWgdlettTTGTAIHTGSTNWRFAWALMAGASYCVTDKLKLDVGYRY--------------------------------
>MGYP001150224770	63	0.304	2.992E-07	91	191	192	12	115	117
-------------------------------------------------------------------------------------------MANVIYDFEI-GLPVTPHVGAGIGAAQVTRNlSNRFGGTHDTVTVFAYQGIGGLRYMVLPSVALDIDYRYFATSGTTFTSTNPDqIRSDYPTHNVigSVTWLFGV
>SRR5579859_7053108	63	0.260	2.992E-07	91	176	192	0	91	125
-------------------------------------------------------------------------------------------MGNLWYDFKRPSGffkRVHPYVGAGIGGMYIKMHSFCAggcASQNPGKTELAYQGGTGVGFDLAPNFVIGLDYRYIESGHGNFTLNPGNSFS---------------
>SRR4051812_4247610	63	0.278	2.992E-07	92	189	192	1	103	127
--------------------------------------------------------------------------------------------ANLLYDFDSA-STFTPYIGLGLGVSSNKWRhvvAPGLPAFDDRATGFQWQGILGVSKKVSPRIKVFADYRYISAGGNQFASRPVGslvTNHDDRSHNILVGMRF--
>ERR1700677_4553264	63	0.225	2.992E-07	43	155	192	39	179	181
-------------------------------------------FAGFVRIGYHvMPHVRVEIEGGYRHGGIQSlhdipsppgadvdicapGTADPTCGNPGGSVTAWTGMANILFDL-MPDAMINPFAGGGVGFKHVSvntsgdavgdaYNAPVPFAVSESSTNFAWQVIGGLSYKATDQVNIDL------------------------------------
>Q70HW9	63	0.216	2.992E-07	32	167	192	53	207	272
--------------------------------TSGYRGDYNPPFAGGIAFGYEgklgNNNYRAELEGMYSSVKADNIGLKGNWVSVlyfrvigegenrktymyaakvdNDRIENTSIMANACYYLKSDSFSFFPYIGAGIGLTRMKM-------FGEASVGPAYQLKAGLAYRINKDVNMRVGYRHFGAFSKGY------------------------
>SRR5215471_13917436	62	0.283	4.060E-07	50	149	192	1	101	102
--------------------------------------------------GYKWDiGLRTEVEYSYRQQKINS----FGSNIWYGTQWDNSVMLNVLYDIPT-GTAFTPYIGGGLGGTHLSWGDNFRPagtivTYDASQVKMGWQGIVGVSYSVNP------------------------------------------
>SRR6185295_9387915	62	0.270	4.060E-07	75	167	192	0	94	102
---------------------------------------------------------------------------GGAPTTVSSSLSMRTLMANALFDIPL-GGRVTPYLVAGAGWADMRLgTTSGLGNTSDRDTGFAYQFMAGLAWAPQsiPMTEWTLGYRYFTAQSPEF------------------------
>SRR5579864_6850392	62	0.301	4.060E-07	87	177	192	2	93	109
---------------------------------------------------------------------------------------QTPLLANVFYKMNLND-RWTPYIGVGAGgdLATLDLEPDLGSSRSDTDIAFAFQAQAGISYALSDHASVDLGYKFFGSGHHGWNIEGVHFGSS--------------
>SRR6185295_19072371	62	0.282	4.060E-07	75	171	192	9	106	111
---------------------------------------------------------------------------PTTYDNLDGHVDALFLLHNIWIDIPIWD-ALHPYFGGGAGVGRLSADisDPNTNYFDDSDWSFAYQLGGGIGFDLSEAITIDVGYRYKVLHGADLTNQN--------------------
>SRR6478736_3072840	62	0.277	4.060E-07	84	165	192	8	96	117
------------------------------------------------------------------------------------DIGGWAGLLNAYFDLG-NWSGFTPYLGGGVGLSHLTASAVHDGIagvttrswADASKWNFAWSLTAGASYAITPNLLIDGSYRYTNLGSA--------------------------
>SRR5580658_5130831	62	0.309	4.060E-07	96	177	192	0	82	118
------------------------------------------------------------------------------------------------YDF-TTGWPLTPHVGVGVGAVDLvdSMHTPTGSFLNDSEWEFGYQGIAGVRYNISPSFAFDLDYRYLATADATFSTHAPSPWSS--------------
>10601|scaffold1122054_1|+3|10	62	0.321	4.060E-07	91	173	192	20	102	148
-------------------------------------------------------------------------------------------MANLIYDFDV-GLPVTPHVGGGIGAAQVTRNLTNiFGGTHDTVTVFAYQAIGGLRYMVLPSIAFDLDYRYFATTGTTFTSTNPD------------------
>Dee2metaT_32_FD_contig_31_9117493_length_264_multi_1_in_0_out_0_1	62	0.321	4.060E-07	91	173	192	20	102	148
-------------------------------------------------------------------------------------------MANLIYDFDV-GLPVTPHVGGGIGAAQVTRNLTNiFGGTHDTVTVFAYQAIGGLRYMVLPSIAFDLDYRYFATTGTTFTSTNPD------------------
>MGYP000395092451	62	0.232	4.060E-07	40	151	192	75	215	216
----------------------------------------DSGAGVNLAFGWRMEAVRIEAEYAYAKHDVDSHAGVTAagialgnedagvlvtgapgnlgvsvadlVADGRGDFTADYLFVNAYYDFD-AGWSLNPYVGVGIGNAWIDVDYSPSNVSiiDDDDSVLAYQLMGGLNYQCNEQL----------------------------------------
>SRR5215213_5580947	62	0.219	4.060E-07	38	164	192	26	197	228
--------------------------------------DRGNFFSGGLGFGYDFGWVRTDLTVDMSSkSKVEASRRGTDSLRVSGDyrcetdaaciaeeqakLSTLTTFLNVYADLG-NWNGISPYVGAGVGAAYVDWSEHKTsetcrsltggcvpgypdeatdidplsrtwRQDDSSNWRLAWALMAGVSYNLDENLALELGYRYTRITD---------------------------
>MGYP001426560961	62	0.318	5.508E-07	84	188	192	1	100	104
------------------------------------------------------------------------------------DLSLFSTMANIYYDISIP-SRFTPYVGAGIGLA---------SYTTIDDTAFAYQFMVGTSYDLNNKDQLFGGYRYFGTTNYNslinfTGGGVTDGDFMFNHHAFEVGYR---
>SRR5690242_11961435	62	0.305	5.508E-07	88	172	192	11	88	105
----------------------------------------------------------------------------------------YSYMLNVLYDFTFA-QPWDFYLGAGAGVANVRVNNVGHVSP------FAWQAMAGVEYAVAPQLKLGVGYKFLGTDALKFKTNSF-------------------
>ERR1700676_1372287	62	0.242	5.508E-07	81	166	192	13	106	115
---------------------------------------------------------------------------------PDGSIHAFTLMGNVLFDV-LPDGPIDPFFGAGAGIANVRVKTNGRFTPstppqnlmiDASDKKFAWQGIAGLAFRVSDQLNVDLTYRYMATQDIN-------------------------
>SRR5689334_14567236	62	0.284	5.508E-07	71	165	192	29	116	145
-----------------------------------------------------------------------STTGGAFGTSVAGKVSQVAILANGYYDF-FPGATITPYVGAGLGIAFVDAN------CSLCSTQFAYQGIVGLSWNVDQNVRVNLDGRYYGTTNP--------------------------
>SRR5690348_15578707	62	0.268	5.508E-07	42	167	192	7	139	147
------------------------------------------GFGGEAKLGYRMsDSVRTEVEVGYRRASLHHM----ADTDATGSQSAFSVMGNVLFDIGGLND-FGPYLGGGPGGAILHWsqvqphnstilTGPLPLFNDTSSALFQYQLIAGMTFALHQNTKLFVEYHFVGTSGANF------------------------
>HubBroStandDraft_6_1064221.scaffolds.fasta_scaffold8727522_1	62	0.268	5.508E-07	82	165	192	34	129	187
----------------------------------------------------------------------------------SGNLSSTVVMANAYLDFGT-WWCLTPYVGAGLGGAYNRITGVQDNGINSDGtvgfgytandsgaWNFAWNAQAGLTYAVTNNFKVDMNVRYLHLGSP--------------------------
>MGYP001430216787	62	0.281	5.508E-07	105	190	192	2	97	249
---------------------------------------------------------------------------------------------------------VTPYVGGGIGFAHIDADFVgvrtlglngiNSIVVDSSDRRLAYQGIAGLAFKLAESLSLDLSYRYFGTLDPSFDGLLQGIPFKYEGSYANHSAFAG-
>SRR5690349_285138	62	0.287	5.508E-07	88	185	192	27	126	267
----------------------------------------------------------------------------------------HSIMTNVLYDCTL-GYPITPHVGFGVGAADVFDGLKLPgigQFFNNSSWQFGYQGIAGIRYNLSPNFTVDLDYRYFATTQPTLNIPNTSLRYRTGYRTNNF------
>SRR5580693_7202410	61	0.318	7.472E-07	83	167	192	7	97	103
-----------------------------------------------------------------------------------GNDNADSALANLWYDFRAPTGPLSavhPYLGGGAGAVRSyyrDATRAGGAIASDYATEFSYQAGAGVDFDVTPRLTLSVDYRHLWTNRGSF------------------------
>SRR5580693_6959473	61	0.240	7.472E-07	96	190	192	1	100	106
------------------------------------------------------------------------------------------------WDIPFPDFPVRPFIGAGIGGAYVSADLRDPANTNtylkSDNWGLAYQLMGGASFPVTPDTRVTAAYRWLQLDNIHAAcGTSGLPRLTCRSSLNSQSVDLG-
>SRR5688572_19936960	61	0.321	7.472E-07	82	160	192	11	93	113
----------------------------------------------------------------------------------DGNTSYTAIMANVLLDLGNEDG-LSFYVGPGFGFAWGKFDidgisDDSVIDDDFKDGGVAWQVVAGVRYALSPNIDLGAKYRYF-------------------------------
>SRR5690606_15031726	61	0.239	7.472E-07	75	164	192	17	112	121
---------------------------------------------------------------------------GPGYSEETATLSAWTGMFNVYHDFASVHHGFSPYVGAGIGASYVVSSNVESNNPPDSvypgagKWNLAWALMVGGTRPISPTVLLDVGYRFVSLGG---------------------------
>ERR1700748_2923592	61	0.254	7.472E-07	87	189	192	1	121	134
---------------------------------------------------------------------------------------SWSVLVNGIYDI-MPEHRISPFVGAGVGAVMIDQRANGRFNTDvvtetgnvhNGTTTFAYQALGGLTFKATEHLNLDLTYRYLASENVRFNLINTTPgggtlnpgafKGRYEDQSVSIGLRY--
>SRR5208282_391242	61	0.280	1.014E-06	85	160	192	13	94	104
-------------------------------------------------------------------------------------FHSLSYMANVVYDvLPLRTYGFTPYIGLGVGYCHNTEkhkykTDTVTNSDKEKDNRFAYQGIAGVKYPLNETLSAGGEYHYF-------------------------------
>SRR5436190_5272924	61	0.320	1.014E-06	103	174	192	5	79	105
-------------------------------------------------------------------------------------------------------GRLRPYIGGGVGEANVRMDqvlDASGARRDDNDNVFAYQGGAGLGYAATRRLTLSVGYRYLETNRAHFAGNSGSP-----------------
>MGYP000737028656	61	0.289	1.014E-06	90	191	192	2	101	106
------------------------------------------------------------------------------------------LMSNVYLS-PAPGARVSPYVGVGVGGAFVRNQDGA------RDADFAYQAKAGVEFAVSKRVSFGVEGAYLRTLQLEFGPDEFEPAGPIGPRATggvfkALTVMAGV
>SRR5256885_11393207	61	0.257	1.014E-06	83	173	192	0	96	119
-----------------------------------------------------------------------------------GRLDDYTAMANLWFEARDKDGPlsfFHPYVGLGVGGARVAWHNPTFgglPQNESSRTLFAYQAGAGFGFDLTRELTFSLDYRYLQTNIGRFDLAPGD------------------
>SRR5690348_13646275	61	0.250	1.014E-06	65	167	192	5	124	127
-----------------------------------------------------------------RVAGFGRFATTTAAANPTGTVNVPKVMVNAYYDFAIPGVPWiLPYIGGGIGAAWQTLDRQSIFFNDptftrpgrltvngkHSTDAFAWQAMAGAAFPIAqvPGLSLTTEFRYFGTDEVKY------------------------
>MGYP001430077924	61	0.228	1.014E-06	88	189	192	40	156	160
----------------------------------------------------------------------------------------WSGIVSLYADLGTVAG-FTPYIGAGAGLVHAKRDyrlqsdfaangiPDIDFRDRSRDYRFAYSLGAGVAYNVSPNLALDVGYQYLASPRTEYvemtGPASYRVRRGVDFHQIKVGLRY--
>MGYP000896984144	61	0.282	1.014E-06	85	190	192	17	132	168
-------------------------------------------------------------------------------------VNAIHGLINGYVDLGT-WWGVTPYVGAGVGLASVkfgsliDFGQGTGVAADKTSTNFAWALMAGLGYDVNERLKLEMGYRYLNMGKATsgaiiCNVSTGCAQEQQSFTFASHDMRIG-
>MGYP001498895755	61	0.266	1.014E-06	79	166	192	34	141	189
-------------------------------------------------------------------------------TEYEARLSAFVGMLNGYWDIGTWNG-FTPYVGAGVGFARVKISDVTTQSQatftdaftgdqlmqntsgssaSNTRTNLAWSLMAGLSYDMRSNMKLDLGYRYLNLGSGE-------------------------
>SRR5512135_2248611	61	0.289	1.014E-06	68	165	192	12	117	207
--------------------------------------------------------------------DPAPGAFNPGTNEYTADIQSWVGLANAYINLGTYHC-ITPYVGGGVGFATISVNGLKDVNVpnesvfyaaDHTQTNFAWGVYGGLSYDVTPGLAIDLSYRYTDLGDA--------------------------
>SRR5262245_9651776	61	0.279	1.014E-06	85	166	192	0	84	263
-------------------------------------------------------------------------------------LQEISLMANVLYDIPF-GERFSGSLGAGLGADYLDYEFNNvnglNVSRSDSTWKFAWQLIAGLNYEVAPQTAVFLNYRYMQVEGID-------------------------
>SRR5579864_9371432	61	0.255	1.375E-06	78	163	192	0	92	101
------------------------------------------------------------------------------PLTAKTDIRSVVGMINAYYDFPT-LAAFTPYVGGGAGVARNEFGATslsaggvaAGTARSAVKTNFAWQVGGGVTFSVLPTIALDIAYHYLDAG----------------------------
>SRR5947209_310175	61	0.319	1.375E-06	105	169	192	3	74	107
---------------------------------------------------------------------------------------------------------FTPYVGGGVGVSNNHFGRTaitlgaiNGSINENTNTDFAWQASAGVSYSVTPNWAIDFGYRYLDMGQVRTGN----------------------
>SRR5512140_3371334	61	0.278	1.375E-06	82	172	192	5	100	115
----------------------------------------------------------------------------------DATMGVVPLLVNVKFQLP-NHTRFTPYIGAGVSGAAVYMHIADLHIGNTSVWGtesavvFAYQGFAGVRFAINDRMGLSVEYRYFGADGPDFEADFV-------------------
>SRR4029077_9538481	61	0.313	1.375E-06	92	173	192	32	113	131
--------------------------------------------------------------------------------------------ANVIYDFNL-GWLVTPHIGGGIGAAEVTRNLSNkFGGTHDTVTVFAYQAIAGFRYPITPALAVDVDFRYFATPGTDFTSTNPD------------------
>SRR4051794_14390017	61	0.320	1.375E-06	81	170	192	18	116	137
---------------------------------------------------------------------------------VRADLDSFVGLVNAYWDI-VTVSGFTPYIGFGAGFADNSYGRTSITsaatgatlgsVNGHSRTEFAWQATAGFSYSFTPNWALDFGYHYLDMGTSQTGST---------------------
>SRR5690606_13276324	61	0.281	1.375E-06	83	191	192	0	127	146
-----------------------------------------------------------------------------------GSQRTVSVMANVLYDFAlFGNAPIVPYVGAGVGWAWIETHKLRATSnvfglrfeSDDWDNRFAYQAMPGLSINLPvPSLAVTAEYRFFGTLSPEhrgsvravnVPGAPVVATGSVDTDNFNHSILVGV
>SRR5262245_59895039	61	0.258	1.375E-06	85	189	192	0	122	151
-------------------------------------------------------------------------------------FNTWSGMANVIYDI-FPQYRIVPFVGAGIGAVHMDQHINGRLNTDAVDetiythegqWQFAYQGIAGVSAKVTERLKVEILYRYFASDGINWRTFNTTPgggtlfpgefKTRYEDISVSIGLRY--
>SRR5271163_2470448	61	0.226	1.375E-06	43	157	192	21	165	166
-------------------------------------------FVGFVRLGYWIaPHIRFELEGGYRPGSVsnfaslkagtigvapsyfycNTSGTPTDCGNPGGTYRSLTGMANVIFDV-LPNSPFDPFVGGGIGANSVRvsssgtlyggSPSPAPFTINSSDTVFGYQGLAGVAWHATERIYVDLTY----------------------------------
>SRR5829696_1081283	61	0.310	1.375E-06	75	165	192	13	111	169
---------------------------------------------------------------------------PTYTNEYSGIKKEATGLVNVYVDLGTWHG-ITPFIGAGIGASYNTISSFKDVNtvtggvayaDDDSKWDLAWALQAGLAYEVTPGLSLEVGYRYLHLGDA--------------------------
>SRR5215472_15281902	61	0.250	1.375E-06	77	177	192	1	115	318
-----------------------------------------------------------------------------GFAETGGSTHSNAIMANVIYDFTL-GWPITPHIGAGIGAINVarsigatgqaetpngTFVNFSTGAGSNNSWGFAYQAIAGLRYFINPALALDVDYRYLASTNNSFTGTRAVPGSD--------------
>ERR1700675_4969210	60	0.290	1.864E-06	91	173	192	0	84	104
-------------------------------------------------------------------------------------------MANGSYDFNL-GWPLTPHIGMGIGATEVSGKLNAPIIGyrlNTSDAVVASQAIAGVRYNISPNLAFDLDYRYRGTSDATFRSNSFT------------------
>SRR5207253_428876	60	0.281	1.864E-06	91	189	192	0	101	104
-------------------------------------------------------------------------------------------MGNLYYDMR-NSSGWTPYIGGGAGMANVTlSKNSGLGNTSDGKNVFAYQAMAGIGYSPQslPMTEWTLGYRYFVMNSPDFNTATGKVKlDDPKSHTAEIGAKF--
>SRR3569623_1463833	60	0.260	1.864E-06	81	172	192	2	100	114
---------------------------------------------------------------------------------PQGSVESWTLMANVVYDF-MPDAAFRPFVGAGVGANKVSTDisgrmnnvAFGGVGIHDDYTAVSYQLLAGASFDVTQRLTADLTYRYLGGSNVQYSTSDV-------------------
>SRR5438105_5863065	60	0.297	1.864E-06	81	171	192	15	107	122
---------------------------------------------------------------------------------VGGDRHTNSIMTNVLYDFTL-GYPITPHFGFGVGAVEVFDGLKVPgigQLFNNSTWQFGYQGIAGLRYNLNPFLALDLDYRYLATTEATFRIPN--------------------
>SRR4051794_2232562	60	0.285	1.864E-06	91	177	192	27	117	126
-------------------------------------------------------------------------------------------MANAIYDFDihTPVVPLVPHIGLGLGYAHVmnRSAPHNGLLVKKQDDTPAGQLIAGVDYAVSPGLKLGLDYRYFVAHDADFRVATTGGTSH--------------
>SRR5690606_34039126	60	0.315	1.864E-06	80	168	192	5	99	129
--------------------------------------------------------------------------------DGDGRLEVASAMLNAIYDVPLPtfGIPVTPHLGVGVGWAHLWNrslpHGPAGTVVKGQDDVIAFQGIAGVDYVISPQLVAGIDYRYFVAHNASFD-----------------------
>SRR5438105_2431820	60	0.285	1.864E-06	83	164	192	24	113	178
-----------------------------------------------------------------------------------GSKSEWVGLFNAYFDLGT-WWCITPYIGAGIGLANIRIDHFRDVNviaggggwgDTGTRTNLAWALHAGASYRVTPHFAVELAYRYLNVGN---------------------------
>UPI0001B1A8A2	60	0.239	1.864E-06	48	166	192	2	142	197
------------------------------------------------GVGYQVNNWlRFDATGEYRasakfkvvgSYHEFCPGGATCFDQYDGSHGADVFMLNAYLDLGT-WWCLTPFIGAGVGGAWNSVTSVTDlgivnnqapgfgfSGSDASSFNLAWSAQAGLAYNVSSNLKLELAVRYLNLGSVK-------------------------
>DeetaT_10_FD_contig_21_16662595_length_248_multi_3_in_0_out_0_1	60	0.242	1.864E-06	91	189	192	0	91	218
-------------------------------------------------------------------------------------------MANVLYDF-MPAAAFTPYIGAGAGVAFIDSNA------SLGSTQFAYQGMLGIAANINPSMRVMVEGRYLGTTNPSVNTPIGTISFQNQNILALIGLQF--
>SRR5216117_3574790	60	0.329	2.527E-06	89	162	192	0	81	102
-----------------------------------------------------------------------------------------SGMFNAIYDIEGLSSSVLPYIGAGIGAANLKgevtfndfTTGITDTRDTRSNTRFAYQVLAGVGFKVMDNVNMNVGYRYFGT-----------------------------
>SRR5436309_2832846	60	0.290	2.527E-06	85	170	192	2	83	107
-------------------------------------------------------------------------------------IRQVGVMANISYDIPT-GTPFVPYVTGGVGGVGTHVESFDA---KDSVFTFAWQVGAGAAIDVSPKVQLTADYRFREVSAGNFGAG---------------------
>SRR5664279_603487	60	0.267	2.527E-06	54	147	192	12	110	116
------------------------------------------------------PDLRVELEGDYRSNKITGESGNAGETGAKGKETKLGLMANGIYDF--NASWVRPYLGIGAGAQSVHEAGSSTTSgtitvsaPSQTKSSFAYQAIAGLAFPI--------------------------------------------
>ERR1700761_4067477	60	0.275	2.527E-06	75	166	192	0	96	133
---------------------------------------------------------------------------DAGLVGFGGGTTVAALMANINYDYPLTD-RWMLTGGLGAGGARVSHNIFSTTNTNTNlffgghGYGFAYQAIAGVSYALTSHIELGAEYRFMDTMDTD-------------------------
>SRR5688572_2000907	60	0.302	2.527E-06	106	190	192	0	85	144
----------------------------------------------------------------------------------------------------------SPYVGGGLGAALLSGEgTDGDIIIDDASLGLAVQLGAGLRVALTDRLALDAGYRYKSVIDASFHGDPDGSEYDGAFSLYSHNVQIG-
>ERR1044071_4740040	60	0.265	2.527E-06	83	171	192	16	108	148
-----------------------------------------------------------------------------------GSRRADAFLVNAIYDFEF-GWPVSPHLGAGIGTVALHDRVSVPIIgvgqaTNRTDWEFGYQAIAGIRYEVGPTIAIEVDYRYLATTTPRFTTRP--------------------
>GraSoiStandDraft_53_1057289.scaffolds.fasta_scaffold3762945_1	60	0.291	2.527E-06	83	168	192	36	137	149
-----------------------------------------------------------------------------------GNVSSIVALVNGYVDLGTWHG-FTPYVGVGVGVAQNRLSGLTDqgfsynslngvgsptggYCDDGRKTNFAWALMAGLGYSVTPNLKLEIGYRYLNMGKFQTG-----------------------
>SRR5208282_1377330	60	0.269	2.527E-06	89	188	192	2	104	151
-----------------------------------------------------------------------------------------SMMSNLVYDIPL-GLPVVPFIGAGIGFAYTGFNTISPvggSTVRDNDTVFVMQGIVGVSYNVTDNLALVAAYRYFAPDGSNVENGlGVKLQGADQSHTVTIGVR---
>ERR1700733_2701243	60	0.250	2.527E-06	40	147	192	7	142	154
----------------------------------------DPGPLGLLALGWGFGNgLRAEIEGSYRSNGIsgistlRTNGKTVPLSNVSGSAQTYAVMANVAYDIPLHpfGWPLQPYVGAGAGYGWFNFNNahgngtttfqlpdnntfgpGPDLVSFGSAGAFAYQAFAGVSLPL--------------------------------------------
>SoiMethySBSTD1v2_1073268.scaffolds.fasta_scaffold00563_34	60	0.325	2.527E-06	91	176	192	57	134	214
-------------------------------------------------------------------------------------------MVNGLLDFAIGNS-ISVYGGGGVGYARIEAMGQA-------DSAFAWQGIAGVRFALTPNLDLGLKYRYFRTETVGLNPAPATLTS---------------
>ERR1700749_3291331	59	0.282	3.426E-06	76	167	192	10	92	108
----------------------------------------------------------------------------NFPLHLNDHVNVLSGMVNALLDFG--DDTWGGFAGAGVGIANVH-------LLGDSSSKFAWQGIAGLRYGISPNIDLSLKYRYFQTGSLSF------------------------
>ERR1700733_10240973	59	0.280	3.426E-06	47	143	192	11	107	109
-----------------------------------------------GSVGWGFGNgLRAEFELDYRYNGLNkvTTTTPPGSTAVSGSEQKYGPMVNVLYDFNNLSPAVVPYLGAGIGYQWATLKSGA---TSATAGAFAYQAILGV------------------------------------------------
>SRR5262249_21600911	59	0.277	3.426E-06	73	159	192	11	100	134
-------------------------------------------------------------------------TTPTPGIEIGGNTQVFGFFGNVLYTPPFQFGlPVTPHVGVGLGALDVTTTikVNDMRVFDSSGWAPGAQAIGGIRYQLTPQWSADLDYRY--------------------------------
>SRR5262245_9287315	59	0.272	3.426E-06	105	188	192	0	87	151
---------------------------------------------------------------------------------------------------------IEPYIGLGIGAARLDISAVGAPLGNihDEDTVLAYQAMVGIAFGITEQLDLDVGYRYFVADGAEVDPAGTAAprDVDYEQQAVTVGLR---
>SRR5438477_9633664	59	0.231	3.426E-06	38	155	192	73	206	207
--------------------------------------EFKTGFTGSGAVGYAWPiGLRVEGEFGYIYAPVTREH----DRSIGGSIRSYLAMANVYYELKTAWlGPFKPYIGFGLGSAWVNEDrqavlvyapcsvcvygspPLTTVTIDEWRTAFAYQGRIGIGYDVNAWLDLSA------------------------------------
>SRR3954466_2104879	59	0.282	4.643E-06	85	167	192	1	90	99
-------------------------------------------------------------------------------------LNNFGVMVDALYDFNM--GALSPYLGVGVGYGWVEAKsmrlsgPNGSVRVDDTDAQFAYQGIAGVAYNLSsmvPGLAATAEYRFYGTLDPEF------------------------
>SRR5471030_1932654	59	0.282	4.643E-06	91	189	192	2	93	99
-------------------------------------------------------------------------------------------MLNLYYDF-MPSSVWTPFVGVGAGAAFIDSNTSFG------STQFAYQGTLGVSYNIDNQWALSLAGTFTGTTSPCITVNGVSSCSQNDGLGVGLGVRY--
>SRR6185295_13482369	59	0.275	4.643E-06	105	191	192	4	101	127
---------------------------------------------------------------------------------------------------------FQPYVGLGAGGAWAKwhhfqasastaYPTGTPMVDDSSPAPFQYQGIAGVEMPLSPNADLFVDYRYIGTIGHRYESTTPTGSRFSNMDDRSHNVMVGV
>SRR4051794_10020219	59	0.229	4.643E-06	75	159	192	34	128	132
---------------------------------------------------------------------------PFVTRTAKDHLDTYWLLANMWYDFA-PGSAWNPYIGGGVGVVHVKGSFKSAFTSNDnapvdwlnhnvDSWGLGLQAGAGIKFAIMPNVAIDLGYRF--------------------------------
>SRR5690606_2179865	59	0.333	4.643E-06	77	168	192	29	129	154
-----------------------------------------------------------------------------GTNDYSANLKSWMGLANAYIDLGT-FRGITPYVGGGVGFASITSMGFKDQNvpqgstfyadRDKKTTNFAWALYAGLSYDVTPAVTLDFGYRYTDLGSVKTG-----------------------
>MGYP000200457660	59	0.375	4.643E-06	47	119	192	66	145	194
-----------------------------------------------GAIGYdfrrvpQWGGFRTDLEIRYRQNDVDSLSIGGSNlANSDGDATVWSGMVNVYHDLYLPASRPTPYIGLGVGAAYVD------------------------------------------------------------------------
>SRR5215467_1385552	59	0.266	4.643E-06	78	181	192	58	158	201
------------------------------------------------------------------------------PGTVSGTIQQMTYMVSGYVDI-LPGARIVPYVGFGAGMAFVS---DGVGSCGMCSTQFAYQGGGGVGFNVTENIRIDIDTRYYGTTSPgAYNNNNITTTVRARYR----------
>ERR1700761_1660697	59	0.291	6.293E-06	46	141	192	2	103	104
----------------------------------------------GGTVGYDFVGPRIEFEGVYRQNggTISSFIASTNITKNGIAIHQTAVMANVYYDF-WADRAFTPYVGAGAGIAFVgtafgQQIADTEFDVNGTSTQFAYQYMA--------------------------------------------------
>ERR1700740_734775	59	0.298	6.293E-06	83	191	192	0	111	116
-----------------------------------------------------------------------------------GHQNDYSAMANLLYDFKT-HSRFTPYVGLGIGIAMVRWEKFQDASatqigNPGGGTKLALQAIAGVAYALAPQIELTFDMRYKGSNNHAF-QGVQTVDSIQNFKVRDTTLLAGV
>SRR3712207_5981745	59	0.309	6.293E-06	38	129	192	25	120	134
--------------------------------------DLDSTYALGGDLGYHFQPFRVEANLSYRDSDANEMSVDGTDFGGSGEARALEaralvGLANAYYDLDL-GVPIRPYIGGGIGAAYLSLDVGRGAPVD--------------------------------------------------------------
>MGYP001326395045	59	0.260	6.293E-06	89	173	192	34	124	140
-----------------------------------------------------------------------------------------SLMFNVYKDFP-RDGKFTPYVGAGLGSTHVEMQTYTTTvagtdvaVSDDGRDLFTWDLKAGVTYDLNETADLYGELSYLKTESFDEDGINYD------------------
>ERR1700722_5418735	58	0.269	8.527E-06	39	110	192	23	100	101
---------------------------------------FDDGFAVNAAFGFRWKSLRLEAEFSTMNNDINTAGVGGPGnstiaqGPAEGNITLYAYMVNAYYDFNIKNSPFKPYVG---------------------------------------------------------------------------------
>SRR5688572_23187178	58	0.291	8.527E-06	90	172	192	3	98	102
------------------------------------------------------------------------------------------WMVNLYHDIQICDWQWRPYVGLGVGLAQSEINSLYPTFFDtigppfagvgvntTSDMVFAYQFRAGISRPLGCRAEFYTGYRFFQADELTFSSAPF-------------------
>SRR5580765_3406901	58	0.320	8.527E-06	77	173	192	3	104	106
-----------------------------------------------------------------------------GVSNDDGRIANTSAMGNVIYDINTGTF-VTPYIGVGVGMSYVQIRANPAATatpqvwFDNHDVVVAYQGIAGLSFQVTPAIALGVDYRFFGTMEPRIPSSTPP------------------
>ERR1700689_1033270	58	0.239	8.527E-06	76	160	192	27	122	129
----------------------------------------------------------------------------PASDNPGGSLDSWSVMANVLFDILPDESPFNAFVGGGMGALNVKlltnadlvgpsVVGTPAVTINESNTKFGYQGIGGLTYRVTDRVNVDLTYRYL-------------------------------
>APAra7269097080_1048540.scaffolds.fasta_scaffold01226_1	58	0.281	8.527E-06	83	165	192	20	114	154
-----------------------------------------------------------------------------------GNFASAVFMANAYVDLGT-WWCLTPYIGAGLGTAYNRITGVTDnginsdgtagfglSFNDQANWTFAWNAQAGVTYNVTNNFKVDLSARYLHLGSP--------------------------
>SRR5215470_11807659	58	0.266	8.527E-06	78	181	192	34	134	201
------------------------------------------------------------------------------PGTVSGQIQQMTYLVSGYVDL-LPGARIVPYVGAGAGMAFIS---DGVASCGMCSTQFAYQSTAGVGFNINDNFRIDIETRYYGTTSPgTYNNNNITTTVRARYR----------
>SRR6476661_2720527	58	0.252	1.155E-05	87	173	192	3	86	104
---------------------------------------------------------------------------------------QVPIIVNGIYNFHMN-GPVTPFIGVGLGG--VATTLDVEDVGSDTDFTFGYQALVGVNYALSQNISIGASYKFLGTTDHEWTISGST------------------
>SRR4029077_14887556	58	0.285	1.155E-05	64	164	192	0	103	104
----------------------------------------------------------------YRRNGArDLVGTNFILQGSSGNRHTNSIMTNVLYDFTL-GYPITPHFGFGVGAANVFDGLKVPgigQLFNNSSWQFGYQGIAGIRYNLSPTFTVHLDYRYFATTG---------------------------
>ERR1700742_1668978	58	0.288	1.155E-05	79	173	192	1	103	108
-------------------------------------------------------------------------------TSLSGNTANLSFMVNGLYDINL-GLPIVPYIGAGIGGTDFRISSLPVTsgpltglaSGGADRWGFAVQPIVGVSYSITPQISIAGEYRYLYgVDEVHFAGGNVT------------------
>SRR5206468_6151913	58	0.295	1.155E-05	83	170	192	31	110	111
-----------------------------------------------------------------------------------GNVNVVSGMGNAMFDFG-DDQGWSGFVGLGGGIADVKM-------LNDSHSGFAWQAIAGVRAPITDTIDVGLKYRYFRTKTASFDSD---------------------
>SRR3978361_1128497	58	0.270	1.155E-05	77	166	192	13	111	119
-----------------------------------------------------------------------------GYNISKGQFSSIVGLANAYFDLGTWYG-ITPFVGGGVGVAYHNFRDlsdvslqpagGFGTALGKTQTNLAWAAMAGIAYTVNPHLKLEMGYRYLNMGTIK-------------------------
>SRR4051794_29814132	58	0.230	1.155E-05	90	186	192	9	121	137
------------------------------------------------------------------------------------------FLINGLVSLQTPGRLLSPYVGLGAGTAYVSMHgadslqtdpleaglNHFNSAPHSSRWTFAWQAKAGLRFNLTESVYLFGEYRYLNLryTDYTFGSTVAPGHVATTPWLVHVG-----
>ERR1700744_48122	58	0.282	1.155E-05	76	165	192	8	98	183
----------------------------------------------------------------------------GNANGVSGHLTNIPAMANVYLDIN-GGSKLEPYVGFGLGVSFVSLKGATasAGRIDSSTRVLAFQPIVGVNYNVTDQVGVGGQYRYFKTVDP--------------------------
>MGYP001487914917	58	0.311	1.155E-05	90	176	192	95	183	211
------------------------------------------------------------------------------------------LLLSAYYDIET-GGPVTPYLGGGVGLARITNTFHDDCLClfaTETTLAPAAQLGAGVRIAIADPVSLDIGYRYKMAGGVAFFYAEADFDS---------------
>SRR6185437_16420372	57	0.288	1.565E-05	76	167	192	3	99	101
----------------------------------------------------------------------------GGTGAGGGRSQIFSTMGNVLWDFNnfqMMGIPLVPHIGGGVGWAHIWDQEGPhgGFQVKGQDDALAYQAIGGVEYAMTPQLKLGIDYRFFTAQDTSF------------------------
>SRR6516165_2614151	57	0.219	1.565E-05	40	121	192	13	103	109
----------------------------------------DTGFSGAVTGGWAFGNgLRAELQGGYQSNgvrDIYTRRTDGNLAPlqgVSGHLSTWSAMANVFYDLPVRRyvGPLRPYVGAGLGYGWLDFN----------------------------------------------------------------------
>SRR5215813_10099135	57	0.284	1.565E-05	90	172	192	5	99	113
------------------------------------------------------------------------------------------FMGNIFYDVHfLGDLGFLPWVGAGVGAAYIDYNLTADIYNPNTDittvlagkdnvWAFAYQFMAGVTIPLADSLSGSIGYRYFRTQDFTYTDHFG-------------------
>SRR5262245_27671775	57	0.304	1.565E-05	74	169	192	24	127	136
--------------------------------------------------------------------------PNICYDRYSGSISNAVFLANGYVDLDTWYG-ITPFVGGGVGASYNMIHALTDvgietggygIAQDHNSVQFAWALMAGFSYSLTSNLKLELGYRYLDMGKAESNP----------------------
>AP46_1055502.scaffolds.fasta_scaffold281224_1	57	0.312	1.565E-05	77	172	192	5	93	153
-----------------------------------------------------------------------------PGTAIAGKVGSLNVMANVLYDF-MPASAITPYVGAGLGIAFIDSNA------SLGSTQFAYQAMLGLAANVSNTMRIVVEGRYFGTTNPSVNVPGV-------------------
>MGYP001154257287	57	0.223	1.565E-05	76	159	192	27	138	162
----------------------------------------------------------------------------PAEIETSTSVQHNSYMANFYYDFAISGSKWTPYVGAGIGFgtyqqkatvevdiddaiiaaatqagmgqMLAKLPLGEQTVADDTLTEFEWQVGLGAIYSFNDTWAFDIGYRF--------------------------------
>I7JEU6	57	0.237	1.565E-05	38	167	192	79	227	289
--------------------------------------DYNPPFAGGIAFGYEgklgNSSYRTELEGIYSSVKAGNFSQKGSWTsilyfkgigeganrktymyaakADSDQIENVSVMVNTCYHLKSNSFSFSPYIGAGTGLTRMKM-------FGKTLIGPAYQLKAGLDYRISKDVNMRVGYRHFGTFGKGY------------------------
>SRR5215470_14884423	57	0.257	1.565E-05	78	181	192	200	300	433
------------------------------------------------------------------------------PGTVSGTIQQMSYMVSGYVDL-LPGAIIVPYVGAGAGMAFIS---DGVGSCGMCSTQFAYQSTAGVGFNINDNFRIDIETRYYGTTSPgTYNNNNITTTVRARYR----------
>SRR3712207_4787518	57	0.250	2.120E-05	69	161	192	2	100	110
---------------------------------------------------------------------IKKSKVNGVEFDADGDVRIFLATANAFYDLDL-GSGFVPYAGIGLGVAHTSvgrvtvaTPAGTQAIEGDDGTNLAAFGEVGFNYAVTPNVSIGPSYRYLW------------------------------
>SRR5262245_48816715	57	0.263	2.120E-05	81	167	192	30	120	130
---------------------------------------------------------------------------------VGGQAEGGAFMANLYYDIHwLGDIGVLPWIGAGVGADYIDYSISQPTLVldaQDSAWALAYQAMAGITIPLADSLSASVGYRFFQTKDFTY------------------------
>SRR5690606_14400781	57	0.300	2.120E-05	80	157	192	52	130	131
--------------------------------------------------------------------------------NGQGSMKTSAVMMNFMYDFDL-DLPFTPYAGVGLGMARTNIDFQPSGVSiiSDKDTSFVYQFILGASYAINEQFEVEANY----------------------------------
>SRR5687767_721334	57	0.265	2.120E-05	90	186	192	9	121	137
------------------------------------------------------------------------------------------FLTNVVFSLQTPSRVFTPYIGGGIGAANVRIHgadspqvapsepgvNHFNSNPDASCWGFAAQAKAGVRLALTEHIYVFTEYRllYVGATEYTFGSTVSPGHAETTPWTVHFG-----
>SRR5205085_2434713	57	0.292	2.120E-05	93	167	192	12	100	137
---------------------------------------------------------------------------------------------NAVLSIHTPYRSLTPYVGGGIGAASININNANSPQvappepgvnhfnsgPDSSAWGFAAQAKVGLRFNLTKHAYLFTEYRYLYVGSTTF------------------------
>SRR6476619_6881973	57	0.243	2.120E-05	75	166	192	9	118	166
---------------------------------------------------------------------------NGYGDAYQGYLSSWVFLANAYVDLGTWNC-FTPFVGVGIGTAYNKVSDFTDmgfgtpvppaagasplgrgFGRDLSNWSLAWALHAGVSYAVNKNLKVELAYRYLDYGSVT-------------------------
>MGYP000390796986	57	0.256	2.120E-05	105	178	192	155	228	233
---------------------------------------------------------------------------------------------------------VVPYLGAGLGIADLAVENLGGTADVDSDYQLAYQLIGGVGYQLSPNLTLNTEARFFGINNQTLENDDVDFKAKY-------------
>SRR5215470_3965091	57	0.257	2.120E-05	78	181	192	87	187	254
------------------------------------------------------------------------------PGTVTGTIQQMTYMVSGYVDL-LPGAIIVPYVGAGAGMAFIS---DGVGSCGMCSTQFAYQTTAGVGWNVNDNLRFDIETRYYGTTSPgTYNNNNITTTVRARYR----------
>SRR5690606_25336839	57	0.250	2.870E-05	76	163	192	2	100	101
----------------------------------------------------------------------------PSDVSASVENRMYNAMLNGYVDLGT-FAGLTPYIGGGVGIVWNRRSysfsedfgdpmlTDTEFTDRARNYAFAYSLGGGVSYAVTPNLSLDLGYLYTSSP----------------------------
>SRR6478672_7387019	57	0.228	2.870E-05	82	162	192	10	101	105
----------------------------------------------------------------------------------SGYVDRFCAMANLLFHFDLSSfgispTRYQPYIGGGIGYAWTEFRNARFNPGgssyriDDTGGAFAYQAIVGGAFGLSPGLSLTAEYRFFDV-----------------------------
>SRR5215470_11523097	57	0.315	2.870E-05	80	164	192	7	97	106
--------------------------------------------------------------------------------DINGAYKSYLGMINGYYDFAF-FGPIKPYAGFGLGVARVNDDRQAVRSstleiseRDEWRTAFAYQMRVGVGYEIVPRVDVSAGYRYVHING---------------------------
>ERR1700756_1961845	57	0.263	2.870E-05	104	191	192	0	94	109
--------------------------------------------------------------------------------------------------------PITPHIGVGIGPMNVFDglkVAGREVFFNDSSWQFAYQAIAGLHYDINPVLALDLDYRYLATTESTFGIPntllPYPTGANTNNFVASLTYRFGV
>SRR5580704_12234244	57	0.226	2.870E-05	86	172	192	0	104	111
--------------------------------------------------------------------------------------DATTAMANVLYDVPL-GLPVQPFIGGGVGLVDTAVKGHGTYPfcdvcektpicfvctanlnTNDSSDRFGFQGIAGLSYPIAPQWTLDATYRYVRANGVTWAAQTG-------------------
>ERR1043165_1398656	57	0.241	2.870E-05	90	166	192	10	100	118
------------------------------------------------------------------------------------------FLANLVLSFPTAYAGVTPYIGGGIGGARVAIKgatsiqvnpleagiNHFNSGTDSSAWTFAAQAKAGVRVALGRNAYVFGEYRYLYVGAAD-------------------------
>SRR3712207_1086984	57	0.190	2.870E-05	63	160	192	1	126	129
---------------------------------------------------------------SYRSNDLDDFKTRRasgallARPGATGRVASYAVMANLLYDFDLGgfGLPLRPYIGAGLGYGWLRHDDvaadtlflvpqpgggavlPGRITSNGTGGAFAYQAIGGVAVPLGalPGFEVTAEYRYF-------------------------------
>MGYP000894918766	57	0.304	2.870E-05	93	166	192	0	80	136
---------------------------------------------------------------------------------------------NGYIDLGT-YAGITPYVGAGIGTSYLETSNISYINPNGatgtwhgaGQWNFAWALQAGVGYEVNERLTLEAGYRYINLGDAE-------------------------
>SRR5215211_1584449	57	0.232	2.870E-05	82	164	192	24	134	147
----------------------------------------------------------------------------------SGKVSKLTLLVNAYADLG-EYYGLTPYVGAGIGASYVTWSDWKTdqvcggtnlsctpdhpdfgweykfdhiswDHDDTSQWAFAWALMAGASYKMSDNLDLDVGYRYLQIED---------------------------
>MGYP001074658639	57	0.320	2.870E-05	41	121	192	117	193	197
-----------------------------------------TGFDFGGQIGYDFVGPRVELEVGYGQLP---TNVNIPGTAITGKVGQLTTMANVLYDF-MPTSSITPFVGVGAGVAFVDSN----------------------------------------------------------------------
>SRR4029453_410362	56	0.350	3.886E-05	68	162	192	0	95	100
--------------------------------------------------------------------DVDTVRVEGQDFKGANEAKALVGLVNLYIDPDL-GLPVRPYVGGGIGGAYLSLDtgSEAPLEVDDDAGAFAWNLVAGIGYDITESGALTANYRFLRL-----------------------------
>SRR4029450_9088829	56	0.260	3.886E-05	37	155	192	5	102	103
-------------------------------------SSEKLGFGLGGVVGYDFVGPRIELEGVWRKNK-----------AIGRNIDQFGGFVNGLYDFTFNDFPLSPHVGVGIGVNHV----------DTRGTKFAVQGIIGVSYQFGNGLFASA------------------------------------
>SRR6185436_10434298	56	0.307	3.886E-05	83	160	192	26	100	107
-----------------------------------------------------------------------------------GALEEVSLMANVLYDIYL-GSRFKVSLGVGIGGDYAALDPNNG--VDDSTWSFAYQGIVGLAYALGPHTDIFLNYRYF-------------------------------
>SRR4051794_9181255	56	0.290	3.886E-05	80	165	192	4	95	116
--------------------------------------------------------------------------------DVDGTFEQVPVMVNAIYWAPLSDS-VSLYIGAGTGIVWSHSKVDhvggvnvSDFDLDHDDWSFAAQAKAGVSIKVCPQASLNIGYRFFWGNDA--------------------------
>SRR5581483_893542	56	0.261	3.886E-05	87	164	192	0	86	119
---------------------------------------------------------------------------------------QFTGMANIIYDI-IPGGSFHPFVGGGVGIDYTKAKvggiirfpggTPFFFHGKSDSARFAWQVLGGASFDVSPQWAVDVTYRFLDTSN---------------------------
>SRR3954470_9357009	56	0.207	3.886E-05	80	190	192	18	147	180
--------------------------------------------------------------------------------NLGGEQQSYGLMFNLLYDFEIPGAPWvVPYVGAGIGMAWAQVSSTrsrsipaniSIDTNGDTQYNLAYQAMVGAAFPIDsvPGLAVTTDFRFFGTPVNKFTSSVSTITParqlasgDVKADNFNYGLMVG-
>SRR5260370_21030761	56	0.255	3.886E-05	82	166	192	35	131	216
----------------------------------------------------------------------------------DGSHAAEVFMLNAYLDLGT-WWGLTPFVGAGVGGAWNSVTtvaalgllnifapGFSFSSADASSWNLAWSAQAGLAYNVSSNLKLELAVRYLNLGSVK-------------------------
>SRR5215831_4523503	56	0.257	3.886E-05	78	181	192	190	290	422
------------------------------------------------------------------------------PGTVSGTIQQMTYMVSGYVDI-LPGARIVPYVGFGAGMAFVS---DGVGSCGMCSTQFAYQGGGGVGLNATENIRIDIDTRYYGTTSPgAYNNNNITTTVRARYR----------
>ERR1700710_2728163	56	0.260	5.261E-05	82	165	192	9	100	101
----------------------------------------------------------------------------------SGRSEKYGAMVNGLYDFDLGSAFIFPYIGLGVGYQEADFNNFSAGSSvgrlyaSQSKASFAGQIIAGLSFPVSyvPGLSITAEYRYMALFSA--------------------------
>ERR1700761_4408913	56	0.237	5.261E-05	40	119	192	7	106	117
----------------------------------------DGDWAGFARLGYRLnPNWRVELEGGYRKGDITSimgaarraqpiglcapnvvrSAAAPACGSPQGHLDAWTVMGNVIYDF-LPSSRINPFIGVGVGVARID------------------------------------------------------------------------
>ERR1700744_1971061	56	0.277	5.261E-05	39	121	192	21	109	119
---------------------------------------FNTGSALGGMIGYDFVCPRVELEGLFRQNNGTISSNVPPRPLLRGDiasgginVNQTSVMANVYYDF-MADQAFTPYIGAGAGVAFVNTN----------------------------------------------------------------------
>SRR5690606_463237	56	0.283	5.261E-05	103	171	192	3	83	125
-------------------------------------------------------------------------------------------------------GGWHPYLGGGVGVALVNREttlefpgiviipPGDINAVDDTDTVLAYQAIAGVAYDITDSVAVGVEYRFFGTASPSFEQDN--------------------
>SRR5262249_38954043	56	0.306	5.261E-05	78	165	192	64	147	151
------------------------------------------------------------------------------PGTVSGQIQQMTYMVSGYVDL-LPGAIIVPYVGAGTGMAFIS---DGVGSCGMCSTQFAYQATAGVGFNVNDNIRIDFETRYYGTTSP--------------------------
>SRR5215831_7232754	56	0.250	5.261E-05	60	163	192	0	112	155
------------------------------------------------------------IEGNYRWAGLNREAL---AASSSGSVQTYGAMANVLFDIDVGAPWIYPYIGGGAGYAWTNFNRTTVFAPsafpalgghvDQTQGGFAFQAIGGLSFPMPgvPGLSLTTEYRFFGAP----------------------------
>SRR4051794_36774114	56	0.325	5.261E-05	91	170	192	1	72	174
-------------------------------------------------------------------------------------------MLNGLLDLGGNDG-IGGYVGGGVGYANVHA-------LDDSKGKFAWQVIAGVYYPVTPNIDIGIKGRYFDAGSVGSDNT---------------------
>SRR5215469_8854179	56	0.337	5.261E-05	96	178	192	1	85	187
------------------------------------------------------------------------------------------------YDFNV-GWPITPHIGMGIGGAEASgslNTAAFGTLSKTSDFVFAYQAIAGIRYQATPQIALDLDYRYRGMESVSYTTRSATVGGTF-------------
>SRR4051812_46164383	56	0.241	5.261E-05	69	169	192	6	125	242
---------------------------------------------------------------------FNNNGQNIPGTGAGGNEQKYSAMFNVLYDFYDVTWPVVPYVGVGVGYTWAQFQNghiygngvalgaanvpfRTLFRTNAGDSAFSYQFIAGLSFPLAavPGLSLTAEYRFFGLAGDRTTN----------------------
>SRR5947208_1539911	55	0.321	7.121E-05	82	165	192	22	106	107
----------------------------------------------------------------------------------SGRTTVTVLLANYYIDWNLGW--IRPFVGAGIGAGYVELSNHGLPTGgimSDAQWGWAYQLGGGVSFDVMSNVTLEAGYRLVGVRDA--------------------------
>SRR5690606_36340492	55	0.329	7.121E-05	83	158	192	1	84	113
-----------------------------------------------------------------------------------GSISTIYLLGNVWWDFDI-GGGFTPYVGGGVGAAWVMPNISLYEGGGYDPFEYAWdvpslapaaQIGAGVRYDFADNMKLDLGYR---------------------------------
>SRR5208337_3812290	55	0.294	7.121E-05	59	160	192	0	111	113
-----------------------------------------------------------EAEVSYRQGAKRTQYQDDTDEKLmfkrYDSHHSWAYMGNLIYDVNqLQAWTLTPYFGVGAGYVQSVEHRKTkyvlvTNTEKRRDSGFAYQALAGVKYPVADKMSLSAQYCYH-------------------------------
>SRR4051812_19971854	55	0.234	7.121E-05	59	161	192	0	125	137
-----------------------------------------------------------ELEGFYNHLDVDATARSGafrSDATVRAEMRSAVTMLNLLGKIDL--GRVRPYIGGGAGAAYVSagsvdaradirghktinihgdaNELGRLGGFRTDGWTFAWQAVGGIDCYVSPRVSLFAEYKALW------------------------------
>SoimicmetaTmtLPA_FD_contig_31_15132860_length_262_multi_2_in_0_out_0_1	55	0.272	7.121E-05	90	166	192	30	116	155
------------------------------------------------------------------------------------------VMANTYYDL-TNKSPVTPYIMGGIGISRdnikvsysgkdISDKSKTITLISKNKTSFAYQVGVGVGYEFNKNLRMDLGYRLHNHGGKN-------------------------
>SRR5215470_6147196	55	0.266	7.121E-05	78	181	192	84	184	251
------------------------------------------------------------------------------PGTVSGTIQQMTYMVSGYVDI-LPGAIIVPYVGAGVGMAFIS---DGVGSCGMCSTQFAYQSTVGVGFNVNDNLRFDIETRYYGTTSPgTYNNNNITTTVRARYR----------
>A0A1A9VJK4	55	0.261	7.121E-05	43	187	192	823	960	965
-------------------------------------------WLSSISLGYYAGeNGRVDFETMYSRANIED---SNSPLVFDKSASIFAFLLNLYYNPSVQDTQFAPYIGLGIGPTVFRLQRINGSPQSSmplNVPWFAYQIKLGINYSIIPEVKTFLGYRYFSV--------PIPVADDISTHNIEVGL----
>ERR1700675_3326563	55	0.269	9.637E-05	76	160	192	1	87	99
----------------------------------------------------------------------------GSGQEVSTNLQIFNTMANLIVRYPIE--KITPYAGVGAGVSHSALTGTSIPGSTNTDlggsWTLGYQLLAGVQHELPNRMFLFVEYKYF-------------------------------
>SRR5262245_50683527	55	0.269	9.637E-05	91	164	192	4	79	101
-------------------------------------------------------------------------------------------MVNAYLSLPM--DGWRPYVGGGVGQSYVSANgariAGFVGETNDNASAFSWQVMGGVGFMLSPSLELGARYRFQHIDG---------------------------
>SRR5581483_6037692	55	0.257	9.637E-05	49	142	192	1	102	103
-------------------------------------------------IGYALGNgFRFELEGNYRWAGLNRGAL---ATSTSGSVQTYSAMANVLFDIDVGSPWIYPYIGGGAGYAWTHLKRTGVFTPaafpalgnsvNQTQGGFAFQAIGG-------------------------------------------------
>SRR5258708_19641940	55	0.289	9.637E-05	40	121	192	16	97	113
----------------------------------------DTGWAAGGKIGYDFVGPRVEVEALYHSNTGSGvVAFPTGFANVRGRIDQVSVMANLLYDF-FPGATITPYLGAAPGIPFFDST----------------------------------------------------------------------
>SRR5580658_7202612	55	0.273	9.637E-05	91	160	192	8	80	117
-------------------------------------------------------------------------------------------MVNLLWDVPVTDFPLRPFLGGGLGGAYLATDAADKSGNDYlraSSWHFAYQFMGGAEIPLNQSSRLTAMYRWL-------------------------------
>SRR5206468_12467298	55	0.292	9.637E-05	83	164	192	1	89	120
-----------------------------------------------------------------------------------GREQKYGVMANALFDLDVGSPYVFPYIGVGVGYAWVERRLGNsgsfsGGISDQTQGGFAYQAIAGLSFPIPwvVGLSLTAEYRYYALPG---------------------------
>18627|scaffold1644249_1|-2|11	55	0.305	9.637E-05	103	160	192	1	59	122
-------------------------------------------------------------------------------------------------------GRIHPYAGGGLGWSWgVLKGNYLGVAFDGDDSAFAWQLLAGIKFDITPNFSADLGYKYF-------------------------------
>SRR5690606_30632769	55	0.245	9.637E-05	91	188	192	1	106	136
-------------------------------------------------------------------------------------------MVNAIYDVPLPtfGIPLLPHVGAGVGYAHLwnrsRPHGPGAVTVSGQDDVIAFQGIVGADYVISPNLVAGIDYEYFLAHNASFDAEGVGSAkvGDIGVHSVMASLR---
>MGYP000376597600	55	0.287	9.637E-05	43	113	192	76	148	149
-------------------------------------------FTGNVAAGYRFSRsLRSELELSYSTNDIDTLSFQGASAEADGDVSAFGVMANGYYDINmFHKTDIVPYAMGGI------------------------------------------------------------------------------
>MGYP000264005481	55	0.435	9.637E-05	85	169	192	42	119	158
-------------------------------------------------------------------------------------FRNIAGMINAYYDISSEGMPVAPYIGVGGGLTMV-------TFLGLDRYAFAYQAKAGIGYSITPEMKIFAGARYFGILGDEYDG----------------------
>SRR5262249_49881947	55	0.247	9.637E-05	81	166	192	10	110	161
---------------------------------------------------------------------------------PEGRVDVYSGMANAYYDVFSETARLRPFIGAGVGLARtyigasgrmegittpTSNDERYLISANGEKTTWAAQIIAGASLSLSSQLKLDLAYRYFLTDDLD-------------------------
>UniRef100_A0A5R9MG38	55	0.256	9.637E-05	35	167	192	17	188	243
-----------------------------------YSPKYVPGFAGSAAIGYLFKNMRVEFEGLYsqtnlydedysdkkkaryielrRHNDASTGAECNSPWRSgkvdihiqencsveaefraafkikNEGFNNLAGMVNVYRDFNIAKMPFTPYVGIGAGVTRVKF-------LGKTRYALAYQAKLGINHQLTAQTQAFAGLRYFGILDNQF------------------------
>MGYP001100999012	55	0.300	9.637E-05	91	166	192	0	78	250
-------------------------------------------------------------------------------------------MLNGLYDYALGDCSMLT-GGVGIGAIRASHDIANISTGDlfvgGSGTNFAWQFIAGVSYALQYNLDIGVDYRYLDTGDAN-------------------------
>SRR5438270_370049	55	0.294	9.637E-05	106	173	192	0	62	268
----------------------------------------------------------------------------------------------------------SFYAGGGVGYASV-----NAFTNNNSHSAFAYQGIAGVRFAVSPNIDIGLKYRYFRTGNIDFGPDATT------------------
>Q73HQ7	55	0.256	9.637E-05	35	167	192	82	253	308
-----------------------------------YSPKYVPGFAGSAAIGYLFKNMRVEFEGLYsqtnlydedysdkkkaryielrRHNDASTGAECNSPWRSgkvdihiqencsveaefraafkmkNEGFNNLAGMVNVYRDFNIAKMPFTPYVGIGAGVTRVKF-------LGKTRYALAYQAKLGINHQLTAQTQAFAGLRYFGILDNQF------------------------
>SRR5215475_2579893	55	0.247	9.637E-05	78	181	192	234	334	467
------------------------------------------------------------------------------PGTVTGTIQQMTYMVSGYVDL-LPGAIIVPYVGAGAGMAFIS---DGVGSCGMCSTQFAYQSTVGVGFNVNDNLRFDVETRYYGTTSPgTYNNNNITTTVRARYR----------
>MGYP001364107335	55	0.327	1.304E-04	129	186	192	4	61	67
---------------------------------------------------------------------------------------------------------------------------------DESDIVMAYQFGAGVSYPVTENIRITGQWRYFGTGDPEFDDGVDQVDGEYSSHALMIG-----
>SRR3546814_15243222	55	0.352	1.304E-04	84	149	192	0	66	100
------------------------------------------------------------------------------------DVTALSFMANVWYDIKT-GTKFTPYIGGGIGLSTVSADVSAFGTsfVDDSDTVFAYQFGFGGAYAITE------------------------------------------
>SRR5690348_8880263	55	0.232	1.304E-04	105	177	192	6	91	111
---------------------------------------------------------------------------------------------------------LHPYIGVGLGAAVTSLTDADSTQSSPPeaanhfnsdtdslDWTFAAQAKAGLRYNLSDHWRVFAEYRFLYLGNTEYTFGSTFYPTH--------------
>SRR5664279_4874117	55	0.292	1.304E-04	103	169	192	0	81	139
-------------------------------------------------------------------------------------------------------SGFTPYVGAGVGFARNTLSGVTDISYntiggaqtssggiaaDHSTLGFAWALMAGVAFDVTQNLKLDVNYRYLDLGKFESGP----------------------
>SRR5262249_22220556	55	0.275	1.304E-04	90	186	192	32	147	154
------------------------------------------------------------------------------------------FLVNGVFSLQTPLPRIHPYIGAGVGTAYMSIDgadstqikfpepgvSHFNTGPDSSRWSFAAQAKAGLRFDVTERLWVFGEYRFqnIRFTDYTFGPTVFPghiATTDWNVHIGSIS-----
>SRR5215510_993200	55	0.266	1.304E-04	78	181	192	69	169	243
------------------------------------------------------------------------------PGTVTGTIQQMTYMVSGYVDL-LPGAIIVPYVGAGVGMAFIS---DGLASCGMCSTQFAYQSTVGVGFNVNDNLRFDIETRYYGTTSPgTYNNNNITTTVRARYR----------
>SRR5262245_42910171	55	0.266	1.304E-04	78	181	192	129	229	266
------------------------------------------------------------------------------PGTVTGTIQQMTYMVSGYVDL-LPGAIIVPYVGAGAGMAFIS---DGVASCGMCSTQFAYQATTGVGWNVNDSFRIDIETRYYGTTSPgAYNNNNITTTVRARYR----------
>SRR5262245_44958142	55	0.266	1.304E-04	78	181	192	173	273	310
------------------------------------------------------------------------------PGTVTGTIQQMTYMVSGYVDL-LPGAIIVPYVGAGAGMAFIS---DGVASCGMCSTQFAYQATTGVGWNVNDSFRIDIETRYYGTTSPgAYNNNNITTTVRARYR----------
>MGYP001159311856	54	0.348	1.764E-04	102	190	192	3	91	93
------------------------------------------------------------------------------------------------------GSKFRPYIGAGIGFAFISHQPLGLGGLLDNGTSFAYQAKLGAQYEIVKKGNVFAELKYLGSTGYTSNKADVEVKLGSNSFGLAVGYRQG-
>SRR3954471_15967828	54	0.272	1.764E-04	96	189	192	0	98	101
------------------------------------------------------------------------------------------------YDIHfLGDIGVLPWVGAGIGGAYIDYSVNQNDLVlaaQDDTWAFAYQFMAGITVPLADSISGSVGYRYFQTEDFSYvDAFAVGFKTNLTQQSIDVGLQF--
>SRR5687767_3371550	54	0.275	1.764E-04	102	190	192	3	100	102
------------------------------------------------------------------------------------------------------DGPVQPYVGAGAGMARIKVvtiaatvqNPVPVRLVDDRDHVFAYQLIGGVGAALTGRVKLFGQYRWFDAAKViGEDRRGERFSRGISGHNIDVGIRLG-
>SRR5437899_2404879	54	0.310	1.764E-04	74	167	192	0	98	105
--------------------------------------------------------------------------FNNSLFPLTGTQQDISAMANLIYDIKTK-SRFTPYFGAGIGVTLLRWNKFqtqtsiGPIVLPQGGTRFAYQGIIGVAFAAAPQVELTLDARYKGSNGHNF------------------------
>SRR5689334_23811487	54	0.285	1.764E-04	103	190	192	1	105	107
-------------------------------------------------------------------------------------------------------GPFIPYVTVGLGIAHNSLGSTTGSVPgaafslsGAGRTNFAYAVGAGLSYPLTPLLTADIQYRYMDLGSLSTGREltvggtrqqvTASNTGSLAVHAITIGIRFG-
>SRR5215469_7846215	54	0.307	1.764E-04	104	165	192	0	64	116
--------------------------------------------------------------------------------------------------------RFEPYIGFGVGFSNLslsRISTAGARLYDTSQFVFAYQPMIGVDYAITDQLSVGVQYRYFATADA--------------------------
>ERR1700748_341341	54	0.321	1.764E-04	81	165	192	11	96	164
---------------------------------------------------------------------------------VSGKLTNIPAMVNMYLDIA-SGSPLEPYIGFGLGASFVSVKgaSPSAGQIDSSTRVLAFQPIIGANYYVTDQVAVGLQYRYFKTVNP--------------------------
>ERR1700745_4005579	54	0.338	1.764E-04	103	170	192	0	70	204
-------------------------------------------------------------------------------------------------------SPISPHFGVGVGAVDIFDGLKVPgigQLFNNSSWQFGYQGIAGIRYNLSPNFTLDLDYRYFAITQPTFNIP---------------------
>3300027864.a:Ga0209755_10028746_6	54	0.220	1.764E-04	39	160	192	81	218	287
---------------------------------------YSPLFAANIAFGHSINSYRVELEGIYSSIDVSNVGLGSkgmvvlcleaiqepisgfdklfyQVSIDYNPVENKSVIANIYRHWKSDRFSFSPYIGAGVGVTKMKM-------FGKTSAGLAYQLKAGLDYYTNKYISMRIGYRYF-------------------------------
>SRR5262245_57531686	54	0.257	1.764E-04	78	181	192	176	276	375
------------------------------------------------------------------------------PGTVTGTIQQMSYMVSGYVDL-LPGAIIVPYVGAGAGMAFIS---DGVGSCGMCSTQFAYQSTVGVGFNVNDNLRFDIETRYYGTTSPgTYNNNNITTTVRARYR----------
>SRR5579871_5984955	54	0.376	2.386E-04	86	165	192	20	102	103
--------------------------------------------------------------------------------------TSLAAMANGYYDFH-NASALTPYLGAGIGRALIKAPLFytiGNETESLKAWTLAYQFMAGVNYAV-PNTSIeaFAGYRYFTSQDA--------------------------
>SRR5919201_3038310	54	0.268	2.386E-04	64	166	192	0	100	108
----------------------------------------------------------------YRESDAKSVTIPSGATlpssvNVPANARAYTYMANAIYDIALA-PALSANLGAGVGAAMVRVNNIGHSTP------FAYQGIAGVEYALAPQARLGLGYRFLGTNRLN-------------------------
>SRR5689334_3816221	54	0.260	2.386E-04	87	164	192	1	91	122
---------------------------------------------------------------------------------------QLTGMVNIIYDI-IPDGTIHPFIGAGVGFDYNKARvggiirfpassgiaSPDFFHGKSSATRFAWQILAGDSFDLNDQWAVDLTYRFLDTSN---------------------------
>SRR3954452_17546193	54	0.247	2.386E-04	54	148	192	2	114	123
------------------------------------------------------NGFRAEIEGNYRANEVDSIRGNLAPVGRTGGFQyTYGAMANVLYDFDLANfglgqSVIQPYVGVGVGYAWTTWHNirgqsfrpgfggPVIYSNDTDAGKFAYQAILGFGVPLT-------------------------------------------
>SRR6516165_5242680	54	0.272	2.386E-04	91	178	192	1	110	126
-------------------------------------------------------------------------------------------MANVVYDLPVRKyvGSLQPYVGAGVGYGWLDFNgaggngngifnlpqnntyTGPNIVKFGSAGAFAYQVIAGAAYPLNriPGAKLTAEYRYFGMARADVPVTRVASGGNL-------------
>MGYP001318591971	54	0.255	2.386E-04	38	116	192	48	132	150
--------------------------------------EFGDNFAAGASIGFRpyysqsfLDNTRWELEYTYRAGDLDSVNNGALNVGLDGSIDAHAFMANLYYDIAT-GTQFVPYLGGGIGFA---------------------------------------------------------------------------
>SRR4051795_5794323	54	0.231	2.386E-04	83	168	192	37	143	158
-----------------------------------------------------------------------------------GDLQTSVFLANAYLDLG-SWYGITPFVGAGVGVAYhrvrnafdngliynfnaltgdaVNTEATGGIAFQNNRTDLAWAIHAGLAYAINPNLKLEIAYRYLNMGAAETG-----------------------
>A0A170S9U2	54	0.232	2.386E-04	39	168	192	96	243	283
---------------------------------------STSSTGIGGMFGYYFDNIRMEFETSYSNFGVERQWYPEGSQShkfcavsrnatpstdssnnndfvvlENNGVKVRTLNVNFCYDVAHGNIPLAPYVCAGIGGDYVKFIGVSLP-------KFSYQLKFGVNYPLSIRTMLFGGGYYHKVIGSKYD-----------------------
>C0F9T9	54	0.238	2.386E-04	38	158	192	75	214	288
--------------------------------------DYNPPFAANVAFGYtgelGNNSYRAELEGMYSSVKVDNVGLTSSQITVSylkdigkdagkktyiysatvnhDQIENMSLMANVYHYWKSDRFSFSPYVGVGVGATRMTM-------FEKSSIRPAGQLKAGLDYHINEDVNMHIGYR---------------------------------
>D1AUH6	54	0.301	2.386E-04	87	178	192	814	900	931
---------------------------------------------------------------------------------------STSVMLNACYDLLTDGIGVVPYACAGIGGNFISVVDGHINP------KFAYRVKAGLSYALTPEISAFAGAFYHKvLGDGDYDELPLSPIADY-------------
>SRR6185312_17247953	53	0.235	3.226E-04	81	167	192	1	102	105
---------------------------------------------------------------------------------VGGHARAGAFMTNLFYDVHcFGDLGFLPWIGAGIGAAYIDYATDvtifdpfplpdgtvTVLSAKDNTWALAYQLMAGVTIPLADSLSGSIGYRYFRTEDFTY------------------------
>SRR6185369_5282167	53	0.338	3.226E-04	106	173	192	0	70	127
----------------------------------------------------------------------------------------------------------TPHIGLGLGGATLDGNFDAPsvgYRSKTSDVVFAYQAIAGVRYMVNPTLALDLDYRYRGTSGMNYTTNAVT------------------
>SRR5687767_10231164	53	0.296	3.226E-04	93	173	192	0	72	130
---------------------------------------------------------------------------------------------NGLFDFGDEDG-LSFQAGVGAGWAKVKM-------VDEKDGAFAWQAILGATYAVSPNIDVGMRYKYFATGNLDFGSGDVP------------------
>MGYP001484818304	53	0.295	3.226E-04	84	166	192	8	93	131
------------------------------------------------------------------------------------NLNVYSWTANLYRDFG--NSRLRPYLGVGGGfnlqqMQGIDNNSGTSTQFGVKTWGLGYQGIIGLSYQTKRCNNLFLEYRYYGTSDTN-------------------------
>SRR5215213_390406	53	0.250	3.226E-04	92	168	192	0	86	137
--------------------------------------------------------------------------------------------VNAYYDVG-NFWGVLPFIGAGAGFAYHMVDNFNDvgagssfggfgIAEPNDSTDCAWALHGGLDYEVNQNLKLEASYRYLNMGNAEVG-----------------------
>SRR5206468_3697452	53	0.310	3.226E-04	41	114	192	14	83	164
-----------------------------------------TGWAAGGKLGYDFVGPRIELEGGYGQLP---TSANIPGTAINGKVGQATAMANLLYDF-MPTSSFTPYIGVGAG-----------------------------------------------------------------------------
>GraSoiStandDraft_13_1057314.scaffolds.fasta_scaffold5101252_1	53	0.243	3.226E-04	105	175	192	1	74	180
---------------------------------------------------------------------------------------------------------LSPHIGGGIGAVYLDSRLRVPGLRqviTGSDLVFGYQAIAGVRYPISPAMAVDLDYRFLGTTTPHFRTGADFVD----------------
>UniRef100_A0A176Q243	53	0.228	3.226E-04	33	168	192	74	228	294
---------------------------------SKYKGDYKPPFAANVTFGYtgelGNNSYRAELEGMYSSVKVDNIGLSSNQVTVSylkdvgesankktymyktvinhDQVENASVMANVYHYWKSDSLSFSPYVGVGVGATRMTM-------FEKSSIRPAGQLKAGFDYRINEDVNMHIGYRGFGVLGSNVD-----------------------
>SRR3546814_14937218	53	0.287	4.363E-04	77	153	192	13	97	99
-----------------------------------------------------------------------------GKIASEGGHMVLMLMANVYYDFG--SGDIRPYIGAGVGYADIKAllfaarapfpNETPLLILNDHKGEFAYQAMAGAAYQIAPRIAL--------------------------------------
>ERR1700722_13059008	53	0.287	4.363E-04	105	174	192	3	75	99
---------------------------------------------------------------------------------------------------------VHPYLGGGLGAVQFNNATGAFLGADIDrryDTEFGYQAGAGVGFTLAPRLTLSVDYRHLWTQKGGFTINPFPA-----------------
>SRR5258706_9252500	53	0.308	4.363E-04	45	143	192	0	101	102
---------------------------------------------GSGALGLFFPfGLRAEAEFGYIYAPVKS----EEGVRISGAYKSYLGMINAYYDFKF-FGPITPYVGFGVGGARVNDDrqavissSLAITERDEWRTAFAYQARVGV------------------------------------------------
>SRR5436190_1886533	53	0.238	4.363E-04	90	163	192	32	119	122
------------------------------------------------------------------------------------------FLTNAVFSFRTASPAIRPYVGVGIGIDYVSIHDadsaqigppepgvnHFSADTSDSAWSFAVQVKAGLRIPLSENVYVFTEYRFLYVG----------------------------
>SRR5579884_1474672	53	0.250	4.363E-04	82	179	192	5	116	123
----------------------------------------------------------------------------------SGNTHYFTYMANLYYDFnnirqPATGWKVVPYVGAGLGAATIRFgenrgfgSSFNNAVFHDHNDLFAYEFMGGLSFisPSMPNTDWSVGYRYVGTSSTNTATDSAGHTSSER------------
>SRR4051794_37347417	53	0.319	4.363E-04	104	172	192	1	72	146
--------------------------------------------------------------------------------------------------------PVLPHIGVGIGWARVYDHSGPhgiAGGTSGQDDAIAYQAIAGVDYSLSPGLKLGLDYRYHVADGVDFKTAAG-------------------
>SRR5579863_9347649	53	0.234	4.363E-04	88	177	192	46	155	162
----------------------------------------------------------------------------------------WTGMANLVYDL-LPDWRFDPFIGAGVGLAHVAHSNTNefsgvPGVISPSNparqpfkdagsldglSQFSFQALAGVSYPIAPRLHLDLTyYHYFTVGQLRWNPENNTPGLP--------------
>MGYP000632613539	53	0.288	4.363E-04	93	169	192	0	88	170
---------------------------------------------------------------------------------------------NALYDI-MPDNKWTPFVGVGLGMVEVHnkvfgqlsgvptgNRQFQNASFDDVEQKLAAQAIVGLTYALSDQWNLDVTGRYLQSGKMKFNG----------------------
>GraSoiStandDraft_41_1057321.scaffolds.fasta_scaffold8463245_2	53	0.268	4.363E-04	83	166	192	34	129	184
-----------------------------------------------------------------------------------GNLSSAVFLANAYVDLGT-WWCLTPFVGVGIGGAWntvtsvsdlgivnVNSPGFGYSAADASNWNLAWSAQAGLAYNVSSNLKLEFAARYLNLGSIK-------------------------
>MGYP000282929688	53	0.237	4.363E-04	76	147	192	169	248	249
----------------------------------------------------------------------------GDAGRGEGDIESATLMANVIYDFGFEYWGVRPFVGLGAGVNRVSTDTigalranrGATFTADDSSTKFAAQAIAGLAWAI--------------------------------------------
>A0A0C7D6Y4	53	0.270	4.363E-04	85	169	192	176	253	291
-------------------------------------------------------------------------------------ISIASVMLNGCYDFSFNNVKISPYVCAGIG-------GDFITLFETMHIKFAYQGKFGISYLISPSVSIFASGHYHKVADNIFKN----------------------
>A0A178GUR7	53	0.216	4.363E-04	33	168	192	74	228	294
---------------------------------SKYKGDYNPPFAANVTFGYtgelGNNSYRAELEGMYSSVKVDNIGLSSNQVTVSylkdvvestnkktymyktvinhDKVENASVMANVYHYWKSDSFSFSPYVGIGVGGTRMTM-------FEKSSIRPAGQLKAGFDYRINEDVNMHIGYRGFGVLGSNVD-----------------------
>Q84HV8	53	0.301	4.363E-04	87	178	192	750	836	867
---------------------------------------------------------------------------------------STSVMLNACYDLLTDGMGVVPYACAGIGGNFVSVVDGHINP------KFAYRVKAGLSYALTPEISAFAGAFYHKvLGDGDYDELPLSHISDY-------------
>SRR5215470_19536088	53	0.250	5.897E-04	106	164	192	0	67	99
----------------------------------------------------------------------------------------------------------TPYIGAGAGIALVGWDDTDlrsagitgrTTADGWQDWRFAWSAMAGFSYAINQNLSLDLGYRFLDIDD---------------------------
>SRR6185436_1747516	53	0.288	5.897E-04	85	166	192	10	98	99
-------------------------------------------------------------------------------------LQSTSGMINAMYTCDTGDF-WHPFIGAGAGGVYLRLDPDRLALPpaaginarEGSDIVFGYQAMAGISFDVDEKHAIYIGYRYQASDDAD-------------------------
>MGYP001225738938	53	0.337	5.897E-04	83	165	192	0	78	105
-----------------------------------------------------------------------------------GDLETLSVMLNAKGAFALNDM-FEVYGGVGVGGLYAYFDDNVAANC---GWGPAYQLMIGVTAQVTENISLFGELRHQNTFGP--------------------------
>ERR1044071_442868	53	0.205	5.897E-04	82	171	192	9	109	116
----------------------------------------------------------------------------------STDNRMYTTMFNAYADLGTYVG-LTPYIGAGAGVVYNKRVATLNTlyvdpaitdvamTDSRRQFTWAYTLNAGLAYNISRNVALDVGYQYFSAPDAEYAVAN--------------------
>SRR5689334_23143537	53	0.311	5.897E-04	84	160	192	47	114	122
------------------------------------------------------------------------------------HLSIFSGMVNAMLDFG--DDRFGGFAGAGAGLASVH-------LLDDHDSGFAWQAFAGARYGISENLDLSLKYRFF-------------------------------
>SRR5436190_20058470	53	0.298	5.897E-04	90	162	192	12	98	140
------------------------------------------------------------------------------------------FLANAVVSLQTPLPRIHPYIGAGVGSAYVSIADadavqikfpepgvnHFNSGPDSSRWNFAAQAKAGFRFDLTERIWLFTEYRFQHT-----------------------------
>C7DSG9	53	0.589	5.897E-04	18	145	192	2	130	150
------------------PLKPRIVGIGIKRGTEVHDPLKASFLAGGAAFGYKRAGCRVDVEGLYSQLSKSGvGGATFAPTTVANSVAVFSGLVNVYYDIAIEDMPITPYRWCWCWCSIYQQSFRASAVKDQKGFGFAYQAKAGVSY----------------------------------------------
>SRR5262249_27040374	53	0.280	5.897E-04	75	173	192	53	145	172
---------------------------------------------------------------------------PGSVVSTSGVVPQLAFMLNRFYDF-LAAATLTPVAGAGLGLA------PVDGASQFSSAQFAYQAIAGVAWNITPQVRLSLDARYFGTTSPgTFDNNNIT------------------
>SRR6266545_3166698	53	0.250	5.897E-04	82	166	192	31	129	183
----------------------------------------------------------------------------------DGDHSAIVVLANAYFDLGT-WWCLTPFVGAGAGGALHRTSALTDigfiagsgtsafglvNEEQHTNTTLAWAAHAGVAYTVSPNFKVEFSYRYLNMGSAD-------------------------
>MGYP000597221088	53	0.241	5.897E-04	35	176	192	151	325	357
-----------------------------------YNPTYAPSWFGGsVAIGYAFDSIRLELEVIYSNIKIDSTGFSDSFVTNVTSegekqyytggaekwlalsssitpgsasnelfslwltnegFKNIAGVLSIYYDPASSQMPIAPYIGVGGGLTR-------TTFLGVTKRSFAYQFRGGVSFYLSKEMRFFFGGRYFGISNDKYDGISVTEES---------------
>Q93FE1	53	0.290	5.897E-04	87	178	192	295	381	412
---------------------------------------------------------------------------------------STSVMLNACYDLLTDGIGVVPYACAGIGGNFVSVVDGHINP------KFAYRVKAGLSYALTPEISAFAGAFYHKvLGDGDYDELPLSHISDY-------------
>Q93FD6	53	0.290	5.897E-04	87	178	192	296	382	413
---------------------------------------------------------------------------------------STSVMLNACYDLLTDGIGVVPYACAGIGGNFVSVVDGHINP------KFAYRVKAGLSYALTPEISAFAGAFYHKvLGDGDYDELPLSHISDY-------------
>Q9F961	53	0.290	5.897E-04	87	178	192	306	392	423
---------------------------------------------------------------------------------------STSVMLNACYDLLTDGIGVVPYACAGIGGNFVSVVDGHINP------KFAYRVKAGLSYALTPEISAFAGAFYHKvLGDGDYDELPLSHISDY-------------
>B9KGT0	53	0.290	5.897E-04	87	178	192	750	836	867
---------------------------------------------------------------------------------------STSVMLNACYDLLTDGIGVVPYACAGIGGNFVSVVDGHINP------KFAYRVKAGLSYALTPEISAFAGAFYHKvLGDGDYDELPLSHISDY-------------
>Q84HV6	53	0.290	5.897E-04	87	178	192	753	839	870
---------------------------------------------------------------------------------------STSVMLNACYDLLTDGIGVVPYACAGIGGNFVSVVDGHINP------KFAYRVKAGLSYALTPEISAFAGAFYHKvLGDGDYDELPLSHISDY-------------
>Q84HV4	53	0.290	5.897E-04	87	178	192	803	889	920
---------------------------------------------------------------------------------------STSVMLNACYDLLTDGIGVVPYACAGIGGNFVSVVDGHINP------KFAYRVKAGLSYALTPEISAFAGAFYHKvLGDGDYDELPLSHISDY-------------
>Q84H51	53	0.290	5.897E-04	87	178	192	826	912	943
---------------------------------------------------------------------------------------STSVMLNACYDLLTDGIGVVPYACAGIGGNFVSVVDGHINP------KFAYRVKAGLSYALTPEISAFAGAFYHKvLGDGDYDELPLSHISDY-------------
>SRR6187397_369156	52	0.264	7.971E-04	38	122	192	6	91	108
--------------------------------------DYDHGYTGTGAIGYAFGNgLRTDIELGYMRNGIDKLSAGGvTTTDIKGAVDAYTAMVNLWYDLDF-GIPLKHFIGVGAGVARIDANN---------------------------------------------------------------------
>SRR5207253_1201608	52	0.230	7.971E-04	85	161	192	22	112	113
-------------------------------------------------------------------------------------VETAVFLGNAVLNFSPSNYRWHPYVGAGIGAALMAIHnanalqvspleagiNHFNSDASDTQSAFAGQVKTGLSFDLTSNASLFVEYRWLY------------------------------
>SRR5271156_3477263	52	0.258	7.971E-04	97	189	192	1	112	115
-------------------------------------------------------------------------------------------------RFIISDTRITPYVGVGVGGEYITSHGDDAFDFpgptsgkvtglDASCVDFAAQALAGVDFGLVPHWSLFAEYKFIDALGTRLKYANPASSGDtayfkpdqFAQQLATVGLKY--
>ERR671920_264985	52	0.232	7.971E-04	40	116	192	17	115	117
----------------------------------------DSDWAGFGRIGYRFNeNIRLELEGGYRPGDIESVRGSGPiqglctpgprrsaaaptCGPVNGELNASTLMLNALFDFDFDFGlfgqKIVPFVGAGIGMA---------------------------------------------------------------------------
>SRR6185437_16553039	52	0.250	7.971E-04	77	164	192	12	114	117
-----------------------------------------------------------------------------GAENLSGYVRSISAFVNGYYDLSVNDT-FVPYVGIGIGYARIKNHlehaglanfpagggvvNLPPLKVNMNDRSLAYQGIAGVMVNLNQQMALTADYRFSSTTK---------------------------
>18605|scaffold7250310_1|+3|11	52	0.380	7.971E-04	108	167	192	57	119	120
------------------------------------------------------------------------------------------------------------FVGAGVGFANVSANNiqaLNTTLIDDSQIVFAYQAIGGISYLVAPKTTMFLEYRYFATTNPSF------------------------
>ERR1700743_2755276	52	0.252	7.971E-04	80	166	192	15	120	123
--------------------------------------------------------------------------------NVTGGTRTYTAVANALYDIA-PDHVISPFIGAGVGIAYVQRTMSGVFPRaqdisatsnavevdtvgitmHDANTTFAWQGIAGVTWKATSRLNLDLTYRYVGIGQEE-------------------------
>SRR2546422_11052567	52	0.268	7.971E-04	94	160	192	56	122	123
----------------------------------------------------------------------------------------------VRYDFIQQDACLSPYLQAGAGIAYNDAFEDGTQKAIGSAFEFTLQVGAGIHYFINPSWSVETEADFL-------------------------------
>SRR4051794_40290789	52	0.302	7.971E-04	104	177	192	4	79	144
--------------------------------------------------------------------------------------------------------PLVPHIGLGLGYAHVmsRSAPHNGLLVKKQDDTPAGQLIAGVDYAVSPGLKLGLDYRYFVAHDADFRVATTGGTSH--------------
>MGYP001148384674	52	0.290	7.971E-04	78	158	192	32	123	168
------------------------------------------------------------------------------PNSLDLTEKGFALMGNVYYDFH-NSSSFTPYVGGGYGVVRNKLEmrfsgtdvldhiEKTVFVPSQVNTGFVYQGNMGVTYEATENIKLDLAYK---------------------------------
>A0A0W0T4M2	52	0.265	7.971E-04	105	173	192	166	244	271
---------------------------------------------------------------------------------------------------------FHPYVSLGLGAAFNKASDyevevppfltFTPEFEDHNTSNFAYSLGLGMDLDLGKHWRLGIGYRYVGLGDADFGRGTLD------------------
>A0A0H3M297	52	0.294	7.971E-04	85	169	192	198	275	315
-------------------------------------------------------------------------------------LSIISVMINGCHDFHVNELKISPYICAGVG-------INTIEFFDTSHIKFAYQGKIGISYPLSNNIKVFSNGYYHKVAGNKFKN----------------------
>UniRef100_A0A4Q6I483	52	0.220	7.971E-04	40	177	192	124	275	317
----------------------------------------DSLLGAGGIVGYSINNFRIELEAFYEKFSIKVTTGYNYDTEYliigtainsnsqpthyhcmkNTGIVLSPFLVNACYDFTLKiTKKIAPYLCLGVGGDFIDFLGQTSLKSF-------YQAKAGVSYAISPNLTFFVDGSFHGHMNNQFSGLLVDYPFD--------------
>3973|scaffold335335_2|+686|00	52	0.257	7.971E-04	78	181	192	185	285	418
------------------------------------------------------------------------------PGTVTGTIQQMTYMVSGYVDL-LPGAIIVPYVGLGVGTAFIS---DGVGSCGMCSTQFAYQSTVGVGFNVNDNLRFDIETRYYGTTSPgTYNNNNITTTVRARYR----------
>374|Ga0307499_11613220_1|+3|11	52	0.236	1.077E-03	102	165	192	2	73	96
------------------------------------------------------------------------------------------------------WWGVTPYVGAGIGFSYLKpgrflvtpTVLPIAPISDEERWTTSWAVMAGLSYAISPVFLVDMSYRYLDLGEA--------------------------
>SRR5882757_8869328	52	0.306	1.077E-03	83	157	192	28	98	99
-----------------------------------------------------------------------------------GRLTEFTVMANVLYDISLTD-RFSISLGAGAGG---DNSHWKLGPLKDSQWDFAYQGIAGLNYALTRRLDLFLNY----------------------------------
>SRR5262247_1721809	52	0.257	1.077E-03	84	180	192	0	103	105
------------------------------------------------------------------------------------KATNLTVMCNGYWDI-IRFGSLTPYIGVGIGLSRNATHDassdvfaaLQARLSGTERYDFAYQATGGFSLTLTPKIELDMSYRYVHAGEVAYKSSGKVFGEEFRF-----------
>SRR5208282_730656	52	0.285	1.077E-03	102	188	192	2	92	118
------------------------------------------------------------------------------------------------------GGPIVPFVGAGAGFAYTgfsRISPVAGTSVNDNDTVFVMQGIAGVSYNINDQLALVAAYRYFAPDGSNIEVGTGTkVHGADQSHTVTVGLR---
>ERR1700759_2229337	52	0.240	1.077E-03	77	175	192	8	105	121
-----------------------------------------------------------------------------GSTAFTADLDVYTFLVNLLSDFDlarlsLGWANWSAHIGIGIGAANVTSN------VSPSAVAFAYQPIAGIEYAVTPRLRFGVDYRFLGTDSANLTVTQANGT----------------
>SRR5271163_3943570	52	0.254	1.077E-03	4	110	192	12	133	134
----SSWYISGSAGAALFSNRTadaTIHGGTGQTGPGEATTTFNPGVALDGAIGYHLPlGFRVEGELGYIHSSRDTVTINTSVPalsflngkyssPEGGDMNFFTATVNMFYDLPVDLAGIKPYVG---------------------------------------------------------------------------------
>MGYP001437687565	52	0.312	1.077E-03	107	166	192	148	211	213
-----------------------------------------------------------------------------------------------------------PVVGGGVGVARTKINgtvqLSAPDVIDDSDTGFAWQILAGVRAPLTDRIDAGLKYRFYNAENVD-------------------------
>B5LNP0	52	0.277	1.077E-03	44	178	192	104	251	278
--------------------------------------------SFDGATGYAIGGARVEVEVGYKKFEtlaesdykhveshnfvavgrDATLTPDNFFVMKIDSVKDISVMLNACYDVMHTDLPVSPYMCAGLGASFIN-------IADHVTSKLAYRGKVGVSYKLTPEISLIAGGFYHGIFDEQYAGIPASNRVNI-------------
>Q2GF65	52	0.315	1.077E-03	85	179	192	185	272	300
-------------------------------------------------------------------------------------LSIISIMVNGCYDFSSDNLSILPYVCGGIGV-------NAIEFFDALHVKFACQGKLGITYPLSSNVSLFAGGYYHQVMGNQFKNLNVQHVAELN------------
>A0A0H3M0F7	52	0.238	1.077E-03	38	167	192	118	265	309
--------------------------------------ENNPFLGFAGAIGYSMNGPRIEFEVSYETFDVKnpggnykndahmycaldtaqqsatnGATLASSVMIKNENLTNISLMLNACYDIMLDGMPVSPYVCAGIG-------TDLVSVINATNPKLSYQGKLGISYSINSEASIFIGGHFHRVIGNEF------------------------
>UniRef100_A0A170TM42	52	0.294	1.077E-03	85	169	192	198	275	315
-------------------------------------------------------------------------------------LSIISVMINGCHDFHVNELKISPYICAGVG-------INTIEFFDTSHIKFAYQGKIGISYPLSNNIKVFSNGYYYKVAGNKFKN----------------------
>SRR3974390_740499	51	0.252	1.455E-03	75	161	192	13	107	108
---------------------------------------------------------------------------DGTAATAKVKLQADTYLANIYADLGVPGWPLTPFVGVGFGGVHKKLGSLVFSNPagafglvnGNDHDGFAWSATVGAGCEIIPHVGLELAYRYID------------------------------
>SRR5215207_3373395	51	0.254	1.455E-03	90	177	192	4	105	110
------------------------------------------------------------------------------------------FLVNAVFNIRTPWERVTPYVGFGIGTSYLSISgadslqsspleagvNHFNSIPNATGWGFTTQLKAGVRFALTERVWIFSEYRLLTVDSAAFTFGSTQYPTH--------------
>ERR1700757_542422	51	0.247	1.455E-03	85	174	192	0	100	117
-------------------------------------------------------------------------------------VKMYGAMVNALFDMDIGVPWLYPYVGAGAGYQWTNLNNiaavspavPFSYATSQTQGAFAWQAIAGLSFPIPrvPGLSVTSEYRFTQaVSGAQFAGSAVTA-----------------
>SRR4029079_18887453	51	0.230	1.455E-03	87	188	192	8	119	123
---------------------------------------------------------------------------------------SNAFMTNAYYDYH-NDSLISPYLGAGVGVVHLKGDGYYEVTSGGNpvevlqlkGWVMGYQFMTGVNYEVpGTNFEMNLGYRYFATDNlvVKFKSTPGSVSVSNKTSNIELGGR---
>SRR6185312_7573922	51	0.222	1.455E-03	87	161	192	17	105	124
---------------------------------------------------------------------------------------QYTGMANAIYDVA-PDWGLRPFVGAGIGLDYNPARVSGIIRMPSTDTvhaspqffhaksdsvEFAWQILAGATFDISEQWKFDFTYRFLN------------------------------
>SRR4051812_5385966	51	0.271	1.455E-03	105	168	192	6	75	140
---------------------------------------------------------------------------------------------------------FAPYVGAGIGYAWSELKgirgsyNGTSLKIDDTQGNLAWQGIAGVAYDLGGGVALTAEYRCFALSDSTYG-----------------------
>A0A2A3U486	51	0.236	1.455E-03	35	169	192	64	238	291
-----------------------------------YSPKYVPGLAGGASIGYVFKNMRVDLEVLYsqtnlddedysdkgkaryielRRNDDVSVGTERKSPWRSGKVDieiqekppnvqvkfkaafkmknegfnNLAGMINVYNDFNVGEMLCIPYFGVGAGVTKVKF-------LGKTRYALAYQAKLGVNYPLTTNTQAFAGLRYFGILGNEFKG----------------------
>SRR5690348_9804737	51	0.322	1.966E-03	43	122	192	0	94	101
-------------------------------------------WVVSGAVGYGFaSGLRVEGEIGYRQVSLDKlavnndgglgaalglGSLNGVTTNVEGDETALSAMANAWYDIKT-GTAFTPYVGGGVGLARVSLNN---------------------------------------------------------------------
>ERR1700691_1069834	51	0.268	1.966E-03	85	160	192	14	95	102
-------------------------------------------------------------------------------------LHSYAYLGNLYYDVPqLKTYQVVPYVGVGFGYAQATEKVKYKTQkishaDKFRDDRFVYQGILGARYAINEQLDMSLEYKYF-------------------------------
>SRR5262245_56913367	51	0.302	1.966E-03	103	191	192	8	101	106
-------------------------------------------------------------------------------------------------------GPVKPYVGFGLGAARVNADheifderTGAKFPVDHWRTAFAYQARVGITYDVNPWLDLSLGYRHVHIDGGHIIGEGGIPIDI--GHIQNHSVEFGV
>SRR3981189_1134221	51	0.276	1.966E-03	61	166	192	0	111	116
-------------------------------------------------------------ELGYRKNDTHHLQqvlpINRPGRFAGAERHSLAEMVNVIYDLDLGiGFPLTPHIGGGIGAAEVTRNLSNiFGGTHDTVTVFAYQAIGGVRYTILPSIPFHIQQRYFPTKGAT-------------------------
>SRR5205809_393941	51	0.269	1.966E-03	100	159	192	33	95	119
----------------------------------------------------------------------------------------------------FPRGRLRPYLGAGLAYYVLNSENTINGQSHTSgyqGSGFGYQLLAGVQYGLTSRLSLFVETKY--------------------------------
>SRR3954447_16862229	51	0.283	1.966E-03	93	164	192	0	80	121
---------------------------------------------------------------------------------------------NAYYDIDLSFlgtNRVVPYVGAGVGWNHTNWNDVVFPQSNATlrvnsgVDSFAYQLMAGAAVPITGALSFTAKYRFFSIPG---------------------------
>SRR5215470_261096	51	0.265	1.966E-03	131	189	192	17	80	132
-----------------------------------------------------------------------------------------------------------------------------------DDAEFAYQGIAGLAYDITPRWDLTLQYRYYHVQAPDlavgpFNGHFFNDTDDLEKQTVTIGVRY--
>21961|scaffold1914509_1|+1|11	51	0.288	1.966E-03	86	165	192	0	88	144
--------------------------------------------------------------------------------------QQYGGLLNVLYDFKLN-LPFTPYVGIGAGYQQVALDNVNSSHygdvnkskGSESSGEFAYQGIAGLSYPMPflPSLALTIDYRFLGMITP--------------------------
>ERR1700760_945274	51	0.333	1.966E-03	93	165	192	0	73	162
---------------------------------------------------------------------------------------------NFYLDIA-SGSPLEPYVGFGIGASFVSLKGGSPsaGPIDSSTHVLAFQPIIGANYYVTDQIAVGLQYRYFKTIDP--------------------------
>MGYP001216093017	51	0.322	1.966E-03	106	164	192	6	61	225
----------------------------------------------------------------------------------------------------------TLYGGGGLGVANVELNLFG---ESEFDTVFAYQGIAGLAYNISPQLAITAEYRYFSSFE---------------------------
>O85816	51	0.220	1.966E-03	38	171	192	94	245	280
--------------------------------------ENNPFLGFAGAIGYSMDGPRIELEVSYETFDVKnqgnsykneahrycalSHHSSGTSMSSAGDkfvflknegLLDVSFMLNACYDVISEGIPFSPYICVGIG-------TDLVSMFEATNPKISYQGKLGLSYSISPETSVFIGGHFHKVIGNEFRDIP--------------------
>Q9ZGM9	51	0.220	1.966E-03	38	171	192	94	245	280
--------------------------------------ENNPFLGFAGAIGYSMDGPRIELEVSYETFDVKnqgnsykneahrycalSHHSSGTSMSSAGDkfvflknegLLDVSFMLNACYDVISEGIPFSPYICVGIG-------TDLVSMFEATNPKISYQGKLGLSYSISPETSVFIGGHFHKVIGNEFRDIP--------------------
>SRR5206468_1485837	51	0.261	2.655E-03	101	172	192	0	87	99
-----------------------------------------------------------------------------------------------------PGSRISPFIGVGVGaqnltvkttgqfsavpLAQRAATPRQDLVVDTDNWAFAYQALGGVTWAVTDRLALDLTYRWLRTADQKWDTTGV-------------------
>ERR1700759_2849936	51	0.307	2.655E-03	89	163	192	2	78	103
-----------------------------------------------------------------------------------------SAMFNATYEIPL-WAGVTGYLGGGVGVGHLHNRVNLAVGGDfarGVETGFMYQGIAGLSFPLANNIDFFADYRYRAMG----------------------------
>ERR1700710_2198349	51	0.309	2.655E-03	91	160	192	2	85	104
-------------------------------------------------------------------------------------------LANVLYDFNLSNFgisgiPVTPYLGVGAGYMWTHlsplssvFNDGTVLRTGGTNGSFAYQGIAGISYDIAalPGLAVTAEYRYL-------------------------------
>ERR1700759_2755987	51	0.216	2.655E-03	102	167	192	8	81	105
------------------------------------------------------------------------------------------------------NGAVDPFIGGGLGLAHVDLTEHGLFAPafsqgfgtDDGNTKFAWQAIGGLAFRINDQLSADLTYRYFEANGETF------------------------
>ERR1700693_5267936	51	0.291	2.655E-03	105	171	192	0	71	124
---------------------------------------------------------------------------------------------------------FSPHVGGGVGAVALHDSVSVPmiglgQVTGVTDWEFGYQGIAGIRHDISPTLSLDIDYRYLATAGANFRTQP--------------------
>SRR6185437_11417847	51	0.252	2.655E-03	85	186	192	2	120	129
-------------------------------------------------------------------------------------LDAGNFLVNAVLNFnPTNFYGLHPYVGAGFGGSVLSISnadalqtspledgvNHYNANTNDQAATFAGQAKAGLRYDFSEHIAVFAEYRwlYLASTDFTFGSTVYPTHPATSSWLVNFG-----
>EndMetStandDraft_4_1072995.scaffolds.fasta_scaffold1483166_1	51	0.256	2.655E-03	80	178	192	22	142	172
--------------------------------------------------------------------------------NPTGSLRTSAIMVNGAYDIPLTRlaAPFQPYIGAGLGCAWLDLGTaggsepavihlpenntymGPATISYGSGGAFAYQAIAGVSMPflFRPGLEATLEYRFFGTARANIRGTATAQTTNL-------------
>SRR5215472_13547866	50	0.265	3.585E-03	43	119	192	0	93	100
-------------------------------------------WAGFVRLGYRFNaHMRAEVEGGYRHSSLRSVSGDNVNEPvqglcnvnsvspdcghVGGHWNTWTAMVNGIYDIFPIYSRFTPFVGVGLGAAVID------------------------------------------------------------------------
>SRR3712207_4417913	50	0.227	3.585E-03	105	191	192	1	101	103
---------------------------------------------------------------------------------------------------------FTPYVGAGAGVFRSAFEGEATvtedgvelfhVTRDERDYAFAYTLNAGLAYHFGGGISADLGYQYLAAPNAEYieveNLEDDPIKEGLELHQVRLGLRYDV
>SRR5271154_5574470	50	0.269	3.585E-03	93	173	192	0	87	107
---------------------------------------------------------------------------------------------NGIVRFK-NNSLVTPYIGVGVGLQYFSIHSTLSSPSggfvatglTGDDVDFAAQALAGFDYLICPHISLFGEYKFIDALDTDAKTTNVP------------------
>MGYP001049041029	50	0.227	3.585E-03	105	189	192	7	107	111
---------------------------------------------------------------------------------------------------------ITPYLGAGIGVVRSTHKLSASYTDNNvpansfsvqdnaTKYSLAYTLNAGLAYQVTKNVSVDLGYQYFSAPSAEYvtaeSLTSFPVKKGISNHQVKVGLRY--
>SRR6185295_17170197	50	0.256	3.585E-03	83	158	192	1	81	118
-----------------------------------------------------------------------------------GDMAAYSIMFNGYGDLPLT-RRLSIYLGGGLGVtvldlnAHVNQAGIASYSIDSSSTAFALQGMVGVNFQITSRLHLTGGYR---------------------------------
>SRR5487761_1653384	50	0.255	3.585E-03	83	162	192	15	107	143
-----------------------------------------------------------------------------------GSRNANAVMTNFLYDF-TFGWPVTPHIGFGVGAVDVvdSFNLNSPIRISpavvvpsgellhGSSWEFSYQGIAGIEYNINPLLALDLDYRYLAT-----------------------------
>SRR6266550_2073959	50	0.283	3.585E-03	85	158	192	16	82	150
-------------------------------------------------------------------------------------IENISVMANVYHHWKSDRFSFSPYVGVGVGATRMTM-------FEKSSIRPAGQLKAGLDYRINEDVNMHIGYR---------------------------------
>MGYP000744648166	50	0.338	3.585E-03	93	158	192	3	68	152
---------------------------------------------------------------------------------------------NLWKDINL--GSMRPYVGGGVGVGthWMNGAFPLGNGYDDSNSGLAAQLGAGVRYAVTDRLAIDAGYR---------------------------------
>RhiMethySRZTD1v2_1073278.scaffolds.fasta_scaffold3695917_1	50	0.260	3.585E-03	38	116	192	47	141	163
--------------------------------------DLGGGLASGLVVGYMTGGLRFEVEYLHRYMGDDTSPLGGttstaiegktsewstdvPPHEWIGDFSAHQVFANAYYDF-LNDTSWTPYAGVGVGWA---------------------------------------------------------------------------
>SRR3546814_4954087	50	0.241	3.585E-03	90	167	192	71	161	170
------------------------------------------------------------------------------------------FLANAVFTLQTPySSKIVPYAGIGAGVAIVSIRGSDSANPSEpginhfnsdsnaSDTAFAMQVKVGLKGKVSKRLSLFTEYRYLSIDATSY------------------------
>SRR5208283_1387329	50	0.250	3.585E-03	92	168	192	0	90	285
--------------------------------------------------------------------------------------------VNGYANLGT-YWGISPFVGAGLGFADTMTSGFTDqgsvnsaygsspfggYLSNGSKTSFAWALMAGLDFDVTPNLRLELGYRYLNYGSIKTG-----------------------
>MGYP001222900277	50	0.265	4.840E-03	85	153	192	0	78	79
-------------------------------------------------------------------------------------MSSYALMANLLRDFGSETSAVSPYVGVGVGLARLKAQyvghnpaaafGWTTLTVNDDAYQFAYQGIAGVAIELTEGVAL--------------------------------------
>SRR4029078_613416	50	0.283	4.840E-03	80	156	192	6	85	101
--------------------------------------------------------------------------------DAQGHVSATYLLGNVWYDVH-NETSFTPYLGGGAGAAWVgadtIFNHDDSFGYSDGEMAFAFQLGGGVKFDLTDNIAFHLG-----------------------------------
>SRR5512132_2635214	50	0.285	4.840E-03	80	149	192	33	102	103
--------------------------------------------------------------------------------PYHTDLSDFSIGTDVMIDFPLQDSRIVPYAGGGLGLHWIKADTNIPDVDDHSRTKLGLNLQGGVRNDVMP------------------------------------------
>SRR5262249_47216038	50	0.267	4.840E-03	105	188	192	0	100	104
---------------------------------------------------------------------------------------------------------FEPYIGVGAGASYLDFHNERFVTSDFGGFVFpmasphdataTLQALAGMNYRLTDHLSLFAEYKYVYHVDASVNsvisPANFPIQVDFDslaQHLVTLGAR---
>SRR4029078_9488928	50	0.294	4.840E-03	40	119	192	14	97	105
----------------------------------------KTGMIIGGAIGTWLsDDLRVELEVAYSDNRVEkihyTSSQVEGDYDATGYFRNLTFMGNLWYDVPLSDT-IPPYVGGGAGVAFID------------------------------------------------------------------------
>ERR1700729_824793	50	0.256	4.840E-03	101	166	192	1	74	108
-----------------------------------------------------------------------------------------------------EGSPITPYIGLGVGFQYITIHGQGSIPaagvtvtgVDGDDVDFAAQVLGGLDFKICDHWTIFTEYKFVDAIGTD-------------------------
>SRR6516225_6292577	50	0.246	4.840E-03	100	170	192	5	81	110
----------------------------------------------------------------------------------------------------PNRTPFVPYAGIGGGGSgsilYLDHLDYGPlhVYGTESDFQWAWQAFGGLRVNFNHRMALGVEYRYFRSGAPSFGED---------------------
>SRR6185437_12016720	50	0.300	4.840E-03	108	174	192	0	69	114
------------------------------------------------------------------------------------------------------------YVGFGLGGAElglNSLAVSGTTIANGSDLVFAYQGIAGIRYRLGDQLSLGVSYRYFATADASFKDASGVP-----------------
>12835|scaffold4776704_1|+2|11	50	0.273	4.840E-03	75	183	192	2	118	121
---------------------------------------------------------------------------PVGNVSLKGSEQKFGPMVNVFYDFTMLTPVVTPYVGVGAGYQWgaenvkVVAPSGAFASARETEGAFAYQAIVGAALPISwvPGLAATAEYRFMGLMGRGFSGASGKLRQPFFQLSV--------
>SRR5580704_17187727	50	0.266	4.840E-03	54	147	192	4	123	125
------------------------------------------------------NGLRIELEGSYGSSsvrDIETLRVNGSREPlsnPTGSLRTSAIMVNGAYDIPLTRlaAPFQPYIGAGLGCAWLDLGTaggsepavihlpenntymGPATISYGSGGAFAYQAIAGVSMPF--------------------------------------------
>SRR6185295_12198152	50	0.324	4.840E-03	102	166	192	5	78	125
------------------------------------------------------------------------------------------------------WKGVTPYVGAGVGYAknwvgdylDVNVPNKGVAYGQTTDTgGLAWAVYAGLSYDVTSNFTIDLTYRYLNIGDAD-------------------------
>SRR6185436_18840734	50	0.258	4.840E-03	94	169	192	0	87	125
----------------------------------------------------------------------------------------------ALYDV-MPDNKWSPFVGVGLGMVEVHnkvfgqlsgvptgNRQFQNASFDDVEQKLAAQAIVGLTYALSDQWNLDVTGRYLQSGKMKFNG----------------------
>MGYP001305563768	50	0.297	4.840E-03	106	169	192	0	73	127
----------------------------------------------------------------------------------------------------------TPFVGAGVGGAYHMVKGVRDYDPSDlggggfsddrSKWNLAWALHAGLAYDVTQNVKLELGYRYLNMGHTQSGG----------------------
>A0A225X689	50	0.256	4.840E-03	85	158	192	39	105	134
-------------------------------------------------------------------------------------VESKSVIANIYHHWKSDGFSFSPYVGIGIGATKMK-------IFRKTSVELAYQLKAGIDYCINKHISIRIRYR---------------------------------
>DEB19_MinimDraft_3_1074340.scaffolds.fasta_scaffold327386_1	50	0.234	4.840E-03	86	164	192	14	123	170
--------------------------------------------------------------------------------------TAQQVFANAYYDF-LNDSPWTPYVGAGGGWAVTGLSYYTQLTRKPDaeylqlefepdwpdaakraaagtasildtkaaGTVFGFQVLAGFDYALTERTSLGAKVRWVRFDD---------------------------
>SRR3954451_19078277	50	0.306	4.840E-03	108	191	192	11	98	177
------------------------------------------------------------------------------------------------------------YIGGGVGLASIKLSAGTDTVgahaVSDSDSHFAIQAIAGVRYAVSPNIDVGIKARHFEARNLTFSDTFNGAPFDLDGSFKENSLLASV
>KBSMisStandDraft_5_1062788.scaffolds.fasta_scaffold968540_1	50	0.296	4.840E-03	90	165	192	47	136	190
------------------------------------------------------------------------------------------FLANAYLDLGT-WWCITPFIGVGAGGAWHRtaalsdaglntngfgASAFGFANADHSNTSFAWAAHAGLSYTVNPNLKLEFAYRFLHMGNA--------------------------
>MGYP001095042106	50	0.237	4.840E-03	39	160	192	22	185	201
---------------------------------------STIGGGGGGALGYRIQHFRVEGEAFFNYISSGTLTLNGCtlespavttptgicdvnvppnglakrkEAGFNGSNTAVYGLVNVYYDFfsADPENTLVPYIGVGIGGAKLKKSVNFIATVFKTDTtpapsiggsvsanSPAAQAIIGVGFFLDDYAWASMDYRYL-------------------------------
>MGYP000376067949	50	0.236	4.840E-03	35	169	192	94	259	298
-----------------------------------YNPTYAPSWFGGsVAIGYAFDSIRLELEVMYSNIQIDSTGFSDsfvAHIDLDGDITYYTggaekwlalayapldasiecfslwlrnegfkniaGILSIYYDPTSSKMPIAPYIGVGGG-------LTSDTFLGVTKRSFAYQFRSGISLYLSKEMRFFFGGRYFGVSNDKYDG----------------------
>SRR3954454_1681889	49	0.230	6.533E-03	105	159	192	31	95	101
---------------------------------------------------------------------------------------------------------LSPYIGGGAGIAHVngefgvdsfgDPANPFSASIDADDWAFAWQIGAGLVFNLSNHVAIDLGYRF--------------------------------
>ERR687885_305688	49	0.259	6.533E-03	92	159	192	24	100	101
--------------------------------------------------------------------------------------------LNLLYRWmhqtstAFPRGRLQPYVGAGLAYYMLHPEsivNSRSGGGDYEQSGFGYQVLAGLNYVLTRHVGLFAETKF--------------------------------
>SRR4051812_5990161	49	0.237	6.533E-03	89	180	192	4	104	105
-----------------------------------------------------------------------------------------SYMGNLYYNFNTmfpaasSGWHISPYIGGGLGDAQVHYgSSSLTNTFHHHSNNFAYQGMAGLNFvsASMPNTEWSLGYRYLGTDNTNINSNSLELGVRFHF-----------
>SRR5262249_35099153	49	0.296	6.533E-03	112	172	192	1	64	121
----------------------------------------------------------------------------------------------------------------GIGGADATGTIKTgafGTLSKASDFVFAYQVLAGVRYMINPQFALDVDYRYRGTDDVTFTTTPF-------------------
>SRR5262245_62629595	49	0.329	6.533E-03	95	166	192	0	83	140
-----------------------------------------------------------------------------------------------YLDLGT-WWCLTPFVGVGVGGARHNiaaihdiglisdgTSAFGLASKDNVNWQFAWAAHAGVSYAVSNNLKLELAYRYLNMGRAE-------------------------
>SRR5258708_29397288	49	0.247	6.533E-03	83	160	192	16	103	144
-----------------------------------------------------------------------------------GTVRTYGAMVNALYDIPVNF-PVTPYVGIGGGYVWQDIQNGTFYATNGSGTatfknqsvgGWAVQGIVGAAYPIAavPGLALTVEGRML-------------------------------
>ERR1700719_602937	49	0.285	6.533E-03	97	170	192	94	170	201
-------------------------------------------------------------------------------------------------DAETPGYAITPHVGFGVGAADVFDGLKLPGIGqvlNGSSWQFGYQGIAGIRYHLSGALTLDLDYRFFATIEPRFSIP---------------------
>MudIll2142460700_1097286.scaffolds.fasta_scaffold1322601_1	49	0.324	6.533E-03	90	166	192	168	234	261
------------------------------------------------------------------------------------------YMVNTYYDF-TNSTPFTPYVGFGLGMADINAT---------KDKEFAYSAIAGAKYNFNPNFYLGMKGSLTRVNAPT-------------------------
>SRR6516225_290923	49	0.177	6.533E-03	83	169	192	0	117	321
-----------------------------------------------------------------------------------GQTTSNSIMTNTIFDFGTWAWNWwvpiTPHIGAGIGAVEVNESASlnhftlanpigppinpstpnsvapqrcGGTLINGSGWRFGYQAIAGLRFELSPSVAFDLDYRYLGTPNQTITN----------------------
>SRR5512141_2126798	49	0.217	8.815E-03	107	166	192	0	77	127
-----------------------------------------------------------------------------------------------------------PFVGAGVGMSRNTISNFGDFStcinssscagsggsdayaGTASTWNFAWALHAGLAYRVSPNFTVELAYRYIDLGNAK-------------------------
>APLak6261683748_1056154.scaffolds.fasta_scaffold28187_2	49	0.223	8.815E-03	82	176	192	3	131	164
----------------------------------------------------------------------------------SGNRTSHALMTNFIYDF-TVGWPVSPHLGFGVGAVDIidsvtlnpfttspgtalafRTPGNTPNGPtfanlgpgvpiggtllKGSGWQFGYQAIAGIRYDISPLIAFDLDYRYLATTDPTFNNRGVFPFP---------------
>MGYP000708729966	49	0.282	8.815E-03	77	160	192	1	83	180
-----------------------------------------------------------------------------GKAATNDKLTIMGGTVDAIYDFNMGD--FSPYIGVGAGYGQFKLSGGTPaTVYAGKESGLIYNVLAGVSYKINSNLSATLGYQLL-------------------------------
>MGYP001216215440	49	0.263	8.815E-03	106	167	192	150	225	228
----------------------------------------------------------------------------------------------------------SPYIGGGIGAARISLHNVKSVQGSSDDsevphfnskqtdsaWTFAAQAKFGVRYQISESFHIFSEYRYVYVDSINY------------------------
>GraSoiStandDraft_58_1057296.scaffolds.fasta_scaffold4631665_1	49	0.222	8.815E-03	63	161	192	0	116	252
---------------------------------------------------------------SFRTYQSDSAKVFNRNTDGGGTFNAYSAMFNVLYDidltrIGLNTRAVVPYIGVGLGYTLWQWQDVRGSTPlpaggmatqliDDQKGTVTYQAIAGLAFPIEavPGLSFTAEYRFMD------------------------------
>ERR1700679_3213010	49	0.228	1.189E-02	42	117	192	16	98	99
------------------------------------------GPAGLAGLGWGFcNGLRMEIEGSYRSNSVSGISTRRGNglleplSNVTGNAATDAVMANLAYDVPVHAFGLQPYVGAGVGYGW--------------------------------------------------------------------------
>12639|scaffold6831946_1|-3|11	49	0.303	1.189E-02	109	167	192	0	65	100
-------------------------------------------------------------------------------------------------------------VGAGAGVAFVNTNigqqflvTPLNFNISNTSTQFAYQYMMGVGYKITPNLRLNLEGRYFGTTQPNF------------------------
>SRR3546814_19358662	49	0.281	1.189E-02	108	166	192	25	88	108
------------------------------------------------------------------------------------------------------------YIGGGAGVARVKESEyqlakYGSAFVDDSDSKFAWQAIAGVRRAITTNIDFGLKYRFFNVDDVK-------------------------
>SRR5687767_4768047	49	0.277	1.189E-02	110	181	192	23	90	108
--------------------------------------------------------------------------------------------------------------GKGAGVA----PEPDTIDGSDSGAVFAWQVFGGLKYEINPNMSLGLGYKYLHADSAHWRAEDVDFGTEISFR----------
>SRR5687768_8159876	49	0.166	1.189E-02	107	171	192	1	84	111
-----------------------------------------------------------------------------------------------------------PFAGAGAGVSFVWFDAHTIQVPavaalggsggvpttptidgSDSDAVFAWQVFGGLKYEINPNMSMGISYKYLHADSPDWNAED--------------------
>SRR5215475_702436	49	0.287	1.189E-02	81	166	192	10	117	122
---------------------------------------------------------------------------------VDDSVKAYAVMANIAYDIPFRpfSLPIQPYVGAGLGLNKLDFgkggggglaifnvgngntVTSPVNVSFGSADAFAYQGMAGFSVPVSavPGLEATLEYRYFGTAQAN-------------------------
>SRR5260221_5389778	49	0.292	1.189E-02	101	171	192	5	86	131
-----------------------------------------------------------------------------------------------------NWYGFTPYIGAGAGVALNRVASLTDVgagsgaggigwAPTKSMTSFAFAAMAGVSFDITQNVKLDVGYRYLNMGRAQSAGIN--------------------
>SRR3989338_462946	49	0.237	1.189E-02	87	166	192	14	113	141
---------------------------------------------------------------------------------------VYSLLANGTYDFK-NQYKWFPLFGAGVGVAWLNSDravthnpldlhDPTTPLnqiapakqkgPSLTGTAFAWQLKAGLGYDVSDSKSITLQYRLFGTTHFK-------------------------
>SRR5436190_1729202	49	0.298	1.189E-02	80	151	192	3	78	145
--------------------------------------------------------------------------------DASGSGHSLSVMINLLLDFGNEDG-LSGYVGPGIGLADVKYSPEADTPrgvvgFSDSHTGIAWQGIAGLRYAVSPNI----------------------------------------
>SRR5471030_2596330	49	0.261	1.189E-02	79	166	192	6	116	156
-------------------------------------------------------------------------------TNVDGSARTYAVMANVAYDVPLHpfGLPVQPYVGAGAGYAWLDLNNahgngssqvilqdgttvgpFPNIVSFGTGGAFAYQAFTGLSLPLQflPGLDATVEYRFFGTARTD-------------------------
>SRR3982751_5950035	49	0.305	1.189E-02	80	164	192	4	80	175
--------------------------------------------------------------------------------DIDNSAHVFSGMINGLLDFG-GNGGIGGYIGVGGGYANFHA-------LNNSKDSFAYQALAGVYYPISDNIDIGLKAKYFATGN---------------------------
>GraSoiStandDraft_50_1057286.scaffolds.fasta_scaffold1549671_1	49	0.306	1.189E-02	131	179	192	41	89	199
-----------------------------------------------------------------------------------------------------------------------------------SGWVFGYQAIGGIRYDFSPTVSFDLDYRYLGTTDPTFNNTGRNPFPNGN------------
>ERR1719183_1689596	49	0.242	1.189E-02	86	164	192	71	168	201
--------------------------------------------------------------------------------------KSMGLMFNAYYDFN-NASEFTPYVMAGVGINRSSLELKTTanlttvdksgkdeaatqnllTLSSKNKTSFAYQVGVGSAYEMSKDIHLDVGYKLSGTTG---------------------------
>MDTC01.2.fsa_nt_gb|MDTC01163266.1|_2	49	0.203	1.189E-02	74	169	192	8	129	261
--------------------------------------------------------------------------FTTNGGRTQGQSTSDAIMTNVIYDFTL-GWPVTPHIGAGIGALHVQdslsvnsftlrnpigapiipvtplsvaPQTFGGTLLNGSTWQFGYQGIAGFRYDLSPAVAFDLDYRYLGSTSSTITN----------------------
>SRR5262245_50251333	48	0.344	1.604E-02	100	158	192	8	68	104
----------------------------------------------------------------------------------------------------LPLSNWTPYVAVGVGAMTFLSDSGPDRVPslDETQTVFALSFGGGAQFPVSPRWGLRADFR---------------------------------
>SRR5919112_6208705	48	0.263	1.604E-02	64	147	192	0	94	104
----------------------------------------------------------------YRENEIDKLTVQGTPavTARSGYVRSYGAMVNVLYDLNLDtffGLPLAPYVGVGAGFAWNEYKNARFTRGatsyriDDEEGRFAYQGIAGIAFKL--------------------------------------------
>ERR1700756_3439390	48	0.285	1.604E-02	103	167	192	1	70	107
-------------------------------------------------------------------------------------------------------GRFQPYVGIGAGAFIARLATKTSPFDmnkdiDDTETRAGFQALAGGRWFVTPHLALFAEYKFVQTQSFAF------------------------
>SRR5512135_1793589	48	0.312	1.604E-02	98	160	192	68	131	133
--------------------------------------------------------------------------------------------------FLLFRDPVQPYVLAGAGYYYVRtAGLGSSTAGGRTESRFGFHAGAGVDVRVAPKASLFADARYV-------------------------------
>ERR1700683_1647912	48	0.252	1.604E-02	84	165	192	0	93	151
------------------------------------------------------------------------------------NYSAAVFLANIYVDLGT-WWCLTPFVGFGVGGAYNTItgiqdtginsdcpNGFGFAASDNSAFSFAWDVQLGLTYNINNNFKVDFSWRYLNLGSP--------------------------
>SRR5207248_2260104	48	0.237	1.604E-02	103	159	192	96	154	156
-------------------------------------------------------------------------------------------------------GRLQPYLGAGIGAVipHVESTIGPVRFEQYQLHGPGFQGFAGVNFDLSRHWSLFGEYKF--------------------------------
>MGYP001177791416	48	0.269	2.164E-02	135	190	192	0	62	64
---------------------------------------------------------------------------------------------------------------------------------------FAWQAMLGTGVAITENLSLDAGYRYFDGGRLKWDAGKTSAGNDFNgskgdlkSHEITLGLRYG-
>ERR1700709_1688609	48	0.270	2.164E-02	83	160	192	1	96	102
-----------------------------------------------------------------------------------GDEYKYGAFVNALYDIPLQqfglDSPVIPYVGVGVGYLHNQFNNLHIANNTSTSTaifqrstansdNFAYQGIVGLSfpvYSLVPGLSFTAEYRFV-------------------------------
>ERR1017187_9709683	48	0.235	2.164E-02	105	174	192	3	87	103
---------------------------------------------------------------------------------------------------------FTPYIGAGIGGEYLSLTNVkaggsystqgpsgsaGSNLQDEDDVVFAAQALAGFDIEIARHWDIFTEYKYTVGFNPDFNFGAVIP-----------------
>ERR687883_573211	48	0.333	2.164E-02	129	185	192	46	102	103
---------------------------------------------------------------------------------------------------------------------------------DDDDVAFAYQLGAGVAYTVTTNMSLTLDYRFFSVVDATFTDVSGSFTSEFQSHNIMI------
>ERR1700734_1535753	48	0.247	2.164E-02	105	191	192	3	99	104
---------------------------------------------------------------------------------------------------------VTPYIGLGVGGQYLTTHgeitpaaGGPVTGLDTSDFDFAAQGLFGIDVAITDHISLFTEYKFIEAVGTDAKNANVGAGSTYRFKPDQIQqnlITAGV
>SRR5439155_26145394	48	0.229	2.164E-02	101	160	192	6	79	107
-----------------------------------------------------------------------------------------------------PDGTIDPFIGGGLGLNHVKVLTNGRLVGpggaaivpaqnlsiDDSDTKFAWQGIAGVSFVASERLNIDLTYRYL-------------------------------
>SRR5580692_9819107	48	0.292	2.164E-02	88	165	192	7	94	133
----------------------------------------------------------------------------------------YGGMVNLLYDFSL-GLPVTPYLGIGAGGIEIAHNGFNRSTPgfefphtggDQVVGDFGYQAIVGLSYPLSflPGLAMTAEYRFLGVLDP--------------------------
>SRR3954465_8178668	48	0.233	2.164E-02	107	189	192	9	111	142
-----------------------------------------------------------------------------------------------------------PYVGAGAGYQWtslhgisaVSPTAPFSYATSDTEGGFAWQAIAGLSFPMPnlPGLSLTGEYRFIQaVNGESFAGTAATAagvvpagikLGNQNNHSVLFGVRY--
>GraSoiStandDraft_24_1057298.scaffolds.fasta_scaffold7734422_1	48	0.228	2.164E-02	100	191	192	33	150	153
----------------------------------------------------------------------------------------------------LPVGRLLPYVNAGIGIAYfattssvddisNSGDDEIASTTNFDDVTFAWQAGGGVRFRVSSGktpVYLDFGVRYHTNGEVEYlteggitDNPNGSITlnpilSEANLFTFSIGASVGV
>SRR6185312_15417722	48	0.262	2.164E-02	90	166	192	28	126	159
------------------------------------------------------------------------------------------FTVNAKYDLPVPPFaiPVQPYIGGGVGYGWLNFDkaaghgfgrfhlpgnntfSAPDIVSFGNDGAFAYQAIVGASVPLGavPNLDMTFEYRFFGMARAD-------------------------
>A0A0F3NMY2	48	0.310	2.164E-02	91	191	192	188	299	305
-------------------------------------------------------------------------------------------MINACYDFALDSlsnvREISPYLCAGVGGSFVK-------VFNSQHIKFAYQAKAGVSYFISPSVAIFADGYYEGILNNKFrnfssynheSNTSSSMNFDHNVIYATldfnyFGAEVGV
>F8QPK0	48	0.303	2.164E-02	85	172	192	288	370	406
-------------------------------------------------------------------------------------VSTTSVMLNGCYDLQSEGFSIVPYACLGVGANFVGIVDGHVTP------KLAYKVKAGLSYELSPEISMFAGGFYHRvLGEGEYDDLPV-------------------
>5957|scaffold1169053_1|-3|11	48	0.298	2.917E-02	42	117	192	9	80	89
------------------------------------------GYGGVGSIGYGLGNgLRFEVEGSYRQNK----ATKAGGLAAGGDEEKPAVMVNALYDFDF-GLPVFPYIGVGVGYAW--------------------------------------------------------------------------
>ERR1712080_219043	48	0.297	2.917E-02	92	158	192	0	82	99
--------------------------------------------------------------------------------------------ANAYYDFN-NSSEFTPYVMAGAGISRSEVEEKFFGFADQKNdgdsleeetstvksknlTGFAYQVGMGVGYEVAKGMHLDLGYK---------------------------------
>SRR5437588_1909001	48	0.268	2.917E-02	56	142	192	1	97	102
--------------------------------------------------------IRLEVEGDYRNNSFSHARDFGFAAGVGGKEIKYGAMFNVLYDVtNLLALPFNPYVGVGVGYQWAhlskfhtqgTETGFPSLTSDDRRGAIAYQFILG-------------------------------------------------
>ERR1700689_5317421	48	0.301	2.917E-02	91	159	192	4	75	103
-------------------------------------------------------------------------------------------LVNAVYDFPIAPL-WNISVGGGIGEGHVYFAPTLSDTNDQiayiNHWSLMWQGIAGVSFEIAPDADLFVDYRY--------------------------------
>ERR1043166_8594993	48	0.304	2.917E-02	74	142	192	9	73	108
--------------------------------------------------------------------------FPTGFARVNGRVDQVSVMANVLYDF-FPGATVTPYVGAGAGVAFIDSTIQGCNLCS---TQFAYQGIVG-------------------------------------------------
>12667|scaffold7135406_1|-3|11	48	0.256	2.917E-02	108	189	192	0	75	110
------------------------------------------------------------------------------------------------------------YIGAGAGLALVSTNGAF------DSTQFAYQGILGLGWNLDSQWRLLLEGRYVGTTSPTANVNGTNVTASNNNIVALVGAQY--
>MGYP000450812865	48	0.263	2.917E-02	89	162	192	57	132	134
-----------------------------------------------------------------------------------------SLMLNGYIDLPIKDSKWEPFIGLGIGSTNVDgtNTCHGGGVDHCEDDVLTIGISGGVNYSLSKKIDLTAKLNYFKF-----------------------------
>SRR4051812_28115187	48	0.257	2.917E-02	47	115	192	24	92	136
-----------------------------------------------GALGWGFGNgLRTEIEGNYRNSTVKRLAWNGTQIGSSGTIQTYGPMANLLYDINL-GLPVTPYIGAGPAM----------------------------------------------------------------------------
>GraSoiStandDraft_2_1057267.scaffolds.fasta_scaffold5478688_1	48	0.262	2.917E-02	90	161	192	68	147	152
------------------------------------------------------------------------------------------LTANALYRWFLAEreknflGRVQPYLGAGIGAAipHVESTIGAVHFEQYQFRGPACQAMAGLNFDLTKHLGLFAEYKFTY------------------------------
>SRR5215472_5288066	47	0.288	3.932E-02	121	172	192	6	57	99
-------------------------------------------------------------------------------------------------------------------------TPGSAVTINDTDTEFAYQGLAGVAYAINQNLKLDVGYRYFATTDPIFKNSAG-------------------
>SRR5499427_10832609	47	0.311	3.932E-02	78	154	192	30	102	104
------------------------------------------------------------------------------PGTVSGTIQQMTYMVSGYVDI-LPGARIVPYVGFGAGMAFVS---DGVGSCGMCSTQFAYQGGCGVGSDVTENIRID-------------------------------------
>ERR1700678_3250947	47	0.255	3.932E-02	92	178	192	1	98	106
--------------------------------------------------------------------------------------------VNGILRFKFGGdgfmSKLTPYVGVGVGAEYLTAHTDlnlagggHPGDVGDDDVAFAAQGLVGLDYASCNHISLFTEYKFIDAIGSSFTSNTSAGQYRF-------------
>SRR5919202_6106083	47	0.240	3.932E-02	76	153	192	20	102	108
----------------------------------------------------------------------------GTPASLGGSEEKWGPMANVLFDLDVGSPYVFPYIGAGVGYQWVQehgafLSALGRTSVSDREGSFAYQAIAGLSLPIPPVVGL--------------------------------------
>MGYP001319149040	47	0.283	3.932E-02	103	168	192	35	108	110
-------------------------------------------------------------------------------------------------------GHVQPYIGAGIGYAWIDWHNVRYTGPagalsvSDQDGQFAYQAMMGAAFPITavPGLAVVAEFRFFGTLSPSYN-----------------------
>SRR5690349_6682534	47	0.314	3.932E-02	104	160	192	8	77	117
--------------------------------------------------------------------------------------------------------PVRPYLGGGIGYAWHQYEavsgaanfalaSPGRRVFDDTDGGLAYQAIGGLSLPIGavPGLNVTAEYRYF-------------------------------
>ERR1700704_1989455	47	0.272	3.932E-02	79	166	192	6	115	119
-------------------------------------------------------------------------------TSVEGDDQTYAVMTDVLYDIPIHpfGLAIQPYVGAGVGYAWLDLGNThgnepvryalpgnntavaPSLVSYGTAGAFAYQAMGGVSAPLSflPGLTATLEYRFFGTATAD-------------------------
>NGEPerStandDraft_13_1074530.scaffolds.fasta_scaffold238539_1	47	0.395	3.932E-02	131	173	192	0	42	158
-----------------------------------------------------------------------------------------------------------------------------------SDVVFAYQAIAGIRYPMTPNLALDLDYRYRGSGDVSYTTRAVT------------------
>SRR5262245_5941219	47	0.252	3.932E-02	85	178	192	47	161	162
-------------------------------------------------------------------------------------FDRLPVMFNVRYYLAAPGrsvgklawipNKVTPWVGVGGGAVYYKFNQRGDWVNEQTfavfadeftseAWAPAWQALGGFDYSLTPTFSLTTDMRYIFSKGALSTDYNGFGKLDL-------------
>A0A0F3NNS3	47	0.243	3.932E-02	39	169	192	88	224	256
---------------------------------------SNSTLGLGGFIGYSNNRMRIEIEVSHEKFGLHNFNNSDDKYLISfynssnsihtiraSDISATAFMINLCHDFATDNLGISPYLCAGAG-------SNFIEVFDALRVKFIYQAKAGVSFIRLPKVIVFAGGYYEGIINSNFKN----------------------
>MGYP001114252489	47	0.240	3.932E-02	89	166	192	146	248	270
-----------------------------------------------------------------------------------------SGMINAYYDAP-EVYGFRPYVGAGVGFAFVSWgdvtettecvgsdatdcgldsgdpsgDLGSTSYNNDAQFTGSLNLMLGASYKLSENLHLDAGYRYTMITSVD-------------------------
>V9R748	47	0.258	3.932E-02	85	169	192	176	253	291
-------------------------------------------------------------------------------------ISIASVMMNSCYDFSFNNLKILPYVCVGIG-------GDFIEFFEATYIKFACQGKIGINYTISPSISIFTDGYYHKVINNQFKN----------------------
>A0A0C7D7R3	47	0.288	3.932E-02	85	174	192	187	269	302
-------------------------------------------------------------------------------------ISISSATINGCYDFSFPNLPLSPYTCVGIG-------IDAIEFLNALHIKFACQGKLGFTYSVSPNVNLFADGYYHKVMGNKFKNLPVQY-----------------
>MGYP000718533418	47	0.325	5.300E-02	131	170	192	30	69	80
-----------------------------------------------------------------------------------------------------------------------------------SDNPFAWQVMAGIGWDLTERLTLDTEYRYFSAGGTDFAPG---------------------
>ERR1700747_570173	47	0.272	5.300E-02	112	174	192	1	66	103
----------------------------------------------------------------------------------------------------------------GIGAMNVFDGLKPPsrgVVFNDSSWQFAYQAIAGLRYDINSVLTLDLDYRYLATTESTFGIPNTAP-----------------
>SRR5690348_4089273	47	0.292	5.300E-02	102	189	192	4	102	105
------------------------------------------------------------------------------------------------------GSRITPYIGGGVGvtMAWIDltqLNFGGHSYPNLDDARFAYQGIAGVAIAVAPQGDALIGVRYRVSDGFSFSTPNvlgaFNSLSNYNVHdtTVMAGLRY--
>SRR6185437_9964005	47	0.243	5.300E-02	93	166	192	0	77	108
---------------------------------------------------------------------------------------------NLVWDLPVGDFVVQPFIGGGVGGAYTSDTLRDPANANtyltGRQWSLAYDAFGGAALPLSQNARFTAMYRWMRVDGMD-------------------------
>SRR6185312_6788969	47	0.301	5.300E-02	91	159	192	0	81	147
-------------------------------------------------------------------------------------------MVNAVYDIPLGDG-WMISVGGGLGGAKARFHATATSVTGtgaaavtktgdlalGSHMGFEWQGIVGLSYEISPDVDLFADFRY--------------------------------
>SRR4051794_34236929	47	0.241	5.300E-02	85	159	192	91	177	210
-------------------------------------------------------------------------------------LEVAPFTAGLVFRLAPEALPVHPYVGVGGGLYWWHLDEEGDfvdftgrndiftDTFHDDGAVFGYYALAGLDIPISSNFSVFGEARW--------------------------------
>O1105metagenome_2_1110794.scaffolds.fasta_scaffold16421_1	47	0.267	5.300E-02	90	174	192	113	212	242
------------------------------------------------------------------------------------------LMANAYYDLN-NASEFTPYVMAGVGINRGSLEAKVSGYETGTSgplkpasetiksknlTSFAYQVGVGVGYEVVKDITLDVGYKMSGTaGNYKFKASDYAA-----------------
>MGYP001263627748	47	0.343	5.300E-02	90	153	192	189	242	282
------------------------------------------------------------------------------------------YMVNAYYDFN-NASRFTPYVGAGFGIADVN---------KTKDKEFAYSFIAGGNYQVTENFYV--------------------------------------
>MGYP001385849651	47	0.377	5.300E-02	105	157	192	0	49	314
---------------------------------------------------------------------------------------------------------FHPYIGVGVGAAQLEADLIDGFNLDD-DTVFAYQAGAGIAFDITDR--LRPEY----------------------------------
>ERR1700687_5566255	46	0.288	7.141E-02	104	160	192	6	64	102
--------------------------------------------------------------------------------------------------------PVTPHLGVGIGALNVTTTikVNDTKVFDSSGWAPGAQAIGGLTFSLAPQWTVDVDYRYM-------------------------------
>SRR5262245_2705847	46	0.247	7.141E-02	98	186	192	3	107	123
--------------------------------------------------------------------------------------------------LQTPLPRIHPYAGVGVGTAYQSIHgadseqilfpevgvNHFNSGPDSSRWTFAMQAKTGLRFDITQRIWIFGEYRFLNTqfTDYTFGSTVVPGHIPTTDWNVHIG-----
>ERR1700676_1330544	46	0.243	7.141E-02	96	172	192	0	80	176
------------------------------------------------------------------------------------------------YDVAFA-GPLSPHIGMGFGAIDVRDRVTAPilglgVVTQGSDWQFAYQAITGIRFEISSAVMFDLDYRFLGATTPHFRTPPG-------------------
>ERR1700722_8625117	46	0.269	7.141E-02	102	166	192	0	77	180
------------------------------------------------------------------------------------------------------WWCLTPYIGAGLGSAYNRITSVQDnginsdgtagfglTSTDSANWNFAWNAQAGLTYNVNNNFKVDFSARFLHLGSPE-------------------------
>SRR4028119_315644	46	0.241	7.141E-02	57	158	192	74	189	237
---------------------------------------------------------RLELAFAHRELELDatsNFTGVTGEQNVSARVQSLSMMVNGAMDLAPAAWRVRPFITAGAGAASNGTsrvvyafpgigPNAVTITRGGLRTGFAWNAGAGATLSLTPQPALELTGR---------------------------------
>LauGreDrversion2_6_1035139.scaffolds.fasta_scaffold948105_1	46	0.300	7.141E-02	90	164	192	120	208	253
------------------------------------------------------------------------------------------LMANAYYDLN-NASEFTPYVMAGVGINRGSLEAKvsgyeagtadalkaaSETIKSKNLTSFAYQVGVGVGYEVVKDITLDVGYKMSGTTG---------------------------
>SRR5574340_93452	46	0.246	7.141E-02	92	159	192	149	225	258
--------------------------------------------------------------------------------------------LNGYHRWmlqtsgAFPRGRWQPYAGAGLSYYLLHPENVVNGQKNSESFqggGYGYQLLGGLQYGLTPTVGVFIEAKY--------------------------------
>23975|scaffold11969737_1|+3|10	46	0.263	9.620E-02	129	166	192	7	44	93
---------------------------------------------------------------------------------------------------------------------------------DHSDWNFAWALQAGLGYQISQNLTLEVAYRYIDLGDAK-------------------------
>SRR5271168_779632	46	0.312	9.620E-02	91	147	192	0	62	99
-------------------------------------------------------------------------------------------LANLYYDFN-RGGRFVPYIGGGVGYAHNETSSGtfadcgcTSTFGGKSTDNFAAAATAGVSWRL--------------------------------------------
>SRR3546814_17118222	46	0.328	9.620E-02	84	159	192	0	72	99
------------------------------------------------------------------------------------KLRQLAVMANVTYDIPLGGNTFKPYVGVGLGAVGSHLK---ALGEDDGSVRFALQPRAGAAVTVPQAIDLPADYTY--------------------------------
>SRR5262249_15119696	46	0.276	9.620E-02	112	173	192	1	65	102
----------------------------------------------------------------------------------------------------------------GIGAMNVFDGLKIPsrgLVFNDSGWQFGYQAIVGLRYDINPALALDLDYRYLATTESTFRIPNTT------------------
>SRR5476649_803860	46	0.250	9.620E-02	37	121	192	12	99	102
-------------------------------------SSLNTGGGGSIFIGQRLPlGLRLDLEGLYRYLPLSKVSQNGVSTASSGNVQMGAPMLNLMWEMPLSDDylGINPFIGIGAGAAYVSAN----------------------------------------------------------------------
>SRR5271165_3498692	46	0.229	9.620E-02	100	160	192	3	76	103
----------------------------------------------------------------------------------------------------LPRSAFTPFLGGGVGVERVNLKACGDISYPATGTataadpcaadnpvKFAYQGIAGLSWRASERMNVDLTYRYL-------------------------------
>SRR5215831_13527070	46	0.317	9.620E-02	105	166	192	0	62	107
---------------------------------------------------------------------------------------------------------WSLTLGGGLGAGRVLAAYKDVAESNRKgETAFAYQLIAGVIWDLAPQWDLQLDYRYIGVSSTD-------------------------
>18603|scaffold7364065_1|+1|11	46	0.263	9.620E-02	78	151	192	18	107	109
------------------------------------------------------------------------------PEHPSLNKTEWVFLANAHVDLGT-WWNVTPFVGGGVGFAHIRLNGFTDfaiaalgpgggllnannSAPDGKDTNFAWAIHAGLAYNVTPGF----------------------------------------
>SRR3712207_1345497	46	0.224	9.620E-02	91	168	192	2	99	126
-------------------------------------------------------------------------------------------LLDLDFDFGLFGQNIVPFIGVGVGAAEVQNKvfgqisnlaapgavvppptaPWQNLVIDDIERTWAAQAILGLAFQLSPNFSVDLTGRYLRTGDLEFG-----------------------
>SRR6185503_9028140	46	0.267	9.620E-02	105	170	192	44	114	129
---------------------------------------------------------------------------------------------------------LRPYVGAGAGAASVFgeieiVSPTGTFSDSGTDIELTYYAKAGFTYPLTENVELGVQYRFYGLSGFTIKET---------------------
>MGYP001148972335	46	0.264	9.620E-02	99	159	192	2	69	168
---------------------------------------------------------------------------------------------------PAPSSRFSPYLGGGAAYldqASLRTPSNNGIPSTTVDWdavnRVAYLAEAGIEYAMTPRVSLAVDSRY--------------------------------
>MGYP001105055195	46	0.278	9.620E-02	56	115	192	78	137	186
--------------------------------------------------------LRFELEGMYHSNTGNAvVAFPTGYANVNGRIEQVSVMANLLYDF-FPGAVVTPYIGGGLGV----------------------------------------------------------------------------
>A0A0F3NA79	46	0.320	9.620E-02	85	162	192	130	201	216
-------------------------------------------------------------------------------------VSSTSVMVNACYDLLSEGLGVVPYACVGLGGNFVGVVDGHITP------KLAYRLKAGLSYQLSPEISAFAGGFYHRV-----------------------------
>A0A1G4M481	46	0.320	9.620E-02	85	162	192	288	359	392
-------------------------------------------------------------------------------------VSSTSVMVNACYDLLSEGLGVVPYACVGLGGNFVGVVDGHITP------KLAYRLKAGLSYQLSPEISAFAGGFYHRV-----------------------------
>MGYP000706403100	46	0.378	1.296E-01	130	166	192	6	42	44
----------------------------------------------------------------------------------------------------------------------------------DTRWNFAWALMAGVGYAVAPNLKLELGYRYLNLGEAK-------------------------
>SRR5579885_3106736	46	0.280	1.296E-01	86	162	192	16	97	100
--------------------------------------------------------------------------------------QTYGGFVNALYDFDIGSKYIFPYVGVGVGGVMQDVSKGvtaTGVGFSGNKPDFAGQAIVGAAFPVAalPGLSATVEYRFMAT-----------------------------
>SRR5215470_16280959	46	0.314	1.296E-01	135	188	192	0	53	106
---------------------------------------------------------------------------------------------------------------------------------------FAYQGIAGVSLKLSDKWDAFADYRYFATSGMNVALDGARNADEYRAQTVQVGLR---
>SRR5487761_1707381	46	0.292	1.296E-01	104	165	192	4	68	106
--------------------------------------------------------------------------------------------------------RLQPFIGVGLGFTAFSMDgiaSSGARLINSGKRVFAYQPMIGVNLAVNDHVTLGLEYRYFASVDP--------------------------
>ERR1700761_1193792	46	0.269	1.296E-01	84	164	192	12	99	113
------------------------------------------------------------------------------------DYSRFMGSVNAFYDFA-PFAGFTPYVGTGIGASadnksfgvSVGPEGSRFNSSGGSGTEGLVLVEGGVSYPLTSDLSVTASYRYIHFFD---------------------------
>HubBroStandDraft_4_1064222.scaffolds.fasta_scaffold1578471_2	46	0.194	1.296E-01	83	176	192	11	144	179
-----------------------------------------------------------------------------------GERNTNSLMTNFIYDFGSAfllSWPVSPHIGFGVGAVNFNdsvsltpylsgpgtlaiggagcpavvgttggcripqgTPIGGTLLKNSGGWQFGYQAIAGIRYDINPLLAFDVDYRYLATTEPTFSNKAQFPFP---------------
>MGYP000292513488	46	0.282	1.296E-01	85	161	192	99	176	201
-------------------------------------------------------------------------------------LNVVPLLANVRYQFTKGDAAVLPYVGLGIGTNWAETRLEiGDWVAEEKGWQFAVAPEIGLIVPFSDHVGMHVGAQYQY------------------------------
>SRR4028118_1618909	45	0.234	1.745E-01	80	160	192	4	99	100
--------------------------------------------------------------------------------DVSGSARVLSSMLNVLLDFG--DESVGGSVGAGAGLARVKFrseydfpgidedddgicEDDDDFAISKSGRGLAWQLIGALRFAVSPNMDLGLKYRYF-------------------------------
>SRR5208283_4812250	45	0.296	1.745E-01	46	142	192	0	107	109
----------------------------------------------GASYGYKFDNgFRAEVEMAYQKSNFKTKYNMAGEDVVLSKqyrsFHNMSYMTNVLYDLsQIKVVDVTPYIGLGVGYCESTETnkmkfDNKVVQDKFKDSRFAYQAIVG-------------------------------------------------
>ERR1700679_2026002	45	0.284	1.745E-01	31	123	192	16	109	112
-------------------------------PGVNGKFLTRPAYAAIAGVGYGFgDGFRVQLDGNFYRNTFNKNDSNfAGQGGATGGMKTYGPMVNVLYDINV-GLPIFPYVGAGVGYQWVKLNSD--------------------------------------------------------------------
>SRR5208282_5497087	45	0.243	1.745E-01	56	121	192	17	90	120
--------------------------------------------------------LRVEIEGSYRSNDVGSIGTRRvngavlPLTNVGGDVGTEAVMGNVLYDLPVHglGLPVQPYIGAGAGYEWSQFN----------------------------------------------------------------------
>ERR1700761_6625974	45	0.250	1.745E-01	90	161	192	13	91	121
------------------------------------------------------------------------------------------FFINGIVRLK-NNSPVTPYFGIGAGLQYFTYHNDISAPSegarapglNGNSLDFAAQALAGFDYDIAPHFTIFTEYKFID------------------------------
>SRR5271168_5341416	45	0.272	1.745E-01	136	190	192	0	54	126
----------------------------------------------------------------------------------------------------------------------------------------AYQGIVGAKWQIVPAWSLSLDYRYFGVVNPSFAAQNVAGQPTLTAGYHTHNVMLG-
>ERR1044072_3556206	45	0.257	1.745E-01	102	165	192	15	84	142
------------------------------------------------------------------------------------------------------WWGLTPYLGAGVGTTYLKPASTSFNPatllavTNEGRWAFSWAGIVGVGYALSPGLLLDANYRFLEVGNA--------------------------
>SRR5262249_4014283	45	0.285	1.745E-01	90	158	192	53	136	144
------------------------------------------------------------------------------------------FLTNAVLNVNLPNQSlFHPYVGVGIGSAVISITNANALQvappepginhynskTNDTDSTFAAQIKAGLDFDFTKNISVFAEYR---------------------------------
>MGYP000044040506	45	0.285	1.745E-01	90	166	192	62	128	152
------------------------------------------------------------------------------------------YMANAYYDIK-NASAFTPFIGFGVGMADIK---------NAKDNEFAWSASVGGKYNIDKNMYLGLKGSYTSVSGIT-------------------------
>SRR5207302_1891503	45	0.276	1.745E-01	50	119	192	3	77	161
--------------------------------------------------GYDFGIVRLEGELSYKHAGVDGVNSAPAISPVgngnltGGRVNVFSGMVNALLDFG-NDNGLSGYVGGGLGWASID------------------------------------------------------------------------
>MGYP000294680298	45	0.279	1.745E-01	103	160	192	48	115	187
-------------------------------------------------------------------------------------------------------GPFTPYIGLGAGYLVTGFNDVNGRPGdgnlrlraDDTGGAFAFQGMAGIGFAIDqvPGLSLTAEYRYL-------------------------------
>MGYP000429164707	45	0.318	1.745E-01	87	155	192	0	61	201
---------------------------------------------------------------------------------------QLNAMVNLLYDF-MPTSVITPYLGVGAGIAFVDSN------SSLGSTQFAYQAMLGLAYNVDESLRFFV------------------------------------
>MGYP001495121261	45	0.211	1.745E-01	86	189	192	168	317	321
--------------------------------------------------------------------------------------SAWNGMLNGYIDLGT-FAGITPYVGAGVGALMTRTKVSASARCQDSlvstitpkgdvsdkdglvvtettttfncrggdnqtvevgslshtDFHLLYGLSAGLSYQISKNTSLDIGYQYLNAPGIKYyavNADGVAERKGMDAHQVKVGLRY--
>972|scaffold235035_1|+3|10	45	0.333	2.348E-01	128	190	192	1	63	70
--------------------------------------------------------------------------------------------------------------------------------DRDRNFAFAYSLGAGASYAVTPNLSLDLGYLYTSAPNAEIARLTSANTYEIEKGFDAHEVKLG-
>MGYP000923239006	45	0.301	2.348E-01	129	189	192	30	92	95
---------------------------------------------------------------------------------------------------------------------------------DDDSTVFAYQLLAGAEVDVSERLSVFAQYRYRATSDVSVDVSLVKASLDVENSSSALeaGLRY--
>13954|Ga0207685_12286272_1|-2|11	45	0.283	2.348E-01	86	145	192	52	107	109
--------------------------------------------------------------------------------------EQLSVMANLLYDF-MPGATITPYIGAGAGIAFADATLNGCSLCS---TQFAYQGIVGLGW----------------------------------------------
>SRR5690242_11193715	45	0.271	2.348E-01	38	129	192	0	101	112
--------------------------------------DFEDSYILNGAIGYRFRlpavDLRLEVEGGYGRAKVSSVSVTTAGGGTSTGIvsggndnDLYTATVNGFVEFPITPL-LSPYVGAGIGAAYTKLPSFSSASGD--------------------------------------------------------------
>SRR3981189_2852674	45	0.282	2.348E-01	129	167	192	31	69	126
---------------------------------------------------------------------------------------------------------------------------------SSSEWEFGYQAIAGIRYKIMPSLAFDLDYRYLATTDPTF------------------------
>SRR5688500_16527654	45	0.308	2.348E-01	105	161	192	44	111	142
---------------------------------------------------------------------------------------------------------LQPYVGAGVGAMFYDLQQYGDFVDFETMDVFAdnftssgsaplFQVLGGADWWVTPRVGLTAEGRYAW------------------------------
>ERR1700742_2155355	45	0.317	2.348E-01	109	166	192	2	64	142
-------------------------------------------------------------------------------------------------------------AGLGIGGARVSHDIFATTSSNtlffgGHGFGVAYQLIAGASYALTRNIEVGAEYRFMDTGDTD-------------------------
>EndMetStandDraft_6_1072998.scaffolds.fasta_scaffold4390146_1	45	0.271	2.348E-01	108	162	192	8	66	152
------------------------------------------------------------------------------------------------------------YAGVGAGRAWTSTHLRTssgaANFLDDDDSAWAWQAIAGLRVPVSDSIEVGVKYKYLNT-----------------------------
>SRR5258708_6401915	45	0.345	2.348E-01	124	178	192	0	54	153
----------------------------------------------------------------------------------------------------------------------------TSTARTDKDNVFAYQAGAGVAYDLTRSLGLSVGYRYFETAKGTFESPATTTTGPF-------------
>SRR5260221_11421080	45	0.250	2.348E-01	49	158	192	5	138	158
-------------------------------------------------LGYQLDvGSRIEIEAAHTSHNFVSSTVNGsnsippavvnVVNTIGGDVDVTSAGVNVYYDIPL-SNRWTLSLGAGYGVGYSNLHSVATITSTasgktttqggdlalGSKAGLESQLIVGASYSMTPNIDLFADFR---------------------------------
>A0A0G2QW69	45	0.392	2.348E-01	58	190	192	56	188	204
----------------------------------------------------------VDVEGLYSHLTKNNVKKDAFTPHDANAKTSTSrlGQVNDDNEIEDEHMPPYPYVGVGVGAINNPSNAATAENHRNVKFAFAAQAGAGDDEDPKPKLFVGARALYSDSDGVHFDAKDDDPIK--TVLYVAYGGEAG-
>MGYP000865335552	44	0.333	3.161E-01	47	114	192	1	64	68
-----------------------------------------------GAVGYRWDsNWRLEFELAFRQNDWERAAGGTQ----TGSQSQFTQMVNVAYDIELTD-RLSLSLGAGVG-----------------------------------------------------------------------------
>SRR3954469_11491412	44	0.246	3.161E-01	104	161	192	0	68	99
--------------------------------------------------------------------------------------------------------KVTPWIGAGGGLMYYRFrqsgdfvnfqnNAVFPADLESSDWTSTMQGMAGVDVSLNPHVALRADARYLW------------------------------
>SRR5271165_3629392	44	0.258	3.161E-01	88	165	192	13	100	111
----------------------------------------------------------------------------------------YGGMANVLYDVDL-GLPVSPYVGIGAGGQELDHSHFNQSTvsfifphelGSETVGAFAYQGIAGVAVPVPfvQGLSFTAEYRFLGLLDP--------------------------
>ERR1700761_378143	44	0.256	3.161E-01	88	173	192	1	108	120
----------------------------------------------------------------------------------------WSGFVNAIYDIR-PERRINPFVGIGGGFAHVEWagdwqtyvfsgvpgpiTPTNPAVQRFKDagtlihpNQFAVQLLGGVSYKMTHNLNLDLTYYYYFTPGSPIWNPNNT------------------
>SRR5579883_2956653	44	0.246	3.161E-01	105	176	192	30	110	120
---------------------------------------------------------------------------------------------------------FHPYLFAGVGAAFNRASHYSTTagfltftrmYGDRTTTSFSYAVGLGVDLDLTQDWRLGVGYRFAGLGRTSLGNAVINTTP---------------
>SRR5205823_3924730	44	0.318	3.161E-01	28	114	192	52	134	135
----------------------------TGANSASADVHLKPGIFGSAALGYSFTNgISVEGEGFYLGNSGDH----TDTLGVHTRVKSYGGLANVIYHLRI-DTPLMPYVGGGVG-----------------------------------------------------------------------------
>SRR5690349_16041910	44	0.289	3.161E-01	132	190	192	0	68	136
------------------------------------------------------------------------------------------------------------------------------------DNVFGYQGGAGLDYDWTRRLVLTLGYRYFETAKGHFAGGPGTAGtvvtpgtpgaAPIDARYRSDGVLAG-
>Q3YQR7	44	0.270	3.161E-01	85	169	192	184	261	299
-------------------------------------------------------------------------------------LSILSIMINGCYNLPLNDLSISPYFCTGIGV-------DAIEFFDALHLKLALQSKIGATYQLSDNISLFTNGYYHQVIGDQFKN----------------------
>A0A098GJE8	44	0.266	3.161E-01	71	160	192	316	399	449
-----------------------------------------------------------------------SRTIEGGEAAKISAISTTSVMLNVCYDFYGKESSIAPYACAGIG------SNFVGIVDSHIVPKLAYKLKAGIGCQISPEISIFAGGFYH-------------------------------
>SRR5260221_11547117	44	0.308	4.253E-01	83	155	192	26	105	107
-----------------------------------------------------------------------------------GSLETWAVLANLYVDFPI-SSLLTPYVGFGVGVARNDLHrikyaisgTPVATESGNGNTHFPWQATAGLAGAITEPIKADA------------------------------------
>MGYP000503765313	44	0.285	4.253E-01	96	191	192	0	103	108
------------------------------------------------------------------------------------------------YAINQGNSR-SPYifVSPGLGIAGLDFgdeiSDAVPGDDNDSGTGFALQVKGGVGYPVSDSIDIIGQARYFNAFNVietTEFGETGTVSETEDQNFNAFSIEAGV
>MGYP001243869914	44	0.307	4.253E-01	84	170	192	2	90	117
------------------------------------------------------------------------------------KVSVTYGAVNAYYDISLTDS-FGAYVGAGLGFGadklEASNKTFNTAGEDASKTGFLYQAMVGLTMPVS-VVSVGVDARYISFASRDFHID---------------------
>SRR5689334_2270297	44	0.238	4.253E-01	104	177	192	29	116	143
--------------------------------------------------------------------------------------------------------NISPYIGVGVGASVMSIHDatsaqiappepginHFNSNPDDTDWTFAVQGKAGIRFPFFKYLRFFAEYRFLYQTSSDFSFGSTKYPTH--------------
>ETNvirnome_2_300_1030623.scaffolds.fasta_scaffold108425_1	44	0.216	4.253E-01	75	166	192	24	165	178
---------------------------------------------------------------------------DTCTPQSKGTLNRTSFLLNGYLDLG-HYWGFTPYVGAGLGASynqasssliYYRTSDGAPWGPDltmpqeknvpqwiylyldrngngvpwpvqppfgptnwnrymeKKSWGFAWNLMAGFSYDIQDNLKIDIGYRYLNAGTYT-------------------------
>MGYP000535355349	44	0.280	4.253E-01	101	151	192	132	188	189
-----------------------------------------------------------------------------------------------------NSSPIAPYWGAGIGIASLKLEDDfydesgNPIYYDDSTSVFAFQAGGGVEIALNPRL----------------------------------------
>MGYP001056440684	44	0.289	5.721E-01	82	158	192	16	96	98
----------------------------------------------------------------------------------SGEVALSNFLVNVILR--YPEGKIHPYIGGGIGASSMYIQNTEsiggvvVNVADESATGFAWQFLAGVNVDLTQGARVHAAPR---------------------------------
>SRR5438270_9496679	44	0.265	5.721E-01	91	164	192	0	93	102
-------------------------------------------------------------------------------------------MTNVIYTYALPDirlfnfaLPWGLHAGVGVGPLYVIDRmslnpnyfgpapfGPGGCCLHGSSWNFGYQGIAGVRFEITPNVLLDIDYRYVGMPG---------------------------
>MGYP001500550662	44	0.382	5.721E-01	131	164	192	20	53	123
-----------------------------------------------------------------------------------------------------------------------------------SKTNLAWALMAGVAYDVNPNLKLELGYRYLNLGD---------------------------
>ERR1041385_3834515	44	0.234	5.721E-01	57	144	192	0	126	127
---------------------------------------------------------RLELEGGYRKGDLRSVRARGSETPafnntglcapgivrtagapacgsPTGHVDAWTGMVNVLYDI-MPSSKISPFVGVGIGVNRVGIEtsgqfatvggpltaanpPQQQLTVDDRAYTFAYQGIAGIS-----------------------------------------------
>MGYP001084964478	44	0.266	5.721E-01	44	120	192	19	107	143
--------------------------------------------SGGAGIGYQFTDiWRADFTGDFFKSKFtgtartdlpcaaSAAVGTGCAFGARGDLRAYGVMANGYADLATIAG-FTPYVGAGIGATNVKW-----------------------------------------------------------------------
>SRR5436309_10683930	44	0.225	5.721E-01	67	162	192	0	119	153
-------------------------------------------------------------------NQFNRVNSNGFIASAGGDEKKYSGFLNVLYDIDLAGMgmgyvPVMPYVGVGVGYTWNQDQNTRFygnsgavagfpggvsslLRTNQGDGAFSYQAILGAALPISavPGLAVTLEYRFMGL-----------------------------
>SRR5688572_26051851	44	0.222	5.721E-01	42	145	192	22	156	158
------------------------------------------GGGGGLLLGYRIKQFRIEGEFLYNRISYDTLTvgscvlqspnvttpvgfcpqdhFQSDALGFNGSTAGMYALANGYYDFvtYGSDQSLVPYIGLGIGGAQIKNQQNFVNTntlasrgRTSTASSTAAQGIIGLSY----------------------------------------------
>MGYP001423366140	43	0.324	7.694E-01	129	165	192	5	41	64
---------------------------------------------------------------------------------------------------------------------------------DASKWNFAWALHAGVGYKVTRNFTVELAYRYLDMGDA--------------------------
>SRR5687768_15319097	43	0.300	7.694E-01	79	148	192	1	80	98
-------------------------------------------------------------------------------TTLTGSANTYAVMANLFYDIEPlrvrVGVPVTPYIGLGAGYAWSEYneiimrNGVGGAGTYGVDGRFAYQAIAGLSWDLS-------------------------------------------
>SRR5262245_60442755	43	0.316	7.694E-01	104	162	192	10	69	99
--------------------------------------------------------------------------------------------------------RLKPYFGAGAGGVITDLHlDYGTGANDEKDVTFAYEAFAGVKCDINKHVSLGIGYKFFGT-----------------------------
>SRR5262249_41181717	43	0.325	7.694E-01	131	173	192	6	48	104
-----------------------------------------------------------------------------------------------------------------------------------SEFVVAYQAIAGFRYMINPQFALDVDYRYRGTDDVTFTTVPFT------------------
>SRR5919205_4169856	43	0.288	7.694E-01	129	173	192	29	73	106
---------------------------------------------------------------------------------------------------------------------------------DTSKFHVGYTVGGGVEFAITNNVSIGAEYRYTKLDGETFNLGAVT------------------
>MGYP000131287380	43	0.413	7.694E-01	105	146	192	21	66	120
---------------------------------------------------------------------------------------------------------FTPYVGLGVGYARVSADGISATglgfTNGDDDNKFAYQAIAGVAYQ---------------------------------------------
>21995|scaffold3574716_1|-3|11	43	0.265	7.694E-01	70	118	192	0	47	121
----------------------------------------------------------------------ERTAAAPTCGPVDGELKASTLMANVIYDF-MPDSSWRPFIGAGLGTAWV-------------------------------------------------------------------------
>18593|scaffold2704648_1|+3|11	43	0.345	7.694E-01	135	189	192	1	53	150
---------------------------------------------------------------------------------------------------------------------------------------FAYQLGTGVGFDVTRRFALSVGYRYFHSDDSRF--EPGAADARYRSDSVLAGLRY--
>SRR5690349_10545693	43	0.293	7.694E-01	97	160	192	78	152	153
-------------------------------------------------------------------------------------------------RLAYIPSKVVPWIGVGAGATWYSLEQSGDfintttnvvynDQFKDSGWGPAFQGMGGVDVSLTPRIALTGDARYL-------------------------------
>18188|scaffold429902_1|+2|10	43	0.294	7.694E-01	93	160	192	154	209	229
---------------------------------------------------------------------------------------------NLYVRVPLGQSGFAPYAYGGGGY-----------QFDPAKVGF-VQAGAGMEFRFTPNIGIFVDARYV-------------------------------
>SRR6476659_8419576	43	0.222	7.694E-01	82	161	192	100	215	250
----------------------------------------------------------------------------------DGHVGNYAAMANFYYDFK-NASSFTPYVGAGIGVAMHmlrrnysetsscssrdfyyaampqygqaasslmdqtcNGSFNGSGYVSSTGFGFAGALMAGFSYEMSPGILLDTGYRFMY------------------------------
>Q3YQR6	43	0.329	7.694E-01	85	169	192	177	254	292
-------------------------------------------------------------------------------------LSILSNIVNICYDFSLNNLPISPYLCGGMG-------INAIEFFDALHVKFAYQSKAGISYQLLRKINLFIDVYYYQVISNKFKN----------------------
>952|Ga0307406_18136899_1|-1|11	43	0.236	1.035E+00	81	148	192	16	90	93
---------------------------------------------------------------------------------VSGRQESWGVMANLLVDL-VQVGPVTPYVGIGAGYVATDWAGVRGIsqngalrmTVDDGDGRFAYQLIAGLAFPLS-------------------------------------------
>ERR1017187_9247205	43	0.228	1.035E+00	103	170	192	6	88	102
-------------------------------------------------------------------------------------------------------SPWTPYIGAGAGdmasilegyvdpawaPTRATISVIGNGNFHATDCTFAYQAIAGLKYKISAHPQVDVGYKFFGTFDHSWSDG---------------------
>SRR5688500_7601220	43	0.309	1.035E+00	128	169	192	30	71	106
--------------------------------------------------------------------------------------------------------------------------------DDNDEWNFAWALHAGVGFEVTPATTLELAYRYLDMGDAETGN----------------------
>SRR5215207_8976555	43	0.231	1.035E+00	42	119	192	13	106	108
------------------------------------------GLDADAIFGYDFGPIRLEGELGYKRAKIdeilvsdaffdafetatDEPFDDEIDLDISDKVTVKSLMANVLVDFGYQDG-IHGFVGAGIGAAQVE------------------------------------------------------------------------
>SRR5690242_9968558	43	0.303	1.035E+00	86	162	192	2	79	115
--------------------------------------------------------------------------------------ETTTNLINMVAEVPIYD-NINLSVGGGLGIGRVHENlaQGTFTLANGTKTGFAWQAIAGLSIPVDTQIDLFADFRYRNV-----------------------------
>ERR1712196_514846	43	0.247	1.035E+00	106	173	192	0	84	119
----------------------------------------------------------------------------------------------------------TPYVMAGVGVTRgslemkisgyekgnngADLKTVTETAKSKNSTRFAYQVGAGFGYEMSKDIFLDVGYRMTgHTGSYEFKKSDGN------------------
>SRR6476620_7203453	43	0.246	1.035E+00	105	168	192	44	120	125
---------------------------------------------------------------------------------------------------------FHPYLSMGVGAAFNSVYDFDvtidtpfpfatfsPIYSNYTNINFSYSAGVGVDYDIGKYTRIGIGYRYAWFGDANLG-----------------------
>JI102314A1RNA_FD_contig_21_7246573_length_249_multi_2_in_0_out_0_1	43	0.263	1.035E+00	97	161	192	54	129	154
-------------------------------------------------------------------------------------------------RLAWIPSRLTPYVGAGGGAMWYDFrqkgefvdfndNAVFPALLESKGWTPTAHALAGIEVNVDPRFAIVSEARYAW------------------------------
>MGYP001440518491	43	0.352	1.035E+00	131	164	192	115	148	212
-----------------------------------------------------------------------------------------------------------------------------------SRTSFAWALMAGVGYKVNDRLTLEAGYRYLSLGD---------------------------
>8140|scaffold_9982_c1_2|-1182|00	43	0.271	1.035E+00	105	161	192	278	336	361
---------------------------------------------------------------------------------------------------------VRPYIGGGVTYVRDSLRDITPGVTDSTKNGFGWQGFGGAEFTFPsvPKFTLSADVGYYW------------------------------
>A0A166DCB2	43	0.269	1.035E+00	100	159	192	116	178	369
----------------------------------------------------------------------------------------------------LGDSAIQPFIGAGVGYAFMYLDDSPSaklDSIDRNGQSVVFTLQAGVDIPLSESLSLDLTARY--------------------------------
>A0A1G4M4K5	43	0.307	1.035E+00	85	162	192	325	396	444
-------------------------------------------------------------------------------------ISSTSVMLNACYDLFSEGLGIMPYTCIGLGSNFVSVVDGKVTP------KLAYKLKAGLSYKFSPEVSAFAGGFYQRV-----------------------------
>SRR3712207_739968	42	0.281	1.391E+00	82	144	192	35	97	99
----------------------------------------------------------------------------------DGHVGVTSAMGNLLLDLG-DDDGWRGYVGVGAGVARVKYSAQASTIDfSVSDRALAWQAIAGIS-----------------------------------------------
>MGYP000190695138	42	0.250	1.391E+00	106	162	192	4	79	105
----------------------------------------------------------------------------------------------------------QPYLGAGAGITKVKwgslsndprcvdggspcagFEPDTVSHPGEDSWRFTYALMAGVSYDRTLRLKLDVGYRYQKT-----------------------------
>5473|scaffold_782876_c1_1|-3|10	42	0.291	1.391E+00	98	163	192	16	94	110
--------------------------------------------------------------------------------------------------FGVALPPISPHAGLGVGAVNIVDSlalnsdaraglglDAASCCLHGNIWEFAYQGIAGVRFEITPNLLLDIDYRYLGTP----------------------------
>MGYP000038210841	42	0.327	1.391E+00	133	187	192	56	110	115
-------------------------------------------------------------------------------------------------------------------------------------TVFSYQGGVGLHFDYTENTSLGLGYRFFGSSGAKFDDGTDKVEAKYSSHIISVGL----
>MGYP000888717963	42	0.215	1.391E+00	86	153	192	59	136	137
--------------------------------------------------------------------------------------SEWLLMANAYADLG-EFHGVVPYIGAGIGASRNTISSFRDngvaggaptlgSADDTSTWNLAWALHAGIGFKATDRMTI--------------------------------------
>21_taG_2_1085346.scaffolds.fasta_scaffold359145_1	42	0.314	1.391E+00	96	159	192	0	68	164
------------------------------------------------------------------------------------------------YDIGLGDG-WSVSLGGGLGAASVNEYDYcgahiaADSCASGAHTEFMWQGIAGISYAVSDDIDIFADYHY--------------------------------
>SRR3954452_7266681	42	0.285	1.391E+00	84	150	192	28	103	197
------------------------------------------------------------------------------------NLRTGVVLGNAYVDMGTWYG-ITPFVGAGVGVAFHSFTDLQDVSvqpaggfgfaDDRNQTNLAWAVMAGLGYTINPR-----------------------------------------
>MGYP001195368723	42	0.259	1.391E+00	102	189	192	4	107	228
------------------------------------------------------------------------------------------------------DSPVTPYVGVGAGYLWSGYHNSATHFANGQTTGwggnrgsFAYQGIVGLSYDVRdvPGLAVTADYRmvgqdfYNGTLTSHTAAGVGHVNTDPRFnHQFTIGLRY--
>MGYP000076257390	42	0.390	1.391E+00	129	169	192	107	147	262
---------------------------------------------------------------------------------------------------------------------------------DATDTAFGYQLLAGLGYEITENIKWDTQYRYLDSHGMDFNG----------------------
>SRR4029453_6825362	42	0.280	1.391E+00	98	161	192	180	254	271
--------------------------------------------------------------------------------------------------FAYIPSRFAPYVSVGAGAMYYSFQQKGDFVDfqtldvfnstlESSGWAPMGRGSAGLEYTLGPYLALTGEGRYVW------------------------------
>SRR5450759_1816221	42	0.234	1.391E+00	70	159	192	133	243	276
----------------------------------------------------------------------DWLDNNNLPIKQTTSLSTFGVTTNLKYNFRDRGraisnfawipSHYVPYIGVGAGVIRYDFTQKGDFIDfqtnvvnsdqlNASNWGAMAQVFSGVSYTLSPRYSLLTEARY--------------------------------
>SRR5271167_4465153	42	0.239	1.391E+00	109	164	192	0	70	280
-------------------------------------------------------------------------------------------------------------IGGGVGAINVDRSfggtgtatgpngntvTFTTTTPSANRWEFGYQGIAGLRYFINPALALDVDYRYVGASG---------------------------
>Q2V9H9	42	0.230	1.391E+00	85	171	192	267	351	389
-------------------------------------------------------------------------------------VRVVSAILSACYDFPqvglLVDWRMSPYACAGLGASFVGLTAQRFQP------QLTCQVKAGVSYSITPSLAAFIGGTASKTLGTNYDNTP--------------------
>S6GAZ1	42	0.282	1.391E+00	85	162	192	331	402	450
-------------------------------------------------------------------------------------ISTTSVMLNVCYDFYGKESSIAPYACAGIG------SNFVGIVDSHIVPKLSYKLKAGMGCQISPEISIFAGGFYHRV-----------------------------
>UniRef100_A0A0F3Q1T2	42	0.282	1.391E+00	85	162	192	331	402	450
-------------------------------------------------------------------------------------ISTTSVMLNVCYDFYGKESSIAPYACAGIG------SNFVGIVDSHIVPKLSYKLKAGMGCQISPEISIFAGGFYHRV-----------------------------
>MGYP000953602125	42	0.262	1.869E+00	134	190	192	1	61	63
--------------------------------------------------------------------------------------------------------------------------------------GFAWQLGAGLTFNVLPNTKMNIGYRYYEGPDVTvpapYSSNDVTGDVSTKGDSVTVGFTFG-
>ERR1700678_2619141	42	0.239	1.869E+00	105	162	192	0	70	100
---------------------------------------------------------------------------------------------------------FRPYAGFGVGGTYIHADSSNANLVTQSfgtfnehfskpldTGSFSVEGLAGLEYFIDPRWPLTLAYKYLYM-----------------------------
>SRR5262249_20262114	42	0.317	1.869E+00	129	169	192	19	59	101
---------------------------------------------------------------------------------------------------------------------------------SNTNTNFAWALHAGVSYDVSPQVAIDLAYRYARLGDATSGP----------------------
>SRR5271170_971193	42	0.267	1.869E+00	38	114	192	21	106	107
--------------------------------------ETNAGPIGTAAFGLATSiGLRVEIEGSYRSNDVGSIGTRRvngavlPLTNVGGDVGTEAVMGNVLYDLPVHglGLPVQPYIGAGAG-----------------------------------------------------------------------------
>SRR3977135_2604321	42	0.243	1.869E+00	84	159	192	4	85	110
------------------------------------------------------------------------------------KVDNIAIPISAKYKFPMEGSNVKPYVFAGpdVGFVMKGEIEQGGATQDIKDSletiSFGLHGGAGIEFEVSPGFNLLLDARY--------------------------------
>SRR5438552_3956532	42	0.310	1.869E+00	103	158	192	57	114	120
-------------------------------------------------------------------------------------------------------GHLEPYVGAGIGAAmpHVESNVGGVSYQAYQWHGPAVQAFAGINFDVASHLSLFIEYK---------------------------------
>ERR1700722_17082522	42	0.262	1.869E+00	108	174	192	0	79	120
------------------------------------------------------------------------------------------------------------FIGAGVGAAQMQTDLTgqlsgvpagfapvENAHFDDNKTSFAYQGLAGVSWKVSQHVSVDLTGRYFAATRVIAPAGTNDP-----------------
>SRR2546422_5254635	42	0.259	1.869E+00	103	154	192	86	139	140
-------------------------------------------------------------------------------------------------------GRFQPYLGAGIGAVipHVESNIGGVIHEEYQWHGPGIQGFAGTNFELTPHWALF-------------------------------------
>MGYP001428684245	42	0.333	1.869E+00	91	143	192	112	167	168
-------------------------------------------------------------------------------------------MLRLYYDVA-PDAPFRPYVGAGVGFANARPNElncmSQCSSLGDADRAIGYQFMAGV------------------------------------------------
>GraSoiStandDraft_48_1057284.scaffolds.fasta_scaffold2802985_1	42	0.350	1.869E+00	131	170	192	45	84	247
-----------------------------------------------------------------------------------------------------------------------------------SGWRFGYQAIGGIRYDFSPAIAFDLDYRYLGTTDQTLNNT---------------------
>A0A0W1AAQ3	42	0.252	1.869E+00	99	167	192	159	241	278
---------------------------------------------------------------------------------------------------NTMFGKIKPYVGVGIGSAVVSIHgasaiqlsppepglNHYNSDSDDTSVTFAAQPKIGFHYDLGSSTSIFAEYRFLYLSETNY------------------------
>Q2V9N9	42	0.252	1.869E+00	85	153	192	288	351	405
-------------------------------------------------------------------------------------ITSTSVTLNVCRDVPTyiPNARLIPYACAGVGWGFI-------GMSGETATHLVYRVKGGARYALTPRVHL--------------------------------------
>MGYP001313959087	42	0.352	2.511E+00	135	185	192	1	50	59
---------------------------------------------------------------------------------------------------------------------------------------FAYQAGAGINYEFTEKWSAGVSYRLFGTSDPSFTAVEGT-NFEIDVLNHSF------
>SRR5579863_8155821	42	0.325	2.511E+00	131	173	192	10	52	101
-----------------------------------------------------------------------------------------------------------------------------------SGAAFTYQAIAGARYMITPNLAFDLDYRYRGMESVSYTTKPFT------------------
>SRR6185295_488375	42	0.263	2.511E+00	74	153	192	13	106	110
--------------------------------------------------------------------------PNQGFSVYTGSHSAAVGLLNAYYDIG-DFWGVMPFIGAGAGFAYHQITGfhdmgtgancsdtgcGFGIAEPQSNTSFAWAVHAGLDYEVNQNLKL--------------------------------------
>ERR1700686_207706	42	0.295	2.511E+00	124	167	192	51	94	120
----------------------------------------------------------------------------------------------------------------------------NTGPFTGTDAVLGYQGIAGVSYPIAPHLSMAAEYRYFATLRPGF------------------------
>MGYP001287916060	42	0.274	2.511E+00	87	191	192	1	130	136
---------------------------------------------------------------------------------------STALLFNVYADLA-RGDPLTPYIGGGVGLAYTKAErshqteeylcetavdpmcqgrterSGYRLVDNSHSVGLAAAAMVGFVYDMTTSTKLDVGYRYLYIAGSKANLAFDDGVKSVLDVgaQHQHQIRAGV
>A0A161I068	42	0.252	2.511E+00	89	171	192	62	137	162
-----------------------------------------------------------------------------------------SFTINACYDIITEGIPFSPYICAGIG-------TDLISMFEATSPKISYQGKLGLSYSISTDTSVFVGGHFHKAIGNEFRDIP--------------------
>MEHZ01.4.fsa_nt_MEHZ011297549.1_1	42	0.283	2.511E+00	96	159	192	0	66	167
------------------------------------------------------------------------------------------------YDFPLSDTvKLTIGGGAGIGGVRgsLRTTGTTLDVFRGGTSAFQWQAIAGLAISVAPDVDLFGEYRY--------------------------------
>SaaInl4_150m_RNA_FD_contig_51_304137_length_446_multi_2_in_0_out_0_1	42	0.254	2.511E+00	75	159	192	121	226	259
---------------------------------------------------------------------------NNQPVRQTTSLSTVGLTGNLKYNLXDRGRPIStfawipshyvPYVGVGAGLIRYDFTQKGDFIVAQTmainndnlnaaNWGAMAQVFSGLSYTLSPRYSLLTEARY--------------------------------
>SRR5688500_15659842	42	0.246	2.511E+00	98	161	192	159	235	260
--------------------------------------------------------------------------------------------------FAYVPSRYAPYVGVAAGTMFYQFKQNGDVIDfnthdlevfsaelGDSGWTPMAHAMAGVDYSLGPWVALTAEGRYQW------------------------------
>SRR5258708_3967622	42	0.254	2.511E+00	75	159	192	184	289	322
---------------------------------------------------------------------------NNQPVRQTTSLSTVGLTGNLKYNLHDRGRPIStfawipshyvPYVGVGAGLIRYDFTQKGDFIVAQTmainndnlnaaNWGAMAQVFSGLSYTLSPRYSLLTEARY--------------------------------
>MGYP001416884614	41	0.252	3.373E+00	91	153	192	0	59	60
-------------------------------------------------------------------------------------------MLNAVYHFDM-GEAFSPYAGYGISTAFHEASL--EGFSDGSHRAFAYQFKVGVDLELSQNMGL--------------------------------------
>SRR5690606_18758211	41	0.260	3.373E+00	122	171	192	27	76	100
--------------------------------------------------------------------------------------------------------------------------NHFNSDPDASSSALAFQAKAGVRFTLRPNLVLFTEYRHLRLSDTDFDFGP--------------------
>ERR1700740_2407930	41	0.301	3.373E+00	92	167	192	7	88	103
--------------------------------------------------------------------------------------------VSGYVDLPI-GGMIVPYVGGGIGAARVgsppartDTLTGTSSSYDGKDWGLLMHADLGVGVKVAPKVTVEVGGRYTRISQLKF------------------------
>SRR5690606_40135102	41	0.276	3.373E+00	128	174	192	26	72	103
--------------------------------------------------------------------------------------------------------------------------------PDASDTAFAMQFKAGVKGEISKNLYLFTEYRYLSISATSYGFGPTDY-----------------
>SRR5579863_3582113	41	0.227	3.373E+00	105	171	192	1	79	106
---------------------------------------------------------------------------------------------------------FHPYFNIGLGEAINQTYNYTEQGVDSDDvpmsqpfanrtfHNFTYQVGLGLDMDISQHIRLGAGYRFVNLGKAGLNPSP--------------------
>SRR6187455_3281156	41	0.229	3.373E+00	91	174	192	2	97	111
-------------------------------------------------------------------------------------------MFDVLYDVtNLLALPFNPYVGVGVGYQWAhlskfhaqgTATGFPSLTSDDRRGAIAYQFILGGAAPIApvPGLAVTAEYRFLGLGSRNYDVGAIAA-----------------
>SRR5262245_9218994	41	0.209	3.373E+00	105	166	192	13	98	151
---------------------------------------------------------------------------------------------------------LSPFIGGGLGISYNHVTDFhskleetatvhlnnepvdsgrnriASIGNEKNQANFAWQLEAGIEFTLTPKSNLQLGYRYFNGGDFK-------------------------
>SRR5262249_24780795	41	0.307	3.373E+00	94	145	192	110	161	162
----------------------------------------------------------------------------------------------LRYDFVQPDCRLIPYVQVGAGVAYNDAYHDLNQNAIGQALEFTLQGGGGVHY----------------------------------------------
>GraSoiStandDraft_30_1057271.scaffolds.fasta_scaffold136232_1	41	0.239	3.373E+00	39	117	192	92	186	187
---------------------------------------SDEGPLFGLAIGFDMPEsiFRTELEYFYRDTGYDDTSNVTSTGGTVfaklggeletaaetiDSVTSHNLFANLYIDFDNPGG-ITPYIGIGLGLGF--------------------------------------------------------------------------
>MGYP000443885089	41	0.287	3.373E+00	46	117	192	12	82	220
----------------------------------------------GIAAGKDLSNmFALEAEVAYRHNNYDAAAAFGG-ASSEEDLNALSMMANGILTVPT-DFAISPYIGVGLGAAR--------------------------------------------------------------------------
>MGYP000544180387	41	0.322	4.530E+00	91	148	192	0	57	61
-------------------------------------------------------------------------------------------MLNVLYDVPL-SEALSLSVGVGAGGDYADLSVDLPwQSIEYNDWRFAYQGIAGVNYALT-------------------------------------------
>SRR3546814_13995695	41	0.322	4.530E+00	84	142	192	42	97	100
------------------------------------------------------------------------------------KLRQLAVMANLTYDITRSGNTFKPYVGVGLGAVGSHLK---ALGEDDVSVRFAWQLRAG-------------------------------------------------
>SRR5579871_1822500	41	0.276	4.530E+00	83	145	192	12	87	100
-----------------------------------------------------------------------------------GNTHYFTYMGNLYFDlnhfnpFSGTGWHITPYVGAGIGDATVHFGErgfnafrNAFASFSSSDNVFAYQFMAGLTW----------------------------------------------
>ERR1700730_19142085	41	0.264	4.530E+00	94	176	192	5	106	107
----------------------------------------------------------------------------------------------VFYTLPLPDlpllgvspPPISPHAGLGVGAVNIVDSlslkpaglglDAASCCLHGNIWEFAYQGIAGVRFEFTPNLLPDIDYRYLGTPsGLRFTNQAGGPIP---------------
>MGYP000650111164	41	0.333	4.530E+00	123	164	192	32	73	110
---------------------------------------------------------------------------------------------------------------------------NGDTTFDVSNDGFAWQLGAGFNYEASPGVDVGLGYRYFSGPD---------------------------
>SRR2546427_12305819	41	0.285	4.530E+00	131	165	192	37	71	126
-----------------------------------------------------------------------------------------------------------------------------------SKWNFAWALHAGIAYKATPNMTIEFAYRYVSLGDA--------------------------
>MGYP001330187809	41	0.309	4.530E+00	133	187	192	69	123	128
-------------------------------------------------------------------------------------------------------------------------------------TVFSYQGGVGLHFDYKENTSLGLGYRFFGSSDAKFDDGTRKVEAEYSSHIISVGL----
>SRR5262245_13562488	41	0.250	4.530E+00	102	165	192	0	79	152
------------------------------------------------------------------------------------------------------WWCLTPFVGLGGGFSYNTISSFRDdgvgffsnnnpinsvaFGSEQSKLNFAWAFHMGVAYKATPGLTIELAYRYLSLGDA--------------------------
>MGYP000895651150	41	0.309	4.530E+00	83	149	192	95	177	180
-----------------------------------------------------------------------------------GDLEAIELLGNAYLDLGTVAG-FTPYVGAGLGAVHLSYGDvggaafctgaascpaagLSARYGGEDSWRFAYALSAGVSYDVTE------------------------------------------
>SRR5436309_6557757	41	0.283	4.530E+00	103	153	192	131	183	184
-------------------------------------------------------------------------------------------------------GRLQPYLGGGIGVAipHVESTVGGVHFEEYQFHGPAYQAFGGLNFDLTRHLSL--------------------------------------
>MGYP001416672289	41	0.198	4.530E+00	84	161	192	40	154	219
------------------------------------------------------------------------------------NLGSHTFMANLYYDIKT-GTRFTPYIGAGAGLSlavikrnfnetancvqSVNSDDPTLYVDPvtgvrscggavptyadaqgrkvENGWGPALALMAGTAIELKPGVSLDAGYRLMW------------------------------
>SRR6476661_2292515	41	0.274	4.530E+00	104	158	192	221	281	341
--------------------------------------------------------------------------------------------------------RWTPYVGLGVGPAFPHVEVRRAPGPPSPRT-FEYQFdgvtvegLVGVEYHFGPRFSVFGDYK---------------------------------
>MGYP001044184027	40	0.246	6.082E+00	88	147	192	2	77	96
----------------------------------------------------------------------------------------WVVLANAYVDLGT-WWCVTPFIGAGVGGARVSINNFTDagmtnlfdgngalpglaFGDNVSKWNFAWAVHAGLAYKV--------------------------------------------
>SRR3546814_12130566	40	0.338	6.082E+00	85	155	192	0	67	100
-------------------------------------------------------------------------------------LRQLAVMANVTYDLPTGGNTFKPYVDVGLGAVG---PHLQALGEDAGSVPFAWQLRAGAAQTVTQGIHLSA------------------------------------
>SRR3972149_5674788	40	0.256	6.082E+00	80	118	192	2	39	102
--------------------------------------------------------------------------------PIDGDQSFVVWMLNGYYDIPLK-GRFVPYIGAGAGGGRV-------------------------------------------------------------------------
>ERR1712072_1287774	40	0.246	6.082E+00	94	159	192	7	86	120
----------------------------------------------------------------------------------------------AYYDF-SNTSEFIPYVMAGLGVSKgsleakilgyeagtsGDLKSSSEVIKSKDLTSLAYQIGVGVGYEVSKDIFLDVGYKF--------------------------------
>ERR1700712_4274782	40	0.304	6.082E+00	85	151	192	44	124	127
-------------------------------------------------------------------------------------LTAVSLLANAYVDIG-HYGAFTPYVGAGIGGTYVKWDKLHNTSCADADssscdesvnhngrgsWGFTYALMAGTSIDLTCNL----------------------------------------
>ERR1700744_1034547	40	0.264	6.082E+00	86	166	192	27	128	132
--------------------------------------------------------------------------------------SVTAAVANVVYDIPaGPAWPIRPYVGIGAGYGWFDFggaggtlpvqislpQNNTFSGPGASSYGragaFAYQAIIGGSLPLRavRGLDLTAEYRFFGTARAD-------------------------
>ERR1700731_423056	40	0.204	6.082E+00	82	150	192	44	135	137
----------------------------------------------------------------------------------DSKINRWDLLANGYFDLGTWDG-FTPYIGAGAGVSWGRTDksvtysfgnglpcgascaiggnviSDLDSNQSSGSYRFAWAVMAGVAIAMTDH-----------------------------------------
>SRR6185295_15058763	40	0.333	6.082E+00	121	159	192	16	54	149
-------------------------------------------------------------------------------------------------------------------------EFPTDEAIDGAHIGFAWQAIAGLGYALSDNVDIYADYRY--------------------------------
>SRR5947209_6989151	40	0.333	6.082E+00	136	159	192	0	23	167
----------------------------------------------------------------------------------------------------------------------------------------GYGLGAGAEWKVSDHWSLRAEYRY--------------------------------
>SRR3546814_20112267	40	0.327	8.163E+00	84	138	192	47	98	99
------------------------------------------------------------------------------------KLRQLAVMANVTYDIPLGGNTFKPYVGVGLGAVGSHLK---ALGEDDGSVRFAWQ-----------------------------------------------------
>SRR3546814_14928566	40	0.306	8.163E+00	77	138	192	40	98	99
-----------------------------------------------------------------------------PTNGSVAKLRQLAGMANVTYDIPLGGNTFKPYVGVGLGAVGSHLK---ALGEDDGSVRFAWQ-----------------------------------------------------
>SRR3712207_4062163	40	0.200	8.163E+00	54	115	192	3	87	103
------------------------------------------------------PNWRVELEGGYRPGDLGSvrgaveraaggsvgicsqtvvrTAANPTCQDPYGRVTSFTGMFNVIYDFQLPWfQALVPFIGAGIGV----------------------------------------------------------------------------
>SRR6185295_12967164	40	0.250	8.163E+00	107	162	192	1	64	103
-----------------------------------------------------------------------------------------------------------PYFTMGAGAARLEANvcrgvvkiPEKPCVNPGRDTRFTASAGVGLKAFLTPHFGLRFDGRYYGT-----------------------------
>SRR6185437_119259	40	0.288	8.163E+00	40	116	192	0	88	110
----------------------------------------DPSVIGNLAAGYSvLPQLRVEAEIGYVDYTGDTLNPLAHNPAfprlngstyrrlSGDDYSRFMGSVNAFYDFA-PLEGFTPYVGAGIGAS---------------------------------------------------------------------------
>MGYP000202068053	40	0.350	8.163E+00	132	171	192	0	39	115
------------------------------------------------------------------------------------------------------------------------------------DTGFAWQIIAGVRKAITPQLDLGLKYRFFTSGNRDFEVSD--------------------
>SRR5512139_4081695	40	0.245	8.163E+00	103	159	192	67	123	135
-------------------------------------------------------------------------------------------------------GPVEPYFGVGLSLSFLHIHDAATDTTTSSNANVGFIGKAGLRWRVTEHLAVFGEWKY--------------------------------
>SRR5579864_9428399	40	0.302	8.163E+00	131	173	192	3	45	142
-----------------------------------------------------------------------------------------------------------------------------------SDVVFTYQAIAGIRYMINPALAFDLDYRYRGSADATYHARAFT------------------
>SRR4051812_16958936	40	0.311	8.163E+00	122	166	192	85	129	143
--------------------------------------------------------------------------------------------------------------------------NHFNSDPDSSAFTFAAQLKAGVRTALGPNAFVFGEYRYLYVGSAD-------------------------
>MGYP000223974373	40	0.380	8.163E+00	138	187	192	91	140	145
------------------------------------------------------------------------------------------------------------------------------------------QGGMGLSYDYTENTSLGLGYRFFGSSDAEFDNGTDKVEAEYSSLIISVGL----
>SRR5262249_21460542	40	0.192	8.163E+00	88	159	192	0	103	154
----------------------------------------------------------------------------------------WSFLGNLIRDFRAPTARLRPFVGVGVGATRASVDfsgrfdgytdtvyrnwyqrtygtrlpnstaaaPGEEVLGTDASWGLSFQAVAGLSWRIADQATLDVSYKF--------------------------------
>SRR5579871_2010370	40	0.208	8.163E+00	89	163	192	56	174	176
-----------------------------------------------------------------------------------------TFLANVYGDLGTYYG-FTPYVGGGVGANMNTINGSTafaetnnglapysvvynggapnvwvnalgqplnpqpsvpfasqtwSRTINQTNWRIAWALMAGFGFQITPSITLDVGYRYLNGG----------------------------
>A0A2E9NPP1	40	0.263	8.163E+00	97	161	192	160	235	266
-------------------------------------------------------------------------------------------------RFAWVANSFTPYVGAGVGGLWYRFEQQGDFVDfvdlaifddyfESSGWGFSSHLFGGGSIKINRGLALAMEARYIW------------------------------
>UPI00065B3783	40	0.263	8.163E+00	97	161	192	160	235	266
-------------------------------------------------------------------------------------------------RFAWVANSFTPYVGAGVGGLWYRFEQQGDFVDfvdlaifddyfESSGWGFSSHLFGGGSIKINRGLALAMEARYIW------------------------------
>MGYP000320199188	40	0.250	8.163E+00	92	144	192	87	153	376
--------------------------------------------------------------------------------------------ANAYVDFGT-YGRFTPYVGGGIGGSYVHWgtlantacETGNPTNCDPTvwhggayDWRFAYAIMAGLD-----------------------------------------------
