# Supplementary material for: Assessing Wolbachia circulation in wild populations of phlebotomine sand flies from Spain and Morocco: implications for control of leishmaniasis
Source: Parasit Vectors. 2025 Apr 26;18:155. doi: 10.1186/s13071-025-06771-6 (PMC12032678; doi:10.1186/s13071-025-06771-6)
Supplement: Supplementary file 3 — Additional File 3: Dataset S3. [file 13071_2025_6771_MOESM3_ESM.zip › Phlebotomusperniciosus_bfd4b/Phlebotomusperniciosus_bfd4b_env/pdb70.m8]

101	1p4t_A	0.228	118	78	3	43	160	26	130	5.047E-10	61	26M10I25M1I33M2I21M
101	2mlh_A	0.168	219	128	8	2	167	4	221	1.188E-07	54	9M2D8M4D46M1D12M8D13M9D14M1I21M19D14M10D28M
101	2maf_A	0.169	165	89	6	50	167	53	216	3.970E-07	52	15M1D12M8D13M9D14M1I21M19D14M10D28M
101	6qwr_A	0.256	78	53	4	85	160	95	169	1.764E-02	38	16M1I14M1D18M1D6M2I19M
101	2f1v_A	0.185	81	54	3	90	162	72	148	7.610E-02	36	7M2I32M8D9M2I21M
101	2f1t_C	0.185	81	54	3	90	162	73	149	7.610E-02	36	7M2I32M8D9M2I21M
101	2mhl_A	0.185	81	54	3	90	162	83	159	7.610E-02	36	7M2I32M8D9M2I21M
101	2mhl_A	0.185	81	54	3	90	162	83	159	7.610E-02	36	7M2I32M8D9M2I21M
