# Supplementary material for: Assessing Wolbachia circulation in wild populations of phlebotomine sand flies from Spain and Morocco: implications for control of leishmaniasis
Source: Parasit Vectors. 2025 Apr 26;18:155. doi: 10.1186/s13071-025-06771-6 (PMC12032678; doi:10.1186/s13071-025-06771-6)
Supplement: Supplementary file 3 — Additional File 3: Dataset S3. [file 13071_2025_6771_MOESM3_ESM.zip › Phlebotomusperniciosus_bfd4b/Phlebotomusperniciosus_bfd4b_env/uniref.a3m]

>101
SDEETSYYVRLQYNGEILPLYTKVDGITNVTGKEKDSPLTRSFIAGGGAFGYKMDDIRVDVEGLYSQLAKDTAVVNTSETNVADSLTAFSGLVNVYYDIAIEDMPITPYVGVGVGAAYISNPSKADAVKDQKGFGFAYQAKAGVSYDVTPEIKLFAGARYFGSYGASFNKETVSATKEINVLYSAVGAEAGV
>UniRef100_UPI002227BE02	213	0.859	5.125E-59	0	191	192	30	220	225
SDEETSYYVRLQYNGEILPLFTKIDGITNATGKEKDSPLKASFIAGGGAFGYKMDDIRVDVEGLYSWLNKDATIINTSETNVADSLTAFSGLVNVYYDIAIEDMPITPYVGVGAGAAYISNPSKVDAVKDQRGFGFAYQAKAGVSYDVTPEIKLYAGARYFGSYGANFDKAAKD-DAAIKVLYSTVGAEAGV
>UniRef100_UPI002227EDB1	209	0.813	1.640E-57	0	191	192	31	223	228
SDEETSYYVRLQYNGEVLPFKTRIDGIEYKKGTEVHDPLKASFMAGGAAFGYKMDDIRVDVEGLYSQlNKNDVSGTTFTPTTVANSVAAFSGLVNVYYDIAIEDMPITPYVGVGVGAAYISNPSEASAVKDQKGFGFAYQAKAGVSYDVTPEIKLFAGARYFGSYGASFNKEAVSATKEINVLYSAVGAEAGV
>UniRef100_A0A8S4QF50	209	0.813	1.640E-57	0	191	192	113	305	310
SDEETSYYVRLQYNGEVLPFKTRIDGIEYKKGTEVHDPLKASFMAGGAAFGYKMDDIRVDVEGLYSQlNKNDVSGATFTPTTVANSVAAFSGLVNVYYDIAIEDMPITPYVGVGVGAAYISNPSEASAVKDQKGFGFAYQAKAGVSYDVTPEIKLFAGARYFGSYGASFNKEAVSATKEINVLYSAVGAEAGV
>UniRef100_D1MH52	207	0.689	7.923E-57	0	191	192	3	195	200
SDEETSYYVRLQYNGEILPLFTKVDGITYKKGNSDYSPFKASFIAGGGAFGYKMDDIRVDVEGVYSYlNKNDVTDAKFTPDTIADSLTAISGLVNVYYDIAIEDMPITPYIGVGVGAAYISTPLATAVSSQNDKFAFAGQARAGVSYDVTPKVKLYAGARYFGSYGANFDKTDKDGKGELKVLYSTVGAEAGV
>UniRef100_A0A3B0IXG4	205	0.890	2.039E-56	0	191	192	31	222	227
SDEETSYYVRLQYNGEILPFKTKITGITHKSGKDKGSPLTRSFIAGGGAFGYKMDDIRVDVEGLYSQLAKDTAVVDTSETNVADSLTAFSGLVNVYYDIAIEDMPITPYVGVGVGAAYISNPSKADAVKDQKGFGFAYQAKAGVSYDVTPEIKLFAGARYFGSYGASFDKAAKDDTGIKNVVYSTVGAEAGV
>UniRef100_A0ES75	204	0.854	5.245E-56	0	191	192	3	192	193
SDEETSYYVRLQYNGEILPLYTKVDGITNAAGKEKDSPLTRSFIAGGGAFGYKMDDIRVDVEGLYSQLTKDANVVNDN--SAADDVTAFSGLVNVYYDIAIEDMPITPYIGVGVGAAYLSNPSKADGVKDQRGLGFAGQVKAGVSYDVTPEIKLYAGARYFGSYGASFKKATTSTNKDINVLYSTVGAEAGV
>UniRef100_A8W2R5	204	0.704	7.187E-56	0	191	192	3	197	199
SDEETSYYVRLQYNGEFLPLFTKVDGITYKKDKSDYSPLKPSFIAGGGAFGYKMDDIRVDVEGVYSYlnkNDVKDVTFDPANT-IADSLTAFSGLVNVYYDIAIEDMPITPYVGVGVGAAYISTPLKDAVNDQKSKFGFAGQVKAGVSYDVTPEVKLYAGARYFGSYGANFDKSVGEKDKgGHTVLYSTVGAEAGV
>UniRef100_Q20C59	203	0.697	9.848E-56	1	191	192	0	191	196
-DEETSYYVRLQYNGEILPLFTKVDGITYKKGNSDYSPLKASFIAGGGAFGYKMDDIRVDVEGVYSYlNKNDVTDAKFTPDAIADSLTAISGLVNVYYDIAIEDMPITPYVGVGVGTAYISTPLATAVSSQNGKFAFAGQARAGVSYDVTPEVKLYAGARYFGSYGANFDKTDKDGKGELKVLYSTVGAEAGV
>UniRef100_Q20C43	203	0.766	1.349E-55	0	191	192	3	192	197
SDEETSYYVRLQYNGEFLPLFTKVDGITNATGKEKDSPLKASFIAGGGAFGYKMDDIRVDVEGLYSWLNKDADVVG---DTVADNLTAISGLVNVYYDIAIEDMPITPYVGVGVGAAYISTPLKDAVNDQKSKFGFAGQVKAGVSYDVTPEVKLYAGARYFGSYGANFDKSGGEKDKgGHTVLYSTVGAEAGV
>UniRef100_A8W2S3	203	0.747	1.349E-55	0	191	192	3	196	198
SDEETSYYVRLQYNGEILPLFTKVDGITNVTGKEKDSPLKASFIAGGGAFGYKMDDIRVDVEGVYSYLNKNNVTDARFTPDAiADSVTAISGLVNVYYDIAIEDMPITPYVGVGVGAAYISTPLKDAVNDQKSKFGFAGQVKAGVSYDVTPEVKLYAGARYFGSYGANFDKSVGEKDKgGHTVLYSTVGAEAGV
>UniRef100_A0A7G5CCC7	203	0.759	1.349E-55	0	191	192	30	232	237
SDEETSYYVRLQYNGEFLPLFTKIDGITNATGKEKDSPLKASFIAGGGAFGYKMDDIRVDVEGLYSQLSKDTTIINTSEENVADSLTAFSGLVNVYYDIAIEDMPITPYVGVGVGAAYISTPLKPAINEQNSKFGFAGQVKAGVSYDVTPEIKLYAGARYFGSYGAHFDKseevdkagggkeTKVTKDA-YKVLYSTVGAEAGV
>UniRef100_G5CTA9	203	0.843	1.849E-55	0	190	192	3	194	195
SDEETSYYVRLQYNGEILPLFTKIDGIQNAAGKEKDSPLKASFIAGGGAFGYKMDNIKVDVEGLYSQLSKDASIINSTETnNVVNSLTAFSGLVNVYYDIAIENMPITPYVGVGVGAAYISNPSSATAVKDQRGVGFAYQAKAGVSYNVTPKIKLFAGARYFGSYGASFNKSTVSTTKEINVLYSAVGAKPG-
>UniRef100_U5XJC2	203	0.890	1.849E-55	0	191	192	3	192	197
SDEETSYYVRLQYNGEILPFYTKVDGITKETGKEKDSPLTRSFIAGGGAFGYKMDDIRVDVEGLYSQLTKDATVV--YDNSAADSVAAFSGLVNVYYDIAIEDMPITPYVGVGVGAAYISNPSKVDAVKEQKRFGFAYQAKAGVSYDVTSEIKLYAGARYFGSYGASFNKETVSDTKEINVLYSAVGAEAGV
>UniRef100_Q8G915	203	0.695	1.849E-55	0	191	192	3	198	200
SDEETSYYVRLQYNGEFLPLFTKVDGITYKKDKSDYSPLKPSFIAGGGAFGYKMDDIRVDVEGVYSYlnkNDVKDVTFDPANT-IADSLTAFSGLVNVYYDIAIEDMPITPYIGVGVGAAYISTPLKTPINDQKSKFGFAGQVKAGVSYDVTPEIKLYAGARYFGSFGAHFDKDASTGkdKGELKVLYSTVGAEAGV
>UniRef100_D1MH36	201	0.676	4.757E-55	0	191	192	3	196	201
SDEETSYYVRLQYNGEILPLFTKVDGITYKKDKSDYSPLKPSFIAGGGAFGYKMDDIRVDVEGVYSYlnkNDVKDVTFDPANT-IADSVTAISGLVNVYYDIAIEDMPITPYIGVGVGAAYISTPLATAVSSQNDKFAFAGQARAGVSYDVTPKVKLYAGARYFGSYGANFDKTDKDGKGELKVLYSTVGAGAGV
>UniRef100_D6QSV6	201	0.707	4.757E-55	0	191	192	3	197	202
SDEETSYYVRLQYNGEILPLFTKVDGITYKKDNNDYSPLKASFIAGGGAFGYKMDDIRVDVEGVYSQLSKNNVTGAAFNPDtVADSLTAISGLVNVYYDIAIEDMPITPYIGVGVGAARISTPLKTAVDSQTYKFGFAGQVKAGVSYDVTPEVKLYAGARYFGSYGAHFDKDAAAGkdKGELKVLYSTVGAEAGV
>UniRef100_A8W2P9	201	0.817	6.519E-55	0	191	192	3	191	193
SDEETSYYVRLQYNGEILPLFTKVDGITNVTGKEKDSPLKASFIAGGGAFGYKMDDIRVDVEGLYSWLNKD---ADVAGDTVADNLTAISGLVNVYYDVAIEDMPITPYIGVGVGAAYISNPSKVDAVKDQRGFGFAYQAKAGVSYDVTPEIKLYAGARYFGSYGANFDKTAKDDAGIKGVLYSTVGAEAGV
>UniRef100_A8W2S8	201	0.707	6.519E-55	0	191	192	3	194	196
SDEETSYYVRLQYNGEFLPLFTKVDGITYKKDKSDYSPLKPSFIAGGGAFGYKMDDIRVDVEGLYSWLNKD---ADVAGDTVADNLTAISGLVNVYYDVAIEDMPITPYIGVGVGAAYISTPLKTAINDQNSKFGFAGQVKAGVSYDVTPEIKLYAGARYFGSYGANFDKTSGATGKDkggHTVFYSTVGAEAGV
>UniRef100_D6QSU6	201	0.730	6.519E-55	0	191	192	3	192	197
SDEETSYYVRLQYNGEILPLFTKVDGITYKKDNNDYSPLKASFIAGGGAFGYKMDDIRVDVEGLYSWLNKDADVVG---DTVADNLTAISGLVNVYYDVAIEDMPITPYIGVGVGAAYISTPLKTAINDQNSKFGFAGQVKAGVSYDVTPEIKLYAGARYFGSYGANFDSDTSKKDKgGHAVLYSTVGAEAGV
>UniRef100_B5U1I1	201	0.701	6.519E-55	0	191	192	3	196	201
SDEETSYYVRLQYNGEILPLFTKVDGITYKKDSSDYSPLKASFIAGGGAFGYKMDDIRVDVEGVYSYLNKNDVTDAKFTPDniIADSLTAISGLVNVYYDVAIEDMPITPYIGVGVGAAYISTPLATAVSSQNGKFAFAGQARAGVSYDVTPEIKLYAGARYFGSYGANFDKTDKDGKGEFKVLYSAVGAEAGV
>UniRef100_A8W2S6	201	0.762	8.932E-55	0	191	192	3	193	195
SDEETSYYVRLQYNGEILPLFTKVDGITNVTGKEKDSPLKASFIAGGGAFGYKMDDIRVDVEGLYSWLNKD---ADVAGDTVADNLTAFSGLVNVYYDIAIEDMPITPYIGVGVGAAYISTPLKTPINDQKSKFGFAGQVKAGVSYDVTPEIKLYAGARYFGSFGAHFDKDASTGkdKGELKVLYSTVGAEAGV
>UniRef100_D1MH49	200	0.658	1.224E-54	0	191	192	3	204	209
SDEETSYYVRLQYNGEILPLFTKVDGITYKKGNSDYSPFKASFIAGGGAFGYKMDDIRVDVEGVYSYlNKNDVTDAKFTPDTIADSLTAISGLVNVYYDIAIEDMPITPYIGVGVGAAYISTPLEPAVNDQKSKFGFAGQVKAGVSYDVTPEVKLYAGARYFGSYGANFDGKKTDPKDStrqvtdagaYKVLYSTVGAEAGV
>UniRef100_B3GR40	200	0.848	1.677E-54	0	191	192	3	191	196
SDEETSYYVRLQYNGEILPLYTKVDGIAHAAGQ---SPLKASFMAGGGAFGYKMDDIRVDVEGLYSQLAKDTAVVNDSETNVADSLTAFSGLVNVYYDIAIEDMPITPYIGVGVGAACLSNPSKATGVSDQRGFGFAGQVKAGVSYDVTPEIKLYAGARYFGSYGASFKKATTSTTNDINVLYSTVGAEAGV
>UniRef100_Q9ALW3	200	0.647	1.677E-54	0	191	192	30	232	237
SDEETSYYVRLQYNGEFLPLFTKVDGITYKKDKSDYSPLKPSFIAGGGAFGYKMDDIRVDVEGVYSYlnkNDVKDVTFDPANT-IADSVTAISGLVNVYYDIAIEDMPITPYIGVGVGAAYISTPLEPAVNDQKSKFGFAGQVKAGVSYDVTPEVKLYAGARYFGSYGANFDGKKTDPKNStgqaadagaYKVLYSTVGAEAGV
>UniRef100_UPI0007EEBA99	199	0.721	2.298E-54	0	191	192	30	227	232
SDEETSYYVRLQYNGEFLPLFTKVDGITNVTGKEKDSPLKASFIAGGGAFGYKMDDIRVDVEGLYSWLNKDADVVG---DTVADNLTAISGLVNVYYDVAIEDMPITPYIGVGVGAAYISTPLKTPINDQKSKFGFAGQVKAGVSYDVTPEVKLYAGARYFGSYGANFDGKKTDPKDStrqvtdagaYKVLYSTVGAEAGV
>UniRef100_D8L097	199	0.864	3.149E-54	0	191	192	3	194	199
SDEETSYYVRLQYNGEILPFYTTVDGITNATGKEKDSPLTISFIAGGSTLGYKMDDIRGAVEGLYSQLAKDTEVLNTFETNVADSLAAFSGLVNVYYDIAIEDMPITPYVGVGVGAAYISNPSKGDAVKDQKRFGFAYQAKAGVSYDVTPEIKLFAGARYFGSYGASFDKATKDDTGIKNVVYNTVGAEAGV
>UniRef100_Q6JH26	199	0.807	3.149E-54	0	191	192	3	194	199
SDEETSYYVRLQYNGEVLPPFTKIDGIKKASGQENNSPLKASFIAGSGAFGYKMDDIRVDIEGLYSQLTKDATVIDSTESNVAVNLTAFSGLVNVYYDIAIEDMPITPYVGVGVGAAYVSNPSKADAVKDQKGFGFAYQAKAGVSYDVTPEIKLFAGARYFGSYGAHFDKATTSDAGIKGVLYSTVGAEAGV
>UniRef100_B5LWP0	199	0.729	4.314E-54	0	191	192	3	191	196
SDEETSYYVRLQYNGEILPLFTKIDGIVRKAGKDNDSPLKPSFMAGGGAFGYKMDDIRVDVEGLYSWLNKDAGVVD---DTVADNLTAISGLVNVYYDIAIEDMPITPYVGVGVGAAYISTPLKTAVSSQNGKFAFAGQARAGVSYAITPEIKLHAGARYFGSYGANFDKTDKDGKGELKVLYSTVGAEAGV
>UniRef100_B3GR39	198	0.808	5.912E-54	0	191	192	3	192	197
SDEETSYYVRLQYNGEILPLYTKVDGITYTAGQ---SPLKASFMAGGGAFGYKMDDIRVDVEGLYSQLNKDAAVITGADANiAADSVTAFSGLVNVYYDIAIEDMPITPYIGVGVGAACLSNPSKADGASDQRGFGFAGQVKAGVSYDVTPEIKLYAGARYFGSYGASFKKATASATNDINVLYSTVGAEAGV
>UniRef100_B5LWP3	198	0.812	5.912E-54	0	191	192	3	192	197
SDEETSYYVRLQYNGEILPLYTKVDNITYTSGQENNSPLKASFIAGGGAFGYKMDDIRVDVEGLYSQLTKDTTVVNDS--SAADGVTAFSGLVNVYYDIAIEDMPITPYIGVGVGAACLSNPSKATGVSDQRGFGFAGQVKAGVSYDVTPEIKLYAGARYFGSYGASFKKATTSTTNDINVLYSTVGAKAGV
>UniRef100_A0A1L5J2E1	198	0.690	5.912E-54	0	191	192	2	195	200
SDEETSYYVRLQYNGEILPLFTKIDGIDCKKGTDIYSPLKASFIAGGGAFGYKMDDIRVDVEGVYSYLNKNDVKGAVFTPadTIANSLTAISGLVNVYYDIAIEDMPITPYVGVGVGAAYISTPLATAVSSQNGKFAFAGQARAGVSYDVTPEVKLYAGARYFGSYGANFDKTDKDGKGELKVLYSTVGAEAGV
>UniRef100_F5CNJ2	198	0.707	5.912E-54	0	191	192	3	197	201
SDEETSYYVRLQYNGEFLPLFTKIDGIDYKKGKEIYSPLKASFIAGGGAFGYKMDDIRVDVEGVYSYLNKNdvKDVVFTPADTIANSLTAISGLVNVYYDIAIEDMPITPYVGIGVGAARISTPLNTDVDGQTYKFGFAGQVKAGVSYDVTPEVKLYAGARYFGSYGANFDKSSGEKGKgGHTVLYSTVGAEAGV
>UniRef100_UPI00222F340A	198	0.693	5.912E-54	0	191	192	30	225	230
SDEETSYYVRLQYNGEILPLFTKIGGIEYKKATDIHNPLKASFIAGGGAFGYKMDDIRVDVEGVYSYlNKNDVTDAKFTPDTIADSLTAISGLVNVYYDIAIEDMPITPYVGVGVGAAYISTPLKDALNEQKNKFGFAYQAKAGFSYDVTPEIKLYAGARYFGSYGANFDKTAGAAGKDkggHTVLYSTVGAEAGV
>UniRef100_A0A6H2NUM1	198	0.686	5.912E-54	0	191	192	30	230	235
SDEETSYYIRLQYNGEFLPLFTKVDGITYKKDKSDYSPLKPSFIAGGGAFGYKMDDIRVDVEGVYSYLNKNdvKDVVFTPADTIANSLTAISGLVNVYYDIAIEDMPITPYVGVGVGAAYVSTPLKTAINNQNSKFGFAGQVKAGVSYDVTPEVKLYAGARYFGSFGAHFDSETTGADNKkvvtkdaYKVLYSTVGAEAGV
>UniRef100_Q8L2S9	198	0.832	8.100E-54	5	189	192	0	183	184
-----SYYIRLQYNGEILPLFTKIEGIEYKKGTDSHNPLKASFIAGGGAFGYKMDDIRVDVEGLYSQLSKDTTIINTSETNVADSLTAFSGLVNVYYDIAIEDMPITPYVGVGVGAAYISNPSKADAVKDQRGFGFAYQAKAGVSYDVTPEIKLYAGARYFGSYGASFDKAAKD-DAEIKVLYSTVGAEA--
>UniRef100_V5JYC1	198	0.792	8.100E-54	1	187	192	3	190	191
-DEETSYYVRLQYNGEVLPFKTRIDGIEYKKGTEVHDPLKASFMAGGAAFGYKMDDIRVDVEGLYSQlNKNDVGGATFAPTTVANSVAVFSGLVNVYYDIAIEDMPITPYVGVGVGAAYISNPSEASAVKDQKGFGFAYQAKAGVSYDVTPEIKLYAGARYFGSYGASFNKETVSATKEINVLYSTIGA----
>UniRef100_C1J7I2	198	0.924	1.110E-53	5	189	192	0	181	182
-----SYYVRLQYNGEILPFYTKVDGITHTSGK---SPLKASFLAGGGAFGYKMDDIRVDVEGLYSQLAKDTAVVNASEENVADSLTAFSGLVNVYYDIAIEDMPITPYVGVGVGAAYISNPSKASAVKDQKGFGFAYQAKAGVSYDVTPEIKLYAGARYFGSYGASFNKETVSATKEINVLYSAVGAEA--
>UniRef100_B0LI23	198	0.707	1.110E-53	0	191	192	0	194	196
SDEETSYYVRLQYNGEILPLFTKIDGIDYKKGTDIYSPLKASFIAGGGAFGYKMDDIRVDVEGVYSYLNKNdvKDVVFTPVDTIANSLTAISGLVNVYYDIAIEDMPITPYVGVGVGAAYISTPLATAVNGQNSKFGFAGQVKAGVSYDVTPEVKLYAGARYFGSYGANFDTSTGGKDKgGHTVLYSTVGAEAGV
>UniRef100_Q2N2Q7	198	0.642	1.110E-53	0	191	192	3	205	210
SDEETSYYVRLQYNGEFLPLFTKVDGISHKKDKSDYSPLKPSFIAGGGAFGYKMDDIRVDVEGVYSYlnkNDVKDVTFDPANT-IADSVTAISGLVNVYYDIAIEDMPITPYIGVGVGAAYISTPLEPAVNDQKSKFGFAGQVKAGVSYDVTPEVKLYAGARYFGSYGANFDGKKTDPKDStrqvtdagaYKVLYSTVGAEAGV
>UniRef100_UPI0022504A0A	198	0.637	1.110E-53	0	191	192	30	232	237
SDEETSYYVRLQYNGEFLPLFTKVDGITYKKDESDYSPLKPSFIAGGGAFGYKMDDIRVDVEGVYSYlnkNDVKNVTFDPGNT-IADSVTAISGLVNVYYDIAIEDMPITPYIGVGVGAAYISTPLETVVNDQKSKFGFAGQVKAGVSYDVTPEVKLYAGARYFGSYGANFDGKKTDPRDStkqvtdagaYKVLYSTVGAEVGV
>UniRef100_L7T4H0	197	0.783	1.521E-53	5	189	192	0	184	185
-----SYYVRLQYNGEILPLFTKIDGIKNAAGKEKDSPLKASFIAGGGAFGYKMDDIRVDVEGLYSQLSKDTTIINTSETNVADSLTAFSGLVNVYYDIAIEDMPITPYVGVGVGAAYISTPLATAVSSQNGKFAFAGQARAGVSYDITPEIKLYAGARYFGSYGANFDKTDQDGEGELKVLYSTVGAEA--
>UniRef100_E2I5V0	197	0.678	1.521E-53	1	191	192	0	192	193
-DEETSYYVRLQYNGEILPLFTKIEGIEYKKATDIHNPLKASFIAGGGAFGYKMDDIRVDVEGVYSYlNKNDVTDAKFTPDTIADSLTAISGLVNVYYDIAIEDMPITPYVGVGVGAAYISTPLKDAVNDQKSKFGFAGQVKAGVSYDVTPEVRLYAGARYFGSYGANFDKSGGEKDKgGHTVLYSTVGAEAGV
>UniRef100_A0A873BDF4	197	0.761	1.521E-53	0	191	192	3	193	198
SDEETSYYVRLQYNGEVLPFKTKIDGVTYKSGKDNNSPLKASFLAGGGAFGYKMDDIRVDVEGLYSQLSKDTDVVDTSPAVVE-SLTAFSGLVNVYYDIAIEDMPITPYVGVGVGAAYVSNPLVTEVTGDkKSGFGFAYQAKAGVSYDVTPEIKLYAGARYFGSYGANFGKTAKD-DGGIKVLYSTVGAEAGV
>UniRef100_A0A141GD43	197	0.651	1.521E-53	0	191	192	3	205	211
SDEETSYYVRLQYNGEFLPLFTKVDGITYKKDKSDYSPLKPSFIAGGGAFGYKMDDIRVDVEGVYSYlnkNDVKDVTFNPANT-IADSVTAISGLVNVYYDIAIEDMPIIPYIGVGVGAAYISTPLEPAVNDQKSKFGFAGQVKAGVSYDVTPEVKLYAGARYFGSYGANFDGkktapgvseGGVTGAGPYKVLYSTVGAEAGV
>UniRef100_V5JY78	196	0.776	2.855E-53	1	187	192	3	190	191
-DEETSYYVRLQYNGEILPLFTKVDGITYKKDNSDYSPLKASFIAGGGAFGYKMDDIRVDVEGLYSQlNKNDVTGAAFNPDTVADSLTAFSGLVNVYYDIAIEDMPITPYIGVGVGAAYISNPSKVDAVKDQRGFGFAYQAKAGVSYDVTPEIKLYAGARYFGSYGANFDKTAKDDAGIKEVLYSTVGA----
>UniRef100_A0A0H4CQR1	196	0.725	2.855E-53	0	191	192	3	192	197
SDEETSYYVRLQYNGEFLPLFTKVDGIPHKSGKDNNSPLKASFIAGGGAFGYKMDDIRVDVEGLYSWLNKDADVVG---DTVADNLTAISGLVNVYYDVAIEDMPITPYIGVGVGAAYISTPLKTAINDQNSKFGFAGQVKAGVSYDVTPEIKLYAGARYFGSYGANFDSDASKKDKgGHAVLYSTVGAEAGV
>UniRef100_Q5QFF2	196	0.637	3.912E-53	0	191	192	3	205	210
SDEETSYYVRLQYNGEFLPLFTKVDGISHKKDKSDYSPLKPSFIAGGGAFGYKMDDIRVDVEGVYSYlnkNDVKDVTFDPANT-IADSVTAISELVNVYYDIAIEDMPITPYIGVGVGAAYISTPLEPAVNDQKSKFGFAGQVKAGVSYDVTPEVKLYAGARYFGSYGANFDGKKTDPKDStrqvtdagaYKVLYSTVGAEAGV
>UniRef100_UPI002231EB36	196	0.664	3.912E-53	0	191	192	30	223	228
SDEETSYYIRLQYNGEILPLFTKIEGIEYKKDTDIHNPLKASFIAGGGAFGYKMDDIRVDVEGVYSYlNKNDVTDAKFTPDTVADSLTAISGLVNVYYDVAIEDMPITPYVGIGVGAARISTPLNTAVDGQTYKFGFAGQVKAGVSYDVTPEVKLYAGARYFGSYGANFDKSSGDKGKgGHTVLYSTVGAEAGV
>UniRef100_Q6JH25	196	0.697	5.360E-53	0	191	192	3	197	202
SDEETSYYVRLQYNGEILPFYTKIDGIEYKKGTESHNPLKASFIAGGGAFGYKMDDIRVDVEGVYSYlNKNDVKDAAFNPDTVADSLTAISGLVNVYYDIAIEDMPITPYIGVGVGAAYISTPLKTAANNQNSKFGFAGQVKAGVSYGVTPEVKLYAGARYFGSYGAHFDKDAAAGkdKGELKVLYSTVGAEAGV
>UniRef100_A6N681	195	0.709	7.344E-53	0	191	192	3	192	197
SDEETSYYVRLQYNGEILPLFTKVDGIEYKKDKDSHDPLKASFIAGGGAFGYKMDDIRVDVEGLYSRLNKD---ADVAGATVADNLTAISGLVNVYYDIAIEDMPITPYVGVGVGAAYISTPLATVVNSQNGKFAFAGQARAGVSYDVTPEVKLYAGARYFGSYGANFDKSVGEKDKgGHAVLYSTVGAEAGV
>UniRef100_A9YMF2	195	0.673	7.344E-53	0	191	192	3	197	202
SDEETSYYIRLQYNGEVLPLFTKIEGIEYKKGTDSHNPLKASFIAGGGAFGYKMDDIRVDVEGVYSQlskNNVDGAALTPADA-IADSLTAISGLVNVYYDIAIEDMPITPYIGGGVGAAYISTPLKTAVNGQNSKFGFAGQVKAGVSYDVTPEVKLYAGARYFGSYGANFDKSGGEKDKgGHTVLYSTVGAEAGV
>UniRef100_Q6JH15	194	0.668	1.889E-52	0	191	192	3	195	200
SDEETSYNVRLQYNGEILPLFTKIDGIDYKKGTDIYSPLKASFIAGGGAFGYKMDDIRVDVEGVYSYlNKNDVTGATFTPDTVAGSLTAISGLVNVYYDVAIEDMPITPYVGVGVGAAYISTPLATAVSSQNGKFAFAGQTRAGVSYDVTPEVKLYAGAHYFGSYGANFDKTDKDGKEELKVFYSIVGAEAGV
>UniRef100_A0A3B0JDF4	194	0.777	1.889E-52	0	191	192	31	222	227
SDEETSYYVRLQYNGEILPLYTKVDGIKYEKESKAQDPLKASFIAGGGAFGYKMDDIRVDVEGLYSQlNKNDVSGAAFTPDTVADSVTAFSGLVNVYYDIAIEDMPITPYVGVGVGASYLSNPSKVEAVKDQKGFGFAYQAKAGVSYDVTPEIKLFGGARYFGSYGASFGKTAKD-DAGIKVLYSTVGAEAGV
>UniRef100_UPI002226D89D	194	0.680	2.588E-52	0	191	192	30	223	228
SDEETSYYVRLQYNGEVLPLFTKVDNMKIKKGTDDVDPFKASFIGGGAAFGYKMDDIRVDIEGLYSQLNKNVNNDEvLTPDTVAGSLTAISGLVNVYYDIAIEDMPITPYVGVGVGAAYISTPLKDAVNDQKSKFGFAGQVKAGVSYDVTPEVKLYAGARYFGSYGANFDKSGGEKDKgGHTVLYSTVGAEAGV
>UniRef100_A0A8X6HYF9	194	0.680	2.588E-52	0	191	192	91	284	289
SDEETSYYVRLQYNGEVLPLFTKVDNMKIKKGTDDVDPFKASFIGGGAAFGYKMDDIRVDIEGLYSQLNKNVNNDEvLTPDTVAGSLTAISGLVNVYYDIAIEDMPITPYVGVGVGAAYISTPLKDAVNDQKSKFGFAGQVKAGVSYDVTPEVKLYAGARYFGSYGANFDKSGGEKDKgGHTVLYSTVGAEAGV
>UniRef100_M4GQ81	193	0.898	3.546E-52	0	187	192	2	189	190
TDEETSYYVRLQYNGEILPLYTKVNGITNAKGKEKDSPLTRSFIAGGGAFGYKMDDIRVDVEGLYSQLAKDTDVVNTSETNVADSLTAFSGLVNVYYDIAIEDMPITPYVGVGVGAAYISNPSKDDAVKDQKGFGFAYQAKAGVSYDVTPEIKLFAGARYFGSYGASSDKAAEGDTAIKNVVYSTIGA----
>UniRef100_Q8GB70	193	0.685	3.546E-52	1	189	192	0	190	191
-DEETSYYVRLQYNGEXLPLFTKVDGITYXKXNSDXSPXKASFIAGGGAFGYKMDDIRVDXEGVYSXLNKNXVTdAXFTPDTIADSVTAISGLVNVYYDIAIEDMPITPYVGVGVGAAYISTPLKDAVNDQKSKFGFAGQVKAGVSYDVTPEVKLYAGARYFGSYGANFDKSGGEKDKgAHTVLYSTVGAEA--
>UniRef100_A0A1B0TCC8	193	0.726	4.859E-52	0	190	192	2	192	193
SDEETSYYVRLHYNGEFIPLFTDIGGITHTSGKEKNSPLKPSFIAGGGAFGYKMDDIRVDVEGLYSWLNKDADVVG---STVADNLTAISGLVNVYYDVAIEDMPITPYIGVGVGAAYISTPLKDALNEQKNKFGFAYQAKAGVSYDVTPEIKLYAGARYFGSYGANFDKTAGAAGKDkggHTVLYSTVGAEAG-
>UniRef100_B3GR45	193	0.791	4.859E-52	0	191	192	3	189	194
SDEETSYYVRLQYNGEILPLYTKVDGVKTK---GDDSPLTRSLIAGSGAFGYKMDDIRVDVEGLYSQLTKDKNVMDDEKT--AGSVTAFSGLVNVYYDVAIEDMPITPYVGIGVGASCLSNPSSATLVQNQKGFGFAYQAKAGVSYDVTPEIKLFAGARYFGSYGASFNRETVSDNKEVKVLYSTFGAEAGV
>UniRef100_F5CNJ4	193	0.678	4.859E-52	0	191	192	3	207	211
SDEETSYYVRLQYNGEFLPLFTKIDGIDYKKGKEIYSPLKASFIAGGGAFGYKMDDIRVDVEGVYSYLNKNdvKDVVFTPADTIANSLTAISGLVNVYYDIAIEDMPITPYVGIGVGAARISTPLNTDVDGQTYKFGFAGQVKAGVSYYVTPEIKLYAGARYFGSFGAHFDkseevgkaggeKETEVTKDEYKVLYSTVGAEAGV
>UniRef100_A0A5B9BZN7	192	0.759	6.658E-52	3	189	192	0	183	184
---ETSYYVRLQYNGEILPLFTKVDGTTNKTGKEKDSPLKASFIAGGGAFGYKMDDIRVDVEGLYSQLSKD---ADVADTVIADSLTAFSGLVNVYYDVAIEDMPITPYVGVGVGAAYISTPLKTAVNSQNGKFAFAGQARAGVSYDITPEIKLYAGARYFGSYGANFDKTDKDGKGELKVLYSTVGAEA--
>UniRef100_Q6JH19	192	0.656	6.658E-52	0	191	192	6	200	205
SDEETIYYIRLQYNGEFLPLFTKVDGIEYKKGTESHNPLKASFIAGGGAFGYKMDDIRVDVEGVYSYLNKNDVTGATFTPTdaIADSLTAISGLVNVYYDIAIEDMPITPYIGAGIGAAYLSTPLKTAVNGQNSKFGFAGQVKAGISYDVTPEVKFYAGARYFGSYGANFDTsTGGKGKGGHTVLYSTVGAEAGV
>UniRef100_F2X5S4	192	0.706	6.658E-52	0	191	192	3	200	205
SDEETSYYVRLQYNGEILPLFTKIDGITNATGKENASPLKASFIAGGGAFGYKMDDIRVDVEGLYSWLNKDADVVG---DTVADNLTAISGLVNVYYDVAIEDIPITPYIGVGVGAAYISTPLKTAVDSQTYKFGFAGQVKAGVSYDVTPEVKLYAGARYFCSFGAHFDGkkqDPKDATKQvtdagaYKVLYSTVGAEAGV
>UniRef100_K7THH5	192	0.747	9.122E-52	6	188	192	0	184	185
------YYVRLQYNGEFLPLFTKVDGITYKKDKSDYSPLKPSFIAGGGAFGYKMDDIRVDVEGVYSYlnkNDVKDVTFDPANT-IADSVTAISGLVNVYYDIAIEDMPITPYVGVGVGAAYISNPSEADSVKDQKGFGFAYQAKAGVSYDVTPEIKLFTGARYFGSYGASFDKADKDDTGIKNVVYSTFGAE---
>UniRef100_A0A023SDY0	192	0.807	9.122E-52	0	191	192	4	193	195
SDEETSYYVRLQYNGEILPLYTKVDGITKASGQENNSPLKASFMAGGGAFGYKMDDIRVDVEGLYSQLTKDATVVN--DTNAADGVTAFSGLVNVYYDVAIEDMPITPYVGVGVGAAYISNPSKANGVKDQRGFGFAGQVKAGVSYDVTPEIKLYAGARYFGSYGAKFDKEATNDAGIKGVLYSTVGAEAGV
>UniRef100_Q6PLM2	192	0.673	9.122E-52	0	191	192	3	198	203
SDEETSYYVRLQYNSGILPLFTKIEGIEYKRPTDIHNPFKASSIAGGGAFGYKMDDIRVDVEGLYSQlNKNDVTGAAFNPDTVADSLTAISGLVNVYYDIAIEDMPITPYVGAGVGAAYISTPLKDAVNDQKSKFGFAGQVKAGVSYDVTPAVKLYAGARYFGSFGAHFDKDTAAASKdkgEFKVLYSTVGAEAGV
>UniRef100_UPI002230D5B6	192	0.680	9.122E-52	0	191	192	30	223	228
SDEETSYYVRLQYNGEVLPLFTKVDNMKIKKGNDDVDPFKASFIGGGAAFGYKMDDIRVDIEGLYSQLNKNVNNDEvLTPDTVAGSLTAISGLVNVYYDIAIEDMPITPYVGVGVGAAYISTPLKDAVNDQKSKFGFAGQVKAGVSYDVTPEVKLYAGARYFGSYGANFDKSGGGKDKgGHTVLYSTVGAEAGV
>UniRef100_F5CNJ3	192	0.685	1.250E-51	0	191	192	3	193	197
SDEETSYYVRLQYNGEFLPPFTKIDGIKHKSDKDNNSPLKPSFIAGGGAFGYKMDDIRVDVEGLNSQLNKDADVVG---DTVADNLTAISGLVNVYYDIAIEDMPITPYVGVGVGAARISTPLNTAVDGQTYKFGFAGQVKAGVSYDVTPEVKLYVGARCFGSFGAHFDKDATTGkdKGDLKVLYSTVGAEAGV
>UniRef100_UPI002231F9F8	192	0.705	1.250E-51	0	191	192	30	229	234
SDEETIYYVRLQYNGEFLPLFTKVDGITNATGKEKDSPLKASFIAGGGAFGYKMDDIRVDVEGLYSWLNKDADVVG---DTVADNLTAISGLVNVYYDVAIEDMPITPYIGVGVGAAYISTPLKTPINDQKSKFGFAGQVKAGVSYDVTPEVKLYAGARYFGSFGAHFDKseevdkagggkeTKVTKDA-YKVLYSTVGAEAGV
>UniRef100_A0A411PN93	191	0.833	1.712E-51	1	190	192	0	189	190
-DEETSYYVRLQYNGEILPFYTKIDGITNATGKDKDSPFKASFptLAGSGAFGYKMDDIRVDVEGLYSQLAKDATVV--SDDKAADSVTAFSGLVNVYYDIAIEDMPITPYVGVGVGAAYISNPSKADAVKEQKGFGFAYQAKAGVSYDVTPEIKLFAGARYFGSYGASFDKAAKDDTGIKNVLYSTVGAKAG-
>UniRef100_F5CNJ0	191	0.689	2.346E-51	0	191	192	3	202	206
SDEETSYYVRLQYNGEFLPPFTKIDGIKHKSDKNNNSPLKPSFIAGGGAFGYKMDDIRVDVEGLYSQLNKDADVVG---DTVADNLTAISGLVNVYYDIAIEDMPITPYVGVGVGAARISTPLKTAVDSQTYKFGFAGQVKAGVSYYVTPEIKLYAGARYFGSFGAHFDkseevgkaggeKETKVTKDEYKVLYSTVGAEAGV
>UniRef100_A0A2U6K8K7	191	0.660	2.346E-51	0	191	192	3	205	209
SDEETSYYVRLQYNGEFLPLFTKIDGIDYKKGTDIYSPLKASFIAGGGAFGYKMDDIRVDVEGVYSYLNKNdvKDVVFTPADTIANSLTAISGLVNVYYDIAIEDMPITPYVGVGVGAAYISTPLATAVNSQNGKFAFAGQARAGVSYDITPEIKLYAGARYFGSYGAHFDGEKADPkdaakkvadKGAYKILYSTVGAEAGV
>UniRef100_Q5EYX4	190	0.671	3.215E-51	5	189	192	0	194	195
-----SYYVRLQYNGEFLPLFTKVDGITYKKDKSDYSPLKPSFIAGGGAFGYKMDDIRVDVEGVYSYlNKNDVTDAEFTPDTIADSLTAISGLVNVYYDIAIEDMPITPYVGVGVGAAYISTPLKTPINDQKSKFGFAGQVKAGVSYDVTPEIKLYAGARYFGSYGANFDgkkTDPKDSTKQvtdagaYKVLYSTVGAEA--
>UniRef100_K7SV58	190	0.671	3.215E-51	6	191	192	0	190	195
------YYVRLQYNGEFLPLFTKVDGITYKKDKSDYSPLKPSFIAGGGAFGYKMDDIRVDVEGVYSYlnkNDVKDVTFDPANT-IADSVTAISGLVNVYYDIAIEDMPITPYIGVGVGAAYISTPLEPAVSSQNGKFAFAGQARAGVSYDITPEIKLYAGARYFGSFGAHFDKDTAAASKdkgELKVLYSTVGAEAGV
>UniRef100_Q8KQ74	190	0.663	3.215E-51	0	191	192	3	195	200
SDEETSYYVRLQYNGEILPLFTKVDNMKIKKGTDDVDPFKASFLGVGAAFGYKMDDIRVDIEGLYSQLNKNVNNDEvLTPDTVAGSLKAISGLVNVYYDIAIEDMPITPYVGVGVGAAYISTPLATAMSSQNGKFAFAGQARAGVSYDVTPEVKLYAGARYFGSYGANFDKTDKDGKGEXKVLYSTVGAEAGV
>UniRef100_Q6JH20	190	0.646	3.215E-51	0	191	192	3	197	202
SDEETIYYIRLQYNGEFLPLFTKVDGIEYKKGTESHNPLKASFIAGGGAFGYKMDDIRVDVEGVHSYLNKNDVTGATFTPTdaIADSLTAISGLVNVYYDIAIEDMPITPYIGAGIGAAYLSTPLETAVNGQNSKFGFAGQVKAGISYDVTPEVKFYAGARYFGSYGANFDTsTGGKGKGGHTVLYSTVGAEAGV
>UniRef100_Q84A84	190	0.886	4.404E-51	5	189	192	0	182	183
-----SYYVRLQYNGEILSFYTKVDGITNATGKDRDSPLTRSFIAGSGAFGYKMDDIRVDVEGLYSQLTKDATVV--SDDKAADSVTAFSGLVNVYYDIAIEDMPITPYVGVGVGAAYISNPSKADGVKEQKGFGFAYQAKAGVSYDVTPEIKLFAGARYFGSYGASFNKEAVSATKEIKVLYSTVGAEA--
>UniRef100_L7SZ85	190	0.783	4.404E-51	5	189	192	0	183	184
-----SYYVRLQYNGEILPLFTKIDGIDYKKGTDIYSPLKASFMAGGGAFGYKMDDIRVDVEGLYSQLSKDTLEKAPDPA-IADSLAAISGLVNVYYDIAIEDMPITPYVGVGVGAAYISNPSKADAVKDQRGFGFAYQAKAGVSYDVTPEIKLYAGARYFGSYGASFDKAAKDDAEIKKVLYSTVGAEA--
>UniRef100_Q93II0	190	0.859	4.404E-51	5	189	192	0	183	184
-----SYYVRLQYNGEILPFYTKVDGIKIATGKEKDSPFTRSFIAGGGAFGYKMDDIRVDVEGLYSQLAKDTAVVGTTETSVADSLTAFSGLVNVYYDIAIEDMPITLYVGVGVGAAYISNPLNDTTVKDQKGFGFAHQAKAGVSYDVTPEIKLYAGARYFGSYGASFD-KDKSSDTKINVLYSTVGAEA--
>UniRef100_H2D086	190	0.650	6.034E-51	1	188	192	7	205	207
-DEETSYYVRLQYNGEFLPLFTKVDGITYKKDKSDYSPLKPSFIAGGGAFGYKMDDIRVDVEGVYSYlnkNDVKDVTFDPANT-IADSVTAISGLVNVYYDIAIEDMPITPYIGVGVGAAYISTPLEPAVNDQKSKFGFAGQVKAGVSYDVTPEVKLYAGARYFGSYGAHFDGEKVDPRdankkvadkGAYKVLYSAIGAE---
>UniRef100_Q6VR54	189	0.766	1.133E-50	0	191	192	3	191	195
SDEETSYYVRLQYNGEILPLFTKIDGITNATGKEKDSPLKASFIAGGGAFGYKMDDIRVDVEGLYSYLNKDADVVGG---TVADNLTAISGLVNVYYDIAIEDMPITPYVGVGVGAAYVSNPLAKKVTDDKaSGFGVAYQAKAGVSYDGTPEVKHFAGTRYRGSHGASFGKVTKDK-GELKVLYSTVGAEAGV
>UniRef100_A0A5B9C1N6	188	0.710	2.126E-50	3	189	192	0	189	190
---ETSYYVRLQYNGEILPLFTKVDGIAHKSGKDNNSPLKASFIAGGGAFGYKMDDIRVDVEGLYSQlNKNDVTGAAFNPDTVADSLTAISGLVNVYYDIAIEDMPITPYIGVGVGAARISTPSKTAVDSQTYKFGFAGQVKAGVSYDVTPEVKLYAGARYFGSYGAHFDKDAAAGkdKGELKVLYSTVGAEA--
>UniRef100_Q6JH18	188	0.664	2.126E-50	0	191	192	3	196	201
SDEETIYYIRLQYNGEFLPLFTKVDGIEYKKGTESHNPLKASFIAGGGAFGYKMDDIRVDVEGVYSYLNKNDVTGATFTPTdaIADSLTAIPGLVNVYYDVAIEDMPITPYVGVGVGAAYISTPLATAVSSQNGKFAFAGQTRAGVSYDVTPEVKLYAGAHYFGSYGANFDKTDKDGKEELKVFYSIVGAEAGV
>UniRef100_A0A7G5CB85	188	0.696	2.126E-50	0	191	192	30	229	234
SDEETSYYVRLQYNGEILPLFTKIDGIQKTKGKEKDSPLKASFVAGGGAFGYKMDDIRVDVEGLYSWLNKDADVVG---DTVADNLTAISGLVNVYYDVAIEDMPITPYIGVGIGAAYISTPLKTAVNEQNSKFGFAGQVKAGVSYDVTPEIKLYAGARYFGSYGAHFDKseevdkavggkeTKVTKDA-YKVLYSTVGAEAGV
>UniRef100_A0A7T4V7F8	188	0.845	2.913E-50	4	191	192	0	187	192
----TSYYVRFQYNGEILPFYTKVDGITYASGKRKDSPFTRSFIAGGGAFGYKMDDIRVDVEGLYSQLAKDTAVVNTSETNVANSLTFFSRLVDVYYDIAIENMPIPPYVGVGVGAEYINHPSKADTVKDQKGFGFAYQAKAGVSYDVTPEIKLFAGARYFGSYGASFDKTNKDDNDIQNVLYSSVGAESGV
>UniRef100_Q84A81	187	0.735	3.991E-50	5	189	192	0	181	182
-----SYYVRLQYNGEILPLFTKIDGIKNTAGKEKDSPLKASFIAGGGAFGYKMDDIRVDVEGLYSWLNKDADVVG---DTVADNLTAISGLVNVYYDVAIEDMPITPYIGVGVGAAYISTPLATAVSSQNGKFAFAGQARAGVSYDVTPEIKLYAGARYFGSYGANFDKTDKDGKEELKVLYSTVGAEA--
>UniRef100_Q9KW21	187	0.843	3.991E-50	5	189	192	0	184	185
-----SYYVRLQYNGEILPLYTKVDGIANATGKEKDSPLIRSFIAGGGAFGYKMDDIRVDVEGLYSQLARDGDVLSSSERDVADSLTAFSGLVNVYYDIAIEDMPITPYVGVGLGVAYISNPSKASEVKGQKGFGFAYQAKAGVSYDVTPEIKLFVGARYFGSYGAKFDKLTXDDGVIRNVVYSTVGAEA--
>UniRef100_A0ES78	187	0.916	5.468E-50	12	191	192	2	181	182
------------HHGGILPFYTKIEGITNKTGKEKGSPLTRSFIAGGGAFGYKMDDIRVDVEGLYSQLAKDTAVVSTSETKVADSLTAFSGLVNVYYDIAIEDMPITPYVGVGVGAAYISNPSEANDVKDQKGFGFAYQAKAGVSYDVTPEIKLYAGARYFGSYGASFNKETVSANKEINVLYSAVGAEAGV
>UniRef100_Q9EVS9	186	0.821	7.491E-50	5	189	192	0	182	183
-----SYYVRLQYNGEVLPFKTKIDGVAHKSGKENNSPLKASFLAGGGAFGYKMDDIRVDVEGLYSQLSKDEDVV--SNDNAADSVTAFSGLVNVYYDIAIEDMPITPYVGVGVGAAYISNPSKADAVKDQKGFGFAYQAKAGVSYDVTPEIKLFAGARYFGSYGASFDKAAKGDTGIKNVLYSTVGAEA--
>UniRef100_A0A167KQD9	186	0.677	7.491E-50	5	189	192	0	185	186
-----SYYVRLQYNGEFLPLFTKIEGIEYKKATDIHNPLKASFIAGGGAFGYKMDDIRVDVEGVYSQLSKNNVDGAAFNPNtVADSLTAISGLVNVYYDIAIEDMPITPYIGVGVGAAYISTPLATAVSSQNGKFAFAGQARAGVSYDVTPEVKLYAGARYFGSYGANFDKTDKDGKGEHKVLYSTVGAEA--
>UniRef100_M4GQ77	186	0.852	7.491E-50	0	187	192	2	191	192
SDEETSYYVRLQYNGEILPLYTKVNGITNAKGKEKDSPLTRSFIAGGGAFGYKMDDIRVDVEGLYSQLTKDATVVfdNKAADSVADSLTAFSGLVNVYYDIAIEDMPITPYVGVGVGAAYISNPSKAGVVKDQKGFGFAYQAKAGVSYDVTPEIKLFAGARYFGSYGASFDKAAKDDAGIKNVVYSTIGA----
>UniRef100_Q84A76	186	0.882	1.026E-49	5	189	192	0	186	187
-----SYYVRLQYNGEILPLYTKLDGIQNVEGKEKDSPLTRSFIAGSGAFGYKMDDIRVDVEGLYSQLAKDTAVLANSeiNVNVADSLTAFSGLVNVYYDIAIEDMPITPYVGVGVGAAYISSPSKADAVKDQKGFGFAYQAKAGVSYDVTPEIKLFAGARYFGSYGASFNMLSESSVPIINVVYSTVGAEA--
>UniRef100_K7SLS0	186	0.806	1.026E-49	6	191	192	0	190	195
------YYVRLQYNGEILPLFTKVDGATgAKKKTADTDTttdlYKASFMAGGGAFGYKMDDIRVDVEGLYSQLAKDTAVVNASETNVADSLTAFSGLVNVYYDIAIEDMPITPYVGVGVGAAYISNPSKADSVKDQKGFGFAYQAEAGVSYDVTPEIKLFTGARYFGSYGASFDKADKDDTGIKNVVYSTFGAEAGV
>UniRef100_UPI00222606D4	186	0.661	1.026E-49	0	191	192	30	227	232
SDEETSYYVRLQYNGEILPLFTKIDGVTglkkkTGDTADTTHLYNASFIAGGGAFGYKMDDIRVDVEGIYSWLNKDTNVTGTAVPGAVAErLTAISGLVNVYYDVAIEDMPITPYVGVGVGAAYISTPLATAVSSQNGKFAFAGQARAGVSYDVTPEVKLYAGARYFGSYGANFDKTDKDGKGELKVLYSTVGAEAGV
>UniRef100_D2SPP4	186	0.870	1.406E-49	2	171	192	0	169	170
--EETSYYVRLQYNGEVLPFKTRIDGIEYKKGTEVHDPLKASFIAGGGAFGYKMDDIRVDVEGLYSQLAKDTAVVNASETNVADSLTAFSGLVNVYYDIAIEDMPITPYVGVGVGAAYISNPSEAGSVKDQKGFGFAYQAKAGVSYDVTPEIKLFAGARYFGSYGASFDKAD--------------------
>UniRef100_J7GTG5	186	0.955	1.406E-49	8	185	192	0	177	178
--------VLLKYNGEILPFYTKVDGITNATGKEKDSPLTRSFIAGGGAFGYKMDDIRVDVEGLYSQLAKDATVVNTSETNFADSLTAFSGLVNVYYDIAIEDMPITPYVGVGVGAAYISNPSKADAVKEQKGFGFAYQAKAGVSYDVTPEIKLFAGARYFGSYGASFNKETVSATKEINVLYSAV------
>UniRef100_L7T1B2	186	0.691	1.406E-49	5	189	192	0	187	188
-----SYYVRLQYNGEILPLFTKIDGIDYKKGTDIYSPLKASFIAGGGAFGYKMDDIRVDVEGVYSYLNKNdvKDVVFTPADTIANSLTAISGLVNVYYDIAIEDMPITPYIGGGVGAAYISTPLKTAVNGQNSKFGFAGQVKAGVSYDVTPEVKLYAGARYFGSYGANFDKSGGEKDKgGHTVLYSTVGAEA--
>UniRef100_F4YIN7	186	0.743	1.406E-49	1	187	192	3	188	189
-DEETSYYIRLQYNGEFLPFKTEIKGMEYKKGNEDQDPLKASFTAGGGAFGYKMDDIRVDIEGLYSQLSKNDIKDATFTPDAADNLTAISGLVNVYYDVAIEDMPITPYVGVGVGAAYLSNPSKADAVKDQKGFGFACQAKAGVSYDVTPEIKLFAGARYFGSYGAKFDATTKD-DGKIKVLYSAVGA----
>UniRef100_A0A7M3U2V0	186	0.702	1.406E-49	1	191	192	31	227	232
-DEETSYYIRLQYNGEFSPFTTKIDNITVKKDgsaVTDVDPFKASFMAGGGAFGYKMDDIRVDVEGLYSQLSKNADTGITTEPGVADSLSVMSGLVNVYYDVAIEDMPITPYVGVGIGAAYLSNPSAAEGVKDQKKFGFAYQAKAGVSYDVTPEIKLFAGARYFGSYGANFDKDN-TADhkdkGEVKVLYSTIGAEAGV
>UniRef100_Q9L5Y9	185	0.811	1.926E-49	4	189	192	0	185	186
----TSYYVRLQYNGEILPFRTKVDGIKNKSGREKDSPLTRSFIAGSGAFGYKMDDIRVDIEGLYSRLAKDTAVIDASEASLADSLTAFSGLVNVYYDIAIEDMPVTPYVGIGVGAAYISNLSSSADVKNQKRFGFAYQAKAGVSYDVTPEIKLFAGARYFGSYGAGFDKEGRNDNIIKNVLYSTVGAEA--
>UniRef100_L7XFP6	185	0.711	1.926E-49	5	189	192	0	190	191
-----SYYVRLQYNGEILPLFTKIDGITNATGKEKDSPLKASFIAGGGAFGYKMDDIRIDVEGLYSWLNKDADVVG---DTVADNLTAISGLVNVYYDVAIEDMPITPYIGVGVGAAYISTPLKEAVNDQESKFGFAGQVKAGVSYDVTPEIKLYAGARYFGSFGAHFDGkkqDPKDATKQvtdegaYKVFYSTVGAEA--
>UniRef100_Q8GR06	185	0.715	1.926E-49	0	191	192	3	192	197
SDEETSYYVRLQYNGEVLPFKTKITGITHKSNKAEDSPLKASFLAGGGAFGYKMDDIRVDVEGLYSQLSKDGDIAD--SPAIAESLTAFSGLVNVYYDVAIEDMPVTPYIGVGVGTAYVSNPLATKVTDDKaSGFAFAYQAKAGVSYDVTPEIKLYAGARYFGSYGANFGKTAKD-DGGIKVLYSAVGAEAGV
>UniRef100_A0A410TEP9	185	0.741	2.639E-49	5	189	192	0	182	183
-----SYYIRLQYNGEILPLFTKIDGIKNVAGKEKDSPLKASFIAGGGAFGYKMDDIRVDVEGLYSQLNKD---AGVAGTTVADNLTAISGLVNVYYDIAIEDMPITPYVGVGVGAAYISTPLKDAVNDQKSKFGFAGQVKAGVSYDVTPEVKLYAGARYFGSYGANFDKSGGEKDKgGYTFLYSTVGAEA--
>UniRef100_A0A023SEU5	185	0.820	2.639E-49	0	172	192	2	174	186
SDEETSYYVRLQYNAEVLPLFTKVDGISKATNKDKDSPLKASFMAGGGAFGYKMDDIRVDVEGLYSQLNKDTTVIAAAETNVADSVTAFSGLVNVYYDVAIEDMPITPYIGVGIGAAYLSNPSKADGVKDQRGFGFAGQVKAGVSYDVTPEIKLYAGARYFGSYGANFDKTSV-------------------
>UniRef100_A0A1D8DWS2	184	0.786	3.616E-49	0	170	192	3	175	184
SDEETSYYVRLQYNGEILPLFTKIEGIEYKKGNDSHNPLKASFIAGGGAFGYKMDDIRVDVEGLYSQLSKNDVTGATFTPtdTIADSLTAISGLVNVYYDVAIEDMPITPYVGVGVGAAYISNPSKVDVVKDQRGFGFAYQAKAGVSYDVTPEIKLYAGARYFGSYGANFDKT---------------------
>UniRef100_B5L353	184	0.687	3.616E-49	5	189	192	0	188	189
-----SYYVRLQYNGEILPLFTKIEGIEYKKATDIHNPLKASFIAGGGAFGYKMDDIRVDVEGLYSQlNKNDVTGAAFNPDTVADSLTAISGLVNVYYDIAIEDMPITPYVGVGVGAAYISTPLKDAVNDQKSKFGFAGQVKAGVSYDVTPEVKLYAGARYFGSFGAHFDKDTAAASKdkgELKVLYSTVGAXA--
>UniRef100_S4WF36	184	0.671	3.616E-49	0	191	192	3	200	205
SDEEISYFVSFAYNGEFLPLFTKVDGITNAKGKEKDSPLKASFIAGGVAFGYKMDDIRVDVEGLYSWLNKDADVVDN---TVADNLTAISGLVNVYYDVAIEDMPITPYIGVGVGAAYISTPFKTPINDQKSKFGFAGQVKAGVSYDVTPEIKLYAGARYFGSCGANFDGKKTDPNNSakqvtdagaYKVLYNTVGVEAGV
>UniRef100_UPI002023C689	184	0.658	3.616E-49	0	190	192	30	243	249
SDEETSYYVRLQYNGEILPFYTSIEGIKHKSGKDKNSPLKASFIAGGGAFGYKMDDIRVDVEGLYSQLSKDADVVSaaaavaatggspavAAIPEVAESLTAISGLVNVYYDIAIEDMPITPYVGVGVGAAYISTPLKTAVNGQNSKFGFAGQVKAGVSYDVTPEIKLYVGARYFGSYGANFDgqkTDPKDPTKQvtdagaYKVLYSTVGAEAG-
>UniRef100_F5CNI9	184	0.633	4.954E-49	0	191	192	3	203	207
SDEETSYYVRLQYNGEFLPLFTKIDGVTGLKKKAGDaadttDLYNASFIAGGGAFGYKMDDIRVDVEGVYSQLNQDT-TVTGTPVPAVGiakNLTAISGLVNVYYDIAIEDMPITPYIGVGVGAARISTPLNTAVDGQTYKFGFAGQVKAGVSYDVTPEVKLYVGARYFGSFGAHFDKDATTGkdKGDLKVLYSTVGAEAGV
>UniRef100_UPI0015731F2D	184	0.678	4.954E-49	1	191	192	31	226	231
-DEETSYYIRLQYNGEFSPFKTKIDNITVKkgdTTVTDVDPFKASFMAGGGAFGYKMDDIRVDVEGLYSQLSKYTDADITTEPGVANDLSVMSGLVNVYYDVAIEDMPITPYVGVGVGAAYVSTPLREAVGDQKHGFGFAYQAKAGVSYDITPEIKLFAGARYFGSYGAHFDKDASAGkdKREIKVLYSTVGAEAGV
>UniRef100_Q9Z4R0	184	0.821	6.787E-49	5	189	192	0	182	183
-----SYYVRLQYNGEILPIYTEVDGITKLTGKEKDSPLTRSFIAGGGAFGYKTSDIRVDVEGLYSQLTKDVTVVSDGK--AADSVTAFSGLVNVYYDVVIEDIPITPYVGVGVGASYLSNPSSVTAVKDQKGFGFAYQAKAGVSYDVTPGIKLFAGARYFGSYGASFNKEILSGNKEMKVLYSTVGAEA--
>UniRef100_A0A5B9C2W8	184	0.731	6.787E-49	3	189	192	0	186	187
---ETSYYVRLQYNGEFVPLFTDIGGITHIAGKEKNSPLKPSFIAGGGAFGYKMDDIRVDVEGLYSWLNKDADVVN---STVADNLTAISGLVNVYYDVAIEDMPITPYIGVGVGAAYISTPLKDALNEQKNKFGFAYQAKAGVSYDVTPEIKLYAGARYFGSYGANFDKTAGAAGKDkggHIVLYSTVGAEA--
>UniRef100_Q6DW16	184	0.737	6.787E-49	0	191	192	3	195	200
SDEETSYYVRLHYTAdEVVPFKTKIDGIEYKKGTDVQDPLKASFLAGGGAFGYKMDDIRVDVEGLYSQlNKNDVSGAAFTPADVADSVTAFSGLVNVYYDIAIEDMPITPYIGVGVGASYLSNPSKADAVKDQKVFGFAYQAKAGVSYDVTPEIKLFAGARYFGSYGANFGKEAKD-DGGIKVLYSTVGAEAGV
>UniRef100_B1B523	183	0.703	9.298E-49	5	186	192	0	178	179
-----SYYVRLQYNGEILPLFTKIDGIARKTGKDNDSPLKPSFMAGGGAFGYKMDDIRVDVEGLYSWLNKDADVVD---DTVADNLTVISGLVNVYYDIAIEDMPITPYIGAGVGAAYISTPLATAVSSQNGKFAFAGQARAGVSYDITPEIKLYAGARYFGSYGANFDKTDKDGKGELKVLYSTVG-----
>UniRef100_Q0H3G9	183	0.739	9.298E-49	5	191	192	0	185	190
-----SYYVRLQYNGEVLPFKTKIDGITYKTGKDNNSPLKASFLAGSGAFGYKMDDIRVDVEGLYSQSSKDVDVVDGNPGVVK-SLTAFSGLVNVYYDIAIEDMPITPYVGVGVGAAYVGNPLVTKVAGDkESGFGFAYQAKAGVSYDVTPEIKLYAGARYFGSYGANFGKA-AKGDGGIKVLYSAVGAEAGV
>UniRef100_B5LWP5	183	0.614	9.298E-49	0	191	192	3	233	238
SDEETSYYVRLQYNGEVLPFYTSIEGITHKSGKDKDSPLKASFIAGGGAFGYKMDDIRVDVEGLYSQLSKDANVVNAAAVPAVGttsatsatsatsatsatsatsatsatsaiaaipevaeSLTAISGLVNVYYDIAIEDMPITPYVGVGVGAAYISTPLKTAVNGQNSKFGFAGQVKAGVSYDVTPEIKLYAGARYFGSFGAHFDKDAAAGkdKGELKVLYSTVGAEAGV
>UniRef100_A8VPX1	183	0.863	1.274E-48	0	168	192	4	172	187
SDEETSYYVRLQYNGEILPFYTKVDGIKNSTSKEEDSPLKRSFIAGGVAFGYKMDDIRVDVEGLYSRLAKNKAVIDASESHVADSLTAFSGLVNVYYDIVIEDMPITPYVGVGVGAAYISNPSNAAEVKDQRRFGFAYQAKAGVSYDVAPEIKLFAGARYFGSYGASFD-----------------------
>UniRef100_A0A977PJM6	183	0.772	1.274E-48	1	184	192	4	188	189
-DEETSYYVRLQYNGEILPLYTKVDGIKYEKESEAQNPLKASFIAGGGAFGYKMDDIRVDIEGLYSQlNKNDVTDAKFTPDTVADNVTAFSGLVNVYYDIAIEDMPITPYIGVGVGAAYLSNPSKADGVKDQRGLGFAGQVKAGVSYDVTPEIKLYAGARYFGSYGASFKKATASTNKDINVLYSA-------
>UniRef100_L7SZ91	183	0.683	1.274E-48	5	189	192	0	192	193
-----SYYVRLQYNGEFLPLFTKIDGIYYKKGTDIYSPLKASFIAGGGAFGYKMDDIRVDVEGVYSYLNKNdvKDVVFTPADTIANSLTAISGLVNVYYDVAIEDMPITPYVGVGVGAAYVSTPLKTAINNQNSKFGFAGQVKAGVSYDVTPEIKLYAGARYFGSYGAHFDGEKVDGTKKvagkgaYKVLYSTVGAEA--
>UniRef100_A0A410TER9	183	0.635	1.274E-48	5	189	192	0	194	195
-----SYYIRLQYNGEILPLFTKVDGITYKKDNSDYSPLKASFLAGGGAFGYKMDDIRVDVEGVYSYlNKNNVTDARFTPDTIADSVTAISGLVNVYYDIAIEDMPITPYVGVGVGAAYVSTPLKTAINNQNSKFGFAGQVKAGVSYDVTPEIKLYAGARYFGSYSAHFDGEKADPkdatkkvadKGAYKVLYSTVGAEA--
>UniRef100_UPI001573C6E4	183	0.698	1.274E-48	1	191	192	31	226	231
-DEETSYYIRLQYNGEFLPFKTKIDNITvkkNDTAVTDVDPFKASFLAGGGAFGYKMDDIRVDIEALYSQLSKNTETGITTNPGVADNLTAFSGLVNVYYDVAIEDMPITPYVGVGVGAAYIKNPLATKITGDkDSGFGFAYQAKAGVSYDVTPEIKFFAGARYFGSYGASFQKDANDTNKNgLKVLYSTIGAEAGV
>UniRef100_D2XR78	183	0.706	1.745E-48	5	189	192	0	190	191
-----SYYVRLQYNGEVLPLFTKVDGITHKSGKEKNSPLKPSFMAGGGAFGYKMDDIRVDVEGLYSWLNKDTDVVGDA---VAENLTAISGLVNVYYDIAIEDMPITPYVGVGVGAAYISTPLKTAINDQNSKFAFAGQVKAGVSYDVTPEIKLYAGARYFGSYGANFDgkkTDPKDSTKQvtdagaYKVLYSTVGAEA--
>UniRef100_Q5QIR7	183	0.697	1.745E-48	5	189	192	0	193	194
-----SYYVRLQYNGEVLPFKTKVDGVTYKSGKDNNSPLKASFLAGSGAFGYKMDDIRVDVEGLYSQLSKDADVVGTSPAVAK-SLTAFSGLVNVYYDIAIEDMPITPYVGVGVGAAYISTPLETPINDQKSKFGFAYQAKAGVSYDVTPEIKLFAGARYFGSYGASFDGKKLDPEGNkqvadtdagaYKVLYSTVGAEA--
>UniRef100_D2XR76	183	0.639	1.745E-48	5	189	192	0	195	196
-----SYYVRLQYNGEILPLFTKVDGITYKKDSSDYSPLKASFIAGGGAFGYKMDDIRVDVEGVYSYlnkNDVKDVIFDPANA-IADSVTAISGLVNVYYDIAIEDMPITPYVGVGVGAAHISTPLKTAVDSRTYKFGFAGQVKAGVSYDVTPEIKLYAGARYFGSYGANFDGKKADPQGSnkqvtdagaYKVLYSTVGAEA--
>UniRef100_A0A1A9VJK4	183	0.744	1.745E-48	0	179	192	113	289	965
SDEETSYYVRLQYNGEILPLFTKIDGITNVAGKEKDSPLKASFIAGGGAFGYKMDDIRVDVEGLYSQLNKD---AGVAGTTVADNLTAISGLVNVYYDIAIEDMPITPYVGVGVGAAYISTPLATVVSSQNGKFAFAGQVRAGVSYDVTPEVKLYAGARYFGSYGANFDKTDKDGKGELK------------
>UniRef100_Q8L1W6	182	0.768	2.391E-48	5	189	192	0	181	182
-----SYYVHLQYNGEILPLFTKIDGITNATGKEKDSPLKASFIAGGGAFGYKMDDIRVDVEGLYSWLNKDADVVD---DTVADNLTAISGLVNVYYDIAIEDMPITPYVGVGVGAAYVSNPLATKVTDDKaSGFGVAYQAKAGVSYDVTPEVKLYAGARYFGSYGANFGKATKD-DAGIKVLYSTVGAEA--
>UniRef100_Q76CJ5	182	0.809	3.275E-48	5	186	192	0	193	194
-----SYYVRLQYNGEILPFYTKVDGIKNVTGKEKDSPLTRSFIAGGGAFGYKMDDIRVDVEGLYSQLAKDTAVVNASETNVADSLTAFSGLVNVYYDIAIEDMPITPYVGVGVGAAYLSNPLKSPVGDQKHGFGFAYQAKAGVSYDVTPEIKLFAGARYFGSYGAKFDKseEVTKTDSsgketkvtkdEYKVLYSTIG-----
>UniRef100_Q56NV2	182	0.635	3.275E-48	5	189	192	0	197	198
-----SYYVRLQYNGEFLPLFTKVDGITYKKDKSDYSPLKPSFIAGGGAFGYKMDDIRVDVEGVYSYlnkNDVKDVTFDPANT-IADSVTAISGLVNVYYDIAIEDMPITPYIGGGVGAAYISTPLKTAVNGQNSKFGFAGQVKAGVSYDVTPEIKLYAGARYFGSFGAHFDKseevdkagggkeTKVTKDA-YKVLYSTVGAEA--
>UniRef100_E0YUE9	182	0.700	3.275E-48	0	191	192	3	201	206
SDEETSYYVRLQYNGEVLPLFTKVDGITglkkNATDTAETTDLYnASFIAGGGAFGYKMDDIRVDVEGIYSWLNKDTSVTGTPAPvgGVANNLTAISGLVNVYYDVAIEDMPITPYIGAGVGAAYVSNPLATKVTGDkDSGFGVAYQAKAGVSYDVTPEIKLYAGVRYFGSYGANFGKATKD-DAGIKVLYSTVGAEAGV
>UniRef100_A0A516RTT8	181	0.790	4.487E-48	1	181	192	0	177	178
-DEETSYYVRLQYNGEILPLYTKFDGITHTSGQ---SPLKASFIAGGGAFGYKMDDIRVDVEGLYSQLNKDASVIANTETDVADSVTAFSGLVNVYYDVAIEDMPITPYIGVGIGAAYLSNPSSATGVSDQRGFGFAGQVKAGVSYDVTPEIKLYAGARYFGSYGASFKKATGSTNNDINVL----------
>UniRef100_Q8L2T2	181	0.670	4.487E-48	5	189	192	0	186	187
-----SYYIRLQYNGEILPLFTKIDGIEYAAGTDSHSPLKASFIAGGGAFGYKMDDIRVDVEGVYSQlskNNVDGAALTPADA-IADSLTAISGLVNVYYDIAIEDMHITPYIGGGVGAAYISTPLKTAVNGQNSKFGFAGQVKAGVSYDVTPEVKLYAGARYFGSYGANFDKSGGEDKGGHTVLYSTVGAEA--
>UniRef100_Q56NV1	181	0.675	4.487E-48	5	189	192	0	192	193
-----SYYVRLQYNGEFLPLFTKVDGITYKKDKSDYSPLKPSFIAGGGAFGYKMDDIRVDVEGLYSWLNKDADVVG---DTVADNLTAISGLVNVYYDIAIEDMPITPYIGVGVGAARISTPLKTAVDSQTYKFGFAGQVKAGVSYDVTPEIKLYAGARYFGSFGAHFDKseevdkagggkeTKVTKDA-YKVLYSTVGAEA--
>UniRef100_A0A4P8FBS6	180	0.927	1.154E-47	0	164	192	3	167	169
SDEETSYYVRIQYNGEIIPFYTKVDGITNATGKEKDSPITRSFIAGGGAFGYKMDDIRVDVEGLYTQLAKDTAVVNTSETNVADSITAFTGLVNVYYDIAIEDMPITPYVGVGVGAAYISNPTKADAVKDQKGFGFAYQPKAGVSYDVTPEIKLFAGEGYFGSYG---------------------------
>UniRef100_D2SPQ6	180	0.789	1.154E-47	2	171	192	0	170	171
--EETSYYVRLQYNGEVLPFKTRIDGIEYKKGTEVHDPLKASFMAGGAAFGYKMDDIRVDVEGLYSQlNKNDVSGATFTPTNVANSVTAFSGLVNVYYDIAIEDMPITPYVGVGVGAAYISNPSKANTVKDQKGFGFAYQAKAGVSYDVTPEIKLFAGARYFGSYGASFDKTN--------------------
>UniRef100_A0A5B9BZU4	180	0.828	1.154E-47	3	189	192	0	181	182
---ETSYYVRLQYNGEILSLYTKVDGITHTSGK---SPLKASFLAGGGAFGYKMDDIRVDVEGLYSQLAKDATVV--SDDKAADSVTAFSGLVNVYYDKAIEDMPITPYVGVGVGAAYISNPSKANEVKDQKGFGFAYQAKAGVSYDVTPEIKLFAGARYFGSYGASFDKANKDDTGIKNVLYSTVGAEA--
>UniRef100_A0A3G3ND17	180	0.872	1.154E-47	12	191	192	0	179	183
------------YNGEILPFYTKVDGIANAAGKERDSPLTRSFIAGGGAFGYKMDDIRVDVEGLYSQLAKDTVVVNVSEQDIADSLTAFAGLVNVYYDIAIEDMPITPYVGVGVGAAYISNPSKADGVKDQKRFGFAYQAKAGVSYDVTPEIKLFSGARYFGSYGASFDKKTKGDTGIRNVLYSTVGAEAGV
>UniRef100_D2XR87	180	0.695	1.154E-47	5	189	192	0	183	184
-----SYYVRLQYNGEFVPLFTDIGGIKHTAGKEKNSPLKPSFIAGGGAFGYKMDDIRVDVEGLYSWLNKDADVVD---STVADNLTAISGLVNVYYDVAIEDMPITPYIGVGVGAAHISTPLKTAVDNQTYKFGFAGQVKAGVSYDVTPEIKLYAGARYFGSFGANFDKDAITGkdKGEHKVLYSTVGAEA--
>UniRef100_E9JHK8	180	0.736	1.154E-47	4	189	192	0	189	190
----TSYYVRLQYNPEVLPFKTKIDGMKYEKEGKAQDPLKASFLAGGGAFGYKMDDIRVDVEGLYSQlNKNDVKDATFTPDTVADSVTAFSGLVNVYYDIAIEDMPITPYVGVGVGVSYLSNPSKADGVKDQKGFGFAYQAKAGVSYDVTPEIKLFAGARYFGSYGASFDKDGTDAhkdKGEIKVLYSTVGAEA--
>UniRef100_UPI0020A0A718	180	0.680	1.154E-47	0	191	192	30	224	229
SDEETSYYVRLQYNCEILPLFTKVDGATGAKKKTTDTStttdlYKASFIAGGGAFGYKMDDIRVDVEGLYSQLSKNTLDVAPTPAIAE-SLTAISGLVNVYYDIAIEDMPITPYVGIGVGAARISTPLNTAVDGQTYKFGFAGQVKAGVSYDVTPEVKLYAGARYFGSFGANFDKATKD-DAGIKVLYSTVGAEAGV
>UniRef100_UPI001447DC68	180	0.631	1.154E-47	1	191	192	31	236	241
-DEETSYYIRLQYNGEFLPFKTKIDAIQYQDSANKaFDPYKASFMAGGAAFGYKMDDIRVDVEGLYSQLKKNeiSGTAKAGNTAIADDLSVMSGLVNVYYDVAIEDMPITPYVGVGVGAAYLSNPLKSPVGDQKHGFGFAYQAKAGISYDVTPEIKLFAGARYFGSYGANFDGEKQDPahsddatkkvtdKGAYKVLYSTVGAEAGV
>UniRef100_A0A088F8D4	180	0.727	1.581E-47	1	176	192	3	175	184
-DEETSYYVRLQYNGEFLPLFTKVDGIAHKSGKDNNSPLKASFIAGGGAFGYKMDDIRVDVEGLYSWLNKDADVVG---DTVADNLTAISGLVNVYYDVAIEDMPITPYIGVGVGAAYISTPLKTAINDQNSKFGFAGQVKAGVSYDVTPEIKLYAGARYFGSYGANFDSDASKKDK---------------
>UniRef100_D3JN72	180	0.688	1.581E-47	2	191	192	0	195	196
--EETSYYIRLQYNSEFLPFKTKIDAIQYQDSADKaFDPYKASFMAGGAAFGYKMDDIRVDIEGLYSQLKKTeiSGTAKVGNTAIADDLSVMSGLVNVYYDVAIEDMPITPYIGVGVGAAYLSNPSAADGVKDQKKFGFAYQAKAGVSYDVTPEIKLFAGARYFGSYGASFDKDNTTGhkdKGEIKVLYSTIGAEAGV
>UniRef100_A0A023HUN5	180	0.664	1.581E-47	0	191	192	3	196	201
SDEETSYYVRSQYSGEILPLFTKIEGIEYKNATNIHIPLKASFIAGGGAFGYKMDDIRVDVEGVYSYLNInDVKDAKFTPDTIADSLTAISELVNVYCDIAIEDMPITPYVGVGVGAAYISNPLKDAVNDQKSKFGFAGQVKPGVSYDVTPEVKLYAGARYFGSYGANFDKSIGEENKgGHTVFYSTVGAEAGV
>UniRef100_A0A7G4P306	179	0.736	2.966E-47	5	189	192	0	183	184
-----SYYVRLQYNGEVLPFKTKIGGVTYKSGKDNNSPLKASFLAGGGAFGYKMDGIRVDVEGLYSQLSKDADVVGTSPAVVE-SLTAFSGLVNVYYDIAIEDMPITPYVGVGVGAAYVSNPLVTEVTGDkKSGFGFAYQAKAGVSYDVTPEIKLYAGARYFGSYGANFGKTAKD-DGGIKVLYSTVGAEA--
>UniRef100_A0A5B9C2Y5	179	0.682	2.966E-47	3	189	192	0	185	186
---ETSYYIRLQYNGEILPLFTKIEGIEYKKDTDIHNPLKASFIAGGGAFGYKMDDIRVDVEGLYSWLNKDADVVG---DTVAESLTAISGLVNVYYDVAIEDMPITPYVGVGVGAAYISTPLATAVSSQNGKFAFAGQARAGVSYDVTPEVKLYAGARYFGSYGAHFDKDAAAGkdKGELKVLYSTVGAEA--
>UniRef100_Q6JH24	179	0.691	2.966E-47	0	191	192	3	198	203
SDEETSYYVRLQYNGEILPLFTKIDGATGAKKKNADAStttdlYKASFMAGGGAFGYKMDGIRVDIEGLYSQLSKDTLEKAPDPA-IADSLTAISGLVNVYYDIAIEDMPITPYIGVGVGAAYVSNPLATKVTDDKaSGFGVAYQAKAGASYDVTPEIKLYAGARYFGSYGANFGKA-TKGDAGIKVLYSTVGAEAGV
>UniRef100_Q6JH16	179	0.718	2.966E-47	0	191	192	4	199	204
SDEETSYYVRLQYNGEILPLFTNIDGAtgakkkTADTGTTTDL-YKASFMAGGGAFGYKMDDIRVDIEGLYSQLNKDTLDVAP-NPAIADSLTAFSGLVNVYYDIAIEDMPITPYVGVGVGAAYVSNPLATKANGDKaSGFGVAYQAKAGVSYDVTPEIKLYAGARYFGSYGANFGKANKD-DAGIKVLYSTVGAEAGV
>UniRef100_A0A1D8DWQ3	179	0.700	4.063E-47	0	183	192	3	184	185
SDEETSYYVRLQYNGEFLPLFTDIGGITHK--KDKDSPLQPSFIAGGGAFGYKMDDIRVDVEGLYSRLNKD---ADVANVTVADNLTAISGLVNVYYDIAIEDMPITPYIGVGIGAARISTPLNTAVDGQTYKFGFAGQVKAGVSYDVTPEIKLYAGARYFGSFGAHFDKDTAAASKdkgELKVLYS--------
>UniRef100_A0A516RTU1	178	0.822	5.567E-47	1	168	192	0	168	185
-DEETSYYVRLQYNAELLPLFTKIEGITNKAGKENDSPLTRSFMGGSGAFGYKMDDIRVDVEGLYSQLNKDATVMDTNVANaVADSVTAFSGLVNVYYDVAIEDMPITPYIGVGIGAAYLSNPSKADDVKDQRGFGFAYQAKAGVSYDVTPEIKLYAGARYFGSYGANFD-----------------------
>UniRef100_L7XFQ1	178	0.659	5.567E-47	5	189	192	0	190	191
-----SYYVRLQYNGEILPLFTKIEGIEYKKATDIHNPLKASFIAGGGAFGYKMDDIRVDVEGLYSWLNKDADVEG---DTVADNLTAISGLVNVYYDVAIEDMPITPYIGVGVGAAYISTPLKEAVNDQKSKFGFAGQVKAGVSYDVTPEIKLYAGARYFGSFGAHFDGkkqDPKDATKQvtdegaYKVFYSTVGAEA--
>UniRef100_Q9Z4Q9	178	0.794	7.626E-47	5	189	192	0	182	183
-----SYYVRLQYNGEILPLYTEVNGIAKSKDKDKYSPLKRSFIAGSGAFGYKMDDIRVDVEGLYSKLTKDADVVSDSK--VADNVTAFSGLVNVYYDVAIEDMPITPYVGIGVGASCLSNPSNVTEVKDQKGFGFAYQAKAGVSYDVTPEIKLFAGARYFGSYGASFHKETASDNKKIKVLYSTVGAEA--
>UniRef100_Q9ACC0	178	0.715	7.626E-47	5	189	192	0	184	185
-----SYYVRLQYNGEVLPFKTKIDGIEYKKGDDAQDPLKASFMAGSGAIGYKMDDIRVDAEVLYSQlNKSDLKGATFTPETVADNVTAFSGLVNVYYDVAIEDMPITPYVGVGVGASYLSNPSKADAVKDQKGFAFAYQAKAGVSYDVTPEIKLFAGARYFGSYGASFDKTAKD-DAGIKVFYSTIGAEA--
>UniRef100_K7SV53	178	0.801	7.626E-47	6	188	192	0	185	186
------YYVRLQYNDEILPFYTKVDGIKNVTGKEKDSPLTRSFIAGGSAFGYKMDGIRVDVEGLYSQLAKDTAVVNASETNVADSLTAFSGLVNVCYDIAIEDMPITPYVGVGVGAAYISTPLATAVSSQNGKFAFAGQARAGVSYDITPEIKLYAGARYFGSFGAHFDKDTAAASKdkgELKVLYSTVGAE---
>UniRef100_A0A1P8W2A7	178	0.684	7.626E-47	9	190	192	0	189	191
---------RLQYNGEFLPLFTKIDGITYKKDKSDYSPLKPSFIAGGGAFGYKMDDIRVDVEGVYSYLNKNdvKDVVFTPADTIANSLTAISGLVNVYYDIAIEDMPITPYVGVGVGAAYISTPLATAVNSQNGKFAFAGQVKAGVSYDVTPEIKLYAGARYFGSYGAHFDGEKVDGTKKvadkgaYKVLYSTVGAEAG-
>UniRef100_A0A7L8YN59	177	0.838	1.045E-46	5	170	192	0	166	175
-----SYYVRLQYNGEILPLFTKVDGITNVTGKEKDSPLKASFIAGGGAFGYKMDDIRVDVEGLYSQLSKDATIINTSEKNVADSLTAFSGLVNVYYDIAIEDMPITPYIGVGVGAAYVSNPLATKVTDDKaSGFGVAYQAKAGVSYDVTPEVKLYAGARYFGSYGANFGKT---------------------
>UniRef100_A0A411PNB4	177	0.687	1.045E-46	1	190	192	0	193	194
-DDETSYYVRLQYNGEILPLFTKVDGATGAKKKNADAGtttdfYKASFMAGGGAFGYKMDDIRVDVEGLYSQLSKDTLDVAPTPA-VAESLTAISGLVNVYYDIAIEDMPITPYVGVGVGAAYISTPLATAVSSQNGKFAFAGQARAGVSYDITPEIKLYAGARYFGSYGANFDKTDKDGKGELKVLYSTVGAEDG-
>UniRef100_Q6JH22	177	0.678	1.045E-46	0	191	192	3	200	205
SDEETSCYIRLQYNGEFLPLFTKIDGVTGLKKTADTADtidlYNASFIAGGGAFGYKMDDIRVDVEGIYSWLNKDTDVTGASVPagGVANNLTAISGLVNVYYDVAIEDMPITPYIGVGVGAAYINNPLVTKVTGDkDSGFGVAYQAKAGVSYDVTPEIKLYAGARYFGSYGANFGKTTKDGAG-IKVLYSTVGAEAGV
>UniRef100_F5CNJ1	177	0.630	1.045E-46	0	191	192	3	212	216
SDEETSYYVRLQYNGEFLPLFTKIDGVTGLKKKAGDaadttDLYNASFIAGGGAFGYKMDDIRVDVEGVYSQLNQDT-TVTGTPVPAVGiakNLTAISGLVNVYYDIAIEDMPITPYIGVGVGAARISTPLKTAVDSQTYKFGFAGQVKAGVSYYVTPEIKLYAGARYFGSFGAHFDkseevgkaggeKETKVTKDEYKVLYSTVGAEAGV
>UniRef100_K7T3X2	177	0.849	1.431E-46	6	171	192	0	165	169
------YYVRLQYNGEVLPLFTKVDNMKIKKGTDDVDPFKASFIGGGAAFGYKMDGIRVDVEGLYSQLAKDTAVVNASETNVADSLTAFSGLVNVYYDIAIEDMPITPYVGVGVGAAYISNPSKADSVKDQKGFGFAYQAKAGVSYDVTPEIKLFTGARYFGSYGASFDKAD--------------------
>UniRef100_O52090	177	0.772	1.431E-46	5	189	192	0	184	185
-----SYYVRLQYNGEILPFYTKVNGIKNAANKDKDSTLKRSFIAGGVAFGYKMDDIRVDVEGLYSRLAKNGDVIDASEASVAESLTAFSGLVNVYYDIVVEDMPIIPYVGVGVGAAYISNPSKVAEVKDQRSFGFAYQAKGGVSYDVTPEIKLFAGARYFGSYGASFDKTTKGDDGIKNVVYNTFGAEA--
>UniRef100_E9N9N8	177	0.717	1.431E-46	1	191	192	4	187	192
-DEETSYYVRLQYNGEIFPLFTKIDGVAGLKKKDLY---NASFIAGGGAFGYKMDDIRIDVEGIYSWLNKDTTSVPTG--GVVNNLTAISGLVNVYYDVAIEDMPITPYVGVGVGAAYVSNP-LATKVVDKASFGVAYQAKAGVSYDVTPEIKLYAGARYFGSYGANFGKETKD-DAGIKVLYSTVGAEAGV
>UniRef100_K7T3Y1	177	0.765	1.960E-46	6	188	192	0	191	192
------YYARLQYNDEILPFYTKVDGIKNVTGKEKDSPLTRSFIAGGSAFGYKMDGIRVDVEGLYSQLAKDTAVVNASETNVADSLTAFSGLVNVYYDIAIEDMPITPYVGVGVGAAYISTPLKDAVNDQKSKFGFAGQVKAGVSYDVTPEVKLYAGARYFGSYGANFDGKKTDPKDStrqvtdagaYKVLYSTVGAE---
>UniRef100_A0A976X674	177	0.616	1.960E-46	5	187	192	0	195	196
-----SYYVRLQYNGEFLPLFTKVDGITYKKDKSDYSPLKPSFIAGGGAFGYKMDDIRVDVEGVYSYlnkNDLKDVTFHPANT-IADSVTAVSGLVNVYYDIAIEDMPITPYIGFGVGAAYISTPLELPVNDQKSKFGFAGQVKAGVSYDVTPEVKLYAGARYFGSFGSHFDKSQkvdkagggketkVTKDA-YKVLYSTVGA----
>UniRef100_B5LWQ0	176	0.592	2.686E-46	0	191	192	3	245	250
SDEETSYYVRLQYNGEVLPFYTSIEGITHKSGKDKDSPLKASFIAGGGAFGYKMDDIRVDVEGLYSQLSKDANVVNaaavaavsttpavaavsttpavaavsttpavaavsttpavaavgttpaiAAIPEVAESLTAISGLVNVYYDIAIEDMPITPYVGVGVGAAYISTPLKTAVNGQNSKFGFAGQVKAGVSYDVTPEIKLYAGARYFGSFGAHFDKDAAAGkdKGELKVLYSTVGAEAGV
>UniRef100_A0A0U4B845	176	0.758	3.679E-46	0	170	192	0	173	177
SDEETSYYIRLQYNGEFLPFKTKIDNITVKkdsTAVTDVDPFKASFMAGGGAFGYKMDDIRVDVEALYSQLSKNADTGITTEPGVADNLSVMSGLVNVYYDVAIEDMPITPYVGVGVGAAYLSNPSKADAVKDQKGFGFAYQAKAGVSYDVTPEIKLFAGARYFGSYGAKFDAT---------------------
>UniRef100_Q3YFR3	175	0.864	5.040E-46	0	161	192	3	164	165
SDEETSYYVRLQYNGEILPFYTKVDGIQNTPAREKDSPLTRSFIAGSGAFGYKMDDIRVDVEGLYSRLAKDTAVIGASEKDLADSLTAFSGLVNVYYDIAIEDMPVTPYVGIGVGAAYISNLSNIADVKDQKRFGFAYQAKAGVSYDVTPEIKLFAGARYFG------------------------------
>UniRef100_Q9AMB3	175	0.647	5.040E-46	4	188	192	0	186	188
----TSYYVRLQYNGEILPLFTKVDNMKIKKGTDDVDPFKASFLGVGAAFGYKMDDIRVDIEGLYSQLNKNVNNDEvLTPDTVAGSLKAISGLVNVYYDIAIEDMPITPYVGVGVGAAYVSTPLKEAINGQKNKFGFAYQAKAGVNYDVTPEIKLYAGARYFGSCGANFDSDASKKDKgGHAVFYSTVGAE---
>UniRef100_A0A7Y6JST1	175	0.661	9.457E-46	1	191	192	31	234	239
-DEETSYYIRLQYNGEFLPFKTEIKGIEYKKDDKDQDPLKASFMAGGSAFGYKMDDIRVDIEGLYSQLSKNEVDGATATPKVADNLTAFSGLVNVYYDVAIEDMPITPYVGVGLGAAYLSNPATDKIVTEQKhGFGFAYQAKAGVSYDVTPEIKLFAGARYFGSYGASFDkseevtksGGDEKETKvtqdAYKVLYSTIGAEAGV
>UniRef100_Q76CG9	174	0.710	1.775E-45	5	186	192	0	180	181
-----SYYVRLQYNGEVLPFKTKIDGITHKSGKDNNSPLKASFLAGGGAFGYKMDDIRVDVEGLYSQLSKDVDVAADSPAIAE-SLTAFSGLVNVYYDVAIEDMPVTPYIGVGVGIAYVSNPLATKATDDKaSGFAFAYQAKAGVSYDVTPEIKLYAGARYFGSYGANFGKTVKD-DGGIKVLYSTVG-----
>UniRef100_Q5YD46	173	0.708	2.431E-45	5	164	192	0	160	162
-----SYYVRLQYNGEILPLFTKVDGITYKKDNSDYSPLKASFIAGGGAFGYKMDDIRVDVEGVYSYlNKNDVTDAKFTPDTIAGSLTAISGLVNVYYDIAIEDMPITPYIGVGVGAAYISTPLKDAVNDQKSKFGFAGQVKAGVSYDVTPEVKLYAGARYFGSFG---------------------------
>UniRef100_Q9F1W7	173	0.692	2.431E-45	5	186	192	0	178	179
-----SYYVRLQYNGEILPLFTKVDGIAHKSGKDNNSPLKASFIAGGGAFGCKMDDIRVDVEGPYSWLNKDADVV---VDTVAESLTAISGLVNVYYDVAIEDMPITPYVGVGVGAAYISTPLATAVSSQNGKFAFAGQARAGVSYDVTPEVILYAGARYFGSYGANFDKTDKDGKGELKVIYSTVG-----
>UniRef100_D2SPP6	173	0.742	4.561E-45	2	170	192	0	170	172
--EETSYYVRLQYNGEVLPFKTRIDGIEYKKGTEVHDPLKASFMAGGAAFGYKMDDIRVDVEGLYSQlNKNDVSGATFTPTTVANSVAAFSGLVNVYYDIAIEDMPITPYVGVGVGAAYISNPSETKATKDkKSGFGFAYQAKAGVSYDVTPEIKLYAGARYFGSYGANFGKT---------------------
>UniRef100_O52088	173	0.661	4.561E-45	5	189	192	0	187	188
-----SYYVRLQYNGEFLPLFTKVDGATGAKKTADTATxtdlYKASFMAGGGAFGYKMDDIRVDVEGLYSQLSKDALAVAPTPA-IADSLTAISGLVNVYYDIAIEDMPITPYIGVGVGAAYISTPLATAVSSQNGKFAFAGQARAGVSYDVTPEVKLYAGARYFGSYGANFDKTDKDGKGKLKVLYSTVGAEA--
>UniRef100_A0A141GD53	172	0.610	6.248E-45	0	191	192	3	205	211
SDEVTSLYVGLQYNGEFLPLFTKIDGIDYKEGTDVYSPLKASFIAGGGAFGYKMDDIRVDVEGVYSYLNKNDVKDVAFTPadTVANSLTATSGLVNVYCDIAIEDMPITPYVGVGVGAAYISAPLETAVNSQNGKFGFAGQERAGVIYDITPEIKLYAGARFFGSYGAHFDGEDADPKDTFTkvadkgadeVVYSTVGEEYGV
>UniRef100_Q5YD27	172	0.732	8.558E-45	5	164	192	0	160	162
-----SYYVRLQYNGEILPLFTKVEGITYKKDSSDYSPLKASFIAGGGAFGYKMDDIRVDVEGVYSYlNKNDVTGATFTPDTVADSLTAISGLVNVYYDVAIEDMPITPYIGVGVGAAYISTPLKEALNEQKNKFGFAYQAKAGVSYDVTPEIKLYAGARYFGSYG---------------------------
>UniRef100_Q9ACC3	171	0.628	1.172E-44	5	189	192	0	198	199
-----SYYVRLQYNGEISPFKTKIDGIEYKKGNDAQDPLKASFMAGSGAFGYKMDDIRVDVEGLYSQlNKNDVSDAVFTPTTVADNVTAFSGLVNVYYDVAIEDMPVTPYVGVGVGAAYVSNPLATKIAGDkDSGFGFAYQAKAGVSYDVTPEIKLYVGARYFGSYGANFDGTkqdpahPDDPEKKvtdkgaHKVFYSTIGAEA--
>UniRef100_Q9KIX9	171	0.793	1.606E-44	7	185	192	0	176	177
-------YVRLQYNGEILPIYTEVDGITKLTGKEQYSPLKRSFMAVSGAFGYKMDDIRVDVEGLYSQLATDSTVVDVSK--LASSVTAFSGLVNVYYDVAIEDIPITPYVGIGVGASCLSNPSGITAVKDQKGFGFAYQAKAGVSYDVTPEIKLFAGARYFGSYGASFNKETTSVDKQMKVLYSTV------
>UniRef100_A0A2Z4FS42	170	0.635	3.013E-44	1	191	192	0	195	196
-DEETSYYIRLQYNGEFSPFKTEVSGISNP---DKVDPFKASFMAGGGAFGYKMDDIRVDVEALYSQLNNNKDTVN----PFADNLSVMSGLVNVYYDVAIEDMPITPYVGIGVGAAYLSNPLKSPVGDKKHRFGFAYQAKAGVSYDVTPEIKLYAGARYFGSYGASFDGqkqdpaHPGDTTKKvtdegiYKVLYSTIGAEAGV
>UniRef100_H6SFU4	170	0.644	3.013E-44	5	189	192	0	196	197
-----SYYVRLQYNGEVLPFKTKIDGIEYKKNNDAQDPLKASFMAGSGAFGYKMDDIRVDVEGLYSQlNKNDVSGAAFTPVTVADSVTAFSGLVNVYYDVAIEDMPITPYVGVGVGAAYVSNPLATKVAGDkDSGFGFAYQAKAGVSYDVTPEIKLYAGARYFGSYGAKFDGEkkqgsgadexTTTDKGAYKVFYSTIGAEA--
>UniRef100_H6SFT8	170	0.676	4.127E-44	5	188	192	0	194	196
-----SYYVRLQYNGEISPFKTKIDGIEYKKDNDAQDPLKASFMAGSGAFGYKMDDIRVDVEGLYSQlNKNDVSGAIFTPATVADNVTAFSGLVNVYYDVAIEDMPVTPYVGVGVGAAYFSNPSSADAVKDQKGFGFAYQAKAGVSYDVTPEIKLYAGARYFGSYGAKFDGEkkqgsgadevTTTDKGAYKVFYSTIGAE---
>UniRef100_L7SZ72	169	0.670	5.653E-44	5	189	192	0	189	190
-----SYYIRLQYNGEILPLFTKVDGATgAKKKTADTDTttdlYKASFMAGGGAFGYKMDDIRVDVEGLYSQLSKDTLDVAPTPA-IADSLTAFSGLVNVYYDIAIEDMPITPYVGIGVGAARISTPLNTAVDGQTYKFGFAGQVKAGVSYDVTPEVKLYAGARYFGSYGANFDKSSGDKGKgGHTVLYSTVGAEA--
>UniRef100_I6QCI1	169	0.875	1.061E-43	16	191	192	0	175	180
----------------ILPFYTKVDGIKNAAGKEKDSPLTRSFIAGGGAFGYKMDDIRVDVEGLYSQLAKDTAVENAXETNVADSLTAFSGLVNVYYNIAXEDXPITPYVGVGVGAAYINNPSKADTXKEPKGFDFAYHAKAAVSSNVTPEIKLYAGARYFXSYGASFNKETVSATKEINVLYSAVGAEAGV
>UniRef100_A0A077SQC2	169	0.683	1.061E-43	1	184	192	0	190	191
-DEETSYYVRLQYNGEILPLFTKVDGAtgakkkTADTGTTTDL-YKASFMAGGGAFGYKMDDIRVDVEGLYSQLSKNTLDVAPTPAIAE-SLTAISGLVNVYYDIAIEDMPITPYIGVGVGAAYISSPLETAVNDQKNKFGFAGQVKAGVSYDVTPEIKLYAGARYFGSFGAHFDKDTAAANKdkgEFKVLYSA-------
>UniRef100_A0A3G3C1A2	168	0.935	1.453E-43	1	156	192	4	159	166
-DEETSYYVRLQYNGEILPFYTKVDGIKNAAGKEKDSPLTRSFIAGGGAFGYKMDDIRVDVEGLYSQLAKDTAVVNASETNVADSLTAFSGLVNVYYDIAIEDMPITPYVGVGVGAAYISNPSKADTVKDQKGFGFVYQAKAGVSFDVIPEIKLYAG-----------------------------------
>UniRef100_I6ZAH3	168	0.655	1.990E-43	9	185	192	0	179	180
---------RLQYNGEFLPLFTKVDGIEYKKGTDIYSPLKASFIAGGGAFGYKMDDIRIDVEGVYSYLNKNNVTGAAFTPADKiaDSLTATSGLVNVYYDIAIEDMPITPYIGVGVGAAYISTPLKTALNEQKNKFGFAGQVKAGVSYDVTPEVKLYAGARYFGSYGANFDSDASKKDKgGHAVLYSTV------
>UniRef100_B0FBP7	168	0.677	2.726E-43	15	191	192	0	179	184
---------------EILPLFTEIDGIDYKKGTDIYSPLKASFIAGGGAFGYKMDDIRVDVEGVYLYLNKNdvKDVVFTPADTIANSLTAISGLVNVYYDIAIEDMPITPYVGVGVGAAYISTPLKDAVNDQKSKFGFAGQVKAGVSYDVTPEVKLYAGARYFGSYGANFDKSGGEKDKgGHTVLYSTVGAEAGV
>UniRef100_F4ZD45	167	0.687	3.733E-43	5	189	192	0	185	186
-----SYYVRLQYNGEILPLFTEIGGIQHNKNKQKDSPLKASFMAASGAFGYKMDDIRVDIEGLYSRLNKDADVVD---ATVENNLKAISGLVNVYYDIAIEDMPITPYVGVGVGAAYINNPLAKKATGDkNSGFGVAYQAKAGVSYDVTPEIKFYAGARYFGSYGANFvqkAKDDAAIDTVIKVLYSTVGAEA--
>UniRef100_Q9ACB4	167	0.691	3.733E-43	5	189	192	0	188	189
-----SYYVRLQYNGEILPLFTKVDGATgarkkNADAATTTDLYKASFMAGGGAFGYKMDDIRVDVEGLYSQLSKDTLESAPDPA-IADSLTAISGLVNVYYDIAIEDMPITPYIGVGVGAAYVSNPLATKVTDDKaSGFGVAYQAKAGVSYDVTPEVKLYAGARYFGSYGANFDKTAKD-DAGIKVLYSTVGAEA--
>UniRef100_A0A2Z4FS41	167	0.625	3.733E-43	1	191	192	0	195	196
-DEETSYYIRLQYNGEFSPFKTEVSDIPNP---DKVDPFKASFMAGGGAFGYKMDDIRIDVEALYSQLNNNKDTVN----PFADNLSVMSGLVNVYYDVAIEDMPITPYVGIGVGAAYLSNPLKSPVGDKKHGFGFAYQAKAGVSYDVTPEIKLYTGARYFGSYGASFDGqkqdpaHPGDTTKKvtdegvYKVLYSTIGAEAGV
>UniRef100_Q5BQP8	167	0.671	3.733E-43	1	190	192	0	208	209
-DEETSYYIRLQYNGEVLPFKTEVDGITGAKKKTTDTNtttdlYKASFMAGGGAFGYKMDDIRVDVEGLYSQLSKDTFDTAPTPA-IADKLTAISGLVNVYYDVAIEDMPITPYVGVGIGAAYVSNPATAQVVADQKhGFGFAYQAKAGVSYDITPEIKLFAGARYFGSYGASFDKseqvdkvGGASGEKEarvtkdaYKVLYSTIGAEAG-
>UniRef100_Q2P9T7	167	0.787	5.113E-43	5	164	192	0	156	158
-----SYYIRLQYNGEILPLFTKVDGITNVTGKEKDSPLKASFIAGGGAFGYKMDDIRVDVEGLYSWLNKD---ADVAGDTVADNLTAISGLVNVYYDVAIEDMPITPYVGVGVGAAHISTPLKTAVDSQTYKFGFAGQVKAGVSYDVTPEIKLYAGARYFGSYG---------------------------
>UniRef100_Q8KHX2	167	0.689	5.113E-43	5	189	192	0	191	192
-----SYYVRLQYNGEILPLFTKVDGVTglkkkTTDTTDTTDLYTASFMAGGGAFGYKMDDIRVDVEGVYSQLNKDTTVTGTSVPaeGIANNLTAISGLVNVYYDIAIEDMPITPYIGVGVGAAYVSNPLAKKVTDDKaSGFGVAYQAKAGVSYDVTPEIKLYAGARYFGSYGANFGKA-AKGDAGIKVLYSTVGAEA--
>UniRef100_K7SV62	166	0.677	7.004E-43	6	188	192	0	187	188
------YYVRLQYNGEILPLFTKVDGATgAKKKTADTDTttdlHKASFMAGGGAFGYKMDDIRVDVEGLYSQLSKDTLDVAPTPA-IADSLTAFSGLVNVYYDIAIEDMPITPYVGVGVGAAYISTPLATAVSSQNGKFAFAGQARAGVSYDVTPEVKLYAGARYFGSYGANFDKSGGEKDKgGHTVLYSTVGAE---
>UniRef100_A0A221Y5B2	166	0.652	7.004E-43	5	189	192	0	189	190
-----SYYIRLQYNGKFLPFKTKIDNITVQKnniTVTDVDPFKASFLAGGGAFGYKMDDIRVDIEALYSQLSKNTETGVTTDPGVADNSSVMSGLVNVYYDVAIEDMPITPYVGVGVGAAYIKNPLATKITGDkDSGFGFAYQAKAGVSYDVTPEIKFFAGARYFGSYGASFQKDAGDTNKNgLKVLYSTIGAEA--
>UniRef100_K7SLS7	166	0.661	1.314E-42	6	188	192	0	187	188
------YYARLQYNGEILPLFTKVDGATgAKKKTADTDTttdlHKASFMAGGGAFGYKMDDIRVDVEGLYSQLSKDTLDVAPTPA-IADSLTAFSGLVNVYYDIAIEDMPITPYIGVGVGAAYINTPLKDAVNDQKSKFGLAGQVKAGVSYDVTPEVKLYAGVRYFGSYGANFDKSGGEKDKgGHTVLYSTVGAE---
>UniRef100_Q6EWM4	166	0.687	1.314E-42	5	189	192	0	190	191
-----SYYVRLQYNGEILPLFTKVDGVTGLKKSANDKTdttdlYTASFMAGGGAFGYKMDDIRVDIEGVYSQLNKDTTVTGTAVPGaVAESLTAISGLVNVYYDVAIEDMPITPYIGVGVGAAYVSNPLATKVTNDKaSGFGVAYQAKAGVSYDVTPEVKLYAGARYFGSYGANFGKTAKD-DAGIKVLYSTVGAEA--
>UniRef100_A0A3G3C0P3	166	0.680	1.314E-42	1	184	192	4	193	194
-DEETSYYVRLQYNGEFLPLFTKIDGVTglkkkTGDTADTTDLYNASFIAGGGAFGYKMDDIRVDVEGIYSWLNKDTNVTGTvSPGAVAESLTAISGLVNVYYDVAIEDMPITPYIGAGVGAAYINNPLAKKVIDDkDSGFGVAYQAKAGVSYDVTPEIKLYAGARYFGSYGANFGKAVKD-DAGIKVLYSA-------
>UniRef100_Q3V577	166	0.635	1.314E-42	1	190	192	31	236	242
-DEETSYYIRLQYNGEVLPFKTKVDAIQYQDNADKvFDPFKASFMAGGAAFGYKMDNIRVDIDGLYSQLNKNeiSGTAKAGNTKIADNLSVMSGLVNVYYDVAIEDMPITPYVGVGIGAAYLSNPTTEKIVADQKhRFGFAYQAKAGVSYDVTPEIKLFAGARYFGSYGAKFNkseeARKIDSTKEktevtkdtYKVLYSTIGAEAG-
>UniRef100_K7SLQ5	165	0.682	1.800E-42	6	188	192	0	187	188
------YYARLQYDGEILPLFTKVDGATgAKKKTADTDTttdlYKASFMAGGGAFGYKMDDIRVDVEGLYSQLSKDTLDVAPTPA-MADSLTAFSGLVNVYYDVAIEDMPITPYVGVGVGAAYISTPLKEALNEQKNKFGFAYQAKAGVSYDVTPEIKLYAGARYFGSCGANFDKTAAGKDKgGHTVLYSTVGAE---
>UniRef100_B5L357	165	0.891	2.465E-42	5	161	192	0	156	157
-----SYYVRLQYNGEILPFYTKVDGITNATGKEKDSPLTRSFLAGGGAFGYKMDDIRVDVEGLYSQLVKDTAVVNACETNVADSLTAFSGLVNVYYDIAIEDTPITPYVGVGVGAAYISNPSKANEVKDQKGLGFVHQAKAGVRYDVTSEIKLSSGARYLG------------------------------
>UniRef100_Q9AP21	165	0.711	2.465E-42	13	187	192	0	173	174
-------------NGEFLLLFTKIDGITNATGKEKDSPLKASFIAGGGAFGYKMDDIRVDVEGLYSWLNKDADVAGG---TVADNLTAISGLVNVYYDIAIEDMPITPYVGVGVGAARISTPLKTAVDSQTYKFGFAGQVKAGVSYDVTPEVKLYAGARYFGSFGAHFDKDATTGKgqGELKVLYSTVGA----
>UniRef100_Q6EWM3	165	0.682	2.465E-42	5	189	192	0	190	191
-----SYYVRLQYNGEILPLFTKVDGVTGLKKSANDKTdttdlYTASFMAGGGAFGYKMDDIRVDIEGVYSQLNKDTTVTGTAVPGaVAESLTAISGLVNVYYDVAIEDMPITPYIGVGVGAAYVSNPLATKVTNDKaSGFGVAYQAKAGVGYDVTPEVKLYAGARYFGSYGANFGKTAKD-DAGIKVLYSTVGAEA--
>UniRef100_A0A3G3C0P2	165	0.673	2.465E-42	1	183	192	4	192	193
-DEETSYYVRLQYNGEFLPLFTKIDGVTglkkkTGDTADTTDLYNASFIAGGGAFGYKMDDIRVDVEGIYSWLNKDTNVTGTvSPGAVAESLTAISGLVNVYYDVAIEDMPITPYIGAGVGAAYINNPLAKKVIDDkDSGFGVAYQAKAGVSYDVTPEIRLYAGARYFGSYGANFGKAVKD-DAGIKVLYS--------
>UniRef100_V5JYC8	165	0.648	2.465E-42	1	187	192	3	207	208
-DEETSYYIRLQYNGEFLPFKTEIKGIEYKKDNKDNKDqdlLKASFMAGGAAFGYKMDDIRVDIEGLYSQLSKNEVDGATATPKVADNLTAFSGLVNVYYDVAIEDMPITPYVGVGLGAAYLSNPATDKIVTDQKhGFGFAYQAKAGVSYDVTPEIKLFAGARYFGSYGASFDkseqvAKQGSSSGEketevtkdaYKVLYSAVGA----
>UniRef100_A0A1B1PF97	164	0.720	3.376E-42	0	168	192	2	175	186
SDEETSYYVRLQYNGEILPLFTKIDGATGAKKKSADAStttdlYKASFMAGGGAFGYKMDDIRVDIEGLYSQLSKDTLEKAPDPA-IADSLTAISGLVNVYYDIAIEDMPITPYIGVGVGAAYVSNPLATKVTDDKaSGFGVAYQAKAGVSYDVTPEIKLYAGARYFGSYGANFG-----------------------
>UniRef100_UPI001446094D	164	0.593	4.624E-42	2	191	192	34	236	242
--EESSYYVRLQYNGEILPYKTKIDGFEAkKNSAVTTDAYTSSFISGGGAFGYRMDEFRVDFEGLYSQlnkadgvifqklNTAATPVGDGTDVDLDDSLTAIAGLVNVYYDLALDDMPMTPYVGVGVGAAYINNPLKTAVSGDkDSGFGFAYQAKAGVSYDVSPEFKLFAGARYFGAYGANFDKAAAN-DKGVKVLYSTIGAEVGV
>UniRef100_A0A2Z2GW99	164	0.694	6.333E-42	12	190	192	0	179	180
------------YNGEFLPFKTRIDGIEYKKGTKDHDPLKPSFMAGGAAFGYKMDDIRVDVEGLYSQlNKNDVGGATFAPTTVANSVALFSGLVNVYYDIAIEDMPITPYIGVGVGAAYIINPFKASAVKDQKGFGFAYQPEAGVSYDETPQNKLYAGARYFVSYVASFINKTASATNDINVLYSDVGAEPG-
>UniRef100_A0A7Y6N9S2	163	0.639	8.673E-42	1	191	192	31	240	245
-DEETSYYIRLQYNGEFSPLNTKVDGIigAQKDSKDTNDLYKPSFMAGGGAFGYKMDDIRVDIEGLYSQLGKDTLS-RAPTPDIVDDLTAISGLVNVYYDIAIEDMPIIPYISVGLGAAYVSNPAKAQVVADQKrGFGFAYQAKAGVSYNVTPEIKLFAGARYFGSYGASFDksetvNKKASEDKKiedketkvtagaYKVLYSTIGAEAGI
>UniRef100_A0A2L1IQB1	163	0.681	1.188E-41	16	191	192	1	173	179
----------------FLPLFTKVDGIAHKSGKDNNSPLKASFIAGGGAFGCKMDDIRVDVEGPYSWLNKDADVV---VDTVAESLTAISGLVNVYYDVAIEDMPITPYVGVGVGAAYISTPLATAVSSQNGKFAFAGQARAGVSYDVTPEVILYAGARYFGSYGANFDKTDKDGKGELKVLYSTVGAEAGV
>UniRef100_M1VQN8	163	0.603	1.188E-41	5	189	192	0	187	188
-----SYYFRVQYNGEVSPFKTKIDGIQYQDSANKaFDPLKASFMAGGAAFGYKMDEFRVDIEGLYSQLNKNeiSGTAKPGNTGIAEKLSVMSVLVNMYYDVAIEGTPITPYVGVGLGAAYINNPLAQKVTGDkDSGFGFAYQAKAGVSYDVTSEIKLFAGARYFGSYGAKFDAAAKD-DGKIKVLYSTIGAEA--
>UniRef100_Q5GSK4	163	0.635	1.188E-41	1	191	192	31	235	240
-DEETSYYIRLQYNSEFSPLNTKVDGITgaQKDSKDTNDLYKPSFMAGGSAFGYRMDDIRVDIEGLYSQLSKSTLS-RAPTPDIVDNLTAISGLVNVYYDVVIEDIPITPYVGVGLGVAYISNPAKAQVIADQKhGFGFAYQAKAGISYDVTPEIKLFAGARYFGSYGANFDkseevNKGTSEDKEtkvtagaYKVLYSTIGAEAGI
>UniRef100_A0A0H4LM72	162	0.834	2.228E-41	21	188	192	0	168	171
---------------------TKVDGIKNVTGKEKDSPLTRSFIAGGGAFGYKMDDIRVDVEGLYSQlNKNDVSGATFTPTIVANSVAAFSGLVNVYYDIAIEDMPITPYVGVGVGAAYISNPSKADSVKDQKGFGFAYQAKAGVSYDVTPEIKLFAGARYFGSYGASFDKADKDDTGIKNVVYSAVGAE---
>UniRef100_A0A5J6RG17	162	0.608	2.228E-41	17	190	192	0	183	184
-----------------LPLFTKIEGIEYKKDTDIHNPLKASFIAGGGAFGYKMDDIRVDVEGVYSYlNKNDVADAKFTPDTVADSLTAISGLVNVYYDVAIEDMPITPYVGIGVGAARISTPLNTAVDGQTYKFGFAGQVKAGVSYDVTPEIKLYAGARYFGSYGANFDGKKIDPKDSnkqvtdagaYKVLYSTVGAEAG-
>UniRef100_I7JEV7	162	0.621	2.228E-41	1	190	192	31	230	236
-DEETSCYIRLQYNSEFLPFKTEIDGVTGAKKKNADTNvttdlYKASFMAGGSAFGYKMDDIRVDIEGLYSQLSRDTFETAPAPA-IADNLNALSGLVNVYYDVVIEDMPVIPYVGIGVGAAYLSNPLAIKVTGDkEYGFGFAYQAKAGVSYDVTPEVKLFAGARYFGSYGAKFDKPVVESGQQptkdgIKVLYSTVGAEAG-
>UniRef100_I6YQL3	162	0.666	3.052E-41	12	185	192	0	176	177
------------YNGEILPLFTKVDGIEYKKGTESHTPLKASFIAGGGAFGYKMDDVRVDVEAVYSRLNKNDVTGAIFNQNxVADSLTAISGLVNVYYDIAIEDMPITPYIGVGVGAAYISTPLKDAVNGQESKFGFAGQVKAGVSYDVTPEVKLYAGARYFGSFGAHFDKDATTGkdKGELKVLYSTV------
>UniRef100_A0A7Z3DXE5	161	0.625	4.180E-41	1	190	192	31	229	235
-DEETSCYVRLQYNGEFLPFKTEVGGIigakKKNADANTTDLYKASFMSGGSAFGYKMDDIRVDIEGLYSQLSKDMLETAP-VPAIADNLSAFSGLVNVYYDVAIEDMPVTPYIGVGVGAAYLSNPLAVKVAGDkEYGFGFAYQAKAGVSYDLTPEIKLFAGARYFGSYGAKFDKPIAESDQQstkdgIRVLYSTIGAEAG-
>UniRef100_J7H0X4	160	0.854	7.840E-41	14	185	192	0	169	170
--------------GEILPFYTKIGGIANTADKEKDSPLTRSFMAGGGAFGYKMDDIRVDVEGLYSQLVRDATVVLDNK--VADSVTVFSGLVNVYYDIAIEDMPITPYVGVGVGAAYISNPSKVDAVKEQKGFGFAYQAKAGVSYDVTSEIKLFAGARYFGSYGASFNKETVSATKEINVFYSVV------
>UniRef100_Q3V578	160	0.630	7.840E-41	2	190	192	32	234	240
--EETSYYIRLQYNGEVLXFKXKVDAIQYQDNADKaFDPFKASFMAGGAAFGYKMDNIRVDIDGLYSQLNKNeiSGTAKAGNTKIADNLSVMSGLVNVYYDVAIEDMPITPYVGVGVGAAYLSNPATEKIVADQKhGFGFAYQAKAGVSYDVTPEIKLFAGARYFGSYGAKFDKSEVYKDSNgertkvtkdaYKVLYSTIGAEAG-
>UniRef100_G9I855	160	0.752	1.074E-40	14	185	192	3	175	176
--------------GEILPFYTKIEGIEYKKGNDSYDPLKASFIAGGGAFGYKMDDIRVDVEGVYSYLNKNdvKDVVFTPADTIADSLTAISGLVNVYYDIAIEDMPITPYIGVGVGAAYISNPSKVDAVKDQRGFGFAYQAKAGVSYDVTPEIKLYAGARYFGSYGASFD-QTTKADAKIKVLYSTV------
>UniRef100_Q9LBR7	160	0.634	1.470E-40	5	189	192	0	182	183
-----SYYVRLQYNGEFLPLFTKI--------ADKSDLYKPSFMAGGGAFGYKMDDIRVDIEGLYSQLNKD---AGVADTAVADNLTAISGLVNVYYDIAIEDMPITPYVGVGVGAAYVSTPLKEAINEQKNKFAFAGQVKAGVSYDVTPEIKLYAGARYFGSYGAHFDGEKADPqdankkvadKGAYKVLYSTVGAEA--
>UniRef100_Q9K4Y6	159	0.597	2.014E-40	1	190	192	31	230	236
-DEETSYYIRLQYNSEFLPFKTEVDGVigakkKSANANVTTDLYKASFMAGGSAFGYKMDDIRVDIEGLYSQLSRDIFETAPTPA-IADNLNALSGLVNVYYDVSIEDMPVTPYIGIGVGAAYLSNPLATKVTGDkEYGFGFAYQAKAGISYDVTPEIKLFAGARYFGSYGAKFDKPVTENDQQpikdgIKVLYGTVGTEAG-
>UniRef100_A0A516RTT7	159	0.711	2.758E-40	4	182	192	0	185	186
----TSYYVRLQYNGEILPLFTKVDGITglkrNTTDTADTTDLYnASFIAGGGAFGYKMDDIRVDVEGIYSWLNKDTSVTGTSVPagGVANNLTAISGLVNVYYDVAIEDMPITPYVGVGVGAAYINNPLAAKVSGDkDSGFGVAYQAKAGVSYDVTPEIKLYAGARYFGSYGANFGKTAKD-DGGIKVLY---------
>UniRef100_A0A7Z3HUX0	159	0.601	2.758E-40	1	190	192	31	230	236
-DEETNCYIRLQYNGEFLPFKTEIDGVTGAKKKNTDahvvsDLYKASFMAGGSAFGYKMDDIRVDIEGLYSQLSKDAFEIAPTPA-IADNLNVLSGLVNVYYDVAIEDIPVTPYVGIGVGVAYLSNPLAVKVIGDkEYGFGFAYQAKAGVSYDVTPEIKLFTGARYFGSYGVKFDKLVAEGGQQptkdgIKVLYSTIGAEAG-
>UniRef100_Q9ZH50	158	0.747	3.777E-40	5	189	192	0	180	181
-----SYYVRLQYNGAVLPFKTKIHGMGLSQDQN---PLKASFIAGSGAFGYKMDDIRVDVEGLYSRLAKDTAVV--SDANVADSVTAFSGLVNVYYDIAIEDMPITPYVGVGVGAACISNPSSAGEAKKQRGFGFAYQAKAGVGYDVTPEIKLFAGAHYFGSYGARFHKIKEPADnKEVGLLYNAVGAEA--
>UniRef100_A0A221Y522	158	0.613	3.777E-40	6	189	192	1	189	190
------YYISMQYNGEFLPFKTKIDNITVQKNNinvTDVDPFKAYFLAGGGAFGYKMEDIRVDIEALYSQVSKNTETGITTDPGIANNLSIMSGLVNVYYHVALEDMPITPYVGVGVGAAYIKNPLATKITGDkDSGFGFAYQAKAGVSYDVTPEIKFFAGARYFGSYGASFQKDAGDTNKNgLKVLYSTIGAEA--
>UniRef100_A0A221Y557	158	0.629	5.172E-40	5	189	192	0	187	188
-----SYYVRLQYNGEFLPLYTKVDGITgaKKDSKETKDLYAASFKAVGGAFGYKMDDIRVDIELLYSQLGKDKD-VTGANPEIASDLMAASALANVYYDIAIEDMPITPYVGVGVGVAGVSTPLNTVVSEQKYKFGVAGQVKAGVSYDVTPEIKLFAGARYFGSWGANFDKNAATGkdKGDLKVLYSTIGAEA--
>UniRef100_A0A516RTU3	158	0.695	7.083E-40	3	168	192	0	173	187
---ETSYYVRLQYNGEILPLFTKVDGVTglkkkTTDTTDTTDLYTASFMAGGGAFGYKMDDIRVDVEGVYSRLNKDTTVTGASVPaeGIANNLTAISGLVNVYYDIEIEDMPITPYIGVGVGAAYVSNPLAKKVTDDKaSGFGVAYQAKAGVSYDVTPEIKLYAGARYFGSYGANFG-----------------------
>UniRef100_Q7X4G6	158	0.638	7.083E-40	5	188	192	0	185	187
-----SYYVV-AINGEFLPLFTKVDGATGAKKTADTATttdlYKASFMAGGGAFGYKMDDIRVDVEGLYSQLSKDALAVAPTPA-IADSLTAISGLVNVYYDIAIEDMPITPYIGVGVGAAYISTPLATAVSSQNGKFAFAGQARAGVSYDVTPEVKLYAGARYFGSYGANFDKTDKDGKGKLKVLYSTVGAE---
>UniRef100_I6ZN17	157	0.688	9.700E-40	12	185	192	0	178	179
------------YNGEVLPFLTKIDGVKYKRXGXNNSPLKASFLAGGGAFGYKMDDIRVDVEGLYSQLSKDADVVDTSPA-VAESLTAFSGLVNVYYDIAIEDMSITPYVGVGVGAAYISTPLKEPTNNQKSKFGFAYQAKAGVSYDVTPEIKLFAGARYFGSYGASFYGekenpeDSTKPIDTCKVLYSTV------
>UniRef100_Q9AP18	156	0.664	1.819E-39	19	189	192	3	175	176
-------------------LFTKXDGXTYKKDKTDYSPLKPSFIAGGGAFGYKMDDIRVDVEGVYSYLNKNdvKDVVFTPEDTIANSLTAISGLVNVYYDIVIEDMPITPYIGVGVGAAYISTPLATAVSSQNGKFAFAGQARAGVSYDITPEIKLYAGARYFGSYGANFDKTNNDGKGELXVLYSTVGAEA--
>UniRef100_A0A2Z2GXY6	156	0.637	2.491E-39	16	191	192	0	184	189
----------------FLPLFTKVDGITYKKDKSDYSPLKPSFMAGGAAFGYKMDDIRVDVEGLYSYLNKNdvKDVVFTPADTIANSLTAISGLVNVYYDIAIEDMPITPYVGVGVGAAYVSSPLKTAINNQNSKFGFAGQEKAGGNYDVTPEVKLYAGARYFGSFASHFDKATTGANNikvltkdAYAVLYSTVGAEAGV
>UniRef100_Q8GDE8	156	0.710	3.412E-39	1	161	192	0	162	163
-DEETSYYIRLQYNGEVLPFKTEVDGITGAKKKTTDTNtttdlYKASFMAGGGAFGYKMDDIRVDVEGLYSQLSKD---VAGDTPAVADDLTAISGLVNVYYDVVIEDMPITPYVGVGVGAAYIKNPLDTPVGDQKHGFGFAYQAKAGVSYDVTPEIKLYAGARYFG------------------------------
>UniRef100_Q9RBL8	156	0.634	3.412E-39	5	189	192	0	196	197
-----SXYVSLQYKGEISPFPDKNDGIGYKKDNNDaQDPLKASFMAGSGAFGYKMXDIRVDVEGLXSQlNKNDVSGAVFTPATVADNVTAFSGLVNVYYDVAIEDMPVTPYVGIGVGAAYFSNPSSADTVKDQKGFGFAYQAKAGVSYDVTPEIKLYAGARYFGSYGAKFDGEKKQGSGEnevtttdkgaYKVFYSTIGAEA--
>UniRef100_A0A6G6AXW9	155	0.693	4.672E-39	21	191	192	0	169	171
---------------------TDIGGITHNKDKEKDSPLKASFMAGGGAFGYKMDDIRVDVEGLYSWLNKDADVVG---DTVADNLTAISGLVNVYYDIAIEDMPITPYIGVGVGAARISTPLKTAVDSQTYKFGFAGQVKAGVSYDVTPEVKLYAGARYFGSYGAHFDKDAAAGkdKGELKVLYSTVGAEAGV
>UniRef100_A0A1B0TCD9	154	0.726	8.761E-39	0	164	192	2	171	173
SDEETSYYVRLQYNGEILPLFTKVDGAtgakkkTADTGTTTDL-YKASFMAGGGAFGHKMDDIRVDVEGLYSQLSKDTLDVAPTPAIAE-SLTAISGLVNVYYDIAIEDMPITPYVSVGVGAAYVSNPLASKVTGDKaSGFGVAYQAKAGVSYDVTPEIKLYAGARYFGSYG---------------------------
>UniRef100_G9IBH7	154	0.622	1.200E-38	17	185	192	0	171	172
-----------------LPLFTDIGGITYKKDNSDYIPLKASFIAGGGAFGYKMDDIRVDVEGVYSYLNKNDVTGAQFTPadTIADSLTAISGLVNVYYDIATEDMPITPYIGAGVGAAYLSTPLKTAVNGQNSKFGFAGQVKAGVSYDVTPEVKLYAGARYFGSYGANFDTSTGEKDKgGHTVLYSTV------
>UniRef100_A0A1S5R247	154	0.604	1.200E-38	2	191	192	32	228	231
--GDASYYVRLQYNGELLPFKTKIDTFTATKDSDTTlDPFKASFIGGGAEFGYKMEDFRVGVEGVYSQLnkNADTGVVLAPADAAAEKLTAIAVLVNVNYDIAiIEDLPVAPYVGVGVGAAYINNPLKAPFNEQKSGFGVAYQAKAGVSYAVTPEINLYAGARYFGSYGAKFDKSGEEGDKgkgDIKVLYSVVGAEAGV
>UniRef100_A0A6H1PNB5	154	0.631	1.643E-38	5	188	192	0	178	179
-----SYYVRLQYNGEVLPLFTKI--------ADKKDLYKSSFMAGGGAFGYKMDDIRVDVEGLYSRLNK---GADVADDTFADNLTAISGLVNVYYDIAIEDMPITPYIGVGVGAAHISTPLKTAVDNQTYKFGFAGQVKAGVSYDVTPEIKLYAGARYFGSYGANFDKTDKDGKDELDglweliVLDSAVGAE---
>UniRef100_A0A141GD59	154	0.554	1.643E-38	0	189	192	3	194	203
SDEEISLCAGEEYNGEFFFLFTKFDGITYKKDKSDYSPLKPSFIAGGGAFGYKMDDIRVDVEGVYSYlnkNDVKDVTFNPENT-IDNRVTAISGLDNVYYDIAVEDMPITPYVGVGVGAAYITTPLEPAENDQNRKFVFAGQEKAGVSYDAPPEINLYAGARYFGSDGANFDGNNADRKDLAKLVADAAGADA--
>UniRef100_A0A1S5R268	153	0.580	4.218E-38	0	191	192	4	206	211
SDEETSYYVRVQYNGELLPWKTNVDGMIWKKNAADaaattDPAYKPSFISGGAAFGYKMDDIRVDIEGLYSQLNHNTtvynysaIDANSSKVEVDTELAAVSGLVNVYYDIAMEDMPVIPYVGVGVGAAYVNNPlATAVVSGQDKGFGVAYQAKVGVSYEMTSEIKFYAGGRYFGSY-AKFDKASAN-DGALKVLYSTIGAEAGV
>UniRef100_A0A060BDE7	152	0.896	5.776E-38	37	190	192	1	154	155
-------------------------------------PLTISFIAGGGAFGYKMEDIRVDVEGLYSQLAKDTAVLNTSETNVADSLTAFSGLVNVYYDIAIEDMPITPYVGVGVGAAYISNPSKADAVKDQKRFGFAYQAKAGVSYDVTPEIKLFAGARYFGSYGASFDKAAKDDTGIKNVVYNTVGAEAG-
>UniRef100_I1T6X0	152	0.652	5.776E-38	23	189	192	0	169	170
-----------------------VEGITYKTDSSDYSPLKASFIAGGSAFGYKMDDIRVDVEGVYSYlNKNDVTDAKFTPDIVADSLTAISGLVNVYYDIAIEDMPITPYIGVGVGAARISTPLKAVVGSQPYKFGFAGQVKAGVSYDVTPEVKLYAGARYFGSFGAHFDKDAATGkdKGELKVLYSTVGAEA--
>UniRef100_I6ZJ98	152	0.703	5.776E-38	9	185	192	0	177	178
---------RLQYNDEILPLYTKVDGIKYEKESKAQDPFKASFISGGGAFGYIMNDIRVDVEGFYSQlNKNDVSGAAFTLTTVANSVAAFSGLVNVYYDVTIEDMPITPYVGVGIGAAYLSNPSSSDEVKDQKGFGFASQAKAGVSYDVTPEIKLFAGARYFGSYGASFDKA-AKGDASIkNVLYSTV------
>UniRef100_A0A4P8FA36	151	0.718	1.483E-37	12	191	192	0	180	185
------------YIGVVLPFITRIVGIVYIKGTEVHVPLKASFMAGGAAFGYIMDDIRVVVVGLYSQlNKNDVTGATFTPTTVANSVAAFSGLVIVYYDIAIVDMPITPYVGVGVGAAYISNPSEATAVIDQKGFGFAYQAKAGVTYVVTPEIKLFAGARYFGSYGATFIIEAVSATIEINVLYSAVGAEAGV
>UniRef100_A0A0G2QW84	151	0.683	2.031E-37	12	170	192	0	160	182
------------YNGEFLPLFTKIDGIDYKKDTDVYSPLKASFLAGGGAFGYKMDDIRVDVEGVYSYLNKNdvKDVVFTPEDTIANSLTAFSGLVNVYYDIAVEDMPITPYVGVGVGAAYITPPLATAVNSQNGKFAFAGQARAGVSYDITPEIKLYAGARYFGSYGAHFDGE---------------------
>UniRef100_A0A1B0TCC5	150	0.672	2.780E-37	13	191	192	0	179	183
-------------NGEILPLFTKIRGVQHIKNKQKDSPLKASFMAASGAFGYKMDDIRVDIEGLYSRLNKDADVVDAA---VENNLKAISGLVNVYYDMAIEDMPITPNVGVGVGAAYISNPLVKEATDDkNSGFGVAYQAKAGVSYDVTPEIKFYAGARYFGSYGANFvqkAKDDAAIDAAIKVLYSTVGAEAGV
>UniRef100_Q4VVF2	149	0.986	5.212E-37	28	176	192	1	149	150
----------------------------NVTGKEKDSPLTRSFIAGGGAFGYKMDDIRVDVEGLYSQLAKDTAVVNASETNVADSLTAFSGLVNVYYDIAIEDMPITPYVGVGVGAAYISNPSKADAVKDQKGFGFAYQAKAGVSYDVTPEIKLFAGARYFGSYGASFNKETVSTTK---------------
>UniRef100_A0A0G2QW76	149	0.612	9.772E-37	14	177	192	0	164	175
--------------GDFLPLFTKVDGITYKKDNNVYSPLKASFLAGGGAFGYKMDDIRVDVEGVYSYlNKNDVTDAKFTPDTIADNVTTISWLLNVYYDIAIDDMPITPYVGVGVGAAYIITPLKDAVNDQKSKFGFAAQVKAGVSYDVPPQVKLYAGAPYFGSYGANFDDAVVRKTKE--------------
>UniRef100_A0A2Z4FSC3	149	0.642	9.772E-37	2	169	192	0	160	187
--EETSYYIRLQYNGEFSPFKTEISGIPN---SDKVDHFKASFMAGSGSFGYKMDDIRIDIEALYSQLNSNKDTVN----PFADNLSVISGLVNVYYDVEIEDMPITPYVGIGVGTAYLSNPLKNFVGDKKHGFSFAYQAKAGVSYDVTPEIKLYAGARYFGSYGASFDG----------------------
>UniRef100_L7T4M1	148	0.779	1.832E-36	4	147	192	0	144	145
----TSYYVRLQYNGEILPLYTKVDGIKYEKESKAQDPLKASFIAGGGAFGYKMDDIRVDIEGLYSQlNKNDVTGAAFTPDTVADNVTAFSGLVNVYYDIAIEDMPITPYIGVGVGAAYLSNPSKADAVKEQKGFGFAYQAKAGVSYDV--------------------------------------------
>UniRef100_K7ZA32	148	0.698	1.832E-36	9	174	192	0	160	172
---------RLQYNGEILPLFTKMDGITNTTGKEKDSPLKASFIASGSAFGYEMHEIRVDVEGLYSWLNKDADVVD---DTVADNLTAISGLVNVYYDVAIEVMPITPYIGVGVGAAYISTPLK--EAVNDQKSKFAGQVKVGVSYDVTPEIKLYAGARYFGSFGAHFNGKKQDP-----------------
>UniRef100_A0A0G2QWG5	147	0.612	2.508E-36	14	177	192	0	164	175
--------------GDFLPLFTKVDGITYKKDTNDYSPLKASFLAGGGAFGYKMDDIRVDVEGVYSYlNKNNVTDAKFTPDTIADSVTAISGRLNVYYDNTIEDMPITPYVGVGVGAAYIITPLKDAVNDQKSKFGFAGQVKAGVSYDVTPEVKLYAAAPYFGSYGANFDNAVVRIIKE--------------
>UniRef100_Q9AP25	147	0.611	3.434E-36	5	176	192	0	173	182
-----SNXVRMLYYREILPLCTKIDGIDYKKGSDAYSPLKASFIAGSGAFGYKMDDIRVDVEGIYsqlRKNNVDGATFTPIDAIAE-NLTAISGLVNVYYDIVMEDMPITPYVGIGAGAAYISTPLKTAVNDQKSKFGFAGQVKAGVSYDVTPEVKLYAGARYFGSYGANFDKSTGGKDK---------------
>UniRef100_A0A4P8FA46	147	0.717	3.434E-36	6	189	192	1	184	185
------YYVRLQYNGVILPFYTKVVGIINVTSIGEDTPLKRSFIAGGVAFGYIMDVIRVVVVGLYSRLAINIAVIDASVANVADSLTAFSGLVIVYYVIVIVDMPITPYVGVGVGAAYISNPSNAAVVIDQRRFGFAYQAKAGVTYVVAPEIKLFAGARYFGSYGATFVMAAMGVVGIKNVLYNTFGAEA--
>UniRef100_A0A1P8W298	147	0.617	4.702E-36	16	189	192	0	176	177
----------------FLPLFTKVDGATgakkTANTATTTDLYKASFMAGGGAFGYKMDNIRVDVEGLYSQLSKDALAVAPTPA-IANSLTAFSGLVNVYYNIAIENMPITPYIGVGVGAAYITTPLATAVSSQNGKFAFAGQARAGVSYDVTPEVKLYAGARYFGSYGANFDKTDKDGKGKLKVLYSTVGAEA--
>UniRef100_A0A4P8FBW8	147	0.782	4.702E-36	13	191	192	0	178	183
-------------NGVILPFYTKVVGITNATGIEKDTPLSRSFIPGGGAFGYIMDVIIVVVVGLYSQLAIDTAVLYTSVTNVADSLSAFSGLVIVYYDIPIVDMPITPYVGVGVGAAYISNPSKAVAVIDQKGFGFAYQAKAGVCYVVSPEIKLFAGARYFGSYGATFVMAAMDVTGIKNVVYSTVGAEAGV
>UniRef100_L7T0U3	146	0.758	6.437E-36	5	145	192	0	139	140
-----SYYVRLQYNGEILPLFTKIDGIKNAAGKEKDSPLKASFIAGGGAFGYKMDDIRVDVEGLYSQLSKDTLEKAPDPA-IADSLTAISGLVNVYYDIAIEDMPITPYVGVGVGAAYISTPLATAVSSQNGKFAFAGQARAGVSY----------------------------------------------
>UniRef100_L7SZ65	146	0.661	6.437E-36	14	189	192	1	179	180
--------------GEILPLFTKVDGAtgakkkTADTGTTTDL-YKASFMAGGGAFGYKMDDIRVDVEGLYSQLRKDTLDVAPTPAIAE-SLTAISGLVNVYYDIAIEDMPITPYV--GVGAAYISTPLKTAVNGQNSKFGFAGQVKAGVSYDVTPEVKLYAGARYFGSYGANFDKSGGEKDKgGHTVLYSTVGAEA--
>UniRef100_A0A1W6FBM3	145	0.784	1.207E-35	35	191	192	3	160	165
-----------------------------------HDPLKASFMAGGAAFCYKMDDIRVDVEGRFSQlNKNDVSGATFTPTTVANSVAAFSGLVNVYYDIAIDDIPIPPYVGVGVCASYISNLSEASAVKDQKGFGFAYQAKAGVSYDVTPEIKLFAGARYFGSYGASFNKEAVSATKEINVLYSAVGAEAGV
>UniRef100_Q64FQ4	145	0.735	1.207E-35	12	168	192	0	154	167
------------YHGEALPLFTKIDGITHKTGKDKDSPFKASFptLAGSGAFGYKMDDIRVDIEGLYSQLSKDADVADA----TADKLSAISGLVNVYYDIAIEDMPITPYVGVGVGAAYLNNPSNVNDVKDQWKFGFAGQVKAGVSYDVTPEIKFYAGARYFGSYGASFD-----------------------
>UniRef100_A0A2C9DUC5	145	0.852	1.652E-35	21	168	192	0	148	161
---------------------TKVDGITNATGKEKDSPLTRSFIAGGGAFGYKMDDIRVDVEGLYSQLNKDAAVIGGADANiAADSVTAFSGLVNVYYDIAIEDMPITPYIGVGVGAAYLSNPSKAAGVSDQRGFGFAGQVKAGVSYDVTPEIKLYAGARYFGSYGASFD-----------------------
>UniRef100_Q6SVV3	145	0.654	2.262E-35	15	173	192	0	160	161
---------------EILPLFTKIEGIEYKKGTDSHNPLKASFIAGGGAFGYKMDDIRVDVEGVYSQlskNNVDGAALTPADA-IADSLTAISGLVNVYYDIAIEDMHITPYXGGGVGAAYISTPLKTAVNGQNSKFGFAGQVKAGVSYDVTPEVKLYAGARYFGSYGANFDKSGGE------------------
>UniRef100_Q6SVU6	145	0.662	2.262E-35	15	168	192	8	163	164
---------------QILPLFTKIEGIEYKKGTDSHNPLKASFIAGGGAFGYKMDDIRVDVEGVYSQlskNNVDGAALTPADA-IADSLTAISGLVNVYYDIAIEDMHITPYIGGGVGAAYISTPLKTAVNGQNSKFGFAGQVKAGVSYDVTPEVKLYAGARYFGSYGANFD-----------------------
>UniRef100_H9U0E0	145	0.689	2.262E-35	21	188	192	0	173	174
---------------------TKVDAIQYQDTNNKaFDPYKASFMAGGAAFGYKMDDIRVDIEGLYSQLNKNeiSGTAKDNNTDIADNLSVMSGLVNVYYDVAIEDMPITPYVGVGVGAAYLSNPSAAEGVKDQKKFGFAYQAKAGVSYDVTPEIKLFAGARYFGSYGASFDKDNTSAhkdKGEIKVLYSTIGAD---
>UniRef100_V5JY66	144	0.778	3.096E-35	12	187	192	2	177	178
------------YNGEILPFYTKVDGITNATYTEKESPLTRSFIAGGGAFGYKMDDIRVDVERLYSHLANDTSVLNTFETNVADSLTAFSRLVDVYYDIAIEDMPITPYDGVGVGAAYISNPSKAGAAEDQKGFGFAYQAEAVVSYDVTPDFKLFAEARNIGSYGASFDKAAKDDAGIKNAVYRTIGA----
>UniRef100_A0A0K3AQ13	143	0.756	5.804E-35	21	172	192	0	148	160
---------------------TKVDGITNVTGKEKDSPLKASFIAGGGAFGYKMDDIRVDVEGLYSWLNKD---ADVAGDTVADNLTAISGLVNVYYDVAIEDMPITPYIGVGVGAAYISTPLKTAINDQNSKFGFAGQVKAGVSYDVTPEIKLYAGARYFGSYGANFDKTSG-------------------
>UniRef100_B5KZT5	143	0.673	7.945E-35	21	174	192	0	155	171
---------------------TKVDGITYKKDKSDYSPLKPSFIAGGGAFGYKMDDIRVDVEGVYSYLNKNDVKGATfdSADTIADSVTAISGLVNVYYDIAIEDMPITPYIGVGVGAAYISTPLALAVNDQKSKFGFAGQVKAGVSYDVTPEVKLYAGARYFGSYGANFDGKKADP-----------------
>UniRef100_K7SRU9	143	0.656	1.088E-34	14	176	192	1	169	176
--------------GEILPLFTKVDGATGAQKKTADTDtttdlYKASFIAGGGAFGYKMDDIRVDVEGVYSYlNKNDVTGATFTPDTVADSLTAISGLVNVYYDVAIEDMPITPYIGVGVGAAYISTPLKEALNEQKNKFGFAYQAKAGVSYDVTPEIKLYAGARYFGSCGANFDKTAAGKDK---------------
>UniRef100_G3LH70	142	0.846	1.489E-34	2	151	192	0	146	147
--ERSCYSVRFHH-GEILPFYTKVDGITNATGKAKDSPLTRSFIAGGGAFGYKMDDIRVDVEGLYSQLTKDATVVSDNK--AADSVTAFSGLVNVYYDIAIEDMPITPYVGVGVGAAYISNPSKADEVKDQKGFGFAYQAKAGVSYDVTPEI----------------------------------------
>UniRef100_C1JYK7	141	0.802	2.791E-34	19	170	192	0	151	164
-------------------FYTKVDGIKNAANKDKDSTLKRSFIAGGVAFGYKMDDIRVDVEGLYSRLAKNKDVIDASEASVAESLTAFSGLVNVYYDIVIEDMPIIPYVGVGVGAAYISNPSNVAEVKDQRSFGFAYQAKGGVSYDVTPEIKLFAGARYFGSYGASFDKT---------------------
>UniRef100_A0A977IUJ3	141	0.410	2.791E-34	1	191	192	34	227	232
-DEETNYYISLQYNSSFFPVNKEiIHDQNHNHTNKIRHPFKSSFFSGSAALGYQIDDLRIELEGIYSpiNENILSKISTGYNTELANDFSIISGIVNLYYDIIIEDFSLTPYVGLGVGTSYIRHPNIDNLFTNNSNiFAFAYQAKAGIGYEMTPEITIYAGARYFGTYGTTFE-QLVVQDNRTQIIYSTLGAETGI
>UniRef100_A0A2L1IQD3	141	0.671	3.820E-34	0	142	192	3	148	149
SDEETSYYIRLQYNGEFSPFTTKIDNITVKKDgsaVTDVDPFKASFMAGGGAFGYKMDDIRVDVEGLYSQISKNDDTGITTEPGVAHSLSVMSGLINVYYDVTIEDMPITPYVGVGIGAAYLTNPSTAEGVKDQKKFGFAYQAKAG-------------------------------------------------
>UniRef100_Q2VEK0	141	0.635	3.820E-34	28	186	192	1	162	163
----------------------------YKKGTESHTPLKASFIAGGGAFGYKXDDIRVDVEGVYSYLNKNDVTGATFTPadTIANSLTAISGLVNVYYDIAIEDMPITPYIGVGVGAAYLSTPLKTAVNDQNSKFGFAGQVKAGVSYDVTPEVKLYAGTRYFGSYGANFDKSGGEKDKgRHTVLYSTVG-----
>UniRef100_A0A141GD55	141	0.619	5.229E-34	0	151	192	3	156	162
SDEDTSSYVRLQYNGDFLPLFTKIDGIAYKEGTDIYSPSKASFIAGGGAFGCKMDDIRVDVEGVYSYlnkNDVEDVVFTPADT-VASSVTATSGLVNVYYDIAIEDMPITPYVGVGVGAAYSSTRLGTAVNSQNGKFAFAGQARVCVSYDRTPDI----------------------------------------
>UniRef100_A0A2Z2GY01	140	0.623	7.159E-34	12	187	192	0	177	178
------------YNGEFLPFNTRIDGITYKKETKDHDPLKPSFMAGGAAFGYKMDDIRVDVEGLYSHlNKNDVGGATFAPTTVANNVAQFSRLVNVYFNIAIEDMPITPYVGVGVVGAYIINPSEASAVKDQKGFGFAYQPETGVIYDEAPQNKLYAAARHFvSSVAALFDKKTVSATNNINVLYSDAGA----
>UniRef100_A0A7S6PXD4	140	0.733	9.799E-34	41	191	192	0	152	159
-----------------------------------------SFMAGGGAFGYKMDDIRVDVEGLYSQLSKDTLDVAPTPA-IADSLTAFSGLVNVYYDIAIEDMPITPYVGVGVGAAYISTPLATAVSSQNGKFAFAGQARAGVSYDITPEIKLYAGARYFGSFGAHFDKDTAAASKdkgELKVLYSTVGAEAGV
>UniRef100_A0A6G6CUW6	140	0.822	9.799E-34	21	183	192	0	160	161
---------------------TKVNGITNATGKEKDSPLTRSFIAGGGAFGYKMDDIRVDVEGLYSQLAKDATVV--SDDKAADSVTAFSGLVNVYYDVAIEDMPITPYIGVGVGAACISNPSNATDVKGQKGFGFAYQAKAGVSYDVTPEIKFFAGARYFGSYGASFDKAAKDDAGIKNVLYS--------
>UniRef100_A0A089VQY3	139	0.750	1.341E-33	22	168	192	0	147	177
----------------------EIKGIEYKKGNEDQDPLKASFIAGGGAFGYKMDDIRVDIEGLYSQLSKNEVDGATATPKVADNLTAFSGLVNVYYDVAIEDMPITPYVGVGVGAAYLSNPATDKIVTDQKhGFGFAYQAKAGVSYDVTPEIKLFAGARYFGSYGAKFD-----------------------
>UniRef100_A0A2L1IQD2	139	0.711	2.513E-33	0	140	192	4	145	148
SDEETSYYVRLQYNGEVLPFKTRIDGIEYKKGTEIHDPLKASFMAGGAAFGYKMDDITVDVEGLYSQlNKNDVSGATFTPTTVANTAAAFSGLVNVYYDKAIEDMPITPHVGVGVGAAYISNPSQASAIKDQKGFGFAYQVK---------------------------------------------------
>UniRef100_B5KZQ7	139	0.716	2.513E-33	21	173	192	0	154	164
---------------------TEIKGIEYKKGTEAQDPLKASFLAGGGAFGYKMDDIRVDVEGLYSQlSKNDVQGITADPTKVADKLTAISGLVNVYYDVAIEDMPITPYVGVGVGAAYLSNPATDKIVADQKhGFGFAYQAKAGVSYDVTPEIKLFAGARYFGSYGAKFDKKDGE------------------
>UniRef100_Q5K421	138	0.662	4.709E-33	29	184	192	0	159	160
-----------------------------KKATDIHNPLKASFIAGGGAFGYKMDDIRVDVEGLYSQlNKNDVTGAAFNPDTVADSLTAISGLVNAYYDIAIEDMPITPYVGVGVGAAYISTPLKDAVNDQKSKFGFAGQVKAGVSYDVTPEVKLYAGARYFGSFGAHFDKDTAAASKdkgELKVLYST-------
>UniRef100_A0A6H0XIC9	138	0.785	6.446E-33	36	183	192	0	148	149
------------------------------------SPLKASFIAGGGAFGYKMDDIRVDVEGLYSQLSKDASIIDSTETnNVADSLTAFSGLVNVYYDIAIEDMPITPYVGVGVGAAYISTPLKTAVNDQNSKFGFAGQVKAGVSYDVTPEIKLYAGARYFGSYGASFKKATTSTNNDINVLYS--------
>UniRef100_B5KZS0	138	0.728	6.446E-33	21	170	192	0	147	157
---------------------TKVDGIAHKSGKDNNSPLKASFIAGGGAFGYKMDNIRVDVEGLYSWLNKDADVVG---DTVADNLTAISGLVNVYYDVAIEDMPITPYIGVGVGAAYVSNPLATKVTDDKaSGFGVAYQAKAGVSYDVTPEVKLYAGARYFGSYGANFGKT---------------------
>UniRef100_A0A089VKB4	137	0.686	1.208E-32	22	184	192	0	165	167
----------------------EIKGIQYKKNDKDQDPLKASFIAGGGAFGYKMDDIRVDIEGLYSQLSKNEVDGATATPEVADNLSVMSGLVNVYYDVAIEDMPITPYVGVGVGAAYLSNPAKDKIVTDQKhGFGFAYQAKAGVSYDVTPEIKLFAGARYFGSYGAKFDKQEGTtvTKDEYKVLYSA-------
>UniRef100_A0A4P8PIL1	136	0.653	1.653E-32	14	191	192	0	176	181
--------------GVVLPFITKIVGVTYISGMDNNTPLKASFLAGGGAFGYIMDVIRVVVVGLYSQLSIDADVVDTSPAVVE-SLTAFSGLVIVYYDIAIVDMPITPYVGVGVGAAYVSNPLVTEVTgVIKSGFGFAYQAKAGVTYVVTPEIKLYAGARYFGSYGAIFGMTAIDVGG-IKVLYSTVGAEAGV
>UniRef100_G9IBJ2	136	0.652	2.263E-32	17	174	192	0	160	184
-----------------LPFKTKVDAIQYQDTNNKaFDPYKASFMAGGAAFGYKMDDIRVDIEGLYSQLNKNeiSGAAKTGNTAIADNLSVMSGLVNMYYDVAIEDMPITPYVGVGVGAAYLSNPLKSPVGDKKHGFGFAYQAKAGVSYDVTPEIKLYAGARYFGSYGANFDGEKQDP-----------------
>UniRef100_A0A6G9HDH5	136	0.735	3.097E-32	21	174	192	0	154	166
---------------------TSIEGIAKASGQENNSPLKASFIAGGGAFGYKMDDIRVDVEGLYSQLAKDTAVIaTTQVNNVADSLTAFSGLVNVYYDIAIEDMPITPYIGVGVGAAYISTPLKTALGSQTYKFGFAGQVKAGVSYDVTPEIKLYAGARYFGSLGANFDKAGATS-----------------
>UniRef100_A0A0U4AQB5	136	0.668	3.097E-32	16	180	192	0	158	169
----------------FLPLFTKVDGITN-PGKLD--PFKASFMAGGGAFGYKMDDIRVDVEGIYSQLSRNL----TSIPKVAKSLTAISGLVNVYYDVAIEDMPITPYIGVGVGAAYISTPLEPAVNDQKNKFGFAGQVKAGVSYDVTPEIKLYAGARYFGSLGANFDKeTSDSADSNKNF-----------
>UniRef100_M1E579	135	0.729	4.239E-32	21	167	192	0	145	151
---------------------TKITGITHKSGKDKDSPLKASFLAGGGAFGYKMDDIRVDVEGLYSQLSKDGDV--AGDSAIAESLTAFSGLDNVYYDVAIEDMPVTPYIGVGVGAAYVSNPLATKVTDDKaSGFAFAYQAKAGVSYDVTPEMKLYAGARYFGSYGANF------------------------
>UniRef100_A0A0B4ZSP9	135	0.615	4.239E-32	13	168	192	0	162	163
-------------NGEILPLFTKVDGATgAKKKTADTDTttdlYKASFMAGGGAFGYKMDDIRVDVEGVYSYlnkNDVKDVTFDPANT-IADSVTAISGLVNVYYDIAIEDMPITPYIGVGVGAAYISTPLEPAVSSQNGKFAFAGQARAGVSYDITPEIKLYAGARYFGSFGAHFD-----------------------
>UniRef100_A0A0G2QWQ9	134	0.597	7.940E-32	13	170	192	1	159	178
-------------NGEILPLFTKADGITHKKAYSDYGALTASFKAGGGAVGYKRDDFRVDEEGVYSVVNKTTVTDANCTPAISAvSVTAISGPVNVYYDIAIEDMRITPYVGVGVGAAYISTPLKDAVNDQKRKFGFAGQVKAGVSYDVTPEVKLYAGASYFGYNRVNFDTT---------------------
>UniRef100_A0A2H4N6I2	134	0.917	1.087E-31	35	168	192	0	131	136
-----------------------------------DSPLTRSFIAGGGAFGYKMDDIRVDVEGLYSQLAKDGTVV--SDDKVADSVTAFSGLVNVYYDIAIEDMPITPYVGVGVGAAYISNPSKVDVVKDQKGFGFAYQAKAGVSYDVTPEIKLFAGARYFGSYGASFD-----------------------
>UniRef100_D2JUT2	133	0.905	2.786E-31	35	172	192	0	135	136
-----------------------------------DSPLTRSFLAGGGAFGYKMDDIRVDVEGLYSQLTKDATVVSDNK--AADSVTAFSGLVNVYYDIAIEDMPITPYVGVGVGAAYISNPSKADAVKEQKGFGFAYQAKAGVSYDVTPEIKLFAGARYFGSYGASFNKETV-------------------
>UniRef100_G3LH61	132	0.756	3.812E-31	23	166	192	1	141	142
-----------------------VXGXTNVTGKEKDSPLKASFIAGGGAFGYKMDDIRVDVEGLYSWLNKD---ADVAGETVADNLTAISGLVNVYYDVAIEDMPITPYIGVGVGAAYISTPLKTAINDQNSKFGFAGQVKAGVSYDVTPEIKLYAGARYFGSYGAN-------------------------
>UniRef100_A0A2Z2H4L8	132	0.548	3.812E-31	16	191	192	0	184	189
----------------ILPLFTKVDGITYKKDTNDYGPLKPSFMAGGGAFGYKMDDIRVDVEGLYSYlnkNDVKDVVFTPANT-IANSLTAISRLVNVYYNIAIEDMPISPDVGVGVGAAYVCTPLKTAINNQNSKFGFAGPVNAVVNYDVTPEVKLYAAPRYFSSFAAHFDNTTTGADNKkvltkaaYKDPDSTVGAEAGV
>UniRef100_A0A2Z4KJ72	132	0.935	7.140E-31	28	166	192	0	139	140
----------------------------NARGKEKDSPLTRSFIAGDGAFGYKMDDIRVDVEGLYSQLAKDTASSTmLTETNVADSLTAFSGLVNVYYDIAIEDMPITPYVGVGVGAAYISNPSKADAVKDQKGFGFAYQAKAGVSYDVTPEIKLFAGARYFGSYGAS-------------------------
>UniRef100_D2JUS7	131	0.724	1.337E-30	36	172	192	1	138	139
------------------------------------SPLKASFIAGGGAFGYQMDDIRVDVEGVYSQLSKNNVTGAAFNPDtVADSLTAISGLVNVYYDIAIEDMPITPYIGVGVGAAYISTPLKEAVNDQKSKFGFAGQVKAGVSYDVTPEIKLYAGARYFGSFGAHFDKDDV-------------------
>UniRef100_U5XJ97	130	0.858	1.830E-30	9	142	192	0	131	132
---------RLKYNGEILPFYTKVDGITKETGKEKDSPLTRSFIAGGGAFGYKMDDIRVDVEGLYSQLTKDATVV--YDNSAADSVAAFSGLVNVYYDIAIEDMPITPYVGVGVGAAYISNPSKVDAVKEQKRFGFAYQAKAG-------------------------------------------------
>UniRef100_D5HKL2	130	0.594	1.830E-30	12	180	192	0	173	178
------------YNSEFLPFKTEIGGVTGAKKKNADTNvttdlYKASFMAGGSAFGYKMDDIRVDIEGLYSQLSRNTFETAPAPA-IADNLNALSGLVNIYYDVAIEDMPITPYVGVGVGAAYLSNPLATKVTGDkEYGFGFAYQAKAGVSYDITPEIRLFAGARYFGSYGAKFDKPVDESGQQPTK-----------
>UniRef100_D0RCD5	130	0.553	1.830E-30	0	162	192	11	187	188
SADETSYYVRVQYNGEFLPFKTSIGGFEAKESNLvTTDTYASSFISGGGAFGYKMDDIRVDIEGLYSKlnkadgvtfqklNNANPPVGDGTDAPFDTELTAIAGLVNVYYDIAMEDMQVIPYVGVGVGAAYVNNPlATAAVTGQDKGFGVAYQAKVGVSYDMTPEIKFYAGARYFGS-----------------------------
>UniRef100_A0A8F2Z161	130	0.724	2.504E-30	23	167	192	0	141	142
-----------------------IDGIQKTKGKEKDSPLKASFVAGGGAFGYKMDDIRVDVEGLYSWLNKDADVVG---DTVADNLTAISGLVNVYYDVAIEDMLITPYIGVGIGAAYISTPLKTAVNEQNSKFSFAGQVKAGVSYDVTPEIKLYAGARYFGSYGAHF------------------------
>UniRef100_A0A518HFV0	127	0.807	3.078E-29	39	167	192	0	129	130
---------------------------------------KASFMAGGAAFGYKMDDIRVDVEGLYSQlNKNDVGGATFAPTTVANSVAVFSGLVNVYYDIAIEDMPITPYVGVGVGAAYISNPSEASAVKDQKGFGFAYQAKAGVSYDVTPEIKLYAGARYFGSFGASF------------------------
>UniRef100_D2JUS6	127	0.731	3.078E-29	36	168	192	1	134	139
------------------------------------SPLKASFIAGGGAFGYKMDDIRVDVEGVYSQLSKNNVTGAAFNPDtVADSLTAISGLVNVYYDIAIEDMPITPYIGVGVGAARISTPLKTAVDSQTYKFGFAGQVKAGVSYDVTPEVKLYAGARYFGSYGAHFD-----------------------
>UniRef100_C7DSH0	127	0.685	3.078E-29	21	162	192	5	147	150
---------------------TRIDGIEYKKGTEVHDPLKASFMAGGAAFGYKMDDIRVDVEGLYSQlNKNDVGGATFAPTTVANSVAVFSGLVNVYYDIAIEDMPITPYVGVGVGAAIYQQSFRASAVKDQKGFGFAYQAKAGASYEGKTEIKLYAGARYFGS-----------------------------
>UniRef100_A0A023SG94	126	0.842	7.883E-29	43	168	192	0	126	134
-------------------------------------------FAGGGAFGYKMDDIRVDVEGLYSQLNKDATVMDTNVANaVADSVTAFSGLVNVYYDVAIEDMPITPYIGVGIGAAYLSNPSKADDVKDQRGFGFAYQAKAGVSYDVTPEIKLYAGARYFGSYGANFD-----------------------
>UniRef100_Q8L1V4	125	0.630	1.079E-28	6	156	192	0	155	157
------YYIRLQYNSEFLPFKTEVDGVTGAKKKNADTNvttdlYKASFMAGGSAFGYKMDDIRVDIEGLYSQLSRDTFETAPAPA-IADNLSALSGLVNVYYDVVIEDMPVIPYVGIGVGAAYLSNPLAIKVTGDkEYGFGFAYQAKAGVSYDVTPEVKLFAG-----------------------------------
>UniRef100_A0A7L8YP48	125	0.896	1.476E-28	5	110	192	0	105	106
-----SYYVRLQYNGEILPLFTKVDGITNVTGKEKDSPLKASFIAGGGAFGYKMDDIRVDVEGLYSQLSKDATIINTSEKNVADSLTAFSGLVNVYYDIAIEDMPITPYIC---------------------------------------------------------------------------------
>UniRef100_A0A1S5R232	125	0.575	1.476E-28	21	188	192	1	172	174
---------------------TDITGVTAKKSGSDStaiDPFEASFIGGSGAFGYKMDDFRVELEGLYSQlNKNDLVGAVFDPTTAADKLGVISGLVNVYYDVVIDDVPVAPYVGVGIGAAYINNPSAVEAVKNQKGFGVAGQAKVGVSYAATPEIKVYAGARYFGTYGAKFDKATASDGVISKVLYSVVGAE---
>UniRef100_A0A518HG80	124	0.800	2.019E-28	39	167	192	0	129	130
---------------------------------------KASFMAGGAAFGYKMDDIRVDVEGLYSQlNKNDAGGATFAPTAVSNSVAVFSGLVNVYYDIAIEDMPITPYVGVGVGAAYISNPSDARAVKDQKGFGFAYQAKAGVSYDETPEIKLYAGARYFGSYGASF------------------------
>UniRef100_B5KZU8	124	0.670	2.019E-28	21	168	192	0	154	166
---------------------TKVDGITGLKDTSGKDNTTDlytaSFMAGGGAFGYKMDDIRVDVEGIYSQLNKDTTLTGNPSPSggIANNLTAISGLVNVYYDIAIEDMPITPYIGVGVGAAYVSNPLATKVTDDKaSGFSVAYQAKAGVSYDVTPEIKLYAGARYFGSYGANFG-----------------------
>UniRef100_A0A0G2QWR7	124	0.562	2.019E-28	14	170	192	2	160	182
--------------YYFLTAFPKIDGIDYKKDTDIYSPLKASFIAGGGAFGYKMDDIRVDVEGVYSYL-IDQDVKDVVFTPSHTVAVSSSLIgppINVYYDIAVEDMPITPYVGGGVAAAYITPPLDAAVNRQNGKFAFAGQARAGVSYDITPEIKLYAGARYFGSYAAHYDGE---------------------
>UniRef100_A0A3G3C4V2	124	0.711	3.779E-28	15	170	192	0	148	164
---------------EILPFRTKVDGIKNKSGREKDSPSRS--FTGSGAFGYKMDDIRVDIEGLYSRLAKDTADASEASL---ADSSAFSGLVNVYYD-TIEDMPVTPYVGIGVGAAYISNLSSSADVKNQKRFGFAYQAKAGVSYD-APEIKLFAGARYFGSYGAGFDKE---------------------
>UniRef100_B5KZW1	123	0.630	5.170E-28	21	180	192	0	163	164
---------------------TKIDGVKGLKKNNADTTdfYTASFMAGGGAFGYKMDDVRVDVEGIYSQLNKDTTLIGTPDPSAgiASNLTAISGLVNVYYDVAIEDMPITPYIGVGVGAAYVSNPLAQKVIDDKaSKFGVAYQAKAGVSYDVTPEIKLYAGARYFGSYGVNFGKINKD-DAEIKV-----------
>UniRef100_A0A6I5P8Z9	123	0.283	7.073E-28	26	191	192	200	368	373
--------------------------IGTATVPVDVSIDTDTGFGINGAVGYRFDNVRAEFEVGYNNNSVDSITVNDVDTSVDGDIGNWKFLINGYYDFPTNS-RFSPYLGGGIGVAILSANDVSATVPnlgevdiDDSSASFLFQFKAGAGYDITETLNAFLGYRLMGIPGQSFEVLDADLDADTLFIHS---LQLGV
>UniRef100_A0A5J6RDZ1	123	0.813	9.676E-28	34	156	192	3	125	127
----------------------------------DQDPLKASFIAGGGAFGYKMDDIRVDIEGLYSQLSKNDIKDATFTPDAADNLTAISGLVNVYYDVAIEDMPITPYVGVGVGAAYLSNPSKADAVKDKKGFGFAYQAKAGVSYDVTPEIKLFAG-----------------------------------
>UniRef100_A0A518HG64	123	0.784	9.676E-28	39	167	192	0	129	130
---------------------------------------KASFMAGGAAFGYKMDDIRVDVEGLYSQlNKNDDGGATFAPTTVANSVAVFSGLVNVYYDIAIEDMPITPYVGVGVGAAYITNPSEATAVKDQKGFGFAYQAKEGVSYDVTPEINLYAGARYFGCYGASF------------------------
>UniRef100_A0A6G9HCN9	123	0.709	9.676E-28	21	168	192	0	152	164
---------------------TNIDGAtgakkkTADTGTTTDL-YKASFMAGGGAFGYKMDDIRVDIEGLYSQLSKDTLDVAPDPA-IADSLTAFSGLVNVYYDIAIEDMPITPYVGVGVGAAYVSNPLATKATGDKaSGFGVAYQAKAGVSYDVTPEIKLYAGARYFGSYGANFG-----------------------
>UniRef100_C7DSH6	122	0.705	1.324E-27	21	164	192	4	149	150
---------------------TRIVSAEYKKRTEVHDPLKASFMVGGAAFGYKMDDIRVDVEGLYSQlNKNDVGECNICSNNCCKQCgSIFRGLVNVYYDIAIEDMPITPYVGVGVGAAYISNPSEASAVKDQKGFGFAYQAKAGVSYDVTPEIKLYAGARYFGSYG---------------------------
>UniRef100_A0A2M7P6V3	122	0.310	1.324E-27	42	173	192	62	190	211
------------------------------------------GFGLDVALGYQLPMFRVEGEVAYRANDMDESSDSGGTDKINGDLKALSGMVNGYYDF-CNATAFTPYVGVGIGVA--KLDCSVEEGLDESDTVFAYQMMVGAGYALTKQISLEVEYRYFGTQDPEFDDGLGD------------------
>UniRef100_D2JUS9	122	0.688	1.811E-27	36	172	192	1	138	139
------------------------------------DPFKASFIGGGAAFGYKMDDIRVDIEALYSQLNKNVNNDEvLTPDTVAGSLTAISGLVNVYYDIAIEDMPITPYVGVGVGAAYISTPLKDAVNDQKSKFGFAGQVKAGVSYDVTPEVKLYAGARYFGSYGANFEKSGG-------------------
>UniRef100_UPI00194FD77B	122	0.283	1.811E-27	4	183	192	148	347	357
----TGWYVSLapevvfGYdidtdGGNVAVPVIPAPGlppVGTTTVPLDASLDTDTGFGFGGAVGYRFDNARVEFEVGYYNNNVDNIVVNDIEASADGDIGNWKFLINGYYDFPT-DSRFSPYVGGGAGLAILSANDVSASLPpfgavsiDDSNSSFIFQFKAGAGYDITDELTAFLGYRLMGIPGQSFEVLGTDLDADTLFIHS--------
>UniRef100_C7DSG7	121	0.696	3.388E-27	21	164	192	5	149	150
---------------------TRIDAIEYKIRTEVHDPLKASFMAGGAAFGYKMDEKTVDVEGLYSQlYNNDVGGATPAPTTVANSVAVFSGLVNVYYDIAIEDMPITPYVGVGVGAAIYSNPSEASAVKDQKGFGFAYQAKAGVSYDVFPVIKLYAGARYVGSYG---------------------------
>UniRef100_A0A161R0W1	121	0.265	3.388E-27	40	190	192	69	230	236
----------------------------------------KTGFGVLGAVGYDFGRvaqwggFRTELEIGYRQNNIDNHTVGGVDQPDSnGKSKVWSGMLNVYHDFYLPASRLTPYLGLGVGGAYVEADgysaDGSPTLLDDDDTVFAYQAMLGASYALSPSMSLIGEYRYFGTQGVELTTTAADGARTSSDSYGSHNVMVG-
>UniRef100_A0A6J3WSK8	120	0.932	6.340E-27	19	137	192	0	118	119
-------------------FYTKVDGITNATGKEKDSPLTRSFIAGGGAFGYKMDDIRVDVEGLYSKLAKDTDVVNTSETNVADSLTAFSGLVNVYYDIAIEDMPITPYVGVGIGAAYITNPSKADVVKDQTGFGFAY------------------------------------------------------
>UniRef100_Q8VR05	119	0.807	1.186E-26	5	134	192	0	124	125
-----SYYVRLQYNGEVLPFKTKIDGITHTSGQ---SPLKASFTAGGGAFGYKMDDIRVDVEGLYSQLAKDATVVSDNK--AADSVTAFSGLVNVYYDIAIEDMPITPYVGVGVGAAYISNPSKADAVKEQKGFG---------------------------------------------------------
>UniRef100_A0A518HG65	119	0.767	1.186E-26	39	166	192	0	128	130
---------------------------------------KASFMAGGAAFGYKMDDIRVDVEGLYSQlNKNDEGGATFAPTTVANSVAVFSGLVNVYYDIAIEDMPITPYVGVGVGAAYISNPSDGTAVKDQKGFGFAYQAKAGVSYDETPQIKLYAGARHYGSYGAT-------------------------
>UniRef100_A0A7X6THU9	119	0.283	1.186E-26	39	191	192	58	207	212
---------------------------------------SDAGFAGTVAMGFRFnPNIRFEAEFGYQQNDLDRLKYGWESIPMDGETWSNSLLVNGYIDF-FNNSPITPFVTAGVGGAYVevndlKFPGEWGPGYDGDDTVFAWQVGAGIGYALTPQLTLDIKYRYFATADPEFDGT--------EVEYASHNIYAGI
>UniRef100_A0A0K0VHH9	119	0.851	2.219E-26	55	181	192	0	127	128
-------------------------------------------------------DIRVDVEGLYSQlNKNDVSGATFTPTTVASSVAAFSGLVNVYYDIAIEDMPITPYVGVGVGAAYISNPSEASAVKDQKGFGFAYQAKAGVSYDVTPEIKLFAGARYFGSYGASFNKEAVSATKEINVL----------
>UniRef100_A0A518HFW9	118	0.732	4.151E-26	39	167	192	0	130	131
---------------------------------------KPSFMAGGGAFGYKMDDIRVDVEGLYSYLNKNdvKDVAPTPADTIADSLTAFSGLVNVYYDIAIEDMPITPYVGVGVGAAYISTPLATAVSSQNGKFGFAGQARAGVSYDITPEIKLYAGARYFGSFGAHF------------------------
>UniRef100_A0A831JU34	118	0.263	4.151E-26	39	176	192	43	185	197
---------------------------------------SDTGLALGAAAGYDFgNNIRVEGEVAYQKNDVDKASLLGVDVGLTGNISSLAFLLNGYYDFA-NDSAFTPFVSAGLGVAKVEANDfhvvgSGFPSSSADDTVFAYQVGAGVGYAVNKKVSIDVKYRYFATSDPDFDTTNAEYSS---------------
>UniRef100_A0A518HFY6	117	0.709	7.765E-26	39	167	192	0	130	131
---------------------------------------KPSFIAGGGAFGYKMDDIRVDVEGVYSYLNKNdvKDVVFTPADSIANSLTTISRLVNVYYDIAIEDMPITPYVGVGVGAAYVSTPLKTVINNQNSKFGFAGQVKAGVSYDVTPEVKLYAGARYFGSFGAHF------------------------
>UniRef100_Q9AP20	117	0.631	1.062E-25	14	156	192	0	142	146
--------------GEVXPFKTKIDGVTYKSGKDNNSPLKASWXAGGGAXGYKMDDIXVDVEGLYSQLSKDAXVVDTSPXVVE-SLTAFSXLVNVYYXXPIEDMPITPXLGVGVXAPXVXNPLXTEVTGDkKSGFGFAYQAKXGVXYDVTXEIXLYAG-----------------------------------
>UniRef100_Q4VVE7	117	0.698	1.062E-25	36	168	192	10	145	157
------------------------------------DPFKASFMAGSAAFGYKMDDIRIDIEGLYSQLNKNkiSGTEKTGNTEIADNLSVMSGLVNVYYDVAIEDMPITPYVSVGIGAAYLSNPATKEVVADQKhGFGFVYQAKAGVSYDVTQEIKLFAGARYFGSYGAKFD-----------------------
>UniRef100_UPI001F1BA5EE	117	0.281	1.062E-25	42	190	192	59	202	339
------------------------------------------GWAAGGAMGYDFGRIRVEAEVSYRENEASRI----QGANATGDLSALALMLNALYDLE-NSSRFTPYIGAGIGAAWVytdKIRRGTPASTTDDDVQFAYQGIVGVKAAITTGLSLFVDYRYFATLDPTWsSNAFGSVDGE----YASHNIMAG-
>UniRef100_A0A518HGA5	116	0.769	1.986E-25	39	167	192	0	129	130
---------------------------------------KASFMAGGAAFGYKMDDIRVDVEGLYSQlNKNDDGGATFAPTAVANSVAAFSGLVNVYYDIAIEDMPITPYVGVGVGAAYISNPSEASAVKDQKGFGFAYQAKAGVSYDETPQNKLYAGGGYYGCYGASF------------------------
>UniRef100_Q4VVE2	116	0.703	1.986E-25	28	168	192	5	149	157
----------------------------NTADTTDTTDLYTaSFIAGGGAFGYKMDDIRADVEGIYSQLNQGTTVTGTSVPagGIAKNLTAISGLVNVYYDIAIEDMPITPYVGVGVGAAYVSNPLAKKADDDKaSGFGVAYQAKAGVSYDVTPEIKLYAGARYFGSYGANFG-----------------------
>UniRef100_A0A0U4B8I6	115	0.642	2.716E-25	50	183	192	0	135	136
--------------------------------------------------GYKMDDIRVDVEGVYSYlnkNDVKDVTFDPANT-IADSVTAISGLVNVYYDIAIEDMPITPYVGVGVGAAYISTPLATAVSSQNGKFAFAGQARAGVSYDITPEIKLYAGARYFGSYGANFDKTDQDGKGELKVLYS--------
>UniRef100_UPI001665CAB4	115	0.271	2.716E-25	40	190	192	69	230	236
----------------------------------------DTGYGVVGAIGYDFGRvaqwggFRTELEIGYRQNDVDSLSIGGSNlANSDGDATVWSGMVNVYHDLYLPASRLTPYIGLGVGAAYVEYDSFSaagaPGAMSDDDTVLAYQGIVGASYALSPAMSLVGEYRYFGTQAVEVTSGAADGSVTSSDTYGSHNVMVG-
>UniRef100_U9W0A5	115	0.269	2.716E-25	40	183	192	116	266	276
----------------------------------------ETGFGINGAVGYRFDDARVELEVAYTNNDVESITVNDlDEISLDGEIESTQFMVTGYYDIPTNS-RFSPYIGGGVGIATLTADDIETDIPglglvalDDTGTSFVFQVKAGVGYQISRQANIFLGYRLHGIPGQDFEVFDTDFDADTFLVHS--------
>UniRef100_UPI001C01F250	115	0.296	3.714E-25	40	183	192	106	256	266
----------------------------------------DTGFGINGAAGYRFDDARVELEVAYTNNDVNGVTVNNlAEIPLDGGIESAQVMVNGYYDIPTNS-RFSPYIGGGVGVAtltandvETNIPGLGDLALDDTGASFVFQAKAGVAYAINDQASAFVGYRLHGLPGQNFRAFDADFDADTVLIHS--------
>UniRef100_A0A8G0RNA5	115	0.811	5.079E-25	17	143	192	0	121	122
-----------------LPFKTKIDGIEHRLGQ---SPLKSSFIAGGGAFGYKMDDIRVDVEGLYSQLAKDATVV--SDKEAAGSVTAFSGLVNVYYDIAIEDMPITPYVGVGVGAAYISNPSKADAVKGQKGFGFAYQAKAGV------------------------------------------------
>UniRef100_A0A0B4ZN47	114	0.554	6.946E-25	13	166	192	0	155	158
-------------NGEFCPLFTKVEGVSNTKDKSDFSALKPFFIKIGGAFGYKMGDIRVVVEGVYSYltkNDVKDVTFGPANIIAV-SVTAISGLVNVYYDIAIEDMPITPYIGVGVGAAYINDQKDNAGNDQKSKFGFTDQVKAEVSYDVAPEVKLYDGASYFGSYGDN-------------------------
>UniRef100_A0A212KSC2	114	0.285	6.946E-25	39	186	192	53	206	212
---------------------------------------YDTGFAGGAFVGYRsSNDFRAEFEIAYRTNSIETVRNRNTTAEVDgqGELYGVSFMGNVYRDLRWEDSSFVPYLGLGLGFMRMEYENETTgfTTANSSDEVLAYQVMAGVSYEWTEQTSLFAEYRYFGTQQPKFTNDaSVTFEGELQAHMTSLG-----
>UniRef100_A0A2S2Q7S4	114	0.350	6.946E-25	1	167	192	31	236	275
-DGDSSYYVRLQYNGDFFnvmsdkelkantgtnnamaSLFSpdKADG-TKKTASPYKPKYKSSLLAGGIAAGYTMEGIRAEFEVFYSNLGVDGAGYKEANAEKPenakefGKVTAYAGaatadaigtnegfknivaMVNAYYDIDLgsESIPVVPYVGAGVGVSR-------TTFVGNSHFKLAYQAKAGVSYAITPEIKVYGGYRYFGMYGTEF------------------------
>UniRef100_UPI001C00F37E	114	0.322	9.498E-25	35	176	192	55	202	219
-----------------------------------DRVEFDPGIAVGGTAGYDYGFLRLEGELSYRHSEIKSVTASDGYRfhGVDGDLGALAVMANAFVDM-HNQSPITPYVGGGVGFAVLNLGNTTSTELDPlyekgDDTVFAYQAGAGVEIALNPIMSLDLGYRYFGTSKATFDEGVVTATK---------------
>UniRef100_A0A6P0YT90	114	0.291	9.498E-25	23	188	192	80	253	257
-----------------------VDGTTVDVEPVDITVDTDTGFGINGAIGYQFDQARAELDLGYRQNAVDGVTVGDLPeVDTDGRFKTWTLAANGYYDIPT-GTAFRPYVGAGVGVARLVADDVSVNVPvageaelDESGVSFMFQAQAGLAYDFSEDASAFVGYRLQGIPGQNFSAADVDFNADTTLIHSAqVGAQ---
>UniRef100_UPI001BDB3EAC	113	0.308	2.428E-24	35	176	192	55	202	219
-----------------------------------DRVEFDPGIAVGGTAGYDYGFLRLEGELSYRHSEIKAVTDTSDGyrfPGVDGDLGALAVMANAFFDM-HNQSPITPYVGGGVGFAVLNLSDttstDGPLYDKGDDTVFAYQAGAGVEIALNPIMSLDLGYRYFGTSKATFDEGAVTVTK---------------
>UniRef100_A0A518HG33	112	0.694	4.539E-24	39	167	192	0	130	131
---------------------------------------KPSFMAGGGAFGYKMDDIRVDVEGVYSYLNKNdvKDVVFTPADTIANSLTAISGLVNVYYDIAIEDMPITPYVGVGVGAAYVSAPLKTAINNQNSKFGFARQVKAGVSHAVTPEVKLYAAARYFGSFGAHF------------------------
>UniRef100_A0A7S8M331	111	0.720	6.206E-24	47	171	192	0	122	126
-----------------------------------------------GAFGYKMDDIRVDIEGLYSQLSKDKDF--TSTPEAANSLTAISGLVNVYYDVAIEDMPITPYVGVGVGAAYISTPLATAVSSQNGKFAFAGQARAGVSYDITPEIKLYAGARYFGSYGANFDKTN--------------------
>UniRef100_K7N828	111	0.639	8.485E-24	24	142	192	0	120	121
------------------------DGITYKKDKSDYSPLKPSFIAGGGAFGYKMDDIRVDVEGVYSYlnkNDVKDVTFDPANT-IADSVTAISGLVNVYYDIAIEDMPITPYIGVGVGAAYISTPLEPAVNDXKSKFGFAGQAKAG-------------------------------------------------
>UniRef100_Q6JCI9	111	0.653	8.485E-24	0	121	192	3	125	129
SDEETSYYIRLQYNSEFSPLNTKVDGITgaQKDSKDTNDLYKPSFMAGGSAFGYRMDDIRVDIEGLYSQLSKSTLS-RAPTPDIVDNLTAISGLVNVYYDVVIEDIPITPYVGVGLGVAYISNP----------------------------------------------------------------------
>UniRef100_A0A962AH09	111	0.287	8.485E-24	42	168	192	58	188	210
------------------------------------------GYGLSGAVGYDYgNNVRTEIELSYRSNKVDGLSDNTGPfASPGGKVTATAVMANAYYDIPT-ATPVTPYIGAGIGIAHVKTDNYStagTIISDGKDNAFAYQGILGADYALESDLSLFGEYRYFSTEKVNMG-----------------------
>UniRef100_A0A5C1MAM2	111	0.295	8.485E-24	40	173	192	64	204	224
----------------------------------------DPGVYVGGAGGYDFGFLRLEGELSYKHAEISTITGSTGSqlTNPDGSLGALAFMANAFVDL-HNDTPVTPYLGGGIGFASLHLSDtyggaqHGLLYSEADDTVFAYQVGAGVDIAINRRYSLDVGYRYFNTDKANFNGDWVT------------------
>UniRef100_C7DSG8	111	0.671	1.160E-23	16	145	192	0	130	150
----------------FCPLKPRIVGIGIKRGTEVHDPLKASFLAGGAAFGYKRAGCRVDVEGLYSQlSKSGVGGATFAPTTVANSVAVFSGLVNVYYDIAIEDMPITPYVGVGVGAAYISNPSEASAVKDQKGFGFAYQAKAGVSY----------------------------------------------
>UniRef100_K2JHV2	111	0.298	1.160E-23	40	186	192	54	198	207
----------------------------------------DTGALGAAALGYKFGAPRLELEFSYRGNDADTV----GGVNGAGNTRAQALMLNLLYDFDM--GGFTPYLGVGIGGAAVKYDGIAPigaGSLNDSDIVLAYQGIAGVGYDVSEQLSLFADYRYFATRDPSYTTsTGASVDGEYAAHTVLVG-----
>UniRef100_A0A6A7KU79	111	0.269	1.160E-23	47	187	192	187	335	468
-----------------------------------------------GQLGYAFGNgFRAEGEFGYRPNDVDSV---SGVPGASGDFETMSFMANLLYDFRIANFPLTPYIGAGLGAARVSADGVapaTGVTIDDTSYGFAMQGILGVSYDISRNLALKADYRRLWVPDLDFDtsaGNSVNSDYSTNEimigLRYTFGA----
>UniRef100_B5AXP8	110	0.715	1.586E-23	46	160	192	1	116	117
----------------------------------------------GGAFGYKMDDIRVDVEGVYSYlNKNDVTDAKFTPDTIADSLTAISGLVNVYYDIAIEDMPITPYVGVGVGAAYISTPLKDAVNDQKSKFGFAGQVKAGVSYDVTPEVKLYAGARYF-------------------------------
>UniRef100_A0A968KKZ9	110	0.317	2.168E-23	40	166	192	50	177	193
----------------------------------------DPGWHVTGAVGYDLGQFRVEGEIGYRMFDIDTVTGPGVPPGVTGDVTALTFMANGYYDVDL-DSSITPYVGFGLGIsdADIEVIAPGFGTLKGGDTEFSYQVMAGAGWDMGSNMVLTAGYRYFGIADSE-------------------------
>UniRef100_I3NWC6	109	0.678	2.964E-23	78	191	192	13	127	128
------------------------------------------------------------------------------PDTVAGSLKAISGLVNVYYDIAIEDMPITPYVGVGVGAAYVSXPLKEAINGQKNKFGFAYQAKAGVNYDVTPEIKLYAGARYFGSCGANFDSDASKKDKgGHAVFYSTVGAEVGV
>UniRef100_A0A518HG04	109	0.687	4.052E-23	39	167	192	0	130	131
---------------------------------------KPSFIAAGGAFGYKMDDIRVDVEGLYSYLNKNdvKDVVFTPADTIANSLTIISGLVNVYYDIAIEDMPITPYVGVGVGAEYVSTPLKTIINNQNSKFGFAGQVKAGVSYDAPPEVKLYAAARYFGSFGAHF------------------------
>UniRef100_A0A518HFZ9	109	0.687	4.052E-23	39	167	192	0	130	131
---------------------------------------KPSFIAGGGAFGYKMDDIRVDVEGVYSYLNKNdvKDVILTPADTIANSLTTFSRLVNVYYDIAIEDMPITPYVGVGVGADYVSTPLKTAINNQNSKFGFAGQVKAGVYYDVTPEIQLYAGAYYFGSFGAHF------------------------
>UniRef100_A0A518HG07	109	0.664	5.538E-23	39	167	192	0	130	131
---------------------------------------KPSFIAGGGAFGYKMDDIRVDVEGVYSYLNKNdvKDVVFTPADTIANSLTTISSLVNVYYDIAIEDMPITPYVGVGVGAVYVSTPLKTAINHQNGKFGFAGQVKAGVNYEATPEVKLYAAARYFGSFAAHF------------------------
>UniRef100_D6MJL4	109	0.649	5.538E-23	20	151	192	0	135	136
--------------------FTKVDGATgAKKKTADTDTttdlYKASFMAGGGAFGYKMDDIRVDVEGLYSQLSKDTLDVAPTPA-IADSLTAFSGLVNVYYDIAIEDMPITPYVGVGVGAAYITTPLATAVSSQNGKFAFAGQARAGVSYDITPEI----------------------------------------
>UniRef100_C7DSH4	109	0.614	5.538E-23	22	160	192	6	145	149
----------------------RIDGIEYKKGTEVHDPLKASFMAGGAAFGYKMGDIRVDVEGLYSQlNKNDVGGATFAPTTVANSVAVFSGLVNVYYDIAIEDMPITPYRWCWCWCSIYQQSFRSSAVKDQKGFGFAYQAKAGVSYEGTTAIKLYAGARYF-------------------------------
>UniRef100_D5RMZ8	109	0.245	5.538E-23	42	188	192	68	222	243
------------------------------------------GFAGALALGYGFGNgVRAEIEGNYRQNDVDkiSGYTGFGPLRSSGTVRSYGAMFNAYYDFHQLNWPVVPYIGAGIGYVWTDYDDvrasaanGGNVRLNGDDGQFAFQGIAGLSLPITavPGLALTAEYRFMGTLQPDVD----STIRQGNVTLARGGAE---
>UniRef100_A0A7C6W241	108	0.246	1.415E-22	42	177	192	64	212	223
------------------------------------------GVNFAAAVGAKVNqNLRTEVELSYRKSDIDSLSLDgvgdievlaadlGVPFDIGGSVKTWAVMLNGYYDF-MPESRFHPYLTAGIGAAHHKGTLTVlGESVSETDIVFAYQIGAGASYDLTSQTALFGGYRYLGTSDADFDTTSAEYDAH--------------
>UniRef100_A0A5C1MA80	108	0.281	1.415E-22	39	169	192	104	244	266
---------------------------------------YDTGYSVSGAVGYAFDvNLRTELEVAYRHADTNALKVGGDSVHYLSDITSVSVLANLFYDVKLPH-GVTPYLGGGLGVAFIDTKRDNVYFVDvstvsnlnagTSDRVLAYQLGCGIAYAVTPRISLDAGYRYFATDDVAVNT----------------------
>UniRef100_A0A6N4QZH0	107	0.300	1.933E-22	39	191	192	71	203	208
---------------------------------------YDTGFTGGAFVGKKMGNMRAELEGIYEQSDAD-------VTGFDGKTKFSGALVNGYYDFK-NASRFTPYVGAGIGYGKVRYSSDTAGVDSASEDTLAYQGVAGVGYELNPCWTLTGEYRYLGT------------TKAADTRYQSHSALAGV
>UniRef100_A0A2E7K2R8	107	0.284	1.933E-22	6	178	192	145	317	327
------WYASISGEYVILDDWNTSQRQNATTSITSDVSFED-GYGLGTALGYQFtPNFRLEGELSYRKNDMESGVVRqvsngnvVSSQPLTGDLgyEAFNVMGNAYADIPVNDW-IIPYVGAGVGWTFQTNGNEED--------AFAYQAMAGTHVGLTPDLQLKLGYRYFDTVGLDFGVDDFDATSHI-------------
>UniRef100_Q2VIZ6	107	0.707	2.643E-22	84	189	192	2	107	108
------------------------------------------------------------------------------------SLTAISGLVNVYYDIAIEDMPITPYIGVGVGAAYISTPLATAVSSQNGKFAFAGQARAGVSYDITPEIKLYAGARYFGSYGANFDKTNXDGKGELKVLYSTVGAEA--
>UniRef100_A0A518HG28	107	0.679	2.643E-22	39	167	192	0	130	131
---------------------------------------KPSFIAGGGAFGYKMDDIRVDVEGVYSYLNKNdvKDVVFTPADAIANSLTAISRLVNVYYDIAIEDMPITPYVGVGVGAVDVSAPSKTVINNQNSKFGFDGQVKAGVNYDATPEVKLYAAARYFGSFGAHF------------------------
>UniRef100_A0A7W6RFN1	107	0.301	2.643E-22	40	181	192	61	201	348
----------------------------------------DPGFVGLGALGYAFGNgLRVELEGGYRQNGV----TEWSGQDVDGTLSAWHTMANALYDFNL-GARLSPYVGAGVGAAFVSPDIDVSGTPvsvDGTDVAFAYQAIAGIGYSVTDELALTMDYRFFHALDLEHDVNIGGTATHDNYM----------
>UniRef100_A0A518HFW8	106	0.643	3.612E-22	39	167	192	0	130	131
---------------------------------------KPSFIAGGGAFGYKMDDIRVDVEGVYSYLNKN-DVKDVVFTPADGatiSLTTISGLVNVYYDIAIEDMPITPYVGVGVAAAYVSPRSENPINNQNSKFGFAEQVKGGVNYEVTPEVKHYAAARYFGSFGAHF------------------------
>UniRef100_A0A951L640	106	0.271	3.612E-22	39	185	192	51	212	347
---------------------------------------YSDGYAVGVRGGYEMGPWRFEEEYTYRNNDLSRLGIGGfSSSNVSGSRSSHAIMTNVLYDIDLSrwgmamPWPVTPHIGGGVGAVDVVDQAKIPgrgQLLNDDDWEFGYQAIAGLRYNMTPNVALDVDYRYLATTPASFRVPGTTAryksdYENHTLMASLV------
>UniRef100_A0A2L1IQB9	106	0.854	4.936E-22	0	95	192	13	108	109
SDEETSYYVRLQYNGEILPFKTKVDGVKNKSGKDNDSPLTTSFIAGGGAFGYKMDDIRVDVEGLYPQYGKDAAVVNASETNVADSLTAFSGLVNVY------------------------------------------------------------------------------------------------
>UniRef100_A1ASC0	106	0.263	4.936E-22	35	186	192	55	216	222
-----------------------------------DRVEFDPGIDVGGSAGYDFGYVRLEGELSYKGAEIDSVYDATSDIryhDLDGSLSAFAVMANCYFDL-HNDTPVTPYLGGGIGFAtlylddtsGVSNGVRWSLYDSDDDTVFAYQIGAGIDISINRYFSLDVGYRYFATDKGKFDEGNAGTRMKFESHNATLG-----
>UniRef100_A0A7V1IML6	106	0.270	4.936E-22	40	172	192	94	229	254
----------------------------------------EPGFVVGGAFGRRLGRiLRIEANLSYRRSDVDELTSTGVVLAGSGDVGVFAAMANVYADF-LPSAPIRPYLGVGLGVGVIDVNSDdaaNVLIVDDSSVEFAWNLMAGAVVPVSDAISLFGGYRYLATTDPEFDATLV-------------------
>UniRef100_UPI00209EDD4C	106	0.329	4.936E-22	1	190	192	31	261	267
-DEETSYYVSGHYNADLFNMMSgqelkfgtssllslKKDG--NEVESNYKPNYGKSFIGGGVAAGYTMEGIRVELEGLYSKLDVDNTGYTTSgdekvfgtvmaaKETVKDEVRGTnegfthiAAMINAYYDVDlgMEDIPVSPYIGIGAGLSMTNF-------IGASHYKPAYQAKAGVSYAVTPEIKLYAGYRYFGVYGSEFkdvelvktaDGTDRAKDTkekltlTQDGVLGQHGVEAG-
>UniRef100_A0A1M6T7Y5	106	0.250	4.936E-22	40	174	192	63	210	289
----------------------------------------DTGYAVAASIGYGFGNgVRLEIEGNYRRNEVDSASGFRGlqrPVRSSGDTQTYGVMANIFYDFAIPNWPVQPYIGAGAGYAWTDYDvvrvqaaNGPRLDVTGNEGNFAYQAIAGVAFPIRavPGLAITAEYRFFGTLDPSLGSAYVPA-----------------
>UniRef100_A0A917L4V0	106	0.246	4.936E-22	30	175	192	62	223	375
------------------------------TPSGSFNVSYSLGFAGVLSVGWGFGNgFRVELEGNYRQNEVDQVTVTGFGGNSSGTARTYGIMANAFYDFGaVFDWPVYPYLGLGIGYAWQNYDnvtiralatagnTLPTARIDGTGGEFAYQAIVGLGFPIRsvPGLAITAEYRFFGTLSQDFDATATNAN----------------
>UniRef100_A0A1Q7WMM0	106	0.304	6.746E-22	42	173	192	67	204	227
------------------------------------------GFNVGGRAGFKMGPWRLEGELSYRANDTHdlQMIVPRSRPGMAGNAERHSVaeMANLIYDFDLGlGFPVTPHVGGGIGAAQVtRNLSNRFGGTHDTVTVFAYQAIGGVRYMVLPSVALDIDYRYFATTGTTFTSTNPD------------------
>UniRef100_A0A350M402	106	0.264	6.746E-22	39	168	192	108	242	262
---------------------------------------SDNGLAIAGAFGYGFNeNLRLEAEIQYVKHDLDKVNVLGSSLDINGDFSSLALLINGYYDFA-NKSAFTPFVSAGLGFSKLDVSDTSitgmgSLSSSDDDTVFAYQLSAGVSYAVAEKFSIDGKYRYFATSDPQLD-----------------------
>UniRef100_A0A2E0ELA0	105	0.273	9.220E-22	43	190	192	66	217	223
-------------------------------------------FAAGASIGFRpyysqsfLDNTRWELEYTYRAGDLDSVNNGALNVGLDGSIDAHAFMANLYYDIAT-GTQFVPYLGGGIGFASFDAD-SSTLAIDESSTEFAYQGMVGVSYtpRSVPDTEWNLGYRYFGTQDPEF---SDAAGNTIEHEYNSHNVEVG-
>UniRef100_A0A7X1ZG00	105	0.285	9.220E-22	40	189	192	72	220	361
----------------------------------------DLGFVGLASFGYAFGNgLRAEVEGGHRRNTVD----NWGGTGLDGDLSAWHGMVNLLYDIDT-GTGFTPFVGAGLGAAFVSIDADNrarGLSADDSDVGLAYQAMVGLGYSVTDSLSLSADYRFFHAVDITADAGSGGVSDSYMNHALVVGLRY--
>UniRef100_A0A2W7IXX4	105	0.263	9.220E-22	42	168	192	74	217	381
------------------------------------------GYVGVLSLGYGFGNgFRTELEGNFRQNNIDTIsgfRGAGRVTSSGGHQNTYGLMANAFYDFDVGDvfgtgIPFTPYIGAGVGYAWTNWNgvrastATTRTVIDDTDGQFAYQGIAGAAFPITsvPGLSLTAEYRFFGTLSPELD-----------------------
>UniRef100_A0A3G3BS24	105	0.951	1.260E-21	65	168	192	4	107	123
-----------------------------------------------------------------SQLAKDTDVVNTSETNVADSLTAFSGLVNVYYDIAIEDMPITPYVGVGVGAAYISNPSKTGVVKDQKGFGFAYQAKAGVSYDVTPEIKLFAGARYFGSYGASFD-----------------------
>UniRef100_A0A8I0FFT0	105	0.311	1.260E-21	1	191	192	31	277	282
-DGDSSYYIRAQYHGDFFNVMSDkelkwMDGTTAKsllgfkkdgtgAEAPYKPKYTPSLLAGGIAAGYTMEGIRAEFEVFYSGLGVDGSEYKQGGDAKPDNakafgkadstlvgdvvanakgtndgFKSIVAMVNAYYDVDlgMENIPVTPYVGAGVGASRTTFAGN-------SNFKLAYQAKAGISYAVTPEIKVYGGYRYFGMYGAEFKDsvlqykkggsgadkdtlEDVKITLQQEGLYGTlgvHGIEAGV
>UniRef100_D5RS57	105	0.235	1.260E-21	42	167	192	68	202	368
------------------------------------------GFGGVLSVGYGFGNgLRAELEGNYRQNDVDTLKAGGNLPGIGGTVRSYGAMVNALYDFNL-GLPVVPYVGAGVGYVWSDYDtvrsrglGRSSVTIDDDNGQFAFQGIVGAAFPIAavPGLAITAEYRFLGTLDPDF------------------------
>UniRef100_UPI0018DF22A4	105	0.231	1.260E-21	42	175	192	84	243	401
------------------------------------------GFMGSLAIGYGFGNgFRTEVEGSYRHNNVDRLGGfqnrAGGPPgvafrNIDGELQQYAVMANLYYDFQLPRWfpnmpvAVVPYIGGGVGYMWTDLDASGARLPagansvhiDDTTGQFAYQGIAGLSFPITavPGLSITAEYRYTGALQSKFDGTVRAPN----------------
>UniRef100_A0A2H0QWH9	104	0.304	1.722E-21	5	166	192	27	178	209
-----KYY--GSLHGEFVVYSDSDVDLTSTATNLSGGADYDPGFGIGGAVGYNLtDQIRVEGELAYRETDVDSVSLGGTTVSGGNlELEIWSGMVNTYYNIPLDD-KVSPYLGAGIGAAYND---------NIEEFAFAYQAMAGVDFKVDEQGTLYGGYRYFGTTEFE-------------------------
>UniRef100_A0A484HN20	104	0.279	2.353E-21	39	187	192	61	209	214
---------------------------------------YDAGMALGAAIGYQLDVLRVEMELSHQKNNVTGVSFSGGSLDMSGDMSIVSLLANGYLDI-INNTPITPFLSVGVGLAKVEgndffVPGIGIGSGSADDTVQAFQIGGGLGYEINETVTLYANYRYFGTSDVDFDGTRVS-IGSHNFM---VGA----
>UniRef100_UPI001358FFAD	104	0.243	2.353E-21	26	167	192	52	202	368
--------------------------QTARGGTRKVEAEFEHGFGGVLSIGYGFGNgLRAEVEGNYRQNDVDTLKAGGTLPGIGGTVRTYGAMVNALYDFNL-GLPVVPYIGAGVGYVWHDYDvvrsrgaGQSRVTIDGDDGQFAFQGIAGAAFPIAavPGLAITAEYRFLGSLDPEF------------------------
>UniRef100_Q2VIY8	104	0.718	3.215E-21	83	189	192	1	110	111
-----------------------------------------------------------------------------------DSLTAFSGLVNVYYDIAIEDMPITPYVGVGVGAAYISTPWATAVSSQNGKFAFAGQARAGVSYDITPEIKLYAGARYFGSFGAHFDKDTAAASKdkgELKVLYNTVGAEA--
>UniRef100_A0A0H5DRD4	104	0.308	3.215E-21	40	162	192	53	185	203
----------------------------------------KTGFAGGIAGGYKFsNNVRAEAEFAYRRNTLKSISFDDESLDLHGvklRGETFSVMGNVYYDIDMscmgcNSYGFTPYIGVGAGWAENKVKASShDVEISGSDSGFAYQGIAGVSYRICQKTDLGLEYRFFAS-----------------------------
>UniRef100_A0A969B3Y7	104	0.270	3.215E-21	40	183	192	100	257	267
----------------------------------------DTGFAISGALGYQFRDARAELELSYNRNNVSGVDTDGFGnlANASGRFDVWSLSANGYYDIPT-GTAFRPYIGGGVGIARLTADDVNVGVPalgtaslDGSGISAIFQAKAGLAYDISPNASVFLGYRLQGLPGQNFtvadieNVGDVDFDANTILIHS--------
>UniRef100_UPI00210CD68F	104	0.250	3.215E-21	42	167	192	59	193	359
------------------------------------------GFGGVLSVGYGFGNgLRAELEGNYRQNDVDSLKSGASLPGVGGTVRTYGAMVNALYDFNL-GLPVVPYVGAGVGYVWSDYDtvrtrgaGRSSVTIDDTDGQFAFQGIVGAAFPIAavPGLAVTAEYRFLGSLDPEF------------------------
>UniRef100_A0A831U1X7	103	0.280	4.394E-21	35	168	192	51	195	220
-----------------------------------DQAEFDPSVAVGGTAGYDYGFFRLEGEISYRHAEIGGVYdtlADVRYRGVDGDVGALAFMANAYFDME-NDTPVTPYWGGGIGFAVLDISDttgiapgggLTDLYYNGNDTVFAYQAGAGVEIALNPFISLDLGYRYFGTSTATVD-----------------------
>UniRef100_A0A6I2SU63	103	0.281	4.394E-21	35	170	192	57	204	227
-----------------------------------DRIEYDPGIFVGGTGGYDFGYVRVEGELSYRHAELKSVVdrdTGDSYHNMDGNLGALAMMGNAFFDL-HNDTPVTPYFGGGLGLAVLNLSDtygisastgsRDFLYSEGDDTVLAYQAGAGVEIALNRKLSLDVGYRYFGTSKATFDKD---------------------
>UniRef100_Q8L2S5	103	0.868	6.003E-21	5	95	192	0	90	91
-----SYYVRLQYNGEILPLFTKIDGIKNAAGKEKDSPLKASSIAGGGAFGYKMDDIRVDVEGLYSQLSKDTTIINTSETNVADSLTAFSGLVNVY------------------------------------------------------------------------------------------------
>UniRef100_UPI001AE4EE52	103	0.252	6.003E-21	56	189	192	79	216	347
--------------------------------------------------------LRAELETAWRWRNrvDDTSSATPALNGVDGKMSSIAFMGNLLYDFKF-GLPITPYIGVGAGVAGVKQTLGG---QSDRDWVFAYQGIVGASYDITDNLAVTLDYRYFATTDPEFDLGPASSKGEYRnhtilaGLRYSFGGPA--
>UniRef100_A0A967CXY8	102	0.300	8.203E-21	39	168	192	62	186	292
---------------------------------------YNTGWLAGGVIGYDFLGPRVELEGVYRSNN-GTLTVPGVAGSVNGYVNQVSVMANAYYDF-MAGQTIVPYVGGGLGVAFLTA---GDSGGSAGATAFAYQAIAGVGWNVNELFRINLEGRYYGTTAPNYN-----------------------
>UniRef100_A0A7W6RZS2	102	0.284	8.203E-21	40	172	192	62	193	354
----------------------------------------DLGFVGLVNFGYAFGNgLRAEIEGGYRQNGVD----EWGGVGLDGDLSAWHTMLNAIYDFDT-GTSLTPYVGAGLGAAIVSIDAENNaagVRMDDTDVGFAYQAILGAAYDITENVAVTADYRFFHAVDLDHEISDG-------------------
>UniRef100_A0A5E4MSM2	102	0.320	1.121E-20	29	191	192	26	224	229
-----------------------------KTGTTYKPKYKSSLLAGGIAAGYTMEGIRAEFEVFYSNLGVDGSDYKASAGGADapdnakkfgkktglteadtanatginDGFKSIVAMVNAYYDVDLSEIPVTPYVGAGVGVSR-------TTFVGNSHYKLAYQAKAGVSYAVTPEIKVYGGYRYFGMYGAEFKDSVMKHTTaatppvvteekvvlQQDGLYGTlgvHGIEAGV
>UniRef100_UPI0006AD04FC	102	0.274	1.121E-20	42	174	192	55	185	260
------------------------------------------GWAAGGVVGYDFVGPRIELEGTYRSNNGtGNVAFPTGYANVYGKVDQLSIMANLLYDF-MPGATITPYVGAGAGIAFVDSTIQGCGLC---STQFAYQGIVGIGWNVTESLRVNLDGRYYGTTSPNaYNNNNITA-----------------
>UniRef100_UPI001659AE9F	102	0.250	1.121E-20	42	169	192	65	203	367
------------------------------------------GFGGVLSVGYGFGNgLRAEIEGNYRQNDVAKISRGGALTGVGGTARTYGVMANALYDFDF-GMPVVPYLGAGVGYAWSEydtvrsratFPGGNSVNIDDTDGQFAFQGIAGLAFPIAavPGLALTGEYRFFGTLDPSYSG----------------------
>UniRef100_UPI001A968BDF	102	0.228	1.121E-20	42	175	192	66	213	370
------------------------------------------GFGGVISVGYGFGNgLRAEIEGNYRQNDVNNIDAAGGRLPgISGTARTYGAMANVLYDFNFSPL-VVPYIGGGVGYAWTDYDNvgsrfyrgnqiGRSVSIDDTDGRFAYQGIAGLAFPIAavPGLAITAEYRFFATLDPSFDGSSQSST----------------
>UniRef100_UPI001057FE4F	102	0.255	1.531E-20	37	170	192	12	155	270
-------------------------------------EYKHPGFAGVASIGWGFGNgLRAEIEGNYRYNEIDKIRLNGARVASAGQVQQYGAMVNALYDIQT-GTAFTPYLGVGVGYGWFETTkvrvgpvNGAVITSEDTAGNFAYQGIAGVGYNLGamvPGLTLTAEYRFYGTLDPKVDVD---------------------
>UniRef100_UPI001CFDA59A	102	0.289	1.531E-20	30	170	192	41	191	354
------------------------------TDSGFKADYKHPGAAAVAAIGWGFGNgLRAELEGNYRYNEVDTATIGGiRATSTAGRLHQYGVMVNAVYDIQT-GTPFTPYLGVGAGYGWLETSKFRASVPgatvtsNDTDGAFAYQAIAGVGYNLGafvPGLTLTAEYRFYGTLDAKLDAE---------------------
>UniRef100_UPI0018DF6018	102	0.254	1.531E-20	40	187	192	67	223	381
----------------------------------------EPGWAGVASIGYGFGNgLRLEVEGNFRENDVSDFRFGNVNPRLqSGRSRTYGVMGNVLYDFVIPGVPVMPYVGAGAGYAWSEYdgvsgvdytgPNGRRLLVDDVDSRFAYQGIAGVAFPLGvPGLALTAEYRFLGTLSPQFDARLQTQTNAQ----AAVGA----
>UniRef100_I1T6W7	101	0.580	2.092E-20	55	188	192	1	136	137
-------------------------------------------------------DIRVDVVGVYSYlNKSDVTDAKFTPDIXADSYTAISGLVNVYYDIAIEDMPITPYIGVGVGAARISTPLKAVVGSQPYKFGFAGQVXAGVXYDVTPXXXXYAXARYFGSFXAXFXNAATGKDKgELXVLYSTVGAE---
>UniRef100_UPI0010544EC5	101	0.299	2.092E-20	36	166	192	50	186	212
------------------------------------DSDYQSGFNAGGSIGYKSNPLRYEGQLTYLSANLNKFRINGiQQTGVTGYSNAILGMANVYYDIPPILEPIQPFLGVGLGYAWVHAKLGStgpgvTTSYEGSNSVFAYQALAGLTYNFAENYALNLGYRYIGTERAD-------------------------
>UniRef100_UPI001C10A84A	101	0.278	2.092E-20	34	167	192	54	199	220
----------------------------------DDRIKFDPGLNVGGTLGYDFGFMRFEGEISYKDLQLNTVTDRGTGERfrvTDGNVDTTAFMANVFVDL-HNDTPITPYVGGGVGFAalhmndvvgySLSTPGVTGLYMADDQVVFAYQAGGGLELALNRQLSLDLAYRYFGTSQASF------------------------
>UniRef100_A0A3M0C8B5	101	0.241	2.092E-20	39	186	192	87	263	272
---------------------------------------YDTGFGLNGAVGYRLGNgFRVEAELAYFDNDVDlhngltaganaldgedagvlttgsanvGATVGSVIADGRGSTSILAPMLNAYYDFNL-DSPLKPYLGGGIGWAMTDVEFNPSGVDiaDDDDDSFAWQLKGGLTFDVSNRVELFAEYRYFNGGDANVDLNLLPASLDVENEIHSVG-----
>UniRef100_H0A6S4	101	0.238	2.092E-20	42	176	192	94	239	284
------------------------------------------GFGGVLSIGYGFGNgLRAEIEGNYRQNDVAKLSRGGALTGIGGTVRTYGVMANALYDFDF-GLPVVPYVGAGVGYAWTEydqvrsratFPGGNSVNFDDTDGQFAFQGIVGAAFPIAavPGLAITGEYRFFGTLEPSFSGVSRSGTT---------------
>UniRef100_A0A7X0B2M9	101	0.267	2.092E-20	5	187	192	26	215	357
-----GYYVGAQAGANWA---NKTDlKGSTYTDKADFTTSPTGLVEG----GYKFGNgVRVGAEIGYGGSTVgDITGGGPGRAGGAGEVTAFTFMANTYYDFKV-DSPLRPYVGVGVGFGRYKFDGVGDvftpgNVVETSTTAFTYQLSAGVAYALSPNLDFTLGYRFMGTPETTYEPSNApkfkAAYQSHSVlvgLRYTFGA----
>UniRef100_A0A211ZK48	101	0.299	2.092E-20	44	171	192	63	208	357
--------------------------------------------AGNIYIGYDFGAIRADLEGSFRQNDIGTtrlsydsfrlnrfitvPGADDVKVNVKGHERTIGLMANVYYDFEF-GSPFVPYVGGGIGVGFNNWKVkakDANIDFDYDSPLFAYQGIAGVSYYITPKLAVNVEYRYFGETDAEFTSGD--------------------
>UniRef100_A0A8J2USH4	101	0.303	2.092E-20	47	167	192	84	213	371
-----------------------------------------------ASIGWGFGNgLRAEVEGNYRQNAVDRVTVSGVRAGSSGYLNNYGVMVNALYDFNM--GALSPYVGVGVGYGWVEAknvrlagPGGVTGRVDDTDSQFAYQGIAGVSYNLTrmvPGLAATAEYRFYGTLDPEF------------------------
>UniRef100_UPI0021094CAF	101	0.230	2.092E-20	40	170	192	72	214	377
----------------------------------------STGFTGVLALGYGFGNgVRAEIEGNYRQNDVDklSGYSGFGRLNSSGTARSYGAMFNAYYDFHQLGWPVVPYIGAGAGYVWNDYDnvtaraaNGGSLTVDGSDGQFAYQGIVGASLPITavPGLAVTAEYRFLGTLQSEIDST---------------------
>UniRef100_A0A6J4KGQ7	101	0.269	2.858E-20	13	166	192	32	190	275
-------------GGLNIHQDSRFDG----AGSDTRLEYKNLGAVGLASIGWGFGNgLRAEVEGNYRENEVERARVGGfRSTSAGGYLRNYGVMANVLYDINIPSFPVTPYVGVGAGYGWIESKkvrasaGGLTVTSEDTDSRFAYQAIAGAAYNLPvPGLALTAEYRFYGTLDPE-------------------------
>UniRef100_A0A1T4TFD1	101	0.285	2.858E-20	42	167	192	66	186	344
------------------------------------------GWAAGGMIGYDFVGPRVEIEALYRDNK-STITENGIPGTLGADFNQTSIMANVLYDF-MAGQTITPYIGAGAGIAFTNF---SLSGLSSSSTAFAYQGIIGVGWNINEQLRLNLDGRYFGTTNPNY------------------------
>UniRef100_A0A1G6Z0Z3	101	0.267	2.858E-20	40	166	192	61	186	351
----------------------------------------DLGFVGLGSFGYAFGNgLRAEIEGGHRRNTVE----DWGGTSVSGHLSAWHAMVNALYDFPT-GNRLSPYIGAGIGTAVVSIDAKNtaaGVRMDDTDVSFAYQAIIGMGYDIMDNLAVTADYRFLHAVDLE-------------------------
>UniRef100_UPI0021F248C1	101	0.280	2.858E-20	42	170	192	65	203	371
------------------------------------------GWVGVGSLGYGFGNgLRLEVEGNYRENDVGSLSVNGLPTPSfqGGRARSYGAMGNVLYDFAIPGVPVMPYLGAGVGYVWHDYErvrgvsGGQLLQFDDEDGKFAYQAIAGVGFNLGvPGLTLTAEYRFMGTLSPELSGT---------------------
>UniRef100_UPI001E333F94	101	0.219	2.858E-20	42	176	192	78	241	397
------------------------------------------GFGGVVALGWGFGNgVRAEIEGSYRYNNLENIGGWGRNATVfnpgvtsafranSGEQSQYGVMANAYYDFQLPRWfpqmpvPVVPYIGGGAGFVWSDLDAKGTRQPatgnrieiDDTRGRFAYQGIAGVAFPLTsvPGLSLTLEYRYMGTLQADYDGKVVNPTT---------------
>UniRef100_L7T1A5	100	0.663	3.904E-20	84	189	192	7	119	120
------------------------------------------------------------------------------------SLTAISGLVNVYYDIAIEDMPITPYVSVGVGAAYVSTPLKTAINNQNSKFGFAGQVKAGVSYDVTPEVKLYAGARYFGSFGAHFDSETTGVDNKkvvtkdaYKVLYSTVGAEA--
>UniRef100_A0A0W0RJM0	100	0.296	3.904E-20	35	162	192	49	183	213
-----------------------------------DNVDYESGFNAGLRLGYQSNPMRFELEYTYLRANTQSFQVDFiDQTGVSGNTTANIGMFNIYYDFPDVILPtISPFVGAGVGYAYIQTSLNSTgpfgvTLFDDQQNAFAYQGTAGLTFNFAENWALNAAYRYLAT-----------------------------
>UniRef100_A0A1M6NC41	100	0.272	3.904E-20	42	168	192	68	203	290
------------------------------------------GYALVASIGYGFGNgLRLEVEGNFRENDLDRvRIFGATPGNQGGRARSYGAMGNVLYDFAIPGIPVTPYVGAGAGYVWHEYDGVRGSfagfqgLVDDTDAQFAYQGIAGVAFNLGvPGLALTAEYRFLGTLSPDMN-----------------------
>UniRef100_A0A512NI81	100	0.291	3.904E-20	40	165	192	49	171	316
----------------------------------------DTGWAAGGKIGYDFVGPRIEVEGLYHSNTGTGNVlFPGGVANVRGRIDQVSVMANLLYDFNI-GGPIVPFIGAGAGIAFVDSTIQGCNMC---STQFAYQGIIGVGYNITDAFRINLDGRYYGTTNP--------------------------
>UniRef100_A0A2U1VID9	100	0.260	3.904E-20	56	189	192	79	216	347
--------------------------------------------------------LRAELEFAWRWRNSVDRTSSSTPTlnGLGGKTSSMAFMGNLLYDINV-GLPITPYIGLGAGVAGVK---KSLNGASDRDWVFAYQGIIGASYAVTDNVALTLDYRYFATVDPEFELGPVTSKSEYHnhtilaGLRYTFGAPA--
>UniRef100_UPI0020C35DD0	100	0.299	3.904E-20	40	166	192	53	189	354
----------------------------------------DVGAAVVGSIGWGFGNgLRAEVEGNYRDNSVDNWTVNGVRAGSAGYLRTYGVMGNVLYDFNLPGLPIVPYLGVGAGYAWSEihngrfNRGTSSYRVDDSEGQFAYQGIAGIGYNLGamvPGLTLTAEYRFLGTLEPS-------------------------
>UniRef100_UPI0019036749	100	0.248	3.904E-20	37	170	192	48	191	354
-------------------------------------EYKHPGFAGVASIGWGFGNgLRAEIEGNYRYNEIDKVRLNGARVASAGQVQQYGAMVNVLYDIQT-GTAFTPYLGVGAGYGWFETNkvrvgpvAGNVLTSEDTAGNFAYQGIAGVGYNLGamvPGLTLTAEYRFYGTLDPKVDVD---------------------
>UniRef100_A0A5J6REL0	100	0.625	5.334E-20	17	136	192	0	119	120
-----------------LPFKTEIKGIEYKKDNKDQDLLKASFMAGGAAFGYKMDDIRVDIEGLYSQLSKNEVDGATATPKVADNLTAFSGLVNVYYDVAIEDMPITPYVGVGLGAAYLSNPLKSPVGDKKHGFGFA-------------------------------------------------------
>UniRef100_A0A5B2TD45	100	0.239	5.334E-20	36	167	192	53	194	262
------------------------------------STEFDHGFGGVLSLGYGFGNgLRAEVEGNYRQNEVDSI---GNLPGIGGTVRSYGAMVNALYDFNL-GLPVVPYVGAGVGYVWHDYDtvrsrgtpanaGINSVTIDDDDGQFAYQGIAGLAFPIAavPGLAITAEYRFLGTLQPEF------------------------
>UniRef100_A0A2S3UTW4	100	0.252	5.334E-20	35	164	192	67	211	267
-----------------------------------YDEEMDGTFMMGAGVGYKFsDHLRADLTIDYefpaeakSKGPCNSPCGSPGHSIEKADIDVWTFMLNGYVDIGTWN-KITPYVGAGIGASYVTTSNITFANPDgargsydgDSKWNFAWALMAGASYEITPNLALDGGYRYLNIGD---------------------------
>UniRef100_UPI00041EFF1C	100	0.304	5.334E-20	49	167	192	55	191	344
-------------------------------------------------VGYDFGAIRADLEGSFRQNDIGTtklsydsfqlnrfvtvPGVDNQKINVKGHERTIGLMANVYYDFEF-GSPFVPYVGGGIGVGFNNWKVkakDFNIDFEYDSPLFAYQGIAGVSYAITPKLNANLEYRYFGETGADF------------------------
>UniRef100_F6M778	100	0.780	7.286E-20	21	125	192	2	104	107
---------------------TXIDGVTYKXGKDNNSPLKASFLAGGGAFGYKMDDIRVDVEGLYSQLSKDADVV--SDDKAADXVTAFSGLVNVYYDIAIEDMPITPYVGVGVGAAYISNPSKAD------------------------------------------------------------------
>UniRef100_A0A523K4V7	100	0.273	7.286E-20	6	167	192	39	194	221
------WYVTIGAGGAWYQDY-KLTGAIVGTA------DMNTGFTVNGAFGRYLDDervIRLEAEALYDRADIS----NIGGTKVSGSLSNMGVMFNFLYDIPTNS-RWIPYLGGGIGYSQVfvdDLSVGGVTLVDDSAGAFAWQFKAGIAYQFNPSMAVTLAYRYFATDNVSF------------------------
>UniRef100_A0A512NNV5	100	0.307	7.286E-20	40	165	192	54	176	320
----------------------------------------DTGWALGGKVGYDFVGPRVELEGMYHSNTGTaVVAFPTGYANVRGRIEQISVMANALYDF-FPGAMITPYVGGGVGVAFVDANIQGCNLCL---TMFAYQAILGIGYNATPAMRIGLEGRYYGTTNP--------------------------
>UniRef100_A0A4V3AAB9	100	0.297	7.286E-20	40	170	192	54	193	356
----------------------------------------KPGWAAVGSLGWGFGNgLRAEVEGNYRTNDVDKSKVSGGGTvGGRGALANYGVMANVLYDIQT-GTPFTPYVGVGAGYGWLETDkyrasstvLNASATSDDTAGAFAYQAIAGVGYNLGAGVTLTTEYRFYGTVDPKIDGE---------------------
>UniRef100_U5XJ85	99	0.844	9.953E-20	58	173	192	0	113	114
----------------------------------------------------------VDVEGLYSQLTKDATVV--YDNSAADSVAAFSGLVNVYYDIAIEDMPITPYVGVGVGAAYISNPSKVDAVKEQKRFGFAYQAKAGVSYDVTSEIKLYAGARYFVSYGASFNKETVS------------------
>UniRef100_A0A941TMT5	99	0.306	9.953E-20	39	173	192	52	185	199
---------------------------------------SQTGYAVGGKIGYDFVGPRVELEGTYRNNTSSGwVNFPGAVAYVNGQINQFALMGNVLYDF-VPAAKFVPYVGGGLGLAFIDPSVSAGCTM--CSTQFAYQMMAGIGYNSSPNIRLNLEARYYGtTNGNSYANNDLS------------------
>UniRef100_A0A2Z3KLF5	99	0.281	9.953E-20	35	162	192	49	183	213
-----------------------------------DNVDYESGFNAGLRLGYQYNPMRYELEYTYLRANTQNFQVDFiDQIGVTGNTNANIGMANIYYDFPDVILPtISPFVGVGIGYAYIQTSLESTgpfgvTLFDDHQHAFAYQGTAGLTFNFAENWALNAAYRYLAT-----------------------------
>UniRef100_A0A521L248	99	0.266	9.953E-20	42	179	192	66	200	310
------------------------------------------GFAVGGSIGYDFVGPRVELEGVYRSNyASLTSNVVGINAAAGSQINQTAIMANLFYDFNAGGT-IVPYIGAGAGVAFVNASALGGSTA---STQFAYQGIIGVGYNIDPMFRINLDGRYYGTTNPTINNPFVGGITYQN------------
>UniRef100_A0A1T4P8C2	99	0.262	9.953E-20	39	173	192	53	186	321
---------------------------------------SQTGYAVGGKVGYDFVGPRLELESIYRNNQSSGYVlFPGGTAWVNGQINDLSVMANALYDF-LPGAIVTPYIGAGLGIAFLDPSVSAGCTM--CNTQFAYQGMIGIGFKATPNIRIDLEGRYYGTTNPnTFNNNNIS------------------
>UniRef100_UPI0018E05037	99	0.244	9.953E-20	42	169	192	59	196	359
------------------------------------------GFGGVLSIGYGFGNgLRAEIEGNYRQNDVGKLTLGSTTLPrIGGTARTYGAMANVLYDFNL-GLPVVPYVGGGVGYAWTDYdtvrsrgPGLSSVTTDDNEGQFAYQGIAGAAFPIAavPGLALTAEYRFLGTLRPELST----------------------
>UniRef100_A0A8J6JRR9	99	0.278	9.953E-20	38	173	192	64	214	376
--------------------------------------LFEPGFAGVFAVGYGLGNgIRLEVEGNYRQNDVRKIRGFSGaglGTRADGEQRTYGVMGNAYYDFNIPYFPwFTPYVGAGVGYAWREWQDVRTSalngaaalRPSGTEANFAYQGMLGGAFNITsvPGLAVTAEYRYFRVLGGTYQTRLTS------------------
>UniRef100_A0A1F9PZ92	99	0.275	1.359E-19	40	166	192	67	203	231
----------------------------------------ESGYTVGGAIGYNFAgmglPIRAEAEYLYHdqfKYSATNGTAASSTGAFTSKIDIHTLFANVYYDFKT-GTAFTPYVGAGLGVAWinqkIESTFPGGTSGNYDATNFAWNLGAGVGYSLTDNIIIDLGYRYTNFGDAK-------------------------
>UniRef100_A0A941YTD7	99	0.282	1.359E-19	38	168	192	60	185	341
--------------------------------------YPNTGWAAGGMIGYDFGGPRVELEGVYRSNTA-TANISGISGSAGVSFNQTGIMANVLYDF-MSGQTITPYIGAGAGIAFTNAAALGG---SSSSTQFAYQGIVGVGWNIDSQFRLNLDGRYFGTTSPTYN-----------------------
>UniRef100_A0A941TGT9	98	0.302	1.857E-19	39	166	192	49	174	196
---------------------------------------SQTGYALGGKIGYDFVGPRLEVEGLYRHNNSSGwVNYPGAVTYVNGQINQFSLMTNALYDI-TPGAKFVPYVGGGIGLAFIDPSVSAGCTM--CSTQFAYQAMAGLGFNAAPNVRFNLETRYYGTTNPT-------------------------
>UniRef100_UPI0003B6E7B8	98	0.275	1.857E-19	39	167	192	63	206	236
---------------------------------------SDDGWLGAVAVGYDWSgmgvDMRTELEYTYYGSDHDfdaqNATSGGSTATVSGSIDnIQTLMLNAYYDFDT-GSAWTPYVGAGLGMAFISADLDFSSNWRNapednsfTETNFAWQVGAGVAYDITDYCVLDFNARYVHLGDVDY------------------------
>UniRef100_UPI001D09F311	98	0.273	1.857E-19	5	164	192	47	223	283
-----GWYIRGDVDYHWSK-FGGADYITYGPGTNSfDSGTLKSAFSAGAGVGYQINQhFRTDLTGDWlSSSKFNGSTSGTCGTPVPGtpctsvDTSSYSallLLANAYVDIGTWH-GVTPYVGAGIGGAWMKWDTLNNTDNDGSfdhnggkGWRFAYALMAGASYCLTDRVKLDVGYRYSHING---------------------------
>UniRef100_UPI001ADF93A8	98	0.274	1.857E-19	42	168	192	64	198	364
------------------------------------------GYAALGSIGYGFGNgLRLEVEGNFRENDVSDISVGGRLLATGGRARSYGAMGNVLFDIAIPGLPVMPYIGGGVGYVWHEYDSVrgyrgaSRLTIDDTDGQFAYQGIAGVAFNLGvPGLALTAEYRFLGTLQPELN-----------------------
>UniRef100_A0A1M6B013	98	0.248	1.857E-19	42	173	192	65	209	392
------------------------------------------GWVGVGSLGYGFGNgLRLEVEGNYRDNDVSDFRYGGTTPRFqQGRARSYGAMGNVLFDFAIPGVPVMPYVGGGVGYVWHEYDgvsgvnyvagGDRRLTIDDTDGQFAYQGIAGVAFNLGvPGLALTAEYRFLGTLSPDLNATYTT------------------
>UniRef100_A0A2U1UZY8	98	0.207	1.857E-19	42	174	192	88	246	406
------------------------------------------GFMGALSVGYGFGNgFRTEIEGSYRYNNVDrlggfqnraGGAPGVAFRNIDGDMQQYAVMANVFYDFQLPRWfpnmpvAVVPYIGGGVGYMWTELEASGARLPagansvriDDSAGQFAYQGIAGLAFPITavPGLSVTAEYRYTGALQTKFDGTVRNP-----------------
>UniRef100_A0A1T4PBF4	98	0.277	2.536E-19	39	173	192	50	183	197
---------------------------------------SQTGYALGGKLGYDFVGPRVELEGMYRNNiSSGWVNFPGAISYVNGQINQFALMGNALYDF-TPGAKFVPYVGAGIGVAFIDPSVSAGCTM--CSTQFAYQAIGGIGYNAAPNVRFNLETRYYGtTNGNSYSNNDIS------------------
>UniRef100_A0A2C7A5U8	98	0.207	2.536E-19	42	174	192	88	246	269
------------------------------------------GFMGALSIGYGFGNgLRTEIEGSYRYNNVDrlggfqnraGGAPGVAFRNIDGDMQQYAVMANVFYDFQLPRWfpnmpvAVVPYIGGGVGYMWTDLEASGTRLPagansvqiDDTAGQFAYQGIAGLAFPITsvPGLSITAEYRYTGALQSKFDGSVRNP-----------------
>UniRef100_A0A1T4T9Y0	98	0.287	2.536E-19	42	173	192	56	177	320
------------------------------------------GWAVGGKLGYDFVGPRAELEVGYGQIPTNVNIPGTALTNKVGQL---TVMANALYDF-MPASVITPYIGAGLGIAFV------DSNSALGSTQFAYQGMVGLAYNIDSQWRLSLEGRYVGTTNPSVNINGFS------------------
>UniRef100_A0A1H8TSS3	98	0.307	2.536E-19	40	165	192	54	176	320
----------------------------------------DTGWAAGGKVGYDFVGPRFEVEGVYHSNNGSaVVIFPTGYANVRGRIEQVSVMGNLLYDF-FPGATVTPYIGAGVGAAFVDANIQGCSLCL---TMFAYQGIAGVSFAATEAMKIGIEGRYYGTTNP--------------------------
>UniRef100_A0A952KFA2	98	0.316	2.536E-19	44	167	192	28	168	321
--------------------------------------------AGNLYAGYDFGAIRADIEGSIRQNDIGDVGVnwdafrfrglpvpggNDVKVNVKGHERTIGLMANVYYDFEF-GSPFVPYIGGGLGVGFNNWKVkipDADINFDYDSPLFAYQGIAGVSYYITPNLAANVEYRYFGESDATF------------------------
>UniRef100_A0A953E6D7	98	0.279	2.536E-19	47	170	192	63	198	362
-----------------------------------------------GSIGWGFGNgLRAELEGSYRQNRVDSAKGGGlRSNSAGGYLNNYAVMANVLYDFNIAGFPVVPYVGVGVGYGWVqsrkvyatSTAMGGSLTSNDTDAQFAYQGILGAAYNIAavPGLAITAEYRFFGTLEPSLKAE---------------------
>UniRef100_A0A0W0ZKL8	98	0.288	3.464E-19	5	166	192	23	187	213
-----GWYSSVFGGYAYIPGYTsRFDSGFFFSDTA-----YRNGFNVGGRLGYQSNPLRYEIEYTYLQADtKKFDVFLIPQTGVSGNTHANIGMANIYYDFADVILPtISPFLGVGIGYAYIQNSLESTGPFDaiffkQNNGVFAYQGTAGLTYNFSENFALNASYRYLATSSSD-------------------------
>UniRef100_A0A917N9P3	97	0.298	4.731E-19	39	166	192	53	186	212
---------------------------------------YQSGFNAGGSIGFKSNPLRYEGQLTYLSANLNKFRVNGTeQTGVAGYSNAILAMANVYYDIPPILEPIQPFLGVGLGYAWVHAKLKSsgpgaTTAYEGSNSVFAYQALGGLTYNFAENYALNLGYRYVGTERPD-------------------------
>UniRef100_A0A512HPC5	97	0.239	4.731E-19	2	164	192	39	224	276
--EASGWYLRGDAGYD----FNKLRGAEYFQGSNsnlvdfDDADLKNS-FTLGAGVGYQINNyLRTDLTFDYmFKSDFDGSTSGTCGSPlvpctssDVAAMRAYTLMANAYVDIGSYGM-VTPYVGAGIGGAYVQWDNLKNTACADDgsgcdgevkhsgrgDWRFAYQLMAGASIDVTCNVKADVGYRFRHTLG---------------------------
>UniRef100_UPI00200A53D3	97	0.275	6.461E-19	38	173	192	53	185	202
--------------------------------------TFDPGFAVGGVLGYEFaTGPRLEAEIAYRKCDTDKLSAPGiPSAKVDGDVSVTSYMINAYYDFSKE-ASVSPFVGVGLG---ILDGKLSDGLEDASDTTFGYQAMVGVTVKAAPNVNLDLSYRYQGAAS-DFSVDGVD------------------
>UniRef100_A0A2C7A962	97	0.221	6.461E-19	42	175	192	67	214	234
------------------------------------------GFGGVISLGYGFGNgVRVELEGNYRENDVDTLSTVGGPLPgIGGTVRSYGAMANAFYDFNI-GLPVVPYIGAGAGYVWHDYDtvrsrgnagnaGLNSVTIDDDEGKFAFQGIVGAAFPIAavPGLALTAEYRFLGTLQPEMTAVSRSAT----------------
>UniRef100_A0A0P7Y0K7	97	0.262	6.461E-19	30	178	192	72	248	264
------------------------------TPLGWNTEFDTSGF-VSAAYGWRLDNgFRLEAEIGYSSSDVDThtdvtaggnpigaadaavlitgspelgVTVADLVADGRGQLRNTSFMINAYYDFDLEG-PLGAYAGAGIGASdvKVRYNPSDTAIINDSETVFAYQAMAGVSYDVSDTFQLFGGYRYRATQNVDFDVTLFPATLDI-------------
>UniRef100_UPI00200B9C7F	97	0.240	6.461E-19	42	169	192	71	220	282
------------------------------------------GFAGALSLGWGFGNgLRAEVEGNFRQNDVDKVTTrNGALIPHSGYGRSYGVMANVLYDFNIPNWPVVPYIGAGVGYVWTENKNVGGFLPgypgptsnptangvrfrsDDTDSQFAYQAIGGLALPIPavPGLAITAEYRYLASLNARIDG----------------------
>UniRef100_A0A926XS10	97	0.250	6.461E-19	42	173	192	187	336	356
------------------------------------------GFGINAAVGYKslQNNLRVEAQLAYGQNEIGvvelpaiaSRSISTTTVNGKGSISTFTGFLNGYYDLNT-GSNWQPYIGGGIGLTRLASNGISATYPgtdlttsvDDARWGFAYQIMAGTAYYLSPQTAVTLGYRYFDpLGGNTFDTPLGE------------------
>UniRef100_A0A1E4GMB9	97	0.211	6.461E-19	43	167	192	63	222	386
-------------------------------------------WAGFARVGYQLtDNWRVELEVGYRGGDFDSvngvnqaviglctpgvvrTAAAPGCGAPDGDISSWTFMGNIIYDF-MPGSTISPFLGAGIGANHVSvdvvgqfsnvtgaitaaNPAIQNLTIDDSDTAFAYQGIAGLAWRVTDKLRVDLTYRYLSGGDIDF------------------------
>UniRef100_D3HQK5	96	0.276	8.823E-19	5	166	192	23	187	213
-----GWYSSVFGGYAYIPGYTsKFDSGFFFSDTA-----YRNGYNVGGRLGYQSNPLRYEIEYTYLQADTKKFDVFyIPQVGVSGNTHANIGMANIYYDFADVILPtISPFLGVGIGYAYIQNSLDSTgpfgaIFFNQNNGVFAYQGTAGLTYNFAENWALNASYRYLATSSSD-------------------------
>UniRef100_A0A7G4REH1	96	0.300	8.823E-19	16	166	192	28	187	213
----------------VFGGYTHISGNvsKHHLGFLFDNVDYESGFNAGLRLGYQSNPIRYELEYTYLQaNTQDFDVDFIAQTGVSGNTNANVGMANIYYDFADVILPsISPFLGVGIGYAYIETSLDSTGPFGAYSFGvtegaFAYQGTAGLTYNFAENWALNASYRYLATASND-------------------------
>UniRef100_UPI001E2F349F	96	0.258	8.823E-19	42	174	192	56	194	214
------------------------------------------GYTAFGAVGYGINNgFRIEGEFAYSNFDVSSLVFQGNTFAGRGDIDTYSGLVNIYYDLLFPEITdiVSPYIGAGAGVSSISANnitAPGFTTVNGSSTVFAYQFKAGLGFRLGSSATILLGYRYFATAAPGFTDNLGTS-----------------
>UniRef100_A0A0M6Z5Q3	96	0.268	8.823E-19	43	164	192	74	210	266
-------------------------------------------FMIGAGVGYKFsDHLRADFTIDYefptevsAKADCTGTCGTPFYSVEKADIDVWTFMVNGYIDIATWN-RFTPYVGAGIGASYVSTSDINFRNPDgstgtyesDGKWNFAWALMAGAAYDITPNLALDGGYRYLNIGD---------------------------
>UniRef100_UPI001E2CD365	96	0.272	8.823E-19	33	175	192	43	175	316
---------------------------------SNPNTTTSTGWSAGGKVGYDFVGPRLELEAGYGEIP---TSANIPGTAINGKVGQLTVMANLLYDF-MPTSIITPYVGAGVGIAFIDSNAALG------STQFAYQAMLGVAYNVSEQFRFMVEGRYVGTTNPSVNTPIGNVT----------------
>UniRef100_UPI001CE3C7BF	96	0.289	8.823E-19	49	167	192	68	204	357
-------------------------------------------------IGYDFGAIRADIEGSFRQNDIGTtklsydsfrlnrfitvPGANDVKVNVKGHERTIGLMANVYYDFEF-GSPFVPYIGGGIGVGFNTWKVkarDFNIDFEYDSPLFAYQGIAGVSYYITPKLAANLEYRYFGETDAEF------------------------
>UniRef100_UPI001BA97CEB	96	0.237	8.823E-19	27	169	192	40	197	361
---------------------------TNYLQSSSDNGIEASfewGWAGVLSVGYGFGNgLRAELEGSYRSNDVDNIKVNGRNAPrAGGTVNSYGVMVNALYDFNL--GGVMPYIGAGIGYVWQDVDSLGFRASSNNASGsvdvggtegaFAYQAIVGLAFPIDavPGLALTAEYRFMGTTGHTIDG----------------------
>UniRef100_A0A940MY07	96	0.244	8.823E-19	40	174	192	62	208	365
----------------------------------------ETGYGFVGSLGYGFGNgLRAEIEGNYRNNDVDSGRMGFIAPPrrTSGHVLQYGVMANVFYDFAVPNWPVQPYVGLGAGYGWVNYQnvrvqsaSGPRLDIFGTSGDFAYQAIGGVSFPIRavPGLALTAEYRFYGTLDQEVPSNYVPA-----------------
>UniRef100_UPI001F3DDA5E	96	0.292	8.823E-19	4	163	192	38	207	377
----TGPYVSLGAGYNILSGETikPLDGTQAVAGTTDYHQVFHGGFTGEAAVGYGFGNgLRVEVEGDYFRNTLYKLDQGSAQVRAGGAERKFGAMVNALYDIPL-GLPVTPFVGAGIGYQFIDwtnmgyNNGTTGLLFNNRQGGFAYQAIAGISMPVPsvPGLDITAQYRFMGIS----------------------------
>UniRef100_A0A6V8MU12	96	0.279	1.205E-18	40	173	192	55	185	202
----------------------------------------DPGFAVGGVLGYEFaTGPRLEAEIAYRKSDTDELSAPGfGSEKVDGDVGVTSYMINAYYDFSKE-ASVSPFVGVGLG---ILDGKLSDGFDDASDTTFGYQAMVGVTVKAAPNVNLDLSYRYQGAAS-DFSVDGVD------------------
>UniRef100_UPI0019825F96	96	0.255	1.205E-18	42	164	192	56	184	215
------------------------------------------GYNAGGGLGYQSNPIRYEFQYTYLYVDTNQYSVNHRPaLDIDGGTKANILMANLYYDFPEKLAKISPFLGVGIGYAFMHATLNStsrfkRPHFNVDQNSFAYQGTAGLTYNIRENFAINAAYRYFASTD---------------------------
>UniRef100_A0A9D1Q5H5	96	0.283	1.205E-18	54	161	192	79	190	234
------------------------------------------------------NNLRTELEYGYNGKAKLEGSASTPDLNYKSDIKSQFVMANVYYDFDL-DSNWTPYVGAGIGYARVKADNQVNfggevASLSKSSGNFAWNLTAGISYEMTDNLSIDASYRYID------------------------------
>UniRef100_A0A7X0LMF3	96	0.248	1.205E-18	43	161	192	75	211	243
-------------------------------------------FTYSGIFGVYLNNWRLEFEANYFRTDYTDVKFLAFDINADGDITYLSGLGNIYYDIPLGSKDFNLYLGGGIGFSVVQSDADLDSTlinsvtidgitttaaidsIDDTFTTFTYQLMAGLSYRVADNVTLTGGYRFRG------------------------------
>UniRef100_A0A422HGY4	96	0.283	1.205E-18	41	190	192	94	247	253
-----------------------------------------SGLAVSGAAGYDFGDYRTELELGYQTNDVESwqetdENYTGSEYDSTGDISLVSVMVNGAYDICLgSDVELSPY--AGIGAAFISFDDvsacfnYEDSYRDKTAASFAYQLGAALSLPASDDIMVECRYRYFGTSDFSFDRPDAQAD------LSSHSAMLG-
>UniRef100_UPI001939AA8A	96	0.307	1.205E-18	23	164	192	65	216	271
-----------------------IDYITYGPPpgsNVFDSGELKGGFSLGAGIGYKINDhFRTDLTADYWFASDFNGSTNDGVTTsvEVSKMSALLLLANAYYDIGTWH-GITPYVGAGIGGAHVKWDTVHDpntteTNPGSKNWRFAYALMAGASYCLTDRVILDAGYRYSHIEG---------------------------
>UniRef100_A0A502FQH5	96	0.243	1.205E-18	42	175	192	63	206	369
------------------------------------------GWTGVGSVGFGFGNgLRLEAEGNYRENNHGDFRLRGVPalTSQGGRARSYGGMGNVLFDFNIPGIPVTPYLGAGAGYVWHEYDgvrgnaLGQQITIDDREGNFAYQGIAGVAFNLGvPGLALTAEYRFLGTLSPELNATVRNST----------------
>UniRef100_UPI002150A126	96	0.209	1.205E-18	43	167	192	63	223	398
-------------------------------------------WAGFARLGYQLtDNWRVELELGYRGGDLESVRGGSNQSvlglctpgvvrtaaapacnSPDGDVTSWTVMGNVIYDI-LPGSTINPFIGAGIGINHVSmetvgqfsnvpgpftaaNPAIQNLTIDDDDTAFAWQLIAGLAWRATDRLNVDLTYRYLGGSDVDF------------------------
>UniRef100_A0A9E5YZ02	96	0.345	1.205E-18	30	166	192	72	208	421
------------------------------TGTGIDTSLdFDPGTIATLATGYAFDNgFRGELELASRWNDAETVGGSTG----TGDTRAISGMLNVLYGINL-DHAITPYIGAGLGAAQIKDSDiasISGSSISDDDTVFAYQAMAGVSYDVNAMWSLTADYRYFASDDVS-------------------------
>UniRef100_I1T6R4	96	0.584	1.645E-18	67	179	192	4	115	120
-------------------------------------------------------------------NDVKDVTFDPANT-IADNVTAISGLVNVYYDIAIEDMPITPYIGVGVGAAYISTPLEPAVNDQKSKFGFAGQVKAGVSYDVTPEVKLYAGARYFGSYGANFDGKKTDPKDSTR------------
>UniRef100_A0A378J5M5	96	0.270	1.645E-18	5	166	192	23	187	213
-----GWYSSVFGGYSYIPGYTsRFDSGFFFSDAA-----YRNGFNVGGRLGYQSNPLRYEIEYTYLQaNTKSFDVFFIPQIGVSGNTNANIGMANIYYDFPDVILPtISPFLGVGIGYAYIQNSLESTgpfgaIFFKQSNGLFAYQGTAGLTYNFAENFALNASYRYLATSSSD-------------------------
>UniRef100_A0A1G9N815	96	0.274	1.645E-18	46	167	192	62	189	215
----------------------------------------------GLALGYntghyfsKYDNItgRIELEVAARQNDVDMVEQGAGFRSAGGEMKVTSLMANTWIDIQTDSI-FVPFFGGGLGAARLVFD--NPSFSDDSDTRFAYQVGGGVGLPVGRHLSLDLGYRYFATLDATF------------------------
>UniRef100_A0A2W5ZDK5	96	0.282	1.645E-18	7	170	192	27	196	227
-------YVEVNLGGS-IPMDTDF-----KNSISPDAQLSfNPTVAVTAAAGYAFENgLRAEFEYGYQAPDIDKLTGHVLGVPVtftgnGASVTVNTILANGYYDFKT-AYKITPLVGGGLGVAVVSahtnapNATQVTLSSSDTATVFAYQATAGASYPVTDHVSLTGSYRYLGTSEGTFNTT---------------------
>UniRef100_UPI001FC7F148	96	0.254	1.645E-18	43	176	192	67	221	242
-------------------------------------------FSGGIAAGYDFypqfsIPVRTELEF-YARGKADTeynlFKDDWVRADMKNEVSVNSLMLNAYYDFR-NDSAFTPWVSAGIGYARIHQKSTGVITFDngygysdrasdsrsDSSDNFAWSLGAGVRYDVTPDVSLDISYRYLDAGDANVTYTDDWGDK---------------
>UniRef100_UPI000BF7A45F	96	0.250	1.645E-18	40	176	192	64	221	242
----------------------------------------DTVFSGGIAAGYDFypqfsIPVRTELEF-YARGKADSkynlDKDDWSRDDLKNEVSVNTLMLNAYYDFR-NDSAFTPWVSAGIGYARIHQKTTGISTWDygyeysgreslshsDSADNFAWSLGAGVRYDVTPDIALDLSYRYLDAGDASVSYKDEWGDK---------------
>UniRef100_A0A521R766	96	0.330	1.645E-18	40	172	192	50	172	277
----------------------------------------STGFALGGQIGYDFVGPRVEVEVGYGQLP---TNVNIPGTAITGKVGQLSAMANVLYDF-MPTSTITPFVGVGAGVAFV------DSNASLGSTQFAYQAIVGVAYNISESMRFQVQGRYFGTTNPSVNTPFG-------------------
>UniRef100_A0A2E8JQX9	96	0.266	1.645E-18	42	189	192	69	212	334
------------------------------------------GWAVGGKAGYDFIGPRLELEVGYGQIP---TSANIPGTAINGKVGQLTAMANALYDF-MPTSQFTPYAGVGVGVAFI------DSNSSLGSTQFAWQAMLGLAYNIDSSLRFQVEGRYLGTTNPSVNTPIGNvSFNNQNIMALAgiqfkFGAPA--
>UniRef100_UPI001FE673B7	96	0.263	1.645E-18	42	169	192	48	189	353
------------------------------------------GWVGVLSVGYGFGNgLRLELEGSYRSNDVDNIKVNGVGrlPGTSGSSTTYGLMFNALYDFRL--GPVMPYVGAGIGYAWQDIDdvgfrvraangDTASATLGGTEGAFAYQGIVGIGFPIEsvPGLALTAEYRFFGTTGATIDG----------------------
>UniRef100_UPI001CA4792F	96	0.262	1.645E-18	27	169	192	40	197	361
---------------------------TNYLDTADGDRTSISfewGWAGVLSVGYGFGNgLRIELEGNYRNNDVDTIKVNGVNTPrAGGTATTWGLMVNALYDFNL--GPVLPYVGVGAGYAWHDYDsvgfrqnsggNSGTVNVGGTNGAFAYQAILGLAFPIQavPGLALTAEGRFFGTANEDIDG----------------------
>UniRef100_A0A3A9JVD0	96	0.241	1.645E-18	36	166	192	60	208	374
------------------------------------SIEFDAGFGGVLSVGYGFGNgLRAEIEGNYRQGDVDQIkaGIGGRLPGISGTVRTYGAMANVLFDLPLAlPVPVTPYIGGGVGYAWTDYDNVGSRfytpaggngrsfNIDDKDGNFAFQGIAGVAFPITavPGLAVTAEYRFFGTLDPK-------------------------
>UniRef100_UPI001FFB12C4	96	0.236	1.645E-18	39	170	192	65	212	376
---------------------------------------YELGWGGVASIGWGFGNgLRLEAEGSYRENDIDNIsAFGTRGYAIGGKQRTYGAMGNVLYDFALPSfipqfTPVVPYIGAGVGYQWVQMDNatgrygpNARLVIDDTNGQFAYQGIAGLAFPIPsvPGLSFTAEYRFLGTLQPQFDTE---------------------
>UniRef100_A0A0W0ZUR0	95	0.288	2.247E-18	35	162	192	49	183	213
-----------------------------------DNVDYESGFNAGLRLGYQSNPIRYELEYTYLRANTQNFQVNFiDQIGVSGNTNANIGMANFYYDFPDVILPtISPFLGVGIGYAYIQTSLNSTgpfgvTLFNEKQSAFAYQGTAGLTFNFAENWALNAAYRYLAT-----------------------------
>UniRef100_A0A4R0Y8Z8	95	0.250	2.247E-18	39	172	192	82	228	390
---------------------------------------YEPGFTGALSMGWGFGNgLRVEVEGNYRQNDVDKVGGFPGfgaRSPAGGVQRTYGAMANVLYDFRIPGMPWvVPYIGGGAGYAWRDWDtlrfqgTGAAAISRASEGSFAYQAIGGFAFPIAqvPGLAVTAEYRYFATDFNDMNTRVI-------------------
>UniRef100_A0A845B539	95	0.241	2.247E-18	47	173	192	90	238	399
-----------------------------------------------LSLGYGFGNgFRTEIEGNYRYNDVDRLGGFQGPgagvgfSSIAGSLQQYGVMANLFYDFQLPQWfpqmpfYFVPYVGGGVGYMWTNlnakgrqNDTRDYVYVDDGTGQFAWQGIAGMSFPITsvPGLAITAEYRYTGVLQSKFDGTVTS------------------
>UniRef100_A0A2P1L4I7	95	0.965	3.068E-18	77	164	192	0	87	89
-----------------------------------------------------------------------------SEANVADSLTAFSGLVNVYYDIAIEDMPITPYVGVGVGAAYISNPSKADTVKDQKGFGFAYQAKAGVSYDVTPEIKLYAGARYFGSYG---------------------------
>UniRef100_Q2VIZ4	95	0.669	3.068E-18	84	189	192	2	107	108
------------------------------------------------------------------------------------SLTAISGLVNVXYDIAIEDMPITPYVGVGVGAAYISTPLTTAVSIQNGKLAFAGQARAGVSYDITPEIKLYAGARYFGSYGAXFDNNTNDGXWELVVXYSTVGXHA--
>UniRef100_UPI00187D1C1F	95	0.273	3.068E-18	0	161	192	22	178	200
SDEPTPSrhtrYTSLKIGG-TFPRDIEDSGVTISFAN---------GLSGSVAIGMKLkNSMRIELEGAYRKVDFEKATVGRNSVNLNGDITSKSLIANVYYDFN-NSSKVTPYIFGGTGYSWHNGEvSLGNVSIKGSGSDLAYQAGVGMSIELNPGISADINYKYFG------------------------------
>UniRef100_UPI001BDC1FB1	95	0.279	3.068E-18	41	167	192	56	190	216
-----------------------------------------PGFQGSAVVGWdlRYDNPvgegRIELEYNHRSNPLDKVSFVEGTSKGGGNLTADSLLLNCFAVF-HNKLSWSPYVGIGVGAARIEANDlkvDGQALASDSTVVLAYQLGAGVDYPLTDYLNLDLGYRFFGSTKPKF------------------------
>UniRef100_A0A521QRG9	95	0.282	3.068E-18	42	172	192	52	172	224
------------------------------------------GWSVGGKAGYDFVGPRVELEAGYGQIP---TSANIPGTAINGKVGQLSVMANLLYDF-MPTSVITPYIGAGAGVAFV------DSNSSLGSTQFAYQGMVGVAYNVSEQLRFLIEGRYVGTTNPSVNTPFG-------------------
>UniRef100_UPI0005C297E9	95	0.300	3.068E-18	40	191	192	48	185	314
----------------------------------------STGFAFGGQIGYDFVGPRVELEVGYGQLP---TNVNIPGTAITGKVGQLTTMANVLYDF-MPTSSITPFVGVGAGVAFV------DSNASLGSTQFAYQAIVGLAYNINESMRFQVQGRYMGTTNPSVNTPFGNvSYQNQNIL-----ALAGV
>UniRef100_A0A7C0V6K6	94	0.266	4.189E-18	46	173	192	57	194	209
----------------------------------------------GVAVSYAMGGnltefFRGELELGYQKNDFDNVNVTGfGKADIGGDVAIYSLLLNGYADFK-NTTILTPFVTVGFGAAQVDvsdisVPGYGTVLRADDDIVFAYQVGAGVGIEVHPRATIDLKYRYFGTSDPEFDLADAE------------------
>UniRef100_A0A939JUW4	94	0.290	4.189E-18	4	164	192	46	229	269
----TGWYLRGDVGYQFkshLPtsydLYQVTVNGTTTTrndfsGTSDDVSLANSAIFSGG-IGYQFtDYLRADVTGGYWKDHLDAANFPQVNSVVGTDVTAWQVMANAYVDLGT-YAGFTPYVGAGAGAVHLAYEascvyggsscgsTYTVNTENSADWRFAYSLMAGVSYDISPNLKFDLGYRFTDVRG---------------------------
>UniRef100_UPI0021F23CBB	94	0.279	4.189E-18	42	167	192	69	211	280
------------------------------------------GFAGVVSIGWGFGNgLRTEIEGFYRRNDFDGGTVAGlSSRSNGGSLWQAGAMVNVLYDIDLRQLGwaqpiFTPYIGGGIGWSFITQDNvradfrptrSQVLVTDDDDNVFAFQGIAGLAFPLGvPGLSLTAEYRFFGTTEPSF------------------------
>UniRef100_A0A330H354	94	0.252	4.189E-18	5	164	192	48	228	285
-----GWYIRGDIDYHW----SRFGGGDYTTYSATPPQIQGSFatgslkgaFSAGAGIGYQIDDhFRTDLTGDYLfssnfhgSTSGFCNTPAPNTPCVSSDTSSYSallLLANAYVDIGTWH-GITPYVGAGIGGAWVKWDTLHNSDADGDffhqggkGWRFAYALMAGASYCLTDRVKLDVGYRYSHING---------------------------
>UniRef100_A0A522AGR8	94	0.291	4.189E-18	42	164	192	66	189	358
------------------------------------------GWGVVGSAGYKWEQgFRTELELSHRDNKAKD--LNANNTPVTGSQQDTSVMANVLLDIPT-GSRLTPYLGAGIGVSWVNFDQVhsaASPIYDGTSGKFAWQYIAGVAYTIAPNWELTGEFRYKGSNG---------------------------
>UniRef100_A0A2M9PFM0	94	0.264	5.719E-18	39	175	192	35	168	186
---------------------------------------YDTGYTLGLAAGFsPMPSVGLEFEYAYRNVDYDTsGRLDDDNFKGNGTAKSNSLMVNAIYNFtGLANPQVVPYVGAGIGAAQLDYEG------DSSTWNFAYQAMAGVGYEVAPQWTIYGEGRWFGTSDTKVWPGDGVAT----------------
>UniRef100_A0A1J4SPW4	94	0.247	5.719E-18	21	189	192	27	215	218
---------------------TQIDSIKNSSAVASPAPVSKSSVEdvvgvAGVAAGLNFKglgvPVRAEVEYAYhsqlSYDASPTFVGAALPTSLKSDVDSHTLFVNAYYDIET-GTAFTPYVGGGLGVVWNHTDatgtviaTGASENFNKTTADFAWNLAAGCAYDLSDNWKISAGYRYMDLGKVEWGDNSLSlKSNDITAHEVTVGLRY--
>UniRef100_UPI0019D1C5F6	94	0.257	5.719E-18	36	162	192	72	210	247
------------------------------------EMKFENGYDLGAGFGYRFTDfFRTDVTARYSKFDVDFGPAAAYPYVLSSDAETWELMANAYVDLGT-FIGFTPYLGGGMGAVQVDygigctngtndcATLPGASYRDTKDWRFAYSLMAGVAYNVTQNVALDIGYRYLNV-----------------------------
>UniRef100_UPI00166CA1F2	94	0.241	5.719E-18	36	175	192	77	245	264
------------------------------------STEFDTGAFVSAAYGWRLQsGLRMEAEIGYSSSDVDThtdvsaggnpiggadaavlitgspalgVTVADLVADGRGVIRNTSFMINAYYDFDLQG-PLGLYAGAGIGASNVKVRYNPSDVDiiNDSETVFAYQLMAGASYDVSDRVQLFGGYRYRATQDVDFNVNLFPAT----------------
>UniRef100_A0A7Y0ASR2	94	0.235	5.719E-18	2	164	192	39	223	275
--EASGWYLRGDAGYS----FNKLRGAEFFQGSNadlvdfDDADLKNS-FTLGAGVGYQVNNyLRTDLTFDYmFKSDFDGSTSGSCGVSTActssdvAAMRAYTLMANAYVDIGSYGM-VTPYVGAGIGGSYVKWDNLRNTSCADDgsgcdptvehggdgSWRFAYQLMAGASIDVTCNVKADVGYRFRHTLG---------------------------
>UniRef100_UPI0011F3B517	94	0.256	5.719E-18	47	183	192	64	205	343
-----------------------------------------------ASIGWGFGNgLRVEIEGNYRQNSIERITGAGGATVArGGYLNQWGAMVNALYDFDL--GPLSPYLGVGAGYSWLEAKSirVGTTTMNDTDSRFAYQGIAGAAYSLGayvPGLYLTGEYRFYGTLDPKFTVPGGGDTKGTNYNHS--------
>UniRef100_UPI001BA8655E	94	0.239	5.719E-18	42	169	192	58	197	361
------------------------------------------GWAGVLSVGYGFGNgLRAELEGSYRTNDVDNIKVNGINAPrAGGTVSSYGLMVNALYDFNL--GGVMPYLGAGIGYVWQDvdslgfransNNASAGVDVGGTEGAFAYQAIVGLAFPIDavPGLALTAEYRFMGTTGHTIDG----------------------
>UniRef100_UPI001CF7C51E	94	0.244	5.719E-18	42	168	192	68	206	365
------------------------------------------GWVGVISLGYGFGNgVRAEIEGSYRENEVDSITgFNTRPLRADGKARSYGIMANAFYDFDLGAGSFlTPYVGVGAGYQWHSYDsvrarasNGASVTIDGDDGQFAYQAIVGAAFPIaaAPGLAITAEYRFMGTLQPNID-----------------------
>UniRef100_UPI001EF44ACC	94	0.233	5.719E-18	47	169	192	84	233	398
-----------------------------------------------LSLGYGFGNgFRVEVEGNYRYNELDKMGGFPGRAvgtnagsafrNFDGEVQQYGVMANVYYDFQLPQWfptmpvAVVPYIGGGVGYMWTSMDArgtrrgapGETVDINDTAGQFAYQGIAGLSFPITsvPGLAITAEYRYMGTLQSKYDG----------------------
>UniRef100_A0A1N7LJP7	94	0.257	7.808E-18	46	166	192	54	184	219
----------------------------------------------GAGVGYRFNQyLRTDLTLGYRggYDINANTTQGGTTFNFKGDVSAITGMANVYVDVAKMGM-FTPYVGAGIGFSRNKVSDTditttagvNGSLEGDTTTSLAWQVGAGVGIDVAPKWTIDVGYRYLDLGEAK-------------------------
>UniRef100_UPI00163A73B2	94	0.267	7.808E-18	43	176	192	67	221	242
-------------------------------------------FSGGIAFGYDLHpqfsiPVRTELEF-YARGKADTtynlYKDHAGHSDLKNEVSVNSLMLNAYYDFR-NDSAFTPWVSAGIGYARIHQESTGSGSWDYgygervrysisrsgSADNFAWSIGAGVRYDVTPDIALDLSYRYLDAGKSSLYYKDTEGDK---------------
>UniRef100_A0A953E6V4	94	0.248	7.808E-18	38	173	192	61	217	378
--------------------------------------LFDTGFVALGSIGWGFGNgLRVELEGNYRQNDVSKFKGFApflwGHNNAGGIQSTWGAMVNAFYDFDLANFGlspslVQPYIGVGVGYAWTDWHHVRATSVNgvrvtagGTEGEFAYQAIAGAAFPLTqwgvPGLSVTAEYRFFGTLEPSFNARLFS------------------
>UniRef100_A0A7Y2CBR0	94	0.240	7.808E-18	48	190	192	71	232	386
------------------------------------------------ALGYAWgNDWRTELEFSHRNNDVRHITSDPAGysgfpaGTVGGDVRTYALMLNVLRDFDFgEGNPVKPYIGGGVGFADVgfnitgNNPAGAPVSPSTIAFGpnrrmFAYQGIAGLAFPLAEQLALDVSYRFFGTKKVAYNAVINGAAGQVEAGYHTHSLFAG-
>UniRef100_UPI001A95B9A3	94	0.239	7.808E-18	39	168	192	82	227	391
---------------------------------------YNTGWVGLGSIGWGLGNgLRFELEGNYRENEVDSVKGFGFQTgfnRAGGFQRTYGIMANVFYDFNIPAFPWvTPYVGAGIGGAWQEMRNVRFVNPaqgnravniNGSSSNFAYQAMGGVAFNIlsVPGLATTLEYRYFATLENDFG-----------------------
>UniRef100_A0A9E3IYY5	94	0.204	7.808E-18	43	176	192	66	235	403
-------------------------------------------WTGFARLGYKLNNhWRVELEVGYRPGDIDSVRGGTNQavvglcspgvtrttasatcGSPDGDIKSWTVMGNVIYDI-LPDFVIDPFVGAGIGVNHMKanftgqfsnvpgalsatNPAFQNLTVDDSDTAFAWQVLGGLSWKATDQLNVDLTYRYLSGSDVAFQTTSTAALS---------------
>UniRef100_A0A7L8YP37	93	0.759	1.066E-17	64	170	192	1	108	116
----------------------------------------------------------------YSQLSKDATIINTSEKNVADSLTAFSGLVNVYYDIAIEDMPITPYIGVGVGAAYVSNPLATKVTDDKaSGFGVAYQAKAGVSYDVTPEVKLYAAARYFGSYAANFGKT---------------------
>UniRef100_A0A955ZVM3	93	0.294	1.066E-17	42	173	192	53	183	204
------------------------------------------GFVVGGAVGARVrEQIRSELAVDYREAELDKI----GGVDGAADIRATTVMANVYYDASL-DLPVVPYLGVGIGVAILELDPSGNCVvacVDDTTEAFAWNIMAGVAHDVAEHVTLSIGYRYVGTTEPEFQGSGLS------------------
>UniRef100_UPI002074A0AA	93	0.247	1.066E-17	30	176	192	54	221	242
------------------------------TSKYKGGDDHDTVFSGGIAAGYDFypqfsIPVRTELEF-YARGNADTkynlYKDDWSRGDLKNEVSVNTLMLNAYYDFR-NDSAFTPWVSAGIGYARIHQKTTGISTWDYgygysgreslsrsgSADNFAWSLGAGIRYDVTPDIALDLSYRYLDAGDSSVSYKDERGDK---------------
>UniRef100_A0A521QJB8	93	0.313	1.066E-17	42	175	192	49	172	244
------------------------------------------GWAVGGKAGYDFVGPRVELEVGYGQVP---TSANIPGTAINGKVGQLNAMVNLLYDF-MPTSVITPYIGVGAGIAFI------DSNTSLGSTQFAYQAMLGVAYNVDESLRFMIEGRYFGTTNPSVDTPFGNVT----------------
>UniRef100_UPI0020A82BFB	93	0.264	1.066E-17	36	162	192	72	210	247
------------------------------------EMKFENGYDLGAGVGYRFTDfFRTDVTARYSTFDVDFGPAAAYRYALSSDAESWELMANAYVDLGT-FVGFTPYLGGGVGAMQVDygisctsgtlacAAIPGASYTDTKDWRFAYSLMAGVAYDVTQNVALDIGYRYLNV-----------------------------
>UniRef100_UPI001AE529FF	93	0.265	1.066E-17	4	159	192	48	219	265
----TGWYLRGDAGYQFkSDLRSSFDVSTPLgTASAPDDELQLQGNAeFSVGFGYKFNEFlRADATFGYWKSDVDNADFSSGDLSVDTEAKAYELMANAYVDLGT-YAGFTPYVGAGAGGVQVSYDLECRYGGDDcgstfdsmsmkggSDWRFAYSLMAGVSYDVSQNLKIDLGYRF--------------------------------
>UniRef100_UPI002095A02E	93	0.252	1.066E-17	47	173	192	64	196	344
-----------------------------------------------ASIGWGFGNgLRAEVEGNFRQNGIERTTGPGGaRVASGGYLNNYGVMVNAFYDFQL-GGPISPYLGVGVGYGWVEAKNirIAGTTVHDTDSQFAYQGIAGAAYSLGayvPGLYLTGEYRFYGTLDPEFRTAGVT------------------
>UniRef100_A0A6M1LL29	93	0.237	1.066E-17	42	168	192	66	204	363
------------------------------------------GWVGVVSLGYGFGNgVRAEIEGSYRENEVDSITgFNTRPLRADGKARSYGIMANAFYDFDLGAGSFlTPYVGVGAGYqwhaydsVRARASNGASVTIDGEDGQFAYQAIVGAAFPISaaPGLAITAEYRFMGTLQPNID-----------------------
>UniRef100_A0A940S3S4	93	0.246	1.066E-17	42	166	192	66	203	377
------------------------------------------GWVGVGSIGFGFGNgLRIEAEGNYRENDISSVRFGAVENRFqSGRTRSYGAMGNVLFDFNIPGIPVAPYVGGGVGYIWtqydnvrgtdYRFPNGSRLLIDDTDGQFAYQGIAGLSFGLGvPGLALTAEYRFLGTLSPE-------------------------
>UniRef100_A0A1G0WXW2	93	0.301	1.455E-17	15	162	192	27	182	211
---------------EIFGGYTYIAGniNTTYTGYTFNRSAYNSGYNGGGRIGFKDYPMRYEGEISYlTAFPSQYYVDNVRQTGYSGMTSATAALANVYFDFPEIIITLTPYLSGGIGYAYLSTNLTSTGPtttyqFRNSGSVFAYQGSAGLSYNFANNYSLDVAYRYLGT-----------------------------
>UniRef100_UPI0022231BD1	93	0.303	1.455E-17	39	166	192	53	187	213
---------------------------------------YEDGFNAGLRLGYQSNPIRYELEYTYFQtNTKDFDVDFIDQTGISGDTNANIGMANIYYDFADVILPtISPFLGVGIGYAYIQTSLDSTGpfglfSFSVKEGAFAYQGTAGLTYNFAENWALNASYRYLATASND-------------------------
>UniRef100_R5RAM4	93	0.297	1.455E-17	44	166	192	73	202	238
--------------------------------------------AYGAATPVKYGKLRGELEFGWNDDAKDSSTnafkvVTPSTVNATTETSVYSAMLNVYYDIET-GTKFTPYIGAGLGYARVESKAslpDNGVSKKSSDNNLAWQIGVGVSYAMTDNISFDAGYRYTDYGNVK-------------------------
>UniRef100_A0A9E9FRN7	93	0.250	1.455E-17	4	164	192	48	225	266
----TGWYLRGDVGYQFeSDLDTsfgvDVNGVSVLSGSSDGLQLPAT-AAFSAGIGYKFNEFlRADATVGYWGSDVDGASLRAGSLSLDTEAKAYEVMANAYVDLGT-YAGFTPYLGAGAGGVHVSYNLDCDyggvdcssalndlGIEDGADWRFAYSLMAGVSYDVSRNLKIDVGYRFTDVDG---------------------------
>UniRef100_A0A222F6T3	93	0.255	1.455E-17	43	166	192	80	219	271
-------------------------------------------WMIGVGVGYQFNDyFRTDLTLDYEtratatgYAPCVGCATAGQFSKEQADIDVWTVMLNAYVDVGTWN-RITPYVGAGIGAAYVNTSNKKSFNPDGSSptydgdngqWNFAWALMAGAEYAFTPNWSLDAGYRYKNLGEAK-------------------------
>UniRef100_A0A924XJC7	93	0.250	1.455E-17	40	181	192	64	215	304
----------------------------------------ETGVVGVGSLGYGFGNgLRLEIEGDYRQNRLERGSLSFPTVSSGGREQKYGAMLNALFDLDIGSPYVFPYVGGGAGYSWVRLNGQTTSVTGSrvtlggTDGSFAYQAIAGFSFPIPPviGLSLTAEYRYFALAGkRDFNRTTIGPGAPFNTR----------
>UniRef100_A0A9D8CSB8	93	0.291	1.455E-17	40	166	192	57	173	320
----------------------------------------STGFAAGGVLGYDFVGPRVELEGVYRSNDHNVRVPGQAFSNRAGQL---AVLANLLYDFA-PSSTITPYIGAGAGVAFV------DGSGSMTSTQFAYQGILGLGWNASEMFRINLDGRYHGTTNPS-------------------------
>UniRef100_A0A840Y3Q4	93	0.236	1.455E-17	40	173	192	64	211	376
----------------------------------------ETGWVGVGSIGYGFGNgLRLEAEGSYRENDVaDFRFGNVNPAGQGGRARTYGAMGNVLFDLALPGIPVVPYIGGGVGYQWHEYDsvrgtafgpgaASRSLTVDDRDGSFAYQGIAGVALNLGvPGLALTAEYRFLGTLGHELDANLGT------------------
>UniRef100_UPI001A97441E	93	0.225	1.455E-17	47	174	192	84	238	397
-----------------------------------------------LSLGYGFGNgFRVEVEGNYRYNEVDKLGGFPARAPgagfgsafrnFDGQQKQYGAMANVYYDFQLPQWfpnmpvAVVPYIGGGVGYMWKDVDArgtrrdapNTIVSIDDTTGAFAYQGIAGLSFPIAsvPGLAITAEYRYTGSLQSKFDGVVTTP-----------------
>UniRef100_A0A059IUU9	93	0.670	1.986E-17	14	106	192	12	105	127
--------------GEILPLFTKVDGITYKKDNGDYSPLKAPFIAGGGAFGYKMDDIRVDVEGVYSYlNKNDVTDAKFTPDTIADSLTAISGLVNVYYDIAIEDMPIK-------------------------------------------------------------------------------------
>UniRef100_A0A953WJT6	93	0.250	1.986E-17	42	163	192	65	199	229
------------------------------------------GWGGHGALGYRLsDTFRVEAEIGRTENDSDSFEITspfTATLSQDGETDILRFMANAYVDFGRSDARLRPYIGAGAGVAKIDWfrfagtaiaPDNKFVHIDDSATEFAWQVMAGAALSVSSQLALTAQYRWFDAG----------------------------
>UniRef100_UPI00078498DD	93	0.275	1.986E-17	43	162	192	83	219	261
-------------------------------------------FGGGGGIGYRFtDMLRADVTARYSQPDFNARTDSsifcgvGCTVRDRGDAAMWDVMANAYVDLGT-LAGFTPYVGGGVGAVHLSYDkpslefcsalyCSTAPTKGEDSWRFAWSLSAGVAYDLTKNLALDIGYRYLNV-----------------------------
>UniRef100_UPI002275CEED	93	0.250	1.986E-17	43	166	192	79	216	270
-------------------------------------------WMFGAGVGYKFNDyFRADVTVDY-ETPADYTGYAVCNPCTGGfskestKIDVWTVMLNGYVDVGTWN-GLTPYVGAGVGGAWVNTSGTTSINPggattkydgSHSQWNLAWALMAGASYAVTPNWSIDAGYRYKNLGDAK-------------------------
>UniRef100_UPI00064784DB	93	0.246	1.986E-17	5	164	192	41	236	276
-----GWYVRGDFGYAInaghgdtsFRTFDPADG--DYSSGRFDSDRFSDDFSGGLGVGYQFNDlFRADLTGDYFSGDYEGRTssaspcsgsagGTGCSTKARSSFKAGSLMVNGYVDLGT-LAGFTPYVGAGLGATRISWssvnavgscvdgssscggsSSVSTRYPGDSDWRFTYALMAGVAYEVAPNVKLDLGYRFSHVAG---------------------------
>UniRef100_A0A259MTE0	93	0.297	1.986E-17	42	172	192	57	177	322
------------------------------------------GWAVGGKAGYDFVGPRVELEVGYGQIP---TSANIPGTAINGKVGQLNVMANVLYDF-MPTSVITPYIGAGAGVAFI------DSNSSLGSTQFAYQGILGVAYNVNEQLRFTVEGRYVGTTTPSVNTPFG-------------------
>UniRef100_Q2VIY7	92	0.706	2.711E-17	83	174	192	1	92	107
-----------------------------------------------------------------------------------DNLTAISGLVNVYYDVAMEDMPITPYXGVGVGAAYISTPLKTPINDQKSKFGFAGQVKAGVSYDVTPEIKLYAGARYFGSYGANFDGKKTDP-----------------
>UniRef100_A0A533U2P0	92	0.269	2.711E-17	38	160	192	53	180	209
--------------------------------------TYKSGIPFGGAIGLKHDAYRFEAALGYQSNDLKS--YEGESITSGDSVSTLTYMLNGYYDIDVKSKSISPYVMAGLGGASITAKNTASTSDpighpaeEKSTSVFAWQVGAGVGIKAANNLTVDLGYRYL-------------------------------
>UniRef100_A0A317UAE6	92	0.287	2.711E-17	16	166	192	28	187	213
----------------VFGGYTHISGNvsKYHLGFLFDDVAYENGYNAGVRLGYQSNPIRYELEYTYlRANTKDFDVDLIDQTGVSGNTNANVGMANIYYDFADVIMPtISPFLGLGIGYAYIKTSLNSTGPFGAASFGvtegaFAYQGTAGLTFNFAENWALNASYRYLATASND-------------------------
>UniRef100_A0A7W1HF59	92	0.270	2.711E-17	42	160	192	64	196	216
------------------------------------------GFVVGAAVGYRFDNmIRVEAELAYRHNEISKFSVKGSRSDLKAKSvsgkrnSTCSIMANAYYDFaniscEVSDYTFTPYVGVGIGYAHNRASGSPARNFETSviDNGVAYQGMVGVTHMVSAKTMVGLEYKYF-------------------------------
>UniRef100_A0A1G3Z107	92	0.344	2.711E-17	45	169	192	79	198	219
---------------------------------------------GSLAFGHYFDALRVELEGNYEQHNLKTDTAN----NTYAKWNKMSVMANAYYDWEIADS-FSLYAGLGLGLAHVDLKGKASPETTRGNFAFAYQLMAGMSYDITEAVAVTLGYRFAGATKAKLAN----------------------
>UniRef100_UPI000BE57ADD	92	0.240	2.711E-17	40	176	192	64	223	244
----------------------------------------DTVFSGGIAAGYDFypqfsIPVRAELEF-YARGNADTKYNIEKHPagywrdDLKNEVSVNTLMLNAYYDFR-NDSAFTPWVSAGIGYAMIHQKTTGISTWDYgygysgreslsrsgSADNFAWSLGAGVRYDVTPDIALDLSYRYLDAGDSSVSYKDEWGDK---------------
>UniRef100_A0A8I0FDC7	92	0.225	2.711E-17	22	190	192	59	255	263
----------------------RIGANTESQSIDKYKPNYDPPFSASVVLGgvkqLEQHECRFELEGMYSQVKVDNIGLINGPITVmynmkdkgnedaaysiianHDQIENSSIMANVYHHWKNDQFSFSPYVGAGIGGTRIKMFEKTSIRP-------AYQLKAGLNYQVNKDTDIYIGYRHFGVIGGNFDKfatlkkgksdwvKDDSTTNLKNSFFGTHGVEVG-
>UniRef100_A0A8J6QR30	92	0.265	2.711E-17	24	168	192	52	209	264
------------------------DGSFDVPGSSVDTSLKlNGGFTGELALGYKFNQARAELAVGYGNYGVNNQTFssnryGSFTSSSNGSMNLTTVMVNGYYDFPITNkdgsrSRWSPYIGAGVGYANLNVPSCSadSCFSGGSTGGFAYQGNVGLSYRVSDRGQAFVETGYLGSTSGTID-----------------------
>UniRef100_A0A1I5HHD4	92	0.285	2.711E-17	23	164	192	63	215	270
-----------------------IDYITYGPPpgsNDFDFGKLKGGFSLGGGVGYKINDyFRTDLTADYWFKSNFNGATSDQSGATSVEVSKMSallLLANAYVDIGTWH-GITPYVGAGIGGAHIKWDTVHDpntseTNPGSSNWRFAYALMAGASYCLTDRVILDAGYRYTHIQG---------------------------
>UniRef100_A0A1Q3KKQ5	92	0.305	2.711E-17	42	172	192	53	173	317
------------------------------------------GWAVGGKAGYDFVGPRVELEVGYGQIP---TSANVPGSAINGKVGQLNAMVNLLYDF-MPTSVITPYVGAGVGIAFI------DSNSSLGSTQFAYQAILGVAYNIDESLRFMIEGRYMGTTSPSVNTPFG-------------------
>UniRef100_A0A4V6P647	92	0.235	2.711E-17	40	168	192	61	200	361
----------------------------------------DVFLGGYGAIGWGLGNgFRAEIEGNYRTSNMSSTYYRGAQMGTSGDQNSRGVMANVLFDFDLSNFglalPVTPYIGGGIGYAWQELKGITGTVggtavkINNTEANFAYQGIAGLAYNLGGGLALTAEYRYFAVNEMTYG-----------------------
>UniRef100_UPI001E3E1411	92	0.238	2.711E-17	38	168	192	68	218	381
--------------------------------------TYDLGFGGVVALGYGFGNgVRVEVEGTYRQNDIDNVRAFGVPTyGVGGTARTYGAMANVLYDFVMPSfipqfTPVVPYIGAGLGYLWHDYDDVtarfgsgtagaSRLKIDDREGQFGYQGIVGLAFPIQgvPGLALTAEYRYQGSLSSDLD-----------------------
>UniRef100_E3VXF8	92	0.677	3.701E-17	53	168	192	0	117	118
-----------------------------------------------------MDDIRVDVEGVYSYLNKNdvKDVVFTPADTIANSLTAISGLVNVYYDIAIEDMPITPYVGVGVGAAYISTPLATAVNSQNGKFAFAGQARAGVRYDITPEIKLCTGAGYFGSYGARFD-----------------------
>UniRef100_A0A831YTK2	92	0.273	3.701E-17	45	190	192	73	218	224
---------------------------------------------GAVAWGSSFGNgWRGEIALGYRSQDAGGVLTTTGNSKFDfdgGKLTTLSIDLNGYYDFPV-SGPVRPYLGAGIGVAQVKID---DGLLDDKGDALTLQGMAGASFAVSPRVSLFAEGRYQYTGAIKVKTTSPSGDREEKLSLSGVGGLVG-
>UniRef100_A0A850T773	92	0.270	3.701E-17	42	174	192	71	200	227
------------------------------------------GLAIAAAIGFQYARTRTELEYRRMKASIDALAYSGGaapaATPVNDDLVAQALMSNVYFDF-VNSAPLTPYVGLGVGGARVENEL------GERDAAFAYQGRAGIEVALGDRFSIGAEYVYFRTLDLSYGPKDFTA-----------------
>UniRef100_A0A6H0HAT7	92	0.201	3.701E-17	5	168	192	26	221	280
-----GFYFGGGYHGQFFNSMSELQAKGDKISVNDvgnlrtkgqflskYQPSYNPLFAANMAFGYERklgnNSYRTELEGMYSSIKVDNIGLEGNRISIShlkdigegnnkktygygiqvnnDKVENASVMANAYYYWKNDGLSFSPYVGAGVGATRMKMFETTSIRP-------AYQVKAGLGYSINESVNMHIGYRHFGVIGSNFD-----------------------
>UniRef100_UPI001573DA9A	92	0.257	3.701E-17	22	166	192	65	220	283
----------------------KIKGQKPSEYKGDYNPP----FAGGVAFGYEgelgNNSYRAELEGMYSSIKADNVGLEGNQMSVSylkeisekkyiydtkvdnDQIENMSVMANAYYHLKNDSFSFSPYVGAGVGLTRMKIFGEASIKP-------AYQLKAGLDYSINESVNMHVGYRHFGAFGTN-------------------------
>UniRef100_A0A0Q7W7S2	91	0.284	5.051E-17	40	159	192	58	186	220
----------------------------------------DTGWSLGGTLGARINDWsRVEAELSHQRFGIDTdeafgnIVFGPFDFTGTGGVNATYLLANVWIDIPLN-MALKPYVGGGAGVAWLEpdwTDGFSPYGHHDGGVSFAWQLGAGVQYDLGNGWAIDAGYRY--------------------------------
>UniRef100_UPI00048848C3	91	0.236	5.051E-17	42	172	192	58	205	262
------------------------------------------GWAAVASIGWGFGNgIRAELEGNYRNNSVDRMSLGGvRGNPAGGTIHQYGFMGNAFYDLALGDvlgmgVSVTPYVGAGIGYVWNdyrkvigRNSPTNRVMIDGNDGRFAYQGIAGVAFglgSMMPGLSLTTEYRFFGTTDPSIGSGNI-------------------
>UniRef100_A0A1X4GB64	91	0.265	5.051E-17	30	190	192	95	256	262
------------------------------KPLNGNNPTKATFNTGfslsGTIAGYQFKNFRGELEFNSRFLSArELIRANGNKLSIFGNLTVITVLINGYYDFPT-GSKFRPYIGGGLGLNF--NTGNVDGIVDISGTSFAYQGKTGIQYEITPKGNIFAEVKYTVAQGYRLKDRVLGDDVELGNI-SSVGLNIG-
>UniRef100_A0A0F3NR76	91	0.306	5.051E-17	44	191	192	102	271	276
--------------------------------------------AFNGAIGYSMGGPRVELEIGYERFNtisndtyasdkaykivalgrNGAITANNYVTAEINNITTVSLMANACYDIPVHDMSLVPYVCAGIG------SNLVNTTKDSLTPKFAYQAKAGVSYTITPEVSLTVGGFYHGIIGTKYEKLHVDnATGLTDKTSATaefglsyFGGELGV
>UniRef100_A0A528XBU8	91	0.240	5.051E-17	5	159	192	48	221	281
-----GWYIRGDIDYHW----SKFRGADYTTysatppqfPGSFDSGKLKSAFSAGAGVGYQINQhFRADLTADWMSKSKFRGSTSGfcgiaQTPCVSVDTSSYTallLLANAYVDIGTWH-GVTPYVGAGIGGAWVKWDTLHNSDADGDffhrggkGWRFAYAAMVGASYCLTDRVKLDVGYRY--------------------------------
>UniRef100_UPI0013318727	91	0.244	5.051E-17	42	167	192	69	211	326
------------------------------------------GFAGVVSLGWGFGNgLRTELEGFYRQNDFDSTTAAGvTSRTNGGHLWQAGAMVNVLYDLDLRRFGwaepiFTPYFGGGIGWSFVAQDNvraefrptrSQTLVTDDDDNVFAFQGVVGAAFPLGvPGLSLTAEYRFFGTTGPNF------------------------
>UniRef100_A0A357LAH7	91	0.252	5.051E-17	44	173	192	168	294	329
--------------------------------------------AWSAAIGFQYARTRTELEYRRFDLDADEIALTGGAAPstvtGAGDVTAQAIMTNVYFDL-VNSSRLTPYIGAGVGGARVENEL------GQRDAAFAYQGRVGVELALSPALSLGVEYSYFRTAEIVYGPKDFD------------------
>UniRef100_UPI0005BD44D6	91	0.248	5.051E-17	40	170	192	51	190	350
----------------------------------------DVGAVGLASIGWGFGNgLRAEIEGSYRTNDIRNITSNGGAVRGnGGYLRNYAAMANVLYDFNL-GLPIVPYLGVGVGYGWVDVdkaniagPGGSRYRIEDTDGRFAYQGIAGAAFNLPvPGLALTAEYRFYGTLEPSLNVD---------------------
>UniRef100_A0A1I4E618	91	0.244	5.051E-17	42	168	192	67	205	363
------------------------------------------GWVGVVSLGYGFGNgVRAELEASYRTNEVDSITgFNTRPLRSSGTATSYGIMANALYDFDLGAGSFmTPYVGVGAGYQWHSYDgvrarssNGASVTIDGDDGQFAYQAIVGAAFPIaaAPGLAVTAEYRFMGTLQPNID-----------------------
>UniRef100_A0A936YA27	91	0.302	6.894E-17	42	167	192	56	193	219
------------------------------------------GFSSGGnfAIGYQtaeskgaFGRFRVELEGGMYRYGLDSVTAGlVTNSDPKGDLSMYTVMGNLLYDIKTPYI-VTPYVGVGVGEAFISYPrKDNLGNTDSTDSNFAYQFMAGLSYspESMPQSDVFFGYRYLNAGTPEY------------------------
>UniRef100_UPI001FDED20B	91	0.258	6.894E-17	5	164	192	46	214	246
-----GWYLRGDIGYSV-----ETDGGlkrFTYQGVEYDLDDLdlariDSDISAGGGVGYQFSDfFRADVTAEYSE---GEGAINFPGIASDADFDAITLMANAYVDLGT-VAGFTPYIGAGIGSTRVDWgPLRADTIPSstpievkgDAEWRLTYALMAGVSYDITKSLKLDVGYRYLDVAD---------------------------
>UniRef100_A0A084U7A4	91	0.248	6.894E-17	4	174	192	45	251	280
----SGWYLRGDIGYAVKtrsggnPTYRSFDG-TNYYDNEFASGEFGDDFSFGAGFGYHFNDmLRGDLTVERMETDFFGSTVSAAPCPggpvdtscrseDGAEFEAYSVLANAYVDLGT-VVGITPYLGAGIGYTYVSWDELNNTTycvdgagsctgfvnfstphEGERDWRFTYALMAGVSYDMTKRTKLDLGYRYMHVdGGNMFNWDAGSA-----------------
>UniRef100_UPI001C2BF0C5	91	0.254	6.894E-17	28	168	192	55	215	380
----------------------------NVTVTNAGNTSAKTGWGGVLSLGWGFGNgVRAEIEGNYRENEIDKIRGFGLAPfnGVGGFQRSYGVMANVFYDFDLANFGlgtsiIQPYIGGGVGYVWTDWhnvrgnssPTGARFFADDSDGQFAYQAIAGVAAPLTwlgvTGLSLTAEYRFFGTVEPSIN-----------------------
>UniRef100_A0A533U3V0	91	0.307	9.409E-17	35	160	192	47	174	204
-----------------------------------DSPEWKFGVPFGAAVGIKQADFRIEAALGYQSHDVDkwrTSAVGPYETPAStQSMSALTYMVNGYYDINLNKSSVSPYVMAGLGGA--TLNPAGTEMEDRSTTVFAWQLGAGVGIQAAKNLTLDLGIRYL-------------------------------
>UniRef100_U5QFZ7	91	0.264	9.409E-17	18	167	192	41	205	235
------------------PLYIDIKGGAAFPTAQSSSGFRfapDTGFNVGLAVGYRFsNNLRADLEFSYFNSNVPGTRgfvfgslgftsgppvfAPLSPITTNSKAENFAGLVNLYYDFDT-GSAIRPYLGVGIGYS----SFNYTGSGSFSQGLFAYQARAGVNFGLSPELELLLGYRFFGTTSITF------------------------
>UniRef100_A0A0H5BPG1	91	0.300	9.409E-17	43	170	192	80	207	235
-------------------------------------------WSIGAGYGYNFDWFRADVTADYRANAQFTGIMG----ELFGELTTWSTLLNGYFDLGTWS-GITPYVGAGIGAAYHETRKWHDLYGDPvfaggSNWELAWAVMAGLAIQFTPKASLDVGYRYVDLGKAESGLD---------------------
>UniRef100_A0A2N6AY50	91	0.270	9.409E-17	43	166	192	83	218	251
-------------------------------------------WMAGIGFGYQFNeYFRTDATLDYHHTFDFTATTPCAGACVnslhSADISAWTLMANAYLDFGTW-EGLTPYIGAGIGGAYVSVDGHSVRTPgvgtvnysGGDRWALAAAAMAGASYTITDNLLLDAGYRYLWIDGAK-------------------------
>UniRef100_A0A378ZZA6	91	0.288	9.409E-17	46	164	192	86	219	275
----------------------------------------------GAGVGYKFNDyLRSDLTVDYEPSAKYTGYAPcnlctgPNSSRETSSIDVWTLMLNGYLDVGTWN-GFTPYVGAGVGAAYVNvhdtksfnpNGVNTSYDGSSGKWNFAWALMAGTSYAVTPNWDIDLGYRYKNLGD---------------------------
>UniRef100_A0A2S6MWS3	91	0.259	9.409E-17	47	169	192	66	196	346
-----------------------------------------------IAGGWGFGNgLRAELEFDYRNNGMDKVTQPSGSIGLKGSEQKFGPMVNVLYDFTTISSMFTPYVGAGVGYQWVNDNvqfpaSNSSSSFDSTKAAFAYQGIVGAAMPIPvvPGLSATAEYRFMGLTGRNYNG----------------------
>UniRef100_UPI00136F3E35	90	0.228	1.284E-16	40	163	192	67	214	248
----------------------------------------DTVFGGGIAVGYNFYpqfslPVRTELEFyargkasSKYNLWRESAGAFSGREDIKNEITLNSLMLNAYYDFR-NDSSFTPYVSAGLGYARIhhkttdvyelkyySSEEKISDSRSDTDNNFAWSLGVGVKYNIYDNLSVDLAYRYFDAG----------------------------
>UniRef100_A0A9C9NJW0	90	0.255	1.284E-16	36	162	192	72	211	248
------------------------------------EMKFENGYDLGAGFGYRFTDfFRADVTARYSKFDVNfGPVATYNPYVLSSDAETWELMANAYVDLGT-FIGFTPYLGAGAGAVQVDyginctsgtndcATVTGASYADTKDWRFAYSLMAGVAYDVTQNVAIDIGYRYLNV-----------------------------
>UniRef100_UPI00035DE517	90	0.231	1.284E-16	4	164	192	41	221	261
----TGWYLRGDVTYDF---RSDLDGertlrapFSSQSEAYRDASLDET-FGGGVGIGYRLtDMLRTDVTARYSKPDFNGFTqaslycGAGCNLRDRGEASMWDVMANAYVDLGT-VAGFTPYVGGGVGAVHLNYDSPtleacsavfcaTTPLKGEESWRFAWSVSAGVAYDISKNLQLDVGYRYMNVEG---------------------------
>UniRef100_UPI0020CF4733	90	0.228	1.284E-16	40	174	192	94	246	261
----------------------------------------DTGFNGELAVGYKFPSLRTDLSVGYSNFSSQTQKLTFTNVsgqtlsltnPGLGDVELFTVMANAYYDFKIKNkdntlSRWSPYIGAGIGWGNLSTPQcaipNCTTFSGGNASTFVYQAKLGLAYRATQSGFVFLEAGYLGTTATTVSNVSYDP-----------------
>UniRef100_G6YAC5	90	0.277	1.284E-16	23	174	192	59	223	266
-----------------------IDYITYGPPpgsNDFDSAELKGGFSLGGGVGYKVNDyFRTDLTADYwFKSDFNGSTSDLTTTSVEvSKMSAFLLLANAYVDLGTYH-GITPYIGAGIGGARVKWdrvydPNTTETNPGSTNWRFAYALMAGASYCLTDKIILDAGYRFSHIQGgrmFEFDTTSSGP-----------------
>UniRef100_UPI0022498A64	90	0.280	1.284E-16	43	159	192	80	210	267
-------------------------------------------WMIGVGVGYQFNDyFRSDITLDYETPAGAKGYAvcggcTGGYSEEGTDIDVWTVMVNAYVDLGTWN-RITPYVGAGVGAAYVQTDntysinpgtGTTDYAGTHGDWNFAWALMAGAEYSVTENWSLDAGYRY--------------------------------
>UniRef100_A0A929KPA3	90	0.262	1.284E-16	40	166	192	61	201	366
----------------------------------------KPGVAAVVSAGWGFGNgLRAEIEGNYRYNNVDDGNIPafGSPGRAKGHNYSFGAMANVLYDFDLGlPMGITPYIGGGVGYAWLNYQSVRLTGSNPfnrldivgSDGAFAYQGIAGIAMPITsvPGLSFTAEYRYFATLEQS-------------------------
>UniRef100_A0A257QXG3	90	0.262	1.284E-16	38	164	192	63	203	369
--------------------------------------LLHNGFAGEASVGYGFGNgFRVELEGDYYDNQFNklhsggSLALPAGQYTASGNEKKYGAMVNGFYDFDIGLPYLFPYVGAGVGYQEVDLKnfhaaALPGTSIDSSKGAFAYQAIAGLAYPVpgAPGLSVTAEYRFMGLTG---------------------------
>UniRef100_UPI001FCE165E	90	0.241	1.284E-16	42	166	192	71	209	376
------------------------------------------GFAGVVSVGYGFGNgLRLELEGSYRQNDVDNIKASgiGALPRASGTAATYGIMFNALYDFRL--GPVMPYVGAGVGMAFADWNDVgfgqraangnaANVTFGGDSSTFAYQAILGLALPIDsvPGLALTAEYRFLGTAQVE-------------------------
>UniRef100_A0A059U5E8	90	0.610	1.752E-16	21	114	192	0	94	95
---------------------TKIDGFEYKKGTEFHDPLKASFMAGGAAFGYKRDNIRVDVEGLYSQlNKNNFSGATFTPTTVANSVAPFSGLVNVYYNIPIENMPITPYVGVGVG-----------------------------------------------------------------------------
>UniRef100_A0A1G0HYF4	90	0.310	1.752E-16	40	158	192	70	184	212
----------------------------------------TTGPAFGAALGYRFQQFRVESELSFYFNKLKNYNQTTSET---VTINGVNFMLNGYVDIPMQS-PLVPYVGAGIGTTVYSITSGDTVTTPDNSARFAVQGIAGVEYKVSPEVGVSAEYR---------------------------------
>UniRef100_A0A434LJ32	90	0.262	1.752E-16	35	164	192	20	163	235
-----------------------------------DSGKLEGAFSAGAGVGYQINQhFRTDLTADWMSKSDFRGSTSGicldGDPCTSTDTSSYTallLLANAYVDIGTWH-GITPYVGAGIGGAWVKWDTLHNVTEDGSfehsggkGWRFAYAAMAGASYCLTDRVKLDVGYRYSHIEG---------------------------
>UniRef100_A0A084U7A3	90	0.262	1.752E-16	6	164	192	55	223	282
------WYLRGDAGYHW----SELRGIHYYTA----PPIQaqtfathelKGAFSIGGGVGYKIsKHFRTDLTADY-WLKADFNGSTTNGVDVSSDASAYSallLMANAYVDLGTYH-GITPYVGAGIGGAYVKWDDLANTIGTTTtyhegnaEWRFAWALMAGASYCLTDSLELDAGYRYANISG---------------------------
>UniRef100_A0A7Y6MV51	90	0.243	1.752E-16	29	166	192	75	226	294
-----------------------------KKPSEYKREYNPP-FAGGVAFGYEgelgNNSYRAELEAMHSSVKADNVGLKGNQMGVSyiktisgsnyvyaatvdnDQIENTSVMANAYYHLKNDSFSFSPYVGAGVGLTRVKIFGEASIRP-------AYQLKAGLNYSINESVNMHVGYRHFGAFGAN-------------------------
>UniRef100_A0A8J6JSF3	90	0.271	1.752E-16	41	166	192	52	191	356
-----------------------------------------PGWVGVGSVGYGFGNgFRVEVEGNYRHNSIRRSTFTGGFVGSSGSLRTYGGMVNALYDFSLASFGlpnISPYLGAGVGYGQsqynrvtLRNGAIGLSSIGSGNGNFAYQGIAGIAFglgDIVPGLALTTEYRYYGTLDTS-------------------------
>UniRef100_C7DSG9	89	0.564	2.391E-16	16	145	192	0	130	150
----------------FCPLKPRIVGIGIKRGTEVHDPLKASFLAGGAAFGYKRAGCRVDVEGLYSQlSKSGVGGATFAPTTVANSVAVFSGLVNVYYDIAIEDMPITPYRWCWCWCSIYQQSFRASAVKDQKGFGFAYQAKAGVSY----------------------------------------------
>UniRef100_A0A377G7I9	89	0.255	2.391E-16	36	166	192	50	184	209
------------------------------------ETLSSDGFNAGLRLGYQANPVRFEVEYTYIQPENKE--FDFGLLELERKTNANVGMGNIYFDFSDGILPtIYPFIGAGIGYAYVHTKITdtgpiGGTFVDVKKGVFAYQGTAGLTFNFEENWALNASYRYLATSDAD-------------------------
>UniRef100_A0A378LD29	89	0.262	2.391E-16	36	166	192	54	188	213
------------------------------------ETFTTNGFNAGVRLGYQSNPIRYELEYTYIRPNNKDFNIDF--LGVSSKTNANVGMLNLYYDFSDGILPtIYPFIGVGIGYAYVQSTLDgtgplGGTILDVKKGAFAYQGTAGLTFNFDENWALNASYRYLATSNTE-------------------------
>UniRef100_UPI000DCFCEFB	89	0.266	2.391E-16	39	184	192	60	208	220
---------------------------------------SQSVFTGSIAYGFNLApvyniPVRAELEYSYH----DTADFNFSEVCTSCQLSTkvQTVMLNGYYDFK-NTSAFTPYISLGLGNASIKTTAHNDNFSKAKTTNdFAWSVGLGVGYTINPNFSIDLGYRYLDAGKSSWNNSETSVEENIKARMSS-------
>UniRef100_A0A528KPX6	89	0.292	2.391E-16	23	164	192	64	215	270
-----------------------IDYITYGPPpgsNDFDFGHLKGGFSLGGGVGYQINNyLRTDVTADYwfkSNFNGQTSDLLTTSTEVS-KMSALLLLANAYVDIGTWH-GITPYIGAGIGGAHVKWDTVHDpntteTNPGSSNWRFAYALMAGASYCLTDRVILDAGYRFTHIEG---------------------------
>UniRef100_UPI00112C88D2	89	0.300	2.391E-16	40	164	192	90	221	277
----------------------------------------KGGFSLGAGVGYKINDhFRTDLTADYwFKSNFDGGTSDAFSTSTEvSKMSALLLLANAYVDLGTYH-GITPYVGAGIGGAHVRWDDVRDPnttefNPGAKSWRFAYALMAGASYCLTDKLILDAGYRYSHIQG---------------------------
>UniRef100_A0A7R7EBQ7	89	0.313	2.391E-16	40	164	192	90	222	278
----------------------------------------KGGFSLGGGVGYKVNDyFRTDVTADYwfkSNFNGGTSDLSGATSVEVSKMSALLLLANAYVDIGTWH-GITPYVGAGIGGAHIKWDTVHDpntteTNPGSSNWRFAYALMAGASYCLTDRVILDAGYRFTHIQG---------------------------
>UniRef100_A0A8J2Y366	89	0.236	2.391E-16	40	168	192	67	210	374
----------------------------------------DIGVAGVASLGWGFGNgFRAEVEGSIRNSEIQKVVSGAGQIGSSGYLNQYGAMANLLFDFDMSSfgaspSAVRPYIGGGVGYLWSElssirlNTGGSAYRIDDTSGEFAYQAIVGAAWglgSITPGLSLTTEYRYLGALDGSFN-----------------------
>UniRef100_K7N7T1	89	0.672	3.263E-16	28	142	192	3	121	122
----------------------------NTADTTDTTDLYTaSFIAGGGAFGYKMDDIRVDVEGIYSQLNQNTTVTGTSVPagGIAKNLTAISGLVNVYYDIAIEDMPITPYVGVGVGAAYVSNPLAKKANDDKaSGFGVAYQAKAG-------------------------------------------------
>UniRef100_A0A0G2QW69	89	0.412	3.263E-16	21	190	192	16	188	204
---------------------TKIDGIRiyYKQGTDDDSPLKSIFYSWWFVhLVTKWTTSEVDVEGLYSHLTKNNVKKDAFTPHDANAKTSTSRLGQVNDDNEIEDehMPPYPYVGVGVGA--INNPSNAATAENHRNVKFAFAAQAGAGDDEDPKPKLFVGARalYSDSDGVHFDAKDDDPIK--TVLYVAYGGEAG-
>UniRef100_A0A4Q4CL51	89	0.245	3.263E-16	25	168	192	73	227	245
-------------------------GATTYTPAATPASLRTSFNTGGGGsiyIGTRLPlNLRAELEGLYRYQDARNIRTNGVASGARGTNQTAGGMLNLLWDVPLPpggDIGIQPFVGMGVGGVYnrldVRDAGNTTALMQRADWNLAYSFMAGLSMPLSDSSRINAMYRWMQVRDAGLN-----------------------
>UniRef100_UPI001C458CAD	89	0.237	3.263E-16	36	164	192	70	228	261
------------------------------------ETEFDTGFAISGQAGYAFDNgFRLELEAAYSEYDVDThsgltvggtnidgadvavltrgvpdvanPTVGTVIADGQGDVSNFGVFGNVYYDINT-GSAFKPYIGAGIGYQWVDVDFSPSgvAVADDDDSAFSYQLMAGASFEVSPGFDVFGQYTYRDTTE---------------------------
>UniRef100_A0A966TWA6	89	0.228	3.263E-16	42	182	192	50	211	269
------------------------------------------GFIGVGSVGYAFrNGIRVELEGNYRSNPVGTSVVtlpnGAQGSSSSGRISTYGGMANLLYDFNLASFGvpyLSPYIGAGIGYSVTDVSrisgrtnagaLLTTHNVSTNNGSFAYQAIAGLSFGLGqyvPGLALTLEYRYFATTSSEIRLTSANGTTVTRTNY---------
>UniRef100_A0A916T5Y3	89	0.252	3.263E-16	43	166	192	81	221	273
-------------------------------------------WMVGLGVGYKFNSyLRTDLTVDYEAPAQVKGYAPcfgcvGGFSTETADIDVWTVMLNGYLDIGTWN-NITPYVGGGIGAAWVNTSGQTSVNPgvggtttttydgSNSEWNFAWALMAGASYAVTPNFAIDAGYRYKDLGEAK-------------------------
>UniRef100_A0A0U3Q3W2	89	0.284	3.263E-16	46	159	192	86	214	275
----------------------------------------------GAGIGYKFNDyLRSDLTFDyepsakYRGYAPCNLCTGTDYSRETANIDVWTLMLNGYLDVGTWN-GFTPYVGAGVGAAYVNvhdtksfnpNGVNTSYDGSSGKWNFAWALMAGTSYAVTPNWDIDLGYRY--------------------------------
>UniRef100_UPI00112DA520	89	0.292	3.263E-16	40	170	192	91	229	277
----------------------------------------KGGFSLGGGVGYKINDyFRTDVTADYwFKSDFNGQTSDLVSTSTEvSSMSALLLLANAYVDIGTWH-GVTPYVGAGIGGAHVKWDTVHDpntteTNPGSSNWRFAYALMAGASYCLTDRVILDAGYRFTHIqGGRMFDWD---------------------
>UniRef100_UPI0008DDC321	89	0.255	3.263E-16	43	177	192	115	254	278
-------------------------------------------FSFNGAVGYQFEQVRAELEIANQFFSAKEFIPTAGNVNlvsVSGNITATTILLNGYYDIPT-GSKLRPYIGGGIGLGFFRGDVKNNIdSVNIDGSSFAWQAKAGIQYELVRKGNIFAEFKYASAGGYTLKerIDLFSPLGR--------------
>UniRef100_A0A127F4G8	89	0.289	3.263E-16	40	166	192	92	235	287
----------------------------------------DSSMLFGLGVGYKFNDWiRFDVTGEYRgksnfhGSDNVTFNGGRGVDNYSGSKSEWVVLTNAYVDLGTW-YNFTPYIGAGVGAANISITGFRDdgfnnlgtstaYAADADKWNFAWALHAGITYKVTESMSIDFGYRYLDMGNAT-------------------------
>UniRef100_UPI001BAA03CF	89	0.295	3.263E-16	41	173	192	128	274	294
-----------------------------------------SGNQWNIAGGYQWDNVRAELEIGSSSFGLDeskpvpgkldferqiITTSDTKPTSVTGNLNVTTALFNAYYHF--SSSKFSPYVGAGIGLGFIsSEPVGNNPVSVDNGTSFAYQAKLGAQYEVVKKGNIFAEFKYLGLTGYTSNKDDLE------------------
>UniRef100_B0T2W0	89	0.222	3.263E-16	43	170	192	64	228	401
-------------------------------------------WAGFVRLGYQFtPNWRAELEGGYRPGDlvgvrgnpvrqqpiglctpgVTRTTAAPKCGSPSGSIDSWSLMVNVLYDFAPDSW-INPYLGAGVGINRLDvsalgqfsgvpgpinagNPAIQNLTVDDNDMAVAWQAIAGASIKATDKLKVDVTYRWFATQDQAWNAT---------------------
>UniRef100_A0A0G3BDQ4	89	0.733	4.452E-16	78	167	192	1	90	91
------------------------------------------------------------------------------PDTIADSLTAISGLVNVYYDIAIEDMPITPYIGVGVGAAYISTPLATAVSSQNDKFAFAGQARAGVSYDVTPEVKLYAGARYFGSYGANF------------------------
>UniRef100_A0A3N5T439	89	0.275	4.452E-16	83	191	192	2	99	104
-----------------------------------------------------------------------------------GDVSTISLMVNGYYDF-MPKETICPFIGAGIGYANV--EGDIDELGSEDDNVFAYQVAVGVAFAINPQTKIDVQYRYFDTDDGDFDG--------LEVEYGTHNAMLGV
>UniRef100_UPI001187CFF4	89	0.314	4.452E-16	42	162	192	62	184	215
------------------------------------------GFNANIALGWQEKFGRVEFEYSKFDFDYDSVGVGTSTFDADGSQSLDTWMVNAYIDVPVTS-RLTGYAGAGLGVAQTSANSLSVPAGSasaISELGFAYQARAGVSFDLTQRVELFSGYRFLGT-----------------------------
>UniRef100_A0A6B0TZA5	89	0.293	4.452E-16	46	190	192	71	217	223
----------------------------------------------GAAFGARVtPDLRAEVELSYSRN--NTVEIGSPYATYDGDFTALFGTVNLWYDFPV-GATVRPYAGGGIGFARVSHLGKSEtgvTLVDDSDTALAGQLGLGLQFDVGPSGAVDLGYRYRMTRDLSFSTTqTFIPTDFVNAPYAAHAITLG-
>UniRef100_A0A917K7M2	89	0.281	4.452E-16	42	169	192	59	198	224
------------------------------------------GFAGVVSVGYGFGNgLRLEVEGNYRQNDVDTISTNGGNLPrTTGTVRSYGAMVNVLYDFVL--GPVMPYVGVGGGYVWNDYDSVGFQVRNGNNNasfnaggtngAFGYQAILGVAFPIQsvPGLALTAEGRFMGTTGDDIDG----------------------
>UniRef100_UPI000C9DDF27	89	0.296	4.452E-16	33	164	192	81	221	260
---------------------------------EDGLDLKD-GFAFGVGFGYRFTDFlRGDLTA--SRWEKDVDGLEGDAIGLSSEVEAWELMTNVYADLGT-FAGFTPYVGAGAGAVHTKfsaecasgtidcNLLDNQETSSNSDWRFAYALMAGVSYDLTADLKLDAGYRFVSTEG---------------------------
>UniRef100_UPI0016663036	89	0.298	4.452E-16	42	166	192	63	206	276
------------------------------------------GVAGVLSLGWGFGNgLRAEVEGGYRWNHIDKAGIAPGLAAPfsgalvqfRGSQRTVSVMANVLYDFALfGNMPVVPYVGAGVGWAWIETHKLRATSnafglrfeSDDWDNRFAYQAIAGLSFNLPvPGLALTTEYRFFGTLSPS-------------------------
>UniRef100_A0A3S1H9B3	89	0.292	4.452E-16	40	170	192	91	229	278
----------------------------------------KGGFSLGGGVGYKINDyFRTDVTADYWFKSNFNGQTSDlvSTSTEVSNMSALLLLANAYVDIGTWH-GITPYVGAGIGGAHVKWDTVHDpntteTNPGSSNWRFAYALMAGASYCLTDRVILDAGYRFSHIqGGRMFDWD---------------------
>UniRef100_A0A225X4Y4	89	0.201	4.452E-16	5	168	192	26	221	280
-----GFYFGGGYHGQFFNSMSELQAKGDKVSVNDvgnlgtkgqflskYQPSYNPLFAANMAFGYERklgnNSYRSELEGMYSSIEVDNIGLEGNRISIShlkdigegnnkktygygiqvsnDKVENASVMANAYYYWKNDGLSFSPYVGAGVSTTRMKMFGTTSIRP-------AYQVKAGFGYSINESVNMHIGYRYFGVIGNNFN-----------------------
>UniRef100_A0A504LXX8	89	0.280	4.452E-16	43	164	192	88	225	282
-------------------------------------------FSAGAGIGYQIDDhFRTDLTGDYLFSSDFHGSTDgfcgpaPQTPCTSSDTSSYSallLLANAYVDIGTWH-GVTPYVGAGIGGAWVKWDTLHNSDLDGDfyhqggkGWRFAYALMAGASYCLTDRVKLDVGYRYSHING---------------------------
>UniRef100_A0A0W0ZNF7	88	0.259	6.074E-16	39	166	192	55	189	215
---------------------------------------YHNGFNAGVRLGYQSNPIRYELEYTYIQAKTRRFKFDDVlQSGISGEARSNVGMINLYYDFSDAILPtISPFLGVGIGAATTKITLNSTGPFDgisfnAKANSFAYQGTAGLTFNFEENWALNASYRYLATSGSD-------------------------
>UniRef100_A0A506UHC6	88	0.310	6.074E-16	40	164	192	67	186	217
----------------------------------------DSDWGGTAGFGYHFNDyLRSDLTVEYNQ--------GSSSDAIDQDFNSWGFLLNGYVDLGT-YMGVTPYVGGGVGTVNVHWkgvDEPDDIETRDDDWRFAYQLSAGLAYAVTDNLKLTVGYRYLNVDG---------------------------
>UniRef100_UPI000778C5EC	88	0.293	6.074E-16	21	163	192	90	236	267
---------------------SDIDGKA--PGVNPGSISFNSTFSSNSAFGYQFEQARVELELGSQFLSPKELTQNRQNSPisvVGNNARAYTMLLNGYYDIPT-GSKLRPYVGGGLGFAWIDGNLTSSrpiaTFTIIDGTSFAYQLKGGVQYEVTKKGNVFGELKYFSIS----------------------------
>UniRef100_A0A2W7BVG8	88	0.320	6.074E-16	40	164	192	90	221	276
----------------------------------------KGGFSLGGGVGYKINDyFRTDLTADYwfkSNFDGGTSDLLTTSTEVS-KMSALLLLANAYVDLGTYH-GITPYVGAGIGGAHVKWdtvydPNTTETNPGASNWRFAYALMAGASYCLTDKVILDAGYRYSHIQG---------------------------
>UniRef100_A0A434WT84	88	0.292	6.074E-16	40	174	192	94	238	281
----------------------------------------KGGFSLGAGIGYKINDhFRTDLTADYwfkSNFNGGTSDATTTSTEVS-KMSALLLLANAYVDIGTWH-GITPYVGAGIGGARVKWdtvydPNTTETNPGSSNWRFAYAVMAGASYCLTDKVILDAGYRFSHIQGgrmFEFDTSSAGP-----------------
>UniRef100_UPI001F112D26	88	0.300	6.074E-16	41	186	192	148	308	314
-----------------------------------------SGNQWNIAGGYQWDNVRAELEIGSSSFGLDEskpvpgrldlrtgtvATSDTRPTSVIGNVNVTTALLNAYYHF--SSSKFSPYVGAGIGLGFISNePIGNDPLLVDNGTSFAYQAKLGAQYEVVKKGNIFAEFKYLGLSGYTSNKNDLELKvGSSNVYGFSVG-----
>UniRef100_A0A512NI61	88	0.320	6.074E-16	42	191	192	63	199	328
------------------------------------------GFTIGGAIGYDFIGWRPQLEVGYSWLPVNVNIPGTAITNKVGQLTT---LAAIYYDF-MPQSVWTPYAGVGAGLGFV------DSNSSLGATVFAYSAAVGIGYNVNPMFRLQVEGRYLGTTGVSVNVPGVGTVTGPN---QNFGVGAGV
>UniRef100_UPI001BA56581	88	0.240	6.074E-16	40	164	192	50	184	341
----------------------------------------DIGYIGVLSVGYGFGNgLRLEVEGSFRSNEGDRADIRipglTSRANLSGNVRSYGAMVNAIYEFSL--GPVQPYVGAGVGYIWQDVDLrgrgpGSTLRLDDTDGAFGFQGIAGLAFPIPavPGLAITAEYRFLGTTG---------------------------
>UniRef100_A0A354UXB0	88	0.259	6.074E-16	42	164	192	60	186	342
------------------------------------------GATGVGSIGWAYGNgLRAEVEFDYRYNGLDKVSGPRGSVGLSGSEQKYGPMVNVLYDFTTLSPSVVPYIGAGAGYQWIHEDTNaGGAAGNQTAGAFAYQGIVGAAIPVSavPGLSLTGEYRFLGTAG---------------------------
>UniRef100_A0A4R5QGX5	88	0.266	6.074E-16	40	167	192	68	201	363
----------------------------------------DPNIMGLFSLGWGFGNgLRAEIEGNYRTNQVDSATIPGRPrSSSSPWLNTYGAMVNVLYDFRM-GWPVVPYIGAGVGYGWNEIEKGASFGFPSTQTkgEFAYQGILGVAYELGsmvPGLALTLEGRYYATLDPSF------------------------
>UniRef100_UPI0004A6D216	88	0.226	6.074E-16	43	164	192	64	221	400
-------------------------------------------WAGFVRLGYQFnPNWRAELEGGYRPGDLTSVRGNPVRqqpiglctpgvtrsaasptcGSPSGSIDSWSLMVNVLYDFAPDSW-INPYIGAGLGINRLDvsalgqfsgvgpitasNPAIQNLTVDDDDIAIAWQAIAGASIKATDKLKVDVTYRWFATEE---------------------------
>UniRef100_A0A6J3WT84	88	0.920	8.287E-16	17	104	192	0	87	88
-----------------LPFYTKVDGITNATGKEKDSPLTRSFIAGGGAFGYKMDDIRVDVEGLYSKLAKDTDVVNTSETNVADSLTAFSGLVNVYYDITIEEIP---------------------------------------------------------------------------------------
>UniRef100_A0A6J3WSM0	88	0.896	8.287E-16	38	134	192	0	96	98
--------------------------------------LTRSFIAGGGAFGYKMDDIRVDVEGLYSKLAKDTDVVNTSETNVADSLTAFSGLVNVYYDIAIEDMPITPYVGVGIGASYISKPSSAEKVKDQTGIG---------------------------------------------------------
>UniRef100_M1ZBV5	88	0.293	8.287E-16	45	167	192	64	184	210
---------------------------------------------GGAAAGmYLPDNFRIEGEVAFRNNGVDEPLPAFRDWNVG----AATLMVNGYYDIPVRH-QIQPFVGLgmGLGLATSSLEDNFGFSDTDTDAVFAYQFIGGLQYRHNHRLSFFTSYRYFATTDPDF------------------------
>UniRef100_UPI000FD5452C	88	0.300	8.287E-16	40	164	192	77	208	267
----------------------------------------KGGFSLGGGVGYKINDhFRTDLTADYwFKSNFNGATSDLTTTSTEvSKMSALLLLANAYVDIGTWH-GITPYVGAGIGGARVKWdtvydPNTTESNPGTSSWRFAYAVMAGASYCLTDKVILDAGYRFSHIQG---------------------------
>UniRef100_A0A090G235	88	0.285	8.287E-16	23	164	192	65	217	273
-----------------------IDYITYGPPPGTNSfdfGKLKGGFSLGGGVGYKVNDyFRTDLTADYWFKSNFNGATSDSSGATSIEVSKMSallLLANAYVDIGTYH-GITPYVGAGIGGAHIKWDTVHDpntaeTNPGSSNWRFAYAFMAGASYCLTDKLILDAGYRFTHIQG---------------------------
>UniRef100_A0A218KM64	88	0.245	8.287E-16	24	190	192	70	266	276
------------------------DGVLISQYKGDYNPPFAANVAIGYAGEFKNHSYRAELEGIYSSVKVDNIGLASSQMTIgyikgdatnntkhgvvvnHDHIENASVMANVYHHWKNDRFSFSPYVGAGVGVTRMEM-------FEQSSIKPAYQLKAGLDYRMTEDTNIHIGYRHFGAVGADFkltanklgetKSSTFAPYSGTavteeinigNKLFSTHGVEVG-
>UniRef100_UPI00112AB7AC	88	0.285	8.287E-16	31	164	192	82	227	283
-------------------------------GTSFDYGKLKGGFSLGGGVGYKINDhFRTDLTADYwfksNFNGGTSGVDSLGNPTTSVEVSKMSallLLANAYVDIGTWH-GITPYVGAGIGGARVKWdtvydPNTTETNPGASNWRFAYALMAGASYCLTDKIILDAGYRFSHIQG---------------------------
>UniRef100_A0A966ZDK8	88	0.214	8.287E-16	42	165	192	54	203	346
------------------------------------------GWAAGGVVGYDFVGPRFEIEGVFRSNygtgastpgtsatstppvtscdsggvctttAAGTTTPGTPGSTISGKIEQLAFMANGYYDF-MPGATFVPYVGAGVGIAFADGSITGCSLC---STQFAYQGIVGLAWNFDQNIRFHVDGRYFGTTSP--------------------------
>UniRef100_A0A5E4NKJ6	88	0.295	8.287E-16	1	120	192	481	645	691
-DGDSSYYVRLQYNGDFFnvmsekelklgsgtsaaPLFS-IDKVGAKTVASYKPKYKTSLFAGGIAAGYTMEGIRAEFEVFYSNLGVDgsdykasaggadapdnakafgkktgltGLTDATNATGTNDGFKNIVGMVNAYYDIDLgsESIPVVPYVGAGVGVSRTTF-----------------------------------------------------------------------
>UniRef100_A0A3G2C5D1	87	0.768	1.131E-15	5	73	192	0	68	73
-----SYYVRLQYNGEILPLFTKVDGIAHKSGKDNNSPLKASFIAGGGAFGYKMDDIRVDVEGLYSYLNKNNVT----------------------------------------------------------------------------------------------------------------------
>UniRef100_A0A962AIF0	87	0.307	1.131E-15	54	167	192	74	186	213
------------------------------------------------------GDVRFEGEASYHAMKLKNV---LANTNPSGDLKAIALMGNAYYDFNT-GTGFKPYVGAGVGQGFVKFPKGQGLGNSDStQNVFAYQAMAGVSYtpESMPQTDWSLGYKYMGFEKPSF------------------------
>UniRef100_UPI0020214907	87	0.289	1.131E-15	5	164	192	45	197	231
-----GWYLRGDIGYS-FNRFNRAD----FDGTRFDGDLKNSFVFGGG-VGYQItDYFRTDLTLDYSTRSKFTTDYDNS------KMSGLSALANAYVDLA-NFGGVTPYVGAGLGGTRVKWDDmaltaNGNELSGQADWRFTYALMAGASVDLTHNLKLDAGYRFRHVNG---------------------------
>UniRef100_UPI001CFCE5A1	87	0.246	1.131E-15	44	166	192	74	211	251
--------------------------------------------AVAVSLGWDFGALRAELEFSYRDNDVDSLSIPGirGKTTLTGSANTYAVMANLFYDIEPlrvrVGVPVTPYIGLGAGYAWSEYneiimrNGVGGAGTYGVDGRFAYQAIAGLSWDLSglvRGLSLTTEYRYFAVLDQT-------------------------
>UniRef100_A0A8I1UVG2	87	0.235	1.131E-15	46	191	192	84	252	275
----------------------------------------------GIGAGYQFNSWfRADVTGEYRaksnYTGRDTFIANGPPPgagsdNYTGHKSEWLFLANAYADLGTW-WCITPFVGAGIGAARVTLGGFNDYLDngtltgvaaDNSKWNFAWALHAGLAYKISPSWTMELAYRYVdmgnGATGILYNTDGSTINQAMDFRHITsHDVKLGV
>UniRef100_A0A1C2DFK5	87	0.282	1.131E-15	35	164	192	80	223	277
-----------------------------------DSHELKGGFSIGGGVGYQVtKYFRTDVTLDYwsktKFNGSTSGFCGTGLPCTSSDTSSYSallLLANAYVDIGTWH-GITPYVGAGIGGANLKWNSLINKDPDgefehegKSSWRFAYALMAGASYCLTDNAKLDVGYRFSHING---------------------------
>UniRef100_UPI000BA30DC8	87	0.300	1.131E-15	31	174	192	81	232	277
-------------------------------GKSFDYGKLKGGFSLGGGVGYKIsDHLRADVTADYwFKSNFNGGTSDLVSTSTEvSKMSALLLLANAYVDIGTWH-GITPYVGAGIGGAHVKWDTVSDpntteTNPGASNWRFAYALMAGASYCLTDKIILDAGYRFSHIqGGRMFEWDVTSS-----------------
>UniRef100_A0A439U5Y5	87	0.313	1.131E-15	40	164	192	91	222	278
----------------------------------------KGGFSLGAGVGYKVNDyFRTDLTADYwfkSNFDGGTSDINATSTEVS-KMSALLLLANAYVDLGTYH-GITPYVGAGIGGARVKWdtvydPNTTETNPGASNWRFAYALMAGASYCLTDKIILDAGYRFSHIQG---------------------------
>UniRef100_UPI000C9DF5AD	87	0.304	1.131E-15	42	173	192	129	267	291
------------------------------------------GFSFTGALGYQFYRLRAEVEIGNRSvtAKEDVFVNGKGSSPLNGDLRTTSILLNGYYE--LSRSKFRPYIGGGVGVGFISgkmsgitNDEKGTFVLDIGNTALAYQAKAGVQYQLARKSNIFAELNYLGLSGYEVNASSGS------------------
>UniRef100_A0A5M6IS52	87	0.255	1.131E-15	40	164	192	61	193	356
----------------------------------------DPGFAAVGSVGWGFGNgVRLELEGSYRRNGANKGSVPTGVTALGGDQKTYGAMANVLFDMDIGSPYVFPYLGAGAGYQWLEQRSWQVAGGTQQSWsgtqgGFAYQAIAGTAFPVPwvVGLSATLEYRFLGVNG---------------------------
>UniRef100_UPI001BCE2C89	87	0.265	1.131E-15	42	168	192	63	205	368
------------------------------------------GWAGVISVGWGFGNgLRAELEANVRQGSVGSASIasaagTRAATNTGGQIYQYGLMGNVLYDIQTGWRPggvsITPYVGGGIGVVQNNWRNvrasapGVNITMDDTANNFAYQAIGGVAFGITPALALTLEYRFFGSTQPDIG-----------------------
>UniRef100_A0A6J3WU38	87	0.931	1.542E-15	27	113	192	0	86	98
---------------------------TNATGKEKDSPLTRSFIAGGGAFGYKMDDIRVDVEGLYSKLAKDTDVVNTSETNVADSLTAFSGLVNVYYYIAIEDMPITPYVGDGI------------------------------------------------------------------------------
>UniRef100_I1T6V2	87	0.768	1.542E-15	83	164	192	25	106	108
-----------------------------------------------------------------------------------DSLTAISGLVNVYYDIAIEDMPITPYIGAGVGAAYLSTPLKTAVNGQNSKFGFAGQVKAGVSYDVTPEVKLYAGARYFGSYG---------------------------
>UniRef100_A0A528K9Z2	87	0.262	1.542E-15	35	164	192	6	149	202
-----------------------------------DSGELEGAFSAGAGVGYQINRhFRTDLTADWMSKSDFRGSTTGicldGDPCTSTDRSSYTallLLANAYVDIGTWH-GITPYVGAGIGGAWVKWDKLHNTIEDgefshngGKGWRFAYAAMAGASYCLTDRVKLDLGYRFSHIEG---------------------------
>UniRef100_A0A7Y0TGG5	87	0.260	1.542E-15	53	169	192	66	182	203
-----------------------------------------------------FKNIRFEVETGYQRNDADKIIIDSGIFTFRGDRSVTSYMANGYYDLKTD--PVHPFIIAGLGLAQVSIHNEVNPLNTISETysGLGYQIGSGIAITVIQNISLDLRYRYFGTYPVSLNN----------------------
>UniRef100_A0A7G7KPL9	87	0.258	1.542E-15	42	191	192	77	250	257
------------------------------------------GFAGEAGVGYDFGDVRAELTYIYKGSNVGDITGSGSETgtlngisytnfpynftlSGTGTVSTNSVLVSGYYDIDTKS-KFTPYVGGGLGYTNVSVPTQTGnatlsgsgitatqpvNVEGGSAGAFGYQAKAGVAYAASEKADVFLEGTYQGSTGVSIKGISYTPL-------NAFGLRAGV
>UniRef100_A0A212LN35	87	0.264	1.542E-15	46	182	192	95	248	266
----------------------------------------------GAGVGYKFNDyLRTDLTLDYETPAKFKGSFFCTSGPCGGgtwhdservKISAYSALANVYADLG-DFHGLKPYVGAGAGASYLRTSGVKSGVIDTDgtypnsagKWNFAWALMAGVEYPISDRLSLDLGYRYLNLGDARTGTAADSSGNVTRVEY---------
>UniRef100_A0A0Q6SCL0	87	0.245	1.542E-15	43	164	192	91	240	271
-------------------------------------------FSGGLGIGYQFNDmLRADLTADYFEDDLDGRGLSSAPcagdaagtrcgLNTKADYSALGLMANAYVDLGT-LAGFTPYIGAGVGATQLKWgdvsvsgacadgactggPATTYSYDGETSWRFTYALMAGISYDVSDRLKLDLGYRYSDIAG---------------------------
>UniRef100_UPI0020C9FF17	87	0.311	1.542E-15	44	191	192	102	273	278
--------------------------------------------AFNGAIGYSMVGPRVELEIGYESFKtistdsyasdkaykvvalgrANPLTANNYVTAEINNITTISLMANACYDIPMHDISLIPYVCAGLGSNFV------NITKDSLITKFAYQAKAGVSYAVTPEVSLTVGGFYHGVIGTKYEDLHVnysllaapasktSATAEFGLSY--FGGELGV
>UniRef100_UPI00112E9F3B	87	0.258	1.542E-15	43	164	192	89	226	280
-------------------------------------------FSAGAGVGYQVNQyFRTDVTFDWMgKSDFQGSTNGFCATPtvhacTSSDTSSYSAMlllANAYVDIGTWH-GVTPYVGAGIGGAWVKWDTLHNTDDDGSfehsggkGWRFAYALMAGASYCLTDQVKLDVGYRYSHING---------------------------
>UniRef100_A0A090E1X0	87	0.286	1.542E-15	40	164	192	93	227	283
----------------------------------------KGGFSLGGGVGYKINDyFRTDLTADYWFKSNFNGGTSDSSGATSVEVSKMSallLLANAYVDIGTWH-GITPYVGAGIGGARVRWDRVYDPSPAATEtnpgsanWRFAYALMAGASYCLTDKVILDAGYRFTHIQG---------------------------
>UniRef100_A0A503TGG8	87	0.274	1.542E-15	40	164	192	93	226	286
----------------------------------------KGGFSLGAGVGYKINeHFRTDLTADYWFKSNFSGGTSDATTTsvESSKMSALLLLANAYVDIGTWH-GITPYVGAGIGGARVKWDTVYDPTpgatesnPGTSSWRFAYAVMAGASYCLTDKVILDAGYRFSHIQG---------------------------
>UniRef100_UPI0005C1A5DE	87	0.215	1.542E-15	42	168	192	69	212	288
------------------------------------------GYAVVGSLGWGFGNgLRTEVEGFYRNNDYHGTTIAGlASRTNGGNLWQAGAMANALYDVDLRRLGwaqpvFTPYIGVGIGWSHVTQDDvrsdfrpvrSQVITGSGEDDAFAFQGIAGASFPLGDTgLSLTAEYRFFGTTKPTFD-----------------------
>UniRef100_UPI00165434D5	87	0.273	1.542E-15	35	167	192	64	235	290
-----------------------------------YSPKYVPGFAGSAAIGYLFKNMRVEFEGLYSQTNlydedysdkkkaryielrrhNDASTGAECNSPWrSGKVDIHiqencsveaefraafkmknegfnnlAGMVNVYRDFNIAKMPFTPYVGIGAGVTRVKFLGKTR-------YALAYQAKLGINYQLTAQTQAFAGLRYFGILDNQF------------------------
>UniRef100_A0A3G2C5C4	87	0.653	2.104E-15	5	79	192	0	74	75
-----SYYVRLQYNGEILPLFTKIEGIEYKKATDIHNPLKASFIAGGGAFGYKMDDIRVDVEGLYSQLXKNDVTGAAFNP----------------------------------------------------------------------------------------------------------------
>UniRef100_A0A2D5B197	87	0.267	2.104E-15	40	165	192	50	175	194
----------------------------------------DGGVTFGGAFGYRFlHHYRGELNISSRKADVDSVDGGA----ATGDLSVTNFMANIYYDFDLES-PLKLYLGAGLGSASVDVDATPSmmgaAIDESDGGAFAFNVMAGASYPVHESIDLCFGYRYLGTRDV--------------------------
>UniRef100_UPI001438A55F	87	0.235	2.104E-15	42	162	192	60	193	197
------------------------------------------GWAGVLSVGYGFGNgLRLELEGSWRQNDVDTISQSGRGnlPGASGTVNQYGIMFNALYDFVL--GPVVPYVGVGIGYNWADYDNISTTLRGAGGTanfnfggtqgAFAYQAILGMAFPIEsvPGLALTGEYRFMGT-----------------------------
>UniRef100_A0A518JQV4	87	0.304	2.104E-15	41	162	192	61	184	216
-----------------------------------------SGLNANVALGWQEKFGRVEFEYSKFDFDFDTVGFGPFRADADGSQSLDTWMVNAYIDVPVTS-RLTGYAGAGLGVAQTSANslaTLAGTVSATSELGFAYQARAGISFDLTNRVELFSGYRFLGT-----------------------------
>UniRef100_A0A952HQ60	87	0.284	2.104E-15	43	166	192	62	190	220
-------------------------------------------WNYSAAYGWKRLGYRYEVELVLGEDEVSSHSLNGGAPleGAIGGINMAGVLLNGYYDFATAS-AFTPYVGAGLGVAMIEAEGFgvdaIPDVLDDDDTVIAYQIMAGIGYELSDRTNLFAEYRYLGTESAE-------------------------
>UniRef100_UPI000426497E	87	0.286	2.104E-15	46	164	192	99	233	269
----------------------------------------------GVGAGYKFNDyLRTDLTLDYETPAKFRGSLWCQTSCGSGnyydtervKISAWSALANVYADLG-NFHGIVPYVGAGAGASYLRTSSVETSNKDasgpnpkgDGKWNFAWALMAGVEYPINDQLSLDLGYRYLNLGD---------------------------
>UniRef100_A0A503L7C1	87	0.273	2.104E-15	40	170	192	91	235	283
----------------------------------------KGGFSLGAGVGYKINDyFRTDVTADYWFksdfngQTSDLTTTPAQISTEVSSMSALLLLANAYVDIGTWH-GVTPYVGAGIGGAHVKWDRVYDPTpgatetnPGASNWRFAYALMAGASYCLTDRVILDAGYRFTHIqGGRMFDWD---------------------
>UniRef100_UPI001444BB98	87	0.226	2.104E-15	33	170	192	70	230	285
---------------------------------DKYKSNYNPLFAPNVAFGYegKFgdNSYRAELEGIYSSVKVDGIGLGGNKADityqkkfktgtegseqdktygygikvDNDKIENISVMANAYYYWKNDDFSFSPYVGAGVGATRMKMFGQTSIRP-------AYQLRAGLDYSINENVNMHIGYRHFGVIGGNLKLD---------------------
>UniRef100_A0A8J7R0Y7	87	0.267	2.104E-15	25	173	192	79	244	289
-------------------------GARLVDGNKLDGKLRNS-FSFGGGIGYKINHyLRTDFTVDYQSKSKFRGRTEGcdgfCTSTDLTDMTALSLLANAYVDLGTWH-GLTPYIGGGLGGAHVKWNTLRNtacysdgacdatlSHEGHDDWRFAYSAAAGVSYAFTHNLALDVGYRYtRVTGGRMFGGDDAE------------------
>UniRef100_A0A437MNB6	87	0.250	2.104E-15	35	170	192	53	201	357
-----------------------------------DRSETRVGWAGVGSIGWGFGNgFRAEIEGNYRFNQVDHAF--RGSRLNGGGVHQYGAMVNALYDFDLSGFGvsprtFSPYLGVGVGYVWSQYRNVRGAVPgaslrlNDTDGQFAYQGIVGGAFglgDVVPGLALTVEYRFMGTLEPTINGT---------------------
>UniRef100_A0A840YGE2	87	0.237	2.104E-15	42	167	192	69	211	377
------------------------------------------GWVGLGSIGWGFGNgLRAEVEGFYRENDyHGTLAAGLASRTNGGKLWQAGAMANVLFDLDLRRFGwaepiFTPYIGGGIGWSHVAQDNvrtdfrpvrSQLLVSDDDSDVFAFQGIAGASFPLGvPGLSLTAEYRFFGTTDPNF------------------------
>UniRef100_UPI001CD34AD8	86	0.262	2.870E-15	46	164	192	78	213	262
----------------------------------------------GIGAGYRFsDYLRADVTLDYEFPASVKANAPCGTCGIGGtasysretaDIDVWTMLVNGYIDIGTWR-GFTPYVGGGIGTSYVTTrnikfqnpNGATGTYPGDSTWNFSWALMAGASYAMTPNWSLDAGYRYLNIGN---------------------------
>UniRef100_A0A3T0GJP8	86	0.213	2.870E-15	22	190	192	62	260	270
----------------------DIDAQRTEgQLISKYKGDYNPPFAANVALGYtgelGNNSYRAELEGMYSSVKVDNVGLTSGQMTISyteggnrygsiinhDKIENISVMANVYHHWKSESFSFSPYVGIGVGATR-------TTMFEESSIRPAGQLKAGFDYHINEDVNMHIGYRGFGVIGsSEYKPETLKLDAKTNKMaqqtgdnkmtttiqnsfFHTHGIEAG-
>UniRef100_A0A7W5XB23	86	0.262	2.870E-15	4	164	192	40	236	276
----KGWYVRgdLGYAVNASHGDTRFRAYDSATGdySSDqfDSSRFSGDFSGGLGVGYQFNDLiRADLTGDYFSGDFtgksssaspcaGGAAGTGCSTRARSSYKAGSLMVNGYVDLGT-LAGFTPYVGAGLGATRISWgnvnavgscvdgasscggaSSVSTRYSGESDWRFTYALTAGVAYEVAPNVKLDLGYRFSHVAG---------------------------
>UniRef100_UPI001CCCC69D	86	0.280	2.870E-15	40	174	192	90	234	279
----------------------------------------KGGFSLGGGVGYKINeHFRTDLTADYwFKSNFNGGTSDATMTSVEvSKMSALLLLANAYVDIGTWH-GITPYVGAGIGGAHVKWDTVYDPTpgvtetnPGASNWRFAYALMAGASYCLTDKVILDAGYRFSHIqGGRMFEWDSTSS-----------------
>UniRef100_A0A512JFU7	86	0.266	2.870E-15	43	163	192	90	227	290
-------------------------------------------FFAGAGVGYQFNSFlRGDITGEYRgggnlhYVERFPLNGGTGIDTNTGKFRSIVTMANGYIDLGTW-WCLTPYIGGGVGAAFNQISSYQDvgagtaaggfgTALSKNTTSFAWAAQAGVTYDVTPNFKVDVGYRYLNMG----------------------------
>UniRef100_UPI001BCD744C	86	0.224	2.870E-15	42	171	192	56	202	359
------------------------------------------GWTGVASVGWGFGNgIRLEGEVSYRENEFDTFTRNNQLSNSVGGVnRQVGLMANALYDIPTGWSvsgvTINPYIGGGIGAGWVQGSgiragfpgGGSFTIDNGSGWNFAYQAIGGFAFglgQFVPGLSLTAEYRYYATLDVDYSGSN--------------------
>UniRef100_UPI0018E02EB6	86	0.236	2.870E-15	42	168	192	69	212	376
------------------------------------------GYAVVGSLGWGFGNgLRTEVEGFYRNNDYHGTTVAGlASRRNGGNLWQAGAMVNALYDVDLRRFGwaqpiFTPYIGVGIGWSHVTQDDvrsdfrpvrSQVIVSSGDDDVFAFQGIAGASFPLgNTGLSLTAEYRFFGTTKPTFD-----------------------
>UniRef100_A0A376X4P9	86	0.268	3.914E-15	57	176	192	1	136	181
---------------------------------------------------------RTELEF-YARGKADTtynlYKGHAGHSDLKNEVSVNSLMLNAYYDFR-NDSAFTPWVSAGIGYARIHQESTGSGSWDYgygervrysisrsgPADNFAWSLGAGVRYDVTPDITLDLSYRYLDAGDASVSYKDEWGDK---------------
>UniRef100_A0A1X7PTD4	86	0.288	3.914E-15	43	189	192	76	228	232
-------------------------------------------FGGGLGVGYQFTDWlRSDVTLNY--VGGRRYDYDDGFDAGSAKQQVWSGLVNAYVDLGT-YVGVTPYVGAGAGMVYSKHSVNIDPGPPdgvytsaDDQYAFAYALMAGVAYRVSDNISVDLGYQYFSSPSAEYlNADTFSMDKGIDYHQIKLGLRY--
>UniRef100_UPI001303C806	86	0.236	3.914E-15	40	163	192	64	214	248
----------------------------------------DTVFGAGLAVGYDFyqrynVPVRTELELygrgaadsRYTLDTWHSPMGDGGREDAQNRLSVNTLMVNTYYDFR-NNSAFTPWVSVGVGYARVHHKaTYTDTSWNKSgevsdisalhysgyDNNFAWSIGAGVRYDVTPDIALDLSYRYLDAG----------------------------
>UniRef100_A0A953EC42	86	0.258	3.914E-15	40	167	192	51	189	266
----------------------------------------DIGAAALGSIGWGFGNgLRAEIEGNYRVSEISLVVGPDStPIGNSGYLRSHGVMANALYDFDVGTSRFTPYLGLGLGYVWSEiynarlAVGTSRYQINDTGGNFAYQAIIGGAFglgDMVPGLAVTAEARYFGTLEPSF------------------------
>UniRef100_UPI00202464E8	86	0.250	3.914E-15	35	167	192	64	235	268
-----------------------------------YSPKYVPGFAGSAAIGYLLKNMRVELEGLYsqtnlydedysdknkaryielRRNDGMSAGAACNSPWRSGKVDIHiqencgaeanfraafkmknegfnnlAGMINMYHDFNIAEIPFTPYVGIGAGVTKVKFLGKTR-------YALAYQAKLGVNYQLTAQTQAFAGLRYFGILDNQF------------------------
>UniRef100_UPI001C649B6C	86	0.270	3.914E-15	46	164	192	88	223	276
----------------------------------------------GLGVGYKFNNWfRADVTGEYRgrsnFHGLDIVYGNGGvaafTDEYHGSKSEWLALANAYVDLGTW-WCVTPFIGAGVGASRNTISSFYDintvragisTAPDASKWNFAWALHAGLAYKVTPNMTLELAYRYVDMGD---------------------------
>UniRef100_UPI0022321211	86	0.212	3.914E-15	33	190	192	75	269	279
---------------------------------SKYKGDYNPPFAANVALGYtgelNGNSYRAELEGMYSSVKVDNIGLTSGQMTISytegsdkygsiinhDQIENISVMANVYHHWKSDRFSFSPYVGVGVGATRM-------TMFEKSSIRPAGQLKAGLDYRINEDVNMHIGYRGFGAIGsseykldtlkwdPNFDNGPGKPkggmaeqtgdnqvsTTIQNGFFHTHGIEAG-
>UniRef100_UPI001EE2C592	86	0.250	3.914E-15	43	163	192	88	229	292
-------------------------------------------FFAGGGVGYGFGFFRADVTAEYRSGTklyavdrfngfFGDGTPGTGINKYDGKLSTVLVMANGYIDLGTWH-GVTPFVGGGVGYAYHNVSNFSDvgagtalggfgTAPDKHSGSFAWAAHAGLAYSVTPNVQLELAYRYLHMG----------------------------
>UniRef100_A0A101JY84	86	0.283	3.914E-15	25	164	192	77	238	301
-------------------------GVTSFSTINPDRSFAA---FAGIGIGYQFNNWfRVDLTGEYRgasftgrdQLSYNFGIPINQTNNYRADIATFVGLVNGYIDLGTWNC-LTPYLGVGVGFANHSVNGLTDNGINQavgapfanvsyaygntaSETSFAWALMAGVAYDVTSNLKLDIGYRYLNMGD---------------------------
>UniRef100_I1T6T9	85	0.527	5.339E-15	16	121	192	0	107	118
----------------FLPLFTKVDGITYKEGKSDYSPLKPSFIAGGGAFGYKMDDIRXXXXXXXSYLXXXXXXXXXFDPaxTIAXXVTAISGLXXXYYDIAIEDMPITPXXGXXVGXXXXXXP----------------------------------------------------------------------
>UniRef100_A0A2N5CS14	85	0.307	5.339E-15	54	191	192	78	213	218
------------------------------------------------------GNWRAELAVGYRSQDIETtvRVGPLSQTFEGDKAQTISLDLNAYYDFPVNG-PVKPYLGAGIGAASVKID---DGLLDDKGSALTLQAIAGASVAVSPRVSLFAEARYQRVGPIRVETSTSGGDSKSKFDLSSAGALVGV
>UniRef100_A0A4Q9GN80	85	0.280	5.339E-15	46	166	192	83	213	246
----------------------------------------------GGGVGYKWSEWfRTDVTADYETPSKFRGRLDcpggcvAGTTNEKAKIDAVTIFANAYFDIGT-FYGFTPYVGGGIGTAYLDINHYSssaaPSPRGDSNWNFAWNLMAGVGYEVAPNVIIDANYRFVDLGKAK-------------------------
>UniRef100_D6QX12	85	0.225	5.339E-15	33	191	192	54	241	250
---------------------------------SKYKGDYNPPFAANVALGYtgelGNNSYRAELEGMYSSVKVDNIGLTSGQMTISykekseqygsiinhDQIENISVMANVYHHWKNDHFSFSPYVGVGIGATRM-------TMFEKSSIRPAGQLKAGLDYRINEDVNMHIGYRGFGaIGGSEFKLETLKLDAKtgkmvkqtgdnqvsttiQNGFFHTHGIEAGV
>UniRef100_UPI00116032EB	85	0.294	5.339E-15	45	164	192	88	225	259
---------------------------------------------GGLGVGYQFNDlFRADVTGDLFRGDFsgrfstaspcaDGAGGTGCSGRTTASFKAGSLLANAYVDLGT-VAGFTPYVGGGVGATRVSWGDVrttsaaaSTSISGDADWRFTYALMAGVAYQLSPNVKLDLGYRYSHVAG---------------------------
>UniRef100_A0A6M7TV87	85	0.256	5.339E-15	40	174	192	90	240	285
----------------------------------------KGGFSLGAGVGYKINDhFRTDLTADYWFKSNFSGQTTGTaggspvlvSSAESSKMSALLLLANAYVDIGTWH-GITPYVGAGIGGARVKWDTVYDPTPgaterntGASNWRFAYALMAGASYCLTDKVILDAGYRFSHIqGGRMFEWDVTSS-----------------
>UniRef100_A0A3Z6GDL8	85	0.238	7.281E-15	37	176	192	61	232	253
-------------------------------------DKNDTVFGAGLAVGYDFyqhynVPVRTEVEFygrgaadsRYTLDTWYSPMVGGGREDTQNRLSVNTLMVNTYYDFRnssaFTSSAFTPWVSVGLGYARIHHKaTYTDTSWNKSgevsnfsalhypgyDNNFAWSFGAGVRYDVTPDIALDLSYRYLDAGDASVSYKDEWGDK---------------
>UniRef100_A0A175RNZ4	85	0.228	7.281E-15	43	177	192	82	233	260
-------------------------------------------FGGGAGIGYRFtDMLRADVTARYSKADFGSATnssifcTTQCAIGERTEAAMWDVMANAYVDLGT-VAGFTPYIGGGLGAVHVGYDDtklnvcnsalcSVSGAPGQESWRFAWSLSGGVAYDVSKNLALDIGYRYLNAEGGDVYKFDGASSGR--------------
>UniRef100_UPI001F5DEE35	85	0.200	7.281E-15	43	174	192	64	232	267
-------------------------------------------WAGFARLGYQLNDhWRVELEGGYRAGDVQSFRGSSSQaiiglctpgvlrtaaspncGAPSGSMASWTVMGNVIYDI-LPDSAINPFIGAGVGVNHLKadsvvgqfsnvtgtisaaNPGIQNLTVNDDDTSFAWQLLGGLAWKATDRLNVDVTYRYLSGADMTLASTGTAA-----------------
>UniRef100_A0A3F2UGK9	85	0.224	7.281E-15	4	170	192	42	245	273
----SGWYLRGDVSYIF---DSSIDGVDY-TAFDGVDDVSASFrsasldtdFAWSGGFGYRFtDYFRADATVEGFRADFsgstssdtpcldDAVVGTGCRSTNGSEVSAVSLMANGYVDLGT-YVGLTPYVGAGLGYSYLSWKDLSDTTycvdggalcasdnavggsnhRGQDGWAFTYALMAGVAYDISKNFKLDLGYKYRNIDGGDmFGWD---------------------
>UniRef100_A0A4P6H9M0	85	0.292	7.281E-15	40	164	192	84	222	277
----------------------------------------KGGFSIGGGVGYQVtKYFRTDVTLDYwsktKFNGGTSGFCGTGLPCTSTDTSSYSallLLANAYVDIGTWH-GITPYVGAGIGGANLKWNTLVNKDPDgefehegKKGWRFAYAVMAGASYCLTDTTKLDVGYRYSHING---------------------------
>UniRef100_A0A512IRI3	85	0.252	7.281E-15	43	166	192	90	230	287
-------------------------------------------FFAGAGFGYQFNSFlRGDITGEYRgggnihYTERFPLNGGTGIDVNSGKFRSIVTMANGYIDLGTW-WCLTPYIGGGVGAAFNQISGYTDqgagfaaggfgTAPTKNTTSLAWAAQAGITYDVTPNFKVDVGYRYLNMGSAK-------------------------
>UniRef100_A0A1X4G882	85	0.286	7.281E-15	41	159	192	144	271	304
-----------------------------------------SAFSFNAAIGRQLEQFRVEIEFGNQFLSAKEFKFNgdliPPTTSLSGNINASTILLNGYYDIPT-GSKFRPYVGGGLGVARISGKVTDNEGFYDDDdvslngTSFAYQLKGGVQYEVTKKGNVFGEVKY--------------------------------
>UniRef100_UPI0022279DD0	85	0.262	7.281E-15	35	167	192	85	256	311
-----------------------------------YSPKYVPGFAGSAAIGYLLKNMRVELEGLYsqtnlydedysdknkaryielRRNDDVSAGAACNSPWRSGKVDIHiqencsveakfkaafkmrnegfnnlAGMVNIYHDFNTEEMPFTPYVGVGAGVTKVKFLGKTR-------YALAYQAKLGINHQLTAQTQAFAGLRYFGIFGNQF------------------------
>UniRef100_UPI0020CEDD11	85	0.277	7.281E-15	42	190	192	122	279	320
------------------------------------------GFSGEIGVGYDFGAIRTELTYGYSQASANNLTVNAlggvISPGISGNISKNDVLVSAYWDIAI-GSRWVPYVGGGIGYTNLSTPNISAAGYNTSggnSGNFGYQAKVGVSYVANRNVDVFLEGVYQGansgrtISGTNAAGQSVSAD---FGSFNSWGAKLG-
>UniRef100_Q70HW9	85	0.227	9.929E-15	30	161	192	51	201	272
------------------------------QKTSGYRGDYNPPFAGGIAFGYEgklgNNNYRAELEGMYSSVKADNIGLKGNWVSVlyfrvigegenrktymyaakvdNDRIENTSIMANACYYLKSDSFSFFPYIGAGIGLTRMKMFGEA-------SVGPAYQLKAGLAYRINKDVNMRVGYRHFG------------------------------
>UniRef100_B6JIL0	85	0.260	9.929E-15	46	164	192	84	220	272
----------------------------------------------GLGVGYQFNSWlRMDVTGEYRaksnYRGRDTFLVSPSPgtagaDNYTGHKSEWLVLTNAYADLGTW-WNITPFVGAGIGAARVTLGGFNDYLDngvhtgvaaDASKWNFAWALHAGLAYKLAPNWTMELAYRYVDMGD---------------------------
>UniRef100_A0A430DPL7	85	0.217	9.929E-15	40	164	192	104	258	290
----------------------------------------KSGFNISGQIGARFDNgFRTELEVAYSQYDVrrhrnlsvggteidgldvsvltrgapaaGNPTVGQVINDGRGKVKNLGAFANVFYDFN-RAEAFQPYLGAGLGMQRVDVEYRPSGVDvaNDDQTRFAYQFMAGATYQVSPRVDLFAQYTYRRTEG---------------------------
>UniRef100_W6I1V8	85	0.257	9.929E-15	39	165	192	57	190	361
---------------------------------------SEPGVTGQASVGYGLGNgLRAELEGFYSWNDLRSI-KSSGPTSSSGKNEKAGAFVNLLYDFDL-GLPVYPYVGVGAGYVWNHNvinsvgaGGNDALHYDKSTDNFGYQGIAGLSYPLPvPGLSLTAEYRFMGLLDP--------------------------
>UniRef100_UPI001C66728E	85	0.268	9.929E-15	47	172	192	69	213	372
-----------------------------------------------LSLGWGFGNgLRAEIEGGYRWNHIDKAGIAPSLAAPfsgalaqyRGSQRTVSVMANVLYDFALfRDLPVTPYVGLGAGWAWIETHKLRATSnvfglrfaSDDWDNRFAYQAIAGLAFNLPvPGLAVTAEYRFFGTLSPEHDARVI-------------------
>UniRef100_A0A1I3TNY4	85	0.232	9.929E-15	43	164	192	64	221	401
-------------------------------------------WAGFVRLGYQFnPNWRAEVEGGYRPGDLTSVRGNPVRqqpyalctpgvtrtaaaptcGSPSGSIDSWSLMVNVLYDFAPDSW-INPFLGAGVGINRLDvdalgqfsgvgpvtatNPAIQNLTADDDDIAVAWQAIAGASIKATDKLKVDVTYRWFATQD---------------------------
>UniRef100_A0A430B9S3	84	0.256	1.354E-14	40	175	192	79	225	251
----------------------------------------KSGFTGELGMGYGFNGFRVEGTAGYDTANINGKALNDTNYIGSGRLKSFDLGVSAYVDL-IQDGPFKPFVGGGIGASHVNYSADRYARTansgtlkpaaslDGKDWGFRWHLDAGASYDVAPKTSIELLGRYSQTSGMQMKGVTIDQD----------------
>UniRef100_A0A1H0CJ96	84	0.262	1.354E-14	42	164	192	79	218	254
------------------------------------------GASFGLGLGYRFtDMLRADLTVGYGERDVATNAFavpgcgSICLARDAGSAHSWNVLASAYLDLGT-VAGFTPYVGAGLGAVRIDYDDIALTTcgltgcqaidaEGERDWRFAYALDAGVAYDLTEALTLDLGYRYLDTEG---------------------------
>UniRef100_UPI001E38F2A5	84	0.256	1.354E-14	4	164	192	47	226	267
----TGWYLRGDVAYDFqtdLPSsyeLRSVDpsGTSILATGSYDGLKLQSGVTGSGGIGYQFtDYLRGDVTLGYWKQDIGDARLGDFKVRTSAK--GLEVMGNAYADLGT-YVGFTPYVGAGVGGVRLEYNSTCSYSgiscgdglnsffaDDNADWRFAYSVMAGVAYDVSKNLKFDVGYRYLNVDG---------------------------
>UniRef100_UPI001E37401E	84	0.268	1.354E-14	46	174	192	88	231	277
----------------------------------------------GVGAGYQFNNyLRSDVTLDYSfrttfngSTDGFCGTGNPCSSRDISHMTLFSLLANAYLDLGTYGS-VTPYVGAGIGASHVDWDVLSNSDDDgtfihggTSSWRFTYALMAGASVDLTCNLKADVGYRYRHVnGGPMFNSISFNS-----------------
>UniRef100_A0A432V0R8	84	0.261	1.354E-14	46	164	192	91	218	281
----------------------------------------------GAGVGYQVNNyFRTDLTADY-WFKSDFNGQTSDLVTVSTDTSSYSallLLANAYVDLGTYN-RITPYVGAGIGGARVKWDDLRNQFPGVDDrhkgvasWRFAYALMAGASYCLTKNLHFDAGYRFTRIDG---------------------------
>UniRef100_A0A435UDE4	84	0.269	1.354E-14	40	174	192	91	241	286
----------------------------------------KGGFSLGAGVGYKINDhFRTDLTADYwfkSNFSGQTTGTAGGSPvivtsAESSKMSALLLLANAYADLGTYH-GITPYVGAGIGGAHVKWDTVYDPTpgatetnPGRSSWRFAYALMAGASYCLTDKIILDAGYRFSHIqGGRMFDWNVGSS-----------------
>UniRef100_UPI001BD006A9	84	0.285	1.846E-14	46	162	192	92	203	232
----------------------------------------------GIGVGVRLSDLvRVDLTADYRSP------ADISFRGLSGEVRATALLANAYLDLGTWH-GVTPYVGAGLGASHVSISDIGFTGAGDaQGWGFAWAVMAGAAVTLAPNWQLDIGYRYLGV-----------------------------
>UniRef100_A0A0W0WU97	84	0.217	1.846E-14	39	162	192	53	213	243
---------------------------------------YNNGFNAGGRFGYQTNHWRYEGEVTYMRTTVNSFRFGLFPFavqnvlrvrDVNGQTNTVTGIANLYYDFPEMVPCIAPFLGAGIGFGWfgihfsndfnhnrhffenpnfffrnptvFQNPLFRDLHYSSSSSAFVYQATAGLTYNFTENYALNLAYRYIGS-----------------------------
>UniRef100_UPI000778C04B	84	0.302	1.846E-14	43	171	192	114	231	257
-------------------------------------------FSFNGAVGYQFEQFRGELEIGNRFFSVKEATFG-------GDITATTILINGYYDVST-GSKLRPYVGVGFGLNVISGEVD---LIDLKGTSFAYQGKAGVQYEISRKGNIFAELKYGSVGGYRLKDNP--------------------
>UniRef100_UPI001AA0304E	84	0.242	1.846E-14	50	175	192	83	238	261
--------------------------------------------------GYRFDNgFRVELQGFYNESSVDlhrdlavggtvidavdsavltrgaadpaNPTVGAVLSTDDGQIKNYGLFANAFYDFQI-SESLVPYVGAGVGFARQDVEYAPSGIDvvDDKKTRFAYQGMAGVSYRLSPSFELFGQYTYRATDRGDYDVNLLPAT----------------
>UniRef100_A0A2W4BGM1	84	0.277	1.846E-14	43	164	192	81	227	261
-------------------------------------------FSGGLGVGYQFNDLvRADVTGDLFRGDFsgrfstpspcaDGAGGTGCTGKTSASFKAGSLLANAYVDLGT-VAGFTPYVGGGVGATRVSWgdvrttsacvgcasDVASARSSGDADWRFTYALMAGVAYQLSPNVKLDLGYRYSHVAG---------------------------
>UniRef100_A0A366DSK9	84	0.304	1.846E-14	46	164	192	101	218	268
----------------------------------------------GGGVGYQVtDYFRTDLTLDYMTRSKFT------SDRDESRMTALSLLANAYVDLG-NFNGFTPYVGAGIGGTRVKWSDVVDTqnggvLQGNADWRFTWALMAGASYDLTDSLKLDAGYRFRRVDG---------------------------
>UniRef100_A0A1Q4ACX3	84	0.248	1.846E-14	35	164	192	76	214	271
-----------------------------------DSGDLKGALSLGAGVGYQVTNyFRTDLTFDYwfkSRFEGHTSCTDCSSTDTS-NMSAMLLLANAYVDLGHW-KGFTPYIGAGIGGAYVKWDDLNNTIEEGTfthtgagNWRFAWGLMAGTSYCLSKNLNLDVGYRFTHING---------------------------
>UniRef100_UPI0021F8198F	84	0.213	1.846E-14	33	190	192	75	273	283
---------------------------------SKYKGDYNPPFAANVAFGYtgelGNNSYRVELEGMYSSVKVDNIGLTSSQMTISyikdkakpeeryraivnhDQIENASLMANVYHHWKSDRFSFSPYVGIGIGATRMTMFEKPSIRP-------AGQLKAGLDYRINEDVNMHIGYRGFGAIGsseckletlkwdPNFDNGAGKPKGRmakqtagspvsttiQNRFFHTHGIEAG-
>UniRef100_V9RA05	84	0.277	1.846E-14	41	191	192	104	278	283
-----------------------------------------SGFSG--SIGYAMDGPRIELEAAYQQFNAKNPDNNDSDSSdyykyfglsredtiadkkyvvlKNERITFMSLMINTCYDITAEGVPFTPYACAGIGADLI-------SIFKDFNLKFAYQGKIGVSYPITPEVSAFIGGYYHGVIGNQFNkipvITPVVLDEAPQTTSASvtldtgyFGGEIGV
>UniRef100_A0A916W294	84	0.225	1.846E-14	43	168	192	95	235	292
-------------------------------------------WSLGAGVGYQINRhLRTDLTADYWfksdFRGSTSGTCASGDPCTSSDWSSYRallVMANAYVDLGT-YAGVTPYVGGGIGGAWVKWNDLTNETEDGSwvhrggkGWRFAWSLMAGASYCLTDTLELDAGYRFTRIhGGRTFD-----------------------
>UniRef100_A0A0W0S6N9	83	0.271	2.517E-14	42	164	192	56	182	209
------------------------------------------GFNAGLRLGYQSNPIRYELEYTYIQPENKE--FDFGFLELERKSNANVGMANIYYDFSDGILPtIYPFLGVGIGYAYAQDKVTgtgpiGGTFLDVKKGVFAYQGTAGLTFNFEENWALNASYRYLATSN---------------------------
>UniRef100_M1WNK5	83	0.250	2.517E-14	28	159	192	47	182	221
----------------------------NATGTSSSSKFDKEAGAIGFAAGYDWMgyeyPIRTEIEYMY--TGDFKYKYSDSNSSLTDTISLQTVMLNVYWDF-YNSTDFTPFINGGVGVAWVEESFSTSTISDpgsKTSTNLAFNLGAGVGWSITESIILDLAYRY--------------------------------
>UniRef100_A0A1E4B2I3	83	0.220	2.517E-14	36	175	192	71	241	262
------------------------------------DTDFDTGFALSGQVGYKFNNgFRLEVEAAYSRYDVGShfdllvgganidgvdsavltrgpanpanPTVGAVIADGQGRVSNFGLFANVFYDIDT-GTAFKPYIGAGAGVNWVDVDFRPSGVEvgSGNQAGIAYQLMAGASYELSPRAELFGQYTYRANGNrADIDLDLLPAT----------------
>UniRef100_A0A6M5E3V7	83	0.218	2.517E-14	30	190	192	71	260	270
------------------------------QQISKYKADYSPPFAANIAFGYtgelGNNSYRAELEGMYSSIKVNNIGLANTQMNIKyekenneygitinhDKIDNISVMANVYHHWKNDSFSFSPYVGIGVGATRM-------TMFEKSSIRPAGQLKAGFDYHINEDVNMHIGYRGFGVIGsSEYKPETLKLDAKTNKMaqqtgdnkmtttiqnsfFHTHGIEAG-
>UniRef100_D6V7N7	83	0.260	2.517E-14	46	164	192	83	219	270
----------------------------------------------GVGAGYQFNSWfRMDVTGEYRarsnYTGRDTFLANPSPgtpgaDNYNGYKSEWLFLTNAYADLGTW-WCITPFVGAGIGAARVTLGGFNDHLDdgtltgiasDASKWNFAWALHAGLAYKISPNWTMELAYRYVDMGN---------------------------
>UniRef100_A0A6M7W410	83	0.300	2.517E-14	43	164	192	94	222	278
-------------------------------------------FSLGAGVGYKINDhLRADVTADYwFKSDFNGGTSDLLTTSTEvSKMSALLLLANAYVDIGTWH-GITPYVGAGIGGARVKWdtvydPNTTETNPGASNWRFAYALMAGASYCLTDKVILDAGYRFSHIQG---------------------------
>UniRef100_A0A0Q6CRY6	83	0.237	2.517E-14	42	164	192	96	250	290
------------------------------------------GPAFSLGAGYQFtDMFRGDLTAHYWKQDVDGSDLRAGPcaplssplgtgclASDTGDVRAWELMANAYVDLG-NFAGFTPYVGAGAGAVHLDYSSLRSENacvggvaacgntgnvtiaqEGLDSWRFAYAAMAGVSYDINQTLKLDIGYRYLNVDG---------------------------
>UniRef100_UPI001F39E03B	83	0.250	2.517E-14	5	159	192	48	235	290
-----GWYLRGDVGYS-APKFKGADyatidsncgtcggGSPTFGENSLDGKLKGSFLLGGG-VGYQVtDYFRTDLTVDYMTRSKFSGSTSGvctaggkyvdCVSNDSAKMSALSILANAYVDLG-NFNGFTPYVGAGIGGTRIKWGDLSNTIAPGFDqsgstvhsgsasWRFTWALMAGVSYDLTQSLKLDAGYRY--------------------------------
>UniRef100_A0A2N3LXQ3	83	0.252	2.517E-14	46	164	192	120	256	292
----------------------------------------------GVGAGYKFNDyLRTDVTLDYETPAKFKGTLWCPSATTCGggayqesehvKIEAYSALANVYADLG-NFHGVVPYIGAGIGASYLRTSDvdsalkglDGNSPKGDGKWNLAWALMAGVEYPISDRLSLDLGYRYLNLGD---------------------------
>UniRef100_UPI00056533BA	83	0.239	2.517E-14	42	169	192	54	199	358
------------------------------------------GWAAVGSLGWGFGNgFRVEGEVSYRDNQAtGALRDGVRPFVVGGTVRQLGLMANAFYDLSLGDplgtgVSITPYVGAGVGAGWIQGRNVRATFPngglfavdNSSGWNFAYQAIGGVAFglgQFVPGLSLTTEYRYYATLDTEYKG----------------------
>UniRef100_A0A258L9A7	83	0.270	2.517E-14	43	164	192	61	196	362
-------------------------------------------YAVEGSIGYGLGNgFRAEIEGNYYKNTAHNITANPSvngapnPGKQTGAQTTYGAMFNVLYDFDINSSIF-PYLGAGVGYEFadvsrlYNNFDAGEGYVNSTQGSFAFQAIAGVSYPISmvPGLSLTADYRFMDLVG---------------------------
>UniRef100_A0A4R0YCQ4	83	0.248	2.517E-14	40	176	192	66	210	365
----------------------------------------ETGFVGVGSIGWGFGfGLRAELEGQFRMHTP----QGRGSVNGSGTSYNYGVMGNVLYDIALPFAPWvTPYVGAGVGYTWINADNTAAISPargaglvtNDTQGSFSYQAIAGLAFPVSavPGLAVTMEYRYFHAEAAYFDSRAFATNN---------------
>UniRef100_A0A2N3DPI2	83	0.244	3.432E-14	43	191	192	77	248	253
-------------------------------------------FTVSGAIGYQIPtrllgifQPSVELEYNYSSADVDGGSFNGGNQTFGGGTDVNSFTLNYRADVRLkEKQTVVPYVGAGIGIADVDpnigyFPNNGTATTDTfairgNDTGFVLQGDVGLSFRLNDRMDLETGVRYQRISGLNFEREFVAgggevFNAEQDGRYETVSGLVGV
>UniRef100_D6QX13	83	0.226	3.432E-14	33	191	192	54	245	254
---------------------------------SKYKGDYNPPFAANVALGYtgelNGNSYRAELEGMYSSVKVDNIGLASSQITISyikdkanpeerygaivnhDQIENASLMANVYHHWKSDRFSFSPYVGIGVGATRMKM-------SEKSSIRPAGQLKAGLDYRINEDVNMHIGYRGFGAIGsSEFKLETLKLDAKtgkmvkqtgdnqvsttiQNGFFHTHGIEAGV
>UniRef100_A3UJ20	83	0.252	3.432E-14	40	191	192	73	252	257
----------------------------------------DSGLFVSAAYGYRLNeMFRVEAELSYQGADVDThtdvqaggsalgaadaavlitgssplgVTVSDLVADGQGDLTSTGLAINGYYDLPIENSPFALYAGAGVGIAEVKVDYSPSgvAIVDDKEMSAFFQAMAGGSYAISDTTAFYAGYRYRAYKDAETDSVLIPA--SLDVENSSHILELGV
>UniRef100_A0A2G9WR32	83	0.271	3.432E-14	46	166	192	103	241	275
----------------------------------------------GAGVGYKFNDyLRTDLTLDYETPAKFKGSVFCVSTPCGGgtwnasesaKITAYSALANLYADLG-DFHGLKPYIGAGAGASYLKTSDvksggldanTGNGPKGEGKWNFAWAVMAGVEYPISDRLSLDLGYRYLNLGDAK-------------------------
>UniRef100_A0A7V7C045	83	0.290	3.432E-14	41	164	192	84	223	278
-----------------------------------------STFSLGGGIGYQVNRyFRTDVTLDYmfkskfRGQTTGTAGSCGQPDCVSVDESAYSallMMANAYADLGTYH-GITPYVGAGIGGAYLKWDDLRNTvggvttvHRGTQNWRFAYALMAGASYCLTDKLKLDVGYRYAKISG---------------------------
>UniRef100_A0A973AM50	83	0.261	3.432E-14	45	164	192	146	269	295
---------------------------------------------WGGGIGYRFNeNLRSDVTFSYR-PDADVSATTAAGNTASTEVSALSVMLNAYWDVITVD-KVTPYLGAGIGMAHLSTSDQATSGGIGTETGatannFAWSLTAGAAYAVLDNTSLDMNYRFINLGD---------------------------
>UniRef100_A0A964E3L5	83	0.238	3.432E-14	39	162	192	61	194	359
---------------------------------------YKGGVSGSGSIGYGLGNgLRLELEGIYLRASNKNIKPGAYGPNnaYHGYTQKYGAFANALYDIDVGSPYFYPYIGAGVGYLWTAIPSGavtsaGVSNISDTKGSFAYQGIAGFSVPIppAPGLSITAEYHYIGT-----------------------------
>UniRef100_A0A2U2BTR9	83	0.230	4.679E-14	40	178	192	80	248	264
----------------------------------------EGGLFAAAAYGWRFDNgFRVEAEVSYDQNDVDThdgvtaggialddvdaavlitgadplgVTVGDLVADGQGDISNFAVAVNAYYDFRMPDSPFSIYGGAGVGVmeSDIEFAPSSTGIVEDTETGGFFQLMVGGAYAVSETTEFYAGYRYRQSEDLEVDSSLIPATLEI-------------
>UniRef100_A0A011V779	83	0.272	4.679E-14	43	164	192	96	230	284
-------------------------------------------FLVGGGVGYQVtDYFRTDLTVDYmTRAKFDGHTYGsacngdiNCASDERGRFSALSILANAYVDLG-NFAGFTPYVGAGIGGTRVKWGDLDDVRYGGTqegaaNWRFTYALMAGASVDLTQNLKLDAGYRYRHING---------------------------
>UniRef100_A0A0N8GEQ2	83	0.252	4.679E-14	42	161	192	82	226	287
------------------------------------------GASFGIGIGYQFNPWlRGDLTAEYRtavtvrgigqQTGSFNNINGTAYANMSGSLSSTVILANAYADLGT-YWGITPYVGGGLGMAYNRMTGFTQTntipspngpvpvlakYNDAGTASFAWALHAGASYDISDRLKLDLSYRYLD------------------------------
>UniRef100_A0A7X4C981	83	0.219	4.679E-14	42	170	192	88	264	288
------------------------------------------GFAIRGMAGYAFPsGLRVEAEIDYRRHSTDQMDVRtpgtlveaavpavapafgldpltatyadlpapgqmaaaaavTGSQPVDGAFSILAYMVNVDYDFDT-GSRWVPYVGGGLGLATVSLDTKTeqgRSLADDSDTVFAYQVGAGLGYEFpleaSRSVTVSLDWRYFGTQTPTFKGD---------------------
>UniRef100_UPI00202E3A93	83	0.236	4.679E-14	33	167	192	70	227	291
---------------------------------NKYQSNYNPLFAGSIAFGYtgelGNNSYRAALEGMYSSVKVDNIDLEGNRVSVmyqrkfkvkegqteqektygygikasNDQIKNASVMANVYHHWKNDNFSFSPYVGAGIGATRMKMFGAASIRP-------AYQLRAGLDYSINENVNMHVGYRHFGVIGGNF------------------------
>UniRef100_A0A1B3NGX1	83	0.265	4.679E-14	25	164	192	76	237	300
-------------------------GVTSFTTIKPDRGFAA---FAGVGIGYQFNSyLRFDVTGEYRggsFNGRDQISFNFGVPTnqtnvYRADVATFVALANAYIDLGTWNC-LTPYLGFGIGMANHSVSGLSDQGINQavgaafantsyaygdsaDKTNFAWALMAGVSYDVTSNLKLDIGYRYLNMGD---------------------------
>UniRef100_A0A844ZZV8	83	0.233	4.679E-14	40	164	192	72	223	404
----------------------------------------DLGWNANGQIGYAFDNgFRIELDGSYVTYDIDyhtnafvggtaigqqdaailtrgpitGISVDNALANGQGDVETYGGFLNVLYDFDL--GGVTPYLGAGAGVYVIDVDYipNGTLIANDADTTFAYQGIAGVSGDLSDNVQLFAEYKYRGLFD---------------------------
>UniRef100_UPI0008314C56	82	0.245	6.379E-14	2	159	192	39	196	250
--EPGGWYLRLDAAY---PAANGVDGGAAFQNNQLDRN-----AVVGAGVGYRFDeMLRVDLSADYLLARRAQGTLAAAPTQESARISGLTFLANAYVDLP-NSSALTPYFGAGIGSSYLITGDVAATAADGSvarhggarKWSLAWAMMAGVGLEISPQLSLDAGYRY--------------------------------
>UniRef100_A0A848SKD0	82	0.227	6.379E-14	42	164	192	72	225	258
------------------------------------------GFEASGQVGYALENgLRLEAQVFYNEYDVDThfglaaggtvidsvdvailtrgsadpanPTVGAVIADGQGDVSNTGIFANIYYDIGGEDATIKPYVGGGLGYQWTDVNFQPSGVDvaDDSDGSFGYQLMAGASYEVSDGFDIFAQYTYRDTFD---------------------------
>UniRef100_A0A2W5KJ42	82	0.250	6.379E-14	46	174	192	87	233	258
----------------------------------------------GGGVGYKFNQWiRTDVTLDYetkSKFHGETDCIGGCGGRKSDnrtKIDAWSVFWNGYVDL-FTSHGFTPYIGGGVGAARVRMGDirytdypaaggsVSGSYNGDAQWNFAWNLQAGVGFEVSPNMVIDANYRFVDLGDAKSKTIPAAA-----------------
>UniRef100_A0A5M6ZB83	82	0.276	6.379E-14	25	191	192	62	257	262
-------------------------GVTLPTGTDvGWTTEFDTGLFVAGAAGFRFSEvLRVEAELSWLSADVDThrdvqaggnalgaadaavlitgsaplgVSVADLVADGRGDLRSLGYAINGYYDFAIPDTDFSLYGGIGLGVAEVKVryrPSDVDIVDDTKMVGF-WQVMAGASFDVAPNTALFAGYRYRRHNDASVQSSLIPAD--LDVQSRSHILEAGV
>UniRef100_UPI00144689C0	82	0.210	6.379E-14	30	190	192	69	261	270
------------------------------QLIDKYKGDYNPPFAANVAIGYagELNDhsYKAELEGMYSSIKVDNIGLASSQMTVSyikdpgqggtknygvivnhDQIENASLMANVYHHWKSDRFSFSPYIGIGGGMTRMKM-------FEQTSWKPAYQVKAGLDYKITDDTNVHIGYRHFGAIGTDIKLKAGEITNGQksaeisttntqditisNKLFATHSVELG-
>UniRef100_A0A6C1U7J4	82	0.208	6.379E-14	30	190	192	71	260	270
------------------------------QLISKYKGDYNPPFAANVALGYtgelGNNSYRAELEGMYSSVKVDNVGLTSGQMTISytegsdqygsiinhDKIENISVMANVYHYWKSDSFSFSPYVGIGVGGTRM-------TMFEESSMRPAGQLKAGFDYHINEDVNMHIGYRGFGVFGsSEYKPETLKWDAQakkmdkqtgddkvtttiQNGFFHTHGIEAG-
>UniRef100_UPI0023311B4D	82	0.268	6.379E-14	43	171	192	116	248	271
-------------------------------------------YGVNLALGYQWKEARAELEGGYRIVGVKEITGTNGRKNeVTGDISALTILLNGYYDIPT-GSKLRPYLGLGVGLGFNDgnvfLEGNANSKLDIGGTFFTYQAKSGLQYEIAKKANIFAELKYVGNGSYKTKNND--------------------
>UniRef100_UPI00156EFCD3	82	0.289	6.379E-14	46	159	192	95	221	274
----------------------------------------------GIGVGWQARHWlRFDLTGEYRgdaaFFAHDYYTGFNYTNEYTADIKSWLGLANAYIDMG-NWCGFTPYIGAGIGFATISVEGLKDVNgrfngvafgGDKTTTNFAWALHAGVSYDVTPQMAIDLSYRY--------------------------------
>UniRef100_A0A0F3N707	82	0.285	6.379E-14	27	172	192	90	248	283
---------------------------TTTDPAFEFRSNLISGFSG--SIGYAMDGPRIELEAAYQQFNAQNPESNDSDSSdyykyfglsredtvadqkyvvlKNENITFMSLMINTCYDITAEGVPFIPYACAGIGADLI-------SIFKDFNLKFAYQGKIGVSYPITPEVSAFIGGYYHGVIGNQFNKIPV-------------------
>UniRef100_UPI0014450088	82	0.234	6.379E-14	33	169	192	71	246	299
---------------------------------EGYNPKYVPGFAGSAAIGRSFGNTRVELEYLHsqtnlydeeysnknkatyielRRDKATSTGAKCDSPWRSGKVDltinencevgakfraafkmknegfnNLAGMVNVYHDFNKEGMQLVPYVGIGVGLSKIKFL-------GKTKYAPAYQAKLGVNYLLTEQTQAFAGLRYFGILDDEFEG----------------------
>UniRef100_A0A2P1L4H1	82	0.932	8.696E-14	91	164	192	0	73	75
-------------------------------------------------------------------------------------------LVNVYCDIAIEDMPITPYVGVGVGAAYISNPSKVDAVKDQRGFGFAYQAKAGVSYDVTPEIKPYAGARYFGSYG---------------------------
>UniRef100_A0A530ZUX1	82	0.266	8.696E-14	46	164	192	13	146	201
----------------------------------------------GAGVGYQINRhFRTDLTADWMSKSDFRGSTSGfcgvnQTPCTSTDHSSYTallLLANAYVDIGTWH-GITPYVGAGIGGAWVKWDTLHNNDIDgefehhgGKGWRFAYAAMAGASYCLTDRVKLDLGYRFSHIEG---------------------------
>UniRef100_A0A6G4QV01	82	0.331	8.696E-14	47	191	192	67	210	215
-----------------------------------------------AAWGVSLDkNLRAELAVGYRSQDIETTVRAGalSQTFDADKAQTLSLDFNAYYDFPVAG-PVKPYVGAGIGAASVKID---DGVLDDTGSALTLQAIAGASVEVSPRIALFAEARYQRVGPIRVETTTPVGDRKSKFDLSSAGALVGV
>UniRef100_UPI001F20C2B7	82	0.298	8.696E-14	21	172	192	19	183	218
---------------------TKKDDFTRVAPGIDFQNNLISGFSG--SIGYSMDGPRIELEAAYQQfNPKNTDNNDTDNGEyykhfalsrkdamedqqyvvlKNDGITFMSLMVNTCYDITAEGVSFVPYACAGIGADLI-------TIFKDLNLKFAYQGKIGISYPITPEVSAFIGGYYHGVIGNKFEKIPV-------------------
>UniRef100_A0A838BNU2	82	0.270	8.696E-14	46	159	192	84	215	252
----------------------------------------------GAGVGYRFNaNVRADVTLDHAFDARFKGVVAPASLNAvsitdQAQFQSSTFMVNGYLDFR-PVMGFTPYVGAGVGIAHNIFSRQVLATYDPatgietavriaggDDFSLAWALMAGVGYQLSSNFSLDLGYRY--------------------------------
>UniRef100_A0A7W9CVD4	82	0.250	8.696E-14	44	164	192	83	220	259
--------------------------------------------FIGLGIGYRWNDaLRTDLTAEYRfRSDFDGRDVildTGGSFAFDDDYTAWkeeyTFLANLYVDLG-RFGPVTPFVGAGIGASYNRINDFTDVNivnsglafgDDHGEWHLAWALHAGLAWQVSDRMTLELAYRYLDLGG---------------------------
>UniRef100_UPI000D696045	82	0.229	8.696E-14	50	175	192	83	238	261
--------------------------------------------------GYRFDNgFRVELQGFYNKANVDlhrdlavggtvidgldsailtrgaanaaNPTVGAVLSTDDGQIKNYGLFANALYDFKI-SESLVPYVGAGVGFTRQDVEYAPSGIDvvDDKKTRFAYQGIAGVTYRLSPSFELFGQYTYRATDRGDYDVNLLPAT----------------
>UniRef100_UPI001ADB4D22	82	0.268	8.696E-14	43	164	192	86	233	267
-------------------------------------------FSGGLGIGYQFNDLvRADVTGDLFRGDFsgrfstaspcaDGAGGARCTGKTSASFKAGSLLANAYVDLGT-VAGFTPYVGGGVGATRVSWGDvrttsacvgcasdvaSSARSSSDADWRFTYALMAGLAYQLSPNVKLDLGYRYSHVAG---------------------------
>UniRef100_UPI001BD98D2F	82	0.225	8.696E-14	33	190	192	74	257	267
---------------------------------NKYERDYNPPFAANVALGYtgelGNNSYRAELEGMYSSVKVDNVDLTSGQMTISymkdgnqygsiinnDKIENISVMANVYHHWKSESFSFSPYVGIGVGATRM-------TMFEKSSIRPTGQLKAGFDYHINEDVNMHIGYRGFGVIGSseykpetlkldakakKMDKQTEVTTAIQNSFFHTHGIEAG-
>UniRef100_UPI00094AC4C8	82	0.240	8.696E-14	44	164	192	90	238	269
--------------------------------------------SGALGVGYQFsDMLRADFTADYFQNDFDGsgestfacggaVAGSTCGLSTKADYSAVGLMANAYVDLGT-LAGFTPYIGAGAGSTRVSFDDVSVTgacvsgvcsggpsttydYQGESSWRFTYAIMAGVSYDVSERLKLDIGYRYSDVAG---------------------------
>UniRef100_A0A3D9YYH1	82	0.259	8.696E-14	46	180	192	85	237	270
----------------------------------------------GGGVGYQVNNWvRFDVTGEYRtatkywateNYAGTTPDCATCYDDYSGRVSTFDVLANGYIDLGTW-YNFTPFIGAGVGAAFNQFSGLTDvgvqtggygVAPTSNSVALAWAIHAGVDYSFTPNWKLEVAYRYFNGGKVTSDGIVCTAGCTHEV-----------
>UniRef100_UPI002227F6F3	82	0.222	8.696E-14	24	190	192	70	265	275
------------------------DGQSLSKYKGDYNPP----FAANVALGYtgelNGNSYRAELEGMYSSVKVDNIGLTSGQMTISytkdkndpkesygaivnhDQIENISVMANVYHHWKSDRFSFSPYVGVGVGATRM-------TMFEKSSIRPAGQLKAGLDYRINEDVNMHIGYRGFGAIGSseykleTLKWDTATskmakqtgnnqvSTTIQNGFFHTHGIEAG-
>UniRef100_Q07IZ3	82	0.252	8.696E-14	46	164	192	88	224	277
----------------------------------------------GLGVGYQFNNWfRADVIGQYRGNsnfkglDTFTLGANTGYNLYGGSKSEWLAMANAYVDLGTW-WCITPFIGAGVGAARVTVANFTDigqysagapswvSAATASKWNFAWAAHAGLAYKVSPGLTLELAYSYLNLGD---------------------------
>UniRef100_A0A7Y4GUQ0	82	0.229	8.696E-14	46	164	192	86	228	280
----------------------------------------------GVGVGYRLNNWfRADLTGQYRGNANFKATDRftgtaggvayNGIDNYGGSKSEWLVMANAYVDLGTW-WCITPFIGAGVGGARVTISNFTDtgtnnlpftatsfaSAPTGSKWNFAWAAHAGLAYNVNPNLVLELAYSYVNLGE---------------------------
>UniRef100_A0A0Q6CPE7	82	0.261	8.696E-14	34	174	192	83	257	286
----------------------------------YDEIKLRDGASVGAGAGYRFsDQFRADVTADYFKTDVDgrsdcaylveigyniSPVDSGCRYNDSSEATIWTLMANAYVDIA-HFGPITPYIGAGAGFAHVSYdtmnsstqcgtqpgcngrPDDQGSHPGYDSWRFAGSLMAGATIDITQQLKLDAGYRYTRiSEGDAFGFDDADA-----------------
>UniRef100_I7JEU6	82	0.250	8.696E-14	35	164	192	76	224	289
-----------------------------------YKKDYNPPFAGGIAFGYegKLGNssYRTELEGIYSSVKAGNFSQKGSWTSilyfkgigeganrktymyaakaDSDQIENVSVMVNTCYHLKSNSFSFSPYIGAGTGLTRMKMFGKTLI-------GPAYQLKAGLDYRISKDVNMRVGYRHFGTFG---------------------------
>UniRef100_A0A0N0MC18	82	0.283	8.696E-14	25	164	192	75	236	299
-------------------------GVTSFTTVKPDRSFAA---FAGVGIGYQFNNyLRFDITGEYRgatangrdQLSYNFGVPTNQTNIYRADVATFVGLVNAYIDLGTWNC-LTPYLGVGVGFANHTVNGLSDQGINQavgaqfgnasyaygdsaNKTDFAWALMAGVSYDVTSNLKLDIGYRYLNMGD---------------------------
>UniRef100_A0A419RQ94	82	0.254	8.696E-14	40	164	192	75	225	308
----------------------------------------DIGWNAGGAIGYKFDsGLRVEIEGEYVTHDIDyhadlfvgntlvqdqpayflTRTSGTTPVvtllnDGRGDVESYGGFLNILYDFDL--GAIEPYIGAGAGIYVIDVDYLPGGVDiaNDADTTFAYQGIAGISGDLSRNVQLFAEYNYRRLFD---------------------------
>UniRef100_P84838	82	0.264	8.696E-14	42	186	192	67	222	378
------------------------------------------GFTGFGAVGWGFGNgLRLEAEGLYNYSEINHRAPTAATGVTSGHDQSYGGMLNVLYDIDLKqfgiDVPVTPFVGVGAGYLWQNVSPTTTRYSNgnvsrlgGTNGGFAYQGIVGAAYDIpnMPGLQLTAQYR---MVGQAFSDGPFTMTSYTNGVGKSVG-----
>UniRef100_UPI00234A2C97	81	0.222	1.185E-13	38	166	192	56	211	241
--------------------------------------TNDSVFGGNIAVGYDFSksttlPLRTELEFGMREKASTSHNLESSNDPgvfsssddVKTDITLNTVMLNTYYDFK-NDTKFTPYVSVGLGMASINHKMRYDynehivalnqfthekYTKSKTTTNFAWSVGLGSQYRVNNHVSLDMGYRFLDAGKSE-------------------------
>UniRef100_I4YW75	81	0.248	1.185E-13	46	159	192	84	215	252
----------------------------------------------GAGVGYRFNaNVRADVTLDHTFDARFKGVVAPFSLTAvsiadQAQFESSTFMVNGYLDFR-PVMGFTPYIGAGIGMAHNIFSRHVLATYDPatgnetflrfaggDDFSLAWALMAGVGYQLSSNFTLDLGYRY--------------------------------
>UniRef100_A0A0R3NHW9	81	0.243	1.185E-13	46	164	192	62	204	256
----------------------------------------------GIGVGYRLNNWfRADVTGQYRGNANFKATDRFTGTaggiaysgidNYGGSKSEWLVMANAYVDLGTW-WCITPFIGAGVGGARVTISNFTDtgtnnlpftttsfaSAPTGSKWNFAWAAHAGLAYNVNPNLVLELAYSYVNLGE---------------------------
>UniRef100_A0A929IT29	81	0.248	1.185E-13	42	160	192	92	231	264
------------------------------------------GYVAGVSLGYtavypdNSADLRFELEAMYRKNDDGQVRSDFVATTDKddsdsldgtlfltigGYVEVRSAMFNVLLDFHTP-TRITPYLGLGVGMSQLIASGSVGIVPfDDDEYGLSWQAIAGVGYHLTPGTMLTLEFRYF-------------------------------
>UniRef100_UPI000D5506CE	81	0.206	1.185E-13	33	190	192	74	260	270
---------------------------------NKYKGDYNPPFAANVALGYtgelGDNSYRAELEGMYSSVKVDNVGLTSGQMTISyteggnqygsiinhDKIENISVMANVYHHWKNDSFSFSPYVGIGVGVTRM-------TMFEESSIRPAGQLKAGFDYHINEDVNMHIGYRGFGIVGsSEYKPETLKLDTKTRRMdkqtgddkvttaiqnsfFHTHGIEAG-
>UniRef100_UPI00204302C8	81	0.246	1.185E-13	46	164	192	112	248	284
----------------------------------------------GVGAGYKFNDyLRADVVLDYETpakfkgsiwcQDAGTCATGAYIGSESVKIEAYSALANVYADLG-NFHGVIPYIGGGIGASYLRTSDvqsaakglDGNSPKGDGKWNFAWALMAGVEYPISDRLSVDLGYRYLNLGD---------------------------
>UniRef100_A0A948R4N0	81	0.250	1.185E-13	43	191	192	114	285	290
-------------------------------------------FTVSGAVGYQIPtrllgifQPSVELEYNYSSPDVDGGSSNGGNQTFGGGADINSFTLNYRADVRfKEKQTVVPYVGAGVGIADVDpnigyFPNNGTATTDTfairgNDTGFVLQGDVGLSFRLTDRLDLETGVRYQRISGLNFERQFVAgggeiFNSELDGRYETVSGLVGV
>UniRef100_A0A7X4B7J1	81	0.211	1.185E-13	37	181	192	79	285	298
-------------------------------------SKYDTGFKLEGVVGYEIGsSLRIELELFYSEADVDKQAysdistvtplgpvslPGERETPVSGSIKQLGAMVNLWYDIDL-GSKWTPYVGVGAGVIEVDFgdvkydenalaqhisdslhiagaqqaaqqagvpfdlarvslpqlPPGFVPAVSTTDTVFAYQAAAGVSYQLRDNVALRLGYRYQTSDDLKFRGRNDlgnTADTKTDVH----------
>UniRef100_A0A7L7YRL7	81	0.233	1.185E-13	21	167	192	59	248	302
---------------------TDKDGVFSFNKNErieaGYNPKYVPGFAGSVAVGYLLENMRVEFEGLYsqidlydedysdknkakyvelRRNKERSAGVECNSPWRSGKIDinlqenckvgvelraafkmrnegfnNLAGMINVYHDFNKGETQFVPYAGIGGGLTKVKFLGRTR-------YAFAYQAKLGVNYQLTTQVQASAGLRYFGILGNVF------------------------
>UniRef100_A0A6I6AN84	81	0.284	1.185E-13	41	191	192	126	299	304
-----------------------------------------SGFSG--SIGYIMDGPRVEIEAAYQKFNPKNPNNETDTSDyykydalsradvmtdkkyvvlKNDGIAFSSLMFNACYDITAEGVPFIPYACAGIGADLI-------SIFDDINLKFAYQGKIGISYPITPEISAFIGGYYHGLIGNKFNKIPVKlpvtlTDAPQSTSASVtldagyFGGELGV
>UniRef100_A0A949MD11	81	0.266	1.185E-13	27	159	192	44	180	358
---------------------------SYYTGESGKMQFRNS-YSGDVAVGYGFgDGFRVELNGNYYRDTVHKLTANGTQYPATGGLDTYGPMVNVLYDINV-GLPVFPYVGAGIGYQWQRFNSHIQsgaTSYTGSKGSFAYNIIGGLSYPLPmvPGLSLTAEYKF--------------------------------
>UniRef100_A0A925B5N8	81	0.250	1.185E-13	40	164	192	68	214	381
----------------------------------------DTGFVGVASIGYGLGNgLRLEIEGSYRQNqvgKANNLVGAGGVSASGGDQNKYGGMFNVLYDINIAGSPITPYVGLGVGYSWVQQQntrysgrvgpvagfptgFNELLRTNAAEGSFAYQAIVGGAFALGvPGLSLTAEYRFLGLAE---------------------------
>UniRef100_A0A4Q5R8B8	81	0.258	1.185E-13	42	164	192	60	210	383
------------------------------------------GFTGVVSVGYGLGNgLRLEVEGGFIQNRFKKAGGNAqvGVANFGGDEYKYTGMVNALYDidpavFGLGTLPVVPYIGAGVGYAWAQHknarilgfvpatpgvntpFGQYQFRSNDGEGDFAYQAIAGVAFPITaiPGLSLTAEYRFMGLVG---------------------------
>UniRef100_A0A502BPA4	81	0.279	1.616E-13	4	164	192	44	202	236
----SGWYLRGDIGYSW-NRFRRADfELPDLNGNRFDGDLNGSFVLGGG-IGYQItDYLRTDLTLDYLTRAKFTTDYDES------RMSGLSVLANAYVDLA-NFGGVTPYIGAGLGATRVKWDDMAVAANGHElsgqaDWRFTYALMAGASVELTHNLKLDASYRFRHMNG---------------------------
>UniRef100_A0A2V2G9N5	81	0.248	1.616E-13	43	159	192	68	203	242
-------------------------------------------FGGGVALGYNFDpilncPVRVEVEYlafGNKQSEKSRRFDSGDILNYSHRIGVQSLMFNAYWDIKT-GTRWTPYLGAGLGMGFLSMKTTNHGYDATgaqnlalstgygDRTRFAWNVGAGVAFTVNERLAFDLGYRY--------------------------------
>UniRef100_UPI0010383017	81	0.287	1.616E-13	39	163	192	76	213	243
---------------------------------------SAGGYAAGGGVGYRFNsMLRVDVTGDYLQpiDYATQITTGGVTTRQQGSLNRYDGLVNGYLDIGTW-YGVTPYVGAGLGFAVFDPSASVTVSDatglsasqggsPRGSTTFAWAAMAGLSYALTDAVTVDLGYRHLDLG----------------------------
>UniRef100_A0A231V397	81	0.278	1.616E-13	4	166	192	49	240	269
----TQWYIRGDLGVDIMNIPE--------TFSSSDSTSYNSigSISGSIAAGYYFNDlFRMEGELGYTGLgdfdtdptsalcpGTDTAIPGSTTVPcfveRDGGSHAWSFLVSGFFDFGT-FARITPYVGAGAGIAYTDYGVKTETectsagtrtcsfpgtlynDEREREFKFAYQLSAGASYDLTDRLKLDLGYRLFGIPGAK-------------------------
>UniRef100_A0A178XYV5	81	0.241	1.616E-13	18	164	192	54	230	269
------------------PFYRSFDGGTgSYDHVPFDNARFDKPLSGTVGIGYRFTDvLRADVTAEYLEGRFDGSSFTSGPCAGEGagtscalsdtaNFSALGLMANGYVDLAT-LAGFTPYLGAGIGATRIDWNtvhetsacvagggacsgaTGTASYRGEDSWRFTYALMAGVSYDVTDRLKFDVGYRYSHVAG---------------------------
>UniRef100_A0A4R7CA24	81	0.250	1.616E-13	41	163	192	80	222	276
-----------------------------------------SGAFAGVGIGYQFNSWfRMDATGEYRFStgvkavDRDAVGNFLGYEKYSGNYSAGLFLVNAYFDLGTW-YGFTPFVGAGIGYAHNNLRSFETSTiivspfggasggtiRNKSHGDLAWALHAGIGYDVTPNVKLELGYRYVNMG----------------------------
>UniRef100_UPI002092A60F	81	0.266	1.616E-13	43	164	192	89	226	282
-------------------------------------------WSGGVGLGYQINRhLRTDLTVDYLgKADFRGDTVGeclsdpllTCTSTDRSSYSAWLLLANVYAELGTYH-GFTPYIGAGIGGAHVKWDKLTNTIEDESfehdgekGWRFAYALMAGTSYCLTKNLDLDIGYRYAHVEG---------------------------
>UniRef100_K2P325	81	0.267	1.616E-13	35	164	192	80	224	283
-----------------------------------DTTKLKGAFSLGAGVGYQINRhLRADLTGDYWfksdFEGSTSGTCGGGSPCVSTDKSAYSallLLANAYVDLGTYH-GITPYVGAGIGGAYVMWDDLENaisggstvVHKGSKNWRFAYALMAGASYCLTQNLNLDVGYRFTHING---------------------------
>UniRef100_A0A3M1IRG9	81	0.246	1.616E-13	46	174	192	90	242	286
----------------------------------------------GGGIGYRHsDRFRFDLTGEYRSKASFTgldfftgcaLGSGTCTNEYHGFKSETLLLANAYVDLGT-FRGITPYVGAGIGVVNLNFDDVKDVNQiagaihwagDNDEWNFAWAIHAGLAYNVSDSLTLDMGYRYVNLGDavsgrfTNFDPSVTSP-----------------
>UniRef100_UPI000364A33F	81	0.256	1.616E-13	44	183	192	90	248	287
--------------------------------------------FVGAGVGYQFNPWlRFDITGEYRTQTDWTFTAqdttfrpnGTGYNRTTGKFASIVGLANGYVDLGTW-YGVTPFVGAGVGFAHHMFGNVTDQgygdyqggfgkAPDRDKTGFAWAAHAGLGYSVTPNLKLELAYRYLNMGSAQTGNVACLPTCNLQTTYH--------
>UniRef100_A0A963YQ39	81	0.278	1.616E-13	39	161	192	61	193	359
---------------------------------------YKGGVSGSGSIGYGLGNgLRLEIEGIYLRASNKNIKPGAYGPNnaYHGYQQKYGAFANALYDIDVGSPYIFPYVGAGVGYLWTSIPSGavtsaGVSNISDTSGSFAYQGIAGVSIPVppAPGLSITAEYHYIG------------------------------
>UniRef100_A0A4Y6V7H1	81	0.242	1.616E-13	4	176	192	25	214	379
----TGPYVDLGGGYNLvqtqhgsFSPTTQADG-STYNGSTKSSFRHKDGFTGFGSVGWGFGNgLRAEIEGVYNYSQINHRNLTARTGTTSGSDQSYGGFVNVLYDIDLTqfglNSPVTPYVGVGAGYLWQHLNPTTTTYSNgyvnrngGTNSSFAYQGIVGAAYDIPsvPGLALTTEYRF---IGQQFANGSFRSTS---------------
>UniRef100_UPI000B0159F4	81	0.190	1.616E-13	42	174	192	68	267	426
------------------------------------------GWAGLGSVGWGFGNgLRLEIEGNYRSNDLDRYTIAGYRLPrAKGSAETYGVMANAYYDFDLSSYGISssalmPYIGVGVGYAWsshrglsgsinatapagladrvvsrvnselesrflanltaeqraelpanaipqinlntSNLNANAQVRSDDTDGDFAYQAMAGVAFPIRavPGLAVTAEYRFFGTLSNKLSTSVTAS-----------------
>UniRef100_A0A7Y0XXR4	81	0.296	2.202E-13	38	160	192	42	163	192
--------------------------------------TYKSGVPFIGAVGFKSDAYRLEAAFEYQSNNVDKEKLDGVNLTsvLGNSVSISSYMANYYYDINVTD-DIAPYLTAGLGSA--TITTKSTGFPDESQRGFAYQLGAGIGINALKNIVIDFGYRYF-------------------------------
>UniRef100_A0A924S6P0	81	0.333	2.202E-13	47	159	192	69	178	215
-----------------------------------------------LAWGTQLeGNWRVELALGYHSQDVEAVVVPNINVKSTGSVKTLTLDMNAYYDLPVKG-PVKPYVGVGFGAASVKFD---DGLLDDRGSGLALPAMAGASVAITPAMSLFAEGRY--------------------------------
>UniRef100_UPI001FF2B205	81	0.237	2.202E-13	40	164	192	74	228	261
----------------------------------------DTGYALSGQVGYAFENgFRVEAEAAYSEYGVGThsgltvggtdidavdvavltrgaadaanPTVGAVIADGQGQVSNFGLFGNVFYDIDT-GSALKPYVGGGVGYQWVDVDYSPSgvAVGEDDDGAFAYQLMAGASYEVSDSVELFGQYTWRDTTE---------------------------
>UniRef100_UPI0004272BA5	81	0.261	2.202E-13	46	174	192	95	242	269
----------------------------------------------GAGVGYKFNDyLRADLTVDYETPAKFKgqayctlagpCGGGEWESSESAKITAYSALANVYADLG-DFHGLKPYLGAGAGASYLKTSDVKSSAQDafsgnypagKGKWNFAWALMAGVEYPLSDRLSLDLGYRYLNLGDAQTGSVTANP-----------------
>UniRef100_A0A7W8AMB0	81	0.257	2.202E-13	5	164	192	48	239	289
-----GWYLRgdIGYAGAKFKGanYATIDKgcgstcsGTSFGENSLDGKLKGSFLLGGG-VGYQVtDYFRTDLTVDYLTRAKFSGSTSGvctannayadCVSNDTAKMSALSILANAYIDLG-NFNGFTPYVGAGIGGTRIKWGDLTNTIDPGFDqsgstvhsgsasWRFTWALMAGLSYDLTQSLKLDAGYRFRRIEG---------------------------
>UniRef100_UPI001582D052	81	0.285	2.202E-13	35	167	192	78	259	315
-----------------------------------HNPKYVPGFAGGASIGYSLGDMRVELEGLYSQTDlydkdysnknharyvelrrkkeysvgakcgspwvsikffktkdeakVDTEKCDNISKNLADfraafrmkneGFNNLAGMVNVYYDFNKEEMQLVPYVGVGGGLTKVKFLGRTR-------YAFAYQAKLGANYQLTAQVQAFAGLRYFGILGNEF------------------------
>UniRef100_A0A1V2SLG9	80	0.282	3.001E-13	47	159	192	71	177	189
-----------------------------------------------IGVGYQFNNyLRADATVGYSQRDSNYYETTT---------DLWEAMANAYVDLG-NYYGITPYVGGGIGFANVNYDYQGPVDARLKSGGtnrFEWALMAGIAVDITPRLKLDLGYRY--------------------------------
>UniRef100_UPI0010C9E243	80	0.265	3.001E-13	43	167	192	70	180	194
-------------------------------------------FTGGLGVGYRFNNtFRGDITADYS----------GKYDVGNNKIDAWTVLANGYVDIPLSDT-IVPYLGAGAGYGWV------DGKHSYSEDGFTAAAMAGVGFKVSDSVTLDVGYRFRDafIDGPNF------------------------
>UniRef100_A0A356F475	80	0.294	3.001E-13	48	159	192	63	166	200
------------------------------------------------AYGVQAGYVRGELELNNSRDIKRNYIGEMDHF----RLYKHSVMANAYFDY-LTCTPWTPYVGAGIGSAYLKAD---DGSHAKSVYNLAWQVMAGLTYDINSHWTLDAGYRY--------------------------------
>UniRef100_A0A533T2N0	80	0.250	3.001E-13	41	166	192	63	225	248
-----------------------------------------SGVAFFGAAGYDYGNFRIEGEIGYQTFNFDKITVHSAGTgnsntnqvsvyvrdlsggafnetsafELAGKGNVTSLMTNAYYDI-TSTGGIKPYVTVGAGVAQVRyvgfgvnglpdpTNSNELNRQDSNTTTLAYQAGVGIAVPVTSTVILDARYRYFATARYD-------------------------
>UniRef100_A0A939EQN8	80	0.294	3.001E-13	43	163	192	82	216	267
-------------------------------------------WMIGVGVGYQFNDyFRSDLTLDYeaKATARGYAVCGTCSTNFSEertDLDIWTVMLNGYVDLGTW-YNLTPYVGAGVGASYIRASNTISINPgstaatydkDNGEFNFAWALMAGASYAVNQNLSIDAGYQYRDLG----------------------------
>UniRef100_UPI001AE71FB9	80	0.233	3.001E-13	43	173	192	87	248	269
-------------------------------------------FSGSLGVGYQFNDmFRADLTGDYFEGDVNgsgeadipcggEAAGTTCAGRLGADYKAMGLMANGYVDIAT-VAGLTPYVGAGLGVTQFRWSDvalrtscvpgaagcsgaapVNQSFDGDSSWRFTYALMAGVSYDMTERLKLDVGYRYSQIADGDiFGSSDID------------------
>UniRef100_C3MI18	80	0.247	3.001E-13	18	164	192	63	239	272
------------------PFYRNFDGGTgGYSNVPFDSARFDKPVSGTIGLGYRFSDvFRADLTAEYFEGRFDGSLVSASPCAGEGagtscslshsaNFSALGLMANGYVDLAT-LAGFTPYVGAGIGATHIDWNtvhegsvcvagggacsgaTGGTSYVGRDSWRFTYALMAGVSYDITDRLKFDVGYRYSHIAD---------------------------
>UniRef100_A0A7Y4H4P1	80	0.236	3.001E-13	46	164	192	86	228	280
----------------------------------------------GVGVGYRINNWfRADVTGQYRGNANFKATDRftgtaggvayNGIDNYGGSKSEWLVMANAYVDLGTW-WCITPFIGAGVGGARVTISNFTDTGTNSlpftttsfasapagSKWNFAWAAHAGLAYSVNPNLVLELAYSYVNLGE---------------------------
>UniRef100_UPI0016511557	80	0.236	3.001E-13	33	167	192	75	228	282
---------------------------------SKYKGYYNPPFAANVALGYtgelGSNSYRVELEGMYSSVKVDNIGLTSSQITVSylkengndsnkgtylygaavshDQIENISVMANVYHHWKSDRFSFSPYIGIGIGATRMTMFEKPSIRP-------AGQLKAGFDYRINEDVNMHIGYRGFGVMGNNF------------------------
>UniRef100_UPI0010B1D8D6	80	0.250	3.001E-13	40	176	192	83	245	282
----------------------------------------DSGMVYGLGVGYQFNNWfRADITGEYRSkvsfNGTDFATFPTNPlaDAYHGGYQAWVGLVNVYADLGTW-WCLTPFIGAGVGAASIKTTAFSDvatfpsgsgltgtfVADGATKTNLAWAVHAGVAYKVTNNFTVELAYRYLDMGtakhgnGRSFDGTNTGPSS---------------
>UniRef100_A0A525IFA9	80	0.236	3.001E-13	46	164	192	86	232	283
----------------------------------------------GLGAGYQFNNWlRVDVTGQYRGNTNFhgldlTSFPNGGATGFGSDVynaskSEWVFLANAYVDLGTW-WCVTPYIGAGVGTARVSIANFTDsgvatlfpagsgvgpslvSAQTGSQWNFAWALHAGLAYKVNPNMTVELGYSYLNLGD---------------------------
>UniRef100_A0A4Q2RGL5	80	0.248	3.001E-13	42	177	192	166	325	342
------------------------------------------GYAFGGGGGYKFNDWfRADITADYldpFHYAANTSCGTACTVNHETNVWRWDGLVNGYVDLG-NWFGLTPYIGAGAGVAGTHQDGSigingnalasgitdprtgtlvTSSVPSRTDYQFAWAAMAGFSYAFGPHMLADIGYRYLDLGRTTVPLFPVTSTTR--------------
>UniRef100_UPI000B2D87E3	80	0.231	3.001E-13	43	168	192	63	225	376
-------------------------------------------WAGFARLGYQLtDHWRVELEGGYRTGDiasvhglpstqsivglctpnVTRTTAAPNCGSPDGDLKTYTLMANVLFDLAPNSV-INPFVGVGVGVNYTKaevlgqfstvtgaltaaNPSIQNLRIDDSDTAFAYQGIAGIEWAATDRLSVDLTGRYLSGSDLDLN-----------------------
>UniRef100_A0A6M8HNW5	80	0.244	3.001E-13	42	166	192	70	208	380
------------------------------------------GFDGSGSAGWGFGNgLRAELQGAYYMNNVNHRSGTVAPGTTTGHAESYGALVNVLYDIDLARFglavPITPYVGVGAGYMWNHLSPFTTQYANgnidrtgGTNGSFAYQGIVGAAYNIApvPGLALTAEYRFLGQLDQE-------------------------
>UniRef100_A0A2Z4JZY8	80	0.227	4.089E-13	42	164	192	77	229	260
------------------------------------------GYTIAGQVGYAFENgIRIEAEGVYSRYDVGShrdlqigganiggvdsailtrtaasptnATVGEVLADGRGDVRTYGLFANVYYDFET-GSNFRPYVGAGIGYQMIDVDYQPSglAVADDDDGAITYQLMAGASFEVSSGVELFGQYTYRQMTD---------------------------
>UniRef100_A0A6I3KLC8	80	0.272	4.089E-13	46	159	192	90	220	273
----------------------------------------------GLGVGWQARHWlRFDLTGEYRGDAIfvghdqypGGVGFLPGTNEYTADIKSWLGLANAYVDMG-NWCGFTPYIGAGIGFASISVEGMKDINvpragaafgSDHTSTNFAWALHAGVSYDVTPQTVIDLAYRY--------------------------------
>UniRef100_UPI0006498637	80	0.212	4.089E-13	33	190	192	73	267	277
---------------------------------SKYKGDYNPPFAASVAFGYtgELGNniYRAELEGMYSSVKVDNIGLTSGQMTISymksgdkygsiinhDQIENASIMANVYHYWKSDRLSFSPYFGIGVGGTRMTMFEKTSIRP-------AGQFKAGLDYRINEDVNIHIGYRGFGVIGssdytpktlklnPNFNNDPGKqkakmveqvgdnkvSTTIQNGFFHTHGIEAG-
>UniRef100_UPI00034B7E67	80	0.250	4.089E-13	46	191	192	88	257	280
----------------------------------------------GVGVGYQFNNWfRADVTGEYRSkvsfKGTDNFTFNPGgflVDNYNGGYSGWVGLVNVYADLGTW-WCLTPFVGVGAGGARITTAGFSDNgiangvvgsyfADGATKTNFAWAAHAGVAYKVSPNFTVELAYRYLDMGtvgqgyGRSYDGTNAGPSSFQFRNLTSHDVKLGV
>UniRef100_UPI0012A11D11	80	0.237	4.089E-13	46	163	192	88	229	283
----------------------------------------------GVGVGYRFNNWfRADVTGQYRGNSNfkgtDRFTGTAGGVPYSGidnysaSKSEWLVLANAYVDLGTW-WCITPFIGAGVGGARVSIANFTDtginnlavgntsfaSAPSGSKWNFAWAAHAGLAYKVNPNLVLELAYSYVDLG----------------------------
>UniRef100_UPI001CE236FA	80	0.250	4.089E-13	40	176	192	83	245	283
----------------------------------------DSGMLYGIGVGYQFNSWfRADITGEYRSkvsfNGTDFATFPTNPlaDAYHGGYTSWVGLVNVYADLGTW-WCLTPFIGAGVGAASIKTTAFSDvatfpsgsgltgtyIADGASKTNLAWAVHAGVAYKVTNNFTVELAYRYLDMGtakqgnGRSFDGSNAGPSS---------------
>UniRef100_UPI00082EB132	80	0.265	4.089E-13	44	164	192	91	236	299
--------------------------------------------FAGVGIGYQFNSyLRFDLTGEYRggsFNGRDQISYNFGVPTnqtnvYRADVATFVALANAYIDLGTWNC-LTPYLGVGIGMANHTVSGLADNGVNQavgaafanasyaygdsaSKTNLAWALMAGVSYDVTSNLKLDIGYRYLNMGD---------------------------
>UniRef100_A0A965BV70	80	0.234	4.089E-13	42	176	192	63	211	357
------------------------------------------GYVGVLSLGWGFGNgLRAEIEGSYRQNSTSSSKHENVkySSGSNGNATSYGAMVNVLYDIDLGSTlgGITPYVGAGAGYIWhtysdvgYRASATDNNFYNGTSGAFGAQAIAGLSLPISavPGLAMTAEYRFMMTAGHTMDSNTVDGDK---------------
>UniRef100_A0A6N7JQS8	79	0.287	5.572E-13	40	166	192	60	188	206
----------------------------------------DKGFNGTLAVGYRWDDFRFELEGFYGKLVEVKGTVPATVSvpwgyRLPGQVTMMSAMVGAYYDWHVTDI-YQPYVGLGLGAAHVRNKSATLLV--DTGTSPAGFLEAGLNMRLADGVSVAPAYRYMGVRGDD-------------------------
>UniRef100_A0A371B711	79	0.242	5.572E-13	43	166	192	80	208	240
-------------------------------------------YSGGLGIGVKTDWLRTDITVdGASKMKYESTTVTTNDTTA--KVSAITAMFNGYFDL-TTWYGITPYVGAGFGGARVQVTDYQSTvtppfggDTSRSQWNVAWAAMGGLAYQIAPNMQVDVGYRYLSLGNVT-------------------------
>UniRef100_A0A939B0L3	79	0.258	5.572E-13	25	190	192	60	248	256
-------------------------GNTNYgtSGTLTGNTPLGGGVAVEAGFGYDFGNsIRSELTYLYNNgslgatsltadvTTGGTRYTGTANPNTSGTFSTNSVMLSGYYDIQTK-TKFTPYVGAGIGYTSVSLPSQNRVTGSYTVNGssgtgwidyaggsasaFGYQAKVGVSYAVSKPADVYVEGTYQGNTGTSINNLNLSAL-------NLFGVRAG-
>UniRef100_UPI00167553A5	79	0.233	5.572E-13	53	190	192	87	251	257
-----------------------------------------------------YGPFRSELELSYTTNrtadhsnlqalggnvsGVDAGILFNTNTPlgittgrlledAQGSVNTIGVMVNGYYDFTVANERVHPFVGVGIGAMNVDVRYKPSGADfaDDSATVFGYQAMIGADYDLTDSTVLHAGFRYRGAQPVEIETNLLPSDLEVDV--NQFIAEIG-
>UniRef100_A0A973ICX2	79	0.279	5.572E-13	43	160	192	103	231	268
-------------------------------------------YTADLSAGYRLSDFRFELSAGYRDFFKITGTGTDGSTtvNVSVKAAQFMGMLSAYYDLNINDSPFKPYIGVGAGlvhsrinidATWTGASNGSSSELYSNELTPAGALMAGVSMSVTKNIDLDVGYRFM-------------------------------
>UniRef100_A0A7X0IN43	79	0.267	5.572E-13	35	164	192	78	237	274
-----------------------------------DSNRFGGDFSGGLGIGYQFNDlFRADVTGDIFSGDFNgrlssamscsgGAGGTGCSTNARSSFTAGSLMVNGYVDLGT-VAGFTPYLGAGLGATRVSWGSvnaigscvdgtsscggvvpVSTRYSGDSDWRLTYALMAGVAYEVSPNIKVDLGYRFSHIAG---------------------------
>UniRef100_A0A0D7EW34	79	0.262	5.572E-13	46	166	192	85	228	280
----------------------------------------------GLGVGYQFNSWfRADVTGQYRGNAaihgstvVDYGVGGTSADSYSGNKQEYLILANGYVDLGTW-WCVTPFVGAGVGVANVNLKGFRDdgfnqyagpsythsatYFDNVSKWNFAWAAHAGLAYKVTPNVTLELAYSYVDMGSVS-------------------------
>UniRef100_UPI0020138AB0	79	0.244	5.572E-13	46	163	192	88	229	282
----------------------------------------------GVGVGYRFNNWfRADVTGQYRGNSNFKGTDRftgtagglayNGIDNYSASKSEWLVLANAYVDLGTW-WCITPFVGAGVGGARVSISNFTDtgtnslpfsttsfaTAPTSSKWNFAWAAHAGLAYKVNPNLVLELAYSYVDLG----------------------------
>UniRef100_Q4EBQ3	79	0.218	5.572E-13	33	178	192	75	236	283
---------------------------------SKYKGDYNPPFAANVALGYtgelNGNSYRAELEGMYSSVKVDNIGLTSGQMTISytkdktrpeesygaivnhDQIENISVMANVYHHWKSDRFSFSPYVGVGVGATRM-------TMFEKSSIRPAGQLKAGLDYRINEDVNMHIGYRGFGAIGsSEYKLDTLKWDPNH-------------
>UniRef100_A0A8X6HL45	79	0.296	5.572E-13	43	163	192	184	305	326
-------------------------------------------WLGSVSLGYYAGkNGRVDFEAMYSIANIED---SNSPPIFDKSASVFAFLLNLYYNPNIQNTQFAPYIGLGIGPTVFRLKKINGSPQNSMPLNvpwFAYQIKLGINYSIIPEVKTFLGYRYFSVP----------------------------
>UniRef100_UPI001D072468	79	0.276	5.572E-13	43	160	192	61	189	360
-------------------------------------------YAGAAALGYGFGNgLRVELSGDYDRNTahsfNSTYVGASRRGAATGGLNTYGLMVNGYYDLSL-GWPVFPYVGAGVGYQWQQlshkiHEDAWGVVTAGTRGSFAYDLIAGLSYPLPmvPGLSLTGEYRFM-------------------------------
>UniRef100_A0A437MJP5	79	0.226	5.572E-13	38	165	192	59	208	381
--------------------------------------TYRTGTNVTGSVGWGFGNgFRAELEGYWRRAGiqearfFSQGSFNGGISTTAGTAQVYGFMANAYYDFDLsvfgPGWSWiQPYVGVGLGFAYSQFRDLSmdtytslRTTANGNGRTLAYQAIIGAAVPLddwAPGLSLLAEYRYFGAGSP--------------------------
>UniRef100_UPI00048F9521	79	0.284	7.592E-13	44	164	192	69	186	217
--------------------------------------------SMGAAVGWQpMESLRLELE--YASRGKDRAMLPPSVDVAG--TGSVSLMANALFDVKVTDW-LTPYVGFGVGWTRQEADRVNATFSSDvRGEVFAYQGIIGLSVPFTSRLSFFADGRYLRTGD---------------------------
>UniRef100_A0A7X0LLK7	79	0.265	7.592E-13	47	168	192	71	197	218
-----------------------------------------------GAIGIDGGLLRNELELTFRDTEGVLLRTDPPSADAgSGSFDNISLMTNIYADLPLP-AGFELFAGGGIGVVMFDGDatgtgSLGTADFDDAGYGFAYQLKAGVAYELTRNLQITAGYRYWASTEIDFG-----------------------
>UniRef100_UPI00202E90EB	79	0.293	7.592E-13	51	163	192	130	242	263
---------------------------------------------------YARENGRIDFETMYSWADIKS---DNPPPVFDKSVSIFAFLLNFYYNPSIQDTQFAPYIGLGIGPTVFRLKKVNGSPKNSMPLNvpwFAYQVKLGVNYSIIPEVRASLGYRYFSIP----------------------------
>UniRef100_UPI000F8DC523	79	0.217	7.592E-13	36	176	192	73	241	269
------------------------------------PDKTDTVLGGGVSLGYNLAsktglPVRLEVDYTARDAAEVSSTrdmtysttyggvyypANPAVMTQADTVTLNTFMANVWYDIHT-GTALTPYIGGGIGWGFVNYKNTRamlegvtyDSFTDKKDvTNFAWSVGAGVSYALSERLALDIGYRYVDAGNMKVSASGSEPLS---------------
>UniRef100_UPI002231BF70	79	0.220	7.592E-13	22	190	192	68	265	275
----------------------KTEGQSLSKYKGDYNPP----FAANVALGYtgelNGNSYRAELEGMYSSVKVDNIGLTSSQVTISytkdkndpkesygaivnhDQIENISVMANVYHHWKSDRFSFSPYVGVGVGATRM-------TMFEKSSIRPAGQLKAGLDYRINEDVNMHIGYRGFGAIGsSEYKLETLKWDTATSQMakqtgnnqvsttiqkgfFHTHGIEAG-
>UniRef100_UPI002231E75C	79	0.228	7.592E-13	33	167	192	70	224	278
---------------------------------SKYKGDYNPPFAANVALGYtgelGNNSYRAELEGMYSSVKVDNIGLASSQMTASyvkvvgeknsaeekhlygaivnhDQIENISVMANVYHHWKSDRFSFSPYVGIGIGATRMTMFEKPSIRP-------AGQLKAGLDYRINEDVNMHIGYRGFGVMGNNF------------------------
>UniRef100_A0A257HI90	79	0.262	7.592E-13	44	166	192	92	231	282
--------------------------------------------FVGIGAGYQFNSfFRADLTGEYrghtnhRHNDSFTTVAGNGSNLITGKVGGFVGLANGYVDLGTWN-RITPFLGAGIGAASMSMTNSRDigfgvaagstaSAPDKSTTRLAWALHAGVGYDLTANLKAEAAYRYLHIGNVT-------------------------
>UniRef100_UPI001CD2C6EA	79	0.243	7.592E-13	43	164	192	93	243	282
-------------------------------------------ISGTIGIGYRFNDLvRADLTAEYFEGRFDGSSLSAAPCAGQGagtscafshdaNFSALGLMANGYVDLAT-LAGFTPYLGAGIGATNINWNtvretatcvpgggactagSGGTSYEGEDSWRFTYALMAGVSYDITDRLKLDVGYRYSHIAD---------------------------
>UniRef100_Q8G8I2	79	0.268	7.592E-13	20	172	192	89	248	283
--------------------FTRTD------PALEFQNNLISGFSG--SIGYAMDGPRIELEAAYQKFDAKNPDSNDTNSGdyykyfglsrddamadkkyvvlKNEGITFMSLMVNTCYDITAEGVPFIPYACAGIGADLIN-------VFKDFNLKFSYQGKIGISYPITPEVSAFIGGYYHGVIGNNFNKIPV-------------------
>UniRef100_UPI002231A63F	79	0.198	7.592E-13	33	190	192	75	274	284
---------------------------------SKYKGDYNPPFAANVAFGYtgelGNNSYRAELEGMYSSVKVDNIGLTSGQMTISytrdkarpeesygaivnhDQIENISVMANVYHHWKSDRFSFSPYVGIGIGATRM-------TMFEKSSIRPAGQLKAGLDYRINEDVNMHIGYRGFGAIGsseckletlqwdPNSDNGAGKPkggmakqkdeknlvsTTIQNSFFHTHGIEAG-
>UniRef100_A0A0Q8BW41	79	0.245	7.592E-13	40	164	192	85	234	290
----------------------------------------KSAFSAGAGVGYQINeHLRTDVTLDWlAKSKFRGATVGDCVPPAPGvtcvstDTTAYSallLLANAYVDLGTW-YKVTPYIGGGIGGARVKWDDLNNSICTDptdpttctetthrggKGWRFAYSLSAGASYCLTRNLDLDVGYRFSHING---------------------------
>UniRef100_A0A7W6HG96	79	0.265	7.592E-13	35	159	192	81	226	301
-----------------------------------DELETKSSYTLGAGLGYRFsDHFRADVSLDYYDLDIDgrsdcpSYVGFGCNYNDSTSADVWTAMANAYVDLKKLGS-ITPYIGAGLGFAHVGYGKMKNEICNptcgaegnfmgyhegEDSWRFASSLMAGASVDLTKQLKLDVGYRY--------------------------------
>UniRef100_A0A379MV41	79	0.190	7.592E-13	42	174	192	68	267	320
------------------------------------------GWAGLGSVGWGFGNgLRLEIEGNYRSNELDRYTIAGYRLPrAKGSADTYGIMANAYYDFDLSSYGISssalmPYIGVGVGYAWTSHRGLSGSIDatapagladrvvsrvnselqsrflanltaeqraqlpanaipqinlntsdlnaraqvrsDDTDGDFAYQAMAGLAFPVRavPGLAVTAEYRFFGTLSNRLSTTVTAS-----------------
>UniRef100_R9QKY4	79	0.666	1.034E-12	96	176	192	9	89	90
------------------------------------------------------------------------------------------------YTLAFEDMPITPYVGVGVGAAYVSTPLKTAINNQNSKFGFAGQVKAGVSYDVTPEVKLYAGARYFGSFGAHFDSETTGADN---------------
>UniRef100_A0A961Q5G6	79	0.304	1.034E-12	36	159	192	49	159	183
------------------------------------SGKDDSGLALGGGVGYRFnDNLRADVRVDWAGVYDSTVGGN--------DMQITTGLANLYFDIPTNSM-ITPYLGAGVGYGW-----GTVDGPNNNKDGAAYALMAGASISLTDNIDMDVGYRF--------------------------------
>UniRef100_A0A4R3LUR7	79	0.282	1.034E-12	37	166	192	81	195	224
-------------------------------------PDGQRGWTAGAGVGYRvVPHIRTDLTLDYL---------------TGGSARALSLMGNVYWDIAT-VAGLTPYVGAGAGIGWTKSNGFAFAPLDVDGWSFGWNVSAGIAWTPAPQVSLDAGYRFLDFGTPS-------------------------
>UniRef100_A0A5C0DQJ5	79	0.281	1.034E-12	50	150	192	111	212	232
--------------------------------------------------GYQSKNYRTELELNYSSFGVNKGILNSESFPLSGNISTTSVLVNGYYHIPT-GSKFRPYLGAGIGFGIISGKIKDQGIETDlgTGSSLAYQGKVGLQYEIAKK-----------------------------------------
>UniRef100_H0TIY6	79	0.237	1.034E-12	46	164	192	61	202	254
----------------------------------------------GVGVGYRFNNWfRADVTGQYRGNSNfkgtDRFTATAFGTPYSGidnysaSKSEWLVLANAYVDLGTW-WCITPFIGAGVGGARVTISNFTDtginsftgvpsfaSAPSASKWNFAWAAHAGVAYQVNTNLVLELAYSYVDMGE---------------------------
>UniRef100_A0A7W6EE07	79	0.309	1.034E-12	42	164	192	79	216	256
------------------------------------------GLAGGLGLGFQAVDWlRADATVRYSEPDVDFSVPVLclsaalcGASRAPGEVRAVELMGNVYADLGT-VAGFTPYLGGGLGAVHLSYGDgafdlggaGAAPVAGQQSWRFAYALSAGVAYDVTPAMALDLGYRYLDVEG---------------------------
>UniRef100_UPI001E52708F	79	0.262	1.034E-12	35	159	192	87	222	258
-----------------------------------DDDRFDRPVSGTLGLGYRLTDiLRADLTADLFDGRFEGTQETAGvSTRYRADLRGVGLMANAYVDLAT-VAGFTPYLGAGIGATYVDWQDVTvrsggapvagGAYEGDDGWRFTYALMAGASYDLTERLKLDIGYRY--------------------------------
>UniRef100_A0A849HUX8	79	0.286	1.034E-12	38	159	192	49	173	270
--------------------------------------LSRPSYAGDLAVGYGFGNgFRVELNGNYYRNTAHKI---GGGPRVTGGLDTYGPMVNALYDMNV-GLPIFPYVGAGVGYQWQNLDSSlktaGYAPVSGNKGSFAYNIIAGAAYPLPmvPGLSLTAEYKF--------------------------------
>UniRef100_A0A840N7G6	79	0.242	1.034E-12	46	164	192	83	217	272
----------------------------------------------GLGAGYRFNNWfRADVTGEYRgksnFHGVDVVTVNGTPFgtnTYTGSKSEWLVLANAYFDLGTW-WCITPFIGAGVGGSANTISGFTDTgqpaaslafGPTATKWNFAWAVHAGLAYKVNPSLTMELAYRYADLGD---------------------------
>UniRef100_UPI001576B5A6	79	0.233	1.034E-12	40	176	192	81	246	281
----------------------------------------TGGTSYGVGVGYQFNSWfRGDITGEYRSrvsfSGTDIAQFPGASFSdvYQGGYTSWVGLVNAYVDLGTW-WCLTPFIGAGVGAAHIETTGLQDSGSNftalngaqggasyfangASTTNFAWAAHAGVAYKVNNNFTVELAYRYLDMGtavhgfGSSFDGSNAGPSS---------------
>UniRef100_A0A176YFC8	79	0.219	1.034E-12	46	164	192	84	228	282
----------------------------------------------GVGVGYRFNNWfRADVTGQYRGNANfhgfdrtsytDTGTVQYGSDTYSASKSEILLLANAYVDLGTW-WCVTPFIGAGIGASRNTISNFTDhgvngtaafgsvpgfaSATSASKWNFAWALHTGLAYQISPNVTLELGYSYVNLGD---------------------------
>UniRef100_Q5S2D4	79	0.282	1.034E-12	47	171	192	111	248	282
-----------------------------------------------GAVGYSLGGARVELEASYRRFAtlADGQYAKSGADSLAaitrdanitetnyfvvkiDEITNTSVMLNGCYDVPHTDLPVSPYVCAGIGASFVDISKQV-------TTKLAYRGKVGISYQFTPEISLVAGGFYHGLFDESYKDIP--------------------
>UniRef100_UPI001BA63780	79	0.250	1.034E-12	46	164	192	88	230	282
----------------------------------------------GLGAGYRFNNWfRADVTGQYRGNANfkatDRFTGTAGGVPYNGidnysaSKSEWLFLANAYVDLGTW-WCITPFVGAGVGTARVSIANFSDtginnlpfstasfaTAPTGSKWNFAWAAHAGLAYKVNPNLILELAYSYVNLGE---------------------------
>UniRef100_A0A0D7Q9H0	79	0.238	1.034E-12	40	176	192	82	248	285
----------------------------------------TGGQSYGLGVGYQFNSWfRADITGEYRSrvsfSGTDVSTFPGGSSLSDvyqGGYTSWVGLANVYADLGTW-WCLTPFVGVGVGAAHIQTTGLQDSgvafapgvgsfgsssyfANGASTTNFAWAAHAGVAYKVNQNFTVELAYRYLNMGtavhgnGQSFDGSNAGPSS---------------
>UniRef100_UPI001FB8D5C9	79	0.240	1.034E-12	5	163	192	47	240	300
-----GWYLR----GDVGVGATSIDKISTVVPHGylpdgyryDQKSVSDSFFAGGG-VGYQFGSyFHGDVTAEYRggtklkFQDSFNSTCFSKTHNEEGqhdaydckgvnaygaSLSSIVVMANGYFDLGTW-YGVTPFIGGGVGTAFHRLSGFSDSgygaatggygyAKDKNTNTFAWAAMAGLGYSVTPNLKLEVGYRYLNLG----------------------------
>UniRef100_UPI000346A4C6	79	0.241	1.034E-12	35	169	192	77	251	304
-----------------------------------YSPKYVPGLAGGASIGYVFKNMRVDLEVLYsqtnlddedysdkgkaryielRRNDDVSVGTERKSPWRSGKVDieiqekppnvqvkfkaafkmknegfnNLAGMINVYNDFNVGEMLCIPYFGVGAGVTKVKFLGKTR-------YALAYQAKLGVNYPLTTNTQAFAGLRYFGILGNEFKG----------------------
>UniRef100_A0A2A4LJU9	79	0.257	1.034E-12	45	164	192	130	261	322
---------------------------------------------GAAVAGYKFDNLRVEVAGEYRRHNISTgaTVLGGVSVNYSGQNQQYGALISAFYDVDIPGIPVQPYVGLGAGLLLSNTQFGIDYTAGGTTTsaginfsngmSFVGAAMAGVAINIADNFTLDLGYRFTNILG---------------------------
>UniRef100_UPI002232A1B3	79	0.300	1.034E-12	47	165	192	184	303	322
-----------------------------------------------ISLGYYAGeNGRVDFETMYSRANIED---SNSPPVFDKSASVFAFLLNFYYNPSIQGTQFAPYIGLGIGPTVFRLKRISGSPQNSMPlnlPCFAYQIKLGVNYSIIPEVKTFLGYRYFSIPTP--------------------------
>UniRef100_A0A1U9KRH6	79	0.262	1.034E-12	4	161	192	25	202	379
----TGPYVDLGGGYNLvqqqhakFSPFSEADG-STGNGQTKSRFRHKDGFTGFGAFGWGFGNgLRAEVEGVYNYSQINHRRPTNGNGSTSGSDQSYGGFVNVLYDIDLAQFginvPVTPFVGVGAGYLWQHYNPITTTYNNgavnrvgGTNGGFAYQGIAGAAYDIPgvPGLALTTEYRMIG------------------------------
>UniRef100_A0A525JHM3	79	0.229	1.034E-12	47	167	192	67	226	406
-----------------------------------------------LRLGYQVaDNWRVELEGGYRpgnlrnvlggsnqavfglcDPNVLRTAAAPACGSPQGKIEPWSLMVNVIYDIG-PHWIVDPFIGFGIGAQNLDlttfgqfsnvsgtvtpaggaNPAIQTLQVNDNQTVFAYQAIAGLSYKVMDRLNVDLTYRYQGTSPATF------------------------
>UniRef100_A0A2P1L4H3	78	0.907	1.409E-12	1	54	192	4	57	58
-DEETSYYVRLQYNGEILPLFTNVDGITNAAGKEKDSPLTASFIAGGGAFGYKMD-----------------------------------------------------------------------------------------------------------------------------------------
>UniRef100_A0A7Y2BMT2	78	0.305	1.409E-12	43	159	192	50	157	182
-------------------------------------------FSGGGGVGYNYNhMFRTDVTFD------AAIDYEESFFGVNVSLDSYSVMANGYLDIPF-GGPFTPYVGAGVGYGWVEASALGLSATEE---GVAFAGMAGISYDMSQDMALDLGYKY--------------------------------
>UniRef100_A0A941NIL1	78	0.280	1.409E-12	45	160	192	59	183	214
---------------------------------------------GGGAsvyWGWYLPyGLRTDLELLYRYQPLSNATVSGTKVEVGGYSETFAPMVNAYWDIPVGDTGVRPFVGAGVGYGWnetglNRIDTTTFPTLHNDGWKFSYNAMAGLSIPMGTGYRLTGMYRWL-------------------------------
>UniRef100_Q5W8Z3	78	0.245	1.409E-12	41	171	192	52	195	224
-----------------------------------------PFLGFAGAIGYSMDGPRVEFEVSYETFDVknqgnnykneahryyalsqqDTITEHKFVVLKNEGLADISFMLNACYDVTTEGIPFSPYICAGIGTDLVSMFETTNP-------KISYQGKLGLSYPISPEASVFVGGHFHKVIGNEFKDIP--------------------
>UniRef100_A0A951M6G5	78	0.262	1.409E-12	46	172	192	83	237	262
----------------------------------------------GGGVGYKINNWfRADVTADYTFAGnirASYLVPNCCLATDKTGLASWAVLANGYVDLGTWS-AITPYVGGGVGYAFTEVSKIVneqftqtitgsfvpmldpttglpilNAFPTHTTGRFAWALMAGAAIDVAPSTKLDFGYRYLNVSDARFATDSF-------------------
>UniRef100_UPI0015FADAF9	78	0.222	1.409E-12	44	164	192	88	239	269
--------------------------------------------SGGAGIGYQFNDlFRADLTGEFFEGTFEGsgrtvqpcsgaaPAGTGCSYGGKADFRAYGLMANGYVDL-LNVSGFTPYVGAGIGATHVAWGTFNASascvdgsgacggatfadarYGGEDGWRFTYALMAGVSYSVSDRVKLDIGYRFSDIAG---------------------------
>UniRef100_UPI00078045D7	78	0.242	1.409E-12	42	164	192	79	234	274
------------------------------------------GFDGGVGIGYQATDWlRTDATFHYWKDELTTTATDSlicagdpacNALGGAGDLEAYELMANVYADLGT-FAGFTPYVGGGLGAVHLSYDDTSISLDagggcdvsdpcggpadpvgsigfkGENSWRFAYALNAGVAYNMTQSLALDVGYRYLNVDG---------------------------
>UniRef100_A0A7S8EF29	78	0.255	1.409E-12	46	164	192	91	222	278
----------------------------------------------GAGIGYQANkYFRTDLTADYwfkSKFEGQTTGFCGNGPCQSVDESSMTAMlllANAYADLGTYG-GITPYVGAGIGGAHVKWDNLRNTiggttteHEGSKNWRFAYAVMAGASYCLTSNLQLDAGYRFSHING---------------------------
>UniRef100_A0A8I0FCL0	78	0.304	1.409E-12	43	163	192	138	259	280
-------------------------------------------WLGSSSLGYYVkENGRVDFEIMYSQINIKN---SSDTPVFDKSASILALLLNLHYNPTIKNTKFAPYVGLGIGPTIFRLKKFSNSSQNPIPLNvpwFAYQAKLGVDYSIIPEMDLFLGYRYFSIP----------------------------
>UniRef100_A0A849IAN9	78	0.255	1.409E-12	44	164	192	86	233	284
--------------------------------------------FGGVGVGYKFNDWlRFDVTGEYRgrsnyhgYDSVSTPGIFFGTNQTTTSKSEWVGLANVYFDLGTW-YGFTPFIGAGVGFAHNTLHDYRDvgvsfvptvppgapvglglaTARDHAETNFAWAVHAGVAYAVSPNFSIEFAYRYLNLGD---------------------------
>UniRef100_A0A431PWW1	78	0.252	1.409E-12	44	169	192	85	237	285
--------------------------------------------FAGGGVGYQFNNWfRFDLTGEYRtaaqysaiQSYSDIWSAPGASSCgvnarcydlYHGQQSAAVFLGNAYFDLGTW-YGITPFVGGGIGFAtnWQQNLYDVSAQPaggfgfaaNRTQTNFAWQVGAGLAYNVTPNLKLEVAYRYLDMGKFDTNT----------------------
>UniRef100_B1N6B7	78	0.250	1.409E-12	20	191	192	89	280	285
--------------------FSKID------PSLDFHNNLISGFSG--SIGYAMDGPRIEIEATYQKFHPKNPDNNDTDSSDHYKyyglfregtpqeeehryvvlknegLTFMSLTVNACYDIVAEGIPFIPYACVGIGSDLID-------IFNDKNLKFAYQGKVGISYPITSEVSAFIGGYYHGIIGNKFNklpvKTPVTLDTAPQTTSASveldtgfFGGEIGV
>UniRef100_Q0G661	78	0.238	1.409E-12	48	174	192	103	273	300
------------------------------------------------GIGYRLTDFlRTDVTFGYAKTDFDGGSrrldscyemgrntfdppfdsdELDCRASLSGSVQTYDLMANAYADLGT-YVGFTPYVGAGVGAAQVNYEdvdggascsydgsdcdpsfaDFTGSYKGESSWRFAYALMGGVSYDLSQSLKLDLGYRYLNIDGgdmYSFDNDVVDA-----------------
>UniRef100_UPI00209DD445	78	0.305	1.409E-12	47	163	192	172	289	310
-----------------------------------------------ISLGYYAGeNGRVDFETMYSRANIES---SNSPLVFDKSASIFAFLLNLYYNPSVQDTQFAPYIGLGIGPTVFRLKKINGSPQNSMPFNvpwFAYQIKLGINYSIIPEVKTFLGYRYFSVP----------------------------
>UniRef100_A0A2A4XX12	78	0.257	1.409E-12	46	164	192	130	261	322
----------------------------------------------GAAVtGYKFDNLRVEVSGEYRQHNIltGATTLGSASVNYSAQSQQYGALISAFYDVDIPDIPVQPYIGLGAGLLLSNTQYSVDYTAGGTTTsasvnfsngmSFAGAVMAGVAINIADNFTLDLGYRFTNILG---------------------------
>UniRef100_UPI001D093CDA	78	0.262	1.409E-12	38	160	192	56	191	362
--------------------------------------LSRPSYAGVAGLGYGFGNgLRIELDGNYYHNTLNKSDVTGSTGvtvdnryRTQGGLNTYGPMVNVLYDMNV-GWPVFPYVGAGVGYQWQqfahRVNDGGGYYFSGTEGSFAYDLIAGVSYPLPfvPGLSATAEYRFM-------------------------------
>UniRef100_A0A6N3SZP1	78	0.300	1.409E-12	42	178	192	67	215	379
------------------------------------------GFTGFGAFGWGFGNgLRAEVEGVYNYSNIDHRGGTSVPGHTRGSDQSYGGFVNVLYDIDLKqfgiDAPVTPFVGVGAGYLWQHYNPTQTNFVNHNTSrlggtngGFAYQGIVGAAYDVGvPGLQLTTEYRMIGQPG-SFTDGAFTSTANY-------------
>UniRef100_A0A6L8H764	78	0.268	1.920E-12	81	170	192	34	129	153
---------------------------------------------------------------------------------VKGDFSMIAFMGNVDYDFDT-GSRWVPYIGGGLGVATISIDTENaqgRSLSDDSDTVFAYQVGAGIGYEFpleeGRSITVSLDWRYFATQDPTFKGD---------------------
>UniRef100_A0A218KMI9	78	0.303	1.920E-12	42	160	192	71	183	206
------------------------------------------FFFGGLAMGYYSEDARVEFELINSRVKGDIKN--------REDISVYTGMINLYYDHYNQNTSFAPYAGVGIGFG-IRLSEDTTTMMYGIPFPlpiLSYQGKLGISYNFTPQIGVSVGYRLF-------------------------------
>UniRef100_A0A968FV48	78	0.284	1.920E-12	41	173	192	56	188	209
-----------------------------------------IGSVVSFALGTPLNeNVRVEGEITFRQASVDT----FAGFDGEGLAGAVSFMGNGYYDIPLEGSPIKPFVGAGLGFGLLYAAGTGPvggASTSDSGVGFNYQIMGGGAYEVQSDLFVTATLRYWGSTGVTLEDENGT------------------
>UniRef100_A0A366DUZ9	78	0.290	1.920E-12	44	159	192	89	202	238
--------------------------------------------AYSGGVGYQFtNNIRGDITAGYRKLK-------ASGEPVEADV--WEVMANAYYDIG-NFSGVTPYVGAGLGMANVDYKvgykipgTNDDAFGGRNTTRLQWALMAGAAIDVTENIKFDLGYRY--------------------------------
>UniRef100_A0A657LMM5	78	0.255	1.920E-12	47	164	192	77	224	263
-----------------------------------------------LGLGYQINDmFRADLTGEYFdgRFDGDSRAVLPCAGEGAGttcaigtnaDVTAYGLMANGYVDLGT-LAGFTPYLGAGLGATNLRFSDVTQtsscidslgvcaggpsataSYNGYDSWRFTYALMAGVSYDVTDRLKLDLGYRYSHIGG---------------------------
>UniRef100_A0A4Q2SZJ7	78	0.222	1.920E-12	44	164	192	84	235	265
--------------------------------------------SGGAGIGYQFNDlFRADLTGEFFEGTFEGsgrtaqpcsgaaPAGTGCSYDGSADFRAYGFMANGYVDI-LNVSGFTPYVGAGIGATHVAWGTFTASpscvdgsgacggatfadarYAGEDGWRFTYALMAGISYSVSDRVKLDIGYRFSDIAG---------------------------
>UniRef100_A0A1E3VB10	78	0.265	1.920E-12	18	164	192	54	228	267
------------------PYYRTFDGAGYET-VPFDNTRFGRPVSGTIGLGYQFTDiFRADVTAEYFEGRFDGASLRATPCAGEGagtscalshsaNFSALGLMANGYVDLAT-LAGFTPYVGAGLGATHIDWktahesstciaglgmcagSEGGASYQGRDGWRFAYALMAGVSYDVTDRLKLDMGYRFSYIAG---------------------------
>UniRef100_A0A7Y6NA42	78	0.322	1.920E-12	47	163	192	131	248	269
-----------------------------------------------ISLGYYAGeNGRIDFETMYSKVNIKN---GNSPPVLDRSASIFSFLLNFYYNPSIQDTQFAPYVSLGIGPTVFRLKKINESPQNSMPLNvpwFAYQVRLGVNYSITPEIKTFLGYRYFSIP----------------------------
>UniRef100_UPI001CD67847	78	0.250	1.920E-12	43	164	192	93	243	282
-------------------------------------------ISGTIGIGYRFNDvVRADITAEYFEGRFDGSSLSASPCAGQGagtscafshdaNFSALGLMANGYVDLAT-LAGFTPYLGAGIGATNINWNtvretatclpgggacaggAGATSYEGEDSWRFTYALMAGVSYDITDRLKLDLGYRYSRIAD---------------------------
>UniRef100_A0A679JJ49	78	0.257	1.920E-12	44	163	192	90	224	283
--------------------------------------------FVGAGIGYQANSWlRFDFTGEYRSEAKWIFyaaeTPSGGINRTSGKFSSVVGMANGYVDLGT-YYGITPFVGAGVGFAHHMFGGVTDnglglyqggygVGPEKQKLSFAWAAHAGLAYSITPNVKLELAYRYLNMG----------------------------
>UniRef100_UPI001FB9760C	78	0.265	1.920E-12	37	169	192	83	238	293
-------------------------------------SISDSYFAGGG-VGYQFNAFlRGDISAEYRggahlgftDSAFTGFVLPDGSPyksidNYTANLSSVVVMANGYVDLGTW-YGVTPYVGGGVGSAFHHVSGFSDigagaasggfgVAPEKHFTNFAWNAQAGFAYSVTPNVKLEVGYRYMNLGQAKLGT----------------------
>UniRef100_A0A6N8YC06	78	0.216	1.920E-12	31	170	192	95	282	306
-------------------------------GSEQYGPLSgtasdNGGYNFSFLLGYDFGNgLRLEAEAGYIHSCINEMDVKEpgslvclaggcdfynslpsdgqeavkeaakGEKNIDGGVSAFALMINAYYDLN-PDGKLIPYVGAGLGVLNLSTDAESaegaatgTVLIDDSDFVFAYQVGAGLGYKIDgpgngSDVTLSVDYRYLASfENPEFAGE---------------------
>UniRef100_A0A1H1KGC6	78	0.237	1.920E-12	47	163	192	94	248	310
-----------------------------------------------AGIGYQFNQWiRADVTAEYRtaiglrgvfQEKIFNPFVPFaflGQNEMPGTLQSTLVMANAYADIGTW-YGLTPYVGAGVGIVRHNMSGFTDsgfafsgtafaanglpngalspvlnsPITDKTKTNFAWAAMAGLSYSITPNLKLDLGYRYMNLG----------------------------
>UniRef100_A0A925TBZ8	78	0.268	2.615E-12	40	161	192	58	164	186
----------------------------------------DSALVLGGGVGYQFNeNMRADITADW---------AGDYDVAPGADMSTTTVLGNLYFDWA-NDSAFTPYVGAGLGYGWV------DDTPSGNDSGIAYGLAAGVSMGLTDNIDLDVGYRFRD------------------------------
>UniRef100_UPI0022B9C321	78	0.307	2.615E-12	42	166	192	62	188	206
------------------------------------------GYNGSLALGYRWDDFRFELEGSYGQLAEVKGTVPASVTvpagyRLPGKVTMMTATVGAYYDWHVTDL-YQPYVGLGLGAAHVRNKSNALLV--DTGTSPAGFLETGLNMRLADGVTVAPAYRYLRVRGDD-------------------------
>UniRef100_A0A239DH05	78	0.293	2.615E-12	39	166	192	59	188	206
---------------------------------------RDKGFNGSLALGYRWDDFRFELEGFYGQLLDVKGTVPASVTvpagyRLPGKVTMMTATVGAYYDWHVTDI-YQPYVGLGLGAAHVRN--KSDALLVDTGTSPAGFLETGLNMRLADGVTVAPAYRYLRVRGDD-------------------------
>UniRef100_A0A7W8ANJ9	78	0.291	2.615E-12	44	159	192	90	199	235
--------------------------------------------AYSGGVGYQFtDNIRGDVTVGYRKMTV-------SREPVEAGI--WDVMANAYYDIG-NFSGVTPYVGAGLGMAKVDYKVHGPvgeYINGRDTTRLQWALMAGAAIDVTENVKLDFGYRY--------------------------------
>UniRef100_UPI001C693352	78	0.258	2.615E-12	44	159	192	88	201	237
--------------------------------------------AYSGGVGYQFtDNIRGDITAGYRKLKV-------GGEPIEADI--WEAMANAYYDIG-NFSGVTPYIGAGLGMANMdykvgykDADTGKNLIDGRNTTRLQWALMAGAAIDVTENIKFDLGYRY--------------------------------
>UniRef100_A0A961XZ77	78	0.246	2.615E-12	42	164	192	48	196	244
------------------------------------------GATFGAGFGYRFNeTFRTDATLDFMRAGIHGKTscpsyvkagkgfnpvEDNCNYEDSSSADIWTTMANAYIDLPKLGM-ITPYMGFGVGAAYVSYDDwntrevcvgceYQSNKNGLDSWRFAMSAMAGASYDINDQLKLDLGYRYLHVKG---------------------------
>UniRef100_A0A4Q1VTD8	78	0.256	2.615E-12	46	164	192	64	206	257
----------------------------------------------GIGAGYRFNSWfRADVTGQYRGNANfkatDRFTGTAGGLPYSGidnysaSKSEWLFLTNAYVDLGTW-WCITPFVGAGVGAARVSIANFSDtginnlpfstasfaTAPTSSKWNFAWAAHAGLAYKVNPNLVLELAYSYVNLGE---------------------------
>UniRef100_A0A7Y6JSL6	78	0.314	2.615E-12	47	163	192	125	242	263
-----------------------------------------------ISVGYYArENGRIDFEAMYSGINIE---GGDSPAVFDRSASIFAFLLNFYYNLSIQDTQFAPYIGLGIGPTVFRFKKVNGSPKNSMPLNvpwFAYQVKLGVNYSIIPEVKAFLGYRYFSIP----------------------------
>UniRef100_A0A369RJN1	78	0.235	2.615E-12	33	164	192	74	219	265
---------------------------------SKYKGDYNPPFAASVAFGYtgELGNniYRAELEGMYSSVKVDNVGLTSGQMTISyieskdkkdkygsiinhDQIENASIMANVYHHWKSERFSFSPYVGIGIGGTRMTMFEKTSIRP-------AGQFKAGLDYRINEDVNMHIGYRGFGVIG---------------------------
>UniRef100_X5GKV5	78	0.271	2.615E-12	16	167	192	65	230	271
----------------FALGFTESDITTHSGFKQVYNPTYASNFAGfSGVIGYYVDDFRIEFEGSYESFEPERQWYPEGSESYKffalsradtmadnkfivlenNGVMNKSLNVNFCYDVAHGQVPLAPYVCAGVGADYIKFLGRSLP-------KFSYQVKFGVNYPVSVNIMLFGGGYYHRVVGNKY------------------------
>UniRef100_UPI002302F6A6	78	0.242	2.615E-12	46	164	192	85	223	276
----------------------------------------------GLGVGYRFNNWfRADVIGQYRGkatlHGADNVIGPGfvGSNNYSGSKSEWVVMANAYVDLGTW-WCITPFIGAGVGGAYNKISGFRDdgvsyspglnnsvaYFADSGKWNFAWAAHAGLAYKVNPGFTVELAYSYMNLGD---------------------------
>UniRef100_UPI0021572B8B	78	0.254	2.615E-12	35	164	192	77	236	276
-----------------------------------DSARLDGNFNLSTGAGYQFNDyFRTDLTLDYFKTDFDGKSMRNTSCSPaqlastkcgyshTDSLASLGLLANAYVDLGT-VWGLTPYVGAGAGVASVDWkgmttskyctgkncdngiPYKDQETSGIESWRFTYALMAGVSYDIAPRTKLDLGYRYANIAG---------------------------
>UniRef100_UPI0022EBAD4B	78	0.282	2.615E-12	46	166	192	95	231	278
----------------------------------------------GFGIGVEHSRWlRFDVTGEYRgkqlFVAQDRYHGPGAPyvNEYTADIESWLGLANAYIDLGTWR-GITPYIGGGIGIASLDVQGFKDvnvvnstiylGDKDKTTTNFAWALYAGISYDVTPQFTLDLGYRYTDLGSVD-------------------------
>UniRef100_A0A917Q7Z5	78	0.250	2.615E-12	44	164	192	87	228	281
--------------------------------------------FVGVGVGYRFNSWlRADVTGEYRgrsqYRGLDRVRQTGAAAFNQAnefyfDKTEWVGLVNGYLDLGTWH-GVTPFVGAGAGFAHVTIDNFRDVVtlrsghsgvayaDADSRTNFAWALYAGLGYEVSPNLSLELGYRYLNMGD---------------------------
>UniRef100_UPI00222F7D80	78	0.246	2.615E-12	33	164	192	70	220	284
---------------------------------SKYKGDYNPPFAANVALGYtgelGNNSYRAELEGMYSSVKVDNIGLASSQITVSylkdigkdagkktyiysatvnhDQIENMSLMANVYHHWKSERFSFSPYVGVGVGATRM-------TMFEKSSIRPAGQLKAGLDYHINEDVNMHIGYRGFGVIG---------------------------
>UniRef100_A0A4Y3WCD9	78	0.250	2.615E-12	46	163	192	86	232	285
----------------------------------------------GVGVGYQFNNWfRGDITGQYRGNANFKGTdvltypagggiVGTGVNNYGATKSEWLVLANAYVDLGTW-WGITPFIGAGVGAARVNIANYTDTglvnhngfgfgafpsvavAPAASTWNFAWAAHAGLAYQVTPGLALELGYSYVNLG----------------------------
>UniRef100_A0A6B8MBP2	78	0.263	2.615E-12	44	163	192	84	230	286
--------------------------------------------FAGAGVGYQFNNWfRFDVTGEYRtaaqysaiQSYTDIWSAPGFSPCgiaarchdlYHGQHSAAVFLANAYFDLGTW-YGITPFVGGGVGFATNFLNNWYDISaqpaggfgyaSDKTQTNFAWQVGAGLAYNVTPNLKLEVAYRYLDMG----------------------------
>UniRef100_UPI0001F87A79	78	0.263	2.615E-12	44	163	192	85	231	289
--------------------------------------------FAGAGVGYQFNSWfRADVTGEYRTAANYRATQSytdiwsapgfspcgigaRCHDTYNGQHSAAVFLANGYFDLGTW-YGITPYVGGGIGFAVNWLQNVNDfsaqpaggfgYASDTNRTNFAWAVMAGLAYNVTPNLKLEVGYRYLDMG----------------------------
>UniRef100_A0A0S9S6I7	78	0.258	2.615E-12	34	163	192	80	232	293
----------------------------------DQKSVEDSYFAGGG-VGYQFGSyFHGDITAEYRggskfrfQDSYDSVCGGDNAYPCKGvnaynaNLSSVVVMANGYIDLGTW-YGVTPFVGGGVGTAFHRLSGFNDSgfgaasggygyAKDKNTNTFAWAAMAGLGYSVTPNVKLELGYRYMNLG----------------------------
>UniRef100_A0A2S0NBS1	78	0.264	2.615E-12	44	164	192	90	240	295
--------------------------------------------SIGLGAGYQFNSWfRVDVTGEYRaggrlrgmdYVNFDQSGGTTSQTNlYNGGTRSIVGLANFYVDLGTFCqiGCLTPYVGAGFGFAHTTVSNFTDTStgfnsvtgatgslggyaTTASRTSFAWALMAGVGYKVNERLTLEAGYRYLSLGD---------------------------
>UniRef100_A0A0Q5ZMY4	78	0.230	2.615E-12	43	163	192	89	239	302
-------------------------------------------YFAGGGVGYQFNAFlRGDITGEYRggsrisfsdsFNAFDGNgrqIFDGQGRPYKsinfynGNISSVVVMANGYIDLGTW-YGVTPFVGGGAGYAFHKMSGFHDvgaggatggfgYAPDKKSSSFAWAAQAGLAYAVTPNVSLELAYRYMNLG----------------------------
>UniRef100_UPI0021F90484	78	0.297	2.615E-12	47	163	192	172	289	310
-----------------------------------------------ISLGYYAGeNGRVDFEAMYSRANIEN---SNSPLVFDKSASIFAFLLNLYYNPSFQDTQFAPYIGLGIGPTVFRLKRINGSPQSSMPLNvpwFAYQIKLGINYSIIPEVKTFLGYRYFSVP----------------------------
>UniRef100_A0A965BZJ2	78	0.237	2.615E-12	42	161	192	68	206	371
------------------------------------------GFVGVLSLGYGFGNgVRTEIEGSFRTYQSNSAKAFNRTTNGGGTFNAYGAMFNVLYDIDltrigLNTRAVVPYVGAGLGYALWQWQDVRGSVPlagggmatqviDDQQGTFSYQVIAGLAFPIEavPGLSLTAEYRFMD------------------------------
>UniRef100_A0A926Y995	78	0.295	2.615E-12	71	167	192	308	411	438
-----------------------------------------------------------------------TPAVPATTVSASGSISTLSGLINLYVDIPT-GSDLEPYIGAGVGVSRASANDLTATYPGTSltttvsgtSTVFVYQLMAGLAYNVSPTTAVTLGYRYFNVASQSF------------------------
>UniRef100_A0A2T9K2Y3	77	0.307	3.562E-12	54	191	192	76	211	216
------------------------------------------------------GNWRVELAGGYRtQDAGSTIRVGSTTMAAEGDkAQILSADINAYYDFPVAG-PVKPYLGAGIGAASVKLD---DGLIDDTGSALTLQAIAGASVAVSPTVSLFAEARYQRVGPIRVETTTLLGERKSKFDLSSAGALVGV
>UniRef100_A0A371XFN3	77	0.248	3.562E-12	43	167	192	72	197	224
-------------------------------------------FGGGLGLGYRFNDWiRADLTGNF--VASDSYDFDNGAVSISANHEMWSGLLTGYVDLGT-FAGITPYLGAGAGVLYSRDDFSTNlaaLDLDESQTKFAFSLTAGFGYRITDKMTADIGYQFLASPNTQY------------------------
>UniRef100_UPI001CE2359E	77	0.283	3.562E-12	44	159	192	90	199	235
--------------------------------------------AYSGGVGYQFtDNIRGDVTLGYRKMKISGEPIEAG---------IWDVMANAYYDIG-NFSGVTPYVGAGLGMAKVDYKVHgpvGDFINGRDTTRLQWALMAGAAIDVTENIKFDLGYRY--------------------------------
>UniRef100_A0A1M3CIY2	77	0.248	3.562E-12	2	159	192	39	222	237
--ETGGWYLRGDAGWS----YNKMRGAHYFQGSNADdvdftSTRLKSGFVLGGGVGYQINDhFRTDVTLDYMFKSNFRGSTSGGGSTSGacqvactstdiASMTALSLLANAYVDIGTYGS-ITPYIGAGIGGTYVNWGklkntscpvgggpcDPTEEHGGKKSWRFTYALMAGASVDLTCNLKADVGYRF--------------------------------
>UniRef100_A0A090GS07	77	0.247	3.562E-12	4	167	192	45	224	254
----SGWYLRGDVSYLANKSFDKQDfAFTPASFKNDETP-----VFGSIGFGYHFNDyLRADLNLGYLpgnkvSVGYDDSATAAEPTIASGSLKNYafTGLLNGYVDLGT-YVGITPYVGAGVGFVRSKSKLSAFYSTDNGDdtddfvlknnktqYAFAYTLNAGLAYQVSKNVLVDLGYQYFSAPDAEY------------------------
>UniRef100_A5ECX7	77	0.230	3.562E-12	46	164	192	62	203	257
----------------------------------------------GVGVGYRFNSWfRADITGQYRGNSNFKGTDRfnatangvpySGIDNYSASKSEWLVLANAYVDLGTW-WCITPFVGAGVGGARVTIANFTDtginsftnapslaSAPTSSKWNFAWAAHAGLAYNVNPNLVLELAYSYVDMGE---------------------------
>UniRef100_UPI001FCEC119	77	0.268	3.562E-12	44	166	192	81	224	276
--------------------------------------------FAGAGVGYQFNNWfRVDVTGEYRTAANYRATQSyanifglpcglRCYDIYSAQHSAAVFLANGYVDLGAW-YGITPFVGGGVGVAVNRLNDLYDLSaqpaggfgiaQDATKTNFAWAVMAGLAYDITPNFKVELGYRYLDMGKFE-------------------------
>UniRef100_UPI002092F5F8	77	0.247	3.562E-12	2	164	192	42	230	283
--EASGWYLR----GDAAFVYNKSAGVDFYQGSNKLYSKFASakmrnSFALGVGAGYQVNSyLRVDATADYTFKSKFSgsttgscganSAASGCVSTDLASMTAFSLMANAYVDLGTYGM-VTPYVGAGVGGTYVKWSDLKNTACDvtnssncdatvthtgHGSWRFTYALMAGASIKINCQLKADIGYRYRNVAG---------------------------
>UniRef100_Q9AFA1	77	0.261	3.562E-12	25	167	192	80	240	284
-------------------------GNTNSIFTEKDYSFKydnNPFLGFAGAIGYSMNGPRIEFEISYETFDVKNPGGNykndahmycaldtvsnytagaiTSVMVKNGNLTDISLMLNACYDIMLDGMPVSPYVCAGIG-------TDLVSVINATNPKLSYQGKLGISYSINSETSIFIGGHFHRVIGNEF------------------------
>UniRef100_A0A120FLP9	77	0.222	3.562E-12	42	176	192	84	248	285
------------------------------------------GVSFGLGVGYQFNSWlRADITGEYRSrvsfSGTDFSTFPGGSALTDvyqGGFTSWVGLANIYADLGTW-WCLTPFVGVGVGAAHIQTTGLQDSglafapgfgsfgagsyfANGASTTNFAWAVHAGLAYKVNNNFTVELAYRYLNMGtavhgfGQSFDGSNAGPSS---------------
>UniRef100_A0A1I2W647	77	0.265	3.562E-12	44	163	192	89	230	289
--------------------------------------------FAGGGIGYQFNGFlRGDITGEYRggsrfsfvekfNLPYPNGVPAKGIDYDQGNLSSVVAMANGYIDLGTW-YGLTPFVGGGIGAAFHTISGFNDTGAGSAAGGFgiaatkrtttlAWAAMAGLGYSVTPNLKLELGYRYLNLG----------------------------
>UniRef100_UPI002230F255	77	0.310	3.562E-12	49	163	192	183	298	319
-------------------------------------------------LGYYAGeNGRVDFEAMYSRVNIEDST---SPLVFDKSASIFAFLLNFYYNPSVQDTQFAPYIGLGIGPTVFRLKRINGSPQNSMPLNvpwFAYQIKLGVDYSIIPEVKTFLGYRYFSIP----------------------------
>UniRef100_A0A257R0E8	77	0.269	3.562E-12	43	160	192	60	184	352
-------------------------------------------YAGVVGLGYGLGNgVRIEIDGNYYRNTVKKQNDNqiGNNTRMHGGVVTYGAMANLMYDIPV-GLPIEPYFGGGVGYQEQQFEHLVNGYGDNYSgtaGSFAYDLIAGVSYPIAavPGLSLTAEYRFM-------------------------------
>UniRef100_A0A7Y7IWL9	77	0.313	3.562E-12	42	161	192	64	197	374
------------------------------------------GFTGFGAFGWGFGNgLRVELEGVYNYSEISHRAYTAMPGSTSGNDQSYGGLVNVLYDIDLKqfgiDVPITPFVGVGVGYLWQHYSPTTTAYMNGDvsrlggtNGGFAYQGIIGAAYDIPgvPGLQVTAQYRMLG------------------------------
>UniRef100_A0A850P427	77	0.281	3.562E-12	42	162	192	67	201	377
------------------------------------------GFTGRGAVGWGFGNgLRAEVEGVYNYSQINHLRATSAPGSTSGSTQEYGGLINVLYDIDLTQFginvPVTPYVGVGAGYLWQHFNpvqtnfaNGVVNRIGGTNGGFAYQGIVGAAYDIPgvPGLAVTADYRMMGT-----------------------------
>UniRef100_UPI001F3ADB68	77	0.298	3.562E-12	42	179	192	69	218	381
------------------------------------------GFTGFGAFGWGFGNgLRAEVEGVYNYSNIDHRGGTSIPGHTRGSDQSYGGFVNVLYDIDLKqfgiDAPVTPFVGVGAGYLWQHYNptqtnfvGGNTSRLGGTNGGFAYQGIVGAAYDVGvPGLQLTTEYRMIGQPG-SFTDGAFTSTANYT------------
>UniRef100_A0A1A9VJQ4	77	0.233	3.562E-12	33	164	192	1963	2105	3900
---------------------------------SKYKGDYNPPFAANVALGYtgelGNNSYRAELEGMYSSVKVDNVGLTNGQMTISytkdndkygsiinhDQVENASIMANIYHHWKSDRFSFSPYVGVGVGATRM-------TMFEKSSIRPAGQLKAGFDYRINEDVNMHIGYRGFGAIG---------------------------
>UniRef100_UPI000976038B	77	0.261	4.851E-12	0	159	192	20	192	244
SAEQTGLYIAPKFIWGFAPVDIKTTGtisIVNVQTISDSVSHKktESLPGGALAVGYDFNhmfqtPIRTELEFSFFK------KMDIKHNGQKTDITLGALLVNGYFDIKT-DSPFTPYIGVGLGIAGVKTKSNASIdnlgydikvkLDDKTKKNFAWMATVGTSYEISETFALDLGYRF--------------------------------
>UniRef100_A0A966V2F7	77	0.234	4.851E-12	42	190	192	79	249	251
------------------------------------------GVAVEAGIGYDFGNkVRAELTYVNNNYALSTLNFNGsttvnqtgqvvpftGSSSLSGNMSTNSVMVSAYYDIPTKS-RWVPYVGAGLGWTSVSVPssqastsvtagaittSSTATSSADSASAFGYQAKAGVTYLISATTNAYVEATYQG--NTSFTLNSASYDS-----LNAFGARAG-
>UniRef100_A0A6I7HH97	77	0.228	4.851E-12	44	164	192	88	239	269
--------------------------------------------AGSAGIGYQFNDlFRADLTGEFFEGTFEGsgratqpcsgaaPAGTGCSYGGKADFRAYGLMANGYVDL-LNVSGFTPYVGAGIGATHVAWGSFTasancvdgagacggatfadERYGGEDGWRFTYALMAGVSYSVSDRVKLDIGYRFSDIAG---------------------------
>UniRef100_A0A1C7P298	77	0.245	4.851E-12	43	173	192	88	249	270
-------------------------------------------FTGALGVGYQFNDmLRADLTGDYSDGRLDgsgrasipcggEAAGTTCSGRLGADYKAIGLMANGYVDLAT-VAGLTPYLGAGLGVTQLRWSDvslrtscvpgaagcsgaapLNQSFDGKSSWRFTYALMAGVSYDMTERLKLDVGYRYSQiADGGIFNSSDID------------------
>UniRef100_UPI0003A057F6	77	0.262	4.851E-12	46	166	192	88	223	272
----------------------------------------------GVGFGYQFNNWiRFDATGEYRtsaaYRAVNTYTafctgANFCQDSYTANVASGVFLANAYIDIGTW-YGVTPFVGAGVGGAIHKFSGLTDIglgsgfSSDRNINTLAWAAMAGLDFNITPNLKLEISYRYLDMGKLT-------------------------
>UniRef100_A0A977ITL6	77	0.313	4.851E-12	44	173	192	104	246	275
--------------------------------------------SFEGATGYAMGGARVEIEagykkfasvadGEYRHADAHNYVAVGRADVLDannyfvmkiDSVTDTSVMLNACYDVMHTDLPVSPYVCAGLGASFIEIAKHAIS-------KFAYQGKVGVSYQLTPEISLVAGGYYHGLFDEQYDSIPAS------------------
>UniRef100_UPI00159FD6B6	77	0.227	4.851E-12	43	164	192	89	241	281
-------------------------------------------FSYGFGMGYQFNNFvRTDLTTDFfnSSFDADSSIGRACPGENAGTgcdftqdsgFNAISVMANGYIDLGT-YAGFTPYIGGGVGATNVQWDDlktratcvdgssvcgsteqgGTVRNPGEESWRFTYALMAGASYDLTNRVKLDIGYRYSDVDG---------------------------
>UniRef100_UPI00209E3776	77	0.237	4.851E-12	33	166	192	70	222	282
---------------------------------SKYKGDYNPPFAANVAFGYtgelNGNSYRAELEGMYSSVKVDNIGFTSSQITVSylketgkdpkketylygaavshDQIENISVMANVYHHWKSDHFSFSPYVGIGVGATRM-------TMFEKSSIRPAGQLKAGFDYRISEDVNMHIGYRGFGAIGSD-------------------------
>UniRef100_UPI001F16C379	77	0.320	4.851E-12	43	163	192	141	262	283
-------------------------------------------WLGSASLGYYaAENGRVDFEVMYSKVNIKD---SNATPIFDKSAGIFTFLLNFYYNPRIQNTKFAPYAGLGIGPTVFRLKKVNEPNKDLMPLNvpwFAYQVKLGVDYSIIPEIKTFLGYRYFSIP----------------------------
>UniRef100_UPI0022279CD9	77	0.214	4.851E-12	33	190	192	75	277	287
---------------------------------SKYKGDYNPPFAANVAFGYtgelGNNSYRAELEGMYSSVKVDNIGLTSSQITVSylkkidkdpnkgtylhsaavshDQIENISVMANVYHHWKSDRFSFSPYVGIGIGATRMTMFEKPSIRP-------AGQLKAGFDYRINEDVNMHIGYRGFGAIGsdikltaeklgqvvddpnnigkkkldPSLGNKVTEEINIGNQLFHTHGIEAG-
>UniRef100_A0A916ZFN7	77	0.238	4.851E-12	44	168	192	105	258	289
--------------------------------------------AYSAGFGYQVTDFlRGDLTAHYWQTDLSLSGSGLSDsacptalaagyacSGGDSEVKTWEVMANAYLDLGT-FVGVTPYVGAGVGAARVKYDLSLPATcltgtscgagfdvamkNGEDDWRFAFALMGGASYDLTPNLKLDVGYRYVNIDSGEIG-----------------------
>UniRef100_A0A7X4CBV7	77	0.209	4.851E-12	41	159	192	93	258	310
-----------------------------------------SGILAGLAVGYRFmENFRVEGEYFYRDTNYDSTDnpYPAGTAPSGGyhliqdavdDVLSHNFFANLYYDYR-SDSKFTPYVGVGIGLARVsvayRTFWQRSTNPDNikvfdttgpegaagralneklvgalthdrakmSDTLFGYQVLAGVDYQISDPMTIGLKFRY--------------------------------
>UniRef100_UPI002024F4BA	77	0.310	4.851E-12	51	163	192	193	305	326
---------------------------------------------------YDGENGRVDFETMYSKVNIEN---SNSPPVFDKSASVFAFLLNFYYNPSIQGTQFAPYIGLGIGPTVFRLKRISGSPQNSMPLNvpwFAYQIKLGVDYSIIPEVKTFLGYRYFSVP----------------------------
>UniRef100_UPI002156E47F	77	0.272	4.851E-12	43	159	192	59	182	345
-------------------------------------------YSGDAAVGYGFGNgWRVELNGNfYRNTDHKIDADGGAQQRVTGGLNTYGPMVNVLYDMNV-GLPIFPYVGAGVGYQWQKFNSSmngaGGQVVGGTKGSFAYNIIGGISYPLSfvPGLSATAEYKF--------------------------------
>UniRef100_A0A0D6PMI8	77	0.250	4.851E-12	4	161	192	25	202	381
----TGPYVNIGGGYNLvqqqhgrFSPTTQADGTTSNNASSSRLRHKD-GFTGFGAFGWGFGNgLRVEVEGVYNYSQINHRTPTAVHGSTKGSDQAYGGFVNVLYDIDLAHFglnvPVTPFVGVGAGYLWQHYNPITTNYANgavnrigGTQGSFAYQGIVGAAYDIPavPGLAVTTEYRFIG------------------------------
>UniRef100_A0A511X6I5	77	0.250	4.851E-12	4	161	192	32	209	386
----TGPYINLGGGYDLtqtqhahFSPTTQADGSESNSGTSSKFRHKD-GFTGFGAFGWGFGNgLRAELEGVYNYSQINHRNATPVAGSTSGSDQSYGGFVNVLYDIDLKqfgiDAPITPFVGVGAGYLWQHYNPITTTYANgnvnrvgGTNGGFAYQGIVGAAYDIPsvPGLAITTEYRMIG------------------------------
>UniRef100_A0A8J3DYN2	76	0.261	6.606E-12	4	167	192	44	206	234
----SGWYLRGDVG------YTISDGSDNGGGGAFDFDEDHTSVFGGGGIGYHFtDYFRADITGAFLQQEEARLDLGDLRGSIKSTMSY--GMATGYVDLGT-VVGITPYIGAGAGFIYSHNTNSGDvafadfpGAYPDDDFAFAYTLNAGFAYRMTENLSLDVGYQYLNSPDAKY------------------------
>UniRef100_A0A5B0DZF1	76	0.255	6.606E-12	43	164	192	78	217	257
-------------------------------------------ISGGVGIGYQFNSiFRADMSARYGQNDVFAVGDTSLACGVACRIEASTsqnvldLDVNLYADLGT-IMGFTPYVGAGLGGSYVSYDSVGGELcgvtacldqvfaRGDSDWRLSWSLMAGVAYSISEQLMLDLGYRYTDIAG---------------------------
>UniRef100_UPI0022AE8D97	76	0.236	6.606E-12	43	164	192	69	219	258
-------------------------------------------ISGTIGIGYQFNDvVRADITAEYFEGRFDGSSLSTTPCAGQGagtscdfshsaNFSALGLMANGYVDLAT-LAGFTPYLGAGIGATNINWNtvretatcvpeggacagaTGGTSYDGEDSWRFTYALMAGVSYDITDRLKFDLGYRYSRIAD---------------------------
>UniRef100_X6CR59	76	0.250	6.606E-12	4	167	192	45	230	260
----SGWYLRGDVSYLVEKSF-KNGDFTFPSTINNESfSQSEDAFFGSVGFGYHFNDyLRADLNFGYlpgnsaeaSYNDSAVVTLPTLPTVGSASLKNYafSGMLNGYVDLGT-YVGITPYIGAGVGvvrstrklsATYIDNNDPANNLtqkDNKNQYSLAYTLNAGLAYQVTKNVSVDLGYQYFSAPDAEY------------------------
>UniRef100_UPI001BAD376B	76	0.234	6.606E-12	46	163	192	82	221	276
----------------------------------------------GVGLGYQFNNWfRADVTGQYRGRANFHGSSSVQYGPGDDGANNYSgsksellFMANAYVDLGTW-WCVTPFIGAGIGASYNRISGFRDdgvrsnngafsssvtYFEDHGQWNMAWAAHAGLSYKVNPSLTLELAYSYVDLG----------------------------
>UniRef100_A0A170TMA1	76	0.273	6.606E-12	25	167	192	80	240	284
-------------------------GNTNSIFTEKDYSFKyenNPFLGFAGAVGYSMNGPRIEFEVSYETFDVknpggnykndahmycaldtassSTAGATTSVMVKNENLTDISLMLNACYDIMLDGMPVSPYVCAGIG-------TDLVSVINATNPKLSYQGKLGISYSINPEASIFIGGHFHRVIGNEF------------------------
>UniRef100_A0A6L9MHC8	76	0.236	6.606E-12	34	159	192	84	230	307
----------------------------------YDELKLKGSYTVGAGVGYRVaEHFRADLSLDYYDLEIDgrsdcpSYVGAGCYYNDSSSADVWTAMANAYVDLPY-FGPIAPYFGAGLGFAHVGYGKMTNEICNptcgadgnfigyhegKDSWRFASSLMAGASVDLTKQLKLDVGYRY--------------------------------
>UniRef100_Q4ECM5	76	0.305	6.606E-12	47	163	192	178	295	316
-----------------------------------------------ISLGYYAGeNGRVDFETMYSRANIEN---SNSPLVFDKSASIFAFLLNFYYNPSVQDIQFAPYIGLGIGPTVFRLKRISGSPQNSMPLNvpwFAYQIKLGVDYSIIPEVKTFLGYRYFSVP----------------------------
>UniRef100_UPI0020253ED4	76	0.267	6.606E-12	43	165	192	177	300	319
-------------------------------------------WFSSMSLGYYAGeNGKIDLEAMYSKVNIED---SNSPPIFDKSASVFAFLLNLYYNPNIQNTQFAPYIGLGIGPTVFRLKKINGSPQNSMPLNvpwFAYQIKLGMNYSIIPEVKTFLGYRYFSIPTP--------------------------
>UniRef100_UPI00131C77AB	76	0.258	6.606E-12	42	164	192	62	197	365
------------------------------------------GFGGVGSVGYGLGNgLRFEVEGSYRQ---DSIRSFGTSAPRTGQSTQqdYGVMANALYDIDLAPYGVsfmTPYVGVGAGYQWSHLNgfasknltTGNVAHIGGTDGNFAYQGIVGAAFPISavPGLALTAEYRFMGILG---------------------------
>UniRef100_A0A8J6MI61	76	0.239	6.606E-12	42	165	192	67	212	382
------------------------------------------GPAGQVAIGWGFGNgFRAEMEGYLRRPSLDSVTlfgngsFSGGLVSRNGRAQVYGFMANAYYDFDLSALGsvfryVQPYVGAGLGAAYSEFSNLQtdafgslRTTAGGTGRTLAYQAILGVAVPmdyVAPGLAVTAEYRYFGATAP--------------------------
>UniRef100_A0A950KNQ7	76	0.260	8.996E-12	38	166	192	43	167	183
--------------------------------------HYHTGGGGNVDLGYRFaptnmGDWRLEGEIGYHTFGGDSGYK---------DAHYYSYMGNLYYDIGGWNMGmaknlqITPYLGAGLG--------DATVDKSGHSNSFAYQGMAGLNFtsASMPNVDWSLGYRYFATSGNS-------------------------
>UniRef100_A0A929IQ20	76	0.257	8.996E-12	44	167	192	60	195	221
--------------------------------------------AFGGSFGYvDPGGFRIESEMTFRSNDINYI----DTFNAKGQLTSFSAMINMFYELQIGSgsgyayslgseSPFRPYIGVGAGGVRYTLDAAVDLaaadIIDDTTYGLAYQGILGLGVEVTESTLVTLDFRYIVSENVKF------------------------
>UniRef100_A0A2S7K686	76	0.233	8.996E-12	43	169	192	84	209	242
-------------------------------------------WTAAAALGFDYaDGIRTELEYRYAKTGVESAAVDYAEPlpqlsAGDDDIVAQFLMANFFFDFN-NSTAVTPFIGGGVGGAFVS------SRRDETDAALALQGRAGLSFEAGDELNFDLEYIYLRTNELDFGP----------------------
>UniRef100_UPI001CCA6D84	76	0.225	8.996E-12	4	167	192	45	224	254
----SGWYLRGDVSYLANKSFESQDfAFTPASFKNDETP-----VFGSIGFGYHFNDyLRADLNLGYLpgnsvRIGFDDSATAAEPTVASGSLKNYafTGLLNGYFDLGT-YVGVTPYVGAGIGFIRTKSKLSAFYSTDNGDntddfvlkdnktkYALAYTLNAGLAYQVSQNVMVDLGYQYFSAPDAEY------------------------
>UniRef100_K5YKB3	76	0.272	8.996E-12	43	159	192	59	182	269
-------------------------------------------YSGDAAVGYGFGNgFRVELNGNFYRDTAHKVDGNGglGQTRVTGGLNTYGPMVNVLYDFNV-GLPIFPYVGAGAGYQWQKFDshvVNNGVGVGGTKGSFAYNIIGGVSYPLAmvPGLSLTAEYKF--------------------------------
>UniRef100_UPI00046D2746	76	0.338	8.996E-12	47	163	192	131	248	269
-----------------------------------------------LSLGYYAGrNGRVDFEATYSRFDIKN---GNSPPIFYRSAGIFAFLLNVYYNPSIQDTQIAPYIGLGIGPAVFKLRKINGLSQNSMPLNvpwFAYQVKLGVDYSIIPEIKPSLGYRYFSIP----------------------------
>UniRef100_A0A6I0EAK7	76	0.244	8.996E-12	46	159	192	92	225	278
----------------------------------------------GLGIGWQARHWlRFDLTGEYRgdaaffgadsyRDPFASSGTGAATNEYTADIKSWLGLVNAYIDMG-NWCGFTPYIGAGIGFASLTVEGLKDINVpnhgvafgaNSTSTNFAWAIHAGVSYDVTPQMVVDLAYRY--------------------------------
>UniRef100_A0A1B0YWJ0	76	0.289	8.996E-12	47	171	192	112	249	283
-----------------------------------------------GAVGYSLGGARVELEASYRRFAtlangqyaksgaeslaaitrDATITANNYFVVKIDEITNTSVMLNGCYDVMHTDLPVSPYVCAGIGASFIDISKQV-------TTKLAYRGKVGISYQFTPEISLVAGGFYHGLFDESYKDIP--------------------
>UniRef100_A0A858PZE0	76	0.317	8.996E-12	44	171	192	109	249	283
--------------------------------------------SFEGAAGYAMGGARVEVEAGYKKFAATSDVdykhadahqfVGIGREPVFadgnyfvmkiDSITDISVMLNACYDVMHTDLPVSPYVCAGLGASFVD-------IANQTTSKLAYKGKVGVSYQLTPEISLIAGGFYHGLFDEKFENIP--------------------
>UniRef100_A0A859QD99	76	0.231	8.996E-12	44	164	192	98	247	286
--------------------------------------------SGMIGIGYRFNDvIRADITAEYFEGRFDGSSLSAAPCAGQGagtscafsheaNFSALGLMANGYVDLAT-LAGFTPYLGAGIGATNIDWNtvhetatcvpgggacaggAGGTSYGGEDSWRFTYALMAGISYDITDRLKLDLGYRYSRIAD---------------------------
>UniRef100_Q2GF60	76	0.238	8.996E-12	35	167	192	94	243	286
-----------------------------------YENNLFSGFAG--AIGYSMDGPRIELEVSYeafdvknqgnnykneahRYYALSHLLGTETQIDGAGSASVFlineglldkSFMLNACYDVISEGIPFSPYICAGIGIDLVSMFEAINP-------KISYQGKLGLSYPISPEASVFIGGHFHKVIGNEF------------------------
>UniRef100_A0A6M0HLD4	76	0.227	8.996E-12	43	166	192	88	240	298
-------------------------------------------FFAGGGVGYQFGPyFHADITGEYRggsrigFSDSFNTYSNGqllvdsqgkpykGIDIYNGHLSSVVVMANGYIDLGT-YFGVTPYLGGGAGSAFHQMSGFNDvgaggasggygVARDKNSTSFAWAAMAGLGYSVTPNLKLELGYRYMDLGSVK-------------------------
>UniRef100_A0A161M0T1	76	0.238	8.996E-12	24	167	192	84	256	299
------------------------DGVKTPSDSSNHSTIFTekdysfkyennPFLGFAGAIGYSMNGPRIEFEVSYetfdvknpggnykndahmycaldtaAQNSTNGAGLTTSVMVKNENLTDISLMLNACYDIMLDGMPVSPYVCAGIG-------TDLVSVINATNPKLSYQGKLGISYSINPEASIFIGGHFHRVIGNEF------------------------
>UniRef100_A0A9E9G130	76	0.227	8.996E-12	44	164	192	102	254	325
--------------------------------------------NFGVGVGYRVNDyFRTDLTLDYFRAGVEgsskcaylveigyllDPTNNNCRYNDSSHASVWTAMANAYVDIGTYG-RITPYIGAGLGFAHVKyddmeneiscgggpcngNPVYHGTHPGESSWRFASSLMAGASIDITHQLKFDAGYKYTRIAG---------------------------
>UniRef100_A0A149SU00	76	0.256	8.996E-12	4	161	192	25	202	381
----TGPYVNIGGGYNLvqnqhasFSPTTQADGSTSNAGSSSQFRHKD-GFTGFGAFGWGFGNgLRVEVEGVYNYSQINHRNKTAATGSTKGSDQAYGGFVNVLYDIDLAHFglnvPVTPFVGVGAGYLWQHYNPITTNYSNgavnrvgGTQGSFAYQGIVGAAYDIPgvPGLAVTTEYRFIG------------------------------
>UniRef100_A0A7Y3RMS5	76	0.228	8.996E-12	47	186	192	71	254	414
-----------------------------------------------AAIGKYFDRgLRGEFEVSYREQPVtdmpgDGAGFAGFPTggnsenlalgdnNDLGDLGVTAGMVNLYKDFAFDaAGRFTPYLGVGIGFAKVRGEFDNvddetgitdaglasatppvgyRIYVQNDDYVTAVQGLAGASFAITDALSLDVGYRFLQTGEYDFeayvNNEVAQVTGEYSVHETTVG-----
>UniRef100_A0A160HL96	76	0.617	1.225E-11	50	140	192	0	92	93
--------------------------------------------------GYKMDDIRVDVEGVYSYlnkNDVKDVTFDPANT-IADSVTAISGLVNVYYDIAIEDMPITPYIGVGVGAAYISTPLEPAVNEKISKFGFAGQVK---------------------------------------------------
>UniRef100_A0A109B8Y7	76	0.250	1.225E-11	46	166	192	94	235	281
----------------------------------------------GIGVGWQARHWlRFDLTGEYRGDalfvghdsypggGFGPGAFTAGTNEYTADVKSWLGLANAYIDMG-NWCGFTPYIGAGIGFASINVSGMKDMNVpqrsaafggDKTTTNFAWALHAGVSYDVTPQMVVDLSYRYTDLGSAS-------------------------
>UniRef100_A0A7W6DAI9	76	0.228	1.225E-11	35	164	192	81	241	281
-----------------------------------DDSRFSKPFSYGFGMGYQFNNFlRTDLTTDFfnSSFDADSSIGRACPGENAGTgcdfthdsgYNAISVLANGYVDLGT-YAGFTPYIGAGVGATNVQWDDlktratcvdgasvcgstaqgDPVRSPGEESWRFTYALMAGASYDLTNRVKLDVGYRYSDIDG---------------------------
>UniRef100_UPI000C9E9304	76	0.209	1.225E-11	4	159	192	42	244	289
----SGWYIRGDV-GYVFKSKTSGDynfwnpgplgGNPTYTQGIDNREFYDSFelkntASFGVGAGYRFNDFvRADLTVDYFRTDVKGSSQcgylvetgylldpvdNDCRYDDSSKATVWTTMANAYVDIGHYGI-ITPYVGAGAGFAYVKYDDLHNVIScngepcgnqtdiyigehgGETSWRFASSLMAGATFDLTDQLKLDAGYKY--------------------------------
>UniRef100_UPI00064A7CF5	76	0.298	1.225E-11	47	165	192	167	286	305
-----------------------------------------------ISLGYYAGeNGRVDFETIYSKVNIEN---SNSPPVFDKSASVSAFLLNFYYNPNIQNTQFAPYIGLGIGPTVFRlkkiNGLPQNSMPLDIPW-FAYQIKLGVDYSIIPEVKTFLGYRYFNIPTP--------------------------
>UniRef100_UPI0022315BFA	76	0.314	1.225E-11	47	163	192	181	298	319
-----------------------------------------------ISLGYYAGeNGRVDFETMYSIVNIEN---SNSPPVFDKSASIFAFLLNFYYNPSVQDTQFAPYIGLGIGPTVFRLKRINGSPQNSMPLNvpwFAYQIKLGVNYSIIPEIKTFLGYRYFSIP----------------------------
>UniRef100_A0A257QM04	76	0.259	1.225E-11	43	164	192	62	195	361
-------------------------------------------YATEASIGYGLGNgFRAELEGNYYRYTAHSVTGNffngASSTRQSGAESTYGALFNVFYDFSVGSSIF-PYLGAGVGYeetnisKLYNNFDAGEGYVSGTKGNFAFQVIAGVSYPIAmvPGLSLTADYRFMDLPG---------------------------
>UniRef100_UPI002156AFB0	76	0.245	1.225E-11	4	161	192	25	202	379
----TGPYVNIGGGYNLaqtqhahFSPTTQADGTTSNNGSSSKFRHKD-GFTSFGSFGWGFGNgLRAEVEGVYNYSQINHRNPTGTPGSTSGSDQSYGGFVNVLYDIDLAqfgiNLPVTPFVGVGAGYLWQHYNPITTSYTNgatnrvgGTQGGFAYQGIVGAAYDIPgvPGLALTGEYRMIG------------------------------
>UniRef100_A0A1Z5YSK8	76	0.291	1.225E-11	42	179	192	69	218	381
------------------------------------------GFTGFGAFGWGFGNgLRAEVEGVYNYSQINHRGGTSIPGSTRGSDQSYGGLVNVLYDIDLKqfgiDAPVTPFVGVGAGYLWQHYNPTQTNFRNGNTSrlggtngGFAYQGIVGAAYDVGvPGLQVTTEYRMIGQPG-SFTDGAFTSTANYT------------
>UniRef100_K4NS55	75	0.260	1.668E-11	41	167	192	63	205	239
-----------------------------------------PFLGFAGAIGYSMNGPRIEFEISYETFDVknpggnykndahmycaldtakssGGATATTSVMIKNENLTDISLMLNACYDIMLDGMPMSPYVCAGIG-------TDLVSVINSTNPKLSYQGKLGISYSINPEASIFIGGHFHRVIGNEF------------------------
>UniRef100_A0A350ZWR3	75	0.305	1.668E-11	80	172	192	145	238	262
--------------------------------------------------------------------------------PRGDKIESTSLFANLYYDFNRSGM-ISPYLGAGIGYSdvQVTYRPSGVGIIDDSEGKFAYQLKAGATWSVSDRIDLFGEAAYRATDDISVNNGLF-------------------
>UniRef100_A0A2P1NSR0	75	0.275	1.668E-11	47	171	192	102	239	262
-----------------------------------------------GAVGYSLGGARVELEASYRRFATLTDGQYAKSGAESlaaitrdanitetnyfvvkiDEITNTSVMLNGCYDVLHTDLPVSPYVCAGIGASFVDISKQV-------TTKLAYRGKVGISYQFTPEISLVAGGFYHGLFDESYKDIP--------------------
>UniRef100_A0A060Q4J7	75	0.297	1.668E-11	47	163	192	125	242	263
-----------------------------------------------ISLGYHArENGRIDFETMYSWANIKS---DNPLPVFDKSVSIFAFLLNFYYNPSIQDTQFAPYISLGIGPTVFRLKKVNGSPKNSMPLNvpwFAYQVKLGVNYSIIPEVKAFLGYRYFSIP----------------------------
>UniRef100_V9R8J8	75	0.231	1.668E-11	41	171	192	97	240	275
-----------------------------------------PFLGFAGAIGYSMGGPRIEFEVSYETFDVKnqgnnykndahryyalsqdtTIAQNKFVVLKNEGLADISFMLNACYDVTTEGIPFSPYICAGIGTDLVSM-------FEATSPKISYQGKLGLSYSISPETSVFVGGHFHKVVGNEFKDVP--------------------
>UniRef100_B1N6B8	75	0.231	1.668E-11	41	190	192	94	272	278
-----------------------------------------PFLGFAGAVGYSMEGLRLEFEISYEKFDVknpdnsysngahmyyalsrkDNANIGTTPQDKKyvyiknEGLTDISLMLNACYDVISEGISFVPYICAGIGSDFISM-------FDITSPKLSYQGKLGISYSINPEMSVFIGGHFHKVIGDQFkDITPLKPNGIENttathvlvtLHMCHFGAEIG-
>UniRef100_UPI0003679367	75	0.280	1.668E-11	40	163	192	84	227	282
----------------------------------------DSAFAGGG-VGYQINNWfRVDVTGEYRTAANYRATQSyanifglacgvRCYDIYSAQHSAAVFLANGYVDLGTW-YGVTPFVGGGVGVAVNWLNNLYDLSaqpaggfgiaQDATKTNFAWAVMAGLAYNITPNFKVELGYRYLDMG----------------------------
>UniRef100_UPI00223030D9	75	0.227	1.668E-11	35	166	192	72	222	282
-----------------------------------YKGDYNPPFAANVAFGYtgelGNNSYRAELEGMYSSVKVDNIGLTSSQITVSylketgedpdketylysaavsnNQIENISVMANVYHHWKSDRFSFSPYVGIGIGATRM-------TMFEKSSIRPAGQLKAGFDYRVSEDVNMHIGYRGFGAIGSD-------------------------
>UniRef100_A0A124IJJ6	75	0.282	1.668E-11	73	163	192	155	252	301
-------------------------------------------------------------------------TPPDVDDPIHTSIKSYTLMVNAYYDLG-QFRGFVPYVGAGVGAAyhmvdevyFTENPYLTNRIEGDKTLSFAWSLMAGVAYQVSDRAILDFGYKYIDMG----------------------------
>UniRef100_UPI001CF30775	75	0.311	1.668E-11	46	163	192	177	295	316
----------------------------------------------GVSLGYYAGeNGRVDFEAMYSTANIEDSNY---PPLFDKSASVFAFLLNFYYNSSIRDTQFAPYIGLGIGPTVFRLKKINGSPENSMPLNvpwFAYQIKLGVDYSIIPEVKTFFGYRYFSIP----------------------------
>UniRef100_UPI001B8B27C0	75	0.262	1.668E-11	4	176	192	25	214	379
----TGPYVDLGGGYNLvqnqhghFSPTTQADGTSSNAGSKSQYRHHD-GFTGFGAFGWGFGNgLRVEVEGLYNYSQLNHRNHTAATGSTRGSDQAYGGLVNVLYDIDLANFglnvPVTPFVGVGAGYLWQHYNPTTTQYDNGNVTrmggtqgSFAYQGIVGAAYDIPnvPGLAITTEYRF---IGQTFADGPYRATS---------------
>UniRef100_K4PN63	75	0.250	2.271E-11	41	167	192	70	214	250
-----------------------------------------PFLGFAGAIGYSMNGPRIEFEVSYetfdvknpgdnykndahmycaldtaQQNSTHGATLASSVMVKNENLTDISLMLNACYDITLEGIPVSPYICAGIG-------TDLVSVINATNPKLSYQGKLGISYSINPEASIFIGGHFHRVIGNEF------------------------
>UniRef100_UPI000444B0C2	75	0.272	2.271E-11	35	167	192	84	230	271
-----------------------------------YNPTYASNFAGfGGVIGYYVNDFRVEFEGAYENFEPERQwYPEGGESHKFFALSRNTTMAdnkfivlendgvidrslnvNFCYDIAHGSIPLAPYMCAGVGADYVKFLGISLP-------KFSYQVKFGVNYPVSLNVMLFGGGYYHKVVGNRY------------------------
>UniRef100_Q9ADV2	75	0.265	2.271E-11	27	167	192	80	234	275
---------------------------THSNFTRSYDPTYASSFAGfSGIIGYYVNDFRVEFEGSYENFEPERQWYPENSQSYKffalsrnatnsdnkfivlenNGVADKSLNVNVCYDIASGSIPLAPYMCAGVGADYIKFLGISLP-------KFSYQVKFGVNYPLNVNTMLFGGGYYHKVVGDRY------------------------
>UniRef100_A0A1M5M2B4	75	0.226	2.271E-11	46	164	192	84	228	281
----------------------------------------------GVGVGYQFNNWfRADVTAQYRGNANfhgvdltsypDTGTVQRGSDAYSASKSELVFLANVYADLGTW-WCVTPYIGAGVGTSRNTISNFTDigvngtflfgtvpglaSASSASKWDLAWALHTGLAYRVTPNVTVELGYSYMNLGD---------------------------
>UniRef100_Q3SNC0	75	0.236	2.271E-11	46	163	192	86	232	284
----------------------------------------------GVGVGYQFNNWlRGDITGQYRGNanfkgtdlltyPVGGGVVGTGVNNYNAAKSEWLVLANAYVDLGTW-WGITPFIGAGVGAARVTIANYTDvgmvnnigfgwgtypsaaVAPAASTWNFAWAAHAGLAYQVNPGLAIELGYSYVNLG----------------------------
>UniRef100_A0A973IF87	75	0.261	2.271E-11	43	164	192	98	231	285
-------------------------------------------YTIGVNAGYKFGALRAEVSAEYRRHAGGTIsdTTELGSYMMTSKTEQYAGLMSLYYDMEIPDTQITPYLGLGAGLAYTKTNYAVTHTDGgvttngniryALGTSPASAAMAGIAVQLTDKFTLDFGYKFMGIGG---------------------------
>UniRef100_Q46333	75	0.243	2.271E-11	41	167	192	102	246	290
-----------------------------------------PFLGFAGAIGYSMNGPRIEFEVSYETFDVKNPGGNykndahmycaldtGTPGSTQGatlnssvmvkneNLTDIALMLNACYDITLEGMPVSPYVCAGIG-------TDLVSVINATNPKLSYQGKLGISYSINPEASIFIGGHFHRVIGNEF------------------------
>UniRef100_A0A7Y4XKE1	75	0.281	2.271E-11	62	163	192	135	243	293
--------------------------------------------------------------YGYDHDNNPVTPVQPEDDPLHTTVKSYTAMVNLYKDLG-NYGGITPYVGAGIGAAynmvddvyFTGNPSLVNRIKGDNDLSFAWALMAGVGYQVSDRAILDFGYRYLDLG----------------------------
>UniRef100_UPI001D191855	75	0.232	2.271E-11	44	164	192	105	262	302
--------------------------------------------SFGVGFGYQFtDYFRGDLTARYWSADIDggdrigscfdyvtatggTASQASCDSTTSASATGLELMANAYADLGT-FVGFTPYVGAGAGAVKVKYDDvnvshgctlngtacansfynSEASYDGATSWRFAYSLMAGVSYDISRNLKVDLGYRFLDVDG---------------------------
>UniRef100_A0A948R0K1	75	0.278	2.271E-11	75	163	192	158	253	302
---------------------------------------------------------------------------PEVDDPIHTSVKSYTLMANLYYDLGQYH-GFVPYVGAGVGAAyhmvddvyFTDNPNLTNRIEGDKELSFAWSLMAGVAYQVSDRAILDFGYKYIDMG----------------------------
>UniRef100_UPI001569E6C1	75	0.291	2.271E-11	25	161	192	52	202	379
-------------------------GGSNTMGNDTHSKYRHqNGFTGFGAFGWGFGNgLRVEVEGVYNYSEINHRNYTGVSGKTRGSDQSYGGLVNVLYDIDLKqfgiDAPVTPFVGVGAGYLWqhynptdTRFSNGNRSRLGGTNGGFAYQGIVGAAYDTGvPGLQVTTEYRMIG------------------------------
>UniRef100_A0A6G5T3G9	74	0.231	3.091E-11	41	171	192	53	196	227
-----------------------------------------PFLGFAGAIGYSMGGPRVEFEVSYETFDVKnqgnnykneahryyalsqetTIATNKFVVLKNEGLADISFMLNACYDVTTEGIPFSPYICAGIG-------TDLISMFEATNPKISYQGKLGLSYSISPETSVFIGGHFHKVIGNEFKDIP--------------------
>UniRef100_A9UFG6	74	0.255	3.091E-11	41	167	192	71	212	243
-----------------------------------------PFLGFAGAIGYSMNGPRIEFEVSYETFDVKNpggnykndahmycaldttnttaPTTTTSVMVKNENLTDISLMLNACYDIVLDGMPVSPYVCAGIG-------TDLVSVINATNPKLSYQGKLGISYSINPEASIFIGGHFHRVIGNEF------------------------
>UniRef100_Q5GTI2	74	0.338	3.091E-11	47	163	192	131	248	269
-----------------------------------------------ISLGYYAGeNGRIDFETMYSKVNIKN---GNSFPIFDRSAGIFAFLLNFYYNPSIQDTQIAPYVGLGIGPTVFRLRKINGSPQNSMPLNvpwFAYQVKLGVSYSIIPEIKTFLGYRYFSIP----------------------------
>UniRef100_UPI000444BEBE	74	0.279	3.091E-11	35	167	192	84	230	271
-----------------------------------YNPTYASNFAGfGGVIGYYVNDFRVEFEGAYENFEPERQWYPEGGEShkffalsrestvqnnkfivlENDGVIDRSLNVNFCYDIAHGSIPLAPYMCAGVGADYVKFLGISLP-------KFSYQVKFGVNYPVSVNVMLFGGGYYHKVIGNRY------------------------
>UniRef100_A0A178XRI3	74	0.231	3.091E-11	44	164	192	90	239	278
--------------------------------------------SGTIGLGFQFTDvFRADLTAEYFEGRFDGSSLSAAPCAGEGagtscafshraNFSALGLMANGYVDLAT-LAGFTPYVGAGIGATHIDWKtvretsaciagggacsgaGGGNSYEGRDTWRFTYAVMAGVSYDVTDRLKFDIGYRYSRIAD---------------------------
>UniRef100_B1N6B9	74	0.254	3.091E-11	41	167	192	98	243	282
-----------------------------------------PFLGFAGAIGYSMEGPRIELEVSYetfnvknqdnsykndahmyyllaREVDSSSPTKPQVNKSVllkNEGLTDFSIMLNACYDIITDNIPFSPYICAGVGADLVSMFNSINP-------KLAYQGKLGISYSISPEVSAFIGGHFHKVIGNEF------------------------
>UniRef100_UPI001CE321F1	74	0.232	3.091E-11	46	163	192	86	230	284
----------------------------------------------GLGVGYQFNSWfRGDITGQYRgrtnfhgqdlaTFPIGGGVVGAGVDNYTASKSEWLVLANAYVDLGTW-WCVTPFIGAGVGAARVTISNFTDqgladispgvigpgfaTANSASKWNFAWAAHAGLAYKVSPNLTLEVAYSYVDLG----------------------------
>UniRef100_Q2GF68	74	0.238	3.091E-11	43	191	192	101	280	285
-------------------------------------------ISFSGAIGYLYsENFRIEVEASYEEFDVKNpegsatdayryfalaraMDGTNKSSPDDtrkftvmrnDGLSISSVMINGCYNFTLDDIPVVPYVCAGIGGDFIEF-------FNDLHVKFAHQGKVGISYSISPEVSLFLNGYYHKVTGNRFKNlhvqhvsdlsdapKFTSAVATLNVGY--FGGEIGV
>UniRef100_UPI001B8D5001	74	0.240	3.091E-11	4	161	192	25	202	379
----TGPYVNIGGGYNLvqsqhgrFSPTTQADGTSSNNASSSRLRHKD-GFTGFGSFGWGFGNgLRVEVEGVYNYSQINHRTTTAVRGSTNGSDQAYGGFVNVLYDIDLAHFglnvPVTPFVGVGAGYLWQHYNPITTTYANNSvnriggtQGSFAYQGIVGAAYDIPgvPGLAVTTEYRFIG------------------------------
>UniRef100_A0A252BCX8	74	0.275	3.091E-11	42	173	192	68	212	380
------------------------------------------GFTGFGAFGWGFGNgLRAEVEGVYNYSNINHQGGTSVPGRTRGSDQSYGGFVNVLYDIDLKqfgiDAPVTPFVGVGAGYLWQHYNPTTTTFNNGNSSrlggtngGFAYQGIVGAAYDTgIPGFQITTEYRMIGQPGSFMDGSFTS------------------
>UniRef100_UPI000EFA5506	74	0.250	3.091E-11	4	161	192	25	202	381
----TGPYVNIGGGYNLvqqqhgrFSPTTQADGTTSNNASSSRFRHKD-GFTGFGSFGWGFGNgLRAEVEGVYNYSQINHRTPTAVPGSTSGSDQSYGGFVNVLYDIDLAQFginvPVTPFVGVGAGYLWQHYNPITTAYSNgavnrvgGTQGGFAYQGIVGAAYDIPgvPGLALTTEYRMIG------------------------------
>UniRef100_A0A6J3X430	74	0.817	4.207E-11	17	98	192	0	81	83
-----------------LPFYTKVDGITNATGKEKDSPLTRSFIAGGGAFGYKMDDIRVDVEGLYSKLAKDTDVKNTSETNVANCLSTFSRLSNNAYSF---------------------------------------------------------------------------------------------
>UniRef100_A0A4P5VPV7	74	0.258	4.207E-11	38	163	192	1	139	178
--------------------------------------LADPGFASERGLGYDFGRLRGELSWVRRQATIDAAGsswtvgpFRPSVSRDSPKVSSNSGFASIYLDLPVSGTRLIPYLGGGLGVtALQTSPTTIQLRRFSSSFGgsgklPAYQAKVGLAYRSSPRTDLFAEAAFQGSP----------------------------
>UniRef100_A0A6N1VNE0	74	0.225	4.207E-11	43	167	192	53	182	209
-------------------------------------------FGGSIGLGYRFaDMLRADINLSY--VADDSLVYDDGVDYISAESRTWGAMANGYIDLGTVG-GFTPYVGAGAGLLFSDQELRVNSpslgvdfTATDNHYDFAYSLNAGFAYDLGANTQLDVGYQFLSAPGMEY------------------------
>UniRef100_Q5W8Y8	74	0.240	4.207E-11	41	171	192	51	197	226
-----------------------------------------PFFGFAGAIGYSMDGPRVEFEVFYETFDVknqgnnykndahkycaldktgtaNNATANNYVLLKSEGLLDISFMLNACYDIITDGIPFSPYICAGIGTDLVSMFETTNP-------KISYQGKLGLSYSISPEASVFVGGHFHKVIGSEFKDIP--------------------
>UniRef100_A0A418WGG0	74	0.304	4.207E-11	91	190	192	0	95	233
-------------------------------------------------------------------------------------------MANVLYEFE-NDSRFTPYLGAGLGAGWMFVDTPNTISTgigvaDGNDVGFAYQGIAGAKVDVTEALAAFVDYRYLGTSDIQVN--------EFKTSYSTHNVTAG-
>UniRef100_K4NSB0	74	0.250	4.207E-11	41	167	192	68	212	248
-----------------------------------------PFLGFAGAIGYSMNGPRIEFEVSYetfdvknpggnykndahmycaldtvTPNTTQGATLNSSVMVKNENLTDIALMLNACYDIMLDGMPVSPYVCAGIG-------TDLVSVINATNPKLSYQGKLGISYSINPEASIFIGGHFHRVIGNEF------------------------
>UniRef100_UPI000444D27B	74	0.298	4.207E-11	35	167	192	84	230	271
-----------------------------------YNPTYASNFAGfGGVIGYYVNDFRVEFEGAYENFEPErqwypeggeshkffalsrtaTVTANEFIVLENDGVIDKSLNVNFCYDIAHGSIPLAPYMCAGVGADYIKFLGISLP-------KFSYQVKFGVNYPVSVNVMLFGGGYYHKVIGNRY------------------------
>UniRef100_A0A6I6ANI8	74	0.250	4.207E-11	41	167	192	98	241	283
-----------------------------------------PFLGFAGAIGYSMNGPRIEFEVSYETFDVknpggnykndahmycaldtgtgtsNGATASTSVMVKNENLTDISLMLNACYDIMLDGIPVSPYVCAGIG-------TDLVSVINATNPKLSYQGKLGISYSINPEASVFIGGHFHRVIGNEF------------------------
>UniRef100_UPI00222F3ED1	74	0.252	4.207E-11	33	164	192	75	225	293
---------------------------------SKYKGDYNPPFAANVAFGYtgklGNNSYRAELEGMYSSVKVDNIGLMSNQMTVSylkkigsgkdektymyktvvnhDQVENASVMANVYHHWKSDSFSFSPYVGVGVGATRVTMFEKA-------SIRLAGQLKAGFDYRINEDVNMHIGYRGFGVLG---------------------------
>UniRef100_UPI0007EEA3F0	74	0.288	4.207E-11	43	163	192	170	291	312
-------------------------------------------WFSSVSLGYYAGeNGKIDFEAAYSIANIED---SNSPPVFDKSASIFAFLLNFYYNPSVQDTQFAPYIGLGIGPTVFRLKRINGSPQNSMPLNvpwFAYQIKLGVDYSIIPEIKTFLGYRYFSVP----------------------------
>UniRef100_A0A961ZMG8	74	0.265	4.207E-11	74	163	192	178	274	321
--------------------------------------------------------------------------PPVTDDPMHSSLQTYTLMFNVYKDLGKWG-NFVPYVGAGIGMAYHQldnvyftgNPALTNQIHGNNDLSFAWSLMAGVGYQISDRAILDIGYRYIDMG----------------------------
>UniRef100_A0A7W4K6F8	74	0.305	4.207E-11	42	161	192	64	197	374
------------------------------------------GYTGFGAVGWGFGNgLRAEVEGVYNYSQINHRGGTATPGSTNGSDQSYGGLVNVLYDIDLKqfgvDVPITPFVGVGAGYLWQHYNPTTTNYVNgattrlgGTNGGFAYQGIVGAAYDVPnvPGLQITAQYRMIG------------------------------
>UniRef100_A0A3G2C5C6	74	0.600	5.727E-11	5	79	192	0	79	80
-----SYYVRLQYNGEILPLFTKVDGATgAKKKTADTDTttdlYKASFMAGGGAFGYKMDDIRVDVEGLYSQLXKNDVTGAAFNP----------------------------------------------------------------------------------------------------------------
>UniRef100_A0A968QKR5	74	0.303	5.727E-11	91	170	192	0	87	112
-------------------------------------------------------------------------------------------MANIYYDIPTNS-RFRPYLGAGLGFYTSRINNLTatffpaamlSPVNQTSETSFAFQIKAGISYEISPKSEAFLGYRYFNGSTLNFNDP---------------------
>UniRef100_K4PL44	74	0.255	5.727E-11	41	167	192	63	204	238
-----------------------------------------PFLGFAGAIGYSMNGPRIEFEVSYETFDVKNPGGSykndahmycaldtasgaqaahaTSVMVKNENLTDISLMLNACYDIVLEGIPVSPYVCAGIG-------TDLVSVINATNPKLSYQGKLGISYAINPEASIFIGGHFHRVIGNEF------------------------
>UniRef100_A0A245ZJI0	74	0.235	5.727E-11	46	172	192	76	224	248
----------------------------------------------GGALGYDFGIVRADLRVDYARSKIRSLTVKSVNgspltlTPADGadicaylevddcsvsgntisadgsRARQLSALANLWVDIPT-GSAITPYVGGGAGIGGYEVDGEG-------KARFAWQLGAGVSFDLSPSVALFGDYRFRQIQGATIAYDDF-------------------
>UniRef100_A0A7Z3DZI5	74	0.297	5.727E-11	47	163	192	131	248	269
-----------------------------------------------ISLGYYAGeNGRIDFETMYSKVNIKN---SNFPPALDRSASIFSFLLNFYYNPSIQDIQFAPYIGLGIGPMIFRLKKINESPQNSMPLNvpwFAYQVRLGVDYSITTKIKTFFGYRYFSIP----------------------------
>UniRef100_B1N6C0	74	0.248	5.727E-11	0	167	192	29	230	272
SEEKRGFYVGTQYrvgvpnfsnfsAAETIPGLTkKIFALSYDATditketsfkQAYDPTYASSFNSFSGVMGCYFNSMRIEFEGSYSHFESERQFYREGSNNYKffalsreetitskkfvvlenNGVIDRSLNVNFCYDITRGDVPLAPYVCAGVGADYIKFLGISLP-------KFSYQVKFGVNYPVKSNIMLFGGGYYHKVVGSKY------------------------
>UniRef100_Q93DD4	74	0.244	5.727E-11	41	167	192	97	236	275
-----------------------------------------PFLGFAGAIGYSMDGPRIELEVSYETFDVKnqgnnykneahrycalsrqaTIADNKFVFLKNEGLLDISFMLNACYDVISEGIPFSPYICAGIGTDLVSMFEVTNP-------KISYQGKLGLSYSISPETSVFVGGHFHKVMGNEF------------------------
>UniRef100_A0A1S1SSH1	74	0.238	5.727E-11	44	164	192	88	237	276
--------------------------------------------SGTIGLGHQFTDiFRADVTAEYFEGRFDGASLTATPCAGEGagtscalshsaNFSALGLMANGYVDLAT-LAGFTPYVGAGLGVTHIDWktahetsaciagggtcagSTGGTSYQGRDDWRFTYALMAGLSYDVTDRLKLDIGYRFSHIAG---------------------------
>UniRef100_UPI001CD1DDA7	74	0.226	5.727E-11	46	163	192	86	230	284
----------------------------------------------GLGVGYQFNSWfRGDITGQYRGRTNFHGQdlityplggglVGAGVDNYTASKSEWLVLANAYVDLGTW-WCVTPFIGAGVGAARVTVSNFTDqgladvspgvigpgfaTATSASKWNFAWAAHAGLAYKVNPNLTLEVAYSYVDLG----------------------------
>UniRef100_UPI000444B73D	74	0.243	5.727E-11	43	191	192	100	279	284
-------------------------------------------ISFSGAIGYLYsGNFRIEVEASYEEFDVKnpegsatdayryfalaramDNTNKSSPDNTKkftvmrnDGLSISSVMINGCYNFTLDDIPVVPYACAGIGGDFIEF-------FNDLHVKFAHQGKVGISYSISPEVSLFLNGYYHKVIGNRFKNlhvqhvsdlsdtpKFTSAVATLNVGY--FGGEIGV
>UniRef100_Q9AEU3	74	0.256	5.727E-11	41	167	192	102	246	290
-----------------------------------------PFLGFAGAIGYSMNGPRIEFEVSYetvdvknpggnykndahmycaldtaQQSATNGATLASSVMIKNENLTNISLMLNACYDIMLDGMPVSPYVCAGIG-------TDLVSVINATNPKLSYQGKLGISYSINSEASIFIGGHFHRVIGNEF------------------------
>UniRef100_UPI0022248101	74	0.246	5.727E-11	46	163	192	94	242	294
----------------------------------------------GLGFGYQFNNWfRADITGEYRNAANYSSYINAqwnggltgcsigndanayCGDQYKGQVKTGLVLVNGYFDMGTW-AGFTPYVGGGFGFAAYQTSGVTDTTqfplagnnawgnaPAYTGVNFAWALTAGVSYHITPNLLIDANYRYVNMG----------------------------
>UniRef100_A0A949ID86	74	0.288	5.727E-11	43	159	192	59	182	345
-------------------------------------------YSGDAAVGYGFgDGFRVELNGNfYRNTDHKIDNDNGTQNSVTGGLNTYGPMVNVLYDMNV-GLPIFPYVGAGVGYQWQKFNSDmnsaSGHVLGGTKGSFAYNIIGGLSYPLPfvPGLSATAEYKF--------------------------------
>UniRef100_A0A270BSZ0	74	0.281	5.727E-11	42	169	192	66	207	378
------------------------------------------GFTGFGAFGWGFGNgLRAELEGVYNYSNIDHNPGGTLPGRTRGSDQSYGGFVNVLYDIDLKqfgiDAPVTPFVGVGAGYLWQHYNPITTTYANNagsrriggTNGGFAYQGIVGAAYDTgIPGFQVTTEYRMIGQPGSFMDG----------------------
>UniRef100_A0A149Q5C4	74	0.280	5.727E-11	42	178	192	68	216	380
------------------------------------------GFTGFGAFGWGFGNgLRAEVEGVYNYSNINHQGGTGVPGRTRGSDQSYGGFINVLYDIDLKqfgiDAPVTPFVGVGAGYLWQHYNPTTTAFNNGNTSrlggtngGFAYQGIVGAAYDTgIPGFQVTTEYRMIGQPG-SFSDGAFTSTANY-------------
>UniRef100_A0A6M7W265	73	0.241	7.794E-11	4	167	192	45	224	254
----SGWYLRGDVSYLVQKSFKNDDfAFTPASFSEKDDPIFAS-----IGFGYHFNDyLRADLNLGYLPGNKIGVGYDDSGTTAAYTQASaalknyaYSLMLNGYVDLGT-YVGITPYVGGGVGIVQSTSKLSASYFTNNSDptddfvqsddrtkYSLAYTLNAGLAYQVTKNVSVDLGYQYFSAPNAEY------------------------
>UniRef100_UPI001865702C	73	0.250	7.794E-11	47	164	192	80	226	257
-----------------------------------------------IGLGYQFTDvIRADLTAEYFEGRFDGSSLSTNPCAGEGagtrcalshsaNFSALGLMANGYLDLAT-LAGFTPYLGAGIGATRIDWKTTHEtstcvgaggacsgaaggaSYGGRDSWRFTYALMAGVSYDVTDRLKFDAGYRYSQIAD---------------------------
>UniRef100_UPI0022FF7128	73	0.211	7.794E-11	45	163	192	83	237	277
---------------------------------------------GGIAVGYNFDNhfnipIRAEIDVMARMSDSSNYlrdrqllhypwleGKTDYENRINNKVQLNTFMVNTFYDFK-NKSAFTPYIMAGVGLASLEHTSKPSVLYTDYDsanritgyyknnikashrtNNFAWNAGAGVRYKINNNFDLDISYRYLGAG----------------------------
>UniRef100_A0A2R4WWN8	73	0.260	7.794E-11	42	164	192	80	224	278
------------------------------------------GFAGaplaGGGVGYRFNRWfRADVTGEYRSAAAFTgleryrdasLSLGYGTDEYTASKREVAVLLNGYVDLGSW-YGLTPFLGAGVGAARITLDNFKDTNvvtqglayaKAGSKTNLAWALHAGVGYEVSPSFTVELAYRYLNLGD---------------------------
>UniRef100_A0A249NXB3	73	0.232	7.794E-11	44	159	192	90	234	278
--------------------------------------------SGTIGVGYRITDvFRADLTAEYFEGRFNGSSLTAGPcagegagtscaLSQSGNFSALGLMANGYVDLAT-LAGFTPYVGAGIGATHIEWKTVresstciagggacsgaaaGGSFEGRDSWRFTYAVMAGLSYDVTDRLKFDIGYRY--------------------------------
>UniRef100_A0A977NV12	73	0.276	7.794E-11	47	165	192	140	260	279
-----------------------------------------------IAVGVKIgDNTRLDLEAMYS--EITIRNSHDITSSIDHSLTMLALLTNIYYNPHVQDTRFTPYVGFGIGPTVFRLQTLTPLSHNSISIDlslFVYQLKCGINYSILPTLRTCFGYRFFNIPMP--------------------------
>UniRef100_A0A0F7PI19	73	0.224	7.794E-11	35	159	192	82	236	281
-----------------------------------DSSSLDSDWSGSLGAGYNFtDYLRGDLTFEYTRgsFAGTTSSVGACTGLATGqcasadsqNFDQYGFMANAYVDLGT-FAGFTPYVGAGAGVTRVTWNPLSNdqscvsvvgnvcgagaaidsTHSGQESWRFTYALMTGVSYDLSKDLKLDLGYKY--------------------------------
>UniRef100_A0A6I6AUY5	73	0.240	7.794E-11	43	169	192	102	244	282
-------------------------------------------ISFSGIIGYTTPQgIRLEIEGAYESFDVKSPegyssdsayyryfalvrsmnkeKPKEFTVMKNNGLSVTSIMLNGCYDFRLNDLPLSPYVCAGIGEDFIEF-------FDTLHIKLAYQGKVGLNYYLSPKISLFVDGYYHHIIGNQFKN----------------------
>UniRef100_Q46332	73	0.243	7.794E-11	41	167	192	102	246	290
-----------------------------------------PFLGFAGRIGYSMNGPRIEFEVSYETFDVKNPGGNykndahmycaldtAQPTSNQGatlassvmvkneNLTDISLMLNACYDIMLDGMPVSPYVCAGIG-------TDLVSVINATNPKLSYQGKLGISYSINPEASIFIGGHFHRVIGNEF------------------------
>UniRef100_Q8G921	73	0.231	7.794E-11	21	167	192	82	243	291
---------------------SDIFTVPNYSFKYGNNPF--SGFAG--AIGYSMDGPRIELEVSYEAFDVKNQGNnykneahryyalshhPNSETEIDGAQNAsvflineglldKSFMLNACYDVISEGIPFSPYICAGIGIDLVSMFEAINP-------KISYQGKLGLSYPISPGNSVFIGGHFHKVIGNEF------------------------
>UniRef100_A0A968XNX2	73	0.239	7.794E-11	80	163	192	162	252	300
--------------------------------------------------------------------------------PLHAKLSTYTLMLHAYKDFG-NFGGFIPYLGAGIGAAYHQlgdigfsgNPDLSNTIRGDNDLSFAWSLMAGVGYQISDKAIIDVGYRYIDLG----------------------------
>UniRef100_A0A176Q269	73	0.288	7.794E-11	43	163	192	169	290	311
-------------------------------------------WLGSVSLGYYAGeNGRVDFEAMYSIADIED---SNAPPLFDKSAIVFAFLFNFFYSPNIQNTQFAPYFGLGIGPTVFRLKKINGSPENSMPLNvpwFAYQIKLGVDYSIIPEVKTFLGYRYFSIP----------------------------
>UniRef100_A0A257QKF6	73	0.238	7.794E-11	28	160	192	56	201	378
----------------------------TYTGKNQFRPS----YAGVGALGFGFGNgFRVELGGDFMRNtrhsvDATSPNSGSFHTVATGGENKYGPMVNAYYDFSV-GLPVYPYIGAGVGYQWVALNSDFQTPYTSisnksysyggTKGSFAYDIIAGLSYPIPmvPGLSLTGEYRFM-------------------------------
>UniRef100_UPI001C997DA5	73	0.257	7.794E-11	5	161	192	34	202	379
-----GYNLVQQQHGRFAP-TTQADGTGSNNASSSRFRHKD-GFTGFGSFGWGFGNgLRAEVEGVYNYSQINHRTPTAVPGSTSGSDQSYGGFINVLYDIDLAqfgiNAPVTPFVGVGAGYLWQHYNPITTAYSNgavnrvgGTQGGFAYQGIVGAAYDIPgvPGLALTTEYRMIG------------------------------
>UniRef100_A0A511BM38	73	0.262	7.794E-11	4	161	192	25	202	379
----TGPYVNIGGGYNLvqsqhanFAPTTMADGGTVASGSKSRFRHKD-GFTGFGSFGWGFGNgLRAEVEGVYNYSQINHRRPTFANGSTSGSDQSYGGFVNVLYDIDLAqfgiNLPITPFVGVGAGYLWQHYNPITTAYTNgvtnrvgGTNGGFAYQGIVGAAYDIPgvPGLALTTEYRMIG------------------------------
>UniRef100_A0A8J2Y3W8	73	0.274	7.794E-11	47	174	192	68	219	394
-----------------------------------------------GAFGkYLQNGLRAELELTTRTQEIDElpgdglGFVGFPGGGSIGDLTVNTLMVNVFKDF-YNESRFTPYLGVGVGAAYIRPEASNSSivptpatgpgqpyliVMGDKDFASAAQALAGVTIDLTNTVDVDLGYRYLVTDSFEYGaaiNGPVTP-----------------
>UniRef100_Q9S422	73	0.236	1.061E-10	47	171	192	1	141	173
-----------------------------------------------GAVGYSMGGPRVEFEVSYETFDVKNQGNNykndahkycaLGQQDNSGKAKAnlyvllkseglldISFMLNACYDIITDGMPFSPYICAGIGTDLVSM-------FEATSPKISYQGKLGLSYSISPETSVFVGGHFHKVVGNEFKDVP--------------------
>UniRef100_A0A847ZQ81	73	0.308	1.061E-10	40	161	192	57	164	186
----------------------------------------DSNFVFGGGVGYRYsDNLRVDVTADWS---------GDYTVAPGAEISTTTVLGNVYYDFA-NDSMFTPYIGVGAGYGWAEGTGGI-----ADDNGFAVGAAAGFSVDLTSNIAIDTGYRFRD------------------------------
>UniRef100_A0A968WUF5	73	0.298	1.061E-10	40	162	192	61	168	189
----------------------------------------DSALVVGGGAGYRFnDNLRTDLRVDW---------AGDYDVGGGTDLGVTTVLGNMYFDWA-NSSIFTPYVGAGVGYGWANFGGAPDGD------GFAYALQAGVGVDLTENIVLDAGYRFRDV-----------------------------
>UniRef100_A0A0F5MPP8	73	0.269	1.061E-10	48	171	192	70	199	219
------------------------------------------------GAGFRFdPNFRTDVTLNFlpTTTTKVSGTELGDAITVKSKLSSFATMINGYYDVTAFGDTFTPYVGAGFGLAKNTyklSDSDGTSLKAKGGASFAWQVGAGTLVKVTDAVDLKVGYRYMDFGGVKVKNSN--------------------
>UniRef100_A0A950YYQ6	73	0.259	1.061E-10	46	170	192	81	233	260
----------------------------------------------GGGVGYKISNWfRADVTADYTfagNVEASYIVPNCCLATDKTGLGGWAVLANGYVDLGTWS-AITPYVGAGAGYAFTQVSKIVneefvqtgsgtfvpltdpmtglpifNAFPAHTTGRFAWALMAGAAIDVAPSVKLDFGYRYLNVADARFATD---------------------
>UniRef100_A0A7M3U2Z9	73	0.294	1.061E-10	49	163	192	130	245	266
-------------------------------------------------LGYYAGeNGRVDFEAMHSKANIKD---GNSTPIFDKSANIFAFLLNFYYNPNIQGAQFAPYISLGIGPAVFKLRRINGSHQNSMPLNipwFAYQIKLGVDYSITQEVTTFLGYRYFSIP----------------------------
>UniRef100_UPI0021045D3B	73	0.289	1.061E-10	47	163	192	129	246	267
-----------------------------------------------ISVGYYTrENGRIDFETMYSKVNIEN---GNSPSVFDRSANVFAFLLNVYYNPSIQDTQFAPYIGLGIGPTILRLRKINESSQNSMPLNvpwFAYQVKLGINYSIISEVKALLGYRYFSIP----------------------------
>UniRef100_Q93E61	73	0.252	1.061E-10	41	167	192	91	233	268
-----------------------------------------PFLGFAGAIGYSMNGPRIEFEISYETFDVKNPGGNykndahmycaldTAEPSTGATATSsvmiknenlidISLMLNACYDIMLDGMPISPYVCAGIG-------TDLVSVINATNPKLSYQGKLGISYSINSETSIFIGGHFHRVIGNEF------------------------
>UniRef100_UPI000931A0C0	73	0.286	1.061E-10	46	159	192	88	222	276
----------------------------------------------GIGIGVEHSRWlRFDITGEYRgkqHFVAHDSYNNGGPCPGSGcgtndhsaNLESWLGLFNAYIDLGTWH-GVTPYVGGGVGLTSITTMGYKDinvptggfayAVNDKTTTNFAWALYAGLSYDVTDRFTLDLGYRY--------------------------------
>UniRef100_E0TEW7	73	0.283	1.061E-10	80	190	192	149	268	277
--------------------------------------------------------------------------------DARGSLQTTYWMANLYIDADSPFSLLTPYFGGGVGIAYNDLTYapSGLTIVDDDEPAFAYQFMAGASYAVLPKLNIFAELGYRGTseieltiSETTFANQAALFDGQLDIENGGVIAEIG-
>UniRef100_Q93E55	73	0.243	1.061E-10	41	167	192	98	242	280
-----------------------------------------PFLGFAGAIGYSMNGPRIEFEVSYETFDVKnpgdnykndahmycaldttqqsstyGATLASSVMVKNENLTDISLMLNACYDITLEGIPVSPYICAGIG-------TDLVSVINATNPKLSYQGKLGISYSINPEASIFIGGHFHRVIGNEF------------------------
>UniRef100_UPI000444B862	73	0.258	1.061E-10	44	191	192	99	275	280
--------------------------------------------SFSGAIGYSYtEGLRLEVEGSYETFDVKDPKDysakdafrffalarPTSSTPPienykytvmkNNGLSVASIMINGCYDLSFNNVVVSPYICAGIGEDFIEF-------FDTLHIKFAYQGKLGISYYLSPKINIFADGYYHRVIGNKFKNlnvnhvveltdfpKPTSAVATLNVAY--FGGEAGV
>UniRef100_A0A5C8PPY6	73	0.267	1.061E-10	35	162	192	32	141	288
-----------------------------------DLPRTSSeklGFGLGGVVGYDFVGPRLELEGVWRKNKA-----------VGRNIDQFGGFVNGLYDFTFEGSPLSPHVGIGVGVNHV----------DSRGTKFAMQGIVGVRYQFDNGLFASADYKLVDT-----------------------------
>UniRef100_UPI001BD9D7F1	73	0.314	1.061E-10	47	163	192	166	283	304
-----------------------------------------------ISVGYSAGeNGRVDFETMYSKVNIED---SNSPPVFEKSASVFAFLLNFYYNSSIRDTQFAPYIGLGIGPTVFRLKKINGSSENSMPLNvpwFAYQIKLGVNYLIIPEVKTFFGYRYFSIP----------------------------
>UniRef100_A0A973IC79	73	0.259	1.061E-10	50	164	192	142	268	321
--------------------------------------------------GYKFGALRAEASGEYRSHAAGSIagATAGGTYTISSKTEQYAALMSIYYDVEIPNIPIMPYVGLGAGLAYTKTNyavgftkaavTTNGNIRYTLGRSFAGTAMAGFTVQVAENFTLDLGYKFMGIVG---------------------------
>UniRef100_A0A7V5UPZ0	73	0.267	1.061E-10	59	166	192	179	293	335
-----------------------------------------------------------DFSVTYDNGGGVTNTVAPADDPLHTSLRTYTAMLNIYKDLG-NYGRITPYVGFGLGVAYHRldevyftgNPLLTNKIAGNNDLAFAWSLMAGVGYQVSERAILDFGYRFIDMGSIE-------------------------
>UniRef100_A0A841QCB7	73	0.261	1.061E-10	4	164	192	25	190	362
----TGPYVDLGGGYDL----TQTQTFKTKAGSEPGSNKvgHKSGWTGYGSVGWGFGNgLRAEVEGTYLRSNLSGNTGNGSRNHGKD--SSYGGFINALYDFDltkfgINNVPVTPFIGAGAGYLWTQEHQSFGSAPGYRGTkgGFAYQAIVGAAFDTgIPGFQVTAQYRMIGQPG---------------------------
>UniRef100_A0A258IK97	73	0.242	1.061E-10	44	159	192	69	199	369
--------------------------------------------AFEASIGYGFGNgFRLEAEINYFRNTAhaddatsttSGVTSSDGHFKTTGAEQTYGGMVNALYDISV-GLPVFPYVGVGVGYEEsvlaSKFQDSYQGLISGHQGSFAYQVIAGLSYPIAavPGLSLTGEYRF--------------------------------
>UniRef100_A0A511B5K0	73	0.281	1.061E-10	42	161	192	65	199	376
------------------------------------------GFTGFGSFGWGFGNgLRLEVEGVYNYSQINHLAHTASPGSTRGSDQAYGGLVNVLYDIDLANFglnvPVTPFVGVGAGYLWQHYNPTDTQFTNSRSTarlggtqgSFAYQGIVGAAYDIPnvPGLAVTTEYRFIG------------------------------
>UniRef100_A0A511FLF4	73	0.284	1.061E-10	42	164	192	67	203	376
------------------------------------------GFTGFGAFGWGFGNgLRAEVEGVYNYSNIDHRPGTSLPGHTRGSDQSYGGLINLLYDIDLKqfgiDAPVTPFVGIGAGYLWQHYNPIDTnyahgaghTRIGGTNGGFAYQGIVGAAYDVGvPGLQITTEYRMIGQPG---------------------------
>UniRef100_A0A8I0UE01	73	0.256	1.061E-10	4	161	192	25	202	379
----TGPYVNIGGGYNLvqqqhgsFSPTTQADG-TSSNAASSSRYRHHDGFTGFGSFGWGFGNgLRVEVEGLYNYSQINHRRPTAVNGMTHGSDQAYGGLVNVLYDIDLANFglnvPVTPFVGVGAGYLWQHYNPTTTNYVNgavdrmgGTQGSFAYQGIVGAAYDIPnvPGLAITTEYRFIG------------------------------
>UniRef100_A0A258N4Y2	72	0.279	1.443E-10	85	174	192	1	92	112
-------------------------------------------------------------------------------------VAATTALASAYWDIATWN-GLTPYVGGGLGFGIVsleRDPFLPVGGIHTQDWRFAWELAAGVSWAITPGLSLDLGYRYLAIDMPGVSAQPSTP-----------------
>UniRef100_A0A0J6SC51	72	0.264	1.443E-10	44	164	192	84	222	276
--------------------------------------------FAGGGVGYRFNQWfRSDITGEYRSAAAFTGLeryrdaslpLGYGTDEYTASKRGLNLLLNGYVDIG-NWYGLKPFVGAGVGAARITLENFKDANvvtqglayaKSGSKTNLAWALHAGVGYEVSPSFTVELAYRYLDLGD---------------------------
>UniRef100_A0A0F3N713	72	0.227	1.443E-10	41	171	192	96	242	277
-----------------------------------------PFLGFAGAIGYSMGGPRVEFEVSYETFDVKNQGNNykndahkycaLGQEDNSGKAKQnkyvllkneglldISFMLNACYDIITDGIPFSPYVCAGIGTDLVSMFETTNP-------KISYQGKLGLSYSISPEASVFVGGHFHKAIGSEFKDIP--------------------
>UniRef100_A0A3D9YYH2	72	0.216	1.443E-10	1	163	192	45	244	277
-DFGTGWYIR--GDGAWA-----ADSLPQISPdlTQFVTNSRQSMFNADLGFGYKLNNWvRADIVADYWLPTRaqgngataecitqlngtppiqDETVYDDCTPHANSEIQRLDALANLYVDLGTWS-GFTPYVGGGLGVSRIQITSDTnwymsnglpyhittdgfyfnwDRSIDEIRYQFAWALMAGVSYAITPELALDVGYRYINLG----------------------------
>UniRef100_A0A4Q6I4R8	72	0.269	1.443E-10	39	167	192	96	239	278
---------------------------------------SNPFLGFAGAIGYSMGSPRIELEILYetfdvknqgnhykndahrycalcRQDSMDRASGKFVFLKNEG-LTDISFMINACYDITTEGMPFSPYICAGTGVDLVSMFEAINI-------KLAYQGKLGLSYAISPEAQVFVGGHFHRVAGSEF------------------------
>UniRef100_V9R724	72	0.240	1.443E-10	41	171	192	97	243	278
-----------------------------------------PFLGFAGAIGYSMDGPRVEFEVSYETFDVKnqgnnykndahkycaltqqdgttKPTQNKYVLLKSEGLLDISFMLNACYDIITDGMPFSPYICAGIGTDLVSMFETTNP-------KISYQGKLGLSYSISPEASVFVGGHFHKVIGNEFKDIP--------------------
>UniRef100_Q3YQQ7	72	0.243	1.443E-10	41	171	192	104	252	288
-----------------------------------------PFLGFAGAIGYSMGGPRVEFEVSYEIFDVKNqgnsykndahkycaLSRHTGGMPQAGHQNKfvflkneglldISLMINACYDITIDSMPFSPYICAGIGSDLVSMFETTNP-------KISYQGKLGVSYSISPEASVFVGGHFHRVIGNEFKDIP--------------------
>UniRef100_B3CPT2	72	0.289	1.443E-10	47	163	192	166	283	304
-----------------------------------------------ISVGYYAGeNGRVDFETMYSKVNIED---SNSPPVFDKSASVSAFLLNFYYNPNVQNTQFAPYIGLGIGSTVFrlkRIDKSSKNLVPLNVPWFAYQIKLGVDYSIIPEVKTFFGYRYFSIP----------------------------
>UniRef100_A0A1C7D855	72	0.228	1.443E-10	42	175	192	73	236	318
------------------------------------------GWEASVAVGYKFDNgFRIEVQPFYNQYDVDThsgltvggtnidaldvavltrgaasaanPTVGQVLADGRGDVSNYGAFLNIAYDIPAGS--IKPFVGGGVGYQFTDVNYQPSgvTVIDGDEDGFAWQAFAGLAFAVSDNVDLYGQYTYRaGFDENRFNNQLLPGY----------------
>UniRef100_UPI002101C75A	72	0.208	1.443E-10	44	159	192	102	249	332
--------------------------------------------NFSAGVGYRFNkHFRTDLTVDYFKADMEgssrcgylveigyllDPTNNDCRYNDSSSASVWTAMANAYVDIGTYG-RITPYIGAGLGFAHVSYDemknsidctgglctgngTYVGTHPGESSWRFASSLMAGATVDITKKLKFDAGYKY--------------------------------
>UniRef100_UPI001D06933B	72	0.252	1.443E-10	43	159	192	60	188	367
-------------------------------------------YAGVAGVGYGFGNgFRVELDGNFERNTVHSATEDYFGGSYHGRdfggVDTYGPMVNVLYDMNV-GLPVFPYVGAGVGYQWMGYNkrlydgSFWGDYISGTRGSFAYDLIAGLSYPLPmvPGLSLTAEYRF--------------------------------
>UniRef100_A0A965BVH3	72	0.252	1.443E-10	47	166	192	80	212	371
-----------------------------------------------LSLGWGFrNGIRLEIEGSYRSNEVDSANGAAGlasPGAHGGRQDSYGLMGNVLLDL-IRIGPFTPYIGLGAGYLVTGFNDVNgrpgdgslRLRADDTGGAFAFQGMAGIGFAIDqvPGLSVTAEYRYLESLGAS-------------------------
>UniRef100_A0A953CGP4	72	0.248	1.964E-10	35	163	192	53	182	211
-----------------------------------DADVSEGKFGGGIGIGYQFNDWlRADLTGNY--IGKSSYDLDIGFASISAEHQVLSGMLTGYAELG-HIAGFTPYLGFGAGVARITDSTTTSFGAGDfelKQTDFAYNIVGGASYRLNDKVTLDAGYQFFAVP----------------------------
>UniRef100_UPI0021C23F8B	72	0.248	1.964E-10	43	167	192	78	207	234
-------------------------------------------FGGSIGMGYHFtDMLRADVNLAY--IGDDSFYHDDGVDFASAENRTLAAMVNGYVDLGT-FVGITPYVGAGAGLLYSKQELRVNSPtlgvayaETDRQYEFAYSLNAGVAYQLTRNVSVDVGYQYLSAPSAEY------------------------
>UniRef100_Q4W4W3	72	0.243	1.964E-10	35	168	192	79	231	271
-----------------------------------YNPTYSTSSTGiGGMFGYYFDNIRMEFETSYSNFGVerqwypegsqshkfcavsrnatpstDSSNNNDFVVLENNGVKVRTLNVNFCYDVAHGNIPLAPYVCAGIGGDYVKFIGVSLP-------KFSYQLKFGVNYPLSIRTMLFGGGYYHKVIGSKYD-----------------------
>UniRef100_A0A0U5F290	72	0.274	1.964E-10	42	169	192	66	207	271
------------------------------------------GFTGFGAFGWGFGNgLRTEIEGVYNYSNIDHNPGSSAPGRTHGSDQSYGGFINVLYDIDLKqfgiDAPITPFVGVGAGYLWQHYNPVTTVYANNegsrritgTNGGFAYQGIVGAAYDTgIPGFQVTTEYRMIGQPGSFMDG----------------------
>UniRef100_V5SEE5	72	0.252	1.964E-10	46	165	192	88	228	277
----------------------------------------------GFGIGIEHSRWlRFDLTGEYRgkqlfvahdsyNNGGPCPGWGCGTNEHTANLKSWLGLANAYVDLGTWH-GVTPYVGGGIGFASITTMGYKDVNvprnsvwfaeNDKTTTNFAWALYAGLAYDVTPQLTLDFGYRYTDLGSV--------------------------
>UniRef100_UPI0014453EA4	72	0.330	1.964E-10	47	163	192	166	283	304
-----------------------------------------------IALGYYAGeNGQVDFEAMYSKVKIKDSSENKIFDETAG---IFAFLLNLYYNPNTKDAKCTPYIGLGVGPTVFRLKKFNGSPEELMPMNvpwFAYQIKLGVSYSIIPEIRTFLGYRYFSIP----------------------------
>UniRef100_A0A9E6AZ65	72	0.322	1.964E-10	50	164	192	126	251	311
--------------------------------------------------GYKFKNIRAEISGEYkdHQNYGFSNTIGTVTVNVRAKTKQIGAMMSGYYDFDL-GMPISPYLGLGVGAYNAETSFMTDyiqagttttgGLEFRKGFTFAGAAMVGASIQVSNNIILDAGYRYTNVKG---------------------------
>UniRef100_UPI000DF6D56B	72	0.276	1.964E-10	47	165	192	178	297	316
-----------------------------------------------ISVGYYAGeNGRVDFETMYSKVNIKD---SNSPPIFDRSASVSAFLLNFYYNPNVQNTQFAPYISLGIGSIVFRLKALDESLQGLIPMNipwFAYQIKLGVDYSIIPEVKTFLGYRYFNIPTP--------------------------
>UniRef100_A0A4S2QQQ3	72	0.319	1.964E-10	49	163	192	183	298	319
-------------------------------------------------LGYYAGeNGRVDFEAMYSTANIED---SNSPPVFEKSASVFGFLLNFYYNSSIQDTQFAPYIGLGIGPTVFRLKKINGSSENSMPLNvpwFAYQIKLGVNYLIIPEVKTFFGYRYFSIP----------------------------
>UniRef100_A0A0U5EQ97	72	0.278	1.964E-10	42	179	192	67	215	378
------------------------------------------GFTGFGAFGWGFGNgLRAEVEGVYNYSNIDHRS-GAAASHTRGSDQSYGGLINLLYDIDLKqfgiDAPVTPFVGIGAGYLWQHYNPTQSNFRNGNTSrlggtngGFAYQGIVGAAYDVGvPGLQITTEYRMIGQPG-SFTDGAFTSTANYT------------
>UniRef100_A0A0P0YHH9	72	0.250	1.964E-10	4	161	192	25	202	381
----TGPYVNIGGGYNLvqtqhahFSPTTQADGTTGNGGTSSKFRHKD-GFTGFGSFGWGFGNgLRAEIEGVYNYSQINHRNTTPVTGSTSGSDQSYGGFVNVLYDIDLAQFginvPVTPFVGVGAGYLWQHYNPITTAYTNgavnrvgGTQGGFAYQGIVGAAYDIPgvPGLALTTEYRMIG------------------------------
>UniRef100_A0A932QXP2	72	0.264	2.672E-10	52	166	192	70	168	195
----------------------------------------------------RIGDVRLEGEVGYHDLPSS---------------HYWTYMGNLYFDFNGfstePGNRIVPYVGAGIGDADIH-------LHDASDNVFAYQFMAGISFvpDSTPNTAWSLGYRYLDSSAVE-------------------------
>UniRef100_UPI001FF03EB6	72	0.248	2.672E-10	48	161	192	57	192	262
------------------------------------------------GVGYQINNWlRFDVTGEYRGGSQFQTLEQVGIPSTSqqfgdfyrGNMSSVIGLVNGYVDIGTW-YGMTPFVGAGVGFANNTLSGMTDTgfacgvgcspsggyFSDKSKMNFAWALMAGLDFNVTQNLKLELGYRFLD------------------------------
>UniRef100_X5GB84	72	0.224	2.672E-10	41	190	192	97	272	278
-----------------------------------------PFLGFAGAIGYSMGGPRVEFEVSYETFDVKNqgnnykndahkycalTQQDGSNKPTASKyvllksegLLDISFMLNACYDIITDGIPFSPYICAGIGTDLVSMFETTNP-------KISYQGKLGLSYSISPEASVFVGGHFHKVIGSEFKdiptlkaftTSPATPDMAIVTLSVChFGIELG-
>UniRef100_X5GJT7	72	0.240	2.672E-10	41	171	192	97	243	278
-----------------------------------------PFLGFAGAIGYSMGGPRVEFEVSYetfdvknqgnnykndahkycaldQQATSSSATANKYVLLKSEGLLDISFMLNACYDIITDGIPFSPYICAGIGTDLVSMFETTNP-------KISYQGKLGLSYSISPEASVFVGGHFHKVIGSEFKDIP--------------------
>UniRef100_A0A0F3N703	72	0.234	2.672E-10	43	191	192	101	276	281
-------------------------------------------ISFSGAIGYSYsKELRIEVEASheefdvknpegsvvetYRYFALARAMENTNPQSGKftvmknDGLSISSVMLNVCYDFEPDSILATPYICAGIGGDFIEF-------FNDLHVKLAYQGKMGLSYSISPEVSLFLDGYYHKVIDSKFKNlhvqHVADLDSAPKFTSAVatlnigyFGGELGV
>UniRef100_UPI002023BF33	72	0.234	2.672E-10	33	164	192	70	220	288
---------------------------------SKYKGDYNPPFAANVALGYtgelGNNSYRAELEGMYSSVKVDNIGLATSQITLSylketgndpnkktylystpvnhDQIENISVMANVYHHWKSDRFSFSPYVGIGVGATRMTMFEKPLIRP-------AGQLKAGFDCRISEDVNMHIGYRGFGAIG---------------------------
>UniRef100_UPI001BD6B59D	72	0.222	2.672E-10	48	164	192	88	239	291
------------------------------------------------GVGYQFNNWfRADVTGQYRGNANFKGTdllsfpwgggTANGIDNYSASKSELLFLANVYADLGTW-WCVTPFVGAGVGAARVSISGFTDTGANNanftpggvpvvsgppvasfataasgSQWNFAWALHAGLGYKISPNVTLELAYSYVNLGD---------------------------
>UniRef100_A0A0D6MLV5	72	0.270	2.672E-10	42	175	192	57	201	367
------------------------------------------GFTGFGSFGWGFGNgLRAEVEGVYNYSQLNHRRPTYANGSTSGSDQSYGGFVNVLYDIDLAQFglnvPITPFVGVGAGYLWQHYNPTTTAYTNgninrvgGTNGGFAYQGIVGAAYDIPgvPGLAVTGEYR---MIGQTFSDGSFAST----------------
>UniRef100_A0A370G4R2	72	0.278	2.672E-10	4	173	192	25	207	375
----TGPYVDLGGGYN---LVQNQHGHFANNPTAGVSSSSqyrhHDGFTGFGAFGWGLGNgLRVEVEGLYNYSEINHRS-GTAPAKTSGSDQSYGGLVNVLYDIDLKqfgiDVPVTPFVGVGAGYLWQHYNPTTTSYASSanrvdrlggTTGGFAYQGIAGAAFDVPnvPGLQITAQYR---MVGQTFNNGSFT------------------
>UniRef100_A0A4Y6UM78	72	0.268	2.672E-10	42	161	192	69	202	379
------------------------------------------GFTGFGAAGWGFGNgLRAEVEGVYNYSEINHRRGTAVTGRTSGSDQAYGGFVNVLYDIDLArfgiNAPVTPFVGVGAGYLWQHYNPITTSYSNgnvnrvgGTQGSFAYQGIVGAAYDIPhvPGLAVTTEYRFVG------------------------------
>UniRef100_A0A4Y3TMG7	72	0.273	2.672E-10	42	178	192	68	216	380
------------------------------------------GFTGFGAFGWGFGNgLRAEIEGVYNYSQINHQGGTKVPGSTRGSDQSYGGFVNVLYDIDLKqfgiDAPVTPFVGVGAGYLWQHYNPTTTNFANGNTSrlggtngGFAYQGIVGAAYDTgIPGFQVTTEYRMIGQPG-SFSDGAFTSTANY-------------
>UniRef100_UPI0015F5FAFB	72	0.255	2.672E-10	42	164	192	65	205	385
------------------------------------------GFNGYLSTGYGFGNgLRLEIEGTYNQTHItrlGGAFAAGGNRKAHGKSEGWGGFANVLYDidlgmFGLNDVPVTPFVGIGAGYMWqryrrvyNRSTGRPDPNFNNTQGGFAAQFIAGAAYDIPgvPGLALTTQYRFMGQTG---------------------------
>UniRef100_UPI002036A286	71	0.276	3.634E-10	43	164	192	77	216	251
-------------------------------------------FSGGAGIGYRFNDiLRTDVTARYGRYDVggaadmDAFCGVGCRLDMAGRRDVVDLDANLYADLGT-IMGVTPYVGAGVGASHISYEavaaglcagdacTGATDIAERDGWRASYSLMAGAAYALSGTISLDAGYRYTHTGG---------------------------
>UniRef100_A0A976UVF0	71	0.245	3.634E-10	4	167	192	45	226	256
----SGWYLRGDVSYLVKKSFNNED--FAFTPASFDDKENPVFASIG--FGYHFNDyLRADLNLGYLpgnkiglgYDDSLIVTPPTLSTVASASLKNYafSGILNGYVDLGT-YVGITPYLGAGVGivrstrklsASYIDNNDPTNNLiqqDDKTKYSLAYTLNAGLAYQVSKNVSVDLGYQYFSAPDAEY------------------------
>UniRef100_A0A3D3HRX6	71	0.238	3.634E-10	26	166	192	54	224	258
--------------------------LSYNIGKENLKNSTSAVFSPGIAVGYQFanenyQPVRAELAFqyygkqhenmdfspsvsGYWHNQSNNTFSLPSVSSLYTKTKANTLMVNVYYDIPLSD-KISTYLMAGAGAAFISNDAYWktnvagqamDAGASKNVTNLAWSAGAGISWNINENISLDTGYVYTDAGSAE-------------------------
>UniRef100_X5GL01	71	0.244	3.634E-10	28	180	192	88	256	279
----------------------------NSNFTLPYDPTYTKNLLGvGGIVGYSLDNFRIELEAFYEKFNIkvpsgyfyDNFYEYFALTPTAAKhttnkhycmkntgITLSPFLVNACYDFILkKTSNIAPYLCIGVGGNFIDFL-------DQTNFKFAYQAKVGISYFISSNLSFFIDGSFHGHFDNQFSDLLVDYPTDLKF-----------
>UniRef100_X5H4C2	71	0.220	3.634E-10	44	191	192	98	276	281
--------------------------------------------SFSGAIGYsDSTGPRFELEGSYERFDVtdpgdctvkdtyryfalaREVSADTPNTPTSGKftvmkndgVSIASVMFNGCYDISLKDLEISPYVCAGIGGDFIEF-------FDALHIKLAYQGKLGLNYYLSTKASLFIDGYYHKVIGNQFHNlnvrHVVDLSTDPKPVYAVatlnigyFGGEIGV
>UniRef100_A0A9E3EIZ2	71	0.330	3.634E-10	48	162	192	63	176	347
------------------------------------------------AFGYKWDgNIRTELELGYSGHSTDEAVFAG---NLSGDVTVKSFLFNVNYDLPLWH-GVTWTIGGGVGGSSVyeNTNFGNQQVIHGQHVGFMWQGITGLSVGLSPSVDFFADYRYRDS-----------------------------
>UniRef100_UPI002156E83C	71	0.248	3.634E-10	4	161	192	25	202	381
----TGPYVNIGGGYNlvqqqhaTFAPTTQADGG---NGTGGSSSRYrhKDGFTGFGSFGWGFGNgLRAEIEGVYNYSQINHRRPTYANGTTSGSDQSYGGFVNVLYDIDLAqfgiNLPITPFVGVGAGYLWQHYNPITTAYTNgvtnrvgGTQGGFAYQGIVGAAYDIPgvPGLAITGEYRMIG------------------------------
>UniRef100_A0A252AXM2	71	0.308	3.634E-10	42	164	192	74	208	385
------------------------------------------GFTGFGAFGWGFGNgLRAEVEGVYNYSNIDHRS-GAAASHTRGSDQSYGGFVNVLYDIDLKqfgiDAPVTPFVGVGAGYLWQHYNPTQSNFRNgnvsrlgGTNGGFAYQGIVGAAYDVGvPGLQLTTEYRMIGQPG---------------------------
>UniRef100_UPI0005F51527	71	0.289	3.634E-10	47	163	192	523	640	661
-----------------------------------------------ISLGYYAGeNGRVDFETMYSRANIES---SNSSLVFDKSASIFAFLLNLYYNPSVQDTQFASYIGLGIGPTVFRLKRINGSPQSSMPLNvpwFAYQIKLGMNYSIIPEVKTFLGYRYFSVP----------------------------
>UniRef100_A0A4Q2UEW8	71	0.292	4.943E-10	42	163	192	85	230	261
------------------------------------------GYAFGAGAGYKFTDWfRADVTGDYldpFRYAANIPCGATCAINQRTEVQRFDGLVNGYVDLGT-YAGLTPYVGAGAGIAGTVADGSiringnalasgvidprtgttvTSGIPTRTDYGFAWAAMAGVSYAVGSHALLDIGYRYLDLG----------------------------
>UniRef100_UPI002107FF1B	71	0.301	4.943E-10	51	163	192	129	241	262
---------------------------------------------------YARENGRIDFETMYSWADIKS---DNPLLVLDKSVSIFAFLLNFYYNPSTQGTQFAPYTSLGIGPAVFRLKKVNRSPKNSMPLNvpwFAYQVKFGVSYSIVPEVKTFLGYRYFSIP----------------------------
>UniRef100_V9RA01	71	0.252	4.943E-10	43	169	192	101	243	281
-------------------------------------------ISFSGTIGYSYsKELRIEVEASheefdvknpegsvvdtYRYFALARAVTNNNPQTGKftvmknDGLSISSVMLNVCYDFEPDGILVTPYICAGIGGDFIEF-------FNDLHVKLAYQGKMGLSYSISPEVSLFLDGYYHKVIDSKFKN----------------------
>UniRef100_Q93DD2	71	0.238	4.943E-10	41	167	192	97	240	281
-----------------------------------------PFLGFAGAIGYSMDGPRIELEVSYETFDVKNQGNNYKSEahrycalshNSAADMSSasnnfvflkneglldISFMLNACYDVVGEGIPFSPYICAGIGTDLVSM-------FEATNPKISYQGKLGLSYSISPEASVFIGGHFHKVIGNEF------------------------
>UniRef100_UPI00130DD24D	71	0.231	4.943E-10	35	168	192	91	243	282
-----------------------------------YNPTYSTSSTGlGAMFGYYFDNVRVELETSYLNFGIERQWYPEGSEShkfcavarkdnastnlendhefvvlENDGVKVKTLNINFCYDVAHGNIPLAPYVCAGIGGDYIKFIGVSLP-------KFSYQLKFGVNYPMSSRTMLFGGGYYHKVIGNQYN-----------------------
>UniRef100_UPI000444EBA4	71	0.243	4.943E-10	43	191	192	100	279	284
-------------------------------------------ISFSGAIGYLYsESFRIEVEASYEEFDVKnpegsatdayryfalarimDSTYKSSPDNTqkftvmrNDGLSISSVMINGCYNFTLDDIPVVPYVCAGIGGDFIEF-------FNDLHVKFAHQGKLGISYSISSEVSLFLNGYYHKVIGNRFKNlhvqhvsdlgkspKFTSAVATLNVGY--FGGEIGV
>UniRef100_UPI0007C10A6C	71	0.219	4.943E-10	0	168	192	34	245	285
SENRSRFYAGVQYrtgipnfdnfsASETIPGLTKgVYGLDLDLSKSDitkranftrlYNPTYSTSSTGiGGMFGYYFDNIRMEFETSYSNFGIERQWYTEGSQShkfcavsrqdnaapntdlnnnrdfvvlENNGVKIRTLNVNFCYDVAHGNIPLAPYVCAGIGGDYVKFIGVSLP-------KFSYQLKFGVNYPLSIRTMLFGGGYYHKVMGSKYD-----------------------
>UniRef100_A0A7W4NMC2	71	0.297	4.943E-10	42	164	192	67	202	379
------------------------------------------GFTGFGSFGWGFGNgLRAEVEGVYNYSELNHRSGPANTTSGSD--QSYGGLVNVLYDIDLKqfgiDVPITPFVGIGAGYLWQHYNPTTTYYANTpystrlggTRGGFAYQGIVGAAYDIPdvPGLQLTVQYRMLGQTG---------------------------
>UniRef100_UPI00144665AD	70	0.289	6.724E-10	47	163	192	128	245	266
-----------------------------------------------ISLGYYAGeNGRIDFEVIYSKIDIKS---GDTFLIFDRSASVFAFLFNAYYNPSIQYTKITPYISLGIGPTVFRLRKINGSPQNLMPLNvpwFAYQLKLGVDYPIIPEIKSSLGYRYLSIP----------------------------
>UniRef100_UPI001EDEBEF2	70	0.252	6.724E-10	46	183	192	68	231	267
----------------------------------------------GGGVGYRFTPWlRVDatidqrLAATYSAYSSRSNFVTGYNVEA-GRLSVLTGLVNVYADLGTW-WGLTPYLGAGLGFAQKDFhggytqttcvidacdgnagtgPRTAVARPDRSVTSFAWSLTGGVSYDLGAGFSLDASYRYVDLGRAKSGSDAFGQSSRLKDLAA--------
>UniRef100_O85816	70	0.236	6.724E-10	41	167	192	97	241	280
-----------------------------------------PFLGFAGAIGYSMDGPRIELEVSYETFDVKnqgnsykneahrycalSHHSSGTSMSSAGDkfvflknegLLDVSFMLNACYDVISEGIPFSPYICVGIGTDLVSM-------FEATNPKISYQGKLGLSYSISPETSVFIGGHFHKVIGNEF------------------------
>UniRef100_A0A4Q6I4S1	70	0.248	6.724E-10	41	167	192	102	247	287
-----------------------------------------PFLGFAGAIGYSMGGPRIEFEVSYEIFDVKnqgnsykndahkycalSRKDNGMPAGDTDKnkfvflknegLLDVSLMINACYDITIENMPFSPYICAGIGTDLVSM-------FEITNPKISYQGKLGLSYSISPEASVFVGGHFHRVIGNEF------------------------
>UniRef100_A0A257Q5Q2	70	0.241	6.724E-10	39	164	192	62	209	380
---------------------------------------YRPSYAGVGYLGYGFGNgFRVQLDGDFIRNTRatgnlsatitqgtqSFSSGQSGNVKAAGGEDKYGPMVNVLYDFSV-GLPVYPYVGAGVGYQWVeynsafKVPLANGVTVGGTKASFAYDIIAGVSYPLpaMPQLSLTAEYRFMQLTE---------------------------
>UniRef100_UPI001EE203F8	70	0.316	9.144E-10	83	169	192	36	132	186
-----------------------------------------------------------------------------------GNLSSVVVMANGYVDLGTW-YGVTPFVGGGVGTAFHQLSGFNDrgygeaqygygIAKDKTTNTFAWAAMAGLGYSVTPNLKLELGYRYLNLGHVSSNP----------------------
>UniRef100_A0A2V2G314	70	0.235	9.144E-10	40	159	192	57	191	225
----------------------------------------DSGYDGtlglGAALGFDlypryMVPARIEVEYMYMgdaeeSGSTNHLFSNSGNFSYKQKNSVSSLFVNAYLDMHTGSM-LTPYAGVGLGTAWVKSEGNlgTQGLGSNKETNLAWNVGLGVAFELSYNASIDLGYRY--------------------------------
>UniRef100_Q8G8W7	70	0.261	9.144E-10	41	167	192	97	238	277
-----------------------------------------PFLGFAGAIGYSMGSPRIEFEVSYETFDVKNQGNNYKNdahkycaLDYQGSTNATqnkyvllkneglldiSFMLNVCYDITDESIPFSPYICAGVGTDLISMFEAINS-------KISYQGKLGLSYSISPEASVFVGGHFHKVIGNEF------------------------
>UniRef100_A0A1Q9AZK3	70	0.243	9.144E-10	44	164	192	87	237	277
--------------------------------------------AGTIGIGARVNDmLRTDITAEYFQGDFkgDSDVLGACSGEASGtnchhshkaDYEGISLMANGYVDLAT-IAGITPYIGAGVGATRLSygsvkeswtcqeagaacsgNALQGERYDGEASWRFTYALMAGASYNLTDRLALDVGYRYSDIAD---------------------------
>UniRef100_Q8G8Q1	70	0.255	9.144E-10	41	167	192	98	239	279
-----------------------------------------PFLGFAGAIGYSMGGPRIEFEMSYETFDVKNQGNNykndahkycaldrTGSTNPTANkyvllksegLLDISFMLNACYDIINESIPFSPYICTGIGIDLVSM-------FEATNPKISYQGKLGLSYSINPEASIFVGGHFHKVIGNEF------------------------
>UniRef100_A0A1Q9AF89	70	0.231	9.144E-10	43	159	192	85	234	279
-------------------------------------------IAGSIGVGARINDmLRTDLTAEYFRgtFKGESKVLGACSGEPSGpdgtncqhshraDYEGISLMANGYVDLATIS-GITPYIGAGVGATRLSygtvkerwtclpggqsctgNALAGETYSGDASWRFTYALMAGASYSLSDNLALDVGYRY--------------------------------
>UniRef100_UPI000444B318	70	0.243	9.144E-10	44	191	192	99	274	279
--------------------------------------------SFSGAIGYSYPeGSRLELEGSYEKFDVkdpkdysakdafrffalardmesENPNATKYTVMKNNGLSVASIMINGCYDLSFSNVVVSPYICAGIGEDFIEF-------FDTLHIKFAYQGKLGVSYYLSPKINIFVDGYYHRVIGNKFKNLNVnhvvildqspkatSAVATLNVAY--FGGEAGV
>UniRef100_Q1WEW4	70	0.238	9.144E-10	41	171	192	97	244	279
-----------------------------------------PFLGFAGAIGYSMGGPRVEFEVSYetfdvknqgnnykndahKYCALDQQATSSSSATKDKYVLLkneglldISFMLNACYDIITDGIPFSPYVCAGIGTDLVSM-------FEATNPKISYQGKLGLSYSISPEASVFVGGHFHKVIGNEFKDIP--------------------
>UniRef100_UPI00209DA10A	70	0.267	9.144E-10	55	163	192	187	295	316
-------------------------------------------------------NGRIDFEIMYSQIDIQN---TNKPSLFDKKASTFTLLLNFYYEPCIKNTKFIPYFGLGVGPTLFRLKMVNGSAEELMPLNlpwFAYQAKFGIERQIIEEVNISLGYRYFSIP----------------------------
>UniRef100_A0A6P4HNF1	70	0.291	9.144E-10	42	164	192	55	191	340
------------------------------------------GFTGFGAFGWGFGNgLRAEVEGVYNYSNIDHRPGTSLPGHTRGSDQSYGGFVNVLYDIDLKqfgiDAPVTPFVGVGAGYLWQHYNPIDTnyahgaghTRIGGTNGGFAYQGIVGAAYDTgIPGFQVTTEYRMIGQPG---------------------------
>UniRef100_A0A345MNF0	70	0.299	9.144E-10	41	178	192	52	190	342
-----------------------------------------PGFGGEAAVGYGFGNgIRVEVEGDYLQTHINRV----SPQNAHGHDRNFGGLVNVLYDIDLKknfniDTFVTPYVGVGAGYMVSQYNVSSPVRgIHGTQGSFAYQGIVGARFN-TPvkNLYVNADYR---MIGQTMSKDSFSPEDSH-------------
>UniRef100_UPI0021F52E2E	70	0.285	1.243E-09	102	190	192	1	89	95
------------------------------------------------------------------------------------------------------GTALKPYVGAGIGSASVDVTYSPSdvGIIDDSDDVFAYQIMGGVNYDLSEQVTLFGGLRWRETDDITVNADLF--DAQFDVEMSSFIAEIG-
>UniRef100_UPI0013FE2447	70	0.298	1.243E-09	43	162	192	56	176	200
-------------------------------------------FNGSLAAGYRFDNIRVEVEGGFGRLAdvdrGTSVVTPGAGFQAKGDLTVWTALAGAYYDVPVTEI-YQPYLGVGGGLAGLDN--SSDLLVINEGTHGAAFAEAGLNMVIYDGLTVAPGYRYLWV-----------------------------
>UniRef100_UPI0013EF5F81	70	0.243	1.243E-09	46	160	192	86	229	268
----------------------------------------------GLQFGYRIKRYRAELEFLYNDSPYKTLQVGnvainhtatnlnrlrerksGSEFSIEGKTATAVGFLNGYYDLlaPDQFSHFVPYVGAGIGYAQISNRNRFLSQDSEITNTYssvqtqtgAAQGIFGISYFFGDYTSLSLDYRYL-------------------------------
>UniRef100_V9R8I8	70	0.218	1.243E-09	44	191	192	98	273	278
--------------------------------------------SFSGAIGYsDSTGPRFELEGSYEKFDVTDPGdcvvkdtyryfalareVTNNNPSTEkftvmknDGVSIASVMFNGCYDVSLKDLEISPYVCAGIGGDFIEF-------FDALHIKLAYQGKLGLNYYLSTRTSLFIDGYYHKVIGNQFHNlnvrHVVDLSTDPKPVYAVatlnigyFGGEIGV
>UniRef100_A0A0F3N5V3	70	0.227	1.243E-09	21	191	192	74	273	278
---------------------TSIALGTNTNFQDSYTVKFQDNVAGfSGAIGYSYPDgLRFEIEGSYEKFDVkdpkdcsskDAFRFFALARSMSGNnpdstkytvmknngMSITSIMIDGCYNLSFNNLAVSPYICAGIGEDFIEF-------FDTLHIKFAYQGKLGIDYHLSSKINIFANGYYHKVIGNKFKNlnvNHVVALSEFPKMTSAVatlnvaylGGEAGV
>UniRef100_A7LFH7	70	0.279	1.243E-09	44	191	192	108	263	282
--------------------------------------------SFEGATGYAIGGARVEVEVGYKKFETLTdndykhaeshnfvavsrdmaLTPDNFFVMKIDSIKDISVMLNACYDVMHTDLPVSPYMCAGLGASFID-------ISNHVTSKLAYRGKVGVSYKLTPEISLIAGGFYHGIFDEQYTGIPAS-----NRVGIAGGASAKV
>UniRef100_UPI000444DD2C	70	0.236	1.243E-09	44	169	192	101	245	283
--------------------------------------------SFSGAVGYiSPNNPRVEVEWSYEEFDVKNPgnytiseafryialareITHSQKYPGTDKyvviknngLSVASIIINGCYDFSLNNLKVSPYICAGFGGDIIEF-------FSAVSFKFAYQGKVGISYPLSSNITIFADGYYHKVIGNKFNN----------------------
>UniRef100_UPI000444C012	70	0.240	1.243E-09	47	179	192	106	264	292
-----------------------------------------------GAIGYTFvEGPRIEIEGSYEEFDVKDpgryteiqdayryfalvRNIDPTSTRTQDDtssdkvyhtvmkndgLSIISIMVNGCYDFSLDNLSILPYVCGGIGVNAIEF-------FDALHVKFACQGKLGITYPLSSNVSLFAGGYYHQVMGNQFKNLNVQHVAELN------------
>UniRef100_A0A1D8URL3	70	0.291	1.243E-09	42	161	192	69	202	379
------------------------------------------GFTGFGAFGWGFGNgLRAEVEGVYNYSNIVHRRPTYANGSTHGSDQSYGGFVNVLYDIDLAqfgiDVPVTPFVGVGAGYLWQHYNPITTSYNNgavnrvgGTNGGFAYQGIVGAAYDVPgvPGLAFTTEYRMIG------------------------------
>UniRef100_A0A7H1NUV3	70	0.276	1.243E-09	42	161	192	69	202	382
------------------------------------------GFTGFGSFGWGFGNgLRVEVEGVYNYSNITHRTGTAAPGHTRGHDQGYGGFVNALYDIDLRefgiDIPVTPFVGIGVGAMVQHFAPITTTFANggtnrigGTNGNFAYQGIIGASYDIPdvPGLAVTTEYRMMG------------------------------
>UniRef100_A0A7W1WEJ4	69	0.352	1.691E-09	73	173	192	21	120	131
-------------------------------------------------------------------------TSDTRPTSITGNLNVTTALFNAYYH--LSSSKFSPYVGVGIGLGFISNePIGNNPVSVDNGTSFAYQAKLGAQYEVVKKGNVFAEFKYLGLSGYTSNKDDLE------------------
>UniRef100_UPI000444C2C0	69	0.276	1.691E-09	44	169	192	99	232	271
--------------------------------------------SFSGTIGYFSRGLRLEAEGCYQEfnviNSNDSLIINSNKyysrvhnanyaTTMNSKLSIASIMVNTCYDISINNTSIVPYLCTGIGGDFV-------GLFNTIHFKFAYQGKVGVSYLINNNILLFSDIYYHKVMGNRFKN----------------------
>UniRef100_Q2GF72	69	0.264	1.691E-09	44	191	192	99	274	279
--------------------------------------------SFSGAIGYSYPeSLRLELEGSYEKFDVKDPKDysakdafrffalarNTSTTVPDAQkytvmknngLSVASIMINGCYDLSFNNLVVSPYICAGIGEDFIEF-------FDTLHIKLAYQGKLGISYYFFPKINVFAGGYYHRVIGNKFKNLNVnhvvtldefpkatSAVATLNVAY--FGGEAGV
>UniRef100_UPI000444AA7B	69	0.232	1.691E-09	43	191	192	101	280	285
-------------------------------------------ISFSGAIGYLYsESFRIEVEASYEEFDVKNSAGSATDAYryfalaramdasnksspdntkkftvmRNDGLLISSVMINGCYNFTLDDISVVPYVCAGIGGDFIEF-------FNDLHVKFAHQGKVGISYSISPEVSLFLNGYYHKVIGNRFKNlhvqhvndlnnppKFTSAVATLNVGY--FGGEIGV
>UniRef100_A0A8J3MP44	69	0.382	1.691E-09	89	168	192	194	267	311
-----------------------------------------------------------------------------------------AGMLNVYYDWPLqGNSKVAPYVGIGGGVTRIEHLKVA-------EYAFAYQGKVGVNYTIAPNAKFFVGYRFFNRFGDKFN-----------------------
>UniRef100_UPI001BA604D6	69	0.268	1.691E-09	40	164	192	59	195	367
----------------------------------------KSGWTGYGSVGWGFGNgLRAEVEGTYLRSNLSGPTGNDGVRN-KGKDSSYGGFVNALYDFDlakfgINNVPVTPFIGAGAGYLWTQEhqsytgGGETAAGYRGTKGGFAYQAIVGAAFDTgIPGFQVTAQYRLIGQPG---------------------------
>UniRef100_A0A7W4J094	69	0.301	1.691E-09	42	173	192	64	204	372
------------------------------------------GYTGFGSFGWGFGNgLRVEVEGLYNYSQLNHR--SGAPNRTSGSDQSYGGLVNVLYDIDLKqfgiDVPVTPFVGVGAGYLWQHYNPTTSSYLNgnvdrlgGTAGGFAYQGIAGAAFDVPnvPGLQITAQYR---MVGQTFNNGSFT------------------
>UniRef100_UPI000D7B9FED	69	0.276	1.691E-09	42	161	192	70	210	392
------------------------------------------GWTGFGAVGWGFGNgLRVEVEGDYNWSQIDRETIGGGTNTFSGRTrgadRSYGGFLNVLYDIDLKrlfsiDVPVTPFVGVGAGYLWQDvgtstnyniSGVNANVRHDGGNQGFAYQGIVGAAYDIPgvPGLQMTTEYRMIG------------------------------
>UniRef100_A0A3S1EBJ1	69	0.236	2.299E-09	4	167	192	45	228	258
----SGWYLRGDVAYLPQKSF-KNGDFTFPPTITNNKSFSESedAVFGSIGFGYHFNDyLRADLNLGYlpgnkASFSYDDTATATPSAVGFGNLKNYafSGIVNGYVDLGT-YVGITPYVGAGIGVVRstrklsatytdVNDPANNFTVDDNKSrYSLAYTLNAGFAYQVSKNVLIDLGYQYFSAPDAEY------------------------
>UniRef100_UPI001CE05273	69	0.318	2.299E-09	51	163	192	130	242	263
---------------------------------------------------YARENGRIDFETMYSGADIKS---DNPIPVLDKSVSIFAFLLNFYYNPSAQDTQFALYTGLGIGPAVLRLKKINRSPKNSMPLNvpwFAYQVKFGVSYSVVPEVKAFLGYRYFSIP----------------------------
>UniRef100_X5H2I6	69	0.227	2.299E-09	21	191	192	74	273	278
---------------------TSIALATNTNFQDSYTVKFQDNVTGfSGAIGYSYPDgLRFEIEGSYEKFDVKDPKDSslkdafrffavarnmNSNNPETGKYTvmknngmyITSIMINGCYNLSFNNLVVSPYICAGIGEDFIEF-------FDTLHIKFAYQGKLGIDYHLSSKINIFANGYYHKVIGNKFKNlnvNHVVALTQFPKVTSAVatlnvaylGGEAGV
>UniRef100_UPI001445CD43	69	0.214	2.299E-09	0	174	192	34	267	310
SDEkEGNFYMGLNLGKVIpnIVPFSAKEDVesvttekifsldSNDNAKEGYDPKYTGDFLGSVSIGYKIGNFGIELEdlvssvttkdwyvELYRNLpDNKTGVTDYHIKNKDGKFESatspnihewesiiddgaggngrrqlhsafkmknegfrnIAAMINAYYYLN-NESNITPYAGIGAGLTNIKFLGV-------SHFKPAYQGKVGVRYNINDTTKISAGYRYFGVLGSTFTKVDPTA-----------------
>UniRef100_A0A939HG75	69	0.283	2.299E-09	42	169	192	62	202	374
------------------------------------------GFTGFGAFGWGFGNgLRAEIEGAYNYSNIDHRPGTSIPGHTRSSDQAYGGFVNVLYDIDLKqfgiDAPVTPFVGVGAGYLWqhynpvqTNFQGGGYTHIGGTNGGFAYQGIVGAAYDTgIPGFQITTEYRMIGQPGSFMDG----------------------
>UniRef100_A0A7W4JRU3	69	0.298	2.299E-09	42	161	192	64	195	374
------------------------------------------GFTGFGSFGWGFGNgLRAEVEGVYNYSQINHR--SGVPNTTSGSDQSYGGLVNVLYDIDLKqfgiDIPVTPFVGVGAGYLWQHYNPTTTNYINgattrlgGTNGGFAYQGIVGAAYDVPnvPGLQITAQYRMLG------------------------------
>UniRef100_UPI00156BC9F2	69	0.288	2.299E-09	42	169	192	64	204	377
------------------------------------------GFTGFGSFGWGFGNgLRAEVEGVYNYSQINHAR-NGAANSTRGSDQSYGGLVNVLYDIDLKqfgiDAPVTPFVGVGAGYLWQHYNPTTSMYQNGGSTrlggtngGFAYQGIVGAAYDIPnvPGLQVTTEYRMIGQPGSFVDG----------------------
>UniRef100_A0A511XQU9	69	0.307	2.299E-09	42	184	192	71	224	381
------------------------------------------GFTGFGSFGWGFGNgLRAEVEGVYNYSEINHAS-NASANRTRGSDQSYGGLVNVLYDIDLKqfgiDAPVTPFVGVGAGYLWQHYNPTQSNYANGNTTrlggtngGFAYQGIVGAAYDTgIPGLQVTTEYRMIGQPG-SFTDGAYSGTSITNGHRST-------
>UniRef100_A0A0F3NNS3	68	0.265	3.125E-09	34	191	192	83	250	256
----------------------------------YNPAYSNSTLGLGGFIGYSNNRMRIEIEVSHEKFGLHNfnnsddkylisfyNSSNSIHTIRASDISATAFMINLCHDFATDNLGISPYLCAGAGSNFIE-------VFDALRVKFIYQAKAGVSFIRLPKVIVFAGGYYEGIINSNFKNlyfeypKYVSFTAKLNISY--FGGEVGV
>UniRef100_UPI000C82E8CF	68	0.227	3.125E-09	28	191	192	77	274	279
----------------------------NLTTNTDFNTLYKVTFqnniiSFSGAIGYsDSTGVRFELEGSYEEFDVTDpgdciikdtyryfalaRKTNGNHPNDSGEytvmrndgVSITSVIFNGCYDLSLKELEISPYVCIGIGGDFIEF-------FDALHIKLAYQGKLGISYSFSTRTNLFIDCYYHRVIGNQFNNLNVqhvvelteapkatSAIATLNVSY--FGGEVGI
>UniRef100_UPI0003A9E8B4	68	0.268	3.125E-09	45	163	192	86	233	280
---------------------------------------------GGGGIGYRVNSFlRADFTldargGTRFHDTSSRTRYVEGFNEEGGKLDVLTGLFNVYADLGTW-WGFTPYVGAGVGFAekrfhdgwtqttcltvtcgdtqptYVIGPQTRDARASRTITTFAWAAMAGLSYDFGNGLSLDASYRYLDIG----------------------------
>UniRef100_Q2GF62	68	0.266	3.125E-09	41	167	192	97	239	280
-----------------------------------------PFLGFAGAIGYSMGGPRIEFEVSYETFDVKNQGGNykndahrycaldrkASSTNATAShyvllknegLLDISLMLNACYDVVSEGIPFSPYICAGVGTDLISMFEAINP-------KISYQGKLGLSYSINPEASVFVGGHFHKVAGNEF------------------------
>UniRef100_Q5C992	68	0.267	3.125E-09	44	191	192	108	263	282
--------------------------------------------SFEGAAGYAIGGARVEVEVGYKKFEtladsdfkhaeshnfvavgrDRALTPDNFFVMKIDGVKDISVMLNACYDVMHTDLPVSPYMCAGLGASFID-------IANHVTSKLAYRGKVGVSYKLTPEISLIAGGFYHGIFDEQYTGIPAS-----NRVGIAGGASAKV
>UniRef100_A0A161I6J7	68	0.285	3.125E-09	47	173	192	111	250	282
-----------------------------------------------GATGYAIGGARVEVEVGYKKFEtlaesdykhieshnfvavgrDATLTPDNFFVMKIDSVKDISVMLNACYDVMHTDLPVSPYMCAGLGASFIN-------IADHVTSKLAYRGKVGVSYKLTPEISLIAGGFYHGIFDEQYAGIPAS------------------
>UniRef100_A0A950GPY4	68	0.216	3.125E-09	47	164	192	89	244	306
-----------------------------------------------AGFGYELHPWiRADLTAEYRasvgvrgvlRETLSNSSVPlafLGQNQFQASLQTTLVMANAYADLGTW-YGLTPYFGMGIGVARHDlggatgtgivalgtslnasnfpngasMPVTFDSLGGRTKTDFAWAFMAGLSYDISPNLKLDLGYRHLDLGG---------------------------
>UniRef100_A0A849N428	68	0.230	3.125E-09	38	164	192	42	176	338
--------------------------------------HTETGPAGLLSLGWGSGNgLRLEVEGSYRENGI--------ARPASGTVSTYGGMANLYIgtERALGGQPLQPYLGAGLGIAWTEFhqvgaavtplgPGPGRRVFDDVDGRLAFQAIAGMALPIlaLPGLALATEYRFLGTAG---------------------------
>UniRef100_A0A7W4J4R5	68	0.288	3.125E-09	42	161	192	64	196	373
------------------------------------------GFTGFGSFGWGFGNgLRAEVEGVYNYSEINHR--SGVPNTTSGSDQSYGGLVNALYDIDLKqfgvDIPVTPFVGVGVGYLWQHYNPTTTTYINNGGTtrlggttgSFAYQGIVGAAFDVPnvPGLQITAQYRMIG------------------------------
>UniRef100_A0A847KTQ0	68	0.261	3.125E-09	42	176	192	69	214	378
------------------------------------------GFTGFGSFGWGFGNgLRAEVEGVYNYSQINHRNTTAVTGSTNSHDQSYGGLVNVLYDIDLKQFglnvPVTPFVGVGAGYLWqgygpvqTNYSNGNVSRVGGTNGGFAYQGIVGAAYDIPgvPGLAVTTEYR---MIGQTFGDGSYSSTS---------------
>UniRef100_A0A447M9N7	68	0.255	4.248E-09	89	167	192	2	86	119
-----------------------------------------------------------------------------------------TYMVNGYYDF-HNSTALTPYVSAGIGLAHVKLKNNTipvgydiNETLSASKNNVAWGAGIGAKYAVTDNIAIDASYKYINAGKVKF------------------------
>UniRef100_UPI000AAB87D3	68	0.267	4.248E-09	43	175	192	77	228	251
-------------------------------------------FSGGAGIGYRFNDiLRADVTARYGSydaagaADADAFCGVGCRLDMAGRRDVVDLDANLYADLGT-IMDITPYVGAGIGASHISYEAVAASVCSggacvaasdiagQDGWRTSYSLMAGAAYALSGTISVDAGYRYTHTgSGDAFEAGFAQGD----------------
>UniRef100_A0A0F3N6X7	68	0.232	4.248E-09	44	191	192	98	271	276
--------------------------------------------SFSGAIGYsDSTGPRFELEGSYEKFDVTDPgdcvvkdtyryfalareVTNNSPASGKfivmknDGVSIASVMFNGCYDISLKDLEISPYVCAGIGGDFIEF-------FDALHIKLAYQGKLGLNYYLATRASLFVDGYYHKVIGNQFhnlnirhvvDTDPQPAYAVATLNIGYFGGEIGV
>UniRef100_UPI000444D26F	68	0.246	4.248E-09	41	167	192	97	239	278
-----------------------------------------PFLGFAGAIGYSMGGPRVEFEVSYERFDVKNQGNNHKNDAhrycaldrkatgsnatsgqyvllKSEGLLDISFTLNACYDIVNESIPFSPYICAGVGTDLVSM-------FEATNPKISYQGKLGLSYSINPEASIFVGGHFHKVIGNEF------------------------
>UniRef100_Q8G8J3	68	0.266	4.248E-09	41	167	192	97	239	280
-----------------------------------------PFLGFAGAIGYSMGGPRVEFEVSYetfdvknqggnykndahrycaldRKATSTSATANNYVLLKNEGLLDISLMLNVCYDIINENIPFSPYMCAGVGTDLISMFKAINP-------KISYQGKLGLSYSINPEASVFIGGHFHKVAGNEF------------------------
>UniRef100_UPI00201A77F9	68	0.285	4.248E-09	47	173	192	111	250	282
-----------------------------------------------GATGYAIGGARVEVEVGYKKfetlADSDYKHVEAHNFVAVGrdailtpdnffvmkidSVKDISVMLNACYDVMHTDLPVSPYMCAGLGASFIN-------IADHVTSKLAYRGKVGVSYKLTPEISLIAGGFYHGIFDEQYTGIPAS------------------
>UniRef100_UPI00165F5090	68	0.210	4.248E-09	46	164	192	88	243	295
----------------------------------------------GAGVGYRVNSWfRADVTGQYRGKSNFKGTDNTafpwagatasGIDNYSASKSELLFLANAYVDLGTW-WCVTPFIGAGIGTARVTVSNFTDngltnknfgpaptntpyvggppvassySASSASQWNFAWAAHAGLAYKVNPNLTLELAYSYVNLGD---------------------------
>UniRef100_UPI0008382C83	68	0.272	4.248E-09	45	165	192	164	285	304
---------------------------------------------GSISVGYSAGeNGRVDFETVYSKVNIED---SNSPPVFYKSASVSAFLLNFYYNPNVQNTQFAPYIGLGIGSTVFrlkRIDQSSKNLVPLNVPWLVYQIKLGIDYSVIPEVKTFLGYRYFNIPTP--------------------------
>UniRef100_A0A9E2UQH1	68	0.292	4.248E-09	71	175	192	163	264	400
-----------------------------------------------------------------------TTTQTTVPGTVSGTIQQMTYLASGYIDL-LPGARIVPYVGAGLGMAFIS---DGVASCGICSTQFAYQSTVGVGYNVNDNIRIDFETRYYGTTSPgTYNNNNITTT----------------
>UniRef100_Q8KGA1	68	0.315	5.773E-09	91	166	192	0	69	92
-------------------------------------------------------------------------------------------MANVYYDFGKESS-IRPYIMGGAGMAHV-----NRLWTDENEEVFAWQAGAGVGAKAAKNTTLDCGYRYLKPDNVD-------------------------
>UniRef100_W6DA66	68	0.267	5.773E-09	44	191	192	99	254	264
--------------------------------------------SFEGATGYAIGGARVEVEVGYKKfetvADGDYKHAESHNFVAVGRdmaltpdnffvmkidgVKDISVMLNACYDVMHTDLPVSPYMCAGLGASFID-------IANHVTSKLAYRGKVGVSYKLTPEISLIAGGFYHGIFDEQYTGIPAS-----NRVGIAGGASAKV
>UniRef100_Q2GF59	68	0.240	5.773E-09	41	167	192	97	239	278
-----------------------------------------PFLGFAGAIGYSMGGPRVEFEVSYETFDVKNQGNNYKNDAhrycalgqqdnsgipktskyvllKSEGLLDISFMLNACYDIINESIPLSPYICAGVG-------TDLISMFEATNPKISYQGKLGLSYSINPEASVFIGGHFHKVIGNEF------------------------
>UniRef100_A0A0J6SBP1	68	0.260	5.773E-09	46	163	192	85	232	279
----------------------------------------------GGGIGYRFNSFlRADVTIDgrtrsrFRDYSSRTLFVEGYNTEA-GKLDVLTGLFNVYVDLGTW-WGFTPYIGAGVGMASKRFhdawtgttcftsacggdvdgvykigAQGFDARANHTAVGLAWAAMAGISYEVVPGLSIDASYRYLDVG----------------------------
>UniRef100_A0A0J6RW01	68	0.240	5.773E-09	46	179	192	86	249	279
----------------------------------------------GGGIGYRFNSFlRADVTIDgrtrsrFRDYSSRTLFVEGFNTEA-GKIDVLTGLFNVYVDLGTW-WGLTPYVGAGVGMASNRFhdawtgttcyttacgsgvdgaytlgAQGFDARAGHTSLGLAWAAMAGVSYEIGAGVSVDASYRYLNAGKARSGFDAYTQNTRIK------------
>UniRef100_A0A1H4YWL0	68	0.243	5.773E-09	48	161	192	96	238	302
------------------------------------------------GIGYQINSWfRTDITAEYRASSFSTQDELSWNNGAqfyvlrnfyRGNTASFVGLLNGYVDLGTW-YGITPYVGAGVGFASNTMHGVTDngysnlyagpgafassptggYYASKTTSSFAWALMAGLSYNVTSNLKIDFGYRYLN------------------------------
>UniRef100_A0A4Q6I483	68	0.222	5.773E-09	34	174	192	118	272	317
----------------------------------YHPTYTDSLLGAGGIVGYSINNFRIELEAFYEKFSIKVTTgynydteyliigtaINSNSQPTHYHCMKNTgivlspFLVNACYDFTLKiTKKIAPYLCLGVGGDFIDFLGQTSLKSF-------YQAKAGVSYAISPNLTFFVDGSFHGHMNNQFSGLLVDY-----------------
>UniRef100_B1N6A6	67	0.217	7.846E-09	34	174	192	87	240	284
----------------------------------YDPKYKKSLLGLGGTIGYAINNFRIELETFYEKFNVSAPsgyddniyayfsieVPQLRSLPYHYTMKNTgiilsPVLANICYDINKKQLRnVSPYLCLGFGVDLIDFL-------DKVSFKFSYQAKLGVSYLISPNLAFFIDGSFHRHLGNQFSDLLLDY-----------------
>UniRef100_E0MSZ7	67	0.230	7.846E-09	43	173	192	85	261	285
-------------------------------------------FDLGIGIGYQINeTFRVDATGEYvfdtdvhfktSGNNNCGGGPGTCASTEKTSYTAFKLMANAYADLG-NFNGFTPYVGVGIGGARVSYDnlntnetcvntdtqnhgpcpydaanyaangnqtttYNSRTTGGADSWRFAWALHAGTSYDLTHNMKLDVGYTYSRIeAGDMFKWDNGT------------------
>UniRef100_Q2GF65	67	0.245	7.846E-09	47	179	192	109	272	300
-----------------------------------------------GAIGYTFvEGPRIEIEGSYEEFDVkdpgryteiqdayryfalarDIDSIPTSPKNRTSHdgnssykvyhtvmknegLSIISIMVNGCYDFSSDNLSILPYVCGGIGVNAIEF-------FDALHVKFACQGKLGITYPLSSNVSLFAGGYYHQVMGNQFKNLNVQHVAELN------------
>UniRef100_G6EXW2	67	0.254	7.846E-09	4	166	192	25	208	379
----TGPYVSLGGGYNLvqnqhasFSPTTRASGVDNAAGSKSQYRHGT-GFTTFGSAGWGFGNgLRVEVEGVYNYSNINGRKGTTAPAyKTKGHDQGYGGLVNVLYDIDLRqfgiDVPITPFVGVGAGYLWQDMGPLQTNYRNgnvnrlgGTNGGFAYQGIVGAAYDIPgvPGLAVTTEYRMMGQLDQS-------------------------
>UniRef100_UPI000A39579D	67	0.269	7.846E-09	42	169	192	68	207	380
------------------------------------------GFTGFGAFGWGFGNgLRAEVEGVYNYSEINHRTASVANKTRSSD-QSYGGFVNVLYDIDLKqfglDVPVTPFVGVGAGYLWQHYNPTYSYFSNKNTShlggtngGFAYQGIIGAAYDTgIPGLQVTTEYRMIGQPGSFVDG----------------------
>UniRef100_A0A6J3WSJ8	67	0.893	1.066E-08	26	100	192	0	74	75
--------------------------ITHAAGKKKDTPLTRSFIAGGGAFGYKMDDIRVDVEGLYSKLAKDTDVVNTSENNVADSLTAFSGLVNVYYDIAI-------------------------------------------------------------------------------------------
>UniRef100_UPI0010C9E228	67	0.274	1.066E-08	43	167	192	61	182	196
-------------------------------------------FAVGVGLGYQFsEYVRFDITGDYSGAYKGHLrheIIPRERRALTEDLNVWTVLGNAYFEVPVFDFA-APYVGIGVGYGWLDYRSNR--------AGFAVAAYAGFNFAMTEMMSLDLGYRYRDimVSGPDF------------------------
>UniRef100_UPI0021061ECE	67	0.203	1.066E-08	57	167	192	12	138	198
---------------------------------------------------------RTELEGMYSSVKVNNVGFKGDRMSilyfkeigegadrktyvysakvDNDQIENTSVMANACYYFRIGDVSFSPYIGIGLGLSRMKMLGMV------STVGPAYQLKADFVHHISKDVNMHVGYRHFSAFGKSY------------------------
>UniRef100_A0A447T2M7	67	0.214	1.066E-08	46	178	192	65	232	252
----------------------------------------------GASIGYKIQNFRLETEFLYNINNYGEFQVGTCtlisptvvgryegcptyvqetGLGFNGNTMGFYGLFNAFYDFMSfnHDTSFVPYLGFGLGAALIRNQGNIESteysgidpaiqfTSNTSQGGFALQGIVGFNYYLDDFTTMGLDFRYVSTMMSNNNNNNSSSSSSQ-------------
>UniRef100_A0A161C4T4	67	0.279	1.066E-08	47	180	192	96	240	253
-----------------------------------------------GVVGYALGGARVELETSYRRfatLADGTYTQSGAEAIAAvsreavltgnnyfvlkiDEIINTSVMFNGCYDVLHADLPVSPYVCAGMGASFVDIARQVTA-------KLAYRGKVGISYQLTPEISLVAGGFYHELFDESY--KDISPHNNVNF-----------
>UniRef100_A0A377GCK0	67	0.226	1.066E-08	28	176	192	46	235	258
----------------------------NLNGTTYDGSLKLSVVGGGVGtsLGYKIKNFRLEGEFLFNINNYGSLTVGsctlispsvlgpngtcpteieESGLGFNGYTMGFYGLFNTFYDFlsSDPNVNFVPYLGVGLGGALLKNhalfhsnnqcislnscSPIISETFDSSSNGFAIQGIVGFSYYLDDFTTLGLDFRYLSTVNFNKNNSTTSSNS---------------
>UniRef100_UPI001CCFF195	67	0.239	1.066E-08	43	167	192	84	228	258
-------------------------------------------YFASVGFGYHFNDyLRADLNLGYlpgnkASFSYDDSGIVAPATVGDGSLKNYafSGILNGYVDLGT-YVGVTPYIGAGVGIVQSKYSLSANYFTDNGDasddfsqrssktkYSLAYTLNAGLAYQVSKNVLIDLGYQYFSAPDAEY------------------------
>UniRef100_A0A503A5C0	67	0.248	1.066E-08	43	167	192	84	231	261
-------------------------------------------YFASVGFGYHFNDyLRADLNLGYlpgnkasfSYDDTATVVGPATATVGDGSLKNYafSGILNGYVDLGT-YVGVTPYIGAGVGIVQSKYSLSANYFTDNGDasddfsqrssktkYSLAYTLNAGLAYQVSKNVLIDLGYQYFSAPDAEY------------------------
>UniRef100_A0A4Q6I373	67	0.252	1.066E-08	41	167	192	97	239	277
-----------------------------------------PFLGFAGVIGYSMGGPRIEFEVLYEtfdvQNPGDRFKNDGhkycalyhgtpitsiasgkFVFLKNDGLSDISLMLNACYDITTERMPFSPYICAGIGTDLIFMFETIHSKA-------AYQGKLGFNYPINPESAIFTGLYFHKVYDNKF------------------------
>UniRef100_UPI001EE07A9C	67	0.268	1.066E-08	46	163	192	98	241	287
----------------------------------------------GGGIGYQINPWlRVDATIDQRgassfRGYSSRSVFQTGYNLEAGKVDVLTGLVNVYADIGTW-YGFTPYVGAGVGFADKRMSRNYTQTTclidgcdgaagtgsrdaafraNHSVTTFAWALTAGVSYDIGAGFSLDAAYRYINLG----------------------------
>UniRef100_UPI002030D567	67	0.230	1.066E-08	37	169	192	73	245	296
-------------------------------------PTYVPGLAGGIAVGYILENVKIEFESLYsqtnlysedysnkdkakyvelRRNKDASAGTECSSPWRSGKVdvdikntcenidasvkfraafkmrnegfDNSARLVNVYYDF--GGKSFTPYISIGGGLTKVKFLGRTR-------YAFAYQTKLGVNYQLTTQVQAFAGLRYFGILGNQFEN----------------------
>UniRef100_UPI000444E272	67	0.233	1.066E-08	47	179	192	109	272	300
-----------------------------------------------GAIGYTFvEGPRIEIEGSYEEfdvkdpgryteirdayryfalaRDIDSTSTSPKNRTLNDDsssykvyhtvmknegLSIISIMVNGCYDFSSDNLSILPYVCGGIGVNAIEF-------FDALHIKFACQGKLGITYPLSSNVSLFAGGYYHQVMGNQFKNLNVQHVAELN------------
>UniRef100_A0A4Q6I498	67	0.266	1.066E-08	85	174	192	185	267	300
-------------------------------------------------------------------------------------ISIASVMLNGCYDFSFNNVKISPYVCAGIGGDFI-------TLFETMHIKFAYQGKFGISYLISPSVSIFVSGHYHKVADNTFKNLHVKY-----------------
>UniRef100_A0A0F3NMY2	67	0.239	1.066E-08	27	191	192	94	299	305
---------------------------TATNFKGIYKPTYNNSLTGfSGLIGYSMNsGMRIEFEGSYEDFELKNPGGYTLKDGYKYFVAAYNLksgssdevdsgskkyfiiknsnivvastMINACYDFALDSLSnvreISPYLCAGVGGSFVK-------VFNSQHIKFAYQAKAGVSYFISPSVAIFADGYYEGILNNKFrnfssynheSNTSSSMNFDHNVIYATldfnyFGAEVGV
>UniRef100_Q6VCX8	67	0.247	1.066E-08	43	191	192	115	299	306
-------------------------------------------ISFGGAIGYsSTKGTRVELEGSYEFFDVKDpighklhdahryfalaramNKYKPFEPKRQYELRTHhtvmrndgvyisSIMLNGCYDFSINELKISPYMCVGIGINAIEF-------FDALHLKLAYQGKFGISYPISNNIKLFADGYYYKVTDNKFKNlkvihvadlnntpLVTSAIATLNVEY--FGGEIGI
>UniRef100_A0A0D6MU62	67	0.291	1.066E-08	42	161	192	63	196	375
------------------------------------------GFTGFGAFGWGFGNgLRVEVEGVYNYSEINHRNGAGvANNKTRGSDQSYGGLVNVLYDIDLKqfgiDAPVTPFVGVGAGYLWQHYNptdsnfaNGSRSRLGGTNGSFAYQGIVGAAYDTgIPGLQVTTEYRMIG------------------------------
>UniRef100_A0A7H0EYQ9	67	0.307	1.066E-08	74	186	192	259	370	376
--------------------------------------------------------------------------IPTVKESRDYNMNVTTALVNAYYH--LGSSKFRPYIGAGVGFGFISLEPLGLGALVDNGTSFAYQAKLGAQYEVVKKGNVFAEFKYLGLSGYTSNKNDLELKvGSSNVYGFSVG-----
>UniRef100_A0A3G5BSS6	66	0.968	1.449E-08	50	112	192	0	62	63
--------------------------------------------------GYKMDDIRVDVEGLYSQLAKDTAVVNASETNVADSLTAFSGLVNVYYDIAIEDMPITPYLGVG-------------------------------------------------------------------------------
>UniRef100_A0A6A6K1P8	66	0.280	1.449E-08	85	191	192	20	134	180
-------------------------------------------------------------------------------------IGSTSVMLNACYDLLTDGIGVVPYACAGVGGNFVS------VVDGHINPKFAYRVKAGLSYALTPEISAFAGAFYHKVLGDgDYDELPLSPIADYTgpagknkdtgiasFTFAYFGGELGV
>UniRef100_A0A3S8V603	66	0.274	1.449E-08	47	161	192	64	191	194
-----------------------------------------------GVVGYALGGARVELEASYRRFTtlADGTYTQSGAEALAavsresvltnnnyfvlkiNEIINTSVMFNGCYDVLHADLPVSPYVCAGMGASFVDIARQVTA-------KLAYRGKVGISYQLTPEISLVAGVFYHG------------------------------
>UniRef100_Q9ADV3	66	0.243	1.449E-08	41	167	192	97	241	280
-----------------------------------------PFLGFAGAIGYSMGGPRIELEVLYETFDVKnqnnnykngahrycalshhssatnmSSASNKFVFLKNEGLIDLSFMINACYDIIIEGMPFSPYICAGVGTDVVSMFEAINP-------KISYQGKLGLGYSISSEASVFIGGHFHRVIGNEF------------------------
>UniRef100_A0A0F3N962	66	0.231	1.449E-08	34	180	192	95	260	283
----------------------------------YDPAYTKNLLGAGGIVGYSLDNFRIELEAFYekfnikapsgyfydNFNEYFALIPTITTTNKRHvehkhycmkntGITLSPFVVNACYDFTLKKaSNIAPYLCLGVGGNFIDFL-------DQTNFKFAYQAKVGISYFISSNLAFFIDGSFHGHFDNQFSDLLVDYPTDLQF-----------
>UniRef100_Q1WEY0	66	0.222	1.449E-08	28	180	192	89	261	284
----------------------------NNFPFPYDPAYTKNLLGAGGVVGYSLDNFRIELEAFYEKFNIKapsgyfydnfdeyfalipTITTTYSKWSEQSKhyymkntgITLSPFIVNACYDFTLKKaSNIAPYLCFGAGGNFIDFL-------DQTNFKFAYQAKVGISYFISSNLAFFIDGSFHGHFDNQFSDLLVDYPTDLKF-----------
>UniRef100_A0A6L7MFF1	66	0.203	1.449E-08	47	159	192	96	256	309
-----------------------------------------------LAVGFDMPDsmLRTELEYFYRDTGYDETSSLTRPGGsliakidgelltanqTVDSVTSHNLFANLYLDFD-SSGRLTPYVGVGIGLGFTEMDygaifqrnidpaaidtgdgqpnaaqikvnlagVTTVEHEDLDDTLFGYQLMAGLDYRLTDHLSAGLKARW--------------------------------
>UniRef100_UPI00209D6C1E	66	0.274	1.449E-08	42	164	192	71	199	373
------------------------------------------GWTGYASFGWGFGNgLRAEVEGTYLRSNLDGNSGNAGHT--KGKDSSYGGFGNLVYDIDLKqfgiDAPVTPFIGAGAGYLWTQENANfaNGSSLKGTRGGFAYQAIVGAAIDTGvPGLQVTAQYRMIGQPG---------------------------
>UniRef100_D3HM83	66	0.215	1.968E-08	46	177	192	65	231	251
----------------------------------------------GTSIGYKIHNFRLEAEFLYNINNYGELQVGTCtlisptvvgpegvcpayiqdnGLGFNGNTMGFYGLFNAFYDFtsSNPDVNFVPYLGLGLGAALIRNQGNIESteysgivpaiqfTSNNSQGGFALQGIVGFNYYLDDFTTMGLDFRYVSTMMSNNNNNSSSSSSQ--------------
>UniRef100_UPI000CCBFD0A	66	0.237	1.968E-08	40	163	192	60	219	251
----------------------------------------KSAWLIAGEIGYDFGPVRFGVDLSYSRNKVrglDLRSVNGTAITADDvedivdtlidaeilypedfegaeidgttirstsgsiaKLRQIGVMANLTYDIPVSDT-IRPYVGVGLGAVGTHVKALG---EDDGSIRFAWQARAGVAFQLSPAVALTADYTYRQAS----------------------------
>UniRef100_UPI000FFBBD3D	66	0.230	1.968E-08	46	179	192	83	245	277
----------------------------------------------GGGVGYRFNSFlRADITVDartrsrFRDYSSRTLFTEGFNTEA-GKLDVLTGLFNVYADLGTW-WGFTPYVGAGVGFASKRFhdawtgttcftttcgdtqpiyaigPQGYDARSSHTALSLAWAAMAGLSYEIGAGVSIDASYRYLEIGKARTGFDVYTQNTRIK------------
>UniRef100_V9R9Z6	66	0.250	1.968E-08	44	169	192	103	239	278
--------------------------------------------SFSGTIGYSSRGLRLEAEGSYeefyiknfnesliissskYYSETYNTNLQSFAFTRDNKLSITSIMVNTCYDISISHTSAVPYLCTGIGGDFI-------GLFNATYFKFAYQGKVGVSYLINNNILLFSDVYYHKVMGNEFKN----------------------
>UniRef100_A0A1H8PZC2	66	0.233	1.968E-08	46	163	192	86	233	279
----------------------------------------------GGGIGYRFNSFlRADVTIDgrthsrFRDYSSRTLFTEGFNTEA-GKIDVLTGLFNVYVDLGTW-WGLTPYVGAGVGMASNRFRDawtgttcyttacgggvdgvyklggqGFDVRANHTAIGLAWAAMAGISYEIGAGVSVDASYRYLSAG----------------------------
>UniRef100_A0A4Z0NH37	66	0.250	1.968E-08	46	160	192	85	229	279
----------------------------------------------GGGVGYRFNSFlRADVTIDgrtrsrFRDYSSRTNFVEGYNTEA-GKIDILTGLFNVYVDLGTW-WGFTPYVGAGVGMASKRFRDawtgttcfttacgsgvdgtyrigaqGFDARANHTAVGLAWAAMAGISYEIGAGVSIDASYRYL-------------------------------
>UniRef100_V9R752	66	0.236	1.968E-08	44	169	192	105	258	296
--------------------------------------------NFSGAVGFFYKGLRIELEGSYEEFDVkdpggytkvkdayryfalarDTETGTTQPKNKEsstspngvyytvmknDGLSISSGMINGCYDFTLGSLPISPYMCIGMGV-------DAIQFFDALHIKFAHQGKVGITYSLSSNVSLFADGYYHKVLGNKFKN----------------------
>UniRef100_A0A9E2W067	66	0.224	2.674E-08	47	164	192	54	208	260
-----------------------------------------------IGVGYQFNNWfRADITGQYRGSANFKGTdltrfpwggaTASGSDNYSASKSELLFLANAYADLGTW-WSVTPFIGVGVGAARVSIAGFTDagltnanftvgppavpvvsgppvasfaSAASGSRWNFAWALHAGLAYRVTPDITLELAYSYVDLGD---------------------------
>UniRef100_A0A0F3NNR9	66	0.218	2.674E-08	48	191	192	99	264	269
------------------------------------------------AVGYKKNNGsRIEFEVGYEKFNTKTDTEYQNEDAYKiialkrssylqhadyitvkiDAITTVSLMANLCYDLHI--SKVVPYACAGIGSNIVH------ITQNYVVPKFSYQAKAGINFSVNPKTSIFLGGFYHSILDKTYNGIPANMPKNLFCSFNGvvatfdlsyFGGEVGV
>UniRef100_UPI000EF2E101	66	0.246	2.674E-08	43	169	192	102	244	282
-------------------------------------------ISFSGIIGYATsKGIRLEIEGAYESFDVKSPvgyskdnayyryfalarsmtkeNPKEFTVMKNNGLSVASIMINGCYDFALDDFALSPYICAGIGEDFIEF-------FDALHIKIAYQGKLGISYRVSPKISLFVDGYYHHIIGNQFKN----------------------
>UniRef100_A0A5E4MU75	66	0.301	2.674E-08	51	163	192	159	271	292
---------------------------------------------------YVKENGRVDFEIMHSQINIKN---SSDAPVFNKSASILALLLNLHYSPAIKNTKFAPYVGFGIGPTIFRLKKFSKSLQNLIPLNvpwFAYQAKLGVDYSIIPEMNLFLCCRYFSIP----------------------------
>UniRef100_C4NAR6	66	0.237	2.674E-08	43	191	192	115	299	306
-------------------------------------------ISFGGAIGYYsTQGTRIELEGSYEFFDVKDPighklhdahryfalaramnkYKPFEPKKQIGSRTHYTVMrnnglsissviLNGCYDFSIDALKISPYMCVGIGINAIEF-------FDTLHLKLAYQGKLGISYPISNNIKLFADGYYHKVTDNKFKNlkvtyvadlhnipLVTSAIATLNVEY--FGGEIGI
>UniRef100_UPI002357BBA1	66	0.279	2.674E-08	40	164	192	57	199	370
----------------------------------------DTGWTGYASFGWGFGNgLRAEVEGTYLRSNVGGGTVDGSTGPAksgSGKDSSYGGFVNVLYDIDLKqfgiDAPVTPFVGVGAGylwtheqvnYAYSNQSGYHSGRIRGTTGGFAYQGIVGAAFDTgIPGFQVTAQYRMIGQPG---------------------------
>UniRef100_A0A0W0Z3R3	65	0.213	3.631E-08	46	174	192	65	228	249
----------------------------------------------GASIGYKIQNFRLETEFLYNINNYGEFQVGTCtlispnvvgryegcpayvqetGLGFNGNTMGFYGLFNAFYDFmsSNPDISFVPYLGFGLGAALIRNQGNIESteysgidpaiqfTSNNSQGGFALQGIVGFNYYLDDFTTMGLDFRYVSTMMSNNNNNGSTS-----------------
>UniRef100_V9R9Q3	65	0.222	3.631E-08	47	191	192	101	273	278
-----------------------------------------------GAIGYSYPDgLRFEIESSYEKFDVKDpkdyslkdafrffalaRTLNNNNPStgeytvmKNNGMSITSIMINGCYNLSFNNLIVSPYICAGIGEDFIEF-------FDTLHIKFAYQGKLGIDYYLSSKINIFANGYYHKVIGNKFKNlnvNHVVALTKFPKMTSAVatlnaaylGGEVGV
>UniRef100_A0A4Q6IBL2	65	0.243	3.631E-08	43	191	192	97	276	281
-------------------------------------------ISFSGAIGYsDSTGARFELEGSYEEFDVTDpgdcivkdiyryfalaraTSSSISNNPDTGKytvmrndgVSITSVIFNGCYDLSLEDLEISPYVCIGIGGDFIEF-------FDALHIKLAYQGKLGISYSFSTRSSLFIDGYYHQVIGNQFNNLNVqhvvelseapkatSAIATLNVSY--FGGEVGI
>UniRef100_X5H2G7	65	0.231	3.631E-08	29	169	192	83	248	286
-----------------------------KTHTKFDIPYNAKFkgnaLSFNGAVGYvAQKGPRIEIEGSYEKFDIKDsgnytineaakyialarvaATSSNQSYPDTGTyvvirndgLSVASIIINGCYDFSLNNLKISPYICAGFGGDMIEF-------FNAVRFKFAYQGKLGISYPLSSNIILFADGYYHKVIGNQFKN----------------------
>UniRef100_Q2GF64	65	0.246	3.631E-08	47	169	192	109	255	293
-----------------------------------------------GAVGYSFPDsLRIEIEGfhekfdvknpggytqvkdAYRYFALARDLKDGFFEPKAEDtgvyhtvmkndgLSILSTMVNVCYDFSVDELPVLPYICAGMGINAIEF-------FDALHVKFAYQGKLGISYQLFTKVNLFLDGYYHQVIGNQFKN----------------------
>UniRef100_A0A7L5XY59	65	0.245	3.631E-08	83	166	192	129	241	304
-----------------------------------------------------------------------------------GNVSSIVGMVNGYIDLGT-FWGVTPYIGAGVGIAQNRLSGLTDQgfygysvqgsaydnsgnprpygnamptggfFSDGKKTSFAWALMAGLSYNVSSNLKLEVGYRYMNLGKVT-------------------------
>UniRef100_A0A170S9Q6	65	0.275	3.631E-08	85	191	192	198	308	315
-------------------------------------------------------------------------------------LSIVSVMINGCHDFHVNELKILPYICAGIGINTIEF-------FDTSHIKFAYQGKIGISYPLSNNIKVFSNGYYHKVAGNKFKNlevihvanlhhapWYTSAIATLNIGY--FGAEIGI
>UniRef100_Q4L0C2	65	0.283	3.631E-08	85	191	192	198	308	315
-------------------------------------------------------------------------------------LSIISVMINGCHDFHVNELKISPYICAGVGINTIEF-------FDTSHIKFAYQGKIGISYPLSNNIKVFSNGYYHKVVGNKFKNlevihvanlhnapWYTSAIATLNIGY--FGAEVGI
>UniRef100_UPI001E5D25DE	65	0.284	3.631E-08	42	147	192	89	211	406
------------------------------------------GWTGFAAFGWGFGNgLRAEVEGVYNWSDLSSITATTGDPkghrmrgRTDGSDRSYGGFVNVLYDIDLKrlfdiDVPVTPFVGVGAGYLWQNVSGITTLQHTISQHGtngsFAYQGIVGAAYDI--------------------------------------------
>UniRef100_A0A2A2HIH1	65	0.250	4.932E-08	91	175	192	0	94	113
-------------------------------------------------------------------------------------------MFNAYYDFK-NPSDFTPYLSAGLGYAYISQKTSSTInslirknwTRSHATNNFAWSAGAGIKYTVNQDFSFDLSYKYLDSGQAEvyhFDSTGEEYN----------------
>UniRef100_A0A1L5YKI0	65	0.378	4.932E-08	83	164	192	51	125	127
-----------------------------------------------------------------------------------DKITDISVMLNACYDVLHTDLPVSPYVCAGLGASFVDIAKHVTG-------KFAYRGKVGVSYQLTPEISLIAGGYYHGIFD---------------------------
>UniRef100_A0A098T475	65	0.234	4.932E-08	76	174	192	26	139	168
----------------------------------------------------------------------------GCTSTDTQAFKQYGFLANAYLDLGT-FSGFTPYVGAGAGVTRVTWDglssvsrcvgvgcgaATTTTSPGQESWRFTYALMAGMSYDITKDLKLDLGYKYSKIkDGPQFGYDAATA-----------------
>UniRef100_A0A916UA20	65	0.250	4.932E-08	40	163	192	69	215	258
----------------------------------------ESGWSIGGGIGYRFGaNFRTDLTVGglvnqnFRAVGIDAANVGNPNSPAayyRAGLSSTVALVNAYWDIATW-EGITPFVGAGVGVAYNRLGGISrldvgaplgpaagyDAIARGGRTQAAFALYAGLAYEIMPGLTAEVAYRYLNVG----------------------------
>UniRef100_B1N6B0	65	0.240	4.932E-08	44	191	192	102	279	284
--------------------------------------------SFSGAIGYSYPeGLRLEIEGSYETFDVKDPKdcsvkdafrhlalvrelDTGLSMPKEkkytvmrnNGLSIASILINGCYDFDFDNLIVSPYVCLGIGEDFIEF-------FDVLHIKFAYQGKLGISYELSPRINVFADGYYHKVIGNQFKNlnvnhvvelddfpKVTSAVATLNVGY--FGGEVGV
>UniRef100_A0A4Q6I4B4	65	0.222	4.932E-08	44	191	192	104	283	288
--------------------------------------------SFSGAIGYSYPeNLKFEFEVSYEKFDVKTtqgyqvtntavfalARKTISIPQDSGNtqnnqyvvmknsgLSIASIMINSCYDMSFYNLVVSPYICAGIGEDFIKF-------FDTLYIKLAYQGKLGVNYSLSSRFNIFADVYYHKVIGNQFKNLNVihavaltdfpkatSAIATLNVAY--FGGEAGI
>UniRef100_A0A5P6P5B6	65	0.225	4.932E-08	46	163	192	88	237	290
----------------------------------------------GVGVGYRVNNWfRTDVTAQYRgkSNFKGSDVFNasayglgySGVNNYNASKSELLFLANAYVDLGTW-WCVTPFIGAGVGASQVNISNFTDSGSvtdritagpthngpsasyataaSGSKWNFAWAAHAGLAYKVNPSLTLELAYSYVDLG----------------------------
>UniRef100_UPI000444CD2D	65	0.232	4.932E-08	47	179	192	106	266	294
-----------------------------------------------GAIGYTFvEGPRIEIEGSYEEFDVKnpgrytkiqdayryfalirNPTSTTSQDSASSDsnshkvyytvmknegLSIISIMVNGCYDFSSDNLSILPYVCGGIGVNAIEF-------FDALHVKFACQGKLGITYPLSSNVSLLAGGYYHQVMGNQFKNLNVQHVAELN------------
>UniRef100_UPI000444DE99	65	0.206	4.932E-08	34	180	192	106	272	296
----------------------------------YNPTYKKNLLGGGGVVGYSITHFRVELEAFYEKFNltapagylhknfyeyfalATEMDPTRPNQPAEGKyycmkntgITLSPFIINACYDFILKKaHNIAPYLCLGVGGNFIDFL-------DQVSFKLTYQAKVGISYFISPNIAFFIDGSFHGHLNNQFSDLPVDYSSSTKF-----------
>UniRef100_UPI001F3A364F	65	0.230	4.932E-08	35	180	192	118	279	316
-----------------------------------YNPTYTDNLLGvGGIVGYSINNLRIELEAFYEKFNIkaptgynyDTEYFAIATVVYKGKIKpvyyycmkntgiiLSSFLVNTCYDFTLKiAKKIAPYLCLGVGGDFIDFLGQTRLKAS-------YQAKAGLSYAISPNLTFFVDGSFHGYMNNQFPGLLVDYPADISV-----------
>UniRef100_UPI001C2D0A4F	65	0.278	4.932E-08	42	161	192	62	189	364
------------------------------------------GWTGFGAVGWGFGNgLRAEVEGDYNWSEIYSKT-----RGDKGSDRSYGGFVNVLYDIDLKrlfniDVPVTPFVGVGAGYLWqnahdVTVGNSPGRSMSGTKGGFAYQGIVGAAYDIpgIPGLQMTTEYRMIG------------------------------
>UniRef100_D5QCQ5	65	0.248	4.932E-08	42	161	192	70	210	392
------------------------------------------GWTGFGGVGWGFGNgLRVEIEGDYNWSQINRETIGGGantfVGRTHGSDRSYGGFLNVLYDIDLKrlfniDVPVTPFVGVGAGYLWQDVSTSTGYNISGVSAnvrhmggnqGFAYQGIVGAAYDIPgvPGLQMTTEYRMIG------------------------------
>UniRef100_A0A0G2QW96	64	0.456	6.697E-08	28	162	192	13	148	186
----------------------------YKKDTNVYSPLKASFLAGGGAFGYKMDDIRVDVEGVYSYlnkNDVKDAKFTPDTTVDNGTTIFWR-LNDDYYDIIDEDMPTPPYV-VGGGAAYIITPPLETAENQKNGKFFAAGQKLLVSAMTSSRNLLYAGALYFGS-----------------------------
>UniRef100_A0A522F229	64	0.243	6.697E-08	29	162	192	53	213	241
-----------------------------YTGQLKYNP---IGGGGGIDIGYKMSHFRAEIEALFNTNSYDQLRVNGCNilsptvvtptgtcpaifvnegLGFNGSTTLFAGMFNGYFDIYSSDSEsiIVPYIGLGVGTSRVKNvdrfiakTTNVTVENTRTSSASAAQVIVGLSYYMDDYTWAGLDYRYITT-----------------------------
>UniRef100_UPI0006939069	64	0.290	6.697E-08	91	174	192	0	92	251
-------------------------------------------------------------------------------------------MGNVFYDFIIPAVPIISYLGAGVGYGWtnyetvrVRSANNTGLEIIGTERRFAYQGIAGIAVPMaaAPGLSLTAEYRYYGTLDPSLDTTYLSA-----------------
>UniRef100_UPI000444E44C	64	0.218	6.697E-08	44	191	192	97	272	277
--------------------------------------------SFSGAIGYsDSTGARFELESSYEEFDVtdpgdclikdayryfalarDISTSSPTSQKYtvmrNDGVSITSIMFNGCYDISLKGLAVLPYVCVGVGGDFIEF-------FDALHIKLAYQGKLGINYHLSTKASVFIDGYYHKVIGNQFNNlnvqHVVDLSTDPKPVYAVatlnigyFGAEIGI
>UniRef100_UPI000444BD75	64	0.224	6.697E-08	44	191	192	97	272	277
--------------------------------------------SFSGAIGYsDTTGARFELESSyeefdvidpgdclikdtYRYFALARGTLSSNPDLKKytvmrnDGVVITSIMFNGCYDIPLKDLEVSPYVCVGVGGDFIEF-------FDALHIKLAYQGKLGINYHLSTKASVFIDGYYHKVIGNQFNNlnvqHVVDLSTDPKPVYavatlniSYFGGEIGI
>UniRef100_A0A2U8VPM3	64	0.241	6.697E-08	46	163	192	91	234	283
----------------------------------------------GGGVGYRVNPWlRIDATIDQRGPSRFSAFSSRSNFATGGNVEtgrvdALTALVNVYADLGTW-WGLTPYIGAGVGMADIGTgrnytqttcfidacdgapgvgPREAVTRPKRSVASLAWALTAGLSYDLGHGLSIDAAYRYVDLG----------------------------
>UniRef100_A0A4Q6I9J1	64	0.219	6.697E-08	43	191	192	99	278	283
-------------------------------------------ISFSGAIGCLYsENLRIEVEASYEEFDVKNPDGGAATDAYryfalarkmgentnspsdtekftvmrNDGLSISSVMINGCYNVILNDIQAEPYICAGIGGDFIEF-------FNGFHVKFAYQGKVGISYQIFPEVRLFLDGYYHKVKGNKFKNLHVQhVDTLQNAPKVTsavatlnigyFGCEAGV
>UniRef100_C4NAR1	64	0.242	6.697E-08	43	191	192	99	283	290
-------------------------------------------ISFGGAIGYYsTEGTRIELEGSYEFFDVkdpsgykphdayryfalarDMNRKKSFEPKKQiGLRTNYTVMrnnglfissviLNGCYDFSINELKISPYMCVGIGINAIEF-------FDALHLKLAYQGKFGISYPISNNIKLFADGYYYKVTDNKFKNlkviyvadlnntpLVTSAIATLNVEY--FGGEIGI
>UniRef100_Q2GF67	64	0.226	6.697E-08	43	191	192	104	286	291
-------------------------------------------FNFNGAIGYITEGLRIEIEGSYEEFDAKNPGGYGLNDAfryfalardmesnkfqpkaqssqkvfhtvmKSDGLSIISIMVNGCYDFSSDNLLVSPYICGGIGV-------DAIEFFDALHIKLACQSKLGITYQLSYNISLFADGYYHQVIGNQFRNLNVQHVAELNdapKVTSAvatlnvgyFGAEVGV
>UniRef100_A0A4Q6I4E1	64	0.216	6.697E-08	43	191	192	110	294	299
-------------------------------------------FNFSGAIGYSFsEQLKIEIEGSYEEFDAKSPGkyilndafryfalarkmgePEPSPSPKEDNakayytvmkndgLSILSIMINGCYNLPLNDLSISPYFCTGIGV-------DAIEFFDALHLKLAFQSKLGVTYQLSHNISLFTNGYYHQVIGDQFKNlkvqyvkelhdkpPITSAVATLNVGY--FGGEIGV
>UniRef100_A0A6B0W5X5	64	0.245	6.697E-08	39	158	192	86	251	305
---------------------------------------SDSGIMGGLAVGYRFGNIRAELEYTHSALTYDAVADLAATDDVTVDkaqqelelaetrietVQYESLFANVYWDFA-PGASVSPYVGLGVGTAdasidylnrwkrnldpaaittfaghpdeeslrRIVAGTTTIANTKLKDSVSAYQLLAGVDFSVSDSVTLGIKAR---------------------------------
>UniRef100_A0A4P5NT67	64	0.285	6.697E-08	42	161	192	62	189	364
------------------------------------------GWTGFGAVGWGFGNgLRAEVEGDYNWSEIYS-----SSRGDRGSDRSYGGFVNVLYDIDMKrlfniDIPVTPFVGVGAGYLWqnahdVTVGNSPGRSMSGTKGGFAYQGIVGAAYDIpgIAGLQLTGEYRMIG------------------------------
>UniRef100_A0A857FJW0	64	0.246	6.697E-08	42	161	192	85	222	404
------------------------------------------GWTGFASFGWGFGNgLRAEVEGAYNWSEttrYTTTSYGGGHGKTDGADRSYGGFVNVLYDIDLKrlfgiDVPVTPFIGVGAGYLWQTVNDETPITnsiinvrHNGTNGSFAYQGIVGAAYDIPgvPGLQMTTEYRMIG------------------------------
>UniRef100_A0A6J3WU31	64	0.876	9.093E-08	19	91	192	0	72	74
-------------------FYTKVDGITNATGKEKDSPLTRSFIAGGGAFGYKMDDIKVDVEGLYSKLAKDTNVINTSETNVAHCLKAFSGL----------------------------------------------------------------------------------------------------
>UniRef100_I1T6R5	64	0.588	9.093E-08	83	167	192	1	85	86
-----------------------------------------------------------------------------------DNLTAISGLVNVYYXIXXEDMPITLYVXVGVGAAXITTPLXTAVNXXNGKFAFXXXAXAGVXYXITPEIXLYAXAXXFGSYGAXF------------------------
>UniRef100_UPI001478FC62	64	0.265	9.093E-08	46	174	192	67	181	188
----------------------------------------------GVGVGYNFTEiFRADLTGDYS---------GSYDIGLPDDMNVWTVLGNAYVGVPIIEE-VTPYVGLGVGWGWLDA-------GSAEDDGFALALHAGFSFAVLDNLDLDIGYRFRDimVTGADFKDHSLRA-----------------
>UniRef100_A0A378L8Q9	64	0.215	9.093E-08	46	164	192	66	223	262
----------------------------------------------GASLGYKIKNFRLEGEFLFNLNNYGSLNVGSCSlispdvlgpngncsdfieetgLGFNGYTAGIYGLFNTYYDFlsSDPNVNFVPYVGLGLGGAIIKNhalfhsnnqcislgtcSPIISQTLDTSNNGFAIQGIVGFSYYLDDFTTLGLDFRYLSTVN---------------------------
>UniRef100_Q4L0D1	64	0.243	9.093E-08	34	167	192	93	237	275
----------------------------------YNPTYKNSPLGIGGAIGVKSNNYRIELEVFYEEFDLKVPseyfhkdaykYFIIKSTPshlhhhlfKNNDITVSPVLINVCYDIPPKNTKIFPYLCFGAGVDVIDFL-------DKVHFKVSYQAKIGVSYFILPNLALFVDGSFYSHLSNKF------------------------
>UniRef100_A0A4Q6I4S6	64	0.252	9.093E-08	35	167	192	89	235	276
-----------------------------------YDPTYASSFAGfSGIIGYYVNDFRVEFEGSYENFEPERQWYPENSQSYKffslsresscaankfivlenNGVVDKSINVSVCYDVAGGNIPLAPYMCAGVGADYIKFLGISLP-------KFSCQVKFGVNYPLNVNTMLFGGGYYHKVVGNKY------------------------
>UniRef100_A0A960S187	64	0.227	9.093E-08	19	160	192	62	236	280
-------------------FFTEANGGPLAVYAHGDTKSTSAGF-GGVQVGYELSQcpmnlgcsnfsisPAFEVEAFwYKHTKKGHLINTTDRLPEHDFLDTFPmhtgvYLANVVLSFNTDCMgGFTPYIGGGIGAARISIKnadslqtdppeedvNHFNSLRNDSSWAFAAQAKVGIRYNICQSFHVFGEYRYL-------------------------------
>UniRef100_B1N6B2	64	0.231	9.093E-08	39	169	192	92	244	281
---------------------------------------KNNFANFSAAVGYISPgGPRVEIEGSYENFDVkdlknctiqdacrylslarEICKENDKPTPKEkkyvvmrnDGISITSVTINGCYDFSINKLPkISPYICAGFGGDFIEF-------FDSVRVKFAYQSKLGINYSLSSNFILFVDGYYHRVIGNQFKN----------------------
>UniRef100_A0A940DEN2	64	0.176	9.093E-08	43	159	192	76	262	286
-------------------------------------------FAGEITAGVKYGNVRAEVEVAVRSASEDDYDIFNGNLPVPGsvfdqaagplgninvplelensiSVRHNSYLVNMYYDFELANSNWTPYIGAGVGFGVYHQKAVVDidideemlmanviaaitdkgmggmigtilpeiqkglagtlaqiegerTVADDTLYRFEWQVGLGAVYNFNEDWAMDIGYRF--------------------------------
>UniRef100_Q3YQS3	64	0.238	9.093E-08	39	174	192	96	256	289
---------------------------------------RNSLINLSGAIGYYSGQgPRLEIEGSYENFDVASCKncpvknanryialvrdKKPGNIYPSDHsrsnmsyytfiknngISILSVMINGCYDIAFSNVKISPYVCAGIGGDFI-------TLFETMHIKFAYQGKFGISYLVSPSISIFANGHYHKVMDNVFKNLHVKY-----------------
>UniRef100_UPI000444AD85	64	0.246	9.093E-08	47	169	192	111	257	295
-----------------------------------------------GAIGYSFPDsLRIEIEGfhekfdvknpggytqvkdAYRYFALARDLKNGAFQPKEnntgiyhtvmknDGLSILSTMVNICYDFSVDELPVLPYMCAGMGINAIEF-------FDALHVKFAYQGKLGISYQLFTKVNLFLDGYYHQVIGNQFKN----------------------
>UniRef100_A0A6B1H5D9	64	0.218	9.093E-08	41	158	192	85	248	302
-----------------------------------------SGMMGGLAVGYRFGNIRAELEYTHSALSYDATADLAATDDVTVDkaqqeleiaetrietVQYESFFANAYWDFA-PGARVSPYVGLGLGTADASIDYFNRWKRNSNpdaittfaghpeeeslrrivagtttiantklqDSVSAYQVLAGVDFSVSDSVTLGVKAR---------------------------------
>UniRef100_A0A0F3NR80	64	0.216	9.093E-08	27	191	192	94	297	303
---------------------------TATNFKGIYKPTYNNSLTGfSGLIGYSMNsGMRIEFEGSYEDFELKNPGGYTLKDGYKYFVAAYNLksgspdeidssgkkyfiiknsnivvastMINACYDFAPDSLGnvgeISPYLCAGIGGSFMKA-------FDSQYVKFAYQAKAGVSYFISPSVAIFVDGYYEGILNNKF------KDLHYNYYYSTsstsplsniisatldfnyFGGEIGV
>UniRef100_A0A252BYV1	64	0.260	9.093E-08	42	177	192	65	207	310
------------------------------------------GWTGYASFGWGFGNgLRAEVEGTYLRSNLNGNAGSGVSTHGKD--SSYGGFGNLVYDIDLKqfgiDAPVTPFIGAGAGYLWTKEQANfgnpTAGSLHGTRGGFAYQAIVGAAIDTGvPGLQVTAQYRMIGQPG-SFRNGQFTFSGE--------------
>UniRef100_A0A7X3YTW7	64	0.196	9.093E-08	42	161	192	87	268	319
------------------------------------------GILAGAAVGYRlkdaypgrfWGGFRVEMEYFFRESEYDQSVTSAAtraqtiakrmgetalSAKSVGSITSHNLFGNVFFDW-INGSRFTPYVGFGIGVgftamdwnsmnARNSDPTAITSIPDDlcngisgcdvneirrnlagtttteqtvlKDTLFGWQVLFGVDYALTESVSLGVKGRWVN------------------------------
>UniRef100_A0A252A5D0	64	0.248	9.093E-08	23	164	192	36	186	328
-----------------------FDEETGANTSEKGKIHHKNGWTGYASFGWGFGNgLRAEIEGTYLRSNLNGSAGPGVSTHGKD--SSYGGFGNLIYDIDLKqfgiDAPVTPFIGAGAGYLWTQehakfSSADGNSSLHGTRGGFAYQAIVGAAIDTGvPGLQVTAQYRMIGQPG---------------------------
>UniRef100_A0A8J3MP35	64	0.204	9.093E-08	4	167	192	23	268	336
----KNFYVQGGYFGAFgnaMGDFSGKEEAGNVTEKvmsfnsdeelvEGYEPKYTPGFAGSGTIGYQLNALqlpfmlsrllpsRIEIEGLYSQLNLDdeeygdkdkagyvelvrsgpatlndgdmtpsagtncdskwkTITNPSCELQSSGNMgysaiklnftgtkaafkikdegfNNQAMLMSVYYDLNINPY-LVPYIGGGLGFTQVKFL-------GKSHYAPAYQLKLGASYRLAEKAQIFAGLRYFGIFNDEF------------------------
>UniRef100_UPI001A9CE3A3	64	0.258	9.093E-08	40	164	192	57	195	365
----------------------------------------KTGWTGYASFGWGFGNgLRAEVEGTYLRSNVGGGTIGEAPstnASGNGKDSSYGGFVNVLYDIDLKqfgiDVPVTPFVGVGAGYLWTHEQVSyassvRSGNISGTTGGFAYQGIVGAAFDTgIPGFQVTAQYRMIGQPG---------------------------
>UniRef100_A0A0E3EKW3	64	0.303	9.093E-08	85	186	192	276	369	376
-------------------------------------------------------------------------------------IGSTSVMLNACYDLLTEGVGVVPYACAGIGGNFVS------IIDGHVNPKFAYRVKAGLSYALTPEISAFAGAFYHRVLGD--GEYDELPLSHISDYTGTVG-----
>UniRef100_A0A2Z2H0W4	64	0.557	1.235E-07	16	76	192	0	60	67
----------------ILPFFTRIDRITYKKETNDHDPLKPSFMAGGAAFGYKMDDIRVDVEGLYPHLNKNDVGGST-------------------------------------------------------------------------------------------------------------------
>UniRef100_I1T6U9	64	0.471	1.235E-07	68	154	192	0	86	87
--------------------------------------------------------------------KNDVTGATFTPHIFADSLTAISGLVNVYYXIXIXXMPITPYIGAGVGAXXLXTPLXTAVNGQNSKFXFAGQVXTXVXYDVTPEVXLY-------------------------------------
>UniRef100_A0A4Q6I7V2	64	0.242	1.235E-07	40	173	192	101	254	288
----------------------------------------DSLASFSVAVGYiAHHGPRIEVEGSYEEFDVKNpgnytttdahryialarekdqiyqtyPTTNKYVIIKNNGISVVSIIINGCYDIALNDSKILPYICAGFGGDFIEFFSAIR-------FKFAYQGKIGISYPLSSNTILFADGYYHKVISSQFKNLNVE------------------
>UniRef100_A0A2D3HFW3	64	0.278	1.235E-07	42	161	192	62	189	364
------------------------------------------GWTGFGAVGWGFGNgLRAEIEGDYNWSEIYSKT-----RGDKGSDRSYGGFVNVLYDIDLKrlfniDVPVTPFVGVGAGYLWqnahdVTVGNNAARSLSGTKGGFAYQGIVGAAYDIPgvPGLQMTTEYRMIG------------------------------
>UniRef100_A0A6I4Z0B0	64	0.262	1.235E-07	40	161	192	56	192	368
----------------------------------------STGFNGYLSTGWGFGNgLRVEVEGAYNQTHTHSIGGDisrGGSRRAHGKDQGYGGFINVLYDIDLKqfgiDAPVTPFVGVGAGYLWQHYrmglrSGSNVASMNSTHGGFAAQGIVGAAYDIPgvPGLALTTQYRFIG------------------------------
>UniRef100_A0A241VYA3	63	0.323	1.676E-07	91	158	192	0	69	92
-------------------------------------------------------------------------------------------MVNGYYDFKYTS-KFTPYVSLGIGATGVKNSQTEISINDsvsSTDTHFTWSAGAGVAYNVTDNVALDLSHK---------------------------------
>UniRef100_A0A1L5YKH5	63	0.353	1.676E-07	83	164	192	51	125	127
-----------------------------------------------------------------------------------DGITDISVMLNACYDVMHTDLPVSPFVCAGLGASFVD-------IANHVTSKFAYRGKVGVSYQLTPEVSLVAGGFYHGIFD---------------------------
>UniRef100_UPI00187B942D	63	0.258	1.676E-07	42	161	192	84	222	275
------------------------------------------GWTGFATFGWGFGNgLRAEIEGDYNWSALTGYRDSTGdgrhqSGRTSGSDRSYGGFVNVLYDIDLKrlfniDVPVTPFVGVGAGYLWQNVDASTPITsslnirQNGTNGSFAYQGIVGAAYDIPgvPGLQMTTEYRMIG------------------------------
>UniRef100_X5GCH3	63	0.263	1.676E-07	44	169	192	103	239	278
--------------------------------------------SFSGTIGYSSRGLRLEAEGSYeefyiknfnesliiSSSKYYSETYNINPQSVafarDNKLSITSIMVNTCYDISISHTSAVPYLCTGIGGDFI-------GLFNATYFKLAYQGKIGVSYLINNNILLFSDIYYHKVMGNEFKN----------------------
>UniRef100_A0A0F3N973	63	0.228	1.676E-07	47	191	192	109	287	292
-----------------------------------------------AAIGYSFsEGPRIEIEGSYEEFDVknpggytlngafryfalaremkDSATQPKDKSTgiyhtvmKNNGLSITSVTINGCYDFSLNDFPVSPYICGGIGV-------DAIEFFDALHIKLTCQSKLGITYSLSPNINLFTGGYYHQIIGNQFRNlnvqhvadlndapKVTSAVATLNVRY--FGGEVGV
>UniRef100_X5GJT6	63	0.217	1.676E-07	44	169	192	105	258	296
--------------------------------------------NFSGTVGFFYKGLRIELEGSYeefdakdpggytaikdayryfalaRNTEDGKTQPKNKETSTDpngvyytvmknDGLSISSGMINGCYDFTLGSLPISPYMCIGMGV-------DAIQFFDALHIKFAHQGKVGITYSLSSNVSLFADGYYHKVLGNKFKN----------------------
>UniRef100_A0A6N8VKH8	63	0.230	1.676E-07	41	158	192	127	290	344
-----------------------------------------SGIMGSLAVGYRFGNIRAELEYTHSALSYDAVADLAATDEVTVDkaqqelelaetrietVQYESFFANAYWDF-TPDARVSPYLGLGVGTAdasidyfnrwkrnldpaaittfaghpdeeslrRIVAGTTTIANTKLKDNVSAYQLLAGVDFSVSDSVTLGIKAR---------------------------------
>UniRef100_UPI0018DD7519	63	0.254	1.676E-07	25	161	192	52	204	385
-------------------------GGRLDNGKGTSSKLRHnTGFTTMGSFGWGFGNgLRVEVEGVYNYSNISGRHGTPVSAyKTKGHDQGYGGLINVLYDIDLRqfgiDVPVTPFVGIGAGYLWQNMAPLDTKYYNGSKNriggtggSFAYQGIVGAAYDIPgvPGLAVTTEYRMMG------------------------------
>UniRef100_UPI001F2B46ED	63	0.247	2.275E-07	91	181	192	0	107	120
-------------------------------------------------------------------------------------------MFNAYYDFK-NPSDFTPYLSAGLGYAYISqktspiatlgisgggISTETLQTRSHATNNFAWSAGAGIKYMVNQDFSFDLSYKYLDAGQAEvdyFNLEGVKTNSKTQVR----------
>UniRef100_A0A1L5YKH7	63	0.336	2.275E-07	50	164	192	11	125	127
--------------------------------------------------GYKKFDAVADGEYSHSEAPFLVGVGRASPYIVNenfvvkiDNVRDISVVLNACYDVMHTDLPVSPYVCAGLGASFID-------IADHVTSKLAYRGKVGVSYQLTPEISLIAGGFYHGIFD---------------------------
>UniRef100_A0A0W0ZIT6	63	0.213	2.275E-07	46	179	192	67	237	260
----------------------------------------------GGSIGYKIRNFRLEGELLFNINNYGSLNVGsctlispdvlgpngncsafieNTGLAFNGNTMGYYGLFNTFYDFlsSDPTVNFVPYLGLGLGGAMIKNhalfhsnnqcislgtcSPIVSQTLNTSSNGFAIQGIVGFNYYLDDFTTLGLDFRYLST--VNFNKNNTSAVTNSN------------
>UniRef100_Q2GF69	63	0.232	2.275E-07	44	191	192	97	270	275
--------------------------------------------SFSGAIGYsDPTGARFELEGSYeefdvtdpgdclikdtyryfalaRNPSGSSPTSNNYTVMRNDGVSITSVIFNGCYDIFLKDLEVSPYVCVGVGGDFIEF-------FDALHIKLAYQGKLGINYHLSTQASVFIDGYYHKVIGNQFNNLNVQhvASTDFGPVYAVatlnigyFGGEIGI
>UniRef100_Q3YQQ8	63	0.221	2.275E-07	41	167	192	97	238	278
-----------------------------------------PFLGFAGAIGYSMGGPRIEFEISYEAFDVKSPNINYQNDAhrycalshhtsaameadkfvflKNEGLIDISLAINACYDIINDKVPVSPYICAGIG-------TDLISMFEATSPKISYQGKLGISYSINPETSVFIGGHFHRIIGNEF------------------------
>UniRef100_UPI000C828E2C	63	0.215	2.275E-07	41	167	192	98	243	282
-----------------------------------------PFLGFAGAIGYSMSGPRIEFEVSYetfdvknqgnkykneahRYCALSHDTSANTSMNNSANkfvflknegLVDVSFTINACYDIITEGIPFSPYICAGIG-------TDLISMFEATSPKISYQGKLGLSYSISTDTSVFVGGHFHKAIGNEF------------------------
>UniRef100_Q2GF70	63	0.236	2.275E-07	44	169	192	101	245	283
--------------------------------------------SFSAAVGYiSQDSPRVEVEWSYEEFDVKNPGnyvvseafryialargidnlqkypeTNKYVVIKNNGLSVASIIINGCYDFSLNNLKVSPYICVGFGGDIIEF-------FSAVSFKFAYQGKVGISYPLFSNMIIFADGYYHKVIGNKFNN----------------------
>UniRef100_Q6VCY5	63	0.212	2.275E-07	27	169	192	80	251	289
---------------------------TAKNFNTQYNPIFKNNFTGfSGALGYYSGkGLRLELEASYQdfdvkksknyktndahryfalvRNKDDKAFQPQDDVLYrkryrsfysfmrNDGISIASVMFNGCYDLPFSNFKVSSYACIGIGGDFIEF-------FEAMKVKFAYQAKLGISYYISPSVNLFADTYYHKSVGNQFKN----------------------
>UniRef100_UPI000444E7D2	63	0.229	2.275E-07	43	191	192	104	288	293
-------------------------------------------FNFNGAIGYTFiEGLRIEIEGSYEEFDAKNPGGYGLNDAfryfalardmntnnkyepkqastqkvyhtvmKNDGLSITSIMVNVCYDLSSDNLLVSPYICGGIGVNAIEF-------FDALHIKFACQSKLGITYQLSYNISLFGDGYYHQVIGNQFRNLNVQHVAELNdapKVTSAvatlnvgyFGAEVGV
>UniRef100_A0A8J3MM61	63	0.221	2.275E-07	4	167	192	23	276	339
----KNFYVQGGYFGAFgnaMGDFSGKEEAGNVTEKvmsfnsdeefvESYEPKYTPGLAGGGAIGYQLNALqlplmlsrllpsRIEIEGLYSQLNLDDeeygdkekagyielvrsgqaaagtncdsqwktstssscalrsttqqviqwptiwikkyqqgfNAVNHTSLNFTGakaafkikdeGFNNQSMLMNVYYDLNINPY-LAPYVGGGLGLTKVKFL-------GKSHYAPAYQLKLGAQYTLTEKAQIFAGLRYFGIFNDEF------------------------
>UniRef100_A0A6P1NKD9	63	0.250	2.275E-07	42	174	192	59	205	368
------------------------------------------GYTGFLSAGWGFGNgLRLEVEGVYaqSYNKIFGGKNGSPRGYTRGSNQGYGGLINVLYDIDLAqfgiDVPVTPFVGIGAGYMWEKYRLHHDvpggqNSMSRTGGGFAAQAIVGAAYDIPgvPGLAVTTQYRFLTQTGSESGVNIGTY-----------------
>UniRef100_A0A8J5E1K8	63	0.248	2.275E-07	36	159	192	426	583	926
------------------------------------SELDSSFVLKGG-IGYQVNDyFRVDATVAY-HGDVDSSGSSRSIFSAAGpvqcnfaaigelcnfsdqqELQTTVFLANAYVDLGTVN-GFTPYLGGGVGAAKVNygrltntqncvtpgtcgVDGLTESHDNVSETRFAWAIHAGASYDINCKLKADVGYSY--------------------------------
>UniRef100_D2U3G3	63	0.215	3.087E-07	91	168	192	0	91	108
-------------------------------------------------------------------------------------------MFNAYYDFK-NPSDFTPYLSAGLGYAYLsqktsqiatlgisggKTSTETLQTRSHATNNFAWSAGAGIKYTVSQDFSFDLSYKYLDAGQAEVD-----------------------
>UniRef100_A0A1L5YKH9	63	0.304	3.087E-07	57	164	192	5	125	127
---------------------------------------------------------RVEVEASYKRFNtlAEGEYKNNDAPNFAavvrepvitqdnyfvlniDKITDISVVLNACYDVVHTDLPVSPYVCAGLGASFVDMAKHVTG-------KFAYRGKVGVSYQLTPEISLIAGGYYHGIFD---------------------------
>UniRef100_A0A2W4P732	63	0.263	3.087E-07	103	174	192	27	117	146
-------------------------------------------------------------------------------------------------------SGFTPYVGAGLGYSLVRWKDLQNTTycvgvdcpsaapvattshPGQKDWRFTYALMAGVAYDINPNLKLDVGYKYRHIDGGDmFGWDNATA-----------------
>UniRef100_A0A6I6AP21	63	0.237	3.087E-07	43	191	192	114	298	305
-------------------------------------------ISFGGTIGYsSTKGTRIELEGSYEFFDVKDPIGyklhnahryfalaramnRNKPFEPKrqyafrthhtvmrnDGVSISSVMLNGCYDFSIEKLKMSPYMCVGIGINAIEF-------FDALHLKLAYQGKIGISYPIFSNIKLFADGYYHKVADNKFKNlkvihvadlyntpLVTSATATLNINY--FGGEVGV
>UniRef100_UPI001C2C4CC2	63	0.244	3.087E-07	42	161	192	67	193	364
------------------------------------------GWTGFANVGWGFGNgLRAEVEGAYSWTAINSV----GSEKTKGHDRSYGGFINVLYDIDLKrlfniDVPVTPFVGAGAGYLWENANVTGTSTggrMTGTNGSFAYQGIVGAAYDIPgvSGLQMTTEYRMVG------------------------------
>UniRef100_A0A347W8Z8	63	0.279	3.087E-07	42	161	192	68	198	369
------------------------------------------GWTGFGAVGWGFGNgLRAEVEGDYNWSEIYS-----QSRGDKGSDRSYGGFVNVLYDIDLKrlfniDVPVTPFVGVGAGYLWQNahnvtvgaNNPSGARSLSGTKGGFAYQGIVGAAYDIPgvPGLQMTTEYRMIG------------------------------
>UniRef100_A0A5C1YM24	63	0.262	3.087E-07	42	169	192	66	206	379
------------------------------------------GFTGFGSFGWGFGNgLRAEVEGVYNFSYINHRGGTNVLGKTHSSDESYGGFVNVLYDIDLKqfgiDAPVTPFVGVGAGYLWQRYNNMHTNFVGGASTtvagtrgGFAYQGIVGAAFDTgIPGFQVTTEYRMIGQPGSFVDG----------------------
>UniRef100_UPI001E3CA88E	63	0.255	3.087E-07	22	147	192	65	213	409
----------------------RADIANTYTPHEHYRERMRhgDGWTGFAAVGWGFGNgLRAEVEGAYSWSGLSGMSFSQGGPrggatsgRTQGSDRSYGGFVNVLYDIDLKrlfniDVPVTPFVGVGAGYLWENVNSNTvmasnsslNLRQHGTNGSFAYQGIVGAAYDI--------------------------------------------
>UniRef100_A0A1U9RMV0	63	0.273	3.087E-07	42	173	192	93	241	412
------------------------------------------GWTGFASFGWGIGNgLRVEVEGAYNWSEttrYTTTSYNGGHGKTDGADRSYGGFVNVLYDIDLQrlfgiDVPVTPFIGVGAGYLWQTvndatpiNNSMINVRHSGTNGSFAYQGIVGAAYDIPgvPGLQMTTEYRMIGQVE-SFNTGNLD------------------
>UniRef100_A0A2P1L4H2	62	0.923	4.189E-07	136	187	192	3	54	55
----------------------------------------------------------------------------------------------------------------------------------------AYQAKAGVSYDVTPEIKLYAGARYFGSYGASFNKEAVSATKNINVLYSAIGA----
>UniRef100_A0A6I6AN75	62	0.243	4.189E-07	49	190	192	90	246	255
-------------------------------------------------IGYSSLGLRLDIEGSHEKFNMENsdtiptinnnkhllttyTAITKGSTDKSNHIIITSFMVNTCYDITIGNSSIAPYLCTGIG-------GDTINFFNTTYLKFAYQGKIGISYRLNNNFVLFANTYYHKIMGNKFKDLYIhTPSKVIPVLANLdigyFGSEIG-
>UniRef100_UPI001CCDA221	62	0.244	4.189E-07	43	167	192	83	228	258
-------------------------------------------IFASVGFGYHFNDyLRADLNFGYlpgnkASFGYDDTATAPAGTSIVGSGNlknyAFSGILNGYVDLGT-YVGITPYVGAGVGVVVSKRSlsasyadeatpaNDFTLDDSKTQYSLAYALNAGLAYQVSKNVSVDLGYQYFSAPSVEY------------------------
>UniRef100_UPI001748DBCD	62	0.248	4.189E-07	42	166	192	102	249	289
------------------------------------------GWSAGGGVGYRIgPSLRVDVTatalsgVRLHGAGVDSAFASGASQSVgyySAGTRSNVALANVYWDI-LNWNGLTPYVGAGVGVAWNRLykvgrfeqaqplapATDIIAARHGSHASAAFALYAGVAYEIAPGVSADLGYRYMRLGNAN-------------------------
>UniRef100_X5GK78	62	0.217	4.189E-07	44	169	192	105	258	296
--------------------------------------------NFSGAVGFFYKGLRIELEGSheefdvkdpggytaikdaYRYFALARDTETNKIQPknkessttpqgiyhtvmKNDGLSISSGMINGCYDFTLGSLPISPYICIGMGV-------DAIQFFDALHIKFAHQGKVGITYSLSSNVNLFADSYYHKVLGNKFKN----------------------
>UniRef100_Q9L6Z3	62	0.240	4.189E-07	34	172	192	108	266	297
----------------------------------YNPTYKKNLLGAGGVIGYSTTHFRVEVEAFYDKFNltapagylhknfyeyfalATTMDTKHPHQSAEDKyyymkntgITLSPFIINACYDFILKKTRnVAPYLCLGVGGNFIDFL-------DQVSFKFAYQAKVGISYFVSPNIAFFIDGSFHGHLNNQFSDSPV-------------------
>UniRef100_UPI000B42B54C	62	0.237	4.189E-07	43	191	192	115	299	306
-------------------------------------------ISFGGTIGYsSTKGMRVELEGSYEFFDVKDPIGhklhdahryfalaramnkhKPFEPKRQYELRTHhtvmrndgvyisSVMLNGCYDVSIDELKISPYMCVGIGINAIEF-------FDALHLKLAYQGKLGISYPMSSNIKLFADGYYHKVTDNKFKNlkvihvadlynipLVTSAIATLNIEY--FGGEIGI
>UniRef100_UPI001C2D1CF7	62	0.284	4.189E-07	40	164	192	63	198	370
----------------------------------------KSGWGGYGSFGWGFGNgLRAEVEGTYIRSNL-SGSSHYNGAHNSGKDSSYGGFVNLVYDIDLKqfgiDAPVTPFIGAGAGYlwtdqhANYSNGNGFSGKVRGNRGGFAYQAIVGAAFDTgIPGFQVTAQYRMIGQPG---------------------------
>UniRef100_UPI000D7D1DE1	62	0.292	4.189E-07	42	147	192	89	211	406
------------------------------------------GWTGFAAFGWGFGNgLRAEVEGVYNWSDLSSISATTGDPkghpmhgRTNGSDRSYGGFVNVLYDIDLKrlfniDVPVTPFVGVGAGYLWENVNSTTALQTAISQHGtngsFAYQGIVGAAYDI--------------------------------------------
>UniRef100_A0A0K2FP44	62	0.378	5.683E-07	83	164	192	51	125	127
-----------------------------------------------------------------------------------DSVKDISVMLNACYDVMHTDLPVSPYMCAGLGASFIN-------IADHVTSKLAYRGKVGVSYKLTPEISLIAGGFYHGIFD---------------------------
>UniRef100_UPI000365ACF9	62	0.295	5.683E-07	90	158	192	116	186	220
------------------------------------------------------------------------------------------LTANALYRFPIEGQRWTPYIGVGVGINvpHVEVTRPQGTTFDYEFGGVTFQAQAGVDFRITDRWSTFVEYK---------------------------------
>UniRef100_A0A549TB60	62	0.338	5.683E-07	90	158	192	116	186	220
------------------------------------------------------------------------------------------LTLNALYRFPLQDLPITPYVGAGVGINvpHVEVTRPSGKTFDYQFGGATIQAQAGVSYRFTDNWSAFLEYK---------------------------------
>UniRef100_UPI001ADBF0DF	62	0.281	5.683E-07	90	158	192	116	186	220
------------------------------------------------------------------------------------------LTANALYRFPMEGQRWTPYVGAGVGVNipHVEVTRPQGKTFDYEFGGVTFQAQAGVDFRITDRWSTFVEYK---------------------------------
>UniRef100_A0A4Q6I316	62	0.258	5.683E-07	41	155	192	97	228	229
-----------------------------------------PFLGFAGAIGYSMYGPRIELEVLYevfevknqnncrndahKYCALCQSGASHDTSPATGRyvllknegLTDISFMINACYDIVTDGIPFSPYVCVGVGTDLVSMFDTINP-------KISYQGKLGLSYPINPEASVFI------------------------------------
>UniRef100_UPI0020C9A81F	62	0.230	5.683E-07	47	174	192	100	234	268
-----------------------------------------------GAIGYSMAGPRVELEIGYERFAAASQQTNYNIYALSrestmqdkkyvtvtiDNISTVSLIINACYDFINTST--SPYICTGIGGNFVR------ITQDSEVPKFSYKMKIGTTFKLTPEISMVIGGFYHKIFGNKYKYLPVDY-----------------
>UniRef100_A0A4P8PKQ3	62	0.312	5.683E-07	85	179	192	169	258	281
-------------------------------------------------------------------------------------IGSTSVMLNACYDLLTDGIGVVPYACAGIGGNFVS------VVDGHINPKFAYRVKGGVSYALTPEISAFAGAFYHKVLGAgDYDELPLSHISDYT------------
>UniRef100_UPI001EE258D4	62	0.242	5.683E-07	46	183	192	88	250	283
----------------------------------------------GGGVGYRLNNWlRVDATIDqrlgsrYSAYSSGSRYVDGYNIEA-GKLDVLTGLVTVYADLGTW-WGLTPYLGVGVGFadkgftkAYTQTTCLTDTcdgnppglrdavrRPSRSVTSLAWALTGGVSYDIGHGLSLDTSYRYVDLGRAKTGEDAYGAASRLKDLAA--------
>UniRef100_UPI000C81B6C6	62	0.226	5.683E-07	42	173	192	103	254	289
------------------------------------------FASFSIAVGYIANNgPRIEIEGSYEEFDVKNpgnyttidahryialarektsyylsfPQENKYVIIKNNGISIVSIIINGCYDISLNDSKVSPYICTGFGGDFIEFFSAIR-------FKFAYQGKIGISYSLSSNIILFTDGYYHKVINSQFKNLNVE------------------
>UniRef100_UPI000444A9D0	62	0.283	5.683E-07	83	191	192	176	288	293
-----------------------------------------------------------------------------------DGLSILSTMVNVCYDFSLGELPVLPYICAGMGINAIEF-------FDALHVKFAYQSKLGINYQLFTKVNLFVGGYYHQVIDNQFKnlnvNHVDTLAKSPKVTSAVatldiayFGGEAGV
>UniRef100_UPI000444BB83	62	0.300	5.683E-07	85	174	192	182	264	297
-------------------------------------------------------------------------------------ISVASVIINGCYDFSFNNTAISPYVCIGVGGDFIE-------LFEVMHLKFAYQSKIGISYPISPSITIFADGHYHKVINNQFKNLHVKY-----------------
>UniRef100_B3A001	62	0.278	5.683E-07	42	161	192	67	196	373
------------------------------------------GWTGFANVGWGFGNgLRAEVEGAYNWSAISSY---SSATSTKGHDRSYGGFVNVLYDIDLKrlfniDVPVTPFVGVGAGYLWQNVSSAStmdgmSVNRKGTNGSFAYQGIVGAAYDIPgvPGLQMTTEYRMVG------------------------------
>UniRef100_A0A3T0KH57	62	0.246	5.683E-07	42	161	192	94	231	413
------------------------------------------GWTGFASFGWGFGNgLRAEVEGAYNWSEttrYTTTSYHDGGGKTDGADRSYGGFVNVLYDIDLKrlfgiDVPVTPFIGVGAGYLWQTVNDatpiansNIIVRHNGTNGSFAYQGIIGAAYDIPgvPGLQMTTEYRMIG------------------------------
>UniRef100_UPI0002E6E607	61	0.295	7.709E-07	107	166	192	5	65	88
-----------------------------------------------------------------------------------------------------------PYVTLGIGYANVGVNYSEPGYElDKNNSAFAYQLGAGIGIPVSDNVTIDIGYRYFATTDIE-------------------------
>UniRef100_A0A4S1G565	61	0.258	7.709E-07	87	167	192	11	102	119
---------------------------------------------------------------------------------------AVSGMLNGYVDLGT-YVGITPYIGAGIGVVRSTRKLSAiytdnnvpansfNLQDNKTQYSFAYTLNAGLAYQLSKNVSVDLGYQYFSAPDAEY------------------------
>UniRef100_A0A4Q6IAD4	61	0.262	7.709E-07	41	155	192	97	226	227
-----------------------------------------PFLGFAGAIGYSMYGPRIELEVLYeafevkNQNNCKNDGHKYCALCQTGTqqnaqqqkyvllknegLTDISFMINACYDIVTDGIPFSPYVCAGVGTDLVSM-------FDAINPKISYQGKLGLSYPINPEASVFI------------------------------------
>UniRef100_A0A7Z3DWU3	61	0.297	7.709E-07	47	163	192	130	247	268
-----------------------------------------------ISLGYYAGrNGQVDFEVIYSKFNIKN---GNSTTMLDSSAGIFAFLLNIYYTPSIQCVKIAPYISLGIGPEIFRLRKVNGSSQNLMPLNipwFAYQVKLGFDYSITSEVKSFFGYRYFSTP----------------------------
>UniRef100_Q9ADV5	61	0.223	7.709E-07	22	169	192	78	258	296
----------------------EIDTGSNTAGISNPSNFTIPYTAefqdnhtnCNGSIGYAFaEGPRIEIELSYEKFDVKNPTGYTTVKDAyryfalareinislfqpkqkegsgiyhvvmkNDGLSILSNIVNICYDFSLNNLPISPYLCGGMGINAIEF-------FDALHVKFAYQSKAGISYQLLRKINLFIDVYYYQVISNKFKN----------------------
>UniRef100_A0A0F3PQ38	61	0.272	7.709E-07	85	191	192	185	299	304
-------------------------------------------------------------------------------------VSSTSVMVNACYDLLSEGLGVVPYACVGLGGNFV------GVVDGHITPKLAYRLKAGLSYQLSPEISAFVGGFYHRVVGDGVYDdlpaqrlvDDTSPAGRTkdtaiaNFSMAYVGGEFGV
>UniRef100_A0A1U9RP21	61	0.257	7.709E-07	42	182	192	62	214	366
------------------------------------------GWTGFGSVGWGFGNgLRAEVEGAYNWSEIY-----RKSGSDKGSDRSYGGFINVLYDIDLKrlfniDVPVTPFVGVGAGYLWQNVNSSTmvamngasspNARLHGTNGSFAYQGIVGAAYDIPgvPGLQMTTEYRMVGQVE-SFGMGTIKADNGESVRF---------
>UniRef100_A0A850NWC9	61	0.250	7.709E-07	42	161	192	84	222	396
------------------------------------------GWTGFATFGWGFGNgLRAEIEGDYNWSALTGYRdsmgdGRHQSGRTSGSDRSYGGFVNVLYDIDLKrlfniDVPVTPFVGVGAGYLWQNVDASTpissnlNIRQNGTNGSFAYQGIVGAAYDIPgvPGLQMTTEYRMIG------------------------------
>UniRef100_A0A6N8DNC0	61	0.220	7.709E-07	46	164	192	232	398	449
----------------------------------------------GIGLGYQVNSWlRFDGTAEYRSavafhsassfkwgqsvdytqanynptgcaatvLDANSNAVPGTVTCGDDYsglVKTGVFLFNTYFDIGTWR-GFTPYVGAGVGMAVYQTSNVKDVTSfpntsyaawgyagNHIAANLAWAVTAGVSYHITPSLLLDANYRYLNMGD---------------------------
>UniRef100_A0A3G5BSJ5	61	0.825	1.046E-06	50	112	192	0	61	62
--------------------------------------------------GYKMDDIRVDIEGLYSQLSKDTLEKAPDPA-VADSLTAFSGLVNVYYDIAIEDMPITPYVGVG-------------------------------------------------------------------------------
>UniRef100_A0A3G5BSM8	61	0.750	1.046E-06	50	112	192	0	63	64
--------------------------------------------------GYKMDNIRVDVEGVYSQLSKNNVTGATFNPDtVADSLTAISGLVNVYYDIAIEDMPITPYIGVG-------------------------------------------------------------------------------
>UniRef100_UPI002033319C	61	0.323	1.046E-06	90	158	192	121	191	225
------------------------------------------------------------------------------------------LTVNALYRMPMENSKFVPYVGAGVGINipHVEVIRPSGRTWDYQVGGMTLQAQAGVSYQMTERWSVFAEYK---------------------------------
>UniRef100_UPI001BA63C3F	61	0.230	1.046E-06	79	169	192	0	101	249
-------------------------------------------------------------------------------PRTTGTVRSYGLMANVLYDFVL--GPVVPYVGVGAGYIWNDYDSVgfnyrasngnaGQVTAGGTNGSFGYQAILGVGFPIDavPGLTLAVEGRFMGTTGDDIDG----------------------
>UniRef100_A0A6M1UK60	61	0.230	1.046E-06	45	167	192	77	228	266
---------------------------------------------GGLHIGYEWPRHRlgqsswavkpaVELEGIYIGKHSPTGEMPVRPQALGMQYVTVPttlglVLANAVATFETPySKHVLPYVGVGAGMAFVSIKGSDsanpsepginhfNSDPDASDSAFAMQFKAGIKAEVTKNLSLFTEYRYLTVDSTSY------------------------
>UniRef100_UPI0002F8BBA1	61	0.262	1.046E-06	44	169	192	99	232	271
--------------------------------------------SFSGTIGYFSRGLRLEAEGCYQEFNVTNFNNSliinsnkyyskvhnaNYATTMNSKLSIASIMVNTCYDISINNRSTIPYLCTGIGGDFI-------GLFNTIHFKFAYQGKVGVSYLINNYILLFSDIYYHKVMGNRFKN----------------------
>UniRef100_UPI000C833315	61	0.216	1.046E-06	44	191	192	101	276	281
--------------------------------------------SFSGAIGCFYsENFRIEVEASYEEFDVKNpegsttdsyryfalaRGMDGNNIPTSQKFTVMrndgllisSVMINGCYNVILNDIQAEPYICAGLGGDFIEF-------FNGFHVKLAYQGKVGISYQIFPEVRLFIDGYYHKVKGNKFKNlhvqhvgalaappKVTSAVATLNIGY--FGCEAGV
>UniRef100_A0A1Q4AAE3	61	0.202	1.046E-06	4	167	192	45	263	292
----SGWYLRGDVGYAF---SHKFDDTSNNPGFSSSQTL----FDGSIGMGYHFNDyFRADLNFGILPSNkfgdsVDTTCAGSTTTTAVDNVTntitsqittrptsqpckgssnasnnAYSLMANGYVDLGT-YVGITPYIGAGAGVVYSkrssavgakncvptsssvvsngstvttqfncdDSAGYDGQVSSKASYDFAYALAAGLSYQVTKNLSVDLGYEYFAVPGAEY------------------------
>UniRef100_B1N6B5	61	0.209	1.046E-06	44	179	192	106	270	298
--------------------------------------------SFSGVIGYSFPeGPRIEIETSYeefdvknpggytlndafryfalaREIESDQNKFQPKNANsnssnkiyhtvmRNDGISVLSNMINICYDFSLDNLPVLPYICGGTGV-------DTIEFFDSLHIKLAGQAKIGITYPLSSNINLFAGGYYHKVIGNRFKNLKVQHIAELN------------
>UniRef100_A0A1A6FLP1	61	0.185	1.046E-06	4	163	192	45	279	312
----TGWYLRGDVGYSNITSPQVIADIINSTA-------RSGSISGSVGAGYQYNSWlRTELALDrsvirpnatgtpfwcpYTARPLDTAArydssgvetapshplgyaydpNETCQARTTGNMSRITGLFNAYVDLG-NWFGLTPYVGAGVGASYVRtsggvnyyktsdgspyaadlsptsgyplawyniqngnrenvnlpyAPQYWDRNLSKSSWKFAWALFAGASYDLSENFKIDIGYRYLNSG----------------------------
>UniRef100_A0A3G5BSX6	61	0.765	1.418E-06	50	112	192	0	63	64
--------------------------------------------------GYKMDDIRVDVEGLYSQLTKNNVTGAAFNPDtVADSLTAISGLVNVYYDIAIEDTPITPYVGVG-------------------------------------------------------------------------------
>UniRef100_A0A3G5BT45	61	0.750	1.418E-06	50	112	192	0	63	64
--------------------------------------------------GYKMDDIRVDVEGLYSQlNKNDVTGAVFNPDTVADSLTAISGLVNVYYDIAIEDMPITPYIGVG-------------------------------------------------------------------------------
>UniRef100_A0A4Y3WCL3	61	0.288	1.418E-06	90	170	192	41	137	169
------------------------------------------------------------------------------------------LLANVVLSFPTSYQTITPYIGGGIGAARISIKgadstqthplevgiNHFNSGANSSSWGFAAQAKAGVRVALGSNAYVFAEYRYLfvDTTDQTFGST---------------------
>UniRef100_A0A925TCC4	61	0.268	1.418E-06	42	159	192	57	148	172
------------------------------------------GIVAGAGFGYQFtDMLRADIRADFNGID--------------------SVLGNVYLDIPTGAF-LTPYLGAGAGYGWASVDNGKDLD------GFAFALMAGVGFELTDSMTVDVGYRF--------------------------------
>UniRef100_UPI001444B3B2	61	0.333	1.418E-06	89	166	192	95	164	186
-----------------------------------------------------------------------------------------ALMANAYYHFN-NSSNFTPYVGFGIGLAQ-------PLFYHFDGLKSAYQGKVGVSYSAGNATELFAGYRFLNVLNAK-------------------------
>UniRef100_A0A7Y8SWR1	61	0.302	1.418E-06	89	164	192	104	177	205
-----------------------------------------------------------------------------------------ALMATGY--VAGEIWGLTPYVGAGVGATPSYGAVPFGLTNGETNWVLAYQGVAGLSFNLTPWMSTGVEYRYFATAN---------------------------
>UniRef100_UPI00187B1092	61	0.255	1.418E-06	42	161	192	67	191	363
------------------------------------------GWTGFANVGWGFGNgLRAEVEGAYTWSAINSV----GSVKTKGHDRSYGGFVNVLYDIDLKrlfniDVPVTPFVGAGAGYLWENASiSGGGGKIAGTNGSFAYQGIVGAAYDIPgvSGLQMTTEYRMVG------------------------------
>UniRef100_A0A0M0EDP6	61	0.239	1.418E-06	42	161	192	84	225	399
------------------------------------------GWTGFATFGWGFGNgLRAEIEGDYNwsaltgYNSVSGSAYGNNHQSGksSGSDRSYGGFVNVLYDIDLKrlfniDVPVTPFVGVGAGYLWQNVDASTsvtrylNVRQNGTNGSFAYQGIVGAAYDIPgvPGLQMTTEYRMIG------------------------------
>UniRef100_UPI00145E1BEB	60	0.350	1.923E-06	85	164	192	31	104	108
-------------------------------------------------------------------------------------VSTTSVMLNGCYDLQSEGFSIVPYACLGVGANFV------GIVDGHVTPKLAYKVKAGLSYELSPEISMFAGGFYHRVLG---------------------------
>UniRef100_A0A1X4J2Q7	60	0.295	1.923E-06	90	158	192	113	183	217
------------------------------------------------------------------------------------------LTVNAFRRFPSEDRRWTPYIGGGVGISipHVEFESTGEDTFNYQYGGPAVQWVAGVKYPLTETWSMFGEYK---------------------------------
>UniRef100_F5GUN5	60	0.289	1.923E-06	85	191	192	149	263	268
-------------------------------------------------------------------------------------VSSTSVMVNACYDLLSEGLGVVPYACVGLGGNFV------GVVDGHITPKLAYRLKAGLSYQLSPEISAFAGGFYHRVVGDGVyddlpaqrlvdDTSPAGCTKDTaiaNFSMAYVGGEFGV
>UniRef100_A0A7Z3DWI7	60	0.310	1.923E-06	51	163	192	137	249	270
---------------------------------------------------YTSKNCRVAFEATCSKIDIKN---DHSSSVFDRSANIFAFLFNIYYSPNIQDIQITPYIALGIGSAVFKLKKINELSQNLMPLNipwFAYQIKFGVDYLIIPGIKPSFGYRYFSTS----------------------------
>UniRef100_UPI000444E29C	60	0.239	1.923E-06	43	190	192	104	286	292
-------------------------------------------FNFNGAIGYTFtEGIRIEIEGSYEEFDaknpggyglndafryfalardmnadkfqpKDTNSKKVFHTVMKNDgLSITSIMANVCYDFFSDNLLVSPYICGGIGA-------DAIEFFDALHIKLACQSKLGITYQLSYNISVFTDGYYHQVIGNQFKNlnvqhvaelndapKVTSATATLNVGY--FGAEVG-
>UniRef100_Q2GF73	60	0.318	1.923E-06	89	179	192	184	267	295
-----------------------------------------------------------------------------------------SVIINGCYDFSFNNTTISPYVCIGVGGDFIEF-------FEVMHIKFACQSKVGISYPISPSITIFADAHYHKVINNKFNNLHVKYSYELK------------
>UniRef100_A0A0F3N5V7	60	0.216	1.923E-06	44	169	192	105	259	297
--------------------------------------------NFSGAVGFFYsKGLRIELEGSYEEFDVkdpggyttvkdayryfalarDTKTGETQPKDKEtstspngiyytvmknDGLSISSAMINGCYDFTLGSLPVSPYMCIGMGV-------DAIQFFDALHIKFAHQGKVGITYSLSSNVNLFADGYYHKVLGNKFKN----------------------
>UniRef100_A0A6L7MDR3	60	0.216	1.923E-06	47	159	192	94	254	307
-----------------------------------------------LAIGFDMPDsmFRTEVEYFYRDTGYDETSNVTSTggdvfaklggeletaTETIDSVTSHNLFANLYVDFD-NAGRLTPYIGFGIGLGFTEMDyggvfqrnldpaaittgsdqpnaavikanlagSTTTEHENLDDTLFGYQLIAGLDYMLTDHLVIGAKARW--------------------------------
>UniRef100_A0A6I6ART7	60	0.275	1.923E-06	85	191	192	198	308	315
-------------------------------------------------------------------------------------LSILSVMINGCHDFHVNELKISPYICAGAGVNAIEF-------FDTLHIKFAYQGKIGISYSLSNNIKVFSNGYYHKVAGNKFRNlevihvanlhhapWYTSAIATLNIGY--FGAEVGI
>UniRef100_UPI001F510972	60	0.243	1.923E-06	42	176	192	55	200	358
------------------------------------------GWTGFGSVGWGFGNgLRAEVEGAYNWSEIYS-----KARGDKGSDRSYGGFVNVLYDIDLKrlfniDVPVTPFVGVGAGYLWENMqkgaysggyQGGNGSSLKGTNGSFAYQGIVGAAYDIPgvPGLQMTTEYRMVGQVE-DFGMGNIRADS---------------
>UniRef100_UPI001E3D0726	60	0.267	1.923E-06	42	161	192	67	193	368
------------------------------------------GWTGFANVGWGFGNgLRAEVEGAYSW----TAITSVDTEKTKGHDRSYGGFVNVLYDIDLKrlfgiDVPVTPFVGAGAGYLWENANvtgMSSGAQMKGTNGSFAYQGIVGAAYDIPgvSGLQMTTEYRMVG------------------------------
>UniRef100_A0A070A6D2	60	0.259	1.923E-06	42	147	192	86	212	407
------------------------------------------GWTGFAAFGWGFGNgLRAEVEGAYNWSGLTGMTFSQGGPrggsttgRTQGSDRSYGGFINVLYDIDLKrlfniDVPVTPFVGVGAGYLWQNVSSSTVLASNSSlnlrqhgtNGSFAYQGIVGAAYDI--------------------------------------------
>UniRef100_A0A3G5BSR3	60	0.793	2.607E-06	50	112	192	0	59	60
--------------------------------------------------GYKMDDIRVEVEGLYSWLNKDATVVG---DNVAESLTAISGLVNVYYDVAIEDMPITPYVGVG-------------------------------------------------------------------------------
>UniRef100_UPI000BAAD86D	60	0.294	2.607E-06	93	158	192	113	180	214
---------------------------------------------------------------------------------------------NVFYRWPKAVKRFTPYVGAGLGVAipHVDVEIGNSRTFEYQFTGPAAQLVAGASYDLNDRWAVFGEYK---------------------------------
>UniRef100_UPI001CFFE6F5	60	0.323	2.607E-06	90	158	192	118	188	222
------------------------------------------------------------------------------------------LTVNALYRFPIENSRFTPYVGAGVGINvpHIEVTRPSGTTSEYQLGGATLQAQAGVKFDITDRWAAFVEYK---------------------------------
>UniRef100_UPI0021F7A759	60	0.281	2.607E-06	90	158	192	121	191	225
------------------------------------------------------------------------------------------LTLNGIYRFQKPDRKWTPYVGAGVGINvpHVEVTRPSGRTFDYEFGGVTLQAQAGISYQISERWSVFGEYK---------------------------------
>UniRef100_A0A7W6NKG7	60	0.281	2.607E-06	90	158	192	125	195	229
------------------------------------------------------------------------------------------LTLNALYRFPIENTSFTPYVGAGAGINvpHVEVTRPSGITSEYQIGGATLQAQAGIDYRLTDRWSVFAEYK---------------------------------
>UniRef100_UPI001FF22280	60	0.309	2.607E-06	90	158	192	139	209	243
------------------------------------------------------------------------------------------LTVNALYRFPIEGSRFTPYVGAGAGINvpHIEVTRPSGTTSEYQFGGATLQAQAGVKYDISDRWAAFVEYK---------------------------------
>UniRef100_A0A2H9SFS8	60	0.228	2.607E-06	45	163	192	68	220	256
---------------------------------------------GGFMLGYKHQNFRGEGEFLYNRISTGPVTVGTCTlqsvnivtptgictpgeydafeakaLGYQGNSSAAIGIFNAYWDFFSHDsnSSMVPYLGAGIGFAsikngnnYVSTATSTSHGQSHTGNGAAYQGIAGLNYYMDDFAWVSMDFRYLSAS----------------------------
>UniRef100_UPI000444C595	60	0.234	2.607E-06	36	174	192	107	265	294
------------------------------------PTYKKNLLGGGGVVGYSTAYFRVELEAFYEKFNlaapagylhknfyeyfalATAMNPKYPNQPAEDKyycmkntgITLSPFTISACYDFILKQaSNIAPYLCLGVGGNFIDFL-------DQVSFKFAYQAKVGISYFVSPNIAFFIDGSFHGHLNNQFSDLLVDY-----------------
>UniRef100_A0A4Q6I472	60	0.333	2.607E-06	83	172	192	177	259	294
-----------------------------------------------------------------------------------DGLSITSVIINVCYDFSLNNLLVSPYICGGVGV-------DAIEFFDVLHIKFAYQSKLGITYSLPSNISLFAGLYYHKVMGNQFKNLDV-------------------
>UniRef100_UPI000444AE1E	60	0.277	2.607E-06	85	190	192	181	290	296
-------------------------------------------------------------------------------------VSVASVIINGCYDFSFNNAIISPYICIGVGGDFIEF-------FEVMHVKFAYQSKVGISYPISPSITIFADGYYHKVINNQFKNlhvkypyplkdspTITSATAKLNIEY--FGGEVG-
>UniRef100_V9R719	60	0.223	2.607E-06	44	169	192	105	258	296
--------------------------------------------NFSGAVGFFYsKGLRIELEGSYEEFDVkdpgdytkvkdayryfalarDIETGKTQPKNKnnsepngiyhivmrNDGLSISSAMINGCYDFTLGNLPISPYMCIGMGV-------DAIQFFDALHIKFAHQGKAGITYLLSSNVSLFADGYYHKVVDNKFKN----------------------
>UniRef100_A0A961SF57	60	0.217	2.607E-06	5	179	192	46	284	302
-----GWYLRGDIGY----GHASVNGVTYQFPDSTgivgaykfDNHELGSAWMLGGGIGYQIDNtFRVDLTTNYYSsmdfkgssmksfacgdisglmdNDVpGGANYDTCSANDTTSFEAATLLANVYVDLGT-YAGFTPYIGAGIGGAHVKwgtlnndiscsggdclsamFDTDGDTINDtaydyntkldgkhggQSGWRFAYALHAGASYDLSSRLKLDAGYSMTQISGgkmFDFDSAVGSGVQGHN------------
>UniRef100_A0A3G5BSN2	59	0.793	3.535E-06	50	112	192	0	59	60
--------------------------------------------------GYKMDDIRVDVEGLYSRLNKDADVVN---STVADNLTAISGLVNVYYDVAIEDMPITPYIGVG-------------------------------------------------------------------------------
>UniRef100_A0A3G5BSU6	59	0.671	3.535E-06	50	112	192	0	63	64
--------------------------------------------------GYKMDDIRVDVEGVYSQLNKNNVTGAEFNPDTVADIlTAISGLVNVYYDIAIENMPITPYVGVG-------------------------------------------------------------------------------
>UniRef100_UPI001AE76BE9	59	0.252	3.535E-06	90	158	192	121	191	225
------------------------------------------------------------------------------------------LTLNGIYRFQKPDRKWTPYIGAGIGINvpHVEVTRPSGKTFDYEFGGMTLQAQAGISYQISERWSVFGEYK---------------------------------
>UniRef100_A0A7W5KVB9	59	0.295	3.535E-06	90	158	192	127	197	231
------------------------------------------------------------------------------------------LTVNGLYRFKDPARPWTPYLGAGVGVNipHVEVTRPQGTTFDYEFGGVTFQAQAGVDYRITDNWSTFVEYK---------------------------------
>UniRef100_UPI000E3CA150	59	0.295	3.535E-06	90	158	192	132	202	236
------------------------------------------------------------------------------------------LTVNALYKFPIEGTKWTPYVGAGIGINipHVEVTRPSGRTFDYQFGGATVQAQVGIRYQFTENWSAFAEYK---------------------------------
>UniRef100_A0A0T7GBE1	59	0.309	3.535E-06	90	158	192	135	205	239
------------------------------------------------------------------------------------------LTLNALYKFPIEGSKWTPYVGAGVGINvpHVEVTRASGRTFEYQFGGATIQAQAGVKYQLTEKWSMFAEYK---------------------------------
>UniRef100_A0A6F8T3X5	59	0.220	3.535E-06	45	162	192	67	220	252
---------------------------------------------GGAMLGYKLSHFRLEGEILYNRFSTGPLQVNPGGctlespnvltpsgfcppgifdrfqekaLGYSGSSAVTYGIGNLYYDFftPNSNTNVVPYIGLGIGMAQIRNFSDFVNTNTSFSHGFndtfttqVAQGILGLSYFMDDFTWAGMDLRYITT-----------------------------
>UniRef100_UPI0020292BA8	59	0.250	3.535E-06	45	159	192	66	217	252
---------------------------------------------GGAVLGYKLNHFRLEGELLYNRFSTGPLQVDPGGctienmdvltptgycppgefdrfqakaLGYSGSSAVTYGLVNAYYDFFSYDSEalVVPYVGVGIGQARIKNFNNLVNTNTTFSRGFnqekvnsmAIQGILGLSYYMDDFTWAGMDLRY--------------------------------
>UniRef100_C4NAR3	59	0.234	3.535E-06	43	191	192	100	282	289
-------------------------------------------ISFSGAIGYYsTQGSRIELEGSYEFFDVKDPSGyklhdayryfalardinQILFQPKKNKLRRHytvmrnnglfisSVILNGCYDFSINELKISPYMCVGIGINAIEF-------FDALHLKLAYQGKFGISYLISNNIKLFADGYYYKVTDNKFKNlkvihvadlyntpLVTSAIATLNVEY--FGGEIGI
>UniRef100_UPI000444C142	59	0.233	3.535E-06	43	191	192	104	289	294
-------------------------------------------FNFNGAIGYTFtEGPRIEIEgfheefdaknpggyglndaFRYFALARDMSATQNKFEPKDqssskvfhtvmrnDGLSIISIMVNSCYDFSSDNLLVSPYICGGIGV-------DAIEFFDALHIKLACQGKLGITYQLSYNISLFADGYYHQVIGNQFRNLNVQHVAELNdapKVTSAvatlnvgyFGAEVGV
>UniRef100_A0A3G5BSP8	59	0.857	4.791E-06	50	112	192	0	60	61
--------------------------------------------------GYKMDDIRVDVEGLYSQLAKDATVV--SDDKAADSVTAFSGLVNVYYDIAIEDMPITPYVGVG-------------------------------------------------------------------------------
>UniRef100_A0A925NW91	59	0.282	4.791E-06	85	168	192	0	91	119
-------------------------------------------------------------------------------------LTHVPFIFNVVFRCDRTNSNWLPYIGAGAGcdASIINLDHTITPVPgvtvdgTDVSMVFAWQAFAGVRYRIDPNMSIGAGYKYYQAQGGSWD-----------------------
>UniRef100_A0A822V367	59	0.309	4.791E-06	90	158	192	115	185	219
------------------------------------------------------------------------------------------LTLNALYRFPLESLPITPYVGAGVGINvpHVEVYRPSGKTFEYQFGGATLQAQAGLSYRITDNWSTFVEYK---------------------------------
>UniRef100_A0A218KMI0	59	0.278	4.791E-06	43	157	192	102	212	249
-------------------------------------------FAGSAAIGYSIGNVKLECGLVFFRIMKENIK---GGSIKKIRLSTRIGVINALYNYNISDTPLSLYVGIGAGFGMMESESTFDIT-DKLGITAAQQGKFGFSYSFTPKVNAFFGY----------------------------------
>UniRef100_A0A7Z0MB80	59	0.236	4.791E-06	45	167	192	77	228	266
---------------------------------------------GGAHLGYQWDRWnlgqsqwglkpAVELEGVYIGKHSPTGEMPVRPHALGMQyvtipMTAGVLLANAVFTFQTPySDKIFPYIGAGAGVAFTSIKGSDsanpsepginhfNSDPDASGSAFAMQLKAGFKAEVHKNLYLFTEYRYLSIDSTSY------------------------
>UniRef100_UPI0005906227	59	0.216	4.791E-06	39	167	192	75	231	269
---------------------------------------STSVALGGAHLGYEWNPLKLnpswglrpaaELEGIYIGKHSPTGEMPVMPrflgmQYVTVPTTVGVFLANAVFTLETPySSKVFPYVGLGAGMAFVSIKgadsanpsepgiNHFNSDPNASDWAFAMQVKAGVKAQVSKNLRLFAEYRHLSIDATSY------------------------
>UniRef100_X5H2C9	59	0.232	4.791E-06	47	174	192	108	268	301
-----------------------------------------------GAIGYSFsEGPRIEVEGFYEKFDVknpggytkvkdayryfalardleatkfqpkNKSSSSSSPPPTPGvfhtvmkndGLSILATIVNVCYDFSLDELSVSPYICVGMGINAIEF-------FDVLHVKFAYQSKLGISYQLFPKINLFVNGYYHQVIGNQFKNLNVQY-----------------
>UniRef100_A0A431PP65	59	0.217	4.791E-06	43	163	192	77	268	305
-------------------------------------------ISGGLGGGYQFNDWlRADVTIDRSVFRKTRMTGQFwCPTELRGlvdqatgfnvgiyadpnsicsqyssaSLNRTSVLANAYFDIA-HVWNFTPYIGAGVGMTYNSgsssvaylrnsdsglwapnltlpegqvplwiyadgapfpiqlpfAQTNWNFTQTKSSWQFAWNLMAGVSYDLSRNFKVDVGYRYLNAG----------------------------
>UniRef100_A0A3G5BSS8	59	0.734	6.493E-06	50	112	192	0	63	64
--------------------------------------------------GYKMDDIRVDVEGLYSRLTKNADAGAAFNPDtVANSLTAISGLVNVYYDVAIEDMPITPYVGVG-------------------------------------------------------------------------------
>UniRef100_A0A3G5BSV4	59	0.718	6.493E-06	50	112	192	0	63	64
--------------------------------------------------GYKMDDIRVDVEGVYSQlTKNDVTGAEFNPDTVANSLTAISGLVNVYYDIAIENMPITPYVGVG-------------------------------------------------------------------------------
>UniRef100_UPI00141B99A0	59	0.275	6.493E-06	104	159	192	1	69	74
--------------------------------------------------------------------------------------------------------GFTPYIGAGIGLARNTLSDDVRTIHDattgietveriagGKDFSLAWALMAGVGYQLSSNFTLDLGYRY--------------------------------
>UniRef100_S4T2I9	59	0.226	6.493E-06	47	167	192	92	230	264
-----------------------------------------------GAIGYSGGGPRIELQILYETFDVNNPNKDGdndahryCPLSHHNSATSistasnkfvflkneglidISFTINACYDIIIEKIPVSPYICAGIG-------TDVVSMFEATNLKISYQGKLGLGYCVNPEASVFIGGHFHRVIGNEF------------------------
>UniRef100_V9R748	59	0.266	6.493E-06	85	174	192	176	258	291
-------------------------------------------------------------------------------------ISIASVMMNSCYDFSFNNLKILPYVCVGIGGDFIEFFEATYI-------KFACQGKIGINYTISPSISIFTDGYYHKVINNQFKNLHVKY-----------------
>UniRef100_UPI000C83D31A	59	0.252	6.493E-06	47	169	192	109	255	293
-----------------------------------------------GTIGYTFaEGTRVEIEGSYeefdvknpggytlsdayryfalaREMKSDSFTPKEKDHNsifhtvmRNDGLSIISVIVNVCYDFSLNNLSISPYICGGAGV-------DAIEFFDVLHIKFAYQSKLGIAYSLPSNISLFASLYYHKVMGNQFKN----------------------
>UniRef100_A0A7X3WLB5	59	0.216	6.493E-06	47	159	192	115	275	328
-----------------------------------------------LAIGFDMPDsrIRTELEYFYRDTGYDETSYVAGAGGViwaklgdeiktaeqtIDSVTSHNLFVNLYVDFA-GHTRLTPYVGLGIGLGFTEMDygavfsrnidpaaittgnhlpnaaeiqanlagTTTVEHEELDDTLFGYQLMAGLDYLLTDHLVLGVKARW--------------------------------
>UniRef100_A0A3G5BSP2	58	0.777	8.798E-06	50	112	192	0	59	60
--------------------------------------------------GYKMDDIRVDVEGLYSWLNKDADVVD---DTVADNLTAISGLVNVYYDVAIEDMPITPYIGVG-------------------------------------------------------------------------------
>UniRef100_A0A3G5BSM4	58	0.793	8.798E-06	50	112	192	0	60	61
--------------------------------------------------GYKMDDIRVDVEGLYSWLNKDADVVSG--DTVAESLTAISGLVNVYYDVAIEDMPITPYVGVG-------------------------------------------------------------------------------
>UniRef100_A0A3G5BSK7	58	0.640	8.798E-06	50	112	192	0	63	64
--------------------------------------------------GYKMDDIRVDVEGVYSRLNKNNVTGAAFNPDTVADIlTAISGLYNVYYDIAPEDMPITPYVGVG-------------------------------------------------------------------------------
>UniRef100_A0A3G5BSU4	58	0.750	8.798E-06	50	112	192	0	63	64
--------------------------------------------------GYKMDDIRVDVEGLYSQLNKNVDNDEAlTPDTVAGSLTAISGLVNDYYDIAIEDMPITPYVGVG-------------------------------------------------------------------------------
>UniRef100_A0A3G5BT37	58	0.750	8.798E-06	50	112	192	0	63	64
--------------------------------------------------GYKMDDIRVDVEGVYSQLSKNNVTgVAFNPDTVAESLTAISGLVNVYYDIAIEDMPITPYIGVG-------------------------------------------------------------------------------
>UniRef100_A0A3G5BSS7	58	0.671	8.798E-06	50	112	192	0	63	64
--------------------------------------------------GYKMDDIRVDVEGVYSQLTKNEDTGAAFNPDTVANIlTAISGLVNVYYDIAIENMPITPYVGVG-------------------------------------------------------------------------------
>UniRef100_A0A4R1S8S1	58	0.295	8.798E-06	90	158	192	120	190	224
------------------------------------------------------------------------------------------LTANALYRFQKEGRKWTPYVGAGVGVNipHVEVTRPSGTTFGYEFGGVTLQAQAGISYQITSRWSAFAEYK---------------------------------
>UniRef100_A0A1W2F464	58	0.309	8.798E-06	90	158	192	122	192	226
------------------------------------------------------------------------------------------LTLNGLYRFPIENTRFTPYVGAGVGLNipHVEVTRGAFKTFEYQVGGATLQAQAGVDVKITDRWSMFAEYK---------------------------------
>UniRef100_A0A947ZP96	58	0.281	8.798E-06	90	158	192	148	218	252
------------------------------------------------------------------------------------------LTLNALYRFPIEGTRFTPYIGAGAGINvpHIEVTRASGQTSEYQFGGATLQAQAGVKYDISDRWAAFVEYK---------------------------------
>UniRef100_UPI001F2D59AD	58	0.211	8.798E-06	44	191	192	99	273	278
--------------------------------------------SFSGAIGYSYPeGLKFEIEISYEKFGVKStknyqstnavifalARQVTSSNPSHGKyvvmknsgLSVASVMINGCYNMSFYNLVVSPYICAGIGEDFIEF-------FDTLYIKLAYQGKLGVNYSLSSRFNIFADMYYHKVIGNQFKNlnvihavaldtfpKVTSAIATLNVAY--FGGEVGI
>UniRef100_Q3YQR5	58	0.293	8.798E-06	83	174	192	177	261	294
-----------------------------------------------------------------------------------DGISISSATVNGCYDFFFPSLSLSPYMCIGIGI-------DAIEFLNALHIKFACQGKLGVTYSVSPNVNLFADGYYHKVMGNKFKNLPVQY-----------------
>UniRef100_UPI0020C96E36	58	0.200	8.798E-06	35	189	192	90	286	332
-----------------------------------YKPTYNNSFAGfSGLIGYSTPNgVRLELEGSFENFelknsnkctlknaykyfaaaaklkdgNNDEIDAPAGNDEnhnkyyyviKNSNISAAATMINLCYDFtsdALGNGEISPYLCAGVGASLVKAL-------NMPHVKFSYQAKAGVNYFLSNSVAIFADAYYHATHDNTFITPVIhkpikfanqNADADHNKFTDDHVAEA--
>UniRef100_A0A6I4Z0C4	58	0.226	8.798E-06	41	164	192	57	202	375
-----------------------------------------PGFNGYLSTGWGFGNgLRVEIEGTYnqTYNRRISGVNPSNTRRAYGRDQGYGGFLNVLYDIDLNqfgiNSPVTPFVGIGAGYLWQQYgsgkhgmgvrnrpSLVNESAMKSTAGGFAAQAIVGAAYDIPgvPGLALTTQYRFIAQTG---------------------------
>UniRef100_A0A3G5BSV2	58	0.703	1.192E-05	50	112	192	0	63	64
--------------------------------------------------GYKMDDIRVDVEGLYSQLNKNAVTGAAFNPDtVANTLTAFSGLFNVYYDITIENTPITPYVGVG-------------------------------------------------------------------------------
>UniRef100_A0A523XVK0	58	0.285	1.192E-05	92	186	192	90	187	194
[truncated: 80,130 more chars]
