# Supplementary material for: Assessing Wolbachia circulation in wild populations of phlebotomine sand flies from Spain and Morocco: implications for control of leishmaniasis
Source: Parasit Vectors. 2025 Apr 26;18:155. doi: 10.1186/s13071-025-06771-6 (PMC12032678; doi:10.1186/s13071-025-06771-6)
Supplement: Supplementary file 3 — Additional File 3: Dataset S3. [file 13071_2025_6771_MOESM3_ESM.zip › Phlebotomusperniciosus_bfd4b/Phlebotomusperniciosus_bfd4b_unrelaxed_rank_005_alphafold2_ptm_model_2_seed_000.pdb]

MODEL     1                                                                     
ATOM      1  N   SER A   1     -27.125  -9.281  21.250  1.00 47.44           N  
ATOM      2  CA  SER A   1     -25.734  -9.117  20.875  1.00 47.44           C  
ATOM      3  C   SER A   1     -25.594  -8.266  19.609  1.00 47.44           C  
ATOM      4  CB  SER A   1     -25.078 -10.477  20.641  1.00 47.44           C  
ATOM      5  O   SER A   1     -26.250  -8.539  18.594  1.00 47.44           O  
ATOM      6  OG  SER A   1     -24.203 -10.438  19.531  1.00 47.44           O  
ATOM      7  N   ASP A   2     -25.734  -6.930  19.703  1.00 51.84           N  
ATOM      8  CA  ASP A   2     -25.781  -5.914  18.656  1.00 51.84           C  
ATOM      9  C   ASP A   2     -24.516  -5.953  17.797  1.00 51.84           C  
ATOM     10  CB  ASP A   2     -25.953  -4.523  19.266  1.00 51.84           C  
ATOM     11  O   ASP A   2     -23.406  -5.949  18.328  1.00 51.84           O  
ATOM     12  CG  ASP A   2     -27.406  -4.215  19.625  1.00 51.84           C  
ATOM     13  OD1 ASP A   2     -28.328  -4.824  19.031  1.00 51.84           O  
ATOM     14  OD2 ASP A   2     -27.625  -3.355  20.500  1.00 51.84           O  
ATOM     15  N   GLU A   3     -24.406  -6.812  16.859  1.00 59.09           N  
ATOM     16  CA  GLU A   3     -23.422  -6.836  15.797  1.00 59.09           C  
ATOM     17  C   GLU A   3     -23.031  -5.422  15.367  1.00 59.09           C  
ATOM     18  CB  GLU A   3     -23.938  -7.629  14.594  1.00 59.09           C  
ATOM     19  O   GLU A   3     -23.891  -4.613  15.039  1.00 59.09           O  
ATOM     20  CG  GLU A   3     -22.953  -8.680  14.086  1.00 59.09           C  
ATOM     21  CD  GLU A   3     -23.547  -9.570  13.000  1.00 59.09           C  
ATOM     22  OE1 GLU A   3     -22.859 -10.500  12.531  1.00 59.09           O  
ATOM     23  OE2 GLU A   3     -24.719  -9.328  12.609  1.00 59.09           O  
ATOM     24  N   GLU A   4     -21.859  -4.844  15.844  1.00 72.69           N  
ATOM     25  CA  GLU A   4     -21.375  -3.514  15.516  1.00 72.69           C  
ATOM     26  C   GLU A   4     -20.938  -3.430  14.047  1.00 72.69           C  
ATOM     27  CB  GLU A   4     -20.203  -3.139  16.422  1.00 72.69           C  
ATOM     28  O   GLU A   4     -20.047  -4.160  13.617  1.00 72.69           O  
ATOM     29  CG  GLU A   4     -20.609  -2.367  17.672  1.00 72.69           C  
ATOM     30  CD  GLU A   4     -19.438  -1.741  18.406  1.00 72.69           C  
ATOM     31  OE1 GLU A   4     -19.656  -0.957  19.344  1.00 72.69           O  
ATOM     32  OE2 GLU A   4     -18.281  -2.037  18.016  1.00 72.69           O  
ATOM     33  N   THR A   5     -21.859  -2.941  13.164  1.00 86.00           N  
ATOM     34  CA  THR A   5     -21.547  -2.697  11.758  1.00 86.00           C  
ATOM     35  C   THR A   5     -21.406  -1.202  11.484  1.00 86.00           C  
ATOM     36  CB  THR A   5     -22.641  -3.287  10.844  1.00 86.00           C  
ATOM     37  O   THR A   5     -22.125  -0.388  12.086  1.00 86.00           O  
ATOM     38  CG2 THR A   5     -22.719  -4.805  10.992  1.00 86.00           C  
ATOM     39  OG1 THR A   5     -23.906  -2.723  11.195  1.00 86.00           O  
ATOM     40  N   SER A   6     -20.359  -0.921  10.695  1.00 87.75           N  
ATOM     41  CA  SER A   6     -20.156   0.492  10.383  1.00 87.75           C  
ATOM     42  C   SER A   6     -19.500   0.673   9.023  1.00 87.75           C  
ATOM     43  CB  SER A   6     -19.312   1.171  11.461  1.00 87.75           C  
ATOM     44  O   SER A   6     -18.828  -0.234   8.523  1.00 87.75           O  
ATOM     45  OG  SER A   6     -18.016   0.605  11.516  1.00 87.75           O  
ATOM     46  N   TYR A   7     -19.766   1.835   8.359  1.00 91.31           N  
ATOM     47  CA  TYR A   7     -19.078   2.266   7.141  1.00 91.31           C  
ATOM     48  C   TYR A   7     -17.984   3.273   7.461  1.00 91.31           C  
ATOM     49  CB  TYR A   7     -20.078   2.877   6.152  1.00 91.31           C  
ATOM     50  O   TYR A   7     -18.078   4.016   8.438  1.00 91.31           O  
ATOM     51  CG  TYR A   7     -21.156   1.913   5.695  1.00 91.31           C  
ATOM     52  CD1 TYR A   7     -20.938   1.066   4.613  1.00 91.31           C  
ATOM     53  CD2 TYR A   7     -22.375   1.850   6.348  1.00 91.31           C  
ATOM     54  CE1 TYR A   7     -21.922   0.178   4.188  1.00 91.31           C  
ATOM     55  CE2 TYR A   7     -23.359   0.966   5.930  1.00 91.31           C  
ATOM     56  OH  TYR A   7     -24.109  -0.742   4.434  1.00 91.31           O  
ATOM     57  CZ  TYR A   7     -23.125   0.135   4.848  1.00 91.31           C  
ATOM     58  N   TYR A   8     -16.922   3.146   6.609  1.00 89.94           N  
ATOM     59  CA  TYR A   8     -15.852   4.109   6.852  1.00 89.94           C  
ATOM     60  C   TYR A   8     -15.148   4.484   5.551  1.00 89.94           C  
ATOM     61  CB  TYR A   8     -14.836   3.543   7.848  1.00 89.94           C  
ATOM     62  O   TYR A   8     -15.273   3.783   4.547  1.00 89.94           O  
ATOM     63  CG  TYR A   8     -14.031   2.385   7.309  1.00 89.94           C  
ATOM     64  CD1 TYR A   8     -14.492   1.076   7.430  1.00 89.94           C  
ATOM     65  CD2 TYR A   8     -12.812   2.598   6.672  1.00 89.94           C  
ATOM     66  CE1 TYR A   8     -13.758   0.006   6.934  1.00 89.94           C  
ATOM     67  CE2 TYR A   8     -12.070   1.535   6.172  1.00 89.94           C  
ATOM     68  OH  TYR A   8     -11.812  -0.811   5.816  1.00 89.94           O  
ATOM     69  CZ  TYR A   8     -12.547   0.245   6.309  1.00 89.94           C  
ATOM     70  N   VAL A   9     -14.547   5.645   5.625  1.00 91.94           N  
ATOM     71  CA  VAL A   9     -13.664   6.113   4.559  1.00 91.94           C  
ATOM     72  C   VAL A   9     -12.250   6.293   5.105  1.00 91.94           C  
ATOM     73  CB  VAL A   9     -14.172   7.434   3.941  1.00 91.94           C  
ATOM     74  O   VAL A   9     -12.070   6.680   6.262  1.00 91.94           O  
ATOM     75  CG1 VAL A   9     -13.211   7.930   2.863  1.00 91.94           C  
ATOM     76  CG2 VAL A   9     -15.578   7.254   3.369  1.00 91.94           C  
ATOM     77  N   ARG A  10     -11.320   5.930   4.129  1.00 90.12           N  
ATOM     78  CA  ARG A  10      -9.930   6.023   4.543  1.00 90.12           C  
ATOM     79  C   ARG A  10      -9.102   6.805   3.525  1.00 90.12           C  
ATOM     80  CB  ARG A  10      -9.328   4.629   4.746  1.00 90.12           C  
ATOM     81  O   ARG A  10      -9.234   6.594   2.318  1.00 90.12           O  
ATOM     82  CG  ARG A  10      -7.914   4.641   5.301  1.00 90.12           C  
ATOM     83  CD  ARG A  10      -7.410   3.234   5.594  1.00 90.12           C  
ATOM     84  NE  ARG A  10      -7.344   2.422   4.383  1.00 90.12           N  
ATOM     85  NH1 ARG A  10      -7.629   0.404   5.473  1.00 90.12           N  
ATOM     86  NH2 ARG A  10      -7.371   0.457   3.195  1.00 90.12           N  
ATOM     87  CZ  ARG A  10      -7.449   1.096   4.352  1.00 90.12           C  
ATOM     88  N   LEU A  11      -8.367   7.711   4.117  1.00 87.44           N  
ATOM     89  CA  LEU A  11      -7.367   8.430   3.338  1.00 87.44           C  
ATOM     90  C   LEU A  11      -5.957   8.094   3.820  1.00 87.44           C  
ATOM     91  CB  LEU A  11      -7.598   9.938   3.426  1.00 87.44           C  
ATOM     92  O   LEU A  11      -5.691   8.102   5.023  1.00 87.44           O  
ATOM     93  CG  LEU A  11      -8.844  10.477   2.721  1.00 87.44           C  
ATOM     94  CD1 LEU A  11      -9.086  11.930   3.107  1.00 87.44           C  
ATOM     95  CD2 LEU A  11      -8.703  10.336   1.208  1.00 87.44           C  
ATOM     96  N   GLN A  12      -5.125   7.766   2.762  1.00 84.62           N  
ATOM     97  CA  GLN A  12      -3.830   7.270   3.213  1.00 84.62           C  
ATOM     98  C   GLN A  12      -2.705   7.777   2.316  1.00 84.62           C  
ATOM     99  CB  GLN A  12      -3.820   5.742   3.252  1.00 84.62           C  
ATOM    100  O   GLN A  12      -2.922   8.047   1.132  1.00 84.62           O  
ATOM    101  CG  GLN A  12      -4.027   5.090   1.893  1.00 84.62           C  
ATOM    102  CD  GLN A  12      -4.234   3.590   1.985  1.00 84.62           C  
ATOM    103  NE2 GLN A  12      -3.332   2.828   1.377  1.00 84.62           N  
ATOM    104  OE1 GLN A  12      -5.195   3.119   2.600  1.00 84.62           O  
ATOM    105  N   TYR A  13      -1.664   7.930   3.043  1.00 83.19           N  
ATOM    106  CA  TYR A  13      -0.397   8.219   2.381  1.00 83.19           C  
ATOM    107  C   TYR A  13       0.553   7.031   2.482  1.00 83.19           C  
ATOM    108  CB  TYR A  13       0.257   9.461   2.986  1.00 83.19           C  
ATOM    109  O   TYR A  13       0.734   6.465   3.562  1.00 83.19           O  
ATOM    110  CG  TYR A  13       1.565   9.844   2.334  1.00 83.19           C  
ATOM    111  CD1 TYR A  13       2.781   9.469   2.904  1.00 83.19           C  
ATOM    112  CD2 TYR A  13       1.587  10.562   1.147  1.00 83.19           C  
ATOM    113  CE1 TYR A  13       3.990   9.820   2.309  1.00 83.19           C  
ATOM    114  CE2 TYR A  13       2.789  10.922   0.542  1.00 83.19           C  
ATOM    115  OH  TYR A  13       5.176  10.883   0.535  1.00 83.19           O  
ATOM    116  CZ  TYR A  13       3.982  10.539   1.129  1.00 83.19           C  
ATOM    117  N   ASN A  14       1.140   6.645   1.310  1.00 77.44           N  
ATOM    118  CA  ASN A  14       2.025   5.484   1.272  1.00 77.44           C  
ATOM    119  C   ASN A  14       3.451   5.883   0.905  1.00 77.44           C  
ATOM    120  CB  ASN A  14       1.496   4.438   0.292  1.00 77.44           C  
ATOM    121  O   ASN A  14       3.674   6.555  -0.103  1.00 77.44           O  
ATOM    122  CG  ASN A  14       0.117   3.930   0.666  1.00 77.44           C  
ATOM    123  ND2 ASN A  14      -0.903   4.414  -0.034  1.00 77.44           N  
ATOM    124  OD1 ASN A  14      -0.031   3.113   1.578  1.00 77.44           O  
ATOM    125  N   GLY A  15       4.293   5.609   1.922  1.00 66.19           N  
ATOM    126  CA  GLY A  15       5.703   5.770   1.600  1.00 66.19           C  
ATOM    127  C   GLY A  15       6.387   4.461   1.260  1.00 66.19           C  
ATOM    128  O   GLY A  15       6.145   3.439   1.907  1.00 66.19           O  
ATOM    129  N   GLU A  16       7.098   4.379   0.087  1.00 65.62           N  
ATOM    130  CA  GLU A  16       7.832   3.168  -0.265  1.00 65.62           C  
ATOM    131  C   GLU A  16       9.266   3.221   0.261  1.00 65.62           C  
ATOM    132  CB  GLU A  16       7.836   2.963  -1.782  1.00 65.62           C  
ATOM    133  O   GLU A  16       9.969   4.215   0.064  1.00 65.62           O  
ATOM    134  CG  GLU A  16       6.461   2.684  -2.369  1.00 65.62           C  
ATOM    135  CD  GLU A  16       6.492   2.391  -3.859  1.00 65.62           C  
ATOM    136  OE1 GLU A  16       5.418   2.129  -4.449  1.00 65.62           O  
ATOM    137  OE2 GLU A  16       7.598   2.422  -4.441  1.00 65.62           O  
ATOM    138  N   ILE A  17       9.594   2.387   1.266  1.00 58.00           N  
ATOM    139  CA  ILE A  17      10.852   2.381   2.016  1.00 58.00           C  
ATOM    140  C   ILE A  17      11.898   1.562   1.265  1.00 58.00           C  
ATOM    141  CB  ILE A  17      10.648   1.819   3.441  1.00 58.00           C  
ATOM    142  O   ILE A  17      13.047   1.988   1.128  1.00 58.00           O  
ATOM    143  CG1 ILE A  17       9.641   2.672   4.215  1.00 58.00           C  
ATOM    144  CG2 ILE A  17      11.984   1.747   4.184  1.00 58.00           C  
ATOM    145  CD1 ILE A  17       9.242   2.090   5.566  1.00 58.00           C  
ATOM    146  N   LEU A  18      11.523   0.449   0.365  1.00 53.72           N  
ATOM    147  CA  LEU A  18      12.539  -0.328  -0.337  1.00 53.72           C  
ATOM    148  C   LEU A  18      11.938  -1.041  -1.544  1.00 53.72           C  
ATOM    149  CB  LEU A  18      13.180  -1.349   0.606  1.00 53.72           C  
ATOM    150  O   LEU A  18      10.953  -1.767  -1.414  1.00 53.72           O  
ATOM    151  CG  LEU A  18      14.203  -0.801   1.601  1.00 53.72           C  
ATOM    152  CD1 LEU A  18      14.031  -1.463   2.963  1.00 53.72           C  
ATOM    153  CD2 LEU A  18      15.625  -1.012   1.078  1.00 53.72           C  
ATOM    154  N   PRO A  19      12.344  -0.682  -2.846  1.00 52.22           N  
ATOM    155  CA  PRO A  19      11.953  -1.698  -3.822  1.00 52.22           C  
ATOM    156  C   PRO A  19      12.680  -3.023  -3.627  1.00 52.22           C  
ATOM    157  CB  PRO A  19      12.328  -1.062  -5.164  1.00 52.22           C  
ATOM    158  O   PRO A  19      13.898  -3.037  -3.436  1.00 52.22           O  
ATOM    159  CG  PRO A  19      13.297   0.019  -4.816  1.00 52.22           C  
ATOM    160  CD  PRO A  19      13.172   0.322  -3.352  1.00 52.22           C  
ATOM    161  N   LEU A  20      12.078  -4.164  -3.125  1.00 49.22           N  
ATOM    162  CA  LEU A  20      12.719  -5.445  -2.850  1.00 49.22           C  
ATOM    163  C   LEU A  20      13.062  -6.172  -4.145  1.00 49.22           C  
ATOM    164  CB  LEU A  20      11.812  -6.320  -1.980  1.00 49.22           C  
ATOM    165  O   LEU A  20      14.164  -6.707  -4.293  1.00 49.22           O  
ATOM    166  CG  LEU A  20      11.719  -5.941  -0.502  1.00 49.22           C  
ATOM    167  CD1 LEU A  20      10.531  -6.641   0.149  1.00 49.22           C  
ATOM    168  CD2 LEU A  20      13.016  -6.281   0.225  1.00 49.22           C  
ATOM    169  N   TYR A  21      12.289  -5.918  -5.340  1.00 53.72           N  
ATOM    170  CA  TYR A  21      12.562  -6.613  -6.590  1.00 53.72           C  
ATOM    171  C   TYR A  21      11.727  -6.051  -7.727  1.00 53.72           C  
ATOM    172  CB  TYR A  21      12.297  -8.117  -6.438  1.00 53.72           C  
ATOM    173  O   TYR A  21      10.492  -6.043  -7.652  1.00 53.72           O  
ATOM    174  CG  TYR A  21      13.406  -8.859  -5.738  1.00 53.72           C  
ATOM    175  CD1 TYR A  21      14.539  -9.281  -6.434  1.00 53.72           C  
ATOM    176  CD2 TYR A  21      13.328  -9.156  -4.383  1.00 53.72           C  
ATOM    177  CE1 TYR A  21      15.562  -9.969  -5.797  1.00 53.72           C  
ATOM    178  CE2 TYR A  21      14.344  -9.844  -3.732  1.00 53.72           C  
ATOM    179  OH  TYR A  21      16.469 -10.930  -3.807  1.00 53.72           O  
ATOM    180  CZ  TYR A  21      15.461 -10.242  -4.445  1.00 53.72           C  
ATOM    181  N   THR A  22      12.305  -5.145  -8.586  1.00 54.19           N  
ATOM    182  CA  THR A  22      11.648  -4.691  -9.805  1.00 54.19           C  
ATOM    183  C   THR A  22      12.398  -5.168 -11.039  1.00 54.19           C  
ATOM    184  CB  THR A  22      11.523  -3.158  -9.836  1.00 54.19           C  
ATOM    185  O   THR A  22      13.602  -4.934 -11.164  1.00 54.19           O  
ATOM    186  CG2 THR A  22      10.664  -2.699 -11.008  1.00 54.19           C  
ATOM    187  OG1 THR A  22      10.914  -2.709  -8.617  1.00 54.19           O  
ATOM    188  N   LYS A  23      11.820  -6.207 -11.750  1.00 53.97           N  
ATOM    189  CA  LYS A  23      12.453  -6.691 -12.977  1.00 53.97           C  
ATOM    190  C   LYS A  23      11.656  -6.277 -14.203  1.00 53.97           C  
ATOM    191  CB  LYS A  23      12.602  -8.211 -12.938  1.00 53.97           C  
ATOM    192  O   LYS A  23      10.438  -6.465 -14.258  1.00 53.97           O  
ATOM    193  CG  LYS A  23      13.516  -8.773 -14.016  1.00 53.97           C  
ATOM    194  CD  LYS A  23      13.734 -10.266 -13.844  1.00 53.97           C  
ATOM    195  CE  LYS A  23      14.570 -10.852 -14.977  1.00 53.97           C  
ATOM    196  NZ  LYS A  23      14.805 -12.312 -14.797  1.00 53.97           N  
ATOM    197  N   VAL A  24      12.180  -5.465 -15.023  1.00 55.12           N  
ATOM    198  CA  VAL A  24      11.625  -5.148 -16.328  1.00 55.12           C  
ATOM    199  C   VAL A  24      12.430  -5.852 -17.422  1.00 55.12           C  
ATOM    200  CB  VAL A  24      11.594  -3.625 -16.594  1.00 55.12           C  
ATOM    201  O   VAL A  24      13.641  -5.664 -17.531  1.00 55.12           O  
ATOM    202  CG1 VAL A  24      10.945  -3.314 -17.938  1.00 55.12           C  
ATOM    203  CG2 VAL A  24      10.852  -2.910 -15.461  1.00 55.12           C  
ATOM    204  N   ASP A  25      11.883  -6.914 -18.078  1.00 49.03           N  
ATOM    205  CA  ASP A  25      12.492  -7.648 -19.172  1.00 49.03           C  
ATOM    206  C   ASP A  25      12.789  -6.727 -20.359  1.00 49.03           C  
ATOM    207  CB  ASP A  25      11.594  -8.805 -19.625  1.00 49.03           C  
ATOM    208  O   ASP A  25      11.969  -5.875 -20.703  1.00 49.03           O  
ATOM    209  CG  ASP A  25      11.695 -10.016 -18.719  1.00 49.03           C  
ATOM    210  OD1 ASP A  25      12.664 -10.109 -17.938  1.00 49.03           O  
ATOM    211  OD2 ASP A  25      10.805 -10.891 -18.797  1.00 49.03           O  
ATOM    212  N   GLY A  26      14.180  -6.512 -20.844  1.00 49.62           N  
ATOM    213  CA  GLY A  26      14.508  -5.730 -22.031  1.00 49.62           C  
ATOM    214  C   GLY A  26      15.312  -4.480 -21.719  1.00 49.62           C  
ATOM    215  O   GLY A  26      15.758  -3.777 -22.625  1.00 49.62           O  
ATOM    216  N   ILE A  27      15.555  -4.133 -20.328  1.00 54.25           N  
ATOM    217  CA  ILE A  27      16.406  -3.039 -19.875  1.00 54.25           C  
ATOM    218  C   ILE A  27      17.719  -3.600 -19.328  1.00 54.25           C  
ATOM    219  CB  ILE A  27      15.711  -2.166 -18.812  1.00 54.25           C  
ATOM    220  O   ILE A  27      17.719  -4.504 -18.500  1.00 54.25           O  
ATOM    221  CG1 ILE A  27      14.430  -1.557 -19.391  1.00 54.25           C  
ATOM    222  CG2 ILE A  27      16.656  -1.075 -18.312  1.00 54.25           C  
ATOM    223  CD1 ILE A  27      13.633  -0.738 -18.375  1.00 54.25           C  
ATOM    224  N   THR A  28      18.844  -3.248 -20.031  1.00 54.19           N  
ATOM    225  CA  THR A  28      20.172  -3.668 -19.578  1.00 54.19           C  
ATOM    226  C   THR A  28      20.750  -2.666 -18.578  1.00 54.19           C  
ATOM    227  CB  THR A  28      21.141  -3.830 -20.766  1.00 54.19           C  
ATOM    228  O   THR A  28      20.672  -1.454 -18.797  1.00 54.19           O  
ATOM    229  CG2 THR A  28      22.234  -4.848 -20.438  1.00 54.19           C  
ATOM    230  OG1 THR A  28      20.406  -4.273 -21.906  1.00 54.19           O  
ATOM    231  N   ASN A  29      21.047  -3.111 -17.328  1.00 51.16           N  
ATOM    232  CA  ASN A  29      21.656  -2.318 -16.266  1.00 51.16           C  
ATOM    233  C   ASN A  29      23.156  -2.139 -16.484  1.00 51.16           C  
ATOM    234  CB  ASN A  29      21.391  -2.959 -14.906  1.00 51.16           C  
ATOM    235  O   ASN A  29      23.750  -2.840 -17.297  1.00 51.16           O  
ATOM    236  CG  ASN A  29      19.922  -2.916 -14.516  1.00 51.16           C  
ATOM    237  ND2 ASN A  29      19.547  -3.721 -13.523  1.00 51.16           N  
ATOM    238  OD1 ASN A  29      19.141  -2.168 -15.094  1.00 51.16           O  
ATOM    239  N   VAL A  30      23.703  -1.014 -16.000  1.00 54.22           N  
ATOM    240  CA  VAL A  30      25.141  -0.765 -16.047  1.00 54.22           C  
ATOM    241  C   VAL A  30      25.891  -1.946 -15.422  1.00 54.22           C  
ATOM    242  CB  VAL A  30      25.516   0.542 -15.305  1.00 54.22           C  
ATOM    243  O   VAL A  30      25.359  -2.631 -14.547  1.00 54.22           O  
ATOM    244  CG1 VAL A  30      25.438   1.737 -16.250  1.00 54.22           C  
ATOM    245  CG2 VAL A  30      24.594   0.753 -14.102  1.00 54.22           C  
ATOM    246  N   THR A  31      27.031  -2.291 -16.000  1.00 54.38           N  
ATOM    247  CA  THR A  31      27.906  -3.365 -15.539  1.00 54.38           C  
ATOM    248  C   THR A  31      28.250  -3.186 -14.062  1.00 54.38           C  
ATOM    249  CB  THR A  31      29.203  -3.428 -16.375  1.00 54.38           C  
ATOM    250  O   THR A  31      28.625  -2.088 -13.641  1.00 54.38           O  
ATOM    251  CG2 THR A  31      30.062  -4.613 -15.953  1.00 54.38           C  
ATOM    252  OG1 THR A  31      28.859  -3.559 -17.750  1.00 54.38           O  
ATOM    253  N   GLY A  32      27.875  -4.219 -13.070  1.00 55.53           N  
ATOM    254  CA  GLY A  32      28.109  -4.133 -11.633  1.00 55.53           C  
ATOM    255  C   GLY A  32      26.859  -3.771 -10.852  1.00 55.53           C  
ATOM    256  O   GLY A  32      26.844  -3.846  -9.617  1.00 55.53           O  
ATOM    257  N   LYS A  33      25.672  -3.545 -11.492  1.00 56.47           N  
ATOM    258  CA  LYS A  33      24.375  -3.205 -10.891  1.00 56.47           C  
ATOM    259  C   LYS A  33      23.250  -4.020 -11.516  1.00 56.47           C  
ATOM    260  CB  LYS A  33      24.094  -1.711 -11.039  1.00 56.47           C  
ATOM    261  O   LYS A  33      22.094  -3.590 -11.508  1.00 56.47           O  
ATOM    262  CG  LYS A  33      25.062  -0.818 -10.266  1.00 56.47           C  
ATOM    263  CD  LYS A  33      24.500   0.589 -10.094  1.00 56.47           C  
ATOM    264  CE  LYS A  33      25.391   1.444  -9.211  1.00 56.47           C  
ATOM    265  NZ  LYS A  33      24.859   2.826  -9.047  1.00 56.47           N  
ATOM    266  N   GLU A  34      23.547  -5.094 -11.977  1.00 58.03           N  
ATOM    267  CA  GLU A  34      22.656  -5.961 -12.742  1.00 58.03           C  
ATOM    268  C   GLU A  34      21.484  -6.430 -11.898  1.00 58.03           C  
ATOM    269  CB  GLU A  34      23.422  -7.168 -13.297  1.00 58.03           C  
ATOM    270  O   GLU A  34      20.422  -6.750 -12.430  1.00 58.03           O  
ATOM    271  CG  GLU A  34      24.578  -6.797 -14.227  1.00 58.03           C  
ATOM    272  CD  GLU A  34      25.891  -6.570 -13.492  1.00 58.03           C  
ATOM    273  OE1 GLU A  34      26.953  -6.523 -14.156  1.00 58.03           O  
ATOM    274  OE2 GLU A  34      25.859  -6.438 -12.250  1.00 58.03           O  
ATOM    275  N   LYS A  35      21.641  -6.332 -10.555  1.00 53.16           N  
ATOM    276  CA  LYS A  35      20.594  -6.801  -9.648  1.00 53.16           C  
ATOM    277  C   LYS A  35      19.797  -5.633  -9.070  1.00 53.16           C  
ATOM    278  CB  LYS A  35      21.203  -7.637  -8.516  1.00 53.16           C  
ATOM    279  O   LYS A  35      18.797  -5.836  -8.383  1.00 53.16           O  
ATOM    280  CG  LYS A  35      21.859  -8.922  -8.984  1.00 53.16           C  
ATOM    281  CD  LYS A  35      22.156  -9.852  -7.812  1.00 53.16           C  
ATOM    282  CE  LYS A  35      22.781 -11.164  -8.281  1.00 53.16           C  
ATOM    283  NZ  LYS A  35      23.312 -11.961  -7.141  1.00 53.16           N  
ATOM    284  N   ASP A  36      20.203  -4.359  -9.469  1.00 52.47           N  
ATOM    285  CA  ASP A  36      19.578  -3.148  -8.945  1.00 52.47           C  
ATOM    286  C   ASP A  36      18.344  -2.768  -9.766  1.00 52.47           C  
ATOM    287  CB  ASP A  36      20.578  -1.990  -8.938  1.00 52.47           C  
ATOM    288  O   ASP A  36      18.297  -3.027 -10.969  1.00 52.47           O  
ATOM    289  CG  ASP A  36      21.703  -2.180  -7.922  1.00 52.47           C  
ATOM    290  OD1 ASP A  36      21.672  -3.170  -7.160  1.00 52.47           O  
ATOM    291  OD2 ASP A  36      22.609  -1.327  -7.879  1.00 52.47           O  
ATOM    292  N   SER A  37      17.297  -2.383  -9.117  1.00 53.91           N  
ATOM    293  CA  SER A  37      16.078  -1.932  -9.758  1.00 53.91           C  
ATOM    294  C   SER A  37      16.312  -0.668 -10.578  1.00 53.91           C  
ATOM    295  CB  SER A  37      14.984  -1.677  -8.711  1.00 53.91           C  
ATOM    296  O   SER A  37      16.922   0.282 -10.102  1.00 53.91           O  
ATOM    297  OG  SER A  37      13.742  -1.384  -9.336  1.00 53.91           O  
ATOM    298  N   PRO A  38      16.047  -0.745 -11.922  1.00 51.88           N  
ATOM    299  CA  PRO A  38      16.234   0.419 -12.797  1.00 51.88           C  
ATOM    300  C   PRO A  38      15.312   1.580 -12.430  1.00 51.88           C  
ATOM    301  CB  PRO A  38      15.914  -0.124 -14.188  1.00 51.88           C  
ATOM    302  O   PRO A  38      15.453   2.676 -12.984  1.00 51.88           O  
ATOM    303  CG  PRO A  38      15.031  -1.308 -13.938  1.00 51.88           C  
ATOM    304  CD  PRO A  38      15.344  -1.854 -12.578  1.00 51.88           C  
ATOM    305  N   LEU A  39      14.398   1.443 -11.469  1.00 55.28           N  
ATOM    306  CA  LEU A  39      13.438   2.469 -11.055  1.00 55.28           C  
ATOM    307  C   LEU A  39      13.742   2.959  -9.648  1.00 55.28           C  
ATOM    308  CB  LEU A  39      12.008   1.927 -11.133  1.00 55.28           C  
ATOM    309  O   LEU A  39      14.227   2.193  -8.805  1.00 55.28           O  
ATOM    310  CG  LEU A  39      11.531   1.448 -12.500  1.00 55.28           C  
ATOM    311  CD1 LEU A  39      10.195   0.728 -12.375  1.00 55.28           C  
ATOM    312  CD2 LEU A  39      11.430   2.621 -13.469  1.00 55.28           C  
ATOM    313  N   THR A  40      13.898   4.367  -9.430  1.00 48.44           N  
ATOM    314  CA  THR A  40      14.125   5.008  -8.141  1.00 48.44           C  
ATOM    315  C   THR A  40      12.883   4.906  -7.258  1.00 48.44           C  
ATOM    316  CB  THR A  40      14.516   6.488  -8.312  1.00 48.44           C  
ATOM    317  O   THR A  40      11.781   4.668  -7.758  1.00 48.44           O  
ATOM    318  CG2 THR A  40      15.516   6.926  -7.242  1.00 48.44           C  
ATOM    319  OG1 THR A  40      15.109   6.676  -9.602  1.00 48.44           O  
ATOM    320  N   ARG A  41      12.945   4.734  -5.895  1.00 51.38           N  
ATOM    321  CA  ARG A  41      12.008   4.789  -4.770  1.00 51.38           C  
ATOM    322  C   ARG A  41      10.859   5.746  -5.062  1.00 51.38           C  
ATOM    323  CB  ARG A  41      12.734   5.215  -3.492  1.00 51.38           C  
ATOM    324  O   ARG A  41      11.070   6.820  -5.629  1.00 51.38           O  
ATOM    325  CG  ARG A  41      13.773   4.215  -3.010  1.00 51.38           C  
ATOM    326  CD  ARG A  41      14.367   4.617  -1.665  1.00 51.38           C  
ATOM    327  NE  ARG A  41      15.578   3.865  -1.361  1.00 51.38           N  
ATOM    328  NH1 ARG A  41      14.828   3.094   0.685  1.00 51.38           N  
ATOM    329  NH2 ARG A  41      16.906   2.510  -0.077  1.00 51.38           N  
ATOM    330  CZ  ARG A  41      15.773   3.158  -0.252  1.00 51.38           C  
ATOM    331  N   SER A  42       9.641   5.312  -5.332  1.00 48.75           N  
ATOM    332  CA  SER A  42       8.414   6.082  -5.527  1.00 48.75           C  
ATOM    333  C   SER A  42       7.930   6.688  -4.215  1.00 48.75           C  
ATOM    334  CB  SER A  42       7.316   5.207  -6.133  1.00 48.75           C  
ATOM    335  O   SER A  42       7.867   6.000  -3.193  1.00 48.75           O  
ATOM    336  OG  SER A  42       6.191   5.988  -6.488  1.00 48.75           O  
ATOM    337  N   PHE A  43       8.320   8.031  -4.039  1.00 48.00           N  
ATOM    338  CA  PHE A  43       7.938   8.750  -2.828  1.00 48.00           C  
ATOM    339  C   PHE A  43       6.648   9.531  -3.047  1.00 48.00           C  
ATOM    340  CB  PHE A  43       9.062   9.695  -2.389  1.00 48.00           C  
ATOM    341  O   PHE A  43       5.988   9.930  -2.086  1.00 48.00           O  
ATOM    342  CG  PHE A  43       9.148   9.883  -0.898  1.00 48.00           C  
ATOM    343  CD1 PHE A  43       8.570  10.984  -0.287  1.00 48.00           C  
ATOM    344  CD2 PHE A  43       9.805   8.945  -0.108  1.00 48.00           C  
ATOM    345  CE1 PHE A  43       8.648  11.164   1.093  1.00 48.00           C  
ATOM    346  CE2 PHE A  43       9.891   9.117   1.271  1.00 48.00           C  
ATOM    347  CZ  PHE A  43       9.312  10.227   1.869  1.00 48.00           C  
ATOM    348  N   ILE A  44       5.457   8.812  -3.584  1.00 51.66           N  
ATOM    349  CA  ILE A  44       4.176   9.344  -3.143  1.00 51.66           C  
ATOM    350  C   ILE A  44       3.039   8.617  -3.850  1.00 51.66           C  
ATOM    351  CB  ILE A  44       4.078  10.867  -3.406  1.00 51.66           C  
ATOM    352  O   ILE A  44       2.900   8.695  -5.074  1.00 51.66           O  
ATOM    353  CG1 ILE A  44       5.070  11.625  -2.520  1.00 51.66           C  
ATOM    354  CG2 ILE A  44       2.648  11.367  -3.178  1.00 51.66           C  
ATOM    355  CD1 ILE A  44       5.188  13.109  -2.852  1.00 51.66           C  
ATOM    356  N   ALA A  45       2.539   7.539  -3.205  1.00 63.69           N  
ATOM    357  CA  ALA A  45       1.295   6.891  -3.609  1.00 63.69           C  
ATOM    358  C   ALA A  45       0.186   7.148  -2.594  1.00 63.69           C  
ATOM    359  CB  ALA A  45       1.512   5.391  -3.789  1.00 63.69           C  
ATOM    360  O   ALA A  45       0.416   7.078  -1.384  1.00 63.69           O  
ATOM    361  N   GLY A  46      -0.581   8.234  -2.850  1.00 72.38           N  
ATOM    362  CA  GLY A  46      -1.758   8.477  -2.029  1.00 72.38           C  
ATOM    363  C   GLY A  46      -3.002   7.789  -2.559  1.00 72.38           C  
ATOM    364  O   GLY A  46      -3.070   7.434  -3.736  1.00 72.38           O  
ATOM    365  N   GLY A  47      -3.783   7.340  -1.674  1.00 84.50           N  
ATOM    366  CA  GLY A  47      -5.000   6.664  -2.090  1.00 84.50           C  
ATOM    367  C   GLY A  47      -6.102   6.715  -1.047  1.00 84.50           C  
ATOM    368  O   GLY A  47      -5.965   7.395  -0.026  1.00 84.50           O  
ATOM    369  N   GLY A  48      -7.160   6.344  -1.443  1.00 90.31           N  
ATOM    370  CA  GLY A  48      -8.328   6.277  -0.576  1.00 90.31           C  
ATOM    371  C   GLY A  48      -9.070   4.961  -0.677  1.00 90.31           C  
ATOM    372  O   GLY A  48      -8.844   4.180  -1.602  1.00 90.31           O  
ATOM    373  N   ALA A  49      -9.867   4.789   0.419  1.00 92.88           N  
ATOM    374  CA  ALA A  49     -10.641   3.549   0.426  1.00 92.88           C  
ATOM    375  C   ALA A  49     -12.016   3.760   1.062  1.00 92.88           C  
ATOM    376  CB  ALA A  49      -9.883   2.451   1.164  1.00 92.88           C  
ATOM    377  O   ALA A  49     -12.195   4.668   1.875  1.00 92.88           O  
ATOM    378  N   PHE A  50     -12.852   2.998   0.586  1.00 95.25           N  
ATOM    379  CA  PHE A  50     -14.180   2.881   1.185  1.00 95.25           C  
ATOM    380  C   PHE A  50     -14.422   1.461   1.681  1.00 95.25           C  
ATOM    381  CB  PHE A  50     -15.258   3.281   0.178  1.00 95.25           C  
ATOM    382  O   PHE A  50     -14.195   0.494   0.953  1.00 95.25           O  
ATOM    383  CG  PHE A  50     -16.656   3.188   0.724  1.00 95.25           C  
ATOM    384  CD1 PHE A  50     -17.406   2.033   0.552  1.00 95.25           C  
ATOM    385  CD2 PHE A  50     -17.219   4.258   1.409  1.00 95.25           C  
ATOM    386  CE1 PHE A  50     -18.703   1.943   1.057  1.00 95.25           C  
ATOM    387  CE2 PHE A  50     -18.516   4.176   1.916  1.00 95.25           C  
ATOM    388  CZ  PHE A  50     -19.266   3.018   1.737  1.00 95.25           C  
ATOM    389  N   GLY A  51     -14.914   1.415   3.043  1.00 93.50           N  
ATOM    390  CA  GLY A  51     -14.984   0.060   3.566  1.00 93.50           C  
ATOM    391  C   GLY A  51     -16.156  -0.156   4.508  1.00 93.50           C  
ATOM    392  O   GLY A  51     -16.875   0.785   4.824  1.00 93.50           O  
ATOM    393  N   TYR A  52     -16.266  -1.355   4.777  1.00 92.88           N  
ATOM    394  CA  TYR A  52     -17.297  -1.844   5.680  1.00 92.88           C  
ATOM    395  C   TYR A  52     -16.703  -2.738   6.762  1.00 92.88           C  
ATOM    396  CB  TYR A  52     -18.375  -2.611   4.906  1.00 92.88           C  
ATOM    397  O   TYR A  52     -15.883  -3.615   6.469  1.00 92.88           O  
ATOM    398  CG  TYR A  52     -19.500  -3.109   5.770  1.00 92.88           C  
ATOM    399  CD1 TYR A  52     -19.578  -4.445   6.160  1.00 92.88           C  
ATOM    400  CD2 TYR A  52     -20.516  -2.248   6.195  1.00 92.88           C  
ATOM    401  CE1 TYR A  52     -20.609  -4.910   6.957  1.00 92.88           C  
ATOM    402  CE2 TYR A  52     -21.562  -2.703   6.992  1.00 92.88           C  
ATOM    403  OH  TYR A  52     -22.641  -4.488   8.148  1.00 92.88           O  
ATOM    404  CZ  TYR A  52     -21.609  -4.035   7.367  1.00 92.88           C  
ATOM    405  N   LYS A  53     -17.078  -2.475   8.000  1.00 91.00           N  
ATOM    406  CA  LYS A  53     -16.594  -3.275   9.125  1.00 91.00           C  
ATOM    407  C   LYS A  53     -17.734  -4.055   9.773  1.00 91.00           C  
ATOM    408  CB  LYS A  53     -15.898  -2.387  10.164  1.00 91.00           C  
ATOM    409  O   LYS A  53     -18.797  -3.492  10.055  1.00 91.00           O  
ATOM    410  CG  LYS A  53     -15.336  -3.148  11.352  1.00 91.00           C  
ATOM    411  CD  LYS A  53     -14.664  -2.211  12.344  1.00 91.00           C  
ATOM    412  CE  LYS A  53     -14.164  -2.961  13.570  1.00 91.00           C  
ATOM    413  NZ  LYS A  53     -13.492  -2.049  14.547  1.00 91.00           N  
ATOM    414  N   MET A  54     -17.391  -5.312   9.875  1.00 89.81           N  
ATOM    415  CA  MET A  54     -18.312  -6.195  10.594  1.00 89.81           C  
ATOM    416  C   MET A  54     -17.594  -6.914  11.727  1.00 89.81           C  
ATOM    417  CB  MET A  54     -18.922  -7.215   9.633  1.00 89.81           C  
ATOM    418  O   MET A  54     -16.828  -7.848  11.492  1.00 89.81           O  
ATOM    419  CG  MET A  54     -19.734  -6.586   8.508  1.00 89.81           C  
ATOM    420  SD  MET A  54     -20.188  -7.797   7.207  1.00 89.81           S  
ATOM    421  CE  MET A  54     -21.984  -7.871   7.445  1.00 89.81           C  
ATOM    422  N   ASP A  55     -17.859  -6.492  12.961  1.00 87.50           N  
ATOM    423  CA  ASP A  55     -17.188  -7.047  14.125  1.00 87.50           C  
ATOM    424  C   ASP A  55     -15.664  -6.926  13.992  1.00 87.50           C  
ATOM    425  CB  ASP A  55     -17.578  -8.516  14.328  1.00 87.50           C  
ATOM    426  O   ASP A  55     -15.125  -5.820  14.016  1.00 87.50           O  
ATOM    427  CG  ASP A  55     -19.000  -8.680  14.820  1.00 87.50           C  
ATOM    428  OD1 ASP A  55     -19.531  -7.766  15.484  1.00 87.50           O  
ATOM    429  OD2 ASP A  55     -19.609  -9.742  14.539  1.00 87.50           O  
ATOM    430  N   ASP A  56     -14.930  -8.102  13.797  1.00 88.69           N  
ATOM    431  CA  ASP A  56     -13.469  -8.086  13.758  1.00 88.69           C  
ATOM    432  C   ASP A  56     -12.953  -8.102  12.328  1.00 88.69           C  
ATOM    433  CB  ASP A  56     -12.906  -9.281  14.531  1.00 88.69           C  
ATOM    434  O   ASP A  56     -11.750  -7.996  12.094  1.00 88.69           O  
ATOM    435  CG  ASP A  56     -13.258  -9.258  16.016  1.00 88.69           C  
ATOM    436  OD1 ASP A  56     -13.375  -8.148  16.594  1.00 88.69           O  
ATOM    437  OD2 ASP A  56     -13.414 -10.344  16.609  1.00 88.69           O  
ATOM    438  N   ILE A  57     -13.953  -8.125  11.422  1.00 91.44           N  
ATOM    439  CA  ILE A  57     -13.555  -8.211  10.023  1.00 91.44           C  
ATOM    440  C   ILE A  57     -13.883  -6.898   9.312  1.00 91.44           C  
ATOM    441  CB  ILE A  57     -14.242  -9.391   9.312  1.00 91.44           C  
ATOM    442  O   ILE A  57     -14.961  -6.328   9.523  1.00 91.44           O  
ATOM    443  CG1 ILE A  57     -13.820 -10.719   9.953  1.00 91.44           C  
ATOM    444  CG2 ILE A  57     -13.914  -9.383   7.812  1.00 91.44           C  
ATOM    445  CD1 ILE A  57     -14.539 -11.938   9.391  1.00 91.44           C  
ATOM    446  N   ARG A  58     -12.953  -6.484   8.469  1.00 93.44           N  
ATOM    447  CA  ARG A  58     -13.125  -5.277   7.664  1.00 93.44           C  
ATOM    448  C   ARG A  58     -12.852  -5.555   6.191  1.00 93.44           C  
ATOM    449  CB  ARG A  58     -12.211  -4.160   8.172  1.00 93.44           C  
ATOM    450  O   ARG A  58     -11.891  -6.250   5.855  1.00 93.44           O  
ATOM    451  CG  ARG A  58     -12.430  -2.826   7.473  1.00 93.44           C  
ATOM    452  CD  ARG A  58     -11.562  -1.729   8.078  1.00 93.44           C  
ATOM    453  NE  ARG A  58     -10.141  -1.996   7.891  1.00 93.44           N  
ATOM    454  NH1 ARG A  58      -9.422  -0.192   9.141  1.00 93.44           N  
ATOM    455  NH2 ARG A  58      -7.895  -1.595   8.164  1.00 93.44           N  
ATOM    456  CZ  ARG A  58      -9.156  -1.261   8.398  1.00 93.44           C  
ATOM    457  N   VAL A  59     -13.766  -5.039   5.402  1.00 94.31           N  
ATOM    458  CA  VAL A  59     -13.555  -5.141   3.961  1.00 94.31           C  
ATOM    459  C   VAL A  59     -13.570  -3.748   3.336  1.00 94.31           C  
ATOM    460  CB  VAL A  59     -14.625  -6.035   3.295  1.00 94.31           C  
ATOM    461  O   VAL A  59     -14.398  -2.908   3.697  1.00 94.31           O  
ATOM    462  CG1 VAL A  59     -14.375  -6.141   1.791  1.00 94.31           C  
ATOM    463  CG2 VAL A  59     -14.633  -7.422   3.938  1.00 94.31           C  
ATOM    464  N   ASP A  60     -12.555  -3.482   2.361  1.00 95.19           N  
ATOM    465  CA  ASP A  60     -12.578  -2.168   1.724  1.00 95.19           C  
ATOM    466  C   ASP A  60     -12.148  -2.258   0.262  1.00 95.19           C  
ATOM    467  CB  ASP A  60     -11.680  -1.186   2.479  1.00 95.19           C  
ATOM    468  O   ASP A  60     -11.555  -3.256  -0.156  1.00 95.19           O  
ATOM    469  CG  ASP A  60     -10.219  -1.576   2.443  1.00 95.19           C  
ATOM    470  OD1 ASP A  60      -9.773  -2.188   1.448  1.00 95.19           O  
ATOM    471  OD2 ASP A  60      -9.500  -1.272   3.422  1.00 95.19           O  
ATOM    472  N   VAL A  61     -12.711  -1.347  -0.449  1.00 95.06           N  
ATOM    473  CA  VAL A  61     -12.242  -1.104  -1.810  1.00 95.06           C  
ATOM    474  C   VAL A  61     -11.297   0.094  -1.826  1.00 95.06           C  
ATOM    475  CB  VAL A  61     -13.422  -0.867  -2.781  1.00 95.06           C  
ATOM    476  O   VAL A  61     -11.641   1.170  -1.330  1.00 95.06           O  
ATOM    477  CG1 VAL A  61     -12.914  -0.587  -4.191  1.00 95.06           C  
ATOM    478  CG2 VAL A  61     -14.367  -2.068  -2.779  1.00 95.06           C  
ATOM    479  N   GLU A  62     -10.102  -0.165  -2.469  1.00 93.06           N  
ATOM    480  CA  GLU A  62      -9.031   0.820  -2.375  1.00 93.06           C  
ATOM    481  C   GLU A  62      -8.531   1.229  -3.760  1.00 93.06           C  
ATOM    482  CB  GLU A  62      -7.867   0.274  -1.542  1.00 93.06           C  
ATOM    483  O   GLU A  62      -8.383   0.384  -4.645  1.00 93.06           O  
ATOM    484  CG  GLU A  62      -6.719   1.258  -1.367  1.00 93.06           C  
ATOM    485  CD  GLU A  62      -5.543   0.677  -0.600  1.00 93.06           C  
ATOM    486  OE1 GLU A  62      -4.832  -0.195  -1.148  1.00 93.06           O  
ATOM    487  OE2 GLU A  62      -5.332   1.097   0.560  1.00 93.06           O  
ATOM    488  N   GLY A  63      -8.367   2.496  -3.875  1.00 90.19           N  
ATOM    489  CA  GLY A  63      -7.691   3.068  -5.027  1.00 90.19           C  
ATOM    490  C   GLY A  63      -6.379   3.744  -4.676  1.00 90.19           C  
ATOM    491  O   GLY A  63      -6.309   4.512  -3.715  1.00 90.19           O  
ATOM    492  N   LEU A  64      -5.383   3.367  -5.539  1.00 84.38           N  
ATOM    493  CA  LEU A  64      -4.059   3.904  -5.246  1.00 84.38           C  
ATOM    494  C   LEU A  64      -3.443   4.543  -6.488  1.00 84.38           C  
ATOM    495  CB  LEU A  64      -3.137   2.803  -4.715  1.00 84.38           C  
ATOM    496  O   LEU A  64      -3.551   3.996  -7.590  1.00 84.38           O  
ATOM    497  CG  LEU A  64      -3.525   2.184  -3.373  1.00 84.38           C  
ATOM    498  CD1 LEU A  64      -2.684   0.941  -3.100  1.00 84.38           C  
ATOM    499  CD2 LEU A  64      -3.367   3.201  -2.248  1.00 84.38           C  
ATOM    500  N   TYR A  65      -2.904   5.656  -6.223  1.00 79.69           N  
ATOM    501  CA  TYR A  65      -2.148   6.352  -7.258  1.00 79.69           C  
ATOM    502  C   TYR A  65      -0.682   6.484  -6.867  1.00 79.69           C  
ATOM    503  CB  TYR A  65      -2.746   7.734  -7.523  1.00 79.69           C  
ATOM    504  O   TYR A  65      -0.367   6.898  -5.750  1.00 79.69           O  
ATOM    505  CG  TYR A  65      -1.959   8.555  -8.516  1.00 79.69           C  
ATOM    506  CD1 TYR A  65      -0.986   9.461  -8.094  1.00 79.69           C  
ATOM    507  CD2 TYR A  65      -2.186   8.430  -9.883  1.00 79.69           C  
ATOM    508  CE1 TYR A  65      -0.260  10.219  -9.000  1.00 79.69           C  
ATOM    509  CE2 TYR A  65      -1.467   9.188 -10.805  1.00 79.69           C  
ATOM    510  OH  TYR A  65       0.209  10.820 -11.266  1.00 79.69           O  
ATOM    511  CZ  TYR A  65      -0.506  10.070 -10.359  1.00 79.69           C  
ATOM    512  N   SER A  66       0.188   6.012  -7.887  1.00 73.62           N  
ATOM    513  CA  SER A  66       1.613   6.098  -7.590  1.00 73.62           C  
ATOM    514  C   SER A  66       2.400   6.598  -8.797  1.00 73.62           C  
ATOM    515  CB  SER A  66       2.154   4.738  -7.148  1.00 73.62           C  
ATOM    516  O   SER A  66       2.111   6.219  -9.930  1.00 73.62           O  
ATOM    517  OG  SER A  66       3.521   4.832  -6.789  1.00 73.62           O  
ATOM    518  N   GLN A  67       3.297   7.566  -8.547  1.00 66.56           N  
ATOM    519  CA  GLN A  67       4.234   8.023  -9.562  1.00 66.56           C  
ATOM    520  C   GLN A  67       5.656   7.578  -9.250  1.00 66.56           C  
ATOM    521  CB  GLN A  67       4.180   9.547  -9.695  1.00 66.56           C  
ATOM    522  O   GLN A  67       6.145   7.785  -8.133  1.00 66.56           O  
ATOM    523  CG  GLN A  67       3.002  10.055 -10.523  1.00 66.56           C  
ATOM    524  CD  GLN A  67       3.146  11.508 -10.922  1.00 66.56           C  
ATOM    525  NE2 GLN A  67       2.549  12.398 -10.141  1.00 66.56           N  
ATOM    526  OE1 GLN A  67       3.791  11.828 -11.922  1.00 66.56           O  
ATOM    527  N   LEU A  68       6.223   6.734 -10.219  1.00 65.88           N  
ATOM    528  CA  LEU A  68       7.566   6.203 -10.031  1.00 65.88           C  
ATOM    529  C   LEU A  68       8.562   6.906 -10.945  1.00 65.88           C  
ATOM    530  CB  LEU A  68       7.590   4.695 -10.289  1.00 65.88           C  
ATOM    531  O   LEU A  68       8.375   6.941 -12.164  1.00 65.88           O  
ATOM    532  CG  LEU A  68       7.254   3.795  -9.102  1.00 65.88           C  
ATOM    533  CD1 LEU A  68       5.777   3.930  -8.742  1.00 65.88           C  
ATOM    534  CD2 LEU A  68       7.602   2.344  -9.414  1.00 65.88           C  
ATOM    535  N   ALA A  69       9.594   7.621 -10.336  1.00 58.44           N  
ATOM    536  CA  ALA A  69      10.602   8.312 -11.133  1.00 58.44           C  
ATOM    537  C   ALA A  69      11.727   7.367 -11.539  1.00 58.44           C  
ATOM    538  CB  ALA A  69      11.164   9.500 -10.359  1.00 58.44           C  
ATOM    539  O   ALA A  69      12.031   6.414 -10.820  1.00 58.44           O  
ATOM    540  N   LYS A  70      12.266   7.523 -12.789  1.00 56.59           N  
ATOM    541  CA  LYS A  70      13.438   6.852 -13.352  1.00 56.59           C  
ATOM    542  C   LYS A  70      14.680   7.121 -12.508  1.00 56.59           C  
ATOM    543  CB  LYS A  70      13.672   7.301 -14.797  1.00 56.59           C  
ATOM    544  O   LYS A  70      14.914   8.250 -12.070  1.00 56.59           O  
ATOM    545  CG  LYS A  70      14.859   6.621 -15.469  1.00 56.59           C  
ATOM    546  CD  LYS A  70      15.078   7.148 -16.875  1.00 56.59           C  
ATOM    547  CE  LYS A  70      16.328   6.551 -17.516  1.00 56.59           C  
ATOM    548  NZ  LYS A  70      16.562   7.082 -18.891  1.00 56.59           N  
ATOM    549  N   ASP A  71      15.414   5.969 -12.164  1.00 57.06           N  
ATOM    550  CA  ASP A  71      16.703   6.117 -11.516  1.00 57.06           C  
ATOM    551  C   ASP A  71      17.844   6.176 -12.539  1.00 57.06           C  
ATOM    552  CB  ASP A  71      16.953   4.965 -10.531  1.00 57.06           C  
ATOM    553  O   ASP A  71      18.203   5.160 -13.133  1.00 57.06           O  
ATOM    554  CG  ASP A  71      18.125   5.211  -9.609  1.00 57.06           C  
ATOM    555  OD1 ASP A  71      19.031   6.012  -9.961  1.00 57.06           O  
ATOM    556  OD2 ASP A  71      18.156   4.602  -8.516  1.00 57.06           O  
ATOM    557  N   THR A  72      18.453   7.277 -12.953  1.00 53.06           N  
ATOM    558  CA  THR A  72      19.391   7.590 -14.023  1.00 53.06           C  
ATOM    559  C   THR A  72      20.781   7.047 -13.688  1.00 53.06           C  
ATOM    560  CB  THR A  72      19.484   9.109 -14.273  1.00 53.06           C  
ATOM    561  O   THR A  72      21.609   6.867 -14.578  1.00 53.06           O  
ATOM    562  CG2 THR A  72      18.188   9.633 -14.891  1.00 53.06           C  
ATOM    563  OG1 THR A  72      19.703   9.773 -13.023  1.00 53.06           O  
ATOM    564  N   ALA A  73      20.938   6.621 -12.414  1.00 52.28           N  
ATOM    565  CA  ALA A  73      22.219   6.129 -11.898  1.00 52.28           C  
ATOM    566  C   ALA A  73      22.359   4.633 -12.148  1.00 52.28           C  
ATOM    567  CB  ALA A  73      22.328   6.430 -10.406  1.00 52.28           C  
ATOM    568  O   ALA A  73      23.484   4.109 -12.188  1.00 52.28           O  
ATOM    569  N   VAL A  74      21.219   3.979 -12.453  1.00 54.00           N  
ATOM    570  CA  VAL A  74      21.172   2.529 -12.625  1.00 54.00           C  
ATOM    571  C   VAL A  74      20.875   2.193 -14.086  1.00 54.00           C  
ATOM    572  CB  VAL A  74      20.125   1.877 -11.703  1.00 54.00           C  
ATOM    573  O   VAL A  74      21.422   1.222 -14.625  1.00 54.00           O  
ATOM    574  CG1 VAL A  74      20.031   0.375 -11.969  1.00 54.00           C  
ATOM    575  CG2 VAL A  74      20.453   2.146 -10.234  1.00 54.00           C  
ATOM    576  N   VAL A  75      20.312   3.133 -14.797  1.00 55.22           N  
ATOM    577  CA  VAL A  75      19.938   2.932 -16.203  1.00 55.22           C  
ATOM    578  C   VAL A  75      21.078   3.389 -17.094  1.00 55.22           C  
ATOM    579  CB  VAL A  75      18.641   3.684 -16.562  1.00 55.22           C  
ATOM    580  O   VAL A  75      21.641   4.469 -16.906  1.00 55.22           O  
ATOM    581  CG1 VAL A  75      18.328   3.537 -18.047  1.00 55.22           C  
ATOM    582  CG2 VAL A  75      17.469   3.170 -15.711  1.00 55.22           C  
ATOM    583  N   ASN A  76      21.641   2.414 -17.953  1.00 53.22           N  
ATOM    584  CA  ASN A  76      22.719   2.682 -18.906  1.00 53.22           C  
ATOM    585  C   ASN A  76      22.422   3.922 -19.750  1.00 53.22           C  
ATOM    586  CB  ASN A  76      22.953   1.470 -19.812  1.00 53.22           C  
ATOM    587  O   ASN A  76      21.312   4.102 -20.234  1.00 53.22           O  
ATOM    588  CG  ASN A  76      24.250   1.558 -20.594  1.00 53.22           C  
ATOM    589  ND2 ASN A  76      25.094   0.541 -20.453  1.00 53.22           N  
ATOM    590  OD1 ASN A  76      24.500   2.533 -21.312  1.00 53.22           O  
ATOM    591  N   THR A  77      23.328   4.809 -19.859  1.00 56.56           N  
ATOM    592  CA  THR A  77      23.234   6.105 -20.531  1.00 56.56           C  
ATOM    593  C   THR A  77      22.984   5.934 -22.016  1.00 56.56           C  
ATOM    594  CB  THR A  77      24.516   6.930 -20.312  1.00 56.56           C  
ATOM    595  O   THR A  77      22.578   6.879 -22.703  1.00 56.56           O  
ATOM    596  CG2 THR A  77      24.688   7.324 -18.844  1.00 56.56           C  
ATOM    597  OG1 THR A  77      25.656   6.156 -20.719  1.00 56.56           O  
ATOM    598  N   SER A  78      23.219   4.742 -22.578  1.00 56.91           N  
ATOM    599  CA  SER A  78      23.047   4.418 -23.984  1.00 56.91           C  
ATOM    600  C   SER A  78      21.594   4.059 -24.297  1.00 56.91           C  
ATOM    601  CB  SER A  78      23.969   3.260 -24.391  1.00 56.91           C  
ATOM    602  O   SER A  78      21.203   4.023 -25.453  1.00 56.91           O  
ATOM    603  OG  SER A  78      25.328   3.588 -24.141  1.00 56.91           O  
ATOM    604  N   GLU A  79      20.734   4.012 -23.203  1.00 55.66           N  
ATOM    605  CA  GLU A  79      19.297   3.771 -23.344  1.00 55.66           C  
ATOM    606  C   GLU A  79      18.516   5.086 -23.406  1.00 55.66           C  
ATOM    607  CB  GLU A  79      18.781   2.918 -22.172  1.00 55.66           C  
ATOM    608  O   GLU A  79      18.375   5.781 -22.406  1.00 55.66           O  
ATOM    609  CG  GLU A  79      19.344   1.506 -22.156  1.00 55.66           C  
ATOM    610  CD  GLU A  79      18.781   0.617 -23.250  1.00 55.66           C  
ATOM    611  OE1 GLU A  79      19.500  -0.290 -23.734  1.00 55.66           O  
ATOM    612  OE2 GLU A  79      17.609   0.830 -23.641  1.00 55.66           O  
ATOM    613  N   THR A  80      18.250   5.590 -24.578  1.00 58.16           N  
ATOM    614  CA  THR A  80      17.688   6.910 -24.859  1.00 58.16           C  
ATOM    615  C   THR A  80      16.172   6.863 -24.891  1.00 58.16           C  
ATOM    616  CB  THR A  80      18.234   7.477 -26.188  1.00 58.16           C  
ATOM    617  O   THR A  80      15.508   7.902 -24.828  1.00 58.16           O  
ATOM    618  CG2 THR A  80      19.719   7.766 -26.094  1.00 58.16           C  
ATOM    619  OG1 THR A  80      18.000   6.527 -27.234  1.00 58.16           O  
ATOM    620  N   ASN A  81      15.594   5.621 -24.750  1.00 61.12           N  
ATOM    621  CA  ASN A  81      14.148   5.547 -24.906  1.00 61.12           C  
ATOM    622  C   ASN A  81      13.461   5.074 -23.625  1.00 61.12           C  
ATOM    623  CB  ASN A  81      13.781   4.625 -26.078  1.00 61.12           C  
ATOM    624  O   ASN A  81      12.391   4.477 -23.672  1.00 61.12           O  
ATOM    625  CG  ASN A  81      14.125   5.227 -27.422  1.00 61.12           C  
ATOM    626  ND2 ASN A  81      14.523   4.383 -28.359  1.00 61.12           N  
ATOM    627  OD1 ASN A  81      14.023   6.441 -27.609  1.00 61.12           O  
ATOM    628  N   VAL A  82      14.000   5.367 -22.516  1.00 58.62           N  
ATOM    629  CA  VAL A  82      13.406   5.016 -21.234  1.00 58.62           C  
ATOM    630  C   VAL A  82      12.672   6.223 -20.656  1.00 58.62           C  
ATOM    631  CB  VAL A  82      14.469   4.508 -20.234  1.00 58.62           C  
ATOM    632  O   VAL A  82      13.219   7.332 -20.625  1.00 58.62           O  
ATOM    633  CG1 VAL A  82      13.828   4.133 -18.906  1.00 58.62           C  
ATOM    634  CG2 VAL A  82      15.227   3.314 -20.828  1.00 58.62           C  
ATOM    635  N   ALA A  83      11.336   6.074 -20.234  1.00 62.28           N  
ATOM    636  CA  ALA A  83      10.508   7.137 -19.688  1.00 62.28           C  
ATOM    637  C   ALA A  83      11.062   7.629 -18.344  1.00 62.28           C  
ATOM    638  CB  ALA A  83       9.070   6.652 -19.516  1.00 62.28           C  
ATOM    639  O   ALA A  83      11.656   6.855 -17.594  1.00 62.28           O  
ATOM    640  N   ASP A  84      10.969   8.953 -18.109  1.00 60.72           N  
ATOM    641  CA  ASP A  84      11.477   9.695 -16.969  1.00 60.72           C  
ATOM    642  C   ASP A  84      10.664   9.375 -15.711  1.00 60.72           C  
ATOM    643  CB  ASP A  84      11.453  11.195 -17.234  1.00 60.72           C  
ATOM    644  O   ASP A  84      11.195   9.406 -14.594  1.00 60.72           O  
ATOM    645  CG  ASP A  84      12.516  11.633 -18.234  1.00 60.72           C  
ATOM    646  OD1 ASP A  84      13.539  10.922 -18.391  1.00 60.72           O  
ATOM    647  OD2 ASP A  84      12.336  12.695 -18.859  1.00 60.72           O  
ATOM    648  N   SER A  85       9.414   8.938 -15.797  1.00 61.88           N  
ATOM    649  CA  SER A  85       8.539   8.578 -14.688  1.00 61.88           C  
ATOM    650  C   SER A  85       7.449   7.613 -15.133  1.00 61.88           C  
ATOM    651  CB  SER A  85       7.906   9.836 -14.078  1.00 61.88           C  
ATOM    652  O   SER A  85       7.074   7.594 -16.297  1.00 61.88           O  
ATOM    653  OG  SER A  85       7.039  10.461 -15.008  1.00 61.88           O  
ATOM    654  N   LEU A  86       7.109   6.699 -14.281  1.00 65.56           N  
ATOM    655  CA  LEU A  86       6.043   5.727 -14.484  1.00 65.56           C  
ATOM    656  C   LEU A  86       4.875   5.988 -13.539  1.00 65.56           C  
ATOM    657  CB  LEU A  86       6.570   4.305 -14.281  1.00 65.56           C  
ATOM    658  O   LEU A  86       5.086   6.266 -12.352  1.00 65.56           O  
ATOM    659  CG  LEU A  86       7.582   3.805 -15.312  1.00 65.56           C  
ATOM    660  CD1 LEU A  86       8.508   2.762 -14.688  1.00 65.56           C  
ATOM    661  CD2 LEU A  86       6.871   3.230 -16.531  1.00 65.56           C  
ATOM    662  N   THR A  87       3.715   6.066 -14.188  1.00 70.38           N  
ATOM    663  CA  THR A  87       2.523   6.211 -13.359  1.00 70.38           C  
ATOM    664  C   THR A  87       1.796   4.875 -13.219  1.00 70.38           C  
ATOM    665  CB  THR A  87       1.563   7.266 -13.938  1.00 70.38           C  
ATOM    666  O   THR A  87       1.641   4.145 -14.195  1.00 70.38           O  
ATOM    667  CG2 THR A  87       0.383   7.508 -13.008  1.00 70.38           C  
ATOM    668  OG1 THR A  87       2.271   8.500 -14.125  1.00 70.38           O  
ATOM    669  N   ALA A  88       1.404   4.555 -11.977  1.00 72.69           N  
ATOM    670  CA  ALA A  88       0.634   3.338 -11.727  1.00 72.69           C  
ATOM    671  C   ALA A  88      -0.631   3.643 -10.930  1.00 72.69           C  
ATOM    672  CB  ALA A  88       1.488   2.309 -10.992  1.00 72.69           C  
ATOM    673  O   ALA A  88      -0.594   4.406  -9.961  1.00 72.69           O  
ATOM    674  N   PHE A  89      -1.697   3.139 -11.570  1.00 82.38           N  
ATOM    675  CA  PHE A  89      -2.971   3.166 -10.859  1.00 82.38           C  
ATOM    676  C   PHE A  89      -3.412   1.756 -10.492  1.00 82.38           C  
ATOM    677  CB  PHE A  89      -4.047   3.848 -11.711  1.00 82.38           C  
ATOM    678  O   PHE A  89      -3.352   0.843 -11.312  1.00 82.38           O  
ATOM    679  CG  PHE A  89      -5.312   4.148 -10.953  1.00 82.38           C  
ATOM    680  CD1 PHE A  89      -6.398   3.281 -11.008  1.00 82.38           C  
ATOM    681  CD2 PHE A  89      -5.422   5.305 -10.188  1.00 82.38           C  
ATOM    682  CE1 PHE A  89      -7.570   3.559 -10.312  1.00 82.38           C  
ATOM    683  CE2 PHE A  89      -6.590   5.590  -9.492  1.00 82.38           C  
ATOM    684  CZ  PHE A  89      -7.664   4.715  -9.555  1.00 82.38           C  
ATOM    685  N   SER A  90      -3.797   1.641  -9.141  1.00 84.88           N  
ATOM    686  CA  SER A  90      -4.258   0.313  -8.742  1.00 84.88           C  
ATOM    687  C   SER A  90      -5.578   0.389  -7.988  1.00 84.88           C  
ATOM    688  CB  SER A  90      -3.205  -0.385  -7.883  1.00 84.88           C  
ATOM    689  O   SER A  90      -5.871   1.393  -7.336  1.00 84.88           O  
ATOM    690  OG  SER A  90      -2.947   0.358  -6.703  1.00 84.88           O  
ATOM    691  N   GLY A  91      -6.336  -0.595  -8.289  1.00 91.00           N  
ATOM    692  CA  GLY A  91      -7.551  -0.841  -7.527  1.00 91.00           C  
ATOM    693  C   GLY A  91      -7.566  -2.199  -6.852  1.00 91.00           C  
ATOM    694  O   GLY A  91      -7.375  -3.227  -7.504  1.00 91.00           O  
ATOM    695  N   LEU A  92      -7.859  -2.141  -5.457  1.00 92.44           N  
ATOM    696  CA  LEU A  92      -7.805  -3.400  -4.723  1.00 92.44           C  
ATOM    697  C   LEU A  92      -9.016  -3.551  -3.811  1.00 92.44           C  
ATOM    698  CB  LEU A  92      -6.520  -3.484  -3.896  1.00 92.44           C  
ATOM    699  O   LEU A  92      -9.594  -2.555  -3.361  1.00 92.44           O  
ATOM    700  CG  LEU A  92      -5.207  -3.467  -4.684  1.00 92.44           C  
ATOM    701  CD1 LEU A  92      -4.625  -2.059  -4.707  1.00 92.44           C  
ATOM    702  CD2 LEU A  92      -4.211  -4.453  -4.082  1.00 92.44           C  
ATOM    703  N   VAL A  93      -9.359  -4.777  -3.641  1.00 94.94           N  
ATOM    704  CA  VAL A  93     -10.273  -5.152  -2.568  1.00 94.94           C  
ATOM    705  C   VAL A  93      -9.492  -5.793  -1.424  1.00 94.94           C  
ATOM    706  CB  VAL A  93     -11.367  -6.113  -3.070  1.00 94.94           C  
ATOM    707  O   VAL A  93      -8.711  -6.723  -1.641  1.00 94.94           O  
ATOM    708  CG1 VAL A  93     -12.281  -6.539  -1.921  1.00 94.94           C  
ATOM    709  CG2 VAL A  93     -12.188  -5.457  -4.184  1.00 94.94           C  
ATOM    710  N   ASN A  94      -9.805  -5.277  -0.215  1.00 95.12           N  
ATOM    711  CA  ASN A  94      -9.031  -5.730   0.935  1.00 95.12           C  
ATOM    712  C   ASN A  94      -9.922  -6.324   2.018  1.00 95.12           C  
ATOM    713  CB  ASN A  94      -8.195  -4.578   1.506  1.00 95.12           C  
ATOM    714  O   ASN A  94     -11.055  -5.879   2.203  1.00 95.12           O  
ATOM    715  CG  ASN A  94      -7.285  -3.945   0.471  1.00 95.12           C  
ATOM    716  ND2 ASN A  94      -7.531  -2.678   0.163  1.00 95.12           N  
ATOM    717  OD1 ASN A  94      -6.371  -4.590  -0.048  1.00 95.12           O  
ATOM    718  N   VAL A  95      -9.328  -7.297   2.635  1.00 95.38           N  
ATOM    719  CA  VAL A  95      -9.953  -7.859   3.826  1.00 95.38           C  
ATOM    720  C   VAL A  95      -8.992  -7.773   5.008  1.00 95.38           C  
ATOM    721  CB  VAL A  95     -10.383  -9.328   3.600  1.00 95.38           C  
ATOM    722  O   VAL A  95      -7.801  -8.070   4.871  1.00 95.38           O  
ATOM    723  CG1 VAL A  95     -10.977  -9.922   4.879  1.00 95.38           C  
ATOM    724  CG2 VAL A  95     -11.391  -9.414   2.451  1.00 95.38           C  
ATOM    725  N   TYR A  96      -9.562  -7.336   6.168  1.00 94.75           N  
ATOM    726  CA  TYR A  96      -8.750  -7.137   7.355  1.00 94.75           C  
ATOM    727  C   TYR A  96      -9.312  -7.898   8.547  1.00 94.75           C  
ATOM    728  CB  TYR A  96      -8.648  -5.645   7.695  1.00 94.75           C  
ATOM    729  O   TYR A  96     -10.531  -8.086   8.648  1.00 94.75           O  
ATOM    730  CG  TYR A  96      -8.094  -4.805   6.566  1.00 94.75           C  
ATOM    731  CD1 TYR A  96      -6.734  -4.520   6.484  1.00 94.75           C  
ATOM    732  CD2 TYR A  96      -8.938  -4.293   5.582  1.00 94.75           C  
ATOM    733  CE1 TYR A  96      -6.223  -3.746   5.449  1.00 94.75           C  
ATOM    734  CE2 TYR A  96      -8.438  -3.516   4.543  1.00 94.75           C  
ATOM    735  OH  TYR A  96      -6.578  -2.480   3.457  1.00 94.75           O  
ATOM    736  CZ  TYR A  96      -7.078  -3.248   4.484  1.00 94.75           C  
ATOM    737  N   TYR A  97      -8.344  -8.203   9.336  1.00 94.25           N  
ATOM    738  CA  TYR A  97      -8.719  -8.719  10.648  1.00 94.25           C  
ATOM    739  C   TYR A  97      -8.203  -7.805  11.758  1.00 94.25           C  
ATOM    740  CB  TYR A  97      -8.172 -10.133  10.844  1.00 94.25           C  
ATOM    741  O   TYR A  97      -6.992  -7.590  11.883  1.00 94.25           O  
ATOM    742  CG  TYR A  97      -8.617 -10.781  12.133  1.00 94.25           C  
ATOM    743  CD1 TYR A  97      -7.770 -10.859  13.234  1.00 94.25           C  
ATOM    744  CD2 TYR A  97      -9.898 -11.328  12.250  1.00 94.25           C  
ATOM    745  CE1 TYR A  97      -8.180 -11.461  14.422  1.00 94.25           C  
ATOM    746  CE2 TYR A  97     -10.312 -11.930  13.430  1.00 94.25           C  
ATOM    747  OH  TYR A  97      -9.859 -12.586  15.680  1.00 94.25           O  
ATOM    748  CZ  TYR A  97      -9.453 -11.992  14.508  1.00 94.25           C  
ATOM    749  N   ASP A  98      -9.133  -7.254  12.586  1.00 92.19           N  
ATOM    750  CA  ASP A  98      -8.773  -6.371  13.695  1.00 92.19           C  
ATOM    751  C   ASP A  98      -8.672  -7.148  15.008  1.00 92.19           C  
ATOM    752  CB  ASP A  98      -9.797  -5.242  13.828  1.00 92.19           C  
ATOM    753  O   ASP A  98      -9.586  -7.898  15.359  1.00 92.19           O  
ATOM    754  CG  ASP A  98      -9.758  -4.262  12.672  1.00 92.19           C  
ATOM    755  OD1 ASP A  98      -8.781  -4.289  11.883  1.00 92.19           O  
ATOM    756  OD2 ASP A  98     -10.703  -3.453  12.539  1.00 92.19           O  
ATOM    757  N   ILE A  99      -7.574  -6.980  15.586  1.00 91.62           N  
ATOM    758  CA  ILE A  99      -7.352  -7.637  16.875  1.00 91.62           C  
ATOM    759  C   ILE A  99      -7.723  -6.688  18.016  1.00 91.62           C  
ATOM    760  CB  ILE A  99      -5.887  -8.102  17.016  1.00 91.62           C  
ATOM    761  O   ILE A  99      -7.047  -5.680  18.234  1.00 91.62           O  
ATOM    762  CG1 ILE A  99      -5.488  -9.000  15.844  1.00 91.62           C  
ATOM    763  CG2 ILE A  99      -5.684  -8.836  18.359  1.00 91.62           C  
ATOM    764  CD1 ILE A  99      -3.988  -9.062  15.586  1.00 91.62           C  
ATOM    765  N   ALA A 100      -8.836  -7.078  18.609  1.00 84.62           N  
ATOM    766  CA  ALA A 100      -9.328  -6.223  19.688  1.00 84.62           C  
ATOM    767  C   ALA A 100      -8.594  -6.508  21.000  1.00 84.62           C  
ATOM    768  CB  ALA A 100     -10.836  -6.418  19.875  1.00 84.62           C  
ATOM    769  O   ALA A 100      -8.438  -7.664  21.391  1.00 84.62           O  
ATOM    770  N   ILE A 101      -7.980  -5.477  21.453  1.00 85.25           N  
ATOM    771  CA  ILE A 101      -7.352  -5.562  22.766  1.00 85.25           C  
ATOM    772  C   ILE A 101      -8.188  -4.793  23.797  1.00 85.25           C  
ATOM    773  CB  ILE A 101      -5.906  -5.023  22.734  1.00 85.25           C  
ATOM    774  O   ILE A 101      -8.484  -3.613  23.594  1.00 85.25           O  
ATOM    775  CG1 ILE A 101      -5.086  -5.754  21.672  1.00 85.25           C  
ATOM    776  CG2 ILE A 101      -5.250  -5.160  24.125  1.00 85.25           C  
ATOM    777  CD1 ILE A 101      -3.686  -5.188  21.469  1.00 85.25           C  
ATOM    778  N   GLU A 102      -8.625  -5.543  24.828  1.00 82.56           N  
ATOM    779  CA  GLU A 102      -9.492  -4.961  25.844  1.00 82.56           C  
ATOM    780  C   GLU A 102      -8.797  -3.809  26.562  1.00 82.56           C  
ATOM    781  CB  GLU A 102      -9.922  -6.027  26.859  1.00 82.56           C  
ATOM    782  O   GLU A 102      -7.617  -3.896  26.891  1.00 82.56           O  
ATOM    783  CG  GLU A 102     -10.984  -6.980  26.328  1.00 82.56           C  
ATOM    784  CD  GLU A 102     -11.500  -7.945  27.375  1.00 82.56           C  
ATOM    785  OE1 GLU A 102     -12.352  -8.805  27.047  1.00 82.56           O  
ATOM    786  OE2 GLU A 102     -11.055  -7.844  28.547  1.00 82.56           O  
ATOM    787  N   ASP A 103      -9.516  -2.639  26.594  1.00 83.06           N  
ATOM    788  CA  ASP A 103      -9.164  -1.501  27.438  1.00 83.06           C  
ATOM    789  C   ASP A 103      -7.984  -0.726  26.859  1.00 83.06           C  
ATOM    790  CB  ASP A 103      -8.844  -1.967  28.859  1.00 83.06           C  
ATOM    791  O   ASP A 103      -7.230  -0.088  27.609  1.00 83.06           O  
ATOM    792  CG  ASP A 103     -10.047  -2.539  29.594  1.00 83.06           C  
ATOM    793  OD1 ASP A 103     -11.172  -2.012  29.422  1.00 83.06           O  
ATOM    794  OD2 ASP A 103      -9.875  -3.523  30.344  1.00 83.06           O  
ATOM    795  N   MET A 104      -7.742  -0.841  25.500  1.00 87.12           N  
ATOM    796  CA  MET A 104      -6.680  -0.061  24.875  1.00 87.12           C  
ATOM    797  C   MET A 104      -7.207   0.693  23.656  1.00 87.12           C  
ATOM    798  CB  MET A 104      -5.516  -0.966  24.469  1.00 87.12           C  
ATOM    799  O   MET A 104      -8.039   0.173  22.906  1.00 87.12           O  
ATOM    800  CG  MET A 104      -4.664  -1.434  25.641  1.00 87.12           C  
ATOM    801  SD  MET A 104      -3.191  -2.387  25.094  1.00 87.12           S  
ATOM    802  CE  MET A 104      -2.250  -1.075  24.266  1.00 87.12           C  
ATOM    803  N   PRO A 105      -6.801   1.890  23.516  1.00 85.94           N  
ATOM    804  CA  PRO A 105      -7.246   2.668  22.359  1.00 85.94           C  
ATOM    805  C   PRO A 105      -6.539   2.262  21.078  1.00 85.94           C  
ATOM    806  CB  PRO A 105      -6.891   4.105  22.750  1.00 85.94           C  
ATOM    807  O   PRO A 105      -6.836   2.807  20.000  1.00 85.94           O  
ATOM    808  CG  PRO A 105      -5.730   3.979  23.688  1.00 85.94           C  
ATOM    809  CD  PRO A 105      -5.875   2.697  24.453  1.00 85.94           C  
ATOM    810  N   ILE A 106      -5.746   1.268  21.156  1.00 90.81           N  
ATOM    811  CA  ILE A 106      -4.988   0.817  20.000  1.00 90.81           C  
ATOM    812  C   ILE A 106      -5.555  -0.508  19.500  1.00 90.81           C  
ATOM    813  CB  ILE A 106      -3.486   0.665  20.328  1.00 90.81           C  
ATOM    814  O   ILE A 106      -5.844  -1.409  20.281  1.00 90.81           O  
ATOM    815  CG1 ILE A 106      -2.898   2.008  20.781  1.00 90.81           C  
ATOM    816  CG2 ILE A 106      -2.721   0.105  19.125  1.00 90.81           C  
ATOM    817  CD1 ILE A 106      -1.512   1.903  21.406  1.00 90.81           C  
ATOM    818  N   THR A 107      -5.660  -0.593  18.094  1.00 92.81           N  
ATOM    819  CA  THR A 107      -6.188  -1.797  17.469  1.00 92.81           C  
ATOM    820  C   THR A 107      -5.242  -2.295  16.375  1.00 92.81           C  
ATOM    821  CB  THR A 107      -7.582  -1.547  16.859  1.00 92.81           C  
ATOM    822  O   THR A 107      -5.176  -1.718  15.289  1.00 92.81           O  
ATOM    823  CG2 THR A 107      -8.211  -2.846  16.359  1.00 92.81           C  
ATOM    824  OG1 THR A 107      -8.438  -0.970  17.859  1.00 92.81           O  
ATOM    825  N   PRO A 108      -4.504  -3.338  16.781  1.00 94.56           N  
ATOM    826  CA  PRO A 108      -3.695  -3.920  15.703  1.00 94.56           C  
ATOM    827  C   PRO A 108      -4.543  -4.594  14.625  1.00 94.56           C  
ATOM    828  CB  PRO A 108      -2.824  -4.945  16.438  1.00 94.56           C  
ATOM    829  O   PRO A 108      -5.637  -5.086  14.906  1.00 94.56           O  
ATOM    830  CG  PRO A 108      -2.924  -4.570  17.875  1.00 94.56           C  
ATOM    831  CD  PRO A 108      -4.250  -3.904  18.109  1.00 94.56           C  
ATOM    832  N   TYR A 109      -3.893  -4.668  13.312  1.00 94.25           N  
ATOM    833  CA  TYR A 109      -4.641  -5.324  12.242  1.00 94.25           C  
ATOM    834  C   TYR A 109      -3.699  -5.965  11.234  1.00 94.25           C  
ATOM    835  CB  TYR A 109      -5.562  -4.324  11.539  1.00 94.25           C  
ATOM    836  O   TYR A 109      -2.531  -5.582  11.133  1.00 94.25           O  
ATOM    837  CG  TYR A 109      -4.820  -3.291  10.719  1.00 94.25           C  
ATOM    838  CD1 TYR A 109      -4.574  -2.018  11.234  1.00 94.25           C  
ATOM    839  CD2 TYR A 109      -4.371  -3.586   9.438  1.00 94.25           C  
ATOM    840  CE1 TYR A 109      -3.895  -1.062  10.484  1.00 94.25           C  
ATOM    841  CE2 TYR A 109      -3.689  -2.639   8.680  1.00 94.25           C  
ATOM    842  OH  TYR A 109      -2.785  -0.440   8.461  1.00 94.25           O  
ATOM    843  CZ  TYR A 109      -3.457  -1.382   9.211  1.00 94.25           C  
ATOM    844  N   VAL A 110      -4.238  -6.961  10.602  1.00 96.06           N  
ATOM    845  CA  VAL A 110      -3.582  -7.566   9.445  1.00 96.06           C  
ATOM    846  C   VAL A 110      -4.586  -7.723   8.305  1.00 96.06           C  
ATOM    847  CB  VAL A 110      -2.963  -8.938   9.805  1.00 96.06           C  
ATOM    848  O   VAL A 110      -5.781  -7.910   8.539  1.00 96.06           O  
ATOM    849  CG1 VAL A 110      -1.839  -8.773  10.820  1.00 96.06           C  
ATOM    850  CG2 VAL A 110      -4.039  -9.891  10.328  1.00 96.06           C  
ATOM    851  N   GLY A 111      -4.016  -7.555   7.102  1.00 94.75           N  
ATOM    852  CA  GLY A 111      -4.918  -7.625   5.965  1.00 94.75           C  
ATOM    853  C   GLY A 111      -4.230  -8.078   4.688  1.00 94.75           C  
ATOM    854  O   GLY A 111      -3.004  -8.039   4.590  1.00 94.75           O  
ATOM    855  N   VAL A 112      -5.121  -8.594   3.832  1.00 95.25           N  
ATOM    856  CA  VAL A 112      -4.656  -8.977   2.504  1.00 95.25           C  
ATOM    857  C   VAL A 112      -5.609  -8.430   1.443  1.00 95.25           C  
ATOM    858  CB  VAL A 112      -4.527 -10.508   2.369  1.00 95.25           C  
ATOM    859  O   VAL A 112      -6.789  -8.195   1.725  1.00 95.25           O  
ATOM    860  CG1 VAL A 112      -3.449 -11.047   3.312  1.00 95.25           C  
ATOM    861  CG2 VAL A 112      -5.867 -11.180   2.646  1.00 95.25           C  
ATOM    862  N   GLY A 113      -5.031  -8.242   0.238  1.00 92.62           N  
ATOM    863  CA  GLY A 113      -5.855  -7.695  -0.830  1.00 92.62           C  
ATOM    864  C   GLY A 113      -5.426  -8.156  -2.209  1.00 92.62           C  
ATOM    865  O   GLY A 113      -4.281  -8.578  -2.400  1.00 92.62           O  
ATOM    866  N   VAL A 114      -6.438  -8.141  -3.084  1.00 92.75           N  
ATOM    867  CA  VAL A 114      -6.164  -8.500  -4.473  1.00 92.75           C  
ATOM    868  C   VAL A 114      -6.883  -7.523  -5.406  1.00 92.75           C  
ATOM    869  CB  VAL A 114      -6.598  -9.945  -4.781  1.00 92.75           C  
ATOM    870  O   VAL A 114      -7.941  -6.992  -5.062  1.00 92.75           O  
ATOM    871  CG1 VAL A 114      -5.773 -10.945  -3.971  1.00 92.75           C  
ATOM    872  CG2 VAL A 114      -8.086 -10.133  -4.500  1.00 92.75           C  
ATOM    873  N   GLY A 115      -6.191  -7.348  -6.566  1.00 90.25           N  
ATOM    874  CA  GLY A 115      -6.801  -6.430  -7.512  1.00 90.25           C  
ATOM    875  C   GLY A 115      -6.043  -6.328  -8.820  1.00 90.25           C  
ATOM    876  O   GLY A 115      -5.500  -7.320  -9.305  1.00 90.25           O  
ATOM    877  N   ALA A 116      -6.211  -5.125  -9.344  1.00 86.06           N  
ATOM    878  CA  ALA A 116      -5.570  -4.891 -10.633  1.00 86.06           C  
ATOM    879  C   ALA A 116      -4.809  -3.572 -10.641  1.00 86.06           C  
ATOM    880  CB  ALA A 116      -6.609  -4.902 -11.750  1.00 86.06           C  
ATOM    881  O   ALA A 116      -5.141  -2.652  -9.891  1.00 86.06           O  
ATOM    882  N   ALA A 117      -3.721  -3.600 -11.391  1.00 81.94           N  
ATOM    883  CA  ALA A 117      -2.908  -2.391 -11.508  1.00 81.94           C  
ATOM    884  C   ALA A 117      -2.791  -1.951 -12.961  1.00 81.94           C  
ATOM    885  CB  ALA A 117      -1.522  -2.619 -10.914  1.00 81.94           C  
ATOM    886  O   ALA A 117      -2.686  -2.787 -13.867  1.00 81.94           O  
ATOM    887  N   TYR A 118      -3.070  -0.767 -13.094  1.00 77.81           N  
ATOM    888  CA  TYR A 118      -2.906  -0.123 -14.391  1.00 77.81           C  
ATOM    889  C   TYR A 118      -1.612   0.683 -14.438  1.00 77.81           C  
ATOM    890  CB  TYR A 118      -4.098   0.788 -14.695  1.00 77.81           C  
ATOM    891  O   TYR A 118      -1.461   1.670 -13.719  1.00 77.81           O  
ATOM    892  CG  TYR A 118      -4.180   1.224 -16.141  1.00 77.81           C  
ATOM    893  CD1 TYR A 118      -3.799   2.508 -16.516  1.00 77.81           C  
ATOM    894  CD2 TYR A 118      -4.633   0.352 -17.125  1.00 77.81           C  
ATOM    895  CE1 TYR A 118      -3.873   2.916 -17.844  1.00 77.81           C  
ATOM    896  CE2 TYR A 118      -4.707   0.748 -18.453  1.00 77.81           C  
ATOM    897  OH  TYR A 118      -4.402   2.426 -20.125  1.00 77.81           O  
ATOM    898  CZ  TYR A 118      -4.328   2.029 -18.812  1.00 77.81           C  
ATOM    899  N   ILE A 119      -0.598   0.157 -15.383  1.00 73.44           N  
ATOM    900  CA  ILE A 119       0.748   0.718 -15.344  1.00 73.44           C  
ATOM    901  C   ILE A 119       1.091   1.330 -16.703  1.00 73.44           C  
ATOM    902  CB  ILE A 119       1.795  -0.350 -14.961  1.00 73.44           C  
ATOM    903  O   ILE A 119       0.784   0.751 -17.750  1.00 73.44           O  
ATOM    904  CG1 ILE A 119       1.435  -0.989 -13.609  1.00 73.44           C  
ATOM    905  CG2 ILE A 119       3.199   0.260 -14.914  1.00 73.44           C  
ATOM    906  CD1 ILE A 119       2.273  -2.209 -13.258  1.00 73.44           C  
ATOM    907  N   SER A 120       1.716   2.525 -16.688  1.00 69.75           N  
ATOM    908  CA  SER A 120       2.131   3.178 -17.922  1.00 69.75           C  
ATOM    909  C   SER A 120       3.436   2.586 -18.453  1.00 69.75           C  
ATOM    910  CB  SER A 120       2.297   4.684 -17.703  1.00 69.75           C  
ATOM    911  O   SER A 120       4.246   2.074 -17.688  1.00 69.75           O  
ATOM    912  OG  SER A 120       1.065   5.273 -17.328  1.00 69.75           O  
ATOM    913  N   ASN A 121       3.561   2.590 -19.875  1.00 63.06           N  
ATOM    914  CA  ASN A 121       4.719   2.062 -20.594  1.00 63.06           C  
ATOM    915  C   ASN A 121       6.004   2.781 -20.188  1.00 63.06           C  
ATOM    916  CB  ASN A 121       4.504   2.166 -22.094  1.00 63.06           C  
ATOM    917  O   ASN A 121       6.039   4.012 -20.125  1.00 63.06           O  
ATOM    918  CG  ASN A 121       5.473   1.304 -22.891  1.00 63.06           C  
ATOM    919  ND2 ASN A 121       5.027   0.815 -24.047  1.00 63.06           N  
ATOM    920  OD1 ASN A 121       6.605   1.076 -22.469  1.00 63.06           O  
ATOM    921  N   PRO A 122       7.020   1.948 -19.766  1.00 62.19           N  
ATOM    922  CA  PRO A 122       8.281   2.527 -19.312  1.00 62.19           C  
ATOM    923  C   PRO A 122       9.148   3.057 -20.453  1.00 62.19           C  
ATOM    924  CB  PRO A 122       8.969   1.354 -18.609  1.00 62.19           C  
ATOM    925  O   PRO A 122      10.203   3.641 -20.219  1.00 62.19           O  
ATOM    926  CG  PRO A 122       8.383   0.133 -19.234  1.00 62.19           C  
ATOM    927  CD  PRO A 122       7.000   0.466 -19.719  1.00 62.19           C  
ATOM    928  N   SER A 123       8.617   3.053 -21.797  1.00 58.56           N  
ATOM    929  CA  SER A 123       9.391   3.465 -22.969  1.00 58.56           C  
ATOM    930  C   SER A 123       8.961   4.840 -23.453  1.00 58.56           C  
ATOM    931  CB  SER A 123       9.258   2.439 -24.094  1.00 58.56           C  
ATOM    932  O   SER A 123       7.781   5.191 -23.375  1.00 58.56           O  
ATOM    933  OG  SER A 123      10.000   2.842 -25.234  1.00 58.56           O  
ATOM    934  N   LYS A 124       9.875   5.781 -23.828  1.00 63.28           N  
ATOM    935  CA  LYS A 124       9.602   7.102 -24.406  1.00 63.28           C  
ATOM    936  C   LYS A 124       9.594   7.051 -25.922  1.00 63.28           C  
ATOM    937  CB  LYS A 124      10.633   8.117 -23.922  1.00 63.28           C  
ATOM    938  O   LYS A 124       9.523   8.094 -26.578  1.00 63.28           O  
ATOM    939  CG  LYS A 124      10.516   8.469 -22.438  1.00 63.28           C  
ATOM    940  CD  LYS A 124      11.477   9.586 -22.047  1.00 63.28           C  
ATOM    941  CE  LYS A 124      11.344   9.945 -20.578  1.00 63.28           C  
ATOM    942  NZ  LYS A 124      12.242  11.086 -20.203  1.00 63.28           N  
ATOM    943  N   ALA A 125       9.781   5.816 -26.469  1.00 59.25           N  
ATOM    944  CA  ALA A 125       9.734   5.688 -27.922  1.00 59.25           C  
ATOM    945  C   ALA A 125       8.352   6.055 -28.453  1.00 59.25           C  
ATOM    946  CB  ALA A 125      10.102   4.266 -28.344  1.00 59.25           C  
ATOM    947  O   ALA A 125       7.336   5.641 -27.906  1.00 59.25           O  
ATOM    948  N   ASP A 126       8.320   6.980 -29.438  1.00 59.62           N  
ATOM    949  CA  ASP A 126       7.102   7.523 -30.031  1.00 59.62           C  
ATOM    950  C   ASP A 126       6.172   6.406 -30.500  1.00 59.62           C  
ATOM    951  CB  ASP A 126       7.441   8.445 -31.219  1.00 59.62           C  
ATOM    952  O   ASP A 126       4.945   6.547 -30.438  1.00 59.62           O  
ATOM    953  CG  ASP A 126       7.969   9.797 -30.766  1.00 59.62           C  
ATOM    954  OD1 ASP A 126       7.570  10.281 -29.688  1.00 59.62           O  
ATOM    955  OD2 ASP A 126       8.781  10.391 -31.516  1.00 59.62           O  
ATOM    956  N   ALA A 127       6.621   5.305 -30.734  1.00 60.00           N  
ATOM    957  CA  ALA A 127       5.863   4.188 -31.281  1.00 60.00           C  
ATOM    958  C   ALA A 127       5.109   3.443 -30.188  1.00 60.00           C  
ATOM    959  CB  ALA A 127       6.789   3.232 -32.031  1.00 60.00           C  
ATOM    960  O   ALA A 127       4.043   2.875 -30.438  1.00 60.00           O  
ATOM    961  N   VAL A 128       5.566   3.658 -28.797  1.00 55.09           N  
ATOM    962  CA  VAL A 128       5.004   2.758 -27.797  1.00 55.09           C  
ATOM    963  C   VAL A 128       4.797   3.508 -26.484  1.00 55.09           C  
ATOM    964  CB  VAL A 128       5.902   1.522 -27.578  1.00 55.09           C  
ATOM    965  O   VAL A 128       4.363   2.922 -25.484  1.00 55.09           O  
ATOM    966  CG1 VAL A 128       5.906   0.622 -28.812  1.00 55.09           C  
ATOM    967  CG2 VAL A 128       7.324   1.958 -27.234  1.00 55.09           C  
ATOM    968  N   LYS A 129       5.074   4.902 -26.516  1.00 54.25           N  
ATOM    969  CA  LYS A 129       5.094   5.781 -25.344  1.00 54.25           C  
ATOM    970  C   LYS A 129       3.691   5.957 -24.766  1.00 54.25           C  
ATOM    971  CB  LYS A 129       5.684   7.145 -25.719  1.00 54.25           C  
ATOM    972  O   LYS A 129       3.535   6.234 -23.578  1.00 54.25           O  
ATOM    973  CG  LYS A 129       4.805   7.977 -26.625  1.00 54.25           C  
ATOM    974  CD  LYS A 129       5.422   9.344 -26.906  1.00 54.25           C  
ATOM    975  CE  LYS A 129       4.559  10.164 -27.859  1.00 54.25           C  
ATOM    976  NZ  LYS A 129       4.641  11.625 -27.562  1.00 54.25           N  
ATOM    977  N   ASP A 130       2.572   5.578 -25.391  1.00 59.00           N  
ATOM    978  CA  ASP A 130       1.228   5.750 -24.859  1.00 59.00           C  
ATOM    979  C   ASP A 130       0.599   4.402 -24.516  1.00 59.00           C  
ATOM    980  CB  ASP A 130       0.342   6.500 -25.859  1.00 59.00           C  
ATOM    981  O   ASP A 130      -0.594   4.328 -24.203  1.00 59.00           O  
ATOM    982  CG  ASP A 130       0.775   7.941 -26.062  1.00 59.00           C  
ATOM    983  OD1 ASP A 130       1.222   8.594 -25.094  1.00 59.00           O  
ATOM    984  OD2 ASP A 130       0.667   8.430 -27.203  1.00 59.00           O  
ATOM    985  N   GLN A 131       1.415   3.373 -24.422  1.00 63.69           N  
ATOM    986  CA  GLN A 131       0.857   2.059 -24.141  1.00 63.69           C  
ATOM    987  C   GLN A 131       0.697   1.853 -22.625  1.00 63.69           C  
ATOM    988  CB  GLN A 131       1.739   0.957 -24.719  1.00 63.69           C  
ATOM    989  O   GLN A 131       1.510   2.340 -21.844  1.00 63.69           O  
ATOM    990  CG  GLN A 131       1.694   0.880 -26.250  1.00 63.69           C  
ATOM    991  CD  GLN A 131       2.375  -0.360 -26.797  1.00 63.69           C  
ATOM    992  NE2 GLN A 131       1.863  -0.878 -27.906  1.00 63.69           N  
ATOM    993  OE1 GLN A 131       3.355  -0.849 -26.219  1.00 63.69           O  
ATOM    994  N   LYS A 132      -0.475   1.326 -22.266  1.00 66.88           N  
ATOM    995  CA  LYS A 132      -0.794   0.974 -20.891  1.00 66.88           C  
ATOM    996  C   LYS A 132      -1.118  -0.512 -20.766  1.00 66.88           C  
ATOM    997  CB  LYS A 132      -1.968   1.812 -20.375  1.00 66.88           C  
ATOM    998  O   LYS A 132      -1.577  -1.137 -21.719  1.00 66.88           O  
ATOM    999  CG  LYS A 132      -1.729   3.312 -20.438  1.00 66.88           C  
ATOM   1000  CD  LYS A 132      -2.904   4.090 -19.859  1.00 66.88           C  
ATOM   1001  CE  LYS A 132      -2.682   5.594 -19.953  1.00 66.88           C  
ATOM   1002  NZ  LYS A 132      -3.840   6.359 -19.406  1.00 66.88           N  
ATOM   1003  N   GLY A 133      -0.614  -1.055 -19.625  1.00 68.94           N  
ATOM   1004  CA  GLY A 133      -0.898  -2.467 -19.422  1.00 68.94           C  
ATOM   1005  C   GLY A 133      -1.510  -2.768 -18.078  1.00 68.94           C  
ATOM   1006  O   GLY A 133      -1.299  -2.023 -17.109  1.00 68.94           O  
ATOM   1007  N   PHE A 134      -2.402  -3.809 -18.156  1.00 76.06           N  
ATOM   1008  CA  PHE A 134      -3.055  -4.277 -16.953  1.00 76.06           C  
ATOM   1009  C   PHE A 134      -2.279  -5.434 -16.328  1.00 76.06           C  
ATOM   1010  CB  PHE A 134      -4.496  -4.707 -17.234  1.00 76.06           C  
ATOM   1011  O   PHE A 134      -1.754  -6.289 -17.047  1.00 76.06           O  
ATOM   1012  CG  PHE A 134      -5.461  -3.557 -17.359  1.00 76.06           C  
ATOM   1013  CD1 PHE A 134      -6.062  -3.020 -16.234  1.00 76.06           C  
ATOM   1014  CD2 PHE A 134      -5.762  -3.014 -18.594  1.00 76.06           C  
ATOM   1015  CE1 PHE A 134      -6.957  -1.956 -16.328  1.00 76.06           C  
ATOM   1016  CE2 PHE A 134      -6.652  -1.951 -18.719  1.00 76.06           C  
ATOM   1017  CZ  PHE A 134      -7.250  -1.424 -17.578  1.00 76.06           C  
ATOM   1018  N   GLY A 135      -2.160  -5.266 -15.008  1.00 78.06           N  
ATOM   1019  CA  GLY A 135      -1.558  -6.367 -14.273  1.00 78.06           C  
ATOM   1020  C   GLY A 135      -2.340  -6.754 -13.031  1.00 78.06           C  
ATOM   1021  O   GLY A 135      -3.213  -6.004 -12.586  1.00 78.06           O  
ATOM   1022  N   PHE A 136      -2.143  -7.984 -12.734  1.00 82.31           N  
ATOM   1023  CA  PHE A 136      -2.693  -8.461 -11.477  1.00 82.31           C  
ATOM   1024  C   PHE A 136      -1.943  -7.855 -10.297  1.00 82.31           C  
ATOM   1025  CB  PHE A 136      -2.635  -9.992 -11.406  1.00 82.31           C  
ATOM   1026  O   PHE A 136      -0.717  -7.734 -10.328  1.00 82.31           O  
ATOM   1027  CG  PHE A 136      -3.154 -10.555 -10.109  1.00 82.31           C  
ATOM   1028  CD1 PHE A 136      -2.279 -10.961  -9.109  1.00 82.31           C  
ATOM   1029  CD2 PHE A 136      -4.520 -10.695  -9.898  1.00 82.31           C  
ATOM   1030  CE1 PHE A 136      -2.760 -11.484  -7.914  1.00 82.31           C  
ATOM   1031  CE2 PHE A 136      -5.008 -11.219  -8.703  1.00 82.31           C  
ATOM   1032  CZ  PHE A 136      -4.125 -11.617  -7.715  1.00 82.31           C  
ATOM   1033  N   ALA A 137      -2.727  -7.438  -9.211  1.00 85.38           N  
ATOM   1034  CA  ALA A 137      -2.117  -6.805  -8.047  1.00 85.38           C  
ATOM   1035  C   ALA A 137      -2.520  -7.527  -6.762  1.00 85.38           C  
ATOM   1036  CB  ALA A 137      -2.510  -5.332  -7.969  1.00 85.38           C  
ATOM   1037  O   ALA A 137      -3.637  -8.039  -6.656  1.00 85.38           O  
ATOM   1038  N   TYR A 138      -1.587  -7.664  -5.930  1.00 86.44           N  
ATOM   1039  CA  TYR A 138      -1.856  -8.211  -4.605  1.00 86.44           C  
ATOM   1040  C   TYR A 138      -1.088  -7.449  -3.533  1.00 86.44           C  
ATOM   1041  CB  TYR A 138      -1.489  -9.695  -4.555  1.00 86.44           C  
ATOM   1042  O   TYR A 138      -0.090  -6.789  -3.826  1.00 86.44           O  
ATOM   1043  CG  TYR A 138      -0.031  -9.977  -4.832  1.00 86.44           C  
ATOM   1044  CD1 TYR A 138       0.434 -10.133  -6.137  1.00 86.44           C  
ATOM   1045  CD2 TYR A 138       0.884 -10.078  -3.789  1.00 86.44           C  
ATOM   1046  CE1 TYR A 138       1.776 -10.391  -6.395  1.00 86.44           C  
ATOM   1047  CE2 TYR A 138       2.229 -10.328  -4.035  1.00 86.44           C  
ATOM   1048  OH  TYR A 138       3.996 -10.734  -5.590  1.00 86.44           O  
ATOM   1049  CZ  TYR A 138       2.666 -10.484  -5.340  1.00 86.44           C  
ATOM   1050  N   GLN A 139      -1.714  -7.547  -2.311  1.00 89.44           N  
ATOM   1051  CA  GLN A 139      -1.057  -6.809  -1.236  1.00 89.44           C  
ATOM   1052  C   GLN A 139      -1.340  -7.441   0.122  1.00 89.44           C  
ATOM   1053  CB  GLN A 139      -1.507  -5.344  -1.236  1.00 89.44           C  
ATOM   1054  O   GLN A 139      -2.328  -8.164   0.283  1.00 89.44           O  
ATOM   1055  CG  GLN A 139      -2.953  -5.148  -0.804  1.00 89.44           C  
ATOM   1056  CD  GLN A 139      -3.334  -3.684  -0.680  1.00 89.44           C  
ATOM   1057  NE2 GLN A 139      -4.137  -3.363   0.330  1.00 89.44           N  
ATOM   1058  OE1 GLN A 139      -2.910  -2.848  -1.484  1.00 89.44           O  
ATOM   1059  N   ALA A 140      -0.302  -7.250   0.973  1.00 92.56           N  
ATOM   1060  CA  ALA A 140      -0.431  -7.605   2.385  1.00 92.56           C  
ATOM   1061  C   ALA A 140      -0.137  -6.406   3.281  1.00 92.56           C  
ATOM   1062  CB  ALA A 140       0.502  -8.766   2.729  1.00 92.56           C  
ATOM   1063  O   ALA A 140       0.777  -5.625   3.004  1.00 92.56           O  
ATOM   1064  N   LYS A 141      -1.004  -6.285   4.434  1.00 93.12           N  
ATOM   1065  CA  LYS A 141      -0.872  -5.129   5.312  1.00 93.12           C  
ATOM   1066  C   LYS A 141      -0.919  -5.543   6.781  1.00 93.12           C  
ATOM   1067  CB  LYS A 141      -1.972  -4.105   5.023  1.00 93.12           C  
ATOM   1068  O   LYS A 141      -1.604  -6.504   7.137  1.00 93.12           O  
ATOM   1069  CG  LYS A 141      -1.940  -3.549   3.607  1.00 93.12           C  
ATOM   1070  CD  LYS A 141      -3.068  -2.551   3.373  1.00 93.12           C  
ATOM   1071  CE  LYS A 141      -3.020  -1.970   1.967  1.00 93.12           C  
ATOM   1072  NZ  LYS A 141      -4.117  -0.985   1.735  1.00 93.12           N  
ATOM   1073  N   ALA A 142      -0.127  -4.875   7.480  1.00 95.06           N  
ATOM   1074  CA  ALA A 142      -0.164  -5.020   8.938  1.00 95.06           C  
ATOM   1075  C   ALA A 142       0.166  -3.697   9.625  1.00 95.06           C  
ATOM   1076  CB  ALA A 142       0.804  -6.109   9.383  1.00 95.06           C  
ATOM   1077  O   ALA A 142       1.047  -2.959   9.180  1.00 95.06           O  
ATOM   1078  N   GLY A 143      -0.664  -3.439  10.711  1.00 94.19           N  
ATOM   1079  CA  GLY A 143      -0.435  -2.182  11.406  1.00 94.19           C  
ATOM   1080  C   GLY A 143      -1.302  -2.012  12.633  1.00 94.19           C  
ATOM   1081  O   GLY A 143      -1.810  -2.994  13.188  1.00 94.19           O  
ATOM   1082  N   VAL A 144      -1.277  -0.770  13.047  1.00 94.12           N  
ATOM   1083  CA  VAL A 144      -2.045  -0.476  14.258  1.00 94.12           C  
ATOM   1084  C   VAL A 144      -2.908   0.764  14.031  1.00 94.12           C  
ATOM   1085  CB  VAL A 144      -1.125  -0.270  15.477  1.00 94.12           C  
ATOM   1086  O   VAL A 144      -2.525   1.666  13.281  1.00 94.12           O  
ATOM   1087  CG1 VAL A 144      -0.376  -1.558  15.812  1.00 94.12           C  
ATOM   1088  CG2 VAL A 144      -0.143   0.872  15.219  1.00 94.12           C  
ATOM   1089  N   SER A 145      -4.152   0.770  14.594  1.00 92.88           N  
ATOM   1090  CA  SER A 145      -5.055   1.917  14.539  1.00 92.88           C  
ATOM   1091  C   SER A 145      -5.254   2.523  15.930  1.00 92.88           C  
ATOM   1092  CB  SER A 145      -6.406   1.512  13.953  1.00 92.88           C  
ATOM   1093  O   SER A 145      -5.332   1.801  16.922  1.00 92.88           O  
ATOM   1094  OG  SER A 145      -6.254   1.026  12.633  1.00 92.88           O  
ATOM   1095  N   TYR A 146      -5.230   3.803  15.961  1.00 92.00           N  
ATOM   1096  CA  TYR A 146      -5.430   4.527  17.203  1.00 92.00           C  
ATOM   1097  C   TYR A 146      -6.734   5.316  17.172  1.00 92.00           C  
ATOM   1098  CB  TYR A 146      -4.254   5.473  17.484  1.00 92.00           C  
ATOM   1099  O   TYR A 146      -6.965   6.109  16.266  1.00 92.00           O  
ATOM   1100  CG  TYR A 146      -4.359   6.207  18.797  1.00 92.00           C  
ATOM   1101  CD1 TYR A 146      -4.746   7.543  18.828  1.00 92.00           C  
ATOM   1102  CD2 TYR A 146      -4.062   5.570  19.984  1.00 92.00           C  
ATOM   1103  CE1 TYR A 146      -4.844   8.227  20.047  1.00 92.00           C  
ATOM   1104  CE2 TYR A 146      -4.156   6.242  21.203  1.00 92.00           C  
ATOM   1105  OH  TYR A 146      -4.637   8.242  22.422  1.00 92.00           O  
ATOM   1106  CZ  TYR A 146      -4.543   7.570  21.219  1.00 92.00           C  
ATOM   1107  N   ASP A 147      -7.602   5.109  18.188  1.00 90.62           N  
ATOM   1108  CA  ASP A 147      -8.883   5.801  18.281  1.00 90.62           C  
ATOM   1109  C   ASP A 147      -8.703   7.207  18.859  1.00 90.62           C  
ATOM   1110  CB  ASP A 147      -9.859   5.000  19.156  1.00 90.62           C  
ATOM   1111  O   ASP A 147      -8.445   7.371  20.047  1.00 90.62           O  
ATOM   1112  CG  ASP A 147     -10.188   3.637  18.578  1.00 90.62           C  
ATOM   1113  OD1 ASP A 147     -10.117   3.469  17.328  1.00 90.62           O  
ATOM   1114  OD2 ASP A 147     -10.516   2.723  19.359  1.00 90.62           O  
ATOM   1115  N   VAL A 148      -8.664   8.234  18.031  1.00 88.88           N  
ATOM   1116  CA  VAL A 148      -8.562   9.617  18.484  1.00 88.88           C  
ATOM   1117  C   VAL A 148      -9.898  10.086  19.047  1.00 88.88           C  
ATOM   1118  CB  VAL A 148      -8.109  10.555  17.328  1.00 88.88           C  
ATOM   1119  O   VAL A 148      -9.969  10.578  20.172  1.00 88.88           O  
ATOM   1120  CG1 VAL A 148      -8.023  12.000  17.828  1.00 88.88           C  
ATOM   1121  CG2 VAL A 148      -6.766  10.094  16.766  1.00 88.88           C  
ATOM   1122  N   THR A 149     -10.914   9.898  18.281  1.00 87.75           N  
ATOM   1123  CA  THR A 149     -12.320  10.086  18.641  1.00 87.75           C  
ATOM   1124  C   THR A 149     -13.156   8.891  18.188  1.00 87.75           C  
ATOM   1125  CB  THR A 149     -12.891  11.375  18.016  1.00 87.75           C  
ATOM   1126  O   THR A 149     -12.680   8.039  17.438  1.00 87.75           O  
ATOM   1127  CG2 THR A 149     -12.062  12.594  18.406  1.00 87.75           C  
ATOM   1128  OG1 THR A 149     -12.875  11.250  16.578  1.00 87.75           O  
ATOM   1129  N   PRO A 150     -14.438   8.719  18.766  1.00 84.06           N  
ATOM   1130  CA  PRO A 150     -15.258   7.578  18.344  1.00 84.06           C  
ATOM   1131  C   PRO A 150     -15.477   7.547  16.828  1.00 84.06           C  
ATOM   1132  CB  PRO A 150     -16.578   7.797  19.078  1.00 84.06           C  
ATOM   1133  O   PRO A 150     -15.734   6.480  16.266  1.00 84.06           O  
ATOM   1134  CG  PRO A 150     -16.203   8.586  20.297  1.00 84.06           C  
ATOM   1135  CD  PRO A 150     -15.070   9.508  19.938  1.00 84.06           C  
ATOM   1136  N   GLU A 151     -15.172   8.617  16.078  1.00 87.06           N  
ATOM   1137  CA  GLU A 151     -15.469   8.711  14.648  1.00 87.06           C  
ATOM   1138  C   GLU A 151     -14.188   8.766  13.828  1.00 87.06           C  
ATOM   1139  CB  GLU A 151     -16.328   9.945  14.359  1.00 87.06           C  
ATOM   1140  O   GLU A 151     -14.188   8.414  12.641  1.00 87.06           O  
ATOM   1141  CG  GLU A 151     -17.734   9.867  14.938  1.00 87.06           C  
ATOM   1142  CD  GLU A 151     -17.797  10.289  16.391  1.00 87.06           C  
ATOM   1143  OE1 GLU A 151     -18.906  10.227  17.000  1.00 87.06           O  
ATOM   1144  OE2 GLU A 151     -16.750  10.680  16.953  1.00 87.06           O  
ATOM   1145  N   ILE A 152     -13.039   9.156  14.531  1.00 87.94           N  
ATOM   1146  CA  ILE A 152     -11.797   9.344  13.797  1.00 87.94           C  
ATOM   1147  C   ILE A 152     -10.727   8.406  14.352  1.00 87.94           C  
ATOM   1148  CB  ILE A 152     -11.305  10.812  13.875  1.00 87.94           C  
ATOM   1149  O   ILE A 152     -10.477   8.375  15.555  1.00 87.94           O  
ATOM   1150  CG1 ILE A 152     -12.359  11.758  13.273  1.00 87.94           C  
ATOM   1151  CG2 ILE A 152      -9.961  10.969  13.172  1.00 87.94           C  
ATOM   1152  CD1 ILE A 152     -12.031  13.234  13.445  1.00 87.94           C  
ATOM   1153  N   LYS A 153     -10.094   7.703  13.391  1.00 91.75           N  
ATOM   1154  CA  LYS A 153      -9.008   6.793  13.742  1.00 91.75           C  
ATOM   1155  C   LYS A 153      -7.758   7.086  12.922  1.00 91.75           C  
ATOM   1156  CB  LYS A 153      -9.445   5.340  13.547  1.00 91.75           C  
ATOM   1157  O   LYS A 153      -7.848   7.344  11.719  1.00 91.75           O  
ATOM   1158  CG  LYS A 153     -10.617   4.922  14.414  1.00 91.75           C  
ATOM   1159  CD  LYS A 153     -11.016   3.473  14.156  1.00 91.75           C  
ATOM   1160  CE  LYS A 153     -12.195   3.055  15.023  1.00 91.75           C  
ATOM   1161  NZ  LYS A 153     -12.484   1.594  14.898  1.00 91.75           N  
ATOM   1162  N   LEU A 154      -6.699   7.066  13.625  1.00 92.69           N  
ATOM   1163  CA  LEU A 154      -5.418   7.148  12.938  1.00 92.69           C  
ATOM   1164  C   LEU A 154      -4.777   5.770  12.820  1.00 92.69           C  
ATOM   1165  CB  LEU A 154      -4.473   8.102  13.672  1.00 92.69           C  
ATOM   1166  O   LEU A 154      -4.906   4.941  13.727  1.00 92.69           O  
ATOM   1167  CG  LEU A 154      -4.941   9.555  13.805  1.00 92.69           C  
ATOM   1168  CD1 LEU A 154      -3.961  10.352  14.656  1.00 92.69           C  
ATOM   1169  CD2 LEU A 154      -5.102  10.188  12.430  1.00 92.69           C  
ATOM   1170  N   PHE A 155      -4.133   5.582  11.641  1.00 92.88           N  
ATOM   1171  CA  PHE A 155      -3.508   4.273  11.492  1.00 92.88           C  
ATOM   1172  C   PHE A 155      -2.109   4.406  10.898  1.00 92.88           C  
ATOM   1173  CB  PHE A 155      -4.367   3.363  10.609  1.00 92.88           C  
ATOM   1174  O   PHE A 155      -1.804   5.395  10.234  1.00 92.88           O  
ATOM   1175  CG  PHE A 155      -4.387   3.766   9.156  1.00 92.88           C  
ATOM   1176  CD1 PHE A 155      -5.324   4.676   8.688  1.00 92.88           C  
ATOM   1177  CD2 PHE A 155      -3.465   3.232   8.266  1.00 92.88           C  
ATOM   1178  CE1 PHE A 155      -5.344   5.051   7.348  1.00 92.88           C  
ATOM   1179  CE2 PHE A 155      -3.480   3.602   6.926  1.00 92.88           C  
ATOM   1180  CZ  PHE A 155      -4.422   4.512   6.465  1.00 92.88           C  
ATOM   1181  N   ALA A 156      -1.350   3.469  11.305  1.00 93.06           N  
ATOM   1182  CA  ALA A 156      -0.000   3.316  10.766  1.00 93.06           C  
ATOM   1183  C   ALA A 156       0.360   1.844  10.594  1.00 93.06           C  
ATOM   1184  CB  ALA A 156       1.015   4.008  11.672  1.00 93.06           C  
ATOM   1185  O   ALA A 156       0.004   1.010  11.430  1.00 93.06           O  
ATOM   1186  N   GLY A 157       1.010   1.562   9.406  1.00 91.56           N  
ATOM   1187  CA  GLY A 157       1.333   0.161   9.188  1.00 91.56           C  
ATOM   1188  C   GLY A 157       2.303  -0.054   8.039  1.00 91.56           C  
ATOM   1189  O   GLY A 157       2.762   0.907   7.418  1.00 91.56           O  
ATOM   1190  N   ALA A 158       2.650  -1.302   8.016  1.00 90.56           N  
ATOM   1191  CA  ALA A 158       3.510  -1.745   6.918  1.00 90.56           C  
ATOM   1192  C   ALA A 158       2.691  -2.398   5.809  1.00 90.56           C  
ATOM   1193  CB  ALA A 158       4.570  -2.715   7.434  1.00 90.56           C  
ATOM   1194  O   ALA A 158       1.634  -2.977   6.066  1.00 90.56           O  
ATOM   1195  N   ARG A 159       3.236  -2.219   4.602  1.00 87.31           N  
ATOM   1196  CA  ARG A 159       2.525  -2.752   3.443  1.00 87.31           C  
ATOM   1197  C   ARG A 159       3.494  -3.398   2.457  1.00 87.31           C  
ATOM   1198  CB  ARG A 159       1.727  -1.649   2.748  1.00 87.31           C  
ATOM   1199  O   ARG A 159       4.570  -2.861   2.195  1.00 87.31           O  
ATOM   1200  CG  ARG A 159       1.134  -2.066   1.411  1.00 87.31           C  
ATOM   1201  CD  ARG A 159       0.431  -0.908   0.719  1.00 87.31           C  
ATOM   1202  NE  ARG A 159      -0.187  -1.325  -0.537  1.00 87.31           N  
ATOM   1203  NH1 ARG A 159      -0.895   0.792  -1.132  1.00 87.31           N  
ATOM   1204  NH2 ARG A 159      -1.330  -0.994  -2.502  1.00 87.31           N  
ATOM   1205  CZ  ARG A 159      -0.803  -0.508  -1.387  1.00 87.31           C  
ATOM   1206  N   TYR A 160       3.006  -4.535   2.025  1.00 86.00           N  
ATOM   1207  CA  TYR A 160       3.666  -5.191   0.902  1.00 86.00           C  
ATOM   1208  C   TYR A 160       2.760  -5.215  -0.323  1.00 86.00           C  
ATOM   1209  CB  TYR A 160       4.078  -6.617   1.277  1.00 86.00           C  
ATOM   1210  O   TYR A 160       1.625  -5.695  -0.254  1.00 86.00           O  
ATOM   1211  CG  TYR A 160       4.723  -7.379   0.146  1.00 86.00           C  
ATOM   1212  CD1 TYR A 160       3.975  -8.242  -0.651  1.00 86.00           C  
ATOM   1213  CD2 TYR A 160       6.078  -7.238  -0.126  1.00 86.00           C  
ATOM   1214  CE1 TYR A 160       4.566  -8.953  -1.693  1.00 86.00           C  
ATOM   1215  CE2 TYR A 160       6.680  -7.941  -1.166  1.00 86.00           C  
ATOM   1216  OH  TYR A 160       6.504  -9.492  -2.973  1.00 86.00           O  
ATOM   1217  CZ  TYR A 160       5.914  -8.797  -1.943  1.00 86.00           C  
ATOM   1218  N   PHE A 161       3.342  -4.703  -1.454  1.00 84.44           N  
ATOM   1219  CA  PHE A 161       2.570  -4.645  -2.689  1.00 84.44           C  
ATOM   1220  C   PHE A 161       3.312  -5.332  -3.828  1.00 84.44           C  
ATOM   1221  CB  PHE A 161       2.266  -3.189  -3.066  1.00 84.44           C  
ATOM   1222  O   PHE A 161       4.516  -5.125  -4.008  1.00 84.44           O  
ATOM   1223  CG  PHE A 161       1.488  -3.043  -4.348  1.00 84.44           C  
ATOM   1224  CD1 PHE A 161       2.145  -2.873  -5.559  1.00 84.44           C  
ATOM   1225  CD2 PHE A 161       0.100  -3.076  -4.336  1.00 84.44           C  
ATOM   1226  CE1 PHE A 161       1.429  -2.738  -6.746  1.00 84.44           C  
ATOM   1227  CE2 PHE A 161      -0.623  -2.941  -5.520  1.00 84.44           C  
ATOM   1228  CZ  PHE A 161       0.043  -2.771  -6.723  1.00 84.44           C  
ATOM   1229  N   GLY A 162       2.541  -6.133  -4.512  1.00 79.50           N  
ATOM   1230  CA  GLY A 162       3.088  -6.793  -5.688  1.00 79.50           C  
ATOM   1231  C   GLY A 162       2.148  -6.773  -6.875  1.00 79.50           C  
ATOM   1232  O   GLY A 162       0.927  -6.770  -6.711  1.00 79.50           O  
ATOM   1233  N   SER A 163       2.773  -6.633  -8.031  1.00 75.25           N  
ATOM   1234  CA  SER A 163       2.000  -6.734  -9.266  1.00 75.25           C  
ATOM   1235  C   SER A 163       2.758  -7.520 -10.328  1.00 75.25           C  
ATOM   1236  CB  SER A 163       1.656  -5.340  -9.789  1.00 75.25           C  
ATOM   1237  O   SER A 163       3.982  -7.418 -10.430  1.00 75.25           O  
ATOM   1238  OG  SER A 163       1.032  -5.426 -11.062  1.00 75.25           O  
ATOM   1239  N   TYR A 164       2.043  -8.508 -11.031  1.00 69.56           N  
ATOM   1240  CA  TYR A 164       2.680  -9.266 -12.102  1.00 69.56           C  
ATOM   1241  C   TYR A 164       1.754  -9.398 -13.305  1.00 69.56           C  
ATOM   1242  CB  TYR A 164       3.082 -10.656 -11.594  1.00 69.56           C  
ATOM   1243  O   TYR A 164       0.534  -9.273 -13.172  1.00 69.56           O  
ATOM   1244  CG  TYR A 164       1.920 -11.609 -11.445  1.00 69.56           C  
ATOM   1245  CD1 TYR A 164       1.245 -11.734 -10.234  1.00 69.56           C  
ATOM   1246  CD2 TYR A 164       1.495 -12.391 -12.516  1.00 69.56           C  
ATOM   1247  CE1 TYR A 164       0.175 -12.609 -10.094  1.00 69.56           C  
ATOM   1248  CE2 TYR A 164       0.426 -13.273 -12.383  1.00 69.56           C  
ATOM   1249  OH  TYR A 164      -1.286 -14.242 -11.031  1.00 69.56           O  
ATOM   1250  CZ  TYR A 164      -0.227 -13.375 -11.172  1.00 69.56           C  
ATOM   1251  N   GLY A 165       2.334  -9.398 -14.492  1.00 60.06           N  
ATOM   1252  CA  GLY A 165       1.498  -9.750 -15.625  1.00 60.06           C  
ATOM   1253  C   GLY A 165       1.243  -8.586 -16.562  1.00 60.06           C  
ATOM   1254  O   GLY A 165       0.481  -8.719 -17.531  1.00 60.06           O  
ATOM   1255  N   ALA A 166       1.877  -7.480 -16.266  1.00 58.88           N  
ATOM   1256  CA  ALA A 166       1.739  -6.414 -17.250  1.00 58.88           C  
ATOM   1257  C   ALA A 166       2.580  -6.699 -18.484  1.00 58.88           C  
ATOM   1258  CB  ALA A 166       2.135  -5.070 -16.641  1.00 58.88           C  
ATOM   1259  O   ALA A 166       3.756  -7.059 -18.375  1.00 58.88           O  
ATOM   1260  N   SER A 167       1.914  -7.066 -19.672  1.00 54.12           N  
ATOM   1261  CA  SER A 167       2.619  -7.379 -20.906  1.00 54.12           C  
ATOM   1262  C   SER A 167       2.475  -6.254 -21.922  1.00 54.12           C  
ATOM   1263  CB  SER A 167       2.102  -8.688 -21.500  1.00 54.12           C  
ATOM   1264  O   SER A 167       1.413  -5.637 -22.031  1.00 54.12           O  
ATOM   1265  OG  SER A 167       0.691  -8.656 -21.641  1.00 54.12           O  
ATOM   1266  N   PHE A 168       3.600  -5.734 -22.406  1.00 57.22           N  
ATOM   1267  CA  PHE A 168       3.627  -4.699 -23.438  1.00 57.22           C  
ATOM   1268  C   PHE A 168       4.176  -5.250 -24.734  1.00 57.22           C  
ATOM   1269  CB  PHE A 168       4.465  -3.504 -22.969  1.00 57.22           C  
ATOM   1270  O   PHE A 168       5.129  -6.031 -24.734  1.00 57.22           O  
ATOM   1271  CG  PHE A 168       4.000  -2.896 -21.672  1.00 57.22           C  
ATOM   1272  CD1 PHE A 168       3.002  -1.929 -21.672  1.00 57.22           C  
ATOM   1273  CD2 PHE A 168       4.559  -3.295 -20.469  1.00 57.22           C  
ATOM   1274  CE1 PHE A 168       2.568  -1.364 -20.469  1.00 57.22           C  
ATOM   1275  CE2 PHE A 168       4.129  -2.734 -19.266  1.00 57.22           C  
ATOM   1276  CZ  PHE A 168       3.135  -1.770 -19.266  1.00 57.22           C  
ATOM   1277  N   ASN A 169       3.396  -5.141 -25.891  1.00 53.56           N  
ATOM   1278  CA  ASN A 169       3.779  -5.605 -27.219  1.00 53.56           C  
ATOM   1279  C   ASN A 169       4.859  -4.715 -27.828  1.00 53.56           C  
ATOM   1280  CB  ASN A 169       2.559  -5.668 -28.125  1.00 53.56           C  
ATOM   1281  O   ASN A 169       4.723  -3.492 -27.859  1.00 53.56           O  
ATOM   1282  CG  ASN A 169       2.666  -6.770 -29.172  1.00 53.56           C  
ATOM   1283  ND2 ASN A 169       1.522  -7.258 -29.641  1.00 53.56           N  
ATOM   1284  OD1 ASN A 169       3.766  -7.180 -29.547  1.00 53.56           O  
ATOM   1285  N   LYS A 170       6.125  -5.246 -28.062  1.00 51.28           N  
ATOM   1286  CA  LYS A 170       7.203  -4.512 -28.719  1.00 51.28           C  
ATOM   1287  C   LYS A 170       7.504  -5.094 -30.094  1.00 51.28           C  
ATOM   1288  CB  LYS A 170       8.469  -4.531 -27.859  1.00 51.28           C  
ATOM   1289  O   LYS A 170       8.664  -5.340 -30.438  1.00 51.28           O  
ATOM   1290  CG  LYS A 170       8.516  -3.432 -26.812  1.00 51.28           C  
ATOM   1291  CD  LYS A 170       9.891  -3.346 -26.156  1.00 51.28           C  
ATOM   1292  CE  LYS A 170       9.945  -2.246 -25.094  1.00 51.28           C  
ATOM   1293  NZ  LYS A 170      11.172  -2.346 -24.250  1.00 51.28           N  
ATOM   1294  N   GLU A 171       6.559  -5.391 -30.953  1.00 47.12           N  
ATOM   1295  CA  GLU A 171       6.773  -6.004 -32.281  1.00 47.12           C  
ATOM   1296  C   GLU A 171       7.625  -5.113 -33.156  1.00 47.12           C  
ATOM   1297  CB  GLU A 171       5.434  -6.305 -32.938  1.00 47.12           C  
ATOM   1298  O   GLU A 171       8.438  -5.609 -33.938  1.00 47.12           O  
ATOM   1299  CG  GLU A 171       5.191  -7.785 -33.219  1.00 47.12           C  
ATOM   1300  CD  GLU A 171       3.924  -8.055 -34.000  1.00 47.12           C  
ATOM   1301  OE1 GLU A 171       3.664  -9.227 -34.344  1.00 47.12           O  
ATOM   1302  OE2 GLU A 171       3.188  -7.082 -34.281  1.00 47.12           O  
ATOM   1303  N   THR A 172       7.945  -3.912 -32.844  1.00 46.88           N  
ATOM   1304  CA  THR A 172       8.602  -2.969 -33.719  1.00 46.88           C  
ATOM   1305  C   THR A 172      10.008  -2.643 -33.250  1.00 46.88           C  
ATOM   1306  CB  THR A 172       7.789  -1.668 -33.875  1.00 46.88           C  
ATOM   1307  O   THR A 172      10.914  -2.393 -34.031  1.00 46.88           O  
ATOM   1308  CG2 THR A 172       7.949  -1.060 -35.250  1.00 46.88           C  
ATOM   1309  OG1 THR A 172       6.402  -1.953 -33.656  1.00 46.88           O  
ATOM   1310  N   VAL A 173      10.562  -3.242 -32.000  1.00 45.72           N  
ATOM   1311  CA  VAL A 173      11.789  -2.682 -31.438  1.00 45.72           C  
ATOM   1312  C   VAL A 173      12.570  -3.773 -30.703  1.00 45.72           C  
ATOM   1313  CB  VAL A 173      11.484  -1.511 -30.484  1.00 45.72           C  
ATOM   1314  O   VAL A 173      13.789  -3.686 -30.578  1.00 45.72           O  
ATOM   1315  CG1 VAL A 173      12.766  -0.745 -30.141  1.00 45.72           C  
ATOM   1316  CG2 VAL A 173      10.445  -0.575 -31.094  1.00 45.72           C  
ATOM   1317  N   SER A 174      12.180  -5.129 -30.641  1.00 45.69           N  
ATOM   1318  CA  SER A 174      12.961  -6.148 -29.953  1.00 45.69           C  
ATOM   1319  C   SER A 174      12.508  -7.551 -30.344  1.00 45.69           C  
ATOM   1320  CB  SER A 174      12.867  -5.969 -28.438  1.00 45.69           C  
ATOM   1321  O   SER A 174      11.383  -7.734 -30.812  1.00 45.69           O  
ATOM   1322  OG  SER A 174      14.141  -6.094 -27.844  1.00 45.69           O  
ATOM   1323  N   ALA A 175      13.359  -8.625 -30.688  1.00 47.44           N  
ATOM   1324  CA  ALA A 175      13.234 -10.055 -30.969  1.00 47.44           C  
ATOM   1325  C   ALA A 175      12.469 -10.766 -29.844  1.00 47.44           C  
ATOM   1326  CB  ALA A 175      14.617 -10.688 -31.141  1.00 47.44           C  
ATOM   1327  O   ALA A 175      11.984 -11.883 -30.031  1.00 47.44           O  
ATOM   1328  N   THR A 176      12.086 -10.055 -28.656  1.00 42.66           N  
ATOM   1329  CA  THR A 176      11.328 -10.641 -27.578  1.00 42.66           C  
ATOM   1330  C   THR A 176       9.930 -10.031 -27.500  1.00 42.66           C  
ATOM   1331  CB  THR A 176      12.047 -10.461 -26.219  1.00 42.66           C  
ATOM   1332  O   THR A 176       9.773  -8.812 -27.594  1.00 42.66           O  
ATOM   1333  CG2 THR A 176      12.625 -11.773 -25.719  1.00 42.66           C  
ATOM   1334  OG1 THR A 176      13.109  -9.508 -26.375  1.00 42.66           O  
ATOM   1335  N   LYS A 177       8.828 -10.750 -27.891  1.00 46.56           N  
ATOM   1336  CA  LYS A 177       7.414 -10.562 -28.203  1.00 46.56           C  
ATOM   1337  C   LYS A 177       6.629 -10.188 -26.953  1.00 46.56           C  
ATOM   1338  CB  LYS A 177       6.832 -11.828 -28.828  1.00 46.56           C  
ATOM   1339  O   LYS A 177       5.668  -9.422 -27.016  1.00 46.56           O  
ATOM   1340  CG  LYS A 177       6.824 -11.820 -30.344  1.00 46.56           C  
ATOM   1341  CD  LYS A 177       6.180 -13.078 -30.906  1.00 46.56           C  
ATOM   1342  CE  LYS A 177       6.219 -13.094 -32.438  1.00 46.56           C  
ATOM   1343  NZ  LYS A 177       5.578 -14.320 -33.000  1.00 46.56           N  
ATOM   1344  N   GLU A 178       7.375 -10.008 -25.641  1.00 48.94           N  
ATOM   1345  CA  GLU A 178       6.547  -9.750 -24.469  1.00 48.94           C  
ATOM   1346  C   GLU A 178       7.391  -9.227 -23.297  1.00 48.94           C  
ATOM   1347  CB  GLU A 178       5.801 -11.016 -24.047  1.00 48.94           C  
ATOM   1348  O   GLU A 178       8.469  -9.758 -23.031  1.00 48.94           O  
ATOM   1349  CG  GLU A 178       4.418 -11.148 -24.672  1.00 48.94           C  
ATOM   1350  CD  GLU A 178       3.684 -12.406 -24.234  1.00 48.94           C  
ATOM   1351  OE1 GLU A 178       2.512 -12.594 -24.641  1.00 48.94           O  
ATOM   1352  OE2 GLU A 178       4.285 -13.219 -23.500  1.00 48.94           O  
ATOM   1353  N   ILE A 179       7.227  -7.973 -22.828  1.00 52.62           N  
ATOM   1354  CA  ILE A 179       7.859  -7.434 -21.625  1.00 52.62           C  
ATOM   1355  C   ILE A 179       6.973  -7.703 -20.406  1.00 52.62           C  
ATOM   1356  CB  ILE A 179       8.133  -5.922 -21.766  1.00 52.62           C  
ATOM   1357  O   ILE A 179       5.789  -7.348 -20.406  1.00 52.62           O  
ATOM   1358  CG1 ILE A 179       9.023  -5.648 -22.984  1.00 52.62           C  
ATOM   1359  CG2 ILE A 179       8.773  -5.371 -20.484  1.00 52.62           C  
ATOM   1360  CD1 ILE A 179       9.234  -4.172 -23.281  1.00 52.62           C  
ATOM   1361  N   ASN A 180       7.391  -8.617 -19.484  1.00 54.78           N  
ATOM   1362  CA  ASN A 180       6.699  -8.875 -18.219  1.00 54.78           C  
ATOM   1363  C   ASN A 180       7.242  -8.000 -17.094  1.00 54.78           C  
ATOM   1364  CB  ASN A 180       6.805 -10.352 -17.844  1.00 54.78           C  
ATOM   1365  O   ASN A 180       8.453  -7.895 -16.906  1.00 54.78           O  
ATOM   1366  CG  ASN A 180       6.055 -11.258 -18.797  1.00 54.78           C  
ATOM   1367  ND2 ASN A 180       6.781 -12.148 -19.469  1.00 54.78           N  
ATOM   1368  OD1 ASN A 180       4.836 -11.148 -18.953  1.00 54.78           O  
ATOM   1369  N   VAL A 181       6.355  -7.125 -16.547  1.00 57.03           N  
ATOM   1370  CA  VAL A 181       6.750  -6.230 -15.469  1.00 57.03           C  
ATOM   1371  C   VAL A 181       6.344  -6.832 -14.125  1.00 57.03           C  
ATOM   1372  CB  VAL A 181       6.125  -4.828 -15.633  1.00 57.03           C  
ATOM   1373  O   VAL A 181       5.184  -7.195 -13.922  1.00 57.03           O  
ATOM   1374  CG1 VAL A 181       6.531  -3.912 -14.484  1.00 57.03           C  
ATOM   1375  CG2 VAL A 181       6.527  -4.219 -16.969  1.00 57.03           C  
ATOM   1376  N   LEU A 182       7.352  -7.262 -13.375  1.00 63.62           N  
ATOM   1377  CA  LEU A 182       7.137  -7.645 -11.984  1.00 63.62           C  
ATOM   1378  C   LEU A 182       7.516  -6.504 -11.039  1.00 63.62           C  
ATOM   1379  CB  LEU A 182       7.945  -8.898 -11.641  1.00 63.62           C  
ATOM   1380  O   LEU A 182       8.625  -5.977 -11.117  1.00 63.62           O  
ATOM   1381  CG  LEU A 182       7.625  -9.562 -10.297  1.00 63.62           C  
ATOM   1382  CD1 LEU A 182       6.340 -10.383 -10.406  1.00 63.62           C  
ATOM   1383  CD2 LEU A 182       8.789 -10.445  -9.844  1.00 63.62           C  
ATOM   1384  N   TYR A 183       6.469  -6.090 -10.273  1.00 67.50           N  
ATOM   1385  CA  TYR A 183       6.695  -4.988  -9.344  1.00 67.50           C  
ATOM   1386  C   TYR A 183       6.328  -5.395  -7.922  1.00 67.50           C  
ATOM   1387  CB  TYR A 183       5.883  -3.760  -9.758  1.00 67.50           C  
ATOM   1388  O   TYR A 183       5.238  -5.918  -7.680  1.00 67.50           O  
ATOM   1389  CG  TYR A 183       6.000  -2.602  -8.797  1.00 67.50           C  
ATOM   1390  CD1 TYR A 183       4.957  -2.285  -7.930  1.00 67.50           C  
ATOM   1391  CD2 TYR A 183       7.148  -1.820  -8.758  1.00 67.50           C  
ATOM   1392  CE1 TYR A 183       5.062  -1.219  -7.043  1.00 67.50           C  
ATOM   1393  CE2 TYR A 183       7.262  -0.751  -7.879  1.00 67.50           C  
ATOM   1394  OH  TYR A 183       6.324   0.599  -6.148  1.00 67.50           O  
ATOM   1395  CZ  TYR A 183       6.215  -0.459  -7.023  1.00 67.50           C  
ATOM   1396  N   SER A 184       7.348  -5.363  -7.012  1.00 68.25           N  
ATOM   1397  CA  SER A 184       7.086  -5.582  -5.594  1.00 68.25           C  
ATOM   1398  C   SER A 184       7.723  -4.492  -4.742  1.00 68.25           C  
ATOM   1399  CB  SER A 184       7.605  -6.953  -5.156  1.00 68.25           C  
ATOM   1400  O   SER A 184       8.844  -4.059  -5.012  1.00 68.25           O  
ATOM   1401  OG  SER A 184       7.391  -7.152  -3.770  1.00 68.25           O  
ATOM   1402  N   ALA A 185       6.855  -4.047  -3.734  1.00 71.56           N  
ATOM   1403  CA  ALA A 185       7.352  -2.965  -2.887  1.00 71.56           C  
ATOM   1404  C   ALA A 185       6.910  -3.154  -1.439  1.00 71.56           C  
ATOM   1405  CB  ALA A 185       6.875  -1.613  -3.414  1.00 71.56           C  
ATOM   1406  O   ALA A 185       5.836  -3.705  -1.180  1.00 71.56           O  
ATOM   1407  N   VAL A 186       7.906  -2.850  -0.523  1.00 76.62           N  
ATOM   1408  CA  VAL A 186       7.578  -2.746   0.895  1.00 76.62           C  
ATOM   1409  C   VAL A 186       7.570  -1.280   1.319  1.00 76.62           C  
ATOM   1410  CB  VAL A 186       8.570  -3.551   1.768  1.00 76.62           C  
ATOM   1411  O   VAL A 186       8.469  -0.519   0.958  1.00 76.62           O  
ATOM   1412  CG1 VAL A 186       8.242  -3.383   3.250  1.00 76.62           C  
ATOM   1413  CG2 VAL A 186       8.547  -5.027   1.376  1.00 76.62           C  
ATOM   1414  N   GLY A 187       6.434  -0.963   1.991  1.00 79.50           N  
ATOM   1415  CA  GLY A 187       6.340   0.427   2.406  1.00 79.50           C  
ATOM   1416  C   GLY A 187       5.582   0.610   3.709  1.00 79.50           C  
ATOM   1417  O   GLY A 187       5.336  -0.359   4.430  1.00 79.50           O  
ATOM   1418  N   ALA A 188       5.582   1.843   4.051  1.00 84.56           N  
ATOM   1419  CA  ALA A 188       4.816   2.229   5.230  1.00 84.56           C  
ATOM   1420  C   ALA A 188       3.615   3.090   4.848  1.00 84.56           C  
ATOM   1421  CB  ALA A 188       5.703   2.973   6.223  1.00 84.56           C  
ATOM   1422  O   ALA A 188       3.639   3.777   3.822  1.00 84.56           O  
ATOM   1423  N   GLU A 189       2.504   2.902   5.668  1.00 84.94           N  
ATOM   1424  CA  GLU A 189       1.311   3.703   5.418  1.00 84.94           C  
ATOM   1425  C   GLU A 189       0.789   4.336   6.703  1.00 84.94           C  
ATOM   1426  CB  GLU A 189       0.217   2.850   4.770  1.00 84.94           C  
ATOM   1427  O   GLU A 189       1.005   3.807   7.793  1.00 84.94           O  
ATOM   1428  CG  GLU A 189      -0.324   1.753   5.676  1.00 84.94           C  
ATOM   1429  CD  GLU A 189      -1.368   0.878   5.000  1.00 84.94           C  
ATOM   1430  OE1 GLU A 189      -1.850  -0.090   5.633  1.00 84.94           O  
ATOM   1431  OE2 GLU A 189      -1.708   1.162   3.830  1.00 84.94           O  
ATOM   1432  N   ALA A 190       0.301   5.496   6.469  1.00 87.25           N  
ATOM   1433  CA  ALA A 190      -0.361   6.203   7.562  1.00 87.25           C  
ATOM   1434  C   ALA A 190      -1.522   7.047   7.043  1.00 87.25           C  
ATOM   1435  CB  ALA A 190       0.639   7.082   8.312  1.00 87.25           C  
ATOM   1436  O   ALA A 190      -1.491   7.527   5.910  1.00 87.25           O  
ATOM   1437  N   GLY A 191      -2.576   7.102   7.895  1.00 89.75           N  
ATOM   1438  CA  GLY A 191      -3.715   7.895   7.457  1.00 89.75           C  
ATOM   1439  C   GLY A 191      -4.828   7.949   8.484  1.00 89.75           C  
ATOM   1440  O   GLY A 191      -4.613   7.648   9.656  1.00 89.75           O  
ATOM   1441  N   VAL A 192      -5.957   8.562   8.008  1.00 85.38           N  
ATOM   1442  CA  VAL A 192      -7.125   8.734   8.867  1.00 85.38           C  
ATOM   1443  C   VAL A 192      -8.320   8.008   8.258  1.00 85.38           C  
ATOM   1444  CB  VAL A 192      -7.461  10.234   9.070  1.00 85.38           C  
ATOM   1445  O   VAL A 192      -8.477   7.965   7.035  1.00 85.38           O  
ATOM   1446  CG1 VAL A 192      -8.648  10.391  10.023  1.00 85.38           C  
ATOM   1447  CG2 VAL A 192      -6.242  10.984   9.609  1.00 85.38           C  
TER    1448      VAL A 192                                                      
ENDMDL                                                                          
END                                                                             
