# Supplementary material for: Assessing Wolbachia circulation in wild populations of phlebotomine sand flies from Spain and Morocco: implications for control of leishmaniasis
Source: Parasit Vectors. 2025 Apr 26;18:155. doi: 10.1186/s13071-025-06771-6 (PMC12032678; doi:10.1186/s13071-025-06771-6)
Supplement: Supplementary file 3 — Additional File 3: Dataset S3. [file 13071_2025_6771_MOESM3_ESM.zip › Phlebotomusperniciosus_bfd4b/Phlebotomusperniciosus_bfd4b_relaxed_rank_001_alphafold2_ptm_model_3_seed_000.pdb]

ATOM      1  N   SER A   1     -35.382   6.344   7.644  1.00 49.50           N  
ATOM      2  H   SER A   1     -35.318   5.802   6.795  1.00 49.50           H  
ATOM      3  H2  SER A   1     -36.120   5.971   8.224  1.00 49.50           H  
ATOM      4  H3  SER A   1     -35.549   7.311   7.405  1.00 49.50           H  
ATOM      5  CA  SER A   1     -34.086   6.217   8.322  1.00 49.50           C  
ATOM      6  HA  SER A   1     -34.075   6.765   9.264  1.00 49.50           H  
ATOM      7  C   SER A   1     -33.107   6.853   7.379  1.00 49.50           C  
ATOM      8  CB  SER A   1     -33.735   4.745   8.568  1.00 49.50           C  
ATOM      9  HB2 SER A   1     -34.236   4.408   9.475  1.00 49.50           H  
ATOM     10  HB3 SER A   1     -32.659   4.631   8.700  1.00 49.50           H  
ATOM     11  O   SER A   1     -32.944   6.336   6.283  1.00 49.50           O  
ATOM     12  OG  SER A   1     -34.185   3.954   7.483  1.00 49.50           O  
ATOM     13  HG  SER A   1     -33.418   3.700   6.964  1.00 49.50           H  
ATOM     14  N   ASP A   2     -32.614   8.037   7.712  1.00 54.88           N  
ATOM     15  H   ASP A   2     -32.748   8.441   8.628  1.00 54.88           H  
ATOM     16  CA  ASP A   2     -31.603   8.687   6.886  1.00 54.88           C  
ATOM     17  HA  ASP A   2     -31.905   8.680   5.839  1.00 54.88           H  
ATOM     18  C   ASP A   2     -30.332   7.843   7.037  1.00 54.88           C  
ATOM     19  CB  ASP A   2     -31.440  10.155   7.330  1.00 54.88           C  
ATOM     20  HB2 ASP A   2     -31.157  10.184   8.382  1.00 54.88           H  
ATOM     21  HB3 ASP A   2     -30.638  10.609   6.748  1.00 54.88           H  
ATOM     22  O   ASP A   2     -29.705   7.863   8.089  1.00 54.88           O  
ATOM     23  CG  ASP A   2     -32.722  10.977   7.124  1.00 54.88           C  
ATOM     24  OD1 ASP A   2     -33.430  10.730   6.119  1.00 54.88           O  
ATOM     25  OD2 ASP A   2     -33.051  11.797   8.010  1.00 54.88           O  
ATOM     26  N   GLU A   3     -30.040   6.985   6.058  1.00 60.34           N  
ATOM     27  H   GLU A   3     -30.646   6.924   5.252  1.00 60.34           H  
ATOM     28  CA  GLU A   3     -28.756   6.282   5.990  1.00 60.34           C  
ATOM     29  HA  GLU A   3     -28.588   5.694   6.892  1.00 60.34           H  
ATOM     30  C   GLU A   3     -27.680   7.368   5.900  1.00 60.34           C  
ATOM     31  CB  GLU A   3     -28.720   5.343   4.767  1.00 60.34           C  
ATOM     32  HB2 GLU A   3     -27.691   5.033   4.586  1.00 60.34           H  
ATOM     33  HB3 GLU A   3     -29.069   5.901   3.898  1.00 60.34           H  
ATOM     34  O   GLU A   3     -27.632   8.121   4.920  1.00 60.34           O  
ATOM     35  CG  GLU A   3     -29.581   4.077   4.963  1.00 60.34           C  
ATOM     36  HG2 GLU A   3     -30.565   4.377   5.325  1.00 60.34           H  
ATOM     37  HG3 GLU A   3     -29.122   3.459   5.734  1.00 60.34           H  
ATOM     38  CD  GLU A   3     -29.783   3.248   3.678  1.00 60.34           C  
ATOM     39  OE1 GLU A   3     -30.197   2.071   3.791  1.00 60.34           O  
ATOM     40  OE2 GLU A   3     -29.653   3.814   2.566  1.00 60.34           O  
ATOM     41  N   GLU A   4     -26.864   7.512   6.948  1.00 73.25           N  
ATOM     42  H   GLU A   4     -26.974   6.899   7.743  1.00 73.25           H  
ATOM     43  CA  GLU A   4     -25.830   8.544   7.011  1.00 73.25           C  
ATOM     44  HA  GLU A   4     -26.265   9.485   6.675  1.00 73.25           H  
ATOM     45  C   GLU A   4     -24.710   8.196   6.028  1.00 73.25           C  
ATOM     46  CB  GLU A   4     -25.305   8.783   8.437  1.00 73.25           C  
ATOM     47  HB2 GLU A   4     -24.401   9.385   8.345  1.00 73.25           H  
ATOM     48  HB3 GLU A   4     -25.046   7.834   8.906  1.00 73.25           H  
ATOM     49  O   GLU A   4     -23.699   7.571   6.348  1.00 73.25           O  
ATOM     50  CG  GLU A   4     -26.304   9.554   9.320  1.00 73.25           C  
ATOM     51  HG2 GLU A   4     -27.114   8.884   9.605  1.00 73.25           H  
ATOM     52  HG3 GLU A   4     -26.731  10.366   8.731  1.00 73.25           H  
ATOM     53  CD  GLU A   4     -25.662  10.161  10.585  1.00 73.25           C  
ATOM     54  OE1 GLU A   4     -26.355  10.970  11.247  1.00 73.25           O  
ATOM     55  OE2 GLU A   4     -24.482   9.856  10.874  1.00 73.25           O  
ATOM     56  N   THR A   5     -24.914   8.601   4.778  1.00 86.06           N  
ATOM     57  H   THR A   5     -25.823   8.986   4.563  1.00 86.06           H  
ATOM     58  CA  THR A   5     -23.896   8.517   3.741  1.00 86.06           C  
ATOM     59  HA  THR A   5     -23.356   7.578   3.861  1.00 86.06           H  
ATOM     60  C   THR A   5     -22.932   9.679   3.918  1.00 86.06           C  
ATOM     61  CB  THR A   5     -24.510   8.523   2.341  1.00 86.06           C  
ATOM     62  HB  THR A   5     -25.022   9.469   2.166  1.00 86.06           H  
ATOM     63  O   THR A   5     -23.328  10.845   3.858  1.00 86.06           O  
ATOM     64  CG2 THR A   5     -23.450   8.302   1.260  1.00 86.06           C  
ATOM     65 HG21 THR A   5     -23.940   8.224   0.289  1.00 86.06           H  
ATOM     66 HG22 THR A   5     -22.906   7.379   1.462  1.00 86.06           H  
ATOM     67 HG23 THR A   5     -22.754   9.141   1.237  1.00 86.06           H  
ATOM     68  OG1 THR A   5     -25.436   7.470   2.213  1.00 86.06           O  
ATOM     69  HG1 THR A   5     -26.008   7.472   2.984  1.00 86.06           H  
ATOM     70  N   SER A   6     -21.649   9.373   4.096  1.00 91.56           N  
ATOM     71  H   SER A   6     -21.392   8.397   4.125  1.00 91.56           H  
ATOM     72  CA  SER A   6     -20.594  10.382   4.214  1.00 91.56           C  
ATOM     73  HA  SER A   6     -21.003  11.351   3.928  1.00 91.56           H  
ATOM     74  C   SER A   6     -19.442  10.100   3.256  1.00 91.56           C  
ATOM     75  CB  SER A   6     -20.120  10.527   5.664  1.00 91.56           C  
ATOM     76  HB2 SER A   6     -20.946  10.885   6.279  1.00 91.56           H  
ATOM     77  HB3 SER A   6     -19.311  11.256   5.710  1.00 91.56           H  
ATOM     78  O   SER A   6     -19.126   8.953   2.939  1.00 91.56           O  
ATOM     79  OG  SER A   6     -19.663   9.296   6.182  1.00 91.56           O  
ATOM     80  HG  SER A   6     -20.440   8.772   6.388  1.00 91.56           H  
ATOM     81  N   TYR A   7     -18.810  11.168   2.776  1.00 95.25           N  
ATOM     82  H   TYR A   7     -19.084  12.077   3.120  1.00 95.25           H  
ATOM     83  CA  TYR A   7     -17.569  11.085   2.013  1.00 95.25           C  
ATOM     84  HA  TYR A   7     -17.483  10.097   1.562  1.00 95.25           H  
ATOM     85  C   TYR A   7     -16.389  11.288   2.950  1.00 95.25           C  
ATOM     86  CB  TYR A   7     -17.546  12.119   0.884  1.00 95.25           C  
ATOM     87  HB2 TYR A   7     -16.576  12.073   0.389  1.00 95.25           H  
ATOM     88  HB3 TYR A   7     -17.651  13.118   1.308  1.00 95.25           H  
ATOM     89  O   TYR A   7     -16.461  12.094   3.878  1.00 95.25           O  
ATOM     90  CG  TYR A   7     -18.622  11.897  -0.154  1.00 95.25           C  
ATOM     91  CD1 TYR A   7     -18.400  10.989  -1.207  1.00 95.25           C  
ATOM     92  HD1 TYR A   7     -17.464  10.454  -1.264  1.00 95.25           H  
ATOM     93  CD2 TYR A   7     -19.854  12.569  -0.043  1.00 95.25           C  
ATOM     94  HD2 TYR A   7     -20.030  13.246   0.779  1.00 95.25           H  
ATOM     95  CE1 TYR A   7     -19.411  10.760  -2.160  1.00 95.25           C  
ATOM     96  HE1 TYR A   7     -19.247  10.051  -2.959  1.00 95.25           H  
ATOM     97  CE2 TYR A   7     -20.865  12.342  -0.994  1.00 95.25           C  
ATOM     98  HE2 TYR A   7     -21.820  12.839  -0.910  1.00 95.25           H  
ATOM     99  OH  TYR A   7     -21.626  11.219  -2.965  1.00 95.25           O  
ATOM    100  HH  TYR A   7     -21.403  10.501  -3.560  1.00 95.25           H  
ATOM    101  CZ  TYR A   7     -20.645  11.438  -2.052  1.00 95.25           C  
ATOM    102  N   TYR A   8     -15.286  10.604   2.676  1.00 94.75           N  
ATOM    103  H   TYR A   8     -15.285   9.962   1.897  1.00 94.75           H  
ATOM    104  CA  TYR A   8     -14.052  10.783   3.426  1.00 94.75           C  
ATOM    105  HA  TYR A   8     -14.080  11.756   3.916  1.00 94.75           H  
ATOM    106  C   TYR A   8     -12.837  10.795   2.501  1.00 94.75           C  
ATOM    107  CB  TYR A   8     -13.947   9.727   4.535  1.00 94.75           C  
ATOM    108  HB2 TYR A   8     -14.852   9.760   5.140  1.00 94.75           H  
ATOM    109  HB3 TYR A   8     -13.120   9.998   5.192  1.00 94.75           H  
ATOM    110  O   TYR A   8     -12.840  10.247   1.396  1.00 94.75           O  
ATOM    111  CG  TYR A   8     -13.727   8.308   4.047  1.00 94.75           C  
ATOM    112  CD1 TYR A   8     -14.823   7.453   3.831  1.00 94.75           C  
ATOM    113  HD1 TYR A   8     -15.829   7.808   4.000  1.00 94.75           H  
ATOM    114  CD2 TYR A   8     -12.419   7.847   3.808  1.00 94.75           C  
ATOM    115  HD2 TYR A   8     -11.592   8.524   3.966  1.00 94.75           H  
ATOM    116  CE1 TYR A   8     -14.604   6.131   3.402  1.00 94.75           C  
ATOM    117  HE1 TYR A   8     -15.438   5.463   3.242  1.00 94.75           H  
ATOM    118  CE2 TYR A   8     -12.199   6.530   3.351  1.00 94.75           C  
ATOM    119  HE2 TYR A   8     -11.204   6.171   3.136  1.00 94.75           H  
ATOM    120  OH  TYR A   8     -13.111   4.373   2.782  1.00 94.75           O  
ATOM    121  HH  TYR A   8     -12.227   4.154   2.477  1.00 94.75           H  
ATOM    122  CZ  TYR A   8     -13.295   5.664   3.166  1.00 94.75           C  
ATOM    123  N   VAL A   9     -11.774  11.422   2.990  1.00 97.56           N  
ATOM    124  H   VAL A   9     -11.834  11.792   3.928  1.00 97.56           H  
ATOM    125  CA  VAL A   9     -10.433  11.372   2.410  1.00 97.56           C  
ATOM    126  HA  VAL A   9     -10.437  10.743   1.520  1.00 97.56           H  
ATOM    127  C   VAL A   9      -9.526  10.745   3.455  1.00 97.56           C  
ATOM    128  CB  VAL A   9      -9.937  12.777   2.020  1.00 97.56           C  
ATOM    129  HB  VAL A   9      -9.970  13.424   2.897  1.00 97.56           H  
ATOM    130  O   VAL A   9      -9.702  11.016   4.639  1.00 97.56           O  
ATOM    131  CG1 VAL A   9      -8.501  12.758   1.477  1.00 97.56           C  
ATOM    132 HG11 VAL A   9      -8.224  13.752   1.126  1.00 97.56           H  
ATOM    133 HG12 VAL A   9      -7.804  12.478   2.267  1.00 97.56           H  
ATOM    134 HG13 VAL A   9      -8.417  12.048   0.654  1.00 97.56           H  
ATOM    135  CG2 VAL A   9     -10.810  13.398   0.926  1.00 97.56           C  
ATOM    136 HG21 VAL A   9     -10.527  14.441   0.783  1.00 97.56           H  
ATOM    137 HG22 VAL A   9     -10.646  12.856  -0.006  1.00 97.56           H  
ATOM    138 HG23 VAL A   9     -11.864  13.361   1.200  1.00 97.56           H  
ATOM    139  N   ARG A  10      -8.566   9.926   3.025  1.00 95.81           N  
ATOM    140  H   ARG A  10      -8.499   9.760   2.031  1.00 95.81           H  
ATOM    141  CA  ARG A  10      -7.500   9.420   3.894  1.00 95.81           C  
ATOM    142  HA  ARG A  10      -7.615   9.865   4.882  1.00 95.81           H  
ATOM    143  C   ARG A  10      -6.138   9.821   3.381  1.00 95.81           C  
ATOM    144  CB  ARG A  10      -7.546   7.901   4.062  1.00 95.81           C  
ATOM    145  HB2 ARG A  10      -7.389   7.439   3.087  1.00 95.81           H  
ATOM    146  HB3 ARG A  10      -6.732   7.604   4.723  1.00 95.81           H  
ATOM    147  O   ARG A  10      -5.905   9.818   2.169  1.00 95.81           O  
ATOM    148  CG  ARG A  10      -8.867   7.426   4.669  1.00 95.81           C  
ATOM    149  HG2 ARG A  10      -9.648   7.586   3.927  1.00 95.81           H  
ATOM    150  HG3 ARG A  10      -9.094   8.009   5.562  1.00 95.81           H  
ATOM    151  CD  ARG A  10      -8.825   5.940   5.039  1.00 95.81           C  
ATOM    152  HD2 ARG A  10      -9.831   5.636   5.328  1.00 95.81           H  
ATOM    153  HD3 ARG A  10      -8.163   5.811   5.895  1.00 95.81           H  
ATOM    154  NE  ARG A  10      -8.332   5.122   3.916  1.00 95.81           N  
ATOM    155  HE  ARG A  10      -7.623   5.546   3.335  1.00 95.81           H  
ATOM    156  NH1 ARG A  10      -9.459   3.175   4.347  1.00 95.81           N  
ATOM    157 HH11 ARG A  10      -9.807   3.563   5.211  1.00 95.81           H  
ATOM    158 HH12 ARG A  10      -9.895   2.367   3.925  1.00 95.81           H  
ATOM    159  NH2 ARG A  10      -8.283   3.397   2.464  1.00 95.81           N  
ATOM    160 HH21 ARG A  10      -7.785   3.996   1.821  1.00 95.81           H  
ATOM    161 HH22 ARG A  10      -8.940   2.765   2.028  1.00 95.81           H  
ATOM    162  CZ  ARG A  10      -8.690   3.900   3.589  1.00 95.81           C  
ATOM    163  N   LEU A  11      -5.231  10.064   4.313  1.00 97.19           N  
ATOM    164  H   LEU A  11      -5.549  10.060   5.272  1.00 97.19           H  
ATOM    165  CA  LEU A  11      -3.800  10.152   4.071  1.00 97.19           C  
ATOM    166  HA  LEU A  11      -3.589   9.835   3.050  1.00 97.19           H  
ATOM    167  C   LEU A  11      -3.089   9.205   5.031  1.00 97.19           C  
ATOM    168  CB  LEU A  11      -3.351  11.608   4.257  1.00 97.19           C  
ATOM    169  HB2 LEU A  11      -3.574  11.903   5.283  1.00 97.19           H  
ATOM    170  HB3 LEU A  11      -3.930  12.247   3.591  1.00 97.19           H  
ATOM    171  O   LEU A  11      -3.286   9.275   6.243  1.00 97.19           O  
ATOM    172  CG  LEU A  11      -1.852  11.825   3.990  1.00 97.19           C  
ATOM    173  HG  LEU A  11      -1.260  11.134   4.591  1.00 97.19           H  
ATOM    174  CD1 LEU A  11      -1.495  11.632   2.514  1.00 97.19           C  
ATOM    175 HD11 LEU A  11      -2.104  12.289   1.894  1.00 97.19           H  
ATOM    176 HD12 LEU A  11      -0.440  11.854   2.357  1.00 97.19           H  
ATOM    177 HD13 LEU A  11      -1.672  10.597   2.220  1.00 97.19           H  
ATOM    178  CD2 LEU A  11      -1.462  13.247   4.388  1.00 97.19           C  
ATOM    179 HD21 LEU A  11      -0.395  13.399   4.222  1.00 97.19           H  
ATOM    180 HD22 LEU A  11      -1.677  13.398   5.446  1.00 97.19           H  
ATOM    181 HD23 LEU A  11      -2.031  13.968   3.801  1.00 97.19           H  
ATOM    182  N   GLN A  12      -2.238   8.333   4.497  1.00 94.69           N  
ATOM    183  H   GLN A  12      -2.103   8.318   3.496  1.00 94.69           H  
ATOM    184  CA  GLN A  12      -1.611   7.289   5.300  1.00 94.69           C  
ATOM    185  HA  GLN A  12      -1.623   7.602   6.344  1.00 94.69           H  
ATOM    186  C   GLN A  12      -0.153   7.050   4.940  1.00 94.69           C  
ATOM    187  CB  GLN A  12      -2.457   6.016   5.219  1.00 94.69           C  
ATOM    188  HB2 GLN A  12      -3.483   6.328   5.414  1.00 94.69           H  
ATOM    189  HB3 GLN A  12      -2.153   5.315   5.995  1.00 94.69           H  
ATOM    190  O   GLN A  12       0.261   7.098   3.777  1.00 94.69           O  
ATOM    191  CG  GLN A  12      -2.402   5.323   3.854  1.00 94.69           C  
ATOM    192  HG2 GLN A  12      -2.073   6.022   3.085  1.00 94.69           H  
ATOM    193  HG3 GLN A  12      -1.667   4.519   3.903  1.00 94.69           H  
ATOM    194  CD  GLN A  12      -3.746   4.778   3.394  1.00 94.69           C  
ATOM    195  NE2 GLN A  12      -3.880   3.477   3.311  1.00 94.69           N  
ATOM    196 HE21 GLN A  12      -3.283   2.865   3.849  1.00 94.69           H  
ATOM    197 HE22 GLN A  12      -4.324   3.168   2.458  1.00 94.69           H  
ATOM    198  OE1 GLN A  12      -4.659   5.502   3.020  1.00 94.69           O  
ATOM    199  N   TYR A  13       0.615   6.741   5.974  1.00 94.19           N  
ATOM    200  H   TYR A  13       0.175   6.684   6.881  1.00 94.19           H  
ATOM    201  CA  TYR A  13       1.955   6.199   5.869  1.00 94.19           C  
ATOM    202  HA  TYR A  13       2.385   6.444   4.898  1.00 94.19           H  
ATOM    203  C   TYR A  13       1.890   4.678   6.003  1.00 94.19           C  
ATOM    204  CB  TYR A  13       2.827   6.830   6.952  1.00 94.19           C  
ATOM    205  HB2 TYR A  13       2.326   6.733   7.916  1.00 94.19           H  
ATOM    206  HB3 TYR A  13       2.942   7.893   6.742  1.00 94.19           H  
ATOM    207  O   TYR A  13       1.202   4.159   6.883  1.00 94.19           O  
ATOM    208  CG  TYR A  13       4.190   6.190   7.038  1.00 94.19           C  
ATOM    209  CD1 TYR A  13       4.448   5.240   8.044  1.00 94.19           C  
ATOM    210  HD1 TYR A  13       3.681   4.992   8.762  1.00 94.19           H  
ATOM    211  CD2 TYR A  13       5.166   6.488   6.069  1.00 94.19           C  
ATOM    212  HD2 TYR A  13       4.948   7.189   5.277  1.00 94.19           H  
ATOM    213  CE1 TYR A  13       5.697   4.603   8.100  1.00 94.19           C  
ATOM    214  HE1 TYR A  13       5.908   3.867   8.862  1.00 94.19           H  
ATOM    215  CE2 TYR A  13       6.414   5.844   6.115  1.00 94.19           C  
ATOM    216  HE2 TYR A  13       7.162   6.054   5.365  1.00 94.19           H  
ATOM    217  OH  TYR A  13       7.868   4.273   7.189  1.00 94.19           O  
ATOM    218  HH  TYR A  13       8.352   4.446   6.378  1.00 94.19           H  
ATOM    219  CZ  TYR A  13       6.676   4.905   7.136  1.00 94.19           C  
ATOM    220  N   ASN A  14       2.634   3.977   5.149  1.00 88.19           N  
ATOM    221  H   ASN A  14       3.264   4.475   4.537  1.00 88.19           H  
ATOM    222  CA  ASN A  14       2.747   2.527   5.173  1.00 88.19           C  
ATOM    223  HA  ASN A  14       2.153   2.126   5.994  1.00 88.19           H  
ATOM    224  C   ASN A  14       4.214   2.161   5.431  1.00 88.19           C  
ATOM    225  CB  ASN A  14       2.175   1.952   3.865  1.00 88.19           C  
ATOM    226  HB2 ASN A  14       2.733   2.356   3.020  1.00 88.19           H  
ATOM    227  HB3 ASN A  14       2.279   0.867   3.866  1.00 88.19           H  
ATOM    228  O   ASN A  14       5.110   2.539   4.680  1.00 88.19           O  
ATOM    229  CG  ASN A  14       0.707   2.292   3.697  1.00 88.19           C  
ATOM    230  ND2 ASN A  14       0.301   2.848   2.589  1.00 88.19           N  
ATOM    231 HD21 ASN A  14       0.942   3.022   1.828  1.00 88.19           H  
ATOM    232 HD22 ASN A  14      -0.679   3.087   2.549  1.00 88.19           H  
ATOM    233  OD1 ASN A  14      -0.119   2.083   4.552  1.00 88.19           O  
ATOM    234  N   GLY A  15       4.481   1.434   6.509  1.00 84.12           N  
ATOM    235  H   GLY A  15       3.707   1.137   7.086  1.00 84.12           H  
ATOM    236  CA  GLY A  15       5.798   0.855   6.761  1.00 84.12           C  
ATOM    237  HA2 GLY A  15       6.028   0.932   7.824  1.00 84.12           H  
ATOM    238  HA3 GLY A  15       6.574   1.377   6.203  1.00 84.12           H  
ATOM    239  C   GLY A  15       5.784  -0.615   6.376  1.00 84.12           C  
ATOM    240  O   GLY A  15       5.076  -1.384   7.023  1.00 84.12           O  
ATOM    241  N   GLU A  16       6.565  -1.031   5.375  1.00 80.31           N  
ATOM    242  H   GLU A  16       7.130  -0.373   4.858  1.00 80.31           H  
ATOM    243  CA  GLU A  16       6.717  -2.459   5.070  1.00 80.31           C  
ATOM    244  HA  GLU A  16       5.737  -2.931   5.130  1.00 80.31           H  
ATOM    245  C   GLU A  16       7.617  -3.100   6.135  1.00 80.31           C  
ATOM    246  CB  GLU A  16       7.251  -2.710   3.646  1.00 80.31           C  
ATOM    247  HB2 GLU A  16       7.263  -3.786   3.468  1.00 80.31           H  
ATOM    248  HB3 GLU A  16       8.289  -2.383   3.584  1.00 80.31           H  
ATOM    249  O   GLU A  16       8.776  -2.721   6.315  1.00 80.31           O  
ATOM    250  CG  GLU A  16       6.448  -2.030   2.519  1.00 80.31           C  
ATOM    251  HG2 GLU A  16       6.979  -2.204   1.584  1.00 80.31           H  
ATOM    252  HG3 GLU A  16       6.434  -0.952   2.685  1.00 80.31           H  
ATOM    253  CD  GLU A  16       5.009  -2.551   2.361  1.00 80.31           C  
ATOM    254  OE1 GLU A  16       4.279  -1.976   1.522  1.00 80.31           O  
ATOM    255  OE2 GLU A  16       4.652  -3.542   3.038  1.00 80.31           O  
ATOM    256  N   ILE A  17       7.080  -4.065   6.882  1.00 76.50           N  
ATOM    257  H   ILE A  17       6.147  -4.375   6.652  1.00 76.50           H  
ATOM    258  CA  ILE A  17       7.768  -4.698   8.016  1.00 76.50           C  
ATOM    259  HA  ILE A  17       8.551  -4.027   8.370  1.00 76.50           H  
ATOM    260  C   ILE A  17       8.454  -5.990   7.561  1.00 76.50           C  
ATOM    261  CB  ILE A  17       6.788  -4.929   9.195  1.00 76.50           C  
ATOM    262  HB  ILE A  17       6.000  -5.606   8.865  1.00 76.50           H  
ATOM    263  O   ILE A  17       9.600  -6.242   7.947  1.00 76.50           O  
ATOM    264  CG1 ILE A  17       6.147  -3.597   9.652  1.00 76.50           C  
ATOM    265 HG12 ILE A  17       5.651  -3.122   8.805  1.00 76.50           H  
ATOM    266 HG13 ILE A  17       6.928  -2.919   9.996  1.00 76.50           H  
ATOM    267  CG2 ILE A  17       7.512  -5.563  10.402  1.00 76.50           C  
ATOM    268 HG21 ILE A  17       8.092  -6.439  10.111  1.00 76.50           H  
ATOM    269 HG22 ILE A  17       8.187  -4.837  10.855  1.00 76.50           H  
ATOM    270 HG23 ILE A  17       6.784  -5.891  11.144  1.00 76.50           H  
ATOM    271  CD1 ILE A  17       5.093  -3.737  10.756  1.00 76.50           C  
ATOM    272 HD11 ILE A  17       4.672  -2.753  10.962  1.00 76.50           H  
ATOM    273 HD12 ILE A  17       4.298  -4.408  10.431  1.00 76.50           H  
ATOM    274 HD13 ILE A  17       5.540  -4.109  11.679  1.00 76.50           H  
ATOM    275  N   LEU A  18       7.769  -6.794   6.738  1.00 72.06           N  
ATOM    276  H   LEU A  18       6.851  -6.488   6.446  1.00 72.06           H  
ATOM    277  CA  LEU A  18       8.214  -8.111   6.278  1.00 72.06           C  
ATOM    278  HA  LEU A  18       9.293  -8.197   6.406  1.00 72.06           H  
ATOM    279  C   LEU A  18       7.857  -8.324   4.795  1.00 72.06           C  
ATOM    280  CB  LEU A  18       7.529  -9.205   7.125  1.00 72.06           C  
ATOM    281  HB2 LEU A  18       7.708 -10.174   6.660  1.00 72.06           H  
ATOM    282  HB3 LEU A  18       6.454  -9.027   7.097  1.00 72.06           H  
ATOM    283  O   LEU A  18       6.672  -8.430   4.475  1.00 72.06           O  
ATOM    284  CG  LEU A  18       7.971  -9.284   8.595  1.00 72.06           C  
ATOM    285  HG  LEU A  18       7.935  -8.291   9.042  1.00 72.06           H  
ATOM    286  CD1 LEU A  18       7.010 -10.173   9.382  1.00 72.06           C  
ATOM    287 HD11 LEU A  18       7.313 -10.210  10.429  1.00 72.06           H  
ATOM    288 HD12 LEU A  18       6.002  -9.761   9.327  1.00 72.06           H  
ATOM    289 HD13 LEU A  18       7.009 -11.181   8.969  1.00 72.06           H  
ATOM    290  CD2 LEU A  18       9.387  -9.844   8.739  1.00 72.06           C  
ATOM    291 HD21 LEU A  18      10.100  -9.175   8.257  1.00 72.06           H  
ATOM    292 HD22 LEU A  18       9.645  -9.920   9.796  1.00 72.06           H  
ATOM    293 HD23 LEU A  18       9.448 -10.832   8.282  1.00 72.06           H  
ATOM    294  N   PRO A  19       8.830  -8.470   3.878  1.00 63.66           N  
ATOM    295  CA  PRO A  19       8.552  -8.995   2.546  1.00 63.66           C  
ATOM    296  HA  PRO A  19       7.699  -8.484   2.100  1.00 63.66           H  
ATOM    297  C   PRO A  19       8.240 -10.495   2.662  1.00 63.66           C  
ATOM    298  CB  PRO A  19       9.800  -8.681   1.717  1.00 63.66           C  
ATOM    299  HB2 PRO A  19       9.977  -9.418   0.933  1.00 63.66           H  
ATOM    300  HB3 PRO A  19       9.699  -7.688   1.280  1.00 63.66           H  
ATOM    301  O   PRO A  19       9.137 -11.335   2.693  1.00 63.66           O  
ATOM    302  CG  PRO A  19      10.924  -8.667   2.750  1.00 63.66           C  
ATOM    303  HG2 PRO A  19      11.311  -9.677   2.889  1.00 63.66           H  
ATOM    304  HG3 PRO A  19      11.723  -7.991   2.448  1.00 63.66           H  
ATOM    305  CD  PRO A  19      10.249  -8.193   4.036  1.00 63.66           C  
ATOM    306  HD2 PRO A  19      10.674  -8.721   4.890  1.00 63.66           H  
ATOM    307  HD3 PRO A  19      10.386  -7.116   4.141  1.00 63.66           H  
ATOM    308  N   LEU A  20       6.960 -10.848   2.774  1.00 66.06           N  
ATOM    309  H   LEU A  20       6.262 -10.118   2.757  1.00 66.06           H  
ATOM    310  CA  LEU A  20       6.520 -12.243   2.774  1.00 66.06           C  
ATOM    311  HA  LEU A  20       7.285 -12.873   3.226  1.00 66.06           H  
ATOM    312  C   LEU A  20       6.333 -12.699   1.330  1.00 66.06           C  
ATOM    313  CB  LEU A  20       5.212 -12.410   3.568  1.00 66.06           C  
ATOM    314  HB2 LEU A  20       4.856 -13.429   3.412  1.00 66.06           H  
ATOM    315  HB3 LEU A  20       4.462 -11.734   3.157  1.00 66.06           H  
ATOM    316  O   LEU A  20       5.459 -12.184   0.646  1.00 66.06           O  
ATOM    317  CG  LEU A  20       5.306 -12.176   5.084  1.00 66.06           C  
ATOM    318  HG  LEU A  20       5.531 -11.128   5.278  1.00 66.06           H  
ATOM    319  CD1 LEU A  20       3.963 -12.529   5.720  1.00 66.06           C  
ATOM    320 HD11 LEU A  20       3.929 -12.150   6.742  1.00 66.06           H  
ATOM    321 HD12 LEU A  20       3.144 -12.105   5.139  1.00 66.06           H  
ATOM    322 HD13 LEU A  20       3.828 -13.610   5.736  1.00 66.06           H  
ATOM    323  CD2 LEU A  20       6.354 -13.062   5.761  1.00 66.06           C  
ATOM    324 HD21 LEU A  20       7.353 -12.761   5.444  1.00 66.06           H  
ATOM    325 HD22 LEU A  20       6.189 -14.108   5.505  1.00 66.06           H  
ATOM    326 HD23 LEU A  20       6.293 -12.940   6.843  1.00 66.06           H  
ATOM    327  N   TYR A  21       7.106 -13.686   0.877  1.00 71.44           N  
ATOM    328  H   TYR A  21       7.814 -14.054   1.497  1.00 71.44           H  
ATOM    329  CA  TYR A  21       6.965 -14.299  -0.455  1.00 71.44           C  
ATOM    330  HA  TYR A  21       7.729 -15.075  -0.517  1.00 71.44           H  
ATOM    331  C   TYR A  21       7.238 -13.373  -1.650  1.00 71.44           C  
ATOM    332  CB  TYR A  21       5.603 -15.005  -0.595  1.00 71.44           C  
ATOM    333  HB2 TYR A  21       4.824 -14.260  -0.755  1.00 71.44           H  
ATOM    334  HB3 TYR A  21       5.624 -15.631  -1.487  1.00 71.44           H  
ATOM    335  O   TYR A  21       6.853 -13.701  -2.771  1.00 71.44           O  
ATOM    336  CG  TYR A  21       5.222 -15.877   0.580  1.00 71.44           C  
ATOM    337  CD1 TYR A  21       5.848 -17.126   0.744  1.00 71.44           C  
ATOM    338  HD1 TYR A  21       6.587 -17.454   0.029  1.00 71.44           H  
ATOM    339  CD2 TYR A  21       4.255 -15.440   1.506  1.00 71.44           C  
ATOM    340  HD2 TYR A  21       3.769 -14.485   1.369  1.00 71.44           H  
ATOM    341  CE1 TYR A  21       5.504 -17.947   1.833  1.00 71.44           C  
ATOM    342  HE1 TYR A  21       5.981 -18.908   1.956  1.00 71.44           H  
ATOM    343  CE2 TYR A  21       3.914 -16.256   2.601  1.00 71.44           C  
ATOM    344  HE2 TYR A  21       3.169 -15.936   3.314  1.00 71.44           H  
ATOM    345  OH  TYR A  21       4.196 -18.303   3.811  1.00 71.44           O  
ATOM    346  HH  TYR A  21       4.680 -19.132   3.810  1.00 71.44           H  
ATOM    347  CZ  TYR A  21       4.534 -17.511   2.762  1.00 71.44           C  
ATOM    348  N   THR A  22       7.915 -12.238  -1.450  1.00 82.06           N  
ATOM    349  H   THR A  22       8.216 -12.000  -0.515  1.00 82.06           H  
ATOM    350  CA  THR A  22       8.421 -11.463  -2.590  1.00 82.06           C  
ATOM    351  HA  THR A  22       7.579 -11.231  -3.242  1.00 82.06           H  
ATOM    352  C   THR A  22       9.422 -12.311  -3.379  1.00 82.06           C  
ATOM    353  CB  THR A  22       9.051 -10.135  -2.162  1.00 82.06           C  
ATOM    354  HB  THR A  22       9.802 -10.294  -1.388  1.00 82.06           H  
ATOM    355  O   THR A  22      10.337 -12.900  -2.803  1.00 82.06           O  
ATOM    356  CG2 THR A  22       9.666  -9.392  -3.339  1.00 82.06           C  
ATOM    357 HG21 THR A  22       8.943  -9.289  -4.148  1.00 82.06           H  
ATOM    358 HG22 THR A  22      10.545  -9.930  -3.693  1.00 82.06           H  
ATOM    359 HG23 THR A  22       9.976  -8.400  -3.012  1.00 82.06           H  
ATOM    360  OG1 THR A  22       8.065  -9.240  -1.714  1.00 82.06           O  
ATOM    361  HG1 THR A  22       7.658  -9.538  -0.897  1.00 82.06           H  
ATOM    362  N   LYS A  23       9.248 -12.380  -4.700  1.00 84.62           N  
ATOM    363  H   LYS A  23       8.492 -11.848  -5.104  1.00 84.62           H  
ATOM    364  CA  LYS A  23      10.108 -13.151  -5.601  1.00 84.62           C  
ATOM    365  HA  LYS A  23      11.054 -13.344  -5.095  1.00 84.62           H  
ATOM    366  C   LYS A  23      10.396 -12.352  -6.864  1.00 84.62           C  
ATOM    367  CB  LYS A  23       9.441 -14.497  -5.924  1.00 84.62           C  
ATOM    368  HB2 LYS A  23       8.976 -14.892  -5.020  1.00 84.62           H  
ATOM    369  HB3 LYS A  23       8.664 -14.345  -6.673  1.00 84.62           H  
ATOM    370  O   LYS A  23       9.494 -11.755  -7.449  1.00 84.62           O  
ATOM    371  CG  LYS A  23      10.447 -15.533  -6.439  1.00 84.62           C  
ATOM    372  HG2 LYS A  23      11.005 -15.131  -7.285  1.00 84.62           H  
ATOM    373  HG3 LYS A  23      11.143 -15.784  -5.638  1.00 84.62           H  
ATOM    374  CD  LYS A  23       9.703 -16.793  -6.893  1.00 84.62           C  
ATOM    375  HD2 LYS A  23       9.007 -17.119  -6.120  1.00 84.62           H  
ATOM    376  HD3 LYS A  23       9.143 -16.539  -7.793  1.00 84.62           H  
ATOM    377  CE  LYS A  23      10.692 -17.921  -7.190  1.00 84.62           C  
ATOM    378  HE2 LYS A  23      11.643 -17.472  -7.478  1.00 84.62           H  
ATOM    379  HE3 LYS A  23      10.851 -18.515  -6.290  1.00 84.62           H  
ATOM    380  NZ  LYS A  23      10.213 -18.746  -8.318  1.00 84.62           N  
ATOM    381  HZ1 LYS A  23      10.270 -18.141  -9.125  1.00 84.62           H  
ATOM    382  HZ2 LYS A  23      10.850 -19.503  -8.519  1.00 84.62           H  
ATOM    383  HZ3 LYS A  23       9.253 -19.043  -8.215  1.00 84.62           H  
ATOM    384  N   VAL A  24      11.651 -12.382  -7.298  1.00 87.00           N  
ATOM    385  H   VAL A  24      12.333 -12.906  -6.770  1.00 87.00           H  
ATOM    386  CA  VAL A  24      12.067 -11.864  -8.603  1.00 87.00           C  
ATOM    387  HA  VAL A  24      11.186 -11.605  -9.190  1.00 87.00           H  
ATOM    388  C   VAL A  24      12.794 -12.982  -9.330  1.00 87.00           C  
ATOM    389  CB  VAL A  24      12.921 -10.591  -8.480  1.00 87.00           C  
ATOM    390  HB  VAL A  24      13.869 -10.818  -7.992  1.00 87.00           H  
ATOM    391  O   VAL A  24      13.972 -13.235  -9.087  1.00 87.00           O  
ATOM    392  CG1 VAL A  24      13.199 -10.029  -9.874  1.00 87.00           C  
ATOM    393 HG11 VAL A  24      13.812 -10.727 -10.445  1.00 87.00           H  
ATOM    394 HG12 VAL A  24      12.257  -9.868 -10.399  1.00 87.00           H  
ATOM    395 HG13 VAL A  24      13.733  -9.083  -9.794  1.00 87.00           H  
ATOM    396  CG2 VAL A  24      12.208  -9.500  -7.668  1.00 87.00           C  
ATOM    397 HG21 VAL A  24      11.231  -9.286  -8.102  1.00 87.00           H  
ATOM    398 HG22 VAL A  24      12.810  -8.592  -7.661  1.00 87.00           H  
ATOM    399 HG23 VAL A  24      12.078  -9.829  -6.637  1.00 87.00           H  
ATOM    400  N   ASP A  25      12.068 -13.685 -10.191  1.00 87.44           N  
ATOM    401  H   ASP A  25      11.130 -13.372 -10.396  1.00 87.44           H  
ATOM    402  CA  ASP A  25      12.653 -14.725 -11.032  1.00 87.44           C  
ATOM    403  HA  ASP A  25      13.267 -15.376 -10.409  1.00 87.44           H  
ATOM    404  C   ASP A  25      13.577 -14.087 -12.073  1.00 87.44           C  
ATOM    405  CB  ASP A  25      11.540 -15.568 -11.677  1.00 87.44           C  
ATOM    406  HB2 ASP A  25      11.977 -16.198 -12.451  1.00 87.44           H  
ATOM    407  HB3 ASP A  25      10.811 -14.906 -12.146  1.00 87.44           H  
ATOM    408  O   ASP A  25      13.286 -13.004 -12.568  1.00 87.44           O  
ATOM    409  CG  ASP A  25      10.855 -16.477 -10.654  1.00 87.44           C  
ATOM    410  OD1 ASP A  25      11.559 -16.984  -9.758  1.00 87.44           O  
ATOM    411  OD2 ASP A  25       9.645 -16.771 -10.751  1.00 87.44           O  
ATOM    412  N   GLY A  26      14.695 -14.739 -12.399  1.00 84.69           N  
ATOM    413  H   GLY A  26      14.885 -15.617 -11.938  1.00 84.69           H  
ATOM    414  CA  GLY A  26      15.691 -14.229 -13.354  1.00 84.69           C  
ATOM    415  HA2 GLY A  26      16.081 -15.068 -13.931  1.00 84.69           H  
ATOM    416  HA3 GLY A  26      15.208 -13.546 -14.053  1.00 84.69           H  
ATOM    417  C   GLY A  26      16.882 -13.496 -12.723  1.00 84.69           C  
ATOM    418  O   GLY A  26      17.852 -13.212 -13.430  1.00 84.69           O  
ATOM    419  N   ILE A  27      16.856 -13.244 -11.409  1.00 88.12           N  
ATOM    420  H   ILE A  27      16.030 -13.505 -10.889  1.00 88.12           H  
ATOM    421  CA  ILE A  27      18.007 -12.767 -10.628  1.00 88.12           C  
ATOM    422  HA  ILE A  27      18.775 -12.393 -11.305  1.00 88.12           H  
ATOM    423  C   ILE A  27      18.604 -13.941  -9.852  1.00 88.12           C  
ATOM    424  CB  ILE A  27      17.610 -11.603  -9.693  1.00 88.12           C  
ATOM    425  HB  ILE A  27      16.793 -11.935  -9.051  1.00 88.12           H  
ATOM    426  O   ILE A  27      17.889 -14.674  -9.172  1.00 88.12           O  
ATOM    427  CG1 ILE A  27      17.118 -10.411 -10.545  1.00 88.12           C  
ATOM    428 HG12 ILE A  27      16.292 -10.731 -11.180  1.00 88.12           H  
ATOM    429 HG13 ILE A  27      17.926 -10.065 -11.189  1.00 88.12           H  
ATOM    430  CG2 ILE A  27      18.797 -11.196  -8.795  1.00 88.12           C  
ATOM    431 HG21 ILE A  27      19.092 -12.025  -8.151  1.00 88.12           H  
ATOM    432 HG22 ILE A  27      19.648 -10.898  -9.407  1.00 88.12           H  
ATOM    433 HG23 ILE A  27      18.519 -10.379  -8.130  1.00 88.12           H  
ATOM    434  CD1 ILE A  27      16.609  -9.234  -9.712  1.00 88.12           C  
ATOM    435 HD11 ILE A  27      17.438  -8.773  -9.174  1.00 88.12           H  
ATOM    436 HD12 ILE A  27      16.167  -8.492 -10.378  1.00 88.12           H  
ATOM    437 HD13 ILE A  27      15.869  -9.577  -8.990  1.00 88.12           H  
ATOM    438  N   THR A  28      19.919 -14.118  -9.953  1.00 91.12           N  
ATOM    439  H   THR A  28      20.448 -13.539 -10.589  1.00 91.12           H  
ATOM    440  CA  THR A  28      20.637 -15.177  -9.237  1.00 91.12           C  
ATOM    441  HA  THR A  28      19.993 -16.055  -9.191  1.00 91.12           H  
ATOM    442  C   THR A  28      20.970 -14.746  -7.808  1.00 91.12           C  
ATOM    443  CB  THR A  28      21.911 -15.583  -9.990  1.00 91.12           C  
ATOM    444  HB  THR A  28      22.647 -14.782  -9.926  1.00 91.12           H  
ATOM    445  O   THR A  28      21.583 -13.699  -7.588  1.00 91.12           O  
ATOM    446  CG2 THR A  28      22.530 -16.867  -9.444  1.00 91.12           C  
ATOM    447 HG21 THR A  28      23.366 -17.161 -10.078  1.00 91.12           H  
ATOM    448 HG22 THR A  28      21.788 -17.666  -9.436  1.00 91.12           H  
ATOM    449 HG23 THR A  28      22.904 -16.700  -8.434  1.00 91.12           H  
ATOM    450  OG1 THR A  28      21.620 -15.819 -11.348  1.00 91.12           O  
ATOM    451  HG1 THR A  28      21.653 -14.959 -11.775  1.00 91.12           H  
ATOM    452  N   ASN A  29      20.629 -15.586  -6.834  1.00 92.12           N  
ATOM    453  H   ASN A  29      20.097 -16.411  -7.071  1.00 92.12           H  
ATOM    454  CA  ASN A  29      21.026 -15.405  -5.438  1.00 92.12           C  
ATOM    455  HA  ASN A  29      21.129 -14.338  -5.237  1.00 92.12           H  
ATOM    456  C   ASN A  29      22.387 -16.058  -5.145  1.00 92.12           C  
ATOM    457  CB  ASN A  29      19.921 -15.944  -4.519  1.00 92.12           C  
ATOM    458  HB2 ASN A  29      20.284 -15.968  -3.491  1.00 92.12           H  
ATOM    459  HB3 ASN A  29      19.679 -16.964  -4.817  1.00 92.12           H  
ATOM    460  O   ASN A  29      22.890 -16.886  -5.909  1.00 92.12           O  
ATOM    461  CG  ASN A  29      18.646 -15.119  -4.522  1.00 92.12           C  
ATOM    462  ND2 ASN A  29      17.669 -15.590  -3.789  1.00 92.12           N  
ATOM    463 HD21 ASN A  29      16.820 -15.055  -3.677  1.00 92.12           H  
ATOM    464 HD22 ASN A  29      17.842 -16.354  -3.151  1.00 92.12           H  
ATOM    465  OD1 ASN A  29      18.529 -14.071  -5.138  1.00 92.12           O  
ATOM    466  N   VAL A  30      23.005 -15.684  -4.026  1.00 94.00           N  
ATOM    467  H   VAL A  30      22.550 -14.992  -3.449  1.00 94.00           H  
ATOM    468  CA  VAL A  30      24.202 -16.355  -3.506  1.00 94.00           C  
ATOM    469  HA  VAL A  30      24.940 -16.389  -4.307  1.00 94.00           H  
ATOM    470  C   VAL A  30      23.890 -17.799  -3.110  1.00 94.00           C  
ATOM    471  CB  VAL A  30      24.837 -15.601  -2.320  1.00 94.00           C  
ATOM    472  HB  VAL A  30      25.730 -16.148  -2.018  1.00 94.00           H  
ATOM    473  O   VAL A  30      22.768 -18.131  -2.717  1.00 94.00           O  
ATOM    474  CG1 VAL A  30      25.288 -14.197  -2.727  1.00 94.00           C  
ATOM    475 HG11 VAL A  30      24.433 -13.596  -3.036  1.00 94.00           H  
ATOM    476 HG12 VAL A  30      25.768 -13.704  -1.881  1.00 94.00           H  
ATOM    477 HG13 VAL A  30      26.011 -14.270  -3.539  1.00 94.00           H  
ATOM    478  CG2 VAL A  30      23.924 -15.499  -1.094  1.00 94.00           C  
ATOM    479 HG21 VAL A  30      24.426 -14.937  -0.306  1.00 94.00           H  
ATOM    480 HG22 VAL A  30      23.699 -16.495  -0.715  1.00 94.00           H  
ATOM    481 HG23 VAL A  30      22.995 -14.990  -1.352  1.00 94.00           H  
ATOM    482  N   THR A  31      24.905 -18.661  -3.178  1.00 91.50           N  
ATOM    483  H   THR A  31      25.801 -18.353  -3.527  1.00 91.50           H  
ATOM    484  CA  THR A  31      24.780 -20.063  -2.767  1.00 91.50           C  
ATOM    485  HA  THR A  31      24.008 -20.511  -3.392  1.00 91.50           H  
ATOM    486  C   THR A  31      24.353 -20.177  -1.300  1.00 91.50           C  
ATOM    487  CB  THR A  31      26.087 -20.824  -3.006  1.00 91.50           C  
ATOM    488  HB  THR A  31      26.872 -20.407  -2.374  1.00 91.50           H  
ATOM    489  O   THR A  31      24.908 -19.499  -0.435  1.00 91.50           O  
ATOM    490  CG2 THR A  31      25.974 -22.323  -2.737  1.00 91.50           C  
ATOM    491 HG21 THR A  31      26.910 -22.812  -3.006  1.00 91.50           H  
ATOM    492 HG22 THR A  31      25.782 -22.501  -1.679  1.00 91.50           H  
ATOM    493 HG23 THR A  31      25.159 -22.748  -3.324  1.00 91.50           H  
ATOM    494  OG1 THR A  31      26.463 -20.678  -4.358  1.00 91.50           O  
ATOM    495  HG1 THR A  31      25.719 -20.982  -4.882  1.00 91.50           H  
ATOM    496  N   GLY A  32      23.376 -21.038  -1.015  1.00 92.06           N  
ATOM    497  H   GLY A  32      22.947 -21.533  -1.784  1.00 92.06           H  
ATOM    498  CA  GLY A  32      22.767 -21.224   0.306  1.00 92.06           C  
ATOM    499  HA2 GLY A  32      23.519 -21.074   1.080  1.00 92.06           H  
ATOM    500  HA3 GLY A  32      22.402 -22.249   0.371  1.00 92.06           H  
ATOM    501  C   GLY A  32      21.582 -20.297   0.610  1.00 92.06           C  
ATOM    502  O   GLY A  32      20.936 -20.484   1.640  1.00 92.06           O  
ATOM    503  N   LYS A  33      21.282 -19.325  -0.265  1.00 90.00           N  
ATOM    504  H   LYS A  33      21.872 -19.243  -1.080  1.00 90.00           H  
ATOM    505  CA  LYS A  33      20.137 -18.400  -0.161  1.00 90.00           C  
ATOM    506  HA  LYS A  33      19.487 -18.722   0.653  1.00 90.00           H  
ATOM    507  C   LYS A  33      19.262 -18.400  -1.414  1.00 90.00           C  
ATOM    508  CB  LYS A  33      20.622 -16.989   0.169  1.00 90.00           C  
ATOM    509  HB2 LYS A  33      19.756 -16.327   0.180  1.00 90.00           H  
ATOM    510  HB3 LYS A  33      21.300 -16.645  -0.612  1.00 90.00           H  
ATOM    511  O   LYS A  33      18.557 -17.439  -1.713  1.00 90.00           O  
ATOM    512  CG  LYS A  33      21.303 -16.902   1.539  1.00 90.00           C  
ATOM    513  HG2 LYS A  33      22.279 -17.388   1.512  1.00 90.00           H  
ATOM    514  HG3 LYS A  33      20.676 -17.371   2.298  1.00 90.00           H  
ATOM    515  CD  LYS A  33      21.461 -15.419   1.853  1.00 90.00           C  
ATOM    516  HD2 LYS A  33      22.093 -14.972   1.085  1.00 90.00           H  
ATOM    517  HD3 LYS A  33      20.474 -14.959   1.819  1.00 90.00           H  
ATOM    518  CE  LYS A  33      22.051 -15.157   3.228  1.00 90.00           C  
ATOM    519  HE2 LYS A  33      21.415 -15.636   3.973  1.00 90.00           H  
ATOM    520  HE3 LYS A  33      23.050 -15.590   3.274  1.00 90.00           H  
ATOM    521  NZ  LYS A  33      22.093 -13.693   3.435  1.00 90.00           N  
ATOM    522  HZ1 LYS A  33      21.153 -13.326   3.398  1.00 90.00           H  
ATOM    523  HZ2 LYS A  33      22.594 -13.273   2.665  1.00 90.00           H  
ATOM    524  HZ3 LYS A  33      22.522 -13.445   4.315  1.00 90.00           H  
ATOM    525  N   GLU A  34      19.273 -19.487  -2.175  1.00 89.75           N  
ATOM    526  H   GLU A  34      19.856 -20.260  -1.888  1.00 89.75           H  
ATOM    527  CA  GLU A  34      18.559 -19.606  -3.453  1.00 89.75           C  
ATOM    528  HA  GLU A  34      18.877 -18.799  -4.113  1.00 89.75           H  
ATOM    529  C   GLU A  34      17.036 -19.484  -3.305  1.00 89.75           C  
ATOM    530  CB  GLU A  34      18.896 -20.941  -4.139  1.00 89.75           C  
ATOM    531  HB2 GLU A  34      18.501 -21.772  -3.555  1.00 89.75           H  
ATOM    532  HB3 GLU A  34      18.378 -20.952  -5.098  1.00 89.75           H  
ATOM    533  O   GLU A  34      16.340 -19.206  -4.277  1.00 89.75           O  
ATOM    534  CG  GLU A  34      20.392 -21.161  -4.428  1.00 89.75           C  
ATOM    535  HG2 GLU A  34      20.465 -21.858  -5.263  1.00 89.75           H  
ATOM    536  HG3 GLU A  34      20.836 -20.219  -4.749  1.00 89.75           H  
ATOM    537  CD  GLU A  34      21.194 -21.745  -3.253  1.00 89.75           C  
ATOM    538  OE1 GLU A  34      22.376 -22.091  -3.461  1.00 89.75           O  
ATOM    539  OE2 GLU A  34      20.666 -21.836  -2.121  1.00 89.75           O  
ATOM    540  N   LYS A  35      16.515 -19.700  -2.091  1.00 85.88           N  
ATOM    541  H   LYS A  35      17.167 -19.888  -1.343  1.00 85.88           H  
ATOM    542  CA  LYS A  35      15.089 -19.580  -1.760  1.00 85.88           C  
ATOM    543  HA  LYS A  35      14.505 -19.598  -2.681  1.00 85.88           H  
ATOM    544  C   LYS A  35      14.727 -18.255  -1.087  1.00 85.88           C  
ATOM    545  CB  LYS A  35      14.665 -20.760  -0.881  1.00 85.88           C  
ATOM    546  HB2 LYS A  35      15.255 -20.752   0.036  1.00 85.88           H  
ATOM    547  HB3 LYS A  35      13.615 -20.639  -0.612  1.00 85.88           H  
ATOM    548  O   LYS A  35      13.540 -18.004  -0.885  1.00 85.88           O  
ATOM    549  CG  LYS A  35      14.837 -22.106  -1.597  1.00 85.88           C  
ATOM    550  HG2 LYS A  35      14.258 -22.103  -2.520  1.00 85.88           H  
ATOM    551  HG3 LYS A  35      15.888 -22.268  -1.835  1.00 85.88           H  
ATOM    552  CD  LYS A  35      14.352 -23.238  -0.691  1.00 85.88           C  
ATOM    553  HD2 LYS A  35      13.292 -23.102  -0.477  1.00 85.88           H  
ATOM    554  HD3 LYS A  35      14.915 -23.206   0.242  1.00 85.88           H  
ATOM    555  CE  LYS A  35      14.581 -24.580  -1.388  1.00 85.88           C  
ATOM    556  HE2 LYS A  35      15.630 -24.639  -1.677  1.00 85.88           H  
ATOM    557  HE3 LYS A  35      13.981 -24.609  -2.297  1.00 85.88           H  
ATOM    558  NZ  LYS A  35      14.234 -25.707  -0.491  1.00 85.88           N  
ATOM    559  HZ1 LYS A  35      14.401 -26.590  -0.953  1.00 85.88           H  
ATOM    560  HZ2 LYS A  35      13.263 -25.652  -0.218  1.00 85.88           H  
ATOM    561  HZ3 LYS A  35      14.804 -25.667   0.342  1.00 85.88           H  
ATOM    562  N   ASP A  36      15.716 -17.441  -0.733  1.00 88.31           N  
ATOM    563  H   ASP A  36      16.666 -17.668  -0.989  1.00 88.31           H  
ATOM    564  CA  ASP A  36      15.487 -16.163  -0.070  1.00 88.31           C  
ATOM    565  HA  ASP A  36      14.702 -16.296   0.675  1.00 88.31           H  
ATOM    566  C   ASP A  36      15.002 -15.124  -1.089  1.00 88.31           C  
ATOM    567  CB  ASP A  36      16.747 -15.680   0.671  1.00 88.31           C  
ATOM    568  HB2 ASP A  36      17.571 -15.623  -0.040  1.00 88.31           H  
ATOM    569  HB3 ASP A  36      16.559 -14.671   1.037  1.00 88.31           H  
ATOM    570  O   ASP A  36      15.331 -15.169  -2.277  1.00 88.31           O  
ATOM    571  CG  ASP A  36      17.175 -16.541   1.870  1.00 88.31           C  
ATOM    572  OD1 ASP A  36      16.538 -17.590   2.121  1.00 88.31           O  
ATOM    573  OD2 ASP A  36      18.157 -16.133   2.534  1.00 88.31           O  
ATOM    574  N   SER A  37      14.218 -14.155  -0.623  1.00 89.56           N  
ATOM    575  H   SER A  37      14.025 -14.125   0.368  1.00 89.56           H  
ATOM    576  CA  SER A  37      13.828 -13.016  -1.452  1.00 89.56           C  
ATOM    577  HA  SER A  37      13.376 -13.396  -2.369  1.00 89.56           H  
ATOM    578  C   SER A  37      15.065 -12.162  -1.771  1.00 89.56           C  
ATOM    579  CB  SER A  37      12.777 -12.181  -0.720  1.00 89.56           C  
ATOM    580  HB2 SER A  37      13.133 -11.961   0.286  1.00 89.56           H  
ATOM    581  HB3 SER A  37      11.849 -12.749  -0.646  1.00 89.56           H  
ATOM    582  O   SER A  37      15.752 -11.747  -0.837  1.00 89.56           O  
ATOM    583  OG  SER A  37      12.536 -10.958  -1.387  1.00 89.56           O  
ATOM    584  HG  SER A  37      12.760 -10.263  -0.765  1.00 89.56           H  
ATOM    585  N   PRO A  38      15.330 -11.799  -3.043  1.00 91.69           N  
ATOM    586  CA  PRO A  38      16.375 -10.827  -3.389  1.00 91.69           C  
ATOM    587  HA  PRO A  38      17.315 -11.103  -2.912  1.00 91.69           H  
ATOM    588  C   PRO A  38      16.021  -9.393  -2.953  1.00 91.69           C  
ATOM    589  CB  PRO A  38      16.523 -10.941  -4.909  1.00 91.69           C  
ATOM    590  HB2 PRO A  38      16.852 -10.011  -5.373  1.00 91.69           H  
ATOM    591  HB3 PRO A  38      17.220 -11.745  -5.145  1.00 91.69           H  
ATOM    592  O   PRO A  38      16.779  -8.454  -3.199  1.00 91.69           O  
ATOM    593  CG  PRO A  38      15.123 -11.335  -5.373  1.00 91.69           C  
ATOM    594  HG2 PRO A  38      15.153 -11.875  -6.319  1.00 91.69           H  
ATOM    595  HG3 PRO A  38      14.498 -10.445  -5.453  1.00 91.69           H  
ATOM    596  CD  PRO A  38      14.613 -12.223  -4.239  1.00 91.69           C  
ATOM    597  HD2 PRO A  38      14.854 -13.265  -4.450  1.00 91.69           H  
ATOM    598  HD3 PRO A  38      13.536 -12.098  -4.126  1.00 91.69           H  
ATOM    599  N   LEU A  39      14.849  -9.209  -2.340  1.00 91.38           N  
ATOM    600  H   LEU A  39      14.300 -10.034  -2.142  1.00 91.38           H  
ATOM    601  CA  LEU A  39      14.318  -7.945  -1.859  1.00 91.38           C  
ATOM    602  HA  LEU A  39      15.049  -7.161  -2.054  1.00 91.38           H  
ATOM    603  C   LEU A  39      14.087  -7.995  -0.347  1.00 91.38           C  
ATOM    604  CB  LEU A  39      13.021  -7.619  -2.618  1.00 91.38           C  
ATOM    605  HB2 LEU A  39      12.326  -8.448  -2.485  1.00 91.38           H  
ATOM    606  HB3 LEU A  39      12.571  -6.732  -2.174  1.00 91.38           H  
ATOM    607  O   LEU A  39      13.508  -8.949   0.179  1.00 91.38           O  
ATOM    608  CG  LEU A  39      13.218  -7.372  -4.125  1.00 91.38           C  
ATOM    609  HG  LEU A  39      13.747  -8.210  -4.579  1.00 91.38           H  
ATOM    610  CD1 LEU A  39      11.874  -7.232  -4.825  1.00 91.38           C  
ATOM    611 HD11 LEU A  39      11.241  -6.521  -4.293  1.00 91.38           H  
ATOM    612 HD12 LEU A  39      12.042  -6.889  -5.846  1.00 91.38           H  
ATOM    613 HD13 LEU A  39      11.390  -8.206  -4.887  1.00 91.38           H  
ATOM    614  CD2 LEU A  39      13.998  -6.089  -4.405  1.00 91.38           C  
ATOM    615 HD21 LEU A  39      15.013  -6.189  -4.020  1.00 91.38           H  
ATOM    616 HD22 LEU A  39      14.068  -5.914  -5.478  1.00 91.38           H  
ATOM    617 HD23 LEU A  39      13.514  -5.238  -3.926  1.00 91.38           H  
ATOM    618  N   THR A  40      14.485  -6.923   0.326  1.00 89.94           N  
ATOM    619  H   THR A  40      14.882  -6.170  -0.217  1.00 89.94           H  
ATOM    620  CA  THR A  40      14.276  -6.665   1.746  1.00 89.94           C  
ATOM    621  HA  THR A  40      13.798  -7.541   2.184  1.00 89.94           H  
ATOM    622  C   THR A  40      13.340  -5.471   1.954  1.00 89.94           C  
ATOM    623  CB  THR A  40      15.619  -6.519   2.473  1.00 89.94           C  
ATOM    624  HB  THR A  40      16.260  -7.349   2.175  1.00 89.94           H  
ATOM    625  O   THR A  40      12.977  -4.746   1.022  1.00 89.94           O  
ATOM    626  CG2 THR A  40      16.352  -5.210   2.187  1.00 89.94           C  
ATOM    627 HG21 THR A  40      15.778  -4.362   2.561  1.00 89.94           H  
ATOM    628 HG22 THR A  40      17.325  -5.227   2.679  1.00 89.94           H  
ATOM    629 HG23 THR A  40      16.511  -5.101   1.114  1.00 89.94           H  
ATOM    630  OG1 THR A  40      15.415  -6.624   3.865  1.00 89.94           O  
ATOM    631  HG1 THR A  40      16.109  -7.213   4.169  1.00 89.94           H  
ATOM    632  N   ARG A  41      12.905  -5.281   3.198  1.00 85.69           N  
ATOM    633  H   ARG A  41      13.349  -5.838   3.915  1.00 85.69           H  
ATOM    634  CA  ARG A  41      11.927  -4.258   3.579  1.00 85.69           C  
ATOM    635  HA  ARG A  41      11.025  -4.422   2.989  1.00 85.69           H  
ATOM    636  C   ARG A  41      12.404  -2.833   3.269  1.00 85.69           C  
ATOM    637  CB  ARG A  41      11.566  -4.437   5.058  1.00 85.69           C  
ATOM    638  HB2 ARG A  41      10.721  -3.784   5.278  1.00 85.69           H  
ATOM    639  HB3 ARG A  41      11.244  -5.465   5.227  1.00 85.69           H  
ATOM    640  O   ARG A  41      13.591  -2.533   3.390  1.00 85.69           O  
ATOM    641  CG  ARG A  41      12.707  -4.103   6.030  1.00 85.69           C  
ATOM    642  HG2 ARG A  41      13.613  -4.652   5.772  1.00 85.69           H  
ATOM    643  HG3 ARG A  41      12.906  -3.033   5.988  1.00 85.69           H  
ATOM    644  CD  ARG A  41      12.264  -4.484   7.441  1.00 85.69           C  
ATOM    645  HD2 ARG A  41      12.368  -5.561   7.567  1.00 85.69           H  
ATOM    646  HD3 ARG A  41      11.213  -4.220   7.553  1.00 85.69           H  
ATOM    647  NE  ARG A  41      13.029  -3.759   8.467  1.00 85.69           N  
ATOM    648  HE  ARG A  41      13.656  -3.040   8.136  1.00 85.69           H  
ATOM    649  NH1 ARG A  41      12.057  -4.797  10.257  1.00 85.69           N  
ATOM    650 HH11 ARG A  41      11.534  -5.366   9.606  1.00 85.69           H  
ATOM    651 HH12 ARG A  41      11.893  -4.885  11.250  1.00 85.69           H  
ATOM    652  NH2 ARG A  41      13.445  -3.080  10.602  1.00 85.69           N  
ATOM    653 HH21 ARG A  41      13.283  -3.173  11.594  1.00 85.69           H  
ATOM    654 HH22 ARG A  41      14.050  -2.350  10.253  1.00 85.69           H  
ATOM    655  CZ  ARG A  41      12.850  -3.886   9.767  1.00 85.69           C  
ATOM    656  N   SER A  42      11.465  -1.941   2.954  1.00 81.50           N  
ATOM    657  H   SER A  42      10.504  -2.249   2.914  1.00 81.50           H  
ATOM    658  CA  SER A  42      11.679  -0.490   2.949  1.00 81.50           C  
ATOM    659  HA  SER A  42      12.640  -0.267   3.412  1.00 81.50           H  
ATOM    660  C   SER A  42      10.588   0.195   3.760  1.00 81.50           C  
ATOM    661  CB  SER A  42      11.698   0.092   1.533  1.00 81.50           C  
ATOM    662  HB2 SER A  42      12.354  -0.498   0.893  1.00 81.50           H  
ATOM    663  HB3 SER A  42      10.678   0.087   1.150  1.00 81.50           H  
ATOM    664  O   SER A  42       9.448  -0.250   3.815  1.00 81.50           O  
ATOM    665  OG  SER A  42      12.127   1.441   1.555  1.00 81.50           O  
ATOM    666  HG  SER A  42      12.320   1.723   0.658  1.00 81.50           H  
ATOM    667  N   PHE A  43      10.935   1.322   4.363  1.00 80.69           N  
ATOM    668  H   PHE A  43      11.873   1.665   4.213  1.00 80.69           H  
ATOM    669  CA  PHE A  43      10.008   2.157   5.125  1.00 80.69           C  
ATOM    670  HA  PHE A  43       9.130   1.570   5.394  1.00 80.69           H  
ATOM    671  C   PHE A  43       9.482   3.327   4.287  1.00 80.69           C  
ATOM    672  CB  PHE A  43      10.708   2.564   6.422  1.00 80.69           C  
ATOM    673  HB2 PHE A  43      10.103   3.282   6.976  1.00 80.69           H  
ATOM    674  HB3 PHE A  43      11.648   3.061   6.186  1.00 80.69           H  
ATOM    675  O   PHE A  43       9.017   4.327   4.826  1.00 80.69           O  
ATOM    676  CG  PHE A  43      10.959   1.378   7.323  1.00 80.69           C  
ATOM    677  CD1 PHE A  43       9.884   0.798   8.021  1.00 80.69           C  
ATOM    678  HD1 PHE A  43       8.889   1.206   7.917  1.00 80.69           H  
ATOM    679  CD2 PHE A  43      12.253   0.836   7.439  1.00 80.69           C  
ATOM    680  HD2 PHE A  43      13.073   1.275   6.891  1.00 80.69           H  
ATOM    681  CE1 PHE A  43      10.104  -0.308   8.853  1.00 80.69           C  
ATOM    682  HE1 PHE A  43       9.274  -0.753   9.382  1.00 80.69           H  
ATOM    683  CE2 PHE A  43      12.477  -0.267   8.279  1.00 80.69           C  
ATOM    684  HE2 PHE A  43      13.476  -0.664   8.380  1.00 80.69           H  
ATOM    685  CZ  PHE A  43      11.398  -0.827   8.991  1.00 80.69           C  
ATOM    686  HZ  PHE A  43      11.537  -1.660   9.664  1.00 80.69           H  
ATOM    687  N   ILE A  44       9.592   3.223   2.962  1.00 82.25           N  
ATOM    688  H   ILE A  44       9.987   2.375   2.583  1.00 82.25           H  
ATOM    689  CA  ILE A  44       9.104   4.225   2.019  1.00 82.25           C  
ATOM    690  HA  ILE A  44       8.801   5.117   2.568  1.00 82.25           H  
ATOM    691  C   ILE A  44       7.855   3.667   1.344  1.00 82.25           C  
ATOM    692  CB  ILE A  44      10.203   4.661   1.025  1.00 82.25           C  
ATOM    693  HB  ILE A  44      10.422   3.835   0.348  1.00 82.25           H  
ATOM    694  O   ILE A  44       7.910   3.144   0.229  1.00 82.25           O  
ATOM    695  CG1 ILE A  44      11.508   5.049   1.759  1.00 82.25           C  
ATOM    696 HG12 ILE A  44      11.880   4.189   2.317  1.00 82.25           H  
ATOM    697 HG13 ILE A  44      11.301   5.848   2.471  1.00 82.25           H  
ATOM    698  CG2 ILE A  44       9.681   5.859   0.207  1.00 82.25           C  
ATOM    699 HG21 ILE A  44      10.344   6.058  -0.635  1.00 82.25           H  
ATOM    700 HG22 ILE A  44       8.684   5.659  -0.186  1.00 82.25           H  
ATOM    701 HG23 ILE A  44       9.624   6.745   0.838  1.00 82.25           H  
ATOM    702  CD1 ILE A  44      12.642   5.498   0.830  1.00 82.25           C  
ATOM    703 HD11 ILE A  44      13.555   5.618   1.412  1.00 82.25           H  
ATOM    704 HD12 ILE A  44      12.400   6.453   0.365  1.00 82.25           H  
ATOM    705 HD13 ILE A  44      12.811   4.746   0.059  1.00 82.25           H  
ATOM    706  N   ALA A  45       6.725   3.775   2.035  1.00 86.38           N  
ATOM    707  H   ALA A  45       6.740   4.111   2.987  1.00 86.38           H  
ATOM    708  CA  ALA A  45       5.421   3.584   1.434  1.00 86.38           C  
ATOM    709  HA  ALA A  45       5.512   3.855   0.382  1.00 86.38           H  
ATOM    710  C   ALA A  45       4.400   4.557   2.041  1.00 86.38           C  
ATOM    711  CB  ALA A  45       5.018   2.100   1.488  1.00 86.38           C  
ATOM    712  HB1 ALA A  45       4.898   1.738   2.509  1.00 86.38           H  
ATOM    713  HB2 ALA A  45       5.791   1.487   1.024  1.00 86.38           H  
ATOM    714  HB3 ALA A  45       4.080   1.948   0.953  1.00 86.38           H  
ATOM    715  O   ALA A  45       4.514   5.016   3.178  1.00 86.38           O  
ATOM    716  N   GLY A  46       3.411   4.929   1.246  1.00 91.69           N  
ATOM    717  H   GLY A  46       3.367   4.545   0.312  1.00 91.69           H  
ATOM    718  CA  GLY A  46       2.413   5.916   1.628  1.00 91.69           C  
ATOM    719  HA2 GLY A  46       1.898   5.576   2.527  1.00 91.69           H  
ATOM    720  HA3 GLY A  46       2.886   6.875   1.839  1.00 91.69           H  
ATOM    721  C   GLY A  46       1.398   6.101   0.520  1.00 91.69           C  
ATOM    722  O   GLY A  46       1.649   5.765  -0.639  1.00 91.69           O  
ATOM    723  N   GLY A  47       0.229   6.596   0.882  1.00 94.69           N  
ATOM    724  H   GLY A  47       0.080   6.889   1.837  1.00 94.69           H  
ATOM    725  CA  GLY A  47      -0.872   6.709  -0.051  1.00 94.69           C  
ATOM    726  HA2 GLY A  47      -1.312   5.724  -0.210  1.00 94.69           H  
ATOM    727  HA3 GLY A  47      -0.511   7.086  -1.008  1.00 94.69           H  
ATOM    728  C   GLY A  47      -1.955   7.639   0.445  1.00 94.69           C  
ATOM    729  O   GLY A  47      -1.906   8.157   1.561  1.00 94.69           O  
ATOM    730  N   GLY A  48      -2.938   7.834  -0.416  1.00 97.44           N  
ATOM    731  H   GLY A  48      -2.927   7.311  -1.279  1.00 97.44           H  
ATOM    732  CA  GLY A  48      -4.165   8.524  -0.073  1.00 97.44           C  
ATOM    733  HA2 GLY A  48      -4.128   9.565  -0.395  1.00 97.44           H  
ATOM    734  HA3 GLY A  48      -4.302   8.490   1.008  1.00 97.44           H  
ATOM    735  C   GLY A  48      -5.347   7.834  -0.722  1.00 97.44           C  
ATOM    736  O   GLY A  48      -5.197   7.134  -1.727  1.00 97.44           O  
ATOM    737  N   ALA A  49      -6.522   8.028  -0.142  1.00 98.00           N  
ATOM    738  H   ALA A  49      -6.571   8.640   0.660  1.00 98.00           H  
ATOM    739  CA  ALA A  49      -7.751   7.447  -0.651  1.00 98.00           C  
ATOM    740  HA  ALA A  49      -7.599   7.196  -1.700  1.00 98.00           H  
ATOM    741  C   ALA A  49      -8.902   8.450  -0.597  1.00 98.00           C  
ATOM    742  CB  ALA A  49      -8.052   6.155   0.119  1.00 98.00           C  
ATOM    743  HB1 ALA A  49      -8.843   5.608  -0.393  1.00 98.00           H  
ATOM    744  HB2 ALA A  49      -8.374   6.392   1.133  1.00 98.00           H  
ATOM    745  HB3 ALA A  49      -7.162   5.526   0.150  1.00 98.00           H  
ATOM    746  O   ALA A  49      -8.933   9.320   0.272  1.00 98.00           O  
ATOM    747  N   PHE A  50      -9.852   8.306  -1.514  1.00 98.25           N  
ATOM    748  H   PHE A  50      -9.746   7.560  -2.187  1.00 98.25           H  
ATOM    749  CA  PHE A  50     -11.135   9.005  -1.488  1.00 98.25           C  
ATOM    750  HA  PHE A  50     -11.229   9.585  -0.570  1.00 98.25           H  
ATOM    751  C   PHE A  50     -12.249   7.965  -1.507  1.00 98.25           C  
ATOM    752  CB  PHE A  50     -11.242   9.965  -2.677  1.00 98.25           C  
ATOM    753  HB2 PHE A  50     -11.056   9.414  -3.598  1.00 98.25           H  
ATOM    754  HB3 PHE A  50     -10.468  10.728  -2.584  1.00 98.25           H  
ATOM    755  O   PHE A  50     -12.238   7.070  -2.358  1.00 98.25           O  
ATOM    756  CG  PHE A  50     -12.596  10.645  -2.773  1.00 98.25           C  
ATOM    757  CD1 PHE A  50     -13.595  10.130  -3.620  1.00 98.25           C  
ATOM    758  HD1 PHE A  50     -13.399   9.249  -4.212  1.00 98.25           H  
ATOM    759  CD2 PHE A  50     -12.878  11.766  -1.973  1.00 98.25           C  
ATOM    760  HD2 PHE A  50     -12.129  12.144  -1.293  1.00 98.25           H  
ATOM    761  CE1 PHE A  50     -14.860  10.744  -3.673  1.00 98.25           C  
ATOM    762  HE1 PHE A  50     -15.631  10.337  -4.311  1.00 98.25           H  
ATOM    763  CE2 PHE A  50     -14.140  12.382  -2.025  1.00 98.25           C  
ATOM    764  HE2 PHE A  50     -14.354  13.230  -1.392  1.00 98.25           H  
ATOM    765  CZ  PHE A  50     -15.132  11.871  -2.878  1.00 98.25           C  
ATOM    766  HZ  PHE A  50     -16.109  12.330  -2.903  1.00 98.25           H  
ATOM    767  N   GLY A  51     -13.189   8.071  -0.573  1.00 97.38           N  
ATOM    768  H   GLY A  51     -13.171   8.848   0.073  1.00 97.38           H  
ATOM    769  CA  GLY A  51     -14.194   7.040  -0.366  1.00 97.38           C  
ATOM    770  HA2 GLY A  51     -14.367   6.495  -1.294  1.00 97.38           H  
ATOM    771  HA3 GLY A  51     -13.835   6.340   0.388  1.00 97.38           H  
ATOM    772  C   GLY A  51     -15.536   7.533   0.125  1.00 97.38           C  
ATOM    773  O   GLY A  51     -15.727   8.705   0.453  1.00 97.38           O  
ATOM    774  N   TYR A  52     -16.459   6.583   0.169  1.00 95.75           N  
ATOM    775  H   TYR A  52     -16.175   5.645  -0.074  1.00 95.75           H  
ATOM    776  CA  TYR A  52     -17.780   6.721   0.749  1.00 95.75           C  
ATOM    777  HA  TYR A  52     -17.887   7.730   1.146  1.00 95.75           H  
ATOM    778  C   TYR A  52     -17.935   5.740   1.913  1.00 95.75           C  
ATOM    779  CB  TYR A  52     -18.854   6.537  -0.332  1.00 95.75           C  
ATOM    780  HB2 TYR A  52     -18.629   7.200  -1.167  1.00 95.75           H  
ATOM    781  HB3 TYR A  52     -19.803   6.873   0.085  1.00 95.75           H  
ATOM    782  O   TYR A  52     -17.441   4.611   1.862  1.00 95.75           O  
ATOM    783  CG  TYR A  52     -19.050   5.120  -0.855  1.00 95.75           C  
ATOM    784  CD1 TYR A  52     -18.441   4.706  -2.056  1.00 95.75           C  
ATOM    785  HD1 TYR A  52     -17.776   5.379  -2.578  1.00 95.75           H  
ATOM    786  CD2 TYR A  52     -19.907   4.239  -0.165  1.00 95.75           C  
ATOM    787  HD2 TYR A  52     -20.382   4.549   0.753  1.00 95.75           H  
ATOM    788  CE1 TYR A  52     -18.729   3.435  -2.593  1.00 95.75           C  
ATOM    789  HE1 TYR A  52     -18.274   3.126  -3.522  1.00 95.75           H  
ATOM    790  CE2 TYR A  52     -20.152   2.947  -0.666  1.00 95.75           C  
ATOM    791  HE2 TYR A  52     -20.797   2.267  -0.130  1.00 95.75           H  
ATOM    792  OH  TYR A  52     -19.809   1.298  -2.368  1.00 95.75           O  
ATOM    793  HH  TYR A  52     -19.345   1.142  -3.193  1.00 95.75           H  
ATOM    794  CZ  TYR A  52     -19.575   2.547  -1.886  1.00 95.75           C  
ATOM    795  N   LYS A  53     -18.625   6.177   2.963  1.00 93.81           N  
ATOM    796  H   LYS A  53     -18.971   7.125   2.937  1.00 93.81           H  
ATOM    797  CA  LYS A  53     -19.084   5.347   4.075  1.00 93.81           C  
ATOM    798  HA  LYS A  53     -18.744   4.322   3.931  1.00 93.81           H  
ATOM    799  C   LYS A  53     -20.609   5.328   4.075  1.00 93.81           C  
ATOM    800  CB  LYS A  53     -18.498   5.871   5.396  1.00 93.81           C  
ATOM    801  HB2 LYS A  53     -17.409   5.849   5.337  1.00 93.81           H  
ATOM    802  HB3 LYS A  53     -18.808   6.904   5.550  1.00 93.81           H  
ATOM    803  O   LYS A  53     -21.228   6.382   3.945  1.00 93.81           O  
ATOM    804  CG  LYS A  53     -18.977   5.019   6.583  1.00 93.81           C  
ATOM    805  HG2 LYS A  53     -18.864   3.964   6.334  1.00 93.81           H  
ATOM    806  HG3 LYS A  53     -20.037   5.212   6.750  1.00 93.81           H  
ATOM    807  CD  LYS A  53     -18.218   5.300   7.886  1.00 93.81           C  
ATOM    808  HD2 LYS A  53     -18.359   6.338   8.188  1.00 93.81           H  
ATOM    809  HD3 LYS A  53     -17.158   5.089   7.745  1.00 93.81           H  
ATOM    810  CE  LYS A  53     -18.813   4.353   8.931  1.00 93.81           C  
ATOM    811  HE2 LYS A  53     -19.818   4.689   9.184  1.00 93.81           H  
ATOM    812  HE3 LYS A  53     -18.932   3.373   8.470  1.00 93.81           H  
ATOM    813  NZ  LYS A  53     -17.996   4.186  10.150  1.00 93.81           N  
ATOM    814  HZ1 LYS A  53     -17.812   5.068  10.606  1.00 93.81           H  
ATOM    815  HZ2 LYS A  53     -17.150   3.684   9.922  1.00 93.81           H  
ATOM    816  HZ3 LYS A  53     -18.503   3.579  10.778  1.00 93.81           H  
ATOM    817  N   MET A  54     -21.176   4.137   4.213  1.00 92.81           N  
ATOM    818  H   MET A  54     -20.573   3.336   4.331  1.00 92.81           H  
ATOM    819  CA  MET A  54     -22.603   3.876   4.356  1.00 92.81           C  
ATOM    820  HA  MET A  54     -23.134   4.793   4.611  1.00 92.81           H  
ATOM    821  C   MET A  54     -22.765   2.870   5.497  1.00 92.81           C  
ATOM    822  CB  MET A  54     -23.140   3.337   3.024  1.00 92.81           C  
ATOM    823  HB2 MET A  54     -22.922   4.058   2.237  1.00 92.81           H  
ATOM    824  HB3 MET A  54     -22.644   2.397   2.780  1.00 92.81           H  
ATOM    825  O   MET A  54     -22.335   1.723   5.368  1.00 92.81           O  
ATOM    826  CG  MET A  54     -24.650   3.110   3.061  1.00 92.81           C  
ATOM    827  HG2 MET A  54     -24.894   2.402   3.853  1.00 92.81           H  
ATOM    828  HG3 MET A  54     -25.143   4.057   3.284  1.00 92.81           H  
ATOM    829  SD  MET A  54     -25.300   2.469   1.496  1.00 92.81           S  
ATOM    830  CE  MET A  54     -27.047   2.516   1.952  1.00 92.81           C  
ATOM    831  HE1 MET A  54     -27.225   1.893   2.828  1.00 92.81           H  
ATOM    832  HE2 MET A  54     -27.669   2.168   1.127  1.00 92.81           H  
ATOM    833  HE3 MET A  54     -27.311   3.546   2.190  1.00 92.81           H  
ATOM    834  N   ASP A  55     -23.319   3.325   6.620  1.00 89.56           N  
ATOM    835  H   ASP A  55     -23.729   4.248   6.630  1.00 89.56           H  
ATOM    836  CA  ASP A  55     -23.407   2.565   7.872  1.00 89.56           C  
ATOM    837  HA  ASP A  55     -23.675   3.265   8.664  1.00 89.56           H  
ATOM    838  C   ASP A  55     -22.044   1.963   8.277  1.00 89.56           C  
ATOM    839  CB  ASP A  55     -24.557   1.540   7.791  1.00 89.56           C  
ATOM    840  HB2 ASP A  55     -24.662   1.052   8.760  1.00 89.56           H  
ATOM    841  HB3 ASP A  55     -24.310   0.776   7.053  1.00 89.56           H  
ATOM    842  O   ASP A  55     -21.066   2.692   8.462  1.00 89.56           O  
ATOM    843  CG  ASP A  55     -25.904   2.165   7.422  1.00 89.56           C  
ATOM    844  OD1 ASP A  55     -26.169   3.308   7.863  1.00 89.56           O  
ATOM    845  OD2 ASP A  55     -26.658   1.483   6.696  1.00 89.56           O  
ATOM    846  N   ASP A  56     -21.953   0.636   8.367  1.00 92.38           N  
ATOM    847  H   ASP A  56     -22.807   0.109   8.252  1.00 92.38           H  
ATOM    848  CA  ASP A  56     -20.743  -0.107   8.732  1.00 92.38           C  
ATOM    849  HA  ASP A  56     -20.154   0.496   9.424  1.00 92.38           H  
ATOM    850  C   ASP A  56     -19.836  -0.423   7.529  1.00 92.38           C  
ATOM    851  CB  ASP A  56     -21.157  -1.389   9.470  1.00 92.38           C  
ATOM    852  HB2 ASP A  56     -21.828  -1.961   8.829  1.00 92.38           H  
ATOM    853  HB3 ASP A  56     -20.274  -2.003   9.648  1.00 92.38           H  
ATOM    854  O   ASP A  56     -18.766  -1.008   7.689  1.00 92.38           O  
ATOM    855  CG  ASP A  56     -21.837  -1.119  10.818  1.00 92.38           C  
ATOM    856  OD1 ASP A  56     -21.494  -0.105  11.471  1.00 92.38           O  
ATOM    857  OD2 ASP A  56     -22.696  -1.952  11.187  1.00 92.38           O  
ATOM    858  N   ILE A  57     -20.223  -0.048   6.305  1.00 95.94           N  
ATOM    859  H   ILE A  57     -21.074   0.489   6.220  1.00 95.94           H  
ATOM    860  CA  ILE A  57     -19.458  -0.334   5.087  1.00 95.94           C  
ATOM    861  HA  ILE A  57     -18.686  -1.065   5.327  1.00 95.94           H  
ATOM    862  C   ILE A  57     -18.739   0.918   4.597  1.00 95.94           C  
ATOM    863  CB  ILE A  57     -20.350  -0.965   3.997  1.00 95.94           C  
ATOM    864  HB  ILE A  57     -21.151  -0.262   3.766  1.00 95.94           H  
ATOM    865  O   ILE A  57     -19.337   1.981   4.425  1.00 95.94           O  
ATOM    866  CG1 ILE A  57     -21.012  -2.281   4.467  1.00 95.94           C  
ATOM    867 HG12 ILE A  57     -21.626  -2.081   5.345  1.00 95.94           H  
ATOM    868 HG13 ILE A  57     -21.687  -2.626   3.683  1.00 95.94           H  
ATOM    869  CG2 ILE A  57     -19.556  -1.212   2.698  1.00 95.94           C  
ATOM    870 HG21 ILE A  57     -19.298  -0.259   2.236  1.00 95.94           H  
ATOM    871 HG22 ILE A  57     -18.641  -1.766   2.908  1.00 95.94           H  
ATOM    872 HG23 ILE A  57     -20.169  -1.772   1.991  1.00 95.94           H  
ATOM    873  CD1 ILE A  57     -20.041  -3.421   4.800  1.00 95.94           C  
ATOM    874 HD11 ILE A  57     -19.376  -3.122   5.610  1.00 95.94           H  
ATOM    875 HD12 ILE A  57     -19.452  -3.695   3.925  1.00 95.94           H  
ATOM    876 HD13 ILE A  57     -20.620  -4.290   5.114  1.00 95.94           H  
ATOM    877  N   ARG A  58     -17.445   0.786   4.290  1.00 95.69           N  
ATOM    878  H   ARG A  58     -17.028  -0.121   4.438  1.00 95.69           H  
ATOM    879  CA  ARG A  58     -16.684   1.823   3.577  1.00 95.69           C  
ATOM    880  HA  ARG A  58     -17.357   2.644   3.327  1.00 95.69           H  
ATOM    881  C   ARG A  58     -16.152   1.296   2.265  1.00 95.69           C  
ATOM    882  CB  ARG A  58     -15.542   2.403   4.415  1.00 95.69           C  
ATOM    883  HB2 ARG A  58     -14.756   1.659   4.550  1.00 95.69           H  
ATOM    884  HB3 ARG A  58     -15.109   3.226   3.846  1.00 95.69           H  
ATOM    885  O   ARG A  58     -15.711   0.153   2.192  1.00 95.69           O  
ATOM    886  CG  ARG A  58     -15.979   2.950   5.774  1.00 95.69           C  
ATOM    887  HG2 ARG A  58     -16.715   3.733   5.591  1.00 95.69           H  
ATOM    888  HG3 ARG A  58     -16.440   2.170   6.380  1.00 95.69           H  
ATOM    889  CD  ARG A  58     -14.790   3.554   6.525  1.00 95.69           C  
ATOM    890  HD2 ARG A  58     -15.176   4.196   7.317  1.00 95.69           H  
ATOM    891  HD3 ARG A  58     -14.197   4.159   5.840  1.00 95.69           H  
ATOM    892  NE  ARG A  58     -13.965   2.510   7.150  1.00 95.69           N  
ATOM    893  HE  ARG A  58     -14.454   1.676   7.441  1.00 95.69           H  
ATOM    894  NH1 ARG A  58     -12.202   3.810   7.839  1.00 95.69           N  
ATOM    895 HH11 ARG A  58     -11.440   3.918   8.494  1.00 95.69           H  
ATOM    896 HH12 ARG A  58     -12.667   4.608   7.430  1.00 95.69           H  
ATOM    897  NH2 ARG A  58     -12.311   1.659   8.417  1.00 95.69           N  
ATOM    898 HH21 ARG A  58     -13.005   0.965   8.656  1.00 95.69           H  
ATOM    899 HH22 ARG A  58     -11.503   1.751   9.017  1.00 95.69           H  
ATOM    900  CZ  ARG A  58     -12.825   2.665   7.785  1.00 95.69           C  
ATOM    901  N   VAL A  59     -16.119   2.144   1.251  1.00 97.88           N  
ATOM    902  H   VAL A  59     -16.514   3.065   1.379  1.00 97.88           H  
ATOM    903  CA  VAL A  59     -15.481   1.838  -0.025  1.00 97.88           C  
ATOM    904  HA  VAL A  59     -14.802   0.998   0.122  1.00 97.88           H  
ATOM    905  C   VAL A  59     -14.669   3.038  -0.469  1.00 97.88           C  
ATOM    906  CB  VAL A  59     -16.527   1.458  -1.074  1.00 97.88           C  
ATOM    907  HB  VAL A  59     -17.192   2.321  -1.115  1.00 97.88           H  
ATOM    908  O   VAL A  59     -15.171   4.159  -0.478  1.00 97.88           O  
ATOM    909  CG1 VAL A  59     -15.969   1.210  -2.484  1.00 97.88           C  
ATOM    910 HG11 VAL A  59     -15.303   0.347  -2.477  1.00 97.88           H  
ATOM    911 HG12 VAL A  59     -16.790   1.014  -3.173  1.00 97.88           H  
ATOM    912 HG13 VAL A  59     -15.425   2.085  -2.839  1.00 97.88           H  
ATOM    913  CG2 VAL A  59     -17.349   0.237  -0.642  1.00 97.88           C  
ATOM    914 HG21 VAL A  59     -17.909  -0.179  -1.479  1.00 97.88           H  
ATOM    915 HG22 VAL A  59     -18.054   0.526   0.137  1.00 97.88           H  
ATOM    916 HG23 VAL A  59     -16.684  -0.530  -0.246  1.00 97.88           H  
ATOM    917  N   ASP A  60     -13.422   2.814  -0.871  1.00 98.00           N  
ATOM    918  H   ASP A  60     -13.094   1.861  -0.922  1.00 98.00           H  
ATOM    919  CA  ASP A  60     -12.567   3.878  -1.392  1.00 98.00           C  
ATOM    920  HA  ASP A  60     -13.212   4.682  -1.748  1.00 98.00           H  
ATOM    921  C   ASP A  60     -11.756   3.468  -2.611  1.00 98.00           C  
ATOM    922  CB  ASP A  60     -11.676   4.494  -0.305  1.00 98.00           C  
ATOM    923  HB2 ASP A  60     -12.318   4.978   0.431  1.00 98.00           H  
ATOM    924  HB3 ASP A  60     -11.067   5.283  -0.747  1.00 98.00           H  
ATOM    925  O   ASP A  60     -11.551   2.288  -2.898  1.00 98.00           O  
ATOM    926  CG  ASP A  60     -10.757   3.533   0.431  1.00 98.00           C  
ATOM    927  OD1 ASP A  60      -9.849   2.926  -0.174  1.00 98.00           O  
ATOM    928  OD2 ASP A  60     -10.873   3.484   1.675  1.00 98.00           O  
ATOM    929  N   VAL A  61     -11.314   4.493  -3.332  1.00 98.50           N  
ATOM    930  H   VAL A  61     -11.571   5.419  -3.021  1.00 98.50           H  
ATOM    931  CA  VAL A  61     -10.270   4.406  -4.344  1.00 98.50           C  
ATOM    932  HA  VAL A  61     -10.130   3.363  -4.628  1.00 98.50           H  
ATOM    933  C   VAL A  61      -8.984   4.925  -3.715  1.00 98.50           C  
ATOM    934  CB  VAL A  61     -10.650   5.200  -5.604  1.00 98.50           C  
ATOM    935  HB  VAL A  61     -10.759   6.255  -5.353  1.00 98.50           H  
ATOM    936  O   VAL A  61      -8.919   6.077  -3.287  1.00 98.50           O  
ATOM    937  CG1 VAL A  61      -9.565   5.062  -6.680  1.00 98.50           C  
ATOM    938 HG11 VAL A  61      -9.865   5.600  -7.579  1.00 98.50           H  
ATOM    939 HG12 VAL A  61      -8.627   5.488  -6.322  1.00 98.50           H  
ATOM    940 HG13 VAL A  61      -9.411   4.010  -6.919  1.00 98.50           H  
ATOM    941  CG2 VAL A  61     -11.977   4.706  -6.197  1.00 98.50           C  
ATOM    942 HG21 VAL A  61     -12.790   4.895  -5.496  1.00 98.50           H  
ATOM    943 HG22 VAL A  61     -12.194   5.239  -7.123  1.00 98.50           H  
ATOM    944 HG23 VAL A  61     -11.921   3.636  -6.396  1.00 98.50           H  
ATOM    945  N   GLU A  62      -7.964   4.077  -3.666  1.00 97.94           N  
ATOM    946  H   GLU A  62      -8.110   3.154  -4.049  1.00 97.94           H  
ATOM    947  CA  GLU A  62      -6.674   4.336  -3.034  1.00 97.94           C  
ATOM    948  HA  GLU A  62      -6.711   5.289  -2.507  1.00 97.94           H  
ATOM    949  C   GLU A  62      -5.563   4.409  -4.082  1.00 97.94           C  
ATOM    950  CB  GLU A  62      -6.404   3.239  -1.994  1.00 97.94           C  
ATOM    951  HB2 GLU A  62      -6.435   2.274  -2.498  1.00 97.94           H  
ATOM    952  HB3 GLU A  62      -7.201   3.270  -1.251  1.00 97.94           H  
ATOM    953  O   GLU A  62      -5.428   3.523  -4.928  1.00 97.94           O  
ATOM    954  CG  GLU A  62      -5.060   3.373  -1.256  1.00 97.94           C  
ATOM    955  HG2 GLU A  62      -5.033   4.335  -0.744  1.00 97.94           H  
ATOM    956  HG3 GLU A  62      -4.243   3.344  -1.976  1.00 97.94           H  
ATOM    957  CD  GLU A  62      -4.852   2.240  -0.237  1.00 97.94           C  
ATOM    958  OE1 GLU A  62      -4.213   2.439   0.819  1.00 97.94           O  
ATOM    959  OE2 GLU A  62      -5.327   1.105  -0.445  1.00 97.94           O  
ATOM    960  N   GLY A  63      -4.735   5.448  -3.990  1.00 97.88           N  
ATOM    961  H   GLY A  63      -4.908   6.113  -3.250  1.00 97.88           H  
ATOM    962  CA  GLY A  63      -3.434   5.523  -4.644  1.00 97.88           C  
ATOM    963  HA2 GLY A  63      -3.374   4.798  -5.456  1.00 97.88           H  
ATOM    964  HA3 GLY A  63      -3.291   6.521  -5.059  1.00 97.88           H  
ATOM    965  C   GLY A  63      -2.330   5.258  -3.626  1.00 97.88           C  
ATOM    966  O   GLY A  63      -2.273   5.919  -2.590  1.00 97.88           O  
ATOM    967  N   LEU A  64      -1.439   4.318  -3.924  1.00 95.06           N  
ATOM    968  H   LEU A  64      -1.570   3.802  -4.782  1.00 95.06           H  
ATOM    969  CA  LEU A  64      -0.370   3.895  -3.025  1.00 95.06           C  
ATOM    970  HA  LEU A  64      -0.282   4.592  -2.192  1.00 95.06           H  
ATOM    971  C   LEU A  64       0.968   3.841  -3.750  1.00 95.06           C  
ATOM    972  CB  LEU A  64      -0.739   2.519  -2.468  1.00 95.06           C  
ATOM    973  HB2 LEU A  64      -1.623   2.611  -1.837  1.00 95.06           H  
ATOM    974  HB3 LEU A  64      -1.019   1.885  -3.309  1.00 95.06           H  
ATOM    975  O   LEU A  64       1.106   3.163  -4.766  1.00 95.06           O  
ATOM    976  CG  LEU A  64       0.402   1.846  -1.681  1.00 95.06           C  
ATOM    977  HG  LEU A  64       1.378   1.986  -2.145  1.00 95.06           H  
ATOM    978  CD1 LEU A  64       0.445   2.379  -0.266  1.00 95.06           C  
ATOM    979 HD11 LEU A  64      -0.515   2.188   0.213  1.00 95.06           H  
ATOM    980 HD12 LEU A  64       1.248   1.874   0.270  1.00 95.06           H  
ATOM    981 HD13 LEU A  64       0.642   3.451  -0.288  1.00 95.06           H  
ATOM    982  CD2 LEU A  64       0.150   0.362  -1.643  1.00 95.06           C  
ATOM    983 HD21 LEU A  64       0.414  -0.078  -2.605  1.00 95.06           H  
ATOM    984 HD22 LEU A  64      -0.918   0.226  -1.474  1.00 95.06           H  
ATOM    985 HD23 LEU A  64       0.763  -0.106  -0.873  1.00 95.06           H  
ATOM    986  N   TYR A  65       1.979   4.453  -3.147  1.00 94.75           N  
ATOM    987  H   TYR A  65       1.787   4.956  -2.293  1.00 94.75           H  
ATOM    988  CA  TYR A  65       3.379   4.208  -3.456  1.00 94.75           C  
ATOM    989  HA  TYR A  65       3.471   3.758  -4.444  1.00 94.75           H  
ATOM    990  C   TYR A  65       3.980   3.247  -2.427  1.00 94.75           C  
ATOM    991  CB  TYR A  65       4.115   5.549  -3.465  1.00 94.75           C  
ATOM    992  HB2 TYR A  65       3.649   6.204  -4.202  1.00 94.75           H  
ATOM    993  HB3 TYR A  65       4.006   6.024  -2.490  1.00 94.75           H  
ATOM    994  O   TYR A  65       3.795   3.438  -1.224  1.00 94.75           O  
ATOM    995  CG  TYR A  65       5.587   5.417  -3.786  1.00 94.75           C  
ATOM    996  CD1 TYR A  65       6.519   5.233  -2.747  1.00 94.75           C  
ATOM    997  HD1 TYR A  65       6.184   5.185  -1.721  1.00 94.75           H  
ATOM    998  CD2 TYR A  65       6.017   5.436  -5.126  1.00 94.75           C  
ATOM    999  HD2 TYR A  65       5.297   5.560  -5.921  1.00 94.75           H  
ATOM   1000  CE1 TYR A  65       7.884   5.074  -3.047  1.00 94.75           C  
ATOM   1001  HE1 TYR A  65       8.594   4.890  -2.254  1.00 94.75           H  
ATOM   1002  CE2 TYR A  65       7.385   5.298  -5.427  1.00 94.75           C  
ATOM   1003  HE2 TYR A  65       7.729   5.324  -6.450  1.00 94.75           H  
ATOM   1004  OH  TYR A  65       9.641   4.984  -4.676  1.00 94.75           O  
ATOM   1005  HH  TYR A  65      10.161   4.876  -3.876  1.00 94.75           H  
ATOM   1006  CZ  TYR A  65       8.320   5.120  -4.386  1.00 94.75           C  
ATOM   1007  N   SER A  66       4.737   2.253  -2.884  1.00 92.94           N  
ATOM   1008  H   SER A  66       4.788   2.097  -3.881  1.00 92.94           H  
ATOM   1009  CA  SER A  66       5.542   1.380  -2.031  1.00 92.94           C  
ATOM   1010  HA  SER A  66       5.781   1.929  -1.120  1.00 92.94           H  
ATOM   1011  C   SER A  66       6.875   1.027  -2.685  1.00 92.94           C  
ATOM   1012  CB  SER A  66       4.752   0.124  -1.633  1.00 92.94           C  
ATOM   1013  HB2 SER A  66       3.790   0.424  -1.219  1.00 92.94           H  
ATOM   1014  HB3 SER A  66       5.297  -0.422  -0.863  1.00 92.94           H  
ATOM   1015  O   SER A  66       7.036   1.074  -3.909  1.00 92.94           O  
ATOM   1016  OG  SER A  66       4.535  -0.722  -2.746  1.00 92.94           O  
ATOM   1017  HG  SER A  66       5.329  -1.243  -2.887  1.00 92.94           H  
ATOM   1018  N   GLN A  67       7.851   0.663  -1.860  1.00 92.31           N  
ATOM   1019  H   GLN A  67       7.680   0.668  -0.864  1.00 92.31           H  
ATOM   1020  CA  GLN A  67       9.177   0.262  -2.307  1.00 92.31           C  
ATOM   1021  HA  GLN A  67       9.124  -0.043  -3.353  1.00 92.31           H  
ATOM   1022  C   GLN A  67       9.671  -0.941  -1.499  1.00 92.31           C  
ATOM   1023  CB  GLN A  67      10.107   1.482  -2.197  1.00 92.31           C  
ATOM   1024  HB2 GLN A  67       9.663   2.312  -2.747  1.00 92.31           H  
ATOM   1025  HB3 GLN A  67      10.190   1.772  -1.149  1.00 92.31           H  
ATOM   1026  O   GLN A  67       9.413  -1.038  -0.304  1.00 92.31           O  
ATOM   1027  CG  GLN A  67      11.510   1.228  -2.758  1.00 92.31           C  
ATOM   1028  HG2 GLN A  67      11.439   0.919  -3.801  1.00 92.31           H  
ATOM   1029  HG3 GLN A  67      11.993   0.430  -2.194  1.00 92.31           H  
ATOM   1030  CD  GLN A  67      12.379   2.472  -2.637  1.00 92.31           C  
ATOM   1031  NE2 GLN A  67      12.508   3.281  -3.666  1.00 92.31           N  
ATOM   1032 HE21 GLN A  67      13.173   4.031  -3.540  1.00 92.31           H  
ATOM   1033 HE22 GLN A  67      12.215   2.978  -4.584  1.00 92.31           H  
ATOM   1034  OE1 GLN A  67      12.942   2.745  -1.593  1.00 92.31           O  
ATOM   1035  N   LEU A  68      10.434  -1.825  -2.136  1.00 92.44           N  
ATOM   1036  H   LEU A  68      10.537  -1.726  -3.136  1.00 92.44           H  
ATOM   1037  CA  LEU A  68      11.289  -2.809  -1.471  1.00 92.44           C  
ATOM   1038  HA  LEU A  68      11.251  -2.665  -0.391  1.00 92.44           H  
ATOM   1039  C   LEU A  68      12.736  -2.571  -1.900  1.00 92.44           C  
ATOM   1040  CB  LEU A  68      10.824  -4.239  -1.788  1.00 92.44           C  
ATOM   1041  HB2 LEU A  68      11.551  -4.933  -1.365  1.00 92.44           H  
ATOM   1042  HB3 LEU A  68      10.816  -4.369  -2.870  1.00 92.44           H  
ATOM   1043  O   LEU A  68      12.997  -2.248  -3.059  1.00 92.44           O  
ATOM   1044  CG  LEU A  68       9.438  -4.594  -1.226  1.00 92.44           C  
ATOM   1045  HG  LEU A  68       8.712  -3.866  -1.590  1.00 92.44           H  
ATOM   1046  CD1 LEU A  68       9.017  -5.975  -1.721  1.00 92.44           C  
ATOM   1047 HD11 LEU A  68       8.014  -6.208  -1.362  1.00 92.44           H  
ATOM   1048 HD12 LEU A  68       9.000  -5.989  -2.811  1.00 92.44           H  
ATOM   1049 HD13 LEU A  68       9.711  -6.731  -1.354  1.00 92.44           H  
ATOM   1050  CD2 LEU A  68       9.397  -4.594   0.304  1.00 92.44           C  
ATOM   1051 HD21 LEU A  68      10.172  -5.252   0.697  1.00 92.44           H  
ATOM   1052 HD22 LEU A  68       8.420  -4.934   0.646  1.00 92.44           H  
ATOM   1053 HD23 LEU A  68       9.547  -3.581   0.679  1.00 92.44           H  
ATOM   1054  N   ALA A  69      13.675  -2.695  -0.970  1.00 93.12           N  
ATOM   1055  H   ALA A  69      13.422  -3.116  -0.087  1.00 93.12           H  
ATOM   1056  CA  ALA A  69      15.096  -2.505  -1.247  1.00 93.12           C  
ATOM   1057  HA  ALA A  69      15.218  -1.771  -2.043  1.00 93.12           H  
ATOM   1058  C   ALA A  69      15.729  -3.819  -1.719  1.00 93.12           C  
ATOM   1059  CB  ALA A  69      15.772  -1.947   0.009  1.00 93.12           C  
ATOM   1060  HB1 ALA A  69      15.641  -2.638   0.841  1.00 93.12           H  
ATOM   1061  HB2 ALA A  69      15.328  -0.986   0.271  1.00 93.12           H  
ATOM   1062  HB3 ALA A  69      16.837  -1.808  -0.177  1.00 93.12           H  
ATOM   1063  O   ALA A  69      15.274  -4.895  -1.349  1.00 93.12           O  
ATOM   1064  N   LYS A  70      16.801  -3.754  -2.505  1.00 93.62           N  
ATOM   1065  H   LYS A  70      17.120  -2.844  -2.804  1.00 93.62           H  
ATOM   1066  CA  LYS A  70      17.623  -4.926  -2.836  1.00 93.62           C  
ATOM   1067  HA  LYS A  70      16.993  -5.712  -3.252  1.00 93.62           H  
ATOM   1068  C   LYS A  70      18.301  -5.483  -1.584  1.00 93.62           C  
ATOM   1069  CB  LYS A  70      18.646  -4.499  -3.889  1.00 93.62           C  
ATOM   1070  HB2 LYS A  70      19.236  -3.678  -3.482  1.00 93.62           H  
ATOM   1071  HB3 LYS A  70      18.103  -4.135  -4.760  1.00 93.62           H  
ATOM   1072  O   LYS A  70      18.946  -4.734  -0.851  1.00 93.62           O  
ATOM   1073  CG  LYS A  70      19.574  -5.643  -4.327  1.00 93.62           C  
ATOM   1074  HG2 LYS A  70      18.961  -6.440  -4.748  1.00 93.62           H  
ATOM   1075  HG3 LYS A  70      20.130  -6.038  -3.476  1.00 93.62           H  
ATOM   1076  CD  LYS A  70      20.568  -5.167  -5.391  1.00 93.62           C  
ATOM   1077  HD2 LYS A  70      20.014  -4.662  -6.183  1.00 93.62           H  
ATOM   1078  HD3 LYS A  70      21.072  -6.033  -5.820  1.00 93.62           H  
ATOM   1079  CE  LYS A  70      21.614  -4.208  -4.816  1.00 93.62           C  
ATOM   1080  HE2 LYS A  70      22.363  -4.797  -4.288  1.00 93.62           H  
ATOM   1081  HE3 LYS A  70      21.140  -3.536  -4.100  1.00 93.62           H  
ATOM   1082  NZ  LYS A  70      22.241  -3.400  -5.886  1.00 93.62           N  
ATOM   1083  HZ1 LYS A  70      21.614  -2.662  -6.173  1.00 93.62           H  
ATOM   1084  HZ2 LYS A  70      22.481  -3.953  -6.697  1.00 93.62           H  
ATOM   1085  HZ3 LYS A  70      23.025  -2.869  -5.536  1.00 93.62           H  
ATOM   1086  N   ASP A  71      18.230  -6.795  -1.381  1.00 93.25           N  
ATOM   1087  H   ASP A  71      17.710  -7.363  -2.033  1.00 93.25           H  
ATOM   1088  CA  ASP A  71      18.988  -7.481  -0.335  1.00 93.25           C  
ATOM   1089  HA  ASP A  71      19.140  -6.793   0.496  1.00 93.25           H  
ATOM   1090  C   ASP A  71      20.374  -7.888  -0.864  1.00 93.25           C  
ATOM   1091  CB  ASP A  71      18.190  -8.663   0.230  1.00 93.25           C  
ATOM   1092  HB2 ASP A  71      17.170  -8.334   0.429  1.00 93.25           H  
ATOM   1093  HB3 ASP A  71      18.136  -9.465  -0.505  1.00 93.25           H  
ATOM   1094  O   ASP A  71      20.547  -8.899  -1.550  1.00 93.25           O  
ATOM   1095  CG  ASP A  71      18.817  -9.174   1.535  1.00 93.25           C  
ATOM   1096  OD1 ASP A  71      20.069  -9.145   1.645  1.00 93.25           O  
ATOM   1097  OD2 ASP A  71      18.049  -9.534   2.451  1.00 93.25           O  
ATOM   1098  N   THR A  72      21.390  -7.083  -0.552  1.00 92.31           N  
ATOM   1099  H   THR A  72      21.210  -6.290   0.048  1.00 92.31           H  
ATOM   1100  CA  THR A  72      22.778  -7.316  -0.986  1.00 92.31           C  
ATOM   1101  HA  THR A  72      22.787  -7.477  -2.064  1.00 92.31           H  
ATOM   1102  C   THR A  72      23.417  -8.553  -0.360  1.00 92.31           C  
ATOM   1103  CB  THR A  72      23.671  -6.111  -0.661  1.00 92.31           C  
ATOM   1104  HB  THR A  72      24.705  -6.351  -0.907  1.00 92.31           H  
ATOM   1105  O   THR A  72      24.440  -9.016  -0.860  1.00 92.31           O  
ATOM   1106  CG2 THR A  72      23.265  -4.864  -1.445  1.00 92.31           C  
ATOM   1107 HG21 THR A  72      23.366  -5.069  -2.511  1.00 92.31           H  
ATOM   1108 HG22 THR A  72      23.922  -4.035  -1.182  1.00 92.31           H  
ATOM   1109 HG23 THR A  72      22.235  -4.591  -1.220  1.00 92.31           H  
ATOM   1110  OG1 THR A  72      23.586  -5.788   0.708  1.00 92.31           O  
ATOM   1111  HG1 THR A  72      24.225  -5.096   0.892  1.00 92.31           H  
ATOM   1112  N   ALA A  73      22.838  -9.099   0.712  1.00 93.00           N  
ATOM   1113  H   ALA A  73      21.958  -8.727   1.040  1.00 93.00           H  
ATOM   1114  CA  ALA A  73      23.299 -10.339   1.317  1.00 93.00           C  
ATOM   1115  HA  ALA A  73      24.377 -10.418   1.179  1.00 93.00           H  
ATOM   1116  C   ALA A  73      22.669 -11.577   0.660  1.00 93.00           C  
ATOM   1117  CB  ALA A  73      23.016 -10.279   2.823  1.00 93.00           C  
ATOM   1118  HB1 ALA A  73      23.430  -9.359   3.237  1.00 93.00           H  
ATOM   1119  HB2 ALA A  73      21.941 -10.295   3.004  1.00 93.00           H  
ATOM   1120  HB3 ALA A  73      23.486 -11.128   3.320  1.00 93.00           H  
ATOM   1121  O   ALA A  73      23.095 -12.689   0.979  1.00 93.00           O  
ATOM   1122  N   VAL A  74      21.648 -11.404  -0.187  1.00 93.00           N  
ATOM   1123  H   VAL A  74      21.304 -10.462  -0.311  1.00 93.00           H  
ATOM   1124  CA  VAL A  74      20.949 -12.475  -0.916  1.00 93.00           C  
ATOM   1125  HA  VAL A  74      21.241 -13.446  -0.517  1.00 93.00           H  
ATOM   1126  C   VAL A  74      21.327 -12.473  -2.396  1.00 93.00           C  
ATOM   1127  CB  VAL A  74      19.423 -12.343  -0.749  1.00 93.00           C  
ATOM   1128  HB  VAL A  74      19.119 -11.357  -1.100  1.00 93.00           H  
ATOM   1129  O   VAL A  74      21.573 -13.538  -2.954  1.00 93.00           O  
ATOM   1130  CG1 VAL A  74      18.682 -13.394  -1.577  1.00 93.00           C  
ATOM   1131 HG11 VAL A  74      17.628 -13.420  -1.300  1.00 93.00           H  
ATOM   1132 HG12 VAL A  74      18.742 -13.134  -2.634  1.00 93.00           H  
ATOM   1133 HG13 VAL A  74      19.112 -14.382  -1.415  1.00 93.00           H  
ATOM   1134  CG2 VAL A  74      18.982 -12.503   0.710  1.00 93.00           C  
ATOM   1135 HG21 VAL A  74      19.573 -11.871   1.373  1.00 93.00           H  
ATOM   1136 HG22 VAL A  74      19.055 -13.546   1.019  1.00 93.00           H  
ATOM   1137 HG23 VAL A  74      17.940 -12.196   0.802  1.00 93.00           H  
ATOM   1138  N   VAL A  75      21.411 -11.304  -3.034  1.00 94.00           N  
ATOM   1139  H   VAL A  75      21.193 -10.462  -2.521  1.00 94.00           H  
ATOM   1140  CA  VAL A  75      21.729 -11.184  -4.467  1.00 94.00           C  
ATOM   1141  HA  VAL A  75      21.109 -11.893  -5.014  1.00 94.00           H  
ATOM   1142  C   VAL A  75      23.193 -11.544  -4.743  1.00 94.00           C  
ATOM   1143  CB  VAL A  75      21.383  -9.773  -4.978  1.00 94.00           C  
ATOM   1144  HB  VAL A  75      21.889  -9.027  -4.365  1.00 94.00           H  
ATOM   1145  O   VAL A  75      24.098 -11.063  -4.060  1.00 94.00           O  
ATOM   1146  CG1 VAL A  75      21.793  -9.556  -6.439  1.00 94.00           C  
ATOM   1147 HG11 VAL A  75      22.878  -9.602  -6.540  1.00 94.00           H  
ATOM   1148 HG12 VAL A  75      21.474  -8.568  -6.768  1.00 94.00           H  
ATOM   1149 HG13 VAL A  75      21.342 -10.318  -7.075  1.00 94.00           H  
ATOM   1150  CG2 VAL A  75      19.869  -9.539  -4.894  1.00 94.00           C  
ATOM   1151 HG21 VAL A  75      19.610  -8.571  -5.323  1.00 94.00           H  
ATOM   1152 HG22 VAL A  75      19.348 -10.321  -5.447  1.00 94.00           H  
ATOM   1153 HG23 VAL A  75      19.533  -9.558  -3.857  1.00 94.00           H  
ATOM   1154  N   ASN A  76      23.442 -12.375  -5.761  1.00 93.31           N  
ATOM   1155  H   ASN A  76      22.673 -12.696  -6.332  1.00 93.31           H  
ATOM   1156  CA  ASN A  76      24.795 -12.774  -6.150  1.00 93.31           C  
ATOM   1157  HA  ASN A  76      25.295 -13.159  -5.262  1.00 93.31           H  
ATOM   1158  C   ASN A  76      25.608 -11.573  -6.654  1.00 93.31           C  
ATOM   1159  CB  ASN A  76      24.723 -13.902  -7.192  1.00 93.31           C  
ATOM   1160  HB2 ASN A  76      23.967 -14.624  -6.883  1.00 93.31           H  
ATOM   1161  HB3 ASN A  76      24.421 -13.497  -8.158  1.00 93.31           H  
ATOM   1162  O   ASN A  76      25.124 -10.768  -7.447  1.00 93.31           O  
ATOM   1163  CG  ASN A  76      26.043 -14.631  -7.359  1.00 93.31           C  
ATOM   1164  ND2 ASN A  76      26.035 -15.939  -7.254  1.00 93.31           N  
ATOM   1165 HD21 ASN A  76      25.163 -16.428  -7.113  1.00 93.31           H  
ATOM   1166 HD22 ASN A  76      26.913 -16.409  -7.422  1.00 93.31           H  
ATOM   1167  OD1 ASN A  76      27.098 -14.045  -7.525  1.00 93.31           O  
ATOM   1168  N   THR A  77      26.875 -11.477  -6.254  1.00 90.56           N  
ATOM   1169  H   THR A  77      27.276 -12.227  -5.709  1.00 90.56           H  
ATOM   1170  CA  THR A  77      27.776 -10.398  -6.684  1.00 90.56           C  
ATOM   1171  HA  THR A  77      27.293  -9.444  -6.471  1.00 90.56           H  
ATOM   1172  C   THR A  77      28.068 -10.408  -8.187  1.00 90.56           C  
ATOM   1173  CB  THR A  77      29.097 -10.451  -5.908  1.00 90.56           C  
ATOM   1174  HB  THR A  77      29.781  -9.704  -6.310  1.00 90.56           H  
ATOM   1175  O   THR A  77      28.466  -9.375  -8.723  1.00 90.56           O  
ATOM   1176  CG2 THR A  77      28.898 -10.182  -4.416  1.00 90.56           C  
ATOM   1177 HG21 THR A  77      29.864 -10.166  -3.911  1.00 90.56           H  
ATOM   1178 HG22 THR A  77      28.273 -10.956  -3.969  1.00 90.56           H  
ATOM   1179 HG23 THR A  77      28.413  -9.216  -4.281  1.00 90.56           H  
ATOM   1180  OG1 THR A  77      29.683 -11.728  -6.019  1.00 90.56           O  
ATOM   1181  HG1 THR A  77      30.536 -11.702  -5.580  1.00 90.56           H  
ATOM   1182  N   SER A  78      27.843 -11.529  -8.883  1.00 92.06           N  
ATOM   1183  H   SER A  78      27.561 -12.361  -8.385  1.00 92.06           H  
ATOM   1184  CA  SER A  78      27.922 -11.603 -10.347  1.00 92.06           C  
ATOM   1185  HA  SER A  78      28.827 -11.088 -10.667  1.00 92.06           H  
ATOM   1186  C   SER A  78      26.746 -10.927 -11.063  1.00 92.06           C  
ATOM   1187  CB  SER A  78      28.031 -13.064 -10.800  1.00 92.06           C  
ATOM   1188  HB2 SER A  78      28.249 -13.090 -11.868  1.00 92.06           H  
ATOM   1189  HB3 SER A  78      28.853 -13.543 -10.268  1.00 92.06           H  
ATOM   1190  O   SER A  78      26.858 -10.619 -12.246  1.00 92.06           O  
ATOM   1191  OG  SER A  78      26.836 -13.785 -10.556  1.00 92.06           O  
ATOM   1192  HG  SER A  78      26.145 -13.454 -11.134  1.00 92.06           H  
ATOM   1193  N   GLU A  79      25.618 -10.695 -10.384  1.00 90.56           N  
ATOM   1194  H   GLU A  79      25.591 -10.909  -9.398  1.00 90.56           H  
ATOM   1195  CA  GLU A  79      24.454  -9.992 -10.939  1.00 90.56           C  
ATOM   1196  HA  GLU A  79      24.353 -10.233 -11.998  1.00 90.56           H  
ATOM   1197  C   GLU A  79      24.669  -8.473 -10.839  1.00 90.56           C  
ATOM   1198  CB  GLU A  79      23.161 -10.453 -10.246  1.00 90.56           C  
ATOM   1199  HB2 GLU A  79      23.263 -10.324  -9.169  1.00 90.56           H  
ATOM   1200  HB3 GLU A  79      22.340  -9.818 -10.578  1.00 90.56           H  
ATOM   1201  O   GLU A  79      24.164  -7.782  -9.949  1.00 90.56           O  
ATOM   1202  CG  GLU A  79      22.760 -11.906 -10.538  1.00 90.56           C  
ATOM   1203  HG2 GLU A  79      22.047 -12.205  -9.768  1.00 90.56           H  
ATOM   1204  HG3 GLU A  79      23.631 -12.555 -10.445  1.00 90.56           H  
ATOM   1205  CD  GLU A  79      22.084 -12.131 -11.904  1.00 90.56           C  
ATOM   1206  OE1 GLU A  79      21.778 -13.301 -12.229  1.00 90.56           O  
ATOM   1207  OE2 GLU A  79      21.767 -11.178 -12.646  1.00 90.56           O  
ATOM   1208  N   THR A  80      25.457  -7.923 -11.764  1.00 91.62           N  
ATOM   1209  H   THR A  80      25.899  -8.529 -12.439  1.00 91.62           H  
ATOM   1210  CA  THR A  80      25.878  -6.512 -11.720  1.00 91.62           C  
ATOM   1211  HA  THR A  80      26.225  -6.295 -10.710  1.00 91.62           H  
ATOM   1212  C   THR A  80      24.756  -5.524 -12.021  1.00 91.62           C  
ATOM   1213  CB  THR A  80      27.045  -6.254 -12.682  1.00 91.62           C  
ATOM   1214  HB  THR A  80      27.287  -5.191 -12.682  1.00 91.62           H  
ATOM   1215  O   THR A  80      24.854  -4.361 -11.623  1.00 91.62           O  
ATOM   1216  CG2 THR A  80      28.290  -7.033 -12.256  1.00 91.62           C  
ATOM   1217 HG21 THR A  80      29.117  -6.780 -12.919  1.00 91.62           H  
ATOM   1218 HG22 THR A  80      28.107  -8.106 -12.320  1.00 91.62           H  
ATOM   1219 HG23 THR A  80      28.560  -6.777 -11.232  1.00 91.62           H  
ATOM   1220  OG1 THR A  80      26.719  -6.657 -13.993  1.00 91.62           O  
ATOM   1221  HG1 THR A  80      26.180  -5.985 -14.417  1.00 91.62           H  
ATOM   1222  N   ASN A  81      23.689  -5.973 -12.687  1.00 94.19           N  
ATOM   1223  H   ASN A  81      23.693  -6.945 -12.960  1.00 94.19           H  
ATOM   1224  CA  ASN A  81      22.604  -5.138 -13.203  1.00 94.19           C  
ATOM   1225  HA  ASN A  81      22.907  -4.094 -13.123  1.00 94.19           H  
ATOM   1226  C   ASN A  81      21.307  -5.225 -12.393  1.00 94.19           C  
ATOM   1227  CB  ASN A  81      22.416  -5.424 -14.699  1.00 94.19           C  
ATOM   1228  HB2 ASN A  81      22.280  -6.496 -14.847  1.00 94.19           H  
ATOM   1229  HB3 ASN A  81      21.527  -4.921 -15.080  1.00 94.19           H  
ATOM   1230  O   ASN A  81      20.250  -4.880 -12.903  1.00 94.19           O  
ATOM   1231  CG  ASN A  81      23.593  -4.933 -15.516  1.00 94.19           C  
ATOM   1232  ND2 ASN A  81      23.928  -5.611 -16.574  1.00 94.19           N  
ATOM   1233 HD21 ASN A  81      23.264  -6.286 -16.924  1.00 94.19           H  
ATOM   1234 HD22 ASN A  81      24.586  -5.201 -17.222  1.00 94.19           H  
ATOM   1235  OD1 ASN A  81      24.246  -3.953 -15.186  1.00 94.19           O  
ATOM   1236  N   VAL A  82      21.362  -5.595 -11.113  1.00 95.00           N  
ATOM   1237  H   VAL A  82      22.234  -5.942 -10.740  1.00 95.00           H  
ATOM   1238  CA  VAL A  82      20.182  -5.525 -10.232  1.00 95.00           C  
ATOM   1239  HA  VAL A  82      19.303  -5.783 -10.822  1.00 95.00           H  
ATOM   1240  C   VAL A  82      19.985  -4.103  -9.705  1.00 95.00           C  
ATOM   1241  CB  VAL A  82      20.255  -6.552  -9.091  1.00 95.00           C  
ATOM   1242  HB  VAL A  82      21.084  -6.309  -8.426  1.00 95.00           H  
ATOM   1243  O   VAL A  82      20.917  -3.500  -9.155  1.00 95.00           O  
ATOM   1244  CG1 VAL A  82      18.953  -6.577  -8.285  1.00 95.00           C  
ATOM   1245 HG11 VAL A  82      18.104  -6.702  -8.957  1.00 95.00           H  
ATOM   1246 HG12 VAL A  82      18.970  -7.391  -7.560  1.00 95.00           H  
ATOM   1247 HG13 VAL A  82      18.812  -5.638  -7.751  1.00 95.00           H  
ATOM   1248  CG2 VAL A  82      20.474  -7.950  -9.666  1.00 95.00           C  
ATOM   1249 HG21 VAL A  82      20.486  -8.692  -8.867  1.00 95.00           H  
ATOM   1250 HG22 VAL A  82      21.437  -7.977 -10.175  1.00 95.00           H  
ATOM   1251 HG23 VAL A  82      19.685  -8.200 -10.375  1.00 95.00           H  
ATOM   1252  N   ALA A  83      18.775  -3.571  -9.872  1.00 95.56           N  
ATOM   1253  H   ALA A  83      18.064  -4.143 -10.304  1.00 95.56           H  
ATOM   1254  CA  ALA A  83      18.350  -2.279  -9.348  1.00 95.56           C  
ATOM   1255  HA  ALA A  83      19.045  -1.518  -9.700  1.00 95.56           H  
ATOM   1256  C   ALA A  83      18.372  -2.266  -7.813  1.00 95.56           C  
ATOM   1257  CB  ALA A  83      16.952  -1.953  -9.890  1.00 95.56           C  
ATOM   1258  HB1 ALA A  83      16.231  -2.682  -9.521  1.00 95.56           H  
ATOM   1259  HB2 ALA A  83      16.956  -1.974 -10.980  1.00 95.56           H  
ATOM   1260  HB3 ALA A  83      16.643  -0.961  -9.559  1.00 95.56           H  
ATOM   1261  O   ALA A  83      18.132  -3.278  -7.161  1.00 95.56           O  
ATOM   1262  N   ASP A  84      18.653  -1.108  -7.215  1.00 94.69           N  
ATOM   1263  H   ASP A  84      18.881  -0.302  -7.779  1.00 94.69           H  
ATOM   1264  CA  ASP A  84      18.769  -0.988  -5.753  1.00 94.69           C  
ATOM   1265  HA  ASP A  84      19.348  -1.831  -5.377  1.00 94.69           H  
ATOM   1266  C   ASP A  84      17.420  -1.043  -5.029  1.00 94.69           C  
ATOM   1267  CB  ASP A  84      19.528   0.298  -5.405  1.00 94.69           C  
ATOM   1268  HB2 ASP A  84      19.574   0.405  -4.321  1.00 94.69           H  
ATOM   1269  HB3 ASP A  84      18.990   1.155  -5.812  1.00 94.69           H  
ATOM   1270  O   ASP A  84      17.370  -1.286  -3.824  1.00 94.69           O  
ATOM   1271  CG  ASP A  84      20.959   0.272  -5.948  1.00 94.69           C  
ATOM   1272  OD1 ASP A  84      21.586  -0.819  -5.917  1.00 94.69           O  
ATOM   1273  OD2 ASP A  84      21.409   1.318  -6.454  1.00 94.69           O  
ATOM   1274  N   SER A  85      16.323  -0.842  -5.757  1.00 93.94           N  
ATOM   1275  H   SER A  85      16.418  -0.746  -6.758  1.00 93.94           H  
ATOM   1276  CA  SER A  85      14.975  -0.986  -5.225  1.00 93.94           C  
ATOM   1277  HA  SER A  85      14.987  -1.781  -4.479  1.00 93.94           H  
ATOM   1278  C   SER A  85      13.980  -1.392  -6.307  1.00 93.94           C  
ATOM   1279  CB  SER A  85      14.531   0.307  -4.534  1.00 93.94           C  
ATOM   1280  HB2 SER A  85      15.260   0.576  -3.769  1.00 93.94           H  
ATOM   1281  HB3 SER A  85      13.573   0.130  -4.046  1.00 93.94           H  
ATOM   1282  O   SER A  85      14.163  -1.087  -7.486  1.00 93.94           O  
ATOM   1283  OG  SER A  85      14.396   1.374  -5.455  1.00 93.94           O  
ATOM   1284  HG  SER A  85      15.189   1.386  -5.996  1.00 93.94           H  
ATOM   1285  N   LEU A  86      12.912  -2.057  -5.877  1.00 94.44           N  
ATOM   1286  H   LEU A  86      12.861  -2.259  -4.889  1.00 94.44           H  
ATOM   1287  CA  LEU A  86      11.721  -2.338  -6.661  1.00 94.44           C  
ATOM   1288  HA  LEU A  86      11.922  -2.140  -7.714  1.00 94.44           H  
ATOM   1289  C   LEU A  86      10.609  -1.407  -6.175  1.00 94.44           C  
ATOM   1290  CB  LEU A  86      11.364  -3.823  -6.476  1.00 94.44           C  
ATOM   1291  HB2 LEU A  86      11.143  -4.000  -5.424  1.00 94.44           H  
ATOM   1292  HB3 LEU A  86      12.226  -4.434  -6.743  1.00 94.44           H  
ATOM   1293  O   LEU A  86      10.192  -1.500  -5.019  1.00 94.44           O  
ATOM   1294  CG  LEU A  86      10.157  -4.263  -7.319  1.00 94.44           C  
ATOM   1295  HG  LEU A  86       9.310  -3.604  -7.126  1.00 94.44           H  
ATOM   1296  CD1 LEU A  86      10.497  -4.231  -8.804  1.00 94.44           C  
ATOM   1297 HD11 LEU A  86      11.453  -4.720  -8.988  1.00 94.44           H  
ATOM   1298 HD12 LEU A  86       9.729  -4.744  -9.383  1.00 94.44           H  
ATOM   1299 HD13 LEU A  86      10.548  -3.195  -9.139  1.00 94.44           H  
ATOM   1300  CD2 LEU A  86       9.736  -5.684  -6.966  1.00 94.44           C  
ATOM   1301 HD21 LEU A  86      10.469  -6.402  -7.335  1.00 94.44           H  
ATOM   1302 HD22 LEU A  86       9.621  -5.784  -5.887  1.00 94.44           H  
ATOM   1303 HD23 LEU A  86       8.772  -5.893  -7.429  1.00 94.44           H  
ATOM   1304  N   THR A  87      10.138  -0.504  -7.031  1.00 94.88           N  
ATOM   1305  H   THR A  87      10.494  -0.482  -7.975  1.00 94.88           H  
ATOM   1306  CA  THR A  87       9.047   0.420  -6.699  1.00 94.88           C  
ATOM   1307  HA  THR A  87       8.904   0.425  -5.619  1.00 94.88           H  
ATOM   1308  C   THR A  87       7.738  -0.050  -7.308  1.00 94.88           C  
ATOM   1309  CB  THR A  87       9.347   1.875  -7.091  1.00 94.88           C  
ATOM   1310  HB  THR A  87       8.532   2.497  -6.721  1.00 94.88           H  
ATOM   1311  O   THR A  87       7.714  -0.596  -8.412  1.00 94.88           O  
ATOM   1312  CG2 THR A  87      10.647   2.378  -6.471  1.00 94.88           C  
ATOM   1313 HG21 THR A  87      10.804   3.424  -6.737  1.00 94.88           H  
ATOM   1314 HG22 THR A  87      11.495   1.786  -6.816  1.00 94.88           H  
ATOM   1315 HG23 THR A  87      10.559   2.303  -5.387  1.00 94.88           H  
ATOM   1316  OG1 THR A  87       9.461   2.090  -8.480  1.00 94.88           O  
ATOM   1317  HG1 THR A  87       9.569   3.039  -8.571  1.00 94.88           H  
ATOM   1318  N   ALA A  88       6.642   0.180  -6.593  1.00 95.62           N  
ATOM   1319  H   ALA A  88       6.733   0.589  -5.674  1.00 95.62           H  
ATOM   1320  CA  ALA A  88       5.292  -0.078  -7.057  1.00 95.62           C  
ATOM   1321  HA  ALA A  88       5.301  -0.262  -8.131  1.00 95.62           H  
ATOM   1322  C   ALA A  88       4.425   1.154  -6.789  1.00 95.62           C  
ATOM   1323  CB  ALA A  88       4.757  -1.337  -6.364  1.00 95.62           C  
ATOM   1324  HB1 ALA A  88       3.764  -1.575  -6.746  1.00 95.62           H  
ATOM   1325  HB2 ALA A  88       5.426  -2.178  -6.547  1.00 95.62           H  
ATOM   1326  HB3 ALA A  88       4.690  -1.168  -5.290  1.00 95.62           H  
ATOM   1327  O   ALA A  88       4.349   1.646  -5.665  1.00 95.62           O  
ATOM   1328  N   PHE A  89       3.762   1.648  -7.831  1.00 97.00           N  
ATOM   1329  H   PHE A  89       3.908   1.232  -8.739  1.00 97.00           H  
ATOM   1330  CA  PHE A  89       2.669   2.603  -7.695  1.00 97.00           C  
ATOM   1331  HA  PHE A  89       2.611   2.961  -6.667  1.00 97.00           H  
ATOM   1332  C   PHE A  89       1.368   1.887  -8.031  1.00 97.00           C  
ATOM   1333  CB  PHE A  89       2.911   3.814  -8.595  1.00 97.00           C  
ATOM   1334  HB2 PHE A  89       3.888   4.237  -8.363  1.00 97.00           H  
ATOM   1335  HB3 PHE A  89       2.922   3.499  -9.639  1.00 97.00           H  
ATOM   1336  O   PHE A  89       1.239   1.343  -9.124  1.00 97.00           O  
ATOM   1337  CG  PHE A  89       1.862   4.888  -8.398  1.00 97.00           C  
ATOM   1338  CD1 PHE A  89       0.764   4.984  -9.275  1.00 97.00           C  
ATOM   1339  HD1 PHE A  89       0.668   4.297 -10.103  1.00 97.00           H  
ATOM   1340  CD2 PHE A  89       1.960   5.761  -7.299  1.00 97.00           C  
ATOM   1341  HD2 PHE A  89       2.781   5.670  -6.604  1.00 97.00           H  
ATOM   1342  CE1 PHE A  89      -0.220   5.965  -9.062  1.00 97.00           C  
ATOM   1343  HE1 PHE A  89      -1.069   6.034  -9.726  1.00 97.00           H  
ATOM   1344  CE2 PHE A  89       0.976   6.742  -7.088  1.00 97.00           C  
ATOM   1345  HE2 PHE A  89       1.046   7.404  -6.238  1.00 97.00           H  
ATOM   1346  CZ  PHE A  89      -0.112   6.846  -7.971  1.00 97.00           C  
ATOM   1347  HZ  PHE A  89      -0.875   7.591  -7.801  1.00 97.00           H  
ATOM   1348  N   SER A  90       0.415   1.840  -7.111  1.00 97.62           N  
ATOM   1349  H   SER A  90       0.528   2.390  -6.271  1.00 97.62           H  
ATOM   1350  CA  SER A  90      -0.814   1.064  -7.272  1.00 97.62           C  
ATOM   1351  HA  SER A  90      -0.852   0.690  -8.295  1.00 97.62           H  
ATOM   1352  C   SER A  90      -2.062   1.912  -7.108  1.00 97.62           C  
ATOM   1353  CB  SER A  90      -0.819  -0.167  -6.363  1.00 97.62           C  
ATOM   1354  HB2 SER A  90      -1.758  -0.709  -6.479  1.00 97.62           H  
ATOM   1355  HB3 SER A  90      -0.001  -0.824  -6.661  1.00 97.62           H  
ATOM   1356  O   SER A  90      -2.088   2.850  -6.313  1.00 97.62           O  
ATOM   1357  OG  SER A  90      -0.641   0.184  -5.013  1.00 97.62           O  
ATOM   1358  HG  SER A  90      -0.002   0.898  -4.957  1.00 97.62           H  
ATOM   1359  N   GLY A  91      -3.077   1.567  -7.895  1.00 98.25           N  
ATOM   1360  H   GLY A  91      -2.949   0.765  -8.495  1.00 98.25           H  
ATOM   1361  CA  GLY A  91      -4.443   2.045  -7.742  1.00 98.25           C  
ATOM   1362  HA2 GLY A  91      -4.493   2.840  -6.999  1.00 98.25           H  
ATOM   1363  HA3 GLY A  91      -4.813   2.434  -8.690  1.00 98.25           H  
ATOM   1364  C   GLY A  91      -5.317   0.871  -7.323  1.00 98.25           C  
ATOM   1365  O   GLY A  91      -5.342  -0.139  -8.033  1.00 98.25           O  
ATOM   1366  N   LEU A  92      -5.995   0.982  -6.182  1.00 98.38           N  
ATOM   1367  H   LEU A  92      -5.932   1.849  -5.669  1.00 98.38           H  
ATOM   1368  CA  LEU A  92      -6.848  -0.069  -5.623  1.00 98.38           C  
ATOM   1369  HA  LEU A  92      -6.955  -0.873  -6.352  1.00 98.38           H  
ATOM   1370  C   LEU A  92      -8.251   0.463  -5.345  1.00 98.38           C  
ATOM   1371  CB  LEU A  92      -6.225  -0.670  -4.349  1.00 98.38           C  
ATOM   1372  HB2 LEU A  92      -6.150   0.109  -3.590  1.00 98.38           H  
ATOM   1373  HB3 LEU A  92      -6.912  -1.423  -3.963  1.00 98.38           H  
ATOM   1374  O   LEU A  92      -8.421   1.620  -4.974  1.00 98.38           O  
ATOM   1375  CG  LEU A  92      -4.843  -1.314  -4.591  1.00 98.38           C  
ATOM   1376  HG  LEU A  92      -4.621  -1.331  -5.658  1.00 98.38           H  
ATOM   1377  CD1 LEU A  92      -3.741  -0.519  -3.890  1.00 98.38           C  
ATOM   1378 HD11 LEU A  92      -2.776  -0.998  -4.051  1.00 98.38           H  
ATOM   1379 HD12 LEU A  92      -3.943  -0.458  -2.820  1.00 98.38           H  
ATOM   1380 HD13 LEU A  92      -3.706   0.492  -4.298  1.00 98.38           H  
ATOM   1381  CD2 LEU A  92      -4.795  -2.768  -4.118  1.00 98.38           C  
ATOM   1382 HD21 LEU A  92      -3.841  -3.216  -4.396  1.00 98.38           H  
ATOM   1383 HD22 LEU A  92      -4.911  -2.816  -3.035  1.00 98.38           H  
ATOM   1384 HD23 LEU A  92      -5.596  -3.334  -4.594  1.00 98.38           H  
ATOM   1385  N   VAL A  93      -9.243  -0.407  -5.499  1.00 98.62           N  
ATOM   1386  H   VAL A  93      -9.014  -1.339  -5.814  1.00 98.62           H  
ATOM   1387  CA  VAL A  93     -10.583  -0.215  -4.943  1.00 98.62           C  
ATOM   1388  HA  VAL A  93     -10.703   0.823  -4.631  1.00 98.62           H  
ATOM   1389  C   VAL A  93     -10.695  -1.107  -3.720  1.00 98.62           C  
ATOM   1390  CB  VAL A  93     -11.687  -0.530  -5.963  1.00 98.62           C  
ATOM   1391  HB  VAL A  93     -11.608  -1.571  -6.276  1.00 98.62           H  
ATOM   1392  O   VAL A  93     -10.401  -2.303  -3.797  1.00 98.62           O  
ATOM   1393  CG1 VAL A  93     -13.080  -0.303  -5.359  1.00 98.62           C  
ATOM   1394 HG11 VAL A  93     -13.256  -0.998  -4.537  1.00 98.62           H  
ATOM   1395 HG12 VAL A  93     -13.847  -0.472  -6.114  1.00 98.62           H  
ATOM   1396 HG13 VAL A  93     -13.165   0.716  -4.983  1.00 98.62           H  
ATOM   1397  CG2 VAL A  93     -11.553   0.362  -7.203  1.00 98.62           C  
ATOM   1398 HG21 VAL A  93     -11.579   1.411  -6.908  1.00 98.62           H  
ATOM   1399 HG22 VAL A  93     -12.371   0.161  -7.895  1.00 98.62           H  
ATOM   1400 HG23 VAL A  93     -10.611   0.157  -7.712  1.00 98.62           H  
ATOM   1401  N   ASN A  94     -11.109  -0.523  -2.604  1.00 98.38           N  
ATOM   1402  H   ASN A  94     -11.344   0.458  -2.636  1.00 98.38           H  
ATOM   1403  CA  ASN A  94     -11.179  -1.187  -1.312  1.00 98.38           C  
ATOM   1404  HA  ASN A  94     -10.802  -2.206  -1.393  1.00 98.38           H  
ATOM   1405  C   ASN A  94     -12.607  -1.244  -0.798  1.00 98.38           C  
ATOM   1406  CB  ASN A  94     -10.309  -0.419  -0.325  1.00 98.38           C  
ATOM   1407  HB2 ASN A  94     -10.693   0.598  -0.246  1.00 98.38           H  
ATOM   1408  HB3 ASN A  94     -10.364  -0.910   0.647  1.00 98.38           H  
ATOM   1409  O   ASN A  94     -13.375  -0.317  -1.027  1.00 98.38           O  
ATOM   1410  CG  ASN A  94      -8.864  -0.389  -0.737  1.00 98.38           C  
ATOM   1411  ND2 ASN A  94      -8.238   0.760  -0.768  1.00 98.38           N  
ATOM   1412 HD21 ASN A  94      -7.243   0.795  -0.938  1.00 98.38           H  
ATOM   1413 HD22 ASN A  94      -8.779   1.599  -0.614  1.00 98.38           H  
ATOM   1414  OD1 ASN A  94      -8.288  -1.424  -1.017  1.00 98.38           O  
ATOM   1415  N   VAL A  95     -12.923  -2.294  -0.046  1.00 98.31           N  
ATOM   1416  H   VAL A  95     -12.221  -3.009   0.085  1.00 98.31           H  
ATOM   1417  CA  VAL A  95     -14.150  -2.424   0.742  1.00 98.31           C  
ATOM   1418  HA  VAL A  95     -14.684  -1.474   0.733  1.00 98.31           H  
ATOM   1419  C   VAL A  95     -13.758  -2.749   2.178  1.00 98.31           C  
ATOM   1420  CB  VAL A  95     -15.090  -3.502   0.168  1.00 98.31           C  
ATOM   1421  HB  VAL A  95     -14.596  -4.472   0.226  1.00 98.31           H  
ATOM   1422  O   VAL A  95     -12.923  -3.627   2.404  1.00 98.31           O  
ATOM   1423  CG1 VAL A  95     -16.401  -3.582   0.963  1.00 98.31           C  
ATOM   1424 HG11 VAL A  95     -16.207  -3.895   1.989  1.00 98.31           H  
ATOM   1425 HG12 VAL A  95     -16.895  -2.610   0.978  1.00 98.31           H  
ATOM   1426 HG13 VAL A  95     -17.069  -4.314   0.510  1.00 98.31           H  
ATOM   1427  CG2 VAL A  95     -15.433  -3.234  -1.305  1.00 98.31           C  
ATOM   1428 HG21 VAL A  95     -15.843  -2.231  -1.423  1.00 98.31           H  
ATOM   1429 HG22 VAL A  95     -16.161  -3.964  -1.656  1.00 98.31           H  
ATOM   1430 HG23 VAL A  95     -14.535  -3.322  -1.917  1.00 98.31           H  
ATOM   1431  N   TYR A  96     -14.361  -2.057   3.138  1.00 97.94           N  
ATOM   1432  H   TYR A  96     -15.045  -1.366   2.864  1.00 97.94           H  
ATOM   1433  CA  TYR A  96     -14.146  -2.232   4.569  1.00 97.94           C  
ATOM   1434  HA  TYR A  96     -13.486  -3.086   4.719  1.00 97.94           H  
ATOM   1435  C   TYR A  96     -15.458  -2.510   5.283  1.00 97.94           C  
ATOM   1436  CB  TYR A  96     -13.493  -1.002   5.208  1.00 97.94           C  
ATOM   1437  HB2 TYR A  96     -13.280  -1.229   6.252  1.00 97.94           H  
ATOM   1438  HB3 TYR A  96     -14.220  -0.191   5.216  1.00 97.94           H  
ATOM   1439  O   TYR A  96     -16.509  -2.015   4.878  1.00 97.94           O  
ATOM   1440  CG  TYR A  96     -12.218  -0.543   4.541  1.00 97.94           C  
ATOM   1441  CD1 TYR A  96     -10.983  -0.956   5.066  1.00 97.94           C  
ATOM   1442  HD1 TYR A  96     -10.963  -1.565   5.957  1.00 97.94           H  
ATOM   1443  CD2 TYR A  96     -12.265   0.256   3.385  1.00 97.94           C  
ATOM   1444  HD2 TYR A  96     -13.214   0.570   2.976  1.00 97.94           H  
ATOM   1445  CE1 TYR A  96      -9.786  -0.598   4.426  1.00 97.94           C  
ATOM   1446  HE1 TYR A  96      -8.843  -0.914   4.847  1.00 97.94           H  
ATOM   1447  CE2 TYR A  96     -11.072   0.601   2.734  1.00 97.94           C  
ATOM   1448  HE2 TYR A  96     -11.114   1.176   1.821  1.00 97.94           H  
ATOM   1449  OH  TYR A  96      -8.671   0.497   2.637  1.00 97.94           O  
ATOM   1450  HH  TYR A  96      -7.951   0.114   3.144  1.00 97.94           H  
ATOM   1451  CZ  TYR A  96      -9.835   0.165   3.244  1.00 97.94           C  
ATOM   1452  N   TYR A  97     -15.346  -3.252   6.375  1.00 97.56           N  
ATOM   1453  H   TYR A  97     -14.427  -3.592   6.618  1.00 97.56           H  
ATOM   1454  CA  TYR A  97     -16.375  -3.422   7.383  1.00 97.56           C  
ATOM   1455  HA  TYR A  97     -17.284  -2.902   7.082  1.00 97.56           H  
ATOM   1456  C   TYR A  97     -15.870  -2.817   8.696  1.00 97.56           C  
ATOM   1457  CB  TYR A  97     -16.694  -4.913   7.514  1.00 97.56           C  
ATOM   1458  HB2 TYR A  97     -15.817  -5.443   7.885  1.00 97.56           H  
ATOM   1459  HB3 TYR A  97     -16.929  -5.310   6.527  1.00 97.56           H  
ATOM   1460  O   TYR A  97     -14.842  -3.256   9.225  1.00 97.56           O  
ATOM   1461  CG  TYR A  97     -17.864  -5.184   8.431  1.00 97.56           C  
ATOM   1462  CD1 TYR A  97     -17.662  -5.397   9.807  1.00 97.56           C  
ATOM   1463  HD1 TYR A  97     -16.664  -5.364  10.218  1.00 97.56           H  
ATOM   1464  CD2 TYR A  97     -19.167  -5.172   7.905  1.00 97.56           C  
ATOM   1465  HD2 TYR A  97     -19.321  -4.999   6.850  1.00 97.56           H  
ATOM   1466  CE1 TYR A  97     -18.771  -5.580  10.657  1.00 97.56           C  
ATOM   1467  HE1 TYR A  97     -18.635  -5.699  11.722  1.00 97.56           H  
ATOM   1468  CE2 TYR A  97     -20.275  -5.366   8.747  1.00 97.56           C  
ATOM   1469  HE2 TYR A  97     -21.282  -5.321   8.361  1.00 97.56           H  
ATOM   1470  OH  TYR A  97     -21.156  -5.734  10.933  1.00 97.56           O  
ATOM   1471  HH  TYR A  97     -20.992  -5.406  11.820  1.00 97.56           H  
ATOM   1472  CZ  TYR A  97     -20.079  -5.560  10.126  1.00 97.56           C  
ATOM   1473  N   ASP A  98     -16.578  -1.810   9.190  1.00 95.25           N  
ATOM   1474  H   ASP A  98     -17.428  -1.555   8.707  1.00 95.25           H  
ATOM   1475  CA  ASP A  98     -16.357  -1.154  10.471  1.00 95.25           C  
ATOM   1476  HA  ASP A  98     -15.305  -1.224  10.746  1.00 95.25           H  
ATOM   1477  C   ASP A  98     -17.186  -1.871  11.537  1.00 95.25           C  
ATOM   1478  CB  ASP A  98     -16.735   0.335  10.375  1.00 95.25           C  
ATOM   1479  HB2 ASP A  98     -16.810   0.737  11.385  1.00 95.25           H  
ATOM   1480  HB3 ASP A  98     -17.718   0.431   9.914  1.00 95.25           H  
ATOM   1481  O   ASP A  98     -18.396  -2.025  11.420  1.00 95.25           O  
ATOM   1482  CG  ASP A  98     -15.734   1.193   9.595  1.00 95.25           C  
ATOM   1483  OD1 ASP A  98     -14.702   0.670   9.106  1.00 95.25           O  
ATOM   1484  OD2 ASP A  98     -15.969   2.426   9.486  1.00 95.25           O  
ATOM   1485  N   ILE A  99     -16.529  -2.335  12.592  1.00 95.12           N  
ATOM   1486  H   ILE A  99     -15.543  -2.134  12.673  1.00 95.12           H  
ATOM   1487  CA  ILE A  99     -17.189  -3.003  13.708  1.00 95.12           C  
ATOM   1488  HA  ILE A  99     -18.103  -3.482  13.357  1.00 95.12           H  
ATOM   1489  C   ILE A  99     -17.577  -1.914  14.702  1.00 95.12           C  
ATOM   1490  CB  ILE A  99     -16.280  -4.097  14.308  1.00 95.12           C  
ATOM   1491  HB  ILE A  99     -15.367  -3.624  14.672  1.00 95.12           H  
ATOM   1492  O   ILE A  99     -16.740  -1.458  15.484  1.00 95.12           O  
ATOM   1493  CG1 ILE A  99     -15.901  -5.149  13.236  1.00 95.12           C  
ATOM   1494 HG12 ILE A  99     -15.592  -4.654  12.316  1.00 95.12           H  
ATOM   1495 HG13 ILE A  99     -16.774  -5.761  13.010  1.00 95.12           H  
ATOM   1496  CG2 ILE A  99     -16.991  -4.778  15.495  1.00 95.12           C  
ATOM   1497 HG21 ILE A  99     -16.351  -5.538  15.943  1.00 95.12           H  
ATOM   1498 HG22 ILE A  99     -17.923  -5.235  15.162  1.00 95.12           H  
ATOM   1499 HG23 ILE A  99     -17.223  -4.044  16.267  1.00 95.12           H  
ATOM   1500  CD1 ILE A  99     -14.745  -6.074  13.633  1.00 95.12           C  
ATOM   1501 HD11 ILE A  99     -14.548  -6.769  12.817  1.00 95.12           H  
ATOM   1502 HD12 ILE A  99     -14.997  -6.648  14.525  1.00 95.12           H  
ATOM   1503 HD13 ILE A  99     -13.845  -5.487  13.815  1.00 95.12           H  
ATOM   1504  N   ALA A 100     -18.836  -1.484  14.654  1.00 87.31           N  
ATOM   1505  H   ALA A 100     -19.441  -1.793  13.907  1.00 87.31           H  
ATOM   1506  CA  ALA A 100     -19.377  -0.563  15.639  1.00 87.31           C  
ATOM   1507  HA  ALA A 100     -18.769   0.341  15.639  1.00 87.31           H  
ATOM   1508  C   ALA A 100     -19.315  -1.199  17.037  1.00 87.31           C  
ATOM   1509  CB  ALA A 100     -20.804  -0.176  15.237  1.00 87.31           C  
ATOM   1510  HB1 ALA A 100     -21.207   0.545  15.947  1.00 87.31           H  
ATOM   1511  HB2 ALA A 100     -21.443  -1.059  15.225  1.00 87.31           H  
ATOM   1512  HB3 ALA A 100     -20.804   0.268  14.241  1.00 87.31           H  
ATOM   1513  O   ALA A 100     -19.806  -2.310  17.256  1.00 87.31           O  
ATOM   1514  N   ILE A 101     -18.696  -0.494  17.984  1.00 88.12           N  
ATOM   1515  H   ILE A 101     -18.314   0.411  17.748  1.00 88.12           H  
ATOM   1516  CA  ILE A 101     -18.735  -0.856  19.399  1.00 88.12           C  
ATOM   1517  HA  ILE A 101     -19.400  -1.711  19.520  1.00 88.12           H  
ATOM   1518  C   ILE A 101     -19.354   0.312  20.154  1.00 88.12           C  
ATOM   1519  CB  ILE A 101     -17.356  -1.256  19.964  1.00 88.12           C  
ATOM   1520  HB  ILE A 101     -16.717  -0.373  19.988  1.00 88.12           H  
ATOM   1521  O   ILE A 101     -18.837   1.428  20.112  1.00 88.12           O  
ATOM   1522  CG1 ILE A 101     -16.661  -2.339  19.106  1.00 88.12           C  
ATOM   1523 HG12 ILE A 101     -17.261  -3.249  19.121  1.00 88.12           H  
ATOM   1524 HG13 ILE A 101     -16.603  -1.996  18.073  1.00 88.12           H  
ATOM   1525  CG2 ILE A 101     -17.614  -1.765  21.400  1.00 88.12           C  
ATOM   1526 HG21 ILE A 101     -16.752  -2.280  21.823  1.00 88.12           H  
ATOM   1527 HG22 ILE A 101     -18.444  -2.472  21.404  1.00 88.12           H  
ATOM   1528 HG23 ILE A 101     -17.873  -0.930  22.051  1.00 88.12           H  
ATOM   1529  CD1 ILE A 101     -15.226  -2.674  19.532  1.00 88.12           C  
ATOM   1530 HD11 ILE A 101     -14.611  -1.775  19.505  1.00 88.12           H  
ATOM   1531 HD12 ILE A 101     -15.206  -3.114  20.530  1.00 88.12           H  
ATOM   1532 HD13 ILE A 101     -14.823  -3.412  18.838  1.00 88.12           H  
ATOM   1533  N   GLU A 102     -20.473   0.043  20.823  1.00 85.06           N  
ATOM   1534  H   GLU A 102     -20.854  -0.892  20.793  1.00 85.06           H  
ATOM   1535  CA  GLU A 102     -21.202   1.037  21.610  1.00 85.06           C  
ATOM   1536  HA  GLU A 102     -21.511   1.843  20.945  1.00 85.06           H  
ATOM   1537  C   GLU A 102     -20.306   1.653  22.697  1.00 85.06           C  
ATOM   1538  CB  GLU A 102     -22.469   0.411  22.220  1.00 85.06           C  
ATOM   1539  HB2 GLU A 102     -22.183  -0.449  22.824  1.00 85.06           H  
ATOM   1540  HB3 GLU A 102     -22.944   1.150  22.865  1.00 85.06           H  
ATOM   1541  O   GLU A 102     -19.442   0.985  23.271  1.00 85.06           O  
ATOM   1542  CG  GLU A 102     -23.485  -0.028  21.146  1.00 85.06           C  
ATOM   1543  HG2 GLU A 102     -23.750   0.844  20.547  1.00 85.06           H  
ATOM   1544  HG3 GLU A 102     -23.008  -0.753  20.487  1.00 85.06           H  
ATOM   1545  CD  GLU A 102     -24.769  -0.659  21.717  1.00 85.06           C  
ATOM   1546  OE1 GLU A 102     -25.653  -1.001  20.898  1.00 85.06           O  
ATOM   1547  OE2 GLU A 102     -24.865  -0.843  22.952  1.00 85.06           O  
ATOM   1548  N   ASP A 103     -20.512   2.946  22.958  1.00 86.19           N  
ATOM   1549  H   ASP A 103     -21.307   3.390  22.521  1.00 86.19           H  
ATOM   1550  CA  ASP A 103     -19.840   3.728  24.004  1.00 86.19           C  
ATOM   1551  HA  ASP A 103     -20.148   4.763  23.853  1.00 86.19           H  
ATOM   1552  C   ASP A 103     -18.299   3.772  23.941  1.00 86.19           C  
ATOM   1553  CB  ASP A 103     -20.373   3.322  25.388  1.00 86.19           C  
ATOM   1554  HB2 ASP A 103     -20.124   2.279  25.582  1.00 86.19           H  
ATOM   1555  HB3 ASP A 103     -19.886   3.928  26.152  1.00 86.19           H  
ATOM   1556  O   ASP A 103     -17.643   4.149  24.918  1.00 86.19           O  
ATOM   1557  CG  ASP A 103     -21.881   3.531  25.533  1.00 86.19           C  
ATOM   1558  OD1 ASP A 103     -22.386   4.537  24.979  1.00 86.19           O  
ATOM   1559  OD2 ASP A 103     -22.504   2.728  26.262  1.00 86.19           O  
ATOM   1560  N   MET A 104     -17.689   3.439  22.797  1.00 88.94           N  
ATOM   1561  H   MET A 104     -18.252   3.082  22.039  1.00 88.94           H  
ATOM   1562  CA  MET A 104     -16.241   3.543  22.610  1.00 88.94           C  
ATOM   1563  HA  MET A 104     -15.813   3.976  23.514  1.00 88.94           H  
ATOM   1564  C   MET A 104     -15.877   4.451  21.430  1.00 88.94           C  
ATOM   1565  CB  MET A 104     -15.604   2.158  22.450  1.00 88.94           C  
ATOM   1566  HB2 MET A 104     -14.534   2.291  22.289  1.00 88.94           H  
ATOM   1567  HB3 MET A 104     -16.029   1.661  21.578  1.00 88.94           H  
ATOM   1568  O   MET A 104     -16.408   4.281  20.338  1.00 88.94           O  
ATOM   1569  CG  MET A 104     -15.804   1.287  23.699  1.00 88.94           C  
ATOM   1570  HG2 MET A 104     -15.795   1.928  24.580  1.00 88.94           H  
ATOM   1571  HG3 MET A 104     -16.790   0.825  23.643  1.00 88.94           H  
ATOM   1572  SD  MET A 104     -14.554  -0.011  23.958  1.00 88.94           S  
ATOM   1573  CE  MET A 104     -14.587  -0.840  22.355  1.00 88.94           C  
ATOM   1574  HE1 MET A 104     -15.439  -0.486  21.775  1.00 88.94           H  
ATOM   1575  HE2 MET A 104     -13.677  -0.601  21.805  1.00 88.94           H  
ATOM   1576  HE3 MET A 104     -14.646  -1.918  22.507  1.00 88.94           H  
ATOM   1577  N   PRO A 105     -14.883   5.349  21.579  1.00 91.06           N  
ATOM   1578  CA  PRO A 105     -14.378   6.163  20.469  1.00 91.06           C  
ATOM   1579  HA  PRO A 105     -15.209   6.597  19.912  1.00 91.06           H  
ATOM   1580  C   PRO A 105     -13.516   5.356  19.481  1.00 91.06           C  
ATOM   1581  CB  PRO A 105     -13.578   7.281  21.147  1.00 91.06           C  
ATOM   1582  HB2 PRO A 105     -12.788   7.684  20.514  1.00 91.06           H  
ATOM   1583  HB3 PRO A 105     -14.257   8.079  21.449  1.00 91.06           H  
ATOM   1584  O   PRO A 105     -12.899   5.934  18.589  1.00 91.06           O  
ATOM   1585  CG  PRO A 105     -13.018   6.591  22.390  1.00 91.06           C  
ATOM   1586  HG2 PRO A 105     -12.779   7.306  23.177  1.00 91.06           H  
ATOM   1587  HG3 PRO A 105     -12.138   6.007  22.120  1.00 91.06           H  
ATOM   1588  CD  PRO A 105     -14.149   5.651  22.802  1.00 91.06           C  
ATOM   1589  HD2 PRO A 105     -14.812   6.158  23.503  1.00 91.06           H  
ATOM   1590  HD3 PRO A 105     -13.738   4.748  23.255  1.00 91.06           H  
ATOM   1591  N   ILE A 106     -13.401   4.035  19.674  1.00 95.25           N  
ATOM   1592  H   ILE A 106     -14.067   3.607  20.301  1.00 95.25           H  
ATOM   1593  CA  ILE A 106     -12.552   3.138  18.892  1.00 95.25           C  
ATOM   1594  HA  ILE A 106     -11.927   3.749  18.239  1.00 95.25           H  
ATOM   1595  C   ILE A 106     -13.434   2.240  18.028  1.00 95.25           C  
ATOM   1596  CB  ILE A 106     -11.601   2.310  19.787  1.00 95.25           C  
ATOM   1597  HB  ILE A 106     -12.199   1.728  20.487  1.00 95.25           H  
ATOM   1598  O   ILE A 106     -14.244   1.481  18.550  1.00 95.25           O  
ATOM   1599  CG1 ILE A 106     -10.655   3.236  20.585  1.00 95.25           C  
ATOM   1600 HG12 ILE A 106     -11.241   3.999  21.097  1.00 95.25           H  
ATOM   1601 HG13 ILE A 106      -9.980   3.733  19.888  1.00 95.25           H  
ATOM   1602  CG2 ILE A 106     -10.768   1.344  18.919  1.00 95.25           C  
ATOM   1603 HG21 ILE A 106     -10.091   0.755  19.537  1.00 95.25           H  
ATOM   1604 HG22 ILE A 106     -10.194   1.917  18.190  1.00 95.25           H  
ATOM   1605 HG23 ILE A 106     -11.417   0.642  18.395  1.00 95.25           H  
ATOM   1606  CD1 ILE A 106      -9.821   2.520  21.655  1.00 95.25           C  
ATOM   1607 HD11 ILE A 106      -9.090   1.856  21.195  1.00 95.25           H  
ATOM   1608 HD12 ILE A 106     -10.475   1.948  22.313  1.00 95.25           H  
ATOM   1609 HD13 ILE A 106      -9.287   3.263  22.246  1.00 95.25           H  
ATOM   1610  N   THR A 107     -13.211   2.270  16.716  1.00 95.62           N  
ATOM   1611  H   THR A 107     -12.522   2.929  16.383  1.00 95.62           H  
ATOM   1612  CA  THR A 107     -13.894   1.428  15.724  1.00 95.62           C  
ATOM   1613  HA  THR A 107     -14.683   0.844  16.199  1.00 95.62           H  
ATOM   1614  C   THR A 107     -12.887   0.481  15.067  1.00 95.62           C  
ATOM   1615  CB  THR A 107     -14.564   2.307  14.658  1.00 95.62           C  
ATOM   1616  HB  THR A 107     -13.797   2.837  14.093  1.00 95.62           H  
ATOM   1617  O   THR A 107     -12.081   0.925  14.240  1.00 95.62           O  
ATOM   1618  CG2 THR A 107     -15.427   1.501  13.694  1.00 95.62           C  
ATOM   1619 HG21 THR A 107     -14.812   0.805  13.123  1.00 95.62           H  
ATOM   1620 HG22 THR A 107     -15.919   2.183  13.000  1.00 95.62           H  
ATOM   1621 HG23 THR A 107     -16.186   0.946  14.245  1.00 95.62           H  
ATOM   1622  OG1 THR A 107     -15.414   3.266  15.240  1.00 95.62           O  
ATOM   1623  HG1 THR A 107     -15.106   3.464  16.128  1.00 95.62           H  
ATOM   1624  N   PRO A 108     -12.861  -0.817  15.419  1.00 97.38           N  
ATOM   1625  CA  PRO A 108     -12.106  -1.809  14.664  1.00 97.38           C  
ATOM   1626  HA  PRO A 108     -11.057  -1.512  14.647  1.00 97.38           H  
ATOM   1627  C   PRO A 108     -12.625  -1.931  13.231  1.00 97.38           C  
ATOM   1628  CB  PRO A 108     -12.243  -3.125  15.431  1.00 97.38           C  
ATOM   1629  HB2 PRO A 108     -11.312  -3.693  15.424  1.00 97.38           H  
ATOM   1630  HB3 PRO A 108     -13.055  -3.720  15.014  1.00 97.38           H  
ATOM   1631  O   PRO A 108     -13.815  -1.764  12.985  1.00 97.38           O  
ATOM   1632  CG  PRO A 108     -12.626  -2.681  16.840  1.00 97.38           C  
ATOM   1633  HG2 PRO A 108     -11.730  -2.413  17.400  1.00 97.38           H  
ATOM   1634  HG3 PRO A 108     -13.186  -3.459  17.358  1.00 97.38           H  
ATOM   1635  CD  PRO A 108     -13.466  -1.431  16.589  1.00 97.38           C  
ATOM   1636  HD2 PRO A 108     -14.494  -1.717  16.367  1.00 97.38           H  
ATOM   1637  HD3 PRO A 108     -13.435  -0.773  17.457  1.00 97.38           H  
ATOM   1638  N   TYR A 109     -11.753  -2.264  12.284  1.00 97.50           N  
ATOM   1639  H   TYR A 109     -10.780  -2.375  12.529  1.00 97.50           H  
ATOM   1640  CA  TYR A 109     -12.152  -2.511  10.903  1.00 97.50           C  
ATOM   1641  HA  TYR A 109     -13.200  -2.811  10.903  1.00 97.50           H  
ATOM   1642  C   TYR A 109     -11.363  -3.653  10.274  1.00 97.50           C  
ATOM   1643  CB  TYR A 109     -12.037  -1.228  10.066  1.00 97.50           C  
ATOM   1644  HB2 TYR A 109     -12.588  -0.434  10.570  1.00 97.50           H  
ATOM   1645  HB3 TYR A 109     -12.532  -1.396   9.110  1.00 97.50           H  
ATOM   1646  O   TYR A 109     -10.211  -3.922  10.629  1.00 97.50           O  
ATOM   1647  CG  TYR A 109     -10.614  -0.764   9.800  1.00 97.50           C  
ATOM   1648  CD1 TYR A 109     -10.020   0.201  10.636  1.00 97.50           C  
ATOM   1649  HD1 TYR A 109     -10.578   0.606  11.468  1.00 97.50           H  
ATOM   1650  CD2 TYR A 109      -9.882  -1.310   8.725  1.00 97.50           C  
ATOM   1651  HD2 TYR A 109     -10.336  -2.061   8.096  1.00 97.50           H  
ATOM   1652  CE1 TYR A 109      -8.693   0.611  10.408  1.00 97.50           C  
ATOM   1653  HE1 TYR A 109      -8.236   1.336  11.066  1.00 97.50           H  
ATOM   1654  CE2 TYR A 109      -8.554  -0.905   8.496  1.00 97.50           C  
ATOM   1655  HE2 TYR A 109      -7.971  -1.324   7.690  1.00 97.50           H  
ATOM   1656  OH  TYR A 109      -6.668   0.417   9.138  1.00 97.50           O  
ATOM   1657  HH  TYR A 109      -6.362   1.062   9.780  1.00 97.50           H  
ATOM   1658  CZ  TYR A 109      -7.958   0.052   9.341  1.00 97.50           C  
ATOM   1659  N   VAL A 110     -11.975  -4.280   9.276  1.00 98.44           N  
ATOM   1660  H   VAL A 110     -12.922  -4.000   9.067  1.00 98.44           H  
ATOM   1661  CA  VAL A 110     -11.319  -5.192   8.333  1.00 98.44           C  
ATOM   1662  HA  VAL A 110     -10.239  -5.121   8.462  1.00 98.44           H  
ATOM   1663  C   VAL A 110     -11.636  -4.742   6.918  1.00 98.44           C  
ATOM   1664  CB  VAL A 110     -11.719  -6.661   8.556  1.00 98.44           C  
ATOM   1665  HB  VAL A 110     -11.231  -7.263   7.790  1.00 98.44           H  
ATOM   1666  O   VAL A 110     -12.704  -4.192   6.670  1.00 98.44           O  
ATOM   1667  CG1 VAL A 110     -11.223  -7.157   9.918  1.00 98.44           C  
ATOM   1668 HG11 VAL A 110     -11.420  -8.224  10.016  1.00 98.44           H  
ATOM   1669 HG12 VAL A 110     -11.734  -6.626  10.721  1.00 98.44           H  
ATOM   1670 HG13 VAL A 110     -10.150  -6.983  10.004  1.00 98.44           H  
ATOM   1671  CG2 VAL A 110     -13.232  -6.903   8.457  1.00 98.44           C  
ATOM   1672 HG21 VAL A 110     -13.761  -6.323   9.213  1.00 98.44           H  
ATOM   1673 HG22 VAL A 110     -13.597  -6.616   7.471  1.00 98.44           H  
ATOM   1674 HG23 VAL A 110     -13.447  -7.961   8.610  1.00 98.44           H  
ATOM   1675  N   GLY A 111     -10.725  -4.952   5.978  1.00 98.12           N  
ATOM   1676  H   GLY A 111      -9.843  -5.375   6.228  1.00 98.12           H  
ATOM   1677  CA  GLY A 111     -10.952  -4.579   4.591  1.00 98.12           C  
ATOM   1678  HA2 GLY A 111     -12.005  -4.740   4.359  1.00 98.12           H  
ATOM   1679  HA3 GLY A 111     -10.726  -3.524   4.438  1.00 98.12           H  
ATOM   1680  C   GLY A 111     -10.143  -5.397   3.608  1.00 98.12           C  
ATOM   1681  O   GLY A 111      -9.116  -5.989   3.942  1.00 98.12           O  
ATOM   1682  N   VAL A 112     -10.621  -5.419   2.374  1.00 98.56           N  
ATOM   1683  H   VAL A 112     -11.451  -4.876   2.184  1.00 98.56           H  
ATOM   1684  CA  VAL A 112      -9.974  -6.076   1.240  1.00 98.56           C  
ATOM   1685  HA  VAL A 112      -8.929  -6.259   1.489  1.00 98.56           H  
ATOM   1686  C   VAL A 112      -9.990  -5.143   0.043  1.00 98.56           C  
ATOM   1687  CB  VAL A 112     -10.619  -7.431   0.896  1.00 98.56           C  
ATOM   1688  HB  VAL A 112     -10.130  -7.819   0.002  1.00 98.56           H  
ATOM   1689  O   VAL A 112     -10.888  -4.316  -0.099  1.00 98.56           O  
ATOM   1690  CG1 VAL A 112     -10.389  -8.448   2.020  1.00 98.56           C  
ATOM   1691 HG11 VAL A 112     -10.756  -9.427   1.711  1.00 98.56           H  
ATOM   1692 HG12 VAL A 112      -9.323  -8.522   2.236  1.00 98.56           H  
ATOM   1693 HG13 VAL A 112     -10.916  -8.141   2.923  1.00 98.56           H  
ATOM   1694  CG2 VAL A 112     -12.123  -7.333   0.609  1.00 98.56           C  
ATOM   1695 HG21 VAL A 112     -12.657  -6.972   1.488  1.00 98.56           H  
ATOM   1696 HG22 VAL A 112     -12.512  -8.315   0.338  1.00 98.56           H  
ATOM   1697 HG23 VAL A 112     -12.305  -6.648  -0.220  1.00 98.56           H  
ATOM   1698  N   GLY A 113      -8.993  -5.277  -0.822  1.00 98.38           N  
ATOM   1699  H   GLY A 113      -8.280  -5.971  -0.648  1.00 98.38           H  
ATOM   1700  CA  GLY A 113      -8.880  -4.446  -2.009  1.00 98.38           C  
ATOM   1701  HA2 GLY A 113      -9.870  -4.092  -2.297  1.00 98.38           H  
ATOM   1702  HA3 GLY A 113      -8.245  -3.587  -1.795  1.00 98.38           H  
ATOM   1703  C   GLY A 113      -8.275  -5.169  -3.189  1.00 98.38           C  
ATOM   1704  O   GLY A 113      -7.486  -6.101  -3.025  1.00 98.38           O  
ATOM   1705  N   VAL A 114      -8.637  -4.712  -4.382  1.00 98.75           N  
ATOM   1706  H   VAL A 114      -9.268  -3.923  -4.409  1.00 98.75           H  
ATOM   1707  CA  VAL A 114      -8.124  -5.212  -5.660  1.00 98.75           C  
ATOM   1708  HA  VAL A 114      -7.169  -5.708  -5.485  1.00 98.75           H  
ATOM   1709  C   VAL A 114      -7.857  -4.052  -6.608  1.00 98.75           C  
ATOM   1710  CB  VAL A 114      -9.065  -6.242  -6.315  1.00 98.75           C  
ATOM   1711  HB  VAL A 114      -8.636  -6.527  -7.275  1.00 98.75           H  
ATOM   1712  O   VAL A 114      -8.485  -2.997  -6.516  1.00 98.75           O  
ATOM   1713  CG1 VAL A 114      -9.176  -7.518  -5.471  1.00 98.75           C  
ATOM   1714 HG11 VAL A 114      -9.677  -7.307  -4.526  1.00 98.75           H  
ATOM   1715 HG12 VAL A 114      -9.749  -8.270  -6.014  1.00 98.75           H  
ATOM   1716 HG13 VAL A 114      -8.180  -7.910  -5.266  1.00 98.75           H  
ATOM   1717  CG2 VAL A 114     -10.476  -5.695  -6.574  1.00 98.75           C  
ATOM   1718 HG21 VAL A 114     -11.080  -6.456  -7.068  1.00 98.75           H  
ATOM   1719 HG22 VAL A 114     -10.429  -4.818  -7.219  1.00 98.75           H  
ATOM   1720 HG23 VAL A 114     -10.955  -5.418  -5.635  1.00 98.75           H  
ATOM   1721  N   GLY A 115      -6.919  -4.231  -7.529  1.00 98.44           N  
ATOM   1722  H   GLY A 115      -6.390  -5.092  -7.535  1.00 98.44           H  
ATOM   1723  CA  GLY A 115      -6.567  -3.192  -8.484  1.00 98.44           C  
ATOM   1724  HA2 GLY A 115      -6.329  -2.288  -7.924  1.00 98.44           H  
ATOM   1725  HA3 GLY A 115      -7.420  -2.978  -9.128  1.00 98.44           H  
ATOM   1726  C   GLY A 115      -5.378  -3.557  -9.357  1.00 98.44           C  
ATOM   1727  O   GLY A 115      -5.175  -4.720  -9.710  1.00 98.44           O  
ATOM   1728  N   ALA A 116      -4.581  -2.552  -9.705  1.00 98.44           N  
ATOM   1729  H   ALA A 116      -4.770  -1.638  -9.320  1.00 98.44           H  
ATOM   1730  CA  ALA A 116      -3.387  -2.716 -10.525  1.00 98.44           C  
ATOM   1731  HA  ALA A 116      -3.142  -3.776 -10.597  1.00 98.44           H  
ATOM   1732  C   ALA A 116      -2.186  -2.010  -9.892  1.00 98.44           C  
ATOM   1733  CB  ALA A 116      -3.676  -2.206 -11.942  1.00 98.44           C  
ATOM   1734  HB1 ALA A 116      -3.914  -1.143 -11.913  1.00 98.44           H  
ATOM   1735  HB2 ALA A 116      -4.519  -2.753 -12.364  1.00 98.44           H  
ATOM   1736  HB3 ALA A 116      -2.801  -2.364 -12.573  1.00 98.44           H  
ATOM   1737  O   ALA A 116      -2.320  -0.935  -9.305  1.00 98.44           O  
ATOM   1738  N   ALA A 117      -1.003  -2.599 -10.048  1.00 98.25           N  
ATOM   1739  H   ALA A 117      -0.976  -3.481 -10.540  1.00 98.25           H  
ATOM   1740  CA  ALA A 117       0.268  -2.004  -9.655  1.00 98.25           C  
ATOM   1741  HA  ALA A 117       0.092  -1.030  -9.199  1.00 98.25           H  
ATOM   1742  C   ALA A 117       1.154  -1.791 -10.882  1.00 98.25           C  
ATOM   1743  CB  ALA A 117       0.954  -2.884  -8.608  1.00 98.25           C  
ATOM   1744  HB1 ALA A 117       0.319  -2.987  -7.728  1.00 98.25           H  
ATOM   1745  HB2 ALA A 117       1.149  -3.866  -9.040  1.00 98.25           H  
ATOM   1746  HB3 ALA A 117       1.899  -2.429  -8.309  1.00 98.25           H  
ATOM   1747  O   ALA A 117       1.352  -2.700 -11.683  1.00 98.25           O  
ATOM   1748  N   TYR A 118       1.711  -0.594 -10.999  1.00 97.88           N  
ATOM   1749  H   TYR A 118       1.474   0.099 -10.304  1.00 97.88           H  
ATOM   1750  CA  TYR A 118       2.709  -0.200 -11.976  1.00 97.88           C  
ATOM   1751  HA  TYR A 118       2.668  -0.880 -12.827  1.00 97.88           H  
ATOM   1752  C   TYR A 118       4.093  -0.290 -11.329  1.00 97.88           C  
ATOM   1753  CB  TYR A 118       2.363   1.212 -12.457  1.00 97.88           C  
ATOM   1754  HB2 TYR A 118       2.528   1.922 -11.647  1.00 97.88           H  
ATOM   1755  HB3 TYR A 118       1.301   1.244 -12.699  1.00 97.88           H  
ATOM   1756  O   TYR A 118       4.454   0.521 -10.473  1.00 97.88           O  
ATOM   1757  CG  TYR A 118       3.114   1.652 -13.692  1.00 97.88           C  
ATOM   1758  CD1 TYR A 118       3.907   2.814 -13.665  1.00 97.88           C  
ATOM   1759  HD1 TYR A 118       4.028   3.360 -12.741  1.00 97.88           H  
ATOM   1760  CD2 TYR A 118       2.940   0.942 -14.895  1.00 97.88           C  
ATOM   1761  HD2 TYR A 118       2.325   0.055 -14.918  1.00 97.88           H  
ATOM   1762  CE1 TYR A 118       4.474   3.302 -14.856  1.00 97.88           C  
ATOM   1763  HE1 TYR A 118       5.041   4.222 -14.846  1.00 97.88           H  
ATOM   1764  CE2 TYR A 118       3.519   1.417 -16.084  1.00 97.88           C  
ATOM   1765  HE2 TYR A 118       3.370   0.891 -17.015  1.00 97.88           H  
ATOM   1766  OH  TYR A 118       4.803   3.078 -17.228  1.00 97.88           O  
ATOM   1767  HH  TYR A 118       5.241   3.925 -17.114  1.00 97.88           H  
ATOM   1768  CZ  TYR A 118       4.263   2.613 -16.071  1.00 97.88           C  
ATOM   1769  N   ILE A 119       4.837  -1.332 -11.692  1.00 97.56           N  
ATOM   1770  H   ILE A 119       4.471  -1.942 -12.410  1.00 97.56           H  
ATOM   1771  CA  ILE A 119       6.063  -1.769 -11.018  1.00 97.56           C  
ATOM   1772  HA  ILE A 119       6.145  -1.234 -10.071  1.00 97.56           H  
ATOM   1773  C   ILE A 119       7.291  -1.407 -11.859  1.00 97.56           C  
ATOM   1774  CB  ILE A 119       5.960  -3.278 -10.685  1.00 97.56           C  
ATOM   1775  HB  ILE A 119       5.738  -3.823 -11.602  1.00 97.56           H  
ATOM   1776  O   ILE A 119       7.256  -1.497 -13.089  1.00 97.56           O  
ATOM   1777  CG1 ILE A 119       4.815  -3.526  -9.676  1.00 97.56           C  
ATOM   1778 HG12 ILE A 119       3.894  -3.079 -10.049  1.00 97.56           H  
ATOM   1779 HG13 ILE A 119       5.062  -3.039  -8.732  1.00 97.56           H  
ATOM   1780  CG2 ILE A 119       7.280  -3.813 -10.113  1.00 97.56           C  
ATOM   1781 HG21 ILE A 119       7.570  -3.247  -9.228  1.00 97.56           H  
ATOM   1782 HG22 ILE A 119       8.064  -3.748 -10.868  1.00 97.56           H  
ATOM   1783 HG23 ILE A 119       7.193  -4.869  -9.857  1.00 97.56           H  
ATOM   1784  CD1 ILE A 119       4.508  -5.002  -9.398  1.00 97.56           C  
ATOM   1785 HD11 ILE A 119       5.351  -5.501  -8.919  1.00 97.56           H  
ATOM   1786 HD12 ILE A 119       3.661  -5.054  -8.715  1.00 97.56           H  
ATOM   1787 HD13 ILE A 119       4.252  -5.513 -10.327  1.00 97.56           H  
ATOM   1788  N   SER A 120       8.386  -0.994 -11.215  1.00 97.06           N  
ATOM   1789  H   SER A 120       8.361  -0.954 -10.206  1.00 97.06           H  
ATOM   1790  CA  SER A 120       9.669  -0.760 -11.886  1.00 97.06           C  
ATOM   1791  HA  SER A 120       9.472  -0.193 -12.796  1.00 97.06           H  
ATOM   1792  C   SER A 120      10.356  -2.047 -12.326  1.00 97.06           C  
ATOM   1793  CB  SER A 120      10.614   0.065 -11.009  1.00 97.06           C  
ATOM   1794  HB2 SER A 120      11.510   0.315 -11.578  1.00 97.06           H  
ATOM   1795  HB3 SER A 120      10.110   0.988 -10.721  1.00 97.06           H  
ATOM   1796  O   SER A 120      10.287  -3.055 -11.632  1.00 97.06           O  
ATOM   1797  OG  SER A 120      10.998  -0.619  -9.840  1.00 97.06           O  
ATOM   1798  HG  SER A 120      11.565  -1.353 -10.088  1.00 97.06           H  
ATOM   1799  N   ASN A 121      11.098  -2.005 -13.433  1.00 96.94           N  
ATOM   1800  H   ASN A 121      11.096  -1.195 -14.036  1.00 96.94           H  
ATOM   1801  CA  ASN A 121      11.998  -3.102 -13.765  1.00 96.94           C  
ATOM   1802  HA  ASN A 121      11.391  -4.003 -13.855  1.00 96.94           H  
ATOM   1803  C   ASN A 121      13.045  -3.288 -12.640  1.00 96.94           C  
ATOM   1804  CB  ASN A 121      12.646  -2.824 -15.131  1.00 96.94           C  
ATOM   1805  HB2 ASN A 121      13.361  -2.005 -15.050  1.00 96.94           H  
ATOM   1806  HB3 ASN A 121      11.865  -2.534 -15.834  1.00 96.94           H  
ATOM   1807  O   ASN A 121      13.678  -2.306 -12.247  1.00 96.94           O  
ATOM   1808  CG  ASN A 121      13.356  -4.037 -15.705  1.00 96.94           C  
ATOM   1809  ND2 ASN A 121      13.573  -4.073 -16.992  1.00 96.94           N  
ATOM   1810 HD21 ASN A 121      14.056  -4.889 -17.340  1.00 96.94           H  
ATOM   1811 HD22 ASN A 121      13.473  -3.226 -17.533  1.00 96.94           H  
ATOM   1812  OD1 ASN A 121      13.701  -4.984 -15.023  1.00 96.94           O  
ATOM   1813  N   PRO A 122      13.237  -4.506 -12.102  1.00 96.06           N  
ATOM   1814  CA  PRO A 122      14.298  -4.797 -11.134  1.00 96.06           C  
ATOM   1815  HA  PRO A 122      14.307  -4.029 -10.360  1.00 96.06           H  
ATOM   1816  C   PRO A 122      15.706  -4.849 -11.755  1.00 96.06           C  
ATOM   1817  CB  PRO A 122      13.905  -6.134 -10.503  1.00 96.06           C  
ATOM   1818  HB2 PRO A 122      14.770  -6.711 -10.176  1.00 96.06           H  
ATOM   1819  HB3 PRO A 122      13.230  -5.966  -9.665  1.00 96.06           H  
ATOM   1820  O   PRO A 122      16.678  -5.028 -11.023  1.00 96.06           O  
ATOM   1821  CG  PRO A 122      13.156  -6.816 -11.639  1.00 96.06           C  
ATOM   1822  HG2 PRO A 122      12.480  -7.590 -11.276  1.00 96.06           H  
ATOM   1823  HG3 PRO A 122      13.885  -7.206 -12.350  1.00 96.06           H  
ATOM   1824  CD  PRO A 122      12.397  -5.679 -12.297  1.00 96.06           C  
ATOM   1825  HD2 PRO A 122      11.445  -5.528 -11.787  1.00 96.06           H  
ATOM   1826  HD3 PRO A 122      12.223  -5.912 -13.347  1.00 96.06           H  
ATOM   1827  N   SER A 123      15.844  -4.697 -13.075  1.00 96.00           N  
ATOM   1828  H   SER A 123      15.010  -4.618 -13.639  1.00 96.00           H  
ATOM   1829  CA  SER A 123      17.130  -4.481 -13.742  1.00 96.00           C  
ATOM   1830  HA  SER A 123      17.903  -4.982 -13.160  1.00 96.00           H  
ATOM   1831  C   SER A 123      17.475  -2.995 -13.846  1.00 96.00           C  
ATOM   1832  CB  SER A 123      17.138  -5.115 -15.129  1.00 96.00           C  
ATOM   1833  HB2 SER A 123      16.332  -4.700 -15.734  1.00 96.00           H  
ATOM   1834  HB3 SER A 123      16.997  -6.192 -15.036  1.00 96.00           H  
ATOM   1835  O   SER A 123      16.620  -2.170 -14.159  1.00 96.00           O  
ATOM   1836  OG  SER A 123      18.381  -4.850 -15.749  1.00 96.00           O  
ATOM   1837  HG  SER A 123      18.472  -5.483 -16.465  1.00 96.00           H  
ATOM   1838  N   LYS A 124      18.751  -2.655 -13.642  1.00 96.56           N  
ATOM   1839  H   LYS A 124      19.376  -3.419 -13.428  1.00 96.56           H  
ATOM   1840  CA  LYS A 124      19.328  -1.325 -13.897  1.00 96.56           C  
ATOM   1841  HA  LYS A 124      18.501  -0.630 -14.041  1.00 96.56           H  
ATOM   1842  C   LYS A 124      20.141  -1.247 -15.196  1.00 96.56           C  
ATOM   1843  CB  LYS A 124      20.115  -0.815 -12.680  1.00 96.56           C  
ATOM   1844  HB2 LYS A 124      20.425   0.213 -12.867  1.00 96.56           H  
ATOM   1845  HB3 LYS A 124      19.461  -0.813 -11.807  1.00 96.56           H  
ATOM   1846  O   LYS A 124      20.807  -0.238 -15.416  1.00 96.56           O  
ATOM   1847  CG  LYS A 124      21.352  -1.669 -12.391  1.00 96.56           C  
ATOM   1848  HG2 LYS A 124      21.937  -1.803 -13.301  1.00 96.56           H  
ATOM   1849  HG3 LYS A 124      21.016  -2.641 -12.029  1.00 96.56           H  
ATOM   1850  CD  LYS A 124      22.244  -1.049 -11.318  1.00 96.56           C  
ATOM   1851  HD2 LYS A 124      22.602  -0.076 -11.653  1.00 96.56           H  
ATOM   1852  HD3 LYS A 124      21.684  -0.944 -10.389  1.00 96.56           H  
ATOM   1853  CE  LYS A 124      23.412  -2.009 -11.126  1.00 96.56           C  
ATOM   1854  HE2 LYS A 124      23.012  -2.977 -10.826  1.00 96.56           H  
ATOM   1855  HE3 LYS A 124      23.915  -2.151 -12.082  1.00 96.56           H  
ATOM   1856  NZ  LYS A 124      24.378  -1.539 -10.113  1.00 96.56           N  
ATOM   1857  HZ1 LYS A 124      24.795  -0.668 -10.409  1.00 96.56           H  
ATOM   1858  HZ2 LYS A 124      25.098  -2.241 -10.020  1.00 96.56           H  
ATOM   1859  HZ3 LYS A 124      23.909  -1.403  -9.229  1.00 96.56           H  
ATOM   1860  N   ALA A 125      20.107  -2.279 -16.040  1.00 96.31           N  
ATOM   1861  H   ALA A 125      19.530  -3.078 -15.819  1.00 96.31           H  
ATOM   1862  CA  ALA A 125      20.751  -2.238 -17.350  1.00 96.31           C  
ATOM   1863  HA  ALA A 125      21.811  -2.028 -17.207  1.00 96.31           H  
ATOM   1864  C   ALA A 125      20.149  -1.117 -18.215  1.00 96.31           C  
ATOM   1865  CB  ALA A 125      20.627  -3.611 -18.010  1.00 96.31           C  
ATOM   1866  HB1 ALA A 125      21.093  -3.602 -18.996  1.00 96.31           H  
ATOM   1867  HB2 ALA A 125      21.132  -4.355 -17.394  1.00 96.31           H  
ATOM   1868  HB3 ALA A 125      19.580  -3.898 -18.105  1.00 96.31           H  
ATOM   1869  O   ALA A 125      18.928  -0.954 -18.279  1.00 96.31           O  
ATOM   1870  N   ASP A 126      20.999  -0.339 -18.889  1.00 96.75           N  
ATOM   1871  H   ASP A 126      21.989  -0.510 -18.780  1.00 96.75           H  
ATOM   1872  CA  ASP A 126      20.601   0.927 -19.522  1.00 96.75           C  
ATOM   1873  HA  ASP A 126      20.226   1.598 -18.749  1.00 96.75           H  
ATOM   1874  C   ASP A 126      19.467   0.791 -20.544  1.00 96.75           C  
ATOM   1875  CB  ASP A 126      21.821   1.582 -20.189  1.00 96.75           C  
ATOM   1876  HB2 ASP A 126      22.360   0.835 -20.773  1.00 96.75           H  
ATOM   1877  HB3 ASP A 126      21.473   2.353 -20.876  1.00 96.75           H  
ATOM   1878  O   ASP A 126      18.634   1.688 -20.652  1.00 96.75           O  
ATOM   1879  CG  ASP A 126      22.762   2.255 -19.188  1.00 96.75           C  
ATOM   1880  OD1 ASP A 126      22.244   2.865 -18.219  1.00 96.75           O  
ATOM   1881  OD2 ASP A 126      23.984   2.205 -19.424  1.00 96.75           O  
ATOM   1882  N   ALA A 127      19.387  -0.334 -21.257  1.00 96.75           N  
ATOM   1883  H   ALA A 127      20.078  -1.053 -21.099  1.00 96.75           H  
ATOM   1884  CA  ALA A 127      18.351  -0.558 -22.262  1.00 96.75           C  
ATOM   1885  HA  ALA A 127      18.247   0.349 -22.858  1.00 96.75           H  
ATOM   1886  C   ALA A 127      16.961  -0.863 -21.669  1.00 96.75           C  
ATOM   1887  CB  ALA A 127      18.825  -1.686 -23.186  1.00 96.75           C  
ATOM   1888  HB1 ALA A 127      18.098  -1.834 -23.984  1.00 96.75           H  
ATOM   1889  HB2 ALA A 127      18.926  -2.610 -22.618  1.00 96.75           H  
ATOM   1890  HB3 ALA A 127      19.788  -1.426 -23.627  1.00 96.75           H  
ATOM   1891  O   ALA A 127      15.969  -0.817 -22.399  1.00 96.75           O  
ATOM   1892  N   VAL A 128      16.871  -1.218 -20.380  1.00 96.56           N  
ATOM   1893  H   VAL A 128      17.719  -1.229 -19.833  1.00 96.56           H  
ATOM   1894  CA  VAL A 128      15.631  -1.740 -19.772  1.00 96.56           C  
ATOM   1895  HA  VAL A 128      14.800  -1.476 -20.427  1.00 96.56           H  
ATOM   1896  C   VAL A 128      15.275  -1.128 -18.412  1.00 96.56           C  
ATOM   1897  CB  VAL A 128      15.649  -3.280 -19.690  1.00 96.56           C  
ATOM   1898  HB  VAL A 128      14.672  -3.615 -19.341  1.00 96.56           H  
ATOM   1899  O   VAL A 128      14.155  -1.343 -17.949  1.00 96.56           O  
ATOM   1900  CG1 VAL A 128      15.888  -3.945 -21.054  1.00 96.56           C  
ATOM   1901 HG11 VAL A 128      15.115  -3.638 -21.758  1.00 96.56           H  
ATOM   1902 HG12 VAL A 128      16.867  -3.670 -21.447  1.00 96.56           H  
ATOM   1903 HG13 VAL A 128      15.874  -5.029 -20.941  1.00 96.56           H  
ATOM   1904  CG2 VAL A 128      16.711  -3.795 -18.721  1.00 96.56           C  
ATOM   1905 HG21 VAL A 128      16.589  -3.352 -17.733  1.00 96.56           H  
ATOM   1906 HG22 VAL A 128      17.701  -3.554 -19.108  1.00 96.56           H  
ATOM   1907 HG23 VAL A 128      16.619  -4.877 -18.625  1.00 96.56           H  
ATOM   1908  N   LYS A 129      16.166  -0.348 -17.784  1.00 95.94           N  
ATOM   1909  H   LYS A 129      17.087  -0.277 -18.192  1.00 95.94           H  
ATOM   1910  CA  LYS A 129      15.983   0.228 -16.435  1.00 95.94           C  
ATOM   1911  HA  LYS A 129      15.837  -0.593 -15.733  1.00 95.94           H  
ATOM   1912  C   LYS A 129      14.750   1.119 -16.275  1.00 95.94           C  
ATOM   1913  CB  LYS A 129      17.259   0.982 -16.026  1.00 95.94           C  
ATOM   1914  HB2 LYS A 129      17.171   1.281 -14.981  1.00 95.94           H  
ATOM   1915  HB3 LYS A 129      18.106   0.301 -16.114  1.00 95.94           H  
ATOM   1916  O   LYS A 129      14.131   1.145 -15.213  1.00 95.94           O  
ATOM   1917  CG  LYS A 129      17.538   2.230 -16.879  1.00 95.94           C  
ATOM   1918  HG2 LYS A 129      17.575   1.953 -17.932  1.00 95.94           H  
ATOM   1919  HG3 LYS A 129      16.742   2.960 -16.730  1.00 95.94           H  
ATOM   1920  CD  LYS A 129      18.865   2.883 -16.493  1.00 95.94           C  
ATOM   1921  HD2 LYS A 129      19.674   2.165 -16.630  1.00 95.94           H  
ATOM   1922  HD3 LYS A 129      18.833   3.195 -15.449  1.00 95.94           H  
ATOM   1923  CE  LYS A 129      19.080   4.099 -17.397  1.00 95.94           C  
ATOM   1924  HE2 LYS A 129      18.324   4.850 -17.170  1.00 95.94           H  
ATOM   1925  HE3 LYS A 129      18.929   3.789 -18.431  1.00 95.94           H  
ATOM   1926  NZ  LYS A 129      20.450   4.637 -17.234  1.00 95.94           N  
ATOM   1927  HZ1 LYS A 129      20.603   5.422 -17.851  1.00 95.94           H  
ATOM   1928  HZ2 LYS A 129      21.120   3.933 -17.507  1.00 95.94           H  
ATOM   1929  HZ3 LYS A 129      20.642   4.887 -16.274  1.00 95.94           H  
ATOM   1930  N   ASP A 130      14.361   1.809 -17.344  1.00 96.44           N  
ATOM   1931  H   ASP A 130      14.968   1.805 -18.152  1.00 96.44           H  
ATOM   1932  CA  ASP A 130      13.201   2.705 -17.350  1.00 96.44           C  
ATOM   1933  HA  ASP A 130      13.083   3.126 -16.351  1.00 96.44           H  
ATOM   1934  C   ASP A 130      11.888   1.968 -17.666  1.00 96.44           C  
ATOM   1935  CB  ASP A 130      13.466   3.880 -18.303  1.00 96.44           C  
ATOM   1936  HB2 ASP A 130      13.632   3.495 -19.309  1.00 96.44           H  
ATOM   1937  HB3 ASP A 130      12.589   4.527 -18.327  1.00 96.44           H  
ATOM   1938  O   ASP A 130      10.809   2.562 -17.605  1.00 96.44           O  
ATOM   1939  CG  ASP A 130      14.672   4.713 -17.853  1.00 96.44           C  
ATOM   1940  OD1 ASP A 130      14.736   5.040 -16.646  1.00 96.44           O  
ATOM   1941  OD2 ASP A 130      15.547   4.981 -18.703  1.00 96.44           O  
ATOM   1942  N   GLN A 131      11.947   0.663 -17.970  1.00 96.50           N  
ATOM   1943  H   GLN A 131      12.840   0.195 -17.914  1.00 96.50           H  
ATOM   1944  CA  GLN A 131      10.750  -0.138 -18.207  1.00 96.50           C  
ATOM   1945  HA  GLN A 131      10.158   0.373 -18.967  1.00 96.50           H  
ATOM   1946  C   GLN A 131       9.898  -0.237 -16.942  1.00 96.50           C  
ATOM   1947  CB  GLN A 131      11.072  -1.549 -18.721  1.00 96.50           C  
ATOM   1948  HB2 GLN A 131      11.739  -2.050 -18.019  1.00 96.50           H  
ATOM   1949  HB3 GLN A 131      10.143  -2.118 -18.755  1.00 96.50           H  
ATOM   1950  O   GLN A 131      10.390  -0.393 -15.821  1.00 96.50           O  
ATOM   1951  CG  GLN A 131      11.688  -1.575 -20.126  1.00 96.50           C  
ATOM   1952  HG2 GLN A 131      11.015  -1.063 -20.813  1.00 96.50           H  
ATOM   1953  HG3 GLN A 131      12.637  -1.038 -20.127  1.00 96.50           H  
ATOM   1954  CD  GLN A 131      11.915  -2.999 -20.637  1.00 96.50           C  
ATOM   1955  NE2 GLN A 131      12.100  -3.179 -21.925  1.00 96.50           N  
ATOM   1956 HE21 GLN A 131      12.234  -2.386 -22.535  1.00 96.50           H  
ATOM   1957 HE22 GLN A 131      12.257  -4.130 -22.226  1.00 96.50           H  
ATOM   1958  OE1 GLN A 131      11.872  -3.991 -19.922  1.00 96.50           O  
ATOM   1959  N   LYS A 132       8.586  -0.209 -17.156  1.00 96.88           N  
ATOM   1960  H   LYS A 132       8.262  -0.103 -18.107  1.00 96.88           H  
ATOM   1961  CA  LYS A 132       7.566  -0.421 -16.137  1.00 96.88           C  
ATOM   1962  HA  LYS A 132       8.034  -0.761 -15.213  1.00 96.88           H  
ATOM   1963  C   LYS A 132       6.604  -1.506 -16.608  1.00 96.88           C  
ATOM   1964  CB  LYS A 132       6.820   0.884 -15.868  1.00 96.88           C  
ATOM   1965  HB2 LYS A 132       6.082   0.706 -15.086  1.00 96.88           H  
ATOM   1966  HB3 LYS A 132       6.304   1.129 -16.796  1.00 96.88           H  
ATOM   1967  O   LYS A 132       6.407  -1.683 -17.810  1.00 96.88           O  
ATOM   1968  CG  LYS A 132       7.680   2.097 -15.470  1.00 96.88           C  
ATOM   1969  HG2 LYS A 132       8.394   2.316 -16.265  1.00 96.88           H  
ATOM   1970  HG3 LYS A 132       7.039   2.973 -15.364  1.00 96.88           H  
ATOM   1971  CD  LYS A 132       8.433   1.885 -14.159  1.00 96.88           C  
ATOM   1972  HD2 LYS A 132       7.740   1.604 -13.366  1.00 96.88           H  
ATOM   1973  HD3 LYS A 132       9.154   1.085 -14.328  1.00 96.88           H  
ATOM   1974  CE  LYS A 132       9.201   3.151 -13.779  1.00 96.88           C  
ATOM   1975  HE2 LYS A 132       9.714   3.513 -14.671  1.00 96.88           H  
ATOM   1976  HE3 LYS A 132       8.491   3.916 -13.465  1.00 96.88           H  
ATOM   1977  NZ  LYS A 132      10.200   2.886 -12.715  1.00 96.88           N  
ATOM   1978  HZ1 LYS A 132      10.701   3.733 -12.487  1.00 96.88           H  
ATOM   1979  HZ2 LYS A 132       9.756   2.526 -11.882  1.00 96.88           H  
ATOM   1980  HZ3 LYS A 132      10.882   2.223 -13.052  1.00 96.88           H  
ATOM   1981  N   GLY A 133       6.032  -2.236 -15.662  1.00 96.81           N  
ATOM   1982  H   GLY A 133       6.248  -2.023 -14.699  1.00 96.81           H  
ATOM   1983  CA  GLY A 133       5.159  -3.371 -15.930  1.00 96.81           C  
ATOM   1984  HA2 GLY A 133       5.692  -4.301 -15.736  1.00 96.81           H  
ATOM   1985  HA3 GLY A 133       4.838  -3.370 -16.972  1.00 96.81           H  
ATOM   1986  C   GLY A 133       3.937  -3.318 -15.034  1.00 96.81           C  
ATOM   1987  O   GLY A 133       4.050  -3.000 -13.851  1.00 96.81           O  
ATOM   1988  N   PHE A 134       2.773  -3.622 -15.601  1.00 97.50           N  
ATOM   1989  H   PHE A 134       2.754  -3.917 -16.566  1.00 97.50           H  
ATOM   1990  CA  PHE A 134       1.551  -3.765 -14.823  1.00 97.50           C  
ATOM   1991  HA  PHE A 134       1.587  -3.060 -13.992  1.00 97.50           H  
ATOM   1992  C   PHE A 134       1.456  -5.173 -14.235  1.00 97.50           C  
ATOM   1993  CB  PHE A 134       0.323  -3.400 -15.661  1.00 97.50           C  
ATOM   1994  HB2 PHE A 134      -0.568  -3.761 -15.146  1.00 97.50           H  
ATOM   1995  HB3 PHE A 134       0.370  -3.909 -16.624  1.00 97.50           H  
ATOM   1996  O   PHE A 134       1.724  -6.159 -14.919  1.00 97.50           O  
ATOM   1997  CG  PHE A 134       0.165  -1.907 -15.866  1.00 97.50           C  
ATOM   1998  CD1 PHE A 134      -0.368  -1.116 -14.829  1.00 97.50           C  
ATOM   1999  HD1 PHE A 134      -0.660  -1.573 -13.895  1.00 97.50           H  
ATOM   2000  CD2 PHE A 134       0.556  -1.303 -17.076  1.00 97.50           C  
ATOM   2001  HD2 PHE A 134       0.966  -1.903 -17.874  1.00 97.50           H  
ATOM   2002  CE1 PHE A 134      -0.524   0.270 -15.007  1.00 97.50           C  
ATOM   2003  HE1 PHE A 134      -0.939   0.874 -14.214  1.00 97.50           H  
ATOM   2004  CE2 PHE A 134       0.401   0.084 -17.252  1.00 97.50           C  
ATOM   2005  HE2 PHE A 134       0.694   0.548 -18.182  1.00 97.50           H  
ATOM   2006  CZ  PHE A 134      -0.142   0.869 -16.220  1.00 97.50           C  
ATOM   2007  HZ  PHE A 134      -0.260   1.934 -16.355  1.00 97.50           H  
ATOM   2008  N   GLY A 135       1.048  -5.248 -12.974  1.00 97.31           N  
ATOM   2009  H   GLY A 135       0.914  -4.382 -12.472  1.00 97.31           H  
ATOM   2010  CA  GLY A 135       0.616  -6.469 -12.306  1.00 97.31           C  
ATOM   2011  HA2 GLY A 135       0.578  -7.298 -13.014  1.00 97.31           H  
ATOM   2012  HA3 GLY A 135       1.315  -6.731 -11.512  1.00 97.31           H  
ATOM   2013  C   GLY A 135      -0.768  -6.278 -11.696  1.00 97.31           C  
ATOM   2014  O   GLY A 135      -1.168  -5.152 -11.383  1.00 97.31           O  
ATOM   2015  N   PHE A 136      -1.499  -7.376 -11.525  1.00 98.19           N  
ATOM   2016  H   PHE A 136      -1.055  -8.267 -11.698  1.00 98.19           H  
ATOM   2017  CA  PHE A 136      -2.718  -7.376 -10.722  1.00 98.19           C  
ATOM   2018  HA  PHE A 136      -3.375  -6.566 -11.040  1.00 98.19           H  
ATOM   2019  C   PHE A 136      -2.337  -7.160  -9.262  1.00 98.19           C  
ATOM   2020  CB  PHE A 136      -3.452  -8.707 -10.890  1.00 98.19           C  
ATOM   2021  HB2 PHE A 136      -3.784  -8.803 -11.924  1.00 98.19           H  
ATOM   2022  HB3 PHE A 136      -2.761  -9.526 -10.687  1.00 98.19           H  
ATOM   2023  O   PHE A 136      -1.464  -7.865  -8.764  1.00 98.19           O  
ATOM   2024  CG  PHE A 136      -4.649  -8.840  -9.970  1.00 98.19           C  
ATOM   2025  CD1 PHE A 136      -4.509  -9.471  -8.722  1.00 98.19           C  
ATOM   2026  HD1 PHE A 136      -3.538  -9.825  -8.409  1.00 98.19           H  
ATOM   2027  CD2 PHE A 136      -5.892  -8.298 -10.339  1.00 98.19           C  
ATOM   2028  HD2 PHE A 136      -6.000  -7.776 -11.278  1.00 98.19           H  
ATOM   2029  CE1 PHE A 136      -5.619  -9.629  -7.877  1.00 98.19           C  
ATOM   2030  HE1 PHE A 136      -5.513 -10.151  -6.938  1.00 98.19           H  
ATOM   2031  CE2 PHE A 136      -6.997  -8.420  -9.477  1.00 98.19           C  
ATOM   2032  HE2 PHE A 136      -7.950  -7.995  -9.756  1.00 98.19           H  
ATOM   2033  CZ  PHE A 136      -6.864  -9.098  -8.252  1.00 98.19           C  
ATOM   2034  HZ  PHE A 136      -7.714  -9.201  -7.595  1.00 98.19           H  
ATOM   2035  N   ALA A 137      -2.990  -6.217  -8.588  1.00 98.25           N  
ATOM   2036  H   ALA A 137      -3.772  -5.760  -9.034  1.00 98.25           H  
ATOM   2037  CA  ALA A 137      -2.735  -5.887  -7.193  1.00 98.25           C  
ATOM   2038  HA  ALA A 137      -1.845  -6.419  -6.859  1.00 98.25           H  
ATOM   2039  C   ALA A 137      -3.902  -6.319  -6.305  1.00 98.25           C  
ATOM   2040  CB  ALA A 137      -2.449  -4.390  -7.073  1.00 98.25           C  
ATOM   2041  HB1 ALA A 137      -3.344  -3.815  -7.311  1.00 98.25           H  
ATOM   2042  HB2 ALA A 137      -2.140  -4.165  -6.052  1.00 98.25           H  
ATOM   2043  HB3 ALA A 137      -1.645  -4.119  -7.757  1.00 98.25           H  
ATOM   2044  O   ALA A 137      -5.066  -6.216  -6.693  1.00 98.25           O  
ATOM   2045  N   TYR A 138      -3.587  -6.759  -5.094  1.00 98.00           N  
ATOM   2046  H   TYR A 138      -2.613  -6.824  -4.836  1.00 98.00           H  
ATOM   2047  CA  TYR A 138      -4.567  -7.125  -4.082  1.00 98.00           C  
ATOM   2048  HA  TYR A 138      -5.471  -6.538  -4.248  1.00 98.00           H  
ATOM   2049  C   TYR A 138      -4.049  -6.791  -2.688  1.00 98.00           C  
ATOM   2050  CB  TYR A 138      -4.932  -8.610  -4.202  1.00 98.00           C  
ATOM   2051  HB2 TYR A 138      -5.732  -8.828  -3.495  1.00 98.00           H  
ATOM   2052  HB3 TYR A 138      -5.338  -8.783  -5.199  1.00 98.00           H  
ATOM   2053  O   TYR A 138      -2.840  -6.693  -2.458  1.00 98.00           O  
ATOM   2054  CG  TYR A 138      -3.777  -9.565  -3.960  1.00 98.00           C  
ATOM   2055  CD1 TYR A 138      -2.834  -9.823  -4.975  1.00 98.00           C  
ATOM   2056  HD1 TYR A 138      -2.932  -9.342  -5.937  1.00 98.00           H  
ATOM   2057  CD2 TYR A 138      -3.630 -10.172  -2.700  1.00 98.00           C  
ATOM   2058  HD2 TYR A 138      -4.350  -9.980  -1.919  1.00 98.00           H  
ATOM   2059  CE1 TYR A 138      -1.730 -10.657  -4.718  1.00 98.00           C  
ATOM   2060  HE1 TYR A 138      -0.959 -10.802  -5.460  1.00 98.00           H  
ATOM   2061  CE2 TYR A 138      -2.546 -11.032  -2.460  1.00 98.00           C  
ATOM   2062  HE2 TYR A 138      -2.459 -11.524  -1.503  1.00 98.00           H  
ATOM   2063  OH  TYR A 138      -0.488 -12.037  -3.203  1.00 98.00           O  
ATOM   2064  HH  TYR A 138      -0.408 -12.268  -2.275  1.00 98.00           H  
ATOM   2065  CZ  TYR A 138      -1.581 -11.267  -3.458  1.00 98.00           C  
ATOM   2066  N   GLN A 139      -4.969  -6.612  -1.747  1.00 96.75           N  
ATOM   2067  H   GLN A 139      -5.947  -6.661  -1.997  1.00 96.75           H  
ATOM   2068  CA  GLN A 139      -4.619  -6.364  -0.359  1.00 96.75           C  
ATOM   2069  HA  GLN A 139      -3.722  -6.946  -0.146  1.00 96.75           H  
ATOM   2070  C   GLN A 139      -5.683  -6.816   0.630  1.00 96.75           C  
ATOM   2071  CB  GLN A 139      -4.290  -4.880  -0.152  1.00 96.75           C  
ATOM   2072  HB2 GLN A 139      -3.471  -4.613  -0.819  1.00 96.75           H  
ATOM   2073  HB3 GLN A 139      -3.942  -4.735   0.870  1.00 96.75           H  
ATOM   2074  O   GLN A 139      -6.865  -6.909   0.300  1.00 96.75           O  
ATOM   2075  CG  GLN A 139      -5.466  -3.923  -0.406  1.00 96.75           C  
ATOM   2076  HG2 GLN A 139      -6.248  -4.077   0.337  1.00 96.75           H  
ATOM   2077  HG3 GLN A 139      -5.885  -4.104  -1.396  1.00 96.75           H  
ATOM   2078  CD  GLN A 139      -4.990  -2.484  -0.322  1.00 96.75           C  
ATOM   2079  NE2 GLN A 139      -5.651  -1.539  -0.917  1.00 96.75           N  
ATOM   2080 HE21 GLN A 139      -6.590  -1.705  -1.250  1.00 96.75           H  
ATOM   2081 HE22 GLN A 139      -5.375  -0.578  -0.772  1.00 96.75           H  
ATOM   2082  OE1 GLN A 139      -3.982  -2.176   0.276  1.00 96.75           O  
ATOM   2083  N   ALA A 140      -5.237  -7.033   1.863  1.00 97.75           N  
ATOM   2084  H   ALA A 140      -4.249  -6.901   2.025  1.00 97.75           H  
ATOM   2085  CA  ALA A 140      -6.074  -7.182   3.043  1.00 97.75           C  
ATOM   2086  HA  ALA A 140      -7.101  -6.913   2.795  1.00 97.75           H  
ATOM   2087  C   ALA A 140      -5.577  -6.225   4.133  1.00 97.75           C  
ATOM   2088  CB  ALA A 140      -6.060  -8.645   3.496  1.00 97.75           C  
ATOM   2089  HB1 ALA A 140      -6.430  -9.282   2.693  1.00 97.75           H  
ATOM   2090  HB2 ALA A 140      -5.046  -8.944   3.761  1.00 97.75           H  
ATOM   2091  HB3 ALA A 140      -6.707  -8.762   4.365  1.00 97.75           H  
ATOM   2092  O   ALA A 140      -4.368  -6.035   4.292  1.00 97.75           O  
ATOM   2093  N   LYS A 141      -6.503  -5.621   4.872  1.00 97.25           N  
ATOM   2094  H   LYS A 141      -7.470  -5.849   4.690  1.00 97.25           H  
ATOM   2095  CA  LYS A 141      -6.242  -4.637   5.927  1.00 97.25           C  
ATOM   2096  HA  LYS A 141      -5.189  -4.661   6.205  1.00 97.25           H  
ATOM   2097  C   LYS A 141      -7.055  -4.984   7.168  1.00 97.25           C  
ATOM   2098  CB  LYS A 141      -6.580  -3.223   5.429  1.00 97.25           C  
ATOM   2099  HB2 LYS A 141      -6.514  -2.533   6.270  1.00 97.25           H  
ATOM   2100  HB3 LYS A 141      -7.604  -3.211   5.054  1.00 97.25           H  
ATOM   2101  O   LYS A 141      -8.193  -5.434   7.054  1.00 97.25           O  
ATOM   2102  CG  LYS A 141      -5.621  -2.728   4.333  1.00 97.25           C  
ATOM   2103  HG2 LYS A 141      -5.595  -3.432   3.501  1.00 97.25           H  
ATOM   2104  HG3 LYS A 141      -4.620  -2.641   4.755  1.00 97.25           H  
ATOM   2105  CD  LYS A 141      -6.079  -1.362   3.806  1.00 97.25           C  
ATOM   2106  HD2 LYS A 141      -6.277  -0.700   4.649  1.00 97.25           H  
ATOM   2107  HD3 LYS A 141      -6.995  -1.503   3.232  1.00 97.25           H  
ATOM   2108  CE  LYS A 141      -5.011  -0.737   2.911  1.00 97.25           C  
ATOM   2109  HE2 LYS A 141      -4.957  -1.300   1.980  1.00 97.25           H  
ATOM   2110  HE3 LYS A 141      -4.056  -0.810   3.432  1.00 97.25           H  
ATOM   2111  NZ  LYS A 141      -5.290   0.692   2.639  1.00 97.25           N  
ATOM   2112  HZ1 LYS A 141      -4.678   1.075   1.932  1.00 97.25           H  
ATOM   2113  HZ2 LYS A 141      -6.218   0.849   2.272  1.00 97.25           H  
ATOM   2114  HZ3 LYS A 141      -5.132   1.219   3.486  1.00 97.25           H  
ATOM   2115  N   ALA A 142      -6.486  -4.765   8.344  1.00 98.19           N  
ATOM   2116  H   ALA A 142      -5.538  -4.416   8.363  1.00 98.19           H  
ATOM   2117  CA  ALA A 142      -7.201  -4.865   9.610  1.00 98.19           C  
ATOM   2118  HA  ALA A 142      -8.245  -4.598   9.448  1.00 98.19           H  
ATOM   2119  C   ALA A 142      -6.604  -3.880  10.609  1.00 98.19           C  
ATOM   2120  CB  ALA A 142      -7.137  -6.306  10.132  1.00 98.19           C  
ATOM   2121  HB1 ALA A 142      -7.686  -6.376  11.071  1.00 98.19           H  
ATOM   2122  HB2 ALA A 142      -6.099  -6.595  10.299  1.00 98.19           H  
ATOM   2123  HB3 ALA A 142      -7.590  -6.981   9.407  1.00 98.19           H  
ATOM   2124  O   ALA A 142      -5.383  -3.811  10.752  1.00 98.19           O  
ATOM   2125  N   GLY A 143      -7.438  -3.125  11.313  1.00 97.88           N  
ATOM   2126  H   GLY A 143      -8.435  -3.236  11.196  1.00 97.88           H  
ATOM   2127  CA  GLY A 143      -6.951  -2.079  12.201  1.00 97.88           C  
ATOM   2128  HA2 GLY A 143      -6.547  -1.270  11.593  1.00 97.88           H  
ATOM   2129  HA3 GLY A 143      -6.150  -2.467  12.831  1.00 97.88           H  
ATOM   2130  C   GLY A 143      -8.022  -1.508  13.106  1.00 97.88           C  
ATOM   2131  O   GLY A 143      -9.097  -2.080  13.270  1.00 97.88           O  
ATOM   2132  N   VAL A 144      -7.700  -0.371  13.705  1.00 97.69           N  
ATOM   2133  H   VAL A 144      -6.792   0.025  13.510  1.00 97.69           H  
ATOM   2134  CA  VAL A 144      -8.590   0.407  14.562  1.00 97.69           C  
ATOM   2135  HA  VAL A 144      -9.613   0.059  14.422  1.00 97.69           H  
ATOM   2136  C   VAL A 144      -8.561   1.869  14.137  1.00 97.69           C  
ATOM   2137  CB  VAL A 144      -8.240   0.243  16.055  1.00 97.69           C  
ATOM   2138  HB  VAL A 144      -8.902   0.897  16.622  1.00 97.69           H  
ATOM   2139  O   VAL A 144      -7.514   2.398  13.758  1.00 97.69           O  
ATOM   2140  CG1 VAL A 144      -8.484  -1.194  16.535  1.00 97.69           C  
ATOM   2141 HG11 VAL A 144      -8.319  -1.254  17.611  1.00 97.69           H  
ATOM   2142 HG12 VAL A 144      -9.515  -1.479  16.328  1.00 97.69           H  
ATOM   2143 HG13 VAL A 144      -7.812  -1.886  16.029  1.00 97.69           H  
ATOM   2144  CG2 VAL A 144      -6.792   0.626  16.396  1.00 97.69           C  
ATOM   2145 HG21 VAL A 144      -6.608   1.667  16.131  1.00 97.69           H  
ATOM   2146 HG22 VAL A 144      -6.091  -0.010  15.856  1.00 97.69           H  
ATOM   2147 HG23 VAL A 144      -6.627   0.512  17.468  1.00 97.69           H  
ATOM   2148  N   SER A 145      -9.718   2.517  14.201  1.00 96.56           N  
ATOM   2149  H   SER A 145     -10.548   1.990  14.430  1.00 96.56           H  
ATOM   2150  CA  SER A 145      -9.888   3.960  14.050  1.00 96.56           C  
ATOM   2151  HA  SER A 145      -8.944   4.407  13.738  1.00 96.56           H  
ATOM   2152  C   SER A 145     -10.277   4.570  15.395  1.00 96.56           C  
ATOM   2153  CB  SER A 145     -10.937   4.265  12.977  1.00 96.56           C  
ATOM   2154  HB2 SER A 145     -11.869   3.754  13.218  1.00 96.56           H  
ATOM   2155  HB3 SER A 145     -11.122   5.339  12.949  1.00 96.56           H  
ATOM   2156  O   SER A 145     -11.021   3.949  16.144  1.00 96.56           O  
ATOM   2157  OG  SER A 145     -10.470   3.839  11.706  1.00 96.56           O  
ATOM   2158  HG  SER A 145      -9.640   4.294  11.547  1.00 96.56           H  
ATOM   2159  N   TYR A 146      -9.764   5.756  15.704  1.00 96.25           N  
ATOM   2160  H   TYR A 146      -9.157   6.197  15.028  1.00 96.25           H  
ATOM   2161  CA  TYR A 146     -10.043   6.531  16.907  1.00 96.25           C  
ATOM   2162  HA  TYR A 146     -10.774   6.005  17.520  1.00 96.25           H  
ATOM   2163  C   TYR A 146     -10.619   7.892  16.519  1.00 96.25           C  
ATOM   2164  CB  TYR A 146      -8.760   6.699  17.733  1.00 96.25           C  
ATOM   2165  HB2 TYR A 146      -7.992   7.157  17.110  1.00 96.25           H  
ATOM   2166  HB3 TYR A 146      -8.401   5.713  18.029  1.00 96.25           H  
ATOM   2167  O   TYR A 146      -9.983   8.640  15.771  1.00 96.25           O  
ATOM   2168  CG  TYR A 146      -8.955   7.545  18.978  1.00 96.25           C  
ATOM   2169  CD1 TYR A 146      -8.692   8.928  18.945  1.00 96.25           C  
ATOM   2170  HD1 TYR A 146      -8.356   9.384  18.025  1.00 96.25           H  
ATOM   2171  CD2 TYR A 146      -9.454   6.957  20.154  1.00 96.25           C  
ATOM   2172  HD2 TYR A 146      -9.690   5.903  20.169  1.00 96.25           H  
ATOM   2173  CE1 TYR A 146      -8.934   9.723  20.082  1.00 96.25           C  
ATOM   2174  HE1 TYR A 146      -8.778  10.791  20.038  1.00 96.25           H  
ATOM   2175  CE2 TYR A 146      -9.675   7.741  21.301  1.00 96.25           C  
ATOM   2176  HE2 TYR A 146     -10.065   7.301  22.207  1.00 96.25           H  
ATOM   2177  OH  TYR A 146      -9.678   9.885  22.361  1.00 96.25           O  
ATOM   2178  HH  TYR A 146      -9.662  10.819  22.139  1.00 96.25           H  
ATOM   2179  CZ  TYR A 146      -9.429   9.127  21.262  1.00 96.25           C  
ATOM   2180  N   ASP A 147     -11.790   8.217  17.054  1.00 93.81           N  
ATOM   2181  H   ASP A 147     -12.261   7.534  17.629  1.00 93.81           H  
ATOM   2182  CA  ASP A 147     -12.503   9.462  16.771  1.00 93.81           C  
ATOM   2183  HA  ASP A 147     -12.371   9.720  15.720  1.00 93.81           H  
ATOM   2184  C   ASP A 147     -11.910  10.610  17.607  1.00 93.81           C  
ATOM   2185  CB  ASP A 147     -14.010   9.236  16.999  1.00 93.81           C  
ATOM   2186  HB2 ASP A 147     -14.523  10.191  16.889  1.00 93.81           H  
ATOM   2187  HB3 ASP A 147     -14.174   8.875  18.014  1.00 93.81           H  
ATOM   2188  O   ASP A 147     -12.171  10.736  18.804  1.00 93.81           O  
ATOM   2189  CG  ASP A 147     -14.627   8.240  16.001  1.00 93.81           C  
ATOM   2190  OD1 ASP A 147     -13.955   7.828  15.027  1.00 93.81           O  
ATOM   2191  OD2 ASP A 147     -15.826   7.916  16.103  1.00 93.81           O  
ATOM   2192  N   VAL A 148     -11.066  11.444  16.985  1.00 95.19           N  
ATOM   2193  H   VAL A 148     -10.940  11.325  15.989  1.00 95.19           H  
ATOM   2194  CA  VAL A 148     -10.470  12.634  17.627  1.00 95.19           C  
ATOM   2195  HA  VAL A 148     -10.191  12.382  18.651  1.00 95.19           H  
ATOM   2196  C   VAL A 148     -11.496  13.761  17.697  1.00 95.19           C  
ATOM   2197  CB  VAL A 148      -9.218  13.123  16.872  1.00 95.19           C  
ATOM   2198  HB  VAL A 148      -9.485  13.385  15.848  1.00 95.19           H  
ATOM   2199  O   VAL A 148     -11.628  14.431  18.721  1.00 95.19           O  
ATOM   2200  CG1 VAL A 148      -8.588  14.360  17.531  1.00 95.19           C  
ATOM   2201 HG11 VAL A 148      -8.346  14.144  18.571  1.00 95.19           H  
ATOM   2202 HG12 VAL A 148      -7.682  14.645  16.996  1.00 95.19           H  
ATOM   2203 HG13 VAL A 148      -9.280  15.201  17.492  1.00 95.19           H  
ATOM   2204  CG2 VAL A 148      -8.134  12.043  16.825  1.00 95.19           C  
ATOM   2205 HG21 VAL A 148      -7.866  11.740  17.838  1.00 95.19           H  
ATOM   2206 HG22 VAL A 148      -8.497  11.178  16.270  1.00 95.19           H  
ATOM   2207 HG23 VAL A 148      -7.252  12.440  16.323  1.00 95.19           H  
ATOM   2208  N   THR A 149     -12.219  13.956  16.598  1.00 92.94           N  
ATOM   2209  H   THR A 149     -12.054  13.335  15.819  1.00 92.94           H  
ATOM   2210  CA  THR A 149     -13.434  14.770  16.499  1.00 92.94           C  
ATOM   2211  HA  THR A 149     -13.836  14.918  17.501  1.00 92.94           H  
ATOM   2212  C   THR A 149     -14.463  13.976  15.685  1.00 92.94           C  
ATOM   2213  CB  THR A 149     -13.179  16.161  15.872  1.00 92.94           C  
ATOM   2214  HB  THR A 149     -14.025  16.802  16.121  1.00 92.94           H  
ATOM   2215  O   THR A 149     -14.093  12.970  15.074  1.00 92.94           O  
ATOM   2216  CG2 THR A 149     -11.920  16.854  16.394  1.00 92.94           C  
ATOM   2217 HG21 THR A 149     -11.875  17.866  15.989  1.00 92.94           H  
ATOM   2218 HG22 THR A 149     -11.951  16.903  17.482  1.00 92.94           H  
ATOM   2219 HG23 THR A 149     -11.032  16.308  16.074  1.00 92.94           H  
ATOM   2220  OG1 THR A 149     -13.087  16.118  14.466  1.00 92.94           O  
ATOM   2221  HG1 THR A 149     -13.835  16.607  14.116  1.00 92.94           H  
ATOM   2222  N   PRO A 150     -15.739  14.397  15.622  1.00 87.50           N  
ATOM   2223  CA  PRO A 150     -16.727  13.734  14.765  1.00 87.50           C  
ATOM   2224  HA  PRO A 150     -16.891  12.725  15.143  1.00 87.50           H  
ATOM   2225  C   PRO A 150     -16.300  13.632  13.285  1.00 87.50           C  
ATOM   2226  CB  PRO A 150     -18.013  14.548  14.945  1.00 87.50           C  
ATOM   2227  HB2 PRO A 150     -18.063  15.343  14.200  1.00 87.50           H  
ATOM   2228  HB3 PRO A 150     -18.899  13.917  14.880  1.00 87.50           H  
ATOM   2229  O   PRO A 150     -16.683  12.691  12.595  1.00 87.50           O  
ATOM   2230  CG  PRO A 150     -17.858  15.166  16.335  1.00 87.50           C  
ATOM   2231  HG2 PRO A 150     -18.128  14.433  17.096  1.00 87.50           H  
ATOM   2232  HG3 PRO A 150     -18.451  16.074  16.442  1.00 87.50           H  
ATOM   2233  CD  PRO A 150     -16.363  15.456  16.403  1.00 87.50           C  
ATOM   2234  HD2 PRO A 150     -16.026  15.452  17.440  1.00 87.50           H  
ATOM   2235  HD3 PRO A 150     -16.165  16.420  15.935  1.00 87.50           H  
ATOM   2236  N   GLU A 151     -15.469  14.563  12.806  1.00 91.81           N  
ATOM   2237  H   GLU A 151     -15.333  15.383  13.380  1.00 91.81           H  
ATOM   2238  CA  GLU A 151     -14.990  14.651  11.420  1.00 91.81           C  
ATOM   2239  HA  GLU A 151     -15.637  14.047  10.783  1.00 91.81           H  
ATOM   2240  C   GLU A 151     -13.553  14.142  11.211  1.00 91.81           C  
ATOM   2241  CB  GLU A 151     -15.068  16.109  10.927  1.00 91.81           C  
ATOM   2242  HB2 GLU A 151     -14.865  16.104   9.856  1.00 91.81           H  
ATOM   2243  HB3 GLU A 151     -14.280  16.698  11.396  1.00 91.81           H  
ATOM   2244  O   GLU A 151     -13.156  13.897  10.072  1.00 91.81           O  
ATOM   2245  CG  GLU A 151     -16.424  16.808  11.134  1.00 91.81           C  
ATOM   2246  HG2 GLU A 151     -16.446  17.686  10.488  1.00 91.81           H  
ATOM   2247  HG3 GLU A 151     -17.218  16.138  10.805  1.00 91.81           H  
ATOM   2248  CD  GLU A 151     -16.690  17.271  12.580  1.00 91.81           C  
ATOM   2249  OE1 GLU A 151     -17.848  17.654  12.848  1.00 91.81           O  
ATOM   2250  OE2 GLU A 151     -15.744  17.248  13.417  1.00 91.81           O  
ATOM   2251  N   ILE A 152     -12.753  14.005  12.277  1.00 94.62           N  
ATOM   2252  H   ILE A 152     -13.149  14.186  13.188  1.00 94.62           H  
ATOM   2253  CA  ILE A 152     -11.334  13.628  12.204  1.00 94.62           C  
ATOM   2254  HA  ILE A 152     -11.068  13.448  11.162  1.00 94.62           H  
ATOM   2255  C   ILE A 152     -11.113  12.327  12.967  1.00 94.62           C  
ATOM   2256  CB  ILE A 152     -10.402  14.749  12.721  1.00 94.62           C  
ATOM   2257  HB  ILE A 152     -10.645  14.950  13.764  1.00 94.62           H  
ATOM   2258  O   ILE A 152     -11.229  12.276  14.194  1.00 94.62           O  
ATOM   2259  CG1 ILE A 152     -10.606  16.048  11.907  1.00 94.62           C  
ATOM   2260 HG12 ILE A 152     -10.358  15.865  10.861  1.00 94.62           H  
ATOM   2261 HG13 ILE A 152     -11.655  16.339  11.955  1.00 94.62           H  
ATOM   2262  CG2 ILE A 152      -8.927  14.294  12.644  1.00 94.62           C  
ATOM   2263 HG21 ILE A 152      -8.270  15.059  13.058  1.00 94.62           H  
ATOM   2264 HG22 ILE A 152      -8.768  13.388  13.228  1.00 94.62           H  
ATOM   2265 HG23 ILE A 152      -8.652  14.103  11.606  1.00 94.62           H  
ATOM   2266  CD1 ILE A 152      -9.790  17.245  12.413  1.00 94.62           C  
ATOM   2267 HD11 ILE A 152      -8.727  17.093  12.224  1.00 94.62           H  
ATOM   2268 HD12 ILE A 152     -10.109  18.143  11.884  1.00 94.62           H  
ATOM   2269 HD13 ILE A 152      -9.960  17.383  13.480  1.00 94.62           H  
ATOM   2270  N   LYS A 153     -10.701  11.291  12.237  1.00 95.38           N  
ATOM   2271  H   LYS A 153     -10.568  11.424  11.244  1.00 95.38           H  
ATOM   2272  CA  LYS A 153     -10.361   9.982  12.793  1.00 95.38           C  
ATOM   2273  HA  LYS A 153     -10.545   9.989  13.867  1.00 95.38           H  
ATOM   2274  C   LYS A 153      -8.884   9.711  12.568  1.00 95.38           C  
ATOM   2275  CB  LYS A 153     -11.246   8.887  12.177  1.00 95.38           C  
ATOM   2276  HB2 LYS A 153     -11.011   8.784  11.117  1.00 95.38           H  
ATOM   2277  HB3 LYS A 153     -11.024   7.945  12.677  1.00 95.38           H  
ATOM   2278  O   LYS A 153      -8.378   9.933  11.481  1.00 95.38           O  
ATOM   2279  CG  LYS A 153     -12.744   9.200  12.334  1.00 95.38           C  
ATOM   2280  HG2 LYS A 153     -12.955   9.425  13.379  1.00 95.38           H  
ATOM   2281  HG3 LYS A 153     -12.996  10.079  11.741  1.00 95.38           H  
ATOM   2282  CD  LYS A 153     -13.623   8.033  11.861  1.00 95.38           C  
ATOM   2283  HD2 LYS A 153     -13.420   7.846  10.807  1.00 95.38           H  
ATOM   2284  HD3 LYS A 153     -13.372   7.139  12.433  1.00 95.38           H  
ATOM   2285  CE  LYS A 153     -15.112   8.382  12.029  1.00 95.38           C  
ATOM   2286  HE2 LYS A 153     -15.187   9.431  12.318  1.00 95.38           H  
ATOM   2287  HE3 LYS A 153     -15.619   8.271  11.070  1.00 95.38           H  
ATOM   2288  NZ  LYS A 153     -15.773   7.548  13.061  1.00 95.38           N  
ATOM   2289  HZ1 LYS A 153     -15.757   6.556  12.874  1.00 95.38           H  
ATOM   2290  HZ2 LYS A 153     -15.268   7.652  13.930  1.00 95.38           H  
ATOM   2291  HZ3 LYS A 153     -16.700   7.872  13.297  1.00 95.38           H  
ATOM   2292  N   LEU A 154      -8.188   9.207  13.577  1.00 97.69           N  
ATOM   2293  H   LEU A 154      -8.688   9.006  14.431  1.00 97.69           H  
ATOM   2294  CA  LEU A 154      -6.858   8.625  13.387  1.00 97.69           C  
ATOM   2295  HA  LEU A 154      -6.416   8.988  12.459  1.00 97.69           H  
ATOM   2296  C   LEU A 154      -7.009   7.122  13.248  1.00 97.69           C  
ATOM   2297  CB  LEU A 154      -5.934   8.995  14.553  1.00 97.69           C  
ATOM   2298  HB2 LEU A 154      -6.406   8.676  15.483  1.00 97.69           H  
ATOM   2299  HB3 LEU A 154      -4.997   8.450  14.442  1.00 97.69           H  
ATOM   2300  O   LEU A 154      -7.834   6.527  13.933  1.00 97.69           O  
ATOM   2301  CG  LEU A 154      -5.625  10.498  14.633  1.00 97.69           C  
ATOM   2302  HG  LEU A 154      -6.557  11.058  14.699  1.00 97.69           H  
ATOM   2303  CD1 LEU A 154      -4.796  10.769  15.890  1.00 97.69           C  
ATOM   2304 HD11 LEU A 154      -5.354  10.448  16.770  1.00 97.69           H  
ATOM   2305 HD12 LEU A 154      -3.852  10.227  15.839  1.00 97.69           H  
ATOM   2306 HD13 LEU A 154      -4.598  11.838  15.973  1.00 97.69           H  
ATOM   2307  CD2 LEU A 154      -4.848  11.010  13.420  1.00 97.69           C  
ATOM   2308 HD21 LEU A 154      -3.947  10.417  13.267  1.00 97.69           H  
ATOM   2309 HD22 LEU A 154      -5.471  10.944  12.528  1.00 97.69           H  
ATOM   2310 HD23 LEU A 154      -4.580  12.057  13.564  1.00 97.69           H  
ATOM   2311  N   PHE A 155      -6.216   6.480  12.403  1.00 96.88           N  
ATOM   2312  H   PHE A 155      -5.561   7.005  11.843  1.00 96.88           H  
ATOM   2313  CA  PHE A 155      -6.254   5.027  12.284  1.00 96.88           C  
ATOM   2314  HA  PHE A 155      -6.761   4.621  13.159  1.00 96.88           H  
ATOM   2315  C   PHE A 155      -4.867   4.411  12.303  1.00 96.88           C  
ATOM   2316  CB  PHE A 155      -7.069   4.609  11.060  1.00 96.88           C  
ATOM   2317  HB2 PHE A 155      -8.049   5.082  11.119  1.00 96.88           H  
ATOM   2318  HB3 PHE A 155      -7.229   3.531  11.101  1.00 96.88           H  
ATOM   2319  O   PHE A 155      -3.886   5.025  11.886  1.00 96.88           O  
ATOM   2320  CG  PHE A 155      -6.447   4.957   9.725  1.00 96.88           C  
ATOM   2321  CD1 PHE A 155      -6.710   6.207   9.135  1.00 96.88           C  
ATOM   2322  HD1 PHE A 155      -7.296   6.953   9.652  1.00 96.88           H  
ATOM   2323  CD2 PHE A 155      -5.645   4.014   9.051  1.00 96.88           C  
ATOM   2324  HD2 PHE A 155      -5.415   3.063   9.507  1.00 96.88           H  
ATOM   2325  CE1 PHE A 155      -6.236   6.485   7.845  1.00 96.88           C  
ATOM   2326  HE1 PHE A 155      -6.469   7.434   7.383  1.00 96.88           H  
ATOM   2327  CE2 PHE A 155      -5.176   4.290   7.756  1.00 96.88           C  
ATOM   2328  HE2 PHE A 155      -4.607   3.550   7.214  1.00 96.88           H  
ATOM   2329  CZ  PHE A 155      -5.511   5.510   7.144  1.00 96.88           C  
ATOM   2330  HZ  PHE A 155      -5.256   5.686   6.110  1.00 96.88           H  
ATOM   2331  N   ALA A 156      -4.811   3.173  12.783  1.00 97.81           N  
ATOM   2332  H   ALA A 156      -5.662   2.761  13.138  1.00 97.81           H  
ATOM   2333  CA  ALA A 156      -3.631   2.328  12.744  1.00 97.81           C  
ATOM   2334  HA  ALA A 156      -2.982   2.673  11.939  1.00 97.81           H  
ATOM   2335  C   ALA A 156      -4.049   0.884  12.451  1.00 97.81           C  
ATOM   2336  CB  ALA A 156      -2.869   2.455  14.066  1.00 97.81           C  
ATOM   2337  HB1 ALA A 156      -3.500   2.128  14.892  1.00 97.81           H  
ATOM   2338  HB2 ALA A 156      -1.971   1.839  14.030  1.00 97.81           H  
ATOM   2339  HB3 ALA A 156      -2.579   3.495  14.222  1.00 97.81           H  
ATOM   2340  O   ALA A 156      -5.066   0.411  12.962  1.00 97.81           O  
ATOM   2341  N   GLY A 157      -3.280   0.175  11.632  1.00 96.19           N  
ATOM   2342  H   GLY A 157      -2.478   0.617  11.208  1.00 96.19           H  
ATOM   2343  CA  GLY A 157      -3.622  -1.180  11.213  1.00 96.19           C  
ATOM   2344  HA2 GLY A 157      -4.401  -1.134  10.452  1.00 96.19           H  
ATOM   2345  HA3 GLY A 157      -4.011  -1.738  12.065  1.00 96.19           H  
ATOM   2346  C   GLY A 157      -2.450  -1.960  10.640  1.00 96.19           C  
ATOM   2347  O   GLY A 157      -1.362  -1.433  10.416  1.00 96.19           O  
ATOM   2348  N   ALA A 158      -2.690  -3.244  10.413  1.00 96.00           N  
ATOM   2349  H   ALA A 158      -3.629  -3.571  10.588  1.00 96.00           H  
ATOM   2350  CA  ALA A 158      -1.835  -4.120   9.637  1.00 96.00           C  
ATOM   2351  HA  ALA A 158      -0.832  -3.697   9.588  1.00 96.00           H  
ATOM   2352  C   ALA A 158      -2.378  -4.239   8.211  1.00 96.00           C  
ATOM   2353  CB  ALA A 158      -1.739  -5.480  10.335  1.00 96.00           C  
ATOM   2354  HB1 ALA A 158      -2.728  -5.934  10.396  1.00 96.00           H  
ATOM   2355  HB2 ALA A 158      -1.076  -6.135   9.769  1.00 96.00           H  
ATOM   2356  HB3 ALA A 158      -1.339  -5.350  11.340  1.00 96.00           H  
ATOM   2357  O   ALA A 158      -3.589  -4.294   7.982  1.00 96.00           O  
ATOM   2358  N   ARG A 159      -1.457  -4.335   7.258  1.00 93.44           N  
ATOM   2359  H   ARG A 159      -0.489  -4.293   7.541  1.00 93.44           H  
ATOM   2360  CA  ARG A 159      -1.729  -4.431   5.827  1.00 93.44           C  
ATOM   2361  HA  ARG A 159      -2.789  -4.621   5.657  1.00 93.44           H  
ATOM   2362  C   ARG A 159      -0.925  -5.585   5.250  1.00 93.44           C  
ATOM   2363  CB  ARG A 159      -1.360  -3.079   5.198  1.00 93.44           C  
ATOM   2364  HB2 ARG A 159      -2.067  -2.323   5.539  1.00 93.44           H  
ATOM   2365  HB3 ARG A 159      -0.372  -2.799   5.563  1.00 93.44           H  
ATOM   2366  O   ARG A 159       0.275  -5.689   5.485  1.00 93.44           O  
ATOM   2367  CG  ARG A 159      -1.321  -3.077   3.665  1.00 93.44           C  
ATOM   2368  HG2 ARG A 159      -2.329  -3.180   3.264  1.00 93.44           H  
ATOM   2369  HG3 ARG A 159      -0.703  -3.898   3.303  1.00 93.44           H  
ATOM   2370  CD  ARG A 159      -0.687  -1.767   3.188  1.00 93.44           C  
ATOM   2371  HD2 ARG A 159       0.255  -1.613   3.715  1.00 93.44           H  
ATOM   2372  HD3 ARG A 159      -1.343  -0.933   3.436  1.00 93.44           H  
ATOM   2373  NE  ARG A 159      -0.400  -1.840   1.749  1.00 93.44           N  
ATOM   2374  HE  ARG A 159       0.371  -2.430   1.471  1.00 93.44           H  
ATOM   2375  NH1 ARG A 159      -2.064  -0.452   1.014  1.00 93.44           N  
ATOM   2376 HH11 ARG A 159      -2.059   0.029   1.902  1.00 93.44           H  
ATOM   2377 HH12 ARG A 159      -2.843  -0.351   0.379  1.00 93.44           H  
ATOM   2378  NH2 ARG A 159      -1.159  -1.921  -0.378  1.00 93.44           N  
ATOM   2379 HH21 ARG A 159      -1.859  -1.634  -1.046  1.00 93.44           H  
ATOM   2380 HH22 ARG A 159      -0.439  -2.580  -0.637  1.00 93.44           H  
ATOM   2381  CZ  ARG A 159      -1.201  -1.402   0.806  1.00 93.44           C  
ATOM   2382  N   TYR A 160      -1.568  -6.403   4.432  1.00 94.69           N  
ATOM   2383  H   TYR A 160      -2.559  -6.257   4.308  1.00 94.69           H  
ATOM   2384  CA  TYR A 160      -0.899  -7.296   3.497  1.00 94.69           C  
ATOM   2385  HA  TYR A 160       0.178  -7.274   3.665  1.00 94.69           H  
ATOM   2386  C   TYR A 160      -1.167  -6.807   2.079  1.00 94.69           C  
ATOM   2387  CB  TYR A 160      -1.386  -8.731   3.703  1.00 94.69           C  
ATOM   2388  HB2 TYR A 160      -1.091  -9.066   4.697  1.00 94.69           H  
ATOM   2389  HB3 TYR A 160      -2.475  -8.745   3.654  1.00 94.69           H  
ATOM   2390  O   TYR A 160      -2.323  -6.612   1.708  1.00 94.69           O  
ATOM   2391  CG  TYR A 160      -0.825  -9.695   2.678  1.00 94.69           C  
ATOM   2392  CD1 TYR A 160      -1.687 -10.424   1.842  1.00 94.69           C  
ATOM   2393  HD1 TYR A 160      -2.758 -10.330   1.952  1.00 94.69           H  
ATOM   2394  CD2 TYR A 160       0.567  -9.850   2.551  1.00 94.69           C  
ATOM   2395  HD2 TYR A 160       1.236  -9.272   3.172  1.00 94.69           H  
ATOM   2396  CE1 TYR A 160      -1.152 -11.313   0.893  1.00 94.69           C  
ATOM   2397  HE1 TYR A 160      -1.807 -11.958   0.326  1.00 94.69           H  
ATOM   2398  CE2 TYR A 160       1.100 -10.695   1.567  1.00 94.69           C  
ATOM   2399  HE2 TYR A 160       2.173 -10.767   1.460  1.00 94.69           H  
ATOM   2400  OH  TYR A 160       0.745 -12.172  -0.299  1.00 94.69           O  
ATOM   2401  HH  TYR A 160       1.677 -11.976  -0.417  1.00 94.69           H  
ATOM   2402  CZ  TYR A 160       0.241 -11.410   0.709  1.00 94.69           C  
ATOM   2403  N   PHE A 161      -0.112  -6.611   1.295  1.00 94.38           N  
ATOM   2404  H   PHE A 161       0.807  -6.804   1.666  1.00 94.38           H  
ATOM   2405  CA  PHE A 161      -0.190  -6.194  -0.099  1.00 94.38           C  
ATOM   2406  HA  PHE A 161      -1.230  -6.155  -0.422  1.00 94.38           H  
ATOM   2407  C   PHE A 161       0.548  -7.175  -0.991  1.00 94.38           C  
ATOM   2408  CB  PHE A 161       0.419  -4.806  -0.246  1.00 94.38           C  
ATOM   2409  HB2 PHE A 161       1.427  -4.818   0.169  1.00 94.38           H  
ATOM   2410  HB3 PHE A 161      -0.176  -4.130   0.368  1.00 94.38           H  
ATOM   2411  O   PHE A 161       1.680  -7.557  -0.694  1.00 94.38           O  
ATOM   2412  CG  PHE A 161       0.479  -4.301  -1.681  1.00 94.38           C  
ATOM   2413  CD1 PHE A 161       1.721  -4.175  -2.327  1.00 94.38           C  
ATOM   2414  HD1 PHE A 161       2.624  -4.454  -1.805  1.00 94.38           H  
ATOM   2415  CD2 PHE A 161      -0.695  -3.957  -2.378  1.00 94.38           C  
ATOM   2416  HD2 PHE A 161      -1.663  -4.101  -1.921  1.00 94.38           H  
ATOM   2417  CE1 PHE A 161       1.796  -3.667  -3.636  1.00 94.38           C  
ATOM   2418  HE1 PHE A 161       2.758  -3.553  -4.114  1.00 94.38           H  
ATOM   2419  CE2 PHE A 161      -0.619  -3.397  -3.663  1.00 94.38           C  
ATOM   2420  HE2 PHE A 161      -1.519  -3.083  -4.170  1.00 94.38           H  
ATOM   2421  CZ  PHE A 161       0.626  -3.258  -4.297  1.00 94.38           C  
ATOM   2422  HZ  PHE A 161       0.685  -2.829  -5.286  1.00 94.38           H  
ATOM   2423  N   GLY A 162      -0.071  -7.517  -2.114  1.00 94.25           N  
ATOM   2424  H   GLY A 162      -0.994  -7.152  -2.301  1.00 94.25           H  
ATOM   2425  CA  GLY A 162       0.542  -8.332  -3.144  1.00 94.25           C  
ATOM   2426  HA2 GLY A 162       0.160  -9.351  -3.082  1.00 94.25           H  
ATOM   2427  HA3 GLY A 162       1.618  -8.371  -2.974  1.00 94.25           H  
ATOM   2428  C   GLY A 162       0.286  -7.790  -4.543  1.00 94.25           C  
ATOM   2429  O   GLY A 162      -0.721  -7.134  -4.810  1.00 94.25           O  
ATOM   2430  N   SER A 163       1.206  -8.092  -5.452  1.00 96.62           N  
ATOM   2431  H   SER A 163       2.034  -8.581  -5.141  1.00 96.62           H  
ATOM   2432  CA  SER A 163       1.030  -7.919  -6.885  1.00 96.62           C  
ATOM   2433  HA  SER A 163      -0.040  -8.007  -7.069  1.00 96.62           H  
ATOM   2434  C   SER A 163       1.740  -9.017  -7.669  1.00 96.62           C  
ATOM   2435  CB  SER A 163       1.489  -6.533  -7.334  1.00 96.62           C  
ATOM   2436  HB2 SER A 163       0.855  -5.779  -6.867  1.00 96.62           H  
ATOM   2437  HB3 SER A 163       2.521  -6.370  -7.023  1.00 96.62           H  
ATOM   2438  O   SER A 163       2.870  -9.390  -7.347  1.00 96.62           O  
ATOM   2439  OG  SER A 163       1.407  -6.416  -8.743  1.00 96.62           O  
ATOM   2440  HG  SER A 163       1.560  -5.498  -8.980  1.00 96.62           H  
ATOM   2441  N   TYR A 164       1.082  -9.529  -8.707  1.00 96.00           N  
ATOM   2442  H   TYR A 164       0.185  -9.126  -8.940  1.00 96.00           H  
ATOM   2443  CA  TYR A 164       1.625 -10.564  -9.586  1.00 96.00           C  
ATOM   2444  HA  TYR A 164       2.708 -10.586  -9.465  1.00 96.00           H  
ATOM   2445  C   TYR A 164       1.353 -10.268 -11.064  1.00 96.00           C  
ATOM   2446  CB  TYR A 164       1.089 -11.947  -9.180  1.00 96.00           C  
ATOM   2447  HB2 TYR A 164       1.313 -12.107  -8.125  1.00 96.00           H  
ATOM   2448  HB3 TYR A 164       1.633 -12.709  -9.737  1.00 96.00           H  
ATOM   2449  O   TYR A 164       0.430  -9.537 -11.425  1.00 96.00           O  
ATOM   2450  CG  TYR A 164      -0.399 -12.161  -9.404  1.00 96.00           C  
ATOM   2451  CD1 TYR A 164      -1.295 -11.985  -8.336  1.00 96.00           C  
ATOM   2452  HD1 TYR A 164      -0.916 -11.707  -7.363  1.00 96.00           H  
ATOM   2453  CD2 TYR A 164      -0.887 -12.557 -10.665  1.00 96.00           C  
ATOM   2454  HD2 TYR A 164      -0.204 -12.704 -11.488  1.00 96.00           H  
ATOM   2455  CE1 TYR A 164      -2.672 -12.195  -8.521  1.00 96.00           C  
ATOM   2456  HE1 TYR A 164      -3.362 -12.077  -7.699  1.00 96.00           H  
ATOM   2457  CE2 TYR A 164      -2.270 -12.736 -10.866  1.00 96.00           C  
ATOM   2458  HE2 TYR A 164      -2.644 -13.016 -11.839  1.00 96.00           H  
ATOM   2459  OH  TYR A 164      -4.503 -12.704  -9.976  1.00 96.00           O  
ATOM   2460  HH  TYR A 164      -4.728 -12.892 -10.890  1.00 96.00           H  
ATOM   2461  CZ  TYR A 164      -3.167 -12.546  -9.792  1.00 96.00           C  
ATOM   2462  N   GLY A 165       2.160 -10.878 -11.934  1.00 95.81           N  
ATOM   2463  H   GLY A 165       2.921 -11.430 -11.565  1.00 95.81           H  
ATOM   2464  CA  GLY A 165       2.000 -10.817 -13.392  1.00 95.81           C  
ATOM   2465  HA2 GLY A 165       0.962 -10.593 -13.639  1.00 95.81           H  
ATOM   2466  HA3 GLY A 165       2.242 -11.793 -13.812  1.00 95.81           H  
ATOM   2467  C   GLY A 165       2.878  -9.779 -14.096  1.00 95.81           C  
ATOM   2468  O   GLY A 165       2.933  -9.774 -15.324  1.00 95.81           O  
ATOM   2469  N   ALA A 166       3.614  -8.948 -13.352  1.00 96.56           N  
ATOM   2470  H   ALA A 166       3.575  -9.022 -12.345  1.00 96.56           H  
ATOM   2471  CA  ALA A 166       4.576  -8.029 -13.946  1.00 96.56           C  
ATOM   2472  HA  ALA A 166       4.100  -7.546 -14.799  1.00 96.56           H  
ATOM   2473  C   ALA A 166       5.808  -8.800 -14.453  1.00 96.56           C  
ATOM   2474  CB  ALA A 166       4.922  -6.931 -12.935  1.00 96.56           C  
ATOM   2475  HB1 ALA A 166       4.011  -6.413 -12.634  1.00 96.56           H  
ATOM   2476  HB2 ALA A 166       5.395  -7.366 -12.054  1.00 96.56           H  
ATOM   2477  HB3 ALA A 166       5.595  -6.208 -13.394  1.00 96.56           H  
ATOM   2478  O   ALA A 166       6.451  -9.534 -13.698  1.00 96.56           O  
ATOM   2479  N   SER A 167       6.136  -8.624 -15.734  1.00 96.69           N  
ATOM   2480  H   SER A 167       5.575  -8.004 -16.302  1.00 96.69           H  
ATOM   2481  CA  SER A 167       7.276  -9.274 -16.384  1.00 96.69           C  
ATOM   2482  HA  SER A 167       7.912  -9.675 -15.596  1.00 96.69           H  
ATOM   2483  C   SER A 167       8.122  -8.278 -17.183  1.00 96.69           C  
ATOM   2484  CB  SER A 167       6.823 -10.469 -17.231  1.00 96.69           C  
ATOM   2485  HB2 SER A 167       7.697 -10.961 -17.658  1.00 96.69           H  
ATOM   2486  HB3 SER A 167       6.309 -11.186 -16.592  1.00 96.69           H  
ATOM   2487  O   SER A 167       7.609  -7.349 -17.815  1.00 96.69           O  
ATOM   2488  OG  SER A 167       5.949 -10.055 -18.265  1.00 96.69           O  
ATOM   2489  HG  SER A 167       5.063 -10.041 -17.896  1.00 96.69           H  
ATOM   2490  N   PHE A 168       9.443  -8.449 -17.138  1.00 97.00           N  
ATOM   2491  H   PHE A 168       9.790  -9.242 -16.617  1.00 97.00           H  
ATOM   2492  CA  PHE A 168      10.428  -7.471 -17.599  1.00 97.00           C  
ATOM   2493  HA  PHE A 168       9.935  -6.735 -18.234  1.00 97.00           H  
ATOM   2494  C   PHE A 168      11.548  -8.117 -18.415  1.00 97.00           C  
ATOM   2495  CB  PHE A 168      11.003  -6.708 -16.407  1.00 97.00           C  
ATOM   2496  HB2 PHE A 168      11.715  -5.974 -16.786  1.00 97.00           H  
ATOM   2497  HB3 PHE A 168      11.555  -7.390 -15.761  1.00 97.00           H  
ATOM   2498  O   PHE A 168      11.813  -9.316 -18.319  1.00 97.00           O  
ATOM   2499  CG  PHE A 168       9.966  -5.990 -15.578  1.00 97.00           C  
ATOM   2500  CD1 PHE A 168       9.608  -4.671 -15.896  1.00 97.00           C  
ATOM   2501  HD1 PHE A 168      10.080  -4.163 -16.724  1.00 97.00           H  
ATOM   2502  CD2 PHE A 168       9.370  -6.640 -14.481  1.00 97.00           C  
ATOM   2503  HD2 PHE A 168       9.644  -7.656 -14.240  1.00 97.00           H  
ATOM   2504  CE1 PHE A 168       8.682  -3.993 -15.091  1.00 97.00           C  
ATOM   2505  HE1 PHE A 168       8.481  -2.949 -15.281  1.00 97.00           H  
ATOM   2506  CE2 PHE A 168       8.414  -5.969 -13.701  1.00 97.00           C  
ATOM   2507  HE2 PHE A 168       7.961  -6.467 -12.857  1.00 97.00           H  
ATOM   2508  CZ  PHE A 168       8.071  -4.642 -14.005  1.00 97.00           C  
ATOM   2509  HZ  PHE A 168       7.364  -4.112 -13.385  1.00 97.00           H  
ATOM   2510  N   ASN A 169      12.206  -7.316 -19.250  1.00 96.50           N  
ATOM   2511  H   ASN A 169      12.030  -6.322 -19.206  1.00 96.50           H  
ATOM   2512  CA  ASN A 169      13.452  -7.733 -19.885  1.00 96.50           C  
ATOM   2513  HA  ASN A 169      13.387  -8.778 -20.187  1.00 96.50           H  
ATOM   2514  C   ASN A 169      14.614  -7.594 -18.888  1.00 96.50           C  
ATOM   2515  CB  ASN A 169      13.692  -6.872 -21.125  1.00 96.50           C  
ATOM   2516  HB2 ASN A 169      14.660  -7.158 -21.536  1.00 96.50           H  
ATOM   2517  HB3 ASN A 169      13.734  -5.824 -20.830  1.00 96.50           H  
ATOM   2518  O   ASN A 169      14.600  -6.661 -18.080  1.00 96.50           O  
ATOM   2519  CG  ASN A 169      12.640  -7.028 -22.199  1.00 96.50           C  
ATOM   2520  ND2 ASN A 169      12.536  -8.173 -22.827  1.00 96.50           N  
ATOM   2521 HD21 ASN A 169      13.189  -8.930 -22.684  1.00 96.50           H  
ATOM   2522 HD22 ASN A 169      11.879  -8.266 -23.589  1.00 96.50           H  
ATOM   2523  OD1 ASN A 169      11.872  -6.113 -22.476  1.00 96.50           O  
ATOM   2524  N   LYS A 170      15.617  -8.481 -18.966  1.00 93.69           N  
ATOM   2525  H   LYS A 170      15.572  -9.235 -19.635  1.00 93.69           H  
ATOM   2526  CA  LYS A 170      16.762  -8.466 -18.042  1.00 93.69           C  
ATOM   2527  HA  LYS A 170      16.409  -8.118 -17.072  1.00 93.69           H  
ATOM   2528  C   LYS A 170      17.850  -7.474 -18.451  1.00 93.69           C  
ATOM   2529  CB  LYS A 170      17.305  -9.897 -17.858  1.00 93.69           C  
ATOM   2530  HB2 LYS A 170      16.481 -10.559 -17.589  1.00 93.69           H  
ATOM   2531  HB3 LYS A 170      17.741 -10.249 -18.793  1.00 93.69           H  
ATOM   2532  O   LYS A 170      18.235  -6.642 -17.642  1.00 93.69           O  
ATOM   2533  CG  LYS A 170      18.373  -9.975 -16.755  1.00 93.69           C  
ATOM   2534  HG2 LYS A 170      19.240  -9.381 -17.043  1.00 93.69           H  
ATOM   2535  HG3 LYS A 170      17.979  -9.538 -15.837  1.00 93.69           H  
ATOM   2536  CD  LYS A 170      18.834 -11.406 -16.438  1.00 93.69           C  
ATOM   2537  HD2 LYS A 170      19.222 -11.885 -17.337  1.00 93.69           H  
ATOM   2538  HD3 LYS A 170      17.991 -11.976 -16.048  1.00 93.69           H  
ATOM   2539  CE  LYS A 170      19.939 -11.294 -15.374  1.00 93.69           C  
ATOM   2540  HE2 LYS A 170      19.607 -10.590 -14.610  1.00 93.69           H  
ATOM   2541  HE3 LYS A 170      20.832 -10.863 -15.826  1.00 93.69           H  
ATOM   2542  NZ  LYS A 170      20.271 -12.571 -14.697  1.00 93.69           N  
ATOM   2543  HZ1 LYS A 170      20.917 -12.384 -13.943  1.00 93.69           H  
ATOM   2544  HZ2 LYS A 170      20.688 -13.252 -15.316  1.00 93.69           H  
ATOM   2545  HZ3 LYS A 170      19.452 -12.954 -14.247  1.00 93.69           H  
ATOM   2546  N   GLU A 171      18.319  -7.533 -19.695  1.00 93.19           N  
ATOM   2547  H   GLU A 171      17.996  -8.301 -20.265  1.00 93.19           H  
ATOM   2548  CA  GLU A 171      19.475  -6.735 -20.156  1.00 93.19           C  
ATOM   2549  HA  GLU A 171      19.792  -6.025 -19.392  1.00 93.19           H  
ATOM   2550  C   GLU A 171      19.182  -5.915 -21.412  1.00 93.19           C  
ATOM   2551  CB  GLU A 171      20.649  -7.680 -20.461  1.00 93.19           C  
ATOM   2552  HB2 GLU A 171      20.306  -8.461 -21.140  1.00 93.19           H  
ATOM   2553  HB3 GLU A 171      21.432  -7.127 -20.978  1.00 93.19           H  
ATOM   2554  O   GLU A 171      19.565  -4.754 -21.521  1.00 93.19           O  
ATOM   2555  CG  GLU A 171      21.252  -8.348 -19.219  1.00 93.19           C  
ATOM   2556  HG2 GLU A 171      22.043  -9.022 -19.548  1.00 93.19           H  
ATOM   2557  HG3 GLU A 171      20.489  -8.959 -18.735  1.00 93.19           H  
ATOM   2558  CD  GLU A 171      21.846  -7.340 -18.233  1.00 93.19           C  
ATOM   2559  OE1 GLU A 171      21.955  -7.659 -17.030  1.00 93.19           O  
ATOM   2560  OE2 GLU A 171      22.249  -6.245 -18.676  1.00 93.19           O  
ATOM   2561  N   THR A 172      18.484  -6.519 -22.373  1.00 94.25           N  
ATOM   2562  H   THR A 172      18.128  -7.448 -22.200  1.00 94.25           H  
ATOM   2563  CA  THR A 172      18.174  -5.917 -23.671  1.00 94.25           C  
ATOM   2564  HA  THR A 172      18.425  -4.856 -23.647  1.00 94.25           H  
ATOM   2565  C   THR A 172      16.685  -6.026 -23.950  1.00 94.25           C  
ATOM   2566  CB  THR A 172      18.978  -6.559 -24.813  1.00 94.25           C  
ATOM   2567  HB  THR A 172      18.704  -6.065 -25.745  1.00 94.25           H  
ATOM   2568  O   THR A 172      16.010  -6.924 -23.448  1.00 94.25           O  
ATOM   2569  CG2 THR A 172      20.488  -6.423 -24.622  1.00 94.25           C  
ATOM   2570 HG21 THR A 172      20.750  -5.371 -24.510  1.00 94.25           H  
ATOM   2571 HG22 THR A 172      21.002  -6.824 -25.496  1.00 94.25           H  
ATOM   2572 HG23 THR A 172      20.817  -6.964 -23.735  1.00 94.25           H  
ATOM   2573  OG1 THR A 172      18.690  -7.931 -24.933  1.00 94.25           O  
ATOM   2574  HG1 THR A 172      19.156  -8.394 -24.233  1.00 94.25           H  
ATOM   2575  N   VAL A 173      16.144  -5.107 -24.746  1.00 93.50           N  
ATOM   2576  H   VAL A 173      16.731  -4.394 -25.155  1.00 93.50           H  
ATOM   2577  CA  VAL A 173      14.739  -5.181 -25.152  1.00 93.50           C  
ATOM   2578  HA  VAL A 173      14.131  -5.332 -24.260  1.00 93.50           H  
ATOM   2579  C   VAL A 173      14.553  -6.386 -26.072  1.00 93.50           C  
ATOM   2580  CB  VAL A 173      14.269  -3.884 -25.829  1.00 93.50           C  
ATOM   2581  HB  VAL A 173      14.837  -3.719 -26.744  1.00 93.50           H  
ATOM   2582  O   VAL A 173      15.134  -6.452 -27.152  1.00 93.50           O  
ATOM   2583  CG1 VAL A 173      12.777  -3.963 -26.177  1.00 93.50           C  
ATOM   2584 HG11 VAL A 173      12.190  -4.167 -25.282  1.00 93.50           H  
ATOM   2585 HG12 VAL A 173      12.602  -4.749 -26.912  1.00 93.50           H  
ATOM   2586 HG13 VAL A 173      12.451  -3.018 -26.614  1.00 93.50           H  
ATOM   2587  CG2 VAL A 173      14.476  -2.677 -24.904  1.00 93.50           C  
ATOM   2588 HG21 VAL A 173      15.538  -2.514 -24.720  1.00 93.50           H  
ATOM   2589 HG22 VAL A 173      14.079  -1.775 -25.371  1.00 93.50           H  
ATOM   2590 HG23 VAL A 173      13.977  -2.838 -23.948  1.00 93.50           H  
ATOM   2591  N   SER A 174      13.717  -7.328 -25.654  1.00 93.25           N  
ATOM   2592  H   SER A 174      13.344  -7.266 -24.717  1.00 93.25           H  
ATOM   2593  CA  SER A 174      13.368  -8.517 -26.427  1.00 93.25           C  
ATOM   2594  HA  SER A 174      13.535  -8.313 -27.485  1.00 93.25           H  
ATOM   2595  C   SER A 174      11.886  -8.859 -26.248  1.00 93.25           C  
ATOM   2596  CB  SER A 174      14.288  -9.680 -26.027  1.00 93.25           C  
ATOM   2597  HB2 SER A 174      15.326  -9.348 -26.055  1.00 93.25           H  
ATOM   2598  HB3 SER A 174      14.162 -10.505 -26.728  1.00 93.25           H  
ATOM   2599  O   SER A 174      11.228  -8.392 -25.311  1.00 93.25           O  
ATOM   2600  OG  SER A 174      13.964 -10.123 -24.729  1.00 93.25           O  
ATOM   2601  HG  SER A 174      14.673 -10.668 -24.380  1.00 93.25           H  
ATOM   2602  N   ALA A 175      11.340  -9.675 -27.152  1.00 90.75           N  
ATOM   2603  H   ALA A 175      11.902 -10.008 -27.923  1.00 90.75           H  
ATOM   2604  CA  ALA A 175       9.966 -10.167 -27.028  1.00 90.75           C  
ATOM   2605  HA  ALA A 175       9.301  -9.320 -26.862  1.00 90.75           H  
ATOM   2606  C   ALA A 175       9.794 -11.123 -25.830  1.00 90.75           C  
ATOM   2607  CB  ALA A 175       9.573 -10.838 -28.349  1.00 90.75           C  
ATOM   2608  HB1 ALA A 175       8.537 -11.173 -28.289  1.00 90.75           H  
ATOM   2609  HB2 ALA A 175      10.211 -11.701 -28.537  1.00 90.75           H  
ATOM   2610  HB3 ALA A 175       9.665 -10.128 -29.171  1.00 90.75           H  
ATOM   2611  O   ALA A 175       8.702 -11.229 -25.276  1.00 90.75           O  
ATOM   2612  N   THR A 176      10.873 -11.785 -25.407  1.00 91.88           N  
ATOM   2613  H   THR A 176      11.752 -11.637 -25.883  1.00 91.88           H  
ATOM   2614  CA  THR A 176      10.881 -12.700 -24.264  1.00 91.88           C  
ATOM   2615  HA  THR A 176       9.896 -13.156 -24.168  1.00 91.88           H  
ATOM   2616  C   THR A 176      11.195 -11.930 -22.985  1.00 91.88           C  
ATOM   2617  CB  THR A 176      11.891 -13.836 -24.477  1.00 91.88           C  
ATOM   2618  HB  THR A 176      12.906 -13.438 -24.455  1.00 91.88           H  
ATOM   2619  O   THR A 176      12.302 -11.428 -22.801  1.00 91.88           O  
ATOM   2620  CG2 THR A 176      11.752 -14.932 -23.422  1.00 91.88           C  
ATOM   2621 HG21 THR A 176      12.466 -15.730 -23.622  1.00 91.88           H  
ATOM   2622 HG22 THR A 176      10.740 -15.338 -23.432  1.00 91.88           H  
ATOM   2623 HG23 THR A 176      11.966 -14.527 -22.433  1.00 91.88           H  
ATOM   2624  OG1 THR A 176      11.667 -14.446 -25.730  1.00 91.88           O  
ATOM   2625  HG1 THR A 176      12.255 -15.203 -25.781  1.00 91.88           H  
ATOM   2626  N   LYS A 177      10.222 -11.832 -22.078  1.00 90.62           N  
ATOM   2627  H   LYS A 177       9.335 -12.273 -22.275  1.00 90.62           H  
ATOM   2628  CA  LYS A 177      10.442 -11.289 -20.734  1.00 90.62           C  
ATOM   2629  HA  LYS A 177      11.141 -10.455 -20.793  1.00 90.62           H  
ATOM   2630  C   LYS A 177      11.103 -12.363 -19.867  1.00 90.62           C  
ATOM   2631  CB  LYS A 177       9.116 -10.786 -20.141  1.00 90.62           C  
ATOM   2632  HB2 LYS A 177       9.308 -10.412 -19.135  1.00 90.62           H  
ATOM   2633  HB3 LYS A 177       8.428 -11.627 -20.056  1.00 90.62           H  
ATOM   2634  O   LYS A 177      10.611 -13.483 -19.788  1.00 90.62           O  
ATOM   2635  CG  LYS A 177       8.427  -9.678 -20.964  1.00 90.62           C  
ATOM   2636  HG2 LYS A 177       7.454  -9.478 -20.518  1.00 90.62           H  
ATOM   2637  HG3 LYS A 177       8.261 -10.019 -21.986  1.00 90.62           H  
ATOM   2638  CD  LYS A 177       9.228  -8.372 -20.984  1.00 90.62           C  
ATOM   2639  HD2 LYS A 177      10.192  -8.540 -21.464  1.00 90.62           H  
ATOM   2640  HD3 LYS A 177       9.376  -8.062 -19.949  1.00 90.62           H  
ATOM   2641  CE  LYS A 177       8.479  -7.256 -21.712  1.00 90.62           C  
ATOM   2642  HE2 LYS A 177       8.336  -7.557 -22.750  1.00 90.62           H  
ATOM   2643  HE3 LYS A 177       7.499  -7.142 -21.249  1.00 90.62           H  
ATOM   2644  NZ  LYS A 177       9.230  -5.977 -21.643  1.00 90.62           N  
ATOM   2645  HZ1 LYS A 177       9.353  -5.683 -20.684  1.00 90.62           H  
ATOM   2646  HZ2 LYS A 177       8.751  -5.246 -22.149  1.00 90.62           H  
ATOM   2647  HZ3 LYS A 177      10.150  -6.083 -22.045  1.00 90.62           H  
ATOM   2648  N   GLU A 178      12.229 -12.023 -19.254  1.00 92.44           N  
ATOM   2649  H   GLU A 178      12.530 -11.061 -19.325  1.00 92.44           H  
ATOM   2650  CA  GLU A 178      13.094 -12.958 -18.516  1.00 92.44           C  
ATOM   2651  HA  GLU A 178      12.819 -13.989 -18.739  1.00 92.44           H  
ATOM   2652  C   GLU A 178      12.983 -12.783 -17.002  1.00 92.44           C  
ATOM   2653  CB  GLU A 178      14.550 -12.743 -18.940  1.00 92.44           C  
ATOM   2654  HB2 GLU A 178      15.204 -13.345 -18.310  1.00 92.44           H  
ATOM   2655  HB3 GLU A 178      14.795 -11.691 -18.787  1.00 92.44           H  
ATOM   2656  O   GLU A 178      13.346 -13.688 -16.254  1.00 92.44           O  
ATOM   2657  CG  GLU A 178      14.798 -13.125 -20.404  1.00 92.44           C  
ATOM   2658  HG2 GLU A 178      14.616 -14.193 -20.526  1.00 92.44           H  
ATOM   2659  HG3 GLU A 178      14.102 -12.588 -21.049  1.00 92.44           H  
ATOM   2660  CD  GLU A 178      16.226 -12.770 -20.827  1.00 92.44           C  
ATOM   2661  OE1 GLU A 178      16.920 -13.672 -21.343  1.00 92.44           O  
ATOM   2662  OE2 GLU A 178      16.592 -11.580 -20.655  1.00 92.44           O  
ATOM   2663  N   ILE A 179      12.476 -11.632 -16.552  1.00 93.88           N  
ATOM   2664  H   ILE A 179      12.178 -10.937 -17.222  1.00 93.88           H  
ATOM   2665  CA  ILE A 179      12.260 -11.355 -15.139  1.00 93.88           C  
ATOM   2666  HA  ILE A 179      12.717 -12.163 -14.568  1.00 93.88           H  
ATOM   2667  C   ILE A 179      10.768 -11.360 -14.839  1.00 93.88           C  
ATOM   2668  CB  ILE A 179      12.940 -10.045 -14.703  1.00 93.88           C  
ATOM   2669  HB  ILE A 179      12.550  -9.238 -15.324  1.00 93.88           H  
ATOM   2670  O   ILE A 179      10.031 -10.572 -15.425  1.00 93.88           O  
ATOM   2671  CG1 ILE A 179      14.470 -10.088 -14.911  1.00 93.88           C  
ATOM   2672 HG12 ILE A 179      14.683 -10.368 -15.943  1.00 93.88           H  
ATOM   2673 HG13 ILE A 179      14.908 -10.842 -14.258  1.00 93.88           H  
ATOM   2674  CG2 ILE A 179      12.562  -9.763 -13.238  1.00 93.88           C  
ATOM   2675 HG21 ILE A 179      12.383 -10.692 -12.696  1.00 93.88           H  
ATOM   2676 HG22 ILE A 179      11.662  -9.150 -13.197  1.00 93.88           H  
ATOM   2677 HG23 ILE A 179      13.375  -9.267 -12.709  1.00 93.88           H  
ATOM   2678  CD1 ILE A 179      15.151  -8.735 -14.657  1.00 93.88           C  
ATOM   2679 HD11 ILE A 179      14.641  -7.943 -15.206  1.00 93.88           H  
ATOM   2680 HD12 ILE A 179      15.170  -8.501 -13.593  1.00 93.88           H  
ATOM   2681 HD13 ILE A 179      16.190  -8.781 -14.982  1.00 93.88           H  
ATOM   2682  N   ASN A 180      10.330 -12.203 -13.904  1.00 95.31           N  
ATOM   2683  H   ASN A 180      11.019 -12.752 -13.411  1.00 95.31           H  
ATOM   2684  CA  ASN A 180       8.956 -12.203 -13.398  1.00 95.31           C  
ATOM   2685  HA  ASN A 180       8.356 -11.495 -13.970  1.00 95.31           H  
ATOM   2686  C   ASN A 180       8.948 -11.738 -11.947  1.00 95.31           C  
ATOM   2687  CB  ASN A 180       8.301 -13.581 -13.560  1.00 95.31           C  
ATOM   2688  HB2 ASN A 180       8.849 -14.333 -12.993  1.00 95.31           H  
ATOM   2689  HB3 ASN A 180       7.286 -13.542 -13.164  1.00 95.31           H  
ATOM   2690  O   ASN A 180       9.743 -12.211 -11.133  1.00 95.31           O  
ATOM   2691  CG  ASN A 180       8.211 -13.989 -15.013  1.00 95.31           C  
ATOM   2692  ND2 ASN A 180       9.065 -14.877 -15.464  1.00 95.31           N  
ATOM   2693 HD21 ASN A 180       9.780 -15.253 -14.857  1.00 95.31           H  
ATOM   2694 HD22 ASN A 180       9.028 -15.075 -16.454  1.00 95.31           H  
ATOM   2695  OD1 ASN A 180       7.392 -13.490 -15.765  1.00 95.31           O  
ATOM   2696  N   VAL A 181       8.047 -10.813 -11.629  1.00 95.06           N  
ATOM   2697  H   VAL A 181       7.415 -10.481 -12.343  1.00 95.06           H  
ATOM   2698  CA  VAL A 181       7.964 -10.190 -10.311  1.00 95.06           C  
ATOM   2699  HA  VAL A 181       8.803 -10.521  -9.699  1.00 95.06           H  
ATOM   2700  C   VAL A 181       6.683 -10.623  -9.608  1.00 95.06           C  
ATOM   2701  CB  VAL A 181       8.078  -8.661 -10.427  1.00 95.06           C  
ATOM   2702  HB  VAL A 181       7.302  -8.290 -11.096  1.00 95.06           H  
ATOM   2703  O   VAL A 181       5.573 -10.388 -10.091  1.00 95.06           O  
ATOM   2704  CG1 VAL A 181       7.913  -7.976  -9.070  1.00 95.06           C  
ATOM   2705 HG11 VAL A 181       8.037  -6.902  -9.206  1.00 95.06           H  
ATOM   2706 HG12 VAL A 181       6.913  -8.150  -8.673  1.00 95.06           H  
ATOM   2707 HG13 VAL A 181       8.656  -8.347  -8.363  1.00 95.06           H  
ATOM   2708  CG2 VAL A 181       9.446  -8.250 -10.991  1.00 95.06           C  
ATOM   2709 HG21 VAL A 181       9.574  -8.657 -11.994  1.00 95.06           H  
ATOM   2710 HG22 VAL A 181       9.518  -7.163 -11.046  1.00 95.06           H  
ATOM   2711 HG23 VAL A 181      10.240  -8.626 -10.346  1.00 95.06           H  
ATOM   2712  N   LEU A 182       6.863 -11.211  -8.429  1.00 94.12           N  
ATOM   2713  H   LEU A 182       7.814 -11.397  -8.145  1.00 94.12           H  
ATOM   2714  CA  LEU A 182       5.852 -11.333  -7.389  1.00 94.12           C  
ATOM   2715  HA  LEU A 182       4.873 -11.064  -7.785  1.00 94.12           H  
ATOM   2716  C   LEU A 182       6.231 -10.350  -6.281  1.00 94.12           C  
ATOM   2717  CB  LEU A 182       5.816 -12.791  -6.902  1.00 94.12           C  
ATOM   2718  HB2 LEU A 182       5.552 -13.436  -7.740  1.00 94.12           H  
ATOM   2719  HB3 LEU A 182       6.819 -13.062  -6.570  1.00 94.12           H  
ATOM   2720  O   LEU A 182       7.188 -10.578  -5.543  1.00 94.12           O  
ATOM   2721  CG  LEU A 182       4.844 -13.052  -5.737  1.00 94.12           C  
ATOM   2722  HG  LEU A 182       5.102 -12.420  -4.887  1.00 94.12           H  
ATOM   2723  CD1 LEU A 182       3.392 -12.786  -6.134  1.00 94.12           C  
ATOM   2724 HD11 LEU A 182       3.240 -11.717  -6.283  1.00 94.12           H  
ATOM   2725 HD12 LEU A 182       3.146 -13.325  -7.048  1.00 94.12           H  
ATOM   2726 HD13 LEU A 182       2.726 -13.108  -5.333  1.00 94.12           H  
ATOM   2727  CD2 LEU A 182       4.958 -14.512  -5.303  1.00 94.12           C  
ATOM   2728 HD21 LEU A 182       4.624 -15.173  -6.104  1.00 94.12           H  
ATOM   2729 HD22 LEU A 182       4.346 -14.675  -4.416  1.00 94.12           H  
ATOM   2730 HD23 LEU A 182       5.993 -14.739  -5.050  1.00 94.12           H  
ATOM   2731  N   TYR A 183       5.503  -9.245  -6.179  1.00 93.19           N  
ATOM   2732  H   TYR A 183       4.676  -9.167  -6.754  1.00 93.19           H  
ATOM   2733  CA  TYR A 183       5.680  -8.267  -5.110  1.00 93.19           C  
ATOM   2734  HA  TYR A 183       6.711  -8.277  -4.757  1.00 93.19           H  
ATOM   2735  C   TYR A 183       4.753  -8.659  -3.964  1.00 93.19           C  
ATOM   2736  CB  TYR A 183       5.363  -6.868  -5.654  1.00 93.19           C  
ATOM   2737  HB2 TYR A 183       4.297  -6.806  -5.876  1.00 93.19           H  
ATOM   2738  HB3 TYR A 183       5.899  -6.736  -6.594  1.00 93.19           H  
ATOM   2739  O   TYR A 183       3.555  -8.784  -4.190  1.00 93.19           O  
ATOM   2740  CG  TYR A 183       5.728  -5.725  -4.725  1.00 93.19           C  
ATOM   2741  CD1 TYR A 183       5.037  -5.533  -3.510  1.00 93.19           C  
ATOM   2742  HD1 TYR A 183       4.221  -6.184  -3.232  1.00 93.19           H  
ATOM   2743  CD2 TYR A 183       6.755  -4.832  -5.089  1.00 93.19           C  
ATOM   2744  HD2 TYR A 183       7.265  -4.951  -6.033  1.00 93.19           H  
ATOM   2745  CE1 TYR A 183       5.396  -4.478  -2.651  1.00 93.19           C  
ATOM   2746  HE1 TYR A 183       4.880  -4.338  -1.713  1.00 93.19           H  
ATOM   2747  CE2 TYR A 183       7.099  -3.759  -4.245  1.00 93.19           C  
ATOM   2748  HE2 TYR A 183       7.875  -3.062  -4.523  1.00 93.19           H  
ATOM   2749  OH  TYR A 183       6.716  -2.528  -2.221  1.00 93.19           O  
ATOM   2750  HH  TYR A 183       6.274  -2.595  -1.371  1.00 93.19           H  
ATOM   2751  CZ  TYR A 183       6.416  -3.581  -3.025  1.00 93.19           C  
ATOM   2752  N   SER A 184       5.259  -8.861  -2.749  1.00 91.94           N  
ATOM   2753  H   SER A 184       6.252  -8.774  -2.591  1.00 91.94           H  
ATOM   2754  CA  SER A 184       4.402  -9.242  -1.621  1.00 91.94           C  
ATOM   2755  HA  SER A 184       3.440  -8.742  -1.727  1.00 91.94           H  
ATOM   2756  C   SER A 184       5.004  -8.815  -0.283  1.00 91.94           C  
ATOM   2757  CB  SER A 184       4.132 -10.746  -1.699  1.00 91.94           C  
ATOM   2758  HB2 SER A 184       5.081 -11.280  -1.752  1.00 91.94           H  
ATOM   2759  HB3 SER A 184       3.567 -10.960  -2.606  1.00 91.94           H  
ATOM   2760  O   SER A 184       6.122  -9.203   0.069  1.00 91.94           O  
ATOM   2761  OG  SER A 184       3.402 -11.210  -0.587  1.00 91.94           O  
ATOM   2762  HG  SER A 184       4.074 -11.573  -0.005  1.00 91.94           H  
ATOM   2763  N   ALA A 185       4.268  -8.004   0.473  1.00 91.25           N  
ATOM   2764  H   ALA A 185       3.337  -7.759   0.166  1.00 91.25           H  
ATOM   2765  CA  ALA A 185       4.751  -7.400   1.706  1.00 91.25           C  
ATOM   2766  HA  ALA A 185       5.534  -8.033   2.124  1.00 91.25           H  
ATOM   2767  C   ALA A 185       3.651  -7.293   2.770  1.00 91.25           C  
ATOM   2768  CB  ALA A 185       5.384  -6.045   1.375  1.00 91.25           C  
ATOM   2769  HB1 ALA A 185       6.139  -6.160   0.597  1.00 91.25           H  
ATOM   2770  HB2 ALA A 185       5.861  -5.643   2.269  1.00 91.25           H  
ATOM   2771  HB3 ALA A 185       4.617  -5.349   1.037  1.00 91.25           H  
ATOM   2772  O   ALA A 185       2.481  -7.041   2.475  1.00 91.25           O  
ATOM   2773  N   VAL A 186       4.049  -7.525   4.020  1.00 91.94           N  
ATOM   2774  H   VAL A 186       5.029  -7.719   4.166  1.00 91.94           H  
ATOM   2775  CA  VAL A 186       3.269  -7.216   5.216  1.00 91.94           C  
ATOM   2776  HA  VAL A 186       2.238  -7.009   4.928  1.00 91.94           H  
ATOM   2777  C   VAL A 186       3.843  -5.960   5.843  1.00 91.94           C  
ATOM   2778  CB  VAL A 186       3.254  -8.378   6.222  1.00 91.94           C  
ATOM   2779  HB  VAL A 186       4.272  -8.719   6.408  1.00 91.94           H  
ATOM   2780  O   VAL A 186       5.046  -5.881   6.115  1.00 91.94           O  
ATOM   2781  CG1 VAL A 186       2.610  -7.999   7.564  1.00 91.94           C  
ATOM   2782 HG11 VAL A 186       3.214  -7.250   8.077  1.00 91.94           H  
ATOM   2783 HG12 VAL A 186       1.610  -7.599   7.400  1.00 91.94           H  
ATOM   2784 HG13 VAL A 186       2.545  -8.876   8.209  1.00 91.94           H  
ATOM   2785  CG2 VAL A 186       2.440  -9.536   5.651  1.00 91.94           C  
ATOM   2786 HG21 VAL A 186       2.392 -10.345   6.380  1.00 91.94           H  
ATOM   2787 HG22 VAL A 186       1.422  -9.202   5.448  1.00 91.94           H  
ATOM   2788 HG23 VAL A 186       2.900  -9.890   4.729  1.00 91.94           H  
ATOM   2789  N   GLY A 187       2.962  -5.015   6.130  1.00 91.44           N  
ATOM   2790  H   GLY A 187       1.991  -5.181   5.907  1.00 91.44           H  
ATOM   2791  CA  GLY A 187       3.294  -3.734   6.719  1.00 91.44           C  
ATOM   2792  HA2 GLY A 187       4.287  -3.777   7.167  1.00 91.44           H  
ATOM   2793  HA3 GLY A 187       3.307  -2.979   5.933  1.00 91.44           H  
ATOM   2794  C   GLY A 187       2.311  -3.300   7.795  1.00 91.44           C  
ATOM   2795  O   GLY A 187       1.294  -3.950   8.051  1.00 91.44           O  
ATOM   2796  N   ALA A 188       2.635  -2.175   8.419  1.00 93.38           N  
ATOM   2797  H   ALA A 188       3.464  -1.695   8.100  1.00 93.38           H  
ATOM   2798  CA  ALA A 188       1.708  -1.413   9.241  1.00 93.38           C  
ATOM   2799  HA  ALA A 188       0.803  -1.997   9.408  1.00 93.38           H  
ATOM   2800  C   ALA A 188       1.309  -0.137   8.501  1.00 93.38           C  
ATOM   2801  CB  ALA A 188       2.335  -1.123  10.607  1.00 93.38           C  
ATOM   2802  HB1 ALA A 188       3.281  -0.596  10.482  1.00 93.38           H  
ATOM   2803  HB2 ALA A 188       1.654  -0.502  11.190  1.00 93.38           H  
ATOM   2804  HB3 ALA A 188       2.493  -2.059  11.142  1.00 93.38           H  
ATOM   2805  O   ALA A 188       2.136   0.468   7.816  1.00 93.38           O  
ATOM   2806  N   GLU A 189       0.060   0.276   8.664  1.00 94.38           N  
ATOM   2807  H   GLU A 189      -0.545  -0.251   9.279  1.00 94.38           H  
ATOM   2808  CA  GLU A 189      -0.452   1.549   8.175  1.00 94.38           C  
ATOM   2809  HA  GLU A 189       0.361   2.076   7.676  1.00 94.38           H  
ATOM   2810  C   GLU A 189      -0.892   2.422   9.346  1.00 94.38           C  
ATOM   2811  CB  GLU A 189      -1.536   1.347   7.102  1.00 94.38           C  
ATOM   2812  HB2 GLU A 189      -1.718   2.313   6.631  1.00 94.38           H  
ATOM   2813  HB3 GLU A 189      -1.133   0.663   6.356  1.00 94.38           H  
ATOM   2814  O   GLU A 189      -1.440   1.924  10.331  1.00 94.38           O  
ATOM   2815  CG  GLU A 189      -2.889   0.785   7.556  1.00 94.38           C  
ATOM   2816  HG2 GLU A 189      -2.715  -0.131   8.120  1.00 94.38           H  
ATOM   2817  HG3 GLU A 189      -3.372   1.505   8.216  1.00 94.38           H  
ATOM   2818  CD  GLU A 189      -3.823   0.479   6.362  1.00 94.38           C  
ATOM   2819  OE1 GLU A 189      -4.702  -0.391   6.530  1.00 94.38           O  
ATOM   2820  OE2 GLU A 189      -3.682   1.063   5.251  1.00 94.38           O  
ATOM   2821  N   ALA A 190      -0.634   3.721   9.247  1.00 96.69           N  
ATOM   2822  H   ALA A 190      -0.147   4.057   8.428  1.00 96.69           H  
ATOM   2823  CA  ALA A 190      -1.165   4.716  10.165  1.00 96.69           C  
ATOM   2824  HA  ALA A 190      -2.095   4.328  10.579  1.00 96.69           H  
ATOM   2825  C   ALA A 190      -1.488   6.001   9.403  1.00 96.69           C  
ATOM   2826  CB  ALA A 190      -0.180   4.956  11.316  1.00 96.69           C  
ATOM   2827  HB1 ALA A 190      -0.000   4.019  11.844  1.00 96.69           H  
ATOM   2828  HB2 ALA A 190       0.761   5.341  10.924  1.00 96.69           H  
ATOM   2829  HB3 ALA A 190      -0.606   5.678  12.013  1.00 96.69           H  
ATOM   2830  O   ALA A 190      -0.742   6.396   8.500  1.00 96.69           O  
ATOM   2831  N   GLY A 191      -2.593   6.651   9.753  1.00 96.81           N  
ATOM   2832  H   GLY A 191      -3.166   6.296  10.505  1.00 96.81           H  
ATOM   2833  CA  GLY A 191      -3.080   7.798   8.999  1.00 96.81           C  
ATOM   2834  HA2 GLY A 191      -3.442   7.446   8.033  1.00 96.81           H  
ATOM   2835  HA3 GLY A 191      -2.263   8.497   8.817  1.00 96.81           H  
ATOM   2836  C   GLY A 191      -4.211   8.564   9.667  1.00 96.81           C  
ATOM   2837  O   GLY A 191      -4.570   8.304  10.821  1.00 96.81           O  
ATOM   2838  N   VAL A 192      -4.736   9.513   8.897  1.00 96.31           N  
ATOM   2839  H   VAL A 192      -4.408   9.566   7.943  1.00 96.31           H  
ATOM   2840  CA  VAL A 192      -5.913  10.343   9.179  1.00 96.31           C  
ATOM   2841  HA  VAL A 192      -6.420   9.959  10.065  1.00 96.31           H  
ATOM   2842  C   VAL A 192      -6.920  10.189   8.048  1.00 96.31           C  
ATOM   2843  CB  VAL A 192      -5.504  11.799   9.455  1.00 96.31           C  
ATOM   2844  HB  VAL A 192      -4.780  11.789  10.269  1.00 96.31           H  
ATOM   2845  O   VAL A 192      -6.462  10.068   6.886  1.00 96.31           O  
ATOM   2846  CG1 VAL A 192      -4.842  12.479   8.249  1.00 96.31           C  
ATOM   2847 HG11 VAL A 192      -3.976  11.901   7.925  1.00 96.31           H  
ATOM   2848 HG12 VAL A 192      -4.521  13.484   8.522  1.00 96.31           H  
ATOM   2849 HG13 VAL A 192      -5.552  12.540   7.424  1.00 96.31           H  
ATOM   2850  CG2 VAL A 192      -6.699  12.638   9.916  1.00 96.31           C  
ATOM   2851 HG21 VAL A 192      -7.155  12.168  10.787  1.00 96.31           H  
ATOM   2852 HG22 VAL A 192      -6.374  13.645  10.179  1.00 96.31           H  
ATOM   2853 HG23 VAL A 192      -7.446  12.691   9.124  1.00 96.31           H  
ATOM   2854  OXT VAL A 192      -8.116  10.086   8.370  1.00 96.31           O  
TER    2855      VAL A 192                                                       
END   
