# Supplementary material for: Assessing Wolbachia circulation in wild populations of phlebotomine sand flies from Spain and Morocco: implications for control of leishmaniasis
Source: Parasit Vectors. 2025 Apr 26;18:155. doi: 10.1186/s13071-025-06771-6 (PMC12032678; doi:10.1186/s13071-025-06771-6)
Supplement: Supplementary file 3 — Additional File 3: Dataset S3. [file 13071_2025_6771_MOESM3_ESM.zip › Phlebotomusperniciosus_bfd4b/Phlebotomusperniciosus_bfd4b_unrelaxed_rank_003_alphafold2_ptm_model_5_seed_000.pdb]

MODEL     1                                                                     
ATOM      1  N   SER A   1     -36.969  -6.852   8.461  1.00 50.00           N  
ATOM      2  CA  SER A   1     -35.594  -6.965   8.938  1.00 50.00           C  
ATOM      3  C   SER A   1     -34.625  -6.164   8.055  1.00 50.00           C  
ATOM      4  CB  SER A   1     -35.156  -8.430   8.969  1.00 50.00           C  
ATOM      5  O   SER A   1     -34.500  -6.434   6.859  1.00 50.00           O  
ATOM      6  OG  SER A   1     -34.000  -8.602   9.805  1.00 50.00           O  
ATOM      7  N   ASP A   2     -34.781  -4.863   7.938  1.00 55.06           N  
ATOM      8  CA  ASP A   2     -34.250  -3.922   6.953  1.00 55.06           C  
ATOM      9  C   ASP A   2     -32.719  -3.994   6.879  1.00 55.06           C  
ATOM     10  CB  ASP A   2     -34.688  -2.496   7.289  1.00 55.06           C  
ATOM     11  O   ASP A   2     -32.062  -3.857   7.898  1.00 55.06           O  
ATOM     12  CG  ASP A   2     -36.156  -2.242   6.973  1.00 55.06           C  
ATOM     13  OD1 ASP A   2     -36.750  -2.996   6.172  1.00 55.06           O  
ATOM     14  OD2 ASP A   2     -36.719  -1.276   7.531  1.00 55.06           O  
ATOM     15  N   GLU A   3     -32.125  -5.082   6.492  1.00 59.56           N  
ATOM     16  CA  GLU A   3     -30.688  -5.133   6.137  1.00 59.56           C  
ATOM     17  C   GLU A   3     -30.172  -3.754   5.742  1.00 59.56           C  
ATOM     18  CB  GLU A   3     -30.469  -6.125   4.996  1.00 59.56           C  
ATOM     19  O   GLU A   3     -30.797  -3.053   4.945  1.00 59.56           O  
ATOM     20  CG  GLU A   3     -30.047  -7.512   5.461  1.00 59.56           C  
ATOM     21  CD  GLU A   3     -29.719  -8.461   4.316  1.00 59.56           C  
ATOM     22  OE1 GLU A   3     -29.281  -9.602   4.582  1.00 59.56           O  
ATOM     23  OE2 GLU A   3     -29.922  -8.055   3.148  1.00 59.56           O  
ATOM     24  N   GLU A   4     -29.516  -3.051   6.668  1.00 74.44           N  
ATOM     25  CA  GLU A   4     -28.891  -1.751   6.414  1.00 74.44           C  
ATOM     26  C   GLU A   4     -27.906  -1.827   5.262  1.00 74.44           C  
ATOM     27  CB  GLU A   4     -28.203  -1.227   7.676  1.00 74.44           C  
ATOM     28  O   GLU A   4     -26.953  -2.613   5.305  1.00 74.44           O  
ATOM     29  CG  GLU A   4     -29.156  -0.615   8.688  1.00 74.44           C  
ATOM     30  CD  GLU A   4     -28.453   0.146   9.797  1.00 74.44           C  
ATOM     31  OE1 GLU A   4     -29.125   0.807  10.617  1.00 74.44           O  
ATOM     32  OE2 GLU A   4     -27.203   0.083   9.844  1.00 74.44           O  
ATOM     33  N   THR A   5     -28.328  -1.513   4.051  1.00 88.31           N  
ATOM     34  CA  THR A   5     -27.453  -1.398   2.889  1.00 88.31           C  
ATOM     35  C   THR A   5     -27.141   0.065   2.594  1.00 88.31           C  
ATOM     36  CB  THR A   5     -28.094  -2.049   1.645  1.00 88.31           C  
ATOM     37  O   THR A   5     -27.969   0.944   2.816  1.00 88.31           O  
ATOM     38  CG2 THR A   5     -28.328  -3.539   1.864  1.00 88.31           C  
ATOM     39  OG1 THR A   5     -29.344  -1.411   1.364  1.00 88.31           O  
ATOM     40  N   SER A   6     -25.875   0.289   2.307  1.00 92.06           N  
ATOM     41  CA  SER A   6     -25.484   1.662   2.002  1.00 92.06           C  
ATOM     42  C   SER A   6     -24.312   1.702   1.024  1.00 92.06           C  
ATOM     43  CB  SER A   6     -25.109   2.410   3.283  1.00 92.06           C  
ATOM     44  O   SER A   6     -23.562   0.734   0.911  1.00 92.06           O  
ATOM     45  OG  SER A   6     -24.000   1.810   3.912  1.00 92.06           O  
ATOM     46  N   TYR A   7     -24.250   2.750   0.266  1.00 95.12           N  
ATOM     47  CA  TYR A   7     -23.078   3.068  -0.556  1.00 95.12           C  
ATOM     48  C   TYR A   7     -22.125   3.979   0.192  1.00 95.12           C  
ATOM     49  CB  TYR A   7     -23.516   3.732  -1.866  1.00 95.12           C  
ATOM     50  O   TYR A   7     -22.531   4.746   1.066  1.00 95.12           O  
ATOM     51  CG  TYR A   7     -24.312   2.822  -2.773  1.00 95.12           C  
ATOM     52  CD1 TYR A   7     -23.672   2.010  -3.709  1.00 95.12           C  
ATOM     53  CD2 TYR A   7     -25.703   2.773  -2.701  1.00 95.12           C  
ATOM     54  CE1 TYR A   7     -24.391   1.172  -4.547  1.00 95.12           C  
ATOM     55  CE2 TYR A   7     -26.438   1.939  -3.535  1.00 95.12           C  
ATOM     56  OH  TYR A   7     -26.500   0.315  -5.285  1.00 95.12           O  
ATOM     57  CZ  TYR A   7     -25.781   1.143  -4.453  1.00 95.12           C  
ATOM     58  N   TYR A   8     -20.812   3.799  -0.152  1.00 95.12           N  
ATOM     59  CA  TYR A   8     -19.844   4.668   0.512  1.00 95.12           C  
ATOM     60  C   TYR A   8     -18.656   4.965  -0.399  1.00 95.12           C  
ATOM     61  CB  TYR A   8     -19.359   4.035   1.815  1.00 95.12           C  
ATOM     62  O   TYR A   8     -18.438   4.262  -1.387  1.00 95.12           O  
ATOM     63  CG  TYR A   8     -18.516   2.795   1.609  1.00 95.12           C  
ATOM     64  CD1 TYR A   8     -19.109   1.534   1.554  1.00 95.12           C  
ATOM     65  CD2 TYR A   8     -17.141   2.887   1.471  1.00 95.12           C  
ATOM     66  CE1 TYR A   8     -18.328   0.390   1.365  1.00 95.12           C  
ATOM     67  CE2 TYR A   8     -16.359   1.749   1.282  1.00 95.12           C  
ATOM     68  OH  TYR A   8     -16.203  -0.621   1.045  1.00 95.12           O  
ATOM     69  CZ  TYR A   8     -16.969   0.508   1.231  1.00 95.12           C  
ATOM     70  N   VAL A   9     -18.078   5.996  -0.085  1.00 96.81           N  
ATOM     71  CA  VAL A   9     -16.812   6.398  -0.703  1.00 96.81           C  
ATOM     72  C   VAL A   9     -15.727   6.516   0.364  1.00 96.81           C  
ATOM     73  CB  VAL A   9     -16.953   7.734  -1.466  1.00 96.81           C  
ATOM     74  O   VAL A   9     -16.000   6.922   1.495  1.00 96.81           O  
ATOM     75  CG1 VAL A   9     -15.617   8.172  -2.049  1.00 96.81           C  
ATOM     76  CG2 VAL A   9     -18.000   7.609  -2.568  1.00 96.81           C  
ATOM     77  N   ARG A  10     -14.406   6.062  -0.150  1.00 95.38           N  
ATOM     78  CA  ARG A  10     -13.281   6.109   0.774  1.00 95.38           C  
ATOM     79  C   ARG A  10     -12.094   6.848   0.157  1.00 95.38           C  
ATOM     80  CB  ARG A  10     -12.859   4.695   1.186  1.00 95.38           C  
ATOM     81  O   ARG A  10     -11.805   6.680  -1.029  1.00 95.38           O  
ATOM     82  CG  ARG A  10     -13.867   3.988   2.074  1.00 95.38           C  
ATOM     83  CD  ARG A  10     -13.289   2.719   2.684  1.00 95.38           C  
ATOM     84  NE  ARG A  10     -12.812   1.798   1.657  1.00 95.38           N  
ATOM     85  NH1 ARG A  10     -11.602   0.479   3.115  1.00 95.38           N  
ATOM     86  NH2 ARG A  10     -11.641  -0.018   0.877  1.00 95.38           N  
ATOM     87  CZ  ARG A  10     -12.016   0.755   1.886  1.00 95.38           C  
ATOM     88  N   LEU A  11     -11.609   7.629   0.974  1.00 95.62           N  
ATOM     89  CA  LEU A  11     -10.320   8.250   0.683  1.00 95.62           C  
ATOM     90  C   LEU A  11      -9.289   7.883   1.747  1.00 95.62           C  
ATOM     91  CB  LEU A  11     -10.461   9.766   0.595  1.00 95.62           C  
ATOM     92  O   LEU A  11      -9.578   7.961   2.945  1.00 95.62           O  
ATOM     93  CG  LEU A  11     -11.273  10.305  -0.585  1.00 95.62           C  
ATOM     94  CD1 LEU A  11     -11.484  11.812  -0.444  1.00 95.62           C  
ATOM     95  CD2 LEU A  11     -10.586   9.977  -1.904  1.00 95.62           C  
ATOM     96  N   GLN A  12      -8.070   7.457   1.211  1.00 91.56           N  
ATOM     97  CA  GLN A  12      -7.121   6.973   2.211  1.00 91.56           C  
ATOM     98  C   GLN A  12      -5.691   7.348   1.842  1.00 91.56           C  
ATOM     99  CB  GLN A  12      -7.242   5.457   2.375  1.00 91.56           C  
ATOM    100  O   GLN A  12      -5.355   7.457   0.660  1.00 91.56           O  
ATOM    101  CG  GLN A  12      -6.820   4.668   1.143  1.00 91.56           C  
ATOM    102  CD  GLN A  12      -7.887   3.697   0.674  1.00 91.56           C  
ATOM    103  NE2 GLN A  12      -7.465   2.506   0.267  1.00 91.56           N  
ATOM    104  OE1 GLN A  12      -9.078   4.016   0.680  1.00 91.56           O  
ATOM    105  N   TYR A  13      -4.996   7.539   2.900  1.00 91.00           N  
ATOM    106  CA  TYR A  13      -3.543   7.648   2.840  1.00 91.00           C  
ATOM    107  C   TYR A  13      -2.877   6.352   3.281  1.00 91.00           C  
ATOM    108  CB  TYR A  13      -3.055   8.805   3.715  1.00 91.00           C  
ATOM    109  O   TYR A  13      -3.277   5.750   4.281  1.00 91.00           O  
ATOM    110  CG  TYR A  13      -1.552   8.898   3.816  1.00 91.00           C  
ATOM    111  CD1 TYR A  13      -0.874   8.375   4.914  1.00 91.00           C  
ATOM    112  CD2 TYR A  13      -0.807   9.516   2.816  1.00 91.00           C  
ATOM    113  CE1 TYR A  13       0.511   8.461   5.012  1.00 91.00           C  
ATOM    114  CE2 TYR A  13       0.578   9.609   2.904  1.00 91.00           C  
ATOM    115  OH  TYR A  13       2.598   9.164   4.098  1.00 91.00           O  
ATOM    116  CZ  TYR A  13       1.228   9.078   4.004  1.00 91.00           C  
ATOM    117  N   ASN A  14      -1.874   5.957   2.498  1.00 84.06           N  
ATOM    118  CA  ASN A  14      -1.144   4.734   2.814  1.00 84.06           C  
ATOM    119  C   ASN A  14       0.333   5.016   3.080  1.00 84.06           C  
ATOM    120  CB  ASN A  14      -1.294   3.711   1.685  1.00 84.06           C  
ATOM    121  O   ASN A  14       1.021   5.594   2.236  1.00 84.06           O  
ATOM    122  CG  ASN A  14      -2.740   3.340   1.422  1.00 84.06           C  
ATOM    123  ND2 ASN A  14      -3.084   3.154   0.153  1.00 84.06           N  
ATOM    124  OD1 ASN A  14      -3.541   3.221   2.352  1.00 84.06           O  
ATOM    125  N   GLY A  15       0.693   4.836   4.367  1.00 77.81           N  
ATOM    126  CA  GLY A  15       2.131   4.828   4.586  1.00 77.81           C  
ATOM    127  C   GLY A  15       2.742   3.445   4.477  1.00 77.81           C  
ATOM    128  O   GLY A  15       2.252   2.494   5.090  1.00 77.81           O  
ATOM    129  N   GLU A  16       3.779   3.391   3.629  1.00 70.12           N  
ATOM    130  CA  GLU A  16       4.535   2.141   3.641  1.00 70.12           C  
ATOM    131  C   GLU A  16       5.555   2.123   4.773  1.00 70.12           C  
ATOM    132  CB  GLU A  16       5.234   1.923   2.297  1.00 70.12           C  
ATOM    133  O   GLU A  16       6.367   3.043   4.898  1.00 70.12           O  
ATOM    134  CG  GLU A  16       4.289   1.890   1.107  1.00 70.12           C  
ATOM    135  CD  GLU A  16       3.445   0.625   1.046  1.00 70.12           C  
ATOM    136  OE1 GLU A  16       2.418   0.615   0.331  1.00 70.12           O  
ATOM    137  OE2 GLU A  16       3.816  -0.362   1.719  1.00 70.12           O  
ATOM    138  N   ILE A  17       5.301   1.262   5.816  1.00 68.38           N  
ATOM    139  CA  ILE A  17       6.082   1.236   7.051  1.00 68.38           C  
ATOM    140  C   ILE A  17       7.258   0.279   6.895  1.00 68.38           C  
ATOM    141  CB  ILE A  17       5.211   0.826   8.258  1.00 68.38           C  
ATOM    142  O   ILE A  17       8.398   0.632   7.207  1.00 68.38           O  
ATOM    143  CG1 ILE A  17       4.062   1.822   8.453  1.00 68.38           C  
ATOM    144  CG2 ILE A  17       6.066   0.720   9.523  1.00 68.38           C  
ATOM    145  CD1 ILE A  17       3.074   1.421   9.539  1.00 68.38           C  
ATOM    146  N   LEU A  18       7.004  -0.941   6.188  1.00 60.81           N  
ATOM    147  CA  LEU A  18       8.070  -1.927   6.027  1.00 60.81           C  
ATOM    148  C   LEU A  18       8.039  -2.537   4.629  1.00 60.81           C  
ATOM    149  CB  LEU A  18       7.941  -3.029   7.078  1.00 60.81           C  
ATOM    150  O   LEU A  18       6.996  -3.029   4.184  1.00 60.81           O  
ATOM    151  CG  LEU A  18       8.289  -2.637   8.516  1.00 60.81           C  
ATOM    152  CD1 LEU A  18       7.664  -3.623   9.500  1.00 60.81           C  
ATOM    153  CD2 LEU A  18       9.797  -2.570   8.703  1.00 60.81           C  
ATOM    154  N   PRO A  19       9.141  -2.416   3.771  1.00 56.00           N  
ATOM    155  CA  PRO A  19       9.141  -3.283   2.592  1.00 56.00           C  
ATOM    156  C   PRO A  19       9.445  -4.742   2.930  1.00 56.00           C  
ATOM    157  CB  PRO A  19      10.242  -2.686   1.713  1.00 56.00           C  
ATOM    158  O   PRO A  19      10.461  -5.031   3.568  1.00 56.00           O  
ATOM    159  CG  PRO A  19      11.047  -1.825   2.637  1.00 56.00           C  
ATOM    160  CD  PRO A  19      10.234  -1.579   3.879  1.00 56.00           C  
ATOM    161  N   LEU A  20       8.539  -5.520   3.312  1.00 55.31           N  
ATOM    162  CA  LEU A  20       8.750  -6.926   3.623  1.00 55.31           C  
ATOM    163  C   LEU A  20       8.867  -7.754   2.348  1.00 55.31           C  
ATOM    164  CB  LEU A  20       7.613  -7.465   4.492  1.00 55.31           C  
ATOM    165  O   LEU A  20       7.898  -7.895   1.602  1.00 55.31           O  
ATOM    166  CG  LEU A  20       7.617  -7.035   5.961  1.00 55.31           C  
ATOM    167  CD1 LEU A  20       6.203  -7.062   6.527  1.00 55.31           C  
ATOM    168  CD2 LEU A  20       8.539  -7.934   6.777  1.00 55.31           C  
ATOM    169  N   TYR A  21      10.078  -7.949   1.781  1.00 61.78           N  
ATOM    170  CA  TYR A  21      10.406  -8.961   0.777  1.00 61.78           C  
ATOM    171  C   TYR A  21      10.234  -8.398  -0.630  1.00 61.78           C  
ATOM    172  CB  TYR A  21       9.523 -10.195   0.958  1.00 61.78           C  
ATOM    173  O   TYR A  21       9.516  -8.977  -1.449  1.00 61.78           O  
ATOM    174  CG  TYR A  21       9.773 -10.938   2.252  1.00 61.78           C  
ATOM    175  CD1 TYR A  21      10.922 -11.711   2.426  1.00 61.78           C  
ATOM    176  CD2 TYR A  21       8.867 -10.859   3.303  1.00 61.78           C  
ATOM    177  CE1 TYR A  21      11.156 -12.391   3.615  1.00 61.78           C  
ATOM    178  CE2 TYR A  21       9.094 -11.539   4.496  1.00 61.78           C  
ATOM    179  OH  TYR A  21      10.461 -12.977   5.824  1.00 61.78           O  
ATOM    180  CZ  TYR A  21      10.234 -12.297   4.645  1.00 61.78           C  
ATOM    181  N   THR A  22      10.648  -7.137  -0.937  1.00 65.75           N  
ATOM    182  CA  THR A  22      10.602  -6.605  -2.293  1.00 65.75           C  
ATOM    183  C   THR A  22      11.836  -7.031  -3.086  1.00 65.75           C  
ATOM    184  CB  THR A  22      10.492  -5.070  -2.289  1.00 65.75           C  
ATOM    185  O   THR A  22      12.938  -7.074  -2.547  1.00 65.75           O  
ATOM    186  CG2 THR A  22       9.180  -4.613  -1.659  1.00 65.75           C  
ATOM    187  OG1 THR A  22      11.586  -4.523  -1.540  1.00 65.75           O  
ATOM    188  N   LYS A  23      11.531  -7.547  -4.328  1.00 73.00           N  
ATOM    189  CA  LYS A  23      12.633  -8.023  -5.168  1.00 73.00           C  
ATOM    190  C   LYS A  23      12.500  -7.496  -6.594  1.00 73.00           C  
ATOM    191  CB  LYS A  23      12.672  -9.555  -5.180  1.00 73.00           C  
ATOM    192  O   LYS A  23      11.391  -7.375  -7.117  1.00 73.00           O  
ATOM    193  CG  LYS A  23      13.898 -10.133  -5.871  1.00 73.00           C  
ATOM    194  CD  LYS A  23      13.922 -11.656  -5.777  1.00 73.00           C  
ATOM    195  CE  LYS A  23      15.133 -12.242  -6.496  1.00 73.00           C  
ATOM    196  NZ  LYS A  23      15.125 -13.734  -6.469  1.00 73.00           N  
ATOM    197  N   VAL A  24      13.586  -7.000  -7.156  1.00 73.50           N  
ATOM    198  CA  VAL A  24      13.703  -6.734  -8.586  1.00 73.50           C  
ATOM    199  C   VAL A  24      14.797  -7.617  -9.180  1.00 73.50           C  
ATOM    200  CB  VAL A  24      14.016  -5.246  -8.859  1.00 73.50           C  
ATOM    201  O   VAL A  24      15.977  -7.473  -8.844  1.00 73.50           O  
ATOM    202  CG1 VAL A  24      14.078  -4.977 -10.367  1.00 73.50           C  
ATOM    203  CG2 VAL A  24      12.969  -4.355  -8.203  1.00 73.50           C  
ATOM    204  N   ASP A  25      14.352  -8.539  -9.992  1.00 76.50           N  
ATOM    205  CA  ASP A  25      15.344  -9.375 -10.672  1.00 76.50           C  
ATOM    206  C   ASP A  25      16.172  -8.547 -11.664  1.00 76.50           C  
ATOM    207  CB  ASP A  25      14.656 -10.531 -11.406  1.00 76.50           C  
ATOM    208  O   ASP A  25      15.641  -7.625 -12.297  1.00 76.50           O  
ATOM    209  CG  ASP A  25      14.070 -11.562 -10.453  1.00 76.50           C  
ATOM    210  OD1 ASP A  25      14.430 -11.562  -9.258  1.00 76.50           O  
ATOM    211  OD2 ASP A  25      13.258 -12.391 -10.914  1.00 76.50           O  
ATOM    212  N   GLY A  26      17.516  -8.820 -11.742  1.00 72.94           N  
ATOM    213  CA  GLY A  26      18.391  -8.195 -12.727  1.00 72.94           C  
ATOM    214  C   GLY A  26      19.234  -7.082 -12.156  1.00 72.94           C  
ATOM    215  O   GLY A  26      20.047  -6.480 -12.867  1.00 72.94           O  
ATOM    216  N   ILE A  27      19.000  -6.750 -10.852  1.00 78.00           N  
ATOM    217  CA  ILE A  27      19.781  -5.719 -10.188  1.00 78.00           C  
ATOM    218  C   ILE A  27      20.781  -6.367  -9.227  1.00 78.00           C  
ATOM    219  CB  ILE A  27      18.875  -4.727  -9.422  1.00 78.00           C  
ATOM    220  O   ILE A  27      20.422  -7.258  -8.453  1.00 78.00           O  
ATOM    221  CG1 ILE A  27      17.938  -4.004 -10.391  1.00 78.00           C  
ATOM    222  CG2 ILE A  27      19.719  -3.723  -8.633  1.00 78.00           C  
ATOM    223  CD1 ILE A  27      16.906  -3.105  -9.711  1.00 78.00           C  
ATOM    224  N   THR A  28      22.031  -5.926  -9.414  1.00 82.56           N  
ATOM    225  CA  THR A  28      23.078  -6.438  -8.523  1.00 82.56           C  
ATOM    226  C   THR A  28      23.125  -5.621  -7.230  1.00 82.56           C  
ATOM    227  CB  THR A  28      24.453  -6.422  -9.195  1.00 82.56           C  
ATOM    228  O   THR A  28      23.188  -4.391  -7.270  1.00 82.56           O  
ATOM    229  CG2 THR A  28      25.516  -7.070  -8.305  1.00 82.56           C  
ATOM    230  OG1 THR A  28      24.375  -7.137 -10.438  1.00 82.56           O  
ATOM    231  N   ASN A  29      23.094  -6.375  -6.102  1.00 84.94           N  
ATOM    232  CA  ASN A  29      23.250  -5.746  -4.793  1.00 84.94           C  
ATOM    233  C   ASN A  29      24.703  -5.680  -4.371  1.00 84.94           C  
ATOM    234  CB  ASN A  29      22.422  -6.492  -3.738  1.00 84.94           C  
ATOM    235  O   ASN A  29      25.547  -6.406  -4.906  1.00 84.94           O  
ATOM    236  CG  ASN A  29      20.922  -6.328  -3.938  1.00 84.94           C  
ATOM    237  ND2 ASN A  29      20.141  -6.938  -3.059  1.00 84.94           N  
ATOM    238  OD1 ASN A  29      20.484  -5.660  -4.875  1.00 84.94           O  
ATOM    239  N   VAL A  30      25.016  -4.754  -3.539  1.00 87.19           N  
ATOM    240  CA  VAL A  30      26.359  -4.656  -3.004  1.00 87.19           C  
ATOM    241  C   VAL A  30      26.719  -5.945  -2.273  1.00 87.19           C  
ATOM    242  CB  VAL A  30      26.516  -3.447  -2.055  1.00 87.19           C  
ATOM    243  O   VAL A  30      25.844  -6.648  -1.766  1.00 87.19           O  
ATOM    244  CG1 VAL A  30      26.266  -2.139  -2.801  1.00 87.19           C  
ATOM    245  CG2 VAL A  30      25.562  -3.580  -0.868  1.00 87.19           C  
ATOM    246  N   THR A  31      28.000  -6.336  -2.252  1.00 87.81           N  
ATOM    247  CA  THR A  31      28.469  -7.520  -1.547  1.00 87.81           C  
ATOM    248  C   THR A  31      28.109  -7.457  -0.069  1.00 87.81           C  
ATOM    249  CB  THR A  31      30.000  -7.680  -1.688  1.00 87.81           C  
ATOM    250  O   THR A  31      28.297  -6.430   0.583  1.00 87.81           O  
ATOM    251  CG2 THR A  31      30.500  -8.922  -0.955  1.00 87.81           C  
ATOM    252  OG1 THR A  31      30.344  -7.793  -3.076  1.00 87.81           O  
ATOM    253  N   GLY A  32      27.406  -8.555   0.455  1.00 87.56           N  
ATOM    254  CA  GLY A  32      26.969  -8.602   1.838  1.00 87.56           C  
ATOM    255  C   GLY A  32      25.500  -8.250   2.006  1.00 87.56           C  
ATOM    256  O   GLY A  32      24.922  -8.484   3.068  1.00 87.56           O  
ATOM    257  N   LYS A  33      24.828  -7.707   0.965  1.00 84.25           N  
ATOM    258  CA  LYS A  33      23.422  -7.301   1.008  1.00 84.25           C  
ATOM    259  C   LYS A  33      22.609  -8.000  -0.078  1.00 84.25           C  
ATOM    260  CB  LYS A  33      23.297  -5.781   0.854  1.00 84.25           C  
ATOM    261  O   LYS A  33      21.594  -7.480  -0.531  1.00 84.25           O  
ATOM    262  CG  LYS A  33      23.953  -4.992   1.978  1.00 84.25           C  
ATOM    263  CD  LYS A  33      23.438  -3.561   2.031  1.00 84.25           C  
ATOM    264  CE  LYS A  33      23.953  -2.826   3.262  1.00 84.25           C  
ATOM    265  NZ  LYS A  33      23.531  -1.392   3.264  1.00 84.25           N  
ATOM    266  N   GLU A  34      23.062  -9.117  -0.450  1.00 82.06           N  
ATOM    267  CA  GLU A  34      22.469  -9.820  -1.590  1.00 82.06           C  
ATOM    268  C   GLU A  34      21.016 -10.203  -1.310  1.00 82.06           C  
ATOM    269  CB  GLU A  34      23.297 -11.062  -1.942  1.00 82.06           C  
ATOM    270  O   GLU A  34      20.234 -10.375  -2.238  1.00 82.06           O  
ATOM    271  CG  GLU A  34      24.719 -10.758  -2.367  1.00 82.06           C  
ATOM    272  CD  GLU A  34      25.688 -10.664  -1.196  1.00 82.06           C  
ATOM    273  OE1 GLU A  34      26.922 -10.641  -1.426  1.00 82.06           O  
ATOM    274  OE2 GLU A  34      25.203 -10.617  -0.041  1.00 82.06           O  
ATOM    275  N   LYS A  35      20.672 -10.258  -0.015  1.00 81.12           N  
ATOM    276  CA  LYS A  35      19.312 -10.695   0.333  1.00 81.12           C  
ATOM    277  C   LYS A  35      18.438  -9.500   0.691  1.00 81.12           C  
ATOM    278  CB  LYS A  35      19.359 -11.688   1.494  1.00 81.12           C  
ATOM    279  O   LYS A  35      17.250  -9.664   0.960  1.00 81.12           O  
ATOM    280  CG  LYS A  35      20.047 -13.000   1.164  1.00 81.12           C  
ATOM    281  CD  LYS A  35      19.891 -14.016   2.289  1.00 81.12           C  
ATOM    282  CE  LYS A  35      20.562 -15.336   1.947  1.00 81.12           C  
ATOM    283  NZ  LYS A  35      20.484 -16.312   3.082  1.00 81.12           N  
ATOM    284  N   ASP A  36      19.094  -8.344   0.652  1.00 83.56           N  
ATOM    285  CA  ASP A  36      18.328  -7.145   0.993  1.00 83.56           C  
ATOM    286  C   ASP A  36      17.469  -6.680  -0.184  1.00 83.56           C  
ATOM    287  CB  ASP A  36      19.266  -6.020   1.434  1.00 83.56           C  
ATOM    288  O   ASP A  36      17.828  -6.902  -1.343  1.00 83.56           O  
ATOM    289  CG  ASP A  36      19.938  -6.289   2.771  1.00 83.56           C  
ATOM    290  OD1 ASP A  36      19.812  -7.418   3.295  1.00 83.56           O  
ATOM    291  OD2 ASP A  36      20.594  -5.367   3.309  1.00 83.56           O  
ATOM    292  N   SER A  37      16.375  -6.035   0.153  1.00 84.62           N  
ATOM    293  CA  SER A  37      15.508  -5.438  -0.860  1.00 84.62           C  
ATOM    294  C   SER A  37      16.172  -4.223  -1.501  1.00 84.62           C  
ATOM    295  CB  SER A  37      14.164  -5.035  -0.252  1.00 84.62           C  
ATOM    296  O   SER A  37      16.688  -3.346  -0.801  1.00 84.62           O  
ATOM    297  OG  SER A  37      13.391  -4.301  -1.184  1.00 84.62           O  
ATOM    298  N   PRO A  38      16.250  -4.207  -2.871  1.00 85.50           N  
ATOM    299  CA  PRO A  38      16.812  -3.033  -3.537  1.00 85.50           C  
ATOM    300  C   PRO A  38      15.898  -1.814  -3.471  1.00 85.50           C  
ATOM    301  CB  PRO A  38      17.000  -3.502  -4.984  1.00 85.50           C  
ATOM    302  O   PRO A  38      16.281  -0.726  -3.908  1.00 85.50           O  
ATOM    303  CG  PRO A  38      15.945  -4.547  -5.180  1.00 85.50           C  
ATOM    304  CD  PRO A  38      15.758  -5.285  -3.887  1.00 85.50           C  
ATOM    305  N   LEU A  39      14.695  -1.996  -2.975  1.00 85.25           N  
ATOM    306  CA  LEU A  39      13.711  -0.928  -2.828  1.00 85.25           C  
ATOM    307  C   LEU A  39      13.461  -0.617  -1.357  1.00 85.25           C  
ATOM    308  CB  LEU A  39      12.398  -1.312  -3.512  1.00 85.25           C  
ATOM    309  O   LEU A  39      13.539  -1.508  -0.508  1.00 85.25           O  
ATOM    310  CG  LEU A  39      12.484  -1.706  -4.988  1.00 85.25           C  
ATOM    311  CD1 LEU A  39      11.148  -2.260  -5.473  1.00 85.25           C  
ATOM    312  CD2 LEU A  39      12.914  -0.512  -5.832  1.00 85.25           C  
ATOM    313  N   THR A  40      13.398   0.671  -1.047  1.00 82.94           N  
ATOM    314  CA  THR A  40      13.070   1.082   0.312  1.00 82.94           C  
ATOM    315  C   THR A  40      11.742   1.836   0.339  1.00 82.94           C  
ATOM    316  CB  THR A  40      14.172   1.965   0.917  1.00 82.94           C  
ATOM    317  O   THR A  40      11.203   2.199  -0.711  1.00 82.94           O  
ATOM    318  CG2 THR A  40      14.242   3.316   0.215  1.00 82.94           C  
ATOM    319  OG1 THR A  40      13.906   2.176   2.309  1.00 82.94           O  
ATOM    320  N   ARG A  41      11.109   1.928   1.587  1.00 72.81           N  
ATOM    321  CA  ARG A  41       9.773   2.469   1.809  1.00 72.81           C  
ATOM    322  C   ARG A  41       9.641   3.871   1.221  1.00 72.81           C  
ATOM    323  CB  ARG A  41       9.438   2.494   3.303  1.00 72.81           C  
ATOM    324  O   ARG A  41      10.633   4.598   1.116  1.00 72.81           O  
ATOM    325  CG  ARG A  41      10.367   3.381   4.121  1.00 72.81           C  
ATOM    326  CD  ARG A  41      10.008   3.352   5.602  1.00 72.81           C  
ATOM    327  NE  ARG A  41      10.922   4.168   6.391  1.00 72.81           N  
ATOM    328  NH1 ARG A  41      10.492   3.088   8.391  1.00 72.81           N  
ATOM    329  NH2 ARG A  41      11.992   4.824   8.320  1.00 72.81           N  
ATOM    330  CZ  ARG A  41      11.133   4.027   7.699  1.00 72.81           C  
ATOM    331  N   SER A  42       8.406   4.168   0.698  1.00 70.19           N  
ATOM    332  CA  SER A  42       7.945   5.523   0.398  1.00 70.19           C  
ATOM    333  C   SER A  42       6.617   5.820   1.082  1.00 70.19           C  
ATOM    334  CB  SER A  42       7.805   5.719  -1.112  1.00 70.19           C  
ATOM    335  O   SER A  42       5.848   4.902   1.380  1.00 70.19           O  
ATOM    336  OG  SER A  42       7.199   6.965  -1.403  1.00 70.19           O  
ATOM    337  N   PHE A  43       6.527   7.078   1.551  1.00 68.12           N  
ATOM    338  CA  PHE A  43       5.305   7.469   2.244  1.00 68.12           C  
ATOM    339  C   PHE A  43       4.316   8.117   1.280  1.00 68.12           C  
ATOM    340  CB  PHE A  43       5.621   8.430   3.395  1.00 68.12           C  
ATOM    341  O   PHE A  43       3.330   8.719   1.707  1.00 68.12           O  
ATOM    342  CG  PHE A  43       6.426   7.809   4.504  1.00 68.12           C  
ATOM    343  CD1 PHE A  43       5.805   7.059   5.496  1.00 68.12           C  
ATOM    344  CD2 PHE A  43       7.805   7.969   4.555  1.00 68.12           C  
ATOM    345  CE1 PHE A  43       6.543   6.480   6.523  1.00 68.12           C  
ATOM    346  CE2 PHE A  43       8.555   7.395   5.578  1.00 68.12           C  
ATOM    347  CZ  PHE A  43       7.918   6.652   6.562  1.00 68.12           C  
ATOM    348  N   ILE A  44       4.629   7.848   0.005  1.00 73.50           N  
ATOM    349  CA  ILE A  44       3.748   8.453  -0.984  1.00 73.50           C  
ATOM    350  C   ILE A  44       2.768   7.410  -1.514  1.00 73.50           C  
ATOM    351  CB  ILE A  44       4.551   9.078  -2.150  1.00 73.50           C  
ATOM    352  O   ILE A  44       3.104   6.633  -2.410  1.00 73.50           O  
ATOM    353  CG1 ILE A  44       5.539  10.117  -1.620  1.00 73.50           C  
ATOM    354  CG2 ILE A  44       3.605   9.695  -3.186  1.00 73.50           C  
ATOM    355  CD1 ILE A  44       6.469  10.688  -2.684  1.00 73.50           C  
ATOM    356  N   ALA A  45       1.686   7.184  -0.822  1.00 81.06           N  
ATOM    357  CA  ALA A  45       0.678   6.250  -1.317  1.00 81.06           C  
ATOM    358  C   ALA A  45      -0.718   6.648  -0.848  1.00 81.06           C  
ATOM    359  CB  ALA A  45       1.003   4.828  -0.865  1.00 81.06           C  
ATOM    360  O   ALA A  45      -0.891   7.113   0.282  1.00 81.06           O  
ATOM    361  N   GLY A  46      -1.576   6.586  -1.812  1.00 87.25           N  
ATOM    362  CA  GLY A  46      -2.967   6.855  -1.483  1.00 87.25           C  
ATOM    363  C   GLY A  46      -3.938   6.344  -2.531  1.00 87.25           C  
ATOM    364  O   GLY A  46      -3.520   5.836  -3.574  1.00 87.25           O  
ATOM    365  N   GLY A  47      -5.141   6.375  -2.105  1.00 92.88           N  
ATOM    366  CA  GLY A  47      -6.137   5.926  -3.066  1.00 92.88           C  
ATOM    367  C   GLY A  47      -7.559   6.230  -2.639  1.00 92.88           C  
ATOM    368  O   GLY A  47      -7.781   7.004  -1.702  1.00 92.88           O  
ATOM    369  N   GLY A  48      -8.398   5.816  -3.475  1.00 96.12           N  
ATOM    370  CA  GLY A  48      -9.828   5.934  -3.242  1.00 96.12           C  
ATOM    371  C   GLY A  48     -10.602   4.680  -3.609  1.00 96.12           C  
ATOM    372  O   GLY A  48     -10.094   3.824  -4.336  1.00 96.12           O  
ATOM    373  N   ALA A  49     -11.805   4.664  -2.992  1.00 97.69           N  
ATOM    374  CA  ALA A  49     -12.633   3.492  -3.270  1.00 97.69           C  
ATOM    375  C   ALA A  49     -14.117   3.855  -3.260  1.00 97.69           C  
ATOM    376  CB  ALA A  49     -12.352   2.389  -2.254  1.00 97.69           C  
ATOM    377  O   ALA A  49     -14.523   4.832  -2.621  1.00 97.69           O  
ATOM    378  N   PHE A  50     -14.812   3.092  -4.008  1.00 98.19           N  
ATOM    379  CA  PHE A  50     -16.266   3.096  -3.994  1.00 98.19           C  
ATOM    380  C   PHE A  50     -16.812   1.713  -3.654  1.00 98.19           C  
ATOM    381  CB  PHE A  50     -16.812   3.557  -5.348  1.00 98.19           C  
ATOM    382  O   PHE A  50     -16.391   0.714  -4.242  1.00 98.19           O  
ATOM    383  CG  PHE A  50     -18.312   3.652  -5.395  1.00 98.19           C  
ATOM    384  CD1 PHE A  50     -19.078   2.605  -5.902  1.00 98.19           C  
ATOM    385  CD2 PHE A  50     -18.969   4.785  -4.930  1.00 98.19           C  
ATOM    386  CE1 PHE A  50     -20.469   2.691  -5.945  1.00 98.19           C  
ATOM    387  CE2 PHE A  50     -20.359   4.879  -4.969  1.00 98.19           C  
ATOM    388  CZ  PHE A  50     -21.109   3.830  -5.480  1.00 98.19           C  
ATOM    389  N   GLY A  51     -17.766   1.776  -2.658  1.00 97.75           N  
ATOM    390  CA  GLY A  51     -18.156   0.442  -2.234  1.00 97.75           C  
ATOM    391  C   GLY A  51     -19.594   0.366  -1.763  1.00 97.75           C  
ATOM    392  O   GLY A  51     -20.312   1.367  -1.786  1.00 97.75           O  
ATOM    393  N   TYR A  52     -19.922  -0.778  -1.466  1.00 96.94           N  
ATOM    394  CA  TYR A  52     -21.250  -1.131  -0.985  1.00 96.94           C  
ATOM    395  C   TYR A  52     -21.172  -1.977   0.279  1.00 96.94           C  
ATOM    396  CB  TYR A  52     -22.031  -1.884  -2.066  1.00 96.94           C  
ATOM    397  O   TYR A  52     -20.391  -2.936   0.343  1.00 96.94           O  
ATOM    398  CG  TYR A  52     -23.469  -2.133  -1.712  1.00 96.94           C  
ATOM    399  CD1 TYR A  52     -23.906  -3.396  -1.312  1.00 96.94           C  
ATOM    400  CD2 TYR A  52     -24.406  -1.106  -1.774  1.00 96.94           C  
ATOM    401  CE1 TYR A  52     -25.234  -3.631  -0.986  1.00 96.94           C  
ATOM    402  CE2 TYR A  52     -25.750  -1.330  -1.449  1.00 96.94           C  
ATOM    403  OH  TYR A  52     -27.469  -2.818  -0.734  1.00 96.94           O  
ATOM    404  CZ  TYR A  52     -26.156  -2.592  -1.057  1.00 96.94           C  
ATOM    405  N   LYS A  53     -21.922  -1.592   1.276  1.00 94.50           N  
ATOM    406  CA  LYS A  53     -21.953  -2.328   2.535  1.00 94.50           C  
ATOM    407  C   LYS A  53     -23.297  -3.033   2.719  1.00 94.50           C  
ATOM    408  CB  LYS A  53     -21.688  -1.392   3.715  1.00 94.50           C  
ATOM    409  O   LYS A  53     -24.359  -2.416   2.568  1.00 94.50           O  
ATOM    410  CG  LYS A  53     -21.672  -2.090   5.066  1.00 94.50           C  
ATOM    411  CD  LYS A  53     -21.328  -1.120   6.191  1.00 94.50           C  
ATOM    412  CE  LYS A  53     -21.312  -1.816   7.547  1.00 94.50           C  
ATOM    413  NZ  LYS A  53     -20.922  -0.881   8.641  1.00 94.50           N  
ATOM    414  N   MET A  54     -23.203  -4.352   3.008  1.00 93.81           N  
ATOM    415  CA  MET A  54     -24.375  -5.172   3.318  1.00 93.81           C  
ATOM    416  C   MET A  54     -24.250  -5.785   4.711  1.00 93.81           C  
ATOM    417  CB  MET A  54     -24.547  -6.273   2.273  1.00 93.81           C  
ATOM    418  O   MET A  54     -23.625  -6.836   4.875  1.00 93.81           O  
ATOM    419  CG  MET A  54     -24.734  -5.750   0.857  1.00 93.81           C  
ATOM    420  SD  MET A  54     -24.094  -6.910  -0.409  1.00 93.81           S  
ATOM    421  CE  MET A  54     -24.719  -6.117  -1.917  1.00 93.81           C  
ATOM    422  N   ASP A  55     -24.812  -5.141   5.699  1.00 90.25           N  
ATOM    423  CA  ASP A  55     -24.719  -5.613   7.078  1.00 90.25           C  
ATOM    424  C   ASP A  55     -23.250  -5.688   7.527  1.00 90.25           C  
ATOM    425  CB  ASP A  55     -25.391  -6.980   7.227  1.00 90.25           C  
ATOM    426  O   ASP A  55     -22.594  -4.660   7.652  1.00 90.25           O  
ATOM    427  CG  ASP A  55     -25.750  -7.309   8.664  1.00 90.25           C  
ATOM    428  OD1 ASP A  55     -25.781  -6.391   9.508  1.00 90.25           O  
ATOM    429  OD2 ASP A  55     -26.000  -8.500   8.953  1.00 90.25           O  
ATOM    430  N   ASP A  56     -22.719  -6.867   7.625  1.00 93.25           N  
ATOM    431  CA  ASP A  56     -21.375  -7.043   8.180  1.00 93.25           C  
ATOM    432  C   ASP A  56     -20.328  -7.176   7.070  1.00 93.25           C  
ATOM    433  CB  ASP A  56     -21.328  -8.273   9.094  1.00 93.25           C  
ATOM    434  O   ASP A  56     -19.125  -7.145   7.336  1.00 93.25           O  
ATOM    435  CG  ASP A  56     -22.203  -8.133  10.320  1.00 93.25           C  
ATOM    436  OD1 ASP A  56     -22.500  -6.992  10.742  1.00 93.25           O  
ATOM    437  OD2 ASP A  56     -22.625  -9.180  10.875  1.00 93.25           O  
ATOM    438  N   ILE A  57     -20.844  -7.223   5.840  1.00 96.12           N  
ATOM    439  CA  ILE A  57     -19.953  -7.426   4.711  1.00 96.12           C  
ATOM    440  C   ILE A  57     -19.891  -6.156   3.863  1.00 96.12           C  
ATOM    441  CB  ILE A  57     -20.391  -8.625   3.846  1.00 96.12           C  
ATOM    442  O   ILE A  57     -20.922  -5.508   3.637  1.00 96.12           O  
ATOM    443  CG1 ILE A  57     -20.312  -9.922   4.656  1.00 96.12           C  
ATOM    444  CG2 ILE A  57     -19.531  -8.719   2.576  1.00 96.12           C  
ATOM    445  CD1 ILE A  57     -20.859 -11.141   3.932  1.00 96.12           C  
ATOM    446  N   ARG A  58     -18.625  -5.809   3.395  1.00 96.44           N  
ATOM    447  CA  ARG A  58     -18.422  -4.664   2.512  1.00 96.44           C  
ATOM    448  C   ARG A  58     -17.625  -5.066   1.278  1.00 96.44           C  
ATOM    449  CB  ARG A  58     -17.703  -3.535   3.256  1.00 96.44           C  
ATOM    450  O   ARG A  58     -16.703  -5.883   1.368  1.00 96.44           O  
ATOM    451  CG  ARG A  58     -18.516  -2.947   4.402  1.00 96.44           C  
ATOM    452  CD  ARG A  58     -17.797  -1.763   5.043  1.00 96.44           C  
ATOM    453  NE  ARG A  58     -16.453  -2.125   5.504  1.00 96.44           N  
ATOM    454  NH1 ARG A  58     -15.898   0.009   6.191  1.00 96.44           N  
ATOM    455  NH2 ARG A  58     -14.398  -1.710   6.430  1.00 96.44           N  
ATOM    456  CZ  ARG A  58     -15.586  -1.274   6.039  1.00 96.44           C  
ATOM    457  N   VAL A  59     -18.047  -4.539   0.214  1.00 98.12           N  
ATOM    458  CA  VAL A  59     -17.297  -4.738  -1.016  1.00 98.12           C  
ATOM    459  C   VAL A  59     -16.984  -3.385  -1.657  1.00 98.12           C  
ATOM    460  CB  VAL A  59     -18.047  -5.645  -2.012  1.00 98.12           C  
ATOM    461  O   VAL A  59     -17.828  -2.482  -1.646  1.00 98.12           O  
ATOM    462  CG1 VAL A  59     -17.219  -5.875  -3.271  1.00 98.12           C  
ATOM    463  CG2 VAL A  59     -18.406  -6.977  -1.355  1.00 98.12           C  
ATOM    464  N   ASP A  60     -15.680  -3.195  -2.215  1.00 98.25           N  
ATOM    465  CA  ASP A  60     -15.414  -1.936  -2.902  1.00 98.25           C  
ATOM    466  C   ASP A  60     -14.414  -2.133  -4.043  1.00 98.25           C  
ATOM    467  CB  ASP A  60     -14.883  -0.890  -1.917  1.00 98.25           C  
ATOM    468  O   ASP A  60     -13.758  -3.174  -4.125  1.00 98.25           O  
ATOM    469  CG  ASP A  60     -13.555  -1.277  -1.295  1.00 98.25           C  
ATOM    470  OD1 ASP A  60     -12.742  -1.948  -1.964  1.00 98.25           O  
ATOM    471  OD2 ASP A  60     -13.320  -0.912  -0.122  1.00 98.25           O  
ATOM    472  N   VAL A  61     -14.500  -1.248  -4.922  1.00 98.50           N  
ATOM    473  CA  VAL A  61     -13.492  -1.093  -5.965  1.00 98.50           C  
ATOM    474  C   VAL A  61     -12.539   0.045  -5.602  1.00 98.50           C  
ATOM    475  CB  VAL A  61     -14.141  -0.827  -7.344  1.00 98.50           C  
ATOM    476  O   VAL A  61     -12.977   1.163  -5.324  1.00 98.50           O  
ATOM    477  CG1 VAL A  61     -13.070  -0.658  -8.422  1.00 98.50           C  
ATOM    478  CG2 VAL A  61     -15.102  -1.960  -7.707  1.00 98.50           C  
ATOM    479  N   GLU A  62     -11.242  -0.278  -5.664  1.00 97.94           N  
ATOM    480  CA  GLU A  62     -10.234   0.634  -5.129  1.00 97.94           C  
ATOM    481  C   GLU A  62      -9.156   0.928  -6.160  1.00 97.94           C  
ATOM    482  CB  GLU A  62      -9.609   0.056  -3.857  1.00 97.94           C  
ATOM    483  O   GLU A  62      -8.711   0.028  -6.879  1.00 97.94           O  
ATOM    484  CG  GLU A  62      -8.547   0.948  -3.236  1.00 97.94           C  
ATOM    485  CD  GLU A  62      -7.898   0.339  -2.004  1.00 97.94           C  
ATOM    486  OE1 GLU A  62      -7.516   1.096  -1.081  1.00 97.94           O  
ATOM    487  OE2 GLU A  62      -7.766  -0.905  -1.960  1.00 97.94           O  
ATOM    488  N   GLY A  63      -8.859   2.131  -6.258  1.00 97.19           N  
ATOM    489  CA  GLY A  63      -7.652   2.574  -6.938  1.00 97.19           C  
ATOM    490  C   GLY A  63      -6.566   3.035  -5.984  1.00 97.19           C  
ATOM    491  O   GLY A  63      -6.836   3.779  -5.039  1.00 97.19           O  
ATOM    492  N   LEU A  64      -5.309   2.553  -6.297  1.00 93.44           N  
ATOM    493  CA  LEU A  64      -4.199   2.875  -5.410  1.00 93.44           C  
ATOM    494  C   LEU A  64      -2.979   3.328  -6.207  1.00 93.44           C  
ATOM    495  CB  LEU A  64      -3.834   1.665  -4.543  1.00 93.44           C  
ATOM    496  O   LEU A  64      -2.689   2.779  -7.270  1.00 93.44           O  
ATOM    497  CG  LEU A  64      -4.902   1.189  -3.561  1.00 93.44           C  
ATOM    498  CD1 LEU A  64      -4.504  -0.152  -2.953  1.00 93.44           C  
ATOM    499  CD2 LEU A  64      -5.125   2.230  -2.469  1.00 93.44           C  
ATOM    500  N   TYR A  65      -2.457   4.328  -5.676  1.00 92.12           N  
ATOM    501  CA  TYR A  65      -1.149   4.773  -6.148  1.00 92.12           C  
ATOM    502  C   TYR A  65      -0.086   4.574  -5.074  1.00 92.12           C  
ATOM    503  CB  TYR A  65      -1.201   6.242  -6.566  1.00 92.12           C  
ATOM    504  O   TYR A  65      -0.294   4.934  -3.912  1.00 92.12           O  
ATOM    505  CG  TYR A  65       0.135   6.797  -7.000  1.00 92.12           C  
ATOM    506  CD1 TYR A  65       0.989   7.406  -6.086  1.00 92.12           C  
ATOM    507  CD2 TYR A  65       0.544   6.715  -8.328  1.00 92.12           C  
ATOM    508  CE1 TYR A  65       2.219   7.922  -6.480  1.00 92.12           C  
ATOM    509  CE2 TYR A  65       1.773   7.227  -8.734  1.00 92.12           C  
ATOM    510  OH  TYR A  65       3.820   8.336  -8.203  1.00 92.12           O  
ATOM    511  CZ  TYR A  65       2.602   7.824  -7.805  1.00 92.12           C  
ATOM    512  N   SER A  66       1.064   3.969  -5.480  1.00 88.94           N  
ATOM    513  CA  SER A  66       2.156   3.791  -4.531  1.00 88.94           C  
ATOM    514  C   SER A  66       3.512   3.898  -5.219  1.00 88.94           C  
ATOM    515  CB  SER A  66       2.037   2.438  -3.826  1.00 88.94           C  
ATOM    516  O   SER A  66       3.631   3.625  -6.414  1.00 88.94           O  
ATOM    517  OG  SER A  66       2.227   1.375  -4.746  1.00 88.94           O  
ATOM    518  N   GLN A  67       4.461   4.305  -4.340  1.00 87.75           N  
ATOM    519  CA  GLN A  67       5.836   4.441  -4.816  1.00 87.75           C  
ATOM    520  C   GLN A  67       6.824   3.855  -3.812  1.00 87.75           C  
ATOM    521  CB  GLN A  67       6.168   5.910  -5.082  1.00 87.75           C  
ATOM    522  O   GLN A  67       6.652   4.004  -2.602  1.00 87.75           O  
ATOM    523  CG  GLN A  67       5.449   6.492  -6.293  1.00 87.75           C  
ATOM    524  CD  GLN A  67       5.883   7.914  -6.605  1.00 87.75           C  
ATOM    525  NE2 GLN A  67       5.219   8.883  -5.992  1.00 87.75           N  
ATOM    526  OE1 GLN A  67       6.809   8.133  -7.395  1.00 87.75           O  
ATOM    527  N   LEU A  68       7.828   3.102  -4.328  1.00 86.38           N  
ATOM    528  CA  LEU A  68       8.969   2.656  -3.543  1.00 86.38           C  
ATOM    529  C   LEU A  68      10.273   3.232  -4.094  1.00 86.38           C  
ATOM    530  CB  LEU A  68       9.047   1.127  -3.523  1.00 86.38           C  
ATOM    531  O   LEU A  68      10.453   3.309  -5.312  1.00 86.38           O  
ATOM    532  CG  LEU A  68       7.891   0.401  -2.830  1.00 86.38           C  
ATOM    533  CD1 LEU A  68       8.031  -1.107  -3.008  1.00 86.38           C  
ATOM    534  CD2 LEU A  68       7.840   0.768  -1.351  1.00 86.38           C  
ATOM    535  N   ALA A  69      11.070   3.705  -3.154  1.00 87.81           N  
ATOM    536  CA  ALA A  69      12.328   4.328  -3.564  1.00 87.81           C  
ATOM    537  C   ALA A  69      13.445   3.297  -3.664  1.00 87.81           C  
ATOM    538  CB  ALA A  69      12.719   5.438  -2.586  1.00 87.81           C  
ATOM    539  O   ALA A  69      13.438   2.289  -2.953  1.00 87.81           O  
ATOM    540  N   LYS A  70      14.305   3.582  -4.582  1.00 88.38           N  
ATOM    541  CA  LYS A  70      15.547   2.816  -4.688  1.00 88.38           C  
ATOM    542  C   LYS A  70      16.375   2.932  -3.410  1.00 88.38           C  
ATOM    543  CB  LYS A  70      16.359   3.287  -5.891  1.00 88.38           C  
ATOM    544  O   LYS A  70      16.531   4.023  -2.857  1.00 88.38           O  
ATOM    545  CG  LYS A  70      17.719   2.611  -6.016  1.00 88.38           C  
ATOM    546  CD  LYS A  70      18.531   3.189  -7.172  1.00 88.38           C  
ATOM    547  CE  LYS A  70      19.922   2.584  -7.238  1.00 88.38           C  
ATOM    548  NZ  LYS A  70      20.719   3.152  -8.367  1.00 88.38           N  
ATOM    549  N   ASP A  71      16.906   1.788  -2.932  1.00 88.31           N  
ATOM    550  CA  ASP A  71      17.797   1.796  -1.784  1.00 88.31           C  
ATOM    551  C   ASP A  71      19.266   1.851  -2.232  1.00 88.31           C  
ATOM    552  CB  ASP A  71      17.562   0.562  -0.909  1.00 88.31           C  
ATOM    553  O   ASP A  71      19.828   0.832  -2.621  1.00 88.31           O  
ATOM    554  CG  ASP A  71      18.266   0.649   0.437  1.00 88.31           C  
ATOM    555  OD1 ASP A  71      19.266   1.389   0.559  1.00 88.31           O  
ATOM    556  OD2 ASP A  71      17.812  -0.030   1.384  1.00 88.31           O  
ATOM    557  N   THR A  72      19.922   3.006  -2.082  1.00 86.00           N  
ATOM    558  CA  THR A  72      21.266   3.227  -2.619  1.00 86.00           C  
ATOM    559  C   THR A  72      22.297   2.471  -1.800  1.00 86.00           C  
ATOM    560  CB  THR A  72      21.609   4.727  -2.646  1.00 86.00           C  
ATOM    561  O   THR A  72      23.391   2.189  -2.289  1.00 86.00           O  
ATOM    562  CG2 THR A  72      20.719   5.480  -3.633  1.00 86.00           C  
ATOM    563  OG1 THR A  72      21.422   5.277  -1.338  1.00 86.00           O  
ATOM    564  N   ALA A  73      21.859   2.131  -0.593  1.00 87.12           N  
ATOM    565  CA  ALA A  73      22.766   1.391   0.280  1.00 87.12           C  
ATOM    566  C   ALA A  73      22.844  -0.078  -0.130  1.00 87.12           C  
ATOM    567  CB  ALA A  73      22.312   1.510   1.735  1.00 87.12           C  
ATOM    568  O   ALA A  73      23.797  -0.779   0.233  1.00 87.12           O  
ATOM    569  N   VAL A  74      21.812  -0.520  -0.901  1.00 88.00           N  
ATOM    570  CA  VAL A  74      21.703  -1.937  -1.235  1.00 88.00           C  
ATOM    571  C   VAL A  74      22.094  -2.152  -2.697  1.00 88.00           C  
ATOM    572  CB  VAL A  74      20.281  -2.480  -0.976  1.00 88.00           C  
ATOM    573  O   VAL A  74      22.719  -3.156  -3.037  1.00 88.00           O  
ATOM    574  CG1 VAL A  74      20.156  -3.920  -1.475  1.00 88.00           C  
ATOM    575  CG2 VAL A  74      19.953  -2.396   0.511  1.00 88.00           C  
ATOM    576  N   VAL A  75      21.812  -1.156  -3.553  1.00 87.69           N  
ATOM    577  CA  VAL A  75      22.062  -1.290  -4.980  1.00 87.69           C  
ATOM    578  C   VAL A  75      23.531  -0.982  -5.270  1.00 87.69           C  
ATOM    579  CB  VAL A  75      21.156  -0.362  -5.816  1.00 87.69           C  
ATOM    580  O   VAL A  75      24.062   0.043  -4.828  1.00 87.69           O  
ATOM    581  CG1 VAL A  75      21.516  -0.448  -7.297  1.00 87.69           C  
ATOM    582  CG2 VAL A  75      19.688  -0.717  -5.590  1.00 87.69           C  
ATOM    583  N   ASN A  76      24.281  -1.908  -6.027  1.00 86.88           N  
ATOM    584  CA  ASN A  76      25.688  -1.729  -6.383  1.00 86.88           C  
ATOM    585  C   ASN A  76      25.906  -0.447  -7.184  1.00 86.88           C  
ATOM    586  CB  ASN A  76      26.203  -2.938  -7.172  1.00 86.88           C  
ATOM    587  O   ASN A  76      25.125  -0.131  -8.078  1.00 86.88           O  
ATOM    588  CG  ASN A  76      27.719  -2.979  -7.254  1.00 86.88           C  
ATOM    589  ND2 ASN A  76      28.312  -4.047  -6.734  1.00 86.88           N  
ATOM    590  OD1 ASN A  76      28.344  -2.059  -7.781  1.00 86.88           O  
ATOM    591  N   THR A  77      26.969   0.252  -6.938  1.00 84.19           N  
ATOM    592  CA  THR A  77      27.266   1.523  -7.590  1.00 84.19           C  
ATOM    593  C   THR A  77      27.531   1.319  -9.078  1.00 84.19           C  
ATOM    594  CB  THR A  77      28.469   2.223  -6.934  1.00 84.19           C  
ATOM    595  O   THR A  77      27.406   2.254  -9.867  1.00 84.19           O  
ATOM    596  CG2 THR A  77      28.125   2.689  -5.520  1.00 84.19           C  
ATOM    597  OG1 THR A  77      29.562   1.309  -6.871  1.00 84.19           O  
ATOM    598  N   SER A  78      27.906   0.106  -9.391  1.00 85.31           N  
ATOM    599  CA  SER A  78      28.188  -0.204 -10.789  1.00 85.31           C  
ATOM    600  C   SER A  78      26.906  -0.257 -11.617  1.00 85.31           C  
ATOM    601  CB  SER A  78      28.938  -1.535 -10.906  1.00 85.31           C  
ATOM    602  O   SER A  78      26.953  -0.175 -12.844  1.00 85.31           O  
ATOM    603  OG  SER A  78      30.109  -1.519 -10.125  1.00 85.31           O  
ATOM    604  N   GLU A  79      25.703  -0.356 -10.891  1.00 83.50           N  
ATOM    605  CA  GLU A  79      24.406  -0.326 -11.562  1.00 83.50           C  
ATOM    606  C   GLU A  79      23.969   1.106 -11.852  1.00 83.50           C  
ATOM    607  CB  GLU A  79      23.344  -1.042 -10.719  1.00 83.50           C  
ATOM    608  O   GLU A  79      23.359   1.760 -10.992  1.00 83.50           O  
ATOM    609  CG  GLU A  79      23.625  -2.521 -10.500  1.00 83.50           C  
ATOM    610  CD  GLU A  79      23.406  -3.367 -11.742  1.00 83.50           C  
ATOM    611  OE1 GLU A  79      24.047  -4.434 -11.875  1.00 83.50           O  
ATOM    612  OE2 GLU A  79      22.578  -2.961 -12.586  1.00 83.50           O  
ATOM    613  N   THR A  80      24.266   1.652 -13.008  1.00 82.88           N  
ATOM    614  CA  THR A  80      24.062   3.068 -13.289  1.00 82.88           C  
ATOM    615  C   THR A  80      22.688   3.301 -13.922  1.00 82.88           C  
ATOM    616  CB  THR A  80      25.156   3.621 -14.211  1.00 82.88           C  
ATOM    617  O   THR A  80      22.188   4.430 -13.945  1.00 82.88           O  
ATOM    618  CG2 THR A  80      26.516   3.584 -13.531  1.00 82.88           C  
ATOM    619  OG1 THR A  80      25.203   2.830 -15.406  1.00 82.88           O  
ATOM    620  N   ASN A  81      22.031   2.195 -14.258  1.00 86.00           N  
ATOM    621  CA  ASN A  81      20.797   2.365 -15.008  1.00 86.00           C  
ATOM    622  C   ASN A  81      19.578   1.938 -14.188  1.00 86.00           C  
ATOM    623  CB  ASN A  81      20.844   1.585 -16.328  1.00 86.00           C  
ATOM    624  O   ASN A  81      18.531   1.610 -14.750  1.00 86.00           O  
ATOM    625  CG  ASN A  81      21.891   2.131 -17.281  1.00 86.00           C  
ATOM    626  ND2 ASN A  81      22.641   1.239 -17.906  1.00 86.00           N  
ATOM    627  OD1 ASN A  81      22.000   3.346 -17.469  1.00 86.00           O  
ATOM    628  N   VAL A  82      19.641   1.982 -12.883  1.00 86.75           N  
ATOM    629  CA  VAL A  82      18.500   1.636 -12.031  1.00 86.75           C  
ATOM    630  C   VAL A  82      17.641   2.875 -11.781  1.00 86.75           C  
ATOM    631  CB  VAL A  82      18.969   1.031 -10.688  1.00 86.75           C  
ATOM    632  O   VAL A  82      18.172   3.939 -11.438  1.00 86.75           O  
ATOM    633  CG1 VAL A  82      17.766   0.672  -9.812  1.00 86.75           C  
ATOM    634  CG2 VAL A  82      19.844  -0.198 -10.930  1.00 86.75           C  
ATOM    635  N   ALA A  83      16.391   2.707 -11.961  1.00 88.31           N  
ATOM    636  CA  ALA A  83      15.469   3.814 -11.711  1.00 88.31           C  
ATOM    637  C   ALA A  83      15.477   4.215 -10.234  1.00 88.31           C  
ATOM    638  CB  ALA A  83      14.055   3.438 -12.148  1.00 88.31           C  
ATOM    639  O   ALA A  83      15.680   3.371  -9.359  1.00 88.31           O  
ATOM    640  N   ASP A  84      15.180   5.473  -9.992  1.00 88.31           N  
ATOM    641  CA  ASP A  84      15.211   6.012  -8.641  1.00 88.31           C  
ATOM    642  C   ASP A  84      14.023   5.512  -7.820  1.00 88.31           C  
ATOM    643  CB  ASP A  84      15.219   7.543  -8.672  1.00 88.31           C  
ATOM    644  O   ASP A  84      14.086   5.445  -6.594  1.00 88.31           O  
ATOM    645  CG  ASP A  84      16.531   8.117  -9.156  1.00 88.31           C  
ATOM    646  OD1 ASP A  84      17.578   7.453  -9.008  1.00 88.31           O  
ATOM    647  OD2 ASP A  84      16.531   9.242  -9.703  1.00 88.31           O  
ATOM    648  N   SER A  85      12.969   5.266  -8.523  1.00 87.56           N  
ATOM    649  CA  SER A  85      11.766   4.797  -7.840  1.00 87.56           C  
ATOM    650  C   SER A  85      10.961   3.850  -8.719  1.00 87.56           C  
ATOM    651  CB  SER A  85      10.898   5.980  -7.414  1.00 87.56           C  
ATOM    652  O   SER A  85      11.109   3.855  -9.945  1.00 87.56           O  
ATOM    653  OG  SER A  85      10.406   6.680  -8.547  1.00 87.56           O  
ATOM    654  N   LEU A  86      10.250   3.053  -8.078  1.00 87.94           N  
ATOM    655  CA  LEU A  86       9.258   2.178  -8.688  1.00 87.94           C  
ATOM    656  C   LEU A  86       7.844   2.629  -8.336  1.00 87.94           C  
ATOM    657  CB  LEU A  86       9.469   0.729  -8.242  1.00 87.94           C  
ATOM    658  O   LEU A  86       7.500   2.736  -7.156  1.00 87.94           O  
ATOM    659  CG  LEU A  86       8.648  -0.335  -8.969  1.00 87.94           C  
ATOM    660  CD1 LEU A  86       9.102  -0.444 -10.422  1.00 87.94           C  
ATOM    661  CD2 LEU A  86       8.773  -1.682  -8.266  1.00 87.94           C  
ATOM    662  N   THR A  87       7.094   2.871  -9.367  1.00 90.25           N  
ATOM    663  CA  THR A  87       5.730   3.338  -9.148  1.00 90.25           C  
ATOM    664  C   THR A  87       4.723   2.258  -9.531  1.00 90.25           C  
ATOM    665  CB  THR A  87       5.445   4.617  -9.961  1.00 90.25           C  
ATOM    666  O   THR A  87       4.918   1.537 -10.516  1.00 90.25           O  
ATOM    667  CG2 THR A  87       4.043   5.145  -9.680  1.00 90.25           C  
ATOM    668  OG1 THR A  87       6.402   5.625  -9.602  1.00 90.25           O  
ATOM    669  N   ALA A  88       3.695   2.191  -8.797  1.00 91.50           N  
ATOM    670  CA  ALA A  88       2.629   1.230  -9.062  1.00 91.50           C  
ATOM    671  C   ALA A  88       1.257   1.887  -8.945  1.00 91.50           C  
ATOM    672  CB  ALA A  88       2.730   0.041  -8.109  1.00 91.50           C  
ATOM    673  O   ALA A  88       0.972   2.576  -7.965  1.00 91.50           O  
ATOM    674  N   PHE A  89       0.513   1.722 -10.008  1.00 94.44           N  
ATOM    675  CA  PHE A  89      -0.916   2.016  -9.977  1.00 94.44           C  
ATOM    676  C   PHE A  89      -1.733   0.730  -9.984  1.00 94.44           C  
ATOM    677  CB  PHE A  89      -1.307   2.893 -11.172  1.00 94.44           C  
ATOM    678  O   PHE A  89      -1.559  -0.118 -10.867  1.00 94.44           O  
ATOM    679  CG  PHE A  89      -1.022   4.355 -10.969  1.00 94.44           C  
ATOM    680  CD1 PHE A  89      -1.931   5.168 -10.305  1.00 94.44           C  
ATOM    681  CD2 PHE A  89       0.154   4.922 -11.445  1.00 94.44           C  
ATOM    682  CE1 PHE A  89      -1.670   6.523 -10.109  1.00 94.44           C  
ATOM    683  CE2 PHE A  89       0.421   6.273 -11.258  1.00 94.44           C  
ATOM    684  CZ  PHE A  89      -0.493   7.074 -10.594  1.00 94.44           C  
ATOM    685  N   SER A  90      -2.684   0.690  -8.984  1.00 96.25           N  
ATOM    686  CA  SER A  90      -3.391  -0.582  -8.883  1.00 96.25           C  
ATOM    687  C   SER A  90      -4.898  -0.371  -8.805  1.00 96.25           C  
ATOM    688  CB  SER A  90      -2.916  -1.367  -7.660  1.00 96.25           C  
ATOM    689  O   SER A  90      -5.363   0.667  -8.328  1.00 96.25           O  
ATOM    690  OG  SER A  90      -3.129  -0.625  -6.473  1.00 96.25           O  
ATOM    691  N   GLY A  91      -5.520  -1.268  -9.391  1.00 97.94           N  
ATOM    692  CA  GLY A  91      -6.949  -1.449  -9.203  1.00 97.94           C  
ATOM    693  C   GLY A  91      -7.301  -2.760  -8.523  1.00 97.94           C  
ATOM    694  O   GLY A  91      -6.887  -3.830  -8.977  1.00 97.94           O  
ATOM    695  N   LEU A  92      -8.156  -2.586  -7.430  1.00 98.38           N  
ATOM    696  CA  LEU A  92      -8.484  -3.789  -6.676  1.00 98.38           C  
ATOM    697  C   LEU A  92      -9.977  -3.842  -6.375  1.00 98.38           C  
ATOM    698  CB  LEU A  92      -7.688  -3.846  -5.375  1.00 98.38           C  
ATOM    699  O   LEU A  92     -10.625  -2.803  -6.238  1.00 98.38           O  
ATOM    700  CG  LEU A  92      -6.164  -3.922  -5.516  1.00 98.38           C  
ATOM    701  CD1 LEU A  92      -5.535  -2.568  -5.207  1.00 98.38           C  
ATOM    702  CD2 LEU A  92      -5.598  -5.004  -4.602  1.00 98.38           C  
ATOM    703  N   VAL A  93     -10.414  -5.051  -6.324  1.00 98.62           N  
ATOM    704  CA  VAL A  93     -11.695  -5.340  -5.695  1.00 98.62           C  
ATOM    705  C   VAL A  93     -11.477  -5.918  -4.297  1.00 98.62           C  
ATOM    706  CB  VAL A  93     -12.539  -6.320  -6.547  1.00 98.62           C  
ATOM    707  O   VAL A  93     -10.695  -6.863  -4.129  1.00 98.62           O  
ATOM    708  CG1 VAL A  93     -13.852  -6.656  -5.840  1.00 98.62           C  
ATOM    709  CG2 VAL A  93     -12.805  -5.727  -7.930  1.00 98.62           C  
ATOM    710  N   ASN A  94     -12.227  -5.328  -3.332  1.00 98.56           N  
ATOM    711  CA  ASN A  94     -12.023  -5.723  -1.943  1.00 98.56           C  
ATOM    712  C   ASN A  94     -13.305  -6.246  -1.310  1.00 98.56           C  
ATOM    713  CB  ASN A  94     -11.469  -4.547  -1.130  1.00 98.56           C  
ATOM    714  O   ASN A  94     -14.398  -5.793  -1.648  1.00 98.56           O  
ATOM    715  CG  ASN A  94     -10.172  -4.004  -1.695  1.00 98.56           C  
ATOM    716  ND2 ASN A  94     -10.195  -2.750  -2.131  1.00 98.56           N  
ATOM    717  OD1 ASN A  94      -9.156  -4.703  -1.741  1.00 98.56           O  
ATOM    718  N   VAL A  95     -13.031  -7.188  -0.417  1.00 98.56           N  
ATOM    719  CA  VAL A  95     -14.109  -7.676   0.434  1.00 98.56           C  
ATOM    720  C   VAL A  95     -13.711  -7.543   1.902  1.00 98.56           C  
ATOM    721  CB  VAL A  95     -14.469  -9.141   0.108  1.00 98.56           C  
ATOM    722  O   VAL A  95     -12.578  -7.871   2.275  1.00 98.56           O  
ATOM    723  CG1 VAL A  95     -15.586  -9.641   1.023  1.00 98.56           C  
ATOM    724  CG2 VAL A  95     -14.875  -9.281  -1.358  1.00 98.56           C  
ATOM    725  N   TYR A  96     -14.688  -7.020   2.721  1.00 98.38           N  
ATOM    726  CA  TYR A  96     -14.414  -6.777   4.133  1.00 98.38           C  
ATOM    727  C   TYR A  96     -15.469  -7.445   5.012  1.00 98.38           C  
ATOM    728  CB  TYR A  96     -14.367  -5.273   4.426  1.00 98.38           C  
ATOM    729  O   TYR A  96     -16.625  -7.562   4.617  1.00 98.38           O  
ATOM    730  CG  TYR A  96     -13.336  -4.531   3.613  1.00 98.38           C  
ATOM    731  CD1 TYR A  96     -12.047  -4.332   4.102  1.00 98.38           C  
ATOM    732  CD2 TYR A  96     -13.648  -4.020   2.357  1.00 98.38           C  
ATOM    733  CE1 TYR A  96     -11.094  -3.645   3.357  1.00 98.38           C  
ATOM    734  CE2 TYR A  96     -12.703  -3.332   1.604  1.00 98.38           C  
ATOM    735  OH  TYR A  96     -10.492  -2.469   1.372  1.00 98.38           O  
ATOM    736  CZ  TYR A  96     -11.430  -3.150   2.113  1.00 98.38           C  
ATOM    737  N   TYR A  97     -14.961  -7.766   6.148  1.00 97.75           N  
ATOM    738  CA  TYR A  97     -15.867  -8.188   7.211  1.00 97.75           C  
ATOM    739  C   TYR A  97     -15.805  -7.227   8.398  1.00 97.75           C  
ATOM    740  CB  TYR A  97     -15.531  -9.609   7.672  1.00 97.75           C  
ATOM    741  O   TYR A  97     -14.742  -7.047   9.000  1.00 97.75           O  
ATOM    742  CG  TYR A  97     -16.484 -10.156   8.703  1.00 97.75           C  
ATOM    743  CD1 TYR A  97     -16.125 -10.219  10.047  1.00 97.75           C  
ATOM    744  CD2 TYR A  97     -17.750 -10.602   8.336  1.00 97.75           C  
ATOM    745  CE1 TYR A  97     -17.000 -10.727  11.008  1.00 97.75           C  
ATOM    746  CE2 TYR A  97     -18.641 -11.109   9.281  1.00 97.75           C  
ATOM    747  OH  TYR A  97     -19.125 -11.664  11.555  1.00 97.75           O  
ATOM    748  CZ  TYR A  97     -18.250 -11.164  10.609  1.00 97.75           C  
ATOM    749  N   ASP A  98     -16.938  -6.578   8.750  1.00 95.56           N  
ATOM    750  CA  ASP A  98     -17.047  -5.645   9.875  1.00 95.56           C  
ATOM    751  C   ASP A  98     -17.562  -6.348  11.125  1.00 95.56           C  
ATOM    752  CB  ASP A  98     -17.969  -4.477   9.508  1.00 95.56           C  
ATOM    753  O   ASP A  98     -18.641  -6.945  11.109  1.00 95.56           O  
ATOM    754  CG  ASP A  98     -17.344  -3.535   8.484  1.00 95.56           C  
ATOM    755  OD1 ASP A  98     -16.109  -3.561   8.297  1.00 95.56           O  
ATOM    756  OD2 ASP A  98     -18.109  -2.762   7.863  1.00 95.56           O  
ATOM    757  N   ILE A  99     -16.781  -6.297  12.062  1.00 95.31           N  
ATOM    758  CA  ILE A  99     -17.156  -6.898  13.336  1.00 95.31           C  
ATOM    759  C   ILE A  99     -17.891  -5.875  14.195  1.00 95.31           C  
ATOM    760  CB  ILE A  99     -15.914  -7.438  14.094  1.00 95.31           C  
ATOM    761  O   ILE A  99     -17.297  -4.902  14.664  1.00 95.31           O  
ATOM    762  CG1 ILE A  99     -15.125  -8.406  13.211  1.00 95.31           C  
ATOM    763  CG2 ILE A  99     -16.328  -8.117  15.406  1.00 95.31           C  
ATOM    764  CD1 ILE A  99     -13.672  -8.586  13.625  1.00 95.31           C  
ATOM    765  N   ALA A 100     -19.172  -6.172  14.273  1.00 87.94           N  
ATOM    766  CA  ALA A 100     -20.016  -5.250  15.039  1.00 87.94           C  
ATOM    767  C   ALA A 100     -19.828  -5.449  16.531  1.00 87.94           C  
ATOM    768  CB  ALA A 100     -21.484  -5.430  14.656  1.00 87.94           C  
ATOM    769  O   ALA A 100     -19.859  -6.578  17.031  1.00 87.94           O  
ATOM    770  N   ILE A 101     -19.422  -4.426  17.156  1.00 89.00           N  
ATOM    771  CA  ILE A 101     -19.375  -4.395  18.625  1.00 89.00           C  
ATOM    772  C   ILE A 101     -20.500  -3.531  19.156  1.00 89.00           C  
ATOM    773  CB  ILE A 101     -18.016  -3.865  19.125  1.00 89.00           C  
ATOM    774  O   ILE A 101     -20.641  -2.361  18.797  1.00 89.00           O  
ATOM    775  CG1 ILE A 101     -16.859  -4.707  18.547  1.00 89.00           C  
ATOM    776  CG2 ILE A 101     -17.969  -3.850  20.656  1.00 89.00           C  
ATOM    777  CD1 ILE A 101     -15.477  -4.184  18.891  1.00 89.00           C  
ATOM    778  N   GLU A 102     -21.359  -4.152  20.047  1.00 86.69           N  
ATOM    779  CA  GLU A 102     -22.562  -3.480  20.547  1.00 86.69           C  
ATOM    780  C   GLU A 102     -22.188  -2.277  21.406  1.00 86.69           C  
ATOM    781  CB  GLU A 102     -23.422  -4.457  21.344  1.00 86.69           C  
ATOM    782  O   GLU A 102     -21.234  -2.332  22.188  1.00 86.69           O  
ATOM    783  CG  GLU A 102     -24.141  -5.492  20.500  1.00 86.69           C  
ATOM    784  CD  GLU A 102     -25.125  -6.344  21.281  1.00 86.69           C  
ATOM    785  OE1 GLU A 102     -25.797  -7.211  20.672  1.00 86.69           O  
ATOM    786  OE2 GLU A 102     -25.234  -6.141  22.500  1.00 86.69           O  
ATOM    787  N   ASP A 103     -22.859  -1.120  21.141  1.00 87.06           N  
ATOM    788  CA  ASP A 103     -22.875   0.080  21.969  1.00 87.06           C  
ATOM    789  C   ASP A 103     -21.531   0.807  21.891  1.00 87.06           C  
ATOM    790  CB  ASP A 103     -23.203  -0.273  23.422  1.00 87.06           C  
ATOM    791  O   ASP A 103     -21.125   1.472  22.859  1.00 87.06           O  
ATOM    792  CG  ASP A 103     -24.609  -0.802  23.609  1.00 87.06           C  
ATOM    793  OD1 ASP A 103     -25.531  -0.299  22.938  1.00 87.06           O  
ATOM    794  OD2 ASP A 103     -24.797  -1.728  24.422  1.00 87.06           O  
ATOM    795  N   MET A 104     -20.734   0.496  20.844  1.00 90.88           N  
ATOM    796  CA  MET A 104     -19.469   1.207  20.672  1.00 90.88           C  
ATOM    797  C   MET A 104     -19.391   1.874  19.312  1.00 90.88           C  
ATOM    798  CB  MET A 104     -18.281   0.253  20.859  1.00 90.88           C  
ATOM    799  O   MET A 104     -19.875   1.322  18.312  1.00 90.88           O  
ATOM    800  CG  MET A 104     -18.109  -0.247  22.281  1.00 90.88           C  
ATOM    801  SD  MET A 104     -16.641  -1.311  22.484  1.00 90.88           S  
ATOM    802  CE  MET A 104     -15.328  -0.057  22.391  1.00 90.88           C  
ATOM    803  N   PRO A 105     -18.891   3.039  19.234  1.00 91.69           N  
ATOM    804  CA  PRO A 105     -18.766   3.711  17.938  1.00 91.69           C  
ATOM    805  C   PRO A 105     -17.562   3.213  17.125  1.00 91.69           C  
ATOM    806  CB  PRO A 105     -18.594   5.184  18.312  1.00 91.69           C  
ATOM    807  O   PRO A 105     -17.203   3.820  16.125  1.00 91.69           O  
ATOM    808  CG  PRO A 105     -17.906   5.152  19.641  1.00 91.69           C  
ATOM    809  CD  PRO A 105     -18.391   3.953  20.406  1.00 91.69           C  
ATOM    810  N   ILE A 106     -16.953   2.135  17.578  1.00 95.06           N  
ATOM    811  CA  ILE A 106     -15.781   1.581  16.891  1.00 95.06           C  
ATOM    812  C   ILE A 106     -16.141   0.253  16.234  1.00 95.06           C  
ATOM    813  CB  ILE A 106     -14.602   1.387  17.875  1.00 95.06           C  
ATOM    814  O   ILE A 106     -16.844  -0.575  16.844  1.00 95.06           O  
ATOM    815  CG1 ILE A 106     -14.195   2.729  18.484  1.00 95.06           C  
ATOM    816  CG2 ILE A 106     -13.414   0.729  17.156  1.00 95.06           C  
ATOM    817  CD1 ILE A 106     -13.250   2.602  19.688  1.00 95.06           C  
ATOM    818  N   THR A 107     -15.602   0.058  15.000  1.00 95.94           N  
ATOM    819  CA  THR A 107     -15.883  -1.156  14.242  1.00 95.94           C  
ATOM    820  C   THR A 107     -14.594  -1.763  13.688  1.00 95.94           C  
ATOM    821  CB  THR A 107     -16.859  -0.878  13.086  1.00 95.94           C  
ATOM    822  O   THR A 107     -14.047  -1.272  12.695  1.00 95.94           O  
ATOM    823  CG2 THR A 107     -17.281  -2.172  12.391  1.00 95.94           C  
ATOM    824  OG1 THR A 107     -18.031  -0.233  13.602  1.00 95.94           O  
ATOM    825  N   PRO A 108     -14.180  -2.771  14.359  1.00 97.75           N  
ATOM    826  CA  PRO A 108     -13.055  -3.479  13.742  1.00 97.75           C  
ATOM    827  C   PRO A 108     -13.422  -4.145  12.422  1.00 97.75           C  
ATOM    828  CB  PRO A 108     -12.680  -4.523  14.797  1.00 97.75           C  
ATOM    829  O   PRO A 108     -14.578  -4.531  12.219  1.00 97.75           O  
ATOM    830  CG  PRO A 108     -13.312  -4.035  16.062  1.00 97.75           C  
ATOM    831  CD  PRO A 108     -14.547  -3.264  15.711  1.00 97.75           C  
ATOM    832  N   TYR A 109     -12.273  -4.344  11.500  1.00 97.69           N  
ATOM    833  CA  TYR A 109     -12.555  -5.004  10.234  1.00 97.69           C  
ATOM    834  C   TYR A 109     -11.328  -5.758   9.727  1.00 97.69           C  
ATOM    835  CB  TYR A 109     -13.016  -3.984   9.188  1.00 97.69           C  
ATOM    836  O   TYR A 109     -10.203  -5.441  10.109  1.00 97.69           O  
ATOM    837  CG  TYR A 109     -11.922  -3.037   8.750  1.00 97.69           C  
ATOM    838  CD1 TYR A 109     -11.805  -1.770   9.312  1.00 97.69           C  
ATOM    839  CD2 TYR A 109     -11.008  -3.404   7.766  1.00 97.69           C  
ATOM    840  CE1 TYR A 109     -10.805  -0.891   8.914  1.00 97.69           C  
ATOM    841  CE2 TYR A 109     -10.008  -2.533   7.355  1.00 97.69           C  
ATOM    842  OH  TYR A 109      -8.922  -0.416   7.531  1.00 97.69           O  
ATOM    843  CZ  TYR A 109      -9.914  -1.281   7.934  1.00 97.69           C  
ATOM    844  N   VAL A 110     -11.609  -6.742   8.969  1.00 98.44           N  
ATOM    845  CA  VAL A 110     -10.602  -7.438   8.180  1.00 98.44           C  
ATOM    846  C   VAL A 110     -11.055  -7.539   6.727  1.00 98.44           C  
ATOM    847  CB  VAL A 110     -10.312  -8.844   8.742  1.00 98.44           C  
ATOM    848  O   VAL A 110     -12.250  -7.582   6.445  1.00 98.44           O  
ATOM    849  CG1 VAL A 110      -9.734  -8.750  10.156  1.00 98.44           C  
ATOM    850  CG2 VAL A 110     -11.578  -9.695   8.742  1.00 98.44           C  
ATOM    851  N   GLY A 111     -10.000  -7.484   5.867  1.00 98.25           N  
ATOM    852  CA  GLY A 111     -10.359  -7.520   4.457  1.00 98.25           C  
ATOM    853  C   GLY A 111      -9.258  -8.078   3.574  1.00 98.25           C  
ATOM    854  O   GLY A 111      -8.086  -8.078   3.959  1.00 98.25           O  
ATOM    855  N   VAL A 112      -9.766  -8.500   2.432  1.00 98.56           N  
ATOM    856  CA  VAL A 112      -8.828  -8.984   1.418  1.00 98.56           C  
ATOM    857  C   VAL A 112      -9.227  -8.438   0.049  1.00 98.56           C  
ATOM    858  CB  VAL A 112      -8.773 -10.523   1.380  1.00 98.56           C  
ATOM    859  O   VAL A 112     -10.383  -8.055  -0.165  1.00 98.56           O  
ATOM    860  CG1 VAL A 112      -8.258 -11.078   2.705  1.00 98.56           C  
ATOM    861  CG2 VAL A 112     -10.156 -11.102   1.063  1.00 98.56           C  
ATOM    862  N   GLY A 113      -8.188  -8.344  -0.829  1.00 98.38           N  
ATOM    863  CA  GLY A 113      -8.469  -7.828  -2.160  1.00 98.38           C  
ATOM    864  C   GLY A 113      -7.555  -8.406  -3.225  1.00 98.38           C  
ATOM    865  O   GLY A 113      -6.438  -8.836  -2.928  1.00 98.38           O  
ATOM    866  N   VAL A 114      -8.125  -8.422  -4.441  1.00 98.62           N  
ATOM    867  CA  VAL A 114      -7.344  -8.875  -5.586  1.00 98.62           C  
ATOM    868  C   VAL A 114      -7.582  -7.941  -6.773  1.00 98.62           C  
ATOM    869  CB  VAL A 114      -7.695 -10.328  -5.973  1.00 98.62           C  
ATOM    870  O   VAL A 114      -8.648  -7.328  -6.887  1.00 98.62           O  
ATOM    871  CG1 VAL A 114      -7.344 -11.289  -4.840  1.00 98.62           C  
ATOM    872  CG2 VAL A 114      -9.172 -10.445  -6.336  1.00 98.62           C  
ATOM    873  N   GLY A 115      -6.520  -7.891  -7.613  1.00 98.25           N  
ATOM    874  CA  GLY A 115      -6.637  -7.035  -8.781  1.00 98.25           C  
ATOM    875  C   GLY A 115      -5.387  -7.023  -9.641  1.00 98.25           C  
ATOM    876  O   GLY A 115      -4.719  -8.047  -9.789  1.00 98.25           O  
ATOM    877  N   ALA A 116      -5.195  -5.855 -10.227  1.00 97.69           N  
ATOM    878  CA  ALA A 116      -4.051  -5.695 -11.125  1.00 97.69           C  
ATOM    879  C   ALA A 116      -3.262  -4.438 -10.781  1.00 97.69           C  
ATOM    880  CB  ALA A 116      -4.516  -5.652 -12.578  1.00 97.69           C  
ATOM    881  O   ALA A 116      -3.824  -3.459 -10.281  1.00 97.69           O  
ATOM    882  N   ALA A 117      -1.944  -4.555 -10.992  1.00 96.25           N  
ATOM    883  CA  ALA A 117      -1.062  -3.414 -10.766  1.00 96.25           C  
ATOM    884  C   ALA A 117      -0.299  -3.049 -12.039  1.00 96.25           C  
ATOM    885  CB  ALA A 117      -0.088  -3.715  -9.633  1.00 96.25           C  
ATOM    886  O   ALA A 117       0.209  -3.928 -12.734  1.00 96.25           O  
ATOM    887  N   TYR A 118      -0.396  -1.868 -12.375  1.00 94.56           N  
ATOM    888  CA  TYR A 118       0.369  -1.293 -13.477  1.00 94.56           C  
ATOM    889  C   TYR A 118       1.665  -0.669 -12.969  1.00 94.56           C  
ATOM    890  CB  TYR A 118      -0.463  -0.242 -14.219  1.00 94.56           C  
ATOM    891  O   TYR A 118       1.648   0.397 -12.352  1.00 94.56           O  
ATOM    892  CG  TYR A 118       0.078   0.107 -15.578  1.00 94.56           C  
ATOM    893  CD1 TYR A 118       0.521   1.396 -15.867  1.00 94.56           C  
ATOM    894  CD2 TYR A 118       0.145  -0.852 -16.594  1.00 94.56           C  
ATOM    895  CE1 TYR A 118       1.018   1.723 -17.125  1.00 94.56           C  
ATOM    896  CE2 TYR A 118       0.640  -0.536 -17.844  1.00 94.56           C  
ATOM    897  OH  TYR A 118       1.564   1.068 -19.359  1.00 94.56           O  
ATOM    898  CZ  TYR A 118       1.074   0.751 -18.109  1.00 94.56           C  
ATOM    899  N   ILE A 119       2.857  -1.283 -13.297  1.00 92.06           N  
ATOM    900  CA  ILE A 119       4.148  -0.951 -12.711  1.00 92.06           C  
ATOM    901  C   ILE A 119       5.051  -0.321 -13.773  1.00 92.06           C  
ATOM    902  CB  ILE A 119       4.828  -2.195 -12.102  1.00 92.06           C  
ATOM    903  O   ILE A 119       5.086  -0.775 -14.914  1.00 92.06           O  
ATOM    904  CG1 ILE A 119       3.963  -2.781 -10.977  1.00 92.06           C  
ATOM    905  CG2 ILE A 119       6.230  -1.848 -11.586  1.00 92.06           C  
ATOM    906  CD1 ILE A 119       4.508  -4.074 -10.391  1.00 92.06           C  
ATOM    907  N   SER A 120       5.723   0.646 -13.336  1.00 90.06           N  
ATOM    908  CA  SER A 120       6.656   1.305 -14.242  1.00 90.06           C  
ATOM    909  C   SER A 120       8.023   0.635 -14.211  1.00 90.06           C  
ATOM    910  CB  SER A 120       6.793   2.785 -13.891  1.00 90.06           C  
ATOM    911  O   SER A 120       8.430   0.093 -13.180  1.00 90.06           O  
ATOM    912  OG  SER A 120       5.562   3.463 -14.070  1.00 90.06           O  
ATOM    913  N   ASN A 121       8.688   0.739 -15.445  1.00 84.06           N  
ATOM    914  CA  ASN A 121      10.008   0.135 -15.617  1.00 84.06           C  
ATOM    915  C   ASN A 121      10.992   0.626 -14.555  1.00 84.06           C  
ATOM    916  CB  ASN A 121      10.547   0.419 -17.016  1.00 84.06           C  
ATOM    917  O   ASN A 121      11.109   1.830 -14.320  1.00 84.06           O  
ATOM    918  CG  ASN A 121      11.945  -0.139 -17.234  1.00 84.06           C  
ATOM    919  ND2 ASN A 121      12.789   0.629 -17.906  1.00 84.06           N  
ATOM    920  OD1 ASN A 121      12.250  -1.252 -16.797  1.00 84.06           O  
ATOM    921  N   PRO A 122      11.758  -0.367 -13.898  1.00 85.69           N  
ATOM    922  CA  PRO A 122      12.727   0.005 -12.859  1.00 85.69           C  
ATOM    923  C   PRO A 122      14.070   0.444 -13.445  1.00 85.69           C  
ATOM    924  CB  PRO A 122      12.883  -1.279 -12.047  1.00 85.69           C  
ATOM    925  O   PRO A 122      15.047   0.596 -12.703  1.00 85.69           O  
ATOM    926  CG  PRO A 122      12.633  -2.385 -13.016  1.00 85.69           C  
ATOM    927  CD  PRO A 122      11.625  -1.908 -14.031  1.00 85.69           C  
ATOM    928  N   SER A 123      14.188   0.744 -14.828  1.00 86.00           N  
ATOM    929  CA  SER A 123      15.469   1.067 -15.453  1.00 86.00           C  
ATOM    930  C   SER A 123      15.492   2.510 -15.945  1.00 86.00           C  
ATOM    931  CB  SER A 123      15.750   0.118 -16.625  1.00 86.00           C  
ATOM    932  O   SER A 123      14.453   3.062 -16.312  1.00 86.00           O  
ATOM    933  OG  SER A 123      16.953   0.460 -17.266  1.00 86.00           O  
ATOM    934  N   LYS A 124      16.719   3.152 -15.945  1.00 86.81           N  
ATOM    935  CA  LYS A 124      16.922   4.477 -16.516  1.00 86.81           C  
ATOM    936  C   LYS A 124      17.578   4.387 -17.891  1.00 86.81           C  
ATOM    937  CB  LYS A 124      17.766   5.344 -15.594  1.00 86.81           C  
ATOM    938  O   LYS A 124      17.906   5.406 -18.500  1.00 86.81           O  
ATOM    939  CG  LYS A 124      17.062   5.758 -14.305  1.00 86.81           C  
ATOM    940  CD  LYS A 124      17.906   6.723 -13.492  1.00 86.81           C  
ATOM    941  CE  LYS A 124      17.203   7.121 -12.195  1.00 86.81           C  
ATOM    942  NZ  LYS A 124      18.047   8.047 -11.375  1.00 86.81           N  
ATOM    943  N   ALA A 125      17.859   3.199 -18.281  1.00 86.31           N  
ATOM    944  CA  ALA A 125      18.516   3.049 -19.578  1.00 86.31           C  
ATOM    945  C   ALA A 125      17.594   3.523 -20.703  1.00 86.31           C  
ATOM    946  CB  ALA A 125      18.922   1.595 -19.797  1.00 86.31           C  
ATOM    947  O   ALA A 125      16.422   3.146 -20.766  1.00 86.31           O  
ATOM    948  N   ASP A 126      18.109   4.328 -21.562  1.00 84.50           N  
ATOM    949  CA  ASP A 126      17.375   4.973 -22.641  1.00 84.50           C  
ATOM    950  C   ASP A 126      16.672   3.941 -23.516  1.00 84.50           C  
ATOM    951  CB  ASP A 126      18.312   5.836 -23.500  1.00 84.50           C  
ATOM    952  O   ASP A 126      15.539   4.156 -23.953  1.00 84.50           O  
ATOM    953  CG  ASP A 126      18.719   7.129 -22.812  1.00 84.50           C  
ATOM    954  OD1 ASP A 126      17.953   7.617 -21.938  1.00 84.50           O  
ATOM    955  OD2 ASP A 126      19.797   7.664 -23.141  1.00 84.50           O  
ATOM    956  N   ALA A 127      17.297   2.836 -23.797  1.00 83.19           N  
ATOM    957  CA  ALA A 127      16.750   1.829 -24.703  1.00 83.19           C  
ATOM    958  C   ALA A 127      15.555   1.117 -24.078  1.00 83.19           C  
ATOM    959  CB  ALA A 127      17.828   0.817 -25.078  1.00 83.19           C  
ATOM    960  O   ALA A 127      14.703   0.567 -24.781  1.00 83.19           O  
ATOM    961  N   VAL A 128      15.406   1.111 -22.750  1.00 80.94           N  
ATOM    962  CA  VAL A 128      14.352   0.361 -22.078  1.00 80.94           C  
ATOM    963  C   VAL A 128      13.570   1.286 -21.141  1.00 80.94           C  
ATOM    964  CB  VAL A 128      14.922  -0.837 -21.281  1.00 80.94           C  
ATOM    965  O   VAL A 128      12.688   0.838 -20.406  1.00 80.94           O  
ATOM    966  CG1 VAL A 128      15.555  -1.854 -22.219  1.00 80.94           C  
ATOM    967  CG2 VAL A 128      15.938  -0.357 -20.250  1.00 80.94           C  
ATOM    968  N   LYS A 129      13.797   2.512 -21.188  1.00 80.81           N  
ATOM    969  CA  LYS A 129      13.203   3.537 -20.344  1.00 80.81           C  
ATOM    970  C   LYS A 129      11.711   3.699 -20.641  1.00 80.81           C  
ATOM    971  CB  LYS A 129      13.922   4.875 -20.531  1.00 80.81           C  
ATOM    972  O   LYS A 129      11.273   3.482 -21.766  1.00 80.81           O  
ATOM    973  CG  LYS A 129      13.430   5.973 -19.594  1.00 80.81           C  
ATOM    974  CD  LYS A 129      14.172   7.281 -19.828  1.00 80.81           C  
ATOM    975  CE  LYS A 129      13.641   8.398 -18.953  1.00 80.81           C  
ATOM    976  NZ  LYS A 129      14.383   9.680 -19.156  1.00 80.81           N  
ATOM    977  N   ASP A 130      10.844   3.992 -19.594  1.00 80.06           N  
ATOM    978  CA  ASP A 130       9.438   4.371 -19.672  1.00 80.06           C  
ATOM    979  C   ASP A 130       8.570   3.189 -20.109  1.00 80.06           C  
ATOM    980  CB  ASP A 130       9.250   5.539 -20.656  1.00 80.06           C  
ATOM    981  O   ASP A 130       7.555   3.369 -20.781  1.00 80.06           O  
ATOM    982  CG  ASP A 130       9.875   6.828 -20.156  1.00 80.06           C  
ATOM    983  OD1 ASP A 130       9.859   7.086 -18.938  1.00 80.06           O  
ATOM    984  OD2 ASP A 130      10.398   7.598 -21.000  1.00 80.06           O  
ATOM    985  N   GLN A 131       9.039   2.031 -19.844  1.00 85.81           N  
ATOM    986  CA  GLN A 131       8.234   0.835 -20.078  1.00 85.81           C  
ATOM    987  C   GLN A 131       7.312   0.555 -18.906  1.00 85.81           C  
ATOM    988  CB  GLN A 131       9.133  -0.374 -20.344  1.00 85.81           C  
ATOM    989  O   GLN A 131       7.645   0.866 -17.750  1.00 85.81           O  
ATOM    990  CG  GLN A 131       9.953  -0.267 -21.625  1.00 85.81           C  
ATOM    991  CD  GLN A 131      10.688  -1.552 -21.953  1.00 85.81           C  
ATOM    992  NE2 GLN A 131      10.719  -1.901 -23.234  1.00 85.81           N  
ATOM    993  OE1 GLN A 131      11.227  -2.223 -21.078  1.00 85.81           O  
ATOM    994  N   LYS A 132       6.137  -0.039 -19.266  1.00 88.88           N  
ATOM    995  CA  LYS A 132       5.152  -0.382 -18.234  1.00 88.88           C  
ATOM    996  C   LYS A 132       4.699  -1.833 -18.375  1.00 88.88           C  
ATOM    997  CB  LYS A 132       3.943   0.553 -18.312  1.00 88.88           C  
ATOM    998  O   LYS A 132       4.750  -2.404 -19.469  1.00 88.88           O  
ATOM    999  CG  LYS A 132       4.305   2.031 -18.328  1.00 88.88           C  
ATOM   1000  CD  LYS A 132       4.871   2.482 -17.000  1.00 88.88           C  
ATOM   1001  CE  LYS A 132       5.125   3.982 -16.969  1.00 88.88           C  
ATOM   1002  NZ  LYS A 132       5.934   4.391 -15.781  1.00 88.88           N  
ATOM   1003  N   GLY A 133       4.391  -2.359 -17.172  1.00 91.06           N  
ATOM   1004  CA  GLY A 133       3.910  -3.730 -17.188  1.00 91.06           C  
ATOM   1005  C   GLY A 133       2.846  -4.004 -16.141  1.00 91.06           C  
ATOM   1006  O   GLY A 133       2.795  -3.330 -15.117  1.00 91.06           O  
ATOM   1007  N   PHE A 134       1.986  -5.066 -16.484  1.00 93.62           N  
ATOM   1008  CA  PHE A 134       0.919  -5.453 -15.570  1.00 93.62           C  
ATOM   1009  C   PHE A 134       1.344  -6.645 -14.719  1.00 93.62           C  
ATOM   1010  CB  PHE A 134      -0.358  -5.789 -16.344  1.00 93.62           C  
ATOM   1011  O   PHE A 134       2.074  -7.520 -15.188  1.00 93.62           O  
ATOM   1012  CG  PHE A 134      -1.143  -4.582 -16.781  1.00 93.62           C  
ATOM   1013  CD1 PHE A 134      -1.972  -3.916 -15.883  1.00 93.62           C  
ATOM   1014  CD2 PHE A 134      -1.051  -4.109 -18.078  1.00 93.62           C  
ATOM   1015  CE1 PHE A 134      -2.699  -2.797 -16.281  1.00 93.62           C  
ATOM   1016  CE2 PHE A 134      -1.774  -2.990 -18.484  1.00 93.62           C  
ATOM   1017  CZ  PHE A 134      -2.598  -2.336 -17.578  1.00 93.62           C  
ATOM   1018  N   GLY A 135       0.922  -6.543 -13.539  1.00 93.62           N  
ATOM   1019  CA  GLY A 135       1.063  -7.676 -12.641  1.00 93.62           C  
ATOM   1020  C   GLY A 135      -0.181  -7.941 -11.812  1.00 93.62           C  
ATOM   1021  O   GLY A 135      -1.084  -7.105 -11.758  1.00 93.62           O  
ATOM   1022  N   PHE A 136      -0.192  -9.125 -11.359  1.00 96.31           N  
ATOM   1023  CA  PHE A 136      -1.238  -9.477 -10.406  1.00 96.31           C  
ATOM   1024  C   PHE A 136      -1.043  -8.734  -9.086  1.00 96.31           C  
ATOM   1025  CB  PHE A 136      -1.257 -10.984 -10.156  1.00 96.31           C  
ATOM   1026  O   PHE A 136       0.088  -8.562  -8.625  1.00 96.31           O  
ATOM   1027  CG  PHE A 136      -2.250 -11.422  -9.117  1.00 96.31           C  
ATOM   1028  CD1 PHE A 136      -1.835 -11.727  -7.824  1.00 96.31           C  
ATOM   1029  CD2 PHE A 136      -3.600 -11.523  -9.422  1.00 96.31           C  
ATOM   1030  CE1 PHE A 136      -2.752 -12.125  -6.855  1.00 96.31           C  
ATOM   1031  CE2 PHE A 136      -4.523 -11.922  -8.461  1.00 96.31           C  
ATOM   1032  CZ  PHE A 136      -4.098 -12.219  -7.176  1.00 96.31           C  
ATOM   1033  N   ALA A 137      -2.199  -8.242  -8.492  1.00 97.00           N  
ATOM   1034  CA  ALA A 137      -2.139  -7.527  -7.227  1.00 97.00           C  
ATOM   1035  C   ALA A 137      -3.037  -8.180  -6.180  1.00 97.00           C  
ATOM   1036  CB  ALA A 137      -2.531  -6.062  -7.422  1.00 97.00           C  
ATOM   1037  O   ALA A 137      -4.113  -8.680  -6.508  1.00 97.00           O  
ATOM   1038  N   TYR A 138      -2.547  -8.227  -5.004  1.00 96.62           N  
ATOM   1039  CA  TYR A 138      -3.314  -8.750  -3.879  1.00 96.62           C  
ATOM   1040  C   TYR A 138      -3.043  -7.945  -2.613  1.00 96.62           C  
ATOM   1041  CB  TYR A 138      -2.980 -10.227  -3.643  1.00 96.62           C  
ATOM   1042  O   TYR A 138      -2.039  -7.238  -2.523  1.00 96.62           O  
ATOM   1043  CG  TYR A 138      -1.534 -10.477  -3.287  1.00 96.62           C  
ATOM   1044  CD1 TYR A 138      -0.564 -10.594  -4.281  1.00 96.62           C  
ATOM   1045  CD2 TYR A 138      -1.136 -10.586  -1.960  1.00 96.62           C  
ATOM   1046  CE1 TYR A 138       0.770 -10.820  -3.957  1.00 96.62           C  
ATOM   1047  CE2 TYR A 138       0.195 -10.820  -1.626  1.00 96.62           C  
ATOM   1048  OH  TYR A 138       2.457 -11.156  -2.305  1.00 96.62           O  
ATOM   1049  CZ  TYR A 138       1.139 -10.930  -2.631  1.00 96.62           C  
ATOM   1050  N   GLN A 139      -4.020  -8.016  -1.678  1.00 96.06           N  
ATOM   1051  CA  GLN A 139      -3.830  -7.281  -0.431  1.00 96.06           C  
ATOM   1052  C   GLN A 139      -4.652  -7.895   0.699  1.00 96.06           C  
ATOM   1053  CB  GLN A 139      -4.203  -5.809  -0.613  1.00 96.06           C  
ATOM   1054  O   GLN A 139      -5.645  -8.578   0.449  1.00 96.06           O  
ATOM   1055  CG  GLN A 139      -5.691  -5.574  -0.829  1.00 96.06           C  
ATOM   1056  CD  GLN A 139      -6.043  -4.102  -0.946  1.00 96.06           C  
ATOM   1057  NE2 GLN A 139      -7.285  -3.818  -1.320  1.00 96.06           N  
ATOM   1058  OE1 GLN A 139      -5.207  -3.229  -0.702  1.00 96.06           O  
ATOM   1059  N   ALA A 140      -4.137  -7.676   1.871  1.00 97.25           N  
ATOM   1060  CA  ALA A 140      -4.828  -7.965   3.125  1.00 97.25           C  
ATOM   1061  C   ALA A 140      -4.840  -6.742   4.039  1.00 97.25           C  
ATOM   1062  CB  ALA A 140      -4.172  -9.148   3.834  1.00 97.25           C  
ATOM   1063  O   ALA A 140      -3.842  -6.023   4.137  1.00 97.25           O  
ATOM   1064  N   LYS A 141      -6.070  -6.531   4.758  1.00 97.00           N  
ATOM   1065  CA  LYS A 141      -6.227  -5.348   5.602  1.00 97.00           C  
ATOM   1066  C   LYS A 141      -6.898  -5.703   6.926  1.00 97.00           C  
ATOM   1067  CB  LYS A 141      -7.035  -4.273   4.875  1.00 97.00           C  
ATOM   1068  O   LYS A 141      -7.715  -6.621   6.984  1.00 97.00           O  
ATOM   1069  CG  LYS A 141      -6.379  -3.766   3.598  1.00 97.00           C  
ATOM   1070  CD  LYS A 141      -7.230  -2.701   2.918  1.00 97.00           C  
ATOM   1071  CE  LYS A 141      -6.559  -2.156   1.667  1.00 97.00           C  
ATOM   1072  NZ  LYS A 141      -7.375  -1.090   1.016  1.00 97.00           N  
ATOM   1073  N   ALA A 142      -6.441  -5.012   7.879  1.00 98.06           N  
ATOM   1074  CA  ALA A 142      -7.082  -5.070   9.188  1.00 98.06           C  
ATOM   1075  C   ALA A 142      -6.996  -3.723   9.898  1.00 98.06           C  
ATOM   1076  CB  ALA A 142      -6.445  -6.160  10.047  1.00 98.06           C  
ATOM   1077  O   ALA A 142      -5.957  -3.059   9.867  1.00 98.06           O  
ATOM   1078  N   GLY A 143      -8.156  -3.342  10.508  1.00 97.69           N  
ATOM   1079  CA  GLY A 143      -8.156  -2.055  11.188  1.00 97.69           C  
ATOM   1080  C   GLY A 143      -9.438  -1.783  11.953  1.00 97.69           C  
ATOM   1081  O   GLY A 143     -10.180  -2.711  12.281  1.00 97.69           O  
ATOM   1082  N   VAL A 144      -9.531  -0.544  12.281  1.00 97.44           N  
ATOM   1083  CA  VAL A 144     -10.695  -0.130  13.062  1.00 97.44           C  
ATOM   1084  C   VAL A 144     -11.305   1.130  12.461  1.00 97.44           C  
ATOM   1085  CB  VAL A 144     -10.320   0.120  14.547  1.00 97.44           C  
ATOM   1086  O   VAL A 144     -10.586   1.972  11.906  1.00 97.44           O  
ATOM   1087  CG1 VAL A 144      -9.945  -1.190  15.234  1.00 97.44           C  
ATOM   1088  CG2 VAL A 144      -9.172   1.122  14.641  1.00 97.44           C  
ATOM   1089  N   SER A 145     -12.656   1.201  12.500  1.00 96.69           N  
ATOM   1090  CA  SER A 145     -13.375   2.387  12.055  1.00 96.69           C  
ATOM   1091  C   SER A 145     -14.094   3.068  13.211  1.00 96.69           C  
ATOM   1092  CB  SER A 145     -14.391   2.018  10.961  1.00 96.69           C  
ATOM   1093  O   SER A 145     -14.570   2.400  14.133  1.00 96.69           O  
ATOM   1094  OG  SER A 145     -13.742   1.401   9.867  1.00 96.69           O  
ATOM   1095  N   TYR A 146     -14.086   4.367  13.172  1.00 96.00           N  
ATOM   1096  CA  TYR A 146     -14.750   5.172  14.195  1.00 96.00           C  
ATOM   1097  C   TYR A 146     -15.859   6.020  13.586  1.00 96.00           C  
ATOM   1098  CB  TYR A 146     -13.734   6.074  14.906  1.00 96.00           C  
ATOM   1099  O   TYR A 146     -15.625   6.762  12.633  1.00 96.00           O  
ATOM   1100  CG  TYR A 146     -14.344   6.930  15.992  1.00 96.00           C  
ATOM   1101  CD1 TYR A 146     -14.570   8.289  15.789  1.00 96.00           C  
ATOM   1102  CD2 TYR A 146     -14.695   6.383  17.219  1.00 96.00           C  
ATOM   1103  CE1 TYR A 146     -15.125   9.086  16.781  1.00 96.00           C  
ATOM   1104  CE2 TYR A 146     -15.258   7.168  18.219  1.00 96.00           C  
ATOM   1105  OH  TYR A 146     -16.016   9.297  18.984  1.00 96.00           O  
ATOM   1106  CZ  TYR A 146     -15.469   8.516  18.000  1.00 96.00           C  
ATOM   1107  N   ASP A 147     -17.125   5.895  14.094  1.00 93.62           N  
ATOM   1108  CA  ASP A 147     -18.297   6.637  13.617  1.00 93.62           C  
ATOM   1109  C   ASP A 147     -18.297   8.062  14.172  1.00 93.62           C  
ATOM   1110  CB  ASP A 147     -19.578   5.914  14.000  1.00 93.62           C  
ATOM   1111  O   ASP A 147     -18.688   8.281  15.320  1.00 93.62           O  
ATOM   1112  CG  ASP A 147     -19.719   4.547  13.344  1.00 93.62           C  
ATOM   1113  OD1 ASP A 147     -19.109   4.324  12.273  1.00 93.62           O  
ATOM   1114  OD2 ASP A 147     -20.438   3.691  13.906  1.00 93.62           O  
ATOM   1115  N   VAL A 148     -17.734   9.031  13.398  1.00 94.88           N  
ATOM   1116  CA  VAL A 148     -17.766  10.430  13.805  1.00 94.88           C  
ATOM   1117  C   VAL A 148     -19.203  10.953  13.742  1.00 94.88           C  
ATOM   1118  CB  VAL A 148     -16.844  11.297  12.914  1.00 94.88           C  
ATOM   1119  O   VAL A 148     -19.672  11.594  14.688  1.00 94.88           O  
ATOM   1120  CG1 VAL A 148     -16.938  12.766  13.312  1.00 94.88           C  
ATOM   1121  CG2 VAL A 148     -15.406  10.805  13.000  1.00 94.88           C  
ATOM   1122  N   THR A 149     -19.828  10.734  12.664  1.00 92.62           N  
ATOM   1123  CA  THR A 149     -21.250  10.930  12.414  1.00 92.62           C  
ATOM   1124  C   THR A 149     -21.875   9.688  11.781  1.00 92.62           C  
ATOM   1125  CB  THR A 149     -21.500  12.156  11.508  1.00 92.62           C  
ATOM   1126  O   THR A 149     -21.156   8.773  11.367  1.00 92.62           O  
ATOM   1127  CG2 THR A 149     -20.734  13.375  12.016  1.00 92.62           C  
ATOM   1128  OG1 THR A 149     -21.062  11.852  10.180  1.00 92.62           O  
ATOM   1129  N   PRO A 150     -23.219   9.602  11.773  1.00 87.25           N  
ATOM   1130  CA  PRO A 150     -23.828   8.430  11.133  1.00 87.25           C  
ATOM   1131  C   PRO A 150     -23.391   8.258   9.680  1.00 87.25           C  
ATOM   1132  CB  PRO A 150     -25.328   8.719  11.227  1.00 87.25           C  
ATOM   1133  O   PRO A 150     -23.438   7.145   9.148  1.00 87.25           O  
ATOM   1134  CG  PRO A 150     -25.484   9.578  12.445  1.00 87.25           C  
ATOM   1135  CD  PRO A 150     -24.297  10.492  12.531  1.00 87.25           C  
ATOM   1136  N   GLU A 151     -22.812   9.328   9.047  1.00 91.31           N  
ATOM   1137  CA  GLU A 151     -22.500   9.297   7.625  1.00 91.31           C  
ATOM   1138  C   GLU A 151     -20.984   9.344   7.398  1.00 91.31           C  
ATOM   1139  CB  GLU A 151     -23.172  10.461   6.898  1.00 91.31           C  
ATOM   1140  O   GLU A 151     -20.500   8.992   6.316  1.00 91.31           O  
ATOM   1141  CG  GLU A 151     -24.688  10.367   6.863  1.00 91.31           C  
ATOM   1142  CD  GLU A 151     -25.344  10.945   8.102  1.00 91.31           C  
ATOM   1143  OE1 GLU A 151     -26.594  10.820   8.242  1.00 91.31           O  
ATOM   1144  OE2 GLU A 151     -24.625  11.531   8.938  1.00 91.31           O  
ATOM   1145  N   ILE A 152     -20.219   9.812   8.469  1.00 94.00           N  
ATOM   1146  CA  ILE A 152     -18.781   9.969   8.328  1.00 94.00           C  
ATOM   1147  C   ILE A 152     -18.062   9.031   9.289  1.00 94.00           C  
ATOM   1148  CB  ILE A 152     -18.344  11.430   8.578  1.00 94.00           C  
ATOM   1149  O   ILE A 152     -18.312   9.047  10.492  1.00 94.00           O  
ATOM   1150  CG1 ILE A 152     -19.000  12.367   7.559  1.00 94.00           C  
ATOM   1151  CG2 ILE A 152     -16.812  11.555   8.539  1.00 94.00           C  
ATOM   1152  CD1 ILE A 152     -18.750  13.852   7.832  1.00 94.00           C  
ATOM   1153  N   LYS A 153     -17.125   8.258   8.711  1.00 95.50           N  
ATOM   1154  CA  LYS A 153     -16.312   7.340   9.500  1.00 95.50           C  
ATOM   1155  C   LYS A 153     -14.820   7.566   9.242  1.00 95.50           C  
ATOM   1156  CB  LYS A 153     -16.672   5.887   9.195  1.00 95.50           C  
ATOM   1157  O   LYS A 153     -14.406   7.770   8.102  1.00 95.50           O  
ATOM   1158  CG  LYS A 153     -18.125   5.543   9.484  1.00 95.50           C  
ATOM   1159  CD  LYS A 153     -18.438   4.078   9.180  1.00 95.50           C  
ATOM   1160  CE  LYS A 153     -19.875   3.725   9.508  1.00 95.50           C  
ATOM   1161  NZ  LYS A 153     -20.141   2.268   9.320  1.00 95.50           N  
ATOM   1162  N   LEU A 154     -14.180   7.590  10.305  1.00 97.19           N  
ATOM   1163  CA  LEU A 154     -12.727   7.562  10.211  1.00 97.19           C  
ATOM   1164  C   LEU A 154     -12.195   6.148  10.445  1.00 97.19           C  
ATOM   1165  CB  LEU A 154     -12.102   8.523  11.227  1.00 97.19           C  
ATOM   1166  O   LEU A 154     -12.742   5.398  11.250  1.00 97.19           O  
ATOM   1167  CG  LEU A 154     -12.539   9.984  11.125  1.00 97.19           C  
ATOM   1168  CD1 LEU A 154     -11.906  10.805  12.250  1.00 97.19           C  
ATOM   1169  CD2 LEU A 154     -12.172  10.562   9.766  1.00 97.19           C  
ATOM   1170  N   PHE A 155     -11.102   5.820   9.641  1.00 96.31           N  
ATOM   1171  CA  PHE A 155     -10.562   4.484   9.867  1.00 96.31           C  
ATOM   1172  C   PHE A 155      -9.039   4.508   9.859  1.00 96.31           C  
ATOM   1173  CB  PHE A 155     -11.078   3.512   8.797  1.00 96.31           C  
ATOM   1174  O   PHE A 155      -8.430   5.422   9.297  1.00 96.31           O  
ATOM   1175  CG  PHE A 155     -10.516   3.760   7.426  1.00 96.31           C  
ATOM   1176  CD1 PHE A 155     -11.133   4.648   6.555  1.00 96.31           C  
ATOM   1177  CD2 PHE A 155      -9.359   3.105   7.008  1.00 96.31           C  
ATOM   1178  CE1 PHE A 155     -10.609   4.883   5.285  1.00 96.31           C  
ATOM   1179  CE2 PHE A 155      -8.836   3.332   5.738  1.00 96.31           C  
ATOM   1180  CZ  PHE A 155      -9.461   4.219   4.879  1.00 96.31           C  
ATOM   1181  N   ALA A 156      -8.539   3.570  10.562  1.00 96.88           N  
ATOM   1182  CA  ALA A 156      -7.105   3.305  10.602  1.00 96.88           C  
ATOM   1183  C   ALA A 156      -6.828   1.807  10.664  1.00 96.88           C  
ATOM   1184  CB  ALA A 156      -6.469   4.016  11.789  1.00 96.88           C  
ATOM   1185  O   ALA A 156      -7.570   1.056  11.297  1.00 96.88           O  
ATOM   1186  N   GLY A 157      -5.688   1.423   9.875  1.00 94.94           N  
ATOM   1187  CA  GLY A 157      -5.402  -0.003   9.883  1.00 94.94           C  
ATOM   1188  C   GLY A 157      -4.078  -0.352   9.227  1.00 94.94           C  
ATOM   1189  O   GLY A 157      -3.338   0.537   8.805  1.00 94.94           O  
ATOM   1190  N   ALA A 158      -3.852  -1.597   9.336  1.00 94.06           N  
ATOM   1191  CA  ALA A 158      -2.666  -2.162   8.688  1.00 94.06           C  
ATOM   1192  C   ALA A 158      -3.016  -2.789   7.344  1.00 94.06           C  
ATOM   1193  CB  ALA A 158      -2.010  -3.195   9.602  1.00 94.06           C  
ATOM   1194  O   ALA A 158      -4.121  -3.303   7.160  1.00 94.06           O  
ATOM   1195  N   ARG A 159      -1.985  -2.689   6.430  1.00 91.88           N  
ATOM   1196  CA  ARG A 159      -2.184  -3.213   5.078  1.00 91.88           C  
ATOM   1197  C   ARG A 159      -0.937  -3.936   4.582  1.00 91.88           C  
ATOM   1198  CB  ARG A 159      -2.555  -2.084   4.113  1.00 91.88           C  
ATOM   1199  O   ARG A 159       0.181  -3.441   4.746  1.00 91.88           O  
ATOM   1200  CG  ARG A 159      -2.654  -2.521   2.662  1.00 91.88           C  
ATOM   1201  CD  ARG A 159      -2.938  -1.348   1.737  1.00 91.88           C  
ATOM   1202  NE  ARG A 159      -2.713  -1.697   0.337  1.00 91.88           N  
ATOM   1203  NH1 ARG A 159      -2.832   0.474  -0.440  1.00 91.88           N  
ATOM   1204  NH2 ARG A 159      -2.457  -1.252  -1.901  1.00 91.88           N  
ATOM   1205  CZ  ARG A 159      -2.668  -0.824  -0.665  1.00 91.88           C  
ATOM   1206  N   TYR A 160      -1.248  -5.070   4.086  1.00 92.75           N  
ATOM   1207  CA  TYR A 160      -0.243  -5.766   3.287  1.00 92.75           C  
ATOM   1208  C   TYR A 160      -0.631  -5.777   1.812  1.00 92.75           C  
ATOM   1209  CB  TYR A 160      -0.052  -7.199   3.789  1.00 92.75           C  
ATOM   1210  O   TYR A 160      -1.732  -6.203   1.458  1.00 92.75           O  
ATOM   1211  CG  TYR A 160       0.913  -8.008   2.959  1.00 92.75           C  
ATOM   1212  CD1 TYR A 160       0.453  -8.961   2.053  1.00 92.75           C  
ATOM   1213  CD2 TYR A 160       2.285  -7.824   3.080  1.00 92.75           C  
ATOM   1214  CE1 TYR A 160       1.338  -9.711   1.287  1.00 92.75           C  
ATOM   1215  CE2 TYR A 160       3.182  -8.570   2.320  1.00 92.75           C  
ATOM   1216  OH  TYR A 160       3.580 -10.250   0.672  1.00 92.75           O  
ATOM   1217  CZ  TYR A 160       2.699  -9.508   1.427  1.00 92.75           C  
ATOM   1218  N   PHE A 161       0.366  -5.324   0.988  1.00 91.75           N  
ATOM   1219  CA  PHE A 161       0.124  -5.246  -0.448  1.00 91.75           C  
ATOM   1220  C   PHE A 161       1.264  -5.895  -1.225  1.00 91.75           C  
ATOM   1221  CB  PHE A 161      -0.050  -3.789  -0.888  1.00 91.75           C  
ATOM   1222  O   PHE A 161       2.436  -5.695  -0.898  1.00 91.75           O  
ATOM   1223  CG  PHE A 161      -0.239  -3.621  -2.371  1.00 91.75           C  
ATOM   1224  CD1 PHE A 161       0.854  -3.426  -3.207  1.00 91.75           C  
ATOM   1225  CD2 PHE A 161      -1.510  -3.660  -2.930  1.00 91.75           C  
ATOM   1226  CE1 PHE A 161       0.683  -3.271  -4.582  1.00 91.75           C  
ATOM   1227  CE2 PHE A 161      -1.688  -3.506  -4.301  1.00 91.75           C  
ATOM   1228  CZ  PHE A 161      -0.592  -3.311  -5.125  1.00 91.75           C  
ATOM   1229  N   GLY A 162       0.849  -6.629  -2.195  1.00 90.81           N  
ATOM   1230  CA  GLY A 162       1.828  -7.258  -3.066  1.00 90.81           C  
ATOM   1231  C   GLY A 162       1.394  -7.301  -4.520  1.00 90.81           C  
ATOM   1232  O   GLY A 162       0.200  -7.227  -4.816  1.00 90.81           O  
ATOM   1233  N   SER A 163       2.393  -7.324  -5.328  1.00 92.81           N  
ATOM   1234  CA  SER A 163       2.186  -7.520  -6.758  1.00 92.81           C  
ATOM   1235  C   SER A 163       3.314  -8.344  -7.375  1.00 92.81           C  
ATOM   1236  CB  SER A 163       2.076  -6.172  -7.477  1.00 92.81           C  
ATOM   1237  O   SER A 163       4.480  -8.180  -7.004  1.00 92.81           O  
ATOM   1238  OG  SER A 163       1.939  -6.355  -8.875  1.00 92.81           O  
ATOM   1239  N   TYR A 164       2.891  -9.281  -8.258  1.00 91.56           N  
ATOM   1240  CA  TYR A 164       3.910 -10.062  -8.945  1.00 91.56           C  
ATOM   1241  C   TYR A 164       3.531 -10.289 -10.406  1.00 91.56           C  
ATOM   1242  CB  TYR A 164       4.117 -11.414  -8.242  1.00 91.56           C  
ATOM   1243  O   TYR A 164       2.361 -10.164 -10.773  1.00 91.56           O  
ATOM   1244  CG  TYR A 164       2.916 -12.320  -8.320  1.00 91.56           C  
ATOM   1245  CD1 TYR A 164       1.909 -12.266  -7.355  1.00 91.56           C  
ATOM   1246  CD2 TYR A 164       2.787 -13.250  -9.344  1.00 91.56           C  
ATOM   1247  CE1 TYR A 164       0.803 -13.102  -7.418  1.00 91.56           C  
ATOM   1248  CE2 TYR A 164       1.685 -14.094  -9.422  1.00 91.56           C  
ATOM   1249  OH  TYR A 164      -0.394 -14.852  -8.516  1.00 91.56           O  
ATOM   1250  CZ  TYR A 164       0.699 -14.016  -8.453  1.00 91.56           C  
ATOM   1251  N   GLY A 165       4.566 -10.500 -11.273  1.00 88.38           N  
ATOM   1252  CA  GLY A 165       4.324 -10.883 -12.648  1.00 88.38           C  
ATOM   1253  C   GLY A 165       4.688  -9.797 -13.648  1.00 88.38           C  
ATOM   1254  O   GLY A 165       4.699 -10.039 -14.859  1.00 88.38           O  
ATOM   1255  N   ALA A 166       4.977  -8.617 -13.070  1.00 87.94           N  
ATOM   1256  CA  ALA A 166       5.418  -7.574 -14.000  1.00 87.94           C  
ATOM   1257  C   ALA A 166       6.824  -7.867 -14.523  1.00 87.94           C  
ATOM   1258  CB  ALA A 166       5.379  -6.207 -13.320  1.00 87.94           C  
ATOM   1259  O   ALA A 166       7.734  -8.156 -13.742  1.00 87.94           O  
ATOM   1260  N   SER A 167       6.910  -7.875 -15.852  1.00 87.56           N  
ATOM   1261  CA  SER A 167       8.219  -8.102 -16.453  1.00 87.56           C  
ATOM   1262  C   SER A 167       8.516  -7.074 -17.531  1.00 87.56           C  
ATOM   1263  CB  SER A 167       8.297  -9.516 -17.047  1.00 87.56           C  
ATOM   1264  O   SER A 167       7.602  -6.562 -18.188  1.00 87.56           O  
ATOM   1265  OG  SER A 167       7.332  -9.688 -18.062  1.00 87.56           O  
ATOM   1266  N   PHE A 168       9.781  -6.754 -17.656  1.00 85.69           N  
ATOM   1267  CA  PHE A 168      10.234  -5.754 -18.625  1.00 85.69           C  
ATOM   1268  C   PHE A 168      11.375  -6.297 -19.469  1.00 85.69           C  
ATOM   1269  CB  PHE A 168      10.672  -4.477 -17.906  1.00 85.69           C  
ATOM   1270  O   PHE A 168      12.336  -6.867 -18.938  1.00 85.69           O  
ATOM   1271  CG  PHE A 168       9.648  -3.934 -16.938  1.00 85.69           C  
ATOM   1272  CD1 PHE A 168       8.695  -3.016 -17.375  1.00 85.69           C  
ATOM   1273  CD2 PHE A 168       9.641  -4.344 -15.617  1.00 85.69           C  
ATOM   1274  CE1 PHE A 168       7.746  -2.514 -16.484  1.00 85.69           C  
ATOM   1275  CE2 PHE A 168       8.695  -3.846 -14.727  1.00 85.69           C  
ATOM   1276  CZ  PHE A 168       7.750  -2.930 -15.156  1.00 85.69           C  
ATOM   1277  N   ASN A 169      11.289  -6.129 -20.781  1.00 82.38           N  
ATOM   1278  CA  ASN A 169      12.320  -6.621 -21.688  1.00 82.38           C  
ATOM   1279  C   ASN A 169      13.547  -5.715 -21.688  1.00 82.38           C  
ATOM   1280  CB  ASN A 169      11.766  -6.754 -23.109  1.00 82.38           C  
ATOM   1281  O   ASN A 169      13.430  -4.500 -21.875  1.00 82.38           O  
ATOM   1282  CG  ASN A 169      12.703  -7.512 -24.031  1.00 82.38           C  
ATOM   1283  ND2 ASN A 169      12.156  -8.047 -25.125  1.00 82.38           N  
ATOM   1284  OD1 ASN A 169      13.906  -7.609 -23.781  1.00 82.38           O  
ATOM   1285  N   LYS A 170      14.836  -6.387 -21.641  1.00 76.44           N  
ATOM   1286  CA  LYS A 170      16.078  -5.609 -21.703  1.00 76.44           C  
ATOM   1287  C   LYS A 170      17.047  -6.207 -22.719  1.00 76.44           C  
ATOM   1288  CB  LYS A 170      16.734  -5.535 -20.328  1.00 76.44           C  
ATOM   1289  O   LYS A 170      18.266  -6.043 -22.594  1.00 76.44           O  
ATOM   1290  CG  LYS A 170      15.984  -4.660 -19.328  1.00 76.44           C  
ATOM   1291  CD  LYS A 170      16.812  -4.418 -18.062  1.00 76.44           C  
ATOM   1292  CE  LYS A 170      16.125  -3.438 -17.125  1.00 76.44           C  
ATOM   1293  NZ  LYS A 170      16.812  -3.352 -15.812  1.00 76.44           N  
ATOM   1294  N   GLU A 171      16.594  -6.887 -23.641  1.00 71.50           N  
ATOM   1295  CA  GLU A 171      17.438  -7.680 -24.516  1.00 71.50           C  
ATOM   1296  C   GLU A 171      18.625  -6.859 -25.031  1.00 71.50           C  
ATOM   1297  CB  GLU A 171      16.641  -8.227 -25.703  1.00 71.50           C  
ATOM   1298  O   GLU A 171      19.734  -7.379 -25.156  1.00 71.50           O  
ATOM   1299  CG  GLU A 171      17.375  -9.266 -26.531  1.00 71.50           C  
ATOM   1300  CD  GLU A 171      16.500  -9.938 -27.578  1.00 71.50           C  
ATOM   1301  OE1 GLU A 171      16.984 -10.875 -28.250  1.00 71.50           O  
ATOM   1302  OE2 GLU A 171      15.336  -9.523 -27.719  1.00 71.50           O  
ATOM   1303  N   THR A 172      18.578  -5.547 -25.016  1.00 70.19           N  
ATOM   1304  CA  THR A 172      19.578  -4.727 -25.672  1.00 70.19           C  
ATOM   1305  C   THR A 172      20.609  -4.211 -24.656  1.00 70.19           C  
ATOM   1306  CB  THR A 172      18.938  -3.539 -26.406  1.00 70.19           C  
ATOM   1307  O   THR A 172      21.750  -3.910 -25.016  1.00 70.19           O  
ATOM   1308  CG2 THR A 172      19.938  -2.875 -27.359  1.00 70.19           C  
ATOM   1309  OG1 THR A 172      17.828  -4.004 -27.172  1.00 70.19           O  
ATOM   1310  N   VAL A 173      20.406  -4.371 -23.312  1.00 68.50           N  
ATOM   1311  CA  VAL A 173      21.266  -3.645 -22.391  1.00 68.50           C  
ATOM   1312  C   VAL A 173      21.781  -4.594 -21.312  1.00 68.50           C  
ATOM   1313  CB  VAL A 173      20.531  -2.455 -21.734  1.00 68.50           C  
ATOM   1314  O   VAL A 173      22.719  -4.262 -20.578  1.00 68.50           O  
ATOM   1315  CG1 VAL A 173      20.344  -1.319 -22.734  1.00 68.50           C  
ATOM   1316  CG2 VAL A 173      19.172  -2.910 -21.188  1.00 68.50           C  
ATOM   1317  N   SER A 174      21.297  -5.832 -21.141  1.00 65.69           N  
ATOM   1318  CA  SER A 174      21.719  -6.684 -20.047  1.00 65.69           C  
ATOM   1319  C   SER A 174      21.797  -8.148 -20.469  1.00 65.69           C  
ATOM   1320  CB  SER A 174      20.766  -6.535 -18.844  1.00 65.69           C  
ATOM   1321  O   SER A 174      21.188  -8.539 -21.469  1.00 65.69           O  
ATOM   1322  OG  SER A 174      21.141  -7.410 -17.797  1.00 65.69           O  
ATOM   1323  N   ALA A 175      22.781  -8.977 -19.844  1.00 67.44           N  
ATOM   1324  CA  ALA A 175      22.812 -10.430 -20.016  1.00 67.44           C  
ATOM   1325  C   ALA A 175      21.453 -11.047 -19.656  1.00 67.44           C  
ATOM   1326  CB  ALA A 175      23.922 -11.047 -19.172  1.00 67.44           C  
ATOM   1327  O   ALA A 175      21.047 -12.047 -20.250  1.00 67.44           O  
ATOM   1328  N   THR A 176      20.828 -10.359 -18.656  1.00 66.56           N  
ATOM   1329  CA  THR A 176      19.469 -10.742 -18.297  1.00 66.56           C  
ATOM   1330  C   THR A 176      18.453 -10.102 -19.250  1.00 66.56           C  
ATOM   1331  CB  THR A 176      19.141 -10.336 -16.844  1.00 66.56           C  
ATOM   1332  O   THR A 176      18.422  -8.875 -19.406  1.00 66.56           O  
ATOM   1333  CG2 THR A 176      17.859 -11.023 -16.359  1.00 66.56           C  
ATOM   1334  OG1 THR A 176      20.219 -10.719 -16.000  1.00 66.56           O  
ATOM   1335  N   LYS A 177      17.578 -10.953 -19.844  1.00 71.69           N  
ATOM   1336  CA  LYS A 177      16.672 -10.531 -20.891  1.00 71.69           C  
ATOM   1337  C   LYS A 177      15.406  -9.914 -20.312  1.00 71.69           C  
ATOM   1338  CB  LYS A 177      16.312 -11.719 -21.797  1.00 71.69           C  
ATOM   1339  O   LYS A 177      14.766  -9.070 -20.953  1.00 71.69           O  
ATOM   1340  CG  LYS A 177      17.453 -12.211 -22.656  1.00 71.69           C  
ATOM   1341  CD  LYS A 177      17.016 -13.305 -23.625  1.00 71.69           C  
ATOM   1342  CE  LYS A 177      18.156 -13.812 -24.469  1.00 71.69           C  
ATOM   1343  NZ  LYS A 177      17.719 -14.875 -25.422  1.00 71.69           N  
ATOM   1344  N   GLU A 178      15.180 -10.250 -19.031  1.00 74.75           N  
ATOM   1345  CA  GLU A 178      13.930  -9.766 -18.438  1.00 74.75           C  
ATOM   1346  C   GLU A 178      14.133  -9.352 -16.984  1.00 74.75           C  
ATOM   1347  CB  GLU A 178      12.836 -10.828 -18.547  1.00 74.75           C  
ATOM   1348  O   GLU A 178      14.867 -10.008 -16.250  1.00 74.75           O  
ATOM   1349  CG  GLU A 178      12.180 -10.906 -19.906  1.00 74.75           C  
ATOM   1350  CD  GLU A 178      11.039 -11.906 -19.969  1.00 74.75           C  
ATOM   1351  OE1 GLU A 178      10.344 -11.977 -21.016  1.00 74.75           O  
ATOM   1352  OE2 GLU A 178      10.820 -12.617 -18.969  1.00 74.75           O  
ATOM   1353  N   ILE A 179      13.508  -8.211 -16.609  1.00 79.00           N  
ATOM   1354  CA  ILE A 179      13.406  -7.789 -15.219  1.00 79.00           C  
ATOM   1355  C   ILE A 179      12.031  -8.172 -14.664  1.00 79.00           C  
ATOM   1356  CB  ILE A 179      13.633  -6.266 -15.070  1.00 79.00           C  
ATOM   1357  O   ILE A 179      11.000  -7.762 -15.195  1.00 79.00           O  
ATOM   1358  CG1 ILE A 179      15.031  -5.887 -15.562  1.00 79.00           C  
ATOM   1359  CG2 ILE A 179      13.430  -5.828 -13.617  1.00 79.00           C  
ATOM   1360  CD1 ILE A 179      15.281  -4.387 -15.641  1.00 79.00           C  
ATOM   1361  N   ASN A 180      12.055  -9.031 -13.719  1.00 83.19           N  
ATOM   1362  CA  ASN A 180      10.828  -9.359 -13.000  1.00 83.19           C  
ATOM   1363  C   ASN A 180      10.719  -8.578 -11.695  1.00 83.19           C  
ATOM   1364  CB  ASN A 180      10.758 -10.859 -12.734  1.00 83.19           C  
ATOM   1365  O   ASN A 180      11.695  -8.469 -10.953  1.00 83.19           O  
ATOM   1366  CG  ASN A 180      10.734 -11.688 -14.008  1.00 83.19           C  
ATOM   1367  ND2 ASN A 180      11.695 -12.594 -14.148  1.00 83.19           N  
ATOM   1368  OD1 ASN A 180       9.859 -11.508 -14.859  1.00 83.19           O  
ATOM   1369  N   VAL A 181       9.539  -8.102 -11.547  1.00 84.94           N  
ATOM   1370  CA  VAL A 181       9.344  -7.238 -10.383  1.00 84.94           C  
ATOM   1371  C   VAL A 181       8.398  -7.914  -9.391  1.00 84.94           C  
ATOM   1372  CB  VAL A 181       8.797  -5.852 -10.781  1.00 84.94           C  
ATOM   1373  O   VAL A 181       7.324  -8.383  -9.766  1.00 84.94           O  
ATOM   1374  CG1 VAL A 181       8.508  -5.008  -9.539  1.00 84.94           C  
ATOM   1375  CG2 VAL A 181       9.781  -5.137 -11.703  1.00 84.94           C  
ATOM   1376  N   LEU A 182       8.852  -8.117  -8.258  1.00 85.38           N  
ATOM   1377  CA  LEU A 182       8.023  -8.430  -7.094  1.00 85.38           C  
ATOM   1378  C   LEU A 182       7.930  -7.223  -6.168  1.00 85.38           C  
ATOM   1379  CB  LEU A 182       8.594  -9.625  -6.336  1.00 85.38           C  
ATOM   1380  O   LEU A 182       8.938  -6.758  -5.633  1.00 85.38           O  
ATOM   1381  CG  LEU A 182       7.852 -10.039  -5.062  1.00 85.38           C  
ATOM   1382  CD1 LEU A 182       6.492 -10.633  -5.414  1.00 85.38           C  
ATOM   1383  CD2 LEU A 182       8.688 -11.031  -4.258  1.00 85.38           C  
ATOM   1384  N   TYR A 183       6.727  -6.785  -6.082  1.00 84.31           N  
ATOM   1385  CA  TYR A 183       6.402  -5.621  -5.266  1.00 84.31           C  
ATOM   1386  C   TYR A 183       5.609  -6.027  -4.031  1.00 84.31           C  
ATOM   1387  CB  TYR A 183       5.613  -4.594  -6.078  1.00 84.31           C  
ATOM   1388  O   TYR A 183       4.508  -6.570  -4.145  1.00 84.31           O  
ATOM   1389  CG  TYR A 183       5.379  -3.293  -5.352  1.00 84.31           C  
ATOM   1390  CD1 TYR A 183       4.379  -3.184  -4.387  1.00 84.31           C  
ATOM   1391  CD2 TYR A 183       6.152  -2.172  -5.625  1.00 84.31           C  
ATOM   1392  CE1 TYR A 183       4.156  -1.986  -3.713  1.00 84.31           C  
ATOM   1393  CE2 TYR A 183       5.938  -0.969  -4.957  1.00 84.31           C  
ATOM   1394  OH  TYR A 183       4.727   0.301  -3.342  1.00 84.31           O  
ATOM   1395  CZ  TYR A 183       4.941  -0.887  -4.004  1.00 84.31           C  
ATOM   1396  N   SER A 184       6.133  -5.750  -2.863  1.00 84.62           N  
ATOM   1397  CA  SER A 184       5.406  -6.059  -1.636  1.00 84.62           C  
ATOM   1398  C   SER A 184       5.734  -5.059  -0.533  1.00 84.62           C  
ATOM   1399  CB  SER A 184       5.734  -7.477  -1.160  1.00 84.62           C  
ATOM   1400  O   SER A 184       6.898  -4.711  -0.326  1.00 84.62           O  
ATOM   1401  OG  SER A 184       5.008  -7.793   0.015  1.00 84.62           O  
ATOM   1402  N   ALA A 185       4.652  -4.676   0.182  1.00 85.56           N  
ATOM   1403  CA  ALA A 185       4.863  -3.699   1.246  1.00 85.56           C  
ATOM   1404  C   ALA A 185       3.838  -3.869   2.361  1.00 85.56           C  
ATOM   1405  CB  ALA A 185       4.801  -2.279   0.685  1.00 85.56           C  
ATOM   1406  O   ALA A 185       2.699  -4.270   2.111  1.00 85.56           O  
ATOM   1407  N   VAL A 186       4.328  -3.678   3.539  1.00 87.38           N  
ATOM   1408  CA  VAL A 186       3.461  -3.527   4.703  1.00 87.38           C  
ATOM   1409  C   VAL A 186       3.375  -2.055   5.098  1.00 87.38           C  
ATOM   1410  CB  VAL A 186       3.961  -4.371   5.898  1.00 87.38           C  
ATOM   1411  O   VAL A 186       4.391  -1.357   5.148  1.00 87.38           O  
ATOM   1412  CG1 VAL A 186       3.100  -4.121   7.133  1.00 87.38           C  
ATOM   1413  CG2 VAL A 186       3.969  -5.855   5.535  1.00 87.38           C  
ATOM   1414  N   GLY A 187       2.139  -1.697   5.336  1.00 88.06           N  
ATOM   1415  CA  GLY A 187       2.004  -0.302   5.719  1.00 88.06           C  
ATOM   1416  C   GLY A 187       0.781  -0.035   6.578  1.00 88.06           C  
ATOM   1417  O   GLY A 187       0.157  -0.969   7.086  1.00 88.06           O  
ATOM   1418  N   ALA A 188       0.662   1.204   6.871  1.00 90.06           N  
ATOM   1419  CA  ALA A 188      -0.497   1.685   7.621  1.00 90.06           C  
ATOM   1420  C   ALA A 188      -1.383   2.572   6.750  1.00 90.06           C  
ATOM   1421  CB  ALA A 188      -0.047   2.443   8.867  1.00 90.06           C  
ATOM   1422  O   ALA A 188      -0.898   3.223   5.824  1.00 90.06           O  
ATOM   1423  N   GLU A 189      -2.676   2.455   7.070  1.00 91.62           N  
ATOM   1424  CA  GLU A 189      -3.615   3.297   6.332  1.00 91.62           C  
ATOM   1425  C   GLU A 189      -4.535   4.059   7.281  1.00 91.62           C  
ATOM   1426  CB  GLU A 189      -4.441   2.453   5.359  1.00 91.62           C  
ATOM   1427  O   GLU A 189      -4.832   3.584   8.383  1.00 91.62           O  
ATOM   1428  CG  GLU A 189      -5.336   1.429   6.039  1.00 91.62           C  
ATOM   1429  CD  GLU A 189      -6.125   0.575   5.059  1.00 91.62           C  
ATOM   1430  OE1 GLU A 189      -6.656  -0.484   5.465  1.00 91.62           O  
ATOM   1431  OE2 GLU A 189      -6.211   0.968   3.873  1.00 91.62           O  
ATOM   1432  N   ALA A 190      -4.812   5.211   6.867  1.00 93.88           N  
ATOM   1433  CA  ALA A 190      -5.809   6.043   7.539  1.00 93.88           C  
ATOM   1434  C   ALA A 190      -6.645   6.824   6.531  1.00 93.88           C  
ATOM   1435  CB  ALA A 190      -5.129   7.004   8.516  1.00 93.88           C  
ATOM   1436  O   ALA A 190      -6.125   7.309   5.523  1.00 93.88           O  
ATOM   1437  N   GLY A 191      -7.945   6.859   6.863  1.00 95.81           N  
ATOM   1438  CA  GLY A 191      -8.789   7.566   5.914  1.00 95.81           C  
ATOM   1439  C   GLY A 191     -10.188   7.836   6.445  1.00 95.81           C  
ATOM   1440  O   GLY A 191     -10.438   7.715   7.645  1.00 95.81           O  
ATOM   1441  N   VAL A 192     -11.055   8.406   5.508  1.00 94.19           N  
ATOM   1442  CA  VAL A 192     -12.445   8.734   5.805  1.00 94.19           C  
ATOM   1443  C   VAL A 192     -13.359   8.039   4.801  1.00 94.19           C  
ATOM   1444  CB  VAL A 192     -12.688  10.258   5.789  1.00 94.19           C  
ATOM   1445  O   VAL A 192     -13.008   7.891   3.629  1.00 94.19           O  
ATOM   1446  CG1 VAL A 192     -13.367  10.680   4.488  1.00 94.19           C  
ATOM   1447  CG2 VAL A 192     -13.531  10.672   6.992  1.00 94.19           C  
TER    1448      VAL A 192                                                      
ENDMDL                                                                          
END                                                                             
