# Supplementary material for: Assessing Wolbachia circulation in wild populations of phlebotomine sand flies from Spain and Morocco: implications for control of leishmaniasis
Source: Parasit Vectors. 2025 Apr 26;18:155. doi: 10.1186/s13071-025-06771-6 (PMC12032678; doi:10.1186/s13071-025-06771-6)
Supplement: Supplementary file 3 — Additional File 3: Dataset S3. [file 13071_2025_6771_MOESM3_ESM.zip › Phlebotomusperniciosus_bfd4b/Phlebotomusperniciosus_bfd4b_unrelaxed_rank_002_alphafold2_ptm_model_4_seed_000.pdb]

MODEL     1                                                                     
ATOM      1  N   SER A   1     -16.219  -8.672  31.500  1.00 49.12           N  
ATOM      2  CA  SER A   1     -16.359  -7.809  30.328  1.00 49.12           C  
ATOM      3  C   SER A   1     -15.961  -8.531  29.047  1.00 49.12           C  
ATOM      4  CB  SER A   1     -15.516  -6.543  30.500  1.00 49.12           C  
ATOM      5  O   SER A   1     -14.906  -9.164  28.984  1.00 49.12           O  
ATOM      6  OG  SER A   1     -14.961  -6.145  29.250  1.00 49.12           O  
ATOM      7  N   ASP A   2     -16.719  -9.430  28.453  1.00 52.53           N  
ATOM      8  CA  ASP A   2     -16.516 -10.312  27.312  1.00 52.53           C  
ATOM      9  C   ASP A   2     -15.773  -9.586  26.188  1.00 52.53           C  
ATOM     10  CB  ASP A   2     -17.844 -10.852  26.797  1.00 52.53           C  
ATOM     11  O   ASP A   2     -16.172  -8.484  25.781  1.00 52.53           O  
ATOM     12  CG  ASP A   2     -18.438 -11.938  27.688  1.00 52.53           C  
ATOM     13  OD1 ASP A   2     -17.688 -12.531  28.500  1.00 52.53           O  
ATOM     14  OD2 ASP A   2     -19.641 -12.203  27.578  1.00 52.53           O  
ATOM     15  N   GLU A   3     -14.516  -9.297  26.234  1.00 63.06           N  
ATOM     16  CA  GLU A   3     -13.648  -8.867  25.141  1.00 63.06           C  
ATOM     17  C   GLU A   3     -14.234  -9.258  23.781  1.00 63.06           C  
ATOM     18  CB  GLU A   3     -12.250  -9.461  25.297  1.00 63.06           C  
ATOM     19  O   GLU A   3     -14.625 -10.406  23.578  1.00 63.06           O  
ATOM     20  CG  GLU A   3     -11.320  -8.625  26.156  1.00 63.06           C  
ATOM     21  CD  GLU A   3      -9.914  -9.188  26.250  1.00 63.06           C  
ATOM     22  OE1 GLU A   3      -9.070  -8.609  26.969  1.00 63.06           O  
ATOM     23  OE2 GLU A   3      -9.648 -10.219  25.594  1.00 63.06           O  
ATOM     24  N   GLU A   4     -14.781  -8.312  23.047  1.00 80.44           N  
ATOM     25  CA  GLU A   4     -15.266  -8.547  21.688  1.00 80.44           C  
ATOM     26  C   GLU A   4     -14.109  -8.844  20.734  1.00 80.44           C  
ATOM     27  CB  GLU A   4     -16.078  -7.348  21.172  1.00 80.44           C  
ATOM     28  O   GLU A   4     -13.203  -8.016  20.578  1.00 80.44           O  
ATOM     29  CG  GLU A   4     -17.344  -7.094  21.969  1.00 80.44           C  
ATOM     30  CD  GLU A   4     -18.469  -8.062  21.609  1.00 80.44           C  
ATOM     31  OE1 GLU A   4     -19.391  -8.250  22.438  1.00 80.44           O  
ATOM     32  OE2 GLU A   4     -18.422  -8.633  20.500  1.00 80.44           O  
ATOM     33  N   THR A   5     -13.844 -10.109  20.469  1.00 90.69           N  
ATOM     34  CA  THR A   5     -12.836 -10.555  19.516  1.00 90.69           C  
ATOM     35  C   THR A   5     -13.492 -11.109  18.250  1.00 90.69           C  
ATOM     36  CB  THR A   5     -11.914 -11.625  20.125  1.00 90.69           C  
ATOM     37  O   THR A   5     -14.578 -11.688  18.312  1.00 90.69           O  
ATOM     38  CG2 THR A   5     -11.211 -11.094  21.375  1.00 90.69           C  
ATOM     39  OG1 THR A   5     -12.695 -12.773  20.484  1.00 90.69           O  
ATOM     40  N   SER A   6     -12.898 -10.750  17.125  1.00 93.75           N  
ATOM     41  CA  SER A   6     -13.430 -11.266  15.867  1.00 93.75           C  
ATOM     42  C   SER A   6     -12.344 -11.367  14.797  1.00 93.75           C  
ATOM     43  CB  SER A   6     -14.570 -10.383  15.359  1.00 93.75           C  
ATOM     44  O   SER A   6     -11.312 -10.695  14.891  1.00 93.75           O  
ATOM     45  OG  SER A   6     -14.102  -9.078  15.062  1.00 93.75           O  
ATOM     46  N   TYR A   7     -12.523 -12.328  13.844  1.00 96.56           N  
ATOM     47  CA  TYR A   7     -11.734 -12.414  12.617  1.00 96.56           C  
ATOM     48  C   TYR A   7     -12.422 -11.680  11.477  1.00 96.56           C  
ATOM     49  CB  TYR A   7     -11.500 -13.883  12.234  1.00 96.56           C  
ATOM     50  O   TYR A   7     -13.641 -11.531  11.469  1.00 96.56           O  
ATOM     51  CG  TYR A   7     -10.727 -14.664  13.273  1.00 96.56           C  
ATOM     52  CD1 TYR A   7      -9.336 -14.656  13.289  1.00 96.56           C  
ATOM     53  CD2 TYR A   7     -11.391 -15.414  14.234  1.00 96.56           C  
ATOM     54  CE1 TYR A   7      -8.617 -15.375  14.234  1.00 96.56           C  
ATOM     55  CE2 TYR A   7     -10.688 -16.141  15.188  1.00 96.56           C  
ATOM     56  OH  TYR A   7      -8.602 -16.828  16.125  1.00 96.56           O  
ATOM     57  CZ  TYR A   7      -9.305 -16.109  15.180  1.00 96.56           C  
ATOM     58  N   TYR A   8     -11.594 -11.141  10.602  1.00 96.19           N  
ATOM     59  CA  TYR A   8     -12.195 -10.445   9.469  1.00 96.19           C  
ATOM     60  C   TYR A   8     -11.320 -10.578   8.219  1.00 96.19           C  
ATOM     61  CB  TYR A   8     -12.422  -8.969   9.797  1.00 96.19           C  
ATOM     62  O   TYR A   8     -10.156 -10.961   8.312  1.00 96.19           O  
ATOM     63  CG  TYR A   8     -11.148  -8.180   9.961  1.00 96.19           C  
ATOM     64  CD1 TYR A   8     -10.539  -8.062  11.211  1.00 96.19           C  
ATOM     65  CD2 TYR A   8     -10.555  -7.555   8.875  1.00 96.19           C  
ATOM     66  CE1 TYR A   8      -9.367  -7.332  11.367  1.00 96.19           C  
ATOM     67  CE2 TYR A   8      -9.375  -6.824   9.023  1.00 96.19           C  
ATOM     68  OH  TYR A   8      -7.629  -5.996  10.422  1.00 96.19           O  
ATOM     69  CZ  TYR A   8      -8.789  -6.719  10.273  1.00 96.19           C  
ATOM     70  N   VAL A   9     -11.922 -10.391   7.148  1.00 97.69           N  
ATOM     71  CA  VAL A   9     -11.258 -10.297   5.852  1.00 97.69           C  
ATOM     72  C   VAL A   9     -11.570  -8.945   5.207  1.00 97.69           C  
ATOM     73  CB  VAL A   9     -11.680 -11.445   4.914  1.00 97.69           C  
ATOM     74  O   VAL A   9     -12.656  -8.398   5.391  1.00 97.69           O  
ATOM     75  CG1 VAL A   9     -11.227 -12.797   5.473  1.00 97.69           C  
ATOM     76  CG2 VAL A   9     -13.195 -11.430   4.699  1.00 97.69           C  
ATOM     77  N   ARG A  10     -10.477  -8.414   4.438  1.00 96.81           N  
ATOM     78  CA  ARG A  10     -10.641  -7.137   3.744  1.00 96.81           C  
ATOM     79  C   ARG A  10     -10.258  -7.262   2.273  1.00 96.81           C  
ATOM     80  CB  ARG A  10      -9.789  -6.051   4.414  1.00 96.81           C  
ATOM     81  O   ARG A  10      -9.305  -7.953   1.929  1.00 96.81           O  
ATOM     82  CG  ARG A  10     -10.266  -5.672   5.809  1.00 96.81           C  
ATOM     83  CD  ARG A  10      -9.539  -4.445   6.336  1.00 96.81           C  
ATOM     84  NE  ARG A  10      -8.094  -4.652   6.371  1.00 96.81           N  
ATOM     85  NH1 ARG A  10      -7.590  -2.500   7.039  1.00 96.81           N  
ATOM     86  NH2 ARG A  10      -5.910  -4.023   6.703  1.00 96.81           N  
ATOM     87  CZ  ARG A  10      -7.199  -3.725   6.707  1.00 96.81           C  
ATOM     88  N   LEU A  11     -11.062  -6.727   1.541  1.00 97.50           N  
ATOM     89  CA  LEU A  11     -10.773  -6.496   0.129  1.00 97.50           C  
ATOM     90  C   LEU A  11     -10.797  -5.004  -0.195  1.00 97.50           C  
ATOM     91  CB  LEU A  11     -11.781  -7.238  -0.751  1.00 97.50           C  
ATOM     92  O   LEU A  11     -11.742  -4.301   0.174  1.00 97.50           O  
ATOM     93  CG  LEU A  11     -11.523  -7.191  -2.260  1.00 97.50           C  
ATOM     94  CD1 LEU A  11     -10.219  -7.898  -2.600  1.00 97.50           C  
ATOM     95  CD2 LEU A  11     -12.688  -7.824  -3.016  1.00 97.50           C  
ATOM     96  N   GLN A  12      -9.727  -4.570  -0.900  1.00 96.12           N  
ATOM     97  CA  GLN A  12      -9.672  -3.125  -1.087  1.00 96.12           C  
ATOM     98  C   GLN A  12      -9.117  -2.770  -2.463  1.00 96.12           C  
ATOM     99  CB  GLN A  12      -8.828  -2.475   0.008  1.00 96.12           C  
ATOM    100  O   GLN A  12      -8.336  -3.531  -3.037  1.00 96.12           O  
ATOM    101  CG  GLN A  12      -7.355  -2.857  -0.044  1.00 96.12           C  
ATOM    102  CD  GLN A  12      -6.715  -2.918   1.330  1.00 96.12           C  
ATOM    103  NE2 GLN A  12      -5.598  -2.217   1.496  1.00 96.12           N  
ATOM    104  OE1 GLN A  12      -7.223  -3.588   2.236  1.00 96.12           O  
ATOM    105  N   TYR A  13      -9.586  -1.678  -2.939  1.00 96.69           N  
ATOM    106  CA  TYR A  13      -9.016  -0.947  -4.066  1.00 96.69           C  
ATOM    107  C   TYR A  13      -8.203   0.247  -3.590  1.00 96.69           C  
ATOM    108  CB  TYR A  13     -10.125  -0.476  -5.016  1.00 96.69           C  
ATOM    109  O   TYR A  13      -8.633   0.985  -2.699  1.00 96.69           O  
ATOM    110  CG  TYR A  13      -9.641   0.454  -6.102  1.00 96.69           C  
ATOM    111  CD1 TYR A  13      -9.742   1.836  -5.957  1.00 96.69           C  
ATOM    112  CD2 TYR A  13      -9.078  -0.047  -7.270  1.00 96.69           C  
ATOM    113  CE1 TYR A  13      -9.297   2.697  -6.957  1.00 96.69           C  
ATOM    114  CE2 TYR A  13      -8.633   0.805  -8.273  1.00 96.69           C  
ATOM    115  OH  TYR A  13      -8.305   3.020  -9.102  1.00 96.69           O  
ATOM    116  CZ  TYR A  13      -8.742   2.172  -8.109  1.00 96.69           C  
ATOM    117  N   ASN A  14      -7.035   0.403  -4.215  1.00 91.69           N  
ATOM    118  CA  ASN A  14      -6.164   1.524  -3.877  1.00 91.69           C  
ATOM    119  C   ASN A  14      -5.848   2.377  -5.102  1.00 91.69           C  
ATOM    120  CB  ASN A  14      -4.867   1.023  -3.234  1.00 91.69           C  
ATOM    121  O   ASN A  14      -5.430   1.854  -6.137  1.00 91.69           O  
ATOM    122  CG  ASN A  14      -5.117   0.194  -1.989  1.00 91.69           C  
ATOM    123  ND2 ASN A  14      -4.898  -1.111  -2.094  1.00 91.69           N  
ATOM    124  OD1 ASN A  14      -5.508   0.722  -0.944  1.00 91.69           O  
ATOM    125  N   GLY A  15      -6.234   3.646  -5.027  1.00 88.69           N  
ATOM    126  CA  GLY A  15      -5.719   4.570  -6.023  1.00 88.69           C  
ATOM    127  C   GLY A  15      -4.426   5.238  -5.602  1.00 88.69           C  
ATOM    128  O   GLY A  15      -4.359   5.859  -4.539  1.00 88.69           O  
ATOM    129  N   GLU A  16      -3.342   5.062  -6.434  1.00 89.12           N  
ATOM    130  CA  GLU A  16      -2.129   5.840  -6.195  1.00 89.12           C  
ATOM    131  C   GLU A  16      -2.238   7.230  -6.812  1.00 89.12           C  
ATOM    132  CB  GLU A  16      -0.904   5.109  -6.754  1.00 89.12           C  
ATOM    133  O   GLU A  16      -2.418   7.367  -8.023  1.00 89.12           O  
ATOM    134  CG  GLU A  16      -0.740   3.693  -6.227  1.00 89.12           C  
ATOM    135  CD  GLU A  16      -0.421   3.637  -4.742  1.00 89.12           C  
ATOM    136  OE1 GLU A  16      -0.603   2.564  -4.121  1.00 89.12           O  
ATOM    137  OE2 GLU A  16       0.014   4.676  -4.191  1.00 89.12           O  
ATOM    138  N   ILE A  17      -2.217   8.203  -6.016  1.00 87.00           N  
ATOM    139  CA  ILE A  17      -2.529   9.562  -6.449  1.00 87.00           C  
ATOM    140  C   ILE A  17      -1.237  10.359  -6.625  1.00 87.00           C  
ATOM    141  CB  ILE A  17      -3.467  10.273  -5.449  1.00 87.00           C  
ATOM    142  O   ILE A  17      -1.059  11.047  -7.629  1.00 87.00           O  
ATOM    143  CG1 ILE A  17      -4.812   9.547  -5.363  1.00 87.00           C  
ATOM    144  CG2 ILE A  17      -3.662  11.742  -5.844  1.00 87.00           C  
ATOM    145  CD1 ILE A  17      -5.711  10.039  -4.238  1.00 87.00           C  
ATOM    146  N   LEU A  18      -0.333  10.211  -5.719  1.00 88.56           N  
ATOM    147  CA  LEU A  18       0.857  11.055  -5.773  1.00 88.56           C  
ATOM    148  C   LEU A  18       2.115  10.234  -5.500  1.00 88.56           C  
ATOM    149  CB  LEU A  18       0.750  12.195  -4.762  1.00 88.56           C  
ATOM    150  O   LEU A  18       2.295   9.711  -4.398  1.00 88.56           O  
ATOM    151  CG  LEU A  18       1.930  13.164  -4.707  1.00 88.56           C  
ATOM    152  CD1 LEU A  18       2.045  13.930  -6.023  1.00 88.56           C  
ATOM    153  CD2 LEU A  18       1.778  14.133  -3.537  1.00 88.56           C  
ATOM    154  N   PRO A  19       3.000  10.062  -6.590  1.00 84.00           N  
ATOM    155  CA  PRO A  19       4.316   9.492  -6.289  1.00 84.00           C  
ATOM    156  C   PRO A  19       5.207  10.453  -5.504  1.00 84.00           C  
ATOM    157  CB  PRO A  19       4.902   9.219  -7.676  1.00 84.00           C  
ATOM    158  O   PRO A  19       5.570  11.516  -6.012  1.00 84.00           O  
ATOM    159  CG  PRO A  19       4.109  10.070  -8.609  1.00 84.00           C  
ATOM    160  CD  PRO A  19       2.809  10.422  -7.941  1.00 84.00           C  
ATOM    161  N   LEU A  20       5.285  10.281  -4.238  1.00 80.56           N  
ATOM    162  CA  LEU A  20       6.047  11.164  -3.357  1.00 80.56           C  
ATOM    163  C   LEU A  20       7.492  10.695  -3.240  1.00 80.56           C  
ATOM    164  CB  LEU A  20       5.402  11.219  -1.969  1.00 80.56           C  
ATOM    165  O   LEU A  20       7.758   9.602  -2.736  1.00 80.56           O  
ATOM    166  CG  LEU A  20       5.809  12.391  -1.078  1.00 80.56           C  
ATOM    167  CD1 LEU A  20       5.203  13.688  -1.604  1.00 80.56           C  
ATOM    168  CD2 LEU A  20       5.379  12.141   0.364  1.00 80.56           C  
ATOM    169  N   TYR A  21       8.477  11.352  -3.820  1.00 80.88           N  
ATOM    170  CA  TYR A  21       9.906  11.109  -3.682  1.00 80.88           C  
ATOM    171  C   TYR A  21      10.305   9.781  -4.316  1.00 80.88           C  
ATOM    172  CB  TYR A  21      10.312  11.125  -2.205  1.00 80.88           C  
ATOM    173  O   TYR A  21      11.273   9.156  -3.898  1.00 80.88           O  
ATOM    174  CG  TYR A  21      10.039  12.438  -1.516  1.00 80.88           C  
ATOM    175  CD1 TYR A  21      10.719  13.602  -1.891  1.00 80.88           C  
ATOM    176  CD2 TYR A  21       9.109  12.523  -0.486  1.00 80.88           C  
ATOM    177  CE1 TYR A  21      10.469  14.812  -1.256  1.00 80.88           C  
ATOM    178  CE2 TYR A  21       8.859  13.734   0.156  1.00 80.88           C  
ATOM    179  OH  TYR A  21       9.289  16.062   0.396  1.00 80.88           O  
ATOM    180  CZ  TYR A  21       9.539  14.867  -0.236  1.00 80.88           C  
ATOM    181  N   THR A  22       9.406   9.250  -5.184  1.00 86.56           N  
ATOM    182  CA  THR A  22       9.742   8.023  -5.895  1.00 86.56           C  
ATOM    183  C   THR A  22      10.938   8.250  -6.824  1.00 86.56           C  
ATOM    184  CB  THR A  22       8.547   7.500  -6.707  1.00 86.56           C  
ATOM    185  O   THR A  22      10.977   9.242  -7.555  1.00 86.56           O  
ATOM    186  CG2 THR A  22       8.891   6.184  -7.398  1.00 86.56           C  
ATOM    187  OG1 THR A  22       7.438   7.289  -5.828  1.00 86.56           O  
ATOM    188  N   LYS A  23      11.945   7.293  -6.715  1.00 87.38           N  
ATOM    189  CA  LYS A  23      13.164   7.445  -7.504  1.00 87.38           C  
ATOM    190  C   LYS A  23      13.617   6.109  -8.086  1.00 87.38           C  
ATOM    191  CB  LYS A  23      14.289   8.047  -6.652  1.00 87.38           C  
ATOM    192  O   LYS A  23      13.438   5.062  -7.461  1.00 87.38           O  
ATOM    193  CG  LYS A  23      14.039   9.492  -6.238  1.00 87.38           C  
ATOM    194  CD  LYS A  23      15.242  10.078  -5.508  1.00 87.38           C  
ATOM    195  CE  LYS A  23      14.992  11.516  -5.090  1.00 87.38           C  
ATOM    196  NZ  LYS A  23      16.188  12.109  -4.406  1.00 87.38           N  
ATOM    197  N   VAL A  24      14.047   6.188  -9.273  1.00 88.00           N  
ATOM    198  CA  VAL A  24      14.734   5.074  -9.914  1.00 88.00           C  
ATOM    199  C   VAL A  24      16.109   5.523 -10.391  1.00 88.00           C  
ATOM    200  CB  VAL A  24      13.914   4.516 -11.102  1.00 88.00           C  
ATOM    201  O   VAL A  24      16.219   6.359 -11.297  1.00 88.00           O  
ATOM    202  CG1 VAL A  24      14.625   3.318 -11.734  1.00 88.00           C  
ATOM    203  CG2 VAL A  24      12.508   4.129 -10.648  1.00 88.00           C  
ATOM    204  N   ASP A  25      17.109   4.984  -9.695  1.00 85.50           N  
ATOM    205  CA  ASP A  25      18.484   5.320 -10.078  1.00 85.50           C  
ATOM    206  C   ASP A  25      18.797   4.809 -11.484  1.00 85.50           C  
ATOM    207  CB  ASP A  25      19.484   4.750  -9.078  1.00 85.50           C  
ATOM    208  O   ASP A  25      18.344   3.730 -11.875  1.00 85.50           O  
ATOM    209  CG  ASP A  25      19.391   5.406  -7.711  1.00 85.50           C  
ATOM    210  OD1 ASP A  25      18.703   6.445  -7.574  1.00 85.50           O  
ATOM    211  OD2 ASP A  25      20.016   4.887  -6.758  1.00 85.50           O  
ATOM    212  N   GLY A  26      19.469   5.652 -12.281  1.00 80.19           N  
ATOM    213  CA  GLY A  26      19.922   5.227 -13.602  1.00 80.19           C  
ATOM    214  C   GLY A  26      19.062   5.754 -14.727  1.00 80.19           C  
ATOM    215  O   GLY A  26      19.406   5.605 -15.898  1.00 80.19           O  
ATOM    216  N   ILE A  27      17.891   6.277 -14.344  1.00 86.50           N  
ATOM    217  CA  ILE A  27      17.031   6.887 -15.352  1.00 86.50           C  
ATOM    218  C   ILE A  27      17.297   8.391 -15.422  1.00 86.50           C  
ATOM    219  CB  ILE A  27      15.539   6.621 -15.062  1.00 86.50           C  
ATOM    220  O   ILE A  27      17.281   9.078 -14.398  1.00 86.50           O  
ATOM    221  CG1 ILE A  27      15.234   5.121 -15.148  1.00 86.50           C  
ATOM    222  CG2 ILE A  27      14.648   7.414 -16.016  1.00 86.50           C  
ATOM    223  CD1 ILE A  27      13.805   4.758 -14.773  1.00 86.50           C  
ATOM    224  N   THR A  28      17.625   8.773 -16.656  1.00 89.38           N  
ATOM    225  CA  THR A  28      17.906  10.188 -16.875  1.00 89.38           C  
ATOM    226  C   THR A  28      16.625  10.961 -17.188  1.00 89.38           C  
ATOM    227  CB  THR A  28      18.906  10.383 -18.031  1.00 89.38           C  
ATOM    228  O   THR A  28      15.836  10.547 -18.031  1.00 89.38           O  
ATOM    229  CG2 THR A  28      19.266  11.852 -18.219  1.00 89.38           C  
ATOM    230  OG1 THR A  28      20.109   9.641 -17.750  1.00 89.38           O  
ATOM    231  N   ASN A  29      16.453  12.117 -16.469  1.00 92.00           N  
ATOM    232  CA  ASN A  29      15.312  12.992 -16.703  1.00 92.00           C  
ATOM    233  C   ASN A  29      15.633  14.078 -17.734  1.00 92.00           C  
ATOM    234  CB  ASN A  29      14.844  13.617 -15.391  1.00 92.00           C  
ATOM    235  O   ASN A  29      16.797  14.352 -18.000  1.00 92.00           O  
ATOM    236  CG  ASN A  29      14.242  12.602 -14.445  1.00 92.00           C  
ATOM    237  ND2 ASN A  29      13.867  13.047 -13.250  1.00 92.00           N  
ATOM    238  OD1 ASN A  29      14.109  11.422 -14.773  1.00 92.00           O  
ATOM    239  N   VAL A  30      14.602  14.617 -18.297  1.00 94.31           N  
ATOM    240  CA  VAL A  30      14.773  15.711 -19.250  1.00 94.31           C  
ATOM    241  C   VAL A  30      15.359  16.922 -18.531  1.00 94.31           C  
ATOM    242  CB  VAL A  30      13.438  16.094 -19.922  1.00 94.31           C  
ATOM    243  O   VAL A  30      15.195  17.078 -17.312  1.00 94.31           O  
ATOM    244  CG1 VAL A  30      12.891  14.914 -20.734  1.00 94.31           C  
ATOM    245  CG2 VAL A  30      12.422  16.547 -18.891  1.00 94.31           C  
ATOM    246  N   THR A  31      16.109  17.766 -19.234  1.00 93.38           N  
ATOM    247  CA  THR A  31      16.703  19.000 -18.688  1.00 93.38           C  
ATOM    248  C   THR A  31      15.617  19.891 -18.078  1.00 93.38           C  
ATOM    249  CB  THR A  31      17.469  19.766 -19.766  1.00 93.38           C  
ATOM    250  O   THR A  31      14.570  20.094 -18.688  1.00 93.38           O  
ATOM    251  CG2 THR A  31      18.078  21.047 -19.188  1.00 93.38           C  
ATOM    252  OG1 THR A  31      18.531  18.953 -20.281  1.00 93.38           O  
ATOM    253  N   GLY A  32      15.781  20.328 -16.797  1.00 92.50           N  
ATOM    254  CA  GLY A  32      14.812  21.172 -16.125  1.00 92.50           C  
ATOM    255  C   GLY A  32      13.898  20.406 -15.188  1.00 92.50           C  
ATOM    256  O   GLY A  32      13.195  21.000 -14.375  1.00 92.50           O  
ATOM    257  N   LYS A  33      13.938  19.062 -15.242  1.00 91.19           N  
ATOM    258  CA  LYS A  33      13.109  18.203 -14.398  1.00 91.19           C  
ATOM    259  C   LYS A  33      13.969  17.188 -13.641  1.00 91.19           C  
ATOM    260  CB  LYS A  33      12.062  17.484 -15.234  1.00 91.19           C  
ATOM    261  O   LYS A  33      13.492  16.109 -13.305  1.00 91.19           O  
ATOM    262  CG  LYS A  33      11.141  18.422 -16.016  1.00 91.19           C  
ATOM    263  CD  LYS A  33      10.039  18.984 -15.117  1.00 91.19           C  
ATOM    264  CE  LYS A  33       8.992  19.734 -15.930  1.00 91.19           C  
ATOM    265  NZ  LYS A  33       7.953  20.359 -15.055  1.00 91.19           N  
ATOM    266  N   GLU A  34      15.125  17.484 -13.398  1.00 89.38           N  
ATOM    267  CA  GLU A  34      16.094  16.562 -12.836  1.00 89.38           C  
ATOM    268  C   GLU A  34      15.664  16.078 -11.453  1.00 89.38           C  
ATOM    269  CB  GLU A  34      17.484  17.219 -12.742  1.00 89.38           C  
ATOM    270  O   GLU A  34      16.047  14.984 -11.023  1.00 89.38           O  
ATOM    271  CG  GLU A  34      18.062  17.609 -14.094  1.00 89.38           C  
ATOM    272  CD  GLU A  34      17.562  18.969 -14.586  1.00 89.38           C  
ATOM    273  OE1 GLU A  34      18.078  19.453 -15.617  1.00 89.38           O  
ATOM    274  OE2 GLU A  34      16.656  19.531 -13.930  1.00 89.38           O  
ATOM    275  N   LYS A  35      14.773  16.844 -10.844  1.00 87.44           N  
ATOM    276  CA  LYS A  35      14.383  16.484  -9.484  1.00 87.44           C  
ATOM    277  C   LYS A  35      13.000  15.844  -9.461  1.00 87.44           C  
ATOM    278  CB  LYS A  35      14.406  17.719  -8.570  1.00 87.44           C  
ATOM    279  O   LYS A  35      12.523  15.414  -8.406  1.00 87.44           O  
ATOM    280  CG  LYS A  35      15.781  18.344  -8.414  1.00 87.44           C  
ATOM    281  CD  LYS A  35      15.766  19.469  -7.395  1.00 87.44           C  
ATOM    282  CE  LYS A  35      17.156  20.078  -7.203  1.00 87.44           C  
ATOM    283  NZ  LYS A  35      17.109  21.328  -6.391  1.00 87.44           N  
ATOM    284  N   ASP A  36      12.391  15.820 -10.625  1.00 89.81           N  
ATOM    285  CA  ASP A  36      11.062  15.227 -10.695  1.00 89.81           C  
ATOM    286  C   ASP A  36      11.133  13.703 -10.672  1.00 89.81           C  
ATOM    287  CB  ASP A  36      10.328  15.703 -11.953  1.00 89.81           C  
ATOM    288  O   ASP A  36      12.133  13.117 -11.102  1.00 89.81           O  
ATOM    289  CG  ASP A  36       9.977  17.172 -11.914  1.00 89.81           C  
ATOM    290  OD1 ASP A  36      10.586  17.938 -11.133  1.00 89.81           O  
ATOM    291  OD2 ASP A  36       9.078  17.594 -12.680  1.00 89.81           O  
ATOM    292  N   SER A  37      10.055  13.133 -10.172  1.00 91.00           N  
ATOM    293  CA  SER A  37       9.922  11.680 -10.234  1.00 91.00           C  
ATOM    294  C   SER A  37       9.711  11.203 -11.664  1.00 91.00           C  
ATOM    295  CB  SER A  37       8.766  11.211  -9.352  1.00 91.00           C  
ATOM    296  O   SER A  37       8.922  11.789 -12.406  1.00 91.00           O  
ATOM    297  OG  SER A  37       8.516   9.828  -9.547  1.00 91.00           O  
ATOM    298  N   PRO A  38      10.492  10.133 -12.078  1.00 92.12           N  
ATOM    299  CA  PRO A  38      10.250   9.570 -13.406  1.00 92.12           C  
ATOM    300  C   PRO A  38       8.945   8.773 -13.484  1.00 92.12           C  
ATOM    301  CB  PRO A  38      11.461   8.664 -13.625  1.00 92.12           C  
ATOM    302  O   PRO A  38       8.602   8.250 -14.547  1.00 92.12           O  
ATOM    303  CG  PRO A  38      11.852   8.203 -12.258  1.00 92.12           C  
ATOM    304  CD  PRO A  38      11.602   9.328 -11.289  1.00 92.12           C  
ATOM    305  N   LEU A  39       8.250   8.672 -12.375  1.00 93.19           N  
ATOM    306  CA  LEU A  39       7.000   7.922 -12.289  1.00 93.19           C  
ATOM    307  C   LEU A  39       5.832   8.844 -11.977  1.00 93.19           C  
ATOM    308  CB  LEU A  39       7.105   6.824 -11.227  1.00 93.19           C  
ATOM    309  O   LEU A  39       6.012   9.875 -11.320  1.00 93.19           O  
ATOM    310  CG  LEU A  39       8.219   5.793 -11.422  1.00 93.19           C  
ATOM    311  CD1 LEU A  39       8.398   4.961 -10.156  1.00 93.19           C  
ATOM    312  CD2 LEU A  39       7.918   4.898 -12.625  1.00 93.19           C  
ATOM    313  N   THR A  40       4.664   8.508 -12.516  1.00 93.00           N  
ATOM    314  CA  THR A  40       3.441   9.250 -12.234  1.00 93.00           C  
ATOM    315  C   THR A  40       2.354   8.320 -11.703  1.00 93.00           C  
ATOM    316  CB  THR A  40       2.930   9.984 -13.484  1.00 93.00           C  
ATOM    317  O   THR A  40       2.541   7.105 -11.648  1.00 93.00           O  
ATOM    318  CG2 THR A  40       2.395   9.000 -14.516  1.00 93.00           C  
ATOM    319  OG1 THR A  40       1.880  10.883 -13.109  1.00 93.00           O  
ATOM    320  N   ARG A  41       1.360   8.906 -11.148  1.00 90.44           N  
ATOM    321  CA  ARG A  41       0.260   8.211 -10.484  1.00 90.44           C  
ATOM    322  C   ARG A  41      -0.305   7.113 -11.375  1.00 90.44           C  
ATOM    323  CB  ARG A  41      -0.847   9.195 -10.102  1.00 90.44           C  
ATOM    324  O   ARG A  41      -0.224   7.195 -12.602  1.00 90.44           O  
ATOM    325  CG  ARG A  41      -1.527   9.852 -11.297  1.00 90.44           C  
ATOM    326  CD  ARG A  41      -2.580  10.859 -10.859  1.00 90.44           C  
ATOM    327  NE  ARG A  41      -3.184  11.539 -12.008  1.00 90.44           N  
ATOM    328  NH1 ARG A  41      -4.336  13.094 -10.742  1.00 90.44           N  
ATOM    329  NH2 ARG A  41      -4.492  13.125 -13.031  1.00 90.44           N  
ATOM    330  CZ  ARG A  41      -4.004  12.586 -11.922  1.00 90.44           C  
ATOM    331  N   SER A  42      -0.730   5.988 -10.758  1.00 85.19           N  
ATOM    332  CA  SER A  42      -1.537   4.922 -11.344  1.00 85.19           C  
ATOM    333  C   SER A  42      -2.701   4.547 -10.430  1.00 85.19           C  
ATOM    334  CB  SER A  42      -0.676   3.688 -11.609  1.00 85.19           C  
ATOM    335  O   SER A  42      -2.656   4.801  -9.219  1.00 85.19           O  
ATOM    336  OG  SER A  42      -1.477   2.600 -12.047  1.00 85.19           O  
ATOM    337  N   PHE A  43      -3.811   4.262 -11.000  1.00 85.88           N  
ATOM    338  CA  PHE A  43      -5.000   3.912 -10.234  1.00 85.88           C  
ATOM    339  C   PHE A  43      -5.234   2.406 -10.258  1.00 85.88           C  
ATOM    340  CB  PHE A  43      -6.230   4.645 -10.781  1.00 85.88           C  
ATOM    341  O   PHE A  43      -6.363   1.946 -10.062  1.00 85.88           O  
ATOM    342  CG  PHE A  43      -6.152   6.141 -10.641  1.00 85.88           C  
ATOM    343  CD1 PHE A  43      -6.426   6.758  -9.430  1.00 85.88           C  
ATOM    344  CD2 PHE A  43      -5.809   6.934 -11.734  1.00 85.88           C  
ATOM    345  CE1 PHE A  43      -6.355   8.141  -9.297  1.00 85.88           C  
ATOM    346  CE2 PHE A  43      -5.738   8.320 -11.609  1.00 85.88           C  
ATOM    347  CZ  PHE A  43      -6.012   8.922 -10.398  1.00 85.88           C  
ATOM    348  N   ILE A  44      -4.098   1.736 -10.477  1.00 86.12           N  
ATOM    349  CA  ILE A  44      -4.164   0.279 -10.484  1.00 86.12           C  
ATOM    350  C   ILE A  44      -3.514  -0.277  -9.219  1.00 86.12           C  
ATOM    351  CB  ILE A  44      -3.486  -0.310 -11.742  1.00 86.12           C  
ATOM    352  O   ILE A  44      -2.287  -0.368  -9.133  1.00 86.12           O  
ATOM    353  CG1 ILE A  44      -4.164   0.214 -13.008  1.00 86.12           C  
ATOM    354  CG2 ILE A  44      -3.508  -1.841 -11.695  1.00 86.12           C  
ATOM    355  CD1 ILE A  44      -3.463  -0.190 -14.297  1.00 86.12           C  
ATOM    356  N   ALA A  45      -4.324  -0.498  -8.227  1.00 89.62           N  
ATOM    357  CA  ALA A  45      -3.834  -1.081  -6.980  1.00 89.62           C  
ATOM    358  C   ALA A  45      -4.977  -1.691  -6.176  1.00 89.62           C  
ATOM    359  CB  ALA A  45      -3.102  -0.028  -6.152  1.00 89.62           C  
ATOM    360  O   ALA A  45      -6.082  -1.146  -6.141  1.00 89.62           O  
ATOM    361  N   GLY A  46      -4.691  -2.844  -5.668  1.00 93.81           N  
ATOM    362  CA  GLY A  46      -5.652  -3.508  -4.805  1.00 93.81           C  
ATOM    363  C   GLY A  46      -5.051  -4.652  -4.012  1.00 93.81           C  
ATOM    364  O   GLY A  46      -3.904  -5.039  -4.242  1.00 93.81           O  
ATOM    365  N   GLY A  47      -5.750  -5.031  -3.027  1.00 96.06           N  
ATOM    366  CA  GLY A  47      -5.250  -6.125  -2.213  1.00 96.06           C  
ATOM    367  C   GLY A  47      -6.285  -6.684  -1.255  1.00 96.06           C  
ATOM    368  O   GLY A  47      -7.465  -6.336  -1.339  1.00 96.06           O  
ATOM    369  N   GLY A  48      -5.855  -7.629  -0.546  1.00 97.94           N  
ATOM    370  CA  GLY A  48      -6.652  -8.289   0.479  1.00 97.94           C  
ATOM    371  C   GLY A  48      -5.883  -8.531   1.765  1.00 97.94           C  
ATOM    372  O   GLY A  48      -4.652  -8.500   1.774  1.00 97.94           O  
ATOM    373  N   ALA A  49      -6.727  -8.727   2.811  1.00 98.38           N  
ATOM    374  CA  ALA A  49      -6.102  -8.961   4.109  1.00 98.38           C  
ATOM    375  C   ALA A  49      -6.945  -9.898   4.965  1.00 98.38           C  
ATOM    376  CB  ALA A  49      -5.879  -7.633   4.840  1.00 98.38           C  
ATOM    377  O   ALA A  49      -8.164  -9.984   4.781  1.00 98.38           O  
ATOM    378  N   PHE A  50      -6.289 -10.586   5.844  1.00 98.56           N  
ATOM    379  CA  PHE A  50      -6.875 -11.383   6.914  1.00 98.56           C  
ATOM    380  C   PHE A  50      -6.391 -10.906   8.273  1.00 98.56           C  
ATOM    381  CB  PHE A  50      -6.539 -12.867   6.730  1.00 98.56           C  
ATOM    382  O   PHE A  50      -5.184 -10.750   8.492  1.00 98.56           O  
ATOM    383  CG  PHE A  50      -7.137 -13.766   7.785  1.00 98.56           C  
ATOM    384  CD1 PHE A  50      -6.387 -14.156   8.891  1.00 98.56           C  
ATOM    385  CD2 PHE A  50      -8.445 -14.211   7.672  1.00 98.56           C  
ATOM    386  CE1 PHE A  50      -6.938 -14.984   9.867  1.00 98.56           C  
ATOM    387  CE2 PHE A  50      -9.000 -15.039   8.641  1.00 98.56           C  
ATOM    388  CZ  PHE A  50      -8.242 -15.422   9.742  1.00 98.56           C  
ATOM    389  N   GLY A  51      -7.445 -10.664   9.141  1.00 98.06           N  
ATOM    390  CA  GLY A  51      -6.980 -10.039  10.367  1.00 98.06           C  
ATOM    391  C   GLY A  51      -7.793 -10.438  11.586  1.00 98.06           C  
ATOM    392  O   GLY A  51      -8.766 -11.188  11.469  1.00 98.06           O  
ATOM    393  N   TYR A  52      -7.340 -10.023  12.648  1.00 97.44           N  
ATOM    394  CA  TYR A  52      -7.922 -10.242  13.969  1.00 97.44           C  
ATOM    395  C   TYR A  52      -8.125  -8.922  14.695  1.00 97.44           C  
ATOM    396  CB  TYR A  52      -7.035 -11.164  14.805  1.00 97.44           C  
ATOM    397  O   TYR A  52      -7.238  -8.062  14.703  1.00 97.44           O  
ATOM    398  CG  TYR A  52      -7.609 -11.492  16.156  1.00 97.44           C  
ATOM    399  CD1 TYR A  52      -7.125 -10.875  17.312  1.00 97.44           C  
ATOM    400  CD2 TYR A  52      -8.633 -12.422  16.297  1.00 97.44           C  
ATOM    401  CE1 TYR A  52      -7.652 -11.172  18.562  1.00 97.44           C  
ATOM    402  CE2 TYR A  52      -9.164 -12.734  17.547  1.00 97.44           C  
ATOM    403  OH  TYR A  52      -9.195 -12.398  19.906  1.00 97.44           O  
ATOM    404  CZ  TYR A  52      -8.672 -12.102  18.672  1.00 97.44           C  
ATOM    405  N   LYS A  53      -9.359  -8.719  15.242  1.00 95.44           N  
ATOM    406  CA  LYS A  53      -9.688  -7.527  16.016  1.00 95.44           C  
ATOM    407  C   LYS A  53      -9.914  -7.867  17.484  1.00 95.44           C  
ATOM    408  CB  LYS A  53     -10.922  -6.836  15.445  1.00 95.44           C  
ATOM    409  O   LYS A  53     -10.656  -8.797  17.812  1.00 95.44           O  
ATOM    410  CG  LYS A  53     -11.320  -5.562  16.172  1.00 95.44           C  
ATOM    411  CD  LYS A  53     -12.508  -4.883  15.516  1.00 95.44           C  
ATOM    412  CE  LYS A  53     -12.945  -3.641  16.281  1.00 95.44           C  
ATOM    413  NZ  LYS A  53     -14.062  -2.930  15.602  1.00 95.44           N  
ATOM    414  N   MET A  54      -9.227  -7.168  18.344  1.00 94.44           N  
ATOM    415  CA  MET A  54      -9.422  -7.230  19.797  1.00 94.44           C  
ATOM    416  C   MET A  54      -9.727  -5.848  20.359  1.00 94.44           C  
ATOM    417  CB  MET A  54      -8.180  -7.809  20.484  1.00 94.44           C  
ATOM    418  O   MET A  54      -8.836  -5.008  20.484  1.00 94.44           O  
ATOM    419  CG  MET A  54      -8.438  -8.289  21.906  1.00 94.44           C  
ATOM    420  SD  MET A  54      -6.973  -9.117  22.641  1.00 94.44           S  
ATOM    421  CE  MET A  54      -7.523  -9.266  24.359  1.00 94.44           C  
ATOM    422  N   ASP A  55     -10.977  -5.625  20.719  1.00 91.62           N  
ATOM    423  CA  ASP A  55     -11.414  -4.324  21.203  1.00 91.62           C  
ATOM    424  C   ASP A  55     -11.125  -3.221  20.188  1.00 91.62           C  
ATOM    425  CB  ASP A  55     -10.734  -4.000  22.547  1.00 91.62           C  
ATOM    426  O   ASP A  55     -11.711  -3.199  19.109  1.00 91.62           O  
ATOM    427  CG  ASP A  55     -11.188  -4.910  23.672  1.00 91.62           C  
ATOM    428  OD1 ASP A  55     -12.297  -5.473  23.594  1.00 91.62           O  
ATOM    429  OD2 ASP A  55     -10.414  -5.066  24.641  1.00 91.62           O  
ATOM    430  N   ASP A  56     -10.164  -2.312  20.516  1.00 93.69           N  
ATOM    431  CA  ASP A  56      -9.914  -1.154  19.672  1.00 93.69           C  
ATOM    432  C   ASP A  56      -8.695  -1.379  18.781  1.00 93.69           C  
ATOM    433  CB  ASP A  56      -9.719   0.104  20.516  1.00 93.69           C  
ATOM    434  O   ASP A  56      -8.352  -0.519  17.969  1.00 93.69           O  
ATOM    435  CG  ASP A  56     -10.938   0.458  21.344  1.00 93.69           C  
ATOM    436  OD1 ASP A  56     -12.070   0.124  20.938  1.00 93.69           O  
ATOM    437  OD2 ASP A  56     -10.773   1.078  22.422  1.00 93.69           O  
ATOM    438  N   ILE A  57      -8.141  -2.596  18.938  1.00 96.81           N  
ATOM    439  CA  ILE A  57      -6.926  -2.877  18.188  1.00 96.81           C  
ATOM    440  C   ILE A  57      -7.211  -3.947  17.125  1.00 96.81           C  
ATOM    441  CB  ILE A  57      -5.773  -3.328  19.109  1.00 96.81           C  
ATOM    442  O   ILE A  57      -7.910  -4.926  17.406  1.00 96.81           O  
ATOM    443  CG1 ILE A  57      -5.387  -2.199  20.062  1.00 96.81           C  
ATOM    444  CG2 ILE A  57      -4.566  -3.783  18.281  1.00 96.81           C  
ATOM    445  CD1 ILE A  57      -4.332  -2.594  21.094  1.00 96.81           C  
ATOM    446  N   ARG A  58      -6.641  -3.725  15.891  1.00 96.88           N  
ATOM    447  CA  ARG A  58      -6.738  -4.691  14.805  1.00 96.88           C  
ATOM    448  C   ARG A  58      -5.359  -5.023  14.242  1.00 96.88           C  
ATOM    449  CB  ARG A  58      -7.641  -4.160  13.688  1.00 96.88           C  
ATOM    450  O   ARG A  58      -4.500  -4.145  14.125  1.00 96.88           O  
ATOM    451  CG  ARG A  58      -9.086  -3.963  14.109  1.00 96.88           C  
ATOM    452  CD  ARG A  58      -9.961  -3.525  12.945  1.00 96.88           C  
ATOM    453  NE  ARG A  58      -9.461  -2.305  12.320  1.00 96.88           N  
ATOM    454  NH1 ARG A  58     -11.156  -2.156  10.758  1.00 96.88           N  
ATOM    455  NH2 ARG A  58      -9.500  -0.577  10.812  1.00 96.88           N  
ATOM    456  CZ  ARG A  58     -10.039  -1.682  11.297  1.00 96.88           C  
ATOM    457  N   VAL A  59      -5.156  -6.246  14.023  1.00 98.31           N  
ATOM    458  CA  VAL A  59      -3.941  -6.684  13.352  1.00 98.31           C  
ATOM    459  C   VAL A  59      -4.301  -7.492  12.109  1.00 98.31           C  
ATOM    460  CB  VAL A  59      -3.041  -7.520  14.289  1.00 98.31           C  
ATOM    461  O   VAL A  59      -5.258  -8.273  12.117  1.00 98.31           O  
ATOM    462  CG1 VAL A  59      -1.832  -8.062  13.531  1.00 98.31           C  
ATOM    463  CG2 VAL A  59      -2.594  -6.684  15.484  1.00 98.31           C  
ATOM    464  N   ASP A  60      -3.604  -7.258  10.945  1.00 98.38           N  
ATOM    465  CA  ASP A  60      -3.896  -8.070   9.766  1.00 98.38           C  
ATOM    466  C   ASP A  60      -2.639  -8.305   8.938  1.00 98.38           C  
ATOM    467  CB  ASP A  60      -4.980  -7.414   8.914  1.00 98.38           C  
ATOM    468  O   ASP A  60      -1.615  -7.648   9.148  1.00 98.38           O  
ATOM    469  CG  ASP A  60      -4.559  -6.062   8.359  1.00 98.38           C  
ATOM    470  OD1 ASP A  60      -3.391  -5.914   7.945  1.00 98.38           O  
ATOM    471  OD2 ASP A  60      -5.402  -5.141   8.344  1.00 98.38           O  
ATOM    472  N   VAL A  61      -2.652  -9.375   8.227  1.00 98.69           N  
ATOM    473  CA  VAL A  61      -1.690  -9.672   7.176  1.00 98.69           C  
ATOM    474  C   VAL A  61      -2.285  -9.305   5.816  1.00 98.69           C  
ATOM    475  CB  VAL A  61      -1.269 -11.156   7.188  1.00 98.69           C  
ATOM    476  O   VAL A  61      -3.379  -9.758   5.469  1.00 98.69           O  
ATOM    477  CG1 VAL A  61      -0.264 -11.445   6.074  1.00 98.69           C  
ATOM    478  CG2 VAL A  61      -0.684 -11.531   8.547  1.00 98.69           C  
ATOM    479  N   GLU A  62      -1.547  -8.508   5.074  1.00 98.38           N  
ATOM    480  CA  GLU A  62      -2.076  -7.883   3.867  1.00 98.38           C  
ATOM    481  C   GLU A  62      -1.192  -8.188   2.660  1.00 98.38           C  
ATOM    482  CB  GLU A  62      -2.209  -6.371   4.059  1.00 98.38           C  
ATOM    483  O   GLU A  62       0.035  -8.125   2.752  1.00 98.38           O  
ATOM    484  CG  GLU A  62      -2.732  -5.641   2.832  1.00 98.38           C  
ATOM    485  CD  GLU A  62      -2.740  -4.129   2.992  1.00 98.38           C  
ATOM    486  OE1 GLU A  62      -3.754  -3.484   2.635  1.00 98.38           O  
ATOM    487  OE2 GLU A  62      -1.726  -3.582   3.477  1.00 98.38           O  
ATOM    488  N   GLY A  63      -1.777  -8.625   1.616  1.00 98.25           N  
ATOM    489  CA  GLY A  63      -1.186  -8.641   0.288  1.00 98.25           C  
ATOM    490  C   GLY A  63      -1.682  -7.512  -0.599  1.00 98.25           C  
ATOM    491  O   GLY A  63      -2.887  -7.258  -0.677  1.00 98.25           O  
ATOM    492  N   LEU A  64      -0.734  -6.840  -1.280  1.00 96.31           N  
ATOM    493  CA  LEU A  64      -1.087  -5.648  -2.047  1.00 96.31           C  
ATOM    494  C   LEU A  64      -0.347  -5.621  -3.381  1.00 96.31           C  
ATOM    495  CB  LEU A  64      -0.768  -4.383  -1.249  1.00 96.31           C  
ATOM    496  O   LEU A  64       0.848  -5.922  -3.438  1.00 96.31           O  
ATOM    497  CG  LEU A  64      -1.082  -3.051  -1.934  1.00 96.31           C  
ATOM    498  CD1 LEU A  64      -2.588  -2.812  -1.963  1.00 96.31           C  
ATOM    499  CD2 LEU A  64      -0.368  -1.904  -1.228  1.00 96.31           C  
ATOM    500  N   TYR A  65      -1.079  -5.395  -4.375  1.00 96.50           N  
ATOM    501  CA  TYR A  65      -0.515  -5.070  -5.680  1.00 96.50           C  
ATOM    502  C   TYR A  65      -0.670  -3.586  -5.988  1.00 96.50           C  
ATOM    503  CB  TYR A  65      -1.185  -5.902  -6.777  1.00 96.50           C  
ATOM    504  O   TYR A  65      -1.743  -3.012  -5.785  1.00 96.50           O  
ATOM    505  CG  TYR A  65      -0.719  -5.559  -8.172  1.00 96.50           C  
ATOM    506  CD1 TYR A  65      -1.401  -4.621  -8.945  1.00 96.50           C  
ATOM    507  CD2 TYR A  65       0.403  -6.172  -8.719  1.00 96.50           C  
ATOM    508  CE1 TYR A  65      -0.977  -4.301 -10.227  1.00 96.50           C  
ATOM    509  CE2 TYR A  65       0.836  -5.859 -10.008  1.00 96.50           C  
ATOM    510  OH  TYR A  65       0.566  -4.613 -12.023  1.00 96.50           O  
ATOM    511  CZ  TYR A  65       0.141  -4.926 -10.750  1.00 96.50           C  
ATOM    512  N   SER A  66       0.404  -2.965  -6.484  1.00 95.06           N  
ATOM    513  CA  SER A  66       0.342  -1.566  -6.895  1.00 95.06           C  
ATOM    514  C   SER A  66       1.257  -1.299  -8.086  1.00 95.06           C  
ATOM    515  CB  SER A  66       0.722  -0.649  -5.734  1.00 95.06           C  
ATOM    516  O   SER A  66       2.211  -2.043  -8.320  1.00 95.06           O  
ATOM    517  OG  SER A  66       2.088  -0.811  -5.391  1.00 95.06           O  
ATOM    518  N   GLN A  67       0.852  -0.208  -8.750  1.00 94.38           N  
ATOM    519  CA  GLN A  67       1.593   0.178  -9.945  1.00 94.38           C  
ATOM    520  C   GLN A  67       1.713   1.696 -10.047  1.00 94.38           C  
ATOM    521  CB  GLN A  67       0.921  -0.384 -11.195  1.00 94.38           C  
ATOM    522  O   GLN A  67       0.796   2.426  -9.664  1.00 94.38           O  
ATOM    523  CG  GLN A  67       1.736  -0.195 -12.469  1.00 94.38           C  
ATOM    524  CD  GLN A  67       1.000  -0.660 -13.711  1.00 94.38           C  
ATOM    525  NE2 GLN A  67       1.278  -1.886 -14.141  1.00 94.38           N  
ATOM    526  OE1 GLN A  67       0.188   0.077 -14.281  1.00 94.38           O  
ATOM    527  N   LEU A  68       2.898   2.205 -10.461  1.00 94.31           N  
ATOM    528  CA  LEU A  68       3.127   3.580 -10.891  1.00 94.31           C  
ATOM    529  C   LEU A  68       3.551   3.625 -12.352  1.00 94.31           C  
ATOM    530  CB  LEU A  68       4.191   4.246 -10.016  1.00 94.31           C  
ATOM    531  O   LEU A  68       4.301   2.762 -12.812  1.00 94.31           O  
ATOM    532  CG  LEU A  68       3.840   4.430  -8.539  1.00 94.31           C  
ATOM    533  CD1 LEU A  68       5.051   4.934  -7.766  1.00 94.31           C  
ATOM    534  CD2 LEU A  68       2.662   5.387  -8.383  1.00 94.31           C  
ATOM    535  N   ALA A  69       3.010   4.578 -13.070  1.00 94.56           N  
ATOM    536  CA  ALA A  69       3.271   4.672 -14.508  1.00 94.56           C  
ATOM    537  C   ALA A  69       4.504   5.527 -14.781  1.00 94.56           C  
ATOM    538  CB  ALA A  69       2.055   5.242 -15.234  1.00 94.56           C  
ATOM    539  O   ALA A  69       4.816   6.445 -14.023  1.00 94.56           O  
ATOM    540  N   LYS A  70       5.156   5.176 -15.852  1.00 94.19           N  
ATOM    541  CA  LYS A  70       6.238   6.012 -16.359  1.00 94.19           C  
ATOM    542  C   LYS A  70       5.734   7.414 -16.703  1.00 94.19           C  
ATOM    543  CB  LYS A  70       6.883   5.371 -17.594  1.00 94.19           C  
ATOM    544  O   LYS A  70       4.684   7.562 -17.312  1.00 94.19           O  
ATOM    545  CG  LYS A  70       7.973   6.219 -18.219  1.00 94.19           C  
ATOM    546  CD  LYS A  70       8.602   5.516 -19.422  1.00 94.19           C  
ATOM    547  CE  LYS A  70       7.668   5.523 -20.625  1.00 94.19           C  
ATOM    548  NZ  LYS A  70       8.312   4.922 -21.828  1.00 94.19           N  
ATOM    549  N   ASP A  71       6.480   8.438 -16.312  1.00 94.69           N  
ATOM    550  CA  ASP A  71       6.164   9.812 -16.672  1.00 94.69           C  
ATOM    551  C   ASP A  71       6.945  10.242 -17.922  1.00 94.69           C  
ATOM    552  CB  ASP A  71       6.465  10.758 -15.516  1.00 94.69           C  
ATOM    553  O   ASP A  71       8.117  10.625 -17.828  1.00 94.69           O  
ATOM    554  CG  ASP A  71       5.926  12.156 -15.742  1.00 94.69           C  
ATOM    555  OD1 ASP A  71       5.727  12.555 -16.906  1.00 94.69           O  
ATOM    556  OD2 ASP A  71       5.699  12.875 -14.742  1.00 94.69           O  
ATOM    557  N   THR A  72       6.305  10.281 -19.109  1.00 93.62           N  
ATOM    558  CA  THR A  72       6.973  10.492 -20.391  1.00 93.62           C  
ATOM    559  C   THR A  72       7.430  11.938 -20.516  1.00 93.62           C  
ATOM    560  CB  THR A  72       6.055  10.125 -21.562  1.00 93.62           C  
ATOM    561  O   THR A  72       8.344  12.234 -21.297  1.00 93.62           O  
ATOM    562  CG2 THR A  72       5.719   8.633 -21.547  1.00 93.62           C  
ATOM    563  OG1 THR A  72       4.844  10.875 -21.469  1.00 93.62           O  
ATOM    564  N   ALA A  73       6.824  12.773 -19.734  1.00 94.38           N  
ATOM    565  CA  ALA A  73       7.211  14.188 -19.766  1.00 94.38           C  
ATOM    566  C   ALA A  73       8.500  14.414 -18.984  1.00 94.38           C  
ATOM    567  CB  ALA A  73       6.090  15.055 -19.203  1.00 94.38           C  
ATOM    568  O   ALA A  73       9.172  15.430 -19.156  1.00 94.38           O  
ATOM    569  N   VAL A  74       8.844  13.461 -18.094  1.00 94.38           N  
ATOM    570  CA  VAL A  74       9.969  13.633 -17.188  1.00 94.38           C  
ATOM    571  C   VAL A  74      11.148  12.773 -17.641  1.00 94.38           C  
ATOM    572  CB  VAL A  74       9.586  13.273 -15.734  1.00 94.38           C  
ATOM    573  O   VAL A  74      12.305  13.195 -17.547  1.00 94.38           O  
ATOM    574  CG1 VAL A  74      10.820  13.258 -14.836  1.00 94.38           C  
ATOM    575  CG2 VAL A  74       8.539  14.250 -15.195  1.00 94.38           C  
ATOM    576  N   VAL A  75      10.828  11.648 -18.234  1.00 93.38           N  
ATOM    577  CA  VAL A  75      11.883  10.727 -18.672  1.00 93.38           C  
ATOM    578  C   VAL A  75      12.461  11.203 -20.000  1.00 93.38           C  
ATOM    579  CB  VAL A  75      11.352   9.281 -18.797  1.00 93.38           C  
ATOM    580  O   VAL A  75      11.727  11.477 -20.938  1.00 93.38           O  
ATOM    581  CG1 VAL A  75      12.438   8.359 -19.359  1.00 93.38           C  
ATOM    582  CG2 VAL A  75      10.852   8.773 -17.453  1.00 93.38           C  
ATOM    583  N   ASN A  76      13.852  11.336 -20.125  1.00 93.19           N  
ATOM    584  CA  ASN A  76      14.531  11.758 -21.344  1.00 93.19           C  
ATOM    585  C   ASN A  76      14.234  10.812 -22.500  1.00 93.19           C  
ATOM    586  CB  ASN A  76      16.031  11.867 -21.109  1.00 93.19           C  
ATOM    587  O   ASN A  76      14.234   9.594 -22.328  1.00 93.19           O  
ATOM    588  CG  ASN A  76      16.750  12.555 -22.266  1.00 93.19           C  
ATOM    589  ND2 ASN A  76      17.234  13.766 -22.016  1.00 93.19           N  
ATOM    590  OD1 ASN A  76      16.875  12.000 -23.359  1.00 93.19           O  
ATOM    591  N   THR A  77      14.086  11.320 -23.656  1.00 90.44           N  
ATOM    592  CA  THR A  77      13.719  10.547 -24.828  1.00 90.44           C  
ATOM    593  C   THR A  77      14.844   9.602 -25.234  1.00 90.44           C  
ATOM    594  CB  THR A  77      13.383  11.469 -26.016  1.00 90.44           C  
ATOM    595  O   THR A  77      14.617   8.625 -25.953  1.00 90.44           O  
ATOM    596  CG2 THR A  77      12.117  12.281 -25.750  1.00 90.44           C  
ATOM    597  OG1 THR A  77      14.469  12.375 -26.234  1.00 90.44           O  
ATOM    598  N   SER A  78      16.031   9.891 -24.766  1.00 89.69           N  
ATOM    599  CA  SER A  78      17.172   9.047 -25.094  1.00 89.69           C  
ATOM    600  C   SER A  78      17.156   7.754 -24.281  1.00 89.69           C  
ATOM    601  CB  SER A  78      18.484   9.797 -24.828  1.00 89.69           C  
ATOM    602  O   SER A  78      17.844   6.789 -24.609  1.00 89.69           O  
ATOM    603  OG  SER A  78      18.531  11.000 -25.578  1.00 89.69           O  
ATOM    604  N   GLU A  79      16.375   7.754 -23.188  1.00 88.31           N  
ATOM    605  CA  GLU A  79      16.188   6.535 -22.406  1.00 88.31           C  
ATOM    606  C   GLU A  79      15.156   5.621 -23.062  1.00 88.31           C  
ATOM    607  CB  GLU A  79      15.750   6.875 -20.984  1.00 88.31           C  
ATOM    608  O   GLU A  79      13.945   5.789 -22.859  1.00 88.31           O  
ATOM    609  CG  GLU A  79      16.781   7.691 -20.203  1.00 88.31           C  
ATOM    610  CD  GLU A  79      18.000   6.883 -19.797  1.00 88.31           C  
ATOM    611  OE1 GLU A  79      19.094   7.473 -19.641  1.00 88.31           O  
ATOM    612  OE2 GLU A  79      17.859   5.652 -19.625  1.00 88.31           O  
ATOM    613  N   THR A  80      15.508   4.594 -23.812  1.00 87.94           N  
ATOM    614  CA  THR A  80      14.602   3.820 -24.656  1.00 87.94           C  
ATOM    615  C   THR A  80      14.188   2.525 -23.953  1.00 87.94           C  
ATOM    616  CB  THR A  80      15.234   3.498 -26.016  1.00 87.94           C  
ATOM    617  O   THR A  80      13.227   1.873 -24.375  1.00 87.94           O  
ATOM    618  CG2 THR A  80      15.484   4.770 -26.828  1.00 87.94           C  
ATOM    619  OG1 THR A  80      16.484   2.832 -25.812  1.00 87.94           O  
ATOM    620  N   ASN A  81      14.805   2.260 -22.859  1.00 89.50           N  
ATOM    621  CA  ASN A  81      14.531   0.964 -22.250  1.00 89.50           C  
ATOM    622  C   ASN A  81      13.883   1.118 -20.875  1.00 89.50           C  
ATOM    623  CB  ASN A  81      15.820   0.141 -22.141  1.00 89.50           C  
ATOM    624  O   ASN A  81      13.984   0.225 -20.031  1.00 89.50           O  
ATOM    625  CG  ASN A  81      16.266  -0.423 -23.469  1.00 89.50           C  
ATOM    626  ND2 ASN A  81      17.562  -0.368 -23.734  1.00 89.50           N  
ATOM    627  OD1 ASN A  81      15.445  -0.903 -24.266  1.00 89.50           O  
ATOM    628  N   VAL A  82      13.219   2.156 -20.641  1.00 90.88           N  
ATOM    629  CA  VAL A  82      12.492   2.348 -19.391  1.00 90.88           C  
ATOM    630  C   VAL A  82      11.125   1.669 -19.484  1.00 90.88           C  
ATOM    631  CB  VAL A  82      12.320   3.846 -19.062  1.00 90.88           C  
ATOM    632  O   VAL A  82      10.391   1.863 -20.453  1.00 90.88           O  
ATOM    633  CG1 VAL A  82      11.531   4.023 -17.766  1.00 90.88           C  
ATOM    634  CG2 VAL A  82      13.688   4.523 -18.953  1.00 90.88           C  
ATOM    635  N   ALA A  83      10.805   0.860 -18.500  1.00 92.44           N  
ATOM    636  CA  ALA A  83       9.516   0.177 -18.453  1.00 92.44           C  
ATOM    637  C   ALA A  83       8.367   1.180 -18.375  1.00 92.44           C  
ATOM    638  CB  ALA A  83       9.461  -0.779 -17.266  1.00 92.44           C  
ATOM    639  O   ALA A  83       8.531   2.281 -17.844  1.00 92.44           O  
ATOM    640  N   ASP A  84       7.219   0.781 -18.844  1.00 94.00           N  
ATOM    641  CA  ASP A  84       6.039   1.642 -18.875  1.00 94.00           C  
ATOM    642  C   ASP A  84       5.484   1.857 -17.469  1.00 94.00           C  
ATOM    643  CB  ASP A  84       4.961   1.047 -19.781  1.00 94.00           C  
ATOM    644  O   ASP A  84       4.785   2.842 -17.203  1.00 94.00           O  
ATOM    645  CG  ASP A  84       5.320   1.113 -21.250  1.00 94.00           C  
ATOM    646  OD1 ASP A  84       6.133   1.980 -21.641  1.00 94.00           O  
ATOM    647  OD2 ASP A  84       4.785   0.295 -22.031  1.00 94.00           O  
ATOM    648  N   SER A  85       5.797   0.898 -16.625  1.00 94.12           N  
ATOM    649  CA  SER A  85       5.312   1.007 -15.250  1.00 94.12           C  
ATOM    650  C   SER A  85       6.262   0.320 -14.273  1.00 94.12           C  
ATOM    651  CB  SER A  85       3.912   0.402 -15.125  1.00 94.12           C  
ATOM    652  O   SER A  85       7.086  -0.502 -14.680  1.00 94.12           O  
ATOM    653  OG  SER A  85       3.943  -0.992 -15.383  1.00 94.12           O  
ATOM    654  N   LEU A  86       6.211   0.725 -13.102  1.00 93.94           N  
ATOM    655  CA  LEU A  86       6.852   0.085 -11.953  1.00 93.94           C  
ATOM    656  C   LEU A  86       5.820  -0.590 -11.062  1.00 93.94           C  
ATOM    657  CB  LEU A  86       7.652   1.108 -11.148  1.00 93.94           C  
ATOM    658  O   LEU A  86       4.949   0.077 -10.500  1.00 93.94           O  
ATOM    659  CG  LEU A  86       8.500   0.554 -10.000  1.00 93.94           C  
ATOM    660  CD1 LEU A  86       9.625  -0.323 -10.555  1.00 93.94           C  
ATOM    661  CD2 LEU A  86       9.070   1.690  -9.156  1.00 93.94           C  
ATOM    662  N   THR A  87       5.984  -1.891 -10.945  1.00 95.25           N  
ATOM    663  CA  THR A  87       4.988  -2.654 -10.203  1.00 95.25           C  
ATOM    664  C   THR A  87       5.574  -3.182  -8.898  1.00 95.25           C  
ATOM    665  CB  THR A  87       4.445  -3.830 -11.039  1.00 95.25           C  
ATOM    666  O   THR A  87       6.773  -3.469  -8.820  1.00 95.25           O  
ATOM    667  CG2 THR A  87       3.879  -3.344 -12.367  1.00 95.25           C  
ATOM    668  OG1 THR A  87       5.508  -4.754 -11.297  1.00 95.25           O  
ATOM    669  N   ALA A  88       4.719  -3.268  -7.938  1.00 96.31           N  
ATOM    670  CA  ALA A  88       5.086  -3.781  -6.621  1.00 96.31           C  
ATOM    671  C   ALA A  88       4.023  -4.734  -6.086  1.00 96.31           C  
ATOM    672  CB  ALA A  88       5.309  -2.629  -5.645  1.00 96.31           C  
ATOM    673  O   ALA A  88       2.836  -4.398  -6.066  1.00 96.31           O  
ATOM    674  N   PHE A  89       4.480  -5.898  -5.754  1.00 97.31           N  
ATOM    675  CA  PHE A  89       3.701  -6.809  -4.922  1.00 97.31           C  
ATOM    676  C   PHE A  89       4.246  -6.848  -3.502  1.00 97.31           C  
ATOM    677  CB  PHE A  89       3.697  -8.219  -5.523  1.00 97.31           C  
ATOM    678  O   PHE A  89       5.438  -7.098  -3.295  1.00 97.31           O  
ATOM    679  CG  PHE A  89       2.730  -9.156  -4.855  1.00 97.31           C  
ATOM    680  CD1 PHE A  89       3.180 -10.109  -3.949  1.00 97.31           C  
ATOM    681  CD2 PHE A  89       1.372  -9.094  -5.137  1.00 97.31           C  
ATOM    682  CE1 PHE A  89       2.287 -10.984  -3.330  1.00 97.31           C  
ATOM    683  CE2 PHE A  89       0.474  -9.961  -4.523  1.00 97.31           C  
ATOM    684  CZ  PHE A  89       0.934 -10.906  -3.621  1.00 97.31           C  
ATOM    685  N   SER A  90       3.324  -6.625  -2.537  1.00 98.06           N  
ATOM    686  CA  SER A  90       3.838  -6.512  -1.177  1.00 98.06           C  
ATOM    687  C   SER A  90       3.047  -7.387  -0.212  1.00 98.06           C  
ATOM    688  CB  SER A  90       3.797  -5.055  -0.708  1.00 98.06           C  
ATOM    689  O   SER A  90       1.888  -7.719  -0.472  1.00 98.06           O  
ATOM    690  OG  SER A  90       2.469  -4.562  -0.715  1.00 98.06           O  
ATOM    691  N   GLY A  91       3.748  -7.793   0.745  1.00 98.44           N  
ATOM    692  CA  GLY A  91       3.188  -8.406   1.938  1.00 98.44           C  
ATOM    693  C   GLY A  91       3.521  -7.648   3.211  1.00 98.44           C  
ATOM    694  O   GLY A  91       4.695  -7.449   3.529  1.00 98.44           O  
ATOM    695  N   LEU A  92       2.414  -7.258   3.941  1.00 98.69           N  
ATOM    696  CA  LEU A  92       2.629  -6.445   5.133  1.00 98.69           C  
ATOM    697  C   LEU A  92       1.838  -6.992   6.316  1.00 98.69           C  
ATOM    698  CB  LEU A  92       2.232  -4.988   4.871  1.00 98.69           C  
ATOM    699  O   LEU A  92       0.794  -7.625   6.129  1.00 98.69           O  
ATOM    700  CG  LEU A  92       3.057  -4.238   3.824  1.00 98.69           C  
ATOM    701  CD1 LEU A  92       2.334  -4.242   2.480  1.00 98.69           C  
ATOM    702  CD2 LEU A  92       3.338  -2.812   4.285  1.00 98.69           C  
ATOM    703  N   VAL A  93       2.350  -6.793   7.469  1.00 98.75           N  
ATOM    704  CA  VAL A  93       1.615  -6.914   8.727  1.00 98.75           C  
ATOM    705  C   VAL A  93       1.237  -5.527   9.242  1.00 98.75           C  
ATOM    706  CB  VAL A  93       2.438  -7.676   9.789  1.00 98.75           C  
ATOM    707  O   VAL A  93       2.090  -4.645   9.344  1.00 98.75           O  
ATOM    708  CG1 VAL A  93       1.674  -7.750  11.109  1.00 98.75           C  
ATOM    709  CG2 VAL A  93       2.791  -9.078   9.289  1.00 98.75           C  
ATOM    710  N   ASN A  94      -0.015  -5.430   9.617  1.00 98.69           N  
ATOM    711  CA  ASN A  94      -0.535  -4.125  10.008  1.00 98.69           C  
ATOM    712  C   ASN A  94      -1.117  -4.152  11.414  1.00 98.69           C  
ATOM    713  CB  ASN A  94      -1.589  -3.646   9.008  1.00 98.69           C  
ATOM    714  O   ASN A  94      -1.636  -5.180  11.859  1.00 98.69           O  
ATOM    715  CG  ASN A  94      -1.070  -3.613   7.582  1.00 98.69           C  
ATOM    716  ND2 ASN A  94      -1.560  -4.527   6.750  1.00 98.69           N  
ATOM    717  OD1 ASN A  94      -0.237  -2.773   7.230  1.00 98.69           O  
ATOM    718  N   VAL A  95      -1.020  -3.010  12.023  1.00 98.56           N  
ATOM    719  CA  VAL A  95      -1.697  -2.768  13.297  1.00 98.56           C  
ATOM    720  C   VAL A  95      -2.523  -1.486  13.203  1.00 98.56           C  
ATOM    721  CB  VAL A  95      -0.693  -2.672  14.461  1.00 98.56           C  
ATOM    722  O   VAL A  95      -2.064  -0.482  12.656  1.00 98.56           O  
ATOM    723  CG1 VAL A  95      -1.410  -2.307  15.766  1.00 98.56           C  
ATOM    724  CG2 VAL A  95       0.068  -3.988  14.625  1.00 98.56           C  
ATOM    725  N   TYR A  96      -3.752  -1.565  13.695  1.00 98.31           N  
ATOM    726  CA  TYR A  96      -4.680  -0.442  13.633  1.00 98.31           C  
ATOM    727  C   TYR A  96      -5.234  -0.118  15.016  1.00 98.31           C  
ATOM    728  CB  TYR A  96      -5.828  -0.744  12.672  1.00 98.31           C  
ATOM    729  O   TYR A  96      -5.395  -1.011  15.852  1.00 98.31           O  
ATOM    730  CG  TYR A  96      -5.375  -1.104  11.273  1.00 98.31           C  
ATOM    731  CD1 TYR A  96      -5.250  -0.129  10.289  1.00 98.31           C  
ATOM    732  CD2 TYR A  96      -5.066  -2.418  10.945  1.00 98.31           C  
ATOM    733  CE1 TYR A  96      -4.832  -0.456   9.000  1.00 98.31           C  
ATOM    734  CE2 TYR A  96      -4.648  -2.758   9.664  1.00 98.31           C  
ATOM    735  OH  TYR A  96      -4.117  -2.102   7.430  1.00 98.31           O  
ATOM    736  CZ  TYR A  96      -4.531  -1.771   8.703  1.00 98.31           C  
ATOM    737  N   TYR A  97      -5.527   1.105  15.141  1.00 98.12           N  
ATOM    738  CA  TYR A  97      -6.312   1.561  16.281  1.00 98.12           C  
ATOM    739  C   TYR A  97      -7.656   2.119  15.836  1.00 98.12           C  
ATOM    740  CB  TYR A  97      -5.543   2.623  17.078  1.00 98.12           C  
ATOM    741  O   TYR A  97      -7.707   3.062  15.039  1.00 98.12           O  
ATOM    742  CG  TYR A  97      -6.258   3.088  18.312  1.00 98.12           C  
ATOM    743  CD1 TYR A  97      -6.930   4.309  18.344  1.00 98.12           C  
ATOM    744  CD2 TYR A  97      -6.266   2.311  19.469  1.00 98.12           C  
ATOM    745  CE1 TYR A  97      -7.590   4.742  19.484  1.00 98.12           C  
ATOM    746  CE2 TYR A  97      -6.922   2.734  20.625  1.00 98.12           C  
ATOM    747  OH  TYR A  97      -8.234   4.375  21.766  1.00 98.12           O  
ATOM    748  CZ  TYR A  97      -7.578   3.949  20.625  1.00 98.12           C  
ATOM    749  N   ASP A  98      -8.750   1.560  16.297  1.00 96.44           N  
ATOM    750  CA  ASP A  98     -10.109   2.004  16.000  1.00 96.44           C  
ATOM    751  C   ASP A  98     -10.633   2.930  17.094  1.00 96.44           C  
ATOM    752  CB  ASP A  98     -11.039   0.802  15.844  1.00 96.44           C  
ATOM    753  O   ASP A  98     -10.602   2.584  18.281  1.00 96.44           O  
ATOM    754  CG  ASP A  98     -10.734  -0.021  14.602  1.00 96.44           C  
ATOM    755  OD1 ASP A  98      -9.977   0.448  13.727  1.00 96.44           O  
ATOM    756  OD2 ASP A  98     -11.266  -1.147  14.492  1.00 96.44           O  
ATOM    757  N   ILE A  99     -11.031   4.066  16.719  1.00 96.12           N  
ATOM    758  CA  ILE A  99     -11.570   5.043  17.656  1.00 96.12           C  
ATOM    759  C   ILE A  99     -13.086   4.875  17.766  1.00 96.12           C  
ATOM    760  CB  ILE A  99     -11.227   6.488  17.234  1.00 96.12           C  
ATOM    761  O   ILE A  99     -13.820   5.152  16.812  1.00 96.12           O  
ATOM    762  CG1 ILE A  99      -9.711   6.641  17.047  1.00 96.12           C  
ATOM    763  CG2 ILE A  99     -11.758   7.500  18.250  1.00 96.12           C  
ATOM    764  CD1 ILE A  99      -9.305   7.832  16.188  1.00 96.12           C  
ATOM    765  N   ALA A 100     -13.422   4.383  18.953  1.00 87.75           N  
ATOM    766  CA  ALA A 100     -14.836   4.137  19.203  1.00 87.75           C  
ATOM    767  C   ALA A 100     -15.586   5.441  19.469  1.00 87.75           C  
ATOM    768  CB  ALA A 100     -15.016   3.174  20.375  1.00 87.75           C  
ATOM    769  O   ALA A 100     -15.125   6.270  20.266  1.00 87.75           O  
ATOM    770  N   ILE A 101     -16.500   5.633  18.688  1.00 90.25           N  
ATOM    771  CA  ILE A 101     -17.438   6.730  18.938  1.00 90.25           C  
ATOM    772  C   ILE A 101     -18.812   6.168  19.312  1.00 90.25           C  
ATOM    773  CB  ILE A 101     -17.562   7.664  17.703  1.00 90.25           C  
ATOM    774  O   ILE A 101     -19.406   5.422  18.531  1.00 90.25           O  
ATOM    775  CG1 ILE A 101     -16.172   8.180  17.297  1.00 90.25           C  
ATOM    776  CG2 ILE A 101     -18.500   8.828  18.016  1.00 90.25           C  
ATOM    777  CD1 ILE A 101     -16.188   9.062  16.047  1.00 90.25           C  
ATOM    778  N   GLU A 102     -19.234   6.547  20.547  1.00 87.88           N  
ATOM    779  CA  GLU A 102     -20.500   6.004  21.062  1.00 87.88           C  
ATOM    780  C   GLU A 102     -21.672   6.379  20.156  1.00 87.88           C  
ATOM    781  CB  GLU A 102     -20.734   6.500  22.484  1.00 87.88           C  
ATOM    782  O   GLU A 102     -21.734   7.500  19.656  1.00 87.88           O  
ATOM    783  CG  GLU A 102     -19.797   5.906  23.516  1.00 87.88           C  
ATOM    784  CD  GLU A 102     -20.109   6.320  24.938  1.00 87.88           C  
ATOM    785  OE1 GLU A 102     -19.422   5.875  25.875  1.00 87.88           O  
ATOM    786  OE2 GLU A 102     -21.078   7.102  25.125  1.00 87.88           O  
ATOM    787  N   ASP A 103     -22.500   5.406  19.891  1.00 88.50           N  
ATOM    788  CA  ASP A 103     -23.812   5.551  19.266  1.00 88.50           C  
ATOM    789  C   ASP A 103     -23.688   5.992  17.812  1.00 88.50           C  
ATOM    790  CB  ASP A 103     -24.672   6.551  20.047  1.00 88.50           C  
ATOM    791  O   ASP A 103     -24.531   6.719  17.297  1.00 88.50           O  
ATOM    792  CG  ASP A 103     -25.016   6.074  21.453  1.00 88.50           C  
ATOM    793  OD1 ASP A 103     -25.250   4.863  21.641  1.00 88.50           O  
ATOM    794  OD2 ASP A 103     -25.047   6.914  22.375  1.00 88.50           O  
ATOM    795  N   MET A 104     -22.500   5.754  17.188  1.00 92.56           N  
ATOM    796  CA  MET A 104     -22.328   6.074  15.773  1.00 92.56           C  
ATOM    797  C   MET A 104     -21.875   4.852  14.984  1.00 92.56           C  
ATOM    798  CB  MET A 104     -21.328   7.215  15.594  1.00 92.56           C  
ATOM    799  O   MET A 104     -21.062   4.059  15.469  1.00 92.56           O  
ATOM    800  CG  MET A 104     -21.812   8.555  16.109  1.00 92.56           C  
ATOM    801  SD  MET A 104     -20.656   9.922  15.750  1.00 92.56           S  
ATOM    802  CE  MET A 104     -20.844  10.047  13.953  1.00 92.56           C  
ATOM    803  N   PRO A 105     -22.422   4.648  13.805  1.00 93.44           N  
ATOM    804  CA  PRO A 105     -22.000   3.518  12.984  1.00 93.44           C  
ATOM    805  C   PRO A 105     -20.656   3.766  12.305  1.00 93.44           C  
ATOM    806  CB  PRO A 105     -23.109   3.383  11.953  1.00 93.44           C  
ATOM    807  O   PRO A 105     -20.156   2.896  11.586  1.00 93.44           O  
ATOM    808  CG  PRO A 105     -23.641   4.770  11.773  1.00 93.44           C  
ATOM    809  CD  PRO A 105     -23.562   5.484  13.094  1.00 93.44           C  
ATOM    810  N   ILE A 106     -20.047   4.848  12.570  1.00 96.31           N  
ATOM    811  CA  ILE A 106     -18.781   5.234  11.945  1.00 96.31           C  
ATOM    812  C   ILE A 106     -17.641   5.059  12.938  1.00 96.31           C  
ATOM    813  CB  ILE A 106     -18.828   6.695  11.438  1.00 96.31           C  
ATOM    814  O   ILE A 106     -17.734   5.473  14.094  1.00 96.31           O  
ATOM    815  CG1 ILE A 106     -19.922   6.855  10.375  1.00 96.31           C  
ATOM    816  CG2 ILE A 106     -17.469   7.117  10.883  1.00 96.31           C  
ATOM    817  CD1 ILE A 106     -20.234   8.305  10.008  1.00 96.31           C  
ATOM    818  N   THR A 107     -16.516   4.434  12.422  1.00 96.44           N  
ATOM    819  CA  THR A 107     -15.344   4.184  13.258  1.00 96.44           C  
ATOM    820  C   THR A 107     -14.078   4.688  12.578  1.00 96.44           C  
ATOM    821  CB  THR A 107     -15.195   2.684  13.570  1.00 96.44           C  
ATOM    822  O   THR A 107     -13.594   4.082  11.617  1.00 96.44           O  
ATOM    823  CG2 THR A 107     -14.055   2.438  14.547  1.00 96.44           C  
ATOM    824  OG1 THR A 107     -16.422   2.201  14.156  1.00 96.44           O  
ATOM    825  N   PRO A 108     -13.594   5.852  13.062  1.00 98.00           N  
ATOM    826  CA  PRO A 108     -12.289   6.262  12.547  1.00 98.00           C  
ATOM    827  C   PRO A 108     -11.172   5.305  12.945  1.00 98.00           C  
ATOM    828  CB  PRO A 108     -12.078   7.641  13.172  1.00 98.00           C  
ATOM    829  O   PRO A 108     -11.250   4.656  14.000  1.00 98.00           O  
ATOM    830  CG  PRO A 108     -13.445   8.086  13.578  1.00 98.00           C  
ATOM    831  CD  PRO A 108     -14.250   6.879  13.961  1.00 98.00           C  
ATOM    832  N   TYR A 109     -10.070   5.281  12.062  1.00 98.00           N  
ATOM    833  CA  TYR A 109      -8.945   4.422  12.406  1.00 98.00           C  
ATOM    834  C   TYR A 109      -7.637   5.000  11.891  1.00 98.00           C  
ATOM    835  CB  TYR A 109      -9.148   3.012  11.844  1.00 98.00           C  
ATOM    836  O   TYR A 109      -7.629   5.805  10.961  1.00 98.00           O  
ATOM    837  CG  TYR A 109      -9.062   2.941  10.336  1.00 98.00           C  
ATOM    838  CD1 TYR A 109     -10.211   2.965   9.547  1.00 98.00           C  
ATOM    839  CD2 TYR A 109      -7.828   2.850   9.703  1.00 98.00           C  
ATOM    840  CE1 TYR A 109     -10.133   2.898   8.164  1.00 98.00           C  
ATOM    841  CE2 TYR A 109      -7.738   2.783   8.320  1.00 98.00           C  
ATOM    842  OH  TYR A 109      -8.805   2.742   6.184  1.00 98.00           O  
ATOM    843  CZ  TYR A 109      -8.891   2.809   7.559  1.00 98.00           C  
ATOM    844  N   VAL A 110      -6.578   4.684  12.570  1.00 98.62           N  
ATOM    845  CA  VAL A 110      -5.207   4.914  12.133  1.00 98.62           C  
ATOM    846  C   VAL A 110      -4.406   3.617  12.242  1.00 98.62           C  
ATOM    847  CB  VAL A 110      -4.523   6.035  12.945  1.00 98.62           C  
ATOM    848  O   VAL A 110      -4.672   2.789  13.117  1.00 98.62           O  
ATOM    849  CG1 VAL A 110      -5.227   7.371  12.719  1.00 98.62           C  
ATOM    850  CG2 VAL A 110      -4.508   5.676  14.430  1.00 98.62           C  
ATOM    851  N   GLY A 111      -3.506   3.449  11.234  1.00 98.44           N  
ATOM    852  CA  GLY A 111      -2.734   2.217  11.234  1.00 98.44           C  
ATOM    853  C   GLY A 111      -1.368   2.369  10.594  1.00 98.44           C  
ATOM    854  O   GLY A 111      -1.126   3.328   9.852  1.00 98.44           O  
ATOM    855  N   VAL A 112      -0.514   1.448  10.977  1.00 98.69           N  
ATOM    856  CA  VAL A 112       0.815   1.367  10.383  1.00 98.69           C  
ATOM    857  C   VAL A 112       1.145  -0.087  10.055  1.00 98.69           C  
ATOM    858  CB  VAL A 112       1.895   1.959  11.320  1.00 98.69           C  
ATOM    859  O   VAL A 112       0.574  -1.009  10.641  1.00 98.69           O  
ATOM    860  CG1 VAL A 112       1.678   3.459  11.508  1.00 98.69           C  
ATOM    861  CG2 VAL A 112       1.888   1.238  12.664  1.00 98.69           C  
ATOM    862  N   GLY A 113       1.992  -0.248   9.070  1.00 98.62           N  
ATOM    863  CA  GLY A 113       2.381  -1.588   8.656  1.00 98.62           C  
ATOM    864  C   GLY A 113       3.816  -1.671   8.172  1.00 98.62           C  
ATOM    865  O   GLY A 113       4.387  -0.670   7.730  1.00 98.62           O  
ATOM    866  N   VAL A 114       4.371  -2.902   8.328  1.00 98.75           N  
ATOM    867  CA  VAL A 114       5.730  -3.154   7.852  1.00 98.75           C  
ATOM    868  C   VAL A 114       5.793  -4.527   7.184  1.00 98.75           C  
ATOM    869  CB  VAL A 114       6.758  -3.072   9.000  1.00 98.75           C  
ATOM    870  O   VAL A 114       5.051  -5.438   7.547  1.00 98.75           O  
ATOM    871  CG1 VAL A 114       6.832  -1.651   9.555  1.00 98.75           C  
ATOM    872  CG2 VAL A 114       6.406  -4.066  10.102  1.00 98.75           C  
ATOM    873  N   GLY A 115       6.676  -4.594   6.164  1.00 98.56           N  
ATOM    874  CA  GLY A 115       6.836  -5.855   5.457  1.00 98.56           C  
ATOM    875  C   GLY A 115       7.871  -5.785   4.348  1.00 98.56           C  
ATOM    876  O   GLY A 115       8.906  -5.145   4.496  1.00 98.56           O  
ATOM    877  N   ALA A 116       7.531  -6.531   3.299  1.00 98.38           N  
ATOM    878  CA  ALA A 116       8.430  -6.605   2.152  1.00 98.38           C  
ATOM    879  C   ALA A 116       7.680  -6.383   0.845  1.00 98.38           C  
ATOM    880  CB  ALA A 116       9.148  -7.957   2.127  1.00 98.38           C  
ATOM    881  O   ALA A 116       6.480  -6.652   0.759  1.00 98.38           O  
ATOM    882  N   ALA A 117       8.398  -5.812  -0.113  1.00 98.25           N  
ATOM    883  CA  ALA A 117       7.836  -5.582  -1.440  1.00 98.25           C  
ATOM    884  C   ALA A 117       8.695  -6.230  -2.523  1.00 98.25           C  
ATOM    885  CB  ALA A 117       7.695  -4.086  -1.703  1.00 98.25           C  
ATOM    886  O   ALA A 117       9.930  -6.164  -2.469  1.00 98.25           O  
ATOM    887  N   TYR A 118       8.086  -6.945  -3.336  1.00 97.12           N  
ATOM    888  CA  TYR A 118       8.664  -7.547  -4.531  1.00 97.12           C  
ATOM    889  C   TYR A 118       8.438  -6.664  -5.754  1.00 97.12           C  
ATOM    890  CB  TYR A 118       8.070  -8.938  -4.777  1.00 97.12           C  
ATOM    891  O   TYR A 118       7.320  -6.582  -6.266  1.00 97.12           O  
ATOM    892  CG  TYR A 118       8.930  -9.820  -5.656  1.00 97.12           C  
ATOM    893  CD1 TYR A 118       8.422 -10.344  -6.844  1.00 97.12           C  
ATOM    894  CD2 TYR A 118      10.242 -10.117  -5.305  1.00 97.12           C  
ATOM    895  CE1 TYR A 118       9.211 -11.156  -7.656  1.00 97.12           C  
ATOM    896  CE2 TYR A 118      11.031 -10.930  -6.109  1.00 97.12           C  
ATOM    897  OH  TYR A 118      11.289 -12.242  -8.086  1.00 97.12           O  
ATOM    898  CZ  TYR A 118      10.508 -11.445  -7.285  1.00 97.12           C  
ATOM    899  N   ILE A 119       9.508  -5.969  -6.289  1.00 96.38           N  
ATOM    900  CA  ILE A 119       9.398  -4.898  -7.273  1.00 96.38           C  
ATOM    901  C   ILE A 119       9.969  -5.371  -8.609  1.00 96.38           C  
ATOM    902  CB  ILE A 119      10.133  -3.623  -6.801  1.00 96.38           C  
ATOM    903  O   ILE A 119      11.016  -6.016  -8.656  1.00 96.38           O  
ATOM    904  CG1 ILE A 119       9.547  -3.133  -5.473  1.00 96.38           C  
ATOM    905  CG2 ILE A 119      10.055  -2.529  -7.871  1.00 96.38           C  
ATOM    906  CD1 ILE A 119      10.117  -1.801  -5.000  1.00 96.38           C  
ATOM    907  N   SER A 120       9.242  -5.031  -9.648  1.00 94.31           N  
ATOM    908  CA  SER A 120       9.711  -5.383 -10.992  1.00 94.31           C  
ATOM    909  C   SER A 120      10.773  -4.402 -11.477  1.00 94.31           C  
ATOM    910  CB  SER A 120       8.547  -5.414 -11.977  1.00 94.31           C  
ATOM    911  O   SER A 120      10.719  -3.209 -11.164  1.00 94.31           O  
ATOM    912  OG  SER A 120       7.602  -6.402 -11.602  1.00 94.31           O  
ATOM    913  N   ASN A 121      11.695  -5.035 -12.273  1.00 90.31           N  
ATOM    914  CA  ASN A 121      12.766  -4.234 -12.852  1.00 90.31           C  
ATOM    915  C   ASN A 121      12.211  -3.092 -13.703  1.00 90.31           C  
ATOM    916  CB  ASN A 121      13.703  -5.113 -13.695  1.00 90.31           C  
ATOM    917  O   ASN A 121      11.352  -3.309 -14.555  1.00 90.31           O  
ATOM    918  CG  ASN A 121      15.000  -4.418 -14.039  1.00 90.31           C  
ATOM    919  ND2 ASN A 121      16.094  -5.176 -14.062  1.00 90.31           N  
ATOM    920  OD1 ASN A 121      15.031  -3.209 -14.289  1.00 90.31           O  
ATOM    921  N   PRO A 122      12.688  -1.828 -13.461  1.00 90.25           N  
ATOM    922  CA  PRO A 122      12.180  -0.668 -14.195  1.00 90.25           C  
ATOM    923  C   PRO A 122      12.781  -0.558 -15.602  1.00 90.25           C  
ATOM    924  CB  PRO A 122      12.609   0.517 -13.328  1.00 90.25           C  
ATOM    925  O   PRO A 122      12.719   0.508 -16.219  1.00 90.25           O  
ATOM    926  CG  PRO A 122      13.875   0.066 -12.664  1.00 90.25           C  
ATOM    927  CD  PRO A 122      13.773  -1.410 -12.406  1.00 90.25           C  
ATOM    928  N   SER A 123      13.344  -1.697 -16.141  1.00 89.56           N  
ATOM    929  CA  SER A 123      13.891  -1.774 -17.484  1.00 89.56           C  
ATOM    930  C   SER A 123      13.086  -2.738 -18.359  1.00 89.56           C  
ATOM    931  CB  SER A 123      15.359  -2.209 -17.453  1.00 89.56           C  
ATOM    932  O   SER A 123      12.656  -3.793 -17.875  1.00 89.56           O  
ATOM    933  OG  SER A 123      15.859  -2.398 -18.766  1.00 89.56           O  
ATOM    934  N   LYS A 124      12.891  -2.344 -19.609  1.00 90.19           N  
ATOM    935  CA  LYS A 124      12.227  -3.260 -20.531  1.00 90.19           C  
ATOM    936  C   LYS A 124      13.234  -3.898 -21.484  1.00 90.19           C  
ATOM    937  CB  LYS A 124      11.148  -2.531 -21.328  1.00 90.19           C  
ATOM    938  O   LYS A 124      12.852  -4.500 -22.484  1.00 90.19           O  
ATOM    939  CG  LYS A 124      11.672  -1.408 -22.203  1.00 90.19           C  
ATOM    940  CD  LYS A 124      10.555  -0.731 -22.984  1.00 90.19           C  
ATOM    941  CE  LYS A 124      11.086   0.362 -23.906  1.00 90.19           C  
ATOM    942  NZ  LYS A 124       9.984   1.050 -24.641  1.00 90.19           N  
ATOM    943  N   ALA A 125      14.492  -3.715 -21.203  1.00 88.62           N  
ATOM    944  CA  ALA A 125      15.523  -4.402 -21.984  1.00 88.62           C  
ATOM    945  C   ALA A 125      15.375  -5.918 -21.859  1.00 88.62           C  
ATOM    946  CB  ALA A 125      16.906  -3.967 -21.516  1.00 88.62           C  
ATOM    947  O   ALA A 125      15.203  -6.445 -20.750  1.00 88.62           O  
ATOM    948  N   ASP A 126      15.469  -6.602 -22.938  1.00 87.81           N  
ATOM    949  CA  ASP A 126      15.219  -8.039 -23.016  1.00 87.81           C  
ATOM    950  C   ASP A 126      16.109  -8.805 -22.047  1.00 87.81           C  
ATOM    951  CB  ASP A 126      15.461  -8.539 -24.453  1.00 87.81           C  
ATOM    952  O   ASP A 126      15.672  -9.797 -21.453  1.00 87.81           O  
ATOM    953  CG  ASP A 126      14.344  -8.156 -25.406  1.00 87.81           C  
ATOM    954  OD1 ASP A 126      13.227  -7.855 -24.953  1.00 87.81           O  
ATOM    955  OD2 ASP A 126      14.594  -8.148 -26.625  1.00 87.81           O  
ATOM    956  N   ALA A 127      17.203  -8.328 -21.734  1.00 86.00           N  
ATOM    957  CA  ALA A 127      18.188  -9.062 -20.938  1.00 86.00           C  
ATOM    958  C   ALA A 127      17.844  -9.016 -19.453  1.00 86.00           C  
ATOM    959  CB  ALA A 127      19.594  -8.484 -21.172  1.00 86.00           C  
ATOM    960  O   ALA A 127      18.219  -9.906 -18.703  1.00 86.00           O  
ATOM    961  N   VAL A 128      17.016  -7.945 -19.062  1.00 86.69           N  
ATOM    962  CA  VAL A 128      16.891  -7.789 -17.609  1.00 86.69           C  
ATOM    963  C   VAL A 128      15.430  -7.562 -17.250  1.00 86.69           C  
ATOM    964  CB  VAL A 128      17.766  -6.621 -17.094  1.00 86.69           C  
ATOM    965  O   VAL A 128      15.086  -7.473 -16.062  1.00 86.69           O  
ATOM    966  CG1 VAL A 128      19.250  -6.914 -17.312  1.00 86.69           C  
ATOM    967  CG2 VAL A 128      17.359  -5.312 -17.781  1.00 86.69           C  
ATOM    968  N   LYS A 129      14.484  -7.410 -18.234  1.00 87.75           N  
ATOM    969  CA  LYS A 129      13.133  -6.914 -17.984  1.00 87.75           C  
ATOM    970  C   LYS A 129      12.359  -7.844 -17.062  1.00 87.75           C  
ATOM    971  CB  LYS A 129      12.375  -6.758 -19.312  1.00 87.75           C  
ATOM    972  O   LYS A 129      11.422  -7.418 -16.391  1.00 87.75           O  
ATOM    973  CG  LYS A 129      12.195  -8.062 -20.078  1.00 87.75           C  
ATOM    974  CD  LYS A 129      11.484  -7.832 -21.406  1.00 87.75           C  
ATOM    975  CE  LYS A 129      11.375  -9.125 -22.203  1.00 87.75           C  
ATOM    976  NZ  LYS A 129       9.961  -9.602 -22.297  1.00 87.75           N  
ATOM    977  N   ASP A 130      12.711  -9.078 -16.812  1.00 89.81           N  
ATOM    978  CA  ASP A 130      11.930 -10.023 -16.016  1.00 89.81           C  
ATOM    979  C   ASP A 130      12.523 -10.172 -14.617  1.00 89.81           C  
ATOM    980  CB  ASP A 130      11.867 -11.383 -16.703  1.00 89.81           C  
ATOM    981  O   ASP A 130      12.047 -10.992 -13.820  1.00 89.81           O  
ATOM    982  CG  ASP A 130      11.086 -11.352 -18.016  1.00 89.81           C  
ATOM    983  OD1 ASP A 130      10.055 -10.648 -18.078  1.00 89.81           O  
ATOM    984  OD2 ASP A 130      11.508 -12.031 -18.969  1.00 89.81           O  
ATOM    985  N   GLN A 131      13.461  -9.375 -14.289  1.00 91.19           N  
ATOM    986  CA  GLN A 131      14.070  -9.414 -12.961  1.00 91.19           C  
ATOM    987  C   GLN A 131      13.133  -8.820 -11.914  1.00 91.19           C  
ATOM    988  CB  GLN A 131      15.406  -8.672 -12.961  1.00 91.19           C  
ATOM    989  O   GLN A 131      12.336  -7.930 -12.219  1.00 91.19           O  
ATOM    990  CG  GLN A 131      16.469  -9.312 -13.828  1.00 91.19           C  
ATOM    991  CD  GLN A 131      17.797  -8.570 -13.789  1.00 91.19           C  
ATOM    992  NE2 GLN A 131      18.891  -9.281 -14.039  1.00 91.19           N  
ATOM    993  OE1 GLN A 131      17.828  -7.359 -13.539  1.00 91.19           O  
ATOM    994  N   LYS A 132      13.289  -9.367 -10.672  1.00 92.56           N  
ATOM    995  CA  LYS A 132      12.570  -8.859  -9.500  1.00 92.56           C  
ATOM    996  C   LYS A 132      13.523  -8.641  -8.328  1.00 92.56           C  
ATOM    997  CB  LYS A 132      11.453  -9.828  -9.102  1.00 92.56           C  
ATOM    998  O   LYS A 132      14.555  -9.305  -8.227  1.00 92.56           O  
ATOM    999  CG  LYS A 132      10.477 -10.148 -10.219  1.00 92.56           C  
ATOM   1000  CD  LYS A 132       9.633  -8.938 -10.586  1.00 92.56           C  
ATOM   1001  CE  LYS A 132       8.594  -9.281 -11.648  1.00 92.56           C  
ATOM   1002  NZ  LYS A 132       8.016  -8.055 -12.281  1.00 92.56           N  
ATOM   1003  N   GLY A 133      13.133  -7.609  -7.590  1.00 93.56           N  
ATOM   1004  CA  GLY A 133      13.938  -7.336  -6.406  1.00 93.56           C  
ATOM   1005  C   GLY A 133      13.102  -7.086  -5.168  1.00 93.56           C  
ATOM   1006  O   GLY A 133      12.008  -6.508  -5.250  1.00 93.56           O  
ATOM   1007  N   PHE A 134      13.703  -7.492  -4.027  1.00 95.50           N  
ATOM   1008  CA  PHE A 134      13.016  -7.309  -2.756  1.00 95.50           C  
ATOM   1009  C   PHE A 134      13.453  -6.012  -2.082  1.00 95.50           C  
ATOM   1010  CB  PHE A 134      13.273  -8.500  -1.826  1.00 95.50           C  
ATOM   1011  O   PHE A 134      14.617  -5.613  -2.191  1.00 95.50           O  
ATOM   1012  CG  PHE A 134      12.383  -9.680  -2.092  1.00 95.50           C  
ATOM   1013  CD1 PHE A 134      11.070  -9.695  -1.641  1.00 95.50           C  
ATOM   1014  CD2 PHE A 134      12.859 -10.781  -2.793  1.00 95.50           C  
ATOM   1015  CE1 PHE A 134      10.242 -10.789  -1.885  1.00 95.50           C  
ATOM   1016  CE2 PHE A 134      12.039 -11.875  -3.039  1.00 95.50           C  
ATOM   1017  CZ  PHE A 134      10.734 -11.875  -2.584  1.00 95.50           C  
ATOM   1018  N   GLY A 135      12.477  -5.406  -1.479  1.00 96.25           N  
ATOM   1019  CA  GLY A 135      12.727  -4.246  -0.641  1.00 96.25           C  
ATOM   1020  C   GLY A 135      11.891  -4.238   0.626  1.00 96.25           C  
ATOM   1021  O   GLY A 135      10.914  -4.977   0.737  1.00 96.25           O  
ATOM   1022  N   PHE A 136      12.461  -3.506   1.519  1.00 97.88           N  
ATOM   1023  CA  PHE A 136      11.680  -3.242   2.721  1.00 97.88           C  
ATOM   1024  C   PHE A 136      10.445  -2.412   2.391  1.00 97.88           C  
ATOM   1025  CB  PHE A 136      12.531  -2.520   3.770  1.00 97.88           C  
ATOM   1026  O   PHE A 136      10.500  -1.521   1.540  1.00 97.88           O  
ATOM   1027  CG  PHE A 136      11.781  -2.168   5.023  1.00 97.88           C  
ATOM   1028  CD1 PHE A 136      11.320  -0.874   5.234  1.00 97.88           C  
ATOM   1029  CD2 PHE A 136      11.531  -3.131   5.992  1.00 97.88           C  
ATOM   1030  CE1 PHE A 136      10.617  -0.545   6.395  1.00 97.88           C  
ATOM   1031  CE2 PHE A 136      10.836  -2.811   7.156  1.00 97.88           C  
ATOM   1032  CZ  PHE A 136      10.383  -1.516   7.355  1.00 97.88           C  
ATOM   1033  N   ALA A 137       9.305  -2.727   3.092  1.00 98.38           N  
ATOM   1034  CA  ALA A 137       8.062  -1.999   2.842  1.00 98.38           C  
ATOM   1035  C   ALA A 137       7.445  -1.503   4.145  1.00 98.38           C  
ATOM   1036  CB  ALA A 137       7.074  -2.883   2.088  1.00 98.38           C  
ATOM   1037  O   ALA A 137       7.594  -2.137   5.191  1.00 98.38           O  
ATOM   1038  N   TYR A 138       6.840  -0.352   4.031  1.00 98.38           N  
ATOM   1039  CA  TYR A 138       6.133   0.240   5.160  1.00 98.38           C  
ATOM   1040  C   TYR A 138       4.934   1.054   4.684  1.00 98.38           C  
ATOM   1041  CB  TYR A 138       7.070   1.126   5.980  1.00 98.38           C  
ATOM   1042  O   TYR A 138       4.844   1.406   3.504  1.00 98.38           O  
ATOM   1043  CG  TYR A 138       7.664   2.273   5.199  1.00 98.38           C  
ATOM   1044  CD1 TYR A 138       8.797   2.094   4.414  1.00 98.38           C  
ATOM   1045  CD2 TYR A 138       7.090   3.539   5.246  1.00 98.38           C  
ATOM   1046  CE1 TYR A 138       9.352   3.148   3.691  1.00 98.38           C  
ATOM   1047  CE2 TYR A 138       7.629   4.602   4.527  1.00 98.38           C  
ATOM   1048  OH  TYR A 138       9.297   5.445   3.045  1.00 98.38           O  
ATOM   1049  CZ  TYR A 138       8.758   4.395   3.756  1.00 98.38           C  
ATOM   1050  N   GLN A 139       3.979   1.234   5.613  1.00 97.94           N  
ATOM   1051  CA  GLN A 139       2.809   2.021   5.238  1.00 97.94           C  
ATOM   1052  C   GLN A 139       2.133   2.619   6.469  1.00 97.94           C  
ATOM   1053  CB  GLN A 139       1.812   1.164   4.457  1.00 97.94           C  
ATOM   1054  O   GLN A 139       2.371   2.174   7.594  1.00 97.94           O  
ATOM   1055  CG  GLN A 139       1.159   0.067   5.289  1.00 97.94           C  
ATOM   1056  CD  GLN A 139       0.222  -0.806   4.477  1.00 97.94           C  
ATOM   1057  NE2 GLN A 139       0.429  -2.117   4.539  1.00 97.94           N  
ATOM   1058  OE1 GLN A 139      -0.681  -0.307   3.797  1.00 97.94           O  
ATOM   1059  N   ALA A 140       1.470   3.730   6.227  1.00 98.31           N  
ATOM   1060  CA  ALA A 140       0.586   4.387   7.188  1.00 98.31           C  
ATOM   1061  C   ALA A 140      -0.798   4.617   6.590  1.00 98.31           C  
ATOM   1062  CB  ALA A 140       1.190   5.707   7.652  1.00 98.31           C  
ATOM   1063  O   ALA A 140      -0.923   4.961   5.410  1.00 98.31           O  
ATOM   1064  N   LYS A 141      -1.835   4.391   7.492  1.00 98.19           N  
ATOM   1065  CA  LYS A 141      -3.211   4.508   7.020  1.00 98.19           C  
ATOM   1066  C   LYS A 141      -4.078   5.266   8.023  1.00 98.19           C  
ATOM   1067  CB  LYS A 141      -3.807   3.123   6.754  1.00 98.19           C  
ATOM   1068  O   LYS A 141      -3.840   5.195   9.227  1.00 98.19           O  
ATOM   1069  CG  LYS A 141      -3.061   2.322   5.695  1.00 98.19           C  
ATOM   1070  CD  LYS A 141      -3.709   0.963   5.465  1.00 98.19           C  
ATOM   1071  CE  LYS A 141      -3.027   0.203   4.336  1.00 98.19           C  
ATOM   1072  NZ  LYS A 141      -3.684  -1.115   4.078  1.00 98.19           N  
ATOM   1073  N   ALA A 142      -4.980   6.059   7.477  1.00 98.50           N  
ATOM   1074  CA  ALA A 142      -6.016   6.727   8.266  1.00 98.50           C  
ATOM   1075  C   ALA A 142      -7.324   6.820   7.480  1.00 98.50           C  
ATOM   1076  CB  ALA A 142      -5.551   8.117   8.680  1.00 98.50           C  
ATOM   1077  O   ALA A 142      -7.320   7.160   6.293  1.00 98.50           O  
ATOM   1078  N   GLY A 143      -8.406   6.453   8.180  1.00 98.31           N  
ATOM   1079  CA  GLY A 143      -9.688   6.469   7.492  1.00 98.31           C  
ATOM   1080  C   GLY A 143     -10.859   6.234   8.414  1.00 98.31           C  
ATOM   1081  O   GLY A 143     -10.758   6.426   9.633  1.00 98.31           O  
ATOM   1082  N   VAL A 144     -11.953   5.934   7.777  1.00 98.12           N  
ATOM   1083  CA  VAL A 144     -13.188   5.691   8.523  1.00 98.12           C  
ATOM   1084  C   VAL A 144     -13.859   4.422   8.008  1.00 98.12           C  
ATOM   1085  CB  VAL A 144     -14.156   6.891   8.422  1.00 98.12           C  
ATOM   1086  O   VAL A 144     -13.750   4.086   6.824  1.00 98.12           O  
ATOM   1087  CG1 VAL A 144     -13.547   8.133   9.070  1.00 98.12           C  
ATOM   1088  CG2 VAL A 144     -14.516   7.164   6.961  1.00 98.12           C  
ATOM   1089  N   SER A 145     -14.531   3.688   8.938  1.00 97.31           N  
ATOM   1090  CA  SER A 145     -15.344   2.525   8.594  1.00 97.31           C  
ATOM   1091  C   SER A 145     -16.812   2.764   8.922  1.00 97.31           C  
ATOM   1092  CB  SER A 145     -14.844   1.284   9.328  1.00 97.31           C  
ATOM   1093  O   SER A 145     -17.125   3.451   9.898  1.00 97.31           O  
ATOM   1094  OG  SER A 145     -13.500   0.993   8.977  1.00 97.31           O  
ATOM   1095  N   TYR A 146     -17.641   2.318   8.102  1.00 97.00           N  
ATOM   1096  CA  TYR A 146     -19.078   2.408   8.305  1.00 97.00           C  
ATOM   1097  C   TYR A 146     -19.703   1.023   8.461  1.00 97.00           C  
ATOM   1098  CB  TYR A 146     -19.750   3.145   7.137  1.00 97.00           C  
ATOM   1099  O   TYR A 146     -19.500   0.146   7.621  1.00 97.00           O  
ATOM   1100  CG  TYR A 146     -21.250   3.275   7.270  1.00 97.00           C  
ATOM   1101  CD1 TYR A 146     -22.094   2.459   6.535  1.00 97.00           C  
ATOM   1102  CD2 TYR A 146     -21.797   4.215   8.125  1.00 97.00           C  
ATOM   1103  CE1 TYR A 146     -23.484   2.576   6.652  1.00 97.00           C  
ATOM   1104  CE2 TYR A 146     -23.188   4.340   8.250  1.00 97.00           C  
ATOM   1105  OH  TYR A 146     -25.375   3.641   7.633  1.00 97.00           O  
ATOM   1106  CZ  TYR A 146     -24.016   3.520   7.512  1.00 97.00           C  
ATOM   1107  N   ASP A 147     -20.406   0.785   9.555  1.00 95.12           N  
ATOM   1108  CA  ASP A 147     -21.094  -0.475   9.828  1.00 95.12           C  
ATOM   1109  C   ASP A 147     -22.375  -0.598   9.008  1.00 95.12           C  
ATOM   1110  CB  ASP A 147     -21.406  -0.593  11.320  1.00 95.12           C  
ATOM   1111  O   ASP A 147     -23.406  -0.023   9.359  1.00 95.12           O  
ATOM   1112  CG  ASP A 147     -20.172  -0.606  12.195  1.00 95.12           C  
ATOM   1113  OD1 ASP A 147     -19.078  -0.910  11.688  1.00 95.12           O  
ATOM   1114  OD2 ASP A 147     -20.297  -0.311  13.406  1.00 95.12           O  
ATOM   1115  N   VAL A 148     -22.297  -1.268   7.812  1.00 96.31           N  
ATOM   1116  CA  VAL A 148     -23.484  -1.511   6.992  1.00 96.31           C  
ATOM   1117  C   VAL A 148     -24.406  -2.508   7.691  1.00 96.31           C  
ATOM   1118  CB  VAL A 148     -23.094  -2.033   5.586  1.00 96.31           C  
ATOM   1119  O   VAL A 148     -25.609  -2.271   7.809  1.00 96.31           O  
ATOM   1120  CG1 VAL A 148     -24.344  -2.350   4.770  1.00 96.31           C  
ATOM   1121  CG2 VAL A 148     -22.219  -1.014   4.859  1.00 96.31           C  
ATOM   1122  N   THR A 149     -23.891  -3.605   8.109  1.00 93.75           N  
ATOM   1123  CA  THR A 149     -24.453  -4.625   8.992  1.00 93.75           C  
ATOM   1124  C   THR A 149     -23.453  -5.004  10.086  1.00 93.75           C  
ATOM   1125  CB  THR A 149     -24.844  -5.887   8.195  1.00 93.75           C  
ATOM   1126  O   THR A 149     -22.297  -4.570  10.062  1.00 93.75           O  
ATOM   1127  CG2 THR A 149     -25.688  -5.527   6.980  1.00 93.75           C  
ATOM   1128  OG1 THR A 149     -23.656  -6.566   7.762  1.00 93.75           O  
ATOM   1129  N   PRO A 150     -23.906  -5.738  11.078  1.00 88.75           N  
ATOM   1130  CA  PRO A 150     -22.953  -6.141  12.117  1.00 88.75           C  
ATOM   1131  C   PRO A 150     -21.766  -6.914  11.555  1.00 88.75           C  
ATOM   1132  CB  PRO A 150     -23.797  -7.027  13.039  1.00 88.75           C  
ATOM   1133  O   PRO A 150     -20.688  -6.922  12.164  1.00 88.75           O  
ATOM   1134  CG  PRO A 150     -25.188  -6.504  12.906  1.00 88.75           C  
ATOM   1135  CD  PRO A 150     -25.406  -6.090  11.484  1.00 88.75           C  
ATOM   1136  N   GLU A 151     -21.844  -7.445  10.328  1.00 92.69           N  
ATOM   1137  CA  GLU A 151     -20.812  -8.328   9.773  1.00 92.69           C  
ATOM   1138  C   GLU A 151     -20.078  -7.660   8.609  1.00 92.69           C  
ATOM   1139  CB  GLU A 151     -21.438  -9.648   9.305  1.00 92.69           C  
ATOM   1140  O   GLU A 151     -19.000  -8.094   8.227  1.00 92.69           O  
ATOM   1141  CG  GLU A 151     -22.016 -10.484  10.438  1.00 92.69           C  
ATOM   1142  CD  GLU A 151     -23.422 -10.055  10.852  1.00 92.69           C  
ATOM   1143  OE1 GLU A 151     -23.922 -10.531  11.898  1.00 92.69           O  
ATOM   1144  OE2 GLU A 151     -24.016  -9.234  10.125  1.00 92.69           O  
ATOM   1145  N   ILE A 152     -20.766  -6.598   8.055  1.00 95.31           N  
ATOM   1146  CA  ILE A 152     -20.203  -5.977   6.863  1.00 95.31           C  
ATOM   1147  C   ILE A 152     -19.875  -4.508   7.148  1.00 95.31           C  
ATOM   1148  CB  ILE A 152     -21.156  -6.090   5.656  1.00 95.31           C  
ATOM   1149  O   ILE A 152     -20.750  -3.752   7.586  1.00 95.31           O  
ATOM   1150  CG1 ILE A 152     -21.422  -7.562   5.324  1.00 95.31           C  
ATOM   1151  CG2 ILE A 152     -20.578  -5.348   4.441  1.00 95.31           C  
ATOM   1152  CD1 ILE A 152     -22.484  -7.777   4.266  1.00 95.31           C  
ATOM   1153  N   LYS A 153     -18.641  -4.164   6.879  1.00 96.50           N  
ATOM   1154  CA  LYS A 153     -18.203  -2.777   7.020  1.00 96.50           C  
ATOM   1155  C   LYS A 153     -17.594  -2.260   5.723  1.00 96.50           C  
ATOM   1156  CB  LYS A 153     -17.203  -2.643   8.164  1.00 96.50           C  
ATOM   1157  O   LYS A 153     -16.859  -2.984   5.047  1.00 96.50           O  
ATOM   1158  CG  LYS A 153     -17.734  -3.111   9.516  1.00 96.50           C  
ATOM   1159  CD  LYS A 153     -16.703  -2.934  10.617  1.00 96.50           C  
ATOM   1160  CE  LYS A 153     -17.234  -3.383  11.969  1.00 96.50           C  
ATOM   1161  NZ  LYS A 153     -17.156  -2.293  12.984  1.00 96.50           N  
ATOM   1162  N   LEU A 154     -17.969  -1.081   5.402  1.00 98.00           N  
ATOM   1163  CA  LEU A 154     -17.297  -0.350   4.336  1.00 98.00           C  
ATOM   1164  C   LEU A 154     -16.281   0.638   4.910  1.00 98.00           C  
ATOM   1165  CB  LEU A 154     -18.312   0.392   3.469  1.00 98.00           C  
ATOM   1166  O   LEU A 154     -16.516   1.235   5.965  1.00 98.00           O  
ATOM   1167  CG  LEU A 154     -19.406  -0.466   2.814  1.00 98.00           C  
ATOM   1168  CD1 LEU A 154     -20.406   0.418   2.076  1.00 98.00           C  
ATOM   1169  CD2 LEU A 154     -18.781  -1.484   1.865  1.00 98.00           C  
ATOM   1170  N   PHE A 155     -15.141   0.737   4.184  1.00 97.62           N  
ATOM   1171  CA  PHE A 155     -14.156   1.683   4.695  1.00 97.62           C  
ATOM   1172  C   PHE A 155     -13.562   2.514   3.561  1.00 97.62           C  
ATOM   1173  CB  PHE A 155     -13.039   0.946   5.441  1.00 97.62           C  
ATOM   1174  O   PHE A 155     -13.602   2.104   2.398  1.00 97.62           O  
ATOM   1175  CG  PHE A 155     -12.172   0.095   4.551  1.00 97.62           C  
ATOM   1176  CD1 PHE A 155     -12.492  -1.233   4.309  1.00 97.62           C  
ATOM   1177  CD2 PHE A 155     -11.031   0.626   3.959  1.00 97.62           C  
ATOM   1178  CE1 PHE A 155     -11.695  -2.023   3.484  1.00 97.62           C  
ATOM   1179  CE2 PHE A 155     -10.227  -0.157   3.135  1.00 97.62           C  
ATOM   1180  CZ  PHE A 155     -10.555  -1.481   2.900  1.00 97.62           C  
ATOM   1181  N   ALA A 156     -13.156   3.670   3.930  1.00 98.31           N  
ATOM   1182  CA  ALA A 156     -12.422   4.590   3.068  1.00 98.31           C  
ATOM   1183  C   ALA A 156     -11.344   5.336   3.854  1.00 98.31           C  
ATOM   1184  CB  ALA A 156     -13.375   5.578   2.408  1.00 98.31           C  
ATOM   1185  O   ALA A 156     -11.547   5.684   5.020  1.00 98.31           O  
ATOM   1186  N   GLY A 157     -10.148   5.500   3.139  1.00 97.75           N  
ATOM   1187  CA  GLY A 157      -9.078   6.168   3.855  1.00 97.75           C  
ATOM   1188  C   GLY A 157      -7.914   6.555   2.963  1.00 97.75           C  
ATOM   1189  O   GLY A 157      -7.945   6.316   1.754  1.00 97.75           O  
ATOM   1190  N   ALA A 158      -7.035   7.262   3.596  1.00 97.69           N  
ATOM   1191  CA  ALA A 158      -5.773   7.629   2.961  1.00 97.69           C  
ATOM   1192  C   ALA A 158      -4.664   6.652   3.332  1.00 97.69           C  
ATOM   1193  CB  ALA A 158      -5.379   9.055   3.350  1.00 97.69           C  
ATOM   1194  O   ALA A 158      -4.668   6.086   4.430  1.00 97.69           O  
ATOM   1195  N   ARG A 159      -3.775   6.484   2.369  1.00 95.69           N  
ATOM   1196  CA  ARG A 159      -2.680   5.535   2.547  1.00 95.69           C  
ATOM   1197  C   ARG A 159      -1.372   6.102   2.002  1.00 95.69           C  
ATOM   1198  CB  ARG A 159      -3.000   4.207   1.862  1.00 95.69           C  
ATOM   1199  O   ARG A 159      -1.337   6.641   0.894  1.00 95.69           O  
ATOM   1200  CG  ARG A 159      -1.873   3.188   1.936  1.00 95.69           C  
ATOM   1201  CD  ARG A 159      -2.209   1.917   1.169  1.00 95.69           C  
ATOM   1202  NE  ARG A 159      -1.006   1.223   0.722  1.00 95.69           N  
ATOM   1203  NH1 ARG A 159      -2.004   0.244  -1.118  1.00 95.69           N  
ATOM   1204  NH2 ARG A 159       0.211  -0.141  -0.670  1.00 95.69           N  
ATOM   1205  CZ  ARG A 159      -0.936   0.444  -0.354  1.00 95.69           C  
ATOM   1206  N   TYR A 160      -0.386   5.984   2.838  1.00 96.88           N  
ATOM   1207  CA  TYR A 160       0.989   6.156   2.383  1.00 96.88           C  
ATOM   1208  C   TYR A 160       1.721   4.820   2.336  1.00 96.88           C  
ATOM   1209  CB  TYR A 160       1.738   7.133   3.297  1.00 96.88           C  
ATOM   1210  O   TYR A 160       1.742   4.082   3.322  1.00 96.88           O  
ATOM   1211  CG  TYR A 160       3.209   7.254   2.979  1.00 96.88           C  
ATOM   1212  CD1 TYR A 160       4.168   6.629   3.771  1.00 96.88           C  
ATOM   1213  CD2 TYR A 160       3.641   7.996   1.884  1.00 96.88           C  
ATOM   1214  CE1 TYR A 160       5.523   6.742   3.482  1.00 96.88           C  
ATOM   1215  CE2 TYR A 160       4.996   8.117   1.586  1.00 96.88           C  
ATOM   1216  OH  TYR A 160       7.270   7.598   2.098  1.00 96.88           O  
ATOM   1217  CZ  TYR A 160       5.926   7.484   2.389  1.00 96.88           C  
ATOM   1218  N   PHE A 161       2.322   4.566   1.222  1.00 96.25           N  
ATOM   1219  CA  PHE A 161       3.082   3.334   1.039  1.00 96.25           C  
ATOM   1220  C   PHE A 161       4.477   3.631   0.498  1.00 96.25           C  
ATOM   1221  CB  PHE A 161       2.344   2.381   0.093  1.00 96.25           C  
ATOM   1222  O   PHE A 161       4.633   4.449  -0.410  1.00 96.25           O  
ATOM   1223  CG  PHE A 161       3.115   1.131  -0.234  1.00 96.25           C  
ATOM   1224  CD1 PHE A 161       3.838   1.033  -1.418  1.00 96.25           C  
ATOM   1225  CD2 PHE A 161       3.119   0.054   0.642  1.00 96.25           C  
ATOM   1226  CE1 PHE A 161       4.555  -0.122  -1.723  1.00 96.25           C  
ATOM   1227  CE2 PHE A 161       3.832  -1.104   0.344  1.00 96.25           C  
ATOM   1228  CZ  PHE A 161       4.547  -1.190  -0.839  1.00 96.25           C  
ATOM   1229  N   GLY A 162       5.453   2.955   1.075  1.00 95.94           N  
ATOM   1230  CA  GLY A 162       6.832   3.078   0.633  1.00 95.94           C  
ATOM   1231  C   GLY A 162       7.582   1.760   0.645  1.00 95.94           C  
ATOM   1232  O   GLY A 162       7.246   0.855   1.412  1.00 95.94           O  
ATOM   1233  N   SER A 163       8.539   1.697  -0.263  1.00 97.00           N  
ATOM   1234  CA  SER A 163       9.484   0.587  -0.303  1.00 97.00           C  
ATOM   1235  C   SER A 163      10.875   1.060  -0.729  1.00 97.00           C  
ATOM   1236  CB  SER A 163       8.992  -0.502  -1.257  1.00 97.00           C  
ATOM   1237  O   SER A 163      11.000   1.910  -1.611  1.00 97.00           O  
ATOM   1238  OG  SER A 163       9.945  -1.550  -1.355  1.00 97.00           O  
ATOM   1239  N   TYR A 164      11.875   0.555  -0.045  1.00 94.62           N  
ATOM   1240  CA  TYR A 164      13.250   0.905  -0.395  1.00 94.62           C  
ATOM   1241  C   TYR A 164      14.156  -0.316  -0.325  1.00 94.62           C  
ATOM   1242  CB  TYR A 164      13.773   2.004   0.532  1.00 94.62           C  
ATOM   1243  O   TYR A 164      13.852  -1.281   0.380  1.00 94.62           O  
ATOM   1244  CG  TYR A 164      13.977   1.549   1.957  1.00 94.62           C  
ATOM   1245  CD1 TYR A 164      12.938   1.593   2.879  1.00 94.62           C  
ATOM   1246  CD2 TYR A 164      15.219   1.076   2.385  1.00 94.62           C  
ATOM   1247  CE1 TYR A 164      13.117   1.177   4.191  1.00 94.62           C  
ATOM   1248  CE2 TYR A 164      15.414   0.658   3.695  1.00 94.62           C  
ATOM   1249  OH  TYR A 164      14.547   0.298   5.891  1.00 94.62           O  
ATOM   1250  CZ  TYR A 164      14.359   0.711   4.590  1.00 94.62           C  
ATOM   1251  N   GLY A 165      15.188  -0.335  -1.184  1.00 91.44           N  
ATOM   1252  CA  GLY A 165      16.219  -1.357  -1.086  1.00 91.44           C  
ATOM   1253  C   GLY A 165      16.203  -2.338  -2.244  1.00 91.44           C  
ATOM   1254  O   GLY A 165      17.078  -3.191  -2.357  1.00 91.44           O  
ATOM   1255  N   ALA A 166      15.219  -2.201  -3.139  1.00 92.12           N  
ATOM   1256  CA  ALA A 166      15.219  -3.068  -4.312  1.00 92.12           C  
ATOM   1257  C   ALA A 166      16.297  -2.643  -5.309  1.00 92.12           C  
ATOM   1258  CB  ALA A 166      13.844  -3.062  -4.980  1.00 92.12           C  
ATOM   1259  O   ALA A 166      16.406  -1.459  -5.633  1.00 92.12           O  
ATOM   1260  N   SER A 167      17.141  -3.645  -5.676  1.00 89.38           N  
ATOM   1261  CA  SER A 167      18.219  -3.354  -6.617  1.00 89.38           C  
ATOM   1262  C   SER A 167      18.203  -4.336  -7.785  1.00 89.38           C  
ATOM   1263  CB  SER A 167      19.562  -3.395  -5.910  1.00 89.38           C  
ATOM   1264  O   SER A 167      17.781  -5.480  -7.637  1.00 89.38           O  
ATOM   1265  OG  SER A 167      19.781  -4.656  -5.301  1.00 89.38           O  
ATOM   1266  N   PHE A 168      18.609  -3.900  -8.891  1.00 87.38           N  
ATOM   1267  CA  PHE A 168      18.609  -4.699 -10.117  1.00 87.38           C  
ATOM   1268  C   PHE A 168      19.938  -4.574 -10.844  1.00 87.38           C  
ATOM   1269  CB  PHE A 168      17.469  -4.270 -11.039  1.00 87.38           C  
ATOM   1270  O   PHE A 168      20.594  -3.535 -10.773  1.00 87.38           O  
ATOM   1271  CG  PHE A 168      16.109  -4.285 -10.375  1.00 87.38           C  
ATOM   1272  CD1 PHE A 168      15.336  -5.441 -10.367  1.00 87.38           C  
ATOM   1273  CD2 PHE A 168      15.617  -3.145  -9.758  1.00 87.38           C  
ATOM   1274  CE1 PHE A 168      14.086  -5.457  -9.750  1.00 87.38           C  
ATOM   1275  CE2 PHE A 168      14.367  -3.152  -9.141  1.00 87.38           C  
ATOM   1276  CZ  PHE A 168      13.602  -4.309  -9.141  1.00 87.38           C  
ATOM   1277  N   ASN A 169      20.391  -5.719 -11.430  1.00 76.81           N  
ATOM   1278  CA  ASN A 169      21.531  -5.723 -12.336  1.00 76.81           C  
ATOM   1279  C   ASN A 169      21.172  -5.098 -13.680  1.00 76.81           C  
ATOM   1280  CB  ASN A 169      22.062  -7.148 -12.539  1.00 76.81           C  
ATOM   1281  O   ASN A 169      20.062  -5.250 -14.164  1.00 76.81           O  
ATOM   1282  CG  ASN A 169      22.672  -7.727 -11.273  1.00 76.81           C  
ATOM   1283  ND2 ASN A 169      22.547  -9.039 -11.102  1.00 76.81           N  
ATOM   1284  OD1 ASN A 169      23.250  -7.000 -10.469  1.00 76.81           O  
ATOM   1285  N   LYS A 170      22.125  -4.191 -14.227  1.00 64.56           N  
ATOM   1286  CA  LYS A 170      21.875  -3.836 -15.617  1.00 64.56           C  
ATOM   1287  C   LYS A 170      23.078  -4.164 -16.500  1.00 64.56           C  
ATOM   1288  CB  LYS A 170      21.531  -2.352 -15.734  1.00 64.56           C  
ATOM   1289  O   LYS A 170      24.219  -3.863 -16.141  1.00 64.56           O  
ATOM   1290  CG  LYS A 170      20.625  -2.020 -16.922  1.00 64.56           C  
ATOM   1291  CD  LYS A 170      20.375  -0.520 -17.031  1.00 64.56           C  
ATOM   1292  CE  LYS A 170      19.422  -0.193 -18.172  1.00 64.56           C  
ATOM   1293  NZ  LYS A 170      18.875   1.192 -18.047  1.00 64.56           N  
ATOM   1294  N   GLU A 171      23.062  -5.414 -17.156  1.00 57.50           N  
ATOM   1295  CA  GLU A 171      24.047  -5.730 -18.188  1.00 57.50           C  
ATOM   1296  C   GLU A 171      23.859  -4.855 -19.422  1.00 57.50           C  
ATOM   1297  CB  GLU A 171      23.984  -7.211 -18.562  1.00 57.50           C  
ATOM   1298  O   GLU A 171      22.766  -4.371 -19.688  1.00 57.50           O  
ATOM   1299  CG  GLU A 171      25.219  -7.719 -19.281  1.00 57.50           C  
ATOM   1300  CD  GLU A 171      25.266  -9.234 -19.391  1.00 57.50           C  
ATOM   1301  OE1 GLU A 171      26.344  -9.789 -19.703  1.00 57.50           O  
ATOM   1302  OE2 GLU A 171      24.219  -9.883 -19.141  1.00 57.50           O  
ATOM   1303  N   THR A 172      25.016  -4.203 -19.984  1.00 54.91           N  
ATOM   1304  CA  THR A 172      25.609  -3.525 -21.125  1.00 54.91           C  
ATOM   1305  C   THR A 172      24.688  -2.414 -21.641  1.00 54.91           C  
ATOM   1306  CB  THR A 172      25.906  -4.516 -22.266  1.00 54.91           C  
ATOM   1307  O   THR A 172      24.156  -2.508 -22.734  1.00 54.91           O  
ATOM   1308  CG2 THR A 172      26.875  -3.914 -23.281  1.00 54.91           C  
ATOM   1309  OG1 THR A 172      26.484  -5.711 -21.719  1.00 54.91           O  
ATOM   1310  N   VAL A 173      23.859  -1.586 -20.844  1.00 56.00           N  
ATOM   1311  CA  VAL A 173      23.094  -0.511 -21.469  1.00 56.00           C  
ATOM   1312  C   VAL A 173      23.188   0.751 -20.609  1.00 56.00           C  
ATOM   1313  CB  VAL A 173      21.625  -0.911 -21.672  1.00 56.00           C  
ATOM   1314  O   VAL A 173      22.875   1.851 -21.078  1.00 56.00           O  
ATOM   1315  CG1 VAL A 173      20.875   0.179 -22.438  1.00 56.00           C  
ATOM   1316  CG2 VAL A 173      21.531  -2.244 -22.422  1.00 56.00           C  
ATOM   1317  N   SER A 174      24.188   1.073 -19.688  1.00 54.22           N  
ATOM   1318  CA  SER A 174      24.391   2.410 -19.141  1.00 54.22           C  
ATOM   1319  C   SER A 174      25.531   2.428 -18.125  1.00 54.22           C  
ATOM   1320  CB  SER A 174      23.109   2.918 -18.469  1.00 54.22           C  
ATOM   1321  O   SER A 174      25.984   1.373 -17.672  1.00 54.22           O  
ATOM   1322  OG  SER A 174      22.078   3.113 -19.438  1.00 54.22           O  
ATOM   1323  N   ALA A 175      26.406   3.400 -18.078  1.00 56.25           N  
ATOM   1324  CA  ALA A 175      27.594   3.693 -17.266  1.00 56.25           C  
ATOM   1325  C   ALA A 175      27.344   3.406 -15.797  1.00 56.25           C  
ATOM   1326  CB  ALA A 175      28.016   5.148 -17.469  1.00 56.25           C  
ATOM   1327  O   ALA A 175      28.281   3.086 -15.055  1.00 56.25           O  
ATOM   1328  N   THR A 176      26.141   3.051 -15.242  1.00 55.16           N  
ATOM   1329  CA  THR A 176      25.984   2.760 -13.820  1.00 55.16           C  
ATOM   1330  C   THR A 176      25.453   1.345 -13.609  1.00 55.16           C  
ATOM   1331  CB  THR A 176      25.047   3.770 -13.141  1.00 55.16           C  
ATOM   1332  O   THR A 176      24.594   0.886 -14.359  1.00 55.16           O  
ATOM   1333  CG2 THR A 176      25.797   5.023 -12.711  1.00 55.16           C  
ATOM   1334  OG1 THR A 176      24.016   4.141 -14.062  1.00 55.16           O  
ATOM   1335  N   LYS A 177      26.172   0.446 -12.805  1.00 60.38           N  
ATOM   1336  CA  LYS A 177      26.141  -0.996 -12.578  1.00 60.38           C  
ATOM   1337  C   LYS A 177      24.984  -1.377 -11.648  1.00 60.38           C  
ATOM   1338  CB  LYS A 177      27.469  -1.488 -12.008  1.00 60.38           C  
ATOM   1339  O   LYS A 177      24.500  -2.508 -11.688  1.00 60.38           O  
ATOM   1340  CG  LYS A 177      28.609  -1.516 -13.016  1.00 60.38           C  
ATOM   1341  CD  LYS A 177      29.859  -2.152 -12.422  1.00 60.38           C  
ATOM   1342  CE  LYS A 177      31.016  -2.127 -13.406  1.00 60.38           C  
ATOM   1343  NZ  LYS A 177      32.219  -2.824 -12.867  1.00 60.38           N  
ATOM   1344  N   GLU A 178      24.172  -0.472 -11.086  1.00 70.25           N  
ATOM   1345  CA  GLU A 178      23.094  -0.865 -10.180  1.00 70.25           C  
ATOM   1346  C   GLU A 178      21.953   0.149 -10.195  1.00 70.25           C  
ATOM   1347  CB  GLU A 178      23.641  -1.023  -8.750  1.00 70.25           C  
ATOM   1348  O   GLU A 178      22.188   1.358 -10.203  1.00 70.25           O  
ATOM   1349  CG  GLU A 178      24.500  -2.256  -8.555  1.00 70.25           C  
ATOM   1350  CD  GLU A 178      24.938  -2.463  -7.113  1.00 70.25           C  
ATOM   1351  OE1 GLU A 178      25.375  -3.584  -6.766  1.00 70.25           O  
ATOM   1352  OE2 GLU A 178      24.844  -1.495  -6.324  1.00 70.25           O  
ATOM   1353  N   ILE A 179      20.688  -0.367 -10.383  1.00 77.44           N  
ATOM   1354  CA  ILE A 179      19.469   0.432 -10.258  1.00 77.44           C  
ATOM   1355  C   ILE A 179      18.844   0.233  -8.875  1.00 77.44           C  
ATOM   1356  CB  ILE A 179      18.438   0.073 -11.359  1.00 77.44           C  
ATOM   1357  O   ILE A 179      18.578  -0.898  -8.477  1.00 77.44           O  
ATOM   1358  CG1 ILE A 179      19.047   0.308 -12.750  1.00 77.44           C  
ATOM   1359  CG2 ILE A 179      17.156   0.877 -11.180  1.00 77.44           C  
ATOM   1360  CD1 ILE A 179      18.188  -0.198 -13.898  1.00 77.44           C  
ATOM   1361  N   ASN A 180      18.828   1.290  -8.156  1.00 87.38           N  
ATOM   1362  CA  ASN A 180      18.125   1.286  -6.879  1.00 87.38           C  
ATOM   1363  C   ASN A 180      16.750   1.955  -6.996  1.00 87.38           C  
ATOM   1364  CB  ASN A 180      18.953   1.974  -5.797  1.00 87.38           C  
ATOM   1365  O   ASN A 180      16.625   2.994  -7.645  1.00 87.38           O  
ATOM   1366  CG  ASN A 180      20.266   1.253  -5.523  1.00 87.38           C  
ATOM   1367  ND2 ASN A 180      21.375   1.961  -5.684  1.00 87.38           N  
ATOM   1368  OD1 ASN A 180      20.266   0.070  -5.172  1.00 87.38           O  
ATOM   1369  N   VAL A 181      15.844   1.296  -6.395  1.00 92.25           N  
ATOM   1370  CA  VAL A 181      14.469   1.786  -6.523  1.00 92.25           C  
ATOM   1371  C   VAL A 181      13.953   2.242  -5.160  1.00 92.25           C  
ATOM   1372  CB  VAL A 181      13.539   0.708  -7.117  1.00 92.25           C  
ATOM   1373  O   VAL A 181      14.086   1.521  -4.168  1.00 92.25           O  
ATOM   1374  CG1 VAL A 181      12.086   1.188  -7.109  1.00 92.25           C  
ATOM   1375  CG2 VAL A 181      13.977   0.345  -8.531  1.00 92.25           C  
ATOM   1376  N   LEU A 182      13.500   3.445  -5.105  1.00 93.31           N  
ATOM   1377  CA  LEU A 182      12.633   3.953  -4.047  1.00 93.31           C  
ATOM   1378  C   LEU A 182      11.211   4.129  -4.555  1.00 93.31           C  
ATOM   1379  CB  LEU A 182      13.164   5.285  -3.514  1.00 93.31           C  
ATOM   1380  O   LEU A 182      10.953   4.953  -5.438  1.00 93.31           O  
ATOM   1381  CG  LEU A 182      12.305   5.980  -2.455  1.00 93.31           C  
ATOM   1382  CD1 LEU A 182      12.312   5.180  -1.158  1.00 93.31           C  
ATOM   1383  CD2 LEU A 182      12.805   7.402  -2.213  1.00 93.31           C  
ATOM   1384  N   TYR A 183      10.352   3.316  -4.023  1.00 94.38           N  
ATOM   1385  CA  TYR A 183       8.930   3.344  -4.336  1.00 94.38           C  
ATOM   1386  C   TYR A 183       8.141   4.016  -3.221  1.00 94.38           C  
ATOM   1387  CB  TYR A 183       8.398   1.925  -4.566  1.00 94.38           C  
ATOM   1388  O   TYR A 183       8.117   3.531  -2.088  1.00 94.38           O  
ATOM   1389  CG  TYR A 183       6.992   1.881  -5.105  1.00 94.38           C  
ATOM   1390  CD1 TYR A 183       5.914   2.270  -4.316  1.00 94.38           C  
ATOM   1391  CD2 TYR A 183       6.738   1.449  -6.402  1.00 94.38           C  
ATOM   1392  CE1 TYR A 183       4.609   2.230  -4.809  1.00 94.38           C  
ATOM   1393  CE2 TYR A 183       5.441   1.405  -6.906  1.00 94.38           C  
ATOM   1394  OH  TYR A 183       3.100   1.755  -6.590  1.00 94.38           O  
ATOM   1395  CZ  TYR A 183       4.387   1.797  -6.102  1.00 94.38           C  
ATOM   1396  N   SER A 184       7.504   5.090  -3.564  1.00 94.19           N  
ATOM   1397  CA  SER A 184       6.727   5.812  -2.562  1.00 94.19           C  
ATOM   1398  C   SER A 184       5.516   6.492  -3.191  1.00 94.19           C  
ATOM   1399  CB  SER A 184       7.594   6.848  -1.853  1.00 94.19           C  
ATOM   1400  O   SER A 184       5.645   7.199  -4.191  1.00 94.19           O  
ATOM   1401  OG  SER A 184       6.840   7.562  -0.888  1.00 94.19           O  
ATOM   1402  N   ALA A 185       4.320   6.250  -2.512  1.00 94.38           N  
ATOM   1403  CA  ALA A 185       3.104   6.816  -3.084  1.00 94.38           C  
ATOM   1404  C   ALA A 185       2.064   7.098  -1.999  1.00 94.38           C  
ATOM   1405  CB  ALA A 185       2.523   5.883  -4.141  1.00 94.38           C  
ATOM   1406  O   ALA A 185       1.988   6.371  -1.004  1.00 94.38           O  
ATOM   1407  N   VAL A 186       1.427   8.227  -2.180  1.00 95.44           N  
ATOM   1408  CA  VAL A 186       0.234   8.555  -1.407  1.00 95.44           C  
ATOM   1409  C   VAL A 186      -1.015   8.281  -2.242  1.00 95.44           C  
ATOM   1410  CB  VAL A 186       0.247  10.031  -0.941  1.00 95.44           C  
ATOM   1411  O   VAL A 186      -1.066   8.625  -3.424  1.00 95.44           O  
ATOM   1412  CG1 VAL A 186      -1.056  10.383  -0.226  1.00 95.44           C  
ATOM   1413  CG2 VAL A 186       1.447  10.289  -0.032  1.00 95.44           C  
ATOM   1414  N   GLY A 187      -1.947   7.598  -1.552  1.00 94.81           N  
ATOM   1415  CA  GLY A 187      -3.166   7.277  -2.277  1.00 94.81           C  
ATOM   1416  C   GLY A 187      -4.387   7.180  -1.382  1.00 94.81           C  
ATOM   1417  O   GLY A 187      -4.367   7.648  -0.243  1.00 94.81           O  
ATOM   1418  N   ALA A 188      -5.441   6.836  -1.992  1.00 95.69           N  
ATOM   1419  CA  ALA A 188      -6.715   6.598  -1.313  1.00 95.69           C  
ATOM   1420  C   ALA A 188      -7.133   5.137  -1.430  1.00 95.69           C  
ATOM   1421  CB  ALA A 188      -7.797   7.508  -1.886  1.00 95.69           C  
ATOM   1422  O   ALA A 188      -6.766   4.449  -2.387  1.00 95.69           O  
ATOM   1423  N   GLU A 189      -7.852   4.676  -0.400  1.00 96.00           N  
ATOM   1424  CA  GLU A 189      -8.328   3.295  -0.410  1.00 96.00           C  
ATOM   1425  C   GLU A 189      -9.797   3.213   0.001  1.00 96.00           C  
ATOM   1426  CB  GLU A 189      -7.469   2.428   0.517  1.00 96.00           C  
ATOM   1427  O   GLU A 189     -10.289   4.070   0.739  1.00 96.00           O  
ATOM   1428  CG  GLU A 189      -7.586   2.799   1.987  1.00 96.00           C  
ATOM   1429  CD  GLU A 189      -6.711   1.946   2.893  1.00 96.00           C  
ATOM   1430  OE1 GLU A 189      -6.496   2.328   4.066  1.00 96.00           O  
ATOM   1431  OE2 GLU A 189      -6.234   0.888   2.424  1.00 96.00           O  
ATOM   1432  N   ALA A 190     -10.453   2.289  -0.570  1.00 97.56           N  
ATOM   1433  CA  ALA A 190     -11.828   1.942  -0.210  1.00 97.56           C  
ATOM   1434  C   ALA A 190     -12.070   0.443  -0.354  1.00 97.56           C  
ATOM   1435  CB  ALA A 190     -12.812   2.725  -1.070  1.00 97.56           C  
ATOM   1436  O   ALA A 190     -11.500  -0.202  -1.239  1.00 97.56           O  
ATOM   1437  N   GLY A 191     -12.867  -0.052   0.574  1.00 97.44           N  
ATOM   1438  CA  GLY A 191     -13.109  -1.483   0.502  1.00 97.44           C  
ATOM   1439  C   GLY A 191     -14.141  -1.962   1.510  1.00 97.44           C  
ATOM   1440  O   GLY A 191     -14.914  -1.164   2.039  1.00 97.44           O  
ATOM   1441  N   VAL A 192     -14.258  -3.307   1.567  1.00 95.19           N  
ATOM   1442  CA  VAL A 192     -15.180  -3.973   2.484  1.00 95.19           C  
ATOM   1443  C   VAL A 192     -14.391  -4.863   3.447  1.00 95.19           C  
ATOM   1444  CB  VAL A 192     -16.234  -4.809   1.725  1.00 95.19           C  
ATOM   1445  O   VAL A 192     -13.398  -5.477   3.064  1.00 95.19           O  
ATOM   1446  CG1 VAL A 192     -17.250  -5.402   2.693  1.00 95.19           C  
ATOM   1447  CG2 VAL A 192     -16.922  -3.957   0.667  1.00 95.19           C  
TER    1448      VAL A 192                                                      
ENDMDL                                                                          
END                                                                             
