# Supplementary material for: Assessing Wolbachia circulation in wild populations of phlebotomine sand flies from Spain and Morocco: implications for control of leishmaniasis
Source: Parasit Vectors. 2025 Apr 26;18:155. doi: 10.1186/s13071-025-06771-6 (PMC12032678; doi:10.1186/s13071-025-06771-6)
Supplement: Supplementary file 3 — Additional File 3: Dataset S3. [file 13071_2025_6771_MOESM3_ESM.zip › Phlebotomusperniciosus_bfd4b/Phlebotomusperniciosus_bfd4b_unrelaxed_rank_001_alphafold2_ptm_model_3_seed_000.pdb]

MODEL     1                                                                     
ATOM      1  N   SER A   1     -35.344   6.477   7.555  1.00 49.50           N  
ATOM      2  CA  SER A   1     -34.156   6.168   8.352  1.00 49.50           C  
ATOM      3  C   SER A   1     -32.906   6.668   7.680  1.00 49.50           C  
ATOM      4  CB  SER A   1     -34.062   4.660   8.594  1.00 49.50           C  
ATOM      5  O   SER A   1     -32.656   6.398   6.500  1.00 49.50           O  
ATOM      6  OG  SER A   1     -34.000   3.957   7.367  1.00 49.50           O  
ATOM      7  N   ASP A   2     -32.625   7.953   7.500  1.00 54.88           N  
ATOM      8  CA  ASP A   2     -31.609   8.766   6.844  1.00 54.88           C  
ATOM      9  C   ASP A   2     -30.250   8.047   6.816  1.00 54.88           C  
ATOM     10  CB  ASP A   2     -31.469  10.125   7.543  1.00 54.88           C  
ATOM     11  O   ASP A   2     -29.734   7.660   7.859  1.00 54.88           O  
ATOM     12  CG  ASP A   2     -32.562  11.102   7.160  1.00 54.88           C  
ATOM     13  OD1 ASP A   2     -33.188  10.945   6.086  1.00 54.88           O  
ATOM     14  OD2 ASP A   2     -32.812  12.047   7.941  1.00 54.88           O  
ATOM     15  N   GLU A   3     -30.094   6.875   6.234  1.00 60.34           N  
ATOM     16  CA  GLU A   3     -28.781   6.270   6.004  1.00 60.34           C  
ATOM     17  C   GLU A   3     -27.703   7.332   5.871  1.00 60.34           C  
ATOM     18  CB  GLU A   3     -28.812   5.387   4.754  1.00 60.34           C  
ATOM     19  O   GLU A   3     -27.844   8.273   5.086  1.00 60.34           O  
ATOM     20  CG  GLU A   3     -29.328   3.975   5.008  1.00 60.34           C  
ATOM     21  CD  GLU A   3     -29.422   3.131   3.746  1.00 60.34           C  
ATOM     22  OE1 GLU A   3     -29.859   1.961   3.826  1.00 60.34           O  
ATOM     23  OE2 GLU A   3     -29.047   3.645   2.668  1.00 60.34           O  
ATOM     24  N   GLU A   4     -26.969   7.641   6.930  1.00 73.25           N  
ATOM     25  CA  GLU A   4     -25.922   8.656   6.969  1.00 73.25           C  
ATOM     26  C   GLU A   4     -24.766   8.297   6.031  1.00 73.25           C  
ATOM     27  CB  GLU A   4     -25.391   8.828   8.398  1.00 73.25           C  
ATOM     28  O   GLU A   4     -24.172   7.223   6.152  1.00 73.25           O  
ATOM     29  CG  GLU A   4     -26.344   9.609   9.305  1.00 73.25           C  
ATOM     30  CD  GLU A   4     -25.656  10.156  10.547  1.00 73.25           C  
ATOM     31  OE1 GLU A   4     -26.281  10.938  11.297  1.00 73.25           O  
ATOM     32  OE2 GLU A   4     -24.484   9.797  10.781  1.00 73.25           O  
ATOM     33  N   THR A   5     -24.969   8.672   4.805  1.00 86.06           N  
ATOM     34  CA  THR A   5     -23.906   8.586   3.818  1.00 86.06           C  
ATOM     35  C   THR A   5     -22.938   9.766   3.957  1.00 86.06           C  
ATOM     36  CB  THR A   5     -24.453   8.539   2.385  1.00 86.06           C  
ATOM     37  O   THR A   5     -23.375  10.906   4.129  1.00 86.06           O  
ATOM     38  CG2 THR A   5     -23.359   8.273   1.369  1.00 86.06           C  
ATOM     39  OG1 THR A   5     -25.438   7.500   2.293  1.00 86.06           O  
ATOM     40  N   SER A   6     -21.609   9.359   4.109  1.00 91.56           N  
ATOM     41  CA  SER A   6     -20.625  10.430   4.188  1.00 91.56           C  
ATOM     42  C   SER A   6     -19.406  10.125   3.311  1.00 91.56           C  
ATOM     43  CB  SER A   6     -20.172  10.641   5.633  1.00 91.56           C  
ATOM     44  O   SER A   6     -19.156   8.969   2.979  1.00 91.56           O  
ATOM     45  OG  SER A   6     -19.500   9.492   6.125  1.00 91.56           O  
ATOM     46  N   TYR A   7     -18.781  11.148   2.793  1.00 95.25           N  
ATOM     47  CA  TYR A   7     -17.531  11.062   2.049  1.00 95.25           C  
ATOM     48  C   TYR A   7     -16.328  11.297   2.967  1.00 95.25           C  
ATOM     49  CB  TYR A   7     -17.516  12.086   0.908  1.00 95.25           C  
ATOM     50  O   TYR A   7     -16.453  11.961   3.996  1.00 95.25           O  
ATOM     51  CG  TYR A   7     -18.594  11.875  -0.113  1.00 95.25           C  
ATOM     52  CD1 TYR A   7     -18.391  11.055  -1.225  1.00 95.25           C  
ATOM     53  CD2 TYR A   7     -19.844  12.484   0.032  1.00 95.25           C  
ATOM     54  CE1 TYR A   7     -19.391  10.859  -2.168  1.00 95.25           C  
ATOM     55  CE2 TYR A   7     -20.844  12.289  -0.907  1.00 95.25           C  
ATOM     56  OH  TYR A   7     -21.609  11.281  -2.934  1.00 95.25           O  
ATOM     57  CZ  TYR A   7     -20.609  11.477  -2.002  1.00 95.25           C  
ATOM     58  N   TYR A   8     -15.281  10.617   2.635  1.00 94.75           N  
ATOM     59  CA  TYR A   8     -14.086  10.828   3.441  1.00 94.75           C  
ATOM     60  C   TYR A   8     -12.828  10.758   2.582  1.00 94.75           C  
ATOM     61  CB  TYR A   8     -14.008   9.789   4.562  1.00 94.75           C  
ATOM     62  O   TYR A   8     -12.867  10.266   1.453  1.00 94.75           O  
ATOM     63  CG  TYR A   8     -13.727   8.383   4.074  1.00 94.75           C  
ATOM     64  CD1 TYR A   8     -14.773   7.520   3.750  1.00 94.75           C  
ATOM     65  CD2 TYR A   8     -12.422   7.926   3.938  1.00 94.75           C  
ATOM     66  CE1 TYR A   8     -14.516   6.227   3.303  1.00 94.75           C  
ATOM     67  CE2 TYR A   8     -12.164   6.633   3.488  1.00 94.75           C  
ATOM     68  OH  TYR A   8     -12.961   4.516   2.730  1.00 94.75           O  
ATOM     69  CZ  TYR A   8     -13.211   5.797   3.174  1.00 94.75           C  
ATOM     70  N   VAL A   9     -11.812  11.375   3.057  1.00 97.56           N  
ATOM     71  CA  VAL A   9     -10.469  11.312   2.479  1.00 97.56           C  
ATOM     72  C   VAL A   9      -9.484  10.773   3.510  1.00 97.56           C  
ATOM     73  CB  VAL A   9     -10.008  12.703   1.981  1.00 97.56           C  
ATOM     74  O   VAL A   9      -9.641  11.008   4.711  1.00 97.56           O  
ATOM     75  CG1 VAL A   9      -8.594  12.625   1.407  1.00 97.56           C  
ATOM     76  CG2 VAL A   9     -10.984  13.250   0.938  1.00 97.56           C  
ATOM     77  N   ARG A  10      -8.461   9.969   2.945  1.00 95.81           N  
ATOM     78  CA  ARG A  10      -7.461   9.367   3.818  1.00 95.81           C  
ATOM     79  C   ARG A  10      -6.051   9.672   3.322  1.00 95.81           C  
ATOM     80  CB  ARG A  10      -7.668   7.859   3.920  1.00 95.81           C  
ATOM     81  O   ARG A  10      -5.805   9.695   2.115  1.00 95.81           O  
ATOM     82  CG  ARG A  10      -8.977   7.457   4.586  1.00 95.81           C  
ATOM     83  CD  ARG A  10      -9.023   5.965   4.875  1.00 95.81           C  
ATOM     84  NE  ARG A  10      -8.852   5.172   3.662  1.00 95.81           N  
ATOM     85  NH1 ARG A  10      -9.023   3.127   4.723  1.00 95.81           N  
ATOM     86  NH2 ARG A  10      -8.688   3.225   2.457  1.00 95.81           N  
ATOM     87  CZ  ARG A  10      -8.852   3.844   3.617  1.00 95.81           C  
ATOM     88  N   LEU A  11      -5.309   9.961   4.254  1.00 97.19           N  
ATOM     89  CA  LEU A  11      -3.865  10.031   4.062  1.00 97.19           C  
ATOM     90  C   LEU A  11      -3.145   9.086   5.016  1.00 97.19           C  
ATOM     91  CB  LEU A  11      -3.365  11.461   4.273  1.00 97.19           C  
ATOM     92  O   LEU A  11      -3.406   9.094   6.223  1.00 97.19           O  
ATOM     93  CG  LEU A  11      -1.886  11.719   3.977  1.00 97.19           C  
ATOM     94  CD1 LEU A  11      -1.601  11.516   2.492  1.00 97.19           C  
ATOM     95  CD2 LEU A  11      -1.483  13.117   4.418  1.00 97.19           C  
ATOM     96  N   GLN A  12      -2.252   8.266   4.398  1.00 94.69           N  
ATOM     97  CA  GLN A  12      -1.660   7.262   5.273  1.00 94.69           C  
ATOM     98  C   GLN A  12      -0.194   7.020   4.922  1.00 94.69           C  
ATOM     99  CB  GLN A  12      -2.441   5.949   5.191  1.00 94.69           C  
ATOM    100  O   GLN A  12       0.213   7.207   3.775  1.00 94.69           O  
ATOM    101  CG  GLN A  12      -2.389   5.289   3.820  1.00 94.69           C  
ATOM    102  CD  GLN A  12      -3.756   4.859   3.322  1.00 94.69           C  
ATOM    103  NE2 GLN A  12      -3.844   3.637   2.809  1.00 94.69           N  
ATOM    104  OE1 GLN A  12      -4.727   5.621   3.396  1.00 94.69           O  
ATOM    105  N   TYR A  13       0.551   6.688   5.941  1.00 94.19           N  
ATOM    106  CA  TYR A  13       1.895   6.125   5.848  1.00 94.19           C  
ATOM    107  C   TYR A  13       1.866   4.609   5.996  1.00 94.19           C  
ATOM    108  CB  TYR A  13       2.809   6.738   6.914  1.00 94.19           C  
ATOM    109  O   TYR A  13       1.194   4.078   6.883  1.00 94.19           O  
ATOM    110  CG  TYR A  13       4.184   6.121   6.961  1.00 94.19           C  
ATOM    111  CD1 TYR A  13       4.508   5.164   7.918  1.00 94.19           C  
ATOM    112  CD2 TYR A  13       5.164   6.492   6.043  1.00 94.19           C  
ATOM    113  CE1 TYR A  13       5.777   4.594   7.969  1.00 94.19           C  
ATOM    114  CE2 TYR A  13       6.434   5.930   6.082  1.00 94.19           C  
ATOM    115  OH  TYR A  13       7.988   4.422   7.090  1.00 94.19           O  
ATOM    116  CZ  TYR A  13       6.730   4.984   7.047  1.00 94.19           C  
ATOM    117  N   ASN A  14       2.605   3.949   5.051  1.00 88.19           N  
ATOM    118  CA  ASN A  14       2.695   2.494   5.082  1.00 88.19           C  
ATOM    119  C   ASN A  14       4.129   2.025   5.305  1.00 88.19           C  
ATOM    120  CB  ASN A  14       2.135   1.893   3.789  1.00 88.19           C  
ATOM    121  O   ASN A  14       5.027   2.369   4.535  1.00 88.19           O  
ATOM    122  CG  ASN A  14       0.673   2.229   3.574  1.00 88.19           C  
ATOM    123  ND2 ASN A  14       0.268   2.334   2.314  1.00 88.19           N  
ATOM    124  OD1 ASN A  14      -0.086   2.393   4.531  1.00 88.19           O  
ATOM    125  N   GLY A  15       4.387   1.490   6.504  1.00 84.12           N  
ATOM    126  CA  GLY A  15       5.688   0.863   6.680  1.00 84.12           C  
ATOM    127  C   GLY A  15       5.684  -0.620   6.359  1.00 84.12           C  
ATOM    128  O   GLY A  15       4.828  -1.362   6.844  1.00 84.12           O  
ATOM    129  N   GLU A  16       6.590  -0.999   5.359  1.00 80.31           N  
ATOM    130  CA  GLU A  16       6.723  -2.422   5.062  1.00 80.31           C  
ATOM    131  C   GLU A  16       7.621  -3.117   6.082  1.00 80.31           C  
ATOM    132  CB  GLU A  16       7.266  -2.629   3.648  1.00 80.31           C  
ATOM    133  O   GLU A  16       8.766  -2.711   6.281  1.00 80.31           O  
ATOM    134  CG  GLU A  16       6.438  -1.955   2.564  1.00 80.31           C  
ATOM    135  CD  GLU A  16       5.070  -2.588   2.375  1.00 80.31           C  
ATOM    136  OE1 GLU A  16       4.180  -1.944   1.772  1.00 80.31           O  
ATOM    137  OE2 GLU A  16       4.883  -3.736   2.834  1.00 80.31           O  
ATOM    138  N   ILE A  17       7.035  -4.027   6.867  1.00 76.50           N  
ATOM    139  CA  ILE A  17       7.707  -4.664   7.992  1.00 76.50           C  
ATOM    140  C   ILE A  17       8.344  -5.977   7.539  1.00 76.50           C  
ATOM    141  CB  ILE A  17       6.727  -4.926   9.164  1.00 76.50           C  
ATOM    142  O   ILE A  17       9.516  -6.230   7.812  1.00 76.50           O  
ATOM    143  CG1 ILE A  17       6.141  -3.602   9.672  1.00 76.50           C  
ATOM    144  CG2 ILE A  17       7.430  -5.684  10.297  1.00 76.50           C  
ATOM    145  CD1 ILE A  17       5.082  -3.770  10.750  1.00 76.50           C  
ATOM    146  N   LEU A  18       7.617  -6.793   6.664  1.00 72.06           N  
ATOM    147  CA  LEU A  18       8.156  -8.086   6.262  1.00 72.06           C  
ATOM    148  C   LEU A  18       7.867  -8.367   4.793  1.00 72.06           C  
ATOM    149  CB  LEU A  18       7.566  -9.203   7.129  1.00 72.06           C  
ATOM    150  O   LEU A  18       6.707  -8.367   4.371  1.00 72.06           O  
ATOM    151  CG  LEU A  18       8.000  -9.227   8.594  1.00 72.06           C  
ATOM    152  CD1 LEU A  18       6.957  -9.945   9.445  1.00 72.06           C  
ATOM    153  CD2 LEU A  18       9.367  -9.891   8.742  1.00 72.06           C  
ATOM    154  N   PRO A  19       8.891  -8.469   3.930  1.00 63.66           N  
ATOM    155  CA  PRO A  19       8.547  -8.992   2.604  1.00 63.66           C  
ATOM    156  C   PRO A  19       8.203 -10.477   2.619  1.00 63.66           C  
ATOM    157  CB  PRO A  19       9.812  -8.727   1.786  1.00 63.66           C  
ATOM    158  O   PRO A  19       9.008 -11.289   3.080  1.00 63.66           O  
ATOM    159  CG  PRO A  19      10.891  -8.523   2.803  1.00 63.66           C  
ATOM    160  CD  PRO A  19      10.242  -8.203   4.121  1.00 63.66           C  
ATOM    161  N   LEU A  20       6.945 -10.828   2.730  1.00 66.06           N  
ATOM    162  CA  LEU A  20       6.512 -12.219   2.750  1.00 66.06           C  
ATOM    163  C   LEU A  20       6.316 -12.750   1.334  1.00 66.06           C  
ATOM    164  CB  LEU A  20       5.211 -12.367   3.545  1.00 66.06           C  
ATOM    165  O   LEU A  20       5.504 -12.219   0.574  1.00 66.06           O  
ATOM    166  CG  LEU A  20       5.312 -12.164   5.059  1.00 66.06           C  
ATOM    167  CD1 LEU A  20       3.926 -12.000   5.668  1.00 66.06           C  
ATOM    168  CD2 LEU A  20       6.055 -13.328   5.707  1.00 66.06           C  
ATOM    169  N   TYR A  21       7.215 -13.508   0.771  1.00 71.44           N  
ATOM    170  CA  TYR A  21       7.027 -14.281  -0.448  1.00 71.44           C  
ATOM    171  C   TYR A  21       7.344 -13.445  -1.683  1.00 71.44           C  
ATOM    172  CB  TYR A  21       5.598 -14.820  -0.532  1.00 71.44           C  
ATOM    173  O   TYR A  21       6.762 -13.664  -2.750  1.00 71.44           O  
ATOM    174  CG  TYR A  21       5.230 -15.750   0.597  1.00 71.44           C  
ATOM    175  CD1 TYR A  21       5.809 -17.016   0.698  1.00 71.44           C  
ATOM    176  CD2 TYR A  21       4.305 -15.375   1.563  1.00 71.44           C  
ATOM    177  CE1 TYR A  21       5.477 -17.875   1.735  1.00 71.44           C  
ATOM    178  CE2 TYR A  21       3.963 -16.234   2.605  1.00 71.44           C  
ATOM    179  OH  TYR A  21       4.219 -18.328   3.711  1.00 71.44           O  
ATOM    180  CZ  TYR A  21       4.551 -17.484   2.682  1.00 71.44           C  
ATOM    181  N   THR A  22       8.047 -12.312  -1.452  1.00 82.06           N  
ATOM    182  CA  THR A  22       8.461 -11.523  -2.609  1.00 82.06           C  
ATOM    183  C   THR A  22       9.508 -12.289  -3.428  1.00 82.06           C  
ATOM    184  CB  THR A  22       9.039 -10.164  -2.184  1.00 82.06           C  
ATOM    185  O   THR A  22      10.469 -12.820  -2.873  1.00 82.06           O  
ATOM    186  CG2 THR A  22       9.312  -9.281  -3.395  1.00 82.06           C  
ATOM    187  OG1 THR A  22       8.102  -9.500  -1.324  1.00 82.06           O  
ATOM    188  N   LYS A  23       9.164 -12.430  -4.754  1.00 84.62           N  
ATOM    189  CA  LYS A  23      10.062 -13.180  -5.625  1.00 84.62           C  
ATOM    190  C   LYS A  23      10.352 -12.406  -6.906  1.00 84.62           C  
ATOM    191  CB  LYS A  23       9.469 -14.547  -5.957  1.00 84.62           C  
ATOM    192  O   LYS A  23       9.469 -11.750  -7.457  1.00 84.62           O  
ATOM    193  CG  LYS A  23      10.438 -15.492  -6.648  1.00 84.62           C  
ATOM    194  CD  LYS A  23       9.836 -16.875  -6.832  1.00 84.62           C  
ATOM    195  CE  LYS A  23      10.789 -17.812  -7.570  1.00 84.62           C  
ATOM    196  NZ  LYS A  23      10.211 -19.172  -7.730  1.00 84.62           N  
ATOM    197  N   VAL A  24      11.602 -12.383  -7.270  1.00 87.00           N  
ATOM    198  CA  VAL A  24      12.023 -11.906  -8.586  1.00 87.00           C  
ATOM    199  C   VAL A  24      12.773 -13.023  -9.312  1.00 87.00           C  
ATOM    200  CB  VAL A  24      12.914 -10.648  -8.477  1.00 87.00           C  
ATOM    201  O   VAL A  24      13.945 -13.266  -9.039  1.00 87.00           O  
ATOM    202  CG1 VAL A  24      13.281 -10.125  -9.859  1.00 87.00           C  
ATOM    203  CG2 VAL A  24      12.203  -9.562  -7.664  1.00 87.00           C  
ATOM    204  N   ASP A  25      12.039 -13.648 -10.219  1.00 87.44           N  
ATOM    205  CA  ASP A  25      12.641 -14.703 -11.023  1.00 87.44           C  
ATOM    206  C   ASP A  25      13.555 -14.125 -12.102  1.00 87.44           C  
ATOM    207  CB  ASP A  25      11.555 -15.570 -11.664  1.00 87.44           C  
ATOM    208  O   ASP A  25      13.266 -13.055 -12.656  1.00 87.44           O  
ATOM    209  CG  ASP A  25      10.719 -16.312 -10.641  1.00 87.44           C  
ATOM    210  OD1 ASP A  25      11.219 -16.625  -9.539  1.00 87.44           O  
ATOM    211  OD2 ASP A  25       9.539 -16.609 -10.945  1.00 87.44           O  
ATOM    212  N   GLY A  26      14.742 -14.562 -12.281  1.00 84.69           N  
ATOM    213  CA  GLY A  26      15.703 -14.109 -13.281  1.00 84.69           C  
ATOM    214  C   GLY A  26      16.953 -13.500 -12.672  1.00 84.69           C  
ATOM    215  O   GLY A  26      17.891 -13.164 -13.391  1.00 84.69           O  
ATOM    216  N   ILE A  27      16.875 -13.273 -11.352  1.00 88.12           N  
ATOM    217  CA  ILE A  27      18.016 -12.773 -10.594  1.00 88.12           C  
ATOM    218  C   ILE A  27      18.609 -13.906  -9.750  1.00 88.12           C  
ATOM    219  CB  ILE A  27      17.641 -11.578  -9.695  1.00 88.12           C  
ATOM    220  O   ILE A  27      17.875 -14.609  -9.047  1.00 88.12           O  
ATOM    221  CG1 ILE A  27      17.141 -10.406 -10.547  1.00 88.12           C  
ATOM    222  CG2 ILE A  27      18.812 -11.164  -8.820  1.00 88.12           C  
ATOM    223  CD1 ILE A  27      16.531  -9.266  -9.742  1.00 88.12           C  
ATOM    224  N   THR A  28      19.891 -14.062  -9.859  1.00 91.12           N  
ATOM    225  CA  THR A  28      20.562 -15.156  -9.180  1.00 91.12           C  
ATOM    226  C   THR A  28      20.969 -14.742  -7.766  1.00 91.12           C  
ATOM    227  CB  THR A  28      21.812 -15.617  -9.953  1.00 91.12           C  
ATOM    228  O   THR A  28      21.562 -13.680  -7.566  1.00 91.12           O  
ATOM    229  CG2 THR A  28      22.469 -16.828  -9.297  1.00 91.12           C  
ATOM    230  OG1 THR A  28      21.438 -15.961 -11.297  1.00 91.12           O  
ATOM    231  N   ASN A  29      20.625 -15.633  -6.801  1.00 92.12           N  
ATOM    232  CA  ASN A  29      21.000 -15.430  -5.406  1.00 92.12           C  
ATOM    233  C   ASN A  29      22.312 -16.141  -5.074  1.00 92.12           C  
ATOM    234  CB  ASN A  29      19.891 -15.914  -4.473  1.00 92.12           C  
ATOM    235  O   ASN A  29      22.750 -17.016  -5.812  1.00 92.12           O  
ATOM    236  CG  ASN A  29      18.641 -15.047  -4.551  1.00 92.12           C  
ATOM    237  ND2 ASN A  29      17.562 -15.500  -3.938  1.00 92.12           N  
ATOM    238  OD1 ASN A  29      18.656 -13.969  -5.160  1.00 92.12           O  
ATOM    239  N   VAL A  30      22.938 -15.719  -4.027  1.00 94.00           N  
ATOM    240  CA  VAL A  30      24.172 -16.344  -3.578  1.00 94.00           C  
ATOM    241  C   VAL A  30      23.906 -17.781  -3.160  1.00 94.00           C  
ATOM    242  CB  VAL A  30      24.812 -15.562  -2.408  1.00 94.00           C  
ATOM    243  O   VAL A  30      22.766 -18.141  -2.826  1.00 94.00           O  
ATOM    244  CG1 VAL A  30      25.188 -14.141  -2.842  1.00 94.00           C  
ATOM    245  CG2 VAL A  30      23.859 -15.523  -1.210  1.00 94.00           C  
ATOM    246  N   THR A  31      24.859 -18.641  -3.225  1.00 91.50           N  
ATOM    247  CA  THR A  31      24.750 -20.047  -2.832  1.00 91.50           C  
ATOM    248  C   THR A  31      24.328 -20.172  -1.374  1.00 91.50           C  
ATOM    249  CB  THR A  31      26.078 -20.797  -3.039  1.00 91.50           C  
ATOM    250  O   THR A  31      24.844 -19.453  -0.507  1.00 91.50           O  
ATOM    251  CG2 THR A  31      25.953 -22.266  -2.645  1.00 91.50           C  
ATOM    252  OG1 THR A  31      26.469 -20.703  -4.418  1.00 91.50           O  
ATOM    253  N   GLY A  32      23.297 -20.953  -1.024  1.00 92.06           N  
ATOM    254  CA  GLY A  32      22.781 -21.125   0.327  1.00 92.06           C  
ATOM    255  C   GLY A  32      21.562 -20.266   0.612  1.00 92.06           C  
ATOM    256  O   GLY A  32      20.859 -20.500   1.598  1.00 92.06           O  
ATOM    257  N   LYS A  33      21.266 -19.281  -0.246  1.00 90.00           N  
ATOM    258  CA  LYS A  33      20.125 -18.391  -0.088  1.00 90.00           C  
ATOM    259  C   LYS A  33      19.234 -18.406  -1.331  1.00 90.00           C  
ATOM    260  CB  LYS A  33      20.594 -16.969   0.207  1.00 90.00           C  
ATOM    261  O   LYS A  33      18.547 -17.422  -1.617  1.00 90.00           O  
ATOM    262  CG  LYS A  33      21.328 -16.812   1.538  1.00 90.00           C  
ATOM    263  CD  LYS A  33      21.531 -15.352   1.901  1.00 90.00           C  
ATOM    264  CE  LYS A  33      22.141 -15.203   3.291  1.00 90.00           C  
ATOM    265  NZ  LYS A  33      22.391 -13.766   3.629  1.00 90.00           N  
ATOM    266  N   GLU A  34      19.281 -19.453  -2.049  1.00 89.75           N  
ATOM    267  CA  GLU A  34      18.594 -19.531  -3.338  1.00 89.75           C  
ATOM    268  C   GLU A  34      17.094 -19.344  -3.180  1.00 89.75           C  
ATOM    269  CB  GLU A  34      18.891 -20.859  -4.023  1.00 89.75           C  
ATOM    270  O   GLU A  34      16.422 -18.875  -4.102  1.00 89.75           O  
ATOM    271  CG  GLU A  34      20.359 -21.062  -4.387  1.00 89.75           C  
ATOM    272  CD  GLU A  34      21.188 -21.578  -3.230  1.00 89.75           C  
ATOM    273  OE1 GLU A  34      22.406 -21.828  -3.428  1.00 89.75           O  
ATOM    274  OE2 GLU A  34      20.641 -21.719  -2.119  1.00 89.75           O  
ATOM    275  N   LYS A  35      16.609 -19.641  -1.977  1.00 85.88           N  
ATOM    276  CA  LYS A  35      15.164 -19.562  -1.774  1.00 85.88           C  
ATOM    277  C   LYS A  35      14.766 -18.250  -1.109  1.00 85.88           C  
ATOM    278  CB  LYS A  35      14.688 -20.750  -0.930  1.00 85.88           C  
ATOM    279  O   LYS A  35      13.578 -17.969  -0.932  1.00 85.88           O  
ATOM    280  CG  LYS A  35      14.875 -22.094  -1.596  1.00 85.88           C  
ATOM    281  CD  LYS A  35      14.289 -23.219  -0.752  1.00 85.88           C  
ATOM    282  CE  LYS A  35      14.484 -24.578  -1.415  1.00 85.88           C  
ATOM    283  NZ  LYS A  35      14.117 -25.703  -0.499  1.00 85.88           N  
ATOM    284  N   ASP A  36      15.812 -17.484  -0.751  1.00 88.31           N  
ATOM    285  CA  ASP A  36      15.523 -16.203  -0.108  1.00 88.31           C  
ATOM    286  C   ASP A  36      15.078 -15.156  -1.131  1.00 88.31           C  
ATOM    287  CB  ASP A  36      16.750 -15.695   0.653  1.00 88.31           C  
ATOM    288  O   ASP A  36      15.453 -15.234  -2.303  1.00 88.31           O  
ATOM    289  CG  ASP A  36      17.078 -16.547   1.872  1.00 88.31           C  
ATOM    290  OD1 ASP A  36      16.422 -17.578   2.096  1.00 88.31           O  
ATOM    291  OD2 ASP A  36      18.016 -16.172   2.617  1.00 88.31           O  
ATOM    292  N   SER A  37      14.289 -14.242  -0.662  1.00 89.56           N  
ATOM    293  CA  SER A  37      13.898 -13.109  -1.493  1.00 89.56           C  
ATOM    294  C   SER A  37      15.078 -12.172  -1.748  1.00 89.56           C  
ATOM    295  CB  SER A  37      12.758 -12.336  -0.839  1.00 89.56           C  
ATOM    296  O   SER A  37      15.828 -11.852  -0.827  1.00 89.56           O  
ATOM    297  OG  SER A  37      12.469 -11.148  -1.565  1.00 89.56           O  
ATOM    298  N   PRO A  38      15.305 -11.789  -3.027  1.00 91.69           N  
ATOM    299  CA  PRO A  38      16.359 -10.812  -3.309  1.00 91.69           C  
ATOM    300  C   PRO A  38      15.984  -9.398  -2.844  1.00 91.69           C  
ATOM    301  CB  PRO A  38      16.484 -10.859  -4.832  1.00 91.69           C  
ATOM    302  O   PRO A  38      16.750  -8.461  -3.045  1.00 91.69           O  
ATOM    303  CG  PRO A  38      15.125 -11.242  -5.324  1.00 91.69           C  
ATOM    304  CD  PRO A  38      14.508 -12.188  -4.328  1.00 91.69           C  
ATOM    305  N   LEU A  39      14.789  -9.227  -2.268  1.00 91.38           N  
ATOM    306  CA  LEU A  39      14.312  -7.934  -1.804  1.00 91.38           C  
ATOM    307  C   LEU A  39      14.133  -7.934  -0.290  1.00 91.38           C  
ATOM    308  CB  LEU A  39      12.992  -7.570  -2.490  1.00 91.38           C  
ATOM    309  O   LEU A  39      13.820  -8.969   0.303  1.00 91.38           O  
ATOM    310  CG  LEU A  39      13.023  -7.508  -4.020  1.00 91.38           C  
ATOM    311  CD1 LEU A  39      11.602  -7.434  -4.570  1.00 91.38           C  
ATOM    312  CD2 LEU A  39      13.844  -6.312  -4.488  1.00 91.38           C  
ATOM    313  N   THR A  40      14.438  -6.793   0.284  1.00 89.94           N  
ATOM    314  CA  THR A  40      14.234  -6.625   1.719  1.00 89.94           C  
ATOM    315  C   THR A  40      13.359  -5.402   1.998  1.00 89.94           C  
ATOM    316  CB  THR A  40      15.570  -6.484   2.465  1.00 89.94           C  
ATOM    317  O   THR A  40      13.008  -4.664   1.078  1.00 89.94           O  
ATOM    318  CG2 THR A  40      16.250  -5.164   2.125  1.00 89.94           C  
ATOM    319  OG1 THR A  40      15.336  -6.535   3.877  1.00 89.94           O  
ATOM    320  N   ARG A  41      12.914  -5.281   3.223  1.00 85.69           N  
ATOM    321  CA  ARG A  41      11.945  -4.281   3.660  1.00 85.69           C  
ATOM    322  C   ARG A  41      12.445  -2.873   3.357  1.00 85.69           C  
ATOM    323  CB  ARG A  41      11.664  -4.430   5.156  1.00 85.69           C  
ATOM    324  O   ARG A  41      13.656  -2.629   3.320  1.00 85.69           O  
ATOM    325  CG  ARG A  41      12.891  -4.266   6.039  1.00 85.69           C  
ATOM    326  CD  ARG A  41      12.602  -4.664   7.480  1.00 85.69           C  
ATOM    327  NE  ARG A  41      12.898  -3.576   8.406  1.00 85.69           N  
ATOM    328  NH1 ARG A  41      12.430  -4.801  10.312  1.00 85.69           N  
ATOM    329  NH2 ARG A  41      13.094  -2.611  10.484  1.00 85.69           N  
ATOM    330  CZ  ARG A  41      12.805  -3.664   9.734  1.00 85.69           C  
ATOM    331  N   SER A  42      11.453  -1.928   3.002  1.00 81.50           N  
ATOM    332  CA  SER A  42      11.633  -0.480   2.939  1.00 81.50           C  
ATOM    333  C   SER A  42      10.523   0.244   3.699  1.00 81.50           C  
ATOM    334  CB  SER A  42      11.656  -0.006   1.485  1.00 81.50           C  
ATOM    335  O   SER A  42       9.453  -0.320   3.932  1.00 81.50           O  
ATOM    336  OG  SER A  42      11.734   1.407   1.419  1.00 81.50           O  
ATOM    337  N   PHE A  43      10.844   1.299   4.234  1.00 80.69           N  
ATOM    338  CA  PHE A  43       9.867   2.020   5.043  1.00 80.69           C  
ATOM    339  C   PHE A  43       9.344   3.244   4.297  1.00 80.69           C  
ATOM    340  CB  PHE A  43      10.477   2.441   6.383  1.00 80.69           C  
ATOM    341  O   PHE A  43       8.781   4.152   4.906  1.00 80.69           O  
ATOM    342  CG  PHE A  43      10.859   1.283   7.266  1.00 80.69           C  
ATOM    343  CD1 PHE A  43       9.906   0.650   8.055  1.00 80.69           C  
ATOM    344  CD2 PHE A  43      12.172   0.830   7.305  1.00 80.69           C  
ATOM    345  CE1 PHE A  43      10.258  -0.421   8.875  1.00 80.69           C  
ATOM    346  CE2 PHE A  43      12.531  -0.240   8.117  1.00 80.69           C  
ATOM    347  CZ  PHE A  43      11.570  -0.864   8.906  1.00 80.69           C  
ATOM    348  N   ILE A  44       9.570   3.094   2.973  1.00 82.25           N  
ATOM    349  CA  ILE A  44       9.070   4.168   2.123  1.00 82.25           C  
ATOM    350  C   ILE A  44       7.781   3.725   1.435  1.00 82.25           C  
ATOM    351  CB  ILE A  44      10.125   4.590   1.070  1.00 82.25           C  
ATOM    352  O   ILE A  44       7.820   2.980   0.453  1.00 82.25           O  
ATOM    353  CG1 ILE A  44      11.414   5.047   1.758  1.00 82.25           C  
ATOM    354  CG2 ILE A  44       9.562   5.691   0.165  1.00 82.25           C  
ATOM    355  CD1 ILE A  44      12.547   5.371   0.794  1.00 82.25           C  
ATOM    356  N   ALA A  45       6.684   4.051   2.045  1.00 86.38           N  
ATOM    357  CA  ALA A  45       5.371   3.719   1.494  1.00 86.38           C  
ATOM    358  C   ALA A  45       4.297   4.648   2.047  1.00 86.38           C  
ATOM    359  CB  ALA A  45       5.023   2.264   1.795  1.00 86.38           C  
ATOM    360  O   ALA A  45       4.316   4.996   3.230  1.00 86.38           O  
ATOM    361  N   GLY A  46       3.506   5.145   1.169  1.00 91.69           N  
ATOM    362  CA  GLY A  46       2.387   5.988   1.562  1.00 91.69           C  
ATOM    363  C   GLY A  46       1.338   6.133   0.476  1.00 91.69           C  
ATOM    364  O   GLY A  46       1.536   5.672  -0.651  1.00 91.69           O  
ATOM    365  N   GLY A  47       0.218   6.590   0.888  1.00 94.69           N  
ATOM    366  CA  GLY A  47      -0.835   6.754  -0.100  1.00 94.69           C  
ATOM    367  C   GLY A  47      -2.012   7.566   0.412  1.00 94.69           C  
ATOM    368  O   GLY A  47      -1.942   8.156   1.492  1.00 94.69           O  
ATOM    369  N   GLY A  48      -2.902   7.758  -0.435  1.00 97.44           N  
ATOM    370  CA  GLY A  48      -4.156   8.445  -0.153  1.00 97.44           C  
ATOM    371  C   GLY A  48      -5.359   7.762  -0.777  1.00 97.44           C  
ATOM    372  O   GLY A  48      -5.215   6.953  -1.698  1.00 97.44           O  
ATOM    373  N   ALA A  49      -6.512   8.086  -0.183  1.00 98.00           N  
ATOM    374  CA  ALA A  49      -7.734   7.469  -0.685  1.00 98.00           C  
ATOM    375  C   ALA A  49      -8.922   8.422  -0.569  1.00 98.00           C  
ATOM    376  CB  ALA A  49      -8.023   6.172   0.069  1.00 98.00           C  
ATOM    377  O   ALA A  49      -8.914   9.328   0.271  1.00 98.00           O  
ATOM    378  N   PHE A  50      -9.820   8.297  -1.445  1.00 98.25           N  
ATOM    379  CA  PHE A  50     -11.125   8.953  -1.450  1.00 98.25           C  
ATOM    380  C   PHE A  50     -12.250   7.922  -1.507  1.00 98.25           C  
ATOM    381  CB  PHE A  50     -11.242   9.914  -2.635  1.00 98.25           C  
ATOM    382  O   PHE A  50     -12.242   7.035  -2.365  1.00 98.25           O  
ATOM    383  CG  PHE A  50     -12.570  10.617  -2.719  1.00 98.25           C  
ATOM    384  CD1 PHE A  50     -13.570  10.141  -3.555  1.00 98.25           C  
ATOM    385  CD2 PHE A  50     -12.812  11.758  -1.962  1.00 98.25           C  
ATOM    386  CE1 PHE A  50     -14.805  10.789  -3.635  1.00 98.25           C  
ATOM    387  CE2 PHE A  50     -14.039  12.414  -2.037  1.00 98.25           C  
ATOM    388  CZ  PHE A  50     -15.031  11.930  -2.875  1.00 98.25           C  
ATOM    389  N   GLY A  51     -13.172   8.070  -0.436  1.00 97.38           N  
ATOM    390  CA  GLY A  51     -14.164   7.008  -0.426  1.00 97.38           C  
ATOM    391  C   GLY A  51     -15.484   7.430   0.194  1.00 97.38           C  
ATOM    392  O   GLY A  51     -15.695   8.609   0.486  1.00 97.38           O  
ATOM    393  N   TYR A  52     -16.297   6.473   0.195  1.00 95.75           N  
ATOM    394  CA  TYR A  52     -17.656   6.637   0.688  1.00 95.75           C  
ATOM    395  C   TYR A  52     -17.953   5.637   1.798  1.00 95.75           C  
ATOM    396  CB  TYR A  52     -18.672   6.469  -0.453  1.00 95.75           C  
ATOM    397  O   TYR A  52     -17.500   4.488   1.751  1.00 95.75           O  
ATOM    398  CG  TYR A  52     -18.875   5.031  -0.874  1.00 95.75           C  
ATOM    399  CD1 TYR A  52     -18.125   4.473  -1.907  1.00 95.75           C  
ATOM    400  CD2 TYR A  52     -19.812   4.234  -0.239  1.00 95.75           C  
ATOM    401  CE1 TYR A  52     -18.312   3.152  -2.301  1.00 95.75           C  
ATOM    402  CE2 TYR A  52     -20.016   2.910  -0.623  1.00 95.75           C  
ATOM    403  OH  TYR A  52     -19.453   1.072  -2.035  1.00 95.75           O  
ATOM    404  CZ  TYR A  52     -19.266   2.381  -1.652  1.00 95.75           C  
ATOM    405  N   LYS A  53     -18.609   6.152   2.904  1.00 93.81           N  
ATOM    406  CA  LYS A  53     -19.047   5.297   4.008  1.00 93.81           C  
ATOM    407  C   LYS A  53     -20.562   5.254   4.113  1.00 93.81           C  
ATOM    408  CB  LYS A  53     -18.438   5.785   5.328  1.00 93.81           C  
ATOM    409  O   LYS A  53     -21.219   6.293   4.113  1.00 93.81           O  
ATOM    410  CG  LYS A  53     -18.797   4.922   6.527  1.00 93.81           C  
ATOM    411  CD  LYS A  53     -18.125   5.426   7.801  1.00 93.81           C  
ATOM    412  CE  LYS A  53     -18.516   4.582   9.008  1.00 93.81           C  
ATOM    413  NZ  LYS A  53     -17.844   5.062  10.258  1.00 93.81           N  
ATOM    414  N   MET A  54     -21.109   4.059   4.078  1.00 92.81           N  
ATOM    415  CA  MET A  54     -22.516   3.805   4.305  1.00 92.81           C  
ATOM    416  C   MET A  54     -22.719   2.863   5.484  1.00 92.81           C  
ATOM    417  CB  MET A  54     -23.172   3.217   3.049  1.00 92.81           C  
ATOM    418  O   MET A  54     -22.406   1.674   5.398  1.00 92.81           O  
ATOM    419  CG  MET A  54     -24.688   3.156   3.113  1.00 92.81           C  
ATOM    420  SD  MET A  54     -25.438   2.566   1.546  1.00 92.81           S  
ATOM    421  CE  MET A  54     -27.188   2.564   2.010  1.00 92.81           C  
ATOM    422  N   ASP A  55     -23.188   3.385   6.621  1.00 89.56           N  
ATOM    423  CA  ASP A  55     -23.344   2.609   7.848  1.00 89.56           C  
ATOM    424  C   ASP A  55     -22.031   1.976   8.273  1.00 89.56           C  
ATOM    425  CB  ASP A  55     -24.422   1.527   7.664  1.00 89.56           C  
ATOM    426  O   ASP A  55     -21.078   2.680   8.641  1.00 89.56           O  
ATOM    427  CG  ASP A  55     -25.797   2.098   7.422  1.00 89.56           C  
ATOM    428  OD1 ASP A  55     -26.109   3.189   7.945  1.00 89.56           O  
ATOM    429  OD2 ASP A  55     -26.594   1.446   6.703  1.00 89.56           O  
ATOM    430  N   ASP A  56     -21.906   0.614   8.180  1.00 92.38           N  
ATOM    431  CA  ASP A  56     -20.719  -0.091   8.664  1.00 92.38           C  
ATOM    432  C   ASP A  56     -19.797  -0.476   7.516  1.00 92.38           C  
ATOM    433  CB  ASP A  56     -21.125  -1.339   9.453  1.00 92.38           C  
ATOM    434  O   ASP A  56     -18.766  -1.125   7.727  1.00 92.38           O  
ATOM    435  CG  ASP A  56     -21.922  -1.016  10.711  1.00 92.38           C  
ATOM    436  OD1 ASP A  56     -21.688   0.050  11.320  1.00 92.38           O  
ATOM    437  OD2 ASP A  56     -22.781  -1.837  11.086  1.00 92.38           O  
ATOM    438  N   ILE A  57     -20.188   0.019   6.273  1.00 95.94           N  
ATOM    439  CA  ILE A  57     -19.406  -0.355   5.098  1.00 95.94           C  
ATOM    440  C   ILE A  57     -18.734   0.882   4.516  1.00 95.94           C  
ATOM    441  CB  ILE A  57     -20.297  -1.035   4.027  1.00 95.94           C  
ATOM    442  O   ILE A  57     -19.359   1.935   4.375  1.00 95.94           O  
ATOM    443  CG1 ILE A  57     -20.922  -2.318   4.590  1.00 95.94           C  
ATOM    444  CG2 ILE A  57     -19.484  -1.328   2.764  1.00 95.94           C  
ATOM    445  CD1 ILE A  57     -19.906  -3.418   4.891  1.00 95.94           C  
ATOM    446  N   ARG A  58     -17.406   0.714   4.152  1.00 95.69           N  
ATOM    447  CA  ARG A  58     -16.641   1.770   3.500  1.00 95.69           C  
ATOM    448  C   ARG A  58     -16.078   1.289   2.168  1.00 95.69           C  
ATOM    449  CB  ARG A  58     -15.508   2.256   4.406  1.00 95.69           C  
ATOM    450  O   ARG A  58     -15.602   0.156   2.062  1.00 95.69           O  
ATOM    451  CG  ARG A  58     -15.984   2.928   5.684  1.00 95.69           C  
ATOM    452  CD  ARG A  58     -14.828   3.461   6.512  1.00 95.69           C  
ATOM    453  NE  ARG A  58     -13.953   2.387   6.973  1.00 95.69           N  
ATOM    454  NH1 ARG A  58     -12.477   3.779   8.070  1.00 95.69           N  
ATOM    455  NH2 ARG A  58     -12.133   1.513   8.070  1.00 95.69           N  
ATOM    456  CZ  ARG A  58     -12.859   2.562   7.703  1.00 95.69           C  
ATOM    457  N   VAL A  59     -16.234   2.127   1.190  1.00 97.88           N  
ATOM    458  CA  VAL A  59     -15.617   1.865  -0.108  1.00 97.88           C  
ATOM    459  C   VAL A  59     -14.727   3.039  -0.505  1.00 97.88           C  
ATOM    460  CB  VAL A  59     -16.688   1.612  -1.198  1.00 97.88           C  
ATOM    461  O   VAL A  59     -15.125   4.199  -0.377  1.00 97.88           O  
ATOM    462  CG1 VAL A  59     -16.016   1.309  -2.541  1.00 97.88           C  
ATOM    463  CG2 VAL A  59     -17.609   0.470  -0.784  1.00 97.88           C  
ATOM    464  N   ASP A  60     -13.414   2.770  -0.921  1.00 98.00           N  
ATOM    465  CA  ASP A  60     -12.570   3.889  -1.329  1.00 98.00           C  
ATOM    466  C   ASP A  60     -11.680   3.502  -2.508  1.00 98.00           C  
ATOM    467  CB  ASP A  60     -11.719   4.371  -0.157  1.00 98.00           C  
ATOM    468  O   ASP A  60     -11.602   2.328  -2.875  1.00 98.00           O  
ATOM    469  CG  ASP A  60     -10.742   3.316   0.337  1.00 98.00           C  
ATOM    470  OD1 ASP A  60     -10.156   2.590  -0.495  1.00 98.00           O  
ATOM    471  OD2 ASP A  60     -10.562   3.207   1.569  1.00 98.00           O  
ATOM    472  N   VAL A  61     -11.328   4.473  -3.236  1.00 98.50           N  
ATOM    473  CA  VAL A  61     -10.289   4.383  -4.258  1.00 98.50           C  
ATOM    474  C   VAL A  61      -8.969   4.898  -3.695  1.00 98.50           C  
ATOM    475  CB  VAL A  61     -10.672   5.172  -5.527  1.00 98.50           C  
ATOM    476  O   VAL A  61      -8.898   6.027  -3.195  1.00 98.50           O  
ATOM    477  CG1 VAL A  61      -9.555   5.098  -6.566  1.00 98.50           C  
ATOM    478  CG2 VAL A  61     -11.984   4.641  -6.109  1.00 98.50           C  
ATOM    479  N   GLU A  62      -7.961   4.094  -3.805  1.00 97.94           N  
ATOM    480  CA  GLU A  62      -6.695   4.344  -3.119  1.00 97.94           C  
ATOM    481  C   GLU A  62      -5.531   4.379  -4.105  1.00 97.94           C  
ATOM    482  CB  GLU A  62      -6.445   3.279  -2.047  1.00 97.94           C  
ATOM    483  O   GLU A  62      -5.465   3.562  -5.027  1.00 97.94           O  
ATOM    484  CG  GLU A  62      -5.137   3.463  -1.292  1.00 97.94           C  
ATOM    485  CD  GLU A  62      -4.859   2.350  -0.294  1.00 97.94           C  
ATOM    486  OE1 GLU A  62      -4.219   2.615   0.748  1.00 97.94           O  
ATOM    487  OE2 GLU A  62      -5.285   1.203  -0.556  1.00 97.94           O  
ATOM    488  N   GLY A  63      -4.699   5.355  -3.994  1.00 97.88           N  
ATOM    489  CA  GLY A  63      -3.365   5.383  -4.570  1.00 97.88           C  
ATOM    490  C   GLY A  63      -2.271   5.109  -3.555  1.00 97.88           C  
ATOM    491  O   GLY A  63      -2.260   5.699  -2.473  1.00 97.88           O  
ATOM    492  N   LEU A  64      -1.362   4.184  -3.906  1.00 95.06           N  
ATOM    493  CA  LEU A  64      -0.343   3.740  -2.961  1.00 95.06           C  
ATOM    494  C   LEU A  64       1.024   3.664  -3.633  1.00 95.06           C  
ATOM    495  CB  LEU A  64      -0.713   2.375  -2.375  1.00 95.06           C  
ATOM    496  O   LEU A  64       1.150   3.127  -4.734  1.00 95.06           O  
ATOM    497  CG  LEU A  64       0.296   1.759  -1.403  1.00 95.06           C  
ATOM    498  CD1 LEU A  64       0.288   2.518  -0.080  1.00 95.06           C  
ATOM    499  CD2 LEU A  64      -0.009   0.282  -1.182  1.00 95.06           C  
ATOM    500  N   TYR A  65       1.944   4.277  -2.992  1.00 94.75           N  
ATOM    501  CA  TYR A  65       3.350   4.117  -3.352  1.00 94.75           C  
ATOM    502  C   TYR A  65       4.070   3.223  -2.350  1.00 94.75           C  
ATOM    503  CB  TYR A  65       4.043   5.480  -3.430  1.00 94.75           C  
ATOM    504  O   TYR A  65       3.924   3.396  -1.138  1.00 94.75           O  
ATOM    505  CG  TYR A  65       5.516   5.391  -3.748  1.00 94.75           C  
ATOM    506  CD1 TYR A  65       6.469   5.328  -2.730  1.00 94.75           C  
ATOM    507  CD2 TYR A  65       5.961   5.375  -5.066  1.00 94.75           C  
ATOM    508  CE1 TYR A  65       7.824   5.250  -3.020  1.00 94.75           C  
ATOM    509  CE2 TYR A  65       7.320   5.297  -5.363  1.00 94.75           C  
ATOM    510  OH  TYR A  65       9.586   5.156  -4.629  1.00 94.75           O  
ATOM    511  CZ  TYR A  65       8.242   5.234  -4.336  1.00 94.75           C  
ATOM    512  N   SER A  66       4.816   2.229  -2.877  1.00 92.94           N  
ATOM    513  CA  SER A  66       5.609   1.359  -2.016  1.00 92.94           C  
ATOM    514  C   SER A  66       6.926   0.969  -2.684  1.00 92.94           C  
ATOM    515  CB  SER A  66       4.824   0.101  -1.647  1.00 92.94           C  
ATOM    516  O   SER A  66       7.031   0.989  -3.912  1.00 92.94           O  
ATOM    517  OG  SER A  66       4.613  -0.712  -2.789  1.00 92.94           O  
ATOM    518  N   GLN A  67       7.879   0.687  -1.780  1.00 92.31           N  
ATOM    519  CA  GLN A  67       9.219   0.343  -2.256  1.00 92.31           C  
ATOM    520  C   GLN A  67       9.828  -0.781  -1.424  1.00 92.31           C  
ATOM    521  CB  GLN A  67      10.125   1.570  -2.229  1.00 92.31           C  
ATOM    522  O   GLN A  67       9.656  -0.818  -0.203  1.00 92.31           O  
ATOM    523  CG  GLN A  67      11.508   1.321  -2.816  1.00 92.31           C  
ATOM    524  CD  GLN A  67      12.398   2.553  -2.771  1.00 92.31           C  
ATOM    525  NE2 GLN A  67      12.359   3.348  -3.836  1.00 92.31           N  
ATOM    526  OE1 GLN A  67      13.109   2.787  -1.789  1.00 92.31           O  
ATOM    527  N   LEU A  68      10.461  -1.765  -2.109  1.00 92.44           N  
ATOM    528  CA  LEU A  68      11.297  -2.783  -1.490  1.00 92.44           C  
ATOM    529  C   LEU A  68      12.750  -2.635  -1.938  1.00 92.44           C  
ATOM    530  CB  LEU A  68      10.789  -4.184  -1.834  1.00 92.44           C  
ATOM    531  O   LEU A  68      13.016  -2.309  -3.098  1.00 92.44           O  
ATOM    532  CG  LEU A  68       9.391  -4.543  -1.318  1.00 92.44           C  
ATOM    533  CD1 LEU A  68       8.977  -5.914  -1.832  1.00 92.44           C  
ATOM    534  CD2 LEU A  68       9.359  -4.500   0.206  1.00 92.44           C  
ATOM    535  N   ALA A  69      13.633  -2.762  -0.982  1.00 93.12           N  
ATOM    536  CA  ALA A  69      15.055  -2.572  -1.271  1.00 93.12           C  
ATOM    537  C   ALA A  69      15.711  -3.885  -1.688  1.00 93.12           C  
ATOM    538  CB  ALA A  69      15.773  -1.986  -0.056  1.00 93.12           C  
ATOM    539  O   ALA A  69      15.273  -4.961  -1.280  1.00 93.12           O  
ATOM    540  N   LYS A  70      16.688  -3.791  -2.516  1.00 93.62           N  
ATOM    541  CA  LYS A  70      17.547  -4.930  -2.852  1.00 93.62           C  
ATOM    542  C   LYS A  70      18.250  -5.473  -1.612  1.00 93.62           C  
ATOM    543  CB  LYS A  70      18.578  -4.531  -3.910  1.00 93.62           C  
ATOM    544  O   LYS A  70      18.781  -4.707  -0.812  1.00 93.62           O  
ATOM    545  CG  LYS A  70      19.578  -5.629  -4.238  1.00 93.62           C  
ATOM    546  CD  LYS A  70      20.578  -5.176  -5.297  1.00 93.62           C  
ATOM    547  CE  LYS A  70      21.578  -4.180  -4.730  1.00 93.62           C  
ATOM    548  NZ  LYS A  70      22.609  -3.801  -5.742  1.00 93.62           N  
ATOM    549  N   ASP A  71      18.250  -6.793  -1.438  1.00 93.25           N  
ATOM    550  CA  ASP A  71      18.969  -7.453  -0.355  1.00 93.25           C  
ATOM    551  C   ASP A  71      20.359  -7.891  -0.812  1.00 93.25           C  
ATOM    552  CB  ASP A  71      18.188  -8.656   0.166  1.00 93.25           C  
ATOM    553  O   ASP A  71      20.516  -8.945  -1.438  1.00 93.25           O  
ATOM    554  CG  ASP A  71      18.734  -9.211   1.465  1.00 93.25           C  
ATOM    555  OD1 ASP A  71      19.938  -8.992   1.762  1.00 93.25           O  
ATOM    556  OD2 ASP A  71      17.984  -9.875   2.199  1.00 93.25           O  
ATOM    557  N   THR A  72      21.438  -7.152  -0.491  1.00 92.31           N  
ATOM    558  CA  THR A  72      22.781  -7.355  -1.008  1.00 92.31           C  
ATOM    559  C   THR A  72      23.391  -8.641  -0.440  1.00 92.31           C  
ATOM    560  CB  THR A  72      23.688  -6.160  -0.679  1.00 92.31           C  
ATOM    561  O   THR A  72      24.312  -9.203  -1.026  1.00 92.31           O  
ATOM    562  CG2 THR A  72      23.219  -4.895  -1.383  1.00 92.31           C  
ATOM    563  OG1 THR A  72      23.688  -5.938   0.737  1.00 92.31           O  
ATOM    564  N   ALA A  73      22.812  -9.086   0.643  1.00 93.00           N  
ATOM    565  CA  ALA A  73      23.281 -10.328   1.250  1.00 93.00           C  
ATOM    566  C   ALA A  73      22.750 -11.539   0.500  1.00 93.00           C  
ATOM    567  CB  ALA A  73      22.875 -10.391   2.719  1.00 93.00           C  
ATOM    568  O   ALA A  73      23.281 -12.641   0.626  1.00 93.00           O  
ATOM    569  N   VAL A  74      21.672 -11.336  -0.297  1.00 93.00           N  
ATOM    570  CA  VAL A  74      20.984 -12.445  -0.946  1.00 93.00           C  
ATOM    571  C   VAL A  74      21.344 -12.477  -2.430  1.00 93.00           C  
ATOM    572  CB  VAL A  74      19.453 -12.352  -0.768  1.00 93.00           C  
ATOM    573  O   VAL A  74      21.516 -13.555  -3.010  1.00 93.00           O  
ATOM    574  CG1 VAL A  74      18.734 -13.414  -1.606  1.00 93.00           C  
ATOM    575  CG2 VAL A  74      19.078 -12.492   0.707  1.00 93.00           C  
ATOM    576  N   VAL A  75      21.516 -11.266  -2.969  1.00 94.00           N  
ATOM    577  CA  VAL A  75      21.766 -11.164  -4.402  1.00 94.00           C  
ATOM    578  C   VAL A  75      23.219 -11.492  -4.699  1.00 94.00           C  
ATOM    579  CB  VAL A  75      21.406  -9.766  -4.949  1.00 94.00           C  
ATOM    580  O   VAL A  75      24.125 -10.961  -4.055  1.00 94.00           O  
ATOM    581  CG1 VAL A  75      21.781  -9.656  -6.426  1.00 94.00           C  
ATOM    582  CG2 VAL A  75      19.922  -9.469  -4.738  1.00 94.00           C  
ATOM    583  N   ASN A  76      23.516 -12.430  -5.707  1.00 93.31           N  
ATOM    584  CA  ASN A  76      24.859 -12.812  -6.117  1.00 93.31           C  
ATOM    585  C   ASN A  76      25.641 -11.617  -6.641  1.00 93.31           C  
ATOM    586  CB  ASN A  76      24.797 -13.914  -7.176  1.00 93.31           C  
ATOM    587  O   ASN A  76      25.125 -10.820  -7.426  1.00 93.31           O  
ATOM    588  CG  ASN A  76      26.156 -14.547  -7.434  1.00 93.31           C  
ATOM    589  ND2 ASN A  76      26.250 -15.859  -7.234  1.00 93.31           N  
ATOM    590  OD1 ASN A  76      27.109 -13.859  -7.805  1.00 93.31           O  
ATOM    591  N   THR A  77      26.875 -11.555  -6.305  1.00 90.56           N  
ATOM    592  CA  THR A  77      27.719 -10.422  -6.668  1.00 90.56           C  
ATOM    593  C   THR A  77      27.984 -10.406  -8.172  1.00 90.56           C  
ATOM    594  CB  THR A  77      29.062 -10.477  -5.914  1.00 90.56           C  
ATOM    595  O   THR A  77      28.344  -9.367  -8.734  1.00 90.56           O  
ATOM    596  CG2 THR A  77      28.859 -10.242  -4.422  1.00 90.56           C  
ATOM    597  OG1 THR A  77      29.672 -11.758  -6.117  1.00 90.56           O  
ATOM    598  N   SER A  78      27.781 -11.539  -8.844  1.00 92.06           N  
ATOM    599  CA  SER A  78      27.984 -11.625 -10.289  1.00 92.06           C  
ATOM    600  C   SER A  78      26.828 -10.953 -11.039  1.00 92.06           C  
ATOM    601  CB  SER A  78      28.094 -13.086 -10.727  1.00 92.06           C  
ATOM    602  O   SER A  78      26.953 -10.625 -12.219  1.00 92.06           O  
ATOM    603  OG  SER A  78      26.875 -13.773 -10.531  1.00 92.06           O  
ATOM    604  N   GLU A  79      25.656 -10.750 -10.328  1.00 90.56           N  
ATOM    605  CA  GLU A  79      24.547  -9.992 -10.891  1.00 90.56           C  
ATOM    606  C   GLU A  79      24.812  -8.492 -10.797  1.00 90.56           C  
ATOM    607  CB  GLU A  79      23.234 -10.344 -10.180  1.00 90.56           C  
ATOM    608  O   GLU A  79      24.531  -7.871  -9.766  1.00 90.56           O  
ATOM    609  CG  GLU A  79      22.781 -11.781 -10.414  1.00 90.56           C  
ATOM    610  CD  GLU A  79      22.203 -12.016 -11.789  1.00 90.56           C  
ATOM    611  OE1 GLU A  79      22.219 -13.164 -12.273  1.00 90.56           O  
ATOM    612  OE2 GLU A  79      21.719 -11.031 -12.398  1.00 90.56           O  
ATOM    613  N   THR A  80      25.312  -7.848 -11.812  1.00 91.62           N  
ATOM    614  CA  THR A  80      25.781  -6.469 -11.734  1.00 91.62           C  
ATOM    615  C   THR A  80      24.672  -5.492 -12.133  1.00 91.62           C  
ATOM    616  CB  THR A  80      27.016  -6.246 -12.633  1.00 91.62           C  
ATOM    617  O   THR A  80      24.750  -4.301 -11.828  1.00 91.62           O  
ATOM    618  CG2 THR A  80      28.203  -7.055 -12.141  1.00 91.62           C  
ATOM    619  OG1 THR A  80      26.688  -6.652 -13.969  1.00 91.62           O  
ATOM    620  N   ASN A  81      23.609  -6.004 -12.688  1.00 94.19           N  
ATOM    621  CA  ASN A  81      22.578  -5.113 -13.211  1.00 94.19           C  
ATOM    622  C   ASN A  81      21.281  -5.215 -12.406  1.00 94.19           C  
ATOM    623  CB  ASN A  81      22.312  -5.414 -14.688  1.00 94.19           C  
ATOM    624  O   ASN A  81      20.203  -5.000 -12.945  1.00 94.19           O  
ATOM    625  CG  ASN A  81      23.438  -4.957 -15.594  1.00 94.19           C  
ATOM    626  ND2 ASN A  81      23.750  -5.758 -16.609  1.00 94.19           N  
ATOM    627  OD1 ASN A  81      24.031  -3.893 -15.383  1.00 94.19           O  
ATOM    628  N   VAL A  82      21.328  -5.469 -11.141  1.00 95.00           N  
ATOM    629  CA  VAL A  82      20.156  -5.516 -10.289  1.00 95.00           C  
ATOM    630  C   VAL A  82      19.859  -4.129  -9.719  1.00 95.00           C  
ATOM    631  CB  VAL A  82      20.328  -6.539  -9.141  1.00 95.00           C  
ATOM    632  O   VAL A  82      20.766  -3.486  -9.156  1.00 95.00           O  
ATOM    633  CG1 VAL A  82      19.078  -6.582  -8.266  1.00 95.00           C  
ATOM    634  CG2 VAL A  82      20.625  -7.926  -9.703  1.00 95.00           C  
ATOM    635  N   ALA A  83      18.672  -3.654  -9.883  1.00 95.56           N  
ATOM    636  CA  ALA A  83      18.266  -2.354  -9.359  1.00 95.56           C  
ATOM    637  C   ALA A  83      18.328  -2.330  -7.832  1.00 95.56           C  
ATOM    638  CB  ALA A  83      16.859  -2.008  -9.836  1.00 95.56           C  
ATOM    639  O   ALA A  83      18.156  -3.367  -7.184  1.00 95.56           O  
ATOM    640  N   ASP A  84      18.547  -1.143  -7.242  1.00 94.69           N  
ATOM    641  CA  ASP A  84      18.672  -0.973  -5.797  1.00 94.69           C  
ATOM    642  C   ASP A  84      17.328  -1.127  -5.098  1.00 94.69           C  
ATOM    643  CB  ASP A  84      19.281   0.392  -5.473  1.00 94.69           C  
ATOM    644  O   ASP A  84      17.266  -1.438  -3.906  1.00 94.69           O  
ATOM    645  CG  ASP A  84      20.766   0.484  -5.824  1.00 94.69           C  
ATOM    646  OD1 ASP A  84      21.453  -0.551  -5.797  1.00 94.69           O  
ATOM    647  OD2 ASP A  84      21.219   1.604  -6.133  1.00 94.69           O  
ATOM    648  N   SER A  85      16.312  -0.849  -5.863  1.00 93.94           N  
ATOM    649  CA  SER A  85      14.992  -0.964  -5.262  1.00 93.94           C  
ATOM    650  C   SER A  85      13.945  -1.346  -6.301  1.00 93.94           C  
ATOM    651  CB  SER A  85      14.594   0.347  -4.582  1.00 93.94           C  
ATOM    652  O   SER A  85      14.148  -1.146  -7.500  1.00 93.94           O  
ATOM    653  OG  SER A  85      14.492   1.395  -5.535  1.00 93.94           O  
ATOM    654  N   LEU A  86      12.922  -1.951  -5.930  1.00 94.44           N  
ATOM    655  CA  LEU A  86      11.703  -2.256  -6.676  1.00 94.44           C  
ATOM    656  C   LEU A  86      10.547  -1.387  -6.199  1.00 94.44           C  
ATOM    657  CB  LEU A  86      11.344  -3.736  -6.527  1.00 94.44           C  
ATOM    658  O   LEU A  86      10.109  -1.504  -5.055  1.00 94.44           O  
ATOM    659  CG  LEU A  86      10.172  -4.234  -7.375  1.00 94.44           C  
ATOM    660  CD1 LEU A  86      10.531  -4.188  -8.859  1.00 94.44           C  
ATOM    661  CD2 LEU A  86       9.773  -5.645  -6.961  1.00 94.44           C  
ATOM    662  N   THR A  87      10.078  -0.549  -7.059  1.00 94.88           N  
ATOM    663  CA  THR A  87       9.031   0.395  -6.684  1.00 94.88           C  
ATOM    664  C   THR A  87       7.691  -0.014  -7.289  1.00 94.88           C  
ATOM    665  CB  THR A  87       9.383   1.826  -7.125  1.00 94.88           C  
ATOM    666  O   THR A  87       7.645  -0.594  -8.375  1.00 94.88           O  
ATOM    667  CG2 THR A  87      10.711   2.277  -6.527  1.00 94.88           C  
ATOM    668  OG1 THR A  87       9.477   1.868  -8.555  1.00 94.88           O  
ATOM    669  N   ALA A  88       6.660   0.264  -6.570  1.00 95.62           N  
ATOM    670  CA  ALA A  88       5.305  -0.030  -7.016  1.00 95.62           C  
ATOM    671  C   ALA A  88       4.367   1.139  -6.730  1.00 95.62           C  
ATOM    672  CB  ALA A  88       4.785  -1.300  -6.348  1.00 95.62           C  
ATOM    673  O   ALA A  88       4.301   1.627  -5.602  1.00 95.62           O  
ATOM    674  N   PHE A  89       3.781   1.613  -7.770  1.00 97.00           N  
ATOM    675  CA  PHE A  89       2.648   2.525  -7.664  1.00 97.00           C  
ATOM    676  C   PHE A  89       1.342   1.805  -7.977  1.00 97.00           C  
ATOM    677  CB  PHE A  89       2.828   3.719  -8.609  1.00 97.00           C  
ATOM    678  O   PHE A  89       1.163   1.280  -9.078  1.00 97.00           O  
ATOM    679  CG  PHE A  89       1.823   4.820  -8.398  1.00 97.00           C  
ATOM    680  CD1 PHE A  89       0.734   4.961  -9.250  1.00 97.00           C  
ATOM    681  CD2 PHE A  89       1.969   5.711  -7.344  1.00 97.00           C  
ATOM    682  CE1 PHE A  89      -0.197   5.977  -9.055  1.00 97.00           C  
ATOM    683  CE2 PHE A  89       1.043   6.730  -7.145  1.00 97.00           C  
ATOM    684  CZ  PHE A  89      -0.039   6.863  -8.000  1.00 97.00           C  
ATOM    685  N   SER A  90       0.388   1.853  -6.988  1.00 97.62           N  
ATOM    686  CA  SER A  90      -0.812   1.044  -7.180  1.00 97.62           C  
ATOM    687  C   SER A  90      -2.074   1.889  -7.047  1.00 97.62           C  
ATOM    688  CB  SER A  90      -0.850  -0.106  -6.172  1.00 97.62           C  
ATOM    689  O   SER A  90      -2.078   2.904  -6.348  1.00 97.62           O  
ATOM    690  OG  SER A  90      -0.874   0.389  -4.844  1.00 97.62           O  
ATOM    691  N   GLY A  91      -3.002   1.521  -7.848  1.00 98.25           N  
ATOM    692  CA  GLY A  91      -4.383   1.950  -7.703  1.00 98.25           C  
ATOM    693  C   GLY A  91      -5.312   0.831  -7.273  1.00 98.25           C  
ATOM    694  O   GLY A  91      -5.391  -0.207  -7.934  1.00 98.25           O  
ATOM    695  N   LEU A  92      -6.051   1.044  -6.098  1.00 98.38           N  
ATOM    696  CA  LEU A  92      -6.875  -0.024  -5.547  1.00 98.38           C  
ATOM    697  C   LEU A  92      -8.273   0.486  -5.223  1.00 98.38           C  
ATOM    698  CB  LEU A  92      -6.230  -0.606  -4.285  1.00 98.38           C  
ATOM    699  O   LEU A  92      -8.453   1.661  -4.891  1.00 98.38           O  
ATOM    700  CG  LEU A  92      -4.871  -1.285  -4.473  1.00 98.38           C  
ATOM    701  CD1 LEU A  92      -3.756  -0.397  -3.934  1.00 98.38           C  
ATOM    702  CD2 LEU A  92      -4.855  -2.648  -3.791  1.00 98.38           C  
ATOM    703  N   VAL A  93      -9.195  -0.340  -5.398  1.00 98.62           N  
ATOM    704  CA  VAL A  93     -10.531  -0.173  -4.844  1.00 98.62           C  
ATOM    705  C   VAL A  93     -10.695  -1.051  -3.605  1.00 98.62           C  
ATOM    706  CB  VAL A  93     -11.625  -0.515  -5.883  1.00 98.62           C  
ATOM    707  O   VAL A  93     -10.453  -2.260  -3.658  1.00 98.62           O  
ATOM    708  CG1 VAL A  93     -13.016  -0.380  -5.270  1.00 98.62           C  
ATOM    709  CG2 VAL A  93     -11.492   0.383  -7.113  1.00 98.62           C  
ATOM    710  N   ASN A  94     -11.133  -0.421  -2.537  1.00 98.38           N  
ATOM    711  CA  ASN A  94     -11.195  -1.116  -1.255  1.00 98.38           C  
ATOM    712  C   ASN A  94     -12.617  -1.149  -0.702  1.00 98.38           C  
ATOM    713  CB  ASN A  94     -10.250  -0.464  -0.246  1.00 98.38           C  
ATOM    714  O   ASN A  94     -13.391  -0.210  -0.905  1.00 98.38           O  
ATOM    715  CG  ASN A  94      -8.812  -0.417  -0.736  1.00 98.38           C  
ATOM    716  ND2 ASN A  94      -8.281   0.789  -0.895  1.00 98.38           N  
ATOM    717  OD1 ASN A  94      -8.188  -1.456  -0.971  1.00 98.38           O  
ATOM    718  N   VAL A  95     -12.906  -2.234  -0.009  1.00 98.31           N  
ATOM    719  CA  VAL A  95     -14.133  -2.355   0.767  1.00 98.31           C  
ATOM    720  C   VAL A  95     -13.797  -2.693   2.219  1.00 98.31           C  
ATOM    721  CB  VAL A  95     -15.078  -3.428   0.174  1.00 98.31           C  
ATOM    722  O   VAL A  95     -12.969  -3.568   2.482  1.00 98.31           O  
ATOM    723  CG1 VAL A  95     -16.328  -3.582   1.033  1.00 98.31           C  
ATOM    724  CG2 VAL A  95     -15.453  -3.072  -1.264  1.00 98.31           C  
ATOM    725  N   TYR A  96     -14.414  -1.966   3.154  1.00 97.94           N  
ATOM    726  CA  TYR A  96     -14.156  -2.127   4.582  1.00 97.94           C  
ATOM    727  C   TYR A  96     -15.445  -2.432   5.336  1.00 97.94           C  
ATOM    728  CB  TYR A  96     -13.500  -0.867   5.156  1.00 97.94           C  
ATOM    729  O   TYR A  96     -16.516  -1.970   4.953  1.00 97.94           O  
ATOM    730  CG  TYR A  96     -12.234  -0.464   4.441  1.00 97.94           C  
ATOM    731  CD1 TYR A  96     -10.992  -0.888   4.895  1.00 97.94           C  
ATOM    732  CD2 TYR A  96     -12.281   0.343   3.309  1.00 97.94           C  
ATOM    733  CE1 TYR A  96      -9.820  -0.517   4.242  1.00 97.94           C  
ATOM    734  CE2 TYR A  96     -11.117   0.720   2.646  1.00 97.94           C  
ATOM    735  OH  TYR A  96      -8.734   0.656   2.467  1.00 97.94           O  
ATOM    736  CZ  TYR A  96      -9.891   0.286   3.119  1.00 97.94           C  
ATOM    737  N   TYR A  97     -15.258  -3.162   6.352  1.00 97.56           N  
ATOM    738  CA  TYR A  97     -16.312  -3.350   7.340  1.00 97.56           C  
ATOM    739  C   TYR A  97     -15.898  -2.781   8.695  1.00 97.56           C  
ATOM    740  CB  TYR A  97     -16.656  -4.836   7.484  1.00 97.56           C  
ATOM    741  O   TYR A  97     -14.891  -3.203   9.273  1.00 97.56           O  
ATOM    742  CG  TYR A  97     -17.828  -5.102   8.391  1.00 97.56           C  
ATOM    743  CD1 TYR A  97     -17.641  -5.555   9.695  1.00 97.56           C  
ATOM    744  CD2 TYR A  97     -19.141  -4.898   7.953  1.00 97.56           C  
ATOM    745  CE1 TYR A  97     -18.719  -5.805  10.539  1.00 97.56           C  
ATOM    746  CE2 TYR A  97     -20.219  -5.145   8.789  1.00 97.56           C  
ATOM    747  OH  TYR A  97     -21.078  -5.840  10.906  1.00 97.56           O  
ATOM    748  CZ  TYR A  97     -20.000  -5.594  10.078  1.00 97.56           C  
ATOM    749  N   ASP A  98     -16.641  -1.776   9.195  1.00 95.25           N  
ATOM    750  CA  ASP A  98     -16.406  -1.152  10.492  1.00 95.25           C  
ATOM    751  C   ASP A  98     -17.234  -1.825  11.586  1.00 95.25           C  
ATOM    752  CB  ASP A  98     -16.719   0.343  10.438  1.00 95.25           C  
ATOM    753  O   ASP A  98     -18.453  -1.925  11.477  1.00 95.25           O  
ATOM    754  CG  ASP A  98     -15.703   1.137   9.633  1.00 95.25           C  
ATOM    755  OD1 ASP A  98     -14.633   0.591   9.305  1.00 95.25           O  
ATOM    756  OD2 ASP A  98     -15.984   2.318   9.336  1.00 95.25           O  
ATOM    757  N   ILE A  99     -16.578  -2.320  12.578  1.00 95.12           N  
ATOM    758  CA  ILE A  99     -17.250  -2.969  13.703  1.00 95.12           C  
ATOM    759  C   ILE A  99     -17.578  -1.933  14.773  1.00 95.12           C  
ATOM    760  CB  ILE A  99     -16.375  -4.094  14.305  1.00 95.12           C  
ATOM    761  O   ILE A  99     -16.688  -1.405  15.438  1.00 95.12           O  
ATOM    762  CG1 ILE A  99     -15.977  -5.102  13.219  1.00 95.12           C  
ATOM    763  CG2 ILE A  99     -17.094  -4.789  15.461  1.00 95.12           C  
ATOM    764  CD1 ILE A  99     -14.766  -5.957  13.570  1.00 95.12           C  
ATOM    765  N   ALA A 100     -18.875  -1.639  14.773  1.00 87.31           N  
ATOM    766  CA  ALA A 100     -19.344  -0.631  15.719  1.00 87.31           C  
ATOM    767  C   ALA A 100     -19.359  -1.181  17.141  1.00 87.31           C  
ATOM    768  CB  ALA A 100     -20.734  -0.140  15.328  1.00 87.31           C  
ATOM    769  O   ALA A 100     -19.938  -2.246  17.391  1.00 87.31           O  
ATOM    770  N   ILE A 101     -18.578  -0.558  17.953  1.00 88.12           N  
ATOM    771  CA  ILE A 101     -18.594  -0.863  19.375  1.00 88.12           C  
ATOM    772  C   ILE A 101     -19.250   0.287  20.141  1.00 88.12           C  
ATOM    773  CB  ILE A 101     -17.172  -1.129  19.922  1.00 88.12           C  
ATOM    774  O   ILE A 101     -18.797   1.429  20.062  1.00 88.12           O  
ATOM    775  CG1 ILE A 101     -16.516  -2.268  19.141  1.00 88.12           C  
ATOM    776  CG2 ILE A 101     -17.234  -1.444  21.422  1.00 88.12           C  
ATOM    777  CD1 ILE A 101     -15.070  -2.529  19.547  1.00 88.12           C  
ATOM    778  N   GLU A 102     -20.391  -0.007  20.812  1.00 85.06           N  
ATOM    779  CA  GLU A 102     -21.141   1.007  21.531  1.00 85.06           C  
ATOM    780  C   GLU A 102     -20.297   1.640  22.641  1.00 85.06           C  
ATOM    781  CB  GLU A 102     -22.422   0.404  22.125  1.00 85.06           C  
ATOM    782  O   GLU A 102     -19.531   0.951  23.312  1.00 85.06           O  
ATOM    783  CG  GLU A 102     -23.453  -0.007  21.078  1.00 85.06           C  
ATOM    784  CD  GLU A 102     -24.734  -0.557  21.672  1.00 85.06           C  
ATOM    785  OE1 GLU A 102     -25.625  -0.966  20.906  1.00 85.06           O  
ATOM    786  OE2 GLU A 102     -24.828  -0.578  22.922  1.00 85.06           O  
ATOM    787  N   ASP A 103     -20.344   2.992  22.734  1.00 86.19           N  
ATOM    788  CA  ASP A 103     -19.812   3.803  23.828  1.00 86.19           C  
ATOM    789  C   ASP A 103     -18.281   3.820  23.812  1.00 86.19           C  
ATOM    790  CB  ASP A 103     -20.312   3.285  25.172  1.00 86.19           C  
ATOM    791  O   ASP A 103     -17.641   3.922  24.859  1.00 86.19           O  
ATOM    792  CG  ASP A 103     -21.812   3.428  25.344  1.00 86.19           C  
ATOM    793  OD1 ASP A 103     -22.391   4.445  24.891  1.00 86.19           O  
ATOM    794  OD2 ASP A 103     -22.438   2.518  25.938  1.00 86.19           O  
ATOM    795  N   MET A 104     -17.688   3.484  22.672  1.00 88.94           N  
ATOM    796  CA  MET A 104     -16.234   3.562  22.578  1.00 88.94           C  
ATOM    797  C   MET A 104     -15.805   4.414  21.391  1.00 88.94           C  
ATOM    798  CB  MET A 104     -15.625   2.164  22.469  1.00 88.94           C  
ATOM    799  O   MET A 104     -16.422   4.352  20.312  1.00 88.94           O  
ATOM    800  CG  MET A 104     -15.758   1.334  23.734  1.00 88.94           C  
ATOM    801  SD  MET A 104     -14.695  -0.165  23.703  1.00 88.94           S  
ATOM    802  CE  MET A 104     -15.422  -1.044  22.297  1.00 88.94           C  
ATOM    803  N   PRO A 105     -14.867   5.262  21.594  1.00 91.06           N  
ATOM    804  CA  PRO A 105     -14.391   6.090  20.484  1.00 91.06           C  
ATOM    805  C   PRO A 105     -13.562   5.301  19.469  1.00 91.06           C  
ATOM    806  CB  PRO A 105     -13.539   7.156  21.172  1.00 91.06           C  
ATOM    807  O   PRO A 105     -13.188   5.836  18.422  1.00 91.06           O  
ATOM    808  CG  PRO A 105     -13.055   6.504  22.422  1.00 91.06           C  
ATOM    809  CD  PRO A 105     -14.102   5.543  22.906  1.00 91.06           C  
ATOM    810  N   ILE A 106     -13.367   4.051  19.703  1.00 95.25           N  
ATOM    811  CA  ILE A 106     -12.523   3.197  18.875  1.00 95.25           C  
ATOM    812  C   ILE A 106     -13.398   2.297  18.000  1.00 95.25           C  
ATOM    813  CB  ILE A 106     -11.562   2.344  19.734  1.00 95.25           C  
ATOM    814  O   ILE A 106     -14.352   1.686  18.500  1.00 95.25           O  
ATOM    815  CG1 ILE A 106     -10.641   3.248  20.562  1.00 95.25           C  
ATOM    816  CG2 ILE A 106     -10.758   1.389  18.844  1.00 95.25           C  
ATOM    817  CD1 ILE A 106      -9.828   2.506  21.609  1.00 95.25           C  
ATOM    818  N   THR A 107     -13.039   2.193  16.672  1.00 95.62           N  
ATOM    819  CA  THR A 107     -13.789   1.396  15.711  1.00 95.62           C  
ATOM    820  C   THR A 107     -12.867   0.434  14.969  1.00 95.62           C  
ATOM    821  CB  THR A 107     -14.523   2.293  14.695  1.00 95.62           C  
ATOM    822  O   THR A 107     -12.086   0.850  14.109  1.00 95.62           O  
ATOM    823  CG2 THR A 107     -15.430   1.468  13.789  1.00 95.62           C  
ATOM    824  OG1 THR A 107     -15.320   3.252  15.406  1.00 95.62           O  
ATOM    825  N   PRO A 108     -12.891  -0.852  15.391  1.00 97.38           N  
ATOM    826  CA  PRO A 108     -12.141  -1.821  14.594  1.00 97.38           C  
ATOM    827  C   PRO A 108     -12.672  -1.956  13.172  1.00 97.38           C  
ATOM    828  CB  PRO A 108     -12.312  -3.129  15.367  1.00 97.38           C  
ATOM    829  O   PRO A 108     -13.867  -1.749  12.930  1.00 97.38           O  
ATOM    830  CG  PRO A 108     -12.727  -2.707  16.750  1.00 97.38           C  
ATOM    831  CD  PRO A 108     -13.500  -1.424  16.641  1.00 97.38           C  
ATOM    832  N   TYR A 109     -11.680  -2.344  12.195  1.00 97.50           N  
ATOM    833  CA  TYR A 109     -12.133  -2.533  10.820  1.00 97.50           C  
ATOM    834  C   TYR A 109     -11.320  -3.623  10.125  1.00 97.50           C  
ATOM    835  CB  TYR A 109     -12.023  -1.224  10.031  1.00 97.50           C  
ATOM    836  O   TYR A 109     -10.195  -3.928  10.531  1.00 97.50           O  
ATOM    837  CG  TYR A 109     -10.602  -0.797   9.750  1.00 97.50           C  
ATOM    838  CD1 TYR A 109      -9.977   0.160  10.547  1.00 97.50           C  
ATOM    839  CD2 TYR A 109      -9.891  -1.348   8.695  1.00 97.50           C  
ATOM    840  CE1 TYR A 109      -8.664   0.558  10.289  1.00 97.50           C  
ATOM    841  CE2 TYR A 109      -8.578  -0.958   8.430  1.00 97.50           C  
ATOM    842  OH  TYR A 109      -6.684   0.385   8.977  1.00 97.50           O  
ATOM    843  CZ  TYR A 109      -7.977  -0.006   9.234  1.00 97.50           C  
ATOM    844  N   VAL A 110     -11.922  -4.254   9.172  1.00 98.44           N  
ATOM    845  CA  VAL A 110     -11.281  -5.172   8.242  1.00 98.44           C  
ATOM    846  C   VAL A 110     -11.633  -4.781   6.805  1.00 98.44           C  
ATOM    847  CB  VAL A 110     -11.688  -6.637   8.508  1.00 98.44           C  
ATOM    848  O   VAL A 110     -12.711  -4.238   6.555  1.00 98.44           O  
ATOM    849  CG1 VAL A 110     -11.211  -7.082   9.891  1.00 98.44           C  
ATOM    850  CG2 VAL A 110     -13.203  -6.801   8.383  1.00 98.44           C  
ATOM    851  N   GLY A 111     -10.617  -4.938   5.945  1.00 98.12           N  
ATOM    852  CA  GLY A 111     -10.852  -4.535   4.566  1.00 98.12           C  
ATOM    853  C   GLY A 111     -10.078  -5.367   3.562  1.00 98.12           C  
ATOM    854  O   GLY A 111      -9.070  -5.984   3.910  1.00 98.12           O  
ATOM    855  N   VAL A 112     -10.625  -5.391   2.365  1.00 98.56           N  
ATOM    856  CA  VAL A 112      -9.953  -6.039   1.245  1.00 98.56           C  
ATOM    857  C   VAL A 112     -10.000  -5.133   0.018  1.00 98.56           C  
ATOM    858  CB  VAL A 112     -10.586  -7.410   0.919  1.00 98.56           C  
ATOM    859  O   VAL A 112     -10.883  -4.281  -0.099  1.00 98.56           O  
ATOM    860  CG1 VAL A 112     -10.383  -8.383   2.078  1.00 98.56           C  
ATOM    861  CG2 VAL A 112     -12.070  -7.250   0.601  1.00 98.56           C  
ATOM    862  N   GLY A 113      -8.961  -5.258  -0.821  1.00 98.38           N  
ATOM    863  CA  GLY A 113      -8.898  -4.426  -2.012  1.00 98.38           C  
ATOM    864  C   GLY A 113      -8.258  -5.125  -3.197  1.00 98.38           C  
ATOM    865  O   GLY A 113      -7.484  -6.066  -3.025  1.00 98.38           O  
ATOM    866  N   VAL A 114      -8.680  -4.688  -4.383  1.00 98.75           N  
ATOM    867  CA  VAL A 114      -8.102  -5.195  -5.621  1.00 98.75           C  
ATOM    868  C   VAL A 114      -7.836  -4.039  -6.578  1.00 98.75           C  
ATOM    869  CB  VAL A 114      -9.023  -6.238  -6.293  1.00 98.75           C  
ATOM    870  O   VAL A 114      -8.500  -3.002  -6.512  1.00 98.75           O  
ATOM    871  CG1 VAL A 114      -9.180  -7.473  -5.402  1.00 98.75           C  
ATOM    872  CG2 VAL A 114     -10.391  -5.625  -6.602  1.00 98.75           C  
ATOM    873  N   GLY A 115      -6.820  -4.223  -7.418  1.00 98.44           N  
ATOM    874  CA  GLY A 115      -6.469  -3.195  -8.391  1.00 98.44           C  
ATOM    875  C   GLY A 115      -5.285  -3.572  -9.258  1.00 98.44           C  
ATOM    876  O   GLY A 115      -5.129  -4.734  -9.633  1.00 98.44           O  
ATOM    877  N   ALA A 116      -4.578  -2.541  -9.664  1.00 98.44           N  
ATOM    878  CA  ALA A 116      -3.408  -2.715 -10.516  1.00 98.44           C  
ATOM    879  C   ALA A 116      -2.191  -2.004  -9.930  1.00 98.44           C  
ATOM    880  CB  ALA A 116      -3.697  -2.201 -11.922  1.00 98.44           C  
ATOM    881  O   ALA A 116      -2.326  -0.993  -9.242  1.00 98.44           O  
ATOM    882  N   ALA A 117      -1.025  -2.602 -10.141  1.00 98.25           N  
ATOM    883  CA  ALA A 117       0.234  -2.020  -9.688  1.00 98.25           C  
ATOM    884  C   ALA A 117       1.170  -1.751 -10.859  1.00 98.25           C  
ATOM    885  CB  ALA A 117       0.909  -2.938  -8.672  1.00 98.25           C  
ATOM    886  O   ALA A 117       1.302  -2.584 -11.758  1.00 98.25           O  
ATOM    887  N   TYR A 118       1.652  -0.601 -10.984  1.00 97.88           N  
ATOM    888  CA  TYR A 118       2.676  -0.169 -11.930  1.00 97.88           C  
ATOM    889  C   TYR A 118       4.066  -0.281 -11.312  1.00 97.88           C  
ATOM    890  CB  TYR A 118       2.418   1.271 -12.375  1.00 97.88           C  
ATOM    891  O   TYR A 118       4.453   0.542 -10.484  1.00 97.88           O  
ATOM    892  CG  TYR A 118       3.146   1.651 -13.641  1.00 97.88           C  
ATOM    893  CD1 TYR A 118       4.074   2.691 -13.648  1.00 97.88           C  
ATOM    894  CD2 TYR A 118       2.910   0.973 -14.836  1.00 97.88           C  
ATOM    895  CE1 TYR A 118       4.746   3.047 -14.812  1.00 97.88           C  
ATOM    896  CE2 TYR A 118       3.578   1.319 -16.000  1.00 97.88           C  
ATOM    897  OH  TYR A 118       5.156   2.703 -17.141  1.00 97.88           O  
ATOM    898  CZ  TYR A 118       4.492   2.355 -15.984  1.00 97.88           C  
ATOM    899  N   ILE A 119       4.875  -1.312 -11.703  1.00 97.56           N  
ATOM    900  CA  ILE A 119       6.086  -1.746 -11.008  1.00 97.56           C  
ATOM    901  C   ILE A 119       7.309  -1.439 -11.875  1.00 97.56           C  
ATOM    902  CB  ILE A 119       6.035  -3.252 -10.672  1.00 97.56           C  
ATOM    903  O   ILE A 119       7.281  -1.627 -13.094  1.00 97.56           O  
ATOM    904  CG1 ILE A 119       4.855  -3.549  -9.742  1.00 97.56           C  
ATOM    905  CG2 ILE A 119       7.355  -3.711 -10.047  1.00 97.56           C  
ATOM    906  CD1 ILE A 119       4.613  -5.031  -9.500  1.00 97.56           C  
ATOM    907  N   SER A 120       8.383  -0.996 -11.203  1.00 97.06           N  
ATOM    908  CA  SER A 120       9.625  -0.720 -11.914  1.00 97.06           C  
ATOM    909  C   SER A 120      10.383  -2.008 -12.227  1.00 97.06           C  
ATOM    910  CB  SER A 120      10.516   0.215 -11.094  1.00 97.06           C  
ATOM    911  O   SER A 120      10.242  -3.004 -11.508  1.00 97.06           O  
ATOM    912  OG  SER A 120      10.844  -0.370  -9.844  1.00 97.06           O  
ATOM    913  N   ASN A 121      11.086  -1.947 -13.320  1.00 96.94           N  
ATOM    914  CA  ASN A 121      11.953  -3.055 -13.703  1.00 96.94           C  
ATOM    915  C   ASN A 121      13.070  -3.275 -12.680  1.00 96.94           C  
ATOM    916  CB  ASN A 121      12.547  -2.812 -15.094  1.00 96.94           C  
ATOM    917  O   ASN A 121      13.758  -2.332 -12.297  1.00 96.94           O  
ATOM    918  CG  ASN A 121      13.180  -4.059 -15.680  1.00 96.94           C  
ATOM    919  ND2 ASN A 121      13.141  -4.176 -17.000  1.00 96.94           N  
ATOM    920  OD1 ASN A 121      13.695  -4.910 -14.953  1.00 96.94           O  
ATOM    921  N   PRO A 122      13.289  -4.547 -12.156  1.00 96.06           N  
ATOM    922  CA  PRO A 122      14.328  -4.840 -11.164  1.00 96.06           C  
ATOM    923  C   PRO A 122      15.734  -4.805 -11.758  1.00 96.06           C  
ATOM    924  CB  PRO A 122      13.969  -6.250 -10.695  1.00 96.06           C  
ATOM    925  O   PRO A 122      16.719  -4.984 -11.031  1.00 96.06           O  
ATOM    926  CG  PRO A 122      13.188  -6.844 -11.820  1.00 96.06           C  
ATOM    927  CD  PRO A 122      12.508  -5.734 -12.562  1.00 96.06           C  
ATOM    928  N   SER A 123      15.891  -4.555 -13.086  1.00 96.00           N  
ATOM    929  CA  SER A 123      17.188  -4.445 -13.758  1.00 96.00           C  
ATOM    930  C   SER A 123      17.594  -2.988 -13.914  1.00 96.00           C  
ATOM    931  CB  SER A 123      17.141  -5.129 -15.125  1.00 96.00           C  
ATOM    932  O   SER A 123      16.781  -2.133 -14.242  1.00 96.00           O  
ATOM    933  OG  SER A 123      18.344  -4.930 -15.828  1.00 96.00           O  
ATOM    934  N   LYS A 124      18.859  -2.723 -13.695  1.00 96.56           N  
ATOM    935  CA  LYS A 124      19.359  -1.368 -13.906  1.00 96.56           C  
ATOM    936  C   LYS A 124      20.156  -1.272 -15.203  1.00 96.56           C  
ATOM    937  CB  LYS A 124      20.234  -0.925 -12.727  1.00 96.56           C  
ATOM    938  O   LYS A 124      20.906  -0.312 -15.406  1.00 96.56           O  
ATOM    939  CG  LYS A 124      21.500  -1.752 -12.539  1.00 96.56           C  
ATOM    940  CD  LYS A 124      22.328  -1.253 -11.359  1.00 96.56           C  
ATOM    941  CE  LYS A 124      23.609  -2.051 -11.203  1.00 96.56           C  
ATOM    942  NZ  LYS A 124      24.453  -1.519 -10.094  1.00 96.56           N  
ATOM    943  N   ALA A 125      20.125  -2.311 -16.031  1.00 96.31           N  
ATOM    944  CA  ALA A 125      20.703  -2.236 -17.375  1.00 96.31           C  
ATOM    945  C   ALA A 125      20.125  -1.062 -18.156  1.00 96.31           C  
ATOM    946  CB  ALA A 125      20.469  -3.543 -18.125  1.00 96.31           C  
ATOM    947  O   ALA A 125      18.922  -0.846 -18.156  1.00 96.31           O  
ATOM    948  N   ASP A 126      20.953  -0.346 -18.859  1.00 96.75           N  
ATOM    949  CA  ASP A 126      20.609   0.910 -19.516  1.00 96.75           C  
ATOM    950  C   ASP A 126      19.469   0.716 -20.500  1.00 96.75           C  
ATOM    951  CB  ASP A 126      21.828   1.487 -20.234  1.00 96.75           C  
ATOM    952  O   ASP A 126      18.594   1.581 -20.641  1.00 96.75           O  
ATOM    953  CG  ASP A 126      22.844   2.104 -19.281  1.00 96.75           C  
ATOM    954  OD1 ASP A 126      22.469   2.484 -18.156  1.00 96.75           O  
ATOM    955  OD2 ASP A 126      24.031   2.215 -19.672  1.00 96.75           O  
ATOM    956  N   ALA A 127      19.359  -0.362 -21.109  1.00 96.75           N  
ATOM    957  CA  ALA A 127      18.391  -0.596 -22.172  1.00 96.75           C  
ATOM    958  C   ALA A 127      17.000  -0.834 -21.609  1.00 96.75           C  
ATOM    959  CB  ALA A 127      18.812  -1.783 -23.031  1.00 96.75           C  
ATOM    960  O   ALA A 127      15.992  -0.604 -22.281  1.00 96.75           O  
ATOM    961  N   VAL A 128      16.938  -1.277 -20.234  1.00 96.56           N  
ATOM    962  CA  VAL A 128      15.633  -1.743 -19.781  1.00 96.56           C  
ATOM    963  C   VAL A 128      15.273  -1.091 -18.453  1.00 96.56           C  
ATOM    964  CB  VAL A 128      15.594  -3.283 -19.656  1.00 96.56           C  
ATOM    965  O   VAL A 128      14.180  -1.299 -17.922  1.00 96.56           O  
ATOM    966  CG1 VAL A 128      15.797  -3.947 -21.016  1.00 96.56           C  
ATOM    967  CG2 VAL A 128      16.641  -3.760 -18.656  1.00 96.56           C  
ATOM    968  N   LYS A 129      16.188  -0.279 -17.828  1.00 95.94           N  
ATOM    969  CA  LYS A 129      16.062   0.217 -16.453  1.00 95.94           C  
ATOM    970  C   LYS A 129      14.828   1.102 -16.297  1.00 95.94           C  
ATOM    971  CB  LYS A 129      17.312   0.992 -16.047  1.00 95.94           C  
ATOM    972  O   LYS A 129      14.297   1.247 -15.195  1.00 95.94           O  
ATOM    973  CG  LYS A 129      17.562   2.244 -16.875  1.00 95.94           C  
ATOM    974  CD  LYS A 129      18.844   2.959 -16.453  1.00 95.94           C  
ATOM    975  CE  LYS A 129      19.094   4.195 -17.297  1.00 95.94           C  
ATOM    976  NZ  LYS A 129      20.312   4.934 -16.828  1.00 95.94           N  
ATOM    977  N   ASP A 130      14.328   1.729 -17.422  1.00 96.44           N  
ATOM    978  CA  ASP A 130      13.203   2.652 -17.344  1.00 96.44           C  
ATOM    979  C   ASP A 130      11.891   1.943 -17.656  1.00 96.44           C  
ATOM    980  CB  ASP A 130      13.406   3.830 -18.297  1.00 96.44           C  
ATOM    981  O   ASP A 130      10.828   2.574 -17.688  1.00 96.44           O  
ATOM    982  CG  ASP A 130      14.578   4.711 -17.922  1.00 96.44           C  
ATOM    983  OD1 ASP A 130      14.789   4.961 -16.719  1.00 96.44           O  
ATOM    984  OD2 ASP A 130      15.305   5.160 -18.828  1.00 96.44           O  
ATOM    985  N   GLN A 131      11.922   0.658 -17.859  1.00 96.50           N  
ATOM    986  CA  GLN A 131      10.727  -0.122 -18.156  1.00 96.50           C  
ATOM    987  C   GLN A 131       9.844  -0.259 -16.922  1.00 96.50           C  
ATOM    988  CB  GLN A 131      11.102  -1.505 -18.688  1.00 96.50           C  
ATOM    989  O   GLN A 131      10.344  -0.388 -15.805  1.00 96.50           O  
ATOM    990  CG  GLN A 131      11.688  -1.485 -20.094  1.00 96.50           C  
ATOM    991  CD  GLN A 131      12.031  -2.871 -20.609  1.00 96.50           C  
ATOM    992  NE2 GLN A 131      11.875  -3.080 -21.906  1.00 96.50           N  
ATOM    993  OE1 GLN A 131      12.445  -3.746 -19.828  1.00 96.50           O  
ATOM    994  N   LYS A 132       8.531  -0.164 -17.172  1.00 96.88           N  
ATOM    995  CA  LYS A 132       7.516  -0.410 -16.156  1.00 96.88           C  
ATOM    996  C   LYS A 132       6.547  -1.506 -16.594  1.00 96.88           C  
ATOM    997  CB  LYS A 132       6.746   0.874 -15.844  1.00 96.88           C  
ATOM    998  O   LYS A 132       6.348  -1.720 -17.797  1.00 96.88           O  
ATOM    999  CG  LYS A 132       7.629   2.043 -15.438  1.00 96.88           C  
ATOM   1000  CD  LYS A 132       8.266   1.815 -14.070  1.00 96.88           C  
ATOM   1001  CE  LYS A 132       9.062   3.027 -13.609  1.00 96.88           C  
ATOM   1002  NZ  LYS A 132       9.914   2.715 -12.422  1.00 96.88           N  
ATOM   1003  N   GLY A 133       6.105  -2.225 -15.617  1.00 96.81           N  
ATOM   1004  CA  GLY A 133       5.137  -3.266 -15.930  1.00 96.81           C  
ATOM   1005  C   GLY A 133       3.949  -3.275 -14.992  1.00 96.81           C  
ATOM   1006  O   GLY A 133       4.086  -2.951 -13.805  1.00 96.81           O  
ATOM   1007  N   PHE A 134       2.803  -3.695 -15.602  1.00 97.50           N  
ATOM   1008  CA  PHE A 134       1.578  -3.766 -14.812  1.00 97.50           C  
ATOM   1009  C   PHE A 134       1.391  -5.160 -14.227  1.00 97.50           C  
ATOM   1010  CB  PHE A 134       0.364  -3.387 -15.664  1.00 97.50           C  
ATOM   1011  O   PHE A 134       1.750  -6.156 -14.859  1.00 97.50           O  
ATOM   1012  CG  PHE A 134       0.194  -1.903 -15.859  1.00 97.50           C  
ATOM   1013  CD1 PHE A 134      -0.355  -1.119 -14.852  1.00 97.50           C  
ATOM   1014  CD2 PHE A 134       0.582  -1.294 -17.047  1.00 97.50           C  
ATOM   1015  CE1 PHE A 134      -0.514   0.254 -15.023  1.00 97.50           C  
ATOM   1016  CE2 PHE A 134       0.426   0.078 -17.219  1.00 97.50           C  
ATOM   1017  CZ  PHE A 134      -0.123   0.850 -16.219  1.00 97.50           C  
ATOM   1018  N   GLY A 135       0.944  -5.160 -13.039  1.00 97.31           N  
ATOM   1019  CA  GLY A 135       0.512  -6.379 -12.375  1.00 97.31           C  
ATOM   1020  C   GLY A 135      -0.802  -6.223 -11.633  1.00 97.31           C  
ATOM   1021  O   GLY A 135      -1.242  -5.102 -11.367  1.00 97.31           O  
ATOM   1022  N   PHE A 136      -1.438  -7.355 -11.492  1.00 98.19           N  
ATOM   1023  CA  PHE A 136      -2.623  -7.391 -10.648  1.00 98.19           C  
ATOM   1024  C   PHE A 136      -2.252  -7.141  -9.188  1.00 98.19           C  
ATOM   1025  CB  PHE A 136      -3.346  -8.734 -10.781  1.00 98.19           C  
ATOM   1026  O   PHE A 136      -1.266  -7.691  -8.695  1.00 98.19           O  
ATOM   1027  CG  PHE A 136      -4.555  -8.867  -9.898  1.00 98.19           C  
ATOM   1028  CD1 PHE A 136      -4.477  -9.539  -8.688  1.00 98.19           C  
ATOM   1029  CD2 PHE A 136      -5.773  -8.312 -10.281  1.00 98.19           C  
ATOM   1030  CE1 PHE A 136      -5.598  -9.664  -7.863  1.00 98.19           C  
ATOM   1031  CE2 PHE A 136      -6.895  -8.430  -9.469  1.00 98.19           C  
ATOM   1032  CZ  PHE A 136      -6.805  -9.109  -8.258  1.00 98.19           C  
ATOM   1033  N   ALA A 137      -3.041  -6.258  -8.516  1.00 98.25           N  
ATOM   1034  CA  ALA A 137      -2.758  -5.922  -7.125  1.00 98.25           C  
ATOM   1035  C   ALA A 137      -3.916  -6.320  -6.219  1.00 98.25           C  
ATOM   1036  CB  ALA A 137      -2.469  -4.430  -6.988  1.00 98.25           C  
ATOM   1037  O   ALA A 137      -5.078  -6.281  -6.629  1.00 98.25           O  
ATOM   1038  N   TYR A 138      -3.594  -6.816  -5.062  1.00 98.00           N  
ATOM   1039  CA  TYR A 138      -4.570  -7.156  -4.035  1.00 98.00           C  
ATOM   1040  C   TYR A 138      -4.043  -6.820  -2.646  1.00 98.00           C  
ATOM   1041  CB  TYR A 138      -4.934  -8.641  -4.109  1.00 98.00           C  
ATOM   1042  O   TYR A 138      -2.834  -6.660  -2.457  1.00 98.00           O  
ATOM   1043  CG  TYR A 138      -3.760  -9.562  -3.875  1.00 98.00           C  
ATOM   1044  CD1 TYR A 138      -2.908  -9.922  -4.918  1.00 98.00           C  
ATOM   1045  CD2 TYR A 138      -3.504 -10.086  -2.609  1.00 98.00           C  
ATOM   1046  CE1 TYR A 138      -1.829 -10.773  -4.707  1.00 98.00           C  
ATOM   1047  CE2 TYR A 138      -2.428 -10.938  -2.387  1.00 98.00           C  
ATOM   1048  OH  TYR A 138      -0.529 -12.117  -3.223  1.00 98.00           O  
ATOM   1049  CZ  TYR A 138      -1.597 -11.273  -3.439  1.00 98.00           C  
ATOM   1050  N   GLN A 139      -5.031  -6.594  -1.749  1.00 96.75           N  
ATOM   1051  CA  GLN A 139      -4.598  -6.297  -0.388  1.00 96.75           C  
ATOM   1052  C   GLN A 139      -5.684  -6.648   0.624  1.00 96.75           C  
ATOM   1053  CB  GLN A 139      -4.211  -4.824  -0.256  1.00 96.75           C  
ATOM   1054  O   GLN A 139      -6.855  -6.797   0.260  1.00 96.75           O  
ATOM   1055  CG  GLN A 139      -5.383  -3.863  -0.431  1.00 96.75           C  
ATOM   1056  CD  GLN A 139      -4.977  -2.410  -0.282  1.00 96.75           C  
ATOM   1057  NE2 GLN A 139      -5.703  -1.521  -0.950  1.00 96.75           N  
ATOM   1058  OE1 GLN A 139      -4.020  -2.090   0.429  1.00 96.75           O  
ATOM   1059  N   ALA A 140      -5.203  -6.953   1.846  1.00 97.75           N  
ATOM   1060  CA  ALA A 140      -6.043  -7.129   3.029  1.00 97.75           C  
ATOM   1061  C   ALA A 140      -5.586  -6.211   4.164  1.00 97.75           C  
ATOM   1062  CB  ALA A 140      -6.020  -8.586   3.486  1.00 97.75           C  
ATOM   1063  O   ALA A 140      -4.387  -6.004   4.355  1.00 97.75           O  
ATOM   1064  N   LYS A 141      -6.621  -5.590   4.891  1.00 97.25           N  
ATOM   1065  CA  LYS A 141      -6.312  -4.645   5.957  1.00 97.25           C  
ATOM   1066  C   LYS A 141      -7.141  -4.930   7.207  1.00 97.25           C  
ATOM   1067  CB  LYS A 141      -6.555  -3.209   5.488  1.00 97.25           C  
ATOM   1068  O   LYS A 141      -8.273  -5.414   7.109  1.00 97.25           O  
ATOM   1069  CG  LYS A 141      -5.676  -2.785   4.316  1.00 97.25           C  
ATOM   1070  CD  LYS A 141      -5.965  -1.351   3.895  1.00 97.25           C  
ATOM   1071  CE  LYS A 141      -5.121  -0.941   2.695  1.00 97.25           C  
ATOM   1072  NZ  LYS A 141      -5.434   0.449   2.248  1.00 97.25           N  
ATOM   1073  N   ALA A 142      -6.516  -4.754   8.312  1.00 98.19           N  
ATOM   1074  CA  ALA A 142      -7.191  -4.809   9.609  1.00 98.19           C  
ATOM   1075  C   ALA A 142      -6.566  -3.824  10.594  1.00 98.19           C  
ATOM   1076  CB  ALA A 142      -7.148  -6.223  10.172  1.00 98.19           C  
ATOM   1077  O   ALA A 142      -5.344  -3.688  10.648  1.00 98.19           O  
ATOM   1078  N   GLY A 143      -7.488  -3.045  11.281  1.00 97.88           N  
ATOM   1079  CA  GLY A 143      -6.969  -2.059  12.219  1.00 97.88           C  
ATOM   1080  C   GLY A 143      -8.047  -1.411  13.062  1.00 97.88           C  
ATOM   1081  O   GLY A 143      -9.141  -1.966  13.219  1.00 97.88           O  
ATOM   1082  N   VAL A 144      -7.645  -0.356  13.703  1.00 97.69           N  
ATOM   1083  CA  VAL A 144      -8.570   0.367  14.570  1.00 97.69           C  
ATOM   1084  C   VAL A 144      -8.547   1.854  14.227  1.00 97.69           C  
ATOM   1085  CB  VAL A 144      -8.227   0.160  16.062  1.00 97.69           C  
ATOM   1086  O   VAL A 144      -7.516   2.385  13.805  1.00 97.69           O  
ATOM   1087  CG1 VAL A 144      -8.414  -1.303  16.469  1.00 97.69           C  
ATOM   1088  CG2 VAL A 144      -6.793   0.616  16.344  1.00 97.69           C  
ATOM   1089  N   SER A 145      -9.742   2.496  14.328  1.00 96.56           N  
ATOM   1090  CA  SER A 145      -9.891   3.934  14.133  1.00 96.56           C  
ATOM   1091  C   SER A 145     -10.312   4.625  15.422  1.00 96.56           C  
ATOM   1092  CB  SER A 145     -10.922   4.223  13.039  1.00 96.56           C  
ATOM   1093  O   SER A 145     -11.102   4.086  16.203  1.00 96.56           O  
ATOM   1094  OG  SER A 145     -10.508   3.670  11.797  1.00 96.56           O  
ATOM   1095  N   TYR A 146      -9.688   5.742  15.695  1.00 96.25           N  
ATOM   1096  CA  TYR A 146      -9.992   6.551  16.875  1.00 96.25           C  
ATOM   1097  C   TYR A 146     -10.625   7.879  16.469  1.00 96.25           C  
ATOM   1098  CB  TYR A 146      -8.727   6.801  17.688  1.00 96.25           C  
ATOM   1099  O   TYR A 146     -10.062   8.617  15.664  1.00 96.25           O  
ATOM   1100  CG  TYR A 146      -8.961   7.605  18.953  1.00 96.25           C  
ATOM   1101  CD1 TYR A 146      -8.609   8.953  19.016  1.00 96.25           C  
ATOM   1102  CD2 TYR A 146      -9.539   7.023  20.062  1.00 96.25           C  
ATOM   1103  CE1 TYR A 146      -8.828   9.695  20.172  1.00 96.25           C  
ATOM   1104  CE2 TYR A 146      -9.766   7.758  21.234  1.00 96.25           C  
ATOM   1105  OH  TYR A 146      -9.617   9.828  22.406  1.00 96.25           O  
ATOM   1106  CZ  TYR A 146      -9.398   9.094  21.266  1.00 96.25           C  
ATOM   1107  N   ASP A 147     -11.836   8.211  17.000  1.00 93.81           N  
ATOM   1108  CA  ASP A 147     -12.555   9.453  16.734  1.00 93.81           C  
ATOM   1109  C   ASP A 147     -11.961  10.609  17.547  1.00 93.81           C  
ATOM   1110  CB  ASP A 147     -14.039   9.289  17.047  1.00 93.81           C  
ATOM   1111  O   ASP A 147     -12.281  10.773  18.719  1.00 93.81           O  
ATOM   1112  CG  ASP A 147     -14.727   8.250  16.188  1.00 93.81           C  
ATOM   1113  OD1 ASP A 147     -14.258   8.000  15.047  1.00 93.81           O  
ATOM   1114  OD2 ASP A 147     -15.734   7.672  16.641  1.00 93.81           O  
ATOM   1115  N   VAL A 148     -11.008  11.414  16.953  1.00 95.19           N  
ATOM   1116  CA  VAL A 148     -10.445  12.594  17.609  1.00 95.19           C  
ATOM   1117  C   VAL A 148     -11.516  13.680  17.719  1.00 95.19           C  
ATOM   1118  CB  VAL A 148      -9.219  13.141  16.828  1.00 95.19           C  
ATOM   1119  O   VAL A 148     -11.688  14.281  18.781  1.00 95.19           O  
ATOM   1120  CG1 VAL A 148      -8.680  14.406  17.500  1.00 95.19           C  
ATOM   1121  CG2 VAL A 148      -8.133  12.070  16.750  1.00 95.19           C  
ATOM   1122  N   THR A 149     -12.172  13.922  16.656  1.00 92.94           N  
ATOM   1123  CA  THR A 149     -13.375  14.727  16.516  1.00 92.94           C  
ATOM   1124  C   THR A 149     -14.422  14.000  15.672  1.00 92.94           C  
ATOM   1125  CB  THR A 149     -13.062  16.094  15.883  1.00 92.94           C  
ATOM   1126  O   THR A 149     -14.125  12.969  15.062  1.00 92.94           O  
ATOM   1127  CG2 THR A 149     -11.867  16.750  16.562  1.00 92.94           C  
ATOM   1128  OG1 THR A 149     -12.773  15.914  14.492  1.00 92.94           O  
ATOM   1129  N   PRO A 150     -15.656  14.430  15.680  1.00 87.50           N  
ATOM   1130  CA  PRO A 150     -16.672  13.766  14.844  1.00 87.50           C  
ATOM   1131  C   PRO A 150     -16.281  13.734  13.367  1.00 87.50           C  
ATOM   1132  CB  PRO A 150     -17.922  14.625  15.062  1.00 87.50           C  
ATOM   1133  O   PRO A 150     -16.750  12.867  12.625  1.00 87.50           O  
ATOM   1134  CG  PRO A 150     -17.750  15.211  16.422  1.00 87.50           C  
ATOM   1135  CD  PRO A 150     -16.297  15.523  16.641  1.00 87.50           C  
ATOM   1136  N   GLU A 151     -15.289  14.570  12.898  1.00 91.81           N  
ATOM   1137  CA  GLU A 151     -14.938  14.680  11.484  1.00 91.81           C  
ATOM   1138  C   GLU A 151     -13.539  14.148  11.211  1.00 91.81           C  
ATOM   1139  CB  GLU A 151     -15.047  16.141  11.016  1.00 91.81           C  
ATOM   1140  O   GLU A 151     -13.172  13.898  10.062  1.00 91.81           O  
ATOM   1141  CG  GLU A 151     -16.469  16.672  11.000  1.00 91.81           C  
ATOM   1142  CD  GLU A 151     -16.938  17.172  12.359  1.00 91.81           C  
ATOM   1143  OE1 GLU A 151     -18.156  17.406  12.531  1.00 91.81           O  
ATOM   1144  OE2 GLU A 151     -16.078  17.328  13.258  1.00 91.81           O  
ATOM   1145  N   ILE A 152     -12.711  14.008  12.328  1.00 94.62           N  
ATOM   1146  CA  ILE A 152     -11.320  13.602  12.180  1.00 94.62           C  
ATOM   1147  C   ILE A 152     -11.078  12.289  12.930  1.00 94.62           C  
ATOM   1148  CB  ILE A 152     -10.352  14.695  12.680  1.00 94.62           C  
ATOM   1149  O   ILE A 152     -11.336  12.203  14.133  1.00 94.62           O  
ATOM   1150  CG1 ILE A 152     -10.539  15.984  11.883  1.00 94.62           C  
ATOM   1151  CG2 ILE A 152      -8.898  14.211  12.594  1.00 94.62           C  
ATOM   1152  CD1 ILE A 152      -9.750  17.172  12.414  1.00 94.62           C  
ATOM   1153  N   LYS A 153     -10.578  11.305  12.180  1.00 95.38           N  
ATOM   1154  CA  LYS A 153     -10.258  10.008  12.766  1.00 95.38           C  
ATOM   1155  C   LYS A 153      -8.797   9.641  12.516  1.00 95.38           C  
ATOM   1156  CB  LYS A 153     -11.172   8.922  12.195  1.00 95.38           C  
ATOM   1157  O   LYS A 153      -8.266   9.898  11.430  1.00 95.38           O  
ATOM   1158  CG  LYS A 153     -12.656   9.172  12.445  1.00 95.38           C  
ATOM   1159  CD  LYS A 153     -13.516   8.047  11.875  1.00 95.38           C  
ATOM   1160  CE  LYS A 153     -14.992   8.289  12.133  1.00 95.38           C  
ATOM   1161  NZ  LYS A 153     -15.828   7.137  11.680  1.00 95.38           N  
ATOM   1162  N   LEU A 154      -8.195   9.172  13.484  1.00 97.69           N  
ATOM   1163  CA  LEU A 154      -6.887   8.547  13.344  1.00 97.69           C  
ATOM   1164  C   LEU A 154      -7.012   7.027  13.273  1.00 97.69           C  
ATOM   1165  CB  LEU A 154      -5.973   8.938  14.508  1.00 97.69           C  
ATOM   1166  O   LEU A 154      -7.848   6.438  13.961  1.00 97.69           O  
ATOM   1167  CG  LEU A 154      -5.691  10.438  14.672  1.00 97.69           C  
ATOM   1168  CD1 LEU A 154      -4.855  10.680  15.922  1.00 97.69           C  
ATOM   1169  CD2 LEU A 154      -4.984  10.984  13.438  1.00 97.69           C  
ATOM   1170  N   PHE A 155      -6.211   6.441  12.367  1.00 96.88           N  
ATOM   1171  CA  PHE A 155      -6.305   4.992  12.273  1.00 96.88           C  
ATOM   1172  C   PHE A 155      -4.914   4.363  12.227  1.00 96.88           C  
ATOM   1173  CB  PHE A 155      -7.105   4.582  11.031  1.00 96.88           C  
ATOM   1174  O   PHE A 155      -3.941   5.023  11.859  1.00 96.88           O  
ATOM   1175  CG  PHE A 155      -6.438   4.934   9.734  1.00 96.88           C  
ATOM   1176  CD1 PHE A 155      -6.637   6.180   9.148  1.00 96.88           C  
ATOM   1177  CD2 PHE A 155      -5.609   4.020   9.094  1.00 96.88           C  
ATOM   1178  CE1 PHE A 155      -6.020   6.508   7.945  1.00 96.88           C  
ATOM   1179  CE2 PHE A 155      -4.988   4.344   7.895  1.00 96.88           C  
ATOM   1180  CZ  PHE A 155      -5.195   5.586   7.316  1.00 96.88           C  
ATOM   1181  N   ALA A 156      -4.883   3.174  12.719  1.00 97.81           N  
ATOM   1182  CA  ALA A 156      -3.693   2.326  12.680  1.00 97.81           C  
ATOM   1183  C   ALA A 156      -4.066   0.864  12.453  1.00 97.81           C  
ATOM   1184  CB  ALA A 156      -2.895   2.471  13.977  1.00 97.81           C  
ATOM   1185  O   ALA A 156      -5.090   0.393  12.953  1.00 97.81           O  
ATOM   1186  N   GLY A 157      -3.227   0.190  11.586  1.00 96.19           N  
ATOM   1187  CA  GLY A 157      -3.562  -1.195  11.289  1.00 96.19           C  
ATOM   1188  C   GLY A 157      -2.471  -1.927  10.531  1.00 96.19           C  
ATOM   1189  O   GLY A 157      -1.385  -1.383  10.320  1.00 96.19           O  
ATOM   1190  N   ALA A 158      -2.762  -3.174  10.344  1.00 96.00           N  
ATOM   1191  CA  ALA A 158      -1.884  -4.039   9.555  1.00 96.00           C  
ATOM   1192  C   ALA A 158      -2.400  -4.191   8.125  1.00 96.00           C  
ATOM   1193  CB  ALA A 158      -1.753  -5.406  10.219  1.00 96.00           C  
ATOM   1194  O   ALA A 158      -3.605  -4.102   7.883  1.00 96.00           O  
ATOM   1195  N   ARG A 159      -1.435  -4.363   7.219  1.00 93.44           N  
ATOM   1196  CA  ARG A 159      -1.774  -4.504   5.809  1.00 93.44           C  
ATOM   1197  C   ARG A 159      -0.919  -5.578   5.145  1.00 93.44           C  
ATOM   1198  CB  ARG A 159      -1.601  -3.168   5.078  1.00 93.44           C  
ATOM   1199  O   ARG A 159       0.281  -5.676   5.410  1.00 93.44           O  
ATOM   1200  CG  ARG A 159      -1.367  -3.311   3.582  1.00 93.44           C  
ATOM   1201  CD  ARG A 159      -1.122  -1.963   2.918  1.00 93.44           C  
ATOM   1202  NE  ARG A 159      -0.575  -2.115   1.573  1.00 93.44           N  
ATOM   1203  NH1 ARG A 159      -2.314  -1.021   0.518  1.00 93.44           N  
ATOM   1204  NH2 ARG A 159      -0.569  -1.859  -0.709  1.00 93.44           N  
ATOM   1205  CZ  ARG A 159      -1.154  -1.665   0.464  1.00 93.44           C  
ATOM   1206  N   TYR A 160      -1.563  -6.371   4.383  1.00 94.69           N  
ATOM   1207  CA  TYR A 160      -0.898  -7.250   3.428  1.00 94.69           C  
ATOM   1208  C   TYR A 160      -1.161  -6.793   1.996  1.00 94.69           C  
ATOM   1209  CB  TYR A 160      -1.365  -8.695   3.609  1.00 94.69           C  
ATOM   1210  O   TYR A 160      -2.314  -6.672   1.579  1.00 94.69           O  
ATOM   1211  CG  TYR A 160      -0.812  -9.648   2.576  1.00 94.69           C  
ATOM   1212  CD1 TYR A 160      -1.594 -10.078   1.505  1.00 94.69           C  
ATOM   1213  CD2 TYR A 160       0.492 -10.125   2.670  1.00 94.69           C  
ATOM   1214  CE1 TYR A 160      -1.089 -10.953   0.552  1.00 94.69           C  
ATOM   1215  CE2 TYR A 160       1.007 -11.000   1.722  1.00 94.69           C  
ATOM   1216  OH  TYR A 160       0.715 -12.281  -0.273  1.00 94.69           O  
ATOM   1217  CZ  TYR A 160       0.211 -11.406   0.668  1.00 94.69           C  
ATOM   1218  N   PHE A 161      -0.047  -6.570   1.293  1.00 94.38           N  
ATOM   1219  CA  PHE A 161      -0.132  -6.125  -0.093  1.00 94.38           C  
ATOM   1220  C   PHE A 161       0.623  -7.078  -1.015  1.00 94.38           C  
ATOM   1221  CB  PHE A 161       0.423  -4.703  -0.239  1.00 94.38           C  
ATOM   1222  O   PHE A 161       1.740  -7.492  -0.704  1.00 94.38           O  
ATOM   1223  CG  PHE A 161       0.464  -4.211  -1.660  1.00 94.38           C  
ATOM   1224  CD1 PHE A 161       1.634  -4.297  -2.406  1.00 94.38           C  
ATOM   1225  CD2 PHE A 161      -0.667  -3.662  -2.250  1.00 94.38           C  
ATOM   1226  CE1 PHE A 161       1.675  -3.840  -3.721  1.00 94.38           C  
ATOM   1227  CE2 PHE A 161      -0.633  -3.205  -3.564  1.00 94.38           C  
ATOM   1228  CZ  PHE A 161       0.539  -3.295  -4.297  1.00 94.38           C  
ATOM   1229  N   GLY A 162      -0.017  -7.375  -2.125  1.00 94.25           N  
ATOM   1230  CA  GLY A 162       0.604  -8.219  -3.135  1.00 94.25           C  
ATOM   1231  C   GLY A 162       0.286  -7.781  -4.555  1.00 94.25           C  
ATOM   1232  O   GLY A 162      -0.714  -7.102  -4.789  1.00 94.25           O  
ATOM   1233  N   SER A 163       1.230  -8.125  -5.453  1.00 96.62           N  
ATOM   1234  CA  SER A 163       1.050  -7.938  -6.887  1.00 96.62           C  
ATOM   1235  C   SER A 163       1.731  -9.047  -7.680  1.00 96.62           C  
ATOM   1236  CB  SER A 163       1.599  -6.578  -7.324  1.00 96.62           C  
ATOM   1237  O   SER A 163       2.824  -9.492  -7.324  1.00 96.62           O  
ATOM   1238  OG  SER A 163       1.521  -6.430  -8.734  1.00 96.62           O  
ATOM   1239  N   TYR A 164       1.021  -9.531  -8.680  1.00 96.00           N  
ATOM   1240  CA  TYR A 164       1.590 -10.570  -9.531  1.00 96.00           C  
ATOM   1241  C   TYR A 164       1.274 -10.297 -11.000  1.00 96.00           C  
ATOM   1242  CB  TYR A 164       1.062 -11.945  -9.133  1.00 96.00           C  
ATOM   1243  O   TYR A 164       0.330  -9.570 -11.312  1.00 96.00           O  
ATOM   1244  CG  TYR A 164      -0.419 -12.125  -9.367  1.00 96.00           C  
ATOM   1245  CD1 TYR A 164      -1.344 -11.766  -8.391  1.00 96.00           C  
ATOM   1246  CD2 TYR A 164      -0.897 -12.648 -10.562  1.00 96.00           C  
ATOM   1247  CE1 TYR A 164      -2.709 -11.930  -8.594  1.00 96.00           C  
ATOM   1248  CE2 TYR A 164      -2.260 -12.812 -10.781  1.00 96.00           C  
ATOM   1249  OH  TYR A 164      -4.508 -12.609 -10.008  1.00 96.00           O  
ATOM   1250  CZ  TYR A 164      -3.158 -12.453  -9.797  1.00 96.00           C  
ATOM   1251  N   GLY A 165       2.211 -10.781 -11.867  1.00 95.81           N  
ATOM   1252  CA  GLY A 165       1.936 -10.719 -13.297  1.00 95.81           C  
ATOM   1253  C   GLY A 165       2.846  -9.758 -14.039  1.00 95.81           C  
ATOM   1254  O   GLY A 165       2.852  -9.727 -15.273  1.00 95.81           O  
ATOM   1255  N   ALA A 166       3.723  -9.016 -13.289  1.00 96.56           N  
ATOM   1256  CA  ALA A 166       4.656  -8.109 -13.953  1.00 96.56           C  
ATOM   1257  C   ALA A 166       5.879  -8.867 -14.469  1.00 96.56           C  
ATOM   1258  CB  ALA A 166       5.086  -6.996 -13.008  1.00 96.56           C  
ATOM   1259  O   ALA A 166       6.473  -9.664 -13.742  1.00 96.56           O  
ATOM   1260  N   SER A 167       6.148  -8.727 -15.742  1.00 96.69           N  
ATOM   1261  CA  SER A 167       7.309  -9.359 -16.375  1.00 96.69           C  
ATOM   1262  C   SER A 167       8.141  -8.344 -17.141  1.00 96.69           C  
ATOM   1263  CB  SER A 167       6.863 -10.484 -17.312  1.00 96.69           C  
ATOM   1264  O   SER A 167       7.613  -7.359 -17.656  1.00 96.69           O  
ATOM   1265  OG  SER A 167       6.008  -9.984 -18.328  1.00 96.69           O  
ATOM   1266  N   PHE A 168       9.492  -8.516 -17.109  1.00 97.00           N  
ATOM   1267  CA  PHE A 168      10.391  -7.492 -17.641  1.00 97.00           C  
ATOM   1268  C   PHE A 168      11.523  -8.125 -18.438  1.00 97.00           C  
ATOM   1269  CB  PHE A 168      10.953  -6.633 -16.500  1.00 97.00           C  
ATOM   1270  O   PHE A 168      11.852  -9.297 -18.234  1.00 97.00           O  
ATOM   1271  CG  PHE A 168       9.898  -5.957 -15.664  1.00 97.00           C  
ATOM   1272  CD1 PHE A 168       9.398  -4.711 -16.031  1.00 97.00           C  
ATOM   1273  CD2 PHE A 168       9.406  -6.570 -14.523  1.00 97.00           C  
ATOM   1274  CE1 PHE A 168       8.430  -4.082 -15.258  1.00 97.00           C  
ATOM   1275  CE2 PHE A 168       8.430  -5.949 -13.750  1.00 97.00           C  
ATOM   1276  CZ  PHE A 168       7.941  -4.703 -14.117  1.00 97.00           C  
ATOM   1277  N   ASN A 169      12.086  -7.402 -19.281  1.00 96.50           N  
ATOM   1278  CA  ASN A 169      13.383  -7.711 -19.875  1.00 96.50           C  
ATOM   1279  C   ASN A 169      14.516  -7.559 -18.859  1.00 96.50           C  
ATOM   1280  CB  ASN A 169      13.641  -6.824 -21.094  1.00 96.50           C  
ATOM   1281  O   ASN A 169      14.438  -6.730 -17.953  1.00 96.50           O  
ATOM   1282  CG  ASN A 169      12.578  -6.988 -22.172  1.00 96.50           C  
ATOM   1283  ND2 ASN A 169      12.500  -8.180 -22.750  1.00 96.50           N  
ATOM   1284  OD1 ASN A 169      11.836  -6.051 -22.469  1.00 96.50           O  
ATOM   1285  N   LYS A 170      15.539  -8.320 -19.031  1.00 93.69           N  
ATOM   1286  CA  LYS A 170      16.625  -8.367 -18.078  1.00 93.69           C  
ATOM   1287  C   LYS A 170      17.750  -7.406 -18.469  1.00 93.69           C  
ATOM   1288  CB  LYS A 170      17.188  -9.789 -17.953  1.00 93.69           C  
ATOM   1289  O   LYS A 170      18.156  -6.559 -17.672  1.00 93.69           O  
ATOM   1290  CG  LYS A 170      18.234  -9.953 -16.859  1.00 93.69           C  
ATOM   1291  CD  LYS A 170      18.672 -11.406 -16.719  1.00 93.69           C  
ATOM   1292  CE  LYS A 170      19.703 -11.578 -15.617  1.00 93.69           C  
ATOM   1293  NZ  LYS A 170      20.094 -13.008 -15.430  1.00 93.69           N  
ATOM   1294  N   GLU A 171      18.250  -7.438 -19.781  1.00 93.19           N  
ATOM   1295  CA  GLU A 171      19.406  -6.637 -20.172  1.00 93.19           C  
ATOM   1296  C   GLU A 171      19.141  -5.871 -21.469  1.00 93.19           C  
ATOM   1297  CB  GLU A 171      20.641  -7.523 -20.328  1.00 93.19           C  
ATOM   1298  O   GLU A 171      19.562  -4.727 -21.609  1.00 93.19           O  
ATOM   1299  CG  GLU A 171      21.109  -8.172 -19.031  1.00 93.19           C  
ATOM   1300  CD  GLU A 171      21.812  -7.203 -18.094  1.00 93.19           C  
ATOM   1301  OE1 GLU A 171      21.984  -7.535 -16.891  1.00 93.19           O  
ATOM   1302  OE2 GLU A 171      22.188  -6.102 -18.562  1.00 93.19           O  
ATOM   1303  N   THR A 172      18.484  -6.516 -22.375  1.00 94.25           N  
ATOM   1304  CA  THR A 172      18.156  -5.918 -23.672  1.00 94.25           C  
ATOM   1305  C   THR A 172      16.656  -6.043 -23.953  1.00 94.25           C  
ATOM   1306  CB  THR A 172      18.953  -6.574 -24.812  1.00 94.25           C  
ATOM   1307  O   THR A 172      15.977  -6.879 -23.359  1.00 94.25           O  
ATOM   1308  CG2 THR A 172      20.453  -6.453 -24.578  1.00 94.25           C  
ATOM   1309  OG1 THR A 172      18.594  -7.961 -24.891  1.00 94.25           O  
ATOM   1310  N   VAL A 173      16.156  -5.207 -24.703  1.00 93.50           N  
ATOM   1311  CA  VAL A 173      14.758  -5.270 -25.078  1.00 93.50           C  
ATOM   1312  C   VAL A 173      14.523  -6.477 -25.984  1.00 93.50           C  
ATOM   1313  CB  VAL A 173      14.297  -3.975 -25.797  1.00 93.50           C  
ATOM   1314  O   VAL A 173      15.234  -6.672 -26.969  1.00 93.50           O  
ATOM   1315  CG1 VAL A 173      12.836  -4.082 -26.219  1.00 93.50           C  
ATOM   1316  CG2 VAL A 173      14.500  -2.768 -24.875  1.00 93.50           C  
ATOM   1317  N   SER A 174      13.711  -7.344 -25.578  1.00 93.25           N  
ATOM   1318  CA  SER A 174      13.359  -8.531 -26.344  1.00 93.25           C  
ATOM   1319  C   SER A 174      11.898  -8.914 -26.141  1.00 93.25           C  
ATOM   1320  CB  SER A 174      14.266  -9.703 -25.953  1.00 93.25           C  
ATOM   1321  O   SER A 174      11.234  -8.391 -25.234  1.00 93.25           O  
ATOM   1322  OG  SER A 174      13.891 -10.242 -24.703  1.00 93.25           O  
ATOM   1323  N   ALA A 175      11.391  -9.680 -27.125  1.00 90.75           N  
ATOM   1324  CA  ALA A 175      10.008 -10.141 -27.016  1.00 90.75           C  
ATOM   1325  C   ALA A 175       9.844 -11.109 -25.844  1.00 90.75           C  
ATOM   1326  CB  ALA A 175       9.562 -10.789 -28.312  1.00 90.75           C  
ATOM   1327  O   ALA A 175       8.742 -11.266 -25.312  1.00 90.75           O  
ATOM   1328  N   THR A 176      10.938 -11.719 -25.438  1.00 91.88           N  
ATOM   1329  CA  THR A 176      10.898 -12.656 -24.312  1.00 91.88           C  
ATOM   1330  C   THR A 176      11.273 -11.969 -23.016  1.00 91.88           C  
ATOM   1331  CB  THR A 176      11.844 -13.852 -24.562  1.00 91.88           C  
ATOM   1332  O   THR A 176      12.391 -11.461 -22.875  1.00 91.88           O  
ATOM   1333  CG2 THR A 176      11.680 -14.906 -23.469  1.00 91.88           C  
ATOM   1334  OG1 THR A 176      11.539 -14.438 -25.828  1.00 91.88           O  
ATOM   1335  N   LYS A 177      10.250 -11.828 -22.062  1.00 90.62           N  
ATOM   1336  CA  LYS A 177      10.531 -11.250 -20.750  1.00 90.62           C  
ATOM   1337  C   LYS A 177      11.156 -12.289 -19.828  1.00 90.62           C  
ATOM   1338  CB  LYS A 177       9.242 -10.703 -20.141  1.00 90.62           C  
ATOM   1339  O   LYS A 177      10.672 -13.414 -19.719  1.00 90.62           O  
ATOM   1340  CG  LYS A 177       8.547  -9.648 -20.984  1.00 90.62           C  
ATOM   1341  CD  LYS A 177       9.281  -8.312 -20.922  1.00 90.62           C  
ATOM   1342  CE  LYS A 177       8.508  -7.215 -21.656  1.00 90.62           C  
ATOM   1343  NZ  LYS A 177       9.297  -5.949 -21.734  1.00 90.62           N  
ATOM   1344  N   GLU A 178      12.242 -11.984 -19.188  1.00 92.44           N  
ATOM   1345  CA  GLU A 178      13.070 -12.938 -18.453  1.00 92.44           C  
ATOM   1346  C   GLU A 178      12.938 -12.734 -16.953  1.00 92.44           C  
ATOM   1347  CB  GLU A 178      14.539 -12.805 -18.875  1.00 92.44           C  
ATOM   1348  O   GLU A 178      13.414 -13.547 -16.156  1.00 92.44           O  
ATOM   1349  CG  GLU A 178      14.805 -13.203 -20.312  1.00 92.44           C  
ATOM   1350  CD  GLU A 178      16.250 -13.000 -20.750  1.00 92.44           C  
ATOM   1351  OE1 GLU A 178      16.844 -13.922 -21.344  1.00 92.44           O  
ATOM   1352  OE2 GLU A 178      16.797 -11.906 -20.469  1.00 92.44           O  
ATOM   1353  N   ILE A 179      12.367 -11.570 -16.562  1.00 93.88           N  
ATOM   1354  CA  ILE A 179      12.203 -11.305 -15.141  1.00 93.88           C  
ATOM   1355  C   ILE A 179      10.719 -11.258 -14.789  1.00 93.88           C  
ATOM   1356  CB  ILE A 179      12.891  -9.984 -14.727  1.00 93.88           C  
ATOM   1357  O   ILE A 179       9.969 -10.445 -15.328  1.00 93.88           O  
ATOM   1358  CG1 ILE A 179      14.398 -10.055 -15.000  1.00 93.88           C  
ATOM   1359  CG2 ILE A 179      12.617  -9.664 -13.258  1.00 93.88           C  
ATOM   1360  CD1 ILE A 179      15.141  -8.750 -14.742  1.00 93.88           C  
ATOM   1361  N   ASN A 180      10.289 -12.148 -13.914  1.00 95.31           N  
ATOM   1362  CA  ASN A 180       8.938 -12.148 -13.352  1.00 95.31           C  
ATOM   1363  C   ASN A 180       8.938 -11.703 -11.891  1.00 95.31           C  
ATOM   1364  CB  ASN A 180       8.305 -13.531 -13.484  1.00 95.31           C  
ATOM   1365  O   ASN A 180       9.734 -12.188 -11.086  1.00 95.31           O  
ATOM   1366  CG  ASN A 180       8.203 -13.992 -14.922  1.00 95.31           C  
ATOM   1367  ND2 ASN A 180       9.016 -14.977 -15.297  1.00 95.31           N  
ATOM   1368  OD1 ASN A 180       7.395 -13.469 -15.703  1.00 95.31           O  
ATOM   1369  N   VAL A 181       8.016 -10.812 -11.656  1.00 95.06           N  
ATOM   1370  CA  VAL A 181       8.031 -10.203 -10.336  1.00 95.06           C  
ATOM   1371  C   VAL A 181       6.770 -10.594  -9.570  1.00 95.06           C  
ATOM   1372  CB  VAL A 181       8.148  -8.664 -10.422  1.00 95.06           C  
ATOM   1373  O   VAL A 181       5.656 -10.445 -10.078  1.00 95.06           O  
ATOM   1374  CG1 VAL A 181       7.992  -8.031  -9.039  1.00 95.06           C  
ATOM   1375  CG2 VAL A 181       9.477  -8.266 -11.047  1.00 95.06           C  
ATOM   1376  N   LEU A 182       6.938 -11.172  -8.461  1.00 94.12           N  
ATOM   1377  CA  LEU A 182       5.934 -11.289  -7.410  1.00 94.12           C  
ATOM   1378  C   LEU A 182       6.258 -10.359  -6.246  1.00 94.12           C  
ATOM   1379  CB  LEU A 182       5.844 -12.734  -6.910  1.00 94.12           C  
ATOM   1380  O   LEU A 182       7.250 -10.555  -5.543  1.00 94.12           O  
ATOM   1381  CG  LEU A 182       4.852 -13.000  -5.781  1.00 94.12           C  
ATOM   1382  CD1 LEU A 182       3.420 -12.812  -6.277  1.00 94.12           C  
ATOM   1383  CD2 LEU A 182       5.047 -14.406  -5.215  1.00 94.12           C  
ATOM   1384  N   TYR A 183       5.418  -9.344  -6.145  1.00 93.19           N  
ATOM   1385  CA  TYR A 183       5.562  -8.328  -5.109  1.00 93.19           C  
ATOM   1386  C   TYR A 183       4.613  -8.594  -3.947  1.00 93.19           C  
ATOM   1387  CB  TYR A 183       5.301  -6.934  -5.688  1.00 93.19           C  
ATOM   1388  O   TYR A 183       3.393  -8.562  -4.113  1.00 93.19           O  
ATOM   1389  CG  TYR A 183       5.723  -5.812  -4.773  1.00 93.19           C  
ATOM   1390  CD1 TYR A 183       5.039  -5.559  -3.584  1.00 93.19           C  
ATOM   1391  CD2 TYR A 183       6.801  -4.996  -5.094  1.00 93.19           C  
ATOM   1392  CE1 TYR A 183       5.422  -4.523  -2.740  1.00 93.19           C  
ATOM   1393  CE2 TYR A 183       7.195  -3.957  -4.258  1.00 93.19           C  
ATOM   1394  OH  TYR A 183       6.883  -2.701  -2.250  1.00 93.19           O  
ATOM   1395  CZ  TYR A 183       6.500  -3.729  -3.084  1.00 93.19           C  
ATOM   1396  N   SER A 184       5.180  -8.875  -2.793  1.00 91.94           N  
ATOM   1397  CA  SER A 184       4.363  -9.148  -1.613  1.00 91.94           C  
ATOM   1398  C   SER A 184       5.027  -8.617  -0.347  1.00 91.94           C  
ATOM   1399  CB  SER A 184       4.098 -10.648  -1.475  1.00 91.94           C  
ATOM   1400  O   SER A 184       6.211  -8.875  -0.108  1.00 91.94           O  
ATOM   1401  OG  SER A 184       3.268 -10.914  -0.358  1.00 91.94           O  
ATOM   1402  N   ALA A 185       4.172  -7.918   0.476  1.00 91.25           N  
ATOM   1403  CA  ALA A 185       4.738  -7.344   1.693  1.00 91.25           C  
ATOM   1404  C   ALA A 185       3.676  -7.195   2.777  1.00 91.25           C  
ATOM   1405  CB  ALA A 185       5.383  -5.992   1.395  1.00 91.25           C  
ATOM   1406  O   ALA A 185       2.508  -6.938   2.479  1.00 91.25           O  
ATOM   1407  N   VAL A 186       4.102  -7.543   3.986  1.00 91.94           N  
ATOM   1408  CA  VAL A 186       3.320  -7.238   5.180  1.00 91.94           C  
ATOM   1409  C   VAL A 186       3.854  -5.965   5.836  1.00 91.94           C  
ATOM   1410  CB  VAL A 186       3.346  -8.406   6.191  1.00 91.94           C  
ATOM   1411  O   VAL A 186       5.066  -5.797   5.980  1.00 91.94           O  
ATOM   1412  CG1 VAL A 186       2.617  -8.023   7.477  1.00 91.94           C  
ATOM   1413  CG2 VAL A 186       2.723  -9.656   5.570  1.00 91.94           C  
ATOM   1414  N   GLY A 187       2.832  -5.078   6.156  1.00 91.44           N  
ATOM   1415  CA  GLY A 187       3.260  -3.830   6.770  1.00 91.44           C  
ATOM   1416  C   GLY A 187       2.236  -3.258   7.734  1.00 91.44           C  
ATOM   1417  O   GLY A 187       1.272  -3.936   8.094  1.00 91.44           O  
ATOM   1418  N   ALA A 188       2.604  -2.158   8.312  1.00 93.38           N  
ATOM   1419  CA  ALA A 188       1.730  -1.388   9.188  1.00 93.38           C  
ATOM   1420  C   ALA A 188       1.318  -0.070   8.539  1.00 93.38           C  
ATOM   1421  CB  ALA A 188       2.422  -1.125  10.523  1.00 93.38           C  
ATOM   1422  O   ALA A 188       2.049   0.474   7.707  1.00 93.38           O  
ATOM   1423  N   GLU A 189       0.095   0.333   8.836  1.00 94.38           N  
ATOM   1424  CA  GLU A 189      -0.391   1.609   8.320  1.00 94.38           C  
ATOM   1425  C   GLU A 189      -0.953   2.479   9.445  1.00 94.38           C  
ATOM   1426  CB  GLU A 189      -1.456   1.385   7.246  1.00 94.38           C  
ATOM   1427  O   GLU A 189      -1.453   1.963  10.445  1.00 94.38           O  
ATOM   1428  CG  GLU A 189      -2.725   0.721   7.766  1.00 94.38           C  
ATOM   1429  CD  GLU A 189      -3.773   0.505   6.688  1.00 94.38           C  
ATOM   1430  OE1 GLU A 189      -4.785  -0.180   6.953  1.00 94.38           O  
ATOM   1431  OE2 GLU A 189      -3.580   1.026   5.566  1.00 94.38           O  
ATOM   1432  N   ALA A 190      -0.670   3.699   9.320  1.00 96.69           N  
ATOM   1433  CA  ALA A 190      -1.225   4.719  10.211  1.00 96.69           C  
ATOM   1434  C   ALA A 190      -1.522   6.008   9.445  1.00 96.69           C  
ATOM   1435  CB  ALA A 190      -0.266   5.000  11.367  1.00 96.69           C  
ATOM   1436  O   ALA A 190      -0.767   6.395   8.555  1.00 96.69           O  
ATOM   1437  N   GLY A 191      -2.697   6.586   9.789  1.00 96.81           N  
ATOM   1438  CA  GLY A 191      -3.057   7.797   9.070  1.00 96.81           C  
ATOM   1439  C   GLY A 191      -4.266   8.500   9.656  1.00 96.81           C  
ATOM   1440  O   GLY A 191      -4.629   8.266  10.805  1.00 96.81           O  
ATOM   1441  N   VAL A 192      -4.746   9.531   8.852  1.00 96.31           N  
ATOM   1442  CA  VAL A 192      -5.895  10.344   9.242  1.00 96.31           C  
ATOM   1443  C   VAL A 192      -6.977  10.258   8.172  1.00 96.31           C  
ATOM   1444  CB  VAL A 192      -5.500  11.812   9.492  1.00 96.31           C  
ATOM   1445  O   VAL A 192      -6.672  10.133   6.980  1.00 96.31           O  
ATOM   1446  CG1 VAL A 192      -4.848  12.414   8.242  1.00 96.31           C  
ATOM   1447  CG2 VAL A 192      -6.719  12.633   9.906  1.00 96.31           C  
TER    1448      VAL A 192                                                      
ENDMDL                                                                          
END                                                                             
