# Supplementary material for: Assessing Wolbachia circulation in wild populations of phlebotomine sand flies from Spain and Morocco: implications for control of leishmaniasis
Source: Parasit Vectors. 2025 Apr 26;18:155. doi: 10.1186/s13071-025-06771-6 (PMC12032678; doi:10.1186/s13071-025-06771-6)
Supplement: Supplementary file 4 — Additional File 4: Dataset S4. [file 13071_2025_6771_MOESM4_ESM.zip › PhlebotomussergentiEB_01ca0/PhlebotomussergentiEB_01ca0_unrelaxed_rank_002_alphafold2_ptm_model_3_seed_000.pdb]

MODEL     1                                                                     
ATOM      1  N   SER A   1     -35.219  -1.134  10.070  1.00 49.81           N  
ATOM      2  CA  SER A   1     -33.875  -1.330  10.633  1.00 49.81           C  
ATOM      3  C   SER A   1     -32.844  -0.572   9.828  1.00 49.81           C  
ATOM      4  CB  SER A   1     -33.531  -2.818  10.672  1.00 49.81           C  
ATOM      5  O   SER A   1     -32.688  -0.799   8.633  1.00 49.81           O  
ATOM      6  OG  SER A   1     -34.000  -3.477   9.508  1.00 49.81           O  
ATOM      7  N   ASP A   2     -32.844   0.747   9.680  1.00 55.25           N  
ATOM      8  CA  ASP A   2     -32.125   1.718   8.852  1.00 55.25           C  
ATOM      9  C   ASP A   2     -30.656   1.377   8.766  1.00 55.25           C  
ATOM     10  CB  ASP A   2     -32.312   3.131   9.406  1.00 55.25           C  
ATOM     11  O   ASP A   2     -29.969   1.322   9.781  1.00 55.25           O  
ATOM     12  CG  ASP A   2     -33.656   3.754   9.023  1.00 55.25           C  
ATOM     13  OD1 ASP A   2     -34.281   3.291   8.047  1.00 55.25           O  
ATOM     14  OD2 ASP A   2     -34.062   4.715   9.695  1.00 55.25           O  
ATOM     15  N   GLU A   3     -30.234   0.204   8.328  1.00 61.28           N  
ATOM     16  CA  GLU A   3     -28.828  -0.056   8.047  1.00 61.28           C  
ATOM     17  C   GLU A   3     -28.109   1.217   7.605  1.00 61.28           C  
ATOM     18  CB  GLU A   3     -28.688  -1.139   6.973  1.00 61.28           C  
ATOM     19  O   GLU A   3     -28.578   1.923   6.711  1.00 61.28           O  
ATOM     20  CG  GLU A   3     -28.484  -2.539   7.535  1.00 61.28           C  
ATOM     21  CD  GLU A   3     -28.422  -3.613   6.461  1.00 61.28           C  
ATOM     22  OE1 GLU A   3     -28.375  -4.816   6.805  1.00 61.28           O  
ATOM     23  OE2 GLU A   3     -28.438  -3.250   5.262  1.00 61.28           O  
ATOM     24  N   GLU A   4     -27.422   1.918   8.516  1.00 74.56           N  
ATOM     25  CA  GLU A   4     -26.688   3.150   8.242  1.00 74.56           C  
ATOM     26  C   GLU A   4     -25.562   2.910   7.250  1.00 74.56           C  
ATOM     27  CB  GLU A   4     -26.141   3.744   9.539  1.00 74.56           C  
ATOM     28  O   GLU A   4     -24.688   2.084   7.492  1.00 74.56           O  
ATOM     29  CG  GLU A   4     -27.188   4.465  10.383  1.00 74.56           C  
ATOM     30  CD  GLU A   4     -26.578   5.328  11.477  1.00 74.56           C  
ATOM     31  OE1 GLU A   4     -27.328   6.070  12.148  1.00 74.56           O  
ATOM     32  OE2 GLU A   4     -25.344   5.262  11.664  1.00 74.56           O  
ATOM     33  N   THR A   5     -25.953   3.033   5.984  1.00 85.94           N  
ATOM     34  CA  THR A   5     -24.969   2.980   4.910  1.00 85.94           C  
ATOM     35  C   THR A   5     -24.422   4.375   4.602  1.00 85.94           C  
ATOM     36  CB  THR A   5     -25.562   2.363   3.633  1.00 85.94           C  
ATOM     37  O   THR A   5     -25.172   5.348   4.598  1.00 85.94           O  
ATOM     38  CG2 THR A   5     -24.469   1.989   2.639  1.00 85.94           C  
ATOM     39  OG1 THR A   5     -26.297   1.185   3.979  1.00 85.94           O  
ATOM     40  N   SER A   6     -23.031   4.418   4.598  1.00 91.62           N  
ATOM     41  CA  SER A   6     -22.438   5.711   4.262  1.00 91.62           C  
ATOM     42  C   SER A   6     -21.203   5.543   3.381  1.00 91.62           C  
ATOM     43  CB  SER A   6     -22.062   6.473   5.535  1.00 91.62           C  
ATOM     44  O   SER A   6     -20.609   4.461   3.332  1.00 91.62           O  
ATOM     45  OG  SER A   6     -21.062   5.781   6.258  1.00 91.62           O  
ATOM     46  N   TYR A   7     -20.906   6.531   2.557  1.00 94.88           N  
ATOM     47  CA  TYR A   7     -19.703   6.625   1.758  1.00 94.88           C  
ATOM     48  C   TYR A   7     -18.625   7.434   2.486  1.00 94.88           C  
ATOM     49  CB  TYR A   7     -20.000   7.262   0.397  1.00 94.88           C  
ATOM     50  O   TYR A   7     -18.938   8.289   3.314  1.00 94.88           O  
ATOM     51  CG  TYR A   7     -20.969   6.469  -0.445  1.00 94.88           C  
ATOM     52  CD1 TYR A   7     -20.516   5.480  -1.318  1.00 94.88           C  
ATOM     53  CD2 TYR A   7     -22.328   6.707  -0.370  1.00 94.88           C  
ATOM     54  CE1 TYR A   7     -21.406   4.750  -2.098  1.00 94.88           C  
ATOM     55  CE2 TYR A   7     -23.234   5.980  -1.145  1.00 94.88           C  
ATOM     56  OH  TYR A   7     -23.641   4.285  -2.773  1.00 94.88           O  
ATOM     57  CZ  TYR A   7     -22.750   5.008  -2.004  1.00 94.88           C  
ATOM     58  N   TYR A   8     -17.406   7.043   2.248  1.00 94.25           N  
ATOM     59  CA  TYR A   8     -16.344   7.797   2.885  1.00 94.25           C  
ATOM     60  C   TYR A   8     -15.117   7.871   1.980  1.00 94.25           C  
ATOM     61  CB  TYR A   8     -15.961   7.164   4.227  1.00 94.25           C  
ATOM     62  O   TYR A   8     -15.000   7.109   1.017  1.00 94.25           O  
ATOM     63  CG  TYR A   8     -15.289   5.820   4.098  1.00 94.25           C  
ATOM     64  CD1 TYR A   8     -16.031   4.645   4.070  1.00 94.25           C  
ATOM     65  CD2 TYR A   8     -13.906   5.719   4.000  1.00 94.25           C  
ATOM     66  CE1 TYR A   8     -15.422   3.404   3.951  1.00 94.25           C  
ATOM     67  CE2 TYR A   8     -13.281   4.480   3.883  1.00 94.25           C  
ATOM     68  OH  TYR A   8     -13.438   2.105   3.740  1.00 94.25           O  
ATOM     69  CZ  TYR A   8     -14.047   3.332   3.857  1.00 94.25           C  
ATOM     70  N   VAL A   9     -14.312   8.844   2.215  1.00 96.94           N  
ATOM     71  CA  VAL A   9     -13.016   9.023   1.568  1.00 96.94           C  
ATOM     72  C   VAL A   9     -11.914   9.055   2.623  1.00 96.94           C  
ATOM     73  CB  VAL A   9     -12.984  10.312   0.720  1.00 96.94           C  
ATOM     74  O   VAL A   9     -12.125   9.539   3.738  1.00 96.94           O  
ATOM     75  CG1 VAL A   9     -11.609  10.500   0.076  1.00 96.94           C  
ATOM     76  CG2 VAL A   9     -14.078  10.281  -0.345  1.00 96.94           C  
ATOM     77  N   ARG A  10     -10.703   8.445   2.186  1.00 94.44           N  
ATOM     78  CA  ARG A  10      -9.570   8.406   3.098  1.00 94.44           C  
ATOM     79  C   ARG A  10      -8.320   8.969   2.436  1.00 94.44           C  
ATOM     80  CB  ARG A  10      -9.305   6.973   3.570  1.00 94.44           C  
ATOM     81  O   ARG A  10      -8.086   8.750   1.245  1.00 94.44           O  
ATOM     82  CG  ARG A  10     -10.406   6.402   4.449  1.00 94.44           C  
ATOM     83  CD  ARG A  10      -9.977   5.109   5.129  1.00 94.44           C  
ATOM     84  NE  ARG A  10      -9.578   4.098   4.152  1.00 94.44           N  
ATOM     85  NH1 ARG A  10      -8.922   2.543   5.730  1.00 94.44           N  
ATOM     86  NH2 ARG A  10      -8.758   2.055   3.496  1.00 94.44           N  
ATOM     87  CZ  ARG A  10      -9.086   2.900   4.461  1.00 94.44           C  
ATOM     88  N   LEU A  11      -7.691   9.711   3.207  1.00 95.00           N  
ATOM     89  CA  LEU A  11      -6.340  10.148   2.889  1.00 95.00           C  
ATOM     90  C   LEU A  11      -5.348   9.672   3.947  1.00 95.00           C  
ATOM     91  CB  LEU A  11      -6.285  11.672   2.770  1.00 95.00           C  
ATOM     92  O   LEU A  11      -5.590   9.844   5.145  1.00 95.00           O  
ATOM     93  CG  LEU A  11      -4.969  12.266   2.264  1.00 95.00           C  
ATOM     94  CD1 LEU A  11      -4.727  11.867   0.812  1.00 95.00           C  
ATOM     95  CD2 LEU A  11      -4.977  13.789   2.406  1.00 95.00           C  
ATOM     96  N   GLN A  12      -4.285   9.047   3.438  1.00 91.81           N  
ATOM     97  CA  GLN A  12      -3.412   8.438   4.438  1.00 91.81           C  
ATOM     98  C   GLN A  12      -1.941   8.648   4.082  1.00 91.81           C  
ATOM     99  CB  GLN A  12      -3.711   6.945   4.574  1.00 91.81           C  
ATOM    100  O   GLN A  12      -1.588   8.742   2.906  1.00 91.81           O  
ATOM    101  CG  GLN A  12      -3.428   6.145   3.311  1.00 91.81           C  
ATOM    102  CD  GLN A  12      -3.992   4.738   3.371  1.00 91.81           C  
ATOM    103  NE2 GLN A  12      -3.127   3.744   3.191  1.00 91.81           N  
ATOM    104  OE1 GLN A  12      -5.195   4.543   3.578  1.00 91.81           O  
ATOM    105  N   TYR A  13      -1.156   8.742   5.141  1.00 90.44           N  
ATOM    106  CA  TYR A  13       0.300   8.672   5.117  1.00 90.44           C  
ATOM    107  C   TYR A  13       0.794   7.340   5.672  1.00 90.44           C  
ATOM    108  CB  TYR A  13       0.906   9.828   5.918  1.00 90.44           C  
ATOM    109  O   TYR A  13       0.324   6.883   6.715  1.00 90.44           O  
ATOM    110  CG  TYR A  13       2.408   9.758   6.047  1.00 90.44           C  
ATOM    111  CD1 TYR A  13       3.006   9.219   7.184  1.00 90.44           C  
ATOM    112  CD2 TYR A  13       3.232  10.227   5.031  1.00 90.44           C  
ATOM    113  CE1 TYR A  13       4.391   9.156   7.305  1.00 90.44           C  
ATOM    114  CE2 TYR A  13       4.617  10.172   5.141  1.00 90.44           C  
ATOM    115  OH  TYR A  13       6.559   9.570   6.398  1.00 90.44           O  
ATOM    116  CZ  TYR A  13       5.188   9.633   6.281  1.00 90.44           C  
ATOM    117  N   ASN A  14       1.700   6.723   4.906  1.00 85.31           N  
ATOM    118  CA  ASN A  14       2.281   5.461   5.348  1.00 85.31           C  
ATOM    119  C   ASN A  14       3.775   5.594   5.621  1.00 85.31           C  
ATOM    120  CB  ASN A  14       2.025   4.359   4.316  1.00 85.31           C  
ATOM    121  O   ASN A  14       4.543   5.961   4.730  1.00 85.31           O  
ATOM    122  CG  ASN A  14       0.549   4.090   4.105  1.00 85.31           C  
ATOM    123  ND2 ASN A  14       0.123   4.062   2.848  1.00 85.31           N  
ATOM    124  OD1 ASN A  14      -0.203   3.902   5.066  1.00 85.31           O  
ATOM    125  N   GLY A  15       4.082   5.504   6.961  1.00 80.50           N  
ATOM    126  CA  GLY A  15       5.500   5.387   7.277  1.00 80.50           C  
ATOM    127  C   GLY A  15       6.012   3.959   7.199  1.00 80.50           C  
ATOM    128  O   GLY A  15       5.461   3.061   7.836  1.00 80.50           O  
ATOM    129  N   GLU A  16       6.844   3.656   6.172  1.00 71.94           N  
ATOM    130  CA  GLU A  16       7.363   2.303   5.980  1.00 71.94           C  
ATOM    131  C   GLU A  16       8.656   2.094   6.762  1.00 71.94           C  
ATOM    132  CB  GLU A  16       7.590   2.020   4.496  1.00 71.94           C  
ATOM    133  O   GLU A  16       9.664   2.756   6.492  1.00 71.94           O  
ATOM    134  CG  GLU A  16       6.332   2.135   3.646  1.00 71.94           C  
ATOM    135  CD  GLU A  16       6.523   1.644   2.221  1.00 71.94           C  
ATOM    136  OE1 GLU A  16       5.531   1.605   1.455  1.00 71.94           O  
ATOM    137  OE2 GLU A  16       7.668   1.291   1.868  1.00 71.94           O  
ATOM    138  N   PHE A  17       8.633   1.382   7.891  1.00 65.88           N  
ATOM    139  CA  PHE A  17       9.695   1.313   8.891  1.00 65.88           C  
ATOM    140  C   PHE A  17      10.625   0.144   8.609  1.00 65.88           C  
ATOM    141  CB  PHE A  17       9.102   1.184  10.297  1.00 65.88           C  
ATOM    142  O   PHE A  17      11.844   0.270   8.742  1.00 65.88           O  
ATOM    143  CG  PHE A  17       8.234   2.346  10.703  1.00 65.88           C  
ATOM    144  CD1 PHE A  17       8.805   3.545  11.109  1.00 65.88           C  
ATOM    145  CD2 PHE A  17       6.852   2.240  10.672  1.00 65.88           C  
ATOM    146  CE1 PHE A  17       8.008   4.621  11.484  1.00 65.88           C  
ATOM    147  CE2 PHE A  17       6.047   3.312  11.039  1.00 65.88           C  
ATOM    148  CZ  PHE A  17       6.625   4.504  11.453  1.00 65.88           C  
ATOM    149  N   LEU A  18      10.016  -1.027   8.133  1.00 63.78           N  
ATOM    150  CA  LEU A  18      10.867  -2.201   7.965  1.00 63.78           C  
ATOM    151  C   LEU A  18      10.664  -2.830   6.590  1.00 63.78           C  
ATOM    152  CB  LEU A  18      10.578  -3.230   9.062  1.00 63.78           C  
ATOM    153  O   LEU A  18       9.633  -3.457   6.336  1.00 63.78           O  
ATOM    154  CG  LEU A  18      10.938  -2.820  10.484  1.00 63.78           C  
ATOM    155  CD1 LEU A  18      10.289  -3.771  11.492  1.00 63.78           C  
ATOM    156  CD2 LEU A  18      12.445  -2.787  10.672  1.00 63.78           C  
ATOM    157  N   PRO A  19      11.492  -2.598   5.590  1.00 62.19           N  
ATOM    158  CA  PRO A  19      11.344  -3.438   4.402  1.00 62.19           C  
ATOM    159  C   PRO A  19      11.820  -4.871   4.625  1.00 62.19           C  
ATOM    160  CB  PRO A  19      12.203  -2.729   3.355  1.00 62.19           C  
ATOM    161  O   PRO A  19      12.883  -5.254   4.125  1.00 62.19           O  
ATOM    162  CG  PRO A  19      13.250  -2.008   4.145  1.00 62.19           C  
ATOM    163  CD  PRO A  19      12.688  -1.695   5.504  1.00 62.19           C  
ATOM    164  N   LEU A  20      11.219  -5.605   5.617  1.00 59.81           N  
ATOM    165  CA  LEU A  20      11.719  -6.840   6.211  1.00 59.81           C  
ATOM    166  C   LEU A  20      12.016  -7.879   5.133  1.00 59.81           C  
ATOM    167  CB  LEU A  20      10.703  -7.406   7.203  1.00 59.81           C  
ATOM    168  O   LEU A  20      13.047  -8.555   5.188  1.00 59.81           O  
ATOM    169  CG  LEU A  20      10.602  -6.691   8.555  1.00 59.81           C  
ATOM    170  CD1 LEU A  20       9.352  -7.137   9.305  1.00 59.81           C  
ATOM    171  CD2 LEU A  20      11.852  -6.953   9.391  1.00 59.81           C  
ATOM    172  N   PHE A  21      11.281  -7.891   3.920  1.00 68.06           N  
ATOM    173  CA  PHE A  21      11.406  -9.023   3.012  1.00 68.06           C  
ATOM    174  C   PHE A  21      11.562  -8.555   1.571  1.00 68.06           C  
ATOM    175  CB  PHE A  21      10.180  -9.945   3.129  1.00 68.06           C  
ATOM    176  O   PHE A  21      11.422  -9.336   0.634  1.00 68.06           O  
ATOM    177  CG  PHE A  21       9.977 -10.508   4.508  1.00 68.06           C  
ATOM    178  CD1 PHE A  21      10.883 -11.422   5.043  1.00 68.06           C  
ATOM    179  CD2 PHE A  21       8.883 -10.125   5.273  1.00 68.06           C  
ATOM    180  CE1 PHE A  21      10.695 -11.945   6.320  1.00 68.06           C  
ATOM    181  CE2 PHE A  21       8.695 -10.648   6.551  1.00 68.06           C  
ATOM    182  CZ  PHE A  21       9.602 -11.555   7.070  1.00 68.06           C  
ATOM    183  N   THR A  22      11.789  -7.246   1.452  1.00 74.62           N  
ATOM    184  CA  THR A  22      11.961  -6.773   0.083  1.00 74.62           C  
ATOM    185  C   THR A  22      13.242  -7.324  -0.523  1.00 74.62           C  
ATOM    186  CB  THR A  22      11.977  -5.234   0.022  1.00 74.62           C  
ATOM    187  O   THR A  22      14.320  -7.203   0.069  1.00 74.62           O  
ATOM    188  CG2 THR A  22      12.086  -4.742  -1.418  1.00 74.62           C  
ATOM    189  OG1 THR A  22      10.773  -4.723   0.604  1.00 74.62           O  
ATOM    190  N   LYS A  23      13.156  -8.062  -1.577  1.00 78.19           N  
ATOM    191  CA  LYS A  23      14.344  -8.633  -2.213  1.00 78.19           C  
ATOM    192  C   LYS A  23      14.180  -8.680  -3.730  1.00 78.19           C  
ATOM    193  CB  LYS A  23      14.625 -10.031  -1.668  1.00 78.19           C  
ATOM    194  O   LYS A  23      13.055  -8.680  -4.238  1.00 78.19           O  
ATOM    195  CG  LYS A  23      13.578 -11.070  -2.043  1.00 78.19           C  
ATOM    196  CD  LYS A  23      13.922 -12.438  -1.479  1.00 78.19           C  
ATOM    197  CE  LYS A  23      12.875 -13.477  -1.858  1.00 78.19           C  
ATOM    198  NZ  LYS A  23      13.188 -14.820  -1.269  1.00 78.19           N  
ATOM    199  N   VAL A  24      15.234  -8.609  -4.469  1.00 78.75           N  
ATOM    200  CA  VAL A  24      15.289  -8.828  -5.910  1.00 78.75           C  
ATOM    201  C   VAL A  24      16.094 -10.094  -6.215  1.00 78.75           C  
ATOM    202  CB  VAL A  24      15.906  -7.613  -6.645  1.00 78.75           C  
ATOM    203  O   VAL A  24      17.312 -10.125  -6.016  1.00 78.75           O  
ATOM    204  CG1 VAL A  24      15.883  -7.832  -8.156  1.00 78.75           C  
ATOM    205  CG2 VAL A  24      15.156  -6.332  -6.273  1.00 78.75           C  
ATOM    206  N   ASP A  25      15.398 -11.156  -6.539  1.00 78.75           N  
ATOM    207  CA  ASP A  25      16.062 -12.398  -6.938  1.00 78.75           C  
ATOM    208  C   ASP A  25      16.844 -12.211  -8.227  1.00 78.75           C  
ATOM    209  CB  ASP A  25      15.031 -13.516  -7.102  1.00 78.75           C  
ATOM    210  O   ASP A  25      16.375 -11.555  -9.164  1.00 78.75           O  
ATOM    211  CG  ASP A  25      14.438 -13.984  -5.781  1.00 78.75           C  
ATOM    212  OD1 ASP A  25      15.023 -13.688  -4.719  1.00 78.75           O  
ATOM    213  OD2 ASP A  25      13.383 -14.648  -5.809  1.00 78.75           O  
ATOM    214  N   GLY A  26      18.047 -12.656  -8.398  1.00 70.88           N  
ATOM    215  CA  GLY A  26      18.938 -12.500  -9.531  1.00 70.88           C  
ATOM    216  C   GLY A  26      20.094 -11.547  -9.258  1.00 70.88           C  
ATOM    217  O   GLY A  26      21.031 -11.453 -10.055  1.00 70.88           O  
ATOM    218  N   ILE A  27      19.906 -10.828  -8.117  1.00 67.81           N  
ATOM    219  CA  ILE A  27      20.969  -9.938  -7.664  1.00 67.81           C  
ATOM    220  C   ILE A  27      21.531 -10.438  -6.340  1.00 67.81           C  
ATOM    221  CB  ILE A  27      20.469  -8.484  -7.520  1.00 67.81           C  
ATOM    222  O   ILE A  27      20.781 -10.703  -5.398  1.00 67.81           O  
ATOM    223  CG1 ILE A  27      19.922  -7.965  -8.859  1.00 67.81           C  
ATOM    224  CG2 ILE A  27      21.578  -7.578  -6.992  1.00 67.81           C  
ATOM    225  CD1 ILE A  27      19.281  -6.586  -8.773  1.00 67.81           C  
ATOM    226  N   THR A  28      22.750 -11.047  -6.309  1.00 60.69           N  
ATOM    227  CA  THR A  28      23.406 -11.453  -5.070  1.00 60.69           C  
ATOM    228  C   THR A  28      24.109 -10.266  -4.410  1.00 60.69           C  
ATOM    229  CB  THR A  28      24.422 -12.578  -5.316  1.00 60.69           C  
ATOM    230  O   THR A  28      24.828  -9.523  -5.070  1.00 60.69           O  
ATOM    231  CG2 THR A  28      24.938 -13.164  -4.004  1.00 60.69           C  
ATOM    232  OG1 THR A  28      23.812 -13.617  -6.090  1.00 60.69           O  
ATOM    233  N   TYR A  29      23.656  -9.961  -3.162  1.00 56.56           N  
ATOM    234  CA  TYR A  29      24.281  -8.922  -2.348  1.00 56.56           C  
ATOM    235  C   TYR A  29      25.453  -9.484  -1.557  1.00 56.56           C  
ATOM    236  CB  TYR A  29      23.250  -8.305  -1.392  1.00 56.56           C  
ATOM    237  O   TYR A  29      25.297 -10.438  -0.793  1.00 56.56           O  
ATOM    238  CG  TYR A  29      22.094  -7.656  -2.092  1.00 56.56           C  
ATOM    239  CD1 TYR A  29      22.125  -6.312  -2.457  1.00 56.56           C  
ATOM    240  CD2 TYR A  29      20.938  -8.383  -2.389  1.00 56.56           C  
ATOM    241  CE1 TYR A  29      21.062  -5.707  -3.100  1.00 56.56           C  
ATOM    242  CE2 TYR A  29      19.859  -7.789  -3.031  1.00 56.56           C  
ATOM    243  OH  TYR A  29      18.859  -5.859  -4.020  1.00 56.56           O  
ATOM    244  CZ  TYR A  29      19.922  -6.453  -3.383  1.00 56.56           C  
ATOM    245  N   LYS A  30      26.656  -9.484  -2.166  1.00 48.56           N  
ATOM    246  CA  LYS A  30      27.781 -10.016  -1.388  1.00 48.56           C  
ATOM    247  C   LYS A  30      28.531  -8.898  -0.667  1.00 48.56           C  
ATOM    248  CB  LYS A  30      28.734 -10.789  -2.287  1.00 48.56           C  
ATOM    249  O   LYS A  30      28.828  -7.855  -1.260  1.00 48.56           O  
ATOM    250  CG  LYS A  30      28.156 -12.086  -2.836  1.00 48.56           C  
ATOM    251  CD  LYS A  30      29.219 -12.930  -3.529  1.00 48.56           C  
ATOM    252  CE  LYS A  30      28.641 -14.219  -4.090  1.00 48.56           C  
ATOM    253  NZ  LYS A  30      29.672 -15.023  -4.816  1.00 48.56           N  
ATOM    254  N   LYS A  31      28.406  -8.688   0.618  1.00 44.00           N  
ATOM    255  CA  LYS A  31      29.469  -8.039   1.368  1.00 44.00           C  
ATOM    256  C   LYS A  31      30.344  -9.062   2.078  1.00 44.00           C  
ATOM    257  CB  LYS A  31      28.891  -7.051   2.385  1.00 44.00           C  
ATOM    258  O   LYS A  31      29.844  -9.891   2.848  1.00 44.00           O  
ATOM    259  CG  LYS A  31      29.938  -6.176   3.062  1.00 44.00           C  
ATOM    260  CD  LYS A  31      29.281  -5.188   4.027  1.00 44.00           C  
ATOM    261  CE  LYS A  31      30.328  -4.352   4.750  1.00 44.00           C  
ATOM    262  NZ  LYS A  31      29.703  -3.289   5.594  1.00 44.00           N  
ATOM    263  N   ASP A  32      31.656  -9.109   1.760  1.00 50.47           N  
ATOM    264  CA  ASP A  32      32.812  -9.773   2.348  1.00 50.47           C  
ATOM    265  C   ASP A  32      32.500 -11.234   2.668  1.00 50.47           C  
ATOM    266  CB  ASP A  32      33.281  -9.047   3.611  1.00 50.47           C  
ATOM    267  O   ASP A  32      33.406 -12.047   2.867  1.00 50.47           O  
ATOM    268  CG  ASP A  32      34.031  -7.762   3.316  1.00 50.47           C  
ATOM    269  OD1 ASP A  32      34.719  -7.695   2.285  1.00 50.47           O  
ATOM    270  OD2 ASP A  32      33.906  -6.812   4.121  1.00 50.47           O  
ATOM    271  N   LYS A  33      31.203 -11.961   2.391  1.00 45.16           N  
ATOM    272  CA  LYS A  33      30.797 -13.359   2.520  1.00 45.16           C  
ATOM    273  C   LYS A  33      29.578 -13.500   3.432  1.00 45.16           C  
ATOM    274  CB  LYS A  33      31.953 -14.203   3.057  1.00 45.16           C  
ATOM    275  O   LYS A  33      29.172 -14.617   3.766  1.00 45.16           O  
ATOM    276  CG  LYS A  33      33.000 -14.562   2.006  1.00 45.16           C  
ATOM    277  CD  LYS A  33      34.000 -15.562   2.547  1.00 45.16           C  
ATOM    278  CE  LYS A  33      35.156 -15.797   1.558  1.00 45.16           C  
ATOM    279  NZ  LYS A  33      36.188 -16.734   2.107  1.00 45.16           N  
ATOM    280  N   SER A  34      28.719 -12.414   3.715  1.00 37.78           N  
ATOM    281  CA  SER A  34      27.469 -12.648   4.414  1.00 37.78           C  
ATOM    282  C   SER A  34      26.312 -11.914   3.736  1.00 37.78           C  
ATOM    283  CB  SER A  34      27.578 -12.203   5.875  1.00 37.78           C  
ATOM    284  O   SER A  34      26.516 -10.844   3.152  1.00 37.78           O  
ATOM    285  OG  SER A  34      28.094 -10.891   5.961  1.00 37.78           O  
ATOM    286  N   ASP A  35      25.094 -12.562   3.533  1.00 39.84           N  
ATOM    287  CA  ASP A  35      23.797 -12.164   2.982  1.00 39.84           C  
ATOM    288  C   ASP A  35      23.234 -10.953   3.723  1.00 39.84           C  
ATOM    289  CB  ASP A  35      22.812 -13.328   3.051  1.00 39.84           C  
ATOM    290  O   ASP A  35      23.203 -10.930   4.953  1.00 39.84           O  
ATOM    291  CG  ASP A  35      23.141 -14.453   2.090  1.00 39.84           C  
ATOM    292  OD1 ASP A  35      23.859 -14.211   1.094  1.00 39.84           O  
ATOM    293  OD2 ASP A  35      22.703 -15.594   2.332  1.00 39.84           O  
ATOM    294  N   TYR A  36      23.438  -9.633   3.312  1.00 46.38           N  
ATOM    295  CA  TYR A  36      22.859  -8.469   3.982  1.00 46.38           C  
ATOM    296  C   TYR A  36      21.531  -8.086   3.355  1.00 46.38           C  
ATOM    297  CB  TYR A  36      23.828  -7.285   3.926  1.00 46.38           C  
ATOM    298  O   TYR A  36      21.281  -8.375   2.182  1.00 46.38           O  
ATOM    299  CG  TYR A  36      23.641  -6.285   5.043  1.00 46.38           C  
ATOM    300  CD1 TYR A  36      22.984  -5.074   4.809  1.00 46.38           C  
ATOM    301  CD2 TYR A  36      24.094  -6.551   6.324  1.00 46.38           C  
ATOM    302  CE1 TYR A  36      22.797  -4.148   5.832  1.00 46.38           C  
ATOM    303  CE2 TYR A  36      23.922  -5.633   7.355  1.00 46.38           C  
ATOM    304  OH  TYR A  36      23.094  -3.527   8.117  1.00 46.38           O  
ATOM    305  CZ  TYR A  36      23.266  -4.438   7.102  1.00 46.38           C  
ATOM    306  N   SER A  37      20.531  -7.582   4.121  1.00 47.91           N  
ATOM    307  CA  SER A  37      19.203  -7.035   3.836  1.00 47.91           C  
ATOM    308  C   SER A  37      19.312  -5.727   3.057  1.00 47.91           C  
ATOM    309  CB  SER A  37      18.438  -6.805   5.133  1.00 47.91           C  
ATOM    310  O   SER A  37      19.906  -4.754   3.535  1.00 47.91           O  
ATOM    311  OG  SER A  37      17.031  -6.812   4.887  1.00 47.91           O  
ATOM    312  N   PRO A  38      19.203  -5.676   1.665  1.00 48.59           N  
ATOM    313  CA  PRO A  38      19.531  -4.609   0.717  1.00 48.59           C  
ATOM    314  C   PRO A  38      18.609  -3.408   0.821  1.00 48.59           C  
ATOM    315  CB  PRO A  38      19.391  -5.293  -0.645  1.00 48.59           C  
ATOM    316  O   PRO A  38      18.859  -2.369   0.205  1.00 48.59           O  
ATOM    317  CG  PRO A  38      18.516  -6.473  -0.391  1.00 48.59           C  
ATOM    318  CD  PRO A  38      18.578  -6.805   1.073  1.00 48.59           C  
ATOM    319  N   LEU A  39      17.688  -3.119   1.799  1.00 52.47           N  
ATOM    320  CA  LEU A  39      16.812  -1.978   1.541  1.00 52.47           C  
ATOM    321  C   LEU A  39      16.562  -1.183   2.818  1.00 52.47           C  
ATOM    322  CB  LEU A  39      15.477  -2.443   0.951  1.00 52.47           C  
ATOM    323  O   LEU A  39      16.422  -1.762   3.898  1.00 52.47           O  
ATOM    324  CG  LEU A  39      15.539  -3.139  -0.410  1.00 52.47           C  
ATOM    325  CD1 LEU A  39      14.195  -3.779  -0.744  1.00 52.47           C  
ATOM    326  CD2 LEU A  39      15.953  -2.152  -1.496  1.00 52.47           C  
ATOM    327  N   LYS A  40      16.984   0.221   2.943  1.00 54.12           N  
ATOM    328  CA  LYS A  40      16.562   1.116   4.020  1.00 54.12           C  
ATOM    329  C   LYS A  40      15.078   1.479   3.889  1.00 54.12           C  
ATOM    330  CB  LYS A  40      17.406   2.385   4.023  1.00 54.12           C  
ATOM    331  O   LYS A  40      14.531   1.482   2.783  1.00 54.12           O  
ATOM    332  CG  LYS A  40      18.844   2.164   4.473  1.00 54.12           C  
ATOM    333  CD  LYS A  40      19.578   3.484   4.688  1.00 54.12           C  
ATOM    334  CE  LYS A  40      21.031   3.264   5.070  1.00 54.12           C  
ATOM    335  NZ  LYS A  40      21.703   4.543   5.441  1.00 54.12           N  
ATOM    336  N   PRO A  41      14.438   1.423   5.016  1.00 52.41           N  
ATOM    337  CA  PRO A  41      13.062   1.916   5.066  1.00 52.41           C  
ATOM    338  C   PRO A  41      12.891   3.260   4.363  1.00 52.41           C  
ATOM    339  CB  PRO A  41      12.789   2.047   6.566  1.00 52.41           C  
ATOM    340  O   PRO A  41      13.820   4.070   4.340  1.00 52.41           O  
ATOM    341  CG  PRO A  41      14.000   1.480   7.227  1.00 52.41           C  
ATOM    342  CD  PRO A  41      15.062   1.281   6.184  1.00 52.41           C  
ATOM    343  N   SER A  42      12.203   3.408   3.348  1.00 53.09           N  
ATOM    344  CA  SER A  42      11.727   4.676   2.805  1.00 53.09           C  
ATOM    345  C   SER A  42      10.352   5.039   3.363  1.00 53.09           C  
ATOM    346  CB  SER A  42      11.664   4.617   1.278  1.00 53.09           C  
ATOM    347  O   SER A  42       9.516   4.160   3.568  1.00 53.09           O  
ATOM    348  OG  SER A  42      10.359   4.281   0.838  1.00 53.09           O  
ATOM    349  N   PHE A  43      10.445   6.160   4.098  1.00 57.62           N  
ATOM    350  CA  PHE A  43       9.383   6.738   4.918  1.00 57.62           C  
ATOM    351  C   PHE A  43       8.391   7.500   4.055  1.00 57.62           C  
ATOM    352  CB  PHE A  43       9.977   7.664   5.984  1.00 57.62           C  
ATOM    353  O   PHE A  43       7.500   8.180   4.574  1.00 57.62           O  
ATOM    354  CG  PHE A  43      10.789   6.949   7.027  1.00 57.62           C  
ATOM    355  CD1 PHE A  43      10.172   6.328   8.109  1.00 57.62           C  
ATOM    356  CD2 PHE A  43      12.172   6.902   6.934  1.00 57.62           C  
ATOM    357  CE1 PHE A  43      10.922   5.664   9.078  1.00 57.62           C  
ATOM    358  CE2 PHE A  43      12.930   6.242   7.898  1.00 57.62           C  
ATOM    359  CZ  PHE A  43      12.297   5.625   8.969  1.00 57.62           C  
ATOM    360  N   ILE A  44       8.195   7.105   2.689  1.00 63.28           N  
ATOM    361  CA  ILE A  44       7.168   7.930   2.068  1.00 63.28           C  
ATOM    362  C   ILE A  44       6.203   7.047   1.280  1.00 63.28           C  
ATOM    363  CB  ILE A  44       7.785   9.008   1.146  1.00 63.28           C  
ATOM    364  O   ILE A  44       6.555   6.520   0.223  1.00 63.28           O  
ATOM    365  CG1 ILE A  44       8.688   9.953   1.952  1.00 63.28           C  
ATOM    366  CG2 ILE A  44       6.688   9.781   0.414  1.00 63.28           C  
ATOM    367  CD1 ILE A  44       9.492  10.914   1.098  1.00 63.28           C  
ATOM    368  N   ALA A  45       5.230   6.660   1.880  1.00 74.50           N  
ATOM    369  CA  ALA A  45       4.082   6.047   1.218  1.00 74.50           C  
ATOM    370  C   ALA A  45       2.779   6.727   1.638  1.00 74.50           C  
ATOM    371  CB  ALA A  45       4.023   4.555   1.526  1.00 74.50           C  
ATOM    372  O   ALA A  45       2.654   7.191   2.773  1.00 74.50           O  
ATOM    373  N   GLY A  46       2.055   7.086   0.631  1.00 85.06           N  
ATOM    374  CA  GLY A  46       0.734   7.637   0.890  1.00 85.06           C  
ATOM    375  C   GLY A  46      -0.269   7.324  -0.204  1.00 85.06           C  
ATOM    376  O   GLY A  46       0.099   6.809  -1.263  1.00 85.06           O  
ATOM    377  N   GLY A  47      -1.453   7.484   0.136  1.00 91.81           N  
ATOM    378  CA  GLY A  47      -2.496   7.207  -0.839  1.00 91.81           C  
ATOM    379  C   GLY A  47      -3.871   7.656  -0.385  1.00 91.81           C  
ATOM    380  O   GLY A  47      -3.994   8.453   0.549  1.00 91.81           O  
ATOM    381  N   GLY A  48      -4.781   7.355  -1.168  1.00 95.88           N  
ATOM    382  CA  GLY A  48      -6.180   7.648  -0.898  1.00 95.88           C  
ATOM    383  C   GLY A  48      -7.105   6.488  -1.212  1.00 95.88           C  
ATOM    384  O   GLY A  48      -6.715   5.547  -1.908  1.00 95.88           O  
ATOM    385  N   ALA A  49      -8.266   6.566  -0.590  1.00 97.44           N  
ATOM    386  CA  ALA A  49      -9.234   5.500  -0.800  1.00 97.44           C  
ATOM    387  C   ALA A  49     -10.656   6.055  -0.827  1.00 97.44           C  
ATOM    388  CB  ALA A  49      -9.109   4.438   0.287  1.00 97.44           C  
ATOM    389  O   ALA A  49     -10.930   7.105  -0.244  1.00 97.44           O  
ATOM    390  N   PHE A  50     -11.492   5.453  -1.550  1.00 97.94           N  
ATOM    391  CA  PHE A  50     -12.938   5.664  -1.601  1.00 97.94           C  
ATOM    392  C   PHE A  50     -13.688   4.375  -1.294  1.00 97.94           C  
ATOM    393  CB  PHE A  50     -13.359   6.203  -2.973  1.00 97.94           C  
ATOM    394  O   PHE A  50     -13.406   3.332  -1.889  1.00 97.94           O  
ATOM    395  CG  PHE A  50     -14.836   6.422  -3.113  1.00 97.94           C  
ATOM    396  CD1 PHE A  50     -15.648   5.461  -3.701  1.00 97.94           C  
ATOM    397  CD2 PHE A  50     -15.422   7.598  -2.654  1.00 97.94           C  
ATOM    398  CE1 PHE A  50     -17.016   5.660  -3.832  1.00 97.94           C  
ATOM    399  CE2 PHE A  50     -16.797   7.805  -2.781  1.00 97.94           C  
ATOM    400  CZ  PHE A  50     -17.594   6.836  -3.371  1.00 97.94           C  
ATOM    401  N   GLY A  51     -14.625   4.531  -0.219  1.00 97.00           N  
ATOM    402  CA  GLY A  51     -15.234   3.266   0.155  1.00 97.00           C  
ATOM    403  C   GLY A  51     -16.625   3.420   0.728  1.00 97.00           C  
ATOM    404  O   GLY A  51     -17.188   4.516   0.720  1.00 97.00           O  
ATOM    405  N   TYR A  52     -17.125   2.320   1.046  1.00 95.69           N  
ATOM    406  CA  TYR A  52     -18.484   2.162   1.557  1.00 95.69           C  
ATOM    407  C   TYR A  52     -18.484   1.477   2.916  1.00 95.69           C  
ATOM    408  CB  TYR A  52     -19.344   1.361   0.570  1.00 95.69           C  
ATOM    409  O   TYR A  52     -17.734   0.513   3.131  1.00 95.69           O  
ATOM    410  CG  TYR A  52     -20.781   1.231   0.986  1.00 95.69           C  
ATOM    411  CD1 TYR A  52     -21.250   0.065   1.585  1.00 95.69           C  
ATOM    412  CD2 TYR A  52     -21.688   2.275   0.781  1.00 95.69           C  
ATOM    413  CE1 TYR A  52     -22.594  -0.059   1.968  1.00 95.69           C  
ATOM    414  CE2 TYR A  52     -23.016   2.162   1.160  1.00 95.69           C  
ATOM    415  OH  TYR A  52     -24.781   0.875   2.129  1.00 95.69           O  
ATOM    416  CZ  TYR A  52     -23.453   0.993   1.752  1.00 95.69           C  
ATOM    417  N   LYS A  53     -19.234   2.049   3.932  1.00 93.75           N  
ATOM    418  CA  LYS A  53     -19.375   1.445   5.254  1.00 93.75           C  
ATOM    419  C   LYS A  53     -20.797   0.970   5.500  1.00 93.75           C  
ATOM    420  CB  LYS A  53     -18.953   2.438   6.344  1.00 93.75           C  
ATOM    421  O   LYS A  53     -21.750   1.718   5.285  1.00 93.75           O  
ATOM    422  CG  LYS A  53     -19.031   1.875   7.754  1.00 93.75           C  
ATOM    423  CD  LYS A  53     -18.547   2.889   8.781  1.00 93.75           C  
ATOM    424  CE  LYS A  53     -18.656   2.340  10.203  1.00 93.75           C  
ATOM    425  NZ  LYS A  53     -18.156   3.322  11.211  1.00 93.75           N  
ATOM    426  N   MET A  54     -20.922  -0.292   5.852  1.00 92.75           N  
ATOM    427  CA  MET A  54     -22.188  -0.884   6.277  1.00 92.75           C  
ATOM    428  C   MET A  54     -22.062  -1.466   7.680  1.00 92.75           C  
ATOM    429  CB  MET A  54     -22.625  -1.971   5.293  1.00 92.75           C  
ATOM    430  O   MET A  54     -21.422  -2.494   7.879  1.00 92.75           O  
ATOM    431  CG  MET A  54     -24.047  -2.447   5.512  1.00 92.75           C  
ATOM    432  SD  MET A  54     -24.578  -3.668   4.246  1.00 92.75           S  
ATOM    433  CE  MET A  54     -26.125  -4.258   5.000  1.00 92.75           C  
ATOM    434  N   ASP A  55     -22.656  -0.809   8.664  1.00 90.00           N  
ATOM    435  CA  ASP A  55     -22.562  -1.221  10.062  1.00 90.00           C  
ATOM    436  C   ASP A  55     -21.109  -1.325  10.516  1.00 90.00           C  
ATOM    437  CB  ASP A  55     -23.281  -2.557  10.281  1.00 90.00           C  
ATOM    438  O   ASP A  55     -20.406  -0.318  10.586  1.00 90.00           O  
ATOM    439  CG  ASP A  55     -24.781  -2.475  10.031  1.00 90.00           C  
ATOM    440  OD1 ASP A  55     -25.375  -1.412  10.289  1.00 90.00           O  
ATOM    441  OD2 ASP A  55     -25.359  -3.484   9.578  1.00 90.00           O  
ATOM    442  N   ASP A  56     -20.594  -2.592  10.773  1.00 92.56           N  
ATOM    443  CA  ASP A  56     -19.250  -2.787  11.328  1.00 92.56           C  
ATOM    444  C   ASP A  56     -18.266  -3.166  10.234  1.00 92.56           C  
ATOM    445  CB  ASP A  56     -19.281  -3.861  12.414  1.00 92.56           C  
ATOM    446  O   ASP A  56     -17.078  -3.402  10.516  1.00 92.56           O  
ATOM    447  CG  ASP A  56     -20.125  -3.479  13.609  1.00 92.56           C  
ATOM    448  OD1 ASP A  56     -20.250  -2.273  13.922  1.00 92.56           O  
ATOM    449  OD2 ASP A  56     -20.703  -4.391  14.250  1.00 92.56           O  
ATOM    450  N   ILE A  57     -18.812  -3.152   8.930  1.00 95.94           N  
ATOM    451  CA  ILE A  57     -17.953  -3.572   7.824  1.00 95.94           C  
ATOM    452  C   ILE A  57     -17.703  -2.391   6.895  1.00 95.94           C  
ATOM    453  CB  ILE A  57     -18.594  -4.746   7.039  1.00 95.94           C  
ATOM    454  O   ILE A  57     -18.625  -1.652   6.543  1.00 95.94           O  
ATOM    455  CG1 ILE A  57     -18.781  -5.957   7.957  1.00 95.94           C  
ATOM    456  CG2 ILE A  57     -17.719  -5.113   5.832  1.00 95.94           C  
ATOM    457  CD1 ILE A  57     -17.484  -6.570   8.469  1.00 95.94           C  
ATOM    458  N   ARG A  58     -16.391  -2.234   6.469  1.00 95.38           N  
ATOM    459  CA  ARG A  58     -15.992  -1.217   5.500  1.00 95.38           C  
ATOM    460  C   ARG A  58     -15.312  -1.850   4.293  1.00 95.38           C  
ATOM    461  CB  ARG A  58     -15.062  -0.188   6.148  1.00 95.38           C  
ATOM    462  O   ARG A  58     -14.500  -2.768   4.441  1.00 95.38           O  
ATOM    463  CG  ARG A  58     -15.711   0.603   7.273  1.00 95.38           C  
ATOM    464  CD  ARG A  58     -14.773   1.665   7.828  1.00 95.38           C  
ATOM    465  NE  ARG A  58     -13.586   1.069   8.438  1.00 95.38           N  
ATOM    466  NH1 ARG A  58     -12.586   3.086   8.953  1.00 95.38           N  
ATOM    467  NH2 ARG A  58     -11.547   1.116   9.492  1.00 95.38           N  
ATOM    468  CZ  ARG A  58     -12.578   1.759   8.961  1.00 95.38           C  
ATOM    469  N   VAL A  59     -15.719  -1.395   3.141  1.00 97.81           N  
ATOM    470  CA  VAL A  59     -15.062  -1.810   1.907  1.00 97.81           C  
ATOM    471  C   VAL A  59     -14.570  -0.580   1.145  1.00 97.81           C  
ATOM    472  CB  VAL A  59     -16.000  -2.650   1.015  1.00 97.81           C  
ATOM    473  O   VAL A  59     -15.297   0.406   1.010  1.00 97.81           O  
ATOM    474  CG1 VAL A  59     -15.273  -3.109  -0.250  1.00 97.81           C  
ATOM    475  CG2 VAL A  59     -16.531  -3.852   1.791  1.00 97.81           C  
ATOM    476  N   ASP A  60     -13.219  -0.558   0.674  1.00 97.88           N  
ATOM    477  CA  ASP A  60     -12.766   0.601  -0.086  1.00 97.88           C  
ATOM    478  C   ASP A  60     -11.797   0.185  -1.193  1.00 97.88           C  
ATOM    479  CB  ASP A  60     -12.094   1.620   0.839  1.00 97.88           C  
ATOM    480  O   ASP A  60     -11.359  -0.965  -1.239  1.00 97.88           O  
ATOM    481  CG  ASP A  60     -10.844   1.080   1.511  1.00 97.88           C  
ATOM    482  OD1 ASP A  60     -10.039   0.394   0.843  1.00 97.88           O  
ATOM    483  OD2 ASP A  60     -10.664   1.341   2.719  1.00 97.88           O  
ATOM    484  N   VAL A  61     -11.766   0.970  -2.182  1.00 98.31           N  
ATOM    485  CA  VAL A  61     -10.750   0.910  -3.227  1.00 98.31           C  
ATOM    486  C   VAL A  61      -9.648   1.923  -2.932  1.00 98.31           C  
ATOM    487  CB  VAL A  61     -11.359   1.174  -4.625  1.00 98.31           C  
ATOM    488  O   VAL A  61      -9.922   3.109  -2.742  1.00 98.31           O  
ATOM    489  CG1 VAL A  61     -10.273   1.139  -5.699  1.00 98.31           C  
ATOM    490  CG2 VAL A  61     -12.453   0.154  -4.930  1.00 98.31           C  
ATOM    491  N   GLU A  62      -8.430   1.440  -2.879  1.00 97.38           N  
ATOM    492  CA  GLU A  62      -7.297   2.225  -2.389  1.00 97.38           C  
ATOM    493  C   GLU A  62      -6.195   2.318  -3.441  1.00 97.38           C  
ATOM    494  CB  GLU A  62      -6.742   1.618  -1.098  1.00 97.38           C  
ATOM    495  O   GLU A  62      -5.883   1.331  -4.109  1.00 97.38           O  
ATOM    496  CG  GLU A  62      -5.562   2.387  -0.515  1.00 97.38           C  
ATOM    497  CD  GLU A  62      -4.977   1.730   0.724  1.00 97.38           C  
ATOM    498  OE1 GLU A  62      -4.418   2.449   1.585  1.00 97.38           O  
ATOM    499  OE2 GLU A  62      -5.070   0.488   0.834  1.00 97.38           O  
ATOM    500  N   GLY A  63      -5.672   3.500  -3.693  1.00 96.69           N  
ATOM    501  CA  GLY A  63      -4.430   3.746  -4.414  1.00 96.69           C  
ATOM    502  C   GLY A  63      -3.291   4.172  -3.508  1.00 96.69           C  
ATOM    503  O   GLY A  63      -3.459   5.055  -2.664  1.00 96.69           O  
ATOM    504  N   VAL A  64      -2.137   3.521  -3.678  1.00 93.56           N  
ATOM    505  CA  VAL A  64      -1.009   3.797  -2.795  1.00 93.56           C  
ATOM    506  C   VAL A  64       0.265   3.969  -3.619  1.00 93.56           C  
ATOM    507  CB  VAL A  64      -0.819   2.676  -1.749  1.00 93.56           C  
ATOM    508  O   VAL A  64       0.521   3.195  -4.547  1.00 93.56           O  
ATOM    509  CG1 VAL A  64       0.407   2.949  -0.880  1.00 93.56           C  
ATOM    510  CG2 VAL A  64      -2.070   2.537  -0.883  1.00 93.56           C  
ATOM    511  N   TYR A  65       0.963   4.930  -3.305  1.00 91.75           N  
ATOM    512  CA  TYR A  65       2.297   5.152  -3.852  1.00 91.75           C  
ATOM    513  C   TYR A  65       3.363   4.988  -2.773  1.00 91.75           C  
ATOM    514  CB  TYR A  65       2.398   6.547  -4.477  1.00 91.75           C  
ATOM    515  O   TYR A  65       3.229   5.527  -1.672  1.00 91.75           O  
ATOM    516  CG  TYR A  65       3.775   6.879  -5.000  1.00 91.75           C  
ATOM    517  CD1 TYR A  65       4.691   7.574  -4.215  1.00 91.75           C  
ATOM    518  CD2 TYR A  65       4.160   6.500  -6.281  1.00 91.75           C  
ATOM    519  CE1 TYR A  65       5.961   7.887  -4.695  1.00 91.75           C  
ATOM    520  CE2 TYR A  65       5.426   6.805  -6.770  1.00 91.75           C  
ATOM    521  OH  TYR A  65       7.570   7.801  -6.453  1.00 91.75           O  
ATOM    522  CZ  TYR A  65       6.316   7.496  -5.973  1.00 91.75           C  
ATOM    523  N   SER A  66       4.344   4.168  -3.092  1.00 87.75           N  
ATOM    524  CA  SER A  66       5.438   3.963  -2.148  1.00 87.75           C  
ATOM    525  C   SER A  66       6.773   3.850  -2.871  1.00 87.75           C  
ATOM    526  CB  SER A  66       5.191   2.707  -1.311  1.00 87.75           C  
ATOM    527  O   SER A  66       6.828   3.453  -4.035  1.00 87.75           O  
ATOM    528  OG  SER A  66       5.324   1.539  -2.104  1.00 87.75           O  
ATOM    529  N   TYR A  67       7.789   4.355  -2.248  1.00 83.31           N  
ATOM    530  CA  TYR A  67       9.109   4.191  -2.842  1.00 83.31           C  
ATOM    531  C   TYR A  67      10.141   3.814  -1.784  1.00 83.31           C  
ATOM    532  CB  TYR A  67       9.539   5.480  -3.553  1.00 83.31           C  
ATOM    533  O   TYR A  67      10.016   4.195  -0.619  1.00 83.31           O  
ATOM    534  CG  TYR A  67      10.078   6.539  -2.621  1.00 83.31           C  
ATOM    535  CD1 TYR A  67       9.211   7.395  -1.939  1.00 83.31           C  
ATOM    536  CD2 TYR A  67      11.445   6.688  -2.420  1.00 83.31           C  
ATOM    537  CE1 TYR A  67       9.703   8.375  -1.080  1.00 83.31           C  
ATOM    538  CE2 TYR A  67      11.945   7.664  -1.563  1.00 83.31           C  
ATOM    539  OH  TYR A  67      11.555   9.469  -0.050  1.00 83.31           O  
ATOM    540  CZ  TYR A  67      11.062   8.500  -0.899  1.00 83.31           C  
ATOM    541  N   LEU A  68      11.062   2.844  -2.094  1.00 77.50           N  
ATOM    542  CA  LEU A  68      12.133   2.355  -1.233  1.00 77.50           C  
ATOM    543  C   LEU A  68      13.500   2.699  -1.817  1.00 77.50           C  
ATOM    544  CB  LEU A  68      12.016   0.842  -1.036  1.00 77.50           C  
ATOM    545  O   LEU A  68      13.719   2.559  -3.023  1.00 77.50           O  
ATOM    546  CG  LEU A  68      10.727   0.342  -0.377  1.00 77.50           C  
ATOM    547  CD1 LEU A  68      10.695  -1.183  -0.371  1.00 77.50           C  
ATOM    548  CD2 LEU A  68      10.602   0.891   1.040  1.00 77.50           C  
ATOM    549  N   ASN A  69      14.391   3.326  -0.993  1.00 74.50           N  
ATOM    550  CA  ASN A  69      15.734   3.686  -1.426  1.00 74.50           C  
ATOM    551  C   ASN A  69      16.703   2.510  -1.295  1.00 74.50           C  
ATOM    552  CB  ASN A  69      16.250   4.887  -0.632  1.00 74.50           C  
ATOM    553  O   ASN A  69      16.547   1.678  -0.399  1.00 74.50           O  
ATOM    554  CG  ASN A  69      15.531   6.172  -0.977  1.00 74.50           C  
ATOM    555  ND2 ASN A  69      15.164   6.938   0.043  1.00 74.50           N  
ATOM    556  OD1 ASN A  69      15.297   6.473  -2.152  1.00 74.50           O  
ATOM    557  N   LYS A  70      17.562   2.449  -2.275  1.00 65.25           N  
ATOM    558  CA  LYS A  70      18.672   1.502  -2.207  1.00 65.25           C  
ATOM    559  C   LYS A  70      19.562   1.779  -0.998  1.00 65.25           C  
ATOM    560  CB  LYS A  70      19.500   1.557  -3.490  1.00 65.25           C  
ATOM    561  O   LYS A  70      19.734   2.934  -0.599  1.00 65.25           O  
ATOM    562  CG  LYS A  70      20.516   0.426  -3.623  1.00 65.25           C  
ATOM    563  CD  LYS A  70      21.297   0.520  -4.930  1.00 65.25           C  
ATOM    564  CE  LYS A  70      22.375  -0.548  -5.016  1.00 65.25           C  
ATOM    565  NZ  LYS A  70      23.156  -0.443  -6.281  1.00 65.25           N  
ATOM    566  N   ASN A  71      20.000   0.760  -0.194  1.00 58.00           N  
ATOM    567  CA  ASN A  71      21.031   0.843   0.840  1.00 58.00           C  
ATOM    568  C   ASN A  71      22.359   1.326   0.271  1.00 58.00           C  
ATOM    569  CB  ASN A  71      21.219  -0.511   1.530  1.00 58.00           C  
ATOM    570  O   ASN A  71      22.688   1.064  -0.891  1.00 58.00           O  
ATOM    571  CG  ASN A  71      20.891  -0.457   3.012  1.00 58.00           C  
ATOM    572  ND2 ASN A  71      21.188  -1.539   3.721  1.00 58.00           N  
ATOM    573  OD1 ASN A  71      20.391   0.549   3.516  1.00 58.00           O  
ATOM    574  N   ASP A  72      22.859   2.414   0.796  1.00 48.62           N  
ATOM    575  CA  ASP A  72      24.172   2.986   0.520  1.00 48.62           C  
ATOM    576  C   ASP A  72      25.281   1.960   0.754  1.00 48.62           C  
ATOM    577  CB  ASP A  72      24.406   4.223   1.387  1.00 48.62           C  
ATOM    578  O   ASP A  72      25.672   1.719   1.896  1.00 48.62           O  
ATOM    579  CG  ASP A  72      24.344   5.520   0.599  1.00 48.62           C  
ATOM    580  OD1 ASP A  72      24.703   5.523  -0.600  1.00 48.62           O  
ATOM    581  OD2 ASP A  72      23.953   6.551   1.183  1.00 48.62           O  
ATOM    582  N   VAL A  73      25.078   0.732   0.264  1.00 48.88           N  
ATOM    583  CA  VAL A  73      26.266  -0.087   0.514  1.00 48.88           C  
ATOM    584  C   VAL A  73      27.344   0.237  -0.514  1.00 48.88           C  
ATOM    585  CB  VAL A  73      25.922  -1.595   0.477  1.00 48.88           C  
ATOM    586  O   VAL A  73      27.062   0.308  -1.714  1.00 48.88           O  
ATOM    587  CG1 VAL A  73      27.078  -2.418   1.062  1.00 48.88           C  
ATOM    588  CG2 VAL A  73      24.625  -1.869   1.230  1.00 48.88           C  
ATOM    589  N   LYS A  74      28.359   0.990  -0.233  1.00 43.72           N  
ATOM    590  CA  LYS A  74      29.562   1.472  -0.891  1.00 43.72           C  
ATOM    591  C   LYS A  74      30.422   0.309  -1.396  1.00 43.72           C  
ATOM    592  CB  LYS A  74      30.391   2.344   0.063  1.00 43.72           C  
ATOM    593  O   LYS A  74      31.031   0.401  -2.459  1.00 43.72           O  
ATOM    594  CG  LYS A  74      29.828   3.744   0.257  1.00 43.72           C  
ATOM    595  CD  LYS A  74      30.812   4.648   0.981  1.00 43.72           C  
ATOM    596  CE  LYS A  74      30.250   6.039   1.206  1.00 43.72           C  
ATOM    597  NZ  LYS A  74      31.250   6.965   1.801  1.00 43.72           N  
ATOM    598  N   ASP A  75      29.922  -1.044  -1.216  1.00 42.41           N  
ATOM    599  CA  ASP A  75      30.891  -2.043  -1.675  1.00 42.41           C  
ATOM    600  C   ASP A  75      30.172  -3.312  -2.143  1.00 42.41           C  
ATOM    601  CB  ASP A  75      31.891  -2.377  -0.564  1.00 42.41           C  
ATOM    602  O   ASP A  75      30.500  -4.410  -1.684  1.00 42.41           O  
ATOM    603  CG  ASP A  75      32.969  -1.332  -0.412  1.00 42.41           C  
ATOM    604  OD1 ASP A  75      33.312  -0.646  -1.404  1.00 42.41           O  
ATOM    605  OD2 ASP A  75      33.500  -1.193   0.709  1.00 42.41           O  
ATOM    606  N   VAL A  76      28.875  -3.184  -2.688  1.00 48.47           N  
ATOM    607  CA  VAL A  76      28.219  -4.332  -3.289  1.00 48.47           C  
ATOM    608  C   VAL A  76      28.719  -4.527  -4.719  1.00 48.47           C  
ATOM    609  CB  VAL A  76      26.672  -4.164  -3.277  1.00 48.47           C  
ATOM    610  O   VAL A  76      28.844  -3.562  -5.473  1.00 48.47           O  
ATOM    611  CG1 VAL A  76      26.000  -5.434  -3.783  1.00 48.47           C  
ATOM    612  CG2 VAL A  76      26.188  -3.814  -1.874  1.00 48.47           C  
ATOM    613  N   THR A  77      29.688  -5.500  -4.926  1.00 47.38           N  
ATOM    614  CA  THR A  77      30.078  -5.938  -6.266  1.00 47.38           C  
ATOM    615  C   THR A  77      28.922  -6.652  -6.949  1.00 47.38           C  
ATOM    616  CB  THR A  77      31.297  -6.863  -6.223  1.00 47.38           C  
ATOM    617  O   THR A  77      28.281  -7.520  -6.352  1.00 47.38           O  
ATOM    618  CG2 THR A  77      32.531  -6.152  -6.754  1.00 47.38           C  
ATOM    619  OG1 THR A  77      31.547  -7.270  -4.871  1.00 47.38           O  
ATOM    620  N   PHE A  78      28.172  -5.973  -7.902  1.00 54.78           N  
ATOM    621  CA  PHE A  78      27.031  -6.441  -8.680  1.00 54.78           C  
ATOM    622  C   PHE A  78      27.500  -7.211  -9.906  1.00 54.78           C  
ATOM    623  CB  PHE A  78      26.141  -5.266  -9.102  1.00 54.78           C  
ATOM    624  O   PHE A  78      28.422  -6.793 -10.594  1.00 54.78           O  
ATOM    625  CG  PHE A  78      25.562  -4.496  -7.945  1.00 54.78           C  
ATOM    626  CD1 PHE A  78      24.406  -4.938  -7.309  1.00 54.78           C  
ATOM    627  CD2 PHE A  78      26.172  -3.330  -7.500  1.00 54.78           C  
ATOM    628  CE1 PHE A  78      23.875  -4.230  -6.238  1.00 54.78           C  
ATOM    629  CE2 PHE A  78      25.641  -2.615  -6.430  1.00 54.78           C  
ATOM    630  CZ  PHE A  78      24.484  -3.066  -5.801  1.00 54.78           C  
ATOM    631  N   ASP A  79      27.688  -8.516  -9.875  1.00 51.66           N  
ATOM    632  CA  ASP A  79      27.906  -9.328 -11.062  1.00 51.66           C  
ATOM    633  C   ASP A  79      26.594  -9.664 -11.750  1.00 51.66           C  
ATOM    634  CB  ASP A  79      28.656 -10.617 -10.711  1.00 51.66           C  
ATOM    635  O   ASP A  79      25.797 -10.445 -11.227  1.00 51.66           O  
ATOM    636  CG  ASP A  79      29.109 -11.398 -11.930  1.00 51.66           C  
ATOM    637  OD1 ASP A  79      28.828 -10.961 -13.070  1.00 51.66           O  
ATOM    638  OD2 ASP A  79      29.734 -12.469 -11.758  1.00 51.66           O  
ATOM    639  N   PRO A  80      26.250  -9.125 -13.172  1.00 48.97           N  
ATOM    640  CA  PRO A  80      26.688  -8.852 -14.539  1.00 48.97           C  
ATOM    641  C   PRO A  80      26.312  -7.441 -15.000  1.00 48.97           C  
ATOM    642  CB  PRO A  80      25.938  -9.906 -15.367  1.00 48.97           C  
ATOM    643  O   PRO A  80      25.719  -6.672 -14.242  1.00 48.97           O  
ATOM    644  CG  PRO A  80      24.625 -10.086 -14.664  1.00 48.97           C  
ATOM    645  CD  PRO A  80      24.641  -9.258 -13.414  1.00 48.97           C  
ATOM    646  N   ALA A  81      27.250  -6.586 -15.477  1.00 53.75           N  
ATOM    647  CA  ALA A  81      27.375  -5.426 -16.344  1.00 53.75           C  
ATOM    648  C   ALA A  81      26.219  -4.445 -16.125  1.00 53.75           C  
ATOM    649  CB  ALA A  81      27.406  -5.859 -17.812  1.00 53.75           C  
ATOM    650  O   ALA A  81      26.250  -3.320 -16.625  1.00 53.75           O  
ATOM    651  N   ASN A  82      25.203  -4.652 -15.086  1.00 57.88           N  
ATOM    652  CA  ASN A  82      24.125  -3.701 -14.875  1.00 57.88           C  
ATOM    653  C   ASN A  82      24.094  -3.207 -13.430  1.00 57.88           C  
ATOM    654  CB  ASN A  82      22.781  -4.324 -15.258  1.00 57.88           C  
ATOM    655  O   ASN A  82      24.484  -3.924 -12.516  1.00 57.88           O  
ATOM    656  CG  ASN A  82      22.719  -4.711 -16.719  1.00 57.88           C  
ATOM    657  ND2 ASN A  82      21.625  -5.355 -17.109  1.00 57.88           N  
ATOM    658  OD1 ASN A  82      23.625  -4.434 -17.500  1.00 57.88           O  
ATOM    659  N   THR A  83      24.109  -1.781 -13.289  1.00 66.81           N  
ATOM    660  CA  THR A  83      24.000  -1.005 -12.055  1.00 66.81           C  
ATOM    661  C   THR A  83      22.594  -1.141 -11.453  1.00 66.81           C  
ATOM    662  CB  THR A  83      24.297   0.483 -12.305  1.00 66.81           C  
ATOM    663  O   THR A  83      21.609  -1.319 -12.180  1.00 66.81           O  
ATOM    664  CG2 THR A  83      24.438   1.246 -10.992  1.00 66.81           C  
ATOM    665  OG1 THR A  83      25.531   0.593 -13.031  1.00 66.81           O  
ATOM    666  N   ILE A  84      22.375  -1.555 -10.133  1.00 72.75           N  
ATOM    667  CA  ILE A  84      21.141  -1.554  -9.352  1.00 72.75           C  
ATOM    668  C   ILE A  84      20.609  -0.130  -9.250  1.00 72.75           C  
ATOM    669  CB  ILE A  84      21.375  -2.146  -7.945  1.00 72.75           C  
ATOM    670  O   ILE A  84      21.359   0.820  -9.055  1.00 72.75           O  
ATOM    671  CG1 ILE A  84      21.828  -3.605  -8.047  1.00 72.75           C  
ATOM    672  CG2 ILE A  84      20.094  -2.035  -7.102  1.00 72.75           C  
ATOM    673  CD1 ILE A  84      22.141  -4.250  -6.703  1.00 72.75           C  
ATOM    674  N   ALA A  85      19.266  -0.038  -9.539  1.00 77.44           N  
ATOM    675  CA  ALA A  85      18.594   1.254  -9.398  1.00 77.44           C  
ATOM    676  C   ALA A  85      18.672   1.761  -7.965  1.00 77.44           C  
ATOM    677  CB  ALA A  85      17.141   1.149  -9.844  1.00 77.44           C  
ATOM    678  O   ALA A  85      18.734   0.967  -7.020  1.00 77.44           O  
ATOM    679  N   ASP A  86      18.844   3.029  -7.789  1.00 76.31           N  
ATOM    680  CA  ASP A  86      18.938   3.686  -6.488  1.00 76.31           C  
ATOM    681  C   ASP A  86      17.625   3.551  -5.707  1.00 76.31           C  
ATOM    682  CB  ASP A  86      19.297   5.160  -6.656  1.00 76.31           C  
ATOM    683  O   ASP A  86      17.625   3.604  -4.477  1.00 76.31           O  
ATOM    684  CG  ASP A  86      20.734   5.375  -7.082  1.00 76.31           C  
ATOM    685  OD1 ASP A  86      21.578   4.473  -6.867  1.00 76.31           O  
ATOM    686  OD2 ASP A  86      21.047   6.453  -7.633  1.00 76.31           O  
ATOM    687  N   SER A  87      16.594   3.326  -6.453  1.00 79.25           N  
ATOM    688  CA  SER A  87      15.289   3.250  -5.793  1.00 79.25           C  
ATOM    689  C   SER A  87      14.336   2.346  -6.562  1.00 79.25           C  
ATOM    690  CB  SER A  87      14.680   4.645  -5.645  1.00 79.25           C  
ATOM    691  O   SER A  87      14.477   2.166  -7.773  1.00 79.25           O  
ATOM    692  OG  SER A  87      14.398   5.207  -6.914  1.00 79.25           O  
ATOM    693  N   VAL A  88      13.430   1.703  -5.855  1.00 85.94           N  
ATOM    694  CA  VAL A  88      12.328   0.933  -6.414  1.00 85.94           C  
ATOM    695  C   VAL A  88      11.000   1.536  -5.961  1.00 85.94           C  
ATOM    696  CB  VAL A  88      12.406  -0.554  -5.996  1.00 85.94           C  
ATOM    697  O   VAL A  88      10.789   1.770  -4.770  1.00 85.94           O  
ATOM    698  CG1 VAL A  88      11.227  -1.338  -6.570  1.00 85.94           C  
ATOM    699  CG2 VAL A  88      13.727  -1.165  -6.449  1.00 85.94           C  
ATOM    700  N   THR A  89      10.172   1.866  -6.949  1.00 90.19           N  
ATOM    701  CA  THR A  89       8.875   2.469  -6.660  1.00 90.19           C  
ATOM    702  C   THR A  89       7.750   1.462  -6.883  1.00 90.19           C  
ATOM    703  CB  THR A  89       8.633   3.715  -7.531  1.00 90.19           C  
ATOM    704  O   THR A  89       7.871   0.560  -7.715  1.00 90.19           O  
ATOM    705  CG2 THR A  89       9.734   4.746  -7.336  1.00 90.19           C  
ATOM    706  OG1 THR A  89       8.594   3.326  -8.914  1.00 90.19           O  
ATOM    707  N   ALA A  90       6.680   1.618  -6.078  1.00 92.56           N  
ATOM    708  CA  ALA A  90       5.477   0.799  -6.211  1.00 92.56           C  
ATOM    709  C   ALA A  90       4.219   1.665  -6.207  1.00 92.56           C  
ATOM    710  CB  ALA A  90       5.410  -0.234  -5.086  1.00 92.56           C  
ATOM    711  O   ALA A  90       4.023   2.480  -5.305  1.00 92.56           O  
ATOM    712  N   ILE A  91       3.467   1.553  -7.238  1.00 95.31           N  
ATOM    713  CA  ILE A  91       2.113   2.092  -7.309  1.00 95.31           C  
ATOM    714  C   ILE A  91       1.100   0.951  -7.258  1.00 95.31           C  
ATOM    715  CB  ILE A  91       1.906   2.936  -8.586  1.00 95.31           C  
ATOM    716  O   ILE A  91       1.121   0.054  -8.102  1.00 95.31           O  
ATOM    717  CG1 ILE A  91       2.930   4.074  -8.648  1.00 95.31           C  
ATOM    718  CG2 ILE A  91       0.476   3.479  -8.648  1.00 95.31           C  
ATOM    719  CD1 ILE A  91       2.932   4.836  -9.961  1.00 95.31           C  
ATOM    720  N   SER A  92       0.168   1.049  -6.227  1.00 96.50           N  
ATOM    721  CA  SER A  92      -0.727  -0.091  -6.051  1.00 96.50           C  
ATOM    722  C   SER A  92      -2.188   0.351  -6.035  1.00 96.50           C  
ATOM    723  CB  SER A  92      -0.397  -0.838  -4.758  1.00 96.50           C  
ATOM    724  O   SER A  92      -2.492   1.487  -5.668  1.00 96.50           O  
ATOM    725  OG  SER A  92      -0.574   0.004  -3.633  1.00 96.50           O  
ATOM    726  N   GLY A  93      -2.943  -0.486  -6.582  1.00 98.00           N  
ATOM    727  CA  GLY A  93      -4.391  -0.457  -6.426  1.00 98.00           C  
ATOM    728  C   GLY A  93      -4.930  -1.646  -5.656  1.00 98.00           C  
ATOM    729  O   GLY A  93      -4.699  -2.797  -6.035  1.00 98.00           O  
ATOM    730  N   LEU A  94      -5.688  -1.347  -4.500  1.00 98.19           N  
ATOM    731  CA  LEU A  94      -6.145  -2.426  -3.633  1.00 98.19           C  
ATOM    732  C   LEU A  94      -7.629  -2.281  -3.318  1.00 98.19           C  
ATOM    733  CB  LEU A  94      -5.336  -2.447  -2.334  1.00 98.19           C  
ATOM    734  O   LEU A  94      -8.156  -1.166  -3.273  1.00 98.19           O  
ATOM    735  CG  LEU A  94      -3.838  -2.721  -2.473  1.00 98.19           C  
ATOM    736  CD1 LEU A  94      -3.043  -1.436  -2.266  1.00 98.19           C  
ATOM    737  CD2 LEU A  94      -3.396  -3.793  -1.482  1.00 98.19           C  
ATOM    738  N   VAL A  95      -8.281  -3.344  -3.209  1.00 98.50           N  
ATOM    739  CA  VAL A  95      -9.609  -3.432  -2.600  1.00 98.50           C  
ATOM    740  C   VAL A  95      -9.484  -3.951  -1.169  1.00 98.50           C  
ATOM    741  CB  VAL A  95     -10.547  -4.340  -3.418  1.00 98.50           C  
ATOM    742  O   VAL A  95      -8.898  -5.016  -0.937  1.00 98.50           O  
ATOM    743  CG1 VAL A  95     -11.914  -4.453  -2.740  1.00 98.50           C  
ATOM    744  CG2 VAL A  95     -10.703  -3.809  -4.844  1.00 98.50           C  
ATOM    745  N   ASN A  96     -10.086  -3.221  -0.242  1.00 98.25           N  
ATOM    746  CA  ASN A  96      -9.930  -3.533   1.174  1.00 98.25           C  
ATOM    747  C   ASN A  96     -11.266  -3.820   1.842  1.00 98.25           C  
ATOM    748  CB  ASN A  96      -9.203  -2.395   1.896  1.00 98.25           C  
ATOM    749  O   ASN A  96     -12.281  -3.225   1.482  1.00 98.25           O  
ATOM    750  CG  ASN A  96      -7.852  -2.084   1.291  1.00 98.25           C  
ATOM    751  ND2 ASN A  96      -7.695  -0.870   0.776  1.00 98.25           N  
ATOM    752  OD1 ASN A  96      -6.949  -2.928   1.286  1.00 98.25           O  
ATOM    753  N   VAL A  97     -11.242  -4.719   2.803  1.00 98.31           N  
ATOM    754  CA  VAL A  97     -12.367  -4.973   3.693  1.00 98.31           C  
ATOM    755  C   VAL A  97     -11.930  -4.801   5.145  1.00 98.31           C  
ATOM    756  CB  VAL A  97     -12.953  -6.383   3.477  1.00 98.31           C  
ATOM    757  O   VAL A  97     -10.875  -5.301   5.543  1.00 98.31           O  
ATOM    758  CG1 VAL A  97     -14.094  -6.648   4.457  1.00 98.31           C  
ATOM    759  CG2 VAL A  97     -13.438  -6.547   2.035  1.00 98.31           C  
ATOM    760  N   TYR A  98     -12.719  -4.062   5.922  1.00 97.88           N  
ATOM    761  CA  TYR A  98     -12.414  -3.770   7.320  1.00 97.88           C  
ATOM    762  C   TYR A  98     -13.539  -4.219   8.234  1.00 97.88           C  
ATOM    763  CB  TYR A  98     -12.156  -2.271   7.508  1.00 97.88           C  
ATOM    764  O   TYR A  98     -14.711  -4.184   7.848  1.00 97.88           O  
ATOM    765  CG  TYR A  98     -11.062  -1.726   6.617  1.00 97.88           C  
ATOM    766  CD1 TYR A  98      -9.742  -1.657   7.059  1.00 97.88           C  
ATOM    767  CD2 TYR A  98     -11.352  -1.277   5.332  1.00 97.88           C  
ATOM    768  CE1 TYR A  98      -8.734  -1.154   6.242  1.00 97.88           C  
ATOM    769  CE2 TYR A  98     -10.352  -0.772   4.504  1.00 97.88           C  
ATOM    770  OH  TYR A  98      -8.055  -0.216   4.156  1.00 97.88           O  
ATOM    771  CZ  TYR A  98      -9.047  -0.715   4.969  1.00 97.88           C  
ATOM    772  N   TYR A  99     -13.141  -4.609   9.383  1.00 97.62           N  
ATOM    773  CA  TYR A  99     -14.086  -4.844  10.469  1.00 97.62           C  
ATOM    774  C   TYR A  99     -13.859  -3.859  11.602  1.00 97.62           C  
ATOM    775  CB  TYR A  99     -13.953  -6.281  10.984  1.00 97.62           C  
ATOM    776  O   TYR A  99     -12.781  -3.818  12.195  1.00 97.62           O  
ATOM    777  CG  TYR A  99     -14.969  -6.633  12.047  1.00 97.62           C  
ATOM    778  CD1 TYR A  99     -14.602  -6.703  13.391  1.00 97.62           C  
ATOM    779  CD2 TYR A  99     -16.297  -6.895  11.719  1.00 97.62           C  
ATOM    780  CE1 TYR A  99     -15.523  -7.027  14.375  1.00 97.62           C  
ATOM    781  CE2 TYR A  99     -17.234  -7.219  12.688  1.00 97.62           C  
ATOM    782  OH  TYR A  99     -17.766  -7.605  14.984  1.00 97.62           O  
ATOM    783  CZ  TYR A  99     -16.844  -7.285  14.016  1.00 97.62           C  
ATOM    784  N   ASP A 100     -14.875  -3.018  11.891  1.00 95.31           N  
ATOM    785  CA  ASP A 100     -14.828  -2.041  12.969  1.00 95.31           C  
ATOM    786  C   ASP A 100     -15.406  -2.625  14.258  1.00 95.31           C  
ATOM    787  CB  ASP A 100     -15.586  -0.771  12.578  1.00 95.31           C  
ATOM    788  O   ASP A 100     -16.547  -3.102  14.273  1.00 95.31           O  
ATOM    789  CG  ASP A 100     -14.859   0.061  11.547  1.00 95.31           C  
ATOM    790  OD1 ASP A 100     -13.672  -0.211  11.273  1.00 95.31           O  
ATOM    791  OD2 ASP A 100     -15.477   1.000  10.992  1.00 95.31           O  
ATOM    792  N   ILE A 101     -14.641  -2.627  15.281  1.00 95.38           N  
ATOM    793  CA  ILE A 101     -15.078  -3.135  16.578  1.00 95.38           C  
ATOM    794  C   ILE A 101     -15.719  -2.010  17.375  1.00 95.38           C  
ATOM    795  CB  ILE A 101     -13.898  -3.748  17.359  1.00 95.38           C  
ATOM    796  O   ILE A 101     -15.039  -1.077  17.812  1.00 95.38           O  
ATOM    797  CG1 ILE A 101     -13.195  -4.828  16.531  1.00 95.38           C  
ATOM    798  CG2 ILE A 101     -14.383  -4.320  18.703  1.00 95.38           C  
ATOM    799  CD1 ILE A 101     -11.805  -5.191  17.031  1.00 95.38           C  
ATOM    800  N   ALA A 102     -17.047  -2.129  17.406  1.00 88.00           N  
ATOM    801  CA  ALA A 102     -17.812  -1.103  18.109  1.00 88.00           C  
ATOM    802  C   ALA A 102     -17.656  -1.235  19.625  1.00 88.00           C  
ATOM    803  CB  ALA A 102     -19.281  -1.186  17.719  1.00 88.00           C  
ATOM    804  O   ALA A 102     -17.844  -2.318  20.188  1.00 88.00           O  
ATOM    805  N   ILE A 103     -17.109  -0.224  20.172  1.00 88.88           N  
ATOM    806  CA  ILE A 103     -17.031  -0.130  21.625  1.00 88.88           C  
ATOM    807  C   ILE A 103     -18.000   0.944  22.125  1.00 88.88           C  
ATOM    808  CB  ILE A 103     -15.594   0.180  22.109  1.00 88.88           C  
ATOM    809  O   ILE A 103     -17.906   2.107  21.734  1.00 88.88           O  
ATOM    810  CG1 ILE A 103     -14.617  -0.880  21.594  1.00 88.88           C  
ATOM    811  CG2 ILE A 103     -15.539   0.270  23.641  1.00 88.88           C  
ATOM    812  CD1 ILE A 103     -13.164  -0.598  21.922  1.00 88.88           C  
ATOM    813  N   GLU A 104     -19.000   0.529  22.922  1.00 86.38           N  
ATOM    814  CA  GLU A 104     -20.031   1.438  23.422  1.00 86.38           C  
ATOM    815  C   GLU A 104     -19.422   2.555  24.266  1.00 86.38           C  
ATOM    816  CB  GLU A 104     -21.078   0.675  24.234  1.00 86.38           C  
ATOM    817  O   GLU A 104     -18.484   2.318  25.031  1.00 86.38           O  
ATOM    818  CG  GLU A 104     -21.938  -0.272  23.406  1.00 86.38           C  
ATOM    819  CD  GLU A 104     -22.984  -0.995  24.234  1.00 86.38           C  
ATOM    820  OE1 GLU A 104     -23.719  -1.843  23.656  1.00 86.38           O  
ATOM    821  OE2 GLU A 104     -23.094  -0.710  25.438  1.00 86.38           O  
ATOM    822  N   ASP A 105     -19.844   3.814  24.000  1.00 86.50           N  
ATOM    823  CA  ASP A 105     -19.594   5.004  24.797  1.00 86.50           C  
ATOM    824  C   ASP A 105     -18.141   5.461  24.672  1.00 86.50           C  
ATOM    825  CB  ASP A 105     -19.938   4.742  26.281  1.00 86.50           C  
ATOM    826  O   ASP A 105     -17.578   6.023  25.609  1.00 86.50           O  
ATOM    827  CG  ASP A 105     -21.406   4.461  26.500  1.00 86.50           C  
ATOM    828  OD1 ASP A 105     -22.266   5.098  25.844  1.00 86.50           O  
ATOM    829  OD2 ASP A 105     -21.719   3.596  27.344  1.00 86.50           O  
ATOM    830  N   MET A 106     -17.484   5.000  23.625  1.00 89.00           N  
ATOM    831  CA  MET A 106     -16.125   5.473  23.406  1.00 89.00           C  
ATOM    832  C   MET A 106     -15.969   6.066  22.016  1.00 89.00           C  
ATOM    833  CB  MET A 106     -15.125   4.336  23.609  1.00 89.00           C  
ATOM    834  O   MET A 106     -16.531   5.539  21.047  1.00 89.00           O  
ATOM    835  CG  MET A 106     -15.023   3.855  25.047  1.00 89.00           C  
ATOM    836  SD  MET A 106     -13.570   2.770  25.328  1.00 89.00           S  
ATOM    837  CE  MET A 106     -14.000   1.376  24.250  1.00 89.00           C  
ATOM    838  N   PRO A 107     -15.336   7.184  21.906  1.00 91.25           N  
ATOM    839  CA  PRO A 107     -15.141   7.789  20.594  1.00 91.25           C  
ATOM    840  C   PRO A 107     -14.102   7.047  19.750  1.00 91.25           C  
ATOM    841  CB  PRO A 107     -14.664   9.203  20.922  1.00 91.25           C  
ATOM    842  O   PRO A 107     -13.914   7.359  18.562  1.00 91.25           O  
ATOM    843  CG  PRO A 107     -14.016   9.086  22.250  1.00 91.25           C  
ATOM    844  CD  PRO A 107     -14.719   8.016  23.031  1.00 91.25           C  
ATOM    845  N   ILE A 108     -13.508   6.047  20.281  1.00 95.12           N  
ATOM    846  CA  ILE A 108     -12.445   5.297  19.641  1.00 95.12           C  
ATOM    847  C   ILE A 108     -12.992   3.975  19.109  1.00 95.12           C  
ATOM    848  CB  ILE A 108     -11.266   5.039  20.594  1.00 95.12           C  
ATOM    849  O   ILE A 108     -13.695   3.256  19.812  1.00 95.12           O  
ATOM    850  CG1 ILE A 108     -10.664   6.371  21.078  1.00 95.12           C  
ATOM    851  CG2 ILE A 108     -10.195   4.176  19.922  1.00 95.12           C  
ATOM    852  CD1 ILE A 108      -9.672   6.223  22.219  1.00 95.12           C  
ATOM    853  N   THR A 109     -12.625   3.648  17.812  1.00 95.62           N  
ATOM    854  CA  THR A 109     -13.094   2.436  17.156  1.00 95.62           C  
ATOM    855  C   THR A 109     -11.922   1.627  16.609  1.00 95.62           C  
ATOM    856  CB  THR A 109     -14.070   2.766  16.016  1.00 95.62           C  
ATOM    857  O   THR A 109     -11.289   2.020  15.625  1.00 95.62           O  
ATOM    858  CG2 THR A 109     -14.680   1.497  15.422  1.00 95.62           C  
ATOM    859  OG1 THR A 109     -15.117   3.600  16.516  1.00 95.62           O  
ATOM    860  N   PRO A 110     -11.578   0.535  17.344  1.00 97.31           N  
ATOM    861  CA  PRO A 110     -10.562  -0.341  16.750  1.00 97.31           C  
ATOM    862  C   PRO A 110     -11.031  -0.994  15.445  1.00 97.31           C  
ATOM    863  CB  PRO A 110     -10.336  -1.393  17.844  1.00 97.31           C  
ATOM    864  O   PRO A 110     -12.227  -1.220  15.266  1.00 97.31           O  
ATOM    865  CG  PRO A 110     -10.883  -0.779  19.078  1.00 97.31           C  
ATOM    866  CD  PRO A 110     -12.008   0.139  18.703  1.00 97.31           C  
ATOM    867  N   TYR A 111      -9.953  -1.337  14.516  1.00 97.44           N  
ATOM    868  CA  TYR A 111     -10.328  -2.006  13.273  1.00 97.44           C  
ATOM    869  C   TYR A 111      -9.227  -2.963  12.820  1.00 97.44           C  
ATOM    870  CB  TYR A 111     -10.609  -0.978  12.180  1.00 97.44           C  
ATOM    871  O   TYR A 111      -8.070  -2.812  13.211  1.00 97.44           O  
ATOM    872  CG  TYR A 111      -9.375  -0.245  11.703  1.00 97.44           C  
ATOM    873  CD1 TYR A 111      -9.070   1.029  12.172  1.00 97.44           C  
ATOM    874  CD2 TYR A 111      -8.516  -0.824  10.773  1.00 97.44           C  
ATOM    875  CE1 TYR A 111      -7.941   1.709  11.734  1.00 97.44           C  
ATOM    876  CE2 TYR A 111      -7.379  -0.154  10.328  1.00 97.44           C  
ATOM    877  OH  TYR A 111      -5.980   1.778  10.383  1.00 97.44           O  
ATOM    878  CZ  TYR A 111      -7.102   1.110  10.820  1.00 97.44           C  
ATOM    879  N   ILE A 112      -9.617  -3.965  12.094  1.00 98.38           N  
ATOM    880  CA  ILE A 112      -8.734  -4.863  11.359  1.00 98.38           C  
ATOM    881  C   ILE A 112      -9.180  -4.945   9.906  1.00 98.38           C  
ATOM    882  CB  ILE A 112      -8.711  -6.273  11.992  1.00 98.38           C  
ATOM    883  O   ILE A 112     -10.367  -4.805   9.602  1.00 98.38           O  
ATOM    884  CG1 ILE A 112     -10.117  -6.879  12.008  1.00 98.38           C  
ATOM    885  CG2 ILE A 112      -8.125  -6.219  13.406  1.00 98.38           C  
ATOM    886  CD1 ILE A 112     -10.148  -8.367  12.312  1.00 98.38           C  
ATOM    887  N   GLY A 113      -8.172  -5.016   9.039  1.00 98.12           N  
ATOM    888  CA  GLY A 113      -8.500  -5.027   7.621  1.00 98.12           C  
ATOM    889  C   GLY A 113      -7.547  -5.871   6.797  1.00 98.12           C  
ATOM    890  O   GLY A 113      -6.414  -6.129   7.215  1.00 98.12           O  
ATOM    891  N   VAL A 114      -8.062  -6.340   5.676  1.00 98.50           N  
ATOM    892  CA  VAL A 114      -7.262  -7.074   4.699  1.00 98.50           C  
ATOM    893  C   VAL A 114      -7.570  -6.566   3.293  1.00 98.50           C  
ATOM    894  CB  VAL A 114      -7.523  -8.594   4.785  1.00 98.50           C  
ATOM    895  O   VAL A 114      -8.688  -6.117   3.018  1.00 98.50           O  
ATOM    896  CG1 VAL A 114      -8.984  -8.906   4.477  1.00 98.50           C  
ATOM    897  CG2 VAL A 114      -6.602  -9.352   3.828  1.00 98.50           C  
ATOM    898  N   GLY A 115      -6.535  -6.523   2.459  1.00 98.31           N  
ATOM    899  CA  GLY A 115      -6.711  -6.043   1.098  1.00 98.31           C  
ATOM    900  C   GLY A 115      -5.926  -6.840   0.075  1.00 98.31           C  
ATOM    901  O   GLY A 115      -4.883  -7.414   0.396  1.00 98.31           O  
ATOM    902  N   VAL A 116      -6.477  -6.902  -1.160  1.00 98.69           N  
ATOM    903  CA  VAL A 116      -5.809  -7.570  -2.273  1.00 98.69           C  
ATOM    904  C   VAL A 116      -5.895  -6.699  -3.523  1.00 98.69           C  
ATOM    905  CB  VAL A 116      -6.414  -8.961  -2.549  1.00 98.69           C  
ATOM    906  O   VAL A 116      -6.848  -5.934  -3.691  1.00 98.69           O  
ATOM    907  CG1 VAL A 116      -6.195  -9.891  -1.359  1.00 98.69           C  
ATOM    908  CG2 VAL A 116      -7.906  -8.844  -2.867  1.00 98.69           C  
ATOM    909  N   GLY A 117      -4.828  -6.766  -4.363  1.00 98.31           N  
ATOM    910  CA  GLY A 117      -4.805  -6.000  -5.602  1.00 98.31           C  
ATOM    911  C   GLY A 117      -3.559  -6.246  -6.430  1.00 98.31           C  
ATOM    912  O   GLY A 117      -3.068  -7.375  -6.504  1.00 98.31           O  
ATOM    913  N   ALA A 118      -3.182  -5.211  -7.152  1.00 98.25           N  
ATOM    914  CA  ALA A 118      -2.012  -5.277  -8.023  1.00 98.25           C  
ATOM    915  C   ALA A 118      -1.075  -4.098  -7.770  1.00 98.25           C  
ATOM    916  CB  ALA A 118      -2.439  -5.305  -9.484  1.00 98.25           C  
ATOM    917  O   ALA A 118      -1.511  -3.035  -7.320  1.00 98.25           O  
ATOM    918  N   ALA A 119       0.193  -4.332  -7.992  1.00 97.19           N  
ATOM    919  CA  ALA A 119       1.203  -3.287  -7.832  1.00 97.19           C  
ATOM    920  C   ALA A 119       2.047  -3.145  -9.094  1.00 97.19           C  
ATOM    921  CB  ALA A 119       2.098  -3.592  -6.633  1.00 97.19           C  
ATOM    922  O   ALA A 119       2.385  -4.141  -9.742  1.00 97.19           O  
ATOM    923  N   TYR A 120       2.252  -1.968  -9.586  1.00 97.19           N  
ATOM    924  CA  TYR A 120       3.148  -1.587 -10.672  1.00 97.19           C  
ATOM    925  C   TYR A 120       4.516  -1.177 -10.133  1.00 97.19           C  
ATOM    926  CB  TYR A 120       2.545  -0.443 -11.492  1.00 97.19           C  
ATOM    927  O   TYR A 120       4.660  -0.097  -9.555  1.00 97.19           O  
ATOM    928  CG  TYR A 120       3.180  -0.269 -12.844  1.00 97.19           C  
ATOM    929  CD1 TYR A 120       3.805   0.926 -13.195  1.00 97.19           C  
ATOM    930  CD2 TYR A 120       3.156  -1.298 -13.781  1.00 97.19           C  
ATOM    931  CE1 TYR A 120       4.391   1.092 -14.453  1.00 97.19           C  
ATOM    932  CE2 TYR A 120       3.738  -1.143 -15.039  1.00 97.19           C  
ATOM    933  OH  TYR A 120       4.930   0.212 -16.594  1.00 97.19           O  
ATOM    934  CZ  TYR A 120       4.352   0.053 -15.359  1.00 97.19           C  
ATOM    935  N   ILE A 121       5.559  -2.045 -10.305  1.00 94.75           N  
ATOM    936  CA  ILE A 121       6.852  -1.946  -9.641  1.00 94.75           C  
ATOM    937  C   ILE A 121       7.918  -1.515 -10.641  1.00 94.75           C  
ATOM    938  CB  ILE A 121       7.250  -3.285  -8.977  1.00 94.75           C  
ATOM    939  O   ILE A 121       8.008  -2.070 -11.742  1.00 94.75           O  
ATOM    940  CG1 ILE A 121       6.137  -3.770  -8.039  1.00 94.75           C  
ATOM    941  CG2 ILE A 121       8.570  -3.139  -8.219  1.00 94.75           C  
ATOM    942  CD1 ILE A 121       5.914  -2.879  -6.828  1.00 94.75           C  
ATOM    943  N   SER A 122       8.734  -0.508 -10.258  1.00 93.19           N  
ATOM    944  CA  SER A 122       9.812  -0.056 -11.133  1.00 93.19           C  
ATOM    945  C   SER A 122      10.969  -1.055 -11.148  1.00 93.19           C  
ATOM    946  CB  SER A 122      10.320   1.315 -10.680  1.00 93.19           C  
ATOM    947  O   SER A 122      11.141  -1.823 -10.195  1.00 93.19           O  
ATOM    948  OG  SER A 122      10.914   1.236  -9.398  1.00 93.19           O  
ATOM    949  N   THR A 123      11.688  -1.024 -12.242  1.00 91.00           N  
ATOM    950  CA  THR A 123      12.789  -1.960 -12.422  1.00 91.00           C  
ATOM    951  C   THR A 123      13.891  -1.703 -11.398  1.00 91.00           C  
ATOM    952  CB  THR A 123      13.367  -1.862 -13.844  1.00 91.00           C  
ATOM    953  O   THR A 123      14.164  -0.554 -11.047  1.00 91.00           O  
ATOM    954  CG2 THR A 123      13.906  -0.463 -14.125  1.00 91.00           C  
ATOM    955  OG1 THR A 123      14.438  -2.811 -13.984  1.00 91.00           O  
ATOM    956  N   PRO A 124      14.414  -2.754 -10.820  1.00 85.25           N  
ATOM    957  CA  PRO A 124      15.539  -2.604  -9.898  1.00 85.25           C  
ATOM    958  C   PRO A 124      16.859  -2.365 -10.617  1.00 85.25           C  
ATOM    959  CB  PRO A 124      15.555  -3.938  -9.141  1.00 85.25           C  
ATOM    960  O   PRO A 124      17.906  -2.242  -9.969  1.00 85.25           O  
ATOM    961  CG  PRO A 124      15.039  -4.938 -10.125  1.00 85.25           C  
ATOM    962  CD  PRO A 124      13.992  -4.273 -10.977  1.00 85.25           C  
ATOM    963  N   LEU A 125      16.922  -2.250 -11.945  1.00 84.75           N  
ATOM    964  CA  LEU A 125      18.141  -2.131 -12.742  1.00 84.75           C  
ATOM    965  C   LEU A 125      18.250  -0.739 -13.352  1.00 84.75           C  
ATOM    966  CB  LEU A 125      18.172  -3.191 -13.844  1.00 84.75           C  
ATOM    967  O   LEU A 125      17.250  -0.157 -13.773  1.00 84.75           O  
ATOM    968  CG  LEU A 125      18.078  -4.648 -13.383  1.00 84.75           C  
ATOM    969  CD1 LEU A 125      18.000  -5.578 -14.586  1.00 84.75           C  
ATOM    970  CD2 LEU A 125      19.281  -5.008 -12.508  1.00 84.75           C  
ATOM    971  N   GLU A 126      19.531  -0.187 -13.406  1.00 82.81           N  
ATOM    972  CA  GLU A 126      19.859   1.061 -14.102  1.00 82.81           C  
ATOM    973  C   GLU A 126      21.141   0.929 -14.914  1.00 82.81           C  
ATOM    974  CB  GLU A 126      19.984   2.211 -13.102  1.00 82.81           C  
ATOM    975  O   GLU A 126      22.203   0.674 -14.359  1.00 82.81           O  
ATOM    976  CG  GLU A 126      20.078   3.584 -13.750  1.00 82.81           C  
ATOM    977  CD  GLU A 126      19.906   4.727 -12.766  1.00 82.81           C  
ATOM    978  OE1 GLU A 126      19.922   5.906 -13.188  1.00 82.81           O  
ATOM    979  OE2 GLU A 126      19.750   4.445 -11.555  1.00 82.81           O  
ATOM    980  N   PRO A 127      20.984   1.027 -16.250  1.00 83.88           N  
ATOM    981  CA  PRO A 127      19.766   1.321 -17.016  1.00 83.88           C  
ATOM    982  C   PRO A 127      18.844   0.110 -17.141  1.00 83.88           C  
ATOM    983  CB  PRO A 127      20.297   1.753 -18.375  1.00 83.88           C  
ATOM    984  O   PRO A 127      19.281  -1.024 -16.922  1.00 83.88           O  
ATOM    985  CG  PRO A 127      21.562   0.996 -18.562  1.00 83.88           C  
ATOM    986  CD  PRO A 127      22.203   0.820 -17.203  1.00 83.88           C  
ATOM    987  N   ALA A 128      17.609   0.381 -17.422  1.00 86.19           N  
ATOM    988  CA  ALA A 128      16.625  -0.692 -17.625  1.00 86.19           C  
ATOM    989  C   ALA A 128      17.031  -1.578 -18.812  1.00 86.19           C  
ATOM    990  CB  ALA A 128      15.234  -0.113 -17.844  1.00 86.19           C  
ATOM    991  O   ALA A 128      17.500  -1.084 -19.828  1.00 86.19           O  
ATOM    992  N   VAL A 129      16.953  -2.873 -18.641  1.00 87.00           N  
ATOM    993  CA  VAL A 129      17.203  -3.836 -19.703  1.00 87.00           C  
ATOM    994  C   VAL A 129      15.977  -3.924 -20.609  1.00 87.00           C  
ATOM    995  CB  VAL A 129      17.547  -5.234 -19.141  1.00 87.00           C  
ATOM    996  O   VAL A 129      14.852  -4.109 -20.141  1.00 87.00           O  
ATOM    997  CG1 VAL A 129      17.734  -6.242 -20.266  1.00 87.00           C  
ATOM    998  CG2 VAL A 129      18.797  -5.164 -18.281  1.00 87.00           C  
ATOM    999  N   ASN A 130      16.172  -3.773 -21.922  1.00 86.69           N  
ATOM   1000  CA  ASN A 130      15.117  -3.877 -22.922  1.00 86.69           C  
ATOM   1001  C   ASN A 130      13.992  -2.877 -22.656  1.00 86.69           C  
ATOM   1002  CB  ASN A 130      14.555  -5.301 -22.969  1.00 86.69           C  
ATOM   1003  O   ASN A 130      12.812  -3.209 -22.797  1.00 86.69           O  
ATOM   1004  CG  ASN A 130      15.570  -6.309 -23.469  1.00 86.69           C  
ATOM   1005  ND2 ASN A 130      15.406  -7.566 -23.078  1.00 86.69           N  
ATOM   1006  OD1 ASN A 130      16.500  -5.965 -24.219  1.00 86.69           O  
ATOM   1007  N   ASP A 131      14.258  -1.743 -21.984  1.00 88.25           N  
ATOM   1008  CA  ASP A 131      13.336  -0.643 -21.734  1.00 88.25           C  
ATOM   1009  C   ASP A 131      12.219  -1.065 -20.781  1.00 88.25           C  
ATOM   1010  CB  ASP A 131      12.734  -0.140 -23.047  1.00 88.25           C  
ATOM   1011  O   ASP A 131      11.117  -0.519 -20.812  1.00 88.25           O  
ATOM   1012  CG  ASP A 131      13.719   0.647 -23.891  1.00 88.25           C  
ATOM   1013  OD1 ASP A 131      14.641   1.276 -23.312  1.00 88.25           O  
ATOM   1014  OD2 ASP A 131      13.578   0.642 -25.125  1.00 88.25           O  
ATOM   1015  N   GLN A 132      12.484  -2.180 -20.016  1.00 90.44           N  
ATOM   1016  CA  GLN A 132      11.539  -2.631 -19.016  1.00 90.44           C  
ATOM   1017  C   GLN A 132      11.586  -1.733 -17.781  1.00 90.44           C  
ATOM   1018  CB  GLN A 132      11.828  -4.082 -18.609  1.00 90.44           C  
ATOM   1019  O   GLN A 132      12.242  -2.061 -16.781  1.00 90.44           O  
ATOM   1020  CG  GLN A 132      11.688  -5.070 -19.766  1.00 90.44           C  
ATOM   1021  CD  GLN A 132      11.930  -6.508 -19.328  1.00 90.44           C  
ATOM   1022  NE2 GLN A 132      10.883  -7.156 -18.828  1.00 90.44           N  
ATOM   1023  OE1 GLN A 132      13.039  -7.027 -19.453  1.00 90.44           O  
ATOM   1024  N   LYS A 133      10.773  -0.646 -17.719  1.00 93.56           N  
ATOM   1025  CA  LYS A 133      10.867   0.354 -16.656  1.00 93.56           C  
ATOM   1026  C   LYS A 133      10.023  -0.041 -15.453  1.00 93.56           C  
ATOM   1027  CB  LYS A 133      10.438   1.728 -17.172  1.00 93.56           C  
ATOM   1028  O   LYS A 133      10.312   0.356 -14.328  1.00 93.56           O  
ATOM   1029  CG  LYS A 133      11.352   2.303 -18.250  1.00 93.56           C  
ATOM   1030  CD  LYS A 133      10.930   3.709 -18.641  1.00 93.56           C  
ATOM   1031  CE  LYS A 133      11.844   4.285 -19.719  1.00 93.56           C  
ATOM   1032  NZ  LYS A 133      11.430   5.660 -20.125  1.00 93.56           N  
ATOM   1033  N   SER A 134       8.930  -0.906 -15.781  1.00 95.44           N  
ATOM   1034  CA  SER A 134       8.062  -1.331 -14.695  1.00 95.44           C  
ATOM   1035  C   SER A 134       7.312  -2.611 -15.055  1.00 95.44           C  
ATOM   1036  CB  SER A 134       7.059  -0.228 -14.344  1.00 95.44           C  
ATOM   1037  O   SER A 134       7.039  -2.869 -16.234  1.00 95.44           O  
ATOM   1038  OG  SER A 134       7.734   0.943 -13.914  1.00 95.44           O  
ATOM   1039  N   LYS A 135       6.973  -3.373 -14.039  1.00 96.94           N  
ATOM   1040  CA  LYS A 135       6.199  -4.598 -14.227  1.00 96.94           C  
ATOM   1041  C   LYS A 135       5.145  -4.758 -13.141  1.00 96.94           C  
ATOM   1042  CB  LYS A 135       7.121  -5.816 -14.258  1.00 96.94           C  
ATOM   1043  O   LYS A 135       5.320  -4.266 -12.023  1.00 96.94           O  
ATOM   1044  CG  LYS A 135       8.031  -5.879 -15.477  1.00 96.94           C  
ATOM   1045  CD  LYS A 135       7.289  -6.410 -16.703  1.00 96.94           C  
ATOM   1046  CE  LYS A 135       8.242  -6.688 -17.844  1.00 96.94           C  
ATOM   1047  NZ  LYS A 135       7.520  -7.223 -19.047  1.00 96.94           N  
ATOM   1048  N   PHE A 136       4.023  -5.469 -13.484  1.00 97.44           N  
ATOM   1049  CA  PHE A 136       2.920  -5.695 -12.555  1.00 97.44           C  
ATOM   1050  C   PHE A 136       3.174  -6.938 -11.711  1.00 97.44           C  
ATOM   1051  CB  PHE A 136       1.598  -5.840 -13.312  1.00 97.44           C  
ATOM   1052  O   PHE A 136       3.809  -7.887 -12.164  1.00 97.44           O  
ATOM   1053  CG  PHE A 136       0.972  -4.523 -13.695  1.00 97.44           C  
ATOM   1054  CD1 PHE A 136       0.302  -3.756 -12.758  1.00 97.44           C  
ATOM   1055  CD2 PHE A 136       1.055  -4.059 -15.000  1.00 97.44           C  
ATOM   1056  CE1 PHE A 136      -0.278  -2.539 -13.109  1.00 97.44           C  
ATOM   1057  CE2 PHE A 136       0.479  -2.844 -15.359  1.00 97.44           C  
ATOM   1058  CZ  PHE A 136      -0.188  -2.086 -14.414  1.00 97.44           C  
ATOM   1059  N   GLY A 137       2.748  -6.840 -10.484  1.00 96.62           N  
ATOM   1060  CA  GLY A 137       2.674  -7.965  -9.570  1.00 96.62           C  
ATOM   1061  C   GLY A 137       1.422  -7.953  -8.711  1.00 96.62           C  
ATOM   1062  O   GLY A 137       0.688  -6.965  -8.688  1.00 96.62           O  
ATOM   1063  N   PHE A 138       1.169  -9.164  -8.141  1.00 97.94           N  
ATOM   1064  CA  PHE A 138       0.083  -9.266  -7.172  1.00 97.94           C  
ATOM   1065  C   PHE A 138       0.448  -8.562  -5.867  1.00 97.94           C  
ATOM   1066  CB  PHE A 138      -0.256 -10.734  -6.898  1.00 97.94           C  
ATOM   1067  O   PHE A 138       1.610  -8.570  -5.461  1.00 97.94           O  
ATOM   1068  CG  PHE A 138      -0.932 -11.430  -8.055  1.00 97.94           C  
ATOM   1069  CD1 PHE A 138      -2.301 -11.297  -8.250  1.00 97.94           C  
ATOM   1070  CD2 PHE A 138      -0.198 -12.211  -8.938  1.00 97.94           C  
ATOM   1071  CE1 PHE A 138      -2.930 -11.938  -9.320  1.00 97.94           C  
ATOM   1072  CE2 PHE A 138      -0.819 -12.852 -10.008  1.00 97.94           C  
ATOM   1073  CZ  PHE A 138      -2.184 -12.711 -10.195  1.00 97.94           C  
ATOM   1074  N   ALA A 139      -0.598  -7.887  -5.258  1.00 97.50           N  
ATOM   1075  CA  ALA A 139      -0.333  -7.168  -4.016  1.00 97.50           C  
ATOM   1076  C   ALA A 139      -1.363  -7.520  -2.947  1.00 97.50           C  
ATOM   1077  CB  ALA A 139      -0.323  -5.660  -4.270  1.00 97.50           C  
ATOM   1078  O   ALA A 139      -2.494  -7.895  -3.266  1.00 97.50           O  
ATOM   1079  N   GLY A 140      -0.912  -7.590  -1.743  1.00 97.25           N  
ATOM   1080  CA  GLY A 140      -1.770  -7.773  -0.584  1.00 97.25           C  
ATOM   1081  C   GLY A 140      -1.308  -6.996   0.632  1.00 97.25           C  
ATOM   1082  O   GLY A 140      -0.167  -6.531   0.682  1.00 97.25           O  
ATOM   1083  N   GLN A 141      -2.396  -6.855   1.544  1.00 96.38           N  
ATOM   1084  CA  GLN A 141      -2.035  -6.156   2.773  1.00 96.38           C  
ATOM   1085  C   GLN A 141      -2.973  -6.531   3.916  1.00 96.38           C  
ATOM   1086  CB  GLN A 141      -2.053  -4.641   2.555  1.00 96.38           C  
ATOM   1087  O   GLN A 141      -4.070  -7.043   3.682  1.00 96.38           O  
ATOM   1088  CG  GLN A 141      -3.430  -4.086   2.221  1.00 96.38           C  
ATOM   1089  CD  GLN A 141      -3.420  -2.582   2.006  1.00 96.38           C  
ATOM   1090  NE2 GLN A 141      -4.582  -2.021   1.684  1.00 96.38           N  
ATOM   1091  OE1 GLN A 141      -2.379  -1.932   2.131  1.00 96.38           O  
ATOM   1092  N   VAL A 142      -2.406  -6.398   5.152  1.00 97.69           N  
ATOM   1093  CA  VAL A 142      -3.184  -6.508   6.383  1.00 97.69           C  
ATOM   1094  C   VAL A 142      -3.000  -5.242   7.223  1.00 97.69           C  
ATOM   1095  CB  VAL A 142      -2.779  -7.754   7.203  1.00 97.69           C  
ATOM   1096  O   VAL A 142      -1.923  -4.641   7.223  1.00 97.69           O  
ATOM   1097  CG1 VAL A 142      -3.105  -9.031   6.434  1.00 97.69           C  
ATOM   1098  CG2 VAL A 142      -1.295  -7.703   7.555  1.00 97.69           C  
ATOM   1099  N   LYS A 143      -4.152  -4.750   7.848  1.00 97.00           N  
ATOM   1100  CA  LYS A 143      -4.141  -3.510   8.617  1.00 97.00           C  
ATOM   1101  C   LYS A 143      -4.848  -3.688   9.961  1.00 97.00           C  
ATOM   1102  CB  LYS A 143      -4.797  -2.379   7.828  1.00 97.00           C  
ATOM   1103  O   LYS A 143      -5.793  -4.473  10.070  1.00 97.00           O  
ATOM   1104  CG  LYS A 143      -4.094  -2.047   6.520  1.00 97.00           C  
ATOM   1105  CD  LYS A 143      -4.797  -0.917   5.777  1.00 97.00           C  
ATOM   1106  CE  LYS A 143      -4.078  -0.568   4.480  1.00 97.00           C  
ATOM   1107  NZ  LYS A 143      -4.773   0.527   3.740  1.00 97.00           N  
ATOM   1108  N   ALA A 144      -4.285  -3.053  10.969  1.00 98.19           N  
ATOM   1109  CA  ALA A 144      -4.922  -2.959  12.273  1.00 98.19           C  
ATOM   1110  C   ALA A 144      -4.633  -1.610  12.930  1.00 98.19           C  
ATOM   1111  CB  ALA A 144      -4.453  -4.098  13.180  1.00 98.19           C  
ATOM   1112  O   ALA A 144      -3.514  -1.100  12.844  1.00 98.19           O  
ATOM   1113  N   GLY A 145      -5.770  -0.979  13.484  1.00 97.69           N  
ATOM   1114  CA  GLY A 145      -5.574   0.324  14.102  1.00 97.69           C  
ATOM   1115  C   GLY A 145      -6.801   0.827  14.836  1.00 97.69           C  
ATOM   1116  O   GLY A 145      -7.684   0.043  15.195  1.00 97.69           O  
ATOM   1117  N   VAL A 146      -6.727   2.062  15.164  1.00 97.50           N  
ATOM   1118  CA  VAL A 146      -7.828   2.686  15.898  1.00 97.50           C  
ATOM   1119  C   VAL A 146      -8.250   3.971  15.188  1.00 97.50           C  
ATOM   1120  CB  VAL A 146      -7.438   2.988  17.359  1.00 97.50           C  
ATOM   1121  O   VAL A 146      -7.430   4.645  14.562  1.00 97.50           O  
ATOM   1122  CG1 VAL A 146      -7.172   1.694  18.125  1.00 97.50           C  
ATOM   1123  CG2 VAL A 146      -6.219   3.904  17.406  1.00 97.50           C  
ATOM   1124  N   SER A 147      -9.617   4.273  15.203  1.00 96.12           N  
ATOM   1125  CA  SER A 147     -10.180   5.508  14.664  1.00 96.12           C  
ATOM   1126  C   SER A 147     -10.805   6.355  15.766  1.00 96.12           C  
ATOM   1127  CB  SER A 147     -11.234   5.195  13.594  1.00 96.12           C  
ATOM   1128  O   SER A 147     -11.367   5.824  16.734  1.00 96.12           O  
ATOM   1129  OG  SER A 147     -12.312   4.469  14.148  1.00 96.12           O  
ATOM   1130  N   TYR A 148     -10.562   7.645  15.703  1.00 95.94           N  
ATOM   1131  CA  TYR A 148     -11.109   8.602  16.656  1.00 95.94           C  
ATOM   1132  C   TYR A 148     -12.117   9.523  15.977  1.00 95.94           C  
ATOM   1133  CB  TYR A 148      -9.992   9.430  17.281  1.00 95.94           C  
ATOM   1134  O   TYR A 148     -11.812  10.156  14.969  1.00 95.94           O  
ATOM   1135  CG  TYR A 148     -10.477  10.422  18.312  1.00 95.94           C  
ATOM   1136  CD1 TYR A 148     -10.570  11.781  18.016  1.00 95.94           C  
ATOM   1137  CD2 TYR A 148     -10.852  10.008  19.594  1.00 95.94           C  
ATOM   1138  CE1 TYR A 148     -11.016  12.703  18.953  1.00 95.94           C  
ATOM   1139  CE2 TYR A 148     -11.297  10.922  20.531  1.00 95.94           C  
ATOM   1140  OH  TYR A 148     -11.820  13.172  21.141  1.00 95.94           O  
ATOM   1141  CZ  TYR A 148     -11.375  12.266  20.203  1.00 95.94           C  
ATOM   1142  N   ASP A 149     -13.391   9.594  16.469  1.00 93.44           N  
ATOM   1143  CA  ASP A 149     -14.453  10.445  15.945  1.00 93.44           C  
ATOM   1144  C   ASP A 149     -14.250  11.898  16.375  1.00 93.44           C  
ATOM   1145  CB  ASP A 149     -15.820   9.945  16.406  1.00 93.44           C  
ATOM   1146  O   ASP A 149     -14.609  12.273  17.500  1.00 93.44           O  
ATOM   1147  CG  ASP A 149     -16.156   8.562  15.875  1.00 93.44           C  
ATOM   1148  OD1 ASP A 149     -15.688   8.203  14.781  1.00 93.44           O  
ATOM   1149  OD2 ASP A 149     -16.906   7.828  16.562  1.00 93.44           O  
ATOM   1150  N   VAL A 150     -13.586  12.758  15.547  1.00 94.94           N  
ATOM   1151  CA  VAL A 150     -13.406  14.188  15.820  1.00 94.94           C  
ATOM   1152  C   VAL A 150     -14.750  14.898  15.742  1.00 94.94           C  
ATOM   1153  CB  VAL A 150     -12.406  14.828  14.836  1.00 94.94           C  
ATOM   1154  O   VAL A 150     -15.094  15.688  16.625  1.00 94.94           O  
ATOM   1155  CG1 VAL A 150     -12.281  16.328  15.094  1.00 94.94           C  
ATOM   1156  CG2 VAL A 150     -11.039  14.148  14.945  1.00 94.94           C  
ATOM   1157  N   THR A 151     -15.461  14.625  14.688  1.00 92.62           N  
ATOM   1158  CA  THR A 151     -16.859  14.977  14.453  1.00 92.62           C  
ATOM   1159  C   THR A 151     -17.641  13.773  13.930  1.00 92.62           C  
ATOM   1160  CB  THR A 151     -16.969  16.141  13.445  1.00 92.62           C  
ATOM   1161  O   THR A 151     -17.047  12.742  13.586  1.00 92.62           O  
ATOM   1162  CG2 THR A 151     -16.047  17.281  13.828  1.00 92.62           C  
ATOM   1163  OG1 THR A 151     -16.625  15.672  12.141  1.00 92.62           O  
ATOM   1164  N   PRO A 152     -18.969  13.812  13.961  1.00 87.38           N  
ATOM   1165  CA  PRO A 152     -19.734  12.680  13.438  1.00 87.38           C  
ATOM   1166  C   PRO A 152     -19.375  12.352  11.992  1.00 87.38           C  
ATOM   1167  CB  PRO A 152     -21.172  13.156  13.547  1.00 87.38           C  
ATOM   1168  O   PRO A 152     -19.562  11.219  11.547  1.00 87.38           O  
ATOM   1169  CG  PRO A 152     -21.188  14.125  14.680  1.00 87.38           C  
ATOM   1170  CD  PRO A 152     -19.891  14.891  14.656  1.00 87.38           C  
ATOM   1171  N   GLU A 153     -18.656  13.258  11.227  1.00 91.19           N  
ATOM   1172  CA  GLU A 153     -18.391  13.070   9.805  1.00 91.19           C  
ATOM   1173  C   GLU A 153     -16.891  12.898   9.547  1.00 91.19           C  
ATOM   1174  CB  GLU A 153     -18.938  14.242   8.984  1.00 91.19           C  
ATOM   1175  O   GLU A 153     -16.484  12.469   8.469  1.00 91.19           O  
ATOM   1176  CG  GLU A 153     -20.453  14.320   8.969  1.00 91.19           C  
ATOM   1177  CD  GLU A 153     -21.031  14.969  10.211  1.00 91.19           C  
ATOM   1178  OE1 GLU A 153     -22.250  14.797  10.477  1.00 91.19           O  
ATOM   1179  OE2 GLU A 153     -20.266  15.656  10.930  1.00 91.19           O  
ATOM   1180  N   VAL A 154     -16.031  13.344  10.586  1.00 94.00           N  
ATOM   1181  CA  VAL A 154     -14.586  13.328  10.406  1.00 94.00           C  
ATOM   1182  C   VAL A 154     -13.945  12.430  11.453  1.00 94.00           C  
ATOM   1183  CB  VAL A 154     -13.992  14.750  10.484  1.00 94.00           C  
ATOM   1184  O   VAL A 154     -14.148  12.609  12.648  1.00 94.00           O  
ATOM   1185  CG1 VAL A 154     -12.477  14.711  10.344  1.00 94.00           C  
ATOM   1186  CG2 VAL A 154     -14.609  15.648   9.414  1.00 94.00           C  
ATOM   1187  N   LYS A 155     -13.141  11.469  10.953  1.00 94.94           N  
ATOM   1188  CA  LYS A 155     -12.422  10.555  11.820  1.00 94.94           C  
ATOM   1189  C   LYS A 155     -10.922  10.602  11.547  1.00 94.94           C  
ATOM   1190  CB  LYS A 155     -12.945   9.125  11.648  1.00 94.94           C  
ATOM   1191  O   LYS A 155     -10.500  10.688  10.391  1.00 94.94           O  
ATOM   1192  CG  LYS A 155     -14.422   8.961  11.969  1.00 94.94           C  
ATOM   1193  CD  LYS A 155     -14.875   7.520  11.812  1.00 94.94           C  
ATOM   1194  CE  LYS A 155     -16.359   7.355  12.133  1.00 94.94           C  
ATOM   1195  NZ  LYS A 155     -16.781   5.926  12.086  1.00 94.94           N  
ATOM   1196  N   LEU A 156     -10.195  10.633  12.562  1.00 97.25           N  
ATOM   1197  CA  LEU A 156      -8.758  10.406  12.469  1.00 97.25           C  
ATOM   1198  C   LEU A 156      -8.414   8.953  12.805  1.00 97.25           C  
ATOM   1199  CB  LEU A 156      -8.008  11.352  13.406  1.00 97.25           C  
ATOM   1200  O   LEU A 156      -9.047   8.344  13.664  1.00 97.25           O  
ATOM   1201  CG  LEU A 156      -8.172  12.844  13.141  1.00 97.25           C  
ATOM   1202  CD1 LEU A 156      -7.453  13.656  14.219  1.00 97.25           C  
ATOM   1203  CD2 LEU A 156      -7.652  13.203  11.758  1.00 97.25           C  
ATOM   1204  N   TYR A 157      -7.484   8.422  12.023  1.00 95.94           N  
ATOM   1205  CA  TYR A 157      -7.129   7.039  12.328  1.00 95.94           C  
ATOM   1206  C   TYR A 157      -5.621   6.840  12.297  1.00 95.94           C  
ATOM   1207  CB  TYR A 157      -7.805   6.078  11.344  1.00 95.94           C  
ATOM   1208  O   TYR A 157      -4.902   7.613  11.656  1.00 95.94           O  
ATOM   1209  CG  TYR A 157      -7.320   6.230   9.922  1.00 95.94           C  
ATOM   1210  CD1 TYR A 157      -7.914   7.148   9.062  1.00 95.94           C  
ATOM   1211  CD2 TYR A 157      -6.273   5.453   9.445  1.00 95.94           C  
ATOM   1212  CE1 TYR A 157      -7.473   7.289   7.750  1.00 95.94           C  
ATOM   1213  CE2 TYR A 157      -5.824   5.586   8.133  1.00 95.94           C  
ATOM   1214  OH  TYR A 157      -5.988   6.641   5.996  1.00 95.94           O  
ATOM   1215  CZ  TYR A 157      -6.430   6.504   7.293  1.00 95.94           C  
ATOM   1216  N   ALA A 158      -5.195   5.891  13.078  1.00 97.25           N  
ATOM   1217  CA  ALA A 158      -3.803   5.461  13.141  1.00 97.25           C  
ATOM   1218  C   ALA A 158      -3.703   3.951  13.352  1.00 97.25           C  
ATOM   1219  CB  ALA A 158      -3.066   6.199  14.258  1.00 97.25           C  
ATOM   1220  O   ALA A 158      -4.527   3.359  14.055  1.00 97.25           O  
ATOM   1221  N   GLY A 159      -2.703   3.332  12.602  1.00 95.56           N  
ATOM   1222  CA  GLY A 159      -2.576   1.889  12.734  1.00 95.56           C  
ATOM   1223  C   GLY A 159      -1.319   1.340  12.086  1.00 95.56           C  
ATOM   1224  O   GLY A 159      -0.450   2.104  11.656  1.00 95.56           O  
ATOM   1225  N   ALA A 160      -1.221   0.020  12.219  1.00 95.38           N  
ATOM   1226  CA  ALA A 160      -0.114  -0.712  11.609  1.00 95.38           C  
ATOM   1227  C   ALA A 160      -0.554  -1.398  10.320  1.00 95.38           C  
ATOM   1228  CB  ALA A 160       0.448  -1.738  12.586  1.00 95.38           C  
ATOM   1229  O   ALA A 160      -1.726  -1.750  10.164  1.00 95.38           O  
ATOM   1230  N   ARG A 161       0.400  -1.500   9.367  1.00 92.56           N  
ATOM   1231  CA  ARG A 161       0.106  -2.125   8.086  1.00 92.56           C  
ATOM   1232  C   ARG A 161       1.278  -2.975   7.609  1.00 92.56           C  
ATOM   1233  CB  ARG A 161      -0.232  -1.062   7.035  1.00 92.56           C  
ATOM   1234  O   ARG A 161       2.438  -2.598   7.785  1.00 92.56           O  
ATOM   1235  CG  ARG A 161       0.982  -0.513   6.305  1.00 92.56           C  
ATOM   1236  CD  ARG A 161       0.588   0.519   5.254  1.00 92.56           C  
ATOM   1237  NE  ARG A 161       1.707   0.850   4.379  1.00 92.56           N  
ATOM   1238  NH1 ARG A 161       0.483   2.238   2.996  1.00 92.56           N  
ATOM   1239  NH2 ARG A 161       2.713   1.891   2.594  1.00 92.56           N  
ATOM   1240  CZ  ARG A 161       1.632   1.659   3.324  1.00 92.56           C  
ATOM   1241  N   TYR A 162       0.979  -4.141   7.105  1.00 93.69           N  
ATOM   1242  CA  TYR A 162       1.901  -4.930   6.297  1.00 93.69           C  
ATOM   1243  C   TYR A 162       1.451  -4.973   4.840  1.00 93.69           C  
ATOM   1244  CB  TYR A 162       2.018  -6.352   6.848  1.00 93.69           C  
ATOM   1245  O   TYR A 162       0.302  -5.309   4.551  1.00 93.69           O  
ATOM   1246  CG  TYR A 162       2.838  -7.273   5.980  1.00 93.69           C  
ATOM   1247  CD1 TYR A 162       2.225  -8.180   5.117  1.00 93.69           C  
ATOM   1248  CD2 TYR A 162       4.227  -7.246   6.020  1.00 93.69           C  
ATOM   1249  CE1 TYR A 162       2.975  -9.031   4.316  1.00 93.69           C  
ATOM   1250  CE2 TYR A 162       4.988  -8.094   5.227  1.00 93.69           C  
ATOM   1251  OH  TYR A 162       5.105  -9.828   3.584  1.00 93.69           O  
ATOM   1252  CZ  TYR A 162       4.355  -8.984   4.375  1.00 93.69           C  
ATOM   1253  N   PHE A 163       2.348  -4.598   3.951  1.00 93.25           N  
ATOM   1254  CA  PHE A 163       2.113  -4.617   2.514  1.00 93.25           C  
ATOM   1255  C   PHE A 163       3.125  -5.516   1.812  1.00 93.25           C  
ATOM   1256  CB  PHE A 163       2.186  -3.199   1.938  1.00 93.25           C  
ATOM   1257  O   PHE A 163       4.316  -5.480   2.125  1.00 93.25           O  
ATOM   1258  CG  PHE A 163       2.082  -3.146   0.437  1.00 93.25           C  
ATOM   1259  CD1 PHE A 163       3.223  -3.205  -0.354  1.00 93.25           C  
ATOM   1260  CD2 PHE A 163       0.844  -3.037  -0.183  1.00 93.25           C  
ATOM   1261  CE1 PHE A 163       3.131  -3.158  -1.743  1.00 93.25           C  
ATOM   1262  CE2 PHE A 163       0.745  -2.988  -1.570  1.00 93.25           C  
ATOM   1263  CZ  PHE A 163       1.890  -3.049  -2.348  1.00 93.25           C  
ATOM   1264  N   GLY A 164       2.623  -6.293   0.865  1.00 92.88           N  
ATOM   1265  CA  GLY A 164       3.500  -7.121   0.054  1.00 92.88           C  
ATOM   1266  C   GLY A 164       3.041  -7.250  -1.387  1.00 92.88           C  
ATOM   1267  O   GLY A 164       1.844  -7.172  -1.670  1.00 92.88           O  
ATOM   1268  N   SER A 165       4.070  -7.367  -2.258  1.00 94.81           N  
ATOM   1269  CA  SER A 165       3.809  -7.668  -3.662  1.00 94.81           C  
ATOM   1270  C   SER A 165       4.809  -8.688  -4.207  1.00 94.81           C  
ATOM   1271  CB  SER A 165       3.863  -6.391  -4.504  1.00 94.81           C  
ATOM   1272  O   SER A 165       5.961  -8.727  -3.771  1.00 94.81           O  
ATOM   1273  OG  SER A 165       3.875  -6.699  -5.887  1.00 94.81           O  
ATOM   1274  N   TYR A 166       4.242  -9.539  -5.066  1.00 94.06           N  
ATOM   1275  CA  TYR A 166       5.066 -10.570  -5.695  1.00 94.06           C  
ATOM   1276  C   TYR A 166       4.648 -10.789  -7.145  1.00 94.06           C  
ATOM   1277  CB  TYR A 166       4.965 -11.883  -4.918  1.00 94.06           C  
ATOM   1278  O   TYR A 166       3.484 -10.602  -7.500  1.00 94.06           O  
ATOM   1279  CG  TYR A 166       5.562 -13.062  -5.641  1.00 94.06           C  
ATOM   1280  CD1 TYR A 166       4.770 -13.906  -6.418  1.00 94.06           C  
ATOM   1281  CD2 TYR A 166       6.922 -13.344  -5.555  1.00 94.06           C  
ATOM   1282  CE1 TYR A 166       5.312 -15.000  -7.086  1.00 94.06           C  
ATOM   1283  CE2 TYR A 166       7.480 -14.430  -6.219  1.00 94.06           C  
ATOM   1284  OH  TYR A 166       7.215 -16.328  -7.641  1.00 94.06           O  
ATOM   1285  CZ  TYR A 166       6.668 -15.250  -6.980  1.00 94.06           C  
ATOM   1286  N   GLY A 167       5.582 -11.086  -7.977  1.00 94.44           N  
ATOM   1287  CA  GLY A 167       5.238 -11.453  -9.344  1.00 94.44           C  
ATOM   1288  C   GLY A 167       5.773 -10.484 -10.375  1.00 94.44           C  
ATOM   1289  O   GLY A 167       5.602 -10.688 -11.578  1.00 94.44           O  
ATOM   1290  N   ALA A 168       6.434  -9.414  -9.953  1.00 94.81           N  
ATOM   1291  CA  ALA A 168       7.098  -8.516 -10.891  1.00 94.81           C  
ATOM   1292  C   ALA A 168       8.438  -9.086 -11.344  1.00 94.81           C  
ATOM   1293  CB  ALA A 168       7.297  -7.137 -10.258  1.00 94.81           C  
ATOM   1294  O   ALA A 168       9.398  -9.117 -10.578  1.00 94.81           O  
ATOM   1295  N   ASN A 169       8.445  -9.609 -12.641  1.00 94.94           N  
ATOM   1296  CA  ASN A 169       9.633 -10.234 -13.203  1.00 94.94           C  
ATOM   1297  C   ASN A 169      10.227  -9.398 -14.328  1.00 94.94           C  
ATOM   1298  CB  ASN A 169       9.305 -11.648 -13.703  1.00 94.94           C  
ATOM   1299  O   ASN A 169       9.508  -8.961 -15.227  1.00 94.94           O  
ATOM   1300  CG  ASN A 169       8.688 -12.516 -12.625  1.00 94.94           C  
ATOM   1301  ND2 ASN A 169       7.574 -13.164 -12.953  1.00 94.94           N  
ATOM   1302  OD1 ASN A 169       9.203 -12.609 -11.508  1.00 94.94           O  
ATOM   1303  N   PHE A 170      11.547  -9.156 -14.219  1.00 93.12           N  
ATOM   1304  CA  PHE A 170      12.258  -8.383 -15.234  1.00 93.12           C  
ATOM   1305  C   PHE A 170      13.258  -9.258 -15.977  1.00 93.12           C  
ATOM   1306  CB  PHE A 170      12.984  -7.191 -14.594  1.00 93.12           C  
ATOM   1307  O   PHE A 170      13.938 -10.094 -15.367  1.00 93.12           O  
ATOM   1308  CG  PHE A 170      12.055  -6.188 -13.961  1.00 93.12           C  
ATOM   1309  CD1 PHE A 170      11.664  -5.051 -14.664  1.00 93.12           C  
ATOM   1310  CD2 PHE A 170      11.578  -6.375 -12.672  1.00 93.12           C  
ATOM   1311  CE1 PHE A 170      10.805  -4.121 -14.086  1.00 93.12           C  
ATOM   1312  CE2 PHE A 170      10.727  -5.449 -12.086  1.00 93.12           C  
ATOM   1313  CZ  PHE A 170      10.336  -4.320 -12.797  1.00 93.12           C  
ATOM   1314  N   ASP A 171      13.281  -9.094 -17.266  1.00 92.56           N  
ATOM   1315  CA  ASP A 171      14.227  -9.844 -18.094  1.00 92.56           C  
ATOM   1316  C   ASP A 171      15.648  -9.312 -17.922  1.00 92.56           C  
ATOM   1317  CB  ASP A 171      13.820  -9.797 -19.562  1.00 92.56           C  
ATOM   1318  O   ASP A 171      15.844  -8.141 -17.594  1.00 92.56           O  
ATOM   1319  CG  ASP A 171      12.469 -10.438 -19.828  1.00 92.56           C  
ATOM   1320  OD1 ASP A 171      12.031 -11.289 -19.031  1.00 92.56           O  
ATOM   1321  OD2 ASP A 171      11.836 -10.094 -20.859  1.00 92.56           O  
ATOM   1322  N   GLY A 172      16.625 -10.125 -18.031  1.00 89.00           N  
ATOM   1323  CA  GLY A 172      18.031  -9.781 -18.109  1.00 89.00           C  
ATOM   1324  C   GLY A 172      18.672 -10.156 -19.438  1.00 89.00           C  
ATOM   1325  O   GLY A 172      17.969 -10.391 -20.422  1.00 89.00           O  
ATOM   1326  N   LYS A 173      19.938 -10.031 -19.516  1.00 88.94           N  
ATOM   1327  CA  LYS A 173      20.719 -10.461 -20.672  1.00 88.94           C  
ATOM   1328  C   LYS A 173      21.703 -11.570 -20.312  1.00 88.94           C  
ATOM   1329  CB  LYS A 173      21.469  -9.273 -21.281  1.00 88.94           C  
ATOM   1330  O   LYS A 173      22.234 -11.586 -19.203  1.00 88.94           O  
ATOM   1331  CG  LYS A 173      20.578  -8.211 -21.891  1.00 88.94           C  
ATOM   1332  CD  LYS A 173      21.375  -7.176 -22.672  1.00 88.94           C  
ATOM   1333  CE  LYS A 173      20.484  -6.109 -23.281  1.00 88.94           C  
ATOM   1334  NZ  LYS A 173      21.266  -5.090 -24.031  1.00 88.94           N  
ATOM   1335  N   LYS A 174      21.766 -12.578 -21.141  1.00 87.56           N  
ATOM   1336  CA  LYS A 174      22.750 -13.641 -20.953  1.00 87.56           C  
ATOM   1337  C   LYS A 174      23.438 -13.977 -22.266  1.00 87.56           C  
ATOM   1338  CB  LYS A 174      22.094 -14.891 -20.375  1.00 87.56           C  
ATOM   1339  O   LYS A 174      22.953 -13.633 -23.344  1.00 87.56           O  
ATOM   1340  CG  LYS A 174      21.062 -15.539 -21.297  1.00 87.56           C  
ATOM   1341  CD  LYS A 174      20.438 -16.766 -20.672  1.00 87.56           C  
ATOM   1342  CE  LYS A 174      19.406 -17.406 -21.578  1.00 87.56           C  
ATOM   1343  NZ  LYS A 174      18.781 -18.625 -20.969  1.00 87.56           N  
ATOM   1344  N   THR A 175      24.688 -14.523 -22.172  1.00 91.44           N  
ATOM   1345  CA  THR A 175      25.453 -14.914 -23.359  1.00 91.44           C  
ATOM   1346  C   THR A 175      24.719 -16.016 -24.125  1.00 91.44           C  
ATOM   1347  CB  THR A 175      26.859 -15.398 -22.984  1.00 91.44           C  
ATOM   1348  O   THR A 175      24.219 -16.969 -23.531  1.00 91.44           O  
ATOM   1349  CG2 THR A 175      27.672 -15.742 -24.234  1.00 91.44           C  
ATOM   1350  OG1 THR A 175      27.547 -14.359 -22.266  1.00 91.44           O  
ATOM   1351  N   ASP A 176      24.609 -15.773 -25.375  1.00 90.94           N  
ATOM   1352  CA  ASP A 176      24.016 -16.766 -26.266  1.00 90.94           C  
ATOM   1353  C   ASP A 176      24.797 -18.078 -26.203  1.00 90.94           C  
ATOM   1354  CB  ASP A 176      23.969 -16.250 -27.688  1.00 90.94           C  
ATOM   1355  O   ASP A 176      26.016 -18.094 -26.391  1.00 90.94           O  
ATOM   1356  CG  ASP A 176      23.156 -17.141 -28.625  1.00 90.94           C  
ATOM   1357  OD1 ASP A 176      23.219 -18.375 -28.484  1.00 90.94           O  
ATOM   1358  OD2 ASP A 176      22.469 -16.594 -29.500  1.00 90.94           O  
ATOM   1359  N   PRO A 177      24.109 -19.219 -25.859  1.00 91.25           N  
ATOM   1360  CA  PRO A 177      24.797 -20.500 -25.781  1.00 91.25           C  
ATOM   1361  C   PRO A 177      25.391 -20.922 -27.125  1.00 91.25           C  
ATOM   1362  CB  PRO A 177      23.703 -21.469 -25.344  1.00 91.25           C  
ATOM   1363  O   PRO A 177      26.359 -21.703 -27.172  1.00 91.25           O  
ATOM   1364  CG  PRO A 177      22.562 -20.594 -24.953  1.00 91.25           C  
ATOM   1365  CD  PRO A 177      22.781 -19.234 -25.531  1.00 91.25           C  
ATOM   1366  N   LYS A 178      24.891 -20.375 -28.219  1.00 93.75           N  
ATOM   1367  CA  LYS A 178      25.297 -20.781 -29.562  1.00 93.75           C  
ATOM   1368  C   LYS A 178      26.344 -19.828 -30.141  1.00 93.75           C  
ATOM   1369  CB  LYS A 178      24.094 -20.859 -30.500  1.00 93.75           C  
ATOM   1370  O   LYS A 178      27.047 -20.172 -31.078  1.00 93.75           O  
ATOM   1371  CG  LYS A 178      23.094 -21.953 -30.141  1.00 93.75           C  
ATOM   1372  CD  LYS A 178      21.953 -22.031 -31.156  1.00 93.75           C  
ATOM   1373  CE  LYS A 178      20.922 -23.062 -30.734  1.00 93.75           C  
ATOM   1374  NZ  LYS A 178      19.734 -23.047 -31.656  1.00 93.75           N  
ATOM   1375  N   ASP A 179      26.422 -18.641 -29.594  1.00 93.38           N  
ATOM   1376  CA  ASP A 179      27.344 -17.609 -30.047  1.00 93.38           C  
ATOM   1377  C   ASP A 179      27.828 -16.734 -28.891  1.00 93.38           C  
ATOM   1378  CB  ASP A 179      26.688 -16.750 -31.125  1.00 93.38           C  
ATOM   1379  O   ASP A 179      27.062 -15.914 -28.375  1.00 93.38           O  
ATOM   1380  CG  ASP A 179      27.641 -15.727 -31.734  1.00 93.38           C  
ATOM   1381  OD1 ASP A 179      28.812 -15.656 -31.312  1.00 93.38           O  
ATOM   1382  OD2 ASP A 179      27.203 -14.992 -32.656  1.00 93.38           O  
ATOM   1383  N   SER A 180      29.047 -16.844 -28.469  1.00 90.25           N  
ATOM   1384  CA  SER A 180      29.625 -16.188 -27.297  1.00 90.25           C  
ATOM   1385  C   SER A 180      29.750 -14.688 -27.500  1.00 90.25           C  
ATOM   1386  CB  SER A 180      30.984 -16.781 -26.969  1.00 90.25           C  
ATOM   1387  O   SER A 180      29.953 -13.945 -26.547  1.00 90.25           O  
ATOM   1388  OG  SER A 180      31.859 -16.719 -28.094  1.00 90.25           O  
ATOM   1389  N   THR A 181      29.609 -14.188 -28.656  1.00 91.38           N  
ATOM   1390  CA  THR A 181      29.750 -12.766 -28.953  1.00 91.38           C  
ATOM   1391  C   THR A 181      28.391 -12.078 -28.938  1.00 91.38           C  
ATOM   1392  CB  THR A 181      30.406 -12.539 -30.328  1.00 91.38           C  
ATOM   1393  O   THR A 181      28.297 -10.852 -29.062  1.00 91.38           O  
ATOM   1394  CG2 THR A 181      31.781 -13.211 -30.391  1.00 91.38           C  
ATOM   1395  OG1 THR A 181      29.578 -13.086 -31.359  1.00 91.38           O  
ATOM   1396  N   ARG A 182      27.297 -12.891 -28.750  1.00 91.06           N  
ATOM   1397  CA  ARG A 182      25.938 -12.359 -28.781  1.00 91.06           C  
ATOM   1398  C   ARG A 182      25.266 -12.461 -27.422  1.00 91.06           C  
ATOM   1399  CB  ARG A 182      25.094 -13.102 -29.828  1.00 91.06           C  
ATOM   1400  O   ARG A 182      25.531 -13.398 -26.656  1.00 91.06           O  
ATOM   1401  CG  ARG A 182      25.469 -12.758 -31.266  1.00 91.06           C  
ATOM   1402  CD  ARG A 182      24.609 -13.523 -32.250  1.00 91.06           C  
ATOM   1403  NE  ARG A 182      23.266 -12.961 -32.375  1.00 91.06           N  
ATOM   1404  NH1 ARG A 182      22.875 -13.734 -34.500  1.00 91.06           N  
ATOM   1405  NH2 ARG A 182      21.266 -12.523 -33.406  1.00 91.06           N  
ATOM   1406  CZ  ARG A 182      22.469 -13.070 -33.438  1.00 91.06           C  
ATOM   1407  N   GLN A 183      24.438 -11.453 -27.047  1.00 90.19           N  
ATOM   1408  CA  GLN A 183      23.609 -11.492 -25.844  1.00 90.19           C  
ATOM   1409  C   GLN A 183      22.141 -11.734 -26.203  1.00 90.19           C  
ATOM   1410  CB  GLN A 183      23.750 -10.203 -25.047  1.00 90.19           C  
ATOM   1411  O   GLN A 183      21.656 -11.211 -27.203  1.00 90.19           O  
ATOM   1412  CG  GLN A 183      25.109 -10.023 -24.391  1.00 90.19           C  
ATOM   1413  CD  GLN A 183      25.125  -8.906 -23.359  1.00 90.19           C  
ATOM   1414  NE2 GLN A 183      26.125  -8.930 -22.500  1.00 90.19           N  
ATOM   1415  OE1 GLN A 183      24.250  -8.047 -23.344  1.00 90.19           O  
ATOM   1416  N   VAL A 184      21.562 -12.672 -25.484  1.00 90.94           N  
ATOM   1417  CA  VAL A 184      20.141 -12.930 -25.688  1.00 90.94           C  
ATOM   1418  C   VAL A 184      19.375 -12.625 -24.406  1.00 90.94           C  
ATOM   1419  CB  VAL A 184      19.891 -14.383 -26.125  1.00 90.94           C  
ATOM   1420  O   VAL A 184      19.984 -12.445 -23.344  1.00 90.94           O  
ATOM   1421  CG1 VAL A 184      20.516 -14.656 -27.500  1.00 90.94           C  
ATOM   1422  CG2 VAL A 184      20.422 -15.359 -25.094  1.00 90.94           C  
ATOM   1423  N   THR A 185      18.062 -12.477 -24.516  1.00 91.19           N  
ATOM   1424  CA  THR A 185      17.203 -12.172 -23.391  1.00 91.19           C  
ATOM   1425  C   THR A 185      17.172 -13.336 -22.391  1.00 91.19           C  
ATOM   1426  CB  THR A 185      15.766 -11.875 -23.859  1.00 91.19           C  
ATOM   1427  O   THR A 185      17.047 -14.492 -22.797  1.00 91.19           O  
ATOM   1428  CG2 THR A 185      14.844 -11.617 -22.672  1.00 91.19           C  
ATOM   1429  OG1 THR A 185      15.773 -10.711 -24.703  1.00 91.19           O  
ATOM   1430  N   ASP A 186      17.438 -13.047 -21.203  1.00 91.12           N  
ATOM   1431  CA  ASP A 186      17.234 -13.969 -20.094  1.00 91.12           C  
ATOM   1432  C   ASP A 186      15.922 -13.703 -19.375  1.00 91.12           C  
ATOM   1433  CB  ASP A 186      18.406 -13.875 -19.094  1.00 91.12           C  
ATOM   1434  O   ASP A 186      15.844 -12.836 -18.500  1.00 91.12           O  
ATOM   1435  CG  ASP A 186      18.375 -14.969 -18.047  1.00 91.12           C  
ATOM   1436  OD1 ASP A 186      17.531 -15.891 -18.141  1.00 91.12           O  
ATOM   1437  OD2 ASP A 186      19.188 -14.898 -17.094  1.00 91.12           O  
ATOM   1438  N   ALA A 187      14.867 -14.320 -19.797  1.00 92.00           N  
ATOM   1439  CA  ALA A 187      13.508 -14.055 -19.344  1.00 92.00           C  
ATOM   1440  C   ALA A 187      13.375 -14.250 -17.828  1.00 92.00           C  
ATOM   1441  CB  ALA A 187      12.523 -14.961 -20.078  1.00 92.00           C  
ATOM   1442  O   ALA A 187      13.844 -15.258 -17.281  1.00 92.00           O  
ATOM   1443  N   GLY A 188      12.781 -13.273 -17.141  1.00 89.38           N  
ATOM   1444  CA  GLY A 188      12.477 -13.359 -15.719  1.00 89.38           C  
ATOM   1445  C   GLY A 188      13.711 -13.469 -14.844  1.00 89.38           C  
ATOM   1446  O   GLY A 188      13.664 -14.086 -13.773  1.00 89.38           O  
ATOM   1447  N   ALA A 189      14.773 -12.938 -15.344  1.00 88.88           N  
ATOM   1448  CA  ALA A 189      16.062 -13.031 -14.648  1.00 88.88           C  
ATOM   1449  C   ALA A 189      15.992 -12.352 -13.281  1.00 88.88           C  
ATOM   1450  CB  ALA A 189      17.172 -12.406 -15.492  1.00 88.88           C  
ATOM   1451  O   ALA A 189      16.656 -12.781 -12.336  1.00 88.88           O  
ATOM   1452  N   TYR A 190      15.141 -11.312 -13.172  1.00 88.19           N  
ATOM   1453  CA  TYR A 190      15.047 -10.562 -11.922  1.00 88.19           C  
ATOM   1454  C   TYR A 190      13.609 -10.516 -11.414  1.00 88.19           C  
ATOM   1455  CB  TYR A 190      15.578  -9.141 -12.109  1.00 88.19           C  
ATOM   1456  O   TYR A 190      12.711 -10.047 -12.117  1.00 88.19           O  
ATOM   1457  CG  TYR A 190      16.953  -9.078 -12.727  1.00 88.19           C  
ATOM   1458  CD1 TYR A 190      18.094  -9.320 -11.953  1.00 88.19           C  
ATOM   1459  CD2 TYR A 190      17.125  -8.789 -14.070  1.00 88.19           C  
ATOM   1460  CE1 TYR A 190      19.359  -9.266 -12.516  1.00 88.19           C  
ATOM   1461  CE2 TYR A 190      18.391  -8.734 -14.648  1.00 88.19           C  
ATOM   1462  OH  TYR A 190      20.766  -8.914 -14.422  1.00 88.19           O  
ATOM   1463  CZ  TYR A 190      19.500  -8.969 -13.859  1.00 88.19           C  
ATOM   1464  N   LYS A 191      13.414 -11.055 -10.234  1.00 91.19           N  
ATOM   1465  CA  LYS A 191      12.102 -11.078  -9.594  1.00 91.19           C  
ATOM   1466  C   LYS A 191      12.086 -10.203  -8.344  1.00 91.19           C  
ATOM   1467  CB  LYS A 191      11.711 -12.516  -9.234  1.00 91.19           C  
ATOM   1468  O   LYS A 191      12.906 -10.391  -7.441  1.00 91.19           O  
ATOM   1469  CG  LYS A 191      11.672 -13.461 -10.430  1.00 91.19           C  
ATOM   1470  CD  LYS A 191      11.367 -14.891  -9.992  1.00 91.19           C  
ATOM   1471  CE  LYS A 191      11.438 -15.859 -11.172  1.00 91.19           C  
ATOM   1472  NZ  LYS A 191      11.125 -17.250 -10.758  1.00 91.19           N  
ATOM   1473  N   VAL A 192      11.086  -9.312  -8.336  1.00 89.75           N  
ATOM   1474  CA  VAL A 192      11.047  -8.352  -7.234  1.00 89.75           C  
ATOM   1475  C   VAL A 192       9.961  -8.758  -6.234  1.00 89.75           C  
ATOM   1476  CB  VAL A 192      10.789  -6.914  -7.746  1.00 89.75           C  
ATOM   1477  O   VAL A 192       8.805  -8.953  -6.613  1.00 89.75           O  
ATOM   1478  CG1 VAL A 192      10.695  -5.934  -6.578  1.00 89.75           C  
ATOM   1479  CG2 VAL A 192      11.891  -6.488  -8.719  1.00 89.75           C  
ATOM   1480  N   LEU A 193      10.367  -9.047  -5.043  1.00 90.19           N  
ATOM   1481  CA  LEU A 193       9.484  -9.094  -3.883  1.00 90.19           C  
ATOM   1482  C   LEU A 193       9.531  -7.773  -3.113  1.00 90.19           C  
ATOM   1483  CB  LEU A 193       9.867 -10.250  -2.961  1.00 90.19           C  
ATOM   1484  O   LEU A 193      10.562  -7.418  -2.543  1.00 90.19           O  
ATOM   1485  CG  LEU A 193       9.008 -10.438  -1.710  1.00 90.19           C  
ATOM   1486  CD1 LEU A 193       7.617 -10.930  -2.092  1.00 90.19           C  
ATOM   1487  CD2 LEU A 193       9.680 -11.406  -0.740  1.00 90.19           C  
ATOM   1488  N   TYR A 194       8.375  -7.059  -3.193  1.00 89.25           N  
ATOM   1489  CA  TYR A 194       8.250  -5.777  -2.512  1.00 89.25           C  
ATOM   1490  C   TYR A 194       7.395  -5.906  -1.258  1.00 89.25           C  
ATOM   1491  CB  TYR A 194       7.648  -4.727  -3.449  1.00 89.25           C  
ATOM   1492  O   TYR A 194       6.207  -6.234  -1.338  1.00 89.25           O  
ATOM   1493  CG  TYR A 194       7.754  -3.312  -2.926  1.00 89.25           C  
ATOM   1494  CD1 TYR A 194       6.844  -2.824  -1.993  1.00 89.25           C  
ATOM   1495  CD2 TYR A 194       8.766  -2.465  -3.363  1.00 89.25           C  
ATOM   1496  CE1 TYR A 194       6.938  -1.522  -1.510  1.00 89.25           C  
ATOM   1497  CE2 TYR A 194       8.875  -1.163  -2.887  1.00 89.25           C  
ATOM   1498  OH  TYR A 194       8.055   0.587  -1.485  1.00 89.25           O  
ATOM   1499  CZ  TYR A 194       7.953  -0.702  -1.961  1.00 89.25           C  
ATOM   1500  N   SER A 195       8.039  -5.707  -0.084  1.00 89.06           N  
ATOM   1501  CA  SER A 195       7.301  -5.844   1.164  1.00 89.06           C  
ATOM   1502  C   SER A 195       7.734  -4.797   2.184  1.00 89.06           C  
ATOM   1503  CB  SER A 195       7.488  -7.246   1.750  1.00 89.06           C  
ATOM   1504  O   SER A 195       8.930  -4.516   2.324  1.00 89.06           O  
ATOM   1505  OG  SER A 195       6.809  -7.367   2.986  1.00 89.06           O  
ATOM   1506  N   THR A 196       6.676  -4.270   2.936  1.00 87.88           N  
ATOM   1507  CA  THR A 196       6.969  -3.264   3.951  1.00 87.88           C  
ATOM   1508  C   THR A 196       6.051  -3.434   5.160  1.00 87.88           C  
ATOM   1509  CB  THR A 196       6.812  -1.840   3.385  1.00 87.88           C  
ATOM   1510  O   THR A 196       4.914  -3.891   5.023  1.00 87.88           O  
ATOM   1511  CG2 THR A 196       7.676  -1.646   2.141  1.00 87.88           C  
ATOM   1512  OG1 THR A 196       5.441  -1.615   3.039  1.00 87.88           O  
ATOM   1513  N   VAL A 197       6.645  -3.289   6.297  1.00 89.12           N  
ATOM   1514  CA  VAL A 197       5.902  -3.086   7.535  1.00 89.12           C  
ATOM   1515  C   VAL A 197       6.008  -1.625   7.969  1.00 89.12           C  
ATOM   1516  CB  VAL A 197       6.410  -4.012   8.664  1.00 89.12           C  
ATOM   1517  O   VAL A 197       7.102  -1.057   7.992  1.00 89.12           O  
ATOM   1518  CG1 VAL A 197       5.680  -3.723   9.969  1.00 89.12           C  
ATOM   1519  CG2 VAL A 197       6.242  -5.477   8.266  1.00 89.12           C  
ATOM   1520  N   GLY A 198       4.711  -1.048   8.211  1.00 88.12           N  
ATOM   1521  CA  GLY A 198       4.762   0.347   8.617  1.00 88.12           C  
ATOM   1522  C   GLY A 198       3.521   0.794   9.367  1.00 88.12           C  
ATOM   1523  O   GLY A 198       2.750  -0.036   9.859  1.00 88.12           O  
ATOM   1524  N   ALA A 199       3.605   2.074   9.656  1.00 91.06           N  
ATOM   1525  CA  ALA A 199       2.471   2.711  10.320  1.00 91.06           C  
ATOM   1526  C   ALA A 199       1.661   3.553   9.336  1.00 91.06           C  
ATOM   1527  CB  ALA A 199       2.951   3.576  11.484  1.00 91.06           C  
ATOM   1528  O   ALA A 199       2.199   4.043   8.344  1.00 91.06           O  
ATOM   1529  N   GLU A 200       0.314   3.592   9.578  1.00 92.06           N  
ATOM   1530  CA  GLU A 200      -0.559   4.453   8.789  1.00 92.06           C  
ATOM   1531  C   GLU A 200      -1.327   5.426   9.680  1.00 92.06           C  
ATOM   1532  CB  GLU A 200      -1.536   3.615   7.965  1.00 92.06           C  
ATOM   1533  O   GLU A 200      -1.623   5.117  10.836  1.00 92.06           O  
ATOM   1534  CG  GLU A 200      -2.541   2.838   8.797  1.00 92.06           C  
ATOM   1535  CD  GLU A 200      -3.529   2.039   7.965  1.00 92.06           C  
ATOM   1536  OE1 GLU A 200      -4.203   1.141   8.516  1.00 92.06           O  
ATOM   1537  OE2 GLU A 200      -3.629   2.314   6.746  1.00 92.06           O  
ATOM   1538  N   ALA A 201      -1.399   6.609   9.211  1.00 94.81           N  
ATOM   1539  CA  ALA A 201      -2.215   7.637   9.859  1.00 94.81           C  
ATOM   1540  C   ALA A 201      -2.910   8.516   8.820  1.00 94.81           C  
ATOM   1541  CB  ALA A 201      -1.356   8.492  10.781  1.00 94.81           C  
ATOM   1542  O   ALA A 201      -2.344   8.805   7.762  1.00 94.81           O  
ATOM   1543  N   GLY A 202      -4.219   8.867   9.141  1.00 95.31           N  
ATOM   1544  CA  GLY A 202      -4.941   9.680   8.180  1.00 95.31           C  
ATOM   1545  C   GLY A 202      -6.289  10.148   8.688  1.00 95.31           C  
ATOM   1546  O   GLY A 202      -6.547  10.125   9.891  1.00 95.31           O  
ATOM   1547  N   VAL A 203      -7.051  10.773   7.703  1.00 94.75           N  
ATOM   1548  CA  VAL A 203      -8.383  11.289   7.988  1.00 94.75           C  
ATOM   1549  C   VAL A 203      -9.406  10.602   7.078  1.00 94.75           C  
ATOM   1550  CB  VAL A 203      -8.453  12.820   7.805  1.00 94.75           C  
ATOM   1551  O   VAL A 203      -9.094  10.258   5.938  1.00 94.75           O  
ATOM   1552  CG1 VAL A 203      -8.016  13.219   6.398  1.00 94.75           C  
ATOM   1553  CG2 VAL A 203      -9.867  13.328   8.094  1.00 94.75           C  
TER    1554      VAL A 203                                                      
ENDMDL                                                                          
END                                                                             
