# Supplementary material for: Assessing Wolbachia circulation in wild populations of phlebotomine sand flies from Spain and Morocco: implications for control of leishmaniasis
Source: Parasit Vectors. 2025 Apr 26;18:155. doi: 10.1186/s13071-025-06771-6 (PMC12032678; doi:10.1186/s13071-025-06771-6)
Supplement: Supplementary file 4 — Additional File 4: Dataset S4. [file 13071_2025_6771_MOESM4_ESM.zip › PhlebotomussergentiEB_01ca0/log.txt]

2024-09-28 11:32:45	992 Running on GPU
2024-09-28 11:32:45	995 Found 9 citations for tools or databases
2024-09-28 11:32:45	995 Query 1/1: PhlebotomussergentiEB_01ca0 (length 203)
2024-09-28 11:32:46	564 Sleeping for 5s. Reason: PENDING
2024-09-28 11:32:52	110 Sleeping for 6s. Reason: PENDING
2024-09-28 11:32:58	634 Sleeping for 7s. Reason: PENDING
2024-09-28 11:33:06	200 Sleeping for 5s. Reason: PENDING
2024-09-28 11:33:11	738 Sleeping for 5s. Reason: PENDING
2024-09-28 11:33:17	292 Sleeping for 8s. Reason: PENDING
2024-09-28 11:33:25	840 Sleeping for 10s. Reason: RUNNING
2024-09-28 11:33:36	372 Sleeping for 5s. Reason: RUNNING
2024-09-28 11:33:41	925 Sleeping for 8s. Reason: RUNNING
2024-09-28 11:33:50	502 Sleeping for 5s. Reason: RUNNING
2024-09-28 11:33:56	051 Sleeping for 9s. Reason: RUNNING
2024-09-28 11:34:10	183 Sequence 0 found templates: ['2mlh_A'	'2maf_A'	'1p4t_A'	'6qwr_A'	'4rlc_A'	'2maf_A'	'2mlh_A'	'1p4t_A'	'6qwr_A'	'4rlc_A']
2024-09-28 11:34:11	150 Setting max_seq=512	max_extra_seq=1103
2024-09-28 11:35:01	205 alphafold2_ptm_model_1_seed_000 recycle=0 pLDDT=81.1 pTM=0.777
2024-09-28 11:35:14	418 alphafold2_ptm_model_1_seed_000 recycle=1 pLDDT=82 pTM=0.787 tol=0.642
2024-09-28 11:35:27	751 alphafold2_ptm_model_1_seed_000 recycle=2 pLDDT=83.4 pTM=0.796 tol=0.285
2024-09-28 11:35:41	226 alphafold2_ptm_model_1_seed_000 recycle=3 pLDDT=82.2 pTM=0.784 tol=0.445
2024-09-28 11:35:41	227 alphafold2_ptm_model_1_seed_000 took 81.7s (3 recycles)
2024-09-28 11:35:55	118 alphafold2_ptm_model_2_seed_000 recycle=0 pLDDT=83.4 pTM=0.774
2024-09-28 11:36:08	944 alphafold2_ptm_model_2_seed_000 recycle=1 pLDDT=79.8 pTM=0.747 tol=0.604
2024-09-28 11:36:22	966 alphafold2_ptm_model_2_seed_000 recycle=2 pLDDT=79 pTM=0.739 tol=0.215
2024-09-28 11:36:37	132 alphafold2_ptm_model_2_seed_000 recycle=3 pLDDT=77.6 pTM=0.728 tol=0.207
2024-09-28 11:36:37	133 alphafold2_ptm_model_2_seed_000 took 55.6s (3 recycles)
2024-09-28 11:37:06	793 alphafold2_ptm_model_3_seed_000 recycle=0 pLDDT=84.1 pTM=0.786
2024-09-28 11:37:20	687 alphafold2_ptm_model_3_seed_000 recycle=1 pLDDT=86.2 pTM=0.813 tol=0.548
2024-09-28 11:37:34	606 alphafold2_ptm_model_3_seed_000 recycle=2 pLDDT=85 pTM=0.802 tol=0.282
2024-09-28 11:37:48	424 alphafold2_ptm_model_3_seed_000 recycle=3 pLDDT=84.1 pTM=0.798 tol=0.433
2024-09-28 11:37:48	426 alphafold2_ptm_model_3_seed_000 took 70.9s (3 recycles)
2024-09-28 11:38:02	415 alphafold2_ptm_model_4_seed_000 recycle=0 pLDDT=87.8 pTM=0.825
2024-09-28 11:38:16	137 alphafold2_ptm_model_4_seed_000 recycle=1 pLDDT=89.9 pTM=0.844 tol=0.716
2024-09-28 11:38:29	883 alphafold2_ptm_model_4_seed_000 recycle=2 pLDDT=91.4 pTM=0.855 tol=0.165
2024-09-28 11:38:43	710 alphafold2_ptm_model_4_seed_000 recycle=3 pLDDT=91.1 pTM=0.855 tol=0.161
2024-09-28 11:38:43	712 alphafold2_ptm_model_4_seed_000 took 55.0s (3 recycles)
2024-09-28 11:38:57	913 alphafold2_ptm_model_5_seed_000 recycle=0 pLDDT=83.6 pTM=0.797
2024-09-28 11:39:11	699 alphafold2_ptm_model_5_seed_000 recycle=1 pLDDT=83.4 pTM=0.797 tol=0.976
2024-09-28 11:39:25	469 alphafold2_ptm_model_5_seed_000 recycle=2 pLDDT=83.1 pTM=0.792 tol=0.32
2024-09-28 11:39:39	196 alphafold2_ptm_model_5_seed_000 recycle=3 pLDDT=81.8 pTM=0.78 tol=0.212
2024-09-28 11:39:39	197 alphafold2_ptm_model_5_seed_000 took 55.1s (3 recycles)
2024-09-28 11:39:39	458 reranking models by 'plddt' metric
2024-09-28 11:41:09	689 Relaxation took 90.2s
2024-09-28 11:41:09	690 rank_001_alphafold2_ptm_model_4_seed_000 pLDDT=91.1 pTM=0.855
2024-09-28 11:41:09	690 rank_002_alphafold2_ptm_model_3_seed_000 pLDDT=84.1 pTM=0.798
2024-09-28 11:41:09	691 rank_003_alphafold2_ptm_model_1_seed_000 pLDDT=82.2 pTM=0.784
2024-09-28 11:41:09	692 rank_004_alphafold2_ptm_model_5_seed_000 pLDDT=81.8 pTM=0.78
2024-09-28 11:41:09	693 rank_005_alphafold2_ptm_model_2_seed_000 pLDDT=77.6 pTM=0.728
2024-09-28 11:41:11	399 Done
