# Supplementary material for: Assessing Wolbachia circulation in wild populations of phlebotomine sand flies from Spain and Morocco: implications for control of leishmaniasis
Source: Parasit Vectors. 2025 Apr 26;18:155. doi: 10.1186/s13071-025-06771-6 (PMC12032678; doi:10.1186/s13071-025-06771-6)
Supplement: Supplementary file 4 — Additional File 4: Dataset S4. [file 13071_2025_6771_MOESM4_ESM.zip › PhlebotomussergentiEB_01ca0/PhlebotomussergentiEB_01ca0_relaxed_rank_001_alphafold2_ptm_model_4_seed_000.pdb]

ATOM      1  N   SER A   1     -12.994   0.030  36.929  1.00 50.25           N  
ATOM      2  H   SER A   1     -13.317  -0.901  37.147  1.00 50.25           H  
ATOM      3  H2  SER A   1     -13.533   0.719  37.435  1.00 50.25           H  
ATOM      4  H3  SER A   1     -12.016   0.081  37.177  1.00 50.25           H  
ATOM      5  CA  SER A   1     -13.114   0.243  35.483  1.00 50.25           C  
ATOM      6  HA  SER A   1     -14.146   0.125  35.153  1.00 50.25           H  
ATOM      7  C   SER A   1     -12.272  -0.847  34.895  1.00 50.25           C  
ATOM      8  CB  SER A   1     -12.597   1.624  35.064  1.00 50.25           C  
ATOM      9  HB2 SER A   1     -11.531   1.723  35.268  1.00 50.25           H  
ATOM     10  HB3 SER A   1     -13.133   2.387  35.629  1.00 50.25           H  
ATOM     11  O   SER A   1     -11.056  -0.735  34.983  1.00 50.25           O  
ATOM     12  OG  SER A   1     -12.844   1.840  33.702  1.00 50.25           O  
ATOM     13  HG  SER A   1     -12.147   1.486  33.144  1.00 50.25           H  
ATOM     14  N   ASP A   2     -12.890  -1.957  34.516  1.00 54.06           N  
ATOM     15  H   ASP A   2     -13.890  -1.987  34.380  1.00 54.06           H  
ATOM     16  CA  ASP A   2     -12.149  -3.045  33.890  1.00 54.06           C  
ATOM     17  HA  ASP A   2     -11.195  -3.195  34.397  1.00 54.06           H  
ATOM     18  C   ASP A   2     -11.870  -2.570  32.463  1.00 54.06           C  
ATOM     19  CB  ASP A   2     -12.942  -4.362  33.989  1.00 54.06           C  
ATOM     20  HB2 ASP A   2     -12.418  -5.127  33.417  1.00 54.06           H  
ATOM     21  HB3 ASP A   2     -13.929  -4.221  33.548  1.00 54.06           H  
ATOM     22  O   ASP A   2     -12.797  -2.352  31.694  1.00 54.06           O  
ATOM     23  CG  ASP A   2     -13.098  -4.859  35.437  1.00 54.06           C  
ATOM     24  OD1 ASP A   2     -12.321  -4.409  36.316  1.00 54.06           O  
ATOM     25  OD2 ASP A   2     -14.036  -5.645  35.694  1.00 54.06           O  
ATOM     26  N   GLU A   3     -10.610  -2.246  32.190  1.00 63.84           N  
ATOM     27  H   GLU A   3      -9.908  -2.396  32.900  1.00 63.84           H  
ATOM     28  CA  GLU A   3     -10.120  -1.815  30.879  1.00 63.84           C  
ATOM     29  HA  GLU A   3     -10.620  -0.898  30.567  1.00 63.84           H  
ATOM     30  C   GLU A   3     -10.438  -2.931  29.874  1.00 63.84           C  
ATOM     31  CB  GLU A   3      -8.612  -1.544  31.051  1.00 63.84           C  
ATOM     32  HB2 GLU A   3      -8.080  -2.495  31.090  1.00 63.84           H  
ATOM     33  HB3 GLU A   3      -8.481  -1.057  32.017  1.00 63.84           H  
ATOM     34  O   GLU A   3     -10.012  -4.079  30.063  1.00 63.84           O  
ATOM     35  CG  GLU A   3      -7.945  -0.632  30.010  1.00 63.84           C  
ATOM     36  HG2 GLU A   3      -8.509   0.300  29.965  1.00 63.84           H  
ATOM     37  HG3 GLU A   3      -7.987  -1.119  29.035  1.00 63.84           H  
ATOM     38  CD  GLU A   3      -6.475  -0.313  30.375  1.00 63.84           C  
ATOM     39  OE1 GLU A   3      -5.814   0.441  29.625  1.00 63.84           O  
ATOM     40  OE2 GLU A   3      -5.978  -0.831  31.408  1.00 63.84           O  
ATOM     41  N   GLU A   4     -11.240  -2.638  28.846  1.00 80.00           N  
ATOM     42  H   GLU A   4     -11.489  -1.676  28.665  1.00 80.00           H  
ATOM     43  CA  GLU A   4     -11.612  -3.664  27.875  1.00 80.00           C  
ATOM     44  HA  GLU A   4     -11.775  -4.599  28.410  1.00 80.00           H  
ATOM     45  C   GLU A   4     -10.433  -3.886  26.936  1.00 80.00           C  
ATOM     46  CB  GLU A   4     -12.912  -3.377  27.110  1.00 80.00           C  
ATOM     47  HB2 GLU A   4     -12.915  -2.356  26.728  1.00 80.00           H  
ATOM     48  HB3 GLU A   4     -12.912  -4.058  26.260  1.00 80.00           H  
ATOM     49  O   GLU A   4     -10.153  -3.105  26.022  1.00 80.00           O  
ATOM     50  CG  GLU A   4     -14.172  -3.632  27.965  1.00 80.00           C  
ATOM     51  HG2 GLU A   4     -13.926  -4.347  28.750  1.00 80.00           H  
ATOM     52  HG3 GLU A   4     -14.459  -2.701  28.452  1.00 80.00           H  
ATOM     53  CD  GLU A   4     -15.372  -4.202  27.179  1.00 80.00           C  
ATOM     54  OE1 GLU A   4     -16.339  -4.631  27.851  1.00 80.00           O  
ATOM     55  OE2 GLU A   4     -15.320  -4.258  25.926  1.00 80.00           O  
ATOM     56  N   THR A   5      -9.720  -4.982  27.186  1.00 89.50           N  
ATOM     57  H   THR A   5      -9.976  -5.541  27.988  1.00 89.50           H  
ATOM     58  CA  THR A   5      -8.567  -5.371  26.388  1.00 89.50           C  
ATOM     59  HA  THR A   5      -8.428  -4.610  25.620  1.00 89.50           H  
ATOM     60  C   THR A   5      -8.803  -6.684  25.663  1.00 89.50           C  
ATOM     61  CB  THR A   5      -7.264  -5.392  27.178  1.00 89.50           C  
ATOM     62  HB  THR A   5      -6.490  -5.609  26.442  1.00 89.50           H  
ATOM     63  O   THR A   5      -9.343  -7.643  26.215  1.00 89.50           O  
ATOM     64  CG2 THR A   5      -6.942  -4.065  27.863  1.00 89.50           C  
ATOM     65 HG21 THR A   5      -5.957  -4.113  28.328  1.00 89.50           H  
ATOM     66 HG22 THR A   5      -7.685  -3.836  28.627  1.00 89.50           H  
ATOM     67 HG23 THR A   5      -6.945  -3.261  27.127  1.00 89.50           H  
ATOM     68  OG1 THR A   5      -7.237  -6.394  28.169  1.00 89.50           O  
ATOM     69  HG1 THR A   5      -7.841  -6.090  28.850  1.00 89.50           H  
ATOM     70  N   SER A   6      -8.400  -6.742  24.396  1.00 93.00           N  
ATOM     71  H   SER A   6      -7.961  -5.930  23.988  1.00 93.00           H  
ATOM     72  CA  SER A   6      -8.575  -7.942  23.575  1.00 93.00           C  
ATOM     73  HA  SER A   6      -8.483  -8.815  24.221  1.00 93.00           H  
ATOM     74  C   SER A   6      -7.504  -8.068  22.499  1.00 93.00           C  
ATOM     75  CB  SER A   6      -9.978  -7.986  22.953  1.00 93.00           C  
ATOM     76  HB2 SER A   6     -10.059  -8.859  22.306  1.00 93.00           H  
ATOM     77  HB3 SER A   6     -10.722  -8.075  23.745  1.00 93.00           H  
ATOM     78  O   SER A   6      -6.975  -7.080  21.990  1.00 93.00           O  
ATOM     79  OG  SER A   6     -10.246  -6.821  22.198  1.00 93.00           O  
ATOM     80  HG  SER A   6     -10.507  -6.138  22.820  1.00 93.00           H  
ATOM     81  N   TYR A   7      -7.188  -9.311  22.140  1.00 95.81           N  
ATOM     82  H   TYR A   7      -7.713 -10.067  22.557  1.00 95.81           H  
ATOM     83  CA  TYR A   7      -6.417  -9.628  20.942  1.00 95.81           C  
ATOM     84  HA  TYR A   7      -5.787  -8.778  20.677  1.00 95.81           H  
ATOM     85  C   TYR A   7      -7.371  -9.899  19.789  1.00 95.81           C  
ATOM     86  CB  TYR A   7      -5.511 -10.840  21.171  1.00 95.81           C  
ATOM     87  HB2 TYR A   7      -5.004 -11.075  20.235  1.00 95.81           H  
ATOM     88  HB3 TYR A   7      -6.123 -11.701  21.437  1.00 95.81           H  
ATOM     89  O   TYR A   7      -8.443 -10.468  19.990  1.00 95.81           O  
ATOM     90  CG  TYR A   7      -4.466 -10.620  22.240  1.00 95.81           C  
ATOM     91  CD1 TYR A   7      -3.232 -10.035  21.901  1.00 95.81           C  
ATOM     92  HD1 TYR A   7      -3.040  -9.736  20.881  1.00 95.81           H  
ATOM     93  CD2 TYR A   7      -4.744 -10.968  23.575  1.00 95.81           C  
ATOM     94  HD2 TYR A   7      -5.700 -11.401  23.832  1.00 95.81           H  
ATOM     95  CE1 TYR A   7      -2.268  -9.807  22.902  1.00 95.81           C  
ATOM     96  HE1 TYR A   7      -1.324  -9.340  22.661  1.00 95.81           H  
ATOM     97  CE2 TYR A   7      -3.789 -10.728  24.580  1.00 95.81           C  
ATOM     98  HE2 TYR A   7      -4.012 -10.980  25.606  1.00 95.81           H  
ATOM     99  OH  TYR A   7      -1.623  -9.912  25.208  1.00 95.81           O  
ATOM    100  HH  TYR A   7      -1.975 -10.080  26.085  1.00 95.81           H  
ATOM    101  CZ  TYR A   7      -2.548 -10.148  24.242  1.00 95.81           C  
ATOM    102  N   TYR A   8      -6.960  -9.548  18.578  1.00 95.38           N  
ATOM    103  H   TYR A   8      -6.065  -9.093  18.471  1.00 95.38           H  
ATOM    104  CA  TYR A   8      -7.744  -9.817  17.382  1.00 95.38           C  
ATOM    105  HA  TYR A   8      -8.374 -10.687  17.566  1.00 95.38           H  
ATOM    106  C   TYR A   8      -6.846 -10.164  16.198  1.00 95.38           C  
ATOM    107  CB  TYR A   8      -8.679  -8.634  17.091  1.00 95.38           C  
ATOM    108  HB2 TYR A   8      -9.367  -8.921  16.297  1.00 95.38           H  
ATOM    109  HB3 TYR A   8      -9.285  -8.437  17.975  1.00 95.38           H  
ATOM    110  O   TYR A   8      -5.653  -9.849  16.155  1.00 95.38           O  
ATOM    111  CG  TYR A   8      -7.972  -7.357  16.685  1.00 95.38           C  
ATOM    112  CD1 TYR A   8      -7.526  -6.444  17.662  1.00 95.38           C  
ATOM    113  HD1 TYR A   8      -7.694  -6.652  18.708  1.00 95.38           H  
ATOM    114  CD2 TYR A   8      -7.756  -7.092  15.321  1.00 95.38           C  
ATOM    115  HD2 TYR A   8      -8.109  -7.799  14.585  1.00 95.38           H  
ATOM    116  CE1 TYR A   8      -6.857  -5.267  17.274  1.00 95.38           C  
ATOM    117  HE1 TYR A   8      -6.515  -4.567  18.021  1.00 95.38           H  
ATOM    118  CE2 TYR A   8      -7.086  -5.917  14.932  1.00 95.38           C  
ATOM    119  HE2 TYR A   8      -6.884  -5.694  13.894  1.00 95.38           H  
ATOM    120  OH  TYR A   8      -5.992  -3.883  15.516  1.00 95.38           O  
ATOM    121  HH  TYR A   8      -5.550  -3.448  16.249  1.00 95.38           H  
ATOM    122  CZ  TYR A   8      -6.639  -5.007  15.906  1.00 95.38           C  
ATOM    123  N   VAL A   9      -7.448 -10.821  15.217  1.00 97.19           N  
ATOM    124  H   VAL A   9      -8.442 -10.983  15.296  1.00 97.19           H  
ATOM    125  CA  VAL A   9      -6.870 -11.058  13.897  1.00 97.19           C  
ATOM    126  HA  VAL A   9      -5.883 -10.598  13.846  1.00 97.19           H  
ATOM    127  C   VAL A   9      -7.748 -10.370  12.869  1.00 97.19           C  
ATOM    128  CB  VAL A   9      -6.716 -12.556  13.584  1.00 97.19           C  
ATOM    129  HB  VAL A   9      -6.413 -12.658  12.542  1.00 97.19           H  
ATOM    130  O   VAL A   9      -8.956 -10.297  13.067  1.00 97.19           O  
ATOM    131  CG1 VAL A   9      -5.607 -13.164  14.446  1.00 97.19           C  
ATOM    132 HG11 VAL A   9      -5.492 -14.222  14.210  1.00 97.19           H  
ATOM    133 HG12 VAL A   9      -4.672 -12.650  14.219  1.00 97.19           H  
ATOM    134 HG13 VAL A   9      -5.841 -13.051  15.504  1.00 97.19           H  
ATOM    135  CG2 VAL A   9      -8.002 -13.371  13.785  1.00 97.19           C  
ATOM    136 HG21 VAL A   9      -8.804 -12.962  13.170  1.00 97.19           H  
ATOM    137 HG22 VAL A   9      -8.311 -13.351  14.830  1.00 97.19           H  
ATOM    138 HG23 VAL A   9      -7.833 -14.405  13.485  1.00 97.19           H  
ATOM    139  N   ARG A  10      -7.148  -9.871  11.787  1.00 96.12           N  
ATOM    140  H   ARG A  10      -6.145  -9.960  11.715  1.00 96.12           H  
ATOM    141  CA  ARG A  10      -7.893  -9.347  10.638  1.00 96.12           C  
ATOM    142  HA  ARG A  10      -8.952  -9.550  10.797  1.00 96.12           H  
ATOM    143  C   ARG A  10      -7.506 -10.062   9.368  1.00 96.12           C  
ATOM    144  CB  ARG A  10      -7.744  -7.831  10.468  1.00 96.12           C  
ATOM    145  HB2 ARG A  10      -8.303  -7.528   9.583  1.00 96.12           H  
ATOM    146  HB3 ARG A  10      -6.695  -7.573  10.323  1.00 96.12           H  
ATOM    147  O   ARG A  10      -6.324 -10.343   9.158  1.00 96.12           O  
ATOM    148  CG  ARG A  10      -8.310  -7.093  11.681  1.00 96.12           C  
ATOM    149  HG2 ARG A  10      -9.297  -7.493  11.914  1.00 96.12           H  
ATOM    150  HG3 ARG A  10      -7.645  -7.271  12.526  1.00 96.12           H  
ATOM    151  CD  ARG A  10      -8.447  -5.590  11.439  1.00 96.12           C  
ATOM    152  HD2 ARG A  10      -8.934  -5.148  12.309  1.00 96.12           H  
ATOM    153  HD3 ARG A  10      -9.099  -5.452  10.576  1.00 96.12           H  
ATOM    154  NE  ARG A  10      -7.149  -4.918  11.216  1.00 96.12           N  
ATOM    155  HE  ARG A  10      -6.320  -5.316  11.634  1.00 96.12           H  
ATOM    156  NH1 ARG A  10      -7.970  -3.084  10.109  1.00 96.12           N  
ATOM    157 HH11 ARG A  10      -8.887  -3.506  10.140  1.00 96.12           H  
ATOM    158 HH12 ARG A  10      -7.812  -2.225   9.603  1.00 96.12           H  
ATOM    159  NH2 ARG A  10      -5.784  -3.280  10.460  1.00 96.12           N  
ATOM    160 HH21 ARG A  10      -5.090  -3.656  11.091  1.00 96.12           H  
ATOM    161 HH22 ARG A  10      -5.651  -2.294  10.285  1.00 96.12           H  
ATOM    162  CZ  ARG A  10      -6.973  -3.770  10.595  1.00 96.12           C  
ATOM    163  N   LEU A  11      -8.486 -10.289   8.507  1.00 96.56           N  
ATOM    164  H   LEU A  11      -9.417 -10.027   8.796  1.00 96.56           H  
ATOM    165  CA  LEU A  11      -8.286 -10.703   7.126  1.00 96.56           C  
ATOM    166  HA  LEU A  11      -7.220 -10.686   6.898  1.00 96.56           H  
ATOM    167  C   LEU A  11      -8.988  -9.706   6.213  1.00 96.56           C  
ATOM    168  CB  LEU A  11      -8.820 -12.129   6.933  1.00 96.56           C  
ATOM    169  HB2 LEU A  11      -9.889 -12.122   7.145  1.00 96.56           H  
ATOM    170  HB3 LEU A  11      -8.341 -12.791   7.653  1.00 96.56           H  
ATOM    171  O   LEU A  11     -10.168  -9.415   6.396  1.00 96.56           O  
ATOM    172  CG  LEU A  11      -8.593 -12.675   5.511  1.00 96.56           C  
ATOM    173  HG  LEU A  11      -8.973 -11.969   4.772  1.00 96.56           H  
ATOM    174  CD1 LEU A  11      -7.113 -12.945   5.226  1.00 96.56           C  
ATOM    175 HD11 LEU A  11      -7.002 -13.373   4.230  1.00 96.56           H  
ATOM    176 HD12 LEU A  11      -6.711 -13.636   5.967  1.00 96.56           H  
ATOM    177 HD13 LEU A  11      -6.547 -12.014   5.263  1.00 96.56           H  
ATOM    178  CD2 LEU A  11      -9.351 -13.988   5.334  1.00 96.56           C  
ATOM    179 HD21 LEU A  11     -10.414 -13.817   5.506  1.00 96.56           H  
ATOM    180 HD22 LEU A  11      -9.216 -14.361   4.319  1.00 96.56           H  
ATOM    181 HD23 LEU A  11      -8.989 -14.727   6.048  1.00 96.56           H  
ATOM    182  N   GLN A  12      -8.270  -9.204   5.209  1.00 94.62           N  
ATOM    183  H   GLN A  12      -7.306  -9.486   5.100  1.00 94.62           H  
ATOM    184  CA  GLN A  12      -8.760  -8.079   4.426  1.00 94.62           C  
ATOM    185  HA  GLN A  12      -9.844  -8.032   4.538  1.00 94.62           H  
ATOM    186  C   GLN A  12      -8.486  -8.215   2.936  1.00 94.62           C  
ATOM    187  CB  GLN A  12      -8.207  -6.784   5.029  1.00 94.62           C  
ATOM    188  HB2 GLN A  12      -8.965  -6.004   4.957  1.00 94.62           H  
ATOM    189  HB3 GLN A  12      -8.004  -7.001   6.078  1.00 94.62           H  
ATOM    190  O   GLN A  12      -7.422  -8.669   2.504  1.00 94.62           O  
ATOM    191  CG  GLN A  12      -6.905  -6.256   4.432  1.00 94.62           C  
ATOM    192  HG2 GLN A  12      -6.183  -7.069   4.353  1.00 94.62           H  
ATOM    193  HG3 GLN A  12      -7.112  -5.871   3.434  1.00 94.62           H  
ATOM    194  CD  GLN A  12      -6.272  -5.160   5.278  1.00 94.62           C  
ATOM    195  NE2 GLN A  12      -5.589  -4.229   4.655  1.00 94.62           N  
ATOM    196 HE21 GLN A  12      -5.954  -3.817   3.808  1.00 94.62           H  
ATOM    197 HE22 GLN A  12      -4.871  -3.818   5.234  1.00 94.62           H  
ATOM    198  OE1 GLN A  12      -6.332  -5.134   6.497  1.00 94.62           O  
ATOM    199  N   TYR A  13      -9.443  -7.727   2.161  1.00 95.75           N  
ATOM    200  H   TYR A  13     -10.268  -7.365   2.618  1.00 95.75           H  
ATOM    201  CA  TYR A  13      -9.301  -7.419   0.750  1.00 95.75           C  
ATOM    202  HA  TYR A  13      -8.407  -7.896   0.348  1.00 95.75           H  
ATOM    203  C   TYR A  13      -9.162  -5.906   0.582  1.00 95.75           C  
ATOM    204  CB  TYR A  13     -10.514  -7.969   0.001  1.00 95.75           C  
ATOM    205  HB2 TYR A  13     -10.477  -9.058   0.019  1.00 95.75           H  
ATOM    206  HB3 TYR A  13     -11.420  -7.664   0.524  1.00 95.75           H  
ATOM    207  O   TYR A  13      -9.885  -5.132   1.207  1.00 95.75           O  
ATOM    208  CG  TYR A  13     -10.604  -7.499  -1.434  1.00 95.75           C  
ATOM    209  CD1 TYR A  13     -11.430  -6.405  -1.752  1.00 95.75           C  
ATOM    210  HD1 TYR A  13     -11.975  -5.898  -0.969  1.00 95.75           H  
ATOM    211  CD2 TYR A  13      -9.858  -8.141  -2.441  1.00 95.75           C  
ATOM    212  HD2 TYR A  13      -9.196  -8.956  -2.190  1.00 95.75           H  
ATOM    213  CE1 TYR A  13     -11.562  -5.986  -3.087  1.00 95.75           C  
ATOM    214  HE1 TYR A  13     -12.221  -5.167  -3.332  1.00 95.75           H  
ATOM    215  CE2 TYR A  13      -9.992  -7.728  -3.780  1.00 95.75           C  
ATOM    216  HE2 TYR A  13      -9.447  -8.219  -4.573  1.00 95.75           H  
ATOM    217  OH  TYR A  13     -11.086  -6.337  -5.402  1.00 95.75           O  
ATOM    218  HH  TYR A  13     -11.654  -5.567  -5.485  1.00 95.75           H  
ATOM    219  CZ  TYR A  13     -10.865  -6.669  -4.106  1.00 95.75           C  
ATOM    220  N   ASN A  14      -8.243  -5.485  -0.282  1.00 90.88           N  
ATOM    221  H   ASN A  14      -7.744  -6.182  -0.816  1.00 90.88           H  
ATOM    222  CA  ASN A  14      -8.022  -4.094  -0.639  1.00 90.88           C  
ATOM    223  HA  ASN A  14      -8.730  -3.462  -0.104  1.00 90.88           H  
ATOM    224  C   ASN A  14      -8.261  -3.926  -2.150  1.00 90.88           C  
ATOM    225  CB  ASN A  14      -6.604  -3.664  -0.221  1.00 90.88           C  
ATOM    226  HB2 ASN A  14      -6.463  -2.614  -0.476  1.00 90.88           H  
ATOM    227  HB3 ASN A  14      -5.887  -4.255  -0.790  1.00 90.88           H  
ATOM    228  O   ASN A  14      -7.470  -4.387  -2.971  1.00 90.88           O  
ATOM    229  CG  ASN A  14      -6.272  -3.842   1.248  1.00 90.88           C  
ATOM    230  ND2 ASN A  14      -5.420  -4.789   1.576  1.00 90.88           N  
ATOM    231 HD21 ASN A  14      -5.087  -5.430   0.869  1.00 90.88           H  
ATOM    232 HD22 ASN A  14      -5.182  -4.907   2.551  1.00 90.88           H  
ATOM    233  OD1 ASN A  14      -6.695  -3.096   2.111  1.00 90.88           O  
ATOM    234  N   GLY A  15      -9.337  -3.238  -2.523  1.00 87.94           N  
ATOM    235  H   GLY A  15      -9.905  -2.830  -1.794  1.00 87.94           H  
ATOM    236  CA  GLY A  15      -9.584  -2.821  -3.899  1.00 87.94           C  
ATOM    237  HA2 GLY A  15     -10.650  -2.647  -4.040  1.00 87.94           H  
ATOM    238  HA3 GLY A  15      -9.266  -3.600  -4.593  1.00 87.94           H  
ATOM    239  C   GLY A  15      -8.841  -1.523  -4.197  1.00 87.94           C  
ATOM    240  O   GLY A  15      -9.274  -0.455  -3.773  1.00 87.94           O  
ATOM    241  N   GLU A  16      -7.722  -1.596  -4.915  1.00 86.19           N  
ATOM    242  H   GLU A  16      -7.365  -2.511  -5.149  1.00 86.19           H  
ATOM    243  CA  GLU A  16      -6.972  -0.411  -5.349  1.00 86.19           C  
ATOM    244  HA  GLU A  16      -6.963   0.316  -4.537  1.00 86.19           H  
ATOM    245  C   GLU A  16      -7.664   0.241  -6.557  1.00 86.19           C  
ATOM    246  CB  GLU A  16      -5.510  -0.782  -5.655  1.00 86.19           C  
ATOM    247  HB2 GLU A  16      -4.981   0.120  -5.962  1.00 86.19           H  
ATOM    248  HB3 GLU A  16      -5.489  -1.497  -6.477  1.00 86.19           H  
ATOM    249  O   GLU A  16      -7.850  -0.402  -7.587  1.00 86.19           O  
ATOM    250  CG  GLU A  16      -4.796  -1.389  -4.431  1.00 86.19           C  
ATOM    251  HG2 GLU A  16      -4.899  -0.698  -3.595  1.00 86.19           H  
ATOM    252  HG3 GLU A  16      -5.281  -2.325  -4.155  1.00 86.19           H  
ATOM    253  CD  GLU A  16      -3.305  -1.666  -4.676  1.00 86.19           C  
ATOM    254  OE1 GLU A  16      -2.521  -1.556  -3.698  1.00 86.19           O  
ATOM    255  OE2 GLU A  16      -2.918  -1.901  -5.839  1.00 86.19           O  
ATOM    256  N   PHE A  17      -8.042   1.516  -6.441  1.00 83.75           N  
ATOM    257  H   PHE A  17      -7.869   1.987  -5.564  1.00 83.75           H  
ATOM    258  CA  PHE A  17      -8.792   2.252  -7.469  1.00 83.75           C  
ATOM    259  HA  PHE A  17      -9.224   1.552  -8.184  1.00 83.75           H  
ATOM    260  C   PHE A  17      -7.931   3.226  -8.259  1.00 83.75           C  
ATOM    261  CB  PHE A  17      -9.918   3.056  -6.803  1.00 83.75           C  
ATOM    262  HB2 PHE A  17      -9.476   3.804  -6.145  1.00 83.75           H  
ATOM    263  HB3 PHE A  17     -10.473   3.586  -7.577  1.00 83.75           H  
ATOM    264  O   PHE A  17      -8.173   3.458  -9.442  1.00 83.75           O  
ATOM    265  CG  PHE A  17     -10.902   2.226  -6.016  1.00 83.75           C  
ATOM    266  CD1 PHE A  17     -11.538   1.147  -6.638  1.00 83.75           C  
ATOM    267  HD1 PHE A  17     -11.298   0.950  -7.673  1.00 83.75           H  
ATOM    268  CD2 PHE A  17     -11.204   2.536  -4.683  1.00 83.75           C  
ATOM    269  HD2 PHE A  17     -10.745   3.386  -4.200  1.00 83.75           H  
ATOM    270  CE1 PHE A  17     -12.448   0.339  -5.937  1.00 83.75           C  
ATOM    271  HE1 PHE A  17     -12.923  -0.500  -6.424  1.00 83.75           H  
ATOM    272  CE2 PHE A  17     -12.130   1.748  -3.984  1.00 83.75           C  
ATOM    273  HE2 PHE A  17     -12.388   2.018  -2.970  1.00 83.75           H  
ATOM    274  CZ  PHE A  17     -12.739   0.639  -4.597  1.00 83.75           C  
ATOM    275  HZ  PHE A  17     -13.445   0.035  -4.047  1.00 83.75           H  
ATOM    276  N   LEU A  18      -6.950   3.838  -7.597  1.00 83.19           N  
ATOM    277  H   LEU A  18      -6.827   3.625  -6.618  1.00 83.19           H  
ATOM    278  CA  LEU A  18      -6.174   4.916  -8.186  1.00 83.19           C  
ATOM    279  HA  LEU A  18      -6.227   4.827  -9.271  1.00 83.19           H  
ATOM    280  C   LEU A  18      -4.716   4.818  -7.736  1.00 83.19           C  
ATOM    281  CB  LEU A  18      -6.829   6.249  -7.786  1.00 83.19           C  
ATOM    282  HB2 LEU A  18      -6.701   6.395  -6.714  1.00 83.19           H  
ATOM    283  HB3 LEU A  18      -7.899   6.191  -7.986  1.00 83.19           H  
ATOM    284  O   LEU A  18      -4.446   4.943  -6.538  1.00 83.19           O  
ATOM    285  CG  LEU A  18      -6.266   7.472  -8.523  1.00 83.19           C  
ATOM    286  HG  LEU A  18      -5.185   7.513  -8.393  1.00 83.19           H  
ATOM    287  CD1 LEU A  18      -6.594   7.456 -10.017  1.00 83.19           C  
ATOM    288 HD11 LEU A  18      -7.672   7.387 -10.162  1.00 83.19           H  
ATOM    289 HD12 LEU A  18      -6.229   8.372 -10.483  1.00 83.19           H  
ATOM    290 HD13 LEU A  18      -6.113   6.611 -10.509  1.00 83.19           H  
ATOM    291  CD2 LEU A  18      -6.886   8.733  -7.928  1.00 83.19           C  
ATOM    292 HD21 LEU A  18      -7.970   8.700  -8.030  1.00 83.19           H  
ATOM    293 HD22 LEU A  18      -6.632   8.804  -6.870  1.00 83.19           H  
ATOM    294 HD23 LEU A  18      -6.509   9.610  -8.454  1.00 83.19           H  
ATOM    295  N   PRO A  19      -3.754   4.649  -8.659  1.00 82.88           N  
ATOM    296  CA  PRO A  19      -2.345   4.654  -8.324  1.00 82.88           C  
ATOM    297  HA  PRO A  19      -2.211   4.191  -7.346  1.00 82.88           H  
ATOM    298  C   PRO A  19      -1.853   6.114  -8.280  1.00 82.88           C  
ATOM    299  CB  PRO A  19      -1.716   3.746  -9.380  1.00 82.88           C  
ATOM    300  HB2 PRO A  19      -0.654   3.933  -9.538  1.00 82.88           H  
ATOM    301  HB3 PRO A  19      -1.865   2.708  -9.084  1.00 82.88           H  
ATOM    302  O   PRO A  19      -1.030   6.528  -9.091  1.00 82.88           O  
ATOM    303  CG  PRO A  19      -2.533   4.029 -10.635  1.00 82.88           C  
ATOM    304  HG2 PRO A  19      -2.616   3.135 -11.254  1.00 82.88           H  
ATOM    305  HG3 PRO A  19      -2.076   4.842 -11.199  1.00 82.88           H  
ATOM    306  CD  PRO A  19      -3.896   4.475 -10.100  1.00 82.88           C  
ATOM    307  HD2 PRO A  19      -4.170   5.423 -10.563  1.00 82.88           H  
ATOM    308  HD3 PRO A  19      -4.655   3.727 -10.331  1.00 82.88           H  
ATOM    309  N   LEU A  20      -2.439   6.911  -7.375  1.00 78.69           N  
ATOM    310  H   LEU A  20      -3.058   6.449  -6.723  1.00 78.69           H  
ATOM    311  CA  LEU A  20      -2.527   8.380  -7.436  1.00 78.69           C  
ATOM    312  HA  LEU A  20      -3.175   8.644  -8.272  1.00 78.69           H  
ATOM    313  C   LEU A  20      -1.190   9.090  -7.688  1.00 78.69           C  
ATOM    314  CB  LEU A  20      -3.182   8.866  -6.124  1.00 78.69           C  
ATOM    315  HB2 LEU A  20      -2.578   8.508  -5.290  1.00 78.69           H  
ATOM    316  HB3 LEU A  20      -4.169   8.411  -6.038  1.00 78.69           H  
ATOM    317  O   LEU A  20      -1.126   9.998  -8.512  1.00 78.69           O  
ATOM    318  CG  LEU A  20      -3.330  10.395  -5.981  1.00 78.69           C  
ATOM    319  HG  LEU A  20      -2.345  10.858  -6.047  1.00 78.69           H  
ATOM    320  CD1 LEU A  20      -4.237  11.026  -7.037  1.00 78.69           C  
ATOM    321 HD11 LEU A  20      -3.886  10.775  -8.038  1.00 78.69           H  
ATOM    322 HD12 LEU A  20      -5.266  10.694  -6.898  1.00 78.69           H  
ATOM    323 HD13 LEU A  20      -4.204  12.110  -6.929  1.00 78.69           H  
ATOM    324  CD2 LEU A  20      -3.929  10.726  -4.613  1.00 78.69           C  
ATOM    325 HD21 LEU A  20      -3.949  11.807  -4.474  1.00 78.69           H  
ATOM    326 HD22 LEU A  20      -3.321  10.280  -3.826  1.00 78.69           H  
ATOM    327 HD23 LEU A  20      -4.945  10.336  -4.542  1.00 78.69           H  
ATOM    328  N   PHE A  21      -0.133   8.668  -6.994  1.00 86.06           N  
ATOM    329  H   PHE A  21      -0.277   7.936  -6.312  1.00 86.06           H  
ATOM    330  CA  PHE A  21       1.213   9.230  -7.141  1.00 86.06           C  
ATOM    331  HA  PHE A  21       1.195  10.011  -7.900  1.00 86.06           H  
ATOM    332  C   PHE A  21       2.226   8.198  -7.635  1.00 86.06           C  
ATOM    333  CB  PHE A  21       1.649   9.873  -5.819  1.00 86.06           C  
ATOM    334  HB2 PHE A  21       2.612  10.362  -5.963  1.00 86.06           H  
ATOM    335  HB3 PHE A  21       1.787   9.089  -5.074  1.00 86.06           H  
ATOM    336  O   PHE A  21       3.432   8.416  -7.522  1.00 86.06           O  
ATOM    337  CG  PHE A  21       0.679  10.907  -5.289  1.00 86.06           C  
ATOM    338  CD1 PHE A  21       0.449  12.093  -6.010  1.00 86.06           C  
ATOM    339  HD1 PHE A  21       0.954  12.262  -6.950  1.00 86.06           H  
ATOM    340  CD2 PHE A  21       0.001  10.681  -4.078  1.00 86.06           C  
ATOM    341  HD2 PHE A  21       0.176   9.771  -3.522  1.00 86.06           H  
ATOM    342  CE1 PHE A  21      -0.451  13.054  -5.518  1.00 86.06           C  
ATOM    343  HE1 PHE A  21      -0.633  13.960  -6.077  1.00 86.06           H  
ATOM    344  CE2 PHE A  21      -0.891  11.645  -3.581  1.00 86.06           C  
ATOM    345  HE2 PHE A  21      -1.402  11.474  -2.645  1.00 86.06           H  
ATOM    346  CZ  PHE A  21      -1.120  12.831  -4.302  1.00 86.06           C  
ATOM    347  HZ  PHE A  21      -1.812  13.568  -3.922  1.00 86.06           H  
ATOM    348  N   THR A  22       1.760   7.054  -8.142  1.00 90.06           N  
ATOM    349  H   THR A  22       0.776   6.971  -8.353  1.00 90.06           H  
ATOM    350  CA  THR A  22       2.670   5.991  -8.557  1.00 90.06           C  
ATOM    351  HA  THR A  22       3.342   5.799  -7.720  1.00 90.06           H  
ATOM    352  C   THR A  22       3.494   6.431  -9.759  1.00 90.06           C  
ATOM    353  CB  THR A  22       1.947   4.688  -8.873  1.00 90.06           C  
ATOM    354  HB  THR A  22       1.153   4.879  -9.595  1.00 90.06           H  
ATOM    355  O   THR A  22       2.951   6.848 -10.781  1.00 90.06           O  
ATOM    356  CG2 THR A  22       2.881   3.617  -9.420  1.00 90.06           C  
ATOM    357 HG21 THR A  22       3.249   3.915 -10.402  1.00 90.06           H  
ATOM    358 HG22 THR A  22       3.719   3.459  -8.741  1.00 90.06           H  
ATOM    359 HG23 THR A  22       2.330   2.684  -9.534  1.00 90.06           H  
ATOM    360  OG1 THR A  22       1.447   4.121  -7.690  1.00 90.06           O  
ATOM    361  HG1 THR A  22       0.611   4.524  -7.447  1.00 90.06           H  
ATOM    362  N   LYS A  23       4.814   6.288  -9.655  1.00 90.06           N  
ATOM    363  H   LYS A  23       5.183   5.898  -8.800  1.00 90.06           H  
ATOM    364  CA  LYS A  23       5.744   6.569 -10.750  1.00 90.06           C  
ATOM    365  HA  LYS A  23       5.274   6.259 -11.683  1.00 90.06           H  
ATOM    366  C   LYS A  23       7.034   5.774 -10.607  1.00 90.06           C  
ATOM    367  CB  LYS A  23       6.026   8.080 -10.844  1.00 90.06           C  
ATOM    368  HB2 LYS A  23       5.092   8.608 -11.039  1.00 90.06           H  
ATOM    369  HB3 LYS A  23       6.690   8.259 -11.690  1.00 90.06           H  
ATOM    370  O   LYS A  23       7.397   5.326  -9.519  1.00 90.06           O  
ATOM    371  CG  LYS A  23       6.665   8.654  -9.572  1.00 90.06           C  
ATOM    372  HG2 LYS A  23       5.938   8.625  -8.761  1.00 90.06           H  
ATOM    373  HG3 LYS A  23       7.537   8.062  -9.298  1.00 90.06           H  
ATOM    374  CD  LYS A  23       7.113  10.097  -9.793  1.00 90.06           C  
ATOM    375  HD2 LYS A  23       6.255  10.730 -10.019  1.00 90.06           H  
ATOM    376  HD3 LYS A  23       7.800  10.110 -10.639  1.00 90.06           H  
ATOM    377  CE  LYS A  23       7.826  10.599  -8.536  1.00 90.06           C  
ATOM    378  HE2 LYS A  23       7.102  11.070  -7.870  1.00 90.06           H  
ATOM    379  HE3 LYS A  23       8.255   9.739  -8.022  1.00 90.06           H  
ATOM    380  NZ  LYS A  23       8.920  11.524  -8.898  1.00 90.06           N  
ATOM    381  HZ1 LYS A  23       9.471  11.791  -8.095  1.00 90.06           H  
ATOM    382  HZ2 LYS A  23       9.560  11.021  -9.497  1.00 90.06           H  
ATOM    383  HZ3 LYS A  23       8.591  12.327  -9.414  1.00 90.06           H  
ATOM    384  N   VAL A  24       7.745   5.666 -11.721  1.00 90.88           N  
ATOM    385  H   VAL A  24       7.390   6.094 -12.565  1.00 90.88           H  
ATOM    386  CA  VAL A  24       9.105   5.141 -11.770  1.00 90.88           C  
ATOM    387  HA  VAL A  24       9.454   4.921 -10.761  1.00 90.88           H  
ATOM    388  C   VAL A  24       9.991   6.229 -12.358  1.00 90.88           C  
ATOM    389  CB  VAL A  24       9.173   3.836 -12.580  1.00 90.88           C  
ATOM    390  HB  VAL A  24       8.928   4.034 -13.624  1.00 90.88           H  
ATOM    391  O   VAL A  24       9.952   6.476 -13.560  1.00 90.88           O  
ATOM    392  CG1 VAL A  24      10.589   3.258 -12.494  1.00 90.88           C  
ATOM    393 HG11 VAL A  24      10.639   2.323 -13.053  1.00 90.88           H  
ATOM    394 HG12 VAL A  24      10.863   3.079 -11.454  1.00 90.88           H  
ATOM    395 HG13 VAL A  24      11.304   3.950 -12.938  1.00 90.88           H  
ATOM    396  CG2 VAL A  24       8.177   2.790 -12.058  1.00 90.88           C  
ATOM    397 HG21 VAL A  24       7.154   3.140 -12.193  1.00 90.88           H  
ATOM    398 HG22 VAL A  24       8.288   1.866 -12.625  1.00 90.88           H  
ATOM    399 HG23 VAL A  24       8.352   2.596 -11.000  1.00 90.88           H  
ATOM    400  N   ASP A  25      10.770   6.909 -11.518  1.00 90.56           N  
ATOM    401  H   ASP A  25      10.798   6.631 -10.547  1.00 90.56           H  
ATOM    402  CA  ASP A  25      11.770   7.853 -12.019  1.00 90.56           C  
ATOM    403  HA  ASP A  25      11.267   8.601 -12.633  1.00 90.56           H  
ATOM    404  C   ASP A  25      12.766   7.087 -12.903  1.00 90.56           C  
ATOM    405  CB  ASP A  25      12.504   8.575 -10.879  1.00 90.56           C  
ATOM    406  HB2 ASP A  25      13.304   9.173 -11.317  1.00 90.56           H  
ATOM    407  HB3 ASP A  25      12.974   7.824 -10.243  1.00 90.56           H  
ATOM    408  O   ASP A  25      13.089   5.940 -12.603  1.00 90.56           O  
ATOM    409  CG  ASP A  25      11.638   9.514 -10.022  1.00 90.56           C  
ATOM    410  OD1 ASP A  25      10.552   9.963 -10.461  1.00 90.56           O  
ATOM    411  OD2 ASP A  25      12.078   9.862  -8.904  1.00 90.56           O  
ATOM    412  N   GLY A  26      13.224   7.697 -13.996  1.00 87.81           N  
ATOM    413  H   GLY A  26      12.904   8.636 -14.189  1.00 87.81           H  
ATOM    414  CA  GLY A  26      14.060   7.037 -15.009  1.00 87.81           C  
ATOM    415  HA2 GLY A  26      14.707   6.305 -14.526  1.00 87.81           H  
ATOM    416  HA3 GLY A  26      14.698   7.781 -15.486  1.00 87.81           H  
ATOM    417  C   GLY A  26      13.273   6.318 -16.111  1.00 87.81           C  
ATOM    418  O   GLY A  26      13.865   5.945 -17.118  1.00 87.81           O  
ATOM    419  N   ILE A  27      11.951   6.173 -15.962  1.00 86.25           N  
ATOM    420  H   ILE A  27      11.517   6.477 -15.102  1.00 86.25           H  
ATOM    421  CA  ILE A  27      11.057   5.657 -17.002  1.00 86.25           C  
ATOM    422  HA  ILE A  27      11.629   5.455 -17.908  1.00 86.25           H  
ATOM    423  C   ILE A  27      10.010   6.716 -17.326  1.00 86.25           C  
ATOM    424  CB  ILE A  27      10.390   4.341 -16.564  1.00 86.25           C  
ATOM    425  HB  ILE A  27       9.791   4.539 -15.675  1.00 86.25           H  
ATOM    426  O   ILE A  27       9.289   7.182 -16.444  1.00 86.25           O  
ATOM    427  CG1 ILE A  27      11.458   3.288 -16.200  1.00 86.25           C  
ATOM    428 HG12 ILE A  27      11.975   3.642 -15.308  1.00 86.25           H  
ATOM    429 HG13 ILE A  27      12.181   3.198 -17.011  1.00 86.25           H  
ATOM    430  CG2 ILE A  27       9.446   3.833 -17.660  1.00 86.25           C  
ATOM    431 HG21 ILE A  27       8.907   2.968 -17.273  1.00 86.25           H  
ATOM    432 HG22 ILE A  27      10.019   3.565 -18.548  1.00 86.25           H  
ATOM    433 HG23 ILE A  27       8.697   4.580 -17.923  1.00 86.25           H  
ATOM    434  CD1 ILE A  27      10.919   1.896 -15.866  1.00 86.25           C  
ATOM    435 HD11 ILE A  27      11.681   1.331 -15.331  1.00 86.25           H  
ATOM    436 HD12 ILE A  27      10.024   1.970 -15.248  1.00 86.25           H  
ATOM    437 HD13 ILE A  27      10.680   1.375 -16.794  1.00 86.25           H  
ATOM    438  N   THR A  28       9.882   7.070 -18.603  1.00 81.69           N  
ATOM    439  H   THR A  28      10.474   6.619 -19.286  1.00 81.69           H  
ATOM    440  CA  THR A  28       8.778   7.928 -19.054  1.00 81.69           C  
ATOM    441  HA  THR A  28       8.281   8.346 -18.178  1.00 81.69           H  
ATOM    442  C   THR A  28       7.714   7.114 -19.782  1.00 81.69           C  
ATOM    443  CB  THR A  28       9.247   9.150 -19.852  1.00 81.69           C  
ATOM    444  HB  THR A  28       8.375   9.779 -20.033  1.00 81.69           H  
ATOM    445  O   THR A  28       8.033   6.173 -20.508  1.00 81.69           O  
ATOM    446  CG2 THR A  28      10.278   9.990 -19.099  1.00 81.69           C  
ATOM    447 HG21 THR A  28       9.877  10.276 -18.126  1.00 81.69           H  
ATOM    448 HG22 THR A  28      11.196   9.420 -18.954  1.00 81.69           H  
ATOM    449 HG23 THR A  28      10.508  10.887 -19.673  1.00 81.69           H  
ATOM    450  OG1 THR A  28       9.798   8.823 -21.097  1.00 81.69           O  
ATOM    451  HG1 THR A  28      10.542   8.230 -20.973  1.00 81.69           H  
ATOM    452  N   TYR A  29       6.443   7.466 -19.565  1.00 77.38           N  
ATOM    453  H   TYR A  29       6.250   8.228 -18.931  1.00 77.38           H  
ATOM    454  CA  TYR A  29       5.291   6.874 -20.244  1.00 77.38           C  
ATOM    455  HA  TYR A  29       5.639   6.180 -21.009  1.00 77.38           H  
ATOM    456  C   TYR A  29       4.511   7.987 -20.939  1.00 77.38           C  
ATOM    457  CB  TYR A  29       4.447   6.084 -19.239  1.00 77.38           C  
ATOM    458  HB2 TYR A  29       4.061   6.762 -18.478  1.00 77.38           H  
ATOM    459  HB3 TYR A  29       5.104   5.371 -18.738  1.00 77.38           H  
ATOM    460  O   TYR A  29       3.774   8.745 -20.303  1.00 77.38           O  
ATOM    461  CG  TYR A  29       3.308   5.295 -19.858  1.00 77.38           C  
ATOM    462  CD1 TYR A  29       1.987   5.523 -19.458  1.00 77.38           C  
ATOM    463  HD1 TYR A  29       1.799   6.277 -18.707  1.00 77.38           H  
ATOM    464  CD2 TYR A  29       3.563   4.296 -20.812  1.00 77.38           C  
ATOM    465  HD2 TYR A  29       4.565   4.141 -21.184  1.00 77.38           H  
ATOM    466  CE1 TYR A  29       0.926   4.779 -20.002  1.00 77.38           C  
ATOM    467  HE1 TYR A  29      -0.092   4.981 -19.702  1.00 77.38           H  
ATOM    468  CE2 TYR A  29       2.522   3.482 -21.295  1.00 77.38           C  
ATOM    469  HE2 TYR A  29       2.718   2.698 -22.012  1.00 77.38           H  
ATOM    470  OH  TYR A  29       0.176   3.000 -21.404  1.00 77.38           O  
ATOM    471  HH  TYR A  29      -0.668   3.318 -21.076  1.00 77.38           H  
ATOM    472  CZ  TYR A  29       1.197   3.733 -20.902  1.00 77.38           C  
ATOM    473  N   LYS A  30       4.756   8.137 -22.243  1.00 77.06           N  
ATOM    474  H   LYS A  30       5.341   7.456 -22.706  1.00 77.06           H  
ATOM    475  CA  LYS A  30       4.320   9.300 -23.022  1.00 77.06           C  
ATOM    476  HA  LYS A  30       3.646   9.911 -22.421  1.00 77.06           H  
ATOM    477  C   LYS A  30       3.565   8.895 -24.273  1.00 77.06           C  
ATOM    478  CB  LYS A  30       5.528  10.164 -23.406  1.00 77.06           C  
ATOM    479  HB2 LYS A  30       5.222  10.882 -24.167  1.00 77.06           H  
ATOM    480  HB3 LYS A  30       6.315   9.534 -23.821  1.00 77.06           H  
ATOM    481  O   LYS A  30       4.027   8.044 -25.034  1.00 77.06           O  
ATOM    482  CG  LYS A  30       6.052  10.935 -22.195  1.00 77.06           C  
ATOM    483  HG2 LYS A  30       5.241  11.557 -21.816  1.00 77.06           H  
ATOM    484  HG3 LYS A  30       6.368  10.241 -21.416  1.00 77.06           H  
ATOM    485  CD  LYS A  30       7.230  11.825 -22.591  1.00 77.06           C  
ATOM    486  HD2 LYS A  30       6.924  12.492 -23.397  1.00 77.06           H  
ATOM    487  HD3 LYS A  30       8.056  11.197 -22.924  1.00 77.06           H  
ATOM    488  CE  LYS A  30       7.645  12.643 -21.370  1.00 77.06           C  
ATOM    489  HE2 LYS A  30       6.798  13.258 -21.065  1.00 77.06           H  
ATOM    490  HE3 LYS A  30       7.856  11.962 -20.545  1.00 77.06           H  
ATOM    491  NZ  LYS A  30       8.817  13.491 -21.665  1.00 77.06           N  
ATOM    492  HZ1 LYS A  30       9.041  14.037 -20.845  1.00 77.06           H  
ATOM    493  HZ2 LYS A  30       9.603  12.908 -21.914  1.00 77.06           H  
ATOM    494  HZ3 LYS A  30       8.596  14.112 -22.430  1.00 77.06           H  
ATOM    495  N   LYS A  31       2.431   9.562 -24.496  1.00 72.69           N  
ATOM    496  H   LYS A  31       2.165  10.252 -23.808  1.00 72.69           H  
ATOM    497  CA  LYS A  31       1.752   9.620 -25.792  1.00 72.69           C  
ATOM    498  HA  LYS A  31       2.211   8.912 -26.482  1.00 72.69           H  
ATOM    499  C   LYS A  31       1.918  11.028 -26.338  1.00 72.69           C  
ATOM    500  CB  LYS A  31       0.265   9.284 -25.642  1.00 72.69           C  
ATOM    501  HB2 LYS A  31       0.132   8.456 -24.945  1.00 72.69           H  
ATOM    502  HB3 LYS A  31      -0.262  10.152 -25.248  1.00 72.69           H  
ATOM    503  O   LYS A  31       1.405  11.973 -25.742  1.00 72.69           O  
ATOM    504  CG  LYS A  31      -0.340   8.958 -27.008  1.00 72.69           C  
ATOM    505  HG2 LYS A  31       0.247   8.167 -27.475  1.00 72.69           H  
ATOM    506  HG3 LYS A  31      -0.293   9.845 -27.639  1.00 72.69           H  
ATOM    507  CD  LYS A  31      -1.794   8.491 -26.903  1.00 72.69           C  
ATOM    508  HD2 LYS A  31      -1.818   7.562 -26.333  1.00 72.69           H  
ATOM    509  HD3 LYS A  31      -2.403   9.247 -26.408  1.00 72.69           H  
ATOM    510  CE  LYS A  31      -2.285   8.262 -28.336  1.00 72.69           C  
ATOM    511  HE2 LYS A  31      -2.703   9.187 -28.733  1.00 72.69           H  
ATOM    512  HE3 LYS A  31      -1.414   8.021 -28.946  1.00 72.69           H  
ATOM    513  NZ  LYS A  31      -3.239   7.134 -28.427  1.00 72.69           N  
ATOM    514  HZ1 LYS A  31      -4.113   7.334 -27.963  1.00 72.69           H  
ATOM    515  HZ2 LYS A  31      -2.814   6.312 -28.022  1.00 72.69           H  
ATOM    516  HZ3 LYS A  31      -3.386   6.875 -29.392  1.00 72.69           H  
ATOM    517  N   ASP A  32       2.634  11.182 -27.443  1.00 74.31           N  
ATOM    518  H   ASP A  32       2.978  10.361 -27.920  1.00 74.31           H  
ATOM    519  CA  ASP A  32       2.936  12.491 -28.029  1.00 74.31           C  
ATOM    520  HA  ASP A  32       3.691  12.335 -28.799  1.00 74.31           H  
ATOM    521  C   ASP A  32       3.555  13.471 -27.005  1.00 74.31           C  
ATOM    522  CB  ASP A  32       1.687  13.055 -28.742  1.00 74.31           C  
ATOM    523  HB2 ASP A  32       1.959  13.985 -29.242  1.00 74.31           H  
ATOM    524  HB3 ASP A  32       0.914  13.285 -28.009  1.00 74.31           H  
ATOM    525  O   ASP A  32       4.708  13.317 -26.602  1.00 74.31           O  
ATOM    526  CG  ASP A  32       1.110  12.097 -29.781  1.00 74.31           C  
ATOM    527  OD1 ASP A  32       1.913  11.621 -30.610  1.00 74.31           O  
ATOM    528  OD2 ASP A  32      -0.121  11.875 -29.738  1.00 74.31           O  
ATOM    529  N   LYS A  33       2.789  14.484 -26.571  1.00 71.69           N  
ATOM    530  H   LYS A  33       1.831  14.476 -26.889  1.00 71.69           H  
ATOM    531  CA  LYS A  33       3.180  15.489 -25.563  1.00 71.69           C  
ATOM    532  HA  LYS A  33       4.252  15.411 -25.385  1.00 71.69           H  
ATOM    533  C   LYS A  33       2.530  15.269 -24.192  1.00 71.69           C  
ATOM    534  CB  LYS A  33       2.867  16.903 -26.077  1.00 71.69           C  
ATOM    535  HB2 LYS A  33       3.118  17.622 -25.296  1.00 71.69           H  
ATOM    536  HB3 LYS A  33       1.800  16.981 -26.282  1.00 71.69           H  
ATOM    537  O   LYS A  33       2.726  16.090 -23.300  1.00 71.69           O  
ATOM    538  CG  LYS A  33       3.661  17.272 -27.334  1.00 71.69           C  
ATOM    539  HG2 LYS A  33       4.725  17.130 -27.147  1.00 71.69           H  
ATOM    540  HG3 LYS A  33       3.356  16.634 -28.164  1.00 71.69           H  
ATOM    541  CD  LYS A  33       3.400  18.738 -27.697  1.00 71.69           C  
ATOM    542  HD2 LYS A  33       3.724  19.374 -26.873  1.00 71.69           H  
ATOM    543  HD3 LYS A  33       2.332  18.878 -27.861  1.00 71.69           H  
ATOM    544  CE  LYS A  33       4.172  19.098 -28.967  1.00 71.69           C  
ATOM    545  HE2 LYS A  33       3.864  18.419 -29.762  1.00 71.69           H  
ATOM    546  HE3 LYS A  33       5.234  18.935 -28.786  1.00 71.69           H  
ATOM    547  NZ  LYS A  33       3.923  20.505 -29.366  1.00 71.69           N  
ATOM    548  HZ1 LYS A  33       4.434  20.726 -30.209  1.00 71.69           H  
ATOM    549  HZ2 LYS A  33       4.214  21.134 -28.632  1.00 71.69           H  
ATOM    550  HZ3 LYS A  33       2.938  20.645 -29.541  1.00 71.69           H  
ATOM    551  N   SER A  34       1.729  14.220 -24.039  1.00 72.25           N  
ATOM    552  H   SER A  34       1.657  13.550 -24.791  1.00 72.25           H  
ATOM    553  CA  SER A  34       0.961  13.939 -22.830  1.00 72.25           C  
ATOM    554  HA  SER A  34       0.935  14.829 -22.201  1.00 72.25           H  
ATOM    555  C   SER A  34       1.606  12.818 -22.024  1.00 72.25           C  
ATOM    556  CB  SER A  34      -0.485  13.591 -23.192  1.00 72.25           C  
ATOM    557  HB2 SER A  34      -0.492  12.760 -23.897  1.00 72.25           H  
ATOM    558  HB3 SER A  34      -1.026  13.296 -22.293  1.00 72.25           H  
ATOM    559  O   SER A  34       1.851  11.723 -22.538  1.00 72.25           O  
ATOM    560  OG  SER A  34      -1.119  14.715 -23.780  1.00 72.25           O  
ATOM    561  HG  SER A  34      -1.218  15.390 -23.104  1.00 72.25           H  
ATOM    562  N   ASP A  35       1.846  13.096 -20.746  1.00 71.19           N  
ATOM    563  H   ASP A  35       1.659  14.026 -20.397  1.00 71.19           H  
ATOM    564  CA  ASP A  35       2.296  12.108 -19.772  1.00 71.19           C  
ATOM    565  HA  ASP A  35       3.022  11.446 -20.243  1.00 71.19           H  
ATOM    566  C   ASP A  35       1.109  11.265 -19.293  1.00 71.19           C  
ATOM    567  CB  ASP A  35       2.991  12.799 -18.587  1.00 71.19           C  
ATOM    568  HB2 ASP A  35       2.294  13.499 -18.126  1.00 71.19           H  
ATOM    569  HB3 ASP A  35       3.246  12.042 -17.845  1.00 71.19           H  
ATOM    570  O   ASP A  35       0.023  11.778 -19.016  1.00 71.19           O  
ATOM    571  CG  ASP A  35       4.276  13.538 -18.981  1.00 71.19           C  
ATOM    572  OD1 ASP A  35       5.082  12.975 -19.758  1.00 71.19           O  
ATOM    573  OD2 ASP A  35       4.472  14.669 -18.488  1.00 71.19           O  
ATOM    574  N   TYR A  36       1.329   9.960 -19.176  1.00 74.31           N  
ATOM    575  H   TYR A  36       2.246   9.606 -19.409  1.00 74.31           H  
ATOM    576  CA  TYR A  36       0.376   9.016 -18.607  1.00 74.31           C  
ATOM    577  HA  TYR A  36      -0.512   9.545 -18.261  1.00 74.31           H  
ATOM    578  C   TYR A  36       1.006   8.328 -17.390  1.00 74.31           C  
ATOM    579  CB  TYR A  36      -0.055   8.008 -19.684  1.00 74.31           C  
ATOM    580  HB2 TYR A  36      -0.504   7.147 -19.191  1.00 74.31           H  
ATOM    581  HB3 TYR A  36       0.832   7.678 -20.225  1.00 74.31           H  
ATOM    582  O   TYR A  36       2.227   8.245 -17.264  1.00 74.31           O  
ATOM    583  CG  TYR A  36      -1.035   8.519 -20.716  1.00 74.31           C  
ATOM    584  CD1 TYR A  36      -2.397   8.166 -20.639  1.00 74.31           C  
ATOM    585  HD1 TYR A  36      -2.747   7.537 -19.833  1.00 74.31           H  
ATOM    586  CD2 TYR A  36      -0.580   9.341 -21.761  1.00 74.31           C  
ATOM    587  HD2 TYR A  36       0.460   9.629 -21.809  1.00 74.31           H  
ATOM    588  CE1 TYR A  36      -3.304   8.632 -21.610  1.00 74.31           C  
ATOM    589  HE1 TYR A  36      -4.348   8.357 -21.552  1.00 74.31           H  
ATOM    590  CE2 TYR A  36      -1.491   9.838 -22.707  1.00 74.31           C  
ATOM    591  HE2 TYR A  36      -1.167  10.545 -23.456  1.00 74.31           H  
ATOM    592  OH  TYR A  36      -3.713   9.932 -23.589  1.00 74.31           O  
ATOM    593  HH  TYR A  36      -4.619   9.692 -23.382  1.00 74.31           H  
ATOM    594  CZ  TYR A  36      -2.847   9.469 -22.650  1.00 74.31           C  
ATOM    595  N   SER A  37       0.180   7.756 -16.511  1.00 74.50           N  
ATOM    596  H   SER A  37      -0.817   7.859 -16.632  1.00 74.50           H  
ATOM    597  CA  SER A  37       0.694   6.859 -15.468  1.00 74.50           C  
ATOM    598  HA  SER A  37       1.489   7.379 -14.934  1.00 74.50           H  
ATOM    599  C   SER A  37       1.229   5.567 -16.103  1.00 74.50           C  
ATOM    600  CB  SER A  37      -0.388   6.505 -14.447  1.00 74.50           C  
ATOM    601  HB2 SER A  37      -1.236   6.043 -14.951  1.00 74.50           H  
ATOM    602  HB3 SER A  37      -0.717   7.407 -13.932  1.00 74.50           H  
ATOM    603  O   SER A  37       0.466   4.926 -16.832  1.00 74.50           O  
ATOM    604  OG  SER A  37       0.160   5.600 -13.512  1.00 74.50           O  
ATOM    605  HG  SER A  37      -0.392   4.816 -13.466  1.00 74.50           H  
ATOM    606  N   PRO A  38       2.476   5.135 -15.824  1.00 78.06           N  
ATOM    607  CA  PRO A  38       3.024   3.879 -16.351  1.00 78.06           C  
ATOM    608  HA  PRO A  38       2.962   3.862 -17.439  1.00 78.06           H  
ATOM    609  C   PRO A  38       2.296   2.642 -15.810  1.00 78.06           C  
ATOM    610  CB  PRO A  38       4.494   3.878 -15.915  1.00 78.06           C  
ATOM    611  HB2 PRO A  38       4.874   2.872 -15.734  1.00 78.06           H  
ATOM    612  HB3 PRO A  38       5.101   4.374 -16.672  1.00 78.06           H  
ATOM    613  O   PRO A  38       2.371   1.568 -16.406  1.00 78.06           O  
ATOM    614  CG  PRO A  38       4.501   4.723 -14.643  1.00 78.06           C  
ATOM    615  HG2 PRO A  38       5.477   5.173 -14.461  1.00 78.06           H  
ATOM    616  HG3 PRO A  38       4.195   4.115 -13.792  1.00 78.06           H  
ATOM    617  CD  PRO A  38       3.436   5.777 -14.934  1.00 78.06           C  
ATOM    618  HD2 PRO A  38       3.886   6.628 -15.444  1.00 78.06           H  
ATOM    619  HD3 PRO A  38       2.972   6.096 -14.001  1.00 78.06           H  
ATOM    620  N   LEU A  39       1.590   2.790 -14.687  1.00 86.00           N  
ATOM    621  H   LEU A  39       1.536   3.714 -14.282  1.00 86.00           H  
ATOM    622  CA  LEU A  39       0.914   1.714 -13.976  1.00 86.00           C  
ATOM    623  HA  LEU A  39       0.971   0.807 -14.578  1.00 86.00           H  
ATOM    624  C   LEU A  39      -0.578   2.030 -13.796  1.00 86.00           C  
ATOM    625  CB  LEU A  39       1.647   1.459 -12.643  1.00 86.00           C  
ATOM    626  HB2 LEU A  39       1.669   2.390 -12.076  1.00 86.00           H  
ATOM    627  HB3 LEU A  39       1.077   0.732 -12.065  1.00 86.00           H  
ATOM    628  O   LEU A  39      -0.971   3.184 -13.604  1.00 86.00           O  
ATOM    629  CG  LEU A  39       3.093   0.933 -12.796  1.00 86.00           C  
ATOM    630  HG  LEU A  39       3.664   1.605 -13.437  1.00 86.00           H  
ATOM    631  CD1 LEU A  39       3.804   0.866 -11.448  1.00 86.00           C  
ATOM    632 HD11 LEU A  39       3.951   1.875 -11.061  1.00 86.00           H  
ATOM    633 HD12 LEU A  39       3.231   0.267 -10.741  1.00 86.00           H  
ATOM    634 HD13 LEU A  39       4.792   0.424 -11.579  1.00 86.00           H  
ATOM    635  CD2 LEU A  39       3.142  -0.470 -13.397  1.00 86.00           C  
ATOM    636 HD21 LEU A  39       2.559  -1.165 -12.793  1.00 86.00           H  
ATOM    637 HD22 LEU A  39       4.173  -0.821 -13.456  1.00 86.00           H  
ATOM    638 HD23 LEU A  39       2.744  -0.446 -14.411  1.00 86.00           H  
ATOM    639  N   LYS A  40      -1.412   0.995 -13.856  1.00 87.62           N  
ATOM    640  H   LYS A  40      -0.991   0.085 -13.980  1.00 87.62           H  
ATOM    641  CA  LYS A  40      -2.856   1.025 -13.601  1.00 87.62           C  
ATOM    642  HA  LYS A  40      -3.116   2.037 -13.290  1.00 87.62           H  
ATOM    643  C   LYS A  40      -3.203   0.075 -12.445  1.00 87.62           C  
ATOM    644  CB  LYS A  40      -3.637   0.725 -14.899  1.00 87.62           C  
ATOM    645  HB2 LYS A  40      -3.276   1.390 -15.683  1.00 87.62           H  
ATOM    646  HB3 LYS A  40      -4.693   0.946 -14.737  1.00 87.62           H  
ATOM    647  O   LYS A  40      -2.473  -0.896 -12.225  1.00 87.62           O  
ATOM    648  CG  LYS A  40      -3.510  -0.731 -15.375  1.00 87.62           C  
ATOM    649  HG2 LYS A  40      -2.454  -0.975 -15.490  1.00 87.62           H  
ATOM    650  HG3 LYS A  40      -3.948  -1.390 -14.626  1.00 87.62           H  
ATOM    651  CD  LYS A  40      -4.217  -0.983 -16.715  1.00 87.62           C  
ATOM    652  HD2 LYS A  40      -3.812  -0.300 -17.462  1.00 87.62           H  
ATOM    653  HD3 LYS A  40      -5.287  -0.801 -16.607  1.00 87.62           H  
ATOM    654  CE  LYS A  40      -3.971  -2.436 -17.152  1.00 87.62           C  
ATOM    655  HE2 LYS A  40      -4.518  -3.103 -16.486  1.00 87.62           H  
ATOM    656  HE3 LYS A  40      -2.909  -2.649 -17.029  1.00 87.62           H  
ATOM    657  NZ  LYS A  40      -4.347  -2.687 -18.567  1.00 87.62           N  
ATOM    658  HZ1 LYS A  40      -5.323  -2.497 -18.743  1.00 87.62           H  
ATOM    659  HZ2 LYS A  40      -3.779  -2.126 -19.186  1.00 87.62           H  
ATOM    660  HZ3 LYS A  40      -4.147  -3.645 -18.818  1.00 87.62           H  
ATOM    661  N   PRO A  41      -4.305   0.307 -11.714  1.00 87.88           N  
ATOM    662  CA  PRO A  41      -4.723  -0.603 -10.655  1.00 87.88           C  
ATOM    663  HA  PRO A  41      -3.952  -0.636  -9.886  1.00 87.88           H  
ATOM    664  C   PRO A  41      -4.973  -2.022 -11.168  1.00 87.88           C  
ATOM    665  CB  PRO A  41      -5.989  -0.017 -10.041  1.00 87.88           C  
ATOM    666  HB2 PRO A  41      -5.881   0.015  -8.957  1.00 87.88           H  
ATOM    667  HB3 PRO A  41      -6.867  -0.597 -10.325  1.00 87.88           H  
ATOM    668  O   PRO A  41      -5.432  -2.216 -12.297  1.00 87.88           O  
ATOM    669  CG  PRO A  41      -6.102   1.392 -10.602  1.00 87.88           C  
ATOM    670  HG2 PRO A  41      -5.695   2.077  -9.858  1.00 87.88           H  
ATOM    671  HG3 PRO A  41      -7.140   1.635 -10.830  1.00 87.88           H  
ATOM    672  CD  PRO A  41      -5.260   1.389 -11.874  1.00 87.88           C  
ATOM    673  HD2 PRO A  41      -5.904   1.174 -12.726  1.00 87.88           H  
ATOM    674  HD3 PRO A  41      -4.774   2.356 -12.006  1.00 87.88           H  
ATOM    675  N   SER A  42      -4.697  -3.017 -10.326  1.00 84.31           N  
ATOM    676  H   SER A  42      -4.240  -2.816  -9.449  1.00 84.31           H  
ATOM    677  CA  SER A  42      -5.159  -4.395 -10.537  1.00 84.31           C  
ATOM    678  HA  SER A  42      -5.344  -4.570 -11.597  1.00 84.31           H  
ATOM    679  C   SER A  42      -6.465  -4.704  -9.813  1.00 84.31           C  
ATOM    680  CB  SER A  42      -4.097  -5.382 -10.063  1.00 84.31           C  
ATOM    681  HB2 SER A  42      -3.129  -5.136 -10.501  1.00 84.31           H  
ATOM    682  HB3 SER A  42      -4.387  -6.389 -10.360  1.00 84.31           H  
ATOM    683  O   SER A  42      -7.109  -5.695 -10.142  1.00 84.31           O  
ATOM    684  OG  SER A  42      -4.030  -5.316  -8.658  1.00 84.31           O  
ATOM    685  HG  SER A  42      -3.142  -5.052  -8.407  1.00 84.31           H  
ATOM    686  N   PHE A  43      -6.842  -3.864  -8.841  1.00 83.94           N  
ATOM    687  H   PHE A  43      -6.261  -3.054  -8.675  1.00 83.94           H  
ATOM    688  CA  PHE A  43      -7.885  -4.125  -7.848  1.00 83.94           C  
ATOM    689  HA  PHE A  43      -7.896  -3.271  -7.172  1.00 83.94           H  
ATOM    690  C   PHE A  43      -7.608  -5.348  -6.960  1.00 83.94           C  
ATOM    691  CB  PHE A  43      -9.275  -4.177  -8.504  1.00 83.94           C  
ATOM    692  HB2 PHE A  43     -10.013  -4.366  -7.725  1.00 83.94           H  
ATOM    693  HB3 PHE A  43      -9.333  -5.022  -9.191  1.00 83.94           H  
ATOM    694  O   PHE A  43      -8.448  -5.692  -6.142  1.00 83.94           O  
ATOM    695  CG  PHE A  43      -9.677  -2.916  -9.241  1.00 83.94           C  
ATOM    696  CD1 PHE A  43     -10.626  -2.053  -8.668  1.00 83.94           C  
ATOM    697  HD1 PHE A  43     -11.051  -2.279  -7.701  1.00 83.94           H  
ATOM    698  CD2 PHE A  43      -9.169  -2.635 -10.525  1.00 83.94           C  
ATOM    699  HD2 PHE A  43      -8.471  -3.315 -10.991  1.00 83.94           H  
ATOM    700  CE1 PHE A  43     -11.083  -0.942  -9.394  1.00 83.94           C  
ATOM    701  HE1 PHE A  43     -11.919  -0.365  -9.028  1.00 83.94           H  
ATOM    702  CE2 PHE A  43      -9.562  -1.472 -11.207  1.00 83.94           C  
ATOM    703  HE2 PHE A  43      -9.150  -1.253 -12.181  1.00 83.94           H  
ATOM    704  CZ  PHE A  43     -10.520  -0.619 -10.638  1.00 83.94           C  
ATOM    705  HZ  PHE A  43     -10.863   0.251 -11.178  1.00 83.94           H  
ATOM    706  N   ILE A  44      -6.441  -5.987  -7.070  1.00 82.94           N  
ATOM    707  H   ILE A  44      -5.751  -5.651  -7.726  1.00 82.94           H  
ATOM    708  CA  ILE A  44      -6.085  -7.164  -6.284  1.00 82.94           C  
ATOM    709  HA  ILE A  44      -6.950  -7.490  -5.707  1.00 82.94           H  
ATOM    710  C   ILE A  44      -5.001  -6.775  -5.291  1.00 82.94           C  
ATOM    711  CB  ILE A  44      -5.701  -8.347  -7.191  1.00 82.94           C  
ATOM    712  HB  ILE A  44      -4.924  -8.017  -7.880  1.00 82.94           H  
ATOM    713  O   ILE A  44      -3.814  -6.663  -5.605  1.00 82.94           O  
ATOM    714  CG1 ILE A  44      -6.933  -8.809  -8.003  1.00 82.94           C  
ATOM    715 HG12 ILE A  44      -7.485  -7.948  -8.379  1.00 82.94           H  
ATOM    716 HG13 ILE A  44      -7.605  -9.361  -7.345  1.00 82.94           H  
ATOM    717  CG2 ILE A  44      -5.184  -9.523  -6.331  1.00 82.94           C  
ATOM    718 HG21 ILE A  44      -5.919  -9.785  -5.569  1.00 82.94           H  
ATOM    719 HG22 ILE A  44      -4.994 -10.400  -6.950  1.00 82.94           H  
ATOM    720 HG23 ILE A  44      -4.246  -9.255  -5.845  1.00 82.94           H  
ATOM    721  CD1 ILE A  44      -6.596  -9.681  -9.216  1.00 82.94           C  
ATOM    722 HD11 ILE A  44      -5.920 -10.494  -8.953  1.00 82.94           H  
ATOM    723 HD12 ILE A  44      -6.151  -9.051  -9.986  1.00 82.94           H  
ATOM    724 HD13 ILE A  44      -7.517 -10.103  -9.617  1.00 82.94           H  
ATOM    725  N   ALA A  45      -5.439  -6.608  -4.054  1.00 88.62           N  
ATOM    726  H   ALA A  45      -6.435  -6.589  -3.884  1.00 88.62           H  
ATOM    727  CA  ALA A  45      -4.574  -6.545  -2.902  1.00 88.62           C  
ATOM    728  HA  ALA A  45      -3.678  -7.129  -3.111  1.00 88.62           H  
ATOM    729  C   ALA A  45      -5.278  -7.195  -1.711  1.00 88.62           C  
ATOM    730  CB  ALA A  45      -4.164  -5.088  -2.683  1.00 88.62           C  
ATOM    731  HB1 ALA A  45      -3.540  -4.773  -3.520  1.00 88.62           H  
ATOM    732  HB2 ALA A  45      -3.616  -4.985  -1.746  1.00 88.62           H  
ATOM    733  HB3 ALA A  45      -5.034  -4.432  -2.693  1.00 88.62           H  
ATOM    734  O   ALA A  45      -6.503  -7.200  -1.607  1.00 88.62           O  
ATOM    735  N   GLY A  46      -4.507  -7.774  -0.805  1.00 92.69           N  
ATOM    736  H   GLY A  46      -3.505  -7.752  -0.927  1.00 92.69           H  
ATOM    737  CA  GLY A  46      -5.048  -8.511   0.326  1.00 92.69           C  
ATOM    738  HA2 GLY A  46      -5.845  -7.926   0.785  1.00 92.69           H  
ATOM    739  HA3 GLY A  46      -5.464  -9.462  -0.007  1.00 92.69           H  
ATOM    740  C   GLY A  46      -3.980  -8.776   1.365  1.00 92.69           C  
ATOM    741  O   GLY A  46      -2.784  -8.730   1.076  1.00 92.69           O  
ATOM    742  N   GLY A  47      -4.411  -9.002   2.592  1.00 95.50           N  
ATOM    743  H   GLY A  47      -5.403  -9.049   2.779  1.00 95.50           H  
ATOM    744  CA  GLY A  47      -3.494  -9.123   3.706  1.00 95.50           C  
ATOM    745  HA2 GLY A  47      -2.696  -9.826   3.464  1.00 95.50           H  
ATOM    746  HA3 GLY A  47      -3.051  -8.146   3.901  1.00 95.50           H  
ATOM    747  C   GLY A  47      -4.179  -9.585   4.971  1.00 95.50           C  
ATOM    748  O   GLY A  47      -5.393  -9.793   5.002  1.00 95.50           O  
ATOM    749  N   GLY A  48      -3.378  -9.724   6.014  1.00 97.56           N  
ATOM    750  H   GLY A  48      -2.414  -9.435   5.924  1.00 97.56           H  
ATOM    751  CA  GLY A  48      -3.868 -10.012   7.347  1.00 97.56           C  
ATOM    752  HA2 GLY A  48      -4.902  -9.676   7.416  1.00 97.56           H  
ATOM    753  HA3 GLY A  48      -3.830 -11.083   7.550  1.00 97.56           H  
ATOM    754  C   GLY A  48      -3.067  -9.270   8.400  1.00 97.56           C  
ATOM    755  O   GLY A  48      -1.943  -8.829   8.149  1.00 97.56           O  
ATOM    756  N   ALA A  49      -3.659  -9.139   9.579  1.00 98.12           N  
ATOM    757  H   ALA A  49      -4.576  -9.541   9.706  1.00 98.12           H  
ATOM    758  CA  ALA A  49      -3.033  -8.481  10.711  1.00 98.12           C  
ATOM    759  HA  ALA A  49      -1.956  -8.471  10.544  1.00 98.12           H  
ATOM    760  C   ALA A  49      -3.279  -9.246  12.011  1.00 98.12           C  
ATOM    761  CB  ALA A  49      -3.526  -7.030  10.793  1.00 98.12           C  
ATOM    762  HB1 ALA A  49      -2.933  -6.483  11.525  1.00 98.12           H  
ATOM    763  HB2 ALA A  49      -4.573  -7.006  11.094  1.00 98.12           H  
ATOM    764  HB3 ALA A  49      -3.419  -6.539   9.825  1.00 98.12           H  
ATOM    765  O   ALA A  49      -4.286  -9.940  12.153  1.00 98.12           O  
ATOM    766  N   PHE A  50      -2.366  -9.083  12.964  1.00 98.50           N  
ATOM    767  H   PHE A  50      -1.579  -8.485  12.757  1.00 98.50           H  
ATOM    768  CA  PHE A  50      -2.549  -9.487  14.356  1.00 98.50           C  
ATOM    769  HA  PHE A  50      -3.549  -9.897  14.499  1.00 98.50           H  
ATOM    770  C   PHE A  50      -2.412  -8.254  15.239  1.00 98.50           C  
ATOM    771  CB  PHE A  50      -1.531 -10.561  14.747  1.00 98.50           C  
ATOM    772  HB2 PHE A  50      -1.691 -11.441  14.124  1.00 98.50           H  
ATOM    773  HB3 PHE A  50      -0.525 -10.191  14.548  1.00 98.50           H  
ATOM    774  O   PHE A  50      -1.428  -7.518  15.120  1.00 98.50           O  
ATOM    775  CG  PHE A  50      -1.630 -10.966  16.207  1.00 98.50           C  
ATOM    776  CD1 PHE A  50      -0.815 -10.350  17.176  1.00 98.50           C  
ATOM    777  HD1 PHE A  50      -0.108  -9.588  16.882  1.00 98.50           H  
ATOM    778  CD2 PHE A  50      -2.575 -11.928  16.606  1.00 98.50           C  
ATOM    779  HD2 PHE A  50      -3.221 -12.388  15.873  1.00 98.50           H  
ATOM    780  CE1 PHE A  50      -0.938 -10.705  18.532  1.00 98.50           C  
ATOM    781  HE1 PHE A  50      -0.322 -10.221  19.276  1.00 98.50           H  
ATOM    782  CE2 PHE A  50      -2.700 -12.282  17.960  1.00 98.50           C  
ATOM    783  HE2 PHE A  50      -3.441 -13.009  18.261  1.00 98.50           H  
ATOM    784  CZ  PHE A  50      -1.879 -11.674  18.924  1.00 98.50           C  
ATOM    785  HZ  PHE A  50      -1.985 -11.936  19.966  1.00 98.50           H  
ATOM    786  N   GLY A  51      -3.391  -8.032  16.110  1.00 97.88           N  
ATOM    787  H   GLY A  51      -4.142  -8.701  16.199  1.00 97.88           H  
ATOM    788  CA  GLY A  51      -3.491  -6.799  16.867  1.00 97.88           C  
ATOM    789  HA2 GLY A  51      -2.514  -6.320  16.925  1.00 97.88           H  
ATOM    790  HA3 GLY A  51      -4.173  -6.122  16.351  1.00 97.88           H  
ATOM    791  C   GLY A  51      -3.990  -6.965  18.287  1.00 97.88           C  
ATOM    792  O   GLY A  51      -4.437  -8.028  18.718  1.00 97.88           O  
ATOM    793  N   TYR A  52      -3.894  -5.857  19.005  1.00 97.12           N  
ATOM    794  H   TYR A  52      -3.528  -5.036  18.545  1.00 97.12           H  
ATOM    795  CA  TYR A  52      -4.342  -5.689  20.371  1.00 97.12           C  
ATOM    796  HA  TYR A  52      -4.980  -6.528  20.648  1.00 97.12           H  
ATOM    797  C   TYR A  52      -5.155  -4.398  20.483  1.00 97.12           C  
ATOM    798  CB  TYR A  52      -3.118  -5.686  21.285  1.00 97.12           C  
ATOM    799  HB2 TYR A  52      -2.494  -4.825  21.048  1.00 97.12           H  
ATOM    800  HB3 TYR A  52      -2.532  -6.584  21.092  1.00 97.12           H  
ATOM    801  O   TYR A  52      -4.798  -3.378  19.887  1.00 97.12           O  
ATOM    802  CG  TYR A  52      -3.469  -5.670  22.751  1.00 97.12           C  
ATOM    803  CD1 TYR A  52      -3.270  -4.506  23.508  1.00 97.12           C  
ATOM    804  HD1 TYR A  52      -2.905  -3.597  23.054  1.00 97.12           H  
ATOM    805  CD2 TYR A  52      -4.002  -6.823  23.362  1.00 97.12           C  
ATOM    806  HD2 TYR A  52      -4.204  -7.701  22.766  1.00 97.12           H  
ATOM    807  CE1 TYR A  52      -3.544  -4.550  24.881  1.00 97.12           C  
ATOM    808  HE1 TYR A  52      -3.416  -3.690  25.521  1.00 97.12           H  
ATOM    809  CE2 TYR A  52      -4.286  -6.844  24.742  1.00 97.12           C  
ATOM    810  HE2 TYR A  52      -4.688  -7.732  25.208  1.00 97.12           H  
ATOM    811  OH  TYR A  52      -4.180  -5.673  26.860  1.00 97.12           O  
ATOM    812  HH  TYR A  52      -4.717  -6.395  27.195  1.00 97.12           H  
ATOM    813  CZ  TYR A  52      -4.020  -5.699  25.513  1.00 97.12           C  
ATOM    814  N   LYS A  53      -6.266  -4.459  21.213  1.00 95.00           N  
ATOM    815  H   LYS A  53      -6.474  -5.334  21.672  1.00 95.00           H  
ATOM    816  CA  LYS A  53      -7.159  -3.337  21.506  1.00 95.00           C  
ATOM    817  HA  LYS A  53      -6.823  -2.447  20.974  1.00 95.00           H  
ATOM    818  C   LYS A  53      -7.099  -3.022  23.001  1.00 95.00           C  
ATOM    819  CB  LYS A  53      -8.580  -3.687  21.028  1.00 95.00           C  
ATOM    820  HB2 LYS A  53      -8.924  -4.584  21.544  1.00 95.00           H  
ATOM    821  HB3 LYS A  53      -8.550  -3.901  19.960  1.00 95.00           H  
ATOM    822  O   LYS A  53      -7.161  -3.948  23.807  1.00 95.00           O  
ATOM    823  CG  LYS A  53      -9.571  -2.545  21.301  1.00 95.00           C  
ATOM    824  HG2 LYS A  53      -9.122  -1.601  20.992  1.00 95.00           H  
ATOM    825  HG3 LYS A  53      -9.760  -2.489  22.373  1.00 95.00           H  
ATOM    826  CD  LYS A  53     -10.912  -2.717  20.571  1.00 95.00           C  
ATOM    827  HD2 LYS A  53     -11.418  -3.618  20.918  1.00 95.00           H  
ATOM    828  HD3 LYS A  53     -10.739  -2.776  19.496  1.00 95.00           H  
ATOM    829  CE  LYS A  53     -11.742  -1.476  20.906  1.00 95.00           C  
ATOM    830  HE2 LYS A  53     -12.072  -1.537  21.943  1.00 95.00           H  
ATOM    831  HE3 LYS A  53     -11.082  -0.611  20.849  1.00 95.00           H  
ATOM    832  NZ  LYS A  53     -12.885  -1.223  20.005  1.00 95.00           N  
ATOM    833  HZ1 LYS A  53     -13.497  -2.024  19.936  1.00 95.00           H  
ATOM    834  HZ2 LYS A  53     -13.399  -0.438  20.378  1.00 95.00           H  
ATOM    835  HZ3 LYS A  53     -12.547  -0.914  19.105  1.00 95.00           H  
ATOM    836  N   MET A  54      -6.986  -1.738  23.332  1.00 93.88           N  
ATOM    837  H   MET A  54      -6.955  -1.065  22.579  1.00 93.88           H  
ATOM    838  CA  MET A  54      -7.129  -1.157  24.670  1.00 93.88           C  
ATOM    839  HA  MET A  54      -7.513  -1.890  25.381  1.00 93.88           H  
ATOM    840  C   MET A  54      -8.124  -0.002  24.556  1.00 93.88           C  
ATOM    841  CB  MET A  54      -5.794  -0.579  25.177  1.00 93.88           C  
ATOM    842  HB2 MET A  54      -5.435   0.157  24.457  1.00 93.88           H  
ATOM    843  HB3 MET A  54      -5.978  -0.059  26.118  1.00 93.88           H  
ATOM    844  O   MET A  54      -7.788   1.015  23.945  1.00 93.88           O  
ATOM    845  CG  MET A  54      -4.672  -1.584  25.408  1.00 93.88           C  
ATOM    846  HG2 MET A  54      -4.561  -2.173  24.498  1.00 93.88           H  
ATOM    847  HG3 MET A  54      -4.951  -2.231  26.239  1.00 93.88           H  
ATOM    848  SD  MET A  54      -3.080  -0.762  25.778  1.00 93.88           S  
ATOM    849  CE  MET A  54      -1.944  -2.048  26.372  1.00 93.88           C  
ATOM    850  HE1 MET A  54      -1.074  -1.565  26.817  1.00 93.88           H  
ATOM    851  HE2 MET A  54      -1.605  -2.666  25.540  1.00 93.88           H  
ATOM    852  HE3 MET A  54      -2.433  -2.651  27.137  1.00 93.88           H  
ATOM    853  N   ASP A  55      -9.329  -0.162  25.098  1.00 91.19           N  
ATOM    854  H   ASP A  55      -9.537  -1.000  25.622  1.00 91.19           H  
ATOM    855  CA  ASP A  55     -10.394   0.846  25.020  1.00 91.19           C  
ATOM    856  HA  ASP A  55     -11.327   0.370  25.324  1.00 91.19           H  
ATOM    857  C   ASP A  55     -10.614   1.341  23.570  1.00 91.19           C  
ATOM    858  CB  ASP A  55     -10.128   1.980  26.033  1.00 91.19           C  
ATOM    859  HB2 ASP A  55     -10.937   2.707  25.959  1.00 91.19           H  
ATOM    860  HB3 ASP A  55      -9.200   2.488  25.771  1.00 91.19           H  
ATOM    861  O   ASP A  55     -10.929   0.549  22.680  1.00 91.19           O  
ATOM    862  CG  ASP A  55     -10.048   1.531  27.497  1.00 91.19           C  
ATOM    863  OD1 ASP A  55     -10.665   0.497  27.850  1.00 91.19           O  
ATOM    864  OD2 ASP A  55      -9.404   2.276  28.268  1.00 91.19           O  
ATOM    865  N   ASP A  56     -10.399   2.631  23.301  1.00 93.38           N  
ATOM    866  H   ASP A  56     -10.195   3.232  24.086  1.00 93.38           H  
ATOM    867  CA  ASP A  56     -10.575   3.256  21.983  1.00 93.38           C  
ATOM    868  HA  ASP A  56     -11.429   2.799  21.484  1.00 93.38           H  
ATOM    869  C   ASP A  56      -9.354   3.096  21.059  1.00 93.38           C  
ATOM    870  CB  ASP A  56     -10.882   4.747  22.168  1.00 93.38           C  
ATOM    871  HB2 ASP A  56     -10.935   5.214  21.184  1.00 93.38           H  
ATOM    872  HB3 ASP A  56     -10.055   5.209  22.707  1.00 93.38           H  
ATOM    873  O   ASP A  56      -9.388   3.500  19.897  1.00 93.38           O  
ATOM    874  CG  ASP A  56     -12.193   5.055  22.895  1.00 93.38           C  
ATOM    875  OD1 ASP A  56     -13.090   4.182  22.925  1.00 93.38           O  
ATOM    876  OD2 ASP A  56     -12.276   6.204  23.392  1.00 93.38           O  
ATOM    877  N   ILE A  57      -8.241   2.539  21.543  1.00 96.62           N  
ATOM    878  H   ILE A  57      -8.272   2.152  22.475  1.00 96.62           H  
ATOM    879  CA  ILE A  57      -6.993   2.429  20.781  1.00 96.62           C  
ATOM    880  HA  ILE A  57      -7.081   3.039  19.882  1.00 96.62           H  
ATOM    881  C   ILE A  57      -6.783   0.988  20.324  1.00 96.62           C  
ATOM    882  CB  ILE A  57      -5.794   2.999  21.572  1.00 96.62           C  
ATOM    883  HB  ILE A  57      -5.712   2.463  22.517  1.00 96.62           H  
ATOM    884  O   ILE A  57      -6.839   0.043  21.110  1.00 96.62           O  
ATOM    885  CG1 ILE A  57      -6.033   4.501  21.867  1.00 96.62           C  
ATOM    886 HG12 ILE A  57      -6.963   4.610  22.425  1.00 96.62           H  
ATOM    887 HG13 ILE A  57      -6.143   5.041  20.926  1.00 96.62           H  
ATOM    888  CG2 ILE A  57      -4.481   2.802  20.781  1.00 96.62           C  
ATOM    889 HG21 ILE A  57      -3.636   3.192  21.347  1.00 96.62           H  
ATOM    890 HG22 ILE A  57      -4.544   3.308  19.818  1.00 96.62           H  
ATOM    891 HG23 ILE A  57      -4.290   1.740  20.624  1.00 96.62           H  
ATOM    892  CD1 ILE A  57      -4.936   5.175  22.700  1.00 96.62           C  
ATOM    893 HD11 ILE A  57      -5.261   6.178  22.974  1.00 96.62           H  
ATOM    894 HD12 ILE A  57      -4.757   4.601  23.609  1.00 96.62           H  
ATOM    895 HD13 ILE A  57      -4.012   5.257  22.126  1.00 96.62           H  
ATOM    896  N   ARG A  58      -6.455   0.806  19.041  1.00 96.50           N  
ATOM    897  H   ARG A  58      -6.421   1.626  18.453  1.00 96.50           H  
ATOM    898  CA  ARG A  58      -5.987  -0.483  18.510  1.00 96.50           C  
ATOM    899  HA  ARG A  58      -5.905  -1.193  19.333  1.00 96.50           H  
ATOM    900  C   ARG A  58      -4.598  -0.350  17.918  1.00 96.50           C  
ATOM    901  CB  ARG A  58      -6.962  -1.076  17.486  1.00 96.50           C  
ATOM    902  HB2 ARG A  58      -6.584  -2.059  17.207  1.00 96.50           H  
ATOM    903  HB3 ARG A  58      -6.976  -0.461  16.586  1.00 96.50           H  
ATOM    904  O   ARG A  58      -4.311   0.616  17.219  1.00 96.50           O  
ATOM    905  CG  ARG A  58      -8.390  -1.252  18.010  1.00 96.50           C  
ATOM    906  HG2 ARG A  58      -8.342  -1.905  18.881  1.00 96.50           H  
ATOM    907  HG3 ARG A  58      -8.817  -0.295  18.309  1.00 96.50           H  
ATOM    908  CD  ARG A  58      -9.288  -1.909  16.955  1.00 96.50           C  
ATOM    909  HD2 ARG A  58     -10.193  -2.266  17.447  1.00 96.50           H  
ATOM    910  HD3 ARG A  58      -8.769  -2.761  16.516  1.00 96.50           H  
ATOM    911  NE  ARG A  58      -9.690  -0.954  15.914  1.00 96.50           N  
ATOM    912  HE  ARG A  58      -9.793   0.007  16.207  1.00 96.50           H  
ATOM    913  NH1 ARG A  58     -10.672  -2.428  14.448  1.00 96.50           N  
ATOM    914 HH11 ARG A  58     -10.375  -3.191  15.039  1.00 96.50           H  
ATOM    915 HH12 ARG A  58     -11.308  -2.576  13.677  1.00 96.50           H  
ATOM    916  NH2 ARG A  58     -10.782  -0.229  14.084  1.00 96.50           N  
ATOM    917 HH21 ARG A  58     -10.841   0.636  14.601  1.00 96.50           H  
ATOM    918 HH22 ARG A  58     -11.399  -0.379  13.299  1.00 96.50           H  
ATOM    919  CZ  ARG A  58     -10.365  -1.215  14.816  1.00 96.50           C  
ATOM    920  N   VAL A  59      -3.763  -1.355  18.133  1.00 98.25           N  
ATOM    921  H   VAL A  59      -4.070  -2.108  18.732  1.00 98.25           H  
ATOM    922  CA  VAL A  59      -2.455  -1.491  17.486  1.00 98.25           C  
ATOM    923  HA  VAL A  59      -2.349  -0.708  16.735  1.00 98.25           H  
ATOM    924  C   VAL A  59      -2.408  -2.837  16.781  1.00 98.25           C  
ATOM    925  CB  VAL A  59      -1.307  -1.335  18.503  1.00 98.25           C  
ATOM    926  HB  VAL A  59      -1.370  -2.137  19.239  1.00 98.25           H  
ATOM    927  O   VAL A  59      -2.868  -3.827  17.344  1.00 98.25           O  
ATOM    928  CG1 VAL A  59       0.074  -1.401  17.836  1.00 98.25           C  
ATOM    929 HG11 VAL A  59       0.852  -1.287  18.591  1.00 98.25           H  
ATOM    930 HG12 VAL A  59       0.173  -0.603  17.100  1.00 98.25           H  
ATOM    931 HG13 VAL A  59       0.214  -2.364  17.345  1.00 98.25           H  
ATOM    932  CG2 VAL A  59      -1.402   0.008  19.244  1.00 98.25           C  
ATOM    933 HG21 VAL A  59      -1.465   0.827  18.527  1.00 98.25           H  
ATOM    934 HG22 VAL A  59      -0.531   0.148  19.884  1.00 98.25           H  
ATOM    935 HG23 VAL A  59      -2.290   0.024  19.876  1.00 98.25           H  
ATOM    936  N   ASP A  60      -1.867  -2.905  15.567  1.00 98.31           N  
ATOM    937  H   ASP A  60      -1.494  -2.067  15.144  1.00 98.31           H  
ATOM    938  CA  ASP A  60      -1.610  -4.188  14.907  1.00 98.31           C  
ATOM    939  HA  ASP A  60      -1.440  -4.927  15.691  1.00 98.31           H  
ATOM    940  C   ASP A  60      -0.331  -4.211  14.077  1.00 98.31           C  
ATOM    941  CB  ASP A  60      -2.828  -4.684  14.112  1.00 98.31           C  
ATOM    942  HB2 ASP A  60      -3.686  -4.705  14.783  1.00 98.31           H  
ATOM    943  HB3 ASP A  60      -2.651  -5.712  13.797  1.00 98.31           H  
ATOM    944  O   ASP A  60       0.254  -3.177  13.751  1.00 98.31           O  
ATOM    945  CG  ASP A  60      -3.201  -3.892  12.868  1.00 98.31           C  
ATOM    946  OD1 ASP A  60      -2.325  -3.501  12.069  1.00 98.31           O  
ATOM    947  OD2 ASP A  60      -4.418  -3.764  12.634  1.00 98.31           O  
ATOM    948  N   VAL A  61       0.107  -5.432  13.775  1.00 98.56           N  
ATOM    949  H   VAL A  61      -0.429  -6.212  14.125  1.00 98.56           H  
ATOM    950  CA  VAL A  61       1.123  -5.724  12.768  1.00 98.56           C  
ATOM    951  HA  VAL A  61       1.601  -4.794  12.460  1.00 98.56           H  
ATOM    952  C   VAL A  61       0.412  -6.332  11.567  1.00 98.56           C  
ATOM    953  CB  VAL A  61       2.207  -6.669  13.312  1.00 98.56           C  
ATOM    954  HB  VAL A  61       1.762  -7.632  13.560  1.00 98.56           H  
ATOM    955  O   VAL A  61      -0.225  -7.378  11.688  1.00 98.56           O  
ATOM    956  CG1 VAL A  61       3.306  -6.893  12.264  1.00 98.56           C  
ATOM    957 HG11 VAL A  61       3.736  -5.936  11.967  1.00 98.56           H  
ATOM    958 HG12 VAL A  61       4.087  -7.531  12.676  1.00 98.56           H  
ATOM    959 HG13 VAL A  61       2.889  -7.385  11.385  1.00 98.56           H  
ATOM    960  CG2 VAL A  61       2.865  -6.107  14.580  1.00 98.56           C  
ATOM    961 HG21 VAL A  61       2.128  -6.044  15.381  1.00 98.56           H  
ATOM    962 HG22 VAL A  61       3.261  -5.110  14.384  1.00 98.56           H  
ATOM    963 HG23 VAL A  61       3.669  -6.765  14.908  1.00 98.56           H  
ATOM    964  N   GLU A  62       0.537  -5.688  10.413  1.00 98.38           N  
ATOM    965  H   GLU A  62       1.090  -4.842  10.411  1.00 98.38           H  
ATOM    966  CA  GLU A  62      -0.168  -6.020   9.177  1.00 98.38           C  
ATOM    967  HA  GLU A  62      -0.858  -6.844   9.358  1.00 98.38           H  
ATOM    968  C   GLU A  62       0.819  -6.438   8.082  1.00 98.38           C  
ATOM    969  CB  GLU A  62      -0.995  -4.801   8.748  1.00 98.38           C  
ATOM    970  HB2 GLU A  62      -1.645  -4.510   9.573  1.00 98.38           H  
ATOM    971  HB3 GLU A  62      -0.294  -3.989   8.556  1.00 98.38           H  
ATOM    972  O   GLU A  62       1.800  -5.742   7.806  1.00 98.38           O  
ATOM    973  CG  GLU A  62      -1.880  -5.032   7.510  1.00 98.38           C  
ATOM    974  HG2 GLU A  62      -1.303  -5.559   6.750  1.00 98.38           H  
ATOM    975  HG3 GLU A  62      -2.718  -5.673   7.783  1.00 98.38           H  
ATOM    976  CD  GLU A  62      -2.398  -3.711   6.917  1.00 98.38           C  
ATOM    977  OE1 GLU A  62      -3.538  -3.634   6.404  1.00 98.38           O  
ATOM    978  OE2 GLU A  62      -1.656  -2.708   6.927  1.00 98.38           O  
ATOM    979  N   GLY A  63       0.531  -7.561   7.426  1.00 98.19           N  
ATOM    980  H   GLY A  63      -0.306  -8.055   7.699  1.00 98.19           H  
ATOM    981  CA  GLY A  63       1.175  -7.993   6.189  1.00 98.19           C  
ATOM    982  HA2 GLY A  63       1.455  -9.043   6.277  1.00 98.19           H  
ATOM    983  HA3 GLY A  63       2.081  -7.413   6.012  1.00 98.19           H  
ATOM    984  C   GLY A  63       0.216  -7.847   5.010  1.00 98.19           C  
ATOM    985  O   GLY A  63      -0.886  -8.392   5.053  1.00 98.19           O  
ATOM    986  N   VAL A  64       0.626  -7.152   3.947  1.00 96.88           N  
ATOM    987  H   VAL A  64       1.557  -6.761   3.971  1.00 96.88           H  
ATOM    988  CA  VAL A  64      -0.203  -6.927   2.746  1.00 96.88           C  
ATOM    989  HA  VAL A  64      -1.063  -7.596   2.783  1.00 96.88           H  
ATOM    990  C   VAL A  64       0.578  -7.266   1.485  1.00 96.88           C  
ATOM    991  CB  VAL A  64      -0.752  -5.485   2.663  1.00 96.88           C  
ATOM    992  HB  VAL A  64       0.078  -4.793   2.518  1.00 96.88           H  
ATOM    993  O   VAL A  64       1.737  -6.881   1.340  1.00 96.88           O  
ATOM    994  CG1 VAL A  64      -1.728  -5.290   1.493  1.00 96.88           C  
ATOM    995 HG11 VAL A  64      -2.539  -6.014   1.562  1.00 96.88           H  
ATOM    996 HG12 VAL A  64      -2.144  -4.282   1.519  1.00 96.88           H  
ATOM    997 HG13 VAL A  64      -1.209  -5.414   0.543  1.00 96.88           H  
ATOM    998  CG2 VAL A  64      -1.482  -5.077   3.942  1.00 96.88           C  
ATOM    999 HG21 VAL A  64      -1.969  -4.109   3.820  1.00 96.88           H  
ATOM   1000 HG22 VAL A  64      -2.227  -5.823   4.218  1.00 96.88           H  
ATOM   1001 HG23 VAL A  64      -0.750  -4.974   4.743  1.00 96.88           H  
ATOM   1002  N   TYR A  65      -0.082  -7.948   0.557  1.00 96.44           N  
ATOM   1003  H   TYR A  65      -1.029  -8.233   0.763  1.00 96.44           H  
ATOM   1004  CA  TYR A  65       0.343  -8.088  -0.828  1.00 96.44           C  
ATOM   1005  HA  TYR A  65       1.376  -7.756  -0.937  1.00 96.44           H  
ATOM   1006  C   TYR A  65      -0.541  -7.221  -1.723  1.00 96.44           C  
ATOM   1007  CB  TYR A  65       0.270  -9.562  -1.238  1.00 96.44           C  
ATOM   1008  HB2 TYR A  65       0.967 -10.132  -0.624  1.00 96.44           H  
ATOM   1009  HB3 TYR A  65      -0.733  -9.936  -1.030  1.00 96.44           H  
ATOM   1010  O   TYR A  65      -1.768  -7.244  -1.603  1.00 96.44           O  
ATOM   1011  CG  TYR A  65       0.592  -9.805  -2.700  1.00 96.44           C  
ATOM   1012  CD1 TYR A  65      -0.442  -9.983  -3.639  1.00 96.44           C  
ATOM   1013  HD1 TYR A  65      -1.473  -9.945  -3.323  1.00 96.44           H  
ATOM   1014  CD2 TYR A  65       1.930  -9.825  -3.127  1.00 96.44           C  
ATOM   1015  HD2 TYR A  65       2.717  -9.647  -2.409  1.00 96.44           H  
ATOM   1016  CE1 TYR A  65      -0.128 -10.207  -4.994  1.00 96.44           C  
ATOM   1017  HE1 TYR A  65      -0.911 -10.353  -5.723  1.00 96.44           H  
ATOM   1018  CE2 TYR A  65       2.253 -10.051  -4.477  1.00 96.44           C  
ATOM   1019  HE2 TYR A  65       3.286 -10.063  -4.793  1.00 96.44           H  
ATOM   1020  OH  TYR A  65       1.512 -10.465  -6.720  1.00 96.44           O  
ATOM   1021  HH  TYR A  65       2.457 -10.439  -6.892  1.00 96.44           H  
ATOM   1022  CZ  TYR A  65       1.218 -10.244  -5.414  1.00 96.44           C  
ATOM   1023  N   SER A  66       0.071  -6.482  -2.638  1.00 95.06           N  
ATOM   1024  H   SER A  66       1.081  -6.446  -2.640  1.00 95.06           H  
ATOM   1025  CA  SER A  66      -0.615  -5.767  -3.709  1.00 95.06           C  
ATOM   1026  HA  SER A  66      -1.560  -6.266  -3.924  1.00 95.06           H  
ATOM   1027  C   SER A  66       0.203  -5.796  -4.991  1.00 95.06           C  
ATOM   1028  CB  SER A  66      -0.930  -4.326  -3.295  1.00 95.06           C  
ATOM   1029  HB2 SER A  66      -1.479  -3.847  -4.106  1.00 95.06           H  
ATOM   1030  HB3 SER A  66      -1.562  -4.343  -2.407  1.00 95.06           H  
ATOM   1031  O   SER A  66       1.409  -6.059  -4.976  1.00 95.06           O  
ATOM   1032  OG  SER A  66       0.208  -3.551  -2.997  1.00 95.06           O  
ATOM   1033  HG  SER A  66      -0.103  -2.644  -2.942  1.00 95.06           H  
ATOM   1034  N   TYR A  67      -0.445  -5.535  -6.122  1.00 93.12           N  
ATOM   1035  H   TYR A  67      -1.440  -5.362  -6.106  1.00 93.12           H  
ATOM   1036  CA  TYR A  67       0.273  -5.289  -7.364  1.00 93.12           C  
ATOM   1037  HA  TYR A  67       1.221  -4.817  -7.107  1.00 93.12           H  
ATOM   1038  C   TYR A  67      -0.463  -4.309  -8.270  1.00 93.12           C  
ATOM   1039  CB  TYR A  67       0.577  -6.612  -8.080  1.00 93.12           C  
ATOM   1040  HB2 TYR A  67       1.331  -6.418  -8.843  1.00 93.12           H  
ATOM   1041  HB3 TYR A  67       1.015  -7.308  -7.364  1.00 93.12           H  
ATOM   1042  O   TYR A  67      -1.689  -4.268  -8.307  1.00 93.12           O  
ATOM   1043  CG  TYR A  67      -0.610  -7.283  -8.739  1.00 93.12           C  
ATOM   1044  CD1 TYR A  67      -1.442  -8.142  -7.997  1.00 93.12           C  
ATOM   1045  HD1 TYR A  67      -1.257  -8.292  -6.943  1.00 93.12           H  
ATOM   1046  CD2 TYR A  67      -0.855  -7.074 -10.109  1.00 93.12           C  
ATOM   1047  HD2 TYR A  67      -0.210  -6.426 -10.684  1.00 93.12           H  
ATOM   1048  CE1 TYR A  67      -2.500  -8.814  -8.633  1.00 93.12           C  
ATOM   1049  HE1 TYR A  67      -3.118  -9.508  -8.082  1.00 93.12           H  
ATOM   1050  CE2 TYR A  67      -1.919  -7.737 -10.743  1.00 93.12           C  
ATOM   1051  HE2 TYR A  67      -2.079  -7.608 -11.803  1.00 93.12           H  
ATOM   1052  OH  TYR A  67      -3.750  -9.263 -10.633  1.00 93.12           O  
ATOM   1053  HH  TYR A  67      -3.737  -9.103 -11.579  1.00 93.12           H  
ATOM   1054  CZ  TYR A  67      -2.745  -8.606 -10.004  1.00 93.12           C  
ATOM   1055  N   LEU A  68       0.296  -3.555  -9.057  1.00 92.25           N  
ATOM   1056  H   LEU A  68       1.297  -3.656  -8.970  1.00 92.25           H  
ATOM   1057  CA  LEU A  68      -0.209  -2.690 -10.117  1.00 92.25           C  
ATOM   1058  HA  LEU A  68      -1.298  -2.651 -10.075  1.00 92.25           H  
ATOM   1059  C   LEU A  68       0.174  -3.272 -11.470  1.00 92.25           C  
ATOM   1060  CB  LEU A  68       0.341  -1.268  -9.954  1.00 92.25           C  
ATOM   1061  HB2 LEU A  68       1.430  -1.314  -9.969  1.00 92.25           H  
ATOM   1062  HB3 LEU A  68       0.006  -0.678 -10.807  1.00 92.25           H  
ATOM   1063  O   LEU A  68       1.289  -3.757 -11.649  1.00 92.25           O  
ATOM   1064  CG  LEU A  68      -0.116  -0.561  -8.671  1.00 92.25           C  
ATOM   1065  HG  LEU A  68       0.149  -1.176  -7.810  1.00 92.25           H  
ATOM   1066  CD1 LEU A  68       0.601   0.779  -8.538  1.00 92.25           C  
ATOM   1067 HD11 LEU A  68       1.677   0.610  -8.501  1.00 92.25           H  
ATOM   1068 HD12 LEU A  68       0.354   1.421  -9.383  1.00 92.25           H  
ATOM   1069 HD13 LEU A  68       0.303   1.264  -7.609  1.00 92.25           H  
ATOM   1070  CD2 LEU A  68      -1.622  -0.320  -8.659  1.00 92.25           C  
ATOM   1071 HD21 LEU A  68      -2.139  -1.276  -8.572  1.00 92.25           H  
ATOM   1072 HD22 LEU A  68      -1.922   0.208  -9.564  1.00 92.25           H  
ATOM   1073 HD23 LEU A  68      -1.895   0.264  -7.781  1.00 92.25           H  
ATOM   1074  N   ASN A  69      -0.740  -3.191 -12.431  1.00 91.12           N  
ATOM   1075  H   ASN A  69      -1.564  -2.637 -12.249  1.00 91.12           H  
ATOM   1076  CA  ASN A  69      -0.490  -3.634 -13.796  1.00 91.12           C  
ATOM   1077  HA  ASN A  69       0.154  -4.513 -13.789  1.00 91.12           H  
ATOM   1078  C   ASN A  69       0.213  -2.539 -14.588  1.00 91.12           C  
ATOM   1079  CB  ASN A  69      -1.818  -4.004 -14.466  1.00 91.12           C  
ATOM   1080  HB2 ASN A  69      -1.645  -4.192 -15.526  1.00 91.12           H  
ATOM   1081  HB3 ASN A  69      -2.516  -3.174 -14.363  1.00 91.12           H  
ATOM   1082  O   ASN A  69      -0.041  -1.351 -14.387  1.00 91.12           O  
ATOM   1083  CG  ASN A  69      -2.426  -5.258 -13.884  1.00 91.12           C  
ATOM   1084  ND2 ASN A  69      -3.658  -5.199 -13.435  1.00 91.12           N  
ATOM   1085 HD21 ASN A  69      -4.151  -4.320 -13.374  1.00 91.12           H  
ATOM   1086 HD22 ASN A  69      -4.036  -6.063 -13.075  1.00 91.12           H  
ATOM   1087  OD1 ASN A  69      -1.821  -6.309 -13.850  1.00 91.12           O  
ATOM   1088  N   LYS A  70       1.003  -2.934 -15.578  1.00 87.94           N  
ATOM   1089  H   LYS A  70       1.214  -3.919 -15.658  1.00 87.94           H  
ATOM   1090  CA  LYS A  70       1.446  -2.055 -16.653  1.00 87.94           C  
ATOM   1091  HA  LYS A  70       2.079  -1.269 -16.242  1.00 87.94           H  
ATOM   1092  C   LYS A  70       0.241  -1.407 -17.323  1.00 87.94           C  
ATOM   1093  CB  LYS A  70       2.281  -2.888 -17.618  1.00 87.94           C  
ATOM   1094  HB2 LYS A  70       3.077  -3.356 -17.039  1.00 87.94           H  
ATOM   1095  HB3 LYS A  70       1.659  -3.674 -18.045  1.00 87.94           H  
ATOM   1096  O   LYS A  70      -0.778  -2.053 -17.601  1.00 87.94           O  
ATOM   1097  CG  LYS A  70       2.925  -2.077 -18.747  1.00 87.94           C  
ATOM   1098  HG2 LYS A  70       3.525  -1.267 -18.332  1.00 87.94           H  
ATOM   1099  HG3 LYS A  70       2.161  -1.679 -19.414  1.00 87.94           H  
ATOM   1100  CD  LYS A  70       3.820  -3.052 -19.508  1.00 87.94           C  
ATOM   1101  HD2 LYS A  70       3.213  -3.872 -19.890  1.00 87.94           H  
ATOM   1102  HD3 LYS A  70       4.547  -3.471 -18.812  1.00 87.94           H  
ATOM   1103  CE  LYS A  70       4.573  -2.413 -20.665  1.00 87.94           C  
ATOM   1104  HE2 LYS A  70       3.855  -2.090 -21.419  1.00 87.94           H  
ATOM   1105  HE3 LYS A  70       5.123  -1.547 -20.296  1.00 87.94           H  
ATOM   1106  NZ  LYS A  70       5.506  -3.426 -21.213  1.00 87.94           N  
ATOM   1107  HZ1 LYS A  70       6.023  -3.087 -22.012  1.00 87.94           H  
ATOM   1108  HZ2 LYS A  70       6.154  -3.728 -20.500  1.00 87.94           H  
ATOM   1109  HZ3 LYS A  70       5.002  -4.264 -21.463  1.00 87.94           H  
ATOM   1110  N   ASN A  71       0.335  -0.104 -17.542  1.00 82.25           N  
ATOM   1111  H   ASN A  71       1.184   0.382 -17.291  1.00 82.25           H  
ATOM   1112  CA  ASN A  71      -0.691   0.602 -18.277  1.00 82.25           C  
ATOM   1113  HA  ASN A  71      -1.653   0.255 -17.898  1.00 82.25           H  
ATOM   1114  C   ASN A  71      -0.605   0.218 -19.762  1.00 82.25           C  
ATOM   1115  CB  ASN A  71      -0.593   2.099 -17.981  1.00 82.25           C  
ATOM   1116  HB2 ASN A  71      -0.396   2.242 -16.918  1.00 82.25           H  
ATOM   1117  HB3 ASN A  71       0.233   2.534 -18.542  1.00 82.25           H  
ATOM   1118  O   ASN A  71       0.483   0.130 -20.322  1.00 82.25           O  
ATOM   1119  CG  ASN A  71      -1.883   2.828 -18.290  1.00 82.25           C  
ATOM   1120  ND2 ASN A  71      -1.924   4.110 -18.037  1.00 82.25           N  
ATOM   1121 HD21 ASN A  71      -2.806   4.585 -18.168  1.00 82.25           H  
ATOM   1122 HD22 ASN A  71      -1.112   4.533 -17.611  1.00 82.25           H  
ATOM   1123  OD1 ASN A  71      -2.874   2.259 -18.721  1.00 82.25           O  
ATOM   1124  N   ASP A  72      -1.757  -0.054 -20.369  1.00 80.38           N  
ATOM   1125  H   ASP A  72      -2.610   0.225 -19.904  1.00 80.38           H  
ATOM   1126  CA  ASP A  72      -1.861  -0.629 -21.717  1.00 80.38           C  
ATOM   1127  HA  ASP A  72      -0.865  -0.701 -22.154  1.00 80.38           H  
ATOM   1128  C   ASP A  72      -2.662   0.323 -22.607  1.00 80.38           C  
ATOM   1129  CB  ASP A  72      -2.424  -2.056 -21.635  1.00 80.38           C  
ATOM   1130  HB2 ASP A  72      -3.476  -2.016 -21.352  1.00 80.38           H  
ATOM   1131  HB3 ASP A  72      -1.892  -2.595 -20.851  1.00 80.38           H  
ATOM   1132  O   ASP A  72      -3.782   0.050 -23.044  1.00 80.38           O  
ATOM   1133  CG  ASP A  72      -2.264  -2.848 -22.939  1.00 80.38           C  
ATOM   1134  OD1 ASP A  72      -1.485  -2.411 -23.814  1.00 80.38           O  
ATOM   1135  OD2 ASP A  72      -2.929  -3.904 -23.016  1.00 80.38           O  
ATOM   1136  N   VAL A  73      -2.134   1.540 -22.744  1.00 74.94           N  
ATOM   1137  H   VAL A  73      -1.186   1.672 -22.423  1.00 74.94           H  
ATOM   1138  CA  VAL A  73      -2.731   2.576 -23.586  1.00 74.94           C  
ATOM   1139  HA  VAL A  73      -3.806   2.403 -23.648  1.00 74.94           H  
ATOM   1140  C   VAL A  73      -2.137   2.431 -24.982  1.00 74.94           C  
ATOM   1141  CB  VAL A  73      -2.527   3.988 -23.005  1.00 74.94           C  
ATOM   1142  HB  VAL A  73      -1.458   4.190 -22.947  1.00 74.94           H  
ATOM   1143  O   VAL A  73      -0.921   2.375 -25.153  1.00 74.94           O  
ATOM   1144  CG1 VAL A  73      -3.198   5.074 -23.859  1.00 74.94           C  
ATOM   1145 HG11 VAL A  73      -4.277   4.920 -23.883  1.00 74.94           H  
ATOM   1146 HG12 VAL A  73      -2.980   6.054 -23.435  1.00 74.94           H  
ATOM   1147 HG13 VAL A  73      -2.810   5.054 -24.877  1.00 74.94           H  
ATOM   1148  CG2 VAL A  73      -3.101   4.120 -21.590  1.00 74.94           C  
ATOM   1149 HG21 VAL A  73      -4.173   3.926 -21.599  1.00 74.94           H  
ATOM   1150 HG22 VAL A  73      -2.911   5.122 -21.204  1.00 74.94           H  
ATOM   1151 HG23 VAL A  73      -2.620   3.395 -20.933  1.00 74.94           H  
ATOM   1152  N   LYS A  74      -3.004   2.393 -25.999  1.00 75.25           N  
ATOM   1153  H   LYS A  74      -3.990   2.402 -25.782  1.00 75.25           H  
ATOM   1154  CA  LYS A  74      -2.578   2.312 -27.401  1.00 75.25           C  
ATOM   1155  HA  LYS A  74      -1.964   1.418 -27.513  1.00 75.25           H  
ATOM   1156  C   LYS A  74      -1.707   3.508 -27.794  1.00 75.25           C  
ATOM   1157  CB  LYS A  74      -3.782   2.209 -28.346  1.00 75.25           C  
ATOM   1158  HB2 LYS A  74      -4.450   3.054 -28.178  1.00 75.25           H  
ATOM   1159  HB3 LYS A  74      -3.417   2.267 -29.371  1.00 75.25           H  
ATOM   1160  O   LYS A  74      -2.013   4.652 -27.435  1.00 75.25           O  
ATOM   1161  CG  LYS A  74      -4.553   0.894 -28.173  1.00 75.25           C  
ATOM   1162  HG2 LYS A  74      -3.863   0.057 -28.276  1.00 75.25           H  
ATOM   1163  HG3 LYS A  74      -5.010   0.860 -27.184  1.00 75.25           H  
ATOM   1164  CD  LYS A  74      -5.643   0.784 -29.245  1.00 75.25           C  
ATOM   1165  HD2 LYS A  74      -6.339   1.616 -29.137  1.00 75.25           H  
ATOM   1166  HD3 LYS A  74      -5.176   0.835 -30.229  1.00 75.25           H  
ATOM   1167  CE  LYS A  74      -6.387  -0.545 -29.095  1.00 75.25           C  
ATOM   1168  HE2 LYS A  74      -6.851  -0.579 -28.110  1.00 75.25           H  
ATOM   1169  HE3 LYS A  74      -5.658  -1.354 -29.143  1.00 75.25           H  
ATOM   1170  NZ  LYS A  74      -7.406  -0.711 -30.160  1.00 75.25           N  
ATOM   1171  HZ1 LYS A  74      -7.874  -1.601 -30.059  1.00 75.25           H  
ATOM   1172  HZ2 LYS A  74      -8.091   0.030 -30.111  1.00 75.25           H  
ATOM   1173  HZ3 LYS A  74      -6.962  -0.683 -31.066  1.00 75.25           H  
ATOM   1174  N   ASP A  75      -0.686   3.220 -28.599  1.00 75.06           N  
ATOM   1175  H   ASP A  75      -0.581   2.262 -28.899  1.00 75.06           H  
ATOM   1176  CA  ASP A  75       0.260   4.187 -29.174  1.00 75.06           C  
ATOM   1177  HA  ASP A  75       0.965   3.606 -29.770  1.00 75.06           H  
ATOM   1178  C   ASP A  75       1.111   4.932 -28.134  1.00 75.06           C  
ATOM   1179  CB  ASP A  75      -0.439   5.143 -30.157  1.00 75.06           C  
ATOM   1180  HB2 ASP A  75       0.308   5.588 -30.815  1.00 75.06           H  
ATOM   1181  HB3 ASP A  75      -0.903   5.951 -29.590  1.00 75.06           H  
ATOM   1182  O   ASP A  75       1.593   6.031 -28.395  1.00 75.06           O  
ATOM   1183  CG  ASP A  75      -1.507   4.460 -31.005  1.00 75.06           C  
ATOM   1184  OD1 ASP A  75      -1.177   3.453 -31.669  1.00 75.06           O  
ATOM   1185  OD2 ASP A  75      -2.674   4.917 -30.900  1.00 75.06           O  
ATOM   1186  N   VAL A  76       1.280   4.357 -26.940  1.00 74.56           N  
ATOM   1187  H   VAL A  76       0.853   3.458 -26.762  1.00 74.56           H  
ATOM   1188  CA  VAL A  76       2.173   4.899 -25.913  1.00 74.56           C  
ATOM   1189  HA  VAL A  76       2.372   5.946 -26.142  1.00 74.56           H  
ATOM   1190  C   VAL A  76       3.501   4.168 -25.964  1.00 74.56           C  
ATOM   1191  CB  VAL A  76       1.541   4.868 -24.512  1.00 74.56           C  
ATOM   1192  HB  VAL A  76       1.444   3.845 -24.149  1.00 74.56           H  
ATOM   1193  O   VAL A  76       3.553   2.940 -26.038  1.00 74.56           O  
ATOM   1194  CG1 VAL A  76       2.359   5.699 -23.526  1.00 74.56           C  
ATOM   1195 HG11 VAL A  76       3.381   5.328 -23.446  1.00 74.56           H  
ATOM   1196 HG12 VAL A  76       2.353   6.736 -23.862  1.00 74.56           H  
ATOM   1197 HG13 VAL A  76       1.886   5.696 -22.544  1.00 74.56           H  
ATOM   1198  CG2 VAL A  76       0.166   5.537 -24.578  1.00 74.56           C  
ATOM   1199 HG21 VAL A  76      -0.172   5.842 -23.588  1.00 74.56           H  
ATOM   1200 HG22 VAL A  76      -0.546   4.843 -25.025  1.00 74.56           H  
ATOM   1201 HG23 VAL A  76       0.221   6.406 -25.233  1.00 74.56           H  
ATOM   1202  N   THR A  77       4.587   4.931 -25.921  1.00 75.44           N  
ATOM   1203  H   THR A  77       4.479   5.934 -25.873  1.00 75.44           H  
ATOM   1204  CA  THR A  77       5.942   4.388 -25.875  1.00 75.44           C  
ATOM   1205  HA  THR A  77       5.908   3.313 -26.056  1.00 75.44           H  
ATOM   1206  C   THR A  77       6.533   4.607 -24.499  1.00 75.44           C  
ATOM   1207  CB  THR A  77       6.850   4.989 -26.951  1.00 75.44           C  
ATOM   1208  HB  THR A  77       7.869   4.635 -26.794  1.00 75.44           H  
ATOM   1209  O   THR A  77       6.417   5.688 -23.916  1.00 75.44           O  
ATOM   1210  CG2 THR A  77       6.398   4.578 -28.352  1.00 75.44           C  
ATOM   1211 HG21 THR A  77       6.399   3.491 -28.439  1.00 75.44           H  
ATOM   1212 HG22 THR A  77       7.085   4.996 -29.088  1.00 75.44           H  
ATOM   1213 HG23 THR A  77       5.395   4.956 -28.550  1.00 75.44           H  
ATOM   1214  OG1 THR A  77       6.835   6.395 -26.882  1.00 75.44           O  
ATOM   1215  HG1 THR A  77       6.876   6.649 -25.957  1.00 75.44           H  
ATOM   1216  N   PHE A  78       7.201   3.576 -24.004  1.00 77.75           N  
ATOM   1217  H   PHE A  78       7.280   2.735 -24.558  1.00 77.75           H  
ATOM   1218  CA  PHE A  78       8.075   3.696 -22.855  1.00 77.75           C  
ATOM   1219  HA  PHE A  78       7.713   4.488 -22.199  1.00 77.75           H  
ATOM   1220  C   PHE A  78       9.485   4.061 -23.310  1.00 77.75           C  
ATOM   1221  CB  PHE A  78       8.051   2.389 -22.081  1.00 77.75           C  
ATOM   1222  HB2 PHE A  78       8.835   2.436 -21.325  1.00 77.75           H  
ATOM   1223  HB3 PHE A  78       8.298   1.564 -22.748  1.00 77.75           H  
ATOM   1224  O   PHE A  78       9.955   3.545 -24.324  1.00 77.75           O  
ATOM   1225  CG  PHE A  78       6.722   2.124 -21.400  1.00 77.75           C  
ATOM   1226  CD1 PHE A  78       6.424   2.764 -20.180  1.00 77.75           C  
ATOM   1227  HD1 PHE A  78       7.094   3.514 -19.786  1.00 77.75           H  
ATOM   1228  CD2 PHE A  78       5.829   1.169 -21.923  1.00 77.75           C  
ATOM   1229  HD2 PHE A  78       6.025   0.714 -22.883  1.00 77.75           H  
ATOM   1230  CE1 PHE A  78       5.328   2.327 -19.411  1.00 77.75           C  
ATOM   1231  HE1 PHE A  78       5.134   2.768 -18.444  1.00 77.75           H  
ATOM   1232  CE2 PHE A  78       4.675   0.816 -21.200  1.00 77.75           C  
ATOM   1233  HE2 PHE A  78       3.953   0.135 -21.626  1.00 77.75           H  
ATOM   1234  CZ  PHE A  78       4.450   1.357 -19.923  1.00 77.75           C  
ATOM   1235  HZ  PHE A  78       3.571   1.076 -19.361  1.00 77.75           H  
ATOM   1236  N   ASP A  79      10.148   4.921 -22.546  1.00 78.31           N  
ATOM   1237  H   ASP A  79       9.673   5.328 -21.753  1.00 78.31           H  
ATOM   1238  CA  ASP A  79      11.566   5.239 -22.717  1.00 78.31           C  
ATOM   1239  HA  ASP A  79      11.977   4.612 -23.509  1.00 78.31           H  
ATOM   1240  C   ASP A  79      12.301   4.978 -21.390  1.00 78.31           C  
ATOM   1241  CB  ASP A  79      11.733   6.682 -23.208  1.00 78.31           C  
ATOM   1242  HB2 ASP A  79      11.170   6.808 -24.132  1.00 78.31           H  
ATOM   1243  HB3 ASP A  79      11.319   7.358 -22.460  1.00 78.31           H  
ATOM   1244  O   ASP A  79      11.939   5.612 -20.386  1.00 78.31           O  
ATOM   1245  CG  ASP A  79      13.193   7.072 -23.467  1.00 78.31           C  
ATOM   1246  OD1 ASP A  79      14.031   6.159 -23.646  1.00 78.31           O  
ATOM   1247  OD2 ASP A  79      13.451   8.295 -23.500  1.00 78.31           O  
ATOM   1248  N   PRO A  80      13.269   4.034 -21.357  1.00 73.25           N  
ATOM   1249  CA  PRO A  80      13.727   3.198 -22.480  1.00 73.25           C  
ATOM   1250  HA  PRO A  80      13.971   3.824 -23.338  1.00 73.25           H  
ATOM   1251  C   PRO A  80      12.695   2.148 -22.937  1.00 73.25           C  
ATOM   1252  CB  PRO A  80      15.029   2.553 -22.007  1.00 73.25           C  
ATOM   1253  HB2 PRO A  80      15.194   1.572 -22.452  1.00 73.25           H  
ATOM   1254  HB3 PRO A  80      15.863   3.219 -22.230  1.00 73.25           H  
ATOM   1255  O   PRO A  80      11.957   1.576 -22.133  1.00 73.25           O  
ATOM   1256  CG  PRO A  80      14.838   2.467 -20.495  1.00 73.25           C  
ATOM   1257  HG2 PRO A  80      14.253   1.581 -20.248  1.00 73.25           H  
ATOM   1258  HG3 PRO A  80      15.797   2.453 -19.977  1.00 73.25           H  
ATOM   1259  CD  PRO A  80      14.030   3.721 -20.160  1.00 73.25           C  
ATOM   1260  HD2 PRO A  80      14.701   4.551 -19.937  1.00 73.25           H  
ATOM   1261  HD3 PRO A  80      13.370   3.536 -19.312  1.00 73.25           H  
ATOM   1262  N   ALA A  81      12.665   1.878 -24.247  1.00 64.06           N  
ATOM   1263  H   ALA A  81      13.283   2.394 -24.856  1.00 64.06           H  
ATOM   1264  CA  ALA A  81      11.776   0.885 -24.851  1.00 64.06           C  
ATOM   1265  HA  ALA A  81      10.770   1.066 -24.473  1.00 64.06           H  
ATOM   1266  C   ALA A  81      12.174  -0.554 -24.466  1.00 64.06           C  
ATOM   1267  CB  ALA A  81      11.752   1.087 -26.374  1.00 64.06           C  
ATOM   1268  HB1 ALA A  81      11.422   2.101 -26.603  1.00 64.06           H  
ATOM   1269  HB2 ALA A  81      12.749   0.929 -26.785  1.00 64.06           H  
ATOM   1270  HB3 ALA A  81      11.061   0.378 -26.829  1.00 64.06           H  
ATOM   1271  O   ALA A  81      13.357  -0.871 -24.377  1.00 64.06           O  
ATOM   1272  N   ASN A  82      11.175  -1.433 -24.314  1.00 61.03           N  
ATOM   1273  H   ASN A  82      10.240  -1.086 -24.475  1.00 61.03           H  
ATOM   1274  CA  ASN A  82      11.298  -2.874 -24.016  1.00 61.03           C  
ATOM   1275  HA  ASN A  82      10.284  -3.272 -24.040  1.00 61.03           H  
ATOM   1276  C   ASN A  82      11.805  -3.264 -22.620  1.00 61.03           C  
ATOM   1277  CB  ASN A  82      12.061  -3.602 -25.138  1.00 61.03           C  
ATOM   1278  HB2 ASN A  82      13.095  -3.256 -25.164  1.00 61.03           H  
ATOM   1279  HB3 ASN A  82      12.079  -4.672 -24.933  1.00 61.03           H  
ATOM   1280  O   ASN A  82      12.099  -4.434 -22.407  1.00 61.03           O  
ATOM   1281  CG  ASN A  82      11.420  -3.422 -26.493  1.00 61.03           C  
ATOM   1282  ND2 ASN A  82      12.205  -3.402 -27.542  1.00 61.03           N  
ATOM   1283 HD21 ASN A  82      11.752  -3.282 -28.437  1.00 61.03           H  
ATOM   1284 HD22 ASN A  82      13.204  -3.481 -27.421  1.00 61.03           H  
ATOM   1285  OD1 ASN A  82      10.215  -3.295 -26.633  1.00 61.03           O  
ATOM   1286  N   THR A  83      11.842  -2.336 -21.664  1.00 71.81           N  
ATOM   1287  H   THR A  83      11.727  -1.370 -21.937  1.00 71.81           H  
ATOM   1288  CA  THR A  83      12.424  -2.594 -20.336  1.00 71.81           C  
ATOM   1289  HA  THR A  83      12.843  -3.600 -20.325  1.00 71.81           H  
ATOM   1290  C   THR A  83      11.389  -2.553 -19.217  1.00 71.81           C  
ATOM   1291  CB  THR A  83      13.586  -1.626 -20.029  1.00 71.81           C  
ATOM   1292  HB  THR A  83      13.196  -0.711 -19.585  1.00 71.81           H  
ATOM   1293  O   THR A  83      11.736  -2.147 -18.119  1.00 71.81           O  
ATOM   1294  CG2 THR A  83      14.635  -2.248 -19.105  1.00 71.81           C  
ATOM   1295 HG21 THR A  83      15.143  -3.062 -19.621  1.00 71.81           H  
ATOM   1296 HG22 THR A  83      15.363  -1.492 -18.810  1.00 71.81           H  
ATOM   1297 HG23 THR A  83      14.164  -2.659 -18.212  1.00 71.81           H  
ATOM   1298  OG1 THR A  83      14.286  -1.278 -21.199  1.00 71.81           O  
ATOM   1299  HG1 THR A  83      14.936  -0.612 -20.964  1.00 71.81           H  
ATOM   1300  N   ILE A  84      10.112  -2.878 -19.452  1.00 80.44           N  
ATOM   1301  H   ILE A  84       9.874  -3.313 -20.332  1.00 80.44           H  
ATOM   1302  CA  ILE A  84       9.078  -2.711 -18.412  1.00 80.44           C  
ATOM   1303  HA  ILE A  84       9.579  -2.473 -17.474  1.00 80.44           H  
ATOM   1304  C   ILE A  84       8.301  -3.974 -18.150  1.00 80.44           C  
ATOM   1305  CB  ILE A  84       8.142  -1.529 -18.673  1.00 80.44           C  
ATOM   1306  HB  ILE A  84       7.664  -1.660 -19.643  1.00 80.44           H  
ATOM   1307  O   ILE A  84       7.612  -4.471 -19.047  1.00 80.44           O  
ATOM   1308  CG1 ILE A  84       9.042  -0.288 -18.709  1.00 80.44           C  
ATOM   1309 HG12 ILE A  84       9.717  -0.334 -19.563  1.00 80.44           H  
ATOM   1310 HG13 ILE A  84       9.622  -0.219 -17.789  1.00 80.44           H  
ATOM   1311  CG2 ILE A  84       7.043  -1.399 -17.589  1.00 80.44           C  
ATOM   1312 HG21 ILE A  84       6.398  -2.277 -17.606  1.00 80.44           H  
ATOM   1313 HG22 ILE A  84       7.495  -1.307 -16.601  1.00 80.44           H  
ATOM   1314 HG23 ILE A  84       6.388  -0.548 -17.772  1.00 80.44           H  
ATOM   1315  CD1 ILE A  84       8.199   0.936 -18.866  1.00 80.44           C  
ATOM   1316 HD11 ILE A  84       7.423   0.642 -19.573  1.00 80.44           H  
ATOM   1317 HD12 ILE A  84       8.819   1.742 -19.259  1.00 80.44           H  
ATOM   1318 HD13 ILE A  84       7.750   1.224 -17.916  1.00 80.44           H  
ATOM   1319  N   ALA A  85       8.372  -4.387 -16.888  1.00 87.81           N  
ATOM   1320  H   ALA A  85       8.919  -3.830 -16.247  1.00 87.81           H  
ATOM   1321  CA  ALA A  85       7.626  -5.488 -16.319  1.00 87.81           C  
ATOM   1322  HA  ALA A  85       7.892  -6.401 -16.852  1.00 87.81           H  
ATOM   1323  C   ALA A  85       6.115  -5.277 -16.463  1.00 87.81           C  
ATOM   1324  CB  ALA A  85       8.040  -5.637 -14.849  1.00 87.81           C  
ATOM   1325  HB1 ALA A  85       7.785  -4.735 -14.292  1.00 87.81           H  
ATOM   1326  HB2 ALA A  85       9.114  -5.812 -14.780  1.00 87.81           H  
ATOM   1327  HB3 ALA A  85       7.522  -6.485 -14.403  1.00 87.81           H  
ATOM   1328  O   ALA A  85       5.597  -4.167 -16.329  1.00 87.81           O  
ATOM   1329  N   ASP A  86       5.388  -6.368 -16.688  1.00 89.94           N  
ATOM   1330  H   ASP A  86       5.861  -7.241 -16.876  1.00 89.94           H  
ATOM   1331  CA  ASP A  86       3.929  -6.336 -16.839  1.00 89.94           C  
ATOM   1332  HA  ASP A  86       3.667  -5.605 -17.604  1.00 89.94           H  
ATOM   1333  C   ASP A  86       3.205  -5.924 -15.553  1.00 89.94           C  
ATOM   1334  CB  ASP A  86       3.439  -7.711 -17.300  1.00 89.94           C  
ATOM   1335  HB2 ASP A  86       3.785  -8.470 -16.598  1.00 89.94           H  
ATOM   1336  HB3 ASP A  86       2.349  -7.718 -17.297  1.00 89.94           H  
ATOM   1337  O   ASP A  86       2.046  -5.508 -15.590  1.00 89.94           O  
ATOM   1338  CG  ASP A  86       3.910  -8.054 -18.715  1.00 89.94           C  
ATOM   1339  OD1 ASP A  86       4.104  -7.107 -19.518  1.00 89.94           O  
ATOM   1340  OD2 ASP A  86       4.064  -9.265 -18.973  1.00 89.94           O  
ATOM   1341  N   SER A  87       3.887  -6.005 -14.411  1.00 91.38           N  
ATOM   1342  H   SER A  87       4.856  -6.287 -14.457  1.00 91.38           H  
ATOM   1343  CA  SER A  87       3.367  -5.556 -13.129  1.00 91.38           C  
ATOM   1344  HA  SER A  87       2.735  -4.686 -13.310  1.00 91.38           H  
ATOM   1345  C   SER A  87       4.480  -5.139 -12.177  1.00 91.38           C  
ATOM   1346  CB  SER A  87       2.515  -6.658 -12.487  1.00 91.38           C  
ATOM   1347  HB2 SER A  87       2.040  -6.274 -11.584  1.00 91.38           H  
ATOM   1348  HB3 SER A  87       1.734  -6.967 -13.183  1.00 91.38           H  
ATOM   1349  O   SER A  87       5.602  -5.638 -12.263  1.00 91.38           O  
ATOM   1350  OG  SER A  87       3.312  -7.775 -12.141  1.00 91.38           O  
ATOM   1351  HG  SER A  87       4.169  -7.674 -12.561  1.00 91.38           H  
ATOM   1352  N   VAL A  88       4.133  -4.277 -11.223  1.00 93.94           N  
ATOM   1353  H   VAL A  88       3.179  -3.948 -11.221  1.00 93.94           H  
ATOM   1354  CA  VAL A  88       4.949  -4.003 -10.039  1.00 93.94           C  
ATOM   1355  HA  VAL A  88       5.882  -4.562 -10.109  1.00 93.94           H  
ATOM   1356  C   VAL A  88       4.189  -4.500  -8.818  1.00 93.94           C  
ATOM   1357  CB  VAL A  88       5.320  -2.515  -9.932  1.00 93.94           C  
ATOM   1358  HB  VAL A  88       4.415  -1.909  -9.943  1.00 93.94           H  
ATOM   1359  O   VAL A  88       3.079  -4.042  -8.555  1.00 93.94           O  
ATOM   1360  CG1 VAL A  88       6.096  -2.219  -8.642  1.00 93.94           C  
ATOM   1361 HG11 VAL A  88       6.401  -1.173  -8.624  1.00 93.94           H  
ATOM   1362 HG12 VAL A  88       5.469  -2.410  -7.771  1.00 93.94           H  
ATOM   1363 HG13 VAL A  88       6.984  -2.850  -8.586  1.00 93.94           H  
ATOM   1364  CG2 VAL A  88       6.210  -2.106 -11.112  1.00 93.94           C  
ATOM   1365 HG21 VAL A  88       5.670  -2.224 -12.052  1.00 93.94           H  
ATOM   1366 HG22 VAL A  88       6.516  -1.064 -11.010  1.00 93.94           H  
ATOM   1367 HG23 VAL A  88       7.098  -2.737 -11.134  1.00 93.94           H  
ATOM   1368  N   THR A  89       4.778  -5.433  -8.077  1.00 95.69           N  
ATOM   1369  H   THR A  89       5.694  -5.752  -8.362  1.00 95.69           H  
ATOM   1370  CA  THR A  89       4.214  -6.001  -6.849  1.00 95.69           C  
ATOM   1371  HA  THR A  89       3.138  -5.828  -6.833  1.00 95.69           H  
ATOM   1372  C   THR A  89       4.817  -5.329  -5.623  1.00 95.69           C  
ATOM   1373  CB  THR A  89       4.430  -7.521  -6.757  1.00 95.69           C  
ATOM   1374  HB  THR A  89       3.860  -7.897  -5.907  1.00 95.69           H  
ATOM   1375  O   THR A  89       6.010  -5.017  -5.623  1.00 95.69           O  
ATOM   1376  CG2 THR A  89       4.005  -8.290  -8.009  1.00 95.69           C  
ATOM   1377 HG21 THR A  89       2.954  -8.108  -8.232  1.00 95.69           H  
ATOM   1378 HG22 THR A  89       4.608  -7.987  -8.865  1.00 95.69           H  
ATOM   1379 HG23 THR A  89       4.150  -9.357  -7.843  1.00 95.69           H  
ATOM   1380  OG1 THR A  89       5.791  -7.824  -6.548  1.00 95.69           O  
ATOM   1381  HG1 THR A  89       6.239  -6.999  -6.350  1.00 95.69           H  
ATOM   1382  N   ALA A  90       4.035  -5.190  -4.559  1.00 97.00           N  
ATOM   1383  H   ALA A  90       3.065  -5.462  -4.635  1.00 97.00           H  
ATOM   1384  CA  ALA A  90       4.480  -4.758  -3.246  1.00 97.00           C  
ATOM   1385  HA  ALA A  90       5.566  -4.671  -3.236  1.00 97.00           H  
ATOM   1386  C   ALA A  90       4.071  -5.794  -2.190  1.00 97.00           C  
ATOM   1387  CB  ALA A  90       3.886  -3.374  -2.959  1.00 97.00           C  
ATOM   1388  HB1 ALA A  90       4.176  -2.671  -3.740  1.00 97.00           H  
ATOM   1389  HB2 ALA A  90       2.798  -3.439  -2.936  1.00 97.00           H  
ATOM   1390  HB3 ALA A  90       4.236  -3.012  -1.992  1.00 97.00           H  
ATOM   1391  O   ALA A  90       2.896  -6.128  -2.055  1.00 97.00           O  
ATOM   1392  N   ILE A  91       5.042  -6.283  -1.418  1.00 97.81           N  
ATOM   1393  H   ILE A  91       5.994  -6.022  -1.631  1.00 97.81           H  
ATOM   1394  CA  ILE A  91       4.794  -7.012  -0.167  1.00 97.81           C  
ATOM   1395  HA  ILE A  91       3.733  -7.239  -0.070  1.00 97.81           H  
ATOM   1396  C   ILE A  91       5.197  -6.088   0.973  1.00 97.81           C  
ATOM   1397  CB  ILE A  91       5.574  -8.343  -0.110  1.00 97.81           C  
ATOM   1398  HB  ILE A  91       6.633  -8.135  -0.262  1.00 97.81           H  
ATOM   1399  O   ILE A  91       6.371  -5.744   1.086  1.00 97.81           O  
ATOM   1400  CG1 ILE A  91       5.094  -9.311  -1.207  1.00 97.81           C  
ATOM   1401 HG12 ILE A  91       4.135  -9.724  -0.895  1.00 97.81           H  
ATOM   1402 HG13 ILE A  91       4.962  -8.777  -2.148  1.00 97.81           H  
ATOM   1403  CG2 ILE A  91       5.385  -9.006   1.270  1.00 97.81           C  
ATOM   1404 HG21 ILE A  91       4.325  -9.145   1.479  1.00 97.81           H  
ATOM   1405 HG22 ILE A  91       5.822  -8.388   2.056  1.00 97.81           H  
ATOM   1406 HG23 ILE A  91       5.885  -9.974   1.305  1.00 97.81           H  
ATOM   1407  CD1 ILE A  91       6.053 -10.477  -1.475  1.00 97.81           C  
ATOM   1408 HD11 ILE A  91       7.042 -10.092  -1.726  1.00 97.81           H  
ATOM   1409 HD12 ILE A  91       6.126 -11.126  -0.603  1.00 97.81           H  
ATOM   1410 HD13 ILE A  91       5.678 -11.062  -2.314  1.00 97.81           H  
ATOM   1411  N   SER A  92       4.259  -5.677   1.815  1.00 98.19           N  
ATOM   1412  H   SER A  92       3.310  -5.997   1.681  1.00 98.19           H  
ATOM   1413  CA  SER A  92       4.527  -4.742   2.907  1.00 98.19           C  
ATOM   1414  HA  SER A  92       5.585  -4.478   2.895  1.00 98.19           H  
ATOM   1415  C   SER A  92       4.262  -5.343   4.275  1.00 98.19           C  
ATOM   1416  CB  SER A  92       3.752  -3.441   2.717  1.00 98.19           C  
ATOM   1417  HB2 SER A  92       4.043  -2.987   1.769  1.00 98.19           H  
ATOM   1418  HB3 SER A  92       4.010  -2.754   3.523  1.00 98.19           H  
ATOM   1419  O   SER A  92       3.289  -6.072   4.450  1.00 98.19           O  
ATOM   1420  OG  SER A  92       2.359  -3.668   2.707  1.00 98.19           O  
ATOM   1421  HG  SER A  92       2.140  -4.289   3.407  1.00 98.19           H  
ATOM   1422  N   GLY A  93       5.104  -4.971   5.236  1.00 98.56           N  
ATOM   1423  H   GLY A  93       5.846  -4.334   4.985  1.00 98.56           H  
ATOM   1424  CA  GLY A  93       4.874  -5.164   6.662  1.00 98.56           C  
ATOM   1425  HA2 GLY A  93       5.709  -5.709   7.103  1.00 98.56           H  
ATOM   1426  HA3 GLY A  93       3.964  -5.739   6.832  1.00 98.56           H  
ATOM   1427  C   GLY A  93       4.772  -3.802   7.339  1.00 98.56           C  
ATOM   1428  O   GLY A  93       5.704  -3.001   7.223  1.00 98.56           O  
ATOM   1429  N   LEU A  94       3.655  -3.526   8.010  1.00 98.69           N  
ATOM   1430  H   LEU A  94       2.942  -4.238   8.077  1.00 98.69           H  
ATOM   1431  CA  LEU A  94       3.406  -2.263   8.706  1.00 98.69           C  
ATOM   1432  HA  LEU A  94       4.330  -1.687   8.745  1.00 98.69           H  
ATOM   1433  C   LEU A  94       2.985  -2.507  10.151  1.00 98.69           C  
ATOM   1434  CB  LEU A  94       2.350  -1.406   7.982  1.00 98.69           C  
ATOM   1435  HB2 LEU A  94       2.225  -0.491   8.561  1.00 98.69           H  
ATOM   1436  HB3 LEU A  94       1.390  -1.922   7.996  1.00 98.69           H  
ATOM   1437  O   LEU A  94       2.351  -3.511  10.461  1.00 98.69           O  
ATOM   1438  CG  LEU A  94       2.728  -1.031   6.536  1.00 98.69           C  
ATOM   1439  HG  LEU A  94       3.808  -1.090   6.402  1.00 98.69           H  
ATOM   1440  CD1 LEU A  94       2.038  -1.963   5.539  1.00 98.69           C  
ATOM   1441 HD11 LEU A  94       2.283  -1.667   4.519  1.00 98.69           H  
ATOM   1442 HD12 LEU A  94       0.957  -1.917   5.671  1.00 98.69           H  
ATOM   1443 HD13 LEU A  94       2.358  -2.991   5.703  1.00 98.69           H  
ATOM   1444  CD2 LEU A  94       2.301   0.401   6.208  1.00 98.69           C  
ATOM   1445 HD21 LEU A  94       2.596   0.655   5.190  1.00 98.69           H  
ATOM   1446 HD22 LEU A  94       1.218   0.475   6.307  1.00 98.69           H  
ATOM   1447 HD23 LEU A  94       2.781   1.095   6.898  1.00 98.69           H  
ATOM   1448  N   VAL A  95       3.317  -1.554  11.015  1.00 98.69           N  
ATOM   1449  H   VAL A  95       3.840  -0.762  10.669  1.00 98.69           H  
ATOM   1450  CA  VAL A  95       2.695  -1.405  12.330  1.00 98.69           C  
ATOM   1451  HA  VAL A  95       2.172  -2.325  12.589  1.00 98.69           H  
ATOM   1452  C   VAL A  95       1.679  -0.280  12.226  1.00 98.69           C  
ATOM   1453  CB  VAL A  95       3.728  -1.122  13.432  1.00 98.69           C  
ATOM   1454  HB  VAL A  95       4.243  -0.186  13.215  1.00 98.69           H  
ATOM   1455  O   VAL A  95       2.012   0.807  11.744  1.00 98.69           O  
ATOM   1456  CG1 VAL A  95       3.058  -1.004  14.807  1.00 98.69           C  
ATOM   1457 HG11 VAL A  95       3.813  -0.849  15.579  1.00 98.69           H  
ATOM   1458 HG12 VAL A  95       2.373  -0.157  14.827  1.00 98.69           H  
ATOM   1459 HG13 VAL A  95       2.500  -1.914  15.030  1.00 98.69           H  
ATOM   1460  CG2 VAL A  95       4.774  -2.243  13.501  1.00 98.69           C  
ATOM   1461 HG21 VAL A  95       5.460  -2.060  14.328  1.00 98.69           H  
ATOM   1462 HG22 VAL A  95       5.348  -2.276  12.575  1.00 98.69           H  
ATOM   1463 HG23 VAL A  95       4.276  -3.201  13.649  1.00 98.69           H  
ATOM   1464  N   ASN A  96       0.455  -0.539  12.669  1.00 98.62           N  
ATOM   1465  H   ASN A  96       0.270  -1.452  13.061  1.00 98.62           H  
ATOM   1466  CA  ASN A  96      -0.650   0.403  12.608  1.00 98.62           C  
ATOM   1467  HA  ASN A  96      -0.330   1.311  12.096  1.00 98.62           H  
ATOM   1468  C   ASN A  96      -1.124   0.798  13.999  1.00 98.62           C  
ATOM   1469  CB  ASN A  96      -1.803  -0.203  11.813  1.00 98.62           C  
ATOM   1470  HB2 ASN A  96      -2.612   0.525  11.752  1.00 98.62           H  
ATOM   1471  HB3 ASN A  96      -2.169  -1.082  12.344  1.00 98.62           H  
ATOM   1472  O   ASN A  96      -1.082  -0.005  14.928  1.00 98.62           O  
ATOM   1473  CG  ASN A  96      -1.411  -0.578  10.406  1.00 98.62           C  
ATOM   1474  ND2 ASN A  96      -1.403  -1.839  10.064  1.00 98.62           N  
ATOM   1475 HD21 ASN A  96      -1.183  -2.110   9.116  1.00 98.62           H  
ATOM   1476 HD22 ASN A  96      -1.665  -2.525  10.758  1.00 98.62           H  
ATOM   1477  OD1 ASN A  96      -1.132   0.283   9.587  1.00 98.62           O  
ATOM   1478  N   VAL A  97      -1.636   2.021  14.106  1.00 98.50           N  
ATOM   1479  H   VAL A  97      -1.624   2.611  13.287  1.00 98.50           H  
ATOM   1480  CA  VAL A  97      -2.384   2.512  15.263  1.00 98.50           C  
ATOM   1481  HA  VAL A  97      -2.583   1.678  15.936  1.00 98.50           H  
ATOM   1482  C   VAL A  97      -3.714   3.064  14.767  1.00 98.50           C  
ATOM   1483  CB  VAL A  97      -1.595   3.573  16.052  1.00 98.50           C  
ATOM   1484  HB  VAL A  97      -1.445   4.451  15.423  1.00 98.50           H  
ATOM   1485  O   VAL A  97      -3.749   3.807  13.783  1.00 98.50           O  
ATOM   1486  CG1 VAL A  97      -2.352   4.003  17.316  1.00 98.50           C  
ATOM   1487 HG11 VAL A  97      -1.758   4.718  17.884  1.00 98.50           H  
ATOM   1488 HG12 VAL A  97      -3.295   4.483  17.052  1.00 98.50           H  
ATOM   1489 HG13 VAL A  97      -2.559   3.135  17.942  1.00 98.50           H  
ATOM   1490  CG2 VAL A  97      -0.216   3.048  16.477  1.00 98.50           C  
ATOM   1491 HG21 VAL A  97       0.406   2.876  15.598  1.00 98.50           H  
ATOM   1492 HG22 VAL A  97      -0.325   2.109  17.020  1.00 98.50           H  
ATOM   1493 HG23 VAL A  97       0.283   3.778  17.114  1.00 98.50           H  
ATOM   1494  N   TYR A  98      -4.796   2.708  15.449  1.00 98.19           N  
ATOM   1495  H   TYR A  98      -4.674   2.099  16.245  1.00 98.19           H  
ATOM   1496  CA  TYR A  98      -6.155   3.151  15.168  1.00 98.19           C  
ATOM   1497  HA  TYR A  98      -6.130   3.888  14.365  1.00 98.19           H  
ATOM   1498  C   TYR A  98      -6.767   3.804  16.398  1.00 98.19           C  
ATOM   1499  CB  TYR A  98      -7.040   1.985  14.716  1.00 98.19           C  
ATOM   1500  HB2 TYR A  98      -8.026   2.374  14.463  1.00 98.19           H  
ATOM   1501  HB3 TYR A  98      -7.181   1.309  15.560  1.00 98.19           H  
ATOM   1502  O   TYR A  98      -6.490   3.397  17.526  1.00 98.19           O  
ATOM   1503  CG  TYR A  98      -6.500   1.214  13.534  1.00 98.19           C  
ATOM   1504  CD1 TYR A  98      -6.861   1.611  12.237  1.00 98.19           C  
ATOM   1505  HD1 TYR A  98      -7.552   2.431  12.110  1.00 98.19           H  
ATOM   1506  CD2 TYR A  98      -5.616   0.135  13.723  1.00 98.19           C  
ATOM   1507  HD2 TYR A  98      -5.337  -0.172  14.720  1.00 98.19           H  
ATOM   1508  CE1 TYR A  98      -6.294   0.979  11.119  1.00 98.19           C  
ATOM   1509  HE1 TYR A  98      -6.563   1.308  10.126  1.00 98.19           H  
ATOM   1510  CE2 TYR A  98      -5.076  -0.528  12.607  1.00 98.19           C  
ATOM   1511  HE2 TYR A  98      -4.392  -1.352  12.749  1.00 98.19           H  
ATOM   1512  OH  TYR A  98      -4.799  -0.642  10.218  1.00 98.19           O  
ATOM   1513  HH  TYR A  98      -4.772  -0.005   9.501  1.00 98.19           H  
ATOM   1514  CZ  TYR A  98      -5.388  -0.084  11.307  1.00 98.19           C  
ATOM   1515  N   TYR A  99      -7.632   4.775  16.142  1.00 97.94           N  
ATOM   1516  H   TYR A  99      -7.790   5.025  15.176  1.00 97.94           H  
ATOM   1517  CA  TYR A  99      -8.569   5.326  17.102  1.00 97.94           C  
ATOM   1518  HA  TYR A  99      -8.381   4.901  18.088  1.00 97.94           H  
ATOM   1519  C   TYR A  99      -9.986   4.945  16.670  1.00 97.94           C  
ATOM   1520  CB  TYR A  99      -8.367   6.840  17.190  1.00 97.94           C  
ATOM   1521  HB2 TYR A  99      -8.539   7.286  16.210  1.00 97.94           H  
ATOM   1522  HB3 TYR A  99      -7.332   7.038  17.470  1.00 97.94           H  
ATOM   1523  O   TYR A  99     -10.414   5.295  15.565  1.00 97.94           O  
ATOM   1524  CG  TYR A  99      -9.272   7.495  18.210  1.00 97.94           C  
ATOM   1525  CD1 TYR A  99     -10.346   8.307  17.795  1.00 97.94           C  
ATOM   1526  HD1 TYR A  99     -10.528   8.473  16.743  1.00 97.94           H  
ATOM   1527  CD2 TYR A  99      -9.068   7.239  19.579  1.00 97.94           C  
ATOM   1528  HD2 TYR A  99      -8.277   6.577  19.899  1.00 97.94           H  
ATOM   1529  CE1 TYR A  99     -11.210   8.869  18.756  1.00 97.94           C  
ATOM   1530  HE1 TYR A  99     -12.054   9.476  18.463  1.00 97.94           H  
ATOM   1531  CE2 TYR A  99      -9.948   7.777  20.536  1.00 97.94           C  
ATOM   1532  HE2 TYR A  99      -9.836   7.529  21.581  1.00 97.94           H  
ATOM   1533  OH  TYR A  99     -11.907   9.063  21.040  1.00 97.94           O  
ATOM   1534  HH  TYR A  99     -11.885   8.534  21.841  1.00 97.94           H  
ATOM   1535  CZ  TYR A  99     -11.027   8.583  20.125  1.00 97.94           C  
ATOM   1536  N   ASP A 100     -10.671   4.205  17.532  1.00 95.88           N  
ATOM   1537  H   ASP A 100     -10.244   4.013  18.426  1.00 95.88           H  
ATOM   1538  CA  ASP A 100     -12.063   3.800  17.405  1.00 95.88           C  
ATOM   1539  HA  ASP A 100     -12.335   3.725  16.352  1.00 95.88           H  
ATOM   1540  C   ASP A 100     -12.940   4.864  18.065  1.00 95.88           C  
ATOM   1541  CB  ASP A 100     -12.271   2.427  18.067  1.00 95.88           C  
ATOM   1542  HB2 ASP A 100     -11.820   2.433  19.059  1.00 95.88           H  
ATOM   1543  HB3 ASP A 100     -13.341   2.270  18.204  1.00 95.88           H  
ATOM   1544  O   ASP A 100     -12.763   5.211  19.227  1.00 95.88           O  
ATOM   1545  CG  ASP A 100     -11.713   1.241  17.274  1.00 95.88           C  
ATOM   1546  OD1 ASP A 100     -11.138   1.430  16.171  1.00 95.88           O  
ATOM   1547  OD2 ASP A 100     -11.874   0.086  17.749  1.00 95.88           O  
ATOM   1548  N   ILE A 101     -13.895   5.398  17.315  1.00 95.75           N  
ATOM   1549  H   ILE A 101     -14.034   5.037  16.382  1.00 95.75           H  
ATOM   1550  CA  ILE A 101     -14.824   6.405  17.814  1.00 95.75           C  
ATOM   1551  HA  ILE A 101     -14.342   6.979  18.606  1.00 95.75           H  
ATOM   1552  C   ILE A 101     -16.010   5.661  18.418  1.00 95.75           C  
ATOM   1553  CB  ILE A 101     -15.221   7.389  16.694  1.00 95.75           C  
ATOM   1554  HB  ILE A 101     -15.701   6.825  15.895  1.00 95.75           H  
ATOM   1555  O   ILE A 101     -16.831   5.098  17.688  1.00 95.75           O  
ATOM   1556  CG1 ILE A 101     -13.964   8.093  16.124  1.00 95.75           C  
ATOM   1557 HG12 ILE A 101     -13.552   8.754  16.887  1.00 95.75           H  
ATOM   1558 HG13 ILE A 101     -13.200   7.355  15.879  1.00 95.75           H  
ATOM   1559  CG2 ILE A 101     -16.224   8.427  17.237  1.00 95.75           C  
ATOM   1560 HG21 ILE A 101     -17.115   7.929  17.618  1.00 95.75           H  
ATOM   1561 HG22 ILE A 101     -16.542   9.106  16.446  1.00 95.75           H  
ATOM   1562 HG23 ILE A 101     -15.771   8.997  18.048  1.00 95.75           H  
ATOM   1563  CD1 ILE A 101     -14.206   8.907  14.848  1.00 95.75           C  
ATOM   1564 HD11 ILE A 101     -14.602   8.263  14.063  1.00 95.75           H  
ATOM   1565 HD12 ILE A 101     -14.900   9.725  15.039  1.00 95.75           H  
ATOM   1566 HD13 ILE A 101     -13.259   9.327  14.510  1.00 95.75           H  
ATOM   1567  N   ALA A 102     -16.096   5.656  19.746  1.00 87.38           N  
ATOM   1568  H   ALA A 102     -15.332   6.026  20.294  1.00 87.38           H  
ATOM   1569  CA  ALA A 102     -17.240   5.104  20.450  1.00 87.38           C  
ATOM   1570  HA  ALA A 102     -17.375   4.072  20.126  1.00 87.38           H  
ATOM   1571  C   ALA A 102     -18.512   5.895  20.106  1.00 87.38           C  
ATOM   1572  CB  ALA A 102     -16.949   5.088  21.953  1.00 87.38           C  
ATOM   1573  HB1 ALA A 102     -16.806   6.105  22.318  1.00 87.38           H  
ATOM   1574  HB2 ALA A 102     -16.045   4.513  22.153  1.00 87.38           H  
ATOM   1575  HB3 ALA A 102     -17.782   4.632  22.488  1.00 87.38           H  
ATOM   1576  O   ALA A 102     -18.558   7.123  20.217  1.00 87.38           O  
ATOM   1577  N   ILE A 103     -19.550   5.178  19.684  1.00 89.75           N  
ATOM   1578  H   ILE A 103     -19.448   4.175  19.611  1.00 89.75           H  
ATOM   1579  CA  ILE A 103     -20.903   5.709  19.551  1.00 89.75           C  
ATOM   1580  HA  ILE A 103     -20.932   6.727  19.940  1.00 89.75           H  
ATOM   1581  C   ILE A 103     -21.792   4.844  20.435  1.00 89.75           C  
ATOM   1582  CB  ILE A 103     -21.376   5.750  18.081  1.00 89.75           C  
ATOM   1583  HB  ILE A 103     -21.431   4.733  17.693  1.00 89.75           H  
ATOM   1584  O   ILE A 103     -21.904   3.639  20.210  1.00 89.75           O  
ATOM   1585  CG1 ILE A 103     -20.398   6.563  17.200  1.00 89.75           C  
ATOM   1586 HG12 ILE A 103     -19.412   6.099  17.239  1.00 89.75           H  
ATOM   1587 HG13 ILE A 103     -20.308   7.573  17.602  1.00 89.75           H  
ATOM   1588  CG2 ILE A 103     -22.782   6.377  18.052  1.00 89.75           C  
ATOM   1589 HG21 ILE A 103     -22.757   7.383  18.469  1.00 89.75           H  
ATOM   1590 HG22 ILE A 103     -23.164   6.420  17.031  1.00 89.75           H  
ATOM   1591 HG23 ILE A 103     -23.480   5.772  18.631  1.00 89.75           H  
ATOM   1592  CD1 ILE A 103     -20.793   6.653  15.721  1.00 89.75           C  
ATOM   1593 HD11 ILE A 103     -20.014   7.193  15.183  1.00 89.75           H  
ATOM   1594 HD12 ILE A 103     -20.902   5.653  15.303  1.00 89.75           H  
ATOM   1595 HD13 ILE A 103     -21.722   7.210  15.598  1.00 89.75           H  
ATOM   1596  N   GLU A 104     -22.384   5.458  21.458  1.00 86.81           N  
ATOM   1597  H   GLU A 104     -22.233   6.447  21.600  1.00 86.81           H  
ATOM   1598  CA  GLU A 104     -23.260   4.766  22.402  1.00 86.81           C  
ATOM   1599  HA  GLU A 104     -22.691   3.966  22.876  1.00 86.81           H  
ATOM   1600  C   GLU A 104     -24.450   4.118  21.681  1.00 86.81           C  
ATOM   1601  CB  GLU A 104     -23.744   5.721  23.507  1.00 86.81           C  
ATOM   1602  HB2 GLU A 104     -24.231   6.580  23.045  1.00 86.81           H  
ATOM   1603  HB3 GLU A 104     -24.474   5.195  24.122  1.00 86.81           H  
ATOM   1604  O   GLU A 104     -24.973   4.653  20.700  1.00 86.81           O  
ATOM   1605  CG  GLU A 104     -22.596   6.201  24.414  1.00 86.81           C  
ATOM   1606  HG2 GLU A 104     -21.870   6.740  23.806  1.00 86.81           H  
ATOM   1607  HG3 GLU A 104     -22.099   5.326  24.832  1.00 86.81           H  
ATOM   1608  CD  GLU A 104     -23.054   7.120  25.564  1.00 86.81           C  
ATOM   1609  OE1 GLU A 104     -22.194   7.444  26.415  1.00 86.81           O  
ATOM   1610  OE2 GLU A 104     -24.232   7.542  25.580  1.00 86.81           O  
ATOM   1611  N   ASP A 105     -24.858   2.947  22.174  1.00 87.44           N  
ATOM   1612  H   ASP A 105     -24.444   2.634  23.041  1.00 87.44           H  
ATOM   1613  CA  ASP A 105     -26.026   2.187  21.713  1.00 87.44           C  
ATOM   1614  HA  ASP A 105     -25.980   1.222  22.218  1.00 87.44           H  
ATOM   1615  C   ASP A 105     -26.050   1.843  20.208  1.00 87.44           C  
ATOM   1616  CB  ASP A 105     -27.314   2.868  22.204  1.00 87.44           C  
ATOM   1617  HB2 ASP A 105     -27.407   3.848  21.736  1.00 87.44           H  
ATOM   1618  HB3 ASP A 105     -28.172   2.269  21.900  1.00 87.44           H  
ATOM   1619  O   ASP A 105     -27.101   1.507  19.653  1.00 87.44           O  
ATOM   1620  CG  ASP A 105     -27.367   3.015  23.728  1.00 87.44           C  
ATOM   1621  OD1 ASP A 105     -26.923   2.068  24.419  1.00 87.44           O  
ATOM   1622  OD2 ASP A 105     -27.922   4.038  24.187  1.00 87.44           O  
ATOM   1623  N   MET A 106     -24.898   1.881  19.527  1.00 91.62           N  
ATOM   1624  H   MET A 106     -24.076   2.218  20.007  1.00 91.62           H  
ATOM   1625  CA  MET A 106     -24.778   1.520  18.115  1.00 91.62           C  
ATOM   1626  HA  MET A 106     -25.757   1.197  17.762  1.00 91.62           H  
ATOM   1627  C   MET A 106     -23.787   0.366  17.904  1.00 91.62           C  
ATOM   1628  CB  MET A 106     -24.383   2.742  17.275  1.00 91.62           C  
ATOM   1629  HB2 MET A 106     -23.499   3.216  17.700  1.00 91.62           H  
ATOM   1630  HB3 MET A 106     -24.139   2.400  16.270  1.00 91.62           H  
ATOM   1631  O   MET A 106     -22.661   0.431  18.386  1.00 91.62           O  
ATOM   1632  CG  MET A 106     -25.527   3.764  17.192  1.00 91.62           C  
ATOM   1633  HG2 MET A 106     -26.459   3.239  16.981  1.00 91.62           H  
ATOM   1634  HG3 MET A 106     -25.630   4.240  18.167  1.00 91.62           H  
ATOM   1635  SD  MET A 106     -25.314   5.067  15.940  1.00 91.62           S  
ATOM   1636  CE  MET A 106     -25.560   4.133  14.410  1.00 91.62           C  
ATOM   1637  HE1 MET A 106     -26.585   3.766  14.372  1.00 91.62           H  
ATOM   1638  HE2 MET A 106     -25.376   4.788  13.558  1.00 91.62           H  
ATOM   1639  HE3 MET A 106     -24.867   3.292  14.370  1.00 91.62           H  
ATOM   1640  N   PRO A 107     -24.125  -0.650  17.085  1.00 92.56           N  
ATOM   1641  CA  PRO A 107     -23.196  -1.727  16.722  1.00 92.56           C  
ATOM   1642  HA  PRO A 107     -22.663  -2.077  17.606  1.00 92.56           H  
ATOM   1643  C   PRO A 107     -22.152  -1.282  15.682  1.00 92.56           C  
ATOM   1644  CB  PRO A 107     -24.101  -2.846  16.192  1.00 92.56           C  
ATOM   1645  HB2 PRO A 107     -23.595  -3.522  15.504  1.00 92.56           H  
ATOM   1646  HB3 PRO A 107     -24.510  -3.408  17.031  1.00 92.56           H  
ATOM   1647  O   PRO A 107     -21.533  -2.124  15.040  1.00 92.56           O  
ATOM   1648  CG  PRO A 107     -25.218  -2.060  15.508  1.00 92.56           C  
ATOM   1649  HG2 PRO A 107     -24.876  -1.706  14.535  1.00 92.56           H  
ATOM   1650  HG3 PRO A 107     -26.129  -2.650  15.410  1.00 92.56           H  
ATOM   1651  CD  PRO A 107     -25.413  -0.864  16.437  1.00 92.56           C  
ATOM   1652  HD2 PRO A 107     -26.161  -1.102  17.193  1.00 92.56           H  
ATOM   1653  HD3 PRO A 107     -25.719   0.011  15.862  1.00 92.56           H  
ATOM   1654  N   ILE A 108     -22.019   0.025  15.428  1.00 95.81           N  
ATOM   1655  H   ILE A 108     -22.395   0.662  16.116  1.00 95.81           H  
ATOM   1656  CA  ILE A 108     -21.145   0.593  14.401  1.00 95.81           C  
ATOM   1657  HA  ILE A 108     -20.660  -0.227  13.872  1.00 95.81           H  
ATOM   1658  C   ILE A 108     -20.067   1.428  15.083  1.00 95.81           C  
ATOM   1659  CB  ILE A 108     -21.928   1.418  13.352  1.00 95.81           C  
ATOM   1660  HB  ILE A 108     -22.476   2.205  13.870  1.00 95.81           H  
ATOM   1661  O   ILE A 108     -20.376   2.375  15.800  1.00 95.81           O  
ATOM   1662  CG1 ILE A 108     -22.936   0.522  12.597  1.00 95.81           C  
ATOM   1663 HG12 ILE A 108     -23.550  -0.016  13.319  1.00 95.81           H  
ATOM   1664 HG13 ILE A 108     -22.385  -0.209  12.005  1.00 95.81           H  
ATOM   1665  CG2 ILE A 108     -20.956   2.073  12.347  1.00 95.81           C  
ATOM   1666 HG21 ILE A 108     -20.282   2.759  12.859  1.00 95.81           H  
ATOM   1667 HG22 ILE A 108     -20.372   1.301  11.846  1.00 95.81           H  
ATOM   1668 HG23 ILE A 108     -21.502   2.657  11.606  1.00 95.81           H  
ATOM   1669  CD1 ILE A 108     -23.894   1.284  11.673  1.00 95.81           C  
ATOM   1670 HD11 ILE A 108     -24.388   2.083  12.227  1.00 95.81           H  
ATOM   1671 HD12 ILE A 108     -23.358   1.704  10.822  1.00 95.81           H  
ATOM   1672 HD13 ILE A 108     -24.650   0.595  11.297  1.00 95.81           H  
ATOM   1673  N   THR A 109     -18.806   1.130  14.782  1.00 95.94           N  
ATOM   1674  H   THR A 109     -18.649   0.306  14.220  1.00 95.94           H  
ATOM   1675  CA  THR A 109     -17.640   1.848  15.309  1.00 95.94           C  
ATOM   1676  HA  THR A 109     -17.963   2.643  15.980  1.00 95.94           H  
ATOM   1677  C   THR A 109     -16.843   2.462  14.159  1.00 95.94           C  
ATOM   1678  CB  THR A 109     -16.749   0.909  16.133  1.00 95.94           C  
ATOM   1679  HB  THR A 109     -16.258   0.196  15.470  1.00 95.94           H  
ATOM   1680  O   THR A 109     -16.129   1.740  13.449  1.00 95.94           O  
ATOM   1681  CG2 THR A 109     -15.683   1.672  16.909  1.00 95.94           C  
ATOM   1682 HG21 THR A 109     -14.999   2.170  16.222  1.00 95.94           H  
ATOM   1683 HG22 THR A 109     -15.116   0.967  17.517  1.00 95.94           H  
ATOM   1684 HG23 THR A 109     -16.145   2.414  17.559  1.00 95.94           H  
ATOM   1685  OG1 THR A 109     -17.496   0.175  17.073  1.00 95.94           O  
ATOM   1686  HG1 THR A 109     -18.125   0.762  17.499  1.00 95.94           H  
ATOM   1687  N   PRO A 110     -16.949   3.781  13.918  1.00 97.75           N  
ATOM   1688  CA  PRO A 110     -16.040   4.477  13.018  1.00 97.75           C  
ATOM   1689  HA  PRO A 110     -16.102   4.016  12.033  1.00 97.75           H  
ATOM   1690  C   PRO A 110     -14.600   4.409  13.525  1.00 97.75           C  
ATOM   1691  CB  PRO A 110     -16.543   5.918  12.930  1.00 97.75           C  
ATOM   1692  HB2 PRO A 110     -15.986   6.552  13.619  1.00 97.75           H  
ATOM   1693  HB3 PRO A 110     -16.472   6.307  11.914  1.00 97.75           H  
ATOM   1694  O   PRO A 110     -14.364   4.386  14.729  1.00 97.75           O  
ATOM   1695  CG  PRO A 110     -17.992   5.829  13.401  1.00 97.75           C  
ATOM   1696  HG2 PRO A 110     -18.636   5.546  12.569  1.00 97.75           H  
ATOM   1697  HG3 PRO A 110     -18.317   6.773  13.841  1.00 97.75           H  
ATOM   1698  CD  PRO A 110     -17.954   4.700  14.427  1.00 97.75           C  
ATOM   1699  HD2 PRO A 110     -17.640   5.092  15.394  1.00 97.75           H  
ATOM   1700  HD3 PRO A 110     -18.933   4.229  14.509  1.00 97.75           H  
ATOM   1701  N   TYR A 111     -13.629   4.414  12.617  1.00 97.69           N  
ATOM   1702  H   TYR A 111     -13.875   4.417  11.638  1.00 97.69           H  
ATOM   1703  CA  TYR A 111     -12.216   4.445  12.978  1.00 97.69           C  
ATOM   1704  HA  TYR A 111     -12.133   4.882  13.972  1.00 97.69           H  
ATOM   1705  C   TYR A 111     -11.400   5.321  12.034  1.00 97.69           C  
ATOM   1706  CB  TYR A 111     -11.643   3.020  13.051  1.00 97.69           C  
ATOM   1707  HB2 TYR A 111     -10.657   3.071  13.513  1.00 97.69           H  
ATOM   1708  HB3 TYR A 111     -12.269   2.427  13.719  1.00 97.69           H  
ATOM   1709  O   TYR A 111     -11.714   5.467  10.849  1.00 97.69           O  
ATOM   1710  CG  TYR A 111     -11.514   2.302  11.716  1.00 97.69           C  
ATOM   1711  CD1 TYR A 111     -12.553   1.468  11.261  1.00 97.69           C  
ATOM   1712  HD1 TYR A 111     -13.451   1.367  11.852  1.00 97.69           H  
ATOM   1713  CD2 TYR A 111     -10.357   2.468  10.926  1.00 97.69           C  
ATOM   1714  HD2 TYR A 111      -9.570   3.123  11.270  1.00 97.69           H  
ATOM   1715  CE1 TYR A 111     -12.429   0.793  10.028  1.00 97.69           C  
ATOM   1716  HE1 TYR A 111     -13.224   0.154   9.672  1.00 97.69           H  
ATOM   1717  CE2 TYR A 111     -10.233   1.799   9.691  1.00 97.69           C  
ATOM   1718  HE2 TYR A 111      -9.350   1.925   9.082  1.00 97.69           H  
ATOM   1719  OH  TYR A 111     -11.173   0.304   8.045  1.00 97.69           O  
ATOM   1720  HH  TYR A 111     -10.337   0.405   7.584  1.00 97.69           H  
ATOM   1721  CZ  TYR A 111     -11.270   0.956   9.238  1.00 97.69           C  
ATOM   1722  N   ILE A 112     -10.295   5.842  12.557  1.00 98.44           N  
ATOM   1723  H   ILE A 112     -10.136   5.688  13.543  1.00 98.44           H  
ATOM   1724  CA  ILE A 112      -9.190   6.410  11.784  1.00 98.44           C  
ATOM   1725  HA  ILE A 112      -9.350   6.173  10.732  1.00 98.44           H  
ATOM   1726  C   ILE A 112      -7.897   5.730  12.217  1.00 98.44           C  
ATOM   1727  CB  ILE A 112      -9.141   7.948  11.912  1.00 98.44           C  
ATOM   1728  HB  ILE A 112     -10.114   8.326  11.600  1.00 98.44           H  
ATOM   1729  O   ILE A 112      -7.728   5.402  13.386  1.00 98.44           O  
ATOM   1730  CG1 ILE A 112      -8.079   8.531  10.951  1.00 98.44           C  
ATOM   1731 HG12 ILE A 112      -7.080   8.262  11.294  1.00 98.44           H  
ATOM   1732 HG13 ILE A 112      -8.229   8.098   9.962  1.00 98.44           H  
ATOM   1733  CG2 ILE A 112      -8.904   8.404  13.365  1.00 98.44           C  
ATOM   1734 HG21 ILE A 112      -9.639   7.947  14.028  1.00 98.44           H  
ATOM   1735 HG22 ILE A 112      -7.907   8.120  13.702  1.00 98.44           H  
ATOM   1736 HG23 ILE A 112      -9.014   9.485  13.447  1.00 98.44           H  
ATOM   1737  CD1 ILE A 112      -8.143  10.054  10.801  1.00 98.44           C  
ATOM   1738 HD11 ILE A 112      -7.431  10.370  10.037  1.00 98.44           H  
ATOM   1739 HD12 ILE A 112      -9.146  10.356  10.499  1.00 98.44           H  
ATOM   1740 HD13 ILE A 112      -7.882  10.541  11.741  1.00 98.44           H  
ATOM   1741  N   GLY A 113      -6.977   5.498  11.289  1.00 98.38           N  
ATOM   1742  H   GLY A 113      -7.165   5.765  10.333  1.00 98.38           H  
ATOM   1743  CA  GLY A 113      -5.695   4.893  11.606  1.00 98.38           C  
ATOM   1744  HA2 GLY A 113      -5.765   3.806  11.562  1.00 98.38           H  
ATOM   1745  HA3 GLY A 113      -5.418   5.172  12.623  1.00 98.38           H  
ATOM   1746  C   GLY A 113      -4.570   5.329  10.695  1.00 98.38           C  
ATOM   1747  O   GLY A 113      -4.774   5.795   9.572  1.00 98.38           O  
ATOM   1748  N   VAL A 114      -3.360   5.148  11.203  1.00 98.69           N  
ATOM   1749  H   VAL A 114      -3.296   4.718  12.115  1.00 98.69           H  
ATOM   1750  CA  VAL A 114      -2.109   5.434  10.509  1.00 98.69           C  
ATOM   1751  HA  VAL A 114      -2.312   5.531   9.442  1.00 98.69           H  
ATOM   1752  C   VAL A 114      -1.161   4.260  10.687  1.00 98.69           C  
ATOM   1753  CB  VAL A 114      -1.471   6.755  10.981  1.00 98.69           C  
ATOM   1754  HB  VAL A 114      -0.573   6.924  10.388  1.00 98.69           H  
ATOM   1755  O   VAL A 114      -1.184   3.584  11.714  1.00 98.69           O  
ATOM   1756  CG1 VAL A 114      -2.414   7.944  10.752  1.00 98.69           C  
ATOM   1757 HG11 VAL A 114      -1.869   8.878  10.884  1.00 98.69           H  
ATOM   1758 HG12 VAL A 114      -2.831   7.907   9.745  1.00 98.69           H  
ATOM   1759 HG13 VAL A 114      -3.239   7.912  11.464  1.00 98.69           H  
ATOM   1760  CG2 VAL A 114      -1.075   6.748  12.463  1.00 98.69           C  
ATOM   1761 HG21 VAL A 114      -0.327   5.978  12.652  1.00 98.69           H  
ATOM   1762 HG22 VAL A 114      -0.651   7.714  12.738  1.00 98.69           H  
ATOM   1763 HG23 VAL A 114      -1.945   6.552  13.089  1.00 98.69           H  
ATOM   1764  N   GLY A 115      -0.326   4.016   9.684  1.00 98.62           N  
ATOM   1765  H   GLY A 115      -0.370   4.600   8.862  1.00 98.62           H  
ATOM   1766  CA  GLY A 115       0.636   2.924   9.704  1.00 98.62           C  
ATOM   1767  HA2 GLY A 115       0.252   2.084   9.126  1.00 98.62           H  
ATOM   1768  HA3 GLY A 115       0.802   2.600  10.732  1.00 98.62           H  
ATOM   1769  C   GLY A 115       1.969   3.307   9.101  1.00 98.62           C  
ATOM   1770  O   GLY A 115       2.026   4.118   8.174  1.00 98.62           O  
ATOM   1771  N   VAL A 116       3.034   2.697   9.611  1.00 98.75           N  
ATOM   1772  H   VAL A 116       2.883   2.033  10.357  1.00 98.75           H  
ATOM   1773  CA  VAL A 116       4.407   2.863   9.119  1.00 98.75           C  
ATOM   1774  HA  VAL A 116       4.369   3.241   8.097  1.00 98.75           H  
ATOM   1775  C   VAL A 116       5.120   1.519   9.068  1.00 98.75           C  
ATOM   1776  CB  VAL A 116       5.217   3.876   9.953  1.00 98.75           C  
ATOM   1777  HB  VAL A 116       6.230   3.903   9.553  1.00 98.75           H  
ATOM   1778  O   VAL A 116       4.861   0.630   9.877  1.00 98.75           O  
ATOM   1779  CG1 VAL A 116       4.643   5.292   9.827  1.00 98.75           C  
ATOM   1780 HG11 VAL A 116       3.659   5.345  10.293  1.00 98.75           H  
ATOM   1781 HG12 VAL A 116       5.306   6.003  10.320  1.00 98.75           H  
ATOM   1782 HG13 VAL A 116       4.552   5.561   8.774  1.00 98.75           H  
ATOM   1783  CG2 VAL A 116       5.309   3.511  11.441  1.00 98.75           C  
ATOM   1784 HG21 VAL A 116       5.912   4.251  11.967  1.00 98.75           H  
ATOM   1785 HG22 VAL A 116       5.777   2.534  11.562  1.00 98.75           H  
ATOM   1786 HG23 VAL A 116       4.316   3.483  11.888  1.00 98.75           H  
ATOM   1787  N   GLY A 117       6.029   1.356   8.113  1.00 98.62           N  
ATOM   1788  H   GLY A 117       6.174   2.092   7.437  1.00 98.62           H  
ATOM   1789  CA  GLY A 117       6.769   0.114   7.955  1.00 98.62           C  
ATOM   1790  HA2 GLY A 117       7.392  -0.058   8.832  1.00 98.62           H  
ATOM   1791  HA3 GLY A 117       6.054  -0.705   7.884  1.00 98.62           H  
ATOM   1792  C   GLY A 117       7.655   0.097   6.720  1.00 98.62           C  
ATOM   1793  O   GLY A 117       8.231   1.115   6.329  1.00 98.62           O  
ATOM   1794  N   ALA A 118       7.762  -1.075   6.105  1.00 98.56           N  
ATOM   1795  H   ALA A 118       7.202  -1.846   6.441  1.00 98.56           H  
ATOM   1796  CA  ALA A 118       8.570  -1.292   4.914  1.00 98.56           C  
ATOM   1797  HA  ALA A 118       8.834  -0.328   4.480  1.00 98.56           H  
ATOM   1798  C   ALA A 118       7.789  -2.071   3.855  1.00 98.56           C  
ATOM   1799  CB  ALA A 118       9.870  -2.003   5.310  1.00 98.56           C  
ATOM   1800  HB1 ALA A 118       9.645  -2.987   5.723  1.00 98.56           H  
ATOM   1801  HB2 ALA A 118      10.509  -2.116   4.435  1.00 98.56           H  
ATOM   1802  HB3 ALA A 118      10.399  -1.412   6.058  1.00 98.56           H  
ATOM   1803  O   ALA A 118       6.928  -2.893   4.173  1.00 98.56           O  
ATOM   1804  N   ALA A 119       8.124  -1.835   2.590  1.00 98.56           N  
ATOM   1805  H   ALA A 119       8.839  -1.146   2.402  1.00 98.56           H  
ATOM   1806  CA  ALA A 119       7.606  -2.598   1.466  1.00 98.56           C  
ATOM   1807  HA  ALA A 119       7.043  -3.452   1.842  1.00 98.56           H  
ATOM   1808  C   ALA A 119       8.749  -3.155   0.619  1.00 98.56           C  
ATOM   1809  CB  ALA A 119       6.641  -1.739   0.651  1.00 98.56           C  
ATOM   1810  HB1 ALA A 119       5.858  -1.349   1.302  1.00 98.56           H  
ATOM   1811  HB2 ALA A 119       7.184  -0.914   0.190  1.00 98.56           H  
ATOM   1812  HB3 ALA A 119       6.181  -2.347  -0.128  1.00 98.56           H  
ATOM   1813  O   ALA A 119       9.722  -2.462   0.331  1.00 98.56           O  
ATOM   1814  N   TYR A 120       8.619  -4.414   0.222  1.00 98.31           N  
ATOM   1815  H   TYR A 120       7.797  -4.917   0.526  1.00 98.31           H  
ATOM   1816  CA  TYR A 120       9.471  -5.092  -0.735  1.00 98.31           C  
ATOM   1817  HA  TYR A 120      10.435  -4.585  -0.774  1.00 98.31           H  
ATOM   1818  C   TYR A 120       8.811  -5.000  -2.110  1.00 98.31           C  
ATOM   1819  CB  TYR A 120       9.694  -6.533  -0.266  1.00 98.31           C  
ATOM   1820  HB2 TYR A 120       9.911  -6.524   0.802  1.00 98.31           H  
ATOM   1821  HB3 TYR A 120       8.778  -7.107  -0.402  1.00 98.31           H  
ATOM   1822  O   TYR A 120       7.797  -5.648  -2.372  1.00 98.31           O  
ATOM   1823  CG  TYR A 120      10.850  -7.229  -0.951  1.00 98.31           C  
ATOM   1824  CD1 TYR A 120      10.648  -8.433  -1.650  1.00 98.31           C  
ATOM   1825  HD1 TYR A 120       9.654  -8.848  -1.735  1.00 98.31           H  
ATOM   1826  CD2 TYR A 120      12.146  -6.691  -0.831  1.00 98.31           C  
ATOM   1827  HD2 TYR A 120      12.297  -5.782  -0.269  1.00 98.31           H  
ATOM   1828  CE1 TYR A 120      11.750  -9.115  -2.201  1.00 98.31           C  
ATOM   1829  HE1 TYR A 120      11.612 -10.050  -2.724  1.00 98.31           H  
ATOM   1830  CE2 TYR A 120      13.245  -7.352  -1.404  1.00 98.31           C  
ATOM   1831  HE2 TYR A 120      14.238  -6.937  -1.308  1.00 98.31           H  
ATOM   1832  OH  TYR A 120      14.106  -9.211  -2.646  1.00 98.31           O  
ATOM   1833  HH  TYR A 120      14.924  -8.721  -2.529  1.00 98.31           H  
ATOM   1834  CZ  TYR A 120      13.049  -8.578  -2.073  1.00 98.31           C  
ATOM   1835  N   ILE A 121       9.360  -4.131  -2.952  1.00 98.06           N  
ATOM   1836  H   ILE A 121      10.209  -3.665  -2.666  1.00 98.06           H  
ATOM   1837  CA  ILE A 121       8.802  -3.748  -4.247  1.00 98.06           C  
ATOM   1838  HA  ILE A 121       7.747  -4.019  -4.278  1.00 98.06           H  
ATOM   1839  C   ILE A 121       9.533  -4.516  -5.344  1.00 98.06           C  
ATOM   1840  CB  ILE A 121       8.918  -2.219  -4.436  1.00 98.06           C  
ATOM   1841  HB  ILE A 121       9.977  -1.964  -4.485  1.00 98.06           H  
ATOM   1842  O   ILE A 121      10.765  -4.562  -5.321  1.00 98.06           O  
ATOM   1843  CG1 ILE A 121       8.314  -1.400  -3.270  1.00 98.06           C  
ATOM   1844 HG12 ILE A 121       8.461  -0.340  -3.475  1.00 98.06           H  
ATOM   1845 HG13 ILE A 121       8.857  -1.618  -2.350  1.00 98.06           H  
ATOM   1846  CG2 ILE A 121       8.273  -1.775  -5.755  1.00 98.06           C  
ATOM   1847 HG21 ILE A 121       7.277  -2.205  -5.860  1.00 98.06           H  
ATOM   1848 HG22 ILE A 121       8.888  -2.093  -6.597  1.00 98.06           H  
ATOM   1849 HG23 ILE A 121       8.201  -0.688  -5.781  1.00 98.06           H  
ATOM   1850  CD1 ILE A 121       6.821  -1.637  -3.023  1.00 98.06           C  
ATOM   1851 HD11 ILE A 121       6.478  -0.968  -2.233  1.00 98.06           H  
ATOM   1852 HD12 ILE A 121       6.658  -2.667  -2.708  1.00 98.06           H  
ATOM   1853 HD13 ILE A 121       6.243  -1.425  -3.923  1.00 98.06           H  
ATOM   1854  N   SER A 122       8.810  -5.109  -6.294  1.00 97.00           N  
ATOM   1855  H   SER A 122       7.805  -5.008  -6.276  1.00 97.00           H  
ATOM   1856  CA  SER A 122       9.434  -5.740  -7.461  1.00 97.00           C  
ATOM   1857  HA  SER A 122      10.266  -6.347  -7.106  1.00 97.00           H  
ATOM   1858  C   SER A 122      10.012  -4.703  -8.414  1.00 97.00           C  
ATOM   1859  CB  SER A 122       8.492  -6.687  -8.206  1.00 97.00           C  
ATOM   1860  HB2 SER A 122       8.062  -7.394  -7.495  1.00 97.00           H  
ATOM   1861  HB3 SER A 122       9.061  -7.254  -8.943  1.00 97.00           H  
ATOM   1862  O   SER A 122       9.588  -3.548  -8.458  1.00 97.00           O  
ATOM   1863  OG  SER A 122       7.468  -5.975  -8.867  1.00 97.00           O  
ATOM   1864  HG  SER A 122       7.778  -5.756  -9.749  1.00 97.00           H  
ATOM   1865  N   THR A 123      10.990  -5.127  -9.202  1.00 94.56           N  
ATOM   1866  H   THR A 123      11.304  -6.083  -9.118  1.00 94.56           H  
ATOM   1867  CA  THR A 123      11.560  -4.286 -10.246  1.00 94.56           C  
ATOM   1868  HA  THR A 123      11.954  -3.394  -9.759  1.00 94.56           H  
ATOM   1869  C   THR A 123      10.484  -3.869 -11.248  1.00 94.56           C  
ATOM   1870  CB  THR A 123      12.740  -4.972 -10.931  1.00 94.56           C  
ATOM   1871  HB  THR A 123      13.488  -5.170 -10.163  1.00 94.56           H  
ATOM   1872  O   THR A 123       9.653  -4.694 -11.634  1.00 94.56           O  
ATOM   1873  CG2 THR A 123      12.411  -6.289 -11.628  1.00 94.56           C  
ATOM   1874 HG21 THR A 123      11.645  -6.140 -12.389  1.00 94.56           H  
ATOM   1875 HG22 THR A 123      13.307  -6.686 -12.104  1.00 94.56           H  
ATOM   1876 HG23 THR A 123      12.041  -7.019 -10.908  1.00 94.56           H  
ATOM   1877  OG1 THR A 123      13.309  -4.121 -11.892  1.00 94.56           O  
ATOM   1878  HG1 THR A 123      13.764  -4.697 -12.511  1.00 94.56           H  
ATOM   1879  N   PRO A 124      10.486  -2.603 -11.693  1.00 91.19           N  
ATOM   1880  CA  PRO A 124       9.681  -2.181 -12.828  1.00 91.19           C  
ATOM   1881  HA  PRO A 124       8.674  -2.594 -12.759  1.00 91.19           H  
ATOM   1882  C   PRO A 124      10.288  -2.640 -14.160  1.00 91.19           C  
ATOM   1883  CB  PRO A 124       9.623  -0.659 -12.700  1.00 91.19           C  
ATOM   1884  HB2 PRO A 124       9.461  -0.164 -13.658  1.00 91.19           H  
ATOM   1885  HB3 PRO A 124       8.837  -0.390 -11.995  1.00 91.19           H  
ATOM   1886  O   PRO A 124       9.693  -2.368 -15.197  1.00 91.19           O  
ATOM   1887  CG  PRO A 124      10.985  -0.312 -12.100  1.00 91.19           C  
ATOM   1888  HG2 PRO A 124      11.735  -0.262 -12.890  1.00 91.19           H  
ATOM   1889  HG3 PRO A 124      10.958   0.619 -11.533  1.00 91.19           H  
ATOM   1890  CD  PRO A 124      11.279  -1.492 -11.182  1.00 91.19           C  
ATOM   1891  HD2 PRO A 124      12.345  -1.719 -11.199  1.00 91.19           H  
ATOM   1892  HD3 PRO A 124      10.958  -1.262 -10.167  1.00 91.19           H  
ATOM   1893  N   LEU A 125      11.457  -3.299 -14.150  1.00 91.00           N  
ATOM   1894  H   LEU A 125      11.861  -3.537 -13.255  1.00 91.00           H  
ATOM   1895  CA  LEU A 125      12.217  -3.674 -15.339  1.00 91.00           C  
ATOM   1896  HA  LEU A 125      11.821  -3.081 -16.163  1.00 91.00           H  
ATOM   1897  C   LEU A 125      12.073  -5.146 -15.719  1.00 91.00           C  
ATOM   1898  CB  LEU A 125      13.711  -3.350 -15.177  1.00 91.00           C  
ATOM   1899  HB2 LEU A 125      14.208  -3.539 -16.128  1.00 91.00           H  
ATOM   1900  HB3 LEU A 125      14.124  -4.059 -14.461  1.00 91.00           H  
ATOM   1901  O   LEU A 125      12.216  -6.010 -14.858  1.00 91.00           O  
ATOM   1902  CG  LEU A 125      14.063  -1.932 -14.706  1.00 91.00           C  
ATOM   1903  HG  LEU A 125      13.592  -1.745 -13.741  1.00 91.00           H  
ATOM   1904  CD1 LEU A 125      15.577  -1.885 -14.508  1.00 91.00           C  
ATOM   1905 HD11 LEU A 125      15.841  -0.970 -13.977  1.00 91.00           H  
ATOM   1906 HD12 LEU A 125      15.905  -2.722 -13.891  1.00 91.00           H  
ATOM   1907 HD13 LEU A 125      16.087  -1.916 -15.470  1.00 91.00           H  
ATOM   1908  CD2 LEU A 125      13.642  -0.836 -15.685  1.00 91.00           C  
ATOM   1909 HD21 LEU A 125      13.898   0.139 -15.270  1.00 91.00           H  
ATOM   1910 HD22 LEU A 125      14.154  -0.960 -16.639  1.00 91.00           H  
ATOM   1911 HD23 LEU A 125      12.566  -0.880 -15.849  1.00 91.00           H  
ATOM   1912  N   GLU A 126      11.927  -5.420 -17.015  1.00 89.44           N  
ATOM   1913  H   GLU A 126      11.860  -4.651 -17.666  1.00 89.44           H  
ATOM   1914  CA  GLU A 126      11.999  -6.771 -17.586  1.00 89.44           C  
ATOM   1915  HA  GLU A 126      12.390  -7.446 -16.824  1.00 89.44           H  
ATOM   1916  C   GLU A 126      12.919  -6.767 -18.825  1.00 89.44           C  
ATOM   1917  CB  GLU A 126      10.584  -7.270 -17.923  1.00 89.44           C  
ATOM   1918  HB2 GLU A 126       9.966  -7.187 -17.030  1.00 89.44           H  
ATOM   1919  HB3 GLU A 126      10.149  -6.628 -18.688  1.00 89.44           H  
ATOM   1920  O   GLU A 126      12.621  -6.043 -19.775  1.00 89.44           O  
ATOM   1921  CG  GLU A 126      10.538  -8.730 -18.415  1.00 89.44           C  
ATOM   1922  HG2 GLU A 126      11.110  -8.806 -19.339  1.00 89.44           H  
ATOM   1923  HG3 GLU A 126       9.502  -8.976 -18.650  1.00 89.44           H  
ATOM   1924  CD  GLU A 126      11.070  -9.749 -17.390  1.00 89.44           C  
ATOM   1925  OE1 GLU A 126      11.642 -10.772 -17.828  1.00 89.44           O  
ATOM   1926  OE2 GLU A 126      10.979  -9.481 -16.171  1.00 89.44           O  
ATOM   1927  N   PRO A 127      14.036  -7.523 -18.839  1.00 88.94           N  
ATOM   1928  CA  PRO A 127      14.568  -8.303 -17.723  1.00 88.94           C  
ATOM   1929  HA  PRO A 127      13.797  -8.954 -17.309  1.00 88.94           H  
ATOM   1930  C   PRO A 127      15.133  -7.409 -16.606  1.00 88.94           C  
ATOM   1931  CB  PRO A 127      15.659  -9.182 -18.340  1.00 88.94           C  
ATOM   1932  HB2 PRO A 127      15.205 -10.081 -18.757  1.00 88.94           H  
ATOM   1933  HB3 PRO A 127      16.437  -9.446 -17.624  1.00 88.94           H  
ATOM   1934  O   PRO A 127      15.543  -6.267 -16.829  1.00 88.94           O  
ATOM   1935  CG  PRO A 127      16.199  -8.310 -19.472  1.00 88.94           C  
ATOM   1936  HG2 PRO A 127      16.903  -7.581 -19.070  1.00 88.94           H  
ATOM   1937  HG3 PRO A 127      16.666  -8.905 -20.256  1.00 88.94           H  
ATOM   1938  CD  PRO A 127      14.946  -7.591 -19.975  1.00 88.94           C  
ATOM   1939  HD2 PRO A 127      15.197  -6.594 -20.337  1.00 88.94           H  
ATOM   1940  HD3 PRO A 127      14.478  -8.171 -20.771  1.00 88.94           H  
ATOM   1941  N   ALA A 128      15.215  -7.958 -15.393  1.00 90.44           N  
ATOM   1942  H   ALA A 128      14.813  -8.874 -15.254  1.00 90.44           H  
ATOM   1943  CA  ALA A 128      15.854  -7.288 -14.265  1.00 90.44           C  
ATOM   1944  HA  ALA A 128      15.341  -6.338 -14.112  1.00 90.44           H  
ATOM   1945  C   ALA A 128      17.345  -7.003 -14.539  1.00 90.44           C  
ATOM   1946  CB  ALA A 128      15.678  -8.142 -13.002  1.00 90.44           C  
ATOM   1947  HB1 ALA A 128      16.037  -7.589 -12.133  1.00 90.44           H  
ATOM   1948  HB2 ALA A 128      16.247  -9.066 -13.100  1.00 90.44           H  
ATOM   1949  HB3 ALA A 128      14.625  -8.387 -12.864  1.00 90.44           H  
ATOM   1950  O   ALA A 128      18.098  -7.870 -14.985  1.00 90.44           O  
ATOM   1951  N   VAL A 129      17.803  -5.798 -14.201  1.00 91.06           N  
ATOM   1952  H   VAL A 129      17.148  -5.120 -13.839  1.00 91.06           H  
ATOM   1953  CA  VAL A 129      19.218  -5.416 -14.288  1.00 91.06           C  
ATOM   1954  HA  VAL A 129      19.666  -5.935 -15.136  1.00 91.06           H  
ATOM   1955  C   VAL A 129      19.958  -5.850 -13.020  1.00 91.06           C  
ATOM   1956  CB  VAL A 129      19.342  -3.904 -14.544  1.00 91.06           C  
ATOM   1957  HB  VAL A 129      18.746  -3.378 -13.798  1.00 91.06           H  
ATOM   1958  O   VAL A 129      19.472  -5.638 -11.911  1.00 91.06           O  
ATOM   1959  CG1 VAL A 129      20.796  -3.425 -14.450  1.00 91.06           C  
ATOM   1960 HG11 VAL A 129      21.439  -4.086 -15.031  1.00 91.06           H  
ATOM   1961 HG12 VAL A 129      20.869  -2.402 -14.818  1.00 91.06           H  
ATOM   1962 HG13 VAL A 129      21.109  -3.422 -13.406  1.00 91.06           H  
ATOM   1963  CG2 VAL A 129      18.810  -3.547 -15.940  1.00 91.06           C  
ATOM   1964 HG21 VAL A 129      17.771  -3.861 -16.039  1.00 91.06           H  
ATOM   1965 HG22 VAL A 129      18.847  -2.467 -16.082  1.00 91.06           H  
ATOM   1966 HG23 VAL A 129      19.401  -4.040 -16.713  1.00 91.06           H  
ATOM   1967  N   ASN A 130      21.154  -6.435 -13.172  1.00 89.75           N  
ATOM   1968  H   ASN A 130      21.457  -6.643 -14.113  1.00 89.75           H  
ATOM   1969  CA  ASN A 130      22.003  -6.900 -12.059  1.00 89.75           C  
ATOM   1970  HA  ASN A 130      22.809  -7.498 -12.483  1.00 89.75           H  
ATOM   1971  C   ASN A 130      21.268  -7.845 -11.081  1.00 89.75           C  
ATOM   1972  CB  ASN A 130      22.640  -5.691 -11.334  1.00 89.75           C  
ATOM   1973  HB2 ASN A 130      21.848  -5.071 -10.913  1.00 89.75           H  
ATOM   1974  HB3 ASN A 130      23.250  -6.052 -10.505  1.00 89.75           H  
ATOM   1975  O   ASN A 130      21.484  -7.762  -9.873  1.00 89.75           O  
ATOM   1976  CG  ASN A 130      23.534  -4.815 -12.181  1.00 89.75           C  
ATOM   1977  ND2 ASN A 130      23.735  -3.584 -11.767  1.00 89.75           N  
ATOM   1978 HD21 ASN A 130      23.287  -3.244 -10.928  1.00 89.75           H  
ATOM   1979 HD22 ASN A 130      24.328  -2.975 -12.312  1.00 89.75           H  
ATOM   1980  OD1 ASN A 130      24.074  -5.207 -13.210  1.00 89.75           O  
ATOM   1981  N   ASP A 131      20.352  -8.677 -11.589  1.00 91.44           N  
ATOM   1982  H   ASP A 131      20.256  -8.736 -12.593  1.00 91.44           H  
ATOM   1983  CA  ASP A 131      19.508  -9.588 -10.799  1.00 91.44           C  
ATOM   1984  HA  ASP A 131      18.773 -10.002 -11.489  1.00 91.44           H  
ATOM   1985  C   ASP A 131      18.673  -8.903  -9.698  1.00 91.44           C  
ATOM   1986  CB  ASP A 131      20.335 -10.777 -10.281  1.00 91.44           C  
ATOM   1987  HB2 ASP A 131      21.122 -10.421  -9.616  1.00 91.44           H  
ATOM   1988  HB3 ASP A 131      19.688 -11.443  -9.709  1.00 91.44           H  
ATOM   1989  O   ASP A 131      18.181  -9.549  -8.769  1.00 91.44           O  
ATOM   1990  CG  ASP A 131      20.938 -11.587 -11.426  1.00 91.44           C  
ATOM   1991  OD1 ASP A 131      20.159 -11.924 -12.346  1.00 91.44           O  
ATOM   1992  OD2 ASP A 131      22.157 -11.859 -11.371  1.00 91.44           O  
ATOM   1993  N   GLN A 132      18.463  -7.585  -9.795  1.00 94.12           N  
ATOM   1994  H   GLN A 132      18.885  -7.088 -10.567  1.00 94.12           H  
ATOM   1995  CA  GLN A 132      17.697  -6.815  -8.820  1.00 94.12           C  
ATOM   1996  HA  GLN A 132      17.935  -7.188  -7.823  1.00 94.12           H  
ATOM   1997  C   GLN A 132      16.196  -7.015  -9.026  1.00 94.12           C  
ATOM   1998  CB  GLN A 132      18.090  -5.334  -8.870  1.00 94.12           C  
ATOM   1999  HB2 GLN A 132      17.468  -4.791  -8.157  1.00 94.12           H  
ATOM   2000  HB3 GLN A 132      17.903  -4.933  -9.866  1.00 94.12           H  
ATOM   2001  O   GLN A 132      15.503  -6.133  -9.515  1.00 94.12           O  
ATOM   2002  CG  GLN A 132      19.559  -5.118  -8.492  1.00 94.12           C  
ATOM   2003  HG2 GLN A 132      19.765  -5.625  -7.550  1.00 94.12           H  
ATOM   2004  HG3 GLN A 132      20.206  -5.544  -9.259  1.00 94.12           H  
ATOM   2005  CD  GLN A 132      19.896  -3.645  -8.349  1.00 94.12           C  
ATOM   2006  NE2 GLN A 132      20.896  -3.305  -7.568  1.00 94.12           N  
ATOM   2007 HE21 GLN A 132      21.608  -4.013  -7.461  1.00 94.12           H  
ATOM   2008 HE22 GLN A 132      21.259  -2.396  -7.818  1.00 94.12           H  
ATOM   2009  OE1 GLN A 132      19.247  -2.771  -8.878  1.00 94.12           O  
ATOM   2010  N   LYS A 133      15.684  -8.189  -8.650  1.00 95.94           N  
ATOM   2011  H   LYS A 133      16.344  -8.900  -8.371  1.00 95.94           H  
ATOM   2012  CA  LYS A 133      14.267  -8.545  -8.825  1.00 95.94           C  
ATOM   2013  HA  LYS A 133      13.964  -8.294  -9.841  1.00 95.94           H  
ATOM   2014  C   LYS A 133      13.331  -7.756  -7.916  1.00 95.94           C  
ATOM   2015  CB  LYS A 133      14.070 -10.050  -8.615  1.00 95.94           C  
ATOM   2016  HB2 LYS A 133      13.006 -10.276  -8.686  1.00 95.94           H  
ATOM   2017  HB3 LYS A 133      14.420 -10.334  -7.622  1.00 95.94           H  
ATOM   2018  O   LYS A 133      12.214  -7.468  -8.326  1.00 95.94           O  
ATOM   2019  CG  LYS A 133      14.821 -10.852  -9.683  1.00 95.94           C  
ATOM   2020  HG2 LYS A 133      15.894 -10.683  -9.588  1.00 95.94           H  
ATOM   2021  HG3 LYS A 133      14.500 -10.522 -10.671  1.00 95.94           H  
ATOM   2022  CD  LYS A 133      14.546 -12.350  -9.542  1.00 95.94           C  
ATOM   2023  HD2 LYS A 133      13.480 -12.533  -9.677  1.00 95.94           H  
ATOM   2024  HD3 LYS A 133      14.854 -12.685  -8.552  1.00 95.94           H  
ATOM   2025  CE  LYS A 133      15.347 -13.087 -10.619  1.00 95.94           C  
ATOM   2026  HE2 LYS A 133      16.407 -12.885 -10.465  1.00 95.94           H  
ATOM   2027  HE3 LYS A 133      15.076 -12.678 -11.592  1.00 95.94           H  
ATOM   2028  NZ  LYS A 133      15.090 -14.546 -10.593  1.00 95.94           N  
ATOM   2029  HZ1 LYS A 133      15.347 -14.935  -9.697  1.00 95.94           H  
ATOM   2030  HZ2 LYS A 133      14.114 -14.730 -10.773  1.00 95.94           H  
ATOM   2031  HZ3 LYS A 133      15.637 -14.997 -11.312  1.00 95.94           H  
ATOM   2032  N   SER A 134      13.797  -7.392  -6.721  1.00 97.44           N  
ATOM   2033  H   SER A 134      14.735  -7.668  -6.469  1.00 97.44           H  
ATOM   2034  CA  SER A 134      13.025  -6.626  -5.743  1.00 97.44           C  
ATOM   2035  HA  SER A 134      12.403  -5.913  -6.284  1.00 97.44           H  
ATOM   2036  C   SER A 134      13.928  -5.853  -4.777  1.00 97.44           C  
ATOM   2037  CB  SER A 134      12.125  -7.559  -4.930  1.00 97.44           C  
ATOM   2038  HB2 SER A 134      12.761  -8.341  -4.517  1.00 97.44           H  
ATOM   2039  HB3 SER A 134      11.643  -6.996  -4.131  1.00 97.44           H  
ATOM   2040  O   SER A 134      15.069  -6.251  -4.515  1.00 97.44           O  
ATOM   2041  OG  SER A 134      11.138  -8.201  -5.704  1.00 97.44           O  
ATOM   2042  HG  SER A 134      10.416  -8.465  -5.130  1.00 97.44           H  
ATOM   2043  N   LYS A 135      13.419  -4.745  -4.233  1.00 98.06           N  
ATOM   2044  H   LYS A 135      12.470  -4.505  -4.481  1.00 98.06           H  
ATOM   2045  CA  LYS A 135      14.128  -3.843  -3.310  1.00 98.06           C  
ATOM   2046  HA  LYS A 135      14.935  -4.389  -2.822  1.00 98.06           H  
ATOM   2047  C   LYS A 135      13.194  -3.334  -2.217  1.00 98.06           C  
ATOM   2048  CB  LYS A 135      14.706  -2.653  -4.092  1.00 98.06           C  
ATOM   2049  HB2 LYS A 135      13.906  -2.205  -4.681  1.00 98.06           H  
ATOM   2050  HB3 LYS A 135      15.061  -1.892  -3.397  1.00 98.06           H  
ATOM   2051  O   LYS A 135      11.995  -3.195  -2.433  1.00 98.06           O  
ATOM   2052  CG  LYS A 135      15.852  -3.029  -5.040  1.00 98.06           C  
ATOM   2053  HG2 LYS A 135      15.577  -3.884  -5.658  1.00 98.06           H  
ATOM   2054  HG3 LYS A 135      15.995  -2.190  -5.721  1.00 98.06           H  
ATOM   2055  CD  LYS A 135      17.173  -3.322  -4.317  1.00 98.06           C  
ATOM   2056  HD2 LYS A 135      17.403  -2.498  -3.642  1.00 98.06           H  
ATOM   2057  HD3 LYS A 135      17.095  -4.256  -3.760  1.00 98.06           H  
ATOM   2058  CE  LYS A 135      18.258  -3.430  -5.389  1.00 98.06           C  
ATOM   2059  HE2 LYS A 135      18.205  -2.534  -6.008  1.00 98.06           H  
ATOM   2060  HE3 LYS A 135      18.030  -4.279  -6.034  1.00 98.06           H  
ATOM   2061  NZ  LYS A 135      19.619  -3.553  -4.821  1.00 98.06           N  
ATOM   2062  HZ1 LYS A 135      19.798  -2.785  -4.191  1.00 98.06           H  
ATOM   2063  HZ2 LYS A 135      19.736  -4.435  -4.343  1.00 98.06           H  
ATOM   2064  HZ3 LYS A 135      20.279  -3.483  -5.583  1.00 98.06           H  
ATOM   2065  N   PHE A 136      13.757  -3.039  -1.048  1.00 98.12           N  
ATOM   2066  H   PHE A 136      14.759  -3.110  -0.951  1.00 98.12           H  
ATOM   2067  CA  PHE A 136      13.005  -2.438   0.050  1.00 98.12           C  
ATOM   2068  HA  PHE A 136      12.005  -2.873   0.052  1.00 98.12           H  
ATOM   2069  C   PHE A 136      12.844  -0.926  -0.127  1.00 98.12           C  
ATOM   2070  CB  PHE A 136      13.646  -2.775   1.401  1.00 98.12           C  
ATOM   2071  HB2 PHE A 136      13.251  -2.093   2.154  1.00 98.12           H  
ATOM   2072  HB3 PHE A 136      14.723  -2.612   1.350  1.00 98.12           H  
ATOM   2073  O   PHE A 136      13.758  -0.247  -0.591  1.00 98.12           O  
ATOM   2074  CG  PHE A 136      13.350  -4.185   1.866  1.00 98.12           C  
ATOM   2075  CD1 PHE A 136      12.078  -4.487   2.389  1.00 98.12           C  
ATOM   2076  HD1 PHE A 136      11.324  -3.718   2.462  1.00 98.12           H  
ATOM   2077  CD2 PHE A 136      14.327  -5.194   1.771  1.00 98.12           C  
ATOM   2078  HD2 PHE A 136      15.307  -4.966   1.379  1.00 98.12           H  
ATOM   2079  CE1 PHE A 136      11.785  -5.792   2.819  1.00 98.12           C  
ATOM   2080  HE1 PHE A 136      10.810  -6.022   3.222  1.00 98.12           H  
ATOM   2081  CE2 PHE A 136      14.030  -6.501   2.196  1.00 98.12           C  
ATOM   2082  HE2 PHE A 136      14.777  -7.279   2.129  1.00 98.12           H  
ATOM   2083  CZ  PHE A 136      12.759  -6.800   2.719  1.00 98.12           C  
ATOM   2084  HZ  PHE A 136      12.529  -7.804   3.044  1.00 98.12           H  
ATOM   2085  N   GLY A 137      11.696  -0.416   0.305  1.00 97.94           N  
ATOM   2086  H   GLY A 137      10.973  -1.062   0.586  1.00 97.94           H  
ATOM   2087  CA  GLY A 137      11.419   0.997   0.522  1.00 97.94           C  
ATOM   2088  HA2 GLY A 137      10.777   1.372  -0.275  1.00 97.94           H  
ATOM   2089  HA3 GLY A 137      12.347   1.570   0.518  1.00 97.94           H  
ATOM   2090  C   GLY A 137      10.710   1.211   1.858  1.00 97.94           C  
ATOM   2091  O   GLY A 137      10.143   0.279   2.433  1.00 97.94           O  
ATOM   2092  N   PHE A 138      10.726   2.451   2.345  1.00 98.38           N  
ATOM   2093  H   PHE A 138      11.102   3.178   1.753  1.00 98.38           H  
ATOM   2094  CA  PHE A 138       9.861   2.862   3.448  1.00 98.38           C  
ATOM   2095  HA  PHE A 138      10.001   2.192   4.296  1.00 98.38           H  
ATOM   2096  C   PHE A 138       8.405   2.775   2.994  1.00 98.38           C  
ATOM   2097  CB  PHE A 138      10.208   4.292   3.877  1.00 98.38           C  
ATOM   2098  HB2 PHE A 138      10.122   4.951   3.014  1.00 98.38           H  
ATOM   2099  HB3 PHE A 138      11.246   4.319   4.210  1.00 98.38           H  
ATOM   2100  O   PHE A 138       8.116   3.048   1.828  1.00 98.38           O  
ATOM   2101  CG  PHE A 138       9.322   4.819   4.991  1.00 98.38           C  
ATOM   2102  CD1 PHE A 138       8.142   5.525   4.686  1.00 98.38           C  
ATOM   2103  HD1 PHE A 138       7.850   5.664   3.656  1.00 98.38           H  
ATOM   2104  CD2 PHE A 138       9.643   4.554   6.334  1.00 98.38           C  
ATOM   2105  HD2 PHE A 138      10.525   3.981   6.579  1.00 98.38           H  
ATOM   2106  CE1 PHE A 138       7.316   6.008   5.715  1.00 98.38           C  
ATOM   2107  HE1 PHE A 138       6.403   6.534   5.479  1.00 98.38           H  
ATOM   2108  CE2 PHE A 138       8.806   5.018   7.364  1.00 98.38           C  
ATOM   2109  HE2 PHE A 138       9.047   4.800   8.394  1.00 98.38           H  
ATOM   2110  CZ  PHE A 138       7.649   5.755   7.056  1.00 98.38           C  
ATOM   2111  HZ  PHE A 138       7.002   6.099   7.849  1.00 98.38           H  
ATOM   2112  N   ALA A 139       7.493   2.421   3.893  1.00 98.50           N  
ATOM   2113  H   ALA A 139       7.787   2.222   4.839  1.00 98.50           H  
ATOM   2114  CA  ALA A 139       6.065   2.377   3.623  1.00 98.50           C  
ATOM   2115  HA  ALA A 139       5.867   2.883   2.678  1.00 98.50           H  
ATOM   2116  C   ALA A 139       5.277   3.112   4.707  1.00 98.50           C  
ATOM   2117  CB  ALA A 139       5.623   0.921   3.470  1.00 98.50           C  
ATOM   2118  HB1 ALA A 139       4.580   0.892   3.154  1.00 98.50           H  
ATOM   2119  HB2 ALA A 139       5.725   0.396   4.420  1.00 98.50           H  
ATOM   2120  HB3 ALA A 139       6.238   0.433   2.714  1.00 98.50           H  
ATOM   2121  O   ALA A 139       5.633   3.086   5.884  1.00 98.50           O  
ATOM   2122  N   GLY A 140       4.182   3.741   4.302  1.00 98.25           N  
ATOM   2123  H   GLY A 140       3.946   3.724   3.320  1.00 98.25           H  
ATOM   2124  CA  GLY A 140       3.232   4.366   5.204  1.00 98.25           C  
ATOM   2125  HA2 GLY A 140       3.245   3.829   6.152  1.00 98.25           H  
ATOM   2126  HA3 GLY A 140       3.508   5.405   5.385  1.00 98.25           H  
ATOM   2127  C   GLY A 140       1.822   4.313   4.642  1.00 98.25           C  
ATOM   2128  O   GLY A 140       1.620   4.184   3.432  1.00 98.25           O  
ATOM   2129  N   GLN A 141       0.839   4.406   5.527  1.00 98.06           N  
ATOM   2130  H   GLN A 141       1.065   4.489   6.508  1.00 98.06           H  
ATOM   2131  CA  GLN A 141      -0.561   4.421   5.134  1.00 98.06           C  
ATOM   2132  HA  GLN A 141      -0.627   4.927   4.171  1.00 98.06           H  
ATOM   2133  C   GLN A 141      -1.435   5.206   6.101  1.00 98.06           C  
ATOM   2134  CB  GLN A 141      -1.073   2.986   4.950  1.00 98.06           C  
ATOM   2135  HB2 GLN A 141      -2.076   3.007   4.526  1.00 98.06           H  
ATOM   2136  HB3 GLN A 141      -0.419   2.485   4.236  1.00 98.06           H  
ATOM   2137  O   GLN A 141      -1.093   5.386   7.269  1.00 98.06           O  
ATOM   2138  CG  GLN A 141      -1.139   2.161   6.239  1.00 98.06           C  
ATOM   2139  HG2 GLN A 141      -0.175   2.180   6.747  1.00 98.06           H  
ATOM   2140  HG3 GLN A 141      -1.884   2.590   6.909  1.00 98.06           H  
ATOM   2141  CD  GLN A 141      -1.520   0.715   5.952  1.00 98.06           C  
ATOM   2142  NE2 GLN A 141      -1.802  -0.041   6.971  1.00 98.06           N  
ATOM   2143 HE21 GLN A 141      -1.592   0.263   7.911  1.00 98.06           H  
ATOM   2144 HE22 GLN A 141      -1.828  -1.039   6.818  1.00 98.06           H  
ATOM   2145  OE1 GLN A 141      -1.609   0.254   4.819  1.00 98.06           O  
ATOM   2146  N   VAL A 142      -2.587   5.629   5.596  1.00 98.31           N  
ATOM   2147  H   VAL A 142      -2.789   5.392   4.635  1.00 98.31           H  
ATOM   2148  CA  VAL A 142      -3.689   6.177   6.386  1.00 98.31           C  
ATOM   2149  HA  VAL A 142      -3.497   5.972   7.439  1.00 98.31           H  
ATOM   2150  C   VAL A 142      -4.973   5.445   6.014  1.00 98.31           C  
ATOM   2151  CB  VAL A 142      -3.827   7.706   6.245  1.00 98.31           C  
ATOM   2152  HB  VAL A 142      -4.645   8.031   6.888  1.00 98.31           H  
ATOM   2153  O   VAL A 142      -5.175   5.081   4.851  1.00 98.31           O  
ATOM   2154  CG1 VAL A 142      -2.549   8.426   6.694  1.00 98.31           C  
ATOM   2155 HG11 VAL A 142      -2.227   8.045   7.663  1.00 98.31           H  
ATOM   2156 HG12 VAL A 142      -2.739   9.496   6.779  1.00 98.31           H  
ATOM   2157 HG13 VAL A 142      -1.743   8.259   5.979  1.00 98.31           H  
ATOM   2158  CG2 VAL A 142      -4.122   8.170   4.816  1.00 98.31           C  
ATOM   2159 HG21 VAL A 142      -3.280   7.919   4.171  1.00 98.31           H  
ATOM   2160 HG22 VAL A 142      -4.265   9.250   4.807  1.00 98.31           H  
ATOM   2161 HG23 VAL A 142      -5.033   7.701   4.444  1.00 98.31           H  
ATOM   2162  N   LYS A 143      -5.820   5.198   7.008  1.00 98.06           N  
ATOM   2163  H   LYS A 143      -5.580   5.534   7.930  1.00 98.06           H  
ATOM   2164  CA  LYS A 143      -7.064   4.438   6.883  1.00 98.06           C  
ATOM   2165  HA  LYS A 143      -7.350   4.364   5.833  1.00 98.06           H  
ATOM   2166  C   LYS A 143      -8.188   5.154   7.618  1.00 98.06           C  
ATOM   2167  CB  LYS A 143      -6.869   3.020   7.439  1.00 98.06           C  
ATOM   2168  HB2 LYS A 143      -7.841   2.528   7.474  1.00 98.06           H  
ATOM   2169  HB3 LYS A 143      -6.480   3.090   8.455  1.00 98.06           H  
ATOM   2170  O   LYS A 143      -7.957   5.716   8.685  1.00 98.06           O  
ATOM   2171  CG  LYS A 143      -5.930   2.152   6.585  1.00 98.06           C  
ATOM   2172  HG2 LYS A 143      -6.384   2.014   5.603  1.00 98.06           H  
ATOM   2173  HG3 LYS A 143      -4.959   2.633   6.469  1.00 98.06           H  
ATOM   2174  CD  LYS A 143      -5.734   0.788   7.253  1.00 98.06           C  
ATOM   2175  HD2 LYS A 143      -5.142   0.930   8.157  1.00 98.06           H  
ATOM   2176  HD3 LYS A 143      -6.710   0.384   7.523  1.00 98.06           H  
ATOM   2177  CE  LYS A 143      -5.019  -0.204   6.333  1.00 98.06           C  
ATOM   2178  HE2 LYS A 143      -3.953   0.021   6.310  1.00 98.06           H  
ATOM   2179  HE3 LYS A 143      -5.427  -0.084   5.329  1.00 98.06           H  
ATOM   2180  NZ  LYS A 143      -5.255  -1.603   6.754  1.00 98.06           N  
ATOM   2181  HZ1 LYS A 143      -4.600  -2.255   6.345  1.00 98.06           H  
ATOM   2182  HZ2 LYS A 143      -6.184  -1.874   6.462  1.00 98.06           H  
ATOM   2183  HZ3 LYS A 143      -5.157  -1.753   7.748  1.00 98.06           H  
ATOM   2184  N   ALA A 144      -9.393   5.119   7.068  1.00 98.44           N  
ATOM   2185  H   ALA A 144      -9.506   4.651   6.180  1.00 98.44           H  
ATOM   2186  CA  ALA A 144     -10.596   5.587   7.747  1.00 98.44           C  
ATOM   2187  HA  ALA A 144     -10.467   5.454   8.821  1.00 98.44           H  
ATOM   2188  C   ALA A 144     -11.792   4.750   7.304  1.00 98.44           C  
ATOM   2189  CB  ALA A 144     -10.813   7.077   7.460  1.00 98.44           C  
ATOM   2190  HB1 ALA A 144      -9.962   7.651   7.827  1.00 98.44           H  
ATOM   2191  HB2 ALA A 144     -10.928   7.239   6.388  1.00 98.44           H  
ATOM   2192  HB3 ALA A 144     -11.712   7.417   7.973  1.00 98.44           H  
ATOM   2193  O   ALA A 144     -11.962   4.506   6.110  1.00 98.44           O  
ATOM   2194  N   GLY A 145     -12.623   4.312   8.241  1.00 98.19           N  
ATOM   2195  H   GLY A 145     -12.473   4.571   9.205  1.00 98.19           H  
ATOM   2196  CA  GLY A 145     -13.712   3.396   7.929  1.00 98.19           C  
ATOM   2197  HA2 GLY A 145     -13.288   2.424   7.675  1.00 98.19           H  
ATOM   2198  HA3 GLY A 145     -14.274   3.759   7.069  1.00 98.19           H  
ATOM   2199  C   GLY A 145     -14.682   3.203   9.077  1.00 98.19           C  
ATOM   2200  O   GLY A 145     -14.710   3.981  10.027  1.00 98.19           O  
ATOM   2201  N   VAL A 146     -15.486   2.156   8.964  1.00 98.00           N  
ATOM   2202  H   VAL A 146     -15.383   1.566   8.151  1.00 98.00           H  
ATOM   2203  CA  VAL A 146     -16.456   1.727   9.969  1.00 98.00           C  
ATOM   2204  HA  VAL A 146     -16.220   2.207  10.919  1.00 98.00           H  
ATOM   2205  C   VAL A 146     -16.336   0.224  10.188  1.00 98.00           C  
ATOM   2206  CB  VAL A 146     -17.897   2.124   9.588  1.00 98.00           C  
ATOM   2207  HB  VAL A 146     -18.564   1.738  10.359  1.00 98.00           H  
ATOM   2208  O   VAL A 146     -16.074  -0.525   9.247  1.00 98.00           O  
ATOM   2209  CG1 VAL A 146     -18.071   3.648   9.548  1.00 98.00           C  
ATOM   2210 HG11 VAL A 146     -17.470   4.081   8.748  1.00 98.00           H  
ATOM   2211 HG12 VAL A 146     -19.120   3.892   9.380  1.00 98.00           H  
ATOM   2212 HG13 VAL A 146     -17.765   4.079  10.501  1.00 98.00           H  
ATOM   2213  CG2 VAL A 146     -18.354   1.554   8.237  1.00 98.00           C  
ATOM   2214 HG21 VAL A 146     -18.325   0.465   8.260  1.00 98.00           H  
ATOM   2215 HG22 VAL A 146     -19.380   1.864   8.035  1.00 98.00           H  
ATOM   2216 HG23 VAL A 146     -17.709   1.910   7.433  1.00 98.00           H  
ATOM   2217  N   SER A 147     -16.526  -0.207  11.430  1.00 96.88           N  
ATOM   2218  H   SER A 147     -16.705   0.477  12.151  1.00 96.88           H  
ATOM   2219  CA  SER A 147     -16.691  -1.614  11.808  1.00 96.88           C  
ATOM   2220  HA  SER A 147     -16.501  -2.245  10.939  1.00 96.88           H  
ATOM   2221  C   SER A 147     -18.130  -1.846  12.264  1.00 96.88           C  
ATOM   2222  CB  SER A 147     -15.697  -2.024  12.901  1.00 96.88           C  
ATOM   2223  HB2 SER A 147     -15.712  -3.109  13.013  1.00 96.88           H  
ATOM   2224  HB3 SER A 147     -15.988  -1.567  13.846  1.00 96.88           H  
ATOM   2225  O   SER A 147     -18.735  -0.935  12.821  1.00 96.88           O  
ATOM   2226  OG  SER A 147     -14.388  -1.598  12.561  1.00 96.88           O  
ATOM   2227  HG  SER A 147     -14.452  -0.645  12.458  1.00 96.88           H  
ATOM   2228  N   TYR A 148     -18.673  -3.031  12.015  1.00 96.50           N  
ATOM   2229  H   TYR A 148     -18.106  -3.718  11.540  1.00 96.50           H  
ATOM   2230  CA  TYR A 148     -19.998  -3.471  12.427  1.00 96.50           C  
ATOM   2231  HA  TYR A 148     -20.456  -2.702  13.049  1.00 96.50           H  
ATOM   2232  C   TYR A 148     -19.887  -4.757  13.242  1.00 96.50           C  
ATOM   2233  CB  TYR A 148     -20.895  -3.686  11.204  1.00 96.50           C  
ATOM   2234  HB2 TYR A 148     -20.400  -4.373  10.518  1.00 96.50           H  
ATOM   2235  HB3 TYR A 148     -21.019  -2.733  10.688  1.00 96.50           H  
ATOM   2236  O   TYR A 148     -19.302  -5.739  12.776  1.00 96.50           O  
ATOM   2237  CG  TYR A 148     -22.266  -4.236  11.558  1.00 96.50           C  
ATOM   2238  CD1 TYR A 148     -22.546  -5.606  11.394  1.00 96.50           C  
ATOM   2239  HD1 TYR A 148     -21.776  -6.266  11.025  1.00 96.50           H  
ATOM   2240  CD2 TYR A 148     -23.244  -3.384  12.105  1.00 96.50           C  
ATOM   2241  HD2 TYR A 148     -23.008  -2.346  12.283  1.00 96.50           H  
ATOM   2242  CE1 TYR A 148     -23.807  -6.120  11.756  1.00 96.50           C  
ATOM   2243  HE1 TYR A 148     -24.021  -7.174  11.665  1.00 96.50           H  
ATOM   2244  CE2 TYR A 148     -24.508  -3.891  12.461  1.00 96.50           C  
ATOM   2245  HE2 TYR A 148     -25.258  -3.235  12.877  1.00 96.50           H  
ATOM   2246  OH  TYR A 148     -26.006  -5.752  12.647  1.00 96.50           O  
ATOM   2247  HH  TYR A 148     -26.503  -5.110  13.160  1.00 96.50           H  
ATOM   2248  CZ  TYR A 148     -24.789  -5.263  12.293  1.00 96.50           C  
ATOM   2249  N   ASP A 149     -20.483  -4.752  14.426  1.00 94.38           N  
ATOM   2250  H   ASP A 149     -20.904  -3.889  14.741  1.00 94.38           H  
ATOM   2251  CA  ASP A 149     -20.445  -5.857  15.376  1.00 94.38           C  
ATOM   2252  HA  ASP A 149     -19.468  -6.339  15.330  1.00 94.38           H  
ATOM   2253  C   ASP A 149     -21.498  -6.902  15.003  1.00 94.38           C  
ATOM   2254  CB  ASP A 149     -20.622  -5.297  16.798  1.00 94.38           C  
ATOM   2255  HB2 ASP A 149     -21.543  -4.718  16.854  1.00 94.38           H  
ATOM   2256  HB3 ASP A 149     -20.697  -6.133  17.493  1.00 94.38           H  
ATOM   2257  O   ASP A 149     -22.687  -6.739  15.277  1.00 94.38           O  
ATOM   2258  CG  ASP A 149     -19.443  -4.417  17.221  1.00 94.38           C  
ATOM   2259  OD1 ASP A 149     -18.468  -4.265  16.450  1.00 94.38           O  
ATOM   2260  OD2 ASP A 149     -19.389  -3.966  18.382  1.00 94.38           O  
ATOM   2261  N   VAL A 150     -21.064  -7.977  14.336  1.00 95.56           N  
ATOM   2262  H   VAL A 150     -20.069  -8.072  14.190  1.00 95.56           H  
ATOM   2263  CA  VAL A 150     -21.940  -9.098  13.952  1.00 95.56           C  
ATOM   2264  HA  VAL A 150     -22.899  -8.700  13.621  1.00 95.56           H  
ATOM   2265  C   VAL A 150     -22.208  -9.993  15.160  1.00 95.56           C  
ATOM   2266  CB  VAL A 150     -21.320  -9.926  12.809  1.00 95.56           C  
ATOM   2267  HB  VAL A 150     -20.366 -10.341  13.132  1.00 95.56           H  
ATOM   2268  O   VAL A 150     -23.341 -10.412  15.394  1.00 95.56           O  
ATOM   2269  CG1 VAL A 150     -22.227 -11.089  12.382  1.00 95.56           C  
ATOM   2270 HG11 VAL A 150     -22.365 -11.785  13.210  1.00 95.56           H  
ATOM   2271 HG12 VAL A 150     -21.768 -11.633  11.557  1.00 95.56           H  
ATOM   2272 HG13 VAL A 150     -23.201 -10.707  12.074  1.00 95.56           H  
ATOM   2273  CG2 VAL A 150     -21.079  -9.073  11.560  1.00 95.56           C  
ATOM   2274 HG21 VAL A 150     -22.017  -8.626  11.231  1.00 95.56           H  
ATOM   2275 HG22 VAL A 150     -20.685  -9.705  10.764  1.00 95.56           H  
ATOM   2276 HG23 VAL A 150     -20.356  -8.287  11.779  1.00 95.56           H  
ATOM   2277  N   THR A 151     -21.157 -10.279  15.926  1.00 92.94           N  
ATOM   2278  H   THR A 151     -20.273  -9.862  15.675  1.00 92.94           H  
ATOM   2279  CA  THR A 151     -21.200 -10.915  17.249  1.00 92.94           C  
ATOM   2280  HA  THR A 151     -22.200 -10.789  17.663  1.00 92.94           H  
ATOM   2281  C   THR A 151     -20.212 -10.176  18.160  1.00 92.94           C  
ATOM   2282  CB  THR A 151     -20.886 -12.429  17.205  1.00 92.94           C  
ATOM   2283  HB  THR A 151     -21.239 -12.873  18.136  1.00 92.94           H  
ATOM   2284  O   THR A 151     -19.421  -9.374  17.656  1.00 92.94           O  
ATOM   2285  CG2 THR A 151     -21.583 -13.179  16.068  1.00 92.94           C  
ATOM   2286 HG21 THR A 151     -21.236 -12.804  15.105  1.00 92.94           H  
ATOM   2287 HG22 THR A 151     -22.662 -13.046  16.149  1.00 92.94           H  
ATOM   2288 HG23 THR A 151     -21.343 -14.239  16.138  1.00 92.94           H  
ATOM   2289  OG1 THR A 151     -19.506 -12.704  17.116  1.00 92.94           O  
ATOM   2290  HG1 THR A 151     -19.253 -13.142  17.932  1.00 92.94           H  
ATOM   2291  N   PRO A 152     -20.197 -10.431  19.482  1.00 88.06           N  
ATOM   2292  CA  PRO A 152     -19.183  -9.844  20.363  1.00 88.06           C  
ATOM   2293  HA  PRO A 152     -19.333  -8.765  20.393  1.00 88.06           H  
ATOM   2294  C   PRO A 152     -17.731 -10.117  19.917  1.00 88.06           C  
ATOM   2295  CB  PRO A 152     -19.480 -10.428  21.749  1.00 88.06           C  
ATOM   2296  HB2 PRO A 152     -19.249  -9.715  22.541  1.00 88.06           H  
ATOM   2297  HB3 PRO A 152     -18.919 -11.350  21.898  1.00 88.06           H  
ATOM   2298  O   PRO A 152     -16.842  -9.312  20.173  1.00 88.06           O  
ATOM   2299  CG  PRO A 152     -20.974 -10.747  21.695  1.00 88.06           C  
ATOM   2300  HG2 PRO A 152     -21.247 -11.527  22.405  1.00 88.06           H  
ATOM   2301  HG3 PRO A 152     -21.551  -9.839  21.873  1.00 88.06           H  
ATOM   2302  CD  PRO A 152     -21.163 -11.204  20.252  1.00 88.06           C  
ATOM   2303  HD2 PRO A 152     -22.186 -11.016  19.927  1.00 88.06           H  
ATOM   2304  HD3 PRO A 152     -20.923 -12.265  20.182  1.00 88.06           H  
ATOM   2305  N   GLU A 153     -17.492 -11.227  19.214  1.00 91.69           N  
ATOM   2306  H   GLU A 153     -18.241 -11.903  19.171  1.00 91.69           H  
ATOM   2307  CA  GLU A 153     -16.172 -11.687  18.763  1.00 91.69           C  
ATOM   2308  HA  GLU A 153     -15.401 -11.166  19.330  1.00 91.69           H  
ATOM   2309  C   GLU A 153     -15.891 -11.427  17.275  1.00 91.69           C  
ATOM   2310  CB  GLU A 153     -16.023 -13.197  19.027  1.00 91.69           C  
ATOM   2311  HB2 GLU A 153     -16.624 -13.757  18.311  1.00 91.69           H  
ATOM   2312  HB3 GLU A 153     -14.982 -13.462  18.842  1.00 91.69           H  
ATOM   2313  O   GLU A 153     -14.734 -11.476  16.857  1.00 91.69           O  
ATOM   2314  CG  GLU A 153     -16.368 -13.657  20.454  1.00 91.69           C  
ATOM   2315  HG2 GLU A 153     -15.885 -12.987  21.166  1.00 91.69           H  
ATOM   2316  HG3 GLU A 153     -15.940 -14.649  20.595  1.00 91.69           H  
ATOM   2317  CD  GLU A 153     -17.878 -13.744  20.752  1.00 91.69           C  
ATOM   2318  OE1 GLU A 153     -18.209 -13.930  21.942  1.00 91.69           O  
ATOM   2319  OE2 GLU A 153     -18.702 -13.632  19.801  1.00 91.69           O  
ATOM   2320  N   VAL A 154     -16.925 -11.189  16.459  1.00 94.69           N  
ATOM   2321  H   VAL A 154     -17.845 -11.129  16.870  1.00 94.69           H  
ATOM   2322  CA  VAL A 154     -16.809 -11.048  15.000  1.00 94.69           C  
ATOM   2323  HA  VAL A 154     -15.759 -11.132  14.719  1.00 94.69           H  
ATOM   2324  C   VAL A 154     -17.295  -9.675  14.569  1.00 94.69           C  
ATOM   2325  CB  VAL A 154     -17.566 -12.157  14.245  1.00 94.69           C  
ATOM   2326  HB  VAL A 154     -18.628 -12.108  14.487  1.00 94.69           H  
ATOM   2327  O   VAL A 154     -18.475  -9.343  14.697  1.00 94.69           O  
ATOM   2328  CG1 VAL A 154     -17.407 -12.005  12.723  1.00 94.69           C  
ATOM   2329 HG11 VAL A 154     -16.350 -12.032  12.457  1.00 94.69           H  
ATOM   2330 HG12 VAL A 154     -17.841 -11.064  12.385  1.00 94.69           H  
ATOM   2331 HG13 VAL A 154     -17.927 -12.818  12.216  1.00 94.69           H  
ATOM   2332  CG2 VAL A 154     -17.039 -13.548  14.621  1.00 94.69           C  
ATOM   2333 HG21 VAL A 154     -17.220 -13.735  15.679  1.00 94.69           H  
ATOM   2334 HG22 VAL A 154     -15.967 -13.606  14.429  1.00 94.69           H  
ATOM   2335 HG23 VAL A 154     -17.559 -14.314  14.045  1.00 94.69           H  
ATOM   2336  N   LYS A 155     -16.387  -8.903  13.971  1.00 95.75           N  
ATOM   2337  H   LYS A 155     -15.451  -9.263  13.849  1.00 95.75           H  
ATOM   2338  CA  LYS A 155     -16.680  -7.590  13.399  1.00 95.75           C  
ATOM   2339  HA  LYS A 155     -17.735  -7.362  13.549  1.00 95.75           H  
ATOM   2340  C   LYS A 155     -16.423  -7.629  11.901  1.00 95.75           C  
ATOM   2341  CB  LYS A 155     -15.865  -6.495  14.110  1.00 95.75           C  
ATOM   2342  HB2 LYS A 155     -14.802  -6.660  13.931  1.00 95.75           H  
ATOM   2343  HB3 LYS A 155     -16.144  -5.529  13.689  1.00 95.75           H  
ATOM   2344  O   LYS A 155     -15.432  -8.188  11.461  1.00 95.75           O  
ATOM   2345  CG  LYS A 155     -16.130  -6.475  15.627  1.00 95.75           C  
ATOM   2346  HG2 LYS A 155     -17.204  -6.415  15.802  1.00 95.75           H  
ATOM   2347  HG3 LYS A 155     -15.766  -7.402  16.070  1.00 95.75           H  
ATOM   2348  CD  LYS A 155     -15.432  -5.300  16.331  1.00 95.75           C  
ATOM   2349  HD2 LYS A 155     -15.791  -4.360  15.911  1.00 95.75           H  
ATOM   2350  HD3 LYS A 155     -14.360  -5.378  16.153  1.00 95.75           H  
ATOM   2351  CE  LYS A 155     -15.688  -5.347  17.850  1.00 95.75           C  
ATOM   2352  HE2 LYS A 155     -14.735  -5.290  18.375  1.00 95.75           H  
ATOM   2353  HE3 LYS A 155     -16.133  -6.312  18.094  1.00 95.75           H  
ATOM   2354  NZ  LYS A 155     -16.591  -4.265  18.323  1.00 95.75           N  
ATOM   2355  HZ1 LYS A 155     -16.881  -4.366  19.286  1.00 95.75           H  
ATOM   2356  HZ2 LYS A 155     -16.262  -3.329  18.133  1.00 95.75           H  
ATOM   2357  HZ3 LYS A 155     -17.468  -4.305  17.823  1.00 95.75           H  
ATOM   2358  N   LEU A 156     -17.305  -7.034  11.111  1.00 97.56           N  
ATOM   2359  H   LEU A 156     -18.079  -6.561  11.557  1.00 97.56           H  
ATOM   2360  CA  LEU A 156     -17.029  -6.749   9.702  1.00 97.56           C  
ATOM   2361  HA  LEU A 156     -16.204  -7.366   9.344  1.00 97.56           H  
ATOM   2362  C   LEU A 156     -16.594  -5.301   9.585  1.00 97.56           C  
ATOM   2363  CB  LEU A 156     -18.270  -7.021   8.842  1.00 97.56           C  
ATOM   2364  HB2 LEU A 156     -19.097  -6.430   9.236  1.00 97.56           H  
ATOM   2365  HB3 LEU A 156     -18.070  -6.686   7.824  1.00 97.56           H  
ATOM   2366  O   LEU A 156     -17.155  -4.450  10.264  1.00 97.56           O  
ATOM   2367  CG  LEU A 156     -18.683  -8.499   8.805  1.00 97.56           C  
ATOM   2368  HG  LEU A 156     -18.845  -8.856   9.822  1.00 97.56           H  
ATOM   2369  CD1 LEU A 156     -19.992  -8.630   8.022  1.00 97.56           C  
ATOM   2370 HD11 LEU A 156     -20.765  -8.030   8.502  1.00 97.56           H  
ATOM   2371 HD12 LEU A 156     -19.848  -8.288   6.997  1.00 97.56           H  
ATOM   2372 HD13 LEU A 156     -20.312  -9.672   8.018  1.00 97.56           H  
ATOM   2373  CD2 LEU A 156     -17.631  -9.392   8.148  1.00 97.56           C  
ATOM   2374 HD21 LEU A 156     -16.727  -9.407   8.758  1.00 97.56           H  
ATOM   2375 HD22 LEU A 156     -17.382  -9.016   7.155  1.00 97.56           H  
ATOM   2376 HD23 LEU A 156     -18.003 -10.414   8.074  1.00 97.56           H  
ATOM   2377  N   TYR A 157     -15.646  -4.985   8.713  1.00 97.00           N  
ATOM   2378  H   TYR A 157     -15.195  -5.717   8.183  1.00 97.00           H  
ATOM   2379  CA  TYR A 157     -15.246  -3.597   8.501  1.00 97.00           C  
ATOM   2380  HA  TYR A 157     -16.024  -2.947   8.901  1.00 97.00           H  
ATOM   2381  C   TYR A 157     -15.143  -3.239   7.029  1.00 97.00           C  
ATOM   2382  CB  TYR A 157     -13.964  -3.277   9.273  1.00 97.00           C  
ATOM   2383  HB2 TYR A 157     -14.103  -3.556  10.318  1.00 97.00           H  
ATOM   2384  HB3 TYR A 157     -13.806  -2.199   9.253  1.00 97.00           H  
ATOM   2385  O   TYR A 157     -14.890  -4.088   6.174  1.00 97.00           O  
ATOM   2386  CG  TYR A 157     -12.723  -3.959   8.742  1.00 97.00           C  
ATOM   2387  CD1 TYR A 157     -12.398  -5.255   9.184  1.00 97.00           C  
ATOM   2388  HD1 TYR A 157     -13.046  -5.788   9.863  1.00 97.00           H  
ATOM   2389  CD2 TYR A 157     -11.883  -3.284   7.831  1.00 97.00           C  
ATOM   2390  HD2 TYR A 157     -12.140  -2.292   7.490  1.00 97.00           H  
ATOM   2391  CE1 TYR A 157     -11.205  -5.858   8.759  1.00 97.00           C  
ATOM   2392  HE1 TYR A 157     -10.933  -6.839   9.120  1.00 97.00           H  
ATOM   2393  CE2 TYR A 157     -10.684  -3.884   7.405  1.00 97.00           C  
ATOM   2394  HE2 TYR A 157     -10.012  -3.354   6.746  1.00 97.00           H  
ATOM   2395  OH  TYR A 157      -9.117  -5.678   7.660  1.00 97.00           O  
ATOM   2396  HH  TYR A 157      -8.531  -5.117   7.146  1.00 97.00           H  
ATOM   2397  CZ  TYR A 157     -10.338  -5.158   7.901  1.00 97.00           C  
ATOM   2398  N   ALA A 158     -15.337  -1.953   6.753  1.00 98.12           N  
ATOM   2399  H   ALA A 158     -15.562  -1.333   7.518  1.00 98.12           H  
ATOM   2400  CA  ALA A 158     -15.132  -1.353   5.447  1.00 98.12           C  
ATOM   2401  HA  ALA A 158     -14.407  -1.956   4.901  1.00 98.12           H  
ATOM   2402  C   ALA A 158     -14.567   0.062   5.609  1.00 98.12           C  
ATOM   2403  CB  ALA A 158     -16.453  -1.359   4.670  1.00 98.12           C  
ATOM   2404  HB1 ALA A 158     -16.293  -0.940   3.676  1.00 98.12           H  
ATOM   2405  HB2 ALA A 158     -17.197  -0.764   5.199  1.00 98.12           H  
ATOM   2406  HB3 ALA A 158     -16.813  -2.382   4.570  1.00 98.12           H  
ATOM   2407  O   ALA A 158     -14.999   0.817   6.482  1.00 98.12           O  
ATOM   2408  N   GLY A 159     -13.619   0.443   4.756  1.00 97.50           N  
ATOM   2409  H   GLY A 159     -13.289  -0.219   4.068  1.00 97.50           H  
ATOM   2410  CA  GLY A 159     -12.958   1.739   4.852  1.00 97.50           C  
ATOM   2411  HA2 GLY A 159     -12.225   1.707   5.658  1.00 97.50           H  
ATOM   2412  HA3 GLY A 159     -13.694   2.505   5.097  1.00 97.50           H  
ATOM   2413  C   GLY A 159     -12.247   2.167   3.579  1.00 97.50           C  
ATOM   2414  O   GLY A 159     -12.119   1.409   2.621  1.00 97.50           O  
ATOM   2415  N   ALA A 160     -11.779   3.408   3.573  1.00 97.50           N  
ATOM   2416  H   ALA A 160     -11.896   3.943   4.422  1.00 97.50           H  
ATOM   2417  CA  ALA A 160     -10.857   3.940   2.586  1.00 97.50           C  
ATOM   2418  HA  ALA A 160     -10.940   3.361   1.667  1.00 97.50           H  
ATOM   2419  C   ALA A 160      -9.418   3.823   3.103  1.00 97.50           C  
ATOM   2420  CB  ALA A 160     -11.242   5.387   2.268  1.00 97.50           C  
ATOM   2421  HB1 ALA A 160     -11.167   5.997   3.169  1.00 97.50           H  
ATOM   2422  HB2 ALA A 160     -12.267   5.422   1.896  1.00 97.50           H  
ATOM   2423  HB3 ALA A 160     -10.573   5.786   1.506  1.00 97.50           H  
ATOM   2424  O   ALA A 160      -9.143   4.040   4.285  1.00 97.50           O  
ATOM   2425  N   ARG A 161      -8.492   3.530   2.191  1.00 95.75           N  
ATOM   2426  H   ARG A 161      -8.807   3.368   1.245  1.00 95.75           H  
ATOM   2427  CA  ARG A 161      -7.064   3.371   2.468  1.00 95.75           C  
ATOM   2428  HA  ARG A 161      -6.840   3.767   3.458  1.00 95.75           H  
ATOM   2429  C   ARG A 161      -6.246   4.149   1.446  1.00 95.75           C  
ATOM   2430  CB  ARG A 161      -6.733   1.868   2.460  1.00 95.75           C  
ATOM   2431  HB2 ARG A 161      -7.312   1.378   3.243  1.00 95.75           H  
ATOM   2432  HB3 ARG A 161      -7.040   1.446   1.503  1.00 95.75           H  
ATOM   2433  O   ARG A 161      -6.441   3.992   0.242  1.00 95.75           O  
ATOM   2434  CG  ARG A 161      -5.243   1.563   2.679  1.00 95.75           C  
ATOM   2435  HG2 ARG A 161      -4.647   2.037   1.899  1.00 95.75           H  
ATOM   2436  HG3 ARG A 161      -4.926   1.947   3.649  1.00 95.75           H  
ATOM   2437  CD  ARG A 161      -5.005   0.051   2.619  1.00 95.75           C  
ATOM   2438  HD2 ARG A 161      -5.589  -0.438   3.399  1.00 95.75           H  
ATOM   2439  HD3 ARG A 161      -5.374  -0.330   1.667  1.00 95.75           H  
ATOM   2440  NE  ARG A 161      -3.576  -0.276   2.796  1.00 95.75           N  
ATOM   2441  HE  ARG A 161      -3.165  -0.115   3.705  1.00 95.75           H  
ATOM   2442  NH1 ARG A 161      -3.073  -1.017   0.670  1.00 95.75           N  
ATOM   2443 HH11 ARG A 161      -2.397  -1.380   0.013  1.00 95.75           H  
ATOM   2444 HH12 ARG A 161      -4.007  -0.784   0.364  1.00 95.75           H  
ATOM   2445  NH2 ARG A 161      -1.535  -1.078   2.297  1.00 95.75           N  
ATOM   2446 HH21 ARG A 161      -0.849  -1.473   1.670  1.00 95.75           H  
ATOM   2447 HH22 ARG A 161      -1.295  -0.884   3.259  1.00 95.75           H  
ATOM   2448  CZ  ARG A 161      -2.744  -0.795   1.913  1.00 95.75           C  
ATOM   2449  N   TYR A 162      -5.279   4.920   1.928  1.00 96.88           N  
ATOM   2450  H   TYR A 162      -5.200   5.000   2.931  1.00 96.88           H  
ATOM   2451  CA  TYR A 162      -4.146   5.377   1.127  1.00 96.88           C  
ATOM   2452  HA  TYR A 162      -4.301   5.123   0.079  1.00 96.88           H  
ATOM   2453  C   TYR A 162      -2.886   4.669   1.606  1.00 96.88           C  
ATOM   2454  CB  TYR A 162      -3.988   6.896   1.214  1.00 96.88           C  
ATOM   2455  HB2 TYR A 162      -4.824   7.367   0.696  1.00 96.88           H  
ATOM   2456  HB3 TYR A 162      -4.045   7.196   2.260  1.00 96.88           H  
ATOM   2457  O   TYR A 162      -2.585   4.687   2.796  1.00 96.88           O  
ATOM   2458  CG  TYR A 162      -2.683   7.408   0.626  1.00 96.88           C  
ATOM   2459  CD1 TYR A 162      -1.550   7.607   1.442  1.00 96.88           C  
ATOM   2460  HD1 TYR A 162      -1.607   7.399   2.500  1.00 96.88           H  
ATOM   2461  CD2 TYR A 162      -2.591   7.647  -0.755  1.00 96.88           C  
ATOM   2462  HD2 TYR A 162      -3.442   7.454  -1.392  1.00 96.88           H  
ATOM   2463  CE1 TYR A 162      -0.341   8.057   0.877  1.00 96.88           C  
ATOM   2464  HE1 TYR A 162       0.527   8.197   1.505  1.00 96.88           H  
ATOM   2465  CE2 TYR A 162      -1.400   8.124  -1.321  1.00 96.88           C  
ATOM   2466  HE2 TYR A 162      -1.347   8.332  -2.380  1.00 96.88           H  
ATOM   2467  OH  TYR A 162       0.892   8.759  -1.064  1.00 96.88           O  
ATOM   2468  HH  TYR A 162       1.568   8.902  -0.399  1.00 96.88           H  
ATOM   2469  CZ  TYR A 162      -0.268   8.323  -0.508  1.00 96.88           C  
ATOM   2470  N   PHE A 163      -2.139   4.088   0.677  1.00 96.81           N  
ATOM   2471  H   PHE A 163      -2.454   4.134  -0.282  1.00 96.81           H  
ATOM   2472  CA  PHE A 163      -0.841   3.474   0.911  1.00 96.81           C  
ATOM   2473  HA  PHE A 163      -0.542   3.615   1.949  1.00 96.81           H  
ATOM   2474  C   PHE A 163       0.213   4.136   0.027  1.00 96.81           C  
ATOM   2475  CB  PHE A 163      -0.954   1.973   0.645  1.00 96.81           C  
ATOM   2476  HB2 PHE A 163      -1.623   1.558   1.400  1.00 96.81           H  
ATOM   2477  HB3 PHE A 163      -1.417   1.818  -0.329  1.00 96.81           H  
ATOM   2478  O   PHE A 163      -0.043   4.462  -1.134  1.00 96.81           O  
ATOM   2479  CG  PHE A 163       0.363   1.223   0.682  1.00 96.81           C  
ATOM   2480  CD1 PHE A 163       1.041   0.932  -0.517  1.00 96.81           C  
ATOM   2481  HD1 PHE A 163       0.620   1.241  -1.462  1.00 96.81           H  
ATOM   2482  CD2 PHE A 163       0.915   0.814   1.910  1.00 96.81           C  
ATOM   2483  HD2 PHE A 163       0.404   1.031   2.837  1.00 96.81           H  
ATOM   2484  CE1 PHE A 163       2.257   0.226  -0.486  1.00 96.81           C  
ATOM   2485  HE1 PHE A 163       2.769  -0.022  -1.405  1.00 96.81           H  
ATOM   2486  CE2 PHE A 163       2.124   0.102   1.938  1.00 96.81           C  
ATOM   2487  HE2 PHE A 163       2.536  -0.227   2.881  1.00 96.81           H  
ATOM   2488  CZ  PHE A 163       2.795  -0.193   0.741  1.00 96.81           C  
ATOM   2489  HZ  PHE A 163       3.716  -0.756   0.760  1.00 96.81           H  
ATOM   2490  N   GLY A 164       1.413   4.317   0.567  1.00 96.62           N  
ATOM   2491  H   GLY A 164       1.557   4.051   1.531  1.00 96.62           H  
ATOM   2492  CA  GLY A 164       2.557   4.842  -0.162  1.00 96.62           C  
ATOM   2493  HA2 GLY A 164       2.417   4.684  -1.231  1.00 96.62           H  
ATOM   2494  HA3 GLY A 164       2.641   5.914   0.016  1.00 96.62           H  
ATOM   2495  C   GLY A 164       3.852   4.173   0.275  1.00 96.62           C  
ATOM   2496  O   GLY A 164       4.070   3.936   1.460  1.00 96.62           O  
ATOM   2497  N   SER A 165       4.738   3.916  -0.680  1.00 97.81           N  
ATOM   2498  H   SER A 165       4.470   4.086  -1.639  1.00 97.81           H  
ATOM   2499  CA  SER A 165       6.099   3.466  -0.443  1.00 97.81           C  
ATOM   2500  HA  SER A 165       6.333   3.716   0.592  1.00 97.81           H  
ATOM   2501  C   SER A 165       7.090   4.204  -1.334  1.00 97.81           C  
ATOM   2502  CB  SER A 165       6.227   1.953  -0.626  1.00 97.81           C  
ATOM   2503  HB2 SER A 165       5.561   1.444   0.071  1.00 97.81           H  
ATOM   2504  HB3 SER A 165       5.954   1.679  -1.645  1.00 97.81           H  
ATOM   2505  O   SER A 165       6.829   4.436  -2.514  1.00 97.81           O  
ATOM   2506  OG  SER A 165       7.562   1.562  -0.374  1.00 97.81           O  
ATOM   2507  HG  SER A 165       7.813   1.926   0.478  1.00 97.81           H  
ATOM   2508  N   TYR A 166       8.235   4.568  -0.759  1.00 96.75           N  
ATOM   2509  H   TYR A 166       8.405   4.270   0.191  1.00 96.75           H  
ATOM   2510  CA  TYR A 166       9.314   5.264  -1.450  1.00 96.75           C  
ATOM   2511  HA  TYR A 166       9.197   5.110  -2.522  1.00 96.75           H  
ATOM   2512  C   TYR A 166      10.681   4.700  -1.051  1.00 96.75           C  
ATOM   2513  CB  TYR A 166       9.224   6.775  -1.177  1.00 96.75           C  
ATOM   2514  HB2 TYR A 166       8.199   7.106  -1.343  1.00 96.75           H  
ATOM   2515  HB3 TYR A 166       9.844   7.290  -1.910  1.00 96.75           H  
ATOM   2516  O   TYR A 166      10.853   4.114   0.018  1.00 96.75           O  
ATOM   2517  CG  TYR A 166       9.674   7.210   0.209  1.00 96.75           C  
ATOM   2518  CD1 TYR A 166       8.745   7.318   1.263  1.00 96.75           C  
ATOM   2519  HD1 TYR A 166       7.701   7.103   1.086  1.00 96.75           H  
ATOM   2520  CD2 TYR A 166      11.031   7.512   0.442  1.00 96.75           C  
ATOM   2521  HD2 TYR A 166      11.748   7.442  -0.363  1.00 96.75           H  
ATOM   2522  CE1 TYR A 166       9.174   7.723   2.543  1.00 96.75           C  
ATOM   2523  HE1 TYR A 166       8.459   7.840   3.344  1.00 96.75           H  
ATOM   2524  CE2 TYR A 166      11.467   7.883   1.727  1.00 96.75           C  
ATOM   2525  HE2 TYR A 166      12.509   8.088   1.923  1.00 96.75           H  
ATOM   2526  OH  TYR A 166      10.967   8.319   4.027  1.00 96.75           O  
ATOM   2527  HH  TYR A 166      10.257   8.293   4.672  1.00 96.75           H  
ATOM   2528  CZ  TYR A 166      10.540   7.979   2.784  1.00 96.75           C  
ATOM   2529  N   GLY A 167      11.680   4.915  -1.907  1.00 96.25           N  
ATOM   2530  H   GLY A 167      11.461   5.344  -2.794  1.00 96.25           H  
ATOM   2531  CA  GLY A 167      13.076   4.564  -1.627  1.00 96.25           C  
ATOM   2532  HA2 GLY A 167      13.722   5.354  -2.011  1.00 96.25           H  
ATOM   2533  HA3 GLY A 167      13.235   4.500  -0.551  1.00 96.25           H  
ATOM   2534  C   GLY A 167      13.541   3.245  -2.244  1.00 96.25           C  
ATOM   2535  O   GLY A 167      14.740   2.989  -2.255  1.00 96.25           O  
ATOM   2536  N   ALA A 168      12.642   2.449  -2.831  1.00 97.31           N  
ATOM   2537  H   ALA A 168      11.666   2.708  -2.818  1.00 97.31           H  
ATOM   2538  CA  ALA A 168      13.044   1.307  -3.645  1.00 97.31           C  
ATOM   2539  HA  ALA A 168      13.775   0.722  -3.087  1.00 97.31           H  
ATOM   2540  C   ALA A 168      13.704   1.805  -4.943  1.00 97.31           C  
ATOM   2541  CB  ALA A 168      11.828   0.412  -3.908  1.00 97.31           C  
ATOM   2542  HB1 ALA A 168      11.043   0.978  -4.409  1.00 97.31           H  
ATOM   2543  HB2 ALA A 168      11.444   0.025  -2.964  1.00 97.31           H  
ATOM   2544  HB3 ALA A 168      12.119  -0.427  -4.540  1.00 97.31           H  
ATOM   2545  O   ALA A 168      13.046   2.415  -5.790  1.00 97.31           O  
ATOM   2546  N   ASN A 169      15.008   1.558  -5.092  1.00 97.00           N  
ATOM   2547  H   ASN A 169      15.507   1.140  -4.319  1.00 97.00           H  
ATOM   2548  CA  ASN A 169      15.773   1.944  -6.274  1.00 97.00           C  
ATOM   2549  HA  ASN A 169      15.063   2.330  -7.006  1.00 97.00           H  
ATOM   2550  C   ASN A 169      16.467   0.756  -6.945  1.00 97.00           C  
ATOM   2551  CB  ASN A 169      16.732   3.099  -5.944  1.00 97.00           C  
ATOM   2552  HB2 ASN A 169      16.154   3.913  -5.504  1.00 97.00           H  
ATOM   2553  HB3 ASN A 169      17.181   3.463  -6.868  1.00 97.00           H  
ATOM   2554  O   ASN A 169      17.066  -0.095  -6.285  1.00 97.00           O  
ATOM   2555  CG  ASN A 169      17.840   2.741  -4.969  1.00 97.00           C  
ATOM   2556  ND2 ASN A 169      18.889   2.079  -5.396  1.00 97.00           N  
ATOM   2557 HD21 ASN A 169      18.906   1.668  -6.319  1.00 97.00           H  
ATOM   2558 HD22 ASN A 169      19.597   1.889  -4.701  1.00 97.00           H  
ATOM   2559  OD1 ASN A 169      17.801   3.086  -3.805  1.00 97.00           O  
ATOM   2560  N   PHE A 170      16.435   0.757  -8.270  1.00 95.94           N  
ATOM   2561  H   PHE A 170      15.980   1.532  -8.731  1.00 95.94           H  
ATOM   2562  CA  PHE A 170      16.990  -0.265  -9.140  1.00 95.94           C  
ATOM   2563  HA  PHE A 170      17.468  -1.034  -8.534  1.00 95.94           H  
ATOM   2564  C   PHE A 170      18.051   0.355 -10.039  1.00 95.94           C  
ATOM   2565  CB  PHE A 170      15.876  -0.940  -9.950  1.00 95.94           C  
ATOM   2566  HB2 PHE A 170      15.415  -0.211 -10.616  1.00 95.94           H  
ATOM   2567  HB3 PHE A 170      16.318  -1.715 -10.577  1.00 95.94           H  
ATOM   2568  O   PHE A 170      17.951   1.507 -10.466  1.00 95.94           O  
ATOM   2569  CG  PHE A 170      14.798  -1.559  -9.085  1.00 95.94           C  
ATOM   2570  CD1 PHE A 170      14.872  -2.919  -8.742  1.00 95.94           C  
ATOM   2571  HD1 PHE A 170      15.666  -3.533  -9.142  1.00 95.94           H  
ATOM   2572  CD2 PHE A 170      13.740  -0.769  -8.594  1.00 95.94           C  
ATOM   2573  HD2 PHE A 170      13.675   0.275  -8.861  1.00 95.94           H  
ATOM   2574  CE1 PHE A 170      13.899  -3.490  -7.906  1.00 95.94           C  
ATOM   2575  HE1 PHE A 170      13.940  -4.544  -7.676  1.00 95.94           H  
ATOM   2576  CE2 PHE A 170      12.773  -1.337  -7.748  1.00 95.94           C  
ATOM   2577  HE2 PHE A 170      11.961  -0.737  -7.365  1.00 95.94           H  
ATOM   2578  CZ  PHE A 170      12.852  -2.696  -7.407  1.00 95.94           C  
ATOM   2579  HZ  PHE A 170      12.085  -3.133  -6.785  1.00 95.94           H  
ATOM   2580  N   ASP A 171      19.089  -0.417 -10.301  1.00 94.75           N  
ATOM   2581  H   ASP A 171      19.095  -1.355  -9.928  1.00 94.75           H  
ATOM   2582  CA  ASP A 171      20.163  -0.038 -11.192  1.00 94.75           C  
ATOM   2583  HA  ASP A 171      20.441   0.997 -10.991  1.00 94.75           H  
ATOM   2584  C   ASP A 171      19.706  -0.144 -12.647  1.00 94.75           C  
ATOM   2585  CB  ASP A 171      21.388  -0.923 -10.958  1.00 94.75           C  
ATOM   2586  HB2 ASP A 171      21.125  -1.957 -11.180  1.00 94.75           H  
ATOM   2587  HB3 ASP A 171      22.152  -0.610 -11.670  1.00 94.75           H  
ATOM   2588  O   ASP A 171      18.893  -0.992 -13.009  1.00 94.75           O  
ATOM   2589  CG  ASP A 171      21.975  -0.848  -9.548  1.00 94.75           C  
ATOM   2590  OD1 ASP A 171      21.731   0.141  -8.818  1.00 94.75           O  
ATOM   2591  OD2 ASP A 171      22.686  -1.820  -9.193  1.00 94.75           O  
ATOM   2592  N   GLY A 172      20.279   0.700 -13.492  1.00 92.06           N  
ATOM   2593  H   GLY A 172      20.914   1.386 -13.111  1.00 92.06           H  
ATOM   2594  CA  GLY A 172      20.170   0.615 -14.937  1.00 92.06           C  
ATOM   2595  HA2 GLY A 172      19.841   1.578 -15.327  1.00 92.06           H  
ATOM   2596  HA3 GLY A 172      19.441  -0.144 -15.222  1.00 92.06           H  
ATOM   2597  C   GLY A 172      21.490   0.238 -15.590  1.00 92.06           C  
ATOM   2598  O   GLY A 172      22.464  -0.167 -14.942  1.00 92.06           O  
ATOM   2599  N   LYS A 173      21.517   0.386 -16.910  1.00 91.25           N  
ATOM   2600  H   LYS A 173      20.697   0.768 -17.359  1.00 91.25           H  
ATOM   2601  CA  LYS A 173      22.723   0.289 -17.726  1.00 91.25           C  
ATOM   2602  HA  LYS A 173      23.595   0.148 -17.087  1.00 91.25           H  
ATOM   2603  C   LYS A 173      22.924   1.612 -18.453  1.00 91.25           C  
ATOM   2604  CB  LYS A 173      22.619  -0.884 -18.714  1.00 91.25           C  
ATOM   2605  HB2 LYS A 173      21.738  -0.741 -19.340  1.00 91.25           H  
ATOM   2606  HB3 LYS A 173      23.490  -0.867 -19.368  1.00 91.25           H  
ATOM   2607  O   LYS A 173      21.960   2.203 -18.929  1.00 91.25           O  
ATOM   2608  CG  LYS A 173      22.533  -2.274 -18.062  1.00 91.25           C  
ATOM   2609  HG2 LYS A 173      22.443  -3.013 -18.857  1.00 91.25           H  
ATOM   2610  HG3 LYS A 173      21.641  -2.336 -17.440  1.00 91.25           H  
ATOM   2611  CD  LYS A 173      23.771  -2.605 -17.215  1.00 91.25           C  
ATOM   2612  HD2 LYS A 173      23.780  -1.958 -16.337  1.00 91.25           H  
ATOM   2613  HD3 LYS A 173      24.675  -2.425 -17.797  1.00 91.25           H  
ATOM   2614  CE  LYS A 173      23.727  -4.067 -16.764  1.00 91.25           C  
ATOM   2615  HE2 LYS A 173      22.722  -4.279 -16.399  1.00 91.25           H  
ATOM   2616  HE3 LYS A 173      23.904  -4.714 -17.623  1.00 91.25           H  
ATOM   2617  NZ  LYS A 173      24.719  -4.326 -15.694  1.00 91.25           N  
ATOM   2618  HZ1 LYS A 173      24.536  -5.197 -15.216  1.00 91.25           H  
ATOM   2619  HZ2 LYS A 173      25.667  -4.319 -16.043  1.00 91.25           H  
ATOM   2620  HZ3 LYS A 173      24.636  -3.638 -14.960  1.00 91.25           H  
ATOM   2621  N   LYS A 174      24.174   2.059 -18.530  1.00 91.00           N  
ATOM   2622  H   LYS A 174      24.903   1.500 -18.110  1.00 91.00           H  
ATOM   2623  CA  LYS A 174      24.584   3.208 -19.339  1.00 91.00           C  
ATOM   2624  HA  LYS A 174      23.819   3.383 -20.096  1.00 91.00           H  
ATOM   2625  C   LYS A 174      25.875   2.902 -20.078  1.00 91.00           C  
ATOM   2626  CB  LYS A 174      24.694   4.472 -18.474  1.00 91.00           C  
ATOM   2627  HB2 LYS A 174      24.868   5.327 -19.127  1.00 91.00           H  
ATOM   2628  HB3 LYS A 174      23.740   4.627 -17.971  1.00 91.00           H  
ATOM   2629  O   LYS A 174      26.679   2.090 -19.617  1.00 91.00           O  
ATOM   2630  CG  LYS A 174      25.822   4.408 -17.430  1.00 91.00           C  
ATOM   2631  HG2 LYS A 174      26.790   4.315 -17.923  1.00 91.00           H  
ATOM   2632  HG3 LYS A 174      25.669   3.548 -16.777  1.00 91.00           H  
ATOM   2633  CD  LYS A 174      25.809   5.691 -16.600  1.00 91.00           C  
ATOM   2634  HD2 LYS A 174      26.133   6.529 -17.218  1.00 91.00           H  
ATOM   2635  HD3 LYS A 174      24.785   5.881 -16.281  1.00 91.00           H  
ATOM   2636  CE  LYS A 174      26.711   5.566 -15.373  1.00 91.00           C  
ATOM   2637  HE2 LYS A 174      27.752   5.688 -15.673  1.00 91.00           H  
ATOM   2638  HE3 LYS A 174      26.584   4.568 -14.954  1.00 91.00           H  
ATOM   2639  NZ  LYS A 174      26.308   6.573 -14.365  1.00 91.00           N  
ATOM   2640  HZ1 LYS A 174      25.348   6.393 -14.110  1.00 91.00           H  
ATOM   2641  HZ2 LYS A 174      26.852   6.505 -13.516  1.00 91.00           H  
ATOM   2642  HZ3 LYS A 174      26.326   7.510 -14.742  1.00 91.00           H  
ATOM   2643  N   THR A 175      26.094   3.586 -21.193  1.00 93.81           N  
ATOM   2644  H   THR A 175      25.373   4.200 -21.544  1.00 93.81           H  
ATOM   2645  CA  THR A 175      27.346   3.492 -21.949  1.00 93.81           C  
ATOM   2646  HA  THR A 175      27.498   2.453 -22.242  1.00 93.81           H  
ATOM   2647  C   THR A 175      28.529   3.930 -21.084  1.00 93.81           C  
ATOM   2648  CB  THR A 175      27.258   4.337 -23.224  1.00 93.81           C  
ATOM   2649  HB  THR A 175      27.188   5.393 -22.962  1.00 93.81           H  
ATOM   2650  O   THR A 175      28.443   4.930 -20.366  1.00 93.81           O  
ATOM   2651  CG2 THR A 175      28.447   4.128 -24.154  1.00 93.81           C  
ATOM   2652 HG21 THR A 175      29.357   4.497 -23.681  1.00 93.81           H  
ATOM   2653 HG22 THR A 175      28.296   4.676 -25.084  1.00 93.81           H  
ATOM   2654 HG23 THR A 175      28.568   3.067 -24.374  1.00 93.81           H  
ATOM   2655  OG1 THR A 175      26.100   3.966 -23.944  1.00 93.81           O  
ATOM   2656  HG1 THR A 175      26.183   4.341 -24.824  1.00 93.81           H  
ATOM   2657  N   ASP A 176      29.631   3.182 -21.137  1.00 92.75           N  
ATOM   2658  H   ASP A 176      29.661   2.392 -21.765  1.00 92.75           H  
ATOM   2659  CA  ASP A 176      30.867   3.545 -20.450  1.00 92.75           C  
ATOM   2660  HA  ASP A 176      30.624   3.688 -19.397  1.00 92.75           H  
ATOM   2661  C   ASP A 176      31.420   4.853 -21.053  1.00 92.75           C  
ATOM   2662  CB  ASP A 176      31.886   2.394 -20.537  1.00 92.75           C  
ATOM   2663  HB2 ASP A 176      31.383   1.456 -20.298  1.00 92.75           H  
ATOM   2664  HB3 ASP A 176      32.258   2.314 -21.559  1.00 92.75           H  
ATOM   2665  O   ASP A 176      31.636   4.927 -22.265  1.00 92.75           O  
ATOM   2666  CG  ASP A 176      33.100   2.564 -19.618  1.00 92.75           C  
ATOM   2667  OD1 ASP A 176      33.618   3.701 -19.513  1.00 92.75           O  
ATOM   2668  OD2 ASP A 176      33.506   1.557 -18.993  1.00 92.75           O  
ATOM   2669  N   PRO A 177      31.676   5.903 -20.249  1.00 92.94           N  
ATOM   2670  CA  PRO A 177      32.215   7.164 -20.759  1.00 92.94           C  
ATOM   2671  HA  PRO A 177      31.552   7.560 -21.528  1.00 92.94           H  
ATOM   2672  C   PRO A 177      33.617   7.029 -21.373  1.00 92.94           C  
ATOM   2673  CB  PRO A 177      32.221   8.108 -19.552  1.00 92.94           C  
ATOM   2674  HB2 PRO A 177      31.273   8.645 -19.513  1.00 92.94           H  
ATOM   2675  HB3 PRO A 177      33.051   8.814 -19.579  1.00 92.94           H  
ATOM   2676  O   PRO A 177      34.062   7.940 -22.068  1.00 92.94           O  
ATOM   2677  CG  PRO A 177      32.319   7.164 -18.353  1.00 92.94           C  
ATOM   2678  HG2 PRO A 177      33.356   6.862 -18.205  1.00 92.94           H  
ATOM   2679  HG3 PRO A 177      31.913   7.614 -17.447  1.00 92.94           H  
ATOM   2680  CD  PRO A 177      31.497   5.964 -18.807  1.00 92.94           C  
ATOM   2681  HD2 PRO A 177      30.443   6.124 -18.583  1.00 92.94           H  
ATOM   2682  HD3 PRO A 177      31.857   5.063 -18.309  1.00 92.94           H  
ATOM   2683  N   LYS A 178      34.332   5.931 -21.099  1.00 94.56           N  
ATOM   2684  H   LYS A 178      33.906   5.220 -20.522  1.00 94.56           H  
ATOM   2685  CA  LYS A 178      35.667   5.642 -21.637  1.00 94.56           C  
ATOM   2686  HA  LYS A 178      36.116   6.560 -22.017  1.00 94.56           H  
ATOM   2687  C   LYS A 178      35.643   4.675 -22.820  1.00 94.56           C  
ATOM   2688  CB  LYS A 178      36.552   5.079 -20.518  1.00 94.56           C  
ATOM   2689  HB2 LYS A 178      37.530   4.841 -20.936  1.00 94.56           H  
ATOM   2690  HB3 LYS A 178      36.112   4.155 -20.144  1.00 94.56           H  
ATOM   2691  O   LYS A 178      36.649   4.577 -23.516  1.00 94.56           O  
ATOM   2692  CG  LYS A 178      36.739   6.068 -19.360  1.00 94.56           C  
ATOM   2693  HG2 LYS A 178      37.218   6.972 -19.735  1.00 94.56           H  
ATOM   2694  HG3 LYS A 178      35.774   6.329 -18.926  1.00 94.56           H  
ATOM   2695  CD  LYS A 178      37.609   5.432 -18.274  1.00 94.56           C  
ATOM   2696  HD2 LYS A 178      38.539   5.079 -18.720  1.00 94.56           H  
ATOM   2697  HD3 LYS A 178      37.071   4.584 -17.849  1.00 94.56           H  
ATOM   2698  CE  LYS A 178      37.914   6.462 -17.185  1.00 94.56           C  
ATOM   2699  HE2 LYS A 178      38.463   7.286 -17.640  1.00 94.56           H  
ATOM   2700  HE3 LYS A 178      36.972   6.857 -16.804  1.00 94.56           H  
ATOM   2701  NZ  LYS A 178      38.705   5.857 -16.088  1.00 94.56           N  
ATOM   2702  HZ1 LYS A 178      39.532   5.414 -16.463  1.00 94.56           H  
ATOM   2703  HZ2 LYS A 178      38.153   5.155 -15.615  1.00 94.56           H  
ATOM   2704  HZ3 LYS A 178      38.984   6.562 -15.420  1.00 94.56           H  
ATOM   2705  N   ASP A 179      34.538   3.964 -23.039  1.00 94.50           N  
ATOM   2706  H   ASP A 179      33.727   4.139 -22.463  1.00 94.50           H  
ATOM   2707  CA  ASP A 179      34.410   2.946 -24.084  1.00 94.50           C  
ATOM   2708  HA  ASP A 179      35.032   3.220 -24.936  1.00 94.50           H  
ATOM   2709  C   ASP A 179      32.957   2.844 -24.568  1.00 94.50           C  
ATOM   2710  CB  ASP A 179      34.926   1.603 -23.546  1.00 94.50           C  
ATOM   2711  HB2 ASP A 179      34.339   1.311 -22.675  1.00 94.50           H  
ATOM   2712  HB3 ASP A 179      35.958   1.731 -23.222  1.00 94.50           H  
ATOM   2713  O   ASP A 179      32.098   2.233 -23.932  1.00 94.50           O  
ATOM   2714  CG  ASP A 179      34.882   0.468 -24.576  1.00 94.50           C  
ATOM   2715  OD1 ASP A 179      34.345   0.666 -25.696  1.00 94.50           O  
ATOM   2716  OD2 ASP A 179      35.374  -0.621 -24.213  1.00 94.50           O  
ATOM   2717  N   SER A 180      32.679   3.406 -25.745  1.00 92.88           N  
ATOM   2718  H   SER A 180      33.434   3.790 -26.295  1.00 92.88           H  
ATOM   2719  CA  SER A 180      31.331   3.439 -26.320  1.00 92.88           C  
ATOM   2720  HA  SER A 180      30.666   3.880 -25.578  1.00 92.88           H  
ATOM   2721  C   SER A 180      30.756   2.061 -26.668  1.00 92.88           C  
ATOM   2722  CB  SER A 180      31.314   4.334 -27.559  1.00 92.88           C  
ATOM   2723  HB2 SER A 180      31.537   5.359 -27.262  1.00 92.88           H  
ATOM   2724  HB3 SER A 180      30.323   4.307 -28.011  1.00 92.88           H  
ATOM   2725  O   SER A 180      29.559   1.958 -26.936  1.00 92.88           O  
ATOM   2726  OG  SER A 180      32.281   3.903 -28.500  1.00 92.88           O  
ATOM   2727  HG  SER A 180      32.134   4.359 -29.331  1.00 92.88           H  
ATOM   2728  N   THR A 181      31.571   1.003 -26.655  1.00 94.00           N  
ATOM   2729  H   THR A 181      32.538   1.145 -26.400  1.00 94.00           H  
ATOM   2730  CA  THR A 181      31.138  -0.375 -26.927  1.00 94.00           C  
ATOM   2731  HA  THR A 181      30.250  -0.343 -27.558  1.00 94.00           H  
ATOM   2732  C   THR A 181      30.735  -1.137 -25.664  1.00 94.00           C  
ATOM   2733  CB  THR A 181      32.210  -1.153 -27.702  1.00 94.00           C  
ATOM   2734  HB  THR A 181      31.762  -2.091 -28.031  1.00 94.00           H  
ATOM   2735  O   THR A 181      30.178  -2.234 -25.746  1.00 94.00           O  
ATOM   2736  CG2 THR A 181      32.696  -0.410 -28.947  1.00 94.00           C  
ATOM   2737 HG21 THR A 181      33.249   0.485 -28.663  1.00 94.00           H  
ATOM   2738 HG22 THR A 181      33.357  -1.063 -29.516  1.00 94.00           H  
ATOM   2739 HG23 THR A 181      31.845  -0.132 -29.569  1.00 94.00           H  
ATOM   2740  OG1 THR A 181      33.329  -1.468 -26.909  1.00 94.00           O  
ATOM   2741  HG1 THR A 181      33.721  -0.677 -26.530  1.00 94.00           H  
ATOM   2742  N   ARG A 182      30.973  -0.554 -24.482  1.00 93.56           N  
ATOM   2743  H   ARG A 182      31.398   0.362 -24.488  1.00 93.56           H  
ATOM   2744  CA  ARG A 182      30.746  -1.186 -23.184  1.00 93.56           C  
ATOM   2745  HA  ARG A 182      30.519  -2.239 -23.352  1.00 93.56           H  
ATOM   2746  C   ARG A 182      29.561  -0.558 -22.452  1.00 93.56           C  
ATOM   2747  CB  ARG A 182      32.059  -1.105 -22.398  1.00 93.56           C  
ATOM   2748  HB2 ARG A 182      32.850  -1.574 -22.984  1.00 93.56           H  
ATOM   2749  HB3 ARG A 182      32.322  -0.059 -22.245  1.00 93.56           H  
ATOM   2750  O   ARG A 182      29.385   0.655 -22.431  1.00 93.56           O  
ATOM   2751  CG  ARG A 182      31.960  -1.803 -21.042  1.00 93.56           C  
ATOM   2752  HG2 ARG A 182      31.224  -1.289 -20.423  1.00 93.56           H  
ATOM   2753  HG3 ARG A 182      31.662  -2.842 -21.179  1.00 93.56           H  
ATOM   2754  CD  ARG A 182      33.307  -1.747 -20.332  1.00 93.56           C  
ATOM   2755  HD2 ARG A 182      34.032  -2.316 -20.914  1.00 93.56           H  
ATOM   2756  HD3 ARG A 182      33.635  -0.709 -20.280  1.00 93.56           H  
ATOM   2757  NE  ARG A 182      33.185  -2.290 -18.969  1.00 93.56           N  
ATOM   2758  HE  ARG A 182      32.245  -2.373 -18.610  1.00 93.56           H  
ATOM   2759  NH1 ARG A 182      35.426  -2.398 -18.535  1.00 93.56           N  
ATOM   2760 HH11 ARG A 182      35.574  -1.985 -19.445  1.00 93.56           H  
ATOM   2761 HH12 ARG A 182      36.202  -2.574 -17.914  1.00 93.56           H  
ATOM   2762  NH2 ARG A 182      33.963  -3.016 -16.958  1.00 93.56           N  
ATOM   2763 HH21 ARG A 182      34.740  -3.228 -16.349  1.00 93.56           H  
ATOM   2764 HH22 ARG A 182      33.009  -3.155 -16.656  1.00 93.56           H  
ATOM   2765  CZ  ARG A 182      34.188  -2.562 -18.160  1.00 93.56           C  
ATOM   2766  N   GLN A 183      28.774  -1.399 -21.781  1.00 92.19           N  
ATOM   2767  H   GLN A 183      28.980  -2.385 -21.843  1.00 92.19           H  
ATOM   2768  CA  GLN A 183      27.755  -0.974 -20.818  1.00 92.19           C  
ATOM   2769  HA  GLN A 183      27.526   0.081 -20.970  1.00 92.19           H  
ATOM   2770  C   GLN A 183      28.286  -1.128 -19.389  1.00 92.19           C  
ATOM   2771  CB  GLN A 183      26.456  -1.770 -21.028  1.00 92.19           C  
ATOM   2772  HB2 GLN A 183      25.778  -1.579 -20.196  1.00 92.19           H  
ATOM   2773  HB3 GLN A 183      26.690  -2.835 -21.024  1.00 92.19           H  
ATOM   2774  O   GLN A 183      28.895  -2.144 -19.040  1.00 92.19           O  
ATOM   2775  CG  GLN A 183      25.743  -1.423 -22.349  1.00 92.19           C  
ATOM   2776  HG2 GLN A 183      24.937  -2.137 -22.513  1.00 92.19           H  
ATOM   2777  HG3 GLN A 183      26.443  -1.519 -23.180  1.00 92.19           H  
ATOM   2778  CD  GLN A 183      25.130  -0.024 -22.356  1.00 92.19           C  
ATOM   2779  NE2 GLN A 183      25.118   0.660 -23.478  1.00 92.19           N  
ATOM   2780 HE21 GLN A 183      25.538   0.292 -24.320  1.00 92.19           H  
ATOM   2781 HE22 GLN A 183      24.773   1.608 -23.431  1.00 92.19           H  
ATOM   2782  OE1 GLN A 183      24.654   0.474 -21.349  1.00 92.19           O  
ATOM   2783  N   VAL A 184      28.023  -0.136 -18.545  1.00 92.94           N  
ATOM   2784  H   VAL A 184      27.521   0.663 -18.905  1.00 92.94           H  
ATOM   2785  CA  VAL A 184      28.314  -0.145 -17.107  1.00 92.94           C  
ATOM   2786  HA  VAL A 184      28.713  -1.123 -16.838  1.00 92.94           H  
ATOM   2787  C   VAL A 184      27.030   0.031 -16.306  1.00 92.94           C  
ATOM   2788  CB  VAL A 184      29.380   0.899 -16.715  1.00 92.94           C  
ATOM   2789  HB  VAL A 184      29.503   0.865 -15.633  1.00 92.94           H  
ATOM   2790  O   VAL A 184      26.003   0.470 -16.821  1.00 92.94           O  
ATOM   2791  CG1 VAL A 184      30.734   0.534 -17.330  1.00 92.94           C  
ATOM   2792 HG11 VAL A 184      31.489   1.262 -17.034  1.00 92.94           H  
ATOM   2793 HG12 VAL A 184      31.046  -0.454 -16.993  1.00 92.94           H  
ATOM   2794 HG13 VAL A 184      30.665   0.533 -18.418  1.00 92.94           H  
ATOM   2795  CG2 VAL A 184      29.004   2.334 -17.095  1.00 92.94           C  
ATOM   2796 HG21 VAL A 184      28.910   2.427 -18.177  1.00 92.94           H  
ATOM   2797 HG22 VAL A 184      28.057   2.604 -16.629  1.00 92.94           H  
ATOM   2798 HG23 VAL A 184      29.778   3.021 -16.751  1.00 92.94           H  
ATOM   2799  N   THR A 185      27.074  -0.351 -15.032  1.00 93.44           N  
ATOM   2800  H   THR A 185      27.941  -0.705 -14.654  1.00 93.44           H  
ATOM   2801  CA  THR A 185      25.954  -0.151 -14.110  1.00 93.44           C  
ATOM   2802  HA  THR A 185      25.056  -0.596 -14.538  1.00 93.44           H  
ATOM   2803  C   THR A 185      25.691   1.338 -13.907  1.00 93.44           C  
ATOM   2804  CB  THR A 185      26.237  -0.844 -12.770  1.00 93.44           C  
ATOM   2805  HB  THR A 185      27.197  -0.507 -12.378  1.00 93.44           H  
ATOM   2806  O   THR A 185      26.606   2.102 -13.594  1.00 93.44           O  
ATOM   2807  CG2 THR A 185      25.157  -0.598 -11.725  1.00 93.44           C  
ATOM   2808 HG21 THR A 185      25.318  -1.228 -10.850  1.00 93.44           H  
ATOM   2809 HG22 THR A 185      24.185  -0.820 -12.165  1.00 93.44           H  
ATOM   2810 HG23 THR A 185      25.173   0.442 -11.399  1.00 93.44           H  
ATOM   2811  OG1 THR A 185      26.283  -2.242 -12.983  1.00 93.44           O  
ATOM   2812  HG1 THR A 185      26.567  -2.637 -12.155  1.00 93.44           H  
ATOM   2813  N   ASP A 186      24.429   1.733 -14.042  1.00 93.56           N  
ATOM   2814  H   ASP A 186      23.732   1.059 -14.323  1.00 93.56           H  
ATOM   2815  CA  ASP A 186      23.944   3.042 -13.627  1.00 93.56           C  
ATOM   2816  HA  ASP A 186      24.804   3.690 -13.461  1.00 93.56           H  
ATOM   2817  C   ASP A 186      23.197   2.905 -12.298  1.00 93.56           C  
ATOM   2818  CB  ASP A 186      23.090   3.668 -14.735  1.00 93.56           C  
ATOM   2819  HB2 ASP A 186      23.599   3.540 -15.690  1.00 93.56           H  
ATOM   2820  HB3 ASP A 186      22.128   3.161 -14.803  1.00 93.56           H  
ATOM   2821  O   ASP A 186      22.040   2.494 -12.256  1.00 93.56           O  
ATOM   2822  CG  ASP A 186      22.895   5.168 -14.498  1.00 93.56           C  
ATOM   2823  OD1 ASP A 186      23.759   5.764 -13.800  1.00 93.56           O  
ATOM   2824  OD2 ASP A 186      21.998   5.745 -15.135  1.00 93.56           O  
ATOM   2825  N   ALA A 187      23.902   3.133 -11.192  1.00 94.38           N  
ATOM   2826  H   ALA A 187      24.838   3.506 -11.274  1.00 94.38           H  
ATOM   2827  CA  ALA A 187      23.391   2.819  -9.863  1.00 94.38           C  
ATOM   2828  HA  ALA A 187      23.087   1.772  -9.869  1.00 94.38           H  
ATOM   2829  C   ALA A 187      22.164   3.674  -9.504  1.00 94.38           C  
ATOM   2830  CB  ALA A 187      24.520   2.972  -8.840  1.00 94.38           C  
ATOM   2831  HB1 ALA A 187      24.851   4.010  -8.805  1.00 94.38           H  
ATOM   2832  HB2 ALA A 187      24.156   2.680  -7.855  1.00 94.38           H  
ATOM   2833  HB3 ALA A 187      25.356   2.327  -9.111  1.00 94.38           H  
ATOM   2834  O   ALA A 187      22.217   4.901  -9.584  1.00 94.38           O  
ATOM   2835  N   GLY A 188      21.074   3.030  -9.076  1.00 93.25           N  
ATOM   2836  H   GLY A 188      21.119   2.024  -9.002  1.00 93.25           H  
ATOM   2837  CA  GLY A 188      19.839   3.721  -8.680  1.00 93.25           C  
ATOM   2838  HA2 GLY A 188      19.115   2.971  -8.363  1.00 93.25           H  
ATOM   2839  HA3 GLY A 188      20.052   4.382  -7.840  1.00 93.25           H  
ATOM   2840  C   GLY A 188      19.178   4.551  -9.790  1.00 93.25           C  
ATOM   2841  O   GLY A 188      18.502   5.537  -9.479  1.00 93.25           O  
ATOM   2842  N   ALA A 189      19.385   4.166 -11.054  1.00 93.69           N  
ATOM   2843  H   ALA A 189      19.991   3.375 -11.218  1.00 93.69           H  
ATOM   2844  CA  ALA A 189      18.805   4.816 -12.229  1.00 93.69           C  
ATOM   2845  HA  ALA A 189      19.175   5.840 -12.291  1.00 93.69           H  
ATOM   2846  C   ALA A 189      17.272   4.869 -12.189  1.00 93.69           C  
ATOM   2847  CB  ALA A 189      19.264   4.052 -13.474  1.00 93.69           C  
ATOM   2848  HB1 ALA A 189      18.891   3.029 -13.441  1.00 93.69           H  
ATOM   2849  HB2 ALA A 189      18.873   4.543 -14.366  1.00 93.69           H  
ATOM   2850  HB3 ALA A 189      20.352   4.057 -13.528  1.00 93.69           H  
ATOM   2851  O   ALA A 189      16.684   5.844 -12.656  1.00 93.69           O  
ATOM   2852  N   TYR A 190      16.637   3.854 -11.596  1.00 93.50           N  
ATOM   2853  H   TYR A 190      17.185   3.084 -11.239  1.00 93.50           H  
ATOM   2854  CA  TYR A 190      15.187   3.761 -11.505  1.00 93.50           C  
ATOM   2855  HA  TYR A 190      14.768   4.615 -12.036  1.00 93.50           H  
ATOM   2856  C   TYR A 190      14.720   3.817 -10.061  1.00 93.50           C  
ATOM   2857  CB  TYR A 190      14.685   2.509 -12.216  1.00 93.50           C  
ATOM   2858  HB2 TYR A 190      14.984   1.632 -11.642  1.00 93.50           H  
ATOM   2859  HB3 TYR A 190      13.595   2.530 -12.248  1.00 93.50           H  
ATOM   2860  O   TYR A 190      15.159   3.014  -9.240  1.00 93.50           O  
ATOM   2861  CG  TYR A 190      15.213   2.381 -13.623  1.00 93.50           C  
ATOM   2862  CD1 TYR A 190      14.668   3.168 -14.651  1.00 93.50           C  
ATOM   2863  HD1 TYR A 190      13.900   3.890 -14.414  1.00 93.50           H  
ATOM   2864  CD2 TYR A 190      16.280   1.509 -13.893  1.00 93.50           C  
ATOM   2865  HD2 TYR A 190      16.727   0.932 -13.098  1.00 93.50           H  
ATOM   2866  CE1 TYR A 190      15.146   3.042 -15.968  1.00 93.50           C  
ATOM   2867  HE1 TYR A 190      14.726   3.645 -16.760  1.00 93.50           H  
ATOM   2868  CE2 TYR A 190      16.742   1.362 -15.212  1.00 93.50           C  
ATOM   2869  HE2 TYR A 190      17.511   0.640 -15.445  1.00 93.50           H  
ATOM   2870  OH  TYR A 190      16.666   2.007 -17.511  1.00 93.50           O  
ATOM   2871  HH  TYR A 190      16.238   2.637 -18.095  1.00 93.50           H  
ATOM   2872  CZ  TYR A 190      16.184   2.131 -16.249  1.00 93.50           C  
ATOM   2873  N   LYS A 191      13.816   4.739  -9.728  1.00 95.19           N  
ATOM   2874  H   LYS A 191      13.460   5.333 -10.464  1.00 95.19           H  
ATOM   2875  CA  LYS A 191      13.291   4.888  -8.359  1.00 95.19           C  
ATOM   2876  HA  LYS A 191      13.689   4.096  -7.725  1.00 95.19           H  
ATOM   2877  C   LYS A 191      11.786   4.735  -8.369  1.00 95.19           C  
ATOM   2878  CB  LYS A 191      13.698   6.225  -7.728  1.00 95.19           C  
ATOM   2879  HB2 LYS A 191      13.352   6.239  -6.694  1.00 95.19           H  
ATOM   2880  HB3 LYS A 191      13.203   7.042  -8.253  1.00 95.19           H  
ATOM   2881  O   LYS A 191      11.097   5.470  -9.072  1.00 95.19           O  
ATOM   2882  CG  LYS A 191      15.213   6.447  -7.747  1.00 95.19           C  
ATOM   2883  HG2 LYS A 191      15.585   6.395  -8.771  1.00 95.19           H  
ATOM   2884  HG3 LYS A 191      15.703   5.676  -7.153  1.00 95.19           H  
ATOM   2885  CD  LYS A 191      15.548   7.827  -7.186  1.00 95.19           C  
ATOM   2886  HD2 LYS A 191      15.027   8.584  -7.773  1.00 95.19           H  
ATOM   2887  HD3 LYS A 191      15.226   7.889  -6.146  1.00 95.19           H  
ATOM   2888  CE  LYS A 191      17.058   8.032  -7.292  1.00 95.19           C  
ATOM   2889  HE2 LYS A 191      17.560   7.294  -6.665  1.00 95.19           H  
ATOM   2890  HE3 LYS A 191      17.360   7.838  -8.321  1.00 95.19           H  
ATOM   2891  NZ  LYS A 191      17.437   9.407  -6.895  1.00 95.19           N  
ATOM   2892  HZ1 LYS A 191      16.961  10.068  -7.492  1.00 95.19           H  
ATOM   2893  HZ2 LYS A 191      18.433   9.531  -7.005  1.00 95.19           H  
ATOM   2894  HZ3 LYS A 191      17.177   9.581  -5.935  1.00 95.19           H  
ATOM   2895  N   VAL A 192      11.282   3.796  -7.582  1.00 94.44           N  
ATOM   2896  H   VAL A 192      11.906   3.264  -6.991  1.00 94.44           H  
ATOM   2897  CA  VAL A 192       9.853   3.504  -7.516  1.00 94.44           C  
ATOM   2898  HA  VAL A 192       9.387   3.841  -8.441  1.00 94.44           H  
ATOM   2899  C   VAL A 192       9.228   4.289  -6.369  1.00 94.44           C  
ATOM   2900  CB  VAL A 192       9.581   1.992  -7.421  1.00 94.44           C  
ATOM   2901  HB  VAL A 192       9.971   1.602  -6.481  1.00 94.44           H  
ATOM   2902  O   VAL A 192       9.620   4.151  -5.208  1.00 94.44           O  
ATOM   2903  CG1 VAL A 192       8.073   1.723  -7.492  1.00 94.44           C  
ATOM   2904 HG11 VAL A 192       7.884   0.653  -7.575  1.00 94.44           H  
ATOM   2905 HG12 VAL A 192       7.587   2.091  -6.589  1.00 94.44           H  
ATOM   2906 HG13 VAL A 192       7.641   2.218  -8.361  1.00 94.44           H  
ATOM   2907  CG2 VAL A 192      10.248   1.234  -8.579  1.00 94.44           C  
ATOM   2908 HG21 VAL A 192      11.332   1.334  -8.526  1.00 94.44           H  
ATOM   2909 HG22 VAL A 192       9.996   0.176  -8.518  1.00 94.44           H  
ATOM   2910 HG23 VAL A 192       9.897   1.627  -9.534  1.00 94.44           H  
ATOM   2911  N   LEU A 193       8.234   5.103  -6.713  1.00 95.00           N  
ATOM   2912  H   LEU A 193       8.011   5.175  -7.696  1.00 95.00           H  
ATOM   2913  CA  LEU A 193       7.216   5.583  -5.790  1.00 95.00           C  
ATOM   2914  HA  LEU A 193       7.541   5.433  -4.761  1.00 95.00           H  
ATOM   2915  C   LEU A 193       5.974   4.732  -6.053  1.00 95.00           C  
ATOM   2916  CB  LEU A 193       6.990   7.086  -6.031  1.00 95.00           C  
ATOM   2917  HB2 LEU A 193       7.923   7.612  -5.830  1.00 95.00           H  
ATOM   2918  HB3 LEU A 193       6.746   7.225  -7.085  1.00 95.00           H  
ATOM   2919  O   LEU A 193       5.342   4.880  -7.095  1.00 95.00           O  
ATOM   2920  CG  LEU A 193       5.863   7.723  -5.194  1.00 95.00           C  
ATOM   2921  HG  LEU A 193       4.911   7.246  -5.430  1.00 95.00           H  
ATOM   2922  CD1 LEU A 193       6.114   7.615  -3.690  1.00 95.00           C  
ATOM   2923 HD11 LEU A 193       5.363   8.189  -3.147  1.00 95.00           H  
ATOM   2924 HD12 LEU A 193       6.020   6.574  -3.382  1.00 95.00           H  
ATOM   2925 HD13 LEU A 193       7.109   7.986  -3.443  1.00 95.00           H  
ATOM   2926  CD2 LEU A 193       5.763   9.214  -5.519  1.00 95.00           C  
ATOM   2927 HD21 LEU A 193       4.912   9.644  -4.991  1.00 95.00           H  
ATOM   2928 HD22 LEU A 193       6.677   9.728  -5.220  1.00 95.00           H  
ATOM   2929 HD23 LEU A 193       5.600   9.347  -6.589  1.00 95.00           H  
ATOM   2930  N   TYR A 194       5.656   3.822  -5.138  1.00 94.75           N  
ATOM   2931  H   TYR A 194       6.189   3.801  -4.280  1.00 94.75           H  
ATOM   2932  CA  TYR A 194       4.458   2.988  -5.218  1.00 94.75           C  
ATOM   2933  HA  TYR A 194       4.101   2.939  -6.247  1.00 94.75           H  
ATOM   2934  C   TYR A 194       3.380   3.629  -4.353  1.00 94.75           C  
ATOM   2935  CB  TYR A 194       4.781   1.560  -4.761  1.00 94.75           C  
ATOM   2936  HB2 TYR A 194       5.665   1.212  -5.296  1.00 94.75           H  
ATOM   2937  HB3 TYR A 194       5.029   1.566  -3.700  1.00 94.75           H  
ATOM   2938  O   TYR A 194       3.599   3.831  -3.164  1.00 94.75           O  
ATOM   2939  CG  TYR A 194       3.654   0.570  -4.995  1.00 94.75           C  
ATOM   2940  CD1 TYR A 194       2.525   0.552  -4.150  1.00 94.75           C  
ATOM   2941  HD1 TYR A 194       2.451   1.250  -3.329  1.00 94.75           H  
ATOM   2942  CD2 TYR A 194       3.737  -0.338  -6.068  1.00 94.75           C  
ATOM   2943  HD2 TYR A 194       4.595  -0.330  -6.723  1.00 94.75           H  
ATOM   2944  CE1 TYR A 194       1.483  -0.372  -4.373  1.00 94.75           C  
ATOM   2945  HE1 TYR A 194       0.612  -0.383  -3.734  1.00 94.75           H  
ATOM   2946  CE2 TYR A 194       2.705  -1.272  -6.281  1.00 94.75           C  
ATOM   2947  HE2 TYR A 194       2.761  -1.980  -7.094  1.00 94.75           H  
ATOM   2948  OH  TYR A 194       0.583  -2.192  -5.676  1.00 94.75           O  
ATOM   2949  HH  TYR A 194      -0.233  -2.033  -5.196  1.00 94.75           H  
ATOM   2950  CZ  TYR A 194       1.575  -1.293  -5.437  1.00 94.75           C  
ATOM   2951  N   SER A 195       2.226   3.976  -4.910  1.00 94.50           N  
ATOM   2952  H   SER A 195       2.067   3.788  -5.889  1.00 94.50           H  
ATOM   2953  CA  SER A 195       1.167   4.642  -4.150  1.00 94.50           C  
ATOM   2954  HA  SER A 195       1.234   4.330  -3.108  1.00 94.50           H  
ATOM   2955  C   SER A 195      -0.210   4.270  -4.661  1.00 94.50           C  
ATOM   2956  CB  SER A 195       1.353   6.157  -4.215  1.00 94.50           C  
ATOM   2957  HB2 SER A 195       1.431   6.463  -5.259  1.00 94.50           H  
ATOM   2958  HB3 SER A 195       2.271   6.436  -3.697  1.00 94.50           H  
ATOM   2959  O   SER A 195      -0.477   4.392  -5.856  1.00 94.50           O  
ATOM   2960  OG  SER A 195       0.255   6.820  -3.626  1.00 94.50           O  
ATOM   2961  HG  SER A 195       0.210   6.583  -2.697  1.00 94.50           H  
ATOM   2962  N   THR A 196      -1.096   3.861  -3.756  1.00 93.94           N  
ATOM   2963  H   THR A 196      -0.830   3.837  -2.782  1.00 93.94           H  
ATOM   2964  CA  THR A 196      -2.449   3.424  -4.095  1.00 93.94           C  
ATOM   2965  HA  THR A 196      -2.686   3.796  -5.092  1.00 93.94           H  
ATOM   2966  C   THR A 196      -3.480   4.043  -3.159  1.00 93.94           C  
ATOM   2967  CB  THR A 196      -2.555   1.885  -4.179  1.00 93.94           C  
ATOM   2968  HB  THR A 196      -3.566   1.622  -4.489  1.00 93.94           H  
ATOM   2969  O   THR A 196      -3.281   4.149  -1.950  1.00 93.94           O  
ATOM   2970  CG2 THR A 196      -1.566   1.362  -5.222  1.00 93.94           C  
ATOM   2971 HG21 THR A 196      -0.539   1.509  -4.888  1.00 93.94           H  
ATOM   2972 HG22 THR A 196      -1.713   1.890  -6.164  1.00 93.94           H  
ATOM   2973 HG23 THR A 196      -1.715   0.296  -5.395  1.00 93.94           H  
ATOM   2974  OG1 THR A 196      -2.261   1.217  -2.973  1.00 93.94           O  
ATOM   2975  HG1 THR A 196      -2.316   0.278  -3.168  1.00 93.94           H  
ATOM   2976  N   VAL A 197      -4.595   4.484  -3.739  1.00 94.62           N  
ATOM   2977  H   VAL A 197      -4.644   4.446  -4.747  1.00 94.62           H  
ATOM   2978  CA  VAL A 197      -5.839   4.811  -3.038  1.00 94.62           C  
ATOM   2979  HA  VAL A 197      -5.663   4.837  -1.962  1.00 94.62           H  
ATOM   2980  C   VAL A 197      -6.831   3.702  -3.351  1.00 94.62           C  
ATOM   2981  CB  VAL A 197      -6.411   6.172  -3.468  1.00 94.62           C  
ATOM   2982  HB  VAL A 197      -6.582   6.155  -4.544  1.00 94.62           H  
ATOM   2983  O   VAL A 197      -7.009   3.339  -4.518  1.00 94.62           O  
ATOM   2984  CG1 VAL A 197      -7.742   6.482  -2.770  1.00 94.62           C  
ATOM   2985 HG11 VAL A 197      -8.078   7.484  -3.039  1.00 94.62           H  
ATOM   2986 HG12 VAL A 197      -7.625   6.422  -1.688  1.00 94.62           H  
ATOM   2987 HG13 VAL A 197      -8.511   5.776  -3.086  1.00 94.62           H  
ATOM   2988  CG2 VAL A 197      -5.459   7.328  -3.155  1.00 94.62           C  
ATOM   2989 HG21 VAL A 197      -5.426   7.477  -2.076  1.00 94.62           H  
ATOM   2990 HG22 VAL A 197      -5.833   8.240  -3.621  1.00 94.62           H  
ATOM   2991 HG23 VAL A 197      -4.462   7.122  -3.545  1.00 94.62           H  
ATOM   2992  N   GLY A 198      -7.477   3.171  -2.322  1.00 93.81           N  
ATOM   2993  H   GLY A 198      -7.281   3.512  -1.392  1.00 93.81           H  
ATOM   2994  CA  GLY A 198      -8.405   2.058  -2.447  1.00 93.81           C  
ATOM   2995  HA2 GLY A 198      -7.840   1.127  -2.401  1.00 93.81           H  
ATOM   2996  HA3 GLY A 198      -8.915   2.096  -3.409  1.00 93.81           H  
ATOM   2997  C   GLY A 198      -9.455   2.017  -1.346  1.00 93.81           C  
ATOM   2998  O   GLY A 198      -9.449   2.839  -0.428  1.00 93.81           O  
ATOM   2999  N   ALA A 199     -10.339   1.032  -1.446  1.00 94.81           N  
ATOM   3000  H   ALA A 199     -10.244   0.396  -2.225  1.00 94.81           H  
ATOM   3001  CA  ALA A 199     -11.193   0.606  -0.346  1.00 94.81           C  
ATOM   3002  HA  ALA A 199     -11.182   1.371   0.431  1.00 94.81           H  
ATOM   3003  C   ALA A 199     -10.641  -0.681   0.265  1.00 94.81           C  
ATOM   3004  CB  ALA A 199     -12.644   0.434  -0.806  1.00 94.81           C  
ATOM   3005  HB1 ALA A 199     -12.689  -0.220  -1.677  1.00 94.81           H  
ATOM   3006  HB2 ALA A 199     -13.226  -0.013   0.000  1.00 94.81           H  
ATOM   3007  HB3 ALA A 199     -13.081   1.407  -1.029  1.00 94.81           H  
ATOM   3008  O   ALA A 199     -10.116  -1.534  -0.448  1.00 94.81           O  
ATOM   3009  N   GLU A 200     -10.790  -0.824   1.573  1.00 95.00           N  
ATOM   3010  H   GLU A 200     -11.283  -0.099   2.074  1.00 95.00           H  
ATOM   3011  CA  GLU A 200     -10.557  -2.063   2.303  1.00 95.00           C  
ATOM   3012  HA  GLU A 200     -10.155  -2.805   1.613  1.00 95.00           H  
ATOM   3013  C   GLU A 200     -11.886  -2.606   2.828  1.00 95.00           C  
ATOM   3014  CB  GLU A 200      -9.495  -1.869   3.401  1.00 95.00           C  
ATOM   3015  HB2 GLU A 200      -8.598  -1.460   2.936  1.00 95.00           H  
ATOM   3016  HB3 GLU A 200      -9.250  -2.849   3.812  1.00 95.00           H  
ATOM   3017  O   GLU A 200     -12.773  -1.836   3.201  1.00 95.00           O  
ATOM   3018  CG  GLU A 200      -9.909  -0.937   4.554  1.00 95.00           C  
ATOM   3019  HG2 GLU A 200     -10.786  -1.352   5.050  1.00 95.00           H  
ATOM   3020  HG3 GLU A 200     -10.181   0.033   4.139  1.00 95.00           H  
ATOM   3021  CD  GLU A 200      -8.804  -0.727   5.609  1.00 95.00           C  
ATOM   3022  OE1 GLU A 200      -8.982   0.168   6.470  1.00 95.00           O  
ATOM   3023  OE2 GLU A 200      -7.765  -1.434   5.597  1.00 95.00           O  
ATOM   3024  N   ALA A 201     -12.025  -3.926   2.849  1.00 97.12           N  
ATOM   3025  H   ALA A 201     -11.280  -4.501   2.480  1.00 97.12           H  
ATOM   3026  CA  ALA A 201     -13.103  -4.612   3.543  1.00 97.12           C  
ATOM   3027  HA  ALA A 201     -13.416  -3.985   4.378  1.00 97.12           H  
ATOM   3028  C   ALA A 201     -12.590  -5.935   4.114  1.00 97.12           C  
ATOM   3029  CB  ALA A 201     -14.297  -4.815   2.602  1.00 97.12           C  
ATOM   3030  HB1 ALA A 201     -14.653  -3.847   2.250  1.00 97.12           H  
ATOM   3031  HB2 ALA A 201     -15.104  -5.311   3.142  1.00 97.12           H  
ATOM   3032  HB3 ALA A 201     -14.000  -5.427   1.751  1.00 97.12           H  
ATOM   3033  O   ALA A 201     -11.743  -6.591   3.498  1.00 97.12           O  
ATOM   3034  N   GLY A 202     -13.093  -6.328   5.278  1.00 96.81           N  
ATOM   3035  H   GLY A 202     -13.780  -5.756   5.748  1.00 96.81           H  
ATOM   3036  CA  GLY A 202     -12.595  -7.511   5.965  1.00 96.81           C  
ATOM   3037  HA2 GLY A 202     -11.574  -7.315   6.294  1.00 96.81           H  
ATOM   3038  HA3 GLY A 202     -12.568  -8.356   5.277  1.00 96.81           H  
ATOM   3039  C   GLY A 202     -13.405  -7.924   7.182  1.00 96.81           C  
ATOM   3040  O   GLY A 202     -14.473  -7.370   7.462  1.00 96.81           O  
ATOM   3041  N   VAL A 203     -12.852  -8.918   7.872  1.00 93.81           N  
ATOM   3042  H   VAL A 203     -11.931  -9.217   7.586  1.00 93.81           H  
ATOM   3043  CA  VAL A 203     -13.280  -9.444   9.173  1.00 93.81           C  
ATOM   3044  HA  VAL A 203     -14.069  -8.809   9.576  1.00 93.81           H  
ATOM   3045  C   VAL A 203     -12.128  -9.319  10.158  1.00 93.81           C  
ATOM   3046  CB  VAL A 203     -13.833 -10.871   9.037  1.00 93.81           C  
ATOM   3047  HB  VAL A 203     -14.633 -10.845   8.297  1.00 93.81           H  
ATOM   3048  O   VAL A 203     -10.975  -9.535   9.711  1.00 93.81           O  
ATOM   3049  CG1 VAL A 203     -12.784 -11.884   8.557  1.00 93.81           C  
ATOM   3050 HG11 VAL A 203     -12.352 -11.550   7.614  1.00 93.81           H  
ATOM   3051 HG12 VAL A 203     -13.250 -12.859   8.415  1.00 93.81           H  
ATOM   3052 HG13 VAL A 203     -11.989 -11.970   9.298  1.00 93.81           H  
ATOM   3053  CG2 VAL A 203     -14.441 -11.364  10.352  1.00 93.81           C  
ATOM   3054 HG21 VAL A 203     -13.673 -11.408  11.125  1.00 93.81           H  
ATOM   3055 HG22 VAL A 203     -14.880 -12.353  10.218  1.00 93.81           H  
ATOM   3056 HG23 VAL A 203     -15.215 -10.668  10.674  1.00 93.81           H  
ATOM   3057  OXT VAL A 203     -12.400  -8.910  11.299  1.00 93.81           O  
TER    3058      VAL A 203                                                       
END   
