# Supplementary material for: Assessing Wolbachia circulation in wild populations of phlebotomine sand flies from Spain and Morocco: implications for control of leishmaniasis
Source: Parasit Vectors. 2025 Apr 26;18:155. doi: 10.1186/s13071-025-06771-6 (PMC12032678; doi:10.1186/s13071-025-06771-6)
Supplement: Supplementary file 4 — Additional File 4: Dataset S4. [file 13071_2025_6771_MOESM4_ESM.zip › PhlebotomussergentiEB_01ca0/PhlebotomussergentiEB_01ca0_env/bfd.mgnify30.metaeuk30.smag30.a3m]

>101
SDEETSYYVRLQYNGEFLPLFTKVDGITYKKDKSDYSPLKPSFIAGGGAFGYKMDDIRVDVEGVYSYLNKNDVKDVTFDPANTIADSVTAISGLVNVYYDIAIEDMPITPYIGVGVGAAYISTPLEPAVNDQKSKFGFAGQVKAGVSYDVTPEVKLYAGARYFGSYGANFDGKKTDPKDSTRQVTDAGAYKVLYSTVGAEAGV
>O52079	142	0.995	3.025E-34	0	202	203	30	232	237
SDEETSYYVRLQYNGEFLPLFTKVDGITYKKDKSDYSPLKPSFIAGGGAFGYKMDDIRVDVEGVYSYLNKNDVKDVTFDPANTIADSVTAISGLVNVYYDIAIEDMPITPYIGVGVGATYISTPLEPAVNDQKSKFGFAGQVKAGVSYDVTPEVKLYAGARYFGSYGANFDGKKTDPKDSTRQVTDAGAYKVLYSTVGAEAGV
>A0A098AS54	142	0.995	3.025E-34	0	202	203	30	232	237
SDEETSYYVRLQYNGEFLPLFTKVDGITYKKDKSDYSPLKPSFIAGGGAFGYKMDDIRVDVEGVYSYLNKNDVKDVTFDPANTIADSVTAISGLVNVYYDIAIEDMPITPYIGVGVGATYISTPLEPAVNDQKSKFGFAGQVKAGVSYDVTPEVKLYAGARYFGSYGANFDGKKTDPKDSTRQVTDAGAYKVLYSTVGAEAGV
>B3GR42	123	0.740	1.402E-27	0	202	203	3	218	223
SDEETSYYVRLQYNGEILPFYTSIEGIKHKSGKDKNSPLKASFIAGGGAFGYKMDDIRVDVEGLYSQLSKDadvvsaaaaavaaAGSSPAVAAIPEVAESLTAISGLVNVYYDIAIEDMPITPYVGVGVGAAYISTPLKTAVNGQNSKFGFAGQVKAGVSYDVTPEIKLYVGARYFGSYGANFDGQKTDPKDPTKQVTDAGAYKVLYSTVGAEAGV
>Q6JH19	120	0.773	9.157E-27	0	202	203	6	200	205
SDEETIYYIRLQYNGEFLPLFTKVDGIEYKKGTESHNPLKASFIAGGGAFGYKMDDIRVDVEGVYSYLNKNDVTGATFTPTDAIADSLTAISGLVNVYYDIAIEDMPITPYIGAGIGAAYLSTPLKTAVNGQNSKFGFAGQVKAGISYDVTPEVKFYAGARYFGSYGANFDTSTGGKG--------KGGHTVLYSTVGAEAGV
>A0A141GD53	116	0.773	2.850E-25	0	202	203	3	205	211
SDEVTSLYVGLQYNGEFLPLFTKIDGIDYKEGTDVYSPLKASFIAGGGAFGYKMDDIRVDVEGVYSYLNKNDVKDVAFTPADTVANSLTATSGLVNVYCDIAIEDMPITPYVGVGVGAAYISAPLETAVNSQNGKFGFAGQERAGVIYDITPEIKLYAGARFFGSYGAHFDGEDADPKDTFTKVADKGADEVVYSTVGEEYGV
>A0A076KZL4	115	0.633	3.895E-25	0	195	203	3	200	201
SDEETSYYVRLQYNGEILPLFTKVDNMKIKKGTDDVDPFKASFLGVGAAFGYKMDDIRVDIEGLYSQLN-KNVNNDEVLTPDTVAGSLKAISGLVNVYYDIAIEDMPITPYVGVGVGAAYVSTPLKEAINGQKNKFGFAYQAKAGVNYDVTPEIKLYAGARYFGSCGANFDSDASKKDKGGHAVFYStvgAEVGVAFNF-------
>3300027864.a:Ga0209755_10007391_4	113	0.645	2.537E-24	1	202	203	31	232	238
-DEETSYYIRLQYNGEFLPFKTKIDNITvkkGATAVTDVDPFKASFLAGGGAFGYKMDDIRVDIEALYSQLSKNTETDITTDPGVA--DKLSAISGLVNVYYDVAIEDMPITPYLGVGVGAAYIKNPlATKATGDKDSGFGFAYQAKAGVSYDVTPEIKLFAGARYFGSYGAKFDKPAATGASSQQPTKD--GLKVLYSTIGAEAGV
>D7F193	113	0.635	3.467E-24	0	202	203	4	195	200
SDEETSYYVRLQYNGEILPFYTTVDGITNATGKEKDSPLTISFIAGGGAFGYKMDDIRVDVEGLYSQLAKDTAALNTSETNVADS--LTAFSGLVNVYYDMAIEDMPITPYVGVGVGAAYISNPSKADAVKDQKRFGFAYQAKAGVSYDVTPEIKLFAGARYFGSYGASFDKATKDDTGIKN---------VVYNTVGAEAGV
>A0A1A9VJK4	107	0.678	3.734E-22	0	199	203	113	309	965
SDEETSYYVRLQYNGEILPLFTKIDGITNVAGKEKDSPLKASFIAGGGAFGYKMDDIRVDVEGLYSQLNKD-----AGVAGTTVADNLTAISGLVNVYYDIAIEDMPITPYVGVGVGAAYISTPLATVVSSQNGKFAFAGQVRAGVSYDVTPEVKLYAGARYFGSYGANFDKTDKDGKGELKNTSmnEVITFGCRLNFYESE---
>A0A141GD59	103	0.784	6.168E-21	0	189	203	3	192	203
SDEEISLCAGEEYNGEFFFLFTKFDGITYKKDKSDYSPLKPSFIAGGGAFGYKMDDIRVDVEGVYSYLNKNDVKDVTFNPENTIDNRVTAISGLDNVYYDIAVEDMPITPYVGVGVGAAYITTPLEPAENDQNRKFVFAGQEKAGVSYDAPPEINLYAGARYFGSDGANFDGNNADRKDLAKLVADAAGA-------------
>Q6JH24	102	0.631	2.143E-20	0	202	203	3	198	203
SDEETSYYVRLQYNGEILPLFTKIDGATgakkkNADASTTTDLYKASFMAGGGAFGYKMDGIRVDIEGLYSQLSKDTLEKAPDPAIAD---SLTAISGLVNVYYDIAIEDMPITPYIGVGVGAAYVSNPLATKVTDDKaSGFGVAYQAKAGASYDVTPEIKLYAGARYFGSYGANF----------GKATKGDAGIKVLYSTVGAEAGV
>Q3V577	102	0.597	2.143E-20	1	201	203	31	236	242
-DEETSYYIRLQYNGEVLPFKTKVDAIQYQDNADKvFDPFKASFMAGGAAFGYKMDNIRVDIDGLYSQLNKNEISGTAKAGNTKIADNLSVMSGLVNVYYDVAIEDMPITPYVGVGIGAAYLsNPTTEKIVADQKHRFGFAYQAKAGVSYDVTPEIKLFAGARYFGSYGAKFnksEEARKIDSTKEKTEVTKDTYKVLYSTIGAEAG-
>UniRef100_Q3V577	102	0.597	2.143E-20	1	201	203	31	236	242
-DEETSYYIRLQYNGEVLPFKTKVDAIQYQDNADKvFDPFKASFMAGGAAFGYKMDNIRVDIDGLYSQLNKNEISGTAKAGNTKIADNLSVMSGLVNVYYDVAIEDMPITPYVGVGIGAAYLsNPTTEKIVADQKHRFGFAYQAKAGVSYDVTPEIKLFAGARYFGSYGAKFnksEEARKIDSTKEKTEVTKDTYKVLYSTIGAEAG-
>H6SFT6	101	0.683	3.993E-20	6	199	203	1	195	197
------YYVRLQYNGEVLPFKTKIDGIEYKKNNDAQDPLKASFMAGSGAFGYKMDDIRVDVEGLYSQLNKNDVSGAAFTPVTVAD-SVTAFSGLVNVYYDVAIEDMPITPYVGVGVGAAYVSNPlATKIAGDKDSGFGFAYQAKAGVSYDVTPEIKLYAGARYFGSYGASFDGeIKQGSGEDEITTTDKGAHKVFYSTIGAE---
>SRR5215468_8962855	99	0.294	1.386E-19	34	161	203	3	137	138
----------------------------------TFKAHTDTGWAANGNVGYaglFIPNIRVEGEVAYRSNHVNGIEITPPSVTFPATGHINSLAFIANGYYDF-LNSTPFTPYLGGGVGAARVSLDnlaftALPAVTTSGHKWEFAYQGIAGVRYNFTPNWSVHIDYRY-----------------------------------------
>A0A1S5R247	96	0.589	2.274E-18	3	202	203	33	228	231
---DASYYVRLQYNGELLPFKTKIDTFTATKDSDTTLDPFKASFIGGGAeFGYKMEDFRVGVEGVYSQLNKNADTGVVLAPADAAAEKLTAIAVLVNVNYDIAiIEDLPVAPYVGVGVGAAYINNPLKAPFNEQKSGFGVAYQAKAGVSYAVTPEINLYAGARYFGSYGAKFD-KSGEEGDKGKGDIK-----VLYSVVGAEAGV
>UniRef100_B5LWQ0	96	0.588	2.274E-18	0	202	203	3	245	250
SDEETSYYVRLQYNGEVLPFYTSIEGITHKSGKDKDSPLKASFIAGGGAFGYKMDDIRVDVEGLYSQLSKDANvvnaaavaavsttpavaavsttpavaavsttpavaavsttpavaavgTTPAIAAIPEVAESLTAISGLVNVYYDIAIEDMPITPYVGVGVGAAYISTPLKTAVNGQNSKFGFAGQVKAGVSYDVTPEIKLYAGARYFGSFGAHFDKDAAAGKDK-------GELKVLYSTVGAEAGV
>I3NWE0	95	0.641	4.232E-18	17	186	203	0	168	175
-----------------LPLFTKVDNMKIKKGTDDVDPFKASFLGVGAAFGYKMDDIRVDIEGLYSQLN-KNVNNDEVLTPDTVAGSLKAISGLVNVYYDIAIEDMPITPYVGVGVGAAYVSTPLKEAINGQKNKFGFAYQAKAGVNYDVTPEIKLYAGARYFGSCGANFDSDASKKXKGGHAVFYS----------------
>Q6JCI3	95	0.596	4.232E-18	6	202	203	1	200	205
------YYIRLQYNSEFSPLNTKVDGITgaQKDSKDTNDLYKPSFMAGGSAFGYRMDDIRVDIEGLYSQLSKSTLS---RAPTPDIVDNLTAISGLVNVYYDVVIEDIPITPYVGVGLGVAYISNPAKAQVIADqKHGFGFAYQAKAGISYDVTPEIKLFAGARYFGSYGANFDKSEEVNKGTSEDKETKVTAGaykVLYSTIGAEAGV
>SRR5262245_34349490	92	0.299	5.069E-17	39	163	203	7	142	160
---------------------------------------FDTGFVIGGAFGIHMDQWlrglRLEVEGAYRRNEFDGAYSTFSGSTGTIHGHVSTFSLMANAWYDIDIG-SKVRPYVGGGVGWARVHNDqywlssdgSSVPFSTTGDNSGFAFQLGVGLNYEVMPGVDVGIGYRYFD---------------------------------------
>SRR5689334_18242028	90	0.282	2.388E-16	55	167	203	0	114	115
-------------------------------------------------------PFRLEAEVAYRTNDVDSLSVNG-ARFPGATGSMNSLALMLNGFYDI-YTGTPFTPYIGAGIGYARVSADGITATglgvTNSDDDNRFAYQAIAGVAWSISPEVALTADYRYFATQDP-----------------------------------
>A0A221Y522	90	0.547	2.388E-16	6	200	203	1	189	190
------YYISMQYNGEFLPFKTKIDNitvQKNNINVTDVDPFKAYFLAGGGAFGYKMEDIRVDIEALYSQVSKNTETGITTDPGIAN--NLSIMSGLVNVYYHVALEDMPITPYVGVGVGAAYIKNPlATKITGDKDSGFGFAYQAKAGVSYDVTPEIKFFAGARYFGSYGASFQKDAGDTNKN--------GLKVLYSTIGAEA--
>A0A0G2QWR7	89	0.708	6.050E-16	14	171	203	2	159	182
--------------YYFLTAFPKIDGIDYKKDTDIYSPLKASFIAGGGAFGYKMDDIRVDVEGVYSYLIDQDVKDVVFTPSHTVAVSSSLIGPPINVYYDIAVEDMPITPYVGGGVAAAYITPPLDAAVNRQNGKFAFAGQARAGVSYDITPEIKLYAGARYFGSYAAHYDG-------------------------------
>A0A1S5R268	89	0.509	6.050E-16	0	202	203	4	206	211
SDEETSYYVRVQYNGELLPWKTNVDGmiwkkNAADAAATTDPAYKPSFISGGAAFGYKMDDIRVDIEGLYSQLNhnttvYNYSAIDANSSKVEVDTELAAVSGLVNVYYDIAMEDMPVIPYVGVGVGAAYVNNPLATaVVSGQDKGFGVAYQAKVGVSYEMTSEIKFYAGGRYF-----------GSYAKFDKASANDGALKVLYSTIGAEAGV
>C7DSH6	85	0.685	9.802E-15	36	162	203	19	145	150
------------------------------------DPLKASFMVGGAAFGYKMDDIRVDVEGLYSQLNKNDVGECNICSNNCCKQCGSIFRGLVNVYYDIAIEDMPITPYVGVGVGAAYISNPSEASAVKDQKGFGFAYQAKAGVSYDVTPEIKLYAGARYF----------------------------------------
>SRR5689334_12257764	84	0.281	1.819E-14	55	180	203	0	133	142
-------------------------------------------------------DLRVELEVAYSENDADRLHYNSATGSnykGDASGRFDVLTFMANVWYDIPVSET-VTPYIGGGAGIAIVDANPGykhqplYDPVFDSSEAAFAFQVGAGIKWQVAQNIALDVGYRLRGIDGPTFDAAETDPTYDT----------------------
>D0RCD5	84	0.554	2.477E-14	0	162	203	11	185	188
SADETSYYVRVQYNGEFLPFKTSIGGFEAkESNLVTTDTYASSFISGGGAFGYKMDDIRVDIEGLYSKLNKadgvtfqklnNANPPVGDGTDAPFDTELTAIAGLVNVYYDIAMEDMQVIPYVGVGVGAAYVNNPLATaAVTGQDKGFGVAYQAKVGVSYDMTPEIKFYAGARYF----------------------------------------
>A0A1S5R232	83	0.473	4.595E-14	19	191	203	2	173	174
-------------------DITGVTAKKSGSDSTAIDPFEASFIGGSGAFGYKMDDFRVELEGLYSQLNKNDLVGAVFDPTTAAD-KLGVISGLVNVYYDVVIDDVPVAPYVGVGIGAAYINNPSAVEAVKNQKGFGVAGQAKVGVSYAATPEIKVYAGARYFGTYGAKFDKATASDGVISKVLYSVVGAEL-----------
>SRR6185437_13331225	81	0.308	1.580E-13	47	164	203	5	120	121
-----------------------------------------------GAIGYGLGNgFRVEGEIGYRDSGVDKASTGSAG------GSVSALDFMGNGLYDFNLGW-PVTPYIGAGIGTARVSADkltvPGSTVTINDTDQTFAYQGIAGVAYAITQSLKLDVSYRYFAT--------------------------------------
>SRR5215218_9513794	81	0.322	1.580E-13	55	170	203	0	114	139
-------------------------------------------------------RVRLEANVSWRESDLDEIDVGGFD--LDGDGEASALVGLVNAYYDLDLG-LPLRPYVGGGVGAARVSIDSDGGglLDVDDEGTAFAWDLAAGLSYDVTPNLALTGGYRYLRIEGTDFD--------------------------------
>A0A0G2QWQ9	81	0.753	2.151E-13	17	170	203	5	157	178
-----------------LPLFTKADGITHKKAYSDYGALTASFKAGGGAVGYKRDDFRVDEEGVYSVVNKTTVTDANCTPAISA-VSVTAISGPVNVYYDIAIEDMRITPYVGVGVGAAYISTPLKDAVNDQKRKFGFAGQVKAGVSYDVTPEVKLYAGASYFGYNRVNFD--------------------------------
>SRR5688500_19709557	81	0.288	2.928E-13	84	195	203	1	118	119
------------------------------------------------------------------------------------DGETKALVGLINAYVDLDVGDFPLRPYVGGGVGGAYLELDtgDDTPLSVDDEAGAFAWNLLAGVGYDITESVAITATYRYLRLEGTDFsadvAGVDVDDLDVDDVNLHEVMLGLRYTF-------
>SRR4051794_10115091	80	0.304	3.985E-13	43	160	203	6	128	129
-------------------------------------------YVFGGGVGYRfFPQLRTDLTLSYRG----DYGFDQRGGGLRARADLDSIVGMVSAYYDI-VTIRGLTPYIGAGVGLSDNSYGTTRVTNaagatlatlNGHSRTEFAWQAGAGVSYAFTPNWSLDIGYR------------------------------------------
>SRR6476620_1319394	80	0.254	5.424E-13	87	198	203	18	133	137
---------------------------------------------------------------------------------------ISQTTVMANAYYDF-WADQAFTPYVGAGVGVAFVNTNV-GQINLSISSTQFAYQYMMGVGYKISPSLRVNLEGRYFGTTQPGFQgngsllGTPVSVSGNYPNNNVTVLASLQYKFGAP----
>SRR4051812_43924021	79	0.350	7.383E-13	43	157	203	5	119	120
-------------------------------------------FVFGGAVGYRFPWVRLELNGSWRKFDVDQVSAAGFDSG-GGDGDASAAVGLVNLYLD-PSVDWPVRPYLGGGVGAAYVSVDtgDDSPIEVDDEAGAFAWNLMAGLSYDITPAVTLSA---------------------------------------------
>MGYP000787474750	79	0.274	1.367E-12	94	195	203	16	127	128
----------------------------------------------------------------------------------------------LNVYYDIETG-TKFTPYIGAGLGYARVESKaslPDNGVSKKSSDNNLAWQIGVGVSYAMTDNISFDAGYRYTDYGNVKDSyqmnvapfGKPFDVTSKNDITSHEFLLGARYTF-------
>A0A0B4ZN47	78	0.795	1.860E-12	16	162	203	3	149	158
----------------FCPLFTKVEGVSNTKDKSDFSALKPFFIKIGGAFGYKMGDIRVVVEGVYSYLTKNDVKDVTFGPANIIAVSVTAISGLVNVYYDIAIEDMPITPYIGVGVGAAYINDQKDNAGNDQKSKFGFTDQVKAEVSYDVAPEVKLYDGASYF----------------------------------------
>SRR6185369_7401720	78	0.275	2.531E-12	30	170	203	2	155	168
------------------------------PTVGDVDVAFDTGFTASVVGGYKFaNNLRVEGELS--GKSATAATNTFNNFTFKTDSTVSSVSLLTNVYFDIKAASaFGITPYIGGGIGVAYLFTSKNNHTVLSrnntgnitlfdgtGDDIVFAYQAGAGIGYDITPKVTVDLGYRYYGTTEAEFD--------------------------------
>MGYP000799002279	77	0.372	6.371E-12	71	163	203	5	97	122
-----------------------------------------------------------------------DAEKKVSDEFGTTKAKMENNSVMLNAYYDIDTG-TKLTPYVGAGIGMARLKGSIKgDDANASKSKTTFAWQVGAGVSYAMTDNLALDAGYRYLR---------------------------------------
>SRR5690606_29298222	76	0.272	1.603E-11	46	161	203	1	135	155
----------------------------------------------GGAVGYEMGNgLRGEVEVSYLQAGNDKVRGSYTAYAYDagldelfiidegtgslrARGDLSATFVLANLWYDFN-NFGTFKPYIGGGVGVAFVDQNLKvgGFKVIDDSSTAFAFQAGAGVKWALSDSVDLDLGYRF-----------------------------------------
>SRR5690349_7289337	76	0.239	1.603E-11	86	202	203	25	161	185
--------------------------------------------------------------------------------------NVNQTTVMANVYYDF-MADQAFTPYIAAGAGVAFVNTNigqqflvTPLNFNISNTSTQFAYQYMMGVGYKITPNLRFNLEGRYYGTSAPSFQGnaslpgfRPVPVSGSYPNNSITVLASLQYKLGapaeaapPPPAPV
>SRR5215471_7586787	75	0.272	2.963E-11	66	179	203	0	119	131
------------------------------------------------------------------QNGGTVSSNVLGATITRNGITVSQTSVMANVYYDF-MADQAFTPYIGAGAGVAFVNTNigqqflvTPLNFNISNTSTQFAYQYMMGVGYKITPNLRLNLEGRYYATTAPSFQGNAALPGFP-----------------------
>SRR6516225_5536359	74	0.291	7.443E-11	82	176	203	13	115	121
----------------------------------------------------------------------------------DVSGHEDADTFMFNIWYDFQLgnPYRRLHPYLGGGVGFAQVAMHDislsafEPYVAVDDTQTLLAYQFGLGASYDLAPNWKLLAEFRYLASDSGNFKYTAPPP--------------------------
>SRR5579862_7012644	74	0.319	7.443E-11	86	179	203	21	111	121
--------------------------------------------------------------------------------------EVQQTSVMANAYYDF-FAREAFTPYVGAGAGIAIINSHFAS--LTDSSDTEFAYQAIVGVGYKVTPNLRLNFDGRYYGTTNPAFNNSFNLPRAT-----------------------
>ERR1044071_1574530	73	0.277	1.012E-10	84	169	203	14	103	123
------------------------------------------------------------------------------------DGDLDNADLFVNALYDFNNLNWPVTPYVGVGVGVGFPTANNIRPTNtggtIDDTDVQLAYQGIAGVSYAIDKQWSVTADYRYIATLDPKF---------------------------------
>SRR5580698_8905761	73	0.263	1.012E-10	60	171	203	0	127	159
------------------------------------------------------------LEGLFRQNNGTLSSslsgFLGLGGNSNGNVTVNKTTVMANAYYDF-WADQAFTPYVGAGVGVAFVNTTAQSsstigtgvvsvngNSNINSSSTQFAYQYMIGVGYKITPNLRVNLEGRYFGTTQPGFQG-------------------------------
>V5JY66	73	0.610	1.012E-10	17	170	203	7	158	178
-----------------LPFYTKVDGITNATYTEKESPLTRSFIAGGGAFGYKMDDIRVDVERLYSHLANDTSVLNTFETNVADS--LTAFSRLVDVYYDIAIEDMPITPYDGVGVGAAYISNPSKAGAAEDQKGFGFAYQAEAVVSYDVTPDFKLFAEARNIGSYGASFD--------------------------------
>SRR3546814_19180655	73	0.345	1.375E-10	93	199	203	0	98	124
---------------------------------------------------------------------------------------------MVNALYDFDTG-TPFTPYAGVGIGAARTKVK------DIDSKTLFAYQGILGVSYDVTDELKAYLDYRYFATADLQ-GTTPAGPDVDVENESHTGMIDVRYLFGEPR---
>MGYP001370476226	72	0.273	2.538E-10	90	195	203	2	101	102
------------------------------------------------------------------------------------------QTFIANAYYDIAT-STPLTPYVTAGIGYARVKLTTE---DASSNNSNFAWSLGVGAKYALSQDVDLDLGYRYLDANKA--DASKDGVKSQVKAKSNDFMFGVSYRF-------
>A0A0F3NR76	72	0.265	2.538E-10	45	202	203	103	271	276
---------------------------------------------FNGAIGYSMGGPRVELEIGYERFNtisndtyasdkaykivalGRNGAITANNYVTAEINNITTVSLMANACYDIPVHDMSLVPYVCAGIG------SNLVNTTKDSLTPKFAYQAKAGVSYTITPEVSLTVGGFYHGIIGTKYEKLHVDNATGLTDKTSaTAEFGLSY--FGGELGV
>SRR5688500_11611829	72	0.322	3.448E-10	78	167	203	17	108	126
------------------------------------------------------------------------------GTSFKVDGKETSLSFLANAWYDIKTG-TRFTPYVGGGLGVTWIRMDnlrLGGFTLADDSEYTGAWQVGGGVSYELTPSISLSLDYRYFGAISP-----------------------------------
>MGYP000802470153	71	0.314	4.684E-10	108	195	203	10	96	97
------------------------------------------------------------------------------------------------------------RPYVGAGIGMARLKGSIKgDDANASKSKTTFAWQVGAGVSYAMTDNLALDAGYRYTDADEVNVKNDGSN--NKFEAKSHEFLLGARYSF-------
>SRR5882757_2067686	71	0.296	4.684E-10	84	168	203	0	89	119
------------------------------------------------------------------------------------SGHMSTFALMANICYDID-CGSRFKPYFGGGAGWAHAHahfvamTTSGGRQPFGNDDSGFAYQAGAGVNYELTPEVSIGVGYRYFRGPDVD----------------------------------
>SRR5207249_3330765	71	0.264	4.684E-10	52	165	203	0	124	125
----------------------------------------------------RWGSFRAEAEFSLFNNNVPETGIGGPTGaveqQGAASGNITVYSYMFNFYYDLSIEGLPVKPYFGAGIGCYHSEinsltllYTNPVTVVDCSSNYPFAYQFRAGVSYELSEKTDIYAGYRFFDGG-------------------------------------
>MGYP001331601959	70	0.252	8.641E-10	92	195	203	0	104	105
--------------------------------------------------------------------------------------------FMLNAYYDFDT-DSKFVPYVGGGIGYTEIDFSSYTVTvagetleSDEGSDGAFGYQVKAGISYLASEKIDVFGEAVFSGTSGFSISTADIDPITAWG-----GRVGLRYRF-------
>SRR5689334_7857871	70	0.297	8.641E-10	56	161	203	1	110	116
--------------------------------------------------------FRAEIEASYQRFSAGDVVYDKPGPAihHDGNGRQTATYILGNVWYDF-VSFSAIRPYAGGGVGVAFVNqhiNQPDNTLGPSGSDTVFAFQAGAGVNFALAEWVSLDIGYRF-----------------------------------------
>SRR5690606_12454970	70	0.250	8.641E-10	76	170	203	23	130	133
----------------------------------------------------------------------------PSDPCGSPEGSIDQWSLMGNVIWDFGDEDWALRPFVGVGAGVNRVSVDslgqfstsppgpgSPANLQVDDSDQALAWQVLAGFAWALTDRLSLDLTARYMQTQEVSFE--------------------------------
>MGYP001481357767	70	0.273	1.173E-09	86	166	203	22	115	121
--------------------------------------------------------------------------------------EVSVNTLMLNAYYDFR-NDSAFTPWVSAGIGYARIHqkttgistwdygygYSGRESLSRSGSADNFAWSLGAGVRYDVTPDIALDLSYRYLDAGD------------------------------------
>SRR3972149_3071266	69	0.300	2.163E-09	78	178	203	0	101	108
------------------------------------------------------------------------------GGSIPSDGEFTATSLMFNGYYDIK-ATPTVTPYLGLGIGFSQVSLNWDvlGVNIADDEDMVFAYQFLAGIGFSVTPTVTIDAGYKYFATADPSFEDVTGFPFD------------------------
>SRR5665213_3158642	69	0.205	2.163E-09	47	162	203	7	156	163
-----------------------------------------------ARIGYRLsPHFRLELEGGYRHGGLSSATDFASGPVingvvqgtdvdlcatgtqsptcGSPQGSVNAWTGMANALFDV-LPESRIDPFIGAGIGFDHLKIRadgdlvgtatggVPDHGNIDDSQTKLAYQGIAGLSYRATDRLNVDLTYRYM----------------------------------------
>C7DSG8	68	0.609	3.987E-09	25	147	203	9	130	150
-------------------------GIGIKRGTEVHDPLKASFLAGGAAFGYKRAGCRVDVEGLYSQLSKSGVGGATFAPTTVAN-SVAVFSGLVNVYYDIAIEDMPITPYVGVGVGAAYISNPSEASAVKDQKGFGFAYQAKAGVSY-------------------------------------------------------
>MGYP001195798606	68	0.279	7.343E-09	86	191	203	10	126	132
--------------------------------------------------------------------------------------DLSRFAVMANVWYDID-AGSKIVPYVGGGVGWNRAHLEvggevvdpgffLTDIEQADFSESGFAWQLGAGANYEVSPGVKVGVGYRYFHGADVDRAfGGKNSAAAVTDEGNHTVQANV-----------
>SRR5512135_1998316	67	0.309	9.964E-09	78	171	203	9	104	105
------------------------------------------------------------------------------DGENARTGDVTAYSAMANVYLDIA-NSSPVTPFIGAGAGVLRLSIDDlrsDSVTIEDQSDSTEAWQFMAGMAVKISPRTKVDLTYRYLDTNRLSWEG-------------------------------
>ERR1700733_4863182	67	0.288	9.964E-09	85	182	203	12	115	124
-------------------------------------------------------------------------------------GHDNADSALANLWYDFKAPTGPFkvlHPYLGGGVGAVRSyyrDPSFAGRAIPSDYATEFGYQAGAGIGIDVTPRLTLSLDYRHLWTNRGGFHGTAAAPGDVTQQ--------------------
>SRR5688500_69051	67	0.300	1.352E-08	52	162	203	0	109	110
----------------------------------------------------RFPWARLEANVSYRENDVDTVSVGDQDFG--GDGKTEALVGLVNAYLDLDFG-LPIHPFVGGGIGAAYlsVDTGDDSPLEVDDEAGAFAWNLLAGFGYDVTESVALTATYRYL----------------------------------------
>SRR6185295_8616526	67	0.302	1.352E-08	91	168	203	0	84	116
-------------------------------------------------------------------------------------------ALMANVWYDVDVNW-RVKPYVGGGVGWARTKVDGAFRTFSGTSTTtafsrhenGFAWQLGAGFNYEVQPGVNVGVGYRYFQGPDVE----------------------------------
>MGYP000945715193	67	0.340	1.352E-08	79	171	203	184	282	287
-------------------------------------------------------------------------------GTSTDTTSYNAWLLLANAYVDIGT-WYGITPYVGAGLGGAYVNWDTLTNTDDDgtfyhegGSDWRFAWGVMAGASYCLTSNLKLDVGYRYSQVDGGEMFG-------------------------------
>ERR1700693_2176742	66	0.288	1.834E-08	75	168	203	9	104	107
---------------------------------------------------------------------------PGLTGQSTSSGDVTALAWMANATVDI-LPQSRVTPYLGVGVGGVRLELENYkalGTTFVHQSDLQVAYQGIVGVRYQVTPSISMKLDYRYFAATSAD----------------------------------
>SRR6185437_9584662	66	0.296	1.834E-08	88	195	203	22	123	124
----------------------------------------------------------------------------------------KAWLGLVNVTYDFAMND-KWSPYVGVGVGAGKTVVEVD---HDDTGDNGFAWQAKVGVGYKASDKVTVDLGYRYIQL--PKWEKSSDGATLEAKPHLNALTAGIRFGF-------
>MGYP001073482792	66	0.353	1.834E-08	94	173	203	0	79	179
----------------------------------------------------------------------------------------------FNAIYTFDDLGGNaaWQPYVGAGLGGADLETSMYDGNW--KSDTVFAYQFIGGVGYQVAPQWTLFGEARYFGTQGSEFDGPD-----------------------------
>SRR5271154_2406334	66	0.333	2.488E-08	84	170	203	8	99	101
------------------------------------------------------------------------------------SGRVSATTLMLNGYYDF-MPDAVWTPYVGVGLGAANINARFSGNNglgdtaSIHDSNTQFAYQGIVGASWKVAERVKANIDYRYLSTSKANFN--------------------------------
>SRR6478736_3072840	66	0.260	2.488E-08	79	166	203	1	95	117
-------------------------------------------------------------------------------PGADEYADIGGWAGLLNAYFDLG-NWSGFTPYLGGGVGLSHLTASavhdgiagVTTRSWADASKWNFAWSLTAGASYAITPNLLIDGSYRYTNLGS------------------------------------
>ERR1700722_10324275	66	0.324	3.374E-08	87	162	203	5	80	100
---------------------------------------------------------------------------------------VESYSVMGNAYYDFDIG-CRWSPYVGVGLGFAENKvVASHHNHEFSVKENGFAYQGIAGVNYKICDKTDVGLEYRYF----------------------------------------
>MGYP000556080539	66	0.269	3.374E-08	89	162	203	2	79	185
-----------------------------------------------------------------------------------------STTLALNGYYDFaPIAGDRLTPYVGAGLAYVteiDFDITGGPAAGEYSDTGVFGYQLMAGAEYPITETWSLNGEIRYV----------------------------------------
>MGYP000331839760	65	0.265	4.575E-08	54	196	203	0	152	165
------------------------------------------------------NNLRGEFEFVYSKLKVDSSDFVDASYAGDLYFADDagealepgsrgifknegfvNKAAMVNVYYDFATEKLPVIPYIGAGVGASKV-------TFLGASETTLAYQVKAGVSYPINETFSIFAGAQYFGLADTTFKNLSISNSDEFK-NPQKADVNIN-KFG------
>SRR5829696_1081283	65	0.294	6.203E-08	91	198	203	27	154	169
-------------------------------------------------------------------------------------------TGLVNVYVDLGT-WHGITPFIGAGIGASYNTISSFKDVNtvtggvayaDDDSKWDLAWALQAGLAYEVTPGLSLEVGYRYLHLGDAqsgdlnTYDGSCPPagcrdsPINFEDLSSHDVKFAMRWMLGGA----
>MGYP001426560961	64	0.280	8.410E-08	86	195	203	1	103	104
--------------------------------------------------------------------------------------DLSLFSTMANIYYDISIP-SRFTPYVGAGIGLA---------SYTTIDDTAFAYQFMVGTSYDLNNKDQLFGGYRYFGTTNynslINFTGGGVTDGDFM-FNHHAFEVGYRHNF-------
>ERR1043166_8184090	64	0.250	8.410E-08	81	162	203	11	94	114
---------------------------------------------------------------------------------PSPTGQMHLAGPMLNVMWDFPVVDFPFRPYVGLGIGGLYTDFTANSGGvkVIDGSKWNMAYQVIAGAEFPLSQSSRLTASYRWL----------------------------------------
>C7DSH4	64	0.580	1.140E-07	23	162	203	7	145	149
-----------------------IDGIEYKKGTEVHDPLKASFMAGGAAFGYKMGDIRVDVEGLYSQLNKNDVGGATFAPTTVAN-SVAVFSGLVNVYYDIAIEDMPITPY---RWCWCWCSIyqqSFRSSAVKDQKGFGFAYQAKAGVSYEGTTAIKLYAGARYF----------------------------------------
>SRR6185436_5589678	64	0.252	1.545E-07	56	147	203	0	106	107
--------------------------------------------------------FRLEIEGGYRSADIDevtivrdetDPATYAPGDVVDAGGDAQLGTAMVNLYYDIHIADGPILPWIGAGIGAAFVDYAIDDPIYPlltfggKDTTWVFAYQFMAGITF-------------------------------------------------------
>A0A218KM64	64	0.238	1.545E-07	21	184	203	67	239	276
---------------------SQTDGVLISQYKGDYNPPFAANVAIGYAGEFKNHSYRAELEGIYSSVKVDniglassqmtigyikgDATNNTKHGVVVNHDHIENASVMANVYHHWKNDRFSFSPYVGAGVGVTRMEM-------FEQSSIKPAYQLKAGLDYRMTEDTNIHIGYRHFGAVGADFKLTANKLGETKSSTF------------------
>MGYP000120741957	64	0.279	1.545E-07	1	170	203	38	248	295
-DEESSYYVRAHWNGNFFNLMNGQELKSNGGTGATFTTlkghqktqhvsnvddyrpnYTPSIIAGGAAVGYTMEGIRVEFEGFYSNLDVDGSGYKDTSSKDAPEnakvfgisgvkddratasvttndfigknEGFSNVTAMVNAYYDLDLGTEiPVTPYVGAGLGVSRISF-------AGNTHYKPTLQLKGGVSYSITPEIKLYGGYRGFVTYSNEFN--------------------------------
>SRR5208282_391242	63	0.287	2.837E-07	89	162	203	15	94	104
-----------------------------------------------------------------------------------------SLSYMANVVYDvLPLRTYGFTPYIGLGVGYCHNTEkhkykTDTVTNSDKEKDNRFAYQGIAGVKYPLNETLSAGGEYHYF----------------------------------------
>SRR5262245_10689990	63	0.292	2.837E-07	87	169	203	4	92	125
---------------------------------------------------------------------------------------LYQVPFLANVVLHFPLPHTPVVPYIGGGVGGTLTIFDTDGltrravTVVGSETDFGFTYQVFAGLRFDITPWMSAGLGYKYFASDDSSY---------------------------------
>SRR5580693_7202410	63	0.274	3.844E-07	85	169	203	7	97	103
-------------------------------------------------------------------------------------GNDNADSALANLWYDFRAPTGPlsaVHPYLGGGAGAVRSyyrDATRAGGAIASDYATEFSYQAGAGVDFDVTPRLTLSVDYRHLWTNRGSF---------------------------------
>SRR6185312_4996711	63	0.250	3.844E-07	93	174	203	52	135	159
---------------------------------------------------------------------------------------------MANIFWDPPVPDFIVRPFLGAGVGGAYIDTHNSVgaVQIMSTDNWHFAWQLMGGVALPLSQTSRLTGMYRYFRVEDVGYRCTPP----------------------------
>MGYP001139710461	63	0.282	3.844E-07	56	161	203	0	115	207
--------------------------------------------------------FRVDLTGDYFFKAAFRGSSAGTGCGAGPCtstdaSTMSALLLMANAYADLGT-WHGITPYLGAGLGGARIswgdleTTTTGTAIHTGSTNWRFAWALMAGASYCVTDKLKLDVGYRY-----------------------------------------
>SRR5216117_3574790	62	0.352	5.207E-07	91	170	203	0	87	102
-------------------------------------------------------------------------------------------SGMFNAIYDIEGLSSSVLPYIGAGIGAANLKGEVTfndfttgiTDTRDTRSNTRFAYQVLAGVGFKVMDNVNMNVGYRYFGTTSGDRD--------------------------------
>SRR5579884_2135880	62	0.280	5.207E-07	35	157	203	2	118	119
-----------------------------------FRIDPDDAPTGGAALGLRLTPFRLELEGLW-------MRSATSANANGISGRLTNIPAMANVYFDID-SGGKLEPYVGFGLGASFVSLKGATAGTgrIDSSTRVLAFQPIVGVNYNVTDQIALGL---------------------------------------------
>GraSoiStandDraft_39_1057311.scaffolds.fasta_scaffold2472735_1	62	0.292	5.207E-07	85	170	203	2	89	154
-------------------------------------------------------------------------------------GTLSSSTLMFNSIYDFTLGW-PVTPHLGLGLGGATLDGNFNAPSVGYRskvSDVVFAYQGIAGVRYMVNPTLALDLDYRYRGTSGMNYT--------------------------------
>SRR5690348_13646275	62	0.269	7.053E-07	73	170	203	11	125	127
-------------------------------------------------------------------------RFATTTAAANPTGTVNVPKVMVNAYYDFAIPGVPWiLPYIGGGIGAAWQTLDRQSIFFNDptftrpgrltvngkHSTDAFAWQAMAGAAFPIAqvPGLSLTTEFRYFGTDEVKYT--------------------------------
>ERR1700677_4553264	62	0.260	7.053E-07	43	157	203	39	179	181
-------------------------------------------FAGFVRIGYHvMPHVRVEIEGGYRHGGIQSLHDIPSPPGADvdicapgtadptcgnPGGSVTAWTGMANILFDL-MPDAMINPFAGGGVGFKHVSvntsgdavgdaYNAPVPFAVSESSTNFAWQVIGGLSYKATDQVNIDL---------------------------------------------
>SRR5262245_9651776	62	0.279	7.053E-07	87	168	203	0	84	263
---------------------------------------------------------------------------------------LQEISLMANVLYDIPFGE-RFSGSLGAGLGADYLDYEFNNVNglnvSRSDSTWKFAWQLIAGLNYEVAPQTAVFLNYRYMQVEGID----------------------------------
>ERR1043166_6958493	61	0.278	9.551E-07	56	150	203	9	103	104
--------------------------------------------------------LRAEVEGLYRYQPVN--SLTVSGVTSPAQGQMHLGGPMVNVYLDLPVVDFPFRPYIGLGAGGLYTDITAKSGGTkvIDGSKWAMAYQVLGGAEFPLS----------------------------------------------------
>GraSoiStandDraft_53_1057289.scaffolds.fasta_scaffold3762945_1	61	0.306	9.551E-07	84	167	203	35	134	149
------------------------------------------------------------------------------------KGNVSSIVALVNGYVDLGT-WHGFTPYVGVGVGVAQNRLsgltdqgfsynslngvgSPTGGYCDDGRKTNFAWALMAGLGYSVTPNLKLEIGYRYLNMGKF-----------------------------------
>SRR5262245_48816715	61	0.250	1.293E-06	70	169	203	17	120	130
----------------------------------------------------------------------NDFDLSSEGKTYHVGGQAEGGAFMANLYYDIHwLGDIGVLPWIGAGVGADYIDYSISQPTlvlDAQDSAWALAYQAMAGITIPLADSLSASVGYRFFQTKDFTY---------------------------------
>Kansoi400Nextera_1026152.scaffolds.fasta_scaffold44464_1	61	0.287	1.293E-06	80	170	203	52	143	157
--------------------------------------------------------------------------------GADASGRLSVTYALANYYVDFDL--GRIRPYVGVGLGLGYVETRDFgviGAQMLSDGNWGWAYQFGAGLSFDLTSNVTLEAGYRLLSVRDVETT--------------------------------
>SRR5690242_1239649	61	0.293	1.751E-06	82	169	203	9	100	105
----------------------------------------------------------------------------------DGDGHSEILSVMANAMYDFDihTPIVPLVPHLGLGLGYAHvmNRSAPHNGLLVKKQDDTPAGQLIAGVDYAVSPGMKLGLDYRYFVAHDADF---------------------------------
>ERR1700744_2677947	60	0.313	2.370E-06	86	162	203	15	100	102
--------------------------------------------------------------------------------------KFRNWSAMLNSYIDFNLPiIRPLIPYIGGGLGIDQNKVgsstltvgGRTGSNLTGSNKNQFAWQVMAGVSWSLTPTLALDASYRYF----------------------------------------
>SRR3569832_1541420	60	0.306	2.370E-06	91	174	203	1	87	105
-------------------------------------------------------------------------------------------SFMANVLYDIHLGDD-FTVSLGAGAGLASANIDirglSQPLVIDKDDGWGFAWQLIGGVGWSLSPNTELYAEYHYFRNDRHDVTTFPN----------------------------
>SRR5215469_7846768	60	0.270	2.370E-06	78	167	203	0	98	115
------------------------------------------------------------------------------GTCESPGGSITVWTGMANVLFDI-LPHSRINPFVGGGVGFAHVTMNNSgslcgsegcgPTVSFGSGGTHFAYQGIAGFSFRATDHVNVDLTYRYTRADGV-----------------------------------
>SRR5215470_11523097	60	0.291	3.208E-06	80	168	203	5	99	106
--------------------------------------------------------------------------------GVDINGAYKSYLGMINGYYDFAF-FGPIKPYAGFGLGVARVNDDRQavrsstlEISERDEWRTAFAYQMRVGVGYEIVPRVDVSAGYRYVHINGGD----------------------------------
>SRR5580765_3406901	60	0.291	3.208E-06	79	175	203	3	104	106
-------------------------------------------------------------------------------GVSNDDGRIANTSAMGNVIYDINTGTF-VTPYIGVGVGMSYVQIranpaaTATPQVWFDNHDVVVAYQGIAGLSFQVTPAIALGVDYRFFGTMEPRIPSSTPP---------------------------
>SRR4051794_10020219	60	0.247	3.208E-06	80	161	203	37	128	132
--------------------------------------------------------------------------------TRTAKDHLDTYWLLANMWYDFA-PGSAWNPYIGGGVGVVHVKGSFKSAFTSNDnapvdwlnhnvDSWGLGLQAGAGIKFAIMPNVAIDLGYRF-----------------------------------------
>SRR3954466_2104879	59	0.232	4.341E-06	87	176	203	1	97	99
---------------------------------------------------------------------------------------LNNFGVMVDALYDFNM--GALSPYLGVGVGYGWVEAKsmrlsgPNGSVRVDDTDAQFAYQGIAGVAYNLSsmvPGLAATAEYRFYGTLDPEFTAVASNG--------------------------
>SRR6516165_2614151	59	0.204	4.341E-06	33	123	203	6	103	109
---------------------------------SNTRMGLDTGFSGAVTGGWAFGNgLRAELQGGYQSNGVRDIytrrTDGNLAPLQGVSGHLSTWSAMANVFYDLPVRRyvGPLRPYVGAGLGYGWLDFN-------------------------------------------------------------------------------
>SRR5512140_3371334	59	0.295	4.341E-06	89	170	203	10	96	115
-----------------------------------------------------------------------------------------VVPLLVNVKFQLP-NHTRFTPYIGAGVSGAAVYMHIADLHIGNTSVWgtesavVFAYQGFAGVRFAINDRMGLSVEYRYFGADGPDFE--------------------------------
>SRR5579875_3264986	59	0.261	4.341E-06	85	162	203	0	87	132
-------------------------------------------------------------------------------------GEFQSYGAMVNVLYDFDVRMPWVFPYIGVGAGWAHNKADNLTASNtalgyymrTDGENDNFAYQAMVGAAFPLAwvPGLSLTAEYRFY----------------------------------------
>SRR5688572_23187178	59	0.268	5.873E-06	91	174	203	2	98	102
-------------------------------------------------------------------------------------------AWMVNLYHDIQICDWQWRPYVGLGVGLAQSEINSLYPTFFDtigppfagvgvntTSDMVFAYQFRAGISRPLGCRAEFYTGYRFFQADELTFSSAPF----------------------------
>SRR5215813_10099135	59	0.260	5.873E-06	91	170	203	4	95	113
-------------------------------------------------------------------------------------------AFMGNIFYDVHfLGDLGFLPWVGAGVGAAYIDYNLTADIYNPNTDittvlagkdnvWAFAYQFMAGVTIPLADSLSGSIGYRYFRTQDFTYT--------------------------------
>SRR3978361_1128497	59	0.284	5.873E-06	70	168	203	4	111	119
----------------------------------------------------------------------NDATGICGYGYNISKGQFSSIVGLANAYFDLGT-WYGITPFVGGGVGVAYHNFRDLSDVSlqpaggfgtaLGKTQTNLAWAAMAGIAYTVNPHLKLEMGYRYLNMGTIK----------------------------------
>ERR1700689_1033270	59	0.250	5.873E-06	78	162	203	27	122	129
------------------------------------------------------------------------------PASDNPGGSLDSWSVMANVLFDILPDESPFNAFVGGGMGALNVKlltnadlvgpsVVGTPAVTINESNTKFGYQGIGGLTYRVTDRVNVDLTYRYL----------------------------------------
>SRR5438045_5076139	59	0.237	5.873E-06	56	170	203	2	135	140
--------------------------------------------------------LRFEGEIGY-FNNSNKREIVTGVLNEVAQGNIGLATMMFNGYYDFAIKKSpRFKPYVGAGFGLFQSQVNgltsatllagipnpaggffLQPTVVDTRSRWTACHQFKVGIGYEIDPRTEVFLGYRYFRGGNFTLN--------------------------------
>B1N6B7	59	0.250	5.873E-06	44	202	203	105	280	285
--------------------------------------------GFSGSIGYAMDGPRIEIEATYQKFHPKNPDNNDTDSSDHYKyyglfregtpqeeehryvvlknEGLTFMSLTVNACYDIVAEGIPFIPYACVGIG-------SDLIDIFNDKNLKFAYQGKVGISYPITSEVSAFIGGYYHGIIGNKFNklPVKTPVTLDTAPQTTSASVELDTGFFGGEIGV
>SRR5580693_6959473	59	0.272	7.944E-06	98	191	203	1	99	106
--------------------------------------------------------------------------------------------------WDIPFPDFPVRPFIGAGIGGAYVSADLRDPANTNtylkSDNWGLAYQLMGGASFPVTPDTRVTAAYRWLQLDNIHAAcGTSGLPRLTCRSSLNSQSVDL-----------
>SRR4051794_2232562	59	0.314	7.944E-06	93	177	203	27	115	126
---------------------------------------------------------------------------------------------MANAIYDFDihTPVVPLVPHIGLGLGYAHvmNRSAPHNGLLVKKQDDTPAGQLIAGVDYAVSPGLKLGLDYRYFVAHDADFRVATTGGT-------------------------
>ERR1700742_1668978	58	0.310	1.075E-05	84	162	203	4	89	108
------------------------------------------------------------------------------------SGNTANLSFMVNGLYDINLG-LPIVPYIGAGIGGTDFRISSLPVTsgpltglaSGGADRWGFAVQPIVGVSYSITPQISIAGEYRYL----------------------------------------
>ERR1700676_558568	58	0.252	1.075E-05	89	171	203	16	91	113
-----------------------------------------------------------------------------------------QVSAMANILYDFN-ATGTWVPYIGAGAGVGFVDSNLP------INSTVFAFQGILGIGYTWSPNLRFNSEGRYFATSNPQVGG-------------------------------
>SRR6185436_12638270	58	0.308	1.075E-05	84	151	203	64	128	131
------------------------------------------------------------------------------------SGNVRTWAIMANVWYDFAM-DSRFKPYVGGGIGLSHSQVSLGPWVKGEDD--SFAWQAGVGVNYGLDE---------------------------------------------------
>MGYP000264005481	58	0.384	1.075E-05	88	201	203	43	152	158
----------------------------------------------------------------------------------------RNIAGMINAYYDISSEGMPVAPYIGVGGGLTMV-------TFLGLDRYAFAYQAKAGIGYSITPEMKIFAGARYFGILGDEYDGVVPTNTATDNTDLgGSYKAKVSNSFGvfGLEAG-
>EndMetStandDraft_4_1072995.scaffolds.fasta_scaffold1483166_1	58	0.235	1.075E-05	79	195	203	19	171	172
-------------------------------------------------------------------------------PLSNPTGSLRTSAIMVNGAYDIPLTRlaAPFQPYIGAGLGCAWLDLGTAggsepavihlpenntymgPATISYGSGGAFAYQAIAGVSMPflFRPGLEATLEYRFFGTARANIRGTATaqttnliNGLIPSGQDTHgylphenSVSFGLRYRF-------
>UniRef100_A0A5R9MG38	58	0.250	1.075E-05	35	174	203	17	193	243
-----------------------------------YSPKYVPGFAGSAAIGYLFKNMRVEFEGLYSQTNLydedysdkkkaryielrrhNDASTGAECNSPWRSGKVDIHiqencsveaefraafkiknegfnnlAGMVNVYRDFNIAKMPFTPYVGIGAGVTRVKF-------LGKTRYALAYQAKLGINHQLTAQTQAFAGLRYFGILDNQFKDIVP----------------------------
>Q73HQ7	58	0.250	1.075E-05	35	174	203	82	258	308
-----------------------------------YSPKYVPGFAGSAAIGYLFKNMRVEFEGLYSQTNLydedysdkkkaryielrrhNDASTGAECNSPWRSGKVDIHiqencsveaefraafkmknegfnnlAGMVNVYRDFNIAKMPFTPYVGIGAGVTRVKF-------LGKTRYALAYQAKLGINHQLTAQTQAFAGLRYFGILDNQFKDIVP----------------------------
>SRR5437879_3605508	58	0.252	1.453E-05	103	175	203	4	82	99
-------------------------------------------------------------------------------------------------------NKCPVTPYLGGGVGGATTIIEADPIViggtrmRGNDADVVFAYQAFAGLRYKINEQMSVGVEYHYFASGEPEWKPTSHP---------------------------
>ERR1700675_4969210	58	0.325	1.453E-05	93	169	203	0	78	104
---------------------------------------------------------------------------------------------MANGSYDFNLGW-PLTPHIGMGIGATEVSGKLNAPiigYRLNTSDAVVASQAIAGVRYNISPNLAFDLDYRYRGTSDATF---------------------------------
>SRR5206468_6151913	58	0.290	1.453E-05	85	170	203	31	108	111
-------------------------------------------------------------------------------------GNVNVVSGMGNAMFDFG-DDQGWSGFVGLGGGIADVKM-------LNDSHSGFAWQAIAGVRAPITDTIDVGLKYRYFRTKTASFD--------------------------------
>SRR5580704_12234244	58	0.250	1.453E-05	88	172	203	0	102	111
----------------------------------------------------------------------------------------DATTAMANVLYDVPLG-LPVQPFIGGGVGLVDTAVKGhgtypfcdvcektpicfvcTANLNTNDSSDRFGFQGIAGLSYPIAPQWTLDATYRYVRANGVTWAAQ------------------------------
>SRR5580658_4738087	58	0.250	1.453E-05	5	121	203	24	139	166
-----GPYLAVNAGGDFANSMHGVHGATV--------IDTQGGPAVAGALGWRFGNgLRAELEGAYRARNVEDVYTRRLSgqllPLTGVTGEVSTPTVMANLAYDIPVSRSPyaLKPYVGVGAGYGWID---------------------------------------------------------------------------------
>MGYP000451104253	57	0.307	1.965E-05	105	193	203	7	97	104
---------------------------------------------------------------------------------------------------------GAITPYVGLGLGATYTDLDfaYGPGLELDDSDTTFAAQIIAGVSYDVSANTALTLDTRYSRAFDVSSDRFAPNGALTGTVEDDIDAFSVNF---------
>SRR5215212_1173829	57	0.255	1.965E-05	82	162	203	7	91	105
----------------------------------------------------------------------------------DVDGEFEQVPIMVNAIYWLPLSD-KLSFYVGAGTGIVWSRTTVDsvagvNVSGAEDDDWNFAAQAKAGLSFKVCPQGSLNVGYRFF----------------------------------------
>SRR5690606_36340492	57	0.329	1.965E-05	85	160	203	1	84	113
-------------------------------------------------------------------------------------GSISTIYLLGNVWWDFDIG-GGFTPYVGGGVGAAWVMPNISLYEGGGYDPFEYAWdvpslapaaQIGAGVRYDFADNMKLDLGYR------------------------------------------
>SRR5580704_6433415	57	0.240	1.965E-05	93	167	203	9	87	119
---------------------------------------------------------------------------------------------MANLLWDVPVPDFPFRPFIGGGIGAMYTALDVRDPTNantyLSANNWNLAYQFIGGAEIPLSQSSRFTAMYRWLGVSGV-----------------------------------
>SRR6185312_13366030	57	0.266	2.656E-05	87	161	203	23	91	101
---------------------------------------------------------------------------------------LDSQSLMVDGVYGLPIPLVGLKPYVGAGLGAVNVTYK------SGDSGTGLGYQLKAGVQGSITDQLSWFGEYRY-----------------------------------------
>SRR5205085_2497907	57	0.284	2.656E-05	80	162	203	13	107	108
--------------------------------------------------------------------------------PSSYAARITTAHVMLNGYVDFPSTRMKaVVPYIGAGVGYANNRIGNITNVNlaplppgvsilPGGTHSGFAWQISAGIGIDISHGITLDIGYRYL----------------------------------------
>SRR5215510_13097643	57	0.299	2.656E-05	79	178	203	4	109	111
-------------------------------------------------------------------------------GTGHIDGSLSNFSVMANVWYDIDLG-SQIKPYVGGGIGYgkARIEEHWTSAGNPLYFTTanwysGFAFQLGVGINYDIVEGVGLGLAYRYFNGPTVHAYNGAFGPND------------------------
>SRR5213592_4235660	57	0.256	3.590E-05	50	151	203	0	107	109
--------------------------------------------------GYQFDPhWRVEAEGGYRPGKISSIKNQAGTPLTGVTGKGHVWTLFGNVIYDI-MPDAAIDPFVGIGGGLTQAKGRFSGvaapgiTLHSSDSKTGWGAQALAGLSWKTSD---------------------------------------------------
>ERR1044071_2823762	57	0.313	3.590E-05	89	173	203	8	92	109
-----------------------------------------------------------------------------------------QVPFLVNFYYRIPT-RSRFHPFVGVGVgGVATILENYDLFYGSSDDTFGFGCQGLAGCTYQITRTMDLGLRYKYLGVADRTFDSLD-----------------------------
>SRR5580658_7202612	57	0.273	3.590E-05	93	162	203	8	80	117
---------------------------------------------------------------------------------------------MVNLLWDVPVTDFPLRPFLGGGLGGAYLATDAADKSGNDYlraSSWHFAYQFMGGAEIPLNQSSRLTAMYRWL----------------------------------------
>SRR3712207_5981745	57	0.308	3.590E-05	40	141	203	27	132	134
----------------------------------------DSTYALGGDLGYHFQPFRVEANLSYRDSDANEMSVDGTDFGGSGEAralEARALVGLANAYYDLDLGV-PIRPYIGGGIGAAYLSLDVGRgaPVDIEAATGTLAWNV-------------------------------------------------------------
>MGYP001487914917	57	0.307	3.590E-05	88	175	203	91	180	211
----------------------------------------------------------------------------------------DVQFLLLSAYYDIETG-GPVTPYLGGGVGLARITNTFHDDclcLFATETTLAPAAQLGAGVRIAIADPVSLDIGYRYKMAGGVAFFYAEAD---------------------------
>MGYP000262286510	57	0.225	3.590E-05	33	169	203	57	209	261
---------------------------------DKYNPSYNPPFSAGVAFGYQgsSKKSKAELELNHSQVKVNNIGLANGPismsycsekkdseekkcesfhSIALNHNKVVNTSAMINTYYQLKNNRFSFSPYIGAGAGFTRIEM-------FEKTSVRPAYQLKAGINYHMAEDISIHFGYRHFGVIGGNF---------------------------------
>ERR1700754_4647107	56	0.284	4.852E-05	78	161	203	1	87	102
------------------------------------------------------------------------------GPNPTIAGGMSVTSGLVNLIYDLPLSD-RFAISLGGGAGFGNVHPHIKHSPsglwQVRGNETGFMWQGIAGISYALDGNVDIGLDYRY-----------------------------------------
>SRR5579871_5984955	56	0.278	4.852E-05	68	166	203	0	101	103
--------------------------------------------------------------------DLSTLNGQSYKAPSGTYSAQTSLAAMANGYYDFH-NASALTPYLGAGIGRALIKAPLFYTIGNETESlkaWTLAYQFMAGVNYAV-PNTSIeaFAGYRYFTSQD------------------------------------
>SRR4051794_36774114	56	0.346	4.852E-05	93	167	203	1	67	174
---------------------------------------------------------------------------------------------MLNGLLDLGGNDG-IGGYVGGGVGYANVHA-------LDDSKGKFAWQVIAGVYYPVTPNIDIGIKGRYFDAGSV-----------------------------------
>SRR4051794_5314688	56	0.247	4.852E-05	39	121	203	123	211	226
---------------------------------------FDRGFAGLASLGWGFGNgIRAEVEGNYRENDVNAIGGFDLSPFVGIQGKQRSYGAMGNVFYDidlarFGVAGSQVTPYVGLGAGYVWTE---------------------------------------------------------------------------------
>Q84HV8	56	0.285	4.852E-05	89	202	203	750	862	867
-----------------------------------------------------------------------------------------STSVMLNACYDLLTDGMGVVPYACAGIGGNFV------SVVDGHINPKFAYRVKAGLSYALTPEISAFAGAFYHKvLGDGDYDELPlshiSDYTGTAGKNKDTGIASFNFAYFGGELGV
>SRR5262245_50683527	56	0.269	6.555E-05	93	166	203	4	79	101
---------------------------------------------------------------------------------------------MVNAYLSLPM--DGWRPYVGGGVGQSYVSANGARiagfVGETNDNASAFSWQVMGGVGFMLSPSLELGARYRFQHIDG------------------------------------
>SRR5947208_1539911	56	0.313	6.555E-05	84	166	203	22	105	107
------------------------------------------------------------------------------------SGRTTVTVLLANYYIDWNLGW--IRPFVGAGIGAGYVELSnhgLPTGGIMSDAQWGWAYQLGGGVSFDVMSNVTLEAGYRLVGVRD------------------------------------
>ERR1700732_2460830	56	0.267	6.555E-05	42	120	203	27	111	118
------------------------------------------GYVAGGDVGYDFGRVRLDAEVLYRHANVQATRITAGGsnfpsltGQSTPIGDVAALAGMANIMVDM-LPHSRWTPYVGAGIGGARI----------------------------------------------------------------------------------
>SRR5690606_463237	56	0.256	6.555E-05	105	170	203	3	80	125
---------------------------------------------------------------------------------------------------------GGWHPYLGGGVGVALVNRETTlefpgiviippgDINAVDDTDTVLAYQAIAGVAYDITDSVAVGVEYRFFGTASPSFE--------------------------------
>MGYP001464854839	56	0.247	6.555E-05	88	178	203	7	103	127
----------------------------------------------------------------------------------------DISTVQIGAFYDLQLQSKRWTPYLGASLGKAFISIDSNSSVIDSrnkiveETHDLFSYQLKGGVTYAATENIGLFFETSYLNIPDFQVQINEDDPDD------------------------
>SoimicmetaTmtLPA_FD_contig_31_15132860_length_262_multi_2_in_0_out_0_1	56	0.292	6.555E-05	91	168	203	29	116	155
-------------------------------------------------------------------------------------------AVMANTYYDL-TNKSPVTPYIMGGIGISRdnikvsysgkdISDKSKTITLISKNKTSFAYQVGVGVGYEFNKNLRMDLGYRLHNHGGKN----------------------------------
>GraSoiStandDraft_27_1057306.scaffolds.fasta_scaffold1740821_1	56	0.280	6.555E-05	84	168	203	11	109	162
------------------------------------------------------------------------------------DGDHSATVVLANGYIDLGT-WMCLTPFVGGGVGFAYHRIaglsdvglnanglgaSAFGFANLDKTTMSFAWQVTAGLAYSVNNNFKVEFAYRYLNMGSAD----------------------------------
>SRR3546814_15243222	55	0.338	8.856E-05	86	151	203	0	66	100
--------------------------------------------------------------------------------------DVTALSFMANVWYDIKTG-TKFTPYIGGGIGLSTVsaDVSAFGTSFVDDSDTVFAYQFGFGGAYAITE---------------------------------------------------
>SRR6185312_17247953	55	0.230	8.856E-05	85	169	203	3	102	105
-------------------------------------------------------------------------------------GHARAGAFMTNLFYDVHcFGDLGFLPWIGAGIGAAYIDYATDvtifdpfplpdgtvTVLSAKDNTWALAYQLMAGVTIPLADSLSGSIGYRYFRTEDFTY---------------------------------
>SRR5579859_4379269	55	0.263	8.856E-05	78	167	203	2	90	115
------------------------------------------------------------------------------GGSLDLNANASAYSYIVNAIYDFDLSRfgpqySLWTPHIGGGIGAVVVNSNRSPGTG------VFGGQAIAGIEYAYQPNLRFGLDYRYLGTTGV-----------------------------------
>SRR4051794_9181255	55	0.258	8.856E-05	82	163	203	4	91	116
----------------------------------------------------------------------------------DVDGTFEQVPVMVNAIYWAPLSDS-VSLYIGAGTGIVWSHSKVDhvggvnvSDFDLDHDDWSFAAQAKAGVSIKVCPQASLNIGYRFFW---------------------------------------
>D6QX22	55	0.248	8.856E-05	24	160	203	50	195	263
------------------------EGQSLSKYKGDYNPPFAANVALGYTGELNGNSYRAELEGMYSSVKVDNIGLASSQitisyikdkanpeeryGAIVNHDQIENASLMANVYHHWKSDRFSFSPYVGIGVGATRMKM-------FEKSSIRPAGQLKAGLDYRINEDVNMHIGYR------------------------------------------
>I7JEU6	55	0.242	8.856E-05	33	169	203	74	227	289
---------------------------------SEYKKDYNPPFAGGIAFGYEgklgNSSYRTELEGIYSSVKAGNFSQKGSWTSIlyfkgigeganrktymyaakADSDQIENVSVMVNTCYHLKSNSFSFSPYIGAGTGLTRMKM-------FGKTLIGPAYQLKAGLDYRISKDVNMRVGYRHFGTFGKGY---------------------------------
>Q93FE1	55	0.277	8.856E-05	89	202	203	295	407	412
-----------------------------------------------------------------------------------------STSVMLNACYDLLTDGIGVVPYACAGIGGNFV------SVVDGHINPKFAYRVKAGLSYALTPEISAFAGAFYHKvLGDGDYDELPlshiSDYTGTAGKNKDTGIASFNFAYFGGELGV
>Q93FD6	55	0.277	8.856E-05	89	202	203	296	408	413
-----------------------------------------------------------------------------------------STSVMLNACYDLLTDGIGVVPYACAGIGGNFV------SVVDGHINPKFAYRVKAGLSYALTPEISAFAGAFYHKvLGDGDYDELPlshiSDYTGTAGKNKDTGIASFNFAYFGGELGV
>Q9F961	55	0.277	8.856E-05	89	202	203	306	418	423
-----------------------------------------------------------------------------------------STSVMLNACYDLLTDGIGVVPYACAGIGGNFV------SVVDGHINPKFAYRVKAGLSYALTPEISAFAGAFYHKvLGDGDYDELPlshiSDYTGTAGKNKDTGIASFNFAYFGGELGV
>B9KGT0	55	0.277	8.856E-05	89	202	203	750	862	867
-----------------------------------------------------------------------------------------STSVMLNACYDLLTDGIGVVPYACAGIGGNFV------SVVDGHINPKFAYRVKAGLSYALTPEISAFAGAFYHKvLGDGDYDELPlshiSDYTGTAGKNKDTGIASFNFAYFGGELGV
>Q84HV6	55	0.277	8.856E-05	89	202	203	753	865	870
-----------------------------------------------------------------------------------------STSVMLNACYDLLTDGIGVVPYACAGIGGNFV------SVVDGHINPKFAYRVKAGLSYALTPEISAFAGAFYHKvLGDGDYDELPlshiSDYTGTAGKNKDTGIASFNFAYFGGELGV
>Q84HV4	55	0.277	8.856E-05	89	202	203	803	915	920
-----------------------------------------------------------------------------------------STSVMLNACYDLLTDGIGVVPYACAGIGGNFV------SVVDGHINPKFAYRVKAGLSYALTPEISAFAGAFYHKvLGDGDYDELPlshiSDYTGTAGKNKDTGIASFNFAYFGGELGV
>Q84H51	55	0.277	8.856E-05	89	202	203	826	938	943
-----------------------------------------------------------------------------------------STSVMLNACYDLLTDGIGVVPYACAGIGGNFV------SVVDGHINPKFAYRVKAGLSYALTPEISAFAGAFYHKvLGDGDYDELPlshiSDYTGTAGKNKDTGIASFNFAYFGGELGV
>SRR5581483_893542	55	0.284	1.196E-04	89	166	203	0	86	119
-----------------------------------------------------------------------------------------QFTGMANIIYDI-IPGGSFHPFVGGGVGIDYTKAKvggiirfpgGTPFFFHGKSDSaRFAWQVLGGASFDVSPQWAVDVTYRFLDTSN------------------------------------
>SRR5206468_12467298	55	0.266	1.196E-04	85	166	203	1	89	120
-------------------------------------------------------------------------------------GREQKYGVMANALFDLDVGSPYVFPYIGVGVGYAWVErrlgnSGSFSGGISDQTQGGFAYQAIAGLSFPI-PWvvgLSLTAEYRYYALPG------------------------------------
>MGYP001074658639	55	0.277	1.196E-04	41	123	203	117	193	197
-----------------------------------------TGFDFGGQIGYDFVGPRVELEVGYGQ-----LPTNVNIPGTAITGKVGQLTTMANVLYDF-MPTSSITPFVGVGAGVAFVDSN-------------------------------------------------------------------------------
>SRR5437899_2404879	55	0.302	1.615E-04	82	171	203	6	100	105
----------------------------------------------------------------------------------PLTGTQQDISAMANLIYDIKT-KSRFTPYFGAGIGVTLLRWNkfqtqtSIGPIVLPQGGTRFAYQGIIGVAFAAAPQVELTLDARYKGSNGHNFQG-------------------------------
>SRR5579863_8456344	55	0.229	1.615E-04	64	159	203	3	124	125
----------------------------------------------------------------YNWNQVSVISGDTFlvqgrTPISHSTANMNSYSVLANAYYDFRDSSSHWVPYLGAGIGAAWLNSGakttngtmvlndmtalvsmaiPTVANSPTLSGTALAGQVKAGLAYEINSHFAVSAEY-------------------------------------------
>MGYP000390796986	55	0.280	1.615E-04	107	181	203	155	229	233
-----------------------------------------------------------------------------------------------------------VVPYLGAGLGIADLAVENLGGTADVDSDYQLAYQLIGGVGYQLSPNLTLNTEARFFGINNQTLENDDVDFKAKYH---------------------
>MGYP000989576142	55	0.290	1.615E-04	78	170	203	134	218	244
------------------------------------------------------------------------------GPMLVEGLSLRMISIMFNIYYDFN-RDGDLRPYLGLGVGGTNVSTKGYDTINN-------TYQLKFGTSYKLKDNMAIDLGASYVMLGDVTYD--------------------------------
>A0A2A3U486	55	0.252	1.615E-04	35	171	203	64	238	291
-----------------------------------YSPKYVPGLAGGASIGYVFKNMRVDLEVLYSQTNLDDEDYSDKGkaryielrrnddvsvgterksPWRSGKVDIeiqekppnvqvkfkaafkmknegfNNLAGMINVYNDFNVGEMLCIPYFGVGAGVTKVKF-------LGKTRYALAYQAKLGVNYPLTTNTQAFAGLRYFGILGNEFKG-------------------------------
>SRR3546814_14937218	54	0.351	2.181E-04	92	155	203	26	97	99
--------------------------------------------------------------------------------------------LMANVYYDFGSGD--IRPYIGAGVGYADIKallfaarapfPNETPLLILNDHKGEFAYQAMAGAAYQIAPRIAL-----------------------------------------------
>SRR5581483_6037692	54	0.261	2.181E-04	49	144	203	1	102	103
-------------------------------------------------IGYALGNgFRFELEGNYRWAGLNR-----GALATSTSGSVQTYSAMANVLFDIDVGSPWIYPYIGGGAGYAWTHLKRTGVFTPaafpalgnsvNQTQGGFAFQAIGG----------------------------------------------------------
>SRR5258706_9252500	54	0.266	2.944E-04	45	145	203	0	101	102
---------------------------------------------GSGALGLFFPfGLRAEAEFGYIYAPVKS------EEGVRISGAYKSYLGMINAYYDFKF-FGPITPYVGFGVGGARVNDDRQavissslAITERDEWRTAFAYQARVGV---------------------------------------------------------
>SRR5689334_3816221	54	0.268	2.944E-04	88	166	203	0	91	122
----------------------------------------------------------------------------------------NQLTGMVNIIYDI-IPDGTIHPFIGAGVGFDYNKARvggiirfpassgiaSPDFFHGKSSATRFAWQILAGDSFDLNDQWAVDLTYRFLDTSN------------------------------------
>SRR6266545_3166698	54	0.250	2.944E-04	84	168	203	31	129	183
------------------------------------------------------------------------------------DGDHSAIVVLANAYFDLGT-WWCLTPFVGAGAGGALHRTSALTdigfiagsgtsafglVNEEQHTNTTLAWAAHAGVAYTVSPNFKVEFSYRYLNMGSAD----------------------------------
>ETNmetMinimDraft_31_1059906.scaffolds.fasta_scaffold1248830_1	54	0.281	2.944E-04	86	168	203	29	123	186
--------------------------------------------------------------------------------------DHQALVFMVNAYLDLGT-WWCLTPFIGVGVGGAYHTFDALSDLGlagnqspgfgfmkGQSHDSTLAWALHAGVAYDVTRNVKIELAYRHLNLGSPD----------------------------------
>B5LNP0	54	0.261	2.944E-04	24	173	203	84	244	278
------------------------DPISFTQNDPSFKFAKSLLTSFDGATGYAIGGARVEVEVGYKKFEtlaesdykhveshnfvavGRDATLTPDNFFVMKIDSVKDISVMLNACYDVMHTDLPVSPYMCAGLGASFINI-------ADHVTSKLAYRGKVGVSYKLTPEISLIAGGFYHGIFDEQYAGIP-----------------------------
>MGYP000597221088	54	0.226	2.944E-04	33	194	203	150	336	357
---------------------------------SYNPTYAPSWFGGSVAIGYAFDSIRLELEVIYSNIKIDSTGFSDSFVTNVTSEGEKQYytggaekwlalsssitpgsasnelfslwltnegfkniAGVLSIYYDPASSQMPIAPYIGVGGGLTR-------TTFLGVTKRSFAYQFRGGVSFYLSKEMRFFFGGRYFGISNDKYDGISVTEESGFCDW-----LPLNYK--------
>SRR5436190_1886533	53	0.235	3.974E-04	92	166	203	32	120	122
--------------------------------------------------------------------------------------------FLTNAVFSFRTASPAIRPYVGVGIGIDYVSIHDADsaqigppepgvnhfSADTSDSAWSFAVQVKAGLRIPLSENVYVFTEYRFLYVGS------------------------------------
>SRR6516165_5242680	53	0.285	3.974E-04	93	168	203	1	98	126
---------------------------------------------------------------------------------------------MANVVYDLPVRKyvGSLQPYVGAGVGYGWLDFNGAggngngifnlpqnntytgPNIVKFGSAGAFAYQVIAGAAYPLNriPGAKLTAEYRYFGMARAD----------------------------------
>SRR5262249_18834220	53	0.266	3.974E-04	7	116	203	39	152	154
-------YLGLRGSFVW------TEGGTTQGDALDYNEEYAEGFAGGAYRGWVLdDNFRLEIEGAYRSADIDEVTIVRDGTAVPlyspgdvldAGGDAQIGTAMVNLYYDVHLFDGPILPWIGAGLG--------------------------------------------------------------------------------------
>MGYP001351664386	53	0.260	3.974E-04	87	171	203	84	174	192
---------------------------------------------------------------------------------------LESLSAMLNAMYVCNTGDF-WRPYIGAGAGAVEVSFDrsstgpfLPGSVGVGGSEWAFGYQATAGIAFSVDETHAITIGYRYQAAEDVTLGG-------------------------------
>MGYP000249534335	53	0.279	5.362E-04	104	165	203	0	67	103
--------------------------------------------------------------------------------------------------------DSAFTPYIGAGLGLAFNytgydfTTNSGDKFSADDRFTNFAWNVGVGASYSFNENLAIDASYRFVGLG-------------------------------------
>SRR5580704_17187727	53	0.250	5.362E-04	54	149	203	4	123	125
------------------------------------------------------NGLRIELEGSYGSSSVRDIEtlrvNGSREPLSNPTGSLRTSAIMVNGAYDIPLTRlaAPFQPYIGAGLGCAWLDLGTAggsepavihlpenntymgPATISYGSGGAFAYQAIAGVSMPF-----------------------------------------------------
>SRR5438093_1117356	53	0.320	5.362E-04	86	166	203	55	127	164
--------------------------------------------------------------------------------------NVHVLSGMINGLLDFGGNDG-IGGYVGVGGGYASLHA-------FDDSRSGFAYQLLAGVYYPVSDNIDIGLKGRYFATGN------------------------------------
>MGYP000632613539	53	0.233	5.362E-04	95	171	203	0	88	170
-----------------------------------------------------------------------------------------------NALYDI-MPDNKWTPFVGVGLGMVEVHNKVFGQLsgvptgnrqfqnaSFDDVEQKLAAQAIVGLTYALSDQWNLDVTGRYLQSGKMKFNG-------------------------------
>SRR6185436_1747516	53	0.277	7.235E-04	87	168	203	10	98	99
---------------------------------------------------------------------------------------LQSTSGMINAMYTCDTGDF-WHPFIGAGAGGVYLRLDPDrlalppaaGINAREGSDIVFGYQAMAGISFDVDEKHAIYIGYRYQASDDAD----------------------------------
>ERR1044071_442868	53	0.234	7.235E-04	84	169	203	9	105	116
------------------------------------------------------------------------------------STDNRMYTTMFNAYADLGTYVG-LTPYIGAGAGVVYNKRVATLNTlyvdpaitdvamTDSRRQFTWAYTLNAGLAYNISRNVALDVGYQYFSAPDAEY---------------------------------
>D1AUH6	53	0.277	7.235E-04	89	202	203	814	926	931
-----------------------------------------------------------------------------------------STSVMLNACYDLLTDGIGVVPYACAGIGGNFI------SVVDGHINPKFAYRVKAGLSYALTPEISAFAGAFYHKvLGDGDYDELPLSPiadyTGPAGRNKETGVASFTMAYFGGEFGV
>SRR6185503_10690530	52	0.304	9.759E-04	47	124	203	5	86	109
-----------------------------------------------GSAGYALGNgMRFELEGSYRQSNvggLNRVFLPGFAPPAGASGSLHTYGVMVNALFDIDIGVPWLFPYIGGGAGYAWTHPKD------------------------------------------------------------------------------
>SRR2546422_11052567	52	0.298	9.759E-04	96	162	203	56	122	123
------------------------------------------------------------------------------------------------VRYDFIQQDACLSPYLQAGAGIAYNDAFEDGTQKAIGSAFEFTLQVGAGIHYFINPSWSVETEADFL----------------------------------------
>SRR5215203_2557678	52	0.234	9.759E-04	84	168	203	24	137	153
------------------------------------------------------------------------------------SGDVSTLTVLANAYADLG-EYYGITPYVGSGVGASYVSWSDWKTTQgclgsghdctpdyamtdpehiwqnltwkqkGDSDKWSLAWALMAGASYKLSDKLDLDVGYRYLKIEDGD----------------------------------
>SRR4051795_5794323	52	0.231	9.759E-04	80	165	203	32	138	158
--------------------------------------------------------------------------------TNRYTGDLQTSVFLANAYLDLG-SWYGITPFVGAGVGVAYhrvrnafdngliynfnaltgdaVNTEATGGIAFQNNRTDLAWAIHAGLAYAINPNLKLEIAYRYLNMG-------------------------------------
>MGYP000376067949	52	0.252	9.759E-04	33	171	203	93	259	298
---------------------------------SYNPTYAPSWFGGSVAIGYAFDSIRLELEVMYSNIQIDSTgFSDSFVAHIDLDGDITYYtggaekwlalayapldasiecfslwlrnegfkniAGILSIYYDPTSSKMPIAPYIGVGGG-------LTSDTFLGVTKRSFAYQFRSGISLYLSKEMRFFFGGRYFGVSNDKYDG-------------------------------
>SRR4029450_9088829	52	0.259	1.316E-03	42	149	203	10	94	103
------------------------------------------GFGLGGVVGYDFVGPRIELEGVWRKNK-------------AIGRNIDQFGGFVNGLYDFTFNDFPLSPHVGVGIGVNHV----------DTRGTKFAVQGIIGVSYQF-----------------------------------------------------
>SRR5207253_1201608	52	0.244	1.316E-03	87	162	203	22	111	113
---------------------------------------------------------------------------------------VETAVFLGNAVLNFSPSNYRWHPYVGAGIGAALMAIHNANalqvspleaginhfNSDASDTQSAFAGQVKTGLSFDLTSNASLFVEYRWL----------------------------------------
>SRR4029453_410362	51	0.320	1.775E-03	86	164	203	16	95	100
--------------------------------------------------------------------------------------EAKALVGLVNLYID-PDLGLPVRPYVGGGIGGAYLSLDTGSeaPLEVDDDAGAFAWNLVAGIGYDITESGALTANYRFLRL--------------------------------------
>ERR1700691_1069834	51	0.231	1.775E-03	87	162	203	14	95	102
---------------------------------------------------------------------------------------LHSYAYLGNLYYDVPqLKTYQVVPYVGVGFGYAQATEKVKYKTQkishaDKFRDDRFVYQGILGARYAINEQLDMSLEYKYF----------------------------------------
>SRR5262247_1721809	51	0.277	1.775E-03	86	167	203	0	88	105
--------------------------------------------------------------------------------------KATNLTVMCNGYWDI-IRFGSLTPYIGVGIGLSRNATHDASSDVfaalqarlSGTERYDFAYQATGGFSLTLTPKIELDMSYRYVHAGEV-----------------------------------
>SRR5215831_6325060	51	0.224	1.775E-03	89	162	203	6	93	105
-----------------------------------------------------------------------------------------QWTGMANAIYDLA-PDWKLRPFIGGGIGIDYNPAKINGIIRMPWNDTvhaspeffhaksssaEFAWQVLGGATFDISEKWKVDFTYRFL----------------------------------------
>SRR5215207_3373395	51	0.247	1.775E-03	88	174	203	0	100	110
----------------------------------------------------------------------------------------DSAVFLVNAVFNIRTPWERVTPYVGFGIGTSYLSISGADslqsspleagvnhfNSIPNATGWGFTTQLKAGVRFALTERVWIFSEYRLLTVDSAAFTFGST----------------------------
>SRR5687767_3371550	51	0.291	2.392E-03	104	167	203	3	74	102
--------------------------------------------------------------------------------------------------------DGPVQPYVGAGAGMARIKVvtiaatvqNPVPVRLVDDRDHVFAYQLIGGVGAALTGRVKLFGQYRWFDAAKV-----------------------------------
>SRR5579863_6534385	51	0.252	2.392E-03	61	177	203	0	132	146
-------------------------------------------------------------EGNYRYSHAGGFNGTAFGSSGGGTTEQK-YGGMGNVLYDFNGVSPWIVPYIGAGIGYleigenfhAYNTTTISGiapgglAVTGNNTRGSFAYQAILGAAFPVPavPGLAITAEYRFLGTaGNRSYGGTATAPG-------------------------
>MGYP000744648166	51	0.323	2.392E-03	95	160	203	3	68	152
-----------------------------------------------------------------------------------------------NLWKDINL--GSMRPYVGGGVGVGthWMNGAFPLGNGYDDSNSGLAAQLGAGVRYAVTDRLAIDAGYR------------------------------------------
>SRR5215510_993200	51	0.272	2.392E-03	80	167	203	69	152	243
--------------------------------------------------------------------------------PGTVTGTIQQMTYMVSGYVDL-LPGAIIVPYVGAGVGMAFISDGLASCGMCS---TQFAYQSTVGVGFNVNDNLRFDIETRYYGTTSP-----------------------------------
>12639|scaffold6831946_1|-3|11	51	0.323	3.224E-03	111	171	203	0	67	100
---------------------------------------------------------------------------------------------------------------VGAGAGVAFVNTNigqqflvTPLNFNISNTSTQFAYQYMMGVGYKITPNLRLNLEGRYFGTTQPNFQG-------------------------------
>SRR4029078_613416	51	0.283	3.224E-03	82	158	203	6	85	101
----------------------------------------------------------------------------------DAQGHVSATYLLGNVWYDVH-NETSFTPYLGGGAGAAWVgadtIFNHDDSFGYSDGEMAFAFQLGGGVKFDLTDNIAFHLG--------------------------------------------
>SRR6185437_16553039	51	0.261	3.224E-03	74	164	203	7	112	117
--------------------------------------------------------------------------PYALVGAENLSGYVRSISAFVNGYYDLSVNDT-FVPYVGIGIGYARIKNHLEhaglanfpagggvvnlPPLKVNMNDRSLAYQGIAGVMVNLNQQMALTADYRFSST--------------------------------------
>18605|scaffold7250310_1|+3|11	51	0.333	3.224E-03	110	169	203	57	119	120
--------------------------------------------------------------------------------------------------------------FVGAGVGFANVSANNIQALNttlIDDSQIVFAYQAIGGISYLVAPKTTMFLEYRYFATTNPSF---------------------------------
>SRR5260221_3612597	51	0.242	3.224E-03	24	145	203	4	139	140
------------------------DGDNTTSSSIDYSQTYNDGFAAAVFMGWVLDeNFRLELEAGYRNTDLNTVhvtkddfsDPADVPGSAAVGGSAQVGAMMTNLYYDIHfLPDIGVLPWIGAGIGGGHIYYSLKRPTPDllhtYDVTLAFASPAIAGV---------------------------------------------------------
>SRR6266850_2655297	51	0.263	3.224E-03	86	161	203	77	150	157
--------------------------------------------------------------------------------------DIKDLSLGGDLLIDFPLQDSRITPYAGGGLGLHFLSSDL--PAGGTNSRNKLGLNVQGGIRTDAMPNLALFGELRY-----------------------------------------
>SRR5688572_11385750	50	0.260	4.345E-03	114	193	203	0	99	103
------------------------------------------------------------------------------------------------------------------GVGAANVEIhgfsdigvgtsgDPAFAFGDDHDEWNFAWAVYAGLGFEVTPSVTLDLGYRYLDLGDAEsgdlvaYDGTDeiDNPMEFKDLSSHDIRFGVRY---------
>SRR5688500_8159309	50	0.240	4.345E-03	103	170	203	3	77	104
-------------------------------------------------------------------------------------------------------NNTPFVPFIGGGPGVSISVISLDderlgggSRVDGSASDAVFAWQLYGGVRYRINDHMSVGIIYKYFAAESPNWE--------------------------------
>ERR1700743_2755276	50	0.250	4.345E-03	85	168	203	18	120	123
-------------------------------------------------------------------------------------GGTRTYTAVANALYDIA-PDHVISPFIGAGVGIAYVQRTmsgvfpraqdisatsnavevDTVGITMHDANTTFAWQGIAGVTWKATSRLNLDLTYRYVGIGQEE----------------------------------
>SRR4051794_40290789	50	0.337	4.345E-03	106	177	203	4	77	144
----------------------------------------------------------------------------------------------------------PLVPHIGLGLGYAHVmsRSAPHNGLLVKKQDDTPAGQLIAGVDYAVSPGLKLGLDYRYFVAHDADFRVATTGGT-------------------------
>SRR5208283_1387329	50	0.266	4.345E-03	94	168	203	0	88	285
----------------------------------------------------------------------------------------------VNGYANLGTYWG-ISPFVGAGLGFADTMTSGFTDQGsvnsaygsspfggylSNGSKTSFAWALMAGLDFDVTPNLRLELGYRYLNYGSIK----------------------------------
>SRR3978361_649775	50	0.230	5.854E-03	54	138	203	0	102	103
------------------------------------------------------PHLRLELEGGYRAGDLNSVSdgttallctpGAPISPCGRPDGSVTAWTLMTNVLFDLA-PDGPVNPFVGGGLGVNHVKVSangllntggAPQTLTVDDSDTKFA----------------------------------------------------------------
>SRR5687768_8159876	50	0.166	5.854E-03	109	173	203	1	84	111
-------------------------------------------------------------------------------------------------------------PFAGAGAGVSFVWFDahtiqvpavaalggsggvpTTPTIDGSDSDAVFAWQVFGGLKYEINPNMSMGISYKYLHADSPDWNAED-----------------------------
>SRR6185312_7573922	50	0.213	5.854E-03	89	162	203	17	104	124
-----------------------------------------------------------------------------------------QYTGMANAIYDVA-PDWGLRPFVGAGIGLDYNPARVSGIIRMPSTDTvhaspqffhaksdsvEFAWQILAGATFDISEQWKFDFTYRFL----------------------------------------
>SRR3989338_462946	50	0.244	5.854E-03	88	164	203	13	109	141
----------------------------------------------------------------------------------------NVYSLLANGTYDFK-NQYKWFPLFGAGVGVAWLNSDRAVTHNPLDlhdpttplnqiapakqkgpslTGTAFAWQLKAGLGYDVSDSKSITLQYRLFGT--------------------------------------
>SRR4029450_7251857	50	0.311	5.854E-03	92	168	203	5	74	201
--------------------------------------------------------------------------------------------VMGKVLYDF-IPASTITPYIGGGAGIAFVD------GNTFLQNTVFAYEGILGVGYNIDSQWRVALEGRYVGTTNAN----------------------------------
>A0A0G2QW69	50	0.406	5.854E-03	58	190	203	56	188	204
----------------------------------------------------------VDVEGLYSHLTKNNVKKDAFTPHDANAKTSTSRLGQVNDDNEIEDEHMPPYPYVGVGVGAINNPSNAATAENHRNVKFAFAAQAGAGDDEDPKPKLFVGARALYSDSDGVHFDAKDDDPIKTVLYVAYGGEAG------------
>SRR5215475_702436	49	0.277	7.885E-03	79	164	203	6	113	122
-------------------------------------------------------------------------------PLSGVDDSVKAYAVMANIAYDIPFRPFslPIQPYVGAGLGLNKLDFGkggggglaifnvgngntvTSPVNVSFGSADAFAYQGMAGFSVPVSavPGLEATLEYRYFGT--------------------------------------
>F8QPK0	49	0.275	7.885E-03	87	202	203	288	401	406
---------------------------------------------------------------------------------------VSTTSVMLNGCYDLQSEGFSIVPYACLGVGANFV------GIVDGHVTPKLAYKVKAGLSYELSPEISMFAGGFYHRvLGEGEYDDLPVqrlVDDATTNKTKEFAKASFKMAYTGAEIGV
>MGYP001222900277	49	0.252	1.062E-02	87	155	203	0	78	79
---------------------------------------------------------------------------------------MSSYALMANLLRDFGSETSAVSPYVGVGVGLARLKAQYvghnpaaafgWTTLTVNDDAYQFAYQGIAGVAIELTEGVAL-----------------------------------------------
>ERR1700679_3213010	49	0.204	1.062E-02	42	119	203	16	98	99
------------------------------------------GPAGLAGLGWGFcNGLRMEIEGSYRSNSVSGIStrrgNGLLEPLSNVTGNAATDAVMANLAYDVPVHAFGLQPYVGAGVGYGW-----------------------------------------------------------------------------------
>ERR1700710_2198349	49	0.297	1.062E-02	93	162	203	2	85	104
---------------------------------------------------------------------------------------------LANVLYDFNLSNFgisgiPVTPYLGVGAGYMWTHlsplssvFNDGTVLRTGGTNGSFAYQGIAGISYDIAalPGLAVTAEYRYL----------------------------------------
>SRR6266550_2073959	49	0.329	1.062E-02	79	160	203	8	82	150
-------------------------------------------------------------------------------GAIVNHDQIENISVMANVYHHWKSDRFSFSPYVGVGVGATRMTM-------FEKSSIRPAGQLKAGLDYRINEDVNMHIGYR------------------------------------------
>ERR1700733_10094569	49	0.361	1.430E-02	85	176	203	19	112	116
-------------------------------------------------------------------------------------GGVTIKSALFNVAYDIPLWHGlKWTIGGGIGVGAMAQDTKLGTFREISGQRTGFMWQGMSGVSIAVSNSVDLYADYRFRSSEiDDNFDSQLYGP--------------------------
>A0A225X689	49	0.243	1.430E-02	87	160	203	39	105	134
---------------------------------------------------------------------------------------VESKSVIANIYHHWKSDGFSFSPYVGIGIGATKMKI-------FRKTSVELAYQLKAGIDYCINKHISIRIRYR------------------------------------------
>SRR5207248_2260104	49	0.254	1.430E-02	105	161	203	96	154	156
---------------------------------------------------------------------------------------------------------GRLQPYLGAGIGAVipHVESTIGPVRFEQYQLHGPGFQGFAGVNFDLSRHWSLFGEYKF-----------------------------------------
>SRR6185312_15417722	49	0.230	1.430E-02	91	168	203	27	126	159
-------------------------------------------------------------------------------------------AFTVNAKYDLPVPPFaiPVQPYIGGGVGYGWLNFDkaaghgfgrfhlpgnntfSAPDIVSFGNDGAFAYQAIVGASVPLGavPNLDMTFEYRFFGMARAD----------------------------------
>SRR3546814_4954087	49	0.252	1.430E-02	92	165	203	71	157	170
--------------------------------------------------------------------------------------------FLANAVFTLQTPySSKIVPYAGIGAGVAIVSIRGSDSANPSEpginhfnsdsnaSDTAFAMQVKVGLKGKVSKRLSLFTEYRYLSID-------------------------------------
>SRR3990172_1050349	49	0.267	1.430E-02	106	165	203	213	283	305
----------------------------------------------------------------------------------------------------------KVRPYVGGGGGFVWYELEQVGDFVDfvdltifnsafRSSGWGFATQAFGGVEVGLTPRWFLSVEGRYLWSD-------------------------------------
>SRR5262245_24204623	48	0.256	1.924E-02	84	147	203	25	97	99
------------------------------------------------------------------------------------KDHVDVFFGMANVWYDF-MPGSMWDPYVGAGAGVAHVKghfksvfntpSHENRFANHDIDAWALGLQVGAGLRY-------------------------------------------------------
>SRR6185437_9964005	48	0.243	1.924E-02	95	168	203	0	77	108
-----------------------------------------------------------------------------------------------NLVWDLPVGDFVVQPFIGGGVGGAYTSDTLRDPANANtyltGRQWSLAYDAFGGAALPLSQNARFTAMYRWMRVDGMD----------------------------------
>ERR1700704_1989455	48	0.232	1.924E-02	79	168	203	4	115	119
-------------------------------------------------------------------------------PMTSVEGDDQTYAVMTDVLYDIPIHPFGlaIQPYVGAGVGYAWLDLGNThgnepvryalpgnntavaPSLVSYGTAGAFAYQAMGGVSAPLSflPGLTATLEYRFFGTATAD----------------------------------
>SRR5918912_3612654	48	0.254	1.924E-02	85	166	203	0	101	126
-------------------------------------------------------------------------------------GQRNAYALMTNLIYNYAMPEiqlfnyvMPWGFHAGAGLGAVYVidrlavnsnlfggSAFGPGVCCIHGSDWFFGYQGLAGVRFEITPNVLLDIDYRYIGMPG------------------------------------
>MGYP001095042106	48	0.242	1.924E-02	42	162	203	25	185	201
------------------------------------------GGGGGGALGYRIQHFRVEGEAFFNYISSGTLTLNGCTLESPavttptgicdvnvppnglakrkeagFNGSNTAVYGLVNVYYDFfsADPENTLVPYIGVGIGGAklkksvnfiatvfKTDTTPAPSIGGSVSANSPAAQAIIGVGFFLDDYAWASMDYRYL----------------------------------------
>ERR1700709_1688609	48	0.250	2.590E-02	85	162	203	1	96	102
-------------------------------------------------------------------------------------GDEYKYGAFVNALYDIPLQqfglDSPVIPYVGVGVGYLHNQFNNLHIANNTSTSTaifqrstansdNFAYQGIVGLSfpvYSLVPGLSFTAEYRFV----------------------------------------
>SRR5215472_5416854	48	0.228	2.590E-02	89	163	203	10	101	130
-----------------------------------------------------------------------------------------SNAFMANIYAEIPIREPSVVPFIGGGVGWAQIRTSsfaaagmsavnplsispATNTTLPLRNEGNVAWQTMAGIGFRLVEGVKVDLYYRFFD---------------------------------------
>C7DSG9	48	0.507	2.590E-02	25	147	203	9	130	150
-------------------------GIGIKRGTEVHDPLKASFLAGGAAFGYKRAGCRVDVEGLYSQLSKSGVGGATFAPTTVAN-SVAVFSGLVNVYYDIAIEDMPITPY---RWCWCWCSIyqqSFRASAVKDQKGFGFAYQAKAGVSY-------------------------------------------------------
>SRR6185436_17698763	48	0.264	3.485E-02	84	169	203	4	89	110
------------------------------------------------------------------------------------DSSLYQFPILANLVYNLPVKHAGI-PYIGGGVGGVVSLVDLSTPLGDVNSaDFTFGYQAFAGWKFPVSEKIELGFVYKFLGTLNHDW---------------------------------
>MGYP001385849651	48	0.377	3.485E-02	107	159	203	0	49	314
-----------------------------------------------------------------------------------------------------------FHPYIGVGVGAAQLEADLIDGFNLDD-DTVFAYQAGAGIAFDITDR--LRPEY-------------------------------------------
>MGYP000718533418	47	0.326	4.688E-02	123	171	203	20	68	80
---------------------------------------------------------------------------------------------------------------------------TPADYVVATGSDNPFAWQVMAGIGWDLTERLTLDTEYRYFSAGGTDFAP-------------------------------
>SRR3546814_17118222	47	0.289	4.688E-02	86	161	203	0	72	99
--------------------------------------------------------------------------------------KLRQLAVMANVTYDIPLGGNTFKPYVGVGLGAVGSHLK---ALGEDDGSVRFALQPRAGAAVTVPQAIDLPADYTY-----------------------------------------
>SRR5690606_36935384	47	0.343	4.688E-02	106	166	203	5	71	104
----------------------------------------------------------------------------------------------------------PVTPFIGGGAGIAYTQARLTDSPastnryLASSSDWRLAWQGLAGFKVDVAPGARLTAAYRYMQVNG------------------------------------
>SRR6185503_9028140	47	0.256	4.688E-02	107	175	203	44	117	129
-----------------------------------------------------------------------------------------------------------LRPYVGAGAGAASVFgeieiVSPTGTFSDSGTDIELTYYAKAGFTYPLTENVELGVQYRFYGLSGFTIKETESD---------------------------
>MGYP001216215440	47	0.255	4.688E-02	94	169	203	136	225	228
----------------------------------------------------------------------------------------------VNGVVSLKNSLFGASPYIGGGIGAARISLHNVKSVQGSSDDsevphfnskqtdsaWTFAAQAKFGVRYQISESFHIFSEYRYVYVDSINY---------------------------------
>SRR5512135_1793589	47	0.281	6.305E-02	100	162	203	68	131	133
----------------------------------------------------------------------------------------------------FLLFRDPVQPYVLAGAGYYYVRtAGLGSSTAGGRTESRFGFHAGAGVDVRVAPKASLFADARYV----------------------------------------
>SRR5262249_4014283	47	0.233	6.305E-02	58	160	203	13	136	144
----------------------------------------------------------VELEGYYLGKSTFTSHDINNDTARLAEHDFLVTyptnmgVFLTNAVLNVNLPNQSlFHPYVGVGIGSAVISITNANALQvappepginhynskTNDTDSTFAAQIKAGLDFDFTKNISVFAEYR------------------------------------------
>MGYP000361463460	47	0.263	6.305E-02	106	160	203	62	118	144
----------------------------------------------------------------------------------------------------------RLQPYILAGLGIAmpHVEVTVDGDRTFEYQTTGLAAQIGAGLDVDITRWFSTFAEYR------------------------------------------
>5957|scaffold1169053_1|-3|11	46	0.280	8.477E-02	39	119	203	6	80	89
---------------------------------------DAGGYGGVGSIGYGLGNgLRFEVEGSYRQNKATKAGGLAAG------GDEEKPAVMVNALYDFDFG-LPVFPYIGVGVGYAW-----------------------------------------------------------------------------------
>SRR6185369_1081564	46	0.256	8.477E-02	94	160	203	1	73	102
----------------------------------------------------------------------------------------------ANAYYDLP-SYYGLSAYVGAGAGLARVDLNnlsvfqgATNVVSFSGKQNAFAWQLMAGAQFHLFGAATLNAGYR------------------------------------------
>SRR5690348_3921276	46	0.223	8.477E-02	88	161	203	32	116	117
----------------------------------------------------------------------------------------SQYSAMVNGFYDLPIApfWGRVTPYVGAGLGAVVLDGQLANFSNASgtsrfteggTTTTRAALMAEVGLTVAIDPKWAIVPAYRF-----------------------------------------
>SRR5947207_10862411	46	0.247	8.477E-02	79	162	203	17	99	136
-------------------------------------------------------------------------------PSASASLKLDTNAAMFNVAWRPQV--QLFHPFIGAGVGAAFTDLSASSlGFSASNSQTALAGQAFFGFDYDIAPNIYAGLTGRFF----------------------------------------
>RhiMetdeSRZDD1v2_1073273.scaffolds.fasta_scaffold3774885_1	46	0.256	8.477E-02	105	163	203	67	140	171
---------------------------------------------------------------------------------------------------------SRVVPYIGAGVGVMQYRfkqegdfvdfntnavFPATFDTGGDGKDWAFIGQAMAGVEYNFAPMLGVTLDARYLH---------------------------------------
>UPI000520839F	46	0.238	8.477E-02	42	158	203	20	149	200
------------------------------------------GFNGGVGFDYMVSDaVALGLSGSFSKTDGKDELNTLLQNEVNGGDPVTSTGSMieggVHLKYMIPIQDSPMSPYLMAGGGFYSVKNKFEfdntsisaPPTIIEATSNKFGGKFGAGVSYKASEVVGIGVE--------------------------------------------
>MGYP001036946858	46	0.216	8.477E-02	105	163	203	96	169	200
---------------------------------------------------------------------------------------------------------SRFVPYVGGGIGVMRYRfkqegdcvdfntnavFPSTLDTGEDGVDWAFVEQAMAGVEYNFSPLLGVTLDARYLH---------------------------------------
>SRR5271168_779632	46	0.343	1.140E-01	93	149	203	0	62	99
---------------------------------------------------------------------------------------------LANLYYDFN-RGGRFVPYIGGGVGYAHNETSsgtfadcGCTSTFGGKSTDNFAAAATAGVSWRL-----------------------------------------------------
>SRR5579885_3106736	46	0.292	1.140E-01	88	164	203	16	97	100
----------------------------------------------------------------------------------------QTYGGFVNALYDFDIGSKYIFPYVGVGVGGVMQDVSkgvTATGVGFSGNKPDFAGQAIVGAAFPVAalPGLSATVEYRFMAT--------------------------------------
>SRR5688572_7498055	46	0.252	1.140E-01	110	177	203	5	75	102
--------------------------------------------------------------------------------------------------------------FIGAGAGVGFVELErgrSSSTVQIDDDSTEFAFHGTVGVALPLGDHVDLTAAYRYFGTTSPELAARQRDPG-------------------------
>MGYP000292513488	46	0.263	1.140E-01	87	161	203	99	174	201
---------------------------------------------------------------------------------------LNVVPLLANVRYQFTKGDAAVLPYVGLGIGTNWAETRLEiGDWVAEEKGWQFAVAPEIGLIVPFSDHVGMHVGAQY-----------------------------------------
>SRR3546814_14928566	46	0.301	1.532E-01	68	140	203	29	98	99
--------------------------------------------------------------------DGGDINGPTFSPTNGSVAKLRQLAGMANVTYDIPLGGNTFKPYVGVGLGAVGSHLK---ALGEDDGSVRFAWQ--------------------------------------------------------------
>SRR5215813_5541466	46	0.292	1.532E-01	86	167	203	13	87	101
--------------------------------------------------------------------------------------HVTTIQGNLDLRYRFQLAHSPWTPYAGLGLGVAYFD------VNDDGSDTNFGGTIIGGARVPTKSGNQFFAEMR-LGLGDV-----------------------------------
>ERR1700712_3866938	46	0.204	1.532E-01	105	174	203	0	92	105
---------------------------------------------------------------------------------------------------------WSLHPFIGGGIGANKLDISVTGKFNDvqnactgecppnttwaepelfraKNGDWSFAYQALGGVAWAISDRLNLDVTYRWMHSNDQRFDSETT----------------------------
>SRR5262245_32125363	46	0.261	1.532E-01	100	162	203	48	112	140
----------------------------------------------------------------------------------------------------YPIAEGPFRPYLEAGLGFYYTKTEFRGALNhvPNRPENIFGQHVGFGVEIELSPSITLDVSLKYV----------------------------------------
>SRR5260221_11421080	46	0.244	1.532E-01	49	160	203	5	138	158
-------------------------------------------------LGYQLDvGSRIEIEAAHTShnfvsstvNGSNSIPPAVVNVVNTIGGDVDVTSAGVNVYYDIPLSN-RWTLSLGAgyGVGYSNLHSVATITSTASGKTTTQGGdlalgskaglesQLIVGASYSMTPNIDLFADFR------------------------------------------
>MGYP000706403100	45	0.378	2.058E-01	132	168	203	6	42	44
------------------------------------------------------------------------------------------------------------------------------------DTRWNFAWALMAGVGYAVAPNLKLELGYRYLNLGEAK----------------------------------
>ERR1017187_9247205	45	0.225	2.058E-01	105	169	203	6	85	102
---------------------------------------------------------------------------------------------------------SPWTPYIGAGAGdmasilegyvdpawaPTRATISVIGNGNFHATDCTFAYQAIAGLKYKISAHPQVDVGYKFFGTFDHSW---------------------------------
>SRR5208282_5497087	45	0.241	2.058E-01	40	123	203	0	90	120
----------------------------------------NAGPIGTAAFGLATSiGLRVEIEGSYRSNDVGSIGTRRVNgavlPLTNVGGDVGTEAVMGNVLYDLPVHglGLPVQPYIGAGAGYEWSQFN-------------------------------------------------------------------------------
>SRR3981189_2852674	45	0.256	2.058E-01	131	169	203	31	69	126
-----------------------------------------------------------------------------------------------------------------------------------SSSEWEFGYQAIAGIRYKIMPSLAFDLDYRYLATTDPTF---------------------------------
>MGYP001287916060	45	0.261	2.058E-01	88	193	203	0	132	136
----------------------------------------------------------------------------------------NSTALLFNVYADLARGD-PLTPYIGGGVGLAYTKAERShqteeylcetavdpmcqgrtersgYRLVDNSHSVGLAAAAMVGFVYDMTTSTKLDVGYRYLYIAGSKANLAFDDGVksvlDVGAQHQHQIRAGVRF---------
>MGYP000294680298	45	0.267	2.058E-01	105	180	203	48	133	187
---------------------------------------------------------------------------------------------------------GPFTPYIGLGAGYlvtGFNDVNGRPgdgnlRLRADDTGGAFAFQGMAGIGFAIDqvPGLSLTAEYRYLESLGASIPVSYVNAAGAT----------------------
>MGYP000429164707	45	0.275	2.058E-01	89	157	203	0	61	201
-----------------------------------------------------------------------------------------QLNAMVNLLYDF-MPTSVITPYLGVGAGIAFVDSNSSLG------STQFAYQAMLGLAYNVDESLRFFV---------------------------------------------
>SRR6185503_1578866	45	0.241	2.765E-01	47	153	203	53	175	176
-----------------------------------------------GAGAYLTPHLRGDLTLDFLTSQDIDASATYFDAGPIINGlvtdrvRANRVVGLVNLYWDV-LPRGAITPYIGAGVGFVYNDLNRTHLTTDDtpatlkagsskETSVSLAAALMAGASFSLNHQW-------------------------------------------------
>SRR5476651_847108	44	0.252	3.713E-01	105	160	203	1	63	101
---------------------------------------------------------------------------------------------------------WGFAPYVGAGAGLARVDLNnlsvfqgLTNVVSFSGKENAFAYQLMVGLEFHLFGQATLNAGYR------------------------------------------
>SRR5687768_15319097	44	0.278	4.986E-01	82	150	203	2	80	98
----------------------------------------------------------------------------------TLTGSANTYAVMANLFYDIePLRVRvgvPVTPYIGLGAGYAWSEYneiimrNGVGGAGTYGVDGRFAYQAIAGLSWDLS----------------------------------------------------
>SRR3546814_17003818	44	0.289	4.986E-01	86	161	203	9	81	99
--------------------------------------------------------------------------------------KLRQLAVMANVTYDIPLGGNTFKPYVGVGLGAVGSHLK---ALGEDDGSGRFEGQLPAGATVKVTEGMDPSGRARW-----------------------------------------
>ERR1700722_4635563	44	0.220	4.986E-01	41	119	203	3	111	113
-----------------------------------------TGYAVGGSLGYAMcNGFRVEGEVSYRYNEIKSIkfesgsgdslsfdsgsgsgsgsGSGSGSSGSGKHGHISNIAYMGNIFYDIDtscwdccWGCGEIIPYIGGGIGYAN-----------------------------------------------------------------------------------
>SRR5471032_797988	44	0.202	4.986E-01	92	161	203	76	154	155
--------------------------------------------------------------------------------------------LTADAFYRFFLGEpgkgfiSRFQPYLGAGAGITIPHVEVELAGQPRFEEYQFgglGMQGIAGLSFDITKHIQLFTEYKF-----------------------------------------
>MGYP001423366140	44	0.333	6.694E-01	131	166	203	5	40	64
-----------------------------------------------------------------------------------------------------------------------------------DASKWNFAWALHAGVGYKVTRNFTVELAYRYLDMGD------------------------------------
>SRR5579862_4426153	44	0.277	6.694E-01	102	166	203	0	71	100
------------------------------------------------------------------------------------------------------MTSGSVTPFIGVGAGVdviglkgYATSPTGFSAVSDYRQQTVGAAQVLAGLTYNISPQWDVDLTYRYRDTFN------------------------------------
>SRR5438270_9496679	44	0.276	6.694E-01	93	166	203	0	93	102
---------------------------------------------------------------------------------------------MTNVIYTYALPDIRlfnfalpWGLHAGVGVGPLYVIDRMSLNPNyfgpapfgpggccLHGSSWNFGYQGIAGVRFEITPNVLLDIDYRYVGMPG------------------------------------
>MGYP001440518491	44	0.382	6.694E-01	133	166	203	115	148	212
-------------------------------------------------------------------------------------------------------------------------------------SRTSFAWALMAGVGYKVNDRLTLEAGYRYLSLGD------------------------------------
>A0A0F3NA79	44	0.324	6.694E-01	87	163	203	130	200	216
---------------------------------------------------------------------------------------VSSTSVMVNACYDLLSEGLGVVPYACVGLGGNFV------GVVDGHITPKLAYRLKAGLSYQLSPEISAFAGGFYHR---------------------------------------
>A0A1G4M481	44	0.324	6.694E-01	87	163	203	288	358	392
---------------------------------------------------------------------------------------VSSTSVMVNACYDLLSEGLGVVPYACVGLGGNFV------GVVDGHITPKLAYRLKAGLSYQLSPEISAFAGGFYHR---------------------------------------
>SRR5215475_13249591	43	0.266	8.984E-01	86	160	203	35	103	106
--------------------------------------------------------------------------------------HVTTIQANLDLRYRFALAHSPWTPYAGLGLGVAFFDFS------DGGSDTNFGGTIIGGARVPTKSGNQFFAEMR------------------------------------------
>MGYP001349598482	43	0.261	8.984E-01	92	162	203	5	88	112
--------------------------------------------------------------------------------------------VLANAVLTVQTPWpSRIFPYLGVGAGVARLSIQGANSTNPSEPGinhfdswpdefaTAFAMQFKAGLKGEVAKNLLLFAEYRHL----------------------------------------
>SRR5207248_2450849	43	0.231	8.984E-01	109	167	203	2	70	150
-------------------------------------------------------------------------------------------------------------PYVGLGAGYGWTRlnkvyaagTNFPFSLRTNDTEGNFAWQVIGGLSFPIPnvPGLSITAEYRFSSIIGP-----------------------------------
>SRR5262249_46545187	43	0.202	8.984E-01	48	155	203	7	154	155
------------------------------------------------RLGYRFsPHWRAELEGGFRPGQMKRVGEVSSNAAPTgicylpggttffrrdssvysecwsPEGRIDVYSGMANLLFDAFPETYHFRPFVGAGVGLSRIYLgangrmegllnqfinDGAYKIASNGEAAALAGQLLAGASWSVTPRLKV-----------------------------------------------
>SRR5258708_20486534	43	0.250	1.205E+00	94	166	203	13	88	100
----------------------------------------------------------------------------------------------VNGLFDFDVGAEFVYPYVGIGIGYEQTKLKgLLNGVSASADQGSVAGQAILGVSFPIPdvPGLSVTAEYRFMATFD------------------------------------
>ERR1700740_2407930	43	0.279	1.205E+00	94	172	203	7	91	103
----------------------------------------------------------------------------------------------VSGYVDLPIG-GMIVPYVGGGIGAARVgsppartDTLTGTSSSYDGKDWGLLMHADLGVGVKVAPKVTVEVGGRYTRISQLKFQGQ------------------------------
>SRR5271170_971193	43	0.255	1.205E+00	38	116	203	21	106	107
--------------------------------------ETNAGPIGTAAFGLATSiGLRVEIEGSYRSNDVGSIGTRRVNgavlPLTNVGGDVGTEAVMGNVLYDLPVHglGLPVQPYIGAGAG--------------------------------------------------------------------------------------
>SRR5208283_4812250	43	0.287	1.205E+00	46	144	203	0	107	109
----------------------------------------------GASYGYKFDNgFRAEVEMAYQKSNFKTKYNMAGEDVVLSKQyrSFHNMSYMTNVLYDLsQIKVVDVTPYIGLGVGYCESTETnkmkfDNKVVQDKFKDSRFAYQAIVG----------------------------------------------------------
>5473|scaffold_782876_c1_1|-3|10	43	0.275	1.205E+00	100	166	203	16	95	110
----------------------------------------------------------------------------------------------------FGVALPPISPHAGLGVGAVNIVDSLALNSDaraglgldaasccLHGNIWEFAYQGIAGVRFEITPNLLLDIDYRYLGTPS------------------------------------
>MGYP000131287380	43	0.369	1.205E+00	107	148	203	21	66	120
-----------------------------------------------------------------------------------------------------------FTPYVGLGVGYARVSADGISATglgfTNGDDDNKFAYQAIAGVAYQ------------------------------------------------------
>ERR1041385_3834515	43	0.203	1.205E+00	57	146	203	0	126	127
---------------------------------------------------------RLELEGGYRKGDLRSvrargsetpafnntglcapgiVRTAGAPACGSPTGHVDAWTGMVNVLYDI-MPSSKISPFVGVGIGVNRVGIEtsgqfatvggpltaanpPQQQLTVDDRAYTFAYQGIAGIS--------------------------------------------------------
>SRR5262245_24632733	43	0.269	1.205E+00	86	148	203	42	104	137
--------------------------------------------------------------------------------------NVTVIGFHLDMHYHFDIKNTTWRPYVGGGAGVNFIQQDLPPGVSAEGTDTAVAGSLILGAGVP------------------------------------------------------
>SRR5512145_499983	43	0.217	1.205E+00	41	151	203	20	143	146
-----------------------------------------SGLNGGVSFDYMVTDaVALGLNGSFSKADGKDdletIMKTEVNGGDPVKVTGSVIEGGAHLKYMIPIQDSPMSPYLLAGAGFYSVKSKFEfdntsisaPPTIIEATSNKVGGKFGAGVTYKASE---------------------------------------------------
>SRR6476659_8419576	43	0.215	1.205E+00	84	162	203	100	214	250
------------------------------------------------------------------------------------DGHVGNYAAMANFYYDFK-NASSFTPYVGAGIGVAMHmlrrnysetsscssrdfyyaampqygqaasslmdqtcNGSFNGSGYVSSTGFGFAGALMAGFSYEMSPGILLDTGYRFM----------------------------------------
>MGYP000902477918	42	0.303	1.617E+00	109	163	203	0	55	76
-------------------------------------------------------------------------------------------------------------PFIGMGAGYSIQQIGLSDQDFDFQHDKRgFAWQALGGVSVRLCPRIIMNFQYRYFR---------------------------------------
>13954|Ga0207685_12286272_1|-2|11	42	0.305	1.617E+00	89	147	203	53	107	109
-----------------------------------------------------------------------------------------QLSVMANLLYDF-MPGATITPYIGAGAGIAFADATLNGCSLCS---TQFAYQGIVGLGW-------------------------------------------------------
>MGYP001243869914	42	0.295	1.617E+00	86	169	203	2	87	117
--------------------------------------------------------------------------------------KVSVTYGAVNAYYDISLTDS-FGAYVGAGLGFGadklEASNKTFNTAGEDASKTGFLYQAMVGLTMPVS-VVSVGVDARYISFASRDF---------------------------------
>21995|scaffold3574716_1|-3|11	42	0.244	1.617E+00	73	121	203	1	48	121
-------------------------------------------------------------------------RTAAAPTCGPVDGELKASTLMANVIYDF-MPDSSWRPFIGAGLGTAWVH---------------------------------------------------------------------------------
>SRR5262245_9134407	42	0.274	1.617E+00	82	132	203	80	129	131
----------------------------------------------------------------------------------PVDGSVTTWAVMANAWWDVDTG-TRLTPYIGGGIGIAYNEVRATEVFKGSE----------------------------------------------------------------------
>MGYP000535355349	42	0.263	1.617E+00	103	153	203	132	188	189
-------------------------------------------------------------------------------------------------------NSSPIAPYWGAGIGIASLKLEDDfydesgNPIYYDDSTSVFAFQAGGGVEIALNPRL-------------------------------------------------
>CryGeyDrversion2_2_1046609.scaffolds.fasta_scaffold599181_2	42	0.263	1.617E+00	106	166	203	144	215	243
----------------------------------------------------------------------------------------------------------KFVPYMGVGAGAVWYRFNQSGDFvdftsndvfsaTLSSSGWAPAARAFAGAEYSLNPRLALVAQAKYLWSNG------------------------------------
>MGYP001416884614	42	0.269	2.169E+00	93	155	203	0	59	60
---------------------------------------------------------------------------------------------MLNAVYHFDMGE-AFSPYAGYGISTAFHEASLE--GFSDGSHRAFAYQFKVGVDLELSQNMGL-----------------------------------------------
>8093|Ga0307414_17118872_1|-3|11	42	0.229	2.169E+00	87	149	203	21	94	95
---------------------------------------------------------------------------------------VSSYGVMANVFYDFDLGWDlggfGIQPYVGANLGYVVQNWDrvnvqgpAGNSLTIDGDNGNFAGQLIAGVAFPI-----------------------------------------------------
>SRR3954469_11491412	42	0.275	2.169E+00	106	163	203	0	68	99
----------------------------------------------------------------------------------------------------------KVTPWIGAGGGLMYYRFrqsgdfvnfqnNAVFPADLESSDWTSTMQGMAGVDVSLNPHVALRADARYLW---------------------------------------
>SRR3712207_4062163	42	0.211	2.169E+00	54	117	203	3	87	103
------------------------------------------------------PNWRVELEGGYRPGDLGSVRGaveraaggsvgicsqtvvrtAANPTCQDPYGRVTSFTGMFNVIYDFQLPWfQALVPFIGAGIGV-------------------------------------------------------------------------------------
>SRR6185295_488375	42	0.270	2.169E+00	71	155	203	8	106	110
-----------------------------------------------------------------------DPTAPPNQGFSVYTGSHSAAVGLLNAYYDIG-DFWGVMPFIGAGAGFAYHQITGFHDMGtgancsdtgcgfgiaEPQSNTSFAWAVHAGLDYEVNQNLKL-----------------------------------------------
>SRR4029453_5169552	42	0.328	2.169E+00	106	168	203	7	70	111
----------------------------------------------------------------------------------------------------------PLTIYLGAGAGLGNTDLAVSTGlLEGSNEKQGLAGQGLAGIGYDLSDRVKLSLGWRYVDLDSVK----------------------------------
>SRR6476620_7203453	42	0.226	2.169E+00	107	168	203	44	118	125
-----------------------------------------------------------------------------------------------------------FHPYLSMGVGAAFNsvyDFDVTidtpfpfatfSPIYSNYTNINFSYSAGVGVDYDIGKYTRIGIGYRYAWFGDAN----------------------------------
>SRR5436309_4252983	42	0.245	2.169E+00	42	148	203	11	128	129
------------------------------------------GFAGGPSVDYMVTDaVGVGVDGMFASNSLNSSETDVFKTADPTFDwKYTQIGGGAHIKYWFPMANSPVSPYVVGGVGVTKFKLKVTSTLSDPDtgeplageqSKTQFGGHGGVGAGYK------------------------------------------------------
>MGYP001428684245	42	0.298	2.169E+00	93	145	203	112	167	168
---------------------------------------------------------------------------------------------MLRLYYDVA-PDAPFRPYVGAGVGFANARPNElncmSQCSSLGDADRAIGYQFMAGV---------------------------------------------------------
>MonGeyMetagenome_1017769.scaffolds.fasta_scaffold384108_1	42	0.205	2.169E+00	90	164	203	31	137	172
------------------------------------------------------------------------------------------YGGMFNVLYDFNGISPWFVPYLGAGVGYQWINEKNWHVFNnlpftaptfatrfgafgggtfapgsfhvgGSGTEGSFAYQAILGAAFPmarVMPGLAFTAEYRFLGT--------------------------------------
>GraSoiStandDraft_30_1057271.scaffolds.fasta_scaffold136232_1	42	0.273	2.169E+00	40	119	203	93	186	187
----------------------------------------DEGPLFGLAIGFDMPEsiFRTELEYFYRDTGYDDTSNVTSTGGTVFAklggeletaaetiDSVTSHNLFANLYIDFDNP-GGITPYIGIGLGLGF-----------------------------------------------------------------------------------
>SRR6187455_3281156	42	0.233	2.908E+00	93	170	203	2	91	111
---------------------------------------------------------------------------------------------MFDVLYDVtNLLALPFNPYVGVGVGYQWAHlskfhaqgtATGFPSLTSDDRRGAIAYQFILGGAAPIApvPGLAVTAEYRFLGLGSRNYD--------------------------------
>SRR5262245_10308480	42	0.278	2.908E+00	86	145	203	49	109	143
--------------------------------------------------------------------------------------DLTIIAFNLDMHYHFDLQGSNWRPYVGAGAGINWIQFDLPPGVGDDSvTKVAGGVIFGAGV---------------------------------------------------------
>A0A1A9VK94	42	0.266	2.908E+00	92	166	203	665	731	746
--------------------------------------------------------------------------------------------ILANLRYHYEFTNTDITPYVNVGIGAA--------IDFIGQSKFGFSYKISSGLDFPLSSRTSAFAGYSLLKAFE------------------------------------
>MGYP000544180387	41	0.305	3.898E+00	93	150	203	0	57	61
---------------------------------------------------------------------------------------------MLNVLYDVPLSE-ALSLSVGVGAGGDYADLSVDlPWQSIEYNDWRFAYQGIAGVNYALT----------------------------------------------------
>SRR5438552_3956532	41	0.258	3.898E+00	105	160	203	57	114	120
---------------------------------------------------------------------------------------------------------GHLEPYVGAGIGAAmpHVESNVGGVSYQAYQWHGPAVQAFAGINFDVASHLSLFIEYK------------------------------------------
>SRR5262249_24780795	41	0.307	3.898E+00	96	147	203	110	161	162
------------------------------------------------------------------------------------------------LRYDFVQPDCRLIPYVQVGAGVAYNDAYHDLNQNAIGQALEFTLQGGGGVHY-------------------------------------------------------
>MGYP001252727338	41	0.301	5.225E+00	90	152	203	23	77	89
------------------------------------------------------------------------------------------TTVLGNVYFDIPT-ETMLTPYLGAGVGYGWAESNGDDASGA-------AFALMAGVEVNLTRR--------------------------------------------------
>SRR5476649_803860	41	0.264	5.225E+00	40	123	203	15	99	102
----------------------------------------NTGGGGSIFIGQRLPlGLRLDLEGLYRYLPLSKVSQN--GVSTASSGNVQMGAPMLNLMWEMPLSDDylGINPFIGIGAGAAYVSAN-------------------------------------------------------------------------------
>SRR3972149_5674788	41	0.292	5.225E+00	80	120	203	0	39	102
--------------------------------------------------------------------------------GQPIDGDQSFVVWMLNGYYDIPL-KGRFVPYIGAGAGGGRV----------------------------------------------------------------------------------
>MGYP000128506044	41	0.306	5.225E+00	111	170	203	2	63	135
---------------------------------------------------------------------------------------------------------------LGAGLGlIQEIDIDLEDaAGENSFSGDGVAAQLMAGISYQPSTNWRIDLEARYLTASDIDMD--------------------------------
>SRR2546422_5254635	41	0.240	5.225E+00	105	156	203	86	139	140
---------------------------------------------------------------------------------------------------------GRFQPYLGAGIGAVipHVESNIGGVIHEEYQWHGPGIQGFAGTNFELTPHWALF----------------------------------------------
>SRR5262245_9218994	41	0.222	5.225E+00	107	181	203	13	111	151
-----------------------------------------------------------------------------------------------------------LSPFIGGGLGISYNHVTDFHskleetatvhlnnepvdsgrnriaSIGNEKNQANFAWQLEAGIEFTLTPKSNLQLGYRYFNGGDFKTSDYVHNLKDTVR---------------------
>Q2V9H9	41	0.233	5.225E+00	87	202	203	267	384	389
---------------------------------------------------------------------------------------VRVVSAILSACYDFPqvglLVDWRMSPYACAGLGASFV------GLTAQRFQPQLTCQVKAGVSYSITPSLAAFIGGTASKTLGTNYDNTPahraVDDASPLGKTKEKVSASFGLRNIGVELGI
>SRR3546814_12130566	40	0.281	7.001E+00	87	157	203	0	67	100
---------------------------------------------------------------------------------------LRQLAVMANVTYDLPTGGNTFKPYVDVGLGAVGPHL---QALGEDAGSVPFAWQLRAGAAQTVTQGIHLSA---------------------------------------------
>ERR1700730_17447251	40	0.250	7.001E+00	45	117	203	15	106	112
---------------------------------------------GGLQAGYRCEHFHVEGEFLYDANYYNKLSISSVtvdgitynnvsfkndshGTGPRIKGYVSLIGGFVNAYYDLfsGGNNTGIIPYVGLGIGY-------------------------------------------------------------------------------------
>SRR5262245_24534749	40	0.391	7.001E+00	80	125	203	63	107	143
--------------------------------------------------------------------------------TSVGEITVQAYSVMANVWYDFDL-DSVIKPYIGGGVGVAYVEANID-----------------------------------------------------------------------------
>SRR5437868_2770162	40	0.231	7.001E+00	90	157	203	73	166	167
------------------------------------------------------------------------------------------YSLMANGYVDLGTYVG-LTPYIGGGLGLAYNKYfrslgeracidvpsnssgvggfacnDPAGYKGSEDSEAKFnlAYSIGAGLSYQVAKNVSVDL---------------------------------------------
>ERR1043166_2851663	40	0.269	7.001E+00	110	161	203	203	265	299
--------------------------------------------------------------------------------------------------------------YVGVGGGWMWYRFRQEGdfidfatlnvfPDKFESSGFTPMAHLLAGVDYSLNPRWALSAEGRY-----------------------------------------
>MGYP000455671543	40	0.305	9.378E+00	135	170	203	5	40	45
---------------------------------------------------------------------------------------------------------------------------------------TNLAWSLGAGLALSVTPNFKIDVGYRYIDMGGIEME--------------------------------
>MGYP000647401109	40	0.289	9.378E+00	106	174	203	16	75	76
----------------------------------------------------------------------------------------------------------NLDPLATSGGGLARYD---------DNSPTGFQYQGIAGVSFSITPTSDVFADYRYIGTTGLKFQSAAP----------------------------
>MGYP001044184027	40	0.303	9.378E+00	88	149	203	0	77	96
----------------------------------------------------------------------------------------NEWVVLANAYVDLGT-WWCVTPFIGAGVGGARVSINNFTdagmtnlfdgngalpglAFGDNVSKWNFAWAVHAGLAYKV-----------------------------------------------------
>ERR1700730_19142085	40	0.254	9.378E+00	96	178	203	5	106	107
------------------------------------------------------------------------------------------------VFYTLPLPDlpllgvspPPISPHAGLGVGAVNIVDSlslkpaglglDAASCCLHGNIWEFAYQGIAGVRFEFTPNLLPDIDYRYLGTPsGLRFTNQAGGPIP------------------------
>ERR1700688_4447947	40	0.204	9.378E+00	109	176	203	15	97	114
-------------------------------------------------------------------------------------------------------------PFIKIGAGVAFNTVEnfhsikpgdstspngYATALMEDNTESTFAYQLGAGINFRTEESFVVAIGYRYLNAGDFSSNNYFTDP--------------------------
>SRR3546814_6481244	40	0.277	9.378E+00	63	116	203	44	97	116
---------------------------------------------------------------SVDDLDGVDINGTTISATNGSVAKLRQLAVMANVTYDIPLGGNTFKPYVGVGLG--------------------------------------------------------------------------------------
>SRR4030042_671450	40	0.333	9.378E+00	131	166	203	21	56	116
-----------------------------------------------------------------------------------------------------------------------------------DNTESNFAWAVYGGLSYDVTPGLTIDLSYRYTDLGD------------------------------------
>MGYP000897508700	40	0.338	9.378E+00	106	159	203	64	122	124
----------------------------------------------------------------------------------------------------------PITPYLGGGVGISKNKMgatheNRPGNTVDGKTISQFAYKVAAGTLVDLTENVSLDINY-------------------------------------------
>ERR1700712_4274782	40	0.280	9.378E+00	87	153	203	44	124	127
---------------------------------------------------------------------------------------LTAVSLLANAYVDIG-HYGAFTPYVGAGIGGTYVKWDklhntscadadssscDESVNHNGRGSWGFTYALMAGTSIDLTCNL-------------------------------------------------
>ERR1700744_1034547	40	0.235	9.378E+00	88	168	203	27	128	132
----------------------------------------------------------------------------------------SVTAAVANVVYDIPaGPAWPIRPYVGIGAGYGWFDFGGAggtlpvqislpqnntfsgPGASSYGRAGAFAYQAIIGGSLPLRavRGLDLTAEYRFFGTARAD----------------------------------
>SRR3546814_917962	40	0.277	9.378E+00	63	116	203	85	138	150
---------------------------------------------------------------SVDDLDGVDINGTTISATNGSVAKLRQLAVMANVTYDIPLGGNTFKPYVGVGLG--------------------------------------------------------------------------------------
>4504|Ga0265301_10047631_1|-206|00	40	0.256	9.378E+00	130	168	203	153	191	204
----------------------------------------------------------------------------------------------------------------------------------DSSSETKFGFNAGAGIEYFISPNLKVNAEVKYQYVKDFD----------------------------------
>MGYP001065295629	40	0.272	9.378E+00	87	162	203	100	176	205
---------------------------------------------------------------------------------------INFVPMLAVGRYYFTDKSAGVRPYIGVGVGTSWTEKRLEVGQFSSTiSRWQFAMAPEVGMYIPVADQFAFNLGARYY----------------------------------------
>MGYP000629700219	40	0.295	9.378E+00	84	145	203	3	72	224
------------------------------------------------------------------------------------SGNIRSAVFLANGYVDLGT-WAGLTPYLGVGLGFANNKVANVVDVDyqlggygfaADKSKTNFAWALMAGV---------------------------------------------------------
>Q2V9N9	40	0.295	9.378E+00	87	155	203	288	351	405
---------------------------------------------------------------------------------------ITSTSVTLNVCRDVPTyiPNARLIPYACAGVGWGFIGMSGETA-------THLVYRVKGGARYALTPRVHL-----------------------------------------------
