# Supplementary material for: Assessing Wolbachia circulation in wild populations of phlebotomine sand flies from Spain and Morocco: implications for control of leishmaniasis
Source: Parasit Vectors. 2025 Apr 26;18:155. doi: 10.1186/s13071-025-06771-6 (PMC12032678; doi:10.1186/s13071-025-06771-6)
Supplement: Supplementary file 4 — Additional File 4: Dataset S4. [file 13071_2025_6771_MOESM4_ESM.zip › PhlebotomussergentiEB_01ca0/PhlebotomussergentiEB_01ca0_env/pdb70.m8]

101	1p4t_A	0.244	127	81	4	43	169	26	137	2.162E-09	59	22M1I6M11I21M1I12M2I51M
101	2mlh_A	0.168	219	130	7	2	169	4	221	7.237E-09	58	9M2D8M4D46M1D25M15D16M1I33M19D2M10D28M
101	2maf_A	0.168	214	126	7	7	169	4	216	1.323E-08	57	4M2D8M4D46M1D25M15D16M1I33M19D2M10D28M
101	4rlc_A	0.203	118	70	6	47	160	21	118	2.686E-02	38	10M3I14M10I7M4I22M2I21M1I14M4D6M
101	6qwr_A	0.236	76	57	1	87	162	95	169	4.802E-02	37	16M1I59M
