# Supplementary material for: Assessing Wolbachia circulation in wild populations of phlebotomine sand flies from Spain and Morocco: implications for control of leishmaniasis
Source: Parasit Vectors. 2025 Apr 26;18:155. doi: 10.1186/s13071-025-06771-6 (PMC12032678; doi:10.1186/s13071-025-06771-6)
Supplement: Supplementary file 4 — Additional File 4: Dataset S4. [file 13071_2025_6771_MOESM4_ESM.zip › PhlebotomussergentiEB_01ca0/PhlebotomussergentiEB_01ca0_env/templates_101/pdb70_a3m.ffdata]

>1p4t_A
EGASGFYVQADAAHAKASSSLGSAKGFSPRISAGYRINDLRFAVDYTRYKNYKAPSTDFKLYSIGASAIYDFDTQSPVKPYLGARLSLNRASVDLGGSDSFSQTSIGLGVLTGVSYAVTPNVDLDAGYRYNYIGKVNTVKNVRSGELSAGVRVKF
>AF-Q7DDM2-F1-model_v4	427	1.00	2.597E-130	0	154	155	19	173	174
EGASGFYVQADAAHAKASSSLGSAKGFSPRISAGYRINDLRFAVDYTRYKNYKAPSTDFKLYSIGASAIYDFDTQSPVKPYLGARLSLNRASVDLGGSDSFSQTSIGLGVLTGVSYAVTPNVDLDAGYRYNYIGKVNTVKNVRSGELSAGVRVKF
>AF-Q5FA01-F1-model_v4	376	0.935	1.463E-112	0	154	155	19	174	175
EGASGFYVQADAAHAKASSSLGSAKGFSPRISAGYRINDLRFAVDYTRYKNYKqAPSTDFKLYSIGASVIYDFDTQSPVKPYFGARLSLNRASAHLGGSDSFSKTSAGLGVLAGVSYAVTPNVDLDAGYRYNYVGKVNNVKNVRSGELSAGVRVKF
>AF-C6ZG60-F1-model_v4	382	0.941	9.279E-115	1	154	155	0	154	155
-GASGFYVQADAAHAKASSSLGSAKGFSPRISAGYRINDLRFAVDYTRYKNYKqAPSTDFKLYSIGASVIYDFDTQSPVKPYFGARLSLNRASAHLGGSDSFSKTSAGLGVLAGVSYAVTPNVDLDAGYRYNYIGKVNNVKNVRSGELSAGVRVKF
>AF-I3D7W8-F1-model_v4	49	0.483	2.945E-03	33	89	155	49	105	177
---------------------------------GYDTGDFRYAIDYTHYgKSNAGDSHVKTQ-GIGASAIY--DIEvgSPVKPYVGVRVSANN-----------------------------------------------------------------
>AF-A0A090PDD3-F1-model_v4	40	0.473	1.876E+00	105	139	155	130	167	329
---------------------------------------------------------------------------------------------------------TGFSPLGevGVNYDLTPNLSLSAGYQYiDGIGKSETGK---------------
>AF-A0A7S8C5U9-F1-model_v4	30	0.359	2.238E+03	79	138	155	122	173	193
-------------------------------------------------------------------------------PYVGAGLGwgwLNG-SNGLDDDDGFTF------ALMGGVAFNiTERVALDVGYRYR-----NTS----------------
>AF-A0A0U3EJC2-F1-model_v4	15	0.363	6.508E+07	107	121	155	88	109	177
-----------------------------------------------------------------------------------------------------------LGLLplanGFSVYArlgLTHNV---------------------------------
>AF-V5H3Z7-F1-model_v4	16	0.352	3.426E+07	110	126	155	6	18	225
--------------------------------------------------------------------------------------------------------------LTGL--FSIP--ILAAT----------------------------
>AF-A0A6F8VPD3-F1-model_v4	24	0.454	1.461E+05	53	72	155	164	183	321
-----------------------------------------------------APSldIDA--HSINLSLTYGFD----------------------------------------------------------------------------------
>AF-A0A510UM67-F1-model_v4	24	0.204	1.059E+05	110	151	155	24	58	341
--------------------------------------------------------------------------------------------------------------VIYPSFFVGGSLGyqLADDDNYSY---------SDPGAPSFGVS---
>AF-A0A1E5IVT6-F1-model_v4	18	0.318	9.492E+06	132	153	155	128	143	182
------------------------------------------------------------------------------------------------------------------------------------IGW---VWGLG---LNAAVTDK-
>AF-A0A3S4P6V0-F1-model_v4	26	0.526	2.930E+04	111	129	155	147	164	186
---------------------------------------------------------------------------------------------------------------IRVSYDVTTG-DLDADRSY-------------------------
>AF-G0AWP1-F1-model_v4	25	0.357	5.572E+04	120	142	155	118	143	190
------------------------------------------------------------------------------------------------------------------------RNGLDF--SYNTIGWfygfgLNTSINNR------------
>AF-A0A2A4Y5E4-F1-model_v4	17	0.368	1.308E+07	111	126	155	116	133	175
---------------------------------------------------------------------------------------------------------------IGTSYE-GDNgigLALGAG----------------------------
>AF-A0A8A5ETP4-F1-model_v4	18	0.416	9.492E+06	116	127	155	139	150	184
--------------------------------------------------------------------------------------------------------------------ALTESLHLRLGY---------------------------
>AF-A0A3G4VLZ2-F1-model_v4	19	0.285	3.624E+06	95	125	155	217	257	292
-----------------------------------------------------------------------------------------------GRNDSFpvnkvdNQTfSIRraqsLINQ-GVDPAQIQVSGQGE-----------------------------
>AF-A0A1B1EKE1-F1-model_v4	20	0.434	1.383E+06	105	127	155	56	76	326
---------------------------------------------------------------------------------------------------------THLGVYGGVR--LTDNLSWDLGY---------------------------
>AF-A0A7Y4FIJ6-F1-model_v4	22	0.375	5.279E+05	100	135	155	126	160	371
----------------------------------------------------------------------------------------------------DSSTS-GLSPVmeGGVSYQLNPqlSVSL----GYQYISWL-------------------
>AF-A0A2V9F210-F1-model_v4	18	0.358	9.492E+06	80	102	155	79	117	166
--------------------------------------------------------------------------------YLfGPRLTLRNPSkinpfaqVLLGGSritagsggGSANQ----------------------------------------------------
>AF-F9RQP0-F1-model_v4	18	0.666	6.886E+06	97	108	155	57	65	268
-------------------------------------------------------------------------------------------------SDSFS---IDLG----------------------------------------------
>AF-A0A7S7LV19-F1-model_v4	20	0.298	1.907E+06	32	73	155	38	86	194
--------------------------------AGYSvlnnkMSDgvtsLN--NDY----N--FGHIGLKLgarsddYRIFVSAAYYADT---------------------------------------------------------------------------------
>AF-A0A7Y3I9U3-F1-model_v4	16	0.416	2.486E+07	118	129	155	119	130	200
----------------------------------------------------------------------------------------------------------------------TLRPWLRAGATY-------------------------
>AF-A0A432SAW6-F1-model_v4	21	0.727	1.003E+06	97	107	155	46	56	194
-------------------------------------------------------------------------------------------------SDSQSPASIGL-----------------------------------------------
>AF-R1IWD0-F1-model_v4	24	0.500	1.059E+05	110	127	155	142	161	193
--------------------------------------------------------------------------------------------------------------LTevGVLYDLTPSLSLSGGY---------------------------
>AF-A0A657AUC5-F1-model_v4	22	0.714	3.829E+05	143	149	155	42	48	172
-----------------------------------------------------------------------------------------------------------------------------------------------STELRAG-----
>AF-A0A0N8TYF1-F1-model_v4	16	1.00	2.486E+07	144	147	155	35	38	192
------------------------------------------------------------------------------------------------------------------------------------------------GELS-------
>AF-A0A807LQK6-F1-model_v4	19	0.478	4.996E+06	106	126	155	141	163	342
----------------------------------------------------------------------------------------------------------GLSPLfeIGIRYALTPKLTLDGG----------------------------
>AF-A0A7V3AN44-F1-model_v4	20	0.500	1.907E+06	118	131	155	180	197	265
----------------------------------------------------------------------------------------------------------------------TPSVFPfleaDAGYRGGY-----------------------
>AF-A0A2S7JX57-F1-model_v4	22	0.692	5.279E+05	23	35	155	173	183	185
-----------------------AKGFGV--SAGYR-----------------------------------------------------------------------------------------------------------------------
>AF-A0A2A5FYB4-F1-model_v4	17	0.571	1.803E+07	1	7	155	82	88	171
-TAVTFYV---------------------------------------------------------------------------------------------------------------------------------------------------
>AF-A0A6C2UAW1-F1-model_v4	18	0.263	6.886E+06	110	128	155	160	172	174
--------------------------------------------------------------------------------------------------------------LTG------HSLGLGFRYS--------------------------
>AF-A0A847VHT0-F1-model_v4	17	0.382	1.308E+07	81	110	155	113	142	182
---------------------------------------------------------------------------------LRAGL----ADVRQTRSgDSGesRFTGIfGLGLV--------------------------------------------
>AF-A0A1E3ZXM2-F1-model_v4	19	0.666	2.629E+06	122	130	155	171	179	217
--------------------------------------------------------------------------------------------------------------------------ALDVGYRYR------------------------
>AF-A0A4Y6IYY8-F1-model_v4	19	0.421	3.624E+06	66	83	155	18	32	176
------------------------------------------------------------------SAMAVADI----KGyYLGA-----------------------------------------------------------------------
>AF-A0A1Z8U726-F1-model_v4	17	0.800	1.308E+07	66	70	155	309	313	315
------------------------------------------------------------------SATYD------------------------------------------------------------------------------------
>AF-A0A1A6Y070-F1-model_v4	19	0.545	3.624E+06	142	151	155	176	186	194
----------------------------------------------------------------------------------------------------------------------------------------------GRGELSgASVG---
>AF-Q83BB2-F1-model_v4	20	0.555	1.907E+06	112	129	155	142	159	181
----------------------------------------------------------------------------------------------------------------GVSFRVSPRVTLGVDYRY-------------------------
>AF-A0A2A4XU06-F1-model_v4	14	0.750	1.236E+08	145	148	155	20	23	196
-------------------------------------------------------------------------------------------------------------------------------------------------ALSA------
>AF-A0A2V9I0M7-F1-model_v4	17	0.538	1.803E+07	80	91	155	112	124	199
--------------------------------------------------------------------------------YLfGPRASLRNPS---------------------------------------------------------------
>AF-A0A850QX36-F1-model_v4	19	0.437	3.624E+06	129	139	155	107	122	240
---------------------------------------------------------------------------------------------------------------------------------YSYqrhqaDTKVNDVK---------------
>AF-A0A4V0XFJ6-F1-model_v4	21	0.470	7.278E+05	29	44	155	290	306	423
-----------------------------GIAARYRpIEPLGFEVA--------------------------------------------------------------------------------------------------------------
>AF-A0A3B9FMB8-F1-model_v4	17	0.384	1.308E+07	6	40	155	225	258	331
------YNGFDAsGGLKA--SVHNF--FSRLILEkelGDRI-DLR------------------------------------------------------------------------------------------------------------------
>AF-A0A376HE95-F1-model_v4	18	0.434	9.492E+06	49	65	155	88	109	346
-------------------------------------------------KNgaYKAQGvqlT-AKLgYPITD-----------------------------------------------------------------------------------------
>AF-L8JSG8-F1-model_v4	18	0.307	9.492E+06	139	150	155	415	427	458
-------------------------------------------------------------------------------------------------------------------------------------------KNLGiSGAVNYHL----
>AF-A0A3B9BF71-F1-model_v4	20	0.461	1.907E+06	30	42	155	220	232	316
------------------------------ISAHNFISHLNFD----------------------------------------------------------------------------------------------------------------
>AF-A0A848XMW6-F1-model_v4	18	0.209	6.886E+06	131	154	155	83	125	209
-----------------------------------------------------------------------------------------------------------------------------------YGGWDRTSFgcgpCSGSGtirvsgpyagleAQLAperRVRPWF
>AF-A0A6L8LPL0-F1-model_v4	22	0.391	3.829E+05	114	133	155	78	100	191
------------------------------------------------------------------------------------------------------------------SYnnADIVTRELGAGADYlSYIT---------------------
>AF-A0A7Y4RMC9-F1-model_v4	18	0.411	6.886E+06	27	41	155	159	175	178
---------------------------SGDISSGYGMarAGLGF-----------------------------------------------------------------------------------------------------------------
>AF-A0A7Y0XXR4-F1-model_v4	20	0.409	1.383E+06	124	145	155	157	174	192
----------------------------------------------------------------------------------------------------------------------------DFGYRY---FKPS-AKNVLNIA---------
>AF-A0A7W4W6L4-F1-model_v4	18	0.538	9.492E+06	118	130	155	406	415	475
----------------------------------------------------------------------------------------------------------------------TDNVGSDA---YN------------------------
>AF-J2GCH6-F1-model_v4	19	0.333	4.996E+06	119	143	155	164	184	207
-----------------------------------------------------------------------------------------------------------------------DNVDLvgPAGDS---I---STRWRSHS-----------
>AF-A0A523CYA3-F1-model_v4	22	0.416	3.829E+05	132	153	155	42	61	283
------------------------------------------------------------------------------------------------------------------------------------IQKVNI----SSMEsaPSADDIVK-
>AF-A0A6H0IUZ1-F1-model_v4	18	0.368	9.492E+06	38	48	155	143	161	181
--------------------------------------GLDFQVadgahlnlDYIRY----------------------------------------------------------------------------------------------------------
>AF-A0A1E5XR27-F1-model_v4	16	1.00	2.486E+07	4	8	155	40	44	215
----GFYVQ--------------------------------------------------------------------------------------------------------------------------------------------------
>AF-A0A4Q3GDZ1-F1-model_v4	17	0.413	1.308E+07	57	82	155	184	210	232
---------------------------------------------------------GAKLtDNISAVAEYRFqDTF--DKsNYQG------------------------------------------------------------------------
>AF-Q6LKJ3-F1-model_v4	21	0.323	7.278E+05	51	84	155	225	242	246
---------------------------------------------------YKFQST--------QS------TLSS--AYLGAN----------------------------------------------------------------------
>AF-A0A2E8A509-F1-model_v4	19	0.400	4.996E+06	110	129	155	266	285	311
--------------------------------------------------------------------------------------------------------------LIGLGYNFGENWGLNLDYRY-------------------------
>AF-A0A2E7HNU3-F1-model_v4	18	0.384	6.886E+06	69	94	155	309	325	326
---------------------------------------------------------------------YD-RIQSHLW--------LFSASVDL------------------------------------------------------------
>AF-R5QRC9-F1-model_v4	19	0.409	4.996E+06	65	82	155	11	30	174
-----------------------------------------------------------------ASAI--AFSASANayefKPYVG------------------------------------------------------------------------
>AF-A0A2N8KZY1-F1-model_v4	16	0.411	3.426E+07	29	43	155	101	115	176
-----------------------------RI--GYGRNTLeaSAAS---------------------------------------------------------------------------------------------------------------
>AF-A0A832I400-F1-model_v4	14	0.272	8.969E+07	144	152	155	80	90	196
------------------------------------------------------------------------------------------------------------------------------------------------HELlgRFGPSS--
>AF-A0A7S9Y8K4-F1-model_v4	20	0.333	1.907E+06	132	145	155	105	122	180
------------------------------------------------------------------------------------------------------------------------------------TGKLGIAKNrtmqLVVGE---------
>AF-A0A7C1Y1A2-F1-model_v4	20	0.214	1.907E+06	125	152	155	52	72	175
-----------------------------------------------------------------------------------------------------------------------------ARYG---MNW----KNNVDFEARFGLGL--
>AF-A0A244CRV3-F1-model_v4	20	0.375	1.383E+06	115	142	155	123	153	201
-------------------------------------------------------------------------------------------------------------------YPLTerNSVFLRiGGHFYDYeIAKSGT-KVVS------------
>AF-A0A7Y2FPM3-F1-model_v4	15	0.666	4.722E+07	62	67	155	71	76	206
--------------------------------------------------------------SGGESA---------------------------------------------------------------------------------------
>AF-A0A645DG44-F1-model_v4	21	0.375	7.278E+05	105	127	155	72	101	217
---------------------------------------------------------------------------------------------------------IGL--SIGPSIAVGDLSDLpvgailnlvDFGY---------------------------
>AF-A0A0F2NQ27-F1-model_v4	16	0.384	2.486E+07	37	67	155	58	92	195
-------------------------------------RDLVEAVAGwqiTRYlaveGNY----IDFgKYGNRTASA---------------------------------------------------------------------------------------
>AF-A0A558IUB5-F1-model_v4	22	0.368	5.279E+05	53	71	155	51	65	195
-----------------------------------------------------AFSID----RTIDSARYGF-----------------------------------------------------------------------------------
>AF-A0A557PC15-F1-model_v4	20	0.416	1.383E+06	37	48	155	91	102	338
-------------------------------------NWLSFELGATNY----------------------------------------------------------------------------------------------------------
>AF-A0A1A9HI72-F1-model_v4	19	0.526	4.996E+06	77	91	155	146	162	186
-----------------------------------------------------------------------------VKPYwgveLGADVS--RAR---------------------------------------------------------------
>AF-A0A4Q7YWP6-F1-model_v4	17	0.270	1.308E+07	108	144	155	116	163	211
------------------------------------------------------------------------------------------------------------RLLIaaGPRYTLTPRSRFtPFVYGEagemRTTTKANDVsdWNpvVRVG----------
>AF-A0A2T3NJF2-F1-model_v4	16	0.500	2.486E+07	20	31	155	83	92	255
--------------------LGNA--DSASIS---------------------------------------------------------------------------------------------------------------------------
>AF-A0A7J5EHX2-F1-model_v4	15	0.800	4.722E+07	32	36	155	119	123	196
--------------------------------AGYSI----------------------------------------------------------------------------------------------------------------------
>AF-A0A1F3SET4-F1-model_v4	20	0.454	1.907E+06	29	38	155	145	155	217
-----------------------------GMSARYlNING--------------------------------------------------------------------------------------------------------------------
>AF-A0A3D6A2M9-F1-model_v4	18	0.800	6.886E+06	145	149	155	193	197	270
-------------------------------------------------------------------------------------------------------------------------------------------------ELRAG-----
>AF-A0A521W4E2-F1-model_v4	19	0.500	3.624E+06	32	43	155	56	66	359
--------------------------------AGYGISE-NWAV---------------------------------------------------------------------------------------------------------------
>AF-A0A849TE61-F1-model_v4	18	0.375	6.886E+06	103	133	155	4	40	176
-------------------------------------------------------------------------------------------------------TLIGFIVliLTTtpaiaeSVYA---GVKLGqANYNYNKIT---------------------
>AF-E6QJQ3-F1-model_v4	17	0.263	1.803E+07	100	114	155	81	99	190
----------------------------------------------------------------------------------------------------ASLTRMRQdtikGGLIYRS----------------------------------------
>AF-A0A1J4TSC1-F1-model_v4	16	0.500	2.486E+07	146	154	155	113	122	193
--------------------------------------------------------------------------------------------------------------------------------------------------VNAGVlDLKF
>AF-A0A382G1E3-F1-model_v4	19	0.342	3.624E+06	25	58	155	75	101	210
-------------------------GFNHSI--GYRfRNSFSAEVE----FSYK--SGQF------------------------------------------------------------------------------------------------
>AF-A0A2T3NUE9-F1-model_v4	18	0.666	9.492E+06	123	128	155	209	214	216
---------------------------------------------------------------------------------------------------------------------------LGATYR--------------------------
>AF-A0A7V6APF4-F1-model_v4	17	0.416	1.803E+07	64	74	155	124	135	272
----------------------------------------------------------------TARAeIYDPPGP--------------------------------------------------------------------------------
>AF-A0A1I1IM41-F1-model_v4	19	0.300	3.624E+06	111	126	155	81	100	179
---------------------------------------------------------------------------------------------------------------IRASYDrlftLGPRLQLFAG----------------------------
>AF-A0A1F9XJK7-F1-model_v4	20	0.280	1.907E+06	55	79	155	24	43	187
-------------------------------------------------------VISDKVFSIGPRL-----TFSQPKD---------------------------------------------------------------------------
>AF-A0A4Q0UFZ0-F1-model_v4	19	0.285	3.624E+06	35	68	155	151	184	195
-----------------------------------NISILG-GLDY----NYKkwqdveEVGT---SYSIetTDSGT--------------------------------------------------------------------------------------
>AF-A0A1G3QK71-F1-model_v4	17	0.666	1.308E+07	62	67	155	204	209	361
--------------------------------------------------------------SIGDNA---------------------------------------------------------------------------------------
>AF-A0A2C9CSK3-F1-model_v4	20	0.500	1.383E+06	110	129	155	140	158	192
--------------------------------------------------------------------------------------------------------------LGG-RYDVTPASQIFAEYRY-------------------------
>AF-A0A3R9NW46-F1-model_v4	19	0.265	2.629E+06	25	82	155	62	103	215
-------------------------TASRRG-------DLQIGVGYTN------ANTD---YVpnrvngGTAYFTYDF------KPHFG------------------------------------------------------------------------
>AF-A0A7C9KZ81-F1-model_v4	19	0.833	4.996E+06	77	82	155	98	103	181
-----------------------------------------------------------------------------VKPYLR------------------------------------------------------------------------
>AF-A0A849IIX1-F1-model_v4	29	0.391	4.258E+03	111	150	155	134	176	181
---------------------------------------------------------------------------------------------------------------IGVQYAATPNIGVRFGiDRYgaavkSNTG-VNTNFNSNVWA--AGV----
>AF-A0A2A4UCT4-F1-model_v4	22	0.292	3.829E+05	122	154	155	57	88	184
--------------------------------------------------------------------------------------------------------------------------GLDFN---PYIGaelrvggiKSSTVK----DA--AGASSKA
>AF-A0A5B8KZA8-F1-model_v4	15	0.666	4.722E+07	79	84	155	37	42	206
-------------------------------------------------------------------------------PYVGAG----------------------------------------------------------------------
>AF-A0A1W1CZ40-F1-model_v4	17	0.400	1.803E+07	123	137	155	161	170	193
---------------------------------------------------------------------------------------------------------------------------LDAT---N--RKNNI-----------------
>AF-A0A533TKA8-F1-model_v4	25	0.348	7.683E+04	124	154	155	156	189	193
----------------------------------------------------------------------------------------------------------------------------DARYRYfgtgtcRYI-------NNSS-EfkL-AGSsfliGLKF
>AF-A0A2M8FWL4-F1-model_v4	21	0.416	7.278E+05	20	41	155	205	227	289
--------------------LGSQYIFNNngRTSF-YAGPDLGF-----------------------------------------------------------------------------------------------------------------
>AF-A0A5C5WES6-F1-model_v4	20	0.434	1.907E+06	133	152	155	27	46	312
-------------------------------------------------------------------------------------------------------------------------------------GWSQT---VRSGaaaAPSASVRS--
>AF-A0A1Z8VDB5-F1-model_v4	18	0.800	6.886E+06	145	149	155	247	251	324
-------------------------------------------------------------------------------------------------------------------------------------------------ELRAG-----
>AF-A0A3D5H6B3-F1-model_v4	19	0.333	4.996E+06	13	33	155	461	477	491
-------------RAFASVRP----RASNATSAG-------------------------------------------------------------------------------------------------------------------------
>AF-A0A395JPG6-F1-model_v4	20	0.571	1.907E+06	50	56	155	69	75	194
--------------------------------------------------NYKFDSG--------------------------------------------------------------------------------------------------
>AF-A0A5C5ZUD6-F1-model_v4	16	0.285	3.426E+07	62	68	155	69	75	269
--------------------------------------------------------------STHGRAM--------------------------------------------------------------------------------------
>AF-A0A2G2IT45-F1-model_v4	16	0.625	3.426E+07	3	10	155	25	32	193
---SGFYLGAG------------------------------------------------------------------------------------------------------------------------------------------------
>AF-A0A7C7JN93-F1-model_v4	17	0.571	1.308E+07	123	129	155	190	196	197
---------------------------------------------------------------------------------------------------------------------------LAFNYRY-------------------------
>AF-A0A2G6EPL1-F1-model_v4	18	0.833	9.492E+06	144	149	155	67	72	218
------------------------------------------------------------------------------------------------------------------------------------------------GELLAG-----
>AF-A0A150WBU3-F1-model_v4	21	0.461	1.003E+06	139	150	155	183	195	218
-------------------------------------------------------------------------------------------------------------------------------------------KNLSLGaEVSARS----
>AF-A0A661BDZ3-F1-model_v4	22	0.625	3.829E+05	145	152	155	123	130	180
-------------------------------------------------------------------------------------------------------------------------------------------------EQSATVGV--
>AF-A0A847BT13-F1-model_v4	19	0.666	2.629E+06	52	62	155	40	51	198
----------------------------------------------------KAKSTDsGKVYS--------------------------------------------------------------------------------------------
>AF-A0A7X9DFC3-F1-model_v4	20	0.750	1.907E+06	80	87	155	113	120	358
--------------------------------------------------------------------------------YAGAGLSL-------------------------------------------------------------------
>AF-A0A482LUD5-F1-model_v4	19	0.350	4.996E+06	51	77	155	85	123	285
---------------------------------------------------YKAQGvqlT-AKLgYPITdDLDIYtrlggmvwRADTKSNV-----------------------------------------------------------------------------
>AF-A0A518DW86-F1-model_v4	16	0.666	3.426E+07	79	85	155	203	211	296
-------------------------------------------------------------------------------PYfsLGAGL---------------------------------------------------------------------
>AF-A0A5P8P2I7-F1-model_v4	20	0.480	1.907E+06	31	48	155	115	137	195
-------------------------------SAG-RIS-LRFddatlnQRDYaTNY----------------------------------------------------------------------------------------------------------
>AF-A0A7V4D6A4-F1-model_v4	16	0.357	3.426E+07	64	73	155	183	196	243
----------------------------------------------------------------TASfsikAGYQFAI---------------------------------------------------------------------------------
>AF-A0A7D8B310-F1-model_v4	18	0.500	6.886E+06	119	130	155	145	158	189
-----------------------------------------------------------------------------------------------------------------------PNLFLLAGidYQYR------------------------
>AF-A0A8B1ZHK7-F1-model_v4	15	1.00	4.722E+07	146	149	155	76	79	238
--------------------------------------------------------------------------------------------------------------------------------------------------LSAG-----
>AF-A0A5P9IX84-F1-model_v4	19	0.291	4.996E+06	124	145	155	60	79	195
----------------------------------------------------------------------------------------------------------------------------DARYGFYY----STNKSdiQGNNE---------
>AF-A0A2E0HJ29-F1-model_v4	18	0.625	9.492E+06	96	109	155	172	187	224
------------------------------------------------------------------------------------------------GSESDSETDIsyGLGV---------------------------------------------
>AF-A0A1Q3QG98-F1-model_v4	17	0.384	1.803E+07	27	38	155	206	218	234
---------------------------SLLINADYiGMSD--------------------------------------------------------------------------------------------------------------------
>AF-A0A3A1Y8S4-F1-model_v4	21	0.250	1.003E+06	127	154	155	85	106	356
-------------------------------------------------------------------------------------------------------------------------------YNYNDTTtfthKSN----------VLDLGVKF
>AF-A0A1E1F2J4-F1-model_v4	18	0.277	6.886E+06	111	131	155	126	161	179
---------------------------------------------------------------------------------------------------------------TGLGGDNGDGVRVGAGleyklggqlflkgeYRYsNY-----------------------
>AF-A0A7G5HV80-F1-model_v4	20	0.411	1.907E+06	22	35	155	48	64	195
----------------------SQFTFSiDRTieSARYG-----------------------------------------------------------------------------------------------------------------------
>AF-A0A2V8Y7J3-F1-model_v4	18	0.368	9.492E+06	94	106	155	48	66	180
----------------------------------------------------------------------------------------------QGGSGSFgayltsRAGVIG------------------------------------------------
>AF-A0A2V9I0Q6-F1-model_v4	18	0.600	6.886E+06	42	51	155	128	137	189
------------------------------------------AVDYGQAFNY-------------------------------------------------------------------------------------------------------
>AF-A0A1I0NIH3-F1-model_v4	20	0.333	1.383E+06	126	152	155	257	290	327
------------------------------------------------------------------------------------------------------------------------------GYSiYSYtekhaTMKCDMgveymlSKNVG---L--GVRV--
>AF-A0A3B9YS77-F1-model_v4	23	0.458	2.014E+05	111	132	155	79	100	373
---------------------------------------------------------------------------------------------------------------TG--YALGQnwNVELELAYRHNDI----------------------
>AF-A0A5C8IQU7-F1-model_v4	24	0.244	1.461E+05	85	153	155	60	153	592
-------------------------------------------------------------------------------------LSFNlakGFSVAagygygqiLGRNsqqRSFR-TNAHLTALrayyyTDNGYFLHASSRVAPyffiGYGlgaYS---ANGGAKHVDatyVPALPFGVGVK-
>AF-A0A1G0HZ93-F1-model_v4	16	0.444	3.426E+07	69	77	155	30	38	182
---------------------------------------------------------------------YSFPTQRRS-----------------------------------------------------------------------------
>AF-A0A1F9VI74-F1-model_v4	24	0.400	1.461E+05	55	69	155	30	41	190
-------------------------------------------------------NIHF---SIGPRATY-------------------------------------------------------------------------------------
>AF-A0A519NL28-F1-model_v4	19	0.253	3.624E+06	103	154	155	150	206	211
-------------------------------------------------------------------------------------------------------GSTlGLGVNID--YLLAKNLEVFAGANYL-M---SRLDVVTSRdmEDfygnvsqmNFAVGLKF
>AF-A0A238U795-F1-model_v4	22	0.196	5.279E+05	28	87	155	22	69	156
----------------------------VGIQAAYGTSA--------------EFGIGAKA---TFR-ITDKFHASPSFNYffgestQGASSSL-------------------------------------------------------------------
>AF-A0A1G0E578-F1-model_v4	19	0.375	2.629E+06	17	38	155	28	46	175
-----------------SPSVGGA-----SISniDGYRTSP--------------------------------------------------------------------------------------------------------------------
>AF-A0A1G0EU40-F1-model_v4	23	0.473	2.777E+05	55	71	155	178	196	197
-------------------------------------------------------VTQAKvsLSSITASFKYQF-----------------------------------------------------------------------------------
>AF-A0A5C5VI07-F1-model_v4	17	0.363	1.803E+07	137	147	155	111	121	291
-----------------------------------------------------------------------------------------------------------------------------------------TSWLNRPYEVS-------
>AF-A0A379DH20-F1-model_v4	19	0.600	4.996E+06	63	72	155	93	102	241
---------------------------------------------------------------IGLGATYTFD----------------------------------------------------------------------------------
>AF-A0A7Y3E2X5-F1-model_v4	18	0.714	6.886E+06	106	112	155	114	120	188
----------------------------------------------------------------------------------------------------------GLGVLIH------------------------------------------
>AF-A0A2P2EC24-F1-model_v4	21	0.276	7.278E+05	96	152	155	39	104	212
------------------------------------------------------------------------------------------------RSDSKS----TVTPVTGA-AASRTNkktsadLGLFGGYGYQ---FDNGV-YLG-GEVSvnrpttqskavtlAGVSV--
>AF-A0A2M6VF05-F1-model_v4	22	0.300	5.279E+05	112	154	155	140	177	178
----------------------------------------------------------------------------------------------------------------GLSYA-INPSTsLNADYMH-YfskdGIKVNG----------FTVGVgfKF
>AF-A0A5S3YP76-F1-model_v4	22	0.366	5.279E+05	127	154	155	64	86	191
-------------------------------------------------------------------------------------------------------------------------------YHYN----VN--KyfSVGVGHLN-GDSSKA
>AF-A0A2S7UET3-F1-model_v4	18	0.666	9.492E+06	74	85	155	37	47	349
--------------------------------------------------------------------------QSPHF-YLGGRL---------------------------------------------------------------------
>AF-A0A099KHD7-F1-model_v4	17	1.00	1.308E+07	145	148	155	58	61	186
-------------------------------------------------------------------------------------------------------------------------------------------------ELSA------
>AF-A0A1F9MR40-F1-model_v4	17	0.500	1.803E+07	145	152	155	121	128	193
-------------------------------------------------------------------------------------------------------------------------------------------------ALRPGVGV--
>AF-A0A1G8UYT2-F1-model_v4	18	0.437	6.886E+06	30	45	155	140	153	345
------------------------------ISRR-GIR-LRAEVRY-------------------------------------------------------------------------------------------------------------
>AF-A0A7G8BE13-F1-model_v4	20	0.476	1.907E+06	110	129	155	138	158	183
--------------------------------------------------------------------------------------------------------------LGGGSdYKLTPHVYLRGEYQY-------------------------
>AF-A0A7W3ZGR8-F1-model_v4	23	0.473	2.014E+05	111	127	155	122	140	213
---------------------------------------------------------------------------------------------------------------GRVGYAVMDNALLygAAGY---------------------------
>AF-A0A2E1LJI6-F1-model_v4	17	0.416	1.308E+07	141	152	155	56	67	216
---------------------------------------------------------------------------------------------------------------------------------------------VSSAEVDPGLGV--
>AF-A0A1V5X7N4-F1-model_v4	20	0.421	1.907E+06	105	123	155	220	238	282
---------------------------------------------------------------------------------------------------------TGLGLEFRLSHPVALNLDL-------------------------------
>AF-A0A1H7K6H5-F1-model_v4	27	0.358	1.117E+04	116	154	155	149	198	199
--------------------------------------------------------------------------------------------------------------------ALTQAVELEAGFRYL---KHNadvdfkerGVGRTGNAELSsskqsfLGVNVKF
>AF-A0A5C7BK65-F1-model_v4	19	0.500	4.996E+06	132	141	155	137	145	173
------------------------------------------------------------------------------------------------------------------------------------IRF-NINKNV-------------
>AF-A0A7C4HF22-F1-model_v4	17	0.571	1.308E+07	11	17	155	143	149	202
-----------AAGAKFN-----------------------------------------------------------------------------------------------------------------------------------------
>AF-A0A7W3VGC1-F1-model_v4	17	0.384	1.308E+07	53	65	155	55	65	205
-----------------------------------------------------ADSHR--LHNMGA-----------------------------------------------------------------------------------------
>AF-A0A4R5W3Q5-F1-model_v4	17	0.411	1.308E+07	112	128	155	245	261	287
----------------------------------------------------------------------------------------------------------------GVRYYITDRFVLRADYS--------------------------
>AF-A0A246IY70-F1-model_v4	23	0.261	2.014E+05	7	109	155	139	242	304
-------VGAGAAHA-APSVPDegmyatvSFARASGS-NETYRTRGtPSFGssVGYR------FNST---VgvevyYRT-LSF-ELFPGWSSQ-NYsypethvgLAA-----TANLPL--SGSWSAT-GRLGV---------------------------------------------
>AF-M4U789-F1-model_v4	18	0.444	6.886E+06	140	148	155	66	74	383
--------------------------------------------------------------------------------------------------------------------------------------------NSTSHEFSD------
>AF-A0A2T3NNW0-F1-model_v4	16	0.384	3.426E+07	19	31	155	103	113	196
-------------------NLGH--RFSNGIR---------------------------------------------------------------------------------------------------------------------------
>AF-A0A2A5HFA1-F1-model_v4	17	0.466	1.803E+07	84	96	155	28	42	189
------------------------------------------------------------------------------------RVGLSGgiASLDLGR----------------------------------------------------------
>AF-A0A1Y4DBD2-F1-model_v4	21	0.400	1.003E+06	65	83	155	49	68	203
-----------------------------------------------------------------FSgQMHDFTGQRLVQGELGA-----------------------------------------------------------------------
>AF-A0A7Y3IZD9-F1-model_v4	17	0.466	1.803E+07	27	41	155	431	440	445
---------------------------SAQISAG-----LSF-----------------------------------------------------------------------------------------------------------------
>AF-A0A6B0PKT6-F1-model_v4	19	0.666	3.624E+06	125	133	155	167	175	207
-----------------------------------------------------------------------------------------------------------------------------AGARYNFIT---------------------
>AF-A0A521U8U9-F1-model_v4	18	0.307	6.886E+06	116	128	155	92	104	247
--------------------------------------------------------------------------------------------------------------------DPRASVFVGAGYG--------------------------
>AF-A0A3N5KSH5-F1-model_v4	20	0.421	1.383E+06	65	81	155	76	94	169
-----------------------------------------------------------------AQAKYTFDIpeLPALKPHL-------------------------------------------------------------------------
>AF-A0A3B0X320-F1-model_v4	14	0.375	8.969E+07	80	95	155	154	169	173
--------------------------------------------------------------------------------YRGDQLNINLFSLGLR-----------------------------------------------------------
>AF-A0A6H9LR22-F1-model_v4	21	0.321	1.003E+06	62	79	155	92	119	212
--------------------------------------------------------------STGASkssdvsskFTsYsGFVTFSFSKV---------------------------------------------------------------------------
>AF-A0A1T4Q0T1-F1-model_v4	20	0.343	1.907E+06	17	45	155	129	159	179
-----------------SSSKTRA-GFNLGGGLQYHITDnihLNAESYY-------------------------------------------------------------------------------------------------------------
>AF-A0A522BTA8-F1-model_v4	17	0.666	1.308E+07	46	51	155	111	116	239
----------------------------------------------TGYKVY-------------------------------------------------------------------------------------------------------
>AF-A0A3A0D8V5-F1-model_v4	16	0.375	2.486E+07	37	44	155	22	29	302
-------------------------------------RAQRFANG--------------------------------------------------------------------------------------------------------------
>AF-A0A2T0TN75-F1-model_v4	20	0.500	1.383E+06	79	89	155	64	77	177
-------------------------------------------------------------------------------VYLRAGVvsnSLNR-----------------------------------------------------------------
>AF-A0A1M7YVG4-F1-model_v4	16	0.428	3.426E+07	62	68	155	81	87	184
--------------------------------------------------------------STIGSAT--------------------------------------------------------------------------------------
>AF-A0A317JLK8-F1-model_v4	18	0.421	9.492E+06	33	50	155	144	157	221
---------------------------------GYRIgGGLG-----TRYFR--------------------------------------------------------------------------------------------------------
>AF-A0A5B9QB84-F1-model_v4	17	0.363	1.308E+07	65	75	155	142	152	373
-----------------------------------------------------------------ENEIYEDSTAS-------------------------------------------------------------------------------
>AF-A0A352KQQ7-F1-model_v4	16	0.333	2.486E+07	35	43	155	116	124	188
-----------------------------------RIGALSWDS---------------------------------------------------------------------------------------------------------------
>AF-A0A520YCY0-F1-model_v4	18	0.571	9.492E+06	145	151	155	184	190	229
-------------------------------------------------------------------------------------------------------------------------------------------------ALNADVR---
>AF-A0A4S2G555-F1-model_v4	16	0.384	3.426E+07	33	45	155	100	112	163
---------------------------------GYGNVKLRWDNDH-------------------------------------------------------------------------------------------------------------
>AF-A0A1W1EAJ5-F1-model_v4	18	0.392	9.492E+06	62	82	155	73	97	164
--------------------------------------------------------------SFGFNADYIlldsmFGT---PKirPYLG------------------------------------------------------------------------
>AF-A0A7Y4ZJS6-F1-model_v4	18	0.375	9.492E+06	35	48	155	94	109	180
-----------------------------------GIGALvRFDVfAHIGY----------------------------------------------------------------------------------------------------------
>AF-B5JVK6-F1-model_v4	22	0.476	3.829E+05	140	154	155	166	186	187
--------------------------------------------------------------------------------------------------------------------------------------------NRLSDEDSdidtlkAGVRFKF
>AF-A0A1H1UWF1-F1-model_v4	19	0.275	2.629E+06	125	152	155	160	179	201
-----------------------------------------------------------------------------------------------------------------------------AGYRYLRTT---------VDAsLNARDRS--
>AF-A0A520R0M8-F1-model_v4	19	0.538	2.629E+06	19	31	155	218	230	304
-------------------SLGHAEGFNVHTS---------------------------------------------------------------------------------------------------------------------------
>AF-A0A0B4XSS5-F1-model_v4	17	0.222	1.308E+07	134	151	155	57	70	243
--------------------------------------------------------------------------------------------------------------------------------------KRRTQW----IEVRAPRG---
>AF-A0A0N0UZL5-F1-model_v4	19	0.375	4.996E+06	62	81	155	106	125	199
--------------------------------------------------------------NIGANA---KCTL-PLKeffvPYV-------------------------------------------------------------------------
>AF-A0A521ZPC7-F1-model_v4	17	0.428	1.308E+07	148	154	155	201	207	208
----------------------------------------------------------------------------------------------------------------------------------------------------ATLTCKF
>AF-A0A1G3R932-F1-model_v4	20	0.636	1.383E+06	123	133	155	105	114	698
---------------------------------------------------------------------------------------------------------------------------LFAGGGY-YIG---------------------
>AF-A0A3M0ZZW0-F1-model_v4	16	0.750	2.486E+07	131	134	155	3	6	168
-----------------------------------------------------------------------------------------------------------------------------------YMGK--------------------
>AF-A0A7X7CU67-F1-model_v4	23	0.500	2.777E+05	21	39	155	148	169	201
---------------------GSEKGFglSYGIGLGYkLTNQL-------------------------------------------------------------------------------------------------------------------
>AF-A0A2S1LBL3-F1-model_v4	19	0.466	3.624E+06	115	129	155	34	45	201
-------------------------------------------------------------------------------------------------------------------YASIPN---DFGNTY-------------------------
>AF-A0A552V5U2-F1-model_v4	16	0.800	2.486E+07	131	135	155	31	35	209
-----------------------------------------------------------------------------------------------------------------------------------YIDKV-------------------
>AF-A0A528UMF9-F1-model_v4	18	0.272	6.886E+06	66	87	155	119	130	245
------------------------------------------------------------------RETYGFD----------AGLRL-------------------------------------------------------------------
>AF-I3IBZ7-F1-model_v4	16	0.194	3.426E+07	29	47	155	24	59	183
-----------------------------SIGAGYGltklkddefkedeaakkIFALVKFNEYIG-----------------------------------------------------------------------------------------------------------
>AF-A0A137SCJ6-F1-model_v4	17	0.428	1.308E+07	80	97	155	36	55	194
--------------------------------------------------------------------------------YVGAGLGstkLDS-SDDLTTS---------------------------------------------------------
>AF-D4ZCW6-F1-model_v4	18	0.555	6.886E+06	61	68	155	148	156	334
-------------------------------------------------------------YNITDSlAI--------------------------------------------------------------------------------------
>AF-Q21P61-F1-model_v4	24	0.523	1.059E+05	102	120	155	8	28	191
------------------------------------------------------------------------------------------------------AISITsLGlVFTGASYANDVN----------------------------------
>AF-R7J088-F1-model_v4	20	0.440	1.383E+06	130	154	155	23	45	157
----------------------------------------------------------------------------------------------------------------------------------NTIG-VNILYNTQVTE-SAGLGIKA
>AF-A0A2T7QD00-F1-model_v4	19	0.347	2.629E+06	55	69	155	137	158	170
-------------------------------------------------------SI-FKrLYvtvspSITFNFssTY-------------------------------------------------------------------------------------
>AF-A0A3M8SSY2-F1-model_v4	18	0.444	9.492E+06	106	123	155	153	166	192
----------------------------------------------------------------------------------------------------------GLGLQ----YRFTDNVAL-------------------------------
>AF-L0WG62-F1-model_v4	16	0.800	2.486E+07	39	43	155	226	230	233
---------------------------------------LGFAV---------------------------------------------------------------------------------------------------------------
>AF-A0A7X7G534-F1-model_v4	19	0.466	4.996E+06	137	150	155	23	35	174
-----------------------------------------------------------------------------------------------------------------------------------------IVK--GTHELSlAGN----
>AF-Q66AL7-F1-model_v4	19	0.437	4.996E+06	132	146	155	46	61	179
------------------------------------------------------------------------------------------------------------------------------------IGKDNKGFNLkYRHEL--------
>AF-A0A651HV16-F1-model_v4	19	0.333	2.629E+06	54	83	155	164	188	194
------------------------------------------------------PNIGFISHSTGNSLKANFFTL-----GLGA-----------------------------------------------------------------------
>AF-A0A3S1D929-F1-model_v4	18	0.320	9.492E+06	65	87	155	115	129	229
-----------------------------------------------------------------ASikETYGFD----------AGLRL-------------------------------------------------------------------
>AF-A0A660SVK8-F1-model_v4	18	0.555	9.492E+06	30	38	155	218	226	347
------------------------------ISFGYAIPA--------------------------------------------------------------------------------------------------------------------
>AF-I4B3R8-F1-model_v4	18	0.555	6.886E+06	145	153	155	39	46	353
-------------------------------------------------------------------------------------------------------------------------------------------------EL-QGNRPK-
>AF-A0A2N6CNN5-F1-model_v4	18	0.357	9.492E+06	93	120	155	116	134	245
---------------------------------------------------------------------------------------------DLDG---ANLISAYLG------YALTTN----------------------------------
>AF-A0A2E3Z7V8-F1-model_v4	17	0.625	1.803E+07	145	152	155	139	146	293
-------------------------------------------------------------------------------------------------------------------------------------------------ELIAGLRL--
>AF-A0A3D5Z4X3-F1-model_v4	22	0.372	5.279E+05	23	57	155	228	264	370
-----------------------AKtGFSSkVINIGYRlkgkrgISFAYFQNQY----N--AQSGD-------------------------------------------------------------------------------------------------
>AF-A0A0S8A111-F1-model_v4	16	0.555	2.486E+07	39	47	155	23	31	172
---------------------------------------LYAGVDYMR-----------------------------------------------------------------------------------------------------------
>AF-A0A643FBJ8-F1-model_v4	16	0.285	3.426E+07	62	75	155	76	86	184
--------------------------------------------------------------RTTAN---DKQTQR-------------------------------------------------------------------------------
>AF-V8C471-F1-model_v4	20	0.450	1.907E+06	133	152	155	129	144	188
-------------------------------------------------------------------------------------------------------------------------------------RKHNIV-NV---ALNIGLRV--
>AF-A0A1E3YLJ4-F1-model_v4	25	0.344	5.572E+04	25	47	155	167	194	326
-------------------------GFSVPI-GRYRTSgaigsrPLGAAVVRTG-----------------------------------------------------------------------------------------------------------
>AF-A0A4R4J6I1-F1-model_v4	19	0.555	3.624E+06	30	38	155	88	96	176
------------------------------TGPTYRIND--------------------------------------------------------------------------------------------------------------------
>AF-A0A8B0SIH7-F1-model_v4	20	0.700	1.907E+06	63	72	155	166	175	213
---------------------------------------------------------------IGAGADYDFG----------------------------------------------------------------------------------
>AF-A0A2E2MNQ6-F1-model_v4	19	0.571	4.996E+06	24	30	155	335	341	369
------------------------KHFSVRT----------------------------------------------------------------------------------------------------------------------------
>AF-A0A062VLX0-F1-model_v4	20	1.00	1.907E+06	145	149	155	24	28	166
-------------------------------------------------------------------------------------------------------------------------------------------------ELSAG-----
>AF-A0A1Y0N3D4-F1-model_v4	17	0.263	1.803E+07	118	132	155	70	88	211
----------------------------------------------------------------------------------------------------------------------IFSSDQRATaYSismGNYM----------------------
>AF-A0A7X7GV94-F1-model_v4	16	0.666	2.486E+07	145	150	155	196	201	234
-------------------------------------------------------------------------------------------------------------------------------------------------ELGAGN----
>AF-A0A2E6LYC1-F1-model_v4	19	0.321	2.629E+06	52	67	155	259	286	370
----------------------------------------------------KELATFLKLYkdsivtieghadSTGPSA---------------------------------------------------------------------------------------
>AF-A0A1W1D3G4-F1-model_v4	17	0.461	1.803E+07	108	120	155	12	20	477
------------------------------------------------------------------------------------------------------------GSLI----ASTPN----------------------------------
>AF-A0A7Z1R1F6-F1-model_v4	30	0.451	2.238E+03	68	96	155	71	101	216
--------------------------------------------------------------------TYGEVTESSRAFGAGARLSLGGQSvmVDLTG----------------------------------------------------------
>AF-A0A2E0TF66-F1-model_v4	17	0.363	1.803E+07	142	152	155	57	67	373
----------------------------------------------------------------------------------------------------------------------------------------------RSRAPRERVYV--
>AF-A0A841RDC7-F1-model_v4	19	0.538	3.624E+06	144	154	155	653	665	709
------------------------------------------------------------------------------------------------------------------------------------------------HELeNYGmVRQKF
>AF-A0A536WJG0-F1-model_v4	22	0.533	3.829E+05	141	153	155	171	185	200
---------------------------------------------------------------------------------------------------------------------------------------------VGGGEtaLGAGVGQK-
>AF-A0A5C7T0U6-F1-model_v4	19	0.555	4.996E+06	37	45	155	193	201	204
-------------------------------------NNLNFALVY-------------------------------------------------------------------------------------------------------------
>AF-T0LG82-F1-model_v4	18	0.400	9.492E+06	146	154	155	115	124	210
--------------------------------------------------------------------------------------------------------------------------------------------------LRFGLGLaKF
>AF-A0A3B8PCD0-F1-model_v4	19	0.437	3.624E+06	54	68	155	106	121	308
------------------------------------------------------DRTGFTPYVIAAVgAI--------------------------------------------------------------------------------------
>AF-A0A2T3JJT5-F1-model_v4	16	0.363	2.486E+07	142	150	155	289	299	324
----------------------------------------------------------------------------------------------------------------------------------------------GRGELepVATN----
>AF-A0A3E0MYY5-F1-model_v4	20	0.714	1.907E+06	79	85	155	300	306	393
-------------------------------------------------------------------------------PYLTAGL---------------------------------------------------------------------
>AF-A0A246WT19-F1-model_v4	16	0.500	2.486E+07	145	152	155	167	174	209
-------------------------------------------------------------------------------------------------------------------------------------------------AASARLRV--
>AF-A0A1F3BKL6-F1-model_v4	18	0.300	6.886E+06	30	39	155	46	55	172
------------------------------INGTYGMDFL-------------------------------------------------------------------------------------------------------------------
>AF-A0A1E7IHC4-F1-model_v4	18	0.384	9.492E+06	19	44	155	34	50	189
-------------------SLGS----SLGI--TY---DPSADVD--------------------------------------------------------------------------------------------------------------
>AF-A0A849WNU6-F1-model_v4	16	0.500	2.486E+07	39	50	155	119	127	212
---------------------------------------LDFKV---GYKN--------------------------------------------------------------------------------------------------------
>AF-A0A559QHY9-F1-model_v4	20	0.428	1.907E+06	143	149	155	142	148	251
-----------------------------------------------------------------------------------------------------------------------------------------------STELRFT-----
>AF-A0A3N2DN23-F1-model_v4	19	0.714	2.629E+06	60	66	155	219	225	263
------------------------------------------------------------LYGIGAN----------------------------------------------------------------------------------------
>AF-F5J0D3-F1-model_v4	17	0.407	1.308E+07	19	40	155	33	58	167
-------------------SLnyGS-KVESLGIglRAQYGfTSHLR------------------------------------------------------------------------------------------------------------------
>AF-A0A0Q6RY17-F1-model_v4	18	0.216	9.492E+06	15	46	155	70	101	172
---------------KENNGAGNVKG-----SGTYVagkyTVPLGDrFSGYG------------------------------------------------------------------------------------------------------------
>AF-S7VP47-F1-model_v4	15	0.500	6.508E+07	100	113	155	33	43	180
----------------------------------------------------------------------------------------------------FSL---GQGFVTGV-----------------------------------------
>AF-A0A3C0MH64-F1-model_v4	20	0.254	1.383E+06	33	130	155	53	157	322
---------------------------------GYRwdTNWRVeFELAYRA--NDFDASGA----NTGevtqfsqmFNAIY--EIPltSHTALGLGAGLGgtLVSFDVD-TQPFSFdddyVLT----GQLIaqlthRVS----RRLELFIDYRYS------------------------
>AF-A0A2E4QPS1-F1-model_v4	22	0.450	3.829E+05	115	129	155	99	118	190
-------------------------------------------------------------------------------------------------------------------YAmgkipVHRNVDLFARAGY-------------------------
>AF-A0A4Q3REF3-F1-model_v4	18	0.545	6.886E+06	116	126	155	109	119	191
--------------------------------------------------------------------------------------------------------------------AVTKRLNLFAG----------------------------
>AF-A0A518AT14-F1-model_v4	19	0.291	3.624E+06	16	36	155	34	53	253
----------------ASS--GS--RWSDwreRMRFRHSM----------------------------------------------------------------------------------------------------------------------
>AF-A0A3N5I8P4-F1-model_v4	21	0.750	7.278E+05	122	129	155	240	247	277
--------------------------------------------------------------------------------------------------------------------------ALYAGYRY-------------------------
>AF-A0A143B8Q8-F1-model_v4	19	0.407	2.629E+06	108	126	155	10	36	465
------------------------------------------------------------------------------------------------------------GLLTGLVvsnaeAAVRPHaftLDLGAG----------------------------
>AF-A0A1B1YTZ3-F1-model_v4	20	0.350	1.907E+06	65	84	155	37	53	210
-----------------------------------------------------------------ASDGEDWTG---PKAYVGAG----------------------------------------------------------------------
>AF-A0A661MX53-F1-model_v4	17	0.500	1.803E+07	142	151	155	187	195	309
----------------------------------------------------------------------------------------------------------------------------------------------RS-EFSFGLN---
>AF-A0A316G0R4-F1-model_v4	16	0.285	3.426E+07	64	77	155	176	188	310
----------------------------------------------------------------GFRAG-DFGGANVL-----------------------------------------------------------------------------
>AF-A0A1G3QG20-F1-model_v4	15	0.500	4.722E+07	122	129	155	117	124	188
--------------------------------------------------------------------------------------------------------------------------GVGAGYLY-------------------------
>AF-A0A3D1IKT0-F1-model_v4	17	0.454	1.803E+07	112	122	155	135	145	206
----------------------------------------------------------------------------------------------------------------GPSYASDRVPD--------------------------------
>AF-A0A545U046-F1-model_v4	22	0.406	3.829E+05	79	104	155	101	131	248
-------------------------------------------------------------------------------DYLEDSLSL-GFNVGqftggeLKGSQTFSFTS--------------------------------------------------
>AF-A0A2N2JHT5-F1-model_v4	21	0.428	1.003E+06	116	127	155	166	179	217
--------------------------------------------------------------------------------------------------------------------ALTDqlSLFLDATY---------------------------
>AF-A0A5C6CSF2-F1-model_v4	19	0.318	2.629E+06	62	80	155	179	199	301
--------------------------------------------------------------NTTEQAIngsY-FITDVDLKYY--------------------------------------------------------------------------
>AF-A0A2V9A368-F1-model_v4	17	0.500	1.308E+07	128	133	155	30	35	181
--------------------------------------------------------------------------------------------------------------------------------GYSYIR---------------------
>AF-A0A1E7ILZ7-F1-model_v4	16	0.666	3.426E+07	42	48	155	41	49	204
------------------------------------------ASDYapTRY----------------------------------------------------------------------------------------------------------
>AF-A0A2A5HTC0-F1-model_v4	19	0.666	4.996E+06	52	60	155	44	50	282
----------------------------------------------------KAPSI--KL----------------------------------------------------------------------------------------------
>AF-A0A328WXC5-F1-model_v4	15	0.333	4.722E+07	146	154	155	126	134	198
--------------------------------------------------------------------------------------------------------------------------------------------------LRQKNGSKF
>AF-A0A351Z1U1-F1-model_v4	23	0.434	2.777E+05	66	88	155	190	204	206
------------------------------------------------------------------SATDVF------KVY--AGLSLN------------------------------------------------------------------
>AF-A0A2W4T4X1-F1-model_v4	17	0.250	1.803E+07	134	145	155	63	74	249
--------------------------------------------------------------------------------------------------------------------------------------KRRTDWFRVRTE---------
>AF-A0A2E0VR24-F1-model_v4	19	0.210	3.624E+06	34	75	155	46	96	158
----------------------------------YGINDQfrGEADF--NYylegtegFSYWEFN----LnanYmitNTGGFDIYALAGLN-------------------------------------------------------------------------------
>AF-A0A1T5J1S6-F1-model_v4	19	0.250	4.996E+06	37	68	155	28	46	170
-------------------------------------NRLGFFLA--------AASGD-----IDEVGI--------------------------------------------------------------------------------------
>AF-A0A090E228-F1-model_v4	19	0.666	2.629E+06	80	88	155	65	73	180
--------------------------------------------------------------------------------YLGFDLSSN------------------------------------------------------------------
>AF-A0A2U2HGU5-F1-model_v4	19	0.324	2.629E+06	119	151	155	65	93	189
-----------------------------------------------------------------------------------------------------------------------RNFALEAGYG-------NfgsiTLKNTGPGA-SGDSR---
>AF-A0A3N5EB60-F1-model_v4	15	0.444	6.508E+07	88	96	155	117	125	196
----------------------------------------------------------------------------------------SNFRVQLGG----------------------------------------------------------
>AF-A0A1B1FQR3-F1-model_v4	18	0.400	9.492E+06	112	126	155	40	51	200
----------------------------------------------------------------------------------------------------------------GVSYQ---NQSLAFT----------------------------
>AF-C5BTL6-F1-model_v4	26	0.241	2.125E+04	130	152	155	25	53	210
----------------------------------------------------------------------------------------------------------------------------------RYTDwyKARTLKGkvgwVHRDELRDTLGL--
>AF-A0A7T4R9A5-F1-model_v4	17	0.636	1.803E+07	116	126	155	206	216	283
--------------------------------------------------------------------------------------------------------------------AVTPFVSLGYG----------------------------
>AF-A0A7W0VMJ7-F1-model_v4	19	0.454	4.996E+06	137	147	155	87	97	381
-----------------------------------------------------------------------------------------------------------------------------------------TRKQLQTTELS-------
>AF-R5XU30-F1-model_v4	19	0.454	2.629E+06	140	150	155	42	52	174
--------------------------------------------------------------------------------------------------------------------------------------------SLNGGAVSAGV----
>AF-A0A2W1N5L5-F1-model_v4	18	0.555	6.886E+06	145	153	155	51	59	187
-------------------------------------------------------------------------------------------------------------------------------------------------EFSWNVNVK-
>AF-A0A7W3VPG9-F1-model_v4	22	0.387	3.829E+05	124	149	155	54	82	203
----------------------------------------------------------------------------------------------------------------------------DAHRVHN-MGadvKLGIVryKNVGV-ALFAG-----
>AF-A0A522F586-F1-model_v4	18	0.307	6.886E+06	29	41	155	179	191	210
-----------------------------NMDYTYTINFSGF-----------------------------------------------------------------------------------------------------------------
>AF-A0A7V4XCC2-F1-model_v4	19	0.500	4.996E+06	35	46	155	174	185	189
-----------------------------------GINASVFSVGYT------------------------------------------------------------------------------------------------------------
>AF-F4GM36-F1-model_v4	19	0.341	2.629E+06	5	42	155	112	147	229
-----FY-LAPEADAF----LGGGFGmtiASLPISDDASSLNLGFA----------------------------------------------------------------------------------------------------------------
>AF-A0A534B970-F1-model_v4	20	0.363	1.383E+06	137	154	155	173	194	291
-----------------------------------------------------------------------------------------------------------------------------------------GSFSLNSqlaGELSVGQFLgKF
>AF-A0A1F3IH78-F1-model_v4	18	0.545	6.886E+06	139	149	155	53	60	159
-------------------------------------------------------------------------------------------------------------------------------------------KNSR---LSAD-----
>AF-A0A372MEV3-F1-model_v4	17	0.833	1.803E+07	63	68	155	23	28	200
---------------------------------------------------------------IGGSAI--------------------------------------------------------------------------------------
>AF-Q1DAW6-F1-model_v4	20	0.583	1.907E+06	121	130	155	195	206	246
-------------------------------------------------------------------------------------------------------------------------VPLAAGleYRHN------------------------
>AF-A0A838NFI5-F1-model_v4	19	0.375	4.996E+06	17	31	155	239	254	271
-----------------NVSLTPFWsGFAARTS---------------------------------------------------------------------------------------------------------------------------
>AF-A0A522CMC7-F1-model_v4	17	0.250	1.308E+07	3	35	155	256	289	291
---RGAYSFGlWAEYAFF------FDGASVfqagviGMSCGYR-----------------------------------------------------------------------------------------------------------------------
>AF-B8GLP3-F1-model_v4	21	0.666	7.278E+05	120	128	155	128	136	251
------------------------------------------------------------------------------------------------------------------------SVGLRAGYR--------------------------
>AF-A0A7X7GYC0-F1-model_v4	16	0.350	3.426E+07	106	125	155	4	19	282
----------------------------------------------------------------------------------------------------------TLT-LTIL---PTLLVALPA-----------------------------
>AF-A0A1F9UEE0-F1-model_v4	19	0.421	4.996E+06	23	41	155	78	89	380
-----------------------AK---NRTSA----SDLHF-----------------------------------------------------------------------------------------------------------------
>AF-A0A3A1NNK4-F1-model_v4	21	0.416	7.278E+05	112	135	155	117	137	166
----------------------------------------------------------------------------------------------------------------GSSGEVGLN--LGAGANFP-IGKN-------------------
>AF-A0A3C0QXL3-F1-model_v4	19	0.545	4.996E+06	36	44	155	23	33	191
------------------------------------INtkDLGFFVA--------------------------------------------------------------------------------------------------------------
>AF-A0A7Y6PP17-F1-model_v4	19	0.666	4.996E+06	60	67	155	10	18	252
------------------------------------------------------------LYaSGTASA---------------------------------------------------------------------------------------
>AF-D0LJ93-F1-model_v4	15	0.428	4.722E+07	99	112	155	165	173	298
---------------------------------------------------------------------------------------------------SFSA-----GVLGT------------------------------------------
>AF-A0A845TU98-F1-model_v4	16	0.538	2.486E+07	65	77	155	253	265	355
-----------------------------------------------------------------ASAIAEGDDDSRV-----------------------------------------------------------------------------
>AF-D2QWZ3-F1-model_v4	17	0.220	1.803E+07	114	152	155	146	181	360
------------------------------------------------------------------------------------------------------------------SYFQlpipathTDPNDP---YRYR-----------GRGEPiigsSWRNRP--
>AF-A0A538TDS9-F1-model_v4	21	0.875	7.278E+05	81	88	155	167	174	592
---------------------------------------------------------------------------------LGARLSPN------------------------------------------------------------------
>AF-U3U9S9-F1-model_v4	21	0.321	7.278E+05	32	78	155	98	142	172
--------------------------------AGvYSIIGLG----YG-----KAHANDTKCYdlnqkkSaTGFS--YAAGIQlNPHK----------------------------------------------------------------------------
>AF-A0A3N5R652-F1-model_v4	18	0.428	9.492E+06	36	42	155	56	62	184
------------------------------------TNALGFE----------------------------------------------------------------------------------------------------------------
>AF-A0A849VCZ8-F1-model_v4	21	0.210	1.003E+06	25	82	155	3	72	196
-------------------------RFSVsSISlalvlGTASTSVLADDS------NYFDFNGEPKVYtGIGygqysfqwddkENDTSFDDDASMLKAYVG------------------------------------------------------------------------
>AF-A0A534AA89-F1-model_v4	21	0.361	1.003E+06	21	51	155	96	128	251
---------------------GSPFRFSVGDRAGfnshrYEM-GL-FAGAYGGA-NY-------------------------------------------------------------------------------------------------------
>AF-A0A7Y4QCH4-F1-model_v4	21	0.347	7.278E+05	26	45	155	17	39	189
--------------------------FSQSRSArttRYSISAGVGFVHY-------------------------------------------------------------------------------------------------------------
>AF-A0A2E5PZY8-F1-model_v4	19	0.444	3.624E+06	97	123	155	203	227	265
-------------------------------------------------------------------------------------------------SGVHSETAIQL-NLGGV-YFATRNLML-------------------------------
>AF-A0A661NIX9-F1-model_v4	27	0.288	1.541E+04	34	74	155	235	262	280
----------------------------------YGGGGLRFA----------------FLYRITlrieARA-YAFFTP--------------------------------------------------------------------------------
>AF-A0A5F1D7Q4-F1-model_v4	17	0.280	1.308E+07	53	75	155	82	104	166
-----------------------------------------------------FSVGPF--YRISPSLsIYAlAGIAS-------------------------------------------------------------------------------
>AF-L0K803-F1-model_v4	16	0.571	2.486E+07	79	85	155	74	80	239
-------------------------------------------------------------------------------NYLDANL---------------------------------------------------------------------
>AF-G2DH28-F1-model_v4	19	0.500	2.629E+06	116	125	155	203	212	253
--------------------------------------------------------------------------------------------------------------------DQTANVGLGA-----------------------------
>AF-A0A317H2W5-F1-model_v4	24	0.727	1.461E+05	66	76	155	77	87	256
------------------------------------------------------------------SGIYNFSTQSP------------------------------------------------------------------------------
>AF-A0A2G2KYI4-F1-model_v4	16	0.428	3.426E+07	139	145	155	53	59	297
-------------------------------------------------------------------------------------------------------------------------------------------KRLRHTE---------
>AF-A0A1J5DKG2-F1-model_v4	18	0.333	9.492E+06	105	125	155	258	276	387
---------------------------------------------------------------------------------------------------------TSLGVSMGLGYF--PLQQLGF-----------------------------
>AF-A0A110B4L2-F1-model_v4	19	0.256	3.624E+06	35	73	155	532	561	652
-----------------------------------NINLQP--RAGIGY--YFGPN--WKL---MAHAGYSQPI---------------------------------------------------------------------------------
>AF-A0A2S7J608-F1-model_v4	16	0.857	3.426E+07	103	109	155	159	165	210
-------------------------------------------------------------------------------------------------------TGIGLGV---------------------------------------------
>AF-A0A7W0TA91-F1-model_v4	19	0.428	4.996E+06	110	136	155	124	146	213
--------------------------------------------------------------------------------------------------------------LMGaVQYWVTPQLWLKGG-----IGFAN------------------
>AF-A0A1W9QFI3-F1-model_v4	20	0.529	1.383E+06	142	152	155	121	137	308
----------------------------------------------------------------------------------------------------------------------------------------------RSGDLSApdtlgdHVRV--
>AF-A0A538SYQ6-F1-model_v4	17	0.375	1.308E+07	23	30	155	189	196	206
-----------------------AWHWRPGI----------------------------------------------------------------------------------------------------------------------------
>AF-A0A2H0PF50-F1-model_v4	17	0.300	1.308E+07	101	126	155	59	88	212
-----------------------------------------------------------------------------------------------------SLGGGYQNVLTQNLYRNtatyTANLRVGAG----------------------------
>AF-A0A5C7FY16-F1-model_v4	24	0.311	1.461E+05	116	153	155	138	172	220
--------------------------------------------------------------------------------------------------------------------AVGASVDLFAR---------LGVARNR-FELSglgaqdFRVtGVK-
>AF-A0A095TII4-F1-model_v4	19	0.500	2.629E+06	138	153	155	15	29	247
------------------------------------------------------------------------------------------------------------------------------------------VKAVSS-EPSPPLQVK-
>AF-A0A2S5F5V0-F1-model_v4	20	0.500	1.383E+06	137	148	155	157	165	195
-----------------------------------------------------------------------------------------------------------------------------------------INKNV---ALSA------
>AF-A0A3B0YWL7-F1-model_v4	18	0.320	9.492E+06	132	153	155	57	74	245
------------------------------------------------------------------------------------------------------------------------------------IHK---RKNrwfLISTE----SGVK-
>AF-A0A832J406-F1-model_v4	16	0.500	3.426E+07	143	148	155	155	160	264
-----------------------------------------------------------------------------------------------------------------------------------------------STEFSF------
>AF-A0A523HR81-F1-model_v4	17	1.00	1.803E+07	17	21	155	230	234	341
-----------------SSSLG-------------------------------------------------------------------------------------------------------------------------------------
>AF-A0A538SNT5-F1-model_v4	21	0.875	7.278E+05	81	88	155	167	174	375
---------------------------------------------------------------------------------LGARLSPN------------------------------------------------------------------
>AF-A0A2N2VUW3-F1-model_v4	17	0.625	1.803E+07	64	71	155	146	153	194
----------------------------------------------------------------GASFRYNF-----------------------------------------------------------------------------------
>AF-A0A1Q5PH72-F1-model_v4	19	0.500	4.996E+06	114	127	155	61	74	199
------------------------------------------------------------------------------------------------------------------SDFFTLNVNPRAGY---------------------------
>AF-A0A3M8G7T2-F1-model_v4	16	0.315	2.486E+07	64	82	155	120	136	235
----------------------------------------------------------------TFNFGYEFLPLNKVK--LG------------------------------------------------------------------------
>AF-A0A4R6UX10-F1-model_v4	16	0.400	2.486E+07	81	90	155	167	176	273
---------------------------------------------------------------------------------LTLGQSLGRF----------------------------------------------------------------
>AF-A0A3M0GGA8-F1-model_v4	20	0.285	1.907E+06	132	152	155	156	173	190
------------------------------------------------------------------------------------------------------------------------------------IRFSNASFN---YELNDMNRN--
>AF-A0A2T5CFB9-F1-model_v4	18	0.333	6.886E+06	81	119	155	35	71	214
---------------------------------------------------------------------------------LTARA----GSSALAGDDHApRLTpRMGLG-LGyGLAYDPGD-----------------------------------
>AF-A0A2N2YTF4-F1-model_v4	22	0.400	3.829E+05	95	113	155	111	129	157
-----------------------------------------------------------------------------------------------GTNTSFNAG-IGLGmPLGDN-----------------------------------------
>AF-A0A1L6MYJ5-F1-model_v4	17	0.321	1.308E+07	33	58	155	60	82	244
---------------------------------HYSIwVGVRPAlVAYGG-----AFSRDQ------------------------------------------------------------------------------------------------
>AF-F3YYW0-F1-model_v4	16	0.666	2.486E+07	145	150	155	103	108	213
-------------------------------------------------------------------------------------------------------------------------------------------------EASAGL----
>AF-A0A351WUU0-F1-model_v4	15	0.300	4.722E+07	31	43	155	93	112	223
-------------------------------SYDYGTvwhqdrpPALRFKV---------------------------------------------------------------------------------------------------------------
>AF-A0A0S8DV55-F1-model_v4	18	0.571	9.492E+06	145	151	155	35	41	247
-------------------------------------------------------------------------------------------------------------------------------------------------ELHAGPG---
>AF-A0A2A5ASG5-F1-model_v4	19	0.833	4.996E+06	115	120	155	133	138	249
-------------------------------------------------------------------------------------------------------------------YALTPN----------------------------------
>AF-A0A261GS49-F1-model_v4	19	0.352	2.629E+06	24	39	155	156	172	257
------------------------KIYSRSvTSDYYSMNLL-------------------------------------------------------------------------------------------------------------------
>AF-A0A090I707-F1-model_v4	17	0.342	1.803E+07	45	66	155	19	51	166
---------------------------------------------YISEKNssfsigYsqlmlKEGS--FKedLNGIGFS----------------------------------------------------------------------------------------
>AF-A0A2M7DJN4-F1-model_v4	18	0.263	9.492E+06	117	130	155	119	137	177
---------------------------------------------------------------------------------------------------------------------NIDNSGLflwtvGAGANYS------------------------
>AF-A0A811BC64-F1-model_v4	21	0.406	1.003E+06	130	154	155	148	175	203
----------------------------------------------------------------------------------------------------------------------------------NGTFKVNyTDgsdfKS----EftPSFGVEVKF
>AF-A0A538R3W4-F1-model_v4	23	0.370	2.014E+05	67	87	155	253	279	361
-------------------------------------------------------------------AIEGFAGLSPRaeKDiflgGLGFVLRL-------------------------------------------------------------------
>AF-A0A1C2G539-F1-model_v4	14	0.545	8.969E+07	65	75	155	10	20	180
-----------------------------------------------------------------ASAHYWGAPQS-------------------------------------------------------------------------------
>AF-A0A2N5ZCX3-F1-model_v4	20	0.437	1.383E+06	49	62	155	78	93	184
-------------------------------------------------KHYFEmGSGGFWLgYS--------------------------------------------------------------------------------------------
>AF-A0A3E1QE47-F1-model_v4	19	0.625	3.624E+06	62	69	155	38	45	154
--------------------------------------------------------------SISPSFIY-------------------------------------------------------------------------------------
>AF-A0A7V9L3Y9-F1-model_v4	15	0.444	4.722E+07	35	43	155	145	153	157
-----------------------------------RMVDLLFGL---------------------------------------------------------------------------------------------------------------
>AF-A0A2N7G885-F1-model_v4	20	0.285	1.383E+06	80	132	155	13	65	173
--------------------------------------------------------------------------------YLCA---FNAFSNTLHISP---DIRIGPyfgsgisggGLQFGL--ADT--LGLDALYlSYSHT----------------------
>AF-V4NQ04-F1-model_v4	18	0.714	9.492E+06	62	68	155	33	39	175
--------------------------------------------------------------SIGATAT--------------------------------------------------------------------------------------
>AF-A0A345HD03-F1-model_v4	18	0.555	6.886E+06	36	44	155	159	167	202
------------------------------------IDNLRFFVG--------------------------------------------------------------------------------------------------------------
>AF-W7QGZ0-F1-model_v4	16	0.333	3.426E+07	69	95	155	139	169	255
---------------------------------------------------------------------YQFDT--SVAAELTAgkvlGQSSNSDiySLQLT-----------------------------------------------------------
>AF-A0A315Z6W0-F1-model_v4	16	0.421	2.486E+07	88	106	155	91	105	221
----------------------------------------------------------------------------------------NSANGGLGS----SEISIG------------------------------------------------
>AF-A0A4R1H976-F1-model_v4	19	0.833	4.996E+06	143	148	155	151	156	260
-----------------------------------------------------------------------------------------------------------------------------------------------SAELSA------
>AF-A0A849ZK96-F1-model_v4	21	0.305	1.003E+06	118	149	155	223	251	320
----------------------------------------------------------------------------------------------------------------------IPSVHLngYAGY---HIplYK-SISWPLR---LGFG-----
>AF-A0A4U0P7C5-F1-model_v4	17	0.400	1.803E+07	106	126	155	113	137	168
----------------------------------------------------------------------------------------------------------GFGDFGGSSSKVGLNVGgganLDFG----------------------------
>AF-A0A524QDK6-F1-model_v4	17	0.394	1.308E+07	80	116	155	78	108	203
--------------------------------------------------------------------------------YLGA----EGALVYLGT-ANASGT--YLGTATTSdVYA--------------------------------------
>AF-A0A1G7ZQT5-F1-model_v4	24	0.285	1.461E+05	55	89	155	126	157	206
-------------------------------------------------------STSTKL-------MYGAG---VRFRYaltdnwqLGAGLNLHR-----------------------------------------------------------------
>AF-A0A6P1T4A9-F1-model_v4	19	0.333	3.624E+06	128	148	155	158	171	275
--------------------------------------------------------------------------------------------------------------------------------GYRFTG--NI-----SAELRA------
>AF-A0A2E5HP92-F1-model_v4	21	0.406	1.003E+06	72	94	155	424	455	585
------------------------------------------------------------------------DTQLGLQLGLGASqapLRLNGphtnldASLDL------------------------------------------------------------
>AF-A0A0K1PQA1-F1-model_v4	16	0.583	3.426E+07	81	90	155	114	125	162
---------------------------------------------------------------------------------LGARagLDLVRF----------------------------------------------------------------
>AF-A0A7Y1Z417-F1-model_v4	19	0.375	4.996E+06	132	139	155	7	14	176
------------------------------------------------------------------------------------------------------------------------------------IRKCSIVF---------------
>AF-A0A7Y3GHV5-F1-model_v4	18	0.545	6.886E+06	20	30	155	125	135	182
--------------------QGSRFNFNPRI----------------------------------------------------------------------------------------------------------------------------
>AF-U3B704-F1-model_v4	22	0.450	3.829E+05	51	69	155	98	116	211
---------------------------------------------------YKWDLNDDWLiYS-RARAGY-------------------------------------------------------------------------------------
>AF-A0A661MS14-F1-model_v4	18	0.272	9.492E+06	137	154	155	78	110	242
-----------------------------------------------------------------------------------------------------------------------------------------TRTRSRSRsdrpfYLSFgggpsigldsGSSVKF
>AF-Q2SIY7-F1-model_v4	20	0.319	1.907E+06	64	103	155	113	154	248
----------------------------------------------------------------GGVATGDFGGAAVnsmyV-GYL-FTPNLSTelwASQVLGD---FSQI---------------------------------------------------
>AF-A0A2D0IUW2-F1-model_v4	18	0.450	6.886E+06	18	34	155	16	32	189
------------------SSLTahaSGKH---TISLGY------------------------------------------------------------------------------------------------------------------------
>AF-A0A4R8H2S0-F1-model_v4	21	0.306	1.003E+06	50	79	155	35	82	252
--------------------------------------------------NYKFnNSIDQdmelKQ-VRGAikfSedlsleAGYAFGgydsyTSSDLKV---------------------------------------------------------------------------
>AF-A0A3B0YGW0-F1-model_v4	25	0.500	7.683E+04	137	154	155	323	341	377
-----------------------------------------------------------------------------------------------------------------------------------------TDKFSDSG-LSygAGVGLKA
>AF-A0A1F3BND7-F1-model_v4	20	0.285	1.907E+06	61	84	155	92	125	163
-------------------------------------------------------------YSInGFNF-YALAGLnftyynsSVSKgllPGLTAG----------------------------------------------------------------------
>AF-A0A6C1QDX0-F1-model_v4	18	0.444	6.886E+06	126	134	155	62	69	190
------------------------------------------------------------------------------------------------------------------------------RYGYN-TGW--------------------
>AF-A0A1W1C1N1-F1-model_v4	20	0.280	1.907E+06	32	70	155	87	129	204
--------------------------------AGY------KFNPYIsiegRYWSG-ENSFDAWgLYakpSIplGDLFsMYG------------------------------------------------------------------------------------
>AF-W0RS07-F1-model_v4	20	0.625	1.383E+06	144	151	155	141	148	194
------------------------------------------------------------------------------------------------------------------------------------------------GALRAGVG---
>AF-A0A2F0ATS4-F1-model_v4	22	0.555	3.829E+05	62	70	155	189	197	198
--------------------------------------------------------------SIYFSATYH------------------------------------------------------------------------------------
>AF-A0A3B9QE06-F1-model_v4	19	0.750	4.996E+06	143	150	155	26	33	233
-----------------------------------------------------------------------------------------------------------------------------------------------SAELLAGV----
>AF-A0A661NYE5-F1-model_v4	18	0.388	6.886E+06	133	149	155	110	126	255
-------------------------------------------------------------------------------------------------------------------------------------GKSSIeR-NRFSMAVSAG-----
>AF-T0RC40-F1-model_v4	18	0.538	9.492E+06	16	28	155	229	241	309
----------------ASLSLGYGKTQSQ------------------------------------------------------------------------------------------------------------------------------
>AF-A0A356J4Y1-F1-model_v4	19	0.347	3.624E+06	137	153	155	73	95	547
-----------------------------------------------------------------------------------------------------------------------------------------TVKRDAQGALVEkpemgpGVVLK-
>AF-A0A7Z9WGW7-F1-model_v4	16	0.444	3.426E+07	93	101	155	162	170	199
---------------------------------------------------------------------------------------------ALTGSYRFR-----------------------------------------------------
>AF-A0A525CDG2-F1-model_v4	24	0.413	1.059E+05	61	87	155	300	320	395
-------------------------------------------------------------HVIGlqASAGYLF--------YLGDRFRL-------------------------------------------------------------------
>AF-A0A8B0SIE2-F1-model_v4	19	0.391	3.624E+06	123	145	155	147	164	187
---------------------------------------------------------------------------------------------------------------------------LGVGGGY----KLNDQWQVR-GE---------
>AF-A0A2A5CJS0-F1-model_v4	20	0.750	1.383E+06	146	153	155	233	240	280
--------------------------------------------------------------------------------------------------------------------------------------------------LGAGVGVK-
>AF-A0A357EK02-F1-model_v4	23	0.333	2.777E+05	103	125	155	168	195	209
-------------------------------------------------------------------------------------------------------TSMALTL--GVRYHHIsnagigaRNLGLDA-----------------------------
>AF-A0A2E7CUX1-F1-model_v4	17	0.538	1.308E+07	134	146	155	95	107	217
--------------------------------------------------------------------------------------------------------------------------------------KRNPVLNLDSSEL--------
>AF-A0A401UAY6-F1-model_v4	21	0.529	1.003E+06	99	114	155	115	130	164
---------------------------------------------------------------------------------------------------SASEGSIGL-NLGaGVN----------------------------------------
>AF-A0A399T9R0-F1-model_v4	17	0.214	1.803E+07	35	76	155	56	82	193
-----------------------------------NISLLNF-----GYKL-WGNVG------ITAGW---FGIANP------------------------------------------------------------------------------
>AF-A0A538QLJ0-F1-model_v4	39	0.450	2.590E+00	115	150	155	156	191	200
-------------------------------------------------------------------------------------------------------------------YFVTDRTALYAGYRYehvsNG----NTAKPNRGVESNAGV----
>AF-A0A661UD42-F1-model_v4	21	0.294	7.278E+05	105	138	155	83	107	203
---------------------------------------------------------------------------------------------------------IPLDSL---RYKVGCNVGLTV------TPKVRGL----------------
>AF-A0A534FMK4-F1-model_v4	21	0.384	1.003E+06	83	113	155	90	124	208
-----------------------------------------------------------------------------------ASLSFNpqlaleGAVgQFLGR---FSNGVTGdLG-LTHV-----------------------------------------
>AF-A0A1F3P226-F1-model_v4	24	0.538	1.461E+05	50	62	155	141	152	208
--------------------------------------------------NYKNPNG-AKVYS--------------------------------------------------------------------------------------------
>AF-A0A511T339-F1-model_v4	19	0.833	2.629E+06	141	146	155	348	353	564
---------------------------------------------------------------------------------------------------------------------------------------------LRSGEL--------
>AF-A0A1G0NW75-F1-model_v4	22	0.294	5.279E+05	29	56	155	90	121	169
-----------------------------SINAGARISVFPFisAGAEIG--NYWitvtADNG--------------------------------------------------------------------------------------------------
>AF-R6XGS4-F1-model_v4	25	0.526	5.572E+04	122	138	155	56	74	184
--------------------------------------------------------------------------------------------------------------------------GLEFDYDYNyYDGlKVNGV----------------
>AF-A0A7Y3ZI17-F1-model_v4	20	0.636	1.907E+06	144	151	155	76	86	192
------------------------------------------------------------------------------------------------------------------------------------------------GELdyiSAGVG---
>AF-A0A348UJL3-F1-model_v4	25	0.428	7.683E+04	107	127	155	57	75	203
-----------------------------------------------------------------------------------------------------------LGLAG--SFALTDNLYLFADY---------------------------
>AF-I0K9B9-F1-model_v4	22	0.333	3.829E+05	105	152	155	151	196	290
---------------------------------------------------------------------------------------------------------IRLGlPLTARVMWQTDhrlRLGVETGYLdmYSYRG-------VINGEP-ARVRV--
>AF-A0A554VKG6-F1-model_v4	19	0.321	4.996E+06	29	54	155	155	174	355
-----------------------------NIRATleYCM-QL--FV-----KNYKEN----------------------------------------------------------------------------------------------------
>AF-A0A644V284-F1-model_v4	19	0.263	4.996E+06	70	88	155	102	120	210
----------------------------------------------------------------------GFPIDNSLKLFAFAGPNLN------------------------------------------------------------------
>AF-A0A847RVZ4-F1-model_v4	23	0.380	2.777E+05	105	125	155	162	180	213
---------------------------------------------------------------------------------------------------------TGVG--IGVRYALSNHLELAA-----------------------------
>AF-A0A2C6BAE1-F1-model_v4	17	0.666	1.308E+07	123	128	155	201	206	281
---------------------------------------------------------------------------------------------------------------------------LAAGYG--------------------------
>AF-A0A7Y3EG31-F1-model_v4	17	0.285	1.803E+07	17	44	155	338	359	577
-----------------RVRLTVA--ARDYILAG---SDL-AASP--------------------------------------------------------------------------------------------------------------
>AF-A0A150Q943-F1-model_v4	16	0.444	2.486E+07	146	154	155	66	74	177
--------------------------------------------------------------------------------------------------------------------------------------------------VSAGVSLAA
>AF-K4IMS2-F1-model_v4	17	0.750	1.308E+07	100	107	155	17	24	357
----------------------------------------------------------------------------------------------------FSQTTIDL-----------------------------------------------
>AF-A0A1M5NI78-F1-model_v4	18	0.368	6.886E+06	20	36	155	246	261	415
--------------------LGdiSDK---VRINFGGGM----------------------------------------------------------------------------------------------------------------------
>AF-A0A1Y1SAW0-F1-model_v4	15	0.538	4.722E+07	117	127	155	63	75	179
---------------------------------------------------------------------------------------------------------------------VRPNDVLGfeAGY---------------------------
>AF-A0A5M6CJ80-F1-model_v4	14	0.333	8.969E+07	19	42	155	105	126	186
-------------------RLT--KGFYTNFSFGPSILFNRAQ----------------------------------------------------------------------------------------------------------------
>AF-A0A2P7TFR9-F1-model_v4	23	0.304	2.777E+05	74	146	155	194	256	286
--------------------------------------------------------------------------LSPRPGYAGNTLdVLN------GGGLSFSLG-----------AGVTRNLtYLQVDYHAfNPMTK--IDKdlqaqfNVNSGGL--------
>AF-A0A7T9D7Z6-F1-model_v4	19	0.571	4.996E+06	20	26	155	114	120	224
--------------------LTSEKTF--------------------------------------------------------------------------------------------------------------------------------
>AF-A0A5D0HKN1-F1-model_v4	22	0.290	5.279E+05	130	154	155	46	70	179
----------------------------------------------------------------------------------------------------------------------------------SYIG-----FNDSDTdfilpfELSFGQN-KA
>AF-A0A4Y7B9S9-F1-model_v4	18	0.404	9.492E+06	81	114	155	77	112	261
---------------------------------------------------------------------------------LDA-LSQVAA---PGTS-SFSfangwQT-TGrssLGLNIGAS----------------------------------------
>AF-A0A832IJ58-F1-model_v4	22	0.346	3.829E+05	132	153	155	292	315	355
------------------------------------------------------------------------------------------------------------------------------------ITKdLNNNK--RSRFLigaGATQGLK-
>AF-A0A2N6EET2-F1-model_v4	17	0.461	1.803E+07	76	88	155	149	158	210
----------------------------------------------------------------------------RVK---GQGLRLN------------------------------------------------------------------
>AF-A0A2H3NLP6-F1-model_v4	19	0.461	2.629E+06	119	131	155	94	105	578
-----------------------------------------------------------------------------------------------------------------------VSPYLYAGYG-NY-----------------------
>AF-A0A520R4N8-F1-model_v4	19	0.666	2.629E+06	144	152	155	89	97	187
------------------------------------------------------------------------------------------------------------------------------------------------GELLATVQV--
>AF-A0A0H3B406-F1-model_v4	22	0.209	5.279E+05	102	140	155	4	41	192
------------------------------------------------------------------------------------------------------QI-TTLNVAGGLQFGSINSNsrfdQQFDRQNYSHIG----NKN--------------
>AF-A0A2D9WWH8-F1-model_v4	19	0.500	4.996E+06	29	41	155	6	18	211
-----------------------------GIRAGHvRI-PLRA-----------------------------------------------------------------------------------------------------------------
>AF-A0A7V9UII8-F1-model_v4	16	1.00	2.486E+07	21	25	155	79	83	229
---------------------GSAKG---------------------------------------------------------------------------------------------------------------------------------
>AF-A0A2N2Z4S5-F1-model_v4	18	0.500	9.492E+06	31	38	155	315	322	431
-------------------------------SATYSIHP--------------------------------------------------------------------------------------------------------------------
>AF-A0A7R7GH28-F1-model_v4	15	0.571	4.722E+07	123	129	155	46	52	178
---------------------------------------------------------------------------------------------------------------------------LQGGYHY-------------------------
>AF-A0A563DCX0-F1-model_v4	15	0.454	4.722E+07	124	134	155	125	132	189
----------------------------------------------------------------------------------------------------------------------------ADGY---YIGF--------------------
>AF-A0A837NFJ1-F1-model_v4	18	0.375	6.886E+06	65	87	155	155	174	202
-----------------------------------------------------------------ENAIrYD---ASA-FFHLTNNLSL-------------------------------------------------------------------
>AF-A0A7J5W4Z5-F1-model_v4	17	0.241	1.803E+07	53	74	155	69	96	180
-----------------------------------------------------EVSGFFykdKEGNTG-SEInaglYAKFIF--------------------------------------------------------------------------------
>AF-A0A098S1Z7-F1-model_v4	19	0.262	4.996E+06	33	81	155	65	112	201
---------------------------------TYRIkRYLGvgggvgaqsyqFNSGY-SYFPFWAVC---KLY--DPSQT-------GVQPYL-------------------------------------------------------------------------
>AF-A0A3M1I2J8-F1-model_v4	17	0.354	1.803E+07	133	154	155	97	125	362
-------------------------------------------------------------------------------------------------------------------------------------TKV-IQKNkiPRN-QLSriqvAqkiGNLVKA
>AF-V4Q435-F1-model_v4	16	0.317	3.426E+07	121	154	155	143	172	173
-------------------------------------------------------------------------------------------------------------------------LALRADY-----TKAdfNGDK----GE--AGttsVSLikKF
>AF-A0A5Q4EKM4-F1-model_v4	17	0.444	1.308E+07	60	77	155	105	119	189
------------------------------------------------------------LYS--FGGIH-FFTESSV-----------------------------------------------------------------------------
>AF-A0A7Y0KY28-F1-model_v4	17	0.380	1.803E+07	110	130	155	177	194	202
--------------------------------------------------------------------------------------------------------------LTDLGYDSKFNHDVN---RYN------------------------
>AF-A0A5C6RRW8-F1-model_v4	19	0.437	4.996E+06	106	120	155	77	91	207
----------------------------------------------------------------------------------------------------------GLGVqLGFSNYF-IDN----------------------------------
>AF-A0A1W6EA64-F1-model_v4	17	0.363	1.803E+07	133	143	155	41	51	260
-------------------------------------------------------------------------------------------------------------------------------------RKSNRTKRPRR-----------
>AF-A0A370ARK2-F1-model_v4	20	0.583	1.383E+06	62	73	155	125	134	421
--------------------------------------------------------------SIAASAM--FDM---------------------------------------------------------------------------------
>AF-A0A7X8V5S7-F1-model_v4	19	0.500	2.629E+06	87	100	155	101	114	195
---------------------------------------------------------------------------------------LGRYRVHARGSHSF------------------------------------------------------
>AF-A0A512B8R5-F1-model_v4	18	0.391	6.886E+06	114	136	155	95	109	204
------------------------------------------------------------------------------------------------------------------SYQLT-----DA--NGN-MGKVS------------------
>AF-A0A2N7GAT5-F1-model_v4	19	0.400	3.624E+06	27	41	155	201	213	216
---------------------------SNTTNEG-GIS-LRF-----------------------------------------------------------------------------------------------------------------
>AF-A0A356UN50-F1-model_v4	16	0.333	2.486E+07	62	70	155	194	202	243
--------------------------------------------------------------RIGPRLTYH------------------------------------------------------------------------------------
>AF-A0A7C4EC52-F1-model_v4	15	0.800	4.722E+07	103	107	155	67	71	185
-------------------------------------------------------------------------------------------------------ISIGL-----------------------------------------------
>AF-A0A1H7RD87-F1-model_v4	16	0.307	2.486E+07	131	152	155	192	215	216
-----------------------------------------------------------------------------------------------------------------------------------YITPSSRRFNfntiNFS--LGATVRL--
>AF-A0A534YAA2-F1-model_v4	17	0.380	1.803E+07	105	125	155	142	158	170
---------------------------------------------------------------------------------------------------------MG-TLATGGSYYRMP---LDQ-----------------------------
>AF-I3YUJ9-F1-model_v4	18	0.320	9.492E+06	97	128	155	62	109	177
-------------------------------------------------------------------------------------------------SGSF-FTS-NNTLLknnsdvTIHSYGFTPsihyyfvnkekwNVFAQAGYG--------------------------
>AF-A0A1G0EP01-F1-model_v4	18	0.500	6.886E+06	32	39	155	104	111	183
--------------------------------ATYPINRQ-------------------------------------------------------------------------------------------------------------------
>AF-A0A1H2IHF4-F1-model_v4	16	0.434	2.486E+07	62	81	155	105	126	199
--------------------------------------------------------------NTGVLAlIYldRFETNRI-KPYL-------------------------------------------------------------------------
>AF-A0A2A4N0B6-F1-model_v4	17	0.500	1.308E+07	139	149	155	141	154	222
-------------------------------------------------------------------------------------------------------------------------------------------KVVGSGityQLSLG-----
>AF-A0A7M1TBN5-F1-model_v4	19	1.00	2.629E+06	129	133	155	40	44	176
---------------------------------------------------------------------------------------------------------------------------------YNYIG---------------------
>AF-A0A4U1JGX5-F1-model_v4	17	0.357	1.803E+07	133	146	155	319	330	351
-------------------------------------------------------------------------------------------------------------------------------------TKVLM--RSTSGEV--------
>AF-A0A534YRQ4-F1-model_v4	19	0.666	3.624E+06	79	87	155	126	134	182
-------------------------------------------------------------------------------PYVGASASL-------------------------------------------------------------------
>AF-A0A6N8L0N6-F1-model_v4	19	0.379	4.996E+06	50	78	155	51	76	195
--------------------------------------------------RYKA-GIEF-LGTTGA-EKYQFDRVNTVW----------------------------------------------------------------------------
>AF-A0A521ARZ3-F1-model_v4	14	0.333	1.236E+08	146	151	155	41	46	170
--------------------------------------------------------------------------------------------------------------------------------------------------LNFHVN---
>AF-A0A523ERN3-F1-model_v4	19	0.333	2.629E+06	79	112	155	100	133	167
-------------------------------------------------------------------------------PYAGAGLGL-----AVTRFDPPGAGSdtdldIGLRGLGG------------------------------------------
>AF-A7HHC3-F1-model_v4	23	0.750	2.014E+05	146	153	155	212	219	221
--------------------------------------------------------------------------------------------------------------------------------------------------LSAGLGVK-
>AF-A0A849H6S9-F1-model_v4	20	0.347	1.383E+06	21	43	155	340	359	758
---------------------GVDFNFGPRIRA---TVAARDFV---------------------------------------------------------------------------------------------------------------
>AF-A0A1W9Q5E5-F1-model_v4	17	0.700	1.803E+07	82	91	155	120	129	197
----------------------------------------------------------------------------------GAGYSFNRAS---------------------------------------------------------------
>AF-A0A849T276-F1-model_v4	18	0.461	6.886E+06	16	28	155	17	29	209
----------------AVSGLTPAATASP------------------------------------------------------------------------------------------------------------------------------
>AF-A0A7I0NPC3-F1-model_v4	18	0.380	9.492E+06	35	50	155	157	174	346
-----------------------------------RI---RAALEYcirqfTSHKN--------------------------------------------------------------------------------------------------------
>AF-A0A3B8V6P3-F1-model_v4	17	0.333	1.308E+07	111	126	155	110	129	181
---------------------------------------------------------------------------------------------------------------IGLVYA-TSPVPpdgsrLDFT----------------------------
>AF-A0A1K1V7C3-F1-model_v4	25	0.300	5.572E+04	93	146	155	110	164	189
---------------------------------------------------------------------------------------------GLGTfSDSD----TALALRGGVRHQLTEDTELAAtmrivTGDYDYTGFAFTV-RQRLNEQ--------
>AF-A0A1V6A5P1-F1-model_v4	16	0.666	2.486E+07	41	46	155	162	167	191
-----------------------------------------FALGYT------------------------------------------------------------------------------------------------------------
>AF-A0A0E3ZJE2-F1-model_v4	20	0.307	1.907E+06	117	140	155	58	79	206
---------------------------------------------------------------------------------------------------------------------LGNNFELGAalGYSHSTT----TNKN--------------
>AF-A0A349J676-F1-model_v4	21	0.636	1.003E+06	142	152	155	189	198	211
----------------------------------------------------------------------------------------------------------------------------------------------RSG-LSAGLGL--
>AF-A0A2E2NUF8-F1-model_v4	19	0.333	3.624E+06	61	73	155	87	107	223
-------------------------------------------------------------YSMGEgnyrSPnlvmTYDFAG---------------------------------------------------------------------------------
>AF-A0A150JF56-F1-model_v4	14	1.00	8.969E+07	63	66	155	110	113	183
---------------------------------------------------------------IGAS----------------------------------------------------------------------------------------
>AF-A0A0S8HQ21-F1-model_v4	16	0.400	2.486E+07	117	126	155	28	37	199
---------------------------------------------------------------------------------------------------------------------VGASSNLDFG----------------------------
>AF-A0A3A8P3K2-F1-model_v4	16	0.333	2.486E+07	137	149	155	63	77	294
-----------------------------------------------------------------------------------------------------------------------------------------TLAQLSSGapELRPR-----
>AF-A0A7Z9SKG7-F1-model_v4	16	0.857	3.426E+07	57	63	155	161	166	199
---------------------------------------------------------DFK-YSI-------------------------------------------------------------------------------------------
>AF-A0A388Q4E8-F1-model_v4	20	0.303	1.383E+06	117	148	155	110	132	203
---------------------------------------------------------------------------------------------------------------------STVN---FAHYnSRNAMHW----KNRT---LSA------
>AF-A0A848LKU7-F1-model_v4	19	0.750	2.629E+06	86	96	155	68	79	163
--------------------------------------------------------------------------------------SLQRASVlALGG----------------------------------------------------------
>AF-A0A6L9MSS8-F1-model_v4	20	0.625	1.383E+06	123	130	155	165	172	198
---------------------------------------------------------------------------------------------------------------------------LGAIYHYN------------------------
>AF-A0A7V4YTY7-F1-model_v4	13	0.600	2.348E+08	40	44	155	70	74	203
----------------------------------------RFFVG--------------------------------------------------------------------------------------------------------------
>AF-A0A3N5QP22-F1-model_v4	16	0.200	2.486E+07	65	91	155	16	55	191
-----------------------------------------------------------------ASAhsdsTYSFeghigGGFSRNlstFDYPPPGeLNQSGFN---------------------------------------------------------------
>AF-A0A7Y4F7G7-F1-model_v4	16	0.333	2.486E+07	65	73	155	75	83	209
-----------------------------------------------------------------ARFIHPQNT---------------------------------------------------------------------------------
>AF-A0A2D4YH44-F1-model_v4	20	0.375	1.907E+06	26	40	155	28	43	162
--------------------------FSNRTSETFsGILPLS------------------------------------------------------------------------------------------------------------------
>AF-A0A0B4XP99-F1-model_v4	18	0.500	6.886E+06	116	127	155	44	55	183
--------------------------------------------------------------------------------------------------------------------QVTDSIYLAAGY---------------------------
>AF-A0A2D5S4K9-F1-model_v4	16	0.500	2.486E+07	116	125	155	234	245	257
--------------------------------------------------------------------------------------------------------------------ARTssSNPGLDA-----------------------------
>AF-A0A3D1QRY1-F1-model_v4	17	0.416	1.803E+07	83	94	155	12	23	188
-----------------------------------------------------------------------------------ASLVLTSARSAL------------------------------------------------------------
>AF-A0A6L5QX59-F1-model_v4	22	0.370	3.829E+05	64	90	155	38	57	192
----------------------------------------------------------------GASF--DLDGFN-----LGASFSLSPE----------------------------------------------------------------
>AF-A0A2S6I245-F1-model_v4	17	0.571	1.803E+07	97	103	155	30	36	192
-------------------------------------------------------------------------------------------------SGSFSFG---------------------------------------------------
>AF-A0A7Y3XAD6-F1-model_v4	22	0.312	3.829E+05	140	154	155	86	101	212
--------------------------------------------------------------------------------------------------------------------------------------------NSGSvTELNLSQSLWF
>AF-A0A6N6KFU7-F1-model_v4	16	0.833	2.486E+07	36	41	155	25	30	195
------------------------------------IDDLRF-----------------------------------------------------------------------------------------------------------------
>AF-A0A1X7IHG7-F1-model_v4	17	0.312	1.308E+07	55	66	155	332	347	492
-------------------------------------------------------RRAFFQYqynfSIGDN----------------------------------------------------------------------------------------
>AF-P22940-F1-model_v4	18	0.666	9.492E+06	34	39	155	508	513	524
----------------------------------YSINPL-------------------------------------------------------------------------------------------------------------------
>AF-A0A7Y3E1G7-F1-model_v4	18	0.333	6.886E+06	25	40	155	150	167	181
-------------------------GDRFSIglRFSYNINSLN------------------------------------------------------------------------------------------------------------------
>AF-A0A316KH16-F1-model_v4	18	0.290	9.492E+06	17	45	155	128	158	239
-----------------SRSPSNYTGAGLGINTYYRWHILgkRKFSPY-------------------------------------------------------------------------------------------------------------
>AF-A0A4Q5VGE4-F1-model_v4	19	0.319	4.996E+06	115	154	155	116	157	160
-------------------------------------------------------------------------------------------------------------------YFPVSNVSVGADVSYSY-RKVEG--DSFSG--NATssgtktaVSVKF
>AF-A0A7S9LW30-F1-model_v4	17	0.421	1.308E+07	116	129	155	69	87	187
--------------------------------------------------------------------------------------------------------------------DNIPGVDveLTFgsvGYRY-------------------------
>AF-A0A1F3XY22-F1-model_v4	24	0.461	1.461E+05	142	154	155	161	173	214
----------------------------------------------------------------------------------------------------------------------------------------------GNRELAAGFHLKF
>AF-A0A2E8XCT9-F1-model_v4	19	0.312	2.629E+06	103	149	155	66	98	169
-------------------------------------------------------------------------------------------------------THISLANNTHLLYAgSTWNLFQK--------GK-------FSGELAFG-----
>AF-A0A2L2K0V8-F1-model_v4	21	0.411	7.278E+05	143	154	155	194	210	213
-----------------------------------------------------------------------------------------------------------------------------------------------SGESSDyvnevGLSLKF
>AF-A0A7W1TBI0-F1-model_v4	16	0.428	2.486E+07	62	68	155	126	132	170
--------------------------------------------------------------RIGGRAM--------------------------------------------------------------------------------------
>AF-A0A2B7ZM13-F1-model_v4	15	0.275	4.722E+07	13	41	155	165	183	188
-------------DFKDS------WGFRR----WYAMAGLRF-----------------------------------------------------------------------------------------------------------------
>AF-A0A800MFR9-F1-model_v4	28	0.448	5.872E+03	100	128	155	163	187	204
----------------------------------------------------------------------------------------------------DSDPRIGLTALIGVSSA----VSLGATYS--------------------------
>AF-A0A4Q5SW53-F1-model_v4	17	0.250	1.803E+07	21	48	155	189	215	282
---------------------TNQKseTFNGTTtlSE---TNGNGFGV--TVY----------------------------------------------------------------------------------------------------------
>AF-A0A857SK97-F1-model_v4	16	1.00	2.486E+07	60	63	155	70	73	142
------------------------------------------------------------LYSI-------------------------------------------------------------------------------------------
>AF-A0A2A4UBC7-F1-model_v4	21	0.257	7.278E+05	114	146	155	219	245	677
------------------------------------------------------------------------------------------------------------------NYAgnDIVWNQLAARDG------PNTLF--GSTEL--------
>AF-A0A4Q6ECK8-F1-model_v4	21	0.260	7.278E+05	113	129	155	102	124	152
-----------------------------------------------------------------------------------------------------------------LNYALGfelnavDNLWVTFDYRY-------------------------
>AF-A0A2N1UHR9-F1-model_v4	17	0.714	1.308E+07	121	127	155	65	71	189
-------------------------------------------------------------------------------------------------------------------------VRLFAGY---------------------------
>AF-A0A091BIL9-F1-model_v4	22	0.615	5.279E+05	57	67	155	178	190	191
---------------------------------------------------------DAKLYTIGvrASF---------------------------------------------------------------------------------------
>AF-A0A0S2JJX3-F1-model_v4	21	0.466	1.003E+06	24	38	155	49	60	205
------------------------KGFSG---EGYNISA--------------------------------------------------------------------------------------------------------------------
>AF-A0A3A6NS62-F1-model_v4	19	0.461	2.629E+06	142	151	155	79	91	396
----------------------------------------------------------------------------------------------------------------------------------------------RSGALalsSATSS---
>AF-A0A1G3J8H8-F1-model_v4	15	0.333	4.722E+07	28	41	155	129	146	188
----------------------------PSMLAgiGYGTReiGNRF-----------------------------------------------------------------------------------------------------------------
>AF-A0A3N4M9J1-F1-model_v4	18	0.393	6.886E+06	105	134	155	133	164	196
---------------------------------------------------------------------------------------------------------IQVGVFPGLSYFVSKRFVLDGTFGglwYSY-GK--------------------
>AF-A0A7X8MAV9-F1-model_v4	17	0.294	1.803E+07	67	83	155	426	442	474
-------------------------------------------------------------------AGYHWSTRSTHWSYSTD-----------------------------------------------------------------------
>AF-A6F7G6-F1-model_v4	17	0.800	1.803E+07	136	140	155	99	103	200
----------------------------------------------------------------------------------------------------------------------------------------NTVKS--------------
>AF-A0A0R2V5Q4-F1-model_v4	17	0.416	1.803E+07	27	38	155	111	120	226
---------------------------SLGIS--YRMVP--------------------------------------------------------------------------------------------------------------------
>AF-A0A1H6FDC5-F1-model_v4	18	0.600	9.492E+06	62	71	155	219	228	229
--------------------------------------------------------------SIRASLAYQF-----------------------------------------------------------------------------------
>AF-A0A3S0J9F0-F1-model_v4	19	0.444	3.624E+06	47	55	155	118	126	214
-----------------------------------------------GYASYKADR---------------------------------------------------------------------------------------------------
>AF-A0A536UFR8-F1-model_v4	19	0.428	4.996E+06	29	42	155	170	182	238
-----------------------------GISHT-RINQDRQF----------------------------------------------------------------------------------------------------------------
>AF-A0A1I1X5A5-F1-model_v4	21	0.375	1.003E+06	53	68	155	51	66	255
-----------------------------------------------------APVPGKWRRSIGAVFT--------------------------------------------------------------------------------------
>AF-A0A522D607-F1-model_v4	17	0.272	1.803E+07	111	127	155	96	117	227
---------------------------------------------------------------------------------------------------------------TTLNYsiARYVSLFLGFkymGY---------------------------
>AF-A0A7G1HVC4-F1-model_v4	21	0.421	7.278E+05	25	37	155	85	103	221
-------------------------TFSNGTSinispqIGYRIN---------------------------------------------------------------------------------------------------------------------
>AF-A0A1Q7E6U6-F1-model_v4	19	0.280	3.624E+06	24	43	155	74	98	213
------------------------KGDSSGTVARDmrRTavsVQLHQAS---------------------------------------------------------------------------------------------------------------
>AF-A0A848WQD0-F1-model_v4	20	0.300	1.383E+06	62	87	155	164	190	212
--------------------------------------------------------------SITniDSQT---ETGVDLKAllHLTPTLSL-------------------------------------------------------------------
>AF-A0A5M4B642-F1-model_v4	21	0.266	1.003E+06	131	149	155	134	163	185
-----------------------------------------------------------------------------------------------------------------------------------YINTLSTNKikpfvSLGvsyyfdSHELPDG-----
>AF-A0A098RXY1-F1-model_v4	16	0.421	2.486E+07	11	26	155	205	223	345
-----------AEGWKFSyyrSSKSSHKGW--------------------------------------------------------------------------------------------------------------------------------
>AF-A0A4Q5YGI3-F1-model_v4	17	0.700	1.308E+07	94	103	155	81	90	270
----------------------------------------------------------------------------------------------LGGSISSNQT---------------------------------------------------
>AF-A0A2D5W4Q3-F1-model_v4	16	0.666	3.426E+07	122	127	155	55	60	196
--------------------------------------------------------------------------------------------------------------------------DLGDGY---------------------------
>AF-A0A846FEG9-F1-model_v4	15	0.206	4.722E+07	111	139	155	22	37	191
---------------------------------------------------------------------------------------------------------------IAQSYDSTTSQ-------------NSTVK---------------
>AF-A0A7L5DSY4-F1-model_v4	15	0.416	4.722E+07	112	121	155	67	78	209
----------------------------------------------------------------------------------------------------------------GVRYArpLTDRL---------------------------------
>AF-I0K9L9-F1-model_v4	25	0.285	5.572E+04	62	117	155	79	118	256
--------------------------------------------------------------SIPALDIQVQRGLSQR-LYATGRL--------QT---QFVQTSGTL----GLRYAL-------------------------------------
>AF-A0A2K8ZBR3-F1-model_v4	17	0.444	1.308E+07	27	35	155	193	201	230
---------------------------SVGIRAAYS-----------------------------------------------------------------------------------------------------------------------
>AF-A0A7W0VRK6-F1-model_v4	33	0.322	1.706E+02	28	84	155	92	139	254
----------------------------QSIGAGlrHGISPDAAigAVFEIR-----LPATDFKSYNGRAVaAM---------KRHLGAR----------------------------------------------------------------------
>AF-A0A831ZH87-F1-model_v4	20	0.296	1.907E+06	22	46	155	184	210	284
----------------------SDFDFPHSGSATTYTNTLYAEggLEYT------------------------------------------------------------------------------------------------------------
>AF-A0A2E3XYL0-F1-model_v4	16	0.500	2.486E+07	146	154	155	423	432	457
--------------------------------------------------------------------------------------------------------------------------------------------------LSYGVnSSKA
>AF-A0A2E6H2B3-F1-model_v4	18	0.555	6.886E+06	66	74	155	344	352	461
------------------------------------------------------------------SYTYGLDTQ--------------------------------------------------------------------------------
>AF-A0A0S8F152-F1-model_v4	18	0.333	9.492E+06	55	66	155	122	136	186
-------------------------------------------------------NTGFKQGdftSGRAN----------------------------------------------------------------------------------------
>AF-A0A661MU14-F1-model_v4	16	0.428	2.486E+07	88	108	155	47	65	207
----------------------------------------------------------------------------------------NRETQDVDG--SQPAGTIGLG----------------------------------------------
>AF-A0A076FCB5-F1-model_v4	22	0.470	3.829E+05	54	70	155	530	544	775
------------------------------------------------------DNGDPKLY--GFSVGYD------------------------------------------------------------------------------------
>AF-A0A4V1SFZ0-F1-model_v4	17	0.411	1.308E+07	113	129	155	134	150	218
-----------------------------------------------------------------------------------------------------------------VSYHPTERLCVYANPRY-------------------------
>AF-A0A5K6EZ46-F1-model_v4	16	0.428	2.486E+07	110	116	155	435	441	443
--------------------------------------------------------------------------------------------------------------QIGVRYQ--------------------------------------
>AF-A0A7V9QKW5-F1-model_v4	19	0.309	2.629E+06	98	125	155	119	158	219
--------------------------------------------------------------------------------------------------GSGSLIRIPVGVVaghyfplsGGL--AVTPfvsprlSVDVCA-----------------------------
>AF-A0A1B8PEM5-F1-model_v4	19	0.347	3.624E+06	132	154	155	474	493	522
------------------------------------------------------------------------------------------------------------------------------------IHK--TQWSISSG-LNYQFSPKF
>AF-A0A562XDV8-F1-model_v4	23	0.400	2.777E+05	46	70	155	480	501	733
----------------------------------------------IGAKGY-TDNGDPKLY--GFSVGYD------------------------------------------------------------------------------------
>AF-A0A2G1QH28-F1-model_v4	24	0.390	1.059E+05	87	126	155	363	397	850
---------------------------------------------------------------------------------------LN-FSVDVsGGSGRSNAIYIRPG-----SYPVTFAVPSGFG----------------------------
>AF-A0A7W0QAW9-F1-model_v4	17	0.600	1.803E+07	145	149	155	229	233	275
-------------------------------------------------------------------------------------------------------------------------------------------------ELRFG-----
>AF-A0A443YS22-F1-model_v4	19	0.323	4.996E+06	106	134	155	442	473	551
----------------------------------------------------------------------------------------------------------GLRVLsgeTGLS-GVIegERQFCRDDYSE-YTIK--------------------
>AF-A0A7T3V5J9-F1-model_v4	17	0.454	1.803E+07	83	93	155	152	162	243
-----------------------------------------------------------------------------------DRLLLNNESLA-------------------------------------------------------------
>AF-A0A2D8S8M6-F1-model_v4	19	0.384	4.996E+06	27	39	155	267	279	293
---------------------------SFNISYGYLTHHV-------------------------------------------------------------------------------------------------------------------
>AF-A0A6L3EGT2-F1-model_v4	18	0.437	9.492E+06	30	45	155	206	217	314
------------------------------TRFDYR-ND---ALDY-------------------------------------------------------------------------------------------------------------
>AF-A0A519PXY8-F1-model_v4	25	0.264	4.040E+04	93	126	155	31	56	245
---------------------------------------------------------------------------------------------AVTANGNFNQTNDGLTLL--------FNNSLRFG----------------------------
>AF-A0A352B9T7-F1-model_v4	20	0.255	1.383E+06	33	70	155	228	256	269
---------------------------------TYRMNPswtFGFE----------AVVrfIDFF----TLSATYD------------------------------------------------------------------------------------
>AF-A0A420FI25-F1-model_v4	18	0.388	9.492E+06	67	84	155	64	81	182
-------------------------------------------------------------------AGYFFQDKLAVKAGLGFS----------------------------------------------------------------------
>AF-A0A1Q7JRB7-F1-model_v4	18	0.400	6.886E+06	63	73	155	126	140	261
---------------------------------------------------------------ITASAGpitrYQWGT---------------------------------------------------------------------------------
>AF-A0A1W9WU28-F1-model_v4	17	0.333	1.803E+07	138	149	155	23	33	238
------------------------------------------------------------------------------------------------------------------------------------------PWN-GQGELGFT-----
>AF-A0A3C1SJ29-F1-model_v4	17	0.500	1.803E+07	66	75	155	232	240	257
------------------------------------------------------------------RFI-DFFTLS-------------------------------------------------------------------------------
>2maf_A
GRGPYVQADLAYAYEHITHDYPEPTAPNKNKISTVSDYFRNIRTRSVHPRVSVGYDFGGWRIAADYARYRKWNNNKYSVNIENVRIRKENGIRIDRKTENQENGTFHAVSSLGLSAIYDFQINDKFKPYIGARVAYGHVRHSIDSTKKTIEVTTVPSNAPNGAVTTYNTDPKTQNDYQSNSIRRVGLGVIAGVGFDITPKLTLDAGYRYHNWGRLENTRFKTHEASLGVRYRF
>AF-Q51086-F1-model_v4	327	0.740	6.969E-93	4	209	233	10	213	214
----YVQADLAYAAERITHDYPQATgANN---TSTVSDYLRNIRTHSIHPRVSVGYDFGDWRIAADYASYRKWNDNKYSVNTKNVQVNKSNGNRQDLKTENQENGTFHAVSSLGLSAVYDFNTGSRFKPYVGVRVAYGHVRHSIDSTKKTTNVLTVPTNIPGGTPTIYNQGS-TQDAYhESHSIRRLGLGVVAGVGFDITPKLTLDTGYRYH-----------------------
>AF-A0A852PPI0-F1-model_v4	128	0.451	2.226E-27	43	232	233	78	260	261
-------------------------------------------THSNHPRFSIGYDFGNWRLALDYSHYDRWSHSK---RIvgEQnktVGTNK---INI--KaI-HFDQGTFQARSSYGISAIYDLDLNSKFKPY--AGV-------RISVGK------IRHSVYLDDkAQITvtpQNTnplvGPATDVHppyHDSRNIRRIGFGFIGGIGYDITP-NiTLDVGYRYNDWGHLENVRFKTHEASFGVRYRF
>AF-A0A845I5D1-F1-model_v4	14	0.666	1.381E+08	201	206	233	57	62	192
---------------------------------------------------------------------------------------------------------------------------------------------------------------------------------------------------------GLYAGY--------------------------
>AF-A0A1H9GNF2-F1-model_v4	17	0.244	2.034E+07	94	138	233	87	118	186
----------------------------------------------------------------------------------------------DRFRER------GLLGNVNLN------INYQFFP-IGKIRPYAGL----------------------------------------------------------------------------------------------
>AF-A0A3P2ABK1-F1-model_v4	20	0.301	2.997E+06	93	139	233	119	159	187
---------------------------------------------------------------------------------------------TPRK--NyAEAGfTFGGsyalCRNLNVMARY---------LYIGY-NDYPGVR---------------------------------------------------------------------------------------------
>AF-A0A5C7FY16-F1-model_v4	22	0.318	6.074E+05	129	149	233	8	29	220
---------------------------------------------------------------------------------------------------------------------------------IIAPLAAPwGRRDSTRNGKTTM-----------------------------------------------------------------------------------
>AF-A0A7W5DN27-F1-model_v4	17	0.500	2.034E+07	111	116	233	24	29	146
---------------------------------------------------------------------------------------------------------------LGLRFT--------------------------------------------------------------------------------------------------------------------
>AF-A0A6N0BPS0-F1-model_v4	20	0.296	2.178E+06	101	114	233	23	49	195
-----------------------------------------------------------------------------------------------------ESTrkvyTPGASSepsnvyigfSLGQS----------------------------------------------------------------------------------------------------------------------
>AF-A0A0Q5HRF3-F1-model_v4	20	0.203	2.997E+06	94	145	233	129	172	188
----------------------------------------------------------------------------------------------AGKG--PERHhalraMFGAGVSydVTPNA---ALTLDF--------NHYGTVR--TTNT---------------------------------------------------------------------------------------
>AF-A0A0Q7WXC5-F1-model_v4	25	0.875	1.230E+05	126	133	233	25	32	194
------------------------------------------------------------------------------------------------------------------------------KPYIGAGV---------------------------------------------------------------------------------------------------
>AF-A0A5D6UUY7-F1-model_v4	19	0.437	5.675E+06	128	141	233	71	86	192
--------------------------------------------------------------------------------------------------------------------------------YTqkGARVTEDGRRYS-------------------------------------------------------------------------------------------
>AF-A0A016XF28-F1-model_v4	20	0.388	2.178E+06	105	122	233	86	102	196
---------------------------------------------------------------------------------------------------------FGDVHRLGRS-TEAQGIN--------------------------------------------------------------------------------------------------------------
>AF-A0A4R2VG73-F1-model_v4	24	0.482	1.693E+05	111	134	233	154	178	257
---------------------------------------------------------------------------------------------------------------LALSADYhllpDARIN----PYIGLGaVA--------------------------------------------------------------------------------------------------
>AF-A0A2G2IT45-F1-model_v4	20	0.300	2.178E+06	95	121	233	140	168	193
-----------------------------------------------------------------------------------------------RFGAGLE-YTPAALSGVSFRAGYegdAFAI---------------------------------------------------------------------------------------------------------------
>AF-A0A244D2S2-F1-model_v4	21	0.380	1.583E+06	96	116	233	161	178	203
------------------------------------------------------------------------------------------------FTENL-S--AGLRYNLGLSNI--------------------------------------------------------------------------------------------------------------------
>AF-A0A191TI14-F1-model_v4	21	0.407	1.150E+06	216	232	233	182	207	208
------------------------------------------------------------------------------------------------------------------------------------------------------------------------------------------------------------------------NT-WKTVEdASetvknhgftFTVGYRF
>AF-A0A2R4CD18-F1-model_v4	21	0.255	1.583E+06	104	141	233	4	34	186
--------------------------------------------------------------------------------------------------------TKGALaLVLTLS------TSA------GLAQAYGgiatGSRGS-------------------------------------------------------------------------------------------
>AF-A0A6M8B8R8-F1-model_v4	19	0.470	4.124E+06	223	231	233	167	183	204
-------------------------------------------------------------------------------------------------------------------------------------------------------------------------------------------------------------------------------EASVGrrvvvygdVRYR-
>AF-A0A350J3H3-F1-model_v4	20	0.500	2.178E+06	105	116	233	134	144	365
---------------------------------------------------------------------------------------------------------FNEVVSLR-SDI--------------------------------------------------------------------------------------------------------------------
>AF-A0A7Y5VG50-F1-model_v4	22	0.187	8.358E+05	101	116	233	272	287	425
-----------------------------------------------------------------------------------------------------ELDIFAESVSPTNNFT--------------------------------------------------------------------------------------------------------------------
>AF-A0A3G8WQE1-F1-model_v4	19	0.295	5.675E+06	174	230	233	124	181	184
------------------------------------------------------------------------------------------------------------------------------------------------------------------------------NYYNRTNIG------IAfGLGYD--FKNNLGieARYG----IQL-NDHFKGlprdaGAAaklnviNLGVNY--
>AF-K8GPS4-F1-model_v4	23	0.857	4.413E+05	226	232	233	196	202	203
----------------------------------------------------------------------------------------------------------------------------------------------------------------------------------------------------------------------------------LGVGYRF
>AF-A0A379MQL3-F1-model_v4	18	0.375	1.075E+07	108	115	233	197	204	205
------------------------------------------------------------------------------------------------------------SVSVGLRF---------------------------------------------------------------------------------------------------------------------
>AF-A0A7Y2UHY0-F1-model_v4	19	0.444	4.124E+06	224	232	233	146	154	196
--------------------------------------------------------------------------------------------------------------------------------------------------------------------------------------------------------------------------------ANVGLGYQF
>AF-A0A365XTC2-F1-model_v4	19	0.411	7.809E+06	27	43	233	129	144	172
---------------------------RK-KISIDVRYVRGMIT---------------------------------------------------------------------------------------------------------------------------------------------------------------------------------------------
>AF-A0A495IXZ8-F1-model_v4	17	0.314	2.034E+07	23	56	233	36	63	223
-----------------------PISQNKVK-------FDIIGGLNVSNVVNVnDYNF--------------------------------------------------------------------------------------------------------------------------------------------------------------------------------
>AF-A0A559RBE1-F1-model_v4	20	0.285	2.997E+06	70	82	233	72	92	200
----------------------------------------------------------------------WKFSNKfslqsnilYSQRGEN------------------------------------------------------------------------------------------------------------------------------------------------------
>AF-A0A1G1SQY8-F1-model_v4	22	0.473	8.358E+05	100	118	233	178	189	217
----------------------------------------------------------------------------------------------------FENG-------FGLSAGYD------------------------------------------------------------------------------------------------------------------
>AF-A0A2G2J178-F1-model_v4	20	0.283	2.997E+06	189	232	233	108	150	190
---------------------------------------------------------------------------------------------------------------------------------------------------------------------------------------------IADSGFNI---LaGPQFTY------NLEDlGPFnddvnKlnIGAA-AGLGYDF
>AF-A0A6I2MSK0-F1-model_v4	20	0.288	2.997E+06	180	231	233	145	178	201
------------------------------------------------------------------------------------------------------------------------------------------------------------------------------------RTVGVDLGVGA--GFD----VT-------ENFTIQARYSF---E--LTDRYN-
>AF-H8L3T1-F1-model_v4	21	0.222	1.150E+06	104	130	233	128	144	229
--------------------------------------------------------------------------------------------------------TFGA--NLRLN-----LTPGW---YMT------------------------------------------------------------------------------------------------------
>AF-A0A395K4Z6-F1-model_v4	21	0.304	1.583E+06	155	173	233	50	72	212
-----------------------------------------------------------------------------------------------------------------------------------------------------------NSNFNVGFFTGifvnYSFTDKIQ-----------------------------------------------------------
>AF-A0A3E0NYC5-F1-model_v4	25	0.214	1.230E+05	72	120	233	85	123	333
------------------------------------------------------------------------SNPFYfedpRSLTEVRGI----------FIEN-------ALPSVidgGDLQIYAAQ----------------------------------------------------------------------------------------------------------------
>AF-A0A1K1N0J4-F1-model_v4	21	0.275	1.150E+06	84	109	233	30	53	215
------------------------------------------------------------------------------------NISWESdheHIVTS---ASDESG--HEVS---------------------------------------------------------------------------------------------------------------------------
>AF-A0A1G5YTQ6-F1-model_v4	25	0.311	1.230E+05	89	116	233	21	64	192
-----------------------------------------------------------------------------------------SGIGIRG-GANFFNfggddvadnnytnrTGFHAgiyASILGGSAI--------------------------------------------------------------------------------------------------------------------
>AF-A0A2S7UDW2-F1-model_v4	24	0.241	2.330E+05	97	134	233	76	133	193
-------------------------------------------------------------------------------------------------GENFEnnNTT----STVYLRFInvpvhfkYyvfdnfslhigpqvGFLMNAKQsFVEDGDRVD--------------------------------------------------------------------------------------------------
>AF-A0A0Q5X425-F1-model_v4	23	0.450	3.207E+05	191	207	233	230	249	251
-----------------------------------------------------------------------------------------------------------------------------------------------------------------------------------------------GVTARTDVKsLTLGFGvsYR-------------------------
>AF-A0A2A4R0L6-F1-model_v4	24	0.288	1.693E+05	189	232	233	113	141	162
---------------------------------------------------------------------------------------------------------------------------------------------------------------------------------------------IAtGLRYDINSKLLLEARYG----------------FSVTNRYGK
>AF-A0A7Y2HHW9-F1-model_v4	15	0.625	1.003E+08	108	115	233	11	18	200
------------------------------------------------------------------------------------------------------------SSGLGISA---------------------------------------------------------------------------------------------------------------------
>AF-A0A2S0LDH9-F1-model_v4	20	0.384	2.178E+06	100	112	233	69	79	204
----------------------------------------------------------------------------------------------------AEVGIAY--SSQG------------------------------------------------------------------------------------------------------------------------
>AF-A0A095SHV9-F1-model_v4	18	0.261	1.075E+07	198	232	233	40	68	390
------------------------------------------------------------------------------------------------------------------------------------------------------------------------------------------------------NWLDVGDHY-------QESTS----EsevtlpgAQLG--YRF
>AF-A0A1H2XTK9-F1-model_v4	17	0.500	2.799E+07	124	129	233	165	170	185
----------------------------------------------------------------------------------------------------------------------------KDKDYT-------------------------------------------------------------------------------------------------------
>AF-A3UAB8-F1-model_v4	18	0.333	1.075E+07	191	207	233	143	163	189
-----------------------------------------------------------------------------------------------------------------------------------------------------------------------------------------------GVGLGGGLKlfngLMVGARYN-------------------------
>AF-A0A1S9B4A0-F1-model_v4	15	0.500	7.292E+07	166	171	233	34	39	200
----------------------------------------------------------------------------------------------------------------------------------------------------------------------YNGDDW-------------------------------------------------------------
>AF-A0A2D8J981-F1-model_v4	20	0.263	2.997E+06	70	120	233	128	189	351
----------------------------------------------------------------------KINSN-YNprLNTDSN---KkfeERITYfrlIDNKIkqikknEdSF----FHYylfvglNSSQ-LN-IYSDQ----------------------------------------------------------------------------------------------------------------
>AF-A0A849EE57-F1-model_v4	18	0.428	1.075E+07	100	112	233	88	101	247
----------------------------------------------------------------------------------------------------FEGGIGCQVaSSLR------------------------------------------------------------------------------------------------------------------------
>AF-A0A7K1ZFB3-F1-model_v4	19	0.583	5.675E+06	77	86	233	120	131	195
-----------------------------------------------------------------------------SGGIENakLRIR--------------------------------------------------------------------------------------------------------------------------------------------------
>AF-A0A3S4VFM4-F1-model_v4	20	0.421	2.997E+06	110	125	233	78	95	208
--------------------------------------------------------------------------------------------------------------NLGL-AvelGYDDFGRAKF-----------------------------------------------------------------------------------------------------------
>AF-J9FYQ6-F1-model_v4	21	0.352	1.583E+06	42	58	233	193	209	210
------------------------------------------GGRNLSGLVSLTYAFGH------------------------------------------------------------------------------------------------------------------------------------------------------------------------------
>AF-A0A1R3WH83-F1-model_v4	19	0.461	5.675E+06	104	116	233	212	224	263
--------------------------------------------------------------------------------------------------------TDGAFAGLGLSYM--------------------------------------------------------------------------------------------------------------------
>AF-A0A2E0VXE2-F1-model_v4	21	0.279	1.583E+06	108	140	233	176	211	409
------------------------------------------------------------------------------------------------------------VLSADLSA-------PKHKsfyfaaqQHTslrGFGLAAGIQRH--------------------------------------------------------------------------------------------
>AF-A0A7H9APH4-F1-model_v4	15	0.600	1.003E+08	24	28	233	152	156	211
------------------------TADSK------------------------------------------------------------------------------------------------------------------------------------------------------------------------------------------------------------
>AF-A0A412DLH8-F1-model_v4	22	0.424	6.074E+05	47	79	233	167	193	203
-----------------------------------------------HFQVSVGYDWGLKKI-----RHDKLNDSK-NRN---------------------------------------------------------------------------------------------------------------------------------------------------------
>AF-A0A5C8DMV5-F1-model_v4	19	0.555	5.675E+06	158	166	233	156	164	210
--------------------------------------------------------------------------------------------------------------------------------------------------------------FPRGRVTIY------------------------------------------------------------------
>AF-A0A522T3I2-F1-model_v4	18	0.555	1.075E+07	150	158	233	86	94	220
------------------------------------------------------------------------------------------------------------------------------------------------------EVFGNDSNA--------------------------------------------------------------------------
>AF-A0A353PBF5-F1-model_v4	16	0.347	3.852E+07	142	161	233	200	222	261
----------------------------------------------------------------------------------------------------------------------------------------------IDLTdKWflGIDVMRVDVDFDNR-----------------------------------------------------------------------
>AF-A0A180FHR8-F1-model_v4	20	0.500	2.178E+06	215	222	233	44	51	185
-----------------------------------------------------------------------------------------------------------------------------------------------------------------------------------------------------------------------ENINDKTG----------
>2mlh_A
ASEDGGRGPYVQADLAYAYEHITHDYPEPTAPNKNKISTVSDYFRNIRTRSVHPRVSVGYDFGGWRIAADYARYRKWNNNKYSVNIENVRIRKENGIRIDRKTENQENGTFHAVSSLGLSAIYDFQINDKFKPYIGARVAYGHVRHSIDSTKKTIEVTTVPSNAPNGAVTTYNTDPKTQNDYQSNSIRRVGLGVIAGVGFDITPKLTLDAGYRYHNWGRLENTRFKTHEASLGVRYRF
>4rlc_A
QGQNSVEIEAFGKRYFADLYGGSIGYFLTDDVELALSYGEYHDVVHGNLTSLDAIYHFGTPGVGLRPYVSAGLAHQNITNINSDSQGRQQMTMANIGAGLKYYFTENFFAKASLDGQYGLEKGEWMAGLGVGFNF
>AF-P13794-F1-model_v4	354	0.843	4.107E-106	0	134	135	24	183	350
QGQNSVEIEAFGKRYFtdsvrnmknADLYGGSIGYFLTDDVELALSYGEYHDVrgtyetgnkkVHGNLTSLDAIYHFGTPGVGLRPYVSAGLAHQNITNINSDSQGRQQMTMANIGAGLKYYFTENFFAKASLDGQYGLEKrdnghqGEWMAGLGVGFNF
>AF-A0A2Z5A618-F1-model_v4	138	0.552	3.141E-32	0	134	135	24	179	351
QGQGAVETELFGSRLFtdsqrnmtnADLYGGSVGYFLTDDVELALSYGEYhnargdHDLGHknikGSLAALDAYYHFGQPGVGLRPYVSGGFAHQSISNrdINeggRDRSTY-----ANLGAGLKYYFTENLYArtgvQANYNIDYGD--TEWSAAVGVGLNF
>AF-W0MPQ3-F1-model_v4	103	0.482	1.325E-20	0	117	135	24	156	344
QGQGAVEIEGFAKkemydsaRDFknnGNLFGGSIGYFLTDDVELRLGYDE----VH-NVRSddgknikgadtaLDALYHFNNPGDMLRPYVSAGFSDQSIGqNGRNGRNGSTF---ANIGGGAKLYFTDNFYARAGVEAQY-----------------
>AF-A0A355R7G9-F1-model_v4	68	0.489	2.448E-09	0	76	135	24	117	274
QGQGAVETEIFYKKEFFDsqrdfkndgnLFGGSIGYFLTDDVELRLGYDE----VHnargedgknikGSNTALDAVYHFNNPYDAIRPYVSAGFSHQS----------------------------------------------------------
>AF-A0A1X0ZPT4-F1-model_v4	68	0.489	2.448E-09	0	76	135	24	117	344
QGQGAVETEIFYKKEFFDsqrdfkndgnLFGGSIGYFLTDDVELRLGYDE----VHnargedgknikGSNTALDAVYHFNNPYDAIRPYVSAGFSHQS----------------------------------------------------------
>AF-J3ANW8-F1-model_v4	85	0.477	7.636E-15	0	117	135	24	156	344
QGQGAVEIEGFAKKEQFDsarnfknngnLFGGSIGYFLTDDVELRLAYDEVHNVRsddGRNikgaNTALDALYHFNNPGDMLRPYVSAGFSDQSIGqNGTGGRNRSTF---ANVGGGAKLYFTDNFYARAGVEAQY-----------------
>AF-A0A6I5RVI1-F1-model_v4	84	0.471	1.497E-14	0	117	135	24	156	210
QGQGAVEVEGFAKkemfdsaRDFknnGNLFGGSIGYFLTDDVELRLGYDE----VHnaraedgrnikGSNTALDALYHFNNPGDMLRPYVSAGFSDQSIGqNGRGGRNGSTF---ANLGGGAKLYFTDNFYARAGVEAQY-----------------
>AF-A0A191YWY1-F1-model_v4	79	0.452	6.007E-13	0	117	135	24	156	344
QGQGAVEIEgyAK-KQYFDsdrnfkndgILPGGSIGYFLTDDVELRLAYDEvHNAVTDDGQdvkGSnaaLDGLYHFNNPGDMVRPYLSGGFSHQSIDqNGSGGRNHSTF---ANVGGGAKLYFTENFYARAGVEAQY-----------------
>AF-A0A6B3NV57-F1-model_v4	92	0.485	6.716E-17	0	117	135	24	156	344
QGQGAVEVEGFMKkeyydsqRDFkndGNLFGGSIGYFLTDDVELRLGYDEVHNVRGedgknikGSNTALDALYHFNNPGDMLRPYVSAGFSDQSIGQTGRgGRNGSTF---ANLGGGAKLYFTENFYARAGVEAQY-----------------
>AF-A0A7C6JLX9-F1-model_v4	15	0.571	5.604E+07	126	132	135	127	133	169
------------------------------------------------------------------------------------------------------------------------------ANLGLGW--
>AF-F5J0D3-F1-model_v4	16	0.314	2.135E+07	35	65	135	34	58	167
-----------------------------------LNYGskvE-------SLgIGLRAQYGF---TSHLR---------------------------------------------------------------------
>AF-A0A6L5X995-F1-model_v4	23	0.448	2.358E+05	50	76	135	73	101	159
--------------------------------------------------NLNAQYVIGTGAPGLNVYPIAGLtyAHFS----------------------------------------------------------
>AF-A0A1T4Q0T1-F1-model_v4	18	0.545	5.897E+06	26	36	135	25	34	179
--------------------------FLTAVLAL-LS--------------------------------------------------------------------------------------------------
>AF-R7J3W4-F1-model_v4	15	0.268	4.063E+07	65	98	135	89	120	157
-----------------------------------------------------------------GFYPLAGL------SMSfwdseywRDGETRFG---ANIGLG------------------------------------
>AF-A0A514CE88-F1-model_v4	22	0.578	4.490E+05	93	109	135	114	130	156
---------------------------------------------------------------------------------------------ANIGAGgvLK--FADNFAF-------------------------
>AF-L1N5G6-F1-model_v4	15	0.500	5.604E+07	21	31	135	37	48	153
---------------------GVMGqYEFTDRV-------------------------------------------------------------------------------------------------------
>AF-A0A840CH98-F1-model_v4	25	0.500	3.411E+04	79	98	135	104	120	157
-------------------------------------------------------------------------------NGNSDSWTDFG---FNIGAG------------------------------------
>AF-R7PBM9-F1-model_v4	22	0.379	3.254E+05	111	133	135	7	32	155
---------------------------------------------------------------------------------------------------------------AVLGlfaftmGAYAQ-KGEK--ALGVHLN-
>AF-R5BCQ9-F1-model_v4	18	0.470	5.897E+06	97	113	135	45	59	163
-------------------------------------------------------------------------------------------------AGL--YFQYRFVDKFRL---------------------
>AF-A0A326RLK6-F1-model_v4	18	0.750	5.897E+06	112	119	135	29	35	156
----------------------------------------------------------------------------------------------------------------VL-GQYGL---------------
>AF-A0A3N2MCD2-F1-model_v4	18	0.250	5.897E+06	40	90	135	60	103	179
----------------------------------------YAFSRHFRL-SPDVDYSFRHNGNDalsinLNAHVPFGL-----------SADRFAI--------------------------------------------
>AF-A0A532U5J9-F1-model_v4	19	0.500	3.098E+06	24	39	135	52	64	156
------------------------GYNLTSRLELE---GE-----------------------------------------------------------------------------------------------
>AF-A0A413SW25-F1-model_v4	15	0.400	5.604E+07	25	37	135	47	61	158
-------------------------YNLTNHVriEPEFNY-------------------------------------------------------------------------------------------------
>AF-A0A2E7JGF6-F1-model_v4	19	0.304	4.274E+06	82	99	135	118	140	169
----------------------------------------------------------------------------------SDSDDemGLSMGIgadFNINERL-----------------------------------
>AF-A0A1F9AJJ7-F1-model_v4	16	0.450	2.946E+07	113	132	135	155	171	180
-----------------------------------------------------------------------------------------------------------------LDTNIMLEASEK---LFVGF--
>AF-R7J088-F1-model_v4	14	0.714	7.729E+07	48	54	135	5	11	157
------------------------------------------------LTALCAI--------------------------------------------------------------------------------
>AF-A0A1M7MQU0-F1-model_v4	19	0.416	4.274E+06	83	106	135	34	52	154
-----------------------------------------------------------------------------------DSPNNCGIG-ANIG----YEFAEN----------------------------
>AF-A0A2A4LPY0-F1-model_v4	16	0.666	2.135E+07	24	29	135	55	60	172
------------------------GYFVID---------------------------------------------------------------------------------------------------------
>AF-A0A3D4Y9E8-F1-model_v4	23	0.400	1.708E+05	55	88	135	101	136	190
-------------------------------------------------------YHFRTLNV-LQPYLTAGV---GIINIkpspaqDSTSQANL----------------------------------------------
>AF-A0A1W2GMG6-F1-model_v4	19	0.333	3.098E+06	84	131	135	76	111	170
------------------------------------------------------------------------------------SVGGVDINIsyLNIDGR--YYFM-------TGDTQvYGL------AGLGFG---
>AF-A0A2A2RRI7-F1-model_v4	19	0.750	2.246E+06	127	134	135	65	72	192
-------------------------------------------------------------------------------------------------------------------------------GLGLGYNF
>AF-A0A2G2GAS3-F1-model_v4	19	0.545	3.098E+06	0	9	135	135	145	252
LTPNiGVEIEA-----------------------------------------------------------------------------------------------------------------------------
>AF-A0A5J4SHE9-F1-model_v4	24	0.323	8.969E+04	33	56	135	94	127	173
---------------------------------LGLNYTlvnmksfskENYDLDYGNLGNDDKTfYH------------------------------------------------------------------------------
>AF-A0A7X4G8N7-F1-model_v4	20	0.700	1.628E+06	18	27	135	180	189	192
------------------LYGFSIGTQL-----------------------------------------------------------------------------------------------------------
>AF-A0A518N1S9-F1-model_v4	17	0.400	1.122E+07	112	123	135	77	91	276
----------------------------------------------------------------------------------------------------------------SLcfqAGGHRLEARE-----------
>AF-A0A2N2ZD37-F1-model_v4	19	1.00	2.246E+06	102	106	135	56	60	153
------------------------------------------------------------------------------------------------------YFTEN----------------------------
>AF-G8ULR2-F1-model_v4	19	0.333	3.098E+06	22	37	135	28	46	155
----------------------NTGYAL--DREsvtfgLDFRY-------------------------------------------------------------------------------------------------
>AF-A0A136P179-F1-model_v4	16	0.545	2.946E+07	112	119	135	21	31	165
----------------------------------------------------------------------------------------------------------------SAFGQvqgYGL---------------
>AF-A0A7Z0LQR0-F1-model_v4	26	0.363	2.471E+04	22	48	135	55	84	178
----------------------RGGYFLTDNVAVEgrlgtgLS--E-DTVSGTNV--------------------------------------------------------------------------------------
>AF-A0A2P2ECL2-F1-model_v4	16	0.666	2.135E+07	21	26	135	49	54	169
---------------------GRIGYQ------------------------------------------------------------------------------------------------------------
>AF-A0A6C1NG72-F1-model_v4	18	0.625	8.135E+06	47	54	135	28	35	225
-----------------------------------------------NLQSLFAT--------------------------------------------------------------------------------
>AF-A0A0B2DBR9-F1-model_v4	16	0.600	2.135E+07	64	73	135	98	107	165
----------------------------------------------------------------LAVYGVAGLA-------------------------------------------------------------
>AF-A0A0K6IHN9-F1-model_v4	23	0.392	1.708E+05	104	128	135	106	126	189
--------------------------------------------------------------------------------------------------------IE-FFAKAGQmwyDTDYTV------AGL------
>AF-A0A3D1Y4W9-F1-model_v4	19	0.304	4.274E+06	82	99	135	154	176	205
----------------------------------------------------------------------------------SDSDDemGLSMGIgadFNINERL-----------------------------------
>AF-K6YC78-F1-model_v4	17	0.833	1.122E+07	126	131	135	140	145	195
------------------------------------------------------------------------------------------------------------------------------AGLGLG---
>AF-A0A536XTI2-F1-model_v4	15	0.400	5.604E+07	80	89	135	86	95	220
--------------------------------------------------------------------------------INSGNALRVF---------------------------------------------
>AF-A0A151L1C9-F1-model_v4	20	0.323	1.180E+06	18	49	135	23	48	167
------------------LYGGVTG-----GSA---HYGEsYGnDLLYGVRI-------------------------------------------------------------------------------------
>AF-A0A7Y3U0K9-F1-model_v4	19	0.500	3.098E+06	112	119	135	84	91	174
----------------------------------------------------------------------------------------------------------------SVAGLYGV---------------
>AF-A0A553FIT3-F1-model_v4	18	0.238	5.897E+06	65	85	135	129	145	186
-----------------------------------------------------------------SQYNN----GFNTTSDNSGPA-------------------------------------------------
>AF-A0A290T968-F1-model_v4	17	0.600	1.548E+07	112	118	135	128	137	191
----------------------------------------------------------------------------------------------------------------SLDGnelFYG----------------
>AF-A0A7T9KCY4-F1-model_v4	14	0.571	1.470E+08	22	28	135	5	9	170
----------------------SI--FLI----------------------------------------------------------------------------------------------------------
>AF-A0A3N9THW9-F1-model_v4	18	0.615	5.897E+06	126	134	135	134	146	186
------------------------------------------------------------------------------------------------------------------------------AGAGVGFkvtdNF
>AF-A0A4Q9H0Q9-F1-model_v4	17	0.235	1.548E+07	117	133	135	107	118	189
---------------------------------------------------------------------------------------------------------------------YGV-----MDDVTVTAR-
>AF-A0A4Q3KPE1-F1-model_v4	19	0.333	2.246E+06	44	64	135	98	126	164
--------------------------------------------VYGRLGynNLRAeakaggiTYGDDTDG-GL----------------------------------------------------------------------
>AF-A0A2D7HZC4-F1-model_v4	16	0.571	2.135E+07	127	133	135	39	45	185
-------------------------------------------------------------------------------------------------------------------------------GLGVAWS-
>AF-A0A2E3C5E6-F1-model_v4	19	0.562	2.246E+06	22	34	135	105	120	191
----------------------VIGYlPLTDDDkfELF----------------------------------------------------------------------------------------------------
>AF-A0A4Y9IM61-F1-model_v4	15	0.235	5.604E+07	80	109	135	97	120	164
--------------------------------------------------------------------------------MSNHSF-SA---IPNnvneTGFGL------NFGA-------------------------
>AF-A0A553FIU2-F1-model_v4	19	0.282	4.274E+06	1	35	135	118	158	182
-GATS--TE-FTKSYQgysetDTLsgvsmgAGINIR--LMHQVALNL---------------------------------------------------------------------------------------------------
>AF-A0A1V1PS48-F1-model_v4	16	0.400	2.135E+07	125	134	135	45	54	167
-----------------------------------------------------------------------------------------------------------------------------TARLGYRANA
>AF-A0A3R8T5J5-F1-model_v4	15	0.320	4.063E+07	13	37	135	71	90	197
-------------GYKF--YG---GYQFTPNFALEAGY-------------------------------------------------------------------------------------------------
>AF-A4EE95-F1-model_v4	17	1.00	1.122E+07	108	112	135	86	90	168
------------------------------------------------------------------------------------------------------------FAKAS----------------------
>AF-A0A8A9EGR0-F1-model_v4	17	0.833	1.548E+07	78	83	135	132	137	183
------------------------------------------------------------------------------TSINSD---------------------------------------------------
>AF-A0A7C4ZBQ2-F1-model_v4	17	0.423	1.548E+07	93	118	135	179	198	220
---------------------------------------------------------------------------------------------AGIGAQ--YAFTPNF----GVRGEYT----------------
>AF-K2J5C9-F1-model_v4	24	0.473	8.969E+04	20	38	135	76	88	173
--------------------GTSI------DVELQNNYG------------------------------------------------------------------------------------------------
>AF-A0A7V3XEL0-F1-model_v4	20	0.371	1.180E+06	5	36	135	74	99	213
-----VEDEFFlGFRY---------TYNFTPriGAELGLS--------------------------------------------------------------------------------------------------
>AF-A0A553FQP4-F1-model_v4	18	0.555	8.135E+06	111	119	135	85	93	157
---------------------------------------------------------------------------------------------------------------ASVYGLAGL---------------
>AF-A0A212JPL0-F1-model_v4	17	0.333	1.548E+07	47	58	135	153	162	164
-----------------------------------------------SLIRLG--YGFR----------------------------------------------------------------------------
>AF-A0A3E0X371-F1-model_v4	17	0.800	1.548E+07	104	108	135	109	113	183
--------------------------------------------------------------------------------------------------------TENFA--------------------------
>AF-A0A1W2GKH3-F1-model_v4	18	0.454	5.897E+06	112	122	135	16	26	188
----------------------------------------------------------------------------------------------------------------SLETVEAQEKG------------
>AF-A0A4Y8UMD4-F1-model_v4	18	0.400	5.897E+06	20	34	135	310	322	325
--------------------RRVIG--QIDYVESA----------------------------------------------------------------------------------------------------
>AF-A0A7Z2T5V7-F1-model_v4	16	0.437	2.946E+07	20	32	135	25	38	169
--------------------GHRIG--LGFsstDVE------------------------------------------------------------------------------------------------------
>AF-A0A0K6IV58-F1-model_v4	17	0.416	1.548E+07	38	57	135	146	169	170
--------------------------------------GEYQradiDQVDLSNFSVGARYHF-----------------------------------------------------------------------------
>AF-A0A6L8GWA7-F1-model_v4	22	0.333	3.254E+05	85	120	135	263	290	314
-------------------------------------------------------------------------------------AGGVQMlrTTQN---RLK-------FE-IRLDRpLYTLE--------------
>AF-A0A3Q9NLR4-F1-model_v4	16	0.428	2.135E+07	127	133	135	93	99	342
-------------------------------------------------------------------------------------------------------------------------------RLGSGAR-
>AF-A0A5C7PMN5-F1-model_v4	17	0.428	1.548E+07	43	52	135	87	100	158
-------------------------------------------NVYGRLGygrnSLD----------------------------------------------------------------------------------
>AF-A0A1R4J3T1-F1-model_v4	22	0.481	3.254E+05	93	119	135	30	45	173
---------------------------------------------------------------------------------------------ANIGA--------SFF--ASDSGQ-GL---------------
>AF-A0A2N8KZY1-F1-model_v4	20	0.700	1.180E+06	16	25	135	96	104	176
----------------AHLY-GRIGY-------------------------------------------------------------------------------------------------------------
>AF-A0A557PGY3-F1-model_v4	18	0.666	8.135E+06	21	26	135	149	154	334
---------------------GSMGYQ------------------------------------------------------------------------------------------------------------
>AF-A0A432SDS8-F1-model_v4	17	0.348	1.122E+07	64	100	135	98	134	344
----------------------------------------------------------------VRPYLLAGAGYERThgaTVqtTDDDSQ------MFyNAGAGVK----------------------------------
>AF-Q21P61-F1-model_v4	15	0.800	4.063E+07	81	85	135	123	127	191
---------------------------------------------------------------------------------NSDSF-------------------------------------------------
>AF-A0A4Y8L2E5-F1-model_v4	17	0.315	1.122E+07	21	36	135	108	126	163
---------------------RNITDFgcnLGLGAEFDLS--------------------------------------------------------------------------------------------------
>AF-A0A2G3K6G9-F1-model_v4	15	0.800	4.063E+07	109	113	135	85	89	180
-------------------------------------------------------------------------------------------------------------AKASV---------------------
>AF-A0A557P596-F1-model_v4	19	0.301	4.274E+06	27	72	135	172	214	370
---------------------------LGAGVEYQLSHNwrirsEYqwFDNVGENST---------TGRSDV-NYLSLGL--------------------------------------------------------------
>AF-A0A4Y3INY4-F1-model_v4	17	0.571	1.122E+07	127	133	135	32	38	179
-------------------------------------------------------------------------------------------------------------------------------RVGVGFS-
>AF-F5XWX1-F1-model_v4	20	0.625	1.628E+06	127	134	135	167	174	175
-------------------------------------------------------------------------------------------------------------------------------TVGVGFRF
>AF-A0A2A4UW59-F1-model_v4	19	0.727	3.098E+06	15	24	135	38	48	183
---------------FGNLYlGGSIG--------------------------------------------------------------------------------------------------------------
>AF-A0A7Y3J4B8-F1-model_v4	19	0.545	4.274E+06	44	53	135	126	136	244
--------------------------------------------VDRSLTrSLDF---------------------------------------------------------------------------------
>AF-A0A4Q5KUN2-F1-model_v4	17	0.500	1.122E+07	112	119	135	103	110	333
----------------------------------------------------------------------------------------------------------------SLRDDYIL---------------
>AF-A0A2G1UQX4-F1-model_v4	23	0.750	1.708E+05	127	134	135	172	179	180
-------------------------------------------------------------------------------------------------------------------------------GLGVTFSF
>AF-A0A1T2L4T3-F1-model_v4	14	0.416	7.729E+07	113	120	135	58	69	178
-----------------------------------------------------------------------------------------------------------------LGHNYsdnfGLE--------------
>AF-A0A431L6D8-F1-model_v4	19	0.571	4.274E+06	128	134	135	41	47	272
--------------------------------------------------------------------------------------------------------------------------------LGVRFSA
>AF-A0A2G2GAR6-F1-model_v4	17	0.454	1.548E+07	21	31	135	195	203	302
---------------------GSMG--VIDDN-------------------------------------------------------------------------------------------------------
>AF-A0A524QK74-F1-model_v4	18	0.833	8.135E+06	98	103	135	373	378	410
--------------------------------------------------------------------------------------------------GAKYYF-------------------------------
>AF-A0A090RBK4-F1-model_v4	16	0.411	2.946E+07	103	115	135	101	117	169
-------------------------------------------------------------------------------------------------------FIALGFArnseKFSFDG-------------------
>AF-A0A316FYQ8-F1-model_v4	19	0.300	4.274E+06	3	31	135	55	71	169
---NNVAIEGrAGFG-------------LTDDS-------------------------------------------------------------------------------------------------------
>AF-A0A640P9G6-F1-model_v4	16	0.400	2.135E+07	0	9	135	80	89	254
AHAQSNQIEA-----------------------------------------------------------------------------------------------------------------------------
>AF-A0A7C7VX29-F1-model_v4	17	0.714	1.122E+07	128	134	135	23	29	152
--------------------------------------------------------------------------------------------------------------------------------LGVGGSF
>AF-A0A7T9KD17-F1-model_v4	20	0.360	1.628E+06	112	131	135	37	55	156
----------------------------------------------------------------------------------------------------------------SLTIFgadyeYGLAK------LGPG---
>AF-A0A4R7BH42-F1-model_v4	19	0.409	3.098E+06	27	46	135	82	101	180
---------------------------LGVNSEvsLDLFYGAY--VLGG----------------------------------------------------------------------------------------
>AF-A0A7W4FB55-F1-model_v4	16	0.375	2.135E+07	32	52	135	166	197	353
--------------------------------ALALRleYqyvasvGEGGnnGVVLDNgQTSLG----------------------------------------------------------------------------------
>AF-A0A1G5QYX9-F1-model_v4	17	0.500	1.548E+07	48	57	135	157	166	167
------------------------------------------------LFSVSATYDF-----------------------------------------------------------------------------
>AF-A0A0B8P1V2-F1-model_v4	17	0.375	1.122E+07	4	26	135	71	86	171
----NSEM-AFG------L-DTRIGfYF------------------------------------------------------------------------------------------------------------
>AF-A0A4R2FPZ1-F1-model_v4	17	0.400	1.122E+07	46	57	135	102	121	180
----------------------------------------------GNVTdSLAlyakggiAIYDW-----------------------------------------------------------------------------
>AF-A0A6G8IKT4-F1-model_v4	18	0.833	5.897E+06	129	134	135	148	153	188
---------------------------------------------------------------------------------------------------------------------------------GVGANF
>AF-A0A2D9F6F6-F1-model_v4	19	0.714	2.246E+06	30	36	135	43	49	368
------------------------------PVELAQS--------------------------------------------------------------------------------------------------
>AF-A0A5C6RSL3-F1-model_v4	31	0.444	5.145E+02	86	118	135	83	115	176
--------------------------------------------------------------------------------------GNFSMM--PIQAGFKYYFTDNtggAYAKADL-GFHR----------------
>AF-E0TBS9-F1-model_v4	25	0.400	6.498E+04	17	36	135	21	38	184
-----------------AQYAGST--QLTRYGELGLN--------------------------------------------------------------------------------------------------
>AF-A0A7C5SST6-F1-model_v4	17	0.666	1.548E+07	129	134	135	196	201	205
---------------------------------------------------------------------------------------------------------------------------------TVGFRF
>AF-A0A511R0X4-F1-model_v4	18	0.666	8.135E+06	128	133	135	164	169	173
--------------------------------------------------------------------------------------------------------------------------------LRVGAN-
>AF-A0A2E6LZZ6-F1-model_v4	16	0.500	2.946E+07	113	120	135	43	50	183
-----------------------------------------------------------------------------------------------------------------LDRFEDLE--------------
>AF-A0A7C1NP98-F1-model_v4	18	0.470	5.897E+06	22	38	135	53	69	314
----------------------NIGYRFFNDWALEASYG------------------------------------------------------------------------------------------------
>AF-A0A2T5J0Q6-F1-model_v4	19	0.303	4.274E+06	113	133	135	28	60	180
-----------------------------------------------------------------------------------------------------------------LGIQYGQLQTEDIQmpnqqtlklnhlGLVVGAN-
>AF-A0A1E5ARQ7-F1-model_v4	16	0.500	2.946E+07	111	116	135	9	14	180
---------------------------------------------------------------------------------------------------------------ASLFTL------------------
>AF-A0A7C7QFZ0-F1-model_v4	19	0.352	4.274E+06	35	51	135	38	52	181
-----------------------------------LNYREPNLSRHT--ISL-----------------------------------------------------------------------------------
>AF-A0A2A4TRS8-F1-model_v4	18	0.421	8.135E+06	79	96	135	107	120	158
-------------------------------------------------------------------------------SISeSDSETG-----ANIG--------------------------------------
>AF-A0A401UAY6-F1-model_v4	22	0.476	4.490E+05	101	119	135	82	98	164
-----------------------------------------------------------------------------------------------------YYFssTES----ASFYGVGGL---------------
>AF-A0A553FIT8-F1-model_v4	19	0.625	3.098E+06	29	36	135	45	52	177
-----------------------------GADELALS--------------------------------------------------------------------------------------------------
>AF-A0A1X1MLS8-F1-model_v4	15	0.500	5.604E+07	13	18	135	95	100	178
-------------GYAFDL--------------------------------------------------------------------------------------------------------------------
>AF-A0A0Q8EGJ9-F1-model_v4	18	0.285	8.135E+06	0	36	135	15	48	184
LTLSS--TAAAT---QAGQwYGRAeIGH---TDLEVAvgdLS--------------------------------------------------------------------------------------------------
>AF-A0A7C7U403-F1-model_v4	17	0.300	1.122E+07	80	107	135	168	202	216
--------------------------------------------------------------------------------INSAigiefqlSQRlavGSQM-IFNIFPnkTL----GESF---------------------------
>AF-A0A2G2GAW1-F1-model_v4	16	0.428	2.135E+07	81	94	135	23	31	257
---------------------------------------------------------------------------------NSQSFG-----MQN----------------------------------------
>AF-A0A539DGX9-F1-model_v4	17	0.416	1.548E+07	110	120	135	139	150	168
--------------------------------------------------------------------------------------------------------------KFGVRGDYTrLE--------------
>AF-A0A3N5NZM8-F1-model_v4	16	0.800	2.135E+07	22	26	135	33	37	171
----------------------SIGYA------------------------------------------------------------------------------------------------------------
>AF-A0A1M5XQH1-F1-model_v4	15	0.800	4.063E+07	129	133	135	137	141	177
---------------------------------------------------------------------------------------------------------------------------------GVGFS-
>AF-A0A1Z9B391-F1-model_v4	21	0.625	8.549E+05	50	57	135	191	198	199
--------------------------------------------------SLGAMYRF-----------------------------------------------------------------------------
>AF-A0A1H7GI01-F1-model_v4	19	0.545	4.274E+06	48	55	135	131	141	163
------------------------------------------------LISLDFrpeIY-------------------------------------------------------------------------------
>AF-A0A7X8C0I1-F1-model_v4	19	0.714	4.274E+06	117	123	135	67	73	163
---------------------------------------------------------------------------------------------------------------------YYLEKDE-----------
>AF-A0A315BVU6-F1-model_v4	18	0.666	8.135E+06	30	39	135	64	75	181
------------------------------DVEgyLALGAGE-----------------------------------------------------------------------------------------------
>AF-A0A1V8RJ61-F1-model_v4	15	0.318	4.063E+07	110	123	135	87	108	215
--------------------------------------------------------------------------------------------------------------WQSDNFVYGVEgdigyngvKGE-----------
>AF-A0A3B0YQY8-F1-model_v4	17	1.00	1.122E+07	96	100	135	140	144	180
------------------------------------------------------------------------------------------------GAGLK----------------------------------
>AF-A0A0F8ZPI5-F1-model_v4	18	0.470	5.897E+06	22	38	135	53	69	273
----------------------NIGYRFFNDWALEASYG------------------------------------------------------------------------------------------------
>AF-A0A0K8P8I9-F1-model_v4	20	0.666	1.180E+06	1	8	135	336	344	351
-TQNrRVEIE------------------------------------------------------------------------------------------------------------------------------
>AF-A0A2W6R917-F1-model_v4	18	0.454	8.135E+06	2	9	135	54	64	175
--LNRylaVETEA-----------------------------------------------------------------------------------------------------------------------------
>AF-A0A562RHL9-F1-model_v4	16	0.500	2.946E+07	112	117	135	98	103	186
----------------------------------------------------------------------------------------------------------------RLFGFY-----------------
>AF-A0A6C1NA38-F1-model_v4	16	0.555	2.946E+07	111	119	135	89	97	187
---------------------------------------------------------------------------------------------------------------ASDDGDARL---------------
>AF-A0A071LSP1-F1-model_v4	16	0.363	2.135E+07	35	55	135	129	149	171
-----------------------------------LVYGAGlQFNPYQN-IVLDAGY-------------------------------------------------------------------------------
>AF-A0A7X7GR71-F1-model_v4	18	0.466	8.135E+06	21	35	135	85	94	271
---------------------TS-GYWL----EVAL---------------------------------------------------------------------------------------------------
>AF-A0A519YW22-F1-model_v4	15	1.00	5.604E+07	35	38	135	284	287	330
-----------------------------------LSYG------------------------------------------------------------------------------------------------
>AF-A0A7C5QND8-F1-model_v4	14	0.333	7.729E+07	47	55	135	141	149	169
-----------------------------------------------NSIRLEYTY-------------------------------------------------------------------------------
>AF-A0A6L8LDX9-F1-model_v4	18	0.454	5.897E+06	109	119	135	100	110	178
-------------------------------------------------------------------------------------------------------------AKWSQPIDDGL---------------
>AF-A0A3P3QRD1-F1-model_v4	17	0.428	1.548E+07	15	33	135	44	63	180
---------------FDTL-GGSFGYQinDMFGVEV-----------------------------------------------------------------------------------------------------
>AF-A0A0F4NIN1-F1-model_v4	16	0.416	2.135E+07	2	13	135	297	305	338
--QNVN---AQGKG-------------------------------------------------------------------------------------------------------------------------
>AF-A0A143PR26-F1-model_v4	15	0.384	4.063E+07	122	134	135	126	138	168
--------------------------------------------------------------------------------------------------------------------------GAFILGGGVRINA
>AF-A0A165JFX3-F1-model_v4	14	0.600	7.729E+07	1	5	135	11	15	173
-GCSSV---------------------------------------------------------------------------------------------------------------------------------
>AF-A0A6P2BGY9-F1-model_v4	16	0.666	2.946E+07	64	69	135	60	65	180
----------------------------------------------------------------LNPYLS-----------------------------------------------------------------
>AF-A0A323TM38-F1-model_v4	22	0.375	4.490E+05	118	130	135	82	97	271
----------------------------------------------------------------------------------------------------------------------TLAKGEAvmrIATLIP----
>AF-A0A2J6J8Y0-F1-model_v4	16	0.285	2.135E+07	26	37	135	16	29	175
--------------------------FPIAALALDeyQSY-------------------------------------------------------------------------------------------------
>AF-A0A6N7QNY4-F1-model_v4	19	0.233	4.274E+06	111	134	135	95	118	175
---------------------------------------------------------------------------------------------------------------ARLPiagtiTPYG------IAGVTLaDFSA
>AF-A0A0U3CWL5-F1-model_v4	20	0.636	1.628E+06	58	68	135	62	72	186
----------------------------------------------------------GILGVDLHPYV------------------------------------------------------------------
>AF-A0A4Q8CZ45-F1-model_v4	19	0.285	3.098E+06	111	131	135	94	108	187
---------------------------------------------------------------------------------------------------------------ERLAGAYAV------AHLPVT---
>AF-A6FFD0-F1-model_v4	15	1.00	5.604E+07	33	36	135	5	8	187
---------------------------------LALS--------------------------------------------------------------------------------------------------
>AF-A0A1G0IX17-F1-model_v4	21	0.444	6.196E+05	33	50	135	79	96	190
---------------------------------LELNFGYYSFGSYGGLTS------------------------------------------------------------------------------------
>AF-A0A067A285-F1-model_v4	16	0.555	2.135E+07	111	119	135	120	126	197
---------------------------------------------------------------------------------------------------------------FSLDT--GL---------------
>AF-A0A329E4X4-F1-model_v4	16	0.666	2.135E+07	128	134	135	50	58	175
--------------------------------------------------------------------------------------------------------------------------------LGalVGFRF
>AF-A0A3N1JQI7-F1-model_v4	17	0.666	1.548E+07	101	109	135	160	168	242
-----------------------------------------------------------------------------------------------------YYRTYNKFA-------------------------
>AF-A0A2G2J3M5-F1-model_v4	20	0.366	1.628E+06	25	51	135	145	174	181
-------------------------YAFTPKNALRLDYTRYGMRQLGNSTgaaSL-----------------------------------------------------------------------------------
>AF-A0A084UC32-F1-model_v4	18	0.500	5.897E+06	51	60	135	56	65	218
---------------------------------------------------LQAGYGFGGD--------------------------------------------------------------------------
>AF-A0A7T9Q5D9-F1-model_v4	18	0.500	5.897E+06	107	119	135	43	56	161
-----------------------------------------------------------------------------------------------------------FQAKYGLkDRNYIL---------------
>AF-A0A5E7Z607-F1-model_v4	18	0.636	8.135E+06	94	104	135	124	134	164
----------------------------------------------------------------------------------------------NMGGGLAYSFT------------------------------
>AF-A0A519JL06-F1-model_v4	20	0.428	1.628E+06	13	25	135	48	68	179
-------------GYFKALYGvGSagqmtftTGY-------------------------------------------------------------------------------------------------------------
>AF-A0A2W4TVJ6-F1-model_v4	17	0.625	1.122E+07	29	36	135	112	119	186
-----------------------------DDVELFAR--------------------------------------------------------------------------------------------------
>AF-A0A2E5AHB6-F1-model_v4	18	0.245	8.135E+06	22	74	135	95	129	241
----------------------NIGagytYFDASDVELD-------------VINVRGGYDFT-------PY--FGLEG------------------------------------------------------------
>AF-A0A315BGA2-F1-model_v4	16	0.500	2.135E+07	112	119	135	86	95	179
----------------------------------------------------------------------------------------------------------------SLkvNRAYGL---------------
>AF-A0A5R8YB58-F1-model_v4	19	0.454	2.246E+06	61	75	135	133	154	225
-------------------------------------------------------------RVGLPidrfmPYLSAGvtLADF-----------------------------------------------------------
>AF-A0A4V2AHF8-F1-model_v4	23	0.583	1.708E+05	21	32	135	76	87	250
---------------------GRTGYVLGDTVE------------------------------------------------------------------------------------------------------
>AF-A0A848JCB3-F1-model_v4	15	0.413	4.063E+07	101	129	135	63	79	183
-----------------------------------------------------------------------------------------------------YQFTPNF----SLEGG-------WI-GLG-----
>AF-A0A2D7Y5Y8-F1-model_v4	17	0.363	1.122E+07	27	37	135	230	240	330
---------------------------LGTPVDVELNY-------------------------------------------------------------------------------------------------
>AF-D4ZMK7-F1-model_v4	17	0.500	1.122E+07	63	70	135	241	248	335
---------------------------------------------------------------HLNQYPSA----------------------------------------------------------------
>AF-A0A5M6ZKW3-F1-model_v4	17	0.625	1.122E+07	126	133	135	89	96	165
------------------------------------------------------------------------------------------------------------------------------APLGDGFS-
>AF-A0A2N2TNK0-F1-model_v4	19	0.625	3.098E+06	27	34	135	103	110	179
---------------------------LGDTVELF----------------------------------------------------------------------------------------------------
>AF-A0A6H0IUV3-F1-model_v4	16	0.375	2.946E+07	47	62	135	20	34	179
-----------------------------------------------NLGR-HAGGYFGGGGL------------------------------------------------------------------------
>AF-A0A0S7ZZD5-F1-model_v4	15	0.533	5.604E+07	24	38	135	128	138	182
------------------------TYF-TDD---GVSYG------------------------------------------------------------------------------------------------
>AF-A0A1V0KVG4-F1-model_v4	19	0.571	3.098E+06	94	100	135	961	967	1232
----------------------------------------------------------------------------------------------NITDTLK----------------------------------
>AF-A0A420WDI7-F1-model_v4	15	0.320	4.063E+07	113	130	135	12	32	169
-----------------------------------------------------------------------------------------------------------------LTGFAGQA----MAqdtgaygTLGV----
>AF-A0A1M6GRB4-F1-model_v4	17	0.571	1.122E+07	110	116	135	33	39	179
--------------------------------------------------------------------------------------------------------------KASLGIL------------------
>AF-A0A1J5P8G0-F1-model_v4	19	0.625	2.246E+06	109	116	135	112	119	169
-------------------------------------------------------------------------------------------------------------AKASVPGF------------------
>AF-I2GLI8-F1-model_v4	21	0.360	6.196E+05	108	132	135	23	47	170
------------------------------------------------------------------------------------------------------------FFKEGQATYQTNARGHWMAGGGLTF--
>AF-A0A2V9YH40-F1-model_v4	17	0.615	1.548E+07	18	29	135	26	36	208
------------------LYGGfS--YANTD---------------------------------------------------------------------------------------------------------
>AF-A0A3S4IDX3-F1-model_v4	17	0.391	1.122E+07	111	133	135	13	26	321
---------------------------------------------------------------------------------------------------------------AS-DGLY--------AGANVGWS-
>AF-A0A150S4A7-F1-model_v4	14	0.800	1.470E+08	126	130	135	76	80	178
------------------------------------------------------------------------------------------------------------------------------AGVGV----
>AF-A0A359C9Y5-F1-model_v4	16	1.00	2.135E+07	14	18	135	120	124	190
--------------YFADL--------------------------------------------------------------------------------------------------------------------
>AF-A0A1S6HYP1-F1-model_v4	20	0.318	1.628E+06	88	100	135	105	126	203
----------------------------------------------------------------------------------------AAMTIspvirhaftDNITAYLK----------------------------------
>AF-A0A651HHA9-F1-model_v4	16	0.666	2.135E+07	125	130	135	55	60	174
-----------------------------------------------------------------------------------------------------------------------------MAGVRV----
>AF-A0A3M1PUP0-F1-model_v4	17	0.272	1.548E+07	33	54	135	103	120	175
---------------------------------LGLVYG----DLDRGFGSVDDT--------------------------------------------------------------------------------
>AF-A0A1G1FE03-F1-model_v4	15	0.500	4.063E+07	19	28	135	36	45	179
-------------------YGNSIYGDLG----------------------------------------------------------------------------------------------------------
>AF-A0A6N7QP50-F1-model_v4	17	0.571	1.548E+07	66	72	135	165	171	180
------------------------------------------------------------------DYSSEGL--------------------------------------------------------------
>AF-A0A2E8MS17-F1-model_v4	14	0.600	1.066E+08	128	132	135	26	30	188
--------------------------------------------------------------------------------------------------------------------------------LGLRF--
>AF-A0A1E3G934-F1-model_v4	19	0.352	4.274E+06	40	54	135	83	99	193
----------------------------------------YGRSDYGSVGPLDssAI--------------------------------------------------------------------------------
>AF-A0A3S9B657-F1-model_v4	18	0.571	5.897E+06	93	99	135	153	159	196
---------------------------------------------------------------------------------------------DNITARL-----------------------------------
>AF-A0A4Q3S6K3-F1-model_v4	19	0.363	3.098E+06	21	40	135	74	92	174
---------------------TSIG---GGNVDVDLNYdvGAY----------------------------------------------------------------------------------------------
>AF-A0A660XIN6-F1-model_v4	15	0.833	4.063E+07	17	22	135	17	22	177
-----------------DLYGSS----------------------------------------------------------------------------------------------------------------
>AF-A0A3B9YDG7-F1-model_v4	19	0.538	4.274E+06	109	117	135	59	71	189
-------------------------------------------------------------------------------------------------------------AKAgpglSLQGLY-----------------
>AF-A0A1G0GUH6-F1-model_v4	19	0.307	3.098E+06	112	133	135	37	58	214
----------------------------------------------------------------------------------------------------------------SNARQkmgtYTL----DTPHLYVGAN-
>AF-A0A5D0MH17-F1-model_v4	15	0.333	4.063E+07	85	96	135	118	126	154
-------------------------------------------------------------------------------------LGGFQ---FNIT--------------------------------------
>AF-A0A2D2AZN7-F1-model_v4	16	0.800	2.946E+07	21	25	135	47	51	160
---------------------GRIGY-------------------------------------------------------------------------------------------------------------
>AF-A0A2V8MY71-F1-model_v4	17	0.500	1.122E+07	21	26	135	28	33	177
---------------------TSMGYA------------------------------------------------------------------------------------------------------------
>AF-A0A1F4GBD0-F1-model_v4	14	1.00	7.729E+07	21	24	135	81	84	184
---------------------GSIG--------------------------------------------------------------------------------------------------------------
>AF-A0A1I2ZLS5-F1-model_v4	19	0.461	4.274E+06	24	36	135	66	78	194
------------------------GYFVTDYFALEAR--------------------------------------------------------------------------------------------------
>AF-A0A1G0M9A5-F1-model_v4	15	0.500	4.063E+07	1	6	135	154	159	169
-DANRVE--------------------------------------------------------------------------------------------------------------------------------
>AF-A0A532UDN7-F1-model_v4	16	0.500	2.135E+07	20	29	135	50	58	170
--------------------GGS-DYKLIP---------------------------------------------------------------------------------------------------------
>AF-A0A2G2GGJ4-F1-model_v4	16	0.238	2.135E+07	113	133	135	9	22	290
-----------------------------------------------------------------------------------------------------------------LGRGYIQE-------LYCGKS-
>AF-A0A081C0A4-F1-model_v4	16	0.444	2.135E+07	28	36	135	46	54	158
----------------------------TAGAALALN--------------------------------------------------------------------------------------------------
>AF-A1WWI9-F1-model_v4	15	0.461	5.604E+07	67	78	135	73	85	194
-------------------------------------------------------------------YVSvEGRAGFGIG--------------------------------------------------------
>AF-A0A3M2ESJ0-F1-model_v4	16	0.666	2.946E+07	127	132	135	79	84	231
-------------------------------------------------------------------------------------------------------------------------------GLGLGA--
>AF-A0A662ENZ1-F1-model_v4	16	0.428	2.946E+07	48	64	135	128	146	151
------------------------------------------------LGSLsGGT--FTgsvGPGVGL----------------------------------------------------------------------
>AF-Q2SNR4-F1-model_v4	18	0.833	8.135E+06	126	131	135	99	104	171
------------------------------------------------------------------------------------------------------------------------------ATLGVG---
>AF-A0A7V0UFF4-F1-model_v4	18	0.714	8.135E+06	127	133	135	127	133	181
-------------------------------------------------------------------------------------------------------------------------------GLRAGFN-
>AF-A0A2E2WL75-F1-model_v4	16	1.00	2.135E+07	95	99	135	27	31	202
-----------------------------------------------------------------------------------------------IGAGL-----------------------------------
>AF-A0A662EI86-F1-model_v4	16	0.800	2.946E+07	111	115	135	59	63	150
---------------------------------------------------------------------------------------------------------------FSLDG-------------------
>AF-A0A7W9A308-F1-model_v4	18	1.00	8.135E+06	112	116	135	139	143	173
----------------------------------------------------------------------------------------------------------------SLDGQ------------------
>AF-A0A2A4UQY0-F1-model_v4	16	0.300	2.135E+07	20	49	135	27	47	177
--------------------GGSI--AFID-------YAEEGISDDASLT-------------------------------------------------------------------------------------
>AF-A0A2N6G9Y3-F1-model_v4	16	0.500	2.135E+07	111	118	135	45	52	187
---------------------------------------------------------------------------------------------------------------FGLRGAYG----------------
>AF-B0TVB2-F1-model_v4	21	0.318	8.549E+05	70	91	135	174	190	356
----------------------------------------------------------------------ARLEYQYI-----DSLGSDLIG-------------------------------------------
>AF-A0A1W1VHW0-F1-model_v4	23	0.325	1.708E+05	18	59	135	109	137	176
------------------LYGTSGT---IHDV-----------NVGGGLgTNLRFSNHFRT---------------------------------------------------------------------------
>AF-A0A858RMV8-F1-model_v4	16	0.416	2.135E+07	44	55	135	145	156	191
--------------------------------------------VGYDVTSNFQIY-------------------------------------------------------------------------------
>AF-A0A258FTG3-F1-model_v4	16	0.291	2.946E+07	13	36	135	10	31	220
-------------RYEFALRRGTTCY--GRGVARAVV--------------------------------------------------------------------------------------------------
>AF-A0A5E7ZGA1-F1-model_v4	19	0.500	3.098E+06	23	32	135	164	173	221
-----------------------IGYTVGGGVE------------------------------------------------------------------------------------------------------
>AF-A0A7Y4A9E1-F1-model_v4	16	0.333	2.946E+07	79	100	135	132	148	490
-------------------------------------------------------------------------------NISNDVElyGRL-------GAMLW----------------------------------
>AF-A0A521YZK7-F1-model_v4	18	0.571	5.897E+06	128	134	135	176	182	183
--------------------------------------------------------------------------------------------------------------------------------VGVTFSF
>AF-A0A3T0E7B3-F1-model_v4	14	0.500	1.066E+08	111	116	135	4	9	165
---------------------------------------------------------------------------------------------------------------AVLAGA------------------
>AF-A0A7S8J004-F1-model_v4	24	0.500	8.969E+04	20	36	135	22	40	174
--------------------GTGIG-FLGgtpDGVEFALN--------------------------------------------------------------------------------------------------
>AF-A0A6B2M0X4-F1-model_v4	18	0.666	5.897E+06	3	8	135	59	64	177
---HNVEIE------------------------------------------------------------------------------------------------------------------------------
>AF-A0A1E5IVT6-F1-model_v4	20	0.450	1.628E+06	101	120	135	58	67	182
-----------------------------------------------------------------------------------------------------YNFTENF----------GLE--------------
>AF-A0A1G0H848-F1-model_v4	20	0.358	1.628E+06	96	132	135	148	186	193
------------------------------------------------------------------------------------------------GAGLGYNFTHRWTGTAEFNGAYFSAKNAngFIGGFTLGF--
>AF-A0A2U2HK98-F1-model_v4	19	0.833	4.274E+06	129	134	135	191	196	197
---------------------------------------------------------------------------------------------------------------------------------GVRFNF
>AF-A0A522D5Q1-F1-model_v4	16	0.454	2.135E+07	3	13	135	260	267	361
---SSL---AQGKR-------------------------------------------------------------------------------------------------------------------------
>AF-A0A7Z2MYF7-F1-model_v4	21	0.600	8.549E+05	49	58	135	205	214	365
-------------------------------------------------TSVGLTYHFG----------------------------------------------------------------------------
>AF-A0A7X9Y6R4-F1-model_v4	21	0.354	8.549E+05	22	47	135	28	57	173
----------------------SIGvfsssEADTNPVALGLS-LEYDFDCGDN---------------------------------------------------------------------------------------
>AF-A0A3S0KPH2-F1-model_v4	19	0.380	3.098E+06	4	37	135	65	104	185
----SLEasyI-DFGKaRYEYVQGSTTIGGRL-DASALtvggALRY-------------------------------------------------------------------------------------------------
>AF-A0A6G8IHE6-F1-model_v4	20	0.409	1.180E+06	27	39	135	6	26	186
---------------------------LTAAV-LALtafgahaqsSYTE-----------------------------------------------------------------------------------------------
>AF-A0A2T1KMK7-F1-model_v4	22	0.700	3.254E+05	49	58	135	199	208	372
-------------------------------------------------TSLGVTYHFG----------------------------------------------------------------------------
>AF-A0A2E8W977-F1-model_v4	17	0.583	1.122E+07	62	73	135	3	12	157
--------------------------------------------------------------SGLG--VSAGLD-------------------------------------------------------------
>AF-A0A3M0CHR8-F1-model_v4	17	0.833	1.122E+07	82	87	135	73	78	175
----------------------------------------------------------------------------------SDSFGR-----------------------------------------------
>AF-A0A5J4E268-F1-model_v4	18	0.285	8.135E+06	85	98	135	30	42	185
-------------------------------------------------------------------------------------FGG-AIGTANIDET------------------------------------
>AF-A0A7V4BL07-F1-model_v4	16	0.800	2.135E+07	105	109	135	113	117	273
---------------------------------------------------------------------------------------------------------ESFFA-------------------------
>AF-A0A7W8J3D8-F1-model_v4	15	0.444	4.063E+07	73	87	135	85	98	280
-------------------------------------------------------------------------APQNslgITN----SLGG-----------------------------------------------
>AF-A0A2Z6EZE4-F1-model_v4	17	0.368	1.548E+07	113	131	135	118	128	191
-----------------------------------------------------------------------------------------------------------------LFSVYGL--------LGVT---
>AF-A0A2H6BKD9-F1-model_v4	19	0.750	4.274E+06	112	119	135	68	75	213
----------------------------------------------------------------------------------------------------------------SLDGQGAL---------------
>AF-A0A852VJD9-F1-model_v4	14	1.00	1.066E+08	30	33	135	185	188	214
------------------------------DVEL-----------------------------------------------------------------------------------------------------
>AF-A0A1K2HIJ6-F1-model_v4	14	0.600	7.729E+07	127	131	135	166	170	176
-------------------------------------------------------------------------------------------------------------------------------TLTVG---
>AF-A0A520RPP1-F1-model_v4	16	0.571	2.946E+07	39	45	135	84	90	170
---------------------------------------EYDHVVG-----------------------------------------------------------------------------------------
>AF-A0A3B8MFB4-F1-model_v4	20	0.312	1.628E+06	55	70	135	99	114	174
-------------------------------------------------------YAFTGGGLGVNRYRRF----------------------------------------------------------------
>AF-A0A532UZ04-F1-model_v4	14	0.384	1.470E+08	122	134	135	54	64	179
--------------------------------------------------------------------------------------------------------------------------GEAM--LNLYKNQ
>AF-A0A6G8IIZ1-F1-model_v4	16	0.500	2.135E+07	27	34	135	110	117	186
---------------------------LGERVELF----------------------------------------------------------------------------------------------------
>AF-I0IFX7-F1-model_v4	18	0.625	5.897E+06	127	134	135	57	64	207
-------------------------------------------------------------------------------------------------------------------------------GLGGGFSA
>AF-A0A1G1ACJ7-F1-model_v4	18	0.470	5.897E+06	97	113	135	44	54	323
-------------------------------------------------------------------------------------------------EGL----GENLF--ASL---------------------
>AF-A0A3D8JYK6-F1-model_v4	18	0.235	8.135E+06	25	75	135	107	144	333
-------------------------YFDTEASANGRRYVDAHGLSPIV--SLAATWHA-----------SDHLFYQ-----------------------------------------------------------
>AF-A0A6F8PS03-F1-model_v4	16	0.333	2.946E+07	104	117	135	16	30	180
--------------------------------------------------------------------------------------------------------TASAKAFAePLPALY-----------------
>AF-H1XQG8-F1-model_v4	18	0.315	5.897E+06	69	103	135	20	49	159
---------------------------------------------------------------------SAFAGGQN--RIgVSFVLSGHLM------FGLKfqHYF-------------------------------
>AF-A0A7W7ELP3-F1-model_v4	18	0.666	8.135E+06	94	99	135	168	173	210
----------------------------------------------------------------------------------------------NITARL-----------------------------------
>AF-B2KCY1-F1-model_v4	19	0.555	3.098E+06	126	134	135	205	213	214
------------------------------------------------------------------------------------------------------------------------------AGLTLRFYF
>AF-A0A344PNZ4-F1-model_v4	17	0.333	1.122E+07	64	75	135	45	56	231
----------------------------------------------------------------QGAYVGATLGYA-----------------------------------------------------------
>AF-D4E0Y5-F1-model_v4	19	0.355	4.274E+06	13	74	135	105	166	231
-------------RYeFDDLWGiiGSFTY--TN-----LSYDYYDGGdkVGDSDFdyySLTAGpsYRF-------NDYVSvyglLGLAH------------------------------------------------------------
>AF-A0A135ZS65-F1-model_v4	17	0.333	1.122E+07	81	100	135	127	144	172
---------------------------------------------------------------------------------NSGSFG------AgvsySITDSLK----------------------------------
>AF-A0A7G5IGB3-F1-model_v4	18	0.258	5.897E+06	65	86	135	25	55	207
-----------------------------------------------------------------GPYVGATLgwqqDRLNlsvtdGGVTQSASAT------------------------------------------------
>AF-A0A7S6N0X1-F1-model_v4	17	0.444	1.122E+07	79	87	135	15	23	171
-------------------------------------------------------------------------------NTNSESADS-----------------------------------------------
>AF-A0A437N768-F1-model_v4	17	0.375	1.122E+07	109	116	135	23	30	190
-------------------------------------------------------------------------------------------------------------AKDNQGTQ------------------
>AF-A0A1I1IRL5-F1-model_v4	21	1.00	6.196E+05	126	132	135	124	130	199
------------------------------------------------------------------------------------------------------------------------------AGLGVGF--
>AF-A0A7C7ZH26-F1-model_v4	15	0.500	5.604E+07	112	119	135	61	74	201
----------------------------------------------------------------------------------------------------------------SLGeGQsvspgYGL---------------
>AF-A0A356SYK8-F1-model_v4	18	0.800	8.135E+06	3	7	135	69	73	277
---SSVEI-------------------------------------------------------------------------------------------------------------------------------
>AF-A0A4V2GJ23-F1-model_v4	20	0.625	1.628E+06	112	119	135	92	99	180
----------------------------------------------------------------------------------------------------------------SLYGAYGV---------------
>AF-I7JB66-F1-model_v4	19	0.400	2.246E+06	86	100	135	25	38	271
--------------------------------------------------------------------------------------GGQQMGRGSMR-TLK----------------------------------
>AF-A0A3D0ZDP2-F1-model_v4	18	0.416	8.135E+06	48	58	135	78	89	299
------------------------------------------------QISLPPgIYRFR----------------------------------------------------------------------------
>AF-A0A4V2IW95-F1-model_v4	22	0.400	3.254E+05	20	29	135	90	99	389
--------------------GANMRYFLIP---------------------------------------------------------------------------------------------------------
>AF-A0A220VHG4-F1-model_v4	16	0.538	2.135E+07	0	12	135	98	110	187
QWQVSNELYFFGK--------------------------------------------------------------------------------------------------------------------------
>AF-A0A7Y5K7G0-F1-model_v4	19	0.375	3.098E+06	108	131	135	194	222	303
------------------------------------------------------------------------------------------------------------FEKDSLsvYGFnieYFVEdnfKGFWI---GSG---
>AF-A0A379U3Q5-F1-model_v4	17	0.391	1.122E+07	111	133	135	28	41	326
---------------------------------------------------------------------------------------------------------------AS-DGLY--------AGANVGWS-
>AF-A0A351U4G1-F1-model_v4	21	0.500	8.549E+05	22	38	135	282	297	350
----------------------SIG--LGAGPYLAFdSYG------------------------------------------------------------------------------------------------
>AF-A0A1G6YRA5-F1-model_v4	17	0.461	1.122E+07	48	57	135	145	157	171
------------------------------------------------LISLRArvvTYEF-----------------------------------------------------------------------------
>AF-A0A1B3NDC5-F1-model_v4	17	0.625	1.548E+07	97	104	135	115	122	206
-------------------------------------------------------------------------------------------------ARLGYYFG------------------------------
>AF-A0A3B8PEP3-F1-model_v4	18	0.300	8.135E+06	13	32	135	118	136	160
-------------SYGAGL-DFNITDTLGANLE------------------------------------------------------------------------------------------------------
>AF-A0A1G1IHH6-F1-model_v4	18	0.375	8.135E+06	43	54	135	110	125	171
-------------------------------------------SVDRNDTShyipLGAT--------------------------------------------------------------------------------
>AF-A0A1G6SWP3-F1-model_v4	18	0.400	5.897E+06	82	91	135	164	173	180
----------------------------------------------------------------------------------RGSDGSVQMI-------------------------------------------
>AF-A0A521PFM7-F1-model_v4	21	0.500	8.549E+05	64	75	135	31	42	185
----------------------------------------------------------------VGAYVNLGLAHA-----------------------------------------------------------
>AF-A0A5F1FDE7-F1-model_v4	15	0.500	5.604E+07	110	115	135	2	7	185
--------------------------------------------------------------------------------------------------------------KAVLAT-------------------
>AF-A0A7Y7CNL3-F1-model_v4	16	0.312	2.135E+07	82	106	135	74	101	175
----------------------------------------------------------------------------------SESQGS---ITAkidhnwsVMG-HLGYAFGES----------------------------
>AF-A0A2K9NC59-F1-model_v4	25	0.391	6.498E+04	25	47	135	187	206	223
-------------------------YAVTDNV---LVRTEYNYVNYDN---------------------------------------------------------------------------------------
>AF-A0A2D5ZYT7-F1-model_v4	14	0.428	7.729E+07	127	133	135	94	100	172
-------------------------------------------------------------------------------------------------------------------------------RLDLPFN-
>AF-W2UE92-F1-model_v4	18	0.388	5.897E+06	22	39	135	129	146	185
----------------------STGIFDIHDNFGGVSYGA-----------------------------------------------------------------------------------------------
>AF-A0A2A4U248-F1-model_v4	15	0.500	4.063E+07	111	120	135	81	86	201
---------------------------------------------------------------------------------------------------------------FSL----GLE--------------
>AF-A0A550KN74-F1-model_v4	15	0.600	4.063E+07	2	6	135	56	60	241
--QNRLE--------------------------------------------------------------------------------------------------------------------------------
>AF-A0A2N1TMS3-F1-model_v4	19	0.444	2.246E+06	20	28	135	224	232	330
--------------------TGSIDYAAI----------------------------------------------------------------------------------------------------------
>AF-A0A7X8KEG0-F1-model_v4	16	0.444	2.946E+07	125	133	135	34	42	178
-----------------------------------------------------------------------------------------------------------------------------IGDLGDAFN-
>AF-A0A660Q828-F1-model_v4	19	0.461	2.246E+06	95	107	135	170	182	183
-----------------------------------------------------------------------------------------------ITGGLTYYFGAGQ---------------------------
>AF-A0A3M1PXT4-F1-model_v4	16	0.500	2.946E+07	96	106	135	58	69	190
------------------------------------------------------------------------------------------------GGRLGYrYQTES----------------------------
>AF-A0A1G0HI23-F1-model_v4	16	0.333	2.135E+07	13	24	135	42	53	216
-------------GYAWIPYQHNIG--------------------------------------------------------------------------------------------------------------
>AF-A0A495WIE6-F1-model_v4	17	0.588	1.122E+07	11	23	135	123	138	174
-----------RKRdYFyfgADL-GYSI---------------------------------------------------------------------------------------------------------------
>AF-A0A0T9NU28-F1-model_v4	17	0.700	1.122E+07	109	118	135	126	134	184
-------------------------------------------------------------------------------------------------------------AKASVLG-YG----------------
>AF-A0A1F9L7L1-F1-model_v4	22	0.320	4.490E+05	25	49	135	150	163	203
-------------------------YFLTADLA-----------VGGSLG-------------------------------------------------------------------------------------
>AF-A0A661NI78-F1-model_v4	19	0.500	3.098E+06	22	31	135	207	216	222
----------------------SITADLTAGV-------------------------------------------------------------------------------------------------------
>AF-A0A363TQD9-F1-model_v4	17	0.625	1.548E+07	51	58	135	158	165	332
---------------------------------------------------LGAGYRFG----------------------------------------------------------------------------
>AF-A0A2H9U5H5-F1-model_v4	16	0.500	2.135E+07	24	37	135	60	73	342
------------------------GYRFTDHYALELGY-------------------------------------------------------------------------------------------------
>AF-A0A2A4X663-F1-model_v4	14	0.600	1.066E+08	94	98	135	181	185	189
----------------------------------------------------------------------------------------------NIGFT------------------------------------
>AF-K6ZYV3-F1-model_v4	16	0.400	2.946E+07	0	9	135	105	114	196
LGFVNLNIEA-----------------------------------------------------------------------------------------------------------------------------
>AF-A0A7Y5DZ57-F1-model_v4	17	0.444	1.122E+07	111	119	135	120	128	257
---------------------------------------------------------------------------------------------------------------APAPGLYGQ---------------
>AF-A0A2T5RCR5-F1-model_v4	18	0.833	5.897E+06	94	99	135	204	209	326
----------------------------------------------------------------------------------------------SIGAGL-----------------------------------
>AF-A0A1D2P8P9-F1-model_v4	21	0.363	6.196E+05	68	94	135	66	98	501
--------------------------------------------------------------------LSAsGLGNRNTIVfydggINSPNYMRSVTTDAN----------------------------------------
>AF-A0A7T9HYB0-F1-model_v4	16	0.500	2.135E+07	127	134	135	29	40	173
-------------------------------------------------------------------------------------------------------------------------------GLGVhlgyGASF
>AF-A0A3M0XKI5-F1-model_v4	16	0.363	2.135E+07	110	119	135	124	134	188
--------------------------------------------------------------------------------------------------------------KESLsGTLGTL---------------
>AF-A0A177QQH4-F1-model_v4	16	0.450	2.946E+07	104	119	135	119	134	214
--------------------------------------------------------------------------------------------------------TEHF----SsyLAavGQYPL---------------
>AF-A0A7W6VZZ1-F1-model_v4	16	0.714	2.135E+07	127	133	135	97	103	228
-------------------------------------------------------------------------------------------------------------------------------GLGVDTN-
>AF-A0A0E3MTY2-F1-model_v4	18	0.666	5.897E+06	22	27	135	6	11	155
----------------------SIGYAQ-----------------------------------------------------------------------------------------------------------
>AF-A0A3S2UU77-F1-model_v4	18	0.833	8.135E+06	127	132	135	184	189	190
-------------------------------------------------------------------------------------------------------------------------------GLGVRF--
>AF-A0A0S8F725-F1-model_v4	19	0.555	2.246E+06	46	54	135	66	74	176
----------------------------------------------RRLTRLLAI--------------------------------------------------------------------------------
>AF-A0A7X5H4F4-F1-model_v4	20	0.625	1.628E+06	21	28	135	133	140	177
---------------------TSIGYGLG----------------------------------------------------------------------------------------------------------
>AF-A0A6H0IVV3-F1-model_v4	16	0.285	2.135E+07	104	117	135	78	91	171
--------------------------------------------------------------------------------------------------------GERAEADLRQGGAY-----------------
>AF-A0A2A4VQM8-F1-model_v4	17	0.500	1.548E+07	126	133	135	62	69	177
------------------------------------------------------------------------------------------------------------------------------FRLGSGLN-
>AF-A0A2A4WBX7-F1-model_v4	16	0.250	2.135E+07	81	88	135	43	50	178
---------------------------------------------------------------------------------SSASLTGL----------------------------------------------
>AF-A0A2W5EYQ0-F1-model_v4	20	0.777	1.180E+06	20	28	135	185	192	204
--------------------GGSIGY-LG----------------------------------------------------------------------------------------------------------
>AF-A0A6G6K602-F1-model_v4	18	0.375	5.897E+06	99	133	135	70	105	177
---------------------------------------------------------------------------------------------------LDYFFTEHI----GLQGSYgifatGSEHHEFDAALVVRFP-
>AF-A0A329E7J2-F1-model_v4	18	0.400	5.897E+06	124	133	135	98	107	181
----------------------------------------------------------------------------------------------------------------------------FMAGPTFRAN-
>AF-A0A3L7DWP4-F1-model_v4	18	0.500	8.135E+06	16	32	135	90	104	190
----------------ADL---VIGAsWLRADVE------------------------------------------------------------------------------------------------------
>AF-A0A7G9NST0-F1-model_v4	18	0.307	8.135E+06	96	134	135	116	144	191
------------------------------------------------------------------------------------------------GAGL----IEGFDNIPSPNGTYHN------FTLHAGGGF
>AF-A0A353DEN5-F1-model_v4	17	0.363	1.122E+07	49	64	135	13	34	167
-------------------------------------------------TSLGQiIAGFGyagteIDTQGL----------------------------------------------------------------------
>AF-A0A661NE72-F1-model_v4	18	0.545	8.135E+06	43	53	135	11	21	181
-------------------------------------------VVISSLTSVAA---------------------------------------------------------------------------------
>AF-A0A2V5D5X4-F1-model_v4	15	0.800	5.604E+07	93	97	135	53	57	187
---------------------------------------------------------------------------------------------ASIGA-------------------------------------
>AF-A0A2H0XRV4-F1-model_v4	16	0.303	2.946E+07	90	118	135	76	99	189
------------------------------------------------------------------------------------------IGMEPeiiTGTRL-----EHF----SeLSGLYG----------------
>AF-A0A5F1ZZ10-F1-model_v4	16	0.363	2.946E+07	3	13	135	200	210	314
---SRRPGEFFGFR-------------------------------------------------------------------------------------------------------------------------
>AF-A0A523PFN5-F1-model_v4	16	0.571	2.946E+07	48	54	135	17	23	161
------------------------------------------------LTSAQAT--------------------------------------------------------------------------------
>AF-A0A7C4HXP3-F1-model_v4	18	0.206	8.135E+06	69	91	135	106	130	167
---------------------------------------------------------------------SAGVFG----STSSDVAlgvavgGGLDIG-------------------------------------------
>AF-A0A495DLK1-F1-model_v4	15	0.714	5.604E+07	16	22	135	160	166	174
----------------ADFYGIS----------------------------------------------------------------------------------------------------------------
>AF-A0A7W6G542-F1-model_v4	18	0.666	8.135E+06	17	24	135	94	102	181
-----------------DLYaGGRIT--------------------------------------------------------------------------------------------------------------
>AF-I8U7S9-F1-model_v4	15	0.500	4.063E+07	32	39	135	80	87	198
--------------------------------ELKLRETE-----------------------------------------------------------------------------------------------
>AF-A0A5C7MLS5-F1-model_v4	18	0.461	8.135E+06	124	134	135	130	142	343
----------------------------------------------------------------------------------------------------------------------------WTAGasAGLRFRF
>AF-A0A6G6SGR1-F1-model_v4	16	0.714	2.135E+07	128	134	135	171	177	178
--------------------------------------------------------------------------------------------------------------------------------LGVGYRF
>AF-E8X4C7-F1-model_v4	17	0.333	1.122E+07	10	25	135	124	144	193
----------FPFNYAKGQYfvmapGGGIDY-------------------------------------------------------------------------------------------------------------
>AF-A0A2N1D3H4-F1-model_v4	19	0.600	4.274E+06	21	30	135	143	152	194
---------------------GSIGYIDIAD--------------------------------------------------------------------------------------------------------
>AF-A0A4Q6CFW4-F1-model_v4	15	0.800	5.604E+07	49	53	135	48	52	218
-------------------------------------------------TSLFA---------------------------------------------------------------------------------
>AF-A0A1G0YG11-F1-model_v4	18	0.321	5.897E+06	103	130	135	268	280	344
-------------------------------------------------------------------------------------------------------FRESF----SLG-----------AGLGP----
>AF-A0A7W7Z9I5-F1-model_v4	23	0.362	2.358E+05	20	72	135	135	175	192
--------------------GGGIDYQLT---EnLKLRAIdfEYqYWPNFT-LGS---I----------SPYgVSAGL--------------------------------------------------------------
>AF-A0A1S6FP01-F1-model_v4	16	0.666	2.135E+07	28	33	135	95	100	196
----------------------------TDGSEL-----------------------------------------------------------------------------------------------------
>AF-A0A7W4EVV5-F1-model_v4	17	1.00	1.548E+07	20	24	135	34	38	167
--------------------GGSIG--------------------------------------------------------------------------------------------------------------
>AF-A0A0Q7Z572-F1-model_v4	16	0.272	2.135E+07	110	131	135	98	108	191
--------------------------------------------------------------------------------------------------------------KDNLG-----------AGLHLG---
>AF-A0A1I6LNL1-F1-model_v4	17	0.500	1.122E+07	16	23	135	6	13	194
----------------AALAGTSM---------------------------------------------------------------------------------------------------------------
>AF-A0A2T7U8H0-F1-model_v4	14	0.375	1.066E+08	82	89	135	78	85	163
----------------------------------------------------------------------------------SNSFGVFL---------------------------------------------
>AF-A0A1V5XC12-F1-model_v4	17	0.416	1.548E+07	111	119	135	85	96	176
---------------------------------------------------------------------------------------------------------------AShaaLGMAYTL---------------
>AF-P16454-F1-model_v4	18	0.666	5.897E+06	22	27	135	29	34	178
----------------------SIGYAQ-----------------------------------------------------------------------------------------------------------
>AF-A0A6G6SLH9-F1-model_v4	19	0.416	4.274E+06	36	57	135	156	178	179
------------------------------------SY-EYSKVNDANLGtwVLGVGYRF-----------------------------------------------------------------------------
>AF-A0A2E1U5T7-F1-model_v4	22	1.00	4.490E+05	32	37	135	73	78	189
--------------------------------ELALSY-------------------------------------------------------------------------------------------------
>AF-A0A2A9FR31-F1-model_v4	21	0.208	8.549E+05	27	91	135	19	107	182
---------------------------LGAGTAQAQNgyaganlnfleYNENGINDDASLT-------AGTFRLGaqvneyLSGELRAGLgfsdDTVNITGTDVdielDSLfgaylrGGFPIT-------------------------------------------
>AF-A0A0K8QMG8-F1-model_v4	14	0.500	1.066E+08	71	76	135	33	38	190
-----------------------------------------------------------------------GQAGQS----------------------------------------------------------
>AF-A0A1F3BK96-F1-model_v4	15	0.294	4.063E+07	38	54	135	164	180	191
--------------------------------------GELRFNVYTRDGSSTFI--------------------------------------------------------------------------------
>AF-A0A7Y0KY28-F1-model_v4	15	0.500	5.604E+07	49	54	135	23	28	202
-------------------------------------------------TNLYAT--------------------------------------------------------------------------------
>AF-A0A7C3URA1-F1-model_v4	17	0.360	1.548E+07	19	37	135	153	175	212
-------------------YHIGIGYEveiiksLTFQ--LGVSY-------------------------------------------------------------------------------------------------
>AF-I3ZKB7-F1-model_v4	14	0.750	7.729E+07	127	134	135	130	136	195
-------------------------------------------------------------------------------------------------------------------------------GRGV-FNF
>AF-A0A2N8HDT3-F1-model_v4	17	0.300	1.548E+07	114	133	135	68	80	207
------------------------------------------------------------------------------------------------------------------PDLYG-------AQLGLHAN-
>AF-A0A7Y5E886-F1-model_v4	18	0.277	8.135E+06	75	89	135	55	72	255
---------------------------------------------------------------------------LRGIRINNDCgsyLIRFQ---------------------------------------------
>AF-A0A4P5TK63-F1-model_v4	18	0.400	5.897E+06	112	121	135	63	72	161
----------------------------------------------------------------------------------------------------------------NSEGFYGQAK-------------
>AF-A0A1Q6CFT5-F1-model_v4	23	0.407	1.708E+05	1	26	135	118	137	166
-GESVSEDEwEFG-------YGGGIGYQ------------------------------------------------------------------------------------------------------------
>AF-A0A1G7Q481-F1-model_v4	17	0.444	1.122E+07	115	125	135	123	138	178
-------------------------------------------------------------------------------------------------------------------GQYfvmapgaGLEK--WI---------
>AF-A0A349LTB3-F1-model_v4	18	0.833	5.897E+06	129	134	135	184	189	192
---------------------------------------------------------------------------------------------------------------------------------GVGFSF
>AF-A0A7X6V247-F1-model_v4	17	0.346	1.122E+07	65	89	135	163	180	203
-----------------------------------------------------------------RTYPSaAGGARLN--------LTRQL---------------------------------------------
>AF-A0A1H8JJN3-F1-model_v4	16	0.428	2.135E+07	20	33	135	70	82	232
--------------------GGVMYPALG-DVEV-----------------------------------------------------------------------------------------------------
>AF-A0A2E2EMU9-F1-model_v4	15	0.375	5.604E+07	81	88	135	141	148	322
---------------------------------------------------------------------------------RRTSLGRF----------------------------------------------
>AF-A0A2A8CTP6-F1-model_v4	14	0.571	7.729E+07	48	54	135	35	41	192
------------------------------------------------LTLLIAT--------------------------------------------------------------------------------
>AF-A0A4Q8RV24-F1-model_v4	20	0.750	1.180E+06	97	104	135	112	119	206
-------------------------------------------------------------------------------------------------ATGKYYFT------------------------------
>AF-A0A8A8ZLG3-F1-model_v4	15	0.363	4.063E+07	124	134	135	60	69	210
----------------------------------------------------------------------------------------------------------------------------KTDGLGSD-SF
>AF-A0A3B9FTE0-F1-model_v4	17	0.600	1.548E+07	19	28	135	133	142	215
-------------------YGPGFDYFLT----------------------------------------------------------------------------------------------------------
>AF-B1ZTJ8-F1-model_v4	21	0.555	8.549E+05	124	132	135	207	215	218
----------------------------------------------------------------------------------------------------------------------------WTARLGVRW--
>AF-S9SJA4-F1-model_v4	16	0.571	2.135E+07	93	99	135	126	132	222
---------------------------------------------------------------------------------------------ARIGARV-----------------------------------
>AF-F8EW84-F1-model_v4	22	0.444	3.254E+05	79	96	135	155	166	275
-------------------------------------------------------------------------------NMNVGSQGN------NIG--------------------------------------
>AF-A0A827LTM9-F1-model_v4	18	0.636	5.897E+06	124	134	135	162	170	171
----------------------------------------------------------------------------------------------------------------------------WM--LGVGYRF
>AF-A0A7Y2FFE7-F1-model_v4	16	0.666	2.946E+07	95	103	135	143	151	211
-----------------------------------------------------------------------------------------------IGGGGFYYF-------------------------------
>AF-A0A2V9UUE6-F1-model_v4	14	0.250	7.729E+07	47	54	135	4	11	166
-----------------------------------------------SLIVVCAT--------------------------------------------------------------------------------
>AF-A0A2L0F1S7-F1-model_v4	15	0.666	4.063E+07	95	100	135	0	5	182
-----------------------------------------------------------------------------------------------MGHGLK----------------------------------
>AF-A0A068NIS3-F1-model_v4	18	0.600	5.897E+06	27	36	135	70	78	183
---------------------------LTPSLEL-LS--------------------------------------------------------------------------------------------------
>AF-A0A369QJH7-F1-model_v4	19	0.333	4.274E+06	122	133	135	124	135	183
--------------------------------------------------------------------------------------------------------------------------TAFTYGLGLGAV-
>AF-A0A4P6FPT4-F1-model_v4	17	0.750	1.548E+07	125	131	135	56	63	194
-----------------------------------------------------------------------------------------------------------------------------IAwGLGVG---
>AF-A0A506U9G5-F1-model_v4	15	0.500	5.604E+07	46	62	135	122	139	215
----------------------------------------------GRVGySLDPvlIY--GTAGV------------------------------------------------------------------------
>AF-A0A6I7NU16-F1-model_v4	19	0.500	2.246E+06	22	37	135	70	87	222
----------------------STGYgFnQRMEVFLQLSY-------------------------------------------------------------------------------------------------
>AF-A0A2V7Z7D9-F1-model_v4	20	0.279	1.628E+06	36	75	135	55	93	330
------------------------------------SYTwslDYQHPVYHGLG-LGA---AWINEGHLTNHHRDGLAGQ-----------------------------------------------------------
>AF-A0A2E2YTR4-F1-model_v4	16	0.411	2.135E+07	72	87	135	3	19	193
------------------------------------------------------------------------LFHgCHITSRDSLSLIR-----------------------------------------------
>AF-A0A7W2RHT1-F1-model_v4	17	0.625	1.122E+07	30	37	135	107	114	195
------------------------------DVEVEASY-------------------------------------------------------------------------------------------------
>AF-A0A832AQU4-F1-model_v4	15	0.266	5.604E+07	93	107	135	98	106	199
---------------------------------------------------------------------------------------------ANTTFD------ESF---------------------------
>AF-A0A2T4I1R5-F1-model_v4	18	0.411	5.897E+06	13	29	135	109	124	205
-------------RYAFDL-TARAGYLVTP---------------------------------------------------------------------------------------------------------
>AF-A0A0P7XQ18-F1-model_v4	16	0.322	2.135E+07	22	38	135	1	30	207
----------------------RI-YFhqkLTFFVFLvslisfshatkAQRYG------------------------------------------------------------------------------------------------
>AF-A0A0Q4B716-F1-model_v4	17	1.00	1.548E+07	20	24	135	108	112	241
--------------------GGSIG--------------------------------------------------------------------------------------------------------------
>AF-B0TQS0-F1-model_v4	19	0.300	2.246E+06	23	32	135	24	33	161
-----------------------TTYALGAGVA------------------------------------------------------------------------------------------------------
>AF-A0A418WQK3-F1-model_v4	15	0.800	4.063E+07	128	132	135	63	67	185
--------------------------------------------------------------------------------------------------------------------------------LGNGF--
>AF-A0A345GUJ3-F1-model_v4	16	0.294	2.135E+07	21	33	135	170	186	201
---------------------HNIdvslTYFLHPTAEQ-----------------------------------------------------------------------------------------------------
>AF-A0A222GBL6-F1-model_v4	19	0.382	3.098E+06	12	39	135	65	90	377
------------KGYK--LYGG----FV--FNEhwfAELSYsnlGE-----------------------------------------------------------------------------------------------
>AF-A0A1G0I186-F1-model_v4	15	0.250	5.604E+07	82	89	135	27	34	193
----------------------------------------------------------------------------------SARQTGLP---------------------------------------------
>AF-A0A0N1EVP1-F1-model_v4	16	0.384	2.135E+07	64	76	135	21	32	197
----------------------------------------------------------------QGPYLGA-QAGWN----------------------------------------------------------
>AF-A0A7Y5US69-F1-model_v4	17	0.833	1.548E+07	29	34	135	81	86	186
-----------------------------HDVELA----------------------------------------------------------------------------------------------------
>AF-A0A3G6T6F5-F1-model_v4	22	0.411	3.254E+05	25	39	135	144	160	190
-------------------------YFVTPNVAfnLGLNYTA-----------------------------------------------------------------------------------------------
>AF-A0A3B0SF10-F1-model_v4	19	0.261	4.274E+06	70	119	135	89	138	217
----------------------------------------------------------------------FGLeggFYLN----RSPSPTLSFGTT-NT--GLK--------AKntfdlgARLGFvadrvlFYGL---------------
>AF-A0A6N2E861-F1-model_v4	22	0.875	3.254E+05	64	71	135	320	327	423
----------------------------------------------------------------LRPYLSAG---------------------------------------------------------------
>AF-A0A3D8YGI3-F1-model_v4	14	0.500	1.066E+08	91	100	135	42	49	171
-------------------------------------------------------------------------------------------TIF--GANLK----------------------------------
>AF-A0A5R9P035-F1-model_v4	19	0.416	2.246E+06	10	38	135	61	93	183
----------FGKWY---LGGeINGGYAktkLgdsTGSVERDLTYG------------------------------------------------------------------------------------------------
>AF-A0A7C8CKB1-F1-model_v4	15	0.375	5.604E+07	92	99	135	0	7	190
--------------------------------------------------------------------------------------------MPRTAATL-----------------------------------
>AF-A0A3R9Y7I7-F1-model_v4	18	0.388	8.135E+06	112	120	135	86	103	224
----------------------------------------------------------------------------------------------------------------SLFGgwngqsgmfVYGLE--------------
>AF-A0A7C7PQF1-F1-model_v4	16	0.333	2.946E+07	19	29	135	166	177	184
-------------------YDGNvIHHFNIG---------------------------------------------------------------------------------------------------------
>AF-F5S9S0-F1-model_v4	18	0.555	8.135E+06	112	120	135	52	60	185
----------------------------------------------------------------------------------------------------------------NLVGSYGFE--------------
>AF-A0A1E4B6J7-F1-model_v4	18	0.833	5.897E+06	129	134	135	208	213	219
---------------------------------------------------------------------------------------------------------------------------------GVGFSF
>AF-A0A351C4Q7-F1-model_v4	17	0.571	1.122E+07	126	132	135	367	373	374
------------------------------------------------------------------------------------------------------------------------------AGLRLRF--
>AF-A0A3N5TI26-F1-model_v4	18	0.409	5.897E+06	79	97	135	501	518	567
-------------------------------------------------------------------------------NINeliPLSQRRA----DNIRA-------------------------------------
>AF-A0A2V4XF79-F1-model_v4	21	0.583	6.196E+05	110	121	135	164	175	176
--------------------------------------------------------------------------------------------------------------KAVLGFQIHLEK-------------
>AF-A0A4V1ZE38-F1-model_v4	16	0.583	2.946E+07	27	38	135	46	56	186
---------------------------VTLGV-LALSAG------------------------------------------------------------------------------------------------
>AF-A0A286A601-F1-model_v4	16	0.285	2.946E+07	27	37	135	6	19	189
---------------------------LITFLALaafAQNY-------------------------------------------------------------------------------------------------
>AF-A0A346NHR6-F1-model_v4	15	0.800	4.063E+07	127	131	135	82	86	193
-------------------------------------------------------------------------------------------------------------------------------TLGVG---
>AF-A0A1F9LCK0-F1-model_v4	17	0.266	1.548E+07	70	97	135	151	176	310
----------------------------------------------------------------------AYLAFLPTG----GSFGGTVITyIGNkTHA-------------------------------------
>AF-A0A0B7HJ78-F1-model_v4	16	0.800	2.135E+07	109	113	135	100	104	186
-------------------------------------------------------------------------------------------------------------AKARL---------------------
>AF-A0A7Y2Y2E5-F1-model_v4	18	0.375	8.135E+06	51	58	135	158	165	186
---------------------------------------------------LAFTYYFH----------------------------------------------------------------------------
>AF-A0A2U0UR26-F1-model_v4	17	0.444	1.548E+07	27	35	135	154	162	195
---------------------------LGAGVEVKL---------------------------------------------------------------------------------------------------
>AF-A0A4V2PTZ1-F1-model_v4	17	0.428	1.122E+07	51	57	135	160	166	187
---------------------------------------------------LGFTYYF-----------------------------------------------------------------------------
>AF-A0A7X7I8R6-F1-model_v4	15	0.444	4.063E+07	72	80	135	15	23	188
------------------------------------------------------------------------VAAQDTTNM------------------------------------------------------
>AF-A0A1F2Z722-F1-model_v4	15	0.500	4.063E+07	88	93	135	4	9	195
----------------------------------------------------------------------------------------FLMGMA-----------------------------------------
>AF-K2A436-F1-model_v4	15	0.600	5.604E+07	115	119	135	124	128	198
-------------------------------------------------------------------------------------------------------------------GFYHL---------------
>AF-A0A7Y7P9B9-F1-model_v4	19	0.833	3.098E+06	34	39	135	21	26	244
----------------------------------AQSYGE-----------------------------------------------------------------------------------------------
>AF-A0A1I6D883-F1-model_v4	16	0.416	2.946E+07	112	123	135	41	51	171
----------------------------------------------------------------------------------------------------------------NLKYAYTPE-GE-----------
>AF-A0A7M1B5Y8-F1-model_v4	19	0.583	4.274E+06	97	107	135	64	75	196
-------------------------------------------------------------------------------------------------AGLKlGAQGENF---------------------------
>AF-A0A346R5L0-F1-model_v4	15	0.750	5.604E+07	66	73	135	135	142	224
------------------------------------------------------------------PYVTGGLA-------------------------------------------------------------
>AF-A0A2G2JTN6-F1-model_v4	17	0.388	1.548E+07	63	80	135	208	225	236
---------------------------------------------------------------GLRGDVSVTLDADTTTHT------------------------------------------------------
>AF-A0A525BV23-F1-model_v4	17	0.750	1.548E+07	127	134	135	187	194	297
-------------------------------------------------------------------------------------------------------------------------------GLGVGGLF
>AF-A0A1G3L9E8-F1-model_v4	14	0.444	7.729E+07	126	134	135	74	82	177
------------------------------------------------------------------------------------------------------------------------------ADSTVIDNF
>AF-Q2G8S6-F1-model_v4	18	0.333	5.897E+06	17	49	135	109	140	185
-----------------ALYGRV-GYQrgrgtLTVD------GTEYSDSADGlRLG-------------------------------------------------------------------------------------
>AF-A0A7W0WSN2-F1-model_v4	23	0.428	1.708E+05	112	132	135	95	111	188
----------------------------------------------------------------------------------------------------------------NLAGAYGL----FGARGQVGF--
>AF-A0A2U0VID7-F1-model_v4	17	0.333	1.548E+07	45	53	135	143	151	192
---------------------------------------------GGVQGSLGF---------------------------------------------------------------------------------
>AF-A0A2Z4JQT7-F1-model_v4	15	0.833	5.604E+07	61	66	135	102	107	169
-------------------------------------------------------------GVGLGP--------------------------------------------------------------------
>AF-A0A1E7PTR9-F1-model_v4	15	1.00	4.063E+07	68	72	135	172	176	181
--------------------------------------------------------------------VSAGL--------------------------------------------------------------
>AF-A0A2K1CDL9-F1-model_v4	18	0.393	8.135E+06	108	133	135	18	48	182
------------------------------------------------------------------------------------------------------------FA-ASHQIGYGLggatiEsnKDDDI-GFGQTFN-
>AF-A0A2D0LC48-F1-model_v4	17	0.400	1.122E+07	68	77	135	6	15	186
--------------------------------------------------------------------SSAIVAGLSI---------------------------------------------------------
>AF-A0A5B9EHQ6-F1-model_v4	18	0.533	8.135E+06	64	76	135	104	118	188
----------------------------------------------------------------VRPYVkgLAGVGHFN----------------------------------------------------------
>AF-A0A2V8P3F4-F1-model_v4	15	0.666	5.604E+07	81	86	135	21	26	193
---------------------------------------------------------------------------------NSPVQG------------------------------------------------
>AF-A0A7W0FZU0-F1-model_v4	15	0.625	5.604E+07	21	28	135	156	163	183
---------------------GQIDYNLT----------------------------------------------------------------------------------------------------------
>AF-A0A349LPX8-F1-model_v4	18	0.714	8.135E+06	82	88	135	124	130	187
----------------------------------------------------------------------------------SFSQGSQ----------------------------------------------
>AF-A0A1J7BU76-F1-model_v4	17	0.454	1.122E+07	106	113	135	96	106	189
----------------------------------------------------------------------------------------------------------NAFFlggKARL---------------------
>AF-F9Y5G8-F1-model_v4	19	0.297	4.274E+06	28	59	135	60	91	220
----------------------------TGDQAQQLlgtrSLGE---PSG--LGlNLRAGYDWRT---------------------------------------------------------------------------
>AF-A0A4V1U092-F1-model_v4	16	0.800	2.135E+07	96	100	135	224	228	298
------------------------------------------------------------------------------------------------TAGLK----------------------------------
>AF-A0A2M9ZAR1-F1-model_v4	15	0.500	4.063E+07	29	36	135	125	132	311
-----------------------------GFVELEAS--------------------------------------------------------------------------------------------------
>AF-A0A7C2UD53-F1-model_v4	18	0.636	5.897E+06	126	134	135	129	139	461
------------------------------------------------------------------------------------------------------------------------------AGLGGriTFNF
>AF-A0A7C4Q8W9-F1-model_v4	17	0.411	1.548E+07	20	36	135	111	121	195
--------------------GGS------DALEFDLS--------------------------------------------------------------------------------------------------
>AF-A0A7K1RB24-F1-model_v4	19	0.285	2.246E+06	20	37	135	74	101	212
--------------------GGRIGGFggwnfdvghnVILGVEADVNY-------------------------------------------------------------------------------------------------
>AF-A0A4Q3GLM6-F1-model_v4	18	0.636	5.897E+06	66	76	135	139	149	222
------------------------------------------------------------------PYVTAGVAFAN----------------------------------------------------------
>AF-A0A2D6QWU6-F1-model_v4	25	0.292	3.411E+04	22	70	135	57	109	176
----------------------NIGYFVTADQ-----------QVGGgptfrisagrgtsvNLGlNFFYRYHFTTD-NPLiSPYVGA----------------------------------------------------------------
>AF-A0A5B7YGG1-F1-model_v4	18	0.538	5.897E+06	22	31	135	118	130	194
----------------------SIddnGYGLTAGV-------------------------------------------------------------------------------------------------------
>AF-S3K3X6-F1-model_v4	16	0.454	2.135E+07	61	71	135	101	111	216
-------------------------------------------------------------GLTLGGDVSFG---------------------------------------------------------------
>AF-A0A0K1PW24-F1-model_v4	17	0.500	1.122E+07	48	71	135	230	248	327
------------------------------------------------LTSR---YYF-TVG-DSSPYVGAG---------------------------------------------------------------
>AF-A0A1V5HRT2-F1-model_v4	17	0.800	1.122E+07	32	36	135	201	205	362
--------------------------------ELFLS--------------------------------------------------------------------------------------------------
>AF-A0A7C2ABZ1-F1-model_v4	16	1.00	2.135E+07	127	131	135	46	50	169
-------------------------------------------------------------------------------------------------------------------------------GLGVG---
>AF-L7WEI1-F1-model_v4	16	0.538	2.135E+07	112	124	135	4	13	180
----------------------------------------------------------------------------------------------------------------SLA-Q--SEKGEF----------
>AF-A0A2P5T2E1-F1-model_v4	15	0.666	4.063E+07	34	39	135	74	79	183
----------------------------------ALLYTE-----------------------------------------------------------------------------------------------
>AF-A0A3N5KM30-F1-model_v4	14	0.555	7.729E+07	124	132	135	116	123	187
----------------------------------------------------------------------------------------------------------------------------WIDG-GVGA--
>AF-A0A7X6H1M0-F1-model_v4	17	0.555	1.548E+07	25	33	135	78	86	190
-------------------------YARTDYVEV-----------------------------------------------------------------------------------------------------
>AF-A0A257P762-F1-model_v4	16	1.00	2.135E+07	94	98	135	161	165	210
----------------------------------------------------------------------------------------------NIGAG------------------------------------
>AF-A0A1G3RAJ8-F1-model_v4	18	0.600	8.135E+06	112	120	135	138	147	416
----------------------------------------------------------------------------------------------------------------SLArGAAGLE--------------
>AF-A0A316T4N0-F1-model_v4	18	0.500	5.897E+06	12	23	135	142	152	450
------------KVYF-PLNTTSI---------------------------------------------------------------------------------------------------------------
>AF-A0A0B8PA12-F1-model_v4	18	0.416	5.897E+06	65	76	135	17	28	180
-----------------------------------------------------------------GVYVAATLEPFN----------------------------------------------------------
>AF-A0A4R3NCI3-F1-model_v4	27	0.268	1.297E+04	49	134	135	89	180	181
-------------------------------------------------GSADATYYSLTSGPsyRLNQYVStyAlagiGHARFN-GNIDPfhktftHNAftagTGFQ---FNITQNV------------SLDThyEYAQFKNLKMntFTAGVGYRF
>AF-A0A521D4W1-F1-model_v4	15	0.280	4.063E+07	64	88	135	59	76	184
----------------------------------------------------------------LGNYLAFSL------SINVGS-TRF----------------------------------------------
>AF-A0A4T3F338-F1-model_v4	16	0.500	2.135E+07	102	115	135	139	146	193
------------------------------------------------------------------------------------------------------YETEN------LDG-------------------
>AF-A0A0Q7FQH9-F1-model_v4	17	0.444	1.548E+07	126	134	135	178	186	238
------------------------------------------------------------------------------------------------------------------------------ETLTPGVNF
>AF-A0A7C5WI66-F1-model_v4	22	0.300	3.254E+05	115	134	135	234	251	257
-------------------------------------------------------------------------------------------------------------------TNYMQAFH--TFRAGVTFNF
>AF-A0A4R1VMQ1-F1-model_v4	17	0.600	1.122E+07	110	119	135	104	113	312
--------------------------------------------------------------------------------------------------------------KASLMNRYFL---------------
>AF-A0A1M3N1R8-F1-model_v4	17	0.437	1.122E+07	122	134	135	323	338	339
--------------------------------------------------------------------------------------------------------------------------GEGIAaggTLGVAALF
>AF-A0A2H0DFI4-F1-model_v4	19	0.714	2.246E+06	128	134	135	182	188	189
--------------------------------------------------------------------------------------------------------------------------------VGVRFNF
>AF-A0A506R8P0-F1-model_v4	22	0.380	4.490E+05	20	37	135	161	178	196
--------------------GGGMGYQV---SEstsLELRY-------------------------------------------------------------------------------------------------
>AF-A0A0U3AXA2-F1-model_v4	18	0.800	5.897E+06	3	7	135	27	31	200
---NNVEI-------------------------------------------------------------------------------------------------------------------------------
>AF-A0A838QNU3-F1-model_v4	19	0.466	3.098E+06	22	36	135	58	70	214
----------------------SIT--LGGRVGVALS--------------------------------------------------------------------------------------------------
>AF-A0A1G3LVQ0-F1-model_v4	18	0.600	8.135E+06	112	120	135	5	14	283
----------------------------------------------------------------------------------------------------------------SLArGAAGLE--------------
>AF-A0A7Y2MQ39-F1-model_v4	21	0.333	8.549E+05	97	134	135	93	124	157
-------------------------------------------------------------------------------------------------AGLTYLKTES----VNLGGF-GS-----IGGsttqLHVGASF
>AF-A0A501PN18-F1-model_v4	19	0.500	4.274E+06	106	115	135	6	15	187
----------------------------------------------------------------------------------------------------------SFAAAAVLAG-------------------
>AF-A0A811BC64-F1-model_v4	15	0.500	4.063E+07	129	134	135	197	202	203
---------------------------------------------------------------------------------------------------------------------------------GLRANF
>AF-A0A1F4PKH9-F1-model_v4	16	0.600	2.946E+07	47	51	135	7	11	183
-----------------------------------------------SLISL-----------------------------------------------------------------------------------
>AF-A0A1R3WCC3-F1-model_v4	19	0.333	4.274E+06	78	107	135	145	175	211
------------------------------------------------------------------------------TSISNgiDSFDdtdnGWL---AGIGY--KHKFTENW---------------------------
>AF-A0A6G7ZKW5-F1-model_v4	22	0.500	3.254E+05	96	113	135	133	152	221
------------------------------------------------------------------------------------------------TAGLKYrYFrTGRFDFGERL---------------------
>AF-A0A849UW14-F1-model_v4	20	0.833	1.180E+06	22	27	135	56	61	193
----------------------NIGYFL-----------------------------------------------------------------------------------------------------------
>AF-A0A0N1BHY9-F1-model_v4	16	0.454	2.135E+07	64	74	135	161	171	211
----------------------------------------------------------------LTRQVSARLEY------------------------------------------------------------
>AF-A0A2E7GPN1-F1-model_v4	22	0.481	3.254E+05	23	44	135	85	109	192
-----------------------IGYhygvtANTDFFA-ALSY-EYADVS------------------------------------------------------------------------------------------
>AF-A0A2T1HYQ3-F1-model_v4	16	0.666	2.946E+07	48	53	135	111	116	207
------------------------------------------------LGSLRA---------------------------------------------------------------------------------
>AF-L7U7B2-F1-model_v4	25	0.406	6.498E+04	21	48	135	171	197	587
---------------------HSTGHAlLTssAEDELALeS-RE----VGGSL--------------------------------------------------------------------------------------
>AF-A0A1V6K5C4-F1-model_v4	16	0.500	2.135E+07	26	37	135	108	119	157
--------------------------FLGLRVPLGLCY-------------------------------------------------------------------------------------------------
>AF-A0A523T386-F1-model_v4	19	0.571	2.246E+06	95	108	135	132	143	171
-----------------------------------------------------------------------------------------------IGAEFK--FGENWF--------------------------
>AF-A0A366N419-F1-model_v4	18	0.500	8.135E+06	126	133	135	114	121	197
------------------------------------------------------------------------------------------------------------------------------FRLGVGAH-
>AF-A0A1E8F966-F1-model_v4	18	0.444	5.897E+06	106	120	135	125	139	199
----------------------------------------------------------------------------------------------------------NFF---SLAGNARyqvLE--------------
>AF-A0A2W6VR19-F1-model_v4	23	0.375	2.358E+05	79	98	135	244	267	309
-------------------------------------------------------------------------------STNRDgwSLgaGVEQMITDNISAR------------------------------------
>AF-A0A1G7KWM9-F1-model_v4	18	0.241	8.135E+06	77	100	135	374	399	586
-----------------------------------------------------------------------------ITVTCNARDDHGQMasasvTIPV---TLK----------------------------------
>AF-A0A7W2BLY4-F1-model_v4	19	0.833	4.274E+06	20	25	135	78	83	216
--------------------GGNIGY-------------------------------------------------------------------------------------------------------------
>AF-A0A1M5SR73-F1-model_v4	16	0.666	2.946E+07	126	131	135	63	68	172
------------------------------------------------------------------------------------------------------------------------------FRLGVG---
>AF-A0A5Q4EB98-F1-model_v4	16	0.250	2.946E+07	82	93	135	113	128	176
----------------------------------------------------------------------------------NDRQTDLFagahMGME-----------------------------------------
>AF-A0A831K9E1-F1-model_v4	22	0.562	4.490E+05	93	108	135	140	153	184
---------------------------------------------------------------------------------------------FLIGGG--YEFTENFQ--------------------------
>AF-A0A356TTK2-F1-model_v4	20	0.333	1.628E+06	21	35	135	153	167	205
---------------------TVIHGFGGAGLELGL---------------------------------------------------------------------------------------------------
>AF-A0A074KXK6-F1-model_v4	17	0.350	1.122E+07	90	109	135	161	178	211
------------------------------------------------------------------------------------------MGIEG-GATL-RYQFANKWA-------------------------
>AF-A0A522FQK3-F1-model_v4	18	0.583	5.897E+06	19	26	135	203	214	216
-------------------YGGgvhlSIGYA------------------------------------------------------------------------------------------------------------
>AF-A0A345ZQB6-F1-model_v4	16	0.714	2.946E+07	65	71	135	8	14	268
-----------------------------------------------------------------RFYRSAG---------------------------------------------------------------
>AF-A0A2N0BPN0-F1-model_v4	15	1.00	4.063E+07	119	122	135	157	160	276
-----------------------------------------------------------------------------------------------------------------------LEKG------------
>AF-A0A2Z3HW78-F1-model_v4	17	0.250	1.548E+07	87	94	135	166	173	285
---------------------------------------------------------------------------------------GLQMGIES----------------------------------------
>AF-F4KR77-F1-model_v4	17	0.500	1.548E+07	125	132	135	249	256	369
-----------------------------------------------------------------------------------------------------------------------------TDRLGVGA--
>AF-A0A7T9G0Y3-F1-model_v4	20	0.357	1.628E+06	96	117	135	276	297	396
------------------------------------------------------------------------------------------------RFILKYgaglnYFsIEN------LDDGY-----------------
>AF-A0A1G5DP02-F1-model_v4	18	0.300	8.135E+06	125	134	135	28	37	222
-----------------------------------------------------------------------------------------------------------------------------IAILTLGALA
>AF-A0A6G8RWP9-F1-model_v4	16	0.666	2.135E+07	24	29	135	29	34	176
------------------------GYAQTD---------------------------------------------------------------------------------------------------------
>AF-A0A7W2FWZ5-F1-model_v4	18	0.277	8.135E+06	117	134	135	93	105	188
---------------------------------------------------------------------------------------------------------------------YGRE-----FYQTNRFSF
>AF-A0A2U2J560-F1-model_v4	17	0.500	1.122E+07	111	119	135	46	55	189
---------------------------------------------------------------------------------------------------------------ESQDGvLYGV---------------
>AF-A0A4Q3Z4H9-F1-model_v4	19	0.275	2.246E+06	19	58	135	133	185	207
-------------------YAGGTGHFddeedsqihvgwtVGAGVEFALadnvSiFGEY---NYYDLG--TATYEFT----------------------------------------------------------------------------
>AF-A0A2D6I4J6-F1-model_v4	16	0.375	2.135E+07	112	119	135	98	105	214
----------------------------------------------------------------------------------------------------------------RLGTQHFL---------------
>AF-A0A2S2E557-F1-model_v4	16	0.800	2.946E+07	94	98	135	24	28	174
----------------------------------------------------------------------------------------------NMGAG------------------------------------
>AF-A0A5C7MKJ9-F1-model_v4	15	0.333	4.063E+07	58	72	135	49	63	178
----------------------------------------------------------GGDTSALGVMPSARL--------------------------------------------------------------
>AF-A0A7X8NTM4-F1-model_v4	17	0.324	1.548E+07	36	65	135	159	186	188
------------------------------------SYGlvEYRYSNYessfsRNQ-VLA--------GVGLR---------------------------------------------------------------------
>AF-A0A524I8E2-F1-model_v4	18	0.500	8.135E+06	48	57	135	571	580	698
------------------------------------------------LGVLYARYGF-----------------------------------------------------------------------------
>AF-A0A0B8QSX9-F1-model_v4	15	0.333	5.604E+07	0	11	135	83	94	123
LGAGVRFIADFG---------------------------------------------------------------------------------------------------------------------------
>AF-A0A847P5L6-F1-model_v4	16	0.296	2.946E+07	106	132	135	146	160	198
----------------------------------------------------------------------------------------------------------NAFG-FSLGTS-----------LGVIF--
>AF-A0A1V5XLC9-F1-model_v4	21	0.500	6.196E+05	112	121	135	75	84	184
----------------------------------------------------------------------------------------------------------------RAGYLYGLEK-------------
>AF-A0A1B1U3J6-F1-model_v4	18	0.294	8.135E+06	112	134	135	165	193	201
----------------------------------------------------------------------------------------------------------------SLAHRYlfGR-----MQGlplnvhnssLMLGFSF
>AF-A0A855X4M7-F1-model_v4	23	0.454	2.358E+05	16	37	135	117	135	209
----------------EDVYGGSI--FQFGGQ-LFGSY-------------------------------------------------------------------------------------------------
>AF-A0A2E0Y6J8-F1-model_v4	18	0.363	5.897E+06	26	36	135	139	149	209
--------------------------ALTAALEAEAS--------------------------------------------------------------------------------------------------
>AF-A0A7C3GVU2-F1-model_v4	16	0.800	2.946E+07	106	110	135	36	40	244
----------------------------------------------------------------------------------------------------------NAFAK------------------------
>AF-A0A4R9G109-F1-model_v4	15	0.370	5.604E+07	99	120	135	100	123	289
---------------------------------------------------------------------------------------------------LK---TELGFAeldksKIVSQTQEDLE--------------
>AF-A0A846C594-F1-model_v4	16	0.478	2.135E+07	112	134	135	53	69	293
----------------------------------------------------------------------------------------------------------------SLD---DLEGG--MSG-GPIFNQ
>AF-A0A2H0PKV2-F1-model_v4	19	0.363	3.098E+06	87	97	135	293	303	306
---------------------------------------------------------------------------------------SQLITTAGIRF-------------------------------------
>AF-A0A848GTS8-F1-model_v4	17	0.625	1.122E+07	67	74	135	122	129	175
-------------------------------------------------------------------YVSPGLDG------------------------------------------------------------
>AF-A0A520C2M1-F1-model_v4	20	0.342	1.628E+06	3	33	135	75	98	186
---HNNEI---VKRtnYFAGQ--------LGFDVdyEL-----------------------------------------------------------------------------------------------------
>AF-A0A857JJ02-F1-model_v4	16	0.240	2.946E+07	110	134	135	3	17	194
--------------------------------------------------------------------------------------------------------------KAVL-----L-----ICGLFSTASA
>AF-A0A7X7SJT3-F1-model_v4	17	0.666	1.122E+07	124	132	135	102	110	220
----------------------------------------------------------------------------------------------------------------------------WIVGLGAGF--
>AF-I4B5H2-F1-model_v4	16	0.421	2.135E+07	81	99	135	76	88	345
---------------------------------------------------------------------------------NSYS---FFM---PIGAYL-----------------------------------
>AF-A0A7C2R249-F1-model_v4	16	0.571	2.946E+07	112	118	135	406	412	432
----------------------------------------------------------------------------------------------------------------SLHGGYD----------------
>AF-A0A3S3U841-F1-model_v4	19	0.833	3.098E+06	125	130	135	143	148	186
-----------------------------------------------------------------------------------------------------------------------------MFGLGV----
>AF-A0A1B8JA66-F1-model_v4	15	0.437	4.063E+07	113	128	135	277	287	313
-----------------------------------------------------------------------------------------------------------------LDFKHRLE-----AGL------
>AF-A0A7V9JTA7-F1-model_v4	19	0.571	4.274E+06	21	33	135	32	44	172
---------------------GGIDY-LTaDAREL-----------------------------------------------------------------------------------------------------
>AF-A0A090TBV7-F1-model_v4	17	0.666	1.548E+07	125	130	135	65	70	185
-----------------------------------------------------------------------------------------------------------------------------MFDLGV----
>AF-A0A418NHM4-F1-model_v4	14	0.411	7.729E+07	115	130	135	27	38	195
-------------------------------------------------------------------------------------------------------------------GPYvGVE-----AGLDS----
>AF-A0A1S6HVP5-F1-model_v4	17	0.500	1.548E+07	96	103	135	94	103	182
------------------------------------------------------------------------------------------------TPTLKYqlYF-------------------------------
>AF-A0A7Y8VIA8-F1-model_v4	16	0.636	2.946E+07	109	119	135	114	123	205
-------------------------------------------------------------------------------------------------------------AKFSGSGQ-GL---------------
>AF-A0A537SHP7-F1-model_v4	16	0.714	2.946E+07	19	25	135	225	231	238
-------------------YGGPGGY-------------------------------------------------------------------------------------------------------------
>AF-A0A318E5K7-F1-model_v4	19	0.714	4.274E+06	33	39	135	61	67	196
---------------------------------LFASYGE-----------------------------------------------------------------------------------------------
>AF-A0A1F2QYM2-F1-model_v4	17	0.466	1.548E+07	122	134	135	124	138	139
--------------------------------------------------------------------------------------------------------------------------GEnlKTLRLNVGFTF
>AF-A0A2W5T7X3-F1-model_v4	18	0.533	5.897E+06	57	71	135	38	51	172
---------------------------------------------------------ARTQG-GLGGAVSAG---------------------------------------------------------------
>AF-A0A2N2IGD7-F1-model_v4	19	0.833	3.098E+06	125	130	135	260	265	314
-----------------------------------------------------------------------------------------------------------------------------MAGLRV----
>AF-A0A8A5XF99-F1-model_v4	17	0.666	1.548E+07	106	114	135	122	130	188
----------------------------------------------------------------------------------------------------------NARAKATLD--------------------
>AF-A0A1Y1RTK3-F1-model_v4	14	0.352	1.066E+08	22	36	135	33	48	203
----------------------RIIYgnPQIEDV-LAVR--------------------------------------------------------------------------------------------------
>AF-A0A3M1AA83-F1-model_v4	17	0.857	1.122E+07	95	101	135	142	148	262
-----------------------------------------------------------------------------------------------IGVGLKY---------------------------------
>AF-K5U638-F1-model_v4	23	0.636	2.358E+05	22	32	135	83	92	179
----------------------SIGY-LGAHVE------------------------------------------------------------------------------------------------------
>AF-A0A3M1UDS3-F1-model_v4	18	0.625	5.897E+06	126	133	135	195	202	239
------------------------------------------------------------------------------------------------------------------------------AAVGVTFN-
>AF-A0A2N1VVE5-F1-model_v4	18	0.583	8.135E+06	25	33	135	112	123	312
-------------------------YFLMDIVnlkEL-----------------------------------------------------------------------------------------------------
>AF-A0A068NP86-F1-model_v4	15	0.625	4.063E+07	127	134	135	140	147	177
-------------------------------------------------------------------------------------------------------------------------------GAHVGYNF
>AF-F5Z817-F1-model_v4	24	0.545	8.969E+04	24	34	135	131	141	193
------------------------RYQLTADVEVF----------------------------------------------------------------------------------------------------
>AF-A0A0U2IS52-F1-model_v4	15	0.222	5.604E+07	56	64	135	45	53	193
--------------------------------------------------------GWTIDGSTL----------------------------------------------------------------------
>AF-A0A355A8A0-F1-model_v4	16	0.625	2.135E+07	126	133	135	336	343	347
------------------------------------------------------------------------------------------------------------------------------FGLEVGFS-
>AF-A0A7T0WHQ7-F1-model_v4	19	0.388	3.098E+06	20	36	135	97	114	196
--------------------RTTIDYQLGyGDVDLGVS--------------------------------------------------------------------------------------------------
>AF-I3C1Z1-F1-model_v4	16	0.300	2.135E+07	26	35	135	10	19	215
--------------------------FLGIGSAQAQ---------------------------------------------------------------------------------------------------
>AF-A0A2D6JG82-F1-model_v4	17	0.500	1.122E+07	97	104	135	69	78	166
-------------------------------------------------------------------------------------------------FGLsfKYYKI------------------------------
>AF-A0A3B0X2K6-F1-model_v4	15	0.714	5.604E+07	126	132	135	35	41	177
------------------------------------------------------------------------------------------------------------------------------AGVGVPF--
>AF-E6SSZ0-F1-model_v4	16	0.833	2.946E+07	126	131	135	125	130	221
------------------------------------------------------------------------------------------------------------------------------AGVGVG---
>AF-A0A7Y6PWM4-F1-model_v4	21	0.857	8.549E+05	122	128	135	203	209	222
--------------------------------------------------------------------------------------------------------------------------GEWMAGV------
>AF-H5S8K5-F1-model_v4	15	0.322	4.063E+07	9	36	135	61	85	164
---------AAGWG-FAF-EGTS----LGIAHyetALALN--------------------------------------------------------------------------------------------------
>AF-A0A495R9Z0-F1-model_v4	17	0.333	1.122E+07	70	99	135	31	52	171
----------------------------------------------------------------------ATLDNVN----GSGSLEGFG---AS-GAGL-----------------------------------
>AF-A0A847M104-F1-model_v4	20	0.500	1.628E+06	26	39	135	63	75	191
--------------------------FVIAD-FLPLSYGA-----------------------------------------------------------------------------------------------
>AF-A0A432ZLX2-F1-model_v4	21	0.380	8.549E+05	114	134	135	127	140	200
------------------------------------------------------------------------------------------------------------------DTGYGL-------TLGVRHRF
>AF-A0A553F9X3-F1-model_v4	16	0.352	2.946E+07	24	32	135	130	146	200
------------------------GYALstgfrsmiIDDLE------------------------------------------------------------------------------------------------------
>AF-A0A833GBD9-F1-model_v4	16	0.333	2.135E+07	114	131	135	149	160	229
------------------------------------------------------------------------------------------------------------------DTDYTL------GGVTVG---
>AF-A0A7S8HCS7-F1-model_v4	21	0.500	8.549E+05	111	134	135	81	101	253
---------------------------------------------------------------------------------------------------------------AGLDGFGGD--G-FMFGGFVGYNF
>AF-A0A850BK78-F1-model_v4	20	0.600	1.180E+06	2	11	135	41	50	283
--AHSVAIEGFG---------------------------------------------------------------------------------------------------------------------------
>AF-A0A432T1L4-F1-model_v4	14	0.500	7.729E+07	126	131	135	56	61	175
------------------------------------------------------------------------------------------------------------------------------FGLRLG---
>AF-A0A0T2QA88-F1-model_v4	17	0.833	1.122E+07	126	131	135	54	59	190
------------------------------------------------------------------------------------------------------------------------------FGLGVG---
>AF-A0A3B0Y8G8-F1-model_v4	20	0.366	1.180E+06	79	107	135	55	77	203
-------------------------------------------------------------------------------NISgSFSVSPA---IA-ITAG---YATASF---------------------------
>AF-A0A1F3VBS3-F1-model_v4	17	0.454	1.548E+07	13	23	135	150	158	214
-------------RYLA--YTTST---------------------------------------------------------------------------------------------------------------
>AF-F4KS91-F1-model_v4	22	0.500	4.490E+05	26	35	135	312	321	352
--------------------------FLTPHLALEL---------------------------------------------------------------------------------------------------
>AF-A0A7C7EWE9-F1-model_v4	21	0.500	6.196E+05	10	27	135	86	105	182
----------AGARYFFRnLYGGaDFTYAL-----------------------------------------------------------------------------------------------------------
>AF-A0A4Q8U0N5-F1-model_v4	19	0.500	4.274E+06	93	102	135	118	127	198
---------------------------------------------------------------------------------------------ESIGFDTKYY--------------------------------
>AF-A0A3B0R299-F1-model_v4	19	0.555	2.246E+06	126	134	135	32	40	220
------------------------------------------------------------------------------------------------------------------------------EGLYLGFNA
>AF-A0A523NCZ6-F1-model_v4	18	0.545	8.135E+06	19	29	135	152	160	220
-------------------YDGVTG--LTD---------------------------------------------------------------------------------------------------------
>AF-X1V242-F1-model_v4	20	0.363	1.628E+06	21	37	135	80	101	175
---------------------TSIPFFLivhfkIAGNEEKLSY-------------------------------------------------------------------------------------------------
>AF-A0A6H9LRE3-F1-model_v4	19	0.470	2.246E+06	95	108	135	98	114	185
-----------------------------------------------------------------------------------------------TGAGVIFYFddvGESFF--------------------------
>AF-A0A1F2Z2B3-F1-model_v4	19	0.714	3.098E+06	112	118	135	101	107	220
----------------------------------------------------------------------------------------------------------------SLEGFYG----------------
>AF-A0A2S9XC55-F1-model_v4	19	0.500	3.098E+06	23	34	135	20	29	283
-----------------------IG--LGFGPELA----------------------------------------------------------------------------------------------------
>AF-A0A1Y6CBN1-F1-model_v4	16	0.500	2.135E+07	21	28	135	151	160	204
---------------------TNIswNYFLT----------------------------------------------------------------------------------------------------------
>AF-A0A1H9JG69-F1-model_v4	16	0.500	2.135E+07	128	133	135	111	116	214
--------------------------------------------------------------------------------------------------------------------------------LRQGWN-
>AF-A0A2M7G4K0-F1-model_v4	18	0.666	5.897E+06	112	117	135	84	89	574
----------------------------------------------------------------------------------------------------------------SLARQY-----------------
>AF-A0A7W0ZR69-F1-model_v4	20	0.538	1.180E+06	62	74	135	193	205	265
--------------------------------------------------------------VHFGGYVGAGLAY------------------------------------------------------------
>AF-A0A524IF23-F1-model_v4	18	0.714	5.897E+06	4	10	135	284	290	720
----SREIELF----------------------------------------------------------------------------------------------------------------------------
>AF-V6ML78-F1-model_v4	16	0.500	2.135E+07	122	133	135	11	22	149
--------------------------------------------------------------------------------------------------------------------------GEKIDGDPKGFN-
>AF-A0A4P2PVD3-F1-model_v4	16	0.666	2.946E+07	47	52	135	61	66	155
-----------------------------------------------NQTSVD----------------------------------------------------------------------------------
>AF-A0A1G3RTE0-F1-model_v4	15	1.00	5.604E+07	34	37	135	75	78	200
----------------------------------ALSY-------------------------------------------------------------------------------------------------
>AF-A0A1A8TAC9-F1-model_v4	18	0.386	8.135E+06	21	57	135	142	182	210
---------------------RSMI---TPNVELGASaaYIKYSDVDDGeddNDKNLniFAAYHF-----------------------------------------------------------------------------
>AF-A0A2G1ZSL7-F1-model_v4	19	0.625	3.098E+06	122	129	135	205	212	216
--------------------------------------------------------------------------------------------------------------------------GEFMLGLT-----
>AF-A0A6C1QNE5-F1-model_v4	17	0.375	1.122E+07	39	51	135	139	154	454
---------------------------------------EYRELVGSSLlvpTRL-----------------------------------------------------------------------------------
>AF-A0A1L3JCM1-F1-model_v4	18	0.600	8.135E+06	120	129	135	338	345	508
------------------------------------------------------------------------------------------------------------------------EKG--MDGLR-----
>AF-A0A1M6FRY7-F1-model_v4	17	0.800	1.548E+07	19	23	135	51	55	181
-------------------YGTSI---------------------------------------------------------------------------------------------------------------
>AF-A0A2S7KY89-F1-model_v4	17	0.833	1.548E+07	78	83	135	74	79	230
------------------------------------------------------------------------------TNISSD---------------------------------------------------
>AF-A0A7X8ZPE4-F1-model_v4	16	0.437	2.946E+07	94	107	135	53	68	204
----------------------------------------------------------------------------------------------SIGFGVTGteYFTDSF---------------------------
>AF-A0A2H0I8P8-F1-model_v4	17	0.437	1.122E+07	21	36	135	161	173	211
---------------------GSTTGF-TQH--LALR--------------------------------------------------------------------------------------------------
>AF-A0A3C0SXR4-F1-model_v4	16	0.333	2.135E+07	18	28	135	64	75	172
------------------LGITCITYnALI----------------------------------------------------------------------------------------------------------
>AF-A0A1I6GL00-F1-model_v4	21	0.555	6.196E+05	27	35	135	75	83	195
---------------------------LTAGLEVAL---------------------------------------------------------------------------------------------------
>AF-A0A6C1RLK6-F1-model_v4	20	0.500	1.628E+06	112	121	135	62	71	197
----------------------------------------------------------------------------------------------------------------SLGGLGSLEW-------------
>AF-A0A1G5P304-F1-model_v4	17	0.666	1.548E+07	27	32	135	170	175	210
---------------------------LTAGVE------------------------------------------------------------------------------------------------------
>AF-A0A2N0XP38-F1-model_v4	17	0.529	1.548E+07	106	120	135	150	166	207
----------------------------------------------------------------------------------------------------------NFAIKTSSeNGFiYGLE--------------
>AF-A0A369I7C0-F1-model_v4	16	0.714	2.135E+07	65	71	135	135	141	221
-----------------------------------------------------------------GLYVSAG---------------------------------------------------------------
>AF-A0A2A4THU6-F1-model_v4	17	0.583	1.122E+07	13	24	135	110	120	288
-------------GYGGALYGG-IG--------------------------------------------------------------------------------------------------------------
>AF-A0A7X8F8P6-F1-model_v4	21	0.636	6.196E+05	125	133	135	324	334	591
-----------------------------------------------------------------------------------------------------------------------------IAGmeLGVGAN-
>AF-A0A355ILV8-F1-model_v4	18	0.450	8.135E+06	12	27	135	110	126	186
------------KRwstYGFGL---NIGYkFL-----------------------------------------------------------------------------------------------------------
>AF-F5YBR1-F1-model_v4	17	0.272	1.548E+07	80	90	135	125	135	180
--------------------------------------------------------------------------------IDVGSPGGFFI--------------------------------------------
>AF-A0A1F3T094-F1-model_v4	17	0.714	1.122E+07	48	54	135	87	93	191
------------------------------------------------LTSSAAI--------------------------------------------------------------------------------
>AF-A0A7U3ZK86-F1-model_v4	14	1.00	1.066E+08	127	130	135	60	63	175
-------------------------------------------------------------------------------------------------------------------------------GLGV----
>AF-A0A4P6AWH3-F1-model_v4	18	0.437	5.897E+06	25	39	135	100	115	194
-------------------------YQVGYGDiELGLSNGE-----------------------------------------------------------------------------------------------
>AF-A0A496A7R1-F1-model_v4	16	0.416	2.135E+07	127	134	135	90	101	204
-------------------------------------------------------------------------------------------------------------------------------RLTPlnkeGFNF
>AF-A0A653WYM5-F1-model_v4	17	0.833	1.122E+07	101	106	135	175	180	205
-----------------------------------------------------------------------------------------------------YYFTDN----------------------------
>AF-A0A7C4SXT1-F1-model_v4	17	0.295	1.548E+07	80	119	135	133	173	207
--------------------------------------------------------------------------------IPSASLGMAIMrlnTDGHIDPYLKAGAI---FGWsPSQEVCYTL---------------
>AF-A0A353WV38-F1-model_v4	19	0.450	4.274E+06	101	118	135	119	137	189
-----------------------------------------------------------------------------------------------------YYTG-NDLDKARRDfnGAYG----------------
>AF-A0A7C3TK34-F1-model_v4	15	0.454	4.063E+07	2	12	135	27	34	216
--QDSQET---GK--------------------------------------------------------------------------------------------------------------------------
>AF-A0A651I4Z1-F1-model_v4	19	0.480	2.246E+06	84	106	135	28	45	174
------------------------------------------------------------------------------------NQG--AMM---IGGGL--YFTsiEN----------------------------
>AF-A3QHD8-F1-model_v4	17	0.250	1.122E+07	14	76	135	102	160	175
--------------YFEG--GIGITY--ID------S--EHY--LDRSLGShwqfedkLGA-------GVILqkhhklgiafNHYSNANLASEN----------------------------------------------------------
>AF-A0A6N4D8F5-F1-model_v4	17	0.294	1.122E+07	63	79	135	97	108	211
---------------------------------------------------------------GLGGYNN-----FNTTS-------------------------------------------------------
>AF-A0A6I7P9U8-F1-model_v4	16	0.272	2.135E+07	111	132	135	428	439	442
---------------------------------------------------------------------------------------------------------------ASLGSF----------RLGVRW--
>AF-A0A3B9FND5-F1-model_v4	21	0.555	6.196E+05	1	9	135	244	252	316
-GPHSQEIEF-----------------------------------------------------------------------------------------------------------------------------
>AF-H9UGD3-F1-model_v4	18	0.533	8.135E+06	21	34	135	20	32	402
---------------------GLIG--LTAsGQELA----------------------------------------------------------------------------------------------------
>AF-A0A3A4R9T1-F1-model_v4	16	0.370	2.135E+07	47	68	135	22	48	187
-----------------------------------------------NLGfRLEPIYVFaeddGTSDNFFSPYS------------------------------------------------------------------
>AF-A0A1L6KZV4-F1-model_v4	21	0.476	6.196E+05	112	132	135	139	153	195
----------------------------------------------------------------------------------------------------------------SLRGGYGR------ASLGVDF--
>AF-A0A7Y5NS46-F1-model_v4	17	0.538	1.122E+07	28	39	135	167	179	204
----------------------------TADVAAALgNDGE-----------------------------------------------------------------------------------------------
>AF-A0A7Y8I5P4-F1-model_v4	18	0.228	8.135E+06	30	52	135	43	77	210
------------------------------HLELGLRnevamlftkYWEGYFSNHieTSLpINLH----------------------------------------------------------------------------------
>AF-A0A1L8N0F4-F1-model_v4	15	0.444	4.063E+07	112	120	135	128	136	196
----------------------------------------------------------------------------------------------------------------SCSSFYNLE--------------
>AF-A0A090MVA8-F1-model_v4	17	0.350	1.122E+07	110	129	135	247	259	435
--------------------------------------------------------------------------------------------------------------KLSLRTG-------WIAGVG-----
>AF-A0A7C1UAH3-F1-model_v4	18	0.555	8.135E+06	113	120	135	65	73	217
-----------------------------------------------------------------------------------------------------------------LARFaYGLE--------------
>AF-A0A4Y8I071-F1-model_v4	19	0.428	4.274E+06	21	37	135	370	388	409
---------------------GSITYWfknnLGIK--LNLSY-------------------------------------------------------------------------------------------------
>AF-A0A4Z0W9Z6-F1-model_v4	18	0.461	5.897E+06	61	73	135	43	55	194
-------------------------------------------------------------GLGLSGYDRDGNA-------------------------------------------------------------
>AF-A0A1F9LBS0-F1-model_v4	16	0.571	2.946E+07	47	53	135	91	97	223
-----------------------------------------------NPISLTA---------------------------------------------------------------------------------
>AF-A0A534NN71-F1-model_v4	17	0.333	1.122E+07	38	55	135	204	220	519
--------------------------------------GAADANGDGRVT-LDETY-------------------------------------------------------------------------------
>AF-T0GFJ8-F1-model_v4	25	0.533	6.498E+04	19	31	135	15	29	136
-------------------YGGSTGYdiAVTPRV-------------------------------------------------------------------------------------------------------
>AF-A0A2N2EY11-F1-model_v4	21	0.388	6.196E+05	82	99	135	204	218	249
----------------------------------------------------------------------------------SASLTRLD---AGINFGL-----------------------------------
>AF-A0A2E9RXL6-F1-model_v4	22	0.555	3.254E+05	24	32	135	276	284	303
------------------------RYFLTAASE------------------------------------------------------------------------------------------------------
>AF-N8YED6-F1-model_v4	22	0.444	3.254E+05	27	44	135	70	84	232
---------------------------LGQNVEVAL---AYHAVQ------------------------------------------------------------------------------------------
>AF-A0A4P7Z3V1-F1-model_v4	20	0.500	1.180E+06	27	50	135	430	452	570
---------------------------LTDSLVLALS-GEAQYSPDQLLTS------------------------------------------------------------------------------------
>AF-G0GCZ6-F1-model_v4	15	0.466	5.604E+07	24	38	135	39	52	211
------------------------TYGLGDQS-LSLSAG------------------------------------------------------------------------------------------------
>AF-A0A509E1I8-F1-model_v4	18	0.370	5.897E+06	13	39	135	135	155	205
-------------GYIASVGIRSM---LTNTTEL---YGE-----------------------------------------------------------------------------------------------
>AF-A0A2A5BGF4-F1-model_v4	18	0.562	8.135E+06	9	24	135	78	92	248
---------AKGTGYGGTLYGG-IG--------------------------------------------------------------------------------------------------------------
>AF-A0A316AQ42-F1-model_v4	19	0.833	4.274E+06	124	129	135	330	335	433
----------------------------------------------------------------------------------------------------------------------------FMAGLG-----
>AF-A0A7Y5K7K7-F1-model_v4	22	0.466	4.490E+05	63	77	135	127	140	205
---------------------------------------------------------------GPSPYVSAG-FGFST---------------------------------------------------------
>AF-A0A7Y6UDZ2-F1-model_v4	17	0.380	1.548E+07	69	89	135	104	123	208
---------------------------------------------------------------------SGGL-HKNMTQTFTDSNIGLF---------------------------------------------
>AF-A0A849DE79-F1-model_v4	16	0.363	2.946E+07	91	109	135	163	184	281
-------------------------------------------------------------------------------------------TIASvgmTYYAPKYNLTYRFFA-------------------------
>AF-A0A7Y2XZS4-F1-model_v4	16	0.666	2.135E+07	112	117	135	134	139	223
----------------------------------------------------------------------------------------------------------------SLDIAY-----------------
>AF-A0A212JAD2-F1-model_v4	19	0.750	4.274E+06	127	134	135	319	326	327
-------------------------------------------------------------------------------------------------------------------------------GLGVFFHF
>AF-A0A2D9T4P6-F1-model_v4	17	0.400	1.548E+07	26	35	135	232	241	246
--------------------------FVGPFVEVGL---------------------------------------------------------------------------------------------------
>AF-A0A257Q066-F1-model_v4	18	0.571	5.897E+06	23	36	135	80	92	232
-----------------------IGYRLT-QVALPFS--------------------------------------------------------------------------------------------------
>AF-A0A7V3A1Z2-F1-model_v4	16	0.571	2.135E+07	80	86	135	198	204	303
--------------------------------------------------------------------------------TVSDSQT------------------------------------------------
>AF-A0A7Y2CY13-F1-model_v4	17	0.571	1.122E+07	127	133	135	156	162	224
-------------------------------------------------------------------------------------------------------------------------------TLGLNFN-
>AF-A0A7Y3P2P1-F1-model_v4	18	0.450	8.135E+06	21	38	135	47	65	236
---------------------GGTGGQLTDvgNPGL-LSYT------------------------------------------------------------------------------------------------
>AF-A0A6F8PPC1-F1-model_v4	20	0.354	1.628E+06	4	29	135	80	107	255
----SVEyGEAnQQKddeSYFAHL---RHTHDLIP---------------------------------------------------------------------------------------------------------
>AF-A0A519BC40-F1-model_v4	17	0.666	1.122E+07	17	25	135	211	217	297
-----------------HLY--SIGY-------------------------------------------------------------------------------------------------------------
>AF-A0A661ACS8-F1-model_v4	15	0.600	5.604E+07	24	28	135	58	62	263
------------------------RYFLG----------------------------------------------------------------------------------------------------------
>AF-A0A419GVF1-F1-model_v4	25	0.464	6.498E+04	93	110	135	424	449	453
---------------------------------------------------------------------------------------------FSIGAGLK--FsrRENsytqnditFFAK------------------------
>AF-A0A7C5KFR6-F1-model_v4	19	0.714	3.098E+06	96	102	135	269	275	434
------------------------------------------------------------------------------------------------GFGLFYY--------------------------------
>AF-A0A7C2PDJ4-F1-model_v4	18	0.357	8.135E+06	26	39	135	22	33	450
--------------------------FLIFG--QTLNYDE-----------------------------------------------------------------------------------------------
>AF-A0A4R6MG39-F1-model_v4	19	0.454	3.098E+06	124	134	135	115	123	842
----------------------------------------------------------------------------------------------------------------------------WI--LGLGANA
>AF-A0A5Q4FFX6-F1-model_v4	19	0.714	4.274E+06	43	49	135	146	152	249
-------------------------------------------VLHGNLG-------------------------------------------------------------------------------------
>AF-A0A2D7XWE4-F1-model_v4	18	0.421	5.897E+06	22	37	135	179	196	384
----------------------RITYF-TPRFAgfqLGLSY-------------------------------------------------------------------------------------------------
>AF-A0A2R4M2F0-F1-model_v4	20	0.190	1.628E+06	84	103	135	170	190	408
------------------------------------------------------------------------------------RQGGFATGaIEGTGLTVWGYA-------------------------------
>6qwr_A
MNENYPAKSAGYNQGDWVASFNFSKVYVGEELGDLNVGGGALPNADVSIGNDTTLTFDIAYFVSSNIAVDFFVGVPARAKFQGEKSISSLGRVSEVDYGPAILSLQYHYDSFERLYPYVGVGVGRVLFFDKTDGALSSFDIKDKWAPAFQVGLRYDLGNSWMLNSDVRYIPFKTDVTGTLGPVPVSTKIEVDPFILSLGASYVFKLAAALE
>AF-Q00595-F1-model_v4	572	1.00	1.281E-177	1	203	211	27	229	230
-NENYPAKSAGYNQGDWVASFNFSKVYVGEELGDLNVGGGALPNADVSIGNDTTLTFDIAYFVSSNIAVDFFVGVPARAKFQGEKSISSLGRVSEVDYGPAILSLQYHYDSFERLYPYVGVGVGRVLFFDKTDGALSSFDIKDKWAPAFQVGLRYDLGNSWMLNSDVRYIPFKTDVTGTLGPVPVSTKIEVDPFILSLGASYVF-------
>AF-A0A4S2GZW6-F1-model_v4	128	0.462	1.026E-27	11	203	211	32	223	224
-----------YSKGDWVvgvnaAR-----V-LTEEkLDSVSAAGAPVPGAALSINDDTTLSFDVSYFVSPRFALNFFGGVPASADLQGD-GT--LAGL-ELgvtDYGPAILSLQYHLPVTERADVYAGAGVGRLLFLNERDGAVTNFDVKDAWAPAFQAGLRYRVSGNW-LaNFDVRYvpfdaeIS------GALGPAPVeaqV---EVDPVIVNVGVAYQF-------
>AF-A0A3T0E9W6-F1-model_v4	94	0.470	4.818E-17	11	196	211	16	200	208
-----------YSKGDWLFGLNAAKVFTNE---TLDSIsaGGAPiPGAGVNITDDTTLSFDVSYFLNSSVALNFFGGLPASANLAG--SGSLAGlPVGETEYGPAVLSLQYHFstnssVS-----PYVGAGIARILFleeQ---GDALADFDLKDAWAPAVQVGMRY-QMSdNWFANADIRYTPFETD-IsGTLGGAPVRGKISVDPTILN--------------
>AF-A0A1M2US97-F1-model_v4	83	0.438	1.139E-13	11	196	211	31	215	223
-----------YSRGDWV---------VGlnatrvltdEDLRSASAGGAPVPNSNLSINNDTTVSFDVSYFLSN--QLAFniFGGIPASADLQGE----------ESlsglflgqtDYGPVILSLQYHvlTGSNFS--PYFGAGVGRILFLDeK-DRALTDFdveDT---WAPAVQAGFRWRIHNNWSANFDVRYAPFEADITGNLGPAPVQAKVEVDPTIVS--------------
>AF-S2EWB3-F1-model_v4	322	0.804	8.232E-92	42	201	211	1	160	163
------------------------------------------PSAAVSIGNDTTVTFDISYF----ItdkvALDLFVGVPARAKFQGEGSISALGRVSEVDYGPAILSLQYHFDNFERFYPYVGLGVGRVFFFDKTDGALTSFDIEDKWAPAVQVGLRYDVGNSWMLNSDLRYIPFETDVSGTFGSAPASTKIEVDPFILSLGASY---------
>AF-A0A7W6EZ23-F1-model_v4	79	0.495	2.081E-12	95	203	211	119	227	228
-----------------------------------------------------------------------------------------------VNYGPVILSAQYHFNNLGRVHPYLGLGVGRIVFLNERDRALANFSIDDSWAPAAQLGVRYELDAAWMLNADVRYVPF---SThasGSLGGAPVRaT---LDiDPILaNVGLTYRF-------
>AF-A0A7X5XXI9-F1-model_v4	130	0.587	3.793E-28	41	168	211	64	191	227
-----------------------------------------LPGSNVRIGNATTATVDVGYFFTPNIAANLFLGVPAPAEIDGA-GTVaPLGTLAKVHYGPAVLSAQYHFNS--RgkLHPYVGVGVGRVLFFNKRDRALSDFDIHDSWAPAGQLGVRYELNRSWMLNADVRY------------------------------------------
>AF-A0A432VCV1-F1-model_v4	37	0.362	1.950E+01	75	185	211	80	190	209
---------------------------------------------------------------------------PPRAhiKGAG-----SLaafGTLaSAN-YGPLTVSGEYHFSGFGALKPYVGAGVTYVVFLnvD--DAALNdvsvdNA-----FGPALKLGVDYDVSERWTLHS---YIQQiWvsTNVTAKVGPAPAS-------------------------
>AF-A0A4S2H081-F1-model_v4	41	0.367	7.934E-01	36	203	211	63	230	231
------------------------------------VGGAPVPNGSVSMaDNQTIS-FDVSYFLTPNlaINVYA--GYPPRAhiKGAGtlEA----FGTLaSAN-YGPLTVSGEYH-FSdlgAFR--PYVGVGVTYAVFLnvD--DAALSdvnveNA-----FGPALKLGLDYD-ISeRWTLH---GY-VQqvWlsTDVSATVGGVPASAKvaI--DPTIVGVGLGYRF-------
>AF-A0A037UXB5-F1-model_v4	29	0.342	6.188E+03	37	163	211	53	179	230
-------------------------------------GGGRSSTADLSIsTSGIPeL--DITYFLTKNIAveVIAGVTPHTiDAKGD----IRSLGNiadvwlL------PPTVTLQYH------LDtgtafkPYAGVGVNYTVFF--GEDEGSNF--KDlKldnaWGLALQAGFDYKLSGNWFLN-----------------------------------------------
>AF-A0A2C9D096-F1-model_v4	17	0.473	1.830E+07	190	206	211	89	105	231
----------------------------------------------------------------------------------------------------------------------------------------------------------------------------------------------VTPDIsLSLTlANAP--LA----
>AF-A0A3A9JNI7-F1-model_v4	35	0.351	5.095E+01	62	126	211	95	162	235
--------------------------------------------------------------VSVLTGLPPTVGLEGRGAF--E----PFGRLSKVTYGSTMLGLQYHPLQFGRFDPYVGagidhtailNTSGGSL------------------------------------------------------------------------------------
>AF-A0A6P1YSI2-F1-model_v4	21	0.500	1.419E+06	190	203	211	197	210	211
----------------------------------------------------------------------------------------------------------------------------------------------------------------------------------------------LDPWIVGLGVTYRF-------
>AF-A0A2T1KHC6-F1-model_v4	19	0.285	7.016E+06	145	176	211	126	150	221
-------------------------------------------------------------------------------------------------------------------------------------------------ASAFQP---YA-------GVGVNYTTFfeeKTVLG----------------------------------
>AF-A0A1N6ZZQ4-F1-model_v4	26	0.461	4.216E+04	9	20	211	72	84	218
---------FGYNFTPKLAiSF----------------------------------------------------------------------------------------------------------------------------------------------------------------------------------------------
>AF-A5HV14-F1-model_v4	27	0.640	2.224E+04	97	121	211	108	132	215
-------------------------------------------------------------------------------------------------YAPAALSVEYHFDTGTRLRPYVGVG-----------------------------------------------------------------------------------------
>AF-A0A1E8F8U5-F1-model_v4	25	0.466	7.991E+04	95	122	211	105	133	216
-----------------------------------------------------------------------------------------------VTYAPATLTALYHlpAMS-ESLDFYVGGGL----------------------------------------------------------------------------------------
>AF-A0A527A6E6-F1-model_v4	25	0.301	5.804E+04	148	180	211	432	484	614
----------------------------------------------------------------------------------------------------------------------------------------------------WQVRLRAlgvvtkDLGYVDTLPgSGLSYsdtvTPeldisyFFTDNIAaelILG------------------------------
>AF-A0A6J4TLB7-F1-model_v4	27	0.800	1.615E+04	97	106	211	108	117	215
-------------------------------------------------------------------------------------------------YGPATLTLQY--------------------------------------------------------------------------------------------------------
>AF-A0A0Q5H9T4-F1-model_v4	23	0.368	3.952E+05	89	105	211	80	97	232
-----------------------------------------------------------------------------------------LTGLVEVGYRlnPNM-SLA---------------------------------------------------------------------------------------------------------
>AF-A0A1Y4YD95-F1-model_v4	21	0.590	1.031E+06	85	106	211	89	110	208
-------------------------------------------------------------------------------------SIAQAGRVGKVTYAPAALTLQY--------------------------------------------------------------------------------------------------------
>AF-A0A512HKM9-F1-model_v4	28	0.315	8.520E+03	33	106	211	45	117	218
---------------------------------DLSVSGAPVPGADVSvddnysmsfdIGyrlNEqfsTTFTFGI-----PPTA---------------E--IRGSGALSgaylgDLTYAPAILALQY--------------------------------------------------------------------------------------------------------
>AF-A0A839ZC64-F1-model_v4	24	0.276	2.085E+05	86	168	211	121	236	239
--------------------------------------------------------------------------------------ISSLGkiG--E---TwllPPTLTLQYHFTDF-GkfQ-PYVGAGVNYTFFFnQKADSAdsLDVKDTWGWAlqagfdymidehwgfnvdvkklflEPDFDVTVSGtPLTgkadlNPWIVGVGVTY------------------------------------------
>AF-A0A6C1MQ52-F1-model_v4	44	0.309	1.161E-01	39	186	211	54	211	225
---------------------------------------GALVGSDveVS--SETGLGFTVVYFVrdNVSIEL---LGSL-PFKhDL---SIS--GG--ALDgadlgsikHLPPTLSVQYHFDtgSAFRPY----VGAGINytLFFDedvagdaKGAGvtDLdldNSWG------LAAQIGVDYELGNGW-LINAGiRYIDIdttaqvKTA--TGSTNVDVDI------------------------
>AF-A0A4Q2R5U4-F1-model_v4	19	0.351	5.097E+06	66	93	211	38	68	243
------------------------------------------------------------------IASDApapfrpvFVRLGAtGAFFdQG------LGGAS---------------------------------------------------------------------------------------------------------------------
>AF-A0A7C5TSZ1-F1-model_v4	29	0.358	4.494E+03	79	170	211	89	181	212
-------------------------------------------------------------------------------KGAG--SIASLGTV----ATakqlPPTVTLQYHFSPQAAFSPYVGLGLNYTFFFDIeTKGALagtsldldSSWG------AALQLGADFRLAGDW-LgNVDVRWID----------------------------------------
>AF-A0A328A890-F1-model_v4	34	0.335	1.833E+02	38	203	211	48	214	215
--------------------------------------GGApVPGADVSvdarwtvegeIG----------YFVTPNvaIAAAAGLPPTFRVDAAG---TlSGLGAAGEmVG-GPAGVMAQYH---FDRigaVRPYVGAGVAVlVVFDTK-DGALqnlkaesSVGPM-------VQVGADFMLNERWGLFVDLkkAYvsTVAK----GTLGGAPVR----ADVTIDPLvanaGVSYRF-------
>AF-A0A7Z0T1L4-F1-model_v4	38	0.350	1.028E+01	41	156	211	38	153	201
-----------------------------------------LPQAHASMTNDTSLI-------S---EVGFQatpqwsVGLTFGipLKARfsgtG--SISDVGELSQAKYGPVVLSVQYR-FNAGGkFTPYVGFGVVRL-----IvfstsDRALQNFDIEGAWGSALQVGAEYRL------------------------------------------------------
>AF-A0A1S1UFM4-F1-model_v4	23	0.272	2.871E+05	153	182	211	58	88	203
---------------------------------------------------------------------------------------------------------------------------------------------------------GYAVTPNWTARLDVGspvETDFGGA--GTLSPL----------------------------
>AF-A0A7Y7QT97-F1-model_v4	22	0.308	7.490E+05	28	107	211	49	118	219
----------------------------GEPLPGAN--ATASNNNGVS------L--DIGYFltPNVS--VAATVGVPptstltasgtlAGAGTLG-KVT----------YGP-GLySVRYH-------------------------------------------------------------------------------------------------------
>AF-A0A3G7A0B7-F1-model_v4	19	0.521	3.702E+06	97	119	211	113	135	224
-------------------------------------------------------------------------------------------------YGPAVLTAQYRFTNFGRFQPYLG-------------------------------------------------------------------------------------------
>AF-A0A7Y9LNN4-F1-model_v4	19	0.354	7.016E+06	39	137	211	54	158	243
---------------------------------------GEVPNTGSSVGNANTLGLTVEYF----ItnqvAVEAvFGIPPryhlQGAKALepvGE-----LG--SAKQYSP---SvlLRYHfgEPSQ-RLRPFVGLGisrVwyGNVtL----TDRFqgvLSS-------------------------------------------------------------------------
>AF-A0A2W4Z3E7-F1-model_v4	26	0.279	4.216E+04	1	100	211	56	148	256
-SESdADFKRFafriGYARLNWDENA---KVAV---AGQAVPGGDAtLKN------NNGIA-FDLAyYFNRNV-SVALALGVPpttsltaagtlAGAGKLGE-----------VTYGPA--------------------------------------------------------------------------------------------------------------
>AF-A0A5Q4GMI5-F1-model_v4	33	0.283	2.524E+02	99	200	211	108	217	225
---------------------------------------------------------------------------------------------------PPTLSLQYHfmpgaafrpyagiglnYTNFFS-------TSTTDtL-----DGALggpSSMSIKDSWGIALQVGADFD-----ItdtlfLNLDLRYIeieaDA---RIRTQTPdgvVRSRIK----ADIDPLVFS----------
>AF-A0A251X7Q3-F1-model_v4	25	0.396	1.100E+05	157	198	211	181	223	229
-------------------------------------------------------------------------------------------------------------------------------------------------------------GNDWFLNADVKYIDinttasFKsGA----LGNV------EVDVDInpwvLGLG------------
>AF-A0A3B0WZS2-F1-model_v4	22	0.357	7.490E+05	39	66	211	51	74	207
---------------------------------------GAFPNVEDNTTLGITL----VYMLSNNI------------------------------------------------------------------------------------------------------------------------------------------------
>AF-A0A0Q5LDW2-F1-model_v4	21	0.340	1.031E+06	169	203	211	158	195	196
-------------------------------------------------------------------------------------------------------------------------------------------------------------------------IWLKTTATGTLPALGgapahakVR----LDP--LVVTAgvSYRF-------
>AF-A0A165NMZ0-F1-model_v4	21	0.538	1.031E+06	99	111	211	120	132	225
---------------------------------------------------------------------------------------------------PPTLTLQYHFTNF---------------------------------------------------------------------------------------------------
>AF-H0TBD5-F1-model_v4	20	0.421	1.954E+06	11	29	211	137	151	243
-----------YHFTDFGA-F---KPYVGA-------------------------------------------------------------------------------------------------------------------------------------------------------------------------------------
>AF-A0A525L753-F1-model_v4	21	0.300	1.031E+06	152	181	211	69	87	215
--------------------------------------------------------------------------------------------------------------------------------------------------------LGYFVTNN-------VAIAF----TGGLPP-----------------------------
>AF-A0A328AXH4-F1-model_v4	33	0.292	2.524E+02	37	187	211	81	231	248
-------------------------------------GGQAVPGANVSIDSRWTfegeigryLT------RNVAIAVAA--GYPPTFtvKTAG-----SLSG---LGtagqmtGGPAgIL-LQYH-FNREGriQ-PYVGAG----------ASFLVVFGTKDgvmtdlKAKSAmgtALQ-----VGSDFMLNDRWG---AFIDVKkawvGTLatgsmGPNPVRAK-----------------------
>AF-A0A6N6VL49-F1-model_v4	36	0.442	3.700E+01	147	203	211	145	198	199
---------------------------------------------------------------------------------------------------------------------------------------------------ALQAGVDYALGGNWSLNADVKKIFLKTDahvSGvGTVG-----TTI--DPWIVGLGVGYRF-------
>AF-A0A5B2TC62-F1-model_v4	30	0.308	1.721E+03	95	203	211	129	237	238
-----------------------------------------------------------------------------------------------VTYGSVMLGAQYHPFSFGRFEPFVGGGLGytfilR------TRGgsmsELNiadNAG------PFLQVGtqfhitdrLSAFVDARK--NwlSF----DAKGKV--GPSPVRVS----VDPDPVSvtLGLSYRF-------
>AF-C0G7I4-F1-model_v4	22	0.541	7.490E+05	99	122	211	148	171	254
---------------------------------------------------------------------------------------------------PPTLTLQYHFTNFGAFKPYVGAGV----------------------------------------------------------------------------------------
>AF-E1V6L3-F1-model_v4	21	0.245	1.031E+06	132	171	211	90	135	211
------------------------------------------------------------------------------------------------------------------------------------DIALdgvNSASTKH-----LPPTLTlqyYPLGG--TDSSvqpyagvGVNYTRF---------------------------------------
>AF-W7WSD9-F1-model_v4	18	0.393	1.329E+07	30	60	211	45	75	222
------------------------------EQITLSIGGAPVPGAGakLS--DDTTLLAEIGY------------------------------------------------------------------------------------------------------------------------------------------------------
>AF-A0A5P1QV09-F1-model_v4	22	0.285	5.441E+05	131	180	211	61	113	224
-----------------------------------------------------------------------------------------------------------------------------------IPGA--GADMKN---NAALIGeLGYRFAPNWsvalTLGN-----PPKTKLTgkgtadglGTLG------------------------------
>AF-A0A5M8P7Q0-F1-model_v4	20	0.380	1.954E+06	51	70	211	72	87	246
---------------------------------------------------DTGLGF-----SNSVTpEVDF--------------------------------------------------------------------------------------------------------------------------------------------
>AF-A0A086D1S5-F1-model_v4	19	0.357	5.097E+06	165	175	211	125	138	209
---------------------------------------------------------------------------------------------------------------------------------------------------------------------GLNYTHFsdeKIDV-----------------------------------
>AF-A0A5P3A3W4-F1-model_v4	20	0.428	1.954E+06	80	100	211	43	62	224
--------------------------------------------------------------------------------FFDETATVSIGGV-EVPGGDA--------------------------------------------------------------------------------------------------------------
>AF-A0A4Q3I9E9-F1-model_v4	25	0.301	7.991E+04	40	198	211	52	222	226
----------------------------------------ALPN---SFGDVGKDTQPIAvitYGLTDNIsietAVG---TPykhkiyGAGAIAAgGE-----LGTVealPAVA-----L-LQYRF--FEpnaRFRPYVGLGVTY--AmFQKeTGsfrmTALTNpgggvgttFKIDDK---LTVSGQIGAQFNVnekWFLN--ASYI--KTRLRTDVhfsTNQQQHMKLDPDSFILSVG------------
>AF-A0A3S0DVL7-F1-model_v4	17	0.250	2.518E+07	181	200	211	101	118	246
-------------------------------------------------------------------------------------------------------------------------------------------------------------------------------------RVNVGGK--NALAGVNLADS----------
>AF-A0A330H0X5-F1-model_v4	35	0.325	9.664E+01	99	166	211	124	191	229
---------------------------------------------------------------------------------------------------PPTLTLQYHitDFGAFR--PYVGAGlnytvfynqsVGS-------ADALRVKNTFG---AALQVGFDYMLDRHWGVNVDV--------------------------------------------
>AF-A7IPZ0-F1-model_v4	30	0.500	2.370E+03	176	203	211	223	250	251
--------------------------------------------------------------------------------------------------------------------------------------------------------------------------------TGIVAGLPVQADITLDPLIVSFGASYRF-------
>AF-I4W4Y8-F1-model_v4	36	0.417	3.700E+01	40	122	211	34	116	202
----------------------------------------QLPgaSATVR-HN-TGFAFETGYFLTPNWAVALTLGAPPTAKIYGagtlE----SAGKLAEATYGPAVLALQYHlsLRS--RFHPYVGLGV----------------------------------------------------------------------------------------
>AF-L8M109-F1-model_v4	27	0.310	1.615E+04	99	203	211	117	221	222
---------------------------------------------------------------------------------------------------PPTLTLQYHfltrkRFS-----PYAGVGLNYTFFF--TeeDGDAndidydNSFG--------FslQAGLDYAVAGRWSVNVDV----KKIFLntdaeIRAAG-----IDIEadvdVDPWIIGLGIGYRF-------
>AF-A0A102DE15-F1-model_v4	21	0.391	1.031E+06	169	203	211	168	207	208
-------------------------------------------------------------------------------------------------------------------------------------------------------------------------IDAKkaalrTNATANLGPVPigaaVR----LDP--LVVaaGASYHF-------
>AF-T0RUP4-F1-model_v4	20	0.375	1.954E+06	85	108	211	93	113	210
-------------------------------------------------------------------------------------NTLDLGDVSLL---PPTLLAQYHH------------------------------------------------------------------------------------------------------
>AF-A0A1H2HT99-F1-model_v4	28	0.386	1.173E+04	67	106	211	85	126	227
-------------------------------------------------------------------AVDlrFLLGVPPNLKAEG--RGSLQaaGTLLEARIAPAMLSVTY--------------------------------------------------------------------------------------------------------
>AF-A0A846VDV1-F1-model_v4	20	0.666	2.690E+06	99	107	211	120	128	228
---------------------------------------------------------------------------------------------------PPTLTLQYH-------------------------------------------------------------------------------------------------------
>AF-A0A2M8ZDP8-F1-model_v4	20	0.666	2.690E+06	99	107	211	222	230	336
---------------------------------------------------------------------------------------------------PPTLTLQYH-------------------------------------------------------------------------------------------------------
>AF-A0A3N5WJT9-F1-model_v4	21	0.521	1.031E+06	99	119	211	93	114	198
---------------------------------------------------------------------------------------------------PPTLTLQYHFapDSA-SFRPYVG-------------------------------------------------------------------------------------------
>AF-A0A7W2F7P6-F1-model_v4	22	0.500	5.441E+05	190	203	211	213	226	227
----------------------------------------------------------------------------------------------------------------------------------------------------------------------------------------------LDPLMVSAGISYRF-------
>AF-A0A1F6TBM3-F1-model_v4	20	0.304	1.954E+06	12	78	211	29	102	218
------------NQGDWLvrvgAahvSPNDS-------SGGL----TADPSikvgVDSSTGlglN---LT----YMVSPNMgievlgALPFKHdingaGSLASA------------------------------------------------------------------------------------------------------------------------------------
>AF-A0A2E3LVF9-F1-model_v4	19	0.500	5.097E+06	72	83	211	130	140	215
------------------------------------------------------------------------VGVNF-AFFFDE-------------------------------------------------------------------------------------------------------------------------------
>AF-A0A840Z594-F1-model_v4	18	0.342	1.329E+07	12	43	211	60	88	216
------------SDPQWVPSLNvtrFVKFDLG-----LNLSTG-LPP-----------------------------------------------------------------------------------------------------------------------------------------------------------------------
>AF-A0A2S8U6F6-F1-model_v4	22	0.541	7.490E+05	99	122	211	121	144	227
---------------------------------------------------------------------------------------------------PPTLTLQYHFTNFGAFKPYVGAGV----------------------------------------------------------------------------------------
>AF-A0A1X4NBD1-F1-model_v4	20	0.428	1.954E+06	147	177	211	164	194	221
---------------------------------------------------------------------------------------------------------------------------------------------------AFQAGFDYAISGPWSLNVDV----KKiflnTDVTT---------------------------------
>AF-A0A7V2S726-F1-model_v4	18	0.323	9.657E+06	146	175	211	174	207	234
--------------------------------------------------------------------------------------------------------------------------------------------------VAFEAGVDFNLDNNWVLNVSVwkadIDTTAKINV-----------------------------------
>AF-A0A4P7FAB9-F1-model_v4	27	0.364	2.224E+04	65	128	211	118	186	266
-----------------------------------------------------------------NIA-IAFStGVPpiERYKATGFPmaglyGTNLQGSTRA---GLAIGLLQYHFTQFgAIQ-PYVGAGVGyGLVFA----------------------------------------------------------------------------------
>AF-A0A0Q6KHD3-F1-model_v4	25	0.349	1.100E+05	42	138	211	73	178	235
------------------------------------------PGADVRIPNS--LSF--AveagYFLTPSIAIGFAGGypplvkVEARG------SITGLGTLGKVSGGPTALTAQYH---FTGLGafqPYLGVGpslmvivndqdgaVRRL----KTDHALGVA------------------------------------------------------------------------
>AF-A0A519E6R0-F1-model_v4	24	0.400	1.515E+05	87	110	211	39	59	240
---------------------------------------------------------------------------------------NSLI---EQTYYPyFI-RLGYGYAS----------------------------------------------------------------------------------------------------
>AF-T0SWT2-F1-model_v4	21	0.555	1.419E+06	72	80	211	194	202	203
------------------------------------------------------------------------VGVGFGFKF----------------------------------------------------------------------------------------------------------------------------------
>AF-A0A6N6ZHP2-F1-model_v4	20	0.259	2.690E+06	165	186	211	138	164	229
---------------------------------------------------------------------------------------------------------------------------------------------------------------------GVNYTIFFGQsagytPTNGLGVTNLSI------------------------
>AF-W7XB69-F1-model_v4	23	0.285	2.871E+05	150	180	211	64	91	217
------------------------------------------------------------------------------------------------------------------------------------------------------LGLevSYDFTPRWTgrLLVGV-------PPTTTLT------------------------------
>AF-A0A2D4RZY7-F1-model_v4	22	0.265	5.441E+05	116	179	211	128	195	222
--------------------------------------------------------------------------------------------------------------------PYVGGGiNITVFFDEK--------AGKDAKA------LGYDelsLDNSvglavqagvdysineDMFVNA-SAMYAKIGTTATL-------------------------------
>AF-A0A2M7QMI5-F1-model_v4	24	0.341	2.085E+05	127	203	211	153	222	223
-------------------------------------------------------------------------------------------------------------------------------QFDKIDYD----DTFG-WALQAGVDiaLQEGLY----LNFDV----KKlwleTDVTVTSGATRLTG--EVtlDPWIFGVGVGYRF-------
>AF-A0A2P1VA22-F1-model_v4	23	0.533	3.952E+05	166	178	211	197	211	241
----------------------------------------------------------------------------------------------------------------------------------------------------------------------VSYIPLKTTakLTTT--------------------------------
>AF-A0A4Q3FI87-F1-model_v4	28	0.350	1.173E+04	130	187	211	202	248	267
----------------------------------------------------------------------------------------------------------------------------------KTDHALGVTG---------QVGFNYMLDDNWGFFVDVkkVYLRAKT-QGYM-GPVP--IK-----------------------
>AF-A0A0E9MJB7-F1-model_v4	38	0.361	1.028E+01	33	107	211	256	330	427
---------------------------------DLSVGGAPYPGAGLSTFEHHTVSVQIGRFLTPNIAVNATLGFPP--------SINVFGAGSigalpklgDVTYGPTMLTLQYH-------------------------------------------------------------------------------------------------------
>AF-A0A4P6X0V2-F1-model_v4	21	0.316	1.419E+06	153	205	211	70	122	218
---------------------------------------------------------------------------------------------------------------------------------------------------------GYWLTPSvA-LRGLVGFPLLKTRaeGRGTLAPVG-----ELG-KItyapLVVTATYSFDL-----
>AF-E0TGV8-F1-model_v4	23	0.328	2.871E+05	44	99	211	46	108	220
--------------------------------------------EDLSIPNSTvsvedviTPSFEIGYFLtrNVSIA--ATLGVPPtsTIKARG-----SLRALgdfGDVWYGP---------------------------------------------------------------------------------------------------------------
>AF-A0A0F0DKH6-F1-model_v4	23	0.273	2.871E+05	140	203	211	190	241	242
--------------------------------------------------------------------------------------------------------------------------------------------TKD-----WFVGLS------------VSYlplkTTAKID--TTLinGVHIQSeakIKINPVVTFLSVG--YRF-------
>AF-A0A2S9GVC6-F1-model_v4	22	0.448	7.490E+05	163	187	211	206	231	248
-------------------------------------------------------------------------------------------------------------------------------------------------------------------VSYVR---LKTtaDLTTTtnVGPVLSTTK-----------------------
>AF-A0A7W8T1T4-F1-model_v4	29	0.551	4.494E+03	95	123	211	112	140	221
-----------------------------------------------------------------------------------------------VKYGPAGLTLQYQFDGIGGFHPYVGAGVT---------------------------------------------------------------------------------------
>AF-A0A059F832-F1-model_v4	21	0.727	1.419E+06	146	156	211	159	169	223
--------------------------------------------------------------------------------------------------------------------------------------------------PALQVGFDYDL------------------------------------------------------
>AF-X5K6Q8-F1-model_v4	21	0.440	1.419E+06	88	107	211	83	104	201
----------------------------------------------------------------------------------------SLGNVN-L--GsvwllPPTLTLQYH-------------------------------------------------------------------------------------------------------
>AF-A0A0U3L1E1-F1-model_v4	22	0.325	7.490E+05	149	188	211	133	162	232
-----------------------------------------------------------------------------------------------------------------------------------------------------FVGLG------------VNYTYFeKTRSTPT-GDaiSGGPTKI----------------------
>AF-A0A846MUZ7-F1-model_v4	17	0.555	1.830E+07	99	107	211	102	110	207
---------------------------------------------------------------------------------------------------PPTVTLQYH-------------------------------------------------------------------------------------------------------
>AF-A0A1Z9K8R6-F1-model_v4	27	0.283	1.615E+04	6	68	211	38	89	225
------FKRAGDwLVGAKVAN--------------LNP---AVNSA-VSIGGfveaD----FDTFplldfrYFLGDRIAL----------------------------------------------------------------------------------------------------------------------------------------------
>AF-A0A5C7EJH9-F1-model_v4	26	0.336	4.216E+04	99	205	211	96	184	200
---------------------------------------------------------------------------------------------------PPTLTLQYHFMPDQAFKPYVGAGFNYTLF---TDRDLlndtleverDSFG------GALQAGFDYALTKNWYLNVDVKY-LW----IGT----DVRRK--------SDGAV-VTKL-----
>AF-A0A2H0QID4-F1-model_v4	19	0.230	3.702E+06	171	195	211	74	112	211
---------------------------------------------------------------------------------------------------------------------------------------------------------------------------FWTDNIatelilatsnhdmGTNTGVDLGdTWILPPQLTL---------------
>AF-A0A0P8ZWA0-F1-model_v4	19	0.361	5.097E+06	116	178	211	126	195	228
--------------------------------------------------------------------------------------------------------------------PYAGVGVSYFNFTDKsvsaayTSAFQgsrSSMDIKNFWGPVARLGVEY-QIDDRMVL-DLAYLRFWMDTTTT--------------------------------
>AF-A0A6N4T756-F1-model_v4	25	0.279	1.100E+05	146	203	211	124	176	224
--------------------------------------------------------------------------------------------------------------------------------------------------DAFrpFVGLG--------LN----YTQFFdaksTAVGNIATGGP--TKIDlkdsVGLAGQV-GVNYHF-------
>AF-Q222I0-F1-model_v4	23	0.232	3.952E+05	144	187	211	109	163	233
------------------------------------------------------------------------------------------------------------------------------------------------KARIWFPTVlaRYTFTGVPTVRpyvgVGVTYT-FFTDeeVTTGytaaLQGSSSSMK-----------------------
>AF-A0A1J5RR31-F1-model_v4	40	0.361	2.074E+00	35	121	211	50	132	215
-----------------------------------NVVPGASANAD---TNYTlaveIgrnLT--------PNWALGLTLGLPPTAKlygtgtaaPLGE-----LGR---VQYGPAVLSLQY---QFDGLGawrPYLGLG-----------------------------------------------------------------------------------------
>AF-A0A1I7HXJ8-F1-model_v4	23	0.390	3.952E+05	171	203	211	224	257	258
---------------------------------------------------------------------------------------------------------------------------------------------------------------------------AKTFLktRGTL-----STgqTIDVgldpDCFTLQLG--YRF-------
>AF-A0A2D1IR85-F1-model_v4	28	0.535	8.520E+03	97	121	211	97	121	201
-------------------------------------------------------------------------------------------------YLPPTLSLQYHFnknGSF---NPYLGVG-----------------------------------------------------------------------------------------
>AF-A0A502G3W7-F1-model_v4	22	0.440	7.490E+05	31	55	211	123	144	261
-------------------------------LG-LSITGGFPPRATV--DGAGTLT-----------------------------------------------------------------------------------------------------------------------------------------------------------
>AF-A0A6N4R8U7-F1-model_v4	18	0.352	1.329E+07	66	80	211	171	187	203
------------------------------------------------------------------IFVGTDVTVNDtiTAKA----------------------------------------------------------------------------------------------------------------------------------
>AF-P0A145-F1-model_v4	29	0.357	6.188E+03	10	61	211	26	69	211
----------TYRIGmtnvAFDASA---KVY----LNGQRVPGG---SADASDNNA--LTFDFGYA-----------------------------------------------------------------------------------------------------------------------------------------------------
>AF-A0A6I0EKW4-F1-model_v4	23	0.625	3.952E+05	99	122	211	113	136	236
---------------------------------------------------------------------------------------------------PPILTLQYHFDGFGAFKPYVGAGV----------------------------------------------------------------------------------------
>AF-A0A0X1SP01-F1-model_v4	31	0.228	9.077E+02	134	198	211	129	213	237
--------------------------------------------------------------------------------------------------------------------------------------ALNyHFRTFGAFQPFVGVGVNYTLIfdttdgdiqrlkvNNAIgpvLRVGFDYMltkklgLFfsynKIFVGTTL-------KGFLNPAIPGLG------------
>AF-A0A0E3YVZ9-F1-model_v4	21	0.450	1.419E+06	38	57	211	97	114	187
--------------------------------------GGFQP--YVGTGVNFTLIFD---------------------------------------------------------------------------------------------------------------------------------------------------------
>AF-A0A327YWM3-F1-model_v4	18	0.545	9.657E+06	148	158	211	33	42	220
----------------------------------------------------------------------------------------------------------------------------------------------------WQVRLR-ALGV----------------------------------------------------
>AF-A0A0L6VXQ3-F1-model_v4	26	0.315	4.216E+04	99	198	211	111	222	226
---------------------------------------------------------------------------------------------------PAIALLQY---RF--LspssriRPYVGIG----LAyayFQKeTGsfamTALTNpgggtattFSIDNKWTYAGQLGLQY---NV---NekwfaNA-SYI--KTRLRTDVhfsTNQHQHMKLDPDSFILSVG------------
>AF-A0A084IJB8-F1-model_v4	34	0.370	1.331E+02	99	168	211	116	191	228
---------------------------------------------------------------------------------------------------PPTLSVDYHFntgtpFS-----PYVGVGmnytiffDEHVDDQAKAAGvtslDLSnSFG------PAAQVGLDY-LiGDHW-LVNAnVRY------------------------------------------
>AF-A0A258X7D1-F1-model_v4	18	0.454	9.657E+06	158	168	211	182	192	195
--------------------------------------------------------------------------------------------------------------------------------------------------------------NPWMPAVGVTY------------------------------------------
>AF-K0DPI1-F1-model_v4	18	0.257	1.329E+07	12	61	211	14	67	234
------------SAGDFVLNAGWfhlapqdsSKP-----LTvnALgtSVtktGTGASVDD-----SDTfGLTAT--YF-----------------------------------------------------------------------------------------------------------------------------------------------------
>AF-A0A208Y431-F1-model_v4	24	0.314	1.515E+05	5	83	211	19	98	243
-----QAQSAGsHVLGvGWfhLEPQDSSKP-----LTIVSPRpiAGQVPNTGASISNADTvaLTYT--YFLTDNI--GAELvmGVPPKFKLKGE-------------------------------------------------------------------------------------------------------------------------------
>AF-A0A2E0J212-F1-model_v4	35	0.367	7.017E+01	99	168	211	111	186	222
---------------------------------------------------------------------------------------------------PPTLSLQYRFatDSAFT--PYVGLGLNYTVFFsedvssQ--ARALGvtdlelddSFG------PAAQLGFDYAFGEHW-LiNADVRY------------------------------------------
>AF-A0A4R3LLY5-F1-model_v4	23	0.487	2.871E+05	99	136	211	124	162	229
---------------------------------------------------------------------------------------------------PPILTLQYHFTDFGPFKPYVGAGVnYTVFFNTKTYDVQS--------------------------------------------------------------------------
>AF-A0A1Q3N7B6-F1-model_v4	37	0.320	1.416E+01	29	107	211	25	110	204
-----------------------------EENRWLV--RGAVTNvnptsspgsifnnkAKVNIDNAFGITGTISYFFTPNIAADLLVGLPpkhdiivAGNKAATTK------------HLPPILSLQYH-------------------------------------------------------------------------------------------------------
>AF-A0A495YMY0-F1-model_v4	25	0.370	7.991E+04	179	201	211	48	73	241
-----------------------------------------------------------------------------------------------------------------------------------------------------------------------------------LGQSQVmtgsSGKI-SSGDTLGLTATY---------
>AF-A0A352SCT4-F1-model_v4	18	0.250	9.657E+06	158	199	211	15	65	196
--------------------------------------------------------------------------------------------------------------------------------------------------------------SNWMirlrgtfLN-----MDNKSDPVGGVGASDrisvNNKWIpELDVtyFIVPNIA-----------
>AF-A0A522IPH6-F1-model_v4	27	0.246	2.224E+04	31	93	211	28	90	222
-------------------------------VGGQSiaNTGADVDNAD---TLGITFThFFTD-----SIALetvtgippkFKFSgtGVLASP------SINPLGDVR---------------------------------------------------------------------------------------------------------------------
>AF-A0A1D9GI35-F1-model_v4	23	0.450	2.871E+05	188	203	211	202	219	220
--------------------------------------------------------------------------------------------------------------------------------------------------------------------------------------------IELDVdpviFTLS--AGYRF-------
>AF-A0A1Y1R204-F1-model_v4	21	0.326	1.031E+06	99	172	211	114	199	227
---------------------------------------------------------------------------------------------------PPTLTLQY-YPmdssSAFQ--PYVGLG----LnyttFFDeefkgsnKTAfRGLelkdS-------WGLAAQLGADYR-INdNWSVNAAVwyVYIDteatFK--------------------------------------
>AF-A0A1X7AGU2-F1-model_v4	20	0.428	1.954E+06	149	160	211	71	84	230
-----------------------------------------------------------------------------------------------------------------------------------------------------QLGLSftYMLDSNW--------------------------------------------------
>AF-A0A1I2HV15-F1-model_v4	21	0.340	1.031E+06	169	203	211	214	251	252
-------------------------------------------------------------------------------------------------------------------------------------------------------------------------IWLKTTATGTLPALGgapayakVR----LDP--LVVTAglSYRF-------
>AF-A0A4U1I346-F1-model_v4	24	0.411	1.515E+05	148	177	211	181	210	242
----------------------------------------------------------------------------------------------------------------------------------------------------FEVGADY-LISkSW---SiglAVGYMPVKTTFTT---------------------------------
>AF-A0A7Z7FLP9-F1-model_v4	27	0.262	2.224E+04	144	198	211	121	167	245
------------------------------------------------------------------------------------------------------------------------------------------------WAPE--LTVRYHFGestdhfRPF-VGVGVNYTWF------TNARVTNSTFI-----TQSFG------------
>AF-A0A1K1SYR4-F1-model_v4	22	0.319	5.441E+05	148	188	211	184	227	245
----------------------------------------------------------------------------------------------------------------------------------------------------FELGANYTL--SKhwsINAS-LSYIPLSTTLTtnaTTATGVDIVTKM----------------------
>AF-A0A2R4DK56-F1-model_v4	21	0.340	1.031E+06	169	203	211	209	246	247
-------------------------------------------------------------------------------------------------------------------------------------------------------------------------IWLKTTATGTLPALGgapahakVR----LDP--LVVTAgvSYRF-------
>AF-A0A7W5U5G2-F1-model_v4	33	0.316	2.524E+02	60	178	211	82	220	251
------------------------------------------------------------YFLDSHWGVEGVLGVPPKFKLQGE---GSLGPIGEL--GNARQwSpaLLGkYYFN-EGNAafrPYVGLGLTYVwysdveL----TPGmqnAVggllrrppgstvtsakldSS------WAPVFNIGAAYQFDQHWGLSFSVSYIPLKTTakLTTT--------------------------------
>AF-A0A0H2MID1-F1-model_v4	28	0.363	1.173E+04	147	203	211	155	209	210
---------------------------------------------------------------------------------------------------------------------------------------------------AAQVGVDYELNDAWSLNLDV-----KrlwlnTDasiNGGaIKGDVD------VDPWIVGVGLGYRF-------
>AF-A0A2A5ASB3-F1-model_v4	24	0.545	2.085E+05	189	199	211	26	36	230
---------------------------------------------------------------------------------------------------------------------------------------------------------------------------------------------EAGDFILRVGA-----------
>AF-A0A536URD6-F1-model_v4	20	0.411	1.954E+06	189	204	211	523	537	693
---------------------------------------------------------------------------------------------------------------------------------------------------------------------------------------------EVGDA--StVTFSYVYK------
>AF-K0DTL2-F1-model_v4	20	0.327	1.954E+06	144	188	211	162	214	230
------------------------------------------------------------------------------------------------------------------------------------------------WEPVFNAGFTYAFNQHWFAGVSVSYlplsTTAKlntqasTPV-GTL-NVQSQTKI----------------------
>AF-A0A0A8K336-F1-model_v4	28	0.317	8.520E+03	149	203	211	166	218	238
-----------------------------------------------------------------------------------------------------------------------------------------------------QAGLDVAVGNGWYLNADV----KKTWLntnarwgGTGVTaDVD------LDPLIVSAGFGYRF-------
>AF-S9T642-F1-model_v4	17	0.320	2.518E+07	179	202	211	34	53	241
-----------------------------------------------------------------------------------------------------------------------------------------------------------------------------------LAPQDSS-----QPLTVNaLGQSAV--------
>AF-A0A031GI56-F1-model_v4	26	0.588	4.216E+04	90	106	211	120	136	237
------------------------------------------------------------------------------------------GNLGEVRYGPAVLSVIY--------------------------------------------------------------------------------------------------------
>AF-A0A1H0BGL9-F1-model_v4	19	0.315	3.702E+06	136	198	211	159	218	222
----------------------------------------------------------------------------------------------------------------------------------------VSF--KSKLAPSFQVGGVYNLndkwfleGS---------YtkTLLKTRGTlsTGQTIDVV-----LDPncFTLQLG------------
>AF-A0A1V2DP74-F1-model_v4	21	0.404	1.031E+06	99	136	211	115	154	243
---------------------------------------------------------------------------------------------------PPTLTLQY-YPlassSQFQPYAGIGV-NYTVFFEEKTTSALS--------------------------------------------------------------------------
>AF-A0A558HXW5-F1-model_v4	24	0.423	1.515E+05	82	107	211	99	117	213
----------------------------------------------------------------------------------GEKAGS-------VDHLPPTLTLQYY-------------------------------------------------------------------------------------------------------
>AF-A0A7Y6N1Q0-F1-model_v4	30	0.319	2.370E+03	30	93	211	46	109	241
------------------------------EVGGQaVPNTGAsVDNAD---TVGITFThFFTD-----NIALETVLGIPPKFKFYGtgalaAPSINPLGDVR---------------------------------------------------------------------------------------------------------------------
>AF-I5CUV7-F1-model_v4	19	0.286	3.702E+06	8	122	211	22	137	242
--------SAGsfvANVGWFhLApqssSQPFSIN-------ALGSTMTASGSGASVDGAD-TVGF-TAtYFITDHIAaegVF---GVP--PKF-----TLSgtgtLAGLGELgkAYeWSPTLLLKY-YFNDAQSHfrPYLGAGV----------------------------------------------------------------------------------------
>AF-T0GY22-F1-model_v4	28	0.384	8.520E+03	99	193	211	133	235	246
---------------------------------------------------------------------------------------------------PPTLTAQYH-FLPEgkiR--PYVGAGVNYTLFYsEKASGALegavgatkvhmSdSFG----WAG--QVGVDIDLNER-MfLNFDVKYID--IDttarlSTAGAGVQRV--KMELDPF-----------------
>AF-A0A3C1MTE3-F1-model_v4	19	0.533	5.097E+06	142	156	211	59	71	210
----------------------------------------------------------------------------------------------------------------------------------------------DKWAPEI--DLSYFL------------------------------------------------------
>AF-A0A7K4DZW7-F1-model_v4	22	0.283	7.490E+05	85	178	211	96	194	215
-------------------------------------------------------------------------------------SISSLGkiG--EiemL---PPTVNAQYHfmpqssik--------PYVGAGLTYflVLDES-TSGAL--AGT----------TLN--VDNSlgvgvqagvdFMLdqhwliNLDLRYIALETDasVGGG--------------------------------
>AF-A0A5A7N3H6-F1-model_v4	26	0.194	4.216E+04	150	198	211	117	182	219
------------------------------------------------------------------------------------------------------------------------------------------------------LTLQYHLPVSK--NlkSyvgaGVNYtmfIREK-ADGGIVTDLNAkdsfgvalqagadyRIK---GPWMLNVD------------
>AF-A0A7V9YU02-F1-model_v4	19	0.300	3.702E+06	190	199	211	176	185	221
----------------------------------------------------------------------------------------------------------------------------------------------------------------------------------------------SGPWTLNVDA-----------
>AF-A0A1H3NA28-F1-model_v4	20	0.428	1.954E+06	55	68	211	150	163	246
-------------------------------------------------------TKFIDAQVSNNDFV----------------------------------------------------------------------------------------------------------------------------------------------
>AF-A0A2U8GSY3-F1-model_v4	27	0.344	1.615E+04	116	184	211	120	196	207
--------------------------------------------------------------------------------------------------------------------PYVGLG---VNFTMFTD---RSFDT----AlgkvsvDANTVGLVAQVGADYMLNkNWSLNIDAKyiqmeTDVklnggkIGKLGLNPL--------------------------
>AF-A0A0M4KZK9-F1-model_v4	36	0.373	2.686E+01	99	163	211	105	169	207
---------------------------------------------------------------------------------------------------PPTLLLQYHFRPHGTLRPYVGAGLnfTR------IWGAdiagntLSldRWSI----APALQIGVDYRLTRNWFLN-----------------------------------------------
>AF-A0A0C1YSQ2-F1-model_v4	30	0.416	1.721E+03	167	205	211	124	165	213
-----------------------------------------------------------------------------------------------------------------------------------------------------------------------NYTHFFdGQSTssGNLasgGP----TKIElSDSFGLaaQVGASY--KL-----
>AF-A0A257EA84-F1-model_v4	20	0.777	2.690E+06	81	88	211	38	46	233
---------------------------------------------------------------------------------QAElKSISS--------------------------------------------------------------------------------------------------------------------------
>AF-A0A1N6JTV1-F1-model_v4	19	0.500	5.097E+06	12	19	211	22	29	243
------------SAGDFVAN-----------------------------------------------------------------------------------------------------------------------------------------------------------------------------------------------
>AF-A0A2N6IL77-F1-model_v4	18	0.625	1.329E+07	179	186	211	208	215	224
-----------------------------------------------------------------------------------------------------------------------------------------------------------------------------------LDPVAVSI------------------------
>AF-A0A4R5W162-F1-model_v4	39	0.444	3.934E+00	146	180	211	183	217	246
--------------------------------------------------------------------------------------------------------------------------------------------------PAFLAGLNYALDSHWSLGLSLSYIPLKeTA-TTTVT------------------------------
>AF-A0A1V1V318-F1-model_v4	21	0.500	1.419E+06	12	24	211	242	255	257
------------NLDPWVVSFGFgRK------------------------------------------------------------------------------------------------------------------------------------------------------------------------------------------
>AF-A0A7V7T3Q0-F1-model_v4	18	0.800	1.329E+07	197	201	211	131	135	222
-----------------------------------------------------------------------------------------------------------------------------------------------------------------------------------------------------LGANY---------
>AF-K0C7F8-F1-model_v4	18	0.800	9.657E+06	38	47	211	151	158	224
--------------------------------------GGA--NADVS-------------------------------------------------------------------------------------------------------------------------------------------------------------------
>AF-B8KWM7-F1-model_v4	20	0.437	1.954E+06	193	204	211	76	91	240
-------------------------------------------------------------------------------------------------------------------------------------------------------------------------------------------------FTANLGlellASTPFK------
>AF-A0A2E8AJA2-F1-model_v4	20	0.666	1.954E+06	2	10	211	29	37	220
--ENTSFKSAG--------------------------------------------------------------------------------------------------------------------------------------------------------------------------------------------------------
>AF-A0A370NWX1-F1-model_v4	41	0.358	7.934E-01	89	184	211	115	209	229
-----------------------------------------------------------------------------------------LG---EVKYGPAVLTLQYqfqalaPY----NLYPYLGAGVTYV----KIfdtsDGAVSDFQ-----ArNAWggvgQAGLEYRLTkHVgifvdvkkFILR---------TRATGYLGQVPV--------------------------
>AF-A0A4Y8ZPG3-F1-model_v4	25	0.309	7.991E+04	152	200	211	102	149	248
--------------------------------------------------------------------------------------------------------------------------------------------------------LGYFVTRS-IALQVSGTTPVKTPNMpnGTLdGTPNLGT----DKF--SLftgTAS----------
>AF-A0A1L3RV14-F1-model_v4	25	0.358	1.100E+05	99	166	211	163	232	268
---------------------------------------------------------------------------------------------------PPTLTLQYHFMPHERFSPYVGIGLT-VAWFydsnPAGPT-VS------KFALEntvgpsIQVGADYNLTGKWFLNVDV--------------------------------------------
>AF-A0A7W8HZU9-F1-model_v4	22	0.210	7.490E+05	37	92	211	11	103	428
-------------------------------------GGTALVlSAPVhaqdRTDHAGyvrlGQTWthlADQGDVYSNGA--FAPGSDYttnvvrpltltGGWFVTdhiaiEASISeeaethnypggSLTGL----------------------------------------------------------------------------------------------------------------------
>AF-A0A3N8KZG6-F1-model_v4	26	0.571	4.216E+04	145	158	211	113	125	222
-------------------------------------------------------------------------------------------------------------------------------------------------APA-LLTLTYGLGN----------------------------------------------------
>AF-A0A109UMW4-F1-model_v4	25	0.337	1.100E+05	131	203	211	142	208	209
-----------------------------------------------------------------------------------------------------------------------------------GDAALdlsSSWG------LAGQLGLDVRLDDSWALNAAAWYIDIDTDasLDGTDI-----GKvsIDPWVFMA--GISYRF-------
>AF-A0A7Z2S5P6-F1-model_v4	25	0.317	7.991E+04	147	200	211	159	215	217
---------------------------------------------------------------------------------------------------------------------------------------------------AAQAGVDIDL-NDKIfLNLDVKYIDidttarLATTAIGTQRVRLN-----LDPfvFGAGLGFR----------
>AF-A0A520JRN7-F1-model_v4	25	0.409	7.991E+04	156	177	211	65	84	229
------------------------------------------------------------------------------------------------------------------------------------------------------------VDNSAMPEVDVTYMA--TDQIG---------------------------------
>AF-A0A160FQ91-F1-model_v4	29	0.260	4.494E+03	152	201	211	116	179	234
--------------------------------------------------------------------------------------------------------------------------------------------------------LRYHLFSaeSKfrpfiGL--GVNYT-WFTQVRTTnsqfvtdsLGPGG------SARATLSsswnpvfeVGANY---------
>AF-A0A4Q9VKY8-F1-model_v4	20	0.666	1.954E+06	176	187	211	274	285	302
--------------------------------------------------------------------------------------------------------------------------------------------------------------------------------TGTLYGLPVSSK-----------------------
>AF-A0A258CHA8-F1-model_v4	22	0.347	7.490E+05	160	179	211	32	52	215
----------------------------------------------------------------------------------------------------------------------------------------------------------------KMLNVRV--TsvdPEAGDPITTL-------------------------------
>AF-A0A1Y0I4Y3-F1-model_v4	21	0.321	1.419E+06	64	91	211	129	155	248
----------------------------------------------------------------SDIQPYFGVGLNYT-IFFSEKTTDTLTG-----------------------------------------------------------------------------------------------------------------------
>AF-A0A4Y8ZX47-F1-model_v4	25	0.727	7.991E+04	189	199	211	202	212	217
---------------------------------------------------------------------------------------------------------------------------------------------------------------------------------------------ELDPFILQAGA-----------
>AF-A0A251ZVI6-F1-model_v4	24	0.450	2.085E+05	182	199	211	83	102	279
--------------------------------------------------------------------------------------------------------------------------------------------------------------------------------------CPGVTKIGLgkGDFILRAGA-----------
>AF-A0A5E7RAJ7-F1-model_v4	19	0.255	5.097E+06	129	171	211	106	136	234
---------------------------------------------------------------------------------------------------------------------------------GKIATA------KA-WFPA--LILKYTFRDVFGLR---PYIGA---------------------------------------
>AF-A0A848HM71-F1-model_v4	21	0.390	1.031E+06	99	137	211	103	133	205
---------------------------------------------------------------------------------------------------PPTLLAQYHFqpDSQFS--PYVGAGVN--------FTHLSS-------------------------------------------------------------------------
>AF-A0A0Q8QZ93-F1-model_v4	22	0.500	7.490E+05	99	122	211	104	127	217
---------------------------------------------------------------------------------------------------PPTLTLQYHFAPGANIRPYVGAGV----------------------------------------------------------------------------------------
>AF-A0A0Q4N4A8-F1-model_v4	23	0.369	2.871E+05	144	203	211	114	170	171
------------------------------------------------------------------------------------------------------------------------------------------------WGAALQAGLDFALDKQWSLGGDVRY--ARIDSnvkIDGQkvGSVD------VDPFIYSLNLAYRF-------
>AF-A0A4R6QHI0-F1-model_v4	19	0.384	3.702E+06	71	92	211	79	100	212
-----------------------------------------------------------------------ALGVPPRhdvmAKGPIAF----LGRV----------------------------------------------------------------------------------------------------------------------
>AF-A0A6G8BYQ3-F1-model_v4	24	0.189	1.515E+05	159	195	211	42	72	237
---------------------------------------------------------------------------------------------------------------------------------------------------------------RAMFNVDSGNM--WGPAGTT----PDGIKTDVGNKTV---------------
>AF-A0A7X1N884-F1-model_v4	28	0.414	8.520E+03	86	122	211	97	133	214
--------------------------------------------------------------------------------------TSSLGGLG----GvnvlPPTLLLQYHFNHQGQVRPYVGAGV----------------------------------------------------------------------------------------
>AF-A0A0R2UB82-F1-model_v4	22	0.283	7.490E+05	162	202	211	125	169	218
------------------------------------------------------------------------------------------------------------------------------------------------------------------LNSYLGiginHTFFlseK---TSGLlagTPLDitSST----DLAIQ-LGFDYL--------
>AF-A0A0F2RTN8-F1-model_v4	24	0.470	2.085E+05	1	14	211	118	134	193
-NERGPATSFnleTYNPG----------------------------------------------------------------------------------------------------------------------------------------------------------------------------------------------------
>AF-A0A2P9H2C5-F1-model_v4	17	0.555	2.518E+07	99	107	211	103	111	206
---------------------------------------------------------------------------------------------------PPTLLAQYH-------------------------------------------------------------------------------------------------------
>AF-A0A2S9H4X9-F1-model_v4	21	0.318	1.419E+06	181	201	211	48	69	222
-------------------------------------------------------------------------------------------------------------------------------------------------------------------------------------PSLPGTKMDVGTAgTLLLTGTY---------
>AF-A0A523Q1U3-F1-model_v4	16	0.343	3.467E+07	173	201	211	199	221	224
-----------------------------------------------------------------------------------------------------------------------------------------------------------------------------TLSTGqTLDAklDPLSI---------SVGVSY---------
>AF-A0A4R1C4Q0-F1-model_v4	23	0.310	2.871E+05	89	114	211	152	177	246
-----------------------------------------------------------------------------------------LGG-RESriqPYIGAGVN--YTHFSDETL------------------------------------------------------------------------------------------------
>AF-A0A316XKE0-F1-model_v4	31	0.322	1.250E+03	130	204	211	168	239	244
----------------------------------------------------------------------------------------------------------------------------------KIDGAFR---------PAFSTGLTYALTDRW----FVGGnfsvIPLK--VKATLTTQNQTTnqedkyKINVD---LNPimtyaTIGYVFK------
>AF-V4Q5C4-F1-model_v4	16	0.800	3.467E+07	150	154	211	186	190	193
------------------------------------------------------------------------------------------------------------------------------------------------------VGLGY--------------------------------------------------------
>AF-A0A6M1LS82-F1-model_v4	29	0.306	6.188E+03	89	203	211	100	212	213
-----------------------------------------------------------------------------------------LGRVWAL---PPTVTLQYHplPTS--RVSPYLGVGLNYTVFY--GEGGSRSAGInrvdv----ENAWgyavNVGVDYEVAPNWMANVDV-----K-----RLwlsPDVRVNG-GAVrgqadlDPWIV--GASvrYRF-------
>AF-A0A4R1G732-F1-model_v4	23	0.600	2.871E+05	90	104	211	101	115	221
------------------------------------------------------------------------------------------GILGEVSYGPAALSV----------------------------------------------------------------------------------------------------------
>AF-A0A848H0I1-F1-model_v4	19	0.600	5.097E+06	128	137	211	195	204	226
--------------------------------------------------------------------------------------------------------------------------------FLKTTTHLSS-------------------------------------------------------------------------
>AF-A0A0F5JWQ6-F1-model_v4	20	0.500	2.690E+06	37	49	211	29	42	252
-------------------------------------GTGWLHVAPqVSTG-----------------------------------------------------------------------------------------------------------------------------------------------------------------
>AF-A0A6V8MJF0-F1-model_v4	20	0.428	1.954E+06	99	121	211	99	121	200
---------------------------------------------------------------------------------------------------PPTLSVKYH-----PLAgmpvsPYVGVG-----------------------------------------------------------------------------------------
>AF-A0A858R540-F1-model_v4	17	0.275	2.518E+07	135	159	211	51	79	219
---------------------------------------------------------------------------------------------------------------------------------------LGNTAIAGKVDADFQVvpeiDFSYFLTDN---------------------------------------------------
>AF-A0A239J7L3-F1-model_v4	19	0.370	5.097E+06	72	96	211	42	63	218
------------------------------------------------------------------------SILPA---FPGEkvKVDNSVMP--EVD------------------------------------------------------------------------------------------------------------------
>AF-A0A1L6I1T9-F1-model_v4	25	0.440	1.100E+05	86	107	211	71	92	188
--------------------------------------------------------------------------------------TSNlgaLGGVN-VL--PPTLLLQYH-------------------------------------------------------------------------------------------------------
>AF-V4PIY0-F1-model_v4	24	0.272	1.515E+05	149	203	211	142	196	197
-----------------------------------------------------------------------------------------------------------------------------------------------------QAGFDYSLTSRYGLYFDVkkaTYTAKawgdlgasKITATTILDPV-----------IVQAGASWRF-------
>AF-A0A4R6UCL4-F1-model_v4	21	0.326	1.419E+06	156	203	211	158	202	203
------------------------------------------------------------------------------------------------------------------------------------------------------------LGSNWVLNAD---I-KKIA---IATDVFLaGTKIaELHVDPLlvGVGLGYRF-------
>AF-A0A7W2EHL3-F1-model_v4	21	0.450	1.031E+06	185	204	211	163	175	235
-----------------------------------------------------------------------------------------------------------------------------------------------------------------------------------------SGK-------LSSGAGAVFK------
>AF-A0A1R3WLG7-F1-model_v4	20	0.268	2.690E+06	41	77	211	39	68	244
-----------------------------------------LAPQDSSdvlkITNVGG--------SPVNIAV---LGSSAS-------------------------------------------------------------------------------------------------------------------------------------
>AF-A0A0D6QE87-F1-model_v4	19	0.285	5.097E+06	189	202	211	25	37	208
---------------------------------------------------------------------------------------------------------------------------------------------------------------------------------------------ESGL-MVRLRALYL--------
>AF-A0A127R407-F1-model_v4	24	0.350	2.085E+05	99	166	211	100	167	202
---------------------------------------------------------------------------------------------------PPTLTLQYHFLPQAAFSPYVGAGinythisNVDLLG---GAGQLdhSSWG------LALQAGLDYKLDKNWSLNLDV--------------------------------------------
>AF-A0A192D876-F1-model_v4	21	0.270	1.419E+06	51	78	211	67	114	236
---------------------------------------------------ATTQTKAndnvTptvavEYFVtdNVSIEtiagitqhdVDATAGLPAGA------------------------------------------------------------------------------------------------------------------------------------
>AF-A0A345P566-F1-model_v4	18	0.239	9.657E+06	14	103	211	154	212	242
--------------GEFLAS---SK------------TGTALVG-------PT--IAHID----SNFFPIFTGGLLYqiTPK----WS----ARVSAS-YIPlrldATLN-----------------------------------------------------------------------------------------------------------
>AF-R4WLW2-F1-model_v4	35	0.500	7.017E+01	85	122	211	118	152	233
-------------------------------------------------------------------------------------NIGSLGGVN-VL--PPTLLLQYHFNHAGRVRPYVGAGV----------------------------------------------------------------------------------------
>AF-A0A7Y7IZM9-F1-model_v4	18	0.500	9.657E+06	116	129	211	142	154	236
--------------------------------------------------------------------------------------------------------------------PYLGVG-GTLAWFH---------------------------------------------------------------------------------
>AF-A0A812IPC7-F1-model_v4	20	0.500	2.690E+06	143	156	211	115	128	213
-----------------------------------------------------------------------------------------------------------------------------------------------KFQPYFGAGLNYTL------------------------------------------------------
>AF-A0A7H8PWF2-F1-model_v4	30	0.377	3.264E+03	151	203	211	174	231	232
-------------------------------------------------------------------------------------------------------------------------------------------------------GANYALNESW--SVDlaySRYwvTSD-IEVTTdTPqiGDVTRSISIDVDPDIYSLTVGYQF-------
>AF-A0A1H6FG64-F1-model_v4	19	0.407	3.702E+06	158	179	211	189	215	235
--------------------------------------------------------------------------------------------------------------------------------------------------------------NGWFLNADVKYIAleptAKITSdTGIV-------------------------------
>AF-A0A5K7TWV5-F1-model_v4	18	0.666	1.329E+07	72	80	211	104	111	229
------------------------------------------------------------------------VGS-ARAWF----------------------------------------------------------------------------------------------------------------------------------
>AF-A0A1H0VG29-F1-model_v4	19	0.333	3.702E+06	12	20	211	203	211	218
------------NLDPWLFSA----------------------------------------------------------------------------------------------------------------------------------------------------------------------------------------------
>AF-A0A1M3Q435-F1-model_v4	19	0.283	5.097E+06	4	54	211	142	178	218
----YNAKPAGGAVT-KLAFEN-------------NVGG--VLQAGLdyNITGHTFL------------------------------------------------------------------------------------------------------------------------------------------------------------
>AF-A0A0Q8GJQ0-F1-model_v4	22	0.367	7.490E+05	134	177	211	45	89	221
--------------------------------------------------------------------------------------------------------------------------------------APSLAGTKidVKKASSFVGGVTYY----WTDNiSIDLPIavPFKHDVMG---------------------------------
>AF-A0A6N6PPT2-F1-model_v4	19	0.333	3.702E+06	12	20	211	198	206	213
------------NLDPWLFSA----------------------------------------------------------------------------------------------------------------------------------------------------------------------------------------------
>AF-A0A511X969-F1-model_v4	19	0.333	7.016E+06	85	104	211	60	74	260
-------------------------------------------------------------------------------------STRiGLGR------GDFIVRL----------------------------------------------------------------------------------------------------------
>AF-A0A7V8DNU0-F1-model_v4	21	0.281	1.419E+06	82	107	211	197	228	324
----------------------------------------------------------------------------------TAKHTVSAvgTGVNvkvaEVWHVPPTLTAKYH-------------------------------------------------------------------------------------------------------
>AF-A0A258TDS3-F1-model_v4	19	0.380	7.016E+06	183	203	211	107	123	227
---------------------------------------------------------------------------------------------------------------------------------------------------------------------------------------VVNTW--VLPPTL--TAQYHF-------
>AF-A0A226X6Y4-F1-model_v4	29	0.416	6.188E+03	86	127	211	113	154	230
--------------------------------------------------------------------------------------TSNtgaLGGVN-VL--PPTLLLQY-YFNAAgkiR--PYVGAGVNYTLF-----------------------------------------------------------------------------------
>AF-Q3JRU5-F1-model_v4	26	0.432	4.216E+04	86	119	211	77	110	194
--------------------------------------------------------------------------------------TSSLGDLGGV--GvlPPTLLLQYH-FNHAGkVRPYVG-------------------------------------------------------------------------------------------
>AF-A0A2U3MUB5-F1-model_v4	21	0.600	1.419E+06	97	106	211	95	104	199
-------------------------------------------------------------------------------------------------YLPPTLSVQY--------------------------------------------------------------------------------------------------------
>AF-A0A4V1SHS5-F1-model_v4	17	0.388	2.518E+07	71	88	211	17	33	239
-----------------------------------------------------------------------ALAVPAAAQEAGE-VTVS--------------------------------------------------------------------------------------------------------------------------
>AF-A0A850PAG5-F1-model_v4	19	0.571	3.702E+06	116	129	211	167	179	259
--------------------------------------------------------------------------------------------------------------------PYVGVG-GTLAWFH---------------------------------------------------------------------------------
>AF-A0A1Y0BCG6-F1-model_v4	27	0.382	1.615E+04	15	61	211	4	38	180
---------------AFDASA---KVY----LNGQRVPGG---SADASDNNA--LTFDFGYA-----------------------------------------------------------------------------------------------------------------------------------------------------
>AF-A0A496WMF0-F1-model_v4	17	0.666	1.830E+07	185	190	211	4	9	248
-----------------------------------------------------------------------------------------------------------------------------------------------------------------------------------------SRKIEN--------------------
>AF-A0A1E2V6G3-F1-model_v4	19	0.333	5.097E+06	37	62	211	136	157	208
-------------------------------------HGDALGGADVdlddS--------WGIAYQL----------------------------------------------------------------------------------------------------------------------------------------------------
>AF-A0A7W5IEJ7-F1-model_v4	26	0.444	4.216E+04	86	119	211	96	129	213
--------------------------------------------------------------------------------------TSSLGALGGV--GvlPPTLLLQYHFNNAGVFRPYVG-------------------------------------------------------------------------------------------
>AF-A0A1G9Q5I1-F1-model_v4	23	0.278	3.952E+05	9	55	211	114	170	224
---------AQYRFGEANATFRpyvglgvtyskFFKNRSTAALTA--VTGGTPANpttA--RIDNKFGLT-----------------------------------------------------------------------------------------------------------------------------------------------------------
>AF-A0A6P2J4L8-F1-model_v4	27	0.336	1.615E+04	86	180	211	96	190	213
--------------------------------------------------------------------------------------TSSvghLGGVN-VL--PPTLLLQYHfnhagkvrpY-VGAGLnytYFYnNGLNVGGQgVSIDK-----SSFG------PALQFGV--DVQVSkKMfVNVDV----KKIWmSTDaTLG------------------------------
>AF-K0DTX2-F1-model_v4	24	0.333	2.085E+05	84	98	211	194	211	213
------------------------------------------------------------------------------------KSTLRLHPLSAflnVAYT----------------------------------------------------------------------------------------------------------------
>AF-A0A4Q3DJU1-F1-model_v4	17	0.352	2.518E+07	170	183	211	91	107	244
--------------------------------------------------------------------------------------------------------------------------------------------------------------------------VFFTDNIATefsLGLNV---------------------------
>AF-A0A6G8CXR5-F1-model_v4	24	0.361	1.515E+05	55	90	211	146	175	239
-------------------------------------------------------TFFTDGAPNS-TYNAGFGGTSSRAKF----S-SNLG------------------------------------------------------------------------------------------------------------------------
>AF-A0A521HLR7-F1-model_v4	19	0.384	7.016E+06	103	115	211	32	44	219
-------------------------------------------------------------------------------------------------------NLQAQEFNQESLY-----------------------------------------------------------------------------------------------
>AF-A0A4R6ELC8-F1-model_v4	23	0.526	2.871E+05	89	107	211	113	128	224
-----------------------------------------------------------------------------------------LGGVN-VL--PPTLLLQYH-------------------------------------------------------------------------------------------------------
>AF-A0A2S6N5F0-F1-model_v4	20	0.279	2.690E+06	179	210	211	237	276	326
-----------------------------------------------------------------------------------------------------------------------------------------------------------------------------------LRDVRVSGalntvvK---FGFdyMLNQHWGvsfDVTKAFAYLE
>AF-A0A3F2V0R6-F1-model_v4	17	0.347	1.830E+07	153	171	211	91	111	218
---------------------------------------------------------------------------------------------------------------------------------------------------------RYPLQGGW--NVyaglGVNYTKF---------------------------------------
>AF-E1VI99-F1-model_v4	24	0.400	2.085E+05	85	104	211	194	212	217
-------------------------------------------------------------------------------------NGVSQGSV-ELDPFVAMLGL----------------------------------------------------------------------------------------------------------
>AF-D0IA62-F1-model_v4	16	0.700	4.771E+07	30	38	211	45	54	228
------------------------------ELsGDLTPGG----------------------------------------------------------------------------------------------------------------------------------------------------------------------------
>AF-A0A2C9BPD8-F1-model_v4	25	0.363	7.991E+04	82	111	211	130	158	250
----------------------------------------------------------------------------------HE-VTSNvgaLGGVN-VL--PPTLLLQYYFNSA---------------------------------------------------------------------------------------------------
>AF-A0A1M6PR96-F1-model_v4	18	0.555	9.657E+06	94	102	211	184	192	213
----------------------------------------------------------------------------------------------EFDYGVLTL------------------------------------------------------------------------------------------------------------
>AF-Q4UNE7-F1-model_v4	21	0.266	1.031E+06	150	179	211	159	183	244
------------------------------------------------------------------------------------------------------------------------------------------------------VGVGY--HGSYMLTQA---TGLKIRNGHGL-------------------------------
>AF-A0A529UCM3-F1-model_v4	22	0.333	5.441E+05	99	166	211	62	129	167
---------------------------------------------------------------------------------------------------PPTLTLQYHFTDFGAFKPYVGAGLNytifYNQDAG-SADALHVKNTFG---GALQVGFDYMLDQHWGVNFDV--------------------------------------------
>AF-A0A6G8NSH3-F1-model_v4	33	0.293	2.524E+02	32	127	211	46	128	204
--------------------------------GTLGSIGTGVNNAIVpeldfvymvrpSIG---IeLILAT----SRH-----QVTSNAGA----------LGGVN-VL--PPTLLLQY-YFNAPGkVRPYVGAGVNYTLF-----------------------------------------------------------------------------------
>AF-A0A3M0A256-F1-model_v4	21	0.500	1.419E+06	38	49	211	99	110	231
--------------------------------------GGALDGAPVGTT-----------------------------------------------------------------------------------------------------------------------------------------------------------------
>AF-A0A7Z2GGJ2-F1-model_v4	24	0.333	2.085E+05	145	163	211	35	58	213
-------------------------------------------------------------------------------------------------------------------------------------------------AGDWLVRLRAidimpDARSSATLN-----------------------------------------------
>AF-A0A2N1ZCD7-F1-model_v4	21	0.266	1.031E+06	136	205	211	69	120	236
----------------------------------------------------------------------------------------------------------------------------------------SVDDI-----SADQSyfiGLGYHFSPS--LSVVASY-------TTGL---------EHDVkeKGLGLGNVGSFDL-----
>AF-A0A1V1UE37-F1-model_v4	23	0.358	2.871E+05	155	193	211	154	186	197
-----------------------------------------------------------------------------------------------------------------------------------------------------------AQGS---LRADVRYIDIDTDATIGGAPAGSV---ELDPW-----------------
>AF-A0A3N9RXX2-F1-model_v4	19	0.269	3.702E+06	35	100	211	68	132	237
-----------------------------------SVGGQQVPGASVRvKNNFTGEIEGGYYFnpnvSVSLT-VGAPPtatlygtGPLAGLK-LG-KVT----------YGPA--------------------------------------------------------------------------------------------------------------
>AF-A0A847A1U1-F1-model_v4	19	0.500	5.097E+06	134	141	211	202	209	213
--------------------------------------------------------------------------------------------------------------------------------------FLVNFGIK---------------------------------------------------------------------
>AF-W5IZK8-F1-model_v4	19	0.533	7.016E+06	97	111	211	56	70	167
-------------------------------------------------------------------------------------------------YGPAALTAQYRFTNF---------------------------------------------------------------------------------------------------
>AF-A0A2V7YUQ4-F1-model_v4	19	1.00	7.016E+06	198	202	211	126	130	213
------------------------------------------------------------------------------------------------------------------------------------------------------------------------------------------------------GASYV--------
>AF-A0A833J756-F1-model_v4	21	0.500	1.419E+06	60	75	211	63	78	205
------------------------------------------------------------YFLSDHFAVAGQVGVV---------------------------------------------------------------------------------------------------------------------------------------
>AF-A0A2N7VGV1-F1-model_v4	23	0.520	3.952E+05	86	107	211	118	139	235
--------------------------------------------------------------------------------------TSSLGNLGGV--GvlpPTIL-LQYH-------------------------------------------------------------------------------------------------------
>AF-A0A2R8CNR7-F1-model_v4	27	0.367	1.615E+04	144	186	211	136	182	189
------------------------------------------------------------------------------------------------------------------------------------------------WAPTAQVG--TDLliTDNWALNGFVQYTDLKadyTGSGdRDLDPLTVGG------------------------
>AF-A0A840S6P5-F1-model_v4	25	0.379	5.804E+04	139	161	211	163	191	225
-------------------------------------------------------------------------------------------------------------------------------------------DMKGKFGVTAQVGLnwavtqRIFLDVSAM-------------------------------------------------
>AF-A0A2N1WDF8-F1-model_v4	30	0.345	2.370E+03	60	128	211	6	74	180
------------------------------------------------------------YFLS----PHWAVELLAAAPFkhdidgQGAlaglgK----LG----DTYHlPPTLSLQYH---FAPgakFRPYVGAGLNYTLFF----------------------------------------------------------------------------------
>AF-A0A514KVH8-F1-model_v4	21	0.500	1.419E+06	60	75	211	101	116	243
------------------------------------------------------------YFLSDHFAVAGQVGVV---------------------------------------------------------------------------------------------------------------------------------------
>AF-A0A4R2VG73-F1-model_v4	22	0.636	5.441E+05	195	203	211	246	256	257
---------------------------------------------------------------------------------------------------------------------------------------------------------------------------------------------------LSLGFgvSYRF-------
>AF-A0A1F9D5Z6-F1-model_v4	19	0.352	3.702E+06	65	92	211	22	54	373
-----------------------------------------------------------------SIAgkVGVAVRGGASYIFDSEF-TSSgsglLGGV----------------------------------------------------------------------------------------------------------------------
>AF-I5CRR3-F1-model_v4	28	0.279	8.520E+03	49	203	211	22	195	196
-------------------------------------------------GSGDTVGFTGGYFVTDHIA-TEFViGVPPqfdlkgtGAFQQYGK----LGS--------AkqwspTL-LFKYYFNQpqakFR--PYLGLGVSRVSFTDehITNGAFernvlhgpttvttdSS------WEPVFNAGFTYAFTDHWfagfsI-----SYlplsTTAKlnTqAQTPIGTVNVQSeTKIRLNP-IvtyVNLG--YRF-------
>AF-Q13FU2-F1-model_v4	25	0.304	1.100E+05	31	142	211	14	113	185
-------------------------------LGGCLVRwqpGGAVTV-----GSDTVLGVEIGYAVTPNwTAR-LDVGSP-VETDLGGAGTLSplgkLGS---VKGGPAILtmtyS--------------PGmLGPIRP-FFGGGLTYLRVFSTKD--------------------------------------------------------------------
>AF-I2DMP3-F1-model_v4	28	0.425	1.173E+04	86	122	211	56	92	173
--------------------------------------------------------------------------------------TSSLGNLGGV--GvlPPTLLLQYH-FNHAGkVRPYVGAGL----------------------------------------------------------------------------------------
>AF-A0A2G2GAJ1-F1-model_v4	21	0.461	1.031E+06	75	87	211	160	172	345
---------------------------------------------------------------------------PEPPKQKKEKSIN---------------------------------------------------------------------------------------------------------------------------
>AF-A0A1B9MJ40-F1-model_v4	19	0.333	5.097E+06	153	167	211	101	113	364
---------------------------------------------------------------------------------------------------------------------------------------------------------SYDVGHSK--VSAQG-------------------------------------------
>AF-A0A2D9N5U8-F1-model_v4	19	0.322	5.097E+06	152	171	211	160	185	194
--------------------------------------------------------------------------------------------------------------------------------------------------------LRY---CS--LSRDytianipvessLRYIGF---------------------------------------
>AF-A0A7X8LS56-F1-model_v4	19	0.300	7.016E+06	64	73	211	185	194	221
----------------------------------------------------------------SNMEVFDAST-----------------------------------------------------------------------------------------------------------------------------------------
>AF-A0A238KZK4-F1-model_v4	22	0.500	5.441E+05	170	185	211	125	140	221
--------------------------------------------------------------------------------------------------------------------------------------------------------------------------RFKPYVGGGLGFARVS-------------------------
>AF-A0A1A7R6Z2-F1-model_v4	27	0.555	2.224E+04	151	168	211	141	158	190
-------------------------------------------------------------------------------------------------------------------------------------------------------GLNYDLGTNWDLRPTIRY------------------------------------------
>AF-A0A5C6ZPS8-F1-model_v4	20	0.380	2.690E+06	10	27	211	90	110	193
----------GYSFGlkFKNPFLNFVKtSYV---------------------------------------------------------------------------------------------------------------------------------------------------------------------------------------
>AF-A0A7X6DS13-F1-model_v4	26	0.312	3.062E+04	30	66	211	24	65	226
------------------------------EVRAQSVegkwgigirGGGGLPDEDVSTAfeSKTGPI------VSGNI------------------------------------------------------------------------------------------------------------------------------------------------
>AF-A0A1W9Q5E5-F1-model_v4	25	0.302	1.100E+05	151	182	211	148	190	197
-------------------------------------------------------------------------------------------------------------------------------------------------------GVDFFLTRSFVLRVDGRYqgtesdfsaGNFKhtIDLGGIVGTV----------------------------
>AF-A0A257UN78-F1-model_v4	22	0.342	7.490E+05	145	164	211	14	43	281
-------------------------------------------------------------------------------------------------------------------------------------------------APAFLPiaakaqpvtgpyvsaGLGY---N--MLNS----------------------------------------------
>AF-A0A0C5V1S9-F1-model_v4	22	0.360	5.441E+05	183	205	211	50	71	472
---------------------------------------------------------------------------------------------------------------------------------------------------------------------------------------NVSDK---NGFTFRLHGGYLFtpKL-----
>AF-A0A2U2AF42-F1-model_v4	20	0.450	2.690E+06	185	204	211	152	168	273
-----------------------------------------------------------------------------------------------------------------------------------------------------------------------------------------STKG-NFAW--SLGAGISFK------
>AF-A0A4Q7PCC4-F1-model_v4	17	0.416	2.518E+07	72	91	211	157	178	205
------------------------------------------------------------------------LTVPFadRWKIQP--SIryRSLSR-----------------------------------------------------------------------------------------------------------------------
>AF-A0A512AZI1-F1-model_v4	25	0.411	1.100E+05	184	200	211	182	196	229
----------------------------------------------------------------------------------------------------------------------------------------------------------------------------------------NSHKT--HAFILNLGYR----------
>AF-A0A7S7LT17-F1-model_v4	20	0.500	1.954E+06	158	169	211	186	195	197
--------------------------------------------------------------------------------------------------------------------------------------------------------------NN--LNLGVRYT-----------------------------------------
>AF-A0A849IIX1-F1-model_v4	17	0.833	2.518E+07	175	180	211	25	30	181
-------------------------------------------------------------------------------------------------------------------------------------------------------------------------------VGGTLG------------------------------
>AF-A0A2D0N8K4-F1-model_v4	19	0.363	3.702E+06	29	50	211	88	103	192
-----------------------------EESGYL------LGLQFSSTGN----------------------------------------------------------------------------------------------------------------------------------------------------------------
>AF-A0A523WE92-F1-model_v4	19	0.320	5.097E+06	1	21	211	60	81	217
-PELYDllplEFSAAY---FWSELFN---------------------------------------------------------------------------------------------------------------------------------------------------------------------------------------------
>AF-T0LG82-F1-model_v4	25	0.292	5.804E+04	136	205	211	80	151	210
----------------------------------------------------------------------------------------------------------------------------------------NSFDDKDtssiK-----NRIVSYGLVGRYILNSHpeVDYylrfglGLAKfTieGSGPT-----RSydlkTTIAVG-----LGFSY--KL-----
>AF-A0A3B9YQW6-F1-model_v4	20	0.583	1.954E+06	195	202	211	126	137	336
---------------------------------------------------------------------------------------------------------------------------------------------------------------------------------------------------LSLGAgiggNYV--------
>AF-A0A0M9DRE2-F1-model_v4	23	0.347	3.952E+05	0	22	211	218	239	240
MN-STQEKSFNYQRIALRAGFSF--------------------------------------------------------------------------------------------------------------------------------------------------------------------------------------------
>AF-A0A660YQQ4-F1-model_v4	20	0.250	1.954E+06	159	203	211	359	392	404
---------------------------------------------------------------------------------------------------------------------------------------------------------------RWIPSG--IYGPFK-NPYHTQ----SST-------ILnsfNADFSHLF-------
>AF-A0A7S7LTB0-F1-model_v4	20	0.571	2.690E+06	196	202	211	144	150	198
----------------------------------------------------------------------------------------------------------------------------------------------------------------------------------------------------NLGARYP--------
>AF-A0A099KLM6-F1-model_v4	24	0.379	1.515E+05	30	54	211	199	222	231
------------------------------ELTDLN-----QASADQQIddlqHNPFTL------------------------------------------------------------------------------------------------------------------------------------------------------------
>AF-A0A1M5TTQ1-F1-model_v4	19	0.304	5.097E+06	66	103	211	124	163	183
------------------------------------------------------------------TASDNGSDSKARA-LLGA---GVAYRLSEqvdltlevVDYG--TLR-----------------------------------------------------------------------------------------------------------
>AF-A0A4P7PU31-F1-model_v4	16	0.571	3.467E+07	32	38	211	49	55	206
--------------------------------TGLNLGG----------------------------------------------------------------------------------------------------------------------------------------------------------------------------
>AF-A0A1I4NFX3-F1-model_v4	22	0.500	5.441E+05	151	166	211	116	135	364
-------------------------------------------------------------------------------------------------------------------------------------------------------GLSlYaALGGGKMLNksSGV--------------------------------------------
>AF-A0A1Z8AZL4-F1-model_v4	19	0.291	5.097E+06	8	53	211	139	182	193
--------SLSYGIGYKLFiNENFS-L-LFEAQNDLG-ITDFLeVNE-VSRTNYGG-------------------------------------------------------------------------------------------------------------------------------------------------------------
>AF-A0A2A5CLT8-F1-model_v4	20	0.375	1.954E+06	63	81	211	133	156	196
---------------------------------------------------------------SSSvqrgIDLYYGVGVDFRvAKQL---------------------------------------------------------------------------------------------------------------------------------
>AF-A0A7S9Y8K4-F1-model_v4	21	0.388	1.031E+06	141	157	211	126	143	180
---------------------------------------------------------------------------------------------------------------------------------------------KQKKADALLgVGANYAVT-----------------------------------------------------
>AF-A0A7V1ZXZ3-F1-model_v4	19	0.454	7.016E+06	184	194	211	154	164	234
----------------------------------------------------------------------------------------------------------------------------------------------------------------------------------------VDIKIENQVYI----------------
>AF-A0A7V1IML6-F1-model_v4	18	0.750	9.657E+06	116	123	211	161	168	254
--------------------------------------------------------------------------------------------------------------------PYLGVGLG---------------------------------------------------------------------------------------
>AF-A0A1H6ZU71-F1-model_v4	22	0.275	5.441E+05	153	198	211	95	155	192
---------------------------------------------------------------------------------------------------------------------------------------------------------RYDLsGRSnarffviadagygftW-LHQDSdGY---KTkggwmiNPGIGLRIGNVNT----SSFTLSLT------------
>AF-A0A1G0HZ93-F1-model_v4	19	0.461	5.097E+06	148	158	211	106	118	182
----------------------------------------------------------------------------------------------------------------------------------------------------FFVkgGLGYVVRN----------------------------------------------------
>AF-W0RRF3-F1-model_v4	19	0.333	3.702E+06	172	198	211	131	153	196
----------------------------------------------------------------------------------------------------------------------------------------------------------------------------KTihDSGHGLGW-------EGGAgFTLPLG------------
>AF-A0A1V6F841-F1-model_v4	19	0.444	5.097E+06	190	198	211	62	70	199
----------------------------------------------------------------------------------------------------------------------------------------------------------------------------------------------SADLMLSLG------------
>AF-A0A1Y6BEA0-F1-model_v4	24	0.437	2.085E+05	188	202	211	384	399	499
--------------------------------------------------------------------------------------------------------------------------------------------------------------------------------------------TESYDKlMLSIGARYV--------
>AF-A0A7S8ADC2-F1-model_v4	19	0.333	5.097E+06	4	21	211	24	40	203
----YVFGNTGYNFS-KLESGN---------------------------------------------------------------------------------------------------------------------------------------------------------------------------------------------
>AF-A0A1H6XW17-F1-model_v4	17	0.555	1.830E+07	33	41	211	27	35	213
---------------------------------HVNVMGGFL-------------------------------------------------------------------------------------------------------------------------------------------------------------------------
>AF-A0A7C4BS17-F1-model_v4	18	0.500	9.657E+06	152	159	211	194	201	214
--------------------------------------------------------------------------------------------------------------------------------------------------------LRYPVTLS---------------------------------------------------
>AF-D7DJR4-F1-model_v4	21	0.555	1.419E+06	195	203	211	178	186	187
---------------------------------------------------------------------------------------------------------------------------------------------------------------------------------------------------VSVGAVYNF-------
>AF-A0A3B9YQW7-F1-model_v4	19	0.379	7.016E+06	30	55	211	180	206	338
------------------------------EFDGLRVFGVATDN--VSMDLDkhlITLG-----------------------------------------------------------------------------------------------------------------------------------------------------------
>AF-A0A2W2BZH9-F1-model_v4	20	0.583	2.690E+06	125	136	211	201	211	215
-----------------------------------------------------------------------------------------------------------------------------VLQFGFTGG-LS--------------------------------------------------------------------------
>AF-A0A840LAS9-F1-model_v4	20	0.500	1.954E+06	150	159	211	142	151	184
------------------------------------------------------------------------------------------------------------------------------------------------------LGLDYALSSS---------------------------------------------------
>AF-A0A1N7PEQ9-F1-model_v4	18	0.354	9.657E+06	11	33	211	27	57	194
-----------YDADAFVgGSISYSKLENlsiGgeevEELGD---------------------------------------------------------------------------------------------------------------------------------------------------------------------------------
>AF-A0A7C5FF46-F1-model_v4	24	0.212	2.085E+05	5	105	211	22	158	216
-----RAKS-RYSETDM-----FNK-HL-----ALSL---QLGVAIPVGDfaDQTILGstfdnaevgggaaFQIEYFV----APSFSVGLDFSggifeddnfsniDKminnyqlfgrvvfpvpgrvFPYAK----LGmGLStitseeELFYGTFItdsdpgLSLA---------------------------------------------------------------------------------------------------------
>AF-A0A2E7GH49-F1-model_v4	20	0.310	1.954E+06	176	203	211	220	247	293
--------------------------------------------------------------------------------------------------------------------------------------------------------------------------------TGTFTVaSGQSTF-AGMVWILRGKFRYLF-------
>AF-A0A557PC15-F1-model_v4	24	0.379	1.515E+05	178	205	211	254	281	338
----------------------------------------------------------------------------------------------------------------------------------------------------------------------------------TLIRNNVSM-IQVVGHTDSSGpQQYNQKL-----
>AF-A0A7C1MVB5-F1-model_v4	18	1.00	9.657E+06	86	90	211	32	36	163
--------------------------------------------------------------------------------------ISSLG------------------------------------------------------------------------------------------------------------------------
>AF-A0A2E4Y8H6-F1-model_v4	17	0.461	1.830E+07	151	163	211	169	181	292
-------------------------------------------------------------------------------------------------------------------------------------------------------GVRYDREVSKRQN-----------------------------------------------
>AF-A0A656HKH5-F1-model_v4	19	0.300	3.702E+06	5	32	211	62	81	210
-----DAWRvyAGYPITDKFA----------AELG----------------------------------------------------------------------------------------------------------------------------------------------------------------------------------
>AF-A0A2N0WT48-F1-model_v4	21	0.360	1.419E+06	52	96	211	3	54	354
----------------------------------------------------TTLTkFLIA-------PVAFGVMVGtAAAKDveqgwfvQG--NIgqatgheSSASLVNEVA------------------------------------------------------------------------------------------------------------------
>AF-A0A7Z0LQR0-F1-model_v4	23	0.500	3.952E+05	175	201	211	96	116	178
-------------------------------------------------------------------------------------------------------------------------------------------------------------------------------VTGYL---PVN---EVFSFyGL-LGFSY---------
>AF-A0A1Q3QV28-F1-model_v4	21	0.370	1.031E+06	186	207	211	83	108	202
------------------------------------------------------------------------------------------------------------------------------------------------------------------------------------------GKIPNSQQGLSLltymaGPRYSL-LAA---
>AF-A0A1H3YTH2-F1-model_v4	20	0.461	1.954E+06	144	156	211	51	63	178
------------------------------------------------------------------------------------------------------------------------------------------------FAYQWQVGLGAGL------------------------------------------------------
>AF-J1FCD2-F1-model_v4	19	0.421	7.016E+06	193	210	211	7	18	193
-------------------------------------------------------------------------------------------------------------------------------------------------------------------------------------------------FTLStL-------LFAELE
>AF-A0A4V2AL11-F1-model_v4	23	0.409	2.871E+05	82	103	211	175	194	216
----------------------------------------------------------------------------------TEARMRSL-SVS-VEAGQAGAS-----------------------------------------------------------------------------------------------------------
>AF-A0A1E3ZXM2-F1-model_v4	18	0.555	1.329E+07	149	157	211	151	159	217
-----------------------------------------------------------------------------------------------------------------------------------------------------ASGLLYQLG-----------------------------------------------------
>AF-A0A4Q5M0C7-F1-model_v4	19	0.666	3.702E+06	79	84	211	25	30	223
-------------------------------------------------------------------------------KAQDEK------------------------------------------------------------------------------------------------------------------------------
>AF-A0A849GN11-F1-model_v4	26	0.357	3.062E+04	145	171	211	971	993	1200
-------------------------------------------------------------------------------------------------------------------------------------------------FNAFLR-----LGVSAISNSASdSRIPF---------------------------------------
>AF-A0A3D8Y9Y2-F1-model_v4	24	0.350	1.515E+05	149	168	211	93	109	194
-----------------------------------------------------------------------------------------------------------------------------------------------------ALGVRYDLTRG---SSARLY------------------------------------------
>AF-A0A4Q7DFE5-F1-model_v4	20	0.243	1.954E+06	72	108	211	106	134	251
------------------------------------------------------------------------RTSLFVGKQNIA-----LRGVSLDGY--WTLPL-YTY------------------------------------------------------------------------------------------------------
>AF-A0A1I7BQ23-F1-model_v4	19	0.263	7.016E+06	149	167	211	56	68	188
-----------------------------------------------------------------------------------------------------------------------------------------------------LLRQRY------MLSLGVG-------------------------------------------
>AF-A1WWI9-F1-model_v4	19	0.243	7.016E+06	72	108	211	89	111	194
------------------------------------------------------------------------VTVSEGA-------TS-VDVDVELDY------LFGGY------------------------------------------------------------------------------------------------------
>AF-A0A536WJG0-F1-model_v4	18	0.625	9.657E+06	148	155	211	147	154	200
----------------------------------------------------------------------------------------------------------------------------------------------------FGLGLGYD-------------------------------------------------------
>AF-A0A2W4Q1C8-F1-model_v4	19	0.428	5.097E+06	81	94	211	168	178	227
---------------------------------------------------------------------------------QGEFNMR-LD--SE--------------------------------------------------------------------------------------------------------------------
>AF-A0A7W6EHY6-F1-model_v4	19	0.322	7.016E+06	82	107	211	122	151	244
----------------------------------------------------------------------------------GAASTSNgiewFGTVRARV-GFAIDRaLIYG-------------------------------------------------------------------------------------------------------
>AF-A0A0N7I7R7-F1-model_v4	20	0.190	2.690E+06	8	55	211	283	342	346
--------SPAYNQRLSLRRADAVKNALvgkgvaanqitvegkGE--TQLLVNTGANVREPSN-RRAQILI-----------------------------------------------------------------------------------------------------------------------------------------------------------
>AF-A0A840CXN1-F1-model_v4	19	0.317	3.702E+06	19	55	211	112	144	200
-------------------NLNFGK-Y-----IFLN--GGLLFDFEisksNSIDRQTGLG-----------------------------------------------------------------------------------------------------------------------------------------------------------
>AF-A0A1I5WQ85-F1-model_v4	18	0.428	9.657E+06	30	50	211	42	55	207
------------------------------ELGVL------LGNAYQ-ITN----------------------------------------------------------------------------------------------------------------------------------------------------------------
>AF-A0A3D0Q8A4-F1-model_v4	19	0.714	7.016E+06	195	201	211	176	182	220
---------------------------------------------------------------------------------------------------------------------------------------------------------------------------------------------------LVAGASY---------
>AF-A0A522BTA8-F1-model_v4	18	0.666	9.657E+06	151	159	211	198	206	239
-------------------------------------------------------------------------------------------------------------------------------------------------------GLQYDLSQS---------------------------------------------------
>AF-A0A7X0H7W4-F1-model_v4	20	0.333	2.690E+06	8	22	211	220	237	255
--------NAGYrihSFDDPNFSGNQ--------------------------------------------------------------------------------------------------------------------------------------------------------------------------------------------
>AF-A0A2H0QH47-F1-model_v4	20	0.714	1.954E+06	111	117	211	155	161	295
---------------------------------------------------------------------------------------------------------------FEGLYSY---------------------------------------------------------------------------------------------
>AF-A0A4R8DQL6-F1-model_v4	18	0.333	9.657E+06	148	160	211	83	100	200
----------------------------------------------------------------------------------------------------------------------------------------------------FDNGQLYPPTNyssysSW--------------------------------------------------
>AF-A0A226WUM4-F1-model_v4	24	0.316	2.085E+05	37	119	211	59	136	223
-------------------------------------GTGAsVDNA------DTfGLTAT--YFITDHIAATAVLGVP--PKF-----TlsgsgslSSLG----QIGTAyewsPTLLLKY-YFNDAqsRLRPYLG-------------------------------------------------------------------------------------------
>AF-A0A537AUE8-F1-model_v4	26	0.269	4.216E+04	10	55	211	178	217	226
----------TYGFG---ASFSFTKN---AALRlewqkYQDVGDT------NSTGSgDITVI-----------------------------------------------------------------------------------------------------------------------------------------------------------
>AF-A0A3M0GGA8-F1-model_v4	23	0.387	2.871E+05	170	198	211	127	148	190
--------------------------------------------------------------------------------------------------------------------------------------------------------------------------NFKTDiaVGTHLGF---GMK------IVSLG------------
>AF-A0A7C2KU59-F1-model_v4	16	0.750	3.467E+07	0	3	211	161	164	203
INEN---------------------------------------------------------------------------------------------------------------------------------------------------------------------------------------------------------------
>AF-E0WUU2-F1-model_v4	22	0.562	7.490E+05	185	200	211	43	57	205
-----------------------------------------------------------------------------------------------------------------------------------------------------------------------------------------SHKIE-DKDTLSIGAR----------
>AF-I3D728-F1-model_v4	20	0.375	2.690E+06	187	210	211	2	24	214
-------------------------------------------------------------------------------------------------------------------------------------------------------------------------------------------KTAIALAIASLAATTVA-QAAPQE
>AF-A0A0S7ZAQ2-F1-model_v4	18	0.500	9.657E+06	174	185	211	30	41	195
------------------------------------------------------------------------------------------------------------------------------------------------------------------------------DVTGGVGIPVSS-------------------------
>AF-A0A1Y3QE18-F1-model_v4	16	0.454	3.467E+07	38	48	211	46	56	210
--------------------------------------GGESPSLDQST------------------------------------------------------------------------------------------------------------------------------------------------------------------
>AF-A0A7X2SWX0-F1-model_v4	25	0.500	7.991E+04	190	203	211	186	199	307
----------------------------------------------------------------------------------------------------------------------------------------------------------------------------------------------PDNGMLSVGVSYRF-------
>AF-A0A285B338-F1-model_v4	20	0.750	1.954E+06	195	202	211	100	107	193
---------------------------------------------------------------------------------------------------------------------------------------------------------------------------------------------------LSLKASYS--------
>AF-G8QUD2-F1-model_v4	22	0.476	5.441E+05	166	186	211	41	61	212
----------------------------------------------------------------------------------------------------------------------------------------------------------------------VVGIDFDQDSTATLMGVAVSG------------------------
>AF-A0A7W2IYP2-F1-model_v4	23	0.273	2.871E+05	149	204	211	153	215	222
-----------------------------------------------------------------------------------------------------------------------------------------------------QVGAGYGVGY-K-------YIL--TDRIGIgvnldnfigLTYVPkNVIsddgygnKTETQQKIKNLQGSINFK------
>AF-A0A1J5MN55-F1-model_v4	19	0.461	7.016E+06	8	18	211	300	312	364
--------NAAYNQMlsDKRA------------------------------------------------------------------------------------------------------------------------------------------------------------------------------------------------
>AF-A0A3A5G2C5-F1-model_v4	20	0.324	1.954E+06	72	105	211	131	163	197
------------------------------------------------------------------------LGRLRREKF--E-VTSmafRLGVDGWVG-DHWGLSLA---------------------------------------------------------------------------------------------------------
>AF-A0A348AM48-F1-model_v4	20	0.363	2.690E+06	6	16	211	219	229	231
------AKGFGYGVTFK--------------------------------------------------------------------------------------------------------------------------------------------------------------------------------------------------
>AF-A0A1F3SXU0-F1-model_v4	17	0.461	1.830E+07	61	73	211	16	26	197
-------------------------------------------------------------FCSSS--VVQAVG-----------------------------------------------------------------------------------------------------------------------------------------
>AF-A0A3B1AW70-F1-model_v4	21	0.500	1.419E+06	66	77	211	112	123	195
------------------------------------------------------------------IGDGFFVRVDAG-------------------------------------------------------------------------------------------------------------------------------------
>AF-A0A4R5DS60-F1-model_v4	18	0.666	9.657E+06	8	13	211	204	209	237
--------SAGYRF-----------------------------------------------------------------------------------------------------------------------------------------------------------------------------------------------------
>AF-A0A7V1N730-F1-model_v4	23	0.260	3.952E+05	86	106	211	62	84	253
--------------------------------------------------------------------------------------TSNHTGNSEdvQGGIGWGFSLLY--------------------------------------------------------------------------------------------------------
>AF-A0A836PBM2-F1-model_v4	23	0.260	3.952E+05	162	197	211	91	137	191
------------------------------------------------------------------------------------------------------------------------------------------------------------------LNANLGYTFA---NGlrpyGIVGLSALdlseSTKTlESDsgaaiHFGLGL-------------
>AF-K9DTT5-F1-model_v4	19	0.274	5.097E+06	0	42	211	97	136	191
MSAFYAAlrgKVAvGASVDLFarlgVARNRF-------ELT----GAGAQD------------------------------------------------------------------------------------------------------------------------------------------------------------------------
>AF-A0A4Y8ANL9-F1-model_v4	22	0.314	5.441E+05	47	80	211	51	75	200
-----------------------------------------------SIeDSAGIQTFDI----SQGTFV--FPDL----KF----------------------------------------------------------------------------------------------------------------------------------
>AF-A0A1F3GM84-F1-model_v4	19	0.333	5.097E+06	187	204	211	138	152	200
-------------------------------------------------------------------------------------------------------------------------------------------------------------------------------------------KTELAMQI---GGNYLIK------
>AF-A0A2N3V1N9-F1-model_v4	22	0.209	5.441E+05	47	81	211	26	61	230
-----------------------------------------------SITNksiesdfyDGTVG-------LSDMEGSKKLHLRAGFKFA---------------------------------------------------------------------------------------------------------------------------------
>AF-A0A3C0MH64-F1-model_v4	25	0.218	7.991E+04	151	205	211	186	269	322
-------------------------------------------------------------------------------------------------------------------------------------------------------GLRYDLTedqeQVAYLPPPPPppparvepkqYIVFFGFNKWNLTRQAQQT---VAQAamsaksggsasILVVGhtdtsgsDRYNQKL-----
>AF-A0A5D6WJ94-F1-model_v4	19	0.625	3.702E+06	196	203	211	249	256	257
----------------------------------------------------------------------------------------------------------------------------------------------------------------------------------------------------SLGFQYRF-------
>AF-A0A2E1RGZ1-F1-model_v4	17	0.461	1.830E+07	83	95	211	45	56	322
-----------------------------------------------------------------------------------EKLIVIQT-VSES-------------------------------------------------------------------------------------------------------------------
>AF-A0A3C0E0T3-F1-model_v4	20	0.177	2.690E+06	41	102	211	116	157	281
-----------------------------------------LPQAGFNMH----LMAS--YTLNRHMRLRFEPGLS----FQD----------RALNYRFAGQ------------------------------------------------------------------------------------------------------------
>AF-A0A7W1SZ82-F1-model_v4	20	0.416	1.954E+06	8	19	211	89	100	284
--------SADPNATSKLAS-----------------------------------------------------------------------------------------------------------------------------------------------------------------------------------------------
>AF-A0A2A4UQY0-F1-model_v4	18	0.700	9.657E+06	189	198	211	164	171	177
---------------------------------------------------------------------------------------------------------------------------------------------------------------------------------------------EVDGF--SLG------------
>AF-A0A7X7CY77-F1-model_v4	21	0.375	1.031E+06	184	200	211	26	49	451
----------------------------------------------------------------------------------------------------------------------------------------------------------------------------------------PSGKIgqeeldEVWDEICSeLDLS----------
>AF-A0A351GFS2-F1-model_v4	23	1.00	3.952E+05	87	93	211	213	219	231
---------------------------------------------------------------------------------------SSLGRVS---------------------------------------------------------------------------------------------------------------------
>AF-A0A431K841-F1-model_v4	20	0.363	2.690E+06	76	86	211	62	72	202
----------------------------------------------------------------------------FSGKFFGGKRM----------------------------------------------------------------------------------------------------------------------------
>AF-T0CD10-F1-model_v4	21	0.411	1.419E+06	46	62	211	150	166	303
----------------------------------------------SSTNNDGTRTGDTFQFN----------------------------------------------------------------------------------------------------------------------------------------------------
>AF-T0RC40-F1-model_v4	24	0.271	2.085E+05	143	198	211	174	234	309
-----------------------------------------------------------------------------------------------------------------------------------------------KAFNDFLryeVGFRYDDDVL-TLSSPdleissQRYMA-------TVGLQTRfNDFWELD-ATpyasLSLG------------
>AF-A0A2E2MNQ6-F1-model_v4	22	0.303	7.490E+05	78	104	211	258	287	369
------------------------------------------------------------------------------AK--TEES-NNSGDSRERDYYSFafsglvTLPL----------------------------------------------------------------------------------------------------------
>AF-A0A4Q6EUX8-F1-model_v4	17	0.666	1.830E+07	183	191	211	112	120	203
---------------------------------------------------------------------------------------------------------------------------------------------------------------------------------------PLSEKIELD-------------------
>AF-A0A1F4G5R1-F1-model_v4	16	0.833	4.771E+07	41	46	211	179	184	204
-----------------------------------------LSNADV--------------------------------------------------------------------------------------------------------------------------------------------------------------------
>AF-A0A7J5AH45-F1-model_v4	20	0.210	2.690E+06	154	199	211	119	163	215
----------------------------------------------------------------------------------------------------------------------------------------------------------YYLGrkNSFFLNGGLN----------TAIFLNLNsnignekngIKT--FDFGFNLGF-----------
>AF-A0A645GGQ5-F1-model_v4	19	0.305	3.702E+06	62	126	211	54	104	200
--------------------------------------------------------------LSSRTVVYdsyvvsFFGGLN---KAL------SLA-----DDGAAvDVSL---YPNA---YFY-GVGNSVVL------------------------------------------------------------------------------------
>AF-A0A2E2SQP3-F1-model_v4	19	0.500	5.097E+06	187	202	211	155	169	387
-------------------------------------------------------------------------------------------------------------------------------------------------------------------------------------------KI-SDKWHLSLNATYS--------
>AF-A0A2V9UUP1-F1-model_v4	21	0.317	1.031E+06	0	39	211	95	127	207
IPESY--KSLF--VTPAVRVNVFS----GEAVSPwVSVGGG---------------------------------------------------------------------------------------------------------------------------------------------------------------------------
>AF-A0A2M8U205-F1-model_v4	21	0.326	1.031E+06	37	63	211	131	176	214
-------------------------------------GGGAgivhqrQDRAAVtangSTlgGNDGNATDFTafgeagvAYKVS---------------------------------------------------------------------------------------------------------------------------------------------------
>AF-A0A7T9DUP8-F1-model_v4	19	0.307	3.702E+06	7	22	211	190	214	217
-------KSDGfsnssfiqrlYNRT-FLFSINF--------------------------------------------------------------------------------------------------------------------------------------------------------------------------------------------
>AF-A0A0S2ERV1-F1-model_v4	19	0.428	7.016E+06	155	175	211	207	223	265
-----------------------------------------------------------------------------------------------------------------------------------------------------------DLTHS--LALDVGY--RWTHV-----------------------------------
>AF-A0A2D5BB64-F1-model_v4	21	0.476	1.031E+06	6	23	211	170	185	210
------FKlSADvsYN-----ASFNKS-------------------------------------------------------------------------------------------------------------------------------------------------------------------------------------------
>AF-A0A7W0WS42-F1-model_v4	26	0.260	4.216E+04	26	83	211	89	147	212
--------------------------YVRvqfdEEVvgdgaDDLEVTHRELQL-GVRFTSPMSPTskFFIEGQLNRS-------TVSAS--FQGE-------------------------------------------------------------------------------------------------------------------------------
>AF-A0A2N1VNT6-F1-model_v4	19	0.244	3.702E+06	29	68	211	17	65	387
-----------------------------EELRQQLLIResirkdTEAftPPAAAVTGLFDKLGYATPYSVVSgNTAL----------------------------------------------------------------------------------------------------------------------------------------------
>AF-A0A2N6AD26-F1-model_v4	23	0.360	3.952E+05	26	49	211	20	36	657
--------------------------YSREALRlGL--------NAGVNIG-----------------------------------------------------------------------------------------------------------------------------------------------------------------
>AF-A0A5F0YDF4-F1-model_v4	22	0.310	7.490E+05	178	203	211	133	159	202
----------------------------------------------------------------------------------------------------------------------------------------------------------------------------------TVDGLGLSGK--NKNEIkpkVSLGFGYDF-------
>AF-A0A561IG80-F1-model_v4	18	0.258	1.329E+07	0	25	211	15	44	192
INASsqYfgfGFKC-GANLTRFDNGFGRSKN-----------------------------------------------------------------------------------------------------------------------------------------------------------------------------------------
>AF-A0A4Q0YQV5-F1-model_v4	23	0.444	3.952E+05	186	203	211	206	216	217
------------------------------------------------------------------------------------------------------------------------------------------------------------------------------------------TK-----FML--GARYNF-------
>AF-A0A4R6ERC1-F1-model_v4	25	0.294	7.991E+04	152	206	211	128	197	240
--------------------------------------------------------------------------------------------------------------------------------------------------------LRYHLfaAQSKfrpfvGL--GVNYT-WFTQVRTTnsqfvtdsLGPggsahaSLSSSW--NPVFeI---GANYgSFKSA----
>AF-A0A395LI35-F1-model_v4	18	0.421	9.657E+06	11	29	211	307	321	370
-----------YNLGLA-ARRNAS---VRE-------------------------------------------------------------------------------------------------------------------------------------------------------------------------------------
>AF-A0A5S3YP76-F1-model_v4	19	0.265	7.016E+06	164	203	211	146	190	191
--------------------------------------------------------------------------------------------------------------------------------------------------------------------SDFGYGlGWKyvFDNGIGLDfgyevlNLGSRIDIE----GFSAGISYNF-------
>AF-A0A7Y5B8W0-F1-model_v4	19	0.375	7.016E+06	145	168	211	180	200	204
-------------------------------------------------------------------------------------------------------------------------------------------------AQYFLLFHR-GLFNR--LVSFVTY------------------------------------------
>AF-A0A2F0ALS7-F1-model_v4	24	0.240	2.085E+05	38	115	211	40	88	195
--------------------------------------GTALDDAGASAG--------------SNTGQAFQLR-------FGE----------EVFDG-FTlgLSVVGG--SAEgnqGLY-----------------------------------------------------------------------------------------------
>AF-A0A1M4XPN7-F1-model_v4	18	0.545	9.657E+06	195	203	211	141	151	202
---------------------------------------------------------------------------------------------------------------------------------------------------------------------------------------------------LSLfaRAGYRF-------
>AF-A0A0U3CWL5-F1-model_v4	19	1.00	5.097E+06	197	201	211	147	151	186
-----------------------------------------------------------------------------------------------------------------------------------------------------------------------------------------------------LGASY---------
>AF-A0A5E7YA46-F1-model_v4	20	0.500	1.954E+06	80	89	211	49	58	204
--------------------------------------------------------------------------------APNEKSGSVL-------------------------------------------------------------------------------------------------------------------------
>AF-A0A2U8FP29-F1-model_v4	17	0.384	2.518E+07	25	37	211	182	194	224
-------------------------PYVGAALSYQPVR-----------------------------------------------------------------------------------------------------------------------------------------------------------------------------
>AF-A0A3B1C8Y1-F1-model_v4	19	0.268	5.097E+06	163	203	211	191	212	213
-------------------------------------------------------------------------------------------------------------------------------------------------------------------NNISS--DFK--NTGTQ---------------LLFGALYNF-------
