# Supplementary material for: Assessing Wolbachia circulation in wild populations of phlebotomine sand flies from Spain and Morocco: implications for control of leishmaniasis
Source: Parasit Vectors. 2025 Apr 26;18:155. doi: 10.1186/s13071-025-06771-6 (PMC12032678; doi:10.1186/s13071-025-06771-6)
Supplement: Supplementary file 4 — Additional File 4: Dataset S4. [file 13071_2025_6771_MOESM4_ESM.zip › PhlebotomussergentiEB_01ca0/PhlebotomussergentiEB_01ca0_env/templates_101/pdb70_cs219.ffindex]

1p4t_A	0	118212
2maf_A	118212	17701
2mlh_A	135913	248
4rlc_A	136161	132154
6qwr_A	268315	112963
