# Supplementary material for: Assessing Wolbachia circulation in wild populations of phlebotomine sand flies from Spain and Morocco: implications for control of leishmaniasis
Source: Parasit Vectors. 2025 Apr 26;18:155. doi: 10.1186/s13071-025-06771-6 (PMC12032678; doi:10.1186/s13071-025-06771-6)
Supplement: Supplementary file 4 — Additional File 4: Dataset S4. [file 13071_2025_6771_MOESM4_ESM.zip › PhlebotomussergentiEB_01ca0/PhlebotomussergentiEB_01ca0_env/templates_101/4rlc.cif]

data_4RLC
# 
_entry.id   4RLC 
# 
_audit_conform.dict_name       mmcif_pdbx.dic 
_audit_conform.dict_version    5.281 
_audit_conform.dict_location   http://mmcif.pdb.org/dictionaries/ascii/mmcif_pdbx.dic 
# 
loop_
_database_2.database_id 
_database_2.database_code 
PDB   4RLC         
RCSB  RCSB087488   
WWPDB D_1000087488 
# 
loop_
_pdbx_database_related.db_name 
_pdbx_database_related.db_id 
_pdbx_database_related.details 
_pdbx_database_related.content_type 
PDB 4RL9 . unspecified 
PDB 4RLB . unspecified 
# 
_pdbx_database_status.status_code                     REL 
_pdbx_database_status.entry_id                        4RLC 
_pdbx_database_status.recvd_initial_deposition_date   2014-10-16 
_pdbx_database_status.deposit_site                    RCSB 
_pdbx_database_status.process_site                    RCSB 
_pdbx_database_status.status_code_sf                  REL 
_pdbx_database_status.status_code_mr                  ? 
_pdbx_database_status.SG_entry                        ? 
_pdbx_database_status.status_code_cs                  ? 
_pdbx_database_status.methods_development_category    ? 
_pdbx_database_status.pdb_format_compatible           Y 
# 
loop_
_audit_author.name 
_audit_author.pdbx_ordinal 
'Zahn, M.'         1 
'Basle, A.'        2 
'van den Berg, B.' 3 
# 
_citation.id                        primary 
_citation.title                     
'Small-Molecule Transport by CarO, an Abundant Eight-Stranded beta-Barrel Outer Membrane Protein from Acinetobacter baumannii.' 
_citation.journal_abbrev            J.Mol.Biol. 
_citation.journal_volume            427 
_citation.page_first                2329 
_citation.page_last                 2339 
_citation.year                      2015 
_citation.journal_id_ASTM           JMOBAK 
_citation.country                   UK 
_citation.journal_id_ISSN           0022-2836 
_citation.journal_id_CSD            0070 
_citation.book_publisher            ? 
_citation.pdbx_database_id_PubMed   25846137 
_citation.pdbx_database_id_DOI      10.1016/j.jmb.2015.03.016 
# 
loop_
_citation_author.citation_id 
_citation_author.name 
_citation_author.ordinal 
primary 'Zahn, M.'         1 
primary 
;D'Agostino, T.
;
2 
primary 'Eren, E.'         3 
primary 'Basle, A.'        4 
primary 'Ceccarelli, M.'   5 
primary 'van den Berg, B.' 6 
# 
_cell.entry_id           4RLC 
_cell.length_a           52.009 
_cell.length_b           26.779 
_cell.length_c           54.892 
_cell.angle_alpha        90.00 
_cell.angle_beta         95.79 
_cell.angle_gamma        90.00 
_cell.Z_PDB              2 
_cell.pdbx_unique_axis   ? 
_cell.length_a_esd       ? 
_cell.length_b_esd       ? 
_cell.length_c_esd       ? 
_cell.angle_alpha_esd    ? 
_cell.angle_beta_esd     ? 
_cell.angle_gamma_esd    ? 
# 
_symmetry.entry_id                         4RLC 
_symmetry.space_group_name_H-M             'P 1 2 1' 
_symmetry.pdbx_full_space_group_name_H-M   ? 
_symmetry.cell_setting                     ? 
_symmetry.Int_Tables_number                3 
_symmetry.space_group_name_Hall            ? 
# 
loop_
_entity.id 
_entity.type 
_entity.src_method 
_entity.pdbx_description 
_entity.formula_weight 
_entity.pdbx_number_of_molecules 
_entity.pdbx_ec 
_entity.pdbx_mutation 
_entity.pdbx_fragment 
_entity.details 
1 polymer     man 'Outer membrane porin F'               19553.502 1  ? ? 'N-terminal domain (UNP residues 25-184)' ? 
2 non-polymer syn '(HYDROXYETHYLOXY)TRI(ETHYLOXY)OCTANE' 306.438   7  ? ? ?                                         ? 
3 water       nat water                                  18.015    29 ? ? ?                                         ? 
# 
_entity_poly.entity_id                      1 
_entity_poly.type                           'polypeptide(L)' 
_entity_poly.nstd_linkage                   no 
_entity_poly.nstd_monomer                   no 
_entity_poly.pdbx_seq_one_letter_code       
;ANVRLQHHHHHHHLEQGQNSVEIEAFGKRYFTDSVRNMKNADLYGGSIGYFLTDDVELALSYGEYHDVRGTYETGNKKVH
GNLTSLDAIYHFGTPGVGLRPYVSAGLAHQNITNINSDSQGRQQMTMANIGAGLKYYFTENFFAKASLDGQYGLEKRDNG
HQGEWMAGLGVGFNF
;
_entity_poly.pdbx_seq_one_letter_code_can   
;ANVRLQHHHHHHHLEQGQNSVEIEAFGKRYFTDSVRNMKNADLYGGSIGYFLTDDVELALSYGEYHDVRGTYETGNKKVH
GNLTSLDAIYHFGTPGVGLRPYVSAGLAHQNITNINSDSQGRQQMTMANIGAGLKYYFTENFFAKASLDGQYGLEKRDNG
HQGEWMAGLGVGFNF
;
_entity_poly.pdbx_strand_id                 A 
_entity_poly.pdbx_target_identifier         ? 
# 
loop_
_entity_poly_seq.entity_id 
_entity_poly_seq.num 
_entity_poly_seq.mon_id 
_entity_poly_seq.hetero 
1 1   ALA n 
1 2   ASN n 
1 3   VAL n 
1 4   ARG n 
1 5   LEU n 
1 6   GLN n 
1 7   HIS n 
1 8   HIS n 
1 9   HIS n 
1 10  HIS n 
1 11  HIS n 
1 12  HIS n 
1 13  HIS n 
1 14  LEU n 
1 15  GLU n 
1 16  GLN n 
1 17  GLY n 
1 18  GLN n 
1 19  ASN n 
1 20  SER n 
1 21  VAL n 
1 22  GLU n 
1 23  ILE n 
1 24  GLU n 
1 25  ALA n 
1 26  PHE n 
1 27  GLY n 
1 28  LYS n 
1 29  ARG n 
1 30  TYR n 
1 31  PHE n 
1 32  THR n 
1 33  ASP n 
1 34  SER n 
1 35  VAL n 
1 36  ARG n 
1 37  ASN n 
1 38  MET n 
1 39  LYS n 
1 40  ASN n 
1 41  ALA n 
1 42  ASP n 
1 43  LEU n 
1 44  TYR n 
1 45  GLY n 
1 46  GLY n 
1 47  SER n 
1 48  ILE n 
1 49  GLY n 
1 50  TYR n 
1 51  PHE n 
1 52  LEU n 
1 53  THR n 
1 54  ASP n 
1 55  ASP n 
1 56  VAL n 
1 57  GLU n 
1 58  LEU n 
1 59  ALA n 
1 60  LEU n 
1 61  SER n 
1 62  TYR n 
1 63  GLY n 
1 64  GLU n 
1 65  TYR n 
1 66  HIS n 
1 67  ASP n 
1 68  VAL n 
1 69  ARG n 
1 70  GLY n 
1 71  THR n 
1 72  TYR n 
1 73  GLU n 
1 74  THR n 
1 75  GLY n 
1 76  ASN n 
1 77  LYS n 
1 78  LYS n 
1 79  VAL n 
1 80  HIS n 
1 81  GLY n 
1 82  ASN n 
1 83  LEU n 
1 84  THR n 
1 85  SER n 
1 86  LEU n 
1 87  ASP n 
1 88  ALA n 
1 89  ILE n 
1 90  TYR n 
1 91  HIS n 
1 92  PHE n 
1 93  GLY n 
1 94  THR n 
1 95  PRO n 
1 96  GLY n 
1 97  VAL n 
1 98  GLY n 
1 99  LEU n 
1 100 ARG n 
1 101 PRO n 
1 102 TYR n 
1 103 VAL n 
1 104 SER n 
1 105 ALA n 
1 106 GLY n 
1 107 LEU n 
1 108 ALA n 
1 109 HIS n 
1 110 GLN n 
1 111 ASN n 
1 112 ILE n 
1 113 THR n 
1 114 ASN n 
1 115 ILE n 
1 116 ASN n 
1 117 SER n 
1 118 ASP n 
1 119 SER n 
1 120 GLN n 
1 121 GLY n 
1 122 ARG n 
1 123 GLN n 
1 124 GLN n 
1 125 MET n 
1 126 THR n 
1 127 MET n 
1 128 ALA n 
1 129 ASN n 
1 130 ILE n 
1 131 GLY n 
1 132 ALA n 
1 133 GLY n 
1 134 LEU n 
1 135 LYS n 
1 136 TYR n 
1 137 TYR n 
1 138 PHE n 
1 139 THR n 
1 140 GLU n 
1 141 ASN n 
1 142 PHE n 
1 143 PHE n 
1 144 ALA n 
1 145 LYS n 
1 146 ALA n 
1 147 SER n 
1 148 LEU n 
1 149 ASP n 
1 150 GLY n 
1 151 GLN n 
1 152 TYR n 
1 153 GLY n 
1 154 LEU n 
1 155 GLU n 
1 156 LYS n 
1 157 ARG n 
1 158 ASP n 
1 159 ASN n 
1 160 GLY n 
1 161 HIS n 
1 162 GLN n 
1 163 GLY n 
1 164 GLU n 
1 165 TRP n 
1 166 MET n 
1 167 ALA n 
1 168 GLY n 
1 169 LEU n 
1 170 GLY n 
1 171 VAL n 
1 172 GLY n 
1 173 PHE n 
1 174 ASN n 
1 175 PHE n 
# 
_entity_src_gen.entity_id                          1 
_entity_src_gen.pdbx_src_id                        1 
_entity_src_gen.pdbx_alt_source_flag               sample 
_entity_src_gen.pdbx_seq_type                      ? 
_entity_src_gen.pdbx_beg_seq_num                   ? 
_entity_src_gen.pdbx_end_seq_num                   ? 
_entity_src_gen.gene_src_common_name               ? 
_entity_src_gen.gene_src_genus                     ? 
_entity_src_gen.pdbx_gene_src_gene                 'oprF, PA1777' 
_entity_src_gen.gene_src_species                   ? 
_entity_src_gen.gene_src_strain                    ? 
_entity_src_gen.gene_src_tissue                    ? 
_entity_src_gen.gene_src_tissue_fraction           ? 
_entity_src_gen.gene_src_details                   ? 
_entity_src_gen.pdbx_gene_src_fragment             ? 
_entity_src_gen.pdbx_gene_src_scientific_name      'Pseudomonas aeruginosa' 
_entity_src_gen.pdbx_gene_src_ncbi_taxonomy_id     287 
_entity_src_gen.pdbx_gene_src_variant              ? 
_entity_src_gen.pdbx_gene_src_cell_line            ? 
_entity_src_gen.pdbx_gene_src_atcc                 ? 
_entity_src_gen.pdbx_gene_src_organ                ? 
_entity_src_gen.pdbx_gene_src_organelle            ? 
_entity_src_gen.pdbx_gene_src_cell                 ? 
_entity_src_gen.pdbx_gene_src_cellular_location    ? 
_entity_src_gen.host_org_common_name               ? 
_entity_src_gen.pdbx_host_org_scientific_name      'Escherichia coli' 
_entity_src_gen.pdbx_host_org_ncbi_taxonomy_id     562 
_entity_src_gen.host_org_genus                     ? 
_entity_src_gen.pdbx_host_org_gene                 ? 
_entity_src_gen.pdbx_host_org_organ                ? 
_entity_src_gen.host_org_species                   ? 
_entity_src_gen.pdbx_host_org_tissue               ? 
_entity_src_gen.pdbx_host_org_tissue_fraction      ? 
_entity_src_gen.pdbx_host_org_strain               ? 
_entity_src_gen.pdbx_host_org_variant              ? 
_entity_src_gen.pdbx_host_org_cell_line            ? 
_entity_src_gen.pdbx_host_org_atcc                 ? 
_entity_src_gen.pdbx_host_org_culture_collection   ? 
_entity_src_gen.pdbx_host_org_cell                 ? 
_entity_src_gen.pdbx_host_org_organelle            ? 
_entity_src_gen.pdbx_host_org_cellular_location    ? 
_entity_src_gen.pdbx_host_org_vector_type          ? 
_entity_src_gen.pdbx_host_org_vector               ? 
_entity_src_gen.host_org_details                   ? 
_entity_src_gen.expression_system_id               ? 
_entity_src_gen.plasmid_name                       ? 
_entity_src_gen.plasmid_details                    ? 
_entity_src_gen.pdbx_description                   ? 
# 
_struct_ref.id                         1 
_struct_ref.db_name                    UNP 
_struct_ref.db_code                    PORF_PSEAE 
_struct_ref.pdbx_db_accession          P13794 
_struct_ref.entity_id                  1 
_struct_ref.pdbx_seq_one_letter_code   
;QGQNSVEIEAFGKRYFTDSVRNMKNADLYGGSIGYFLTDDVELALSYGEYHDVRGTYETGNKKVHGNLTSLDAIYHFGTP
GVGLRPYVSAGLAHQNITNINSDSQGRQQMTMANIGAGLKYYFTENFFAKASLDGQYGLEKRDNGHQGEWMAGLGVGFNF

;
_struct_ref.pdbx_align_begin           25 
_struct_ref.pdbx_db_isoform            ? 
# 
_struct_ref_seq.align_id                      1 
_struct_ref_seq.ref_id                        1 
_struct_ref_seq.pdbx_PDB_id_code              4RLC 
_struct_ref_seq.pdbx_strand_id                A 
_struct_ref_seq.seq_align_beg                 16 
_struct_ref_seq.pdbx_seq_align_beg_ins_code   ? 
_struct_ref_seq.seq_align_end                 175 
_struct_ref_seq.pdbx_seq_align_end_ins_code   ? 
_struct_ref_seq.pdbx_db_accession             P13794 
_struct_ref_seq.db_align_beg                  25 
_struct_ref_seq.pdbx_db_align_beg_ins_code    ? 
_struct_ref_seq.db_align_end                  184 
_struct_ref_seq.pdbx_db_align_end_ins_code    ? 
_struct_ref_seq.pdbx_auth_seq_align_beg       1 
_struct_ref_seq.pdbx_auth_seq_align_end       160 
# 
loop_
_struct_ref_seq_dif.align_id 
_struct_ref_seq_dif.pdbx_pdb_id_code 
_struct_ref_seq_dif.mon_id 
_struct_ref_seq_dif.pdbx_pdb_strand_id 
_struct_ref_seq_dif.seq_num 
_struct_ref_seq_dif.pdbx_pdb_ins_code 
_struct_ref_seq_dif.pdbx_seq_db_name 
_struct_ref_seq_dif.pdbx_seq_db_accession_code 
_struct_ref_seq_dif.db_mon_id 
_struct_ref_seq_dif.pdbx_seq_db_seq_num 
_struct_ref_seq_dif.details 
_struct_ref_seq_dif.pdbx_auth_seq_num 
_struct_ref_seq_dif.pdbx_ordinal 
1 4RLC ALA A 1  ? UNP P13794 ? ? 'EXPRESSION TAG' -14 1  
1 4RLC ASN A 2  ? UNP P13794 ? ? 'EXPRESSION TAG' -13 2  
1 4RLC VAL A 3  ? UNP P13794 ? ? 'EXPRESSION TAG' -12 3  
1 4RLC ARG A 4  ? UNP P13794 ? ? 'EXPRESSION TAG' -11 4  
1 4RLC LEU A 5  ? UNP P13794 ? ? 'EXPRESSION TAG' -10 5  
1 4RLC GLN A 6  ? UNP P13794 ? ? 'EXPRESSION TAG' -9  6  
1 4RLC HIS A 7  ? UNP P13794 ? ? 'EXPRESSION TAG' -8  7  
1 4RLC HIS A 8  ? UNP P13794 ? ? 'EXPRESSION TAG' -7  8  
1 4RLC HIS A 9  ? UNP P13794 ? ? 'EXPRESSION TAG' -6  9  
1 4RLC HIS A 10 ? UNP P13794 ? ? 'EXPRESSION TAG' -5  10 
1 4RLC HIS A 11 ? UNP P13794 ? ? 'EXPRESSION TAG' -4  11 
1 4RLC HIS A 12 ? UNP P13794 ? ? 'EXPRESSION TAG' -3  12 
1 4RLC HIS A 13 ? UNP P13794 ? ? 'EXPRESSION TAG' -2  13 
1 4RLC LEU A 14 ? UNP P13794 ? ? 'EXPRESSION TAG' -1  14 
1 4RLC GLU A 15 ? UNP P13794 ? ? 'EXPRESSION TAG' 0   15 
# 
loop_
_chem_comp.id 
_chem_comp.type 
_chem_comp.mon_nstd_flag 
_chem_comp.name 
_chem_comp.pdbx_synonyms 
_chem_comp.formula 
_chem_comp.formula_weight 
ALA 'L-peptide linking' y ALANINE                                ? 'C3 H7 N O2'     89.093  
ARG 'L-peptide linking' y ARGININE                               ? 'C6 H15 N4 O2 1' 175.209 
ASN 'L-peptide linking' y ASPARAGINE                             ? 'C4 H8 N2 O3'    132.118 
ASP 'L-peptide linking' y 'ASPARTIC ACID'                        ? 'C4 H7 N O4'     133.103 
C8E non-polymer         . '(HYDROXYETHYLOXY)TRI(ETHYLOXY)OCTANE' ? 'C16 H34 O5'     306.438 
GLN 'L-peptide linking' y GLUTAMINE                              ? 'C5 H10 N2 O3'   146.144 
GLU 'L-peptide linking' y 'GLUTAMIC ACID'                        ? 'C5 H9 N O4'     147.129 
GLY 'peptide linking'   y GLYCINE                                ? 'C2 H5 N O2'     75.067  
HIS 'L-peptide linking' y HISTIDINE                              ? 'C6 H10 N3 O2 1' 156.162 
HOH non-polymer         . WATER                                  ? 'H2 O'           18.015  
ILE 'L-peptide linking' y ISOLEUCINE                             ? 'C6 H13 N O2'    131.173 
LEU 'L-peptide linking' y LEUCINE                                ? 'C6 H13 N O2'    131.173 
LYS 'L-peptide linking' y LYSINE                                 ? 'C6 H15 N2 O2 1' 147.195 
MET 'L-peptide linking' y METHIONINE                             ? 'C5 H11 N O2 S'  149.211 
PHE 'L-peptide linking' y PHENYLALANINE                          ? 'C9 H11 N O2'    165.189 
PRO 'L-peptide linking' y PROLINE                                ? 'C5 H9 N O2'     115.130 
SER 'L-peptide linking' y SERINE                                 ? 'C3 H7 N O3'     105.093 
THR 'L-peptide linking' y THREONINE                              ? 'C4 H9 N O3'     119.119 
TRP 'L-peptide linking' y TRYPTOPHAN                             ? 'C11 H12 N2 O2'  204.225 
TYR 'L-peptide linking' y TYROSINE                               ? 'C9 H11 N O3'    181.189 
VAL 'L-peptide linking' y VALINE                                 ? 'C5 H11 N O2'    117.146 
# 
_exptl.entry_id          4RLC 
_exptl.method            'X-RAY DIFFRACTION' 
_exptl.crystals_number   1 
# 
_exptl_crystal.id                    1 
_exptl_crystal.density_meas          ? 
_exptl_crystal.density_Matthews      1.94 
_exptl_crystal.density_percent_sol   36.76 
_exptl_crystal.description           ? 
_exptl_crystal.F_000                 ? 
_exptl_crystal.preparation           ? 
# 
_exptl_crystal_grow.crystal_id      1 
_exptl_crystal_grow.method          'VAPOR DIFFUSION, SITTING DROP' 
_exptl_crystal_grow.temp            292 
_exptl_crystal_grow.temp_details    ? 
_exptl_crystal_grow.pH              4.0 
_exptl_crystal_grow.pdbx_details    
;33% PEG200, 0.2 M ammonium sulfate, 0.02 M sodium chloride, 0.02 M sodium citrate, pH 4.0, VAPOR DIFFUSION, SITTING DROP, temperature 292K
;
_exptl_crystal_grow.pdbx_pH_range   ? 
# 
_diffrn.id                     1 
_diffrn.ambient_temp           100 
_diffrn.ambient_temp_details   ? 
_diffrn.crystal_id             1 
# 
_diffrn_detector.diffrn_id              1 
_diffrn_detector.detector               PIXEL 
_diffrn_detector.type                   'DECTRIS PILATUS 6M' 
_diffrn_detector.pdbx_collection_date   2013-12-07 
_diffrn_detector.details                ? 
# 
_diffrn_radiation.diffrn_id                        1 
_diffrn_radiation.wavelength_id                    1 
_diffrn_radiation.pdbx_monochromatic_or_laue_m_l   M 
_diffrn_radiation.monochromator                    'double crystal Si(111)' 
_diffrn_radiation.pdbx_diffrn_protocol             'SINGLE WAVELENGTH' 
_diffrn_radiation.pdbx_scattering_type             x-ray 
# 
_diffrn_radiation_wavelength.id           1 
_diffrn_radiation_wavelength.wavelength   0.97957 
_diffrn_radiation_wavelength.wt           1.0 
# 
_diffrn_source.diffrn_id                   1 
_diffrn_source.source                      SYNCHROTRON 
_diffrn_source.type                        'DIAMOND BEAMLINE I03' 
_diffrn_source.pdbx_synchrotron_site       Diamond 
_diffrn_source.pdbx_synchrotron_beamline   I03 
_diffrn_source.pdbx_wavelength             ? 
_diffrn_source.pdbx_wavelength_list        0.97957 
# 
_reflns.entry_id                     4RLC 
_reflns.observed_criterion_sigma_I   ? 
_reflns.observed_criterion_sigma_F   ? 
_reflns.d_resolution_low             54.612 
_reflns.d_resolution_high            1.600 
_reflns.number_obs                   20209 
_reflns.number_all                   ? 
_reflns.percent_possible_obs         99.6 
_reflns.pdbx_Rmerge_I_obs            ? 
_reflns.pdbx_Rsym_value              ? 
_reflns.pdbx_netI_over_sigmaI        ? 
_reflns.B_iso_Wilson_estimate        ? 
_reflns.pdbx_redundancy              ? 
_reflns.R_free_details               ? 
_reflns.limit_h_max                  ? 
_reflns.limit_h_min                  ? 
_reflns.limit_k_max                  ? 
_reflns.limit_k_min                  ? 
_reflns.limit_l_max                  ? 
_reflns.limit_l_min                  ? 
_reflns.observed_criterion_F_max     ? 
_reflns.observed_criterion_F_min     ? 
_reflns.pdbx_chi_squared             ? 
_reflns.pdbx_scaling_rejects         ? 
_reflns.pdbx_ordinal                 1 
_reflns.pdbx_diffrn_id               1 
# 
_reflns_shell.d_res_high             1.60 
_reflns_shell.d_res_low              1.63 
_reflns_shell.percent_possible_all   99.4 
_reflns_shell.Rmerge_I_obs           ? 
_reflns_shell.pdbx_Rsym_value        ? 
_reflns_shell.meanI_over_sigI_obs    ? 
_reflns_shell.pdbx_redundancy        ? 
_reflns_shell.percent_possible_obs   ? 
_reflns_shell.number_unique_all      ? 
_reflns_shell.number_measured_all    ? 
_reflns_shell.number_measured_obs    ? 
_reflns_shell.number_unique_obs      ? 
_reflns_shell.pdbx_chi_squared       ? 
_reflns_shell.pdbx_ordinal           1 
_reflns_shell.pdbx_diffrn_id         1 
# 
_refine.entry_id                                 4RLC 
_refine.ls_number_reflns_obs                     19182 
_refine.ls_number_reflns_all                     ? 
_refine.pdbx_ls_sigma_I                          ? 
_refine.pdbx_ls_sigma_F                          ? 
_refine.pdbx_data_cutoff_high_absF               ? 
_refine.pdbx_data_cutoff_low_absF                ? 
_refine.pdbx_data_cutoff_high_rms_absF           ? 
_refine.ls_d_res_low                             54.61 
_refine.ls_d_res_high                            1.60 
_refine.ls_percent_reflns_obs                    99.39 
_refine.ls_R_factor_obs                          0.19065 
_refine.ls_R_factor_all                          ? 
_refine.ls_R_factor_R_work                       0.18853 
_refine.ls_R_factor_R_free                       0.22879 
_refine.ls_R_factor_R_free_error                 ? 
_refine.ls_R_factor_R_free_error_details         ? 
_refine.ls_percent_reflns_R_free                 5.1 
_refine.ls_number_reflns_R_free                  1022 
_refine.ls_number_parameters                     ? 
_refine.ls_number_restraints                     ? 
_refine.occupancy_min                            ? 
_refine.occupancy_max                            ? 
_refine.correlation_coeff_Fo_to_Fc               0.961 
_refine.correlation_coeff_Fo_to_Fc_free          0.935 
_refine.B_iso_mean                               30.718 
_refine.aniso_B[1][1]                            -2.12 
_refine.aniso_B[2][2]                            4.60 
_refine.aniso_B[3][3]                            -2.35 
_refine.aniso_B[1][2]                            0.00 
_refine.aniso_B[1][3]                            -0.42 
_refine.aniso_B[2][3]                            0.00 
_refine.solvent_model_details                    MASK 
_refine.solvent_model_param_ksol                 ? 
_refine.solvent_model_param_bsol                 ? 
_refine.pdbx_solvent_vdw_probe_radii             1.20 
_refine.pdbx_solvent_ion_probe_radii             0.80 
_refine.pdbx_solvent_shrinkage_radii             0.80 
_refine.pdbx_ls_cross_valid_method               THROUGHOUT 
_refine.details                                  'HYDROGENS HAVE BEEN ADDED IN THE RIDING POSITIONS' 
_refine.pdbx_starting_model                      ? 
_refine.pdbx_method_to_determine_struct          'MOLECULAR REPLACEMENT' 
_refine.pdbx_isotropic_thermal_model             ? 
_refine.pdbx_stereochemistry_target_values       'MAXIMUM LIKELIHOOD' 
_refine.pdbx_stereochem_target_val_spec_case     ? 
_refine.pdbx_R_Free_selection_details            RANDOM 
_refine.pdbx_overall_ESU_R                       0.087 
_refine.pdbx_overall_ESU_R_Free                  0.092 
_refine.overall_SU_ML                            0.080 
_refine.pdbx_overall_phase_error                 ? 
_refine.overall_SU_B                             5.231 
_refine.overall_SU_R_Cruickshank_DPI             ? 
_refine.ls_redundancy_reflns_obs                 ? 
_refine.B_iso_min                                ? 
_refine.B_iso_max                                ? 
_refine.overall_SU_R_free                        ? 
_refine.ls_wR_factor_R_free                      ? 
_refine.ls_wR_factor_R_work                      ? 
_refine.overall_FOM_free_R_set                   ? 
_refine.overall_FOM_work_R_set                   ? 
_refine.pdbx_diffrn_id                           1 
_refine.pdbx_refine_id                           'X-RAY DIFFRACTION' 
_refine.pdbx_TLS_residual_ADP_flag               ? 
_refine.pdbx_overall_SU_R_free_Cruickshank_DPI   ? 
_refine.pdbx_overall_SU_R_Blow_DPI               ? 
_refine.pdbx_overall_SU_R_free_Blow_DPI          ? 
# 
_refine_hist.pdbx_refine_id                   'X-RAY DIFFRACTION' 
_refine_hist.cycle_id                         LAST 
_refine_hist.pdbx_number_atoms_protein        1045 
_refine_hist.pdbx_number_atoms_nucleic_acid   0 
_refine_hist.pdbx_number_atoms_ligand         87 
_refine_hist.number_atoms_solvent             29 
_refine_hist.number_atoms_total               1161 
_refine_hist.d_res_high                       1.60 
_refine_hist.d_res_low                        54.61 
# 
loop_
_refine_ls_restr.type 
_refine_ls_restr.dev_ideal 
_refine_ls_restr.dev_ideal_target 
_refine_ls_restr.weight 
_refine_ls_restr.number 
_refine_ls_restr.pdbx_restraint_function 
_refine_ls_restr.pdbx_refine_id 
r_bond_refined_d             0.020  0.019  ? 1157 ? 'X-RAY DIFFRACTION' 
r_bond_other_d               0.001  0.020  ? 1107 ? 'X-RAY DIFFRACTION' 
r_angle_refined_deg          2.040  1.984  ? 1526 ? 'X-RAY DIFFRACTION' 
r_angle_other_deg            0.802  3.000  ? 2544 ? 'X-RAY DIFFRACTION' 
r_dihedral_angle_1_deg       7.247  5.000  ? 133  ? 'X-RAY DIFFRACTION' 
r_dihedral_angle_2_deg       37.637 24.643 ? 56   ? 'X-RAY DIFFRACTION' 
r_dihedral_angle_3_deg       13.358 15.000 ? 160  ? 'X-RAY DIFFRACTION' 
r_dihedral_angle_4_deg       11.827 15.000 ? 3    ? 'X-RAY DIFFRACTION' 
r_chiral_restr               0.130  0.200  ? 148  ? 'X-RAY DIFFRACTION' 
r_gen_planes_refined         0.010  0.020  ? 1275 ? 'X-RAY DIFFRACTION' 
r_gen_planes_other           0.001  0.020  ? 280  ? 'X-RAY DIFFRACTION' 
r_nbd_refined                ?      ?      ? ?    ? 'X-RAY DIFFRACTION' 
r_nbd_other                  ?      ?      ? ?    ? 'X-RAY DIFFRACTION' 
r_nbtor_refined              ?      ?      ? ?    ? 'X-RAY DIFFRACTION' 
r_nbtor_other                ?      ?      ? ?    ? 'X-RAY DIFFRACTION' 
r_xyhbond_nbd_refined        ?      ?      ? ?    ? 'X-RAY DIFFRACTION' 
r_xyhbond_nbd_other          ?      ?      ? ?    ? 'X-RAY DIFFRACTION' 
r_metal_ion_refined          ?      ?      ? ?    ? 'X-RAY DIFFRACTION' 
r_metal_ion_other            ?      ?      ? ?    ? 'X-RAY DIFFRACTION' 
r_symmetry_vdw_refined       ?      ?      ? ?    ? 'X-RAY DIFFRACTION' 
r_symmetry_vdw_other         ?      ?      ? ?    ? 'X-RAY DIFFRACTION' 
r_symmetry_hbond_refined     ?      ?      ? ?    ? 'X-RAY DIFFRACTION' 
r_symmetry_hbond_other       ?      ?      ? ?    ? 'X-RAY DIFFRACTION' 
r_symmetry_metal_ion_refined ?      ?      ? ?    ? 'X-RAY DIFFRACTION' 
r_symmetry_metal_ion_other   ?      ?      ? ?    ? 'X-RAY DIFFRACTION' 
r_mcbond_it                  1.929  1.611  ? 541  ? 'X-RAY DIFFRACTION' 
r_mcbond_other               1.927  1.611  ? 540  ? 'X-RAY DIFFRACTION' 
r_mcangle_it                 2.839  2.374  ? 671  ? 'X-RAY DIFFRACTION' 
r_mcangle_other              2.838  2.375  ? 672  ? 'X-RAY DIFFRACTION' 
r_scbond_it                  4.021  2.662  ? 616  ? 'X-RAY DIFFRACTION' 
r_scbond_other               4.018  2.664  ? 617  ? 'X-RAY DIFFRACTION' 
r_scangle_it                 ?      ?      ? ?    ? 'X-RAY DIFFRACTION' 
r_scangle_other              6.184  3.610  ? 856  ? 'X-RAY DIFFRACTION' 
r_long_range_B_refined       8.135  15.468 ? 1114 ? 'X-RAY DIFFRACTION' 
r_long_range_B_other         8.133  15.490 ? 1115 ? 'X-RAY DIFFRACTION' 
r_rigid_bond_restr           ?      ?      ? ?    ? 'X-RAY DIFFRACTION' 
r_sphericity_free            ?      ?      ? ?    ? 'X-RAY DIFFRACTION' 
r_sphericity_bonded          ?      ?      ? ?    ? 'X-RAY DIFFRACTION' 
# 
_refine_ls_shell.pdbx_total_number_of_bins_used   20 
_refine_ls_shell.d_res_high                       1.600 
_refine_ls_shell.d_res_low                        1.642 
_refine_ls_shell.number_reflns_R_work             1371 
_refine_ls_shell.R_factor_R_work                  0.301 
_refine_ls_shell.percent_reflns_obs               99.11 
_refine_ls_shell.R_factor_R_free                  0.302 
_refine_ls_shell.R_factor_R_free_error            ? 
_refine_ls_shell.percent_reflns_R_free            ? 
_refine_ls_shell.number_reflns_R_free             81 
_refine_ls_shell.number_reflns_all                ? 
_refine_ls_shell.R_factor_all                     ? 
_refine_ls_shell.number_reflns_obs                ? 
_refine_ls_shell.redundancy_reflns_obs            ? 
_refine_ls_shell.pdbx_refine_id                   'X-RAY DIFFRACTION' 
# 
_struct.entry_id                  4RLC 
_struct.title                     'Crystal structure of the N-terminal beta-barrel domain of Pseudomonas aeruginosa OprF' 
_struct.pdbx_descriptor           'Outer membrane porin F' 
_struct.pdbx_model_details        ? 
_struct.pdbx_CASP_flag            ? 
_struct.pdbx_model_type_details   ? 
# 
_struct_keywords.entry_id        4RLC 
_struct_keywords.pdbx_keywords   'TRANSPORT PROTEIN' 
_struct_keywords.text            'outer membrane protein, beta-barrel, TRANSPORT PROTEIN' 
# 
loop_
_struct_asym.id 
_struct_asym.pdbx_blank_PDB_chainid_flag 
_struct_asym.pdbx_modified 
_struct_asym.entity_id 
_struct_asym.details 
A N N 1 ? 
B N N 2 ? 
C N N 2 ? 
D N N 2 ? 
E N N 2 ? 
F N N 2 ? 
G N N 2 ? 
H N N 2 ? 
I N N 3 ? 
# 
_struct_biol.id        1 
_struct_biol.details   ? 
# 
_struct_sheet.id               A 
_struct_sheet.type             ? 
_struct_sheet.number_strands   9 
_struct_sheet.details          ? 
# 
loop_
_struct_sheet_order.sheet_id 
_struct_sheet_order.range_id_1 
_struct_sheet_order.range_id_2 
_struct_sheet_order.offset 
_struct_sheet_order.sense 
A 1 2 ? anti-parallel 
A 2 3 ? anti-parallel 
A 3 4 ? anti-parallel 
A 4 5 ? anti-parallel 
A 5 6 ? anti-parallel 
A 6 7 ? anti-parallel 
A 7 8 ? anti-parallel 
A 8 9 ? anti-parallel 
# 
loop_
_struct_sheet_range.sheet_id 
_struct_sheet_range.id 
_struct_sheet_range.beg_label_comp_id 
_struct_sheet_range.beg_label_asym_id 
_struct_sheet_range.beg_label_seq_id 
_struct_sheet_range.pdbx_beg_PDB_ins_code 
_struct_sheet_range.end_label_comp_id 
_struct_sheet_range.end_label_asym_id 
_struct_sheet_range.end_label_seq_id 
_struct_sheet_range.pdbx_end_PDB_ins_code 
_struct_sheet_range.beg_auth_comp_id 
_struct_sheet_range.beg_auth_asym_id 
_struct_sheet_range.beg_auth_seq_id 
_struct_sheet_range.end_auth_comp_id 
_struct_sheet_range.end_auth_asym_id 
_struct_sheet_range.end_auth_seq_id 
A 1 VAL A 21  ? TYR A 30  ? VAL A 6   TYR A 15  
A 2 ASP A 42  ? PHE A 51  ? ASP A 27  PHE A 36  
A 3 VAL A 56  ? HIS A 66  ? VAL A 41  HIS A 51  
A 4 HIS A 80  ? HIS A 91  ? HIS A 65  HIS A 76  
A 5 GLY A 98  ? ILE A 115 ? GLY A 83  ILE A 100 
A 6 GLN A 120 ? TYR A 137 ? GLN A 105 TYR A 122 
A 7 PHE A 142 ? GLY A 153 ? PHE A 127 GLY A 138 
A 8 GLU A 164 ? PHE A 175 ? GLU A 149 PHE A 160 
A 9 VAL A 21  ? TYR A 30  ? VAL A 6   TYR A 15  
# 
loop_
_pdbx_struct_sheet_hbond.sheet_id 
_pdbx_struct_sheet_hbond.range_id_1 
_pdbx_struct_sheet_hbond.range_id_2 
_pdbx_struct_sheet_hbond.range_1_label_atom_id 
_pdbx_struct_sheet_hbond.range_1_label_comp_id 
_pdbx_struct_sheet_hbond.range_1_label_asym_id 
_pdbx_struct_sheet_hbond.range_1_label_seq_id 
_pdbx_struct_sheet_hbond.range_1_PDB_ins_code 
_pdbx_struct_sheet_hbond.range_1_auth_atom_id 
_pdbx_struct_sheet_hbond.range_1_auth_comp_id 
_pdbx_struct_sheet_hbond.range_1_auth_asym_id 
_pdbx_struct_sheet_hbond.range_1_auth_seq_id 
_pdbx_struct_sheet_hbond.range_2_label_atom_id 
_pdbx_struct_sheet_hbond.range_2_label_comp_id 
_pdbx_struct_sheet_hbond.range_2_label_asym_id 
_pdbx_struct_sheet_hbond.range_2_label_seq_id 
_pdbx_struct_sheet_hbond.range_2_PDB_ins_code 
_pdbx_struct_sheet_hbond.range_2_auth_atom_id 
_pdbx_struct_sheet_hbond.range_2_auth_comp_id 
_pdbx_struct_sheet_hbond.range_2_auth_asym_id 
_pdbx_struct_sheet_hbond.range_2_auth_seq_id 
A 1 2 N GLU A 22  ? N GLU A 7   O GLY A 49  ? O GLY A 34  
A 2 3 N TYR A 44  ? N TYR A 29  O GLU A 64  ? O GLU A 49  
A 3 4 N GLU A 57  ? N GLU A 42  O ILE A 89  ? O ILE A 74  
A 4 5 N HIS A 80  ? N HIS A 65  O THR A 113 ? O THR A 98  
A 5 6 N ARG A 100 ? N ARG A 85  O LYS A 135 ? O LYS A 120 
A 6 7 N ILE A 130 ? N ILE A 115 O GLY A 150 ? O GLY A 135 
A 7 8 N GLN A 151 ? N GLN A 136 O GLU A 164 ? O GLU A 149 
A 8 9 O PHE A 175 ? O PHE A 160 N VAL A 21  ? N VAL A 6   
# 
loop_
_struct_site.id 
_struct_site.pdbx_evidence_code 
_struct_site.pdbx_auth_asym_id 
_struct_site.pdbx_auth_comp_id 
_struct_site.pdbx_auth_seq_id 
_struct_site.pdbx_auth_ins_code 
_struct_site.pdbx_num_residues 
_struct_site.details 
AC1 Software ? ? ? ? 5 'BINDING SITE FOR RESIDUE C8E A 201' 
AC2 Software ? ? ? ? 8 'BINDING SITE FOR RESIDUE C8E A 202' 
AC3 Software ? ? ? ? 3 'BINDING SITE FOR RESIDUE C8E A 203' 
AC4 Software ? ? ? ? 5 'BINDING SITE FOR RESIDUE C8E A 204' 
AC5 Software ? ? ? ? 2 'BINDING SITE FOR RESIDUE C8E A 205' 
AC6 Software ? ? ? ? 3 'BINDING SITE FOR RESIDUE C8E A 207' 
# 
loop_
_struct_site_gen.id 
_struct_site_gen.site_id 
_struct_site_gen.pdbx_num_res 
_struct_site_gen.label_comp_id 
_struct_site_gen.label_asym_id 
_struct_site_gen.label_seq_id 
_struct_site_gen.pdbx_auth_ins_code 
_struct_site_gen.auth_comp_id 
_struct_site_gen.auth_asym_id 
_struct_site_gen.auth_seq_id 
_struct_site_gen.label_atom_id 
_struct_site_gen.label_alt_id 
_struct_site_gen.symmetry 
_struct_site_gen.details 
1  AC1 5 ASN A 19  ? ASN A 4   . ? 1_545 ? 
2  AC1 5 VAL A 21  ? VAL A 6   . ? 1_545 ? 
3  AC1 5 PHE A 92  ? PHE A 77  . ? 1_555 ? 
4  AC1 5 PRO A 101 ? PRO A 86  . ? 1_555 ? 
5  AC1 5 C8E H .   ? C8E A 207 . ? 1_545 ? 
6  AC2 8 ILE A 23  ? ILE A 8   . ? 1_555 ? 
7  AC2 8 GLU A 24  ? GLU A 9   . ? 1_555 ? 
8  AC2 8 GLY A 45  ? GLY A 30  . ? 1_555 ? 
9  AC2 8 ILE A 48  ? ILE A 33  . ? 1_555 ? 
10 AC2 8 LEU A 60  ? LEU A 45  . ? 1_555 ? 
11 AC2 8 TYR A 62  ? TYR A 47  . ? 1_555 ? 
12 AC2 8 LEU A 148 ? LEU A 133 . ? 1_565 ? 
13 AC2 8 TRP A 165 ? TRP A 150 . ? 1_565 ? 
14 AC3 3 THR A 84  ? THR A 69  . ? 1_555 ? 
15 AC3 3 THR A 126 ? THR A 111 . ? 1_555 ? 
16 AC3 3 TYR A 152 ? TYR A 137 . ? 1_565 ? 
17 AC4 5 GLY A 27  ? GLY A 12  . ? 1_555 ? 
18 AC4 5 ARG A 29  ? ARG A 14  . ? 1_555 ? 
19 AC4 5 ASP A 42  ? ASP A 27  . ? 1_555 ? 
20 AC4 5 TYR A 44  ? TYR A 29  . ? 1_555 ? 
21 AC4 5 HOH I .   ? HOH A 326 . ? 1_555 ? 
22 AC5 2 ASN A 141 ? ASN A 126 . ? 1_545 ? 
23 AC5 2 PHE A 175 ? PHE A 160 . ? 1_545 ? 
24 AC6 3 LEU A 58  ? LEU A 43  . ? 1_555 ? 
25 AC6 3 VAL A 103 ? VAL A 88  . ? 1_565 ? 
26 AC6 3 C8E B .   ? C8E A 201 . ? 1_565 ? 
# 
_database_PDB_matrix.entry_id          4RLC 
_database_PDB_matrix.origx[1][1]       1.000000 
_database_PDB_matrix.origx[1][2]       0.000000 
_database_PDB_matrix.origx[1][3]       0.000000 
_database_PDB_matrix.origx[2][1]       0.000000 
_database_PDB_matrix.origx[2][2]       1.000000 
_database_PDB_matrix.origx[2][3]       0.000000 
_database_PDB_matrix.origx[3][1]       0.000000 
_database_PDB_matrix.origx[3][2]       0.000000 
_database_PDB_matrix.origx[3][3]       1.000000 
_database_PDB_matrix.origx_vector[1]   0.00000 
_database_PDB_matrix.origx_vector[2]   0.00000 
_database_PDB_matrix.origx_vector[3]   0.00000 
# 
_atom_sites.entry_id                    4RLC 
_atom_sites.fract_transf_matrix[1][1]   0.019227 
_atom_sites.fract_transf_matrix[1][2]   0.000000 
_atom_sites.fract_transf_matrix[1][3]   0.001951 
_atom_sites.fract_transf_matrix[2][1]   -0.000000 
_atom_sites.fract_transf_matrix[2][2]   0.037343 
_atom_sites.fract_transf_matrix[2][3]   0.000000 
_atom_sites.fract_transf_matrix[3][1]   0.000000 
_atom_sites.fract_transf_matrix[3][2]   -0.000000 
_atom_sites.fract_transf_matrix[3][3]   0.018311 
_atom_sites.fract_transf_vector[1]      0.00000 
_atom_sites.fract_transf_vector[2]      0.00000 
_atom_sites.fract_transf_vector[3]      0.00000 
# 
loop_
_atom_type.symbol 
C 
N 
O 
S 
# 
loop_
_atom_site.group_PDB 
_atom_site.id 
_atom_site.type_symbol 
_atom_site.label_atom_id 
_atom_site.label_alt_id 
_atom_site.label_comp_id 
_atom_site.label_asym_id 
_atom_site.label_entity_id 
_atom_site.label_seq_id 
_atom_site.pdbx_PDB_ins_code 
_atom_site.Cartn_x 
_atom_site.Cartn_y 
_atom_site.Cartn_z 
_atom_site.occupancy 
_atom_site.B_iso_or_equiv 
_atom_site.pdbx_formal_charge 
_atom_site.auth_seq_id 
_atom_site.auth_comp_id 
_atom_site.auth_asym_id 
_atom_site.auth_atom_id 
_atom_site.pdbx_PDB_model_num 
ATOM   1    N N   . GLN A 1 16  ? 15.142 5.479   41.156  1.00 30.88 ? 1   GLN A N   1 
ATOM   2    C CA  . GLN A 1 16  ? 14.105 4.719   40.365  1.00 28.10 ? 1   GLN A CA  1 
ATOM   3    C C   . GLN A 1 16  ? 12.794 4.723   41.146  1.00 28.95 ? 1   GLN A C   1 
ATOM   4    O O   . GLN A 1 16  ? 12.664 5.428   42.128  1.00 37.47 ? 1   GLN A O   1 
ATOM   5    C CB  . GLN A 1 16  ? 14.555 3.269   40.139  1.00 27.94 ? 1   GLN A CB  1 
ATOM   6    C CG  . GLN A 1 16  ? 15.750 3.089   39.220  1.00 25.30 ? 1   GLN A CG  1 
ATOM   7    C CD  . GLN A 1 16  ? 16.257 1.673   39.279  1.00 23.71 ? 1   GLN A CD  1 
ATOM   8    O OE1 . GLN A 1 16  ? 15.471 0.729   39.270  1.00 23.08 ? 1   GLN A OE1 1 
ATOM   9    N NE2 . GLN A 1 16  ? 17.516 1.517   39.304  1.00 24.82 ? 1   GLN A NE2 1 
ATOM   10   N N   . GLY A 1 17  ? 11.828 3.943   40.716  1.00 25.58 ? 2   GLY A N   1 
ATOM   11   C CA  . GLY A 1 17  ? 10.571 3.841   41.396  1.00 26.49 ? 2   GLY A CA  1 
ATOM   12   C C   . GLY A 1 17  ? 9.550  4.863   40.895  1.00 24.49 ? 2   GLY A C   1 
ATOM   13   O O   . GLY A 1 17  ? 9.731  5.572   39.868  1.00 22.70 ? 2   GLY A O   1 
ATOM   14   N N   . GLN A 1 18  ? 8.433  4.916   41.607  1.00 23.67 ? 3   GLN A N   1 
ATOM   15   C CA  . GLN A 1 18  ? 7.329  5.781   41.248  1.00 24.20 ? 3   GLN A CA  1 
ATOM   16   C C   . GLN A 1 18  ? 7.774  7.208   41.017  1.00 24.18 ? 3   GLN A C   1 
ATOM   17   O O   . GLN A 1 18  ? 8.577  7.719   41.764  1.00 23.58 ? 3   GLN A O   1 
ATOM   18   C CB  . GLN A 1 18  ? 6.231  5.767   42.364  1.00 27.30 ? 3   GLN A CB  1 
ATOM   19   C CG  . GLN A 1 18  ? 5.009  6.612   42.062  1.00 33.06 ? 3   GLN A CG  1 
ATOM   20   C CD  . GLN A 1 18  ? 3.862  6.417   43.096  1.00 40.65 ? 3   GLN A CD  1 
ATOM   21   O OE1 . GLN A 1 18  ? 4.109  6.163   44.252  1.00 47.76 ? 3   GLN A OE1 1 
ATOM   22   N NE2 . GLN A 1 18  ? 2.636  6.610   42.671  1.00 46.93 ? 3   GLN A NE2 1 
ATOM   23   N N   . ASN A 1 19  ? 7.283  7.775   39.946  1.00 24.28 ? 4   ASN A N   1 
ATOM   24   C CA  . ASN A 1 19  ? 7.568  9.180   39.537  1.00 26.24 ? 4   ASN A CA  1 
ATOM   25   C C   . ASN A 1 19  ? 8.923  9.358   38.849  1.00 26.01 ? 4   ASN A C   1 
ATOM   26   O O   . ASN A 1 19  ? 9.299  10.462  38.492  1.00 25.61 ? 4   ASN A O   1 
ATOM   27   C CB  . ASN A 1 19  ? 7.461  10.115  40.758  1.00 28.73 ? 4   ASN A CB  1 
ATOM   28   C CG  . ASN A 1 19  ? 7.184  11.535  40.378  1.00 32.47 ? 4   ASN A CG  1 
ATOM   29   O OD1 . ASN A 1 19  ? 6.443  11.819  39.424  1.00 35.42 ? 4   ASN A OD1 1 
ATOM   30   N ND2 . ASN A 1 19  ? 7.810  12.451  41.101  1.00 36.73 ? 4   ASN A ND2 1 
ATOM   31   N N   . SER A 1 20  ? 9.696  8.292   38.675  1.00 21.96 ? 5   SER A N   1 
ATOM   32   C CA  . SER A 1 20  ? 10.935 8.427   37.942  1.00 21.99 ? 5   SER A CA  1 
ATOM   33   C C   . SER A 1 20  ? 10.676 8.413   36.425  1.00 20.44 ? 5   SER A C   1 
ATOM   34   O O   . SER A 1 20  ? 9.601  7.985   35.969  1.00 21.51 ? 5   SER A O   1 
ATOM   35   C CB  . SER A 1 20  ? 11.948 7.348   38.342  1.00 22.68 ? 5   SER A CB  1 
ATOM   36   O OG  . SER A 1 20  ? 11.542 6.067   37.878  1.00 22.03 ? 5   SER A OG  1 
ATOM   37   N N   . VAL A 1 21  ? 11.623 8.954   35.667  1.00 20.56 ? 6   VAL A N   1 
ATOM   38   C CA  . VAL A 1 21  ? 11.582 9.015   34.213  1.00 21.12 ? 6   VAL A CA  1 
ATOM   39   C C   . VAL A 1 21  ? 12.749 8.283   33.615  1.00 20.01 ? 6   VAL A C   1 
ATOM   40   O O   . VAL A 1 21  ? 13.829 8.285   34.185  1.00 20.44 ? 6   VAL A O   1 
ATOM   41   C CB  . VAL A 1 21  ? 11.557 10.476  33.693  1.00 24.67 ? 6   VAL A CB  1 
ATOM   42   C CG1 . VAL A 1 21  ? 11.583 10.508  32.173  1.00 26.59 ? 6   VAL A CG1 1 
ATOM   43   C CG2 . VAL A 1 21  ? 10.285 11.125  34.168  1.00 29.27 ? 6   VAL A CG2 1 
ATOM   44   N N   . GLU A 1 22  ? 12.550 7.653   32.457  1.00 20.24 ? 7   GLU A N   1 
ATOM   45   C CA  . GLU A 1 22  ? 13.588 6.955   31.740  1.00 20.34 ? 7   GLU A CA  1 
ATOM   46   C C   . GLU A 1 22  ? 13.652 7.426   30.319  1.00 19.55 ? 7   GLU A C   1 
ATOM   47   O O   . GLU A 1 22  ? 12.608 7.649   29.671  1.00 20.54 ? 7   GLU A O   1 
ATOM   48   C CB  . GLU A 1 22  ? 13.369 5.395   31.733  1.00 21.59 ? 7   GLU A CB  1 
ATOM   49   C CG  . GLU A 1 22  ? 13.786 4.828   33.025  1.00 23.45 ? 7   GLU A CG  1 
ATOM   50   C CD  . GLU A 1 22  ? 13.649 3.304   33.166  1.00 21.29 ? 7   GLU A CD  1 
ATOM   51   O OE1 . GLU A 1 22  ? 13.122 2.599   32.280  1.00 23.39 ? 7   GLU A OE1 1 
ATOM   52   O OE2 . GLU A 1 22  ? 14.082 2.900   34.237  1.00 21.38 ? 7   GLU A OE2 1 
ATOM   53   N N   . ILE A 1 23  ? 14.858 7.672   29.839  1.00 18.55 ? 8   ILE A N   1 
ATOM   54   C CA  . ILE A 1 23  ? 15.111 7.902   28.449  1.00 19.46 ? 8   ILE A CA  1 
ATOM   55   C C   . ILE A 1 23  ? 15.942 6.747   27.928  1.00 18.18 ? 8   ILE A C   1 
ATOM   56   O O   . ILE A 1 23  ? 16.892 6.336   28.573  1.00 17.84 ? 8   ILE A O   1 
ATOM   57   C CB  . ILE A 1 23  ? 15.984 9.142   28.262  1.00 24.51 ? 8   ILE A CB  1 
ATOM   58   C CG1 . ILE A 1 23  ? 15.353 10.279  29.033  1.00 31.13 ? 8   ILE A CG1 1 
ATOM   59   C CG2 . ILE A 1 23  ? 16.150 9.455   26.797  1.00 27.60 ? 8   ILE A CG2 1 
ATOM   60   C CD1 . ILE A 1 23  ? 14.146 10.721  28.423  1.00 34.83 ? 8   ILE A CD1 1 
ATOM   61   N N   . GLU A 1 24  ? 15.577 6.255   26.747  1.00 17.48 ? 9   GLU A N   1 
ATOM   62   C CA  . GLU A 1 24  ? 16.201 5.012   26.202  1.00 17.91 ? 9   GLU A CA  1 
ATOM   63   C C   . GLU A 1 24  ? 16.480 5.116   24.741  1.00 17.42 ? 9   GLU A C   1 
ATOM   64   O O   . GLU A 1 24  ? 15.694 5.789   23.998  1.00 17.19 ? 9   GLU A O   1 
ATOM   65   C CB  . GLU A 1 24  ? 15.217 3.836   26.443  1.00 20.87 ? 9   GLU A CB  1 
ATOM   66   C CG  . GLU A 1 24  ? 15.714 2.486   25.979  1.00 24.80 ? 9   GLU A CG  1 
ATOM   67   C CD  . GLU A 1 24  ? 14.691 1.395   26.307  1.00 33.81 ? 9   GLU A CD  1 
ATOM   68   O OE1 . GLU A 1 24  ? 14.031 1.504   27.350  1.00 34.20 ? 9   GLU A OE1 1 
ATOM   69   O OE2 . GLU A 1 24  ? 14.551 0.448   25.501  1.00 43.39 ? 9   GLU A OE2 1 
ATOM   70   N N   . ALA A 1 25  ? 17.534 4.437   24.248  1.00 15.56 ? 10  ALA A N   1 
ATOM   71   C CA  . ALA A 1 25  ? 17.810 4.269   22.833  1.00 16.36 ? 10  ALA A CA  1 
ATOM   72   C C   . ALA A 1 25  ? 17.684 2.778   22.602  1.00 16.69 ? 10  ALA A C   1 
ATOM   73   O O   . ALA A 1 25  ? 18.096 2.041   23.452  1.00 17.39 ? 10  ALA A O   1 
ATOM   74   C CB  . ALA A 1 25  ? 19.183 4.725   22.390  1.00 18.01 ? 10  ALA A CB  1 
ATOM   75   N N   . PHE A 1 26  ? 17.101 2.410   21.478  1.00 16.13 ? 11  PHE A N   1 
ATOM   76   C CA  . PHE A 1 26  ? 16.946 0.952   21.122  1.00 16.87 ? 11  PHE A CA  1 
ATOM   77   C C   . PHE A 1 26  ? 17.227 0.625   19.684  1.00 17.15 ? 11  PHE A C   1 
ATOM   78   O O   . PHE A 1 26  ? 17.157 1.472   18.799  1.00 16.81 ? 11  PHE A O   1 
ATOM   79   C CB  . PHE A 1 26  ? 15.547 0.482   21.526  1.00 17.66 ? 11  PHE A CB  1 
ATOM   80   C CG  . PHE A 1 26  ? 14.436 1.055   20.730  1.00 18.03 ? 11  PHE A CG  1 
ATOM   81   C CD1 . PHE A 1 26  ? 14.134 0.625   19.478  1.00 20.43 ? 11  PHE A CD1 1 
ATOM   82   C CD2 . PHE A 1 26  ? 13.681 2.130   21.282  1.00 20.99 ? 11  PHE A CD2 1 
ATOM   83   C CE1 . PHE A 1 26  ? 13.084 1.190   18.733  1.00 21.63 ? 11  PHE A CE1 1 
ATOM   84   C CE2 . PHE A 1 26  ? 12.653 2.679   20.552  1.00 22.86 ? 11  PHE A CE2 1 
ATOM   85   C CZ  . PHE A 1 26  ? 12.391 2.253   19.277  1.00 22.53 ? 11  PHE A CZ  1 
ATOM   86   N N   . GLY A 1 27  ? 17.403 -0.705  19.387  1.00 16.84 ? 12  GLY A N   1 
ATOM   87   C CA  . GLY A 1 27  ? 17.577 -1.120  18.090  1.00 17.10 ? 12  GLY A CA  1 
ATOM   88   C C   . GLY A 1 27  ? 17.092 -2.590  18.086  1.00 18.59 ? 12  GLY A C   1 
ATOM   89   O O   . GLY A 1 27  ? 17.391 -3.344  18.998  1.00 19.32 ? 12  GLY A O   1 
ATOM   90   N N   . LYS A 1 28  ? 16.227 -2.880  17.152  1.00 19.04 ? 13  LYS A N   1 
ATOM   91   C CA  . LYS A 1 28  ? 15.532 -4.224  17.047  1.00 20.82 ? 13  LYS A CA  1 
ATOM   92   C C   . LYS A 1 28  ? 15.618 -4.765  15.626  1.00 21.69 ? 13  LYS A C   1 
ATOM   93   O O   . LYS A 1 28  ? 15.712 -4.027  14.651  1.00 21.54 ? 13  LYS A O   1 
ATOM   94   C CB  . LYS A 1 28  ? 14.079 -4.034  17.448  1.00 21.90 ? 13  LYS A CB  1 
ATOM   95   C CG  . LYS A 1 28  ? 13.839 -3.491  18.806  1.00 24.19 ? 13  LYS A CG  1 
ATOM   96   C CD  . LYS A 1 28  ? 12.357 -3.213  19.005  1.00 27.35 ? 13  LYS A CD  1 
ATOM   97   C CE  . LYS A 1 28  ? 12.104 -2.574  20.361  1.00 32.40 ? 13  LYS A CE  1 
ATOM   98   N NZ  . LYS A 1 28  ? 10.677 -2.740  20.854  1.00 34.82 ? 13  LYS A NZ  1 
ATOM   99   N N   . ARG A 1 29  ? 15.600 -6.100  15.465  1.00 22.45 ? 14  ARG A N   1 
ATOM   100  C CA  . ARG A 1 29  ? 15.709 -6.676  14.185  1.00 25.22 ? 14  ARG A CA  1 
ATOM   101  C C   . ARG A 1 29  ? 14.605 -7.775  14.112  1.00 25.04 ? 14  ARG A C   1 
ATOM   102  O O   . ARG A 1 29  ? 14.408 -8.493  15.083  1.00 23.87 ? 14  ARG A O   1 
ATOM   103  C CB  . ARG A 1 29  ? 17.090 -7.360  14.054  1.00 30.41 ? 14  ARG A CB  1 
ATOM   104  C CG  . ARG A 1 29  ? 17.274 -8.173  12.796  1.00 37.40 ? 14  ARG A CG  1 
ATOM   105  C CD  . ARG A 1 29  ? 18.725 -8.648  12.614  1.00 44.09 ? 14  ARG A CD  1 
ATOM   106  N NE  . ARG A 1 29  ? 19.701 -7.543  12.549  1.00 50.60 ? 14  ARG A NE  1 
ATOM   107  C CZ  . ARG A 1 29  ? 20.010 -6.819  11.459  1.00 56.13 ? 14  ARG A CZ  1 
ATOM   108  N NH1 . ARG A 1 29  ? 20.920 -5.838  11.554  1.00 57.33 ? 14  ARG A NH1 1 
ATOM   109  N NH2 . ARG A 1 29  ? 19.404 -7.028  10.280  1.00 58.00 ? 14  ARG A NH2 1 
ATOM   110  N N   . TYR A 1 30  ? 13.891 -7.839  13.002  1.00 26.54 ? 15  TYR A N   1 
ATOM   111  C CA  . TYR A 1 30  ? 12.857 -8.875  12.835  1.00 29.61 ? 15  TYR A CA  1 
ATOM   112  C C   . TYR A 1 30  ? 13.461 -10.265 12.772  1.00 29.08 ? 15  TYR A C   1 
ATOM   113  O O   . TYR A 1 30  ? 14.501 -10.440 12.159  1.00 27.92 ? 15  TYR A O   1 
ATOM   114  C CB  . TYR A 1 30  ? 12.039 -8.674  11.562  1.00 33.55 ? 15  TYR A CB  1 
ATOM   115  C CG  . TYR A 1 30  ? 11.057 -7.564  11.738  1.00 36.88 ? 15  TYR A CG  1 
ATOM   116  C CD1 . TYR A 1 30  ? 11.428 -6.276  11.499  1.00 42.17 ? 15  TYR A CD1 1 
ATOM   117  C CD2 . TYR A 1 30  ? 9.769  -7.804  12.163  1.00 41.19 ? 15  TYR A CD2 1 
ATOM   118  C CE1 . TYR A 1 30  ? 10.547 -5.233  11.666  1.00 46.08 ? 15  TYR A CE1 1 
ATOM   119  C CE2 . TYR A 1 30  ? 8.861  -6.759  12.335  1.00 43.91 ? 15  TYR A CE2 1 
ATOM   120  C CZ  . TYR A 1 30  ? 9.249  -5.478  12.058  1.00 46.01 ? 15  TYR A CZ  1 
ATOM   121  O OH  . TYR A 1 30  ? 8.385  -4.402  12.218  1.00 49.90 ? 15  TYR A OH  1 
ATOM   122  N N   . PHE A 1 31  ? 12.772 -11.235 13.368  1.00 29.15 ? 16  PHE A N   1 
ATOM   123  C CA  . PHE A 1 31  ? 13.162 -12.634 13.213  1.00 34.10 ? 16  PHE A CA  1 
ATOM   124  C C   . PHE A 1 31  ? 12.007 -13.492 12.871  1.00 36.72 ? 16  PHE A C   1 
ATOM   125  O O   . PHE A 1 31  ? 12.297 -14.646 12.551  1.00 46.77 ? 16  PHE A O   1 
ATOM   126  C CB  . PHE A 1 31  ? 13.856 -13.226 14.457  1.00 34.60 ? 16  PHE A CB  1 
ATOM   127  C CG  . PHE A 1 31  ? 12.982 -13.371 15.660  1.00 35.07 ? 16  PHE A CG  1 
ATOM   128  C CD1 . PHE A 1 31  ? 12.267 -14.516 15.893  1.00 36.68 ? 16  PHE A CD1 1 
ATOM   129  C CD2 . PHE A 1 31  ? 12.896 -12.355 16.583  1.00 33.79 ? 16  PHE A CD2 1 
ATOM   130  C CE1 . PHE A 1 31  ? 11.490 -14.641 17.010  1.00 37.02 ? 16  PHE A CE1 1 
ATOM   131  C CE2 . PHE A 1 31  ? 12.155 -12.471 17.698  1.00 33.68 ? 16  PHE A CE2 1 
ATOM   132  C CZ  . PHE A 1 31  ? 11.427 -13.626 17.932  1.00 37.58 ? 16  PHE A CZ  1 
ATOM   133  N N   . ALA A 1 41  ? 14.700 -6.833  8.508   1.00 41.31 ? 26  ALA A N   1 
ATOM   134  C CA  . ALA A 1 41  ? 14.547 -5.369  8.689   1.00 37.28 ? 26  ALA A CA  1 
ATOM   135  C C   . ALA A 1 41  ? 14.989 -4.965  10.098  1.00 35.40 ? 26  ALA A C   1 
ATOM   136  O O   . ALA A 1 41  ? 14.907 -5.798  11.012  1.00 32.69 ? 26  ALA A O   1 
ATOM   137  C CB  . ALA A 1 41  ? 13.116 -4.988  8.422   1.00 38.19 ? 26  ALA A CB  1 
ATOM   138  N N   . ASP A 1 42  ? 15.489 -3.716  10.269  1.00 30.80 ? 27  ASP A N   1 
ATOM   139  C CA  . ASP A 1 42  ? 15.876 -3.224  11.556  1.00 28.33 ? 27  ASP A CA  1 
ATOM   140  C C   . ASP A 1 42  ? 15.063 -1.984  11.923  1.00 26.11 ? 27  ASP A C   1 
ATOM   141  O O   . ASP A 1 42  ? 14.620 -1.243  11.057  1.00 27.51 ? 27  ASP A O   1 
ATOM   142  C CB  . ASP A 1 42  ? 17.324 -2.765  11.568  1.00 29.60 ? 27  ASP A CB  1 
ATOM   143  C CG  . ASP A 1 42  ? 18.342 -3.958  11.531  1.00 38.82 ? 27  ASP A CG  1 
ATOM   144  O OD1 . ASP A 1 42  ? 17.913 -5.123  11.645  1.00 39.62 ? 27  ASP A OD1 1 
ATOM   145  O OD2 . ASP A 1 42  ? 19.568 -3.674  11.423  1.00 45.69 ? 27  ASP A OD2 1 
ATOM   146  N N   . LEU A 1 43  ? 14.929 -1.750  13.205  1.00 22.80 ? 28  LEU A N   1 
ATOM   147  C CA  . LEU A 1 43  ? 14.172 -0.543  13.713  1.00 21.90 ? 28  LEU A CA  1 
ATOM   148  C C   . LEU A 1 43  ? 15.069 0.091   14.721  1.00 21.29 ? 28  LEU A C   1 
ATOM   149  O O   . LEU A 1 43  ? 15.391 -0.531  15.731  1.00 20.61 ? 28  LEU A O   1 
ATOM   150  C CB  . LEU A 1 43  ? 12.824 -0.964  14.372  1.00 23.14 ? 28  LEU A CB  1 
ATOM   151  C CG  . LEU A 1 43  ? 11.892 0.158   14.885  1.00 23.69 ? 28  LEU A CG  1 
ATOM   152  C CD1 . LEU A 1 43  ? 11.234 0.901   13.796  1.00 25.38 ? 28  LEU A CD1 1 
ATOM   153  C CD2 . LEU A 1 43  ? 10.811 -0.401  15.806  1.00 26.33 ? 28  LEU A CD2 1 
ATOM   154  N N   . TYR A 1 44  ? 15.371 1.407   14.572  1.00 21.18 ? 29  TYR A N   1 
ATOM   155  C CA  . TYR A 1 44  ? 16.236 2.093   15.502  1.00 20.22 ? 29  TYR A CA  1 
ATOM   156  C C   . TYR A 1 44  ? 15.512 3.336   16.019  1.00 18.95 ? 29  TYR A C   1 
ATOM   157  O O   . TYR A 1 44  ? 14.823 3.983   15.260  1.00 19.69 ? 29  TYR A O   1 
ATOM   158  C CB  . TYR A 1 44  ? 17.491 2.638   14.769  1.00 22.21 ? 29  TYR A CB  1 
ATOM   159  C CG  . TYR A 1 44  ? 18.325 1.652   14.008  1.00 24.94 ? 29  TYR A CG  1 
ATOM   160  C CD1 . TYR A 1 44  ? 18.733 0.506   14.569  1.00 28.11 ? 29  TYR A CD1 1 
ATOM   161  C CD2 . TYR A 1 44  ? 18.682 1.888   12.676  1.00 34.16 ? 29  TYR A CD2 1 
ATOM   162  C CE1 . TYR A 1 44  ? 19.474 -0.440  13.846  1.00 28.42 ? 29  TYR A CE1 1 
ATOM   163  C CE2 . TYR A 1 44  ? 19.449 0.958   11.950  1.00 36.30 ? 29  TYR A CE2 1 
ATOM   164  C CZ  . TYR A 1 44  ? 19.826 -0.203  12.551  1.00 31.79 ? 29  TYR A CZ  1 
ATOM   165  O OH  . TYR A 1 44  ? 20.541 -1.148  11.792  1.00 35.64 ? 29  TYR A OH  1 
ATOM   166  N N   . GLY A 1 45  ? 15.593 3.574   17.310  1.00 16.73 ? 30  GLY A N   1 
ATOM   167  C CA  . GLY A 1 45  ? 14.801 4.590   17.930  1.00 18.20 ? 30  GLY A CA  1 
ATOM   168  C C   . GLY A 1 45  ? 15.111 4.886   19.368  1.00 17.27 ? 30  GLY A C   1 
ATOM   169  O O   . GLY A 1 45  ? 16.168 4.585   19.913  1.00 17.70 ? 30  GLY A O   1 
ATOM   170  N N   . GLY A 1 46  ? 14.166 5.576   19.938  1.00 17.89 ? 31  GLY A N   1 
ATOM   171  C CA  . GLY A 1 46  ? 14.223 6.026   21.310  1.00 18.40 ? 31  GLY A CA  1 
ATOM   172  C C   . GLY A 1 46  ? 12.874 6.002   22.024  1.00 18.32 ? 31  GLY A C   1 
ATOM   173  O O   . GLY A 1 46  ? 11.822 6.018   21.384  1.00 18.60 ? 31  GLY A O   1 
ATOM   174  N N   . SER A 1 47  ? 12.934 6.099   23.334  1.00 17.49 ? 32  SER A N   1 
ATOM   175  C CA  . SER A 1 47  ? 11.755 6.089   24.129  1.00 19.30 ? 32  SER A CA  1 
ATOM   176  C C   . SER A 1 47  ? 11.884 7.003   25.321  1.00 18.35 ? 32  SER A C   1 
ATOM   177  O O   . SER A 1 47  ? 12.986 7.167   25.848  1.00 17.26 ? 32  SER A O   1 
ATOM   178  C CB  . SER A 1 47  ? 11.567 4.584   24.564  1.00 21.92 ? 32  SER A CB  1 
ATOM   179  O OG  . SER A 1 47  ? 10.576 4.422   25.528  1.00 30.47 ? 32  SER A OG  1 
ATOM   180  N N   . ILE A 1 48  ? 10.750 7.561   25.761  1.00 18.71 ? 33  ILE A N   1 
ATOM   181  C CA  . ILE A 1 48  ? 10.612 8.211   27.041  1.00 19.51 ? 33  ILE A CA  1 
ATOM   182  C C   . ILE A 1 48  ? 9.575  7.507   27.842  1.00 19.53 ? 33  ILE A C   1 
ATOM   183  O O   . ILE A 1 48  ? 8.488  7.277   27.363  1.00 18.62 ? 33  ILE A O   1 
ATOM   184  C CB  . ILE A 1 48  ? 10.202 9.711   26.926  1.00 23.90 ? 33  ILE A CB  1 
ATOM   185  C CG1 . ILE A 1 48  ? 11.073 10.409  25.977  1.00 29.26 ? 33  ILE A CG1 1 
ATOM   186  C CG2 . ILE A 1 48  ? 10.142 10.283  28.316  1.00 27.22 ? 33  ILE A CG2 1 
ATOM   187  C CD1 . ILE A 1 48  ? 12.426 10.739  26.385  1.00 35.95 ? 33  ILE A CD1 1 
ATOM   188  N N   . GLY A 1 49  ? 9.873  7.251   29.106  1.00 19.91 ? 34  GLY A N   1 
ATOM   189  C CA  . GLY A 1 49  ? 8.935  6.499   29.941  1.00 20.43 ? 34  GLY A CA  1 
ATOM   190  C C   . GLY A 1 49  ? 8.796  7.138   31.332  1.00 19.32 ? 34  GLY A C   1 
ATOM   191  O O   . GLY A 1 49  ? 9.753  7.814   31.821  1.00 21.22 ? 34  GLY A O   1 
ATOM   192  N N   . TYR A 1 50  ? 7.631  6.958   31.921  1.00 19.17 ? 35  TYR A N   1 
ATOM   193  C CA  . TYR A 1 50  ? 7.313  7.444   33.223  1.00 20.27 ? 35  TYR A CA  1 
ATOM   194  C C   . TYR A 1 50  ? 6.772  6.333   34.122  1.00 19.52 ? 35  TYR A C   1 
ATOM   195  O O   . TYR A 1 50  ? 5.886  5.615   33.740  1.00 18.88 ? 35  TYR A O   1 
ATOM   196  C CB  . TYR A 1 50  ? 6.247  8.595   33.100  1.00 23.11 ? 35  TYR A CB  1 
ATOM   197  C CG  . TYR A 1 50  ? 5.831  9.133   34.422  1.00 26.32 ? 35  TYR A CG  1 
ATOM   198  C CD1 . TYR A 1 50  ? 6.653  10.041  35.138  1.00 28.64 ? 35  TYR A CD1 1 
ATOM   199  C CD2 . TYR A 1 50  ? 4.653  8.716   35.000  1.00 28.69 ? 35  TYR A CD2 1 
ATOM   200  C CE1 . TYR A 1 50  ? 6.297  10.487  36.398  1.00 31.38 ? 35  TYR A CE1 1 
ATOM   201  C CE2 . TYR A 1 50  ? 4.261  9.169   36.230  1.00 31.36 ? 35  TYR A CE2 1 
ATOM   202  C CZ  . TYR A 1 50  ? 5.043  10.061  36.924  1.00 33.95 ? 35  TYR A CZ  1 
ATOM   203  O OH  . TYR A 1 50  ? 4.549  10.409  38.173  1.00 37.17 ? 35  TYR A OH  1 
ATOM   204  N N   . PHE A 1 51  ? 7.316  6.255   35.344  1.00 19.21 ? 36  PHE A N   1 
ATOM   205  C CA  . PHE A 1 51  ? 6.868  5.273   36.317  1.00 19.84 ? 36  PHE A CA  1 
ATOM   206  C C   . PHE A 1 51  ? 5.637  5.699   37.103  1.00 21.49 ? 36  PHE A C   1 
ATOM   207  O O   . PHE A 1 51  ? 5.716  6.546   38.033  1.00 22.28 ? 36  PHE A O   1 
ATOM   208  C CB  . PHE A 1 51  ? 8.004  4.876   37.226  1.00 19.38 ? 36  PHE A CB  1 
ATOM   209  C CG  . PHE A 1 51  ? 8.892  3.813   36.617  1.00 19.11 ? 36  PHE A CG  1 
ATOM   210  C CD1 . PHE A 1 51  ? 9.886  4.136   35.675  1.00 21.12 ? 36  PHE A CD1 1 
ATOM   211  C CD2 . PHE A 1 51  ? 8.694  2.510   36.906  1.00 21.08 ? 36  PHE A CD2 1 
ATOM   212  C CE1 . PHE A 1 51  ? 10.689 3.175   35.099  1.00 22.49 ? 36  PHE A CE1 1 
ATOM   213  C CE2 . PHE A 1 51  ? 9.480  1.536   36.316  1.00 21.32 ? 36  PHE A CE2 1 
ATOM   214  C CZ  . PHE A 1 51  ? 10.472 1.875   35.421  1.00 21.36 ? 36  PHE A CZ  1 
ATOM   215  N N   . LEU A 1 52  ? 4.504  5.112   36.713  1.00 21.69 ? 37  LEU A N   1 
ATOM   216  C CA  . LEU A 1 52  ? 3.208  5.383   37.416  1.00 23.65 ? 37  LEU A CA  1 
ATOM   217  C C   . LEU A 1 52  ? 3.267  4.817   38.817  1.00 24.45 ? 37  LEU A C   1 
ATOM   218  O O   . LEU A 1 52  ? 2.756  5.467   39.750  1.00 24.84 ? 37  LEU A O   1 
ATOM   219  C CB  . LEU A 1 52  ? 2.083  4.817   36.682  1.00 25.95 ? 37  LEU A CB  1 
ATOM   220  C CG  . LEU A 1 52  ? 1.778  5.312   35.302  1.00 29.83 ? 37  LEU A CG  1 
ATOM   221  C CD1 . LEU A 1 52  ? 0.563  4.535   34.814  1.00 34.62 ? 37  LEU A CD1 1 
ATOM   222  C CD2 . LEU A 1 52  ? 1.431  6.795   35.326  1.00 34.25 ? 37  LEU A CD2 1 
ATOM   223  N N   . THR A 1 53  ? 3.923  3.650   39.007  1.00 22.10 ? 38  THR A N   1 
ATOM   224  C CA  . THR A 1 53  ? 4.173  3.112   40.295  1.00 22.13 ? 38  THR A CA  1 
ATOM   225  C C   . THR A 1 53  ? 5.642  2.626   40.338  1.00 22.40 ? 38  THR A C   1 
ATOM   226  O O   . THR A 1 53  ? 6.405  2.868   39.387  1.00 21.38 ? 38  THR A O   1 
ATOM   227  C CB  . THR A 1 53  ? 3.238  1.888   40.567  1.00 23.21 ? 38  THR A CB  1 
ATOM   228  O OG1 . THR A 1 53  ? 3.666  0.760   39.738  1.00 21.23 ? 38  THR A OG1 1 
ATOM   229  C CG2 . THR A 1 53  ? 1.777  2.199   40.305  1.00 23.81 ? 38  THR A CG2 1 
ATOM   230  N N   . ASP A 1 54  ? 6.035  1.902   41.392  1.00 22.07 ? 39  ASP A N   1 
ATOM   231  C CA  . ASP A 1 54  ? 7.394  1.304   41.395  1.00 23.50 ? 39  ASP A CA  1 
ATOM   232  C C   . ASP A 1 54  ? 7.575  0.265   40.285  1.00 22.72 ? 39  ASP A C   1 
ATOM   233  O O   . ASP A 1 54  ? 8.722  -0.015  39.911  1.00 22.74 ? 39  ASP A O   1 
ATOM   234  C CB  . ASP A 1 54  ? 7.739  0.641   42.718  1.00 25.86 ? 39  ASP A CB  1 
ATOM   235  C CG  . ASP A 1 54  ? 8.047  1.627   43.852  1.00 29.98 ? 39  ASP A CG  1 
ATOM   236  O OD1 . ASP A 1 54  ? 8.162  2.870   43.662  1.00 30.32 ? 39  ASP A OD1 1 
ATOM   237  O OD2 . ASP A 1 54  ? 8.191  1.094   44.984  1.00 32.12 ? 39  ASP A OD2 1 
ATOM   238  N N   . ASP A 1 55  ? 6.477  -0.291  39.775  1.00 22.05 ? 40  ASP A N   1 
ATOM   239  C CA  . ASP A 1 55  ? 6.569  -1.379  38.831  1.00 22.18 ? 40  ASP A CA  1 
ATOM   240  C C   . ASP A 1 55  ? 6.030  -1.086  37.450  1.00 21.22 ? 40  ASP A C   1 
ATOM   241  O O   . ASP A 1 55  ? 6.449  -1.725  36.506  1.00 21.35 ? 40  ASP A O   1 
ATOM   242  C CB  . ASP A 1 55  ? 5.804  -2.621  39.362  1.00 22.84 ? 40  ASP A CB  1 
ATOM   243  C CG  . ASP A 1 55  ? 6.258  -3.090  40.750  1.00 24.33 ? 40  ASP A CG  1 
ATOM   244  O OD1 . ASP A 1 55  ? 7.452  -2.977  41.028  1.00 25.83 ? 40  ASP A OD1 1 
ATOM   245  O OD2 . ASP A 1 55  ? 5.381  -3.654  41.489  1.00 24.95 ? 40  ASP A OD2 1 
ATOM   246  N N   . VAL A 1 56  ? 5.078  -0.109  37.324  1.00 20.53 ? 41  VAL A N   1 
ATOM   247  C CA  . VAL A 1 56  ? 4.390  0.133   36.085  1.00 20.13 ? 41  VAL A CA  1 
ATOM   248  C C   . VAL A 1 56  ? 4.926  1.397   35.430  1.00 20.00 ? 41  VAL A C   1 
ATOM   249  O O   . VAL A 1 56  ? 4.902  2.488   36.058  1.00 20.03 ? 41  VAL A O   1 
ATOM   250  C CB  . VAL A 1 56  ? 2.898  0.318   36.336  1.00 21.44 ? 41  VAL A CB  1 
ATOM   251  C CG1 . VAL A 1 56  ? 2.184  0.615   35.023  1.00 21.62 ? 41  VAL A CG1 1 
ATOM   252  C CG2 . VAL A 1 56  ? 2.349  -0.935  36.987  1.00 23.15 ? 41  VAL A CG2 1 
ATOM   253  N N   . GLU A 1 57  ? 5.363  1.258   34.184  1.00 20.15 ? 42  GLU A N   1 
ATOM   254  C CA  . GLU A 1 57  ? 5.884  2.357   33.430  1.00 20.95 ? 42  GLU A CA  1 
ATOM   255  C C   . GLU A 1 57  ? 5.008  2.533   32.162  1.00 20.38 ? 42  GLU A C   1 
ATOM   256  O O   . GLU A 1 57  ? 4.591  1.532   31.513  1.00 20.83 ? 42  GLU A O   1 
ATOM   257  C CB  . GLU A 1 57  ? 7.303  2.046   33.028  1.00 22.01 ? 42  GLU A CB  1 
ATOM   258  C CG  . GLU A 1 57  ? 8.007  3.063   32.127  1.00 23.23 ? 42  GLU A CG  1 
ATOM   259  C CD  . GLU A 1 57  ? 9.339  2.601   31.547  1.00 26.23 ? 42  GLU A CD  1 
ATOM   260  O OE1 . GLU A 1 57  ? 9.790  1.422   31.700  1.00 23.92 ? 42  GLU A OE1 1 
ATOM   261  O OE2 . GLU A 1 57  ? 9.944  3.487   30.828  1.00 30.83 ? 42  GLU A OE2 1 
ATOM   262  N N   A LEU A 1 58  ? 4.708  3.789   31.829  0.50 19.54 ? 43  LEU A N   1 
ATOM   263  N N   B LEU A 1 58  ? 4.709  3.780   31.803  0.50 19.12 ? 43  LEU A N   1 
ATOM   264  C CA  A LEU A 1 58  ? 4.099  4.130   30.569  0.50 20.19 ? 43  LEU A CA  1 
ATOM   265  C CA  B LEU A 1 58  ? 4.072  4.044   30.537  0.50 19.57 ? 43  LEU A CA  1 
ATOM   266  C C   A LEU A 1 58  ? 5.218  4.691   29.680  0.50 19.62 ? 43  LEU A C   1 
ATOM   267  C C   B LEU A 1 58  ? 5.091  4.752   29.634  0.50 19.46 ? 43  LEU A C   1 
ATOM   268  O O   A LEU A 1 58  ? 6.015  5.504   30.143  0.50 18.86 ? 43  LEU A O   1 
ATOM   269  O O   B LEU A 1 58  ? 5.644  5.757   30.020  0.50 19.58 ? 43  LEU A O   1 
ATOM   270  C CB  A LEU A 1 58  ? 3.028  5.208   30.778  0.50 22.28 ? 43  LEU A CB  1 
ATOM   271  C CB  B LEU A 1 58  ? 2.838  4.915   30.725  0.50 20.99 ? 43  LEU A CB  1 
ATOM   272  C CG  A LEU A 1 58  ? 1.842  4.804   31.627  0.50 24.12 ? 43  LEU A CG  1 
ATOM   273  C CG  B LEU A 1 58  ? 2.147  5.282   29.409  0.50 21.90 ? 43  LEU A CG  1 
ATOM   274  C CD1 A LEU A 1 58  ? 0.752  5.863   31.503  0.50 25.61 ? 43  LEU A CD1 1 
ATOM   275  C CD1 B LEU A 1 58  ? 1.280  4.087   29.053  0.50 22.43 ? 43  LEU A CD1 1 
ATOM   276  C CD2 A LEU A 1 58  ? 1.338  3.435   31.201  0.50 23.95 ? 43  LEU A CD2 1 
ATOM   277  C CD2 B LEU A 1 58  ? 1.339  6.536   29.685  0.50 23.21 ? 43  LEU A CD2 1 
ATOM   278  N N   . ALA A 1 59  ? 5.327  4.224   28.434  1.00 19.24 ? 44  ALA A N   1 
ATOM   279  C CA  . ALA A 1 59  ? 6.424  4.693   27.558  1.00 18.61 ? 44  ALA A CA  1 
ATOM   280  C C   . ALA A 1 59  ? 5.881  4.996   26.191  1.00 20.16 ? 44  ALA A C   1 
ATOM   281  O O   . ALA A 1 59  ? 5.071  4.239   25.597  1.00 20.22 ? 44  ALA A O   1 
ATOM   282  C CB  . ALA A 1 59  ? 7.527  3.615   27.468  1.00 18.93 ? 44  ALA A CB  1 
ATOM   283  N N   . LEU A 1 60  ? 6.380  6.089   25.660  1.00 19.14 ? 45  LEU A N   1 
ATOM   284  C CA  . LEU A 1 60  ? 6.176  6.531   24.306  1.00 19.96 ? 45  LEU A CA  1 
ATOM   285  C C   . LEU A 1 60  ? 7.503  6.327   23.545  1.00 20.62 ? 45  LEU A C   1 
ATOM   286  O O   . LEU A 1 60  ? 8.593  6.788   23.951  1.00 20.00 ? 45  LEU A O   1 
ATOM   287  C CB  . LEU A 1 60  ? 5.818  8.065   24.374  1.00 22.10 ? 45  LEU A CB  1 
ATOM   288  C CG  . LEU A 1 60  ? 5.644  8.740   23.025  1.00 26.51 ? 45  LEU A CG  1 
ATOM   289  C CD1 . LEU A 1 60  ? 4.433  8.195   22.286  1.00 29.17 ? 45  LEU A CD1 1 
ATOM   290  C CD2 . LEU A 1 60  ? 5.490  10.288  23.261  1.00 31.94 ? 45  LEU A CD2 1 
ATOM   291  N N   . SER A 1 61  ? 7.424  5.628   22.426  1.00 19.75 ? 46  SER A N   1 
ATOM   292  C CA  . SER A 1 61  ? 8.582  5.269   21.624  1.00 20.88 ? 46  SER A CA  1 
ATOM   293  C C   . SER A 1 61  ? 8.425  5.721   20.214  1.00 22.03 ? 46  SER A C   1 
ATOM   294  O O   . SER A 1 61  ? 7.304  5.769   19.650  1.00 22.56 ? 46  SER A O   1 
ATOM   295  C CB  . SER A 1 61  ? 8.697  3.703   21.576  1.00 23.50 ? 46  SER A CB  1 
ATOM   296  O OG  . SER A 1 61  ? 8.909  3.255   22.844  1.00 35.05 ? 46  SER A OG  1 
ATOM   297  N N   . TYR A 1 62  ? 9.542  6.032   19.567  1.00 19.63 ? 47  TYR A N   1 
ATOM   298  C CA  . TYR A 1 62  ? 9.559  6.306   18.163  1.00 19.24 ? 47  TYR A CA  1 
ATOM   299  C C   . TYR A 1 62  ? 10.760 5.639   17.522  1.00 19.19 ? 47  TYR A C   1 
ATOM   300  O O   . TYR A 1 62  ? 11.844 5.769   18.029  1.00 20.03 ? 47  TYR A O   1 
ATOM   301  C CB  . TYR A 1 62  ? 9.658  7.812   17.885  1.00 20.69 ? 47  TYR A CB  1 
ATOM   302  C CG  . TYR A 1 62  ? 9.733  8.129   16.406  1.00 23.45 ? 47  TYR A CG  1 
ATOM   303  C CD1 . TYR A 1 62  ? 8.604  8.017   15.603  1.00 26.28 ? 47  TYR A CD1 1 
ATOM   304  C CD2 . TYR A 1 62  ? 10.932 8.533   15.794  1.00 24.70 ? 47  TYR A CD2 1 
ATOM   305  C CE1 . TYR A 1 62  ? 8.649  8.301   14.246  1.00 27.19 ? 47  TYR A CE1 1 
ATOM   306  C CE2 . TYR A 1 62  ? 10.987 8.762   14.439  1.00 26.64 ? 47  TYR A CE2 1 
ATOM   307  C CZ  . TYR A 1 62  ? 9.839  8.697   13.683  1.00 28.44 ? 47  TYR A CZ  1 
ATOM   308  O OH  . TYR A 1 62  ? 9.889  8.936   12.339  1.00 33.37 ? 47  TYR A OH  1 
ATOM   309  N N   . GLY A 1 63  ? 10.573 5.043   16.365  1.00 18.44 ? 48  GLY A N   1 
ATOM   310  C CA  . GLY A 1 63  ? 11.647 4.339   15.678  1.00 19.32 ? 48  GLY A CA  1 
ATOM   311  C C   . GLY A 1 63  ? 11.512 4.455   14.182  1.00 19.76 ? 48  GLY A C   1 
ATOM   312  O O   . GLY A 1 63  ? 10.386 4.686   13.666  1.00 21.27 ? 48  GLY A O   1 
ATOM   313  N N   . GLU A 1 64  ? 12.636 4.370   13.492  1.00 19.37 ? 49  GLU A N   1 
ATOM   314  C CA  . GLU A 1 64  ? 12.691 4.380   12.043  1.00 19.71 ? 49  GLU A CA  1 
ATOM   315  C C   . GLU A 1 64  ? 13.222 3.042   11.528  1.00 22.98 ? 49  GLU A C   1 
ATOM   316  O O   . GLU A 1 64  ? 14.168 2.510   12.098  1.00 21.56 ? 49  GLU A O   1 
ATOM   317  C CB  . GLU A 1 64  ? 13.564 5.556   11.529  1.00 25.48 ? 49  GLU A CB  1 
ATOM   318  C CG  . GLU A 1 64  ? 12.781 6.866   11.766  1.00 30.03 ? 49  GLU A CG  1 
ATOM   319  C CD  . GLU A 1 64  ? 13.433 8.155   11.250  1.00 39.85 ? 49  GLU A CD  1 
ATOM   320  O OE1 . GLU A 1 64  ? 14.587 8.073   10.761  1.00 42.17 ? 49  GLU A OE1 1 
ATOM   321  O OE2 . GLU A 1 64  ? 12.771 9.270   11.385  1.00 44.78 ? 49  GLU A OE2 1 
ATOM   322  N N   . TYR A 1 65  ? 12.644 2.590   10.412  1.00 22.90 ? 50  TYR A N   1 
ATOM   323  C CA  . TYR A 1 65  ? 13.052 1.337   9.779   1.00 27.08 ? 50  TYR A CA  1 
ATOM   324  C C   . TYR A 1 65  ? 14.274 1.578   8.865   1.00 32.13 ? 50  TYR A C   1 
ATOM   325  O O   . TYR A 1 65  ? 14.298 2.564   8.119   1.00 34.39 ? 50  TYR A O   1 
ATOM   326  C CB  . TYR A 1 65  ? 11.890 0.759   8.996   1.00 30.60 ? 50  TYR A CB  1 
ATOM   327  C CG  . TYR A 1 65  ? 10.781 0.223   9.810   1.00 29.32 ? 50  TYR A CG  1 
ATOM   328  C CD1 . TYR A 1 65  ? 10.898 -0.984  10.476  1.00 34.19 ? 50  TYR A CD1 1 
ATOM   329  C CD2 . TYR A 1 65  ? 9.573  0.897   9.904   1.00 32.46 ? 50  TYR A CD2 1 
ATOM   330  C CE1 . TYR A 1 65  ? 9.858  -1.508  11.242  1.00 34.69 ? 50  TYR A CE1 1 
ATOM   331  C CE2 . TYR A 1 65  ? 8.523  0.387   10.665  1.00 32.88 ? 50  TYR A CE2 1 
ATOM   332  C CZ  . TYR A 1 65  ? 8.661  -0.830  11.328  1.00 33.48 ? 50  TYR A CZ  1 
ATOM   333  O OH  . TYR A 1 65  ? 7.625  -1.351  12.117  1.00 34.30 ? 50  TYR A OH  1 
ATOM   334  N N   . HIS A 1 66  ? 15.246 0.652   8.907   1.00 33.15 ? 51  HIS A N   1 
ATOM   335  C CA  . HIS A 1 66  ? 16.396 0.687   7.993   1.00 38.89 ? 51  HIS A CA  1 
ATOM   336  C C   . HIS A 1 66  ? 16.802 -0.746  7.577   1.00 46.49 ? 51  HIS A C   1 
ATOM   337  O O   . HIS A 1 66  ? 16.440 -1.723  8.242   1.00 37.51 ? 51  HIS A O   1 
ATOM   338  C CB  . HIS A 1 66  ? 17.559 1.421   8.699   1.00 43.21 ? 51  HIS A CB  1 
ATOM   339  C CG  . HIS A 1 66  ? 17.291 2.880   8.978   1.00 49.32 ? 51  HIS A CG  1 
ATOM   340  N ND1 . HIS A 1 66  ? 17.283 3.843   7.989   1.00 51.91 ? 51  HIS A ND1 1 
ATOM   341  C CD2 . HIS A 1 66  ? 16.994 3.533   10.134  1.00 49.82 ? 51  HIS A CD2 1 
ATOM   342  C CE1 . HIS A 1 66  ? 17.025 5.028   8.524   1.00 51.72 ? 51  HIS A CE1 1 
ATOM   343  N NE2 . HIS A 1 66  ? 16.834 4.867   9.822   1.00 51.05 ? 51  HIS A NE2 1 
ATOM   344  N N   . ASP A 1 67  ? 17.519 -0.882  6.448   1.00 55.75 ? 52  ASP A N   1 
ATOM   345  C CA  . ASP A 1 67  ? 18.065 -2.189  6.000   1.00 60.92 ? 52  ASP A CA  1 
ATOM   346  C C   . ASP A 1 67  ? 16.986 -3.244  5.709   1.00 67.05 ? 52  ASP A C   1 
ATOM   347  O O   . ASP A 1 67  ? 17.080 -4.388  6.192   1.00 63.00 ? 52  ASP A O   1 
ATOM   348  C CB  . ASP A 1 67  ? 19.055 -2.734  7.037   1.00 65.47 ? 52  ASP A CB  1 
ATOM   349  C CG  . ASP A 1 67  ? 20.056 -1.685  7.479   1.00 72.33 ? 52  ASP A CG  1 
ATOM   350  O OD1 . ASP A 1 67  ? 20.554 -0.965  6.580   1.00 79.88 ? 52  ASP A OD1 1 
ATOM   351  O OD2 . ASP A 1 67  ? 20.312 -1.554  8.709   1.00 73.33 ? 52  ASP A OD2 1 
ATOM   352  N N   . VAL A 1 68  ? 15.991 -2.825  4.912   1.00 69.88 ? 53  VAL A N   1 
ATOM   353  C CA  . VAL A 1 68  ? 14.760 -3.567  4.552   1.00 78.90 ? 53  VAL A CA  1 
ATOM   354  C C   . VAL A 1 68  ? 13.585 -3.058  5.395   1.00 81.49 ? 53  VAL A C   1 
ATOM   355  O O   . VAL A 1 68  ? 12.477 -2.854  4.889   1.00 84.10 ? 53  VAL A O   1 
ATOM   356  C CB  . VAL A 1 68  ? 14.875 -5.121  4.646   1.00 86.90 ? 53  VAL A CB  1 
ATOM   357  C CG1 . VAL A 1 68  ? 13.539 -5.788  4.329   1.00 92.59 ? 53  VAL A CG1 1 
ATOM   358  C CG2 . VAL A 1 68  ? 15.934 -5.653  3.689   1.00 89.90 ? 53  VAL A CG2 1 
ATOM   359  N N   . VAL A 1 79  ? 12.491 0.585   1.135   1.00 54.14 ? 64  VAL A N   1 
ATOM   360  C CA  . VAL A 1 79  ? 11.433 0.798   2.125   1.00 51.98 ? 64  VAL A CA  1 
ATOM   361  C C   . VAL A 1 79  ? 11.867 1.784   3.221   1.00 46.48 ? 64  VAL A C   1 
ATOM   362  O O   . VAL A 1 79  ? 13.002 1.766   3.689   1.00 44.11 ? 64  VAL A O   1 
ATOM   363  C CB  . VAL A 1 79  ? 10.954 -0.541  2.709   1.00 58.76 ? 64  VAL A CB  1 
ATOM   364  C CG1 . VAL A 1 79  ? 10.011 -0.331  3.888   1.00 59.57 ? 64  VAL A CG1 1 
ATOM   365  C CG2 . VAL A 1 79  ? 10.290 -1.367  1.621   1.00 64.78 ? 64  VAL A CG2 1 
ATOM   366  N N   . HIS A 1 80  ? 10.983 2.707   3.549   1.00 40.17 ? 65  HIS A N   1 
ATOM   367  C CA  . HIS A 1 80  ? 11.244 3.762   4.508   1.00 40.00 ? 65  HIS A CA  1 
ATOM   368  C C   . HIS A 1 80  ? 10.046 3.724   5.420   1.00 35.14 ? 65  HIS A C   1 
ATOM   369  O O   . HIS A 1 80  ? 8.931  3.399   4.991   1.00 31.55 ? 65  HIS A O   1 
ATOM   370  C CB  . HIS A 1 80  ? 11.286 5.119   3.818   1.00 46.91 ? 65  HIS A CB  1 
ATOM   371  C CG  . HIS A 1 80  ? 12.660 5.543   3.388   1.00 63.23 ? 65  HIS A CG  1 
ATOM   372  N ND1 . HIS A 1 80  ? 13.187 5.222   2.156   1.00 72.23 ? 65  HIS A ND1 1 
ATOM   373  C CD2 . HIS A 1 80  ? 13.604 6.291   4.016   1.00 71.70 ? 65  HIS A CD2 1 
ATOM   374  C CE1 . HIS A 1 80  ? 14.400 5.742   2.046   1.00 77.95 ? 65  HIS A CE1 1 
ATOM   375  N NE2 . HIS A 1 80  ? 14.676 6.396   3.162   1.00 76.94 ? 65  HIS A NE2 1 
ATOM   376  N N   . GLY A 1 81  ? 10.255 4.026   6.668   1.00 28.68 ? 66  GLY A N   1 
ATOM   377  C CA  . GLY A 1 81  ? 9.114  4.294   7.493   1.00 29.25 ? 66  GLY A CA  1 
ATOM   378  C C   . GLY A 1 81  ? 9.422  4.379   8.944   1.00 25.23 ? 66  GLY A C   1 
ATOM   379  O O   . GLY A 1 81  ? 10.597 4.452   9.362   1.00 22.68 ? 66  GLY A O   1 
ATOM   380  N N   . ASN A 1 82  ? 8.358  4.368   9.724   1.00 23.99 ? 67  ASN A N   1 
ATOM   381  C CA  . ASN A 1 82  ? 8.532  4.620   11.149  1.00 21.93 ? 67  ASN A CA  1 
ATOM   382  C C   . ASN A 1 82  ? 7.420  3.988   11.935  1.00 23.20 ? 67  ASN A C   1 
ATOM   383  O O   . ASN A 1 82  ? 6.419  3.502   11.358  1.00 24.25 ? 67  ASN A O   1 
ATOM   384  C CB  . ASN A 1 82  ? 8.649  6.103   11.431  1.00 25.90 ? 67  ASN A CB  1 
ATOM   385  C CG  . ASN A 1 82  ? 7.459  6.874   10.914  1.00 30.37 ? 67  ASN A CG  1 
ATOM   386  O OD1 . ASN A 1 82  ? 6.338  6.655   11.354  1.00 33.43 ? 67  ASN A OD1 1 
ATOM   387  N ND2 . ASN A 1 82  ? 7.671  7.677   9.878   1.00 36.96 ? 67  ASN A ND2 1 
ATOM   388  N N   . LEU A 1 83  ? 7.671  3.896   13.219  1.00 21.75 ? 68  LEU A N   1 
ATOM   389  C CA  . LEU A 1 83  ? 6.749  3.275   14.149  1.00 23.70 ? 68  LEU A CA  1 
ATOM   390  C C   . LEU A 1 83  ? 6.676  4.099   15.432  1.00 25.29 ? 68  LEU A C   1 
ATOM   391  O O   . LEU A 1 83  ? 7.732  4.325   16.078  1.00 24.75 ? 68  LEU A O   1 
ATOM   392  C CB  . LEU A 1 83  ? 7.223  1.853   14.439  1.00 26.90 ? 68  LEU A CB  1 
ATOM   393  C CG  . LEU A 1 83  ? 6.354  0.960   15.324  1.00 29.88 ? 68  LEU A CG  1 
ATOM   394  C CD1 . LEU A 1 83  ? 5.230  0.471   14.463  1.00 32.05 ? 68  LEU A CD1 1 
ATOM   395  C CD2 . LEU A 1 83  ? 7.104  -0.257  15.842  1.00 36.06 ? 68  LEU A CD2 1 
ATOM   396  N N   . THR A 1 84  ? 5.477  4.503   15.843  1.00 23.72 ? 69  THR A N   1 
ATOM   397  C CA  . THR A 1 84  ? 5.288  5.234   17.080  1.00 22.83 ? 69  THR A CA  1 
ATOM   398  C C   . THR A 1 84  ? 4.484  4.370   18.004  1.00 22.51 ? 69  THR A C   1 
ATOM   399  O O   . THR A 1 84  ? 3.448  3.858   17.575  1.00 22.92 ? 69  THR A O   1 
ATOM   400  C CB  . THR A 1 84  ? 4.543  6.504   16.800  1.00 27.40 ? 69  THR A CB  1 
ATOM   401  O OG1 . THR A 1 84  ? 5.190  7.202   15.713  1.00 30.14 ? 69  THR A OG1 1 
ATOM   402  C CG2 . THR A 1 84  ? 4.433  7.318   18.071  1.00 29.37 ? 69  THR A CG2 1 
ATOM   403  N N   . SER A 1 85  ? 4.876  4.237   19.266  1.00 22.31 ? 70  SER A N   1 
ATOM   404  C CA  . SER A 1 85  ? 4.206  3.272   20.105  1.00 23.13 ? 70  SER A CA  1 
ATOM   405  C C   . SER A 1 85  ? 3.977  3.798   21.515  1.00 21.46 ? 70  SER A C   1 
ATOM   406  O O   . SER A 1 85  ? 4.770  4.606   22.025  1.00 21.79 ? 70  SER A O   1 
ATOM   407  C CB  . SER A 1 85  ? 5.099  2.037   20.150  1.00 27.34 ? 70  SER A CB  1 
ATOM   408  O OG  . SER A 1 85  ? 4.494  1.004   20.828  1.00 33.22 ? 70  SER A OG  1 
ATOM   409  N N   . LEU A 1 86  ? 2.865  3.418   22.101  1.00 20.07 ? 71  LEU A N   1 
ATOM   410  C CA  . LEU A 1 86  ? 2.578  3.705   23.496  1.00 21.06 ? 71  LEU A CA  1 
ATOM   411  C C   . LEU A 1 86  ? 2.370  2.367   24.143  1.00 19.93 ? 71  LEU A C   1 
ATOM   412  O O   . LEU A 1 86  ? 1.421  1.596   23.778  1.00 19.25 ? 71  LEU A O   1 
ATOM   413  C CB  . LEU A 1 86  ? 1.303  4.580   23.676  1.00 24.83 ? 71  LEU A CB  1 
ATOM   414  C CG  . LEU A 1 86  ? 0.973  5.065   25.113  1.00 28.39 ? 71  LEU A CG  1 
ATOM   415  C CD1 . LEU A 1 86  ? 2.039  5.968   25.693  1.00 30.50 ? 71  LEU A CD1 1 
ATOM   416  C CD2 . LEU A 1 86  ? -0.324 5.866   25.107  1.00 34.91 ? 71  LEU A CD2 1 
ATOM   417  N N   . ASP A 1 87  ? 3.177  2.126   25.182  1.00 19.92 ? 72  ASP A N   1 
ATOM   418  C CA  . ASP A 1 87  ? 3.173  0.802   25.839  1.00 19.60 ? 72  ASP A CA  1 
ATOM   419  C C   . ASP A 1 87  ? 3.126  0.961   27.346  1.00 19.80 ? 72  ASP A C   1 
ATOM   420  O O   . ASP A 1 87  ? 3.662  1.888   27.917  1.00 20.46 ? 72  ASP A O   1 
ATOM   421  C CB  . ASP A 1 87  ? 4.409  -0.021  25.455  1.00 22.16 ? 72  ASP A CB  1 
ATOM   422  C CG  . ASP A 1 87  ? 4.454  -0.324  23.968  1.00 25.93 ? 72  ASP A CG  1 
ATOM   423  O OD1 . ASP A 1 87  ? 3.870  -1.350  23.531  1.00 28.76 ? 72  ASP A OD1 1 
ATOM   424  O OD2 . ASP A 1 87  ? 5.068  0.514   23.210  1.00 28.21 ? 72  ASP A OD2 1 
ATOM   425  N N   . ALA A 1 88  ? 2.440  -0.000  27.996  1.00 18.85 ? 73  ALA A N   1 
ATOM   426  C CA  . ALA A 1 88  ? 2.512  -0.181  29.428  1.00 19.64 ? 73  ALA A CA  1 
ATOM   427  C C   . ALA A 1 88  ? 3.405  -1.323  29.770  1.00 20.14 ? 73  ALA A C   1 
ATOM   428  O O   . ALA A 1 88  ? 3.204  -2.462  29.246  1.00 20.71 ? 73  ALA A O   1 
ATOM   429  C CB  . ALA A 1 88  ? 1.127  -0.461  29.949  1.00 21.11 ? 73  ALA A CB  1 
ATOM   430  N N   . ILE A 1 89  ? 4.341  -1.094  30.693  1.00 19.93 ? 74  ILE A N   1 
ATOM   431  C CA  . ILE A 1 89  ? 5.362  -2.086  31.003  1.00 20.74 ? 74  ILE A CA  1 
ATOM   432  C C   . ILE A 1 89  ? 5.315  -2.416  32.504  1.00 19.88 ? 74  ILE A C   1 
ATOM   433  O O   . ILE A 1 89  ? 5.281  -1.517  33.351  1.00 23.58 ? 74  ILE A O   1 
ATOM   434  C CB  . ILE A 1 89  ? 6.735  -1.508  30.647  1.00 20.90 ? 74  ILE A CB  1 
ATOM   435  C CG1 . ILE A 1 89  ? 6.794  -1.236  29.149  1.00 23.12 ? 74  ILE A CG1 1 
ATOM   436  C CG2 . ILE A 1 89  ? 7.799  -2.534  31.019  1.00 21.83 ? 74  ILE A CG2 1 
ATOM   437  C CD1 . ILE A 1 89  ? 6.486  0.207   28.844  1.00 31.88 ? 74  ILE A CD1 1 
ATOM   438  N N   . TYR A 1 90  ? 5.142  -3.698  32.815  1.00 18.14 ? 75  TYR A N   1 
ATOM   439  C CA  . TYR A 1 90  ? 5.160  -4.141  34.161  1.00 18.69 ? 75  TYR A CA  1 
ATOM   440  C C   . TYR A 1 90  ? 6.521  -4.747  34.458  1.00 18.38 ? 75  TYR A C   1 
ATOM   441  O O   . TYR A 1 90  ? 6.893  -5.743  33.802  1.00 18.64 ? 75  TYR A O   1 
ATOM   442  C CB  . TYR A 1 90  ? 4.048  -5.235  34.418  1.00 20.22 ? 75  TYR A CB  1 
ATOM   443  C CG  . TYR A 1 90  ? 4.119  -5.693  35.872  1.00 21.42 ? 75  TYR A CG  1 
ATOM   444  C CD1 . TYR A 1 90  ? 3.620  -4.906  36.899  1.00 23.16 ? 75  TYR A CD1 1 
ATOM   445  C CD2 . TYR A 1 90  ? 4.798  -6.829  36.208  1.00 25.04 ? 75  TYR A CD2 1 
ATOM   446  C CE1 . TYR A 1 90  ? 3.725  -5.288  38.197  1.00 23.57 ? 75  TYR A CE1 1 
ATOM   447  C CE2 . TYR A 1 90  ? 4.940  -7.228  37.514  1.00 27.00 ? 75  TYR A CE2 1 
ATOM   448  C CZ  . TYR A 1 90  ? 4.384  -6.487  38.510  1.00 26.32 ? 75  TYR A CZ  1 
ATOM   449  O OH  . TYR A 1 90  ? 4.575  -6.921  39.781  1.00 28.75 ? 75  TYR A OH  1 
ATOM   450  N N   . HIS A 1 91  ? 7.181  -4.285  35.519  1.00 19.83 ? 76  HIS A N   1 
ATOM   451  C CA  . HIS A 1 91  ? 8.484  -4.728  35.941  1.00 19.95 ? 76  HIS A CA  1 
ATOM   452  C C   . HIS A 1 91  ? 8.394  -5.613  37.124  1.00 21.10 ? 76  HIS A C   1 
ATOM   453  O O   . HIS A 1 91  ? 7.856  -5.293  38.163  1.00 21.09 ? 76  HIS A O   1 
ATOM   454  C CB  . HIS A 1 91  ? 9.432  -3.589  36.299  1.00 21.60 ? 76  HIS A CB  1 
ATOM   455  C CG  . HIS A 1 91  ? 9.724  -2.658  35.166  1.00 20.34 ? 76  HIS A CG  1 
ATOM   456  N ND1 . HIS A 1 91  ? 8.832  -1.710  34.698  1.00 21.55 ? 76  HIS A ND1 1 
ATOM   457  C CD2 . HIS A 1 91  ? 10.860 -2.476  34.447  1.00 21.24 ? 76  HIS A CD2 1 
ATOM   458  C CE1 . HIS A 1 91  ? 9.395  -0.982  33.749  1.00 20.58 ? 76  HIS A CE1 1 
ATOM   459  N NE2 . HIS A 1 91  ? 10.621 -1.435  33.569  1.00 20.45 ? 76  HIS A NE2 1 
ATOM   460  N N   . PHE A 1 92  ? 8.968  -6.806  36.942  1.00 20.37 ? 77  PHE A N   1 
ATOM   461  C CA  . PHE A 1 92  ? 9.243  -7.663  38.030  1.00 23.73 ? 77  PHE A CA  1 
ATOM   462  C C   . PHE A 1 92  ? 10.482 -7.245  38.814  1.00 24.38 ? 77  PHE A C   1 
ATOM   463  O O   . PHE A 1 92  ? 11.161 -6.224  38.451  1.00 22.72 ? 77  PHE A O   1 
ATOM   464  C CB  . PHE A 1 92  ? 9.350  -9.113  37.536  1.00 23.93 ? 77  PHE A CB  1 
ATOM   465  C CG  . PHE A 1 92  ? 8.085  -9.627  36.943  1.00 24.96 ? 77  PHE A CG  1 
ATOM   466  C CD1 . PHE A 1 92  ? 7.751  -9.375  35.634  1.00 26.81 ? 77  PHE A CD1 1 
ATOM   467  C CD2 . PHE A 1 92  ? 7.191  -10.363 37.727  1.00 27.42 ? 77  PHE A CD2 1 
ATOM   468  C CE1 . PHE A 1 92  ? 6.529  -9.821  35.110  1.00 28.85 ? 77  PHE A CE1 1 
ATOM   469  C CE2 . PHE A 1 92  ? 6.011  -10.854 37.186  1.00 29.36 ? 77  PHE A CE2 1 
ATOM   470  C CZ  . PHE A 1 92  ? 5.696  -10.585 35.882  1.00 30.69 ? 77  PHE A CZ  1 
ATOM   471  N N   . GLY A 1 93  ? 10.747 -7.920  39.910  1.00 26.43 ? 78  GLY A N   1 
ATOM   472  C CA  . GLY A 1 93  ? 11.900 -7.482  40.745  1.00 27.88 ? 78  GLY A CA  1 
ATOM   473  C C   . GLY A 1 93  ? 11.552 -6.157  41.431  1.00 27.77 ? 78  GLY A C   1 
ATOM   474  O O   . GLY A 1 93  ? 10.359 -5.755  41.486  1.00 26.10 ? 78  GLY A O   1 
ATOM   475  N N   . THR A 1 94  ? 12.587 -5.452  41.873  1.00 26.65 ? 79  THR A N   1 
ATOM   476  C CA  . THR A 1 94  ? 12.360 -4.227  42.627  1.00 28.16 ? 79  THR A CA  1 
ATOM   477  C C   . THR A 1 94  ? 13.242 -3.160  42.098  1.00 25.18 ? 79  THR A C   1 
ATOM   478  O O   . THR A 1 94  ? 14.296 -3.459  41.492  1.00 26.69 ? 79  THR A O   1 
ATOM   479  C CB  . THR A 1 94  ? 12.671 -4.417  44.138  1.00 31.83 ? 79  THR A CB  1 
ATOM   480  O OG1 . THR A 1 94  ? 14.002 -4.907  44.262  1.00 32.77 ? 79  THR A OG1 1 
ATOM   481  C CG2 . THR A 1 94  ? 11.710 -5.384  44.789  1.00 33.71 ? 79  THR A CG2 1 
ATOM   482  N N   . PRO A 1 95  ? 12.842 -1.898  42.310  1.00 24.80 ? 80  PRO A N   1 
ATOM   483  C CA  . PRO A 1 95  ? 13.705 -0.829  41.857  1.00 24.19 ? 80  PRO A CA  1 
ATOM   484  C C   . PRO A 1 95  ? 15.069 -0.879  42.565  1.00 26.18 ? 80  PRO A C   1 
ATOM   485  O O   . PRO A 1 95  ? 15.141 -1.280  43.758  1.00 26.99 ? 80  PRO A O   1 
ATOM   486  C CB  . PRO A 1 95  ? 12.954 0.459   42.262  1.00 25.32 ? 80  PRO A CB  1 
ATOM   487  C CG  . PRO A 1 95  ? 11.555 0.054   42.673  1.00 26.59 ? 80  PRO A CG  1 
ATOM   488  C CD  . PRO A 1 95  ? 11.550 -1.421  42.898  1.00 26.65 ? 80  PRO A CD  1 
ATOM   489  N N   . GLY A 1 96  ? 16.125 -0.430  41.869  1.00 24.53 ? 81  GLY A N   1 
ATOM   490  C CA  . GLY A 1 96  ? 17.471 -0.396  42.452  1.00 23.58 ? 81  GLY A CA  1 
ATOM   491  C C   . GLY A 1 96  ? 18.410 -1.101  41.487  1.00 23.04 ? 81  GLY A C   1 
ATOM   492  O O   . GLY A 1 96  ? 18.064 -1.309  40.301  1.00 22.38 ? 81  GLY A O   1 
ATOM   493  N N   . VAL A 1 97  ? 19.595 -1.477  41.986  1.00 22.64 ? 82  VAL A N   1 
ATOM   494  C CA  . VAL A 1 97  ? 20.598 -2.123  41.126  1.00 23.62 ? 82  VAL A CA  1 
ATOM   495  C C   . VAL A 1 97  ? 20.206 -3.574  40.996  1.00 23.20 ? 82  VAL A C   1 
ATOM   496  O O   . VAL A 1 97  ? 19.838 -4.217  41.982  1.00 26.16 ? 82  VAL A O   1 
ATOM   497  C CB  . VAL A 1 97  ? 22.018 -1.979  41.734  1.00 23.66 ? 82  VAL A CB  1 
ATOM   498  C CG1 . VAL A 1 97  ? 23.053 -2.793  40.995  1.00 26.46 ? 82  VAL A CG1 1 
ATOM   499  C CG2 . VAL A 1 97  ? 22.387 -0.478  41.747  1.00 24.23 ? 82  VAL A CG2 1 
ATOM   500  N N   . GLY A 1 98  ? 20.226 -4.081  39.788  1.00 21.57 ? 83  GLY A N   1 
ATOM   501  C CA  . GLY A 1 98  ? 19.939 -5.530  39.569  1.00 22.98 ? 83  GLY A CA  1 
ATOM   502  C C   . GLY A 1 98  ? 18.996 -5.713  38.405  1.00 22.29 ? 83  GLY A C   1 
ATOM   503  O O   . GLY A 1 98  ? 18.704 -4.814  37.606  1.00 20.16 ? 83  GLY A O   1 
ATOM   504  N N   . LEU A 1 99  ? 18.405 -6.905  38.343  1.00 21.48 ? 84  LEU A N   1 
ATOM   505  C CA  . LEU A 1 99  ? 17.680 -7.323  37.169  1.00 21.60 ? 84  LEU A CA  1 
ATOM   506  C C   . LEU A 1 99  ? 16.183 -7.106  37.414  1.00 21.76 ? 84  LEU A C   1 
ATOM   507  O O   . LEU A 1 99  ? 15.636 -7.546  38.458  1.00 22.91 ? 84  LEU A O   1 
ATOM   508  C CB  . LEU A 1 99  ? 17.937 -8.871  36.939  1.00 24.02 ? 84  LEU A CB  1 
ATOM   509  C CG  . LEU A 1 99  ? 17.179 -9.498  35.783  1.00 25.97 ? 84  LEU A CG  1 
ATOM   510  C CD1 . LEU A 1 99  ? 17.710 -9.024  34.429  1.00 26.63 ? 84  LEU A CD1 1 
ATOM   511  C CD2 . LEU A 1 99  ? 17.196 -11.043 35.894  1.00 29.44 ? 84  LEU A CD2 1 
ATOM   512  N N   . ARG A 1 100 ? 15.533 -6.533  36.423  1.00 19.14 ? 85  ARG A N   1 
ATOM   513  C CA  . ARG A 1 100 ? 14.084 -6.375  36.376  1.00 18.38 ? 85  ARG A CA  1 
ATOM   514  C C   . ARG A 1 100 ? 13.608 -6.894  35.092  1.00 19.45 ? 85  ARG A C   1 
ATOM   515  O O   . ARG A 1 100 ? 13.551 -6.236  34.030  1.00 18.56 ? 85  ARG A O   1 
ATOM   516  C CB  . ARG A 1 100 ? 13.651 -4.855  36.568  1.00 18.41 ? 85  ARG A CB  1 
ATOM   517  C CG  . ARG A 1 100 ? 14.116 -4.242  37.853  1.00 19.12 ? 85  ARG A CG  1 
ATOM   518  C CD  . ARG A 1 100 ? 13.292 -2.973  38.177  1.00 19.37 ? 85  ARG A CD  1 
ATOM   519  N NE  . ARG A 1 100 ? 12.029 -3.442  38.800  1.00 19.65 ? 85  ARG A NE  1 
ATOM   520  C CZ  . ARG A 1 100 ? 11.046 -2.630  39.180  1.00 20.09 ? 85  ARG A CZ  1 
ATOM   521  N NH1 . ARG A 1 100 ? 9.980  -3.122  39.771  1.00 20.79 ? 85  ARG A NH1 1 
ATOM   522  N NH2 . ARG A 1 100 ? 11.154 -1.311  39.006  1.00 18.70 ? 85  ARG A NH2 1 
ATOM   523  N N   . PRO A 1 101 ? 13.213 -8.189  35.090  1.00 19.62 ? 86  PRO A N   1 
ATOM   524  C CA  . PRO A 1 101 ? 12.483 -8.620  33.930  1.00 19.35 ? 86  PRO A CA  1 
ATOM   525  C C   . PRO A 1 101 ? 11.181 -7.835  33.767  1.00 18.87 ? 86  PRO A C   1 
ATOM   526  O O   . PRO A 1 101 ? 10.653 -7.342  34.783  1.00 20.84 ? 86  PRO A O   1 
ATOM   527  C CB  . PRO A 1 101 ? 12.190 -10.097 34.253  1.00 20.88 ? 86  PRO A CB  1 
ATOM   528  C CG  . PRO A 1 101 ? 13.065 -10.472 35.431  1.00 22.58 ? 86  PRO A CG  1 
ATOM   529  C CD  . PRO A 1 101 ? 13.211 -9.157  36.176  1.00 22.74 ? 86  PRO A CD  1 
ATOM   530  N N   . TYR A 1 102 ? 10.621 -7.814  32.555  1.00 18.33 ? 87  TYR A N   1 
ATOM   531  C CA  . TYR A 1 102 ? 9.361  -7.157  32.338  1.00 17.59 ? 87  TYR A CA  1 
ATOM   532  C C   . TYR A 1 102 ? 8.513  -7.812  31.274  1.00 18.83 ? 87  TYR A C   1 
ATOM   533  O O   . TYR A 1 102 ? 8.962  -8.564  30.423  1.00 18.61 ? 87  TYR A O   1 
ATOM   534  C CB  . TYR A 1 102 ? 9.643  -5.656  31.950  1.00 17.36 ? 87  TYR A CB  1 
ATOM   535  C CG  . TYR A 1 102 ? 10.225 -5.476  30.550  1.00 18.21 ? 87  TYR A CG  1 
ATOM   536  C CD1 . TYR A 1 102 ? 9.411  -5.472  29.431  1.00 18.38 ? 87  TYR A CD1 1 
ATOM   537  C CD2 . TYR A 1 102 ? 11.634 -5.374  30.324  1.00 19.07 ? 87  TYR A CD2 1 
ATOM   538  C CE1 . TYR A 1 102 ? 9.950  -5.385  28.156  1.00 19.55 ? 87  TYR A CE1 1 
ATOM   539  C CE2 . TYR A 1 102 ? 12.145 -5.275  29.052  1.00 20.65 ? 87  TYR A CE2 1 
ATOM   540  C CZ  . TYR A 1 102 ? 11.311 -5.257  27.990  1.00 20.95 ? 87  TYR A CZ  1 
ATOM   541  O OH  . TYR A 1 102 ? 11.794 -5.221  26.727  1.00 26.10 ? 87  TYR A OH  1 
ATOM   542  N N   . VAL A 1 103 ? 7.235  -7.474  31.347  1.00 17.92 ? 88  VAL A N   1 
ATOM   543  C CA  . VAL A 1 103 ? 6.272  -7.748  30.279  1.00 19.33 ? 88  VAL A CA  1 
ATOM   544  C C   . VAL A 1 103 ? 5.555  -6.432  29.890  1.00 19.69 ? 88  VAL A C   1 
ATOM   545  O O   . VAL A 1 103 ? 5.478  -5.525  30.662  1.00 20.20 ? 88  VAL A O   1 
ATOM   546  C CB  . VAL A 1 103 ? 5.251  -8.818  30.699  1.00 21.29 ? 88  VAL A CB  1 
ATOM   547  C CG1 . VAL A 1 103 ? 5.942  -10.136 30.935  1.00 23.03 ? 88  VAL A CG1 1 
ATOM   548  C CG2 . VAL A 1 103 ? 4.442  -8.420  31.925  1.00 23.14 ? 88  VAL A CG2 1 
ATOM   549  N N   . SER A 1 104 ? 5.137  -6.334  28.636  1.00 20.17 ? 89  SER A N   1 
ATOM   550  C CA  . SER A 1 104 ? 4.570  -5.123  28.123  1.00 21.92 ? 89  SER A CA  1 
ATOM   551  C C   . SER A 1 104 ? 3.516  -5.397  27.077  1.00 21.51 ? 89  SER A C   1 
ATOM   552  O O   . SER A 1 104 ? 3.447  -6.481  26.484  1.00 21.38 ? 89  SER A O   1 
ATOM   553  C CB  . SER A 1 104 ? 5.612  -4.191  27.509  1.00 23.39 ? 89  SER A CB  1 
ATOM   554  O OG  . SER A 1 104 ? 6.158  -4.761  26.420  1.00 27.75 ? 89  SER A OG  1 
ATOM   555  N N   . ALA A 1 105 ? 2.619  -4.414  26.967  1.00 19.43 ? 90  ALA A N   1 
ATOM   556  C CA  . ALA A 1 105 ? 1.575  -4.432  25.932  1.00 20.03 ? 90  ALA A CA  1 
ATOM   557  C C   . ALA A 1 105 ? 1.224  -3.007  25.555  1.00 20.29 ? 90  ALA A C   1 
ATOM   558  O O   . ALA A 1 105 ? 1.336  -2.118  26.353  1.00 21.84 ? 90  ALA A O   1 
ATOM   559  C CB  . ALA A 1 105 ? 0.314  -5.147  26.437  1.00 23.13 ? 90  ALA A CB  1 
ATOM   560  N N   . GLY A 1 106 ? 0.805  -2.809  24.315  1.00 21.04 ? 91  GLY A N   1 
ATOM   561  C CA  . GLY A 1 106 ? 0.552  -1.433  23.873  1.00 20.66 ? 91  GLY A CA  1 
ATOM   562  C C   . GLY A 1 106 ? -0.002 -1.416  22.468  1.00 19.73 ? 91  GLY A C   1 
ATOM   563  O O   . GLY A 1 106 ? -0.398 -2.437  21.893  1.00 20.35 ? 91  GLY A O   1 
ATOM   564  N N   . LEU A 1 107 ? -0.099 -0.209  21.935  1.00 18.94 ? 92  LEU A N   1 
ATOM   565  C CA  . LEU A 1 107 ? -0.588 0.011   20.625  1.00 19.91 ? 92  LEU A CA  1 
ATOM   566  C C   . LEU A 1 107 ? 0.460  0.830   19.859  1.00 19.90 ? 92  LEU A C   1 
ATOM   567  O O   . LEU A 1 107 ? 1.153  1.685   20.437  1.00 19.84 ? 92  LEU A O   1 
ATOM   568  C CB  . LEU A 1 107 ? -1.840 0.861   20.724  1.00 22.99 ? 92  LEU A CB  1 
ATOM   569  C CG  . LEU A 1 107 ? -3.092 0.163   21.277  1.00 26.31 ? 92  LEU A CG  1 
ATOM   570  C CD1 . LEU A 1 107 ? -4.194 1.225   21.387  1.00 26.95 ? 92  LEU A CD1 1 
ATOM   571  C CD2 . LEU A 1 107 ? -3.507 -0.986  20.392  1.00 29.07 ? 92  LEU A CD2 1 
ATOM   572  N N   . ALA A 1 108 ? 0.542  0.569   18.556  1.00 20.23 ? 93  ALA A N   1 
ATOM   573  C CA  . ALA A 1 108 ? 1.493  1.203   17.703  1.00 22.14 ? 93  ALA A CA  1 
ATOM   574  C C   . ALA A 1 108 ? 0.863  1.673   16.423  1.00 22.29 ? 93  ALA A C   1 
ATOM   575  O O   . ALA A 1 108 ? -0.146 1.146   15.954  1.00 23.07 ? 93  ALA A O   1 
ATOM   576  C CB  . ALA A 1 108 ? 2.697  0.267   17.369  1.00 23.19 ? 93  ALA A CB  1 
ATOM   577  N N   . HIS A 1 109 ? 1.465  2.695   15.839  1.00 21.58 ? 94  HIS A N   1 
ATOM   578  C CA  . HIS A 1 109 ? 1.076  3.166   14.556  1.00 24.53 ? 94  HIS A CA  1 
ATOM   579  C C   . HIS A 1 109 ? 2.294  3.148   13.647  1.00 24.03 ? 94  HIS A C   1 
ATOM   580  O O   . HIS A 1 109 ? 3.379  3.713   14.001  1.00 23.77 ? 94  HIS A O   1 
ATOM   581  C CB  . HIS A 1 109 ? 0.493  4.606   14.690  1.00 28.97 ? 94  HIS A CB  1 
ATOM   582  C CG  . HIS A 1 109 ? 0.004  5.188   13.419  1.00 35.76 ? 94  HIS A CG  1 
ATOM   583  N ND1 . HIS A 1 109 ? -1.265 4.967   12.923  1.00 41.26 ? 94  HIS A ND1 1 
ATOM   584  C CD2 . HIS A 1 109 ? 0.632  5.969   12.504  1.00 39.28 ? 94  HIS A CD2 1 
ATOM   585  C CE1 . HIS A 1 109 ? -1.403 5.596   11.763  1.00 39.58 ? 94  HIS A CE1 1 
ATOM   586  N NE2 . HIS A 1 109 ? -0.266 6.217   11.494  1.00 42.53 ? 94  HIS A NE2 1 
ATOM   587  N N   . GLN A 1 110 ? 2.161  2.488   12.495  1.00 23.60 ? 95  GLN A N   1 
ATOM   588  C CA  . GLN A 1 110 ? 3.259  2.309   11.579  1.00 25.70 ? 95  GLN A CA  1 
ATOM   589  C C   . GLN A 1 110 ? 2.971  3.109   10.316  1.00 27.17 ? 95  GLN A C   1 
ATOM   590  O O   . GLN A 1 110 ? 1.811  3.144   9.826   1.00 26.37 ? 95  GLN A O   1 
ATOM   591  C CB  . GLN A 1 110 ? 3.360  0.779   11.292  1.00 30.64 ? 95  GLN A CB  1 
ATOM   592  C CG  . GLN A 1 110 ? 4.482  0.338   10.394  1.00 34.68 ? 95  GLN A CG  1 
ATOM   593  C CD  . GLN A 1 110 ? 4.417  -1.152  10.081  1.00 37.40 ? 95  GLN A CD  1 
ATOM   594  O OE1 . GLN A 1 110 ? 5.207  -1.948  10.583  1.00 42.54 ? 95  GLN A OE1 1 
ATOM   595  N NE2 . GLN A 1 110 ? 3.492  -1.519  9.292   1.00 36.00 ? 95  GLN A NE2 1 
ATOM   596  N N   . ASN A 1 111 ? 3.976  3.804   9.799   1.00 26.77 ? 96  ASN A N   1 
ATOM   597  C CA  . ASN A 1 111 ? 3.851  4.519   8.531   1.00 29.28 ? 96  ASN A CA  1 
ATOM   598  C C   . ASN A 1 111 ? 4.959  4.005   7.656   1.00 30.34 ? 96  ASN A C   1 
ATOM   599  O O   . ASN A 1 111 ? 6.144  4.124   8.027   1.00 29.37 ? 96  ASN A O   1 
ATOM   600  C CB  . ASN A 1 111 ? 4.073  6.024   8.657   1.00 32.19 ? 96  ASN A CB  1 
ATOM   601  C CG  . ASN A 1 111 ? 3.058  6.724   9.462   1.00 35.77 ? 96  ASN A CG  1 
ATOM   602  O OD1 . ASN A 1 111 ? 1.904  6.855   9.066   1.00 43.72 ? 96  ASN A OD1 1 
ATOM   603  N ND2 . ASN A 1 111 ? 3.469  7.231   10.584  1.00 40.38 ? 96  ASN A ND2 1 
ATOM   604  N N   . ILE A 1 112 ? 4.607  3.423   6.523   1.00 31.38 ? 97  ILE A N   1 
ATOM   605  C CA  . ILE A 1 112 ? 5.593  2.804   5.638   1.00 33.44 ? 97  ILE A CA  1 
ATOM   606  C C   . ILE A 1 112 ? 5.418  3.362   4.222   1.00 33.35 ? 97  ILE A C   1 
ATOM   607  O O   . ILE A 1 112 ? 4.302  3.498   3.733   1.00 32.65 ? 97  ILE A O   1 
ATOM   608  C CB  . ILE A 1 112 ? 5.413  1.268   5.635   1.00 38.79 ? 97  ILE A CB  1 
ATOM   609  C CG1 . ILE A 1 112 ? 6.113  0.673   6.859   1.00 46.40 ? 97  ILE A CG1 1 
ATOM   610  C CG2 . ILE A 1 112 ? 6.011  0.655   4.389   1.00 45.62 ? 97  ILE A CG2 1 
ATOM   611  C CD1 . ILE A 1 112 ? 5.728  -0.766  7.114   1.00 50.31 ? 97  ILE A CD1 1 
ATOM   612  N N   . THR A 1 113 ? 6.548  3.684   3.579   1.00 31.33 ? 98  THR A N   1 
ATOM   613  C CA  . THR A 1 113 ? 6.572  3.987   2.181   1.00 34.67 ? 98  THR A CA  1 
ATOM   614  C C   . THR A 1 113 ? 7.418  2.927   1.489   1.00 35.40 ? 98  THR A C   1 
ATOM   615  O O   . THR A 1 113 ? 8.566  2.608   1.907   1.00 31.55 ? 98  THR A O   1 
ATOM   616  C CB  . THR A 1 113 ? 7.188  5.353   1.937   1.00 39.16 ? 98  THR A CB  1 
ATOM   617  O OG1 . THR A 1 113 ? 6.411  6.319   2.667   1.00 42.55 ? 98  THR A OG1 1 
ATOM   618  C CG2 . THR A 1 113 ? 7.234  5.667   0.442   1.00 41.18 ? 98  THR A CG2 1 
ATOM   619  N N   . ASN A 1 114 ? 6.873  2.415   0.408   1.00 35.04 ? 99  ASN A N   1 
ATOM   620  C CA  . ASN A 1 114 ? 7.574  1.402   -0.344  1.00 40.25 ? 99  ASN A CA  1 
ATOM   621  C C   . ASN A 1 114 ? 7.785  1.922   -1.732  1.00 41.66 ? 99  ASN A C   1 
ATOM   622  O O   . ASN A 1 114 ? 6.842  2.348   -2.425  1.00 37.93 ? 99  ASN A O   1 
ATOM   623  C CB  . ASN A 1 114 ? 6.807  0.079   -0.288  1.00 45.70 ? 99  ASN A CB  1 
ATOM   624  C CG  . ASN A 1 114 ? 5.350  0.277   0.053   1.00 54.68 ? 99  ASN A CG  1 
ATOM   625  O OD1 . ASN A 1 114 ? 4.655  1.010   -0.643  1.00 59.36 ? 99  ASN A OD1 1 
ATOM   626  N ND2 . ASN A 1 114 ? 4.885  -0.320  1.177   1.00 60.56 ? 99  ASN A ND2 1 
ATOM   627  N N   . ILE A 1 115 ? 9.038  1.925   -2.164  1.00 32.65 ? 100 ILE A N   1 
ATOM   628  C CA  . ILE A 1 115 ? 9.313  2.341   -3.520  1.00 34.36 ? 100 ILE A CA  1 
ATOM   629  C C   . ILE A 1 115 ? 9.880  1.120   -4.199  1.00 36.41 ? 100 ILE A C   1 
ATOM   630  O O   . ILE A 1 115 ? 11.008 0.642   -3.826  1.00 37.13 ? 100 ILE A O   1 
ATOM   631  C CB  . ILE A 1 115 ? 10.305 3.518   -3.618  1.00 43.32 ? 100 ILE A CB  1 
ATOM   632  C CG1 . ILE A 1 115 ? 9.922  4.677   -2.660  1.00 47.14 ? 100 ILE A CG1 1 
ATOM   633  C CG2 . ILE A 1 115 ? 10.403 4.018   -5.045  1.00 48.15 ? 100 ILE A CG2 1 
ATOM   634  C CD1 . ILE A 1 115 ? 8.821  5.617   -3.127  1.00 49.10 ? 100 ILE A CD1 1 
ATOM   635  N N   . ASN A 1 116 ? 9.175  0.659   -5.237  1.00 28.75 ? 101 ASN A N   1 
ATOM   636  C CA  . ASN A 1 116 ? 9.563  -0.552  -5.889  1.00 28.92 ? 101 ASN A CA  1 
ATOM   637  C C   . ASN A 1 116 ? 9.852  -0.289  -7.375  1.00 27.10 ? 101 ASN A C   1 
ATOM   638  O O   . ASN A 1 116 ? 9.879  0.853   -7.802  1.00 27.77 ? 101 ASN A O   1 
ATOM   639  C CB  . ASN A 1 116 ? 8.521  -1.578  -5.604  1.00 31.05 ? 101 ASN A CB  1 
ATOM   640  C CG  . ASN A 1 116 ? 8.619  -2.079  -4.188  1.00 42.09 ? 101 ASN A CG  1 
ATOM   641  O OD1 . ASN A 1 116 ? 9.493  -2.912  -3.866  1.00 52.97 ? 101 ASN A OD1 1 
ATOM   642  N ND2 . ASN A 1 116 ? 7.814  -1.533  -3.324  1.00 42.99 ? 101 ASN A ND2 1 
ATOM   643  N N   . SER A 1 117 ? 10.162 -1.321  -8.139  1.00 25.32 ? 102 SER A N   1 
ATOM   644  C CA  . SER A 1 117 ? 10.632 -1.118  -9.497  1.00 26.58 ? 102 SER A CA  1 
ATOM   645  C C   . SER A 1 117 ? 9.570  -0.586  -10.416 1.00 25.16 ? 102 SER A C   1 
ATOM   646  O O   . SER A 1 117 ? 9.893  0.060   -11.399 1.00 25.17 ? 102 SER A O   1 
ATOM   647  C CB  . SER A 1 117 ? 11.156 -2.422  -10.110 1.00 29.38 ? 102 SER A CB  1 
ATOM   648  O OG  . SER A 1 117 ? 12.074 -3.052  -9.233  1.00 37.79 ? 102 SER A OG  1 
ATOM   649  N N   . ASP A 1 118 ? 8.309  -0.924  -10.157 1.00 22.82 ? 103 ASP A N   1 
ATOM   650  C CA  . ASP A 1 118 ? 7.223  -0.441  -11.063 1.00 24.45 ? 103 ASP A CA  1 
ATOM   651  C C   . ASP A 1 118 ? 6.004  0.086   -10.310 1.00 24.59 ? 103 ASP A C   1 
ATOM   652  O O   . ASP A 1 118 ? 4.891  0.150   -10.846 1.00 27.47 ? 103 ASP A O   1 
ATOM   653  C CB  . ASP A 1 118 ? 6.819  -1.487  -12.061 1.00 23.29 ? 103 ASP A CB  1 
ATOM   654  C CG  . ASP A 1 118 ? 7.991  -1.981  -12.920 1.00 26.24 ? 103 ASP A CG  1 
ATOM   655  O OD1 . ASP A 1 118 ? 8.657  -2.954  -12.450 1.00 28.90 ? 103 ASP A OD1 1 
ATOM   656  O OD2 . ASP A 1 118 ? 8.217  -1.493  -14.035 1.00 25.11 ? 103 ASP A OD2 1 
ATOM   657  N N   . SER A 1 119 ? 6.240  0.467   -9.070  1.00 24.77 ? 104 SER A N   1 
ATOM   658  C CA  . SER A 1 119 ? 5.154  0.886   -8.174  1.00 27.12 ? 104 SER A CA  1 
ATOM   659  C C   . SER A 1 119 ? 5.696  1.622   -6.979  1.00 28.03 ? 104 SER A C   1 
ATOM   660  O O   . SER A 1 119 ? 6.920  1.570   -6.617  1.00 26.00 ? 104 SER A O   1 
ATOM   661  C CB  . SER A 1 119 ? 4.390  -0.342  -7.678  1.00 28.86 ? 104 SER A CB  1 
ATOM   662  O OG  . SER A 1 119 ? 5.159  -1.070  -6.744  1.00 30.24 ? 104 SER A OG  1 
ATOM   663  N N   . GLN A 1 120 ? 4.797  2.300   -6.301  1.00 26.35 ? 105 GLN A N   1 
ATOM   664  C CA  . GLN A 1 120 ? 5.172  2.875   -5.027  1.00 28.10 ? 105 GLN A CA  1 
ATOM   665  C C   . GLN A 1 120 ? 3.919  3.064   -4.198  1.00 28.82 ? 105 GLN A C   1 
ATOM   666  O O   . GLN A 1 120 ? 2.802  3.090   -4.728  1.00 26.89 ? 105 GLN A O   1 
ATOM   667  C CB  . GLN A 1 120 ? 5.835  4.203   -5.238  1.00 33.19 ? 105 GLN A CB  1 
ATOM   668  C CG  . GLN A 1 120 ? 5.020  5.215   -5.978  1.00 39.11 ? 105 GLN A CG  1 
ATOM   669  C CD  . GLN A 1 120 ? 5.569  6.615   -5.821  1.00 52.74 ? 105 GLN A CD  1 
ATOM   670  O OE1 . GLN A 1 120 ? 5.751  7.346   -6.800  1.00 58.45 ? 105 GLN A OE1 1 
ATOM   671  N NE2 . GLN A 1 120 ? 5.835  7.003   -4.577  1.00 63.45 ? 105 GLN A NE2 1 
ATOM   672  N N   . GLY A 1 121 ? 4.092  3.182   -2.910  1.00 28.34 ? 106 GLY A N   1 
ATOM   673  C CA  . GLY A 1 121 ? 2.935  3.560   -2.119  1.00 29.10 ? 106 GLY A CA  1 
ATOM   674  C C   . GLY A 1 121 ? 3.270  3.843   -0.715  1.00 29.08 ? 106 GLY A C   1 
ATOM   675  O O   . GLY A 1 121 ? 4.439  3.784   -0.292  1.00 28.70 ? 106 GLY A O   1 
ATOM   676  N N   . ARG A 1 122 ? 2.218  4.094   0.035   1.00 27.65 ? 107 ARG A N   1 
ATOM   677  C CA  . ARG A 1 122 ? 2.353  4.499   1.399   1.00 27.34 ? 107 ARG A CA  1 
ATOM   678  C C   . ARG A 1 122 ? 1.227  3.878   2.163   1.00 27.69 ? 107 ARG A C   1 
ATOM   679  O O   . ARG A 1 122 ? 0.099  3.847   1.688   1.00 25.41 ? 107 ARG A O   1 
ATOM   680  C CB  . ARG A 1 122 ? 2.229  6.023   1.492   1.00 32.99 ? 107 ARG A CB  1 
ATOM   681  C CG  . ARG A 1 122 ? 2.348  6.618   2.888   1.00 43.22 ? 107 ARG A CG  1 
ATOM   682  C CD  . ARG A 1 122 ? 3.798  6.642   3.368   1.00 52.89 ? 107 ARG A CD  1 
ATOM   683  N NE  . ARG A 1 122 ? 4.111  7.531   4.506   1.00 59.44 ? 107 ARG A NE  1 
ATOM   684  C CZ  . ARG A 1 122 ? 5.197  7.436   5.301   1.00 65.71 ? 107 ARG A CZ  1 
ATOM   685  N NH1 . ARG A 1 122 ? 6.102  6.471   5.156   1.00 63.03 ? 107 ARG A NH1 1 
ATOM   686  N NH2 . ARG A 1 122 ? 5.382  8.316   6.284   1.00 73.52 ? 107 ARG A NH2 1 
ATOM   687  N N   . GLN A 1 123 ? 1.513  3.488   3.383   1.00 26.96 ? 108 GLN A N   1 
ATOM   688  C CA  . GLN A 1 123 ? 0.521  2.777   4.150   1.00 30.79 ? 108 GLN A CA  1 
ATOM   689  C C   . GLN A 1 123 ? 0.678  3.182   5.586   1.00 31.31 ? 108 GLN A C   1 
ATOM   690  O O   . GLN A 1 123 ? 1.782  3.405   6.058   1.00 29.27 ? 108 GLN A O   1 
ATOM   691  C CB  . GLN A 1 123 ? 0.650  1.278   3.900   1.00 36.45 ? 108 GLN A CB  1 
ATOM   692  C CG  . GLN A 1 123 ? 1.290  0.402   4.946   1.00 52.83 ? 108 GLN A CG  1 
ATOM   693  C CD  . GLN A 1 123 ? 0.568  -0.938  5.079   1.00 61.68 ? 108 GLN A CD  1 
ATOM   694  O OE1 . GLN A 1 123 ? -0.335 -1.252  4.292   1.00 70.41 ? 108 GLN A OE1 1 
ATOM   695  N NE2 . GLN A 1 123 ? 0.960  -1.734  6.078   1.00 68.25 ? 108 GLN A NE2 1 
ATOM   696  N N   . GLN A 1 124 ? -0.437 3.329   6.270   1.00 28.71 ? 109 GLN A N   1 
ATOM   697  C CA  . GLN A 1 124 ? -0.439 3.637   7.677   1.00 29.03 ? 109 GLN A CA  1 
ATOM   698  C C   . GLN A 1 124 ? -1.245 2.541   8.324   1.00 29.86 ? 109 GLN A C   1 
ATOM   699  O O   . GLN A 1 124 ? -2.336 2.231   7.825   1.00 26.93 ? 109 GLN A O   1 
ATOM   700  C CB  . GLN A 1 124 ? -1.204 4.901   7.907   1.00 33.80 ? 109 GLN A CB  1 
ATOM   701  C CG  . GLN A 1 124 ? -0.485 6.153   7.518   1.00 41.67 ? 109 GLN A CG  1 
ATOM   702  C CD  . GLN A 1 124 ? -1.296 7.379   7.813   1.00 53.31 ? 109 GLN A CD  1 
ATOM   703  O OE1 . GLN A 1 124 ? -2.082 7.408   8.766   1.00 65.34 ? 109 GLN A OE1 1 
ATOM   704  N NE2 . GLN A 1 124 ? -1.113 8.416   6.999   1.00 63.40 ? 109 GLN A NE2 1 
ATOM   705  N N   . MET A 1 125 ? -0.813 2.035   9.474   1.00 27.21 ? 110 MET A N   1 
ATOM   706  C CA  . MET A 1 125 ? -1.528 0.921   10.076  1.00 28.69 ? 110 MET A CA  1 
ATOM   707  C C   . MET A 1 125 ? -1.431 1.006   11.599  1.00 26.79 ? 110 MET A C   1 
ATOM   708  O O   . MET A 1 125 ? -0.404 1.445   12.111  1.00 24.06 ? 110 MET A O   1 
ATOM   709  C CB  . MET A 1 125 ? -0.876 -0.312  9.556   1.00 32.75 ? 110 MET A CB  1 
ATOM   710  C CG  . MET A 1 125 ? -1.447 -1.582  10.034  1.00 40.83 ? 110 MET A CG  1 
ATOM   711  S SD  . MET A 1 125 ? -0.515 -3.009  9.409   1.00 54.14 ? 110 MET A SD  1 
ATOM   712  C CE  . MET A 1 125 ? -1.827 -4.198  9.633   1.00 47.43 ? 110 MET A CE  1 
ATOM   713  N N   . THR A 1 126 ? -2.483 0.610   12.298  1.00 23.42 ? 111 THR A N   1 
ATOM   714  C CA  . THR A 1 126 ? -2.443 0.498   13.778  1.00 22.64 ? 111 THR A CA  1 
ATOM   715  C C   . THR A 1 126 ? -2.269 -0.959  14.149  1.00 23.71 ? 111 THR A C   1 
ATOM   716  O O   . THR A 1 126 ? -2.914 -1.794  13.551  1.00 24.81 ? 111 THR A O   1 
ATOM   717  C CB  . THR A 1 126 ? -3.748 1.060   14.382  1.00 24.20 ? 111 THR A CB  1 
ATOM   718  O OG1 . THR A 1 126 ? -3.836 2.442   14.042  1.00 26.12 ? 111 THR A OG1 1 
ATOM   719  C CG2 . THR A 1 126 ? -3.780 0.885   15.909  1.00 23.47 ? 111 THR A CG2 1 
ATOM   720  N N   . MET A 1 127 ? -1.404 -1.290  15.125  1.00 21.74 ? 112 MET A N   1 
ATOM   721  C CA  . MET A 1 127 ? -1.155 -2.698  15.481  1.00 23.07 ? 112 MET A CA  1 
ATOM   722  C C   . MET A 1 127 ? -1.110 -2.789  17.017  1.00 22.59 ? 112 MET A C   1 
ATOM   723  O O   . MET A 1 127 ? -0.995 -1.786  17.710  1.00 20.99 ? 112 MET A O   1 
ATOM   724  C CB  . MET A 1 127 ? 0.169  -3.130  14.878  1.00 27.15 ? 112 MET A CB  1 
ATOM   725  C CG  . MET A 1 127 ? 0.187  -3.033  13.368  1.00 32.42 ? 112 MET A CG  1 
ATOM   726  S SD  . MET A 1 127 ? 1.844  -3.436  12.792  1.00 45.41 ? 112 MET A SD  1 
ATOM   727  C CE  . MET A 1 127 ? 2.849  -2.575  13.978  1.00 42.50 ? 112 MET A CE  1 
ATOM   728  N N   . ALA A 1 128 ? -1.314 -3.992  17.528  1.00 20.97 ? 113 ALA A N   1 
ATOM   729  C CA  . ALA A 1 128 ? -1.208 -4.246  18.947  1.00 23.74 ? 113 ALA A CA  1 
ATOM   730  C C   . ALA A 1 128 ? 0.156  -4.802  19.195  1.00 23.59 ? 113 ALA A C   1 
ATOM   731  O O   . ALA A 1 128 ? 0.667  -5.587  18.357  1.00 25.89 ? 113 ALA A O   1 
ATOM   732  C CB  . ALA A 1 128 ? -2.240 -5.269  19.377  1.00 24.64 ? 113 ALA A CB  1 
ATOM   733  N N   . ASN A 1 129 ? 0.710  -4.504  20.360  1.00 22.95 ? 114 ASN A N   1 
ATOM   734  C CA  . ASN A 1 129 ? 2.060  -4.945  20.731  1.00 24.91 ? 114 ASN A CA  1 
ATOM   735  C C   . ASN A 1 129 ? 2.018  -5.794  21.946  1.00 23.81 ? 114 ASN A C   1 
ATOM   736  O O   . ASN A 1 129 ? 1.310  -5.470  22.847  1.00 23.11 ? 114 ASN A O   1 
ATOM   737  C CB  . ASN A 1 129 ? 2.965  -3.772  21.159  1.00 28.50 ? 114 ASN A CB  1 
ATOM   738  C CG  . ASN A 1 129 ? 3.134  -2.763  20.111  1.00 32.61 ? 114 ASN A CG  1 
ATOM   739  O OD1 . ASN A 1 129 ? 3.065  -3.083  18.917  1.00 33.65 ? 114 ASN A OD1 1 
ATOM   740  N ND2 . ASN A 1 129 ? 3.345  -1.510  20.521  1.00 33.58 ? 114 ASN A ND2 1 
ATOM   741  N N   . ILE A 1 130 ? 2.801  -6.887  21.989  1.00 23.51 ? 115 ILE A N   1 
ATOM   742  C CA  . ILE A 1 130 ? 3.029  -7.521  23.240  1.00 23.52 ? 115 ILE A CA  1 
ATOM   743  C C   . ILE A 1 130 ? 4.543  -7.774  23.299  1.00 24.84 ? 115 ILE A C   1 
ATOM   744  O O   . ILE A 1 130 ? 5.202  -7.967  22.267  1.00 24.80 ? 115 ILE A O   1 
ATOM   745  C CB  . ILE A 1 130 ? 2.206  -8.845  23.334  1.00 28.04 ? 115 ILE A CB  1 
ATOM   746  C CG1 . ILE A 1 130 ? 2.418  -9.512  24.671  1.00 32.59 ? 115 ILE A CG1 1 
ATOM   747  C CG2 . ILE A 1 130 ? 2.563  -9.799  22.217  1.00 29.65 ? 115 ILE A CG2 1 
ATOM   748  C CD1 . ILE A 1 130 ? 1.157  -10.088 25.236  1.00 39.36 ? 115 ILE A CD1 1 
ATOM   749  N N   . GLY A 1 131 ? 5.091  -7.772  24.496  1.00 23.22 ? 116 GLY A N   1 
ATOM   750  C CA  . GLY A 1 131 ? 6.498  -8.022  24.642  1.00 22.31 ? 116 GLY A CA  1 
ATOM   751  C C   . GLY A 1 131 ? 6.934  -8.467  25.985  1.00 19.02 ? 116 GLY A C   1 
ATOM   752  O O   . GLY A 1 131 ? 6.194  -8.406  26.983  1.00 19.78 ? 116 GLY A O   1 
ATOM   753  N N   . ALA A 1 132 ? 8.195  -8.867  26.034  1.00 19.63 ? 117 ALA A N   1 
ATOM   754  C CA  . ALA A 1 132 ? 8.820  -9.204  27.291  1.00 18.79 ? 117 ALA A CA  1 
ATOM   755  C C   . ALA A 1 132 ? 10.345 -8.957  27.161  1.00 19.64 ? 117 ALA A C   1 
ATOM   756  O O   . ALA A 1 132 ? 10.946 -8.936  26.079  1.00 22.55 ? 117 ALA A O   1 
ATOM   757  C CB  . ALA A 1 132 ? 8.585  -10.708 27.637  1.00 20.46 ? 117 ALA A CB  1 
ATOM   758  N N   . GLY A 1 133 ? 10.991 -8.814  28.274  1.00 19.44 ? 118 GLY A N   1 
ATOM   759  C CA  . GLY A 1 133 ? 12.424 -8.571  28.228  1.00 19.47 ? 118 GLY A CA  1 
ATOM   760  C C   . GLY A 1 133 ? 13.096 -8.542  29.571  1.00 19.17 ? 118 GLY A C   1 
ATOM   761  O O   . GLY A 1 133 ? 12.498 -8.831  30.615  1.00 18.55 ? 118 GLY A O   1 
ATOM   762  N N   . LEU A 1 134 ? 14.393 -8.206  29.513  1.00 20.01 ? 119 LEU A N   1 
ATOM   763  C CA  . LEU A 1 134 ? 15.242 -8.151  30.712  1.00 21.90 ? 119 LEU A CA  1 
ATOM   764  C C   . LEU A 1 134 ? 15.844 -6.743  30.748  1.00 21.82 ? 119 LEU A C   1 
ATOM   765  O O   . LEU A 1 134 ? 16.454 -6.322  29.748  1.00 22.92 ? 119 LEU A O   1 
ATOM   766  C CB  . LEU A 1 134 ? 16.336 -9.145  30.592  1.00 24.16 ? 119 LEU A CB  1 
ATOM   767  C CG  . LEU A 1 134 ? 15.804 -10.594 30.574  1.00 27.92 ? 119 LEU A CG  1 
ATOM   768  C CD1 . LEU A 1 134 ? 16.974 -11.524 30.366  1.00 33.07 ? 119 LEU A CD1 1 
ATOM   769  C CD2 . LEU A 1 134 ? 15.058 -10.908 31.839  1.00 30.11 ? 119 LEU A CD2 1 
ATOM   770  N N   . LYS A 1 135 ? 15.699 -6.042  31.863  1.00 20.21 ? 120 LYS A N   1 
ATOM   771  C CA  . LYS A 1 135 ? 16.376 -4.739  32.045  1.00 19.72 ? 120 LYS A CA  1 
ATOM   772  C C   . LYS A 1 135 ? 17.303 -4.910  33.212  1.00 20.19 ? 120 LYS A C   1 
ATOM   773  O O   . LYS A 1 135 ? 16.865 -5.306  34.310  1.00 22.01 ? 120 LYS A O   1 
ATOM   774  C CB  . LYS A 1 135 ? 15.384 -3.585  32.305  1.00 21.42 ? 120 LYS A CB  1 
ATOM   775  C CG  . LYS A 1 135 ? 14.557 -3.215  31.111  1.00 24.84 ? 120 LYS A CG  1 
ATOM   776  C CD  . LYS A 1 135 ? 13.393 -2.293  31.512  1.00 27.24 ? 120 LYS A CD  1 
ATOM   777  C CE  . LYS A 1 135 ? 13.849 -0.916  31.896  1.00 25.20 ? 120 LYS A CE  1 
ATOM   778  N NZ  . LYS A 1 135 ? 12.615 -0.011  31.878  1.00 24.14 ? 120 LYS A NZ  1 
ATOM   779  N N   . TYR A 1 136 ? 18.598 -4.651  33.027  1.00 18.51 ? 121 TYR A N   1 
ATOM   780  C CA  . TYR A 1 136 ? 19.541 -4.790  34.085  1.00 19.21 ? 121 TYR A CA  1 
ATOM   781  C C   . TYR A 1 136 ? 20.074 -3.396  34.401  1.00 18.70 ? 121 TYR A C   1 
ATOM   782  O O   . TYR A 1 136 ? 20.798 -2.830  33.637  1.00 17.31 ? 121 TYR A O   1 
ATOM   783  C CB  . TYR A 1 136 ? 20.680 -5.739  33.754  1.00 20.95 ? 121 TYR A CB  1 
ATOM   784  C CG  . TYR A 1 136 ? 21.390 -6.231  34.979  1.00 22.06 ? 121 TYR A CG  1 
ATOM   785  C CD1 . TYR A 1 136 ? 22.151 -5.406  35.742  1.00 23.60 ? 121 TYR A CD1 1 
ATOM   786  C CD2 . TYR A 1 136 ? 21.265 -7.539  35.430  1.00 26.71 ? 121 TYR A CD2 1 
ATOM   787  C CE1 . TYR A 1 136 ? 22.793 -5.810  36.904  1.00 26.90 ? 121 TYR A CE1 1 
ATOM   788  C CE2 . TYR A 1 136 ? 21.886 -7.933  36.584  1.00 30.40 ? 121 TYR A CE2 1 
ATOM   789  C CZ  . TYR A 1 136 ? 22.697 -7.081  37.295  1.00 30.05 ? 121 TYR A CZ  1 
ATOM   790  O OH  . TYR A 1 136 ? 23.299 -7.517  38.460  1.00 34.28 ? 121 TYR A OH  1 
ATOM   791  N N   . TYR A 1 137 ? 19.679 -2.933  35.592  1.00 19.44 ? 122 TYR A N   1 
ATOM   792  C CA  . TYR A 1 137 ? 20.203 -1.679  36.159  1.00 18.83 ? 122 TYR A CA  1 
ATOM   793  C C   . TYR A 1 137 ? 21.542 -2.030  36.800  1.00 19.60 ? 122 TYR A C   1 
ATOM   794  O O   . TYR A 1 137 ? 21.632 -2.535  37.908  1.00 20.32 ? 122 TYR A O   1 
ATOM   795  C CB  . TYR A 1 137 ? 19.225 -1.087  37.182  1.00 19.50 ? 122 TYR A CB  1 
ATOM   796  C CG  . TYR A 1 137 ? 17.922 -0.657  36.581  1.00 19.12 ? 122 TYR A CG  1 
ATOM   797  C CD1 . TYR A 1 137 ? 16.882 -1.563  36.402  1.00 20.00 ? 122 TYR A CD1 1 
ATOM   798  C CD2 . TYR A 1 137 ? 17.668 0.689   36.206  1.00 18.64 ? 122 TYR A CD2 1 
ATOM   799  C CE1 . TYR A 1 137 ? 15.672 -1.172  35.851  1.00 20.34 ? 122 TYR A CE1 1 
ATOM   800  C CE2 . TYR A 1 137 ? 16.445 1.084   35.668  1.00 19.56 ? 122 TYR A CE2 1 
ATOM   801  C CZ  . TYR A 1 137 ? 15.407 0.185   35.525  1.00 19.88 ? 122 TYR A CZ  1 
ATOM   802  O OH  . TYR A 1 137 ? 14.174 0.545   34.946  1.00 21.13 ? 122 TYR A OH  1 
ATOM   803  N N   . PHE A 1 138 ? 22.618 -1.651  36.107  1.00 19.03 ? 123 PHE A N   1 
ATOM   804  C CA  . PHE A 1 138 ? 23.975 -1.840  36.596  1.00 19.57 ? 123 PHE A CA  1 
ATOM   805  C C   . PHE A 1 138 ? 24.564 -0.714  37.384  1.00 21.56 ? 123 PHE A C   1 
ATOM   806  O O   . PHE A 1 138 ? 25.610 -0.910  38.001  1.00 23.15 ? 123 PHE A O   1 
ATOM   807  C CB  . PHE A 1 138 ? 24.866 -2.298  35.424  1.00 19.40 ? 123 PHE A CB  1 
ATOM   808  C CG  . PHE A 1 138 ? 24.944 -1.304  34.302  1.00 18.13 ? 123 PHE A CG  1 
ATOM   809  C CD1 . PHE A 1 138 ? 25.821 -0.244  34.397  1.00 18.62 ? 123 PHE A CD1 1 
ATOM   810  C CD2 . PHE A 1 138 ? 24.155 -1.405  33.198  1.00 18.22 ? 123 PHE A CD2 1 
ATOM   811  C CE1 . PHE A 1 138 ? 25.920 0.683   33.364  1.00 18.35 ? 123 PHE A CE1 1 
ATOM   812  C CE2 . PHE A 1 138 ? 24.176 -0.427  32.190  1.00 18.06 ? 123 PHE A CE2 1 
ATOM   813  C CZ  . PHE A 1 138 ? 25.124 0.583   32.276  1.00 17.98 ? 123 PHE A CZ  1 
ATOM   814  N N   . THR A 1 139 ? 23.932 0.485   37.339  1.00 20.71 ? 124 THR A N   1 
ATOM   815  C CA  . THR A 1 139 ? 24.059 1.469   38.346  1.00 22.11 ? 124 THR A CA  1 
ATOM   816  C C   . THR A 1 139 ? 22.653 1.859   38.821  1.00 22.18 ? 124 THR A C   1 
ATOM   817  O O   . THR A 1 139 ? 21.639 1.420   38.287  1.00 22.36 ? 124 THR A O   1 
ATOM   818  C CB  . THR A 1 139 ? 24.850 2.771   37.884  1.00 22.65 ? 124 THR A CB  1 
ATOM   819  O OG1 . THR A 1 139 ? 23.965 3.666   37.226  1.00 22.05 ? 124 THR A OG1 1 
ATOM   820  C CG2 . THR A 1 139 ? 26.019 2.449   36.961  1.00 22.01 ? 124 THR A CG2 1 
ATOM   821  N N   . GLU A 1 140 ? 22.536 2.715   39.819  1.00 24.64 ? 125 GLU A N   1 
ATOM   822  C CA  . GLU A 1 140 ? 21.164 3.172   40.203  1.00 26.57 ? 125 GLU A CA  1 
ATOM   823  C C   . GLU A 1 140 ? 20.413 3.840   39.045  1.00 24.91 ? 125 GLU A C   1 
ATOM   824  O O   . GLU A 1 140 ? 19.165 3.871   39.017  1.00 25.92 ? 125 GLU A O   1 
ATOM   825  C CB  . GLU A 1 140 ? 21.262 4.111   41.392  1.00 29.74 ? 125 GLU A CB  1 
ATOM   826  C CG  . GLU A 1 140 ? 21.708 3.401   42.679  1.00 35.94 ? 125 GLU A CG  1 
ATOM   827  C CD  . GLU A 1 140 ? 20.605 2.513   43.264  1.00 40.41 ? 125 GLU A CD  1 
ATOM   828  O OE1 . GLU A 1 140 ? 19.432 2.625   42.794  1.00 41.97 ? 125 GLU A OE1 1 
ATOM   829  O OE2 . GLU A 1 140 ? 20.913 1.712   44.199  1.00 51.08 ? 125 GLU A OE2 1 
ATOM   830  N N   . ASN A 1 141 ? 21.149 4.438   38.084  1.00 23.49 ? 126 ASN A N   1 
ATOM   831  C CA  . ASN A 1 141 ? 20.562 5.172   36.998  1.00 22.28 ? 126 ASN A CA  1 
ATOM   832  C C   . ASN A 1 141 ? 20.643 4.550   35.621  1.00 22.13 ? 126 ASN A C   1 
ATOM   833  O O   . ASN A 1 141 ? 19.689 4.727   34.832  1.00 24.59 ? 126 ASN A O   1 
ATOM   834  C CB  . ASN A 1 141 ? 21.187 6.581   36.914  1.00 23.71 ? 126 ASN A CB  1 
ATOM   835  C CG  . ASN A 1 141 ? 21.134 7.305   38.230  1.00 27.81 ? 126 ASN A CG  1 
ATOM   836  O OD1 . ASN A 1 141 ? 22.145 7.374   38.932  1.00 31.59 ? 126 ASN A OD1 1 
ATOM   837  N ND2 . ASN A 1 141 ? 19.964 7.874   38.585  1.00 27.59 ? 126 ASN A ND2 1 
ATOM   838  N N   . PHE A 1 142 ? 21.649 3.736   35.295  1.00 18.91 ? 127 PHE A N   1 
ATOM   839  C CA  . PHE A 1 142 ? 21.818 3.277   33.948  1.00 18.07 ? 127 PHE A CA  1 
ATOM   840  C C   . PHE A 1 142 ? 21.420 1.779   33.815  1.00 17.93 ? 127 PHE A C   1 
ATOM   841  O O   . PHE A 1 142 ? 21.699 1.048   34.704  1.00 18.91 ? 127 PHE A O   1 
ATOM   842  C CB  . PHE A 1 142 ? 23.251 3.414   33.476  1.00 18.61 ? 127 PHE A CB  1 
ATOM   843  C CG  . PHE A 1 142 ? 23.668 4.857   33.228  1.00 19.77 ? 127 PHE A CG  1 
ATOM   844  C CD1 . PHE A 1 142 ? 23.454 5.405   31.982  1.00 22.07 ? 127 PHE A CD1 1 
ATOM   845  C CD2 . PHE A 1 142 ? 24.287 5.543   34.182  1.00 21.08 ? 127 PHE A CD2 1 
ATOM   846  C CE1 . PHE A 1 142 ? 23.841 6.720   31.741  1.00 22.27 ? 127 PHE A CE1 1 
ATOM   847  C CE2 . PHE A 1 142 ? 24.662 6.916   33.978  1.00 22.46 ? 127 PHE A CE2 1 
ATOM   848  C CZ  . PHE A 1 142 ? 24.446 7.434   32.733  1.00 22.45 ? 127 PHE A CZ  1 
ATOM   849  N N   . PHE A 1 143 ? 20.768 1.469   32.715  1.00 17.06 ? 128 PHE A N   1 
ATOM   850  C CA  . PHE A 1 143 ? 20.379 0.062   32.393  1.00 17.96 ? 128 PHE A CA  1 
ATOM   851  C C   . PHE A 1 143 ? 20.723 -0.289  30.975  1.00 17.69 ? 128 PHE A C   1 
ATOM   852  O O   . PHE A 1 143 ? 20.795 0.514   30.093  1.00 16.06 ? 128 PHE A O   1 
ATOM   853  C CB  . PHE A 1 143 ? 18.902 -0.204  32.738  1.00 17.93 ? 128 PHE A CB  1 
ATOM   854  C CG  . PHE A 1 143 ? 17.917 0.503   31.861  1.00 19.66 ? 128 PHE A CG  1 
ATOM   855  C CD1 . PHE A 1 143 ? 17.482 -0.013  30.634  1.00 20.01 ? 128 PHE A CD1 1 
ATOM   856  C CD2 . PHE A 1 143 ? 17.511 1.809   32.230  1.00 20.85 ? 128 PHE A CD2 1 
ATOM   857  C CE1 . PHE A 1 143 ? 16.560 0.715   29.861  1.00 21.38 ? 128 PHE A CE1 1 
ATOM   858  C CE2 . PHE A 1 143 ? 16.582 2.498   31.452  1.00 21.53 ? 128 PHE A CE2 1 
ATOM   859  C CZ  . PHE A 1 143 ? 16.165 2.000   30.273  1.00 19.68 ? 128 PHE A CZ  1 
ATOM   860  N N   . ALA A 1 144 ? 20.886 -1.616  30.742  1.00 15.75 ? 129 ALA A N   1 
ATOM   861  C CA  . ALA A 1 144 ? 20.899 -2.188  29.436  1.00 16.24 ? 129 ALA A CA  1 
ATOM   862  C C   . ALA A 1 144 ? 19.668 -3.156  29.386  1.00 17.77 ? 129 ALA A C   1 
ATOM   863  O O   . ALA A 1 144 ? 19.258 -3.690  30.434  1.00 19.07 ? 129 ALA A O   1 
ATOM   864  C CB  . ALA A 1 144 ? 22.192 -2.944  29.223  1.00 17.26 ? 129 ALA A CB  1 
ATOM   865  N N   . LYS A 1 145 ? 19.127 -3.319  28.220  1.00 18.52 ? 130 LYS A N   1 
ATOM   866  C CA  . LYS A 1 145 ? 17.874 -4.120  28.033  1.00 20.88 ? 130 LYS A CA  1 
ATOM   867  C C   . LYS A 1 145 ? 18.012 -5.065  26.855  1.00 20.18 ? 130 LYS A C   1 
ATOM   868  O O   . LYS A 1 145 ? 18.620 -4.729  25.839  1.00 19.50 ? 130 LYS A O   1 
ATOM   869  C CB  . LYS A 1 145 ? 16.749 -3.093  27.752  1.00 24.47 ? 130 LYS A CB  1 
ATOM   870  C CG  . LYS A 1 145 ? 15.396 -3.564  27.279  1.00 29.54 ? 130 LYS A CG  1 
ATOM   871  C CD  . LYS A 1 145 ? 14.475 -2.347  27.226  1.00 34.69 ? 130 LYS A CD  1 
ATOM   872  C CE  . LYS A 1 145 ? 13.328 -2.401  26.234  1.00 40.51 ? 130 LYS A CE  1 
ATOM   873  N NZ  . LYS A 1 145 ? 12.450 -1.198  26.485  1.00 46.74 ? 130 LYS A NZ  1 
ATOM   874  N N   . ALA A 1 146 ? 17.485 -6.310  26.988  1.00 19.14 ? 131 ALA A N   1 
ATOM   875  C CA  . ALA A 1 146 ? 17.323 -7.210  25.858  1.00 20.09 ? 131 ALA A CA  1 
ATOM   876  C C   . ALA A 1 146 ? 15.841 -7.546  25.756  1.00 19.99 ? 131 ALA A C   1 
ATOM   877  O O   . ALA A 1 146 ? 15.222 -7.791  26.800  1.00 21.38 ? 131 ALA A O   1 
ATOM   878  C CB  . ALA A 1 146 ? 18.024 -8.551  26.170  1.00 22.10 ? 131 ALA A CB  1 
ATOM   879  N N   . SER A 1 147 ? 15.260 -7.476  24.559  1.00 20.44 ? 132 SER A N   1 
ATOM   880  C CA  . SER A 1 147 ? 13.801 -7.504  24.403  1.00 22.47 ? 132 SER A CA  1 
ATOM   881  C C   . SER A 1 147 ? 13.350 -8.462  23.298  1.00 23.42 ? 132 SER A C   1 
ATOM   882  O O   . SER A 1 147 ? 14.080 -8.678  22.318  1.00 22.50 ? 132 SER A O   1 
ATOM   883  C CB  . SER A 1 147 ? 13.339 -6.039  24.013  1.00 22.70 ? 132 SER A CB  1 
ATOM   884  O OG  . SER A 1 147 ? 13.922 -5.543  22.801  1.00 25.12 ? 132 SER A OG  1 
ATOM   885  N N   . LEU A 1 148 ? 12.122 -8.971  23.445  1.00 21.48 ? 133 LEU A N   1 
ATOM   886  C CA  . LEU A 1 148 ? 11.356 -9.649  22.400  1.00 24.36 ? 133 LEU A CA  1 
ATOM   887  C C   . LEU A 1 148 ? 10.022 -8.971  22.272  1.00 22.44 ? 133 LEU A C   1 
ATOM   888  O O   . LEU A 1 148 ? 9.383  -8.725  23.302  1.00 24.23 ? 133 LEU A O   1 
ATOM   889  C CB  . LEU A 1 148 ? 11.090 -11.102 22.834  1.00 27.98 ? 133 LEU A CB  1 
ATOM   890  C CG  . LEU A 1 148 ? 12.307 -11.969 22.970  1.00 34.60 ? 133 LEU A CG  1 
ATOM   891  C CD1 . LEU A 1 148 ? 11.887 -13.335 23.515  1.00 36.46 ? 133 LEU A CD1 1 
ATOM   892  C CD2 . LEU A 1 148 ? 13.039 -12.118 21.625  1.00 36.24 ? 133 LEU A CD2 1 
ATOM   893  N N   . ASP A 1 149 ? 9.623  -8.560  21.071  1.00 24.36 ? 134 ASP A N   1 
ATOM   894  C CA  . ASP A 1 149 ? 8.379  -7.870  20.903  1.00 25.21 ? 134 ASP A CA  1 
ATOM   895  C C   . ASP A 1 149 ? 7.640  -8.498  19.717  1.00 26.72 ? 134 ASP A C   1 
ATOM   896  O O   . ASP A 1 149 ? 8.259  -8.718  18.697  1.00 27.21 ? 134 ASP A O   1 
ATOM   897  C CB  . ASP A 1 149 ? 8.604  -6.370  20.598  1.00 26.33 ? 134 ASP A CB  1 
ATOM   898  C CG  . ASP A 1 149 ? 9.244  -5.597  21.760  1.00 33.06 ? 134 ASP A CG  1 
ATOM   899  O OD1 . ASP A 1 149 ? 8.509  -5.327  22.733  1.00 35.41 ? 134 ASP A OD1 1 
ATOM   900  O OD2 . ASP A 1 149 ? 10.469 -5.200  21.709  1.00 33.11 ? 134 ASP A OD2 1 
ATOM   901  N N   . GLY A 1 150 ? 6.335  -8.722  19.855  1.00 26.18 ? 135 GLY A N   1 
ATOM   902  C CA  . GLY A 1 150 ? 5.409  -9.109  18.743  1.00 25.87 ? 135 GLY A CA  1 
ATOM   903  C C   . GLY A 1 150 ? 4.444  -7.968  18.394  1.00 26.41 ? 135 GLY A C   1 
ATOM   904  O O   . GLY A 1 150 ? 3.833  -7.340  19.303  1.00 26.40 ? 135 GLY A O   1 
ATOM   905  N N   . GLN A 1 151 ? 4.271  -7.733  17.095  1.00 25.23 ? 136 GLN A N   1 
ATOM   906  C CA  . GLN A 1 151 ? 3.314  -6.776  16.632  1.00 28.62 ? 136 GLN A CA  1 
ATOM   907  C C   . GLN A 1 151 ? 2.291  -7.504  15.790  1.00 27.94 ? 136 GLN A C   1 
ATOM   908  O O   . GLN A 1 151 ? 2.635  -8.380  14.982  1.00 27.96 ? 136 GLN A O   1 
ATOM   909  C CB  . GLN A 1 151 ? 3.961  -5.694  15.788  1.00 34.65 ? 136 GLN A CB  1 
ATOM   910  C CG  . GLN A 1 151 ? 5.120  -4.986  16.445  1.00 40.20 ? 136 GLN A CG  1 
ATOM   911  C CD  . GLN A 1 151 ? 5.881  -4.189  15.410  1.00 43.41 ? 136 GLN A CD  1 
ATOM   912  O OE1 . GLN A 1 151 ? 5.639  -3.009  15.231  1.00 55.81 ? 136 GLN A OE1 1 
ATOM   913  N NE2 . GLN A 1 151 ? 6.765  -4.858  14.681  1.00 55.26 ? 136 GLN A NE2 1 
ATOM   914  N N   . TYR A 1 152 ? 1.041  -7.211  16.090  1.00 26.00 ? 137 TYR A N   1 
ATOM   915  C CA  . TYR A 1 152 ? -0.087 -7.910  15.487  1.00 30.01 ? 137 TYR A CA  1 
ATOM   916  C C   . TYR A 1 152 ? -0.989 -6.954  14.747  1.00 27.91 ? 137 TYR A C   1 
ATOM   917  O O   . TYR A 1 152 ? -1.411 -5.959  15.290  1.00 23.57 ? 137 TYR A O   1 
ATOM   918  C CB  . TYR A 1 152 ? -0.897 -8.657  16.548  1.00 30.76 ? 137 TYR A CB  1 
ATOM   919  C CG  . TYR A 1 152 ? -0.163 -9.835  17.011  1.00 32.74 ? 137 TYR A CG  1 
ATOM   920  C CD1 . TYR A 1 152 ? 0.778  -9.738  18.078  1.00 33.39 ? 137 TYR A CD1 1 
ATOM   921  C CD2 . TYR A 1 152 ? -0.349 -11.057 16.392  1.00 36.79 ? 137 TYR A CD2 1 
ATOM   922  C CE1 . TYR A 1 152 ? 1.497  -10.850 18.469  1.00 34.70 ? 137 TYR A CE1 1 
ATOM   923  C CE2 . TYR A 1 152 ? 0.392  -12.168 16.762  1.00 38.24 ? 137 TYR A CE2 1 
ATOM   924  C CZ  . TYR A 1 152 ? 1.288  -12.052 17.834  1.00 37.88 ? 137 TYR A CZ  1 
ATOM   925  O OH  . TYR A 1 152 ? 2.004  -13.164 18.186  1.00 38.26 ? 137 TYR A OH  1 
ATOM   926  N N   . GLY A 1 153 ? -1.259 -7.284  13.490  1.00 28.88 ? 138 GLY A N   1 
ATOM   927  C CA  . GLY A 1 153 ? -2.351 -6.684  12.705  1.00 28.88 ? 138 GLY A CA  1 
ATOM   928  C C   . GLY A 1 153 ? -3.706 -6.898  13.298  1.00 30.34 ? 138 GLY A C   1 
ATOM   929  O O   . GLY A 1 153 ? -3.957 -7.882  13.973  1.00 29.87 ? 138 GLY A O   1 
ATOM   930  N N   . LEU A 1 154 ? -4.588 -5.909  13.082  1.00 28.41 ? 139 LEU A N   1 
ATOM   931  C CA  . LEU A 1 154 ? -5.902 -5.880  13.720  1.00 28.51 ? 139 LEU A CA  1 
ATOM   932  C C   . LEU A 1 154 ? -7.069 -6.059  12.739  1.00 28.73 ? 139 LEU A C   1 
ATOM   933  O O   . LEU A 1 154 ? -8.223 -5.986  13.124  1.00 29.97 ? 139 LEU A O   1 
ATOM   934  C CB  . LEU A 1 154 ? -6.051 -4.561  14.453  1.00 26.24 ? 139 LEU A CB  1 
ATOM   935  C CG  . LEU A 1 154 ? -5.018 -4.371  15.554  1.00 26.31 ? 139 LEU A CG  1 
ATOM   936  C CD1 . LEU A 1 154 ? -5.101 -2.970  16.153  1.00 26.52 ? 139 LEU A CD1 1 
ATOM   937  C CD2 . LEU A 1 154 ? -5.065 -5.514  16.571  1.00 27.20 ? 139 LEU A CD2 1 
ATOM   938  N N   . GLU A 1 155 ? -6.773 -6.296  11.477  1.00 32.31 ? 140 GLU A N   1 
ATOM   939  C CA  . GLU A 1 155 ? -7.847 -6.452  10.458  1.00 34.84 ? 140 GLU A CA  1 
ATOM   940  C C   . GLU A 1 155 ? -8.159 -7.904  10.191  1.00 38.21 ? 140 GLU A C   1 
ATOM   941  O O   . GLU A 1 155 ? -7.336 -8.759  10.434  1.00 38.90 ? 140 GLU A O   1 
ATOM   942  C CB  . GLU A 1 155 ? -7.357 -5.791  9.166   1.00 37.06 ? 140 GLU A CB  1 
ATOM   943  C CG  . GLU A 1 155 ? -7.314 -4.296  9.396   1.00 37.82 ? 140 GLU A CG  1 
ATOM   944  C CD  . GLU A 1 155 ? -6.647 -3.518  8.335   1.00 36.94 ? 140 GLU A CD  1 
ATOM   945  O OE1 . GLU A 1 155 ? -5.902 -4.051  7.473   1.00 43.65 ? 140 GLU A OE1 1 
ATOM   946  O OE2 . GLU A 1 155 ? -6.860 -2.312  8.391   1.00 36.36 ? 140 GLU A OE2 1 
ATOM   947  N N   . LYS A 1 156 ? -9.306 -8.177  9.588   1.00 47.19 ? 141 LYS A N   1 
ATOM   948  C CA  . LYS A 1 156 ? -9.463 -9.455  8.831   1.00 52.29 ? 141 LYS A CA  1 
ATOM   949  C C   . LYS A 1 156 ? -9.187 -10.710 9.660   1.00 57.24 ? 141 LYS A C   1 
ATOM   950  O O   . LYS A 1 156 ? -8.935 -11.781 9.099   1.00 64.84 ? 141 LYS A O   1 
ATOM   951  C CB  . LYS A 1 156 ? -8.533 -9.496  7.616   1.00 52.81 ? 141 LYS A CB  1 
ATOM   952  C CG  . LYS A 1 156 ? -9.067 -8.822  6.365   1.00 59.66 ? 141 LYS A CG  1 
ATOM   953  C CD  . LYS A 1 156 ? -7.934 -8.516  5.405   1.00 63.25 ? 141 LYS A CD  1 
ATOM   954  C CE  . LYS A 1 156 ? -7.134 -7.294  5.844   1.00 61.91 ? 141 LYS A CE  1 
ATOM   955  N NZ  . LYS A 1 156 ? -6.474 -6.615  4.688   1.00 64.72 ? 141 LYS A NZ  1 
ATOM   956  N N   . GLY A 1 163 ? 1.818  -12.839 13.680  1.00 48.61 ? 148 GLY A N   1 
ATOM   957  C CA  . GLY A 1 163 ? 2.326  -11.470 13.928  1.00 43.72 ? 148 GLY A CA  1 
ATOM   958  C C   . GLY A 1 163 ? 3.784  -11.340 13.518  1.00 40.57 ? 148 GLY A C   1 
ATOM   959  O O   . GLY A 1 163 ? 4.366  -12.303 13.020  1.00 45.22 ? 148 GLY A O   1 
ATOM   960  N N   . GLU A 1 164 ? 4.378  -10.163 13.729  1.00 33.45 ? 149 GLU A N   1 
ATOM   961  C CA  . GLU A 1 164 ? 5.745  -9.890  13.262  1.00 36.85 ? 149 GLU A CA  1 
ATOM   962  C C   . GLU A 1 164 ? 6.582  -9.731  14.540  1.00 33.93 ? 149 GLU A C   1 
ATOM   963  O O   . GLU A 1 164 ? 6.245  -8.870  15.338  1.00 28.34 ? 149 GLU A O   1 
ATOM   964  C CB  . GLU A 1 164 ? 5.827  -8.569  12.483  1.00 42.59 ? 149 GLU A CB  1 
ATOM   965  C CG  . GLU A 1 164 ? 4.753  -8.213  11.432  1.00 52.38 ? 149 GLU A CG  1 
ATOM   966  C CD  . GLU A 1 164 ? 4.603  -6.685  11.215  1.00 56.67 ? 149 GLU A CD  1 
ATOM   967  O OE1 . GLU A 1 164 ? 5.160  -5.881  12.011  1.00 63.90 ? 149 GLU A OE1 1 
ATOM   968  O OE2 . GLU A 1 164 ? 3.929  -6.265  10.243  1.00 61.36 ? 149 GLU A OE2 1 
ATOM   969  N N   . TRP A 1 165 ? 7.636  -10.519 14.718  1.00 29.67 ? 150 TRP A N   1 
ATOM   970  C CA  . TRP A 1 165 ? 8.406  -10.481 15.964  1.00 28.67 ? 150 TRP A CA  1 
ATOM   971  C C   . TRP A 1 165 ? 9.829  -10.021 15.796  1.00 27.90 ? 150 TRP A C   1 
ATOM   972  O O   . TRP A 1 165 ? 10.475 -10.303 14.806  1.00 27.53 ? 150 TRP A O   1 
ATOM   973  C CB  . TRP A 1 165 ? 8.419  -11.811 16.647  1.00 31.06 ? 150 TRP A CB  1 
ATOM   974  C CG  . TRP A 1 165 ? 7.138  -12.135 17.324  1.00 33.59 ? 150 TRP A CG  1 
ATOM   975  C CD1 . TRP A 1 165 ? 5.985  -12.574 16.706  1.00 34.93 ? 150 TRP A CD1 1 
ATOM   976  C CD2 . TRP A 1 165 ? 6.870  -12.168 18.729  1.00 33.31 ? 150 TRP A CD2 1 
ATOM   977  N NE1 . TRP A 1 165 ? 5.018  -12.757 17.621  1.00 33.85 ? 150 TRP A NE1 1 
ATOM   978  C CE2 . TRP A 1 165 ? 5.520  -12.561 18.876  1.00 35.56 ? 150 TRP A CE2 1 
ATOM   979  C CE3 . TRP A 1 165 ? 7.608  -11.866 19.872  1.00 34.95 ? 150 TRP A CE3 1 
ATOM   980  C CZ2 . TRP A 1 165 ? 4.911  -12.696 20.132  1.00 37.66 ? 150 TRP A CZ2 1 
ATOM   981  C CZ3 . TRP A 1 165 ? 6.997  -11.958 21.121  1.00 35.80 ? 150 TRP A CZ3 1 
ATOM   982  C CH2 . TRP A 1 165 ? 5.666  -12.375 21.244  1.00 37.38 ? 150 TRP A CH2 1 
ATOM   983  N N   . MET A 1 166 ? 10.296 -9.307  16.816  1.00 24.95 ? 151 MET A N   1 
ATOM   984  C CA  . MET A 1 166 ? 11.611 -8.727  16.756  1.00 25.51 ? 151 MET A CA  1 
ATOM   985  C C   . MET A 1 166 ? 12.355 -8.974  18.054  1.00 22.07 ? 151 MET A C   1 
ATOM   986  O O   . MET A 1 166 ? 11.783 -9.079  19.149  1.00 22.20 ? 151 MET A O   1 
ATOM   987  C CB  . MET A 1 166 ? 11.541 -7.213  16.415  1.00 29.58 ? 151 MET A CB  1 
ATOM   988  C CG  . MET A 1 166 ? 10.401 -6.496  17.004  1.00 37.33 ? 151 MET A CG  1 
ATOM   989  S SD  . MET A 1 166 ? 10.162 -4.780  16.469  1.00 45.91 ? 151 MET A SD  1 
ATOM   990  C CE  . MET A 1 166 ? 10.822 -4.562  14.882  1.00 33.34 ? 151 MET A CE  1 
ATOM   991  N N   . ALA A 1 167 ? 13.671 -9.056  17.919  1.00 22.11 ? 152 ALA A N   1 
ATOM   992  C CA  . ALA A 1 167 ? 14.543 -9.100  19.067  1.00 21.07 ? 152 ALA A CA  1 
ATOM   993  C C   . ALA A 1 167 ? 15.374 -7.831  19.094  1.00 20.09 ? 152 ALA A C   1 
ATOM   994  O O   . ALA A 1 167 ? 15.778 -7.333  18.074  1.00 20.93 ? 152 ALA A O   1 
ATOM   995  C CB  . ALA A 1 167 ? 15.520 -10.233 18.948  1.00 23.71 ? 152 ALA A CB  1 
ATOM   996  N N   . GLY A 1 168 ? 15.715 -7.400  20.285  1.00 20.38 ? 153 GLY A N   1 
ATOM   997  C CA  . GLY A 1 168 ? 16.369 -6.088  20.358  1.00 21.13 ? 153 GLY A CA  1 
ATOM   998  C C   . GLY A 1 168 ? 17.180 -5.881  21.582  1.00 20.17 ? 153 GLY A C   1 
ATOM   999  O O   . GLY A 1 168 ? 17.108 -6.640  22.551  1.00 19.27 ? 153 GLY A O   1 
ATOM   1000 N N   . LEU A 1 169 ? 17.882 -4.727  21.592  1.00 17.94 ? 154 LEU A N   1 
ATOM   1001 C CA  . LEU A 1 169 ? 18.685 -4.324  22.697  1.00 18.50 ? 154 LEU A CA  1 
ATOM   1002 C C   . LEU A 1 169 ? 18.380 -2.806  22.890  1.00 18.03 ? 154 LEU A C   1 
ATOM   1003 O O   . LEU A 1 169 ? 17.863 -2.156  22.000  1.00 18.69 ? 154 LEU A O   1 
ATOM   1004 C CB  . LEU A 1 169 ? 20.186 -4.415  22.416  1.00 19.81 ? 154 LEU A CB  1 
ATOM   1005 C CG  . LEU A 1 169 ? 20.760 -5.825  22.370  1.00 22.83 ? 154 LEU A CG  1 
ATOM   1006 C CD1 . LEU A 1 169 ? 22.218 -5.764  21.936  1.00 25.14 ? 154 LEU A CD1 1 
ATOM   1007 C CD2 . LEU A 1 169 ? 20.724 -6.443  23.706  1.00 23.96 ? 154 LEU A CD2 1 
ATOM   1008 N N   . GLY A 1 170 ? 18.530 -2.367  24.103  1.00 18.14 ? 155 GLY A N   1 
ATOM   1009 C CA  . GLY A 1 170 ? 18.418 -0.929  24.372  1.00 17.45 ? 155 GLY A CA  1 
ATOM   1010 C C   . GLY A 1 170 ? 19.242 -0.547  25.586  1.00 18.21 ? 155 GLY A C   1 
ATOM   1011 O O   . GLY A 1 170 ? 19.761 -1.361  26.324  1.00 17.49 ? 155 GLY A O   1 
ATOM   1012 N N   . VAL A 1 171 ? 19.429 0.783   25.739  1.00 16.22 ? 156 VAL A N   1 
ATOM   1013 C CA  . VAL A 1 171 ? 20.163 1.270   26.871  1.00 16.93 ? 156 VAL A CA  1 
ATOM   1014 C C   . VAL A 1 171 ? 19.428 2.529   27.334  1.00 17.66 ? 156 VAL A C   1 
ATOM   1015 O O   . VAL A 1 171 ? 18.739 3.154   26.525  1.00 17.85 ? 156 VAL A O   1 
ATOM   1016 C CB  . VAL A 1 171 ? 21.614 1.624   26.509  1.00 17.78 ? 156 VAL A CB  1 
ATOM   1017 C CG1 . VAL A 1 171 ? 22.302 0.459   25.880  1.00 17.49 ? 156 VAL A CG1 1 
ATOM   1018 C CG2 . VAL A 1 171 ? 21.747 2.751   25.548  1.00 17.52 ? 156 VAL A CG2 1 
ATOM   1019 N N   . GLY A 1 172 ? 19.515 2.789   28.607  1.00 16.16 ? 157 GLY A N   1 
ATOM   1020 C CA  . GLY A 1 172 ? 18.822 3.995   29.117  1.00 17.05 ? 157 GLY A CA  1 
ATOM   1021 C C   . GLY A 1 172 ? 19.278 4.504   30.422  1.00 17.53 ? 157 GLY A C   1 
ATOM   1022 O O   . GLY A 1 172 ? 20.166 3.940   31.063  1.00 16.34 ? 157 GLY A O   1 
ATOM   1023 N N   . PHE A 1 173 ? 18.677 5.645   30.807  1.00 16.63 ? 158 PHE A N   1 
ATOM   1024 C CA  . PHE A 1 173 ? 19.019 6.354   31.993  1.00 19.54 ? 158 PHE A CA  1 
ATOM   1025 C C   . PHE A 1 173 ? 17.707 6.741   32.721  1.00 19.08 ? 158 PHE A C   1 
ATOM   1026 O O   . PHE A 1 173 ? 16.738 7.201   32.098  1.00 19.91 ? 158 PHE A O   1 
ATOM   1027 C CB  . PHE A 1 173 ? 19.769 7.651   31.536  1.00 21.66 ? 158 PHE A CB  1 
ATOM   1028 C CG  . PHE A 1 173 ? 20.105 8.583   32.611  1.00 26.21 ? 158 PHE A CG  1 
ATOM   1029 C CD1 . PHE A 1 173 ? 21.087 8.313   33.518  1.00 28.08 ? 158 PHE A CD1 1 
ATOM   1030 C CD2 . PHE A 1 173 ? 19.429 9.808   32.677  1.00 31.59 ? 158 PHE A CD2 1 
ATOM   1031 C CE1 . PHE A 1 173 ? 21.412 9.225   34.531  1.00 33.07 ? 158 PHE A CE1 1 
ATOM   1032 C CE2 . PHE A 1 173 ? 19.775 10.726  33.680  1.00 36.25 ? 158 PHE A CE2 1 
ATOM   1033 C CZ  . PHE A 1 173 ? 20.743 10.409  34.609  1.00 34.27 ? 158 PHE A CZ  1 
ATOM   1034 N N   . ASN A 1 174 ? 17.669 6.432   33.999  1.00 18.90 ? 159 ASN A N   1 
ATOM   1035 C CA  . ASN A 1 174 ? 16.563 6.684   34.902  1.00 20.69 ? 159 ASN A CA  1 
ATOM   1036 C C   . ASN A 1 174 ? 16.945 7.772   35.853  1.00 22.59 ? 159 ASN A C   1 
ATOM   1037 O O   . ASN A 1 174 ? 18.005 7.765   36.527  1.00 22.12 ? 159 ASN A O   1 
ATOM   1038 C CB  . ASN A 1 174 ? 16.181 5.382   35.659  1.00 21.31 ? 159 ASN A CB  1 
ATOM   1039 C CG  . ASN A 1 174 ? 15.044 5.580   36.647  1.00 22.44 ? 159 ASN A CG  1 
ATOM   1040 O OD1 . ASN A 1 174 ? 15.131 6.369   37.591  1.00 24.40 ? 159 ASN A OD1 1 
ATOM   1041 N ND2 . ASN A 1 174 ? 14.013 4.821   36.453  1.00 23.82 ? 159 ASN A ND2 1 
ATOM   1042 N N   . PHE A 1 175 ? 16.083 8.784   35.905  1.00 25.46 ? 160 PHE A N   1 
ATOM   1043 C CA  . PHE A 1 175 ? 16.305 9.911   36.815  1.00 29.13 ? 160 PHE A CA  1 
ATOM   1044 C C   . PHE A 1 175 ? 15.028 10.193  37.619  1.00 31.62 ? 160 PHE A C   1 
ATOM   1045 O O   . PHE A 1 175 ? 13.903 9.932   37.228  1.00 29.20 ? 160 PHE A O   1 
ATOM   1046 C CB  . PHE A 1 175 ? 16.834 11.161  36.084  1.00 31.28 ? 160 PHE A CB  1 
ATOM   1047 C CG  . PHE A 1 175 ? 16.068 11.569  34.886  1.00 31.22 ? 160 PHE A CG  1 
ATOM   1048 C CD1 . PHE A 1 175 ? 16.248 10.896  33.681  1.00 33.41 ? 160 PHE A CD1 1 
ATOM   1049 C CD2 . PHE A 1 175 ? 15.091 12.559  34.953  1.00 36.32 ? 160 PHE A CD2 1 
ATOM   1050 C CE1 . PHE A 1 175 ? 15.510 11.199  32.569  1.00 34.62 ? 160 PHE A CE1 1 
ATOM   1051 C CE2 . PHE A 1 175 ? 14.343 12.886  33.842  1.00 34.65 ? 160 PHE A CE2 1 
ATOM   1052 C CZ  . PHE A 1 175 ? 14.553 12.207  32.639  1.00 37.52 ? 160 PHE A CZ  1 
ATOM   1053 O OXT . PHE A 1 175 ? 15.159 10.685  38.761  1.00 39.76 ? 160 PHE A OXT 1 
HETATM 1054 C C1  . C8E B 2 .   ? 15.232 -12.057 25.671  1.00 44.82 ? 201 C8E A C1  1 
HETATM 1055 C C2  . C8E B 2 .   ? 14.760 -12.182 27.108  1.00 46.07 ? 201 C8E A C2  1 
HETATM 1056 C C3  . C8E B 2 .   ? 13.292 -12.534 27.296  1.00 46.19 ? 201 C8E A C3  1 
HETATM 1057 C C4  . C8E B 2 .   ? 12.960 -12.449 28.773  1.00 43.34 ? 201 C8E A C4  1 
HETATM 1058 C C5  . C8E B 2 .   ? 11.611 -12.955 29.243  1.00 46.55 ? 201 C8E A C5  1 
HETATM 1059 C C6  . C8E B 2 .   ? 11.413 -12.565 30.707  1.00 42.01 ? 201 C8E A C6  1 
HETATM 1060 C C7  . C8E B 2 .   ? 9.964  -12.396 31.172  1.00 47.57 ? 201 C8E A C7  1 
HETATM 1061 C C8  . C8E B 2 .   ? 9.929  -12.082 32.671  1.00 46.79 ? 201 C8E A C8  1 
HETATM 1062 O O9  . C8E B 2 .   ? 8.649  -12.275 33.297  1.00 46.81 ? 201 C8E A O9  1 
HETATM 1063 C C10 . C8E B 2 .   ? 8.545  -12.804 34.648  1.00 39.49 ? 201 C8E A C10 1 
HETATM 1064 C C11 . C8E B 2 .   ? 9.698  -12.672 35.640  1.00 39.23 ? 201 C8E A C11 1 
HETATM 1065 O O12 . C8E B 2 .   ? 9.240  -13.437 36.757  1.00 41.31 ? 201 C8E A O12 1 
HETATM 1066 C C13 . C8E B 2 .   ? 9.821  -13.316 38.052  1.00 41.32 ? 201 C8E A C13 1 
HETATM 1067 C C14 . C8E B 2 .   ? 11.318 -13.498 38.061  1.00 45.44 ? 201 C8E A C14 1 
HETATM 1068 O O15 . C8E B 2 .   ? 11.786 -12.140 38.001  1.00 47.75 ? 201 C8E A O15 1 
HETATM 1069 C C1  . C8E C 2 .   ? 6.942  10.883  16.841  1.00 55.49 ? 202 C8E A C1  1 
HETATM 1070 C C2  . C8E C 2 .   ? 6.623  10.898  18.316  1.00 52.28 ? 202 C8E A C2  1 
HETATM 1071 C C3  . C8E C 2 .   ? 7.856  11.039  19.218  1.00 52.89 ? 202 C8E A C3  1 
HETATM 1072 C C4  . C8E C 2 .   ? 7.691  10.098  20.400  1.00 47.95 ? 202 C8E A C4  1 
HETATM 1073 C C5  . C8E C 2 .   ? 8.781  10.171  21.461  1.00 48.40 ? 202 C8E A C5  1 
HETATM 1074 C C6  . C8E C 2 .   ? 10.207 10.114  20.972  1.00 46.98 ? 202 C8E A C6  1 
HETATM 1075 C C7  . C8E C 2 .   ? 11.113 9.798   22.155  1.00 46.02 ? 202 C8E A C7  1 
HETATM 1076 C C8  . C8E C 2 .   ? 12.605 9.842   21.844  1.00 46.17 ? 202 C8E A C8  1 
HETATM 1077 O O9  . C8E C 2 .   ? 13.305 10.157  23.067  1.00 57.59 ? 202 C8E A O9  1 
HETATM 1078 C C10 . C8E C 2 .   ? 14.565 9.514   23.332  1.00 61.92 ? 202 C8E A C10 1 
HETATM 1079 C C11 . C8E C 2 .   ? 15.757 10.274  22.744  1.00 62.86 ? 202 C8E A C11 1 
HETATM 1080 O O12 . C8E C 2 .   ? 17.029 9.789   23.241  1.00 64.47 ? 202 C8E A O12 1 
HETATM 1081 C C13 . C8E C 2 .   ? 17.547 8.625   22.591  1.00 55.63 ? 202 C8E A C13 1 
HETATM 1082 C C14 . C8E C 2 .   ? 18.140 8.962   21.226  1.00 58.47 ? 202 C8E A C14 1 
HETATM 1083 O O15 . C8E C 2 .   ? 17.733 7.982   20.266  1.00 58.36 ? 202 C8E A O15 1 
HETATM 1084 C C16 . C8E C 2 .   ? 18.465 7.984   19.045  1.00 48.69 ? 202 C8E A C16 1 
HETATM 1085 C C17 . C8E C 2 .   ? 18.623 6.545   18.627  1.00 44.56 ? 202 C8E A C17 1 
HETATM 1086 O O18 . C8E C 2 .   ? 18.671 6.440   17.218  1.00 50.67 ? 202 C8E A O18 1 
HETATM 1087 C C1  . C8E D 2 .   ? 1.889  12.382  24.877  1.00 72.62 ? 203 C8E A C1  1 
HETATM 1088 C C2  . C8E D 2 .   ? 1.112  11.557  23.867  1.00 70.69 ? 203 C8E A C2  1 
HETATM 1089 C C3  . C8E D 2 .   ? 1.030  12.251  22.509  1.00 68.22 ? 203 C8E A C3  1 
HETATM 1090 C C4  . C8E D 2 .   ? 2.120  11.779  21.548  1.00 69.77 ? 203 C8E A C4  1 
HETATM 1091 C C5  . C8E D 2 .   ? 1.551  10.984  20.368  1.00 71.56 ? 203 C8E A C5  1 
HETATM 1092 C C6  . C8E D 2 .   ? 1.105  9.573   20.776  1.00 68.82 ? 203 C8E A C6  1 
HETATM 1093 C C7  . C8E D 2 .   ? 0.299  8.874   19.681  1.00 60.84 ? 203 C8E A C7  1 
HETATM 1094 C C8  . C8E D 2 .   ? 0.989  7.629   19.147  1.00 56.29 ? 203 C8E A C8  1 
HETATM 1095 O O9  . C8E D 2 .   ? 0.588  6.472   19.874  1.00 51.14 ? 203 C8E A O9  1 
HETATM 1096 C C10 . C8E D 2 .   ? 0.575  5.244   19.127  1.00 42.51 ? 203 C8E A C10 1 
HETATM 1097 C C11 . C8E D 2 .   ? -0.808 4.603   19.046  1.00 39.14 ? 203 C8E A C11 1 
HETATM 1098 O O12 . C8E D 2 .   ? -1.486 4.991   17.867  1.00 43.19 ? 203 C8E A O12 1 
HETATM 1099 C C13 . C8E D 2 .   ? -2.502 4.098   17.418  1.00 50.11 ? 203 C8E A C13 1 
HETATM 1100 C C14 . C8E D 2 .   ? -3.270 4.708   16.242  1.00 52.70 ? 203 C8E A C14 1 
HETATM 1101 O O12 . C8E E 2 .   ? 19.546 -9.672  21.405  1.00 63.09 ? 204 C8E A O12 1 
HETATM 1102 C C13 . C8E E 2 .   ? 20.274 -9.889  20.200  1.00 57.67 ? 204 C8E A C13 1 
HETATM 1103 C C14 . C8E E 2 .   ? 20.642 -8.590  19.489  1.00 56.56 ? 204 C8E A C14 1 
HETATM 1104 O O15 . C8E E 2 .   ? 19.473 -7.909  19.015  1.00 49.61 ? 204 C8E A O15 1 
HETATM 1105 C C16 . C8E E 2 .   ? 19.601 -7.341  17.736  1.00 44.25 ? 204 C8E A C16 1 
HETATM 1106 C C17 . C8E E 2 .   ? 19.586 -5.834  17.810  1.00 39.92 ? 204 C8E A C17 1 
HETATM 1107 O O18 . C8E E 2 .   ? 20.123 -5.380  16.584  1.00 42.33 ? 204 C8E A O18 1 
HETATM 1108 C C19 . C8E E 2 .   ? 19.474 -4.299  15.985  1.00 47.21 ? 204 C8E A C19 1 
HETATM 1109 C C20 . C8E E 2 .   ? 20.194 -3.896  14.740  1.00 50.19 ? 204 C8E A C20 1 
HETATM 1110 O O21 . C8E E 2 .   ? 20.775 -5.005  14.053  1.00 57.57 ? 204 C8E A O21 1 
HETATM 1111 C C6  . C8E F 2 .   ? 18.073 -15.406 40.427  1.00 75.67 ? 205 C8E A C6  1 
HETATM 1112 C C7  . C8E F 2 .   ? 19.312 -15.578 39.534  1.00 79.03 ? 205 C8E A C7  1 
HETATM 1113 C C8  . C8E F 2 .   ? 20.003 -14.261 39.161  1.00 74.00 ? 205 C8E A C8  1 
HETATM 1114 O O9  . C8E F 2 .   ? 20.517 -14.326 37.821  1.00 75.86 ? 205 C8E A O9  1 
HETATM 1115 C C10 . C8E F 2 .   ? 20.686 -13.060 37.159  1.00 72.78 ? 205 C8E A C10 1 
HETATM 1116 C C11 . C8E F 2 .   ? 22.117 -13.001 36.633  1.00 76.82 ? 205 C8E A C11 1 
HETATM 1117 O O12 . C8E F 2 .   ? 22.347 -11.884 35.776  1.00 73.92 ? 205 C8E A O12 1 
HETATM 1118 C C13 . C8E F 2 .   ? 21.610 -11.913 34.551  1.00 70.51 ? 205 C8E A C13 1 
HETATM 1119 C C14 . C8E F 2 .   ? 22.469 -11.274 33.472  1.00 67.79 ? 205 C8E A C14 1 
HETATM 1120 O O15 . C8E F 2 .   ? 21.684 -11.115 32.286  1.00 68.83 ? 205 C8E A O15 1 
HETATM 1121 C C16 . C8E F 2 .   ? 20.988 -9.866  32.177  1.00 63.13 ? 205 C8E A C16 1 
HETATM 1122 C C17 . C8E F 2 .   ? 21.031 -9.362  30.739  1.00 61.35 ? 205 C8E A C17 1 
HETATM 1123 O O18 . C8E F 2 .   ? 20.286 -8.144  30.641  1.00 57.84 ? 205 C8E A O18 1 
HETATM 1124 C C19 . C8E F 2 .   ? 20.218 -7.609  29.339  1.00 46.19 ? 205 C8E A C19 1 
HETATM 1125 C C20 . C8E F 2 .   ? 21.415 -6.740  29.152  1.00 43.68 ? 205 C8E A C20 1 
HETATM 1126 O O21 . C8E F 2 .   ? 22.037 -7.004  27.909  1.00 49.71 ? 205 C8E A O21 1 
HETATM 1127 C C1  . C8E G 2 .   ? -8.529 -11.802 13.870  1.00 68.27 ? 206 C8E A C1  1 
HETATM 1128 C C2  . C8E G 2 .   ? -8.269 -10.372 14.311  1.00 65.81 ? 206 C8E A C2  1 
HETATM 1129 C C3  . C8E G 2 .   ? -7.109 -10.324 15.298  1.00 62.98 ? 206 C8E A C3  1 
HETATM 1130 C C4  . C8E G 2 .   ? -7.191 -9.125  16.250  1.00 61.27 ? 206 C8E A C4  1 
HETATM 1131 C C5  . C8E G 2 .   ? -7.112 -9.529  17.717  1.00 59.69 ? 206 C8E A C5  1 
HETATM 1132 C C6  . C8E G 2 .   ? -6.938 -8.334  18.647  1.00 60.17 ? 206 C8E A C6  1 
HETATM 1133 C C7  . C8E G 2 .   ? -6.870 -8.765  20.109  1.00 57.59 ? 206 C8E A C7  1 
HETATM 1134 C C8  . C8E G 2 .   ? -6.197 -7.691  20.950  1.00 58.16 ? 206 C8E A C8  1 
HETATM 1135 C C1  . C8E H 2 .   ? 4.099  8.452   28.410  1.00 38.14 ? 207 C8E A C1  1 
HETATM 1136 C C2  . C8E H 2 .   ? 5.392  9.172   28.177  1.00 36.73 ? 207 C8E A C2  1 
HETATM 1137 C C3  . C8E H 2 .   ? 6.048  9.700   29.451  1.00 43.42 ? 207 C8E A C3  1 
HETATM 1138 C C4  . C8E H 2 .   ? 6.304  11.206  29.386  1.00 46.37 ? 207 C8E A C4  1 
HETATM 1139 C C5  . C8E H 2 .   ? 6.499  11.863  30.745  1.00 50.63 ? 207 C8E A C5  1 
HETATM 1140 C C6  . C8E H 2 .   ? 6.792  13.360  30.611  1.00 54.07 ? 207 C8E A C6  1 
HETATM 1141 O O   . HOH I 3 .   ? 24.498 6.035   37.817  1.00 33.75 ? 301 HOH A O   1 
HETATM 1142 O O   . HOH I 3 .   ? -4.599 3.278   11.455  1.00 48.93 ? 302 HOH A O   1 
HETATM 1143 O O   . HOH I 3 .   ? -3.824 -3.607  11.564  1.00 26.57 ? 303 HOH A O   1 
HETATM 1144 O O   . HOH I 3 .   ? 14.882 -3.157  22.582  1.00 34.84 ? 304 HOH A O   1 
HETATM 1145 O O   . HOH I 3 .   ? 11.957 0.141   28.969  1.00 34.99 ? 305 HOH A O   1 
HETATM 1146 O O   . HOH I 3 .   ? 12.566 -6.449  20.558  1.00 28.47 ? 306 HOH A O   1 
HETATM 1147 O O   . HOH I 3 .   ? 19.131 -8.794  40.475  1.00 37.85 ? 307 HOH A O   1 
HETATM 1148 O O   . HOH I 3 .   ? 6.604  2.504   23.704  1.00 25.17 ? 308 HOH A O   1 
HETATM 1149 O O   . HOH I 3 .   ? 8.256  2.528   18.373  1.00 38.66 ? 309 HOH A O   1 
HETATM 1150 O O   . HOH I 3 .   ? 16.794 -3.726  40.021  1.00 30.60 ? 310 HOH A O   1 
HETATM 1151 O O   . HOH I 3 .   ? 4.463  -3.832  24.248  1.00 29.59 ? 311 HOH A O   1 
HETATM 1152 O O   . HOH I 3 .   ? 7.473  -6.211  40.846  1.00 32.24 ? 312 HOH A O   1 
HETATM 1153 O O   . HOH I 3 .   ? 8.729  -3.521  43.219  1.00 26.32 ? 313 HOH A O   1 
HETATM 1154 O O   . HOH I 3 .   ? 6.025  -4.840  22.351  1.00 38.38 ? 314 HOH A O   1 
HETATM 1155 O O   . HOH I 3 .   ? 19.902 -0.662  44.838  1.00 42.34 ? 315 HOH A O   1 
HETATM 1156 O O   . HOH I 3 .   ? 4.717  6.206   13.280  1.00 28.99 ? 316 HOH A O   1 
HETATM 1157 O O   . HOH I 3 .   ? 9.967  -5.834  24.913  1.00 40.54 ? 317 HOH A O   1 
HETATM 1158 O O   . HOH I 3 .   ? 11.982 4.889   28.032  1.00 32.55 ? 318 HOH A O   1 
HETATM 1159 O O   . HOH I 3 .   ? 15.384 -6.398  41.034  1.00 34.96 ? 319 HOH A O   1 
HETATM 1160 O O   . HOH I 3 .   ? 13.053 4.707   7.238   1.00 34.35 ? 320 HOH A O   1 
HETATM 1161 O O   . HOH I 3 .   ? 12.875 10.257  40.271  1.00 48.69 ? 321 HOH A O   1 
HETATM 1162 O O   . HOH I 3 .   ? 12.306 2.825   29.804  1.00 29.92 ? 322 HOH A O   1 
HETATM 1163 O O   . HOH I 3 .   ? 9.140  -1.342  45.397  1.00 36.34 ? 323 HOH A O   1 
HETATM 1164 O O   . HOH I 3 .   ? 2.070  0.141   7.653   1.00 38.73 ? 324 HOH A O   1 
HETATM 1165 O O   . HOH I 3 .   ? 1.243  8.893   12.020  1.00 47.76 ? 325 HOH A O   1 
HETATM 1166 O O   . HOH I 3 .   ? 22.595 -6.309  14.406  1.00 53.40 ? 326 HOH A O   1 
HETATM 1167 O O   . HOH I 3 .   ? 8.711  3.357   -8.362  1.00 42.12 ? 327 HOH A O   1 
HETATM 1168 O O   . HOH I 3 .   ? 13.117 0.436   37.797  1.00 21.37 ? 328 HOH A O   1 
HETATM 1169 O O   . HOH I 3 .   ? 11.907 2.824   38.234  1.00 34.92 ? 329 HOH A O   1 
# 
loop_
_atom_site_anisotrop.id 
_atom_site_anisotrop.type_symbol 
_atom_site_anisotrop.pdbx_label_atom_id 
_atom_site_anisotrop.pdbx_label_alt_id 
_atom_site_anisotrop.pdbx_label_comp_id 
_atom_site_anisotrop.pdbx_label_asym_id 
_atom_site_anisotrop.pdbx_label_seq_id 
_atom_site_anisotrop.pdbx_PDB_ins_code 
_atom_site_anisotrop.U[1][1] 
_atom_site_anisotrop.U[2][2] 
_atom_site_anisotrop.U[3][3] 
_atom_site_anisotrop.U[1][2] 
_atom_site_anisotrop.U[1][3] 
_atom_site_anisotrop.U[2][3] 
_atom_site_anisotrop.pdbx_auth_seq_id 
_atom_site_anisotrop.pdbx_auth_comp_id 
_atom_site_anisotrop.pdbx_auth_asym_id 
_atom_site_anisotrop.pdbx_auth_atom_id 
1    N N   . GLN A 16  ? 0.3661 0.4137 0.3933 -0.0046 0.0093  -0.0116 1   GLN A N   
2    C CA  . GLN A 16  ? 0.3327 0.3703 0.3647 -0.0013 0.0095  -0.0067 1   GLN A CA  
3    C C   . GLN A 16  ? 0.3411 0.3858 0.3731 0.0000  0.0110  -0.0069 1   GLN A C   
4    O O   . GLN A 16  ? 0.4472 0.5015 0.4749 -0.0012 0.0121  -0.0117 1   GLN A O   
5    C CB  . GLN A 16  ? 0.3283 0.3677 0.3657 -0.0002 0.0087  0.0032  1   GLN A CB  
6    C CG  . GLN A 16  ? 0.2971 0.3286 0.3356 -0.0005 0.0076  0.0044  1   GLN A CG  
7    C CD  . GLN A 16  ? 0.2737 0.3093 0.3177 0.0010  0.0080  0.0144  1   GLN A CD  
8    O OE1 . GLN A 16  ? 0.2647 0.2989 0.3135 0.0025  0.0092  0.0198  1   GLN A OE1 
9    N NE2 . GLN A 16  ? 0.2862 0.3264 0.3304 0.0006  0.0074  0.0171  1   GLN A NE2 
10   N N   . GLY A 17  ? 0.2981 0.3387 0.3350 0.0021  0.0112  -0.0021 2   GLY A N   
11   C CA  . GLY A 17  ? 0.3068 0.3547 0.3448 0.0033  0.0127  -0.0012 2   GLY A CA  
12   C C   . GLY A 17  ? 0.2847 0.3243 0.3213 0.0050  0.0137  -0.0080 2   GLY A C   
13   O O   . GLY A 17  ? 0.2668 0.2934 0.3023 0.0056  0.0133  -0.0125 2   GLY A O   
14   N N   . GLN A 18  ? 0.2715 0.3191 0.3087 0.0063  0.0154  -0.0079 3   GLN A N   
15   C CA  . GLN A 18  ? 0.2800 0.3224 0.3171 0.0089  0.0170  -0.0129 3   GLN A CA  
16   C C   . GLN A 18  ? 0.2844 0.3181 0.3162 0.0092  0.0184  -0.0215 3   GLN A C   
17   O O   . GLN A 18  ? 0.2769 0.3151 0.3040 0.0068  0.0192  -0.0258 3   GLN A O   
18   C CB  . GLN A 18  ? 0.3148 0.3703 0.3522 0.0101  0.0193  -0.0122 3   GLN A CB  
19   C CG  . GLN A 18  ? 0.3887 0.4406 0.4268 0.0136  0.0214  -0.0163 3   GLN A CG  
20   C CD  . GLN A 18  ? 0.4796 0.5455 0.5193 0.0150  0.0238  -0.0144 3   GLN A CD  
21   O OE1 . GLN A 18  ? 0.5665 0.6447 0.6036 0.0135  0.0248  -0.0132 3   GLN A OE1 
22   N NE2 . GLN A 18  ? 0.5581 0.6232 0.6017 0.0181  0.0249  -0.0142 3   GLN A NE2 
23   N N   . ASN A 19  ? 0.2891 0.3111 0.3223 0.0120  0.0188  -0.0235 4   ASN A N   
24   C CA  . ASN A 19  ? 0.3188 0.3296 0.3484 0.0132  0.0212  -0.0307 4   ASN A CA  
25   C C   . ASN A 19  ? 0.3197 0.3211 0.3476 0.0107  0.0198  -0.0320 4   ASN A C   
26   O O   . ASN A 19  ? 0.3187 0.3102 0.3443 0.0111  0.0222  -0.0374 4   ASN A O   
27   C CB  . ASN A 19  ? 0.3499 0.3665 0.3752 0.0126  0.0251  -0.0378 4   ASN A CB  
28   C CG  . ASN A 19  ? 0.4018 0.4063 0.4256 0.0154  0.0294  -0.0446 4   ASN A CG  
29   O OD1 . ASN A 19  ? 0.4408 0.4372 0.4678 0.0200  0.0302  -0.0424 4   ASN A OD1 
30   N ND2 . ASN A 19  ? 0.4575 0.4610 0.4769 0.0125  0.0326  -0.0528 4   ASN A ND2 
31   N N   . SER A 20  ? 0.2668 0.2712 0.2962 0.0083  0.0166  -0.0268 5   SER A N   
32   C CA  . SER A 20  ? 0.2704 0.2664 0.2987 0.0064  0.0154  -0.0274 5   SER A CA  
33   C C   . SER A 20  ? 0.2541 0.2379 0.2847 0.0093  0.0144  -0.0254 5   SER A C   
34   O O   . SER A 20  ? 0.2663 0.2507 0.3001 0.0120  0.0138  -0.0224 5   SER A O   
35   C CB  . SER A 20  ? 0.2761 0.2804 0.3053 0.0034  0.0129  -0.0225 5   SER A CB  
36   O OG  . SER A 20  ? 0.2660 0.2709 0.3000 0.0046  0.0111  -0.0153 5   SER A OG  
37   N N   . VAL A 21  ? 0.2592 0.2334 0.2884 0.0086  0.0146  -0.0273 6   VAL A N   
38   C CA  . VAL A 21  ? 0.2695 0.2333 0.2999 0.0113  0.0139  -0.0253 6   VAL A CA  
39   C C   . VAL A 21  ? 0.2560 0.2174 0.2868 0.0091  0.0116  -0.0224 6   VAL A C   
40   O O   . VAL A 21  ? 0.2609 0.2254 0.2904 0.0058  0.0115  -0.0234 6   VAL A O   
41   C CB  . VAL A 21  ? 0.3186 0.2716 0.3471 0.0137  0.0174  -0.0295 6   VAL A CB  
42   C CG1 . VAL A 21  ? 0.3456 0.2899 0.3750 0.0168  0.0166  -0.0263 6   VAL A CG1 
43   C CG2 . VAL A 21  ? 0.3761 0.3309 0.4051 0.0171  0.0202  -0.0315 6   VAL A CG2 
44   N N   . GLU A 22  ? 0.2598 0.2169 0.2926 0.0109  0.0098  -0.0190 7   GLU A N   
45   C CA  . GLU A 22  ? 0.2620 0.2156 0.2953 0.0096  0.0082  -0.0165 7   GLU A CA  
46   C C   . GLU A 22  ? 0.2554 0.1998 0.2877 0.0122  0.0083  -0.0167 7   GLU A C   
47   O O   . GLU A 22  ? 0.2682 0.2115 0.3008 0.0154  0.0083  -0.0164 7   GLU A O   
48   C CB  . GLU A 22  ? 0.2748 0.2334 0.3120 0.0087  0.0063  -0.0120 7   GLU A CB  
49   C CG  . GLU A 22  ? 0.2951 0.2627 0.3334 0.0063  0.0064  -0.0098 7   GLU A CG  
50   C CD  . GLU A 22  ? 0.2648 0.2364 0.3080 0.0056  0.0059  -0.0043 7   GLU A CD  
51   O OE1 . GLU A 22  ? 0.2919 0.2590 0.3380 0.0061  0.0054  -0.0034 7   GLU A OE1 
52   O OE2 . GLU A 22  ? 0.2628 0.2428 0.3069 0.0043  0.0064  -0.0013 7   GLU A OE2 
53   N N   . ILE A 23  ? 0.2450 0.1841 0.2758 0.0111  0.0087  -0.0168 8   ILE A N   
54   C CA  . ILE A 23  ? 0.2593 0.1909 0.2891 0.0134  0.0088  -0.0158 8   ILE A CA  
55   C C   . ILE A 23  ? 0.2427 0.1745 0.2736 0.0120  0.0070  -0.0132 8   ILE A C   
56   O O   . ILE A 23  ? 0.2372 0.1719 0.2689 0.0093  0.0069  -0.0123 8   ILE A O   
57   C CB  . ILE A 23  ? 0.3264 0.2508 0.3541 0.0131  0.0115  -0.0178 8   ILE A CB  
58   C CG1 . ILE A 23  ? 0.4108 0.3340 0.4379 0.0137  0.0144  -0.0214 8   ILE A CG1 
59   C CG2 . ILE A 23  ? 0.3683 0.2856 0.3948 0.0163  0.0121  -0.0158 8   ILE A CG2 
60   C CD1 . ILE A 23  ? 0.4584 0.3794 0.4857 0.0187  0.0154  -0.0202 8   ILE A CD1 
61   N N   . GLU A 24  ? 0.2346 0.1641 0.2656 0.0141  0.0059  -0.0121 9   GLU A N   
62   C CA  . GLU A 24  ? 0.2397 0.1687 0.2721 0.0129  0.0049  -0.0104 9   GLU A CA  
63   C C   . GLU A 24  ? 0.2359 0.1601 0.2660 0.0150  0.0049  -0.0105 9   GLU A C   
64   O O   . GLU A 24  ? 0.2338 0.1575 0.2619 0.0179  0.0048  -0.0111 9   GLU A O   
65   C CB  . GLU A 24  ? 0.2744 0.2082 0.3104 0.0119  0.0037  -0.0100 9   GLU A CB  
66   C CG  . GLU A 24  ? 0.3239 0.2559 0.3626 0.0106  0.0038  -0.0088 9   GLU A CG  
67   C CD  . GLU A 24  ? 0.4351 0.3709 0.4784 0.0088  0.0035  -0.0087 9   GLU A CD  
68   O OE1 . GLU A 24  ? 0.4378 0.3789 0.4828 0.0081  0.0034  -0.0077 9   GLU A OE1 
69   O OE2 . GLU A 24  ? 0.5566 0.4900 0.6019 0.0078  0.0037  -0.0099 9   GLU A OE2 
70   N N   . ALA A 25  ? 0.2131 0.1346 0.2435 0.0142  0.0052  -0.0094 10  ALA A N   
71   C CA  . ALA A 25  ? 0.2251 0.1434 0.2532 0.0161  0.0053  -0.0097 10  ALA A CA  
72   C C   . ALA A 25  ? 0.2280 0.1471 0.2589 0.0145  0.0049  -0.0104 10  ALA A C   
73   O O   . ALA A 25  ? 0.2355 0.1552 0.2700 0.0127  0.0056  -0.0088 10  ALA A O   
74   C CB  . ALA A 25  ? 0.2479 0.1620 0.2743 0.0165  0.0069  -0.0083 10  ALA A CB  
75   N N   . PHE A 26  ? 0.2214 0.1410 0.2507 0.0154  0.0041  -0.0128 11  PHE A N   
76   C CA  . PHE A 26  ? 0.2299 0.1489 0.2622 0.0132  0.0045  -0.0151 11  PHE A CA  
77   C C   . PHE A 26  ? 0.2349 0.1525 0.2640 0.0141  0.0048  -0.0180 11  PHE A C   
78   O O   . PHE A 26  ? 0.2317 0.1512 0.2559 0.0167  0.0040  -0.0182 11  PHE A O   
79   C CB  . PHE A 26  ? 0.2371 0.1612 0.2727 0.0111  0.0031  -0.0171 11  PHE A CB  
80   C CG  . PHE A 26  ? 0.2407 0.1709 0.2734 0.0125  0.0009  -0.0196 11  PHE A CG  
81   C CD1 . PHE A 26  ? 0.2709 0.2037 0.3015 0.0122  0.0002  -0.0234 11  PHE A CD1 
82   C CD2 . PHE A 26  ? 0.2770 0.2115 0.3089 0.0145  -0.0002 -0.0178 11  PHE A CD2 
83   C CE1 . PHE A 26  ? 0.2841 0.2259 0.3120 0.0139  -0.0022 -0.0249 11  PHE A CE1 
84   C CE2 . PHE A 26  ? 0.2991 0.2406 0.3290 0.0168  -0.0019 -0.0188 11  PHE A CE2 
85   C CZ  . PHE A 26  ? 0.2941 0.2400 0.3218 0.0167  -0.0031 -0.0218 11  PHE A CZ  
86   N N   . GLY A 27  ? 0.2311 0.1457 0.2632 0.0119  0.0065  -0.0207 12  GLY A N   
87   C CA  . GLY A 27  ? 0.2356 0.1495 0.2647 0.0121  0.0071  -0.0247 12  GLY A CA  
88   C C   . GLY A 27  ? 0.2535 0.1653 0.2877 0.0081  0.0088  -0.0293 12  GLY A C   
89   O O   . GLY A 27  ? 0.2623 0.1694 0.3025 0.0067  0.0112  -0.0269 12  GLY A O   
90   N N   . LYS A 28  ? 0.2581 0.1748 0.2905 0.0062  0.0075  -0.0355 13  LYS A N   
91   C CA  . LYS A 28  ? 0.2793 0.1949 0.3170 0.0010  0.0092  -0.0417 13  LYS A CA  
92   C C   . LYS A 28  ? 0.2912 0.2077 0.3252 -0.0004 0.0102  -0.0496 13  LYS A C   
93   O O   . LYS A 28  ? 0.2896 0.2124 0.3164 0.0023  0.0081  -0.0506 13  LYS A O   
94   C CB  . LYS A 28  ? 0.2892 0.2137 0.3292 -0.0016 0.0061  -0.0430 13  LYS A CB  
95   C CG  . LYS A 28  ? 0.3170 0.2421 0.3600 -0.0003 0.0052  -0.0364 13  LYS A CG  
96   C CD  . LYS A 28  ? 0.3530 0.2885 0.3976 -0.0022 0.0022  -0.0381 13  LYS A CD  
97   C CE  . LYS A 28  ? 0.4158 0.3526 0.4626 -0.0005 0.0016  -0.0318 13  LYS A CE  
98   N NZ  . LYS A 28  ? 0.4420 0.3874 0.4935 -0.0034 0.0001  -0.0331 13  LYS A NZ  
99   N N   . ARG A 29  ? 0.3013 0.2115 0.3404 -0.0048 0.0140  -0.0554 14  ARG A N   
100  C CA  . ARG A 29  ? 0.3373 0.2480 0.3730 -0.0068 0.0155  -0.0641 14  ARG A CA  
101  C C   . ARG A 29  ? 0.3326 0.2446 0.3744 -0.0143 0.0168  -0.0729 14  ARG A C   
102  O O   . ARG A 29  ? 0.3173 0.2219 0.3676 -0.0170 0.0197  -0.0709 14  ARG A O   
103  C CB  . ARG A 29  ? 0.4068 0.3047 0.4439 -0.0047 0.0212  -0.0633 14  ARG A CB  
104  C CG  . ARG A 29  ? 0.4968 0.3928 0.5313 -0.0072 0.0244  -0.0735 14  ARG A CG  
105  C CD  . ARG A 29  ? 0.5852 0.4697 0.6204 -0.0035 0.0301  -0.0715 14  ARG A CD  
106  N NE  . ARG A 29  ? 0.6687 0.5559 0.6981 0.0029  0.0281  -0.0634 14  ARG A NE  
107  C CZ  . ARG A 29  ? 0.7392 0.6337 0.7597 0.0057  0.0262  -0.0650 14  ARG A CZ  
108  N NH1 . ARG A 29  ? 0.7552 0.6507 0.7723 0.0110  0.0252  -0.0567 14  ARG A NH1 
109  N NH2 . ARG A 29  ? 0.7622 0.6644 0.7772 0.0031  0.0252  -0.0745 14  ARG A NH2 
110  N N   . TYR A 30  ? 0.3495 0.2721 0.3869 -0.0176 0.0145  -0.0820 15  TYR A N   
111  C CA  . TYR A 30  ? 0.3855 0.3106 0.4288 -0.0260 0.0158  -0.0919 15  TYR A CA  
112  C C   . TYR A 30  ? 0.3821 0.2913 0.4316 -0.0298 0.0234  -0.0978 15  TYR A C   
113  O O   . TYR A 30  ? 0.3710 0.2731 0.4166 -0.0268 0.0266  -0.0993 15  TYR A O   
114  C CB  . TYR A 30  ? 0.4319 0.3744 0.4686 -0.0291 0.0118  -0.1014 15  TYR A CB  
115  C CG  . TYR A 30  ? 0.4693 0.4286 0.5034 -0.0268 0.0052  -0.0963 15  TYR A CG  
116  C CD1 . TYR A 30  ? 0.5369 0.5023 0.5632 -0.0190 0.0017  -0.0884 15  TYR A CD1 
117  C CD2 . TYR A 30  ? 0.5189 0.4872 0.5590 -0.0322 0.0030  -0.0990 15  TYR A CD2 
118  C CE1 . TYR A 30  ? 0.5823 0.5618 0.6067 -0.0160 -0.0033 -0.0831 15  TYR A CE1 
119  C CE2 . TYR A 30  ? 0.5487 0.5329 0.5868 -0.0292 -0.0026 -0.0937 15  TYR A CE2 
120  C CZ  . TYR A 30  ? 0.5762 0.5657 0.6063 -0.0208 -0.0056 -0.0859 15  TYR A CZ  
121  O OH  . TYR A 30  ? 0.6211 0.6251 0.6496 -0.0168 -0.0101 -0.0799 15  TYR A OH  
122  N N   . PHE A 31  ? 0.3815 0.2852 0.4408 -0.0363 0.0267  -0.1013 16  PHE A N   
123  C CA  . PHE A 31  ? 0.4470 0.3352 0.5134 -0.0409 0.0349  -0.1084 16  PHE A CA  
124  C C   . PHE A 31  ? 0.4770 0.3692 0.5492 -0.0511 0.0362  -0.1205 16  PHE A C   
125  O O   . PHE A 31  ? 0.6068 0.4859 0.6844 -0.0556 0.0437  -0.1286 16  PHE A O   
126  C CB  . PHE A 31  ? 0.4558 0.3269 0.5317 -0.0380 0.0411  -0.0984 16  PHE A CB  
127  C CG  . PHE A 31  ? 0.4586 0.3308 0.5431 -0.0409 0.0407  -0.0927 16  PHE A CG  
128  C CD1 . PHE A 31  ? 0.4778 0.3433 0.5727 -0.0487 0.0460  -0.0985 16  PHE A CD1 
129  C CD2 . PHE A 31  ? 0.4407 0.3202 0.5230 -0.0358 0.0355  -0.0815 16  PHE A CD2 
130  C CE1 . PHE A 31  ? 0.4788 0.3459 0.5818 -0.0510 0.0459  -0.0924 16  PHE A CE1 
131  C CE2 . PHE A 31  ? 0.4362 0.3174 0.5259 -0.0378 0.0354  -0.0759 16  PHE A CE2 
132  C CZ  . PHE A 31  ? 0.4842 0.3595 0.5843 -0.0453 0.0405  -0.0809 16  PHE A CZ  
133  N N   . ALA A 41  ? 0.5366 0.4893 0.5438 -0.0121 0.0105  -0.0986 26  ALA A N   
134  C CA  . ALA A 41  ? 0.4840 0.4458 0.4867 -0.0055 0.0057  -0.0878 26  ALA A CA  
135  C C   . ALA A 41  ? 0.4624 0.4115 0.4710 -0.0025 0.0065  -0.0773 26  ALA A C   
136  O O   . ALA A 41  ? 0.4288 0.3676 0.4456 -0.0064 0.0091  -0.0783 26  ALA A O   
137  C CB  . ALA A 41  ? 0.4896 0.4704 0.4912 -0.0077 0.0004  -0.0902 26  ALA A CB  
138  N N   . ASP A 42  ? 0.4052 0.3552 0.4099 0.0041  0.0049  -0.0675 27  ASP A N   
139  C CA  . ASP A 42  ? 0.3755 0.3161 0.3848 0.0065  0.0054  -0.0586 27  ASP A CA  
140  C C   . ASP A 42  ? 0.3447 0.2945 0.3527 0.0096  0.0013  -0.0524 27  ASP A C   
141  O O   . ASP A 42  ? 0.3605 0.3222 0.3626 0.0126  -0.0012 -0.0518 27  ASP A O   
142  C CB  . ASP A 42  ? 0.3953 0.3271 0.4024 0.0112  0.0081  -0.0524 27  ASP A CB  
143  C CG  . ASP A 42  ? 0.5149 0.4349 0.5252 0.0095  0.0132  -0.0559 27  ASP A CG  
144  O OD1 . ASP A 42  ? 0.5246 0.4409 0.5399 0.0046  0.0152  -0.0626 27  ASP A OD1 
145  O OD2 . ASP A 42  ? 0.6043 0.5187 0.6129 0.0133  0.0156  -0.0514 27  ASP A OD2 
146  N N   . LEU A 43  ? 0.3029 0.2471 0.3162 0.0095  0.0012  -0.0473 28  LEU A N   
147  C CA  . LEU A 43  ? 0.2894 0.2403 0.3022 0.0128  -0.0017 -0.0414 28  LEU A CA  
148  C C   . LEU A 43  ? 0.2846 0.2253 0.2991 0.0153  0.0000  -0.0344 28  LEU A C   
149  O O   . LEU A 43  ? 0.2767 0.2097 0.2966 0.0127  0.0017  -0.0338 28  LEU A O   
150  C CB  . LEU A 43  ? 0.3011 0.2584 0.3196 0.0088  -0.0037 -0.0440 28  LEU A CB  
151  C CG  . LEU A 43  ? 0.3054 0.2707 0.3241 0.0121  -0.0063 -0.0388 28  LEU A CG  
152  C CD1 . LEU A 43  ? 0.3239 0.3033 0.3372 0.0158  -0.0088 -0.0383 28  LEU A CD1 
153  C CD2 . LEU A 43  ? 0.3354 0.3040 0.3609 0.0078  -0.0072 -0.0406 28  LEU A CD2 
154  N N   . TYR A 44  ? 0.2843 0.2258 0.2948 0.0204  -0.0002 -0.0286 29  TYR A N   
155  C CA  . TYR A 44  ? 0.2745 0.2073 0.2866 0.0219  0.0016  -0.0230 29  TYR A CA  
156  C C   . TYR A 44  ? 0.2573 0.1933 0.2694 0.0249  0.0005  -0.0188 29  TYR A C   
157  O O   . TYR A 44  ? 0.2652 0.2089 0.2741 0.0282  -0.0006 -0.0177 29  TYR A O   
158  C CB  . TYR A 44  ? 0.3024 0.2310 0.3103 0.0251  0.0037  -0.0201 29  TYR A CB  
159  C CG  . TYR A 44  ? 0.3383 0.2643 0.3450 0.0238  0.0055  -0.0237 29  TYR A CG  
160  C CD1 . TYR A 44  ? 0.3790 0.2990 0.3902 0.0205  0.0070  -0.0262 29  TYR A CD1 
161  C CD2 . TYR A 44  ? 0.4558 0.3858 0.4564 0.0266  0.0061  -0.0241 29  TYR A CD2 
162  C CE1 . TYR A 44  ? 0.3842 0.3008 0.3947 0.0197  0.0095  -0.0298 29  TYR A CE1 
163  C CE2 . TYR A 44  ? 0.4841 0.4118 0.4833 0.0256  0.0082  -0.0281 29  TYR A CE2 
164  C CZ  . TYR A 44  ? 0.4277 0.3481 0.4321 0.0222  0.0101  -0.0312 29  TYR A CZ  
165  O OH  . TYR A 44  ? 0.4778 0.3952 0.4811 0.0216  0.0130  -0.0357 29  TYR A OH  
166  N N   . GLY A 45  ? 0.2295 0.1607 0.2454 0.0237  0.0011  -0.0168 30  GLY A N   
167  C CA  . GLY A 45  ? 0.2470 0.1807 0.2637 0.0259  0.0007  -0.0142 30  GLY A CA  
168  C C   . GLY A 45  ? 0.2359 0.1643 0.2559 0.0242  0.0019  -0.0127 30  GLY A C   
169  O O   . GLY A 45  ? 0.2428 0.1655 0.2642 0.0220  0.0032  -0.0123 30  GLY A O   
170  N N   . GLY A 46  ? 0.2423 0.1739 0.2635 0.0257  0.0016  -0.0118 31  GLY A N   
171  C CA  . GLY A 46  ? 0.2489 0.1775 0.2725 0.0245  0.0028  -0.0111 31  GLY A CA  
172  C C   . GLY A 46  ? 0.2449 0.1800 0.2712 0.0245  0.0017  -0.0118 31  GLY A C   
173  O O   . GLY A 46  ? 0.2461 0.1884 0.2723 0.0266  0.0003  -0.0120 31  GLY A O   
174  N N   . SER A 47  ? 0.2340 0.1680 0.2626 0.0225  0.0026  -0.0120 32  SER A N   
175  C CA  . SER A 47  ? 0.2540 0.1942 0.2852 0.0225  0.0021  -0.0124 32  SER A CA  
176  C C   . SER A 47  ? 0.2427 0.1805 0.2740 0.0227  0.0044  -0.0125 32  SER A C   
177  O O   . SER A 47  ? 0.2308 0.1638 0.2612 0.0206  0.0056  -0.0128 32  SER A O   
178  C CB  . SER A 47  ? 0.2845 0.2286 0.3198 0.0180  0.0005  -0.0135 32  SER A CB  
179  O OG  . SER A 47  ? 0.3896 0.3398 0.4282 0.0170  0.0004  -0.0135 32  SER A OG  
180  N N   . ILE A 48  ? 0.2454 0.1876 0.2778 0.0251  0.0050  -0.0126 33  ILE A N   
181  C CA  . ILE A 48  ? 0.2554 0.1975 0.2883 0.0248  0.0072  -0.0138 33  ILE A CA  
182  C C   . ILE A 48  ? 0.2516 0.2027 0.2878 0.0234  0.0060  -0.0139 33  ILE A C   
183  O O   . ILE A 48  ? 0.2373 0.1947 0.2755 0.0253  0.0047  -0.0131 33  ILE A O   
184  C CB  . ILE A 48  ? 0.3128 0.2507 0.3444 0.0297  0.0108  -0.0138 33  ILE A CB  
185  C CG1 . ILE A 48  ? 0.3844 0.3137 0.4136 0.0315  0.0125  -0.0126 33  ILE A CG1 
186  C CG2 . ILE A 48  ? 0.3550 0.2925 0.3868 0.0284  0.0134  -0.0167 33  ILE A CG2 
187  C CD1 . ILE A 48  ? 0.4721 0.3939 0.4999 0.0280  0.0142  -0.0145 33  ILE A CD1 
188  N N   . GLY A 49  ? 0.2555 0.2086 0.2924 0.0203  0.0067  -0.0148 34  GLY A N   
189  C CA  . GLY A 49  ? 0.2578 0.2201 0.2983 0.0188  0.0059  -0.0140 34  GLY A CA  
190  C C   . GLY A 49  ? 0.2431 0.2084 0.2826 0.0187  0.0083  -0.0157 34  GLY A C   
191  O O   . GLY A 49  ? 0.2697 0.2306 0.3060 0.0176  0.0100  -0.0179 34  GLY A O   
192  N N   . TYR A 50  ? 0.2375 0.2111 0.2797 0.0195  0.0086  -0.0151 35  TYR A N   
193  C CA  . TYR A 50  ? 0.2500 0.2286 0.2914 0.0195  0.0109  -0.0168 35  TYR A CA  
194  C C   . TYR A 50  ? 0.2359 0.2250 0.2809 0.0169  0.0101  -0.0141 35  TYR A C   
195  O O   . TYR A 50  ? 0.2247 0.2186 0.2740 0.0168  0.0088  -0.0118 35  TYR A O   
196  C CB  . TYR A 50  ? 0.2861 0.2647 0.3274 0.0247  0.0135  -0.0184 35  TYR A CB  
197  C CG  . TYR A 50  ? 0.3253 0.3090 0.3657 0.0251  0.0166  -0.0210 35  TYR A CG  
198  C CD1 . TYR A 50  ? 0.3578 0.3365 0.3939 0.0239  0.0196  -0.0258 35  TYR A CD1 
199  C CD2 . TYR A 50  ? 0.3507 0.3451 0.3944 0.0260  0.0167  -0.0194 35  TYR A CD2 
200  C CE1 . TYR A 50  ? 0.3911 0.3756 0.4257 0.0237  0.0225  -0.0293 35  TYR A CE1 
201  C CE2 . TYR A 50  ? 0.3829 0.3831 0.4254 0.0265  0.0198  -0.0218 35  TYR A CE2 
202  C CZ  . TYR A 50  ? 0.4190 0.4144 0.4567 0.0255  0.0227  -0.0271 35  TYR A CZ  
203  O OH  . TYR A 50  ? 0.4576 0.4608 0.4940 0.0258  0.0258  -0.0301 35  TYR A OH  
204  N N   . PHE A 51  ? 0.2309 0.2247 0.2742 0.0146  0.0111  -0.0144 36  PHE A N   
205  C CA  . PHE A 51  ? 0.2342 0.2387 0.2807 0.0126  0.0111  -0.0108 36  PHE A CA  
206  C C   . PHE A 51  ? 0.2519 0.2651 0.2993 0.0146  0.0132  -0.0117 36  PHE A C   
207  O O   . PHE A 51  ? 0.2623 0.2786 0.3057 0.0154  0.0156  -0.0153 36  PHE A O   
208  C CB  . PHE A 51  ? 0.2277 0.2362 0.2723 0.0097  0.0112  -0.0092 36  PHE A CB  
209  C CG  . PHE A 51  ? 0.2249 0.2290 0.2720 0.0077  0.0095  -0.0051 36  PHE A CG  
210  C CD1 . PHE A 51  ? 0.2546 0.2487 0.2993 0.0076  0.0085  -0.0070 36  PHE A CD1 
211  C CD2 . PHE A 51  ? 0.2466 0.2555 0.2989 0.0062  0.0096  0.0007  36  PHE A CD2 
212  C CE1 . PHE A 51  ? 0.2725 0.2624 0.3196 0.0063  0.0074  -0.0035 36  PHE A CE1 
213  C CE2 . PHE A 51  ? 0.2504 0.2539 0.3057 0.0048  0.0090  0.0042  36  PHE A CE2 
214  C CZ  . PHE A 51  ? 0.2550 0.2493 0.3074 0.0050  0.0078  0.0019  36  PHE A CZ  
215  N N   . LEU A 52  ? 0.2513 0.2689 0.3041 0.0153  0.0125  -0.0090 37  LEU A N   
216  C CA  . LEU A 52  ? 0.2721 0.2996 0.3270 0.0174  0.0145  -0.0090 37  LEU A CA  
217  C C   . LEU A 52  ? 0.2787 0.3165 0.3338 0.0152  0.0159  -0.0064 37  LEU A C   
218  O O   . LEU A 52  ? 0.2820 0.3269 0.3349 0.0171  0.0185  -0.0084 37  LEU A O   
219  C CB  . LEU A 52  ? 0.2977 0.3295 0.3589 0.0177  0.0132  -0.0066 37  LEU A CB  
220  C CG  . LEU A 52  ? 0.3486 0.3749 0.4101 0.0205  0.0116  -0.0082 37  LEU A CG  
221  C CD1 . LEU A 52  ? 0.4037 0.4393 0.4724 0.0194  0.0101  -0.0059 37  LEU A CD1 
222  C CD2 . LEU A 52  ? 0.4064 0.4305 0.4644 0.0263  0.0143  -0.0112 37  LEU A CD2 
223  N N   . THR A 53  ? 0.2476 0.2867 0.3052 0.0116  0.0148  -0.0016 38  THR A N   
224  C CA  . THR A 53  ? 0.2447 0.2940 0.3021 0.0101  0.0163  0.0022  38  THR A CA  
225  C C   . THR A 53  ? 0.2500 0.2957 0.3053 0.0079  0.0152  0.0045  38  THR A C   
226  O O   . THR A 53  ? 0.2413 0.2760 0.2949 0.0078  0.0135  0.0020  38  THR A O   
227  C CB  . THR A 53  ? 0.2530 0.3103 0.3184 0.0084  0.0172  0.0087  38  THR A CB  
228  O OG1 . THR A 53  ? 0.2288 0.2785 0.2995 0.0056  0.0159  0.0124  38  THR A OG1 
229  C CG2 . THR A 53  ? 0.2580 0.3196 0.3271 0.0101  0.0178  0.0072  38  THR A CG2 
230  N N   . ASP A 54  ? 0.2422 0.2980 0.2983 0.0067  0.0163  0.0101  39  ASP A N   
231  C CA  . ASP A 54  ? 0.2611 0.3152 0.3168 0.0054  0.0155  0.0140  39  ASP A CA  
232  C C   . ASP A 54  ? 0.2527 0.2958 0.3147 0.0042  0.0148  0.0176  39  ASP A C   
233  O O   . ASP A 54  ? 0.2550 0.2927 0.3163 0.0038  0.0140  0.0190  39  ASP A O   
234  C CB  . ASP A 54  ? 0.2858 0.3547 0.3419 0.0051  0.0172  0.0211  39  ASP A CB  
235  C CG  . ASP A 54  ? 0.3365 0.4178 0.3848 0.0054  0.0176  0.0167  39  ASP A CG  
236  O OD1 . ASP A 54  ? 0.3443 0.4210 0.3867 0.0054  0.0170  0.0075  39  ASP A OD1 
237  O OD2 . ASP A 54  ? 0.3586 0.4551 0.4069 0.0055  0.0189  0.0229  39  ASP A OD2 
238  N N   . ASP A 55  ? 0.2430 0.2837 0.3111 0.0035  0.0153  0.0186  40  ASP A N   
239  C CA  . ASP A 55  ? 0.2455 0.2770 0.3201 0.0016  0.0153  0.0213  40  ASP A CA  
240  C C   . ASP A 55  ? 0.2362 0.2585 0.3115 0.0011  0.0133  0.0153  40  ASP A C   
241  O O   . ASP A 55  ? 0.2400 0.2532 0.3180 -0.0004 0.0128  0.0152  40  ASP A O   
242  C CB  . ASP A 55  ? 0.2490 0.2862 0.3324 -0.0004 0.0184  0.0284  40  ASP A CB  
243  C CG  . ASP A 55  ? 0.2641 0.3124 0.3479 0.0006  0.0210  0.0365  40  ASP A CG  
244  O OD1 . ASP A 55  ? 0.2842 0.3333 0.3640 0.0019  0.0205  0.0383  40  ASP A OD1 
245  O OD2 . ASP A 55  ? 0.2672 0.3243 0.3563 0.0000  0.0237  0.0417  40  ASP A OD2 
246  N N   . VAL A 56  ? 0.2271 0.2528 0.3000 0.0028  0.0123  0.0106  41  VAL A N   
247  C CA  . VAL A 56  ? 0.2232 0.2442 0.2975 0.0029  0.0105  0.0063  41  VAL A CA  
248  C C   . VAL A 56  ? 0.2262 0.2404 0.2932 0.0060  0.0089  0.0012  41  VAL A C   
249  O O   . VAL A 56  ? 0.2273 0.2443 0.2894 0.0087  0.0097  -0.0011 41  VAL A O   
250  C CB  . VAL A 56  ? 0.2353 0.2661 0.3133 0.0034  0.0110  0.0059  41  VAL A CB  
251  C CG1 . VAL A 56  ? 0.2378 0.2667 0.3170 0.0040  0.0088  0.0018  41  VAL A CG1 
252  C CG2 . VAL A 56  ? 0.2521 0.2894 0.3381 -0.0001 0.0132  0.0113  41  VAL A CG2 
253  N N   . GLU A 57  ? 0.2311 0.2366 0.2977 0.0055  0.0071  -0.0008 42  GLU A N   
254  C CA  . GLU A 57  ? 0.2456 0.2441 0.3062 0.0084  0.0060  -0.0046 42  GLU A CA  
255  C C   . GLU A 57  ? 0.2379 0.2365 0.3001 0.0097  0.0043  -0.0069 42  GLU A C   
256  O O   . GLU A 57  ? 0.2415 0.2415 0.3086 0.0067  0.0032  -0.0067 42  GLU A O   
257  C CB  . GLU A 57  ? 0.2627 0.2526 0.3210 0.0072  0.0056  -0.0042 42  GLU A CB  
258  C CG  . GLU A 57  ? 0.2828 0.2644 0.3356 0.0096  0.0047  -0.0074 42  GLU A CG  
259  C CD  . GLU A 57  ? 0.3238 0.2975 0.3754 0.0083  0.0042  -0.0067 42  GLU A CD  
260  O OE1 . GLU A 57  ? 0.2935 0.2668 0.3487 0.0058  0.0047  -0.0037 42  GLU A OE1 
261  O OE2 . GLU A 57  ? 0.3857 0.3530 0.4329 0.0102  0.0039  -0.0090 42  GLU A OE2 
262  N N   A LEU A 58  ? 0.2286 0.2266 0.2871 0.0141  0.0044  -0.0090 43  LEU A N   
263  N N   B LEU A 58  ? 0.2233 0.2212 0.2817 0.0141  0.0043  -0.0091 43  LEU A N   
264  C CA  A LEU A 58  ? 0.2366 0.2354 0.2952 0.0165  0.0028  -0.0103 43  LEU A CA  
265  C CA  B LEU A 58  ? 0.2285 0.2276 0.2874 0.0162  0.0026  -0.0103 43  LEU A CA  
266  C C   A LEU A 58  ? 0.2346 0.2229 0.2879 0.0182  0.0024  -0.0115 43  LEU A C   
267  C C   B LEU A 58  ? 0.2323 0.2214 0.2858 0.0186  0.0023  -0.0115 43  LEU A C   
268  O O   A LEU A 58  ? 0.2285 0.2105 0.2778 0.0197  0.0041  -0.0121 43  LEU A O   
269  O O   B LEU A 58  ? 0.2370 0.2206 0.2865 0.0211  0.0043  -0.0121 43  LEU A O   
270  C CB  A LEU A 58  ? 0.2609 0.2662 0.3195 0.0216  0.0041  -0.0103 43  LEU A CB  
271  C CB  B LEU A 58  ? 0.2433 0.2507 0.3034 0.0206  0.0036  -0.0101 43  LEU A CB  
272  C CG  A LEU A 58  ? 0.2786 0.2956 0.3424 0.0206  0.0048  -0.0090 43  LEU A CG  
273  C CG  B LEU A 58  ? 0.2533 0.2649 0.3139 0.0239  0.0019  -0.0102 43  LEU A CG  
274  C CD1 A LEU A 58  ? 0.2950 0.3188 0.3593 0.0267  0.0061  -0.0088 43  LEU A CD1 
275  C CD1 B LEU A 58  ? 0.2545 0.2765 0.3214 0.0194  -0.0005 -0.0104 43  LEU A CD1 
276  C CD2 A LEU A 58  ? 0.2723 0.2955 0.3423 0.0154  0.0026  -0.0084 43  LEU A CD2 
277  C CD2 B LEU A 58  ? 0.2687 0.2845 0.3288 0.0305  0.0043  -0.0092 43  LEU A CD2 
278  N N   . ALA A 59  ? 0.2302 0.2172 0.2838 0.0174  0.0003  -0.0122 44  ALA A N   
279  C CA  . ALA A 59  ? 0.2270 0.2046 0.2756 0.0190  0.0001  -0.0128 44  ALA A CA  
280  C C   . ALA A 59  ? 0.2456 0.2270 0.2933 0.0219  -0.0015 -0.0131 44  ALA A C   
281  O O   . ALA A 59  ? 0.2425 0.2324 0.2934 0.0199  -0.0037 -0.0141 44  ALA A O   
282  C CB  . ALA A 59  ? 0.2329 0.2043 0.2819 0.0145  -0.0003 -0.0130 44  ALA A CB  
283  N N   . LEU A 60  ? 0.2361 0.2117 0.2794 0.0264  -0.0003 -0.0122 45  LEU A N   
284  C CA  . LEU A 60  ? 0.2464 0.2245 0.2874 0.0303  -0.0013 -0.0112 45  LEU A CA  
285  C C   . LEU A 60  ? 0.2591 0.2282 0.2963 0.0289  -0.0015 -0.0118 45  LEU A C   
286  O O   . LEU A 60  ? 0.2554 0.2143 0.2903 0.0288  0.0006  -0.0115 45  LEU A O   
287  C CB  . LEU A 60  ? 0.2745 0.2512 0.3141 0.0373  0.0018  -0.0083 45  LEU A CB  
288  C CG  . LEU A 60  ? 0.3301 0.3097 0.3674 0.0430  0.0018  -0.0052 45  LEU A CG  
289  C CD1 . LEU A 60  ? 0.3575 0.3535 0.3972 0.0437  -0.0016 -0.0048 45  LEU A CD1 
290  C CD2 . LEU A 60  ? 0.4011 0.3750 0.4377 0.0502  0.0066  -0.0018 45  LEU A CD2 
291  N N   . SER A 61  ? 0.2163 0.3338 0.2002 0.0249  0.0073  -0.0240 46  SER A N   
292  C CA  . SER A 61  ? 0.2395 0.3274 0.2263 0.0150  0.0076  -0.0210 46  SER A CA  
293  C C   . SER A 61  ? 0.2660 0.3197 0.2512 0.0134  0.0080  -0.0226 46  SER A C   
294  O O   . SER A 61  ? 0.2716 0.3297 0.2557 0.0183  0.0084  -0.0189 46  SER A O   
295  C CB  . SER A 61  ? 0.2695 0.3614 0.2620 0.0088  0.0105  -0.0010 46  SER A CB  
296  O OG  . SER A 61  ? 0.4047 0.5299 0.3970 0.0144  0.0123  0.0074  46  SER A OG  
297  N N   . TYR A 62  ? 0.2438 0.2732 0.2289 0.0069  0.0084  -0.0265 47  TYR A N   
298  C CA  . TYR A 62  ? 0.2477 0.2520 0.2315 0.0059  0.0097  -0.0229 47  TYR A CA  
299  C C   . TYR A 62  ? 0.2471 0.2467 0.2354 -0.0033 0.0092  -0.0192 47  TYR A C   
300  O O   . TYR A 62  ? 0.2554 0.2613 0.2446 -0.0088 0.0090  -0.0244 47  TYR A O   
301  C CB  . TYR A 62  ? 0.2788 0.2529 0.2546 0.0102  0.0141  -0.0303 47  TYR A CB  
302  C CG  . TYR A 62  ? 0.3214 0.2751 0.2945 0.0121  0.0174  -0.0201 47  TYR A CG  
303  C CD1 . TYR A 62  ? 0.3539 0.3206 0.3241 0.0260  0.0176  -0.0105 47  TYR A CD1 
304  C CD2 . TYR A 62  ? 0.3435 0.2774 0.3174 0.0000  0.0209  -0.0192 47  TYR A CD2 
305  C CE1 . TYR A 62  ? 0.3682 0.3299 0.3351 0.0316  0.0209  0.0006  47  TYR A CE1 
306  C CE2 . TYR A 62  ? 0.3720 0.2971 0.3432 0.0035  0.0246  -0.0060 47  TYR A CE2 
307  C CZ  . TYR A 62  ? 0.3918 0.3299 0.3587 0.0213  0.0248  0.0043  47  TYR A CZ  
308  O OH  . TYR A 62  ? 0.4541 0.3961 0.4177 0.0282  0.0287  0.0185  47  TYR A OH  
309  N N   . GLY A 63  ? 0.2382 0.2340 0.2285 -0.0040 0.0090  -0.0133 48  GLY A N   
310  C CA  . GLY A 63  ? 0.2489 0.2434 0.2419 -0.0081 0.0087  -0.0116 48  GLY A CA  
311  C C   . GLY A 63  ? 0.2553 0.2479 0.2478 -0.0073 0.0090  -0.0100 48  GLY A C   
312  O O   . GLY A 63  ? 0.2726 0.2719 0.2637 -0.0027 0.0093  -0.0088 48  GLY A O   
313  N N   . GLU A 64  ? 0.2492 0.2444 0.2422 -0.0095 0.0092  -0.0096 49  GLU A N   
314  C CA  . GLU A 64  ? 0.2505 0.2555 0.2430 -0.0071 0.0096  -0.0076 49  GLU A CA  
315  C C   . GLU A 64  ? 0.2879 0.3023 0.2830 -0.0053 0.0080  -0.0144 49  GLU A C   
316  O O   . GLU A 64  ? 0.2704 0.2834 0.2655 -0.0034 0.0081  -0.0150 49  GLU A O   
317  C CB  . GLU A 64  ? 0.3252 0.3279 0.3149 -0.0111 0.0134  0.0001  49  GLU A CB  
318  C CG  . GLU A 64  ? 0.3928 0.3718 0.3766 -0.0081 0.0186  0.0067  49  GLU A CG  
319  C CD  . GLU A 64  ? 0.5254 0.4842 0.5044 -0.0142 0.0275  0.0177  49  GLU A CD  
320  O OE1 . GLU A 64  ? 0.5487 0.5224 0.5312 -0.0254 0.0286  0.0198  49  GLU A OE1 
321  O OE2 . GLU A 64  ? 0.6017 0.5274 0.5724 -0.0072 0.0352  0.0247  49  GLU A OE2 
322  N N   . TYR A 65  ? 0.2818 0.3105 0.2777 -0.0034 0.0073  -0.0207 50  TYR A N   
323  C CA  . TYR A 65  ? 0.3333 0.3655 0.3303 -0.0011 0.0073  -0.0335 50  TYR A CA  
324  C C   . TYR A 65  ? 0.3901 0.4460 0.3848 0.0060  0.0065  -0.0316 50  TYR A C   
325  O O   . TYR A 65  ? 0.4115 0.4899 0.4053 0.0062  0.0068  -0.0222 50  TYR A O   
326  C CB  . TYR A 65  ? 0.3720 0.4189 0.3719 -0.0064 0.0071  -0.0482 50  TYR A CB  
327  C CG  . TYR A 65  ? 0.3599 0.3908 0.3635 -0.0178 0.0092  -0.0528 50  TYR A CG  
328  C CD1 . TYR A 65  ? 0.4334 0.4277 0.4378 -0.0237 0.0144  -0.0583 50  TYR A CD1 
329  C CD2 . TYR A 65  ? 0.3912 0.4458 0.3963 -0.0211 0.0080  -0.0493 50  TYR A CD2 
330  C CE1 . TYR A 65  ? 0.4430 0.4238 0.4514 -0.0384 0.0187  -0.0591 50  TYR A CE1 
331  C CE2 . TYR A 65  ? 0.3961 0.4475 0.4056 -0.0340 0.0103  -0.0531 50  TYR A CE2 
332  C CZ  . TYR A 65  ? 0.4151 0.4295 0.4273 -0.0458 0.0159  -0.0578 50  TYR A CZ  
333  O OH  . TYR A 65  ? 0.4248 0.4366 0.4419 -0.0624 0.0206  -0.0577 50  TYR A OH  
334  N N   . HIS A 66  ? 0.4046 0.4575 0.3973 0.0142  0.0072  -0.0382 51  HIS A N   
335  C CA  . HIS A 66  ? 0.4667 0.5537 0.4573 0.0231  0.0064  -0.0390 51  HIS A CA  
336  C C   . HIS A 66  ? 0.5665 0.6472 0.5528 0.0382  0.0080  -0.0571 51  HIS A C   
337  O O   . HIS A 66  ? 0.4675 0.5062 0.4517 0.0408  0.0120  -0.0639 51  HIS A O   
338  C CB  . HIS A 66  ? 0.5169 0.6177 0.5074 0.0208  0.0068  -0.0253 51  HIS A CB  
339  C CG  . HIS A 66  ? 0.5944 0.6920 0.5876 0.0044  0.0082  -0.0122 51  HIS A CG  
340  N ND1 . HIS A 66  ? 0.6214 0.7366 0.6145 -0.0013 0.0108  -0.0018 51  HIS A ND1 
341  C CD2 . HIS A 66  ? 0.6081 0.6826 0.6024 -0.0055 0.0093  -0.0081 51  HIS A CD2 
342  C CE1 . HIS A 66  ? 0.6268 0.7187 0.6198 -0.0139 0.0150  0.0087  51  HIS A CE1 
343  N NE2 . HIS A 66  ? 0.6256 0.6944 0.6197 -0.0171 0.0133  0.0019  51  HIS A NE2 
344  N N   . ASP A 67  ? 0.6715 0.7914 0.6555 0.0488  0.0067  -0.0649 52  ASP A N   
345  C CA  . ASP A 67  ? 0.7412 0.8550 0.7184 0.0686  0.0093  -0.0852 52  ASP A CA  
346  C C   . ASP A 67  ? 0.8322 0.9061 0.8093 0.0631  0.0130  -0.1112 52  ASP A C   
347  O O   . ASP A 67  ? 0.8005 0.8218 0.7714 0.0727  0.0204  -0.1212 52  ASP A O   
348  C CB  . ASP A 67  ? 0.8078 0.9019 0.7780 0.0870  0.0132  -0.0757 52  ASP A CB  
349  C CG  . ASP A 67  ? 0.8782 1.0191 0.8509 0.0843  0.0100  -0.0550 52  ASP A CG  
350  O OD1 . ASP A 67  ? 0.9555 1.1485 0.9310 0.0795  0.0070  -0.0522 52  ASP A OD1 
351  O OD2 . ASP A 67  ? 0.8946 1.0247 0.8668 0.0843  0.0114  -0.0421 52  ASP A OD2 
352  N N   . VAL A 68  ? 0.8564 0.9588 0.8398 0.0476  0.0096  -0.1210 53  VAL A N   
353  C CA  . VAL A 68  ? 0.9746 1.0615 0.9618 0.0317  0.0121  -0.1488 53  VAL A CA  
354  C C   . VAL A 68  ? 1.0107 1.0810 1.0046 0.0113  0.0121  -0.1353 53  VAL A C   
355  O O   . VAL A 68  ? 1.0310 1.1337 1.0307 -0.0030 0.0101  -0.1465 53  VAL A O   
356  C CB  . VAL A 68  ? 1.0978 1.1249 1.0792 0.0355  0.0213  -0.1769 53  VAL A CB  
357  C CG1 . VAL A 68  ? 1.1722 1.1855 1.1604 0.0079  0.0255  -0.2082 53  VAL A CG1 
358  C CG2 . VAL A 68  ? 1.1310 1.1807 1.1041 0.0604  0.0215  -0.1963 53  VAL A CG2 
359  N N   . VAL A 79  ? 0.5696 0.9233 0.5642 0.0370  -0.0019 -0.1016 64  VAL A N   
360  C CA  . VAL A 79  ? 0.5532 0.8713 0.5506 0.0253  -0.0010 -0.0959 64  VAL A CA  
361  C C   . VAL A 79  ? 0.5027 0.7664 0.4970 0.0266  0.0018  -0.0618 64  VAL A C   
362  O O   . VAL A 79  ? 0.4843 0.7142 0.4775 0.0265  0.0027  -0.0544 64  VAL A O   
363  C CB  . VAL A 79  ? 0.6504 0.9285 0.6537 0.0059  -0.0005 -0.1299 64  VAL A CB  
364  C CG1 . VAL A 79  ? 0.6716 0.9140 0.6779 -0.0068 0.0011  -0.1197 64  VAL A CG1 
365  C CG2 . VAL A 79  ? 0.7060 1.0418 0.7133 -0.0021 -0.0017 -0.1694 64  VAL A CG2 
366  N N   . HIS A 80  ? 0.4229 0.6881 0.4151 0.0301  0.0037  -0.0426 65  HIS A N   
367  C CA  . HIS A 80  ? 0.4385 0.6545 0.4266 0.0313  0.0077  -0.0155 65  HIS A CA  
368  C C   . HIS A 80  ? 0.3821 0.5815 0.3718 0.0266  0.0070  -0.0201 65  HIS A C   
369  O O   . HIS A 80  ? 0.3208 0.5652 0.3126 0.0275  0.0052  -0.0323 65  HIS A O   
370  C CB  . HIS A 80  ? 0.5223 0.7580 0.5020 0.0475  0.0143  0.0163  65  HIS A CB  
371  C CG  . HIS A 80  ? 0.7307 0.9631 0.7087 0.0459  0.0184  0.0318  65  HIS A CG  
372  N ND1 . HIS A 80  ? 0.8254 1.1157 0.8034 0.0531  0.0175  0.0299  65  HIS A ND1 
373  C CD2 . HIS A 80  ? 0.8534 1.0408 0.8302 0.0357  0.0239  0.0479  65  HIS A CD2 
374  C CE1 . HIS A 80  ? 0.9009 1.1829 0.8780 0.0478  0.0224  0.0474  65  HIS A CE1 
375  N NE2 . HIS A 80  ? 0.9089 1.1286 0.8858 0.0348  0.0267  0.0575  65  HIS A NE2 
376  N N   . GLY A 81  ? 0.3177 0.4648 0.3071 0.0207  0.0082  -0.0127 66  GLY A N   
377  C CA  . GLY A 81  ? 0.3275 0.4678 0.3162 0.0214  0.0085  -0.0112 66  GLY A CA  
378  C C   . GLY A 81  ? 0.2929 0.3833 0.2826 0.0134  0.0089  -0.0092 66  GLY A C   
379  O O   . GLY A 81  ? 0.2704 0.3313 0.2601 0.0084  0.0096  -0.0062 66  GLY A O   
380  N N   . ASN A 82  ? 0.2760 0.3690 0.2664 0.0129  0.0085  -0.0116 67  ASN A N   
381  C CA  . ASN A 82  ? 0.2622 0.3192 0.2520 0.0094  0.0091  -0.0086 67  ASN A CA  
382  C C   . ASN A 82  ? 0.2717 0.3437 0.2660 0.0025  0.0079  -0.0157 67  ASN A C   
383  O O   . ASN A 82  ? 0.2705 0.3825 0.2685 -0.0015 0.0071  -0.0236 67  ASN A O   
384  C CB  . ASN A 82  ? 0.3232 0.3573 0.3036 0.0227  0.0135  0.0045  67  ASN A CB  
385  C CG  . ASN A 82  ? 0.3743 0.4330 0.3465 0.0436  0.0166  0.0138  67  ASN A CG  
386  O OD1 . ASN A 82  ? 0.4037 0.4897 0.3766 0.0480  0.0146  0.0090  67  ASN A OD1 
387  N ND2 . ASN A 82  ? 0.4601 0.5199 0.4244 0.0581  0.0222  0.0291  67  ASN A ND2 
388  N N   . LEU A 83  ? 0.2609 0.3095 0.2560 -0.0018 0.0082  -0.0141 68  LEU A N   
389  C CA  . LEU A 83  ? 0.2795 0.3421 0.2790 -0.0098 0.0087  -0.0162 68  LEU A CA  
390  C C   . LEU A 83  ? 0.3035 0.3594 0.2981 0.0000  0.0087  -0.0110 68  LEU A C   
391  O O   . LEU A 83  ? 0.3053 0.3369 0.2982 0.0004  0.0088  -0.0100 68  LEU A O   
392  C CB  . LEU A 83  ? 0.3244 0.3673 0.3304 -0.0263 0.0113  -0.0193 68  LEU A CB  
393  C CG  . LEU A 83  ? 0.3578 0.4083 0.3693 -0.0409 0.0156  -0.0174 68  LEU A CG  
394  C CD1 . LEU A 83  ? 0.3721 0.4555 0.3900 -0.0568 0.0168  -0.0301 68  LEU A CD1 
395  C CD2 . LEU A 83  ? 0.4484 0.4604 0.4613 -0.0487 0.0221  -0.0118 68  LEU A CD2 
396  N N   . THR A 84  ? 0.2825 0.3324 0.2864 -0.0166 -0.0134 0.0043  69  THR A N   
397  C CA  . THR A 84  ? 0.2754 0.3092 0.2829 -0.0135 -0.0119 0.0098  69  THR A CA  
398  C C   . THR A 84  ? 0.2748 0.2976 0.2828 -0.0140 -0.0120 0.0050  69  THR A C   
399  O O   . THR A 84  ? 0.2769 0.3082 0.2856 -0.0163 -0.0133 0.0038  69  THR A O   
400  C CB  . THR A 84  ? 0.3287 0.3706 0.3417 -0.0123 -0.0115 0.0215  69  THR A CB  
401  O OG1 . THR A 84  ? 0.3581 0.4149 0.3721 -0.0124 -0.0117 0.0272  69  THR A OG1 
402  C CG2 . THR A 84  ? 0.3576 0.3830 0.3753 -0.0090 -0.0094 0.0256  69  THR A CG2 
403  N N   . SER A 85  ? 0.2779 0.2837 0.2860 -0.0119 -0.0107 0.0029  70  SER A N   
404  C CA  . SER A 85  ? 0.2908 0.2880 0.2999 -0.0125 -0.0108 -0.0013 70  SER A CA  
405  C C   . SER A 85  ? 0.2735 0.2575 0.2843 -0.0097 -0.0091 0.0023  70  SER A C   
406  O O   . SER A 85  ? 0.2800 0.2576 0.2903 -0.0075 -0.0078 0.0045  70  SER A O   
407  C CB  . SER A 85  ? 0.3462 0.3387 0.3539 -0.0137 -0.0110 -0.0103 70  SER A CB  
408  O OG  . SER A 85  ? 0.4219 0.4078 0.4327 -0.0146 -0.0111 -0.0140 70  SER A OG  
409  N N   . LEU A 86  ? 0.2560 0.2374 0.2691 -0.0099 -0.0091 0.0031  71  LEU A N   
410  C CA  . LEU A 86  ? 0.2718 0.2424 0.2861 -0.0075 -0.0074 0.0052  71  LEU A CA  
411  C C   . LEU A 86  ? 0.2588 0.2243 0.2740 -0.0085 -0.0078 0.0008  71  LEU A C   
412  O O   . LEU A 86  ? 0.2477 0.2179 0.2657 -0.0106 -0.0090 -0.0003 71  LEU A O   
413  C CB  . LEU A 86  ? 0.3173 0.2907 0.3354 -0.0063 -0.0063 0.0119  71  LEU A CB  
414  C CG  . LEU A 86  ? 0.3650 0.3289 0.3846 -0.0036 -0.0039 0.0136  71  LEU A CG  
415  C CD1 . LEU A 86  ? 0.3943 0.3515 0.4129 -0.0015 -0.0022 0.0130  71  LEU A CD1 
416  C CD2 . LEU A 86  ? 0.4446 0.4125 0.4693 -0.0024 -0.0026 0.0198  71  LEU A CD2 
417  N N   . ASP A 87  ? 0.2621 0.2185 0.2762 -0.0071 -0.0069 -0.0009 72  ASP A N   
418  C CA  . ASP A 87  ? 0.2587 0.2105 0.2755 -0.0078 -0.0071 -0.0038 72  ASP A CA  
419  C C   . ASP A 87  ? 0.2634 0.2088 0.2801 -0.0056 -0.0055 -0.0009 72  ASP A C   
420  O O   . ASP A 87  ? 0.2738 0.2163 0.2872 -0.0038 -0.0044 0.0004  72  ASP A O   
421  C CB  . ASP A 87  ? 0.2916 0.2418 0.3087 -0.0089 -0.0076 -0.0092 72  ASP A CB  
422  C CG  . ASP A 87  ? 0.3365 0.2951 0.3537 -0.0114 -0.0089 -0.0137 72  ASP A CG  
423  O OD1 . ASP A 87  ? 0.3696 0.3315 0.3916 -0.0138 -0.0097 -0.0177 72  ASP A OD1 
424  O OD2 . ASP A 87  ? 0.3652 0.3285 0.3782 -0.0111 -0.0090 -0.0132 72  ASP A OD2 
425  N N   . ALA A 88  ? 0.2502 0.1945 0.2714 -0.0060 -0.0055 0.0000  73  ALA A N   
426  C CA  . ALA A 88  ? 0.2612 0.2020 0.2829 -0.0043 -0.0042 0.0028  73  ALA A CA  
427  C C   . ALA A 88  ? 0.2672 0.2053 0.2927 -0.0048 -0.0046 0.0013  73  ALA A C   
428  O O   . ALA A 88  ? 0.2719 0.2104 0.3044 -0.0067 -0.0054 -0.0007 73  ALA A O   
429  C CB  . ALA A 88  ? 0.2779 0.2208 0.3035 -0.0041 -0.0038 0.0065  73  ALA A CB  
430  N N   . ILE A 89  ? 0.2663 0.2022 0.2888 -0.0034 -0.0038 0.0025  74  ILE A N   
431  C CA  . ILE A 89  ? 0.2757 0.2099 0.3026 -0.0037 -0.0039 0.0022  74  ILE A CA  
432  C C   . ILE A 89  ? 0.2634 0.1995 0.2923 -0.0023 -0.0030 0.0078  74  ILE A C   
433  O O   . ILE A 89  ? 0.3118 0.2499 0.3344 -0.0010 -0.0021 0.0094  74  ILE A O   
434  C CB  . ILE A 89  ? 0.2800 0.2123 0.3017 -0.0034 -0.0042 -0.0007 74  ILE A CB  
435  C CG1 . ILE A 89  ? 0.3085 0.2415 0.3286 -0.0047 -0.0050 -0.0053 74  ILE A CG1 
436  C CG2 . ILE A 89  ? 0.2904 0.2213 0.3175 -0.0035 -0.0041 -0.0002 74  ILE A CG2 
437  C CD1 . ILE A 89  ? 0.4210 0.3555 0.4347 -0.0040 -0.0048 -0.0047 74  ILE A CD1 
438  N N   . TYR A 90  ? 0.2380 0.1747 0.2767 -0.0029 -0.0030 0.0108  75  TYR A N   
439  C CA  . TYR A 90  ? 0.2423 0.1831 0.2845 -0.0017 -0.0022 0.0174  75  TYR A CA  
440  C C   . TYR A 90  ? 0.2372 0.1778 0.2834 -0.0016 -0.0022 0.0189  75  TYR A C   
441  O O   . TYR A 90  ? 0.2383 0.1755 0.2943 -0.0026 -0.0023 0.0173  75  TYR A O   
442  C CB  . TYR A 90  ? 0.2572 0.2001 0.3111 -0.0022 -0.0019 0.0222  75  TYR A CB  
443  C CG  . TYR A 90  ? 0.2687 0.2184 0.3268 -0.0008 -0.0010 0.0309  75  TYR A CG  
444  C CD1 . TYR A 90  ? 0.2911 0.2475 0.3413 0.0006  -0.0001 0.0342  75  TYR A CD1 
445  C CD2 . TYR A 90  ? 0.3102 0.2610 0.3800 -0.0010 -0.0008 0.0357  75  TYR A CD2 
446  C CE1 . TYR A 90  ? 0.2923 0.2578 0.3453 0.0016  0.0007  0.0421  75  TYR A CE1 
447  C CE2 . TYR A 90  ? 0.3308 0.2904 0.4049 0.0002  0.0000  0.0450  75  TYR A CE2 
448  C CZ  . TYR A 90  ? 0.3223 0.2901 0.3876 0.0014  0.0006  0.0483  75  TYR A CZ  
449  O OH  . TYR A 90  ? 0.3479 0.3270 0.4174 0.0024  0.0013  0.0578  75  TYR A OH  
450  N N   . HIS A 91  ? 0.2558 0.2012 0.2966 -0.0005 -0.0019 0.0222  76  HIS A N   
451  C CA  . HIS A 91  ? 0.2556 0.2028 0.2995 -0.0003 -0.0020 0.0249  76  HIS A CA  
452  C C   . HIS A 91  ? 0.2647 0.2199 0.3173 0.0003  -0.0014 0.0343  76  HIS A C   
453  O O   . HIS A 91  ? 0.2631 0.2265 0.3119 0.0010  -0.0009 0.0388  76  HIS A O   
454  C CB  . HIS A 91  ? 0.2798 0.2288 0.3120 0.0000  -0.0023 0.0223  76  HIS A CB  
455  C CG  . HIS A 91  ? 0.2685 0.2108 0.2936 -0.0005 -0.0028 0.0144  76  HIS A CG  
456  N ND1 . HIS A 91  ? 0.2865 0.2266 0.3055 -0.0005 -0.0026 0.0106  76  HIS A ND1 
457  C CD2 . HIS A 91  ? 0.2818 0.2202 0.3052 -0.0009 -0.0034 0.0107  76  HIS A CD2 
458  C CE1 . HIS A 91  ? 0.2772 0.2130 0.2917 -0.0008 -0.0031 0.0056  76  HIS A CE1 
459  N NE2 . HIS A 91  ? 0.2752 0.2099 0.2918 -0.0012 -0.0036 0.0053  76  HIS A NE2 
460  N N   . PHE A 92  ? 0.2513 0.2051 0.3175 0.0001  -0.0011 0.0377  77  PHE A N   
461  C CA  . PHE A 92  ? 0.2876 0.2499 0.3641 0.0008  -0.0005 0.0482  77  PHE A CA  
462  C C   . PHE A 92  ? 0.2954 0.2650 0.3657 0.0012  -0.0009 0.0514  77  PHE A C   
463  O O   . PHE A 92  ? 0.2797 0.2461 0.3374 0.0009  -0.0017 0.0442  77  PHE A O   
464  C CB  . PHE A 92  ? 0.2849 0.2426 0.3816 0.0005  0.0004  0.0511  77  PHE A CB  
465  C CG  . PHE A 92  ? 0.2969 0.2498 0.4015 -0.0004 0.0007  0.0488  77  PHE A CG  
466  C CD1 . PHE A 92  ? 0.3246 0.2686 0.4254 -0.0017 0.0002  0.0380  77  PHE A CD1 
467  C CD2 . PHE A 92  ? 0.3222 0.2814 0.4385 0.0000  0.0014  0.0581  77  PHE A CD2 
468  C CE1 . PHE A 92  ? 0.3490 0.2903 0.4568 -0.0029 0.0002  0.0358  77  PHE A CE1 
469  C CE2 . PHE A 92  ? 0.3454 0.3003 0.4699 -0.0010 0.0016  0.0560  77  PHE A CE2 
470  C CZ  . PHE A 92  ? 0.3666 0.3126 0.4867 -0.0026 0.0009  0.0445  77  PHE A CZ  
471  N N   . GLY A 93  ? 0.3149 0.2957 0.3936 0.0019  -0.0005 0.0623  78  GLY A N   
472  C CA  . GLY A 93  ? 0.3322 0.3229 0.4042 0.0019  -0.0012 0.0657  78  GLY A CA  
473  C C   . GLY A 93  ? 0.3344 0.3323 0.3885 0.0016  -0.0017 0.0614  78  GLY A C   
474  O O   . GLY A 93  ? 0.3150 0.3124 0.3644 0.0018  -0.0012 0.0589  78  GLY A O   
475  N N   . THR A 94  ? 0.3212 0.3250 0.3663 0.0009  -0.0027 0.0595  79  THR A N   
476  C CA  . THR A 94  ? 0.3426 0.3546 0.3727 0.0003  -0.0028 0.0547  79  THR A CA  
477  C C   . THR A 94  ? 0.3105 0.3155 0.3305 -0.0007 -0.0037 0.0449  79  THR A C   
478  O O   . THR A 94  ? 0.3302 0.3294 0.3542 -0.0010 -0.0045 0.0448  79  THR A O   
479  C CB  . THR A 94  ? 0.3823 0.4155 0.4118 0.0000  -0.0030 0.0637  79  THR A CB  
480  O OG1 . THR A 94  ? 0.3908 0.4284 0.4259 -0.0006 -0.0041 0.0690  79  THR A OG1 
481  C CG2 . THR A 94  ? 0.3994 0.4422 0.4392 0.0011  -0.0019 0.0747  79  THR A CG2 
482  N N   . PRO A 95  ? 0.3095 0.3151 0.3177 -0.0012 -0.0034 0.0367  80  PRO A N   
483  C CA  . PRO A 95  ? 0.3063 0.3059 0.3068 -0.0023 -0.0041 0.0279  80  PRO A CA  
484  C C   . PRO A 95  ? 0.3284 0.3385 0.3277 -0.0036 -0.0055 0.0309  80  PRO A C   
485  O O   . PRO A 95  ? 0.3330 0.3598 0.3329 -0.0041 -0.0057 0.0379  80  PRO A O   
486  C CB  . PRO A 95  ? 0.3232 0.3246 0.3142 -0.0026 -0.0030 0.0198  80  PRO A CB  
487  C CG  . PRO A 95  ? 0.3371 0.3427 0.3303 -0.0014 -0.0014 0.0237  80  PRO A CG  
488  C CD  . PRO A 95  ? 0.3328 0.3436 0.3363 -0.0007 -0.0019 0.0351  80  PRO A CD  
489  N N   . GLY A 96  ? 0.3106 0.3130 0.3082 -0.0044 -0.0066 0.0262  81  GLY A N   
490  C CA  . GLY A 96  ? 0.2958 0.3077 0.2924 -0.0059 -0.0081 0.0285  81  GLY A CA  
491  C C   . GLY A 96  ? 0.2895 0.2921 0.2940 -0.0052 -0.0087 0.0315  81  GLY A C   
492  O O   . GLY A 96  ? 0.2846 0.2731 0.2926 -0.0041 -0.0080 0.0286  81  GLY A O   
493  N N   . VAL A 97  ? 0.2803 0.2920 0.2878 -0.0061 -0.0099 0.0372  82  VAL A N   
494  C CA  . VAL A 97  ? 0.2926 0.2964 0.3083 -0.0054 -0.0101 0.0399  82  VAL A CA  
495  C C   . VAL A 97  ? 0.2830 0.2860 0.3126 -0.0036 -0.0088 0.0489  82  VAL A C   
496  O O   . VAL A 97  ? 0.3146 0.3301 0.3493 -0.0033 -0.0085 0.0578  82  VAL A O   
497  C CB  . VAL A 97  ? 0.2898 0.3043 0.3047 -0.0069 -0.0118 0.0434  82  VAL A CB  
498  C CG1 . VAL A 97  ? 0.3238 0.3324 0.3491 -0.0059 -0.0116 0.0479  82  VAL A CG1 
499  C CG2 . VAL A 97  ? 0.3014 0.3149 0.3041 -0.0090 -0.0130 0.0328  82  VAL A CG2 
500  N N   . GLY A 98  ? 0.2647 0.2538 0.3012 -0.0024 -0.0077 0.0463  83  GLY A N   
501  C CA  . GLY A 98  ? 0.2777 0.2647 0.3307 -0.0008 -0.0061 0.0537  83  GLY A CA  
502  C C   . GLY A 98  ? 0.2728 0.2460 0.3280 -0.0002 -0.0048 0.0466  83  GLY A C   
503  O O   . GLY A 98  ? 0.2519 0.2169 0.2970 -0.0006 -0.0052 0.0372  83  GLY A O   
504  N N   . LEU A 99  ? 0.2582 0.2300 0.3278 0.0008  -0.0033 0.0518  84  LEU A N   
505  C CA  . LEU A 99  ? 0.2620 0.2218 0.3369 0.0010  -0.0021 0.0452  84  LEU A CA  
506  C C   . LEU A 99  ? 0.2652 0.2257 0.3359 0.0008  -0.0022 0.0444  84  LEU A C   
507  O O   . LEU A 99  ? 0.2751 0.2447 0.3508 0.0012  -0.0020 0.0530  84  LEU A O   
508  C CB  . LEU A 99  ? 0.2860 0.2436 0.3830 0.0019  0.0000  0.0509  84  LEU A CB  
509  C CG  . LEU A 99  ? 0.3115 0.2582 0.4169 0.0018  0.0015  0.0436  84  LEU A CG  
510  C CD1 . LEU A 99  ? 0.3251 0.2630 0.4236 0.0013  0.0016  0.0320  84  LEU A CD1 
511  C CD2 . LEU A 99  ? 0.3474 0.2938 0.4775 0.0025  0.0039  0.0504  84  LEU A CD2 
512  N N   . ARG A 100 ? 0.2373 0.1891 0.3007 0.0003  -0.0023 0.0350  85  ARG A N   
513  C CA  . ARG A 100 ? 0.2291 0.1795 0.2899 0.0002  -0.0022 0.0332  85  ARG A CA  
514  C C   . ARG A 100 ? 0.2435 0.1849 0.3108 -0.0003 -0.0016 0.0269  85  ARG A C   
515  O O   . ARG A 100 ? 0.2368 0.1723 0.2962 -0.0009 -0.0020 0.0184  85  ARG A O   
516  C CB  . ARG A 100 ? 0.2348 0.1865 0.2783 -0.0002 -0.0032 0.0282  85  ARG A CB  
517  C CG  . ARG A 100 ? 0.2427 0.2048 0.2790 -0.0002 -0.0038 0.0322  85  ARG A CG  
518  C CD  . ARG A 100 ? 0.2495 0.2132 0.2732 -0.0004 -0.0039 0.0273  85  ARG A CD  
519  N NE  . ARG A 100 ? 0.2501 0.2189 0.2777 0.0002  -0.0030 0.0321  85  ARG A NE  
520  C CZ  . ARG A 100 ? 0.2574 0.2286 0.2774 0.0004  -0.0024 0.0295  85  ARG A CZ  
521  N NH1 . ARG A 100 ? 0.2630 0.2397 0.2871 0.0010  -0.0016 0.0347  85  ARG A NH1 
522  N NH2 . ARG A 100 ? 0.2441 0.2127 0.2539 0.0000  -0.0024 0.0220  85  ARG A NH2 
523  N N   . PRO A 101 ? 0.2404 0.1809 0.3242 -0.0003 -0.0003 0.0308  86  PRO A N   
524  C CA  . PRO A 101 ? 0.2375 0.1709 0.3267 -0.0013 0.0002  0.0234  86  PRO A CA  
525  C C   . PRO A 101 ? 0.2350 0.1684 0.3136 -0.0019 -0.0008 0.0201  86  PRO A C   
526  O O   . PRO A 101 ? 0.2601 0.1992 0.3327 -0.0012 -0.0012 0.0256  86  PRO A O   
527  C CB  . PRO A 101 ? 0.2497 0.1834 0.3602 -0.0012 0.0018  0.0294  86  PRO A CB  
528  C CG  . PRO A 101 ? 0.2665 0.2075 0.3838 0.0002  0.0023  0.0407  86  PRO A CG  
529  C CD  . PRO A 101 ? 0.2729 0.2204 0.3705 0.0005  0.0005  0.0421  86  PRO A CD  
530  N N   . TYR A 102 ? 0.2301 0.1586 0.3079 -0.0032 -0.0010 0.0119  87  TYR A N   
531  C CA  . TYR A 102 ? 0.2231 0.1523 0.2931 -0.0038 -0.0018 0.0097  87  TYR A CA  
532  C C   . TYR A 102 ? 0.2372 0.1636 0.3148 -0.0057 -0.0018 0.0038  87  TYR A C   
533  O O   . TYR A 102 ? 0.2325 0.1560 0.3187 -0.0069 -0.0011 -0.0019 87  TYR A O   
534  C CB  . TYR A 102 ? 0.2258 0.1549 0.2789 -0.0036 -0.0028 0.0055  87  TYR A CB  
535  C CG  . TYR A 102 ? 0.2384 0.1645 0.2889 -0.0046 -0.0030 -0.0026 87  TYR A CG  
536  C CD1 . TYR A 102 ? 0.2406 0.1668 0.2908 -0.0061 -0.0035 -0.0083 87  TYR A CD1 
537  C CD2 . TYR A 102 ? 0.2502 0.1750 0.2992 -0.0041 -0.0028 -0.0042 87  TYR A CD2 
538  C CE1 . TYR A 102 ? 0.2561 0.1824 0.3044 -0.0072 -0.0036 -0.0154 87  TYR A CE1 
539  C CE2 . TYR A 102 ? 0.2712 0.1950 0.3185 -0.0050 -0.0028 -0.0112 87  TYR A CE2 
540  C CZ  . TYR A 102 ? 0.2747 0.1999 0.3212 -0.0065 -0.0032 -0.0167 87  TYR A CZ  
541  O OH  . TYR A 102 ? 0.3400 0.2668 0.3848 -0.0075 -0.0031 -0.0236 87  TYR A OH  
542  N N   . VAL A 103 ? 0.2261 0.1544 0.3004 -0.0061 -0.0024 0.0047  88  VAL A N   
543  C CA  . VAL A 103 ? 0.2430 0.1708 0.3205 -0.0083 -0.0030 -0.0015 88  VAL A CA  
544  C C   . VAL A 103 ? 0.2516 0.1819 0.3148 -0.0083 -0.0041 -0.0030 88  VAL A C   
545  O O   . VAL A 103 ? 0.2604 0.1921 0.3149 -0.0066 -0.0041 0.0014  88  VAL A O   
546  C CB  . VAL A 103 ? 0.2628 0.1912 0.3548 -0.0092 -0.0026 0.0024  88  VAL A CB  
547  C CG1 . VAL A 103 ? 0.2798 0.2056 0.3894 -0.0093 -0.0011 0.0039  88  VAL A CG1 
548  C CG2 . VAL A 103 ? 0.2862 0.2183 0.3749 -0.0075 -0.0026 0.0115  88  VAL A CG2 
549  N N   . SER A 104 ? 0.2577 0.1895 0.3193 -0.0104 -0.0050 -0.0098 89  SER A N   
550  C CA  . SER A 104 ? 0.2824 0.2176 0.3327 -0.0104 -0.0059 -0.0104 89  SER A CA  
551  C C   . SER A 104 ? 0.2749 0.2144 0.3280 -0.0131 -0.0070 -0.0147 89  SER A C   
552  O O   . SER A 104 ? 0.2699 0.2098 0.3326 -0.0154 -0.0072 -0.0202 89  SER A O   
553  C CB  . SER A 104 ? 0.3042 0.2398 0.3449 -0.0098 -0.0061 -0.0133 89  SER A CB  
554  O OG  . SER A 104 ? 0.3578 0.2948 0.4016 -0.0116 -0.0063 -0.0202 89  SER A OG  
555  N N   . ALA A 105 ? 0.2496 0.1929 0.2957 -0.0127 -0.0077 -0.0118 90  ALA A N   
556  C CA  . ALA A 105 ? 0.2547 0.2047 0.3017 -0.0153 -0.0090 -0.0147 90  ALA A CA  
557  C C   . ALA A 105 ? 0.2595 0.2143 0.2970 -0.0143 -0.0094 -0.0115 90  ALA A C   
558  O O   . ALA A 105 ? 0.2818 0.2335 0.3144 -0.0116 -0.0083 -0.0065 90  ALA A O   
559  C CB  . ALA A 105 ? 0.2910 0.2413 0.3467 -0.0162 -0.0092 -0.0118 90  ALA A CB  
560  N N   . GLY A 106 ? 0.2668 0.2301 0.3027 -0.0166 -0.0108 -0.0146 91  GLY A N   
561  C CA  . GLY A 106 ? 0.2624 0.2314 0.2914 -0.0155 -0.0109 -0.0101 91  GLY A CA  
562  C C   . GLY A 106 ? 0.2465 0.2282 0.2751 -0.0187 -0.0128 -0.0127 91  GLY A C   
563  O O   . GLY A 106 ? 0.2511 0.2375 0.2846 -0.0220 -0.0140 -0.0186 91  GLY A O   
564  N N   . LEU A 107 ? 0.2356 0.2241 0.2597 -0.0177 -0.0128 -0.0078 92  LEU A N   
565  C CA  . LEU A 107 ? 0.2432 0.2467 0.2664 -0.0204 -0.0146 -0.0081 92  LEU A CA  
566  C C   . LEU A 107 ? 0.2429 0.2521 0.2610 -0.0197 -0.0144 -0.0073 92  LEU A C   
567  O O   . LEU A 107 ? 0.2453 0.2470 0.2614 -0.0165 -0.0128 -0.0031 92  LEU A O   
568  C CB  . LEU A 107 ? 0.2801 0.2886 0.3049 -0.0195 -0.0146 0.0006  92  LEU A CB  
569  C CG  . LEU A 107 ? 0.3209 0.3275 0.3511 -0.0206 -0.0150 0.0013  92  LEU A CG  
570  C CD1 . LEU A 107 ? 0.3269 0.3384 0.3588 -0.0189 -0.0144 0.0109  92  LEU A CD1 
571  C CD2 . LEU A 107 ? 0.3517 0.3676 0.3851 -0.0253 -0.0174 -0.0062 92  LEU A CD2 
572  N N   . ALA A 108 ? 0.2427 0.2667 0.2594 -0.0228 -0.0160 -0.0114 93  ALA A N   
573  C CA  . ALA A 108 ? 0.2655 0.2979 0.2780 -0.0226 -0.0159 -0.0106 93  ALA A CA  
574  C C   . ALA A 108 ? 0.2605 0.3141 0.2721 -0.0250 -0.0176 -0.0070 93  ALA A C   
575  O O   . ALA A 108 ? 0.2664 0.3301 0.2799 -0.0282 -0.0193 -0.0091 93  ALA A O   
576  C CB  . ALA A 108 ? 0.2799 0.3104 0.2907 -0.0238 -0.0157 -0.0211 93  ALA A CB  
577  N N   . HIS A 109 ? 0.2496 0.3114 0.2591 -0.0236 -0.0173 -0.0007 94  HIS A N   
578  C CA  . HIS A 109 ? 0.2795 0.3643 0.2883 -0.0258 -0.0188 0.0040  94  HIS A CA  
579  C C   . HIS A 109 ? 0.2712 0.3663 0.2757 -0.0266 -0.0188 0.0001  94  HIS A C   
580  O O   . HIS A 109 ? 0.2712 0.3569 0.2749 -0.0235 -0.0171 0.0027  94  HIS A O   
581  C CB  . HIS A 109 ? 0.3331 0.4210 0.3467 -0.0229 -0.0180 0.0188  94  HIS A CB  
582  C CG  . HIS A 109 ? 0.4102 0.5235 0.4251 -0.0249 -0.0195 0.0268  94  HIS A CG  
583  N ND1 . HIS A 109 ? 0.4743 0.6023 0.4911 -0.0278 -0.0214 0.0291  94  HIS A ND1 
584  C CD2 . HIS A 109 ? 0.4496 0.5785 0.4645 -0.0245 -0.0195 0.0336  94  HIS A CD2 
585  C CE1 . HIS A 109 ? 0.4446 0.5970 0.4623 -0.0292 -0.0226 0.0374  94  HIS A CE1 
586  N NE2 . HIS A 109 ? 0.4819 0.6354 0.4988 -0.0271 -0.0214 0.0406  94  HIS A NE2 
587  N N   . GLN A 110 ? 0.2601 0.3747 0.2617 -0.0307 -0.0205 -0.0067 95  GLN A N   
588  C CA  . GLN A 110 ? 0.2843 0.4108 0.2815 -0.0319 -0.0203 -0.0122 95  GLN A CA  
589  C C   . GLN A 110 ? 0.2939 0.4487 0.2898 -0.0335 -0.0217 -0.0034 95  GLN A C   
590  O O   . GLN A 110 ? 0.2780 0.4485 0.2754 -0.0361 -0.0236 0.0001  95  GLN A O   
591  C CB  . GLN A 110 ? 0.3469 0.4743 0.3430 -0.0358 -0.0207 -0.0292 95  GLN A CB  
592  C CG  . GLN A 110 ? 0.3957 0.5343 0.3877 -0.0373 -0.0199 -0.0385 95  GLN A CG  
593  C CD  . GLN A 110 ? 0.4290 0.5693 0.4227 -0.0414 -0.0199 -0.0559 95  GLN A CD  
594  O OE1 . GLN A 110 ? 0.4985 0.6230 0.4948 -0.0405 -0.0180 -0.0651 95  GLN A OE1 
595  N NE2 . GLN A 110 ? 0.4050 0.5642 0.3986 -0.0459 -0.0219 -0.0604 95  GLN A NE2 
596  N N   . ASN A 111 ? 0.2867 0.4495 0.2809 -0.0318 -0.0208 0.0018  96  ASN A N   
597  C CA  . ASN A 111 ? 0.3088 0.5014 0.3024 -0.0332 -0.0219 0.0109  96  ASN A CA  
598  C C   . ASN A 111 ? 0.3198 0.5255 0.3074 -0.0349 -0.0215 0.0017  96  ASN A C   
599  O O   . ASN A 111 ? 0.3123 0.5046 0.2991 -0.0321 -0.0197 0.0002  96  ASN A O   
600  C CB  . ASN A 111 ? 0.3436 0.5363 0.3432 -0.0292 -0.0208 0.0287  96  ASN A CB  
601  C CG  . ASN A 111 ? 0.3902 0.5715 0.3974 -0.0270 -0.0205 0.0389  96  ASN A CG  
602  O OD1 . ASN A 111 ? 0.4851 0.6810 0.4951 -0.0289 -0.0220 0.0447  96  ASN A OD1 
603  N ND2 . ASN A 111 ? 0.4554 0.6121 0.4666 -0.0230 -0.0184 0.0416  96  ASN A ND2 
604  N N   . ILE A 112 ? 0.3256 0.5577 0.3090 -0.0396 -0.0232 -0.0052 97  ILE A N   
605  C CA  . ILE A 112 ? 0.3488 0.5955 0.3264 -0.0417 -0.0225 -0.0165 97  ILE A CA  
606  C C   . ILE A 112 ? 0.3357 0.6210 0.3104 -0.0443 -0.0240 -0.0089 97  ILE A C   
607  O O   . ILE A 112 ? 0.3203 0.6246 0.2958 -0.0473 -0.0263 -0.0040 97  ILE A O   
608  C CB  . ILE A 112 ? 0.4186 0.6608 0.3944 -0.0457 -0.0226 -0.0374 97  ILE A CB  
609  C CG1 . ILE A 112 ? 0.5255 0.7334 0.5041 -0.0427 -0.0203 -0.0449 97  ILE A CG1 
610  C CG2 . ILE A 112 ? 0.4984 0.7663 0.4686 -0.0494 -0.0222 -0.0496 97  ILE A CG2 
611  C CD1 . ILE A 112 ? 0.5772 0.7758 0.5585 -0.0460 -0.0202 -0.0623 97  ILE A CD1 
612  N N   . THR A 113 ? 0.3071 0.6047 0.2787 -0.0432 -0.0227 -0.0072 98  THR A N   
613  C CA  . THR A 113 ? 0.3376 0.6743 0.3055 -0.0460 -0.0238 -0.0028 98  THR A CA  
614  C C   . THR A 113 ? 0.3455 0.6932 0.3062 -0.0489 -0.0225 -0.0219 98  THR A C   
615  O O   . THR A 113 ? 0.3033 0.6323 0.2633 -0.0463 -0.0200 -0.0292 98  THR A O   
616  C CB  . THR A 113 ? 0.3901 0.7356 0.3621 -0.0420 -0.0230 0.0173  98  THR A CB  
617  O OG1 . THR A 113 ? 0.4345 0.7667 0.4154 -0.0391 -0.0235 0.0337  98  THR A OG1 
618  C CG2 . THR A 113 ? 0.4022 0.7919 0.3707 -0.0450 -0.0241 0.0234  98  THR A CG2 
619  N N   . ASN A 114 ? 0.3319 0.7114 0.2879 -0.0543 -0.0242 -0.0298 99  ASN A N   
620  C CA  . ASN A 114 ? 0.3952 0.7888 0.3452 -0.0576 -0.0227 -0.0494 99  ASN A CA  
621  C C   . ASN A 114 ? 0.4004 0.8375 0.3450 -0.0598 -0.0234 -0.0428 99  ASN A C   
622  O O   . ASN A 114 ? 0.3437 0.8100 0.2876 -0.0629 -0.0262 -0.0336 99  ASN A O   
623  C CB  . ASN A 114 ? 0.4655 0.8554 0.4156 -0.0628 -0.0235 -0.0701 99  ASN A CB  
624  C CG  . ASN A 114 ? 0.5783 0.9671 0.5320 -0.0646 -0.0266 -0.0625 99  ASN A CG  
625  O OD1 . ASN A 114 ? 0.6287 1.0456 0.5811 -0.0663 -0.0291 -0.0493 99  ASN A OD1 
626  N ND2 . ASN A 114 ? 0.6619 1.0179 0.6211 -0.0638 -0.0264 -0.0687 99  ASN A ND2 
627  N N   . ILE A 115 ? 0.3567 0.5252 0.3587 -0.0143 -0.0067 -0.0215 100 ILE A N   
628  C CA  . ILE A 115 ? 0.3823 0.5366 0.3866 -0.0212 0.0009  -0.0228 100 ILE A CA  
629  C C   . ILE A 115 ? 0.4076 0.5644 0.4116 -0.0110 -0.0004 -0.0169 100 ILE A C   
630  O O   . ILE A 115 ? 0.4043 0.5909 0.4155 -0.0027 -0.0024 -0.0199 100 ILE A O   
631  C CB  . ILE A 115 ? 0.4885 0.6551 0.5022 -0.0365 0.0106  -0.0380 100 ILE A CB  
632  C CG1 . ILE A 115 ? 0.5397 0.7020 0.5495 -0.0487 0.0171  -0.0472 100 ILE A CG1 
633  C CG2 . ILE A 115 ? 0.5603 0.6997 0.5694 -0.0413 0.0228  -0.0367 100 ILE A CG2 
634  C CD1 . ILE A 115 ? 0.5853 0.7026 0.5776 -0.0491 0.0297  -0.0398 100 ILE A CD1 
635  N N   . ASN A 116 ? 0.3222 0.4533 0.3167 -0.0107 0.0024  -0.0099 101 ASN A N   
636  C CA  . ASN A 116 ? 0.3291 0.4522 0.3175 -0.0036 0.0057  -0.0050 101 ASN A CA  
637  C C   . ASN A 116 ? 0.3090 0.4221 0.2986 -0.0095 0.0112  -0.0062 101 ASN A C   
638  O O   . ASN A 116 ? 0.3164 0.4286 0.3103 -0.0163 0.0139  -0.0100 101 ASN A O   
639  C CB  . ASN A 116 ? 0.3682 0.4712 0.3402 -0.0015 0.0079  0.0003  101 ASN A CB  
640  C CG  . ASN A 116 ? 0.5083 0.6163 0.4744 0.0105  0.0066  0.0039  101 ASN A CG  
641  O OD1 . ASN A 116 ? 0.6478 0.7584 0.6063 0.0275  0.0115  0.0092  101 ASN A OD1 
642  N ND2 . ASN A 116 ? 0.5181 0.6300 0.4853 0.0063  0.0013  0.0024  101 ASN A ND2 
643  N N   . SER A 117 ? 0.2930 0.3942 0.2749 -0.0057 0.0165  -0.0029 102 SER A N   
644  C CA  . SER A 117 ? 0.3109 0.4051 0.2938 -0.0098 0.0218  -0.0043 102 SER A CA  
645  C C   . SER A 117 ? 0.2990 0.3837 0.2733 -0.0168 0.0222  -0.0040 102 SER A C   
646  O O   . SER A 117 ? 0.3008 0.3809 0.2746 -0.0179 0.0270  -0.0044 102 SER A O   
647  C CB  . SER A 117 ? 0.3546 0.4342 0.3273 -0.0039 0.0300  -0.0008 102 SER A CB  
648  O OG  . SER A 117 ? 0.4566 0.5481 0.4310 0.0119  0.0316  0.0030  102 SER A OG  
649  N N   . ASP A 118 ? 0.2722 0.3574 0.2374 -0.0199 0.0190  -0.0035 103 ASP A N   
650  C CA  . ASP A 118 ? 0.2928 0.3867 0.2493 -0.0220 0.0181  -0.0035 103 ASP A CA  
651  C C   . ASP A 118 ? 0.2899 0.3991 0.2453 -0.0203 0.0125  -0.0023 103 ASP A C   
652  O O   . ASP A 118 ? 0.3218 0.4523 0.2695 -0.0202 0.0105  -0.0033 103 ASP A O   
653  C CB  . ASP A 118 ? 0.2817 0.3767 0.2265 -0.0307 0.0222  -0.0086 103 ASP A CB  
654  C CG  . ASP A 118 ? 0.3258 0.4025 0.2688 -0.0307 0.0297  -0.0085 103 ASP A CG  
655  O OD1 . ASP A 118 ? 0.3659 0.4249 0.3073 -0.0306 0.0359  -0.0084 103 ASP A OD1 
656  O OD2 . ASP A 118 ? 0.3120 0.3904 0.2517 -0.0282 0.0317  -0.0074 103 ASP A OD2 
657  N N   . SER A 119 ? 0.2909 0.3959 0.2542 -0.0181 0.0100  -0.0011 104 SER A N   
658  C CA  . SER A 119 ? 0.3175 0.4330 0.2798 -0.0164 0.0057  0.0002  104 SER A CA  
659  C C   . SER A 119 ? 0.3289 0.4374 0.2986 -0.0143 0.0052  0.0005  104 SER A C   
660  O O   . SER A 119 ? 0.3014 0.4070 0.2794 -0.0160 0.0062  -0.0030 104 SER A O   
661  C CB  . SER A 119 ? 0.3393 0.4596 0.2977 -0.0252 0.0045  -0.0046 104 SER A CB  
662  O OG  . SER A 119 ? 0.3622 0.4652 0.3216 -0.0246 0.0065  -0.0044 104 SER A OG  
663  N N   . GLN A 120 ? 0.3073 0.4198 0.2740 -0.0109 0.0042  0.0029  105 GLN A N   
664  C CA  . GLN A 120 ? 0.3296 0.4372 0.3011 -0.0125 0.0043  0.0004  105 GLN A CA  
665  C C   . GLN A 120 ? 0.3384 0.4514 0.3054 -0.0094 0.0015  0.0034  105 GLN A C   
666  O O   . GLN A 120 ? 0.3119 0.4370 0.2727 -0.0040 0.0011  0.0076  105 GLN A O   
667  C CB  . GLN A 120 ? 0.3998 0.4924 0.3687 -0.0138 0.0161  -0.0020 105 GLN A CB  
668  C CG  . GLN A 120 ? 0.4854 0.5633 0.4372 -0.0024 0.0274  0.0066  105 GLN A CG  
669  C CD  . GLN A 120 ? 0.6723 0.7189 0.6126 -0.0054 0.0480  0.0033  105 GLN A CD  
670  O OE1 . GLN A 120 ? 0.7582 0.7803 0.6823 0.0015  0.0650  0.0077  105 GLN A OE1 
671  N NE2 . GLN A 120 ? 0.8073 0.8516 0.7521 -0.0170 0.0503  -0.0059 105 GLN A NE2 
672  N N   . GLY A 121 ? 0.3316 0.4433 0.3019 -0.0120 -0.0007 0.0005  106 GLY A N   
673  C CA  . GLY A 121 ? 0.3423 0.4558 0.3075 -0.0086 -0.0012 0.0037  106 GLY A CA  
674  C C   . GLY A 121 ? 0.3426 0.4529 0.3094 -0.0121 -0.0023 -0.0007 106 GLY A C   
675  O O   . GLY A 121 ? 0.3341 0.4496 0.3069 -0.0169 -0.0036 -0.0077 106 GLY A O   
676  N N   . ARG A 122 ? 0.3264 0.4362 0.2881 -0.0090 -0.0023 0.0025  107 ARG A N   
677  C CA  . ARG A 122 ? 0.3241 0.4304 0.2843 -0.0121 -0.0022 -0.0017 107 ARG A CA  
678  C C   . ARG A 122 ? 0.3281 0.4386 0.2852 -0.0089 -0.0066 0.0023  107 ARG A C   
679  O O   . ARG A 122 ? 0.2976 0.4150 0.2529 -0.0050 -0.0053 0.0070  107 ARG A O   
680  C CB  . ARG A 122 ? 0.4053 0.4925 0.3558 -0.0126 0.0118  -0.0025 107 ARG A CB  
681  C CG  . ARG A 122 ? 0.5381 0.6198 0.4841 -0.0201 0.0155  -0.0101 107 ARG A CG  
682  C CD  . ARG A 122 ? 0.6527 0.7504 0.6064 -0.0344 0.0140  -0.0259 107 ARG A CD  
683  N NE  . ARG A 122 ? 0.7382 0.8348 0.6855 -0.0482 0.0228  -0.0397 107 ARG A NE  
684  C CZ  . ARG A 122 ? 0.8035 0.9348 0.7585 -0.0605 0.0176  -0.0567 107 ARG A CZ  
685  N NH1 . ARG A 122 ? 0.7523 0.9219 0.7207 -0.0553 0.0036  -0.0586 107 ARG A NH1 
686  N NH2 . ARG A 122 ? 0.9046 1.0373 0.8517 -0.0771 0.0279  -0.0726 107 ARG A NH2 
687  N N   . GLN A 123 ? 0.3192 0.4305 0.2745 -0.0098 -0.0105 -0.0007 108 GLN A N   
688  C CA  . GLN A 123 ? 0.3704 0.4794 0.3199 -0.0079 -0.0114 0.0023  108 GLN A CA  
689  C C   . GLN A 123 ? 0.3796 0.4865 0.3236 -0.0067 -0.0124 -0.0001 108 GLN A C   
690  O O   . GLN A 123 ? 0.3503 0.4669 0.2951 -0.0072 -0.0153 -0.0060 108 GLN A O   
691  C CB  . GLN A 123 ? 0.4451 0.5496 0.3900 -0.0075 -0.0105 0.0032  108 GLN A CB  
692  C CG  . GLN A 123 ? 0.6595 0.7554 0.5923 0.0013  -0.0097 0.0051  108 GLN A CG  
693  C CD  . GLN A 123 ? 0.7849 0.8574 0.7014 0.0002  0.0021  0.0072  108 GLN A CD  
694  O OE1 . GLN A 123 ? 0.8950 0.9664 0.8139 -0.0129 0.0082  0.0028  108 GLN A OE1 
695  N NE2 . GLN A 123 ? 0.8803 0.9357 0.7771 0.0138  0.0084  0.0125  108 GLN A NE2 
696  N N   . GLN A 124 ? 0.3504 0.4514 0.2891 -0.0059 -0.0097 0.0026  109 GLN A N   
697  C CA  . GLN A 124 ? 0.3582 0.4556 0.2890 -0.0048 -0.0100 0.0005  109 GLN A CA  
698  C C   . GLN A 124 ? 0.3744 0.4636 0.2964 -0.0012 -0.0082 0.0047  109 GLN A C   
699  O O   . GLN A 124 ? 0.3365 0.4256 0.2611 -0.0051 -0.0037 0.0063  109 GLN A O   
700  C CB  . GLN A 124 ? 0.4224 0.5112 0.3505 -0.0064 -0.0028 0.0011  109 GLN A CB  
701  C CG  . GLN A 124 ? 0.5251 0.6062 0.4520 -0.0119 0.0050  -0.0045 109 GLN A CG  
702  C CD  . GLN A 124 ? 0.6836 0.7433 0.5985 -0.0095 0.0194  -0.0014 109 GLN A CD  
703  O OE1 . GLN A 124 ? 0.8394 0.8950 0.7483 -0.0065 0.0203  0.0011  109 GLN A OE1 
704  N NE2 . GLN A 124 ? 0.8205 0.8608 0.7275 -0.0085 0.0345  -0.0005 109 GLN A NE2 
705  N N   . MET A 125 ? 0.3320 0.3948 0.3072 0.0151  0.0157  -0.0146 110 MET A N   
706  C CA  . MET A 125 ? 0.3539 0.4049 0.3315 0.0139  0.0138  -0.0267 110 MET A CA  
707  C C   . MET A 125 ? 0.3374 0.3614 0.3190 0.0125  0.0140  -0.0242 110 MET A C   
708  O O   . MET A 125 ? 0.3054 0.3208 0.2881 0.0124  0.0155  -0.0193 110 MET A O   
709  C CB  . MET A 125 ? 0.4020 0.4615 0.3809 0.0143  0.0140  -0.0408 110 MET A CB  
710  C CG  . MET A 125 ? 0.5053 0.5552 0.4909 0.0133  0.0123  -0.0538 110 MET A CG  
711  S SD  . MET A 125 ? 0.6684 0.7283 0.6605 0.0139  0.0130  -0.0713 110 MET A SD  
712  C CE  . MET A 125 ? 0.5814 0.6368 0.5839 0.0128  0.0101  -0.0842 110 MET A CE  
713  N N   . THR A 126 ? 0.2976 0.3105 0.2818 0.0115  0.0125  -0.0274 111 THR A N   
714  C CA  . THR A 126 ? 0.2938 0.2846 0.2817 0.0103  0.0126  -0.0263 111 THR A CA  
715  C C   . THR A 126 ? 0.3075 0.2924 0.3012 0.0097  0.0120  -0.0371 111 THR A C   
716  O O   . THR A 126 ? 0.3176 0.3107 0.3145 0.0098  0.0107  -0.0456 111 THR A O   
717  C CB  . THR A 126 ? 0.3159 0.2992 0.3044 0.0098  0.0117  -0.0212 111 THR A CB  
718  O OG1 . THR A 126 ? 0.3390 0.3275 0.3259 0.0103  0.0125  -0.0106 111 THR A OG1 
719  C CG2 . THR A 126 ? 0.3119 0.2763 0.3035 0.0088  0.0120  -0.0208 111 THR A CG2 
720  N N   . MET A 127 ? 0.2857 0.2576 0.2828 0.0092  0.0128  -0.0369 112 MET A N   
721  C CA  . MET A 127 ? 0.3011 0.2682 0.3074 0.0087  0.0125  -0.0455 112 MET A CA  
722  C C   . MET A 127 ? 0.2993 0.2500 0.3091 0.0078  0.0126  -0.0402 112 MET A C   
723  O O   . MET A 127 ? 0.2829 0.2274 0.2872 0.0076  0.0131  -0.0324 112 MET A O   
724  C CB  . MET A 127 ? 0.3499 0.3235 0.3581 0.0093  0.0137  -0.0504 112 MET A CB  
725  C CG  . MET A 127 ? 0.4114 0.4050 0.4154 0.0105  0.0139  -0.0557 112 MET A CG  
726  S SD  . MET A 127 ? 0.5727 0.5738 0.5788 0.0114  0.0159  -0.0606 112 MET A SD  
727  C CE  . MET A 127 ? 0.5423 0.5268 0.5458 0.0108  0.0171  -0.0484 112 MET A CE  
728  N N   . ALA A 128 ? 0.2769 0.2225 0.2975 0.0073  0.0121  -0.0447 113 ALA A N   
729  C CA  . ALA A 128 ? 0.3143 0.2485 0.3394 0.0067  0.0123  -0.0391 113 ALA A CA  
730  C C   . ALA A 128 ? 0.3112 0.2432 0.3419 0.0067  0.0131  -0.0399 113 ALA A C   
731  O O   . ALA A 128 ? 0.3360 0.2738 0.3741 0.0070  0.0134  -0.0478 113 ALA A O   
732  C CB  . ALA A 128 ? 0.3228 0.2541 0.3594 0.0063  0.0114  -0.0412 113 ALA A CB  
733  N N   . ASN A 129 ? 0.3060 0.2308 0.3351 0.0062  0.0134  -0.0327 114 ASN A N   
734  C CA  . ASN A 129 ? 0.3297 0.2525 0.3641 0.0061  0.0140  -0.0318 114 ASN A CA  
735  C C   . ASN A 129 ? 0.3139 0.2318 0.3589 0.0057  0.0137  -0.0270 114 ASN A C   
736  O O   . ASN A 129 ? 0.3070 0.2225 0.3486 0.0054  0.0133  -0.0215 114 ASN A O   
737  C CB  . ASN A 129 ? 0.3793 0.3001 0.4033 0.0060  0.0143  -0.0262 114 ASN A CB  
738  C CG  . ASN A 129 ? 0.4326 0.3587 0.4478 0.0065  0.0149  -0.0273 114 ASN A CG  
739  O OD1 . ASN A 129 ? 0.4429 0.3765 0.4590 0.0072  0.0153  -0.0331 114 ASN A OD1 
740  N ND2 . ASN A 129 ? 0.4481 0.3719 0.4558 0.0064  0.0149  -0.0220 114 ASN A ND2 
741  N N   . ILE A 130 ? 0.3054 0.2231 0.3646 0.0056  0.0141  -0.0286 115 ILE A N   
742  C CA  . ILE A 130 ? 0.3032 0.2181 0.3722 0.0053  0.0139  -0.0208 115 ILE A CA  
743  C C   . ILE A 130 ? 0.3183 0.2333 0.3920 0.0052  0.0144  -0.0200 115 ILE A C   
744  O O   . ILE A 130 ? 0.3163 0.2332 0.3927 0.0055  0.0152  -0.0275 115 ILE A O   
745  C CB  . ILE A 130 ? 0.3539 0.2687 0.4429 0.0053  0.0139  -0.0218 115 ILE A CB  
746  C CG1 . ILE A 130 ? 0.4076 0.3220 0.5088 0.0051  0.0139  -0.0108 115 ILE A CG1 
747  C CG2 . ILE A 130 ? 0.3684 0.2854 0.4728 0.0055  0.0143  -0.0324 115 ILE A CG2 
748  C CD1 . ILE A 130 ? 0.4896 0.4046 0.6012 0.0051  0.0137  -0.0060 115 ILE A CD1 
749  N N   . GLY A 131 ? 0.2977 0.2120 0.3725 0.0049  0.0140  -0.0110 116 GLY A N   
750  C CA  . GLY A 131 ? 0.2844 0.1989 0.3644 0.0047  0.0143  -0.0091 116 GLY A CA  
751  C C   . GLY A 131 ? 0.2395 0.1560 0.3273 0.0044  0.0136  0.0015  116 GLY A C   
752  O O   . GLY A 131 ? 0.2488 0.1680 0.3346 0.0043  0.0130  0.0087  116 GLY A O   
753  N N   . ALA A 132 ? 0.2444 0.1614 0.3403 0.0043  0.0138  0.0032  117 ALA A N   
754  C CA  . ALA A 132 ? 0.2301 0.1513 0.3326 0.0040  0.0130  0.0144  117 ALA A CA  
755  C C   . ALA A 132 ? 0.2413 0.1624 0.3426 0.0037  0.0128  0.0140  117 ALA A C   
756  O O   . ALA A 132 ? 0.2789 0.1968 0.3812 0.0040  0.0140  0.0059  117 ALA A O   
757  C CB  . ALA A 132 ? 0.2419 0.1649 0.3708 0.0042  0.0136  0.0205  117 ALA A CB  
758  N N   . GLY A 133 ? 0.2374 0.1637 0.3374 0.0033  0.0115  0.0230  118 GLY A N   
759  C CA  . GLY A 133 ? 0.2378 0.1644 0.3375 0.0030  0.0111  0.0233  118 GLY A CA  
760  C C   . GLY A 133 ? 0.2312 0.1661 0.3313 0.0025  0.0091  0.0341  118 GLY A C   
761  O O   . GLY A 133 ? 0.2200 0.1626 0.3223 0.0026  0.0082  0.0428  118 GLY A O   
762  N N   . LEU A 134 ? 0.2422 0.1772 0.3409 0.0021  0.0084  0.0337  119 LEU A N   
763  C CA  . LEU A 134 ? 0.2626 0.2072 0.3621 0.0016  0.0061  0.0431  119 LEU A CA  
764  C C   . LEU A 134 ? 0.2677 0.2120 0.3494 0.0009  0.0046  0.0374  119 LEU A C   
765  O O   . LEU A 134 ? 0.2848 0.2216 0.3643 0.0009  0.0057  0.0303  119 LEU A O   
766  C CB  . LEU A 134 ? 0.2847 0.2295 0.4036 0.0016  0.0067  0.0481  119 LEU A CB  
767  C CG  . LEU A 134 ? 0.3244 0.2695 0.4670 0.0022  0.0083  0.0539  119 LEU A CG  
768  C CD1 . LEU A 134 ? 0.3826 0.3272 0.5470 0.0022  0.0092  0.0576  119 LEU A CD1 
769  C CD2 . LEU A 134 ? 0.3476 0.3040 0.4926 0.0023  0.0070  0.0662  119 LEU A CD2 
770  N N   . LYS A 135 ? 0.2477 0.2014 0.3187 0.0005  0.0021  0.0403  120 LYS A N   
771  C CA  . LYS A 135 ? 0.2452 0.2001 0.3038 -0.0002 0.0002  0.0347  120 LYS A CA  
772  C C   . LYS A 135 ? 0.2458 0.2138 0.3077 -0.0008 -0.0026 0.0423  120 LYS A C   
773  O O   . LYS A 135 ? 0.2643 0.2454 0.3266 -0.0007 -0.0039 0.0500  120 LYS A O   
774  C CB  . LYS A 135 ? 0.2715 0.2273 0.3152 -0.0003 -0.0004 0.0281  120 LYS A CB  
775  C CG  . LYS A 135 ? 0.3200 0.2640 0.3597 0.0002  0.0021  0.0208  120 LYS A CG  
776  C CD  . LYS A 135 ? 0.3535 0.2996 0.3820 0.0004  0.0017  0.0164  120 LYS A CD  
777  C CE  . LYS A 135 ? 0.3292 0.2778 0.3504 -0.0003 -0.0002 0.0104  120 LYS A CE  
778  N NZ  . LYS A 135 ? 0.3190 0.2659 0.3325 0.0000  0.0005  0.0044  120 LYS A NZ  
779  N N   . TYR A 136 ? 0.2239 0.1905 0.2887 -0.0015 -0.0037 0.0412  121 TYR A N   
780  C CA  . TYR A 136 ? 0.2273 0.2072 0.2955 -0.0021 -0.0067 0.0482  121 TYR A CA  
781  C C   . TYR A 136 ? 0.2236 0.2065 0.2806 -0.0030 -0.0094 0.0400  121 TYR A C   
782  O O   . TYR A 136 ? 0.2088 0.1825 0.2665 -0.0034 -0.0089 0.0343  121 TYR A O   
783  C CB  . TYR A 136 ? 0.2447 0.2224 0.3289 -0.0022 -0.0061 0.0548  121 TYR A CB  
784  C CG  . TYR A 136 ? 0.2508 0.2454 0.3418 -0.0026 -0.0091 0.0662  121 TYR A CG  
785  C CD1 . TYR A 136 ? 0.2693 0.2746 0.3526 -0.0036 -0.0127 0.0645  121 TYR A CD1 
786  C CD2 . TYR A 136 ? 0.3020 0.3041 0.4087 -0.0020 -0.0084 0.0793  121 TYR A CD2 
787  C CE1 . TYR A 136 ? 0.3033 0.3275 0.3915 -0.0039 -0.0159 0.0750  121 TYR A CE1 
788  C CE2 . TYR A 136 ? 0.3406 0.3611 0.4533 -0.0023 -0.0113 0.0914  121 TYR A CE2 
789  C CZ  . TYR A 136 ? 0.3356 0.3676 0.4385 -0.0033 -0.0151 0.0892  121 TYR A CZ  
790  O OH  . TYR A 136 ? 0.3800 0.4335 0.4888 -0.0035 -0.0183 0.1019  121 TYR A OH  
791  N N   . TYR A 137 ? 0.2305 0.2286 0.2793 -0.0033 -0.0121 0.0399  122 TYR A N   
792  C CA  . TYR A 137 ? 0.2230 0.2283 0.2642 -0.0043 -0.0154 0.0314  122 TYR A CA  
793  C C   . TYR A 137 ? 0.2266 0.2434 0.2747 -0.0050 -0.0184 0.0378  122 TYR A C   
794  O O   . TYR A 137 ? 0.2292 0.2649 0.2779 -0.0050 -0.0208 0.0458  122 TYR A O   
795  C CB  . TYR A 137 ? 0.2303 0.2497 0.2609 -0.0041 -0.0169 0.0270  122 TYR A CB  
796  C CG  . TYR A 137 ? 0.2312 0.2396 0.2557 -0.0034 -0.0141 0.0206  122 TYR A CG  
797  C CD1 . TYR A 137 ? 0.2429 0.2488 0.2683 -0.0023 -0.0114 0.0274  122 TYR A CD1 
798  C CD2 . TYR A 137 ? 0.2292 0.2301 0.2489 -0.0037 -0.0141 0.0080  122 TYR A CD2 
799  C CE1 . TYR A 137 ? 0.2521 0.2486 0.2722 -0.0017 -0.0090 0.0217  122 TYR A CE1 
800  C CE2 . TYR A 137 ? 0.2454 0.2371 0.2606 -0.0031 -0.0115 0.0032  122 TYR A CE2 
801  C CZ  . TYR A 137 ? 0.2505 0.2405 0.2645 -0.0021 -0.0091 0.0096  122 TYR A CZ  
802  O OH  . TYR A 137 ? 0.2706 0.2516 0.2806 -0.0014 -0.0067 0.0052  122 TYR A OH  
803  N N   . PHE A 138 ? 0.2209 0.2278 0.2743 -0.0057 -0.0185 0.0341  123 PHE A N   
804  C CA  . PHE A 138 ? 0.2224 0.2383 0.2829 -0.0066 -0.0215 0.0389  123 PHE A CA  
805  C C   . PHE A 138 ? 0.2453 0.2729 0.3010 -0.0078 -0.0260 0.0306  123 PHE A C   
806  O O   . PHE A 138 ? 0.2598 0.2991 0.3206 -0.0086 -0.0292 0.0351  123 PHE A O   
807  C CB  . PHE A 138 ? 0.2220 0.2219 0.2933 -0.0065 -0.0189 0.0413  123 PHE A CB  
808  C CG  . PHE A 138 ? 0.2120 0.1959 0.2809 -0.0065 -0.0169 0.0311  123 PHE A CG  
809  C CD1 . PHE A 138 ? 0.2177 0.2025 0.2873 -0.0076 -0.0194 0.0247  123 PHE A CD1 
810  C CD2 . PHE A 138 ? 0.2183 0.1885 0.2857 -0.0055 -0.0127 0.0284  123 PHE A CD2 
811  C CE1 . PHE A 138 ? 0.2185 0.1901 0.2887 -0.0075 -0.0174 0.0174  123 PHE A CE1 
812  C CE2 . PHE A 138 ? 0.2208 0.1794 0.2861 -0.0054 -0.0109 0.0206  123 PHE A CE2 
813  C CZ  . PHE A 138 ? 0.2186 0.1780 0.2865 -0.0064 -0.0131 0.0162  123 PHE A CZ  
814  N N   . THR A 139 ? 0.2381 0.2626 0.2862 -0.0080 -0.0262 0.0180  124 THR A N   
815  C CA  . THR A 139 ? 0.2520 0.2922 0.2956 -0.0089 -0.0304 0.0086  124 THR A CA  
816  C C   . THR A 139 ? 0.2542 0.3006 0.2878 -0.0082 -0.0297 0.0025  124 THR A C   
817  O O   . THR A 139 ? 0.2607 0.2974 0.2913 -0.0071 -0.0260 0.0060  124 THR A O   
818  C CB  . THR A 139 ? 0.2599 0.2912 0.3095 -0.0100 -0.0319 -0.0034 124 THR A CB  
819  O OG1 . THR A 139 ? 0.2572 0.2755 0.3050 -0.0097 -0.0293 -0.0125 124 THR A OG1 
820  C CG2 . THR A 139 ? 0.2528 0.2709 0.3125 -0.0104 -0.0306 0.0024  124 THR A CG2 
821  N N   . GLU A 140 ? 0.2813 0.3448 0.3103 -0.0087 -0.0332 -0.0079 125 GLU A N   
822  C CA  . GLU A 140 ? 0.3068 0.3755 0.3273 -0.0078 -0.0320 -0.0151 125 GLU A CA  
823  C C   . GLU A 140 ? 0.2931 0.3382 0.3151 -0.0075 -0.0281 -0.0217 125 GLU A C   
824  O O   . GLU A 140 ? 0.3085 0.3519 0.3245 -0.0065 -0.0257 -0.0233 125 GLU A O   
825  C CB  . GLU A 140 ? 0.3405 0.4317 0.3579 -0.0085 -0.0363 -0.0284 125 GLU A CB  
826  C CG  . GLU A 140 ? 0.4105 0.5315 0.4235 -0.0084 -0.0399 -0.0209 125 GLU A CG  
827  C CD  . GLU A 140 ? 0.4655 0.6003 0.4697 -0.0068 -0.0379 -0.0104 125 GLU A CD  
828  O OE1 . GLU A 140 ? 0.4906 0.6130 0.4910 -0.0059 -0.0342 -0.0126 125 GLU A OE1 
829  O OE2 . GLU A 140 ? 0.5932 0.7523 0.5952 -0.0065 -0.0401 0.0010  125 GLU A OE2 
830  N N   . ASN A 141 ? 0.2778 0.3061 0.3087 -0.0082 -0.0276 -0.0254 126 ASN A N   
831  C CA  . ASN A 141 ? 0.2677 0.2769 0.3019 -0.0079 -0.0243 -0.0305 126 ASN A CA  
832  C C   . ASN A 141 ? 0.2713 0.2614 0.3080 -0.0072 -0.0203 -0.0214 126 ASN A C   
833  O O   . ASN A 141 ? 0.3069 0.2856 0.3417 -0.0064 -0.0170 -0.0221 126 ASN A O   
834  C CB  . ASN A 141 ? 0.2832 0.2896 0.3280 -0.0090 -0.0263 -0.0427 126 ASN A CB  
835  C CG  . ASN A 141 ? 0.3287 0.3549 0.3731 -0.0097 -0.0304 -0.0552 126 ASN A CG  
836  O OD1 . ASN A 141 ? 0.3711 0.4103 0.4189 -0.0107 -0.0344 -0.0579 126 ASN A OD1 
837  N ND2 . ASN A 141 ? 0.3257 0.3558 0.3667 -0.0091 -0.0295 -0.0639 126 ASN A ND2 
838  N N   . PHE A 142 ? 0.2299 0.2177 0.2709 -0.0074 -0.0203 -0.0129 127 PHE A N   
839  C CA  . PHE A 142 ? 0.2235 0.1951 0.2682 -0.0067 -0.0165 -0.0071 127 PHE A CA  
840  C C   . PHE A 142 ? 0.2226 0.1940 0.2648 -0.0058 -0.0144 0.0032  127 PHE A C   
841  O O   . PHE A 142 ? 0.2309 0.2143 0.2732 -0.0060 -0.0164 0.0089  127 PHE A O   
842  C CB  . PHE A 142 ? 0.2285 0.1958 0.2826 -0.0074 -0.0171 -0.0054 127 PHE A CB  
843  C CG  . PHE A 142 ? 0.2421 0.2054 0.3035 -0.0081 -0.0182 -0.0140 127 PHE A CG  
844  C CD1 . PHE A 142 ? 0.2742 0.2243 0.3399 -0.0075 -0.0147 -0.0142 127 PHE A CD1 
845  C CD2 . PHE A 142 ? 0.2539 0.2277 0.3195 -0.0094 -0.0225 -0.0207 127 PHE A CD2 
846  C CE1 . PHE A 142 ? 0.2744 0.2212 0.3506 -0.0081 -0.0154 -0.0203 127 PHE A CE1 
847  C CE2 . PHE A 142 ? 0.2688 0.2389 0.3456 -0.0102 -0.0235 -0.0294 127 PHE A CE2 
848  C CZ  . PHE A 142 ? 0.2715 0.2273 0.3542 -0.0095 -0.0198 -0.0278 127 PHE A CZ  
849  N N   . PHE A 143 ? 0.2157 0.1749 0.2574 -0.0048 -0.0105 0.0045  128 PHE A N   
850  C CA  . PHE A 143 ? 0.2273 0.1843 0.2706 -0.0039 -0.0081 0.0124  128 PHE A CA  
851  C C   . PHE A 143 ? 0.2263 0.1710 0.2750 -0.0032 -0.0047 0.0132  128 PHE A C   
852  O O   . PHE A 143 ? 0.2082 0.1455 0.2564 -0.0030 -0.0032 0.0087  128 PHE A O   
853  C CB  . PHE A 143 ? 0.2284 0.1880 0.2649 -0.0032 -0.0072 0.0126  128 PHE A CB  
854  C CG  . PHE A 143 ? 0.2552 0.2048 0.2870 -0.0027 -0.0048 0.0064  128 PHE A CG  
855  C CD1 . PHE A 143 ? 0.2625 0.2019 0.2960 -0.0018 -0.0015 0.0074  128 PHE A CD1 
856  C CD2 . PHE A 143 ? 0.2712 0.2227 0.2983 -0.0031 -0.0061 -0.0013 128 PHE A CD2 
857  C CE1 . PHE A 143 ? 0.2835 0.2162 0.3125 -0.0013 0.0004  0.0025  128 PHE A CE1 
858  C CE2 . PHE A 143 ? 0.2834 0.2266 0.3081 -0.0025 -0.0040 -0.0058 128 PHE A CE2 
859  C CZ  . PHE A 143 ? 0.2628 0.1970 0.2879 -0.0017 -0.0009 -0.0033 128 PHE A CZ  
860  N N   . ALA A 144 ? 0.1996 0.1436 0.2553 -0.0026 -0.0031 0.0195  129 ALA A N   
861  C CA  . ALA A 144 ? 0.2071 0.1420 0.2678 -0.0017 0.0005  0.0187  129 ALA A CA  
862  C C   . ALA A 144 ? 0.2264 0.1608 0.2880 -0.0009 0.0022  0.0205  129 ALA A C   
863  O O   . ALA A 144 ? 0.2399 0.1819 0.3027 -0.0011 0.0005  0.0259  129 ALA A O   
864  C CB  . ALA A 144 ? 0.2161 0.1511 0.2884 -0.0017 0.0010  0.0229  129 ALA A CB  
865  N N   . LYS A 145 ? 0.2382 0.1657 0.2997 0.0000  0.0051  0.0162  130 LYS A N   
866  C CA  . LYS A 145 ? 0.2681 0.1943 0.3311 0.0007  0.0066  0.0160  130 LYS A CA  
867  C C   . LYS A 145 ? 0.2572 0.1792 0.3304 0.0016  0.0097  0.0131  130 LYS A C   
868  O O   . LYS A 145 ? 0.2496 0.1690 0.3223 0.0021  0.0114  0.0086  130 LYS A O   
869  C CB  . LYS A 145 ? 0.3185 0.2424 0.3689 0.0008  0.0068  0.0108  130 LYS A CB  
870  C CG  . LYS A 145 ? 0.3839 0.3053 0.4332 0.0016  0.0085  0.0086  130 LYS A CG  
871  C CD  . LYS A 145 ? 0.4536 0.3738 0.4908 0.0015  0.0081  0.0048  130 LYS A CD  
872  C CE  . LYS A 145 ? 0.5293 0.4462 0.5637 0.0023  0.0101  0.0008  130 LYS A CE  
873  N NZ  . LYS A 145 ? 0.6115 0.5281 0.6362 0.0022  0.0094  -0.0011 130 LYS A NZ  
874  N N   . ALA A 146 ? 0.2399 0.1626 0.3248 0.0020  0.0104  0.0154  131 ALA A N   
875  C CA  . ALA A 146 ? 0.2494 0.1689 0.3452 0.0029  0.0133  0.0097  131 ALA A CA  
876  C C   . ALA A 146 ? 0.2486 0.1673 0.3437 0.0032  0.0137  0.0074  131 ALA A C   
877  O O   . ALA A 146 ? 0.2648 0.1862 0.3613 0.0028  0.0122  0.0141  131 ALA A O   
878  C CB  . ALA A 146 ? 0.2671 0.1881 0.3846 0.0030  0.0138  0.0145  131 ALA A CB  
879  N N   . SER A 147 ? 0.2560 0.1728 0.3479 0.0040  0.0156  -0.0015 132 SER A N   
880  C CA  . SER A 147 ? 0.2833 0.1994 0.3710 0.0042  0.0156  -0.0043 132 SER A CA  
881  C C   . SER A 147 ? 0.2912 0.2077 0.3910 0.0050  0.0176  -0.0132 132 SER A C   
882  O O   . SER A 147 ? 0.2774 0.1956 0.3817 0.0057  0.0194  -0.0200 132 SER A O   
883  C CB  . SER A 147 ? 0.2930 0.2088 0.3607 0.0042  0.0153  -0.0071 132 SER A CB  
884  O OG  . SER A 147 ? 0.3246 0.2418 0.3879 0.0049  0.0170  -0.0128 132 SER A OG  
885  N N   . LEU A 148 ? 0.2653 0.1813 0.3698 0.0050  0.0173  -0.0138 133 LEU A N   
886  C CA  . LEU A 148 ? 0.2984 0.2157 0.4114 0.0057  0.0185  -0.0240 133 LEU A CA  
887  C C   . LEU A 148 ? 0.2788 0.1961 0.3777 0.0057  0.0177  -0.0253 133 LEU A C   
888  O O   . LEU A 148 ? 0.3035 0.2190 0.3981 0.0051  0.0164  -0.0175 133 LEU A O   
889  C CB  . LEU A 148 ? 0.3360 0.2523 0.4748 0.0056  0.0187  -0.0223 133 LEU A CB  
890  C CG  . LEU A 148 ? 0.4131 0.3296 0.5718 0.0057  0.0197  -0.0206 133 LEU A CG  
891  C CD1 . LEU A 148 ? 0.4274 0.3432 0.6147 0.0056  0.0198  -0.0165 133 LEU A CD1 
892  C CD2 . LEU A 148 ? 0.4320 0.3512 0.5938 0.0066  0.0218  -0.0336 133 LEU A CD2 
893  N N   . ASP A 149 ? 0.3047 0.2257 0.3951 0.0063  0.0185  -0.0343 134 ASP A N   
894  C CA  . ASP A 149 ? 0.3195 0.2412 0.3972 0.0063  0.0177  -0.0349 134 ASP A CA  
895  C C   . ASP A 149 ? 0.3346 0.2619 0.4189 0.0070  0.0183  -0.0464 134 ASP A C   
896  O O   . ASP A 149 ? 0.3377 0.2713 0.4247 0.0077  0.0197  -0.0547 134 ASP A O   
897  C CB  . ASP A 149 ? 0.3398 0.2630 0.3977 0.0064  0.0177  -0.0326 134 ASP A CB  
898  C CG  . ASP A 149 ? 0.4287 0.3474 0.4800 0.0057  0.0167  -0.0234 134 ASP A CG  
899  O OD1 . ASP A 149 ? 0.4606 0.3766 0.5081 0.0052  0.0154  -0.0182 134 ASP A OD1 
900  O OD2 . ASP A 149 ? 0.4298 0.3488 0.4794 0.0057  0.0171  -0.0217 134 ASP A OD2 
901  N N   . GLY A 150 ? 0.3274 0.2538 0.4136 0.0067  0.0173  -0.0472 135 GLY A N   
902  C CA  . GLY A 150 ? 0.3200 0.2533 0.4096 0.0072  0.0172  -0.0584 135 GLY A CA  
903  C C   . GLY A 150 ? 0.3322 0.2684 0.4028 0.0073  0.0164  -0.0567 135 GLY A C   
904  O O   . GLY A 150 ? 0.3367 0.2669 0.3995 0.0068  0.0155  -0.0479 135 GLY A O   
905  N N   . GLN A 151 ? 0.3157 0.2626 0.3803 0.0081  0.0167  -0.0652 136 GLN A N   
906  C CA  . GLN A 151 ? 0.3618 0.3137 0.4120 0.0083  0.0159  -0.0635 136 GLN A CA  
907  C C   . GLN A 151 ? 0.3479 0.3083 0.4055 0.0085  0.0150  -0.0744 136 GLN A C   
908  O O   . GLN A 151 ? 0.3417 0.3106 0.4101 0.0091  0.0154  -0.0862 136 GLN A O   
909  C CB  . GLN A 151 ? 0.4399 0.4008 0.4758 0.0092  0.0170  -0.0616 136 GLN A CB  
910  C CG  . GLN A 151 ? 0.5141 0.4682 0.5451 0.0090  0.0179  -0.0528 136 GLN A CG  
911  C CD  . GLN A 151 ? 0.5539 0.5193 0.5762 0.0100  0.0194  -0.0523 136 GLN A CD  
912  O OE1 . GLN A 151 ? 0.7135 0.6815 0.7257 0.0103  0.0194  -0.0451 136 GLN A OE1 
913  N NE2 . GLN A 151 ? 0.6993 0.6728 0.7274 0.0109  0.0209  -0.0597 136 GLN A NE2 
914  N N   . TYR A 152 ? 0.3254 0.2831 0.3794 0.0081  0.0136  -0.0711 137 TYR A N   
915  C CA  . TYR A 152 ? 0.3712 0.3355 0.4337 0.0081  0.0121  -0.0805 137 TYR A CA  
916  C C   . TYR A 152 ? 0.3463 0.3200 0.3940 0.0084  0.0111  -0.0794 137 TYR A C   
917  O O   . TYR A 152 ? 0.2970 0.2649 0.3337 0.0082  0.0110  -0.0689 137 TYR A O   
918  C CB  . TYR A 152 ? 0.3798 0.3328 0.4563 0.0072  0.0112  -0.0773 137 TYR A CB  
919  C CG  . TYR A 152 ? 0.3999 0.3477 0.4966 0.0069  0.0120  -0.0800 137 TYR A CG  
920  C CD1 . TYR A 152 ? 0.4110 0.3496 0.5081 0.0067  0.0131  -0.0696 137 TYR A CD1 
921  C CD2 . TYR A 152 ? 0.4423 0.3954 0.5601 0.0070  0.0115  -0.0931 137 TYR A CD2 
922  C CE1 . TYR A 152 ? 0.4219 0.3569 0.5397 0.0065  0.0138  -0.0709 137 TYR A CE1 
923  C CE2 . TYR A 152 ? 0.4546 0.4033 0.5951 0.0069  0.0125  -0.0956 137 TYR A CE2 
924  C CZ  . TYR A 152 ? 0.4532 0.3926 0.5935 0.0066  0.0137  -0.0832 137 TYR A CZ  
925  O OH  . TYR A 152 ? 0.4509 0.3870 0.6157 0.0065  0.0146  -0.0844 137 TYR A OH  
926  N N   . GLY A 153 ? 0.3529 0.3428 0.4017 0.0091  0.0104  -0.0909 138 GLY A N   
927  C CA  . GLY A 153 ? 0.3519 0.3540 0.3913 0.0094  0.0089  -0.0915 138 GLY A CA  
928  C C   . GLY A 153 ? 0.3713 0.3653 0.4162 0.0085  0.0071  -0.0896 138 GLY A C   
929  O O   . GLY A 153 ? 0.3633 0.3476 0.4240 0.0078  0.0067  -0.0928 138 GLY A O   
930  N N   . LEU A 154 ? 0.3494 0.3477 0.3824 0.0086  0.0062  -0.0827 139 LEU A N   
931  C CA  . LEU A 154 ? 0.3524 0.3424 0.3884 0.0078  0.0048  -0.0786 139 LEU A CA  
932  C C   . LEU A 154 ? 0.3499 0.3545 0.3871 0.0079  0.0023  -0.0862 139 LEU A C   
933  O O   . LEU A 154 ? 0.3665 0.3662 0.4060 0.0073  0.0011  -0.0830 139 LEU A O   
934  C CB  . LEU A 154 ? 0.3308 0.3119 0.3544 0.0078  0.0058  -0.0639 139 LEU A CB  
935  C CG  . LEU A 154 ? 0.3364 0.3036 0.3594 0.0075  0.0078  -0.0569 139 LEU A CG  
936  C CD1 . LEU A 154 ? 0.3448 0.3059 0.3569 0.0076  0.0087  -0.0449 139 LEU A CD1 
937  C CD2 . LEU A 154 ? 0.3469 0.3026 0.3841 0.0069  0.0078  -0.0587 139 LEU A CD2 
938  N N   . GLU A 155 ? 0.3892 0.4133 0.4250 0.0086  0.0016  -0.0966 140 GLU A N   
939  C CA  . GLU A 155 ? 0.4151 0.4573 0.4514 0.0088  -0.0012 -0.1049 140 GLU A CA  
940  C C   . GLU A 155 ? 0.4500 0.4960 0.5057 0.0083  -0.0030 -0.1224 140 GLU A C   
941  O O   . GLU A 155 ? 0.4567 0.4969 0.5246 0.0082  -0.0018 -0.1296 140 GLU A O   
942  C CB  . GLU A 155 ? 0.4396 0.5061 0.4625 0.0101  -0.0010 -0.1059 140 GLU A CB  
943  C CG  . GLU A 155 ? 0.4551 0.5186 0.4633 0.0105  0.0004  -0.0875 140 GLU A CG  
944  C CD  . GLU A 155 ? 0.4407 0.5256 0.4373 0.0120  0.0014  -0.0834 140 GLU A CD  
945  O OE1 . GLU A 155 ? 0.5199 0.6218 0.5166 0.0129  0.0018  -0.0940 140 GLU A OE1 
946  O OE2 . GLU A 155 ? 0.4361 0.5211 0.4245 0.0123  0.0020  -0.0686 140 GLU A OE2 
947  N N   . LYS A 156 ? 0.5585 0.6162 0.6185 0.0080  -0.0059 -0.1301 141 LYS A N   
948  C CA  . LYS A 156 ? 0.6127 0.6837 0.6905 0.0078  -0.0080 -0.1512 141 LYS A CA  
949  C C   . LYS A 156 ? 0.6728 0.7264 0.7755 0.0070  -0.0073 -0.1579 141 LYS A C   
950  O O   . LYS A 156 ? 0.7601 0.8229 0.8807 0.0070  -0.0081 -0.1759 141 LYS A O   
951  C CB  . LYS A 156 ? 0.6135 0.7085 0.6847 0.0092  -0.0075 -0.1627 141 LYS A CB  
952  C CG  . LYS A 156 ? 0.6957 0.8194 0.7517 0.0101  -0.0096 -0.1647 141 LYS A CG  
953  C CD  . LYS A 156 ? 0.7377 0.8832 0.7821 0.0118  -0.0078 -0.1683 141 LYS A CD  
954  C CE  . LYS A 156 ? 0.7295 0.8655 0.7571 0.0124  -0.0046 -0.1475 141 LYS A CE  
955  N NZ  . LYS A 156 ? 0.7607 0.9250 0.7731 0.0142  -0.0035 -0.1457 141 LYS A NZ  
956  N N   . GLY A 163 ? 0.5731 0.5552 0.7187 0.0090  0.0141  -0.1330 148 GLY A N   
957  C CA  . GLY A 163 ? 0.5210 0.5008 0.6395 0.0093  0.0149  -0.1190 148 GLY A CA  
958  C C   . GLY A 163 ? 0.4805 0.4653 0.5956 0.0102  0.0172  -0.1210 148 GLY A C   
959  O O   . GLY A 163 ? 0.5316 0.5222 0.6644 0.0107  0.0183  -0.1337 148 GLY A O   
960  N N   . GLU A 164 ? 0.3979 0.3806 0.4925 0.0104  0.0181  -0.1090 149 GLU A N   
961  C CA  . GLU A 164 ? 0.4405 0.4293 0.5302 0.0113  0.0203  -0.1097 149 GLU A CA  
962  C C   . GLU A 164 ? 0.4085 0.3808 0.5000 0.0105  0.0208  -0.0965 149 GLU A C   
963  O O   . GLU A 164 ? 0.3445 0.3083 0.4239 0.0098  0.0199  -0.0841 149 GLU A O   
964  C CB  . GLU A 164 ? 0.5170 0.5178 0.5834 0.0123  0.0208  -0.1048 149 GLU A CB  
965  C CG  . GLU A 164 ? 0.6387 0.6562 0.6954 0.0129  0.0196  -0.1106 149 GLU A CG  
966  C CD  . GLU A 164 ? 0.6984 0.7208 0.7340 0.0134  0.0197  -0.0973 149 GLU A CD  
967  O OE1 . GLU A 164 ? 0.7962 0.8064 0.8256 0.0129  0.0203  -0.0842 149 GLU A OE1 
968  O OE2 . GLU A 164 ? 0.7550 0.7946 0.7818 0.0142  0.0191  -0.0997 149 GLU A OE2 
969  N N   . TRP A 165 ? 0.3502 0.3198 0.4572 0.0106  0.0223  -0.0996 150 TRP A N   
970  C CA  . TRP A 165 ? 0.3409 0.2968 0.4515 0.0098  0.0224  -0.0871 150 TRP A CA  
971  C C   . TRP A 165 ? 0.3325 0.2903 0.4372 0.0104  0.0242  -0.0841 150 TRP A C   
972  O O   . TRP A 165 ? 0.3231 0.2915 0.4313 0.0115  0.0261  -0.0940 150 TRP A O   
973  C CB  . TRP A 165 ? 0.3647 0.3134 0.5020 0.0092  0.0222  -0.0885 150 TRP A CB  
974  C CG  . TRP A 165 ? 0.3966 0.3392 0.5403 0.0084  0.0204  -0.0847 150 TRP A CG  
975  C CD1 . TRP A 165 ? 0.4097 0.3576 0.5599 0.0084  0.0194  -0.0947 150 TRP A CD1 
976  C CD2 . TRP A 165 ? 0.3955 0.3277 0.5426 0.0074  0.0193  -0.0704 150 TRP A CD2 
977  N NE1 . TRP A 165 ? 0.3969 0.3370 0.5524 0.0076  0.0180  -0.0866 150 TRP A NE1 
978  C CE2 . TRP A 165 ? 0.4219 0.3530 0.5762 0.0070  0.0180  -0.0717 150 TRP A CE2 
979  C CE3 . TRP A 165 ? 0.4195 0.3451 0.5635 0.0069  0.0192  -0.0568 150 TRP A CE3 
980  C CZ2 . TRP A 165 ? 0.4492 0.3732 0.6084 0.0063  0.0171  -0.0590 150 TRP A CZ2 
981  C CZ3 . TRP A 165 ? 0.4310 0.3510 0.5781 0.0062  0.0180  -0.0448 150 TRP A CZ3 
982  C CH2 . TRP A 165 ? 0.4488 0.3682 0.6034 0.0060  0.0172  -0.0456 150 TRP A CH2 
983  N N   . MET A 166 ? 0.3011 0.2494 0.3973 0.0096  0.0235  -0.0706 151 MET A N   
984  C CA  . MET A 166 ? 0.3101 0.2593 0.4001 0.0099  0.0249  -0.0662 151 MET A CA  
985  C C   . MET A 166 ? 0.2674 0.2057 0.3656 0.0089  0.0241  -0.0563 151 MET A C   
986  O O   . MET A 166 ? 0.2708 0.2016 0.3712 0.0079  0.0223  -0.0488 151 MET A O   
987  C CB  . MET A 166 ? 0.3677 0.3207 0.4355 0.0102  0.0248  -0.0600 151 MET A CB  
988  C CG  . MET A 166 ? 0.4710 0.4188 0.5285 0.0094  0.0227  -0.0535 151 MET A CG  
989  S SD  . MET A 166 ? 0.5844 0.5379 0.6220 0.0099  0.0228  -0.0469 151 MET A SD  
990  C CE  . MET A 166 ? 0.4207 0.3915 0.4545 0.0117  0.0254  -0.0524 151 MET A CE  
991  N N   . ALA A 167 ? 0.2659 0.2054 0.3686 0.0093  0.0256  -0.0560 152 ALA A N   
992  C CA  . ALA A 167 ? 0.2536 0.1853 0.3616 0.0084  0.0248  -0.0459 152 ALA A CA  
993  C C   . ALA A 167 ? 0.2464 0.1784 0.3384 0.0084  0.0247  -0.0395 152 ALA A C   
994  O O   . ALA A 167 ? 0.2571 0.1963 0.3420 0.0094  0.0265  -0.0438 152 ALA A O   
995  C CB  . ALA A 167 ? 0.2798 0.2120 0.4091 0.0088  0.0264  -0.0499 152 ALA A CB  
996  N N   . GLY A 168 ? 0.2532 0.1789 0.3422 0.0072  0.0228  -0.0294 153 GLY A N   
997  C CA  . GLY A 168 ? 0.2672 0.1930 0.3426 0.0070  0.0224  -0.0241 153 GLY A CA  
998  C C   . GLY A 168 ? 0.2560 0.1772 0.3333 0.0059  0.0204  -0.0156 153 GLY A C   
999  O O   . GLY A 168 ? 0.2423 0.1610 0.3289 0.0052  0.0190  -0.0113 153 GLY A O   
1000 N N   . LEU A 169 ? 0.2306 0.1520 0.2990 0.0057  0.0200  -0.0121 154 LEU A N   
1001 C CA  . LEU A 169 ? 0.2384 0.1573 0.3072 0.0045  0.0178  -0.0053 154 LEU A CA  
1002 C C   . LEU A 169 ? 0.2370 0.1553 0.2929 0.0041  0.0164  -0.0034 154 LEU A C   
1003 O O   . LEU A 169 ? 0.2469 0.1669 0.2963 0.0048  0.0178  -0.0059 154 LEU A O   
1004 C CB  . LEU A 169 ? 0.2523 0.1724 0.3282 0.0048  0.0188  -0.0043 154 LEU A CB  
1005 C CG  . LEU A 169 ? 0.2849 0.2055 0.3772 0.0051  0.0201  -0.0054 154 LEU A CG  
1006 C CD1 . LEU A 169 ? 0.3115 0.2338 0.4098 0.0055  0.0216  -0.0050 154 LEU A CD1 
1007 C CD2 . LEU A 169 ? 0.2972 0.2162 0.3971 0.0040  0.0175  0.0014  154 LEU A CD2 
1008 N N   . GLY A 170 ? 0.2394 0.1564 0.2934 0.0029  0.0135  0.0008  155 GLY A N   
1009 C CA  . GLY A 170 ? 0.2334 0.1499 0.2797 0.0023  0.0121  0.0013  155 GLY A CA  
1010 C C   . GLY A 170 ? 0.2420 0.1597 0.2902 0.0010  0.0091  0.0043  155 GLY A C   
1011 O O   . GLY A 170 ? 0.2304 0.1501 0.2839 0.0006  0.0078  0.0074  155 GLY A O   
1012 N N   . VAL A 171 ? 0.2178 0.1351 0.2634 0.0005  0.0079  0.0034  156 VAL A N   
1013 C CA  . VAL A 171 ? 0.2252 0.1453 0.2729 -0.0008 0.0046  0.0041  156 VAL A CA  
1014 C C   . VAL A 171 ? 0.2356 0.1560 0.2794 -0.0013 0.0031  0.0003  156 VAL A C   
1015 O O   . VAL A 171 ? 0.2397 0.1569 0.2817 -0.0006 0.0050  -0.0010 156 VAL A O   
1016 C CB  . VAL A 171 ? 0.2336 0.1534 0.2888 -0.0010 0.0047  0.0056  156 VAL A CB  
1017 C CG1 . VAL A 171 ? 0.2282 0.1477 0.2887 -0.0002 0.0069  0.0082  156 VAL A CG1 
1018 C CG2 . VAL A 171 ? 0.2303 0.1477 0.2876 -0.0005 0.0065  0.0049  156 VAL A CG2 
1019 N N   . GLY A 172 ? 0.2152 0.1408 0.2581 -0.0023 -0.0002 -0.0014 157 GLY A N   
1020 C CA  . GLY A 172 ? 0.2265 0.1534 0.2677 -0.0028 -0.0016 -0.0070 157 GLY A CA  
1021 C C   . GLY A 172 ? 0.2295 0.1645 0.2722 -0.0040 -0.0055 -0.0111 157 GLY A C   
1022 O O   . GLY A 172 ? 0.2119 0.1529 0.2560 -0.0046 -0.0076 -0.0086 157 GLY A O   
1023 N N   . PHE A 173 ? 0.2172 0.1535 0.2610 -0.0043 -0.0064 -0.0181 158 PHE A N   
1024 C CA  . PHE A 173 ? 0.2500 0.1956 0.2967 -0.0054 -0.0101 -0.0254 158 PHE A CA  
1025 C C   . PHE A 173 ? 0.2443 0.1953 0.2853 -0.0051 -0.0105 -0.0317 158 PHE A C   
1026 O O   . PHE A 173 ? 0.2572 0.2011 0.2984 -0.0045 -0.0080 -0.0329 158 PHE A O   
1027 C CB  . PHE A 173 ? 0.2739 0.2146 0.3346 -0.0060 -0.0106 -0.0298 158 PHE A CB  
1028 C CG  . PHE A 173 ? 0.3262 0.2758 0.3940 -0.0072 -0.0144 -0.0400 158 PHE A CG  
1029 C CD1 . PHE A 173 ? 0.3463 0.3062 0.4144 -0.0082 -0.0180 -0.0418 158 PHE A CD1 
1030 C CD2 . PHE A 173 ? 0.3919 0.3400 0.4682 -0.0073 -0.0143 -0.0487 158 PHE A CD2 
1031 C CE1 . PHE A 173 ? 0.4035 0.3740 0.4790 -0.0094 -0.0220 -0.0535 158 PHE A CE1 
1032 C CE2 . PHE A 173 ? 0.4447 0.4021 0.5305 -0.0085 -0.0179 -0.0608 158 PHE A CE2 
1033 C CZ  . PHE A 173 ? 0.4162 0.3854 0.5006 -0.0095 -0.0218 -0.0637 158 PHE A CZ  
1034 N N   . ASN A 174 ? 0.2393 0.2041 0.2747 -0.0055 -0.0132 -0.0344 159 ASN A N   
1035 C CA  . ASN A 174 ? 0.2608 0.2352 0.2900 -0.0052 -0.0138 -0.0405 159 ASN A CA  
1036 C C   . ASN A 174 ? 0.2792 0.2648 0.3145 -0.0061 -0.0171 -0.0530 159 ASN A C   
1037 O O   . ASN A 174 ? 0.2688 0.2648 0.3068 -0.0070 -0.0205 -0.0551 159 ASN A O   
1038 C CB  . ASN A 174 ? 0.2684 0.2542 0.2870 -0.0046 -0.0141 -0.0328 159 ASN A CB  
1039 C CG  . ASN A 174 ? 0.2808 0.2793 0.2923 -0.0040 -0.0144 -0.0381 159 ASN A CG  
1040 O OD1 . ASN A 174 ? 0.3010 0.3128 0.3134 -0.0044 -0.0169 -0.0485 159 ASN A OD1 
1041 N ND2 . ASN A 174 ? 0.3012 0.2973 0.3066 -0.0029 -0.0118 -0.0315 159 ASN A ND2 
1042 N N   . PHE A 175 ? 0.3145 0.2987 0.3542 -0.0059 -0.0163 -0.0625 160 PHE A N   
1043 C CA  . PHE A 175 ? 0.3543 0.3498 0.4028 -0.0067 -0.0193 -0.0775 160 PHE A CA  
1044 C C   . PHE A 175 ? 0.3842 0.3903 0.4270 -0.0059 -0.0188 -0.0859 160 PHE A C   
1045 O O   . PHE A 175 ? 0.3577 0.3573 0.3946 -0.0048 -0.0157 -0.0816 160 PHE A O   
1046 C CB  . PHE A 175 ? 0.3789 0.3625 0.4470 -0.0074 -0.0192 -0.0834 160 PHE A CB  
1047 C CG  . PHE A 175 ? 0.3817 0.3487 0.4557 -0.0067 -0.0152 -0.0787 160 PHE A CG  
1048 C CD1 . PHE A 175 ? 0.4149 0.3694 0.4852 -0.0061 -0.0125 -0.0652 160 PHE A CD1 
1049 C CD2 . PHE A 175 ? 0.4437 0.4093 0.5267 -0.0063 -0.0140 -0.0876 160 PHE A CD2 
1050 C CE1 . PHE A 175 ? 0.4329 0.3754 0.5069 -0.0053 -0.0090 -0.0600 160 PHE A CE1 
1051 C CE2 . PHE A 175 ? 0.4254 0.3774 0.5137 -0.0055 -0.0104 -0.0815 160 PHE A CE2 
1052 C CZ  . PHE A 175 ? 0.4671 0.4083 0.5502 -0.0050 -0.0080 -0.0673 160 PHE A CZ  
1053 O OXT . PHE A 175 ? 0.4810 0.5048 0.5251 -0.0063 -0.0218 -0.0982 160 PHE A OXT 
# 
loop_
_pdbx_poly_seq_scheme.asym_id 
_pdbx_poly_seq_scheme.entity_id 
_pdbx_poly_seq_scheme.seq_id 
_pdbx_poly_seq_scheme.mon_id 
_pdbx_poly_seq_scheme.ndb_seq_num 
_pdbx_poly_seq_scheme.pdb_seq_num 
_pdbx_poly_seq_scheme.auth_seq_num 
_pdbx_poly_seq_scheme.pdb_mon_id 
_pdbx_poly_seq_scheme.auth_mon_id 
_pdbx_poly_seq_scheme.pdb_strand_id 
_pdbx_poly_seq_scheme.pdb_ins_code 
_pdbx_poly_seq_scheme.hetero 
A 1 1   ALA 1   -14 ?   ?   ?   A . n 
A 1 2   ASN 2   -13 ?   ?   ?   A . n 
A 1 3   VAL 3   -12 ?   ?   ?   A . n 
A 1 4   ARG 4   -11 ?   ?   ?   A . n 
A 1 5   LEU 5   -10 ?   ?   ?   A . n 
A 1 6   GLN 6   -9  ?   ?   ?   A . n 
A 1 7   HIS 7   -8  ?   ?   ?   A . n 
A 1 8   HIS 8   -7  ?   ?   ?   A . n 
A 1 9   HIS 9   -6  ?   ?   ?   A . n 
A 1 10  HIS 10  -5  ?   ?   ?   A . n 
A 1 11  HIS 11  -4  ?   ?   ?   A . n 
A 1 12  HIS 12  -3  ?   ?   ?   A . n 
A 1 13  HIS 13  -2  ?   ?   ?   A . n 
A 1 14  LEU 14  -1  ?   ?   ?   A . n 
A 1 15  GLU 15  0   ?   ?   ?   A . n 
A 1 16  GLN 16  1   1   GLN GLN A . n 
A 1 17  GLY 17  2   2   GLY GLY A . n 
A 1 18  GLN 18  3   3   GLN GLN A . n 
A 1 19  ASN 19  4   4   ASN ASN A . n 
A 1 20  SER 20  5   5   SER SER A . n 
A 1 21  VAL 21  6   6   VAL VAL A . n 
A 1 22  GLU 22  7   7   GLU GLU A . n 
A 1 23  ILE 23  8   8   ILE ILE A . n 
A 1 24  GLU 24  9   9   GLU GLU A . n 
A 1 25  ALA 25  10  10  ALA ALA A . n 
A 1 26  PHE 26  11  11  PHE PHE A . n 
A 1 27  GLY 27  12  12  GLY GLY A . n 
A 1 28  LYS 28  13  13  LYS LYS A . n 
A 1 29  ARG 29  14  14  ARG ARG A . n 
A 1 30  TYR 30  15  15  TYR TYR A . n 
A 1 31  PHE 31  16  16  PHE PHE A . n 
A 1 32  THR 32  17  ?   ?   ?   A . n 
A 1 33  ASP 33  18  ?   ?   ?   A . n 
A 1 34  SER 34  19  ?   ?   ?   A . n 
A 1 35  VAL 35  20  ?   ?   ?   A . n 
A 1 36  ARG 36  21  ?   ?   ?   A . n 
A 1 37  ASN 37  22  ?   ?   ?   A . n 
A 1 38  MET 38  23  ?   ?   ?   A . n 
A 1 39  LYS 39  24  ?   ?   ?   A . n 
A 1 40  ASN 40  25  ?   ?   ?   A . n 
A 1 41  ALA 41  26  26  ALA ALA A . n 
A 1 42  ASP 42  27  27  ASP ASP A . n 
A 1 43  LEU 43  28  28  LEU LEU A . n 
A 1 44  TYR 44  29  29  TYR TYR A . n 
A 1 45  GLY 45  30  30  GLY GLY A . n 
A 1 46  GLY 46  31  31  GLY GLY A . n 
A 1 47  SER 47  32  32  SER SER A . n 
A 1 48  ILE 48  33  33  ILE ILE A . n 
A 1 49  GLY 49  34  34  GLY GLY A . n 
A 1 50  TYR 50  35  35  TYR TYR A . n 
A 1 51  PHE 51  36  36  PHE PHE A . n 
A 1 52  LEU 52  37  37  LEU LEU A . n 
A 1 53  THR 53  38  38  THR THR A . n 
A 1 54  ASP 54  39  39  ASP ASP A . n 
A 1 55  ASP 55  40  40  ASP ASP A . n 
A 1 56  VAL 56  41  41  VAL VAL A . n 
A 1 57  GLU 57  42  42  GLU GLU A . n 
A 1 58  LEU 58  43  43  LEU LEU A . n 
A 1 59  ALA 59  44  44  ALA ALA A . n 
A 1 60  LEU 60  45  45  LEU LEU A . n 
A 1 61  SER 61  46  46  SER SER A . n 
A 1 62  TYR 62  47  47  TYR TYR A . n 
A 1 63  GLY 63  48  48  GLY GLY A . n 
A 1 64  GLU 64  49  49  GLU GLU A . n 
A 1 65  TYR 65  50  50  TYR TYR A . n 
A 1 66  HIS 66  51  51  HIS HIS A . n 
A 1 67  ASP 67  52  52  ASP ASP A . n 
A 1 68  VAL 68  53  53  VAL VAL A . n 
A 1 69  ARG 69  54  ?   ?   ?   A . n 
A 1 70  GLY 70  55  ?   ?   ?   A . n 
A 1 71  THR 71  56  ?   ?   ?   A . n 
A 1 72  TYR 72  57  ?   ?   ?   A . n 
A 1 73  GLU 73  58  ?   ?   ?   A . n 
A 1 74  THR 74  59  ?   ?   ?   A . n 
A 1 75  GLY 75  60  ?   ?   ?   A . n 
A 1 76  ASN 76  61  ?   ?   ?   A . n 
A 1 77  LYS 77  62  ?   ?   ?   A . n 
A 1 78  LYS 78  63  ?   ?   ?   A . n 
A 1 79  VAL 79  64  64  VAL VAL A . n 
A 1 80  HIS 80  65  65  HIS HIS A . n 
A 1 81  GLY 81  66  66  GLY GLY A . n 
A 1 82  ASN 82  67  67  ASN ASN A . n 
A 1 83  LEU 83  68  68  LEU LEU A . n 
A 1 84  THR 84  69  69  THR THR A . n 
A 1 85  SER 85  70  70  SER SER A . n 
A 1 86  LEU 86  71  71  LEU LEU A . n 
A 1 87  ASP 87  72  72  ASP ASP A . n 
A 1 88  ALA 88  73  73  ALA ALA A . n 
A 1 89  ILE 89  74  74  ILE ILE A . n 
A 1 90  TYR 90  75  75  TYR TYR A . n 
A 1 91  HIS 91  76  76  HIS HIS A . n 
A 1 92  PHE 92  77  77  PHE PHE A . n 
A 1 93  GLY 93  78  78  GLY GLY A . n 
A 1 94  THR 94  79  79  THR THR A . n 
A 1 95  PRO 95  80  80  PRO PRO A . n 
A 1 96  GLY 96  81  81  GLY GLY A . n 
A 1 97  VAL 97  82  82  VAL VAL A . n 
A 1 98  GLY 98  83  83  GLY GLY A . n 
A 1 99  LEU 99  84  84  LEU LEU A . n 
A 1 100 ARG 100 85  85  ARG ARG A . n 
A 1 101 PRO 101 86  86  PRO PRO A . n 
A 1 102 TYR 102 87  87  TYR TYR A . n 
A 1 103 VAL 103 88  88  VAL VAL A . n 
A 1 104 SER 104 89  89  SER SER A . n 
A 1 105 ALA 105 90  90  ALA ALA A . n 
A 1 106 GLY 106 91  91  GLY GLY A . n 
A 1 107 LEU 107 92  92  LEU LEU A . n 
A 1 108 ALA 108 93  93  ALA ALA A . n 
A 1 109 HIS 109 94  94  HIS HIS A . n 
A 1 110 GLN 110 95  95  GLN GLN A . n 
A 1 111 ASN 111 96  96  ASN ASN A . n 
A 1 112 ILE 112 97  97  ILE ILE A . n 
A 1 113 THR 113 98  98  THR THR A . n 
A 1 114 ASN 114 99  99  ASN ASN A . n 
A 1 115 ILE 115 100 100 ILE ILE A . n 
A 1 116 ASN 116 101 101 ASN ASN A . n 
A 1 117 SER 117 102 102 SER SER A . n 
A 1 118 ASP 118 103 103 ASP ASP A . n 
A 1 119 SER 119 104 104 SER SER A . n 
A 1 120 GLN 120 105 105 GLN GLN A . n 
A 1 121 GLY 121 106 106 GLY GLY A . n 
A 1 122 ARG 122 107 107 ARG ARG A . n 
A 1 123 GLN 123 108 108 GLN GLN A . n 
A 1 124 GLN 124 109 109 GLN GLN A . n 
A 1 125 MET 125 110 110 MET MET A . n 
A 1 126 THR 126 111 111 THR THR A . n 
A 1 127 MET 127 112 112 MET MET A . n 
A 1 128 ALA 128 113 113 ALA ALA A . n 
A 1 129 ASN 129 114 114 ASN ASN A . n 
A 1 130 ILE 130 115 115 ILE ILE A . n 
A 1 131 GLY 131 116 116 GLY GLY A . n 
A 1 132 ALA 132 117 117 ALA ALA A . n 
A 1 133 GLY 133 118 118 GLY GLY A . n 
A 1 134 LEU 134 119 119 LEU LEU A . n 
A 1 135 LYS 135 120 120 LYS LYS A . n 
A 1 136 TYR 136 121 121 TYR TYR A . n 
A 1 137 TYR 137 122 122 TYR TYR A . n 
A 1 138 PHE 138 123 123 PHE PHE A . n 
A 1 139 THR 139 124 124 THR THR A . n 
A 1 140 GLU 140 125 125 GLU GLU A . n 
A 1 141 ASN 141 126 126 ASN ASN A . n 
A 1 142 PHE 142 127 127 PHE PHE A . n 
A 1 143 PHE 143 128 128 PHE PHE A . n 
A 1 144 ALA 144 129 129 ALA ALA A . n 
A 1 145 LYS 145 130 130 LYS LYS A . n 
A 1 146 ALA 146 131 131 ALA ALA A . n 
A 1 147 SER 147 132 132 SER SER A . n 
A 1 148 LEU 148 133 133 LEU LEU A . n 
A 1 149 ASP 149 134 134 ASP ASP A . n 
A 1 150 GLY 150 135 135 GLY GLY A . n 
A 1 151 GLN 151 136 136 GLN GLN A . n 
A 1 152 TYR 152 137 137 TYR TYR A . n 
A 1 153 GLY 153 138 138 GLY GLY A . n 
A 1 154 LEU 154 139 139 LEU LEU A . n 
A 1 155 GLU 155 140 140 GLU GLU A . n 
A 1 156 LYS 156 141 141 LYS LYS A . n 
A 1 157 ARG 157 142 ?   ?   ?   A . n 
A 1 158 ASP 158 143 ?   ?   ?   A . n 
A 1 159 ASN 159 144 ?   ?   ?   A . n 
A 1 160 GLY 160 145 ?   ?   ?   A . n 
A 1 161 HIS 161 146 ?   ?   ?   A . n 
A 1 162 GLN 162 147 ?   ?   ?   A . n 
A 1 163 GLY 163 148 148 GLY GLY A . n 
A 1 164 GLU 164 149 149 GLU GLU A . n 
A 1 165 TRP 165 150 150 TRP TRP A . n 
A 1 166 MET 166 151 151 MET MET A . n 
A 1 167 ALA 167 152 152 ALA ALA A . n 
A 1 168 GLY 168 153 153 GLY GLY A . n 
A 1 169 LEU 169 154 154 LEU LEU A . n 
A 1 170 GLY 170 155 155 GLY GLY A . n 
A 1 171 VAL 171 156 156 VAL VAL A . n 
A 1 172 GLY 172 157 157 GLY GLY A . n 
A 1 173 PHE 173 158 158 PHE PHE A . n 
A 1 174 ASN 174 159 159 ASN ASN A . n 
A 1 175 PHE 175 160 160 PHE PHE A . n 
# 
_pdbx_struct_assembly.id                   1 
_pdbx_struct_assembly.details              author_defined_assembly 
_pdbx_struct_assembly.method_details       ? 
_pdbx_struct_assembly.oligomeric_details   monomeric 
_pdbx_struct_assembly.oligomeric_count     1 
# 
_pdbx_struct_assembly_gen.assembly_id       1 
_pdbx_struct_assembly_gen.oper_expression   1 
_pdbx_struct_assembly_gen.asym_id_list      A,B,C,D,E,F,G,H,I 
# 
_pdbx_struct_oper_list.id                   1 
_pdbx_struct_oper_list.type                 'identity operation' 
_pdbx_struct_oper_list.name                 1_555 
_pdbx_struct_oper_list.symmetry_operation   x,y,z 
_pdbx_struct_oper_list.matrix[1][1]         1.0000000000 
_pdbx_struct_oper_list.matrix[1][2]         0.0000000000 
_pdbx_struct_oper_list.matrix[1][3]         0.0000000000 
_pdbx_struct_oper_list.vector[1]            0.0000000000 
_pdbx_struct_oper_list.matrix[2][1]         0.0000000000 
_pdbx_struct_oper_list.matrix[2][2]         1.0000000000 
_pdbx_struct_oper_list.matrix[2][3]         0.0000000000 
_pdbx_struct_oper_list.vector[2]            0.0000000000 
_pdbx_struct_oper_list.matrix[3][1]         0.0000000000 
_pdbx_struct_oper_list.matrix[3][2]         0.0000000000 
_pdbx_struct_oper_list.matrix[3][3]         1.0000000000 
_pdbx_struct_oper_list.vector[3]            0.0000000000 
# 
loop_
_pdbx_audit_revision_history.ordinal 
_pdbx_audit_revision_history.data_content_type 
_pdbx_audit_revision_history.major_revision 
_pdbx_audit_revision_history.minor_revision 
_pdbx_audit_revision_history.revision_date 
1 'Structure model' 1 0 2015-04-22 
2 'Structure model' 1 1 2015-06-24 
# 
_pdbx_audit_revision_details.ordinal             1 
_pdbx_audit_revision_details.revision_ordinal    1 
_pdbx_audit_revision_details.data_content_type   'Structure model' 
_pdbx_audit_revision_details.provider            repository 
_pdbx_audit_revision_details.type                'Initial release' 
_pdbx_audit_revision_details.description         ? 
# 
_pdbx_audit_revision_group.ordinal             1 
_pdbx_audit_revision_group.revision_ordinal    2 
_pdbx_audit_revision_group.data_content_type   'Structure model' 
_pdbx_audit_revision_group.group               'Database references' 
# 
loop_
_pdbx_refine_tls.pdbx_refine_id 
_pdbx_refine_tls.id 
_pdbx_refine_tls.details 
_pdbx_refine_tls.method 
_pdbx_refine_tls.origin_x 
_pdbx_refine_tls.origin_y 
_pdbx_refine_tls.origin_z 
_pdbx_refine_tls.T[1][1] 
_pdbx_refine_tls.T[2][2] 
_pdbx_refine_tls.T[3][3] 
_pdbx_refine_tls.T[1][2] 
_pdbx_refine_tls.T[1][3] 
_pdbx_refine_tls.T[2][3] 
_pdbx_refine_tls.L[1][1] 
_pdbx_refine_tls.L[2][2] 
_pdbx_refine_tls.L[3][3] 
_pdbx_refine_tls.L[1][2] 
_pdbx_refine_tls.L[1][3] 
_pdbx_refine_tls.L[2][3] 
_pdbx_refine_tls.S[1][1] 
_pdbx_refine_tls.S[1][2] 
_pdbx_refine_tls.S[1][3] 
_pdbx_refine_tls.S[2][1] 
_pdbx_refine_tls.S[2][2] 
_pdbx_refine_tls.S[2][3] 
_pdbx_refine_tls.S[3][1] 
_pdbx_refine_tls.S[3][2] 
_pdbx_refine_tls.S[3][3] 
'X-RAY DIFFRACTION' 1 ? refined 10.8078 2.3835  27.1627 0.0954 0.0484 0.1415 0.0101  0.0010  -0.0117 1.4408 0.3329 0.9470 -0.0565 
-0.6168 -0.1505 0.0138  -0.0228 -0.0815 -0.0368 -0.0274 0.0461  -0.0095 -0.1387 0.0135  
'X-RAY DIFFRACTION' 2 ? refined 11.6764 2.5893  10.0426 0.0185 0.0576 0.0152 -0.0039 0.0070  -0.0238 7.0276 0.2074 8.1463 -1.2071 
-2.0102 0.3575  0.0604  0.5701  -0.1616 -0.0092 -0.0981 0.0281  0.0866  -0.1849 0.0377  
'X-RAY DIFFRACTION' 3 ? refined 7.4080  -1.8833 26.6947 0.0775 0.0146 0.0998 -0.0078 -0.0063 -0.0146 1.8334 0.2580 0.2422 0.1167  
-0.2167 -0.2458 -0.0245 0.1115  -0.1917 -0.0152 0.0453  0.0299  0.0272  -0.0499 -0.0208 
'X-RAY DIFFRACTION' 4 ? refined 5.1035  2.6862  -1.8498 0.0424 0.1606 0.0195 -0.0150 -0.0053 -0.0053 2.7210 1.3020 7.2174 -0.8022 
-4.4205 1.1937  0.0799  -0.1091 0.1041  -0.0129 0.0821  -0.1533 -0.1018 0.1405  -0.1621 
'X-RAY DIFFRACTION' 5 ? refined 11.0905 -3.4028 24.5189 0.0959 0.0104 0.1316 0.0038  0.0132  -0.0066 2.4155 0.3693 0.0463 -0.1010 
-0.0537 -0.1244 0.0032  -0.0025 -0.2218 -0.0007 -0.0272 -0.0736 -0.0079 0.0078  0.0240  
# 
loop_
_pdbx_refine_tls_group.pdbx_refine_id 
_pdbx_refine_tls_group.id 
_pdbx_refine_tls_group.refine_tls_id 
_pdbx_refine_tls_group.beg_auth_asym_id 
_pdbx_refine_tls_group.beg_auth_seq_id 
_pdbx_refine_tls_group.beg_label_asym_id 
_pdbx_refine_tls_group.beg_label_seq_id 
_pdbx_refine_tls_group.end_auth_asym_id 
_pdbx_refine_tls_group.end_auth_seq_id 
_pdbx_refine_tls_group.end_label_asym_id 
_pdbx_refine_tls_group.end_label_seq_id 
_pdbx_refine_tls_group.selection 
_pdbx_refine_tls_group.selection_details 
'X-RAY DIFFRACTION' 1 1 A 1   ? ? A 45  ? ? ? ? 
'X-RAY DIFFRACTION' 2 2 A 46  ? ? A 68  ? ? ? ? 
'X-RAY DIFFRACTION' 3 3 A 69  ? ? A 99  ? ? ? ? 
'X-RAY DIFFRACTION' 4 4 A 100 ? ? A 109 ? ? ? ? 
'X-RAY DIFFRACTION' 5 5 A 110 ? ? A 160 ? ? ? ? 
# 
loop_
_software.name 
_software.classification 
_software.version 
_software.citation_id 
_software.pdbx_ordinal 
GDA    'data collection' .          ? 1 
MOLREP phasing           .          ? 2 
REFMAC refinement        5.8.0073   ? 3 
XDS    'data reduction'  .          ? 4 
XDS    'data scaling'    '/ XSCALE' ? 5 
# 
_pdbx_validate_rmsd_angle.id                         1 
_pdbx_validate_rmsd_angle.PDB_model_num              1 
_pdbx_validate_rmsd_angle.auth_atom_id_1             CG 
_pdbx_validate_rmsd_angle.auth_asym_id_1             A 
_pdbx_validate_rmsd_angle.auth_comp_id_1             MET 
_pdbx_validate_rmsd_angle.auth_seq_id_1              151 
_pdbx_validate_rmsd_angle.PDB_ins_code_1             ? 
_pdbx_validate_rmsd_angle.label_alt_id_1             ? 
_pdbx_validate_rmsd_angle.auth_atom_id_2             SD 
_pdbx_validate_rmsd_angle.auth_asym_id_2             A 
_pdbx_validate_rmsd_angle.auth_comp_id_2             MET 
_pdbx_validate_rmsd_angle.auth_seq_id_2              151 
_pdbx_validate_rmsd_angle.PDB_ins_code_2             ? 
_pdbx_validate_rmsd_angle.label_alt_id_2             ? 
_pdbx_validate_rmsd_angle.auth_atom_id_3             CE 
_pdbx_validate_rmsd_angle.auth_asym_id_3             A 
_pdbx_validate_rmsd_angle.auth_comp_id_3             MET 
_pdbx_validate_rmsd_angle.auth_seq_id_3              151 
_pdbx_validate_rmsd_angle.PDB_ins_code_3             ? 
_pdbx_validate_rmsd_angle.label_alt_id_3             ? 
_pdbx_validate_rmsd_angle.angle_value                109.82 
_pdbx_validate_rmsd_angle.angle_target_value         100.20 
_pdbx_validate_rmsd_angle.angle_deviation            9.62 
_pdbx_validate_rmsd_angle.angle_standard_deviation   1.60 
_pdbx_validate_rmsd_angle.linker_flag                N 
# 
loop_
_pdbx_unobs_or_zero_occ_atoms.id 
_pdbx_unobs_or_zero_occ_atoms.PDB_model_num 
_pdbx_unobs_or_zero_occ_atoms.polymer_flag 
_pdbx_unobs_or_zero_occ_atoms.occupancy_flag 
_pdbx_unobs_or_zero_occ_atoms.auth_asym_id 
_pdbx_unobs_or_zero_occ_atoms.auth_comp_id 
_pdbx_unobs_or_zero_occ_atoms.auth_seq_id 
_pdbx_unobs_or_zero_occ_atoms.PDB_ins_code 
_pdbx_unobs_or_zero_occ_atoms.auth_atom_id 
_pdbx_unobs_or_zero_occ_atoms.label_alt_id 
_pdbx_unobs_or_zero_occ_atoms.label_asym_id 
_pdbx_unobs_or_zero_occ_atoms.label_comp_id 
_pdbx_unobs_or_zero_occ_atoms.label_seq_id 
_pdbx_unobs_or_zero_occ_atoms.label_atom_id 
1  1 N 1 A C8E 201 ? C16 ? B C8E 1 C16 
2  1 N 1 A C8E 201 ? C17 ? B C8E 1 C17 
3  1 N 1 A C8E 201 ? O18 ? B C8E 1 O18 
4  1 N 1 A C8E 201 ? C19 ? B C8E 1 C19 
5  1 N 1 A C8E 201 ? C20 ? B C8E 1 C20 
6  1 N 1 A C8E 201 ? O21 ? B C8E 1 O21 
7  1 N 1 A C8E 202 ? C19 ? C C8E 1 C19 
8  1 N 1 A C8E 202 ? C20 ? C C8E 1 C20 
9  1 N 1 A C8E 202 ? O21 ? C C8E 1 O21 
10 1 N 1 A C8E 203 ? O15 ? D C8E 1 O15 
11 1 N 1 A C8E 203 ? C16 ? D C8E 1 C16 
12 1 N 1 A C8E 203 ? C17 ? D C8E 1 C17 
13 1 N 1 A C8E 203 ? O18 ? D C8E 1 O18 
14 1 N 1 A C8E 203 ? C19 ? D C8E 1 C19 
15 1 N 1 A C8E 203 ? C20 ? D C8E 1 C20 
16 1 N 1 A C8E 203 ? O21 ? D C8E 1 O21 
17 1 N 1 A C8E 204 ? C1  ? E C8E 1 C1  
18 1 N 1 A C8E 204 ? C2  ? E C8E 1 C2  
19 1 N 1 A C8E 204 ? C3  ? E C8E 1 C3  
20 1 N 1 A C8E 204 ? C4  ? E C8E 1 C4  
21 1 N 1 A C8E 204 ? C5  ? E C8E 1 C5  
22 1 N 1 A C8E 204 ? C6  ? E C8E 1 C6  
23 1 N 1 A C8E 204 ? C7  ? E C8E 1 C7  
24 1 N 1 A C8E 204 ? C8  ? E C8E 1 C8  
25 1 N 1 A C8E 204 ? O9  ? E C8E 1 O9  
26 1 N 1 A C8E 204 ? C10 ? E C8E 1 C10 
27 1 N 1 A C8E 204 ? C11 ? E C8E 1 C11 
28 1 N 1 A C8E 205 ? C1  ? F C8E 1 C1  
29 1 N 1 A C8E 205 ? C2  ? F C8E 1 C2  
30 1 N 1 A C8E 205 ? C3  ? F C8E 1 C3  
31 1 N 1 A C8E 205 ? C4  ? F C8E 1 C4  
32 1 N 1 A C8E 205 ? C5  ? F C8E 1 C5  
33 1 N 1 A C8E 206 ? O9  ? G C8E 1 O9  
34 1 N 1 A C8E 206 ? C10 ? G C8E 1 C10 
35 1 N 1 A C8E 206 ? C11 ? G C8E 1 C11 
36 1 N 1 A C8E 206 ? O12 ? G C8E 1 O12 
37 1 N 1 A C8E 206 ? C13 ? G C8E 1 C13 
38 1 N 1 A C8E 206 ? C14 ? G C8E 1 C14 
39 1 N 1 A C8E 206 ? O15 ? G C8E 1 O15 
40 1 N 1 A C8E 206 ? C16 ? G C8E 1 C16 
41 1 N 1 A C8E 206 ? C17 ? G C8E 1 C17 
42 1 N 1 A C8E 206 ? O18 ? G C8E 1 O18 
43 1 N 1 A C8E 206 ? C19 ? G C8E 1 C19 
44 1 N 1 A C8E 206 ? C20 ? G C8E 1 C20 
45 1 N 1 A C8E 206 ? O21 ? G C8E 1 O21 
46 1 N 1 A C8E 207 ? C7  ? H C8E 1 C7  
47 1 N 1 A C8E 207 ? C8  ? H C8E 1 C8  
48 1 N 1 A C8E 207 ? O9  ? H C8E 1 O9  
49 1 N 1 A C8E 207 ? C10 ? H C8E 1 C10 
50 1 N 1 A C8E 207 ? C11 ? H C8E 1 C11 
51 1 N 1 A C8E 207 ? O12 ? H C8E 1 O12 
52 1 N 1 A C8E 207 ? C13 ? H C8E 1 C13 
53 1 N 1 A C8E 207 ? C14 ? H C8E 1 C14 
54 1 N 1 A C8E 207 ? O15 ? H C8E 1 O15 
55 1 N 1 A C8E 207 ? C16 ? H C8E 1 C16 
56 1 N 1 A C8E 207 ? C17 ? H C8E 1 C17 
57 1 N 1 A C8E 207 ? O18 ? H C8E 1 O18 
58 1 N 1 A C8E 207 ? C19 ? H C8E 1 C19 
59 1 N 1 A C8E 207 ? C20 ? H C8E 1 C20 
60 1 N 1 A C8E 207 ? O21 ? H C8E 1 O21 
# 
loop_
_pdbx_unobs_or_zero_occ_residues.id 
_pdbx_unobs_or_zero_occ_residues.PDB_model_num 
_pdbx_unobs_or_zero_occ_residues.polymer_flag 
_pdbx_unobs_or_zero_occ_residues.occupancy_flag 
_pdbx_unobs_or_zero_occ_residues.auth_asym_id 
_pdbx_unobs_or_zero_occ_residues.auth_comp_id 
_pdbx_unobs_or_zero_occ_residues.auth_seq_id 
_pdbx_unobs_or_zero_occ_residues.PDB_ins_code 
_pdbx_unobs_or_zero_occ_residues.label_asym_id 
_pdbx_unobs_or_zero_occ_residues.label_comp_id 
_pdbx_unobs_or_zero_occ_residues.label_seq_id 
1  1 Y 1 A ALA -14 ? A ALA 1   
2  1 Y 1 A ASN -13 ? A ASN 2   
3  1 Y 1 A VAL -12 ? A VAL 3   
4  1 Y 1 A ARG -11 ? A ARG 4   
5  1 Y 1 A LEU -10 ? A LEU 5   
6  1 Y 1 A GLN -9  ? A GLN 6   
7  1 Y 1 A HIS -8  ? A HIS 7   
8  1 Y 1 A HIS -7  ? A HIS 8   
9  1 Y 1 A HIS -6  ? A HIS 9   
10 1 Y 1 A HIS -5  ? A HIS 10  
11 1 Y 1 A HIS -4  ? A HIS 11  
12 1 Y 1 A HIS -3  ? A HIS 12  
13 1 Y 1 A HIS -2  ? A HIS 13  
14 1 Y 1 A LEU -1  ? A LEU 14  
15 1 Y 1 A GLU 0   ? A GLU 15  
16 1 Y 1 A THR 17  ? A THR 32  
17 1 Y 1 A ASP 18  ? A ASP 33  
18 1 Y 1 A SER 19  ? A SER 34  
19 1 Y 1 A VAL 20  ? A VAL 35  
20 1 Y 1 A ARG 21  ? A ARG 36  
21 1 Y 1 A ASN 22  ? A ASN 37  
22 1 Y 1 A MET 23  ? A MET 38  
23 1 Y 1 A LYS 24  ? A LYS 39  
24 1 Y 1 A ASN 25  ? A ASN 40  
25 1 Y 1 A ARG 54  ? A ARG 69  
26 1 Y 1 A GLY 55  ? A GLY 70  
27 1 Y 1 A THR 56  ? A THR 71  
28 1 Y 1 A TYR 57  ? A TYR 72  
29 1 Y 1 A GLU 58  ? A GLU 73  
30 1 Y 1 A THR 59  ? A THR 74  
31 1 Y 1 A GLY 60  ? A GLY 75  
32 1 Y 1 A ASN 61  ? A ASN 76  
33 1 Y 1 A LYS 62  ? A LYS 77  
34 1 Y 1 A LYS 63  ? A LYS 78  
35 1 Y 1 A ARG 142 ? A ARG 157 
36 1 Y 1 A ASP 143 ? A ASP 158 
37 1 Y 1 A ASN 144 ? A ASN 159 
38 1 Y 1 A GLY 145 ? A GLY 160 
39 1 Y 1 A HIS 146 ? A HIS 161 
40 1 Y 1 A GLN 147 ? A GLN 162 
# 
loop_
_pdbx_entity_nonpoly.entity_id 
_pdbx_entity_nonpoly.name 
_pdbx_entity_nonpoly.comp_id 
2 '(HYDROXYETHYLOXY)TRI(ETHYLOXY)OCTANE' C8E 
3 water                                  HOH 
# 
loop_
_pdbx_nonpoly_scheme.asym_id 
_pdbx_nonpoly_scheme.entity_id 
_pdbx_nonpoly_scheme.mon_id 
_pdbx_nonpoly_scheme.ndb_seq_num 
_pdbx_nonpoly_scheme.pdb_seq_num 
_pdbx_nonpoly_scheme.auth_seq_num 
_pdbx_nonpoly_scheme.pdb_mon_id 
_pdbx_nonpoly_scheme.auth_mon_id 
_pdbx_nonpoly_scheme.pdb_strand_id 
_pdbx_nonpoly_scheme.pdb_ins_code 
B 2 C8E 1  201 1  C8E C8E A . 
C 2 C8E 1  202 2  C8E C8E A . 
D 2 C8E 1  203 3  C8E C8E A . 
E 2 C8E 1  204 4  C8E C8E A . 
F 2 C8E 1  205 5  C8E C8E A . 
G 2 C8E 1  206 6  C8E C8E A . 
H 2 C8E 1  207 7  C8E C8E A . 
I 3 HOH 1  301 2  HOH HOH A . 
I 3 HOH 2  302 3  HOH HOH A . 
I 3 HOH 3  303 4  HOH HOH A . 
I 3 HOH 4  304 5  HOH HOH A . 
I 3 HOH 5  305 6  HOH HOH A . 
I 3 HOH 6  306 7  HOH HOH A . 
I 3 HOH 7  307 8  HOH HOH A . 
I 3 HOH 8  308 9  HOH HOH A . 
I 3 HOH 9  309 11 HOH HOH A . 
I 3 HOH 10 310 12 HOH HOH A . 
I 3 HOH 11 311 13 HOH HOH A . 
I 3 HOH 12 312 14 HOH HOH A . 
I 3 HOH 13 313 15 HOH HOH A . 
I 3 HOH 14 314 16 HOH HOH A . 
I 3 HOH 15 315 17 HOH HOH A . 
I 3 HOH 16 316 18 HOH HOH A . 
I 3 HOH 17 317 19 HOH HOH A . 
I 3 HOH 18 318 20 HOH HOH A . 
I 3 HOH 19 319 21 HOH HOH A . 
I 3 HOH 20 320 22 HOH HOH A . 
I 3 HOH 21 321 23 HOH HOH A . 
I 3 HOH 22 322 24 HOH HOH A . 
I 3 HOH 23 323 26 HOH HOH A . 
I 3 HOH 24 324 28 HOH HOH A . 
I 3 HOH 25 325 30 HOH HOH A . 
I 3 HOH 26 326 31 HOH HOH A . 
I 3 HOH 27 327 32 HOH HOH A . 
I 3 HOH 28 328 45 HOH HOH A . 
I 3 HOH 29 329 46 HOH HOH A . 
# 
