# Supplementary material for: Assessing Wolbachia circulation in wild populations of phlebotomine sand flies from Spain and Morocco: implications for control of leishmaniasis
Source: Parasit Vectors. 2025 Apr 26;18:155. doi: 10.1186/s13071-025-06771-6 (PMC12032678; doi:10.1186/s13071-025-06771-6)
Supplement: Supplementary file 4 — Additional File 4: Dataset S4. [file 13071_2025_6771_MOESM4_ESM.zip › PhlebotomussergentiEB_01ca0/PhlebotomussergentiEB_01ca0.a3m]

#203	1
>101
SDEETSYYVRLQYNGEFLPLFTKVDGITYKKDKSDYSPLKPSFIAGGGAFGYKMDDIRVDVEGVYSYLNKNDVKDVTFDPANTIADSVTAISGLVNVYYDIAIEDMPITPYIGVGVGAAYISTPLEPAVNDQKSKFGFAGQVKAGVSYDVTPEVKLYAGARYFGSYGANFDGKKTDPKDSTRQVTDAGAYKVLYSTVGAEAGV
>UniRef100_Q2N2Q7	239	0.990	5.637E-68	0	202	203	3	205	210
SDEETSYYVRLQYNGEFLPLFTKVDGISHKKDKSDYSPLKPSFIAGGGAFGYKMDDIRVDVEGVYSYLNKNDVKDVTFDPANTIADSVTAISGLVNVYYDIAIEDMPITPYIGVGVGAAYISTPLEPAVNDQKSKFGFAGQVKAGVSYDVTPEVKLYAGARYFGSYGANFDGKKTDPKDSTRQVTDAGAYKVLYSTVGAEAGV
>UniRef100_Q5QFF2	238	0.985	1.988E-67	0	202	203	3	205	210
SDEETSYYVRLQYNGEFLPLFTKVDGISHKKDKSDYSPLKPSFIAGGGAFGYKMDDIRVDVEGVYSYLNKNDVKDVTFDPANTIADSVTAISELVNVYYDIAIEDMPITPYIGVGVGAAYISTPLEPAVNDQKSKFGFAGQVKAGVSYDVTPEVKLYAGARYFGSYGANFDGKKTDPKDSTRQVTDAGAYKVLYSTVGAEAGV
>UniRef100_UPI0022504A0A	238	0.960	1.988E-67	0	202	203	30	232	237
SDEETSYYVRLQYNGEFLPLFTKVDGITYKKDESDYSPLKPSFIAGGGAFGYKMDDIRVDVEGVYSYLNKNDVKNVTFDPGNTIADSVTAISGLVNVYYDIAIEDMPITPYIGVGVGAAYISTPLETVVNDQKSKFGFAGQVKAGVSYDVTPEVKLYAGARYFGSYGANFDGKKTDPRDSTKQVTDAGAYKVLYSTVGAEVGV
>UniRef100_Q9ALW3	237	0.980	5.115E-67	0	202	203	30	232	237
SDEETSYYVRLQYNGEFLPLFTKVDGITYKKDKSDYSPLKPSFIAGGGAFGYKMDDIRVDVEGVYSYLNKNDVKDVTFDPANTIADSVTAISGLVNVYYDIAIEDMPITPYIGVGVGAAYISTPLEPAVNDQKSKFGFAGQVKAGVSYDVTPEVKLYAGARYFGSYGANFDGKKTDPKNSTGQAADAGAYKVLYSTVGAEAGV
>UniRef100_D1MH49	229	0.940	2.034E-64	0	202	203	3	204	209
SDEETSYYVRLQYNGEILPLFTKVDGITYKKGNSDYSPFKASFIAGGGAFGYKMDDIRVDVEGVYSYLNKNDVTDAKFTP-DTIADSLTAISGLVNVYYDIAIEDMPITPYIGVGVGAAYISTPLEPAVNDQKSKFGFAGQVKAGVSYDVTPEVKLYAGARYFGSYGANFDGKKTDPKDSTRQVTDAGAYKVLYSTVGAEAGV
>UniRef100_H2D086	226	0.939	2.528E-63	1	199	203	7	205	207
-DEETSYYVRLQYNGEFLPLFTKVDGITYKKDKSDYSPLKPSFIAGGGAFGYKMDDIRVDVEGVYSYLNKNDVKDVTFDPANTIADSVTAISGLVNVYYDIAIEDMPITPYIGVGVGAAYISTPLEPAVNDQKSKFGFAGQVKAGVSYDVTPEVKLYAGARYFGSYGAHFDGEKVDPRDANKKVADKGAYKVLYSAIGAE---
>UniRef100_A0A141GD43	226	0.950	3.464E-63	0	202	203	3	205	211
SDEETSYYVRLQYNGEFLPLFTKVDGITYKKDKSDYSPLKPSFIAGGGAFGYKMDDIRVDVEGVYSYLNKNDVKDVTFNPANTIADSVTAISGLVNVYYDIAIEDMPIIPYIGVGVGAAYISTPLEPAVNDQKSKFGFAGQVKAGVSYDVTPEVKLYAGARYFGSYGANFDGKKTAPGVSEGGVTGAGPYKVLYSTVGAEAGV
>UniRef100_A0A2U6K8K7	224	0.837	1.673E-62	0	202	203	3	205	209
SDEETSYYVRLQYNGEFLPLFTKIDGIDYKKGTDIYSPLKASFIAGGGAFGYKMDDIRVDVEGVYSYLNKNDVKDVVFTPADTIANSLTAISGLVNVYYDIAIEDMPITPYVGVGVGAAYISTPLATAVNSQNGKFAFAGQARAGVSYDITPEIKLYAGARYFGSYGAHFDGEKADPKDAAKKVADKGAYKILYSTVGAEAGV
>UniRef100_A8W2R5	221	0.886	1.107E-61	0	202	203	3	197	199
SDEETSYYVRLQYNGEFLPLFTKVDGITYKKDKSDYSPLKPSFIAGGGAFGYKMDDIRVDVEGVYSYLNKNDVKDVTFDPANTIADSLTAFSGLVNVYYDIAIEDMPITPYVGVGVGAAYISTPLKDAVNDQKSKFGFAGQVKAGVSYDVTPEVKLYAGARYFGSYGANF--------DKSVGEKDKGGHTVLYSTVGAEAGV
>UniRef100_Q5EYX4	218	0.928	1.376E-60	5	200	203	0	194	195
-----SYYVRLQYNGEFLPLFTKVDGITYKKDKSDYSPLKPSFIAGGGAFGYKMDDIRVDVEGVYSYLNKNDVTDAEFTP-DTIADSLTAISGLVNVYYDIAIEDMPITPYVGVGVGAAYISTPLKTPINDQKSKFGFAGQVKAGVSYDVTPEIKLYAGARYFGSYGANFDGKKTDPKDSTKQVTDAGAYKVLYSTVGAEA--
>UniRef100_Q8G915	217	0.881	2.582E-60	0	202	203	3	198	200
SDEETSYYVRLQYNGEFLPLFTKVDGITYKKDKSDYSPLKPSFIAGGGAFGYKMDDIRVDVEGVYSYLNKNDVKDVTFDPANTIADSLTAFSGLVNVYYDIAIEDMPITPYIGVGVGAAYISTPLKTPINDQKSKFGFAGQVKAGVSYDVTPEIKLYAGARYFGSFGAHFD------KDASTG-KDKGELKVLYSTVGAEAGV
>UniRef100_UPI0007EEBA99	214	0.852	3.207E-59	0	202	203	30	227	232
SDEETSYYVRLQYNGEFLPLFTKVDGITNVTGKEKDSPLKASFIAGGGAFGYKMDDIRVDVEGLYSWLNKD-----ADVVGDTVADNLTAISGLVNVYYDVAIEDMPITPYIGVGVGAAYISTPLKTPINDQKSKFGFAGQVKAGVSYDVTPEVKLYAGARYFGSYGANFDGKKTDPKDSTRQVTDAGAYKVLYSTVGAEAGV
>UniRef100_A0A6H2NUM1	214	0.852	3.207E-59	0	202	203	30	230	235
SDEETSYYIRLQYNGEFLPLFTKVDGITYKKDKSDYSPLKPSFIAGGGAFGYKMDDIRVDVEGVYSYLNKNDVKDVVFTPADTIANSLTAISGLVNVYYDIAIEDMPITPYVGVGVGAAYVSTPLKTAINNQNSKFGFAGQVKAGVSYDVTPEVKLYAGARYFGSFGAHFDSETTGADN--KKVVTKDAYKVLYSTVGAEAGV
>UniRef100_D2XR76	212	0.897	2.122E-58	5	200	203	0	195	196
-----SYYVRLQYNGEILPLFTKVDGITYKKDSSDYSPLKASFIAGGGAFGYKMDDIRVDVEGVYSYLNKNDVKDVIFDPANAIADSVTAISGLVNVYYDIAIEDMPITPYVGVGVGAAHISTPLKTAVDSRTYKFGFAGQVKAGVSYDVTPEIKLYAGARYFGSYGANFDGKKADPQGSNKQVTDAGAYKVLYSTVGAEA--
>UniRef100_B0LI23	210	0.817	1.024E-57	0	202	203	0	194	196
SDEETSYYVRLQYNGEILPLFTKIDGIDYKKGTDIYSPLKASFIAGGGAFGYKMDDIRVDVEGVYSYLNKNDVKDVVFTPVDTIANSLTAISGLVNVYYDIAIEDMPITPYVGVGVGAAYISTPLATAVNGQNSKFGFAGQVKAGVSYDVTPEVKLYAGARYFGSYGANF--------DTSTGGKDKGGHTVLYSTVGAEAGV
>UniRef100_F5CNJ2	209	0.802	1.403E-57	0	202	203	3	197	201
SDEETSYYVRLQYNGEFLPLFTKIDGIDYKKGKEIYSPLKASFIAGGGAFGYKMDDIRVDVEGVYSYLNKNDVKDVVFTPADTIANSLTAISGLVNVYYDIAIEDMPITPYVGIGVGAARISTPLNTDVDGQTYKFGFAGQVKAGVSYDVTPEVKLYAGARYFGSYGANF--------DKSSGEKGKGGHTVLYSTVGAEAGV
>UniRef100_K7SV58	209	0.868	2.634E-57	6	202	203	0	190	195
------YYVRLQYNGEFLPLFTKVDGITYKKDKSDYSPLKPSFIAGGGAFGYKMDDIRVDVEGVYSYLNKNDVKDVTFDPANTIADSVTAISGLVNVYYDIAIEDMPITPYIGVGVGAAYISTPLEPAVSSQNGKFAFAGQARAGVSYDITPEIKLYAGARYFGSFGAHFD------KDTAAASKDKGELKVLYSTVGAEAGV
>UniRef100_D1MH36	208	0.857	4.944E-57	0	202	203	3	196	201
SDEETSYYVRLQYNGEILPLFTKVDGITYKKDKSDYSPLKPSFIAGGGAFGYKMDDIRVDVEGVYSYLNKNDVKDVTFDPANTIADSVTAISGLVNVYYDIAIEDMPITPYIGVGVGAAYISTPLATAVSSQNDKFAFAGQARAGVSYDVTPKVKLYAGARYFGSYGANFDKTDKD---------GKGELKVLYSTVGAGAGV
>UniRef100_A0A410TER9	205	0.852	6.136E-56	5	200	203	0	194	195
-----SYYIRLQYNGEILPLFTKVDGITYKKDNSDYSPLKASFLAGGGAFGYKMDDIRVDVEGVYSYLNKNNVTDARFTP-DTIADSVTAISGLVNVYYDIAIEDMPITPYVGVGVGAAYVSTPLKTAINNQNSKFGFAGQVKAGVSYDVTPEIKLYAGARYFGSYSAHFDGEKADPKDATKKVADKGAYKVLYSTVGAEA--
>UniRef100_Q6JH19	204	0.773	8.407E-56	0	202	203	6	200	205
SDEETIYYIRLQYNGEFLPLFTKVDGIEYKKGTESHNPLKASFIAGGGAFGYKMDDIRVDVEGVYSYLNKNDVTGATFTPTDAIADSLTAISGLVNVYYDIAIEDMPITPYIGAGIGAAYLSTPLKTAVNGQNSKFGFAGQVKAGISYDVTPEVKFYAGARYFGSYGANF--------DTSTGGKGKGGHTVLYSTVGAEAGV
>UniRef100_F5CNJ4	204	0.780	8.407E-56	0	202	203	3	207	211
SDEETSYYVRLQYNGEFLPLFTKIDGIDYKKGKEIYSPLKASFIAGGGAFGYKMDDIRVDVEGVYSYLNKNDVKDVVFTPADTIANSLTAISGLVNVYYDIAIEDMPITPYVGIGVGAARISTPLNTDVDGQTYKFGFAGQVKAGVSYYVTPEIKLYAGARYFGSFGAHFDksEEVGKAGGEKETEVTKDEYKVLYSTVGAEAGV
>UniRef100_A9YMF2	203	0.768	1.578E-55	0	202	203	3	197	202
SDEETSYYIRLQYNGEVLPLFTKIEGIEYKKGTDSHNPLKASFIAGGGAFGYKMDDIRVDVEGVYSQLSKNNVDGAALTPADAIADSLTAISGLVNVYYDIAIEDMPITPYIGGGVGAAYISTPLKTAVNGQNSKFGFAGQVKAGVSYDVTPEVKLYAGARYFGSYGANF--------DKSGGEKDKGGHTVLYSTVGAEAGV
>UniRef100_F2X5S4	203	0.798	2.162E-55	0	202	203	3	200	205
SDEETSYYVRLQYNGEILPLFTKIDGITNATGKENASPLKASFIAGGGAFGYKMDDIRVDVEGLYSWLNKD-----ADVVGDTVADNLTAISGLVNVYYDVAIEDIPITPYIGVGVGAAYISTPLKTAVDSQTYKFGFAGQVKAGVSYDVTPEVKLYAGARYFCSFGAHFDGKKQDPKDATKQVTDAGAYKVLYSTVGAEAGV
>UniRef100_B5U1I1	202	0.807	4.057E-55	0	202	203	3	196	201
SDEETSYYVRLQYNGEILPLFTKVDGITYKKDSSDYSPLKASFIAGGGAFGYKMDDIRVDVEGVYSYLNKNDVTDAKFTPDNIIADSLTAISGLVNVYYDVAIEDMPITPYIGVGVGAAYISTPLATAVSSQNGKFAFAGQARAGVSYDVTPEIKLYAGARYFGSYGANFDKTDKD---------GKGEFKVLYSAVGAEAGV
>UniRef100_Q6JH20	202	0.773	4.057E-55	0	202	203	3	197	202
SDEETIYYIRLQYNGEFLPLFTKVDGIEYKKGTESHNPLKASFIAGGGAFGYKMDDIRVDVEGVHSYLNKNDVTGATFTPTDAIADSLTAISGLVNVYYDIAIEDMPITPYIGAGIGAAYLSTPLETAVNGQNSKFGFAGQVKAGISYDVTPEVKFYAGARYFGSYGANF--------DTSTGGKGKGGHTVLYSTVGAEAGV
>UniRef100_A0A1P8W2A7	201	0.870	7.614E-55	9	201	203	0	189	191
---------RLQYNGEFLPLFTKIDGITYKKDKSDYSPLKPSFIAGGGAFGYKMDDIRVDVEGVYSYLNKNDVKDVVFTPADTIANSLTAISGLVNVYYDIAIEDMPITPYVGVGVGAAYISTPLATAVNSQNGKFAFAGQVKAGVSYDVTPEIKLYAGARYFGSYGAHFDGEKVD---GTKKVADKGAYKVLYSTVGAEAG-
>UniRef100_E2I5V0	201	0.801	7.614E-55	1	202	203	0	192	193
-DEETSYYVRLQYNGEILPLFTKIEGIEYKKATDIHNPLKASFIAGGGAFGYKMDDIRVDVEGVYSYLNKNDVTDAKFTP-DTIADSLTAISGLVNVYYDIAIEDMPITPYVGVGVGAAYISTPLKDAVNDQKSKFGFAGQVKAGVSYDVTPEVRLYAGARYFGSYGANF--------DKSGGEKDKGGHTVLYSTVGAEAGV
>UniRef100_A8W2S3	201	0.812	1.043E-54	0	202	203	3	196	198
SDEETSYYVRLQYNGEILPLFTKVDGITNVTGKEKDSPLKASFIAGGGAFGYKMDDIRVDVEGVYSYLNKNNVTDARFTP-DAIADSVTAISGLVNVYYDIAIEDMPITPYVGVGVGAAYISTPLKDAVNDQKSKFGFAGQVKAGVSYDVTPEVKLYAGARYFGSYGANF--------DKSVGEKDKGGHTVLYSTVGAEAGV
>UniRef100_A0A1L5J2E1	201	0.788	1.043E-54	0	202	203	2	195	200
SDEETSYYVRLQYNGEILPLFTKIDGIDCKKGTDIYSPLKASFIAGGGAFGYKMDDIRVDVEGVYSYLNKNDVKGAVFTPADTIANSLTAISGLVNVYYDIAIEDMPITPYVGVGVGAAYISTPLATAVSSQNGKFAFAGQARAGVSYDVTPEVKLYAGARYFGSYGANFDKTDKD---------GKGELKVLYSTVGAEAGV
>UniRef100_D1MH52	201	0.807	1.429E-54	0	202	203	3	195	200
SDEETSYYVRLQYNGEILPLFTKVDGITYKKGNSDYSPFKASFIAGGGAFGYKMDDIRVDVEGVYSYLNKNDVTDAKFTP-DTIADSLTAISGLVNVYYDIAIEDMPITPYIGVGVGAAYISTPLATAVSSQNDKFAFAGQARAGVSYDVTPKVKLYAGARYFGSYGANFDKTDKD---------GKGELKVLYSTVGAEAGV
>UniRef100_A8W2S8	200	0.793	1.958E-54	0	202	203	3	194	196
SDEETSYYVRLQYNGEFLPLFTKVDGITYKKDKSDYSPLKPSFIAGGGAFGYKMDDIRVDVEGLYSWLNKD-----ADVAGDTVADNLTAISGLVNVYYDVAIEDMPITPYIGVGVGAAYISTPLKTAINDQNSKFGFAGQVKAGVSYDVTPEIKLYAGARYFGSYGANFDKTSG------ATGKDKGGHTVFYSTVGAEAGV
>UniRef100_Q56NV2	200	0.863	1.958E-54	5	200	203	0	197	198
-----SYYVRLQYNGEFLPLFTKVDGITYKKDKSDYSPLKPSFIAGGGAFGYKMDDIRVDVEGVYSYLNKNDVKDVTFDPANTIADSVTAISGLVNVYYDIAIEDMPITPYIGGGVGAAYISTPLKTAVNGQNSKFGFAGQVKAGVSYDVTPEIKLYAGARYFGSFGAHFDksEEVDKAGGGKETKVTKDAYKVLYSTVGAEA--
>UniRef100_UPI002023C689	200	0.742	2.682E-54	0	201	203	30	243	249
SDEETSYYVRLQYNGEILPFYTSIEGIKHKSGKDKNSPLKASFIAGGGAFGYKMDDIRVDVEGLYSQLSKDadvvsaaaavaaTGGSPAVAAIPEVAESLTAISGLVNVYYDIAIEDMPITPYVGVGVGAAYISTPLKTAVNGQNSKFGFAGQVKAGVSYDVTPEIKLYVGARYFGSYGANFDGQKTDPKDPTKQVTDAGAYKVLYSTVGAEAG-
>UniRef100_D2XR78	199	0.826	5.033E-54	5	200	203	0	190	191
-----SYYVRLQYNGEVLPLFTKVDGITHKSGKEKNSPLKPSFMAGGGAFGYKMDDIRVDVEGLYSWLNKD-----TDVVGDAVAENLTAISGLVNVYYDIAIEDMPITPYVGVGVGAAYISTPLKTAINDQNSKFAFAGQVKAGVSYDVTPEIKLYAGARYFGSYGANFDGKKTDPKDSTKQVTDAGAYKVLYSTVGAEA--
>UniRef100_L7SZ91	199	0.831	5.033E-54	5	200	203	0	192	193
-----SYYVRLQYNGEFLPLFTKIDGIYYKKGTDIYSPLKASFIAGGGAFGYKMDDIRVDVEGVYSYLNKNDVKDVVFTPADTIANSLTAISGLVNVYYDVAIEDMPITPYVGVGVGAAYVSTPLKTAINNQNSKFGFAGQVKAGVSYDVTPEIKLYAGARYFGSYGAHFDGEKVD---GTKKVAGKGAYKVLYSTVGAEA--
>UniRef100_UPI00222F340A	199	0.773	5.033E-54	0	202	203	30	225	230
SDEETSYYVRLQYNGEILPLFTKIGGIEYKKATDIHNPLKASFIAGGGAFGYKMDDIRVDVEGVYSYLNKNDVTDAKFTP-DTIADSLTAISGLVNVYYDIAIEDMPITPYVGVGVGAAYISTPLKDALNEQKNKFGFAYQAKAGFSYDVTPEIKLYAGARYFGSYGANFDKTAG------AAGKDKGGHTVLYSTVGAEAGV
>UniRef100_UPI002226D89D	199	0.753	6.895E-54	0	202	203	30	223	228
SDEETSYYVRLQYNGEVLPLFTKVDNMKIKKGTDDVDPFKASFIGGGAAFGYKMDDIRVDIEGLYSQLNKNVNNDEVLTP-DTVAGSLTAISGLVNVYYDIAIEDMPITPYVGVGVGAAYISTPLKDAVNDQKSKFGFAGQVKAGVSYDVTPEVKLYAGARYFGSYGANF--------DKSGGEKDKGGHTVLYSTVGAEAGV
>UniRef100_A0A8X6HYF9	199	0.753	6.895E-54	0	202	203	91	284	289
SDEETSYYVRLQYNGEVLPLFTKVDNMKIKKGTDDVDPFKASFIGGGAAFGYKMDDIRVDIEGLYSQLNKNVNNDEVLTP-DTVAGSLTAISGLVNVYYDIAIEDMPITPYVGVGVGAAYISTPLKDAVNDQKSKFGFAGQVKAGVSYDVTPEVKLYAGARYFGSYGANF--------DKSGGEKDKGGHTVLYSTVGAEAGV
>UniRef100_D6QSV6	198	0.798	9.445E-54	0	202	203	3	197	202
SDEETSYYVRLQYNGEILPLFTKVDGITYKKDNNDYSPLKASFIAGGGAFGYKMDDIRVDVEGVYSQLSKNNVTGAAFNP-DTVADSLTAISGLVNVYYDIAIEDMPITPYIGVGVGAARISTPLKTAVDSQTYKFGFAGQVKAGVSYDVTPEVKLYAGARYFGSYGAHFD-------KDAAAGKDKGELKVLYSTVGAEAGV
>UniRef100_UPI002231EB36	198	0.768	9.445E-54	0	202	203	30	223	228
SDEETSYYIRLQYNGEILPLFTKIEGIEYKKDTDIHNPLKASFIAGGGAFGYKMDDIRVDVEGVYSYLNKNDVTDAKFTP-DTVADSLTAISGLVNVYYDVAIEDMPITPYVGIGVGAARISTPLNTAVDGQTYKFGFAGQVKAGVSYDVTPEVKLYAGARYFGSYGANFDKSSGD--------KGKGGHTVLYSTVGAEAGV
>UniRef100_Q20C59	198	0.801	1.294E-53	1	202	203	0	191	196
-DEETSYYVRLQYNGEILPLFTKVDGITYKKGNSDYSPLKASFIAGGGAFGYKMDDIRVDVEGVYSYLNKNDVTDAKFTP-DAIADSLTAISGLVNVYYDIAIEDMPITPYVGVGVGTAYISTPLATAVSSQNGKFAFAGQARAGVSYDVTPEVKLYAGARYFGSYGANFDKTDKD---------GKGELKVLYSTVGAEAGV
>UniRef100_A0A141GD53	198	0.773	1.773E-53	0	202	203	3	205	211
SDEVTSLYVGLQYNGEFLPLFTKIDGIDYKEGTDVYSPLKASFIAGGGAFGYKMDDIRVDVEGVYSYLNKNDVKDVAFTPADTVANSLTATSGLVNVYCDIAIEDMPITPYVGVGVGAAYISAPLETAVNSQNGKFGFAGQERAGVIYDITPEIKLYAGARFFGSYGAHFDGEDADPKDTFTKVADKGADEVVYSTVGEEYGV
>UniRef100_Q6PLM2	197	0.758	2.428E-53	0	202	203	3	198	203
SDEETSYYVRLQYNSGILPLFTKIEGIEYKRPTDIHNPFKASSIAGGGAFGYKMDDIRVDVEGLYSQLNKNDVTGAAFNP-DTVADSLTAISGLVNVYYDIAIEDMPITPYVGAGVGAAYISTPLKDAVNDQKSKFGFAGQVKAGVSYDVTPAVKLYAGARYFGSFGAHFD------KDTAAASKDKGEFKVLYSTVGAEAGV
>UniRef100_UPI001447DC68	197	0.689	2.428E-53	1	202	203	31	236	241
-DEETSYYIRLQYNGEFLPFKTKIDAIQYQDSANKaFDPYKASFMAGGAAFGYKMDDIRVDVEGLYSQLKKNEISGTAKAGNTAIADDLSVMSGLVNVYYDVAIEDMPITPYVGVGVGAAYLSNPLKSPVGDQKHGFGFAYQAKAGISYDVTPEIKLFAGARYFGSYGANFDGEKQDPahsDDATKKVTDKGAYKVLYSTVGAEAGV
>UniRef100_UPI002230D5B6	196	0.753	4.557E-53	0	202	203	30	223	228
SDEETSYYVRLQYNGEVLPLFTKVDNMKIKKGNDDVDPFKASFIGGGAAFGYKMDDIRVDIEGLYSQLNKNVNNDEVLTP-DTVAGSLTAISGLVNVYYDIAIEDMPITPYVGVGVGAAYISTPLKDAVNDQKSKFGFAGQVKAGVSYDVTPEVKLYAGARYFGSYGANFDKSGGG--------KDKGGHTVLYSTVGAEAGV
>UniRef100_L7T1B2	196	0.816	6.242E-53	5	200	203	0	187	188
-----SYYVRLQYNGEILPLFTKIDGIDYKKGTDIYSPLKASFIAGGGAFGYKMDDIRVDVEGVYSYLNKNDVKDVVFTPADTIANSLTAISGLVNVYYDIAIEDMPITPYIGGGVGAAYISTPLKTAVNGQNSKFGFAGQVKAGVSYDVTPEVKLYAGARYFGSYGANF--------DKSGGEKDKGGHTVLYSTVGAEA--
>UniRef100_A0A976X674	196	0.867	8.551E-53	5	198	203	0	195	196
-----SYYVRLQYNGEFLPLFTKVDGITYKKDKSDYSPLKPSFIAGGGAFGYKMDDIRVDVEGVYSYLNKNDLKDVTFHPANTIADSVTAVSGLVNVYYDIAIEDMPITPYIGFGVGAAYISTPLELPVNDQKSKFGFAGQVKAGVSYDVTPEVKLYAGARYFGSFGSHFDkSQKVDkAGGGKETKVTKDAYKVLYSTVGA----
>UniRef100_Q6JH25	196	0.788	8.551E-53	0	202	203	3	197	202
SDEETSYYVRLQYNGEILPFYTKIDGIEYKKGTESHNPLKASFIAGGGAFGYKMDDIRVDVEGVYSYLNKNDVKDAAFNP-DTVADSLTAISGLVNVYYDIAIEDMPITPYIGVGVGAAYISTPLKTAANNQNSKFGFAGQVKAGVSYGVTPEVKLYAGARYFGSYGAHFD-------KDAAAGKDKGELKVLYSTVGAEAGV
>UniRef100_Q8GB70	195	0.820	1.171E-52	1	200	203	0	190	191
-DEETSYYVRLQYNGEXLPLFTKVDGITYXKXNSDXSPXKASFIAGGGAFGYKMDDIRVDXEGVYSXLNKNXVTDAXFTP-DTIADSVTAISGLVNVYYDIAIEDMPITPYVGVGVGAAYISTPLKDAVNDQKSKFGFAGQVKAGVSYDVTPEVKLYAGARYFGSYGANF--------DKSGGEKDKGAHTVLYSTVGAEA--
>UniRef100_D6QSU6	195	0.783	1.171E-52	0	202	203	3	192	197
SDEETSYYVRLQYNGEILPLFTKVDGITYKKDNNDYSPLKASFIAGGGAFGYKMDDIRVDVEGLYSWLNKD-----ADVVGDTVADNLTAISGLVNVYYDVAIEDMPITPYIGVGVGAAYISTPLKTAINDQNSKFGFAGQVKAGVSYDVTPEIKLYAGARYFGSYGANF--------DSDTSKKDKGGHAVLYSTVGAEAGV
>UniRef100_S4WF36	195	0.788	1.171E-52	0	202	203	3	200	205
SDEEISYFVSFAYNGEFLPLFTKVDGITNAKGKEKDSPLKASFIAGGVAFGYKMDDIRVDVEGLYSWLNKDADVVD-----NTVADNLTAISGLVNVYYDVAIEDMPITPYIGVGVGAAYISTPFKTPINDQKSKFGFAGQVKAGVSYDVTPEIKLYAGARYFGSCGANFDGKKTDPNNSAKQVTDAGAYKVLYNTVGVEAGV
>UniRef100_Q20C43	195	0.773	1.605E-52	0	202	203	3	192	197
SDEETSYYVRLQYNGEFLPLFTKVDGITNATGKEKDSPLKASFIAGGGAFGYKMDDIRVDVEGLYSWLNKD-----ADVVGDTVADNLTAISGLVNVYYDIAIEDMPITPYVGVGVGAAYISTPLKDAVNDQKSKFGFAGQVKAGVSYDVTPEVKLYAGARYFGSYGANF--------DKSGGEKDKGGHTVLYSTVGAEAGV
>UniRef100_K7THH5	194	0.809	2.198E-52	6	199	203	0	184	185
------YYVRLQYNGEFLPLFTKVDGITYKKDKSDYSPLKPSFIAGGGAFGYKMDDIRVDVEGVYSYLNKNDVKDVTFDPANTIADSVTAISGLVNVYYDIAIEDMPITPYVGVGVGAAYISNPSEADSVKDQKGFGFAYQAKAGVSYDVTPEIKLFTGARYFGSYGASFDKADKD---------DTGIKNVVYSTFGAE---
>UniRef100_A0A0H4CQR1	193	0.763	5.650E-52	0	202	203	3	192	197
SDEETSYYVRLQYNGEFLPLFTKVDGIPHKSGKDNNSPLKASFIAGGGAFGYKMDDIRVDVEGLYSWLNKD-----ADVVGDTVADNLTAISGLVNVYYDVAIEDMPITPYIGVGVGAAYISTPLKTAINDQNSKFGFAGQVKAGVSYDVTPEIKLYAGARYFGSYGANF--------DSDASKKDKGGHAVLYSTVGAEAGV
>UniRef100_L7XFQ1	192	0.801	1.060E-51	5	200	203	0	190	191
-----SYYVRLQYNGEILPLFTKIEGIEYKKATDIHNPLKASFIAGGGAFGYKMDDIRVDVEGLYSWLNKD-----ADVEGDTVADNLTAISGLVNVYYDVAIEDMPITPYIGVGVGAAYISTPLKEAVNDQKSKFGFAGQVKAGVSYDVTPEIKLYAGARYFGSFGAHFDGKKQDPKDATKQVTDEGAYKVFYSTVGAEA--
>UniRef100_L7XFP6	191	0.795	2.725E-51	5	200	203	0	190	191
-----SYYVRLQYNGEILPLFTKIDGITNATGKEKDSPLKASFIAGGGAFGYKMDDIRIDVEGLYSWLNKD-----ADVVGDTVADNLTAISGLVNVYYDVAIEDMPITPYIGVGVGAAYISTPLKEAVNDQESKFGFAGQVKAGVSYDVTPEIKLYAGARYFGSFGAHFDGKKQDPKDATKQVTDEGAYKVFYSTVGAEA--
>UniRef100_A8W2S6	190	0.758	7.004E-51	0	202	203	3	193	195
SDEETSYYVRLQYNGEILPLFTKVDGITNVTGKEKDSPLKASFIAGGGAFGYKMDDIRVDVEGLYSWLNKD-----ADVAGDTVADNLTAFSGLVNVYYDIAIEDMPITPYIGVGVGAAYISTPLKTPINDQKSKFGFAGQVKAGVSYDVTPEIKLYAGARYFGSFGAHFD------KDASTG-KDKGELKVLYSTVGAEAGV
>UniRef100_A0A7G5CCC7	190	0.741	7.004E-51	0	202	203	30	232	237
SDEETSYYVRLQYNGEFLPLFTKIDGITNATGKEKDSPLKASFIAGGGAFGYKMDDIRVDVEGLYSQLSKDTTIINT--SEENVADSLTAFSGLVNVYYDIAIEDMPITPYVGVGVGAAYISTPLKPAINEQNSKFGFAGQVKAGVSYDVTPEIKLYAGARYFGSYGAHFDksEEVDKAGGGKETKVTKDAYKVLYSTVGAEAGV
>UniRef100_V5JY78	190	0.767	9.594E-51	1	198	203	3	190	191
-DEETSYYVRLQYNGEILPLFTKVDGITYKKDNSDYSPLKASFIAGGGAFGYKMDDIRVDVEGLYSQLNKNDVTGAAFNP-DTVADSLTAFSGLVNVYYDIAIEDMPITPYIGVGVGAAYISNPSKVDAVKDQRGFGFAYQAKAGVSYDVTPEIKLYAGARYFGSYGANFDKTAKD---------DAGIKEVLYSTVGA----
>UniRef100_Q5QIR7	189	0.746	1.800E-50	5	200	203	0	193	194
-----SYYVRLQYNGEVLPFKTKVDGVTYKSGKDNNSPLKASFLAGSGAFGYKMDDIRVDVEGLYSQLSK---DADVVGTSPAVAKSLTAFSGLVNVYYDIAIEDMPITPYVGVGVGAAYISTPLETPINDQKSKFGFAYQAKAGVSYDVTPEIKLFAGARYFGSYGASFDGKKLDPEGNKQvADTDAGAYKVLYSTVGAEA--
>UniRef100_A6N681	189	0.743	1.800E-50	0	202	203	3	192	197
SDEETSYYVRLQYNGEILPLFTKVDGIEYKKDKDSHDPLKASFIAGGGAFGYKMDDIRVDVEGLYSRLNKD-----ADVAGATVADNLTAISGLVNVYYDIAIEDMPITPYVGVGVGAAYISTPLATVVNSQNGKFAFAGQARAGVSYDVTPEVKLYAGARYFGSYGANF--------DKSVGEKDKGGHAVLYSTVGAEAGV
>UniRef100_Q8KQ74	189	0.704	1.800E-50	0	202	203	3	195	200
SDEETSYYVRLQYNGEILPLFTKVDNMKIKKGTDDVDPFKASFLGVGAAFGYKMDDIRVDIEGLYSQLNKNVNNDEVLTP-DTVAGSLKAISGLVNVYYDIAIEDMPITPYVGVGVGAAYISTPLATAMSSQNGKFAFAGQARAGVSYDVTPEVKLYAGARYFGSYGANFDKTDKD---------GKGEXKVLYSTVGAEAGV
>UniRef100_B5L353	188	0.780	3.377E-50	5	200	203	0	188	189
-----SYYVRLQYNGEILPLFTKIEGIEYKKATDIHNPLKASFIAGGGAFGYKMDDIRVDVEGLYSQLNKNDVTGAAFNP-DTVADSLTAISGLVNVYYDIAIEDMPITPYVGVGVGAAYISTPLKDAVNDQKSKFGFAGQVKAGVSYDVTPEVKLYAGARYFGSFGAHFD------KDTAAASKDKGELKVLYSTVGAXA--
>UniRef100_Q6JH18	188	0.753	3.377E-50	0	202	203	3	196	201
SDEETIYYIRLQYNGEFLPLFTKVDGIEYKKGTESHNPLKASFIAGGGAFGYKMDDIRVDVEGVYSYLNKNDVTGATFTPTDAIADSLTAIPGLVNVYYDVAIEDMPITPYVGVGVGAAYISTPLATAVSSQNGKFAFAGQTRAGVSYDVTPEVKLYAGAHYFGSYGANFDKTDKDGKE---------ELKVFYSIVGAEAGV
>UniRef100_UPI002231F9F8	187	0.746	6.336E-50	0	202	203	30	229	234
SDEETIYYVRLQYNGEFLPLFTKVDGITNATGKEKDSPLKASFIAGGGAFGYKMDDIRVDVEGLYSWLNKD-----ADVVGDTVADNLTAISGLVNVYYDVAIEDMPITPYIGVGVGAAYISTPLKTPINDQKSKFGFAGQVKAGVSYDVTPEVKLYAGARYFGSFGAHFDksEEVDKAGGGKETKVTKDAYKVLYSTVGAEAGV
>UniRef100_A0A1B0TCC8	187	0.722	8.679E-50	0	201	203	2	192	193
SDEETSYYVRLHYNGEFIPLFTDIGGITHTSGKEKNSPLKPSFIAGGGAFGYKMDDIRVDVEGLYSWLNKD-----ADVVGSTVADNLTAISGLVNVYYDVAIEDMPITPYIGVGVGAAYISTPLKDALNEQKNKFGFAYQAKAGVSYDVTPEIKLYAGARYFGSYGANFDKTAG------AAGKDKGGHTVLYSTVGAEAG-
>UniRef100_UPI002227EDB1	187	0.674	8.679E-50	0	202	203	31	223	228
SDEETSYYVRLQYNGEVLPFKTRIDGIEYKKGTEVHDPLKASFMAGGAAFGYKMDDIRVDVEGLYSQLNKNDVSGTTFTPT-TVANSVAAFSGLVNVYYDIAIEDMPITPYVGVGVGAAYISNPSEASAVKDQKGFGFAYQAKAGVSYDVTPEIKLFAGARYFGSYGASFNKEAVSATK---------EINVLYSAVGAEAGV
>UniRef100_A0A7M3U2V0	187	0.668	8.679E-50	1	202	203	31	227	232
-DEETSYYIRLQYNGEFSPFTTKIDNITVKKDGSavtDVDPFKASFMAGGGAFGYKMDDIRVDVEGLYSQLSKNADTGITTEPG--VADSLSVMSGLVNVYYDVAIEDMPITPYVGVGIGAAYLSNPSAAEGVKDQKKFGFAYQAKAGVSYDVTPEIKLFAGARYFGSYGANFD------KDNTADHKDKGEVKVLYSTIGAEAGV
>UniRef100_A0A8S4QF50	186	0.674	1.189E-49	0	202	203	113	305	310
SDEETSYYVRLQYNGEVLPFKTRIDGIEYKKGTEVHDPLKASFMAGGAAFGYKMDDIRVDVEGLYSQLNKNDVSGATFTPT-TVANSVAAFSGLVNVYYDIAIEDMPITPYVGVGVGAAYISNPSEASAVKDQKGFGFAYQAKAGVSYDVTPEIKLFAGARYFGSYGASFNKEAVSATK---------EINVLYSAVGAEAGV
>UniRef100_A0A5B9C1N6	186	0.767	1.628E-49	3	200	203	0	189	190
---ETSYYVRLQYNGEILPLFTKVDGIAHKSGKDNNSPLKASFIAGGGAFGYKMDDIRVDVEGLYSQLNKNDVTGAAFNP-DTVADSLTAISGLVNVYYDIAIEDMPITPYIGVGVGAARISTPSKTAVDSQTYKFGFAGQVKAGVSYDVTPEVKLYAGARYFGSYGAHFD-------KDAAAGKDKGELKVLYSTVGAEA--
>UniRef100_A0A873BDF4	186	0.686	1.628E-49	0	202	203	3	193	198
SDEETSYYVRLQYNGEVLPFKTKIDGVTYKSGKDNNSPLKASFLAGGGAFGYKMDDIRVDVEGLYSQLSK---DTDVVDTSPAVVESLTAFSGLVNVYYDIAIEDMPITPYVGVGVGAAYVSNPLvTEVTGDKKSGFGFAYQAKAGVSYDVTPEIKLYAGARYFGSYGANFG----------KTAKDDGGIKVLYSTVGAEAGV
>UniRef100_Q9ACC3	186	0.710	1.628E-49	5	200	203	0	198	199
-----SYYVRLQYNGEISPFKTKIDGIEYKKGNDAQDPLKASFMAGSGAFGYKMDDIRVDVEGLYSQLNKNDVSDAVFTPT-TVADNVTAFSGLVNVYYDVAIEDMPVTPYVGVGVGAAYVSNPLATkIAGDKDSGFGFAYQAKAGVSYDVTPEIKLYVGARYFGSYGANFDGTKQDpahPDDPEKKVTDKGAHKVFYSTIGAEA--
>UniRef100_A0A5J6RG17	185	0.832	3.055E-49	17	201	203	0	183	184
-----------------LPLFTKIEGIEYKKDTDIHNPLKASFIAGGGAFGYKMDDIRVDVEGVYSYLNKNDVADAKFTP-DTVADSLTAISGLVNVYYDVAIEDMPITPYVGIGVGAARISTPLNTAVDGQTYKFGFAGQVKAGVSYDVTPEIKLYAGARYFGSYGANFDGKKIDPKDSNKQVTDAGAYKVLYSTVGAEAG-
>UniRef100_B5LWP0	185	0.714	3.055E-49	0	202	203	3	191	196
SDEETSYYVRLQYNGEILPLFTKIDGIVRKAGKDNDSPLKPSFMAGGGAFGYKMDDIRVDVEGLYSWLNKD-----AGVVDDTVADNLTAISGLVNVYYDIAIEDMPITPYVGVGVGAAYISTPLKTAVSSQNGKFAFAGQARAGVSYAITPEIKLHAGARYFGSYGANFDKTDKD---------GKGELKVLYSTVGAEAGV
>UniRef100_Q6JH15	185	0.758	4.184E-49	0	202	203	3	195	200
SDEETSYNVRLQYNGEILPLFTKIDGIDYKKGTDIYSPLKASFIAGGGAFGYKMDDIRVDVEGVYSYLNKNDVTGATFTP-DTVAGSLTAISGLVNVYYDVAIEDMPITPYVGVGVGAAYISTPLATAVSSQNGKFAFAGQTRAGVSYDVTPEVKLYAGAHYFGSYGANFDKTDKDGKE---------ELKVFYSIVGAEAGV
>UniRef100_F5CNJ0	185	0.721	4.184E-49	0	202	203	3	202	206
SDEETSYYVRLQYNGEFLPPFTKIDGIKHKSDKNNNSPLKPSFIAGGGAFGYKMDDIRVDVEGLYSQLNKD-----ADVVGDTVADNLTAISGLVNVYYDIAIEDMPITPYVGVGVGAARISTPLKTAVDSQTYKFGFAGQVKAGVSYYVTPEIKLYAGARYFGSFGAHFDksEEVGKAGGEKETKVTKDEYKVLYSTVGAEAGV
>UniRef100_A0A1D8DWS2	184	0.783	5.731E-49	0	170	203	3	173	184
SDEETSYYVRLQYNGEILPLFTKIEGIEYKKGNDSHNPLKASFIAGGGAFGYKMDDIRVDVEGLYSQLSKNDVTGATFTPTDTIADSLTAISGLVNVYYDVAIEDMPITPYVGVGVGAAYISNPSKVDVVKDQRGFGFAYQAKAGVSYDVTPEIKLYAGARYFGSYGANFD--------------------------------
>UniRef100_A0A7G5CB85	184	0.731	5.731E-49	0	202	203	30	229	234
SDEETSYYVRLQYNGEILPLFTKIDGIQKTKGKEKDSPLKASFVAGGGAFGYKMDDIRVDVEGLYSWLNKD-----ADVVGDTVADNLTAISGLVNVYYDVAIEDMPITPYIGVGIGAAYISTPLKTAVNEQNSKFGFAGQVKAGVSYDVTPEIKLYAGARYFGSYGAHFDksEEVDKAVGGKETKVTKDAYKVLYSTVGAEAGV
>UniRef100_UPI002227BE02	184	0.699	1.075E-48	0	202	203	30	220	225
SDEETSYYVRLQYNGEILPLFTKIDGITNATGKEKDSPLKASFIAGGGAFGYKMDDIRVDVEGLYSWLNKDATIINT--SETNVADSLTAFSGLVNVYYDIAIEDMPITPYVGVGAGAAYISNPSKVDAVKDQRGFGFAYQAKAGVSYDVTPEIKLYAGARYFGSYGANFD----------KAAKDDAAIKVLYSTVGAEAGV
>UniRef100_A8W2P9	183	0.714	1.473E-48	0	202	203	3	191	193
SDEETSYYVRLQYNGEILPLFTKVDGITNVTGKEKDSPLKASFIAGGGAFGYKMDDIRVDVEGLYSWLNKD-----ADVAGDTVADNLTAISGLVNVYYDVAIEDMPITPYIGVGVGAAYISNPSKVDAVKDQRGFGFAYQAKAGVSYDVTPEIKLYAGARYFGSYGANFDKTAKD---------DAGIKGVLYSTVGAEAGV
>UniRef100_F5CNI9	183	0.716	1.473E-48	0	202	203	3	203	207
SDEETSYYVRLQYNGEFLPLFTKIDGVTglkkkAGDAADTTDLYNASFIAGGGAFGYKMDDIRVDVEGVYSQLNQDTTVTGTPVPAVGIAKNLTAISGLVNVYYDIAIEDMPITPYIGVGVGAARISTPLNTAVDGQTYKFGFAGQVKAGVSYDVTPEVKLYVGARYFGSFGAHFD------KDATTG-KDKGDLKVLYSTVGAEAGV
>UniRef100_A0A2Z4FS42	183	0.673	2.017E-48	1	202	203	0	195	196
-DEETSYYIRLQYNGEFSPFKTEVSGISN---PDKVDPFKASFMAGGGAFGYKMDDIRVDVEALYSQLNNNK------DTVNPFADNLSVMSGLVNVYYDVAIEDMPITPYVGIGVGAAYLSNPLKSPVGDKKHRFGFAYQAKAGVSYDVTPEIKLYAGARYFGSYGASFDGQKQDpahPGDTTKKVTDEGIYKVLYSTIGAEAGV
>UniRef100_A0A167KQD9	183	0.760	2.762E-48	5	200	203	0	185	186
-----SYYVRLQYNGEFLPLFTKIEGIEYKKATDIHNPLKASFIAGGGAFGYKMDDIRVDVEGVYSQLSKNNVDGAAFNP-NTVADSLTAISGLVNVYYDIAIEDMPITPYIGVGVGAAYISTPLATAVSSQNGKFAFAGQARAGVSYDVTPEVKLYAGARYFGSYGANFDKTDKD---------GKGEHKVLYSTVGAEA--
>UniRef100_UPI0015731F2D	183	0.668	2.762E-48	1	202	203	31	226	231
-DEETSYYIRLQYNGEFSPFKTKIDNITVKKGDttvTDVDPFKASFMAGGGAFGYKMDDIRVDVEGLYSQLSKYTDADITTEPG--VANDLSVMSGLVNVYYDVAIEDMPITPYVGVGVGAAYVSTPLREAVGDQKHGFGFAYQAKAGVSYDITPEIKLFAGARYFGSYGAHFD------KDASAG-KDKREIKVLYSTVGAEAGV
>UniRef100_Q8L2T2	182	0.755	3.784E-48	5	200	203	0	186	187
-----SYYIRLQYNGEILPLFTKIDGIEYAAGTDSHSPLKASFIAGGGAFGYKMDDIRVDVEGVYSQLSKNNVDGAALTPADAIADSLTAISGLVNVYYDIAIEDMHITPYIGGGVGAAYISTPLKTAVNGQNSKFGFAGQVKAGVSYDVTPEVKLYAGARYFGSYGANFDKSGGE---------DKGGHTVLYSTVGAEA--
>UniRef100_Q56NV1	182	0.767	3.784E-48	5	200	203	0	192	193
-----SYYVRLQYNGEFLPLFTKVDGITYKKDKSDYSPLKPSFIAGGGAFGYKMDDIRVDVEGLYSWLNKD-----ADVVGDTVADNLTAISGLVNVYYDIAIEDMPITPYIGVGVGAARISTPLKTAVDSQTYKFGFAGQVKAGVSYDVTPEIKLYAGARYFGSFGAHFDksEEVDKAGGGKETKVTKDAYKVLYSTVGAEA--
>UniRef100_A0A3B0JDF4	182	0.694	3.784E-48	0	202	203	31	222	227
SDEETSYYVRLQYNGEILPLYTKVDGIKYEKESKAQDPLKASFIAGGGAFGYKMDDIRVDVEGLYSQLNKNDVSGAAFTP-DTVADSVTAFSGLVNVYYDIAIEDMPITPYVGVGVGASYLSNPSKVEAVKDQKGFGFAYQAKAGVSYDVTPEIKLFGGARYFGSYGASFG----------KTAKDDAGIKVLYSTVGAEAGV
>UniRef100_E9JHK8	182	0.700	5.182E-48	4	200	203	0	189	190
----TSYYVRLQYNPEVLPFKTKIDGMKYEKEGKAQDPLKASFLAGGGAFGYKMDDIRVDVEGLYSQLNKNDVKDATFTP-DTVADSVTAFSGLVNVYYDIAIEDMPITPYVGVGVGVSYLSNPSKADGVKDQKGFGFAYQAKAGVSYDVTPEIKLFAGARYFGSYGASFD------KDGTDAHKDKGEIKVLYSTVGAEA--
>UniRef100_A0A023HUN5	181	0.763	7.098E-48	0	202	203	3	196	201
SDEETSYYVRSQYSGEILPLFTKIEGIEYKNATNIHIPLKASFIAGGGAFGYKMDDIRVDVEGVYSYLNINDVKDAKFTP-DTIADSLTAISELVNVYCDIAIEDMPITPYVGVGVGAAYISNPLKDAVNDQKSKFGFAGQVKPGVSYDVTPEVKLYAGARYFGSYGANFDKSIGEE--------NKGGHTVFYSTVGAEAGV
>UniRef100_F5CNJ1	181	0.685	7.098E-48	0	202	203	3	212	216
SDEETSYYVRLQYNGEFLPLFTKIDGVTglkkkAGDAADTTDLYNASFIAGGGAFGYKMDDIRVDVEGVYSQLNQDTTVTGTPVPAVGIAKNLTAISGLVNVYYDIAIEDMPITPYIGVGVGAARISTPLKTAVDSQTYKFGFAGQVKAGVSYYVTPEIKLYAGARYFGSFGAHFDksEEVGKAGGEKETKVTKDEYKVLYSTVGAEAGV
>UniRef100_F5CNJ3	181	0.743	9.721E-48	0	202	203	3	193	197
SDEETSYYVRLQYNGEFLPPFTKIDGIKHKSDKDNNSPLKPSFIAGGGAFGYKMDDIRVDVEGLNSQLNKD-----ADVVGDTVADNLTAISGLVNVYYDIAIEDMPITPYVGVGVGAARISTPLNTAVDGQTYKFGFAGQVKAGVSYDVTPEVKLYVGARCFGSFGAHFD------KDATTG-KDKGDLKVLYSTVGAEAGV
>UniRef100_Q6DW16	181	0.676	9.721E-48	0	202	203	3	195	200
SDEETSYYVRLHYTAdEVVPFKTKIDGIEYKKGTDVQDPLKASFLAGGGAFGYKMDDIRVDVEGLYSQLNKNDVSGAAFTP-ADVADSVTAFSGLVNVYYDIAIEDMPITPYIGVGVGASYLSNPSKADAVKDQKVFGFAYQAKAGVSYDVTPEIKLFAGARYFGSYGANFG----------KEAKDDGGIKVLYSTVGAEAGV
>UniRef100_A0A2Z4FS41	181	0.653	1.331E-47	1	202	203	0	195	196
-DEETSYYIRLQYNGEFSPFKTEV---SDIPNPDKVDPFKASFMAGGGAFGYKMDDIRIDVEALYSQLNNNK------DTVNPFADNLSVMSGLVNVYYDVAIEDMPITPYVGIGVGAAYLSNPLKSPVGDKKHGFGFAYQAKAGVSYDVTPEIKLYTGARYFGSYGASFDGQKQDpahPGDTTKKVTDEGVYKVLYSTIGAEAGV
>UniRef100_A0A7Y6JST1	181	0.660	1.331E-47	1	202	203	31	234	239
-DEETSYYIRLQYNGEFLPFKTEIKGIEYKKDDKDQDPLKASFMAGGSAFGYKMDDIRVDIEGLYSQLSKNEVDGATATP--KVADNLTAFSGLVNVYYDVAIEDMPITPYVGVGLGAAYLSNPATDkIVTEQKHGFGFAYQAKAGVSYDVTPEIKLFAGARYFGSYGASFDKSEEvtkSGGDEKETKVTQDAYKVLYSTIGAEAGV
>UniRef100_D3JN72	180	0.628	1.823E-47	2	202	203	0	195	196
--EETSYYIRLQYNSEFLPFKTKIDAIQYQDSADKaFDPYKASFMAGGAAFGYKMDDIRVDIEGLYSQLKKTEISGTAKVGNTAIADDLSVMSGLVNVYYDVAIEDMPITPYIGVGVGAAYLSNPSAADGVKDQKKFGFAYQAKAGVSYDVTPEIKLFAGARYFGSYGASFD------KDNTTGHKDKGEIKVLYSTIGAEAGV
>UniRef100_Q9AMB3	180	0.683	2.497E-47	4	199	203	0	186	188
----TSYYVRLQYNGEILPLFTKVDNMKIKKGTDDVDPFKASFLGVGAAFGYKMDDIRVDIEGLYSQLNKNVNNDEVLTP-DTVAGSLKAISGLVNVYYDIAIEDMPITPYVGVGVGAAYVSTPLKEAINGQKNKFGFAYQAKAGVNYDVTPEIKLYAGARYFGSCGANF--------DSDASKKDKGGHAVFYSTVGAE---
>UniRef100_B0FBP7	179	0.808	3.420E-47	15	202	203	0	179	184
---------------EILPLFTEIDGIDYKKGTDIYSPLKASFIAGGGAFGYKMDDIRVDVEGVYLYLNKNDVKDVVFTPADTIANSLTAISGLVNVYYDIAIEDMPITPYVGVGVGAAYISTPLKDAVNDQKSKFGFAGQVKAGVSYDVTPEVKLYAGARYFGSYGANF--------DKSGGEKDKGGHTVLYSTVGAEAGV
>UniRef100_K7T3Y1	179	0.804	3.420E-47	6	199	203	0	191	192
------YYARLQYNDEILPFYTKVDGIKNVTGKEKDSPLTRSFIAGGSAFGYKMDGIRVDVEGLYSQLAKDTA--VVNASETNVADSLTAFSGLVNVYYDIAIEDMPITPYVGVGVGAAYISTPLKDAVNDQKSKFGFAGQVKAGVSYDVTPEVKLYAGARYFGSYGANFDGKKTDPKDSTRQVTDAGAYKVLYSTVGAE---
>UniRef100_A0A5B9C2W8	178	0.722	1.203E-46	3	200	203	0	186	187
---ETSYYVRLQYNGEFVPLFTDIGGITHIAGKEKNSPLKPSFIAGGGAFGYKMDDIRVDVEGLYSWLNKD-----ADVVNSTVADNLTAISGLVNVYYDVAIEDMPITPYIGVGVGAAYISTPLKDALNEQKNKFGFAYQAKAGVSYDVTPEIKLYAGARYFGSYGANFDKTAG------AAGKDKGGHIVLYSTVGAEA--
>UniRef100_F4YIN7	178	0.666	1.203E-46	1	198	203	3	188	189
-DEETSYYIRLQYNGEFLPFKTEIKGMEYKKGNEDQDPLKASFTAGGGAFGYKMDDIRVDIEGLYSQLSKNDIKDATFTP--DAADNLTAISGLVNVYYDVAIEDMPITPYVGVGVGAAYLSNPSKADAVKDQKGFGFACQAKAGVSYDVTPEIKLFAGARYFGSYGAKFDATT----------KDDGKIKVLYSAVGA----
>UniRef100_UPI001573C6E4	177	0.635	1.648E-46	1	202	203	31	226	231
-DEETSYYIRLQYNGEFLPFKTKIDNITVKKndtAVTDVDPFKASFLAGGGAFGYKMDDIRVDIEALYSQLSKNTETGITTNPG--VADNLTAFSGLVNVYYDVAIEDMPITPYVGVGVGAAYIKNPLATkITGDKDSGFGFAYQAKAGVSYDVTPEIKFFAGARYFGSYGASF--------QKDANDTNKNGLKVLYSTIGAEAGV
>UniRef100_A0A088F8D4	177	0.757	2.257E-46	1	194	203	3	183	184
-DEETSYYVRLQYNGEFLPLFTKVDGIAHKSGKDNNSPLKASFIAGGGAFGYKMDDIRVDVEGLYSWLNKD-----ADVVGDTVADNLTAISGLVNVYYDVAIEDMPITPYIGVGVGAAYISTPLKTAINDQNSKFGFAGQVKAGVSYDVTPEIKLYAGARYFGSYGANF--------DSDASKKDKGGYAVLYS--------
>UniRef100_H6SFU4	177	0.712	2.257E-46	5	200	203	0	196	197
-----SYYVRLQYNGEVLPFKTKIDGIEYKKNNDAQDPLKASFMAGSGAFGYKMDDIRVDVEGLYSQLNKNDVSGAAFTP-VTVADSVTAFSGLVNVYYDVAIEDMPITPYVGVGVGAAYVSNPLATkVAGDKDSGFGFAYQAKAGVSYDVTPEIKLYAGARYFGSYGAKFDGEKKQGSGAdEXTTTDKGAYKVFYSTIGAEA--
>UniRef100_I6ZAH3	177	0.792	3.091E-46	9	196	203	0	179	180
---------RLQYNGEFLPLFTKVDGIEYKKGTDIYSPLKASFIAGGGAFGYKMDDIRIDVEGVYSYLNKNNVTGAAFTPADKIADSLTATSGLVNVYYDIAIEDMPITPYIGVGVGAAYISTPLKTALNEQKNKFGFAGQVKAGVSYDVTPEVKLYAGARYFGSYGANF--------DSDASKKDKGGHAVLYSTV------
>UniRef100_UPI00222606D4	177	0.692	3.091E-46	0	202	203	30	227	232
SDEETSYYVRLQYNGEILPLFTKIDGvTGLKKKTGDTADtthlYNASFIAGGGAFGYKMDDIRVDVEGIYSWLNKDTNVTGTAVP-GAVAERLTAISGLVNVYYDVAIEDMPITPYVGVGVGAAYISTPLATAVSSQNGKFAFAGQARAGVSYDVTPEVKLYAGARYFGSYGANFDKTDKD---------GKGELKVLYSTVGAEAGV
>UniRef100_V5JYC1	176	0.666	4.233E-46	1	198	203	3	190	191
-DEETSYYVRLQYNGEVLPFKTRIDGIEYKKGTEVHDPLKASFMAGGAAFGYKMDDIRVDVEGLYSQLNKNDVGGATFAPT-TVANSVAVFSGLVNVYYDIAIEDMPITPYVGVGVGAAYISNPSEASAVKDQKGFGFAYQAKAGVSYDVTPEIKLYAGARYFGSYGASFNKETVSATK---------EINVLYSTIGA----
>UniRef100_B5KZT5	176	0.923	5.797E-46	21	191	203	0	170	171
---------------------TKVDGITYKKDKSDYSPLKPSFIAGGGAFGYKMDDIRVDVEGVYSYLNKNDVKGATFDSADTIADSVTAISGLVNVYYDIAIEDMPITPYIGVGVGAAYISTPLALAVNDQKSKFGFAGQVKAGVSYDVTPEVKLYAGARYFGSYGANFDGKKADPQDATKKVIDAGARKV-----------
>UniRef100_Q9LBR7	175	0.719	7.940E-46	5	200	203	0	182	183
-----SYYVRLQYNGEFLPLFTKI--------ADKSDLYKPSFMAGGGAFGYKMDDIRVDIEGLYSQLNKD-----AGVADTAVADNLTAISGLVNVYYDIAIEDMPITPYVGVGVGAAYVSTPLKEAINEQKNKFAFAGQVKAGVSYDVTPEIKLYAGARYFGSYGAHFDGEKADPQDANKKVADKGAYKVLYSTVGAEA--
>UniRef100_A0A3B0IXG4	175	0.669	1.087E-45	0	202	203	31	222	227
SDEETSYYVRLQYNGEILPFKTKITGITHKSGKDKGSPLTRSFIAGGGAFGYKMDDIRVDVEGLYSQLAKDTAVVDT--SETNVADSLTAFSGLVNVYYDIAIEDMPITPYVGVGVGAAYISNPSKADAVKDQKGFGFAYQAKAGVSYDVTPEIKLFAGARYFGSYGASFDKAAKD---------DTGIKNVVYSTVGAEAGV
>UniRef100_UPI0020A0A718	175	0.706	1.087E-45	0	202	203	30	224	229
SDEETSYYVRLQYNCEILPLFTKVDGaTGAKKKTTDTSTttdlYKASFIAGGGAFGYKMDDIRVDVEGLYSQLSKNTLD---VAPTPAIAESLTAISGLVNVYYDIAIEDMPITPYVGIGVGAARISTPLNTAVDGQTYKFGFAGQVKAGVSYDVTPEVKLYAGARYFGSFGANFD----------KATKDDAGIKVLYSTVGAEAGV
>UniRef100_A0A5B9BZN7	175	0.728	1.489E-45	3	200	203	0	183	184
---ETSYYVRLQYNGEILPLFTKVDGTTNKTGKEKDSPLKASFIAGGGAFGYKMDDIRVDVEGLYSQLSKDaDVADT------VIADSLTAFSGLVNVYYDVAIEDMPITPYVGVGVGAAYISTPLKTAVNSQNGKFAFAGQARAGVSYDITPEIKLYAGARYFGSYGANFDKTDKD---------GKGELKVLYSTVGAEA--
>UniRef100_Q8GR06	175	0.676	1.489E-45	0	202	203	3	192	197
SDEETSYYVRLQYNGEVLPFKTKITGITHKSNKAEDSPLKASFLAGGGAFGYKMDDIRVDVEGLYSQLS----KDGDIADSPAIAESLTAFSGLVNVYYDVAIEDMPVTPYIGVGVGTAYVSNPLATKVTDDKaSGFAFAYQAKAGVSYDVTPEIKLYAGARYFGSYGANFG----------KTAKDDGGIKVLYSAVGAEAGV
>UniRef100_Q5YD46	174	0.913	2.039E-45	5	166	203	0	160	162
-----SYYVRLQYNGEILPLFTKVDGITYKKDNSDYSPLKASFIAGGGAFGYKMDDIRVDVEGVYSYLNKNDVTDAKFTP-DTIAGSLTAISGLVNVYYDIAIEDMPITPYIGVGVGAAYISTPLKDAVNDQKSKFGFAGQVKAGVSYDVTPEVKLYAGARYFGSFG------------------------------------
>UniRef100_A0A410TEP9	174	0.744	2.039E-45	5	200	203	0	182	183
-----SYYIRLQYNGEILPLFTKIDGIKNVAGKEKDSPLKASFIAGGGAFGYKMDDIRVDVEGLYSQLNKD-----AGVAGTTVADNLTAISGLVNVYYDIAIEDMPITPYVGVGVGAAYISTPLKDAVNDQKSKFGFAGQVKAGVSYDVTPEVKLYAGARYFGSYGANF--------DKSGGEKDKGGYTFLYSTVGAEA--
>UniRef100_Q6JH26	174	0.645	2.039E-45	0	202	203	3	194	199
SDEETSYYVRLQYNGEVLPPFTKIDGIKKASGQENNSPLKASFIAGSGAFGYKMDDIRVDIEGLYSQLTKDATVIDSTESNVAV--NLTAFSGLVNVYYDIAIEDMPITPYVGVGVGAAYVSNPSKADAVKDQKGFGFAYQAKAGVSYDVTPEIKLFAGARYFGSYGAHFDKATTS---------DAGIKGVLYSTVGAEAGV
>UniRef100_Q5YD27	174	0.870	2.793E-45	5	166	203	0	160	162
-----SYYVRLQYNGEILPLFTKVEGITYKKDSSDYSPLKASFIAGGGAFGYKMDDIRVDVEGVYSYLNKNDVTGATFTP-DTVADSLTAISGLVNVYYDVAIEDMPITPYIGVGVGAAYISTPLKEALNEQKNKFGFAYQAKAGVSYDVTPEIKLYAGARYFGSYG------------------------------------
>UniRef100_A0A141GD59	174	0.796	2.793E-45	0	186	203	3	189	203
SDEEISLCAGEEYNGEFFFLFTKFDGITYKKDKSDYSPLKPSFIAGGGAFGYKMDDIRVDVEGVYSYLNKNDVKDVTFNPENTIDNRVTAISGLDNVYYDIAVEDMPITPYVGVGVGAAYITTPLEPAENDQNRKFVFAGQEKAGVSYDAPPEINLYAGARYFGSDGANFDGNNADRKDLAKLVADA----------------
>UniRef100_E0YUE9	174	0.650	2.793E-45	0	202	203	3	201	206
SDEETSYYVRLQYNGEVLPLFTKVDGITglkknATDTAETTDLYNASFIAGGGAFGYKMDDIRVDVEGIYSWLNKDTSVTGTPAPVGGVANNLTAISGLVNVYYDVAIEDMPITPYIGAGVGAAYVSNPLATkVTGDKDSGFGVAYQAKAGVSYDVTPEIKLYAGVRYFGSYGANFG----------KATKDDAGIKVLYSTVGAEAGV
>UniRef100_Q6VR54	173	0.686	3.824E-45	0	202	203	3	191	195
SDEETSYYVRLQYNGEILPLFTKIDGITNATGKEKDSPLKASFIAGGGAFGYKMDDIRVDVEGLYSYLNKD-----ADVVGGTVADNLTAISGLVNVYYDIAIEDMPITPYVGVGVGAAYVSNPLAKKVTDDKaSGFGVAYQAKAGVSYDGTPEVKHFAGTRYRGSHGASFG----------KVTKDKGELKVLYSTVGAEAGV
>UniRef100_A0A2Z2GXY6	173	0.791	5.237E-45	16	202	203	0	184	189
----------------FLPLFTKVDGITYKKDKSDYSPLKPSFMAGGAAFGYKMDDIRVDVEGLYSYLNKNDVKDVVFTPADTIANSLTAISGLVNVYYDIAIEDMPITPYVGVGVGAAYVSSPLKTAINNQNSKFGFAGQEKAGGNYDVTPEVKLYAGARYFGSFASHFDKATTGANNIKVLTKDAYA--VLYSTVGAEAGV
>UniRef100_A0A5B9C2Y5	173	0.712	7.172E-45	3	200	203	0	185	186
---ETSYYIRLQYNGEILPLFTKIEGIEYKKDTDIHNPLKASFIAGGGAFGYKMDDIRVDVEGLYSWLNKD-----ADVVGDTVAESLTAISGLVNVYYDVAIEDMPITPYVGVGVGAAYISTPLATAVSSQNGKFAFAGQARAGVSYDVTPEVKLYAGARYFGSYGAHFD-------KDAAAGKDKGELKVLYSTVGAEA--
>UniRef100_H6SFT8	173	0.688	7.172E-45	5	199	203	0	194	196
-----SYYVRLQYNGEISPFKTKIDGIEYKKDNDAQDPLKASFMAGSGAFGYKMDDIRVDVEGLYSQLNKNDVSGAIFTP-ATVADNVTAFSGLVNVYYDVAIEDMPVTPYVGVGVGAAYFSNPSSADAVKDQKGFGFAYQAKAGVSYDVTPEIKLYAGARYFGSYGAKFDGEKKQGSGADEvTTTDKGAYKVFYSTIGAE---
>UniRef100_D2SPQ6	172	0.739	1.345E-44	2	170	203	0	167	171
--EETSYYVRLQYNGEVLPFKTRIDGIEYKKGTEVHDPLKASFMAGGAAFGYKMDDIRVDVEGLYSQLNKNDVSGATFTPTN-VANSVTAFSGLVNVYYDIAIEDMPITPYVGVGVGAAYISNPSKANTVKDQKGFGFAYQAKAGVSYDVTPEIKLFAGARYFGSYGASFD--------------------------------
>UniRef100_A0A077SQC2	171	0.723	1.842E-44	1	194	203	0	189	191
-DEETSYYVRLQYNGEILPLFTKVDGaTGAKKKTADtgttTDLYKASFMAGGGAFGYKMDDIRVDVEGLYSQLSKNTLD---VAPTPAIAESLTAISGLVNVYYDIAIEDMPITPYIGVGVGAAYISSPLETAVNDQKNKFGFAGQVKAGVSYDVTPEIKLYAGARYFGSFGAHFD------KDTAAANKDKGEFKVLYS--------
>UniRef100_A0A023SDY0	171	0.699	1.842E-44	0	202	203	4	193	195
SDEETSYYVRLQYNGEILPLYTKVDGITKASGQENNSPLKASFMAGGGAFGYKMDDIRVDVEGLYSQL----TKDATVVNDTNAADGVTAFSGLVNVYYDVAIEDMPITPYVGVGVGAAYISNPSKANGVKDQRGFGFAGQVKAGVSYDVTPEIKLYAGARYFGSYGAKFDKEATN---------DAGIKGVLYSTVGAEAGV
>UniRef100_A0A1D8DWQ3	171	0.738	2.522E-44	0	194	203	3	184	185
SDEETSYYVRLQYNGEFLPLFTDIGGITHKKDKD--SPLQPSFIAGGGAFGYKMDDIRVDVEGLYSRLNKD-----ADVANVTVADNLTAISGLVNVYYDIAIEDMPITPYIGVGIGAARISTPLNTAVDGQTYKFGFAGQVKAGVSYDVTPEIKLYAGARYFGSFGAHFD------KDTAAASKDKGELKVLYS--------
>UniRef100_Q9ACC0	171	0.637	2.522E-44	5	200	203	0	184	185
-----SYYVRLQYNGEVLPFKTKIDGIEYKKGDDAQDPLKASFMAGSGAIGYKMDDIRVDAEVLYSQLNKSDLKGATFTP-ETVADNVTAFSGLVNVYYDVAIEDMPITPYVGVGVGASYLSNPSKADAVKDQKGFAFAYQAKAGVSYDVTPEIKLFAGARYFGSYGASFD----------KTAKDDAGIKVFYSTIGAEA--
>UniRef100_B5LWP5	171	0.613	3.454E-44	0	202	203	3	233	238
SDEETSYYVRLQYNGEVLPFYTSIEGITHKSGKDKDSPLKASFIAGGGAFGYKMDDIRVDVEGLYSQLSKDanvvnaaavpavgttsatsatsatsatsatsatsaTSATSAIAAIPEVAESLTAISGLVNVYYDIAIEDMPITPYVGVGVGAAYISTPLKTAVNGQNSKFGFAGQVKAGVSYDVTPEIKLYAGARYFGSFGAHFD-------KDAAAGKDKGELKVLYSTVGAEAGV
>UniRef100_Q3V577	171	0.603	3.454E-44	1	201	203	31	236	242
-DEETSYYIRLQYNGEVLPFKTKVDAIQYQDNADKvFDPFKASFMAGGAAFGYKMDNIRVDIDGLYSQLNKNEISGTAKAGNTKIADNLSVMSGLVNVYYDVAIEDMPITPYVGVGIGAAYLSNPTTEKIVaDQKHRFGFAYQAKAGVSYDVTPEIKLFAGARYFGSYGAKFnkseEARKIDST-KEKTEVTKDTYKVLYSTIGAEAG-
>UniRef100_Q8L2S9	170	0.668	4.729E-44	5	200	203	0	183	184
-----SYYIRLQYNGEILPLFTKIEGIEYKKGTDSHNPLKASFIAGGGAFGYKMDDIRVDVEGLYSQLSKDTTIINT--SETNVADSLTAFSGLVNVYYDIAIEDMPITPYVGVGVGAAYISNPSKADAVKDQRGFGFAYQAKAGVSYDVTPEIKLYAGARYFGSYGASFD----------KAAKDDAEIKVLYSTVGAEA--
>UniRef100_L7SZ85	170	0.698	4.729E-44	5	200	203	0	183	184
-----SYYVRLQYNGEILPLFTKIDGIDYKKGTDIYSPLKASFMAGGGAFGYKMDDIRVDVEGLYSQLSKDTLEKA---PDPAIADSLAAISGLVNVYYDIAIEDMPITPYVGVGVGAAYISNPSKADAVKDQRGFGFAYQAKAGVSYDVTPEIKLYAGARYFGSYGASFDKAAKD---------DAEIKKVLYSTVGAEA--
>UniRef100_D2XR87	170	0.714	4.729E-44	5	200	203	0	183	184
-----SYYVRLQYNGEFVPLFTDIGGIKHTAGKEKNSPLKPSFIAGGGAFGYKMDDIRVDVEGLYSWLNKDADVVD-----STVADNLTAISGLVNVYYDVAIEDMPITPYIGVGVGAAHISTPLKTAVDNQTYKFGFAGQVKAGVSYDVTPEIKLYAGARYFGSFGANFD-------KDAITGKDKGEHKVLYSTVGAEA--
>UniRef100_A0A1A9VJK4	170	0.743	4.729E-44	0	182	203	113	290	965
SDEETSYYVRLQYNGEILPLFTKIDGITNVAGKEKDSPLKASFIAGGGAFGYKMDDIRVDVEGLYSQLNKD-----AGVAGTTVADNLTAISGLVNVYYDIAIEDMPITPYVGVGVGAAYISTPLATVVSSQNGKFAFAGQVRAGVSYDVTPEVKLYAGARYFGSYGANFDKTDKDGKGELKN--------------------
>UniRef100_M4GQ77	170	0.678	6.476E-44	0	198	203	2	191	192
SDEETSYYVRLQYNGEILPLYTKVNGITNAKGKEKDSPLTRSFIAGGGAFGYKMDDIRVDVEGLYSQLTKDATVVFDNKAADSVADSLTAFSGLVNVYYDIAIEDMPITPYVGVGVGAAYISNPSKAGVVKDQKGFGFAYQAKAGVSYDVTPEIKLFAGARYFGSYGASFDKAAKD---------DAGIKNVVYSTIGA----
>UniRef100_Q6JH22	170	0.658	6.476E-44	0	202	203	3	200	205
SDEETSCYIRLQYNGEFLPLFTKIDGVTGLKKTADtadtIDLYNASFIAGGGAFGYKMDDIRVDVEGIYSWLNKDTDVTGASVPAGGVANNLTAISGLVNVYYDVAIEDMPITPYIGVGVGAAYINNPLvTKVTGDKDSGFGVAYQAKAGVSYDVTPEIKLYAGARYFGSYGANFG----------KTTKDGAGIKVLYSTVGAEAGV
>UniRef100_Q9AP18	169	0.785	8.868E-44	19	200	203	3	175	176
-------------------LFTKXDGXTYKKDKTDYSPLKPSFIAGGGAFGYKMDDIRVDVEGVYSYLNKNDVKDVVFTPEDTIANSLTAISGLVNVYYDIVIEDMPITPYIGVGVGAAYISTPLATAVSSQNGKFAFAGQARAGVSYDITPEIKLYAGARYFGSYGANFDKTNND---------GKGELXVLYSTVGAEA--
>UniRef100_L7T4H0	169	0.704	8.868E-44	5	200	203	0	184	185
-----SYYVRLQYNGEILPLFTKIDGIKNAAGKEKDSPLKASFIAGGGAFGYKMDDIRVDVEGLYSQLSKDTTIINT--SETNVADSLTAFSGLVNVYYDIAIEDMPITPYVGVGVGAAYISTPLATAVSSQNGKFAFAGQARAGVSYDITPEIKLYAGARYFGSYGANFDKTDQDGE---------GELKVLYSTVGAEA--
>UniRef100_Q0H3G9	169	0.653	8.868E-44	5	202	203	0	185	190
-----SYYVRLQYNGEVLPFKTKIDGITYKTGKDNNSPLKASFLAGSGAFGYKMDDIRVDVEGLYSQSSK---DVDVVDGNPGVVKSLTAFSGLVNVYYDIAIEDMPITPYVGVGVGAAYVGNPLvTKVAGDKESGFGFAYQAKAGVSYDVTPEIKLYAGARYFGSYGANFG----------KAAKGDGGIKVLYSAVGAEAGV
>UniRef100_A0A411PNB4	169	0.674	8.868E-44	1	201	203	0	193	194
-DDETSYYVRLQYNGEILPLFTKVDGaTGAKKKNADagttTDFYKASFMAGGGAFGYKMDDIRVDVEGLYSQLSKDTLD---VAPTPAVAESLTAISGLVNVYYDIAIEDMPITPYVGVGVGAAYISTPLATAVSSQNGKFAFAGQARAGVSYDITPEIKLYAGARYFGSYGANFDKTDKD---------GKGELKVLYSTVGAEDG-
>UniRef100_Q6JH16	169	0.660	1.214E-43	0	202	203	4	199	204
SDEETSYYVRLQYNGEILPLFTNIDGaTGAKKKTADtgttTDLYKASFMAGGGAFGYKMDDIRVDIEGLYSQLNKDTLD---VAPNPAIADSLTAFSGLVNVYYDIAIEDMPITPYVGVGVGAAYVSNPLATKANGDKaSGFGVAYQAKAGVSYDVTPEIKLYAGARYFGSYGANFG----------KANKDDAGIKVLYSTVGAEAGV
>UniRef100_B1B523	169	0.704	1.663E-43	5	197	203	0	178	179
-----SYYVRLQYNGEILPLFTKIDGIARKTGKDNDSPLKPSFMAGGGAFGYKMDDIRVDVEGLYSWLNKDADVVD-----DTVADNLTVISGLVNVYYDIAIEDMPITPYIGAGVGAAYISTPLATAVSSQNGKFAFAGQARAGVSYDITPEIKLYAGARYFGSYGANFDKTDKD---------GKGELKVLYSTVG-----
>UniRef100_G5CTA9	169	0.618	1.663E-43	0	201	203	3	194	195
SDEETSYYVRLQYNGEILPLFTKIDGIQNAAGKEKDSPLKASFIAGGGAFGYKMDNIKVDVEGLYSQLSK-DASIINSTETNNVVNSLTAFSGLVNVYYDIAIENMPITPYVGVGVGAAYISNPSSATAVKDQRGVGFAYQAKAGVSYNVTPKIKLFAGARYFGSYGASFN---------KSTVSTTKEINVLYSAVGAKPG-
>UniRef100_D8L097	169	0.640	1.663E-43	0	202	203	3	194	199
SDEETSYYVRLQYNGEILPFYTTVDGITNATGKEKDSPLTISFIAGGSTLGYKMDDIRGAVEGLYSQLAKDTEVLNTF--ETNVADSLAAFSGLVNVYYDIAIEDMPITPYVGVGVGAAYISNPSKGDAVKDQKRFGFAYQAKAGVSYDVTPEIKLFAGARYFGSYGASFDKATKD---------DTGIKNVVYNTVGAEAGV
>UniRef100_D2SPP6	168	0.769	2.277E-43	2	169	203	0	167	172
--EETSYYVRLQYNGEVLPFKTRIDGIEYKKGTEVHDPLKASFMAGGAAFGYKMDDIRVDVEGLYSQLNKNDVSGATFTPT-TVANSVAAFSGLVNVYYDIAIEDMPITPYVGVGVGAAYISNPSETkATKDKKSGFGFAYQAKAGVSYDVTPEIKLYAGARYFGSYGANF---------------------------------
>UniRef100_A0A0U4B845	168	0.664	2.277E-43	0	175	203	0	176	177
SDEETSYYIRLQYNGEFLPFKTKIDNITVKKDStavTDVDPFKASFMAGGGAFGYKMDDIRVDVEALYSQLSKNADTGITTEPG--VADNLSVMSGLVNVYYDVAIEDMPITPYVGVGVGAAYLSNPSKADAVKDQKGFGFAYQAKAGVSYDVTPEIKLFAGARYFGSYGAKFDATTKD---------------------------
>UniRef100_E9N9N8	168	0.668	2.277E-43	1	202	203	4	187	192
-DEETSYYVRLQYNGEIFPLFTKIDGVAGLKKKDLYN---ASFIAGGGAFGYKMDDIRIDVEGIYSWLN----KDTTSVPTGGVVNNLTAISGLVNVYYDVAIEDMPITPYVGVGVGAAYVSNPLATKVVDKAS-FGVAYQAKAGVSYDVTPEIKLYAGARYFGSYGANFG----------KETKDDAGIKVLYSTVGAEAGV
>UniRef100_G9IBH7	168	0.788	3.118E-43	17	196	203	0	171	172
-----------------LPLFTDIGGITYKKDNSDYIPLKASFIAGGGAFGYKMDDIRVDVEGVYSYLNKNDVTGAQFTPADTIADSLTAISGLVNVYYDIATEDMPITPYIGAGVGAAYLSTPLKTAVNGQNSKFGFAGQVKAGVSYDVTPEVKLYAGARYFGSYGANF--------DTSTGEKDKGGHTVLYSTV------
>UniRef100_A0ES75	168	0.689	3.118E-43	0	202	203	3	192	193
SDEETSYYVRLQYNGEILPLYTKVDGITNAAGKEKDSPLTRSFIAGGGAFGYKMDDIRVDVEGLYSQLTKDANVVND----NSAADDVTAFSGLVNVYYDIAIEDMPITPYIGVGVGAAYLSNPSKADGVKDQRGLGFAGQVKAGVSYDVTPEIKLYAGARYFGSYGASFK------KATTSTNKD---INVLYSTVGAEAGV
>UniRef100_Q84A81	167	0.714	5.846E-43	5	200	203	0	181	182
-----SYYVRLQYNGEILPLFTKIDGIKNTAGKEKDSPLKASFIAGGGAFGYKMDDIRVDVEGLYSWLNKD-----ADVVGDTVADNLTAISGLVNVYYDVAIEDMPITPYIGVGVGAAYISTPLATAVSSQNGKFAFAGQARAGVSYDVTPEIKLYAGARYFGSYGANFDKTDKDGKE---------ELKVLYSTVGAEA--
>UniRef100_B3GR39	167	0.699	5.846E-43	0	202	203	3	192	197
SDEETSYYVRLQYNGEILPLYTKVDGITYTAGQS---PLKASFMAGGGAFGYKMDDIRVDVEGLYSQLNK-DAAVITGADANIAADSVTAFSGLVNVYYDIAIEDMPITPYIGVGVGAACLSNPSKADGASDQRGFGFAGQVKAGVSYDVTPEIKLYAGARYFGSYGASFKKATASATND---------INVLYSTVGAEAGV
>UniRef100_L7SZ72	167	0.686	8.005E-43	5	200	203	0	189	190
-----SYYIRLQYNGEILPLFTKVDGaTGAKKKTADTDTttdlYKASFMAGGGAFGYKMDDIRVDVEGLYSQLSKDTLD---VAPTPAIADSLTAFSGLVNVYYDIAIEDMPITPYVGIGVGAARISTPLNTAVDGQTYKFGFAGQVKAGVSYDVTPEVKLYAGARYFGSYGANFDKSSGD--------KGKGGHTVLYSTVGAEA--
>UniRef100_U5XJC2	167	0.674	8.005E-43	0	202	203	3	192	197
SDEETSYYVRLQYNGEILPFYTKVDGITKETGKEKDSPLTRSFIAGGGAFGYKMDDIRVDVEGLYSQL----TKDATVVYDNSAADSVAAFSGLVNVYYDIAIEDMPITPYVGVGVGAAYISNPSKVDAVKEQKRFGFAYQAKAGVSYDVTSEIKLYAGARYFGSYGASFN---------KETVSDTKEINVLYSAVGAEAGV
>UniRef100_Q5BQP8	167	0.622	8.005E-43	1	201	203	0	208	209
-DEETSYYIRLQYNGEVLPFKTEVDGiTGAKKKTTDTNTttdlYKASFMAGGGAFGYKMDDIRVDVEGLYSQLSKDTFDTA---PTPAIADKLTAISGLVNVYYDVAIEDMPITPYVGVGIGAAYVSNPATAQVVaDQKHGFGFAYQAKAGVSYDITPEIKLFAGARYFGSYGASFDkseqvDKVGGASGEKEARVTKDAYKVLYSTIGAEAG-
>UniRef100_A0A7Y6N9S2	167	0.638	8.005E-43	1	202	203	31	240	245
-DEETSYYIRLQYNGEFSPLNTKVDGIigAQKDSKDTNDLYKPSFMAGGGAFGYKMDDIRVDIEGLYSQLGK---DTLSRAPTPDIVDDLTAISGLVNVYYDIAIEDMPIIPYISVGLGAAYVSNPAKAQVVaDQKRGFGFAYQAKAGVSYNVTPEIKLFAGARYFGSYGASFDKSETVNKKASedkkiedkETKVTAGAYKVLYSTIGAEAGI
>UniRef100_A0A7G4P306	166	0.659	1.501E-42	5	200	203	0	183	184
-----SYYVRLQYNGEVLPFKTKIGGVTYKSGKDNNSPLKASFLAGGGAFGYKMDGIRVDVEGLYSQLSK---DADVVGTSPAVVESLTAFSGLVNVYYDIAIEDMPITPYVGVGVGAAYVSNPLvTEVTGDKKSGFGFAYQAKAGVSYDVTPEIKLYAGARYFGSYGANFG----------KTAKDDGGIKVLYSTVGAEA--
>UniRef100_A0A411PN93	166	0.660	1.501E-42	1	201	203	0	189	190
-DEETSYYVRLQYNGEILPFYTKIDGITNATGKDKDSPFKASFptLAGSGAFGYKMDDIRVDVEGLYSQL----AKDATVVSDDKAADSVTAFSGLVNVYYDIAIEDMPITPYVGVGVGAAYISNPSKADAVKEQKGFGFAYQAKAGVSYDVTPEIKLFAGARYFGSYGASFDKAAKD---------DTGIKNVLYSTVGAKAG-
>UniRef100_B5LWP3	166	0.689	1.501E-42	0	202	203	3	192	197
SDEETSYYVRLQYNGEILPLYTKVDNITYTSGQENNSPLKASFIAGGGAFGYKMDDIRVDVEGLYSQL----TKDTTVVNDSSAADGVTAFSGLVNVYYDIAIEDMPITPYIGVGVGAACLSNPSKATGVSDQRGFGFAGQVKAGVSYDVTPEIKLYAGARYFGSYGASF-------KKATTSTTND--INVLYSTVGAKAGV
>UniRef100_B5LWQ0	166	0.584	1.501E-42	0	202	203	3	245	250
SDEETSYYVRLQYNGEVLPFYTSIEGITHKSGKDKDSPLKASFIAGGGAFGYKMDDIRVDVEGLYSQLSKDANvvnaaavaavsttpavaavsttpavaavsttpavaavsttpavaavgTTPAIAAIPEVAESLTAISGLVNVYYDIAIEDMPITPYVGVGVGAAYISTPLKTAVNGQNSKFGFAGQVKAGVSYDVTPEIKLYAGARYFGSFGAHFD-------KDAAAGKDKGELKVLYSTVGAEAGV
>UniRef100_V5JYC8	166	0.637	2.055E-42	1	198	203	3	207	208
-DEETSYYIRLQYNGEFLPFKTEIKGIEYKKDNKDNkdqDLLKASFMAGGAAFGYKMDDIRVDIEGLYSQLSKNEVDGATATP--KVADNLTAFSGLVNVYYDVAIEDMPITPYVGVGLGAAYLSNPATDkIVTDQKHGFGFAYQAKAGVSYDVTPEIKLFAGARYFGSYGASFDkseqvAKQGSSSGEKETEVTKDAYKVLYSAVGA----
>UniRef100_A0A0G2QW84	165	0.814	2.814E-42	12	173	203	0	161	182
------------YNGEFLPLFTKIDGIDYKKDTDVYSPLKASFLAGGGAFGYKMDDIRVDVEGVYSYLNKNDVKDVVFTPEDTIANSLTAFSGLVNVYYDIAVEDMPITPYVGVGVGAAYITPPLATAVNSQNGKFAFAGQARAGVSYDITPEIKLYAGARYFGSYGAHFDGEK-----------------------------
>UniRef100_B3GR45	165	0.630	2.814E-42	0	202	203	3	189	194
SDEETSYYVRLQYNGEILPLYTKVDG---VKTKGDDSPLTRSLIAGSGAFGYKMDDIRVDVEGLYSQLTKDKNVMDD----EKTAGSVTAFSGLVNVYYDVAIEDMPITPYVGIGVGASCLSNPSSATLVQNQKGFGFAYQAKAGVSYDVTPEIKLFAGARYFGSYGASFNRETVS---------DNKEVKVLYSTFGAEAGV
>UniRef100_Q3V578	165	0.610	2.814E-42	2	201	203	32	234	240
--EETSYYIRLQYNGEVLXFKXKVDAIQYQDNADKaFDPFKASFMAGGAAFGYKMDNIRVDIDGLYSQLNKNEISGTAKAGNTKIADNLSVMSGLVNVYYDVAIEDMPITPYVGVGVGAAYLSNPATEKIVaDQKHGFGFAYQAKAGVSYDVTPEIKLFAGARYFGSYGAKFDkSEVYKDSNGERTKVTKDAYKVLYSTIGAEAG-
>UniRef100_Q76CG9	165	0.680	3.853E-42	5	197	203	0	180	181
-----SYYVRLQYNGEVLPFKTKIDGITHKSGKDNNSPLKASFLAGGGAFGYKMDDIRVDVEGLYSQLSK-DVDVAADSP--AIAESLTAFSGLVNVYYDVAIEDMPVTPYIGVGVGIAYVSNPLATKATDDKaSGFAFAYQAKAGVSYDVTPEIKLYAGARYFGSYGANFG----------KTVKDDGGIKVLYSTVG-----
>UniRef100_Q6JH24	165	0.650	3.853E-42	0	202	203	3	198	203
SDEETSYYVRLQYNGEILPLFTKIDGATgakkkNADASTTTDLYKASFMAGGGAFGYKMDGIRVDIEGLYSQLSKDTLEKA---PDPAIADSLTAISGLVNVYYDIAIEDMPITPYIGVGVGAAYVSNPLATKVTDDKaSGFGVAYQAKAGASYDVTPEIKLYAGARYFGSYGANFG----------KATKGDAGIKVLYSTVGAEAGV
>UniRef100_Q5GSK4	165	0.629	3.853E-42	1	202	203	31	235	240
-DEETSYYIRLQYNSEFSPLNTKVDGITgaQKDSKDTNDLYKPSFMAGGSAFGYRMDDIRVDIEGLYSQLSKST---LSRAPTPDIVDNLTAISGLVNVYYDVVIEDIPITPYVGVGLGVAYISNPAkAQVIADQKHGFGFAYQAKAGISYDVTPEIKLFAGARYFGSYGANFDKSEEVNKGTSedkETKVTAGAYKVLYSTIGAEAGI
>UniRef100_A0A977PJM6	164	0.769	5.275E-42	1	169	203	4	171	189
-DEETSYYVRLQYNGEILPLYTKVDGIKYEKESEAQNPLKASFIAGGGAFGYKMDDIRVDIEGLYSQLNKNDVTDAKFTP-DTVADNVTAFSGLVNVYYDIAIEDMPITPYIGVGVGAAYLSNPSKADGVKDQRGLGFAGQVKAGVSYDVTPEIKLYAGARYFGSYGASF---------------------------------
>UniRef100_Q9EVS9	164	0.653	7.223E-42	5	200	203	0	182	183
-----SYYVRLQYNGEVLPFKTKIDGVAHKSGKENNSPLKASFLAGGGAFGYKMDDIRVDVEGLYSQLSKDE----DVVSNDNAADSVTAFSGLVNVYYDIAIEDMPITPYVGVGVGAAYISNPSKADAVKDQKGFGFAYQAKAGVSYDVTPEIKLFAGARYFGSYGASFD---------KAAKGDTGIKNVLYSTVGAEA--
>UniRef100_K7SLQ5	164	0.668	7.223E-42	6	199	203	0	187	188
------YYARLQYDGEILPLFTKVDGaTGAKKKTADTDTttdlYKASFMAGGGAFGYKMDDIRVDVEGLYSQLSKDTLD---VAPTPAMADSLTAFSGLVNVYYDVAIEDMPITPYVGVGVGAAYISTPLKEALNEQKNKFGFAYQAKAGVSYDVTPEIKLYAGARYFGSCGANF--------DKTAAGKDKGGHTVLYSTVGAE---
>UniRef100_K7SV62	164	0.683	9.890E-42	6	199	203	0	187	188
------YYVRLQYNGEILPLFTKVDGaTGAKKKTADTDTttdlHKASFMAGGGAFGYKMDDIRVDVEGLYSQLSKDTLD---VAPTPAIADSLTAFSGLVNVYYDIAIEDMPITPYVGVGVGAAYISTPLATAVSSQNGKFAFAGQARAGVSYDVTPEVKLYAGARYFGSYGANF--------DKSGGEKDKGGHTVLYSTVGAE---
>UniRef100_K7SLS7	164	0.703	9.890E-42	6	199	203	0	187	188
------YYARLQYNGEILPLFTKVDGaTGAKKKTADTDTttdlHKASFMAGGGAFGYKMDDIRVDVEGLYSQLSKDTLD---VAPTPAIADSLTAFSGLVNVYYDIAIEDMPITPYIGVGVGAAYINTPLKDAVNDQKSKFGLAGQVKAGVSYDVTPEVKLYAGVRYFGSYGANF--------DKSGGEKDKGGHTVLYSTVGAE---
>UniRef100_D2SPP4	163	0.715	1.354E-41	2	170	203	0	166	170
--EETSYYVRLQYNGEVLPFKTRIDGIEYKKGTEVHDPLKASFIAGGGAFGYKMDDIRVDVEGLYSQLAKDTA--VVNASETNVADSLTAFSGLVNVYYDIAIEDMPITPYVGVGVGAAYISNPSEAGSVKDQKGFGFAYQAKAGVSYDVTPEIKLFAGARYFGSYGASFD--------------------------------
>UniRef100_A0A516RTU1	163	0.723	1.354E-41	1	170	203	0	168	185
-DEETSYYVRLQYNAELLPLFTKIEGITNKAGKENDSPLTRSFMGGSGAFGYKMDDIRVDVEGLYSQLNK-DATVMDTNVANAVADSVTAFSGLVNVYYDVAIEDMPITPYIGVGIGAAYLSNPSKADDVKDQRGFGFAYQAKAGVSYDVTPEIKLYAGARYFGSYGANFD--------------------------------
>UniRef100_A0A023SEU5	163	0.687	1.354E-41	0	194	203	2	185	186
SDEETSYYVRLQYNAEVLPLFTKVDGISKATNKDKDSPLKASFMAGGGAFGYKMDDIRVDVEGLYSQLNKDTTVIAA--AETNVADSVTAFSGLVNVYYDVAIEDMPITPYIGVGIGAAYLSNPSKADGVKDQRGFGFAGQVKAGVSYDVTPEIKLYAGARYFGSYGANFD---------KTSVADAGIKGVLYS--------
>UniRef100_B3GR40	163	0.684	1.354E-41	0	202	203	3	191	196
SDEETSYYVRLQYNGEILPLYTKVDGIAHAAGQS---PLKASFMAGGGAFGYKMDDIRVDVEGLYSQLAKDTA--VVNDSETNVADSLTAFSGLVNVYYDIAIEDMPITPYIGVGVGAACLSNPSKATGVSDQRGFGFAGQVKAGVSYDVTPEIKLYAGARYFGSYGASF-------KKATTSTTND--INVLYSTVGAEAGV
>UniRef100_Q76CJ5	161	0.666	8.919E-41	5	197	203	0	193	194
-----SYYVRLQYNGEILPFYTKVDGIKNVTGKEKDSPLTRSFIAGGGAFGYKMDDIRVDVEGLYSQLAKDTA--VVNASETNVADSLTAFSGLVNVYYDIAIEDMPITPYVGVGVGAAYLSNPLKSPVGDQKHGFGFAYQAKAGVSYDVTPEIKLFAGARYFGSYGAKFDkseevTKTDSSGKETKVTKD--EYKVLYSTIG-----
>UniRef100_A0A3G3C0P3	161	0.655	8.919E-41	1	194	203	4	192	194
-DEETSYYVRLQYNGEFLPLFTKIDGVTGLKKKtgdtaDTTDLYNASFIAGGGAFGYKMDDIRVDVEGIYSWLNKDTNVTGTVSP-GAVAESLTAISGLVNVYYDVAIEDMPITPYIGAGVGAAYINNPLaKKVIDDKDSGFGVAYQAKAGVSYDVTPEIKLYAGARYFGSYGANFG----------KAVKDDAGIKVLYS--------
>UniRef100_Q8L1W6	160	0.695	1.221E-40	5	200	203	0	181	182
-----SYYVHLQYNGEILPLFTKIDGITNATGKEKDSPLKASFIAGGGAFGYKMDDIRVDVEGLYSWLNKDADVVD-----DTVADNLTAISGLVNVYYDIAIEDMPITPYVGVGVGAAYVSNPLATKVTDDKaSGFGVAYQAKAGVSYDVTPEVKLYAGARYFGSYGANFG----------KATKDDAGIKVLYSTVGAEA--
>UniRef100_A8VPX1	160	0.707	1.221E-40	0	170	203	4	172	187
SDEETSYYVRLQYNGEILPFYTKVDGIKNSTSKEEDSPLKRSFIAGGVAFGYKMDDIRVDVEGLYSRLAKNKAVIDA--SESHVADSLTAFSGLVNVYYDIVIEDMPITPYVGVGVGAAYISNPSNAAEVKDQRRFGFAYQAKAGVSYDVAPEIKLFAGARYFGSYGASFD--------------------------------
>UniRef100_A0A3G3C0P2	160	0.650	1.221E-40	1	194	203	4	192	193
-DEETSYYVRLQYNGEFLPLFTKIDGVTGLKKKtgdtaDTTDLYNASFIAGGGAFGYKMDDIRVDVEGIYSWLNKDTNVTGTVSP-GAVAESLTAISGLVNVYYDVAIEDMPITPYIGAGVGAAYINNPLaKKVIDDKDSGFGVAYQAKAGVSYDVTPEIRLYAGARYFGSYGANFG----------KAVKDDAGIKVLYS--------
>UniRef100_Q9AP25	160	0.720	1.672E-40	8	193	203	3	180	182
--------VRMLYYREILPLCTKIDGIDYKKGSDAYSPLKASFIAGSGAFGYKMDDIRVDVEGIYSQLRKNNVDGATFTPIDAIAENLTAISGLVNVYYDIVMEDMPITPYVGIGAGAAYISTPLKTAVNDQKSKFGFAGQVKAGVSYDVTPEVKLYAGARYFGSYGANF--------DKSTGGKDKGGYTVLY---------
>UniRef100_O52088	160	0.710	1.672E-40	5	200	203	0	187	188
-----SYYVRLQYNGEFLPLFTKVDGATGAKKTADtatxTDLYKASFMAGGGAFGYKMDDIRVDVEGLYSQLSK---DALAVAPTPAIADSLTAISGLVNVYYDIAIEDMPITPYIGVGVGAAYISTPLATAVSSQNGKFAFAGQARAGVSYDVTPEVKLYAGARYFGSYGANFDKTDKD---------GKGKLKVLYSTVGAEA--
>UniRef100_M1VQN8	160	0.570	2.289E-40	5	200	203	0	187	188
-----SYYFRVQYNGEVSPFKTKIDGIQYQDSANKaFDPLKASFMAGGAAFGYKMDEFRVDIEGLYSQLNKNEISGTAKPGNTGIAEKLSVMSVLVNMYYDVAIEGTPITPYVGVGLGAAYINNPLaQKVTGDKDSGFGFAYQAKAGVSYDVTSEIKLFAGARYFGSYGAKFDAAA----------KDDGKIKVLYSTIGAEA--
>UniRef100_Q9F1W7	159	0.704	4.290E-40	5	197	203	0	178	179
-----SYYVRLQYNGEILPLFTKVDGIAHKSGKDNNSPLKASFIAGGGAFGCKMDDIRVDVEGPYSWLNKD-----ADVVVDTVAESLTAISGLVNVYYDVAIEDMPITPYVGVGVGAAYISTPLATAVSSQNGKFAFAGQARAGVSYDVTPEVILYAGARYFGSYGANFDKTDKD---------GKGELKVIYSTVG-----
>UniRef100_K7SV53	159	0.670	4.290E-40	6	199	203	0	185	186
------YYVRLQYNDEILPFYTKVDGIKNVTGKEKDSPLTRSFIAGGSAFGYKMDGIRVDVEGLYSQLAKDTA--VVNASETNVADSLTAFSGLVNVCYDIAIEDMPITPYVGVGVGAAYISTPLATAVSSQNGKFAFAGQARAGVSYDITPEIKLYAGARYFGSFGAHFD------KDTAAASKDKGELKVLYSTVGAE---
>UniRef100_A0A221Y5B2	158	0.615	5.873E-40	5	200	203	0	189	190
-----SYYIRLQYNGKFLPFKTKIDNITVQKnniTVTDVDPFKASFLAGGGAFGYKMDDIRVDIEALYSQLSKNTETGVTTDPG--VADNSSVMSGLVNVYYDVAIEDMPITPYVGVGVGAAYIKNPLATkITGDKDSGFGFAYQAKAGVSYDVTPEIKFFAGARYFGSYGASF--------QKDAGDTNKNGLKVLYSTIGAEA--
>UniRef100_K7SLS0	158	0.628	5.873E-40	6	202	203	0	190	195
------YYVRLQYNGEILPLFTKVDGaTGAKKKTADTDTttdlYKASFMAGGGAFGYKMDDIRVDVEGLYSQLAKDTA--VVNASETNVADSLTAFSGLVNVYYDIAIEDMPITPYVGVGVGAAYISNPSKADSVKDQKGFGFAYQAEAGVSYDVTPEIKLFTGARYFGSYGASFDKADKD---------DTGIKNVVYSTFGAEAGV
>UniRef100_UPI001446094D	158	0.568	5.873E-40	2	202	203	34	236	242
--EESSYYVRLQYNGEILPYKTKIDGFEAKKNSaVTTDAYTSSFISGGGAFGYRMDEFRVDFEGLYSQLNKADgvifqklntaATPVGDGTDVDLDDSLTAIAGLVNVYYDLALDDMPMTPYVGVGVGAAYINNPLKTAvSGDKDSGFGFAYQAKAGVSYDVSPEFKLFAGARYFGAYGANFDKAAANDK----------GVKVLYSTIGAEVGV
>UniRef100_I6YQL3	158	0.772	8.041E-40	12	196	203	0	176	177
------------YNGEILPLFTKVDGIEYKKGTESHTPLKASFIAGGGAFGYKMDDVRVDVEAVYSRLNKNDVTGAIFN-QNXVADSLTAISGLVNVYYDIAIEDMPITPYIGVGVGAAYISTPLKDAVNGQESKFGFAGQVKAGVSYDVTPEVKLYAGARYFGSFGAHFD------KDATTG-KDKGELKVLYSTV------
>UniRef100_A0A2Z4FSC3	158	0.612	8.041E-40	2	194	203	0	186	187
--EETSYYIRLQYNGEFSPFKTEISG---IPNSDKVDHFKASFMAGSGSFGYKMDDIRIDIEALYSQLNSNK------DTVNPFADNLSVISGLVNVYYDVEIEDMPITPYVGIGVGTAYLSNPLKNFVGDKKHGFSFAYQAKAGVSYDVTPEIKLYAGARYFGSYGASFDGQKQDlthPEDTTKKVIDEGIYKVLYS--------
>UniRef100_M4GQ81	158	0.651	8.041E-40	1	198	203	3	189	190
-DEETSYYVRLQYNGEILPLYTKVNGITNAKGKEKDSPLTRSFIAGGGAFGYKMDDIRVDVEGLYSQLAKDT--DVVNTSETNVADSLTAFSGLVNVYYDIAIEDMPITPYVGVGVGAAYISNPSKDDAVKDQKGFGFAYQAKAGVSYDVTPEIKLFAGARYFGSYGAS-SDKAAEGDTAIKNVV--------YSTIGA----
>UniRef100_A0A5B9BZU4	157	0.676	1.507E-39	3	200	203	0	181	182
---ETSYYVRLQYNGEILSLYTKVDGITHTSGKS---PLKASFLAGGGAFGYKMDDIRVDVEGLYSQL----AKDATVVSDDKAADSVTAFSGLVNVYYDKAIEDMPITPYVGVGVGAAYISNPSKANEVKDQKGFGFAYQAKAGVSYDVTPEIKLFAGARYFGSYGASFDKANKD---------DTGIKNVLYSTVGAEA--
>UniRef100_Q9RBL8	157	0.661	2.063E-39	5	200	203	0	196	197
-----SXYVSLQYKGEISPFPDKNDGIGYKKDNNDaQDPLKASFMAGSGAFGYKMXDIRVDVEGLXSQLNKNDVSGAVFTP-ATVADNVTAFSGLVNVYYDVAIEDMPVTPYVGIGVGAAYFSNPSSADTVKDQKGFGFAYQAKAGVSYDVTPEIKLYAGARYFGSYGAKFDGeKKQGSGENEVTTTDKGAYKVFYSTIGAEA--
>UniRef100_G9I855	156	0.796	3.866E-39	14	170	203	3	159	176
--------------GEILPFYTKIEGIEYKKGNDSYDPLKASFIAGGGAFGYKMDDIRVDVEGVYSYLNKNDVKDVVFTPADTIADSLTAISGLVNVYYDIAIEDMPITPYIGVGVGAAYISNPSKVDAVKDQRGFGFAYQAKAGVSYDVTPEIKLYAGARYFGSYGASFD--------------------------------
>UniRef100_Q9KW21	156	0.637	3.866E-39	5	200	203	0	184	185
-----SYYVRLQYNGEILPLYTKVDGIANATGKEKDSPLIRSFIAGGGAFGYKMDDIRVDVEGLYSQLARD--GDVLSSSERDVADSLTAFSGLVNVYYDIAIEDMPITPYVGVGLGVAYISNPSKASEVKGQKGFGFAYQAKAGVSYDVTPEIKLFVGARYFGSYGAKFDKLTXDDGVIRN---------VVYSTVGAEA--
>UniRef100_Q8KHX2	156	0.673	3.866E-39	5	200	203	0	191	192
-----SYYVRLQYNGEILPLFTKVDGVTGLKKKttdttDTTDLYTASFMAGGGAFGYKMDDIRVDVEGVYSQLNKDTTVTGTSVPAEGIANNLTAISGLVNVYYDIAIEDMPITPYIGVGVGAAYVSNPLAKKVTDDKaSGFGVAYQAKAGVSYDVTPEIKLYAGARYFGSYGANFG----------KAAKGDAGIKVLYSTVGAEA--
>UniRef100_K7T3X2	156	0.670	5.293E-39	6	175	203	0	167	169
------YYVRLQYNGEVLPLFTKVDNMKIKKGTDDVDPFKASFIGGGAAFGYKMDGIRVDVEGLYSQLAKDTA--VVNASETNVADSLTAFSGLVNVYYDIAIEDMPITPYVGVGVGAAYISNPSKADSVKDQKGFGFAYQAKAGVSYDVTPEIKLFTGARYFGSYGASFDKADKD---------------------------
>UniRef100_C1J7I2	155	0.647	7.245E-39	5	200	203	0	181	182
-----SYYVRLQYNGEILPFYTKVDGITHTSGKS---PLKASFLAGGGAFGYKMDDIRVDVEGLYSQLAKDTA--VVNASEENVADSLTAFSGLVNVYYDIAIEDMPITPYVGVGVGAAYISNPSKASAVKDQKGFGFAYQAKAGVSYDVTPEIKLYAGARYFGSYGASFNKETVSATK---------EINVLYSAVGAEA--
>UniRef100_A0A1B1PF97	155	0.721	9.918E-39	0	169	203	2	174	186
SDEETSYYVRLQYNGEILPLFTKIDGaTGAKKKSADasttTDLYKASFMAGGGAFGYKMDDIRVDIEGLYSQLSKDTLEKA---PDPAIADSLTAISGLVNVYYDIAIEDMPITPYIGVGVGAAYVSNPLATKVTDDKaSGFGVAYQAKAGVSYDVTPEIKLYAGARYFGSYGANF---------------------------------
>UniRef100_Q9ACB4	155	0.673	9.918E-39	5	200	203	0	188	189
-----SYYVRLQYNGEILPLFTKVDGATgarkkNADAATTTDLYKASFMAGGGAFGYKMDDIRVDVEGLYSQLSKDTLESA---PDPAIADSLTAISGLVNVYYDIAIEDMPITPYIGVGVGAAYVSNPLATKVTDDKaSGFGVAYQAKAGVSYDVTPEVKLYAGARYFGSYGANFD----------KTAKDDAGIKVLYSTVGAEA--
>UniRef100_A0A1S5R247	155	0.615	9.918E-39	5	202	203	35	228	231
-----SYYVRLQYNGELLPFKTKIDTFTATKDSDtTLDPFKASFIGGGAEFGYKMEDFRVGVEGVYSQLNKNADTGVVLAPADAAAEKLTAIAVLVNVNYDIAiIEDLPVAPYVGVGVGAAYINNPLKAPFNEQKSGFGVAYQAKAGVSYAVTPEINLYAGARYFGSYGAKFD------KSGEEGDKGKGDIKVLYSVVGAEAGV
>UniRef100_A0A7Z3HUX0	155	0.574	9.918E-39	1	201	203	31	230	236
-DEETNCYIRLQYNGEFLPFKTEIDGvTGAKKKNTDahvvSDLYKASFMAGGSAFGYKMDDIRVDIEGLYSQLSKDAFEIA---PTPAIADNLNVLSGLVNVYYDVAIEDIPVTPYVGIGVGVAYLSNPLAvKVIGDKEYGFGFAYQAKAGVSYDVTPEIKLFTGARYFGSYGVKFDKLVAEGG---QQPTKDG-IKVLYSTIGAEAG-
>UniRef100_I1T6X0	154	0.769	1.358E-38	23	200	203	0	169	170
-----------------------VEGITYKTDSSDYSPLKASFIAGGSAFGYKMDDIRVDVEGVYSYLNKNDVTDAKFTP-DIVADSLTAISGLVNVYYDIAIEDMPITPYIGVGVGAARISTPLKAVVGSQPYKFGFAGQVKAGVSYDVTPEVKLYAGARYFGSFGAHFD-------KDAATGKDKGELKVLYSTVGAEA--
>UniRef100_Q84A76	154	0.627	1.358E-38	5	200	203	0	186	187
-----SYYVRLQYNGEILPLYTKLDGIQNVEGKEKDSPLTRSFIAGSGAFGYKMDDIRVDVEGLYSQLAKDTAVLANSEINVNVADSLTAFSGLVNVYYDIAIEDMPITPYVGVGVGAAYISSPSKADAVKDQKGFGFAYQAKAGVSYDVTPEIKLFAGARYFGSYGASFNMLSESSVP---------IINVVYSTVGAEA--
>UniRef100_A0A7L8YN59	154	0.765	1.859E-38	5	169	203	0	163	175
-----SYYVRLQYNGEILPLFTKVDGITNVTGKEKDSPLKASFIAGGGAFGYKMDDIRVDVEGLYSQLSKDATIINTSEK--NVADSLTAFSGLVNVYYDIAIEDMPITPYIGVGVGAAYVSNPLATKVTDDKaSGFGVAYQAKAGVSYDVTPEVKLYAGARYFGSYGANF---------------------------------
>UniRef100_Q9L5Y9	154	0.623	1.859E-38	4	200	203	0	185	186
----TSYYVRLQYNGEILPFRTKVDGIKNKSGREKDSPLTRSFIAGSGAFGYKMDDIRVDIEGLYSRLAKDTAVIDA--SEASLADSLTAFSGLVNVYYDIAIEDMPVTPYVGIGVGAAYISNLSSSADVKNQKRFGFAYQAKAGVSYDVTPEIKLFAGARYFGSYGAGFDkeGRNDNIIK-----------NVLYSTVGAEA--
>UniRef100_A0A7Z3DXE5	154	0.611	1.859E-38	1	201	203	31	229	235
-DEETSCYVRLQYNGEFLPFKTEVGGiIGAKKKNADantTDLYKASFMSGGSAFGYKMDDIRVDIEGLYSQLSK---DMLETAPVPAIADNLSAFSGLVNVYYDVAIEDMPVTPYIGVGVGAAYLSNPLAvKVAGDKEYGFGFAYQAKAGVSYDLTPEIKLFAGARYFGSYGAKFDKPIAESD---QQSTKDG-IRVLYSTIGAEAG-
>UniRef100_I7JEV7	154	0.603	1.859E-38	1	201	203	31	230	236
-DEETSCYIRLQYNSEFLPFKTEIDGvTGAKKKNADTNVttdlYKASFMAGGSAFGYKMDDIRVDIEGLYSQLSRDTFETA---PAPAIADNLNALSGLVNVYYDVVIEDMPVIPYVGIGVGAAYLSNPLAIKVTGDKEyGFGFAYQAKAGVSYDVTPEVKLFAGARYFGSYGAKFDKPVVESG---QQPTKDG-IKVLYSTVGAEAG-
>UniRef100_Q2P9T7	154	0.771	2.544E-38	5	166	203	0	156	158
-----SYYIRLQYNGEILPLFTKVDGITNVTGKEKDSPLKASFIAGGGAFGYKMDDIRVDVEGLYSWLNKD-----ADVAGDTVADNLTAISGLVNVYYDVAIEDMPITPYVGVGVGAAHISTPLKTAVDSQTYKFGFAGQVKAGVSYDVTPEIKLYAGARYFGSYG------------------------------------
>UniRef100_Q2VEK0	154	0.776	2.544E-38	28	197	203	1	162	163
----------------------------YKKGTESHTPLKASFIAGGGAFGYKXDDIRVDVEGVYSYLNKNDVTGATFTPADTIANSLTAISGLVNVYYDIAIEDMPITPYIGVGVGAAYLSTPLKTAVNDQNSKFGFAGQVKAGVSYDVTPEVKLYAGTRYFGSYGANF--------DKSGGEKDKGRHTVLYSTVG-----
>UniRef100_Q84A84	154	0.653	2.544E-38	5	200	203	0	182	183
-----SYYVRLQYNGEILSFYTKVDGITNATGKDRDSPLTRSFIAGSGAFGYKMDDIRVDVEGLYSQL----TKDATVVSDDKAADSVTAFSGLVNVYYDIAIEDMPITPYVGVGVGAAYISNPSKADGVKEQKGFGFAYQAKAGVSYDVTPEIKLFAGARYFGSYGASFNKEAVSATK---------EIKVLYSTVGAEA--
>UniRef100_Q6EWM4	154	0.653	2.544E-38	5	200	203	0	190	191
-----SYYVRLQYNGEILPLFTKVDGVTglkksANDKTDTTDLYTASFMAGGGAFGYKMDDIRVDIEGVYSQLNKDTTVTGTAVP-GAVAESLTAISGLVNVYYDVAIEDMPITPYIGVGVGAAYVSNPLATKVTNDKaSGFGVAYQAKAGVSYDVTPEVKLYAGARYFGSYGANFG----------KTAKDDAGIKVLYSTVGAEA--
>UniRef100_Q6SVU6	153	0.780	3.483E-38	7	170	203	0	163	164
-------YVYXYNMAQILPLFTKIEGIEYKKGTDSHNPLKASFIAGGGAFGYKMDDIRVDVEGVYSQLSKNNVDGAALTPADAIADSLTAISGLVNVYYDIAIEDMHITPYIGGGVGAAYISTPLKTAVNGQNSKFGFAGQVKAGVSYDVTPEVKLYAGARYFGSYGANFD--------------------------------
>UniRef100_Q9K4Y6	153	0.594	3.483E-38	1	201	203	31	230	236
-DEETSYYIRLQYNSEFLPFKTEVDGVIGAKKKSananvTTDLYKASFMAGGSAFGYKMDDIRVDIEGLYSQLSRDIFETA---PTPAIADNLNALSGLVNVYYDVSIEDMPVTPYIGIGVGAAYLSNPLATKVTGDKEyGFGFAYQAKAGISYDVTPEIKLFAGARYFGSYGAKFDKPVTENDQ--QPIKD--GIKVLYGTVGTEAG-
>UniRef100_Q6EWM3	153	0.648	4.767E-38	5	200	203	0	190	191
-----SYYVRLQYNGEILPLFTKVDGVTglkksANDKTDTTDLYTASFMAGGGAFGYKMDDIRVDIEGVYSQLNKDTTVTGTAVP-GAVAESLTAISGLVNVYYDVAIEDMPITPYIGVGVGAAYVSNPLATKVTNDKaSGFGVAYQAKAGVGYDVTPEVKLYAGARYFGSYGANFG----------KTAKDDAGIKVLYSTVGAEA--
>UniRef100_A0A516RTT7	153	0.642	6.525E-38	4	193	203	0	185	186
----TSYYVRLQYNGEILPLFTKVDGITglkrnTTDTADTTDLYNASFIAGGGAFGYKMDDIRVDVEGIYSWLNKDTSVTGTSVPAGGVANNLTAISGLVNVYYDVAIEDMPITPYVGVGVGAAYINNPLaAKVSGDKDSGFGVAYQAKAGVSYDVTPEIKLYAGARYFGSYGANFG----------KTAKDDGGIKVLY---------
>UniRef100_A0A7T4V7F8	153	0.613	6.525E-38	4	202	203	0	187	192
----TSYYVRFQYNGEILPFYTKVDGITYASGKRKDSPFTRSFIAGGGAFGYKMDDIRVDVEGLYSQLAKDTA--VVNTSETNVANSLTFFSRLVDVYYDIAIENMPIPPYVGVGVGAEYINHPSKADTVKDQKGFGFAYQAKAGVSYDVTPEIKLFAGARYFGSYGASFDKTNKDDND---------IQNVLYSSVGAESGV
>UniRef100_A0A2L1IQB1	152	0.705	8.932E-38	16	202	203	1	173	179
----------------FLPLFTKVDGIAHKSGKDNNSPLKASFIAGGGAFGCKMDDIRVDVEGPYSWLNKD-----ADVVVDTVAESLTAISGLVNVYYDVAIEDMPITPYVGVGVGAAYISTPLATAVSSQNGKFAFAGQARAGVSYDVTPEVILYAGARYFGSYGANFDKTDKD---------GKGELKVLYSTVGAEAGV
>UniRef100_I6ZN17	152	0.681	8.932E-38	12	196	203	0	178	179
------------YNGEVLPFLTKIDGVKYKRXGXNNSPLKASFLAGGGAFGYKMDDIRVDVEGLYSQLSK---DADVVDTSPAVAESLTAFSGLVNVYYDIAIEDMSITPYVGVGVGAAYISTPLKEPTNNQKSKFGFAYQAKAGVSYDVTPEIKLFAGARYFGSYGASFYGEKENPEDSTKPI---DTCKVLYSTV------
>UniRef100_G9IBJ2	152	0.652	8.932E-38	17	196	203	0	183	184
-----------------LPFKTKVDAIQYQDTNNKaFDPYKASFMAGGAAFGYKMDDIRVDIEGLYSQLNKNEISGAAKTGNTAIADNLSVMSGLVNMYYDVAIEDMPITPYVGVGVGAAYLSNPLKSPVGDKKHGFGFAYQAKAGVSYDVTPEIKLYAGARYFGSYGANFDGEKQDpahPGDATKKVTDEGVYKVLYSTI------
>UniRef100_A0A221Y522	152	0.575	8.932E-38	5	200	203	0	189	190
-----RYYISMQYNGEFLPFKTKIDNITVQKnniNVTDVDPFKAYFLAGGGAFGYKMEDIRVDIEALYSQVSKNTETGITTDPG--IANNLSIMSGLVNVYYHVALEDMPITPYVGVGVGAAYIKNPLATkITGDKDSGFGFAYQAKAGVSYDVTPEIKFFAGARYFGSYGASF--------QKDAGDTNKNGLKVLYSTIGAEA--
>UniRef100_A0A516RTT8	152	0.733	1.223E-37	1	169	203	0	163	178
-DEETSYYVRLQYNGEILPLYTKFDGITHTSGQS---PLKASFIAGGGAFGYKMDDIRVDVEGLYSQLNKD--ASVIANTETDVADSVTAFSGLVNVYYDVAIEDMPITPYIGVGIGAAYLSNPSSATGVSDQRGFGFAGQVKAGVSYDVTPEIKLYAGARYFGSYGASF---------------------------------
>UniRef100_Q93II0	152	0.653	1.223E-37	5	200	203	0	183	184
-----SYYVRLQYNGEILPFYTKVDGIKIATGKEKDSPFTRSFIAGGGAFGYKMDDIRVDVEGLYSQLAKDTA--VVGTTETSVADSLTAFSGLVNVYYDIAIEDMPITLYVGVGVGAAYISNPLNDTTVKDQKGFGFAHQAKAGVSYDVTPEIKLYAGARYFGSYGASFDKDKSSDTK----------INVLYSTVGAEA--
>UniRef100_Q6SVV3	151	0.807	1.674E-37	15	170	203	0	155	161
---------------EILPLFTKIEGIEYKKGTDSHNPLKASFIAGGGAFGYKMDDIRVDVEGVYSQLSKNNVDGAALTPADAIADSLTAISGLVNVYYDIAIEDMHITPYXGGGVGAAYISTPLKTAVNGQNSKFGFAGQVKAGVSYDVTPEVKLYAGARYFGSYGANFD--------------------------------
>UniRef100_Q9AP21	151	0.720	1.674E-37	13	198	203	0	173	174
-------------NGEFLLLFTKIDGITNATGKEKDSPLKASFIAGGGAFGYKMDDIRVDVEGLYSWLNKD-----ADVAGGTVADNLTAISGLVNVYYDIAIEDMPITPYVGVGVGAARISTPLKTAVDSQTYKFGFAGQVKAGVSYDVTPEVKLYAGARYFGSFGAHFD------KDATTG-KGQGELKVLYSTVGA----
>UniRef100_A0A516RTU3	151	0.722	1.674E-37	3	169	203	0	172	187
---ETSYYVRLQYNGEILPLFTKVDGVTGLKKKttdttDTTDLYTASFMAGGGAFGYKMDDIRVDVEGVYSRLNKDTTVTGASVPAEGIANNLTAISGLVNVYYDIEIEDMPITPYIGVGVGAAYVSNPLAKKVTDDKaSGFGVAYQAKAGVSYDVTPEIKLYAGARYFGSYGANF---------------------------------
>UniRef100_O52090	151	0.617	2.291E-37	5	200	203	0	184	185
-----SYYVRLQYNGEILPFYTKVNGIKNAANKDKDSTLKRSFIAGGVAFGYKMDDIRVDVEGLYSRLAKNGDVIDA--SEASVAESLTAFSGLVNVYYDIVVEDMPIIPYVGVGVGAAYISNPSKVAEVKDQRSFGFAYQAKGGVSYDVTPEIKLFAGARYFGSYGASFD-------KTTKG--DDGIKNVVYNTFGAEA--
>UniRef100_Q9Z4Q9	150	0.632	4.292E-37	5	200	203	0	182	183
-----SYYVRLQYNGEILPLYTEVNGIAKSKDKDKYSPLKRSFIAGSGAFGYKMDDIRVDVEGLYSKL----TKDADVVSDSKVADNVTAFSGLVNVYYDVAIEDMPITPYVGIGVGASCLSNPSNVTEVKDQKGFGFAYQAKAGVSYDVTPEIKLFAGARYFGSYGASFHKETASDNKK---------IKVLYSTVGAEA--
>UniRef100_A0A221Y557	150	0.631	4.292E-37	5	200	203	0	187	188
-----SYYVRLQYNGEFLPLYTKVDGITgaKKDSKETKDLYAASFKAVGGAFGYKMDDIRVDIELLYSQLGK---DKDVTGANPEIASDLMAASALANVYYDIAIEDMPITPYVGVGVGVAGVSTPLNTVVSEQKYKFGVAGQVKAGVSYDVTPEIKLFAGARYFGSWGANFD-------KNAATGKDKGDLKVLYSTIGAEA--
>UniRef100_A0A0B4ZSP9	150	0.822	5.874E-37	13	170	203	0	162	163
-------------NGEILPLFTKVDGaTGAKKKTADTDTttdlYKASFMAGGGAFGYKMDDIRVDVEGVYSYLNKNDVKDVTFDPANTIADSVTAISGLVNVYYDIAIEDMPITPYIGVGVGAAYISTPLEPAVSSQNGKFAFAGQARAGVSYDITPEIKLYAGARYFGSFGAHFD--------------------------------
>UniRef100_Q9Z4R0	150	0.622	5.874E-37	5	200	203	0	182	183
-----SYYVRLQYNGEILPIYTEVDGITKLTGKEKDSPLTRSFIAGGGAFGYKTSDIRVDVEGLYSQL----TKDVTVVSDGKAADSVTAFSGLVNVYYDVVIEDIPITPYVGVGVGASYLSNPSSVTAVKDQKGFGFAYQAKAGVSYDVTPGIKLFAGARYFGSYGASFNKEILSGNK---------EMKVLYSTVGAEA--
>UniRef100_Q8GDE8	149	0.672	8.040E-37	1	163	203	0	162	163
-DEETSYYIRLQYNGEVLPFKTEVDGiTGAKKKTTDTNTttdlYKASFMAGGGAFGYKMDDIRVDVEGLYSQLSKD-----VAGDTPAVADDLTAISGLVNVYYDVVIEDMPITPYVGVGVGAAYIKNPLDTPVGDQKHGFGFAYQAKAGVSYDVTPEIKLYAGARYFG---------------------------------------
>UniRef100_Q3YFR3	149	0.676	8.040E-37	0	163	203	3	164	165
SDEETSYYVRLQYNGEILPFYTKVDGIQNTPAREKDSPLTRSFIAGSGAFGYKMDDIRVDVEGLYSRLAKDTAVIGASEK--DLADSLTAFSGLVNVYYDIAIEDMPVTPYVGIGVGAAYISNLSNIADVKDQKRFGFAYQAKAGVSYDVTPEIKLFAGARYFG---------------------------------------
>UniRef100_A0A0G2QWG5	149	0.791	8.040E-37	14	186	203	0	171	175
--------------GDFLPLFTKVDGITYKKDTNDYSPLKASFLAGGGAFGYKMDDIRVDVEGVYSYLNKNNVTDAKFTP-DTIADSVTAISGRLNVYYDNTIEDMPITPYVGVGVGAAYIITPLKDAVNDQKSKFGFAGQVKAGVSYDVTPEVKLYAAAPYFGSYGANFDNAVVRIIKEDIQSFTA----------------
>UniRef100_A0A0G2QW76	149	0.774	1.100E-36	14	186	203	0	171	175
--------------GDFLPLFTKVDGITYKKDNNVYSPLKASFLAGGGAFGYKMDDIRVDVEGVYSYLNKNDVTDAKFTP-DTIADNVTTISWLLNVYYDIAIDDMPITPYVGVGVGAAYIITPLKDAVNDQKSKFGFAAQVKAGVSYDVPPQVKLYAGAPYFGSYGANFDDAVVRKTKEDIQSFTA----------------
>UniRef100_Q5K421	149	0.766	1.506E-36	29	195	203	0	159	160
-----------------------------KKATDIHNPLKASFIAGGGAFGYKMDDIRVDVEGLYSQLNKNDVTGAAFNP-DTVADSLTAISGLVNAYYDIAIEDMPITPYVGVGVGAAYISTPLKDAVNDQKSKFGFAGQVKAGVSYDVTPEVKLYAGARYFGSFGAHFD------KDTAAASKDKGELKVLYST-------
>UniRef100_A0A141GD55	148	0.766	2.061E-36	0	153	203	3	156	162
SDEDTSSYVRLQYNGDFLPLFTKIDGIAYKEGTDIYSPSKASFIAGGGAFGCKMDDIRVDVEGVYSYLNKNDVEDVVFTPADTVASSVTATSGLVNVYYDIAIEDMPITPYVGVGVGAAYSSTRLGTAVNSQNGKFAFAGQARVCVSYDRTPDI-------------------------------------------------
>UniRef100_A0A4P8FBS6	148	0.676	2.061E-36	0	166	203	3	167	169
SDEETSYYVRIQYNGEIIPFYTKVDGITNATGKEKDSPITRSFIAGGGAFGYKMDDIRVDVEGLYTQLAKDTA--VVNTSETNVADSITAFTGLVNVYYDIAIEDMPITPYVGVGVGAAYISNPTKADAVKDQKGFGFAYQPKAGVSYDVTPEIKLFAGEGYFGSYG------------------------------------
>UniRef100_A0A6G6AXW9	147	0.714	3.861E-36	21	202	203	0	169	171
---------------------TDIGGITHNKDKEKDSPLKASFMAGGGAFGYKMDDIRVDVEGLYSWLNKD-----ADVVGDTVADNLTAISGLVNVYYDIAIEDMPITPYIGVGVGAARISTPLKTAVDSQTYKFGFAGQVKAGVSYDVTPEVKLYAGARYFGSYGAHFD-------KDAAAGKDKGELKVLYSTVGAEAGV
>UniRef100_A0A6H1PNB5	147	0.693	3.861E-36	5	199	203	0	178	179
-----SYYVRLQYNGEVLPLFTKI--------ADKKDLYKSSFMAGGGAFGYKMDDIRVDVEGLYSRLNKgADVADDTF------ADNLTAISGLVNVYYDIAIEDMPITPYIGVGVGAAHISTPLKTAVDNQTYKFGFAGQVKAGVSYDVTPEIKLYAGARYFGSYGANFDKTDKDGKDELD---GLWELIVLDSAVGAE---
>UniRef100_A0A0H4LM72	147	0.664	7.233E-36	21	199	203	0	168	171
---------------------TKVDGIKNVTGKEKDSPLTRSFIAGGGAFGYKMDDIRVDVEGLYSQLNKNDVSGATFTPT-IVANSVAAFSGLVNVYYDIAIEDMPITPYVGVGVGAAYISNPSKADSVKDQKGFGFAYQAKAGVSYDVTPEIKLFAGARYFGSYGASFDKADKD---------DTGIKNVVYSAVGAE---
>UniRef100_A0A1B0TCD9	147	0.699	7.233E-36	0	166	203	2	171	173
SDEETSYYVRLQYNGEILPLFTKVDGaTGAKKKTADtgttTDLYKASFMAGGGAFGHKMDDIRVDVEGLYSQLSKDTLD---VAPTPAIAESLTAISGLVNVYYDIAIEDMPITPYVSVGVGAAYVSNPLASKVTGDKaSGFGVAYQAKAGVSYDVTPEIKLYAGARYFGSYG------------------------------------
>UniRef100_A0A3G3ND17	147	0.649	7.233E-36	12	202	203	0	179	183
------------YNGEILPFYTKVDGIANAAGKERDSPLTRSFIAGGGAFGYKMDDIRVDVEGLYSQLAKDTV--VVNVSEQDIADSLTAFAGLVNVYYDIAIEDMPITPYVGVGVGAAYISNPSKADGVKDQKRFGFAYQAKAGVSYDVTPEIKLFSGARYFGSYGASFD---------KKTKGDTGIRNVLYSTVGAEAGV
>UniRef100_Q7X4G6	147	0.688	7.233E-36	5	199	203	0	185	187
-----SYYV-VAINGEFLPLFTKVDGATGAKKTADtattTDLYKASFMAGGGAFGYKMDDIRVDVEGLYSQLSK---DALAVAPTPAIADSLTAISGLVNVYYDIAIEDMPITPYIGVGVGAAYISTPLATAVSSQNGKFAFAGQARAGVSYDVTPEVKLYAGARYFGSYGANFDKTDKD---------GKGKLKVLYSTVGAE---
>UniRef100_K7ZA32	146	0.731	9.899E-36	9	187	203	0	171	172
---------RLQYNGEILPLFTKMDGITNTTGKEKDSPLKASFIASGSAFGYEMHEIRVDVEGLYSWLNKDADVVD-----DTVADNLTAISGLVNVYYDVAIEVMPITPYIGVGVGAAYISTPLKEAVNDQKSK--FAGQVKVGVSYDVTPEIKLYAGARYFGSFGAHFNGKKQDPKNATKQVTDEG---------------
>UniRef100_H9U0E0	146	0.620	9.899E-36	21	198	203	0	172	174
---------------------TKVDAIQYQDTNNKaFDPYKASFMAGGAAFGYKMDDIRVDIEGLYSQLNKNEISGTAKDNNTDIADNLSVMSGLVNVYYDVAIEDMPITPYVGVGVGAAYLSNPSAAEGVKDQKKFGFAYQAKAGVSYDVTPEIKLFAGARYFGSYGASFD------KDNTSAHKDKGEIKVLYSTIGA----
>UniRef100_K7SRU9	146	0.711	9.899E-36	14	192	203	1	175	176
--------------GEILPLFTKVDGaTGAQKKTADTDTttdlYKASFIAGGGAFGYKMDDIRVDVEGVYSYLNKNDVTGATFTP-DTVADSLTAISGLVNVYYDVAIEDMPITPYIGVGVGAAYISTPLKEALNEQKNKFGFAYQAKAGVSYDVTPEIKLYAGARYFGSCGANF--------DKTAAGKDKGGHTVL----------
>UniRef100_A0ES78	146	0.629	9.899E-36	14	202	203	4	181	182
--------------GGILPFYTKIEGITNKTGKEKGSPLTRSFIAGGGAFGYKMDDIRVDVEGLYSQLAKDTA--VVSTSETKVADSLTAFSGLVNVYYDIAIEDMPITPYVGVGVGAAYISNPSEANDVKDQKGFGFAYQAKAGVSYDVTPEIKLYAGARYFGSYGASFNKETVSANK---------EINVLYSAVGAEAGV
>UniRef100_A0A1S5R268	146	0.556	9.899E-36	0	202	203	4	206	211
SDEETSYYVRVQYNGELLPWKTNVDGMIWKKNAADaaattDPAYKPSFISGGAAFGYKMDDIRVDIEGLYSQLNHNTTvynysAIDANSSKVEVDTELAAVSGLVNVYYDIAMEDMPVIPYVGVGVGAAYVNNPLATAVVSgQDKGFGVAYQAKVGVSYEMTSEIKFYAGGRYFGSY-AKFD----------KASANDGALKVLYSTIGAEAGV
>UniRef100_A0A0U4AQB5	145	0.724	1.854E-35	16	193	203	0	168	169
----------------FLPLFTKVDGITN---PGKLDPFKASFMAGGGAFGYKMDDIRVDVEGIYSQLSRN------LTSIPKVAKSLTAISGLVNVYYDVAIEDMPITPYIGVGVGAAYISTPLEPAVNDQKNKFGFAGQVKAGVSYDVTPEIKLYAGARYFGSLGANFDKETSDSADSNKNFTTQGGYKVFY---------
>UniRef100_L7SZ65	145	0.687	1.854E-35	14	200	203	1	179	180
--------------GEILPLFTKVDGaTGAKKKTADtgttTDLYKASFMAGGGAFGYKMDDIRVDVEGLYSQLRKDTLD---VAPTPAIAESLTAISGLVNVYYDIAIEDMPITPYV--GVGAAYISTPLKTAVNGQNSKFGFAGQVKAGVSYDVTPEVKLYAGARYFGSYGANF--------DKSGGEKDKGGHTVLYSTVGAEA--
>UniRef100_A0A2Z2H4L8	145	0.736	1.854E-35	17	202	203	1	184	189
-----------------LPLFTKVDGITYKKDTNDYGPLKPSFMAGGGAFGYKMDDIRVDVEGLYSYLNKNDVKDVVFTPANTIANSLTAISRLVNVYYNIAIEDMPISPDVGVGVGAAYVCTPLKTAINNQNSKFGFAGPVNAVVNYDVTPEVKLYAAPRYFSSFAAHFDNTTTGADN--KKVLTKAAYKDPDSTVGAEAGV
>UniRef100_A0A2Z2GW99	145	0.636	2.537E-35	12	201	203	0	179	180
------------YNGEFLPFKTRIDGIEYKKGTKDHDPLKPSFMAGGAAFGYKMDDIRVDVEGLYSQLNKNDVGGATFAPT-TVANSVALFSGLVNVYYDIAIEDMPITPYIGVGVGAAYIINPFKASAVKDQKGFGFAYQPEAGVSYDETPQNKLYAGARYFVSYVASFINKTASATND---------INVLYSDVGAEPG-
>UniRef100_F4ZD45	145	0.639	3.472E-35	5	200	203	0	185	186
-----SYYVRLQYNGEILPLFTEIGGIQHNKNKQKDSPLKASFMAASGAFGYKMDDIRVDIEGLYSRLNKDADVVD-----ATVENNLKAISGLVNVYYDIAIEDMPITPYVGVGVGAAYINNPLaKKATGDKNSGFGVAYQAKAGVSYDVTPEIKFYAGARYFGSYGANFVQKAKDDAAIDTVIK------VLYSTVGAEA--
>UniRef100_A0A7S6PXD4	143	0.709	1.218E-34	41	202	203	0	152	159
-----------------------------------------SFMAGGGAFGYKMDDIRVDVEGLYSQLSKDTLD---VAPTPAIADSLTAFSGLVNVYYDIAIEDMPITPYVGVGVGAAYISTPLATAVSSQNGKFAFAGQARAGVSYDITPEIKLYAGARYFGSFGAHFD------KDTAAASKDKGELKVLYSTVGAEAGV
>UniRef100_Q9ZH50	143	0.607	1.666E-34	5	200	203	0	180	181
-----SYYVRLQYNGAVLPFKTKIHGMGLSQ---DQNPLKASFIAGSGAFGYKMDDIRVDVEGLYSRL----AKDTAVVSDANVADSVTAFSGLVNVYYDIAIEDMPITPYVGVGVGAACISNPSSAGEAKKQRGFGFAYQAKAGVGYDVTPEIKLFAGAHYFGSYGARFH-KIKEP-------ADNKEVGLLYNAVGAEA--
>UniRef100_I6ZJ98	140	0.679	1.094E-33	9	170	203	0	160	178
---------RLQYNDEILPLYTKVDGIKYEKESKAQDPFKASFISGGGAFGYIMNDIRVDVEGFYSQLNKNDVSGAAFTLT-TVANSVAAFSGLVNVYYDVTIEDMPITPYVGVGIGAAYLSNPSSSDEVKDQKGFGFASQAKAGVSYDVTPEIKLFAGARYFGSYGASFD--------------------------------
>UniRef100_L7T4M1	140	0.732	1.497E-33	4	149	203	0	144	145
----TSYYVRLQYNGEILPLYTKVDGIKYEKESKAQDPLKASFIAGGGAFGYKMDDIRVDIEGLYSQLNKNDVTGAAFTP-DTVADNVTAFSGLVNVYYDIAIEDMPITPYIGVGVGAAYLSNPSKADAVKEQKGFGFAYQAKAGVSYDV-----------------------------------------------------
>UniRef100_Q9KIX9	140	0.610	1.497E-33	7	196	203	0	176	177
-------YVRLQYNGEILPIYTEVDGITKLTGKEQYSPLKRSFMAVSGAFGYKMDDIRVDVEGLYSQL----ATDSTVVDVSKLASSVTAFSGLVNVYYDVAIEDIPITPYVGIGVGASCLSNPSGITAVKDQKGFGFAYQAKAGVSYDVTPEIKLFAGARYFGSYGASFN------KETTSVDK---QMKVLYSTV------
>UniRef100_A0A3G3C1A2	139	0.683	2.048E-33	1	158	203	4	159	166
-DEETSYYVRLQYNGEILPFYTKVDGIKNAAGKEKDSPLTRSFIAGGGAFGYKMDDIRVDVEGLYSQLAKDTA--VVNASETNVADSLTAFSGLVNVYYDIAIEDMPITPYVGVGVGAAYISNPSKADTVKDQKGFGFVYQAKAGVSFDVIPEIKLYAG--------------------------------------------
>UniRef100_A0A0K3AQ13	138	0.713	7.179E-33	21	191	203	0	159	160
---------------------TKVDGITNVTGKEKDSPLKASFIAGGGAFGYKMDDIRVDVEGLYSWLNKD-----ADVAGDTVADNLTAISGLVNVYYDVAIEDMPITPYIGVGVGAAYISTPLKTAINDQNSKFGFAGQVKAGVSYDVTPEIKLYAGARYFGSYGANFDKTSG------ATGKDKGGHTV-----------
>UniRef100_A0A089VQY3	138	0.644	7.179E-33	23	196	203	1	176	177
-----------------------IKGIEYKKGNEDQDPLKASFIAGGGAFGYKMDDIRVDIEGLYSQLSKNEVDGATATP--KVADNLTAFSGLVNVYYDVAIEDMPITPYVGVGVGAAYLSNPATDkIVTDQKHGFGFAYQAKAGVSYDVTPEIKLFAGARYFGSYGAKFDkseevNKADGSGKETKVTKD--AYKVLYSAI------
>UniRef100_A0A2L1IQD3	138	0.628	9.822E-33	0	144	203	3	148	149
SDEETSYYIRLQYNGEFSPFTTKIDNITVKKDGSavtDVDPFKASFMAGGGAFGYKMDDIRVDVEGLYSQISKNDDTGITTEPG--VAHSLSVMSGLINVYYDVTIEDMPITPYVGVGIGAAYLTNPSTAEGVKDQKKFGFAYQAKAG----------------------------------------------------------
>UniRef100_J7GTG5	138	0.687	9.822E-33	8	170	203	0	160	178
--------VLLKYNGEILPFYTKVDGITNATGKEKDSPLTRSFIAGGGAFGYKMDDIRVDVEGLYSQLAKD--ATVVNTSETNFADSLTAFSGLVNVYYDIAIEDMPITPYVGVGVGAAYISNPSKADAVKEQKGFGFAYQAKAGVSYDVTPEIKLFAGARYFGSYGASFN--------------------------------
>UniRef100_B5KZQ7	137	0.698	1.838E-32	21	175	203	0	154	164
---------------------TEIKGIEYKKGTEAQDPLKASFLAGGGAFGYKMDDIRVDVEGLYSQLSKNDVQGITADPT-KVADKLTAISGLVNVYYDVAIEDMPITPYVGVGVGAAYLSNPATDKIVaDQKHGFGFAYQAKAGVSYDVTPEIKLFAGARYFGSYGAKFDKKDGE---------------------------
>UniRef100_A0A1P8W298	136	0.656	3.441E-32	16	200	203	0	176	177
----------------FLPLFTKVDGATGAKKTANtattTDLYKASFMAGGGAFGYKMDNIRVDVEGLYSQLSK---DALAVAPTPAIANSLTAFSGLVNVYYNIAIENMPITPYIGVGVGAAYITTPLATAVSSQNGKFAFAGQARAGVSYDVTPEVKLYAGARYFGSYGANFDKTDKD---------GKGKLKVLYSTVGAEA--
>UniRef100_B5L357	135	0.654	6.441E-32	5	163	203	0	156	157
-----SYYVRLQYNGEILPFYTKVDGITNATGKEKDSPLTRSFLAGGGAFGYKMDDIRVDVEGLYSQLVKDTA--VVNACETNVADSLTAFSGLVNVYYDIAIEDTPITPYVGVGVGAAYISNPSKANEVKDQKGLGFVHQAKAGVRYDVTSEIKLSSGARYLG---------------------------------------
>UniRef100_A0A089VKB4	135	0.628	6.441E-32	23	196	203	1	166	167
-----------------------IKGIQYKKNDKDQDPLKASFIAGGGAFGYKMDDIRVDIEGLYSQLSKNEVDGATATP--EVADNLSVMSGLVNVYYDVAIEDMPITPYVGVGVGAAYLSNPAkDKIVTDQKHGFGFAYQAKAGVSYDVTPEIKLFAGARYFGSYGAKFDKQEG-------TTVTKDEYKVLYSAI------
>UniRef100_A0A977IUJ3	135	0.395	6.441E-32	1	202	203	34	227	232
-DEETNYYISLQYNSSFFPVNKEI-IHDQNHNHTNKIrhPFKSSFFSGSAALGYQIDDLRIELEGIYSPINENILSKISTGYNTELANDFSIISGIVNLYYDIIIEDFSLTPYVGLGVGTSYIRHpNIDNLFTNNSNIFAFAYQAKAGIGYEMTPEITIYAGARYFGTYGTTFE----------QLVVQDNRTQIIYSTLGAETGI
>UniRef100_L7T0U3	134	0.741	1.205E-31	5	147	203	0	139	140
-----SYYVRLQYNGEILPLFTKIDGIKNAAGKEKDSPLKASFIAGGGAFGYKMDDIRVDVEGLYSQLSKDTLEKA---PDPAIADSLTAISGLVNVYYDIAIEDMPITPYVGVGVGAAYISTPLATAVSSQNGKFAFAGQARAGVSY-------------------------------------------------------
>UniRef100_A0A518HFY6	133	0.862	3.086E-31	39	169	203	0	130	131
---------------------------------------KPSFIAGGGAFGYKMDDIRVDVEGVYSYLNKNDVKDVVFTPADSIANSLTTISRLVNVYYDIAIEDMPITPYVGVGVGAAYVSTPLKTVINNQNSKFGFAGQVKAGVSYDVTPEVKLYAGARYFGSFGAHF---------------------------------
>UniRef100_A0A2L1IQD2	133	0.678	3.086E-31	0	142	203	4	145	148
SDEETSYYVRLQYNGEVLPFKTRIDGIEYKKGTEIHDPLKASFMAGGAAFGYKMDDITVDVEGLYSQLNKNDVSGATFTPT-TVANTAAAFSGLVNVYYDKAIEDMPITPHVGVGVGAAYISNPSQASAIKDQKGFGFAYQVK------------------------------------------------------------
>UniRef100_A0A1B0TCC5	133	0.628	4.221E-31	13	202	203	0	179	183
-------------NGEILPLFTKIRGVQHIKNKQKDSPLKASFMAASGAFGYKMDDIRVDIEGLYSRLNKDADVVD-----AAVENNLKAISGLVNVYYDMAIEDMPITPNVGVGVGAAYISNPLvKEATDDKNSGFGVAYQAKAGVSYDVTPEIKFYAGARYFGSYGANFVQKAKDDA------AIDAAIKVLYSTVGAEAGV
>UniRef100_K7N828	132	0.983	5.774E-31	24	144	203	0	120	121
------------------------DGITYKKDKSDYSPLKPSFIAGGGAFGYKMDDIRVDVEGVYSYLNKNDVKDVTFDPANTIADSVTAISGLVNVYYDIAIEDMPITPYIGVGVGAAYISTPLEPAVNDXKSKFGFAGQAKAG----------------------------------------------------------
>UniRef100_A0A4P8FA36	132	0.596	5.774E-31	12	202	203	0	180	185
------------YIGVVLPFITRIVGIVYIKGTEVHVPLKASFMAGGAAFGYIMDDIRVVVVGLYSQLNKNDVTGATFTPT-TVANSVAAFSGLVIVYYDIAIVDMPITPYVGVGVGAAYISNPSEATAVIDQKGFGFAYQAKAGVTYVVTPEIKLFAGARYFGSYGATFIIEAVSATI---------EINVLYSAVGAEAGV
>UniRef100_A0A0B4ZN47	132	0.805	7.898E-31	13	166	203	0	153	158
-------------NGEFCPLFTKVEGVSNTKDKSDFSALKPFFIKIGGAFGYKMGDIRVVVEGVYSYLTKNDVKDVTFGPANIIAVSVTAISGLVNVYYDIAIEDMPITPYIGVGVGAAYINDQKDNAGNDQKSKFGFTDQVKAEVSYDVAPEVKLYDGASYFGSYG------------------------------------
>UniRef100_Q64FQ4	132	0.683	7.898E-31	12	170	203	0	154	167
------------YHGEALPLFTKIDGITHKTGKDKDSPFKASFptLAGSGAFGYKMDDIRVDIEGLYSQLSKD------ADVADATADKLSAISGLVNVYYDIAIEDMPITPYVGVGVGAAYLNNPSNVNDVKDQWKFGFAGQVKAGVSYDVTPEIKFYAGARYFGSYGASFD--------------------------------
>UniRef100_D2JUS7	132	0.859	1.080E-30	36	170	203	1	134	139
------------------------------------SPLKASFIAGGGAFGYQMDDIRVDVEGVYSQLSKNNVTGAAFNP-DTVADSLTAISGLVNVYYDIAIEDMPITPYIGVGVGAAYISTPLKEAVNDQKSKFGFAGQVKAGVSYDVTPEIKLYAGARYFGSFGAHFD--------------------------------
>UniRef100_A0A0G2QWQ9	132	0.753	1.080E-30	13	170	203	1	157	178
-------------NGEILPLFTKADGITHKKAYSDYGALTASFKAGGGAVGYKRDDFRVDEEGVYSVVNKTTVTDANCTPAISAV-SVTAISGPVNVYYDIAIEDMRITPYVGVGVGAAYISTPLKDAVNDQKRKFGFAGQVKAGVSYDVTPEVKLYAGASYFGYNRVNFD--------------------------------
>UniRef100_A0A0G2QWR7	132	0.720	1.080E-30	20	173	203	8	161	182
--------------------FPKIDGIDYKKDTDIYSPLKASFIAGGGAFGYKMDDIRVDVEGVYSYLIDQDVKDVVFTPSHTVAVSSSLIGPPINVYYDIAVEDMPITPYVGGGVAAAYITPPLDAAVNRQNGKFAFAGQARAGVSYDITPEIKLYAGARYFGSYAAHYDGEK-----------------------------
>UniRef100_A0A518HFW9	131	0.839	1.478E-30	39	169	203	0	130	131
---------------------------------------KPSFMAGGGAFGYKMDDIRVDVEGLYSYLNKNDVKDVAPTPADTIADSLTAFSGLVNVYYDIAIEDMPITPYVGVGVGAAYISTPLATAVSSQNGKFGFAGQARAGVSYDITPEIKLYAGARYFGSFGAHF---------------------------------
>UniRef100_B5KZS0	130	0.740	2.765E-30	21	169	203	0	144	157
---------------------TKVDGIAHKSGKDNNSPLKASFIAGGGAFGYKMDNIRVDVEGLYSWLNKD-----ADVVGDTVADNLTAISGLVNVYYDVAIEDMPITPYIGVGVGAAYVSNPLATKVTDDKaSGFGVAYQAKAGVSYDVTPEVKLYAGARYFGSYGANF---------------------------------
>UniRef100_A0A518HG33	130	0.847	5.172E-30	39	169	203	0	130	131
---------------------------------------KPSFMAGGGAFGYKMDDIRVDVEGVYSYLNKNDVKDVVFTPADTIANSLTAISGLVNVYYDIAIEDMPITPYVGVGVGAAYVSAPLKTAINNQNSKFGFARQVKAGVSHAVTPEVKLYAAARYFGSFGAHF---------------------------------
>UniRef100_A0A060BDE7	130	0.648	5.172E-30	37	201	203	1	154	155
-------------------------------------PLTISFIAGGGAFGYKMEDIRVDVEGLYSQLAKDTAVLNT--SETNVADSLTAFSGLVNVYYDIAIEDMPITPYVGVGVGAAYISNPSKADAVKDQKRFGFAYQAKAGVSYDVTPEIKLFAGARYFGSYGASFDKAAKD---------DTGIKNVVYNTVGAEAG-
>UniRef100_D2JUS6	129	0.844	7.074E-30	36	170	203	1	134	139
------------------------------------SPLKASFIAGGGAFGYKMDDIRVDVEGVYSQLSKNNVTGAAFNP-DTVADSLTAISGLVNVYYDIAIEDMPITPYIGVGVGAARISTPLKTAVDSQTYKFGFAGQVKAGVSYDVTPEVKLYAGARYFGSYGAHFD--------------------------------
>UniRef100_A0A2C9DUC5	129	0.753	7.074E-30	21	170	203	0	148	161
---------------------TKVDGITNATGKEKDSPLTRSFIAGGGAFGYKMDDIRVDVEGLYSQLNK-DAAVIGGADANIAADSVTAFSGLVNVYYDIAIEDMPITPYIGVGVGAAYLSNPSKAAGVSDQRGFGFAGQVKAGVSYDVTPEIKLYAGARYFGSYGASFD--------------------------------
>UniRef100_A0A518HG04	128	0.832	1.323E-29	39	169	203	0	130	131
---------------------------------------KPSFIAAGGAFGYKMDDIRVDVEGLYSYLNKNDVKDVVFTPADTIANSLTIISGLVNVYYDIAIEDMPITPYVGVGVGAEYVSTPLKTIINNQNSKFGFAGQVKAGVSYDAPPEVKLYAAARYFGSFGAHF---------------------------------
>UniRef100_M1E579	128	0.706	1.810E-29	21	169	203	0	145	151
---------------------TKITGITHKSGKDKDSPLKASFLAGGGAFGYKMDDIRVDVEGLYSQLS----KDGDVAGDSAIAESLTAFSGLDNVYYDVAIEDMPVTPYIGVGVGAAYVSNPLATKVTDDKaSGFAFAYQAKAGVSYDVTPEMKLYAGARYFGSYGANF---------------------------------
>UniRef100_A0A0U4B8I6	128	0.800	2.475E-29	50	194	203	0	135	136
--------------------------------------------------GYKMDDIRVDVEGVYSYLNKNDVKDVTFDPANTIADSVTAISGLVNVYYDIAIEDMPITPYVGVGVGAAYISTPLATAVSSQNGKFAFAGQARAGVSYDITPEIKLYAGARYFGSYGANFDKTDQD---------GKGELKVLYS--------
>UniRef100_D2JUS9	128	0.814	2.475E-29	36	170	203	1	134	139
------------------------------------DPFKASFIGGGAAFGYKMDDIRVDIEALYSQLNKNVNNDEVLTP-DTVAGSLTAISGLVNVYYDIAIEDMPITPYVGVGVGAAYISTPLKDAVNDQKSKFGFAGQVKAGVSYDVTPEVKLYAGARYFGSYGANFE--------------------------------
>UniRef100_A0A6G9HDH5	128	0.740	2.475E-29	21	170	203	0	148	166
---------------------TSIEGIAKASGQENNSPLKASFIAGGGAFGYKMDDIRVDVEGLYSQLAK-DTAVIATTQVNNVADSLTAFSGLVNVYYDIAIEDMPITPYIGVGVGAAYISTPLKTALGSQTYKFGFAGQVKAGVSYDVTPEIKLYAGARYFGSLGANFD--------------------------------
>UniRef100_A0A518HG07	127	0.824	3.385E-29	39	169	203	0	130	131
---------------------------------------KPSFIAGGGAFGYKMDDIRVDVEGVYSYLNKNDVKDVVFTPADTIANSLTTISSLVNVYYDIAIEDMPITPYVGVGVGAVYVSTPLKTAINHQNGKFGFAGQVKAGVNYEATPEVKLYAAARYFGSFAAHF---------------------------------
>UniRef100_G3LH61	127	0.773	3.385E-29	23	168	203	1	141	142
-----------------------VXGXTNVTGKEKDSPLKASFIAGGGAFGYKMDDIRVDVEGLYSWLNKD-----ADVAGETVADNLTAISGLVNVYYDVAIEDMPITPYIGVGVGAAYISTPLKTAINDQNSKFGFAGQVKAGVSYDVTPEIKLYAGARYFGSYGAN----------------------------------
>UniRef100_A0A1W6FBM3	127	0.619	3.385E-29	35	202	203	3	160	165
-----------------------------------HDPLKASFMAGGAAFCYKMDDIRVDVEGRFSQLNKNDVSGATFTPT-TVANSVAAFSGLVNVYYDIAIDDIPIPPYVGVGVCASYISNLSEASAVKDQKGFGFAYQAKAGVSYDVTPEIKLFAGARYFGSYGASFNKEAVSATK---------EINVLYSAVGAEAGV
>UniRef100_I1T6R4	126	0.991	6.331E-29	66	185	203	0	119	120
------------------------------------------------------------------YLNKNDVKDVTFDPANTIADNVTAISGLVNVYYDIAIEDMPITPYIGVGVGAAYISTPLEPAVNDQKSKFGFAGQVKAGVSYDVTPEVKLYAGARYFGSYGANFDGKKTDPKDSTRQVTD-----------------
>UniRef100_A0A8F2Z161	126	0.748	6.331E-29	23	169	203	0	141	142
-----------------------IDGIQKTKGKEKDSPLKASFVAGGGAFGYKMDDIRVDVEGLYSWLNKD-----ADVVGDTVADNLTAISGLVNVYYDVAIEDMLITPYIGVGIGAAYISTPLKTAVNEQNSKFSFAGQVKAGVSYDVTPEIKLYAGARYFGSYGAHF---------------------------------
>UniRef100_A0A518HFV0	126	0.748	1.184E-28	39	169	203	0	129	130
---------------------------------------KASFMAGGAAFGYKMDDIRVDVEGLYSQLNKNDVGGATFAPT-TVANSVAVFSGLVNVYYDIAIEDMPITPYVGVGVGAAYISNPSEASAVKDQKGFGFAYQAKAGVSYDVTPEIKLYAGARYFGSFGASF---------------------------------
>UniRef100_J7H0X4	126	0.675	1.184E-28	14	170	203	0	152	170
--------------GEILPFYTKIGGIANTADKEKDSPLTRSFMAGGGAFGYKMDDIRVDVEGLYSQL----VRDATVVLDNKVADSVTVFSGLVNVYYDIAIEDMPITPYVGVGVGAAYISNPSKVDAVKEQKGFGFAYQAKAGVSYDVTSEIKLFAGARYFGSYGASFN--------------------------------
>UniRef100_A0A4P8PIL1	126	0.578	1.184E-28	14	202	203	0	176	181
--------------GVVLPFITKIVGVTYISGMDNNTPLKASFLAGGGAFGYIMDVIRVVVVGLYSQL---SIDADVVDTSPAVVESLTAFSGLVIVYYDIAIVDMPITPYVGVGVGAAYVSNPLvTEVTGVIKSGFGFAYQAKAGVTYVVTPEIKLYAGARYFGSYGAIFGMTA----------IDVGGIKVLYSTVGAEAGV
>UniRef100_B5KZW1	125	0.671	1.619E-28	21	169	203	0	151	164
---------------------TKIDGVKglKKNNADTTDFYTASFMAGGGAFGYKMDDVRVDVEGIYSQLNKDTTLIGTPDPSAGIASNLTAISGLVNVYYDVAIEDMPITPYIGVGVGAAYVSNPLaQKVIDDKASKFGVAYQAKAGVSYDVTPEIKLYAGARYFGSYGVNF---------------------------------
>UniRef100_A0A6H0XIC9	125	0.820	2.214E-28	36	169	203	0	132	149
------------------------------------SPLKASFIAGGGAFGYKMDDIRVDVEGLYSQLSK-DASIIDSTETNNVADSLTAFSGLVNVYYDIAIEDMPITPYVGVGVGAAYISTPLKTAVNDQNSKFGFAGQVKAGVSYDVTPEIKLYAGARYFGSYGASF---------------------------------
>UniRef100_D5HKL2	125	0.587	2.214E-28	12	177	203	0	168	178
------------YNSEFLPFKTEIGGvTGAKKKNADTNVttdlYKASFMAGGSAFGYKMDDIRVDIEGLYSQLSRNTFETA---PAPAIADNLNALSGLVNIYYDVAIEDMPITPYVGVGVGAAYLSNPLATKVTGDKEyGFGFAYQAKAGVSYDITPEIRLFAGARYFGSYGAKFDKPVDESG-------------------------
>UniRef100_A0A518HG28	124	0.809	4.139E-28	39	169	203	0	130	131
---------------------------------------KPSFIAGGGAFGYKMDDIRVDVEGVYSYLNKNDVKDVVFTPADAIANSLTAISRLVNVYYDIAIEDMPITPYVGVGVGAVDVSAPSKTVINNQNSKFGFDGQVKAGVNYDATPEVKLYAAARYFGSFGAHF---------------------------------
>UniRef100_B5KZU8	124	0.677	4.139E-28	23	169	203	5	153	166
-----------------------ITGLKDTSGKDNTTDLYTaSFMAGGGAFGYKMDDIRVDVEGIYSQLNKDTTLTGNPSPSGGIANNLTAISGLVNVYYDIAIEDMPITPYIGVGVGAAYVSNPLATKVTDDKaSGFSVAYQAKAGVSYDVTPEIKLYAGARYFGSYGANF---------------------------------
>UniRef100_D0RCD5	124	0.573	4.139E-28	0	163	203	11	186	188
SADETSYYVRVQYNGEFLPFKTSIGGFEAKeSNLVTTDTYASSFISGGGAFGYKMDDIRVDIEGLYSKLNKADgVTFQKLNNANPPVGDgtdapfdteLTAIAGLVNVYYDIAMEDMQVIPYVGVGVGAAYVNNPLATaAVTGQDKGFGVAYQAKVGVSYDMTPEIKFYAGARYFG---------------------------------------
>UniRef100_A0A518HFZ9	124	0.824	5.660E-28	39	169	203	0	130	131
---------------------------------------KPSFIAGGGAFGYKMDDIRVDVEGVYSYLNKNDVKDVILTPADTIANSLTTFSRLVNVYYDIAIEDMPITPYVGVGVGADYVSTPLKTAINNQNSKFGFAGQVKAGVYYDVTPEIQLYAGAYYFGSFGAHF---------------------------------
>UniRef100_C7DSH0	123	0.648	7.739E-28	19	163	203	3	146	150
-------------------LKTRIDGIEYKKGTEVHDPLKASFMAGGAAFGYKMDDIRVDVEGLYSQLNKNDVGGATFAPT-TVANSVAVFSGLVNVYYDIAIEDMPITPYVGVGVGAAIYQQSFRASAVKDQKGFGFAYQAKAGASYEGKTEIKLYAGARYFG---------------------------------------
>UniRef100_A0A6G6CUW6	123	0.643	7.739E-28	21	194	203	0	160	161
---------------------TKVNGITNATGKEKDSPLTRSFIAGGGAFGYKMDDIRVDVEGLYSQL----AKDATVVSDDKAADSVTAFSGLVNVYYDVAIEDMPITPYIGVGVGAACISNPSNATDVKGQKGFGFAYQAKAGVSYDVTPEIKFFAGARYFGSYGASFDKAAKD---------DAGIKNVLYS--------
>UniRef100_A0A1S5R232	123	0.546	7.739E-28	21	199	203	1	172	174
---------------------TDITGVTAKKSGSDstaIDPFEASFIGGSGAFGYKMDDFRVELEGLYSQLNKNDLVGAVFDPT-TAADKLGVISGLVNVYYDVVIDDVPVAPYVGVGIGAAYINNPSAVEAVKNQKGFGVAGQAKVGVSYAATPEIKVYAGARYFGTYGAKFDkATASDGVIS----------KVLYSVVGAE---
>UniRef100_I6QCI1	123	0.575	7.739E-28	17	202	203	1	175	180
-----------------LPFYTKVDGIKNAAGKEKDSPLTRSFIAGGGAFGYKMDDIRVDVEGLYSQLAKDTA--VENAXETNVADSLTAFSGLVNVYYNIAXEDXPITPYVGVGVGAAYINNPSKADTXKEPKGFDFAYHAKAAVSSNVTPEIKLYAGARYFXSYGASFNKETVSATK---------EINVLYSAVGAEAGV
>UniRef100_A0A518HG80	123	0.717	1.447E-27	39	169	203	0	129	130
---------------------------------------KASFMAGGAAFGYKMDDIRVDVEGLYSQLNKNDAGGATFAPT-AVSNSVAVFSGLVNVYYDIAIEDMPITPYVGVGVGAAYISNPSDARAVKDQKGFGFAYQAKAGVSYDETPEIKLYAGARYFGSYGASF---------------------------------
>UniRef100_C1JYK7	123	0.686	1.447E-27	21	170	203	2	149	164
---------------------TKVDGIKNAANKDKDSTLKRSFIAGGVAFGYKMDDIRVDVEGLYSRLAKN--KDVIDASEASVAESLTAFSGLVNVYYDIVIEDMPIIPYVGVGVGAAYISNPSNVAEVKDQRSFGFAYQAKGGVSYDVTPEIKLFAGARYFGSYGASFD--------------------------------
>UniRef100_A0A2Z2GY01	123	0.642	1.447E-27	12	162	203	0	149	178
------------YNGEFLPFNTRIDGITYKKETKDHDPLKPSFMAGGAAFGYKMDDIRVDVEGLYSHLNKNDVGGATFAPT-TVANNVAQFSRLVNVYFNIAIEDMPITPYVGVGVVGAYIINPSEASAVKDQKGFGFAYQPETGVIYDEAPQNKLYAAARHF----------------------------------------
>UniRef100_A0A4P8FA46	122	0.564	1.978E-27	6	200	203	1	184	185
------YYVRLQYNGVILPFYTKVVGIINVTSIGEDTPLKRSFIAGGVAFGYIMDVIRVVVVGLYSRLAINIAVIDA--SVANVADSLTAFSGLVIVYYVIVIVDMPITPYVGVGVGAAYISNPSNAAVVIDQRRFGFAYQAKAGVTYVVAPEIKLFAGARYFGSYGATFVMAAMGV---------VGIKNVLYNTFGAEA--
>UniRef100_C7DSH6	121	0.676	3.697E-27	28	166	203	11	149	150
----------------------------YKKRTEVHDPLKASFMVGGAAFGYKMDDIRVDVEGLYSQLNKNDVGECNICSNNCCKQCGSIFRGLVNVYYDIAIEDMPITPYVGVGVGAAYISNPSEASAVKDQKGFGFAYQAKAGVSYDVTPEIKLYAGARYFGSYG------------------------------------
>UniRef100_Q4VVF2	121	0.678	3.697E-27	28	170	203	1	141	150
----------------------------NVTGKEKDSPLTRSFIAGGGAFGYKMDDIRVDVEGLYSQLAKDTA--VVNASETNVADSLTAFSGLVNVYYDIAIEDMPITPYVGVGVGAAYISNPSKADAVKDQKGFGFAYQAKAGVSYDVTPEIKLFAGARYFGSYGASFN--------------------------------
>UniRef100_A0A518HFW8	121	0.786	5.055E-27	39	169	203	0	130	131
---------------------------------------KPSFIAGGGAFGYKMDDIRVDVEGVYSYLNKNDVKDVVFTPADGATISLTTISGLVNVYYDIAIEDMPITPYVGVGVAAAYVSPRSENPINNQNSKFGFAEQVKGGVNYEVTPEVKHYAAARYFGSFGAHF---------------------------------
>UniRef100_A0A518HG64	120	0.717	9.448E-27	39	169	203	0	129	130
---------------------------------------KASFMAGGAAFGYKMDDIRVDVEGLYSQLNKNDDGGATFAPT-TVANSVAVFSGLVNVYYDIAIEDMPITPYVGVGVGAAYITNPSEATAVKDQKGFGFAYQAKEGVSYDVTPEINLYAGARYFGCYGASF---------------------------------
>UniRef100_G3LH70	120	0.664	9.448E-27	2	153	203	0	146	147
--ERSCYSVRFHH-GEILPFYTKVDGITNATGKAKDSPLTRSFIAGGGAFGYKMDDIRVDVEGLYSQL----TKDATVVSDNKAADSVTAFSGLVNVYYDIAIEDMPITPYVGVGVGAAYISNPSKADEVKDQKGFGFAYQAKAGVSYDVTPEI-------------------------------------------------
>UniRef100_Q8L1V4	120	0.603	1.292E-26	6	158	203	0	155	157
------YYIRLQYNSEFLPFKTEVDGvTGAKKKNADTNVttdlYKASFMAGGSAFGYKMDDIRVDIEGLYSQLSRDTFETA---PAPAIADNLSALSGLVNVYYDVVIEDMPVIPYVGIGVGAAYLSNPLAIKVTGDKEyGFGFAYQAKAGVSYDVTPEVKLFAG--------------------------------------------
>UniRef100_Q4VVE2	120	0.695	1.292E-26	30	169	203	8	148	157
------------------------------DTTDTTDLYTASFIAGGGAFGYKMDDIRADVEGIYSQLNQGTTVTGTSVPAGGIAKNLTAISGLVNVYYDIAIEDMPITPYVGVGVGAAYVSNPLAKKADDDKaSGFGVAYQAKAGVSYDVTPEIKLYAGARYFGSYGANF---------------------------------
>UniRef100_A0A5J6RDZ1	119	0.710	1.766E-26	31	158	203	0	125	127
-------------------------------GDKDQDPLKASFIAGGGAFGYKMDDIRVDIEGLYSQLSKNDIKDATFTP--DAADNLTAISGLVNVYYDVAIEDMPITPYVGVGVGAAYLSNPSKADAVKDKKGFGFAYQAKAGVSYDVTPEIKLFAG--------------------------------------------
>UniRef100_B5AXP8	119	0.914	2.414E-26	46	162	203	1	116	117
----------------------------------------------GGAFGYKMDDIRVDVEGVYSYLNKNDVTDAKFTP-DTIADSLTAISGLVNVYYDIAIEDMPITPYVGVGVGAAYISTPLKDAVNDQKSKFGFAGQVKAGVSYDVTPEVKLYAGARYF----------------------------------------
>UniRef100_A0A2H4N6I2	119	0.735	2.414E-26	35	170	203	0	131	136
-----------------------------------DSPLTRSFIAGGGAFGYKMDDIRVDVEGLYSQL----AKDGTVVSDDKVADSVTAFSGLVNVYYDIAIEDMPITPYVGVGVGAAYISNPSKVDVVKDQKGFGFAYQAKAGVSYDVTPEIKLFAGARYFGSYGASFD--------------------------------
>UniRef100_A0A023SG94	119	0.742	3.299E-26	43	170	203	0	126	134
-------------------------------------------FAGGGAFGYKMDDIRVDVEGLYSQLNK-DATVMDTNVANAVADSVTAFSGLVNVYYDVAIEDMPITPYIGVGIGAAYLSNPSKADDVKDQRGFGFAYQAKAGVSYDVTPEIKLYAGARYFGSYGANFD--------------------------------
>UniRef100_A0A518HG65	117	0.702	1.152E-25	39	169	203	0	129	130
---------------------------------------KASFMAGGAAFGYKMDDIRVDVEGLYSQLNKNDEGGATFAPT-TVANSVAVFSGLVNVYYDIAIEDMPITPYVGVGVGAAYISNPSDGTAVKDQKGFGFAYQAKAGVSYDETPQIKLYAGARHYGSYGATL---------------------------------
>UniRef100_Q4VVE7	117	0.642	1.152E-25	35	170	203	9	145	157
-----------------------------------FDPFKASFMAGSAAFGYKMDDIRIDIEGLYSQLNKNKISGTEKTGNTEIADNLSVMSGLVNVYYDVAIEDMPITPYVSVGIGAAYLSNPATkEVVADQKHGFGFVYQAKAGVSYDVTQEIKLFAGARYFGSYGAKFD--------------------------------
>UniRef100_D2JUT2	117	0.720	1.574E-25	35	170	203	0	131	136
-----------------------------------DSPLTRSFLAGGGAFGYKMDDIRVDVEGLYSQL----TKDATVVSDNKAADSVTAFSGLVNVYYDIAIEDMPITPYVGVGVGAAYISNPSKADAVKEQKGFGFAYQAKAGVSYDVTPEIKLFAGARYFGSYGASFN--------------------------------
>UniRef100_A0A6G9HCN9	117	0.664	1.574E-25	21	169	203	0	151	164
---------------------TNIDGaTGAKKKTADtgttTDLYKASFMAGGGAFGYKMDDIRVDIEGLYSQLSKDTLD---VAPDPAIADSLTAFSGLVNVYYDIAIEDMPITPYVGVGVGAAYVSNPLATkATGDKASGFGVAYQAKAGVSYDVTPEIKLYAGARYFGSYGANF---------------------------------
>UniRef100_A0A2Z4KJ72	116	0.691	2.940E-25	31	166	203	3	137	140
-------------------------------GKEKDSPLTRSFIAGDGAFGYKMDDIRVDVEGLYSQLAKDTASSTMLTETN-VADSLTAFSGLVNVYYDIAIEDMPITPYVGVGVGAAYISNPSKADAVKDQKGFGFAYQAKAGVSYDVTPEIKLFAGARYFGSYG------------------------------------
>UniRef100_V5JY66	115	0.582	7.506E-25	12	198	203	2	177	178
------------YNGEILPFYTKVDGITNATYTEKESPLTRSFIAGGGAFGYKMDDIRVDVERLYSHLANDTSVLNTF--ETNVADSLTAFSRLVDVYYDIAIEDMPITPYDGVGVGAAYISNPSKAGAAEDQKGFGFAYQAEAVVSYDVTPDFKLFAEARNIGSYGASFDKAAKD---------DAGIKNAVYRTIGA----
>UniRef100_A0A4P8FBW8	113	0.547	1.915E-24	13	202	203	0	178	183
-------------NGVILPFYTKVVGITNATGIEKDTPLSRSFIPGGGAFGYIMDVIIVVVVGLYSQLAIDTAVLYT--SVTNVADSLSAFSGLVIVYYDIPIVDMPITPYVGVGVGAAYISNPSKAVAVIDQKGFGFAYQAKAGVCYVVSPEIKLFAGARYFGSYGATFVMAAMDVT---------GIKNVVYSTVGAEAGV
>UniRef100_A0A518HGA5	113	0.702	2.617E-24	39	169	203	0	129	130
---------------------------------------KASFMAGGAAFGYKMDDIRVDVEGLYSQLNKNDDGGATFAPT-AVANSVAAFSGLVNVYYDIAIEDMPITPYVGVGVGAAYISNPSEASAVKDQKGFGFAYQAKAGVSYDETPQNKLYAGGGYYGCYGASF---------------------------------
>UniRef100_C7DSG7	113	0.635	2.617E-24	19	166	203	3	149	150
-------------------LKTRIDAIEYKIRTEVHDPLKASFMAGGAAFGYKMDEKTVDVEGLYSQLYNNDVGGATPAPT-TVANSVAVFSGLVNVYYDIAIEDMPITPYVGVGVGAAIYSNPSEASAVKDQKGFGFAYQAKAGVSYDVFPVIKLYAGARYVGSYG------------------------------------
>UniRef100_I3NWC6	113	0.664	3.577E-24	66	202	203	0	127	128
------------------------------------------------------------------QLNKNVNNDEVLTP-DTVAGSLKAISGLVNVYYDIAIEDMPITPYVGVGVGAAYVSXPLKEAINGQKNKFGFAYQAKAGVNYDVTPEIKLYAGARYFGSCGANF--------DSDASKKDKGGHAVFYSTVGAEVGV
>UniRef100_A0A212KSC2	112	0.298	4.887E-24	39	169	203	53	186	212
---------------------------------------YDTGFAGGAFVGYRsSNDFRAEFEIAYRTNSIETVRNRNTTAEVDGQGELYGVSFMGNVYRDLRWEDSSFVPYLGLGLGFMRMEYENETtgFTTANSSDEVLAYQVMAGVSYEWTEQTSLFAEYRYFGTQQPKF---------------------------------
>UniRef100_D6MJL4	111	0.661	1.247E-23	20	153	203	0	135	136
--------------------FTKVDGaTGAKKKTADTDTttdlYKASFMAGGGAFGYKMDDIRVDVEGLYSQLSKDTLD---VAPTPAIADSLTAFSGLVNVYYDIAIEDMPITPYVGVGVGAAYITTPLATAVSSQNGKFAFAGQARAGVSYDITPEI-------------------------------------------------
>UniRef100_A0A0K0VHH9	110	0.741	2.327E-23	55	170	203	0	114	128
-------------------------------------------------------DIRVDVEGLYSQLNKNDVSGATFTPT-TVASSVAAFSGLVNVYYDIAIEDMPITPYVGVGVGAAYISNPSEASAVKDQKGFGFAYQAKAGVSYDVTPEIKLFAGARYFGSYGASFN--------------------------------
>UniRef100_U5XJ97	110	0.676	2.327E-23	9	144	203	0	131	132
---------RLKYNGEILPFYTKVDGITKETGKEKDSPLTRSFIAGGGAFGYKMDDIRVDVEGLYSQL----TKDATVVYDNSAADSVAAFSGLVNVYYDIAIEDMPITPYVGVGVGAAYISNPSKVDAVKEQKRFGFAYQAKAG----------------------------------------------------------
>UniRef100_Q2VIY7	109	0.867	4.343E-23	85	190	203	1	106	107
-------------------------------------------------------------------------------------DNLTAISGLVNVYYDVAMEDMPITPYXGVGVGAAYISTPLKTPINDQKSKFGFAGQVKAGVSYDVTPEIKLYAGARYFGSYGANFDGKKTDPKDXXKQVTDAGXYK------------
>UniRef100_E3VXF8	109	0.822	4.343E-23	53	170	203	0	117	118
-----------------------------------------------------MDDIRVDVEGVYSYLNKNDVKDVVFTPADTIANSLTAISGLVNVYYDIAIEDMPITPYVGVGVGAAYISTPLATAVNSQNGKFAFAGQARAGVRYDITPEIKLCTGAGYFGSYGARFD--------------------------------
>UniRef100_A0A7S8M331	109	0.741	4.343E-23	47	170	203	0	119	126
-----------------------------------------------GAFGYKMDDIRVDIEGLYSQLSKDK----DFTSTPEAANSLTAISGLVNVYYDVAIEDMPITPYVGVGVGAAYISTPLATAVSSQNGKFAFAGQARAGVSYDITPEIKLYAGARYFGSYGANFD--------------------------------
>UniRef100_Q6JCI9	109	0.650	4.343E-23	0	123	203	3	125	129
SDEETSYYIRLQYNSEFSPLNTKVDGITgaQKDSKDTNDLYKPSFMAGGSAFGYRMDDIRVDIEGLYSQLSKST---LSRAPTPDIVDNLTAISGLVNVYYDVVIEDIPITPYVGVGLGVAYISNP-------------------------------------------------------------------------------
>UniRef100_Q2VIY8	109	0.715	5.932E-23	85	200	203	1	110	111
-------------------------------------------------------------------------------------DSLTAFSGLVNVYYDIAIEDMPITPYVGVGVGAAYISTPWATAVSSQNGKFAFAGQARAGVSYDITPEIKLYAGARYFGSFGAHFD------KDTAAASKDKGELKVLYNTVGAEA--
>UniRef100_Q9AP20	109	0.568	8.104E-23	14	158	203	0	142	146
--------------GEVXPFKTKIDGVTYKSGKDNNSPLKASWXAGGGAXGYKMDDIXVDVEGLYSQLSK---DAXVVDTSPXVVESLTAFSXLVNVYYXXPIEDMPITPXLGVGVXAPXVXNPLxTEVTGDKKSGFGFAYQAKXGVXYDVTXEIXLYAG--------------------------------------------
>UniRef100_A0A0G2QW69	109	0.385	8.104E-23	5	201	203	0	188	204
-----SHSFRLYTTVSFTFFITKIDGIRiyYKQGTDDDSPLKSIFYSWWFVhLVTKWTTSEVDVEGLYSHLTKNNVKKDAFTPHDANAKTSTSRLGQVNDDNEIEDEHMPPYPYVGVGVGAINNPSNAATAENHRNVKFAFAAQAGAGDDEDPKPKLFVGARALYSDSDGVHFDAKDDDPIK-----------TVLYVAYGGEAG-
>UniRef100_A0A2S2Q7S4	109	0.336	8.104E-23	1	169	203	31	236	275
-DGDSSYYVRLQYNGDFFNVMSdkelkantgtnnamaslfspdKADGTK-KTASPYKPKYKSSLLAGGIAAGYTMEGIRAEFEVFYSNLGVDGAgykeANAEKPENAKEFGKVTAYAGaatadaigtnegfknivaMVNAYYDIDLgsESIPVVPYVGAGVGVSRTTF-------VGNSHFKLAYQAKAGVSYAITPEIKVYGGYRYFGMYGTEF---------------------------------
>UniRef100_L7T1A5	108	0.770	1.512E-22	79	200	203	0	119	120
-------------------------------------------------------------------------------PADTIANSLTAISGLVNVYYDIAIEDMPITPYVSVGVGAAYVSTPLKTAINNQNSKFGFAGQVKAGVSYDVTPEVKLYAGARYFGSFGAHFDSETTGVDN--KKVVTKDAYKVLYSTVGAEA--
>UniRef100_C7DSG8	108	0.606	2.065E-22	16	147	203	0	130	150
----------------FCPLKPRIVGIGIKRGTEVHDPLKASFLAGGAAFGYKRAGCRVDVEGLYSQLSKSGVGGATFAPT-TVANSVAVFSGLVNVYYDIAIEDMPITPYVGVGVGAAYISNPSEASAVKDQKGFGFAYQAKAGVSY-------------------------------------------------------
>UniRef100_A0A8I0FFT0	108	0.318	2.065E-22	1	202	203	31	277	282
-DGDSSYYIRAQYHGDFFNVMSDkelkwMDGTTAKSLlgfkkdgtgaeAPYKPKYTPSLLAGGIAAGYTMEGIRAEFEVFYSGLGVDGSEYKQGGDAKPDNAKafgkadstlvgdvvanakgtndgFKSIVAMVNAYYDVDLgmENIPVTPYVGAGVGASRTTF-------AGNSNFKLAYQAKAGISYAVTPEIKVYGGYRYFGMYGAEFkdsvlqykKGGSGADKDTLEDVKITLQQEGLYGTLgvhGIEAGV
>UniRef100_UPI00194FD77B	107	0.314	2.821E-22	40	175	203	198	337	357
----------------------------------------DTGFGFGGAVGYRFDNARVEFEVGYYNNNVDNI--VVNDIEASADGDIGNWKFLINGYYDFPT-DSRFSPYVGGGAGLAILSANDvsaslppFGAVSIDDSNSSFIFQFKAGAGYDITDELTAFLGYRLMGIPGQSFEVLGTD---------------------------
>UniRef100_A0A3G3C4V2	107	0.583	3.853E-22	15	170	203	0	146	164
---------------EILPFRTKVDGIKNKSGREKDSPSRS--FTGSGAFGYKMDDIRVDIEGLYSRLAKD-----TADASEASLADSSAFSGLVNVYYD-TIEDMPVTPYVGIGVGAAYISNLSSSADVKNQKRFGFAYQAKAGVSYD-APEIKLFAGARYFGSYGAGFD--------------------------------
>UniRef100_A0A962AH09	107	0.290	3.853E-22	42	168	203	58	186	210
------------------------------------------GYGLSGAVGYDYgNNVRTEIELSYRSNKVDGLSDNT-GPFASPGGKVTATAVMANAYYDIPTA-TPVTPYIGAGIGIAHVKTDnysTAGTIISDGKDNAFAYQGILGADYALESDLSLFGEYRYFSTEKVN----------------------------------
>UniRef100_A0A6A7KU79	107	0.303	3.853E-22	47	198	203	187	335	468
-----------------------------------------------GQLGYAFGNgFRAEGEFGYR---PNDVDSVSGVPG--ASGDFETMSFMANLLYDFRIANFPLTPYIGAGLGAARVSADGvapATGVTIDDTSYGFAMQGILGVSYDISRNLALKADYRRLWVPDLDFDTSAGNSVnsDYSTNEIMIG---LRY-TFGA----
>UniRef100_I1T6W7	106	0.675	5.262E-22	55	199	203	1	136	137
-------------------------------------------------------DIRVDVVGVYSYLNKSDVTDAKFTP-DIXADSYTAISGLVNVYYDIAIEDMPITPYIGVGVGAARISTPLKAVVGSQPYKFGFAGQVXAGVXYDVTPXXXXYAXARYFGSFXAXFXNAATG--------KDKGELXVLYSTVGAE---
>UniRef100_C7DSH4	106	0.600	7.187E-22	23	162	203	7	145	149
-----------------------IDGIEYKKGTEVHDPLKASFMAGGAAFGYKMGDIRVDVEGLYSQLNKNDVGGATFAPT-TVANSVAVFSGLVNVYYDIAIEDMPITPYRWCWCWCSIYQQSFRSSAVKDQKGFGFAYQAKAGVSYEGTTAIKLYAGARYF----------------------------------------
>UniRef100_Q8VR05	105	0.739	1.340E-21	5	123	203	0	111	125
-----SYYVRLQYNGEVLPFKTKIDGITHTSGQS---PLKASFTAGGGAFGYKMDDIRVDVEGLYSQL----AKDATVVSDNKAADSVTAFSGLVNVYYDIAIEDMPITPYVGVGVGAAYISNP-------------------------------------------------------------------------------
>UniRef100_UPI00209EDD4C	105	0.365	1.830E-21	1	169	203	31	223	267
-DEETSYYVSGHYNADLFNMMSGQElkfGTSSllslkkdgNEVESNYKPnYGKSFIGGGVAAGYTMEGIRVELEGLYSKLDVDNTGYTTSgdekvfgtvmaaketvkDEVRGTNEGFTHIAAMINAYYDVDLgmEDIPVSPYIGIGAGLSMTNF-------IGASHYKPAYQAKAGVSYAVTPEIKLYAGYRYFGVYGSEF---------------------------------
>UniRef100_A0A7L8YP48	104	0.740	3.413E-21	5	112	203	0	105	106
-----SYYVRLQYNGEILPLFTKVDGITNVTGKEKDSPLKASFIAGGGAFGYKMDDIRVDVEGLYSQLSKDATIINTSEK--NVADSLTAFSGLVNVYYDIAIEDMPITPYIC------------------------------------------------------------------------------------------
>UniRef100_Q2VIZ6	103	0.747	8.688E-21	86	200	203	2	107	108
--------------------------------------------------------------------------------------SLTAISGLVNVYYDIAIEDMPITPYIGVGVGAAYISTPLATAVSSQNGKFAFAGQARAGVSYDITPEIKLYAGARYFGSYGANFDKTNXD---------GKGELKVLYSTVGAEA--
>UniRef100_A0A6N4QZH0	103	0.292	8.688E-21	35	164	203	67	186	208
-----------------------------------FDVEYDTGFTGGAFVGKKMGNMRAELEGIYEQ---SDADVTGFDGKTKFSG------ALVNGYYDFK-NASRFTPYVGAGIGYGKVRYSSDTAGVDSASEDTLAYQGVAGVGYELNPCWTLTGEYRYLGT--------------------------------------
>UniRef100_UPI001C01F250	103	0.286	8.688E-21	40	175	203	106	246	266
----------------------------------------DTGFGINGAAGYRFDDARVELEVAYTNNDVNGVTVNNL-AEIPLDGGIESAQVMVNGYYDIPT-NSRFSPYIGGGVGVATLtandvetNIPGLGDLALDDTGASFVFQAKAGVAYAINDQASAFVGYRLHGLPGQNFRAFDAD---------------------------
>UniRef100_A0A940MY07	102	0.228	1.186E-20	39	168	203	61	200	365
---------------------------------------FETGYGFVGSLGYGFGNgLRAEIEGNYRNNDVDSGRMGFIAPPRRTSGHVLQYGVMANVFYDFAVPNWPVQPYVGLGAGYGWVNYQnvrvqsaSGPRLDIFGTSGDFAYQAIGGVSFPIRavPGLALTAEYRFYGTLDQE----------------------------------
>UniRef100_UPI001E333F94	102	0.221	1.619E-20	42	193	203	78	262	397
------------------------------------------GFGGVVALGWGFGNgVRAEIEGSYRYNNLENIGGwgrnaTVFNPGVTsafraNSGEQSQYGVMANAYYDFQLPRWfpqmpvPVVPYIGGGAGFVWSDLDAKgtrqpatgNRIEIDDTRGRFAYQGIAGVAFPLTsvPGLSLTLEYRYMGTLQADYDGKVVNPTTGATVSRGKfdvdqnHNHSVMF---------
>UniRef100_A0A8G0RNA5	102	0.651	2.211E-20	17	145	203	0	121	122
-----------------LPFKTKIDGIEHRLGQS---PLKSSFIAGGGAFGYKMDDIRVDVEGLYSQL----AKDATVVSDKEAAGSVTAFSGLVNVYYDIAIEDMPITPYVGVGVGAAYISNPSKADAVKGQKGFGFAYQAKAGV---------------------------------------------------------
>UniRef100_A0A5E4MSM2	102	0.319	2.211E-20	27	202	203	24	224	229
---------------------------GAKTGTTYKPKYKSSLLAGGIAAGYTMEGIRAEFEVFYSNLGVDGSDYKASAGGADapdnakkfgkktglteadtanatgINDGFKSIVAMVNAYYDVDLSEIPVTPYVGAGVGVSRTTF-------VGNSHYKLAYQAKAGVSYAVTPEIKVYGGYRYFGMYGAEFKDsvmkhttAATPPVVTEEKVVL--QQDGLYGTLgvhGIEAGV
>UniRef100_A0A5D0VDE2	101	0.280	3.018E-20	35	166	203	66	210	265
-----------------------------------YDDEMDGTFMIGAGVGYKFNNhFRTDFTIDYefpaEFSSKGDCTSTCGAPGySIEKADIDVWTFMLNGYVDIGTWN-RITPYVGAGLGASYVSTsnitfqnpDGSTGSYDSDGNWNFAWALMAGASYDITPNLALDAGYRYLNIGD------------------------------------
>UniRef100_A0A317E2R9	100	0.281	5.624E-20	39	180	203	95	227	369
---------------------------------------FENGWIAGAAVGYDFGRARVEFEGAYR-ANDYDTRTVGALPPVKVQGDLTVISGMINALYDFE-NSSIVTPYMGFGMGFGHLE-------DDGASDTALAYQGIVGAKVSLTENLSAVVDYRYFRTLEADLDGAKFEYEQHT----------------------
>UniRef100_UPI0003045611	100	0.296	7.677E-20	35	166	203	66	209	265
-----------------------------------YDEEMEGTFMMGAGVGYKFSDhFRTDFTIDYEFPAEAKSKGpcnlCGSPGYSVEKADIDVWTFMLNGYVDIGTWN-RITPYVGAGVGASYVTTSNINFVNPNgvagtyegDSKWNFAWALMAGASYDITPNLALDAGYRYLNIGD------------------------------------
>UniRef100_A0A0F3NR76	100	0.275	7.677E-20	43	202	203	101	271	276
-------------------------------------------LAFNGAIGYSMGGPRVELEIGYERFNTISNDTYASDKaykivalgrngaitannyVTAEINNITTVSLMANACYDIPVHDMSLVPYVCAGIGSNLVNT------TKDSLTPKFAYQAKAGVSYTITPEVSLTVGGFYHGIIGTKYEKLHVDNATGL-TDKTSATAEFGLSYFGGELGV
>UniRef100_UPI001F529A44	100	0.246	7.677E-20	42	179	203	84	245	324
------------------------------------------GFMGSLALGWGFGNgLRTEVEGSYRYNNVDRLGGFQNRATGTPGvafggidGELQQYGVFANLYYDFQLPRWfpnmpvAFVPYIGGGVGYMWTDLNATgtrtvaggNTINIDDTTGQFAYQGMAGVAFPITsvPGLAITAEYRYTGALQSKFDGTVTNPAGG-----------------------
>UniRef100_A0A1T4TFD1	100	0.294	1.048E-19	41	169	203	65	186	344
-----------------------------------------TGWAAGGMIGYDFVGPRVEIEALYR---DNKSTITENGIPGTLGADFNQTSIMANVLYDFMAGQT-ITPYIGAGAGIAFTNFSL---SGLSSSSTAFAYQGIIGVGWNINEQLRLNLDGRYFGTTNPNY---------------------------------
>UniRef100_A0A5J6REL0	99	0.647	1.430E-19	17	138	203	0	119	120
-----------------LPFKTEIKGIEYKKDNKDQDLLKASFMAGGAAFGYKMDDIRVDIEGLYSQLSKNEVDGATATP--KVADNLTAFSGLVNVYYDVAIEDMPITPYVGVGLGAAYLSNPLKSPVGDKKHGFGFA----------------------------------------------------------------
>UniRef100_A0A2H0QWH9	99	0.304	1.952E-19	27	195	203	51	206	209
---------------------------TNLSGGADYDP----GFGIGGAVGYNLTDqIRVEGELAYRETDVDSV-SLGGTTVSGGNLELEIWSGMVNTYYNIPLDD-KVSPYLGAGIGAAY---------NDNIEEFAFAYQAMAGVDFKVDEQGTLYGGYRYFGTTEFEENFSDAVLGNvTTKTDVSQHIVEVGYRF-------
>UniRef100_UPI001C279492	99	0.282	1.952E-19	39	169	203	59	195	216
---------------------------------------FDPGLNVGGTLGYDFGFMRFEGEISYKDIQLNTIADRDGGPSlRIEEGNVDTTAFMANVFFD-MHNDSPITPYIGGGVGFAalHLNDVFTPALVDPvywaDDQVVLAYQAGGGLEVALNRQLSLDLAYRYFGTSKASF---------------------------------
>UniRef100_UPI001CC8F2B4	99	0.273	1.952E-19	41	177	203	87	231	272
-----------------------------------------GGFSAGAGVGYQItNHFRADFTGDYWFKSKFNGSTSCGSCFSTEVGHFSALLLMANAYADLGT-WHGVTPYVGAGIGGAHVKwdsisDPNTTEFNPGSSNWRFAYALMAGASYCMTDRVKLDVGYRYSHIQGgrmFEFDATSAGPG-------------------------
>UniRef100_A0A1G0KRK0	98	0.307	2.664E-19	42	179	203	59	196	207
------------------------------------------GLALGGAVGFEMDQFRFEAELARRMNDPDKYKFP-GGSLNLTGGDFKTDTLLVNGYYTFSI-NSPIKPFVTAGIGAARVKANgvTDGVDTLNDTATGLAYQVGAGAEYELTDTVSLEAKYRYLGVKDLDFGGLKNDAKSH-----------------------
>UniRef100_A0A5B2TCF7	98	0.224	2.664E-19	42	195	203	84	270	305
------------------------------------------GFMGALALGWGFGNgLRTEIEGSYRYNNVDRLGGFQNRAGGPPGvafrgidGDMQQYGVFANLYYDFQLPRWfpnmpvAVVPYIGGGVGYMWTDleasgtrlTPGGNSVRIDDTVGQFAYQGMAGLAFPISavPGLSVTAEYRYTGTLQSKFDGTVTNPAGGVvsrgSYEVDqAHNHSamlgVRYAF-------
>UniRef100_A0A218KM64	98	0.258	4.961E-19	21	174	203	67	229	276
---------------------SQTDGVLISQYKGDYNPPFAANVAIGYAGEFKNHSYRAELEGIYSSVKvdniglassqmtigyiKGDATNNTKHGVVVNHDHIENASVMANVYHHWKNDRFSFSPYVGAGVGVTRMEM-------FEQSSIKPAYQLKAGLDYRMTEDTNIHIGYRHFGAVGADFKLTAN----------------------------
>UniRef100_UPI001573DA9A	98	0.232	4.961E-19	17	168	203	60	220	283
-----------------MYVPDKIKGQKPSEYKGDYNPPFAGGVAFGYEGELGNNSYRAELEGMYSSIKADNVglegnqmsvsylkeisEKKYIYDTKVDNDQIENMSVMANAYYHLKNDSFSFSPYVGAGVGLTRMKIFGEA-------SIKPAYQLKAGLDYSINESVNMHVGYRHFGAFGTN----------------------------------
>UniRef100_A0A7C9KWW4	97	0.268	6.770E-19	42	167	203	60	195	225
------------------------------------------GYAFTLAVGTGIGPIRAEIEGSYRRSSVEGASGFGLDLPGT--GNASALSAMANAYFDPAFNIGPLQPYVGGGVGISRFRAsnvaalglpfggPVTSFGPISGDRTGFAWQLMAGVGVALTEKAAFTLGYRYFATPGV-----------------------------------
>UniRef100_UPI001659386E	97	0.250	6.770E-19	42	179	203	79	241	398
------------------------------------------GFVGVLSVGYGFGNgFRAEVEGSYRYNDLNHMGGfpgrragsTTSSSFSNFSGEVAQYGVMANVFYDFQLPQWfptmpvAVVPYIGGGVGYLWTDMDVKgnrsvpggNRVNIDDTVGQFAYQGIAGLAFPITsvPGLSITAEYRYTGTLQADFGGRVTTPAGA-----------------------
>UniRef100_UPI0003B554ED	97	0.283	6.770E-19	43	202	203	86	225	501
-------------------------------------------FGYGASFGYKFsNPLRLELEY---HVGENDIKGS--------NSSLEVESLMGNLWYDFRAGE-RLRPYVGGGLGMATMDL-------DGVEDDVMIGQLGAGVNYNLTPRLVLDAGYRYAVSEDPTFDaGSSTLETEYESQSLLLG---LRYNFFDAKYGV
>UniRef100_A0A0M6Z5Q3	97	0.268	9.237E-19	43	192	203	74	236	266
-------------------------------------------FMIGAGVGYKFSDhLRADFTIDYEFPTevsaKADCTGTCGTPfYSVEKADIDVWTFMVNGYIDIATWN-RFTPYVGAGIGASYVSTsdinfrnpDGSTGTYESDGKWNFAWALMAGAAYDITPNLALDGGYRYLNIGDAHSKSFTTAGQTARIEYEDLSAHEFR----------
>UniRef100_A0A9D8UAI3	97	0.284	9.237E-19	46	161	203	82	210	270
----------------------------------------------GVGVGYKFNRWfRTDLTVDYEtpaQAKGYAVCGTCTGGYSEEFADIDVWTVMLNGYVDLGTWN-RITPYVGAGIGAAYVRTSGTYSVNPggsgrsnydgDHSEWNFAWALMAGASYAVTNNWSIDAGYRY-----------------------------------------
>UniRef100_A0A2U1UZY8	97	0.235	9.237E-19	42	191	203	88	258	406
------------------------------------------GFMGALSVGYGFGNgFRTEIEGSYRYNNVDRLGGFQNRAGGAPGvafrnidGDMQQYAVMANVFYDFQLPRWfpnmpvAVVPYIGGGVGYMWTELEasgarlpaGANSVRIDDSAGQFAYQGIAGLAFPITavPGLSVTAEYRYTGALQTKFDGTVRNPAGG---VVSRGSYEV-----------
>UniRef100_A0A2W7BVG8	96	0.288	1.260E-18	41	197	203	91	255	276
-----------------------------------------GGFSLGGGVGYKINDyFRTDLTADYWFKSNFDGGTSDLLTTSTEVSKMSALLLLANAYVDLGT-YHGITPYVGAGIGGAHVKwdtvyDPNTTETNPGASNWRFAYALMAGASYCLTDKVILDAGYRYSHIQGgrmFEWDassaGPGFDGGISTHEVRG----GLRYQFGG-----
>UniRef100_K7N7T1	96	0.663	1.720E-18	30	144	203	6	121	122
------------------------------DTTDTTDLYTASFIAGGGAFGYKMDDIRVDVEGIYSQLNQNTTVTGTSVPAGGIAKNLTAISGLVNVYYDIAIEDMPITPYVGVGVGAAYVSNPLAKKANDDKaSGFGVAYQAKAG----------------------------------------------------------
>UniRef100_A0A160HL96	96	0.967	2.346E-18	50	142	203	0	92	93
--------------------------------------------------GYKMDDIRVDVEGVYSYLNKNDVKDVTFDPANTIADSVTAISGLVNVYYDIAIEDMPITPYIGVGVGAAYISTPLEPAVNEKISKFGFAGQVK------------------------------------------------------------
>UniRef100_A0A2Z3KLF5	96	0.287	2.346E-18	39	164	203	53	183	213
---------------------------------------YESGFNAGLRLGYQYNPMRYELEYTYLRANTQNF-QVDFIDQIGVTGNTNANIGMANIYYDFPDVILPtISPFVGVGIGYAYIQTSLESTGPfgvtlFDDHQHAFAYQGTAGLTFNFAENWALNAAYRYLAT--------------------------------------
>UniRef100_A0A926P4I4	96	0.317	2.346E-18	46	161	203	82	209	269
----------------------------------------------GVGVGYKFTDhLRSDLTLDYEtpaKAKGYAVCGGCVGGFSTESTDIDVWTLMLNGYYDIGTWN-NITPYVGAGVGAAYVRTDSTLSQNPGGTttaydgahaEWNFAWALMAGASYAVTPNWSIDAGYRY-----------------------------------------
>UniRef100_A0A521R766	96	0.296	2.346E-18	40	167	203	50	165	277
----------------------------------------STGFALGGQIGYDFVGPRVEVEVGYGQLPTN-----VNIPGTAITGKVGQLSAMANVLYDF-MPTSTITPFVGVGAGVAFVDSNASLG------STQFAYQAIVGVAYNISESMRFQVQGRYFGTTNP-----------------------------------
>UniRef100_UPI00202CA8F0	95	0.286	3.201E-18	48	187	203	34	169	200
------------------------------------------------GLGYAFsNGFRLEGELGHRFNQVE------FSGFPTVDADVHAWSAMANLFYDFN-RGGALEPYIGIGAGAARINTSLFDGLaSVEGEDTVIAYQALAGVAIGLTEQLDLDIGYRYFVADEAEFDeGTVFSNGDYEHQALTVG---------------
>UniRef100_A0A378J5M5	95	0.294	3.201E-18	42	174	203	56	193	213
------------------------------------------GFNVGGRLGYQSNPLRYEIEYTYLQANTKSFDVF-FIPQIGVSGNTNANIGMANIYYDFPDVILPtISPFLGVGIGYAYIQNSLEstgpfGAIFFKQSNGLFAYQGTAGLTYNFAENFALNASYRYLATSSSDTFGRTF----------------------------
>UniRef100_A0A3M0C8B5	95	0.245	3.201E-18	36	170	203	84	245	272
------------------------------------NTEYDTGFGLNGAVGYRLGNgFRVEAELAYFDNDVDlhngltaganaldgedagvlttgsaNVGATVGSVIADGRGSTSILAPMLNAYYDFNL-DSPLKPYLGGGIGWAMTDVEFNPSGVDiaDDDDDSFAWQLKGGLTFDVSNRVELFAEYRYFNGGDANVD--------------------------------
>UniRef100_A0A845B539	95	0.232	3.201E-18	49	195	203	92	267	399
-------------------------------------------------LGYGFGNgFRTEIEGNYRYNDVDRLGGFQGPGAgvgfSSIAGSLQQYGVMANLFYDFQLPQWfpqmpfYFVPYVGGGVGYMWTNLNAKGRQNDtrdyvyvDDGTGQFAWQGIAGMSFPITsvPGLAITAEYRYTGVLQSKFDGTVTSGATGAvapgKFEVDQGNnhsalIGIRYAF-------
>UniRef100_I1T6V2	95	0.863	4.367E-18	72	166	203	12	106	108
------------------------------------------------------------------------VTGATFTPADAIADSLTAISGLVNVYYDIAIEDMPITPYIGAGVGAAYLSTPLKTAVNGQNSKFGFAGQVKAGVSYDVTPEVKLYAGARYFGSYG------------------------------------
>UniRef100_I1T6T9	95	0.687	4.367E-18	16	127	203	0	111	118
----------------FLPLFTKVDGITYKEGKSDYSPLKPSFIAGGGAFGYKMDDIRXXXXXXXSYLXXXXXXXXXFDPAXTIAXXVTAISGLXXXYYDIAIEDMPITPXXGXXVGXXXXXXPLXPA---------------------------------------------------------------------------
>UniRef100_A0A6J3WSK8	95	0.655	4.367E-18	21	139	203	2	118	119
---------------------TKVDGITNATGKEKDSPLTRSFIAGGGAFGYKMDDIRVDVEGLYSKLAKDT--DVVNTSETNVADSLTAFSGLVNVYYDIAIEDMPITPYVGVGIGAAYITNPSKADVVKDQTGFGFAY---------------------------------------------------------------
>UniRef100_D3HQK5	95	0.269	4.367E-18	42	176	203	56	195	213
------------------------------------------GYNVGGRLGYQSNPLRYEIEYTYLQADTKKFDVFYI-PQVGVSGNTHANIGMANIYYDFADVILPtISPFLGVGIGYAYIQNSLDstgpfGAIFFNQNNGVFAYQGTAGLTYNFAENWALNASYRYLATSSSDTFGRTFQS--------------------------
>UniRef100_A0A7G4REH1	95	0.276	4.367E-18	39	195	203	53	206	213
---------------------------------------YESGFNAGLRLGYQSNPIRYELEYTYLQANTQDFD-VDFIAQTGVSGNTNANVGMANIYYDFADVILPsISPFLGVGIGYAYIETSLDstgpfGAYSFGVTEGAFAYQGTAGLTYNFAENWALNASYRYLAT------ASNDDFGRTLQ--VHMGNVGIVYRF-------
>UniRef100_UPI000FD5452C	95	0.323	4.367E-18	34	166	203	72	208	267
----------------------------------DYGKLK-GGFSLGGGVGYKINDhFRTDLTADYWFKSNFNGATSDLTTTSTEVSKMSALLLLANAYVDIGT-WHGITPYVGAGIGGARVKwdtvyDPNTTESNPGTSSWRFAYAVMAGASYCLTDKVILDAGYRFSHIQG------------------------------------
>UniRef100_UPI0022498A64	94	0.286	5.957E-18	46	161	203	83	210	267
----------------------------------------------GVGVGYQFNDyFRSDITLDYETpagAKGYAVCGGCTGGYSEEGTDIDVWTVMVNAYVDLGTWN-RITPYVGAGVGAAYVQTDNTYSINPgtgttdyagTHGDWNFAWALMAGAEYSVTENWSLDAGYRY-----------------------------------------
>UniRef100_UPI001CFDA59A	94	0.271	5.957E-18	37	190	203	48	208	354
-------------------------------------DYKHPGAAAVAAIGWGFGNgLRAELEGNYRYNEVDTATIGGIRATST-AGRLHQYGVMVNAVYDIQTG-TPFTPYLGVGAGYGWLETSKFRASVPgatvtsNDTDGAFAYQAIAGVGYNLGafvPGLTLTAEYRFYGTLDAKLDAevRTGGPNG---QVIDSGRIE------------
>UniRef100_A0A127MA40	94	0.277	5.957E-18	44	202	203	111	258	532
--------------------------------------------SYGFSVGYKFaSPVRIEFEY---RQGENDVDKISSGGVSTTSDsSLEVTSMMGNVWYDFAAGE-RLRPYIGFGLGMANLDM-------GDADDDVTIGQLGAGITYFLTPRLALDAGYRYSVAEDATFKSATIEqENEYSAQSVQVG---LRYNFFEAQYGV
>UniRef100_A0A977JIC2	94	0.276	8.126E-18	54	175	203	6	126	141
------------------------------------------------------GDFRGEIELGYRNNDLDRLH-ADGGGSVSIGGDVTTISLMANIIKDFPLG-TGFTPFIGAGIGMANIEAEIRfAGLSDKEDDNVFAYQFFAGGGIDLAPKVKLDLQYRFFATSDPDFNGLESE---------------------------
>UniRef100_UPI0003B6E7B8	94	0.266	8.126E-18	40	179	203	64	216	236
----------------------------------------DDGWLGAVAVGYDWSgmgvDMRTELEYTYygSDHDFDAQNATSGGSTATVSGSIDnIQTLMLNAYYDFDTG-SAWTPYVGAGLGMAFISADLDFSSNWRNapednsfTETNFAWQVGAGVAYDITDYCVLDFNARYVHLGDVDYSENSSEGKYT-----------------------
>UniRef100_A0A6H2NVQ2	94	0.267	8.126E-18	24	201	203	70	273	283
------------------------EGQLLSKYKGDYNPPFAANVALGYTGELGSNSYRVELEGMYSSvkvdniglassqmtasyvkvvKNKNNAEEKHLYGAIVNHDQIENISVMANVYHHWKSDRFSFSPYIGIGIGATRMTMFEKP-------SIRPAGQLKAGFDYRINEDVNMHIGYRGFGVMGNNFifqamqkavkkpdgTSSIIDEKDALKEDINVGNQ--LFHTHGIEAG-
>UniRef100_UPI0005C297E9	94	0.265	8.126E-18	40	167	203	48	163	314
----------------------------------------STGFAFGGQIGYDFVGPRVELEVGYGQLPTN-----VNIPGTAITGKVGQLTTMANVLYDF-MPTSSITPFVGVGAGVAFVDSNASLG------STQFAYQAIVGLAYNINESMRFQVQGRYMGTTNP-----------------------------------
>UniRef100_A0A952KFA2	94	0.296	8.126E-18	44	200	203	28	199	321
--------------------------------------------AGNLYAGYDFGAIRADIEGSIRQNDIGDVGvnwdafrfrglpvPGGNDVKVNVKGHERTIGLMANVYYDFEFG-SPFVPYIGGGLGVGFNNWKVkipDADINFDYDSPLFAYQGIAGVSYYITPNLAANVEYRYFGESDATFT------TGSTRIKLDApANHTVLagikYVFdFGAPA--
>UniRef100_A0A1V4X5M7	94	0.287	1.108E-17	2	162	203	28	177	208
--EAGPFYVGL-YGGWVMP-------QDLEPEDGDDVPLKDSW-ALGAKFGYIIPQVRwLAVELDYAYLAEQDIDVAGVD------GDFKASNLMVNLVARYP--EGKFHPYIGFGIGWSWGSLKASGTYGSltgsvDESDNAFAWQLMAGVNFEITPQWSADLGYRYF----------------------------------------
>UniRef100_A0A0W0ZKL8	94	0.276	1.108E-17	42	176	203	56	195	213
------------------------------------------GFNVGGRLGYQSNPLRYEIEYTYLQADTKKFDVF-LIPQTGVSGNTHANIGMANIYYDFADVILPtISPFLGVGIGYAYIQNSLESTGPFDaiffkQNNGVFAYQGTAGLTYNFSENFALNASYRYLATSSSDTFGKTFQS--------------------------
>UniRef100_A0A0W0RJM0	94	0.287	1.108E-17	39	164	203	53	183	213
---------------------------------------YESGFNAGLRLGYQSNPMRFELEYTYLRANTQSF-QVDFIDQTGVSGNTTANIGMFNIYYDFPDVILPtISPFVGAGVGYAYIQTSLNSTGPfgvtlFDDQQNAFAYQGTAGLTFNFAENWALNAAYRYLAT--------------------------------------
>UniRef100_A0A3G3BS24	93	0.660	1.512E-17	83	194	203	20	122	123
-----------------------------------------------------------------------------------VADSLTAFSGLVNVYYDIAIEDMPITPYVGVGVGAAYISNPSKTGVVKDQKGFGFAYQAKAGVSYDVTPEIKLFAGARYFGSYGASFDKAAKD---------DAGIKNVVYN--------
>UniRef100_UPI00163A73B2	93	0.237	1.512E-17	40	195	203	64	241	242
----------------------------------------NTVFSGGIAFGYDLHpqfsiPVRTELE-FYARGKADTTYNLYKDhaGHSDLKNEVSVNSLMLNAYYDFR-NDSAFTPWVSAGIGYARIHQESTGSGSWDygygervrysisrsGSADNFAWSIGAGVRYDVTPDIALDLSYRYLDAGKSSLYYKDTE-GDKYKSEVDVKSHDILlgvtYNF-------
>UniRef100_UPI00177EC2C1	93	0.310	1.512E-17	46	161	203	82	209	270
----------------------------------------------GVGVGYQFTDyFRGDVTLDYEtaaEAKGYAVCGTCTGGFSEESTDIDVWTVMVNGYVDIGT-WHNITPYVGAGIGAAYVRTSGTTSVNPgasavkydgDHGEWNFAWALMAGASYAVTPNWSIDAGYRY-----------------------------------------
>UniRef100_A0A6J4KGQ7	93	0.260	1.512E-17	38	171	203	53	193	275
--------------------------------------YKNLGAVGLASIGWGFGNgLRAEVEGNYRENEVERARVGGFRSTS-AGGYLRNYGVMANVLYDINIPSFPVTPYVGVGAGYGWIESKkvrasaGGLTVTSEDTDSRFAYQAIAGAAYNLpVPGLALTAEYRFYGTLDPELRG-------------------------------
>UniRef100_UPI0020C9FF17	93	0.262	1.512E-17	43	202	203	101	273	278
-------------------------------------------LAFNGAIGYSMVGPRVELEIGYESFKTISTDSYASDKaykvvalgranpltannyVTAEINNITTISLMANACYDIPMHDISLIPYVCAGLGSNFVNI------TKDSLITKFAYQAKAGVSYAVTPEVSLTVGGFYHGVIGTKYEDLHVNySLLAAPASKTSATAEFGLSYFGGELGV
>UniRef100_UPI0022321211	93	0.250	1.512E-17	24	201	203	70	269	279
------------------------EGQLLSKYKGDYNPPFAANVALGYTGELNGNSYRAELEGMYSSVKVDNIgltsgqmtisytEGSDKYGSIINHDQIENISVMANVYHHWKSDRFSFSPYVGVGVGATRMTM-------FEKSSIRPAGQLKAGLDYRINEDVNMHIGYRGFGAIgsseykldtlkwDPNFDNGPGKPKGGMAEQTGDNQVSTTiqngfFHTHGIEAG-
>UniRef100_UPI0016511557	93	0.254	1.512E-17	24	201	203	70	272	282
------------------------EGQLLSKYKGYYNPPFAANVALGYTGELGSNSYRVELEGMYSSVKVDNIgltssqitvsylkengndsnKGTYLYGAAVSHDQIENISVMANVYHHWKSDRFSFSPYIGIGIGATRMTMFEKP-------SIRPAGQLKAGFDYRINEDVNMHIGYRGFGVMGNNFifqamqkavkkadgTSSIIDEKDALKEDINVGNQ--LFHTHGIEAG-
>UniRef100_UPI001CE3C7BF	93	0.273	1.512E-17	49	201	203	68	236	357
-------------------------------------------------IGYDFGAIRADIEGSFRQNDIGTTKlsydsfrlnrfitvPGANDVKVNVKGHERTIGLMANVYYDFEFG-SPFVPYIGGGIGVGFNTWKVKARDFNIDFEYDsplFAYQGIAGVSYYITPKLAANLEYRYFGETDAEFTSGSTKVKlDAPANHTIL--FGVKYVFeFGAASG-
>UniRef100_A0A953E6V4	93	0.240	1.512E-17	38	172	203	61	214	378
--------------------------------------LFDTGFVALGSIGWGFGNgLRVELEGNYRQNDVSKFKGFApfLWGHNNAGGIQSTWGAMVNAFYDFDLANFGlspslVQPYIGVGVGYAWTDWHHVRAtsvngvrVTAGGTEGEFAYQAIAGAAFPLTqwgvPGLSVTAEYRFFGTLEPSFNAR------------------------------
>UniRef100_G6YAC5	93	0.273	2.062E-17	41	177	203	80	224	266
-----------------------------------------GGFSLGGGVGYKVNDyFRTDLTADYWFKSDFNGSTSDLTTTSVEVSKMSAFLLLANAYVDLGT-YHGITPYIGAGIGGARVKwdrvyDPNTTETNPGSTNWRFAYALMAGASYCLTDKIILDAGYRFSHIQGgrmFEFDTTSSGPG-------------------------
>UniRef100_UPI00143CDC8D	93	0.250	2.062E-17	46	161	203	83	212	271
----------------------------------------------GVGVGYQFNNyFRSDLTIDYETKAGATGYAPCGGCVpagsfSTEKADIDVWTVMLNGYVDLATWN-NITPYVGAGIGAAYVNASNKTSYNPDGTsssydgsngQWNFAWALMAGAEYAITPNWSVDAGYRY-----------------------------------------
>UniRef100_A0A0U3Q3W2	93	0.284	2.062E-17	46	161	203	86	214	275
----------------------------------------------GAGIGYKFNDyLRSDLTFDYepsaKYRGYAPCNLCTGTDYSRETANIDVWTLMLNGYLDVGTWN-GFTPYVGAGVGAAYVNVHDTKSFNPngvntsydgSSGKWNFAWALMAGTSYAVTPNWDIDLGYRY-----------------------------------------
>UniRef100_A0A8X6NB59	93	0.244	2.062E-17	24	201	203	741	944	954
------------------------EGQLLSKYKGDYNPPFAANVALGYTGELGNNSYRAELEGMYSSvkvdniglassqmtasyvkvvKDNNGAEEKHSYGAIVNHDQIENISVMANVYHHWKSDRFSFSPYVGIGIGATRMTMFEKP-------SIRPAGQLKAGLDYRINEDVNMHIGYRGFGVMGNNFtfqamqkevkeadgTSSIIDENDALKENINVGNQ--LFHTHGIEAG-
>UniRef100_A0A916T5Y3	93	0.287	2.812E-17	46	161	203	84	214	273
----------------------------------------------GLGVGYKFNSyLRTDLTVDYEapaQVKGYAPCFGCVGGFSTETADIDVWTVMLNGYLDIGTWN-NITPYVGGGIGAAWVNTSGQTSVNPgvggtttttydgSNSEWNFAWALMAGASYAVTPNFAIDAGYRY-----------------------------------------
>UniRef100_A0A059U5E8	92	0.656	3.835E-17	21	116	203	0	94	95
---------------------TKIDGFEYKKGTEFHDPLKASFMAGGAAFGYKRDNIRVDVEGLYSQLNKNNFSGATFTPT-TVANSVAPFSGLVNVYYNIPIENMPITPYVGVGVG--------------------------------------------------------------------------------------
>UniRef100_UPI0019825F96	92	0.284	3.835E-17	42	166	203	56	184	215
------------------------------------------GYNAGGGLGYQSNPIRYEFQYTYLYVDTNQY-SVNHRPALDIDGGTKANILMANLYYDFPEKLAKISPFLGVGIGYAFMHATLNSTSRFKRphfnvDQNSFAYQGTAGLTYNIRENFAINAAYRYFASTD------------------------------------
>UniRef100_D6QX20	92	0.270	3.835E-17	24	170	203	49	200	266
------------------------EGQSLSKYKGDYNPPFAANVALGYTGELGNNSYRAELEGMYSSVKVDNIGLTSgqmtisykekseQYGSIINHDQIENISVMANVYHHWKNDHFSFSPYVGVGIGATRMTM-------FEKSSIRPAGQLKAGLDYRINEDVNRHIGYRGFGVLGSNVD--------------------------------
>UniRef100_UPI001444BB98	92	0.236	3.835E-17	25	169	203	66	227	285
-------------------------GQLLDKYKSNYNPLFAPNVAFGYEGKFGDNSYRAELEGIYSSVKVDGIglggnkadityqkkfktgtegseqDKTYGYGIKVDNDKIENISVMANAYYYWKNDDFSFSPYVGAGVGATRMKMFGQ-------TSIRPAYQLRAGLDYSINENVNMHIGYRHFGVIGGNL---------------------------------
>UniRef100_UPI001EF44ACC	92	0.261	3.835E-17	49	172	203	86	234	398
-------------------------------------------------LGYGFGNgFRVEVEGNYRYNELDKMGGFPGRAVGTnagsafrnFDGEVQQYGVMANVYYDFQLPQWfptmpvAVVPYIGGGVGYMWTSMDARgtrrgapgETVDINDTAGQFAYQGIAGLSFPITsvPGLAITAEYRYMGTLQSKYDGR------------------------------
>UniRef100_A0A7X0LMF3	92	0.258	5.230E-17	43	163	203	75	211	243
-------------------------------------------FTYSGIFGVYLNNWRLEFEANYFRTDYTDVKFLAFD--INADGDITYLSGLGNIYYDIPLGSKDFNLYLGGGIGFSVVQSDADLDSTlinsvtidgitttaaidsIDDTFTTFTYQLMAGLSYRVADNVTLTGGYRFRG---------------------------------------
>UniRef100_A0A939WBT4	91	0.248	7.131E-17	43	171	203	65	216	243
-------------------------------------------LGGGLALGYDFfpqsqLPLRAELEVLFRGNQKNTSGMDATDTGRTafgmigldpdgfeMKGTWNTTTLFANVYYDFR-NSTDFTPYIGAGAGLAFNyagytaSYQGQDFASGDKYSTAFAWNVGAGCSYAFSENFALDVAYRYVSTGASSVDG-------------------------------
>UniRef100_A0A0P7Y0K7	91	0.256	7.131E-17	39	170	203	81	238	264
---------------------------------------DTSGF-VSAAYGWRLDNgFRLEAEIGYSSSDVDTHTDVTAGGnpigaadaavlitgspelgvtvadlVADGRGQLRNTSFMINAYYDFDLE-GPLGAYAGAGIGASDVKVRYNPSDTaiINDSETVFAYQAMAGVSYDVSDTFQLFGGYRYRATQNVDFD--------------------------------
>UniRef100_UPI00166CA1F2	91	0.229	7.131E-17	14	170	203	48	238	264
--------------GSFTQDFTTGDGVAVPAGTVlpsgtplGWSTEFDTGAFVSAAYGWRLqSGLRMEAEIGYSSSDVDTHTDVSAGGNPIGGADaavlitgspalgvtvadlvadgrgvIRNTSFMINAYYDFDL-QGPLGLYAGAGIGASNVKVRYNPSDVDiiNDSETVFAYQLMAGASYDVSDRVQLFGGYRYRATQDVDFN--------------------------------
>UniRef100_UPI0012BC9EB7	91	0.300	7.131E-17	46	161	203	83	211	272
----------------------------------------------GVGVGYKFTDyLRTDVTLDYETpaaVKGYAVCGACTGGFSEEGTDIDVWTVMLNGYIDIGT-WHRITPYVGAGIGAAYVRTDNTYSINPGStgrseydgenSEWNFAWALMAGASYAVTDNWAIDAGYRY-----------------------------------------
>UniRef100_A0A6N4R407	91	0.315	7.131E-17	40	168	203	121	249	276
----------------------------------------DDGLIGTAALGVKSGIMRYELEGI---RQESDVKAHSIGGTGIGGGGKTTLSGaMGNVYIDLG-EHMGLKPYIGGGAGYARVNFENFTAggvTVLDDKDDVFAYQGMAGVSYDLNPHWSLTAEYRYLGANDSK----------------------------------
>UniRef100_A0A1H8TSS3	91	0.320	7.131E-17	40	167	203	54	176	320
----------------------------------------DTGWAAGGKVGYDFVGPRFEVEGVYHSNNGSAVVIFPTGYAN-VRGRIEQVSVMGNLLYDF-FPGATVTPYIGAGVGAAFVDANIQGC---SLCLTMFAYQGIAGVSFAATEAMKIGIEGRYYGTTNP-----------------------------------
>UniRef100_A0A059IUU9	91	0.863	9.723E-17	14	108	203	12	105	127
--------------GEILPLFTKVDGITYKKDNGDYSPLKAPFIAGGGAFGYKMDDIRVDVEGVYSYLNKNDVTDAKFTP-DTIADSLTAISGLVNVYYDIAIEDMPIK----------------------------------------------------------------------------------------------
>UniRef100_A0A1G3Z107	91	0.328	9.723E-17	45	169	203	79	196	219
---------------------------------------------GSLAFGHYFDALRVELEGNYEQHNLKT------DTANNTYAKWNKMSVMANAYYDWEIADS-FSLYAGLGLGLAHVDLKGKASPETTRGNFAFAYQLMAGMSYDITEAVAVTLGYRFAGATKAKL---------------------------------
>UniRef100_UPI002226052A	91	0.250	9.723E-17	24	166	203	70	221	244
------------------------EGQLLSKYKGDYNPPFAANVAFGYTGELGNNSYRVELEGMYSSVKVDNIDLTSgqmtisytkdkndpkeSYGAIVNHDQIENASLMANVYHHWKSDRFSFSPYVGIGIGATRMKMFEKP-------SIRPAGQLKAGLDYRINEDVNMHIGYRGFGAIG------------------------------------
>UniRef100_A0A1L9Q8U6	91	0.274	9.723E-17	46	161	203	83	212	271
----------------------------------------------GAGVGYQFNRyFRSDVTVDYEAKATATGYAPCGGCAaagqfSTEKADIDVWTVMLNGYVDLATWN-RITPYVGAGIGASYVSASNKTSLNPDGTfssydgsngDWNFAWALMAGAEYAVTPNWSIDAGYRY-----------------------------------------
>UniRef100_F6M778	91	0.695	1.326E-16	19	123	203	0	100	107
-------------------FKTXIDGVTYKXGKDNNSPLKASFLAGGGAFGYKMDDIRVDVEGLYSQLS----KDADVVSDDKAADXVTAFSGLVNVYYDIAIEDMPITPYVGVGVGAAYISNP-------------------------------------------------------------------------------
>UniRef100_A0A0W0ZUR0	91	0.287	1.326E-16	39	164	203	53	183	213
---------------------------------------YESGFNAGLRLGYQSNPIRYELEYTYLRANTQNF-QVNFIDQIGVSGNTNANIGMANFYYDFPDVILPtISPFLGVGIGYAYIQTSLNSTGPfgvtlFNEKQSAFAYQGTAGLTFNFAENWALNAAYRYLAT--------------------------------------
>UniRef100_A0A1H8ZAH4	91	0.299	1.326E-16	46	198	203	89	252	258
----------------------------------------------GGGVGYKFNDWlRADVTVDYEWPGKfhgNTPCGACGSGLNDEYADISAVTGLANVYADLGY-YAGFAPYIGAGVGLSYlrtsdvhsINADGTRVDFDSDGRTNFAWALMAGVSYDITHNVALDVGYRYLNLGDAVAKDPDYDGRIKYKDIA-AHEirVGLRY-TFGD----
>UniRef100_UPI002220DC7C	91	0.270	1.326E-16	24	166	203	69	216	270
------------------------EGQLLNKYEGDYNPPFAANVALGYTGELGNNSYRAELEGMYSSVKVDNVgltsgqmtisytEGGNQYGSIINHDKIENISVMANVYHHWKSESFSFSPYVGIGVGATRMTM-------FEKSSIRPAGQLKAGFDYHINEDVNMHIGYRGFGVIG------------------------------------
>UniRef100_A0A0F3N707	91	0.248	1.326E-16	27	202	203	81	278	283
---------------------------GSIATHSDFTTTDPAFefrsnliSGFSGSIGYAMDGPRIELEAAYQQFNAQNPESNDSDSSDYYKyfglsredtvadqkyvvlknENITFMSLMINTCYDITAEGVPFIPYACAGIGA-------DLISIFKDFNLKFAYQGKIGVSYPITPEVSAFIGGYYHGVIGNQFNkiPVITPVLLSEAPQTTSASVTLDTGYFGGEIGV
>UniRef100_UPI001A96C1DF	91	0.230	1.326E-16	49	180	203	86	241	397
-------------------------------------------------LGYGFGNgFRTEIEGSYRYNELDKLGGFPGRNGGvatsnfrNFDGEVQQYGVMANVYYDFQLPQWfptmpvAVVPYIGGGVGYMWTDIDAKgsraaangNTVSINDTAGQFAYQGIAGLAFPITsvPGLSITAEYRYTGALQSKYDGDVRTPTGAT----------------------
>UniRef100_A0A7Y4TC11	90	0.254	1.808E-16	7	162	203	28	209	245
-------YVSVFGGGNFLQDHSVVEaGVTNNVTGYEIDP--NTGFVLGGAIGTHLTNWvkglSVELEASYRRQDIggnwfRDGDIPITPPTDTTGGSIdgnqSTFAIMANIWYEFDIG-TKVRPYIGGGAGWARTRYeaafittftdgvvPVTPTFNDSTSadNSGFAWQLGLGFNYEVAQDVDVGLGYRYF----------------------------------------
>UniRef100_UPI002231BF70	90	0.260	1.808E-16	22	166	203	68	221	275
----------------------KTEGQSLSKYKGDYNPPFAANVALGYTGELNGNSYRAELEGMYSSVKVDNIGLTSSQVTISYTKDkndpkesygaivnhdqIENISVMANVYHHWKSDRFSFSPYVGVGVGATRMTM-------FEKSSIRPAGQLKAGLDYRINEDVNMHIGYRGFGAIG------------------------------------
>UniRef100_UPI00123CA1AB	90	0.285	1.808E-16	46	161	203	88	219	278
----------------------------------------------GVGVGYKFNKyFRTDVTVDYEtpaQVTGYAVCGGCVDGFSKETSDIDVWTVMLNGYIDL-TTWNNITPYVGAGIGAAWVNTSDTVSVNPlhgggtqttefdgSHSEWNFAWALMAGASYAVTNNFSIDAGYRY-----------------------------------------
>UniRef100_A0A6H0HAT7	90	0.265	1.808E-16	33	170	203	67	221	280
---------------------------------SKYQPSYNPLFAANMAFGYErklgNNSYRTELEGMYSSIKVDNIglegnrisishlkdigegnnKKTYGYGIQVNNDKVENASVMANAYYYWKNDGLSFSPYVGAGVGATRMKM-------FETTSIRPAYQVKAGLGYSINESVNMHIGYRHFGVIGSNFD--------------------------------
>UniRef100_Q4EBQ3	90	0.250	1.808E-16	24	201	203	70	273	283
------------------------EGQSLSKYKGDYNPPFAANVALGYTGELNGNSYRAELEGMYSSVKVDNIGLTSgqmtisytkdktrpeeSYGAIVNHDQIENISVMANVYHHWKSDRFSFSPYVGVGVGATRMTM-------FEKSSIRPAGQLKAGLDYRINEDVNMHIGYRGFGAIgsseykldtlkwDPNHDNGKDKPKGGMAEQTGDNQVSttiqnDFFHTHGIEAG-
>UniRef100_A0A841P1U5	90	0.275	1.808E-16	41	197	203	89	261	283
-----------------------------------------GGFSLGAGVGYKVNDyFRTDLTADYwfkSNFDGQTTGTAGGSPvlvTSAESSKMSALLLLANAYADLGT-YHGITPYVGAGIGGAHVKwdtvydpTPGATERNDGSSNWRFAYALMAGASYCLTDKIILDAGYRYSHIEGgrmFEWDassaGPGFDGGISTHEVRG----GLRYQFGG-----
>UniRef100_A0A7Y6MV51	90	0.239	1.808E-16	22	168	203	71	226	294
----------------------KVKGKKPSEYKREYNPPFAGGVAFGYEGELGNNSYRAELEAMHSSVKADNVglkgnqmgvsyiktisGSNYVYAATVDNDQIENTSVMANAYYHLKNDSFSFSPYVGAGVGLTRVKIFGEA-------SIRPAYQLKAGLNYSINESVNMHVGYRHFGAFGAN----------------------------------
>UniRef100_UPI001A97441E	90	0.233	1.808E-16	49	195	203	86	265	397
-------------------------------------------------LGYGFGNgFRVEVEGNYRYNEVDKLGGFPARAPGAGFGSAfrnfdgqqKQYGAMANVYYDFQLPQWfpnmpvAVVPYIGGGVGYMWKDVDArgtrrdapNTIVSIDDTTGAFAYQGIAGLSFPIAsvPGLAITAEYRYTGSLQSKFDGVVTTPAGGvsrgqyqlDQNHNHSALIGVRYAF-------
>UniRef100_Q2VIZ4	90	0.669	2.464E-16	86	200	203	2	107	108
--------------------------------------------------------------------------------------SLTAISGLVNVXYDIAIEDMPITPYVGVGVGAAYISTPLTTAVSIQNGKLAFAGQARAGVSYDITPEIKLYAGARYFGSYGAXFDNNTND---------GXWELVVXYSTVGXHA--
>UniRef100_A0A964T496	90	0.257	2.464E-16	46	168	203	87	221	252
----------------------------------------------GAGIGYKFNNFlRADITADYEWPAKFKGNSDCACELATEYADISAFTTMVNAYIDLGY-YAGFSPYVGAGIGASYVTADNGYGTVQKDgsitrydysgssSKWNFAWALMAGVGYEFSPNLALDVGYRYLNLGSAE----------------------------------
>UniRef100_UPI00214F8040	90	0.268	2.464E-16	39	166	203	79	226	285
---------------------------------------DNSAFFGGIGVGYRFNNWlRFDVTGEYRGAGQIGVNDIVFNPfnngnqTNTYKGNLTSLVTLFNGYFDLGTWNC-LTPYIGAGIGFSQNRISGltdqgallgnfvgpTLGYANSGSKTDLAWALMAGVGYEVNKNLTLEVGYRYLNLGD------------------------------------
>UniRef100_A0A0G3BDQ4	89	0.866	3.359E-16	80	169	203	1	90	91
--------------------------------------------------------------------------------PDTIADSLTAISGLVNVYYDIAIEDMPITPYIGVGVGAAYISTPLATAVSSQNDKFAFAGQARAGVSYDVTPEVKLYAGARYFGSYGANF---------------------------------
>UniRef100_A0A2L1IQB9	89	0.663	3.359E-16	0	97	203	13	108	109
SDEETSYYVRLQYNGEILPFKTKVDGVKNKSGKDNDSPLTTSFIAGGGAFGYKMDDIRVDVEGLYPQYGKDAA--VVNASETNVADSLTAFSGLVNVY---------------------------------------------------------------------------------------------------------
>UniRef100_A0A936YA27	89	0.284	3.359E-16	37	169	203	52	193	219
-------------------------------------DVKYGFSSGGnFAIGYQtaeskgaFGRFRVELEGG-MYRYGLDSVTAGLVTNSDPKGDLSMYTVMGNLLYDIKTPYI-VTPYVGVGVGEAFISYPRkDNLGNTDSTDSNFAYQFMAGLSYspESMPQSDVFFGYRYLNAGTPEY---------------------------------
>UniRef100_UPI0022F2D733	89	0.272	3.359E-16	46	193	203	80	243	247
----------------------------------------------GGGVGYKFNEWfRADVTLDYEFKSKFDGKLDCFGCTtaglySDERAKISALTPLVNVYADLGT-WYGITPYVGAGIGASYIMVDNYRYTNPNgtggkikgDNNWDFSWALMAGIGYNVSENLVVDAGYRYLNLGDGktkKFGGVNDKPVKFKDLEAHEFRVGVRY---------
>UniRef100_UPI0019036749	89	0.270	3.359E-16	38	170	203	49	189	354
--------------------------------------YKHPGFAGVASIGWGFGNgLRAEIEGNYRYNEIDKVRLN--GARVASAGQVQQYGAMVNVLYDIQTG-TAFTPYLGVGAGYGWFETNkvrvgpvAGNVLTSEDTAGNFAYQGIAGVGYNLGamvPGLTLTAEYRFYGTLDPKVD--------------------------------
>UniRef100_A0A7W1HF59	89	0.274	4.579E-16	40	162	203	62	196	216
----------------------------------------NTGFVVGAAVGYRFDNmIRVEAELAYRHNEISKFSVKGSRsdlKAKSVSGKRNSTcSIMANAYYDFaniscEVSDYTFTPYVGVGIGYAHNRASGSPARNFETSviDNGVAYQGMVGVTHMVSAKTMVGLEYKYF----------------------------------------
>UniRef100_UPI0014703449	89	0.248	4.579E-16	39	171	203	60	208	235
---------------------------------------YDTGFVGGFNGGYSFGNgLRPEIEFDYHHANIDTVtvastSTGTTDPAGRRTGSIAAMTLMGNLWYDFRRSDGFLSilyPYVGLGLGVANVslhneqfNTFTDIAGGADGSSTAFAYQLGFGMNYDMLSYLSASLDFRYLATTSLSLSG-------------------------------
>UniRef100_UPI00117C8F68	89	0.258	4.579E-16	24	166	203	69	216	270
------------------------EGQLISKYKGDYNPPFAANVALGYTGELGNNSYRAELEGMYSSVKVDNiglssgqmtisyIEGGNRYGSIINHDKIENISVMANVYHHWKSDSFSFSPYVGIGIGATKMTM-------FEKSSIRPAGQLKAGFDYHINEDVNMHIGYRGFGVIG------------------------------------
>UniRef100_A0A6M5E3V7	89	0.286	4.579E-16	22	166	203	67	216	270
----------------------KTEPQQISKYKADYSPPFAANIAFGYTGELGNNSYRAELEGMYSSIKVNNIglantqmnikyeKENNEYGITINHDKIDNISVMANVYHHWKNDSFSFSPYVGIGVGATRMTM-------FEKSSIRPAGQLKAGFDYHINEDVNMHIGYRGFGVIG------------------------------------
>UniRef100_UPI000D5506CE	89	0.258	4.579E-16	24	166	203	69	216	270
------------------------EGQLLNKYKGDYNPPFAANVALGYTGELGDNSYRAELEGMYSSVKVDNVgltsgqmtisytEGGNQYGSIINHDKIENISVMANVYHHWKNDSFSFSPYVGIGVGVTRMTM-------FEESSIRPAGQLKAGFDYHINEDVNMHIGYRGFGIVG------------------------------------
>UniRef100_UPI002227F6F3	89	0.283	4.579E-16	24	166	203	70	221	275
------------------------DGQSLSKYKGDYNPPFAANVALGYTGELNGNSYRAELEGMYSsvkvdnigltsgqmtiSYTKDKNDPKESYGAIVNHDQIENISVMANVYHHWKSDRFSFSPYVGVGVGATRMTM-------FEKSSIRPAGQLKAGLDYRINEDVNMHIGYRGFGAIG------------------------------------
>UniRef100_UPI001906F51A	89	0.260	4.579E-16	38	172	203	49	191	353
--------------------------------------YKHPGFAGVASIGWGFGNgLRAEIEGNYRYNEIDKIRLN--GARVASAGQVQQYGAMVNALYDIQTG-TAFTPYLGVGVGYGWFETTkvrvgpvNGAVITSEDTAGNFAYQGIAGVGYNLGamvPGLTLTAEYRFYGTLDPKVDVQ------------------------------
>UniRef100_A0A378LD29	89	0.266	6.242E-16	40	168	203	58	188	213
----------------------------------------TNGFNAGVRLGYQSNPIRYELEYTYIRPNNKDFNIDFLG----VSSKTNANVGMLNLYYDFSDGILPtIYPFIGVGIGYAYVQSTLDGTGPLGGTildvkKGAFAYQGTAGLTFNFDENWALNASYRYLATSNTE----------------------------------
>UniRef100_R5RAM4	89	0.280	6.242E-16	43	161	203	72	195	238
-------------------------------------------LAYGAATPVKYGKLRGELEFGWNddaKDSSTNAFKVVTPSTVNATTETSVYSAMLNVYYDIETG-TKFTPYIGAGLGYARVESKAslpDNGVSKKSSDNNLAWQIGVGVSYAMTDNISFDAGYRY-----------------------------------------
>UniRef100_A0A521QIW7	89	0.307	6.242E-16	41	167	203	51	165	246
-----------------------------------------TGWAVGGVIGYDFVGPRVEIEGVYRQNNTN-----LWIPGAAINGQNGQLGILANLLYDF-MPGSVITPYIGAGAGIGFVD------SNASLSSTVFAYQGIVGVSWNVDTNFRVNLDGRYYGTSNP-----------------------------------
>UniRef100_A0A074N374	89	0.248	6.242E-16	36	163	203	70	225	259
------------------------------------DTEFDNGFAIGGQVGYAFDsGLRVELEGAYTQYDVDTHSGLTVGGANIDGvdvavltrgapdsanptvgaviadgqGEVTNFGLFGNVFYDIETG-SAFKPYVGAGLGYQWVDVEYVPSGVDvgNDDDGVFAYQLMAGASFKLTDTVDLFGQYTYRG---------------------------------------
>UniRef100_A0A090E1X0	89	0.281	6.242E-16	41	177	203	94	241	283
-----------------------------------------GGFSLGGGVGYKINDyFRTDLTADYwFKSNFNGGTSDSSGATSVEVSKMSALLLLANAYVDIGT-WHGITPYVGAGIGGARVRwdrvydpSPAATETNPGSANWRFAYALMAGASYCLTDKVILDAGYRFTHIQGgrmFEWDASSAGPG-------------------------
>UniRef100_UPI00222F7D80	89	0.269	6.242E-16	24	166	203	65	220	284
------------------------EGQLLSKYKGDYNPPFAANVALGYTGELGNNSYRAELEGMYSSVKVDNIglassqitvsylkdigkdagKKTYIYSATVNHDQIENMSLMANVYHHWKSERFSFSPYVGVGVGATRMTM-------FEKSSIRPAGQLKAGLDYHINEDVNMHIGYRGFGVIG------------------------------------
>UniRef100_A0A7G5CA39	89	0.259	6.242E-16	24	168	203	70	228	288
------------------------EGQLLSKYKGDYNPPFAANVALGYTGELGNNSYRVELEGMYSSvkvdnigfassqitasyvkvvKDQNDAEEKHLYGAIVNHDQIENISVMANVYHHWKSDRFSFSPYVGIGIGATRMTMFEKP-------SIRPAGQLKAGLDYRINEDVNMHIGYRGFGAIGND----------------------------------
>UniRef100_A0A964E3L5	89	0.252	6.242E-16	41	181	203	63	212	359
-----------------------------------------GGVSGSGSIGYGLGNgLRLELEGIYLRASNKNIKPGAYGPNNAYHGYTQKYGAFANALYDIDVGSPYFYPYIGAGVGYLWTAIPsgavtSAGVSNISDTKGSFAYQGIAGFSVPIppAPGLSITAEYHYIGTTKKEsFDSTYEGGASSVQ---------------------
>UniRef100_U5XJ85	88	0.681	8.508E-16	58	170	203	0	108	114
----------------------------------------------------------VDVEGLYSQL----TKDATVVYDNSAADSVAAFSGLVNVYYDIAIEDMPITPYVGVGVGAAYISNPSKVDAVKEQKRFGFAYQAKAGVSYDVTSEIKLYAGARYFVSYGASFN--------------------------------
>UniRef100_D6QX23	88	0.263	8.508E-16	24	170	203	50	205	271
------------------------EGQSLSKYKGDYNPPFAANVALGYTGELNGNSYRAELEGMYSSVKVDNIGLASSqitisyikdkanpeerYGAIVNHDQIENASLMANVYHHWKSDRFSFSPYVGIGVGATRMKM-------FEKSSIRPAGQLKAGFDYRINEDVNRHIGYRGFGVLGSNVD--------------------------------
>UniRef100_A0A503L7C1	88	0.293	8.508E-16	41	197	203	92	262	283
-----------------------------------------GGFSLGAGVGYKINDyFRTDVTADY--WFKSDFNGQTSDLTTTPAqistevSSMSALLLLANAYVDIGT-WHGVTPYVGAGIGGAHVKwdrvydpTPGATETNPGASNWRFAYALMAGASYCLTDRVILDAGYRFTHIQGgrmFDWDASSAGPGFDRGINTHEVRGGLRYQFGG-----
>UniRef100_UPI00165434D5	88	0.262	8.508E-16	35	169	203	64	235	290
-----------------------------------YSPKYVPGFAGSAAIGYLFKNMRVEFEGLYSQTNLYDEDYSDKKKARYIElrrhndastgaecnspwrsgkvdihiqencsveaefraafkmknEGFNNLAGMVNVYRDFNIAKMPFTPYVGIGAGVTRVKF-------LGKTRYALAYQAKLGINYQLTAQTQAFAGLRYFGILDNQF---------------------------------
>UniRef100_A0A1A9VJQ4	88	0.283	8.508E-16	24	166	203	1958	2105	3900
------------------------EGQLLSKYKGDYNPPFAANVALGYTGELGNNSYRAELEGMYSSVKVDNVgltngqmtisytKDNDKYGSIINHDQVENASIMANIYHHWKSDRFSFSPYVGVGVGATRMTM-------FEKSSIRPAGQLKAGFDYRINEDVNMHIGYRGFGAIG------------------------------------
>UniRef100_M1WNK5	88	0.280	1.160E-15	44	192	203	63	213	221
--------------------------------------------AIGFAAGYDWMgyeyPIRTEIEYMYT----GDFKYKYSDSNSSLTDTISLQTVMLNVYWDFY-NSTDFTPFINGGVGVAWVEESFSTSTISDpgsKTSTNLAFNLGAGVGWSITESIILDLAYRYdYYGDGEKVTGTSTD-VNVESQVKDIGTHKVL----------
>UniRef100_UPI0016297DD1	88	0.273	1.160E-15	41	161	203	66	192	233
-----------------------------------------SVFGGGVAVGYDFydqfqAPVRIEVAAKFRGDAKNSQSFNVGSSSLELKNKVRMDTYMVNGYYDFR-NTSDFTPYLTAGIGLAHLKStqSFADVVDVSGDANNFAWGVGAGVKYDITSNFSIDASYRY-----------------------------------------
>UniRef100_U5QFZ7	88	0.268	1.160E-15	40	169	203	66	205	235
----------------------------------------DTGFNVGLAVGYRFsNNLRADLEFSYFNSNVPGTRGFVFGSLGFTSGppvfaplspittnsKAENFAGLVNLYYDFDTG-SAIRPYLGVGIGYSSFNYTGSGSF----SQGLFAYQARAGVNFGLSPELELLLGYRFFGTTSITF---------------------------------
>UniRef100_UPI0022279CD9	88	0.254	1.160E-15	24	168	203	70	227	287
------------------------EGQLLSKYKGDYNPPFAANVAFGYTGELGNNSYRAELEGMYSsvkvdnigltssqitvsylkKIDKDPNKGTYLHSAAVSHDQIENISVMANVYHHWKSDRFSFSPYVGIGIGATRMTMFEKP-------SIRPAGQLKAGFDYRINEDVNMHIGYRGFGAIGSD----------------------------------
>UniRef100_UPI00130EFBB8	88	0.255	1.160E-15	39	166	203	80	227	289
---------------------------------------DNSVFFAGLGIGYRFNNWlRFDVTGEYRGSSSIGVNDIVYNPfnngyqTNTYKGNLTSLVTLFNGYFDLGTWNC-LTPYIGAGIGFTQNRITGltdqgallgnyvgpTLGYANSGTKTGLAWALMAGVGYEVNKNLTLELGYRYLNLGD------------------------------------
>UniRef100_A0A849N1K2	88	0.279	1.160E-15	41	170	203	69	202	363
-----------------------------------------TGWAALGSLGWGFGNgLRVEVEGNYRTNDIRRLK-ITGVPSSPGGGYYENFGPMVNVLYDFRFG-GPIVPYVGAGVGYTWNQVRKGGGLGFHSTQTegALAYQGILGVAYEMGPSvpgLAFTLEGRYFGSQSPKFD--------------------------------
>UniRef100_A0A0N9V980	87	0.266	1.580E-15	36	168	203	57	205	249
------------------------------------DKEKDTVINASIAYGWALESLPVRAELEYTFRGKADANGTTnrayfnglgdVYTYGTADATVKSQSLMANVYYDFK-NTSDFTPYVSAGVGAAFNKLDvteyqtgLDGSASANDKKTDFAWSIGAGVSYALDKDLALDLGYRYVDLGKVN----------------------------------
>UniRef100_UPI002365A736	87	0.268	1.580E-15	46	166	203	79	215	264
----------------------------------------------GAGVGYRFNeHLRTDVTVDYEWPSDFDgrvdcLTNCGTGPGiaqSVETASLDVWTILWNVYADLG-NYRGFTPYVGAGIGASYVSYddiryvnpNGAEGGYPSDGKWNFSWAAMAGVGYAITPSWHLDAGYRYLWIGD------------------------------------
>UniRef100_A0A074MDR1	87	0.238	1.580E-15	39	164	203	76	229	264
---------------------------------------FNTGYTISGQAGYAFeNGFRLEVEAAYSDYSVDDHEDLSVGGAiidgvdsavltrgpasaanptvgdilSDGQGDVSTFGLFGNVYYDINTG-TGIKPYIGGGLGYQWVDVDYQPSGVPvgEDSDGVFAYQLMAGASYAVTDNVEVFGQYTFRDT--------------------------------------
>UniRef100_UPI00177D6058	87	0.278	1.580E-15	46	165	203	82	213	272
----------------------------------------------GVGVGYQFTDyFRSDITLDYetpSKTRGYAVCGTCSGGFSRESTDVDVWTVMLNGYVDIGTWN-NITPYVGAGIGAAYVSTNntisenpggATTRYDGRHGEWNLAWALMAGASYAVTPNWSIDAGYQYRDLG-------------------------------------
>UniRef100_A0A2P1L4I7	87	0.773	2.154E-15	83	166	203	4	87	89
-----------------------------------------------------------------------------------VADSLTAFSGLVNVYYDIAIEDMPITPYVGVGVGAAYISNPSKADTVKDQKGFGFAYQAKAGVSYDVTPEIKLYAGARYFGSYG------------------------------------
>UniRef100_A0A2D5B197	87	0.261	2.154E-15	39	167	203	49	175	194
---------------------------------------FDGGVTFGGAFGYRFlHHYRGELNISSRKADVDSVD------GGAATGDLSVTNFMANIYYDFDLE-SPLKLYLGAGLGSASVDVDATPsmmgAAIDESDGGAFAFNVMAGASYPVHESIDLCFGYRYLGTRDV-----------------------------------
>UniRef100_A0A2N3PPA9	87	0.273	2.154E-15	7	165	203	30	177	203
-------YLRLDTGGSF--------------PTDDYD--NSAIISGG--VGYRFNDrLRADVTLGYRGWYGGNV-VWAGPSANGAKADISSFDGLANLYYDFG-KFGFFTPYVGGGMGFASNTVSnyqvfangAQVSSSDDHTETDFAWQLSAGTAVDVAPNLAIDVGYRYFDAG-------------------------------------
>UniRef100_C5BCC9	87	0.322	2.154E-15	46	168	203	64	188	210
----------------------------------------------GLVFGYNFENqfsLPVRAELDYT-FRAHATSSHTNDAAETNNSRLGLQTLMVNGYYDIKTG-TPFTPYIGAGIGYANVSLKNDmNGDNVQSNSNNFAWSVGTGVIYNVNERLDLDLGYKYLDAGKAN----------------------------------
>UniRef100_A0A953WJT6	87	0.260	2.154E-15	42	168	203	65	202	229
------------------------------------------GWGGHGALGYRLSDtFRVEAEIGRTENDSDSFEITsPFTATLSQDGETDILRFMANAYVDFGRSDARLRPYIGAGAGVAKIDwfrfagtaiAPDNKFVHIDDSATEFAWQVMAGAALSVSSQLALTAQYRWFDAGTVD----------------------------------
>UniRef100_A0A4Q9GN80	87	0.272	2.154E-15	46	168	203	83	213	246
----------------------------------------------GGGVGYKWSEWfRTDVTADYetpsKFRGRLDCPGGCVAGTTNEKAKIDAVTIFANAYFDIGT-FYGFTPYVGGGIGTAYLDINhyssSAAPSPRGDSNWNFAWNLMAGVGYEVAPNVIIDANYRFVDLGKAK----------------------------------
>UniRef100_A0A5F1B7H4	87	0.248	2.154E-15	26	201	203	71	260	270
--------------------------QPISEYKADYSPPFAANIAFGYTGELGNNSYRAELEGIYSSIKVNNIglantqmnikyeKENNKYGVTINHGKIDNISVMANVYHHWKNDSFSFSPYVGIGVGATRMTM-------FEESSIRPAGQLKAGFDYHINEDVNMHIGYRGFGVIGsSEYKPETLkLNAKTKKMNKQIGENKVTaaiqnsfFHTHGIEAG-
>UniRef100_UPI001BA841EC	87	0.257	2.154E-15	24	170	203	69	228	294
------------------------EGQLISKYKGDYNPPFAANVTFGYTGELGNNSYRAELEGMYSSVKVDNVglssnqvtvsylkdvgesanKKTYMYKTVINHDQVENASVMANVYHYWKSDSFSFSPYVGIGVGATRMTM-------FEKSSIRPAGQLKAGFDYRINEDINMHIGYRGFGVLGSNVD--------------------------------
>UniRef100_A0A3N5T439	87	0.292	2.935E-15	83	195	203	0	103	104
-----------------------------------------------------------------------------------MNGDVSTISLMVNGYYDF-MPKETICPFIGAGIGYANVEGDIDELGSED--DNVFAYQVAVGVAFAINPQTKIDVQYRYFDTDDGDFDGLEVE--YGTHNAM----LGVRYSF-------
>UniRef100_A0A1E1V463	87	0.248	2.935E-15	43	166	203	83	230	289
-------------------------------------------FFGGVGIGYRFNNWfRVDGTWEYRGASQIGVSDKLFNPfangnqTNTYKGNLSSMVALFNAYVDLGTWNC-LTPYIGAGIGVAQNRISGLTDQGIvfanepfgpvsstlgtagTGTKSGLAWALMAGLGYEVNKNLTLELGYRYLNLGD------------------------------------
>UniRef100_A0A434LJ32	86	0.287	3.999E-15	43	187	203	28	180	235
-------------------------------------------FSAGAGVGYQINqHFRTDLTA--DWMSKSDFRGSTSGicldgdpCTSTDTSSYTALLLLANAYVDIGT-WHGITPYVGAGIGGAWVKWDTLHNVTEDGSfehsggkGWRFAYAAMAGASYCLTDRVKLDVGYRYSHIEG----GKMFDFASGVGPGHDKG---------------
>UniRef100_A0A939JUW4	86	0.244	3.999E-15	4	161	203	46	224	269
----TGWYLRGDVGYQFkshLPtsydlyqvtvNGTTTTRNDFSGTSDDVSLANSAIFSGG--IGYQFTDyLRADVTGGY-WKDHLDAANFPQ-VNSVVGTDVTAWQVMANAYVDLGT-YAGFTPYVGAGAGAVHLAYeascvyggsscgSTYTVNTENSADWRFAYSLMAGVSYDISPNLKFDLGYRF-----------------------------------------
>UniRef100_A0A4Q6I549	86	0.250	3.999E-15	44	201	203	102	274	280
--------------------------------------------GFSGSIGYSMDGPRIELEAAYQQFNPKNTDNNDTDNGEYYKhfalsrkdvmedkqyvvlknEGITFMSLMVNTCYDITAEGVPFVPYACAGIGA-------DLITIFKDLNLKFAYQGKIGISYPITPEVSAFIGGYYHGVIGNKFEkiPVITPVVLQDAPQTTSASVTLDAGYFGGEIG-
>UniRef100_UPI00209E3776	86	0.262	3.999E-15	25	168	203	66	222	282
-------------------------GQLLSKYKGDYNPPFAANVAFGYTGELNGNSYRAELEGMYSSVKVDNIgftssqitvsylketgkdpkKETYLYGAAVSHDQIENISVMANVYHHWKSDHFSFSPYVGIGVGATRMTM-------FEKSSIRPAGQLKAGFDYRISEDVNMHIGYRGFGAIGSD----------------------------------
>UniRef100_UPI001E3E1411	86	0.229	3.999E-15	42	170	203	72	218	381
------------------------------------------GFGGVVALGYGFGNgVRVEVEGTYRQNDIDNVRAFGV-PTYGVGGTARTYGAMANVLYDFVMPSfipqfTPVVPYIGAGLGYLWHDYDdvtarfgsgtaGASRLKIDDREGQFGYQGIVGLAFPIqgVPGLALTAEYRYQGSLSSDLD--------------------------------
>UniRef100_C7DSG9	86	0.515	5.449E-15	16	147	203	0	130	150
----------------FCPLKPRIVGIGIKRGTEVHDPLKASFLAGGAAFGYKRAGCRVDVEGLYSQLSKSGVGGATFAPT-TVANSVAVFSGLVNVYYDIAIEDMPITPYRWCWCWCSIYQQSFRASAVKDQKGFGFAYQAKAGVSY-------------------------------------------------------
>UniRef100_A0A2U2AP84	86	0.273	5.449E-15	54	168	203	70	177	201
------------------------------------------------------NNVRAEIEYGY--------NGKAKVNADKRESETKSQSVMLNGYFDFNTG-TAVTPYVGAGLGYARLKNTVTPEGKDsySKSKGNFAWQVGAGVSYAVNSNVDIDLAYRFMDYGKVD----------------------------------
>UniRef100_A0A533U2P0	86	0.302	5.449E-15	41	162	203	56	180	209
-----------------------------------------SGIPFGGAIGLKHDAYRFEAALGYQSNDLKSYE----GESITSGDSVSTLTYMLNGYYDIDVKSKSISPYVMAGLGGASITAKNTASTSDPighpaeeKSTSVFAWQVGAGVGIKAANNLTVDLGYRYL----------------------------------------
>UniRef100_A0A2G2LPL0	86	0.272	5.449E-15	48	190	203	62	204	236
------------------------------------------------GFGYDFdNNWRVDVDVTQRYNN-----TGAVGKYPNSASKINSTSMLTNLIYDVPT-NTNFSPYIGAGIGYASNHlsaigtidgMPTSVVGAVGDRQLDFAYNLLAGIGYKVNRNVTFDLGYRYFSVLGQRFNGfSGTNPT-----RVDYGTYT------------
>UniRef100_A0A8I1P834	86	0.280	5.449E-15	4	161	203	47	222	288
----SGWYIRGDAGYNF-YQFRGGDWITYGCALCGPTPGTNSFtsgtlrgaFSLGGGVGYQVtNHFRVDLTGDYFFKaafrgSSAGTGCGAGPCTSTDASTMSALLLMANAYADLGT-WHGITPYLGAGLGGARIswgdleNTTTGTAIHTGSTNWRFAWALMAGASYCVTDKLKLDVGYRY-----------------------------------------
>UniRef100_A0A257QXG3	86	0.291	5.449E-15	42	166	203	67	203	369
------------------------------------------GFAGEASVGYGFGNgFRVELEGDYydNQFNKLHSGGSLALPAGqyTASGNEKKYGAMVNGFYDFDIGLPYLFPYVGAGVGYQEVDLKNFhaaalPGTSIDSSKGAFAYQAIAGLAYPVpgAPGLSVTAEYRFMGLTG------------------------------------
>UniRef100_UPI00202464E8	85	0.250	7.423E-15	35	169	203	64	235	268
-----------------------------------YSPKYVPGFAGSAAIGYLLKNMRVELEGLYSQTNLYDEDYSDKNKARYIElrrndgmsagaacnspwrsgkvdihiqencgaeanfraafkmknEGFNNLAGMINMYHDFNIAEIPFTPYVGIGAGVTKVKF-------LGKTRYALAYQAKLGVNYQLTAQTQAFAGLRYFGILDNQF---------------------------------
>UniRef100_A0A3G2C5C4	85	0.746	1.011E-14	5	79	203	0	74	75
-----SYYVRLQYNGEILPLFTKIEGIEYKKATDIHNPLKASFIAGGGAFGYKMDDIRVDVEGLYSQLXKNDVTGAAFNP---------------------------------------------------------------------------------------------------------------------------
>UniRef100_A0A370R1J2	85	0.295	1.011E-14	46	171	203	65	192	211
----------------------------------------------GLVFGYNFMndfnlPIRTELDYTYR---EGTDSYHNVSNLGTNHNRVRVQSVMVNNYYDIQTG-TPFTPYVGVGIGYANVKLDQSLAGNTNSgSYDNFAWSVGTGVSYAINSHLDLDVGYKYLDAGKGKANG-------------------------------
>UniRef100_A0A0W0ZVH2	85	0.261	1.011E-14	42	166	203	56	184	212
------------------------------------------GYNAGGGVGYQSNTIRYELQYTYLYVDTNQY-SVNYKKALDIDGGTKANILMANLYYDFPEVLTQISPFLGVGIGYAFMHATLNSTSRFKKphfniDQNSFAYQGTAGLTYNFRKNFAVNTAYRYTATTD------------------------------------
>UniRef100_A0A1E4B2I3	85	0.233	1.011E-14	7	161	203	30	224	262
-------YVGI-GAGVSLPGDSKNRGafTGAVPATDDFgaipngtplawDTDFDTGFALSGQVGYKFNNgFRLEVEAAYSRYDVGshfdllvgganidgvDSAVLTRGPANPAnptvgaviadgQGRVSNFGLFANVFYDIDTG-TAFKPYIGAGAGVNWVDVDFRPSGVEvgSGNQAGIAYQLMAGASYELSPRAELFGQYTY-----------------------------------------
>UniRef100_A0A225X4Y4	85	0.252	1.011E-14	33	170	203	67	221	280
---------------------------------SKYQPSYNPLFAANMAFGYErklgNNSYRSELEGMYSSIEVDNIglegnrisishlkdigegnnKKTYGYGIQVSNDKVENASVMANAYYYWKNDGLSFSPYVGAGVSTTRMKM-------FGTTSIRPAYQVKAGFGYSINESVNMHIGYRYFGVIGNNFN--------------------------------
>UniRef100_UPI00223030D9	85	0.248	1.011E-14	24	168	203	65	222	282
------------------------EGQSLSEYKGDYNPPFAANVAFGYTGELGNNSYRAELEGMYSSVKVDNIgltssqitvsylketgedpdKETYLYSAAVSNNQIENISVMANVYHHWKSDRFSFSPYVGIGIGATRMTM-------FEKSSIRPAGQLKAGFDYRVSEDVNMHIGYRGFGAIGSD----------------------------------
>UniRef100_UPI00067B90A4	85	0.282	1.011E-14	35	187	203	77	259	283
-----------------------------------YGHGFDSGMLFGLGVGYQFNSWfRADITGEYRsKVSFNGTDFFTFPGpsslGDTYHGGVQNWVGLANIYADLGTWGC-LTPFIGAGVGAAVIKTSAFSDVTtfpsgsgltssfiaDGATKTNFAWALHAGVAYKVTNNFTVELAYRYLDMGTVGqgqghfFDGTPTGPssfqyRDMTSQDVKLG---------------
>UniRef100_UPI0021CB522B	85	0.241	1.011E-14	39	166	203	79	226	284
---------------------------------------DNAAFFAGLGIGYRFNNWlRFDVTGEYRGAGQIGVSDFVFNPfnngfqSNTYKGNLSSLVTLFNGYFDLGTWNC-LTPYIGGGIGFTQNRITgltdqgalvgdftgATLNTSGTGTKTGLAWALMAGLGYEVNKNLTLEVGYRYLNLGD------------------------------------
>UniRef100_C0F9T9	85	0.265	1.011E-14	25	166	203	66	220	288
-------------------------GQSLSEYKGDYNPPFAANVAFGYTGELGNNSYRAELEGMYSSVKVDNVgltssqitvsylkdigkdagKKTYIYSATVNHDQIENMSLMANVYHYWKSDRFSFSPYVGVGVGATRMTM-------FEKSSIRPAGQLKAGLDYHINEDVNMHIGYRGFGAIG------------------------------------
>UniRef100_A0A1T4RF81	85	0.278	1.378E-14	48	168	203	76	187	209
------------------------------------------------GFGYRFTDyLRGDVTATYSKTDVR------FNDAAIAVDDLETWELMANAYVDLGT-FVGFTPYVGGGVGGVNVEYD---NGDNYKSDWRLGYALMAGVAYDISRNLKLDVGYRYLDVEKQD----------------------------------
>UniRef100_A0A1X7PTD4	85	0.274	1.378E-14	43	169	203	76	205	232
-------------------------------------------FGGGLGVGYQFTDWlRSDVTLNYVGGRRYDYD----DGFDAGSAKQQVWSGLVNAYVDLGT-YVGVTPYVGAGAGMVYSKHSVNIDPGPPdgvytsaDDQYAFAYALMAGVAYRVSDNISVDLGYQYFSSPSAEY---------------------------------
>UniRef100_UPI001576B5A6	85	0.252	1.378E-14	39	187	203	80	260	281
---------------------------------------FTGGTSYGVGVGYQFNSWfRGDITGEYRSRVSFSGTDIAQFPGasfsDVYQGGYTSWVGLVNAYVDLGTWWC-LTPFIGAGVGAAHIETTGLQDSGSNftalngaqggasyfangASTTNFAWAAHAGVAYKVNNNFTVELAYRYLDMGtavhgfGSSFDGSNAGPssfqyRDLTSQDVKLG---------------
>UniRef100_A0A963YQ39	85	0.282	1.378E-14	41	163	203	63	193	359
-----------------------------------------GGVSGSGSIGYGLGNgLRLEIEGIYLRASNKNIKPGAYGPNNAYHGYQQKYGAFANALYDIDVGSPYIFPYVGAGVGYLWTSIPsgavtSAGVSNISDTSGSFAYQGIAGVSIPVppAPGLSITAEYHYIG---------------------------------------
>UniRef100_A0A3A9JLC3	85	0.250	1.378E-14	49	171	203	86	233	398
-------------------------------------------------LGYGFGNgFRVEVEGNYRYNELDKLGGFPGRAPgvnagsafNRFSGEVQQYGAMANVYYDFQLPQWfpnmpvAVVPYIGGGVGYLWTDIDARgtrrgapgETVDINGGAGQFAFQGIAGLSFPIAsvPGLAITAEYRYMGALQSKYDG-------------------------------
>UniRef100_A0A812ZDM5	85	0.250	1.378E-14	39	170	203	325	483	511
---------------------------------------FDSDVSFSGAFGYDYGRLRVELALGQHENDIarhvgvtaagidlsaidagvlisgntEDLGITTFGLANEGAGEIDTTSIMLNSYYDFELGN-DLTPYIGLGIGAVDSDVSFAPSQTPilDDGDSGFAWQFILGAEYQVTDSVSFFGNFRRFVAEDLEVD--------------------------------
>UniRef100_A0A917K7M2	84	0.246	1.877E-14	42	174	203	59	201	224
------------------------------------------GFAGVVSVGYGFGNgLRLEVEGNYRQNDVDTISTNGGNLPRT-TGTVRSYGAMVNVLYDFVLG--PVMPYVGVGGGYVWNDYdsvgfqvrngNNNASFNAGGTNGAFGYQAILGVAFPIqsVPGLALTAEGRFMGTTGDDIDGRFN----------------------------
>UniRef100_UPI000C9DDF27	84	0.275	1.877E-14	42	166	203	89	221	260
------------------------------------------GFAFGVGFGYRFTDFlRGDLTASRWEKDVDGLEGDAIG----LSSEVEAWELMTNVYADLGT-FAGFTPYVGAGAGAVHTKFSaecasgtidcnlLDNQETSSNSDWRFAYALMAGVSYDLTADLKLDAGYRFVSTEG------------------------------------
>UniRef100_UPI0022279DD0	84	0.262	1.877E-14	35	169	203	85	256	311
-----------------------------------YSPKYVPGFAGSAAIGYLLKNMRVELEGLYSQTNLYDEDYSDKNKARYIElrrnddvsagaacnspwrsgkvdihiqencsveakfkaafkmrnEGFNNLAGMVNIYHDFNTEEMPFTPYVGVGAGVTKVKF-------LGKTRYALAYQAKLGINHQLTAQTQAFAGLRYFGIFGNQF---------------------------------
>UniRef100_A0A7L8YP37	84	0.710	2.556E-14	64	169	203	1	105	116
----------------------------------------------------------------YSQLSKDATIINTSEK--NVADSLTAFSGLVNVYYDIAIEDMPITPYIGVGVGAAYVSNPLATKVTDDKaSGFGVAYQAKAGVSYDVTPEVKLYAAARYFGSYAANF---------------------------------
>UniRef100_A0A257KR33	84	0.263	2.556E-14	39	165	203	66	208	264
---------------------------------------FSSGMSYGLGVGYQFNNWfRADITGEYRsKVNYTGVDFITYNPGGPLSdsynGGYKSWVGLVNAYVDLGTWWC-ITPFVGAGVGFANVTTTGMQDVGlsngipgsyfaDGASKTNLAWAAHAGLAYKVNNNFTVELAYRYLDLG-------------------------------------
>UniRef100_UPI001F43F55C	84	0.291	2.556E-14	45	166	203	83	218	270
---------------------------------------------FGLGAGYRFNNWlRADVTGEYRgKANFHGADIVSFNGvptsTNTYTGSKSEWLVLANVYADLGTWWC-ITPFVGVGIGGARNTIsgftdtgvqDASTAFGPTASKWNFAWAVHAGLAYQINPSLTLEMAYRYVDLGD------------------------------------
>UniRef100_UPI0016663036	84	0.256	2.556E-14	42	172	203	63	210	276
------------------------------------------GVAGVLSLGWGFGNgLRAEVEGGYRWNHIDKAGIAPglaapfSGALVQFRGSQRTVSVMANVLYDFALfGNMPVVPYVGAGVGWAWIEThklratsnAFGLRFESDDWDNRFAYQAIAGLSFNLpVPGLALTTEYRFFGTLSPSHGGQ------------------------------
>UniRef100_UPI001BA71CA7	84	0.274	2.556E-14	33	187	203	76	260	284
---------------------------------SQFGTGFDSGMLFGVGVGYQFNSWfRADITGEYRsKVSFNGTDFFTFPGpsslGDTYHGGVQSWVGLANIYADLGTWGC-LTPFIGAGVGAAVIKTSafsdiatfpsgsglTSSYIADGATKTNFAWALHAGVAYKVTNNFTVELAYRYLDMGTAGhgqghfFDGTPAGPstfqyRDMTSQDVKLG---------------
>UniRef100_UPI00222F3ED1	84	0.252	2.556E-14	25	166	203	71	225	293
-------------------------GQLLSKYKGDYNPPFAANVAFGYTGKLGNNSYRAELEGMYSSVKVDNIglmsnqmtvsylkkigsgkdEKTYMYKTVVNHDQVENASVMANVYHHWKSDSFSFSPYVGVGVGATRVTM-------FEKASIRLAGQLKAGFDYRINEDVNMHIGYRGFGVLG------------------------------------
>UniRef100_A0A327M0K2	84	0.288	2.556E-14	42	170	203	70	202	363
------------------------------------------GWAAVGSLGWGFGNgLRVEAEGNYRTNDIRRFK-VTGSPSIPGGGYYDSFGPMVNVLYDFHIG-GPIVPYVGVGAGYVWNEVRKGNRFGFagTQTEGAFAYQGILGLAYDMSpmvPGLAFTLEGRYLGSQAPKFD--------------------------------
>UniRef100_A0A346R5M8	83	0.245	3.481E-14	40	195	203	73	247	249
----------------------------------------DSTFTVGAGVGYRVNDWfRTDLTVDYEFpagfrgeaLCPNPCGALLADGFSRESADIDAWTVLLNAYFDIGT-WHGVTPYVGAGIGASYLTTSNVRFYNPNGatgtyrgaSKWNLAWALMAGAAFDLSPNMTLDAGYQFRSLGSAEsgvvqaFAPAKIEYKDIYAHELRVG---LRYNF-------
>UniRef100_A0A7G7KPL9	83	0.242	3.481E-14	42	176	203	77	240	257
------------------------------------------GFAGEAGVGYDFGDVRAELTYIYKGSNVGDITGSGSETGTLNGisytnfpynftlsgtGTVSTNSVLVSGYYDIDT-KSKFTPYVGGGLGYTNVSVPtqtgnatlsgsgitaTQPVNVEGGSAGAFGYQAKAGVAYAASEKADVFLEGTYQGSTGVSIKGISYTP--------------------------
>UniRef100_UPI00211562D9	83	0.264	3.481E-14	41	168	203	74	228	259
-----------------------------------------GFFSLAIGKTTSYGPFRSELEFSYSRNDVQDHDDLQALGADlsgldvgallgaedevgvtigrvleDAQGEVTTIAAMVNSYYDITVPNERVHPYVGVGIGVMRINVEYDPSGLDfvDDDEVNFAYQAMLGVDYDLTDTRVLHAGFRYRGAQTAE----------------------------------
>UniRef100_UPI001BA57B03	83	0.280	3.481E-14	35	165	203	77	225	280
-----------------------------------YGTGFDGGMLYGVGVGYQFNSWfRADITGEYRsKVSFNGTDFFTFNPggslGDTYHGGYQSWVGLVNVYADLGTWWC-LTPFIGAGVGAATIKTSafsdvatfpggvgSSSYIADGATKTNFAWALHAGVAYKVNQNFTVELAYRYLDMG-------------------------------------
>UniRef100_A0A2W7AGZ6	83	0.255	3.481E-14	43	166	203	83	230	289
-------------------------------------------FFAGLGAGYRFNNWfRVDVTGEYRGANSIGVNDKIYNPfvagnqTNTYKGNLSSMVALFNAYVDLGTWNC-LTPYLGAGIGVAQNRITGltdqgvvfvnepigpvipTLGSAGSGTKTGLAWALMAGVGYEVNKNLTLEVGYRYLNLGD------------------------------------
>UniRef100_A0A2N3LXQ3	83	0.263	3.481E-14	46	192	203	120	283	292
----------------------------------------------GVGAGYKFNDyLRTDVTLDYE--TPAKFKGTLWCPSATTCGggayqesehvKIEAYSALANVYADLG-NFHGVVPYIGAGIGASYLRTSdvdsalkgLDGNSPKGDGKWNLAWALMAGVEYPISDRLSLDLGYRYLNLGDAQTaSVTDAQGVSSRMEYKDIMAHEVR----------
>UniRef100_A0A430DPL7	83	0.216	4.741E-14	39	166	203	103	258	290
---------------------------------------FKSGFNISGQIGARFDNgFRTELEVAYSQYDVRRHRNLSVGGTeidgldvsvltrgapaagnptvgqviNDGRGKVKNLGAFANVFYDFNRAE-AFQPYLGAGLGMQRVDVEYRPSGVDvaNDDQTRFAYQFMAGATYQVSPRVDLFAQYTYRRTEG------------------------------------
>UniRef100_A0A521LT32	83	0.261	4.741E-14	43	166	203	85	232	292
-------------------------------------------FFGGLGIGYRFNNWfRADITGEYRGSSSIGVNDTIYNPfargpqTNTYKGNLTSLVTLFNGYIDLGTWNC-LTPYIGGGIGFANNRIEGltdqgivyanypngpispTLGSAASGSKTGLAWALMAGVGYEVNKNLTLEFGYRYLNLGD------------------------------------
>UniRef100_A0A4V6P647	83	0.250	4.741E-14	42	174	203	63	204	361
------------------------------------------FLGGYGAIGWGLGNgFRAEIEGNYRTSNMS--STYYRGAQMGTSGDQNSRGVMANVLFDFDLSNFglalPVTPYIGGGIGYAWQELKgitgtvGGTAVKINNTEANFAYQGIAGLAYNLGGGLALTAEYRYFAVNEMTYGALRT----------------------------
>UniRef100_UPI000AB9BE00	83	0.233	6.457E-14	81	195	203	33	163	164
---------------------------------------------------------------------------------DDLKNEVSVNTLMLNAYYDFR-NDSAFTPWVSAGIGYARIHqkttgistwdygygSSGRESLSRSGSADNFAWSLGAGVRYDVTPDIALDLSYRYLDAGDSSV-SYKDEWGDKYKSEVDVKSHDILlgvtYNF-------
>UniRef100_A0A1V2SLG9	83	0.260	6.457E-14	47	161	203	71	177	189
-----------------------------------------------IGVGYQFNNyLRADATVGYSQRDSNYYETTT-----------DLWEAMANAYVDLG-NYYGITPYVGGGIGFANVNYDYQGPVDarlKSGGTNRFEWALMAGIAVDITPRLKLDLGYRY-----------------------------------------
>UniRef100_UPI000EFC692A	83	0.288	6.457E-14	47	161	203	88	193	229
-----------------------------------------------IGIGYQFtDNLRGDVTFGYSKQGFDDLDV-----------DVRSWDIMANAYVDLG-NYSGFTPYLGAGLGFANVRYSINTAYGDYkmDDDYRLAWALMAGVGIDVASNVKLDVGYRY-----------------------------------------
>UniRef100_A0A212KG82	83	0.265	6.457E-14	44	193	203	68	239	252
--------------------------------------------GGALAIGYDFDkrfnvPIRAEVEYSLFsqvEADKNRLNPEDSDWDESFKQKFDIQTLFLNAYWDINTG-TAFTPYIGAGIGMAFIDTKYNcrgesvsdpvndwvRSSTGSKSRTNFAWNVGAGLGYDFNEYVTLDIGYRFVSLGNVKsSKGQQMDTGAVVPNMYDYGQSKDLY---------
>UniRef100_UPI000778C5EC	83	0.282	6.457E-14	39	164	203	106	235	267
---------------------------------------FNSTFSSNSAFGYQFEQARVELELGSQFLSPKELTqNRQNSPISVVGNNARAYTMLLNGYYDIPTG-SKLRPYVGGGLGFAWIDGNLTSsrpiATFTIIDGTSFAYQLKGGVQYEVTKKGNVFGELKYFSI--------------------------------------
>UniRef100_A0A0Q6SCL0	83	0.246	6.457E-14	43	169	203	91	243	271
-------------------------------------------FSGGLGIGYQFNDmLRADLTADYFEDDLDGRGLSSAPCAGDAAGtrcglntkaDYSALGLMANAYVDLGT-LAGFTPYIGAGVGATQLKWgdvsvsgacadgactggPATTYSYDGETSWRFTYALMAGISYDVSDRLKLDLGYRYSDIAGGDL---------------------------------
>UniRef100_UPI0022303C1E	83	0.247	6.457E-14	25	201	203	66	272	282
-------------------------GQSLSEYKGDYNPPFAANVALGYTGELGNNSYRAELEGMYSSVKVDNIgltssqitvsylkdigqdanKETYLYSAAVSHDQIENISVMANVYHHWKSDRFSFSPYVGIGVGATRMTMFEKP-------SIRPAGQVKAGFDYRINEDVNMHIGYRGFGAIGGDIKLTAeklgqvvDDPNNDKKKKLDpSSGSKVteeinignqLFHTHGIEAG-
>UniRef100_UPI0010B1D8D6	83	0.301	6.457E-14	39	187	203	82	259	282
---------------------------------------FDSGMVYGLGVGYQFNNWfRADITGEYRskvSFNGTDFATFPTNPlADAYHGGYQAWVGLVNVYADLGTWWC-LTPFIGAGVGAASIKTTafsdvatfpsgsglTGTFVADGATKTNLAWAVHAGVAYKVTNNFTVELAYRYLDMGtakhgnGRSFDGTNTGPssfefRDLTSQDVKLG---------------
>UniRef100_UPI00046310AE	83	0.242	6.457E-14	39	187	203	78	266	287
---------------------------------------FTSGTSFDVGVGYQFNSWfRADITGEYRskvHFSGNDFARVNFGPglgvfpiGDTYSGGFSSWVAMVNAYVDLGTWWC-ITPFVGAGVGAAYNTFSGLSDTTtfpanlsaavgvpltslyqaNSGSKWDLAWAVHAGLAYKATNSLTIELAYRYLDLgsaitgGGATFDGttssRAFQFHDLTSQDVRLG---------------
>UniRef100_A0A1H6B1C7	83	0.274	6.457E-14	8	166	203	63	235	297
--------VRLNGGPVLGA--AGVTSFNTVKSKSDF-----TGFA-GVGVGYQFNNyLRFDLTGEYRGGSINGRDqlsydfGTPTDQINTYRADIASFVGLANAYIDLGTWNC-LTPYLGAGIGFANHTvnglsdmginqavgggANVSFAYADSATKTTVAWALMAGVSYDVTPNLKLDIGYRYLNLGD------------------------------------
>UniRef100_UPI0014450088	83	0.254	6.457E-14	35	171	203	73	246	299
-----------------------------------YNPKYVPGFAGSAAIGRSFGNTRVELEYLHSQTNLYDEEYSNKNKATYIElrrdkatstgakcdspwrsgkvdltinencevgakfraafkmknEGFNNLAGMVNVYHDFNKEGMQLVPYVGIGVGLSKIKF-------LGKTKYAPAYQAKLGVNYLLTEQTQAFAGLRYFGILDDEFEG-------------------------------
>UniRef100_UPI000346A4C6	83	0.258	6.457E-14	35	171	203	77	251	304
-----------------------------------YSPKYVPGLAGGASIGYVFKNMRVDLEVLYSQTNLDDEDYSDKGKARYIElrrnddvsvgterkspwrsgkvdieiqekppnvqvkfkaafkmknEGFNNLAGMINVYNDFNVGEMLCIPYFGVGAGVTKVKF-------LGKTRYALAYQAKLGVNYPLTTNTQAFAGLRYFGILGNEFKG-------------------------------
>UniRef100_A0A3G2C5D1	82	0.808	8.792E-14	5	77	203	0	72	73
-----SYYVRLQYNGEILPLFTKVDGIAHKSGKDNNSPLKASFIAGGGAFGYKMDDIRVDVEGLYSYLNKNNVTDARF-----------------------------------------------------------------------------------------------------------------------------
>UniRef100_A0A528K9Z2	82	0.273	8.792E-14	43	166	203	14	149	202
-------------------------------------------FSAGAGVGYQINrHFRTDLTA--DWMSKSDFRGSTTGicldgdpCTSTDRSSYTALLLLANAYVDIGT-WHGITPYVGAGIGGAWVKwdklhntIEDGEFSHNGGKGWRFAYAAMAGASYCLTDRVKLDLGYRFSHIEG------------------------------------
>UniRef100_A0A562F315	82	0.300	8.792E-14	4	169	203	44	202	229
----SGWYLRGDVGYDFArPLYRWVAG----------NRVDNNRWSGSLGFGYHFTD-ELRGDITVSYLGKDDVRGPIVGPNDYASHSV--WSGLINGYYDIAT-IVGITPYVGAGVGFTYSRHELSfdpalvGAADVPDRQYNFAYALMAGASYKVTDNVSIDAGYQFLHTPKMDY---------------------------------
>UniRef100_A9UFG6	82	0.225	8.792E-14	39	169	203	69	212	243
---------------------------------------NNPFLGFAGAIGYSMNGPRIEFEVSYETFDVknpggnykndahmycaldttNTTAPTTTTSVMVKNENLTDISLMLNACYDIVLDGMPVSPYVCAGIG-------TDLVSVINATNPKLSYQGKLGISYSINPEASIFIGGHFHRVIGNEF---------------------------------
>UniRef100_A0A1I5HSR6	82	0.301	8.792E-14	42	160	203	82	206	247
------------------------------------------GWLAGIGAGYYFNeKLRGDVTLDYhgKAKFKADAPCAAAPCTTKETLKFSAWTLMLNGYYDIGTWNS-ITPYVGAGAGMAYLRatdyTTTSGQVFGNKSRVNFAWNVMAGAAFDISDRLKLDANYR------------------------------------------
>UniRef100_A0A7Z2PN61	82	0.274	8.792E-14	45	166	203	81	221	274
---------------------------------------------FGLGVGYKVNNWfRADVTGEYRgnsqFLGKDVITFPGGFGTDTYHATKSEWVVLANAYVDLGTWWC-VTPFIGAGVGGARVSianftdhgitnfggvTSSSLAFGDNVAKWNFAWAAHAGLAYRVTPNFTVELAYRYLDMGD------------------------------------
>UniRef100_UPI00034B7E67	82	0.267	8.792E-14	39	176	203	81	240	280
---------------------------------------FDGGTIYGVGVGYQFNNWfRADVTGEYRsKVSFKGTDNFTFNPGgflvDNYNGGYSGWVGLVNVYADLGTWWC-LTPFVGVGAGGARITTAGFSDNGiangvvgsyfaDGATKTNFAWAAHAGVAYKVSPNFTVELAYRYLDMGtvgqgyGRSYDGTNAGP--------------------------
>UniRef100_UPI001C66728E	82	0.248	8.792E-14	49	172	203	71	211	372
-------------------------------------------------LGWGFGNgLRAEIEGGYRWNHIDKAGIAPslaapfSGALAQYRGSQRTVSVMANVLYDFALfRDLPVTPYVGLGAGWAWIETHKLRATSnvfglrfaSDDWDNRFAYQAIAGLAFNLpVPGLAVTAEYRFFGTLSPEHDAR------------------------------
>UniRef100_A1XBC0	82	0.222	1.197E-13	22	169	203	45	212	243
----------------------DWDGVKSTASTSlftekDYSFkyENNPFLGFAGAIGYSMNGPRIEFEVSYETFDVKNPGGKYKNDAHmycaldtatgssaaantsvmVKNENLTDISLMLNACYDIVLDGMPVSPYVCAGIG-------TDLVSVINATNPKLSYQGKLGISYSINPEASIFIGGHFHRVIGNEF---------------------------------
>UniRef100_UPI000976038B	82	0.284	1.197E-13	0	172	203	20	203	244
SAEQTGLYIAPKFIWGFAPVDIKTTGTISIvnvQTISDSVSHKktESLPGGALAVGYDFNhmfqtPIRTELE--FSFFKKMDIK------HNGQKTDITLGALLVNGYFDIKT-DSPFTPYIGVGLGIAGVKTKSNASIDnlgydikvklDDKTKKNFAWMATVGTSYEISETFALDLGYRFAGFGKGETKSW------------------------------
>UniRef100_UPI002150A717	82	0.244	1.197E-13	43	191	203	81	247	255
-------------------------------------------LTGSIGFGYRFTDFlRMEANVGLLTTDSSSLNYLTADGMGTVVSSVnvstenEIWTGMVNAYADLGT-FVGFTPYIGAGVGVAATKRNYgfsenfvdgaivDVAYADNSLQYVFAYSLGAGVNYKLTRNLSVDVGYEYFSAPSAEYVTMVTPTTYAINSGIDYHQIKL-----------
>UniRef100_UPI001AA0304E	82	0.233	1.197E-13	50	170	203	83	231	261
--------------------------------------------------GYRFDNgFRVELQGFYNESSVDLHRDLAVGGTvidavdsavltrgaadpanptvgavlSTDDGQIKNYGLFANAFYDFQISES-LVPYVGAGVGFARQDVEYAPSGIDvvDDKKTRFAYQGMAGVSYRLSPSFELFGQYTYRATDRGDYD--------------------------------
>UniRef100_A0A3T0ECL0	82	0.222	1.197E-13	36	169	203	77	237	264
------------------------------------NTEFDTGGFVSAAYGWRLaSGLRFEAEIGYSSSDVDTHTDVTVGGNPIGAADaavlitgspalgvtvadlvadgrgvIRNTSFMINAYYDFDLE-GPLGLYAGAGIGASSVKVRFNPSDVDiiNSRETVFAYQLMAGASFDVSDRVQIFGGYRYRATQDVDL---------------------------------
>UniRef100_UPI001BDE1189	82	0.270	1.197E-13	45	166	203	81	223	276
---------------------------------------------FGLGVGYKVNNWfRADVTGEYRgnssFFGTDRITYVGGVGTDTYHATKNEWVVLANAYVDLGTWWC-ITPFIGAGVGGARVAINGFTdqsialnggvgpalpglAFGDNVSKWNFAWAVHAGLAYKVTPNFTVELAYRYLDMGD------------------------------------
>UniRef100_A0A9D0V294	81	0.254	1.630E-13	43	164	203	84	189	210
-------------------------------------------LSVGGGFGYRFNDV-LRADVTYTYAGKYKIGGGT---------DLSASTLMGNVYFDLPLHDWPVRPYLGAGLGYGWATYS------PGSDDSGLAAAFMAGLSWNVSPNLVIDTGYRFRDI--------------------------------------
>UniRef100_UPI00143D5C2D	81	0.295	1.630E-13	43	167	203	84	211	247
-------------------------------------------FAGGLGIGLKSDWLRTDATIDFGSPMKYEATTAT---ANDTTAKVSAITALFNGYLDLGTWYNA-TPYIGGGVGATRLRVSEYQstaappfSGDGSRSQWNFAWAGMAGVAYKIAPNMQFDVGYRYLALGDV-----------------------------------
>UniRef100_A0A3L7JDB9	81	0.270	1.630E-13	44	178	203	81	249	268
--------------------------------------------SGSVAAGYNFSDlFRMEGELGYTGLGDFDSDPefgrfcegsdagdptaTTVPCSIERDGNSHAWTFLVNGFFDFGT-FARITPYVGAGAGIAYTdygvyterectsagdftcDIPGTLYSDVREREFHFAYQLSAGASYDLTDKLKLDVGYRLFGIPGAQQLVRDGDGVD------------------------
>UniRef100_UPI00094AC4C8	81	0.250	1.630E-13	43	178	203	89	251	269
-------------------------------------------LSGALGVGYQFSDmLRADFTADYFQNDFDGSGESTFACGGAVAGstcglstkaDYSAVGLMANAYVDLGT-LAGFTPYIGAGAGSTRVSFddvsvtgacvsgvcsggPSTTYDYQGESSWRFTYAIMAGVSYDVSERLKLDIGYRYSDVAGGDvFKGADARLTD------------------------
>UniRef100_A0A1E3EU34	81	0.272	1.630E-13	39	187	203	79	257	280
---------------------------------------FDGGVLYGIGVGYQFNSWfRADITGEYRsKVSFNGTDFFTFPGPSPLSdayhGGIQSWVGLVNVYADLGTWGC-LTPFIGAGVGAATIKTSafsdvatfpsgsglTSSFIADGATKTNFAWALHAGVAYKVTNNFTVELAYRYLDMGTAGhgqghfFDGTPAGPssfqfRDITSQDVKLG---------------
>UniRef100_UPI00204302C8	81	0.275	1.630E-13	46	166	203	112	248	284
----------------------------------------------GVGAGYKFNDyLRADVVLDYETPAKFKGSIWCQDAGTCATGayigsesvKIEAYSALANVYADLG-NFHGVIPYIGGGIGASYLRTSdvqsaakgLDGNSPKGDGKWNFAWALMAGVEYPISDRLSVDLGYRYLNLGD------------------------------------
>UniRef100_A0A849IAN9	81	0.263	1.630E-13	45	200	203	87	273	284
---------------------------------------------GGVGVGYKFNDWlRFDVTGEYRGRSNYHGYDSVSTPGIFFGTNQTTtskseWVGLANVYFDLGT-WYGFTPFIGAGVGFAHNTLHDYRDVGvsfvptvppgapvglglataRDHAETNFAWAVHAGVAYAVSPNFSIEFAYRYLNLGDarsgiiVGYDGTTTPPTRF--HDIDSHDFKVgfRYLFADAPA--
>UniRef100_Q46333	81	0.220	1.630E-13	39	169	203	100	246	290
---------------------------------------NNPFLGFAGAIGYSMNGPRIEFEVSYETFDVKNPGGnykndahmycalDTGTPGSTQGATLNSsvmvknenltdIALMLNACYDITLEGMPVSPYVCAGIG-------TDLVSVINATNPKLSYQGKLGISYSINPEASIFIGGHFHRVIGNEF---------------------------------
>UniRef100_A0A922Y613	81	0.230	1.630E-13	43	166	203	84	234	295
-------------------------------------------FFAGAGIGYRFNNWfRVDGTFEYRgggsigVNDRIDYTNGFGNPgilTNTYKGNLSSLVALFNAYVDLGTWNC-LTPYIGAGIGVAQNRITGltdqginwvdttggiiqpTLGTASSGTKTGVAWALMAGVGYEVNKNLTLEVGYRYLNLGD------------------------------------
>UniRef100_F4QNQ4	81	0.234	1.630E-13	44	171	203	53	217	408
--------------------------------------------AGFARLGYRYNpNWRVEFEGGYRpgdvtsatapfARDYPTIPGNTTvdtalctvgvirgaaDPCGGPRGSFDQTTFMVNLYYDI-LPESSLHPFVGVGVGVDHVKakligqMSTSPAGGVSDlsitgSDTVPAAQFLAGIAWALSDRLSLDVTYRYLAAGEATFDG-------------------------------
>UniRef100_UPI000485DBA5	81	0.284	2.219E-13	39	187	203	80	257	281
---------------------------------------FDGGTLYGIGVGYQFNSWfRADITGEYRSKVSFNGTDFVTFPTNSIadayHGGFQSWVGLVNVYADLGTWWC-LTPFIGAGVGAATIKTSAFSDVTtfpgasgftgsfaaDGATKTNLAWAVHAGVAYKVTNNFTVELAYRYLDMGtagqgnGRSFDGSNAGPssfqfRDITSQDVKLG---------------
>UniRef100_A0A120FLP9	81	0.245	2.219E-13	39	176	203	81	246	285
---------------------------------------FNGGVSFGLGVGYQFNSWlRADITGEYRSRVSFSGTDFSTFPggsalTDVYQGGFTSWVGLANIYADLGTWWC-LTPFVGVGVGAAHIQTTGLQDSGlafapgfgsfgagsyfaNGASTTNFAWAVHAGLAYKVNNNFTVELAYRYLNMGtavhgfGQSFDGSNAGP--------------------------
>UniRef100_UPI002023BF33	81	0.245	2.219E-13	24	166	203	65	220	288
------------------------EGQLLSKYKGDYNPPFAANVALGYTGELGNNSYRAELEGMYSSVKVDNIglatsqitlsylketgndpnKKTYLYSTPVNHDQIENISVMANVYHHWKSDRFSFSPYVGIGVGATRMTMFEKPLIRP-------AGQLKAGFDCRISEDVNMHIGYRGFGAIG------------------------------------
>UniRef100_UPI00222E24BC	81	0.234	2.219E-13	25	167	203	66	224	293
-------------------------GQSLSEYKGDYNPPFAANVVLGYTGELNGNSYRAELEGMYSSVKVDNIglisnqmtvsytkekvkkqadntDIEYLYRAIVNHDQIENISVMANVYHHWKGDRFSFSPYIGIGIGATRMTM-------FEKSSIRPAGQLKAGLDYRINEDVNMHIGYRGFAVGGV-----------------------------------
>UniRef100_A0A0N0MC18	81	0.305	2.219E-13	38	166	203	84	236	299
--------------------------------------PDRSFAAFaGVGIGYQFNNyLRFDITGEYRGATANGRDqlsynfGVPTNQTNIYRADVATFVGLVNAYIDLGTWNC-LTPYLGVGVGFANHTVnglsdqginqavgaqfgNASYAYGDSANKTDFAWALMAGVSYDVTSNLKLDIGYRYLNMGD------------------------------------
>UniRef100_A0A7L7YRL7	81	0.229	2.219E-13	6	169	203	34	248	302
------FYVKASYFGALFnnigPFQGKEDNTTDKDGvfsfnkneriEAGYNPKYVPGFAGSVAVGYLLENMRVEFEGLYSQIDLYDEDYSDKNKAKYVElrrnkersagvecnspwrsgkidinlqenckvgvelraafkmrnEGFNNLAGMINVYHDFNKGETQFVPYAGIGGGLTKVKF-------LGRTRYAFAYQAKLGVNYQLTTQVQASAGLRYFGILGNVF---------------------------------
>UniRef100_V4NP24	81	0.228	2.219E-13	44	171	203	91	255	446
--------------------------------------------AGFARLGYRYNpNWRVEFEGGYRPGDVTTATAPfprdyptipgttavdtalctvgvirgANDPCGGPRGSFDQTTFMVNLYYDI-LPESSLHPFVGVGVGLNHVKakligqMSTSPAGGVSDlsitgNDTVPAAQFLAGIAWALSDRLSLDVTYRYLASGEATFDG-------------------------------
>UniRef100_A0A2S7J5M3	81	0.282	3.021E-13	48	161	203	89	193	229
------------------------------------------------GIGYQFTDhLRGDVTFGYSKQSFDDYDV-----------EVRSWDMMANAYVDLG-NYYGFTPYLGAGLGFANVRYSIDTAYGDYklDDDYRLAWALMAGVGIDVASNIKLDIGYRY-----------------------------------------
>UniRef100_UPI000A34B931	81	0.248	3.021E-13	4	165	203	22	209	242
----TGFYLGGQLGASILKANSIKDTVSYYNYSEDFkiGSFKNGKIAGGLNIGYNFKyayDLPLRAELSYTMRGNSDKKYNNGyddvlwegdHLQTTDRHKVRMNTLMVNAYYDIETNHS-ITPFIGAGLGLAFTkldqsysahyvdeDFEASGSVGMSDTKTKFAWNVAAGVTYNIDENLDIDFTARYVNAG-------------------------------------
>UniRef100_A0A0W0WU97	81	0.206	3.021E-13	39	163	203	53	212	243
---------------------------------------YNNGFNAGGRFGYQTNHWRYEGEVTYMRTTVNSFRFGLFPfavqnvlRVRDVNGQTNTVTGIANLYYDFPEMVPCIAPFLGAGIGFGWfgihfsndfnhnrhffenpnfffrnptvFQNPLFRDLHYSSSSSAFVYQATAGLTYNFTENYALNLAYRYIG---------------------------------------
>UniRef100_A0A3D9YYH1	81	0.272	3.021E-13	46	171	203	85	226	270
----------------------------------------------GGGVGYQVNNWvRFDVTGEYRTAtkywateNYAGTTPDCATCYDDYSGRVSTFDVLANGYIDLGT-WYNFTPFIGAGVGAAFNQFSGLTDVGvqtggygvaPTSNSVALAWAIHAGVDYSFTPNWKLEVAYRYFNGGKVTSDG-------------------------------
>UniRef100_UPI000414053A	81	0.284	3.021E-13	45	166	203	82	217	273
---------------------------------------------FGLGVGYRFNNWfRGDITGEYRgKANFHGVDVVSFNGvpssTNTYTGSKSEWLVLANVYADLGTWWC-ITPFVGVGIGGSANTISGFTdtgqpapslAFGPTATKWNFAWAVHAGLGYKVNPSLTLELAYRYVDLGD------------------------------------
>UniRef100_UPI00110EDED4	81	0.301	3.021E-13	45	185	203	86	239	273
---------------------------------------------FGLGAGYRVNNWfRADVTGEYRgSANMHGLDIVAFNGVAGFTDEYRAskseWLVLANAYVDLGTWWC-VTPFIGAGVGASRNTISNFLDVNtpnagvafaPTASKWDLAWAVHAGLAYKVTPNLTLELAYRYVD-LGSGVTGALTDFTGFTRGRTM-----------------
>UniRef100_A0A4Q5PXA0	81	0.254	3.021E-13	39	176	203	83	242	280
---------------------------------------FSGGTSYGIGVGYQFNNWfRADITGEYRsKVNFSGSDFITYTPGgfqsDVYYGGYKSWVGLVNAYVDLGTWWC-VTPFIGAGVGAANItttgiqdiglaNTSSGSYFAEGASKTNLAWAAHAGLAYKVNNAFTVELAYRYLNMGsavhgyGRSFDGTNAGP--------------------------
>UniRef100_A0A0D7Q9H0	81	0.257	3.021E-13	39	176	203	81	246	285
---------------------------------------FTGGQSYGLGVGYQFNSWfRADITGEYRSRVSFSGTDVSTFPGgsslsDVYQGGYTSWVGLANVYADLGTWWC-LTPFVGVGVGAAHIQTTglqdsgvafapgvgsfgSSSYFANGASTTNFAWAAHAGVAYKVNQNFTVELAYRYLNMGtavhgnGQSFDGSNAGP--------------------------
>UniRef100_A0A6B8MBP2	81	0.280	3.021E-13	46	165	203	86	230	286
----------------------------------------------GAGVGYQFNNWfRFDVTGEYRtaaqYSAIQSYTDIWSAPGfspcgiaarchDLYHGQHSAAVFLANAYFDLGT-WYGITPFVGGGVGFAtnflnnWYDISAQPAGGfgyaSDKTQTNFAWQVGAGLAYNVTPNLKLEVAYRYLDMG-------------------------------------
>UniRef100_A0A5E4NKJ6	81	0.301	3.021E-13	1	122	203	481	645	691
-DGDSSYYVRLQYNGDFFnvmsekelklgsgtsaaPLFS-IDKVGAKTVASYKPKYKTSLFAGGIAAGYTMEGIRAEFEVFYSNLGVDGSDYKASAGGADAPDNAKAFGkktgltgltdatnatgtndgfknivGMVNAYYDIDLgsESIPVVPYVGAGVGVSRTTF--------------------------------------------------------------------------------
>UniRef100_A0A1H6FT23	81	0.195	3.021E-13	48	169	203	950	1123	1176
------------------------------------------------ALGYRLtDNIRFELEGAHRMSPFARIGGNAVAPfgvcgipanaqlsqqphdCDDVPGDIENWSLMANAIYDFGKPGGAFRPYIGGGLGLSRYSVglqgkmdgiggtgpwsiptlyegqiyhdpdfirEIQEFVGGRSNSISLAWQVMAGASVKLNKRLELDLGYRYFNVPGAKW---------------------------------
>UniRef100_A0A356F475	80	0.298	4.112E-13	38	161	203	57	166	200
--------------------------------------LFGTHVAYGVQAGY----VRGELEL----NNSRDIKRNYIGEMDHF--RLYKHSVMANAYFDY-LTCTPWTPYVGAGIGSAYLKAD---DGSHAKSVYNLAWQVMAGLTYDINSHWTLDAGYRY-----------------------------------------
>UniRef100_UPI0003626BB8	80	0.263	4.112E-13	45	169	203	77	200	227
---------------------------------------------GSIGAGYHFTDyFRGELNVGFLSNDKYDW----TDGTDSIRAESNIWSGMANAYVDLGT-IAGFTPYVGGGVGLLYSSRKVEDtfqALSDRETQYALAYSLGAGVAYQVAQNTSIDVGYQYLSAPSLEY---------------------------------
>UniRef100_A0A0W0VKV6	80	0.262	4.112E-13	46	165	203	77	213	238
----------------------------------------------GGQIGYRFSGFRVELEPVVNYNPYQDItvgntlyRSPKSSTGVRLKGSTTTAMLMFNGYYDFFTfcESWNLVPYAGAGVGYAYIKNDIEfycnnksiPCTNISDSTSTTALQGILGLGYHLDDFTWFGLDYRYIATG-------------------------------------
>UniRef100_UPI000D696045	80	0.226	4.112E-13	50	170	203	83	231	261
--------------------------------------------------GYRFDNgFRVELQGFYNKANVDLHRDLAVGGTvidgldsailtrgaanaanptvgavlSTDDGQIKNYGLFANALYDFKISES-LVPYVGAGVGFTRQDVEYAPSGIDvvDDKKTRFAYQGIAGVTYRLSPSFELFGQYTYRATDRGDYD--------------------------------
>UniRef100_UPI00156EFCD3	80	0.304	4.112E-13	46	161	203	95	221	274
----------------------------------------------GIGVGWQARHWlRFDLTGEYRgdAAFFAHDYYTGFNYTNEYTADIKSWLGLANAYIDMG-NWCGFTPYIGAGIGFATISVEGLKDVNgrfngvafgGDKTTTNFAWALHAGVSYDVTPQMAIDLSYRY-----------------------------------------
>UniRef100_A0A318T7Z3	80	0.304	4.112E-13	46	202	203	95	263	275
----------------------------------------------GAGVGYQFTDyFRADVTADY--MTRAKFKGYTFgescngdqDCASDERAKFSALSILANAYIDLG-NFNGITPYVGAGIGGTRVKWSDLDDVRYGKSqegaaNWRFTYAVMAGASIDLTQNLKLDAGYRYRNIKGGKmFEGgeWVGDGRDKGMNVHDV-RVGLRY-QFGAPSAV
>UniRef100_UPI0007DEF5FD	80	0.277	4.112E-13	35	187	203	74	256	280
-----------------------------------YGHGFDGGMLYGIGVGYQFNSWfRADVTGEYRsKVSFNGTDFFTFPGpsslGDTYHGGIQSWVGLVNVYADLGTWGC-LTPFIGAGVGAAVIKTAafsdnatfpsgsglTSSFIADGATKTNFAWALHAGVAYKVTNNFTVELAYRYLDMGTAGqgqghfFDNTPAGPssfqyRDITSQDVKLG---------------
>UniRef100_A0A109B8Y7	80	0.286	4.112E-13	46	161	203	94	228	281
----------------------------------------------GIGVGWQARHWlRFDLTGEYRgdalFVGHDSYPGGGFGPGAFTAGtneytaDVKSWLGLANAYIDMG-NWCGFTPYIGAGIGFASINVSgmkdmnvpqRSAAFGGDKTTTNFAWALHAGVSYDVTPQMVVDLSYRY-----------------------------------------
>UniRef100_A0A1E3VT86	80	0.264	4.112E-13	35	161	203	77	229	284
-----------------------------------HEDIKSSPF-FGVGIGYEFNTWlRFDVTGEYRgkslfiaqdrypggngtfSRASNDADGTFLPGTNEYTADIESWVGLANAYIDLGT-YMCITPYVGGGIGMASVSVlglkdvnvpNGGVAYGADHTETNFAWAVYGGLAYDVNPSVTLDLSYRY-----------------------------------------
>UniRef100_UPI00165D28AE	80	0.264	4.112E-13	43	166	203	89	223	285
-------------------------------------------LSLGAGVGYQMSRyFRADLTGDYwfkSNFRGSTSGTCGGNPcVSEDESDLSALLLLANAYVDLGT-YYGVTPYVGAGLGGAHVRwgdlrntTGSGTDIHKGTSGWRFAYAVMAGASYCITHNLQADLGYRYSRIEG------------------------------------
>UniRef100_A0A6N8YC06	80	0.237	4.112E-13	39	177	203	108	287	306
---------------------------------------DNGGYNFSFLLGYDFGNgLRLEAEAGYihSCINEMDVKEPGSlvclaggcdfynslpsdgqeavkeaaKGEKNIDGGVSAFALMINAYYDLN-PDGKLIPYVGAGLGVLNLSTDAESAEGaatgtvlIDDSDFVFAYQVGAGLGYKIDgpgngSDVTLSVDYRYLaSFENPEFAGEITGGT-------------------------
>UniRef100_UPI001582D052	80	0.252	4.112E-13	35	169	203	78	259	315
-----------------------------------HNPKYVPGFAGGASIGYSLGDMRVELEGLYSQTDLYDkdysnknharyvelrrkkeysvgakcgspwvsikffktkdeakVDTEKCDNISKNLADFRAafrmknegfnnLAGMVNVYYDFNKEEMQLVPYVGVGGGLTKVKF-------LGRTRYAFAYQAKLGANYQLTAQVQAFAGLRYFGILGNEF---------------------------------
>UniRef100_A0A840N7G6	80	0.284	5.597E-13	45	166	203	82	217	272
---------------------------------------------FGLGAGYRFNNWfRADVTGEYRgKSNFHGVDVVTVNgtpfGTNTYTGSKSEWLVLANAYFDLGTWWC-ITPFIGAGVGGSANTISGFTdtgqpaaslAFGPTATKWNFAWAVHAGLAYKVNPSLTMELAYRYADLGD------------------------------------
>UniRef100_A0A126NX07	80	0.258	5.597E-13	43	168	203	84	233	291
-------------------------------------------FFGGVGIGYRFNNWfRADITGEYRGAGSIGVTDKFFNagvngeQTNTYKGNLSSIVTLFNAYVDLGTWNC-LTPYLGAGIGYASNSVSGltdqgvqndtrflnlyvpTLGVAKTGRESGLAWALMAGVGYEVNKNLTLELGYRYLNLGDAK----------------------------------
>UniRef100_A0A1B3NGX1	80	0.285	5.597E-13	38	166	203	85	237	300
--------------------------------------PDRGFAAFaGVGIGYQFNSyLRFDVTGEYRGGSFNGRDQISFnfgvptNQTNVYRADVATFVALANAYIDLGTWNC-LTPYLGFGIGMANHSvsglsdqginqavgaafANTSYAYGDSADKTNFAWALMAGVSYDVTSNLKLDIGYRYLNMGD------------------------------------
>UniRef100_R9QKY4	79	0.805	7.617E-13	98	174	203	9	85	90
--------------------------------------------------------------------------------------------------YTLAFEDMPITPYVGVGVGAAYVSTPLKTAINNQNSKFGFAGQVKAGVSYDVTPEVKLYAGARYFGSFGAHFDSETT----------------------------
>UniRef100_Q8L2S5	79	0.677	7.617E-13	5	97	203	0	90	91
-----SYYVRLQYNGEILPLFTKIDGIKNAAGKEKDSPLKASSIAGGGAFGYKMDDIRVDVEGLYSQLSKDTTIINT--SETNVADSLTAFSGLVNVY---------------------------------------------------------------------------------------------------------
>UniRef100_A0A7Y0XXR4	79	0.295	7.617E-13	41	162	203	45	163	192
-----------------------------------------SGVPFIGAVGFKSDAYRLEAAFEYQSNNVDKEKLDGVNLTSVLGNSVSISSYMANYYYDINVTD-DIAPYLTAGLGSA--TITTKSTGFPDESQRGFAYQLGAGIGINALKNIVIDFGYRYF----------------------------------------
>UniRef100_A0A953L5X9	79	0.307	7.617E-13	43	174	203	76	210	232
-------------------------------------------FGGGFGVGYHLsDNFRVDATLAYLGSDRYRYD----DGFDFGEASHTAWSGLVNGYWDIATV-MGVTPYIGAGVGATyskhHVSIDSPTLGVFDewtDRQTNFAYALMAGASYKVSQNASIDVGYQFLHTPGMEYLDTDT----------------------------
>UniRef100_A0A7W9CVD4	79	0.255	7.617E-13	46	166	203	85	220	259
----------------------------------------------GLGIGYRWNDaLRTDLTAEYRFRSDFDGRDviLDTGGSFAFDDDYTAWkeeyTFLANLYVDLG-RFGPVTPFVGAGIGASYNRINDFTDVNivnsglafgDDHGEWHLAWALHAGLAWQVSDRMTLELAYRYLDLGG------------------------------------
>UniRef100_UPI00202E90EB	79	0.313	7.617E-13	51	165	203	130	242	263
---------------------------------------------------YARENGRIDFETMYSWADIK-----SDNPPPVFDKSVSIFAFLLNFYYNPSIQDTQFAPYIGLGIGPTVFrlkKVNGSPKNSMPLNVPWFAYQVKLGVNYSIIPEVRASLGYRYFSIP-------------------------------------
>UniRef100_Q5S2D4	79	0.248	7.617E-13	44	166	203	108	241	282
--------------------------------------------SFDGAVGYSLGGARVELEASYRRFATLadgqyaksgadslaaitrDANITETNYFVVKIDEITNTSVMLNGCYDVPHTDLPVSPYVCAGIGASFVDISKQ-------VTTKLAYRGKVGISYQFTPEISLVAGGFYHGLFD------------------------------------
>UniRef100_A0A1M3NKM1	79	0.270	7.617E-13	46	168	203	90	236	285
----------------------------------------------GVGVGYQFNNWlRFDLTGELRGSAKIAFRDTYANPfqtgTNSISGTLNSSVFLANAYIDLG-NWYGLTPFIGAGVGFAHHRvsplddvgtnspipqtvpptVNVAVGGFEGKSKNNVAWALMAGLAYDVTPNVKMELGYRYLNMGKAE----------------------------------
>UniRef100_A0A0A1PFY8	79	0.263	7.617E-13	44	166	203	89	240	294
--------------------------------------------SVGVGVGYRFNSWlRADVSGEFRgggrlrgmdYVNFDGGGGSTTSQTNTYAGDVRSWVGLVNAYVDLGTFCTlgCLTPYLGAGFGFANTAISNFTDSSagfnsdwgatgslggyaSSVSKTNFAWALMAGVGYRVNDRLSLELGYRYLNLGD------------------------------------
>UniRef100_UPI00082EB132	79	0.272	7.617E-13	38	166	203	84	236	299
--------------------------------------PDRGFAAFaGVGIGYQFNSyLRFDLTGEYRggsfngRDQISYNFGVPTNQTNVYRADVATFVALANAYIDLGTWNC-LTPYLGVGIGMANHTvsgladngvnqavgaafANASYAYGDSASKTNLAWALMAGVSYDVTSNLKLDIGYRYLNMGD------------------------------------
>UniRef100_A0A2A4XX12	79	0.280	7.617E-13	46	166	203	130	261	322
----------------------------------------------GAAVtGYKFDNLRVEVSGEYRQHNILTGATTLGSASVNYSAQSQQYGALISAFYDVDIPDIPVQPYIGLGAGLLLSNTQYsvdytaggttTSASVNFSNGMSFAGAVMAGVAINIADNFTLDLGYRFTNILG------------------------------------
>UniRef100_UPI001F431FD4	79	0.281	1.037E-12	43	169	203	76	205	232
-------------------------------------------FGGSVGVGYHFtDNFRADATLAY----IGGDKYYYDDGLDLFSAQHEVWSGLVNGYFDIATV-MGVTPYVGAGIGATYSKHNilvdsptLGAFEDWSDRQYNFAYALMAGASYKVSENVSIDMGYQFLHTPGMQY---------------------------------
>UniRef100_A0A431PWW1	79	0.261	1.037E-12	46	168	203	87	234	285
----------------------------------------------GGGVGYQFNNWfRFDLTGEYRtaaqYSAIQSYSDIWSAPGasscgvnarcyDLYHGQQSAAVFLGNAYFDLGT-WYGITPFVGGGIGFATNwqqnlyDVSAQPAGGfgfaANRTQTNFAWQVGAGLAYNVTPNLKLEVAYRYLDMGKFD----------------------------------
>UniRef100_UPI0001F87A79	79	0.267	1.037E-12	46	165	203	87	231	289
----------------------------------------------GAGVGYQFNSWfRADVTGEYRTAANYRATQSYTDiwsapgfspcgigarCHDTYNGQHSAAVFLANGYFDLGT-WYGITPYVGGGIGFAvnwlqnVNDFSAQPAGGfgyaSDTNRTNFAWAVMAGLAYNVTPNLKLEVGYRYLDMG-------------------------------------
>UniRef100_UPI00223212C7	79	0.304	1.037E-12	47	167	203	178	297	316
-----------------------------------------------ISLGYYAGeNGRVDFEAMYSIANIKD-----SNSPPIFDKSASVFAFLLNLYYNPNIQNTQFAPYIGLGIGPTVFrlkKINGSPQNSMPLNVPWFAYQIKLGVDYSIIPEVKTFLGYRYFNVPTP-----------------------------------
>UniRef100_A0A6L8H764	79	0.303	1.411E-12	80	171	203	31	128	153
--------------------------------------------------------------------------------THTVKGDFSMIAFMGNVDYDFDTG-SRWVPYIGGGLGVATISIDTENAQGrslSDDSDTVFAYQVGAGIGYEFpleeGRSITVSLDWRYFATQDPTFKG-------------------------------
>UniRef100_X5GKV5	79	0.264	1.411E-12	16	201	203	65	265	271
----------------FALGFTESDITTHSGFKQVYNPTYASNFAgFSGVIGYYVDDFRIEFEGSYESFeperqwypeGSESYKFFALSRADTMADNkfivLENNGVMnkslnVNFCYDVAHGQVPLAPYVCAGVGADYIKF-------LGRSLPKFSYQVKFGVNYPVSVNIMLFGGGYYHRVVGNKYERVEIayhPSAFTDVPKTTSASATLGTDYFGWEVG-
>UniRef100_A0A7H0EYQ8	79	0.227	1.411E-12	39	161	203	112	246	280
---------------------------------------FNSAFSFNAAFGYQFQLFRAELEVGNQFLSAKNLDydlNTRFPRTGTLSGNMSATTILLNSYFDIPTG-SKFRPYVGGGLGLGIIrgkilnapfcDSGCLPGRDYSLDGTAFAYQLKAGLQYEIARKANIFGELKY-----------------------------------------
>UniRef100_A0A917Q7Z5	79	0.283	1.411E-12	46	166	203	89	228	281
----------------------------------------------GVGVGYRFNSWlRADVTGEYRgrsqYRGLDRVRQTgaaAFNQANEFYFDKTEWVGLVNGYLDLGT-WHGVTPFVGAGAGFAHVTIDNFRDVVtlrsghsgvayaDADSRTNFAWALYAGLGYEVSPNLSLELGYRYLNMGD------------------------------------
>UniRef100_UPI001444C559	79	0.267	1.411E-12	45	166	203	125	253	282
---------------------------------------------WNIASGYQWKNARAELEIGSGAFGNDELKSVSFGgvpndqnqnPPTSGVGKINLTTAFVNGYYDIAT-RSKFRPYLGAGIGLGFI-SDQDNGLNGFDYGTSFAYQGKVGVQYEVVKKGNAFVEFRYVGLTG------------------------------------
>UniRef100_W6I1V8	79	0.259	1.411E-12	42	167	203	60	190	361
------------------------------------------GVTGQASVGYGLGNgLRAELEGFYSW---NDLRSIKSSGPTSSSGKNEKAGAFVNLLYDFDLG-LPVYPYVGVGAGYVWNHnvinsvgAGGNDALHYDKSTDNFGYQGIAGLSYPLpVPGLSLTAEYRFMGLLDP-----------------------------------
>UniRef100_A0A3A0EBN4	78	0.325	1.919E-12	43	169	203	72	201	228
-------------------------------------------FGAGVGFGYHLtDNFRTDVTLGY----LGGDRFSYNDGTNTIDASYTVWSGLVSGYYDIATV-VGITPYVGAGVGLTYTRHELDanfptvpAQISFADRSYDFAYALMAGASYKVSDNVSVDLGYQFLHTPDAKY---------------------------------
>UniRef100_A0A929IT29	78	0.255	1.919E-12	42	162	203	92	231	264
------------------------------------------GYVAGVSLGYtavypdNSADLRFELEAMYRKNddgqvrsdfvattDKDDSDSLDGTLFLTIGGYVEVRSAMFNVLLDFHTP-TRITPYLGLGVGMSQLIASGSVGIVPfDDDEYGLSWQAIAGVGYHLTPGTMLTLEFRYF----------------------------------------
>UniRef100_UPI00082983AF	78	0.276	1.919E-12	4	163	203	25	202	379
----TGPYVDLGGGYNLVQtqhgsfsPTTQADGSTYN-GSTNSAFRHKDGFTGFGSVGYGFGNgLRAEIEGVYNYSQLNH-RNVTAAPGST-SGSDQSYGGFVNVLYDIDLSqfglNSPVTPYVGVGAGYLWQHLNPTTTSYTNgavnrigGTNSSFAYQGIVGAAYDIpsVPGLALTTEYRFIG---------------------------------------
>UniRef100_Q9S422	78	0.250	2.611E-12	47	201	203	1	170	173
-----------------------------------------------GAVGYSMGGPRVEFEVSYETFDvknqgnnyKNDAHKYCALGQQDNSGKAKAnlyvllkseglldISFMLNACYDIITDGMPFSPYICAGIGTDLVSM-------FEATSPKISYQGKLGLSYSISPETSVFVGGHFHKVVGNEF---KDVPAIVPSGSTLAGNHfaivTLNVCHFGIELG-
>UniRef100_A0A4Q6I4R8	78	0.246	2.611E-12	34	201	203	89	272	278
----------------------------------DYSFKYESnpFLGFAGAIGYSMGSPRIELEILYETFDVKNQGNHYKNDAHRYcalcrqdsmdrasgkfvflkNEGLTDISFMINACYDITTEGMPFSPYICAGTGVDLVSM-------FEAINIKLAYQGKLGLSYAISPEAQVFVGGHFHRVAGSEFrEIPAMVPSGSTLPKSQFAIVTLGICYFGLELG-
>UniRef100_A0A858PZE0	78	0.282	2.611E-12	44	170	203	109	246	283
--------------------------------------------SFEGAAGYAMGGARVEVEagykkfaatsdVDYKHADAHQFVGIGREPVFADGnyfvmkiDSITDISVMLNACYDVMHTDLPVSPYVCAGLGASFVDI-------ANQTTSKLAYKGKVGVSYQLTPEISLIAGGFYHGLFDEKFE--------------------------------
>UniRef100_UPI0003FBCC99	78	0.260	2.611E-12	46	166	203	90	234	287
----------------------------------------------GAGVGYRFNSWfRADVTGEYRgranYRGLDRVRwigANGFNQTNELYFDKSEWVGLVNGYLDLG-SWYGITPFVGAGIGFAHVTIDNFRDIGtifpsnvsgfsnsvvyaDKESRTNFAWALYAGLGYEVSPNLSLELGYRYLAMGD------------------------------------
>UniRef100_UPI0020B15C85	78	0.234	2.611E-12	47	168	203	57	205	377
-----------------------------------------------AAVGWGFGNgFRAEIEGSVRSNSISGISTLRIDgrmmPVGNTGGDARTYAAMANIAYDIPFHPFglPLTPYVGAGVGYAWLdlgnatgnepaifhlpnhNTFETPATLSYGSAGAFAYQAMIGTSIPIRilPGLSATVEYRFFGTTRAN----------------------------------
>UniRef100_A0A961Q5G6	78	0.266	3.553E-12	39	161	203	52	159	183
---------------------------------------DDSGLALGGGVGYRFNdNLRADVRVDW----------AGVYDSTVGGNDMQITTGLANLYFDIPTNSM-ITPYLGAGVGYGW-----GTVDGPNNNKDGAAYALMAGASISLTDNIDMDVGYRF-----------------------------------------
>UniRef100_A0A950KNQ7	78	0.258	3.553E-12	32	166	203	34	165	183
--------------------------------SGDVSWLNGHYHTGGGGnvdLGYRFaptnmGDWRLEGEIGYHTF-----------GGDSGYKDAHYYSYMGNLYYDIGGWNMGmaknlqITPYLGAGLG--------DATVDKSGHSNSFAYQGMAGLNFtsASMPNVDWSLGYRYFATSG------------------------------------
>UniRef100_A0A651GD56	78	0.291	3.553E-12	46	165	203	86	221	281
----------------------------------------------GAGFGYQFNSWfRADVTGEYRSSSNFTARDRYPDaglPGGFGYNDFSAtkseLLTLVNAYLDLGT-WSGFTPYIGVGGGFARVDIKNFRDWNelrnvdaraPNGSRWNFAWALHAGFAYDLTDQLKLDVGYRFVSLG-------------------------------------
>UniRef100_A0A4Q6I4S1	78	0.227	3.553E-12	39	201	203	100	281	287
---------------------------------------NNPFLGFAGAIGYSMGGPRIEFEVSYEIFDVKNQGNSYKNdahkycalsrkdngmPAGDTDKNkfvflknegLLDVSLMINACYDITIENMPFSPYICAGIGTDLVSM-------FEITNPKISYQGKLGLSYSISPEASVFVGGHFHRVIGNEFrDIPAITPAGATEIKgTQFAIVTLNVCHFGLELG-
>UniRef100_A0A4Q4CL51	77	0.243	4.833E-12	38	170	203	86	227	245
--------------------------------------LRTSFNTGGGGsiyIGTRLPlNLRAELEGLYRYQDARNIR--TNGVASGARGTNQTAGGMLNLLWDVPLPpggDIGIQPFVGMGVGGVYNRLDVRDAGNttalMQRADWNLAYSFMAGLSMPLSDSSRINAMYRWMQVRDAGLN--------------------------------
>UniRef100_A0A060Q4J7	77	0.317	4.833E-12	47	165	203	125	242	263
-----------------------------------------------ISLGYHaRENGRIDFETMYSWANIK-----SDNPLPVFDKSVSIFAFLLNFYYNPSIQDTQFAPYISLGIGPTVFrlkKVNGSPKNSMPLNVPWFAYQVKLGVNYSIIPEVKAFLGYRYFSIP-------------------------------------
>UniRef100_A0A800BA75	77	0.298	4.833E-12	46	166	203	94	226	274
----------------------------------------------GIGVGWRARHWlRFDGTFEYRgdaVLVAHDTYTGTPPGSNDYTADVKGWLGLANVYWDIY-NWCGITPYVGAGIGWATLSVNGLRDINtgnssafyaADKTQTNFAWALYAGTSVDVSPQVALDLSYRYVNMGD------------------------------------
>UniRef100_A0A3A0F2U1	77	0.272	4.833E-12	46	166	203	86	220	275
----------------------------------------------GVGVGYTFNNWlRGDVTGEWRgkaNFHGSDIVYFNGAPlgTDTYTASKSEWLILANAYVDLGTWWH-ITPFVGAGVGMSRNTISsftdiggpvYSAAFGDKASKWNFAWAVHAGLAYQVTPSMTVELAYRYVNLGN------------------------------------
>UniRef100_A0A8I0FCL0	77	0.280	4.833E-12	49	165	203	144	259	280
-------------------------------------------------LGYYVkENGRVDFEIMYSQINIKNSSD-----TPVFDKSASILALLLNLHYNPTIKNTKFAPYVGLGIGPTIFrlkKFSNSSQNPIPLNVPWFAYQAKLGVDYSIIPEMDLFLGYRYFSIP-------------------------------------
>UniRef100_UPI002230F255	77	0.314	4.833E-12	49	165	203	183	298	319
-------------------------------------------------LGYYAGeNGRVDFEAMYSRVNIED-----STSPLVFDKSASIFAFLLNFYYNPSVQDTQFAPYIGLGIGPTVFrlkRINGSPQNSMPLNVPWFAYQIKLGVDYSIIPEVKTFLGYRYFSIP-------------------------------------
>UniRef100_A0A1A9VJK4	77	0.300	4.833E-12	47	165	203	827	944	965
-----------------------------------------------ISLGYYAGeNGRVDFETMYSRANIED-----SNSPLVFDKSASIFAFLLNLYYNPSVQDTQFAPYIGLGIGPTVFrlqRINGSPQSSMPLNVPWFAYQIKLGINYSIIPEVKTFLGYRYFSVP-------------------------------------
>UniRef100_A0A0W0WCV1	77	0.212	6.574E-12	39	163	203	53	212	243
---------------------------------------FDNGFNAGGRFGYQTNHWRYEGELTYIRTTLNSFRfgllsNLGFDPirVRDVSGQNNMVIGAANLYYDFPEMVPCIAPFLGVGIGYGWFNANfhndlshkrnlllnpnfalnptlfqnpfFQNRLHYSASSGAFVYQGTAGLTYNFTENYALNLAYRYVG---------------------------------------
>UniRef100_M5EKZ0	77	0.243	6.574E-12	4	169	203	45	224	254
----SGWYLRGD--VAYLPQKS-FENEDFAFTPASFDENEDPVFA-SIGFGYHFNDyLRADLNLGYLPGNKINVgydDSATADPATVASGALKnyAYSGMLNGYVDLGT-YVGITPYLGAGIGVVQSKRSLsasyftdngddtdDFVLHDNKTQYSFAYTLNAGLAYQLSKNVSVDLGYQYFSAPDAEY---------------------------------
>UniRef100_UPI00167553A5	77	0.246	6.574E-12	44	170	203	80	231	257
--------------------------------------------AVGKSTGY--GPFRSELELSYTTNRTADhsnlqalggnvsgvdagilfntntpLGITTGRLLEDAQGSVNTIGVMVNGYYDFTVANERVHPFVGVGIGAMNVDVRYKPsgADFADDSATVFGYQAMIGADYDLTDSTVLHAGFRYRGAQPVEIE--------------------------------
>UniRef100_UPI001F4BE78D	77	0.255	6.574E-12	43	178	203	71	236	262
-------------------------------------------FAGGVATGFDFNpqfnvPLRLEVEftarakgssnsGSVSSQQRVDFVDGTYTLSNG-EASVSTQTWMVNSYYDIDTA-TPWRPYLSLGVGLAHNRLQSGGSFSAHDsisgetwfdewlplskSKGRFAWSIGAGVAYDFDKNWSVDLAYRYLDAGRVSGTMTLYDPVD------------------------
>UniRef100_A0A7Y6JSL6	77	0.313	6.574E-12	51	165	203	130	242	263
---------------------------------------------------YARENGRIDFEAMYS-----GINIEGGDSPAVFDRSASIFAFLLNFYYNLSIQDTQFAPYIGLGIGPTVFrfkKVNGSPKNSMPLNVPWFAYQVKLGVNYSIIPEVKAFLGYRYFSIP-------------------------------------
>UniRef100_UPI00140D1052	77	0.271	6.574E-12	46	165	203	89	227	281
----------------------------------------------GGGVGYQINNWfRVDVTGEYRTAANYRATQSYANifglacgarCYDIYSAQHSAAVFLANGYVDLGT-WYGITPFVGGGVGVAVNwlnnlyDLSAQPAGGFgiaqDATKTNFAWAVMAGLAYNITPNFKVELGYRYLDMG-------------------------------------
>UniRef100_A0A371XBB8	77	0.220	6.574E-12	45	194	203	105	300	303
---------------------------------------------FGVGMGYQFTNWlRGDLTARYYKLDVSghdrteacfdgaaaqakffntEFNPALLDCGSEFSSDADAIELMANAYVDLGT-IAGFTPYVGGGVGAVQVRYDdfvgssvcsydggacvpnlyTYNARYEGGDDWRFAYSLMAGISYDISENLKLDAGYRYtdiaggtmFESTNPGVVGSSAEDDGFARHTIQAG---VRYS--------
>UniRef100_A0A419RQ94	77	0.257	6.574E-12	34	166	203	69	225	308
----------------------------------DFETNVDIGWNAGGAIGYKFDsGLRVEIEGEYVTHDIDYHADLFVGNTlvqdqpayfltrtsgttpvvtllNDGRGDVESYGGFLNILYDFDLG--AIEPYIGAGAGIYVIDVDYLPGGVDiaNDADTTFAYQGIAGISGDLSRNVQLFAEYNYRRLFD------------------------------------
>UniRef100_UPI002232A1B3	77	0.304	6.574E-12	47	167	203	184	303	322
-----------------------------------------------ISLGYYAGeNGRVDFETMYSRANIED-----SNSPPVFDKSASVFAFLLNFYYNPSIQGTQFAPYIGLGIGPTVFrlkRISGSPQNSMPLNLPCFAYQIKLGVNYSIIPEVKTFLGYRYFSIPTP-----------------------------------
>UniRef100_A0A4Y6V7H1	77	0.259	6.574E-12	4	163	203	25	202	379
----TGPYVDLGGGYNLVQtqhgsfsPTTQADGSTYN-GSTKSSFRHKDGFTGFGSVGWGFGNgLRAEIEGVYNYSQINHRNLTA--RTGTTSGSDQSYGGFVNVLYDIDLTqfglNSPVTPYVGVGAGYLWQHLNPTTTTYSNgyvnrngGTNSSFAYQGIVGAAYDIpsVPGLALTTEYRFIG---------------------------------------
>UniRef100_A0A844ZZV8	77	0.250	6.574E-12	42	166	203	74	223	404
------------------------------------------GWNANGQIGYAFDNgFRIELDGSYVTYDIDyhtnafvggtaigqqDAAILTRGPITGISvdnalangqGDVETYGGFLNVLYDFDLG--GVTPYLGAGAGVYVIDVDYIPNGTliANDADTTFAYQGIAGVSGDLSDNVQLFAEYKYRGLFD------------------------------------
>UniRef100_A0A2P1L4H1	76	0.756	8.941E-12	93	166	203	0	73	75
---------------------------------------------------------------------------------------------LVNVYCDIAIEDMPITPYVGVGVGAAYISNPSKVDAVKDQRGFGFAYQAKAGVSYDVTPEIKPYAGARYFGSYG------------------------------------
>UniRef100_A0A193CKI0	76	0.241	8.941E-12	44	166	203	41	174	191
--------------------------------------------SFDGAVGYSLGGARVELEASYRRFATLADGQYAKSGTESLAaitrdavitennyfvvkiDEITNTSVMLNGCYDVLHTDLPVSPYVCAGIGASFVDISKQ-------VTTKLAYRGKVGISYQFTPEISLVVGGFYHGLFD------------------------------------
>UniRef100_A0A6N7JQS8	76	0.281	8.941E-12	42	166	203	62	186	206
------------------------------------------GFNGTLAVGYRWDDFRFELEGFYGKLvevKGTVPATVSVPWGYRLPGQVTMMSAMVGAYYDWHVTDI-YQPYVGLGLGAAHVRNKSATLLV--DTGTSPAGFLEAGLNMRLADGVSVAPAYRYMGVRG------------------------------------
>UniRef100_UPI001CFFD061	76	0.269	8.941E-12	43	189	203	83	259	263
-------------------------------------------LAGALGLGYRINDmFRTDVTAEFFASDmEGDFDAARPCSASSPAGttctydgaaDVRAYGLMLNGYLDIA-NVAGFTPYVGAGVGVTRVVWDdfsadsacigaacggggSDAASFSGKSDWRFSYALMAGVTYALTDRVKLDVGYRYSDIaGGAMFRSADGDADDdgFRRHEVRAGIH-------------
>UniRef100_A0A9D8W7U5	76	0.263	8.941E-12	46	176	203	86	230	274
----------------------------------------------GGAVGYRLNDWfRGDISAEYRMRtafdgldRYDTTGDGTWDGTNDYTADKSEIVLLANAFVDMG-SYHGISPYVGAGVGASYTMIDDMVDVNTptggvafagDNGEWSLAWALYAGLGFEVNDQLTLDLGYRYLHIGDAE--SGDVDP--------------------------
>UniRef100_Q93DD4	76	0.228	8.941E-12	39	169	203	95	236	275
---------------------------------------NNPFLGFAGAIGYSMDGPRIELEVSYETFDVKNQGNNYKNEAHRYcalsrqatiadnkfvflkNEGLLDISFMLNACYDVISEGIPFSPYICAGIGTDLVSM-------FEVTNPKISYQGKLGLSYSISPETSVFVGGHFHKVMGNEF---------------------------------
>UniRef100_UPI0020253ED4	76	0.284	8.941E-12	49	167	203	183	300	319
-------------------------------------------------LGYYAGeNGKIDLEAMYSKVNIED-----SNSPPIFDKSASVFAFLLNLYYNPNIQNTQFAPYIGLGIGPTVFrlkKINGSPQNSMPLNVPWFAYQIKLGMNYSIIPEVKTFLGYRYFSIPTP-----------------------------------
>UniRef100_A0A9D1JX82	76	0.220	1.216E-11	43	161	203	71	220	244
-------------------------------------------FAGEITAGVKIGSVRAELEAAIRSASEDDyelfngtvfeMGPLSVPAEIETSTSVRHNSYMANVYYDFDFGNSSWTPYIGAGVGlgvyrqkatvdidlpdqfegpAAAMGIPVGEMEVANDTLYEFEWQVGIGTAYHFSEDWAMDIGYRF-----------------------------------------
>UniRef100_UPI001F16C379	76	0.296	1.216E-11	45	165	203	143	262	283
---------------------------------------------GSASLGYYaAENGRVDFEVMYSKVNIKD-----SNATPIFDKSAGIFTFLLNFYYNPRIQNTKFAPYAGLGIGPTVFrlkKVNEPNKDLMPLNVPWFAYQVKLGVDYSIIPEIKTFLGYRYFSIP-------------------------------------
>UniRef100_UPI001A950EFB	76	0.220	1.216E-11	4	161	203	45	240	314
----SGWYLRGDIGYNF---KSKTDGhydfynVGFGNDGVDNTEYYDSITlknsaNFGAGIGYRVSDhFRTDLTVDYFRTGVEGSSrcgylveiGYGLDPVNnncryDDSSHASIWTAMANAYVDIGT-YGRITPYIGAGLGFAHVKYDdmentiscggaacdasgIYHGTHPGESSWRFASSLMAGASVDITDSLKFDAGYKY-----------------------------------------
>UniRef100_A0A961VYQ1	76	0.270	1.216E-11	78	165	203	173	267	315
------------------------------------------------------------------------------DPVDPMHTSLKTTTLMFNAYYDLG-KFGRFVPYVGAGIGAAYHQLddiyftgnPNLTNHIHGNNDIAFAWSLMAGVGVQLTDRAVLDVGYRYIDTG-------------------------------------
>UniRef100_UPI001CF30775	76	0.322	1.216E-11	46	165	203	177	295	316
----------------------------------------------GVSLGYYAGeNGRVDFEAMYSTANIED-----SNYPPLFDKSASVFAFLLNFYYNSSIRDTQFAPYIGLGIGPTVFrlkKINGSPENSMPLNVPWFAYQIKLGVDYSIIPEVKTFFGYRYFSIP-------------------------------------
>UniRef100_A0A951BEA6	76	0.265	1.216E-11	18	168	203	71	261	319
------------------PSFTDAAGNTYVGAFNSYNFFKPSLGASGfvdIGVGYQFNNWfRADITGEYRGGSSFSALDTLNDSGtfttaagvaspashslrNFYKGTLSSIVLLANGYIDLGT-WYGITPYIGAGVGGTQNSLRDTTdtgffstvvggvsgapsptgGFFSDGNKTNLAWAVMAGLGYQVTPNVKLEMGYRYLNLGEFK----------------------------------
>UniRef100_A0A925B5N8	76	0.229	1.216E-11	40	163	203	68	211	381
----------------------------------------DTGFVGVASIGYGLGNgLRLEIEGSYRQNQVGKANNLVGaGGVSASGGDQNKYGGMFNVLYDINIAGSPITPYVGLGVGYSWVQqqntrysgrvgpvagfpTGFNELLRTNAAEGSFAYQAIVGGAFALGvPGLSLTAEYRFLG---------------------------------------
>UniRef100_Q84HV8	76	0.280	1.216E-11	87	202	203	748	862	867
---------------------------------------------------------------------------------------IGSTSVMLNACYDLLTDGMGVVPYACAGIGGNFV------SVVDGHINPKFAYRVKAGLSYALTPEISAFAGAFYHKVlGDGDYDelplSHISDYTGTAGKNKDTGIASFNFAYFGGELGV
>UniRef100_A0A6G6WNY1	76	0.283	1.654E-11	43	161	203	63	162	186
-------------------------------------------FAVGGGVGYQFNDyLRSDVRVDWS-----------GDYSVGDGADANLTTVLGNMYFDWR-NDTAFTPYVGAGAGWGWL--------GGDESDDGFTYALMAGVSVDMSQSIALDFGYRY-----------------------------------------
>UniRef100_Q5W8Z1	76	0.234	1.654E-11	39	169	203	50	191	224
---------------------------------------NNPFLGFAGAIGYSMDGPRVEFEVSYETFDVKNQGNNYKNEAHRYyalsqqdtitehkfvvlkNEGLADISFVLNACYDVTTEGIPFSPYICAGIGTDLVSM-------FETTNPKISYQGKLGLSYSISPEASVFVGGHFHKVIGSEF---------------------------------
>UniRef100_A0A972VAI3	76	0.291	1.654E-11	44	163	203	68	189	238
--------------------------------------------AVSLAVGRRMSKyLRLDVEGFYQRNEIDRGD----SSLIVYGGRERTVGALANLYLDLPF-FYGFRPYIGGGVGWANVHSRVDSGfvffgvSRDTITKDTLAYQLVAGASYALTPHIELDFRGRYFG---------------------------------------
>UniRef100_A0A366DUZ9	76	0.269	1.654E-11	44	161	203	89	202	238
--------------------------------------------AYSGGVGYQFtNNIRGDITAGYRKL-----------KASGEPVEADVWEVMANAYYDIG-NFSGVTPYVGAGLGMANVDYKVGykiPGTNDDafggRNTTRLQWALMAGAAIDVTENIKFDLGYRY-----------------------------------------
>UniRef100_A0A0W0SDC6	76	0.234	1.654E-11	44	161	203	80	228	258
--------------------------------------------GGGGQLGYRYCGFRFEGELFYNYNSYDDITLGGYTLNTspnstlaypfsnlSISGNTTLGAALFNVYYDFYDMDWddvSWMPYIGLGIGYGYVRNKvnlefnstnssgatvVTTLVDLSENTSTPVGQAILGVSYLFNDSFSMGLDYRY-----------------------------------------
>UniRef100_A0A7Y6NA42	76	0.308	1.654E-11	47	165	203	131	248	269
-----------------------------------------------ISLGYYAGeNGRIDFETMYSKVN---IKNGNSPPVLDRSASI--FSFLLNFYYNPSIQDTQFAPYVSLGIGPTVFrlkKINESPQNSMPLNVPWFAYQVRLGVNYSITPEIKTFLGYRYFSIP-------------------------------------
>UniRef100_B1N6C0	76	0.245	1.654E-11	0	202	203	29	265	272
SEEKRGFYVGTQYrvgvpnfsnfsAAETIPGLTKKifalsyDATDITKETSfkqaYDPTYASSFNSFSGVMGCYFNSMRIEFEGSYSHFeserqfyreGSNNYKFFALSREETITSKkfvvlenngVIDRSLNVNFCYDITRGDVPLAPYVCAGVGADYIKF-------LGISLPKFSYQVKFGVNYPVKSNIMLFGGGYYHKVVGSKYERveIAYHPSIEEAPKITSASANLNTDHFGCEVGI
>UniRef100_UPI0006D4C40B	76	0.250	1.654E-11	6	163	203	28	196	275
------FYFGAGYSGQLLsragPLEVKtTDTVISNKKLSEYGRGYSPLIAFGYAGELDNHNYRVELEGMYSSVKANDIgsedvsygkyfgeganRKIYRYKTEVNNEQVENTSTTANIYYYWK---NLFSPYVGIGIGGTRMKM-------FEKAQIRPAYQLKAGLDFQITEGVNMHIGYRHFG---------------------------------------
>UniRef100_A0A977ITL6	76	0.308	1.654E-11	44	171	203	104	242	275
--------------------------------------------SFEGATGYAMGGARVEIEAGYkkfasvadgEYRHADAHNYVAVGRADVLDannyfvmkiDSVTDTSVMLNACYDVMHTDLPVSPYVCAGLGASFIEI-------AKHAISKFAYQGKVGVSYQLTPEISLVAGGYYHGLFDEQYDS-------------------------------
>UniRef100_UPI001BAC2675	76	0.250	1.654E-11	45	177	203	84	242	278
---------------------------------------------FDVGVGYRFNNWfRADVTGQYRgKANLHGSQSVRLGPTdveaNTYTGSKSEWVVMANAYVDLGTWWC-ITPFIGAGLGGAYNQLSSFQdngvrytngalsnsvTYFDTNGKWNFAWAAHAGLAYKVNPGFTVELAYSYMDLGEASpgnfraFDGSISGPT-------------------------
>UniRef100_UPI001BDAF7DF	76	0.322	1.654E-11	49	165	203	177	292	313
-------------------------------------------------LGYYAGeNGRVDFEVMYSTANIKD-----SNSPPVFEKSASVFAFLLNFYYNSSIQDTQFAPYIGLGIGPTVFrlkKINGSPENSMPLNVPWFAYQIKLGVDYSIIPEVKTFFGYRYFSIP-------------------------------------
>UniRef100_UPI0022315BFA	76	0.292	1.654E-11	47	165	203	181	298	319
-----------------------------------------------ISLGYYAGeNGRVDFETMYSIVNIEN-----SNSPPVFDKSASIFAFLLNFYYNPSVQDTQFAPYIGLGIGPTVFrlkRINGSPQNSMPLNVPWFAYQIKLGVNYSIIPEIKTFLGYRYFSIP-------------------------------------
>UniRef100_A0A7W8ANJ9	75	0.278	2.248E-11	44	161	203	90	199	235
--------------------------------------------AYSGGVGYQFtDNIRGDVTVGYRKM-----------TVSREPVEAGIWDVMANAYYDIG-NFSGVTPYVGAGLGMAKVDYKVHGPVGEyinGRDTTRLQWALMAGAAIDVTENVKLDFGYRY-----------------------------------------
>UniRef100_A0A7S8EF39	75	0.277	2.248E-11	35	165	203	70	212	246
-----------------------------------YEDEKYSPISGTIGMGYHFNDvFRSELNVGILPGSKQSLGYLTPDSSVTLEAENEFWTGMVNAYADLGTV-VGITPYIGGGVGFVYNKHMFTGSQNfadpayvdiafsDEARRYDFAYSLGAGVSYAVAKNLSVNLGYEYLSAP-------------------------------------
>UniRef100_A0A527KNM0	75	0.268	2.248E-11	4	169	203	44	223	253
----SGWYLRGD--VSYLPEKS-FENEDFAfTPASFSNKEDPIFASIG--FGYHFNDyLRADLNLGYLPGNKISVgydDSATADPATVASGTLKNYafSGMLNGYVDLGT-YVGITPYLGAGIGvvqskrklsASYFTDNDDPTDDfvlqDNKTQYSFAYTLNAGLAYQVSKNVSVDLGYQYFSAPDAEY---------------------------------
>UniRef100_Q5GTI2	75	0.317	2.248E-11	47	165	203	131	248	269
-----------------------------------------------ISLGYYAGeNGRIDFETMYSKVN---IKNGNSFPIFDRSAGI--FAFLLNFYYNPSIQDTQIAPYVGLGIGPTVFrlrKINGSPQNSMPLNVPWFAYQVKLGVSYSIIPEIKTFLGYRYFSIP-------------------------------------
>UniRef100_A0A9D9DF61	75	0.211	2.248E-11	43	161	203	83	252	276
-------------------------------------------FAGEITAGVKIDNVRAELEVALRSASEDDYDVFDGDLVSSIAGgmpglqggvpaeietstKVRHNSYLANVWYDFELANSNWTPYIGAGVGFGVYrqkatvdieidqlalkqfiddnpmagavvgntlkNIPLGERTVADDTLYRFEWQVGLGAAYNFNENWALDIGYRF-----------------------------------------
>UniRef100_UPI00064A7CF5	75	0.296	2.248E-11	47	167	203	167	286	305
-----------------------------------------------ISLGYYAGeNGRVDFETIYSKVNIEN-----SNSPPVFDKSASVSAFLLNFYYNPNIQNTQFAPYIGLGIGPTVFrlkKINGLPQNSMPLDIPWFAYQIKLGVDYSIIPEVKTFLGYRYFNIPTP-----------------------------------
>UniRef100_UPI002024F4BA	75	0.305	2.248E-11	51	165	203	193	305	326
---------------------------------------------------YDGENGRVDFETMYSKVNIEN-----SNSPPVFDKSASVFAFLLNFYYNPSIQGTQFAPYIGLGIGPTVFrlkRISGSPQNSMPLNVPWFAYQIKLGVDYSIIPEVKTFLGYRYFSVP-------------------------------------
>UniRef100_A0A149SU00	75	0.265	2.248E-11	4	163	203	25	202	381
----TGPYVNIGGGYNLVQNqhasfspTTQADGSTSNAGSSSQFRHKDGFTGFG-AFGWGFGNgLRVEVEGVYNYSQINHRNKTA--ATGSTKGSDQAYGGFVNVLYDIDLAHFglnvPVTPFVGVGAGYLWqhynpitTNYSNGAVNRVGGTQGSFAYQGIVGAAYDIpgVPGLAVTTEYRFIG---------------------------------------
>UniRef100_UPI0019038937	75	0.300	3.057E-11	43	161	203	63	164	188
-------------------------------------------FAVGGGVGYQFNDyLRSDVRVDWS-----------GDYEVGDNADASLTTVLGNMYVDWK-NDSIFTPYIGAGAGYGWVSA------DDGLSDDGFTYALMGGVSVDMSQSIALDFGYRY-----------------------------------------
>UniRef100_A0A5M6ZB83	75	0.230	3.057E-11	39	166	203	77	232	262
---------------------------------------FDTGLFVAGAAGFRFSEvLRVEAELSWLSADVDTHRDVQAGGnalgaadaavlitgsaplgvsvadlVADGRGDLRSLGYAINGYYDFAIPDTDFSLYGGIGLGVAEVKVRYRPSDVDivDDTKMVGFWQVMAGASFDVAPNTALFAGYRYRRHND------------------------------------
>UniRef100_UPI00046D2746	75	0.338	3.057E-11	49	165	203	133	248	269
-------------------------------------------------LGYYAGrNGRVDFEATYSRF---DIKNGNSPPIFYRSAGI--FAFLLNVYYNPSIQDTQIAPYIGLGIGPAVFklrKINGLSQNSMPLNVPWFAYQVKLGVDYSIIPEIKPSLGYRYFSIP-------------------------------------
>UniRef100_UPI001D191855	75	0.217	3.057E-11	44	168	203	105	264	302
--------------------------------------------SFGVGFGYQFTDyFRGDLTARYWSADIDGGDriGSCFDYVTATGGTASQAScdsttsasatgleLMANAYADLGT-FVGFTPYVGAGAGAVKVKYDdvnvshgctlngtacansfyNSEASYDGATSWRFAYSLMAGVSYDISRNLKVDLGYRFLDVDGGD----------------------------------
>UniRef100_A0A948R0K1	75	0.262	3.057E-11	81	201	203	162	293	302
---------------------------------------------------------------------------------DPIHTSVKSYTLMANLYYDLG-QYHGFVPYVGAGVGAAYhmvddvyfTDNPNLTNRIEGDKELSFAWSLMAGVAYQVSDRAILDFGYKYIDMgsaqsgrvDNAGFLNPQVDIDDIAAHEFKIG---LRYH-FGSESG-
>UniRef100_Q4ECM5	75	0.300	3.057E-11	47	165	203	178	295	316
-----------------------------------------------ISLGYYAGeNGRVDFETMYSRANIEN-----SNSPLVFDKSASIFAFLLNFYYNPSVQDIQFAPYIGLGIGPTVFrlkRISGSPQNSMPLNVPWFAYQIKLGVDYSIIPEVKTFLGYRYFSVP-------------------------------------
>UniRef100_A0A257QM04	75	0.275	3.057E-11	43	175	203	62	205	361
-------------------------------------------YATEASIGYGLGNgFRAELEGNYYRYTAHSVTGNFFNGASSTrqSGAESTYGALFNVFYDFSVGSSIF-PYLGAGVGYEETNISKLYNNFDagegyvSGTKGNFAFQVIAGVSYPIAmvPGLSLTADYRFMDLPGShNFKIPGDD---------------------------
>UniRef100_UPI001B8B27C0	75	0.265	3.057E-11	4	163	203	25	202	379
----TGPYVDLGGGYNLVQNqhghfspTTQADGTSSNAG-SKSQYRHHDGFTGFGAFGWGFGNgLRVEVEGLYNYSQLNH--RNHTAATGSTRGSDQAYGGLVNVLYDIDLANFglnvPVTPFVGVGAGYLWQHYNPTTTQYDNgnvtrmgGTQGSFAYQGIVGAAYDIpnVPGLAITTEYRFIG---------------------------------------
>UniRef100_A0A3G2C5C6	74	0.675	4.156E-11	5	79	203	0	79	80
-----SYYVRLQYNGEILPLFTKVDGaTGAKKKTADTDTttdlYKASFMAGGGAFGYKMDDIRVDVEGLYSQLXKNDVTGAAFNP---------------------------------------------------------------------------------------------------------------------------
>UniRef100_UPI001C693352	74	0.269	4.156E-11	44	161	203	88	201	237
--------------------------------------------AYSGGVGYQFtDNIRGDITAGYRKLKV---------GGEPIEADI--WEAMANAYYDIG-NFSGVTPYIGAGLGMANMDYkvgykdaDTGKNLIDGRNTTRLQWALMAGAAIDVTENIKFDLGYRY-----------------------------------------
>UniRef100_A0A1L3SXM4	74	0.250	4.156E-11	43	191	203	83	243	251
-------------------------------------------LGGSVGFGYHWSDyFRTDVNFGFLSKNDQNLSFSNPGVSTTTVGvDNQAWTGMANAYVDLGT-FVGLTPYIGAGVGFVYSQREqgyyqnfvdpnvLDIALTDDKNQFSFAYTLNAGAAYRLTNNLSLDVGYQFLSAPDLEY-SEISNGLPVVREGVDIHQVKV-----------
>UniRef100_A0A6I0EAK7	74	0.266	4.156E-11	46	161	203	92	225	278
----------------------------------------------GLGIGWQARHWlRFDLTGEYRgdaaffgadSYRDPFASSGTGAATNEYTADIKSWLGLVNAYIDMG-NWCGFTPYIGAGIGFASLTVEGLKDINvpnhgvafgANSTSTNFAWAIHAGVSYDVTPQMVVDLAYRY-----------------------------------------
>UniRef100_A0A0F3NMY2	74	0.221	4.156E-11	34	202	203	102	299	305
----------------------------------YKPTYNNSLTGFSGLIGYSMNsGMRIEFEGSYEDFELKNPGGYTLKDGykyfvaaynlksgssdevdsgskkyfIIKNSNIVVASTMINACYDFALDSlsnvREISPYLCAGVGGSFVK-------VFNSQHIKFAYQAKAGVSYFISPSVAIFADGYYEGILNNkfrNFSSYNHESNTSSSMNFD---HNVIYatldfNYFGAEVGV
>UniRef100_A0A5E4MU38	74	0.248	4.156E-11	34	169	203	4	148	326
----------------------------------DYKPHYHSVLSAGIALGYQVESLgKGELELRRSQVKVDNI-GLTEGPifisykvkdqqesmkiSEVNNDRIESTSIMANMYYHSHNGRFSFSPYVGVGLGATQTKM-------FEVESVDPAYQIKAGFSHNVSNSVSMQLGYSYFGVIGNMF---------------------------------
>UniRef100_A0A258N4Y2	74	0.304	5.649E-11	87	188	203	1	101	112
---------------------------------------------------------------------------------------VAATTALASAYWDIATWN-GLTPYVGGGLGFGIVSLERDpflPVGGIHTQDWRFAWELAAGVSWAITPGLSLDLGYRYLAIDMP---GVSAQPSTPVVQEIDAHQ--------------
>UniRef100_A0A3N5GV65	74	0.276	5.649E-11	43	164	203	11	113	134
-------------------------------------------FAGGVGVGYQFTDyLRSDLRVDY-------AGVYTNGP------DMSVTTALGNLYFDIPTG-TVITPYLGAGAGYGWAPVDGGPDKD------GFAYSLMAGASFDLSDSLDLDIGYRFRSV--------------------------------------
>UniRef100_A0A847ZQ81	74	0.306	5.649E-11	39	161	203	56	162	186
---------------------------------------DDSNFVFGGGVGYRYsDNLRVDVTADWS-----------GDYTVAPGAEISTTTVLGNVYYDFA-NDSMFTPYIGVGAGYGW-----AEGTGGIADDNGFAVGAAAGFSVDLTSNIAIDTGYRF-----------------------------------------
>UniRef100_A0A2E1XV23	74	0.241	5.649E-11	45	164	203	93	241	283
---------------------------------------------FSAGFGYHFNDWlRADLTGE---RFKGRFDGTTSDPfacgnpldptttcASRDTADFTAYSVMANAYVDLGTV-VGITPYVGAGAGVTWMRwgnltntsfcvdgtalcggAGATTTTHTGMDSTRFTWALMAGASYDISPNLKLDLGYRYRKV--------------------------------------
>UniRef100_UPI001EDEC9E4	74	0.230	5.649E-11	6	165	203	46	231	292
------WYLRGDVGASVytAPTYSATDGLT----KNFFNSSQGGGFFGGVGVGYQFNNfFRADITGEFRSTDLRFGSFIDFGAAGSGnyarvfnlsNGHYNAGVFLANGYFDIGT-WYGITPFVGGGVGVAlnsfsgwtdsgtisfyepfVNNLPTSPGIFKARTTESFAWALHAGLAYDVTPNFKVELAYRYLNTG-------------------------------------
>UniRef100_UPI000444A9D0	74	0.216	5.649E-11	45	202	203	107	288	293
---------------------------------------------FNGAIGYSFSDgLKIEIEGFHEKFDVKnpggytnvkdayryfalarDLKTDSFQPKAKDSGiyhtvmkndGLSILSTMVNVCYDFSLGELPVLPYICAGMGINAIEF-------FDALHVKFAYQSKLGINYQLFTKVNLFVGGYYHQVIDNQFKNLNVNHVDTLakSPKVTSAVATLDIAYFGGEAGV
>UniRef100_Q2GF64	74	0.216	5.649E-11	45	202	203	107	288	293
---------------------------------------------FNGAVGYSFPDsLRIEIEGFHEKFDVKnpggytqvkdayryfalarDLKDGFFEPKAEDTGvyhtvmkndGLSILSTMVNVCYDFSVDELPVLPYICAGMGINAIEF-------FDALHVKFAYQGKLGISYQLFTKVNLFLDGYYHQVIGNQFKNLNVNHVYTLKesPKVTSAVATLDIAYFGGEVGI
>UniRef100_A0A9E9G130	74	0.238	5.649E-11	45	201	203	103	298	325
---------------------------------------------FGVGVGYRVNDyFRTDLTLDYFRAGVEGSSKCAylveigylLDPTNnncryNDSSHASVWTAMANAYVDIGT-YGRITPYIGAGLGFAHVKYddmeneiscgggpcngnPVYHGTHPGESSWRFASSLMAGASIDITHQLKFDAGYKYTRIAGgkaFGYDGVDSANGASGVQSHDNGfnihtvRAGLRYEFGGAGFG-
>UniRef100_A0A0D6PMI8	74	0.265	5.649E-11	4	163	203	25	202	381
----TGPYVNIGGGYNLVQqqhgRFSPTtqaDGTTSNNASSSRLRHKDGFTGFG-AFGWGFGNgLRVEVEGVYNYSQINHRTPTAV--HGSTKGSDQAYGGFVNVLYDIDLAHFglnvPVTPFVGVGAGYLWqhynpitTNYANGAVNRIGGTQGSFAYQGIVGAAYDIpaVPGLAVTTEYRFIG---------------------------------------
>UniRef100_A0A6J3WSM0	74	0.656	7.679E-11	41	136	203	3	96	98
-----------------------------------------SFIAGGGAFGYKMDDIRVDVEGLYSKLAKDT--DVVNTSETNVADSLTAFSGLVNVYYDIAIEDMPITPYVGVGIGASYISKPSSAEKVKDQTGIG------------------------------------------------------------------
>UniRef100_UPI0008314C56	74	0.248	7.679E-11	46	161	203	75	196	250
----------------------------------------------GAGVGYRFDeMLRVDLSADYLLARRAQ--GTLAAAPTQESARISGLTFLANAYVDLP-NSSALTPYFGAGIGssylitgdVAATAADGSVARHGGARKWSLAWAMMAGVGLEISPQLSLDAGYRY-----------------------------------------
>UniRef100_A0A976VMP6	74	0.276	7.679E-11	30	169	203	69	224	254
------------------------------TPASFDEKEDPIFASIG--FGYHFNDyLRADLNLGYLPGNKIGVGYDDSGTTVAYTQASAdlknyAYSLMLNGYVDLGT-YVGITPYVGGGVGivqstrklsASYFTNNSDPTDDfvqsDDKTQYSFAYTLNAGLAYQVTKNVSVDLGYQYFSAPDAEY---------------------------------
>UniRef100_A7LFH7	74	0.274	7.679E-11	26	171	203	83	246	282
--------------------------TLNVSDPTNFTQNDPSFkfaksllTSFEGATGYAIGGARVEVEVGYKKfetLTDNDYKHAESHNFVAVSrdmaltpdnffvmkiDSIKDISVMLNACYDVMHTDLPVSPYMCAGLGASFIDIS-------NHVTSKLAYRGKVGVSYKLTPEISLIAGGFYHGIFDEQYTG-------------------------------
>UniRef100_A0A2S0NBS1	74	0.255	7.679E-11	46	166	203	92	240	295
----------------------------------------------GLGAGYQFNSWfRVDVTGEYRAGGRlrgmdyvnFDQSGGTTSQTNLYNGGTRSIVGLANFYVDLGTfcQIGCLTPYVGAGFGFAHTTVSNFTDTStgfnsvtgatgslggyaTTASRTSFAWALMAGVGYKVNERLTLEAGYRYLSLGD------------------------------------
>UniRef100_UPI001BD9D7F1	74	0.308	7.679E-11	47	165	203	166	283	304
-----------------------------------------------ISVGYSAGeNGRVDFETMYSKVNIED-----SNSPPVFEKSASVFAFLLNFYYNSSIRDTQFAPYIGLGIGPTVFrlkKINGSSENSMPLNVPWFAYQIKLGVNYLIIPEVKTFFGYRYFSIP-------------------------------------
>UniRef100_A0A926B5C4	74	0.238	7.679E-11	35	161	203	79	236	308
-----------------------------------YDEFKTeSTASFGAGVGYRFTDhVRGDITVDYFKADLRGssecaylvevgyfLNPVDNDCRYDDTSKVSVWTTMANAYIDIA-KYGRFTPYVGAGLGFSHVKYDRQRneivcgssgscpaenyvGYHEGESTWRFASSLMAGASIDLTERLKLDAGYRY-----------------------------------------
>UniRef100_A0A4Q6I483	74	0.217	7.679E-11	32	181	203	116	278	317
--------------------------------PGYHPTYTDSLLGAGGIVGYSINNFRIELEAFYEKFSIKVTTGYNYDTEYLIIGTaINSNSqpthyhcmkntgivlspFLVNACYDFTLKiTKKIAPYLCLGVGGDFIDFLGQTSLKSF-------YQAKAGVSYAISPNLTFFVDGSFHGHMNNQFSGLLVDyPFDQSQ---------------------
>UniRef100_UPI001F3ADB68	74	0.276	7.679E-11	4	181	203	25	219	381
----TGPYVNVGGGYNLVQnqhahisgFGGGADNDANGTSASQYR--HNTGFTGFGAFGWGFGNgLRAEVEGVYNYSNI-DHRGGTSIPGHTRGSD-QSYGGFVNVLYDIDLKqfgiDAPVTPFVGVGAGYLWQHYNPTqtnfvggNTSRLGGTNGGFAYQGIVGAAYDVGvPGLQLTTEYRMIGQPGSFTDGAFTSTANYTN---------------------
>UniRef100_A0A6A6K1P8	73	0.280	1.044E-10	87	202	203	20	134	180
---------------------------------------------------------------------------------------IGSTSVMLNACYDLLTDGIGVVPYACAGVGGNFV------SVVDGHINPKFAYRVKAGLSYALTPEISAFAGAFYHKVlGDGDYDelplSPIADYTGPAGKNKDTGIASFTFAYFGGELGV
>UniRef100_UPI00056F8C12	73	0.289	1.044E-10	49	165	203	76	191	212
-------------------------------------------------LGYYAGeNGKIDFEAAYSIANIED-----SNSPPVFDKSASIFAFLLNFYYNPSVQDTQFAPYIGLGIGPTVFrlkRINGSPQNSMPLNVPWFAYQIKLGVDYSIIPEIKTFLGYRYFSVP-------------------------------------
>UniRef100_A0A1P8YY65	73	0.241	1.044E-10	44	166	203	79	212	225
--------------------------------------------SFDGAVGYSLGGARVELEASYRRFAtladgqyaksgaealaavSRDAALNATNYFVVKVDEIINTSVMLNGCYDVLHTDLPVSPYVCAGIGASFVDISKQ-------VTAKLAYRGKVGISYQFTPEISLVAGGFYHGLFD------------------------------------
>UniRef100_X6CR59	73	0.270	1.044E-10	43	169	203	84	230	260
-------------------------------------------FFGSVGFGYHFNDyLRADLNFGYlpgnsaeaSYNDSAVVTLPTLPTVGSASLKNYAFSGMLNGYVDLGT-YVGITPYIGAGVGVVRstrklsatyidnNDPANNLTQKDNKNQYSLAYTLNAGLAYQVTKNVSVDLGYQYFSAPDAEY---------------------------------
>UniRef100_A0A951M6G5	73	0.258	1.044E-10	46	169	203	83	232	262
----------------------------------------------GGGVGYKINNWfRADVTADYTFAGNIRASYLVPNCClATDKTGLASWAVLANGYVDLGT-WSAITPYVGGGVGYAFTEVSkivneqftqtitgsfvpmLDPTTglpilnaFPTHTTGRFAWALMAGAAIDVAPSTKLDFGYRYLNVSDARF---------------------------------
>UniRef100_A0A7Z3DZI5	73	0.325	1.044E-10	47	165	203	131	248	269
-----------------------------------------------ISLGYYAGeNGRIDFETMYSKVN---IKNSNFPPALDRSASI--FSFLLNFYYNPSIQDIQFAPYIGLGIGPMIFrlkKINESPQNSMPLNVPWFAYQVRLGVDYSITTKIKTFFGYRYFSIP-------------------------------------
>UniRef100_A0A0U5F290	73	0.263	1.044E-10	4	171	203	25	207	271
----TGPYVNIAGGYNLVQNqhahFAAAPGATPPGGTSSQLRHNTGFTGFG-AFGWGFGNgLRTEIEGVYNYSNIDH--NPGSSAPGRTHGSDQSYGGFINVLYDIDLKqfgiDAPITPFVGVGAGYLWqhynpvttVYANNEGSRRITGTNGGFAYQGIVGAAYDTgIPGFQVTTEYRMIGQPGSFMDG-------------------------------
>UniRef100_A0A7V2SM64	73	0.317	1.418E-10	57	161	203	93	192	196
---------------------------------------------------------RVEVTGGYR------FKGSLKDDASGLDADLETYTGFVNAFWDI-TNYNGFTPYLGAGVGVAYHRLTnvTLPGGSSNGNRADLAYSFSAGVSYDISSNLLLDIGYRY-----------------------------------------
>UniRef100_A0A1B9N673	73	0.263	1.418E-10	43	167	203	64	211	242
-------------------------------------------LAGSLNLGYNFfsdyddVPVRAELSFTLRgNADKNENRYDiyeEYHLRTTQKVKVRMNTLMLNGYYDINIDDLPITPFIGAGVGVAFTKLEnnykekynvsvdgVDYERSLSKTKTKFAWNVAAGVGYKLNNNIDLDFTARYVDAGKV-----------------------------------
>UniRef100_A0A7Z3HWH7	73	0.317	1.418E-10	47	171	203	131	254	269
-----------------------------------------------ISLGYYAGkNGRVDFEVAYS-----KVDIKNGNPSPVFDRSASIFAFLSNVYYNPSIQGIQTAPYIGLGIGPAVFrlrKINRPPQNPMPLNVPWFAYQVKLGINYSIIPEIKSFLGYRYFSIPIPIVDG-------------------------------
>UniRef100_X5GL01	73	0.246	1.418E-10	35	178	203	95	253	279
-----------------------------------YDPTYTkNLLGVGGIVGYSLDNFRIELEAFYEKFNIkvpsgyfYDNFYEYFALTPTAAKHttnkhycmkntgITLSPFLVNACYDFILKKtSNIAPYLCIGVGGNFIDF-------LDQTNFKFAYQAKVGISYFISSNLSFFIDGSFHGHFDNQFSDLLVDyPTD------------------------
>UniRef100_A0A977NV12	73	0.259	1.418E-10	36	167	203	133	260	279
------------------------------------DFYWLNNIAVGVKIG---DNTRLDLEAMYSEITIRNSHDIT----SSIDHSLTMLALLTNIYYNPHVQDTRFTPYVGFGIGPTVFRLQTLTPLSHNSISIDlslFVYQLKCGINYSILPTLRTCFGYRFFNIPMP-----------------------------------
>UniRef100_A0A0Q6CPE7	73	0.245	1.418E-10	29	174	203	77	254	286
-----------------------------KDETVHYDEIKlRDGASVGAGAGYRFSDqFRADVTADYFKTDVDgrsdcaylveigyNISPVDSGCRYNDSSEATIWTLMANAYVDIAH-FGPITPYIGAGAGFAHVSYdtmnsstqcgtqpgcngrPDDQGSHPGYDSWRFAGSLMAGATIDITQQLKLDAGYRYTRISEGDAFGFDD----------------------------
>UniRef100_A0A4S2QQQ3	73	0.314	1.418E-10	49	165	203	183	298	319
-------------------------------------------------LGYYAGeNGRVDFEAMYSTANIED-----SNSPPVFEKSASVFGFLLNFYYNSSIQDTQFAPYIGLGIGPTVFrlkKINGSSENSMPLNVPWFAYQIKLGVNYLIIPEVKTFFGYRYFSIP-------------------------------------
>UniRef100_A0A926Y995	73	0.292	1.418E-10	80	170	203	315	412	438
--------------------------------------------------------------------------------TVSASGSISTLSGLINLYVDIPTG-SDLEPYIGAGVGVSRASANDLTATYPgtsltttvSGTSTVFVYQLMAGLAYNVSPTTAVTLGYRYFNVASQSFE--------------------------------
>UniRef100_UPI00211B47D4	72	0.260	1.927E-10	87	170	203	0	90	138
---------------------------------------------------------------------------------------MESMSLMANVIYDFGSPDWTIRPFVGLGAGVNRVSTDAVGrlrqnpgvTFTADDSSTRFAAQAIAGLAWAVGDRANIDLTYRYL-TGDMRFD--------------------------------
>UniRef100_A0A442K2Z8	72	0.252	1.927E-10	4	169	203	45	227	257
----SGWYLR----GDVAYLAKKSfDNEDFAFAPADFDEEEDRIFA-SIGFGYHFNDyLRADLNLGYLPGNEISVDYddtaIVVPPATATVASASlenyAFSGMLNGYVDLGT-YVGITPYLGAGIGILRSKRSLsasyftdnadpadDFVLNDNKTQYSFAYTLNAGLAYQVSKNVSVDLGYQYFSAPDAEY---------------------------------
>UniRef100_A0A922YIR2	72	0.264	1.927E-10	85	169	203	147	232	261
-------------------------------------------------------------------------------------GDLKSTSVFANLYYDFN-RDGMIRPYVGAGLGYSDVQVKYRPSGVgiIDDSEGKLAWQIKGGASWALTDKIDLFGEAVYRATDDVEL---------------------------------
>UniRef100_UPI002107FF1B	72	0.305	1.927E-10	51	165	203	129	241	262
---------------------------------------------------YARENGRIDFETMYSWADIK-----SDNPLLVLDKSVSIFAFLLNFYYNPSTQGTQFAPYTSLGIGPAVFrlkKVNRSPKNSMPLNVPWFAYQVKFGVSYSIVPEVKTFLGYRYFSIP-------------------------------------
>UniRef100_A0A6I7HH97	72	0.233	1.927E-10	43	166	203	87	239	269
-------------------------------------------LAGSAGIGYQFNDlFRADLtgeffEGTFEGSGRATQPCSGAAPAGTgcsygGKADFRAYGLMANGYVDL-LNVSGFTPYVGAGIGATHVawgsftasancvdgagacgGATFADERYGGEDGWRFTYALMAGVSYSVSDRVKLDIGYRFSDIAG------------------------------------
>UniRef100_B3CPT2	72	0.292	1.927E-10	47	165	203	166	283	304
-----------------------------------------------ISVGYYAGeNGRVDFETMYSKVNIED-----SNSPPVFDKSASVSAFLLNFYYNPNVQNTQFAPYIGLGIGSTVFrlkRIDKSSKNLVPLNVPWFAYQIKLGVDYSIIPEVKTFFGYRYFSIP-------------------------------------
>UniRef100_UPI002118D286	72	0.252	2.619E-10	70	166	203	5	114	118
----------------------------------------------------------------------DHPSSPGRHPRDALHNAVSVNTLLLNAYYDLR-NDSAFTPWVSAGIGYARIHqkttgistwdyeygSSGRESLSRSGSADNFAWSLGAGVRYDVTPDIALDLSYRYLDAGD------------------------------------
>UniRef100_A0A0G2QW96	72	0.588	2.619E-10	28	163	203	13	147	186
----------------------------YKKDTNVYSPLKASFLAGGGAFGYKMDDIRVDVEGVYSYLNKNDVKDAKFTPDTTVDNGTTIFWRLNDDYYDIIDEDMPTPPYVVGG-GAAYIITPPLETAENQKNGKFFAAGQKLLVSAMTSSRNLLYAGALYFG---------------------------------------
>UniRef100_A0A245ZJI0	72	0.266	2.619E-10	45	166	203	75	216	248
---------------------------------------------FGGALGYDFGIVRADLRVDYarSKIRSLTVKSVNGSPltltpadgadicaylevddcsvsgntISADGSRARQLSALANLWVDIPTG-SAITPYVGGGAGIG-------GYEVDGEGKARFAWQLGAGVSFDLSPSVALFGDYRFRQIQG------------------------------------
>UniRef100_A0A4S0R7U1	72	0.239	2.619E-10	43	169	203	80	224	254
-------------------------------------------YFASIGFGYHFNDyLRADLNLGYlpgnkFSFSYDDTGTAAQPTVASASLKNNAISGMLNGYVDLGT-YVGFTPYVGAGVGIVRSKYELSANYftaNGDDTDdfversskakYSLAYTLNAGVAYQVSKNVLIDLGYQYFSAPDAEY---------------------------------
>UniRef100_UPI0011289E9B	72	0.254	2.619E-10	30	169	203	69	224	254
------------------------------TPASFDNEEDPVFASIG--FGYHFNDyLRADLNLGY--LPGNKIGIGYDDSATAAEATLASaslknyaFSGMLNGYVDLGT-YVGITPYLGAGIGIVRSTHKLsasyftddgdptdDFGLSDDKTRYSFAYTLNAGLAYQVSKNVSVDLGYQYFSAPDAEY---------------------------------
>UniRef100_A0A350ZWR3	72	0.287	2.619E-10	82	166	203	145	230	262
----------------------------------------------------------------------------------PRGDKIESTSLFANLYYDFNRSGM-ISPYLGAGIGYSDVQVTYRPSGVgiIDDSEGKFAYQLKAGATWSVSDRIDLFGEAAYRATDD------------------------------------
>UniRef100_A0A0W0WCV5	72	0.240	2.619E-10	45	161	203	112	248	277
---------------------------------------------FGTQLGYRICNFRAEGELVFNYAPLSQVKIggvsikrhVTLTNPIRLSGQSVVGAGLINGYYDFYDeeNDPTWVPYLGLGIGYAYVRNSVTfslpylyvnsFSLNVKGNESAPIGQAILGISYYASDDLSIGLDYRY-----------------------------------------
>UniRef100_A0A921E303	72	0.259	2.619E-10	44	195	203	89	265	281
--------------------------------------------GYGGGIGYQINPWlRVDATIDQRtasSFRGYSSRSIFETGYNLEAGKLSVLTGLVNVYADLG-SWYGFTPYVGAGIGFADKRMsrnytqttcliegcdgldgdgPREPAFRANRSVASFAWALTAGLSYDIGAGVSLDAAYRYIDLGraksGVDLYGGSTRLKDLSASEFRVG---LRYRF-------
>UniRef100_A0A160PMF9	72	0.299	2.619E-10	44	165	203	96	241	287
--------------------------------------------GYGGGIGYQINPWlRVDATIDQRgtsSFRGYSSRSVFQTGYNLEAGKVDVLTGLVNVYADIGT-WYGFTPYVGAGVGFADKSMrrnytqttclidgcdgaagtgPRDPAFRANHSVTTFAWALTAGVSYDIGAGFSLDAAYRYINLG-------------------------------------
>UniRef100_A0A7W6HG96	72	0.262	2.619E-10	41	161	203	87	226	301
-----------------------------------------SSYTLGAGLGYRFSDhFRADVSLDYYDLDidgrSDCPSYVGFGCNYNDSTSADVWTAMANAYVDLK-KLGSITPYIGAGLGFAHVGYGKMKneicnptcgaegnfmGYHEGEDSWRFASSLMAGASVDLTKQLKLDVGYRY-----------------------------------------
>UniRef100_UPI001B8D5001	72	0.259	2.619E-10	4	163	203	25	202	379
----TGPYVNIGGGYNLVQsqhgRFSPTtqaDGTSSNNASSSRLRHKDGFTGFG-SFGWGFGNgLRVEVEGVYNYSQINH--RTTTAVRGSTNGSDQAYGGFVNVLYDIDLAHFglnvPVTPFVGVGAGYLWQHYNpitttyaNNSVNRIGGTQGSFAYQGIVGAAYDIpgVPGLAVTTEYRFIG---------------------------------------
>UniRef100_UPI0015F5FAFB	72	0.237	2.619E-10	41	163	203	64	202	385
-----------------------------------------TGFNGYLSTGYGFGNgLRLEIEGTYNQTHITRLGGaFAAGGNRKAHGKSEGWGGFANVLYDidlgmFGLNDVPVTPFVGIGAGYMWqryrrvyNRSTGRPDPNFNNTQGGFAAQFIAGAAYDIpgVPGLALTTQYRFMG---------------------------------------
>UniRef100_A0A257PXW8	72	0.231	2.619E-10	47	166	203	85	222	394
-----------------------------------------------GAFGYGFGNgLRTELELDYRGNSFNKVSGlnrYGYGASTSASGSEQMWGPMLNVLYDFNGLIPMVVPYVGVGIGYQRVHLSnfgavgsgtaaaLNPTLGSNDTRASFAAQGIVGAAFPIDqvPGLAITADYRIMGLTG------------------------------------
>UniRef100_UPI0003756C0F	72	0.278	3.558E-10	46	161	203	0	150	180
----------------------------------------------GGQIGYRICYFRVEGELFYDYNpiTRLTVGGLTFkrhftplplpplgfgTPGIKIKGNTSFGGAMINGYYDIYDEddDPSFVPYIGLGVGYAHISSALnfygiaQPAPTQPSteffitggkaSSSTPVGQIILGLSYFYSDQTSFGLDYRY-----------------------------------------
>UniRef100_A0A528W7I9	72	0.260	3.558E-10	43	169	203	79	223	253
-------------------------------------------YFASIGFGYHFNDyLRADLNLGYLPGNKFSFsydDTATAAEPTVASGSLknHAISGMLNGYVDLGT-YVGFTPYVGAGVGIVRSKYELsasYSTANGDDTDdfversskakYSLAYTLNAGVAYQVSKNVLIDLGYQYFSAPDAEY---------------------------------
>UniRef100_A0A271LCH9	72	0.252	3.558E-10	4	169	203	45	224	254
----SGWYLRGD--VAYLPEKSFEDedfAFTPASFSDNEDPIFAS-----IGFGYHFNDyLRADLNLGY--LPGNKIGVGYDDSATAAEATVASaslknyaFSGMLNGYVDLGT-YVGITPYLGVGIGivqsnrklsASHFTDNNDPTDDfvlqDDKTQYSFAYTLNAGLAYQVSKNVSVDLGYQYFSAPDAEY---------------------------------
>UniRef100_A0A0F3N962	72	0.229	3.558E-10	35	178	203	95	257	283
-----------------------------------YDPAYTkNLLGAGGIVGYSLDNFRIELEAFYEKFNIKAPSGYFYDnfneyfaliPTITTTNKrhvehkhycmkntgITLSPFVVNACYDFTLKKaSNIAPYLCLGVGGNFIDF-------LDQTNFKFAYQAKVGISYFISSNLAFFIDGSFHGHFDNQFSDLLVDyPTD------------------------
>UniRef100_A0A936YQ53	72	0.266	3.558E-10	48	171	203	98	250	285
------------------------------------------------GAGYQFNEFlRTDLTLDYfgsTFKGKADrQKPCTFFTGNGAYGscaykqqDMTALGLLANGYVDLGT-YWGLTPYVGAGAGVSYVKwgdveqsrlchntnscggIDFTAADQDGADSWRFTYALMAGMSYDVTENMKLDFGYRYSQIDGGDMFG-------------------------------
>UniRef100_UPI001BD6B59D	72	0.228	3.558E-10	48	166	203	88	239	291
------------------------------------------------GVGYQFNNWfRADVTGQYRgNANFKGTDLLSFPWGGGTANGIDNYSasksellFLANVYADLGTWWC-VTPFVGAGVGAARVSISGFTDTGannanftpggvpvvsgppvasfataASGSQWNFAWALHAGLGYKISPNVTLELAYSYVNLGD------------------------------------
>UniRef100_UPI0014453EA4	72	0.300	3.558E-10	47	165	203	166	283	304
-----------------------------------------------IALGYYAGeNGQVDFEAMYSKVKIKD-----SSENKIFDETAGIFAFLLNLYYNPNTKDAKCTPYIGLGVGPTVFrlkKFNGSPEELMPMNVPWFAYQIKLGVSYSIIPEIRTFLGYRYFSIP-------------------------------------
>UniRef100_A0A252BCX8	72	0.281	3.558E-10	41	187	203	67	224	380
-----------------------------------------TGFTGFGAFGWGFGNgLRAEVEGVYNYSNINHQGGTSV--PGRTRGSDQSYGGFVNVLYDIDLKqfgiDAPVTPFVGVGAGYLWqhynpttTTFNNGNSSRLGGTNGGFAYQGIVGAAYDTgIPGFQITTEYRMIGQPGSFMDGSFTSTANYANGNKGRG---------------
>UniRef100_A0A511AWT3	72	0.243	3.558E-10	4	163	203	25	202	381
----TGPYIDLGGGYNLVQqqhgRFSPTsqaDGTTSNNASSSRYRHKDGFTGFG-SFGWGFGNgFRAEIEGVYNYSQINH-RTPTAAPGSTKGSD-QAYGGFINGLYDIDLANFglnvPVTPFVGIGAGYLWqhynpitTTYSNNAVNRLGGTQGSFAYQGIVGAAYDIpnVPGLAITTEYRFIG---------------------------------------
>UniRef100_A0A968QKR5	71	0.307	4.833E-10	93	174	203	0	89	112
---------------------------------------------------------------------------------------------MANIYYDIPT-NSRFRPYLGAGLGFYTSRINNLTAtffpaamlsPVNQTSETSFAFQIKAGISYEISPKSEAFLGYRYFNGSTLNFNDPGN----------------------------
>UniRef100_A0A0W0UG21	71	0.229	4.833E-10	44	161	203	79	226	256
--------------------------------------------GGGGQLGYRYCGFRFEGQLLFNYSPYDTLKVGGYSigknqntalpfpfSALSMSGSTSLGAALFNVYYDFYSDDWddiSWVPYVGLGIGYGYIQNKLELDfnttpglanpvivkVDFKENTSTPVGQAIIGISYLFNDNFSMGLDYRY-----------------------------------------
>UniRef100_UPI0020A7CD92	71	0.238	4.833E-10	4	169	203	45	227	257
----SGWYLR----GDVSYLMQKSfDNEDFAFAPADFDEEEDRIFA-SIGFGYHFNDyLRADLNLGYlpgnevgvGYDDTAIVVLPATATVASASLENYAFSGMLNGYVDLGT-YVGITPYLGAGIGILRSKRSLsasyftdnadpadDFVLNDNKTQYSFAYTLNAGLAYQVSKNVSVDLGYQYFSAPDAEY---------------------------------
>UniRef100_UPI00112BD338	71	0.250	4.833E-10	43	169	203	84	230	260
-------------------------------------------YFASVGFGYHFNDyLRADLNFGYlpgnsasvSYDDSAVVTSPTLPHVGSASLKNYAFSGMLNGYVDLGT-YVGITPYIGAGIGVVRstrklsatyidyNDSANNLTQQDNKNQYSLAYTLNAGLAYQVSKNVSVDLGYQYFSAPDAEY---------------------------------
>UniRef100_UPI001CE05273	71	0.322	4.833E-10	51	165	203	130	242	263
---------------------------------------------------YARENGRIDFETMYS-----GADIKSDNPIPVLDKSVSIFAFLLNFYYNPSAQDTQFALYTGLGIGPAVLrlkKINRSPKNSMPLNVPWFAYQVKFGVSYSVVPEVKAFLGYRYFSIP-------------------------------------
>UniRef100_UPI0021045D3B	71	0.292	4.833E-10	47	165	203	129	246	267
-----------------------------------------------ISVGYYTrENGRIDFETMYSKVNIEN-----GNSPSVFDRSANVFAFLLNVYYNPSIQDTQFAPYIGLGIGPTILrlrKINESSQNSMPLNVPWFAYQVKLGINYSIISEVKALLGYRYFSIP-------------------------------------
>UniRef100_A0A161I6J7	71	0.271	4.833E-10	26	166	203	83	241	282
--------------------------TLNVSDPASFTQHDPSFkfaksllTSFDGATGYAIGGARVEVEVGYkkfetlaesdykhieSHNFVAVGRDATLTPDNFFVMKIDSvkdISVMLNACYDVMHTDLPVSPYMCAGLGASFINI-------ADHVTSKLAYRGKVGVSYKLTPEISLIAGGFYHGIFD------------------------------------
>UniRef100_Q1WEY0	71	0.233	4.833E-10	35	178	203	95	258	284
-----------------------------------YDPAYTkNLLGAGGVVGYSLDNFRIELEAFYEKFNIkapsgyfYDNFDEYFALIPTITTTYSKWSeqskhyymkntgitlspFIVNACYDFTLKKaSNIAPYLCFGAGGNFIDF-------LDQTNFKFAYQAKVGISYFISSNLAFFIDGSFHGHFDNQFSDLLVDyPTD------------------------
>UniRef100_A0A124IJJ6	71	0.252	4.833E-10	81	195	203	161	287	301
---------------------------------------------------------------------------------DPIHTSIKSYTLMVNAYYDLG-QFRGFVPYVGAGVGAAYhmvdevyfTENPYLTNRIEGDKTLSFAWSLMAGVAYQVSDRAILDFGYKYIDMGSAH--SGRVDNAGYLNPQVDiddiaAHEFKIglRYHF-------
>UniRef100_A0A176Q269	71	0.288	4.833E-10	45	165	203	171	290	311
---------------------------------------------GSVSLGYYAGeNGRVDFEAMYSIADIED-----SNAPPLFDKSAIVFAFLFNFFYSPNIQNTQFAPYFGLGIGPTVFrlkKINGSPENSMPLNVPWFAYQIKLGVDYSIIPEVKTFLGYRYFSIP-------------------------------------
>UniRef100_A0A7W4K6F8	71	0.291	4.833E-10	4	163	203	25	197	374
----TGPYVDLGAGYNLVQSQHGHFSNDPVAGQSSSSTLRhHDGYTGFGAVGWGFGNgLRAEVEGVYNYSQINH-RGGTATPGSTNGSD-QSYGGLVNVLYDIDLKqfgvDVPITPFVGVGAGYLWQHYNPTTtnyvngaTTRLGGTNGGFAYQGIVGAAYDVpnVPGLQITAQYRMIG---------------------------------------
>UniRef100_A0A7W4NMC2	71	0.288	4.833E-10	4	163	203	25	199	379
----TGPYVDLGGGYNLVQtqhgHFNG-DGYNNPaTGLSSSRYRHKDGFTGFGSFGWGFGNgLRAEVEGVYNYSELNH----RSGPANTTSGSDQSYGGLVNVLYDIDLKqfgiDVPITPFVGIGAGYLWQHYNPTTTYYANtpystrlgGTRGGFAYQGIVGAAYDIpdVPGLQLTVQYRMLG---------------------------------------
>UniRef100_A0A257Q5Q2	71	0.262	4.833E-10	4	161	203	24	204	380
----TGPYIGL-GAGTSIELssnnslnFSPVPGVDiNISSHNNYRP----SYAGVGYLGYGFGNgFRVQLDGDFIRNTRatgnlsATITQGTQSFSSGQSGNVKAAGGedkygpMVNVLYDFSVG-LPVYPYVGAGVGYQWVeynsafKVPLANGVTVGGTKASFAYDIIAGVSYPLpaMPQLSLTAEYRF-----------------------------------------
>UniRef100_A0A1M3CIY2	71	0.273	6.564E-10	41	164	203	79	225	237
-----------------------------------------SGFVLGGGVGYQINDhFRTDVTLDY--MFKSNFRGSTSGGGSTSGacqvactstdiASMTALSLLANAYVDIGT-YGSITPYIGAGIGGTYVNWGklkntscpvgggpcDPTEEHGGKKSWRFTYALMAGASVDLTCNLKADVGYRFRHI--------------------------------------
>UniRef100_A0A7W6EE07	71	0.283	6.564E-10	42	168	203	79	218	256
------------------------------------------GLAGGLGLGFQAVDWlRADATVRYSEPDVDfsvpvLCLSAALCGASRAPGEVRAVELMGNVYADLGTV-AGFTPYLGGGLGAVHLSYgdgafdlgGAGAAPVAGQQSWRFAYALSAGVAYDVTPAMALDLGYRYLDVEGGE----------------------------------
>UniRef100_A0A0W0WUA1	71	0.248	6.564E-10	45	161	203	105	241	270
---------------------------------------------FSGHLGYRICNFRAEGELLFNYSPLSNVKVagasisrhVSFTNPVRLGGQSILGAGIINGYYDFYDEemDPTWVPYVGLGVGYSYLRNTVTYtvpylfpqvfSVSSKNSESSPVGQVILGISYYSSDDLSIGLDYRY-----------------------------------------
>UniRef100_A0A0J6SBP1	71	0.248	6.564E-10	44	187	203	83	258	279
--------------------------------------------GYGGGIGYRFNSFlRADVTIdgrTRSRFRDYSSRTLFVEGYNTEAGKLDVLTGLFNVYVDLGT-WWGFTPYIGAGVGMASKRFHDAWTGTtcftsacggdvdgvykigaqgfdarANHTAVGLAWAAMAGISYEVVPGLSIDASYRYLDVGKarTGFDAyqQNTRIKDITANEFRVG---------------
>UniRef100_A0A0J6RW01	71	0.242	6.564E-10	44	187	203	84	259	279
--------------------------------------------GYGGGIGYRFNSFlRADVTIdgrTRSRFRDYSSRTLFVEGFNTEAGKIDVLTGLFNVYVDLGT-WWGLTPYVGAGVGMASNRFHDAWTGTtcyttacgsgvdgaytlgaqgfdarAGHTSLGLAWAAMAGVSYEIGAGVSVDASYRYLNAGKarSGFDAytQNTRIKDITANEFRVG---------------
>UniRef100_Q5C992	71	0.280	6.564E-10	44	171	203	108	246	282
--------------------------------------------SFEGAAGYAIGGARVEVEVGYKKFEtlaDSDFKHAESHNFVAVGrdraltpdnffvmkiDGVKDISVMLNACYDVMHTDLPVSPYMCAGLGASFIDI-------ANHVTSKLAYRGKVGVSYKLTPEISLIAGGFYHGIFDEQYTG-------------------------------
>UniRef100_A0A4Y6UM78	71	0.263	6.564E-10	4	163	203	25	202	379
----TGPYVNIGGGYNLVQtqhgRFSPTtqaDGsESNSQTKSRYR-HKNGFTGFGAA-GWGFGNgLRAEVEGVYNYSEINHRRGTAV--TGRTSGSDQAYGGFVNVLYDIDLArfgiNAPVTPFVGVGAGYLWqhynpitTSYSNGNVNRVGGTQGSFAYQGIVGAAYDIphVPGLAVTTEYRFVG---------------------------------------
>UniRef100_UPI000EFA5506	71	0.276	6.564E-10	4	163	203	25	202	381
----TGPYVNIGGGYNLVQqqhgRFSPTtqaDGTTSNNASSSRFRHKDGFTGFG-SFGWGFGNgLRAEVEGVYNYSQINH-RTPTAVPGST-SGSDQSYGGFVNVLYDIDLAqfgiNVPVTPFVGVGAGYLWQHYNpittaysNGAVNRVGGTQGGFAYQGIVGAAYDIpgVPGLALTTEYRMIG---------------------------------------
>UniRef100_A0A418WGG0	70	0.309	8.915E-10	93	184	203	0	93	233
---------------------------------------------------------------------------------------------MANVLYEFE-NDSRFTPYLGAGLGAGWMfvdtpNTISTGIGVADGNDVGFAYQGIAGAKVDVTEALAAFVDYRYLGTSDIQVNEFKTS--YSTHNVT------------------
>UniRef100_A0A0E2N878	70	0.263	8.915E-10	47	169	203	84	226	256
-----------------------------------------------IGFGYHFNDyLRGDVNLGYLPGNKIGVGFDDSATPPPGGATIAsaslqnySLSGMVNGYVDLGT-YVGITPYLGAGIGLVRskyklsasyftdnVDPTDDFVRNDNKTQYSLAYTLDAGLAYQVTKNVSVDLGYQYFSAPDAEY---------------------------------
>UniRef100_A0A527JJ07	70	0.238	8.915E-10	37	169	203	74	227	257
-------------------------------------DEKEDSVFASIGFGYHFNDyLRADLNLGYLPGNKASAGYDDSTivalpaTATVASGSLKNYafSGMLNGYVDLGT-YVGITPYLGAGIGVVRstrklsgsyftdnNDSTDDYVFNDNKTQYSLAYTLNAGLAYQVSKNVAVDLGYQYFSAPDAEY---------------------------------
>UniRef100_A0A2W7BT40	70	0.275	8.915E-10	36	169	203	75	227	257
------------------------------------DKEDPIFASIG--FGYHFNDyLRADLNLGYLPGNKigvsYDDTGIVVPPATGTVASASlknyAFSGMLNGYVDLGT-YVGITPYLGAGIGVVRStrklsasyftdndDPTDDFVQNDDKTKYSLAYTLNAGLAYQVSKNVSVDLGYQYFSAPDAEY---------------------------------
>UniRef100_UPI001CCE2DE0	70	0.255	8.915E-10	43	169	203	84	227	257
-------------------------------------------YFASIGFGYHFNDyLRADLNLGYLPGNKASFsydDTGTATPSAVGFGNLKNYaiSGILNGYVDLGT-YVGITPYVGAGIGVVRstrklsasytdiNDSANNFTVEDNKSRYSLAYTLNAGLAYQVSKNVLVDLGYQYFSAPDAEY---------------------------------
>UniRef100_A0A9E3AJZ6	70	0.264	8.915E-10	46	169	203	81	230	260
----------------------------------------------GGGVGYKISNWfRADVTADYTFAGNVQASYVVPNCClATDKTGLGGWALLANGYVDLGT-WSGITPYVGAGAGYAFTEVSkivneefvqtatgsfvplTDPATGLPvfnafpaHTTGQFAWALMAGAAIDVAPSVKLDFGYRYLNIADARF---------------------------------
>UniRef100_W6D772	70	0.277	8.915E-10	26	166	203	74	232	264
--------------------------TLNVSDPASFTQHDPSFkfaksllTSFDGATGYAIGGARVEVEVGYKKFetlaesDYKHVESHNFVAVGRDAiltpdnffvmkiDSVKDISVMLNACYDVMHTDLPVSPYMCAGLGASFINI-------ADHVTSKLAYRGKVGVSYKLTPEISLIAGGFYHGIFD------------------------------------
>UniRef100_UPI00201A77F9	70	0.294	8.915E-10	44	171	203	108	246	282
--------------------------------------------SFDGATGYAIGGARVEVEVGYKKFeTLADSDYKHVEAHNFVAvgrdailtpdnffvmkiDSVKDISVMLNACYDVMHTDLPVSPYMCAGLGASFINI-------ADHVTSKLAYRGKVGVSYKLTPEISLIAGGFYHGIFDEQYTG-------------------------------
>UniRef100_A0A257P6D9	70	0.250	8.915E-10	43	161	203	11	144	322
-------------------------------------------YAGVGAVGFGFGNgFRVELGGDFMRNTRHSVDatsPSSGSFHNVATGGENKYGPMVNGYYDFSVG-LPVYPYIGAGVGYQWVSLNSDfktpytsinnNSYSYGGTQGSFAYDVIAGLSYPIpmVPGLSLTGEYRF-----------------------------------------
>UniRef100_A0A511B5K0	70	0.291	8.915E-10	42	163	203	65	199	376
------------------------------------------GFTGFGSFGWGFGNgLRLEVEGVYNYSQINHLA-HTASPGSTRGSD-QAYGGLVNVLYDIDLANFglnvPVTPFVGVGAGYLWQHYNPTDTQFTNSRSTArlggtqgsFAYQGIVGAAYDIpnVPGLAVTTEYRFIG---------------------------------------
>UniRef100_UPI000414133D	70	0.255	1.211E-09	43	169	203	84	227	257
-------------------------------------------YFASIGFGYHFNDyLRADLNLGYLPGNKASFsydDTATATPSIVASGNLKNYavTGILNGYVDLGT-YVGITPYIGAGIGVVRSTRKLSARYDdlnvpansftvqDNKSQYSLAYTLNAGLAYQVSKNVLVDLGYQYFSAPNAEY---------------------------------
>UniRef100_UPI001FF03EB6	70	0.250	1.211E-09	45	162	203	54	191	262
---------------------------------------------FDVGVGYQINNWlRFDVTGEYRggsqfqTLEQVGIPSTSQQFGDFYRGNMSSVIGLVNGYVDIGT-WYGMTPFVGAGVGFANNTLSGmtdtgfacgvgcspSGGYFSDKSKMNFAWALMAGLDFNVTQNLKLELGYRFL----------------------------------------
>UniRef100_A0A4P8PKQ3	70	0.279	1.211E-09	87	199	203	169	280	281
---------------------------------------------------------------------------------------IGSTSVMLNACYDLLTDGIGVVPYACAGIGGNFV------SVVDGHINPKFAYRVKGGVSYALTPEISAFAGAFYHKVLGAgDYDelplSHISDYTGTAGKNKDTGIASFNFAYFGGE---
>UniRef100_A0A2P8NH56	70	0.212	1.211E-09	43	166	203	92	250	290
-------------------------------------------FSYGGGVGYRFNEWfRAEgvIEGFQGKFEGTTVAPvPCVDPVanpayagttcrSEDSARYNGMSLMANGYVDLGT-YAGFTPYAGAGVGYTYLrwadldndtycvdgaaacpppQAYLSSTTHPGEKSWRFTYALMAGMAYDISDVLKLDVGYRYSKIEG------------------------------------
>UniRef100_A0A6L9MHC8	70	0.243	1.211E-09	35	161	203	84	230	307
-----------------------------------YDELKlKGSYTVGAGVGYRVaEHFRADLSLDYYDLeidgRSDCPSYVGAGCYYNDSSSADVWTAMANAYVDLPY-FGPIAPYFGAGLGFAHVGYGKMTneicnptcgadgnfiGYHEGKDSWRFASSLMAGASVDLTKQLKLDVGYRY-----------------------------------------
>UniRef100_UPI000DF6D56B	70	0.304	1.211E-09	47	167	203	178	297	316
-----------------------------------------------ISVGYYAGeNGRVDFETMYSKVN---IKDSNSPPIFDRSASVS--AFLLNFYYNPNVQNTQFAPYISLGIGSIVFRlkaLDESLQGLIPMNIPWFAYQIKLGVDYSIIPEVKTFLGYRYFNIPTP-----------------------------------
>UniRef100_UPI00156BC9F2	70	0.305	1.211E-09	42	171	203	64	204	377
------------------------------------------GFTGFGSFGWGFGNgLRAEVEGVYNYSQINHARN---GAANSTRGSDQSYGGLVNVLYDIDLKqfgiDAPVTPFVGVGAGYLWQHYNPTTsmyqnggSTRLGGTNGGFAYQGIVGAAYDIpnVPGLQVTTEYRMIGQPGSFVDG-------------------------------
>UniRef100_UPI001C997DA5	70	0.280	1.211E-09	4	163	203	25	202	379
----TGPYVNIGGGynlvqqqhGRFAP-TTQADGTGSNNASSSRFRHKDGFTGFG-SFGWGFGNgLRAEVEGVYNYSQINH-RTPTAVPGST-SGSDQSYGGFINVLYDIDLAqfgiNAPVTPFVGVGAGYLWQHYNpittaysNGAVNRVGGTQGGFAYQGIVGAAYDIpgVPGLALTTEYRMIG---------------------------------------
>UniRef100_A0A354EZI6	70	0.255	1.644E-09	44	162	203	80	224	237
--------------------------------------------AVGGQLGYRCGKYRLEGQFLYNNSPYRSLRGTVTGPEGqqtsfsiyapststgfRIEGSTDSGLGMLNGFYDFlpSDPRSNVAPYIGLGVGYAYFSNNLRVYYNEvnidaarvKESISSPAGQAILGVSYFLDDFASFALDVRYF----------------------------------------
>UniRef100_UPI0010F9D606	70	0.261	1.644E-09	36	169	203	75	224	254
------------------------------------DKEDPIFASVG--FGYHFNDWlRADLNLGYLPGNSVGVGYNNSGTVSAytqASGNLKNYafSGILNGYVDLGT-YVGITPYVGAGVGIVRSRHTLsasyftnnsdptdDFVLNDNKTQYSLAYTLNAGLAYQVTKNVSVDLGYQYFSAPSAEY---------------------------------
>UniRef100_A0A090GS07	70	0.260	1.644E-09	39	169	203	76	224	254
---------------------------------------DETPVFGSIGFGYHFNDyLRADLNLGYLPGNKVSVgydDSATAAEPTIASGSLKNYafTGLLNGYVDLGT-YVGITPYVGAGVGFVRSKSKLSAFYSTDngddtddfvlknnKTQYAFAYTLNAGLAYQVSKNVLVDLGYQYFSAPDAEY---------------------------------
>UniRef100_A0A1G5Y786	70	0.255	1.644E-09	43	169	203	82	225	255
-------------------------------------------YFASVGFGYHFNDyLRADLNLGYFPGNKVNFsydDTATATPSIVASGNLKNYaiAGILNGYVDLGT-YVGITPYLGAGIGIVRstrklsasytdlNDSANSFAVQDNKSQYSLAYTLNAGLAYQVSKNVSVDLGYQYFSAPSAEY---------------------------------
>UniRef100_A0A529UE25	70	0.270	1.644E-09	43	169	203	84	230	260
-------------------------------------------YFASIGFGYHFNDyLRADLNLGYlpgdkvnlSYDDEAVVTPPTLSTSGSASLKNYAISGMLNGYVDLGT-YVGITPYIGAGIGVVRSTRKLSATYTdnnvpansftveDNKSQYSLAYTLNAGFAYQVSKNVLVDLGYQYFSAPNAEY---------------------------------
>UniRef100_A0A7M3U2Z9	70	0.289	1.644E-09	49	165	203	130	245	266
-------------------------------------------------LGYYAGeNGRVDFEAMHSKANIKD-----GNSTPIFDKSANIFAFLLNFYYNPNIQGAQFAPYISLGIGPAVFKlrrINGSHQNSMPLNIPWFAYQIKLGVDYSITQEVTTFLGYRYFSIP-------------------------------------
>UniRef100_UPI0018D7026B	70	0.218	1.644E-09	47	161	203	73	212	270
-----------------------------------------------GQIGYEFDsGLRVELDGSYVTYDIEfhrdltvggaavgitDLNRLTGGPGtgttiaaalADGTGDIETYGAFLNILYDFDLG--AVTPYIGAGAGIYVIDADYAPSGLPivNDADTTFAYQGIVGVSGQLSDRVEAFGEYKY-----------------------------------------
>UniRef100_A0A950GPY4	70	0.222	1.644E-09	47	166	203	89	244	306
-----------------------------------------------AGFGYELHPWiRADLTAEYrasvgvrgvlRETLSNSSVPLAFLGQNQFQASLQTTLVMANAYADLGT-WYGLTPYFGMGIGVARHDlggatgtgivalgtslnasnfpngasMPVTFDSLGGRTKTDFAWAFMAGLSYDISPNLKLDLGYRHLDLGG------------------------------------
>UniRef100_A0A7Y7IWL9	70	0.301	1.644E-09	42	163	203	64	197	374
------------------------------------------GFTGFGAFGWGFGNgLRVELEGVYNYSEISHRAYTAM--PGSTSGNDQSYGGLVNVLYDIDLKqfgiDVPITPFVGVGVGYLWQHYSPTttaymngDVSRLGGTNGGFAYQGIIGAAYDIpgVPGLQVTAQYRMLG---------------------------------------
>UniRef100_A0A0Q6NJF4	69	0.252	2.232E-09	26	169	203	66	228	258
--------------------------FTPSPPASFSDKEDPIFASIG--FGYHFNDyLRADLNLGYLPGNRFSVAYDDSaiviapDTATVASASLKNYafSGMLNGYVDLGT-YVGITPYLGAGIGVVRSKHQLsasyftdngdatdDFSLHDNGTKYSLAYTLNAGLAYQVSKNVSVDLGYQYFSAPDAEY---------------------------------
>UniRef100_A0A3S1EBJ1	69	0.272	2.232E-09	45	169	203	87	228	258
---------------------------------------------GSIGFGYHFNDyLRADLNLGYLPGNKASFsydDTATATPSAVGFGNLKNYafSGIVNGYVDLGT-YVGITPYVGAGIGVVRstrklsatytdvNDPANNFTVDDNKSRYSLAYTLNAGFAYQVSKNVLIDLGYQYFSAPDAEY---------------------------------
>UniRef100_A0A3D3HRX6	69	0.219	2.232E-09	43	168	203	71	224	258
-------------------------------------------FSPGIAVGYQFanenyQPVRAELAFQYygkqhenmdfspsvsGYWHNQSNNTFSLPSVSSLYTKTKANTLMVNVYYDIPLSD-KISTYLMAGAGAAFISNDAYWKTNvagqamdagASKNVTNLAWSAGAGISWNINENISLDTGYVYTDAGSAE----------------------------------
>UniRef100_UPI0019341DCE	69	0.243	2.232E-09	44	162	203	83	229	278
--------------------------------------------GYGGGIGYRFNSFlRADVTVdgrTRSRFRDYSSRTNFVEGFNTEAGKLDVLTGLFNVYVDLGT-WWGFTPYVGAGVGMASNRFHDAWTGTtcfttacgggvdgayrlgaqgfdarANHTAIGLAWAAMAGISYEIGAGVSLDASYRYL----------------------------------------
>UniRef100_A0A252AXM2	69	0.310	2.232E-09	40	171	203	72	213	385
----------------------------------------NTGFTGFGAFGWGFGNgLRAEVEGVYNYSN---IDHRSGAAASHTRGSDQSYGGFVNVLYDIDLKqfgiDAPVTPFVGVGAGYLWqhynptqSNFRNGNVSRLGGTNGGFAYQGIVGAAYDVGvPGLQLTTEYRMIGQPGSFTDG-------------------------------
>UniRef100_Q8VPH1	69	0.272	2.232E-09	87	202	203	281	395	400
---------------------------------------------------------------------------------------IGSTSVMLNACYDLLTDGIGVVPYACAGIGGNFI------SVVDGHINPKFAYRVKAGLSYALTPEISAFAGAFYHKVlGDGDYDelplSPIADYTGPAGRNKETGVASFTMAYFGGEFGV
>UniRef100_I1T6U9	69	0.678	3.030E-09	69	155	203	0	85	87
---------------------------------------------------------------------KNDVTGATFTP-HIFADSLTAISGLVNVYYXIXIXXMPITPYIGAGVGAXXLXTPLXTAVNGQNSKFXFAGQVXTXVXYDVTPEVXL-----------------------------------------------
>UniRef100_A0A1L5YKI0	69	0.318	3.030E-09	61	166	203	20	125	127
-------------------------------------------------------------EGEYKNNDAPNLAAVVRDPVITADnffvlniDKITDISVMLNACYDVLHTDLPVSPYVCAGLGASFVDI-------AKHVTGKFAYRGKVGVSYQLTPEISLIAGGYYHGIFD------------------------------------
>UniRef100_A0A4Q6IAD4	69	0.223	3.030E-09	39	157	203	95	226	227
---------------------------------------NNPFLGFAGAIGYSMYGPRIELEVLYEAFEVKNQNNCKNDGHKYCalcqtgtqqnaqqqkyvllkNEGLTDISFMINACYDIVTDGIPFSPYVCAGVGTDLVSM-------FDAINPKISYQGKLGLSYPINPEASVFI---------------------------------------------
>UniRef100_Q11DI9	69	0.260	3.030E-09	36	169	203	68	200	227
------------------------------------DDIDNNRIGGSVGVGHHFTDlLRADINVAYIAGDDYDD--------GVIAAERRVWSGMVNGYLDLGT-FVGLTPYVGAGAGLLYTSHEisgsdpfFTDAFSSIDRQYEFAYALNAGVSYQMTNNLSVDVGYQYLNSPGTKY---------------------------------
>UniRef100_A0A966V2F7	69	0.225	3.030E-09	41	176	203	78	240	251
-----------------------------------------GGVAVEAGIGYDFGNkVRAELTyvnnnYALSTLNFNGSTTvnqtgqvVPFTGSSSLSGNMSTNSVMVSAYYDIPT-KSRWVPYVGAGLGWTSVSVPssqastsvtagaittSSTATSSADSASAFGYQAKAGVTYLISATTNAYVEATYQGNTSFTLNSASYDS--------------------------
>UniRef100_UPI00112B1948	69	0.255	3.030E-09	43	169	203	84	227	257
-------------------------------------------YFASIGFGYHFNDyLRADFNLGYLPGNKASFsydDTGTATPSAVGSGNLKNYaiSGILNGYVDLGT-YVGITPYLGAGIGVVRSTRKLSASYTdinvpansftlqDNKSRYSLAYTLNAGLAYQVSKNVLIDLGYQYFSAPDAEY---------------------------------
>UniRef100_A0A529AJQ2	69	0.275	3.030E-09	36	169	203	75	227	257
------------------------------------DKEDPIFASIG--FGYHFNDyLRADLNLGYLPGNKISVGYDDSaivtppTPATVASASLENYafSGMLNGYVDLGT-YVGITPYLGAGIGvvqskrklsASYFTDNDDPADDfvlqANKTQYSLAYTLNAGLAYQVSKNVSVDLGYQYFSAPDAEY---------------------------------
>UniRef100_A0A6M7TWG3	69	0.244	3.030E-09	43	169	203	84	229	259
-------------------------------------------YFASVGFGYHFNDyLRADVNFGYlpgnkASFGYDDTTTAPAGTSIAGSGNLKNYafSGILNGYVDLGT-YVGITPYVGAGVGVVRSKRSvsasytdeadptNDFTLNDSKTQYSLAYTLNAGLAYQVTKNVSVDLGYQYFSAPSAEY---------------------------------
>UniRef100_W6DA66	69	0.273	3.030E-09	44	171	203	99	237	264
--------------------------------------------SFEGATGYAIGGARVEVEVGYKKFEtvadgdykhaeshnfvavGRDMALTPDNFFVMKIDGVKDISVMLNACYDVMHTDLPVSPYMCAGLGASFIDI-------ANHVTSKLAYRGKVGVSYKLTPEISLIAGGFYHGIFDEQYTG-------------------------------
>UniRef100_A0A161M6B1	69	0.252	3.030E-09	33	169	203	91	237	275
---------------------------------SPYNPtYKNSPLGIGGAIGVKSNNYRIELEVFYEEFDlkvpseyfhkdaykYFIIKSTPSHPHHHLfkNNDITVSPVLINVCYDIPPKNTKIFPYLCFGAGIDVIDF-------LDKVHFKVSYQAKIGVSYFILPNLALFVDGSFYSHLSNKF---------------------------------
>UniRef100_A0A379MV41	69	0.185	3.030E-09	42	164	203	68	255	320
------------------------------------------GWAGLGSVGWGFGNgLRLEIEGNYRSNELDRYTIAGYRLP-RAKGSADTYGIMANAYYDFDLSSYGISssalmPYIGVGVGYAWTshrglsgsidatapagladrvvsrvnselqsrflanltaeqraqlpanaipqinlntsDLNARAQVRSDDTDGDFAYQAMAGLAFPVRavPGLAVTAEYRFFGT--------------------------------------
>UniRef100_UPI002101C75A	69	0.216	3.030E-09	45	161	203	103	249	332
---------------------------------------------FSAGVGYRFNkHFRTDLTVDYFKADMEGssrcgylveigylLDPTNNDCRYNDSSSASVWTAMANAYVDIGT-YGRITPYIGAGLGFAHVSYDemknsidctgglctgngTYVGTHPGESSWRFASSLMAGATVDITKKLKFDAGYKY-----------------------------------------
>UniRef100_A0A257QKF6	69	0.237	3.030E-09	43	161	203	67	200	378
-------------------------------------------YAGVGALGFGFGNgFRVELGGDFMRNTRHSVDATSPNSGSfhtVATGGENKYGPMVNAYYDFSVG-LPVYPYIGAGVGYQWVALNSDfqtpytsisnKSYSYGGTKGSFAYDIIAGLSYPIpmVPGLSLTGEYRF-----------------------------------------
>UniRef100_A0A3S8V603	68	0.246	4.113E-09	44	163	203	61	191	194
--------------------------------------------SFDGVVGYALGGARVELEASYRRFTTLADGTYTQSGAEALAavsresvltnnnyfvlkiNEIINTSVMFNGCYDVLHADLPVSPYVCAGMGASFVDIARQ-------VTAKLAYRGKVGISYQLTPEISLVAGVFYHG---------------------------------------
>UniRef100_A0A429XG34	68	0.247	4.113E-09	35	166	203	38	206	247
-----------------------------------YSDIKLKGFAGDVGFGYALsDNVRTDVTLNFSkptKTPKAKIDGTEFSKLNTDYGittaktpdsssefnlkskiKAKNMSLMANAYYDF-HNSSEFTPYVMAGVGVSRSSIAISPSVSYTSGGkdvtqsyatqksknlTSFAYQVGLGVGYEMSKDIHLDVGYKLSGMTG------------------------------------
>UniRef100_UPI001CCFF195	68	0.260	4.113E-09	43	169	203	84	228	258
-------------------------------------------YFASVGFGYHFNDyLRADLNLGYLPGNKASFSYDDSGivaPATVGDGSLKNYafSGILNGYVDLGT-YVGVTPYIGAGVGIVQSKYSLSANYFTDngdasddfsqrssKTKYSLAYTLNAGLAYQVSKNVLIDLGYQYFSAPDAEY---------------------------------
>UniRef100_A0A378I860	68	0.224	4.113E-09	45	195	203	75	252	260
---------------------------------------------GGGQIGYRCNKFRFEAEALYTFsgYKKLQVQNATFGTYTVPSfsnsyyfhlnGETTMVSGLVNVYYDFftPDGDVTWMPYVGAGIGLSYIEnnikfyFNNQQVFPAPNSDFGkengstSIAQAILGISYLLDDYTTVGTDIRLMRTGNVTLIPKgRFGIANEVEEHMTLFAWNINFNF-------
>UniRef100_A0A149Q5C4	68	0.287	4.113E-09	41	166	203	67	203	380
-----------------------------------------TGFTGFGAFGWGFGNgLRAEVEGVYNYSNINHQGGT--GVPGRTRGSDQSYGGFINVLYDIDLKqfgiDAPVTPFVGVGAGYLWQHYNPTttafnngNTSRLGGTNGGFAYQGIVGAAYDTgIPGFQVTTEYRMIGQPG------------------------------------
>UniRef100_UPI001EE203F8	68	0.255	5.582E-09	79	165	203	30	126	186
-------------------------------------------------------------------------------GINAYQGNLSSVVVMANGYVDLGT-WYGVTPFVGGGVGTAFHQLSgfndrgygeaqYGYGIAKDKTTNTFAWAAMAGLGYSVTPNLKLELGYRYLNLG-------------------------------------
>UniRef100_A0A0W0U0B5	68	0.225	5.582E-09	44	164	203	68	231	258
--------------------------------------------GGGGQIGYRICYFRVEGELFFDYnpvtrltvdglsfkrhfvpfnafvvNSLAPFATSGGTPGIQIKGNTSFGGAMINGYYDIYDEddDPSFVPYIGLGIGYAHISSQLNFYGIANptvtqpsneffitggkTSANTPVGQIILGLSYFYSDETSFGLDYRYMST--------------------------------------
>UniRef100_UPI000444C2C0	68	0.258	5.582E-09	44	169	203	99	230	271
--------------------------------------------SFSGTIGYFSRGLRLEAEGCYQEFNVINSNDSliinsnkyysrvhNANYATTMNSKLSIASIMVNTCYDISINNTSIVPYLCTGIGGDFV-------GLFNTIHFKFAYQGKVGVSYLINNNILLFSDIYYHKVMGNRF---------------------------------
>UniRef100_Q6VCY5	68	0.216	5.582E-09	35	201	203	88	283	289
-----------------------------------YNPiFKNNFTGFSGALGYYSGkGLRLELEASYQDFDVKKSknyktndahryfalvrnkDDKAFQPQDDVlyrkryrsfysfmrNDGISIASVMFNGCYDLPFSNFKVSSYACIGIGGDFIEF-------FEAMKVKFAYQAKLGISYYISPSVNLFADTYYHKSVGNQFKNLRVQYAHTLRltPIFTSAIAKLNIGYFGGEVG-
>UniRef100_A0A7W4JRU3	68	0.316	5.582E-09	42	163	203	64	195	374
------------------------------------------GFTGFGSFGWGFGNgLRAEVEGVYNYSQINH----RSGVPNTTSGSDQSYGGLVNVLYDIDLKqfgiDIPVTPFVGVGAGYLWQHYNPTTTNYINgattrlgGTNGGFAYQGIVGAAYDVpnVPGLQITAQYRMLG---------------------------------------
>UniRef100_A0A6J3WU38	68	0.662	7.576E-09	27	115	203	0	86	98
---------------------------TNATGKEKDSPLTRSFIAGGGAFGYKMDDIRVDVEGLYSKLAKDT--DVVNTSETNVADSLTAFSGLVNVYYYIAIEDMPITPYVGDGI---------------------------------------------------------------------------------------
>UniRef100_UPI001CCA6D84	68	0.233	7.576E-09	39	169	203	76	224	254
---------------------------------------DETPVFGSIGFGYHFNDyLRADLNLGYLpgnsvRIGFDDSATAAEPTVASGSLKNYAFTGLLNGYFDLGT-YVGVTPYVGAGIGFIRTKSKLsafystdngdntdDFVLKDNKTKYALAYTLNAGLAYQVSQNVMVDLGYQYFSAPDAEY---------------------------------
>UniRef100_UPI0019398472	68	0.248	7.576E-09	47	169	203	84	227	257
-----------------------------------------------IGFGYHFNDyLRADINLGYlpgnkvgiHYDDTATVIPPATATVAAASLENYSLSGMVNGYVDLGT-YVGITPYLGAGIGLVRSKYKLsasyftdnldptdDFVRSDNKTQYALAYTLDAGLAYQVTKNVSVDLGYQYFSAPDAEY---------------------------------
>UniRef100_UPI001CCDA221	68	0.232	7.576E-09	48	169	203	88	228	258
------------------------------------------------GFGYHFNDyLRADLNFGYlpgnkASFGYDDTATAPAGTSIVGSGNLKNYafSGILNGYVDLGT-YVGITPYVGAGVGVVVSKRSLsasyadeatpanDFTLDDSKTQYSLAYALNAGLAYQVSKNVSVDLGYQYFSAPSVEY---------------------------------
>UniRef100_UPI000FEA99B9	68	0.263	7.576E-09	47	169	203	88	230	260
-----------------------------------------------IGFGYHFTDyLRADLNLGYlpgndvsfSYDDSAVVTLPTLSTQGSGSLKNYAFSGILNGYVDLGT-YVGITPYLGAGIGVVRSRHTLSATYTdnnvpansfnlqDNKTQYSFAYTLNAGLAYQVSKNVSVDLGYQYFSAPDAEY---------------------------------
>UniRef100_UPI000A39579D	68	0.301	7.576E-09	42	187	203	68	223	380
------------------------------------------GFTGFGAFGWGFGNgLRAEVEGVYNYSEINH---RTASVANKTRSSDQSYGGFVNVLYDIDLKqfglDVPVTPFVGVGAGYLWQHYNPTYSYFSNKntshlggTNGGFAYQGIIGAAYDTgIPGLQVTTEYRMIGQPGSFVDGAFSSSANYANGSTGRG---------------
>UniRef100_A2C9A4	67	0.336	1.028E-08	94	187	203	2	98	104
----------------------------------------------------------------------------------------------LNVIKDIKT-NSKFTPYIGGGLGFAFSQYNVMNGVHKGSaSGTTFAGQGKAGISYELSKDTSFYLGYRIVWInGGNTIDVWSDNPktGGHLQQSVDAG---------------
>UniRef100_A0A161C4T4	67	0.248	1.028E-08	44	166	203	93	226	253
--------------------------------------------SFDGVVGYALGGARVELETSYRRFATLADGTYTQSGAEAIAavsreavltgnnyfvlkiDEIINTSVMFNGCYDVLHADLPVSPYVCAGMGASFVDIARQ-------VTAKLAYRGKVGISYQLTPEISLVAGGFYHELFD------------------------------------
>UniRef100_A0A439U5Y4	67	0.248	1.028E-08	36	169	203	74	223	253
------------------------------------NKEDPIFASIG--FGYHFNDyLRADLNLGYlpgnkISVGYDDSATAAEPTVASASLKNYALSGILNGYVDLGT-YVGITPYLGAGIGFVRStrklsaiystangDDTDDFVMNDDKTKYSLAYTLNAGLAYQVSKNVSVDLGYQYFSAPDAEY---------------------------------
>UniRef100_X6GYN4	67	0.250	1.028E-08	26	169	203	68	227	257
--------------------------FTPSPPASFSDKEDPIFASIG--FGYHFNDyLRADLNLGYLPgneigVGYDDSATAAEPTVASASLKNYALSGILNGYVDLGT-YVGITPYLGAGIGVVRSKRSLsasyftdngddtdDFAVSDSKTQYSLAYTLNAGLAYQVSKNVSVDLGYQYFSAPDAEY---------------------------------
>UniRef100_UPI0022B9BBAF	67	0.256	1.028E-08	47	169	203	87	229	259
-----------------------------------------------IGFGYHFTDyLRADLNLGYlpgnkvsfGYDDSAIVTLPTLSTVASGSLKNYAFSGMLNGYVDLGT-YVGITPYLGAGIGVVRSTRKLSASYTdnnvpansfnlqDNKTQYSFAYTLNAGLAYQVSKNVSVDLGYQYFSAPSAEY---------------------------------
>UniRef100_A0A528KPU6	67	0.238	1.028E-08	43	169	203	84	229	259
-------------------------------------------YFASIGFGYHFNDyLRADLNLGYLpgnhvSVSYDDEAVAPAGTAISGSGNVKNYafSGILNGYVDLGT-YVGITPYVGAGIGLVRTTSKLSAAYTDsadsandfvlssNKTQYSLAYTLNAGLAYQVSKNLLVDLGYQYFSAPNAEY---------------------------------
>UniRef100_UPI00040CB592	67	0.256	1.028E-08	43	169	203	84	230	260
-------------------------------------------YFGSVGFGYHFNDyLRADLNFGYlpgnkasfGYDDSAVVALPTLPTQGSGSLKNFAFSGILNGYVDLGT-YVGITPYVGAGIGFVRSSRKLSATYTDNNvpansfsrqenaTQYSLAYTLNAGLAYQVTKNVSVDLGYQYFSAPDAEY---------------------------------
>UniRef100_Q4L0D1	67	0.259	1.028E-08	33	169	203	91	237	275
---------------------------------SPYNPtYKNSPLGIGGAIGVKSNNYRIELEVFYeefdlkvpsEYFHKDAYKYFIIKSTPShlhhhlfKNNDITVSPVLINVCYDIPPKNTKIFPYLCFGAGVDVIDF-------LDKVHFKVSYQAKIGVSYFILPNLALFVDGSFYSHLSNKF---------------------------------
>UniRef100_A0A8J3MP44	67	0.273	1.028E-08	66	170	203	169	267	311
------------------------------------------------------------------RANRNDPNGRNRAAFKMKNEGFNNVAGMLNVYYDWPLqGNSKVAPYVGIGGGVTRIE-------HLKVAEYAFAYQGKVGVNYTIAPNAKFFVGYRFFNRFGDKFN--------------------------------
>UniRef100_A0A511XQU9	67	0.276	1.028E-08	42	191	203	71	229	381
------------------------------------------GFTGFGSFGWGFGNgLRAEVEGVYNYSEINHASNA---SANRTRGSDQSYGGLVNVLYDIDLKqfgiDAPVTPFVGVGAGYLWQHYNPTQSNYANGNTTrlggtngGFAYQGIVGAAYDTgIPGLQVTTEYRMIGQPG-SFTDGAYSGTSITNGHRSTGNVNF-----------
>UniRef100_A0A2T4IM15	67	0.246	1.395E-08	43	169	203	80	224	254
-------------------------------------------YFASIGFGYHFNDyLRADINLGYLPGNKFSFsydDSATAAEPTVASGNLknNAISGILNGYVDLGT-YVGITPYIGAGIGVVRSKYDLSASYFTDNGDdtddfdqhsskakYSVAYTLNAGLAYQVSKNVQVDLGYQYFSAPDAEY---------------------------------
>UniRef100_UPI000FCC8D44	67	0.277	1.395E-08	36	169	203	75	224	254
------------------------------------DKEDPIFASIG--FGYHFNDyLRADLNLGY--LLGNEIGVGYDDSAIAAEATVASaslenyaFSGMLNGYVDLGT-YVGITPYLGAGIGvvqskrklsASYFTDNDDPADDfvlqDNKTQYSLAYTLNAGLAYRVSKNVSVDLGYQYFSAPDAEY---------------------------------
>UniRef100_A0A330H7L3	67	0.248	1.395E-08	43	169	203	80	227	257
-------------------------------------------YFASIGFGYHFNDyLRADLNLGYLPGNKESFSYDDTGLVIPPATETvasgnlknNAISAILNGYVDLGT-YVGVTPYIGAGVGIVRSKYDLsasyftnngdpsdDFEEHNSKTKYSLAYTLNAGLAYQVSKNVLIDLGYQYFSAPDAEY---------------------------------
>UniRef100_A0A8T9D964	67	0.271	1.395E-08	30	169	203	69	227	257
------------------------------TPASFDDKEDPVFASIG--FGYHFTDyLRADLNFGYLPGNKigvgYDDTAIVTPPATSTVASASltnyAFTGMLNGYVDLGT-YVGITPYLGAGVGIVRstrklsasyftnnSDPTDDFVQSDNKTQYSFAYTLNAGLAYQVTKNVSVDLGYQYFSAPSAEY---------------------------------
>UniRef100_UPI001419EE47	67	0.229	1.395E-08	43	168	203	71	224	258
-------------------------------------------FSPGIAVGYQFtgdtyQPVRVELAFqhygkqddnmsfspsvsGYWHNQKNNTFPLPSDSALYMKTKAD--TLMVNVYYDIPVNN-EISAYLMAGAGAAFIRNEVSWDTNvagqalsagASKSVTNLAWSAGAGISWNINDNISLDTGYSYTDAGSAE----------------------------------
>UniRef100_A0A090FUT4	67	0.241	1.395E-08	43	169	203	84	231	261
-------------------------------------------YFASIGFGYHFNDyLRADLNLGYlpgnKASFSYDDRTVVVAPATSTVGDGSlknyAFSGILNGYVDLGT-YVGVTPYIGAGIGIVQSKYSLSADYSTNNSDpsddfsirssktkYSLAYTLNAGLAYQVSKNVLIDLGYQYFSAPDAEY---------------------------------
>UniRef100_UPI001E4DC7CC	67	0.252	1.395E-08	44	197	203	92	270	284
--------------------------------------------GYGGGLGYRFNPWlRVDATFDQRsgsSFSGYSSRSNFVTGYNIEAGKIDVLTGFVNVYADLGT-FYGFTPYFGAGVGFADKSMrgnytqttclipgcdggpgagPREAAYRPNRSVTTFAWALTAGLSYELGAGFALDAAYRYVEL------GRAKSGLDAYQQgtrLKDLGAsefrVGLRYSFAG-----
>UniRef100_A0A7L5XY59	67	0.263	1.395E-08	65	167	203	109	240	304
-----------------------------------------------------------------SYFNPYDSGPRTSVLRNFYRGNVSSIVGMVNGYIDLGT-FWGVTPYIGAGVGIAQNRLSGltdqgfygysvqgsaydnsgnprpygnampTGGFFSDGKKTSFAWALMAGLSYNVSSNLKLEVGYRYMNLGKV-----------------------------------
>UniRef100_A0A3G5BT45	66	0.830	1.892E-08	50	114	203	0	63	64
--------------------------------------------------GYKMDDIRVDVEGLYSQLNKNDVTGAVFNP-DTVADSLTAISGLVNVYYDIAIEDMPITPYIGVG----------------------------------------------------------------------------------------
>UniRef100_UPI001E487FA9	66	0.246	1.892E-08	44	161	203	66	223	253
--------------------------------------------GGTGQVGYRICYFRVEGELFFDYNpvTRLTVDGVSFkrhfipfpfitppftpvgpgTPGVKIKGNTSFGGAMINGYYDIYDEddDPSFVPYIGLGVGYAHIASEINFYGIAQpvtagtsseffitggkTSSNTPVGQIILGLSYFYNDETSFGLDYRY-----------------------------------------
>UniRef100_A0A503A5C0	66	0.255	1.892E-08	43	169	203	84	231	261
-------------------------------------------YFASVGFGYHFNDyLRADLNLGYLPGNKASFSYddtaTVVGPATATVGDGSlknyAFSGILNGYVDLGT-YVGVTPYIGAGVGIVQSKYSLSANYFTDngdasddfsqrssKTKYSLAYTLNAGLAYQVSKNVLIDLGYQYFSAPDAEY---------------------------------
>UniRef100_UPI00187B942D	66	0.248	1.892E-08	35	163	203	81	222	275
-----------------------------------HGDGWTGFATFGWGFG---NGLRAEIEGDYNWSALTGYRDSTGDGrhqSGRTSGSDRSYGGFVNVLYDIDLKrlfniDVPVTPFVGVGAGYLWQNVDASTPITSslnirqNGTNGSFAYQGIVGAAYDIpgVPGLQMTTEYRMIG---------------------------------------
>UniRef100_Q2GF76	66	0.236	1.892E-08	35	169	203	108	261	297
-----------------------------------YNPtYKKNLLGAGGVIGYSTTHFRVEVEAFYEKFNLTAPAGylhknfyeyfalattmDTKHPHQSAEDKyyymkntgITLSPFIINACYDFILKKTRnVAPYLCLGVGGNFIDF-------LDQVSFKFAYQAKVGISYFVSPNIAFFIDGSFHGHLNNQF---------------------------------
>UniRef100_A0A6P1NKD9	66	0.262	1.892E-08	37	162	203	58	191	368
-------------------------------------DGYTGFLSAGWGFG---NGLRLEVEGVYAQSYNKIFGGKNGSPRGYTRGSNQGYGGLINVLYDIDLAqfgiDVPVTPFVGIGAGYMWEKYRLHhdvpgGQNSMSRTGGGFAAQAIVGAAYDIpgVPGLAVTTQYRFL----------------------------------------
>UniRef100_A0A7H1NUV3	66	0.265	1.892E-08	4	163	203	25	202	382
----TGPYVSVNGGYNLVQSThatfspsTYAEGINSSAG-SKSRYRHGTGFTGFGSFGWGFGNgLRVEVEGVYNYSNI-THRTGTAAPGHTRGHD-QGYGGFVNALYDIDLRefgiDIPVTPFVGIGVGAMVqhfapitTTFANGGTNRIGGTNGNFAYQGIIGASYDIpdVPGLAVTTEYRMMG---------------------------------------
>UniRef100_UPI000D7D1DE1	66	0.275	1.892E-08	35	163	203	86	227	406
-----------------------------------HGAGWTGFAAFGWGFG---NGLRAEVEGVYNWSDLSSISATTGDPkghpmHGRTNGSDRSYGGFVNVLYDIDLKrlfniDVPVTPFVGVGAGYLWENVNsttaLQTAISQHGTNGSFAYQGIVGAAYDIpgVAGLQMTTEYRMIG---------------------------------------
>UniRef100_UPI000CCBFD0A	66	0.285	2.566E-08	58	161	203	115	215	251
----------------------------------------------------------IDAEILYPEdFEGAEIDGTTIRSTSGSIAKLRQIGVMANLTYDIPVSDT-IRPYVGVGLGAVGTHVK---ALGEDDGSIRFAWQARAGVAFQLSPAVALTADYTY-----------------------------------------
>UniRef100_A0A2A3DV11	66	0.244	2.566E-08	43	169	203	84	229	259
-------------------------------------------YFASIGFGYHFNDyLRADLNLGYLpgnkvSVSYDDSAVAPAGTAILGSGNVKNYafSGVLNGYVDLGT-YVGITPYVGAGIGMVRTTSKLSASYTDSadstndftlsskKTQYSLAYTLNAGFAYQVTKNVLVDLGYQYFSAPNAEY---------------------------------
>UniRef100_A0A4Q6I602	66	0.214	2.566E-08	47	202	203	107	290	295
-----------------------------------------------GSIGYSFaEGPRIEIELSYEKFDVKNPGGYTtkdayryfalareidlnsFKPYNLTEplpagihyvvmknDGLSILSNIVNICYDFSLSDlPPVSPYLCGGIGINAIEF-------FDALHVKFAYQSKAGVSYQLLRKINLFIDVYYYQVTSNKFKNLKVQHVNELkdNPKVTSAVATLDIAYFGSEAGV
>UniRef100_UPI002030D567	66	0.236	2.566E-08	36	170	203	72	244	296
------------------------------------NPTYVPGLAGGIAVGYILENVKIEFESLYSQTNLYSEDYSNKDKAKYVElrrnkdasagtecsspwrsgkvdvdikntcenidasvkfraafkmrnEGFDNSARLVNVYYDF--GGKSFTPYISIGGGLTKVKF-------LGRTRYAFAYQTKLGVNYQLTTQVQAFAGLRYFGILGNQFE--------------------------------
>UniRef100_A0A0F3N6Y3	66	0.202	2.566E-08	45	202	203	108	293	298
---------------------------------------------FNAAIGYSFsEGPRIEVEGFYEKFDVKnpggytkvkdayryfalarDLESSSFQPKNKstsapqgvfhtvmKNDGLSILATIANICYDFSLDELSVSPYICVGMGINAIEF-------FDALHVKFAYQGKLGISYQLFPKINLFVNGYYHQVIGNKFKNLNVQYVQDLANVpkVTSAVATLDVAYFGSEVGI
>UniRef100_Q1YJV6	66	0.234	2.566E-08	45	161	203	108	255	337
---------------------------------------------FSIGAGYRVSDhFRTDLTVDYMRTGVSGSSkcaylveiGYGLDPTNnncryDDSSRASIWTTMANAYVDVGT-YGKITPYIGAGLGFAHVKYDDMNntiscdgglcgsetsiykGVHKGESSWRFASSLMAGASVDITHKLKFDAGYRY-----------------------------------------
>UniRef100_UPI001C2D0A4F	66	0.274	2.566E-08	42	163	203	62	189	364
------------------------------------------GWTGFGAVGWGFGNgLRAEVEGDYNWSEI-------YSKTRGDKGSDRSYGGFVNVLYDIDLKrlfniDVPVTPFVGVGAGYLWqnahdVTVGNSPGRSMSGTKGGFAYQGIVGAAYDIpgIPGLQMTTEYRMIG---------------------------------------
>UniRef100_UPI001E5D25DE	66	0.259	2.566E-08	18	163	203	69	227	406
------------------PFDKGIDPGLHERQQVRHGDGWTGFAAFGWGFG---NGLRAEVEGVYNWSDLSSITATTGDPkghrmRGRTDGSDRSYGGFVNVLYDIDLKrlfdiDVPVTPFVGVGAGYLWQNvsgiTTLQHTISQHGTNGSFAYQGIVGAAYDIpgVAGLQMTTEYRMIG---------------------------------------
>UniRef100_I1T6R5	66	0.635	3.481E-08	85	169	203	1	85	86
-------------------------------------------------------------------------------------DNLTAISGLVNVYYXIXXEDMPITLYVXVGVGAAXITTPLXTAVNXXNGKFAFXXXAXAGVXYXITPEIXLYAXAXXFGSYGAXF---------------------------------
>UniRef100_A0A4Q6I316	66	0.234	3.481E-08	39	157	203	95	228	229
---------------------------------------NNPFLGFAGAIGYSMYGPRIELEVLYEVFEvknqnncrndahkycalcqsgaSHDTSPATGRYVLLKNEGLTDISFMINACYDIVTDGIPFSPYVCVGVGTDLVSM-------FDTINPKISYQGKLGLSYPINPEASVFI---------------------------------------------
>UniRef100_A0A4R9VUY8	66	0.248	3.481E-08	43	169	203	84	229	259
-------------------------------------------YFASIGFGYHFNDyLRADLNLGY--LPGNHVSDSYDDSGVAPAGTAilgsgnvknYAFSGILNGYVDLGT-YVGVTPYVGAGIGLVRTTSKLSASYTDsadstndfvlssNKTQYSLAYTLNAGLAYQVSKNLLVDLGYQYFSAPNAEY---------------------------------
>UniRef100_A0A101KM53	66	0.228	3.481E-08	43	169	203	84	231	261
-------------------------------------------YFASIGVGYHFNDyLRADLNLGYlpgnkvSFSYDDTATVVAPATATVASGNLKnfAVSGILNGYVDLGT-YVGLTPYVGAGVGIVRSKYDLSASYFTDNGDatddfvehsskakYSVAYTLNAGVAYQVSKNVLIDLGYQYFSAPDAEY---------------------------------
>UniRef100_A0A4Q2UF76	66	0.248	3.481E-08	46	167	203	87	230	290
----------------------------------------------GGGVGYQLNNWlRFDATGEYRtaesYNAVESYNSGYFNTPrdgsrsyDTYTGQVQSTVALANVYVD-AFHFHRATLFFGGGIGGSFNRVSNLTDIGVGGSNTGFgyarersgvslAYQGTVGLAYDITPNAKLEIAYRYLDRGDV-----------------------------------
>UniRef100_A0A5E4MU75	66	0.279	3.481E-08	51	165	203	159	271	292
---------------------------------------------------YVKENGRVDFEIMHSQINIKNSSD-----APVFNKSASILALLLNLHYSPAIKNTKFAPYVGFGIGPTIFrlkKFSKSLQNLIPLNVPWFAYQAKLGVDYSIIPEMNLFLCCRYFSIP-------------------------------------
>UniRef100_UPI001445CD43	66	0.355	3.481E-08	88	177	203	187	266	310
----------------------------------------------------------------------------------------RNIAAMINAYYYLN-NESNITPYAGIGAGLTNIKF-------LGVSHFKPAYQGKVGVRYNINDTTKISAGYRYFGVLGSTF--TKVDPT-------------------------
>UniRef100_A0A7W4J4R5	66	0.281	3.481E-08	42	177	203	64	212	373
------------------------------------------GFTGFGSFGWGFGNgLRAEVEGVYNYSEINH----RSGVPNTTSGSDQSYGGLVNALYDIDLKqfgvDIPVTPFVGVGVGYLWQHYNPTTTTYINnggttrlgGTTGSFAYQGIVGAAFDVpnVPGLQITAQYRMIGqaFTDGSFSHTSYGPT-------------------------
>UniRef100_A0A3G5BSM8	65	0.815	4.720E-08	50	114	203	0	63	64
--------------------------------------------------GYKMDNIRVDVEGVYSQLSKNNVTGATFNP-DTVADSLTAISGLVNVYYDIAIEDMPITPYIGVG----------------------------------------------------------------------------------------
>UniRef100_A0A5E4NUN2	65	0.273	4.720E-08	47	165	203	90	227	281
-----------------------------------------------GGVGYRFNQyFRVDATGEYRAAAQYSAietynqgfffrPKTNQQNADVYRGNVRVVDGLVNGYVD-AGTWYGITPWAGGGVGIANINAgsvidngeGGGIGYSSSKSTTNFAWAVMAGLDFQVTRNLVFEVGYRYLNVG-------------------------------------
>UniRef100_A0A8J3MP35	65	0.222	4.720E-08	2	169	203	21	268	336
--ELKNFYVQGGYFGAFgnaMGDFSGKEEAGNVTEKvmsfnSDeelvegYEPKYTPGFAGSGTIGYQLNalqlpfmlsrllPSRIEIEGLYSQLNLDDeeygdkdkagyVELVRSGPATLNDGDMTpsagtncdskwktitnpscelqssgnmgysaiklnftgtkaafkikdegfnNQAMLMSVYYDLNINPY-LVPYIGGGLGFTQVKF-------LGKSHYAPAYQLKLGASYRLAEKAQIFAGLRYFGIFNDEF---------------------------------
>UniRef100_A0A2P1L4H3	65	0.796	6.400E-08	1	54	203	4	57	58
-DEETSYYVRLQYNGEILPLFTNVDGITNAAGKEKDSPLTASFIAGGGAFGYKMD----------------------------------------------------------------------------------------------------------------------------------------------------
>UniRef100_A0A3G5BSX6	65	0.769	6.400E-08	50	114	203	0	63	64
--------------------------------------------------GYKMDDIRVDVEGLYSQLTKNNVTGAAFNP-DTVADSLTAISGLVNVYYDIAIEDTPITPYVGVG----------------------------------------------------------------------------------------
>UniRef100_UPI0002E6E607	65	0.311	6.400E-08	109	168	203	5	65	88
-------------------------------------------------------------------------------------------------------------PYVTLGIGYANVGVNYsEPGYELDKNNSAFAYQLGAGIGIPVSDNVTIDIGYRYFATTDIE----------------------------------
>UniRef100_A0A1L5YKH9	65	0.309	6.400E-08	61	166	203	20	125	127
-------------------------------------------------------------EGEYKNNDAPNFAAVVREPVITQDnyfvlniDKITDISVVLNACYDVVHTDLPVSPYVCAGLGASFVDM-------AKHVTGKFAYRGKVGVSYQLTPEISLIAGGYYHGIFD------------------------------------
>UniRef100_UPI0021061ECE	65	0.238	6.400E-08	57	166	203	12	135	198
---------------------------------------------------------RTELEGMYSSVKVNNVgfkgdrmsilyfkeigegadRKTYVYSAKVDNDQIENTSVMANACYYFRIGDVSFSPYIGIGLGLSRMKMLGM------VSTVGPAYQLKADFVHHISKDVNMHVGYRHFSAFG------------------------------------
>UniRef100_A0A3A1PE13	65	0.303	6.400E-08	85	161	203	141	217	305
-------------------------------------------------------------------------------------GDVNNYGAFVNVLYDLPLG--TVQPYFGGGVGYQWTEYNFAPGGVqlADFTDKGWAWQGIAGVSADLSDKVELFLQYTY-----------------------------------------
>UniRef100_A0A511BM38	65	0.286	6.400E-08	42	163	203	69	202	379
------------------------------------------GFTGFGSFGWGFGNgLRAEVEGVYNYSQINHRRPT--FANGSTSGSDQSYGGFVNVLYDIDLAqfgiNLPITPFVGVGAGYLWQHYNPITTAYTNgvtnrvgGTNGGFAYQGIVGAAYDIpgVPGLALTTEYRMIG---------------------------------------
>UniRef100_A0A2Z2H0W4	64	0.698	8.677E-08	17	79	203	1	63	67
-----------------LPFFTRIDRITYKKETNDHDPLKPSFMAGGAAFGYKMDDIRVDVEGLYPHLNKNDVGGSTYAP---------------------------------------------------------------------------------------------------------------------------
>UniRef100_UPI001BA63C3F	64	0.233	8.677E-08	85	174	203	4	104	249
-------------------------------------------------------------------------------------GTVRSYGLMANVLYDFVLG--PVVPYVGVGAGYIWNDYDsvgfnyrasngNAGQVTAGGTNGSFGYQAILGVGFPIDavPGLTLAVEGRFMGTTGDDIDGRAN----------------------------
>UniRef100_UPI0013D94779	64	0.265	8.677E-08	31	172	203	69	227	258
-------------------------------GPADINVAYDTGFSVNGAVGYkiqdsllfDFLKSRVEVEVGYS---ESDVSGGTFNGGNqTFSGDVSTFTATAGLYSDVVWSaNQKIIPYFGSAIGLAVLDTDVQyfpnngvataPTFGVRGSKTAFVTQSRLGLTIKATDKVDVFAEGRYQKIYGRNFDRR------------------------------
>UniRef100_A0A7G6SRQ7	64	0.250	8.677E-08	47	169	203	88	230	260
-----------------------------------------------IGFGYHFNDyLRADLNFGYlpgnkasfGYDDSAVVALPTLPTQGSGSLKNYAFSGILNGYVDLGT-YVGITPYVGAGIGFVRSTRKLSASYTdnnvpansfelqDNKTQYSLAYTLNAGLGYQVSKNVSVDLGYQYFSAPSAEY---------------------------------
>UniRef100_A0A6N8YAA3	64	0.207	8.677E-08	42	170	203	91	258	302
------------------------------------------GFAGGATLGYAFGNgLRFEAEYLNRRQGSqrrlarlgsgggetFDQKESEWDENDLPSErvyDLSAHHFFLNAYYDLR-NDSPFTPYIGGGIGVGSTEMRYSarflrrsdlgtepwqmaaagtvSDIDTELGKTRFGFQVVGGVDYALSDDLSVGAKARWTRLSDFDRD--------------------------------
>UniRef100_A0A857FJW0	64	0.243	8.677E-08	35	163	203	82	222	404
-----------------------------------HGAGWTGFASFGWGFG---NGLRAEVEGAYNWSETTRYTTTSYGGGhGKTDGADRSYGGFVNVLYDIDLKrlfgiDVPVTPFIGVGAGYLWQTVNDETPITnsiinvrHNGTNGSFAYQGIVGAAYDIpgVPGLQMTTEYRMIG---------------------------------------
>UniRef100_A0A3G5BSV4	64	0.784	1.176E-07	50	114	203	0	63	64
--------------------------------------------------GYKMDDIRVDVEGVYSQLTKNDVTGAEFNP-DTVANSLTAISGLVNVYYDIAIENMPITPYVGVG----------------------------------------------------------------------------------------
>UniRef100_A0A6J3WT84	64	0.655	1.176E-07	17	106	203	0	87	88
-----------------LPFYTKVDGITNATGKEKDSPLTRSFIAGGGAFGYKMDDIRVDVEGLYSKLAKDT--DVVNTSETNVADSLTAFSGLVNVYYDITIEEIP------------------------------------------------------------------------------------------------
>UniRef100_A0A661P9D4	64	0.287	1.176E-07	93	169	203	1	79	104
---------------------------------------------------------------------------------------------LLNGYYDF-VTGGNMSPYVGAGLGWAKVSYDSVDANFgklVDDDDTVLAGQLSAGVLFALNKSVVLDIGYRFLATEKPDL---------------------------------
>UniRef100_A0A1L5YKH5	64	0.350	1.176E-07	87	166	203	53	125	127
---------------------------------------------------------------------------------------ITDISVMLNACYDVMHTDLPVSPFVCAGLGASFVDI-------ANHVTSKFAYRGKVGVSYQLTPEVSLVAGGFYHGIFD------------------------------------
>UniRef100_UPI0010C9E228	64	0.244	1.176E-07	43	169	203	61	182	196
-------------------------------------------FAVGVGLGYQFsEYVRFDITGDYSGAYKGHLRHEIIPRErRALTEDLNVWTVLGNAYFEVPVFDFA-APYVGIGVGYGWLDY--------RSNRAGFAVAAYAGFNFAMTEMMSLDLGYRYrdIMVSGPDF---------------------------------
>UniRef100_A0A4V3L5N0	64	0.258	1.176E-07	48	169	203	89	230	260
------------------------------------------------GFGYHFNDyLRADLnfgylpgnNASYSYDDSAVVALPTLPTQGSGSLKNYAFSGIINGYVDLGT-YVGITPYVGAGIGLVRSTRKLSATYTDNNapansfsvqdnaTQYSLAYTLNAGLAYQVTKNVSVDVGYQYFSAPSAEY---------------------------------
>UniRef100_A0A378IR64	64	0.227	1.176E-07	46	169	203	92	249	286
----------------------------------------------GGQVGYQWSSislnlfnslsgitPAVELEGYYVGKSTFTGHDINNETASLPEHDflvsypLNTAVFLANAVANFDLSNvNRVHPYVGAGIGAAVLSISGADstqvappeggvnhyNGNTGDKDATFAAQVKAGLNFDVTPNVNIFAEYRWLYVSNSDF---------------------------------
>UniRef100_A0A8J3MM61	64	0.208	1.176E-07	2	169	203	21	276	339
--ELKNFYVQGGYFGAFgnaMGDFSGKEEAGNVTEKvmsfnsdeefvESYEPKYTPGLAGGGAIGYQLNalqlplmlsrllPSRIEIEGLYSQLNLDDEEYGDKEKAGYIElvrsgqaaagtncdsqwktstssscalrsttqqviqwptiwikkyqqgfnavnhtslnftgakaafkikdEGFNNQSMLMNVYYDLNINPY-LAPYVGGGLGLTKVKF-------LGKSHYAPAYQLKLGAQYTLTEKAQIFAGLRYFGIFNDEF---------------------------------
>UniRef100_A0A4P5NT67	64	0.274	1.176E-07	42	163	203	62	189	364
------------------------------------------GWTGFGAVGWGFGNgLRAEVEGDYNWSEI-------YSSSRGDRGSDRSYGGFVNVLYDIDMKrlfniDIPVTPFVGVGAGYLWqnahdVTVGNSPGRSMSGTKGGFAYQGIVGAAYDIpgIAGLQLTGEYRMIG---------------------------------------
>UniRef100_A0A3T0KH57	64	0.250	1.176E-07	35	163	203	91	231	413
-----------------------------------HGDGWTGFASFGWGFG---NGLRAEVEGAYNWSETTRYTTTSYhDGGGKTDGADRSYGGFVNVLYDIDLKrlfgiDVPVTPFIGVGAGYLWQTVNDATpiansniIVRHNGTNGSFAYQGIIGAAYDIpgVPGLQMTTEYRMIG---------------------------------------
>UniRef100_A0A3G5BT37	64	0.815	1.594E-07	50	114	203	0	63	64
--------------------------------------------------GYKMDDIRVDVEGVYSQLSKNNVTGVAFNP-DTVAESLTAISGLVNVYYDIAIEDMPITPYIGVG----------------------------------------------------------------------------------------
>UniRef100_A0A4S1G565	64	0.285	1.594E-07	91	169	203	13	102	119
-------------------------------------------------------------------------------------------SGMLNGYVDLGT-YVGITPYIGAGIGVVRSTRKLSAIYTdnnvpansfnlqDNKTQYSFAYTLNAGLAYQLSKNVSVDLGYQYFSAPDAEY---------------------------------
>UniRef100_A0A2A4LFB3	64	0.231	1.594E-07	43	161	203	84	242	281
-------------------------------------------YDVGVGIGYQINDyFRVDTTVEYvfgsewkgtSWDTAFICAGLTPTGGGSVtagtepgscesrdSANVSTLKVMANAYWDIA-NFAGFTPYIGAGIGGAYVmyddfkqsqtgtlsccvtAFNTNEIDHEGISSWRFAYALHAGASYDITRSWKLDVGYSF-----------------------------------------
>UniRef100_UPI001C2C4CC2	64	0.238	1.594E-07	49	163	203	74	193	364
-------------------------------------------------VGWGFGNgLRAEVEGAYSWTAINSV------GSEKTKGHDRSYGGFINVLYDIDLKrlfniDVPVTPFVGAGAGYLWENANVTgtsTGGRMTGTNGSFAYQGIVGAAYDIpgVSGLQMTTEYRMVG---------------------------------------
>UniRef100_A0A2D3HFW3	64	0.266	1.594E-07	42	163	203	62	189	364
------------------------------------------GWTGFGAVGWGFGNgLRAEIEGDYNWSEI-------YSKTRGDKGSDRSYGGFVNVLYDIDLKrlfniDVPVTPFVGVGAGYLWqnahdVTVGNNAARSLSGTKGGFAYQGIVGAAYDIpgVPGLQMTTEYRMIG---------------------------------------
>UniRef100_UPI00036D8439	64	0.250	1.594E-07	40	163	203	57	195	371
----------------------------------------TTGFNGYLSTGWGFGNgLRVEVEGTYNQTHARTISGgvvSAQPGHHRAYGKDQGYGGFINVLYDIDLKqfgiDAPVTPFVGVGAGYLWQHYRLglrhgTNVANMNSTRGGFAAQGIVGAAYDIpgVPGLALTTQYRFIG---------------------------------------
>UniRef100_A0A0C4L130	64	0.275	1.594E-07	87	202	203	266	379	384
---------------------------------------------------------------------------------------VSTTSVMLNGCYDLQSEGFSIVPYACLGVGANFV------GIVDGHVTPKLAYKVKAGLSYELSPEISMFAGGFYHRVLGegeyDDLPVQRLVDDATTNKTKEFAKASFKMAYTGAEIGV
>UniRef100_A0A918VPL9	63	0.273	2.160E-07	85	166	203	153	235	265
-------------------------------------------------------------------------------------GSIETDYLMLSAYYDFA-GDADFTPFIGIGLGYADADVSFNPSGVgiVDDSDSGLAYQASVGASWAINDAIDIVGELKYRGSDD------------------------------------
>UniRef100_UPI001748DBCD	63	0.264	2.160E-07	40	168	203	100	249	289
----------------------------------------DHGWSAGGGVGYRIGPsLRVDVTAtALSGVRLHGagvdsaFASGASQSVGYYSAGTRSNVALANVYWDI-LNWNGLTPYVGAGVGVAWNRLykvgrfeqaqPLAPATDiiaaRHGSHASAAFALYAGVAYEIAPGVSADLGYRYMRLGNAN----------------------------------
>UniRef100_UPI001E3CA88E	63	0.244	2.160E-07	42	163	203	87	229	409
------------------------------------------GWTGFAAVGWGFGNgLRAEVEGAYSWSGLSGMSFSQGGPrggatSGRTQGSDRSYGGFVNVLYDIDLKrlfniDVPVTPFVGVGAGYLWENVNSNTVMASNSSlnlrqhgtNGSFAYQGIVGAAYDIpgVAGLQMTTEYRMVG---------------------------------------
>UniRef100_A0A2W4P732	63	0.227	2.927E-07	105	174	203	27	114	146
---------------------------------------------------------------------------------------------------------SGFTPYVGAGLGYSLVRwkdlqnttycvgvdcpsaAPVATTSHPGQKDWRFTYALMAGVAYDINPNLKLDVGYKYRHIDGGDMFGWDN----------------------------
>UniRef100_A0A371Z3V6	63	0.268	2.927E-07	42	163	203	62	192	363
------------------------------------------GWTGFGSVGWGFGNgLRAEVEGDYNWSEI-------YSKSRGDKGSDRSYGGFVNVLYDIDLKrlfniDVPVTPFVGVGAGYLWQNThdatiganNPQGARSMSGTKGGFAYQGIVGAAYDIpgVPGLQMTTEYRMIG---------------------------------------
>UniRef100_A0A070A6D2	63	0.234	2.927E-07	35	163	203	83	228	407
-----------------------------------HGDGWTGFAAFGWGFG---NGLRAEVEGAYNWSGLTGMTFSQGGPrggstTGRTQGSDRSYGGFINVLYDIDLKrlfniDVPVTPFVGVGAGYLWQNVSSSTVLASNSSlnlrqhgtNGSFAYQGIVGAAYDIpgVAGLQMTTEYRMVG---------------------------------------
>UniRef100_A0A3G5BSU6	63	0.784	3.966E-07	50	114	203	0	63	64
--------------------------------------------------GYKMDDIRVDVEGVYSQLNKNNVTGAEFNP-DTVADILTAISGLVNVYYDIAIENMPITPYVGVG----------------------------------------------------------------------------------------
>UniRef100_A0A3G5BSV2	63	0.692	3.966E-07	50	114	203	0	63	64
--------------------------------------------------GYKMDDIRVDVEGLYSQLNKNAVTGAAFNP-DTVANTLTAFSGLFNVYYDITIENTPITPYVGVG----------------------------------------------------------------------------------------
>UniRef100_A0A537MYW6	63	0.295	3.966E-07	88	166	203	18	104	161
----------------------------------------------------------------------------------------SELVGLVNGYLDLGTWWC-FTPFIGAGAGFASIKIDHFRDVNviasgggfaDTGTQTNFAWALHAGAAYKVNPNFAVELSYRYLNVGN------------------------------------
>UniRef100_A0A522F229	63	0.256	3.966E-07	38	161	203	59	210	241
--------------------------------------YNPIGGGGGIDIGYKMSHFRAEIEAlfntnSYDQLRVNGcniLSPTVVTPTGTcpaifvneglgFNGSTTLFAGMFNGYFDIYSSDSEsiIVPYIGLGVGTSRVKNvdrfiakTTNVTVENTRTSSASAAQVIVGLSYYMDDYTWAGLDYRY-----------------------------------------
>UniRef100_A0A0A1XWR1	63	0.272	3.966E-07	87	202	203	136	250	255
---------------------------------------------------------------------------------------VSSTSVMVNACYDLLSEGLGVVPYACVGLGGNFV------GVVDGHITPKLAYRLKAGLSYQLSPEISAFAGGFYHRvVGDGVYDDLPaqrlVDDTSPAGRTKDTAVANFSMAYVGGEFGV
>UniRef100_A0A1A5RG44	63	0.269	3.966E-07	36	169	203	75	227	257
------------------------------------DKEDPIFASIG--FGYHFTDyLRADFNFGYLPGNRvsvgYDDTLIVTPPATATVASATlknyAFSGILNGYVDLGT-YIGVTPYVGAGLGIVRSKYNLsasyftdnadpsdDFTQTDNKTKYSLAYTLNAGFAYQVSKNVLIDLGYQYFSAPDAEY---------------------------------
>UniRef100_A0A961ZTD9	63	0.222	3.966E-07	39	165	203	88	266	297
---------------------------------------FPNSWSFGLGAGYKFNDWmRADLTLDWRAPRSFNDNTTsiacivGWAPIRDAGGNIigetpirdtcrdlyrarvNNTTLLLNVYADLG-NWWGLTPYIGAGVGANYVyqkasqnwfmsngvpyQVTTPDAVNPmlswyynfdmsrSLSSVQLAWALMGGVSYAVTPNLSIDVGARYLNLG-------------------------------------
>UniRef100_A0A3G5BST1	62	0.753	5.373E-07	50	114	203	0	63	64
--------------------------------------------------GYKMDDIRVDVEGVYSQLTKNKVTGAAFNP-DTVADSLTAISGLVNVYYDITIENPPITPYVGVG----------------------------------------------------------------------------------------
>UniRef100_A0A3G5BSW2	62	0.753	5.373E-07	50	114	203	0	63	64
--------------------------------------------------GYKMDDIRVDVEGLYSQLTKNAVAGAAFNP-DTVADSLTAFSGLDNVYYDIAIEDMPITPYVGVG----------------------------------------------------------------------------------------
>UniRef100_A0A225X689	62	0.250	5.373E-07	87	162	203	39	107	134
---------------------------------------------------------------------------------------VESKSVIANIYHHWKSDGFSFSPYVGIGIGATKMKI-------FRKTSVELAYQLKAGIDYCINKHISIRIRYRCF----------------------------------------
>UniRef100_A0A1E5JLH9	62	0.230	5.373E-07	40	164	203	60	224	259
----------------------------------------PVGGGVGAALGYKIKNFRTEAELLFNINNYGSLKSGSctlispkvlgpegvcpaafVDTGLGFNGNVIGVYGLVNVYYDFQFtndsgDNSNFVPYLGAGFGGAFIQHHAAFITNEqcitlgtcapiinesfNTSNTGFAAQGIVGFYYYLDDFTTLGLDFRYVST--------------------------------------
>UniRef100_B3A001	62	0.248	5.373E-07	40	163	203	65	196	373
----------------------------------------SHGWTGFANVGWGFGNgLRAEVEGAYNWS-----AISSYSSATSTKGHDRSYGGFVNVLYDIDLKrlfniDVPVTPFVGVGAGYLWQNVSSAStmdgmSVNRKGTNGSFAYQGIVGAAYDIpgVPGLQMTTEYRMVG---------------------------------------
>UniRef100_A0A950G7N9	62	0.244	5.373E-07	47	166	203	71	217	388
-----------------------------------------------GSIGWGFGNgLRAEVEADYRYGNIPGFSSFSGSRAGTLrgGGHEQKVGGMFNVLYDFVGLTPYVQPYLGAGVGVQAIREQNWHASNSlpftfgvggptfpagglqselqNQFKTVFAYQAIVGAAFPIvsVPGLALTAEFRYLGTSG------------------------------------
>UniRef100_A0A1L5YKH7	62	0.353	7.277E-07	85	166	203	51	125	127
-------------------------------------------------------------------------------------DNVRDISVVLNACYDVMHTDLPVSPYVCAGLGASFIDI-------ADHVTSKLAYRGKVGVSYQLTPEISLIAGGFYHGIFD------------------------------------
>UniRef100_UPI0020C9A68D	62	0.201	7.277E-07	34	169	203	52	218	245
----------------------------------YKPTYNNSFAGFSGLIGYSTPNgVRLELEGSFENFELKNSNKCTLKNAykyfaaaaklkdanndeidepadqnnenhnkyyyVIKNSNISAAATMINLCYDFtsdALGNGEISPYLCAGVGASLVKALNMP-------HVKFSYQAKAGVNYFLSNSVAIFADAYYHATHDNTF---------------------------------
>UniRef100_A0A510E911	62	0.337	7.277E-07	87	166	203	188	261	262
---------------------------------------------------------------------------------------IGSTSVMLNACYDLLTEGVGVVPYACAGIGGNFVSI------IDGHVNPKFAYRVKAGLSYALTPEISAFAGAFYHRVLG------------------------------------
>UniRef100_A0A2A6FI81	62	0.214	7.277E-07	39	169	203	77	257	286
---------------------------------------NDSLFTGSIGMGYHFNDyLRAELNAGILPSNKfgdhqdlaatcdgstlirdanDDIVSAAATQNCDRSDSASNkgYSLMANGYVDLGT-YVGITPYVGGGLGVAYTKYyrnlgardcveaapdpsgtggfscddpAGYGGTTDSEAKFNLAYSIGAGLSYQVTKNVSVDLGYEYFSVPNAKY---------------------------------
>UniRef100_UPI000AB58B0F	62	0.266	7.277E-07	87	202	203	170	284	289
---------------------------------------------------------------------------------------VSSTSVMVNACCDVLSKNLRVVPYACVGLGGNFV------GVVDGHSTPKLAYRLKAGLSYQLSPEISAFAGGFYHRVVG---DGVYDDlPAQRLADDITLAAHTKNTAvasfvmrYFGGEFGI
>UniRef100_A0A0F3PJT2	62	0.272	7.277E-07	87	202	203	216	330	335
---------------------------------------------------------------------------------------VSSTSVMVNACYDLLSEGLGVVPYACVGLGGNFV------GVVDGHITPKLAYRLKAGLSYQLSPEISAFAGGFYHRVVGDGIYDdlpaqRLVDDTSPAGRTKDTAIANFSMAYVGGEFGV
>UniRef100_UPI00187B1092	62	0.241	7.277E-07	49	163	203	74	191	363
-------------------------------------------------VGWGFGNgLRAEVEGAYTWSAINSV------GSVKTKGHDRSYGGFVNVLYDIDLKrlfniDVPVTPFVGAGAGYLWENASISGGGGkIAGTNGSFAYQGIVGAAYDIpgVSGLQMTTEYRMVG---------------------------------------
>UniRef100_A0A0M0EDP6	62	0.236	7.277E-07	35	163	203	81	225	399
-----------------------------------HGDGWTGFATFGWGFG---NGLRAEIEGDYNwsaltgYNSVSGSAYGNNHQSGKSSGSDRSYGGFVNVLYDIDLKrlfniDVPVTPFVGVGAGYLWQNVDASTSVTRylnvrqNGTNGSFAYQGIVGAAYDIpgVPGLQMTTEYRMIG---------------------------------------
>UniRef100_A0A3G5BSK7	61	0.769	9.854E-07	50	114	203	0	63	64
--------------------------------------------------GYKMDDIRVDVEGVYSRLNKNNVTGAAFNP-DTVADILTAISGLYNVYYDIAPEDMPITPYVGVG----------------------------------------------------------------------------------------
>UniRef100_A0A3G5BSS8	61	0.738	9.854E-07	50	114	203	0	63	64
--------------------------------------------------GYKMDDIRVDVEGLYSRLTKNADAGAAFNP-DTVANSLTAISGLVNVYYDVAIEDMPITPYVGVG----------------------------------------------------------------------------------------
>UniRef100_UPI0011BA7961	61	0.223	9.854E-07	106	193	203	4	105	112
----------------------------------------------------------------------------------------------------------RFTPWVSVGLGYARIHHKATytdtswnksgevsdiSALHYSGYDNNFAWSIGAGVRYDITPDIALDLSYRYLDAGKSSLSYKDAE-GDKYKSEADVKSHDIMF---------
>UniRef100_UPI001BA9E484	61	0.261	9.854E-07	80	166	203	47	132	170
--------------------------------------------------------------------------------PTSVTGNLNVTTALFNAYYHF--SSSKFSPYVGAGIGLGFISSePVGNNPVSVDNGTSFAYQAKLGAQYEVVKKGNIFAEFKYLGLTG------------------------------------
>UniRef100_A0A431PP65	61	0.223	9.854E-07	44	165	203	78	268	305
--------------------------------------------SGGLGGGYQFNDWlRADVTIDRSVFRKTRMTGQFWCPTELRglvdqatgfnvgiyadpnsicsqysSASLNRTSVLANAYFDIAHV-WNFTPYIGAGVGMTYNSgsssvaylrnsdsglwapnltlpegqvplwiyadgapfpiqlpfAQTNWNFTQTKSSWQFAWNLMAGVSYDLSRNFKVDVGYRYLNAG-------------------------------------
>UniRef100_UPI00046F5E28	61	0.260	1.334E-06	42	163	203	57	187	237
------------------------------------------GWTGFGAVGWGFGNgLRAEVEGDYNWSEI-------YSKSRGDKGSDRSYGGFVNVLYDIDLKrlfniDVPVTPFVGVGAGYLWQGDhnitvganNPSGPRSLSGTKGGFAYQGIVGAAYDIpgVPGLQMTTEYRMIG---------------------------------------
>UniRef100_UPI001F510972	61	0.244	1.334E-06	42	163	203	55	186	358
------------------------------------------GWTGFGSVGWGFGNgLRAEVEGAYNWSEI-------YSKARGDKGSDRSYGGFVNVLYDIDLKrlfniDVPVTPFVGVGAGYLWENMqkgaysggyQGGNGSSLKGTNGSFAYQGIVGAAYDIpgVPGLQMTTEYRMVG---------------------------------------
>UniRef100_A0A1U9RP21	61	0.235	1.334E-06	42	163	203	62	194	366
------------------------------------------GWTGFGSVGWGFGNgLRAEVEGAYNWSEI-------YRKSGSDKGSDRSYGGFINVLYDIDLKrlfniDVPVTPFVGVGAGYLWQNVNsstmvamngaSSPNARLHGTNGSFAYQGIVGAAYDIpgVPGLQMTTEYRMVG---------------------------------------
>UniRef100_A0A6I4Z0C4	61	0.228	1.334E-06	35	168	203	55	204	375
-----------------------------------HGPGFNGYLSTGWGFG---NGLRVEIEGTYNQTYNRRISGVNPSNTRRAYGRDQGYGGFLNVLYDIDLNqfgiNSPVTPFVGIGAGYlwqqygsgkhgmgVRNRPSLVNESAMKSTAGGFAAQAIVGAAYDIpgVPGLALTTQYRFIAQTGSN----------------------------------
>UniRef100_A0A3G5BSU4	61	0.753	1.806E-06	50	114	203	0	63	64
--------------------------------------------------GYKMDDIRVDVEGLYSQLNKNVDNDEALTP-DTVAGSLTAISGLVNDYYDIAIEDMPITPYVGVG----------------------------------------------------------------------------------------
>UniRef100_A0A241VYA3	61	0.281	1.806E-06	93	160	203	0	69	92
---------------------------------------------------------------------------------------------MVNGYYDFKYT-SKFTPYVSLGIGATGVKNSQTEISINDsvsSTDTHFTWSAGAGVAYNVTDNVALDLSHK------------------------------------------
>UniRef100_A0A1K2HWS1	61	0.288	1.806E-06	42	160	203	86	201	243
------------------------------------------GYSIGAGIGYETGDgLRADLTIDY--LSVNDISDGVYDV------DLRSTLALANVYYDFPIsgvgQGYGLGGYVGAGLGFAHNHVSSEgPNPGPEGKTFTAAGAVMAGLAYDLG-AMVADVGYR------------------------------------------
>UniRef100_UPI001F2CAB49	61	0.250	1.806E-06	90	166	203	143	233	284
------------------------------------------------------------------------------------------LGLMANAYYDFN-NASEFTPYVMAGVGVNRGSLEGKISGYEEGTTgalkaasetiksknlTSFAYQVGVGVGYEVVKDITLDVGYKMSGTTG------------------------------------
>UniRef100_A0A940DEN2	61	0.187	1.806E-06	43	161	203	76	262	286
-------------------------------------------FAGEITAGVKYGNVRAEVEVAVRSASEDDydifngnlpVPGSVFDQAAGPLGNINVplelensisvrhNSYLVNMYYDFELANSNWTPYIGAGVGFgvyhqkAVVDIDIDeemlmanviaaitdkgmggmigtilpeiqkglagtlaqiegERTVADDTLYRFEWQVGLGAVYNFNEDWAMDIGYRF-----------------------------------------
>UniRef100_A0A847JGP6	61	0.244	1.806E-06	48	161	203	90	231	292
------------------------------------------------GVGYQFNDyLRGDLTAEYMGSSRlrgtaiydSTYSGLTSVNYQNYDTHINAATFLANGYIDLG-KYSGFTPYVGAGVGASYVymgdvtsdntayivsstgnyPTPAERGIMGATGKWNFAWALHTGMSWDVTQNFKVDMGYTY-----------------------------------------
>UniRef100_UPI001C02A1E6	60	0.281	2.445E-06	92	160	203	116	186	220
--------------------------------------------------------------------------------------------LTLNALYRFPLQDLPITPYVGAGVGINvpHVEVTRASGKTFDYQFGGATIQAQAGVSYRFTENWSAFLEYK------------------------------------------
>UniRef100_A0A916UA20	60	0.244	2.445E-06	41	165	203	70	215	258
-----------------------------------------SGWSIGGGIGYRFGaNFRTDLTVGglvnqnFRAVGIDAANvGNPNSPAAYYRAGLSSTVALVNAYWDIAT-WEGITPFVGAGVGVAYNRlggisrldvgAPLGPAAGYDaiarGGRTQAAFALYAGLAYEIMPGLTAEVAYRYLNVG-------------------------------------
>UniRef100_A0A7Z3DWI7	60	0.322	2.445E-06	51	164	203	137	248	270
---------------------------------------------------YTSKNCRVAFEATCSKIDiKNDHSSSVFDR------SANIFAFLFNIYYSPNIQDIQITPYIALGIGSAVFklkKINELSQNLMPLNIPWFAYQIKFGVDYLIIPGIKPSFGYRYFST--------------------------------------
>UniRef100_A0A3G5BSS7	60	0.738	3.309E-06	50	114	203	0	63	64
--------------------------------------------------GYKMDDIRVDVEGVYSQLTKNEDTGAAFNP-DTVANILTAISGLVNVYYDIAIENMPITPYVGVG----------------------------------------------------------------------------------------
>UniRef100_A0A8J7E0F9	60	0.252	3.309E-06	104	170	203	16	90	115
--------------------------------------------------------------------------------------------------------NSNFEPYIGAGLGLSWLSANNLSCTYPgtnlgvavDDTTLGFVYQFMAGVGYYFNPRTAVTFCYRYFDVLDRSFE--------------------------------
>UniRef100_A0A4Y3WCL3	60	0.288	3.309E-06	92	172	203	41	137	169
--------------------------------------------------------------------------------------------LLANVVLSFPTSYQTITPYIGGGIGAARISIKGADstqthplevginhfNSGANSSSWGFAAQAKAGVRVALGSNAYVFAEYRYLfvDTTDQTFGST------------------------------
>UniRef100_A0A6I6ANI1	60	0.223	3.309E-06	35	201	203	94	292	298
-----------------------------------YNPvFKNNFSGLSGTLGYYSDkGFRLELEASYQnfdvkphknYNTENDAyryfalvrnkAKDAFQPEKDVQDSaknyrsfysfmrndgVSITSVMFSGCYDLLLnNDLKISSYACAGIGGDFIEF-------FNAIKIKFAYQAKLGISYSLSPSVHVFADTYYHKSVGNQFKNLRVQYahTFKYAPFFTSAEASLNVGYFGGELG-
>UniRef100_A0A5C1YM24	60	0.263	3.309E-06	40	174	203	64	209	379
----------------------------------------NTGFTGFGSFGWGFGNgLRAEVEGVYNFSYINHRGGT--NVLGKTHSSDESYGGFVNVLYDIDLKqfgiDAPVTPFVGVGAGYLWQRYNNMHTNFVGgasttvaGTRGGFAYQGIVGAAFDTgIPGFQVTTEYRMIGQPGSFVDGAYN----------------------------
>UniRef100_A0A4U6BCA8	59	0.267	4.478E-06	92	160	203	115	185	219
--------------------------------------------------------------------------------------------LTLNALYRFPLESLPITPYVGAGVGINvpHVEVNRPSGKTFEYQFGGATLQAQAGLSYRITDNWSTFVEYK------------------------------------------
>UniRef100_UPI0008B1DCF3	59	0.231	4.478E-06	94	171	203	120	201	223
----------------------------------------------------------------------------------------------ANAMYRWPDRWGSFTPYVGGGVGVSvpHVDVDTTTGIDTYELQYgGPAMRLMAGASYDLSERVALFGEYQFtYSANDVELEG-------------------------------
>UniRef100_A0A3G5BSR3	59	0.676	6.059E-06	50	114	203	0	59	60
--------------------------------------------------GYKMDDIRVEVEGLYSWLNKD-----ATVVGDNVAESLTAISGLVNVYYDVAIEDMPITPYVGVG----------------------------------------------------------------------------------------
>UniRef100_I1T6V0	59	0.712	6.059E-06	71	136	203	0	65	66
-----------------------------------------------------------------------DVTGATFTPTDAIADSLTAISGLVNVYYDIAIEDMPITPYIGAGVGAAYLXXPLKTAXNGQNXXFG------------------------------------------------------------------
>UniRef100_A0A7C5HRL2	59	0.291	6.059E-06	43	121	203	87	153	154
-------------------------------------------LALNGAIGYNFGGARLEAAVGYQKHDFKDFD-----------DDISLLTVMGNVYYDIDTG-SDITPYIMAGAGMAHVD---------------------------------------------------------------------------------
>UniRef100_A0A181ZL43	59	0.319	6.059E-06	87	180	203	124	208	213
---------------------------------------------------------------------------------------VSSTSVMVNACYDLLSEGLGVVPYACVGLGGNFV------GVVDGHITPKLAYRLKAGLSYQLSPEISAFAGGFYHRVVG---DGVYDDLPDQL----------------------
>UniRef100_X7FFS0	59	0.231	6.059E-06	94	171	203	120	201	223
----------------------------------------------------------------------------------------------ANALYRWPNRWGSVTPYVGGGIGISvpHVDVDSTNGFETYELQYaGPAARLMAGASYDLTERVSVFGEYQFtYSSNDVDLEG-------------------------------
>UniRef100_A0A960S187	59	0.252	6.059E-06	59	169	203	114	243	280
-----------------------------------------------------------EVEAFWYKHTKKGHLINTTDrlPEHDFLDTFPMHTGvyLANVVLSFNTDCMgGFTPYIGGGIGAARISIKNADSLQTDppeedvnhfnslrnDSSWAFAAQAKVGIRYNICQSFHVFGEYRYLFIDSSNY---------------------------------
>UniRef100_A0A8E2WFX6	59	0.265	6.059E-06	89	169	203	151	262	291
-----------------------------------------------------------------------------------------AYSLMANGYVDLGT-YVGITPYLGGGVGLAYSKLSraigardcvpttttstagglqtvqqfncddpaGYEGAVTSKSSYDFAYSLAAGLSYQVTKNVSVDLGYEYFAVPGMKY---------------------------------
>UniRef100_A0A1A6FLP1	59	0.233	6.059E-06	74	187	203	144	305	312
--------------------------------------------------------------------------DPNETCQARTTGNMSRITGLFNAYVDLG-NWFGLTPYVGAGVGASYVRTsggvnyyktsdgspyaadlsptsgyplawyniqngnrenvnlpyaPQYWDRNLSKSSWKFAWALFAGASYDLSENFKIDIGYRYLNSGKytglAGFSGATPKSYDLISHEVRVG---------------
>UniRef100_A0A2E2RLV7	59	0.209	6.059E-06	90	167	203	188	291	322
------------------------------------------------------------------------------------------WTTMANAYVDLPTV-ARFTPYVGGGIGlsraAAWYKLTVDCVASIDEacgypaggqgeilrdqvlvdatyTRWLPTWSVQAGVSYAVTDNLDLDLGYKYMRIMNV-----------------------------------
>UniRef100_A0A7H0EYQ9	59	0.308	6.059E-06	86	166	203	269	347	376
--------------------------------------------------------------------------------------NMNVTTALVNAYYH--LGSSKFRPYIGAGVGFGFISLEPLGLGALVDNGTSFAYQAKLGAQYEVVKKGNVFAEFKYLGLSG------------------------------------
>UniRef100_A0A925NW91	59	0.258	8.196E-06	92	172	203	5	93	119
--------------------------------------------------------------------------------------------FIFNVVFRCDRTNSNWLPYIGAGAGcdasIINLDHTITPvpgvTVDGTDVSMVFAWQAFAGVRYRIDPNMSIGAGYKYYQAQGGSWDVQ------------------------------
>UniRef100_A0A7W1WEJ4	59	0.272	8.196E-06	80	166	203	26	111	131
--------------------------------------------------------------------------------PTSITGNLNVTTALFNAYYH--LSSSKFSPYVGVGIGLGFIsNEPIGNNPVSVDNGTSFAYQAKLGAQYEVVKKGNVFAEFKYLGLSG------------------------------------
>UniRef100_A0A7Y8SWR1	59	0.283	8.196E-06	91	164	203	104	175	205
-------------------------------------------------------------------------------------------ALMATGY--VAGEIWGLTPYVGAGVGATPSYGAVPFGLTNGETNWVLAYQGVAGLSFNLTPWMSTGVEYRYFAT--------------------------------------
>UniRef100_A0A0F3NFJ9	59	0.269	8.196E-06	87	175	203	163	242	268
---------------------------------------------------------------------------------------ISTTSVMLNVCYDFYGKESSIAPYACAGIGSNFV------GIVDSHIVPKLAYKLKAGIGCQISPEISIFAGGFYHRILG---DGRYAD---------------------------
>UniRef100_A0A0F3N6Z4	59	0.240	8.196E-06	24	170	203	69	236	274
------------------------DILTSIKTNSNftmkYNPhYENNLLGFSGVFGYYYNkNLRIESEVSgevfhlnnddYKiadlakyfaiayHIDQNNYYPQSNEYAVLINSGVEATSALINVCYDVDALKYNITAYSCLGFGVDIIDFLNTYF-------TKFSYQGKLGVSYPISSKISIFAEGYYHGLFGQKFE--------------------------------
>UniRef100_A0A1M3CVW4	59	0.238	8.196E-06	93	200	203	152	277	280
---------------------------------------------------------------------------------------------LVNAVFSLNNDCmWGLTPYVGGGIGATHLSlrnakslqvSPAEPGINHfnskrSDSSWAFAAQAKAGLRYKICESFHIFGEYRYLFVDSSNYiFGSTVYPTHAATSPWNVKVKNIHYNafSFGIQY--
>UniRef100_A0A3G5BSM4	58	0.723	1.109E-05	50	114	203	0	60	61
--------------------------------------------------GYKMDDIRVDVEGLYSWLN----KDADVVSGDTVAESLTAISGLVNVYYDVAIEDMPITPYVGVG----------------------------------------------------------------------------------------
>UniRef100_A0A3G5BSJ5	58	0.692	1.109E-05	50	114	203	0	61	62
--------------------------------------------------GYKMDDIRVDIEGLYSQLSKDTLEKA---PDPAVADSLTAFSGLVNVYYDIAIEDMPITPYVGVG----------------------------------------------------------------------------------------
>UniRef100_A0A3B8RYM4	58	0.291	1.109E-05	98	175	203	1	76	91
--------------------------------------------------------------------------------------------------YDFtEHEKYPFQPYVSGGLGFAHHKID---FFGEGEDDAVVAYQLGAGLMWEFGPLNYIVAEYRYLASQSADFDGVSID---------------------------
>UniRef100_UPI000BAAD86D	58	0.264	1.109E-05	95	160	203	113	180	214
-----------------------------------------------------------------------------------------------NVFYRWPKAVKRFTPYVGAGLGVAipHVDVEIGNSRTFEYQFTGPAAQLVAGASYDLNDRWAVFGEYK------------------------------------------
>UniRef100_A0A369TKB3	58	0.285	1.109E-05	92	171	203	114	197	219
--------------------------------------------------------------------------------------------LTANAMYRWPDKWGSLTPYVGGGVGVAIPHVDVETAAGDKTFGyqyTGPAARVIAGAKYDLNERFAVFGEYQFvYSSNDADLDG-------------------------------
>UniRef100_A0A7W6NKG7	58	0.239	1.109E-05	92	160	203	125	195	229
--------------------------------------------------------------------------------------------LTLNALYRFPIENTSFTPYVGAGAGINvpHVEVTRPSGITSEYQIGGATLQAQAGIDYRLTDRWSVFAEYK------------------------------------------
>UniRef100_A0A7H9DZ16	58	0.292	1.109E-05	87	175	203	313	392	432
---------------------------------------------------------------------------------------ISTTSVMLNVCYDFYGKESSIAPYACAGVGSNFV------GIVDSHIVPKLAYKLKAGMGCQISPEISVFAGGFYHRVLG---DGRYTD---------------------------
>UniRef100_UPI00141B99A0	58	0.260	1.499E-05	106	161	203	1	69	74
----------------------------------------------------------------------------------------------------------GFTPYIGAGIGLARNTLSDDVRTIHDATtgietveriaggkDFSLAWALMAGVGYQLSSNFTLDLGYRY-----------------------------------------
>UniRef100_A0A7L5BGF4	58	0.252	1.499E-05	92	160	203	115	185	219
--------------------------------------------------------------------------------------------LTLNALYRFPLENLPLTPYVGAGVGINvpHVEVTRGSGRTFEYQFGGATLQAQAGLSYRITDNWSTFVEYK------------------------------------------
>UniRef100_A0A7S8EP42	58	0.200	1.499E-05	39	169	203	77	260	289
---------------------------------------DSSLFTGSVGMGFHLNDyLRVELNGGILPTNQfsdnnlitNGCAGTTNIVINSPGGDIivpqaatkdcvassygtnKAYALMANGYVDLGT-YVGITPYLGGGLGLSYNKYfksigerncinvpsnstgaggfacndpAGYKGLEDSEAKFNLAYSIGAGISYQVSKNVSVDLGYEYFSVPSAKY---------------------------------
>UniRef100_A0A2P7SIY1	58	0.212	1.499E-05	76	169	203	136	261	290
----------------------------------------------------------------------------TRDCPGSDNAKNKGYSGTANAYFDLGT-FAGFTPYVGGGLGVAYVsrrvaegdrhcrnqttsvpngaggsttsvfecdDSDAYKGKVDSERRYNLAYSLGAGLSYRFSPNGSVDVGYEYFSVPNAQF---------------------------------
>UniRef100_A0A1Q4AAE3	58	0.237	1.499E-05	89	174	203	152	268	292
-----------------------------------------------------------------------------------------AYSLMANGYVDLGT-YVGITPYIGAGAGVVYSKRSsavgakncvptsssvvsngstvttqfncddsaGYDGQVSSKASYDFAYALAAGLSYQVTKNLSVDLGYEYFAVPGAEYVAYDN----------------------------
>UniRef100_UPI0007D078D3	58	0.247	1.499E-05	87	202	203	334	448	453
---------------------------------------------------------------------------------------VSSTSVMVNACYDLLDAGLLVVPYACVGLGGTIV------GLVDEHVTLKLAYRLKAGLSYQFSPVIHAFVGGFYHRVLGNkEYADLRVHPlaDYTNSIAKNSGTAVANFSmrYVGGEFGV
>UniRef100_A0A353VVM2	57	0.273	2.027E-05	44	115	203	70	141	142
--------------------------------------------GFSGAVGYKWQQFRLEAEYLWRYrLDFGGHFEVDRTDSTNFGANIQTQSIMLNALWDFE-NQTKFTPYIGGGV---------------------------------------------------------------------------------------
>UniRef100_A0A925TCC4	57	0.252	2.027E-05	40	161	203	55	148	172
----------------------------------------NDGIVAGAGFGYQFTDmLRADIRADFNGID----------------------SVLGNVYLDIPTGAF-LTPYLGAGAGYGWASVDNGKDLD------GFAFALMAGVGFELTDSMTVDVGYRF-----------------------------------------
>UniRef100_UPI0011587B2F	57	0.277	2.740E-05	92	160	203	137	207	241
--------------------------------------------------------------------------------------------LTLNALYRFPIEGSRFTPYVGAGVGINVPHIEVTRPSG-TTSEYQFGGatlQAQAGVKFDITDRWAAFVEYK------------------------------------------
>UniRef100_A0A4Q7DLT5	57	0.287	2.740E-05	86	160	203	187	265	300
--------------------------------------------------------------------------------------NAKTLAIMLNAYYDIKMSEIA-SPYLMAGVGYGQTRYSLSGGAPNGDkpkkgKKSDFAFQVGAGVDFNVAEATTLGLGYR------------------------------------------
>UniRef100_UPI001C999657	57	0.220	3.704E-05	74	187	203	144	305	312
--------------------------------------------------------------------------DPNETCQARTTGNMSRITGLFNAYIDLG-SWFGFTPYVGAGLGASYVRTsgavsyyktsdgspyaadlsptdgyplawinlqngnyenpnlawaPQNWNRNVSKSSWKFAWALFAGASYDLSENFKIDIGYRFLNSGKytglAGFSGATPKSYDLISHEVRLG---------------
>UniRef100_A0A3G5BT72	56	0.676	5.006E-05	50	114	203	0	63	64
--------------------------------------------------GYKMDDIRVDVEGVYSQLTKNEDTGAAFNP-DTVAATLTAISGLVNVYYNIIIEDTPFPPYVGVG----------------------------------------------------------------------------------------
>UniRef100_A0A450W879	56	0.260	5.006E-05	108	195	203	4	86	87
------------------------------------------------------------------------------------------------------------RPYLSGGVGLARHKVRNKTG---SEKDTGFAYQVGVGIMHDLDDDTSVFIGYRYLNTSDAKY------SIDSGYEKVDYGLHEVqiglRYSF-------
>UniRef100_A0A378M1G7	56	0.203	5.006E-05	40	168	203	60	226	261
----------------------------------------PIGGGMGASLGWRIRNFRVEAETLFNFNNYGSmqvgscklISPQVLGPEGVCDPFFVETGLgfkgytigayeFINGFYDFisSDPDKNFFPYIGVGIGGAYLSntaifhsnsqcislntcSPIIDNANFSSSSTGFAAQGILGFNYFLDDFTSIGLDVRYSSTFNFN----------------------------------
>UniRef100_A0A0Q9YD83	56	0.271	5.006E-05	92	169	203	144	235	272
--------------------------------------------------------------------------------------------FLVNAVLSFKKANLPIHPYIGFGIGNAITKISDAYAmqinppeadvnhynTSISDTKSTFAGQLKLGLNYDINKYLSLFGEYRWLYLASTDF---------------------------------
>UniRef100_A0A528EA43	56	0.238	5.006E-05	89	169	203	151	262	291
-----------------------------------------------------------------------------------------AYSLMANGYVDLGT-YVGLTPYIGAGLGVVYSKYSraigkrdcvettstttaggfqtvdqfncddpaGYDGAVTSKASYDFAYSLAAGLSYQVTKNVSVDLGYEYFAVPSAKY---------------------------------
>UniRef100_A0A168HN39	56	0.290	5.006E-05	87	202	203	293	407	412
---------------------------------------------------------------------------------------ISSTSVMLNACYDLFSEGLGIMPYTCIGLGSNFV------SVVDGKVTPKLAYKLKAGLSYKFSPEVSAFAGGFYQRVVG---DGEYADlPVKRLSYDlspqgrtKETAVAKFNMSYVGGEFGI
>UniRef100_UPI00201A5EAA	56	0.298	5.006E-05	87	202	203	306	420	425
---------------------------------------------------------------------------------------ISSTSVMLNACYDLFSEVLGIMPYTCIGLGSNFV------SVVDGKVTPKLAYKLKAGLSYKFSPEVSAFAGGFYHRVVG---DGEYVDlPVKHLSYDLsprgrtqETAVAKFSMSYVGGEFGV
>UniRef100_UPI00201A8425	56	0.269	5.006E-05	87	175	203	313	392	432
---------------------------------------------------------------------------------------ISTTSVMLNVCYDFYGKESRIAPYACAGVGSNFV------GIVDRHIVPKLAYKLKAGIGCQISSEISVFAGGFYQRVLG---DGRYAD---------------------------
>UniRef100_A0A3G5BSP8	56	0.738	6.763E-05	50	114	203	0	60	61
--------------------------------------------------GYKMDDIRVDVEGLYSQL----AKDATVVSDDKAADSVTAFSGLVNVYYDIAIEDMPITPYVGVG----------------------------------------------------------------------------------------
>UniRef100_A0A3G5BSS4	56	0.661	6.763E-05	50	114	203	0	63	64
--------------------------------------------------GYKMDDIRVDVEGLYSQLNKNEVAGAAFNP-DTVANILTAFSGLYNVYYDKTIENPPIAPYVGVG----------------------------------------------------------------------------------------
>UniRef100_A0A3G5BSJ9	56	0.723	6.763E-05	50	114	203	0	63	64
--------------------------------------------------GYKMDDIRVDVEGVYSRLNKNDDAGAAFNP-DTVADSLTAISGLFNVYYDIAIENTPLPSYVGVG----------------------------------------------------------------------------------------
>UniRef100_UPI00048217BB	56	0.303	6.763E-05	131	183	203	7	62	71
-----------------------------------------------------------------------------------------------------------------------------------DDEDNRFAFQFGAGLGYELSPHFALDLGYRYFATLDPEFRdaqGEEFESEYRTHQV-------------------
>UniRef100_UPI0020292BA8	56	0.235	6.763E-05	44	161	203	65	217	252
--------------------------------------------GGGAVLGYKLNHFRLEGELLYNRFstgplqvdpggctieNMDVLTPTGYCPPGefdrfqakalGYSGSSAVTYGLVNAYYDFFSYDSEalVVPYVGVGIGQARIKNFNNLVNTNTTFSRGFnqekvnsmAIQGILGLSYYMDDFTWAGMDLRY-----------------------------------------
>UniRef100_UPI00201ACD13	56	0.261	6.763E-05	87	202	203	320	434	439
---------------------------------------------------------------------------------------VSATSFMVNACYDLMDAGLLVVPYACIGLGGTVV------GLVDEHVTAKLAYRLKAGLSYQFSPVVHVLVGGFYHRVMG---NGEYNDL--HVHPLVDYinsiarnsGTAVANFsmSYVGGEFGV
>UniRef100_A0A3G5BSP2	55	0.723	9.137E-05	50	114	203	0	59	60
--------------------------------------------------GYKMDDIRVDVEGLYSWLNKDADVVD-----DTVADNLTAISGLVNVYYDVAIEDMPITPYIGVG----------------------------------------------------------------------------------------
>UniRef100_A0A3G5BT60	55	0.769	9.137E-05	50	114	203	0	63	64
--------------------------------------------------GYKMDDIRVDVEGVYSRLNKNNDTGAAFNP-DTVADILTAISGLVNVYYDIAIENMPITPGIGVG----------------------------------------------------------------------------------------
>UniRef100_A0A1E7QJG6	55	0.265	9.137E-05	86	165	203	158	240	261
--------------------------------------------------------------------------------------SASIFAFLFNLYYSPHIKDTKLSPYISFGIGPTIFrlqRINKPTNTIVPLNLPWYAYQVRLGIDYVVVQDLSVFLGYRYFNIP-------------------------------------
>UniRef100_UPI001FF5850F	55	0.242	9.137E-05	47	166	203	73	201	369
-----------------------------------------------GSFGWGFGNgLRAEIEGNYNWSEI-------YSQSRGDKGSDRSYGGFVNVLYDIDLKrlfniDVPVTPFVGIGAGYLWQNAhdvtvgarNPSGARSLSGGKGGFAYQGIVGAAYDIpgVAGLQMTTEYRMIGQPD------------------------------------
>UniRef100_A0A1B0TCC0	55	0.981	1.234E-04	56	108	203	0	52	53
--------------------------------------------------------LRVDVEGVYSYLNKNDVKDVTFDPANTIADSVTAISGLVNVYYDIAIEDMPIT----------------------------------------------------------------------------------------------
>UniRef100_A0A3G5BSN2	55	0.723	1.234E-04	50	114	203	0	59	60
--------------------------------------------------GYKMDDIRVDVEGLYSRLNKD-----ADVVNSTVADNLTAISGLVNVYYDVAIEDMPITPYIGVG----------------------------------------------------------------------------------------
>UniRef100_A0A3G5BSS6	55	0.707	1.234E-04	50	114	203	0	62	63
--------------------------------------------------GYKMDDIRVDVEGLYSQLAKDTA--VVNASETNVADSLTAFSGLVNVYYDIAIEDMPITPYLGVG----------------------------------------------------------------------------------------
>UniRef100_A0A163F2M7	55	0.288	1.234E-04	95	187	203	3	98	104
-----------------------------------------------------------------------------------------------NVIKDIKT-NSKFTPYIRGGLGFTFSEYNVMSGAHKGcASGTTFAGQGKTGISNELSKDTSFYLGYRIAWIsGGNTIDAWSDNPktGDHLQQSVDTG---------------
>UniRef100_A0A964N261	55	0.276	1.234E-04	92	159	203	1	75	105
--------------------------------------------------------------------------------------------FLTNAYVDLGTWNC-FTPFVGAGIGATRNSLTDFTDINPNGgrgfgrnpSEWHLAWALHAGVAYTVTKNLKIELAY-------------------------------------------
>UniRef100_A0A090FX44	55	0.228	1.234E-04	89	174	203	152	268	292
-----------------------------------------------------------------------------------------AYSLMANGYVDLGT-YVGITPYIGAGAGVVYNKYasaigakncvpstssvigsgtttttqfncddpAGYDGQVSSKASYDFAYSLTAGLSYQVTKNVQVDLGYEYLSIPSAQYVAYDN----------------------------
>UniRef100_UPI0018C30966	55	0.203	1.234E-04	85	165	203	156	282	315
-------------------------------------------------------------------------------------GNLSRTTGLFNAYIDLG-NWYGFTPYVGAGAGVSYVRSNGAVNYYKSsngtpytadlspvegyplvwidritgaaltpqpglafaqqywdrsraKSSWKFAWALLAGVTYDVADNIKIDVGYRFLNSG-------------------------------------
>UniRef100_A0A1G4M560	55	0.256	1.234E-04	87	202	203	326	439	444
---------------------------------------------------------------------------------------ISSTSVMVNVCSDISVRNT-VMPYVCVGPGMSFV------SVVDGHTAAKFAYRLKAGLSYKFSKEVTAFAGGFYHHvIGDGVYDDLPlrhlSDDISPVKHAKETAIARFVMRYFGGEFGV
>UniRef100_D9Z898	55	1.00	1.667E-04	78	127	203	0	49	50
------------------------------------------------------------------------------DPANTIADSVTAISGLVNVYYDIAIEDMPITPYIGVGVGAAYISTPLEPA---------------------------------------------------------------------------
>UniRef100_Q9RPP5	55	0.265	1.667E-04	39	116	203	6	103	116
---------------------------------------DNPFLGFAGAIGYSMGSPRIEFEVSYETFDVKNQGNNYKNDAHkycalDYQGSTNATqnkyvllkneglldiSFMLNVCYDITDESIPFSPYICAGVG--------------------------------------------------------------------------------------
>UniRef100_A0A161I068	55	0.252	1.667E-04	91	169	203	62	133	162
-------------------------------------------------------------------------------------------SFTINACYDIITEGIPFSPYICAGIG-------TDLISMFEATSPKISYQGKLGLSYSISTDTSVFVGGHFHKAIGNEF---------------------------------
>UniRef100_A0A2G6IIF9	55	0.275	1.667E-04	94	160	203	110	178	212
----------------------------------------------------------------------------------------------VNAYRRFPGLNLPVTPYLGAGAGVAvpHVDITKNGVKTYGYQVTGPAVTFIAGASYPLTDRMSLFGEYK------------------------------------------
>UniRef100_A0A238WNX4	55	0.273	1.667E-04	92	171	203	137	220	242
--------------------------------------------------------------------------------------------LTVNALRRWPDQWQGLTPYVGGGLGIAVPHVDAETTAGDKTYGyqlTGPAVRLIAGASYDISDRVAVFGEYQFvFSSNEGDLDG-------------------------------
>UniRef100_A0A5Q0BDV9	55	0.235	1.667E-04	45	169	203	52	208	245
---------------------------------------------GGLHIGYEWAGWmmgqegarwgllpSAEFEGYYlgTTQSGQLLNPTPRVPEHTFSDNfpVNAGVLLTNALFSLRTPYLDtIFPYVGAGVGAAIVSISGANsaqtnpaepginhfNSNPNASNWGFATQAKAGVRAEIVDHLSLFVEYRFLYISPTNY---------------------------------
>UniRef100_A0A0Q9YP57	55	0.271	1.667E-04	92	169	203	137	228	265
--------------------------------------------------------------------------------------------FLANMVLNFDNACILVHPYIGFGIGSAIASISDATAtqisppeaginhynSNSSDTNATFAGQIKLGLSYDINDYLSLFADYRWLYVGNTHF---------------------------------
>UniRef100_A0A0A1XY62	55	0.290	1.667E-04	87	202	203	323	437	442
---------------------------------------------------------------------------------------ISSTSVMLNACYDIFSEGFGIMPYTCIGLGSNFVSI------VDGKVTPKLSYKLKAGLSYKFSPEVSAFAGGFYQRVVG---DGEYVDlPVKHLSYDlspqgrtKETAVAKFSMSYVGGEFGI
>UniRef100_A0A858RMV8	54	0.318	2.250E-04	88	178	203	92	178	191
----------------------------------------------------------------------------------------DVIPVTLNYKLDYNIND-RFSVYGGVGLGAAFVDTEVGP---FSDDSVEFTAQAFVGVGYDVTSNFQIYTGARYIWVDDSEIFNVPVDIGD------------------------
>UniRef100_UPI0009DEAFE6	54	0.322	2.250E-04	86	178	203	91	179	192
--------------------------------------------------------------------------------------DSQIIPVTFNYKLDYAIND-KLSVYAGAGIGAAFIDTDVA---GFGDSSTEFAAQVFAGLGYDVTSNFQIYSGVRWLWVDDTEVFNFPVDNGD------------------------
>UniRef100_A0A2P5KSW8	54	0.287	3.038E-04	93	176	203	78	184	214
---------------------------------------------------------------------------------------------LVNAYYDLG-KSHGFSPYIGGGIGVAYHELtrnhstrettcdltsvpvcnaefqRTQYTAVDKKNAFSLAAALTAGVSYSVSEITTLDFNYRYLYIDGTDIATSITDP--------------------------
>UniRef100_UPI001D0CBA82	54	0.282	3.038E-04	92	171	203	115	199	221
--------------------------------------------------------------------------------------------LTVNVMRRWPEKWGTATPYIGGGIGIAFPHVDVEYRPGGSKTfeyqLTGPAARIMAGISYPLTERLSVFGEYQFtYSSNSAELDG-------------------------------
>UniRef100_UPI0021F8EA7B	53	0.263	4.100E-04	92	166	203	70	144	158
--------------------------------------------------------------------------------------------LMAKLHYHHQFESTDITPYVTFGVgGGAKVSQPAQQGQQPDVKKF-FSYQIGAGINLPLSERTNVFAGYKLHKFSN------------------------------------
>UniRef100_UPI001CE1F03F	53	0.354	5.532E-04	107	168	203	2	56	69
-----------------------------------------------------------------------------------------------------------VSPYVGAGVGLTRIKI-------FGKASIRPAYQLKAGLDYSVNESVNMYVGYRHFGAFGTD----------------------------------
>UniRef100_Q9EZK6	53	0.231	5.532E-04	39	122	203	52	159	168
---------------------------------------DNPFLGFAGAIGYSMEGPRIELEVSYETFNVKNQDNSYKNDAHmyyllarevdsssptkpqvnksvlLKNEGLTDFSIMLNACYDIITDNISFSPYICAGVGADLVSM--------------------------------------------------------------------------------
>UniRef100_A0A5J5GF80	53	0.268	5.532E-04	94	158	203	114	180	216
----------------------------------------------------------------------------------------------ANVYYRWPERLGPLTPYVGAGAGIAvpHVEVEKNGSSTYEYQYTGPAVTLIAGASYPLSDSWAVFGE--------------------------------------------
>UniRef100_A0A4R3JMJ7	53	0.295	5.532E-04	94	161	203	114	184	217
----------------------------------------------------------------------------------------------VNAYHRWLNRWDDFTPYVGGGIGLAIPHVDVESAGGEKTFGyqvTGPAVRVLAGVSYDLSERFAVFGEYQF-----------------------------------------
>UniRef100_A0A378L7W3	53	0.243	5.532E-04	107	170	203	166	239	271
-----------------------------------------------------------------------------------------------------------FHPYVSLGLGAAFNNTSNYqtsvppfltfTPEFEDHKTTNFAYSLGVGVDVDLCKNWRLGVGYRYVGLGEVSLD--------------------------------
>UniRef100_A0A1I3QYI8	53	0.200	5.532E-04	89	167	203	206	319	350
-----------------------------------------------------------------------------------------AWNGMANGYVDLGT-ISGFTPYVGAGIGLLFTSTKfsaegacenerwsettstssavsttevnfncrgtpgRHQAADYSKTDYNFMYSLSAGVAYQLAENTKIDVGYQYLSAPNV-----------------------------------
>UniRef100_A0A4D6G2E9	53	0.651	7.464E-04	130	195	203	1	56	57
----------------------------------------------------------------------------------------------------------------------------------DKKSGFGFAYQAKAGVSYDVTPEIKLYAGARYFGSYGANFG----------KTAKDDGGIKVLYST-------
>UniRef100_UPI001866F605	53	0.309	7.464E-04	106	168	203	123	193	219
----------------------------------------------------------------------------------------------------------KLSAYVGAGIGVAFVDYEATaaalggggPTANFSDSDTVFAAQVFAGLAYQVTESFDLYGGARWIYLDDSD----------------------------------
>UniRef100_UPI0009690A4A	53	0.256	7.464E-04	107	170	203	166	239	271
-----------------------------------------------------------------------------------------------------------FHPYVSLGLGAAFNNTSNYqtsvppfltfTPEFEDHKTTNFAYSLGVGIDMDLCKNWRLGVGYRYVGLGEANLD--------------------------------
>UniRef100_A0A439PK37	53	0.220	7.464E-04	89	174	203	152	268	292
-----------------------------------------------------------------------------------------AYSLMANGYIDLGT-YVGITPYIGAGAGVVYDKYASTigakncapssssvvgngtttttqfncddpagyDGQVSSKASYDFAYSLAAGLSYQMTRNVSVDLGYEYLSVPSAKYVAYDN----------------------------
>UniRef100_UPI000694F6A9	52	0.297	1.007E-03	28	118	203	77	166	169
----------------------------SNKLQSKYSPL----FAANMAFGYSINSYRVELEGIYSVITANNCGFEFNGRTSwkiGPVKKIKSESLIANVYYHWRSDRFSSSLYVGTGIGAT------------------------------------------------------------------------------------
>UniRef100_UPI002221FF2F	52	0.337	1.007E-03	86	168	203	91	169	192
--------------------------------------------------------------------------------------DTEIIPVTLNYKLDYAIND-RLSIYGGAGVGAAFVDTEVGP---FSDDSVELTAQVFAGVGYDVTSNFQLFGGARWIWVDDSE----------------------------------
>UniRef100_UPI0021D5B075	52	0.289	1.007E-03	81	158	203	86	167	211
---------------------------------------------------------------------------------DGDKSTTTSFSIMPNATYYFA-NDSKLVPYIGAGIGYASVKNSGETevlgeTFSDETTTDGLAWKAKAGVTYMATQSLGINLG--------------------------------------------
>UniRef100_E0MQ71	52	0.291	1.007E-03	92	160	203	116	186	221
--------------------------------------------------------------------------------------------LTANALYRHQM-DNGFTPYAGIGLGLAIPHVEVDFAGGNSTSEyqvTGFAAQALVGVDYKLTDNWSLFVEGK------------------------------------------
>UniRef100_A0A0A2SRS1	52	0.248	1.007E-03	44	161	203	65	213	246
--------------------------------------------GGGAVLGYKISHYRVEGEVLYNRIstgpltidactleSPNVYTPTGVCPAEiraagyGFDGSSAALYGFLNLYYDFfsSVHESTIVPYIGLGGGLVRLQnrgdfvqttiISLPPSFGVSDTKVTGAGQGIIGLGYLMDDFAWLAMDFRY-----------------------------------------
>UniRef100_A0A181ZL53	52	0.272	1.007E-03	87	202	203	216	329	334
---------------------------------------------------------------------------------------ISSTSVMVNVCSDFLVSNI-VMPYACVGSGMSFID------VVDGHTTAKFAYRLKAGLSYKLSKEVTAFAGCFYHHvVGDGVYEDLPlrhlADDTSLVEHAKDTAIASFDMSYVGGEFGV
>UniRef100_A0A858PZK3	52	0.272	1.007E-03	86	170	203	259	340	381
--------------------------------------------------------------------------------------SINNTSFTANLCYDFlpiKVTKFRLSPYTCAGIGSSIV------GVAEGHINAQFSYKLKLGLDYSLTPKFTIYAGAVYSGIKGMEYD--------------------------------
>UniRef100_UPI000406A802	52	0.284	1.358E-03	87	170	203	5	86	127
---------------------------------------------------------------------------------------VRVVSAILSACYDFPqvglLVDWRMSPYACAGLGASFV------GLTAQRFQPQLTCQVKAGVSYSITPSLAAFIGGTASKTLGTNYD--------------------------------
>UniRef100_A0A9E2JP20	52	0.268	1.358E-03	94	171	203	116	197	219
----------------------------------------------------------------------------------------------VNAMKRWPMQWGKATPYVGGGLGIAVPHVDVETTSGDKTYGyqlTGPAMRLTAGVSYPINDRFAAFGEYQFtYSSNEADLDG-------------------------------
>UniRef100_UPI0020196BEA	52	0.246	1.358E-03	94	161	203	115	187	220
----------------------------------------------------------------------------------------------VNAYRRWPglWADGALTPYVGGGVGVAvpHVDIDTTTGIDTYEFQlTGPAARLTAGASYSINDRWAVFGEYQF-----------------------------------------
>UniRef100_A0A8J3HVR6	52	0.242	1.358E-03	25	169	203	79	269	318
-------------------------NAENKAAGEYKPKYKGSPFAGGASIGMAlMEGVRIEFQGLYSQINIDDkdfeseekaqyvelqrdnaSSGSTFGSNHTNPSKWASISdvgrkdtqpqpvpesrlaafkmknkgfnniaGMVNAYGDFRIsEEFEADLYIGGGLGLTKINF-------LDKSRFAPAYQFKGGISFALpNSPARIFAGYRYFGVWGDKF---------------------------------
>UniRef100_G9EKE1	51	0.229	1.831E-03	49	162	203	2	149	186
-------------------------------------------------LGYKVNRFRLEGEFLFNINNYGEaqfgsctlVSPNVVSPQGTCPDFIENNSLgfkgntiglygLFNVFFDFlsSDPNVNFVPYVGLGVGGAiiRNTIQIENSQYFNSgatpislqttiSKNGIAGQGIIGFSYYLDDFATIGMDFRYL----------------------------------------
>UniRef100_A0A6J3WSJ8	51	0.653	2.468E-03	26	100	203	0	72	75
--------------------------ITHAAGKKKDTPLTRSFIAGGGAFGYKMDDIRVDVEGLYSKLAKDT--DVVNTSENNVADSLTAFSGLVNVYYDI------------------------------------------------------------------------------------------------------
>UniRef100_A0A6J3X430	51	0.547	2.468E-03	17	100	203	0	81	83
-----------------LPFYTKVDGITNATGKEKDSPLTRSFIAGGGAFGYKMDDIRVDVEGLYSKLAKDT--DVKNTSETNVANCLSTFSRLSNNAYSF------------------------------------------------------------------------------------------------------
>UniRef100_A0A4Q2ZRN7	51	0.265	2.468E-03	86	168	203	93	171	194
--------------------------------------------------------------------------------------DTDVIPVTLNYKADFAL-NSKLSAYVGAGVGGAFVDSE---AGAFSDDSVELAAQVFAGLGYNVTDNFEIYSGVRWLWVDDSE----------------------------------
>UniRef100_UPI001664A8D1	51	0.266	2.468E-03	92	161	203	115	189	222
--------------------------------------------------------------------------------------------LTVNAYRRWPglWAEGAVTPYVGGGVGIAvpHVDIDTTTGIEEYGFQyTGPAARVTAGVSYDLNDRFAVFGEYQF-----------------------------------------
>UniRef100_A0A0W0Z1D4	51	0.250	2.468E-03	86	171	203	131	236	271
--------------------------------------------------------------------------------------ELDNKSILVNAYLHPDNAWTnmasiDITPFVSGGIGYAHNEVRdfytvgttnvsgvpvgSTSSIGDPANKNSFAWQASAGMSFRPTgSHLSVDAGYRYY--DGGKFNG-------------------------------
>UniRef100_A0A352C6G6	51	0.277	2.468E-03	107	168	203	165	236	279
-----------------------------------------------------------------------------------------------------------IQPIIGGGIGVSYNTVTNFHTIIDntywmtnakqDSTFAAFAWQLNAGLDWQVTERFSFDVGYRYFNAGRFN----------------------------------
>UniRef100_A0A181ZLS7	51	0.256	2.468E-03	86	202	203	301	418	423
--------------------------------------------------------------------------------------SVSATSVMVNACYDYnvPLARKRASAYSCVGLGGTFV------GIVDERSTAKLAYRLKAGLSYNFASGVTAFVGGFYHHIIGDSWYDRVPmrtvflDEKTGERP-VNTGKVDLSLDYIGAECGI
>UniRef100_A0A168HLU8	51	0.256	2.468E-03	87	202	203	313	426	431
---------------------------------------------------------------------------------------ISSTSVTMNICSDITISNI-LMPYVCVGPGMSFV------SVVDGHTAAKFAYRLKAGLSYKFSKEVTAFAGGFYHHvIGDGVYDDLPlrhlSDDISPVKHAKDTAIARFVMRYFGGEFGV
>UniRef100_UPI001FFC2894	51	0.268	3.327E-03	102	168	203	11	92	130
------------------------------------------------------------------------------------------------------TPYQGITPYIGGGIGAANVSINGATSTqtdpaepginhfnaRPDSSAWTFAAQAKAGARFALgNSGAYLFGEYRYLYVGDVN----------------------------------
>UniRef100_A0A0W1A0A6	51	0.260	3.327E-03	44	173	203	65	225	245
--------------------------------------------GGGAALGYKYSHYRGEVQVLYNSISTGPVKLPGctienmdvatptgncpselVTKGVGFKGTSTAVYGLFNVYFDIfgNENPSDIFPYLGVGAGVVSISnsnefiatlTTNETSRSINNTLTSSAAQGILGVGYLIDDYTWLDLDLRYITTKAlPEFDNKR-----------------------------
>UniRef100_A0A0A1XYY6	51	0.308	3.327E-03	86	166	203	310	384	430
--------------------------------------------------------------------------------------SITATSVMVNACYDHDVRMQGIEAYACMGLGSNLVE------VVDKHITYKFAYRLKAGLSYQILSGVSAFVGGFYHHVIG------------------------------------
>UniRef100_UPI002024940F	50	0.266	4.483E-03	93	166	203	0	73	87
---------------------------------------------------------------------------------------------MAKLHYHHKFESTDITPYITFGVgGGAKVSHPAQQDQQLDVEKF-FSYQIGSGINLPLSERTNVFAGYKLHKFSN------------------------------------
>UniRef100_UPI0005AABA56	50	0.221	4.483E-03	44	162	203	66	223	254
--------------------------------------------GGGAVLGYKISHYRIEGEVLYNRistgpltintctlQSPNVFTPTGACPPGVPpsgydnfrvngtgyDGSSAALYGLLNLYYDFfsSVHESTYVPYVGIGAGQVRIQNrsnfvktvlgRLPPSLGVSDTKTTGAGQGIVGVGYLMDDFAWLAMDFRFL----------------------------------------
>UniRef100_A0A524RKJ1	50	0.258	4.483E-03	86	161	203	237	320	361
--------------------------------------------------------------------------------------DVSATSLILDYTHSFKI-DRKWTPYVGAGVGITWsfvedqefsNDSQMFLATVNEDTNGSFSFRIKAGTEYAINDAWGLYGEVRY-----------------------------------------
>UniRef100_A0A1G4LWM1	50	0.333	4.483E-03	86	166	203	297	371	417
--------------------------------------------------------------------------------------SITATSVMVNACYDHDVRMQGIAAYACMGLGSNLIE------VVDKHITHKFAYRLKAGLSYKLSKEVTAFVGGFYHHVIG------------------------------------
>UniRef100_A0A4V6RIJ4	50	0.246	6.039E-03	92	160	203	70	136	156
--------------------------------------------------------------------------------------------LMTKLHYHYKFENTDITPYVTFGVGGV-AKIPLSENQGPDVEEF-FSYQIGSGINLPLSERTSVFAGYK------------------------------------------
>UniRef100_UPI000A1FEE8A	50	0.266	6.039E-03	92	161	203	115	189	222
--------------------------------------------------------------------------------------------LTVNAYQRWPglWAQGTVTPYVGGGVGIAVPHVDVDTTTGLETYEFQFtgpAARLTAGVSYDINDRFAVFGEYQF-----------------------------------------
>UniRef100_UPI0021D5E37A	50	0.232	6.039E-03	86	201	203	258	373	379
--------------------------------------------------------------------------------------SVRATSAVMNACYDFPqieLIGWGAYPYTCAGIGVNFV------GLTDRQFQPKFTYRLRAGLNYSIAPDLTAFIGGTFSKIVGADTDtpvhraADDSSPIGRTRQKVTA---SFGLQYIGVELG-
>UniRef100_A0A3G5BSN6	49	0.661	8.135E-03	50	114	203	0	59	60
--------------------------------------------------GYKMDDIRVDVEGLYSWLNKD-----ADVGGDTVADNLTEISGLVNVYYDVAFEDMPINPPIGVG----------------------------------------------------------------------------------------
>UniRef100_A0A369RJZ6	49	0.260	8.135E-03	92	160	203	70	136	156
--------------------------------------------------------------------------------------------LMAKLHYHYKFESTDITPYITFGVGGV-AKIPLSEDQELDVEGF-FSYQIGSGINLPLSERTNVFAGYK------------------------------------------
>UniRef100_A0A3G5BSU8	49	0.803	1.096E-02	64	114	203	4	53	54
----------------------------------------------------------------YSNLNQNDVTDAKFTP-DTIADSLTAISGLVNVYYDIAIEDMPITPYVGVG----------------------------------------------------------------------------------------
>UniRef100_A0A3G5BSU7	49	0.666	1.096E-02	50	112	203	0	61	64
--------------------------------------------------GYKMDDIRVDVEGLYSRLSKDAVTGAAFNP-NTVADSLSAVSGLVNVYYDVAIANMPITADVG------------------------------------------------------------------------------------------
>UniRef100_A0A7S7LZG5	49	0.328	1.096E-02	98	161	203	86	145	180
--------------------------------------------------------------------------------------------------YDYLIGDNDIKPFVGGYVGYG--SAEVDVYSELDISGVVFGAQ--AGVNYAINDNFSVEAGYRY-----------------------------------------
>UniRef100_A0A1M5LYR3	49	0.260	1.096E-02	94	161	203	115	187	220
----------------------------------------------------------------------------------------------VNAYQRWPglWAEGSITPYIGGGIGVAipHVDIDTTTGIEEYGFQlTGPAARLTAGVTYDLNDRFAVFGEYQF-----------------------------------------
>UniRef100_UPI00208ED961	49	0.244	1.096E-02	102	183	203	143	236	259
------------------------------------------------------------------------------------------------------TNDKALHPYVQVGLGAAWNRVGNFSAITDetgsinltptfnDHTRAEFSYNLGAGLDFDMSKNVRIGFGYRFSGLGNASLTGGQISMGDFTTSV-------------------
>UniRef100_A0A941U7Y1	49	0.256	1.096E-02	45	165	203	97	246	287
---------------------------------------------GGVQIGYEWskciNKCRhwyfapgAEIEGYWFSRHLKGHLMNATDtfrlPEHDFLDTFRMNSGvyLANFILSLN-NSWKLSPYIGLGVGATRIAlhhakslqvAPPEPGINHfnsrtHDSCWTFAGQVKAGLRYNI-RWFHIFGEYRYLYTD-------------------------------------
>UniRef100_UPI00165D1339	49	0.188	1.096E-02	71	168	203	149	285	315
-----------------------------------------------------------------------TTTDANADCYSESSAEASAWTGMANVYADLGTV-AGFTPYVGAGIGLVYTPVRGsfndrtcsasetvqtvagvsettttqlcegqtsatdadveYPGTSIDRNKVSLLYSLGAGVSYQLSQNASLDVGYNWITAPGAE----------------------------------
>UniRef100_A0A1E7QKA4	49	0.282	1.096E-02	88	202	203	216	344	352
----------------------------------------------------------------------------------------TTKAVMLNVYCDDivaaisgSGQNMPLMVYVGGGLGMAKVNFlESESGGFWDGLKVAF--QGRVGVSYAFDsiPAVRPYIGGHYFGMFSDEFKDIKPtneiKGKGLDGQDKSSTTATVksRYHMYGIEAGI
>UniRef100_A0A7H9DZI5	49	0.283	1.096E-02	86	166	203	302	376	422
--------------------------------------------------------------------------------------SISVTSVMVNACYDHDVRMKGIAAYACMGFGSNLVE------VVDKHITHKFAYRLKAGLSYQILSGVSAFVGGFYHHVIG------------------------------------
>UniRef100_A0A3G5BSZ0	49	0.656	1.475E-02	50	113	203	0	62	64
--------------------------------------------------GYKMDDIRVDVEGLYSRLNKNAKHVEVLAP-DTVAGSLTAISGLDNVNNDVAIEDLPITPYVGA-----------------------------------------------------------------------------------------
>UniRef100_A0A3G5BSU1	49	0.630	1.475E-02	50	114	203	0	63	64
--------------------------------------------------GYKMDDIRVDVEGLYSQLTKN-ADTSAEHNPDDVADSFSAISGLFNVYYVIAIEDTPITAYGGGG----------------------------------------------------------------------------------------
>UniRef100_UPI0022792B79	49	0.261	1.475E-02	87	170	203	20	101	142
---------------------------------------------------------------------------------------VRAISAILNACYDFPqvglLVGWRMSPYACAGLGASFI------GLTDRQFQPQLTCKVKAGINYSITHSLAAFIGGTFSKVLGTSYD--------------------------------
>UniRef100_A0A522F6E0	49	0.285	1.475E-02	106	169	203	38	114	151
----------------------------------------------------------------------------------------------------------KFRPYVGVGIGSAVISISdafslqvnpleagVNHFSTTDDKAATFAAQPKIGFRYDVNPNLNIFAEYRFLYIAPSNF---------------------------------
>UniRef100_A0A0F3PQH1	49	0.283	1.475E-02	87	159	203	123	190	192
---------------------------------------------------------------------------------------VSSTSVMVNACYDLLSEGLGVVPYACVGLGGNFV------GVVDGHITPKLAYRLKAGLSYQnLRDRYSCVVGY-------------------------------------------
>UniRef100_A0A258E2I2	48	0.333	1.986E-02	133	183	203	0	53	63
-------------------------------------------------------------------------------------------------------------------------------------NDWRFAWTLGAGVAWTVTPRLTLDAGYRYLDFGTPTFtsaSGQVLVPDMTAHQV-------------------
>UniRef100_UPI001FF4804F	48	0.240	1.986E-02	92	161	203	113	187	220
--------------------------------------------------------------------------------------------LTVNAYQRWPglWAQGAMTPYVGGGLGVAipHVDVDTTTGTETYEFQlTGPAARLTAGVSYDLNDRFAVFGEYQF-----------------------------------------
>UniRef100_A0A2E4Z7G4	48	0.189	1.986E-02	4	177	203	44	292	316
----SGWYLRGDLGY---ALDKKYKGTDIAT----VNPFSTTNFSGGGptgfsekdtplnvsiGVGYQFTDyLRADANFGYyagerkkysgsgSCDGTLITTQDTYDGTGTLTGSTTTTSasstpcptsvsiknttyfGMIDGYFDLGT-FRNITPYVGAGVGFAYTtrkdsasatcsgytqasgsnpgtvttqnflcfgqasaaDDPVDYVNYRNDSDqFSLAYSLSAGFAYQLTEQLKLDIGYKY--TSAPNAKYSTFNPT-------------------------
>UniRef100_A0A3G5BSY5	48	0.646	2.672E-02	50	114	203	0	63	64
--------------------------------------------------GYKMDDIRVDVEGLYSRLSKDTVAGAAFNP-DTVADSLSAVSGLDNVYDDEEIENMPITAYGGVG----------------------------------------------------------------------------------------
>UniRef100_UPI00064A2E15	48	0.264	2.672E-02	93	160	203	71	136	156
---------------------------------------------------------------------------------------------MAKFHYHYKFESTDITPYITFGVGGV-AKIPLSEEQGTDVEGF-FSYQIGSGINLPLSERTNVFAGYK------------------------------------------
>UniRef100_A0A4U2Z7L7	48	0.312	2.672E-02	98	161	203	86	145	180
--------------------------------------------------------------------------------------------------YDYLIGDNDIKPFVGGFVGYG--SAEVDDLADLDISGVVYGAQ--AGVNYAINENFSVEAGYRY-----------------------------------------
>UniRef100_A0A975J005	48	0.236	2.672E-02	60	172	203	75	200	212
------------------------------------------------------------LELGYTDKSANRLVDFQRQVFVNFDEELQVIPLTLNVKFERPITD-NLNVFIGAGLGVAFTEFeSRSTIAQVKESDTSFAAQAFIGLAYNVNKDFQIYGGARWiyvdfeapstpllFGSSDLDFDSQ------------------------------
>UniRef100_A0A0W0UJ76	48	0.258	2.672E-02	107	174	203	151	233	265
-----------------------------------------------------------------------------------------------------------VTPFIGGGIGYAHNEVRnfytvgrtvvagvpvgSTTTIGDPVDRDSFAWQASAGVNFtPIGSHLSVEAGYRYY--DGGKFEGPST----------------------------
>UniRef100_A0A2Z2LFV9	48	0.301	2.672E-02	86	166	203	267	342	385
--------------------------------------------------------------------------------------DITSTSVTLNVCRDVPTyvPGARLIPYACAGVGWGFMGMSGETA-------THLVYKVKGGARYALTPRVHLIAGAFLQGVFG------------------------------------
>UniRef100_UPI00201B2F1D	48	0.272	2.672E-02	86	202	203	290	407	412
--------------------------------------------------------------------------------------SVTATSVMVNACYDYnvPLTKKHASAYSCVGLGSTFVEI------VDEHSTAKLAYRLKAGLSYSFSSGVTAFVGGFYHHiIGDSGYDRVPmrtvfFDEKTEERPVKT-GKVYLSLDYIGAEFGI
>UniRef100_S5PZ23	48	0.317	2.672E-02	86	166	203	309	384	430
--------------------------------------------------------------------------------------SITTTSVMVNACYDRNIKKMqGIEAYACMGLGSNLVE------VVDKHITYKFAYRLKAGLSYQILSGVSAFVGGFYHHVIG------------------------------------
>UniRef100_A0A2S6F449	48	0.240	3.595E-02	86	171	203	124	229	264
--------------------------------------------------------------------------------------ELDNKALLVNGYLHPAQAWTslasiALTPFIDGGIGYARNEVRnfytvgtttvvgvaigSTSSIGEPVNKNSFAWQASAGVNFHPTgSHLSIDAGYRYY--DGGQFNG-------------------------------
>UniRef100_A0A3G5BSY2	47	0.593	4.837E-02	51	114	203	1	63	64
---------------------------------------------------YKMDNIRVDVEGVYSNLNQNDVASAKLTLHALV-NFLTIISGLINVYHHIAVEELPITPYVGVG----------------------------------------------------------------------------------------
>UniRef100_UPI00067E3976	47	0.226	4.837E-02	91	183	203	45	157	166
-------------------------------------------------------------------------------------------SLGLSAIYDFKLNDKfdKFKPYIGVRVAYGHVKHqvhsvesktttvttnnggpvpqgpTRKPAYHESHSISSLGLGVIAGVGFDITPKLTLDTGYRYHNWGRLE------NPRFKTHEV-------------------
>UniRef100_J2KBB2	47	0.265	4.837E-02	84	161	203	89	170	211
------------------------------------------------------------------------------------KATTTSFSVMPTGTYYFA-NDSKFVPYLGAGIGYASVKNKGNGdfmgvSTSDETTTDGLAWKVKGGVTYMATQSLGVNLGVSY-----------------------------------------
>UniRef100_A0A1H1G2S8	47	0.265	4.837E-02	84	161	203	89	170	211
------------------------------------------------------------------------------------KSTITSFSVMPTATYYFA-NDSKFVPFLGAGIGYASNKSKGETefmgiSGSDEITTDGLAWKVKGGVTYMATQSLGINLGVSY-----------------------------------------
>UniRef100_Q5P9N3	47	0.329	4.837E-02	87	166	203	288	362	405
---------------------------------------------------------------------------------------ITSTSVTLNVCRDVPtyIPNARLIPYACAGVGWGFIGMSGETA-------THLMYRVKGGARYALTPRVHLIAGAFLQGVFG------------------------------------
>UniRef100_UPI000A98E530	47	0.286	4.837E-02	86	202	203	317	431	436
--------------------------------------------------------------------------------------SLSSTSVTVNVCSDISVSN-AVVPYICVGPGLSFI------GVVDGHTIAKFAYRLKAGLSYKLSKEVTAFTGGFYHHvVGDGVYEDLPlrhlADDISLAEHAKDTAIASFDMSYVGGEFGV
>UniRef100_A0A3G5BSR9	47	0.611	6.505E-02	50	116	203	0	61	62
--------------------------------------------------GYKMDDIRVDVEGLYSRLNKNEDAGAAFNP-ETVAAILTSFSGLFNVYYDEMIEN----PPIGVGVG--------------------------------------------------------------------------------------
>UniRef100_A0A7H9W9G9	47	0.245	6.505E-02	96	168	203	2	102	120
------------------------------------------------------------------------------------------------AVYDFKLND-KFKPYIGARVAYGHVRHSidstkkttefltaagapgAEPTVYPPHKNTQDAHQesdsirrvglgVIAGVGFDITPKLTLDAGYRYHNWGRLE----------------------------------
>UniRef100_UPI000E569950	47	0.211	6.505E-02	91	168	203	47	150	168
-------------------------------------------------------------------------------------------SLGLSAIYDFKLNDKfdKFKPYIGARVAYGHVKHQvhsvetkttivtskpnggpvpssvTKPPYHQSHSISSLGLGVIAGVGFDITPKLTLDTGYRYHNWGRLE----------------------------------
>UniRef100_A0A1H8BM16	47	0.265	6.505E-02	84	161	203	89	170	211
------------------------------------------------------------------------------------KATTTSFSVMPTATYYFA-NDSKFVPFLGAGIGYASVKNKGEinvmgLSTSDDNTTDGLAWKVKGGVTYMATQSLGINLGVSY-----------------------------------------
>UniRef100_UPI001EE5AE27	47	0.221	6.505E-02	44	162	203	66	223	254
--------------------------------------------GGGAVLGYKISHYRIEGEVLYNRistgpltintctlQSPNVFTPTGVCPPGVPpsgydnfrvngtgyDGSSAALYGLINLYYDFfsSVHESTYVPYIGLGAGQVRIQNrsnfvktvlgRLPPSFGTSSTMVSGAGQGIIGVGYLMDDFAWLAMDFRFL----------------------------------------
>UniRef100_UPI000730E213	47	0.244	6.505E-02	102	183	203	143	236	259
------------------------------------------------------------------------------------------------------TNDKFLHPYLQVGLGAAWNKVGHFSATTaetgsinltpsfKDHTKAEFSYNLGAGLDFDMSQNIRLGFGYRFSGLGNASLTGGQISMGDFTTSV-------------------
>UniRef100_A0A2R4XHZ1	47	0.298	6.505E-02	87	160	203	162	248	295
---------------------------------------------------------------------------------------MTAQLLMANAVLTIRTPYSDtVFPYIGAGAGAAFISIsgadsanPSEPGINHFNSDpnaraTAFAAQFKVGLRAQLQSNLAWFAEYR------------------------------------------
>UniRef100_UPI001A9054D7	47	0.250	6.505E-02	106	169	203	252	323	353
----------------------------------------------------------------------------------------------------------GLVPYIGGGIGGAYLASSGTSFVGPAGNllssgsyaQGAFAGQGLAGLQYNLNEHWSIFAEYKILYIKETQF---------------------------------
>UniRef100_A0A7R8QGX0	47	0.222	6.505E-02	106	169	203	257	328	358
----------------------------------------------------------------------------------------------------------GLVPYIGGGIGGAYLASSGTSFTGPTGNllttggyeQGAFAGQGLVGLQYNISEHWSIFAEYKILYIKETQF---------------------------------
>UniRef100_UPI0021D5A497	47	0.223	6.505E-02	44	156	203	142	273	360
--------------------------------------------SGSVSAGYSAGSVRLEVEGIYqnflvdarkyesapdsaynfaaSSRDENSTTVATRPKAPYYvtmkNKEVTVSSLVANLCYDLLPESSQVSPSACIGAGGSLVEF-------LGVTEFRWAYQAKVGVQYFVSRKAALF----------------------------------------------
>UniRef100_A0A2K8JMR2	46	0.625	8.746E-02	52	115	203	0	58	59
----------------------------------------------------KMDDTKVDVEGLYSWLNKDE-----EVVGETVAENLTAISGLVNVYYDIVIEDMNMTPYVGVGV---------------------------------------------------------------------------------------
>UniRef100_UPI000ACE8DDB	46	0.224	8.746E-02	91	168	203	4	109	127
-------------------------------------------------------------------------------------------SLGLSAVYDFKLND-KFKPYIGARVAYGHVrhqvrsvqqetttvttypsgggaktsvpsKMPPKPAYHENRSSRRLGFGAMAGVGIDVAPGLTLDAGYRYHYWGRLE----------------------------------
>UniRef100_UPI00155E0EAF	46	0.228	8.746E-02	91	168	203	23	126	144
-------------------------------------------------------------------------------------------SLGLSAVYDFKLND-KFKPYIGARVAYGHVRHSISTKKTteflttastpdavsgaYKVSRTPGAHQesnsirrvglgVIAGVGFDITPNLTLDAGYRYHNWGRLE----------------------------------
>UniRef100_A0A1W1HVU4	46	0.275	8.746E-02	93	175	203	112	195	210
---------------------------------------------------------------------------------------------MVNLVLRYPGE--VVTPYIGIGGGWSHGTLLNPNIIGRVDKDFesarAFGHQYLAGAQVMVSPKVYVFGEYRYFSA-NYHWDGLAVD---------------------------
>UniRef100_UPI001FEFD861	46	0.195	8.746E-02	84	168	203	34	165	224
------------------------------------------------------------------------------------SSNFDSAVVLANAYFDLGT-WYGITPFIGGGVGYAFNhvsgystnqqftsptyaydygnpiydckcgqayynyapvydsngnpvyNTNSGSKFYKSKTSGSFAWALHAGLAYDVSDALKIEVAYRYLNLGKAE----------------------------------
>UniRef100_D1ATM3	46	0.280	8.746E-02	87	166	203	269	343	386
---------------------------------------------------------------------------------------ITSTSATLNICRDVPayTPDVRLIPYACAGVGWGVIGMS-------GDTTTRLLYKVKGGARYALTPRVHITAGAFLQGVFG------------------------------------
>UniRef100_A0A0A1XWA9	46	0.256	8.746E-02	86	202	203	294	411	416
--------------------------------------------------------------------------------------SVAATSVMVNACYDhnVSLTRKRASAYSCVGLGSTFVEIA------DEHRAAKLAYRLKAGLSYNFASGVTAFVGGFYHHIIGDSWYDRVPmrtvflDEKTGERPVKT-GKVDLSLDYIGAECGI
>UniRef100_UPI001BFED47E	46	0.216	1.176E-01	91	168	203	30	134	152
-------------------------------------------------------------------------------------------SLGLSAVYDFKLND-KFKPYIGARVAYGHVRHQVrsveketiavttypqnaapsvttggptpKPAYHENRSSRRLGFGAVAGVGIDITPKLTLDAGYRYHNWGRLE----------------------------------
>UniRef100_UPI00201AB5A4	46	0.329	1.176E-01	87	168	203	293	368	412
---------------------------------------------------------------------------------------ITSTSYIVNVCSDIVAEDFVAVPYACLGLGGNVIK------VVEGHSTFKPAYKLKVGLSYQLLQKVNVFAGVFYHRVLGDE----------------------------------
>UniRef100_A0A2P1L4H2	46	0.557	1.580E-01	138	198	203	3	54	55
------------------------------------------------------------------------------------------------------------------------------------------AYQAKAGVSYDVTPEIKLYAGARYFGSYGASFNKEAVSATK---------NINVLYSAIGA----
>UniRef100_UPI000F94224D	46	0.250	1.580E-01	98	168	203	21	119	137
--------------------------------------------------------------------------------------------------YDFRPND-KFKPYIGVRVGYGHVRHSIDstkkitgtltayhgagitPTVYPDGSPRENTYQkshsirrvglgAVAGVGIDITPKLTLDAGYRYHYWGRLE----------------------------------
>UniRef100_UPI0012AB20CA	46	0.209	1.580E-01	89	168	203	23	131	149
-----------------------------------------------------------------------------------------SSSLGLSAIYDFKLND-KFKPYIGARVAYGHVKhqvhsvetkttivtskptqgaaqggpiiqtDPSKPPYHESHSISSVGLGVIAGVGFDITPKLTLDTGYRYHNWGRLE----------------------------------
>UniRef100_UPI0022265293	46	0.298	1.580E-01	93	159	203	75	133	155
---------------------------------------------------------------------------------------------LANLRYHYEFTNTDITPYVNVGIGAA--------IDFIGQSKFGFSYKISSGLDFPLSSRTSAFAGY-------------------------------------------
>UniRef100_UPI001C5B9B06	46	0.220	1.580E-01	91	168	203	31	139	157
-------------------------------------------------------------------------------------------SLGLSAVYDFKLNDKfdKFKPYIGVRVAYGHVKHQvhsvrketttaflkpskgatepgkipslvTKPAYHESHSTSSLGLGVIAGVGFDITPKLTLDTGYRYHNWGRLE----------------------------------
>UniRef100_UPI0013DF3BA6	46	0.209	1.580E-01	89	168	203	33	141	159
-----------------------------------------------------------------------------------------SSSLGLSAIYDFKLND-KFKPYIGARVAYGHVKHQvhsvetettiyttaptkgakvggtipnkaiSKPAYHESNSISSLGLGVIAGVGFDITPKLTLDTGYRYHNWGRLE----------------------------------
>UniRef100_UPI001F4DA42F	46	0.233	1.580E-01	91	168	203	47	152	170
-------------------------------------------------------------------------------------------SLGLSAVYDFKLND-KFKPYIGARVAYGHVRHSIDstkkttgflttagargaaPTVSSPYKNTQDAHQesnsirrvglgVIAGVGFDITPKLTLDAGYRYHNWGRLE----------------------------------
>UniRef100_UPI001F4DE78C	46	0.226	1.580E-01	91	168	203	53	157	175
-------------------------------------------------------------------------------------------SLGLSAVYDFKLND-KFKPYIGARVAYGHVRHSIDSTKKTTKILTSFygggkpttydigpktqdAHQesnsirrvglgVIAGVGFDITPKLTLDTGYRYHYWGRLE----------------------------------
>UniRef100_UPI000F5044A1	46	0.212	1.580E-01	91	168	203	52	158	176
-------------------------------------------------------------------------------------------SLGLSAVYDFKLND-KFKPYIGARVAYGHVKHqvhsveskttttflkpgegatqpgvikdgpNSKPAHHESRSVSSLGFGAVAGVGIDITPKLTLDAGYRYHNWGRLE----------------------------------
>UniRef100_A0A3A4NZQ0	46	0.276	1.580E-01	98	171	203	108	176	191
--------------------------------------------------------------------------------------------------YNFVTEGSTVVPYIGVGGGGSYVE-------VDDEDDFSPQAGGQAGVKFYIADNINLFAEfnYRYLFIDEGDIDG-------------------------------
>UniRef100_UPI0022A9B394	46	0.308	1.580E-01	86	166	203	106	180	226
--------------------------------------------------------------------------------------SISTTSLIVSVCSDIMVEDFVAVPYACMGLGGNIIE------VVEGQSTFKPAYKLKVGLSYQLSQNVNAFADIFYHRVLG------------------------------------
>UniRef100_UPI00115B567C	46	0.219	1.580E-01	106	169	203	145	217	247
----------------------------------------------------------------------------------------------------------GLVPYLGGGIGGAYLASSGTSFLAPSGadllssgsySQGAFAGQGLVGLQYNLSEHWSIFAEYKILYIKETQF---------------------------------
>UniRef100_UPI001CFA182E	45	0.224	2.123E-01	103	160	203	120	177	217
-------------------------------------------------------------------------------------------------------EDGPVRPYVGAGINYTFVTRNRDAFITDLDTRSAWGSVLQLGVELPIDPTWSVSLDAR------------------------------------------
>UniRef100_A0A6L7VSW2	45	0.208	2.123E-01	85	157	203	131	226	273
-------------------------------------------------------------------------------------GGISFTGLMVNSYRDFQFaSDLPLTSYIGLGVGVIRAEIEellfrsdyaciNDQCDGPPASnfnvlqqteliDWVWAINVMAGVDYQINSRMSVGL---------------------------------------------
>UniRef100_A0A9D6VPG9	45	0.255	2.123E-01	92	162	203	149	234	278
--------------------------------------------------------------------------------------------FLANAVLNVNHaTLQKFHPYVGVGVGTAIISISGANstqttpaepginhyNSDPNASAWAFAAQPKIGVSFELANKTSLFVEYRFL----------------------------------------
>UniRef100_A0A3G5BSV6	45	0.553	2.853E-01	50	114	203	0	62	63
--------------------------------------------------GYKMEDIRVDVEGLYSHVAKDAAD--VFASENNVVESLTAFSGVVNVDYDILTVDMPIIPYPGIG----------------------------------------------------------------------------------------
>UniRef100_A0A6J3WU31	45	0.705	2.853E-01	21	71	203	2	52	74
---------------------TKVDGITNATGKEKDSPLTRSFIAGGGAFGYKMDDIKVDVEGLYSKLAKDT-----------------------------------------------------------------------------------------------------------------------------------
>UniRef100_A0A929INU7	45	0.317	2.853E-01	131	171	203	13	53	77
-----------------------------------------------------------------------------------------------------------------------------------DDSVIVPAWQILGGVSWPLGQSLDLTVEYRLFGAIGPEFAG-------------------------------
>UniRef100_UPI00032F47A5	45	0.190	2.853E-01	96	168	203	0	104	122
------------------------------------------------------------------------------------------------AIYDFKLNNKfdKFKPYIGARVAYGHVKHqvhsvkketttvftaptggakvpgkvvkgpTSKPPYHESHSTSSLGLGVIAGVGFDITPKLTLDTGYRYHNWGSLE----------------------------------
>UniRef100_UPI00038A74EB	45	0.201	2.853E-01	96	168	203	1	104	122
------------------------------------------------------------------------------------------------AIYDFKLNDKfdKFKPYIGARVAYGHVKHqvhsvrketttvfskprgitepgkvvkgpTSKSAYHESHSTSSLGLGVIAGVGFDITPKLTLDTGYRYHNWGRLE----------------------------------
>UniRef100_A0A961ZQL3	45	0.258	2.853E-01	97	161	203	0	91	126
-------------------------------------------------------------------------------------------------YADLGT-WWGLTPYIGAGVGVNYVyqkasqnwymsngvsyqvyvadamnptqTWYYNYDQQRSLKSLQFAYALMAGLSYAVTPHMSVDIGARY-----------------------------------------
>UniRef100_UPI000F50984E	45	0.222	2.853E-01	91	168	203	27	133	151
-------------------------------------------------------------------------------------------SLGLSAVYDFKLND-KFKPYIGARVAYGHVRHSIDstkktiefltapsnapngaSTNYDISPKTQNAHQesnsirrvglgVIAGIGFDITPNLTLDAGYRYHNWGRLE----------------------------------
>UniRef100_UPI00197CA2D4	45	0.312	2.853E-01	46	116	203	71	149	151
----------------------------------------------GVGVGYQFNNWfRADITGQYRsSANFKGVDTVTgvgpfagFVGTDQYTASKSELLFLANAYVDLGTWWC-ITPFIGAGVG--------------------------------------------------------------------------------------
>UniRef100_A0A511R0X4	45	0.311	2.853E-01	84	160	203	63	136	173
------------------------------------------------------------------------------------GGGLTGFGFGVDGLYLITTPNSPINPYIGAGVGLGFLSGFVQGASV---SGLVFGADGILGVEYLLNRQFALFAEAR------------------------------------------
>UniRef100_A0A6J5MAZ5	45	0.293	2.853E-01	91	161	203	94	156	179
-------------------------------------------------------------------------------------------TGFVNAVVGMPVG--PITPYalvgVGAGIGGAGNADKDAEGL----------WNVGAGVTYNITRNWQLDARYRY-----------------------------------------
>UniRef100_A0A7Y0FIP1	45	0.265	2.853E-01	84	161	203	89	170	211
------------------------------------------------------------------------------------KATTTSFSVMPTATYYFA-NDSKFVPFLGAGIGYASVKNKGEmnvlgVSASDETTTDGLAWKVKGGVTYMATQSLGINLGVSY-----------------------------------------
>UniRef100_A0A3N5VMH3	45	0.260	2.853E-01	110	178	203	183	248	261
--------------------------------------------------------------------------------------------------------------YLGAGAGYAFTDTD---AFGESDTDGGFIAQASAGLVYNFTESFEMFGGVRWMYLESLDFGNSELELDD------------------------
>UniRef100_UPI001CC7BEFB	45	0.304	2.853E-01	107	165	203	157	224	269
-----------------------------------------------------------------------------------------------------------IQPFLGGGVGVAYNTVSNFRTVTDntnfvtsvlqDYTKASFAWQLNAGLELKKN-RFGLDLGYRYFNAG-------------------------------------
>UniRef100_A0A2H0VP94	45	0.246	2.853E-01	107	169	203	159	235	272
-----------------------------------------------------------------------------------------------------------VVPYIGIGIGAGIISIHDADseqtdppepgvnhfNSDPDAFDWSFAVQAKGGLRYQLFKYMRLFAEYRFLYTSPTNY---------------------------------
>UniRef100_UPI00056CB33D	44	0.311	3.831E-01	84	160	203	63	136	173
------------------------------------------------------------------------------------GGGLTGFGFGADGLYLVATPNSPINPYIGAGVGLGFLSGLVQGASV---SGIVFEGNGVLGVEYLLNRQFALFAEAR------------------------------------------
>UniRef100_UPI001AA0269C	44	0.285	3.831E-01	84	160	203	63	136	173
------------------------------------------------------------------------------------GGGLTGFGFGADGLYLVATPNSPINPYIGAGVGLGFLSGFVQGASV---SGIVFEGSGVLGVEYLINRQFAIFGEAR------------------------------------------
>UniRef100_UPI000B7FB4D4	44	0.288	3.831E-01	86	173	203	80	162	177
--------------------------------------------------------------------------------------KMKAHSVGASAIYDFK-NDTPLTPYLGVKASATRLSGKGDGHHSKHVTRTGMG--AVAGVQYQVAPNLALDgaVEYNYLG----KFEGQK-----------------------------
>UniRef100_UPI000D3159FA	44	0.327	3.831E-01	102	161	203	107	167	196
------------------------------------------------------------------------------------------------------TDNTVIKPYLGAGIGYSSITEKEEYRGRTNETTFdGFAWKVKGGFVYFFTPSIAADLGLSY-----------------------------------------
>UniRef100_A0A7H9DZF2	44	0.280	3.831E-01	86	166	203	305	380	426
--------------------------------------------------------------------------------------SISLTSVMVNACFDQNVKSMqGISAYACMGFGSNLVE------VVDKHITHKFAYRLKAGLSYQILSGVSAFVGGFYHHVIG------------------------------------
>UniRef100_UPI00200C1FA6	44	0.325	3.831E-01	87	166	203	313	385	431
---------------------------------------------------------------------------------------ISSTSVVMNVCSDILVSNI-VMPYACVGSGMSFI------GVVDGHTTAKFAYRLKAGLSYKLSKEVTVSAGGFYHHVIG------------------------------------
>UniRef100_S6G8Q5	44	0.308	3.831E-01	86	166	203	323	397	443
--------------------------------------------------------------------------------------SISTTSFIVSVCSDITSEDFVAVPYACLGLGGNMIE------VVEGQSTFKPAYKLKVGLSYQLSQKVNAFADVFYHRVLG------------------------------------
>UniRef100_UPI001F06A208	44	0.342	5.144E-01	86	123	203	20	56	79
--------------------------------------------------------------------------------------KASVWTAMANAYVDLP-RVGPLTPYLGAGIGAAYVKYD-------------------------------------------------------------------------------
>UniRef100_UPI00128FD479	44	0.198	5.144E-01	98	168	203	1	100	118
--------------------------------------------------------------------------------------------------YDFKLND-KFKPYIGARIAYGHVrhqvhsveskntiitskpkgkhlkggpvplQHSSQPPYHESNSISSLGLGVIAGVGFDITPKLTLDTGYRYHNWGRLE----------------------------------
>UniRef100_UPI000AD5929E	44	0.230	5.144E-01	94	168	203	1	103	121
----------------------------------------------------------------------------------------------LSAVYDFKLND-KFKPYIGVRVAYGHVRHSIDstkktidiltaagapgaaPTVYPPEEKTRSTYResdsirrvglgVIAGVGFDITPKLTLDAGYRYHYWGRLE----------------------------------
>UniRef100_UPI0021F8F9B5	44	0.283	5.144E-01	93	159	203	75	132	154
---------------------------------------------------------------------------------------------LANLRYHYEFTNTDITPYVNVGIGAA---------IDLSKLEFGFSYKISSGLDLPLSSRTSAFAGY-------------------------------------------
>UniRef100_UPI0012D9ADCC	44	0.296	5.144E-01	86	166	203	59	133	179
--------------------------------------------------------------------------------------SISTTSFIVSVCSDITLEDFVAVPYACLGLGGNIIE------VVEGQSTFKPAYKLKVGLSYQLLQNVNAFVDIFYHRVLG------------------------------------
>UniRef100_A0A2C9CSK3	44	0.289	5.144E-01	91	166	203	91	163	192
-------------------------------------------------------------------------------------------TILITARYNL-FQYGGFEGYAGLGLGAANVAYKF--ARTYENSETVAAGQIMLGGRYDVTPASQIFAEYRYLSVED------------------------------------
>UniRef100_A0A086BLA1	44	0.238	5.144E-01	83	161	203	88	170	211
-----------------------------------------------------------------------------------IKATTTNFSVMPTATYYF-VNDSKFVPFLGAGIGYSSVKNKGNADImgvsaSDETTTDGLAWKVKGGVTYMATQSLGVNLGVSY-----------------------------------------
>UniRef100_UPI001CBC266E	44	0.194	5.144E-01	93	165	203	182	288	322
---------------------------------------------------------------------------------------------MANVYADLGT-FYGFTPFVGAGVGIGRlawreeidsvvcvprsaavreegcqafgvaeqpgpNEPYTQPGTVSEGVDYRLGYSVTAGLGYNVTDNVTIEAAYRYMNFG-------------------------------------
>UniRef100_UPI000AC54670	44	0.287	5.144E-01	73	166	203	301	387	409
-------------------------------------------------------------------------KTIKGGGGVIEIKAISSASVIMNVCSDILVSNI-VMPYACVGSGMSFI------GVVDGHTTAKFAYRLKAGLSYKLSKEVTAFAGGFYHHVVG------------------------------------
>UniRef100_A0A1I0PFH2	44	0.246	6.906E-01	84	161	203	89	168	209
------------------------------------------------------------------------------------KSTTTSFSVMPTATYYF-TNSSKLVPFLGAGIGYASAKNKGEAdfmGISDETTTDGLAWKVKGGVTYMATQSLGINLGVSY-----------------------------------------
>UniRef100_A0A086F657	44	0.238	6.906E-01	83	161	203	88	170	211
-----------------------------------------------------------------------------------VKATTTSFSVMPTATYYFA-NESKFVPFLGAGIGYASVKNKGNvtlggVSSSDESTTDGLAWKVKGGVTYMATQSLGINLGVSY-----------------------------------------
>UniRef100_A0A5A8AGB8	44	0.267	6.906E-01	81	161	203	86	170	211
---------------------------------------------------------------------------------DGAKDTTTTFSVMPTATYYFA-NDSKFVPFLGAGIGYASAKTKEQinamgVSSSDETTVDGLAWKVKGGVTYMATQSLGINLGVSY-----------------------------------------
>UniRef100_UPI002147EE44	44	0.277	6.906E-01	86	162	203	104	184	217
--------------------------------------------------------------------------------------DIKQLNLLVSADYLF-MPEWEVQPFIGLTIGATEIKASGSYSSNNSviednfKKKWGFAYGAQAGVVYQI-DNIDLEAGLKYL----------------------------------------
>UniRef100_UPI00201B2D3D	44	0.229	6.906E-01	86	169	203	243	323	365
--------------------------------------------------------------------------------------SVRNTTATLNLCYDLPgseLVKLNISPYTCAGIGGSVI------GITKGHANLQFSYKIKFGLNYHFRSNAVAYIGASYQKVLGSEY---------------------------------
>UniRef100_A0A2E3PLB4	44	0.252	6.906E-01	108	177	203	306	380	396
------------------------------------------------------------------------------------------------------------TPYVGLGAGVAFPHVEVQ---SSPTSTETFGYQItgpnvawIAGVSYALSDRWRLFGEYKgtYSW-LDADLDGGGNLST-------------------------
>UniRef100_D1AT98	44	0.211	6.906E-01	87	172	203	288	371	410
---------------------------------------------------------------------------------------VRAISTVMSVCYDFPqvglLVNWKMSPYACAGLGASFV------GLTDRQFQPQLTCRLKAGINYNIARNLTAFIGGTFGKVLGTDYKDT------------------------------
>UniRef100_A0A7H9E0G3	44	0.325	6.906E-01	87	166	203	304	376	422
---------------------------------------------------------------------------------------ISSTSVVMNVCSDI-LVSHIVMPYACVGSGMSFID------VVDGHTTAKFAYRLKAGLSYKLSKEVTAFAGGFYHHVVG------------------------------------
>UniRef100_UPI0018CD546A	43	0.214	9.269E-01	94	162	203	0	96	99
----------------------------------------------------------------------------------------------LSAVYDFKLND-KFKPYIGARVAYGHVRHsidstkkatefltvagapgaaptvypphkNTQDDHRESNSIRRVGLGVIAGVGFDITPNLTLDAGYRYH----------------------------------------
>UniRef100_UPI001290745B	43	0.205	9.269E-01	91	162	203	6	106	107
-------------------------------------------------------------------------------------------SLGLSAVYDFKLND-KFKPYIGARVAYGHVRHSIDstkkitgtlivypsdadaaatvypdghpqkNTYQKSNSSRRLGFGAVAGVGIDITPKLTLDAGYRYH----------------------------------------
>UniRef100_UPI00064CAA8D	43	0.220	9.269E-01	96	168	203	1	99	117
------------------------------------------------------------------------------------------------AVYDFKLND-KFKPYIGARVAYGHVRHsidstkkttrfltssyggakptvypeeNTQDAHHQSNSIRRVGLGVIAGVGFDITPKLTLDAGYRYHNWGRLE----------------------------------
>UniRef100_A0A7G2K0N7	43	0.186	9.269E-01	96	161	203	17	106	131
------------------------------------------------------------------------------------------------VIYDFDTE-YKIKPYVGARIGVGHVaasgytkdefttkltlkannmqiggDVRADQKTSYSRTIKRIGFGFIGGIGYDIAPNITLDLGYRY-----------------------------------------
>UniRef100_UPI001BA85CB9	43	0.296	9.269E-01	99	162	203	103	163	194
---------------------------------------------------------------------------------------------------DYLFGDGNLKPFVGASIGANRTKIDVSGAG--SKTEKSFAYGAQAGVVYTMG-SVDLEGGYRYL----------------------------------------
>UniRef100_UPI000999857E	43	0.311	9.269E-01	102	161	203	107	167	196
------------------------------------------------------------------------------------------------------TDNTVIKPYLGAGIGYASNTEKEEYRGKSNKyTVDGFAWKVKGGFAYFFTSSIAADLGLSY-----------------------------------------
>UniRef100_A0A6N6ZMZ0	43	0.267	9.269E-01	92	164	203	112	197	238
--------------------------------------------------------------------------------------------VLANAVLTVQTPWsSRIFPYLGVGAGVARLSIQGANSTNtsepginhfdsgPDASATAFALQFKAGVKGEVARNLLRFAEYRHLSI--------------------------------------
>UniRef100_UPI0003612A13	43	0.246	9.269E-01	106	169	203	249	321	351
----------------------------------------------------------------------------------------------------------GLVPYIGGGVGGVYLASSGTSFVGPSGADllttgsyaqGAFAGQGLVGLQYNIGKHWSLFAEYKILYIKETQF---------------------------------
>UniRef100_A0A968FUG0	43	0.313	1.244E+00	109	154	203	0	50	51
-------------------------------------------------------------------------------------------------------------PYVGFGLGLTWyrgtlNQLDYAPSGISKDSAMSFAYQSLAGVNYSITEAVN------------------------------------------------
>UniRef100_B6Y7R2	43	0.470	1.244E+00	138	171	203	1	34	87
------------------------------------------------------------------------------------------------------------------------------------------AYQAKLGVNYPLTTNTQAFAGLRYFGILGNEFKG-------------------------------
>UniRef100_A0A950PCH1	43	0.352	1.244E+00	133	166	203	19	52	87
-------------------------------------------------------------------------------------------------------------------------------------SDWEFGYLGIAGVRFEITPNVLLDIDYRYIGTPN------------------------------------
>UniRef100_UPI002231DD2E	43	0.279	1.244E+00	93	160	203	75	134	155
---------------------------------------------------------------------------------------------LANLRYHYEFTNTDIALYVNVGIGAA--------IDFVGQSKFGFSYKISSGLDFPLSSRTSVFAGYR------------------------------------------
>UniRef100_UPI001F4E27A2	43	0.216	1.244E+00	91	168	203	47	151	169
-------------------------------------------------------------------------------------------SLGLSAVYDFKLND-KFKPYIGARVAYGHVRHSIDstkktakiltssygsgaPTVYPPQEKTQDAHHesnsirrvglgVIAGIGFDITPKLTLDTGYRYHYWGRLE----------------------------------
>UniRef100_A0A1G6D3E0	43	0.285	1.244E+00	108	160	203	152	207	245
------------------------------------------------------------------------------------------------------------RPYVGAGIGLAQPHVEVTGPGFPKTFEyqvTGVAAQVLAGISVPVGERVSLFGEYK------------------------------------------
>UniRef100_A0A222P662	43	0.258	1.244E+00	107	174	203	151	233	265
-----------------------------------------------------------------------------------------------------------VTPFIGGGVGYAHNEVRnfytvgrtviagipvgSTTTIGDPAGRNSFAWQLSAGVNLtPTGSHLSIGTGYRYY--DGGKFEGPST----------------------------
>UniRef100_UPI000D0490A8	43	0.289	1.244E+00	107	165	203	157	224	269
-----------------------------------------------------------------------------------------------------------IQPLFGGGVGVSYNTVSNFRTVTDntnfvtsvlqDYTKASFAWQLNAGLEWKKN-RFGLDLGYRYFNAG-------------------------------------
>UniRef100_A0A3G5BSV7	42	0.546	1.668E+00	51	114	203	1	63	64
---------------------------------------------------YKMDNIRVDVEGVYSKLNQNDVASVKLTLHALV-NFLTIISWLINVYHHIVVVELPIIPYVGVG----------------------------------------------------------------------------------------
>UniRef100_UPI00155ED6C2	42	0.212	1.668E+00	91	168	203	2	108	126
-------------------------------------------------------------------------------------------SLGLSTIYDFKLND-KFKPYIGMRVAYGHVRHQVrsvqqetvavttypkeqgvapsvltnapipQPAHHESRSVSSLGFGAVAGVGIDITPKLTLDAGYRYHNWGRLE----------------------------------
>UniRef100_A0A858RK51	42	0.261	1.668E+00	110	168	203	128	192	218
--------------------------------------------------------------------------------------------------------------YAGAGLGVAFTEFEafapfiSGPSLRVSEDDTVFYAQIFAGLGYDVTDNFEVFTGARWVYLDEPE----------------------------------
>UniRef100_UPI0015E70BA9	42	0.203	2.238E+00	86	163	203	167	278	316
--------------------------------------------------------------------------------------KLSRTTALFNVIFDIPTG-TRFTPYIGGGAGFTWRQMkrsytetakcvqttnpdlpvpyptdycvntaalpsSYSTSGSVTKDQFDFAAAVQAGIAYDITDSITWDNGWQMLW---------------------------------------
>UniRef100_A0A0F3PUL9	42	0.292	2.238E+00	86	166	203	321	396	442
--------------------------------------------------------------------------------------SIAATSVILNACYDRYVRMMqGVSWYACLGVGSNFVE------VVDKHITHKFAYRLKAGLSYQILSGVSAFVGGFYHHVIG------------------------------------
>UniRef100_A0A4P5WSJ6	42	0.357	3.000E+00	134	175	203	22	63	86
--------------------------------------------------------------------------------------------------------------------------------------KTDFAWNVGGGVAYALTEHISLDVTYRYADLGKANWGASFTD---------------------------
>UniRef100_A0A3T0GJI5	42	0.268	3.000E+00	93	159	203	59	113	135
---------------------------------------------------------------------------------------------LVNLQYRYEFTNTDITPYISAGMGA------------IKDDEYYFLYKVSAGANLPLSERTSIFAGY-------------------------------------------
>UniRef100_A0A1F5RQ92	42	0.277	3.000E+00	74	161	203	48	136	155
--------------------------------------------------------------------------DVTFDPnlELGFGDNATVIAVNFDLHYHFDIQNSSWRPYVGAGVGANFIELD-SPGPFKDASSTEVGGNIIFGAGVPTRAGSHFFTEARF-----------------------------------------
>UniRef100_A0A330MM48	42	0.271	3.000E+00	110	177	203	108	177	192
--------------------------------------------------------------------------------------------------------------YVGsTGAIYNHIKLESNAGDISVDTGYGFGWQVAAGVNYEFAPNLSLKPMLRYRSlATDVEIESISTDIK-------------------------
>UniRef100_UPI001868FAE5	41	0.283	4.022E+00	98	168	203	112	185	209
--------------------------------------------------------------------------------------------------YKFEGPlFGPVNWYIGGGAGIALTSADLYWSSVklSGEDDTAFYGQLFAGMTWNVSQNFEIYGGGRWFYLDGFD----------------------------------
>UniRef100_UPI0022567650	41	0.238	4.022E+00	88	161	203	93	175	216
----------------------------------------------------------------------------------------STFSAMPTATYYF-MNSSKLVPFLGAGIGYASNKTKVNITNGgtifdpllmqDEVTTDGLAWKVKGGVTYMATPSLGINLGVSY-----------------------------------------
>UniRef100_A0A7H9DZF8	41	0.290	4.022E+00	87	202	203	316	429	434
---------------------------------------------------------------------------------------ISSTSVVMNVCSDI-LVSHIVIPYACVGPGMSFI------GVVDGQTSAKFAYRLKAGLSYKLLKEVTAFAGCFYHHVVG---DGVYEDlPLRHLADDISLAEHakgtaiaSFDMSYVGGEFGV
>UniRef100_UPI00064C6654	41	0.226	5.390E+00	98	162	203	62	157	160
--------------------------------------------------------------------------------------------------YDFRVND-KFKPYIGVRVGYGHVRHgidstkktkntltayhgagtkptyydnidpgkNQKNTYRQNRSSRRLGFGAMAGVGIDVAPGLTLDAGYRYH----------------------------------------
>UniRef100_A0A2V6KQM5	41	0.328	5.390E+00	98	161	203	112	174	203
--------------------------------------------------------------------------------------------------YNFVRPGSRLVPYFSGGVGAGWID-SHPEVPGGQGQDFTFNILSAAGVSYELNDHWKLNAGVLY-----------------------------------------
>UniRef100_UPI00224FAC5D	41	0.242	5.390E+00	106	161	203	133	202	243
----------------------------------------------------------------------------------------------------------RFMPYLTGGLAWANVDHKLgcdrnrvavtiggcNAAFETSKSDTAWGWTVGAGVEYAITNNVTVKAEYLY-----------------------------------------
>UniRef100_A0A378LC27	41	0.229	5.390E+00	109	170	203	154	227	263
-------------------------------------------------------------------------------------------------------------PYLSVGLGAAFNNANEFSATTeetgsinvtptfDDHSQSSFSYTLGIGVDTPINQQMRFGLGYRFSDFGKASLD--------------------------------
>UniRef100_A0A7U0F4L2	40	0.333	7.223E+00	87	116	203	48	77	89
---------------------------------------------------------------------------------------LSDLSFMLNACYDITTEGFAFSPYVCAGIG--------------------------------------------------------------------------------------
>UniRef100_UPI00064C9875	40	0.233	7.223E+00	91	168	203	1	106	110
-------------------------------------------------------------------------------------------SLGLSTIYDFQISD-KFKPYIGVRVSYGHVRHSIDstkkttefvtsagapggaPTVYPPHKNTqddhregnsirRVGLGVIAGVGFDITPKLTLDAGYRYHNWGRLE----------------------------------
>UniRef100_UPI002024EDAE	40	0.283	7.223E+00	93	159	203	75	133	155
---------------------------------------------------------------------------------------------LANSRYHYEFTNTDITLYVNVGIGAA--------IDFVGQSKFGFSYKISSGLDFPLSSRTSAFAGY-------------------------------------------
>UniRef100_A0A3C0KGR2	40	0.206	7.223E+00	103	160	203	121	178	218
-------------------------------------------------------------------------------------------------------NEGPVRPYVGAGINYTIVTRNRDAFIQDLDARSAWGSVLQAGVEFPVNADWSVSLDAR------------------------------------------
>UniRef100_UPI0021652E1D	40	0.234	7.223E+00	109	161	203	158	221	266
-------------------------------------------------------------------------------------------------------------PYFSVGLGAAFNNANDFrtrieelgvnvPPIFRNHSQSAFSYTLGVGVDTPINQQIRLGLGYRF-----------------------------------------
>UniRef100_D8JRY7	40	0.212	7.223E+00	86	163	203	163	274	312
--------------------------------------------------------------------------------------KLARTTGLVNLLYDIQTG-TRFTPYIGGGVGFTWrslrrnytenatcigatnsvdglytplgtcsgntyLPADGTISGSSSKQQLDFAAAVQAGLAYNITDSIIWDNGWQMLW---------------------------------------
>UniRef100_UPI00200F23BB	40	0.280	7.223E+00	86	166	203	302	377	423
--------------------------------------------------------------------------------------SITTTSVMVNACFDRNMQKMqGISVYACMGLGSNLVE------VVDKHITHKFAYRLKAGLSCRILSGVSAFVGGFYYHVIG------------------------------------
>UniRef100_A0A7U0F4M5	40	0.400	9.675E+00	87	116	203	49	78	90
---------------------------------------------------------------------------------------LSDISFMLNACYDITAEGIPFSPYVCAGIG--------------------------------------------------------------------------------------
>UniRef100_G9FXE5	40	0.240	9.675E+00	57	116	203	1	83	102
---------------------------------------------------------RVELEVLYETFDVKNQNNNYKNGAHRYcalshhssatsmssasnkfvflkNEGLIDLSFMINACYDIIIEGMPFSPYICAGVG--------------------------------------------------------------------------------------
>UniRef100_A0A0F3NKT2	40	0.283	9.675E+00	100	166	203	23	83	111
----------------------------------------------------------------------------------------------------LKSEWFLLLPYACVGLGGNFV------GVVDGHITPKLAYRLKVGLSYQLSPEISAFAGGFYHRVVG------------------------------------
>UniRef100_A0A7V9W2R6	40	0.314	9.675E+00	92	161	203	100	164	197
--------------------------------------------------------------------------------------------LMAN-YYPLGGFDSRVQPYVGAGLNYTR--FSGEPEGVDARRSYGAVGQV--GVDLAVTDNFMLNGFANY-----------------------------------------
>UniRef100_UPI0019672325	40	0.261	9.675E+00	83	161	203	101	183	209
-----------------------------------------------------------------------------------VTNSIQTIPLLAQVQYRF-MPGKAIQPYVGVGVGGNMVVFDQYLGEFENSrSNFKFAARPEVGVFIPFRPQgpagIHLFGAYNY-----------------------------------------
>101
SDEETSYYVRLQYNGEFLPLFTKVDGITYKKDKSDYSPLKPSFIAGGGAFGYKMDDIRVDVEGVYSYLNKNDVKDVTFDPANTIADSVTAISGLVNVYYDIAIEDMPITPYIGVGVGAAYISTPLEPAVNDQKSKFGFAGQVKAGVSYDVTPEVKLYAGARYFGSYGANFDGKKTDPKDSTRQVTDAGAYKVLYSTVGAEAGV
>O52079	142	0.995	3.025E-34	0	202	203	30	232	237
SDEETSYYVRLQYNGEFLPLFTKVDGITYKKDKSDYSPLKPSFIAGGGAFGYKMDDIRVDVEGVYSYLNKNDVKDVTFDPANTIADSVTAISGLVNVYYDIAIEDMPITPYIGVGVGATYISTPLEPAVNDQKSKFGFAGQVKAGVSYDVTPEVKLYAGARYFGSYGANFDGKKTDPKDSTRQVTDAGAYKVLYSTVGAEAGV
>A0A098AS54	142	0.995	3.025E-34	0	202	203	30	232	237
SDEETSYYVRLQYNGEFLPLFTKVDGITYKKDKSDYSPLKPSFIAGGGAFGYKMDDIRVDVEGVYSYLNKNDVKDVTFDPANTIADSVTAISGLVNVYYDIAIEDMPITPYIGVGVGATYISTPLEPAVNDQKSKFGFAGQVKAGVSYDVTPEVKLYAGARYFGSYGANFDGKKTDPKDSTRQVTDAGAYKVLYSTVGAEAGV
>B3GR42	123	0.740	1.402E-27	0	202	203	3	218	223
SDEETSYYVRLQYNGEILPFYTSIEGIKHKSGKDKNSPLKASFIAGGGAFGYKMDDIRVDVEGLYSQLSKDadvvsaaaaavaaAGSSPAVAAIPEVAESLTAISGLVNVYYDIAIEDMPITPYVGVGVGAAYISTPLKTAVNGQNSKFGFAGQVKAGVSYDVTPEIKLYVGARYFGSYGANFDGQKTDPKDPTKQVTDAGAYKVLYSTVGAEAGV
>Q6JH19	120	0.773	9.157E-27	0	202	203	6	200	205
SDEETIYYIRLQYNGEFLPLFTKVDGIEYKKGTESHNPLKASFIAGGGAFGYKMDDIRVDVEGVYSYLNKNDVTGATFTPTDAIADSLTAISGLVNVYYDIAIEDMPITPYIGAGIGAAYLSTPLKTAVNGQNSKFGFAGQVKAGISYDVTPEVKFYAGARYFGSYGANFDTSTGGKG--------KGGHTVLYSTVGAEAGV
>A0A141GD53	116	0.773	2.850E-25	0	202	203	3	205	211
SDEVTSLYVGLQYNGEFLPLFTKIDGIDYKEGTDVYSPLKASFIAGGGAFGYKMDDIRVDVEGVYSYLNKNDVKDVAFTPADTVANSLTATSGLVNVYCDIAIEDMPITPYVGVGVGAAYISAPLETAVNSQNGKFGFAGQERAGVIYDITPEIKLYAGARFFGSYGAHFDGEDADPKDTFTKVADKGADEVVYSTVGEEYGV
>A0A076KZL4	115	0.633	3.895E-25	0	195	203	3	200	201
SDEETSYYVRLQYNGEILPLFTKVDNMKIKKGTDDVDPFKASFLGVGAAFGYKMDDIRVDIEGLYSQLN-KNVNNDEVLTPDTVAGSLKAISGLVNVYYDIAIEDMPITPYVGVGVGAAYVSTPLKEAINGQKNKFGFAYQAKAGVNYDVTPEIKLYAGARYFGSCGANFDSDASKKDKGGHAVFYStvgAEVGVAFNF-------
>3300027864.a:Ga0209755_10007391_4	113	0.645	2.537E-24	1	202	203	31	232	238
-DEETSYYIRLQYNGEFLPFKTKIDNITvkkGATAVTDVDPFKASFLAGGGAFGYKMDDIRVDIEALYSQLSKNTETDITTDPGVA--DKLSAISGLVNVYYDVAIEDMPITPYLGVGVGAAYIKNPlATKATGDKDSGFGFAYQAKAGVSYDVTPEIKLFAGARYFGSYGAKFDKPAATGASSQQPTKD--GLKVLYSTIGAEAGV
>D7F193	113	0.635	3.467E-24	0	202	203	4	195	200
SDEETSYYVRLQYNGEILPFYTTVDGITNATGKEKDSPLTISFIAGGGAFGYKMDDIRVDVEGLYSQLAKDTAALNTSETNVADS--LTAFSGLVNVYYDMAIEDMPITPYVGVGVGAAYISNPSKADAVKDQKRFGFAYQAKAGVSYDVTPEIKLFAGARYFGSYGASFDKATKDDTGIKN---------VVYNTVGAEAGV
>A0A1A9VJK4	107	0.678	3.734E-22	0	199	203	113	309	965
SDEETSYYVRLQYNGEILPLFTKIDGITNVAGKEKDSPLKASFIAGGGAFGYKMDDIRVDVEGLYSQLNKD-----AGVAGTTVADNLTAISGLVNVYYDIAIEDMPITPYVGVGVGAAYISTPLATVVSSQNGKFAFAGQVRAGVSYDVTPEVKLYAGARYFGSYGANFDKTDKDGKGELKNTSmnEVITFGCRLNFYESE---
>A0A141GD59	103	0.784	6.168E-21	0	189	203	3	192	203
SDEEISLCAGEEYNGEFFFLFTKFDGITYKKDKSDYSPLKPSFIAGGGAFGYKMDDIRVDVEGVYSYLNKNDVKDVTFNPENTIDNRVTAISGLDNVYYDIAVEDMPITPYVGVGVGAAYITTPLEPAENDQNRKFVFAGQEKAGVSYDAPPEINLYAGARYFGSDGANFDGNNADRKDLAKLVADAAGA-------------
>Q6JH24	102	0.631	2.143E-20	0	202	203	3	198	203
SDEETSYYVRLQYNGEILPLFTKIDGATgakkkNADASTTTDLYKASFMAGGGAFGYKMDGIRVDIEGLYSQLSKDTLEKAPDPAIAD---SLTAISGLVNVYYDIAIEDMPITPYIGVGVGAAYVSNPLATKVTDDKaSGFGVAYQAKAGASYDVTPEIKLYAGARYFGSYGANF----------GKATKGDAGIKVLYSTVGAEAGV
>Q3V577	102	0.597	2.143E-20	1	201	203	31	236	242
-DEETSYYIRLQYNGEVLPFKTKVDAIQYQDNADKvFDPFKASFMAGGAAFGYKMDNIRVDIDGLYSQLNKNEISGTAKAGNTKIADNLSVMSGLVNVYYDVAIEDMPITPYVGVGIGAAYLsNPTTEKIVADQKHRFGFAYQAKAGVSYDVTPEIKLFAGARYFGSYGAKFnksEEARKIDSTKEKTEVTKDTYKVLYSTIGAEAG-
>UniRef100_Q3V577	102	0.597	2.143E-20	1	201	203	31	236	242
-DEETSYYIRLQYNGEVLPFKTKVDAIQYQDNADKvFDPFKASFMAGGAAFGYKMDNIRVDIDGLYSQLNKNEISGTAKAGNTKIADNLSVMSGLVNVYYDVAIEDMPITPYVGVGIGAAYLsNPTTEKIVADQKHRFGFAYQAKAGVSYDVTPEIKLFAGARYFGSYGAKFnksEEARKIDSTKEKTEVTKDTYKVLYSTIGAEAG-
>H6SFT6	101	0.683	3.993E-20	6	199	203	1	195	197
------YYVRLQYNGEVLPFKTKIDGIEYKKNNDAQDPLKASFMAGSGAFGYKMDDIRVDVEGLYSQLNKNDVSGAAFTPVTVAD-SVTAFSGLVNVYYDVAIEDMPITPYVGVGVGAAYVSNPlATKIAGDKDSGFGFAYQAKAGVSYDVTPEIKLYAGARYFGSYGASFDGeIKQGSGEDEITTTDKGAHKVFYSTIGAE---
>SRR5215468_8962855	99	0.294	1.386E-19	34	161	203	3	137	138
----------------------------------TFKAHTDTGWAANGNVGYaglFIPNIRVEGEVAYRSNHVNGIEITPPSVTFPATGHINSLAFIANGYYDF-LNSTPFTPYLGGGVGAARVSLDnlaftALPAVTTSGHKWEFAYQGIAGVRYNFTPNWSVHIDYRY-----------------------------------------
>A0A1S5R247	96	0.589	2.274E-18	3	202	203	33	228	231
---DASYYVRLQYNGELLPFKTKIDTFTATKDSDTTLDPFKASFIGGGAeFGYKMEDFRVGVEGVYSQLNKNADTGVVLAPADAAAEKLTAIAVLVNVNYDIAiIEDLPVAPYVGVGVGAAYINNPLKAPFNEQKSGFGVAYQAKAGVSYAVTPEINLYAGARYFGSYGAKFD-KSGEEGDKGKGDIK-----VLYSVVGAEAGV
>UniRef100_B5LWQ0	96	0.588	2.274E-18	0	202	203	3	245	250
SDEETSYYVRLQYNGEVLPFYTSIEGITHKSGKDKDSPLKASFIAGGGAFGYKMDDIRVDVEGLYSQLSKDANvvnaaavaavsttpavaavsttpavaavsttpavaavsttpavaavgTTPAIAAIPEVAESLTAISGLVNVYYDIAIEDMPITPYVGVGVGAAYISTPLKTAVNGQNSKFGFAGQVKAGVSYDVTPEIKLYAGARYFGSFGAHFDKDAAAGKDK-------GELKVLYSTVGAEAGV
>I3NWE0	95	0.641	4.232E-18	17	186	203	0	168	175
-----------------LPLFTKVDNMKIKKGTDDVDPFKASFLGVGAAFGYKMDDIRVDIEGLYSQLN-KNVNNDEVLTPDTVAGSLKAISGLVNVYYDIAIEDMPITPYVGVGVGAAYVSTPLKEAINGQKNKFGFAYQAKAGVNYDVTPEIKLYAGARYFGSCGANFDSDASKKXKGGHAVFYS----------------
>Q6JCI3	95	0.596	4.232E-18	6	202	203	1	200	205
------YYIRLQYNSEFSPLNTKVDGITgaQKDSKDTNDLYKPSFMAGGSAFGYRMDDIRVDIEGLYSQLSKSTLS---RAPTPDIVDNLTAISGLVNVYYDVVIEDIPITPYVGVGLGVAYISNPAKAQVIADqKHGFGFAYQAKAGISYDVTPEIKLFAGARYFGSYGANFDKSEEVNKGTSEDKETKVTAGaykVLYSTIGAEAGV
>SRR5262245_34349490	92	0.299	5.069E-17	39	163	203	7	142	160
---------------------------------------FDTGFVIGGAFGIHMDQWlrglRLEVEGAYRRNEFDGAYSTFSGSTGTIHGHVSTFSLMANAWYDIDIG-SKVRPYVGGGVGWARVHNDqywlssdgSSVPFSTTGDNSGFAFQLGVGLNYEVMPGVDVGIGYRYFD---------------------------------------
>SRR5689334_18242028	90	0.282	2.388E-16	55	167	203	0	114	115
-------------------------------------------------------PFRLEAEVAYRTNDVDSLSVNG-ARFPGATGSMNSLALMLNGFYDI-YTGTPFTPYIGAGIGYARVSADGITATglgvTNSDDDNRFAYQAIAGVAWSISPEVALTADYRYFATQDP-----------------------------------
>A0A221Y522	90	0.547	2.388E-16	6	200	203	1	189	190
------YYISMQYNGEFLPFKTKIDNitvQKNNINVTDVDPFKAYFLAGGGAFGYKMEDIRVDIEALYSQVSKNTETGITTDPGIAN--NLSIMSGLVNVYYHVALEDMPITPYVGVGVGAAYIKNPlATKITGDKDSGFGFAYQAKAGVSYDVTPEIKFFAGARYFGSYGASFQKDAGDTNKN--------GLKVLYSTIGAEA--
>A0A0G2QWR7	89	0.708	6.050E-16	14	171	203	2	159	182
--------------YYFLTAFPKIDGIDYKKDTDIYSPLKASFIAGGGAFGYKMDDIRVDVEGVYSYLIDQDVKDVVFTPSHTVAVSSSLIGPPINVYYDIAVEDMPITPYVGGGVAAAYITPPLDAAVNRQNGKFAFAGQARAGVSYDITPEIKLYAGARYFGSYAAHYDG-------------------------------
>A0A1S5R268	89	0.509	6.050E-16	0	202	203	4	206	211
SDEETSYYVRVQYNGELLPWKTNVDGmiwkkNAADAAATTDPAYKPSFISGGAAFGYKMDDIRVDIEGLYSQLNhnttvYNYSAIDANSSKVEVDTELAAVSGLVNVYYDIAMEDMPVIPYVGVGVGAAYVNNPLATaVVSGQDKGFGVAYQAKVGVSYEMTSEIKFYAGGRYF-----------GSYAKFDKASANDGALKVLYSTIGAEAGV
>C7DSH6	85	0.685	9.802E-15	36	162	203	19	145	150
------------------------------------DPLKASFMVGGAAFGYKMDDIRVDVEGLYSQLNKNDVGECNICSNNCCKQCGSIFRGLVNVYYDIAIEDMPITPYVGVGVGAAYISNPSEASAVKDQKGFGFAYQAKAGVSYDVTPEIKLYAGARYF----------------------------------------
>SRR5689334_12257764	84	0.281	1.819E-14	55	180	203	0	133	142
-------------------------------------------------------DLRVELEVAYSENDADRLHYNSATGSnykGDASGRFDVLTFMANVWYDIPVSET-VTPYIGGGAGIAIVDANPGykhqplYDPVFDSSEAAFAFQVGAGIKWQVAQNIALDVGYRLRGIDGPTFDAAETDPTYDT----------------------
>D0RCD5	84	0.554	2.477E-14	0	162	203	11	185	188
SADETSYYVRVQYNGEFLPFKTSIGGFEAkESNLVTTDTYASSFISGGGAFGYKMDDIRVDIEGLYSKLNKadgvtfqklnNANPPVGDGTDAPFDTELTAIAGLVNVYYDIAMEDMQVIPYVGVGVGAAYVNNPLATaAVTGQDKGFGVAYQAKVGVSYDMTPEIKFYAGARYF----------------------------------------
>A0A1S5R232	83	0.473	4.595E-14	19	191	203	2	173	174
-------------------DITGVTAKKSGSDSTAIDPFEASFIGGSGAFGYKMDDFRVELEGLYSQLNKNDLVGAVFDPTTAAD-KLGVISGLVNVYYDVVIDDVPVAPYVGVGIGAAYINNPSAVEAVKNQKGFGVAGQAKVGVSYAATPEIKVYAGARYFGTYGAKFDKATASDGVISKVLYSVVGAEL-----------
>SRR6185437_13331225	81	0.308	1.580E-13	47	164	203	5	120	121
-----------------------------------------------GAIGYGLGNgFRVEGEIGYRDSGVDKASTGSAG------GSVSALDFMGNGLYDFNLGW-PVTPYIGAGIGTARVSADkltvPGSTVTINDTDQTFAYQGIAGVAYAITQSLKLDVSYRYFAT--------------------------------------
>SRR5215218_9513794	81	0.322	1.580E-13	55	170	203	0	114	139
-------------------------------------------------------RVRLEANVSWRESDLDEIDVGGFD--LDGDGEASALVGLVNAYYDLDLG-LPLRPYVGGGVGAARVSIDSDGGglLDVDDEGTAFAWDLAAGLSYDVTPNLALTGGYRYLRIEGTDFD--------------------------------
>A0A0G2QWQ9	81	0.753	2.151E-13	17	170	203	5	157	178
-----------------LPLFTKADGITHKKAYSDYGALTASFKAGGGAVGYKRDDFRVDEEGVYSVVNKTTVTDANCTPAISA-VSVTAISGPVNVYYDIAIEDMRITPYVGVGVGAAYISTPLKDAVNDQKRKFGFAGQVKAGVSYDVTPEVKLYAGASYFGYNRVNFD--------------------------------
>SRR5688500_19709557	81	0.288	2.928E-13	84	195	203	1	118	119
------------------------------------------------------------------------------------DGETKALVGLINAYVDLDVGDFPLRPYVGGGVGGAYLELDtgDDTPLSVDDEAGAFAWNLLAGVGYDITESVAITATYRYLRLEGTDFsadvAGVDVDDLDVDDVNLHEVMLGLRYTF-------
>SRR4051794_10115091	80	0.304	3.985E-13	43	160	203	6	128	129
-------------------------------------------YVFGGGVGYRfFPQLRTDLTLSYRG----DYGFDQRGGGLRARADLDSIVGMVSAYYDI-VTIRGLTPYIGAGVGLSDNSYGTTRVTNaagatlatlNGHSRTEFAWQAGAGVSYAFTPNWSLDIGYR------------------------------------------
>SRR6476620_1319394	80	0.254	5.424E-13	87	198	203	18	133	137
---------------------------------------------------------------------------------------ISQTTVMANAYYDF-WADQAFTPYVGAGVGVAFVNTNV-GQINLSISSTQFAYQYMMGVGYKISPSLRVNLEGRYFGTTQPGFQgngsllGTPVSVSGNYPNNNVTVLASLQYKFGAP----
>SRR4051812_43924021	79	0.350	7.383E-13	43	157	203	5	119	120
-------------------------------------------FVFGGAVGYRFPWVRLELNGSWRKFDVDQVSAAGFDSG-GGDGDASAAVGLVNLYLD-PSVDWPVRPYLGGGVGAAYVSVDtgDDSPIEVDDEAGAFAWNLMAGLSYDITPAVTLSA---------------------------------------------
>MGYP000787474750	79	0.274	1.367E-12	94	195	203	16	127	128
----------------------------------------------------------------------------------------------LNVYYDIETG-TKFTPYIGAGLGYARVESKaslPDNGVSKKSSDNNLAWQIGVGVSYAMTDNISFDAGYRYTDYGNVKDSyqmnvapfGKPFDVTSKNDITSHEFLLGARYTF-------
>A0A0B4ZN47	78	0.795	1.860E-12	16	162	203	3	149	158
----------------FCPLFTKVEGVSNTKDKSDFSALKPFFIKIGGAFGYKMGDIRVVVEGVYSYLTKNDVKDVTFGPANIIAVSVTAISGLVNVYYDIAIEDMPITPYIGVGVGAAYINDQKDNAGNDQKSKFGFTDQVKAEVSYDVAPEVKLYDGASYF----------------------------------------
>SRR6185369_7401720	78	0.275	2.531E-12	30	170	203	2	155	168
------------------------------PTVGDVDVAFDTGFTASVVGGYKFaNNLRVEGELS--GKSATAATNTFNNFTFKTDSTVSSVSLLTNVYFDIKAASaFGITPYIGGGIGVAYLFTSKNNHTVLSrnntgnitlfdgtGDDIVFAYQAGAGIGYDITPKVTVDLGYRYYGTTEAEFD--------------------------------
>MGYP000799002279	77	0.372	6.371E-12	71	163	203	5	97	122
-----------------------------------------------------------------------DAEKKVSDEFGTTKAKMENNSVMLNAYYDIDTG-TKLTPYVGAGIGMARLKGSIKgDDANASKSKTTFAWQVGAGVSYAMTDNLALDAGYRYLR---------------------------------------
>SRR5690606_29298222	76	0.272	1.603E-11	46	161	203	1	135	155
----------------------------------------------GGAVGYEMGNgLRGEVEVSYLQAGNDKVRGSYTAYAYDagldelfiidegtgslrARGDLSATFVLANLWYDFN-NFGTFKPYIGGGVGVAFVDQNLKvgGFKVIDDSSTAFAFQAGAGVKWALSDSVDLDLGYRF-----------------------------------------
>SRR5690349_7289337	76	0.239	1.603E-11	86	202	203	25	161	185
--------------------------------------------------------------------------------------NVNQTTVMANVYYDF-MADQAFTPYIAAGAGVAFVNTNigqqflvTPLNFNISNTSTQFAYQYMMGVGYKITPNLRFNLEGRYYGTSAPSFQGnaslpgfRPVPVSGSYPNNSITVLASLQYKLGapaeaapPPPAPV
>SRR5215471_7586787	75	0.272	2.963E-11	66	179	203	0	119	131
------------------------------------------------------------------QNGGTVSSNVLGATITRNGITVSQTSVMANVYYDF-MADQAFTPYIGAGAGVAFVNTNigqqflvTPLNFNISNTSTQFAYQYMMGVGYKITPNLRLNLEGRYYATTAPSFQGNAALPGFP-----------------------
>SRR6516225_5536359	74	0.291	7.443E-11	82	176	203	13	115	121
----------------------------------------------------------------------------------DVSGHEDADTFMFNIWYDFQLgnPYRRLHPYLGGGVGFAQVAMHDislsafEPYVAVDDTQTLLAYQFGLGASYDLAPNWKLLAEFRYLASDSGNFKYTAPPP--------------------------
>SRR5579862_7012644	74	0.319	7.443E-11	86	179	203	21	111	121
--------------------------------------------------------------------------------------EVQQTSVMANAYYDF-FAREAFTPYVGAGAGIAIINSHFAS--LTDSSDTEFAYQAIVGVGYKVTPNLRLNFDGRYYGTTNPAFNNSFNLPRAT-----------------------
>ERR1044071_1574530	73	0.277	1.012E-10	84	169	203	14	103	123
------------------------------------------------------------------------------------DGDLDNADLFVNALYDFNNLNWPVTPYVGVGVGVGFPTANNIRPTNtggtIDDTDVQLAYQGIAGVSYAIDKQWSVTADYRYIATLDPKF---------------------------------
>SRR5580698_8905761	73	0.263	1.012E-10	60	171	203	0	127	159
------------------------------------------------------------LEGLFRQNNGTLSSslsgFLGLGGNSNGNVTVNKTTVMANAYYDF-WADQAFTPYVGAGVGVAFVNTTAQSsstigtgvvsvngNSNINSSSTQFAYQYMIGVGYKITPNLRVNLEGRYFGTTQPGFQG-------------------------------
>V5JY66	73	0.610	1.012E-10	17	170	203	7	158	178
-----------------LPFYTKVDGITNATYTEKESPLTRSFIAGGGAFGYKMDDIRVDVERLYSHLANDTSVLNTFETNVADS--LTAFSRLVDVYYDIAIEDMPITPYDGVGVGAAYISNPSKAGAAEDQKGFGFAYQAEAVVSYDVTPDFKLFAEARNIGSYGASFD--------------------------------
>SRR3546814_19180655	73	0.345	1.375E-10	93	199	203	0	98	124
---------------------------------------------------------------------------------------------MVNALYDFDTG-TPFTPYAGVGIGAARTKVK------DIDSKTLFAYQGILGVSYDVTDELKAYLDYRYFATADLQ-GTTPAGPDVDVENESHTGMIDVRYLFGEPR---
>MGYP001370476226	72	0.273	2.538E-10	90	195	203	2	101	102
------------------------------------------------------------------------------------------QTFIANAYYDIAT-STPLTPYVTAGIGYARVKLTTE---DASSNNSNFAWSLGVGAKYALSQDVDLDLGYRYLDANKA--DASKDGVKSQVKAKSNDFMFGVSYRF-------
>A0A0F3NR76	72	0.265	2.538E-10	45	202	203	103	271	276
---------------------------------------------FNGAIGYSMGGPRVELEIGYERFNtisndtyasdkaykivalGRNGAITANNYVTAEINNITTVSLMANACYDIPVHDMSLVPYVCAGIG------SNLVNTTKDSLTPKFAYQAKAGVSYTITPEVSLTVGGFYHGIIGTKYEKLHVDNATGLTDKTSaTAEFGLSY--FGGELGV
>SRR5688500_11611829	72	0.322	3.448E-10	78	167	203	17	108	126
------------------------------------------------------------------------------GTSFKVDGKETSLSFLANAWYDIKTG-TRFTPYVGGGLGVTWIRMDnlrLGGFTLADDSEYTGAWQVGGGVSYELTPSISLSLDYRYFGAISP-----------------------------------
>MGYP000802470153	71	0.314	4.684E-10	108	195	203	10	96	97
------------------------------------------------------------------------------------------------------------RPYVGAGIGMARLKGSIKgDDANASKSKTTFAWQVGAGVSYAMTDNLALDAGYRYTDADEVNVKNDGSN--NKFEAKSHEFLLGARYSF-------
>SRR5882757_2067686	71	0.296	4.684E-10	84	168	203	0	89	119
------------------------------------------------------------------------------------SGHMSTFALMANICYDID-CGSRFKPYFGGGAGWAHAHahfvamTTSGGRQPFGNDDSGFAYQAGAGVNYELTPEVSIGVGYRYFRGPDVD----------------------------------
>SRR5207249_3330765	71	0.264	4.684E-10	52	165	203	0	124	125
----------------------------------------------------RWGSFRAEAEFSLFNNNVPETGIGGPTGaveqQGAASGNITVYSYMFNFYYDLSIEGLPVKPYFGAGIGCYHSEinsltllYTNPVTVVDCSSNYPFAYQFRAGVSYELSEKTDIYAGYRFFDGG-------------------------------------
>MGYP001331601959	70	0.252	8.641E-10	92	195	203	0	104	105
--------------------------------------------------------------------------------------------FMLNAYYDFDT-DSKFVPYVGGGIGYTEIDFSSYTVTvagetleSDEGSDGAFGYQVKAGISYLASEKIDVFGEAVFSGTSGFSISTADIDPITAWG-----GRVGLRYRF-------
>SRR5689334_7857871	70	0.297	8.641E-10	56	161	203	1	110	116
--------------------------------------------------------FRAEIEASYQRFSAGDVVYDKPGPAihHDGNGRQTATYILGNVWYDF-VSFSAIRPYAGGGVGVAFVNqhiNQPDNTLGPSGSDTVFAFQAGAGVNFALAEWVSLDIGYRF-----------------------------------------
>SRR5690606_12454970	70	0.250	8.641E-10	76	170	203	23	130	133
----------------------------------------------------------------------------PSDPCGSPEGSIDQWSLMGNVIWDFGDEDWALRPFVGVGAGVNRVSVDslgqfstsppgpgSPANLQVDDSDQALAWQVLAGFAWALTDRLSLDLTARYMQTQEVSFE--------------------------------
>MGYP001481357767	70	0.273	1.173E-09	86	166	203	22	115	121
--------------------------------------------------------------------------------------EVSVNTLMLNAYYDFR-NDSAFTPWVSAGIGYARIHqkttgistwdygygYSGRESLSRSGSADNFAWSLGAGVRYDVTPDIALDLSYRYLDAGD------------------------------------
>SRR3972149_3071266	69	0.300	2.163E-09	78	178	203	0	101	108
------------------------------------------------------------------------------GGSIPSDGEFTATSLMFNGYYDIK-ATPTVTPYLGLGIGFSQVSLNWDvlGVNIADDEDMVFAYQFLAGIGFSVTPTVTIDAGYKYFATADPSFEDVTGFPFD------------------------
>SRR5665213_3158642	69	0.205	2.163E-09	47	162	203	7	156	163
-----------------------------------------------ARIGYRLsPHFRLELEGGYRHGGLSSATDFASGPVingvvqgtdvdlcatgtqsptcGSPQGSVNAWTGMANALFDV-LPESRIDPFIGAGIGFDHLKIRadgdlvgtatggVPDHGNIDDSQTKLAYQGIAGLSYRATDRLNVDLTYRYM----------------------------------------
>C7DSG8	68	0.609	3.987E-09	25	147	203	9	130	150
-------------------------GIGIKRGTEVHDPLKASFLAGGAAFGYKRAGCRVDVEGLYSQLSKSGVGGATFAPTTVAN-SVAVFSGLVNVYYDIAIEDMPITPYVGVGVGAAYISNPSEASAVKDQKGFGFAYQAKAGVSY-------------------------------------------------------
>MGYP001195798606	68	0.279	7.343E-09	86	191	203	10	126	132
--------------------------------------------------------------------------------------DLSRFAVMANVWYDID-AGSKIVPYVGGGVGWNRAHLEvggevvdpgffLTDIEQADFSESGFAWQLGAGANYEVSPGVKVGVGYRYFHGADVDRAfGGKNSAAAVTDEGNHTVQANV-----------
>SRR5512135_1998316	67	0.309	9.964E-09	78	171	203	9	104	105
------------------------------------------------------------------------------DGENARTGDVTAYSAMANVYLDIA-NSSPVTPFIGAGAGVLRLSIDDlrsDSVTIEDQSDSTEAWQFMAGMAVKISPRTKVDLTYRYLDTNRLSWEG-------------------------------
>ERR1700733_4863182	67	0.288	9.964E-09	85	182	203	12	115	124
-------------------------------------------------------------------------------------GHDNADSALANLWYDFKAPTGPFkvlHPYLGGGVGAVRSyyrDPSFAGRAIPSDYATEFGYQAGAGIGIDVTPRLTLSLDYRHLWTNRGGFHGTAAAPGDVTQQ--------------------
>SRR5688500_69051	67	0.300	1.352E-08	52	162	203	0	109	110
----------------------------------------------------RFPWARLEANVSYRENDVDTVSVGDQDFG--GDGKTEALVGLVNAYLDLDFG-LPIHPFVGGGIGAAYlsVDTGDDSPLEVDDEAGAFAWNLLAGFGYDVTESVALTATYRYL----------------------------------------
>SRR6185295_8616526	67	0.302	1.352E-08	91	168	203	0	84	116
-------------------------------------------------------------------------------------------ALMANVWYDVDVNW-RVKPYVGGGVGWARTKVDGAFRTFSGTSTTtafsrhenGFAWQLGAGFNYEVQPGVNVGVGYRYFQGPDVE----------------------------------
>MGYP000945715193	67	0.340	1.352E-08	79	171	203	184	282	287
-------------------------------------------------------------------------------GTSTDTTSYNAWLLLANAYVDIGT-WYGITPYVGAGLGGAYVNWDTLTNTDDDgtfyhegGSDWRFAWGVMAGASYCLTSNLKLDVGYRYSQVDGGEMFG-------------------------------
>ERR1700693_2176742	66	0.288	1.834E-08	75	168	203	9	104	107
---------------------------------------------------------------------------PGLTGQSTSSGDVTALAWMANATVDI-LPQSRVTPYLGVGVGGVRLELENYkalGTTFVHQSDLQVAYQGIVGVRYQVTPSISMKLDYRYFAATSAD----------------------------------
>SRR6185437_9584662	66	0.296	1.834E-08	88	195	203	22	123	124
----------------------------------------------------------------------------------------KAWLGLVNVTYDFAMND-KWSPYVGVGVGAGKTVVEVD---HDDTGDNGFAWQAKVGVGYKASDKVTVDLGYRYIQL--PKWEKSSDGATLEAKPHLNALTAGIRFGF-------
>MGYP001073482792	66	0.353	1.834E-08	94	173	203	0	79	179
----------------------------------------------------------------------------------------------FNAIYTFDDLGGNaaWQPYVGAGLGGADLETSMYDGNW--KSDTVFAYQFIGGVGYQVAPQWTLFGEARYFGTQGSEFDGPD-----------------------------
>SRR5271154_2406334	66	0.333	2.488E-08	84	170	203	8	99	101
------------------------------------------------------------------------------------SGRVSATTLMLNGYYDF-MPDAVWTPYVGVGLGAANINARFSGNNglgdtaSIHDSNTQFAYQGIVGASWKVAERVKANIDYRYLSTSKANFN--------------------------------
>SRR6478736_3072840	66	0.260	2.488E-08	79	166	203	1	95	117
-------------------------------------------------------------------------------PGADEYADIGGWAGLLNAYFDLG-NWSGFTPYLGGGVGLSHLTASavhdgiagVTTRSWADASKWNFAWSLTAGASYAITPNLLIDGSYRYTNLGS------------------------------------
>ERR1700722_10324275	66	0.324	3.374E-08	87	162	203	5	80	100
---------------------------------------------------------------------------------------VESYSVMGNAYYDFDIG-CRWSPYVGVGLGFAENKvVASHHNHEFSVKENGFAYQGIAGVNYKICDKTDVGLEYRYF----------------------------------------
>MGYP000556080539	66	0.269	3.374E-08	89	162	203	2	79	185
-----------------------------------------------------------------------------------------STTLALNGYYDFaPIAGDRLTPYVGAGLAYVteiDFDITGGPAAGEYSDTGVFGYQLMAGAEYPITETWSLNGEIRYV----------------------------------------
>MGYP000331839760	65	0.265	4.575E-08	54	196	203	0	152	165
------------------------------------------------------NNLRGEFEFVYSKLKVDSSDFVDASYAGDLYFADDagealepgsrgifknegfvNKAAMVNVYYDFATEKLPVIPYIGAGVGASKV-------TFLGASETTLAYQVKAGVSYPINETFSIFAGAQYFGLADTTFKNLSISNSDEFK-NPQKADVNIN-KFG------
>SRR5829696_1081283	65	0.294	6.203E-08	91	198	203	27	154	169
-------------------------------------------------------------------------------------------TGLVNVYVDLGT-WHGITPFIGAGIGASYNTISSFKDVNtvtggvayaDDDSKWDLAWALQAGLAYEVTPGLSLEVGYRYLHLGDAqsgdlnTYDGSCPPagcrdsPINFEDLSSHDVKFAMRWMLGGA----
>MGYP001426560961	64	0.280	8.410E-08	86	195	203	1	103	104
--------------------------------------------------------------------------------------DLSLFSTMANIYYDISIP-SRFTPYVGAGIGLA---------SYTTIDDTAFAYQFMVGTSYDLNNKDQLFGGYRYFGTTNynslINFTGGGVTDGDFM-FNHHAFEVGYRHNF-------
>ERR1043166_8184090	64	0.250	8.410E-08	81	162	203	11	94	114
---------------------------------------------------------------------------------PSPTGQMHLAGPMLNVMWDFPVVDFPFRPYVGLGIGGLYTDFTANSGGvkVIDGSKWNMAYQVIAGAEFPLSQSSRLTASYRWL----------------------------------------
>C7DSH4	64	0.580	1.140E-07	23	162	203	7	145	149
-----------------------IDGIEYKKGTEVHDPLKASFMAGGAAFGYKMGDIRVDVEGLYSQLNKNDVGGATFAPTTVAN-SVAVFSGLVNVYYDIAIEDMPITPY---RWCWCWCSIyqqSFRSSAVKDQKGFGFAYQAKAGVSYEGTTAIKLYAGARYF----------------------------------------
>SRR6185436_5589678	64	0.252	1.545E-07	56	147	203	0	106	107
--------------------------------------------------------FRLEIEGGYRSADIDevtivrdetDPATYAPGDVVDAGGDAQLGTAMVNLYYDIHIADGPILPWIGAGIGAAFVDYAIDDPIYPlltfggKDTTWVFAYQFMAGITF-------------------------------------------------------
>A0A218KM64	64	0.238	1.545E-07	21	184	203	67	239	276
---------------------SQTDGVLISQYKGDYNPPFAANVAIGYAGEFKNHSYRAELEGIYSSVKVDniglassqmtigyikgDATNNTKHGVVVNHDHIENASVMANVYHHWKNDRFSFSPYVGAGVGVTRMEM-------FEQSSIKPAYQLKAGLDYRMTEDTNIHIGYRHFGAVGADFKLTANKLGETKSSTF------------------
>MGYP000120741957	64	0.279	1.545E-07	1	170	203	38	248	295
-DEESSYYVRAHWNGNFFNLMNGQELKSNGGTGATFTTlkghqktqhvsnvddyrpnYTPSIIAGGAAVGYTMEGIRVEFEGFYSNLDVDGSGYKDTSSKDAPEnakvfgisgvkddratasvttndfigknEGFSNVTAMVNAYYDLDLGTEiPVTPYVGAGLGVSRISF-------AGNTHYKPTLQLKGGVSYSITPEIKLYGGYRGFVTYSNEFN--------------------------------
>SRR5208282_391242	63	0.287	2.837E-07	89	162	203	15	94	104
-----------------------------------------------------------------------------------------SLSYMANVVYDvLPLRTYGFTPYIGLGVGYCHNTEkhkykTDTVTNSDKEKDNRFAYQGIAGVKYPLNETLSAGGEYHYF----------------------------------------
>SRR5262245_10689990	63	0.292	2.837E-07	87	169	203	4	92	125
---------------------------------------------------------------------------------------LYQVPFLANVVLHFPLPHTPVVPYIGGGVGGTLTIFDTDGltrravTVVGSETDFGFTYQVFAGLRFDITPWMSAGLGYKYFASDDSSY---------------------------------
>SRR5580693_7202410	63	0.274	3.844E-07	85	169	203	7	97	103
-------------------------------------------------------------------------------------GNDNADSALANLWYDFRAPTGPlsaVHPYLGGGAGAVRSyyrDATRAGGAIASDYATEFSYQAGAGVDFDVTPRLTLSVDYRHLWTNRGSF---------------------------------
>SRR6185312_4996711	63	0.250	3.844E-07	93	174	203	52	135	159
---------------------------------------------------------------------------------------------MANIFWDPPVPDFIVRPFLGAGVGGAYIDTHNSVgaVQIMSTDNWHFAWQLMGGVALPLSQTSRLTGMYRYFRVEDVGYRCTPP----------------------------
>MGYP001139710461	63	0.282	3.844E-07	56	161	203	0	115	207
--------------------------------------------------------FRVDLTGDYFFKAAFRGSSAGTGCGAGPCtstdaSTMSALLLMANAYADLGT-WHGITPYLGAGLGGARIswgdleTTTTGTAIHTGSTNWRFAWALMAGASYCVTDKLKLDVGYRY-----------------------------------------
>SRR5216117_3574790	62	0.352	5.207E-07	91	170	203	0	87	102
-------------------------------------------------------------------------------------------SGMFNAIYDIEGLSSSVLPYIGAGIGAANLKGEVTfndfttgiTDTRDTRSNTRFAYQVLAGVGFKVMDNVNMNVGYRYFGTTSGDRD--------------------------------
>SRR5579884_2135880	62	0.280	5.207E-07	35	157	203	2	118	119
-----------------------------------FRIDPDDAPTGGAALGLRLTPFRLELEGLW-------MRSATSANANGISGRLTNIPAMANVYFDID-SGGKLEPYVGFGLGASFVSLKGATAGTgrIDSSTRVLAFQPIVGVNYNVTDQIALGL---------------------------------------------
>GraSoiStandDraft_39_1057311.scaffolds.fasta_scaffold2472735_1	62	0.292	5.207E-07	85	170	203	2	89	154
-------------------------------------------------------------------------------------GTLSSSTLMFNSIYDFTLGW-PVTPHLGLGLGGATLDGNFNAPSVGYRskvSDVVFAYQGIAGVRYMVNPTLALDLDYRYRGTSGMNYT--------------------------------
>SRR5690348_13646275	62	0.269	7.053E-07	73	170	203	11	125	127
-------------------------------------------------------------------------RFATTTAAANPTGTVNVPKVMVNAYYDFAIPGVPWiLPYIGGGIGAAWQTLDRQSIFFNDptftrpgrltvngkHSTDAFAWQAMAGAAFPIAqvPGLSLTTEFRYFGTDEVKYT--------------------------------
>ERR1700677_4553264	62	0.260	7.053E-07	43	157	203	39	179	181
-------------------------------------------FAGFVRIGYHvMPHVRVEIEGGYRHGGIQSLHDIPSPPGADvdicapgtadptcgnPGGSVTAWTGMANILFDL-MPDAMINPFAGGGVGFKHVSvntsgdavgdaYNAPVPFAVSESSTNFAWQVIGGLSYKATDQVNIDL---------------------------------------------
>SRR5262245_9651776	62	0.279	7.053E-07	87	168	203	0	84	263
---------------------------------------------------------------------------------------LQEISLMANVLYDIPFGE-RFSGSLGAGLGADYLDYEFNNVNglnvSRSDSTWKFAWQLIAGLNYEVAPQTAVFLNYRYMQVEGID----------------------------------
>ERR1043166_6958493	61	0.278	9.551E-07	56	150	203	9	103	104
--------------------------------------------------------LRAEVEGLYRYQPVN--SLTVSGVTSPAQGQMHLGGPMVNVYLDLPVVDFPFRPYIGLGAGGLYTDITAKSGGTkvIDGSKWAMAYQVLGGAEFPLS----------------------------------------------------
>GraSoiStandDraft_53_1057289.scaffolds.fasta_scaffold3762945_1	61	0.306	9.551E-07	84	167	203	35	134	149
------------------------------------------------------------------------------------KGNVSSIVALVNGYVDLGT-WHGFTPYVGVGVGVAQNRLsgltdqgfsynslngvgSPTGGYCDDGRKTNFAWALMAGLGYSVTPNLKLEIGYRYLNMGKF-----------------------------------
>SRR5262245_48816715	61	0.250	1.293E-06	70	169	203	17	120	130
----------------------------------------------------------------------NDFDLSSEGKTYHVGGQAEGGAFMANLYYDIHwLGDIGVLPWIGAGVGADYIDYSISQPTlvlDAQDSAWALAYQAMAGITIPLADSLSASVGYRFFQTKDFTY---------------------------------
>Kansoi400Nextera_1026152.scaffolds.fasta_scaffold44464_1	61	0.287	1.293E-06	80	170	203	52	143	157
--------------------------------------------------------------------------------GADASGRLSVTYALANYYVDFDL--GRIRPYVGVGLGLGYVETRDFgviGAQMLSDGNWGWAYQFGAGLSFDLTSNVTLEAGYRLLSVRDVETT--------------------------------
>SRR5690242_1239649	61	0.293	1.751E-06	82	169	203	9	100	105
----------------------------------------------------------------------------------DGDGHSEILSVMANAMYDFDihTPIVPLVPHLGLGLGYAHvmNRSAPHNGLLVKKQDDTPAGQLIAGVDYAVSPGMKLGLDYRYFVAHDADF---------------------------------
>ERR1700744_2677947	60	0.313	2.370E-06	86	162	203	15	100	102
--------------------------------------------------------------------------------------KFRNWSAMLNSYIDFNLPiIRPLIPYIGGGLGIDQNKVgsstltvgGRTGSNLTGSNKNQFAWQVMAGVSWSLTPTLALDASYRYF----------------------------------------
>SRR3569832_1541420	60	0.306	2.370E-06	91	174	203	1	87	105
-------------------------------------------------------------------------------------------SFMANVLYDIHLGDD-FTVSLGAGAGLASANIDirglSQPLVIDKDDGWGFAWQLIGGVGWSLSPNTELYAEYHYFRNDRHDVTTFPN----------------------------
>SRR5215469_7846768	60	0.270	2.370E-06	78	167	203	0	98	115
------------------------------------------------------------------------------GTCESPGGSITVWTGMANVLFDI-LPHSRINPFVGGGVGFAHVTMNNSgslcgsegcgPTVSFGSGGTHFAYQGIAGFSFRATDHVNVDLTYRYTRADGV-----------------------------------
>SRR5215470_11523097	60	0.291	3.208E-06	80	168	203	5	99	106
--------------------------------------------------------------------------------GVDINGAYKSYLGMINGYYDFAF-FGPIKPYAGFGLGVARVNDDRQavrsstlEISERDEWRTAFAYQMRVGVGYEIVPRVDVSAGYRYVHINGGD----------------------------------
>SRR5580765_3406901	60	0.291	3.208E-06	79	175	203	3	104	106
-------------------------------------------------------------------------------GVSNDDGRIANTSAMGNVIYDINTGTF-VTPYIGVGVGMSYVQIranpaaTATPQVWFDNHDVVVAYQGIAGLSFQVTPAIALGVDYRFFGTMEPRIPSSTPP---------------------------
>SRR4051794_10020219	60	0.247	3.208E-06	80	161	203	37	128	132
--------------------------------------------------------------------------------TRTAKDHLDTYWLLANMWYDFA-PGSAWNPYIGGGVGVVHVKGSFKSAFTSNDnapvdwlnhnvDSWGLGLQAGAGIKFAIMPNVAIDLGYRF-----------------------------------------
>SRR3954466_2104879	59	0.232	4.341E-06	87	176	203	1	97	99
---------------------------------------------------------------------------------------LNNFGVMVDALYDFNM--GALSPYLGVGVGYGWVEAKsmrlsgPNGSVRVDDTDAQFAYQGIAGVAYNLSsmvPGLAATAEYRFYGTLDPEFTAVASNG--------------------------
>SRR6516165_2614151	59	0.204	4.341E-06	33	123	203	6	103	109
---------------------------------SNTRMGLDTGFSGAVTGGWAFGNgLRAELQGGYQSNGVRDIytrrTDGNLAPLQGVSGHLSTWSAMANVFYDLPVRRyvGPLRPYVGAGLGYGWLDFN-------------------------------------------------------------------------------
>SRR5512140_3371334	59	0.295	4.341E-06	89	170	203	10	96	115
-----------------------------------------------------------------------------------------VVPLLVNVKFQLP-NHTRFTPYIGAGVSGAAVYMHIADLHIGNTSVWgtesavVFAYQGFAGVRFAINDRMGLSVEYRYFGADGPDFE--------------------------------
>SRR5579875_3264986	59	0.261	4.341E-06	85	162	203	0	87	132
-------------------------------------------------------------------------------------GEFQSYGAMVNVLYDFDVRMPWVFPYIGVGAGWAHNKADNLTASNtalgyymrTDGENDNFAYQAMVGAAFPLAwvPGLSLTAEYRFY----------------------------------------
>SRR5688572_23187178	59	0.268	5.873E-06	91	174	203	2	98	102
-------------------------------------------------------------------------------------------AWMVNLYHDIQICDWQWRPYVGLGVGLAQSEINSLYPTFFDtigppfagvgvntTSDMVFAYQFRAGISRPLGCRAEFYTGYRFFQADELTFSSAPF----------------------------
>SRR5215813_10099135	59	0.260	5.873E-06	91	170	203	4	95	113
-------------------------------------------------------------------------------------------AFMGNIFYDVHfLGDLGFLPWVGAGVGAAYIDYNLTADIYNPNTDittvlagkdnvWAFAYQFMAGVTIPLADSLSGSIGYRYFRTQDFTYT--------------------------------
>SRR3978361_1128497	59	0.284	5.873E-06	70	168	203	4	111	119
----------------------------------------------------------------------NDATGICGYGYNISKGQFSSIVGLANAYFDLGT-WYGITPFVGGGVGVAYHNFRDLSDVSlqpaggfgtaLGKTQTNLAWAAMAGIAYTVNPHLKLEMGYRYLNMGTIK----------------------------------
>ERR1700689_1033270	59	0.250	5.873E-06	78	162	203	27	122	129
------------------------------------------------------------------------------PASDNPGGSLDSWSVMANVLFDILPDESPFNAFVGGGMGALNVKlltnadlvgpsVVGTPAVTINESNTKFGYQGIGGLTYRVTDRVNVDLTYRYL----------------------------------------
>SRR5438045_5076139	59	0.237	5.873E-06	56	170	203	2	135	140
--------------------------------------------------------LRFEGEIGY-FNNSNKREIVTGVLNEVAQGNIGLATMMFNGYYDFAIKKSpRFKPYVGAGFGLFQSQVNgltsatllagipnpaggffLQPTVVDTRSRWTACHQFKVGIGYEIDPRTEVFLGYRYFRGGNFTLN--------------------------------
>B1N6B7	59	0.250	5.873E-06	44	202	203	105	280	285
--------------------------------------------GFSGSIGYAMDGPRIEIEATYQKFHPKNPDNNDTDSSDHYKyyglfregtpqeeehryvvlknEGLTFMSLTVNACYDIVAEGIPFIPYACVGIG-------SDLIDIFNDKNLKFAYQGKVGISYPITSEVSAFIGGYYHGIIGNKFNklPVKTPVTLDTAPQTTSASVELDTGFFGGEIGV
>SRR5580693_6959473	59	0.272	7.944E-06	98	191	203	1	99	106
--------------------------------------------------------------------------------------------------WDIPFPDFPVRPFIGAGIGGAYVSADLRDPANTNtylkSDNWGLAYQLMGGASFPVTPDTRVTAAYRWLQLDNIHAAcGTSGLPRLTCRSSLNSQSVDL-----------
>SRR4051794_2232562	59	0.314	7.944E-06	93	177	203	27	115	126
---------------------------------------------------------------------------------------------MANAIYDFDihTPVVPLVPHIGLGLGYAHvmNRSAPHNGLLVKKQDDTPAGQLIAGVDYAVSPGLKLGLDYRYFVAHDADFRVATTGGT-------------------------
>ERR1700742_1668978	58	0.310	1.075E-05	84	162	203	4	89	108
------------------------------------------------------------------------------------SGNTANLSFMVNGLYDINLG-LPIVPYIGAGIGGTDFRISSLPVTsgpltglaSGGADRWGFAVQPIVGVSYSITPQISIAGEYRYL----------------------------------------
>ERR1700676_558568	58	0.252	1.075E-05	89	171	203	16	91	113
-----------------------------------------------------------------------------------------QVSAMANILYDFN-ATGTWVPYIGAGAGVGFVDSNLP------INSTVFAFQGILGIGYTWSPNLRFNSEGRYFATSNPQVGG-------------------------------
>SRR6185436_12638270	58	0.308	1.075E-05	84	151	203	64	128	131
------------------------------------------------------------------------------------SGNVRTWAIMANVWYDFAM-DSRFKPYVGGGIGLSHSQVSLGPWVKGEDD--SFAWQAGVGVNYGLDE---------------------------------------------------
>MGYP000264005481	58	0.384	1.075E-05	88	201	203	43	152	158
----------------------------------------------------------------------------------------RNIAGMINAYYDISSEGMPVAPYIGVGGGLTMV-------TFLGLDRYAFAYQAKAGIGYSITPEMKIFAGARYFGILGDEYDGVVPTNTATDNTDLgGSYKAKVSNSFGvfGLEAG-
>EndMetStandDraft_4_1072995.scaffolds.fasta_scaffold1483166_1	58	0.235	1.075E-05	79	195	203	19	171	172
-------------------------------------------------------------------------------PLSNPTGSLRTSAIMVNGAYDIPLTRlaAPFQPYIGAGLGCAWLDLGTAggsepavihlpenntymgPATISYGSGGAFAYQAIAGVSMPflFRPGLEATLEYRFFGTARANIRGTATaqttnliNGLIPSGQDTHgylphenSVSFGLRYRF-------
>UniRef100_A0A5R9MG38	58	0.250	1.075E-05	35	174	203	17	193	243
-----------------------------------YSPKYVPGFAGSAAIGYLFKNMRVEFEGLYSQTNLydedysdkkkaryielrrhNDASTGAECNSPWRSGKVDIHiqencsveaefraafkiknegfnnlAGMVNVYRDFNIAKMPFTPYVGIGAGVTRVKF-------LGKTRYALAYQAKLGINHQLTAQTQAFAGLRYFGILDNQFKDIVP----------------------------
>Q73HQ7	58	0.250	1.075E-05	35	174	203	82	258	308
-----------------------------------YSPKYVPGFAGSAAIGYLFKNMRVEFEGLYSQTNLydedysdkkkaryielrrhNDASTGAECNSPWRSGKVDIHiqencsveaefraafkmknegfnnlAGMVNVYRDFNIAKMPFTPYVGIGAGVTRVKF-------LGKTRYALAYQAKLGINHQLTAQTQAFAGLRYFGILDNQFKDIVP----------------------------
>SRR5437879_3605508	58	0.252	1.453E-05	103	175	203	4	82	99
-------------------------------------------------------------------------------------------------------NKCPVTPYLGGGVGGATTIIEADPIViggtrmRGNDADVVFAYQAFAGLRYKINEQMSVGVEYHYFASGEPEWKPTSHP---------------------------
>ERR1700675_4969210	58	0.325	1.453E-05	93	169	203	0	78	104
---------------------------------------------------------------------------------------------MANGSYDFNLGW-PLTPHIGMGIGATEVSGKLNAPiigYRLNTSDAVVASQAIAGVRYNISPNLAFDLDYRYRGTSDATF---------------------------------
>SRR5206468_6151913	58	0.290	1.453E-05	85	170	203	31	108	111
-------------------------------------------------------------------------------------GNVNVVSGMGNAMFDFG-DDQGWSGFVGLGGGIADVKM-------LNDSHSGFAWQAIAGVRAPITDTIDVGLKYRYFRTKTASFD--------------------------------
>SRR5580704_12234244	58	0.250	1.453E-05	88	172	203	0	102	111
----------------------------------------------------------------------------------------DATTAMANVLYDVPLG-LPVQPFIGGGVGLVDTAVKGhgtypfcdvcektpicfvcTANLNTNDSSDRFGFQGIAGLSYPIAPQWTLDATYRYVRANGVTWAAQ------------------------------
>SRR5580658_4738087	58	0.250	1.453E-05	5	121	203	24	139	166
-----GPYLAVNAGGDFANSMHGVHGATV--------IDTQGGPAVAGALGWRFGNgLRAELEGAYRARNVEDVYTRRLSgqllPLTGVTGEVSTPTVMANLAYDIPVSRSPyaLKPYVGVGAGYGWID---------------------------------------------------------------------------------
>MGYP000451104253	57	0.307	1.965E-05	105	193	203	7	97	104
---------------------------------------------------------------------------------------------------------GAITPYVGLGLGATYTDLDfaYGPGLELDDSDTTFAAQIIAGVSYDVSANTALTLDTRYSRAFDVSSDRFAPNGALTGTVEDDIDAFSVNF---------
>SRR5215212_1173829	57	0.255	1.965E-05	82	162	203	7	91	105
----------------------------------------------------------------------------------DVDGEFEQVPIMVNAIYWLPLSD-KLSFYVGAGTGIVWSRTTVDsvagvNVSGAEDDDWNFAAQAKAGLSFKVCPQGSLNVGYRFF----------------------------------------
>SRR5690606_36340492	57	0.329	1.965E-05	85	160	203	1	84	113
-------------------------------------------------------------------------------------GSISTIYLLGNVWWDFDIG-GGFTPYVGGGVGAAWVMPNISLYEGGGYDPFEYAWdvpslapaaQIGAGVRYDFADNMKLDLGYR------------------------------------------
>SRR5580704_6433415	57	0.240	1.965E-05	93	167	203	9	87	119
---------------------------------------------------------------------------------------------MANLLWDVPVPDFPFRPFIGGGIGAMYTALDVRDPTNantyLSANNWNLAYQFIGGAEIPLSQSSRFTAMYRWLGVSGV-----------------------------------
>SRR6185312_13366030	57	0.266	2.656E-05	87	161	203	23	91	101
---------------------------------------------------------------------------------------LDSQSLMVDGVYGLPIPLVGLKPYVGAGLGAVNVTYK------SGDSGTGLGYQLKAGVQGSITDQLSWFGEYRY-----------------------------------------
>SRR5205085_2497907	57	0.284	2.656E-05	80	162	203	13	107	108
--------------------------------------------------------------------------------PSSYAARITTAHVMLNGYVDFPSTRMKaVVPYIGAGVGYANNRIGNITNVNlaplppgvsilPGGTHSGFAWQISAGIGIDISHGITLDIGYRYL----------------------------------------
>SRR5215510_13097643	57	0.299	2.656E-05	79	178	203	4	109	111
-------------------------------------------------------------------------------GTGHIDGSLSNFSVMANVWYDIDLG-SQIKPYVGGGIGYgkARIEEHWTSAGNPLYFTTanwysGFAFQLGVGINYDIVEGVGLGLAYRYFNGPTVHAYNGAFGPND------------------------
>SRR5213592_4235660	57	0.256	3.590E-05	50	151	203	0	107	109
--------------------------------------------------GYQFDPhWRVEAEGGYRPGKISSIKNQAGTPLTGVTGKGHVWTLFGNVIYDI-MPDAAIDPFVGIGGGLTQAKGRFSGvaapgiTLHSSDSKTGWGAQALAGLSWKTSD---------------------------------------------------
>ERR1044071_2823762	57	0.313	3.590E-05	89	173	203	8	92	109
-----------------------------------------------------------------------------------------QVPFLVNFYYRIPT-RSRFHPFVGVGVgGVATILENYDLFYGSSDDTFGFGCQGLAGCTYQITRTMDLGLRYKYLGVADRTFDSLD-----------------------------
>SRR5580658_7202612	57	0.273	3.590E-05	93	162	203	8	80	117
---------------------------------------------------------------------------------------------MVNLLWDVPVTDFPLRPFLGGGLGGAYLATDAADKSGNDYlraSSWHFAYQFMGGAEIPLNQSSRLTAMYRWL----------------------------------------
>SRR3712207_5981745	57	0.308	3.590E-05	40	141	203	27	132	134
----------------------------------------DSTYALGGDLGYHFQPFRVEANLSYRDSDANEMSVDGTDFGGSGEAralEARALVGLANAYYDLDLGV-PIRPYIGGGIGAAYLSLDVGRgaPVDIEAATGTLAWNV-------------------------------------------------------------
>MGYP001487914917	57	0.307	3.590E-05	88	175	203	91	180	211
----------------------------------------------------------------------------------------DVQFLLLSAYYDIETG-GPVTPYLGGGVGLARITNTFHDDclcLFATETTLAPAAQLGAGVRIAIADPVSLDIGYRYKMAGGVAFFYAEAD---------------------------
>MGYP000262286510	57	0.225	3.590E-05	33	169	203	57	209	261
---------------------------------DKYNPSYNPPFSAGVAFGYQgsSKKSKAELELNHSQVKVNNIGLANGPismsycsekkdseekkcesfhSIALNHNKVVNTSAMINTYYQLKNNRFSFSPYIGAGAGFTRIEM-------FEKTSVRPAYQLKAGINYHMAEDISIHFGYRHFGVIGGNF---------------------------------
>ERR1700754_4647107	56	0.284	4.852E-05	78	161	203	1	87	102
------------------------------------------------------------------------------GPNPTIAGGMSVTSGLVNLIYDLPLSD-RFAISLGGGAGFGNVHPHIKHSPsglwQVRGNETGFMWQGIAGISYALDGNVDIGLDYRY-----------------------------------------
>SRR5579871_5984955	56	0.278	4.852E-05	68	166	203	0	101	103
--------------------------------------------------------------------DLSTLNGQSYKAPSGTYSAQTSLAAMANGYYDFH-NASALTPYLGAGIGRALIKAPLFYTIGNETESlkaWTLAYQFMAGVNYAV-PNTSIeaFAGYRYFTSQD------------------------------------
>SRR4051794_36774114	56	0.346	4.852E-05	93	167	203	1	67	174
---------------------------------------------------------------------------------------------MLNGLLDLGGNDG-IGGYVGGGVGYANVHA-------LDDSKGKFAWQVIAGVYYPVTPNIDIGIKGRYFDAGSV-----------------------------------
>SRR4051794_5314688	56	0.247	4.852E-05	39	121	203	123	211	226
---------------------------------------FDRGFAGLASLGWGFGNgIRAEVEGNYRENDVNAIGGFDLSPFVGIQGKQRSYGAMGNVFYDidlarFGVAGSQVTPYVGLGAGYVWTE---------------------------------------------------------------------------------
>Q84HV8	56	0.285	4.852E-05	89	202	203	750	862	867
-----------------------------------------------------------------------------------------STSVMLNACYDLLTDGMGVVPYACAGIGGNFV------SVVDGHINPKFAYRVKAGLSYALTPEISAFAGAFYHKvLGDGDYDELPlshiSDYTGTAGKNKDTGIASFNFAYFGGELGV
>SRR5262245_50683527	56	0.269	6.555E-05	93	166	203	4	79	101
---------------------------------------------------------------------------------------------MVNAYLSLPM--DGWRPYVGGGVGQSYVSANGARiagfVGETNDNASAFSWQVMGGVGFMLSPSLELGARYRFQHIDG------------------------------------
>SRR5947208_1539911	56	0.313	6.555E-05	84	166	203	22	105	107
------------------------------------------------------------------------------------SGRTTVTVLLANYYIDWNLGW--IRPFVGAGIGAGYVELSnhgLPTGGIMSDAQWGWAYQLGGGVSFDVMSNVTLEAGYRLVGVRD------------------------------------
>ERR1700732_2460830	56	0.267	6.555E-05	42	120	203	27	111	118
------------------------------------------GYVAGGDVGYDFGRVRLDAEVLYRHANVQATRITAGGsnfpsltGQSTPIGDVAALAGMANIMVDM-LPHSRWTPYVGAGIGGARI----------------------------------------------------------------------------------
>SRR5690606_463237	56	0.256	6.555E-05	105	170	203	3	80	125
---------------------------------------------------------------------------------------------------------GGWHPYLGGGVGVALVNRETTlefpgiviippgDINAVDDTDTVLAYQAIAGVAYDITDSVAVGVEYRFFGTASPSFE--------------------------------
>MGYP001464854839	56	0.247	6.555E-05	88	178	203	7	103	127
----------------------------------------------------------------------------------------DISTVQIGAFYDLQLQSKRWTPYLGASLGKAFISIDSNSSVIDSrnkiveETHDLFSYQLKGGVTYAATENIGLFFETSYLNIPDFQVQINEDDPDD------------------------
>SoimicmetaTmtLPA_FD_contig_31_15132860_length_262_multi_2_in_0_out_0_1	56	0.292	6.555E-05	91	168	203	29	116	155
-------------------------------------------------------------------------------------------AVMANTYYDL-TNKSPVTPYIMGGIGISRdnikvsysgkdISDKSKTITLISKNKTSFAYQVGVGVGYEFNKNLRMDLGYRLHNHGGKN----------------------------------
>GraSoiStandDraft_27_1057306.scaffolds.fasta_scaffold1740821_1	56	0.280	6.555E-05	84	168	203	11	109	162
------------------------------------------------------------------------------------DGDHSATVVLANGYIDLGT-WMCLTPFVGGGVGFAYHRIaglsdvglnanglgaSAFGFANLDKTTMSFAWQVTAGLAYSVNNNFKVEFAYRYLNMGSAD----------------------------------
>SRR3546814_15243222	55	0.338	8.856E-05	86	151	203	0	66	100
--------------------------------------------------------------------------------------DVTALSFMANVWYDIKTG-TKFTPYIGGGIGLSTVsaDVSAFGTSFVDDSDTVFAYQFGFGGAYAITE---------------------------------------------------
>SRR6185312_17247953	55	0.230	8.856E-05	85	169	203	3	102	105
-------------------------------------------------------------------------------------GHARAGAFMTNLFYDVHcFGDLGFLPWIGAGIGAAYIDYATDvtifdpfplpdgtvTVLSAKDNTWALAYQLMAGVTIPLADSLSGSIGYRYFRTEDFTY---------------------------------
>SRR5579859_4379269	55	0.263	8.856E-05	78	167	203	2	90	115
------------------------------------------------------------------------------GGSLDLNANASAYSYIVNAIYDFDLSRfgpqySLWTPHIGGGIGAVVVNSNRSPGTG------VFGGQAIAGIEYAYQPNLRFGLDYRYLGTTGV-----------------------------------
>SRR4051794_9181255	55	0.258	8.856E-05	82	163	203	4	91	116
----------------------------------------------------------------------------------DVDGTFEQVPVMVNAIYWAPLSDS-VSLYIGAGTGIVWSHSKVDhvggvnvSDFDLDHDDWSFAAQAKAGVSIKVCPQASLNIGYRFFW---------------------------------------
>D6QX22	55	0.248	8.856E-05	24	160	203	50	195	263
------------------------EGQSLSKYKGDYNPPFAANVALGYTGELNGNSYRAELEGMYSSVKVDNIGLASSQitisyikdkanpeeryGAIVNHDQIENASLMANVYHHWKSDRFSFSPYVGIGVGATRMKM-------FEKSSIRPAGQLKAGLDYRINEDVNMHIGYR------------------------------------------
>I7JEU6	55	0.242	8.856E-05	33	169	203	74	227	289
---------------------------------SEYKKDYNPPFAGGIAFGYEgklgNSSYRTELEGIYSSVKAGNFSQKGSWTSIlyfkgigeganrktymyaakADSDQIENVSVMVNTCYHLKSNSFSFSPYIGAGTGLTRMKM-------FGKTLIGPAYQLKAGLDYRISKDVNMRVGYRHFGTFGKGY---------------------------------
>Q93FE1	55	0.277	8.856E-05	89	202	203	295	407	412
-----------------------------------------------------------------------------------------STSVMLNACYDLLTDGIGVVPYACAGIGGNFV------SVVDGHINPKFAYRVKAGLSYALTPEISAFAGAFYHKvLGDGDYDELPlshiSDYTGTAGKNKDTGIASFNFAYFGGELGV
>Q93FD6	55	0.277	8.856E-05	89	202	203	296	408	413
-----------------------------------------------------------------------------------------STSVMLNACYDLLTDGIGVVPYACAGIGGNFV------SVVDGHINPKFAYRVKAGLSYALTPEISAFAGAFYHKvLGDGDYDELPlshiSDYTGTAGKNKDTGIASFNFAYFGGELGV
>Q9F961	55	0.277	8.856E-05	89	202	203	306	418	423
-----------------------------------------------------------------------------------------STSVMLNACYDLLTDGIGVVPYACAGIGGNFV------SVVDGHINPKFAYRVKAGLSYALTPEISAFAGAFYHKvLGDGDYDELPlshiSDYTGTAGKNKDTGIASFNFAYFGGELGV
>B9KGT0	55	0.277	8.856E-05	89	202	203	750	862	867
-----------------------------------------------------------------------------------------STSVMLNACYDLLTDGIGVVPYACAGIGGNFV------SVVDGHINPKFAYRVKAGLSYALTPEISAFAGAFYHKvLGDGDYDELPlshiSDYTGTAGKNKDTGIASFNFAYFGGELGV
>Q84HV6	55	0.277	8.856E-05	89	202	203	753	865	870
-----------------------------------------------------------------------------------------STSVMLNACYDLLTDGIGVVPYACAGIGGNFV------SVVDGHINPKFAYRVKAGLSYALTPEISAFAGAFYHKvLGDGDYDELPlshiSDYTGTAGKNKDTGIASFNFAYFGGELGV
>Q84HV4	55	0.277	8.856E-05	89	202	203	803	915	920
-----------------------------------------------------------------------------------------STSVMLNACYDLLTDGIGVVPYACAGIGGNFV------SVVDGHINPKFAYRVKAGLSYALTPEISAFAGAFYHKvLGDGDYDELPlshiSDYTGTAGKNKDTGIASFNFAYFGGELGV
>Q84H51	55	0.277	8.856E-05	89	202	203	826	938	943
-----------------------------------------------------------------------------------------STSVMLNACYDLLTDGIGVVPYACAGIGGNFV------SVVDGHINPKFAYRVKAGLSYALTPEISAFAGAFYHKvLGDGDYDELPlshiSDYTGTAGKNKDTGIASFNFAYFGGELGV
>SRR5581483_893542	55	0.284	1.196E-04	89	166	203	0	86	119
-----------------------------------------------------------------------------------------QFTGMANIIYDI-IPGGSFHPFVGGGVGIDYTKAKvggiirfpgGTPFFFHGKSDSaRFAWQVLGGASFDVSPQWAVDVTYRFLDTSN------------------------------------
>SRR5206468_12467298	55	0.266	1.196E-04	85	166	203	1	89	120
-------------------------------------------------------------------------------------GREQKYGVMANALFDLDVGSPYVFPYIGVGVGYAWVErrlgnSGSFSGGISDQTQGGFAYQAIAGLSFPI-PWvvgLSLTAEYRYYALPG------------------------------------
>MGYP001074658639	55	0.277	1.196E-04	41	123	203	117	193	197
-----------------------------------------TGFDFGGQIGYDFVGPRVELEVGYGQ-----LPTNVNIPGTAITGKVGQLTTMANVLYDF-MPTSSITPFVGVGAGVAFVDSN-------------------------------------------------------------------------------
>SRR5437899_2404879	55	0.302	1.615E-04	82	171	203	6	100	105
----------------------------------------------------------------------------------PLTGTQQDISAMANLIYDIKT-KSRFTPYFGAGIGVTLLRWNkfqtqtSIGPIVLPQGGTRFAYQGIIGVAFAAAPQVELTLDARYKGSNGHNFQG-------------------------------
>SRR5579863_8456344	55	0.229	1.615E-04	64	159	203	3	124	125
----------------------------------------------------------------YNWNQVSVISGDTFlvqgrTPISHSTANMNSYSVLANAYYDFRDSSSHWVPYLGAGIGAAWLNSGakttngtmvlndmtalvsmaiPTVANSPTLSGTALAGQVKAGLAYEINSHFAVSAEY-------------------------------------------
>MGYP000390796986	55	0.280	1.615E-04	107	181	203	155	229	233
-----------------------------------------------------------------------------------------------------------VVPYLGAGLGIADLAVENLGGTADVDSDYQLAYQLIGGVGYQLSPNLTLNTEARFFGINNQTLENDDVDFKAKYH---------------------
>MGYP000989576142	55	0.290	1.615E-04	78	170	203	134	218	244
------------------------------------------------------------------------------GPMLVEGLSLRMISIMFNIYYDFN-RDGDLRPYLGLGVGGTNVSTKGYDTINN-------TYQLKFGTSYKLKDNMAIDLGASYVMLGDVTYD--------------------------------
>A0A2A3U486	55	0.252	1.615E-04	35	171	203	64	238	291
-----------------------------------YSPKYVPGLAGGASIGYVFKNMRVDLEVLYSQTNLDDEDYSDKGkaryielrrnddvsvgterksPWRSGKVDIeiqekppnvqvkfkaafkmknegfNNLAGMINVYNDFNVGEMLCIPYFGVGAGVTKVKF-------LGKTRYALAYQAKLGVNYPLTTNTQAFAGLRYFGILGNEFKG-------------------------------
>SRR3546814_14937218	54	0.351	2.181E-04	92	155	203	26	97	99
--------------------------------------------------------------------------------------------LMANVYYDFGSGD--IRPYIGAGVGYADIKallfaarapfPNETPLLILNDHKGEFAYQAMAGAAYQIAPRIAL-----------------------------------------------
>SRR5581483_6037692	54	0.261	2.181E-04	49	144	203	1	102	103
-------------------------------------------------IGYALGNgFRFELEGNYRWAGLNR-----GALATSTSGSVQTYSAMANVLFDIDVGSPWIYPYIGGGAGYAWTHLKRTGVFTPaafpalgnsvNQTQGGFAFQAIGG----------------------------------------------------------
>SRR5258706_9252500	54	0.266	2.944E-04	45	145	203	0	101	102
---------------------------------------------GSGALGLFFPfGLRAEAEFGYIYAPVKS------EEGVRISGAYKSYLGMINAYYDFKF-FGPITPYVGFGVGGARVNDDRQavissslAITERDEWRTAFAYQARVGV---------------------------------------------------------
>SRR5689334_3816221	54	0.268	2.944E-04	88	166	203	0	91	122
----------------------------------------------------------------------------------------NQLTGMVNIIYDI-IPDGTIHPFIGAGVGFDYNKARvggiirfpassgiaSPDFFHGKSSATRFAWQILAGDSFDLNDQWAVDLTYRFLDTSN------------------------------------
>SRR6266545_3166698	54	0.250	2.944E-04	84	168	203	31	129	183
------------------------------------------------------------------------------------DGDHSAIVVLANAYFDLGT-WWCLTPFVGAGAGGALHRTSALTdigfiagsgtsafglVNEEQHTNTTLAWAAHAGVAYTVSPNFKVEFSYRYLNMGSAD----------------------------------
>ETNmetMinimDraft_31_1059906.scaffolds.fasta_scaffold1248830_1	54	0.281	2.944E-04	86	168	203	29	123	186
--------------------------------------------------------------------------------------DHQALVFMVNAYLDLGT-WWCLTPFIGVGVGGAYHTFDALSDLGlagnqspgfgfmkGQSHDSTLAWALHAGVAYDVTRNVKIELAYRHLNLGSPD----------------------------------
>B5LNP0	54	0.261	2.944E-04	24	173	203	84	244	278
------------------------DPISFTQNDPSFKFAKSLLTSFDGATGYAIGGARVEVEVGYKKFEtlaesdykhveshnfvavGRDATLTPDNFFVMKIDSVKDISVMLNACYDVMHTDLPVSPYMCAGLGASFINI-------ADHVTSKLAYRGKVGVSYKLTPEISLIAGGFYHGIFDEQYAGIP-----------------------------
>MGYP000597221088	54	0.226	2.944E-04	33	194	203	150	336	357
---------------------------------SYNPTYAPSWFGGSVAIGYAFDSIRLELEVIYSNIKIDSTGFSDSFVTNVTSEGEKQYytggaekwlalsssitpgsasnelfslwltnegfkniAGVLSIYYDPASSQMPIAPYIGVGGGLTR-------TTFLGVTKRSFAYQFRGGVSFYLSKEMRFFFGGRYFGISNDKYDGISVTEESGFCDW-----LPLNYK--------
>SRR5436190_1886533	53	0.235	3.974E-04	92	166	203	32	120	122
--------------------------------------------------------------------------------------------FLTNAVFSFRTASPAIRPYVGVGIGIDYVSIHDADsaqigppepgvnhfSADTSDSAWSFAVQVKAGLRIPLSENVYVFTEYRFLYVGS------------------------------------
>SRR6516165_5242680	53	0.285	3.974E-04	93	168	203	1	98	126
---------------------------------------------------------------------------------------------MANVVYDLPVRKyvGSLQPYVGAGVGYGWLDFNGAggngngifnlpqnntytgPNIVKFGSAGAFAYQVIAGAAYPLNriPGAKLTAEYRYFGMARAD----------------------------------
>SRR5262249_18834220	53	0.266	3.974E-04	7	116	203	39	152	154
-------YLGLRGSFVW------TEGGTTQGDALDYNEEYAEGFAGGAYRGWVLdDNFRLEIEGAYRSADIDEVTIVRDGTAVPlyspgdvldAGGDAQIGTAMVNLYYDVHLFDGPILPWIGAGLG--------------------------------------------------------------------------------------
>MGYP001351664386	53	0.260	3.974E-04	87	171	203	84	174	192
---------------------------------------------------------------------------------------LESLSAMLNAMYVCNTGDF-WRPYIGAGAGAVEVSFDrsstgpfLPGSVGVGGSEWAFGYQATAGIAFSVDETHAITIGYRYQAAEDVTLGG-------------------------------
>MGYP000249534335	53	0.279	5.362E-04	104	165	203	0	67	103
--------------------------------------------------------------------------------------------------------DSAFTPYIGAGLGLAFNytgydfTTNSGDKFSADDRFTNFAWNVGVGASYSFNENLAIDASYRFVGLG-------------------------------------
>SRR5580704_17187727	53	0.250	5.362E-04	54	149	203	4	123	125
[truncated: 46,280 more chars]
