# Supplementary material for: Assessing Wolbachia circulation in wild populations of phlebotomine sand flies from Spain and Morocco: implications for control of leishmaniasis
Source: Parasit Vectors. 2025 Apr 26;18:155. doi: 10.1186/s13071-025-06771-6 (PMC12032678; doi:10.1186/s13071-025-06771-6)
Supplement: Supplementary file 4 — Additional File 4: Dataset S4. [file 13071_2025_6771_MOESM4_ESM.zip › PhlebotomussergentiEB_01ca0/PhlebotomussergentiEB_01ca0_unrelaxed_rank_004_alphafold2_ptm_model_5_seed_000.pdb]

MODEL     1                                                                     
ATOM      1  N   SER A   1     -35.094  11.797   8.125  1.00 49.69           N  
ATOM      2  CA  SER A   1     -34.281  10.648   7.789  1.00 49.69           C  
ATOM      3  C   SER A   1     -32.781  10.992   7.836  1.00 49.69           C  
ATOM      4  CB  SER A   1     -34.625  10.117   6.398  1.00 49.69           C  
ATOM      5  O   SER A   1     -32.312  11.836   7.070  1.00 49.69           O  
ATOM      6  OG  SER A   1     -35.750   9.250   6.465  1.00 49.69           O  
ATOM      7  N   ASP A   2     -32.312  11.500   8.945  1.00 54.25           N  
ATOM      8  CA  ASP A   2     -31.062  12.234   9.141  1.00 54.25           C  
ATOM      9  C   ASP A   2     -29.859  11.391   8.719  1.00 54.25           C  
ATOM     10  CB  ASP A   2     -30.906  12.664  10.602  1.00 54.25           C  
ATOM     11  O   ASP A   2     -29.672  10.273   9.203  1.00 54.25           O  
ATOM     12  CG  ASP A   2     -31.812  13.820  10.977  1.00 54.25           C  
ATOM     13  OD1 ASP A   2     -32.281  14.555  10.078  1.00 54.25           O  
ATOM     14  OD2 ASP A   2     -32.094  14.000  12.188  1.00 54.25           O  
ATOM     15  N   GLU A   3     -29.703  10.992   7.492  1.00 58.34           N  
ATOM     16  CA  GLU A   3     -28.469  10.430   6.973  1.00 58.34           C  
ATOM     17  C   GLU A   3     -27.266  10.867   7.809  1.00 58.34           C  
ATOM     18  CB  GLU A   3     -28.266  10.836   5.508  1.00 58.34           C  
ATOM     19  O   GLU A   3     -27.109  12.055   8.086  1.00 58.34           O  
ATOM     20  CG  GLU A   3     -28.547   9.711   4.516  1.00 58.34           C  
ATOM     21  CD  GLU A   3     -28.281  10.109   3.074  1.00 58.34           C  
ATOM     22  OE1 GLU A   3     -28.359   9.242   2.178  1.00 58.34           O  
ATOM     23  OE2 GLU A   3     -27.984  11.305   2.836  1.00 58.34           O  
ATOM     24  N   GLU A   4     -26.844  10.055   8.781  1.00 72.12           N  
ATOM     25  CA  GLU A   4     -25.688  10.312   9.617  1.00 72.12           C  
ATOM     26  C   GLU A   4     -24.422  10.508   8.773  1.00 72.12           C  
ATOM     27  CB  GLU A   4     -25.469   9.172  10.617  1.00 72.12           C  
ATOM     28  O   GLU A   4     -24.062   9.633   7.984  1.00 72.12           O  
ATOM     29  CG  GLU A   4     -26.359   9.273  11.859  1.00 72.12           C  
ATOM     30  CD  GLU A   4     -25.953   8.297  12.953  1.00 72.12           C  
ATOM     31  OE1 GLU A   4     -26.531   8.375  14.070  1.00 72.12           O  
ATOM     32  OE2 GLU A   4     -25.078   7.449  12.695  1.00 72.12           O  
ATOM     33  N   THR A   5     -24.109  11.750   8.461  1.00 85.31           N  
ATOM     34  CA  THR A   5     -22.859  12.086   7.789  1.00 85.31           C  
ATOM     35  C   THR A   5     -21.828  12.586   8.789  1.00 85.31           C  
ATOM     36  CB  THR A   5     -23.078  13.141   6.695  1.00 85.31           C  
ATOM     37  O   THR A   5     -22.172  13.242   9.773  1.00 85.31           O  
ATOM     38  CG2 THR A   5     -24.031  12.633   5.617  1.00 85.31           C  
ATOM     39  OG1 THR A   5     -23.641  14.320   7.285  1.00 85.31           O  
ATOM     40  N   SER A   6     -20.625  12.094   8.609  1.00 89.69           N  
ATOM     41  CA  SER A   6     -19.578  12.531   9.531  1.00 89.69           C  
ATOM     42  C   SER A   6     -18.219  12.531   8.852  1.00 89.69           C  
ATOM     43  CB  SER A   6     -19.531  11.625  10.766  1.00 89.69           C  
ATOM     44  O   SER A   6     -18.016  11.836   7.852  1.00 89.69           O  
ATOM     45  OG  SER A   6     -19.219  10.297  10.406  1.00 89.69           O  
ATOM     46  N   TYR A   7     -17.344  13.398   9.289  1.00 92.56           N  
ATOM     47  CA  TYR A   7     -15.930  13.383   8.922  1.00 92.56           C  
ATOM     48  C   TYR A   7     -15.125  12.539   9.898  1.00 92.56           C  
ATOM     49  CB  TYR A   7     -15.375  14.812   8.883  1.00 92.56           C  
ATOM     50  O   TYR A   7     -15.500  12.406  11.070  1.00 92.56           O  
ATOM     51  CG  TYR A   7     -15.984  15.664   7.797  1.00 92.56           C  
ATOM     52  CD1 TYR A   7     -15.438  15.695   6.516  1.00 92.56           C  
ATOM     53  CD2 TYR A   7     -17.094  16.453   8.047  1.00 92.56           C  
ATOM     54  CE1 TYR A   7     -15.992  16.484   5.512  1.00 92.56           C  
ATOM     55  CE2 TYR A   7     -17.672  17.250   7.055  1.00 92.56           C  
ATOM     56  OH  TYR A   7     -17.656  18.031   4.805  1.00 92.56           O  
ATOM     57  CZ  TYR A   7     -17.109  17.250   5.793  1.00 92.56           C  
ATOM     58  N   TYR A   8     -14.062  11.938   9.344  1.00 92.56           N  
ATOM     59  CA  TYR A   8     -13.234  11.156  10.250  1.00 92.56           C  
ATOM     60  C   TYR A   8     -11.773  11.188   9.812  1.00 92.56           C  
ATOM     61  CB  TYR A   8     -13.727   9.711  10.312  1.00 92.56           C  
ATOM     62  O   TYR A   8     -11.469  11.547   8.672  1.00 92.56           O  
ATOM     63  CG  TYR A   8     -13.562   8.953   9.016  1.00 92.56           C  
ATOM     64  CD1 TYR A   8     -14.570   8.953   8.055  1.00 92.56           C  
ATOM     65  CD2 TYR A   8     -12.398   8.234   8.758  1.00 92.56           C  
ATOM     66  CE1 TYR A   8     -14.422   8.258   6.859  1.00 92.56           C  
ATOM     67  CE2 TYR A   8     -12.242   7.531   7.562  1.00 92.56           C  
ATOM     68  OH  TYR A   8     -13.102   6.859   5.441  1.00 92.56           O  
ATOM     69  CZ  TYR A   8     -13.258   7.551   6.625  1.00 92.56           C  
ATOM     70  N   VAL A   9     -10.961  10.906  10.727  1.00 94.75           N  
ATOM     71  CA  VAL A   9      -9.531  10.727  10.516  1.00 94.75           C  
ATOM     72  C   VAL A   9      -9.109   9.328  10.977  1.00 94.75           C  
ATOM     73  CB  VAL A   9      -8.711  11.805  11.266  1.00 94.75           C  
ATOM     74  O   VAL A   9      -9.656   8.797  11.945  1.00 94.75           O  
ATOM     75  CG1 VAL A   9      -7.211  11.555  11.094  1.00 94.75           C  
ATOM     76  CG2 VAL A   9      -9.078  13.195  10.766  1.00 94.75           C  
ATOM     77  N   ARG A  10      -8.039   8.758  10.109  1.00 92.12           N  
ATOM     78  CA  ARG A  10      -7.531   7.441  10.461  1.00 92.12           C  
ATOM     79  C   ARG A  10      -6.008   7.445  10.562  1.00 92.12           C  
ATOM     80  CB  ARG A  10      -7.984   6.398   9.438  1.00 92.12           C  
ATOM     81  O   ARG A  10      -5.332   8.086   9.750  1.00 92.12           O  
ATOM     82  CG  ARG A  10      -9.484   6.129   9.453  1.00 92.12           C  
ATOM     83  CD  ARG A  10      -9.844   4.898   8.633  1.00 92.12           C  
ATOM     84  NE  ARG A  10      -9.430   5.043   7.238  1.00 92.12           N  
ATOM     85  NH1 ARG A  10     -10.141   2.938   6.602  1.00 92.12           N  
ATOM     86  NH2 ARG A  10      -9.172   4.340   5.066  1.00 92.12           N  
ATOM     87  CZ  ARG A  10      -9.586   4.105   6.305  1.00 92.12           C  
ATOM     88  N   LEU A  11      -5.684   6.848  11.539  1.00 89.69           N  
ATOM     89  CA  LEU A  11      -4.285   6.461  11.656  1.00 89.69           C  
ATOM     90  C   LEU A  11      -4.137   4.945  11.641  1.00 89.69           C  
ATOM     91  CB  LEU A  11      -3.674   7.031  12.938  1.00 89.69           C  
ATOM     92  O   LEU A  11      -4.844   4.238  12.359  1.00 89.69           O  
ATOM     93  CG  LEU A  11      -3.520   8.555  13.000  1.00 89.69           C  
ATOM     94  CD1 LEU A  11      -3.105   8.984  14.398  1.00 89.69           C  
ATOM     95  CD2 LEU A  11      -2.504   9.023  11.961  1.00 89.69           C  
ATOM     96  N   GLN A  12      -3.201   4.523  10.750  1.00 85.69           N  
ATOM     97  CA  GLN A  12      -3.172   3.070  10.594  1.00 85.69           C  
ATOM     98  C   GLN A  12      -1.739   2.555  10.508  1.00 85.69           C  
ATOM     99  CB  GLN A  12      -3.965   2.643   9.359  1.00 85.69           C  
ATOM    100  O   GLN A  12      -0.860   3.242   9.984  1.00 85.69           O  
ATOM    101  CG  GLN A  12      -3.355   3.107   8.047  1.00 85.69           C  
ATOM    102  CD  GLN A  12      -4.289   2.924   6.867  1.00 85.69           C  
ATOM    103  NE2 GLN A  12      -3.746   2.475   5.742  1.00 85.69           N  
ATOM    104  OE1 GLN A  12      -5.496   3.186   6.965  1.00 85.69           O  
ATOM    105  N   TYR A  13      -1.648   1.377  11.031  1.00 85.50           N  
ATOM    106  CA  TYR A  13      -0.460   0.549  10.859  1.00 85.50           C  
ATOM    107  C   TYR A  13      -0.722  -0.575   9.859  1.00 85.50           C  
ATOM    108  CB  TYR A  13      -0.009  -0.036  12.195  1.00 85.50           C  
ATOM    109  O   TYR A  13      -1.750  -1.252   9.938  1.00 85.50           O  
ATOM    110  CG  TYR A  13       1.138  -1.011  12.078  1.00 85.50           C  
ATOM    111  CD1 TYR A  13       0.913  -2.385  12.086  1.00 85.50           C  
ATOM    112  CD2 TYR A  13       2.449  -0.559  11.969  1.00 85.50           C  
ATOM    113  CE1 TYR A  13       1.967  -3.287  11.977  1.00 85.50           C  
ATOM    114  CE2 TYR A  13       3.510  -1.452  11.859  1.00 85.50           C  
ATOM    115  OH  TYR A  13       4.305  -3.699  11.758  1.00 85.50           O  
ATOM    116  CZ  TYR A  13       3.260  -2.812  11.867  1.00 85.50           C  
ATOM    117  N   ASN A  14       0.225  -0.692   8.906  1.00 78.50           N  
ATOM    118  CA  ASN A  14       0.118  -1.782   7.941  1.00 78.50           C  
ATOM    119  C   ASN A  14       1.268  -2.775   8.094  1.00 78.50           C  
ATOM    120  CB  ASN A  14       0.071  -1.233   6.516  1.00 78.50           C  
ATOM    121  O   ASN A  14       2.436  -2.406   7.949  1.00 78.50           O  
ATOM    122  CG  ASN A  14      -1.129  -0.339   6.273  1.00 78.50           C  
ATOM    123  ND2 ASN A  14      -0.903   0.789   5.609  1.00 78.50           N  
ATOM    124  OD1 ASN A  14      -2.250  -0.659   6.680  1.00 78.50           O  
ATOM    125  N   GLY A  15       0.856  -3.955   8.609  1.00 70.94           N  
ATOM    126  CA  GLY A  15       1.857  -5.004   8.516  1.00 70.94           C  
ATOM    127  C   GLY A  15       1.871  -5.703   7.172  1.00 70.94           C  
ATOM    128  O   GLY A  15       0.822  -6.109   6.668  1.00 70.94           O  
ATOM    129  N   GLU A  16       3.023  -5.711   6.504  1.00 63.28           N  
ATOM    130  CA  GLU A  16       3.123  -6.449   5.246  1.00 63.28           C  
ATOM    131  C   GLU A  16       3.699  -7.844   5.469  1.00 63.28           C  
ATOM    132  CB  GLU A  16       3.980  -5.680   4.238  1.00 63.28           C  
ATOM    133  O   GLU A  16       4.820  -7.984   5.961  1.00 63.28           O  
ATOM    134  CG  GLU A  16       3.420  -4.312   3.869  1.00 63.28           C  
ATOM    135  CD  GLU A  16       4.258  -3.580   2.834  1.00 63.28           C  
ATOM    136  OE1 GLU A  16       3.830  -2.506   2.355  1.00 63.28           O  
ATOM    137  OE2 GLU A  16       5.352  -4.086   2.496  1.00 63.28           O  
ATOM    138  N   PHE A  17       2.842  -8.867   5.496  1.00 57.88           N  
ATOM    139  CA  PHE A  17       3.205 -10.219   5.910  1.00 57.88           C  
ATOM    140  C   PHE A  17       3.809 -11.000   4.746  1.00 57.88           C  
ATOM    141  CB  PHE A  17       1.981 -10.961   6.457  1.00 57.88           C  
ATOM    142  O   PHE A  17       4.773 -11.742   4.922  1.00 57.88           O  
ATOM    143  CG  PHE A  17       1.412 -10.352   7.711  1.00 57.88           C  
ATOM    144  CD1 PHE A  17       2.025 -10.555   8.938  1.00 57.88           C  
ATOM    145  CD2 PHE A  17       0.263  -9.570   7.656  1.00 57.88           C  
ATOM    146  CE1 PHE A  17       1.500  -9.992  10.102  1.00 57.88           C  
ATOM    147  CE2 PHE A  17      -0.268  -9.008   8.812  1.00 57.88           C  
ATOM    148  CZ  PHE A  17       0.352  -9.219  10.031  1.00 57.88           C  
ATOM    149  N   LEU A  18       3.314 -10.727   3.420  1.00 57.12           N  
ATOM    150  CA  LEU A  18       3.764 -11.531   2.293  1.00 57.12           C  
ATOM    151  C   LEU A  18       4.066 -10.656   1.081  1.00 57.12           C  
ATOM    152  CB  LEU A  18       2.703 -12.578   1.929  1.00 57.12           C  
ATOM    153  O   LEU A  18       3.154 -10.117   0.458  1.00 57.12           O  
ATOM    154  CG  LEU A  18       2.434 -13.664   2.973  1.00 57.12           C  
ATOM    155  CD1 LEU A  18       1.133 -14.391   2.656  1.00 57.12           C  
ATOM    156  CD2 LEU A  18       3.600 -14.641   3.039  1.00 57.12           C  
ATOM    157  N   PRO A  19       5.383 -10.250   0.747  1.00 53.47           N  
ATOM    158  CA  PRO A  19       5.508  -9.641  -0.580  1.00 53.47           C  
ATOM    159  C   PRO A  19       5.480 -10.672  -1.706  1.00 53.47           C  
ATOM    160  CB  PRO A  19       6.867  -8.938  -0.517  1.00 53.47           C  
ATOM    161  O   PRO A  19       6.488 -10.875  -2.387  1.00 53.47           O  
ATOM    162  CG  PRO A  19       7.637  -9.688   0.523  1.00 53.47           C  
ATOM    163  CD  PRO A  19       6.660 -10.336   1.464  1.00 53.47           C  
ATOM    164  N   LEU A  20       4.543 -11.656  -1.745  1.00 52.38           N  
ATOM    165  CA  LEU A  20       4.562 -12.859  -2.568  1.00 52.38           C  
ATOM    166  C   LEU A  20       4.789 -12.508  -4.035  1.00 52.38           C  
ATOM    167  CB  LEU A  20       3.254 -13.641  -2.412  1.00 52.38           C  
ATOM    168  O   LEU A  20       5.480 -13.242  -4.754  1.00 52.38           O  
ATOM    169  CG  LEU A  20       3.082 -14.422  -1.111  1.00 52.38           C  
ATOM    170  CD1 LEU A  20       1.630 -14.852  -0.939  1.00 52.38           C  
ATOM    171  CD2 LEU A  20       4.012 -15.633  -1.089  1.00 52.38           C  
ATOM    172  N   PHE A  21       4.648 -11.172  -4.465  1.00 58.25           N  
ATOM    173  CA  PHE A  21       4.656 -11.016  -5.914  1.00 58.25           C  
ATOM    174  C   PHE A  21       5.484  -9.812  -6.328  1.00 58.25           C  
ATOM    175  CB  PHE A  21       3.227 -10.883  -6.449  1.00 58.25           C  
ATOM    176  O   PHE A  21       5.371  -9.328  -7.457  1.00 58.25           O  
ATOM    177  CG  PHE A  21       2.332 -12.039  -6.094  1.00 58.25           C  
ATOM    178  CD1 PHE A  21       2.502 -13.281  -6.699  1.00 58.25           C  
ATOM    179  CD2 PHE A  21       1.323 -11.891  -5.152  1.00 58.25           C  
ATOM    180  CE1 PHE A  21       1.676 -14.352  -6.371  1.00 58.25           C  
ATOM    181  CE2 PHE A  21       0.494 -12.961  -4.820  1.00 58.25           C  
ATOM    182  CZ  PHE A  21       0.672 -14.188  -5.430  1.00 58.25           C  
ATOM    183  N   THR A  22       6.191  -9.156  -5.328  1.00 59.94           N  
ATOM    184  CA  THR A  22       6.996  -8.031  -5.777  1.00 59.94           C  
ATOM    185  C   THR A  22       8.109  -8.492  -6.711  1.00 59.94           C  
ATOM    186  CB  THR A  22       7.609  -7.266  -4.586  1.00 59.94           C  
ATOM    187  O   THR A  22       8.875  -9.391  -6.367  1.00 59.94           O  
ATOM    188  CG2 THR A  22       8.383  -6.043  -5.059  1.00 59.94           C  
ATOM    189  OG1 THR A  22       6.559  -6.848  -3.705  1.00 59.94           O  
ATOM    190  N   LYS A  23       8.055  -8.047  -7.961  1.00 68.75           N  
ATOM    191  CA  LYS A  23       9.047  -8.484  -8.930  1.00 68.75           C  
ATOM    192  C   LYS A  23       9.609  -7.301  -9.719  1.00 68.75           C  
ATOM    193  CB  LYS A  23       8.453  -9.516  -9.891  1.00 68.75           C  
ATOM    194  O   LYS A  23       8.938  -6.277  -9.867  1.00 68.75           O  
ATOM    195  CG  LYS A  23       8.023 -10.805  -9.211  1.00 68.75           C  
ATOM    196  CD  LYS A  23       7.406 -11.781 -10.211  1.00 68.75           C  
ATOM    197  CE  LYS A  23       6.926 -13.055  -9.531  1.00 68.75           C  
ATOM    198  NZ  LYS A  23       6.418 -14.055 -10.516  1.00 68.75           N  
ATOM    199  N   VAL A  24      10.914  -7.375 -10.055  1.00 63.16           N  
ATOM    200  CA  VAL A  24      11.516  -6.473 -11.031  1.00 63.16           C  
ATOM    201  C   VAL A  24      11.789  -7.223 -12.328  1.00 63.16           C  
ATOM    202  CB  VAL A  24      12.820  -5.844 -10.492  1.00 63.16           C  
ATOM    203  O   VAL A  24      12.609  -8.148 -12.359  1.00 63.16           O  
ATOM    204  CG1 VAL A  24      13.398  -4.848 -11.500  1.00 63.16           C  
ATOM    205  CG2 VAL A  24      12.570  -5.160  -9.148  1.00 63.16           C  
ATOM    206  N   ASP A  25      11.016  -6.895 -13.266  1.00 65.62           N  
ATOM    207  CA  ASP A  25      11.312  -7.449 -14.586  1.00 65.62           C  
ATOM    208  C   ASP A  25      12.680  -6.977 -15.078  1.00 65.62           C  
ATOM    209  CB  ASP A  25      10.227  -7.059 -15.586  1.00 65.62           C  
ATOM    210  O   ASP A  25      12.984  -5.785 -15.016  1.00 65.62           O  
ATOM    211  CG  ASP A  25       8.961  -7.898 -15.453  1.00 65.62           C  
ATOM    212  OD1 ASP A  25       8.992  -8.930 -14.750  1.00 65.62           O  
ATOM    213  OD2 ASP A  25       7.934  -7.523 -16.047  1.00 65.62           O  
ATOM    214  N   GLY A  26      13.609  -7.867 -15.555  1.00 57.69           N  
ATOM    215  CA  GLY A  26      14.977  -7.633 -16.016  1.00 57.69           C  
ATOM    216  C   GLY A  26      16.016  -8.219 -15.078  1.00 57.69           C  
ATOM    217  O   GLY A  26      17.203  -8.258 -15.414  1.00 57.69           O  
ATOM    218  N   ILE A  27      15.539  -8.578 -13.867  1.00 59.62           N  
ATOM    219  CA  ILE A  27      16.406  -9.250 -12.914  1.00 59.62           C  
ATOM    220  C   ILE A  27      15.891 -10.664 -12.656  1.00 59.62           C  
ATOM    221  CB  ILE A  27      16.500  -8.469 -11.578  1.00 59.62           C  
ATOM    222  O   ILE A  27      14.711 -10.859 -12.367  1.00 59.62           O  
ATOM    223  CG1 ILE A  27      17.016  -7.047 -11.836  1.00 59.62           C  
ATOM    224  CG2 ILE A  27      17.406  -9.203 -10.586  1.00 59.62           C  
ATOM    225  CD1 ILE A  27      17.031  -6.164 -10.594  1.00 59.62           C  
ATOM    226  N   THR A  28      16.625 -11.750 -13.102  1.00 55.38           N  
ATOM    227  CA  THR A  28      16.281 -13.117 -12.742  1.00 55.38           C  
ATOM    228  C   THR A  28      16.844 -13.469 -11.359  1.00 55.38           C  
ATOM    229  CB  THR A  28      16.828 -14.117 -13.781  1.00 55.38           C  
ATOM    230  O   THR A  28      17.984 -13.156 -11.047  1.00 55.38           O  
ATOM    231  CG2 THR A  28      16.156 -15.484 -13.625  1.00 55.38           C  
ATOM    232  OG1 THR A  28      16.562 -13.617 -15.094  1.00 55.38           O  
ATOM    233  N   TYR A  29      15.883 -14.016 -10.492  1.00 51.78           N  
ATOM    234  CA  TYR A  29      16.234 -14.516  -9.164  1.00 51.78           C  
ATOM    235  C   TYR A  29      16.391 -16.031  -9.180  1.00 51.78           C  
ATOM    236  CB  TYR A  29      15.172 -14.109  -8.141  1.00 51.78           C  
ATOM    237  O   TYR A  29      15.445 -16.750  -9.461  1.00 51.78           O  
ATOM    238  CG  TYR A  29      15.008 -12.617  -7.992  1.00 51.78           C  
ATOM    239  CD1 TYR A  29      15.711 -11.906  -7.023  1.00 51.78           C  
ATOM    240  CD2 TYR A  29      14.141 -11.914  -8.820  1.00 51.78           C  
ATOM    241  CE1 TYR A  29      15.562 -10.531  -6.883  1.00 51.78           C  
ATOM    242  CE2 TYR A  29      13.984 -10.531  -8.695  1.00 51.78           C  
ATOM    243  OH  TYR A  29      14.539  -8.492  -7.586  1.00 51.78           O  
ATOM    244  CZ  TYR A  29      14.695  -9.859  -7.723  1.00 51.78           C  
ATOM    245  N   LYS A  30      17.641 -16.578  -9.359  1.00 47.66           N  
ATOM    246  CA  LYS A  30      17.734 -18.031  -9.328  1.00 47.66           C  
ATOM    247  C   LYS A  30      18.344 -18.516  -8.008  1.00 47.66           C  
ATOM    248  CB  LYS A  30      18.562 -18.547 -10.508  1.00 47.66           C  
ATOM    249  O   LYS A  30      19.312 -17.938  -7.523  1.00 47.66           O  
ATOM    250  CG  LYS A  30      17.891 -18.344 -11.859  1.00 47.66           C  
ATOM    251  CD  LYS A  30      18.672 -19.062 -12.969  1.00 47.66           C  
ATOM    252  CE  LYS A  30      18.000 -18.875 -14.320  1.00 47.66           C  
ATOM    253  NZ  LYS A  30      18.766 -19.531 -15.414  1.00 47.66           N  
ATOM    254  N   LYS A  31      17.672 -19.219  -7.062  1.00 45.22           N  
ATOM    255  CA  LYS A  31      18.312 -20.203  -6.203  1.00 45.22           C  
ATOM    256  C   LYS A  31      18.234 -21.609  -6.809  1.00 45.22           C  
ATOM    257  CB  LYS A  31      17.688 -20.203  -4.809  1.00 45.22           C  
ATOM    258  O   LYS A  31      17.141 -22.156  -6.934  1.00 45.22           O  
ATOM    259  CG  LYS A  31      18.484 -20.984  -3.773  1.00 45.22           C  
ATOM    260  CD  LYS A  31      17.875 -20.859  -2.385  1.00 45.22           C  
ATOM    261  CE  LYS A  31      18.656 -21.641  -1.349  1.00 45.22           C  
ATOM    262  NZ  LYS A  31      18.047 -21.547   0.008  1.00 45.22           N  
ATOM    263  N   ASP A  32      19.297 -22.062  -7.398  1.00 54.06           N  
ATOM    264  CA  ASP A  32      19.359 -23.312  -8.148  1.00 54.06           C  
ATOM    265  C   ASP A  32      18.375 -23.297  -9.320  1.00 54.06           C  
ATOM    266  CB  ASP A  32      19.047 -24.500  -7.234  1.00 54.06           C  
ATOM    267  O   ASP A  32      18.500 -22.469 -10.234  1.00 54.06           O  
ATOM    268  CG  ASP A  32      20.141 -24.734  -6.195  1.00 54.06           C  
ATOM    269  OD1 ASP A  32      21.328 -24.484  -6.484  1.00 54.06           O  
ATOM    270  OD2 ASP A  32      19.797 -25.172  -5.074  1.00 54.06           O  
ATOM    271  N   LYS A  33      17.219 -24.266  -9.320  1.00 47.66           N  
ATOM    272  CA  LYS A  33      16.219 -24.250 -10.375  1.00 47.66           C  
ATOM    273  C   LYS A  33      14.914 -23.625  -9.883  1.00 47.66           C  
ATOM    274  CB  LYS A  33      15.961 -25.672 -10.875  1.00 47.66           C  
ATOM    275  O   LYS A  33      13.922 -23.594 -10.617  1.00 47.66           O  
ATOM    276  CG  LYS A  33      17.062 -26.219 -11.773  1.00 47.66           C  
ATOM    277  CD  LYS A  33      16.656 -27.547 -12.414  1.00 47.66           C  
ATOM    278  CE  LYS A  33      17.781 -28.141 -13.234  1.00 47.66           C  
ATOM    279  NZ  LYS A  33      17.453 -29.500 -13.742  1.00 47.66           N  
ATOM    280  N   SER A  34      14.953 -22.812  -8.625  1.00 41.94           N  
ATOM    281  CA  SER A  34      13.656 -22.266  -8.234  1.00 41.94           C  
ATOM    282  C   SER A  34      13.703 -20.734  -8.141  1.00 41.94           C  
ATOM    283  CB  SER A  34      13.203 -22.859  -6.898  1.00 41.94           C  
ATOM    284  O   SER A  34      14.727 -20.172  -7.762  1.00 41.94           O  
ATOM    285  OG  SER A  34      13.648 -24.188  -6.762  1.00 41.94           O  
ATOM    286  N   ASP A  35      12.680 -19.984  -8.625  1.00 43.59           N  
ATOM    287  CA  ASP A  35      12.391 -18.547  -8.609  1.00 43.59           C  
ATOM    288  C   ASP A  35      12.102 -18.062  -7.191  1.00 43.59           C  
ATOM    289  CB  ASP A  35      11.219 -18.219  -9.531  1.00 43.59           C  
ATOM    290  O   ASP A  35      11.273 -18.656  -6.488  1.00 43.59           O  
ATOM    291  CG  ASP A  35      11.570 -18.344 -11.008  1.00 43.59           C  
ATOM    292  OD1 ASP A  35      12.773 -18.297 -11.352  1.00 43.59           O  
ATOM    293  OD2 ASP A  35      10.641 -18.469 -11.828  1.00 43.59           O  
ATOM    294  N   TYR A  36      12.984 -17.328  -6.500  1.00 47.28           N  
ATOM    295  CA  TYR A  36      12.695 -16.750  -5.191  1.00 47.28           C  
ATOM    296  C   TYR A  36      12.320 -15.273  -5.320  1.00 47.28           C  
ATOM    297  CB  TYR A  36      13.906 -16.891  -4.262  1.00 47.28           C  
ATOM    298  O   TYR A  36      12.727 -14.602  -6.270  1.00 47.28           O  
ATOM    299  CG  TYR A  36      13.531 -17.188  -2.826  1.00 47.28           C  
ATOM    300  CD1 TYR A  36      13.586 -16.188  -1.857  1.00 47.28           C  
ATOM    301  CD2 TYR A  36      13.117 -18.453  -2.438  1.00 47.28           C  
ATOM    302  CE1 TYR A  36      13.250 -16.438  -0.534  1.00 47.28           C  
ATOM    303  CE2 TYR A  36      12.773 -18.719  -1.117  1.00 47.28           C  
ATOM    304  OH  TYR A  36      12.500 -17.984   1.134  1.00 47.28           O  
ATOM    305  CZ  TYR A  36      12.844 -17.719  -0.175  1.00 47.28           C  
ATOM    306  N   SER A  37      11.445 -14.703  -4.371  1.00 50.09           N  
ATOM    307  CA  SER A  37      11.133 -13.281  -4.258  1.00 50.09           C  
ATOM    308  C   SER A  37      12.305 -12.500  -3.660  1.00 50.09           C  
ATOM    309  CB  SER A  37       9.883 -13.070  -3.402  1.00 50.09           C  
ATOM    310  O   SER A  37      12.859 -12.898  -2.637  1.00 50.09           O  
ATOM    311  OG  SER A  37       9.133 -11.969  -3.871  1.00 50.09           O  
ATOM    312  N   PRO A  38      12.875 -11.492  -4.348  1.00 51.03           N  
ATOM    313  CA  PRO A  38      14.055 -10.734  -3.910  1.00 51.03           C  
ATOM    314  C   PRO A  38      13.789  -9.914  -2.648  1.00 51.03           C  
ATOM    315  CB  PRO A  38      14.352  -9.820  -5.102  1.00 51.03           C  
ATOM    316  O   PRO A  38      14.734  -9.422  -2.023  1.00 51.03           O  
ATOM    317  CG  PRO A  38      13.062  -9.766  -5.867  1.00 51.03           C  
ATOM    318  CD  PRO A  38      12.242 -10.977  -5.520  1.00 51.03           C  
ATOM    319  N   LEU A  39      12.617  -9.781  -2.113  1.00 53.34           N  
ATOM    320  CA  LEU A  39      12.406  -8.875  -0.992  1.00 53.34           C  
ATOM    321  C   LEU A  39      11.734  -9.594   0.172  1.00 53.34           C  
ATOM    322  CB  LEU A  39      11.562  -7.676  -1.427  1.00 53.34           C  
ATOM    323  O   LEU A  39      10.961 -10.531  -0.035  1.00 53.34           O  
ATOM    324  CG  LEU A  39      12.164  -6.773  -2.504  1.00 53.34           C  
ATOM    325  CD1 LEU A  39      11.117  -5.797  -3.029  1.00 53.34           C  
ATOM    326  CD2 LEU A  39      13.375  -6.020  -1.957  1.00 53.34           C  
ATOM    327  N   LYS A  40      12.266  -9.477   1.546  1.00 52.53           N  
ATOM    328  CA  LYS A  40      11.594  -9.930   2.764  1.00 52.53           C  
ATOM    329  C   LYS A  40      10.453  -8.992   3.143  1.00 52.53           C  
ATOM    330  CB  LYS A  40      12.594 -10.023   3.918  1.00 52.53           C  
ATOM    331  O   LYS A  40      10.484  -7.801   2.822  1.00 52.53           O  
ATOM    332  CG  LYS A  40      13.523 -11.227   3.834  1.00 52.53           C  
ATOM    333  CD  LYS A  40      14.359 -11.383   5.098  1.00 52.53           C  
ATOM    334  CE  LYS A  40      15.305 -12.570   5.000  1.00 52.53           C  
ATOM    335  NZ  LYS A  40      16.031 -12.805   6.289  1.00 52.53           N  
ATOM    336  N   PRO A  41       9.328  -9.648   3.578  1.00 51.53           N  
ATOM    337  CA  PRO A  41       8.234  -8.883   4.180  1.00 51.53           C  
ATOM    338  C   PRO A  41       8.719  -7.840   5.184  1.00 51.53           C  
ATOM    339  CB  PRO A  41       7.391  -9.961   4.879  1.00 51.53           C  
ATOM    340  O   PRO A  41       9.742  -8.047   5.840  1.00 51.53           O  
ATOM    341  CG  PRO A  41       8.008 -11.250   4.457  1.00 51.53           C  
ATOM    342  CD  PRO A  41       9.312 -10.961   3.781  1.00 51.53           C  
ATOM    343  N   SER A  42       8.422  -6.590   5.055  1.00 51.25           N  
ATOM    344  CA  SER A  42       8.586  -5.582   6.098  1.00 51.25           C  
ATOM    345  C   SER A  42       7.262  -5.250   6.766  1.00 51.25           C  
ATOM    346  CB  SER A  42       9.211  -4.309   5.520  1.00 51.25           C  
ATOM    347  O   SER A  42       6.199  -5.383   6.152  1.00 51.25           O  
ATOM    348  OG  SER A  42       9.148  -3.250   6.457  1.00 51.25           O  
ATOM    349  N   PHE A  43       7.426  -5.180   8.102  1.00 52.62           N  
ATOM    350  CA  PHE A  43       6.297  -4.883   8.969  1.00 52.62           C  
ATOM    351  C   PHE A  43       6.145  -3.379   9.164  1.00 52.62           C  
ATOM    352  CB  PHE A  43       6.465  -5.574  10.328  1.00 52.62           C  
ATOM    353  O   PHE A  43       5.332  -2.932   9.977  1.00 52.62           O  
ATOM    354  CG  PHE A  43       6.422  -7.074  10.258  1.00 52.62           C  
ATOM    355  CD1 PHE A  43       5.207  -7.750  10.258  1.00 52.62           C  
ATOM    356  CD2 PHE A  43       7.598  -7.812  10.188  1.00 52.62           C  
ATOM    357  CE1 PHE A  43       5.164  -9.141  10.195  1.00 52.62           C  
ATOM    358  CE2 PHE A  43       7.562  -9.203  10.117  1.00 52.62           C  
ATOM    359  CZ  PHE A  43       6.344  -9.867  10.125  1.00 52.62           C  
ATOM    360  N   ILE A  44       6.863  -2.520   8.195  1.00 59.59           N  
ATOM    361  CA  ILE A  44       6.758  -1.112   8.570  1.00 59.59           C  
ATOM    362  C   ILE A  44       5.988  -0.348   7.496  1.00 59.59           C  
ATOM    363  CB  ILE A  44       8.148  -0.479   8.789  1.00 59.59           C  
ATOM    364  O   ILE A  44       6.539  -0.032   6.441  1.00 59.59           O  
ATOM    365  CG1 ILE A  44       8.898  -1.200   9.914  1.00 59.59           C  
ATOM    366  CG2 ILE A  44       8.023   1.018   9.086  1.00 59.59           C  
ATOM    367  CD1 ILE A  44      10.336  -0.744  10.094  1.00 59.59           C  
ATOM    368  N   ALA A  45       4.746  -0.324   7.512  1.00 65.94           N  
ATOM    369  CA  ALA A  45       3.926   0.577   6.707  1.00 65.94           C  
ATOM    370  C   ALA A  45       2.834   1.227   7.551  1.00 65.94           C  
ATOM    371  CB  ALA A  45       3.309  -0.174   5.531  1.00 65.94           C  
ATOM    372  O   ALA A  45       2.285   0.598   8.461  1.00 65.94           O  
ATOM    373  N   GLY A  46       2.859   2.543   7.465  1.00 78.62           N  
ATOM    374  CA  GLY A  46       1.783   3.277   8.109  1.00 78.62           C  
ATOM    375  C   GLY A  46       1.312   4.477   7.312  1.00 78.62           C  
ATOM    376  O   GLY A  46       1.920   4.828   6.301  1.00 78.62           O  
ATOM    377  N   GLY A  47       0.173   4.840   7.656  1.00 88.31           N  
ATOM    378  CA  GLY A  47      -0.364   6.008   6.980  1.00 88.31           C  
ATOM    379  C   GLY A  47      -1.565   6.609   7.688  1.00 88.31           C  
ATOM    380  O   GLY A  47      -1.846   6.270   8.844  1.00 88.31           O  
ATOM    381  N   GLY A  48      -2.014   7.598   7.070  1.00 91.94           N  
ATOM    382  CA  GLY A  48      -3.203   8.289   7.543  1.00 91.94           C  
ATOM    383  C   GLY A  48      -4.203   8.578   6.441  1.00 91.94           C  
ATOM    384  O   GLY A  48      -3.869   8.508   5.258  1.00 91.94           O  
ATOM    385  N   ALA A  49      -5.395   8.789   6.961  1.00 95.69           N  
ATOM    386  CA  ALA A  49      -6.445   9.086   5.992  1.00 95.69           C  
ATOM    387  C   ALA A  49      -7.449  10.086   6.559  1.00 95.69           C  
ATOM    388  CB  ALA A  49      -7.160   7.801   5.574  1.00 95.69           C  
ATOM    389  O   ALA A  49      -7.617  10.188   7.773  1.00 95.69           O  
ATOM    390  N   PHE A  50      -7.996  10.828   5.676  1.00 96.69           N  
ATOM    391  CA  PHE A  50      -9.133  11.695   5.949  1.00 96.69           C  
ATOM    392  C   PHE A  50     -10.320  11.328   5.066  1.00 96.69           C  
ATOM    393  CB  PHE A  50      -8.758  13.164   5.730  1.00 96.69           C  
ATOM    394  O   PHE A  50     -10.172  11.164   3.854  1.00 96.69           O  
ATOM    395  CG  PHE A  50      -9.875  14.125   6.020  1.00 96.69           C  
ATOM    396  CD1 PHE A  50     -10.680  14.609   4.992  1.00 96.69           C  
ATOM    397  CD2 PHE A  50     -10.125  14.555   7.316  1.00 96.69           C  
ATOM    398  CE1 PHE A  50     -11.711  15.508   5.254  1.00 96.69           C  
ATOM    399  CE2 PHE A  50     -11.164  15.445   7.590  1.00 96.69           C  
ATOM    400  CZ  PHE A  50     -11.953  15.922   6.555  1.00 96.69           C  
ATOM    401  N   GLY A  51     -11.453  11.219   5.801  1.00 96.62           N  
ATOM    402  CA  GLY A  51     -12.539  10.727   4.973  1.00 96.62           C  
ATOM    403  C   GLY A  51     -13.898  11.227   5.422  1.00 96.62           C  
ATOM    404  O   GLY A  51     -14.000  11.977   6.398  1.00 96.62           O  
ATOM    405  N   TYR A  52     -14.805  10.883   4.684  1.00 95.19           N  
ATOM    406  CA  TYR A  52     -16.203  11.227   4.891  1.00 95.19           C  
ATOM    407  C   TYR A  52     -17.094   9.977   4.836  1.00 95.19           C  
ATOM    408  CB  TYR A  52     -16.672  12.234   3.842  1.00 95.19           C  
ATOM    409  O   TYR A  52     -16.953   9.148   3.934  1.00 95.19           O  
ATOM    410  CG  TYR A  52     -18.047  12.797   4.113  1.00 95.19           C  
ATOM    411  CD1 TYR A  52     -19.156  12.344   3.406  1.00 95.19           C  
ATOM    412  CD2 TYR A  52     -18.250  13.789   5.074  1.00 95.19           C  
ATOM    413  CE1 TYR A  52     -20.438  12.859   3.650  1.00 95.19           C  
ATOM    414  CE2 TYR A  52     -19.500  14.312   5.328  1.00 95.19           C  
ATOM    415  OH  TYR A  52     -21.844  14.352   4.855  1.00 95.19           O  
ATOM    416  CZ  TYR A  52     -20.594  13.844   4.609  1.00 95.19           C  
ATOM    417  N   LYS A  53     -17.922   9.812   5.816  1.00 93.00           N  
ATOM    418  CA  LYS A  53     -18.844   8.680   5.871  1.00 93.00           C  
ATOM    419  C   LYS A  53     -20.281   9.125   5.613  1.00 93.00           C  
ATOM    420  CB  LYS A  53     -18.750   7.980   7.227  1.00 93.00           C  
ATOM    421  O   LYS A  53     -20.766  10.078   6.230  1.00 93.00           O  
ATOM    422  CG  LYS A  53     -19.656   6.762   7.359  1.00 93.00           C  
ATOM    423  CD  LYS A  53     -19.453   6.059   8.695  1.00 93.00           C  
ATOM    424  CE  LYS A  53     -20.344   4.828   8.820  1.00 93.00           C  
ATOM    425  NZ  LYS A  53     -20.109   4.109  10.109  1.00 93.00           N  
ATOM    426  N   MET A  54     -20.906   8.422   4.668  1.00 92.19           N  
ATOM    427  CA  MET A  54     -22.328   8.625   4.359  1.00 92.19           C  
ATOM    428  C   MET A  54     -23.125   7.340   4.566  1.00 92.19           C  
ATOM    429  CB  MET A  54     -22.500   9.117   2.922  1.00 92.19           C  
ATOM    430  O   MET A  54     -23.156   6.480   3.686  1.00 92.19           O  
ATOM    431  CG  MET A  54     -21.750  10.414   2.629  1.00 92.19           C  
ATOM    432  SD  MET A  54     -21.562  10.719   0.830  1.00 92.19           S  
ATOM    433  CE  MET A  54     -20.688  12.312   0.868  1.00 92.19           C  
ATOM    434  N   ASP A  55     -23.750   7.203   5.699  1.00 88.44           N  
ATOM    435  CA  ASP A  55     -24.516   6.004   6.039  1.00 88.44           C  
ATOM    436  C   ASP A  55     -23.625   4.758   5.957  1.00 88.44           C  
ATOM    437  CB  ASP A  55     -25.719   5.855   5.121  1.00 88.44           C  
ATOM    438  O   ASP A  55     -22.719   4.578   6.766  1.00 88.44           O  
ATOM    439  CG  ASP A  55     -26.828   5.023   5.734  1.00 88.44           C  
ATOM    440  OD1 ASP A  55     -26.859   4.863   6.973  1.00 88.44           O  
ATOM    441  OD2 ASP A  55     -27.688   4.520   4.969  1.00 88.44           O  
ATOM    442  N   ASP A  56     -23.766   3.975   4.887  1.00 91.94           N  
ATOM    443  CA  ASP A  56     -23.062   2.695   4.785  1.00 91.94           C  
ATOM    444  C   ASP A  56     -21.812   2.818   3.926  1.00 91.94           C  
ATOM    445  CB  ASP A  56     -24.000   1.622   4.211  1.00 91.94           C  
ATOM    446  O   ASP A  56     -20.984   1.906   3.893  1.00 91.94           O  
ATOM    447  CG  ASP A  56     -25.172   1.311   5.117  1.00 91.94           C  
ATOM    448  OD1 ASP A  56     -25.078   1.556   6.340  1.00 91.94           O  
ATOM    449  OD2 ASP A  56     -26.203   0.812   4.602  1.00 91.94           O  
ATOM    450  N   ILE A  57     -21.672   4.012   3.309  1.00 94.88           N  
ATOM    451  CA  ILE A  57     -20.547   4.215   2.400  1.00 94.88           C  
ATOM    452  C   ILE A  57     -19.562   5.211   3.012  1.00 94.88           C  
ATOM    453  CB  ILE A  57     -21.031   4.707   1.017  1.00 94.88           C  
ATOM    454  O   ILE A  57     -19.984   6.211   3.604  1.00 94.88           O  
ATOM    455  CG1 ILE A  57     -21.891   3.645   0.338  1.00 94.88           C  
ATOM    456  CG2 ILE A  57     -19.828   5.078   0.136  1.00 94.88           C  
ATOM    457  CD1 ILE A  57     -22.531   4.105  -0.966  1.00 94.88           C  
ATOM    458  N   ARG A  58     -18.234   4.898   2.855  1.00 95.19           N  
ATOM    459  CA  ARG A  58     -17.172   5.781   3.311  1.00 95.19           C  
ATOM    460  C   ARG A  58     -16.172   6.062   2.188  1.00 95.19           C  
ATOM    461  CB  ARG A  58     -16.438   5.172   4.512  1.00 95.19           C  
ATOM    462  O   ARG A  58     -15.859   5.172   1.394  1.00 95.19           O  
ATOM    463  CG  ARG A  58     -17.328   4.984   5.734  1.00 95.19           C  
ATOM    464  CD  ARG A  58     -16.547   4.426   6.918  1.00 95.19           C  
ATOM    465  NE  ARG A  58     -15.938   3.137   6.602  1.00 95.19           N  
ATOM    466  NH1 ARG A  58     -14.859   2.914   8.633  1.00 95.19           N  
ATOM    467  NH2 ARG A  58     -14.648   1.283   7.035  1.00 95.19           N  
ATOM    468  CZ  ARG A  58     -15.148   2.447   7.422  1.00 95.19           C  
ATOM    469  N   VAL A  59     -15.812   7.270   2.148  1.00 97.44           N  
ATOM    470  CA  VAL A  59     -14.766   7.637   1.199  1.00 97.44           C  
ATOM    471  C   VAL A  59     -13.641   8.359   1.930  1.00 97.44           C  
ATOM    472  CB  VAL A  59     -15.320   8.523   0.061  1.00 97.44           C  
ATOM    473  O   VAL A  59     -13.883   9.156   2.836  1.00 97.44           O  
ATOM    474  CG1 VAL A  59     -14.219   8.852  -0.946  1.00 97.44           C  
ATOM    475  CG2 VAL A  59     -16.500   7.836  -0.633  1.00 97.44           C  
ATOM    476  N   ASP A  60     -12.266   8.031   1.537  1.00 97.56           N  
ATOM    477  CA  ASP A  60     -11.180   8.773   2.174  1.00 97.56           C  
ATOM    478  C   ASP A  60      -9.992   8.930   1.229  1.00 97.56           C  
ATOM    479  CB  ASP A  60     -10.734   8.078   3.463  1.00 97.56           C  
ATOM    480  O   ASP A  60      -9.922   8.258   0.199  1.00 97.56           O  
ATOM    481  CG  ASP A  60     -10.172   6.688   3.221  1.00 97.56           C  
ATOM    482  OD1 ASP A  60      -9.484   6.480   2.201  1.00 97.56           O  
ATOM    483  OD2 ASP A  60     -10.422   5.793   4.059  1.00 97.56           O  
ATOM    484  N   VAL A  61      -9.281   9.914   1.507  1.00 97.62           N  
ATOM    485  CA  VAL A  61      -7.969  10.102   0.908  1.00 97.62           C  
ATOM    486  C   VAL A  61      -6.887   9.617   1.873  1.00 97.62           C  
ATOM    487  CB  VAL A  61      -7.723  11.578   0.528  1.00 97.62           C  
ATOM    488  O   VAL A  61      -6.855  10.023   3.035  1.00 97.62           O  
ATOM    489  CG1 VAL A  61      -6.336  11.758  -0.086  1.00 97.62           C  
ATOM    490  CG2 VAL A  61      -8.805  12.062  -0.435  1.00 97.62           C  
ATOM    491  N   GLU A  62      -6.012   8.750   1.344  1.00 96.06           N  
ATOM    492  CA  GLU A  62      -5.070   8.039   2.197  1.00 96.06           C  
ATOM    493  C   GLU A  62      -3.637   8.211   1.701  1.00 96.06           C  
ATOM    494  CB  GLU A  62      -5.426   6.551   2.264  1.00 96.06           C  
ATOM    495  O   GLU A  62      -3.377   8.148   0.497  1.00 96.06           O  
ATOM    496  CG  GLU A  62      -4.477   5.730   3.127  1.00 96.06           C  
ATOM    497  CD  GLU A  62      -4.805   4.246   3.131  1.00 96.06           C  
ATOM    498  OE1 GLU A  62      -4.609   3.582   4.176  1.00 96.06           O  
ATOM    499  OE2 GLU A  62      -5.258   3.738   2.080  1.00 96.06           O  
ATOM    500  N   GLY A  63      -2.799   8.531   2.600  1.00 94.00           N  
ATOM    501  CA  GLY A  63      -1.366   8.453   2.371  1.00 94.00           C  
ATOM    502  C   GLY A  63      -0.713   7.289   3.094  1.00 94.00           C  
ATOM    503  O   GLY A  63      -0.999   7.039   4.266  1.00 94.00           O  
ATOM    504  N   VAL A  64       0.170   6.637   2.348  1.00 90.88           N  
ATOM    505  CA  VAL A  64       0.803   5.461   2.938  1.00 90.88           C  
ATOM    506  C   VAL A  64       2.301   5.477   2.635  1.00 90.88           C  
ATOM    507  CB  VAL A  64       0.166   4.152   2.418  1.00 90.88           C  
ATOM    508  O   VAL A  64       2.711   5.793   1.518  1.00 90.88           O  
ATOM    509  CG1 VAL A  64       0.854   2.938   3.033  1.00 90.88           C  
ATOM    510  CG2 VAL A  64      -1.331   4.133   2.717  1.00 90.88           C  
ATOM    511  N   TYR A  65       2.971   5.176   3.596  1.00 88.50           N  
ATOM    512  CA  TYR A  65       4.410   4.969   3.467  1.00 88.50           C  
ATOM    513  C   TYR A  65       4.777   3.518   3.754  1.00 88.50           C  
ATOM    514  CB  TYR A  65       5.172   5.898   4.414  1.00 88.50           C  
ATOM    515  O   TYR A  65       4.348   2.947   4.758  1.00 88.50           O  
ATOM    516  CG  TYR A  65       6.672   5.719   4.359  1.00 88.50           C  
ATOM    517  CD1 TYR A  65       7.320   4.867   5.250  1.00 88.50           C  
ATOM    518  CD2 TYR A  65       7.438   6.402   3.422  1.00 88.50           C  
ATOM    519  CE1 TYR A  65       8.703   4.703   5.207  1.00 88.50           C  
ATOM    520  CE2 TYR A  65       8.820   6.242   3.369  1.00 88.50           C  
ATOM    521  OH  TYR A  65      10.805   5.230   4.219  1.00 88.50           O  
ATOM    522  CZ  TYR A  65       9.438   5.391   4.266  1.00 88.50           C  
ATOM    523  N   SER A  66       5.492   2.955   2.822  1.00 83.12           N  
ATOM    524  CA  SER A  66       5.910   1.564   2.971  1.00 83.12           C  
ATOM    525  C   SER A  66       7.391   1.396   2.658  1.00 83.12           C  
ATOM    526  CB  SER A  66       5.082   0.655   2.061  1.00 83.12           C  
ATOM    527  O   SER A  66       7.910   2.018   1.727  1.00 83.12           O  
ATOM    528  OG  SER A  66       5.473  -0.698   2.211  1.00 83.12           O  
ATOM    529  N   TYR A  67       7.965   0.535   3.469  1.00 77.81           N  
ATOM    530  CA  TYR A  67       9.391   0.235   3.359  1.00 77.81           C  
ATOM    531  C   TYR A  67       9.625  -1.270   3.314  1.00 77.81           C  
ATOM    532  CB  TYR A  67      10.156   0.849   4.531  1.00 77.81           C  
ATOM    533  O   TYR A  67       9.133  -2.010   4.172  1.00 77.81           O  
ATOM    534  CG  TYR A  67      11.656   0.673   4.438  1.00 77.81           C  
ATOM    535  CD1 TYR A  67      12.266  -0.502   4.867  1.00 77.81           C  
ATOM    536  CD2 TYR A  67      12.461   1.681   3.914  1.00 77.81           C  
ATOM    537  CE1 TYR A  67      13.648  -0.668   4.781  1.00 77.81           C  
ATOM    538  CE2 TYR A  67      13.836   1.525   3.824  1.00 77.81           C  
ATOM    539  OH  TYR A  67      15.789   0.191   4.172  1.00 77.81           O  
ATOM    540  CZ  TYR A  67      14.422   0.350   4.258  1.00 77.81           C  
ATOM    541  N   LEU A  68      10.312  -1.753   2.188  1.00 72.56           N  
ATOM    542  CA  LEU A  68      10.688  -3.160   2.102  1.00 72.56           C  
ATOM    543  C   LEU A  68      12.203  -3.320   2.064  1.00 72.56           C  
ATOM    544  CB  LEU A  68      10.062  -3.805   0.859  1.00 72.56           C  
ATOM    545  O   LEU A  68      12.891  -2.574   1.366  1.00 72.56           O  
ATOM    546  CG  LEU A  68       8.539  -3.801   0.787  1.00 72.56           C  
ATOM    547  CD1 LEU A  68       8.070  -4.352  -0.555  1.00 72.56           C  
ATOM    548  CD2 LEU A  68       7.941  -4.605   1.938  1.00 72.56           C  
ATOM    549  N   ASN A  69      12.719  -4.258   2.936  1.00 69.06           N  
ATOM    550  CA  ASN A  69      14.148  -4.551   2.930  1.00 69.06           C  
ATOM    551  C   ASN A  69      14.492  -5.629   1.904  1.00 69.06           C  
ATOM    552  CB  ASN A  69      14.617  -4.977   4.324  1.00 69.06           C  
ATOM    553  O   ASN A  69      13.656  -6.477   1.584  1.00 69.06           O  
ATOM    554  CG  ASN A  69      14.742  -3.805   5.277  1.00 69.06           C  
ATOM    555  ND2 ASN A  69      14.289  -3.996   6.512  1.00 69.06           N  
ATOM    556  OD1 ASN A  69      15.242  -2.738   4.910  1.00 69.06           O  
ATOM    557  N   LYS A  70      15.711  -5.461   1.336  1.00 62.47           N  
ATOM    558  CA  LYS A  70      16.281  -6.520   0.508  1.00 62.47           C  
ATOM    559  C   LYS A  70      16.359  -7.836   1.277  1.00 62.47           C  
ATOM    560  CB  LYS A  70      17.672  -6.121   0.005  1.00 62.47           C  
ATOM    561  O   LYS A  70      16.688  -7.848   2.465  1.00 62.47           O  
ATOM    562  CG  LYS A  70      18.234  -7.066  -1.042  1.00 62.47           C  
ATOM    563  CD  LYS A  70      19.609  -6.598  -1.525  1.00 62.47           C  
ATOM    564  CE  LYS A  70      20.203  -7.570  -2.535  1.00 62.47           C  
ATOM    565  NZ  LYS A  70      21.562  -7.148  -2.971  1.00 62.47           N  
ATOM    566  N   ASN A  71      15.797  -8.922   0.684  1.00 55.31           N  
ATOM    567  CA  ASN A  71      16.016 -10.250   1.248  1.00 55.31           C  
ATOM    568  C   ASN A  71      17.500 -10.602   1.305  1.00 55.31           C  
ATOM    569  CB  ASN A  71      15.250 -11.305   0.446  1.00 55.31           C  
ATOM    570  O   ASN A  71      18.234 -10.359   0.347  1.00 55.31           O  
ATOM    571  CG  ASN A  71      14.977 -12.562   1.247  1.00 55.31           C  
ATOM    572  ND2 ASN A  71      14.867 -13.695   0.559  1.00 55.31           N  
ATOM    573  OD1 ASN A  71      14.867 -12.523   2.475  1.00 55.31           O  
ATOM    574  N   ASP A  72      18.078 -10.703   2.535  1.00 51.12           N  
ATOM    575  CA  ASP A  72      19.438 -11.164   2.738  1.00 51.12           C  
ATOM    576  C   ASP A  72      19.516 -12.688   2.676  1.00 51.12           C  
ATOM    577  CB  ASP A  72      19.984 -10.672   4.082  1.00 51.12           C  
ATOM    578  O   ASP A  72      19.734 -13.352   3.693  1.00 51.12           O  
ATOM    579  CG  ASP A  72      21.391 -10.109   3.980  1.00 51.12           C  
ATOM    580  OD1 ASP A  72      21.984 -10.117   2.875  1.00 51.12           O  
ATOM    581  OD2 ASP A  72      21.922  -9.648   5.016  1.00 51.12           O  
ATOM    582  N   VAL A  73      18.766 -13.328   1.730  1.00 48.06           N  
ATOM    583  CA  VAL A  73      18.953 -14.773   1.700  1.00 48.06           C  
ATOM    584  C   VAL A  73      20.406 -15.102   1.356  1.00 48.06           C  
ATOM    585  CB  VAL A  73      18.000 -15.445   0.687  1.00 48.06           C  
ATOM    586  O   VAL A  73      20.984 -14.492   0.465  1.00 48.06           O  
ATOM    587  CG1 VAL A  73      17.703 -16.891   1.091  1.00 48.06           C  
ATOM    588  CG2 VAL A  73      16.703 -14.648   0.570  1.00 48.06           C  
ATOM    589  N   LYS A  74      21.250 -15.656   2.312  1.00 44.16           N  
ATOM    590  CA  LYS A  74      22.531 -16.344   2.078  1.00 44.16           C  
ATOM    591  C   LYS A  74      22.438 -17.266   0.871  1.00 44.16           C  
ATOM    592  CB  LYS A  74      22.953 -17.141   3.318  1.00 44.16           C  
ATOM    593  O   LYS A  74      21.375 -17.828   0.591  1.00 44.16           O  
ATOM    594  CG  LYS A  74      23.406 -16.266   4.480  1.00 44.16           C  
ATOM    595  CD  LYS A  74      24.125 -17.094   5.539  1.00 44.16           C  
ATOM    596  CE  LYS A  74      24.594 -16.219   6.703  1.00 44.16           C  
ATOM    597  NZ  LYS A  74      25.250 -17.031   7.766  1.00 44.16           N  
ATOM    598  N   ASP A  75      23.172 -17.016  -0.302  1.00 46.69           N  
ATOM    599  CA  ASP A  75      23.469 -17.953  -1.376  1.00 46.69           C  
ATOM    600  C   ASP A  75      22.562 -17.734  -2.578  1.00 46.69           C  
ATOM    601  CB  ASP A  75      23.328 -19.406  -0.878  1.00 46.69           C  
ATOM    602  O   ASP A  75      22.188 -18.672  -3.275  1.00 46.69           O  
ATOM    603  CG  ASP A  75      24.562 -19.891  -0.125  1.00 46.69           C  
ATOM    604  OD1 ASP A  75      25.656 -19.344  -0.341  1.00 46.69           O  
ATOM    605  OD2 ASP A  75      24.422 -20.828   0.690  1.00 46.69           O  
ATOM    606  N   VAL A  76      21.812 -16.516  -2.697  1.00 51.06           N  
ATOM    607  CA  VAL A  76      21.203 -16.125  -3.967  1.00 51.06           C  
ATOM    608  C   VAL A  76      22.156 -15.258  -4.766  1.00 51.06           C  
ATOM    609  CB  VAL A  76      19.859 -15.391  -3.750  1.00 51.06           C  
ATOM    610  O   VAL A  76      22.828 -14.375  -4.207  1.00 51.06           O  
ATOM    611  CG1 VAL A  76      19.141 -15.172  -5.082  1.00 51.06           C  
ATOM    612  CG2 VAL A  76      18.969 -16.172  -2.785  1.00 51.06           C  
ATOM    613  N   THR A  77      22.656 -15.789  -5.934  1.00 52.06           N  
ATOM    614  CA  THR A  77      23.406 -15.008  -6.914  1.00 52.06           C  
ATOM    615  C   THR A  77      22.469 -14.133  -7.742  1.00 52.06           C  
ATOM    616  CB  THR A  77      24.219 -15.914  -7.848  1.00 52.06           C  
ATOM    617  O   THR A  77      21.406 -14.586  -8.180  1.00 52.06           O  
ATOM    618  CG2 THR A  77      25.516 -15.227  -8.297  1.00 52.06           C  
ATOM    619  OG1 THR A  77      24.562 -17.125  -7.152  1.00 52.06           O  
ATOM    620  N   PHE A  78      22.625 -12.797  -7.617  1.00 55.59           N  
ATOM    621  CA  PHE A  78      21.922 -11.812  -8.430  1.00 55.59           C  
ATOM    622  C   PHE A  78      22.609 -11.633  -9.781  1.00 55.59           C  
ATOM    623  CB  PHE A  78      21.844 -10.469  -7.699  1.00 55.59           C  
ATOM    624  O   PHE A  78      23.844 -11.570  -9.852  1.00 55.59           O  
ATOM    625  CG  PHE A  78      21.125 -10.539  -6.375  1.00 55.59           C  
ATOM    626  CD1 PHE A  78      19.750 -10.422  -6.312  1.00 55.59           C  
ATOM    627  CD2 PHE A  78      21.844 -10.719  -5.195  1.00 55.59           C  
ATOM    628  CE1 PHE A  78      19.078 -10.484  -5.090  1.00 55.59           C  
ATOM    629  CE2 PHE A  78      21.188 -10.781  -3.973  1.00 55.59           C  
ATOM    630  CZ  PHE A  78      19.797 -10.664  -3.920  1.00 55.59           C  
ATOM    631  N   ASP A  79      21.891 -11.883 -10.867  1.00 56.00           N  
ATOM    632  CA  ASP A  79      22.422 -11.531 -12.180  1.00 56.00           C  
ATOM    633  C   ASP A  79      21.562 -10.461 -12.852  1.00 56.00           C  
ATOM    634  CB  ASP A  79      22.500 -12.773 -13.078  1.00 56.00           C  
ATOM    635  O   ASP A  79      20.375 -10.680 -13.117  1.00 56.00           O  
ATOM    636  CG  ASP A  79      23.141 -12.500 -14.422  1.00 56.00           C  
ATOM    637  OD1 ASP A  79      23.688 -11.391 -14.617  1.00 56.00           O  
ATOM    638  OD2 ASP A  79      23.109 -13.398 -15.289  1.00 56.00           O  
ATOM    639  N   PRO A  80      22.297  -9.266 -13.219  1.00 52.31           N  
ATOM    640  CA  PRO A  80      23.734  -9.234 -12.938  1.00 52.31           C  
ATOM    641  C   PRO A  80      24.047  -8.984 -11.469  1.00 52.31           C  
ATOM    642  CB  PRO A  80      24.234  -8.078 -13.812  1.00 52.31           C  
ATOM    643  O   PRO A  80      23.188  -8.492 -10.727  1.00 52.31           O  
ATOM    644  CG  PRO A  80      23.016  -7.316 -14.180  1.00 52.31           C  
ATOM    645  CD  PRO A  80      21.812  -8.164 -13.875  1.00 52.31           C  
ATOM    646  N   ALA A  81      25.125  -9.703 -10.969  1.00 56.38           N  
ATOM    647  CA  ALA A  81      25.578  -9.586  -9.586  1.00 56.38           C  
ATOM    648  C   ALA A  81      25.547  -8.133  -9.109  1.00 56.38           C  
ATOM    649  CB  ALA A  81      27.000 -10.156  -9.438  1.00 56.38           C  
ATOM    650  O   ALA A  81      25.812  -7.215  -9.891  1.00 56.38           O  
ATOM    651  N   ASN A  82      24.891  -7.793  -7.930  1.00 58.41           N  
ATOM    652  CA  ASN A  82      25.047  -6.547  -7.184  1.00 58.41           C  
ATOM    653  C   ASN A  82      24.219  -5.426  -7.801  1.00 58.41           C  
ATOM    654  CB  ASN A  82      26.516  -6.137  -7.105  1.00 58.41           C  
ATOM    655  O   ASN A  82      24.609  -4.258  -7.754  1.00 58.41           O  
ATOM    656  CG  ASN A  82      27.297  -6.941  -6.082  1.00 58.41           C  
ATOM    657  ND2 ASN A  82      28.609  -6.797  -6.090  1.00 58.41           N  
ATOM    658  OD1 ASN A  82      26.703  -7.691  -5.293  1.00 58.41           O  
ATOM    659  N   THR A  83      23.094  -5.762  -8.469  1.00 67.19           N  
ATOM    660  CA  THR A  83      22.312  -4.719  -9.141  1.00 67.19           C  
ATOM    661  C   THR A  83      21.125  -4.285  -8.281  1.00 67.19           C  
ATOM    662  CB  THR A  83      21.812  -5.199 -10.516  1.00 67.19           C  
ATOM    663  O   THR A  83      20.438  -3.320  -8.617  1.00 67.19           O  
ATOM    664  CG2 THR A  83      22.953  -5.254 -11.531  1.00 67.19           C  
ATOM    665  OG1 THR A  83      21.250  -6.508 -10.383  1.00 67.19           O  
ATOM    666  N   ILE A  84      20.969  -4.918  -7.062  1.00 70.31           N  
ATOM    667  CA  ILE A  84      19.719  -4.609  -6.379  1.00 70.31           C  
ATOM    668  C   ILE A  84      20.000  -3.715  -5.172  1.00 70.31           C  
ATOM    669  CB  ILE A  84      18.984  -5.891  -5.934  1.00 70.31           C  
ATOM    670  O   ILE A  84      20.984  -3.920  -4.457  1.00 70.31           O  
ATOM    671  CG1 ILE A  84      18.656  -6.770  -7.148  1.00 70.31           C  
ATOM    672  CG2 ILE A  84      17.719  -5.543  -5.148  1.00 70.31           C  
ATOM    673  CD1 ILE A  84      17.812  -7.996  -6.816  1.00 70.31           C  
ATOM    674  N   ALA A  85      19.188  -2.709  -5.008  1.00 72.88           N  
ATOM    675  CA  ALA A  85      19.281  -1.818  -3.854  1.00 72.88           C  
ATOM    676  C   ALA A  85      18.891  -2.543  -2.566  1.00 72.88           C  
ATOM    677  CB  ALA A  85      18.406  -0.589  -4.051  1.00 72.88           C  
ATOM    678  O   ALA A  85      18.188  -3.547  -2.604  1.00 72.88           O  
ATOM    679  N   ASP A  86      19.391  -2.074  -1.497  1.00 73.62           N  
ATOM    680  CA  ASP A  86      19.188  -2.656  -0.172  1.00 73.62           C  
ATOM    681  C   ASP A  86      17.734  -2.520   0.278  1.00 73.62           C  
ATOM    682  CB  ASP A  86      20.125  -1.993   0.847  1.00 73.62           C  
ATOM    683  O   ASP A  86      17.250  -3.344   1.049  1.00 73.62           O  
ATOM    684  CG  ASP A  86      21.578  -2.396   0.672  1.00 73.62           C  
ATOM    685  OD1 ASP A  86      21.844  -3.463   0.081  1.00 73.62           O  
ATOM    686  OD2 ASP A  86      22.453  -1.641   1.133  1.00 73.62           O  
ATOM    687  N   SER A  87      17.125  -1.534  -0.235  1.00 75.88           N  
ATOM    688  CA  SER A  87      15.758  -1.259   0.194  1.00 75.88           C  
ATOM    689  C   SER A  87      14.961  -0.558  -0.904  1.00 75.88           C  
ATOM    690  CB  SER A  87      15.750  -0.404   1.462  1.00 75.88           C  
ATOM    691  O   SER A  87      15.539   0.101  -1.771  1.00 75.88           O  
ATOM    692  OG  SER A  87      16.312   0.873   1.209  1.00 75.88           O  
ATOM    693  N   VAL A  88      13.727  -0.812  -0.866  1.00 80.88           N  
ATOM    694  CA  VAL A  88      12.766  -0.125  -1.728  1.00 80.88           C  
ATOM    695  C   VAL A  88      11.688   0.535  -0.875  1.00 80.88           C  
ATOM    696  CB  VAL A  88      12.125  -1.093  -2.748  1.00 80.88           C  
ATOM    697  O   VAL A  88      11.125  -0.094   0.027  1.00 80.88           O  
ATOM    698  CG1 VAL A  88      11.109  -0.360  -3.619  1.00 80.88           C  
ATOM    699  CG2 VAL A  88      13.203  -1.747  -3.611  1.00 80.88           C  
ATOM    700  N   THR A  89      11.539   1.838  -1.176  1.00 86.50           N  
ATOM    701  CA  THR A  89      10.484   2.576  -0.489  1.00 86.50           C  
ATOM    702  C   THR A  89       9.344   2.914  -1.448  1.00 86.50           C  
ATOM    703  CB  THR A  89      11.031   3.871   0.142  1.00 86.50           C  
ATOM    704  O   THR A  89       9.578   3.158  -2.633  1.00 86.50           O  
ATOM    705  CG2 THR A  89       9.969   4.555   0.997  1.00 86.50           C  
ATOM    706  OG1 THR A  89      12.156   3.557   0.964  1.00 86.50           O  
ATOM    707  N   ALA A  90       8.156   2.895  -0.913  1.00 88.69           N  
ATOM    708  CA  ALA A  90       6.973   3.305  -1.665  1.00 88.69           C  
ATOM    709  C   ALA A  90       6.129   4.289  -0.862  1.00 88.69           C  
ATOM    710  CB  ALA A  90       6.141   2.084  -2.055  1.00 88.69           C  
ATOM    711  O   ALA A  90       5.777   4.020   0.289  1.00 88.69           O  
ATOM    712  N   ILE A  91       5.945   5.434  -1.467  1.00 92.50           N  
ATOM    713  CA  ILE A  91       4.980   6.402  -0.958  1.00 92.50           C  
ATOM    714  C   ILE A  91       3.760   6.445  -1.874  1.00 92.50           C  
ATOM    715  CB  ILE A  91       5.605   7.809  -0.831  1.00 92.50           C  
ATOM    716  O   ILE A  91       3.889   6.664  -3.082  1.00 92.50           O  
ATOM    717  CG1 ILE A  91       6.840   7.766   0.075  1.00 92.50           C  
ATOM    718  CG2 ILE A  91       4.574   8.812  -0.302  1.00 92.50           C  
ATOM    719  CD1 ILE A  91       7.664   9.047   0.063  1.00 92.50           C  
ATOM    720  N   SER A  92       2.566   6.316  -1.175  1.00 95.00           N  
ATOM    721  CA  SER A  92       1.390   6.254  -2.035  1.00 95.00           C  
ATOM    722  C   SER A  92       0.296   7.195  -1.545  1.00 95.00           C  
ATOM    723  CB  SER A  92       0.850   4.824  -2.100  1.00 95.00           C  
ATOM    724  O   SER A  92       0.219   7.500  -0.353  1.00 95.00           O  
ATOM    725  OG  SER A  92       0.467   4.371  -0.813  1.00 95.00           O  
ATOM    726  N   GLY A  93      -0.339   7.668  -2.471  1.00 96.69           N  
ATOM    727  CA  GLY A  93      -1.613   8.336  -2.262  1.00 96.69           C  
ATOM    728  C   GLY A  93      -2.779   7.617  -2.912  1.00 96.69           C  
ATOM    729  O   GLY A  93      -2.752   7.344  -4.113  1.00 96.69           O  
ATOM    730  N   LEU A  94      -3.840   7.434  -2.047  1.00 97.94           N  
ATOM    731  CA  LEU A  94      -4.977   6.691  -2.586  1.00 97.94           C  
ATOM    732  C   LEU A  94      -6.293   7.359  -2.195  1.00 97.94           C  
ATOM    733  CB  LEU A  94      -4.957   5.246  -2.088  1.00 97.94           C  
ATOM    734  O   LEU A  94      -6.379   8.008  -1.150  1.00 97.94           O  
ATOM    735  CG  LEU A  94      -3.756   4.398  -2.510  1.00 97.94           C  
ATOM    736  CD1 LEU A  94      -2.775   4.254  -1.351  1.00 97.94           C  
ATOM    737  CD2 LEU A  94      -4.215   3.029  -3.004  1.00 97.94           C  
ATOM    738  N   VAL A  95      -7.207   7.211  -3.080  1.00 98.38           N  
ATOM    739  CA  VAL A  95      -8.609   7.445  -2.756  1.00 98.38           C  
ATOM    740  C   VAL A  95      -9.320   6.113  -2.545  1.00 98.38           C  
ATOM    741  CB  VAL A  95      -9.320   8.258  -3.861  1.00 98.38           C  
ATOM    742  O   VAL A  95      -9.242   5.219  -3.393  1.00 98.38           O  
ATOM    743  CG1 VAL A  95     -10.805   8.438  -3.533  1.00 98.38           C  
ATOM    744  CG2 VAL A  95      -8.641   9.617  -4.039  1.00 98.38           C  
ATOM    745  N   ASN A  96     -10.062   6.070  -1.418  1.00 98.25           N  
ATOM    746  CA  ASN A  96     -10.688   4.805  -1.052  1.00 98.25           C  
ATOM    747  C   ASN A  96     -12.203   4.945  -0.908  1.00 98.25           C  
ATOM    748  CB  ASN A  96     -10.078   4.258   0.243  1.00 98.25           C  
ATOM    749  O   ASN A  96     -12.695   6.004  -0.509  1.00 98.25           O  
ATOM    750  CG  ASN A  96      -8.578   4.070   0.151  1.00 98.25           C  
ATOM    751  ND2 ASN A  96      -7.836   4.848   0.925  1.00 98.25           N  
ATOM    752  OD1 ASN A  96      -8.094   3.230  -0.612  1.00 98.25           O  
ATOM    753  N   VAL A  97     -12.805   3.834  -1.266  1.00 98.31           N  
ATOM    754  CA  VAL A  97     -14.242   3.717  -1.020  1.00 98.31           C  
ATOM    755  C   VAL A  97     -14.523   2.447  -0.217  1.00 98.31           C  
ATOM    756  CB  VAL A  97     -15.047   3.703  -2.338  1.00 98.31           C  
ATOM    757  O   VAL A  97     -13.961   1.389  -0.498  1.00 98.31           O  
ATOM    758  CG1 VAL A  97     -16.547   3.559  -2.059  1.00 98.31           C  
ATOM    759  CG2 VAL A  97     -14.766   4.969  -3.145  1.00 98.31           C  
ATOM    760  N   TYR A  98     -15.406   2.609   0.802  1.00 98.06           N  
ATOM    761  CA  TYR A  98     -15.719   1.495   1.690  1.00 98.06           C  
ATOM    762  C   TYR A  98     -17.219   1.276   1.778  1.00 98.06           C  
ATOM    763  CB  TYR A  98     -15.148   1.745   3.088  1.00 98.06           C  
ATOM    764  O   TYR A  98     -18.000   2.230   1.710  1.00 98.06           O  
ATOM    765  CG  TYR A  98     -13.656   1.961   3.102  1.00 98.06           C  
ATOM    766  CD1 TYR A  98     -12.781   0.896   3.307  1.00 98.06           C  
ATOM    767  CD2 TYR A  98     -13.117   3.229   2.912  1.00 98.06           C  
ATOM    768  CE1 TYR A  98     -11.398   1.091   3.320  1.00 98.06           C  
ATOM    769  CE2 TYR A  98     -11.742   3.436   2.926  1.00 98.06           C  
ATOM    770  OH  TYR A  98      -9.531   2.561   3.145  1.00 98.06           O  
ATOM    771  CZ  TYR A  98     -10.891   2.361   3.129  1.00 98.06           C  
ATOM    772  N   TYR A  99     -17.469   0.028   1.973  1.00 97.19           N  
ATOM    773  CA  TYR A  99     -18.844  -0.331   2.326  1.00 97.19           C  
ATOM    774  C   TYR A  99     -18.906  -0.934   3.725  1.00 97.19           C  
ATOM    775  CB  TYR A  99     -19.422  -1.317   1.307  1.00 97.19           C  
ATOM    776  O   TYR A  99     -18.281  -1.965   3.990  1.00 97.19           O  
ATOM    777  CG  TYR A  99     -20.875  -1.660   1.548  1.00 97.19           C  
ATOM    778  CD1 TYR A  99     -21.234  -2.889   2.094  1.00 97.19           C  
ATOM    779  CD2 TYR A  99     -21.875  -0.757   1.229  1.00 97.19           C  
ATOM    780  CE1 TYR A  99     -22.562  -3.211   2.314  1.00 97.19           C  
ATOM    781  CE2 TYR A  99     -23.219  -1.067   1.447  1.00 97.19           C  
ATOM    782  OH  TYR A  99     -24.875  -2.605   2.207  1.00 97.19           O  
ATOM    783  CZ  TYR A  99     -23.547  -2.295   1.989  1.00 97.19           C  
ATOM    784  N   ASP A 100     -19.641  -0.277   4.668  1.00 95.00           N  
ATOM    785  CA  ASP A 100     -19.812  -0.745   6.043  1.00 95.00           C  
ATOM    786  C   ASP A 100     -21.094  -1.576   6.180  1.00 95.00           C  
ATOM    787  CB  ASP A 100     -19.859   0.437   7.012  1.00 95.00           C  
ATOM    788  O   ASP A 100     -22.188  -1.104   5.863  1.00 95.00           O  
ATOM    789  CG  ASP A 100     -18.500   1.109   7.176  1.00 95.00           C  
ATOM    790  OD1 ASP A 100     -17.469   0.499   6.824  1.00 95.00           O  
ATOM    791  OD2 ASP A 100     -18.469   2.260   7.668  1.00 95.00           O  
ATOM    792  N   ILE A 101     -20.891  -2.715   6.562  1.00 94.81           N  
ATOM    793  CA  ILE A 101     -22.031  -3.613   6.766  1.00 94.81           C  
ATOM    794  C   ILE A 101     -22.547  -3.471   8.195  1.00 94.81           C  
ATOM    795  CB  ILE A 101     -21.641  -5.082   6.480  1.00 94.81           C  
ATOM    796  O   ILE A 101     -21.875  -3.854   9.148  1.00 94.81           O  
ATOM    797  CG1 ILE A 101     -21.031  -5.211   5.078  1.00 94.81           C  
ATOM    798  CG2 ILE A 101     -22.859  -6.000   6.637  1.00 94.81           C  
ATOM    799  CD1 ILE A 101     -20.219  -6.484   4.867  1.00 94.81           C  
ATOM    800  N   ALA A 102     -23.719  -2.871   8.227  1.00 87.81           N  
ATOM    801  CA  ALA A 102     -24.312  -2.621   9.539  1.00 87.81           C  
ATOM    802  C   ALA A 102     -24.938  -3.895  10.117  1.00 87.81           C  
ATOM    803  CB  ALA A 102     -25.375  -1.523   9.438  1.00 87.81           C  
ATOM    804  O   ALA A 102     -25.672  -4.602   9.422  1.00 87.81           O  
ATOM    805  N   ILE A 103     -24.438  -4.266  11.211  1.00 89.00           N  
ATOM    806  CA  ILE A 103     -25.031  -5.348  11.984  1.00 89.00           C  
ATOM    807  C   ILE A 103     -25.750  -4.773  13.203  1.00 89.00           C  
ATOM    808  CB  ILE A 103     -23.969  -6.379  12.422  1.00 89.00           C  
ATOM    809  O   ILE A 103     -25.156  -4.051  14.008  1.00 89.00           O  
ATOM    810  CG1 ILE A 103     -23.234  -6.926  11.203  1.00 89.00           C  
ATOM    811  CG2 ILE A 103     -24.625  -7.512  13.227  1.00 89.00           C  
ATOM    812  CD1 ILE A 103     -22.094  -7.875  11.547  1.00 89.00           C  
ATOM    813  N   GLU A 104     -27.078  -5.102  13.336  1.00 86.75           N  
ATOM    814  CA  GLU A 104     -27.906  -4.527  14.406  1.00 86.75           C  
ATOM    815  C   GLU A 104     -27.453  -5.023  15.773  1.00 86.75           C  
ATOM    816  CB  GLU A 104     -29.375  -4.859  14.180  1.00 86.75           C  
ATOM    817  O   GLU A 104     -27.078  -6.191  15.930  1.00 86.75           O  
ATOM    818  CG  GLU A 104     -29.984  -4.176  12.969  1.00 86.75           C  
ATOM    819  CD  GLU A 104     -31.484  -4.387  12.852  1.00 86.75           C  
ATOM    820  OE1 GLU A 104     -32.094  -3.846  11.906  1.00 86.75           O  
ATOM    821  OE2 GLU A 104     -32.062  -5.098  13.711  1.00 86.75           O  
ATOM    822  N   ASP A 105     -27.344  -4.062  16.766  1.00 87.12           N  
ATOM    823  CA  ASP A 105     -27.188  -4.305  18.188  1.00 87.12           C  
ATOM    824  C   ASP A 105     -25.781  -4.824  18.500  1.00 87.12           C  
ATOM    825  CB  ASP A 105     -28.234  -5.297  18.703  1.00 87.12           C  
ATOM    826  O   ASP A 105     -25.578  -5.570  19.453  1.00 87.12           O  
ATOM    827  CG  ASP A 105     -29.641  -4.746  18.625  1.00 87.12           C  
ATOM    828  OD1 ASP A 105     -29.844  -3.535  18.875  1.00 87.12           O  
ATOM    829  OD2 ASP A 105     -30.578  -5.527  18.344  1.00 87.12           O  
ATOM    830  N   MET A 106     -24.859  -4.590  17.531  1.00 90.38           N  
ATOM    831  CA  MET A 106     -23.484  -5.004  17.797  1.00 90.38           C  
ATOM    832  C   MET A 106     -22.531  -3.832  17.625  1.00 90.38           C  
ATOM    833  CB  MET A 106     -23.078  -6.145  16.859  1.00 90.38           C  
ATOM    834  O   MET A 106     -22.719  -2.982  16.750  1.00 90.38           O  
ATOM    835  CG  MET A 106     -23.812  -7.449  17.141  1.00 90.38           C  
ATOM    836  SD  MET A 106     -23.141  -8.852  16.156  1.00 90.38           S  
ATOM    837  CE  MET A 106     -24.234 -10.188  16.719  1.00 90.38           C  
ATOM    838  N   PRO A 107     -21.578  -3.717  18.453  1.00 91.06           N  
ATOM    839  CA  PRO A 107     -20.609  -2.621  18.312  1.00 91.06           C  
ATOM    840  C   PRO A 107     -19.547  -2.896  17.266  1.00 91.06           C  
ATOM    841  CB  PRO A 107     -19.984  -2.537  19.719  1.00 91.06           C  
ATOM    842  O   PRO A 107     -18.578  -2.141  17.141  1.00 91.06           O  
ATOM    843  CG  PRO A 107     -20.047  -3.932  20.250  1.00 91.06           C  
ATOM    844  CD  PRO A 107     -21.297  -4.586  19.719  1.00 91.06           C  
ATOM    845  N   ILE A 108     -19.719  -3.949  16.516  1.00 94.44           N  
ATOM    846  CA  ILE A 108     -18.766  -4.324  15.484  1.00 94.44           C  
ATOM    847  C   ILE A 108     -19.344  -4.055  14.102  1.00 94.44           C  
ATOM    848  CB  ILE A 108     -18.344  -5.809  15.609  1.00 94.44           C  
ATOM    849  O   ILE A 108     -20.516  -4.359  13.844  1.00 94.44           O  
ATOM    850  CG1 ILE A 108     -17.688  -6.062  16.969  1.00 94.44           C  
ATOM    851  CG2 ILE A 108     -17.422  -6.211  14.461  1.00 94.44           C  
ATOM    852  CD1 ILE A 108     -17.500  -7.539  17.297  1.00 94.44           C  
ATOM    853  N   THR A 109     -18.469  -3.521  13.195  1.00 95.44           N  
ATOM    854  CA  THR A 109     -18.891  -3.199  11.844  1.00 95.44           C  
ATOM    855  C   THR A 109     -17.922  -3.775  10.812  1.00 95.44           C  
ATOM    856  CB  THR A 109     -19.016  -1.676  11.641  1.00 95.44           C  
ATOM    857  O   THR A 109     -16.812  -3.250  10.633  1.00 95.44           O  
ATOM    858  CG2 THR A 109     -19.594  -1.345  10.273  1.00 95.44           C  
ATOM    859  OG1 THR A 109     -19.859  -1.131  12.656  1.00 95.44           O  
ATOM    860  N   PRO A 110     -18.375  -4.824  10.219  1.00 97.50           N  
ATOM    861  CA  PRO A 110     -17.547  -5.289   9.109  1.00 97.50           C  
ATOM    862  C   PRO A 110     -17.516  -4.305   7.941  1.00 97.50           C  
ATOM    863  CB  PRO A 110     -18.203  -6.605   8.703  1.00 97.50           C  
ATOM    864  O   PRO A 110     -18.484  -3.576   7.719  1.00 97.50           O  
ATOM    865  CG  PRO A 110     -19.062  -6.984   9.867  1.00 97.50           C  
ATOM    866  CD  PRO A 110     -19.500  -5.727  10.562  1.00 97.50           C  
ATOM    867  N   TYR A 111     -16.297  -4.414   7.105  1.00 97.31           N  
ATOM    868  CA  TYR A 111     -16.234  -3.525   5.949  1.00 97.31           C  
ATOM    869  C   TYR A 111     -15.406  -4.152   4.828  1.00 97.31           C  
ATOM    870  CB  TYR A 111     -15.625  -2.174   6.344  1.00 97.31           C  
ATOM    871  O   TYR A 111     -14.578  -5.027   5.074  1.00 97.31           O  
ATOM    872  CG  TYR A 111     -14.156  -2.244   6.691  1.00 97.31           C  
ATOM    873  CD1 TYR A 111     -13.742  -2.336   8.016  1.00 97.31           C  
ATOM    874  CD2 TYR A 111     -13.188  -2.219   5.695  1.00 97.31           C  
ATOM    875  CE1 TYR A 111     -12.391  -2.398   8.344  1.00 97.31           C  
ATOM    876  CE2 TYR A 111     -11.836  -2.281   6.008  1.00 97.31           C  
ATOM    877  OH  TYR A 111     -10.102  -2.432   7.648  1.00 97.31           O  
ATOM    878  CZ  TYR A 111     -11.445  -2.371   7.332  1.00 97.31           C  
ATOM    879  N   ILE A 112     -15.734  -3.736   3.652  1.00 98.25           N  
ATOM    880  CA  ILE A 112     -14.914  -4.000   2.479  1.00 98.25           C  
ATOM    881  C   ILE A 112     -14.617  -2.691   1.749  1.00 98.25           C  
ATOM    882  CB  ILE A 112     -15.594  -5.008   1.524  1.00 98.25           C  
ATOM    883  O   ILE A 112     -15.438  -1.764   1.774  1.00 98.25           O  
ATOM    884  CG1 ILE A 112     -16.938  -4.457   1.042  1.00 98.25           C  
ATOM    885  CG2 ILE A 112     -15.766  -6.363   2.209  1.00 98.25           C  
ATOM    886  CD1 ILE A 112     -17.547  -5.230  -0.123  1.00 98.25           C  
ATOM    887  N   GLY A 113     -13.391  -2.678   1.211  1.00 98.12           N  
ATOM    888  CA  GLY A 113     -13.008  -1.438   0.556  1.00 98.12           C  
ATOM    889  C   GLY A 113     -12.055  -1.646  -0.609  1.00 98.12           C  
ATOM    890  O   GLY A 113     -11.367  -2.666  -0.680  1.00 98.12           O  
ATOM    891  N   VAL A 114     -12.148  -0.639  -1.444  1.00 98.44           N  
ATOM    892  CA  VAL A 114     -11.219  -0.620  -2.568  1.00 98.44           C  
ATOM    893  C   VAL A 114     -10.648   0.786  -2.744  1.00 98.44           C  
ATOM    894  CB  VAL A 114     -11.898  -1.085  -3.875  1.00 98.44           C  
ATOM    895  O   VAL A 114     -11.273   1.771  -2.336  1.00 98.44           O  
ATOM    896  CG1 VAL A 114     -12.367  -2.535  -3.754  1.00 98.44           C  
ATOM    897  CG2 VAL A 114     -13.070  -0.170  -4.219  1.00 98.44           C  
ATOM    898  N   GLY A 115      -9.430   0.814  -3.299  1.00 98.25           N  
ATOM    899  CA  GLY A 115      -8.797   2.105  -3.514  1.00 98.25           C  
ATOM    900  C   GLY A 115      -7.910   2.139  -4.746  1.00 98.25           C  
ATOM    901  O   GLY A 115      -7.359   1.112  -5.148  1.00 98.25           O  
ATOM    902  N   VAL A 116      -7.832   3.373  -5.312  1.00 98.56           N  
ATOM    903  CA  VAL A 116      -6.953   3.570  -6.461  1.00 98.56           C  
ATOM    904  C   VAL A 116      -6.156   4.859  -6.289  1.00 98.56           C  
ATOM    905  CB  VAL A 116      -7.754   3.611  -7.785  1.00 98.56           C  
ATOM    906  O   VAL A 116      -6.633   5.812  -5.660  1.00 98.56           O  
ATOM    907  CG1 VAL A 116      -8.445   2.271  -8.039  1.00 98.56           C  
ATOM    908  CG2 VAL A 116      -8.773   4.746  -7.754  1.00 98.56           C  
ATOM    909  N   GLY A 117      -4.918   4.828  -6.871  1.00 98.25           N  
ATOM    910  CA  GLY A 117      -4.074   6.008  -6.777  1.00 98.25           C  
ATOM    911  C   GLY A 117      -2.729   5.836  -7.453  1.00 98.25           C  
ATOM    912  O   GLY A 117      -2.631   5.184  -8.492  1.00 98.25           O  
ATOM    913  N   ALA A 118      -1.786   6.527  -6.859  1.00 97.75           N  
ATOM    914  CA  ALA A 118      -0.433   6.496  -7.406  1.00 97.75           C  
ATOM    915  C   ALA A 118       0.594   6.203  -6.316  1.00 97.75           C  
ATOM    916  CB  ALA A 118      -0.107   7.816  -8.102  1.00 97.75           C  
ATOM    917  O   ALA A 118       0.374   6.520  -5.145  1.00 97.75           O  
ATOM    918  N   ALA A 119       1.681   5.566  -6.762  1.00 95.69           N  
ATOM    919  CA  ALA A 119       2.777   5.262  -5.844  1.00 95.69           C  
ATOM    920  C   ALA A 119       4.105   5.781  -6.391  1.00 95.69           C  
ATOM    921  CB  ALA A 119       2.857   3.760  -5.590  1.00 95.69           C  
ATOM    922  O   ALA A 119       4.363   5.703  -7.594  1.00 95.69           O  
ATOM    923  N   TYR A 120       4.852   6.430  -5.598  1.00 95.25           N  
ATOM    924  CA  TYR A 120       6.215   6.871  -5.863  1.00 95.25           C  
ATOM    925  C   TYR A 120       7.227   5.887  -5.289  1.00 95.25           C  
ATOM    926  CB  TYR A 120       6.453   8.266  -5.281  1.00 95.25           C  
ATOM    927  O   TYR A 120       7.438   5.840  -4.074  1.00 95.25           O  
ATOM    928  CG  TYR A 120       7.668   8.961  -5.844  1.00 95.25           C  
ATOM    929  CD1 TYR A 120       8.672   9.438  -5.004  1.00 95.25           C  
ATOM    930  CD2 TYR A 120       7.816   9.141  -7.215  1.00 95.25           C  
ATOM    931  CE1 TYR A 120       9.797  10.078  -5.516  1.00 95.25           C  
ATOM    932  CE2 TYR A 120       8.938   9.781  -7.738  1.00 95.25           C  
ATOM    933  OH  TYR A 120      11.023  10.883  -7.398  1.00 95.25           O  
ATOM    934  CZ  TYR A 120       9.914  10.242  -6.883  1.00 95.25           C  
ATOM    935  N   ILE A 121       7.887   5.141  -6.176  1.00 91.50           N  
ATOM    936  CA  ILE A 121       8.672   3.977  -5.789  1.00 91.50           C  
ATOM    937  C   ILE A 121      10.156   4.254  -6.020  1.00 91.50           C  
ATOM    938  CB  ILE A 121       8.234   2.715  -6.566  1.00 91.50           C  
ATOM    939  O   ILE A 121      10.547   4.738  -7.086  1.00 91.50           O  
ATOM    940  CG1 ILE A 121       6.754   2.422  -6.320  1.00 91.50           C  
ATOM    941  CG2 ILE A 121       9.102   1.513  -6.176  1.00 91.50           C  
ATOM    942  CD1 ILE A 121       6.203   1.264  -7.141  1.00 91.50           C  
ATOM    943  N   SER A 122      10.922   3.953  -4.980  1.00 90.25           N  
ATOM    944  CA  SER A 122      12.359   4.113  -5.137  1.00 90.25           C  
ATOM    945  C   SER A 122      12.945   3.016  -6.023  1.00 90.25           C  
ATOM    946  CB  SER A 122      13.055   4.102  -3.775  1.00 90.25           C  
ATOM    947  O   SER A 122      12.375   1.924  -6.121  1.00 90.25           O  
ATOM    948  OG  SER A 122      12.906   2.844  -3.143  1.00 90.25           O  
ATOM    949  N   THR A 123      14.055   3.424  -6.645  1.00 87.25           N  
ATOM    950  CA  THR A 123      14.703   2.496  -7.559  1.00 87.25           C  
ATOM    951  C   THR A 123      15.211   1.264  -6.812  1.00 87.25           C  
ATOM    952  CB  THR A 123      15.883   3.170  -8.297  1.00 87.25           C  
ATOM    953  O   THR A 123      15.781   1.380  -5.727  1.00 87.25           O  
ATOM    954  CG2 THR A 123      16.984   3.580  -7.316  1.00 87.25           C  
ATOM    955  OG1 THR A 123      16.422   2.254  -9.250  1.00 87.25           O  
ATOM    956  N   PRO A 124      14.797   0.044  -7.328  1.00 79.50           N  
ATOM    957  CA  PRO A 124      15.328  -1.190  -6.742  1.00 79.50           C  
ATOM    958  C   PRO A 124      16.750  -1.505  -7.207  1.00 79.50           C  
ATOM    959  CB  PRO A 124      14.344  -2.260  -7.227  1.00 79.50           C  
ATOM    960  O   PRO A 124      17.250  -2.602  -6.953  1.00 79.50           O  
ATOM    961  CG  PRO A 124      13.867  -1.763  -8.555  1.00 79.50           C  
ATOM    962  CD  PRO A 124      13.828  -0.262  -8.516  1.00 79.50           C  
ATOM    963  N   LEU A 125      17.375  -0.573  -7.938  1.00 81.38           N  
ATOM    964  CA  LEU A 125      18.688  -0.807  -8.523  1.00 81.38           C  
ATOM    965  C   LEU A 125      19.766  -0.055  -7.758  1.00 81.38           C  
ATOM    966  CB  LEU A 125      18.703  -0.381 -10.000  1.00 81.38           C  
ATOM    967  O   LEU A 125      19.516   1.008  -7.191  1.00 81.38           O  
ATOM    968  CG  LEU A 125      17.641  -1.020 -10.898  1.00 81.38           C  
ATOM    969  CD1 LEU A 125      17.625  -0.341 -12.266  1.00 81.38           C  
ATOM    970  CD2 LEU A 125      17.891  -2.516 -11.039  1.00 81.38           C  
ATOM    971  N   GLU A 126      20.953  -0.557  -7.691  1.00 78.94           N  
ATOM    972  CA  GLU A 126      22.109   0.136  -7.113  1.00 78.94           C  
ATOM    973  C   GLU A 126      22.422   1.415  -7.887  1.00 78.94           C  
ATOM    974  CB  GLU A 126      23.328  -0.780  -7.090  1.00 78.94           C  
ATOM    975  O   GLU A 126      22.219   1.481  -9.102  1.00 78.94           O  
ATOM    976  CG  GLU A 126      23.281  -1.837  -5.996  1.00 78.94           C  
ATOM    977  CD  GLU A 126      23.594  -1.286  -4.617  1.00 78.94           C  
ATOM    978  OE1 GLU A 126      23.172  -1.892  -3.607  1.00 78.94           O  
ATOM    979  OE2 GLU A 126      24.281  -0.239  -4.543  1.00 78.94           O  
ATOM    980  N   PRO A 127      22.906   2.373  -7.215  1.00 74.56           N  
ATOM    981  CA  PRO A 127      23.203   3.668  -7.828  1.00 74.56           C  
ATOM    982  C   PRO A 127      24.172   3.547  -9.008  1.00 74.56           C  
ATOM    983  CB  PRO A 127      23.859   4.457  -6.684  1.00 74.56           C  
ATOM    984  O   PRO A 127      24.078   4.328  -9.961  1.00 74.56           O  
ATOM    985  CG  PRO A 127      23.297   3.848  -5.438  1.00 74.56           C  
ATOM    986  CD  PRO A 127      23.031   2.393  -5.695  1.00 74.56           C  
ATOM    987  N   ALA A 128      25.062   2.553  -8.977  1.00 70.50           N  
ATOM    988  CA  ALA A 128      26.031   2.365 -10.055  1.00 70.50           C  
ATOM    989  C   ALA A 128      25.344   1.938 -11.344  1.00 70.50           C  
ATOM    990  CB  ALA A 128      27.078   1.334  -9.641  1.00 70.50           C  
ATOM    991  O   ALA A 128      25.859   2.184 -12.438  1.00 70.50           O  
ATOM    992  N   VAL A 129      24.141   1.305 -11.250  1.00 71.38           N  
ATOM    993  CA  VAL A 129      23.391   0.752 -12.375  1.00 71.38           C  
ATOM    994  C   VAL A 129      22.469   1.821 -12.961  1.00 71.38           C  
ATOM    995  CB  VAL A 129      22.562  -0.487 -11.953  1.00 71.38           C  
ATOM    996  O   VAL A 129      22.344   1.935 -14.180  1.00 71.38           O  
ATOM    997  CG1 VAL A 129      21.750  -1.019 -13.133  1.00 71.38           C  
ATOM    998  CG2 VAL A 129      23.484  -1.574 -11.398  1.00 71.38           C  
ATOM    999  N   ASN A 130      21.922   2.629 -12.109  1.00 73.62           N  
ATOM   1000  CA  ASN A 130      20.922   3.619 -12.492  1.00 73.62           C  
ATOM   1001  C   ASN A 130      20.969   4.840 -11.578  1.00 73.62           C  
ATOM   1002  CB  ASN A 130      19.531   3.000 -12.484  1.00 73.62           C  
ATOM   1003  O   ASN A 130      21.109   4.707 -10.359  1.00 73.62           O  
ATOM   1004  CG  ASN A 130      18.453   3.975 -12.922  1.00 73.62           C  
ATOM   1005  ND2 ASN A 130      17.281   3.885 -12.305  1.00 73.62           N  
ATOM   1006  OD1 ASN A 130      18.672   4.801 -13.812  1.00 73.62           O  
ATOM   1007  N   ASP A 131      20.938   6.031 -12.180  1.00 82.25           N  
ATOM   1008  CA  ASP A 131      20.984   7.266 -11.406  1.00 82.25           C  
ATOM   1009  C   ASP A 131      19.578   7.734 -11.031  1.00 82.25           C  
ATOM   1010  CB  ASP A 131      21.719   8.359 -12.180  1.00 82.25           C  
ATOM   1011  O   ASP A 131      19.406   8.711 -10.297  1.00 82.25           O  
ATOM   1012  CG  ASP A 131      21.094   8.648 -13.531  1.00 82.25           C  
ATOM   1013  OD1 ASP A 131      20.219   7.871 -13.984  1.00 82.25           O  
ATOM   1014  OD2 ASP A 131      21.469   9.656 -14.164  1.00 82.25           O  
ATOM   1015  N   GLN A 132      18.578   7.047 -11.648  1.00 88.19           N  
ATOM   1016  CA  GLN A 132      17.203   7.414 -11.297  1.00 88.19           C  
ATOM   1017  C   GLN A 132      16.891   7.043  -9.852  1.00 88.19           C  
ATOM   1018  CB  GLN A 132      16.219   6.734 -12.242  1.00 88.19           C  
ATOM   1019  O   GLN A 132      17.125   5.906  -9.430  1.00 88.19           O  
ATOM   1020  CG  GLN A 132      16.375   7.145 -13.703  1.00 88.19           C  
ATOM   1021  CD  GLN A 132      15.406   6.430 -14.625  1.00 88.19           C  
ATOM   1022  NE2 GLN A 132      14.641   7.195 -15.391  1.00 88.19           N  
ATOM   1023  OE1 GLN A 132      15.352   5.195 -14.648  1.00 88.19           O  
ATOM   1024  N   LYS A 133      16.203   7.945  -9.172  1.00 89.06           N  
ATOM   1025  CA  LYS A 133      16.016   7.727  -7.742  1.00 89.06           C  
ATOM   1026  C   LYS A 133      14.648   7.102  -7.461  1.00 89.06           C  
ATOM   1027  CB  LYS A 133      16.156   9.039  -6.973  1.00 89.06           C  
ATOM   1028  O   LYS A 133      14.531   6.207  -6.621  1.00 89.06           O  
ATOM   1029  CG  LYS A 133      17.562   9.609  -6.977  1.00 89.06           C  
ATOM   1030  CD  LYS A 133      17.688  10.836  -6.078  1.00 89.06           C  
ATOM   1031  CE  LYS A 133      19.094  11.398  -6.078  1.00 89.06           C  
ATOM   1032  NZ  LYS A 133      19.219  12.594  -5.188  1.00 89.06           N  
ATOM   1033  N   SER A 134      13.648   7.633  -8.234  1.00 92.88           N  
ATOM   1034  CA  SER A 134      12.297   7.145  -8.000  1.00 92.88           C  
ATOM   1035  C   SER A 134      11.414   7.352  -9.234  1.00 92.88           C  
ATOM   1036  CB  SER A 134      11.672   7.848  -6.797  1.00 92.88           C  
ATOM   1037  O   SER A 134      11.664   8.250 -10.031  1.00 92.88           O  
ATOM   1038  OG  SER A 134      12.445   7.617  -5.629  1.00 92.88           O  
ATOM   1039  N   LYS A 135      10.406   6.527  -9.352  1.00 95.31           N  
ATOM   1040  CA  LYS A 135       9.445   6.648 -10.445  1.00 95.31           C  
ATOM   1041  C   LYS A 135       8.023   6.418  -9.953  1.00 95.31           C  
ATOM   1042  CB  LYS A 135       9.781   5.660 -11.562  1.00 95.31           C  
ATOM   1043  O   LYS A 135       7.809   5.727  -8.953  1.00 95.31           O  
ATOM   1044  CG  LYS A 135      11.102   5.945 -12.266  1.00 95.31           C  
ATOM   1045  CD  LYS A 135      10.984   7.133 -13.219  1.00 95.31           C  
ATOM   1046  CE  LYS A 135      12.227   7.289 -14.078  1.00 95.31           C  
ATOM   1047  NZ  LYS A 135      12.141   8.484 -14.969  1.00 95.31           N  
ATOM   1048  N   PHE A 136       7.062   6.996 -10.703  1.00 96.19           N  
ATOM   1049  CA  PHE A 136       5.648   6.852 -10.375  1.00 96.19           C  
ATOM   1050  C   PHE A 136       5.062   5.605 -11.023  1.00 96.19           C  
ATOM   1051  CB  PHE A 136       4.863   8.094 -10.812  1.00 96.19           C  
ATOM   1052  O   PHE A 136       5.473   5.227 -12.125  1.00 96.19           O  
ATOM   1053  CG  PHE A 136       4.938   9.234  -9.836  1.00 96.19           C  
ATOM   1054  CD1 PHE A 136       4.188   9.219  -8.664  1.00 96.19           C  
ATOM   1055  CD2 PHE A 136       5.758  10.328 -10.086  1.00 96.19           C  
ATOM   1056  CE1 PHE A 136       4.254  10.273  -7.758  1.00 96.19           C  
ATOM   1057  CE2 PHE A 136       5.828  11.383  -9.188  1.00 96.19           C  
ATOM   1058  CZ  PHE A 136       5.074  11.359  -8.023  1.00 96.19           C  
ATOM   1059  N   GLY A 137       4.188   5.039 -10.266  1.00 95.31           N  
ATOM   1060  CA  GLY A 137       3.361   3.963 -10.789  1.00 95.31           C  
ATOM   1061  C   GLY A 137       1.923   4.027 -10.312  1.00 95.31           C  
ATOM   1062  O   GLY A 137       1.599   4.797  -9.406  1.00 95.31           O  
ATOM   1063  N   PHE A 138       1.135   3.314 -11.062  1.00 97.19           N  
ATOM   1064  CA  PHE A 138      -0.245   3.139 -10.625  1.00 97.19           C  
ATOM   1065  C   PHE A 138      -0.306   2.338  -9.336  1.00 97.19           C  
ATOM   1066  CB  PHE A 138      -1.068   2.441 -11.719  1.00 97.19           C  
ATOM   1067  O   PHE A 138       0.512   1.441  -9.109  1.00 97.19           O  
ATOM   1068  CG  PHE A 138      -2.455   2.057 -11.273  1.00 97.19           C  
ATOM   1069  CD1 PHE A 138      -2.727   0.769 -10.828  1.00 97.19           C  
ATOM   1070  CD2 PHE A 138      -3.488   2.984 -11.305  1.00 97.19           C  
ATOM   1071  CE1 PHE A 138      -4.008   0.411 -10.422  1.00 97.19           C  
ATOM   1072  CE2 PHE A 138      -4.773   2.635 -10.898  1.00 97.19           C  
ATOM   1073  CZ  PHE A 138      -5.031   1.347 -10.461  1.00 97.19           C  
ATOM   1074  N   ALA A 139      -1.355   2.705  -8.430  1.00 96.50           N  
ATOM   1075  CA  ALA A 139      -1.524   1.976  -7.176  1.00 96.50           C  
ATOM   1076  C   ALA A 139      -2.982   1.583  -6.965  1.00 96.50           C  
ATOM   1077  CB  ALA A 139      -1.023   2.812  -6.004  1.00 96.50           C  
ATOM   1078  O   ALA A 139      -3.893   2.350  -7.285  1.00 96.50           O  
ATOM   1079  N   GLY A 140      -3.117   0.352  -6.531  1.00 95.88           N  
ATOM   1080  CA  GLY A 140      -4.430  -0.146  -6.152  1.00 95.88           C  
ATOM   1081  C   GLY A 140      -4.402  -0.986  -4.887  1.00 95.88           C  
ATOM   1082  O   GLY A 140      -3.355  -1.507  -4.504  1.00 95.88           O  
ATOM   1083  N   GLN A 141      -5.645  -0.988  -4.270  1.00 95.62           N  
ATOM   1084  CA  GLN A 141      -5.719  -1.805  -3.062  1.00 95.62           C  
ATOM   1085  C   GLN A 141      -7.141  -2.307  -2.824  1.00 95.62           C  
ATOM   1086  CB  GLN A 141      -5.230  -1.014  -1.849  1.00 95.62           C  
ATOM   1087  O   GLN A 141      -8.102  -1.712  -3.311  1.00 95.62           O  
ATOM   1088  CG  GLN A 141      -6.148   0.135  -1.452  1.00 95.62           C  
ATOM   1089  CD  GLN A 141      -5.641   0.904  -0.247  1.00 95.62           C  
ATOM   1090  NE2 GLN A 141      -6.367   1.945   0.141  1.00 95.62           N  
ATOM   1091  OE1 GLN A 141      -4.602   0.564   0.330  1.00 95.62           O  
ATOM   1092  N   VAL A 142      -7.184  -3.406  -2.148  1.00 97.06           N  
ATOM   1093  CA  VAL A 142      -8.430  -3.965  -1.637  1.00 97.06           C  
ATOM   1094  C   VAL A 142      -8.289  -4.273  -0.148  1.00 97.06           C  
ATOM   1095  CB  VAL A 142      -8.844  -5.238  -2.408  1.00 97.06           C  
ATOM   1096  O   VAL A 142      -7.227  -4.711   0.302  1.00 97.06           O  
ATOM   1097  CG1 VAL A 142      -9.180  -4.906  -3.859  1.00 97.06           C  
ATOM   1098  CG2 VAL A 142      -7.730  -6.285  -2.338  1.00 97.06           C  
ATOM   1099  N   LYS A 143      -9.438  -3.980   0.650  1.00 96.50           N  
ATOM   1100  CA  LYS A 143      -9.406  -4.141   2.100  1.00 96.50           C  
ATOM   1101  C   LYS A 143     -10.680  -4.801   2.611  1.00 96.50           C  
ATOM   1102  CB  LYS A 143      -9.203  -2.791   2.787  1.00 96.50           C  
ATOM   1103  O   LYS A 143     -11.758  -4.598   2.047  1.00 96.50           O  
ATOM   1104  CG  LYS A 143      -7.902  -2.094   2.412  1.00 96.50           C  
ATOM   1105  CD  LYS A 143      -7.789  -0.730   3.080  1.00 96.50           C  
ATOM   1106  CE  LYS A 143      -6.465  -0.055   2.748  1.00 96.50           C  
ATOM   1107  NZ  LYS A 143      -6.340   1.279   3.408  1.00 96.50           N  
ATOM   1108  N   ALA A 144     -10.453  -5.598   3.582  1.00 97.94           N  
ATOM   1109  CA  ALA A 144     -11.586  -6.164   4.316  1.00 97.94           C  
ATOM   1110  C   ALA A 144     -11.242  -6.344   5.793  1.00 97.94           C  
ATOM   1111  CB  ALA A 144     -11.992  -7.500   3.703  1.00 97.94           C  
ATOM   1112  O   ALA A 144     -10.148  -6.797   6.133  1.00 97.94           O  
ATOM   1113  N   GLY A 145     -12.219  -5.918   6.652  1.00 97.50           N  
ATOM   1114  CA  GLY A 145     -11.953  -6.039   8.078  1.00 97.50           C  
ATOM   1115  C   GLY A 145     -13.164  -5.707   8.938  1.00 97.50           C  
ATOM   1116  O   GLY A 145     -14.297  -5.762   8.461  1.00 97.50           O  
ATOM   1117  N   VAL A 146     -12.844  -5.488  10.148  1.00 97.12           N  
ATOM   1118  CA  VAL A 146     -13.906  -5.203  11.109  1.00 97.12           C  
ATOM   1119  C   VAL A 146     -13.539  -3.975  11.938  1.00 97.12           C  
ATOM   1120  CB  VAL A 146     -14.180  -6.410  12.031  1.00 97.12           C  
ATOM   1121  O   VAL A 146     -12.359  -3.744  12.227  1.00 97.12           O  
ATOM   1122  CG1 VAL A 146     -14.773  -7.574  11.242  1.00 97.12           C  
ATOM   1123  CG2 VAL A 146     -12.891  -6.840  12.734  1.00 97.12           C  
ATOM   1124  N   SER A 147     -14.562  -3.143  12.273  1.00 96.00           N  
ATOM   1125  CA  SER A 147     -14.391  -1.991  13.156  1.00 96.00           C  
ATOM   1126  C   SER A 147     -15.164  -2.170  14.461  1.00 96.00           C  
ATOM   1127  CB  SER A 147     -14.844  -0.709  12.461  1.00 96.00           C  
ATOM   1128  O   SER A 147     -16.250  -2.750  14.469  1.00 96.00           O  
ATOM   1129  OG  SER A 147     -14.156  -0.538  11.227  1.00 96.00           O  
ATOM   1130  N   TYR A 148     -14.562  -1.741  15.547  1.00 95.31           N  
ATOM   1131  CA  TYR A 148     -15.172  -1.813  16.875  1.00 95.31           C  
ATOM   1132  C   TYR A 148     -15.391  -0.419  17.438  1.00 95.31           C  
ATOM   1133  CB  TYR A 148     -14.297  -2.639  17.812  1.00 95.31           C  
ATOM   1134  O   TYR A 148     -14.453   0.381  17.516  1.00 95.31           O  
ATOM   1135  CG  TYR A 148     -14.867  -2.768  19.219  1.00 95.31           C  
ATOM   1136  CD1 TYR A 148     -14.328  -2.051  20.281  1.00 95.31           C  
ATOM   1137  CD2 TYR A 148     -15.953  -3.604  19.469  1.00 95.31           C  
ATOM   1138  CE1 TYR A 148     -14.852  -2.166  21.562  1.00 95.31           C  
ATOM   1139  CE2 TYR A 148     -16.484  -3.729  20.750  1.00 95.31           C  
ATOM   1140  OH  TYR A 148     -16.453  -3.125  23.047  1.00 95.31           O  
ATOM   1141  CZ  TYR A 148     -15.922  -3.006  21.781  1.00 95.31           C  
ATOM   1142  N   ASP A 149     -16.656  -0.055  17.828  1.00 92.88           N  
ATOM   1143  CA  ASP A 149     -17.016   1.243  18.391  1.00 92.88           C  
ATOM   1144  C   ASP A 149     -16.641   1.328  19.859  1.00 92.88           C  
ATOM   1145  CB  ASP A 149     -18.516   1.504  18.203  1.00 92.88           C  
ATOM   1146  O   ASP A 149     -17.375   0.822  20.719  1.00 92.88           O  
ATOM   1147  CG  ASP A 149     -18.938   1.598  16.750  1.00 92.88           C  
ATOM   1148  OD1 ASP A 149     -18.094   1.936  15.891  1.00 92.88           O  
ATOM   1149  OD2 ASP A 149     -20.125   1.333  16.453  1.00 92.88           O  
ATOM   1150  N   VAL A 150     -15.438   1.855  20.188  1.00 94.06           N  
ATOM   1151  CA  VAL A 150     -15.000   2.041  21.562  1.00 94.06           C  
ATOM   1152  C   VAL A 150     -15.859   3.115  22.234  1.00 94.06           C  
ATOM   1153  CB  VAL A 150     -13.508   2.424  21.641  1.00 94.06           C  
ATOM   1154  O   VAL A 150     -16.344   2.926  23.344  1.00 94.06           O  
ATOM   1155  CG1 VAL A 150     -13.086   2.674  23.078  1.00 94.06           C  
ATOM   1156  CG2 VAL A 150     -12.648   1.330  21.016  1.00 94.06           C  
ATOM   1157  N   THR A 151     -15.977   4.219  21.594  1.00 92.06           N  
ATOM   1158  CA  THR A 151     -16.891   5.309  21.891  1.00 92.06           C  
ATOM   1159  C   THR A 151     -17.656   5.738  20.641  1.00 92.06           C  
ATOM   1160  CB  THR A 151     -16.141   6.523  22.484  1.00 92.06           C  
ATOM   1161  O   THR A 151     -17.328   5.312  19.531  1.00 92.06           O  
ATOM   1162  CG2 THR A 151     -15.211   6.098  23.609  1.00 92.06           C  
ATOM   1163  OG1 THR A 151     -15.367   7.141  21.438  1.00 92.06           O  
ATOM   1164  N   PRO A 152     -18.734   6.488  20.828  1.00 86.56           N  
ATOM   1165  CA  PRO A 152     -19.469   6.938  19.641  1.00 86.56           C  
ATOM   1166  C   PRO A 152     -18.578   7.695  18.656  1.00 86.56           C  
ATOM   1167  CB  PRO A 152     -20.547   7.855  20.203  1.00 86.56           C  
ATOM   1168  O   PRO A 152     -18.891   7.762  17.453  1.00 86.56           O  
ATOM   1169  CG  PRO A 152     -20.812   7.328  21.578  1.00 86.56           C  
ATOM   1170  CD  PRO A 152     -19.500   6.855  22.172  1.00 86.56           C  
ATOM   1171  N   GLU A 153     -17.375   8.156  19.094  1.00 90.00           N  
ATOM   1172  CA  GLU A 153     -16.531   8.992  18.250  1.00 90.00           C  
ATOM   1173  C   GLU A 153     -15.227   8.281  17.891  1.00 90.00           C  
ATOM   1174  CB  GLU A 153     -16.234  10.328  18.938  1.00 90.00           C  
ATOM   1175  O   GLU A 153     -14.508   8.688  16.984  1.00 90.00           O  
ATOM   1176  CG  GLU A 153     -17.453  11.219  19.094  1.00 90.00           C  
ATOM   1177  CD  GLU A 153     -18.281  10.898  20.328  1.00 90.00           C  
ATOM   1178  OE1 GLU A 153     -19.391  11.445  20.469  1.00 90.00           O  
ATOM   1179  OE2 GLU A 153     -17.812  10.086  21.156  1.00 90.00           O  
ATOM   1180  N   VAL A 154     -14.883   7.188  18.703  1.00 92.44           N  
ATOM   1181  CA  VAL A 154     -13.617   6.484  18.500  1.00 92.44           C  
ATOM   1182  C   VAL A 154     -13.891   5.035  18.109  1.00 92.44           C  
ATOM   1183  CB  VAL A 154     -12.734   6.535  19.766  1.00 92.44           C  
ATOM   1184  O   VAL A 154     -14.609   4.316  18.812  1.00 92.44           O  
ATOM   1185  CG1 VAL A 154     -11.445   5.734  19.562  1.00 92.44           C  
ATOM   1186  CG2 VAL A 154     -12.414   7.980  20.141  1.00 92.44           C  
ATOM   1187  N   LYS A 155     -13.219   4.613  17.016  1.00 94.44           N  
ATOM   1188  CA  LYS A 155     -13.336   3.240  16.531  1.00 94.44           C  
ATOM   1189  C   LYS A 155     -11.961   2.611  16.328  1.00 94.44           C  
ATOM   1190  CB  LYS A 155     -14.125   3.195  15.219  1.00 94.44           C  
ATOM   1191  O   LYS A 155     -11.039   3.266  15.836  1.00 94.44           O  
ATOM   1192  CG  LYS A 155     -15.555   3.707  15.344  1.00 94.44           C  
ATOM   1193  CD  LYS A 155     -16.312   3.594  14.023  1.00 94.44           C  
ATOM   1194  CE  LYS A 155     -17.750   4.082  14.156  1.00 94.44           C  
ATOM   1195  NZ  LYS A 155     -18.500   3.902  12.883  1.00 94.44           N  
ATOM   1196  N   LEU A 156     -11.930   1.462  16.781  1.00 96.06           N  
ATOM   1197  CA  LEU A 156     -10.773   0.643  16.438  1.00 96.06           C  
ATOM   1198  C   LEU A 156     -11.094  -0.304  15.289  1.00 96.06           C  
ATOM   1199  CB  LEU A 156     -10.297  -0.156  17.656  1.00 96.06           C  
ATOM   1200  O   LEU A 156     -12.219  -0.806  15.188  1.00 96.06           O  
ATOM   1201  CG  LEU A 156      -9.906   0.658  18.891  1.00 96.06           C  
ATOM   1202  CD1 LEU A 156      -9.570  -0.271  20.047  1.00 96.06           C  
ATOM   1203  CD2 LEU A 156      -8.727   1.575  18.562  1.00 96.06           C  
ATOM   1204  N   TYR A 157     -10.055  -0.473  14.383  1.00 95.25           N  
ATOM   1205  CA  TYR A 157     -10.336  -1.403  13.289  1.00 95.25           C  
ATOM   1206  C   TYR A 157      -9.125  -2.270  12.984  1.00 95.25           C  
ATOM   1207  CB  TYR A 157     -10.773  -0.643  12.039  1.00 95.25           C  
ATOM   1208  O   TYR A 157      -7.992  -1.891  13.289  1.00 95.25           O  
ATOM   1209  CG  TYR A 157      -9.680   0.207  11.430  1.00 95.25           C  
ATOM   1210  CD1 TYR A 157      -9.461   1.510  11.875  1.00 95.25           C  
ATOM   1211  CD2 TYR A 157      -8.867  -0.290  10.422  1.00 95.25           C  
ATOM   1212  CE1 TYR A 157      -8.461   2.297  11.320  1.00 95.25           C  
ATOM   1213  CE2 TYR A 157      -7.863   0.489   9.859  1.00 95.25           C  
ATOM   1214  OH  TYR A 157      -6.672   2.555   9.766  1.00 95.25           O  
ATOM   1215  CZ  TYR A 157      -7.664   1.779  10.312  1.00 95.25           C  
ATOM   1216  N   ALA A 158      -9.461  -3.422  12.461  1.00 96.38           N  
ATOM   1217  CA  ALA A 158      -8.453  -4.371  12.000  1.00 96.38           C  
ATOM   1218  C   ALA A 158      -8.953  -5.156  10.789  1.00 96.38           C  
ATOM   1219  CB  ALA A 158      -8.062  -5.328  13.125  1.00 96.38           C  
ATOM   1220  O   ALA A 158     -10.141  -5.461  10.688  1.00 96.38           O  
ATOM   1221  N   GLY A 159      -7.938  -5.410   9.844  1.00 94.25           N  
ATOM   1222  CA  GLY A 159      -8.367  -6.145   8.664  1.00 94.25           C  
ATOM   1223  C   GLY A 159      -7.215  -6.555   7.770  1.00 94.25           C  
ATOM   1224  O   GLY A 159      -6.051  -6.320   8.094  1.00 94.25           O  
ATOM   1225  N   ALA A 160      -7.660  -7.246   6.723  1.00 93.19           N  
ATOM   1226  CA  ALA A 160      -6.711  -7.680   5.699  1.00 93.19           C  
ATOM   1227  C   ALA A 160      -6.645  -6.676   4.555  1.00 93.19           C  
ATOM   1228  CB  ALA A 160      -7.090  -9.062   5.172  1.00 93.19           C  
ATOM   1229  O   ALA A 160      -7.637  -6.020   4.234  1.00 93.19           O  
ATOM   1230  N   ARG A 161      -5.418  -6.602   3.955  1.00 91.06           N  
ATOM   1231  CA  ARG A 161      -5.191  -5.633   2.889  1.00 91.06           C  
ATOM   1232  C   ARG A 161      -4.270  -6.203   1.816  1.00 91.06           C  
ATOM   1233  CB  ARG A 161      -4.602  -4.340   3.453  1.00 91.06           C  
ATOM   1234  O   ARG A 161      -3.256  -6.828   2.133  1.00 91.06           O  
ATOM   1235  CG  ARG A 161      -4.125  -3.361   2.389  1.00 91.06           C  
ATOM   1236  CD  ARG A 161      -3.457  -2.141   3.004  1.00 91.06           C  
ATOM   1237  NE  ARG A 161      -3.000  -1.204   1.979  1.00 91.06           N  
ATOM   1238  NH1 ARG A 161      -1.022  -0.676   3.051  1.00 91.06           N  
ATOM   1239  NH2 ARG A 161      -1.537   0.296   1.040  1.00 91.06           N  
ATOM   1240  CZ  ARG A 161      -1.854  -0.530   2.025  1.00 91.06           C  
ATOM   1241  N   TYR A 162      -4.715  -6.016   0.604  1.00 91.62           N  
ATOM   1242  CA  TYR A 162      -3.830  -6.199  -0.540  1.00 91.62           C  
ATOM   1243  C   TYR A 162      -3.537  -4.871  -1.224  1.00 91.62           C  
ATOM   1244  CB  TYR A 162      -4.445  -7.180  -1.544  1.00 91.62           C  
ATOM   1245  O   TYR A 162      -4.453  -4.102  -1.522  1.00 91.62           O  
ATOM   1246  CG  TYR A 162      -3.674  -7.289  -2.836  1.00 91.62           C  
ATOM   1247  CD1 TYR A 162      -4.051  -6.562  -3.961  1.00 91.62           C  
ATOM   1248  CD2 TYR A 162      -2.564  -8.125  -2.934  1.00 91.62           C  
ATOM   1249  CE1 TYR A 162      -3.344  -6.660  -5.152  1.00 91.62           C  
ATOM   1250  CE2 TYR A 162      -1.850  -8.234  -4.121  1.00 91.62           C  
ATOM   1251  OH  TYR A 162      -1.541  -7.602  -6.402  1.00 91.62           O  
ATOM   1252  CZ  TYR A 162      -2.246  -7.500  -5.223  1.00 91.62           C  
ATOM   1253  N   PHE A 163      -2.225  -4.645  -1.493  1.00 90.50           N  
ATOM   1254  CA  PHE A 163      -1.767  -3.434  -2.166  1.00 90.50           C  
ATOM   1255  C   PHE A 163      -0.833  -3.775  -3.320  1.00 90.50           C  
ATOM   1256  CB  PHE A 163      -1.059  -2.500  -1.178  1.00 90.50           C  
ATOM   1257  O   PHE A 163       0.058  -4.617  -3.178  1.00 90.50           O  
ATOM   1258  CG  PHE A 163      -0.452  -1.282  -1.820  1.00 90.50           C  
ATOM   1259  CD1 PHE A 163       0.863  -1.298  -2.268  1.00 90.50           C  
ATOM   1260  CD2 PHE A 163      -1.198  -0.122  -1.978  1.00 90.50           C  
ATOM   1261  CE1 PHE A 163       1.427  -0.171  -2.863  1.00 90.50           C  
ATOM   1262  CE2 PHE A 163      -0.642   1.008  -2.570  1.00 90.50           C  
ATOM   1263  CZ  PHE A 163       0.671   0.981  -3.012  1.00 90.50           C  
ATOM   1264  N   GLY A 164      -1.119  -3.121  -4.383  1.00 89.94           N  
ATOM   1265  CA  GLY A 164      -0.256  -3.305  -5.539  1.00 89.94           C  
ATOM   1266  C   GLY A 164       0.004  -2.018  -6.301  1.00 89.94           C  
ATOM   1267  O   GLY A 164      -0.835  -1.114  -6.309  1.00 89.94           O  
ATOM   1268  N   SER A 165       1.223  -2.000  -6.836  1.00 92.56           N  
ATOM   1269  CA  SER A 165       1.591  -0.916  -7.742  1.00 92.56           C  
ATOM   1270  C   SER A 165       2.359  -1.440  -8.945  1.00 92.56           C  
ATOM   1271  CB  SER A 165       2.428   0.133  -7.008  1.00 92.56           C  
ATOM   1272  O   SER A 165       3.199  -2.334  -8.820  1.00 92.56           O  
ATOM   1273  OG  SER A 165       2.846   1.154  -7.898  1.00 92.56           O  
ATOM   1274  N   TYR A 166       1.972  -0.883 -10.117  1.00 92.56           N  
ATOM   1275  CA  TYR A 166       2.654  -1.277 -11.344  1.00 92.56           C  
ATOM   1276  C   TYR A 166       2.863  -0.079 -12.266  1.00 92.56           C  
ATOM   1277  CB  TYR A 166       1.856  -2.361 -12.078  1.00 92.56           C  
ATOM   1278  O   TYR A 166       2.164   0.931 -12.148  1.00 92.56           O  
ATOM   1279  CG  TYR A 166       0.563  -1.864 -12.680  1.00 92.56           C  
ATOM   1280  CD1 TYR A 166      -0.611  -1.846 -11.930  1.00 92.56           C  
ATOM   1281  CD2 TYR A 166       0.512  -1.414 -13.992  1.00 92.56           C  
ATOM   1282  CE1 TYR A 166      -1.807  -1.391 -12.477  1.00 92.56           C  
ATOM   1283  CE2 TYR A 166      -0.677  -0.957 -14.547  1.00 92.56           C  
ATOM   1284  OH  TYR A 166      -3.010  -0.497 -14.328  1.00 92.56           O  
ATOM   1285  CZ  TYR A 166      -1.829  -0.948 -13.781  1.00 92.56           C  
ATOM   1286  N   GLY A 167       3.881  -0.131 -13.133  1.00 91.62           N  
ATOM   1287  CA  GLY A 167       4.129   0.904 -14.125  1.00 91.62           C  
ATOM   1288  C   GLY A 167       5.410   1.675 -13.875  1.00 91.62           C  
ATOM   1289  O   GLY A 167       5.887   2.402 -14.750  1.00 91.62           O  
ATOM   1290  N   ALA A 168       5.922   1.499 -12.633  1.00 92.25           N  
ATOM   1291  CA  ALA A 168       7.230   2.109 -12.391  1.00 92.25           C  
ATOM   1292  C   ALA A 168       8.328   1.358 -13.133  1.00 92.25           C  
ATOM   1293  CB  ALA A 168       7.531   2.145 -10.898  1.00 92.25           C  
ATOM   1294  O   ALA A 168       8.484   0.145 -12.977  1.00 92.25           O  
ATOM   1295  N   ASN A 169       9.008   2.092 -14.023  1.00 93.12           N  
ATOM   1296  CA  ASN A 169      10.109   1.477 -14.742  1.00 93.12           C  
ATOM   1297  C   ASN A 169      11.375   2.332 -14.672  1.00 93.12           C  
ATOM   1298  CB  ASN A 169       9.727   1.224 -16.203  1.00 93.12           C  
ATOM   1299  O   ASN A 169      11.297   3.551 -14.508  1.00 93.12           O  
ATOM   1300  CG  ASN A 169       9.344   2.494 -16.938  1.00 93.12           C  
ATOM   1301  ND2 ASN A 169       8.523   2.359 -17.969  1.00 93.12           N  
ATOM   1302  OD1 ASN A 169       9.781   3.590 -16.578  1.00 93.12           O  
ATOM   1303  N   PHE A 170      12.484   1.626 -14.688  1.00 90.69           N  
ATOM   1304  CA  PHE A 170      13.781   2.277 -14.578  1.00 90.69           C  
ATOM   1305  C   PHE A 170      14.672   1.916 -15.758  1.00 90.69           C  
ATOM   1306  CB  PHE A 170      14.469   1.884 -13.266  1.00 90.69           C  
ATOM   1307  O   PHE A 170      14.586   0.810 -16.297  1.00 90.69           O  
ATOM   1308  CG  PHE A 170      13.703   2.287 -12.031  1.00 90.69           C  
ATOM   1309  CD1 PHE A 170      13.953   3.502 -11.406  1.00 90.69           C  
ATOM   1310  CD2 PHE A 170      12.727   1.450 -11.500  1.00 90.69           C  
ATOM   1311  CE1 PHE A 170      13.242   3.877 -10.266  1.00 90.69           C  
ATOM   1312  CE2 PHE A 170      12.016   1.818 -10.367  1.00 90.69           C  
ATOM   1313  CZ  PHE A 170      12.273   3.031  -9.750  1.00 90.69           C  
ATOM   1314  N   ASP A 171      15.461   2.951 -16.125  1.00 90.38           N  
ATOM   1315  CA  ASP A 171      16.344   2.744 -17.266  1.00 90.38           C  
ATOM   1316  C   ASP A 171      17.547   1.881 -16.875  1.00 90.38           C  
ATOM   1317  CB  ASP A 171      16.828   4.086 -17.812  1.00 90.38           C  
ATOM   1318  O   ASP A 171      17.984   1.899 -15.727  1.00 90.38           O  
ATOM   1319  CG  ASP A 171      15.688   4.938 -18.359  1.00 90.38           C  
ATOM   1320  OD1 ASP A 171      14.594   4.398 -18.625  1.00 90.38           O  
ATOM   1321  OD2 ASP A 171      15.898   6.160 -18.531  1.00 90.38           O  
ATOM   1322  N   GLY A 172      18.016   1.070 -17.750  1.00 85.00           N  
ATOM   1323  CA  GLY A 172      19.266   0.337 -17.641  1.00 85.00           C  
ATOM   1324  C   GLY A 172      20.312   0.777 -18.656  1.00 85.00           C  
ATOM   1325  O   GLY A 172      20.219   1.870 -19.219  1.00 85.00           O  
ATOM   1326  N   LYS A 173      21.406   0.052 -18.719  1.00 85.88           N  
ATOM   1327  CA  LYS A 173      22.453   0.280 -19.703  1.00 85.88           C  
ATOM   1328  C   LYS A 173      22.625  -0.933 -20.625  1.00 85.88           C  
ATOM   1329  CB  LYS A 173      23.781   0.608 -19.016  1.00 85.88           C  
ATOM   1330  O   LYS A 173      22.453  -2.072 -20.188  1.00 85.88           O  
ATOM   1331  CG  LYS A 173      23.703   1.817 -18.094  1.00 85.88           C  
ATOM   1332  CD  LYS A 173      23.703   3.121 -18.891  1.00 85.88           C  
ATOM   1333  CE  LYS A 173      23.797   4.332 -17.969  1.00 85.88           C  
ATOM   1334  NZ  LYS A 173      23.625   5.609 -18.719  1.00 85.88           N  
ATOM   1335  N   LYS A 174      22.766  -0.663 -21.953  1.00 85.62           N  
ATOM   1336  CA  LYS A 174      23.062  -1.732 -22.906  1.00 85.62           C  
ATOM   1337  C   LYS A 174      24.203  -1.333 -23.844  1.00 85.62           C  
ATOM   1338  CB  LYS A 174      21.812  -2.098 -23.719  1.00 85.62           C  
ATOM   1339  O   LYS A 174      24.531  -0.151 -23.953  1.00 85.62           O  
ATOM   1340  CG  LYS A 174      21.297  -0.968 -24.594  1.00 85.62           C  
ATOM   1341  CD  LYS A 174      20.031  -1.380 -25.344  1.00 85.62           C  
ATOM   1342  CE  LYS A 174      19.516  -0.254 -26.234  1.00 85.62           C  
ATOM   1343  NZ  LYS A 174      18.312  -0.665 -27.000  1.00 85.62           N  
ATOM   1344  N   THR A 175      24.875  -2.424 -24.391  1.00 88.75           N  
ATOM   1345  CA  THR A 175      25.953  -2.154 -25.344  1.00 88.75           C  
ATOM   1346  C   THR A 175      25.422  -1.425 -26.578  1.00 88.75           C  
ATOM   1347  CB  THR A 175      26.656  -3.455 -25.766  1.00 88.75           C  
ATOM   1348  O   THR A 175      24.359  -1.771 -27.094  1.00 88.75           O  
ATOM   1349  CG2 THR A 175      27.812  -3.166 -26.703  1.00 88.75           C  
ATOM   1350  OG1 THR A 175      27.141  -4.133 -24.609  1.00 88.75           O  
ATOM   1351  N   ASP A 176      26.188  -0.456 -26.922  1.00 90.12           N  
ATOM   1352  CA  ASP A 176      25.875   0.304 -28.125  1.00 90.12           C  
ATOM   1353  C   ASP A 176      26.000  -0.565 -29.375  1.00 90.12           C  
ATOM   1354  CB  ASP A 176      26.781   1.530 -28.234  1.00 90.12           C  
ATOM   1355  O   ASP A 176      27.062  -1.148 -29.609  1.00 90.12           O  
ATOM   1356  CG  ASP A 176      26.344   2.492 -29.328  1.00 90.12           C  
ATOM   1357  OD1 ASP A 176      25.641   2.068 -30.266  1.00 90.12           O  
ATOM   1358  OD2 ASP A 176      26.719   3.682 -29.250  1.00 90.12           O  
ATOM   1359  N   PRO A 177      24.906  -0.662 -30.172  1.00 88.69           N  
ATOM   1360  CA  PRO A 177      24.969  -1.503 -31.359  1.00 88.69           C  
ATOM   1361  C   PRO A 177      25.984  -0.996 -32.375  1.00 88.69           C  
ATOM   1362  CB  PRO A 177      23.547  -1.432 -31.922  1.00 88.69           C  
ATOM   1363  O   PRO A 177      26.484  -1.771 -33.219  1.00 88.69           O  
ATOM   1364  CG  PRO A 177      22.875  -0.365 -31.125  1.00 88.69           C  
ATOM   1365  CD  PRO A 177      23.750  -0.024 -29.953  1.00 88.69           C  
ATOM   1366  N   LYS A 178      26.344   0.277 -32.281  1.00 92.56           N  
ATOM   1367  CA  LYS A 178      27.234   0.911 -33.250  1.00 92.56           C  
ATOM   1368  C   LYS A 178      28.688   0.894 -32.750  1.00 92.56           C  
ATOM   1369  CB  LYS A 178      26.797   2.348 -33.531  1.00 92.56           C  
ATOM   1370  O   LYS A 178      29.609   1.008 -33.531  1.00 92.56           O  
ATOM   1371  CG  LYS A 178      25.453   2.457 -34.219  1.00 92.56           C  
ATOM   1372  CD  LYS A 178      25.141   3.896 -34.625  1.00 92.56           C  
ATOM   1373  CE  LYS A 178      23.734   4.027 -35.188  1.00 92.56           C  
ATOM   1374  NZ  LYS A 178      23.359   5.457 -35.406  1.00 92.56           N  
ATOM   1375  N   ASP A 179      28.812   0.735 -31.422  1.00 91.69           N  
ATOM   1376  CA  ASP A 179      30.141   0.766 -30.797  1.00 91.69           C  
ATOM   1377  C   ASP A 179      30.188  -0.137 -29.562  1.00 91.69           C  
ATOM   1378  CB  ASP A 179      30.516   2.197 -30.422  1.00 91.69           C  
ATOM   1379  O   ASP A 179      29.641   0.204 -28.516  1.00 91.69           O  
ATOM   1380  CG  ASP A 179      31.938   2.314 -29.891  1.00 91.69           C  
ATOM   1381  OD1 ASP A 179      32.625   1.275 -29.734  1.00 91.69           O  
ATOM   1382  OD2 ASP A 179      32.406   3.453 -29.641  1.00 91.69           O  
ATOM   1383  N   SER A 180      30.906  -1.210 -29.562  1.00 88.94           N  
ATOM   1384  CA  SER A 180      30.922  -2.246 -28.531  1.00 88.94           C  
ATOM   1385  C   SER A 180      31.656  -1.770 -27.281  1.00 88.94           C  
ATOM   1386  CB  SER A 180      31.578  -3.518 -29.078  1.00 88.94           C  
ATOM   1387  O   SER A 180      31.562  -2.396 -26.234  1.00 88.94           O  
ATOM   1388  OG  SER A 180      32.781  -3.209 -29.766  1.00 88.94           O  
ATOM   1389  N   THR A 181      32.344  -0.646 -27.312  1.00 90.50           N  
ATOM   1390  CA  THR A 181      33.094  -0.140 -26.172  1.00 90.50           C  
ATOM   1391  C   THR A 181      32.250   0.878 -25.391  1.00 90.50           C  
ATOM   1392  CB  THR A 181      34.406   0.503 -26.625  1.00 90.50           C  
ATOM   1393  O   THR A 181      32.688   1.346 -24.344  1.00 90.50           O  
ATOM   1394  CG2 THR A 181      35.281  -0.501 -27.375  1.00 90.50           C  
ATOM   1395  OG1 THR A 181      34.125   1.609 -27.500  1.00 90.50           O  
ATOM   1396  N   ARG A 182      31.062   1.149 -25.922  1.00 90.19           N  
ATOM   1397  CA  ARG A 182      30.219   2.189 -25.344  1.00 90.19           C  
ATOM   1398  C   ARG A 182      28.922   1.608 -24.812  1.00 90.19           C  
ATOM   1399  CB  ARG A 182      29.938   3.289 -26.359  1.00 90.19           C  
ATOM   1400  O   ARG A 182      28.375   0.663 -25.375  1.00 90.19           O  
ATOM   1401  CG  ARG A 182      29.219   4.500 -25.781  1.00 90.19           C  
ATOM   1402  CD  ARG A 182      28.969   5.566 -26.828  1.00 90.19           C  
ATOM   1403  NE  ARG A 182      28.125   6.645 -26.312  1.00 90.19           N  
ATOM   1404  NH1 ARG A 182      28.281   7.957 -28.219  1.00 90.19           N  
ATOM   1405  NH2 ARG A 182      27.047   8.664 -26.422  1.00 90.19           N  
ATOM   1406  CZ  ARG A 182      27.812   7.754 -26.984  1.00 90.19           C  
ATOM   1407  N   GLN A 183      28.438   2.166 -23.641  1.00 86.44           N  
ATOM   1408  CA  GLN A 183      27.109   1.845 -23.109  1.00 86.44           C  
ATOM   1409  C   GLN A 183      26.125   2.980 -23.359  1.00 86.44           C  
ATOM   1410  CB  GLN A 183      27.188   1.545 -21.609  1.00 86.44           C  
ATOM   1411  O   GLN A 183      26.500   4.156 -23.312  1.00 86.44           O  
ATOM   1412  CG  GLN A 183      27.906   0.238 -21.281  1.00 86.44           C  
ATOM   1413  CD  GLN A 183      27.609  -0.247 -19.875  1.00 86.44           C  
ATOM   1414  NE2 GLN A 183      28.203  -1.377 -19.500  1.00 86.44           N  
ATOM   1415  OE1 GLN A 183      26.859   0.388 -19.125  1.00 86.44           O  
ATOM   1416  N   VAL A 184      24.938   2.574 -23.797  1.00 89.19           N  
ATOM   1417  CA  VAL A 184      23.875   3.559 -23.969  1.00 89.19           C  
ATOM   1418  C   VAL A 184      22.688   3.217 -23.062  1.00 89.19           C  
ATOM   1419  CB  VAL A 184      23.406   3.633 -25.453  1.00 89.19           C  
ATOM   1420  O   VAL A 184      22.594   2.102 -22.547  1.00 89.19           O  
ATOM   1421  CG1 VAL A 184      24.547   4.141 -26.344  1.00 89.19           C  
ATOM   1422  CG2 VAL A 184      22.922   2.266 -25.922  1.00 89.19           C  
ATOM   1423  N   THR A 185      21.844   4.219 -22.875  1.00 87.88           N  
ATOM   1424  CA  THR A 185      20.672   4.055 -22.016  1.00 87.88           C  
ATOM   1425  C   THR A 185      19.688   3.055 -22.625  1.00 87.88           C  
ATOM   1426  CB  THR A 185      19.953   5.402 -21.781  1.00 87.88           C  
ATOM   1427  O   THR A 185      19.375   3.121 -23.812  1.00 87.88           O  
ATOM   1428  CG2 THR A 185      18.703   5.223 -20.922  1.00 87.88           C  
ATOM   1429  OG1 THR A 185      20.859   6.305 -21.125  1.00 87.88           O  
ATOM   1430  N   ASP A 186      19.328   2.117 -21.875  1.00 88.81           N  
ATOM   1431  CA  ASP A 186      18.234   1.205 -22.188  1.00 88.81           C  
ATOM   1432  C   ASP A 186      16.953   1.610 -21.469  1.00 88.81           C  
ATOM   1433  CB  ASP A 186      18.609  -0.233 -21.828  1.00 88.81           C  
ATOM   1434  O   ASP A 186      16.750   1.257 -20.297  1.00 88.81           O  
ATOM   1435  CG  ASP A 186      17.609  -1.256 -22.344  1.00 88.81           C  
ATOM   1436  OD1 ASP A 186      16.656  -0.873 -23.047  1.00 88.81           O  
ATOM   1437  OD2 ASP A 186      17.781  -2.455 -22.031  1.00 88.81           O  
ATOM   1438  N   ALA A 187      16.109   2.328 -22.094  1.00 89.31           N  
ATOM   1439  CA  ALA A 187      14.914   2.895 -21.469  1.00 89.31           C  
ATOM   1440  C   ALA A 187      13.977   1.796 -20.984  1.00 89.31           C  
ATOM   1441  CB  ALA A 187      14.195   3.818 -22.453  1.00 89.31           C  
ATOM   1442  O   ALA A 187      13.680   0.855 -21.734  1.00 89.31           O  
ATOM   1443  N   GLY A 188      13.500   1.913 -19.750  1.00 85.94           N  
ATOM   1444  CA  GLY A 188      12.477   1.049 -19.172  1.00 85.94           C  
ATOM   1445  C   GLY A 188      12.922  -0.399 -19.062  1.00 85.94           C  
ATOM   1446  O   GLY A 188      12.094  -1.312 -19.141  1.00 85.94           O  
ATOM   1447  N   ALA A 189      14.156  -0.494 -18.969  1.00 86.25           N  
ATOM   1448  CA  ALA A 189      14.750  -1.827 -18.938  1.00 86.25           C  
ATOM   1449  C   ALA A 189      14.273  -2.605 -17.703  1.00 86.25           C  
ATOM   1450  CB  ALA A 189      16.266  -1.729 -18.938  1.00 86.25           C  
ATOM   1451  O   ALA A 189      14.156  -3.834 -17.750  1.00 86.25           O  
ATOM   1452  N   TYR A 190      13.945  -1.857 -16.625  1.00 84.88           N  
ATOM   1453  CA  TYR A 190      13.531  -2.498 -15.375  1.00 84.88           C  
ATOM   1454  C   TYR A 190      12.133  -2.051 -14.977  1.00 84.88           C  
ATOM   1455  CB  TYR A 190      14.523  -2.186 -14.250  1.00 84.88           C  
ATOM   1456  O   TYR A 190      11.898  -0.864 -14.734  1.00 84.88           O  
ATOM   1457  CG  TYR A 190      15.945  -2.570 -14.578  1.00 84.88           C  
ATOM   1458  CD1 TYR A 190      16.391  -3.875 -14.391  1.00 84.88           C  
ATOM   1459  CD2 TYR A 190      16.844  -1.628 -15.062  1.00 84.88           C  
ATOM   1460  CE1 TYR A 190      17.703  -4.234 -14.688  1.00 84.88           C  
ATOM   1461  CE2 TYR A 190      18.156  -1.975 -15.359  1.00 84.88           C  
ATOM   1462  OH  TYR A 190      19.875  -3.627 -15.461  1.00 84.88           O  
ATOM   1463  CZ  TYR A 190      18.578  -3.277 -15.172  1.00 84.88           C  
ATOM   1464  N   LYS A 191      11.227  -3.020 -14.938  1.00 87.38           N  
ATOM   1465  CA  LYS A 191       9.852  -2.744 -14.539  1.00 87.38           C  
ATOM   1466  C   LYS A 191       9.562  -3.299 -13.141  1.00 87.38           C  
ATOM   1467  CB  LYS A 191       8.867  -3.330 -15.547  1.00 87.38           C  
ATOM   1468  O   LYS A 191       9.852  -4.465 -12.859  1.00 87.38           O  
ATOM   1469  CG  LYS A 191       8.992  -2.746 -16.953  1.00 87.38           C  
ATOM   1470  CD  LYS A 191       8.008  -3.389 -17.906  1.00 87.38           C  
ATOM   1471  CE  LYS A 191       8.188  -2.859 -19.328  1.00 87.38           C  
ATOM   1472  NZ  LYS A 191       7.184  -3.443 -20.266  1.00 87.38           N  
ATOM   1473  N   VAL A 192       8.938  -2.398 -12.398  1.00 85.19           N  
ATOM   1474  CA  VAL A 192       8.734  -2.768 -11.000  1.00 85.19           C  
ATOM   1475  C   VAL A 192       7.270  -3.127 -10.766  1.00 85.19           C  
ATOM   1476  CB  VAL A 192       9.172  -1.632 -10.047  1.00 85.19           C  
ATOM   1477  O   VAL A 192       6.371  -2.369 -11.133  1.00 85.19           O  
ATOM   1478  CG1 VAL A 192       8.891  -2.012  -8.594  1.00 85.19           C  
ATOM   1479  CG2 VAL A 192      10.648  -1.306 -10.242  1.00 85.19           C  
ATOM   1480  N   LEU A 193       7.043  -4.285 -10.320  1.00 86.06           N  
ATOM   1481  CA  LEU A 193       5.770  -4.652  -9.711  1.00 86.06           C  
ATOM   1482  C   LEU A 193       5.902  -4.738  -8.195  1.00 86.06           C  
ATOM   1483  CB  LEU A 193       5.273  -5.992 -10.266  1.00 86.06           C  
ATOM   1484  O   LEU A 193       6.582  -5.625  -7.676  1.00 86.06           O  
ATOM   1485  CG  LEU A 193       3.980  -6.539  -9.664  1.00 86.06           C  
ATOM   1486  CD1 LEU A 193       2.805  -5.641 -10.031  1.00 86.06           C  
ATOM   1487  CD2 LEU A 193       3.734  -7.969 -10.141  1.00 86.06           C  
ATOM   1488  N   TYR A 194       5.238  -3.787  -7.562  1.00 85.12           N  
ATOM   1489  CA  TYR A 194       5.199  -3.762  -6.105  1.00 85.12           C  
ATOM   1490  C   TYR A 194       3.879  -4.320  -5.586  1.00 85.12           C  
ATOM   1491  CB  TYR A 194       5.402  -2.336  -5.586  1.00 85.12           C  
ATOM   1492  O   TYR A 194       2.811  -3.781  -5.883  1.00 85.12           O  
ATOM   1493  CG  TYR A 194       5.602  -2.256  -4.094  1.00 85.12           C  
ATOM   1494  CD1 TYR A 194       4.516  -2.213  -3.225  1.00 85.12           C  
ATOM   1495  CD2 TYR A 194       6.883  -2.223  -3.549  1.00 85.12           C  
ATOM   1496  CE1 TYR A 194       4.695  -2.137  -1.849  1.00 85.12           C  
ATOM   1497  CE2 TYR A 194       7.074  -2.146  -2.172  1.00 85.12           C  
ATOM   1498  OH  TYR A 194       6.164  -2.031   0.030  1.00 85.12           O  
ATOM   1499  CZ  TYR A 194       5.977  -2.105  -1.332  1.00 85.12           C  
ATOM   1500  N   SER A 195       4.016  -5.449  -4.816  1.00 84.62           N  
ATOM   1501  CA  SER A 195       2.797  -6.094  -4.340  1.00 84.62           C  
ATOM   1502  C   SER A 195       2.971  -6.621  -2.918  1.00 84.62           C  
ATOM   1503  CB  SER A 195       2.396  -7.238  -5.270  1.00 84.62           C  
ATOM   1504  O   SER A 195       3.934  -7.332  -2.629  1.00 84.62           O  
ATOM   1505  OG  SER A 195       1.226  -7.883  -4.801  1.00 84.62           O  
ATOM   1506  N   THR A 196       1.944  -6.254  -2.086  1.00 84.31           N  
ATOM   1507  CA  THR A 196       2.025  -6.719  -0.705  1.00 84.31           C  
ATOM   1508  C   THR A 196       0.657  -7.176  -0.207  1.00 84.31           C  
ATOM   1509  CB  THR A 196       2.572  -5.621   0.224  1.00 84.31           C  
ATOM   1510  O   THR A 196      -0.371  -6.633  -0.616  1.00 84.31           O  
ATOM   1511  CG2 THR A 196       3.930  -5.117  -0.257  1.00 84.31           C  
ATOM   1512  OG1 THR A 196       1.651  -4.523   0.248  1.00 84.31           O  
ATOM   1513  N   VAL A 197       0.671  -8.250   0.522  1.00 85.31           N  
ATOM   1514  CA  VAL A 197      -0.465  -8.688   1.326  1.00 85.31           C  
ATOM   1515  C   VAL A 197      -0.140  -8.531   2.809  1.00 85.31           C  
ATOM   1516  CB  VAL A 197      -0.847 -10.156   1.017  1.00 85.31           C  
ATOM   1517  O   VAL A 197       0.935  -8.930   3.262  1.00 85.31           O  
ATOM   1518  CG1 VAL A 197      -1.996 -10.609   1.913  1.00 85.31           C  
ATOM   1519  CG2 VAL A 197      -1.220 -10.305  -0.457  1.00 85.31           C  
ATOM   1520  N   GLY A 198      -1.146  -7.930   3.455  1.00 85.81           N  
ATOM   1521  CA  GLY A 198      -0.874  -7.781   4.875  1.00 85.81           C  
ATOM   1522  C   GLY A 198      -2.113  -7.465   5.691  1.00 85.81           C  
ATOM   1523  O   GLY A 198      -3.230  -7.789   5.281  1.00 85.81           O  
ATOM   1524  N   ALA A 199      -1.767  -7.090   6.926  1.00 88.06           N  
ATOM   1525  CA  ALA A 199      -2.832  -6.719   7.852  1.00 88.06           C  
ATOM   1526  C   ALA A 199      -2.781  -5.230   8.180  1.00 88.06           C  
ATOM   1527  CB  ALA A 199      -2.734  -7.547   9.133  1.00 88.06           C  
ATOM   1528  O   ALA A 199      -1.717  -4.609   8.125  1.00 88.06           O  
ATOM   1529  N   GLU A 200      -3.973  -4.684   8.445  1.00 90.44           N  
ATOM   1530  CA  GLU A 200      -4.062  -3.299   8.898  1.00 90.44           C  
ATOM   1531  C   GLU A 200      -4.805  -3.199  10.227  1.00 90.44           C  
ATOM   1532  CB  GLU A 200      -4.758  -2.434   7.840  1.00 90.44           C  
ATOM   1533  O   GLU A 200      -5.672  -4.023  10.523  1.00 90.44           O  
ATOM   1534  CG  GLU A 200      -6.227  -2.775   7.633  1.00 90.44           C  
ATOM   1535  CD  GLU A 200      -6.914  -1.874   6.621  1.00 90.44           C  
ATOM   1536  OE1 GLU A 200      -7.883  -2.324   5.965  1.00 90.44           O  
ATOM   1537  OE2 GLU A 200      -6.484  -0.708   6.480  1.00 90.44           O  
ATOM   1538  N   ALA A 201      -4.301  -2.338  11.000  1.00 92.38           N  
ATOM   1539  CA  ALA A 201      -4.961  -1.995  12.258  1.00 92.38           C  
ATOM   1540  C   ALA A 201      -4.816  -0.508  12.562  1.00 92.38           C  
ATOM   1541  CB  ALA A 201      -4.391  -2.830  13.398  1.00 92.38           C  
ATOM   1542  O   ALA A 201      -3.764   0.084  12.312  1.00 92.38           O  
ATOM   1543  N   GLY A 202      -5.926   0.048  13.078  1.00 93.88           N  
ATOM   1544  CA  GLY A 202      -5.836   1.470  13.375  1.00 93.88           C  
ATOM   1545  C   GLY A 202      -7.020   1.988  14.172  1.00 93.88           C  
ATOM   1546  O   GLY A 202      -7.793   1.206  14.727  1.00 93.88           O  
ATOM   1547  N   VAL A 203      -7.016   3.391  14.352  1.00 92.25           N  
ATOM   1548  CA  VAL A 203      -8.070   4.102  15.062  1.00 92.25           C  
ATOM   1549  C   VAL A 203      -8.656   5.191  14.164  1.00 92.25           C  
ATOM   1550  CB  VAL A 203      -7.555   4.719  16.375  1.00 92.25           C  
ATOM   1551  O   VAL A 203      -7.938   5.801  13.367  1.00 92.25           O  
ATOM   1552  CG1 VAL A 203      -6.406   5.691  16.109  1.00 92.25           C  
ATOM   1553  CG2 VAL A 203      -8.688   5.422  17.125  1.00 92.25           C  
TER    1554      VAL A 203                                                      
ENDMDL                                                                          
END                                                                             
