# Supplementary material for: Assessing Wolbachia circulation in wild populations of phlebotomine sand flies from Spain and Morocco: implications for control of leishmaniasis
Source: Parasit Vectors. 2025 Apr 26;18:155. doi: 10.1186/s13071-025-06771-6 (PMC12032678; doi:10.1186/s13071-025-06771-6)
Supplement: Supplementary file 4 — Additional File 4: Dataset S4. [file 13071_2025_6771_MOESM4_ESM.zip › PhlebotomussergentiEB_01ca0/PhlebotomussergentiEB_01ca0_unrelaxed_rank_001_alphafold2_ptm_model_4_seed_000.pdb]

MODEL     1                                                                     
ATOM      1  N   SER A   1     -12.758   0.177  36.969  1.00 50.25           N  
ATOM      2  CA  SER A   1     -13.164   0.320  35.562  1.00 50.25           C  
ATOM      3  C   SER A   1     -12.438  -0.678  34.688  1.00 50.25           C  
ATOM      4  CB  SER A   1     -12.906   1.744  35.062  1.00 50.25           C  
ATOM      5  O   SER A   1     -11.211  -0.802  34.750  1.00 50.25           O  
ATOM      6  OG  SER A   1     -12.367   1.731  33.750  1.00 50.25           O  
ATOM      7  N   ASP A   2     -12.742  -1.967  34.594  1.00 54.06           N  
ATOM      8  CA  ASP A   2     -12.133  -3.107  33.906  1.00 54.06           C  
ATOM      9  C   ASP A   2     -11.766  -2.758  32.469  1.00 54.06           C  
ATOM     10  CB  ASP A   2     -13.070  -4.312  33.938  1.00 54.06           C  
ATOM     11  O   ASP A   2     -12.602  -2.240  31.719  1.00 54.06           O  
ATOM     12  CG  ASP A   2     -13.086  -5.023  35.281  1.00 54.06           C  
ATOM     13  OD1 ASP A   2     -12.172  -4.797  36.094  1.00 54.06           O  
ATOM     14  OD2 ASP A   2     -14.023  -5.816  35.531  1.00 54.06           O  
ATOM     15  N   GLU A   3     -10.789  -1.979  32.125  1.00 63.84           N  
ATOM     16  CA  GLU A   3     -10.172  -1.791  30.828  1.00 63.84           C  
ATOM     17  C   GLU A   3     -10.461  -2.975  29.906  1.00 63.84           C  
ATOM     18  CB  GLU A   3      -8.664  -1.588  30.969  1.00 63.84           C  
ATOM     19  O   GLU A   3     -10.273  -4.129  30.297  1.00 63.84           O  
ATOM     20  CG  GLU A   3      -8.109  -0.483  30.078  1.00 63.84           C  
ATOM     21  CD  GLU A   3      -6.637  -0.187  30.344  1.00 63.84           C  
ATOM     22  OE1 GLU A   3      -6.051   0.657  29.625  1.00 63.84           O  
ATOM     23  OE2 GLU A   3      -6.066  -0.806  31.266  1.00 63.84           O  
ATOM     24  N   GLU A   4     -11.352  -2.822  28.938  1.00 80.00           N  
ATOM     25  CA  GLU A   4     -11.625  -3.848  27.938  1.00 80.00           C  
ATOM     26  C   GLU A   4     -10.445  -4.012  26.984  1.00 80.00           C  
ATOM     27  CB  GLU A   4     -12.898  -3.508  27.156  1.00 80.00           C  
ATOM     28  O   GLU A   4     -10.055  -3.059  26.312  1.00 80.00           O  
ATOM     29  CG  GLU A   4     -14.172  -3.592  27.984  1.00 80.00           C  
ATOM     30  CD  GLU A   4     -15.336  -4.219  27.234  1.00 80.00           C  
ATOM     31  OE1 GLU A   4     -16.328  -4.609  27.875  1.00 80.00           O  
ATOM     32  OE2 GLU A   4     -15.250  -4.316  25.984  1.00 80.00           O  
ATOM     33  N   THR A   5      -9.633  -5.031  27.234  1.00 89.50           N  
ATOM     34  CA  THR A   5      -8.508  -5.375  26.375  1.00 89.50           C  
ATOM     35  C   THR A   5      -8.773  -6.691  25.656  1.00 89.50           C  
ATOM     36  CB  THR A   5      -7.203  -5.480  27.188  1.00 89.50           C  
ATOM     37  O   THR A   5      -9.438  -7.582  26.188  1.00 89.50           O  
ATOM     38  CG2 THR A   5      -6.887  -4.168  27.891  1.00 89.50           C  
ATOM     39  OG1 THR A   5      -7.328  -6.520  28.156  1.00 89.50           O  
ATOM     40  N   SER A   6      -8.398  -6.707  24.375  1.00 93.00           N  
ATOM     41  CA  SER A   6      -8.578  -7.938  23.609  1.00 93.00           C  
ATOM     42  C   SER A   6      -7.555  -8.039  22.484  1.00 93.00           C  
ATOM     43  CB  SER A   6      -9.992  -8.016  23.047  1.00 93.00           C  
ATOM     44  O   SER A   6      -7.000  -7.027  22.047  1.00 93.00           O  
ATOM     45  OG  SER A   6     -10.219  -6.969  22.125  1.00 93.00           O  
ATOM     46  N   TYR A   7      -7.215  -9.305  22.094  1.00 95.81           N  
ATOM     47  CA  TYR A   7      -6.457  -9.617  20.891  1.00 95.81           C  
ATOM     48  C   TYR A   7      -7.391  -9.898  19.719  1.00 95.81           C  
ATOM     49  CB  TYR A   7      -5.535 -10.812  21.125  1.00 95.81           C  
ATOM     50  O   TYR A   7      -8.531 -10.320  19.906  1.00 95.81           O  
ATOM     51  CG  TYR A   7      -4.512 -10.586  22.203  1.00 95.81           C  
ATOM     52  CD1 TYR A   7      -3.279 -10.008  21.922  1.00 95.81           C  
ATOM     53  CD2 TYR A   7      -4.770 -10.961  23.516  1.00 95.81           C  
ATOM     54  CE1 TYR A   7      -2.332  -9.797  22.906  1.00 95.81           C  
ATOM     55  CE2 TYR A   7      -3.830 -10.758  24.516  1.00 95.81           C  
ATOM     56  OH  TYR A   7      -1.682  -9.977  25.203  1.00 95.81           O  
ATOM     57  CZ  TYR A   7      -2.615 -10.180  24.219  1.00 95.81           C  
ATOM     58  N   TYR A   8      -6.898  -9.562  18.531  1.00 95.38           N  
ATOM     59  CA  TYR A   8      -7.738  -9.844  17.359  1.00 95.38           C  
ATOM     60  C   TYR A   8      -6.891 -10.133  16.141  1.00 95.38           C  
ATOM     61  CB  TYR A   8      -8.680  -8.664  17.078  1.00 95.38           C  
ATOM     62  O   TYR A   8      -5.688  -9.859  16.125  1.00 95.38           O  
ATOM     63  CG  TYR A   8      -7.965  -7.414  16.641  1.00 95.38           C  
ATOM     64  CD1 TYR A   8      -7.527  -6.465  17.562  1.00 95.38           C  
ATOM     65  CD2 TYR A   8      -7.730  -7.176  15.281  1.00 95.38           C  
ATOM     66  CE1 TYR A   8      -6.871  -5.309  17.141  1.00 95.38           C  
ATOM     67  CE2 TYR A   8      -7.078  -6.020  14.859  1.00 95.38           C  
ATOM     68  OH  TYR A   8      -6.004  -3.955  15.383  1.00 95.38           O  
ATOM     69  CZ  TYR A   8      -6.652  -5.098  15.797  1.00 95.38           C  
ATOM     70  N   VAL A   9      -7.473 -10.766  15.227  1.00 97.19           N  
ATOM     71  CA  VAL A   9      -6.914 -11.023  13.906  1.00 97.19           C  
ATOM     72  C   VAL A   9      -7.824 -10.422  12.836  1.00 97.19           C  
ATOM     73  CB  VAL A   9      -6.711 -12.531  13.648  1.00 97.19           C  
ATOM     74  O   VAL A   9      -9.047 -10.383  13.008  1.00 97.19           O  
ATOM     75  CG1 VAL A   9      -5.672 -13.109  14.609  1.00 97.19           C  
ATOM     76  CG2 VAL A   9      -8.039 -13.273  13.789  1.00 97.19           C  
ATOM     77  N   ARG A  10      -7.109  -9.906  11.688  1.00 96.12           N  
ATOM     78  CA  ARG A  10      -7.859  -9.320  10.578  1.00 96.12           C  
ATOM     79  C   ARG A  10      -7.449  -9.945   9.250  1.00 96.12           C  
ATOM     80  CB  ARG A  10      -7.656  -7.805  10.531  1.00 96.12           C  
ATOM     81  O   ARG A  10      -6.270 -10.219   9.023  1.00 96.12           O  
ATOM     82  CG  ARG A  10      -8.297  -7.062  11.695  1.00 96.12           C  
ATOM     83  CD  ARG A  10      -8.344  -5.559  11.445  1.00 96.12           C  
ATOM     84  NE  ARG A  10      -7.016  -5.016  11.172  1.00 96.12           N  
ATOM     85  NH1 ARG A  10      -7.773  -2.934  10.523  1.00 96.12           N  
ATOM     86  NH2 ARG A  10      -5.527  -3.393  10.516  1.00 96.12           N  
ATOM     87  CZ  ARG A  10      -6.773  -3.783  10.734  1.00 96.12           C  
ATOM     88  N   LEU A  11      -8.406 -10.219   8.562  1.00 96.56           N  
ATOM     89  CA  LEU A  11      -8.242 -10.562   7.160  1.00 96.56           C  
ATOM     90  C   LEU A  11      -8.938  -9.547   6.262  1.00 96.56           C  
ATOM     91  CB  LEU A  11      -8.805 -11.961   6.883  1.00 96.56           C  
ATOM     92  O   LEU A  11     -10.086  -9.180   6.508  1.00 96.56           O  
ATOM     93  CG  LEU A  11      -8.547 -12.539   5.488  1.00 96.56           C  
ATOM     94  CD1 LEU A  11      -7.055 -12.773   5.281  1.00 96.56           C  
ATOM     95  CD2 LEU A  11      -9.328 -13.828   5.289  1.00 96.56           C  
ATOM     96  N   GLN A  12      -8.172  -9.117   5.234  1.00 94.62           N  
ATOM     97  CA  GLN A  12      -8.766  -8.016   4.480  1.00 94.62           C  
ATOM     98  C   GLN A  12      -8.484  -8.156   2.988  1.00 94.62           C  
ATOM     99  CB  GLN A  12      -8.234  -6.672   4.988  1.00 94.62           C  
ATOM    100  O   GLN A  12      -7.461  -8.719   2.594  1.00 94.62           O  
ATOM    101  CG  GLN A  12      -6.746  -6.461   4.730  1.00 94.62           C  
ATOM    102  CD  GLN A  12      -6.199  -5.234   5.430  1.00 94.62           C  
ATOM    103  NE2 GLN A  12      -5.625  -4.316   4.660  1.00 94.62           N  
ATOM    104  OE1 GLN A  12      -6.289  -5.109   6.656  1.00 94.62           O  
ATOM    105  N   TYR A  13      -9.422  -7.684   2.223  1.00 95.75           N  
ATOM    106  CA  TYR A  13      -9.297  -7.395   0.799  1.00 95.75           C  
ATOM    107  C   TYR A  13      -9.164  -5.898   0.552  1.00 95.75           C  
ATOM    108  CB  TYR A  13     -10.508  -7.945   0.034  1.00 95.75           C  
ATOM    109  O   TYR A  13      -9.914  -5.098   1.123  1.00 95.75           O  
ATOM    110  CG  TYR A  13     -10.570  -7.492  -1.405  1.00 95.75           C  
ATOM    111  CD1 TYR A  13     -11.375  -6.414  -1.781  1.00 95.75           C  
ATOM    112  CD2 TYR A  13      -9.836  -8.141  -2.391  1.00 95.75           C  
ATOM    113  CE1 TYR A  13     -11.438  -5.996  -3.105  1.00 95.75           C  
ATOM    114  CE2 TYR A  13      -9.891  -7.727  -3.717  1.00 95.75           C  
ATOM    115  OH  TYR A  13     -10.750  -6.246  -5.379  1.00 95.75           O  
ATOM    116  CZ  TYR A  13     -10.695  -6.656  -4.066  1.00 95.75           C  
ATOM    117  N   ASN A  14      -8.203  -5.559  -0.316  1.00 90.88           N  
ATOM    118  CA  ASN A  14      -8.008  -4.160  -0.688  1.00 90.88           C  
ATOM    119  C   ASN A  14      -8.203  -3.947  -2.188  1.00 90.88           C  
ATOM    120  CB  ASN A  14      -6.625  -3.680  -0.256  1.00 90.88           C  
ATOM    121  O   ASN A  14      -7.469  -4.520  -2.998  1.00 90.88           O  
ATOM    122  CG  ASN A  14      -6.422  -3.748   1.245  1.00 90.88           C  
ATOM    123  ND2 ASN A  14      -5.434  -4.523   1.677  1.00 90.88           N  
ATOM    124  OD1 ASN A  14      -7.152  -3.109   2.010  1.00 90.88           O  
ATOM    125  N   GLY A  15      -9.328  -3.246  -2.518  1.00 87.94           N  
ATOM    126  CA  GLY A  15      -9.461  -2.811  -3.900  1.00 87.94           C  
ATOM    127  C   GLY A  15      -8.734  -1.507  -4.184  1.00 87.94           C  
ATOM    128  O   GLY A  15      -9.070  -0.467  -3.613  1.00 87.94           O  
ATOM    129  N   GLU A  16      -7.719  -1.536  -5.043  1.00 86.19           N  
ATOM    130  CA  GLU A  16      -6.984  -0.327  -5.398  1.00 86.19           C  
ATOM    131  C   GLU A  16      -7.602   0.356  -6.617  1.00 86.19           C  
ATOM    132  CB  GLU A  16      -5.512  -0.653  -5.668  1.00 86.19           C  
ATOM    133  O   GLU A  16      -7.766  -0.268  -7.668  1.00 86.19           O  
ATOM    134  CG  GLU A  16      -4.789  -1.259  -4.477  1.00 86.19           C  
ATOM    135  CD  GLU A  16      -3.420  -1.820  -4.824  1.00 86.19           C  
ATOM    136  OE1 GLU A  16      -2.672  -2.217  -3.902  1.00 86.19           O  
ATOM    137  OE2 GLU A  16      -3.092  -1.864  -6.031  1.00 86.19           O  
ATOM    138  N   PHE A  17      -8.008   1.559  -6.473  1.00 83.75           N  
ATOM    139  CA  PHE A  17      -8.742   2.266  -7.516  1.00 83.75           C  
ATOM    140  C   PHE A  17      -7.828   3.229  -8.266  1.00 83.75           C  
ATOM    141  CB  PHE A  17      -9.930   3.029  -6.914  1.00 83.75           C  
ATOM    142  O   PHE A  17      -7.977   3.424  -9.469  1.00 83.75           O  
ATOM    143  CG  PHE A  17     -10.867   2.164  -6.117  1.00 83.75           C  
ATOM    144  CD1 PHE A  17     -11.602   1.157  -6.734  1.00 83.75           C  
ATOM    145  CD2 PHE A  17     -11.016   2.355  -4.750  1.00 83.75           C  
ATOM    146  CE1 PHE A  17     -12.469   0.354  -6.000  1.00 83.75           C  
ATOM    147  CE2 PHE A  17     -11.883   1.558  -4.012  1.00 83.75           C  
ATOM    148  CZ  PHE A  17     -12.609   0.558  -4.637  1.00 83.75           C  
ATOM    149  N   LEU A  18      -6.953   3.801  -7.488  1.00 83.19           N  
ATOM    150  CA  LEU A  18      -6.172   4.875  -8.086  1.00 83.19           C  
ATOM    151  C   LEU A  18      -4.711   4.797  -7.656  1.00 83.19           C  
ATOM    152  CB  LEU A  18      -6.754   6.242  -7.707  1.00 83.19           C  
ATOM    153  O   LEU A  18      -4.406   4.895  -6.465  1.00 83.19           O  
ATOM    154  CG  LEU A  18      -6.215   7.445  -8.477  1.00 83.19           C  
ATOM    155  CD1 LEU A  18      -6.637   7.375  -9.938  1.00 83.19           C  
ATOM    156  CD2 LEU A  18      -6.695   8.750  -7.840  1.00 83.19           C  
ATOM    157  N   PRO A  19      -3.779   4.531  -8.625  1.00 82.88           N  
ATOM    158  CA  PRO A  19      -2.365   4.746  -8.305  1.00 82.88           C  
ATOM    159  C   PRO A  19      -1.957   6.215  -8.398  1.00 82.88           C  
ATOM    160  CB  PRO A  19      -1.636   3.912  -9.359  1.00 82.88           C  
ATOM    161  O   PRO A  19      -1.256   6.609  -9.328  1.00 82.88           O  
ATOM    162  CG  PRO A  19      -2.549   3.908 -10.547  1.00 82.88           C  
ATOM    163  CD  PRO A  19      -3.967   3.979 -10.055  1.00 82.88           C  
ATOM    164  N   LEU A  20      -2.463   6.980  -7.414  1.00 78.69           N  
ATOM    165  CA  LEU A  20      -2.527   8.438  -7.430  1.00 78.69           C  
ATOM    166  C   LEU A  20      -1.158   9.039  -7.727  1.00 78.69           C  
ATOM    167  CB  LEU A  20      -3.053   8.961  -6.094  1.00 78.69           C  
ATOM    168  O   LEU A  20      -1.032   9.914  -8.586  1.00 78.69           O  
ATOM    169  CG  LEU A  20      -3.371  10.461  -6.031  1.00 78.69           C  
ATOM    170  CD1 LEU A  20      -4.465  10.812  -7.035  1.00 78.69           C  
ATOM    171  CD2 LEU A  20      -3.789  10.859  -4.617  1.00 78.69           C  
ATOM    172  N   PHE A  21      -0.096   8.578  -7.090  1.00 86.06           N  
ATOM    173  CA  PHE A  21       1.216   9.203  -7.207  1.00 86.06           C  
ATOM    174  C   PHE A  21       2.262   8.188  -7.656  1.00 86.06           C  
ATOM    175  CB  PHE A  21       1.635   9.828  -5.875  1.00 86.06           C  
ATOM    176  O   PHE A  21       3.463   8.445  -7.566  1.00 86.06           O  
ATOM    177  CG  PHE A  21       0.663  10.859  -5.359  1.00 86.06           C  
ATOM    178  CD1 PHE A  21       0.490  12.070  -6.020  1.00 86.06           C  
ATOM    179  CD2 PHE A  21      -0.079  10.609  -4.211  1.00 86.06           C  
ATOM    180  CE1 PHE A  21      -0.409  13.016  -5.543  1.00 86.06           C  
ATOM    181  CE2 PHE A  21      -0.979  11.555  -3.729  1.00 86.06           C  
ATOM    182  CZ  PHE A  21      -1.143  12.758  -4.395  1.00 86.06           C  
ATOM    183  N   THR A  22       1.749   7.066  -8.125  1.00 90.06           N  
ATOM    184  CA  THR A  22       2.672   6.008  -8.508  1.00 90.06           C  
ATOM    185  C   THR A  22       3.500   6.418  -9.727  1.00 90.06           C  
ATOM    186  CB  THR A  22       1.923   4.695  -8.812  1.00 90.06           C  
ATOM    187  O   THR A  22       2.951   6.887 -10.727  1.00 90.06           O  
ATOM    188  CG2 THR A  22       2.889   3.596  -9.242  1.00 90.06           C  
ATOM    189  OG1 THR A  22       1.215   4.273  -7.645  1.00 90.06           O  
ATOM    190  N   LYS A  23       4.855   6.258  -9.609  1.00 90.06           N  
ATOM    191  CA  LYS A  23       5.754   6.574 -10.719  1.00 90.06           C  
ATOM    192  C   LYS A  23       7.070   5.809 -10.594  1.00 90.06           C  
ATOM    193  CB  LYS A  23       6.023   8.078 -10.781  1.00 90.06           C  
ATOM    194  O   LYS A  23       7.414   5.328  -9.508  1.00 90.06           O  
ATOM    195  CG  LYS A  23       6.789   8.617  -9.578  1.00 90.06           C  
ATOM    196  CD  LYS A  23       7.016  10.117  -9.695  1.00 90.06           C  
ATOM    197  CE  LYS A  23       7.781  10.664  -8.492  1.00 90.06           C  
ATOM    198  NZ  LYS A  23       7.969  12.141  -8.578  1.00 90.06           N  
ATOM    199  N   VAL A  24       7.707   5.695 -11.719  1.00 90.88           N  
ATOM    200  CA  VAL A  24       9.070   5.172 -11.781  1.00 90.88           C  
ATOM    201  C   VAL A  24       9.992   6.211 -12.406  1.00 90.88           C  
ATOM    202  CB  VAL A  24       9.125   3.852 -12.578  1.00 90.88           C  
ATOM    203  O   VAL A  24       9.922   6.469 -13.609  1.00 90.88           O  
ATOM    204  CG1 VAL A  24      10.531   3.254 -12.531  1.00 90.88           C  
ATOM    205  CG2 VAL A  24       8.102   2.854 -12.047  1.00 90.88           C  
ATOM    206  N   ASP A  25      10.836   6.789 -11.492  1.00 90.56           N  
ATOM    207  CA  ASP A  25      11.828   7.715 -12.031  1.00 90.56           C  
ATOM    208  C   ASP A  25      12.805   6.996 -12.961  1.00 90.56           C  
ATOM    209  CB  ASP A  25      12.594   8.398 -10.898  1.00 90.56           C  
ATOM    210  O   ASP A  25      13.266   5.895 -12.656  1.00 90.56           O  
ATOM    211  CG  ASP A  25      11.750   9.398 -10.125  1.00 90.56           C  
ATOM    212  OD1 ASP A  25      10.633   9.734 -10.586  1.00 90.56           O  
ATOM    213  OD2 ASP A  25      12.195   9.844  -9.047  1.00 90.56           O  
ATOM    214  N   GLY A  26      13.070   7.539 -14.078  1.00 87.81           N  
ATOM    215  CA  GLY A  26      13.945   6.938 -15.062  1.00 87.81           C  
ATOM    216  C   GLY A  26      13.203   6.305 -16.219  1.00 87.81           C  
ATOM    217  O   GLY A  26      13.805   5.918 -17.219  1.00 87.81           O  
ATOM    218  N   ILE A  27      11.836   6.172 -15.977  1.00 86.25           N  
ATOM    219  CA  ILE A  27      10.977   5.641 -17.031  1.00 86.25           C  
ATOM    220  C   ILE A  27       9.859   6.641 -17.328  1.00 86.25           C  
ATOM    221  CB  ILE A  27      10.375   4.273 -16.625  1.00 86.25           C  
ATOM    222  O   ILE A  27       9.156   7.094 -16.422  1.00 86.25           O  
ATOM    223  CG1 ILE A  27      11.484   3.256 -16.375  1.00 86.25           C  
ATOM    224  CG2 ILE A  27       9.414   3.773 -17.719  1.00 86.25           C  
ATOM    225  CD1 ILE A  27      11.000   1.932 -15.805  1.00 86.25           C  
ATOM    226  N   THR A  28       9.867   7.035 -18.578  1.00 81.69           N  
ATOM    227  CA  THR A  28       8.789   7.918 -19.016  1.00 81.69           C  
ATOM    228  C   THR A  28       7.734   7.141 -19.797  1.00 81.69           C  
ATOM    229  CB  THR A  28       9.328   9.070 -19.875  1.00 81.69           C  
ATOM    230  O   THR A  28       8.055   6.188 -20.500  1.00 81.69           O  
ATOM    231  CG2 THR A  28      10.258   9.977 -19.078  1.00 81.69           C  
ATOM    232  OG1 THR A  28      10.047   8.531 -21.000  1.00 81.69           O  
ATOM    233  N   TYR A  29       6.387   7.477 -19.438  1.00 77.38           N  
ATOM    234  CA  TYR A  29       5.207   6.953 -20.109  1.00 77.38           C  
ATOM    235  C   TYR A  29       4.488   8.055 -20.891  1.00 77.38           C  
ATOM    236  CB  TYR A  29       4.246   6.316 -19.094  1.00 77.38           C  
ATOM    237  O   TYR A  29       3.783   8.875 -20.297  1.00 77.38           O  
ATOM    238  CG  TYR A  29       3.189   5.441 -19.734  1.00 77.38           C  
ATOM    239  CD1 TYR A  29       1.841   5.777 -19.656  1.00 77.38           C  
ATOM    240  CD2 TYR A  29       3.541   4.277 -20.406  1.00 77.38           C  
ATOM    241  CE1 TYR A  29       0.865   4.973 -20.234  1.00 77.38           C  
ATOM    242  CE2 TYR A  29       2.574   3.467 -21.000  1.00 77.38           C  
ATOM    243  OH  TYR A  29       0.279   3.023 -21.484  1.00 77.38           O  
ATOM    244  CZ  TYR A  29       1.241   3.822 -20.906  1.00 77.38           C  
ATOM    245  N   LYS A  30       4.852   8.156 -22.172  1.00 77.06           N  
ATOM    246  CA  LYS A  30       4.344   9.289 -22.938  1.00 77.06           C  
ATOM    247  C   LYS A  30       3.598   8.812 -24.188  1.00 77.06           C  
ATOM    248  CB  LYS A  30       5.488  10.219 -23.344  1.00 77.06           C  
ATOM    249  O   LYS A  30       3.992   7.832 -24.812  1.00 77.06           O  
ATOM    250  CG  LYS A  30       6.156  10.922 -22.156  1.00 77.06           C  
ATOM    251  CD  LYS A  30       7.199  11.930 -22.625  1.00 77.06           C  
ATOM    252  CE  LYS A  30       7.828  12.672 -21.453  1.00 77.06           C  
ATOM    253  NZ  LYS A  30       8.852  13.656 -21.906  1.00 77.06           N  
ATOM    254  N   LYS A  31       2.410   9.469 -24.391  1.00 72.69           N  
ATOM    255  CA  LYS A  31       1.764   9.531 -25.703  1.00 72.69           C  
ATOM    256  C   LYS A  31       1.883  10.930 -26.297  1.00 72.69           C  
ATOM    257  CB  LYS A  31       0.292   9.133 -25.594  1.00 72.69           C  
ATOM    258  O   LYS A  31       1.300  11.883 -25.797  1.00 72.69           O  
ATOM    259  CG  LYS A  31      -0.419   9.016 -26.922  1.00 72.69           C  
ATOM    260  CD  LYS A  31      -1.877   8.609 -26.750  1.00 72.69           C  
ATOM    261  CE  LYS A  31      -2.596   8.516 -28.094  1.00 72.69           C  
ATOM    262  NZ  LYS A  31      -4.039   8.180 -27.922  1.00 72.69           N  
ATOM    263  N   ASP A  32       2.707  11.062 -27.359  1.00 74.31           N  
ATOM    264  CA  ASP A  32       2.967  12.375 -27.953  1.00 74.31           C  
ATOM    265  C   ASP A  32       3.529  13.336 -26.906  1.00 74.31           C  
ATOM    266  CB  ASP A  32       1.688  12.945 -28.562  1.00 74.31           C  
ATOM    267  O   ASP A  32       4.637  13.141 -26.406  1.00 74.31           O  
ATOM    268  CG  ASP A  32       1.141  12.094 -29.703  1.00 74.31           C  
ATOM    269  OD1 ASP A  32       1.938  11.531 -30.469  1.00 74.31           O  
ATOM    270  OD2 ASP A  32      -0.100  12.000 -29.812  1.00 74.31           O  
ATOM    271  N   LYS A  33       2.662  14.500 -26.516  1.00 71.69           N  
ATOM    272  CA  LYS A  33       3.145  15.484 -25.547  1.00 71.69           C  
ATOM    273  C   LYS A  33       2.518  15.266 -24.172  1.00 71.69           C  
ATOM    274  CB  LYS A  33       2.848  16.906 -26.047  1.00 71.69           C  
ATOM    275  O   LYS A  33       2.779  16.031 -23.250  1.00 71.69           O  
ATOM    276  CG  LYS A  33       3.619  17.297 -27.297  1.00 71.69           C  
ATOM    277  CD  LYS A  33       3.438  18.781 -27.625  1.00 71.69           C  
ATOM    278  CE  LYS A  33       4.160  19.156 -28.906  1.00 71.69           C  
ATOM    279  NZ  LYS A  33       3.898  20.578 -29.281  1.00 71.69           N  
ATOM    280  N   SER A  34       1.699  14.117 -24.141  1.00 72.25           N  
ATOM    281  CA  SER A  34       0.984  13.953 -22.891  1.00 72.25           C  
ATOM    282  C   SER A  34       1.588  12.836 -22.047  1.00 72.25           C  
ATOM    283  CB  SER A  34      -0.497  13.672 -23.141  1.00 72.25           C  
ATOM    284  O   SER A  34       1.972  11.789 -22.578  1.00 72.25           O  
ATOM    285  OG  SER A  34      -1.094  14.727 -23.875  1.00 72.25           O  
ATOM    286  N   ASP A  35       1.682  13.039 -20.719  1.00 71.19           N  
ATOM    287  CA  ASP A  35       2.166  12.078 -19.719  1.00 71.19           C  
ATOM    288  C   ASP A  35       1.029  11.195 -19.203  1.00 71.19           C  
ATOM    289  CB  ASP A  35       2.838  12.805 -18.562  1.00 71.19           C  
ATOM    290  O   ASP A  35      -0.072  11.688 -18.953  1.00 71.19           O  
ATOM    291  CG  ASP A  35       4.117  13.523 -18.969  1.00 71.19           C  
ATOM    292  OD1 ASP A  35       4.812  13.047 -19.891  1.00 71.19           O  
ATOM    293  OD2 ASP A  35       4.434  14.562 -18.344  1.00 71.19           O  
ATOM    294  N   TYR A  36       1.320   9.906 -19.281  1.00 74.31           N  
ATOM    295  CA  TYR A  36       0.409   8.938 -18.688  1.00 74.31           C  
ATOM    296  C   TYR A  36       1.059   8.250 -17.484  1.00 74.31           C  
ATOM    297  CB  TYR A  36      -0.028   7.895 -19.719  1.00 74.31           C  
ATOM    298  O   TYR A  36       2.283   8.266 -17.344  1.00 74.31           O  
ATOM    299  CG  TYR A  36      -0.982   8.430 -20.750  1.00 74.31           C  
ATOM    300  CD1 TYR A  36      -2.355   8.242 -20.625  1.00 74.31           C  
ATOM    301  CD2 TYR A  36      -0.511   9.133 -21.859  1.00 74.31           C  
ATOM    302  CE1 TYR A  36      -3.238   8.727 -21.594  1.00 74.31           C  
ATOM    303  CE2 TYR A  36      -1.384   9.633 -22.812  1.00 74.31           C  
ATOM    304  OH  TYR A  36      -3.613   9.914 -23.625  1.00 74.31           O  
ATOM    305  CZ  TYR A  36      -2.744   9.422 -22.672  1.00 74.31           C  
ATOM    306  N   SER A  37       0.221   7.695 -16.672  1.00 74.50           N  
ATOM    307  CA  SER A  37       0.729   6.840 -15.609  1.00 74.50           C  
ATOM    308  C   SER A  37       1.211   5.500 -16.156  1.00 74.50           C  
ATOM    309  CB  SER A  37      -0.348   6.605 -14.547  1.00 74.50           C  
ATOM    310  O   SER A  37       0.491   4.836 -16.906  1.00 74.50           O  
ATOM    311  OG  SER A  37       0.128   5.742 -13.523  1.00 74.50           O  
ATOM    312  N   PRO A  38       2.436   5.094 -15.820  1.00 78.06           N  
ATOM    313  CA  PRO A  38       2.951   3.824 -16.344  1.00 78.06           C  
ATOM    314  C   PRO A  38       2.211   2.613 -15.781  1.00 78.06           C  
ATOM    315  CB  PRO A  38       4.414   3.828 -15.891  1.00 78.06           C  
ATOM    316  O   PRO A  38       2.225   1.540 -16.391  1.00 78.06           O  
ATOM    317  CG  PRO A  38       4.449   4.762 -14.719  1.00 78.06           C  
ATOM    318  CD  PRO A  38       3.398   5.816 -14.922  1.00 78.06           C  
ATOM    319  N   LEU A  39       1.522   2.783 -14.688  1.00 86.00           N  
ATOM    320  CA  LEU A  39       0.877   1.668 -14.008  1.00 86.00           C  
ATOM    321  C   LEU A  39      -0.602   1.956 -13.773  1.00 86.00           C  
ATOM    322  CB  LEU A  39       1.570   1.386 -12.672  1.00 86.00           C  
ATOM    323  O   LEU A  39      -0.999   3.115 -13.633  1.00 86.00           O  
ATOM    324  CG  LEU A  39       3.053   1.017 -12.742  1.00 86.00           C  
ATOM    325  CD1 LEU A  39       3.668   1.023 -11.344  1.00 86.00           C  
ATOM    326  CD2 LEU A  39       3.234  -0.344 -13.406  1.00 86.00           C  
ATOM    327  N   LYS A  40      -1.384   0.922 -13.852  1.00 87.62           N  
ATOM    328  CA  LYS A  40      -2.811   0.995 -13.547  1.00 87.62           C  
ATOM    329  C   LYS A  40      -3.184   0.030 -12.430  1.00 87.62           C  
ATOM    330  CB  LYS A  40      -3.641   0.694 -14.797  1.00 87.62           C  
ATOM    331  O   LYS A  40      -2.480  -0.953 -12.188  1.00 87.62           O  
ATOM    332  CG  LYS A  40      -3.480  -0.726 -15.320  1.00 87.62           C  
ATOM    333  CD  LYS A  40      -4.336  -0.966 -16.562  1.00 87.62           C  
ATOM    334  CE  LYS A  40      -4.180  -2.387 -17.078  1.00 87.62           C  
ATOM    335  NZ  LYS A  40      -4.977  -2.613 -18.328  1.00 87.62           N  
ATOM    336  N   PRO A  41      -4.289   0.371 -11.734  1.00 87.88           N  
ATOM    337  CA  PRO A  41      -4.707  -0.505 -10.641  1.00 87.88           C  
ATOM    338  C   PRO A  41      -5.059  -1.914 -11.109  1.00 87.88           C  
ATOM    339  CB  PRO A  41      -5.941   0.204 -10.070  1.00 87.88           C  
ATOM    340  O   PRO A  41      -5.555  -2.090 -12.227  1.00 87.88           O  
ATOM    341  CG  PRO A  41      -5.871   1.592 -10.625  1.00 87.88           C  
ATOM    342  CD  PRO A  41      -5.051   1.563 -11.883  1.00 87.88           C  
ATOM    343  N   SER A  42      -4.789  -2.969 -10.273  1.00 84.31           N  
ATOM    344  CA  SER A  42      -5.223  -4.340 -10.516  1.00 84.31           C  
ATOM    345  C   SER A  42      -6.465  -4.684  -9.703  1.00 84.31           C  
ATOM    346  CB  SER A  42      -4.098  -5.324 -10.188  1.00 84.31           C  
ATOM    347  O   SER A  42      -7.176  -5.641 -10.023  1.00 84.31           O  
ATOM    348  OG  SER A  42      -3.869  -5.375  -8.789  1.00 84.31           O  
ATOM    349  N   PHE A  43      -6.719  -3.959  -8.719  1.00 83.94           N  
ATOM    350  CA  PHE A  43      -7.832  -4.145  -7.793  1.00 83.94           C  
ATOM    351  C   PHE A  43      -7.629  -5.398  -6.949  1.00 83.94           C  
ATOM    352  CB  PHE A  43      -9.156  -4.230  -8.555  1.00 83.94           C  
ATOM    353  O   PHE A  43      -8.578  -5.926  -6.371  1.00 83.94           O  
ATOM    354  CG  PHE A  43      -9.586  -2.932  -9.180  1.00 83.94           C  
ATOM    355  CD1 PHE A  43     -10.266  -1.977  -8.438  1.00 83.94           C  
ATOM    356  CD2 PHE A  43      -9.297  -2.666 -10.516  1.00 83.94           C  
ATOM    357  CE1 PHE A  43     -10.664  -0.773  -9.016  1.00 83.94           C  
ATOM    358  CE2 PHE A  43      -9.688  -1.466 -11.102  1.00 83.94           C  
ATOM    359  CZ  PHE A  43     -10.375  -0.521 -10.352  1.00 83.94           C  
ATOM    360  N   ILE A  44      -6.398  -5.914  -7.016  1.00 82.94           N  
ATOM    361  CA  ILE A  44      -6.086  -7.109  -6.234  1.00 82.94           C  
ATOM    362  C   ILE A  44      -5.039  -6.773  -5.176  1.00 82.94           C  
ATOM    363  CB  ILE A  44      -5.590  -8.258  -7.137  1.00 82.94           C  
ATOM    364  O   ILE A  44      -3.887  -6.480  -5.504  1.00 82.94           O  
ATOM    365  CG1 ILE A  44      -6.676  -8.656  -8.141  1.00 82.94           C  
ATOM    366  CG2 ILE A  44      -5.160  -9.461  -6.289  1.00 82.94           C  
ATOM    367  CD1 ILE A  44      -6.227  -9.695  -9.156  1.00 82.94           C  
ATOM    368  N   ALA A  45      -5.492  -6.758  -3.994  1.00 88.62           N  
ATOM    369  CA  ALA A  45      -4.645  -6.605  -2.814  1.00 88.62           C  
ATOM    370  C   ALA A  45      -5.312  -7.207  -1.579  1.00 88.62           C  
ATOM    371  CB  ALA A  45      -4.316  -5.137  -2.578  1.00 88.62           C  
ATOM    372  O   ALA A  45      -6.535  -7.148  -1.439  1.00 88.62           O  
ATOM    373  N   GLY A  46      -4.520  -7.914  -0.812  1.00 92.69           N  
ATOM    374  CA  GLY A  46      -5.055  -8.477   0.418  1.00 92.69           C  
ATOM    375  C   GLY A  46      -3.980  -8.820   1.435  1.00 92.69           C  
ATOM    376  O   GLY A  46      -2.789  -8.797   1.116  1.00 92.69           O  
ATOM    377  N   GLY A  47      -4.410  -8.922   2.633  1.00 95.50           N  
ATOM    378  CA  GLY A  47      -3.469  -9.250   3.691  1.00 95.50           C  
ATOM    379  C   GLY A  47      -4.145  -9.570   5.012  1.00 95.50           C  
ATOM    380  O   GLY A  47      -5.348  -9.836   5.051  1.00 95.50           O  
ATOM    381  N   GLY A  48      -3.324  -9.719   5.988  1.00 97.56           N  
ATOM    382  CA  GLY A  48      -3.760 -10.016   7.344  1.00 97.56           C  
ATOM    383  C   GLY A  48      -3.000  -9.242   8.398  1.00 97.56           C  
ATOM    384  O   GLY A  48      -1.951  -8.656   8.117  1.00 97.56           O  
ATOM    385  N   ALA A  49      -3.641  -9.258   9.578  1.00 98.12           N  
ATOM    386  CA  ALA A  49      -3.012  -8.539  10.680  1.00 98.12           C  
ATOM    387  C   ALA A  49      -3.311  -9.219  12.016  1.00 98.12           C  
ATOM    388  CB  ALA A  49      -3.482  -7.086  10.711  1.00 98.12           C  
ATOM    389  O   ALA A  49      -4.324  -9.914  12.156  1.00 98.12           O  
ATOM    390  N   PHE A  50      -2.428  -9.023  12.961  1.00 98.50           N  
ATOM    391  CA  PHE A  50      -2.582  -9.383  14.367  1.00 98.50           C  
ATOM    392  C   PHE A  50      -2.439  -8.156  15.258  1.00 98.50           C  
ATOM    393  CB  PHE A  50      -1.554 -10.445  14.766  1.00 98.50           C  
ATOM    394  O   PHE A  50      -1.479  -7.395  15.125  1.00 98.50           O  
ATOM    395  CG  PHE A  50      -1.664 -10.891  16.203  1.00 98.50           C  
ATOM    396  CD1 PHE A  50      -0.855 -10.328  17.188  1.00 98.50           C  
ATOM    397  CD2 PHE A  50      -2.578 -11.867  16.578  1.00 98.50           C  
ATOM    398  CE1 PHE A  50      -0.956 -10.734  18.516  1.00 98.50           C  
ATOM    399  CE2 PHE A  50      -2.686 -12.281  17.891  1.00 98.50           C  
ATOM    400  CZ  PHE A  50      -1.872 -11.711  18.859  1.00 98.50           C  
ATOM    401  N   GLY A  51      -3.502  -8.039  16.156  1.00 97.88           N  
ATOM    402  CA  GLY A  51      -3.445  -6.773  16.875  1.00 97.88           C  
ATOM    403  C   GLY A  51      -3.982  -6.867  18.297  1.00 97.88           C  
ATOM    404  O   GLY A  51      -4.434  -7.930  18.719  1.00 97.88           O  
ATOM    405  N   TYR A  52      -3.814  -5.852  18.969  1.00 97.12           N  
ATOM    406  CA  TYR A  52      -4.250  -5.652  20.359  1.00 97.12           C  
ATOM    407  C   TYR A  52      -5.078  -4.379  20.484  1.00 97.12           C  
ATOM    408  CB  TYR A  52      -3.041  -5.586  21.297  1.00 97.12           C  
ATOM    409  O   TYR A  52      -4.711  -3.332  19.953  1.00 97.12           O  
ATOM    410  CG  TYR A  52      -3.414  -5.484  22.750  1.00 97.12           C  
ATOM    411  CD1 TYR A  52      -3.330  -4.270  23.438  1.00 97.12           C  
ATOM    412  CD2 TYR A  52      -3.848  -6.602  23.453  1.00 97.12           C  
ATOM    413  CE1 TYR A  52      -3.668  -4.172  24.781  1.00 97.12           C  
ATOM    414  CE2 TYR A  52      -4.191  -6.516  24.797  1.00 97.12           C  
ATOM    415  OH  TYR A  52      -4.438  -5.211  26.781  1.00 97.12           O  
ATOM    416  CZ  TYR A  52      -4.098  -5.301  25.453  1.00 97.12           C  
ATOM    417  N   LYS A  53      -6.246  -4.508  21.156  1.00 95.00           N  
ATOM    418  CA  LYS A  53      -7.125  -3.367  21.391  1.00 95.00           C  
ATOM    419  C   LYS A  53      -7.180  -3.023  22.875  1.00 95.00           C  
ATOM    420  CB  LYS A  53      -8.531  -3.652  20.875  1.00 95.00           C  
ATOM    421  O   LYS A  53      -7.363  -3.904  23.719  1.00 95.00           O  
ATOM    422  CG  LYS A  53      -9.516  -2.510  21.078  1.00 95.00           C  
ATOM    423  CD  LYS A  53     -10.883  -2.828  20.484  1.00 95.00           C  
ATOM    424  CE  LYS A  53     -11.883  -1.711  20.750  1.00 95.00           C  
ATOM    425  NZ  LYS A  53     -13.195  -1.983  20.094  1.00 95.00           N  
ATOM    426  N   MET A  54      -6.965  -1.762  23.188  1.00 93.88           N  
ATOM    427  CA  MET A  54      -7.145  -1.201  24.531  1.00 93.88           C  
ATOM    428  C   MET A  54      -8.109  -0.022  24.500  1.00 93.88           C  
ATOM    429  CB  MET A  54      -5.805  -0.762  25.109  1.00 93.88           C  
ATOM    430  O   MET A  54      -7.742   1.079  24.078  1.00 93.88           O  
ATOM    431  CG  MET A  54      -4.820  -1.903  25.312  1.00 93.88           C  
ATOM    432  SD  MET A  54      -3.197  -1.327  25.953  1.00 93.88           S  
ATOM    433  CE  MET A  54      -2.270  -2.887  25.922  1.00 93.88           C  
ATOM    434  N   ASP A  55      -9.289  -0.229  24.969  1.00 91.19           N  
ATOM    435  CA  ASP A  55     -10.320   0.807  24.938  1.00 91.19           C  
ATOM    436  C   ASP A  55     -10.562   1.314  23.531  1.00 91.19           C  
ATOM    437  CB  ASP A  55      -9.930   1.969  25.859  1.00 91.19           C  
ATOM    438  O   ASP A  55     -11.016   0.563  22.656  1.00 91.19           O  
ATOM    439  CG  ASP A  55      -9.898   1.581  27.328  1.00 91.19           C  
ATOM    440  OD1 ASP A  55     -10.656   0.670  27.734  1.00 91.19           O  
ATOM    441  OD2 ASP A  55      -9.117   2.195  28.094  1.00 91.19           O  
ATOM    442  N   ASP A  56     -10.172   2.596  23.250  1.00 93.38           N  
ATOM    443  CA  ASP A  56     -10.484   3.217  21.969  1.00 93.38           C  
ATOM    444  C   ASP A  56      -9.289   3.139  21.016  1.00 93.38           C  
ATOM    445  CB  ASP A  56     -10.898   4.676  22.172  1.00 93.38           C  
ATOM    446  O   ASP A  56      -9.383   3.570  19.859  1.00 93.38           O  
ATOM    447  CG  ASP A  56     -12.156   4.820  23.016  1.00 93.38           C  
ATOM    448  OD1 ASP A  56     -12.977   3.883  23.047  1.00 93.38           O  
ATOM    449  OD2 ASP A  56     -12.320   5.887  23.641  1.00 93.38           O  
ATOM    450  N   ILE A  57      -8.234   2.516  21.562  1.00 96.62           N  
ATOM    451  CA  ILE A  57      -7.020   2.457  20.750  1.00 96.62           C  
ATOM    452  C   ILE A  57      -6.746   1.012  20.328  1.00 96.62           C  
ATOM    453  CB  ILE A  57      -5.805   3.037  21.516  1.00 96.62           C  
ATOM    454  O   ILE A  57      -6.883   0.092  21.141  1.00 96.62           O  
ATOM    455  CG1 ILE A  57      -6.027   4.523  21.812  1.00 96.62           C  
ATOM    456  CG2 ILE A  57      -4.516   2.830  20.703  1.00 96.62           C  
ATOM    457  CD1 ILE A  57      -4.930   5.148  22.656  1.00 96.62           C  
ATOM    458  N   ARG A  58      -6.336   0.818  19.016  1.00 96.50           N  
ATOM    459  CA  ARG A  58      -5.938  -0.480  18.484  1.00 96.50           C  
ATOM    460  C   ARG A  58      -4.559  -0.406  17.828  1.00 96.50           C  
ATOM    461  CB  ARG A  58      -6.965  -0.985  17.469  1.00 96.50           C  
ATOM    462  O   ARG A  58      -4.230   0.577  17.156  1.00 96.50           O  
ATOM    463  CG  ARG A  58      -8.344  -1.232  18.047  1.00 96.50           C  
ATOM    464  CD  ARG A  58      -9.305  -1.808  17.016  1.00 96.50           C  
ATOM    465  NE  ARG A  58      -9.484  -0.902  15.891  1.00 96.50           N  
ATOM    466  NH1 ARG A  58     -10.938  -2.291  14.742  1.00 96.50           N  
ATOM    467  NH2 ARG A  58     -10.352  -0.258  13.859  1.00 96.50           N  
ATOM    468  CZ  ARG A  58     -10.258  -1.152  14.836  1.00 96.50           C  
ATOM    469  N   VAL A  59      -3.783  -1.358  18.125  1.00 98.25           N  
ATOM    470  CA  VAL A  59      -2.490  -1.485  17.453  1.00 98.25           C  
ATOM    471  C   VAL A  59      -2.391  -2.848  16.781  1.00 98.25           C  
ATOM    472  CB  VAL A  59      -1.322  -1.300  18.453  1.00 98.25           C  
ATOM    473  O   VAL A  59      -2.854  -3.855  17.312  1.00 98.25           O  
ATOM    474  CG1 VAL A  59       0.021  -1.441  17.734  1.00 98.25           C  
ATOM    475  CG2 VAL A  59      -1.423   0.058  19.141  1.00 98.25           C  
ATOM    476  N   ASP A  60      -1.852  -2.912  15.484  1.00 98.31           N  
ATOM    477  CA  ASP A  60      -1.682  -4.215  14.844  1.00 98.31           C  
ATOM    478  C   ASP A  60      -0.455  -4.227  13.938  1.00 98.31           C  
ATOM    479  CB  ASP A  60      -2.932  -4.590  14.047  1.00 98.31           C  
ATOM    480  O   ASP A  60       0.116  -3.176  13.641  1.00 98.31           O  
ATOM    481  CG  ASP A  60      -3.217  -3.633  12.906  1.00 98.31           C  
ATOM    482  OD1 ASP A  60      -2.273  -3.262  12.172  1.00 98.31           O  
ATOM    483  OD2 ASP A  60      -4.391  -3.244  12.734  1.00 98.31           O  
ATOM    484  N   VAL A  61       0.057  -5.395  13.781  1.00 98.56           N  
ATOM    485  CA  VAL A  61       1.065  -5.688  12.766  1.00 98.56           C  
ATOM    486  C   VAL A  61       0.400  -6.301  11.539  1.00 98.56           C  
ATOM    487  CB  VAL A  61       2.158  -6.633  13.312  1.00 98.56           C  
ATOM    488  O   VAL A  61      -0.309  -7.305  11.641  1.00 98.56           O  
ATOM    489  CG1 VAL A  61       3.203  -6.930  12.234  1.00 98.56           C  
ATOM    490  CG2 VAL A  61       2.818  -6.031  14.547  1.00 98.56           C  
ATOM    491  N   GLU A  62       0.646  -5.676  10.391  1.00 98.38           N  
ATOM    492  CA  GLU A  62      -0.088  -5.984   9.172  1.00 98.38           C  
ATOM    493  C   GLU A  62       0.860  -6.391   8.047  1.00 98.38           C  
ATOM    494  CB  GLU A  62      -0.940  -4.793   8.734  1.00 98.38           C  
ATOM    495  O   GLU A  62       1.903  -5.766   7.848  1.00 98.38           O  
ATOM    496  CG  GLU A  62      -1.714  -5.027   7.445  1.00 98.38           C  
ATOM    497  CD  GLU A  62      -2.443  -3.787   6.949  1.00 98.38           C  
ATOM    498  OE1 GLU A  62      -3.658  -3.875   6.660  1.00 98.38           O  
ATOM    499  OE2 GLU A  62      -1.796  -2.721   6.852  1.00 98.38           O  
ATOM    500  N   GLY A  63       0.583  -7.488   7.387  1.00 98.19           N  
ATOM    501  CA  GLY A  63       1.175  -7.875   6.117  1.00 98.19           C  
ATOM    502  C   GLY A  63       0.210  -7.766   4.949  1.00 98.19           C  
ATOM    503  O   GLY A  63      -0.927  -8.234   5.031  1.00 98.19           O  
ATOM    504  N   VAL A  64       0.729  -7.172   3.848  1.00 96.88           N  
ATOM    505  CA  VAL A  64      -0.166  -6.941   2.719  1.00 96.88           C  
ATOM    506  C   VAL A  64       0.570  -7.219   1.410  1.00 96.88           C  
ATOM    507  CB  VAL A  64      -0.726  -5.500   2.723  1.00 96.88           C  
ATOM    508  O   VAL A  64       1.742  -6.863   1.264  1.00 96.88           O  
ATOM    509  CG1 VAL A  64      -1.570  -5.246   1.475  1.00 96.88           C  
ATOM    510  CG2 VAL A  64      -1.546  -5.250   3.986  1.00 96.88           C  
ATOM    511  N   TYR A  65      -0.106  -7.828   0.551  1.00 96.44           N  
ATOM    512  CA  TYR A  65       0.338  -8.023  -0.825  1.00 96.44           C  
ATOM    513  C   TYR A  65      -0.517  -7.211  -1.793  1.00 96.44           C  
ATOM    514  CB  TYR A  65       0.291  -9.508  -1.201  1.00 96.44           C  
ATOM    515  O   TYR A  65      -1.746  -7.215  -1.696  1.00 96.44           O  
ATOM    516  CG  TYR A  65       0.631  -9.773  -2.646  1.00 96.44           C  
ATOM    517  CD1 TYR A  65      -0.371  -9.906  -3.605  1.00 96.44           C  
ATOM    518  CD2 TYR A  65       1.954  -9.898  -3.057  1.00 96.44           C  
ATOM    519  CE1 TYR A  65      -0.062 -10.164  -4.938  1.00 96.44           C  
ATOM    520  CE2 TYR A  65       2.275 -10.148  -4.387  1.00 96.44           C  
ATOM    521  OH  TYR A  65       1.572 -10.531  -6.637  1.00 96.44           O  
ATOM    522  CZ  TYR A  65       1.262 -10.281  -5.316  1.00 96.44           C  
ATOM    523  N   SER A  66       0.122  -6.535  -2.689  1.00 95.06           N  
ATOM    524  CA  SER A  66      -0.574  -5.777  -3.725  1.00 95.06           C  
ATOM    525  C   SER A  66       0.231  -5.742  -5.020  1.00 95.06           C  
ATOM    526  CB  SER A  66      -0.854  -4.352  -3.248  1.00 95.06           C  
ATOM    527  O   SER A  66       1.443  -5.965  -5.008  1.00 95.06           O  
ATOM    528  OG  SER A  66       0.350  -3.609  -3.146  1.00 95.06           O  
ATOM    529  N   TYR A  67      -0.485  -5.617  -6.109  1.00 93.12           N  
ATOM    530  CA  TYR A  67       0.272  -5.410  -7.340  1.00 93.12           C  
ATOM    531  C   TYR A  67      -0.468  -4.469  -8.281  1.00 93.12           C  
ATOM    532  CB  TYR A  67       0.540  -6.746  -8.039  1.00 93.12           C  
ATOM    533  O   TYR A  67      -1.688  -4.316  -8.188  1.00 93.12           O  
ATOM    534  CG  TYR A  67      -0.683  -7.344  -8.688  1.00 93.12           C  
ATOM    535  CD1 TYR A  67      -1.531  -8.188  -7.980  1.00 93.12           C  
ATOM    536  CD2 TYR A  67      -0.992  -7.066 -10.016  1.00 93.12           C  
ATOM    537  CE1 TYR A  67      -2.658  -8.750  -8.578  1.00 93.12           C  
ATOM    538  CE2 TYR A  67      -2.115  -7.617 -10.625  1.00 93.12           C  
ATOM    539  OH  TYR A  67      -4.055  -9.000 -10.492  1.00 93.12           O  
ATOM    540  CZ  TYR A  67      -2.941  -8.453  -9.898  1.00 93.12           C  
ATOM    541  N   LEU A  68       0.223  -3.639  -9.094  1.00 92.25           N  
ATOM    542  CA  LEU A  68      -0.224  -2.730 -10.141  1.00 92.25           C  
ATOM    543  C   LEU A  68       0.196  -3.240 -11.516  1.00 92.25           C  
ATOM    544  CB  LEU A  68       0.338  -1.325  -9.914  1.00 92.25           C  
ATOM    545  O   LEU A  68       1.266  -3.836 -11.664  1.00 92.25           O  
ATOM    546  CG  LEU A  68      -0.047  -0.648  -8.594  1.00 92.25           C  
ATOM    547  CD1 LEU A  68       0.682   0.684  -8.453  1.00 92.25           C  
ATOM    548  CD2 LEU A  68      -1.557  -0.449  -8.516  1.00 92.25           C  
ATOM    549  N   ASN A  69      -0.743  -3.043 -12.492  1.00 91.12           N  
ATOM    550  CA  ASN A  69      -0.495  -3.504 -13.852  1.00 91.12           C  
ATOM    551  C   ASN A  69       0.152  -2.414 -14.703  1.00 91.12           C  
ATOM    552  CB  ASN A  69      -1.794  -3.982 -14.500  1.00 91.12           C  
ATOM    553  O   ASN A  69      -0.032  -1.225 -14.438  1.00 91.12           O  
ATOM    554  CG  ASN A  69      -2.320  -5.262 -13.883  1.00 91.12           C  
ATOM    555  ND2 ASN A  69      -3.582  -5.246 -13.469  1.00 91.12           N  
ATOM    556  OD1 ASN A  69      -1.599  -6.258 -13.773  1.00 91.12           O  
ATOM    557  N   LYS A  70       0.875  -2.957 -15.594  1.00 87.94           N  
ATOM    558  CA  LYS A  70       1.353  -2.051 -16.625  1.00 87.94           C  
ATOM    559  C   LYS A  70       0.188  -1.393 -17.359  1.00 87.94           C  
ATOM    560  CB  LYS A  70       2.246  -2.795 -17.625  1.00 87.94           C  
ATOM    561  O   LYS A  70      -0.800  -2.055 -17.688  1.00 87.94           O  
ATOM    562  CG  LYS A  70       2.836  -1.908 -18.719  1.00 87.94           C  
ATOM    563  CD  LYS A  70       3.707  -2.707 -19.672  1.00 87.94           C  
ATOM    564  CE  LYS A  70       4.242  -1.834 -20.797  1.00 87.94           C  
ATOM    565  NZ  LYS A  70       5.121  -2.605 -21.734  1.00 87.94           N  
ATOM    566  N   ASN A  71       0.337  -0.107 -17.562  1.00 82.25           N  
ATOM    567  CA  ASN A  71      -0.680   0.616 -18.312  1.00 82.25           C  
ATOM    568  C   ASN A  71      -0.628   0.266 -19.797  1.00 82.25           C  
ATOM    569  CB  ASN A  71      -0.521   2.125 -18.125  1.00 82.25           C  
ATOM    570  O   ASN A  71       0.452   0.202 -20.391  1.00 82.25           O  
ATOM    571  CG  ASN A  71      -1.813   2.883 -18.359  1.00 82.25           C  
ATOM    572  ND2 ASN A  71      -1.823   4.164 -18.000  1.00 82.25           N  
ATOM    573  OD1 ASN A  71      -2.795   2.322 -18.859  1.00 82.25           O  
ATOM    574  N   ASP A  72      -1.807  -0.227 -20.359  1.00 80.38           N  
ATOM    575  CA  ASP A  72      -1.856  -0.694 -21.750  1.00 80.38           C  
ATOM    576  C   ASP A  72      -2.553   0.325 -22.641  1.00 80.38           C  
ATOM    577  CB  ASP A  72      -2.572  -2.045 -21.828  1.00 80.38           C  
ATOM    578  O   ASP A  72      -3.600   0.036 -23.219  1.00 80.38           O  
ATOM    579  CG  ASP A  72      -2.094  -2.896 -22.984  1.00 80.38           C  
ATOM    580  OD1 ASP A  72      -1.253  -2.428 -23.781  1.00 80.38           O  
ATOM    581  OD2 ASP A  72      -2.566  -4.047 -23.109  1.00 80.38           O  
ATOM    582  N   VAL A  73      -2.105   1.537 -22.609  1.00 74.94           N  
ATOM    583  CA  VAL A  73      -2.666   2.564 -23.484  1.00 74.94           C  
ATOM    584  C   VAL A  73      -2.068   2.436 -24.891  1.00 74.94           C  
ATOM    585  CB  VAL A  73      -2.412   3.982 -22.938  1.00 74.94           C  
ATOM    586  O   VAL A  73      -0.857   2.262 -25.047  1.00 74.94           O  
ATOM    587  CG1 VAL A  73      -2.988   5.043 -23.875  1.00 74.94           C  
ATOM    588  CG2 VAL A  73      -3.010   4.121 -21.531  1.00 74.94           C  
ATOM    589  N   LYS A  74      -2.975   2.326 -25.953  1.00 75.25           N  
ATOM    590  CA  LYS A  74      -2.566   2.215 -27.344  1.00 75.25           C  
ATOM    591  C   LYS A  74      -1.657   3.373 -27.750  1.00 75.25           C  
ATOM    592  CB  LYS A  74      -3.789   2.166 -28.266  1.00 75.25           C  
ATOM    593  O   LYS A  74      -1.804   4.488 -27.250  1.00 75.25           O  
ATOM    594  CG  LYS A  74      -4.590   0.876 -28.156  1.00 75.25           C  
ATOM    595  CD  LYS A  74      -5.656   0.793 -29.250  1.00 75.25           C  
ATOM    596  CE  LYS A  74      -6.480  -0.483 -29.125  1.00 75.25           C  
ATOM    597  NZ  LYS A  74      -7.539  -0.559 -30.172  1.00 75.25           N  
ATOM    598  N   ASP A  75      -0.502   3.064 -28.484  1.00 75.06           N  
ATOM    599  CA  ASP A  75       0.353   4.043 -29.141  1.00 75.06           C  
ATOM    600  C   ASP A  75       1.212   4.801 -28.141  1.00 75.06           C  
ATOM    601  CB  ASP A  75      -0.490   5.023 -29.969  1.00 75.06           C  
ATOM    602  O   ASP A  75       1.569   5.957 -28.359  1.00 75.06           O  
ATOM    603  CG  ASP A  75      -1.222   4.363 -31.125  1.00 75.06           C  
ATOM    604  OD1 ASP A  75      -0.664   3.436 -31.734  1.00 75.06           O  
ATOM    605  OD2 ASP A  75      -2.365   4.777 -31.406  1.00 75.06           O  
ATOM    606  N   VAL A  76       1.305   4.312 -26.859  1.00 74.56           N  
ATOM    607  CA  VAL A  76       2.230   4.852 -25.875  1.00 74.56           C  
ATOM    608  C   VAL A  76       3.557   4.098 -25.938  1.00 74.56           C  
ATOM    609  CB  VAL A  76       1.643   4.773 -24.438  1.00 74.56           C  
ATOM    610  O   VAL A  76       3.586   2.910 -26.266  1.00 74.56           O  
ATOM    611  CG1 VAL A  76       2.586   5.426 -23.438  1.00 74.56           C  
ATOM    612  CG2 VAL A  76       0.265   5.434 -24.391  1.00 74.56           C  
ATOM    613  N   THR A  77       4.633   4.871 -25.812  1.00 75.44           N  
ATOM    614  CA  THR A  77       5.965   4.270 -25.812  1.00 75.44           C  
ATOM    615  C   THR A  77       6.656   4.504 -24.469  1.00 75.44           C  
ATOM    616  CB  THR A  77       6.836   4.832 -26.953  1.00 75.44           C  
ATOM    617  O   THR A  77       6.488   5.559 -23.859  1.00 75.44           O  
ATOM    618  CG2 THR A  77       6.285   4.434 -28.312  1.00 75.44           C  
ATOM    619  OG1 THR A  77       6.867   6.262 -26.859  1.00 75.44           O  
ATOM    620  N   PHE A  78       7.211   3.471 -23.969  1.00 77.75           N  
ATOM    621  CA  PHE A  78       8.094   3.582 -22.812  1.00 77.75           C  
ATOM    622  C   PHE A  78       9.492   3.994 -23.234  1.00 77.75           C  
ATOM    623  CB  PHE A  78       8.148   2.258 -22.047  1.00 77.75           C  
ATOM    624  O   PHE A  78       9.977   3.582 -24.297  1.00 77.75           O  
ATOM    625  CG  PHE A  78       6.879   1.939 -21.297  1.00 77.75           C  
ATOM    626  CD1 PHE A  78       6.660   2.455 -20.016  1.00 77.75           C  
ATOM    627  CD2 PHE A  78       5.910   1.124 -21.859  1.00 77.75           C  
ATOM    628  CE1 PHE A  78       5.488   2.162 -19.328  1.00 77.75           C  
ATOM    629  CE2 PHE A  78       4.734   0.827 -21.172  1.00 77.75           C  
ATOM    630  CZ  PHE A  78       4.527   1.347 -19.906  1.00 77.75           C  
ATOM    631  N   ASP A  79      10.172   4.789 -22.516  1.00 78.31           N  
ATOM    632  CA  ASP A  79      11.586   5.137 -22.641  1.00 78.31           C  
ATOM    633  C   ASP A  79      12.289   5.031 -21.297  1.00 78.31           C  
ATOM    634  CB  ASP A  79      11.742   6.547 -23.219  1.00 78.31           C  
ATOM    635  O   ASP A  79      11.984   5.781 -20.359  1.00 78.31           O  
ATOM    636  CG  ASP A  79      13.195   6.934 -23.438  1.00 78.31           C  
ATOM    637  OD1 ASP A  79      14.070   6.043 -23.453  1.00 78.31           O  
ATOM    638  OD2 ASP A  79      13.469   8.148 -23.594  1.00 78.31           O  
ATOM    639  N   PRO A  80      13.336   4.051 -21.469  1.00 73.25           N  
ATOM    640  CA  PRO A  80      13.773   3.232 -22.594  1.00 73.25           C  
ATOM    641  C   PRO A  80      12.758   2.154 -22.969  1.00 73.25           C  
ATOM    642  CB  PRO A  80      15.078   2.607 -22.094  1.00 73.25           C  
ATOM    643  O   PRO A  80      11.992   1.696 -22.125  1.00 73.25           O  
ATOM    644  CG  PRO A  80      14.930   2.543 -20.609  1.00 73.25           C  
ATOM    645  CD  PRO A  80      14.016   3.654 -20.172  1.00 73.25           C  
ATOM    646  N   ALA A  81      12.594   1.840 -24.422  1.00 64.06           N  
ATOM    647  CA  ALA A  81      11.727   0.864 -25.078  1.00 64.06           C  
ATOM    648  C   ALA A  81      12.141  -0.562 -24.719  1.00 64.06           C  
ATOM    649  CB  ALA A  81      11.750   1.064 -26.578  1.00 64.06           C  
ATOM    650  O   ALA A  81      13.305  -0.812 -24.391  1.00 64.06           O  
ATOM    651  N   ASN A  82      11.219  -1.448 -24.031  1.00 61.03           N  
ATOM    652  CA  ASN A  82      11.312  -2.895 -23.875  1.00 61.03           C  
ATOM    653  C   ASN A  82      11.891  -3.268 -22.516  1.00 61.03           C  
ATOM    654  CB  ASN A  82      12.164  -3.506 -25.000  1.00 61.03           C  
ATOM    655  O   ASN A  82      12.289  -4.414 -22.297  1.00 61.03           O  
ATOM    656  CG  ASN A  82      11.469  -3.449 -26.344  1.00 61.03           C  
ATOM    657  ND2 ASN A  82      12.258  -3.402 -27.406  1.00 61.03           N  
ATOM    658  OD1 ASN A  82      10.242  -3.447 -26.422  1.00 61.03           O  
ATOM    659  N   THR A  83      11.633  -2.402 -21.484  1.00 71.81           N  
ATOM    660  CA  THR A  83      12.258  -2.658 -20.188  1.00 71.81           C  
ATOM    661  C   THR A  83      11.219  -2.619 -19.062  1.00 71.81           C  
ATOM    662  CB  THR A  83      13.367  -1.636 -19.891  1.00 71.81           C  
ATOM    663  O   THR A  83      11.562  -2.752 -17.891  1.00 71.81           O  
ATOM    664  CG2 THR A  83      14.312  -2.146 -18.797  1.00 71.81           C  
ATOM    665  OG1 THR A  83      14.117  -1.398 -21.094  1.00 71.81           O  
ATOM    666  N   ILE A  84       9.875  -2.658 -19.500  1.00 80.44           N  
ATOM    667  CA  ILE A  84       8.992  -2.471 -18.344  1.00 80.44           C  
ATOM    668  C   ILE A  84       8.297  -3.789 -18.016  1.00 80.44           C  
ATOM    669  CB  ILE A  84       7.941  -1.368 -18.609  1.00 80.44           C  
ATOM    670  O   ILE A  84       7.816  -4.492 -18.906  1.00 80.44           O  
ATOM    671  CG1 ILE A  84       8.633  -0.052 -18.984  1.00 80.44           C  
ATOM    672  CG2 ILE A  84       7.031  -1.184 -17.391  1.00 80.44           C  
ATOM    673  CD1 ILE A  84       7.680   1.119 -19.172  1.00 80.44           C  
ATOM    674  N   ALA A  85       8.344  -4.105 -16.812  1.00 87.81           N  
ATOM    675  CA  ALA A  85       7.656  -5.281 -16.281  1.00 87.81           C  
ATOM    676  C   ALA A  85       6.145  -5.152 -16.438  1.00 87.81           C  
ATOM    677  CB  ALA A  85       8.023  -5.484 -14.812  1.00 87.81           C  
ATOM    678  O   ALA A  85       5.613  -4.043 -16.516  1.00 87.81           O  
ATOM    679  N   ASP A  86       5.492  -6.266 -16.578  1.00 89.94           N  
ATOM    680  CA  ASP A  86       4.043  -6.305 -16.766  1.00 89.94           C  
ATOM    681  C   ASP A  86       3.326  -5.789 -15.516  1.00 89.94           C  
ATOM    682  CB  ASP A  86       3.578  -7.727 -17.078  1.00 89.94           C  
ATOM    683  O   ASP A  86       2.199  -5.297 -15.594  1.00 89.94           O  
ATOM    684  CG  ASP A  86       3.943  -8.164 -18.484  1.00 89.94           C  
ATOM    685  OD1 ASP A  86       4.199  -7.297 -19.344  1.00 89.94           O  
ATOM    686  OD2 ASP A  86       3.971  -9.391 -18.734  1.00 89.94           O  
ATOM    687  N   SER A  87       4.051  -5.934 -14.430  1.00 91.38           N  
ATOM    688  CA  SER A  87       3.471  -5.516 -13.156  1.00 91.38           C  
ATOM    689  C   SER A  87       4.555  -5.172 -12.141  1.00 91.38           C  
ATOM    690  CB  SER A  87       2.561  -6.609 -12.594  1.00 91.38           C  
ATOM    691  O   SER A  87       5.707  -5.590 -12.289  1.00 91.38           O  
ATOM    692  OG  SER A  87       3.311  -7.762 -12.258  1.00 91.38           O  
ATOM    693  N   VAL A  88       4.164  -4.367 -11.227  1.00 93.94           N  
ATOM    694  CA  VAL A  88       4.965  -4.074 -10.047  1.00 93.94           C  
ATOM    695  C   VAL A  88       4.219  -4.531  -8.797  1.00 93.94           C  
ATOM    696  CB  VAL A  88       5.301  -2.570  -9.945  1.00 93.94           C  
ATOM    697  O   VAL A  88       3.072  -4.137  -8.570  1.00 93.94           O  
ATOM    698  CG1 VAL A  88       6.082  -2.277  -8.664  1.00 93.94           C  
ATOM    699  CG2 VAL A  88       6.090  -2.117 -11.172  1.00 93.94           C  
ATOM    700  N   THR A  89       4.906  -5.438  -8.039  1.00 95.69           N  
ATOM    701  CA  THR A  89       4.289  -5.973  -6.828  1.00 95.69           C  
ATOM    702  C   THR A  89       4.902  -5.336  -5.582  1.00 95.69           C  
ATOM    703  CB  THR A  89       4.441  -7.504  -6.754  1.00 95.69           C  
ATOM    704  O   THR A  89       6.059  -4.914  -5.602  1.00 95.69           O  
ATOM    705  CG2 THR A  89       3.881  -8.172  -8.008  1.00 95.69           C  
ATOM    706  OG1 THR A  89       5.832  -7.832  -6.633  1.00 95.69           O  
ATOM    707  N   ALA A  90       4.074  -5.293  -4.578  1.00 97.00           N  
ATOM    708  CA  ALA A  90       4.496  -4.809  -3.268  1.00 97.00           C  
ATOM    709  C   ALA A  90       4.043  -5.758  -2.162  1.00 97.00           C  
ATOM    710  CB  ALA A  90       3.953  -3.404  -3.018  1.00 97.00           C  
ATOM    711  O   ALA A  90       2.857  -6.070  -2.053  1.00 97.00           O  
ATOM    712  N   ILE A  91       4.996  -6.242  -1.431  1.00 97.81           N  
ATOM    713  CA  ILE A  91       4.750  -6.934  -0.169  1.00 97.81           C  
ATOM    714  C   ILE A  91       5.176  -6.047   0.998  1.00 97.81           C  
ATOM    715  CB  ILE A  91       5.492  -8.289  -0.111  1.00 97.81           C  
ATOM    716  O   ILE A  91       6.340  -5.656   1.096  1.00 97.81           O  
ATOM    717  CG1 ILE A  91       5.074  -9.180  -1.288  1.00 97.81           C  
ATOM    718  CG2 ILE A  91       5.230  -8.992   1.225  1.00 97.81           C  
ATOM    719  CD1 ILE A  91       5.898 -10.453  -1.423  1.00 97.81           C  
ATOM    720  N   SER A  92       4.199  -5.797   1.896  1.00 98.19           N  
ATOM    721  CA  SER A  92       4.520  -4.828   2.938  1.00 98.19           C  
ATOM    722  C   SER A  92       4.242  -5.395   4.324  1.00 98.19           C  
ATOM    723  CB  SER A  92       3.719  -3.541   2.734  1.00 98.19           C  
ATOM    724  O   SER A  92       3.402  -6.285   4.480  1.00 98.19           O  
ATOM    725  OG  SER A  92       2.328  -3.797   2.814  1.00 98.19           O  
ATOM    726  N   GLY A  93       5.016  -4.922   5.176  1.00 98.56           N  
ATOM    727  CA  GLY A  93       4.809  -5.078   6.609  1.00 98.56           C  
ATOM    728  C   GLY A  93       4.715  -3.754   7.344  1.00 98.56           C  
ATOM    729  O   GLY A  93       5.648  -2.951   7.312  1.00 98.56           O  
ATOM    730  N   LEU A  94       3.553  -3.574   8.039  1.00 98.69           N  
ATOM    731  CA  LEU A  94       3.332  -2.297   8.703  1.00 98.69           C  
ATOM    732  C   LEU A  94       2.857  -2.504  10.133  1.00 98.69           C  
ATOM    733  CB  LEU A  94       2.309  -1.459   7.930  1.00 98.69           C  
ATOM    734  O   LEU A  94       2.215  -3.512  10.445  1.00 98.69           O  
ATOM    735  CG  LEU A  94       2.721  -1.010   6.527  1.00 98.69           C  
ATOM    736  CD1 LEU A  94       2.160  -1.964   5.477  1.00 98.69           C  
ATOM    737  CD2 LEU A  94       2.254   0.418   6.262  1.00 98.69           C  
ATOM    738  N   VAL A  95       3.201  -1.596  10.969  1.00 98.69           N  
ATOM    739  CA  VAL A  95       2.594  -1.419  12.281  1.00 98.69           C  
ATOM    740  C   VAL A  95       1.580  -0.278  12.234  1.00 98.69           C  
ATOM    741  CB  VAL A  95       3.660  -1.140  13.367  1.00 98.69           C  
ATOM    742  O   VAL A  95       1.900   0.828  11.789  1.00 98.69           O  
ATOM    743  CG1 VAL A  95       3.000  -0.922  14.727  1.00 98.69           C  
ATOM    744  CG2 VAL A  95       4.664  -2.287  13.430  1.00 98.69           C  
ATOM    745  N   ASN A  96       0.419  -0.580  12.773  1.00 98.62           N  
ATOM    746  CA  ASN A  96      -0.677   0.377  12.672  1.00 98.62           C  
ATOM    747  C   ASN A  96      -1.213   0.763  14.047  1.00 98.62           C  
ATOM    748  CB  ASN A  96      -1.804  -0.187  11.805  1.00 98.62           C  
ATOM    749  O   ASN A  96      -1.188  -0.046  14.977  1.00 98.62           O  
ATOM    750  CG  ASN A  96      -1.327  -0.602  10.430  1.00 98.62           C  
ATOM    751  ND2 ASN A  96      -1.264  -1.907  10.188  1.00 98.62           N  
ATOM    752  OD1 ASN A  96      -1.017   0.243   9.586  1.00 98.62           O  
ATOM    753  N   VAL A  97      -1.695   1.979  14.102  1.00 98.50           N  
ATOM    754  CA  VAL A  97      -2.434   2.467  15.258  1.00 98.50           C  
ATOM    755  C   VAL A  97      -3.773   3.047  14.812  1.00 98.50           C  
ATOM    756  CB  VAL A  97      -1.627   3.529  16.047  1.00 98.50           C  
ATOM    757  O   VAL A  97      -3.846   3.760  13.812  1.00 98.50           O  
ATOM    758  CG1 VAL A  97      -2.420   4.031  17.250  1.00 98.50           C  
ATOM    759  CG2 VAL A  97      -0.281   2.957  16.484  1.00 98.50           C  
ATOM    760  N   TYR A  98      -4.812   2.686  15.531  1.00 98.19           N  
ATOM    761  CA  TYR A  98      -6.164   3.119  15.211  1.00 98.19           C  
ATOM    762  C   TYR A  98      -6.828   3.791  16.406  1.00 98.19           C  
ATOM    763  CB  TYR A  98      -7.012   1.933  14.742  1.00 98.19           C  
ATOM    764  O   TYR A  98      -6.570   3.420  17.547  1.00 98.19           O  
ATOM    765  CG  TYR A  98      -6.422   1.190  13.562  1.00 98.19           C  
ATOM    766  CD1 TYR A  98      -6.781   1.515  12.258  1.00 98.19           C  
ATOM    767  CD2 TYR A  98      -5.504   0.163  13.758  1.00 98.19           C  
ATOM    768  CE1 TYR A  98      -6.238   0.832  11.172  1.00 98.19           C  
ATOM    769  CE2 TYR A  98      -4.957  -0.526  12.680  1.00 98.19           C  
ATOM    770  OH  TYR A  98      -4.793  -0.864  10.328  1.00 98.19           O  
ATOM    771  CZ  TYR A  98      -5.328  -0.185  11.398  1.00 98.19           C  
ATOM    772  N   TYR A  99      -7.645   4.699  16.062  1.00 97.94           N  
ATOM    773  CA  TYR A  99      -8.562   5.266  17.047  1.00 97.94           C  
ATOM    774  C   TYR A  99     -10.008   4.914  16.703  1.00 97.94           C  
ATOM    775  CB  TYR A  99      -8.398   6.785  17.125  1.00 97.94           C  
ATOM    776  O   TYR A  99     -10.500   5.262  15.625  1.00 97.94           O  
ATOM    777  CG  TYR A  99      -9.289   7.441  18.141  1.00 97.94           C  
ATOM    778  CD1 TYR A  99     -10.414   8.164  17.766  1.00 97.94           C  
ATOM    779  CD2 TYR A  99      -9.000   7.344  19.500  1.00 97.94           C  
ATOM    780  CE1 TYR A  99     -11.234   8.773  18.703  1.00 97.94           C  
ATOM    781  CE2 TYR A  99      -9.820   7.949  20.453  1.00 97.94           C  
ATOM    782  OH  TYR A  99     -11.742   9.266  20.984  1.00 97.94           O  
ATOM    783  CZ  TYR A  99     -10.930   8.664  20.047  1.00 97.94           C  
ATOM    784  N   ASP A 100     -10.703   4.215  17.609  1.00 95.88           N  
ATOM    785  CA  ASP A 100     -12.109   3.848  17.453  1.00 95.88           C  
ATOM    786  C   ASP A 100     -13.023   4.875  18.109  1.00 95.88           C  
ATOM    787  CB  ASP A 100     -12.367   2.457  18.031  1.00 95.88           C  
ATOM    788  O   ASP A 100     -12.852   5.188  19.297  1.00 95.88           O  
ATOM    789  CG  ASP A 100     -11.719   1.346  17.219  1.00 95.88           C  
ATOM    790  OD1 ASP A 100     -11.250   1.607  16.094  1.00 95.88           O  
ATOM    791  OD2 ASP A 100     -11.688   0.199  17.719  1.00 95.88           O  
ATOM    792  N   ILE A 101     -13.875   5.395  17.359  1.00 95.75           N  
ATOM    793  CA  ILE A 101     -14.828   6.375  17.859  1.00 95.75           C  
ATOM    794  C   ILE A 101     -16.062   5.668  18.406  1.00 95.75           C  
ATOM    795  CB  ILE A 101     -15.219   7.395  16.766  1.00 95.75           C  
ATOM    796  O   ILE A 101     -16.797   5.023  17.641  1.00 95.75           O  
ATOM    797  CG1 ILE A 101     -13.977   8.070  16.188  1.00 95.75           C  
ATOM    798  CG2 ILE A 101     -16.188   8.438  17.328  1.00 95.75           C  
ATOM    799  CD1 ILE A 101     -14.203   8.734  14.844  1.00 95.75           C  
ATOM    800  N   ALA A 102     -16.203   5.801  19.719  1.00 87.38           N  
ATOM    801  CA  ALA A 102     -17.328   5.141  20.391  1.00 87.38           C  
ATOM    802  C   ALA A 102     -18.625   5.895  20.156  1.00 87.38           C  
ATOM    803  CB  ALA A 102     -17.047   5.016  21.875  1.00 87.38           C  
ATOM    804  O   ALA A 102     -18.688   7.117  20.312  1.00 87.38           O  
ATOM    805  N   ILE A 103     -19.469   5.195  19.594  1.00 89.75           N  
ATOM    806  CA  ILE A 103     -20.844   5.695  19.516  1.00 89.75           C  
ATOM    807  C   ILE A 103     -21.750   4.828  20.375  1.00 89.75           C  
ATOM    808  CB  ILE A 103     -21.344   5.727  18.047  1.00 89.75           C  
ATOM    809  O   ILE A 103     -21.859   3.621  20.141  1.00 89.75           O  
ATOM    810  CG1 ILE A 103     -20.391   6.547  17.172  1.00 89.75           C  
ATOM    811  CG2 ILE A 103     -22.766   6.293  17.984  1.00 89.75           C  
ATOM    812  CD1 ILE A 103     -20.781   6.594  15.711  1.00 89.75           C  
ATOM    813  N   GLU A 104     -22.375   5.488  21.375  1.00 86.81           N  
ATOM    814  CA  GLU A 104     -23.203   4.750  22.328  1.00 86.81           C  
ATOM    815  C   GLU A 104     -24.391   4.109  21.641  1.00 86.81           C  
ATOM    816  CB  GLU A 104     -23.672   5.676  23.453  1.00 86.81           C  
ATOM    817  O   GLU A 104     -24.969   4.688  20.719  1.00 86.81           O  
ATOM    818  CG  GLU A 104     -22.547   6.141  24.375  1.00 86.81           C  
ATOM    819  CD  GLU A 104     -23.047   6.973  25.547  1.00 86.81           C  
ATOM    820  OE1 GLU A 104     -22.234   7.387  26.391  1.00 86.81           O  
ATOM    821  OE2 GLU A 104     -24.281   7.215  25.625  1.00 86.81           O  
ATOM    822  N   ASP A 105     -24.641   2.859  22.031  1.00 87.44           N  
ATOM    823  CA  ASP A 105     -25.844   2.107  21.719  1.00 87.44           C  
ATOM    824  C   ASP A 105     -25.938   1.791  20.234  1.00 87.44           C  
ATOM    825  CB  ASP A 105     -27.094   2.883  22.172  1.00 87.44           C  
ATOM    826  O   ASP A 105     -27.031   1.736  19.672  1.00 87.44           O  
ATOM    827  CG  ASP A 105     -27.156   3.088  23.672  1.00 87.44           C  
ATOM    828  OD1 ASP A 105     -26.812   2.154  24.438  1.00 87.44           O  
ATOM    829  OD2 ASP A 105     -27.547   4.191  24.109  1.00 87.44           O  
ATOM    830  N   MET A 106     -24.781   1.843  19.531  1.00 91.62           N  
ATOM    831  CA  MET A 106     -24.766   1.471  18.125  1.00 91.62           C  
ATOM    832  C   MET A 106     -23.766   0.358  17.859  1.00 91.62           C  
ATOM    833  CB  MET A 106     -24.453   2.684  17.250  1.00 91.62           C  
ATOM    834  O   MET A 106     -22.688   0.339  18.453  1.00 91.62           O  
ATOM    835  CG  MET A 106     -25.547   3.736  17.234  1.00 91.62           C  
ATOM    836  SD  MET A 106     -25.203   5.105  16.062  1.00 91.62           S  
ATOM    837  CE  MET A 106     -25.500   4.258  14.492  1.00 91.62           C  
ATOM    838  N   PRO A 107     -24.109  -0.611  17.016  1.00 92.56           N  
ATOM    839  CA  PRO A 107     -23.156  -1.681  16.688  1.00 92.56           C  
ATOM    840  C   PRO A 107     -22.094  -1.235  15.688  1.00 92.56           C  
ATOM    841  CB  PRO A 107     -24.062  -2.766  16.078  1.00 92.56           C  
ATOM    842  O   PRO A 107     -21.250  -2.035  15.289  1.00 92.56           O  
ATOM    843  CG  PRO A 107     -25.188  -2.021  15.453  1.00 92.56           C  
ATOM    844  CD  PRO A 107     -25.500  -0.814  16.297  1.00 92.56           C  
ATOM    845  N   ILE A 108     -22.062  -0.009  15.359  1.00 95.81           N  
ATOM    846  CA  ILE A 108     -21.141   0.537  14.367  1.00 95.81           C  
ATOM    847  C   ILE A 108     -20.078   1.379  15.070  1.00 95.81           C  
ATOM    848  CB  ILE A 108     -21.891   1.382  13.312  1.00 95.81           C  
ATOM    849  O   ILE A 108     -20.391   2.205  15.930  1.00 95.81           O  
ATOM    850  CG1 ILE A 108     -22.891   0.517  12.547  1.00 95.81           C  
ATOM    851  CG2 ILE A 108     -20.891   2.033  12.344  1.00 95.81           C  
ATOM    852  CD1 ILE A 108     -23.844   1.312  11.664  1.00 95.81           C  
ATOM    853  N   THR A 109     -18.781   1.143  14.617  1.00 95.94           N  
ATOM    854  CA  THR A 109     -17.656   1.862  15.203  1.00 95.94           C  
ATOM    855  C   THR A 109     -16.797   2.488  14.117  1.00 95.94           C  
ATOM    856  CB  THR A 109     -16.797   0.935  16.078  1.00 95.94           C  
ATOM    857  O   THR A 109     -16.062   1.784  13.414  1.00 95.94           O  
ATOM    858  CG2 THR A 109     -15.711   1.717  16.797  1.00 95.94           C  
ATOM    859  OG1 THR A 109     -17.641   0.294  17.062  1.00 95.94           O  
ATOM    860  N   PRO A 110     -16.938   3.812  13.984  1.00 97.75           N  
ATOM    861  CA  PRO A 110     -15.984   4.457  13.070  1.00 97.75           C  
ATOM    862  C   PRO A 110     -14.547   4.414  13.586  1.00 97.75           C  
ATOM    863  CB  PRO A 110     -16.500   5.898  13.000  1.00 97.75           C  
ATOM    864  O   PRO A 110     -14.320   4.383  14.797  1.00 97.75           O  
ATOM    865  CG  PRO A 110     -17.906   5.832  13.484  1.00 97.75           C  
ATOM    866  CD  PRO A 110     -18.016   4.730  14.500  1.00 97.75           C  
ATOM    867  N   TYR A 111     -13.562   4.469  12.555  1.00 97.69           N  
ATOM    868  CA  TYR A 111     -12.164   4.473  12.984  1.00 97.69           C  
ATOM    869  C   TYR A 111     -11.305   5.270  12.008  1.00 97.69           C  
ATOM    870  CB  TYR A 111     -11.641   3.039  13.094  1.00 97.69           C  
ATOM    871  O   TYR A 111     -11.672   5.457  10.852  1.00 97.69           O  
ATOM    872  CG  TYR A 111     -11.508   2.334  11.766  1.00 97.69           C  
ATOM    873  CD1 TYR A 111     -12.500   1.470  11.312  1.00 97.69           C  
ATOM    874  CD2 TYR A 111     -10.383   2.527  10.969  1.00 97.69           C  
ATOM    875  CE1 TYR A 111     -12.383   0.815  10.094  1.00 97.69           C  
ATOM    876  CE2 TYR A 111     -10.258   1.878   9.742  1.00 97.69           C  
ATOM    877  OH  TYR A 111     -11.133   0.380   8.102  1.00 97.69           O  
ATOM    878  CZ  TYR A 111     -11.258   1.025   9.312  1.00 97.69           C  
ATOM    879  N   ILE A 112     -10.227   5.785  12.516  1.00 98.44           N  
ATOM    880  CA  ILE A 112      -9.125   6.359  11.742  1.00 98.44           C  
ATOM    881  C   ILE A 112      -7.805   5.746  12.195  1.00 98.44           C  
ATOM    882  CB  ILE A 112      -9.078   7.895  11.883  1.00 98.44           C  
ATOM    883  O   ILE A 112      -7.629   5.426  13.375  1.00 98.44           O  
ATOM    884  CG1 ILE A 112      -7.996   8.484  10.969  1.00 98.44           C  
ATOM    885  CG2 ILE A 112      -8.844   8.297  13.344  1.00 98.44           C  
ATOM    886  CD1 ILE A 112      -8.102   9.992  10.781  1.00 98.44           C  
ATOM    887  N   GLY A 113      -6.953   5.508  11.180  1.00 98.38           N  
ATOM    888  CA  GLY A 113      -5.695   4.859  11.508  1.00 98.38           C  
ATOM    889  C   GLY A 113      -4.539   5.312  10.633  1.00 98.38           C  
ATOM    890  O   GLY A 113      -4.754   5.828   9.531  1.00 98.38           O  
ATOM    891  N   VAL A 114      -3.367   5.121  11.211  1.00 98.69           N  
ATOM    892  CA  VAL A 114      -2.131   5.383  10.477  1.00 98.69           C  
ATOM    893  C   VAL A 114      -1.149   4.230  10.703  1.00 98.69           C  
ATOM    894  CB  VAL A 114      -1.489   6.719  10.914  1.00 98.69           C  
ATOM    895  O   VAL A 114      -1.201   3.551  11.727  1.00 98.69           O  
ATOM    896  CG1 VAL A 114      -2.406   7.891  10.570  1.00 98.69           C  
ATOM    897  CG2 VAL A 114      -1.176   6.703  12.406  1.00 98.69           C  
ATOM    898  N   GLY A 115      -0.339   4.016   9.695  1.00 98.62           N  
ATOM    899  CA  GLY A 115       0.646   2.949   9.789  1.00 98.62           C  
ATOM    900  C   GLY A 115       1.966   3.299   9.125  1.00 98.62           C  
ATOM    901  O   GLY A 115       2.006   4.105   8.195  1.00 98.62           O  
ATOM    902  N   VAL A 116       3.057   2.662   9.664  1.00 98.75           N  
ATOM    903  CA  VAL A 116       4.391   2.852   9.109  1.00 98.75           C  
ATOM    904  C   VAL A 116       5.125   1.514   9.055  1.00 98.75           C  
ATOM    905  CB  VAL A 116       5.207   3.879   9.922  1.00 98.75           C  
ATOM    906  O   VAL A 116       4.914   0.651   9.914  1.00 98.75           O  
ATOM    907  CG1 VAL A 116       4.574   5.266   9.828  1.00 98.75           C  
ATOM    908  CG2 VAL A 116       5.316   3.436  11.383  1.00 98.75           C  
ATOM    909  N   GLY A 117       5.938   1.363   7.977  1.00 98.62           N  
ATOM    910  CA  GLY A 117       6.699   0.132   7.832  1.00 98.62           C  
ATOM    911  C   GLY A 117       7.582   0.115   6.602  1.00 98.62           C  
ATOM    912  O   GLY A 117       8.172   1.136   6.238  1.00 98.62           O  
ATOM    913  N   ALA A 118       7.695  -1.101   6.078  1.00 98.56           N  
ATOM    914  CA  ALA A 118       8.539  -1.310   4.906  1.00 98.56           C  
ATOM    915  C   ALA A 118       7.805  -2.107   3.832  1.00 98.56           C  
ATOM    916  CB  ALA A 118       9.836  -2.021   5.301  1.00 98.56           C  
ATOM    917  O   ALA A 118       6.887  -2.871   4.137  1.00 98.56           O  
ATOM    918  N   ALA A 119       8.195  -1.839   2.613  1.00 98.56           N  
ATOM    919  CA  ALA A 119       7.625  -2.564   1.479  1.00 98.56           C  
ATOM    920  C   ALA A 119       8.727  -3.148   0.596  1.00 98.56           C  
ATOM    921  CB  ALA A 119       6.719  -1.647   0.659  1.00 98.56           C  
ATOM    922  O   ALA A 119       9.750  -2.506   0.368  1.00 98.56           O  
ATOM    923  N   TYR A 120       8.602  -4.371   0.246  1.00 98.31           N  
ATOM    924  CA  TYR A 120       9.438  -5.074  -0.724  1.00 98.31           C  
ATOM    925  C   TYR A 120       8.828  -5.000  -2.119  1.00 98.31           C  
ATOM    926  CB  TYR A 120       9.625  -6.539  -0.312  1.00 98.31           C  
ATOM    927  O   TYR A 120       7.836  -5.672  -2.408  1.00 98.31           O  
ATOM    928  CG  TYR A 120      10.789  -7.215  -0.985  1.00 98.31           C  
ATOM    929  CD1 TYR A 120      10.609  -8.359  -1.754  1.00 98.31           C  
ATOM    930  CD2 TYR A 120      12.078  -6.707  -0.853  1.00 98.31           C  
ATOM    931  CE1 TYR A 120      11.688  -8.992  -2.375  1.00 98.31           C  
ATOM    932  CE2 TYR A 120      13.164  -7.328  -1.469  1.00 98.31           C  
ATOM    933  OH  TYR A 120      14.023  -9.086  -2.838  1.00 98.31           O  
ATOM    934  CZ  TYR A 120      12.953  -8.469  -2.227  1.00 98.31           C  
ATOM    935  N   ILE A 121       9.469  -4.203  -3.014  1.00 98.06           N  
ATOM    936  CA  ILE A 121       8.883  -3.801  -4.289  1.00 98.06           C  
ATOM    937  C   ILE A 121       9.602  -4.504  -5.434  1.00 98.06           C  
ATOM    938  CB  ILE A 121       8.938  -2.270  -4.480  1.00 98.06           C  
ATOM    939  O   ILE A 121      10.836  -4.535  -5.473  1.00 98.06           O  
ATOM    940  CG1 ILE A 121       8.289  -1.558  -3.287  1.00 98.06           C  
ATOM    941  CG2 ILE A 121       8.266  -1.862  -5.793  1.00 98.06           C  
ATOM    942  CD1 ILE A 121       6.785  -1.779  -3.178  1.00 98.06           C  
ATOM    943  N   SER A 122       8.828  -5.113  -6.340  1.00 97.00           N  
ATOM    944  CA  SER A 122       9.414  -5.750  -7.512  1.00 97.00           C  
ATOM    945  C   SER A 122       9.938  -4.715  -8.500  1.00 97.00           C  
ATOM    946  CB  SER A 122       8.398  -6.656  -8.203  1.00 97.00           C  
ATOM    947  O   SER A 122       9.461  -3.578  -8.531  1.00 97.00           O  
ATOM    948  OG  SER A 122       7.324  -5.891  -8.734  1.00 97.00           O  
ATOM    949  N   THR A 123      10.914  -5.172  -9.258  1.00 94.56           N  
ATOM    950  CA  THR A 123      11.539  -4.293 -10.242  1.00 94.56           C  
ATOM    951  C   THR A 123      10.555  -3.930 -11.344  1.00 94.56           C  
ATOM    952  CB  THR A 123      12.789  -4.949 -10.867  1.00 94.56           C  
ATOM    953  O   THR A 123       9.719  -4.750 -11.734  1.00 94.56           O  
ATOM    954  CG2 THR A 123      12.422  -6.238 -11.594  1.00 94.56           C  
ATOM    955  OG1 THR A 123      13.391  -4.039 -11.797  1.00 94.56           O  
ATOM    956  N   PRO A 124      10.531  -2.633 -11.719  1.00 91.19           N  
ATOM    957  CA  PRO A 124       9.695  -2.229 -12.852  1.00 91.19           C  
ATOM    958  C   PRO A 124      10.312  -2.596 -14.195  1.00 91.19           C  
ATOM    959  CB  PRO A 124       9.594  -0.710 -12.688  1.00 91.19           C  
ATOM    960  O   PRO A 124       9.727  -2.307 -15.242  1.00 91.19           O  
ATOM    961  CG  PRO A 124      10.891  -0.305 -12.062  1.00 91.19           C  
ATOM    962  CD  PRO A 124      11.320  -1.382 -11.109  1.00 91.19           C  
ATOM    963  N   LEU A 125      11.469  -3.287 -14.219  1.00 91.00           N  
ATOM    964  CA  LEU A 125      12.211  -3.613 -15.430  1.00 91.00           C  
ATOM    965  C   LEU A 125      12.062  -5.090 -15.773  1.00 91.00           C  
ATOM    966  CB  LEU A 125      13.695  -3.268 -15.258  1.00 91.00           C  
ATOM    967  O   LEU A 125      12.016  -5.941 -14.883  1.00 91.00           O  
ATOM    968  CG  LEU A 125      14.008  -1.823 -14.859  1.00 91.00           C  
ATOM    969  CD1 LEU A 125      15.500  -1.673 -14.555  1.00 91.00           C  
ATOM    970  CD2 LEU A 125      13.586  -0.862 -15.969  1.00 91.00           C  
ATOM    971  N   GLU A 126      12.023  -5.414 -17.094  1.00 89.44           N  
ATOM    972  CA  GLU A 126      12.070  -6.762 -17.656  1.00 89.44           C  
ATOM    973  C   GLU A 126      12.930  -6.801 -18.922  1.00 89.44           C  
ATOM    974  CB  GLU A 126      10.656  -7.270 -17.953  1.00 89.44           C  
ATOM    975  O   GLU A 126      12.562  -6.219 -19.938  1.00 89.44           O  
ATOM    976  CG  GLU A 126      10.617  -8.695 -18.500  1.00 89.44           C  
ATOM    977  CD  GLU A 126      10.891  -9.742 -17.422  1.00 89.44           C  
ATOM    978  OE1 GLU A 126      11.273 -10.883 -17.781  1.00 89.44           O  
ATOM    979  OE2 GLU A 126      10.711  -9.422 -16.234  1.00 89.44           O  
ATOM    980  N   PRO A 127      14.117  -7.496 -18.859  1.00 88.94           N  
ATOM    981  CA  PRO A 127      14.586  -8.250 -17.703  1.00 88.94           C  
ATOM    982  C   PRO A 127      15.180  -7.355 -16.609  1.00 88.94           C  
ATOM    983  CB  PRO A 127      15.664  -9.172 -18.297  1.00 88.94           C  
ATOM    984  O   PRO A 127      15.500  -6.195 -16.875  1.00 88.94           O  
ATOM    985  CG  PRO A 127      16.250  -8.391 -19.422  1.00 88.94           C  
ATOM    986  CD  PRO A 127      15.156  -7.562 -20.047  1.00 88.94           C  
ATOM    987  N   ALA A 128      15.242  -7.914 -15.398  1.00 90.44           N  
ATOM    988  CA  ALA A 128      15.883  -7.219 -14.281  1.00 90.44           C  
ATOM    989  C   ALA A 128      17.359  -6.945 -14.578  1.00 90.44           C  
ATOM    990  CB  ALA A 128      15.742  -8.039 -13.000  1.00 90.44           C  
ATOM    991  O   ALA A 128      18.031  -7.762 -15.203  1.00 90.44           O  
ATOM    992  N   VAL A 129      17.859  -5.828 -14.227  1.00 91.06           N  
ATOM    993  CA  VAL A 129      19.266  -5.449 -14.344  1.00 91.06           C  
ATOM    994  C   VAL A 129      20.016  -5.824 -13.062  1.00 91.06           C  
ATOM    995  CB  VAL A 129      19.422  -3.938 -14.625  1.00 91.06           C  
ATOM    996  O   VAL A 129      19.547  -5.535 -11.961  1.00 91.06           O  
ATOM    997  CG1 VAL A 129      20.891  -3.539 -14.633  1.00 91.06           C  
ATOM    998  CG2 VAL A 129      18.750  -3.572 -15.953  1.00 91.06           C  
ATOM    999  N   ASN A 130      21.172  -6.531 -13.227  1.00 89.75           N  
ATOM   1000  CA  ASN A 130      22.016  -6.957 -12.109  1.00 89.75           C  
ATOM   1001  C   ASN A 130      21.266  -7.883 -11.156  1.00 89.75           C  
ATOM   1002  CB  ASN A 130      22.562  -5.746 -11.359  1.00 89.75           C  
ATOM   1003  O   ASN A 130      21.453  -7.809  -9.945  1.00 89.75           O  
ATOM   1004  CG  ASN A 130      23.562  -4.949 -12.172  1.00 89.75           C  
ATOM   1005  ND2 ASN A 130      23.688  -3.662 -11.867  1.00 89.75           N  
ATOM   1006  OD1 ASN A 130      24.203  -5.484 -13.078  1.00 89.75           O  
ATOM   1007  N   ASP A 131      20.234  -8.539 -11.625  1.00 91.44           N  
ATOM   1008  CA  ASP A 131      19.469  -9.531 -10.883  1.00 91.44           C  
ATOM   1009  C   ASP A 131      18.688  -8.875  -9.742  1.00 91.44           C  
ATOM   1010  CB  ASP A 131      20.391 -10.617 -10.328  1.00 91.44           C  
ATOM   1011  O   ASP A 131      18.375  -9.531  -8.742  1.00 91.44           O  
ATOM   1012  CG  ASP A 131      20.969 -11.516 -11.406  1.00 91.44           C  
ATOM   1013  OD1 ASP A 131      20.266 -11.773 -12.414  1.00 91.44           O  
ATOM   1014  OD2 ASP A 131      22.109 -11.977 -11.250  1.00 91.44           O  
ATOM   1015  N   GLN A 132      18.484  -7.539  -9.852  1.00 94.12           N  
ATOM   1016  CA  GLN A 132      17.703  -6.828  -8.852  1.00 94.12           C  
ATOM   1017  C   GLN A 132      16.203  -7.051  -9.070  1.00 94.12           C  
ATOM   1018  CB  GLN A 132      18.016  -5.336  -8.875  1.00 94.12           C  
ATOM   1019  O   GLN A 132      15.531  -6.215  -9.672  1.00 94.12           O  
ATOM   1020  CG  GLN A 132      19.469  -5.008  -8.516  1.00 94.12           C  
ATOM   1021  CD  GLN A 132      19.734  -3.514  -8.477  1.00 94.12           C  
ATOM   1022  NE2 GLN A 132      20.078  -3.006  -7.297  1.00 94.12           N  
ATOM   1023  OE1 GLN A 132      19.625  -2.824  -9.492  1.00 94.12           O  
ATOM   1024  N   LYS A 133      15.633  -8.078  -8.484  1.00 95.94           N  
ATOM   1025  CA  LYS A 133      14.250  -8.453  -8.734  1.00 95.94           C  
ATOM   1026  C   LYS A 133      13.297  -7.699  -7.805  1.00 95.94           C  
ATOM   1027  CB  LYS A 133      14.062  -9.961  -8.570  1.00 95.94           C  
ATOM   1028  O   LYS A 133      12.125  -7.496  -8.141  1.00 95.94           O  
ATOM   1029  CG  LYS A 133      14.828 -10.797  -9.586  1.00 95.94           C  
ATOM   1030  CD  LYS A 133      14.516 -12.273  -9.445  1.00 95.94           C  
ATOM   1031  CE  LYS A 133      15.266 -13.109 -10.469  1.00 95.94           C  
ATOM   1032  NZ  LYS A 133      15.000 -14.570 -10.305  1.00 95.94           N  
ATOM   1033  N   SER A 134      13.891  -7.324  -6.629  1.00 97.44           N  
ATOM   1034  CA  SER A 134      13.086  -6.586  -5.656  1.00 97.44           C  
ATOM   1035  C   SER A 134      13.977  -5.781  -4.711  1.00 97.44           C  
ATOM   1036  CB  SER A 134      12.211  -7.543  -4.848  1.00 97.44           C  
ATOM   1037  O   SER A 134      15.109  -6.164  -4.438  1.00 97.44           O  
ATOM   1038  OG  SER A 134      11.328  -8.250  -5.699  1.00 97.44           O  
ATOM   1039  N   LYS A 135      13.422  -4.691  -4.238  1.00 98.06           N  
ATOM   1040  CA  LYS A 135      14.133  -3.832  -3.299  1.00 98.06           C  
ATOM   1041  C   LYS A 135      13.195  -3.277  -2.234  1.00 98.06           C  
ATOM   1042  CB  LYS A 135      14.828  -2.684  -4.039  1.00 98.06           C  
ATOM   1043  O   LYS A 135      11.984  -3.160  -2.467  1.00 98.06           O  
ATOM   1044  CG  LYS A 135      15.953  -3.127  -4.953  1.00 98.06           C  
ATOM   1045  CD  LYS A 135      17.219  -3.432  -4.172  1.00 98.06           C  
ATOM   1046  CE  LYS A 135      18.422  -3.639  -5.094  1.00 98.06           C  
ATOM   1047  NZ  LYS A 135      19.672  -3.914  -4.328  1.00 98.06           N  
ATOM   1048  N   PHE A 136      13.758  -2.932  -1.076  1.00 98.12           N  
ATOM   1049  CA  PHE A 136      12.984  -2.418   0.050  1.00 98.12           C  
ATOM   1050  C   PHE A 136      12.820  -0.905  -0.051  1.00 98.12           C  
ATOM   1051  CB  PHE A 136      13.656  -2.785   1.376  1.00 98.12           C  
ATOM   1052  O   PHE A 136      13.695  -0.216  -0.584  1.00 98.12           O  
ATOM   1053  CG  PHE A 136      13.344  -4.180   1.851  1.00 98.12           C  
ATOM   1054  CD1 PHE A 136      12.102  -4.480   2.393  1.00 98.12           C  
ATOM   1055  CD2 PHE A 136      14.297  -5.188   1.753  1.00 98.12           C  
ATOM   1056  CE1 PHE A 136      11.812  -5.770   2.834  1.00 98.12           C  
ATOM   1057  CE2 PHE A 136      14.008  -6.477   2.191  1.00 98.12           C  
ATOM   1058  CZ  PHE A 136      12.766  -6.766   2.730  1.00 98.12           C  
ATOM   1059  N   GLY A 137      11.711  -0.476   0.438  1.00 97.94           N  
ATOM   1060  CA  GLY A 137      11.406   0.930   0.652  1.00 97.94           C  
ATOM   1061  C   GLY A 137      10.594   1.182   1.909  1.00 97.94           C  
ATOM   1062  O   GLY A 137      10.062   0.244   2.508  1.00 97.94           O  
ATOM   1063  N   PHE A 138      10.617   2.482   2.240  1.00 98.38           N  
ATOM   1064  CA  PHE A 138       9.773   2.898   3.350  1.00 98.38           C  
ATOM   1065  C   PHE A 138       8.305   2.873   2.945  1.00 98.38           C  
ATOM   1066  CB  PHE A 138      10.156   4.301   3.830  1.00 98.38           C  
ATOM   1067  O   PHE A 138       7.965   3.137   1.789  1.00 98.38           O  
ATOM   1068  CG  PHE A 138       9.297   4.820   4.945  1.00 98.38           C  
ATOM   1069  CD1 PHE A 138       8.211   5.648   4.676  1.00 98.38           C  
ATOM   1070  CD2 PHE A 138       9.562   4.480   6.266  1.00 98.38           C  
ATOM   1071  CE1 PHE A 138       7.410   6.133   5.707  1.00 98.38           C  
ATOM   1072  CE2 PHE A 138       8.766   4.957   7.301  1.00 98.38           C  
ATOM   1073  CZ  PHE A 138       7.691   5.785   7.020  1.00 98.38           C  
ATOM   1074  N   ALA A 139       7.449   2.527   3.922  1.00 98.50           N  
ATOM   1075  CA  ALA A 139       6.023   2.471   3.615  1.00 98.50           C  
ATOM   1076  C   ALA A 139       5.199   3.145   4.711  1.00 98.50           C  
ATOM   1077  CB  ALA A 139       5.574   1.022   3.432  1.00 98.50           C  
ATOM   1078  O   ALA A 139       5.598   3.150   5.879  1.00 98.50           O  
ATOM   1079  N   GLY A 140       4.145   3.793   4.250  1.00 98.25           N  
ATOM   1080  CA  GLY A 140       3.152   4.383   5.133  1.00 98.25           C  
ATOM   1081  C   GLY A 140       1.739   4.285   4.594  1.00 98.25           C  
ATOM   1082  O   GLY A 140       1.541   4.055   3.398  1.00 98.25           O  
ATOM   1083  N   GLN A 141       0.822   4.414   5.602  1.00 98.06           N  
ATOM   1084  CA  GLN A 141      -0.569   4.387   5.160  1.00 98.06           C  
ATOM   1085  C   GLN A 141      -1.473   5.117   6.152  1.00 98.06           C  
ATOM   1086  CB  GLN A 141      -1.046   2.943   4.980  1.00 98.06           C  
ATOM   1087  O   GLN A 141      -1.099   5.320   7.309  1.00 98.06           O  
ATOM   1088  CG  GLN A 141      -1.120   2.152   6.277  1.00 98.06           C  
ATOM   1089  CD  GLN A 141      -1.502   0.700   6.059  1.00 98.06           C  
ATOM   1090  NE2 GLN A 141      -2.000   0.053   7.109  1.00 98.06           N  
ATOM   1091  OE1 GLN A 141      -1.352   0.164   4.957  1.00 98.06           O  
ATOM   1092  N   VAL A 142      -2.600   5.582   5.625  1.00 98.31           N  
ATOM   1093  CA  VAL A 142      -3.689   6.141   6.418  1.00 98.31           C  
ATOM   1094  C   VAL A 142      -4.996   5.438   6.066  1.00 98.31           C  
ATOM   1095  CB  VAL A 142      -3.830   7.664   6.195  1.00 98.31           C  
ATOM   1096  O   VAL A 142      -5.215   5.059   4.910  1.00 98.31           O  
ATOM   1097  CG1 VAL A 142      -2.588   8.398   6.699  1.00 98.31           C  
ATOM   1098  CG2 VAL A 142      -4.070   7.969   4.719  1.00 98.31           C  
ATOM   1099  N   LYS A 143      -5.812   5.195   7.148  1.00 98.06           N  
ATOM   1100  CA  LYS A 143      -7.062   4.461   6.969  1.00 98.06           C  
ATOM   1101  C   LYS A 143      -8.203   5.125   7.727  1.00 98.06           C  
ATOM   1102  CB  LYS A 143      -6.902   3.010   7.434  1.00 98.06           C  
ATOM   1103  O   LYS A 143      -7.996   5.707   8.797  1.00 98.06           O  
ATOM   1104  CG  LYS A 143      -5.840   2.232   6.672  1.00 98.06           C  
ATOM   1105  CD  LYS A 143      -5.723   0.800   7.180  1.00 98.06           C  
ATOM   1106  CE  LYS A 143      -4.738  -0.011   6.352  1.00 98.06           C  
ATOM   1107  NZ  LYS A 143      -4.656  -1.428   6.816  1.00 98.06           N  
ATOM   1108  N   ALA A 144      -9.398   5.094   7.090  1.00 98.44           N  
ATOM   1109  CA  ALA A 144     -10.633   5.527   7.734  1.00 98.44           C  
ATOM   1110  C   ALA A 144     -11.812   4.676   7.277  1.00 98.44           C  
ATOM   1111  CB  ALA A 144     -10.898   7.000   7.438  1.00 98.44           C  
ATOM   1112  O   ALA A 144     -11.953   4.375   6.090  1.00 98.44           O  
ATOM   1113  N   GLY A 145     -12.617   4.262   8.305  1.00 98.19           N  
ATOM   1114  CA  GLY A 145     -13.742   3.406   7.957  1.00 98.19           C  
ATOM   1115  C   GLY A 145     -14.664   3.137   9.133  1.00 98.19           C  
ATOM   1116  O   GLY A 145     -14.672   3.889  10.109  1.00 98.19           O  
ATOM   1117  N   VAL A 146     -15.461   2.127   8.922  1.00 98.00           N  
ATOM   1118  CA  VAL A 146     -16.422   1.754   9.953  1.00 98.00           C  
ATOM   1119  C   VAL A 146     -16.391   0.245  10.180  1.00 98.00           C  
ATOM   1120  CB  VAL A 146     -17.859   2.191   9.570  1.00 98.00           C  
ATOM   1121  O   VAL A 146     -16.094  -0.521   9.258  1.00 98.00           O  
ATOM   1122  CG1 VAL A 146     -17.953   3.713   9.469  1.00 98.00           C  
ATOM   1123  CG2 VAL A 146     -18.281   1.543   8.250  1.00 98.00           C  
ATOM   1124  N   SER A 147     -16.641  -0.188  11.461  1.00 96.88           N  
ATOM   1125  CA  SER A 147     -16.766  -1.595  11.828  1.00 96.88           C  
ATOM   1126  C   SER A 147     -18.172  -1.907  12.336  1.00 96.88           C  
ATOM   1127  CB  SER A 147     -15.734  -1.968  12.891  1.00 96.88           C  
ATOM   1128  O   SER A 147     -18.812  -1.068  12.977  1.00 96.88           O  
ATOM   1129  OG  SER A 147     -14.422  -1.763  12.414  1.00 96.88           O  
ATOM   1130  N   TYR A 148     -18.672  -3.008  11.969  1.00 96.50           N  
ATOM   1131  CA  TYR A 148     -19.969  -3.482  12.422  1.00 96.50           C  
ATOM   1132  C   TYR A 148     -19.828  -4.730  13.281  1.00 96.50           C  
ATOM   1133  CB  TYR A 148     -20.875  -3.777  11.227  1.00 96.50           C  
ATOM   1134  O   TYR A 148     -19.203  -5.711  12.867  1.00 96.50           O  
ATOM   1135  CG  TYR A 148     -22.250  -4.281  11.609  1.00 96.50           C  
ATOM   1136  CD1 TYR A 148     -22.578  -5.629  11.477  1.00 96.50           C  
ATOM   1137  CD2 TYR A 148     -23.219  -3.412  12.102  1.00 96.50           C  
ATOM   1138  CE1 TYR A 148     -23.844  -6.098  11.828  1.00 96.50           C  
ATOM   1139  CE2 TYR A 148     -24.484  -3.869  12.453  1.00 96.50           C  
ATOM   1140  OH  TYR A 148     -26.031  -5.668  12.664  1.00 96.50           O  
ATOM   1141  CZ  TYR A 148     -24.781  -5.211  12.312  1.00 96.50           C  
ATOM   1142  N   ASP A 149     -20.344  -4.703  14.508  1.00 94.38           N  
ATOM   1143  CA  ASP A 149     -20.328  -5.828  15.438  1.00 94.38           C  
ATOM   1144  C   ASP A 149     -21.359  -6.879  15.062  1.00 94.38           C  
ATOM   1145  CB  ASP A 149     -20.562  -5.344  16.875  1.00 94.38           C  
ATOM   1146  O   ASP A 149     -22.547  -6.719  15.359  1.00 94.38           O  
ATOM   1147  CG  ASP A 149     -19.484  -4.398  17.359  1.00 94.38           C  
ATOM   1148  OD1 ASP A 149     -18.344  -4.438  16.844  1.00 94.38           O  
ATOM   1149  OD2 ASP A 149     -19.766  -3.607  18.297  1.00 94.38           O  
ATOM   1150  N   VAL A 150     -20.969  -7.922  14.305  1.00 95.56           N  
ATOM   1151  CA  VAL A 150     -21.859  -9.016  13.938  1.00 95.56           C  
ATOM   1152  C   VAL A 150     -22.188  -9.852  15.172  1.00 95.56           C  
ATOM   1153  CB  VAL A 150     -21.250  -9.898  12.828  1.00 95.56           C  
ATOM   1154  O   VAL A 150     -23.344 -10.156  15.438  1.00 95.56           O  
ATOM   1155  CG1 VAL A 150     -22.188 -11.078  12.508  1.00 95.56           C  
ATOM   1156  CG2 VAL A 150     -20.984  -9.078  11.578  1.00 95.56           C  
ATOM   1157  N   THR A 151     -21.188 -10.258  15.867  1.00 92.94           N  
ATOM   1158  CA  THR A 151     -21.188 -10.883  17.188  1.00 92.94           C  
ATOM   1159  C   THR A 151     -20.188 -10.211  18.109  1.00 92.94           C  
ATOM   1160  CB  THR A 151     -20.891 -12.391  17.094  1.00 92.94           C  
ATOM   1161  O   THR A 151     -19.391  -9.367  17.672  1.00 92.94           O  
ATOM   1162  CG2 THR A 151     -21.750 -13.062  16.031  1.00 92.94           C  
ATOM   1163  OG1 THR A 151     -19.516 -12.570  16.766  1.00 92.94           O  
ATOM   1164  N   PRO A 152     -20.266 -10.508  19.422  1.00 88.06           N  
ATOM   1165  CA  PRO A 152     -19.266  -9.898  20.297  1.00 88.06           C  
ATOM   1166  C   PRO A 152     -17.844 -10.211  19.891  1.00 88.06           C  
ATOM   1167  CB  PRO A 152     -19.594 -10.523  21.672  1.00 88.06           C  
ATOM   1168  O   PRO A 152     -16.922  -9.453  20.203  1.00 88.06           O  
ATOM   1169  CG  PRO A 152     -21.062 -10.812  21.625  1.00 88.06           C  
ATOM   1170  CD  PRO A 152     -21.422 -11.258  20.234  1.00 88.06           C  
ATOM   1171  N   GLU A 153     -17.594 -11.227  19.031  1.00 91.69           N  
ATOM   1172  CA  GLU A 153     -16.250 -11.703  18.703  1.00 91.69           C  
ATOM   1173  C   GLU A 153     -15.906 -11.422  17.234  1.00 91.69           C  
ATOM   1174  CB  GLU A 153     -16.125 -13.195  18.984  1.00 91.69           C  
ATOM   1175  O   GLU A 153     -14.734 -11.445  16.859  1.00 91.69           O  
ATOM   1176  CG  GLU A 153     -16.219 -13.547  20.469  1.00 91.69           C  
ATOM   1177  CD  GLU A 153     -17.641 -13.625  20.969  1.00 91.69           C  
ATOM   1178  OE1 GLU A 153     -17.844 -13.727  22.203  1.00 91.69           O  
ATOM   1179  OE2 GLU A 153     -18.578 -13.594  20.125  1.00 91.69           O  
ATOM   1180  N   VAL A 154     -17.000 -11.188  16.422  1.00 94.69           N  
ATOM   1181  CA  VAL A 154     -16.781 -11.031  14.992  1.00 94.69           C  
ATOM   1182  C   VAL A 154     -17.234  -9.641  14.547  1.00 94.69           C  
ATOM   1183  CB  VAL A 154     -17.516 -12.117  14.180  1.00 94.69           C  
ATOM   1184  O   VAL A 154     -18.375  -9.250  14.805  1.00 94.69           O  
ATOM   1185  CG1 VAL A 154     -17.328 -11.891  12.680  1.00 94.69           C  
ATOM   1186  CG2 VAL A 154     -17.016 -13.508  14.578  1.00 94.69           C  
ATOM   1187  N   LYS A 155     -16.328  -8.969  13.852  1.00 95.75           N  
ATOM   1188  CA  LYS A 155     -16.641  -7.656  13.281  1.00 95.75           C  
ATOM   1189  C   LYS A 155     -16.328  -7.617  11.789  1.00 95.75           C  
ATOM   1190  CB  LYS A 155     -15.852  -6.559  14.008  1.00 95.75           C  
ATOM   1191  O   LYS A 155     -15.320  -8.180  11.344  1.00 95.75           O  
ATOM   1192  CG  LYS A 155     -16.141  -6.473  15.500  1.00 95.75           C  
ATOM   1193  CD  LYS A 155     -15.367  -5.344  16.156  1.00 95.75           C  
ATOM   1194  CE  LYS A 155     -15.625  -5.281  17.656  1.00 95.75           C  
ATOM   1195  NZ  LYS A 155     -16.531  -4.148  18.016  1.00 95.75           N  
ATOM   1196  N   LEU A 156     -17.234  -7.043  11.102  1.00 97.56           N  
ATOM   1197  CA  LEU A 156     -16.984  -6.680   9.711  1.00 97.56           C  
ATOM   1198  C   LEU A 156     -16.594  -5.211   9.594  1.00 97.56           C  
ATOM   1199  CB  LEU A 156     -18.203  -6.965   8.844  1.00 97.56           C  
ATOM   1200  O   LEU A 156     -17.094  -4.371  10.344  1.00 97.56           O  
ATOM   1201  CG  LEU A 156     -18.719  -8.406   8.836  1.00 97.56           C  
ATOM   1202  CD1 LEU A 156     -20.016  -8.508   8.039  1.00 97.56           C  
ATOM   1203  CD2 LEU A 156     -17.656  -9.344   8.273  1.00 97.56           C  
ATOM   1204  N   TYR A 157     -15.617  -4.977   8.664  1.00 97.00           N  
ATOM   1205  CA  TYR A 157     -15.242  -3.574   8.516  1.00 97.00           C  
ATOM   1206  C   TYR A 157     -15.070  -3.209   7.047  1.00 97.00           C  
ATOM   1207  CB  TYR A 157     -13.945  -3.281   9.273  1.00 97.00           C  
ATOM   1208  O   TYR A 157     -14.828  -4.078   6.207  1.00 97.00           O  
ATOM   1209  CG  TYR A 157     -12.734  -3.973   8.703  1.00 97.00           C  
ATOM   1210  CD1 TYR A 157     -12.367  -5.250   9.125  1.00 97.00           C  
ATOM   1211  CD2 TYR A 157     -11.945  -3.352   7.734  1.00 97.00           C  
ATOM   1212  CE1 TYR A 157     -11.250  -5.891   8.594  1.00 97.00           C  
ATOM   1213  CE2 TYR A 157     -10.828  -3.982   7.199  1.00 97.00           C  
ATOM   1214  OH  TYR A 157      -9.383  -5.879   7.109  1.00 97.00           O  
ATOM   1215  CZ  TYR A 157     -10.492  -5.250   7.637  1.00 97.00           C  
ATOM   1216  N   ALA A 158     -15.305  -1.968   6.809  1.00 98.12           N  
ATOM   1217  CA  ALA A 158     -15.094  -1.356   5.496  1.00 98.12           C  
ATOM   1218  C   ALA A 158     -14.562   0.067   5.637  1.00 98.12           C  
ATOM   1219  CB  ALA A 158     -16.391  -1.361   4.691  1.00 98.12           C  
ATOM   1220  O   ALA A 158     -14.938   0.790   6.559  1.00 98.12           O  
ATOM   1221  N   GLY A 159     -13.562   0.396   4.660  1.00 97.50           N  
ATOM   1222  CA  GLY A 159     -12.992   1.729   4.762  1.00 97.50           C  
ATOM   1223  C   GLY A 159     -12.141   2.105   3.566  1.00 97.50           C  
ATOM   1224  O   GLY A 159     -12.016   1.327   2.617  1.00 97.50           O  
ATOM   1225  N   ALA A 160     -11.734   3.338   3.646  1.00 97.50           N  
ATOM   1226  CA  ALA A 160     -10.812   3.869   2.645  1.00 97.50           C  
ATOM   1227  C   ALA A 160      -9.367   3.797   3.131  1.00 97.50           C  
ATOM   1228  CB  ALA A 160     -11.180   5.309   2.295  1.00 97.50           C  
ATOM   1229  O   ALA A 160      -9.102   3.889   4.332  1.00 97.50           O  
ATOM   1230  N   ARG A 161      -8.500   3.588   2.146  1.00 95.75           N  
ATOM   1231  CA  ARG A 161      -7.082   3.416   2.461  1.00 95.75           C  
ATOM   1232  C   ARG A 161      -6.203   4.109   1.429  1.00 95.75           C  
ATOM   1233  CB  ARG A 161      -6.727   1.929   2.537  1.00 95.75           C  
ATOM   1234  O   ARG A 161      -6.426   3.979   0.224  1.00 95.75           O  
ATOM   1235  CG  ARG A 161      -5.238   1.659   2.674  1.00 95.75           C  
ATOM   1236  CD  ARG A 161      -4.930   0.168   2.646  1.00 95.75           C  
ATOM   1237  NE  ARG A 161      -3.500  -0.089   2.789  1.00 95.75           N  
ATOM   1238  NH1 ARG A 161      -3.230  -0.930   0.654  1.00 95.75           N  
ATOM   1239  NH2 ARG A 161      -1.435  -0.798   2.074  1.00 95.75           N  
ATOM   1240  CZ  ARG A 161      -2.725  -0.605   1.838  1.00 95.75           C  
ATOM   1241  N   TYR A 162      -5.234   4.883   1.981  1.00 96.88           N  
ATOM   1242  CA  TYR A 162      -4.098   5.328   1.186  1.00 96.88           C  
ATOM   1243  C   TYR A 162      -2.818   4.621   1.623  1.00 96.88           C  
ATOM   1244  CB  TYR A 162      -3.920   6.844   1.299  1.00 96.88           C  
ATOM   1245  O   TYR A 162      -2.504   4.574   2.814  1.00 96.88           O  
ATOM   1246  CG  TYR A 162      -2.656   7.359   0.650  1.00 96.88           C  
ATOM   1247  CD1 TYR A 162      -1.508   7.590   1.402  1.00 96.88           C  
ATOM   1248  CD2 TYR A 162      -2.611   7.613  -0.716  1.00 96.88           C  
ATOM   1249  CE1 TYR A 162      -0.343   8.062   0.809  1.00 96.88           C  
ATOM   1250  CE2 TYR A 162      -1.451   8.086  -1.320  1.00 96.88           C  
ATOM   1251  OH  TYR A 162       0.826   8.781  -1.144  1.00 96.88           O  
ATOM   1252  CZ  TYR A 162      -0.324   8.312  -0.551  1.00 96.88           C  
ATOM   1253  N   PHE A 163      -2.127   4.098   0.698  1.00 96.81           N  
ATOM   1254  CA  PHE A 163      -0.844   3.439   0.916  1.00 96.81           C  
ATOM   1255  C   PHE A 163       0.229   4.031   0.010  1.00 96.81           C  
ATOM   1256  CB  PHE A 163      -0.964   1.933   0.672  1.00 96.81           C  
ATOM   1257  O   PHE A 163      -0.016   4.277  -1.173  1.00 96.81           O  
ATOM   1258  CG  PHE A 163       0.353   1.204   0.714  1.00 96.81           C  
ATOM   1259  CD1 PHE A 163       1.081   0.989  -0.449  1.00 96.81           C  
ATOM   1260  CD2 PHE A 163       0.861   0.735   1.919  1.00 96.81           C  
ATOM   1261  CE1 PHE A 163       2.299   0.315  -0.413  1.00 96.81           C  
ATOM   1262  CE2 PHE A 163       2.078   0.061   1.963  1.00 96.81           C  
ATOM   1263  CZ  PHE A 163       2.795  -0.149   0.796  1.00 96.81           C  
ATOM   1264  N   GLY A 164       1.423   4.266   0.598  1.00 96.62           N  
ATOM   1265  CA  GLY A 164       2.564   4.742  -0.168  1.00 96.62           C  
ATOM   1266  C   GLY A 164       3.877   4.121   0.271  1.00 96.62           C  
ATOM   1267  O   GLY A 164       4.062   3.822   1.451  1.00 96.62           O  
ATOM   1268  N   SER A 165       4.727   3.939  -0.725  1.00 97.81           N  
ATOM   1269  CA  SER A 165       6.094   3.508  -0.467  1.00 97.81           C  
ATOM   1270  C   SER A 165       7.090   4.270  -1.336  1.00 97.81           C  
ATOM   1271  CB  SER A 165       6.238   2.004  -0.714  1.00 97.81           C  
ATOM   1272  O   SER A 165       6.793   4.590  -2.490  1.00 97.81           O  
ATOM   1273  OG  SER A 165       7.594   1.602  -0.582  1.00 97.81           O  
ATOM   1274  N   TYR A 166       8.219   4.547  -0.699  1.00 96.75           N  
ATOM   1275  CA  TYR A 166       9.273   5.262  -1.402  1.00 96.75           C  
ATOM   1276  C   TYR A 166      10.648   4.750  -0.988  1.00 96.75           C  
ATOM   1277  CB  TYR A 166       9.180   6.770  -1.135  1.00 96.75           C  
ATOM   1278  O   TYR A 166      10.812   4.195   0.104  1.00 96.75           O  
ATOM   1279  CG  TYR A 166       9.656   7.172   0.239  1.00 96.75           C  
ATOM   1280  CD1 TYR A 166       8.789   7.180   1.326  1.00 96.75           C  
ATOM   1281  CD2 TYR A 166      10.984   7.543   0.452  1.00 96.75           C  
ATOM   1282  CE1 TYR A 166       9.227   7.555   2.594  1.00 96.75           C  
ATOM   1283  CE2 TYR A 166      11.430   7.918   1.714  1.00 96.75           C  
ATOM   1284  OH  TYR A 166      10.984   8.289   4.031  1.00 96.75           O  
ATOM   1285  CZ  TYR A 166      10.547   7.922   2.777  1.00 96.75           C  
ATOM   1286  N   GLY A 167      11.609   4.824  -1.899  1.00 96.25           N  
ATOM   1287  CA  GLY A 167      12.984   4.504  -1.547  1.00 96.25           C  
ATOM   1288  C   GLY A 167      13.508   3.264  -2.246  1.00 96.25           C  
ATOM   1289  O   GLY A 167      14.711   2.996  -2.229  1.00 96.25           O  
ATOM   1290  N   ALA A 168      12.617   2.506  -2.900  1.00 97.31           N  
ATOM   1291  CA  ALA A 168      13.094   1.382  -3.701  1.00 97.31           C  
ATOM   1292  C   ALA A 168      13.727   1.866  -5.000  1.00 97.31           C  
ATOM   1293  CB  ALA A 168      11.945   0.419  -4.000  1.00 97.31           C  
ATOM   1294  O   ALA A 168      13.086   2.545  -5.801  1.00 97.31           O  
ATOM   1295  N   ASN A 169      15.062   1.562  -5.156  1.00 97.00           N  
ATOM   1296  CA  ASN A 169      15.773   1.992  -6.359  1.00 97.00           C  
ATOM   1297  C   ASN A 169      16.484   0.825  -7.043  1.00 97.00           C  
ATOM   1298  CB  ASN A 169      16.781   3.098  -6.023  1.00 97.00           C  
ATOM   1299  O   ASN A 169      16.969  -0.087  -6.371  1.00 97.00           O  
ATOM   1300  CG  ASN A 169      17.766   2.686  -4.949  1.00 97.00           C  
ATOM   1301  ND2 ASN A 169      18.828   2.016  -5.359  1.00 97.00           N  
ATOM   1302  OD1 ASN A 169      17.562   2.965  -3.766  1.00 97.00           O  
ATOM   1303  N   PHE A 170      16.438   0.870  -8.320  1.00 95.94           N  
ATOM   1304  CA  PHE A 170      17.000  -0.194  -9.141  1.00 95.94           C  
ATOM   1305  C   PHE A 170      18.062   0.355 -10.086  1.00 95.94           C  
ATOM   1306  CB  PHE A 170      15.898  -0.893  -9.945  1.00 95.94           C  
ATOM   1307  O   PHE A 170      17.953   1.483 -10.570  1.00 95.94           O  
ATOM   1308  CG  PHE A 170      14.828  -1.523  -9.086  1.00 95.94           C  
ATOM   1309  CD1 PHE A 170      14.898  -2.867  -8.742  1.00 95.94           C  
ATOM   1310  CD2 PHE A 170      13.758  -0.772  -8.633  1.00 95.94           C  
ATOM   1311  CE1 PHE A 170      13.914  -3.453  -7.949  1.00 95.94           C  
ATOM   1312  CE2 PHE A 170      12.766  -1.352  -7.840  1.00 95.94           C  
ATOM   1313  CZ  PHE A 170      12.852  -2.691  -7.500  1.00 95.94           C  
ATOM   1314  N   ASP A 171      19.078  -0.459 -10.250  1.00 94.75           N  
ATOM   1315  CA  ASP A 171      20.172  -0.077 -11.148  1.00 94.75           C  
ATOM   1316  C   ASP A 171      19.734  -0.175 -12.609  1.00 94.75           C  
ATOM   1317  CB  ASP A 171      21.406  -0.954 -10.914  1.00 94.75           C  
ATOM   1318  O   ASP A 171      18.812  -0.931 -12.938  1.00 94.75           O  
ATOM   1319  CG  ASP A 171      21.984  -0.780  -9.523  1.00 94.75           C  
ATOM   1320  OD1 ASP A 171      21.703   0.241  -8.859  1.00 94.75           O  
ATOM   1321  OD2 ASP A 171      22.750  -1.670  -9.094  1.00 94.75           O  
ATOM   1322  N   GLY A 172      20.281   0.624 -13.438  1.00 92.06           N  
ATOM   1323  CA  GLY A 172      20.172   0.564 -14.883  1.00 92.06           C  
ATOM   1324  C   GLY A 172      21.516   0.329 -15.570  1.00 92.06           C  
ATOM   1325  O   GLY A 172      22.469  -0.133 -14.938  1.00 92.06           O  
ATOM   1326  N   LYS A 173      21.484   0.401 -16.844  1.00 91.25           N  
ATOM   1327  CA  LYS A 173      22.688   0.312 -17.641  1.00 91.25           C  
ATOM   1328  C   LYS A 173      22.922   1.601 -18.422  1.00 91.25           C  
ATOM   1329  CB  LYS A 173      22.609  -0.875 -18.609  1.00 91.25           C  
ATOM   1330  O   LYS A 173      21.969   2.268 -18.844  1.00 91.25           O  
ATOM   1331  CG  LYS A 173      22.422  -2.219 -17.922  1.00 91.25           C  
ATOM   1332  CD  LYS A 173      23.703  -2.670 -17.219  1.00 91.25           C  
ATOM   1333  CE  LYS A 173      23.578  -4.094 -16.703  1.00 91.25           C  
ATOM   1334  NZ  LYS A 173      24.750  -4.480 -15.859  1.00 91.25           N  
ATOM   1335  N   LYS A 174      24.172   2.061 -18.422  1.00 91.00           N  
ATOM   1336  CA  LYS A 174      24.562   3.211 -19.234  1.00 91.00           C  
ATOM   1337  C   LYS A 174      25.859   2.945 -20.000  1.00 91.00           C  
ATOM   1338  CB  LYS A 174      24.703   4.461 -18.375  1.00 91.00           C  
ATOM   1339  O   LYS A 174      26.594   2.018 -19.656  1.00 91.00           O  
ATOM   1340  CG  LYS A 174      25.828   4.371 -17.344  1.00 91.00           C  
ATOM   1341  CD  LYS A 174      25.891   5.633 -16.484  1.00 91.00           C  
ATOM   1342  CE  LYS A 174      27.016   5.547 -15.461  1.00 91.00           C  
ATOM   1343  NZ  LYS A 174      27.109   6.793 -14.641  1.00 91.00           N  
ATOM   1344  N   THR A 175      26.062   3.730 -21.109  1.00 93.81           N  
ATOM   1345  CA  THR A 175      27.281   3.590 -21.891  1.00 93.81           C  
ATOM   1346  C   THR A 175      28.500   4.031 -21.078  1.00 93.81           C  
ATOM   1347  CB  THR A 175      27.219   4.406 -23.188  1.00 93.81           C  
ATOM   1348  O   THR A 175      28.453   5.059 -20.406  1.00 93.81           O  
ATOM   1349  CG2 THR A 175      28.484   4.223 -24.031  1.00 93.81           C  
ATOM   1350  OG1 THR A 175      26.078   3.969 -23.953  1.00 93.81           O  
ATOM   1351  N   ASP A 176      29.531   3.223 -21.125  1.00 92.75           N  
ATOM   1352  CA  ASP A 176      30.797   3.564 -20.484  1.00 92.75           C  
ATOM   1353  C   ASP A 176      31.391   4.832 -21.094  1.00 92.75           C  
ATOM   1354  CB  ASP A 176      31.797   2.406 -20.625  1.00 92.75           C  
ATOM   1355  O   ASP A 176      31.531   4.930 -22.312  1.00 92.75           O  
ATOM   1356  CG  ASP A 176      33.062   2.611 -19.797  1.00 92.75           C  
ATOM   1357  OD1 ASP A 176      33.562   3.750 -19.750  1.00 92.75           O  
ATOM   1358  OD2 ASP A 176      33.531   1.626 -19.203  1.00 92.75           O  
ATOM   1359  N   PRO A 177      31.688   5.867 -20.250  1.00 92.94           N  
ATOM   1360  CA  PRO A 177      32.219   7.121 -20.781  1.00 92.94           C  
ATOM   1361  C   PRO A 177      33.594   6.941 -21.438  1.00 92.94           C  
ATOM   1362  CB  PRO A 177      32.344   8.016 -19.547  1.00 92.94           C  
ATOM   1363  O   PRO A 177      33.969   7.750 -22.297  1.00 92.94           O  
ATOM   1364  CG  PRO A 177      32.281   7.066 -18.391  1.00 92.94           C  
ATOM   1365  CD  PRO A 177      31.516   5.840 -18.812  1.00 92.94           C  
ATOM   1366  N   LYS A 178      34.250   5.883 -21.109  1.00 94.56           N  
ATOM   1367  CA  LYS A 178      35.625   5.652 -21.594  1.00 94.56           C  
ATOM   1368  C   LYS A 178      35.625   4.691 -22.781  1.00 94.56           C  
ATOM   1369  CB  LYS A 178      36.500   5.102 -20.484  1.00 94.56           C  
ATOM   1370  O   LYS A 178      36.594   4.613 -23.531  1.00 94.56           O  
ATOM   1371  CG  LYS A 178      36.719   6.078 -19.328  1.00 94.56           C  
ATOM   1372  CD  LYS A 178      37.656   5.500 -18.281  1.00 94.56           C  
ATOM   1373  CE  LYS A 178      37.875   6.457 -17.109  1.00 94.56           C  
ATOM   1374  NZ  LYS A 178      38.750   5.867 -16.062  1.00 94.56           N  
ATOM   1375  N   ASP A 179      34.531   3.984 -22.938  1.00 94.50           N  
ATOM   1376  CA  ASP A 179      34.438   2.984 -24.000  1.00 94.50           C  
ATOM   1377  C   ASP A 179      33.000   2.859 -24.516  1.00 94.50           C  
ATOM   1378  CB  ASP A 179      34.938   1.628 -23.516  1.00 94.50           C  
ATOM   1379  O   ASP A 179      32.156   2.270 -23.844  1.00 94.50           O  
ATOM   1380  CG  ASP A 179      35.000   0.578 -24.609  1.00 94.50           C  
ATOM   1381  OD1 ASP A 179      34.469   0.831 -25.719  1.00 94.50           O  
ATOM   1382  OD2 ASP A 179      35.531  -0.514 -24.359  1.00 94.50           O  
ATOM   1383  N   SER A 180      32.688   3.326 -25.703  1.00 92.88           N  
ATOM   1384  CA  SER A 180      31.328   3.418 -26.250  1.00 92.88           C  
ATOM   1385  C   SER A 180      30.781   2.037 -26.594  1.00 92.88           C  
ATOM   1386  CB  SER A 180      31.328   4.301 -27.500  1.00 92.88           C  
ATOM   1387  O   SER A 180      29.594   1.894 -26.891  1.00 92.88           O  
ATOM   1388  OG  SER A 180      32.250   3.807 -28.469  1.00 92.88           O  
ATOM   1389  N   THR A 181      31.484   0.986 -26.531  1.00 94.00           N  
ATOM   1390  CA  THR A 181      31.062  -0.368 -26.859  1.00 94.00           C  
ATOM   1391  C   THR A 181      30.734  -1.163 -25.609  1.00 94.00           C  
ATOM   1392  CB  THR A 181      32.156  -1.106 -27.672  1.00 94.00           C  
ATOM   1393  O   THR A 181      30.328  -2.326 -25.688  1.00 94.00           O  
ATOM   1394  CG2 THR A 181      32.531  -0.311 -28.906  1.00 94.00           C  
ATOM   1395  OG1 THR A 181      33.312  -1.298 -26.844  1.00 94.00           O  
ATOM   1396  N   ARG A 182      30.953  -0.521 -24.469  1.00 93.56           N  
ATOM   1397  CA  ARG A 182      30.781  -1.206 -23.188  1.00 93.56           C  
ATOM   1398  C   ARG A 182      29.641  -0.578 -22.391  1.00 93.56           C  
ATOM   1399  CB  ARG A 182      32.062  -1.179 -22.375  1.00 93.56           C  
ATOM   1400  O   ARG A 182      29.453   0.638 -22.422  1.00 93.56           O  
ATOM   1401  CG  ARG A 182      32.000  -1.979 -21.094  1.00 93.56           C  
ATOM   1402  CD  ARG A 182      33.312  -1.929 -20.328  1.00 93.56           C  
ATOM   1403  NE  ARG A 182      33.156  -2.340 -18.938  1.00 93.56           N  
ATOM   1404  NH1 ARG A 182      35.406  -2.559 -18.516  1.00 93.56           N  
ATOM   1405  NH2 ARG A 182      33.906  -2.992 -16.859  1.00 93.56           N  
ATOM   1406  CZ  ARG A 182      34.156  -2.629 -18.109  1.00 93.56           C  
ATOM   1407  N   GLN A 183      28.766  -1.405 -21.688  1.00 92.19           N  
ATOM   1408  CA  GLN A 183      27.750  -0.938 -20.750  1.00 92.19           C  
ATOM   1409  C   GLN A 183      28.219  -1.131 -19.312  1.00 92.19           C  
ATOM   1410  CB  GLN A 183      26.438  -1.666 -20.969  1.00 92.19           C  
ATOM   1411  O   GLN A 183      28.875  -2.123 -18.984  1.00 92.19           O  
ATOM   1412  CG  GLN A 183      25.797  -1.384 -22.328  1.00 92.19           C  
ATOM   1413  CD  GLN A 183      25.062  -0.059 -22.359  1.00 92.19           C  
ATOM   1414  NE2 GLN A 183      24.891   0.492 -23.562  1.00 92.19           N  
ATOM   1415  OE1 GLN A 183      24.641   0.465 -21.328  1.00 92.19           O  
ATOM   1416  N   VAL A 184      27.984  -0.054 -18.516  1.00 92.94           N  
ATOM   1417  CA  VAL A 184      28.297  -0.130 -17.094  1.00 92.94           C  
ATOM   1418  C   VAL A 184      27.031   0.112 -16.281  1.00 92.94           C  
ATOM   1419  CB  VAL A 184      29.391   0.886 -16.703  1.00 92.94           C  
ATOM   1420  O   VAL A 184      26.016   0.550 -16.812  1.00 92.94           O  
ATOM   1421  CG1 VAL A 184      30.719   0.559 -17.391  1.00 92.94           C  
ATOM   1422  CG2 VAL A 184      28.953   2.309 -17.031  1.00 92.94           C  
ATOM   1423  N   THR A 185      27.094  -0.272 -15.031  1.00 93.44           N  
ATOM   1424  CA  THR A 185      25.984  -0.102 -14.109  1.00 93.44           C  
ATOM   1425  C   THR A 185      25.688   1.378 -13.867  1.00 93.44           C  
ATOM   1426  CB  THR A 185      26.250  -0.799 -12.758  1.00 93.44           C  
ATOM   1427  O   THR A 185      26.609   2.164 -13.648  1.00 93.44           O  
ATOM   1428  CG2 THR A 185      25.125  -0.549 -11.773  1.00 93.44           C  
ATOM   1429  OG1 THR A 185      26.375  -2.209 -12.977  1.00 93.44           O  
ATOM   1430  N   ASP A 186      24.484   1.699 -14.078  1.00 93.56           N  
ATOM   1431  CA  ASP A 186      23.953   3.002 -13.672  1.00 93.56           C  
ATOM   1432  C   ASP A 186      23.188   2.900 -12.359  1.00 93.56           C  
ATOM   1433  CB  ASP A 186      23.062   3.580 -14.766  1.00 93.56           C  
ATOM   1434  O   ASP A 186      22.000   2.578 -12.344  1.00 93.56           O  
ATOM   1435  CG  ASP A 186      22.641   5.016 -14.492  1.00 93.56           C  
ATOM   1436  OD1 ASP A 186      23.141   5.621 -13.523  1.00 93.56           O  
ATOM   1437  OD2 ASP A 186      21.797   5.543 -15.242  1.00 93.56           O  
ATOM   1438  N   ALA A 187      23.844   3.029 -11.266  1.00 94.38           N  
ATOM   1439  CA  ALA A 187      23.312   2.791  -9.922  1.00 94.38           C  
ATOM   1440  C   ALA A 187      22.125   3.697  -9.641  1.00 94.38           C  
ATOM   1441  CB  ALA A 187      24.406   3.004  -8.875  1.00 94.38           C  
ATOM   1442  O   ALA A 187      22.172   4.906  -9.883  1.00 94.38           O  
ATOM   1443  N   GLY A 188      21.000   3.135  -9.180  1.00 93.25           N  
ATOM   1444  CA  GLY A 188      19.812   3.871  -8.750  1.00 93.25           C  
ATOM   1445  C   GLY A 188      19.141   4.609  -9.891  1.00 93.25           C  
ATOM   1446  O   GLY A 188      18.531   5.668  -9.680  1.00 93.25           O  
ATOM   1447  N   ALA A 189      19.266   4.043 -10.992  1.00 93.69           N  
ATOM   1448  CA  ALA A 189      18.750   4.672 -12.203  1.00 93.69           C  
ATOM   1449  C   ALA A 189      17.234   4.754 -12.180  1.00 93.69           C  
ATOM   1450  CB  ALA A 189      19.219   3.908 -13.445  1.00 93.69           C  
ATOM   1451  O   ALA A 189      16.641   5.684 -12.734  1.00 93.69           O  
ATOM   1452  N   TYR A 190      16.625   3.783 -11.500  1.00 93.50           N  
ATOM   1453  CA  TYR A 190      15.172   3.734 -11.461  1.00 93.50           C  
ATOM   1454  C   TYR A 190      14.672   3.729 -10.016  1.00 93.50           C  
ATOM   1455  CB  TYR A 190      14.656   2.498 -12.195  1.00 93.50           C  
ATOM   1456  O   TYR A 190      15.047   2.861  -9.227  1.00 93.50           O  
ATOM   1457  CG  TYR A 190      15.188   2.363 -13.602  1.00 93.50           C  
ATOM   1458  CD1 TYR A 190      14.602   3.059 -14.656  1.00 93.50           C  
ATOM   1459  CD2 TYR A 190      16.266   1.542 -13.883  1.00 93.50           C  
ATOM   1460  CE1 TYR A 190      15.086   2.938 -15.961  1.00 93.50           C  
ATOM   1461  CE2 TYR A 190      16.766   1.413 -15.172  1.00 93.50           C  
ATOM   1462  OH  TYR A 190      16.656   1.989 -17.484  1.00 93.50           O  
ATOM   1463  CZ  TYR A 190      16.172   2.113 -16.203  1.00 93.50           C  
ATOM   1464  N   LYS A 191      13.867   4.711  -9.688  1.00 95.19           N  
ATOM   1465  CA  LYS A 191      13.297   4.859  -8.352  1.00 95.19           C  
ATOM   1466  C   LYS A 191      11.773   4.711  -8.391  1.00 95.19           C  
ATOM   1467  CB  LYS A 191      13.672   6.211  -7.754  1.00 95.19           C  
ATOM   1468  O   LYS A 191      11.094   5.410  -9.148  1.00 95.19           O  
ATOM   1469  CG  LYS A 191      15.180   6.453  -7.668  1.00 95.19           C  
ATOM   1470  CD  LYS A 191      15.492   7.852  -7.156  1.00 95.19           C  
ATOM   1471  CE  LYS A 191      16.984   8.125  -7.152  1.00 95.19           C  
ATOM   1472  NZ  LYS A 191      17.312   9.477  -6.617  1.00 95.19           N  
ATOM   1473  N   VAL A 192      11.344   3.852  -7.496  1.00 94.44           N  
ATOM   1474  CA  VAL A 192       9.914   3.531  -7.535  1.00 94.44           C  
ATOM   1475  C   VAL A 192       9.195   4.254  -6.402  1.00 94.44           C  
ATOM   1476  CB  VAL A 192       9.680   2.008  -7.434  1.00 94.44           C  
ATOM   1477  O   VAL A 192       9.602   4.168  -5.242  1.00 94.44           O  
ATOM   1478  CG1 VAL A 192       8.180   1.698  -7.414  1.00 94.44           C  
ATOM   1479  CG2 VAL A 192      10.359   1.281  -8.594  1.00 94.44           C  
ATOM   1480  N   LEU A 193       8.266   5.062  -6.727  1.00 95.00           N  
ATOM   1481  CA  LEU A 193       7.207   5.523  -5.836  1.00 95.00           C  
ATOM   1482  C   LEU A 193       5.922   4.738  -6.070  1.00 95.00           C  
ATOM   1483  CB  LEU A 193       6.953   7.020  -6.031  1.00 95.00           C  
ATOM   1484  O   LEU A 193       5.266   4.910  -7.105  1.00 95.00           O  
ATOM   1485  CG  LEU A 193       5.848   7.637  -5.172  1.00 95.00           C  
ATOM   1486  CD1 LEU A 193       6.250   7.625  -3.701  1.00 95.00           C  
ATOM   1487  CD2 LEU A 193       5.539   9.055  -5.641  1.00 95.00           C  
ATOM   1488  N   TYR A 194       5.656   3.879  -5.113  1.00 94.75           N  
ATOM   1489  CA  TYR A 194       4.465   3.041  -5.160  1.00 94.75           C  
ATOM   1490  C   TYR A 194       3.363   3.607  -4.273  1.00 94.75           C  
ATOM   1491  CB  TYR A 194       4.797   1.607  -4.734  1.00 94.75           C  
ATOM   1492  O   TYR A 194       3.537   3.729  -3.061  1.00 94.75           O  
ATOM   1493  CG  TYR A 194       3.684   0.623  -4.996  1.00 94.75           C  
ATOM   1494  CD1 TYR A 194       2.586   0.537  -4.141  1.00 94.75           C  
ATOM   1495  CD2 TYR A 194       3.727  -0.225  -6.098  1.00 94.75           C  
ATOM   1496  CE1 TYR A 194       1.560  -0.370  -4.379  1.00 94.75           C  
ATOM   1497  CE2 TYR A 194       2.705  -1.137  -6.344  1.00 94.75           C  
ATOM   1498  OH  TYR A 194       0.613  -2.102  -5.719  1.00 94.75           O  
ATOM   1499  CZ  TYR A 194       1.628  -1.201  -5.480  1.00 94.75           C  
ATOM   1500  N   SER A 195       2.262   3.971  -4.941  1.00 94.50           N  
ATOM   1501  CA  SER A 195       1.168   4.555  -4.172  1.00 94.50           C  
ATOM   1502  C   SER A 195      -0.188   4.109  -4.707  1.00 94.50           C  
ATOM   1503  CB  SER A 195       1.256   6.082  -4.188  1.00 94.50           C  
ATOM   1504  O   SER A 195      -0.400   4.078  -5.922  1.00 94.50           O  
ATOM   1505  OG  SER A 195       0.128   6.660  -3.553  1.00 94.50           O  
ATOM   1506  N   THR A 196      -1.111   3.857  -3.699  1.00 93.94           N  
ATOM   1507  CA  THR A 196      -2.451   3.441  -4.102  1.00 93.94           C  
ATOM   1508  C   THR A 196      -3.504   4.039  -3.172  1.00 93.94           C  
ATOM   1509  CB  THR A 196      -2.582   1.907  -4.105  1.00 93.94           C  
ATOM   1510  O   THR A 196      -3.238   4.270  -1.989  1.00 93.94           O  
ATOM   1511  CG2 THR A 196      -1.552   1.272  -5.035  1.00 93.94           C  
ATOM   1512  OG1 THR A 196      -2.383   1.411  -2.777  1.00 93.94           O  
ATOM   1513  N   VAL A 197      -4.582   4.438  -3.742  1.00 94.62           N  
ATOM   1514  CA  VAL A 197      -5.816   4.758  -3.035  1.00 94.62           C  
ATOM   1515  C   VAL A 197      -6.875   3.701  -3.344  1.00 94.62           C  
ATOM   1516  CB  VAL A 197      -6.340   6.164  -3.410  1.00 94.62           C  
ATOM   1517  O   VAL A 197      -7.074   3.334  -4.504  1.00 94.62           O  
ATOM   1518  CG1 VAL A 197      -7.664   6.453  -2.707  1.00 94.62           C  
ATOM   1519  CG2 VAL A 197      -5.301   7.227  -3.061  1.00 94.62           C  
ATOM   1520  N   GLY A 198      -7.449   3.197  -2.215  1.00 93.81           N  
ATOM   1521  CA  GLY A 198      -8.453   2.170  -2.445  1.00 93.81           C  
ATOM   1522  C   GLY A 198      -9.391   1.977  -1.271  1.00 93.81           C  
ATOM   1523  O   GLY A 198      -9.500   2.850  -0.406  1.00 93.81           O  
ATOM   1524  N   ALA A 199     -10.211   1.013  -1.467  1.00 94.81           N  
ATOM   1525  CA  ALA A 199     -11.148   0.597  -0.427  1.00 94.81           C  
ATOM   1526  C   ALA A 199     -10.719  -0.724   0.205  1.00 94.81           C  
ATOM   1527  CB  ALA A 199     -12.555   0.475  -1.000  1.00 94.81           C  
ATOM   1528  O   ALA A 199     -10.070  -1.548  -0.446  1.00 94.81           O  
ATOM   1529  N   GLU A 200     -10.992  -0.846   1.512  1.00 95.00           N  
ATOM   1530  CA  GLU A 200     -10.711  -2.094   2.215  1.00 95.00           C  
ATOM   1531  C   GLU A 200     -11.961  -2.643   2.889  1.00 95.00           C  
ATOM   1532  CB  GLU A 200      -9.602  -1.886   3.254  1.00 95.00           C  
ATOM   1533  O   GLU A 200     -12.859  -1.882   3.264  1.00 95.00           O  
ATOM   1534  CG  GLU A 200     -10.000  -0.971   4.402  1.00 95.00           C  
ATOM   1535  CD  GLU A 200      -8.898  -0.784   5.434  1.00 95.00           C  
ATOM   1536  OE1 GLU A 200      -8.969   0.178   6.230  1.00 95.00           O  
ATOM   1537  OE2 GLU A 200      -7.953  -1.606   5.441  1.00 95.00           O  
ATOM   1538  N   ALA A 201     -12.086  -3.924   2.885  1.00 97.12           N  
ATOM   1539  CA  ALA A 201     -13.141  -4.629   3.607  1.00 97.12           C  
ATOM   1540  C   ALA A 201     -12.633  -5.953   4.164  1.00 97.12           C  
ATOM   1541  CB  ALA A 201     -14.344  -4.863   2.697  1.00 97.12           C  
ATOM   1542  O   ALA A 201     -11.789  -6.609   3.551  1.00 97.12           O  
ATOM   1543  N   GLY A 202     -13.117  -6.266   5.355  1.00 96.81           N  
ATOM   1544  CA  GLY A 202     -12.656  -7.512   5.945  1.00 96.81           C  
ATOM   1545  C   GLY A 202     -13.367  -7.859   7.238  1.00 96.81           C  
ATOM   1546  O   GLY A 202     -14.430  -7.312   7.535  1.00 96.81           O  
ATOM   1547  N   VAL A 203     -12.836  -8.938   7.895  1.00 93.81           N  
ATOM   1548  CA  VAL A 203     -13.352  -9.430   9.164  1.00 93.81           C  
ATOM   1549  C   VAL A 203     -12.266  -9.336  10.234  1.00 93.81           C  
ATOM   1550  CB  VAL A 203     -13.859 -10.883   9.047  1.00 93.81           C  
ATOM   1551  O   VAL A 203     -11.078  -9.531   9.945  1.00 93.81           O  
ATOM   1552  CG1 VAL A 203     -12.742 -11.812   8.594  1.00 93.81           C  
ATOM   1553  CG2 VAL A 203     -14.445 -11.352  10.375  1.00 93.81           C  
TER    1554      VAL A 203                                                      
ENDMDL                                                                          
END                                                                             
