# Supplementary material for: Assessing Wolbachia circulation in wild populations of phlebotomine sand flies from Spain and Morocco: implications for control of leishmaniasis
Source: Parasit Vectors. 2025 Apr 26;18:155. doi: 10.1186/s13071-025-06771-6 (PMC12032678; doi:10.1186/s13071-025-06771-6)
Supplement: Supplementary file 4 — Additional File 4: Dataset S4. [file 13071_2025_6771_MOESM4_ESM.zip › PhlebotomussergentiEB_01ca0/PhlebotomussergentiEB_01ca0_unrelaxed_rank_003_alphafold2_ptm_model_1_seed_000.pdb]

MODEL     1                                                                     
ATOM      1  N   SER A   1     -34.250  14.047  11.828  1.00 43.00           N  
ATOM      2  CA  SER A   1     -33.375  12.875  11.914  1.00 43.00           C  
ATOM      3  C   SER A   1     -31.922  13.273  11.781  1.00 43.00           C  
ATOM      4  CB  SER A   1     -33.750  11.859  10.836  1.00 43.00           C  
ATOM      5  O   SER A   1     -31.547  13.992  10.852  1.00 43.00           O  
ATOM      6  OG  SER A   1     -32.594  11.328  10.234  1.00 43.00           O  
ATOM      7  N   ASP A   2     -31.297  13.867  12.797  1.00 49.31           N  
ATOM      8  CA  ASP A   2     -29.984  14.461  12.961  1.00 49.31           C  
ATOM      9  C   ASP A   2     -28.906  13.602  12.305  1.00 49.31           C  
ATOM     10  CB  ASP A   2     -29.656  14.664  14.445  1.00 49.31           C  
ATOM     11  O   ASP A   2     -28.641  12.484  12.734  1.00 49.31           O  
ATOM     12  CG  ASP A   2     -30.344  15.875  15.047  1.00 49.31           C  
ATOM     13  OD1 ASP A   2     -30.797  16.766  14.281  1.00 49.31           O  
ATOM     14  OD2 ASP A   2     -30.438  15.945  16.297  1.00 49.31           O  
ATOM     15  N   GLU A   3     -28.875  13.555  11.031  1.00 58.28           N  
ATOM     16  CA  GLU A   3     -27.812  12.953  10.227  1.00 58.28           C  
ATOM     17  C   GLU A   3     -26.438  13.211  10.859  1.00 58.28           C  
ATOM     18  CB  GLU A   3     -27.844  13.500   8.797  1.00 58.28           C  
ATOM     19  O   GLU A   3     -26.078  14.359  11.125  1.00 58.28           O  
ATOM     20  CG  GLU A   3     -28.844  12.789   7.895  1.00 58.28           C  
ATOM     21  CD  GLU A   3     -28.797  13.281   6.457  1.00 58.28           C  
ATOM     22  OE1 GLU A   3     -29.516  12.719   5.602  1.00 58.28           O  
ATOM     23  OE2 GLU A   3     -28.047  14.242   6.184  1.00 58.28           O  
ATOM     24  N   GLU A   4     -25.891  12.305  11.781  1.00 68.25           N  
ATOM     25  CA  GLU A   4     -24.609  12.414  12.461  1.00 68.25           C  
ATOM     26  C   GLU A   4     -23.453  12.438  11.453  1.00 68.25           C  
ATOM     27  CB  GLU A   4     -24.422  11.250  13.438  1.00 68.25           C  
ATOM     28  O   GLU A   4     -23.297  11.508  10.664  1.00 68.25           O  
ATOM     29  CG  GLU A   4     -25.047  11.492  14.805  1.00 68.25           C  
ATOM     30  CD  GLU A   4     -24.594  10.492  15.859  1.00 68.25           C  
ATOM     31  OE1 GLU A   4     -24.969  10.656  17.047  1.00 68.25           O  
ATOM     32  OE2 GLU A   4     -23.859   9.555  15.500  1.00 68.25           O  
ATOM     33  N   THR A   5     -23.078  13.672  11.086  1.00 84.12           N  
ATOM     34  CA  THR A   5     -21.922  13.922  10.227  1.00 84.12           C  
ATOM     35  C   THR A   5     -20.703  14.297  11.062  1.00 84.12           C  
ATOM     36  CB  THR A   5     -22.219  15.047   9.219  1.00 84.12           C  
ATOM     37  O   THR A   5     -20.812  15.023  12.055  1.00 84.12           O  
ATOM     38  CG2 THR A   5     -23.375  14.664   8.297  1.00 84.12           C  
ATOM     39  OG1 THR A   5     -22.562  16.250   9.922  1.00 84.12           O  
ATOM     40  N   SER A   6     -19.594  13.594  10.719  1.00 89.19           N  
ATOM     41  CA  SER A   6     -18.375  13.898  11.469  1.00 89.19           C  
ATOM     42  C   SER A   6     -17.141  13.789  10.586  1.00 89.19           C  
ATOM     43  CB  SER A   6     -18.234  12.961  12.672  1.00 89.19           C  
ATOM     44  O   SER A   6     -17.141  13.070   9.586  1.00 89.19           O  
ATOM     45  OG  SER A   6     -18.109  11.609  12.242  1.00 89.19           O  
ATOM     46  N   TYR A   7     -16.094  14.648  10.914  1.00 92.38           N  
ATOM     47  CA  TYR A   7     -14.758  14.523  10.344  1.00 92.38           C  
ATOM     48  C   TYR A   7     -13.883  13.617  11.195  1.00 92.38           C  
ATOM     49  CB  TYR A   7     -14.102  15.906  10.203  1.00 92.38           C  
ATOM     50  O   TYR A   7     -14.055  13.539  12.414  1.00 92.38           O  
ATOM     51  CG  TYR A   7     -14.812  16.812   9.234  1.00 92.38           C  
ATOM     52  CD1 TYR A   7     -14.531  16.766   7.871  1.00 92.38           C  
ATOM     53  CD2 TYR A   7     -15.758  17.734   9.680  1.00 92.38           C  
ATOM     54  CE1 TYR A   7     -15.180  17.609   6.973  1.00 92.38           C  
ATOM     55  CE2 TYR A   7     -16.406  18.578   8.797  1.00 92.38           C  
ATOM     56  OH  TYR A   7     -16.766  19.344   6.559  1.00 92.38           O  
ATOM     57  CZ  TYR A   7     -16.109  18.516   7.445  1.00 92.38           C  
ATOM     58  N   TYR A   8     -13.008  12.867  10.453  1.00 91.31           N  
ATOM     59  CA  TYR A   8     -12.133  12.000  11.227  1.00 91.31           C  
ATOM     60  C   TYR A   8     -10.742  11.922  10.602  1.00 91.31           C  
ATOM     61  CB  TYR A   8     -12.727  10.594  11.336  1.00 91.31           C  
ATOM     62  O   TYR A   8     -10.570  12.227   9.414  1.00 91.31           O  
ATOM     63  CG  TYR A   8     -12.773   9.844  10.031  1.00 91.31           C  
ATOM     64  CD1 TYR A   8     -13.867   9.961   9.172  1.00 91.31           C  
ATOM     65  CD2 TYR A   8     -11.719   9.016   9.648  1.00 91.31           C  
ATOM     66  CE1 TYR A   8     -13.914   9.273   7.965  1.00 91.31           C  
ATOM     67  CE2 TYR A   8     -11.758   8.320   8.438  1.00 91.31           C  
ATOM     68  OH  TYR A   8     -12.891   7.770   6.414  1.00 91.31           O  
ATOM     69  CZ  TYR A   8     -12.852   8.453   7.609  1.00 91.31           C  
ATOM     70  N   VAL A   9      -9.797  11.609  11.469  1.00 92.88           N  
ATOM     71  CA  VAL A   9      -8.430  11.289  11.070  1.00 92.88           C  
ATOM     72  C   VAL A   9      -8.094   9.852  11.461  1.00 92.88           C  
ATOM     73  CB  VAL A   9      -7.410  12.266  11.703  1.00 92.88           C  
ATOM     74  O   VAL A   9      -8.516   9.375  12.516  1.00 92.88           O  
ATOM     75  CG1 VAL A   9      -5.980  11.875  11.320  1.00 92.88           C  
ATOM     76  CG2 VAL A   9      -7.711  13.695  11.273  1.00 92.88           C  
ATOM     77  N   ARG A  10      -7.262   9.203  10.484  1.00 91.81           N  
ATOM     78  CA  ARG A  10      -6.867   7.828  10.742  1.00 91.81           C  
ATOM     79  C   ARG A  10      -5.355   7.656  10.602  1.00 91.81           C  
ATOM     80  CB  ARG A  10      -7.594   6.871   9.797  1.00 91.81           C  
ATOM     81  O   ARG A  10      -4.750   8.219   9.688  1.00 91.81           O  
ATOM     82  CG  ARG A  10      -9.094   6.777  10.047  1.00 91.81           C  
ATOM     83  CD  ARG A  10      -9.727   5.633   9.273  1.00 91.81           C  
ATOM     84  NE  ARG A  10      -9.414   5.711   7.848  1.00 91.81           N  
ATOM     85  NH1 ARG A  10     -11.492   4.988   7.141  1.00 91.81           N  
ATOM     86  NH2 ARG A  10      -9.867   5.512   5.605  1.00 91.81           N  
ATOM     87  CZ  ARG A  10     -10.258   5.402   6.867  1.00 91.81           C  
ATOM     88  N   LEU A  11      -4.938   6.992  11.531  1.00 90.69           N  
ATOM     89  CA  LEU A  11      -3.559   6.520  11.453  1.00 90.69           C  
ATOM     90  C   LEU A  11      -3.508   4.992  11.461  1.00 90.69           C  
ATOM     91  CB  LEU A  11      -2.732   7.078  12.617  1.00 90.69           C  
ATOM     92  O   LEU A  11      -4.148   4.352  12.297  1.00 90.69           O  
ATOM     93  CG  LEU A  11      -2.408   8.570  12.555  1.00 90.69           C  
ATOM     94  CD1 LEU A  11      -1.914   9.055  13.914  1.00 90.69           C  
ATOM     95  CD2 LEU A  11      -1.373   8.852  11.477  1.00 90.69           C  
ATOM     96  N   GLN A  12      -2.730   4.465  10.461  1.00 88.88           N  
ATOM     97  CA  GLN A  12      -2.807   3.010  10.367  1.00 88.88           C  
ATOM     98  C   GLN A  12      -1.437   2.404  10.070  1.00 88.88           C  
ATOM     99  CB  GLN A  12      -3.807   2.594   9.289  1.00 88.88           C  
ATOM    100  O   GLN A  12      -0.601   3.035   9.422  1.00 88.88           O  
ATOM    101  CG  GLN A  12      -3.361   2.932   7.871  1.00 88.88           C  
ATOM    102  CD  GLN A  12      -4.520   3.021   6.895  1.00 88.88           C  
ATOM    103  NE2 GLN A  12      -4.320   2.512   5.684  1.00 88.88           N  
ATOM    104  OE1 GLN A  12      -5.590   3.547   7.227  1.00 88.88           O  
ATOM    105  N   TYR A  13      -1.308   1.280  10.617  1.00 85.94           N  
ATOM    106  CA  TYR A  13      -0.211   0.377  10.289  1.00 85.94           C  
ATOM    107  C   TYR A  13      -0.711  -0.821   9.492  1.00 85.94           C  
ATOM    108  CB  TYR A  13       0.493  -0.101  11.562  1.00 85.94           C  
ATOM    109  O   TYR A  13      -1.725  -1.430   9.844  1.00 85.94           O  
ATOM    110  CG  TYR A  13       1.558  -1.143  11.312  1.00 85.94           C  
ATOM    111  CD1 TYR A  13       1.297  -2.496  11.516  1.00 85.94           C  
ATOM    112  CD2 TYR A  13       2.824  -0.775  10.875  1.00 85.94           C  
ATOM    113  CE1 TYR A  13       2.275  -3.459  11.289  1.00 85.94           C  
ATOM    114  CE2 TYR A  13       3.811  -1.729  10.641  1.00 85.94           C  
ATOM    115  OH  TYR A  13       4.500  -4.016  10.625  1.00 85.94           O  
ATOM    116  CZ  TYR A  13       3.527  -3.066  10.852  1.00 85.94           C  
ATOM    117  N   ASN A  14       0.002  -1.094   8.445  1.00 80.62           N  
ATOM    118  CA  ASN A  14      -0.371  -2.227   7.602  1.00 80.62           C  
ATOM    119  C   ASN A  14       0.705  -3.309   7.609  1.00 80.62           C  
ATOM    120  CB  ASN A  14      -0.649  -1.763   6.172  1.00 80.62           C  
ATOM    121  O   ASN A  14       1.841  -3.062   7.199  1.00 80.62           O  
ATOM    122  CG  ASN A  14      -1.784  -0.761   6.090  1.00 80.62           C  
ATOM    123  ND2 ASN A  14      -1.453   0.487   5.781  1.00 80.62           N  
ATOM    124  OD1 ASN A  14      -2.949  -1.106   6.305  1.00 80.62           O  
ATOM    125  N   GLY A  15       0.304  -4.371   8.445  1.00 70.44           N  
ATOM    126  CA  GLY A  15       1.171  -5.539   8.375  1.00 70.44           C  
ATOM    127  C   GLY A  15       0.808  -6.484   7.246  1.00 70.44           C  
ATOM    128  O   GLY A  15      -0.372  -6.750   7.008  1.00 70.44           O  
ATOM    129  N   GLU A  16       1.655  -6.785   6.410  1.00 64.62           N  
ATOM    130  CA  GLU A  16       1.376  -7.609   5.242  1.00 64.62           C  
ATOM    131  C   GLU A  16       1.834  -9.047   5.461  1.00 64.62           C  
ATOM    132  CB  GLU A  16       2.051  -7.031   3.996  1.00 64.62           C  
ATOM    133  O   GLU A  16       2.977  -9.289   5.855  1.00 64.62           O  
ATOM    134  CG  GLU A  16       1.554  -5.641   3.619  1.00 64.62           C  
ATOM    135  CD  GLU A  16       2.238  -5.074   2.387  1.00 64.62           C  
ATOM    136  OE1 GLU A  16       1.911  -3.934   1.981  1.00 64.62           O  
ATOM    137  OE2 GLU A  16       3.107  -5.773   1.820  1.00 64.62           O  
ATOM    138  N   PHE A  17       0.866 -10.078   5.867  1.00 55.59           N  
ATOM    139  CA  PHE A  17       1.003 -11.406   6.457  1.00 55.59           C  
ATOM    140  C   PHE A  17       1.071 -12.477   5.371  1.00 55.59           C  
ATOM    141  CB  PHE A  17      -0.163 -11.695   7.406  1.00 55.59           C  
ATOM    142  O   PHE A  17       1.737 -13.500   5.543  1.00 55.59           O  
ATOM    143  CG  PHE A  17      -0.153 -10.852   8.656  1.00 55.59           C  
ATOM    144  CD1 PHE A  17       0.637 -11.211   9.742  1.00 55.59           C  
ATOM    145  CD2 PHE A  17      -0.934  -9.711   8.742  1.00 55.59           C  
ATOM    146  CE1 PHE A  17       0.648 -10.430  10.898  1.00 55.59           C  
ATOM    147  CE2 PHE A  17      -0.928  -8.930   9.891  1.00 55.59           C  
ATOM    148  CZ  PHE A  17      -0.137  -9.289  10.969  1.00 55.59           C  
ATOM    149  N   LEU A  18       0.629 -12.234   3.992  1.00 52.47           N  
ATOM    150  CA  LEU A  18       0.655 -13.312   3.008  1.00 52.47           C  
ATOM    151  C   LEU A  18       1.573 -12.961   1.842  1.00 52.47           C  
ATOM    152  CB  LEU A  18      -0.757 -13.602   2.492  1.00 52.47           C  
ATOM    153  O   LEU A  18       1.694 -11.789   1.472  1.00 52.47           O  
ATOM    154  CG  LEU A  18      -1.703 -14.305   3.465  1.00 52.47           C  
ATOM    155  CD1 LEU A  18      -3.143 -14.211   2.969  1.00 52.47           C  
ATOM    156  CD2 LEU A  18      -1.293 -15.766   3.646  1.00 52.47           C  
ATOM    157  N   PRO A  19       2.602 -13.969   1.340  1.00 44.62           N  
ATOM    158  CA  PRO A  19       3.441 -13.602   0.197  1.00 44.62           C  
ATOM    159  C   PRO A  19       2.629 -13.234  -1.041  1.00 44.62           C  
ATOM    160  CB  PRO A  19       4.270 -14.867  -0.050  1.00 44.62           C  
ATOM    161  O   PRO A  19       1.687 -13.945  -1.399  1.00 44.62           O  
ATOM    162  CG  PRO A  19       3.418 -15.984   0.463  1.00 44.62           C  
ATOM    163  CD  PRO A  19       2.174 -15.398   1.068  1.00 44.62           C  
ATOM    164  N   LEU A  20       2.387 -11.961  -1.375  1.00 51.53           N  
ATOM    165  CA  LEU A  20       1.710 -11.414  -2.545  1.00 51.53           C  
ATOM    166  C   LEU A  20       2.713 -10.789  -3.510  1.00 51.53           C  
ATOM    167  CB  LEU A  20       0.672 -10.367  -2.123  1.00 51.53           C  
ATOM    168  O   LEU A  20       3.748 -10.273  -3.088  1.00 51.53           O  
ATOM    169  CG  LEU A  20      -0.678 -10.906  -1.650  1.00 51.53           C  
ATOM    170  CD1 LEU A  20      -1.210 -10.070  -0.496  1.00 51.53           C  
ATOM    171  CD2 LEU A  20      -1.677 -10.938  -2.803  1.00 51.53           C  
ATOM    172  N   PHE A  21       2.869 -11.305  -4.895  1.00 56.59           N  
ATOM    173  CA  PHE A  21       3.568 -11.297  -6.172  1.00 56.59           C  
ATOM    174  C   PHE A  21       3.969  -9.883  -6.562  1.00 56.59           C  
ATOM    175  CB  PHE A  21       2.693 -11.914  -7.270  1.00 56.59           C  
ATOM    176  O   PHE A  21       3.117  -9.000  -6.668  1.00 56.59           O  
ATOM    177  CG  PHE A  21       2.293 -13.344  -6.996  1.00 56.59           C  
ATOM    178  CD1 PHE A  21       3.186 -14.383  -7.215  1.00 56.59           C  
ATOM    179  CD2 PHE A  21       1.023 -13.641  -6.520  1.00 56.59           C  
ATOM    180  CE1 PHE A  21       2.818 -15.703  -6.961  1.00 56.59           C  
ATOM    181  CE2 PHE A  21       0.649 -14.953  -6.262  1.00 56.59           C  
ATOM    182  CZ  PHE A  21       1.548 -15.984  -6.488  1.00 56.59           C  
ATOM    183  N   THR A  22       4.906  -9.211  -5.875  1.00 58.47           N  
ATOM    184  CA  THR A  22       5.480  -8.117  -6.652  1.00 58.47           C  
ATOM    185  C   THR A  22       6.180  -8.648  -7.898  1.00 58.47           C  
ATOM    186  CB  THR A  22       6.473  -7.293  -5.812  1.00 58.47           C  
ATOM    187  O   THR A  22       7.062  -9.500  -7.801  1.00 58.47           O  
ATOM    188  CG2 THR A  22       6.957  -6.066  -6.578  1.00 58.47           C  
ATOM    189  OG1 THR A  22       5.832  -6.863  -4.605  1.00 58.47           O  
ATOM    190  N   LYS A  23       5.445  -8.539  -8.922  1.00 64.75           N  
ATOM    191  CA  LYS A  23       5.988  -9.039 -10.188  1.00 64.75           C  
ATOM    192  C   LYS A  23       6.574  -7.902 -11.016  1.00 64.75           C  
ATOM    193  CB  LYS A  23       4.910  -9.766 -10.984  1.00 64.75           C  
ATOM    194  O   LYS A  23       5.945  -6.852 -11.180  1.00 64.75           O  
ATOM    195  CG  LYS A  23       5.430 -10.461 -12.234  1.00 64.75           C  
ATOM    196  CD  LYS A  23       4.332 -11.250 -12.938  1.00 64.75           C  
ATOM    197  CE  LYS A  23       4.840 -11.922 -14.203  1.00 64.75           C  
ATOM    198  NZ  LYS A  23       3.762 -12.680 -14.906  1.00 64.75           N  
ATOM    199  N   VAL A  24       7.785  -7.961 -11.266  1.00 63.62           N  
ATOM    200  CA  VAL A  24       8.391  -7.051 -12.227  1.00 63.62           C  
ATOM    201  C   VAL A  24       8.609  -7.773 -13.555  1.00 63.62           C  
ATOM    202  CB  VAL A  24       9.734  -6.484 -11.711  1.00 63.62           C  
ATOM    203  O   VAL A  24       9.414  -8.703 -13.641  1.00 63.62           O  
ATOM    204  CG1 VAL A  24      10.320  -5.488 -12.703  1.00 63.62           C  
ATOM    205  CG2 VAL A  24       9.539  -5.824 -10.344  1.00 63.62           C  
ATOM    206  N   ASP A  25       7.684  -7.473 -14.516  1.00 65.38           N  
ATOM    207  CA  ASP A  25       7.832  -8.039 -15.859  1.00 65.38           C  
ATOM    208  C   ASP A  25       9.148  -7.602 -16.500  1.00 65.38           C  
ATOM    209  CB  ASP A  25       6.652  -7.641 -16.750  1.00 65.38           C  
ATOM    210  O   ASP A  25       9.531  -6.438 -16.391  1.00 65.38           O  
ATOM    211  CG  ASP A  25       5.359  -8.336 -16.359  1.00 65.38           C  
ATOM    212  OD1 ASP A  25       5.402  -9.352 -15.633  1.00 65.38           O  
ATOM    213  OD2 ASP A  25       4.285  -7.863 -16.797  1.00 65.38           O  
ATOM    214  N   GLY A  26      10.023  -8.586 -16.969  1.00 52.75           N  
ATOM    215  CA  GLY A  26      11.305  -8.219 -17.562  1.00 52.75           C  
ATOM    216  C   GLY A  26      12.484  -8.594 -16.688  1.00 52.75           C  
ATOM    217  O   GLY A  26      13.633  -8.523 -17.125  1.00 52.75           O  
ATOM    218  N   ILE A  27      12.188  -9.008 -15.336  1.00 57.69           N  
ATOM    219  CA  ILE A  27      13.156  -9.562 -14.398  1.00 57.69           C  
ATOM    220  C   ILE A  27      12.727 -10.969 -13.992  1.00 57.69           C  
ATOM    221  CB  ILE A  27      13.312  -8.664 -13.156  1.00 57.69           C  
ATOM    222  O   ILE A  27      11.617 -11.164 -13.500  1.00 57.69           O  
ATOM    223  CG1 ILE A  27      13.781  -7.258 -13.562  1.00 57.69           C  
ATOM    224  CG2 ILE A  27      14.289  -9.289 -12.156  1.00 57.69           C  
ATOM    225  CD1 ILE A  27      13.844  -6.266 -12.414  1.00 57.69           C  
ATOM    226  N   THR A  28      13.336 -12.055 -14.609  1.00 55.41           N  
ATOM    227  CA  THR A  28      13.070 -13.445 -14.258  1.00 55.41           C  
ATOM    228  C   THR A  28      14.070 -13.945 -13.211  1.00 55.41           C  
ATOM    229  CB  THR A  28      13.125 -14.359 -15.492  1.00 55.41           C  
ATOM    230  O   THR A  28      15.273 -13.711 -13.344  1.00 55.41           O  
ATOM    231  CG2 THR A  28      12.445 -15.695 -15.227  1.00 55.41           C  
ATOM    232  OG1 THR A  28      12.461 -13.711 -16.594  1.00 55.41           O  
ATOM    233  N   TYR A  29      13.578 -14.188 -11.898  1.00 52.94           N  
ATOM    234  CA  TYR A  29      14.305 -14.781 -10.781  1.00 52.94           C  
ATOM    235  C   TYR A  29      14.281 -16.297 -10.852  1.00 52.94           C  
ATOM    236  CB  TYR A  29      13.711 -14.305  -9.445  1.00 52.94           C  
ATOM    237  O   TYR A  29      13.211 -16.906 -10.812  1.00 52.94           O  
ATOM    238  CG  TYR A  29      14.117 -12.906  -9.062  1.00 52.94           C  
ATOM    239  CD1 TYR A  29      15.227 -12.672  -8.258  1.00 52.94           C  
ATOM    240  CD2 TYR A  29      13.383 -11.805  -9.516  1.00 52.94           C  
ATOM    241  CE1 TYR A  29      15.602 -11.375  -7.902  1.00 52.94           C  
ATOM    242  CE2 TYR A  29      13.750 -10.508  -9.164  1.00 52.94           C  
ATOM    243  OH  TYR A  29      15.219  -9.023  -8.016  1.00 52.94           O  
ATOM    244  CZ  TYR A  29      14.859 -10.305  -8.359  1.00 52.94           C  
ATOM    245  N   LYS A  30      15.273 -16.953 -11.523  1.00 50.84           N  
ATOM    246  CA  LYS A  30      15.258 -18.422 -11.594  1.00 50.84           C  
ATOM    247  C   LYS A  30      16.266 -19.031 -10.609  1.00 50.84           C  
ATOM    248  CB  LYS A  30      15.562 -18.891 -13.016  1.00 50.84           C  
ATOM    249  O   LYS A  30      17.391 -18.562 -10.508  1.00 50.84           O  
ATOM    250  CG  LYS A  30      14.477 -18.547 -14.023  1.00 50.84           C  
ATOM    251  CD  LYS A  30      14.719 -19.250 -15.359  1.00 50.84           C  
ATOM    252  CE  LYS A  30      13.609 -18.953 -16.359  1.00 50.84           C  
ATOM    253  NZ  LYS A  30      13.898 -19.531 -17.703  1.00 50.84           N  
ATOM    254  N   LYS A  31      15.898 -19.656  -9.422  1.00 45.00           N  
ATOM    255  CA  LYS A  31      16.750 -20.609  -8.711  1.00 45.00           C  
ATOM    256  C   LYS A  31      16.406 -22.047  -9.109  1.00 45.00           C  
ATOM    257  CB  LYS A  31      16.594 -20.438  -7.199  1.00 45.00           C  
ATOM    258  O   LYS A  31      15.312 -22.531  -8.844  1.00 45.00           O  
ATOM    259  CG  LYS A  31      17.562 -21.266  -6.379  1.00 45.00           C  
ATOM    260  CD  LYS A  31      17.406 -20.984  -4.887  1.00 45.00           C  
ATOM    261  CE  LYS A  31      18.375 -21.828  -4.062  1.00 45.00           C  
ATOM    262  NZ  LYS A  31      18.297 -21.500  -2.607  1.00 45.00           N  
ATOM    263  N   ASP A  32      17.281 -22.688 -10.000  1.00 53.28           N  
ATOM    264  CA  ASP A  32      17.062 -24.031 -10.555  1.00 53.28           C  
ATOM    265  C   ASP A  32      15.914 -24.016 -11.555  1.00 53.28           C  
ATOM    266  CB  ASP A  32      16.781 -25.031  -9.445  1.00 53.28           C  
ATOM    267  O   ASP A  32      15.969 -23.328 -12.578  1.00 53.28           O  
ATOM    268  CG  ASP A  32      17.984 -25.250  -8.523  1.00 53.28           C  
ATOM    269  OD1 ASP A  32      19.141 -25.203  -9.008  1.00 53.28           O  
ATOM    270  OD2 ASP A  32      17.766 -25.453  -7.312  1.00 53.28           O  
ATOM    271  N   LYS A  33      14.727 -24.828 -11.578  1.00 47.56           N  
ATOM    272  CA  LYS A  33      13.562 -24.859 -12.461  1.00 47.56           C  
ATOM    273  C   LYS A  33      12.430 -24.000 -11.906  1.00 47.56           C  
ATOM    274  CB  LYS A  33      13.078 -26.297 -12.656  1.00 47.56           C  
ATOM    275  O   LYS A  33      11.328 -23.984 -12.461  1.00 47.56           O  
ATOM    276  CG  LYS A  33      14.000 -27.141 -13.516  1.00 47.56           C  
ATOM    277  CD  LYS A  33      13.367 -28.484 -13.867  1.00 47.56           C  
ATOM    278  CE  LYS A  33      14.328 -29.375 -14.648  1.00 47.56           C  
ATOM    279  NZ  LYS A  33      13.727 -30.719 -14.945  1.00 47.56           N  
ATOM    280  N   SER A  34      12.852 -23.156 -10.711  1.00 41.53           N  
ATOM    281  CA  SER A  34      11.742 -22.469 -10.055  1.00 41.53           C  
ATOM    282  C   SER A  34      11.930 -20.969 -10.086  1.00 41.53           C  
ATOM    283  CB  SER A  34      11.602 -22.953  -8.609  1.00 41.53           C  
ATOM    284  O   SER A  34      13.047 -20.469  -9.961  1.00 41.53           O  
ATOM    285  OG  SER A  34      12.859 -22.969  -7.961  1.00 41.53           O  
ATOM    286  N   ASP A  35      10.930 -20.156 -10.516  1.00 50.94           N  
ATOM    287  CA  ASP A  35      10.859 -18.703 -10.562  1.00 50.94           C  
ATOM    288  C   ASP A  35      10.805 -18.109  -9.148  1.00 50.94           C  
ATOM    289  CB  ASP A  35       9.648 -18.234 -11.367  1.00 50.94           C  
ATOM    290  O   ASP A  35       9.992 -18.531  -8.328  1.00 50.94           O  
ATOM    291  CG  ASP A  35       9.773 -18.547 -12.852  1.00 50.94           C  
ATOM    292  OD1 ASP A  35      10.891 -18.828 -13.320  1.00 50.94           O  
ATOM    293  OD2 ASP A  35       8.734 -18.500 -13.555  1.00 50.94           O  
ATOM    294  N   TYR A  36      11.914 -17.391  -8.648  1.00 52.12           N  
ATOM    295  CA  TYR A  36      11.914 -16.750  -7.336  1.00 52.12           C  
ATOM    296  C   TYR A  36      11.695 -15.242  -7.465  1.00 52.12           C  
ATOM    297  CB  TYR A  36      13.242 -17.016  -6.609  1.00 52.12           C  
ATOM    298  O   TYR A  36      12.125 -14.625  -8.438  1.00 52.12           O  
ATOM    299  CG  TYR A  36      13.375 -18.438  -6.105  1.00 52.12           C  
ATOM    300  CD1 TYR A  36      12.984 -18.766  -4.812  1.00 52.12           C  
ATOM    301  CD2 TYR A  36      13.906 -19.438  -6.918  1.00 52.12           C  
ATOM    302  CE1 TYR A  36      13.109 -20.078  -4.344  1.00 52.12           C  
ATOM    303  CE2 TYR A  36      14.039 -20.734  -6.457  1.00 52.12           C  
ATOM    304  OH  TYR A  36      13.766 -22.344  -4.707  1.00 52.12           O  
ATOM    305  CZ  TYR A  36      13.633 -21.047  -5.168  1.00 52.12           C  
ATOM    306  N   SER A  37      10.812 -14.633  -6.734  1.00 53.09           N  
ATOM    307  CA  SER A  37      10.609 -13.195  -6.613  1.00 53.09           C  
ATOM    308  C   SER A  37      11.828 -12.516  -5.992  1.00 53.09           C  
ATOM    309  CB  SER A  37       9.367 -12.891  -5.777  1.00 53.09           C  
ATOM    310  O   SER A  37      12.352 -12.977  -4.980  1.00 53.09           O  
ATOM    311  OG  SER A  37       9.125 -11.500  -5.723  1.00 53.09           O  
ATOM    312  N   PRO A  38      12.539 -11.617  -6.688  1.00 52.22           N  
ATOM    313  CA  PRO A  38      13.758 -10.922  -6.254  1.00 52.22           C  
ATOM    314  C   PRO A  38      13.547 -10.078  -5.000  1.00 52.22           C  
ATOM    315  CB  PRO A  38      14.109 -10.039  -7.453  1.00 52.22           C  
ATOM    316  O   PRO A  38      14.516  -9.641  -4.375  1.00 52.22           O  
ATOM    317  CG  PRO A  38      12.828  -9.891  -8.203  1.00 52.22           C  
ATOM    318  CD  PRO A  38      11.938 -11.055  -7.871  1.00 52.22           C  
ATOM    319  N   LEU A  39      12.359 -10.055  -4.391  1.00 55.97           N  
ATOM    320  CA  LEU A  39      12.086  -9.180  -3.250  1.00 55.97           C  
ATOM    321  C   LEU A  39      11.453  -9.969  -2.105  1.00 55.97           C  
ATOM    322  CB  LEU A  39      11.172  -8.031  -3.660  1.00 55.97           C  
ATOM    323  O   LEU A  39      10.609 -10.836  -2.334  1.00 55.97           O  
ATOM    324  CG  LEU A  39      11.711  -7.086  -4.738  1.00 55.97           C  
ATOM    325  CD1 LEU A  39      10.617  -6.117  -5.188  1.00 55.97           C  
ATOM    326  CD2 LEU A  39      12.922  -6.324  -4.223  1.00 55.97           C  
ATOM    327  N   LYS A  40      12.086 -10.078  -0.784  1.00 56.12           N  
ATOM    328  CA  LYS A  40      11.555 -10.641   0.454  1.00 56.12           C  
ATOM    329  C   LYS A  40      10.320  -9.875   0.918  1.00 56.12           C  
ATOM    330  CB  LYS A  40      12.617 -10.633   1.551  1.00 56.12           C  
ATOM    331  O   LYS A  40      10.281  -8.648   0.844  1.00 56.12           O  
ATOM    332  CG  LYS A  40      13.430 -11.914   1.640  1.00 56.12           C  
ATOM    333  CD  LYS A  40      14.242 -11.977   2.928  1.00 56.12           C  
ATOM    334  CE  LYS A  40      15.078 -13.242   3.000  1.00 56.12           C  
ATOM    335  NZ  LYS A  40      15.695 -13.430   4.348  1.00 56.12           N  
ATOM    336  N   PRO A  41       9.219 -10.688   1.170  1.00 51.47           N  
ATOM    337  CA  PRO A  41       8.016 -10.055   1.729  1.00 51.47           C  
ATOM    338  C   PRO A  41       8.273  -9.422   3.094  1.00 51.47           C  
ATOM    339  CB  PRO A  41       7.027 -11.219   1.844  1.00 51.47           C  
ATOM    340  O   PRO A  41       8.742 -10.094   4.016  1.00 51.47           O  
ATOM    341  CG  PRO A  41       7.801 -12.422   1.421  1.00 51.47           C  
ATOM    342  CD  PRO A  41       9.203 -12.000   1.098  1.00 51.47           C  
ATOM    343  N   SER A  42       8.922  -8.367   3.318  1.00 52.38           N  
ATOM    344  CA  SER A  42       9.016  -7.594   4.555  1.00 52.38           C  
ATOM    345  C   SER A  42       8.438  -6.195   4.379  1.00 52.38           C  
ATOM    346  CB  SER A  42      10.477  -7.496   5.008  1.00 52.38           C  
ATOM    347  O   SER A  42       8.898  -5.430   3.531  1.00 52.38           O  
ATOM    348  OG  SER A  42      11.023  -6.230   4.684  1.00 52.38           O  
ATOM    349  N   PHE A  43       7.066  -6.074   4.582  1.00 58.94           N  
ATOM    350  CA  PHE A  43       6.387  -4.855   4.156  1.00 58.94           C  
ATOM    351  C   PHE A  43       5.789  -4.125   5.352  1.00 58.94           C  
ATOM    352  CB  PHE A  43       5.293  -5.180   3.137  1.00 58.94           C  
ATOM    353  O   PHE A  43       4.996  -4.699   6.102  1.00 58.94           O  
ATOM    354  CG  PHE A  43       5.816  -5.484   1.759  1.00 58.94           C  
ATOM    355  CD1 PHE A  43       6.066  -4.461   0.853  1.00 58.94           C  
ATOM    356  CD2 PHE A  43       6.055  -6.797   1.371  1.00 58.94           C  
ATOM    357  CE1 PHE A  43       6.555  -4.742  -0.423  1.00 58.94           C  
ATOM    358  CE2 PHE A  43       6.539  -7.086   0.098  1.00 58.94           C  
ATOM    359  CZ  PHE A  43       6.785  -6.059  -0.797  1.00 58.94           C  
ATOM    360  N   ILE A  44       6.547  -3.115   5.879  1.00 65.44           N  
ATOM    361  CA  ILE A  44       6.055  -2.086   6.789  1.00 65.44           C  
ATOM    362  C   ILE A  44       5.371  -0.976   5.996  1.00 65.44           C  
ATOM    363  CB  ILE A  44       7.195  -1.505   7.656  1.00 65.44           C  
ATOM    364  O   ILE A  44       6.000  -0.340   5.145  1.00 65.44           O  
ATOM    365  CG1 ILE A  44       7.859  -2.613   8.477  1.00 65.44           C  
ATOM    366  CG2 ILE A  44       6.668  -0.388   8.562  1.00 65.44           C  
ATOM    367  CD1 ILE A  44       9.125  -2.172   9.211  1.00 65.44           C  
ATOM    368  N   ALA A  45       4.141  -1.031   5.965  1.00 80.25           N  
ATOM    369  CA  ALA A  45       3.393   0.065   5.355  1.00 80.25           C  
ATOM    370  C   ALA A  45       2.523   0.780   6.387  1.00 80.25           C  
ATOM    371  CB  ALA A  45       2.531  -0.454   4.207  1.00 80.25           C  
ATOM    372  O   ALA A  45       2.051   0.163   7.344  1.00 80.25           O  
ATOM    373  N   GLY A  46       2.611   2.020   6.285  1.00 88.19           N  
ATOM    374  CA  GLY A  46       1.790   2.854   7.148  1.00 88.19           C  
ATOM    375  C   GLY A  46       1.300   4.117   6.465  1.00 88.19           C  
ATOM    376  O   GLY A  46       1.890   4.562   5.477  1.00 88.19           O  
ATOM    377  N   GLY A  47       0.247   4.566   6.973  1.00 91.81           N  
ATOM    378  CA  GLY A  47      -0.268   5.793   6.387  1.00 91.81           C  
ATOM    379  C   GLY A  47      -1.311   6.477   7.250  1.00 91.81           C  
ATOM    380  O   GLY A  47      -1.515   6.098   8.406  1.00 91.81           O  
ATOM    381  N   GLY A  48      -1.823   7.465   6.676  1.00 94.94           N  
ATOM    382  CA  GLY A  48      -2.857   8.258   7.312  1.00 94.94           C  
ATOM    383  C   GLY A  48      -3.953   8.695   6.355  1.00 94.94           C  
ATOM    384  O   GLY A  48      -3.754   8.703   5.141  1.00 94.94           O  
ATOM    385  N   ALA A  49      -5.078   9.000   6.980  1.00 96.62           N  
ATOM    386  CA  ALA A  49      -6.211   9.430   6.160  1.00 96.62           C  
ATOM    387  C   ALA A  49      -7.008  10.531   6.855  1.00 96.62           C  
ATOM    388  CB  ALA A  49      -7.113   8.242   5.840  1.00 96.62           C  
ATOM    389  O   ALA A  49      -7.027  10.609   8.086  1.00 96.62           O  
ATOM    390  N   PHE A  50      -7.574  11.305   6.035  1.00 97.12           N  
ATOM    391  CA  PHE A  50      -8.547  12.305   6.449  1.00 97.12           C  
ATOM    392  C   PHE A  50      -9.883  12.078   5.750  1.00 97.12           C  
ATOM    393  CB  PHE A  50      -8.031  13.719   6.152  1.00 97.12           C  
ATOM    394  O   PHE A  50      -9.938  11.969   4.523  1.00 97.12           O  
ATOM    395  CG  PHE A  50      -8.984  14.805   6.551  1.00 97.12           C  
ATOM    396  CD1 PHE A  50      -9.836  15.391   5.617  1.00 97.12           C  
ATOM    397  CD2 PHE A  50      -9.039  15.258   7.867  1.00 97.12           C  
ATOM    398  CE1 PHE A  50     -10.719  16.406   5.984  1.00 97.12           C  
ATOM    399  CE2 PHE A  50      -9.914  16.266   8.242  1.00 97.12           C  
ATOM    400  CZ  PHE A  50     -10.758  16.844   7.297  1.00 97.12           C  
ATOM    401  N   GLY A  51     -10.977  12.039   6.652  1.00 96.06           N  
ATOM    402  CA  GLY A  51     -12.211  11.648   5.992  1.00 96.06           C  
ATOM    403  C   GLY A  51     -13.445  12.258   6.633  1.00 96.06           C  
ATOM    404  O   GLY A  51     -13.344  12.984   7.621  1.00 96.06           O  
ATOM    405  N   TYR A  52     -14.492  11.953   6.016  1.00 94.12           N  
ATOM    406  CA  TYR A  52     -15.820  12.398   6.406  1.00 94.12           C  
ATOM    407  C   TYR A  52     -16.797  11.234   6.477  1.00 94.12           C  
ATOM    408  CB  TYR A  52     -16.344  13.461   5.426  1.00 94.12           C  
ATOM    409  O   TYR A  52     -16.812  10.383   5.586  1.00 94.12           O  
ATOM    410  CG  TYR A  52     -17.672  14.047   5.816  1.00 94.12           C  
ATOM    411  CD1 TYR A  52     -18.844  13.664   5.168  1.00 94.12           C  
ATOM    412  CD2 TYR A  52     -17.766  14.984   6.840  1.00 94.12           C  
ATOM    413  CE1 TYR A  52     -20.078  14.203   5.523  1.00 94.12           C  
ATOM    414  CE2 TYR A  52     -18.984  15.531   7.203  1.00 94.12           C  
ATOM    415  OH  TYR A  52     -21.359  15.672   6.898  1.00 94.12           O  
ATOM    416  CZ  TYR A  52     -20.141  15.133   6.543  1.00 94.12           C  
ATOM    417  N   LYS A  53     -17.578  11.156   7.570  1.00 93.19           N  
ATOM    418  CA  LYS A  53     -18.578  10.109   7.746  1.00 93.19           C  
ATOM    419  C   LYS A  53     -19.984  10.688   7.703  1.00 93.19           C  
ATOM    420  CB  LYS A  53     -18.359   9.367   9.062  1.00 93.19           C  
ATOM    421  O   LYS A  53     -20.281  11.680   8.375  1.00 93.19           O  
ATOM    422  CG  LYS A  53     -19.344   8.242   9.312  1.00 93.19           C  
ATOM    423  CD  LYS A  53     -19.062   7.527  10.633  1.00 93.19           C  
ATOM    424  CE  LYS A  53     -20.094   6.449  10.914  1.00 93.19           C  
ATOM    425  NZ  LYS A  53     -19.797   5.711  12.180  1.00 93.19           N  
ATOM    426  N   MET A  54     -20.797  10.094   6.859  1.00 90.56           N  
ATOM    427  CA  MET A  54     -22.219  10.414   6.785  1.00 90.56           C  
ATOM    428  C   MET A  54     -23.062   9.164   6.988  1.00 90.56           C  
ATOM    429  CB  MET A  54     -22.547  11.062   5.441  1.00 90.56           C  
ATOM    430  O   MET A  54     -23.109   8.289   6.129  1.00 90.56           O  
ATOM    431  CG  MET A  54     -21.859  12.398   5.215  1.00 90.56           C  
ATOM    432  SD  MET A  54     -22.109  13.047   3.518  1.00 90.56           S  
ATOM    433  CE  MET A  54     -21.516  11.633   2.543  1.00 90.56           C  
ATOM    434  N   ASP A  55     -23.734   9.055   8.141  1.00 88.88           N  
ATOM    435  CA  ASP A  55     -24.500   7.867   8.477  1.00 88.88           C  
ATOM    436  C   ASP A  55     -23.641   6.609   8.414  1.00 88.88           C  
ATOM    437  CB  ASP A  55     -25.703   7.727   7.539  1.00 88.88           C  
ATOM    438  O   ASP A  55     -22.688   6.469   9.180  1.00 88.88           O  
ATOM    439  CG  ASP A  55     -26.734   8.828   7.723  1.00 88.88           C  
ATOM    440  OD1 ASP A  55     -26.875   9.344   8.852  1.00 88.88           O  
ATOM    441  OD2 ASP A  55     -27.406   9.180   6.734  1.00 88.88           O  
ATOM    442  N   ASP A  56     -23.938   5.738   7.426  1.00 91.88           N  
ATOM    443  CA  ASP A  56     -23.266   4.445   7.336  1.00 91.88           C  
ATOM    444  C   ASP A  56     -22.141   4.480   6.309  1.00 91.88           C  
ATOM    445  CB  ASP A  56     -24.281   3.346   6.980  1.00 91.88           C  
ATOM    446  O   ASP A  56     -21.406   3.506   6.160  1.00 91.88           O  
ATOM    447  CG  ASP A  56     -25.375   3.186   8.016  1.00 91.88           C  
ATOM    448  OD1 ASP A  56     -25.125   3.447   9.211  1.00 91.88           O  
ATOM    449  OD2 ASP A  56     -26.500   2.795   7.633  1.00 91.88           O  
ATOM    450  N   ILE A  57     -22.016   5.707   5.715  1.00 95.00           N  
ATOM    451  CA  ILE A  57     -21.016   5.809   4.652  1.00 95.00           C  
ATOM    452  C   ILE A  57     -19.859   6.695   5.113  1.00 95.00           C  
ATOM    453  CB  ILE A  57     -21.641   6.363   3.350  1.00 95.00           C  
ATOM    454  O   ILE A  57     -20.094   7.754   5.707  1.00 95.00           O  
ATOM    455  CG1 ILE A  57     -22.750   5.438   2.850  1.00 95.00           C  
ATOM    456  CG2 ILE A  57     -20.562   6.551   2.277  1.00 95.00           C  
ATOM    457  CD1 ILE A  57     -22.266   4.070   2.391  1.00 95.00           C  
ATOM    458  N   ARG A  58     -18.578   6.266   4.812  1.00 94.75           N  
ATOM    459  CA  ARG A  58     -17.359   7.027   5.082  1.00 94.75           C  
ATOM    460  C   ARG A  58     -16.547   7.234   3.807  1.00 94.75           C  
ATOM    461  CB  ARG A  58     -16.500   6.324   6.137  1.00 94.75           C  
ATOM    462  O   ARG A  58     -16.422   6.320   2.990  1.00 94.75           O  
ATOM    463  CG  ARG A  58     -17.188   6.184   7.488  1.00 94.75           C  
ATOM    464  CD  ARG A  58     -16.266   5.547   8.523  1.00 94.75           C  
ATOM    465  NE  ARG A  58     -15.930   4.172   8.164  1.00 94.75           N  
ATOM    466  NH1 ARG A  58     -14.562   3.814  10.000  1.00 94.75           N  
ATOM    467  NH2 ARG A  58     -14.891   2.145   8.461  1.00 94.75           N  
ATOM    468  CZ  ARG A  58     -15.125   3.379   8.875  1.00 94.75           C  
ATOM    469  N   VAL A  59     -16.125   8.469   3.680  1.00 97.00           N  
ATOM    470  CA  VAL A  59     -15.219   8.766   2.572  1.00 97.00           C  
ATOM    471  C   VAL A  59     -13.938   9.391   3.107  1.00 97.00           C  
ATOM    472  CB  VAL A  59     -15.883   9.711   1.542  1.00 97.00           C  
ATOM    473  O   VAL A  59     -13.969  10.227   4.016  1.00 97.00           O  
ATOM    474  CG1 VAL A  59     -14.922  10.008   0.390  1.00 97.00           C  
ATOM    475  CG2 VAL A  59     -17.188   9.102   1.016  1.00 97.00           C  
ATOM    476  N   ASP A  60     -12.719   8.883   2.562  1.00 97.38           N  
ATOM    477  CA  ASP A  60     -11.477   9.492   3.043  1.00 97.38           C  
ATOM    478  C   ASP A  60     -10.430   9.555   1.934  1.00 97.38           C  
ATOM    479  CB  ASP A  60     -10.930   8.703   4.238  1.00 97.38           C  
ATOM    480  O   ASP A  60     -10.570   8.883   0.905  1.00 97.38           O  
ATOM    481  CG  ASP A  60     -10.570   7.270   3.895  1.00 97.38           C  
ATOM    482  OD1 ASP A  60     -10.141   7.004   2.752  1.00 97.38           O  
ATOM    483  OD2 ASP A  60     -10.727   6.395   4.773  1.00 97.38           O  
ATOM    484  N   VAL A  61      -9.570  10.539   2.113  1.00 97.81           N  
ATOM    485  CA  VAL A  61      -8.336  10.602   1.331  1.00 97.81           C  
ATOM    486  C   VAL A  61      -7.180  10.023   2.139  1.00 97.81           C  
ATOM    487  CB  VAL A  61      -8.016  12.047   0.899  1.00 97.81           C  
ATOM    488  O   VAL A  61      -6.926  10.453   3.268  1.00 97.81           O  
ATOM    489  CG1 VAL A  61      -6.703  12.102   0.119  1.00 97.81           C  
ATOM    490  CG2 VAL A  61      -9.156  12.625   0.066  1.00 97.81           C  
ATOM    491  N   GLU A  62      -6.469   9.062   1.504  1.00 97.19           N  
ATOM    492  CA  GLU A  62      -5.469   8.273   2.211  1.00 97.19           C  
ATOM    493  C   GLU A  62      -4.098   8.391   1.545  1.00 97.19           C  
ATOM    494  CB  GLU A  62      -5.891   6.805   2.281  1.00 97.19           C  
ATOM    495  O   GLU A  62      -3.996   8.352   0.317  1.00 97.19           O  
ATOM    496  CG  GLU A  62      -4.895   5.910   3.000  1.00 97.19           C  
ATOM    497  CD  GLU A  62      -5.289   4.441   2.992  1.00 97.19           C  
ATOM    498  OE1 GLU A  62      -5.289   3.818   1.905  1.00 97.19           O  
ATOM    499  OE2 GLU A  62      -5.602   3.908   4.082  1.00 97.19           O  
ATOM    500  N   GLY A  63      -3.102   8.625   2.332  1.00 96.12           N  
ATOM    501  CA  GLY A  63      -1.712   8.469   1.936  1.00 96.12           C  
ATOM    502  C   GLY A  63      -1.046   7.262   2.568  1.00 96.12           C  
ATOM    503  O   GLY A  63      -1.149   7.051   3.779  1.00 96.12           O  
ATOM    504  N   VAL A  64      -0.345   6.516   1.713  1.00 92.31           N  
ATOM    505  CA  VAL A  64       0.256   5.285   2.217  1.00 92.31           C  
ATOM    506  C   VAL A  64       1.698   5.176   1.728  1.00 92.31           C  
ATOM    507  CB  VAL A  64      -0.549   4.039   1.781  1.00 92.31           C  
ATOM    508  O   VAL A  64       1.982   5.418   0.553  1.00 92.31           O  
ATOM    509  CG1 VAL A  64       0.109   2.762   2.299  1.00 92.31           C  
ATOM    510  CG2 VAL A  64      -1.992   4.137   2.273  1.00 92.31           C  
ATOM    511  N   TYR A  65       2.514   4.836   2.652  1.00 89.88           N  
ATOM    512  CA  TYR A  65       3.914   4.570   2.348  1.00 89.88           C  
ATOM    513  C   TYR A  65       4.254   3.102   2.584  1.00 89.88           C  
ATOM    514  CB  TYR A  65       4.828   5.461   3.193  1.00 89.88           C  
ATOM    515  O   TYR A  65       3.928   2.545   3.635  1.00 89.88           O  
ATOM    516  CG  TYR A  65       6.301   5.219   2.955  1.00 89.88           C  
ATOM    517  CD1 TYR A  65       7.031   4.379   3.789  1.00 89.88           C  
ATOM    518  CD2 TYR A  65       6.961   5.836   1.898  1.00 89.88           C  
ATOM    519  CE1 TYR A  65       8.391   4.156   3.576  1.00 89.88           C  
ATOM    520  CE2 TYR A  65       8.312   5.621   1.675  1.00 89.88           C  
ATOM    521  OH  TYR A  65      10.359   4.562   2.299  1.00 89.88           O  
ATOM    522  CZ  TYR A  65       9.023   4.781   2.518  1.00 89.88           C  
ATOM    523  N   SER A  66       4.867   2.543   1.565  1.00 85.00           N  
ATOM    524  CA  SER A  66       5.254   1.140   1.666  1.00 85.00           C  
ATOM    525  C   SER A  66       6.691   0.927   1.197  1.00 85.00           C  
ATOM    526  CB  SER A  66       4.309   0.263   0.847  1.00 85.00           C  
ATOM    527  O   SER A  66       7.156   1.607   0.281  1.00 85.00           O  
ATOM    528  OG  SER A  66       4.707  -1.096   0.899  1.00 85.00           O  
ATOM    529  N   TYR A  67       7.305   0.030   1.903  1.00 79.44           N  
ATOM    530  CA  TYR A  67       8.703  -0.266   1.633  1.00 79.44           C  
ATOM    531  C   TYR A  67       8.938  -1.769   1.525  1.00 79.44           C  
ATOM    532  CB  TYR A  67       9.602   0.322   2.729  1.00 79.44           C  
ATOM    533  O   TYR A  67       8.469  -2.535   2.373  1.00 79.44           O  
ATOM    534  CG  TYR A  67      11.070   0.053   2.521  1.00 79.44           C  
ATOM    535  CD1 TYR A  67      11.672  -1.078   3.066  1.00 79.44           C  
ATOM    536  CD2 TYR A  67      11.859   0.929   1.783  1.00 79.44           C  
ATOM    537  CE1 TYR A  67      13.031  -1.330   2.879  1.00 79.44           C  
ATOM    538  CE2 TYR A  67      13.219   0.688   1.591  1.00 79.44           C  
ATOM    539  OH  TYR A  67      15.133  -0.687   1.953  1.00 79.44           O  
ATOM    540  CZ  TYR A  67      13.789  -0.443   2.141  1.00 79.44           C  
ATOM    541  N   LEU A  68       9.664  -2.160   0.328  1.00 72.94           N  
ATOM    542  CA  LEU A  68      10.031  -3.559   0.131  1.00 72.94           C  
ATOM    543  C   LEU A  68      11.547  -3.717   0.037  1.00 72.94           C  
ATOM    544  CB  LEU A  68       9.367  -4.113  -1.133  1.00 72.94           C  
ATOM    545  O   LEU A  68      12.211  -2.977  -0.693  1.00 72.94           O  
ATOM    546  CG  LEU A  68       7.844  -4.035  -1.188  1.00 72.94           C  
ATOM    547  CD1 LEU A  68       7.344  -4.410  -2.578  1.00 72.94           C  
ATOM    548  CD2 LEU A  68       7.223  -4.934  -0.127  1.00 72.94           C  
ATOM    549  N   ASN A  69      12.102  -4.688   0.850  1.00 69.94           N  
ATOM    550  CA  ASN A  69      13.523  -4.988   0.792  1.00 69.94           C  
ATOM    551  C   ASN A  69      13.836  -6.031  -0.278  1.00 69.94           C  
ATOM    552  CB  ASN A  69      14.031  -5.461   2.156  1.00 69.94           C  
ATOM    553  O   ASN A  69      13.008  -6.895  -0.569  1.00 69.94           O  
ATOM    554  CG  ASN A  69      14.102  -4.340   3.174  1.00 69.94           C  
ATOM    555  ND2 ASN A  69      13.680  -4.621   4.398  1.00 69.94           N  
ATOM    556  OD1 ASN A  69      14.539  -3.227   2.857  1.00 69.94           O  
ATOM    557  N   LYS A  70      14.969  -5.852  -0.907  1.00 64.81           N  
ATOM    558  CA  LYS A  70      15.516  -6.824  -1.848  1.00 64.81           C  
ATOM    559  C   LYS A  70      15.727  -8.180  -1.179  1.00 64.81           C  
ATOM    560  CB  LYS A  70      16.844  -6.320  -2.432  1.00 64.81           C  
ATOM    561  O   LYS A  70      16.172  -8.250  -0.028  1.00 64.81           O  
ATOM    562  CG  LYS A  70      17.406  -7.207  -3.525  1.00 64.81           C  
ATOM    563  CD  LYS A  70      18.703  -6.637  -4.090  1.00 64.81           C  
ATOM    564  CE  LYS A  70      19.312  -7.551  -5.148  1.00 64.81           C  
ATOM    565  NZ  LYS A  70      20.578  -7.000  -5.695  1.00 64.81           N  
ATOM    566  N   ASN A  71      15.203  -9.250  -1.688  1.00 61.69           N  
ATOM    567  CA  ASN A  71      15.414 -10.617  -1.231  1.00 61.69           C  
ATOM    568  C   ASN A  71      16.891 -11.000  -1.254  1.00 61.69           C  
ATOM    569  CB  ASN A  71      14.602 -11.602  -2.080  1.00 61.69           C  
ATOM    570  O   ASN A  71      17.641 -10.570  -2.139  1.00 61.69           O  
ATOM    571  CG  ASN A  71      14.180 -12.836  -1.306  1.00 61.69           C  
ATOM    572  ND2 ASN A  71      13.414 -13.711  -1.950  1.00 61.69           N  
ATOM    573  OD1 ASN A  71      14.539 -13.000  -0.137  1.00 61.69           O  
ATOM    574  N   ASP A  72      17.453 -11.352  -0.161  1.00 55.50           N  
ATOM    575  CA  ASP A  72      18.844 -11.734   0.043  1.00 55.50           C  
ATOM    576  C   ASP A  72      19.109 -13.156  -0.451  1.00 55.50           C  
ATOM    577  CB  ASP A  72      19.219 -11.609   1.521  1.00 55.50           C  
ATOM    578  O   ASP A  72      19.328 -14.062   0.349  1.00 55.50           O  
ATOM    579  CG  ASP A  72      20.703 -11.352   1.735  1.00 55.50           C  
ATOM    580  OD1 ASP A  72      21.453 -11.203   0.741  1.00 55.50           O  
ATOM    581  OD2 ASP A  72      21.141 -11.289   2.908  1.00 55.50           O  
ATOM    582  N   VAL A  73      18.656 -13.555  -1.723  1.00 54.88           N  
ATOM    583  CA  VAL A  73      18.953 -14.906  -2.193  1.00 54.88           C  
ATOM    584  C   VAL A  73      20.438 -15.016  -2.543  1.00 54.88           C  
ATOM    585  CB  VAL A  73      18.094 -15.281  -3.418  1.00 54.88           C  
ATOM    586  O   VAL A  73      20.969 -14.211  -3.316  1.00 54.88           O  
ATOM    587  CG1 VAL A  73      18.406 -16.703  -3.887  1.00 54.88           C  
ATOM    588  CG2 VAL A  73      16.609 -15.148  -3.084  1.00 54.88           C  
ATOM    589  N   LYS A  74      21.312 -15.703  -1.766  1.00 46.72           N  
ATOM    590  CA  LYS A  74      22.719 -16.062  -1.911  1.00 46.72           C  
ATOM    591  C   LYS A  74      22.938 -16.938  -3.143  1.00 46.72           C  
ATOM    592  CB  LYS A  74      23.219 -16.781  -0.660  1.00 46.72           C  
ATOM    593  O   LYS A  74      22.078 -17.734  -3.500  1.00 46.72           O  
ATOM    594  CG  LYS A  74      23.422 -15.867   0.541  1.00 46.72           C  
ATOM    595  CD  LYS A  74      24.250 -16.547   1.628  1.00 46.72           C  
ATOM    596  CE  LYS A  74      24.438 -15.648   2.836  1.00 46.72           C  
ATOM    597  NZ  LYS A  74      25.328 -16.266   3.861  1.00 46.72           N  
ATOM    598  N   ASP A  75      23.781 -16.453  -4.332  1.00 49.31           N  
ATOM    599  CA  ASP A  75      24.250 -17.250  -5.469  1.00 49.31           C  
ATOM    600  C   ASP A  75      23.328 -17.062  -6.676  1.00 49.31           C  
ATOM    601  CB  ASP A  75      24.344 -18.719  -5.094  1.00 49.31           C  
ATOM    602  O   ASP A  75      23.078 -18.016  -7.414  1.00 49.31           O  
ATOM    603  CG  ASP A  75      25.516 -19.031  -4.164  1.00 49.31           C  
ATOM    604  OD1 ASP A  75      26.547 -18.328  -4.230  1.00 49.31           O  
ATOM    605  OD2 ASP A  75      25.406 -19.984  -3.365  1.00 49.31           O  
ATOM    606  N   VAL A  76      22.688 -15.875  -6.797  1.00 51.84           N  
ATOM    607  CA  VAL A  76      21.859 -15.523  -7.949  1.00 51.84           C  
ATOM    608  C   VAL A  76      22.703 -14.758  -8.969  1.00 51.84           C  
ATOM    609  CB  VAL A  76      20.641 -14.680  -7.535  1.00 51.84           C  
ATOM    610  O   VAL A  76      23.500 -13.898  -8.609  1.00 51.84           O  
ATOM    611  CG1 VAL A  76      19.703 -14.477  -8.719  1.00 51.84           C  
ATOM    612  CG2 VAL A  76      19.906 -15.344  -6.371  1.00 51.84           C  
ATOM    613  N   THR A  77      22.906 -15.320 -10.164  1.00 50.16           N  
ATOM    614  CA  THR A  77      23.547 -14.719 -11.320  1.00 50.16           C  
ATOM    615  C   THR A  77      22.562 -13.859 -12.109  1.00 50.16           C  
ATOM    616  CB  THR A  77      24.156 -15.797 -12.242  1.00 50.16           C  
ATOM    617  O   THR A  77      21.453 -14.305 -12.422  1.00 50.16           O  
ATOM    618  CG2 THR A  77      25.562 -15.406 -12.703  1.00 50.16           C  
ATOM    619  OG1 THR A  77      24.219 -17.047 -11.539  1.00 50.16           O  
ATOM    620  N   PHE A  78      22.609 -12.531 -11.922  1.00 57.25           N  
ATOM    621  CA  PHE A  78      21.828 -11.539 -12.648  1.00 57.25           C  
ATOM    622  C   PHE A  78      22.312 -11.414 -14.086  1.00 57.25           C  
ATOM    623  CB  PHE A  78      21.906 -10.180 -11.945  1.00 57.25           C  
ATOM    624  O   PHE A  78      23.484 -11.703 -14.383  1.00 57.25           O  
ATOM    625  CG  PHE A  78      21.297 -10.172 -10.570  1.00 57.25           C  
ATOM    626  CD1 PHE A  78      19.938 -10.016 -10.398  1.00 57.25           C  
ATOM    627  CD2 PHE A  78      22.094 -10.320  -9.445  1.00 57.25           C  
ATOM    628  CE1 PHE A  78      19.359 -10.008  -9.125  1.00 57.25           C  
ATOM    629  CE2 PHE A  78      21.547 -10.312  -8.172  1.00 57.25           C  
ATOM    630  CZ  PHE A  78      20.172 -10.156  -8.008  1.00 57.25           C  
ATOM    631  N   ASP A  79      21.484 -11.555 -15.102  1.00 53.88           N  
ATOM    632  CA  ASP A  79      21.875 -11.086 -16.422  1.00 53.88           C  
ATOM    633  C   ASP A  79      22.781  -9.867 -16.328  1.00 53.88           C  
ATOM    634  CB  ASP A  79      20.625 -10.742 -17.250  1.00 53.88           C  
ATOM    635  O   ASP A  79      22.516  -8.938 -15.570  1.00 53.88           O  
ATOM    636  CG  ASP A  79      20.938 -10.484 -18.719  1.00 53.88           C  
ATOM    637  OD1 ASP A  79      22.141 -10.375 -19.078  1.00 53.88           O  
ATOM    638  OD2 ASP A  79      19.984 -10.375 -19.516  1.00 53.88           O  
ATOM    639  N   PRO A  80      24.172  -9.922 -16.750  1.00 51.34           N  
ATOM    640  CA  PRO A  80      25.266  -8.953 -16.766  1.00 51.34           C  
ATOM    641  C   PRO A  80      24.828  -7.559 -17.219  1.00 51.34           C  
ATOM    642  CB  PRO A  80      26.266  -9.555 -17.750  1.00 51.34           C  
ATOM    643  O   PRO A  80      25.484  -6.566 -16.906  1.00 51.34           O  
ATOM    644  CG  PRO A  80      25.547 -10.711 -18.359  1.00 51.34           C  
ATOM    645  CD  PRO A  80      24.219 -10.867 -17.672  1.00 51.34           C  
ATOM    646  N   ALA A  81      23.562  -7.230 -17.469  1.00 52.97           N  
ATOM    647  CA  ALA A  81      23.250  -5.879 -17.922  1.00 52.97           C  
ATOM    648  C   ALA A  81      22.328  -5.160 -16.953  1.00 52.97           C  
ATOM    649  CB  ALA A  81      22.609  -5.930 -19.312  1.00 52.97           C  
ATOM    650  O   ALA A  81      22.172  -3.938 -17.016  1.00 52.97           O  
ATOM    651  N   ASN A  82      22.000  -5.770 -15.609  1.00 57.34           N  
ATOM    652  CA  ASN A  82      21.047  -5.012 -14.805  1.00 57.34           C  
ATOM    653  C   ASN A  82      21.156  -5.371 -13.320  1.00 57.34           C  
ATOM    654  CB  ASN A  82      19.625  -5.246 -15.297  1.00 57.34           C  
ATOM    655  O   ASN A  82      21.188  -6.547 -12.961  1.00 57.34           O  
ATOM    656  CG  ASN A  82      19.406  -4.766 -16.719  1.00 57.34           C  
ATOM    657  ND2 ASN A  82      18.328  -5.215 -17.344  1.00 57.34           N  
ATOM    658  OD1 ASN A  82      20.219  -3.998 -17.250  1.00 57.34           O  
ATOM    659  N   THR A  83      21.719  -4.383 -12.492  1.00 67.69           N  
ATOM    660  CA  THR A  83      21.750  -4.426 -11.031  1.00 67.69           C  
ATOM    661  C   THR A  83      20.391  -4.078 -10.453  1.00 67.69           C  
ATOM    662  CB  THR A  83      22.812  -3.457 -10.469  1.00 67.69           C  
ATOM    663  O   THR A  83      19.672  -3.221 -10.984  1.00 67.69           O  
ATOM    664  CG2 THR A  83      23.344  -3.943  -9.125  1.00 67.69           C  
ATOM    665  OG1 THR A  83      23.906  -3.359 -11.391  1.00 67.69           O  
ATOM    666  N   ILE A  84      19.703  -5.035  -9.719  1.00 71.94           N  
ATOM    667  CA  ILE A  84      18.438  -4.871  -9.008  1.00 71.94           C  
ATOM    668  C   ILE A  84      18.625  -3.967  -7.797  1.00 71.94           C  
ATOM    669  CB  ILE A  84      17.844  -6.234  -8.570  1.00 71.94           C  
ATOM    670  O   ILE A  84      19.641  -4.062  -7.102  1.00 71.94           O  
ATOM    671  CG1 ILE A  84      17.625  -7.141  -9.797  1.00 71.94           C  
ATOM    672  CG2 ILE A  84      16.547  -6.039  -7.797  1.00 71.94           C  
ATOM    673  CD1 ILE A  84      17.141  -8.539  -9.445  1.00 71.94           C  
ATOM    674  N   ALA A  85      17.672  -3.031  -7.652  1.00 77.12           N  
ATOM    675  CA  ALA A  85      17.672  -2.123  -6.508  1.00 77.12           C  
ATOM    676  C   ALA A  85      17.516  -2.891  -5.195  1.00 77.12           C  
ATOM    677  CB  ALA A  85      16.578  -1.076  -6.648  1.00 77.12           C  
ATOM    678  O   ALA A  85      16.859  -3.939  -5.164  1.00 77.12           O  
ATOM    679  N   ASP A  86      18.156  -2.396  -4.203  1.00 74.69           N  
ATOM    680  CA  ASP A  86      18.156  -2.979  -2.865  1.00 74.69           C  
ATOM    681  C   ASP A  86      16.781  -2.852  -2.209  1.00 74.69           C  
ATOM    682  CB  ASP A  86      19.219  -2.309  -1.991  1.00 74.69           C  
ATOM    683  O   ASP A  86      16.438  -3.639  -1.325  1.00 74.69           O  
ATOM    684  CG  ASP A  86      20.625  -2.711  -2.367  1.00 74.69           C  
ATOM    685  OD1 ASP A  86      20.812  -3.773  -3.000  1.00 74.69           O  
ATOM    686  OD2 ASP A  86      21.578  -1.960  -2.027  1.00 74.69           O  
ATOM    687  N   SER A  87      16.016  -1.896  -2.752  1.00 76.25           N  
ATOM    688  CA  SER A  87      14.664  -1.703  -2.217  1.00 76.25           C  
ATOM    689  C   SER A  87      13.758  -1.021  -3.234  1.00 76.25           C  
ATOM    690  CB  SER A  87      14.711  -0.876  -0.931  1.00 76.25           C  
ATOM    691  O   SER A  87      14.234  -0.315  -4.125  1.00 76.25           O  
ATOM    692  OG  SER A  87      15.141   0.448  -1.200  1.00 76.25           O  
ATOM    693  N   VAL A  88      12.523  -1.301  -3.115  1.00 82.44           N  
ATOM    694  CA  VAL A  88      11.461  -0.629  -3.859  1.00 82.44           C  
ATOM    695  C   VAL A  88      10.492   0.036  -2.885  1.00 82.44           C  
ATOM    696  CB  VAL A  88      10.703  -1.611  -4.777  1.00 82.44           C  
ATOM    697  O   VAL A  88      10.047  -0.588  -1.922  1.00 82.44           O  
ATOM    698  CG1 VAL A  88       9.531  -0.913  -5.469  1.00 82.44           C  
ATOM    699  CG2 VAL A  88      11.656  -2.215  -5.812  1.00 82.44           C  
ATOM    700  N   THR A  89      10.297   1.370  -3.188  1.00 87.06           N  
ATOM    701  CA  THR A  89       9.359   2.121  -2.365  1.00 87.06           C  
ATOM    702  C   THR A  89       8.117   2.492  -3.170  1.00 87.06           C  
ATOM    703  CB  THR A  89      10.008   3.398  -1.799  1.00 87.06           C  
ATOM    704  O   THR A  89       8.195   2.713  -4.379  1.00 87.06           O  
ATOM    705  CG2 THR A  89      11.234   3.066  -0.962  1.00 87.06           C  
ATOM    706  OG1 THR A  89      10.391   4.250  -2.883  1.00 87.06           O  
ATOM    707  N   ALA A  90       7.004   2.461  -2.467  1.00 89.19           N  
ATOM    708  CA  ALA A  90       5.750   2.914  -3.059  1.00 89.19           C  
ATOM    709  C   ALA A  90       5.047   3.920  -2.152  1.00 89.19           C  
ATOM    710  CB  ALA A  90       4.832   1.724  -3.338  1.00 89.19           C  
ATOM    711  O   ALA A  90       4.836   3.656  -0.965  1.00 89.19           O  
ATOM    712  N   ILE A  91       4.785   5.047  -2.785  1.00 93.00           N  
ATOM    713  CA  ILE A  91       3.955   6.062  -2.145  1.00 93.00           C  
ATOM    714  C   ILE A  91       2.631   6.191  -2.895  1.00 93.00           C  
ATOM    715  CB  ILE A  91       4.676   7.426  -2.088  1.00 93.00           C  
ATOM    716  O   ILE A  91       2.617   6.461  -4.098  1.00 93.00           O  
ATOM    717  CG1 ILE A  91       6.008   7.297  -1.341  1.00 93.00           C  
ATOM    718  CG2 ILE A  91       3.783   8.484  -1.431  1.00 93.00           C  
ATOM    719  CD1 ILE A  91       6.875   8.547  -1.397  1.00 93.00           C  
ATOM    720  N   SER A  92       1.534   6.012  -2.082  1.00 94.94           N  
ATOM    721  CA  SER A  92       0.241   6.004  -2.758  1.00 94.94           C  
ATOM    722  C   SER A  92      -0.716   7.012  -2.129  1.00 94.94           C  
ATOM    723  CB  SER A  92      -0.377   4.605  -2.719  1.00 94.94           C  
ATOM    724  O   SER A  92      -0.634   7.289  -0.930  1.00 94.94           O  
ATOM    725  OG  SER A  92      -0.562   4.176  -1.381  1.00 94.94           O  
ATOM    726  N   GLY A  93      -1.465   7.566  -3.000  1.00 97.38           N  
ATOM    727  CA  GLY A  93      -2.627   8.359  -2.631  1.00 97.38           C  
ATOM    728  C   GLY A  93      -3.934   7.762  -3.115  1.00 97.38           C  
ATOM    729  O   GLY A  93      -4.098   7.492  -4.305  1.00 97.38           O  
ATOM    730  N   LEU A  94      -4.902   7.562  -2.102  1.00 98.00           N  
ATOM    731  CA  LEU A  94      -6.152   6.902  -2.467  1.00 98.00           C  
ATOM    732  C   LEU A  94      -7.352   7.668  -1.922  1.00 98.00           C  
ATOM    733  CB  LEU A  94      -6.168   5.461  -1.943  1.00 98.00           C  
ATOM    734  O   LEU A  94      -7.266   8.297  -0.864  1.00 98.00           O  
ATOM    735  CG  LEU A  94      -5.074   4.535  -2.473  1.00 98.00           C  
ATOM    736  CD1 LEU A  94      -3.854   4.578  -1.560  1.00 98.00           C  
ATOM    737  CD2 LEU A  94      -5.598   3.109  -2.604  1.00 98.00           C  
ATOM    738  N   VAL A  95      -8.406   7.590  -2.689  1.00 98.25           N  
ATOM    739  CA  VAL A  95      -9.727   7.961  -2.191  1.00 98.25           C  
ATOM    740  C   VAL A  95     -10.531   6.707  -1.858  1.00 98.25           C  
ATOM    741  CB  VAL A  95     -10.492   8.828  -3.213  1.00 98.25           C  
ATOM    742  O   VAL A  95     -10.680   5.816  -2.699  1.00 98.25           O  
ATOM    743  CG1 VAL A  95     -11.891   9.164  -2.697  1.00 98.25           C  
ATOM    744  CG2 VAL A  95      -9.719  10.109  -3.516  1.00 98.25           C  
ATOM    745  N   ASN A  96     -11.062   6.738  -0.640  1.00 98.00           N  
ATOM    746  CA  ASN A  96     -11.727   5.527  -0.163  1.00 98.00           C  
ATOM    747  C   ASN A  96     -13.180   5.801   0.222  1.00 98.00           C  
ATOM    748  CB  ASN A  96     -10.969   4.930   1.022  1.00 98.00           C  
ATOM    749  O   ASN A  96     -13.500   6.879   0.720  1.00 98.00           O  
ATOM    750  CG  ASN A  96      -9.523   4.613   0.690  1.00 98.00           C  
ATOM    751  ND2 ASN A  96      -8.594   5.281   1.372  1.00 98.00           N  
ATOM    752  OD1 ASN A  96      -9.242   3.779  -0.173  1.00 98.00           O  
ATOM    753  N   VAL A  97     -13.984   4.809  -0.072  1.00 97.88           N  
ATOM    754  CA  VAL A  97     -15.367   4.812   0.396  1.00 97.88           C  
ATOM    755  C   VAL A  97     -15.633   3.564   1.229  1.00 97.88           C  
ATOM    756  CB  VAL A  97     -16.359   4.895  -0.782  1.00 97.88           C  
ATOM    757  O   VAL A  97     -15.211   2.465   0.865  1.00 97.88           O  
ATOM    758  CG1 VAL A  97     -17.797   4.871  -0.273  1.00 97.88           C  
ATOM    759  CG2 VAL A  97     -16.109   6.148  -1.614  1.00 97.88           C  
ATOM    760  N   TYR A  98     -16.359   3.766   2.359  1.00 97.50           N  
ATOM    761  CA  TYR A  98     -16.625   2.684   3.297  1.00 97.50           C  
ATOM    762  C   TYR A  98     -18.109   2.604   3.615  1.00 97.50           C  
ATOM    763  CB  TYR A  98     -15.828   2.873   4.586  1.00 97.50           C  
ATOM    764  O   TYR A  98     -18.797   3.627   3.674  1.00 97.50           O  
ATOM    765  CG  TYR A  98     -14.336   2.990   4.367  1.00 97.50           C  
ATOM    766  CD1 TYR A  98     -13.500   1.885   4.508  1.00 97.50           C  
ATOM    767  CD2 TYR A  98     -13.766   4.207   4.020  1.00 97.50           C  
ATOM    768  CE1 TYR A  98     -12.133   1.990   4.305  1.00 97.50           C  
ATOM    769  CE2 TYR A  98     -12.391   4.324   3.814  1.00 97.50           C  
ATOM    770  OH  TYR A  98     -10.227   3.322   3.760  1.00 97.50           O  
ATOM    771  CZ  TYR A  98     -11.586   3.213   3.959  1.00 97.50           C  
ATOM    772  N   TYR A  99     -18.469   1.378   3.844  1.00 96.62           N  
ATOM    773  CA  TYR A  99     -19.797   1.146   4.418  1.00 96.62           C  
ATOM    774  C   TYR A  99     -19.688   0.540   5.812  1.00 96.62           C  
ATOM    775  CB  TYR A  99     -20.625   0.228   3.510  1.00 96.62           C  
ATOM    776  O   TYR A  99     -19.109  -0.539   5.980  1.00 96.62           O  
ATOM    777  CG  TYR A  99     -22.047   0.020   3.986  1.00 96.62           C  
ATOM    778  CD1 TYR A  99     -22.422  -1.184   4.566  1.00 96.62           C  
ATOM    779  CD2 TYR A  99     -22.984   1.026   3.855  1.00 96.62           C  
ATOM    780  CE1 TYR A  99     -23.734  -1.381   5.008  1.00 96.62           C  
ATOM    781  CE2 TYR A  99     -24.297   0.840   4.289  1.00 96.62           C  
ATOM    782  OH  TYR A  99     -25.953  -0.554   5.297  1.00 96.62           O  
ATOM    783  CZ  TYR A  99     -24.656  -0.365   4.863  1.00 96.62           C  
ATOM    784  N   ASP A 100     -20.266   1.213   6.809  1.00 94.75           N  
ATOM    785  CA  ASP A 100     -20.250   0.758   8.195  1.00 94.75           C  
ATOM    786  C   ASP A 100     -21.578   0.085   8.562  1.00 94.75           C  
ATOM    787  CB  ASP A 100     -19.969   1.928   9.141  1.00 94.75           C  
ATOM    788  O   ASP A 100     -22.641   0.665   8.375  1.00 94.75           O  
ATOM    789  CG  ASP A 100     -18.547   2.441   9.055  1.00 94.75           C  
ATOM    790  OD1 ASP A 100     -17.656   1.699   8.578  1.00 94.75           O  
ATOM    791  OD2 ASP A 100     -18.312   3.596   9.469  1.00 94.75           O  
ATOM    792  N   ILE A 101     -21.438  -1.071   8.984  1.00 94.38           N  
ATOM    793  CA  ILE A 101     -22.609  -1.825   9.391  1.00 94.38           C  
ATOM    794  C   ILE A 101     -22.875  -1.602  10.875  1.00 94.38           C  
ATOM    795  CB  ILE A 101     -22.453  -3.334   9.094  1.00 94.38           C  
ATOM    796  O   ILE A 101     -22.109  -2.055  11.727  1.00 94.38           O  
ATOM    797  CG1 ILE A 101     -22.109  -3.557   7.613  1.00 94.38           C  
ATOM    798  CG2 ILE A 101     -23.719  -4.102   9.492  1.00 94.38           C  
ATOM    799  CD1 ILE A 101     -21.406  -4.871   7.332  1.00 94.38           C  
ATOM    800  N   ALA A 102     -23.969  -0.848  11.062  1.00 87.56           N  
ATOM    801  CA  ALA A 102     -24.312  -0.505  12.438  1.00 87.56           C  
ATOM    802  C   ALA A 102     -25.062  -1.650  13.117  1.00 87.56           C  
ATOM    803  CB  ALA A 102     -25.156   0.768  12.477  1.00 87.56           C  
ATOM    804  O   ALA A 102     -26.016  -2.199  12.562  1.00 87.56           O  
ATOM    805  N   ILE A 103     -24.453  -2.090  14.180  1.00 88.38           N  
ATOM    806  CA  ILE A 103     -25.125  -3.082  15.016  1.00 88.38           C  
ATOM    807  C   ILE A 103     -25.609  -2.430  16.312  1.00 88.38           C  
ATOM    808  CB  ILE A 103     -24.188  -4.270  15.336  1.00 88.38           C  
ATOM    809  O   ILE A 103     -24.812  -1.838  17.047  1.00 88.38           O  
ATOM    810  CG1 ILE A 103     -23.625  -4.875  14.039  1.00 88.38           C  
ATOM    811  CG2 ILE A 103     -24.922  -5.332  16.156  1.00 88.38           C  
ATOM    812  CD1 ILE A 103     -22.594  -5.973  14.266  1.00 88.38           C  
ATOM    813  N   GLU A 104     -26.953  -2.445  16.516  1.00 85.38           N  
ATOM    814  CA  GLU A 104     -27.547  -1.775  17.672  1.00 85.38           C  
ATOM    815  C   GLU A 104     -26.969  -2.301  18.969  1.00 85.38           C  
ATOM    816  CB  GLU A 104     -29.078  -1.949  17.672  1.00 85.38           C  
ATOM    817  O   GLU A 104     -26.828  -3.512  19.156  1.00 85.38           O  
ATOM    818  CG  GLU A 104     -29.781  -1.162  16.578  1.00 85.38           C  
ATOM    819  CD  GLU A 104     -31.297  -1.242  16.656  1.00 85.38           C  
ATOM    820  OE1 GLU A 104     -31.984  -0.615  15.820  1.00 85.38           O  
ATOM    821  OE2 GLU A 104     -31.797  -1.938  17.578  1.00 85.38           O  
ATOM    822  N   ASP A 105     -26.500  -1.331  19.828  1.00 85.00           N  
ATOM    823  CA  ASP A 105     -26.156  -1.586  21.219  1.00 85.00           C  
ATOM    824  C   ASP A 105     -24.828  -2.334  21.328  1.00 85.00           C  
ATOM    825  CB  ASP A 105     -27.266  -2.381  21.906  1.00 85.00           C  
ATOM    826  O   ASP A 105     -24.609  -3.096  22.281  1.00 85.00           O  
ATOM    827  CG  ASP A 105     -28.578  -1.612  22.016  1.00 85.00           C  
ATOM    828  OD1 ASP A 105     -28.547  -0.394  22.281  1.00 85.00           O  
ATOM    829  OD2 ASP A 105     -29.641  -2.232  21.812  1.00 85.00           O  
ATOM    830  N   MET A 106     -24.031  -2.314  20.312  1.00 90.25           N  
ATOM    831  CA  MET A 106     -22.703  -2.928  20.359  1.00 90.25           C  
ATOM    832  C   MET A 106     -21.625  -1.901  20.047  1.00 90.25           C  
ATOM    833  CB  MET A 106     -22.625  -4.090  19.359  1.00 90.25           C  
ATOM    834  O   MET A 106     -21.797  -1.049  19.172  1.00 90.25           O  
ATOM    835  CG  MET A 106     -23.453  -5.301  19.766  1.00 90.25           C  
ATOM    836  SD  MET A 106     -23.266  -6.699  18.594  1.00 90.25           S  
ATOM    837  CE  MET A 106     -21.547  -7.160  18.906  1.00 90.25           C  
ATOM    838  N   PRO A 107     -20.547  -1.935  20.766  1.00 91.00           N  
ATOM    839  CA  PRO A 107     -19.438  -1.001  20.531  1.00 91.00           C  
ATOM    840  C   PRO A 107     -18.578  -1.401  19.328  1.00 91.00           C  
ATOM    841  CB  PRO A 107     -18.641  -1.063  21.828  1.00 91.00           C  
ATOM    842  O   PRO A 107     -17.578  -0.745  19.047  1.00 91.00           O  
ATOM    843  CG  PRO A 107     -18.844  -2.449  22.344  1.00 91.00           C  
ATOM    844  CD  PRO A 107     -20.234  -2.889  21.969  1.00 91.00           C  
ATOM    845  N   ILE A 108     -19.062  -2.367  18.609  1.00 94.12           N  
ATOM    846  CA  ILE A 108     -18.328  -2.873  17.469  1.00 94.12           C  
ATOM    847  C   ILE A 108     -19.078  -2.520  16.172  1.00 94.12           C  
ATOM    848  CB  ILE A 108     -18.125  -4.402  17.562  1.00 94.12           C  
ATOM    849  O   ILE A 108     -20.297  -2.672  16.094  1.00 94.12           O  
ATOM    850  CG1 ILE A 108     -17.281  -4.750  18.797  1.00 94.12           C  
ATOM    851  CG2 ILE A 108     -17.453  -4.934  16.281  1.00 94.12           C  
ATOM    852  CD1 ILE A 108     -17.250  -6.238  19.109  1.00 94.12           C  
ATOM    853  N   THR A 109     -18.234  -2.102  15.117  1.00 95.06           N  
ATOM    854  CA  THR A 109     -18.797  -1.726  13.820  1.00 95.06           C  
ATOM    855  C   THR A 109     -18.016  -2.387  12.688  1.00 95.06           C  
ATOM    856  CB  THR A 109     -18.781  -0.198  13.625  1.00 95.06           C  
ATOM    857  O   THR A 109     -16.891  -1.985  12.383  1.00 95.06           O  
ATOM    858  CG2 THR A 109     -19.516   0.203  12.352  1.00 95.06           C  
ATOM    859  OG1 THR A 109     -19.438   0.421  14.750  1.00 95.06           O  
ATOM    860  N   PRO A 110     -18.656  -3.426  12.141  1.00 96.81           N  
ATOM    861  CA  PRO A 110     -18.000  -3.969  10.945  1.00 96.81           C  
ATOM    862  C   PRO A 110     -18.031  -2.998   9.766  1.00 96.81           C  
ATOM    863  CB  PRO A 110     -18.828  -5.223  10.641  1.00 96.81           C  
ATOM    864  O   PRO A 110     -18.969  -2.209   9.641  1.00 96.81           O  
ATOM    865  CG  PRO A 110     -19.500  -5.559  11.930  1.00 96.81           C  
ATOM    866  CD  PRO A 110     -19.781  -4.281  12.672  1.00 96.81           C  
ATOM    867  N   TYR A 111     -16.953  -3.170   8.828  1.00 96.69           N  
ATOM    868  CA  TYR A 111     -16.938  -2.281   7.672  1.00 96.69           C  
ATOM    869  C   TYR A 111     -16.359  -2.980   6.453  1.00 96.69           C  
ATOM    870  CB  TYR A 111     -16.156  -1.008   7.980  1.00 96.69           C  
ATOM    871  O   TYR A 111     -15.570  -3.924   6.590  1.00 96.69           O  
ATOM    872  CG  TYR A 111     -14.664  -1.235   8.125  1.00 96.69           C  
ATOM    873  CD1 TYR A 111     -14.086  -1.412   9.375  1.00 96.69           C  
ATOM    874  CD2 TYR A 111     -13.836  -1.274   7.004  1.00 96.69           C  
ATOM    875  CE1 TYR A 111     -12.719  -1.621   9.516  1.00 96.69           C  
ATOM    876  CE2 TYR A 111     -12.469  -1.482   7.129  1.00 96.69           C  
ATOM    877  OH  TYR A 111     -10.562  -1.860   8.516  1.00 96.69           O  
ATOM    878  CZ  TYR A 111     -11.922  -1.654   8.383  1.00 96.69           C  
ATOM    879  N   ILE A 112     -16.766  -2.475   5.297  1.00 97.81           N  
ATOM    880  CA  ILE A 112     -16.188  -2.840   4.008  1.00 97.81           C  
ATOM    881  C   ILE A 112     -15.898  -1.579   3.195  1.00 97.81           C  
ATOM    882  CB  ILE A 112     -17.109  -3.795   3.219  1.00 97.81           C  
ATOM    883  O   ILE A 112     -16.672  -0.621   3.232  1.00 97.81           O  
ATOM    884  CG1 ILE A 112     -16.391  -4.324   1.974  1.00 97.81           C  
ATOM    885  CG2 ILE A 112     -18.406  -3.092   2.838  1.00 97.81           C  
ATOM    886  CD1 ILE A 112     -17.078  -5.508   1.315  1.00 97.81           C  
ATOM    887  N   GLY A 113     -14.711  -1.610   2.570  1.00 97.69           N  
ATOM    888  CA  GLY A 113     -14.336  -0.419   1.828  1.00 97.69           C  
ATOM    889  C   GLY A 113     -13.594  -0.729   0.537  1.00 97.69           C  
ATOM    890  O   GLY A 113     -13.016  -1.806   0.392  1.00 97.69           O  
ATOM    891  N   VAL A 114     -13.703   0.271  -0.323  1.00 98.25           N  
ATOM    892  CA  VAL A 114     -12.977   0.198  -1.587  1.00 98.25           C  
ATOM    893  C   VAL A 114     -12.320   1.546  -1.886  1.00 98.25           C  
ATOM    894  CB  VAL A 114     -13.906  -0.214  -2.752  1.00 98.25           C  
ATOM    895  O   VAL A 114     -12.852   2.596  -1.508  1.00 98.25           O  
ATOM    896  CG1 VAL A 114     -14.992   0.837  -2.977  1.00 98.25           C  
ATOM    897  CG2 VAL A 114     -13.094  -0.432  -4.027  1.00 98.25           C  
ATOM    898  N   GLY A 115     -11.148   1.455  -2.525  1.00 97.88           N  
ATOM    899  CA  GLY A 115     -10.430   2.680  -2.830  1.00 97.88           C  
ATOM    900  C   GLY A 115      -9.742   2.646  -4.184  1.00 97.88           C  
ATOM    901  O   GLY A 115      -9.398   1.573  -4.684  1.00 97.88           O  
ATOM    902  N   VAL A 116      -9.586   3.865  -4.738  1.00 98.25           N  
ATOM    903  CA  VAL A 116      -8.898   4.012  -6.020  1.00 98.25           C  
ATOM    904  C   VAL A 116      -7.949   5.207  -5.961  1.00 98.25           C  
ATOM    905  CB  VAL A 116      -9.898   4.184  -7.184  1.00 98.25           C  
ATOM    906  O   VAL A 116      -8.234   6.207  -5.297  1.00 98.25           O  
ATOM    907  CG1 VAL A 116     -10.750   2.926  -7.355  1.00 98.25           C  
ATOM    908  CG2 VAL A 116     -10.789   5.406  -6.949  1.00 98.25           C  
ATOM    909  N   GLY A 117      -6.793   5.012  -6.676  1.00 97.94           N  
ATOM    910  CA  GLY A 117      -5.832   6.102  -6.672  1.00 97.94           C  
ATOM    911  C   GLY A 117      -4.613   5.820  -7.531  1.00 97.94           C  
ATOM    912  O   GLY A 117      -4.711   5.160  -8.562  1.00 97.94           O  
ATOM    913  N   ALA A 118      -3.516   6.492  -7.082  1.00 97.12           N  
ATOM    914  CA  ALA A 118      -2.258   6.363  -7.809  1.00 97.12           C  
ATOM    915  C   ALA A 118      -1.110   6.012  -6.867  1.00 97.12           C  
ATOM    916  CB  ALA A 118      -1.944   7.656  -8.562  1.00 97.12           C  
ATOM    917  O   ALA A 118      -1.145   6.352  -5.684  1.00 97.12           O  
ATOM    918  N   ALA A 119      -0.140   5.324  -7.410  1.00 95.44           N  
ATOM    919  CA  ALA A 119       1.053   4.953  -6.652  1.00 95.44           C  
ATOM    920  C   ALA A 119       2.320   5.430  -7.355  1.00 95.44           C  
ATOM    921  CB  ALA A 119       1.103   3.439  -6.445  1.00 95.44           C  
ATOM    922  O   ALA A 119       2.432   5.336  -8.578  1.00 95.44           O  
ATOM    923  N   TYR A 120       3.201   6.055  -6.691  1.00 95.06           N  
ATOM    924  CA  TYR A 120       4.535   6.453  -7.129  1.00 95.06           C  
ATOM    925  C   TYR A 120       5.582   5.441  -6.676  1.00 95.06           C  
ATOM    926  CB  TYR A 120       4.887   7.844  -6.590  1.00 95.06           C  
ATOM    927  O   TYR A 120       5.914   5.371  -5.492  1.00 95.06           O  
ATOM    928  CG  TYR A 120       6.059   8.492  -7.293  1.00 95.06           C  
ATOM    929  CD1 TYR A 120       7.188   8.883  -6.578  1.00 95.06           C  
ATOM    930  CD2 TYR A 120       6.039   8.703  -8.664  1.00 95.06           C  
ATOM    931  CE1 TYR A 120       8.266   9.484  -7.219  1.00 95.06           C  
ATOM    932  CE2 TYR A 120       7.113   9.297  -9.320  1.00 95.06           C  
ATOM    933  OH  TYR A 120       9.289  10.273  -9.227  1.00 95.06           O  
ATOM    934  CZ  TYR A 120       8.219   9.680  -8.586  1.00 95.06           C  
ATOM    935  N   ILE A 121       6.074   4.703  -7.660  1.00 91.81           N  
ATOM    936  CA  ILE A 121       6.863   3.516  -7.355  1.00 91.81           C  
ATOM    937  C   ILE A 121       8.312   3.736  -7.785  1.00 91.81           C  
ATOM    938  CB  ILE A 121       6.285   2.262  -8.047  1.00 91.81           C  
ATOM    939  O   ILE A 121       8.570   4.227  -8.883  1.00 91.81           O  
ATOM    940  CG1 ILE A 121       4.840   2.021  -7.598  1.00 91.81           C  
ATOM    941  CG2 ILE A 121       7.156   1.036  -7.758  1.00 91.81           C  
ATOM    942  CD1 ILE A 121       4.133   0.903  -8.352  1.00 91.81           C  
ATOM    943  N   SER A 122       9.242   3.406  -6.887  1.00 91.38           N  
ATOM    944  CA  SER A 122      10.664   3.541  -7.207  1.00 91.38           C  
ATOM    945  C   SER A 122      11.117   2.449  -8.172  1.00 91.38           C  
ATOM    946  CB  SER A 122      11.508   3.492  -5.934  1.00 91.38           C  
ATOM    947  O   SER A 122      10.531   1.366  -8.211  1.00 91.38           O  
ATOM    948  OG  SER A 122      11.406   2.223  -5.309  1.00 91.38           O  
ATOM    949  N   THR A 123      12.141   2.730  -8.945  1.00 88.62           N  
ATOM    950  CA  THR A 123      12.656   1.826  -9.961  1.00 88.62           C  
ATOM    951  C   THR A 123      13.250   0.574  -9.328  1.00 88.62           C  
ATOM    952  CB  THR A 123      13.727   2.518 -10.836  1.00 88.62           C  
ATOM    953  O   THR A 123      13.883   0.648  -8.273  1.00 88.62           O  
ATOM    954  CG2 THR A 123      14.906   2.990  -9.992  1.00 88.62           C  
ATOM    955  OG1 THR A 123      14.195   1.594 -11.820  1.00 88.62           O  
ATOM    956  N   PRO A 124      12.961  -0.558  -9.867  1.00 80.94           N  
ATOM    957  CA  PRO A 124      13.539  -1.815  -9.391  1.00 80.94           C  
ATOM    958  C   PRO A 124      14.961  -2.039  -9.906  1.00 80.94           C  
ATOM    959  CB  PRO A 124      12.586  -2.877  -9.945  1.00 80.94           C  
ATOM    960  O   PRO A 124      15.594  -3.045  -9.562  1.00 80.94           O  
ATOM    961  CG  PRO A 124      12.039  -2.281 -11.203  1.00 80.94           C  
ATOM    962  CD  PRO A 124      11.953  -0.792 -11.023  1.00 80.94           C  
ATOM    963  N   LEU A 125      15.578  -1.033 -10.617  1.00 83.12           N  
ATOM    964  CA  LEU A 125      16.891  -1.135 -11.227  1.00 83.12           C  
ATOM    965  C   LEU A 125      17.906  -0.240 -10.500  1.00 83.12           C  
ATOM    966  CB  LEU A 125      16.844  -0.759 -12.711  1.00 83.12           C  
ATOM    967  O   LEU A 125      17.547   0.859 -10.062  1.00 83.12           O  
ATOM    968  CG  LEU A 125      15.930  -1.614 -13.586  1.00 83.12           C  
ATOM    969  CD1 LEU A 125      15.828  -1.015 -14.984  1.00 83.12           C  
ATOM    970  CD2 LEU A 125      16.438  -3.049 -13.648  1.00 83.12           C  
ATOM    971  N   GLU A 126      19.188  -0.700 -10.367  1.00 82.75           N  
ATOM    972  CA  GLU A 126      20.328   0.080  -9.883  1.00 82.75           C  
ATOM    973  C   GLU A 126      21.547  -0.093 -10.789  1.00 82.75           C  
ATOM    974  CB  GLU A 126      20.688  -0.318  -8.445  1.00 82.75           C  
ATOM    975  O   GLU A 126      22.078  -1.195 -10.906  1.00 82.75           O  
ATOM    976  CG  GLU A 126      21.766   0.541  -7.820  1.00 82.75           C  
ATOM    977  CD  GLU A 126      21.766   0.500  -6.301  1.00 82.75           C  
ATOM    978  OE1 GLU A 126      22.469   1.322  -5.668  1.00 82.75           O  
ATOM    979  OE2 GLU A 126      21.062  -0.363  -5.734  1.00 82.75           O  
ATOM    980  N   PRO A 127      22.062   0.887 -11.469  1.00 82.31           N  
ATOM    981  CA  PRO A 127      21.516   2.248 -11.469  1.00 82.31           C  
ATOM    982  C   PRO A 127      20.266   2.381 -12.336  1.00 82.31           C  
ATOM    983  CB  PRO A 127      22.672   3.084 -12.039  1.00 82.31           C  
ATOM    984  O   PRO A 127      20.000   1.525 -13.188  1.00 82.31           O  
ATOM    985  CG  PRO A 127      23.391   2.164 -12.969  1.00 82.31           C  
ATOM    986  CD  PRO A 127      23.266   0.764 -12.438  1.00 82.31           C  
ATOM    987  N   ALA A 128      19.453   3.406 -12.031  1.00 85.94           N  
ATOM    988  CA  ALA A 128      18.281   3.691 -12.852  1.00 85.94           C  
ATOM    989  C   ALA A 128      18.672   3.967 -14.297  1.00 85.94           C  
ATOM    990  CB  ALA A 128      17.500   4.875 -12.273  1.00 85.94           C  
ATOM    991  O   ALA A 128      19.734   4.535 -14.562  1.00 85.94           O  
ATOM    992  N   VAL A 129      17.906   3.486 -15.227  1.00 86.69           N  
ATOM    993  CA  VAL A 129      18.109   3.756 -16.656  1.00 86.69           C  
ATOM    994  C   VAL A 129      17.406   5.059 -17.031  1.00 86.69           C  
ATOM    995  CB  VAL A 129      17.578   2.596 -17.531  1.00 86.69           C  
ATOM    996  O   VAL A 129      16.234   5.262 -16.703  1.00 86.69           O  
ATOM    997  CG1 VAL A 129      17.750   2.916 -19.000  1.00 86.69           C  
ATOM    998  CG2 VAL A 129      18.281   1.293 -17.172  1.00 86.69           C  
ATOM    999  N   ASN A 130      18.172   5.996 -17.719  1.00 86.81           N  
ATOM   1000  CA  ASN A 130      17.641   7.277 -18.172  1.00 86.81           C  
ATOM   1001  C   ASN A 130      17.125   8.109 -17.000  1.00 86.81           C  
ATOM   1002  CB  ASN A 130      16.531   7.066 -19.203  1.00 86.81           C  
ATOM   1003  O   ASN A 130      16.094   8.773 -17.109  1.00 86.81           O  
ATOM   1004  CG  ASN A 130      17.062   6.543 -20.516  1.00 86.81           C  
ATOM   1005  ND2 ASN A 130      16.219   5.848 -21.266  1.00 86.81           N  
ATOM   1006  OD1 ASN A 130      18.234   6.762 -20.875  1.00 86.81           O  
ATOM   1007  N   ASP A 131      17.609   7.910 -15.828  1.00 87.12           N  
ATOM   1008  CA  ASP A 131      17.312   8.688 -14.633  1.00 87.12           C  
ATOM   1009  C   ASP A 131      15.867   8.461 -14.180  1.00 87.12           C  
ATOM   1010  CB  ASP A 131      17.547  10.180 -14.891  1.00 87.12           C  
ATOM   1011  O   ASP A 131      15.250   9.344 -13.570  1.00 87.12           O  
ATOM   1012  CG  ASP A 131      19.016  10.523 -15.031  1.00 87.12           C  
ATOM   1013  OD1 ASP A 131      19.859   9.859 -14.398  1.00 87.12           O  
ATOM   1014  OD2 ASP A 131      19.328  11.477 -15.773  1.00 87.12           O  
ATOM   1015  N   GLN A 132      15.250   7.309 -14.594  1.00 90.06           N  
ATOM   1016  CA  GLN A 132      13.906   6.938 -14.164  1.00 90.06           C  
ATOM   1017  C   GLN A 132      13.914   6.367 -12.750  1.00 90.06           C  
ATOM   1018  CB  GLN A 132      13.297   5.922 -15.133  1.00 90.06           C  
ATOM   1019  O   GLN A 132      13.875   5.152 -12.562  1.00 90.06           O  
ATOM   1020  CG  GLN A 132      13.078   6.469 -16.547  1.00 90.06           C  
ATOM   1021  CD  GLN A 132      12.414   5.465 -17.469  1.00 90.06           C  
ATOM   1022  NE2 GLN A 132      11.195   5.770 -17.891  1.00 90.06           N  
ATOM   1023  OE1 GLN A 132      12.992   4.422 -17.781  1.00 90.06           O  
ATOM   1024  N   LYS A 133      13.883   7.215 -11.797  1.00 91.88           N  
ATOM   1025  CA  LYS A 133      14.016   6.820 -10.398  1.00 91.88           C  
ATOM   1026  C   LYS A 133      12.672   6.387  -9.812  1.00 91.88           C  
ATOM   1027  CB  LYS A 133      14.602   7.965  -9.570  1.00 91.88           C  
ATOM   1028  O   LYS A 133      12.625   5.586  -8.883  1.00 91.88           O  
ATOM   1029  CG  LYS A 133      16.031   8.320  -9.930  1.00 91.88           C  
ATOM   1030  CD  LYS A 133      16.578   9.422  -9.023  1.00 91.88           C  
ATOM   1031  CE  LYS A 133      18.000   9.805  -9.406  1.00 91.88           C  
ATOM   1032  NZ  LYS A 133      18.531  10.891  -8.539  1.00 91.88           N  
ATOM   1033  N   SER A 134      11.562   6.957 -10.508  1.00 94.00           N  
ATOM   1034  CA  SER A 134      10.219   6.582 -10.078  1.00 94.00           C  
ATOM   1035  C   SER A 134       9.195   6.809 -11.195  1.00 94.00           C  
ATOM   1036  CB  SER A 134       9.812   7.375  -8.836  1.00 94.00           C  
ATOM   1037  O   SER A 134       9.344   7.734 -11.992  1.00 94.00           O  
ATOM   1038  OG  SER A 134      10.695   7.113  -7.762  1.00 94.00           O  
ATOM   1039  N   LYS A 135       8.180   6.004 -11.102  1.00 95.50           N  
ATOM   1040  CA  LYS A 135       7.098   6.152 -12.070  1.00 95.50           C  
ATOM   1041  C   LYS A 135       5.738   5.941 -11.398  1.00 95.50           C  
ATOM   1042  CB  LYS A 135       7.270   5.176 -13.227  1.00 95.50           C  
ATOM   1043  O   LYS A 135       5.637   5.227 -10.398  1.00 95.50           O  
ATOM   1044  CG  LYS A 135       8.484   5.457 -14.102  1.00 95.50           C  
ATOM   1045  CD  LYS A 135       8.250   6.660 -15.008  1.00 95.50           C  
ATOM   1046  CE  LYS A 135       9.367   6.812 -16.031  1.00 95.50           C  
ATOM   1047  NZ  LYS A 135       9.133   7.984 -16.938  1.00 95.50           N  
ATOM   1048  N   PHE A 136       4.680   6.504 -12.086  1.00 95.56           N  
ATOM   1049  CA  PHE A 136       3.320   6.410 -11.570  1.00 95.56           C  
ATOM   1050  C   PHE A 136       2.623   5.164 -12.102  1.00 95.56           C  
ATOM   1051  CB  PHE A 136       2.518   7.660 -11.945  1.00 95.56           C  
ATOM   1052  O   PHE A 136       2.861   4.750 -13.242  1.00 95.56           O  
ATOM   1053  CG  PHE A 136       2.746   8.828 -11.023  1.00 95.56           C  
ATOM   1054  CD1 PHE A 136       2.176   8.852  -9.758  1.00 95.56           C  
ATOM   1055  CD2 PHE A 136       3.531   9.898 -11.422  1.00 95.56           C  
ATOM   1056  CE1 PHE A 136       2.387   9.930  -8.898  1.00 95.56           C  
ATOM   1057  CE2 PHE A 136       3.746  10.984 -10.570  1.00 95.56           C  
ATOM   1058  CZ  PHE A 136       3.172  10.992  -9.312  1.00 95.56           C  
ATOM   1059  N   GLY A 137       1.812   4.645 -11.227  1.00 94.94           N  
ATOM   1060  CA  GLY A 137       0.864   3.598 -11.570  1.00 94.94           C  
ATOM   1061  C   GLY A 137      -0.504   3.803 -10.953  1.00 94.94           C  
ATOM   1062  O   GLY A 137      -0.646   4.551  -9.984  1.00 94.94           O  
ATOM   1063  N   PHE A 138      -1.424   3.119 -11.633  1.00 96.81           N  
ATOM   1064  CA  PHE A 138      -2.760   3.082 -11.047  1.00 96.81           C  
ATOM   1065  C   PHE A 138      -2.781   2.209  -9.797  1.00 96.81           C  
ATOM   1066  CB  PHE A 138      -3.779   2.564 -12.070  1.00 96.81           C  
ATOM   1067  O   PHE A 138      -2.105   1.180  -9.742  1.00 96.81           O  
ATOM   1068  CG  PHE A 138      -5.172   2.426 -11.516  1.00 96.81           C  
ATOM   1069  CD1 PHE A 138      -5.617   1.211 -11.008  1.00 96.81           C  
ATOM   1070  CD2 PHE A 138      -6.039   3.510 -11.508  1.00 96.81           C  
ATOM   1071  CE1 PHE A 138      -6.906   1.079 -10.500  1.00 96.81           C  
ATOM   1072  CE2 PHE A 138      -7.328   3.387 -11.000  1.00 96.81           C  
ATOM   1073  CZ  PHE A 138      -7.762   2.170 -10.492  1.00 96.81           C  
ATOM   1074  N   ALA A 139      -3.613   2.695  -8.781  1.00 96.38           N  
ATOM   1075  CA  ALA A 139      -3.691   1.936  -7.535  1.00 96.38           C  
ATOM   1076  C   ALA A 139      -5.141   1.720  -7.113  1.00 96.38           C  
ATOM   1077  CB  ALA A 139      -2.918   2.648  -6.430  1.00 96.38           C  
ATOM   1078  O   ALA A 139      -6.000   2.570  -7.359  1.00 96.38           O  
ATOM   1079  N   GLY A 140      -5.359   0.545  -6.547  1.00 96.06           N  
ATOM   1080  CA  GLY A 140      -6.648   0.204  -5.973  1.00 96.06           C  
ATOM   1081  C   GLY A 140      -6.543  -0.661  -4.730  1.00 96.06           C  
ATOM   1082  O   GLY A 140      -5.512  -1.299  -4.500  1.00 96.06           O  
ATOM   1083  N   GLN A 141      -7.707  -0.551  -3.971  1.00 95.62           N  
ATOM   1084  CA  GLN A 141      -7.688  -1.387  -2.773  1.00 95.62           C  
ATOM   1085  C   GLN A 141      -9.102  -1.734  -2.324  1.00 95.62           C  
ATOM   1086  CB  GLN A 141      -6.934  -0.688  -1.642  1.00 95.62           C  
ATOM   1087  O   GLN A 141     -10.055  -1.016  -2.641  1.00 95.62           O  
ATOM   1088  CG  GLN A 141      -7.641   0.549  -1.104  1.00 95.62           C  
ATOM   1089  CD  GLN A 141      -6.887   1.207   0.037  1.00 95.62           C  
ATOM   1090  NE2 GLN A 141      -7.625   1.816   0.960  1.00 95.62           N  
ATOM   1091  OE1 GLN A 141      -5.652   1.167   0.088  1.00 95.62           O  
ATOM   1092  N   VAL A 142      -9.156  -2.906  -1.658  1.00 96.50           N  
ATOM   1093  CA  VAL A 142     -10.367  -3.334  -0.964  1.00 96.50           C  
ATOM   1094  C   VAL A 142     -10.047  -3.637   0.498  1.00 96.50           C  
ATOM   1095  CB  VAL A 142     -11.000  -4.570  -1.638  1.00 96.50           C  
ATOM   1096  O   VAL A 142      -8.977  -4.160   0.808  1.00 96.50           O  
ATOM   1097  CG1 VAL A 142     -11.492  -4.227  -3.043  1.00 96.50           C  
ATOM   1098  CG2 VAL A 142     -10.000  -5.723  -1.684  1.00 96.50           C  
ATOM   1099  N   LYS A 143     -11.031  -3.223   1.411  1.00 95.50           N  
ATOM   1100  CA  LYS A 143     -10.805  -3.355   2.848  1.00 95.50           C  
ATOM   1101  C   LYS A 143     -12.039  -3.910   3.547  1.00 95.50           C  
ATOM   1102  CB  LYS A 143     -10.422  -2.006   3.457  1.00 95.50           C  
ATOM   1103  O   LYS A 143     -13.172  -3.580   3.180  1.00 95.50           O  
ATOM   1104  CG  LYS A 143      -9.156  -1.400   2.871  1.00 95.50           C  
ATOM   1105  CD  LYS A 143      -8.906   0.005   3.402  1.00 95.50           C  
ATOM   1106  CE  LYS A 143      -8.305  -0.024   4.801  1.00 95.50           C  
ATOM   1107  NZ  LYS A 143      -8.055   1.353   5.324  1.00 95.50           N  
ATOM   1108  N   ALA A 144     -11.742  -4.727   4.508  1.00 96.81           N  
ATOM   1109  CA  ALA A 144     -12.797  -5.223   5.391  1.00 96.81           C  
ATOM   1110  C   ALA A 144     -12.273  -5.445   6.805  1.00 96.81           C  
ATOM   1111  CB  ALA A 144     -13.391  -6.516   4.832  1.00 96.81           C  
ATOM   1112  O   ALA A 144     -11.180  -5.992   6.988  1.00 96.81           O  
ATOM   1113  N   GLY A 145     -13.109  -4.961   7.773  1.00 96.38           N  
ATOM   1114  CA  GLY A 145     -12.656  -5.086   9.148  1.00 96.38           C  
ATOM   1115  C   GLY A 145     -13.711  -4.680  10.164  1.00 96.38           C  
ATOM   1116  O   GLY A 145     -14.891  -4.578   9.828  1.00 96.38           O  
ATOM   1117  N   VAL A 146     -13.219  -4.551  11.383  1.00 96.50           N  
ATOM   1118  CA  VAL A 146     -14.109  -4.191  12.477  1.00 96.50           C  
ATOM   1119  C   VAL A 146     -13.539  -3.004  13.242  1.00 96.50           C  
ATOM   1120  CB  VAL A 146     -14.344  -5.383  13.430  1.00 96.50           C  
ATOM   1121  O   VAL A 146     -12.320  -2.887  13.406  1.00 96.50           O  
ATOM   1122  CG1 VAL A 146     -15.109  -6.504  12.719  1.00 96.50           C  
ATOM   1123  CG2 VAL A 146     -13.016  -5.898  13.977  1.00 96.50           C  
ATOM   1124  N   SER A 147     -14.430  -2.061  13.734  1.00 95.38           N  
ATOM   1125  CA  SER A 147     -14.047  -0.919  14.562  1.00 95.38           C  
ATOM   1126  C   SER A 147     -14.633  -1.036  15.961  1.00 95.38           C  
ATOM   1127  CB  SER A 147     -14.508   0.388  13.914  1.00 95.38           C  
ATOM   1128  O   SER A 147     -15.773  -1.461  16.125  1.00 95.38           O  
ATOM   1129  OG  SER A 147     -13.930   0.547  12.633  1.00 95.38           O  
ATOM   1130  N   TYR A 148     -13.828  -0.746  16.922  1.00 94.50           N  
ATOM   1131  CA  TYR A 148     -14.258  -0.752  18.312  1.00 94.50           C  
ATOM   1132  C   TYR A 148     -14.281   0.660  18.891  1.00 94.50           C  
ATOM   1133  CB  TYR A 148     -13.344  -1.646  19.156  1.00 94.50           C  
ATOM   1134  O   TYR A 148     -13.273   1.370  18.844  1.00 94.50           O  
ATOM   1135  CG  TYR A 148     -13.773  -1.755  20.609  1.00 94.50           C  
ATOM   1136  CD1 TYR A 148     -13.094  -1.062  21.609  1.00 94.50           C  
ATOM   1137  CD2 TYR A 148     -14.852  -2.553  20.969  1.00 94.50           C  
ATOM   1138  CE1 TYR A 148     -13.477  -1.161  22.938  1.00 94.50           C  
ATOM   1139  CE2 TYR A 148     -15.242  -2.660  22.297  1.00 94.50           C  
ATOM   1140  OH  TYR A 148     -14.938  -2.062  24.594  1.00 94.50           O  
ATOM   1141  CZ  TYR A 148     -14.555  -1.961  23.281  1.00 94.50           C  
ATOM   1142  N   ASP A 149     -15.445   1.078  19.375  1.00 93.12           N  
ATOM   1143  CA  ASP A 149     -15.602   2.402  19.969  1.00 93.12           C  
ATOM   1144  C   ASP A 149     -14.992   2.453  21.375  1.00 93.12           C  
ATOM   1145  CB  ASP A 149     -17.078   2.795  20.016  1.00 93.12           C  
ATOM   1146  O   ASP A 149     -15.586   1.950  22.328  1.00 93.12           O  
ATOM   1147  CG  ASP A 149     -17.719   2.895  18.641  1.00 93.12           C  
ATOM   1148  OD1 ASP A 149     -17.016   3.254  17.672  1.00 93.12           O  
ATOM   1149  OD2 ASP A 149     -18.922   2.613  18.531  1.00 93.12           O  
ATOM   1150  N   VAL A 150     -13.789   2.967  21.516  1.00 93.81           N  
ATOM   1151  CA  VAL A 150     -13.141   3.117  22.812  1.00 93.81           C  
ATOM   1152  C   VAL A 150     -13.797   4.262  23.578  1.00 93.81           C  
ATOM   1153  CB  VAL A 150     -11.625   3.371  22.672  1.00 93.81           C  
ATOM   1154  O   VAL A 150     -14.156   4.105  24.750  1.00 93.81           O  
ATOM   1155  CG1 VAL A 150     -10.977   3.586  24.031  1.00 93.81           C  
ATOM   1156  CG2 VAL A 150     -10.961   2.209  21.938  1.00 93.81           C  
ATOM   1157  N   THR A 151     -13.852   5.402  22.922  1.00 91.19           N  
ATOM   1158  CA  THR A 151     -14.617   6.586  23.312  1.00 91.19           C  
ATOM   1159  C   THR A 151     -15.484   7.070  22.141  1.00 91.19           C  
ATOM   1160  CB  THR A 151     -13.695   7.723  23.766  1.00 91.19           C  
ATOM   1161  O   THR A 151     -15.336   6.602  21.016  1.00 91.19           O  
ATOM   1162  CG2 THR A 151     -12.688   7.227  24.797  1.00 91.19           C  
ATOM   1163  OG1 THR A 151     -12.984   8.250  22.641  1.00 91.19           O  
ATOM   1164  N   PRO A 152     -16.469   7.984  22.438  1.00 86.25           N  
ATOM   1165  CA  PRO A 152     -17.281   8.500  21.328  1.00 86.25           C  
ATOM   1166  C   PRO A 152     -16.453   9.148  20.234  1.00 86.25           C  
ATOM   1167  CB  PRO A 152     -18.188   9.531  22.016  1.00 86.25           C  
ATOM   1168  O   PRO A 152     -16.906   9.234  19.078  1.00 86.25           O  
ATOM   1169  CG  PRO A 152     -18.312   9.055  23.422  1.00 86.25           C  
ATOM   1170  CD  PRO A 152     -17.000   8.453  23.844  1.00 86.25           C  
ATOM   1171  N   GLU A 153     -15.195   9.523  20.484  1.00 89.00           N  
ATOM   1172  CA  GLU A 153     -14.367  10.266  19.531  1.00 89.00           C  
ATOM   1173  C   GLU A 153     -13.234   9.406  19.000  1.00 89.00           C  
ATOM   1174  CB  GLU A 153     -13.805  11.531  20.188  1.00 89.00           C  
ATOM   1175  O   GLU A 153     -12.672   9.688  17.938  1.00 89.00           O  
ATOM   1176  CG  GLU A 153     -14.867  12.562  20.547  1.00 89.00           C  
ATOM   1177  CD  GLU A 153     -15.531  12.289  21.891  1.00 89.00           C  
ATOM   1178  OE1 GLU A 153     -16.484  13.016  22.250  1.00 89.00           O  
ATOM   1179  OE2 GLU A 153     -15.102  11.336  22.578  1.00 89.00           O  
ATOM   1180  N   VAL A 154     -12.922   8.258  19.797  1.00 92.19           N  
ATOM   1181  CA  VAL A 154     -11.773   7.438  19.438  1.00 92.19           C  
ATOM   1182  C   VAL A 154     -12.234   6.012  19.125  1.00 92.19           C  
ATOM   1183  CB  VAL A 154     -10.695   7.430  20.547  1.00 92.19           C  
ATOM   1184  O   VAL A 154     -12.914   5.387  19.938  1.00 92.19           O  
ATOM   1185  CG1 VAL A 154      -9.531   6.516  20.156  1.00 92.19           C  
ATOM   1186  CG2 VAL A 154     -10.203   8.844  20.812  1.00 92.19           C  
ATOM   1187  N   LYS A 155     -11.805   5.523  17.984  1.00 93.75           N  
ATOM   1188  CA  LYS A 155     -12.094   4.152  17.578  1.00 93.75           C  
ATOM   1189  C   LYS A 155     -10.812   3.406  17.219  1.00 93.75           C  
ATOM   1190  CB  LYS A 155     -13.055   4.145  16.391  1.00 93.75           C  
ATOM   1191  O   LYS A 155      -9.914   3.971  16.578  1.00 93.75           O  
ATOM   1192  CG  LYS A 155     -14.414   4.766  16.688  1.00 93.75           C  
ATOM   1193  CD  LYS A 155     -15.336   4.699  15.477  1.00 93.75           C  
ATOM   1194  CE  LYS A 155     -16.688   5.336  15.773  1.00 93.75           C  
ATOM   1195  NZ  LYS A 155     -17.797   4.348  15.656  1.00 93.75           N  
ATOM   1196  N   LEU A 156     -10.797   2.227  17.672  1.00 95.38           N  
ATOM   1197  CA  LEU A 156      -9.758   1.312  17.203  1.00 95.38           C  
ATOM   1198  C   LEU A 156     -10.305   0.377  16.125  1.00 95.38           C  
ATOM   1199  CB  LEU A 156      -9.203   0.493  18.359  1.00 95.38           C  
ATOM   1200  O   LEU A 156     -11.438  -0.089  16.219  1.00 95.38           O  
ATOM   1201  CG  LEU A 156      -8.555   1.287  19.500  1.00 95.38           C  
ATOM   1202  CD1 LEU A 156      -8.125   0.350  20.625  1.00 95.38           C  
ATOM   1203  CD2 LEU A 156      -7.367   2.092  18.984  1.00 95.38           C  
ATOM   1204  N   TYR A 157      -9.422   0.140  15.094  1.00 94.50           N  
ATOM   1205  CA  TYR A 157      -9.930  -0.748  14.055  1.00 94.50           C  
ATOM   1206  C   TYR A 157      -8.867  -1.754  13.633  1.00 94.50           C  
ATOM   1207  CB  TYR A 157     -10.398   0.060  12.836  1.00 94.50           C  
ATOM   1208  O   TYR A 157      -7.664  -1.486  13.742  1.00 94.50           O  
ATOM   1209  CG  TYR A 157      -9.273   0.762  12.109  1.00 94.50           C  
ATOM   1210  CD1 TYR A 157      -8.852   2.029  12.500  1.00 94.50           C  
ATOM   1211  CD2 TYR A 157      -8.641   0.161  11.023  1.00 94.50           C  
ATOM   1212  CE1 TYR A 157      -7.820   2.682  11.828  1.00 94.50           C  
ATOM   1213  CE2 TYR A 157      -7.613   0.804  10.352  1.00 94.50           C  
ATOM   1214  OH  TYR A 157      -6.191   2.701  10.086  1.00 94.50           O  
ATOM   1215  CZ  TYR A 157      -7.211   2.061  10.758  1.00 94.50           C  
ATOM   1216  N   ALA A 158      -9.398  -2.838  13.203  1.00 95.06           N  
ATOM   1217  CA  ALA A 158      -8.586  -3.922  12.656  1.00 95.06           C  
ATOM   1218  C   ALA A 158      -9.289  -4.590  11.477  1.00 95.06           C  
ATOM   1219  CB  ALA A 158      -8.273  -4.949  13.742  1.00 95.06           C  
ATOM   1220  O   ALA A 158     -10.508  -4.770  11.492  1.00 95.06           O  
ATOM   1221  N   GLY A 159      -8.422  -4.891  10.406  1.00 93.56           N  
ATOM   1222  CA  GLY A 159      -9.047  -5.504   9.250  1.00 93.56           C  
ATOM   1223  C   GLY A 159      -8.039  -6.039   8.242  1.00 93.56           C  
ATOM   1224  O   GLY A 159      -6.828  -5.961   8.469  1.00 93.56           O  
ATOM   1225  N   ALA A 160      -8.719  -6.641   7.250  1.00 92.12           N  
ATOM   1226  CA  ALA A 160      -7.945  -7.156   6.121  1.00 92.12           C  
ATOM   1227  C   ALA A 160      -7.980  -6.191   4.941  1.00 92.12           C  
ATOM   1228  CB  ALA A 160      -8.469  -8.531   5.703  1.00 92.12           C  
ATOM   1229  O   ALA A 160      -8.984  -5.500   4.727  1.00 92.12           O  
ATOM   1230  N   ARG A 161      -6.836  -6.172   4.199  1.00 90.81           N  
ATOM   1231  CA  ARG A 161      -6.723  -5.246   3.076  1.00 90.81           C  
ATOM   1232  C   ARG A 161      -6.008  -5.902   1.898  1.00 90.81           C  
ATOM   1233  CB  ARG A 161      -5.980  -3.977   3.496  1.00 90.81           C  
ATOM   1234  O   ARG A 161      -5.023  -6.625   2.084  1.00 90.81           O  
ATOM   1235  CG  ARG A 161      -5.586  -3.080   2.334  1.00 90.81           C  
ATOM   1236  CD  ARG A 161      -4.754  -1.892   2.795  1.00 90.81           C  
ATOM   1237  NE  ARG A 161      -4.348  -1.048   1.674  1.00 90.81           N  
ATOM   1238  NH1 ARG A 161      -2.398  -0.308   2.664  1.00 90.81           N  
ATOM   1239  NH2 ARG A 161      -2.971   0.416   0.565  1.00 90.81           N  
ATOM   1240  CZ  ARG A 161      -3.240  -0.315   1.637  1.00 90.81           C  
ATOM   1241  N   TYR A 162      -6.586  -5.648   0.759  1.00 90.38           N  
ATOM   1242  CA  TYR A 162      -5.895  -5.934  -0.495  1.00 90.38           C  
ATOM   1243  C   TYR A 162      -5.590  -4.648  -1.253  1.00 90.38           C  
ATOM   1244  CB  TYR A 162      -6.734  -6.867  -1.370  1.00 90.38           C  
ATOM   1245  O   TYR A 162      -6.488  -3.844  -1.514  1.00 90.38           O  
ATOM   1246  CG  TYR A 162      -6.121  -7.148  -2.721  1.00 90.38           C  
ATOM   1247  CD1 TYR A 162      -6.578  -6.492  -3.863  1.00 90.38           C  
ATOM   1248  CD2 TYR A 162      -5.090  -8.070  -2.857  1.00 90.38           C  
ATOM   1249  CE1 TYR A 162      -6.016  -6.750  -5.109  1.00 90.38           C  
ATOM   1250  CE2 TYR A 162      -4.520  -8.336  -4.102  1.00 90.38           C  
ATOM   1251  OH  TYR A 162      -4.430  -7.926  -6.449  1.00 90.38           O  
ATOM   1252  CZ  TYR A 162      -4.988  -7.668  -5.219  1.00 90.38           C  
ATOM   1253  N   PHE A 163      -4.324  -4.523  -1.611  1.00 90.69           N  
ATOM   1254  CA  PHE A 163      -3.842  -3.359  -2.344  1.00 90.69           C  
ATOM   1255  C   PHE A 163      -3.125  -3.781  -3.621  1.00 90.69           C  
ATOM   1256  CB  PHE A 163      -2.906  -2.521  -1.468  1.00 90.69           C  
ATOM   1257  O   PHE A 163      -2.334  -4.727  -3.609  1.00 90.69           O  
ATOM   1258  CG  PHE A 163      -2.260  -1.375  -2.195  1.00 90.69           C  
ATOM   1259  CD1 PHE A 163      -1.030  -1.536  -2.824  1.00 90.69           C  
ATOM   1260  CD2 PHE A 163      -2.879  -0.133  -2.250  1.00 90.69           C  
ATOM   1261  CE1 PHE A 163      -0.429  -0.475  -3.498  1.00 90.69           C  
ATOM   1262  CE2 PHE A 163      -2.285   0.931  -2.920  1.00 90.69           C  
ATOM   1263  CZ  PHE A 163      -1.060   0.758  -3.543  1.00 90.69           C  
ATOM   1264  N   GLY A 164      -3.430  -3.018  -4.688  1.00 90.00           N  
ATOM   1265  CA  GLY A 164      -2.744  -3.283  -5.941  1.00 90.00           C  
ATOM   1266  C   GLY A 164      -2.438  -2.025  -6.730  1.00 90.00           C  
ATOM   1267  O   GLY A 164      -3.213  -1.066  -6.707  1.00 90.00           O  
ATOM   1268  N   SER A 165      -1.277  -2.133  -7.398  1.00 92.25           N  
ATOM   1269  CA  SER A 165      -0.903  -1.071  -8.328  1.00 92.25           C  
ATOM   1270  C   SER A 165      -0.332  -1.644  -9.617  1.00 92.25           C  
ATOM   1271  CB  SER A 165       0.116  -0.130  -7.684  1.00 92.25           C  
ATOM   1272  O   SER A 165       0.394  -2.639  -9.594  1.00 92.25           O  
ATOM   1273  OG  SER A 165       0.611   0.800  -8.633  1.00 92.25           O  
ATOM   1274  N   TYR A 166      -0.762  -0.973 -10.758  1.00 91.88           N  
ATOM   1275  CA  TYR A 166      -0.267  -1.400 -12.055  1.00 91.88           C  
ATOM   1276  C   TYR A 166      -0.043  -0.204 -12.977  1.00 91.88           C  
ATOM   1277  CB  TYR A 166      -1.246  -2.381 -12.711  1.00 91.88           C  
ATOM   1278  O   TYR A 166      -0.641   0.856 -12.781  1.00 91.88           O  
ATOM   1279  CG  TYR A 166      -2.520  -1.734 -13.195  1.00 91.88           C  
ATOM   1280  CD1 TYR A 166      -3.609  -1.566 -12.344  1.00 91.88           C  
ATOM   1281  CD2 TYR A 166      -2.639  -1.291 -14.508  1.00 91.88           C  
ATOM   1282  CE1 TYR A 166      -4.785  -0.973 -12.789  1.00 91.88           C  
ATOM   1283  CE2 TYR A 166      -3.811  -0.696 -14.961  1.00 91.88           C  
ATOM   1284  OH  TYR A 166      -6.039   0.048 -14.539  1.00 91.88           O  
ATOM   1285  CZ  TYR A 166      -4.875  -0.541 -14.094  1.00 91.88           C  
ATOM   1286  N   GLY A 167       0.919  -0.411 -13.898  1.00 90.75           N  
ATOM   1287  CA  GLY A 167       1.084   0.647 -14.883  1.00 90.75           C  
ATOM   1288  C   GLY A 167       2.393   1.399 -14.734  1.00 90.75           C  
ATOM   1289  O   GLY A 167       2.738   2.227 -15.586  1.00 90.75           O  
ATOM   1290  N   ALA A 168       3.139   1.113 -13.695  1.00 92.56           N  
ATOM   1291  CA  ALA A 168       4.484   1.666 -13.578  1.00 92.56           C  
ATOM   1292  C   ALA A 168       5.473   0.896 -14.445  1.00 92.56           C  
ATOM   1293  CB  ALA A 168       4.941   1.650 -12.117  1.00 92.56           C  
ATOM   1294  O   ALA A 168       5.645  -0.314 -14.281  1.00 92.56           O  
ATOM   1295  N   ASN A 169       6.074   1.584 -15.484  1.00 93.44           N  
ATOM   1296  CA  ASN A 169       7.012   0.927 -16.391  1.00 93.44           C  
ATOM   1297  C   ASN A 169       8.336   1.688 -16.484  1.00 93.44           C  
ATOM   1298  CB  ASN A 169       6.395   0.770 -17.781  1.00 93.44           C  
ATOM   1299  O   ASN A 169       8.344   2.920 -16.500  1.00 93.44           O  
ATOM   1300  CG  ASN A 169       5.879   2.080 -18.344  1.00 93.44           C  
ATOM   1301  ND2 ASN A 169       4.562   2.258 -18.312  1.00 93.44           N  
ATOM   1302  OD1 ASN A 169       6.652   2.924 -18.797  1.00 93.44           O  
ATOM   1303  N   PHE A 170       9.391   0.927 -16.469  1.00 91.81           N  
ATOM   1304  CA  PHE A 170      10.742   1.481 -16.484  1.00 91.81           C  
ATOM   1305  C   PHE A 170      11.508   1.010 -17.703  1.00 91.81           C  
ATOM   1306  CB  PHE A 170      11.500   1.089 -15.211  1.00 91.81           C  
ATOM   1307  O   PHE A 170      11.328  -0.122 -18.156  1.00 91.81           O  
ATOM   1308  CG  PHE A 170      10.859   1.596 -13.938  1.00 91.81           C  
ATOM   1309  CD1 PHE A 170      11.250   2.811 -13.391  1.00 91.81           C  
ATOM   1310  CD2 PHE A 170       9.875   0.855 -13.305  1.00 91.81           C  
ATOM   1311  CE1 PHE A 170      10.656   3.281 -12.219  1.00 91.81           C  
ATOM   1312  CE2 PHE A 170       9.281   1.319 -12.133  1.00 91.81           C  
ATOM   1313  CZ  PHE A 170       9.680   2.531 -11.586  1.00 91.81           C  
ATOM   1314  N   ASP A 171      12.297   1.952 -18.219  1.00 90.75           N  
ATOM   1315  CA  ASP A 171      13.125   1.613 -19.375  1.00 90.75           C  
ATOM   1316  C   ASP A 171      14.250   0.659 -18.984  1.00 90.75           C  
ATOM   1317  CB  ASP A 171      13.703   2.879 -20.016  1.00 90.75           C  
ATOM   1318  O   ASP A 171      14.727   0.680 -17.844  1.00 90.75           O  
ATOM   1319  CG  ASP A 171      12.633   3.783 -20.609  1.00 90.75           C  
ATOM   1320  OD1 ASP A 171      11.484   3.330 -20.797  1.00 90.75           O  
ATOM   1321  OD2 ASP A 171      12.953   4.957 -20.891  1.00 90.75           O  
ATOM   1322  N   GLY A 172      14.586  -0.203 -19.891  1.00 86.81           N  
ATOM   1323  CA  GLY A 172      15.766  -1.046 -19.812  1.00 86.81           C  
ATOM   1324  C   GLY A 172      16.766  -0.782 -20.922  1.00 86.81           C  
ATOM   1325  O   GLY A 172      16.656   0.216 -21.641  1.00 86.81           O  
ATOM   1326  N   LYS A 173      17.797  -1.575 -20.906  1.00 86.88           N  
ATOM   1327  CA  LYS A 173      18.781  -1.500 -21.984  1.00 86.88           C  
ATOM   1328  C   LYS A 173      18.781  -2.779 -22.812  1.00 86.88           C  
ATOM   1329  CB  LYS A 173      20.172  -1.236 -21.422  1.00 86.88           C  
ATOM   1330  O   LYS A 173      18.578  -3.873 -22.281  1.00 86.88           O  
ATOM   1331  CG  LYS A 173      20.328   0.131 -20.766  1.00 86.88           C  
ATOM   1332  CD  LYS A 173      21.766   0.397 -20.359  1.00 86.88           C  
ATOM   1333  CE  LYS A 173      21.922   1.758 -19.703  1.00 86.88           C  
ATOM   1334  NZ  LYS A 173      23.344   2.027 -19.312  1.00 86.88           N  
ATOM   1335  N   LYS A 174      18.812  -2.680 -24.141  1.00 85.94           N  
ATOM   1336  CA  LYS A 174      18.953  -3.834 -25.031  1.00 85.94           C  
ATOM   1337  C   LYS A 174      20.016  -3.584 -26.094  1.00 85.94           C  
ATOM   1338  CB  LYS A 174      17.609  -4.172 -25.688  1.00 85.94           C  
ATOM   1339  O   LYS A 174      20.375  -2.436 -26.375  1.00 85.94           O  
ATOM   1340  CG  LYS A 174      17.109  -3.102 -26.641  1.00 85.94           C  
ATOM   1341  CD  LYS A 174      15.766  -3.494 -27.250  1.00 85.94           C  
ATOM   1342  CE  LYS A 174      15.258  -2.428 -28.219  1.00 85.94           C  
ATOM   1343  NZ  LYS A 174      13.953  -2.809 -28.828  1.00 85.94           N  
ATOM   1344  N   THR A 175      20.578  -4.680 -26.641  1.00 89.31           N  
ATOM   1345  CA  THR A 175      21.578  -4.562 -27.703  1.00 89.31           C  
ATOM   1346  C   THR A 175      20.953  -3.979 -28.969  1.00 89.31           C  
ATOM   1347  CB  THR A 175      22.219  -5.926 -28.016  1.00 89.31           C  
ATOM   1348  O   THR A 175      19.844  -4.363 -29.344  1.00 89.31           O  
ATOM   1349  CG2 THR A 175      23.281  -5.789 -29.094  1.00 89.31           C  
ATOM   1350  OG1 THR A 175      22.812  -6.461 -26.844  1.00 89.31           O  
ATOM   1351  N   ASP A 176      21.625  -3.045 -29.547  1.00 89.75           N  
ATOM   1352  CA  ASP A 176      21.203  -2.426 -30.797  1.00 89.75           C  
ATOM   1353  C   ASP A 176      21.141  -3.451 -31.922  1.00 89.75           C  
ATOM   1354  CB  ASP A 176      22.141  -1.276 -31.172  1.00 89.75           C  
ATOM   1355  O   ASP A 176      22.125  -4.152 -32.188  1.00 89.75           O  
ATOM   1356  CG  ASP A 176      21.594  -0.422 -32.312  1.00 89.75           C  
ATOM   1357  OD1 ASP A 176      20.906  -0.959 -33.219  1.00 89.75           O  
ATOM   1358  OD2 ASP A 176      21.859   0.799 -32.312  1.00 89.75           O  
ATOM   1359  N   PRO A 177      20.000  -3.588 -32.531  1.00 88.69           N  
ATOM   1360  CA  PRO A 177      19.844  -4.574 -33.594  1.00 88.69           C  
ATOM   1361  C   PRO A 177      20.734  -4.266 -34.812  1.00 88.69           C  
ATOM   1362  CB  PRO A 177      18.375  -4.480 -33.969  1.00 88.69           C  
ATOM   1363  O   PRO A 177      21.062  -5.164 -35.594  1.00 88.69           O  
ATOM   1364  CG  PRO A 177      17.750  -3.721 -32.844  1.00 88.69           C  
ATOM   1365  CD  PRO A 177      18.828  -2.973 -32.125  1.00 88.69           C  
ATOM   1366  N   LYS A 178      21.203  -3.035 -34.906  1.00 91.88           N  
ATOM   1367  CA  LYS A 178      22.000  -2.555 -36.031  1.00 91.88           C  
ATOM   1368  C   LYS A 178      23.484  -2.555 -35.688  1.00 91.88           C  
ATOM   1369  CB  LYS A 178      21.562  -1.149 -36.438  1.00 91.88           C  
ATOM   1370  O   LYS A 178      24.344  -2.549 -36.594  1.00 91.88           O  
ATOM   1371  CG  LYS A 178      20.156  -1.089 -37.031  1.00 91.88           C  
ATOM   1372  CD  LYS A 178      19.812   0.310 -37.500  1.00 91.88           C  
ATOM   1373  CE  LYS A 178      18.391   0.386 -38.031  1.00 91.88           C  
ATOM   1374  NZ  LYS A 178      18.000   1.783 -38.406  1.00 91.88           N  
ATOM   1375  N   ASP A 179      23.812  -2.631 -34.406  1.00 92.19           N  
ATOM   1376  CA  ASP A 179      25.188  -2.623 -33.906  1.00 92.19           C  
ATOM   1377  C   ASP A 179      25.312  -3.414 -32.625  1.00 92.19           C  
ATOM   1378  CB  ASP A 179      25.672  -1.188 -33.719  1.00 92.19           C  
ATOM   1379  O   ASP A 179      24.891  -2.941 -31.562  1.00 92.19           O  
ATOM   1380  CG  ASP A 179      27.141  -1.110 -33.344  1.00 92.19           C  
ATOM   1381  OD1 ASP A 179      27.781  -2.166 -33.094  1.00 92.19           O  
ATOM   1382  OD2 ASP A 179      27.688   0.017 -33.281  1.00 92.19           O  
ATOM   1383  N   SER A 180      25.875  -4.559 -32.625  1.00 87.94           N  
ATOM   1384  CA  SER A 180      25.938  -5.531 -31.531  1.00 87.94           C  
ATOM   1385  C   SER A 180      26.859  -5.059 -30.422  1.00 87.94           C  
ATOM   1386  CB  SER A 180      26.391  -6.891 -32.062  1.00 87.94           C  
ATOM   1387  O   SER A 180      26.891  -5.637 -29.328  1.00 87.94           O  
ATOM   1388  OG  SER A 180      27.625  -6.766 -32.750  1.00 87.94           O  
ATOM   1389  N   THR A 181      27.578  -3.941 -30.547  1.00 88.12           N  
ATOM   1390  CA  THR A 181      28.500  -3.371 -29.578  1.00 88.12           C  
ATOM   1391  C   THR A 181      27.875  -2.162 -28.891  1.00 88.12           C  
ATOM   1392  CB  THR A 181      29.828  -2.961 -30.250  1.00 88.12           C  
ATOM   1393  O   THR A 181      28.469  -1.608 -27.953  1.00 88.12           O  
ATOM   1394  CG2 THR A 181      30.500  -4.152 -30.922  1.00 88.12           C  
ATOM   1395  OG1 THR A 181      29.562  -1.952 -31.234  1.00 88.12           O  
ATOM   1396  N   ARG A 182      26.672  -1.752 -29.344  1.00 88.56           N  
ATOM   1397  CA  ARG A 182      25.969  -0.589 -28.812  1.00 88.56           C  
ATOM   1398  C   ARG A 182      24.734  -1.009 -28.031  1.00 88.56           C  
ATOM   1399  CB  ARG A 182      25.594   0.370 -29.938  1.00 88.56           C  
ATOM   1400  O   ARG A 182      24.000  -1.912 -28.453  1.00 88.56           O  
ATOM   1401  CG  ARG A 182      25.031   1.698 -29.453  1.00 88.56           C  
ATOM   1402  CD  ARG A 182      24.734   2.641 -30.609  1.00 88.56           C  
ATOM   1403  NE  ARG A 182      23.844   3.727 -30.203  1.00 88.56           N  
ATOM   1404  NH1 ARG A 182      24.531   5.180 -31.875  1.00 88.56           N  
ATOM   1405  NH2 ARG A 182      22.922   5.828 -30.359  1.00 88.56           N  
ATOM   1406  CZ  ARG A 182      23.766   4.910 -30.812  1.00 88.56           C  
ATOM   1407  N   GLN A 183      24.406  -0.326 -26.859  1.00 87.69           N  
ATOM   1408  CA  GLN A 183      23.172  -0.502 -26.094  1.00 87.69           C  
ATOM   1409  C   GLN A 183      22.188   0.643 -26.359  1.00 87.69           C  
ATOM   1410  CB  GLN A 183      23.453  -0.606 -24.609  1.00 87.69           C  
ATOM   1411  O   GLN A 183      22.609   1.802 -26.469  1.00 87.69           O  
ATOM   1412  CG  GLN A 183      24.156  -1.901 -24.203  1.00 87.69           C  
ATOM   1413  CD  GLN A 183      24.094  -2.152 -22.703  1.00 87.69           C  
ATOM   1414  NE2 GLN A 183      24.391  -3.383 -22.297  1.00 87.69           N  
ATOM   1415  OE1 GLN A 183      23.797  -1.249 -21.922  1.00 87.69           O  
ATOM   1416  N   VAL A 184      20.984   0.236 -26.625  1.00 89.06           N  
ATOM   1417  CA  VAL A 184      19.938   1.241 -26.812  1.00 89.06           C  
ATOM   1418  C   VAL A 184      18.859   1.067 -25.750  1.00 89.06           C  
ATOM   1419  CB  VAL A 184      19.312   1.161 -28.219  1.00 89.06           C  
ATOM   1420  O   VAL A 184      18.781   0.022 -25.094  1.00 89.06           O  
ATOM   1421  CG1 VAL A 184      20.359   1.476 -29.297  1.00 89.06           C  
ATOM   1422  CG2 VAL A 184      18.703  -0.219 -28.453  1.00 89.06           C  
ATOM   1423  N   THR A 185      18.094   2.111 -25.578  1.00 88.69           N  
ATOM   1424  CA  THR A 185      17.016   2.102 -24.594  1.00 88.69           C  
ATOM   1425  C   THR A 185      15.906   1.135 -25.031  1.00 88.69           C  
ATOM   1426  CB  THR A 185      16.422   3.510 -24.406  1.00 88.69           C  
ATOM   1427  O   THR A 185      15.500   1.125 -26.188  1.00 88.69           O  
ATOM   1428  CG2 THR A 185      15.250   3.486 -23.422  1.00 88.69           C  
ATOM   1429  OG1 THR A 185      17.438   4.387 -23.906  1.00 88.69           O  
ATOM   1430  N   ASP A 186      15.555   0.305 -24.172  1.00 89.31           N  
ATOM   1431  CA  ASP A 186      14.391  -0.565 -24.312  1.00 89.31           C  
ATOM   1432  C   ASP A 186      13.211  -0.025 -23.516  1.00 89.31           C  
ATOM   1433  CB  ASP A 186      14.734  -1.986 -23.859  1.00 89.31           C  
ATOM   1434  O   ASP A 186      13.102  -0.262 -22.312  1.00 89.31           O  
ATOM   1435  CG  ASP A 186      13.625  -2.984 -24.156  1.00 89.31           C  
ATOM   1436  OD1 ASP A 186      12.656  -2.627 -24.859  1.00 89.31           O  
ATOM   1437  OD2 ASP A 186      13.719  -4.137 -23.672  1.00 89.31           O  
ATOM   1438  N   ALA A 187      12.453   0.806 -24.141  1.00 89.69           N  
ATOM   1439  CA  ALA A 187      11.367   1.540 -23.484  1.00 89.69           C  
ATOM   1440  C   ALA A 187      10.367   0.584 -22.844  1.00 89.69           C  
ATOM   1441  CB  ALA A 187      10.664   2.443 -24.500  1.00 89.69           C  
ATOM   1442  O   ALA A 187       9.930  -0.379 -23.484  1.00 89.69           O  
ATOM   1443  N   GLY A 188      10.086   0.752 -21.562  1.00 87.62           N  
ATOM   1444  CA  GLY A 188       9.055   0.025 -20.828  1.00 87.62           C  
ATOM   1445  C   GLY A 188       9.398  -1.434 -20.609  1.00 87.62           C  
ATOM   1446  O   GLY A 188       8.516  -2.283 -20.531  1.00 87.62           O  
ATOM   1447  N   ALA A 189      10.578  -1.665 -20.578  1.00 86.00           N  
ATOM   1448  CA  ALA A 189      11.109  -3.020 -20.484  1.00 86.00           C  
ATOM   1449  C   ALA A 189      10.742  -3.656 -19.141  1.00 86.00           C  
ATOM   1450  CB  ALA A 189      12.625  -3.008 -20.656  1.00 86.00           C  
ATOM   1451  O   ALA A 189      10.547  -4.871 -19.062  1.00 86.00           O  
ATOM   1452  N   TYR A 190      10.570  -2.811 -18.141  1.00 85.50           N  
ATOM   1453  CA  TYR A 190      10.258  -3.328 -16.812  1.00 85.50           C  
ATOM   1454  C   TYR A 190       8.922  -2.773 -16.328  1.00 85.50           C  
ATOM   1455  CB  TYR A 190      11.367  -2.980 -15.820  1.00 85.50           C  
ATOM   1456  O   TYR A 190       8.797  -1.569 -16.094  1.00 85.50           O  
ATOM   1457  CG  TYR A 190      12.727  -3.490 -16.234  1.00 85.50           C  
ATOM   1458  CD1 TYR A 190      13.117  -4.801 -15.961  1.00 85.50           C  
ATOM   1459  CD2 TYR A 190      13.633  -2.660 -16.891  1.00 85.50           C  
ATOM   1460  CE1 TYR A 190      14.367  -5.273 -16.344  1.00 85.50           C  
ATOM   1461  CE2 TYR A 190      14.891  -3.123 -17.266  1.00 85.50           C  
ATOM   1462  OH  TYR A 190      16.484  -4.891 -17.359  1.00 85.50           O  
ATOM   1463  CZ  TYR A 190      15.242  -4.430 -16.984  1.00 85.50           C  
ATOM   1464  N   LYS A 191       7.961  -3.643 -16.250  1.00 88.88           N  
ATOM   1465  CA  LYS A 191       6.637  -3.293 -15.750  1.00 88.88           C  
ATOM   1466  C   LYS A 191       6.430  -3.811 -14.328  1.00 88.88           C  
ATOM   1467  CB  LYS A 191       5.547  -3.850 -16.672  1.00 88.88           C  
ATOM   1468  O   LYS A 191       6.629  -4.996 -14.062  1.00 88.88           O  
ATOM   1469  CG  LYS A 191       5.613  -3.316 -18.094  1.00 88.88           C  
ATOM   1470  CD  LYS A 191       4.531  -3.932 -18.969  1.00 88.88           C  
ATOM   1471  CE  LYS A 191       4.637  -3.455 -20.406  1.00 88.88           C  
ATOM   1472  NZ  LYS A 191       3.473  -3.902 -21.234  1.00 88.88           N  
ATOM   1473  N   VAL A 192       6.074  -2.859 -13.484  1.00 85.38           N  
ATOM   1474  CA  VAL A 192       5.969  -3.199 -12.070  1.00 85.38           C  
ATOM   1475  C   VAL A 192       4.500  -3.406 -11.695  1.00 85.38           C  
ATOM   1476  CB  VAL A 192       6.594  -2.107 -11.172  1.00 85.38           C  
ATOM   1477  O   VAL A 192       3.666  -2.527 -11.922  1.00 85.38           O  
ATOM   1478  CG1 VAL A 192       6.449  -2.471  -9.695  1.00 85.38           C  
ATOM   1479  CG2 VAL A 192       8.062  -1.904 -11.531  1.00 85.38           C  
ATOM   1480  N   LEU A 193       4.156  -4.578 -11.375  1.00 86.81           N  
ATOM   1481  CA  LEU A 193       2.900  -4.902 -10.703  1.00 86.81           C  
ATOM   1482  C   LEU A 193       3.119  -5.090  -9.203  1.00 86.81           C  
ATOM   1483  CB  LEU A 193       2.281  -6.164 -11.305  1.00 86.81           C  
ATOM   1484  O   LEU A 193       3.846  -5.996  -8.789  1.00 86.81           O  
ATOM   1485  CG  LEU A 193       0.938  -6.605 -10.719  1.00 86.81           C  
ATOM   1486  CD1 LEU A 193      -0.163  -5.633 -11.125  1.00 86.81           C  
ATOM   1487  CD2 LEU A 193       0.600  -8.023 -11.164  1.00 86.81           C  
ATOM   1488  N   TYR A 194       2.506  -4.160  -8.492  1.00 82.31           N  
ATOM   1489  CA  TYR A 194       2.650  -4.188  -7.039  1.00 82.31           C  
ATOM   1490  C   TYR A 194       1.327  -4.523  -6.363  1.00 82.31           C  
ATOM   1491  CB  TYR A 194       3.170  -2.838  -6.527  1.00 82.31           C  
ATOM   1492  O   TYR A 194       0.337  -3.807  -6.531  1.00 82.31           O  
ATOM   1493  CG  TYR A 194       3.375  -2.797  -5.031  1.00 82.31           C  
ATOM   1494  CD1 TYR A 194       2.502  -2.090  -4.207  1.00 82.31           C  
ATOM   1495  CD2 TYR A 194       4.445  -3.461  -4.441  1.00 82.31           C  
ATOM   1496  CE1 TYR A 194       2.689  -2.047  -2.830  1.00 82.31           C  
ATOM   1497  CE2 TYR A 194       4.641  -3.424  -3.064  1.00 82.31           C  
ATOM   1498  OH  TYR A 194       3.951  -2.676  -0.905  1.00 82.31           O  
ATOM   1499  CZ  TYR A 194       3.760  -2.717  -2.268  1.00 82.31           C  
ATOM   1500  N   SER A 195       1.337  -5.672  -5.629  1.00 84.00           N  
ATOM   1501  CA  SER A 195       0.123  -6.090  -4.938  1.00 84.00           C  
ATOM   1502  C   SER A 195       0.444  -6.672  -3.564  1.00 84.00           C  
ATOM   1503  CB  SER A 195      -0.647  -7.113  -5.770  1.00 84.00           C  
ATOM   1504  O   SER A 195       1.388  -7.453  -3.422  1.00 84.00           O  
ATOM   1505  OG  SER A 195      -1.820  -7.531  -5.090  1.00 84.00           O  
ATOM   1506  N   THR A 196      -0.513  -6.262  -2.562  1.00 79.75           N  
ATOM   1507  CA  THR A 196      -0.311  -6.742  -1.200  1.00 79.75           C  
ATOM   1508  C   THR A 196      -1.642  -7.129  -0.560  1.00 79.75           C  
ATOM   1509  CB  THR A 196       0.395  -5.688  -0.331  1.00 79.75           C  
ATOM   1510  O   THR A 196      -2.672  -6.508  -0.838  1.00 79.75           O  
ATOM   1511  CG2 THR A 196      -0.409  -4.391  -0.278  1.00 79.75           C  
ATOM   1512  OG1 THR A 196       0.548  -6.195   1.000  1.00 79.75           O  
ATOM   1513  N   VAL A 197      -1.567  -8.289   0.195  1.00 82.88           N  
ATOM   1514  CA  VAL A 197      -2.631  -8.664   1.121  1.00 82.88           C  
ATOM   1515  C   VAL A 197      -2.125  -8.562   2.559  1.00 82.88           C  
ATOM   1516  CB  VAL A 197      -3.150 -10.094   0.842  1.00 82.88           C  
ATOM   1517  O   VAL A 197      -1.063  -9.094   2.891  1.00 82.88           O  
ATOM   1518  CG1 VAL A 197      -4.258 -10.469   1.825  1.00 82.88           C  
ATOM   1519  CG2 VAL A 197      -3.648 -10.211  -0.598  1.00 82.88           C  
ATOM   1520  N   GLY A 198      -2.871  -7.730   3.324  1.00 82.25           N  
ATOM   1521  CA  GLY A 198      -2.369  -7.574   4.680  1.00 82.25           C  
ATOM   1522  C   GLY A 198      -3.453  -7.215   5.680  1.00 82.25           C  
ATOM   1523  O   GLY A 198      -4.641  -7.242   5.352  1.00 82.25           O  
ATOM   1524  N   ALA A 199      -2.891  -7.156   6.871  1.00 87.00           N  
ATOM   1525  CA  ALA A 199      -3.744  -6.719   7.973  1.00 87.00           C  
ATOM   1526  C   ALA A 199      -3.502  -5.246   8.297  1.00 87.00           C  
ATOM   1527  CB  ALA A 199      -3.506  -7.582   9.203  1.00 87.00           C  
ATOM   1528  O   ALA A 199      -2.389  -4.746   8.133  1.00 87.00           O  
ATOM   1529  N   GLU A 200      -4.578  -4.551   8.602  1.00 90.31           N  
ATOM   1530  CA  GLU A 200      -4.469  -3.154   9.023  1.00 90.31           C  
ATOM   1531  C   GLU A 200      -4.992  -2.963  10.438  1.00 90.31           C  
ATOM   1532  CB  GLU A 200      -5.227  -2.242   8.055  1.00 90.31           C  
ATOM   1533  O   GLU A 200      -5.914  -3.662  10.867  1.00 90.31           O  
ATOM   1534  CG  GLU A 200      -6.734  -2.426   8.086  1.00 90.31           C  
ATOM   1535  CD  GLU A 200      -7.473  -1.510   7.121  1.00 90.31           C  
ATOM   1536  OE1 GLU A 200      -8.703  -1.674   6.949  1.00 90.31           O  
ATOM   1537  OE2 GLU A 200      -6.816  -0.621   6.535  1.00 90.31           O  
ATOM   1538  N   ALA A 201      -4.320  -2.158  11.148  1.00 91.44           N  
ATOM   1539  CA  ALA A 201      -4.758  -1.741  12.477  1.00 91.44           C  
ATOM   1540  C   ALA A 201      -4.449  -0.266  12.719  1.00 91.44           C  
ATOM   1541  CB  ALA A 201      -4.098  -2.602  13.547  1.00 91.44           C  
ATOM   1542  O   ALA A 201      -3.406   0.234  12.289  1.00 91.44           O  
ATOM   1543  N   GLY A 202      -5.391   0.420  13.352  1.00 92.38           N  
ATOM   1544  CA  GLY A 202      -5.156   1.837  13.578  1.00 92.38           C  
ATOM   1545  C   GLY A 202      -6.191   2.477  14.484  1.00 92.38           C  
ATOM   1546  O   GLY A 202      -7.023   1.783  15.070  1.00 92.38           O  
ATOM   1547  N   VAL A 203      -6.023   3.848  14.711  1.00 88.31           N  
ATOM   1548  CA  VAL A 203      -6.922   4.660  15.531  1.00 88.31           C  
ATOM   1549  C   VAL A 203      -7.590   5.723  14.664  1.00 88.31           C  
ATOM   1550  CB  VAL A 203      -6.172   5.324  16.703  1.00 88.31           C  
ATOM   1551  O   VAL A 203      -6.973   6.250  13.734  1.00 88.31           O  
ATOM   1552  CG1 VAL A 203      -7.141   6.113  17.594  1.00 88.31           C  
ATOM   1553  CG2 VAL A 203      -5.434   4.273  17.531  1.00 88.31           C  
TER    1554      VAL A 203                                                      
ENDMDL                                                                          
END                                                                             
