# Supplementary material for: Assessing Wolbachia circulation in wild populations of phlebotomine sand flies from Spain and Morocco: implications for control of leishmaniasis
Source: Parasit Vectors. 2025 Apr 26;18:155. doi: 10.1186/s13071-025-06771-6 (PMC12032678; doi:10.1186/s13071-025-06771-6)
Supplement: Supplementary file 4 — Additional File 4: Dataset S4. [file 13071_2025_6771_MOESM4_ESM.zip › PhlebotomussergentiEB_01ca0/PhlebotomussergentiEB_01ca0_unrelaxed_rank_005_alphafold2_ptm_model_2_seed_000.pdb]

MODEL     1                                                                     
ATOM      1  N   SER A   1     -34.375   4.492  16.719  1.00 45.47           N  
ATOM      2  CA  SER A   1     -33.156   3.758  16.344  1.00 45.47           C  
ATOM      3  C   SER A   1     -32.094   4.695  15.812  1.00 45.47           C  
ATOM      4  CB  SER A   1     -33.500   2.691  15.305  1.00 45.47           C  
ATOM      5  O   SER A   1     -32.344   5.480  14.891  1.00 45.47           O  
ATOM      6  OG  SER A   1     -33.094   3.119  14.008  1.00 45.47           O  
ATOM      7  N   ASP A   2     -31.391   5.484  16.688  1.00 50.81           N  
ATOM      8  CA  ASP A   2     -30.438   6.555  16.438  1.00 50.81           C  
ATOM      9  C   ASP A   2     -29.203   6.031  15.703  1.00 50.81           C  
ATOM     10  CB  ASP A   2     -30.016   7.207  17.750  1.00 50.81           C  
ATOM     11  O   ASP A   2     -28.562   5.074  16.141  1.00 50.81           O  
ATOM     12  CG  ASP A   2     -30.969   8.312  18.203  1.00 50.81           C  
ATOM     13  OD1 ASP A   2     -31.594   8.961  17.328  1.00 50.81           O  
ATOM     14  OD2 ASP A   2     -31.094   8.531  19.422  1.00 50.81           O  
ATOM     15  N   GLU A   3     -29.281   5.789  14.453  1.00 56.91           N  
ATOM     16  CA  GLU A   3     -28.172   5.535  13.539  1.00 56.91           C  
ATOM     17  C   GLU A   3     -26.969   6.387  13.891  1.00 56.91           C  
ATOM     18  CB  GLU A   3     -28.609   5.797  12.094  1.00 56.91           C  
ATOM     19  O   GLU A   3     -27.078   7.605  14.023  1.00 56.91           O  
ATOM     20  CG  GLU A   3     -28.281   4.660  11.141  1.00 56.91           C  
ATOM     21  CD  GLU A   3     -28.828   4.875   9.734  1.00 56.91           C  
ATOM     22  OE1 GLU A   3     -28.594   4.023   8.852  1.00 56.91           O  
ATOM     23  OE2 GLU A   3     -29.516   5.906   9.523  1.00 56.91           O  
ATOM     24  N   GLU A   4     -25.938   5.883  14.664  1.00 67.00           N  
ATOM     25  CA  GLU A   4     -24.703   6.555  15.062  1.00 67.00           C  
ATOM     26  C   GLU A   4     -23.812   6.832  13.852  1.00 67.00           C  
ATOM     27  CB  GLU A   4     -23.938   5.719  16.094  1.00 67.00           C  
ATOM     28  O   GLU A   4     -23.406   5.906  13.141  1.00 67.00           O  
ATOM     29  CG  GLU A   4     -24.250   6.090  17.531  1.00 67.00           C  
ATOM     30  CD  GLU A   4     -23.266   5.516  18.531  1.00 67.00           C  
ATOM     31  OE1 GLU A   4     -23.297   5.906  19.719  1.00 67.00           O  
ATOM     32  OE2 GLU A   4     -22.438   4.676  18.125  1.00 67.00           O  
ATOM     33  N   THR A   5     -23.969   8.047  13.297  1.00 80.50           N  
ATOM     34  CA  THR A   5     -23.109   8.508  12.203  1.00 80.50           C  
ATOM     35  C   THR A   5     -22.016   9.438  12.719  1.00 80.50           C  
ATOM     36  CB  THR A   5     -23.938   9.234  11.125  1.00 80.50           C  
ATOM     37  O   THR A   5     -22.266  10.258  13.602  1.00 80.50           O  
ATOM     38  CG2 THR A   5     -24.906   8.273  10.438  1.00 80.50           C  
ATOM     39  OG1 THR A   5     -24.688  10.289  11.734  1.00 80.50           O  
ATOM     40  N   SER A   6     -20.766   9.094  12.234  1.00 85.25           N  
ATOM     41  CA  SER A   6     -19.672   9.953  12.688  1.00 85.25           C  
ATOM     42  C   SER A   6     -18.594  10.086  11.617  1.00 85.25           C  
ATOM     43  CB  SER A   6     -19.062   9.406  13.977  1.00 85.25           C  
ATOM     44  O   SER A   6     -18.469   9.227  10.750  1.00 85.25           O  
ATOM     45  OG  SER A   6     -18.484   8.133  13.766  1.00 85.25           O  
ATOM     46  N   TYR A   7     -17.875  11.266  11.609  1.00 89.25           N  
ATOM     47  CA  TYR A   7     -16.703  11.508  10.781  1.00 89.25           C  
ATOM     48  C   TYR A   7     -15.422  11.250  11.570  1.00 89.25           C  
ATOM     49  CB  TYR A   7     -16.703  12.938  10.234  1.00 89.25           C  
ATOM     50  O   TYR A   7     -15.391  11.422  12.789  1.00 89.25           O  
ATOM     51  CG  TYR A   7     -17.891  13.250   9.352  1.00 89.25           C  
ATOM     52  CD1 TYR A   7     -17.875  12.945   7.996  1.00 89.25           C  
ATOM     53  CD2 TYR A   7     -19.031  13.844   9.875  1.00 89.25           C  
ATOM     54  CE1 TYR A   7     -18.953  13.234   7.176  1.00 89.25           C  
ATOM     55  CE2 TYR A   7     -20.125  14.141   9.070  1.00 89.25           C  
ATOM     56  OH  TYR A   7     -21.156  14.117   6.918  1.00 89.25           O  
ATOM     57  CZ  TYR A   7     -20.078  13.828   7.723  1.00 89.25           C  
ATOM     58  N   TYR A   8     -14.445  10.719  10.766  1.00 87.44           N  
ATOM     59  CA  TYR A   8     -13.180  10.492  11.469  1.00 87.44           C  
ATOM     60  C   TYR A   8     -11.992  10.719  10.539  1.00 87.44           C  
ATOM     61  CB  TYR A   8     -13.133   9.078  12.039  1.00 87.44           C  
ATOM     62  O   TYR A   8     -12.148  10.742   9.312  1.00 87.44           O  
ATOM     63  CG  TYR A   8     -13.055   7.996  10.992  1.00 87.44           C  
ATOM     64  CD1 TYR A   8     -14.219   7.441  10.445  1.00 87.44           C  
ATOM     65  CD2 TYR A   8     -11.828   7.527  10.539  1.00 87.44           C  
ATOM     66  CE1 TYR A   8     -14.148   6.441   9.477  1.00 87.44           C  
ATOM     67  CE2 TYR A   8     -11.750   6.531   9.570  1.00 87.44           C  
ATOM     68  OH  TYR A   8     -12.844   5.012   8.086  1.00 87.44           O  
ATOM     69  CZ  TYR A   8     -12.914   5.996   9.047  1.00 87.44           C  
ATOM     70  N   VAL A   9     -10.859  11.008  11.180  1.00 88.44           N  
ATOM     71  CA  VAL A   9      -9.570  11.078  10.508  1.00 88.44           C  
ATOM     72  C   VAL A   9      -8.633  10.016  11.078  1.00 88.44           C  
ATOM     73  CB  VAL A   9      -8.930  12.477  10.641  1.00 88.44           C  
ATOM     74  O   VAL A   9      -8.680   9.711  12.273  1.00 88.44           O  
ATOM     75  CG1 VAL A   9      -7.555  12.508   9.969  1.00 88.44           C  
ATOM     76  CG2 VAL A   9      -9.844  13.539  10.039  1.00 88.44           C  
ATOM     77  N   ARG A  10      -7.801   9.477  10.031  1.00 88.94           N  
ATOM     78  CA  ARG A  10      -6.883   8.430  10.453  1.00 88.94           C  
ATOM     79  C   ARG A  10      -5.465   8.711   9.961  1.00 88.94           C  
ATOM     80  CB  ARG A  10      -7.352   7.062   9.938  1.00 88.94           C  
ATOM     81  O   ARG A  10      -5.270   9.117   8.820  1.00 88.94           O  
ATOM     82  CG  ARG A  10      -6.531   5.895  10.461  1.00 88.94           C  
ATOM     83  CD  ARG A  10      -7.086   4.559   9.984  1.00 88.94           C  
ATOM     84  NE  ARG A  10      -7.215   4.520   8.531  1.00 88.94           N  
ATOM     85  NH1 ARG A  10      -9.055   3.127   8.523  1.00 88.94           N  
ATOM     86  NH2 ARG A  10      -8.172   3.871   6.543  1.00 88.94           N  
ATOM     87  CZ  ARG A  10      -8.148   3.838   7.867  1.00 88.94           C  
ATOM     88  N   LEU A  11      -4.586   8.508  10.938  1.00 85.31           N  
ATOM     89  CA  LEU A  11      -3.160   8.516  10.625  1.00 85.31           C  
ATOM     90  C   LEU A  11      -2.543   7.141  10.867  1.00 85.31           C  
ATOM     91  CB  LEU A  11      -2.434   9.570  11.461  1.00 85.31           C  
ATOM     92  O   LEU A  11      -2.781   6.520  11.898  1.00 85.31           O  
ATOM     93  CG  LEU A  11      -2.717  11.031  11.109  1.00 85.31           C  
ATOM     94  CD1 LEU A  11      -2.176  11.953  12.203  1.00 85.31           C  
ATOM     95  CD2 LEU A  11      -2.111  11.383   9.758  1.00 85.31           C  
ATOM     96  N   GLN A  12      -1.785   6.730   9.773  1.00 84.94           N  
ATOM     97  CA  GLN A  12      -1.332   5.352   9.898  1.00 84.94           C  
ATOM     98  C   GLN A  12       0.115   5.199   9.445  1.00 84.94           C  
ATOM     99  CB  GLN A  12      -2.238   4.414   9.102  1.00 84.94           C  
ATOM    100  O   GLN A  12       0.575   5.945   8.570  1.00 84.94           O  
ATOM    101  CG  GLN A  12      -2.191   4.648   7.598  1.00 84.94           C  
ATOM    102  CD  GLN A  12      -3.197   3.807   6.840  1.00 84.94           C  
ATOM    103  NE2 GLN A  12      -2.705   2.943   5.957  1.00 84.94           N  
ATOM    104  OE1 GLN A  12      -4.410   3.928   7.043  1.00 84.94           O  
ATOM    105  N   TYR A  13       0.733   4.309  10.164  1.00 82.88           N  
ATOM    106  CA  TYR A  13       2.043   3.805   9.766  1.00 82.88           C  
ATOM    107  C   TYR A  13       1.943   2.375   9.250  1.00 82.88           C  
ATOM    108  CB  TYR A  13       3.025   3.873  10.938  1.00 82.88           C  
ATOM    109  O   TYR A  13       1.311   1.524   9.875  1.00 82.88           O  
ATOM    110  CG  TYR A  13       4.375   3.270  10.633  1.00 82.88           C  
ATOM    111  CD1 TYR A  13       4.688   1.972  11.031  1.00 82.88           C  
ATOM    112  CD2 TYR A  13       5.344   3.994   9.945  1.00 82.88           C  
ATOM    113  CE1 TYR A  13       5.930   1.411  10.758  1.00 82.88           C  
ATOM    114  CE2 TYR A  13       6.590   3.443   9.664  1.00 82.88           C  
ATOM    115  OH  TYR A  13       8.102   1.604   9.797  1.00 82.88           O  
ATOM    116  CZ  TYR A  13       6.871   2.154  10.070  1.00 82.88           C  
ATOM    117  N   ASN A  14       2.580   2.158   8.047  1.00 76.62           N  
ATOM    118  CA  ASN A  14       2.553   0.827   7.453  1.00 76.62           C  
ATOM    119  C   ASN A  14       3.953   0.228   7.352  1.00 76.62           C  
ATOM    120  CB  ASN A  14       1.894   0.870   6.074  1.00 76.62           C  
ATOM    121  O   ASN A  14       4.848   0.830   6.758  1.00 76.62           O  
ATOM    122  CG  ASN A  14       0.445   1.314   6.133  1.00 76.62           C  
ATOM    123  ND2 ASN A  14       0.174   2.518   5.641  1.00 76.62           N  
ATOM    124  OD1 ASN A  14      -0.423   0.582   6.613  1.00 76.62           O  
ATOM    125  N   GLY A  15       4.066  -0.872   8.211  1.00 67.69           N  
ATOM    126  CA  GLY A  15       5.281  -1.648   8.023  1.00 67.69           C  
ATOM    127  C   GLY A  15       5.129  -2.744   6.984  1.00 67.69           C  
ATOM    128  O   GLY A  15       4.188  -3.539   7.047  1.00 67.69           O  
ATOM    129  N   GLU A  16       5.863  -2.707   5.863  1.00 65.75           N  
ATOM    130  CA  GLU A  16       5.750  -3.705   4.805  1.00 65.75           C  
ATOM    131  C   GLU A  16       6.785  -4.812   4.973  1.00 65.75           C  
ATOM    132  CB  GLU A  16       5.898  -3.049   3.430  1.00 65.75           C  
ATOM    133  O   GLU A  16       7.984  -4.539   5.062  1.00 65.75           O  
ATOM    134  CG  GLU A  16       4.836  -2.002   3.129  1.00 65.75           C  
ATOM    135  CD  GLU A  16       4.945  -1.424   1.728  1.00 65.75           C  
ATOM    136  OE1 GLU A  16       4.086  -0.597   1.344  1.00 65.75           O  
ATOM    137  OE2 GLU A  16       5.895  -1.800   1.006  1.00 65.75           O  
ATOM    138  N   PHE A  17       6.426  -6.051   5.441  1.00 56.91           N  
ATOM    139  CA  PHE A  17       7.277  -7.129   5.930  1.00 56.91           C  
ATOM    140  C   PHE A  17       7.645  -8.086   4.801  1.00 56.91           C  
ATOM    141  CB  PHE A  17       6.582  -7.895   7.059  1.00 56.91           C  
ATOM    142  O   PHE A  17       8.781  -8.539   4.719  1.00 56.91           O  
ATOM    143  CG  PHE A  17       6.277  -7.051   8.273  1.00 56.91           C  
ATOM    144  CD1 PHE A  17       7.266  -6.781   9.211  1.00 56.91           C  
ATOM    145  CD2 PHE A  17       5.008  -6.527   8.469  1.00 56.91           C  
ATOM    146  CE1 PHE A  17       6.988  -6.000  10.328  1.00 56.91           C  
ATOM    147  CE2 PHE A  17       4.723  -5.746   9.586  1.00 56.91           C  
ATOM    148  CZ  PHE A  17       5.715  -5.484  10.516  1.00 56.91           C  
ATOM    149  N   LEU A  18       6.766  -8.273   3.717  1.00 59.12           N  
ATOM    150  CA  LEU A  18       7.066  -9.242   2.668  1.00 59.12           C  
ATOM    151  C   LEU A  18       6.559  -8.758   1.315  1.00 59.12           C  
ATOM    152  CB  LEU A  18       6.445 -10.602   3.000  1.00 59.12           C  
ATOM    153  O   LEU A  18       5.355  -8.547   1.137  1.00 59.12           O  
ATOM    154  CG  LEU A  18       7.055 -11.359   4.180  1.00 59.12           C  
ATOM    155  CD1 LEU A  18       6.086 -12.422   4.691  1.00 59.12           C  
ATOM    156  CD2 LEU A  18       8.383 -11.992   3.779  1.00 59.12           C  
ATOM    157  N   PRO A  19       7.465  -8.430   0.364  1.00 55.25           N  
ATOM    158  CA  PRO A  19       6.941  -8.203  -0.987  1.00 55.25           C  
ATOM    159  C   PRO A  19       6.699  -9.500  -1.751  1.00 55.25           C  
ATOM    160  CB  PRO A  19       8.039  -7.375  -1.655  1.00 55.25           C  
ATOM    161  O   PRO A  19       7.516  -9.891  -2.592  1.00 55.25           O  
ATOM    162  CG  PRO A  19       9.297  -7.750  -0.932  1.00 55.25           C  
ATOM    163  CD  PRO A  19       8.930  -8.227   0.445  1.00 55.25           C  
ATOM    164  N   LEU A  20       5.797 -10.461  -1.334  1.00 52.00           N  
ATOM    165  CA  LEU A  20       5.586 -11.867  -1.661  1.00 52.00           C  
ATOM    166  C   LEU A  20       5.320 -12.047  -3.152  1.00 52.00           C  
ATOM    167  CB  LEU A  20       4.422 -12.438  -0.851  1.00 52.00           C  
ATOM    168  O   LEU A  20       5.840 -12.977  -3.773  1.00 52.00           O  
ATOM    169  CG  LEU A  20       4.770 -13.039   0.512  1.00 52.00           C  
ATOM    170  CD1 LEU A  20       3.738 -12.625   1.555  1.00 52.00           C  
ATOM    171  CD2 LEU A  20       4.863 -14.562   0.419  1.00 52.00           C  
ATOM    172  N   PHE A  21       4.867 -10.805  -3.973  1.00 55.97           N  
ATOM    173  CA  PHE A  21       4.562 -11.023  -5.383  1.00 55.97           C  
ATOM    174  C   PHE A  21       5.008  -9.836  -6.223  1.00 55.97           C  
ATOM    175  CB  PHE A  21       3.066 -11.281  -5.582  1.00 55.97           C  
ATOM    176  O   PHE A  21       4.504  -9.625  -7.328  1.00 55.97           O  
ATOM    177  CG  PHE A  21       2.543 -12.461  -4.809  1.00 55.97           C  
ATOM    178  CD1 PHE A  21       2.867 -13.758  -5.191  1.00 55.97           C  
ATOM    179  CD2 PHE A  21       1.728 -12.273  -3.701  1.00 55.97           C  
ATOM    180  CE1 PHE A  21       2.385 -14.852  -4.480  1.00 55.97           C  
ATOM    181  CE2 PHE A  21       1.241 -13.367  -2.984  1.00 55.97           C  
ATOM    182  CZ  PHE A  21       1.570 -14.656  -3.377  1.00 55.97           C  
ATOM    183  N   THR A  22       5.855  -8.977  -5.715  1.00 59.12           N  
ATOM    184  CA  THR A  22       6.320  -7.852  -6.520  1.00 59.12           C  
ATOM    185  C   THR A  22       7.230  -8.328  -7.645  1.00 59.12           C  
ATOM    186  CB  THR A  22       7.066  -6.816  -5.656  1.00 59.12           C  
ATOM    187  O   THR A  22       8.211  -9.039  -7.395  1.00 59.12           O  
ATOM    188  CG2 THR A  22       7.500  -5.617  -6.488  1.00 59.12           C  
ATOM    189  OG1 THR A  22       6.199  -6.371  -4.605  1.00 59.12           O  
ATOM    190  N   LYS A  23       6.789  -8.102  -8.898  1.00 62.47           N  
ATOM    191  CA  LYS A  23       7.539  -8.562 -10.062  1.00 62.47           C  
ATOM    192  C   LYS A  23       7.648  -7.469 -11.117  1.00 62.47           C  
ATOM    193  CB  LYS A  23       6.887  -9.812 -10.664  1.00 62.47           C  
ATOM    194  O   LYS A  23       6.738  -6.648 -11.266  1.00 62.47           O  
ATOM    195  CG  LYS A  23       7.031 -11.062  -9.812  1.00 62.47           C  
ATOM    196  CD  LYS A  23       6.469 -12.289 -10.516  1.00 62.47           C  
ATOM    197  CE  LYS A  23       6.598 -13.539  -9.656  1.00 62.47           C  
ATOM    198  NZ  LYS A  23       6.078 -14.750 -10.352  1.00 62.47           N  
ATOM    199  N   VAL A  24       8.789  -7.281 -11.734  1.00 58.25           N  
ATOM    200  CA  VAL A  24       8.945  -6.453 -12.922  1.00 58.25           C  
ATOM    201  C   VAL A  24       9.234  -7.340 -14.133  1.00 58.25           C  
ATOM    202  CB  VAL A  24      10.070  -5.410 -12.750  1.00 58.25           C  
ATOM    203  O   VAL A  24      10.266  -8.016 -14.180  1.00 58.25           O  
ATOM    204  CG1 VAL A  24      10.172  -4.512 -13.977  1.00 58.25           C  
ATOM    205  CG2 VAL A  24       9.828  -4.574 -11.492  1.00 58.25           C  
ATOM    206  N   ASP A  25       8.219  -7.562 -14.992  1.00 54.53           N  
ATOM    207  CA  ASP A  25       8.352  -8.336 -16.219  1.00 54.53           C  
ATOM    208  C   ASP A  25       9.320  -7.656 -17.188  1.00 54.53           C  
ATOM    209  CB  ASP A  25       6.992  -8.539 -16.891  1.00 54.53           C  
ATOM    210  O   ASP A  25       9.281  -6.434 -17.359  1.00 54.53           O  
ATOM    211  CG  ASP A  25       6.148  -9.602 -16.203  1.00 54.53           C  
ATOM    212  OD1 ASP A  25       6.699 -10.398 -15.422  1.00 54.53           O  
ATOM    213  OD2 ASP A  25       4.926  -9.633 -16.453  1.00 54.53           O  
ATOM    214  N   GLY A  26      10.500  -8.312 -17.672  1.00 46.56           N  
ATOM    215  CA  GLY A  26      11.469  -7.719 -18.578  1.00 46.56           C  
ATOM    216  C   GLY A  26      12.836  -7.531 -17.953  1.00 46.56           C  
ATOM    217  O   GLY A  26      13.812  -7.234 -18.656  1.00 46.56           O  
ATOM    218  N   ILE A  27      12.891  -7.777 -16.547  1.00 54.03           N  
ATOM    219  CA  ILE A  27      14.141  -7.824 -15.789  1.00 54.03           C  
ATOM    220  C   ILE A  27      14.289  -9.188 -15.117  1.00 54.03           C  
ATOM    221  CB  ILE A  27      14.203  -6.703 -14.727  1.00 54.03           C  
ATOM    222  O   ILE A  27      13.367  -9.664 -14.445  1.00 54.03           O  
ATOM    223  CG1 ILE A  27      14.078  -5.328 -15.398  1.00 54.03           C  
ATOM    224  CG2 ILE A  27      15.492  -6.801 -13.906  1.00 54.03           C  
ATOM    225  CD1 ILE A  27      14.016  -4.164 -14.414  1.00 54.03           C  
ATOM    226  N   THR A  28      15.188 -10.086 -15.664  1.00 50.50           N  
ATOM    227  CA  THR A  28      15.492 -11.406 -15.109  1.00 50.50           C  
ATOM    228  C   THR A  28      16.609 -11.312 -14.078  1.00 50.50           C  
ATOM    229  CB  THR A  28      15.898 -12.391 -16.219  1.00 50.50           C  
ATOM    230  O   THR A  28      17.594 -10.602 -14.273  1.00 50.50           O  
ATOM    231  CG2 THR A  28      15.844 -13.828 -15.727  1.00 50.50           C  
ATOM    232  OG1 THR A  28      15.000 -12.242 -17.328  1.00 50.50           O  
ATOM    233  N   TYR A  29      16.297 -11.766 -12.836  1.00 49.91           N  
ATOM    234  CA  TYR A  29      17.203 -11.836 -11.688  1.00 49.91           C  
ATOM    235  C   TYR A  29      17.812 -13.227 -11.555  1.00 49.91           C  
ATOM    236  CB  TYR A  29      16.453 -11.469 -10.398  1.00 49.91           C  
ATOM    237  O   TYR A  29      17.094 -14.219 -11.438  1.00 49.91           O  
ATOM    238  CG  TYR A  29      16.125 -10.000 -10.289  1.00 49.91           C  
ATOM    239  CD1 TYR A  29      17.016  -9.109  -9.680  1.00 49.91           C  
ATOM    240  CD2 TYR A  29      14.930  -9.500 -10.789  1.00 49.91           C  
ATOM    241  CE1 TYR A  29      16.703  -7.754  -9.578  1.00 49.91           C  
ATOM    242  CE2 TYR A  29      14.617  -8.148 -10.688  1.00 49.91           C  
ATOM    243  OH  TYR A  29      15.203  -5.949  -9.984  1.00 49.91           O  
ATOM    244  CZ  TYR A  29      15.508  -7.285 -10.086  1.00 49.91           C  
ATOM    245  N   LYS A  30      19.172 -13.508 -12.078  1.00 43.56           N  
ATOM    246  CA  LYS A  30      19.750 -14.844 -12.000  1.00 43.56           C  
ATOM    247  C   LYS A  30      20.844 -14.914 -10.945  1.00 43.56           C  
ATOM    248  CB  LYS A  30      20.297 -15.273 -13.359  1.00 43.56           C  
ATOM    249  O   LYS A  30      21.719 -14.055 -10.898  1.00 43.56           O  
ATOM    250  CG  LYS A  30      19.219 -15.531 -14.406  1.00 43.56           C  
ATOM    251  CD  LYS A  30      19.812 -16.156 -15.672  1.00 43.56           C  
ATOM    252  CE  LYS A  30      18.734 -16.453 -16.703  1.00 43.56           C  
ATOM    253  NZ  LYS A  30      19.297 -17.047 -17.953  1.00 43.56           N  
ATOM    254  N   LYS A  31      20.625 -15.547  -9.672  1.00 40.69           N  
ATOM    255  CA  LYS A  31      21.750 -16.031  -8.859  1.00 40.69           C  
ATOM    256  C   LYS A  31      21.875 -17.547  -8.961  1.00 40.69           C  
ATOM    257  CB  LYS A  31      21.562 -15.609  -7.402  1.00 40.69           C  
ATOM    258  O   LYS A  31      20.953 -18.281  -8.633  1.00 40.69           O  
ATOM    259  CG  LYS A  31      22.797 -15.852  -6.539  1.00 40.69           C  
ATOM    260  CD  LYS A  31      22.625 -15.281  -5.137  1.00 40.69           C  
ATOM    261  CE  LYS A  31      23.844 -15.523  -4.273  1.00 40.69           C  
ATOM    262  NZ  LYS A  31      23.734 -14.859  -2.941  1.00 40.69           N  
ATOM    263  N   ASP A  32      22.938 -18.125  -9.664  1.00 44.94           N  
ATOM    264  CA  ASP A  32      23.562 -19.438  -9.727  1.00 44.94           C  
ATOM    265  C   ASP A  32      22.516 -20.531 -10.016  1.00 44.94           C  
ATOM    266  CB  ASP A  32      24.297 -19.750  -8.430  1.00 44.94           C  
ATOM    267  O   ASP A  32      22.188 -21.312  -9.133  1.00 44.94           O  
ATOM    268  CG  ASP A  32      25.641 -19.062  -8.336  1.00 44.94           C  
ATOM    269  OD1 ASP A  32      26.344 -18.938  -9.367  1.00 44.94           O  
ATOM    270  OD2 ASP A  32      26.016 -18.641  -7.215  1.00 44.94           O  
ATOM    271  N   LYS A  33      21.312 -20.250 -10.977  1.00 41.84           N  
ATOM    272  CA  LYS A  33      20.328 -21.141 -11.570  1.00 41.84           C  
ATOM    273  C   LYS A  33      19.062 -21.188 -10.734  1.00 41.84           C  
ATOM    274  CB  LYS A  33      20.906 -22.547 -11.727  1.00 41.84           C  
ATOM    275  O   LYS A  33      18.156 -21.984 -11.008  1.00 41.84           O  
ATOM    276  CG  LYS A  33      21.812 -22.719 -12.945  1.00 41.84           C  
ATOM    277  CD  LYS A  33      22.156 -24.188 -13.180  1.00 41.84           C  
ATOM    278  CE  LYS A  33      23.188 -24.344 -14.305  1.00 41.84           C  
ATOM    279  NZ  LYS A  33      23.562 -25.766 -14.508  1.00 41.84           N  
ATOM    280  N   SER A  34      18.750 -20.234  -9.797  1.00 39.16           N  
ATOM    281  CA  SER A  34      17.500 -20.125  -9.047  1.00 39.16           C  
ATOM    282  C   SER A  34      17.000 -18.688  -9.016  1.00 39.16           C  
ATOM    283  CB  SER A  34      17.688 -20.656  -7.625  1.00 39.16           C  
ATOM    284  O   SER A  34      17.797 -17.750  -8.930  1.00 39.16           O  
ATOM    285  OG  SER A  34      18.891 -20.172  -7.066  1.00 39.16           O  
ATOM    286  N   ASP A  35      15.602 -18.469  -9.422  1.00 41.81           N  
ATOM    287  CA  ASP A  35      14.836 -17.219  -9.500  1.00 41.81           C  
ATOM    288  C   ASP A  35      14.773 -16.531  -8.148  1.00 41.81           C  
ATOM    289  CB  ASP A  35      13.422 -17.500 -10.008  1.00 41.81           C  
ATOM    290  O   ASP A  35      14.383 -17.125  -7.145  1.00 41.81           O  
ATOM    291  CG  ASP A  35      13.383 -17.906 -11.477  1.00 41.81           C  
ATOM    292  OD1 ASP A  35      14.328 -17.578 -12.219  1.00 41.81           O  
ATOM    293  OD2 ASP A  35      12.398 -18.547 -11.891  1.00 41.81           O  
ATOM    294  N   TYR A  36      15.680 -15.508  -7.684  1.00 43.34           N  
ATOM    295  CA  TYR A  36      15.609 -14.750  -6.441  1.00 43.34           C  
ATOM    296  C   TYR A  36      14.797 -13.477  -6.621  1.00 43.34           C  
ATOM    297  CB  TYR A  36      17.016 -14.406  -5.949  1.00 43.34           C  
ATOM    298  O   TYR A  36      14.719 -12.930  -7.727  1.00 43.34           O  
ATOM    299  CG  TYR A  36      17.344 -14.969  -4.586  1.00 43.34           C  
ATOM    300  CD1 TYR A  36      17.203 -14.188  -3.439  1.00 43.34           C  
ATOM    301  CD2 TYR A  36      17.781 -16.281  -4.441  1.00 43.34           C  
ATOM    302  CE1 TYR A  36      17.516 -14.703  -2.182  1.00 43.34           C  
ATOM    303  CE2 TYR A  36      18.078 -16.797  -3.189  1.00 43.34           C  
ATOM    304  OH  TYR A  36      18.234 -16.516  -0.825  1.00 43.34           O  
ATOM    305  CZ  TYR A  36      17.938 -16.016  -2.068  1.00 43.34           C  
ATOM    306  N   SER A  37      13.844 -13.055  -5.641  1.00 43.72           N  
ATOM    307  CA  SER A  37      13.023 -11.859  -5.480  1.00 43.72           C  
ATOM    308  C   SER A  37      13.891 -10.609  -5.355  1.00 43.72           C  
ATOM    309  CB  SER A  37      12.117 -11.984  -4.254  1.00 43.72           C  
ATOM    310  O   SER A  37      14.797 -10.562  -4.520  1.00 43.72           O  
ATOM    311  OG  SER A  37      10.914 -11.258  -4.441  1.00 43.72           O  
ATOM    312  N   PRO A  38      14.055  -9.648  -6.348  1.00 46.12           N  
ATOM    313  CA  PRO A  38      14.930  -8.492  -6.555  1.00 46.12           C  
ATOM    314  C   PRO A  38      14.641  -7.352  -5.578  1.00 46.12           C  
ATOM    315  CB  PRO A  38      14.625  -8.070  -7.996  1.00 46.12           C  
ATOM    316  O   PRO A  38      15.406  -6.391  -5.500  1.00 46.12           O  
ATOM    317  CG  PRO A  38      13.289  -8.680  -8.297  1.00 46.12           C  
ATOM    318  CD  PRO A  38      13.047  -9.805  -7.328  1.00 46.12           C  
ATOM    319  N   LEU A  39      13.852  -7.441  -4.438  1.00 51.91           N  
ATOM    320  CA  LEU A  39      13.570  -6.246  -3.645  1.00 51.91           C  
ATOM    321  C   LEU A  39      13.523  -6.578  -2.158  1.00 51.91           C  
ATOM    322  CB  LEU A  39      12.250  -5.609  -4.078  1.00 51.91           C  
ATOM    323  O   LEU A  39      13.070  -7.656  -1.772  1.00 51.91           O  
ATOM    324  CG  LEU A  39      12.180  -5.109  -5.523  1.00 51.91           C  
ATOM    325  CD1 LEU A  39      10.758  -4.711  -5.879  1.00 51.91           C  
ATOM    326  CD2 LEU A  39      13.141  -3.939  -5.734  1.00 51.91           C  
ATOM    327  N   LYS A  40      14.445  -5.918  -1.170  1.00 47.28           N  
ATOM    328  CA  LYS A  40      14.398  -5.969   0.289  1.00 47.28           C  
ATOM    329  C   LYS A  40      13.141  -5.289   0.821  1.00 47.28           C  
ATOM    330  CB  LYS A  40      15.641  -5.309   0.890  1.00 47.28           C  
ATOM    331  O   LYS A  40      12.648  -4.324   0.229  1.00 47.28           O  
ATOM    332  CG  LYS A  40      16.891  -6.168   0.813  1.00 47.28           C  
ATOM    333  CD  LYS A  40      18.000  -5.621   1.699  1.00 47.28           C  
ATOM    334  CE  LYS A  40      19.250  -6.492   1.641  1.00 47.28           C  
ATOM    335  NZ  LYS A  40      20.281  -6.055   2.629  1.00 47.28           N  
ATOM    336  N   PRO A  41      12.328  -5.949   1.649  1.00 49.34           N  
ATOM    337  CA  PRO A  41      11.203  -5.344   2.367  1.00 49.34           C  
ATOM    338  C   PRO A  41      11.523  -3.955   2.912  1.00 49.34           C  
ATOM    339  CB  PRO A  41      10.945  -6.332   3.508  1.00 49.34           C  
ATOM    340  O   PRO A  41      12.656  -3.705   3.348  1.00 49.34           O  
ATOM    341  CG  PRO A  41      12.023  -7.355   3.381  1.00 49.34           C  
ATOM    342  CD  PRO A  41      12.883  -6.996   2.205  1.00 49.34           C  
ATOM    343  N   SER A  42      11.211  -2.842   2.369  1.00 50.34           N  
ATOM    344  CA  SER A  42      11.305  -1.479   2.881  1.00 50.34           C  
ATOM    345  C   SER A  42      10.125  -1.148   3.789  1.00 50.34           C  
ATOM    346  CB  SER A  42      11.367  -0.477   1.728  1.00 50.34           C  
ATOM    347  O   SER A  42       9.016  -1.637   3.572  1.00 50.34           O  
ATOM    348  OG  SER A  42      11.312   0.854   2.213  1.00 50.34           O  
ATOM    349  N   PHE A  43      10.578  -0.867   5.070  1.00 55.12           N  
ATOM    350  CA  PHE A  43       9.812  -0.640   6.289  1.00 55.12           C  
ATOM    351  C   PHE A  43       9.422   0.829   6.422  1.00 55.12           C  
ATOM    352  CB  PHE A  43      10.609  -1.084   7.520  1.00 55.12           C  
ATOM    353  O   PHE A  43       9.312   1.350   7.531  1.00 55.12           O  
ATOM    354  CG  PHE A  43      10.789  -2.574   7.621  1.00 55.12           C  
ATOM    355  CD1 PHE A  43       9.805  -3.369   8.203  1.00 55.12           C  
ATOM    356  CD2 PHE A  43      11.938  -3.182   7.133  1.00 55.12           C  
ATOM    357  CE1 PHE A  43       9.969  -4.750   8.297  1.00 55.12           C  
ATOM    358  CE2 PHE A  43      12.109  -4.559   7.223  1.00 55.12           C  
ATOM    359  CZ  PHE A  43      11.125  -5.344   7.809  1.00 55.12           C  
ATOM    360  N   ILE A  44       8.867   1.573   5.277  1.00 60.81           N  
ATOM    361  CA  ILE A  44       8.336   2.855   5.723  1.00 60.81           C  
ATOM    362  C   ILE A  44       7.230   3.312   4.773  1.00 60.81           C  
ATOM    363  CB  ILE A  44       9.445   3.930   5.812  1.00 60.81           C  
ATOM    364  O   ILE A  44       7.500   3.668   3.623  1.00 60.81           O  
ATOM    365  CG1 ILE A  44      10.523   3.502   6.816  1.00 60.81           C  
ATOM    366  CG2 ILE A  44       8.852   5.289   6.191  1.00 60.81           C  
ATOM    367  CD1 ILE A  44      11.742   4.410   6.840  1.00 60.81           C  
ATOM    368  N   ALA A  45       6.035   2.963   5.051  1.00 72.25           N  
ATOM    369  CA  ALA A  45       4.848   3.494   4.391  1.00 72.25           C  
ATOM    370  C   ALA A  45       3.893   4.121   5.398  1.00 72.25           C  
ATOM    371  CB  ALA A  45       4.137   2.395   3.604  1.00 72.25           C  
ATOM    372  O   ALA A  45       3.791   3.660   6.539  1.00 72.25           O  
ATOM    373  N   GLY A  46       3.525   5.312   5.043  1.00 81.00           N  
ATOM    374  CA  GLY A  46       2.564   5.988   5.898  1.00 81.00           C  
ATOM    375  C   GLY A  46       1.551   6.809   5.125  1.00 81.00           C  
ATOM    376  O   GLY A  46       1.768   7.129   3.955  1.00 81.00           O  
ATOM    377  N   GLY A  47       0.477   6.988   5.770  1.00 86.94           N  
ATOM    378  CA  GLY A  47      -0.547   7.781   5.105  1.00 86.94           C  
ATOM    379  C   GLY A  47      -1.692   8.164   6.020  1.00 86.94           C  
ATOM    380  O   GLY A  47      -1.572   8.078   7.246  1.00 86.94           O  
ATOM    381  N   GLY A  48      -2.604   8.773   5.449  1.00 90.56           N  
ATOM    382  CA  GLY A  48      -3.785   9.219   6.172  1.00 90.56           C  
ATOM    383  C   GLY A  48      -5.078   8.961   5.418  1.00 90.56           C  
ATOM    384  O   GLY A  48      -5.055   8.664   4.223  1.00 90.56           O  
ATOM    385  N   ALA A  49      -6.125   9.031   6.250  1.00 92.81           N  
ATOM    386  CA  ALA A  49      -7.434   8.797   5.641  1.00 92.81           C  
ATOM    387  C   ALA A  49      -8.508   9.656   6.297  1.00 92.81           C  
ATOM    388  CB  ALA A  49      -7.809   7.320   5.738  1.00 92.81           C  
ATOM    389  O   ALA A  49      -8.367  10.070   7.453  1.00 92.81           O  
ATOM    390  N   PHE A  50      -9.445   9.914   5.523  1.00 93.75           N  
ATOM    391  CA  PHE A  50     -10.672  10.555   5.980  1.00 93.75           C  
ATOM    392  C   PHE A  50     -11.883   9.695   5.664  1.00 93.75           C  
ATOM    393  CB  PHE A  50     -10.828  11.938   5.340  1.00 93.75           C  
ATOM    394  O   PHE A  50     -12.039   9.219   4.539  1.00 93.75           O  
ATOM    395  CG  PHE A  50     -12.094  12.648   5.723  1.00 93.75           C  
ATOM    396  CD1 PHE A  50     -13.242  12.508   4.953  1.00 93.75           C  
ATOM    397  CD2 PHE A  50     -12.141  13.453   6.855  1.00 93.75           C  
ATOM    398  CE1 PHE A  50     -14.422  13.164   5.305  1.00 93.75           C  
ATOM    399  CE2 PHE A  50     -13.320  14.109   7.215  1.00 93.75           C  
ATOM    400  CZ  PHE A  50     -14.453  13.961   6.438  1.00 93.75           C  
ATOM    401  N   GLY A  51     -12.734   9.516   6.805  1.00 92.31           N  
ATOM    402  CA  GLY A  51     -13.797   8.562   6.527  1.00 92.31           C  
ATOM    403  C   GLY A  51     -15.078   8.867   7.277  1.00 92.31           C  
ATOM    404  O   GLY A  51     -15.148   9.828   8.047  1.00 92.31           O  
ATOM    405  N   TYR A  52     -15.969   8.094   6.891  1.00 91.38           N  
ATOM    406  CA  TYR A  52     -17.312   8.172   7.445  1.00 91.38           C  
ATOM    407  C   TYR A  52     -17.781   6.805   7.934  1.00 91.38           C  
ATOM    408  CB  TYR A  52     -18.297   8.711   6.402  1.00 91.38           C  
ATOM    409  O   TYR A  52     -17.609   5.797   7.246  1.00 91.38           O  
ATOM    410  CG  TYR A  52     -19.703   8.906   6.926  1.00 91.38           C  
ATOM    411  CD1 TYR A  52     -20.703   7.980   6.645  1.00 91.38           C  
ATOM    412  CD2 TYR A  52     -20.031  10.008   7.707  1.00 91.38           C  
ATOM    413  CE1 TYR A  52     -22.000   8.156   7.125  1.00 91.38           C  
ATOM    414  CE2 TYR A  52     -21.312  10.195   8.195  1.00 91.38           C  
ATOM    415  OH  TYR A  52     -23.578   9.438   8.375  1.00 91.38           O  
ATOM    416  CZ  TYR A  52     -22.297   9.258   7.898  1.00 91.38           C  
ATOM    417  N   LYS A  53     -18.344   6.754   9.156  1.00 89.69           N  
ATOM    418  CA  LYS A  53     -18.859   5.512   9.719  1.00 89.69           C  
ATOM    419  C   LYS A  53     -20.375   5.562   9.875  1.00 89.69           C  
ATOM    420  CB  LYS A  53     -18.203   5.227  11.070  1.00 89.69           C  
ATOM    421  O   LYS A  53     -20.922   6.539  10.391  1.00 89.69           O  
ATOM    422  CG  LYS A  53     -18.656   3.922  11.719  1.00 89.69           C  
ATOM    423  CD  LYS A  53     -17.953   3.689  13.055  1.00 89.69           C  
ATOM    424  CE  LYS A  53     -18.453   2.416  13.727  1.00 89.69           C  
ATOM    425  NZ  LYS A  53     -17.781   2.184  15.039  1.00 89.69           N  
ATOM    426  N   MET A  54     -20.906   4.484   9.336  1.00 88.69           N  
ATOM    427  CA  MET A  54     -22.344   4.301   9.500  1.00 88.69           C  
ATOM    428  C   MET A  54     -22.656   2.951  10.141  1.00 88.69           C  
ATOM    429  CB  MET A  54     -23.062   4.406   8.148  1.00 88.69           C  
ATOM    430  O   MET A  54     -22.562   1.911   9.484  1.00 88.69           O  
ATOM    431  CG  MET A  54     -22.812   5.727   7.430  1.00 88.69           C  
ATOM    432  SD  MET A  54     -23.406   5.703   5.695  1.00 88.69           S  
ATOM    433  CE  MET A  54     -23.344   7.473   5.309  1.00 88.69           C  
ATOM    434  N   ASP A  55     -23.031   2.975  11.406  1.00 86.06           N  
ATOM    435  CA  ASP A  55     -23.297   1.742  12.148  1.00 86.06           C  
ATOM    436  C   ASP A  55     -22.078   0.808  12.086  1.00 86.06           C  
ATOM    437  CB  ASP A  55     -24.531   1.033  11.602  1.00 86.06           C  
ATOM    438  O   ASP A  55     -21.016   1.118  12.633  1.00 86.06           O  
ATOM    439  CG  ASP A  55     -25.812   1.779  11.906  1.00 86.06           C  
ATOM    440  OD1 ASP A  55     -25.906   2.451  12.953  1.00 86.06           O  
ATOM    441  OD2 ASP A  55     -26.766   1.690  11.086  1.00 86.06           O  
ATOM    442  N   ASP A  56     -22.203  -0.377  11.352  1.00 87.50           N  
ATOM    443  CA  ASP A  56     -21.141  -1.381  11.328  1.00 87.50           C  
ATOM    444  C   ASP A  56     -20.266  -1.224  10.086  1.00 87.50           C  
ATOM    445  CB  ASP A  56     -21.734  -2.789  11.375  1.00 87.50           C  
ATOM    446  O   ASP A  56     -19.250  -1.916   9.945  1.00 87.50           O  
ATOM    447  CG  ASP A  56     -22.484  -3.068  12.664  1.00 87.50           C  
ATOM    448  OD1 ASP A  56     -22.125  -2.521  13.719  1.00 87.50           O  
ATOM    449  OD2 ASP A  56     -23.469  -3.848  12.617  1.00 87.50           O  
ATOM    450  N   ILE A  57     -20.672  -0.204   9.289  1.00 91.00           N  
ATOM    451  CA  ILE A  57     -19.922  -0.020   8.039  1.00 91.00           C  
ATOM    452  C   ILE A  57     -19.156   1.293   8.094  1.00 91.00           C  
ATOM    453  CB  ILE A  57     -20.875  -0.038   6.816  1.00 91.00           C  
ATOM    454  O   ILE A  57     -19.672   2.318   8.531  1.00 91.00           O  
ATOM    455  CG1 ILE A  57     -21.594  -1.390   6.715  1.00 91.00           C  
ATOM    456  CG2 ILE A  57     -20.094   0.269   5.535  1.00 91.00           C  
ATOM    457  CD1 ILE A  57     -22.656  -1.442   5.633  1.00 91.00           C  
ATOM    458  N   ARG A  58     -17.891   1.236   7.586  1.00 92.88           N  
ATOM    459  CA  ARG A  58     -17.016   2.404   7.496  1.00 92.88           C  
ATOM    460  C   ARG A  58     -16.484   2.578   6.082  1.00 92.88           C  
ATOM    461  CB  ARG A  58     -15.867   2.289   8.492  1.00 92.88           C  
ATOM    462  O   ARG A  58     -16.047   1.609   5.453  1.00 92.88           O  
ATOM    463  CG  ARG A  58     -14.961   3.510   8.531  1.00 92.88           C  
ATOM    464  CD  ARG A  58     -13.820   3.340   9.523  1.00 92.88           C  
ATOM    465  NE  ARG A  58     -13.039   2.139   9.250  1.00 92.88           N  
ATOM    466  NH1 ARG A  58     -11.641   2.379  11.070  1.00 92.88           N  
ATOM    467  NH2 ARG A  58     -11.383   0.602   9.648  1.00 92.88           N  
ATOM    468  CZ  ARG A  58     -12.023   1.709   9.992  1.00 92.88           C  
ATOM    469  N   VAL A  59     -16.594   3.814   5.652  1.00 94.38           N  
ATOM    470  CA  VAL A  59     -16.016   4.133   4.348  1.00 94.38           C  
ATOM    471  C   VAL A  59     -14.984   5.250   4.496  1.00 94.38           C  
ATOM    472  CB  VAL A  59     -17.109   4.543   3.332  1.00 94.38           C  
ATOM    473  O   VAL A  59     -15.219   6.227   5.215  1.00 94.38           O  
ATOM    474  CG1 VAL A  59     -16.484   4.840   1.969  1.00 94.38           C  
ATOM    475  CG2 VAL A  59     -18.156   3.445   3.213  1.00 94.38           C  
ATOM    476  N   ASP A  60     -13.742   5.059   3.791  1.00 95.06           N  
ATOM    477  CA  ASP A  60     -12.758   6.133   3.885  1.00 95.06           C  
ATOM    478  C   ASP A  60     -11.992   6.297   2.572  1.00 95.06           C  
ATOM    479  CB  ASP A  60     -11.773   5.863   5.031  1.00 95.06           C  
ATOM    480  O   ASP A  60     -12.023   5.410   1.717  1.00 95.06           O  
ATOM    481  CG  ASP A  60     -10.945   4.613   4.816  1.00 95.06           C  
ATOM    482  OD1 ASP A  60     -10.609   4.293   3.658  1.00 95.06           O  
ATOM    483  OD2 ASP A  60     -10.625   3.938   5.820  1.00 95.06           O  
ATOM    484  N   VAL A  61     -11.578   7.512   2.406  1.00 94.94           N  
ATOM    485  CA  VAL A  61     -10.617   7.816   1.354  1.00 94.94           C  
ATOM    486  C   VAL A  61      -9.211   7.918   1.948  1.00 94.94           C  
ATOM    487  CB  VAL A  61     -10.977   9.125   0.618  1.00 94.94           C  
ATOM    488  O   VAL A  61      -8.992   8.633   2.926  1.00 94.94           O  
ATOM    489  CG1 VAL A  61      -9.945   9.438  -0.468  1.00 94.94           C  
ATOM    490  CG2 VAL A  61     -12.375   9.039   0.019  1.00 94.94           C  
ATOM    491  N   GLU A  62      -8.305   7.133   1.283  1.00 94.06           N  
ATOM    492  CA  GLU A  62      -6.977   6.961   1.863  1.00 94.06           C  
ATOM    493  C   GLU A  62      -5.883   7.348   0.869  1.00 94.06           C  
ATOM    494  CB  GLU A  62      -6.773   5.516   2.330  1.00 94.06           C  
ATOM    495  O   GLU A  62      -5.969   7.008  -0.314  1.00 94.06           O  
ATOM    496  CG  GLU A  62      -5.418   5.258   2.973  1.00 94.06           C  
ATOM    497  CD  GLU A  62      -5.195   3.801   3.338  1.00 94.06           C  
ATOM    498  OE1 GLU A  62      -4.953   2.977   2.426  1.00 94.06           O  
ATOM    499  OE2 GLU A  62      -5.262   3.479   4.543  1.00 94.06           O  
ATOM    500  N   GLY A  63      -4.941   8.078   1.381  1.00 91.62           N  
ATOM    501  CA  GLY A  63      -3.691   8.328   0.677  1.00 91.62           C  
ATOM    502  C   GLY A  63      -2.484   7.727   1.373  1.00 91.62           C  
ATOM    503  O   GLY A  63      -2.301   7.914   2.578  1.00 91.62           O  
ATOM    504  N   VAL A  64      -1.698   7.000   0.516  1.00 86.69           N  
ATOM    505  CA  VAL A  64      -0.559   6.320   1.123  1.00 86.69           C  
ATOM    506  C   VAL A  64       0.704   6.602   0.311  1.00 86.69           C  
ATOM    507  CB  VAL A  64      -0.796   4.797   1.229  1.00 86.69           C  
ATOM    508  O   VAL A  64       0.679   6.555  -0.921  1.00 86.69           O  
ATOM    509  CG1 VAL A  64       0.439   4.094   1.792  1.00 86.69           C  
ATOM    510  CG2 VAL A  64      -2.020   4.508   2.098  1.00 86.69           C  
ATOM    511  N   TYR A  65       1.653   6.875   1.042  1.00 82.38           N  
ATOM    512  CA  TYR A  65       2.984   7.031   0.469  1.00 82.38           C  
ATOM    513  C   TYR A  65       3.914   5.918   0.931  1.00 82.38           C  
ATOM    514  CB  TYR A  65       3.576   8.391   0.849  1.00 82.38           C  
ATOM    515  O   TYR A  65       4.016   5.641   2.129  1.00 82.38           O  
ATOM    516  CG  TYR A  65       4.977   8.617   0.328  1.00 82.38           C  
ATOM    517  CD1 TYR A  65       6.086   8.289   1.101  1.00 82.38           C  
ATOM    518  CD2 TYR A  65       5.191   9.148  -0.937  1.00 82.38           C  
ATOM    519  CE1 TYR A  65       7.379   8.492   0.625  1.00 82.38           C  
ATOM    520  CE2 TYR A  65       6.477   9.359  -1.422  1.00 82.38           C  
ATOM    521  OH  TYR A  65       8.836   9.227  -1.110  1.00 82.38           O  
ATOM    522  CZ  TYR A  65       7.562   9.023  -0.635  1.00 82.38           C  
ATOM    523  N   SER A  66       4.465   5.223  -0.114  1.00 75.19           N  
ATOM    524  CA  SER A  66       5.383   4.141   0.227  1.00 75.19           C  
ATOM    525  C   SER A  66       6.645   4.195  -0.628  1.00 75.19           C  
ATOM    526  CB  SER A  66       4.699   2.783   0.056  1.00 75.19           C  
ATOM    527  O   SER A  66       6.602   4.648  -1.774  1.00 75.19           O  
ATOM    528  OG  SER A  66       4.449   2.514  -1.313  1.00 75.19           O  
ATOM    529  N   TYR A  67       7.742   4.004   0.032  1.00 68.00           N  
ATOM    530  CA  TYR A  67       8.984   3.961  -0.730  1.00 68.00           C  
ATOM    531  C   TYR A  67       9.750   2.672  -0.457  1.00 68.00           C  
ATOM    532  CB  TYR A  67       9.859   5.172  -0.394  1.00 68.00           C  
ATOM    533  O   TYR A  67       9.734   2.158   0.664  1.00 68.00           O  
ATOM    534  CG  TYR A  67      11.156   5.211  -1.165  1.00 68.00           C  
ATOM    535  CD1 TYR A  67      12.320   4.645  -0.645  1.00 68.00           C  
ATOM    536  CD2 TYR A  67      11.227   5.820  -2.414  1.00 68.00           C  
ATOM    537  CE1 TYR A  67      13.516   4.680  -1.352  1.00 68.00           C  
ATOM    538  CE2 TYR A  67      12.422   5.863  -3.129  1.00 68.00           C  
ATOM    539  OH  TYR A  67      14.742   5.332  -3.293  1.00 68.00           O  
ATOM    540  CZ  TYR A  67      13.555   5.293  -2.590  1.00 68.00           C  
ATOM    541  N   LEU A  68      10.219   1.996  -1.582  1.00 63.69           N  
ATOM    542  CA  LEU A  68      11.016   0.780  -1.489  1.00 63.69           C  
ATOM    543  C   LEU A  68      12.453   1.038  -1.936  1.00 63.69           C  
ATOM    544  CB  LEU A  68      10.398  -0.334  -2.338  1.00 63.69           C  
ATOM    545  O   LEU A  68      12.680   1.657  -2.977  1.00 63.69           O  
ATOM    546  CG  LEU A  68       9.008  -0.817  -1.916  1.00 63.69           C  
ATOM    547  CD1 LEU A  68       8.398  -1.686  -3.010  1.00 63.69           C  
ATOM    548  CD2 LEU A  68       9.086  -1.582  -0.599  1.00 63.69           C  
ATOM    549  N   ASN A  69      13.492   0.755  -0.992  1.00 57.25           N  
ATOM    550  CA  ASN A  69      14.906   0.900  -1.322  1.00 57.25           C  
ATOM    551  C   ASN A  69      15.422  -0.292  -2.123  1.00 57.25           C  
ATOM    552  CB  ASN A  69      15.734   1.085  -0.051  1.00 57.25           C  
ATOM    553  O   ASN A  69      14.922  -1.410  -1.968  1.00 57.25           O  
ATOM    554  CG  ASN A  69      15.836   2.535   0.377  1.00 57.25           C  
ATOM    555  ND2 ASN A  69      15.641   2.789   1.665  1.00 57.25           N  
ATOM    556  OD1 ASN A  69      16.094   3.422  -0.444  1.00 57.25           O  
ATOM    557  N   LYS A  70      16.359  -0.066  -3.094  1.00 54.12           N  
ATOM    558  CA  LYS A  70      17.141  -1.046  -3.842  1.00 54.12           C  
ATOM    559  C   LYS A  70      18.016  -1.873  -2.912  1.00 54.12           C  
ATOM    560  CB  LYS A  70      18.000  -0.352  -4.898  1.00 54.12           C  
ATOM    561  O   LYS A  70      18.562  -1.350  -1.938  1.00 54.12           O  
ATOM    562  CG  LYS A  70      18.609  -1.302  -5.918  1.00 54.12           C  
ATOM    563  CD  LYS A  70      19.391  -0.546  -6.988  1.00 54.12           C  
ATOM    564  CE  LYS A  70      20.125  -1.498  -7.926  1.00 54.12           C  
ATOM    565  NZ  LYS A  70      20.891  -0.762  -8.977  1.00 54.12           N  
ATOM    566  N   ASN A  71      17.938  -3.221  -2.893  1.00 50.09           N  
ATOM    567  CA  ASN A  71      18.812  -4.191  -2.236  1.00 50.09           C  
ATOM    568  C   ASN A  71      20.266  -3.982  -2.623  1.00 50.09           C  
ATOM    569  CB  ASN A  71      18.359  -5.617  -2.570  1.00 50.09           C  
ATOM    570  O   ASN A  71      20.562  -3.658  -3.771  1.00 50.09           O  
ATOM    571  CG  ASN A  71      18.484  -6.555  -1.384  1.00 50.09           C  
ATOM    572  ND2 ASN A  71      18.312  -7.848  -1.633  1.00 50.09           N  
ATOM    573  OD1 ASN A  71      18.719  -6.121  -0.253  1.00 50.09           O  
ATOM    574  N   ASP A  72      21.125  -3.574  -1.765  1.00 42.25           N  
ATOM    575  CA  ASP A  72      22.594  -3.525  -1.882  1.00 42.25           C  
ATOM    576  C   ASP A  72      23.188  -4.930  -1.858  1.00 42.25           C  
ATOM    577  CB  ASP A  72      23.188  -2.676  -0.760  1.00 42.25           C  
ATOM    578  O   ASP A  72      23.703  -5.371  -0.829  1.00 42.25           O  
ATOM    579  CG  ASP A  72      24.266  -1.730  -1.247  1.00 42.25           C  
ATOM    580  OD1 ASP A  72      24.703  -1.849  -2.414  1.00 42.25           O  
ATOM    581  OD2 ASP A  72      24.703  -0.861  -0.456  1.00 42.25           O  
ATOM    582  N   VAL A  73      22.625  -5.914  -2.594  1.00 41.78           N  
ATOM    583  CA  VAL A  73      23.297  -7.207  -2.584  1.00 41.78           C  
ATOM    584  C   VAL A  73      24.562  -7.137  -3.438  1.00 41.78           C  
ATOM    585  CB  VAL A  73      22.375  -8.336  -3.096  1.00 41.78           C  
ATOM    586  O   VAL A  73      24.562  -6.562  -4.531  1.00 41.78           O  
ATOM    587  CG1 VAL A  73      23.031  -9.703  -2.900  1.00 41.78           C  
ATOM    588  CG2 VAL A  73      21.031  -8.281  -2.383  1.00 41.78           C  
ATOM    589  N   LYS A  74      25.766  -7.211  -2.846  1.00 38.94           N  
ATOM    590  CA  LYS A  74      27.094  -7.414  -3.424  1.00 38.94           C  
ATOM    591  C   LYS A  74      27.141  -8.672  -4.289  1.00 38.94           C  
ATOM    592  CB  LYS A  74      28.156  -7.504  -2.322  1.00 38.94           C  
ATOM    593  O   LYS A  74      26.484  -9.672  -3.969  1.00 38.94           O  
ATOM    594  CG  LYS A  74      28.469  -6.172  -1.654  1.00 38.94           C  
ATOM    595  CD  LYS A  74      29.766  -6.242  -0.850  1.00 38.94           C  
ATOM    596  CE  LYS A  74      30.062  -4.922  -0.148  1.00 38.94           C  
ATOM    597  NZ  LYS A  74      31.359  -4.961   0.580  1.00 38.94           N  
ATOM    598  N   ASP A  75      27.156  -8.570  -5.730  1.00 40.78           N  
ATOM    599  CA  ASP A  75      27.516  -9.617  -6.680  1.00 40.78           C  
ATOM    600  C   ASP A  75      26.312 -10.023  -7.527  1.00 40.78           C  
ATOM    601  CB  ASP A  75      28.078 -10.836  -5.945  1.00 40.78           C  
ATOM    602  O   ASP A  75      26.031 -11.211  -7.684  1.00 40.78           O  
ATOM    603  CG  ASP A  75      29.516 -10.648  -5.508  1.00 40.78           C  
ATOM    604  OD1 ASP A  75      30.266  -9.891  -6.164  1.00 40.78           O  
ATOM    605  OD2 ASP A  75      29.906 -11.273  -4.500  1.00 40.78           O  
ATOM    606  N   VAL A  76      25.266  -9.055  -7.723  1.00 44.94           N  
ATOM    607  CA  VAL A  76      24.156  -9.359  -8.609  1.00 44.94           C  
ATOM    608  C   VAL A  76      24.281  -8.539  -9.891  1.00 44.94           C  
ATOM    609  CB  VAL A  76      22.797  -9.086  -7.930  1.00 44.94           C  
ATOM    610  O   VAL A  76      24.656  -7.367  -9.852  1.00 44.94           O  
ATOM    611  CG1 VAL A  76      21.641  -9.516  -8.836  1.00 44.94           C  
ATOM    612  CG2 VAL A  76      22.719  -9.812  -6.582  1.00 44.94           C  
ATOM    613  N   THR A  77      24.328  -9.234 -11.102  1.00 45.56           N  
ATOM    614  CA  THR A  77      24.359  -8.695 -12.453  1.00 45.56           C  
ATOM    615  C   THR A  77      22.953  -8.469 -12.977  1.00 45.56           C  
ATOM    616  CB  THR A  77      25.125  -9.633 -13.406  1.00 45.56           C  
ATOM    617  O   THR A  77      22.078  -9.336 -12.828  1.00 45.56           O  
ATOM    618  CG2 THR A  77      26.078  -8.852 -14.297  1.00 45.56           C  
ATOM    619  OG1 THR A  77      25.875 -10.586 -12.641  1.00 45.56           O  
ATOM    620  N   PHE A  78      22.438  -7.184 -13.055  1.00 51.25           N  
ATOM    621  CA  PHE A  78      21.188  -6.727 -13.633  1.00 51.25           C  
ATOM    622  C   PHE A  78      21.266  -6.691 -15.156  1.00 51.25           C  
ATOM    623  CB  PHE A  78      20.812  -5.344 -13.094  1.00 51.25           C  
ATOM    624  O   PHE A  78      22.297  -6.316 -15.719  1.00 51.25           O  
ATOM    625  CG  PHE A  78      20.531  -5.324 -11.617  1.00 51.25           C  
ATOM    626  CD1 PHE A  78      19.250  -5.590 -11.141  1.00 51.25           C  
ATOM    627  CD2 PHE A  78      21.531  -5.039 -10.711  1.00 51.25           C  
ATOM    628  CE1 PHE A  78      18.984  -5.570  -9.773  1.00 51.25           C  
ATOM    629  CE2 PHE A  78      21.266  -5.020  -9.344  1.00 51.25           C  
ATOM    630  CZ  PHE A  78      20.000  -5.285  -8.875  1.00 51.25           C  
ATOM    631  N   ASP A  79      20.578  -7.445 -15.773  1.00 52.03           N  
ATOM    632  CA  ASP A  79      20.406  -7.352 -17.219  1.00 52.03           C  
ATOM    633  C   ASP A  79      19.078  -6.707 -17.578  1.00 52.03           C  
ATOM    634  CB  ASP A  79      20.516  -8.742 -17.859  1.00 52.03           C  
ATOM    635  O   ASP A  79      18.016  -7.301 -17.375  1.00 52.03           O  
ATOM    636  CG  ASP A  79      20.500  -8.695 -19.375  1.00 52.03           C  
ATOM    637  OD1 ASP A  79      20.547  -7.582 -19.953  1.00 52.03           O  
ATOM    638  OD2 ASP A  79      20.469  -9.773 -20.000  1.00 52.03           O  
ATOM    639  N   PRO A  80      19.328  -5.457 -18.109  1.00 52.91           N  
ATOM    640  CA  PRO A  80      20.609  -4.828 -18.422  1.00 52.91           C  
ATOM    641  C   PRO A  80      21.234  -4.125 -17.219  1.00 52.91           C  
ATOM    642  CB  PRO A  80      20.250  -3.818 -19.516  1.00 52.91           C  
ATOM    643  O   PRO A  80      20.500  -3.676 -16.312  1.00 52.91           O  
ATOM    644  CG  PRO A  80      18.750  -3.713 -19.469  1.00 52.91           C  
ATOM    645  CD  PRO A  80      18.234  -4.828 -18.609  1.00 52.91           C  
ATOM    646  N   ALA A  81      22.531  -4.434 -16.891  1.00 50.72           N  
ATOM    647  CA  ALA A  81      23.500  -4.203 -15.820  1.00 50.72           C  
ATOM    648  C   ALA A  81      23.750  -2.709 -15.609  1.00 50.72           C  
ATOM    649  CB  ALA A  81      24.828  -4.910 -16.141  1.00 50.72           C  
ATOM    650  O   ALA A  81      23.969  -2.262 -14.484  1.00 50.72           O  
ATOM    651  N   ASN A  82      22.688  -1.774 -16.062  1.00 50.69           N  
ATOM    652  CA  ASN A  82      22.922  -0.347 -15.891  1.00 50.69           C  
ATOM    653  C   ASN A  82      21.656   0.467 -16.062  1.00 50.69           C  
ATOM    654  CB  ASN A  82      24.000   0.137 -16.875  1.00 50.69           C  
ATOM    655  O   ASN A  82      21.688   1.698 -16.109  1.00 50.69           O  
ATOM    656  CG  ASN A  82      25.391  -0.325 -16.500  1.00 50.69           C  
ATOM    657  ND2 ASN A  82      26.359  -0.062 -17.359  1.00 50.69           N  
ATOM    658  OD1 ASN A  82      25.594  -0.915 -15.430  1.00 50.69           O  
ATOM    659  N   THR A  83      20.422  -0.191 -15.773  1.00 59.22           N  
ATOM    660  CA  THR A  83      19.219   0.592 -16.047  1.00 59.22           C  
ATOM    661  C   THR A  83      18.219   0.471 -14.906  1.00 59.22           C  
ATOM    662  CB  THR A  83      18.562   0.149 -17.375  1.00 59.22           C  
ATOM    663  O   THR A  83      17.078   0.895 -15.031  1.00 59.22           O  
ATOM    664  CG2 THR A  83      18.438   1.315 -18.344  1.00 59.22           C  
ATOM    665  OG1 THR A  83      19.344  -0.885 -17.969  1.00 59.22           O  
ATOM    666  N   ILE A  84      18.719   0.060 -13.648  1.00 62.72           N  
ATOM    667  CA  ILE A  84      17.719  -0.145 -12.609  1.00 62.72           C  
ATOM    668  C   ILE A  84      17.797   0.982 -11.586  1.00 62.72           C  
ATOM    669  CB  ILE A  84      17.891  -1.515 -11.914  1.00 62.72           C  
ATOM    670  O   ILE A  84      18.875   1.349 -11.133  1.00 62.72           O  
ATOM    671  CG1 ILE A  84      17.844  -2.646 -12.953  1.00 62.72           C  
ATOM    672  CG2 ILE A  84      16.812  -1.718 -10.844  1.00 62.72           C  
ATOM    673  CD1 ILE A  84      18.156  -4.023 -12.375  1.00 62.72           C  
ATOM    674  N   ALA A  85      16.625   1.701 -11.320  1.00 63.84           N  
ATOM    675  CA  ALA A  85      16.516   2.756 -10.312  1.00 63.84           C  
ATOM    676  C   ALA A  85      16.781   2.207  -8.914  1.00 63.84           C  
ATOM    677  CB  ALA A  85      15.148   3.418 -10.383  1.00 63.84           C  
ATOM    678  O   ALA A  85      16.547   1.024  -8.656  1.00 63.84           O  
ATOM    679  N   ASP A  86      17.438   3.018  -8.109  1.00 62.53           N  
ATOM    680  CA  ASP A  86      17.875   2.730  -6.746  1.00 62.53           C  
ATOM    681  C   ASP A  86      16.672   2.617  -5.805  1.00 62.53           C  
ATOM    682  CB  ASP A  86      18.828   3.811  -6.246  1.00 62.53           C  
ATOM    683  O   ASP A  86      16.719   1.883  -4.812  1.00 62.53           O  
ATOM    684  CG  ASP A  86      20.203   3.723  -6.887  1.00 62.53           C  
ATOM    685  OD1 ASP A  86      20.562   2.650  -7.422  1.00 62.53           O  
ATOM    686  OD2 ASP A  86      20.938   4.730  -6.848  1.00 62.53           O  
ATOM    687  N   SER A  87      15.547   3.146  -6.211  1.00 63.72           N  
ATOM    688  CA  SER A  87      14.336   3.096  -5.398  1.00 63.72           C  
ATOM    689  C   SER A  87      13.086   3.244  -6.262  1.00 63.72           C  
ATOM    690  CB  SER A  87      14.359   4.188  -4.332  1.00 63.72           C  
ATOM    691  O   SER A  87      13.133   3.855  -7.332  1.00 63.72           O  
ATOM    692  OG  SER A  87      14.305   5.473  -4.922  1.00 63.72           O  
ATOM    693  N   VAL A  88      12.047   2.545  -5.895  1.00 69.50           N  
ATOM    694  CA  VAL A  88      10.727   2.678  -6.492  1.00 69.50           C  
ATOM    695  C   VAL A  88       9.750   3.248  -5.469  1.00 69.50           C  
ATOM    696  CB  VAL A  88      10.203   1.324  -7.027  1.00 69.50           C  
ATOM    697  O   VAL A  88       9.656   2.754  -4.344  1.00 69.50           O  
ATOM    698  CG1 VAL A  88       8.805   1.476  -7.613  1.00 69.50           C  
ATOM    699  CG2 VAL A  88      11.164   0.761  -8.078  1.00 69.50           C  
ATOM    700  N   THR A  89       9.180   4.414  -5.879  1.00 76.69           N  
ATOM    701  CA  THR A  89       8.188   5.062  -5.023  1.00 76.69           C  
ATOM    702  C   THR A  89       6.777   4.770  -5.520  1.00 76.69           C  
ATOM    703  CB  THR A  89       8.414   6.582  -4.969  1.00 76.69           C  
ATOM    704  O   THR A  89       6.535   4.719  -6.727  1.00 76.69           O  
ATOM    705  CG2 THR A  89       7.422   7.250  -4.016  1.00 76.69           C  
ATOM    706  OG1 THR A  89       9.742   6.852  -4.520  1.00 76.69           O  
ATOM    707  N   ALA A  90       5.898   4.512  -4.535  1.00 81.25           N  
ATOM    708  CA  ALA A  90       4.484   4.328  -4.855  1.00 81.25           C  
ATOM    709  C   ALA A  90       3.609   5.270  -4.031  1.00 81.25           C  
ATOM    710  CB  ALA A  90       4.066   2.879  -4.621  1.00 81.25           C  
ATOM    711  O   ALA A  90       3.705   5.297  -2.801  1.00 81.25           O  
ATOM    712  N   ILE A  91       2.881   6.043  -4.812  1.00 88.12           N  
ATOM    713  CA  ILE A  91       1.844   6.871  -4.207  1.00 88.12           C  
ATOM    714  C   ILE A  91       0.466   6.352  -4.609  1.00 88.12           C  
ATOM    715  CB  ILE A  91       1.996   8.352  -4.609  1.00 88.12           C  
ATOM    716  O   ILE A  91       0.180   6.191  -5.797  1.00 88.12           O  
ATOM    717  CG1 ILE A  91       3.385   8.875  -4.223  1.00 88.12           C  
ATOM    718  CG2 ILE A  91       0.894   9.203  -3.971  1.00 88.12           C  
ATOM    719  CD1 ILE A  91       3.699  10.266  -4.766  1.00 88.12           C  
ATOM    720  N   SER A  92      -0.357   6.094  -3.498  1.00 90.38           N  
ATOM    721  CA  SER A  92      -1.648   5.504  -3.834  1.00 90.38           C  
ATOM    722  C   SER A  92      -2.793   6.277  -3.189  1.00 90.38           C  
ATOM    723  CB  SER A  92      -1.701   4.039  -3.395  1.00 90.38           C  
ATOM    724  O   SER A  92      -2.613   6.910  -2.148  1.00 90.38           O  
ATOM    725  OG  SER A  92      -1.572   3.932  -1.986  1.00 90.38           O  
ATOM    726  N   GLY A  93      -3.789   6.289  -3.922  1.00 94.62           N  
ATOM    727  CA  GLY A  93      -5.086   6.742  -3.443  1.00 94.62           C  
ATOM    728  C   GLY A  93      -6.156   5.672  -3.525  1.00 94.62           C  
ATOM    729  O   GLY A  93      -6.438   5.145  -4.605  1.00 94.62           O  
ATOM    730  N   LEU A  94      -6.820   5.402  -2.283  1.00 95.69           N  
ATOM    731  CA  LEU A  94      -7.781   4.305  -2.260  1.00 95.69           C  
ATOM    732  C   LEU A  94      -9.070   4.723  -1.559  1.00 95.69           C  
ATOM    733  CB  LEU A  94      -7.184   3.080  -1.562  1.00 95.69           C  
ATOM    734  O   LEU A  94      -9.047   5.590  -0.681  1.00 95.69           O  
ATOM    735  CG  LEU A  94      -5.938   2.473  -2.211  1.00 95.69           C  
ATOM    736  CD1 LEU A  94      -4.688   2.852  -1.422  1.00 95.69           C  
ATOM    737  CD2 LEU A  94      -6.070   0.956  -2.311  1.00 95.69           C  
ATOM    738  N   VAL A  95     -10.109   4.137  -2.018  1.00 96.94           N  
ATOM    739  CA  VAL A  95     -11.375   4.152  -1.284  1.00 96.94           C  
ATOM    740  C   VAL A  95     -11.594   2.801  -0.604  1.00 96.94           C  
ATOM    741  CB  VAL A  95     -12.562   4.477  -2.213  1.00 96.94           C  
ATOM    742  O   VAL A  95     -11.531   1.755  -1.253  1.00 96.94           O  
ATOM    743  CG1 VAL A  95     -13.875   4.453  -1.435  1.00 96.94           C  
ATOM    744  CG2 VAL A  95     -12.359   5.836  -2.879  1.00 96.94           C  
ATOM    745  N   ASN A  96     -11.906   2.934   0.697  1.00 96.62           N  
ATOM    746  CA  ASN A  96     -12.000   1.704   1.478  1.00 96.62           C  
ATOM    747  C   ASN A  96     -13.367   1.556   2.131  1.00 96.62           C  
ATOM    748  CB  ASN A  96     -10.898   1.660   2.539  1.00 96.62           C  
ATOM    749  O   ASN A  96     -13.984   2.547   2.521  1.00 96.62           O  
ATOM    750  CG  ASN A  96      -9.508   1.798   1.947  1.00 96.62           C  
ATOM    751  ND2 ASN A  96      -8.820   2.879   2.295  1.00 96.62           N  
ATOM    752  OD1 ASN A  96      -9.055   0.941   1.182  1.00 96.62           O  
ATOM    753  N   VAL A  97     -13.750   0.314   2.180  1.00 96.50           N  
ATOM    754  CA  VAL A  97     -14.953  -0.041   2.928  1.00 96.50           C  
ATOM    755  C   VAL A  97     -14.602  -1.074   3.998  1.00 96.50           C  
ATOM    756  CB  VAL A  97     -16.062  -0.585   1.999  1.00 96.50           C  
ATOM    757  O   VAL A  97     -13.875  -2.031   3.734  1.00 96.50           O  
ATOM    758  CG1 VAL A  97     -17.281  -1.007   2.809  1.00 96.50           C  
ATOM    759  CG2 VAL A  97     -16.438   0.461   0.953  1.00 96.50           C  
ATOM    760  N   TYR A  98     -15.148  -0.816   5.203  1.00 95.44           N  
ATOM    761  CA  TYR A  98     -14.844  -1.682   6.336  1.00 95.44           C  
ATOM    762  C   TYR A  98     -16.125  -2.203   6.980  1.00 95.44           C  
ATOM    763  CB  TYR A  98     -14.000  -0.932   7.375  1.00 95.44           C  
ATOM    764  O   TYR A  98     -17.141  -1.519   6.984  1.00 95.44           O  
ATOM    765  CG  TYR A  98     -12.703  -0.383   6.824  1.00 95.44           C  
ATOM    766  CD1 TYR A  98     -11.523  -1.112   6.918  1.00 95.44           C  
ATOM    767  CD2 TYR A  98     -12.664   0.865   6.215  1.00 95.44           C  
ATOM    768  CE1 TYR A  98     -10.328  -0.610   6.414  1.00 95.44           C  
ATOM    769  CE2 TYR A  98     -11.477   1.378   5.707  1.00 95.44           C  
ATOM    770  OH  TYR A  98      -9.133   1.137   5.312  1.00 95.44           O  
ATOM    771  CZ  TYR A  98     -10.312   0.634   5.812  1.00 95.44           C  
ATOM    772  N   TYR A  99     -15.891  -3.354   7.488  1.00 94.56           N  
ATOM    773  CA  TYR A  99     -16.922  -3.906   8.352  1.00 94.56           C  
ATOM    774  C   TYR A  99     -16.406  -4.105   9.773  1.00 94.56           C  
ATOM    775  CB  TYR A  99     -17.438  -5.238   7.793  1.00 94.56           C  
ATOM    776  O   TYR A  99     -15.453  -4.859   9.984  1.00 94.56           O  
ATOM    777  CG  TYR A  99     -18.578  -5.824   8.578  1.00 94.56           C  
ATOM    778  CD1 TYR A  99     -18.375  -6.898   9.445  1.00 94.56           C  
ATOM    779  CD2 TYR A  99     -19.875  -5.309   8.461  1.00 94.56           C  
ATOM    780  CE1 TYR A  99     -19.438  -7.445  10.172  1.00 94.56           C  
ATOM    781  CE2 TYR A  99     -20.938  -5.848   9.180  1.00 94.56           C  
ATOM    782  OH  TYR A  99     -21.750  -7.449  10.750  1.00 94.56           O  
ATOM    783  CZ  TYR A  99     -20.703  -6.914  10.031  1.00 94.56           C  
ATOM    784  N   ASP A 100     -17.031  -3.434  10.766  1.00 92.06           N  
ATOM    785  CA  ASP A 100     -16.641  -3.541  12.164  1.00 92.06           C  
ATOM    786  C   ASP A 100     -17.500  -4.566  12.898  1.00 92.06           C  
ATOM    787  CB  ASP A 100     -16.750  -2.178  12.852  1.00 92.06           C  
ATOM    788  O   ASP A 100     -18.734  -4.512  12.836  1.00 92.06           O  
ATOM    789  CG  ASP A 100     -15.711  -1.184  12.359  1.00 92.06           C  
ATOM    790  OD1 ASP A 100     -14.742  -1.596  11.688  1.00 92.06           O  
ATOM    791  OD2 ASP A 100     -15.867   0.024  12.641  1.00 92.06           O  
ATOM    792  N   ILE A 101     -16.828  -5.441  13.492  1.00 91.25           N  
ATOM    793  CA  ILE A 101     -17.516  -6.477  14.258  1.00 91.25           C  
ATOM    794  C   ILE A 101     -17.641  -6.043  15.719  1.00 91.25           C  
ATOM    795  CB  ILE A 101     -16.781  -7.832  14.164  1.00 91.25           C  
ATOM    796  O   ILE A 101     -16.625  -5.914  16.422  1.00 91.25           O  
ATOM    797  CG1 ILE A 101     -16.594  -8.234  12.695  1.00 91.25           C  
ATOM    798  CG2 ILE A 101     -17.562  -8.914  14.922  1.00 91.25           C  
ATOM    799  CD1 ILE A 101     -15.453  -9.219  12.469  1.00 91.25           C  
ATOM    800  N   ALA A 102     -18.891  -5.797  16.047  1.00 84.62           N  
ATOM    801  CA  ALA A 102     -19.141  -5.328  17.406  1.00 84.62           C  
ATOM    802  C   ALA A 102     -19.203  -6.500  18.375  1.00 84.62           C  
ATOM    803  CB  ALA A 102     -20.438  -4.527  17.469  1.00 84.62           C  
ATOM    804  O   ALA A 102     -19.891  -7.492  18.141  1.00 84.62           O  
ATOM    805  N   ILE A 103     -18.297  -6.418  19.297  1.00 85.12           N  
ATOM    806  CA  ILE A 103     -18.344  -7.391  20.391  1.00 85.12           C  
ATOM    807  C   ILE A 103     -18.828  -6.711  21.672  1.00 85.12           C  
ATOM    808  CB  ILE A 103     -16.953  -8.031  20.625  1.00 85.12           C  
ATOM    809  O   ILE A 103     -18.281  -5.695  22.094  1.00 85.12           O  
ATOM    810  CG1 ILE A 103     -16.422  -8.648  19.312  1.00 85.12           C  
ATOM    811  CG2 ILE A 103     -17.016  -9.078  21.734  1.00 85.12           C  
ATOM    812  CD1 ILE A 103     -15.000  -9.180  19.422  1.00 85.12           C  
ATOM    813  N   GLU A 104     -19.953  -7.258  22.203  1.00 82.19           N  
ATOM    814  CA  GLU A 104     -20.578  -6.664  23.375  1.00 82.19           C  
ATOM    815  C   GLU A 104     -19.625  -6.699  24.578  1.00 82.19           C  
ATOM    816  CB  GLU A 104     -21.875  -7.391  23.734  1.00 82.19           C  
ATOM    817  O   GLU A 104     -18.922  -7.691  24.781  1.00 82.19           O  
ATOM    818  CG  GLU A 104     -23.016  -7.105  22.750  1.00 82.19           C  
ATOM    819  CD  GLU A 104     -24.344  -7.727  23.188  1.00 82.19           C  
ATOM    820  OE1 GLU A 104     -25.344  -7.547  22.469  1.00 82.19           O  
ATOM    821  OE2 GLU A 104     -24.359  -8.391  24.234  1.00 82.19           O  
ATOM    822  N   ASP A 105     -19.453  -5.480  25.188  1.00 83.00           N  
ATOM    823  CA  ASP A 105     -18.812  -5.324  26.500  1.00 83.00           C  
ATOM    824  C   ASP A 105     -17.297  -5.438  26.391  1.00 83.00           C  
ATOM    825  CB  ASP A 105     -19.359  -6.363  27.484  1.00 83.00           C  
ATOM    826  O   ASP A 105     -16.625  -5.836  27.359  1.00 83.00           O  
ATOM    827  CG  ASP A 105     -20.828  -6.164  27.812  1.00 83.00           C  
ATOM    828  OD1 ASP A 105     -21.266  -5.004  27.953  1.00 83.00           O  
ATOM    829  OD2 ASP A 105     -21.547  -7.176  27.938  1.00 83.00           O  
ATOM    830  N   MET A 106     -16.734  -5.172  25.172  1.00 86.44           N  
ATOM    831  CA  MET A 106     -15.289  -5.172  25.016  1.00 86.44           C  
ATOM    832  C   MET A 106     -14.805  -3.889  24.344  1.00 86.44           C  
ATOM    833  CB  MET A 106     -14.828  -6.387  24.219  1.00 86.44           C  
ATOM    834  O   MET A 106     -15.469  -3.373  23.453  1.00 86.44           O  
ATOM    835  CG  MET A 106     -14.945  -7.703  24.969  1.00 86.44           C  
ATOM    836  SD  MET A 106     -14.141  -9.094  24.078  1.00 86.44           S  
ATOM    837  CE  MET A 106     -12.484  -9.039  24.812  1.00 86.44           C  
ATOM    838  N   PRO A 107     -13.758  -3.357  24.812  1.00 85.44           N  
ATOM    839  CA  PRO A 107     -13.227  -2.137  24.219  1.00 85.44           C  
ATOM    840  C   PRO A 107     -12.508  -2.400  22.891  1.00 85.44           C  
ATOM    841  CB  PRO A 107     -12.250  -1.612  25.266  1.00 85.44           C  
ATOM    842  O   PRO A 107     -12.023  -1.464  22.250  1.00 85.44           O  
ATOM    843  CG  PRO A 107     -11.805  -2.830  26.016  1.00 85.44           C  
ATOM    844  CD  PRO A 107     -12.930  -3.820  26.031  1.00 85.44           C  
ATOM    845  N   ILE A 108     -12.531  -3.598  22.469  1.00 90.50           N  
ATOM    846  CA  ILE A 108     -11.844  -3.984  21.250  1.00 90.50           C  
ATOM    847  C   ILE A 108     -12.867  -4.242  20.141  1.00 90.50           C  
ATOM    848  CB  ILE A 108     -10.961  -5.230  21.453  1.00 90.50           C  
ATOM    849  O   ILE A 108     -13.875  -4.910  20.359  1.00 90.50           O  
ATOM    850  CG1 ILE A 108      -9.883  -4.949  22.516  1.00 90.50           C  
ATOM    851  CG2 ILE A 108     -10.320  -5.680  20.141  1.00 90.50           C  
ATOM    852  CD1 ILE A 108      -9.133  -6.191  22.984  1.00 90.50           C  
ATOM    853  N   THR A 109     -12.508  -3.715  18.891  1.00 93.00           N  
ATOM    854  CA  THR A 109     -13.383  -3.879  17.734  1.00 93.00           C  
ATOM    855  C   THR A 109     -12.617  -4.453  16.562  1.00 93.00           C  
ATOM    856  CB  THR A 109     -14.031  -2.541  17.328  1.00 93.00           C  
ATOM    857  O   THR A 109     -11.836  -3.748  15.914  1.00 93.00           O  
ATOM    858  CG2 THR A 109     -15.086  -2.744  16.250  1.00 93.00           C  
ATOM    859  OG1 THR A 109     -14.656  -1.949  18.484  1.00 93.00           O  
ATOM    860  N   PRO A 110     -12.867  -5.742  16.344  1.00 94.81           N  
ATOM    861  CA  PRO A 110     -12.250  -6.277  15.125  1.00 94.81           C  
ATOM    862  C   PRO A 110     -12.867  -5.711  13.852  1.00 94.81           C  
ATOM    863  CB  PRO A 110     -12.508  -7.785  15.234  1.00 94.81           C  
ATOM    864  O   PRO A 110     -14.055  -5.363  13.836  1.00 94.81           O  
ATOM    865  CG  PRO A 110     -12.875  -8.008  16.672  1.00 94.81           C  
ATOM    866  CD  PRO A 110     -13.508  -6.750  17.203  1.00 94.81           C  
ATOM    867  N   TYR A 111     -11.961  -5.742  12.703  1.00 94.38           N  
ATOM    868  CA  TYR A 111     -12.508  -5.238  11.453  1.00 94.38           C  
ATOM    869  C   TYR A 111     -11.859  -5.938  10.258  1.00 94.38           C  
ATOM    870  CB  TYR A 111     -12.297  -3.725  11.344  1.00 94.38           C  
ATOM    871  O   TYR A 111     -10.766  -6.488  10.375  1.00 94.38           O  
ATOM    872  CG  TYR A 111     -10.852  -3.322  11.156  1.00 94.38           C  
ATOM    873  CD1 TYR A 111     -10.078  -2.898  12.234  1.00 94.38           C  
ATOM    874  CD2 TYR A 111     -10.258  -3.365   9.898  1.00 94.38           C  
ATOM    875  CE1 TYR A 111      -8.750  -2.525  12.070  1.00 94.38           C  
ATOM    876  CE2 TYR A 111      -8.930  -2.994   9.719  1.00 94.38           C  
ATOM    877  OH  TYR A 111      -6.871  -2.207  10.633  1.00 94.38           O  
ATOM    878  CZ  TYR A 111      -8.188  -2.576  10.805  1.00 94.38           C  
ATOM    879  N   ILE A 112     -12.625  -5.934   9.188  1.00 96.69           N  
ATOM    880  CA  ILE A 112     -12.117  -6.336   7.879  1.00 96.69           C  
ATOM    881  C   ILE A 112     -12.508  -5.297   6.828  1.00 96.69           C  
ATOM    882  CB  ILE A 112     -12.641  -7.730   7.473  1.00 96.69           C  
ATOM    883  O   ILE A 112     -13.562  -4.668   6.934  1.00 96.69           O  
ATOM    884  CG1 ILE A 112     -14.180  -7.727   7.422  1.00 96.69           C  
ATOM    885  CG2 ILE A 112     -12.133  -8.805   8.438  1.00 96.69           C  
ATOM    886  CD1 ILE A 112     -14.773  -8.930   6.699  1.00 96.69           C  
ATOM    887  N   GLY A 113     -11.539  -5.125   5.918  1.00 96.06           N  
ATOM    888  CA  GLY A 113     -11.805  -4.102   4.914  1.00 96.06           C  
ATOM    889  C   GLY A 113     -11.203  -4.426   3.562  1.00 96.06           C  
ATOM    890  O   GLY A 113     -10.289  -5.250   3.465  1.00 96.06           O  
ATOM    891  N   VAL A 114     -11.852  -3.797   2.602  1.00 97.50           N  
ATOM    892  CA  VAL A 114     -11.336  -3.896   1.241  1.00 97.50           C  
ATOM    893  C   VAL A 114     -11.297  -2.510   0.602  1.00 97.50           C  
ATOM    894  CB  VAL A 114     -12.180  -4.859   0.379  1.00 97.50           C  
ATOM    895  O   VAL A 114     -12.086  -1.632   0.959  1.00 97.50           O  
ATOM    896  CG1 VAL A 114     -12.109  -6.281   0.928  1.00 97.50           C  
ATOM    897  CG2 VAL A 114     -13.633  -4.379   0.316  1.00 97.50           C  
ATOM    898  N   GLY A 115     -10.336  -2.369  -0.318  1.00 96.62           N  
ATOM    899  CA  GLY A 115     -10.203  -1.078  -0.971  1.00 96.62           C  
ATOM    900  C   GLY A 115      -9.758  -1.185  -2.418  1.00 96.62           C  
ATOM    901  O   GLY A 115      -9.109  -2.162  -2.805  1.00 96.62           O  
ATOM    902  N   VAL A 116     -10.195  -0.147  -3.168  1.00 97.44           N  
ATOM    903  CA  VAL A 116      -9.805  -0.075  -4.570  1.00 97.44           C  
ATOM    904  C   VAL A 116      -9.398   1.355  -4.922  1.00 97.44           C  
ATOM    905  CB  VAL A 116     -10.938  -0.552  -5.504  1.00 97.44           C  
ATOM    906  O   VAL A 116      -9.930   2.314  -4.359  1.00 97.44           O  
ATOM    907  CG1 VAL A 116     -11.250  -2.027  -5.258  1.00 97.44           C  
ATOM    908  CG2 VAL A 116     -12.188   0.305  -5.309  1.00 97.44           C  
ATOM    909  N   GLY A 117      -8.391   1.383  -5.871  1.00 96.00           N  
ATOM    910  CA  GLY A 117      -7.938   2.707  -6.270  1.00 96.00           C  
ATOM    911  C   GLY A 117      -6.859   2.676  -7.336  1.00 96.00           C  
ATOM    912  O   GLY A 117      -6.891   1.832  -8.234  1.00 96.00           O  
ATOM    913  N   ALA A 118      -6.047   3.715  -7.211  1.00 93.56           N  
ATOM    914  CA  ALA A 118      -4.961   3.842  -8.180  1.00 93.56           C  
ATOM    915  C   ALA A 118      -3.635   4.125  -7.484  1.00 93.56           C  
ATOM    916  CB  ALA A 118      -5.277   4.945  -9.188  1.00 93.56           C  
ATOM    917  O   ALA A 118      -3.611   4.660  -6.375  1.00 93.56           O  
ATOM    918  N   ALA A 119      -2.602   3.668  -8.133  1.00 91.31           N  
ATOM    919  CA  ALA A 119      -1.258   3.895  -7.605  1.00 91.31           C  
ATOM    920  C   ALA A 119      -0.359   4.539  -8.656  1.00 91.31           C  
ATOM    921  CB  ALA A 119      -0.648   2.582  -7.117  1.00 91.31           C  
ATOM    922  O   ALA A 119      -0.452   4.215  -9.844  1.00 91.31           O  
ATOM    923  N   TYR A 120       0.291   5.508  -8.281  1.00 88.94           N  
ATOM    924  CA  TYR A 120       1.311   6.176  -9.086  1.00 88.94           C  
ATOM    925  C   TYR A 120       2.699   5.645  -8.750  1.00 88.94           C  
ATOM    926  CB  TYR A 120       1.263   7.691  -8.867  1.00 88.94           C  
ATOM    927  O   TYR A 120       3.223   5.902  -7.664  1.00 88.94           O  
ATOM    928  CG  TYR A 120       1.967   8.477  -9.945  1.00 88.94           C  
ATOM    929  CD1 TYR A 120       3.074   9.266  -9.648  1.00 88.94           C  
ATOM    930  CD2 TYR A 120       1.524   8.438 -11.266  1.00 88.94           C  
ATOM    931  CE1 TYR A 120       3.727  10.000 -10.633  1.00 88.94           C  
ATOM    932  CE2 TYR A 120       2.168   9.164 -12.258  1.00 88.94           C  
ATOM    933  OH  TYR A 120       3.906  10.664 -12.922  1.00 88.94           O  
ATOM    934  CZ  TYR A 120       3.266   9.938 -11.938  1.00 88.94           C  
ATOM    935  N   ILE A 121       3.285   4.895  -9.758  1.00 85.62           N  
ATOM    936  CA  ILE A 121       4.504   4.133  -9.508  1.00 85.62           C  
ATOM    937  C   ILE A 121       5.660   4.738 -10.305  1.00 85.62           C  
ATOM    938  CB  ILE A 121       4.328   2.643  -9.875  1.00 85.62           C  
ATOM    939  O   ILE A 121       5.516   5.043 -11.484  1.00 85.62           O  
ATOM    940  CG1 ILE A 121       3.092   2.066  -9.172  1.00 85.62           C  
ATOM    941  CG2 ILE A 121       5.582   1.845  -9.508  1.00 85.62           C  
ATOM    942  CD1 ILE A 121       3.242   1.928  -7.664  1.00 85.62           C  
ATOM    943  N   SER A 122       6.820   4.926  -9.625  1.00 82.12           N  
ATOM    944  CA  SER A 122       8.000   5.465 -10.289  1.00 82.12           C  
ATOM    945  C   SER A 122       8.688   4.402 -11.141  1.00 82.12           C  
ATOM    946  CB  SER A 122       8.984   6.027  -9.266  1.00 82.12           C  
ATOM    947  O   SER A 122       8.547   3.205 -10.883  1.00 82.12           O  
ATOM    948  OG  SER A 122       9.492   4.992  -8.438  1.00 82.12           O  
ATOM    949  N   THR A 123       9.391   4.848 -12.219  1.00 78.62           N  
ATOM    950  CA  THR A 123      10.055   3.971 -13.172  1.00 78.62           C  
ATOM    951  C   THR A 123      11.172   3.188 -12.492  1.00 78.62           C  
ATOM    952  CB  THR A 123      10.625   4.770 -14.359  1.00 78.62           C  
ATOM    953  O   THR A 123      11.891   3.725 -11.641  1.00 78.62           O  
ATOM    954  CG2 THR A 123      11.664   5.785 -13.891  1.00 78.62           C  
ATOM    955  OG1 THR A 123      11.250   3.865 -15.281  1.00 78.62           O  
ATOM    956  N   PRO A 124      11.172   1.897 -12.773  1.00 70.50           N  
ATOM    957  CA  PRO A 124      12.258   1.064 -12.250  1.00 70.50           C  
ATOM    958  C   PRO A 124      13.562   1.240 -13.031  1.00 70.50           C  
ATOM    959  CB  PRO A 124      11.719  -0.359 -12.406  1.00 70.50           C  
ATOM    960  O   PRO A 124      14.578   0.642 -12.680  1.00 70.50           O  
ATOM    961  CG  PRO A 124      10.773  -0.285 -13.562  1.00 70.50           C  
ATOM    962  CD  PRO A 124      10.156   1.080 -13.586  1.00 70.50           C  
ATOM    963  N   LEU A 125      13.656   2.223 -14.055  1.00 69.56           N  
ATOM    964  CA  LEU A 125      14.805   2.416 -14.938  1.00 69.56           C  
ATOM    965  C   LEU A 125      15.531   3.717 -14.602  1.00 69.56           C  
ATOM    966  CB  LEU A 125      14.367   2.422 -16.406  1.00 69.56           C  
ATOM    967  O   LEU A 125      14.891   4.719 -14.266  1.00 69.56           O  
ATOM    968  CG  LEU A 125      13.688   1.148 -16.906  1.00 69.56           C  
ATOM    969  CD1 LEU A 125      13.117   1.376 -18.312  1.00 69.56           C  
ATOM    970  CD2 LEU A 125      14.672  -0.016 -16.922  1.00 69.56           C  
ATOM    971  N   GLU A 126      16.938   3.697 -14.625  1.00 72.50           N  
ATOM    972  CA  GLU A 126      17.781   4.895 -14.562  1.00 72.50           C  
ATOM    973  C   GLU A 126      18.859   4.871 -15.641  1.00 72.50           C  
ATOM    974  CB  GLU A 126      18.422   5.027 -13.180  1.00 72.50           C  
ATOM    975  O   GLU A 126      19.750   4.027 -15.609  1.00 72.50           O  
ATOM    976  CG  GLU A 126      19.078   6.379 -12.938  1.00 72.50           C  
ATOM    977  CD  GLU A 126      19.359   6.656 -11.469  1.00 72.50           C  
ATOM    978  OE1 GLU A 126      19.812   7.777 -11.133  1.00 72.50           O  
ATOM    979  OE2 GLU A 126      19.125   5.742 -10.641  1.00 72.50           O  
ATOM    980  N   PRO A 127      18.750   5.777 -16.688  1.00 70.56           N  
ATOM    981  CA  PRO A 127      17.781   6.863 -16.844  1.00 70.56           C  
ATOM    982  C   PRO A 127      16.469   6.395 -17.438  1.00 70.56           C  
ATOM    983  CB  PRO A 127      18.500   7.836 -17.781  1.00 70.56           C  
ATOM    984  O   PRO A 127      16.406   5.316 -18.031  1.00 70.56           O  
ATOM    985  CG  PRO A 127      19.422   6.977 -18.594  1.00 70.56           C  
ATOM    986  CD  PRO A 127      19.812   5.789 -17.766  1.00 70.56           C  
ATOM    987  N   ALA A 128      15.336   7.121 -17.109  1.00 72.06           N  
ATOM    988  CA  ALA A 128      14.016   6.805 -17.641  1.00 72.06           C  
ATOM    989  C   ALA A 128      14.031   6.836 -19.172  1.00 72.06           C  
ATOM    990  CB  ALA A 128      12.969   7.781 -17.109  1.00 72.06           C  
ATOM    991  O   ALA A 128      14.789   7.602 -19.781  1.00 72.06           O  
ATOM    992  N   VAL A 129      13.414   5.914 -19.750  1.00 77.62           N  
ATOM    993  CA  VAL A 129      13.258   5.883 -21.203  1.00 77.62           C  
ATOM    994  C   VAL A 129      12.055   6.730 -21.609  1.00 77.62           C  
ATOM    995  CB  VAL A 129      13.094   4.438 -21.734  1.00 77.62           C  
ATOM    996  O   VAL A 129      10.969   6.594 -21.047  1.00 77.62           O  
ATOM    997  CG1 VAL A 129      12.891   4.430 -23.234  1.00 77.62           C  
ATOM    998  CG2 VAL A 129      14.312   3.594 -21.344  1.00 77.62           C  
ATOM    999  N   ASN A 130      12.266   7.664 -22.578  1.00 78.06           N  
ATOM   1000  CA  ASN A 130      11.219   8.531 -23.094  1.00 78.06           C  
ATOM   1001  C   ASN A 130      10.648   9.438 -22.016  1.00 78.06           C  
ATOM   1002  CB  ASN A 130      10.102   7.707 -23.734  1.00 78.06           C  
ATOM   1003  O   ASN A 130       9.445   9.719 -22.000  1.00 78.06           O  
ATOM   1004  CG  ASN A 130      10.445   7.258 -25.141  1.00 78.06           C  
ATOM   1005  ND2 ASN A 130       9.703   6.285 -25.656  1.00 78.06           N  
ATOM   1006  OD1 ASN A 130      11.375   7.781 -25.766  1.00 78.06           O  
ATOM   1007  N   ASP A 131      11.352   9.695 -20.984  1.00 77.38           N  
ATOM   1008  CA  ASP A 131      10.992  10.617 -19.906  1.00 77.38           C  
ATOM   1009  C   ASP A 131       9.836  10.070 -19.078  1.00 77.38           C  
ATOM   1010  CB  ASP A 131      10.633  11.992 -20.469  1.00 77.38           C  
ATOM   1011  O   ASP A 131       9.062  10.836 -18.500  1.00 77.38           O  
ATOM   1012  CG  ASP A 131      11.844  12.758 -21.000  1.00 77.38           C  
ATOM   1013  OD1 ASP A 131      12.930  12.664 -20.391  1.00 77.38           O  
ATOM   1014  OD2 ASP A 131      11.703  13.453 -22.016  1.00 77.38           O  
ATOM   1015  N   GLN A 132       9.625   8.695 -19.125  1.00 79.44           N  
ATOM   1016  CA  GLN A 132       8.602   8.055 -18.312  1.00 79.44           C  
ATOM   1017  C   GLN A 132       9.062   7.898 -16.875  1.00 79.44           C  
ATOM   1018  CB  GLN A 132       8.234   6.688 -18.906  1.00 79.44           C  
ATOM   1019  O   GLN A 132       9.523   6.824 -16.469  1.00 79.44           O  
ATOM   1020  CG  GLN A 132       7.582   6.766 -20.281  1.00 79.44           C  
ATOM   1021  CD  GLN A 132       7.133   5.410 -20.781  1.00 79.44           C  
ATOM   1022  NE2 GLN A 132       5.844   5.285 -21.078  1.00 79.44           N  
ATOM   1023  OE1 GLN A 132       7.938   4.480 -20.922  1.00 79.44           O  
ATOM   1024  N   LYS A 133       8.820   8.922 -16.062  1.00 81.75           N  
ATOM   1025  CA  LYS A 133       9.320   8.953 -14.695  1.00 81.75           C  
ATOM   1026  C   LYS A 133       8.367   8.250 -13.742  1.00 81.75           C  
ATOM   1027  CB  LYS A 133       9.547  10.398 -14.242  1.00 81.75           C  
ATOM   1028  O   LYS A 133       8.789   7.688 -12.734  1.00 81.75           O  
ATOM   1029  CG  LYS A 133      10.656  11.117 -15.008  1.00 81.75           C  
ATOM   1030  CD  LYS A 133      10.891  12.516 -14.453  1.00 81.75           C  
ATOM   1031  CE  LYS A 133      11.984  13.250 -15.227  1.00 81.75           C  
ATOM   1032  NZ  LYS A 133      12.211  14.625 -14.688  1.00 81.75           N  
ATOM   1033  N   SER A 134       7.039   8.203 -14.148  1.00 84.38           N  
ATOM   1034  CA  SER A 134       6.039   7.531 -13.328  1.00 84.38           C  
ATOM   1035  C   SER A 134       4.812   7.148 -14.148  1.00 84.38           C  
ATOM   1036  CB  SER A 134       5.621   8.414 -12.156  1.00 84.38           C  
ATOM   1037  O   SER A 134       4.484   7.820 -15.125  1.00 84.38           O  
ATOM   1038  OG  SER A 134       6.742   8.766 -11.359  1.00 84.38           O  
ATOM   1039  N   LYS A 135       4.156   6.102 -13.734  1.00 88.31           N  
ATOM   1040  CA  LYS A 135       2.939   5.672 -14.414  1.00 88.31           C  
ATOM   1041  C   LYS A 135       1.883   5.215 -13.414  1.00 88.31           C  
ATOM   1042  CB  LYS A 135       3.244   4.543 -15.406  1.00 88.31           C  
ATOM   1043  O   LYS A 135       2.213   4.793 -12.305  1.00 88.31           O  
ATOM   1044  CG  LYS A 135       4.070   4.980 -16.609  1.00 88.31           C  
ATOM   1045  CD  LYS A 135       3.219   5.723 -17.625  1.00 88.31           C  
ATOM   1046  CE  LYS A 135       3.986   5.973 -18.922  1.00 88.31           C  
ATOM   1047  NZ  LYS A 135       3.160   6.711 -19.922  1.00 88.31           N  
ATOM   1048  N   PHE A 136       0.623   5.297 -13.938  1.00 90.25           N  
ATOM   1049  CA  PHE A 136      -0.509   4.906 -13.102  1.00 90.25           C  
ATOM   1050  C   PHE A 136      -0.833   3.428 -13.281  1.00 90.25           C  
ATOM   1051  CB  PHE A 136      -1.739   5.758 -13.430  1.00 90.25           C  
ATOM   1052  O   PHE A 136      -0.656   2.879 -14.375  1.00 90.25           O  
ATOM   1053  CG  PHE A 136      -1.734   7.109 -12.773  1.00 90.25           C  
ATOM   1054  CD1 PHE A 136      -2.107   7.254 -11.438  1.00 90.25           C  
ATOM   1055  CD2 PHE A 136      -1.358   8.242 -13.484  1.00 90.25           C  
ATOM   1056  CE1 PHE A 136      -2.104   8.508 -10.828  1.00 90.25           C  
ATOM   1057  CE2 PHE A 136      -1.353   9.492 -12.883  1.00 90.25           C  
ATOM   1058  CZ  PHE A 136      -1.727   9.625 -11.555  1.00 90.25           C  
ATOM   1059  N   GLY A 137      -1.224   2.863 -12.133  1.00 90.75           N  
ATOM   1060  CA  GLY A 137      -1.767   1.514 -12.125  1.00 90.75           C  
ATOM   1061  C   GLY A 137      -2.977   1.362 -11.227  1.00 90.75           C  
ATOM   1062  O   GLY A 137      -3.258   2.236 -10.406  1.00 90.75           O  
ATOM   1063  N   PHE A 138      -3.664   0.324 -11.594  1.00 93.69           N  
ATOM   1064  CA  PHE A 138      -4.781  -0.035 -10.727  1.00 93.69           C  
ATOM   1065  C   PHE A 138      -4.277  -0.602  -9.398  1.00 93.69           C  
ATOM   1066  CB  PHE A 138      -5.695  -1.051 -11.414  1.00 93.69           C  
ATOM   1067  O   PHE A 138      -3.281  -1.327  -9.367  1.00 93.69           O  
ATOM   1068  CG  PHE A 138      -6.828  -1.533 -10.547  1.00 93.69           C  
ATOM   1069  CD1 PHE A 138      -6.719  -2.715  -9.828  1.00 93.69           C  
ATOM   1070  CD2 PHE A 138      -8.008  -0.803 -10.461  1.00 93.69           C  
ATOM   1071  CE1 PHE A 138      -7.766  -3.164  -9.031  1.00 93.69           C  
ATOM   1072  CE2 PHE A 138      -9.055  -1.245  -9.664  1.00 93.69           C  
ATOM   1073  CZ  PHE A 138      -8.938  -2.426  -8.945  1.00 93.69           C  
ATOM   1074  N   ALA A 139      -5.039  -0.208  -8.297  1.00 94.00           N  
ATOM   1075  CA  ALA A 139      -4.590  -0.671  -6.988  1.00 94.00           C  
ATOM   1076  C   ALA A 139      -5.750  -1.244  -6.180  1.00 94.00           C  
ATOM   1077  CB  ALA A 139      -3.924   0.469  -6.219  1.00 94.00           C  
ATOM   1078  O   ALA A 139      -6.895  -0.808  -6.328  1.00 94.00           O  
ATOM   1079  N   GLY A 140      -5.406  -2.275  -5.488  1.00 94.44           N  
ATOM   1080  CA  GLY A 140      -6.336  -2.877  -4.543  1.00 94.44           C  
ATOM   1081  C   GLY A 140      -5.676  -3.295  -3.240  1.00 94.44           C  
ATOM   1082  O   GLY A 140      -4.453  -3.432  -3.176  1.00 94.44           O  
ATOM   1083  N   GLN A 141      -6.660  -3.328  -2.221  1.00 94.56           N  
ATOM   1084  CA  GLN A 141      -6.098  -3.748  -0.941  1.00 94.56           C  
ATOM   1085  C   GLN A 141      -7.156  -4.414  -0.066  1.00 94.56           C  
ATOM   1086  CB  GLN A 141      -5.484  -2.555  -0.207  1.00 94.56           C  
ATOM   1087  O   GLN A 141      -8.352  -4.211  -0.269  1.00 94.56           O  
ATOM   1088  CG  GLN A 141      -6.516  -1.562   0.320  1.00 94.56           C  
ATOM   1089  CD  GLN A 141      -5.887  -0.435   1.119  1.00 94.56           C  
ATOM   1090  NE2 GLN A 141      -6.023  -0.496   2.439  1.00 94.56           N  
ATOM   1091  OE1 GLN A 141      -5.285   0.482   0.554  1.00 94.56           O  
ATOM   1092  N   VAL A 142      -6.633  -5.344   0.794  1.00 95.75           N  
ATOM   1093  CA  VAL A 142      -7.457  -5.953   1.832  1.00 95.75           C  
ATOM   1094  C   VAL A 142      -6.805  -5.750   3.197  1.00 95.75           C  
ATOM   1095  CB  VAL A 142      -7.684  -7.457   1.567  1.00 95.75           C  
ATOM   1096  O   VAL A 142      -5.578  -5.746   3.312  1.00 95.75           O  
ATOM   1097  CG1 VAL A 142      -8.477  -7.668   0.278  1.00 95.75           C  
ATOM   1098  CG2 VAL A 142      -6.344  -8.195   1.503  1.00 95.75           C  
ATOM   1099  N   LYS A 143      -7.699  -5.496   4.273  1.00 94.75           N  
ATOM   1100  CA  LYS A 143      -7.215  -5.191   5.617  1.00 94.75           C  
ATOM   1101  C   LYS A 143      -8.016  -5.949   6.676  1.00 94.75           C  
ATOM   1102  CB  LYS A 143      -7.277  -3.688   5.887  1.00 94.75           C  
ATOM   1103  O   LYS A 143      -9.219  -6.160   6.516  1.00 94.75           O  
ATOM   1104  CG  LYS A 143      -6.434  -2.852   4.938  1.00 94.75           C  
ATOM   1105  CD  LYS A 143      -6.602  -1.362   5.203  1.00 94.75           C  
ATOM   1106  CE  LYS A 143      -5.676  -0.528   4.328  1.00 94.75           C  
ATOM   1107  NZ  LYS A 143      -5.809   0.932   4.613  1.00 94.75           N  
ATOM   1108  N   ALA A 144      -7.285  -6.355   7.621  1.00 96.06           N  
ATOM   1109  CA  ALA A 144      -7.922  -6.945   8.797  1.00 96.06           C  
ATOM   1110  C   ALA A 144      -7.145  -6.617  10.070  1.00 96.06           C  
ATOM   1111  CB  ALA A 144      -8.055  -8.461   8.633  1.00 96.06           C  
ATOM   1112  O   ALA A 144      -5.910  -6.637  10.070  1.00 96.06           O  
ATOM   1113  N   GLY A 145      -7.984  -6.277  11.141  1.00 95.00           N  
ATOM   1114  CA  GLY A 145      -7.320  -5.918  12.383  1.00 95.00           C  
ATOM   1115  C   GLY A 145      -8.289  -5.641  13.516  1.00 95.00           C  
ATOM   1116  O   GLY A 145      -9.438  -6.086  13.484  1.00 95.00           O  
ATOM   1117  N   VAL A 146      -7.676  -5.023  14.500  1.00 94.50           N  
ATOM   1118  CA  VAL A 146      -8.492  -4.730  15.680  1.00 94.50           C  
ATOM   1119  C   VAL A 146      -8.312  -3.270  16.078  1.00 94.50           C  
ATOM   1120  CB  VAL A 146      -8.125  -5.660  16.859  1.00 94.50           C  
ATOM   1121  O   VAL A 146      -7.242  -2.691  15.883  1.00 94.50           O  
ATOM   1122  CG1 VAL A 146      -8.453  -7.113  16.531  1.00 94.50           C  
ATOM   1123  CG2 VAL A 146      -6.652  -5.508  17.219  1.00 94.50           C  
ATOM   1124  N   SER A 147      -9.406  -2.611  16.578  1.00 92.94           N  
ATOM   1125  CA  SER A 147      -9.375  -1.249  17.094  1.00 92.94           C  
ATOM   1126  C   SER A 147      -9.641  -1.223  18.594  1.00 92.94           C  
ATOM   1127  CB  SER A 147     -10.391  -0.373  16.375  1.00 92.94           C  
ATOM   1128  O   SER A 147     -10.469  -1.987  19.094  1.00 92.94           O  
ATOM   1129  OG  SER A 147     -10.117  -0.329  14.977  1.00 92.94           O  
ATOM   1130  N   TYR A 148      -8.875  -0.433  19.281  1.00 91.81           N  
ATOM   1131  CA  TYR A 148      -9.031  -0.281  20.719  1.00 91.81           C  
ATOM   1132  C   TYR A 148      -9.508   1.125  21.062  1.00 91.81           C  
ATOM   1133  CB  TYR A 148      -7.719  -0.587  21.438  1.00 91.81           C  
ATOM   1134  O   TYR A 148      -8.883   2.111  20.672  1.00 91.81           O  
ATOM   1135  CG  TYR A 148      -7.824  -0.525  22.938  1.00 91.81           C  
ATOM   1136  CD1 TYR A 148      -7.328   0.566  23.656  1.00 91.81           C  
ATOM   1137  CD2 TYR A 148      -8.422  -1.558  23.656  1.00 91.81           C  
ATOM   1138  CE1 TYR A 148      -7.422   0.627  25.047  1.00 91.81           C  
ATOM   1139  CE2 TYR A 148      -8.523  -1.508  25.047  1.00 91.81           C  
ATOM   1140  OH  TYR A 148      -8.109  -0.358  27.094  1.00 91.81           O  
ATOM   1141  CZ  TYR A 148      -8.016  -0.413  25.719  1.00 91.81           C  
ATOM   1142  N   ASP A 149     -10.625   1.216  21.797  1.00 90.12           N  
ATOM   1143  CA  ASP A 149     -11.188   2.496  22.203  1.00 90.12           C  
ATOM   1144  C   ASP A 149     -10.445   3.059  23.422  1.00 90.12           C  
ATOM   1145  CB  ASP A 149     -12.680   2.348  22.531  1.00 90.12           C  
ATOM   1146  O   ASP A 149     -10.609   2.572  24.531  1.00 90.12           O  
ATOM   1147  CG  ASP A 149     -13.508   1.917  21.328  1.00 90.12           C  
ATOM   1148  OD1 ASP A 149     -13.141   2.254  20.188  1.00 90.12           O  
ATOM   1149  OD2 ASP A 149     -14.531   1.237  21.531  1.00 90.12           O  
ATOM   1150  N   VAL A 150      -9.516   3.975  23.234  1.00 88.94           N  
ATOM   1151  CA  VAL A 150      -8.773   4.602  24.328  1.00 88.94           C  
ATOM   1152  C   VAL A 150      -9.664   5.613  25.047  1.00 88.94           C  
ATOM   1153  CB  VAL A 150      -7.484   5.289  23.812  1.00 88.94           C  
ATOM   1154  O   VAL A 150      -9.820   5.555  26.266  1.00 88.94           O  
ATOM   1155  CG1 VAL A 150      -6.734   5.945  24.969  1.00 88.94           C  
ATOM   1156  CG2 VAL A 150      -6.590   4.281  23.094  1.00 88.94           C  
ATOM   1157  N   THR A 151     -10.250   6.473  24.281  1.00 87.81           N  
ATOM   1158  CA  THR A 151     -11.281   7.430  24.672  1.00 87.81           C  
ATOM   1159  C   THR A 151     -12.445   7.398  23.688  1.00 87.81           C  
ATOM   1160  CB  THR A 151     -10.711   8.859  24.750  1.00 87.81           C  
ATOM   1161  O   THR A 151     -12.359   6.785  22.625  1.00 87.81           O  
ATOM   1162  CG2 THR A 151      -9.531   8.930  25.719  1.00 87.81           C  
ATOM   1163  OG1 THR A 151     -10.281   9.266  23.453  1.00 87.81           O  
ATOM   1164  N   PRO A 152     -13.695   7.961  24.125  1.00 84.06           N  
ATOM   1165  CA  PRO A 152     -14.828   7.949  23.188  1.00 84.06           C  
ATOM   1166  C   PRO A 152     -14.492   8.609  21.844  1.00 84.06           C  
ATOM   1167  CB  PRO A 152     -15.906   8.742  23.922  1.00 84.06           C  
ATOM   1168  O   PRO A 152     -15.125   8.305  20.828  1.00 84.06           O  
ATOM   1169  CG  PRO A 152     -15.586   8.555  25.375  1.00 84.06           C  
ATOM   1170  CD  PRO A 152     -14.094   8.500  25.531  1.00 84.06           C  
ATOM   1171  N   GLU A 153     -13.375   9.352  21.688  1.00 86.06           N  
ATOM   1172  CA  GLU A 153     -13.062  10.109  20.484  1.00 86.06           C  
ATOM   1173  C   GLU A 153     -11.805   9.570  19.812  1.00 86.06           C  
ATOM   1174  CB  GLU A 153     -12.891  11.594  20.812  1.00 86.06           C  
ATOM   1175  O   GLU A 153     -11.586   9.789  18.609  1.00 86.06           O  
ATOM   1176  CG  GLU A 153     -14.172  12.281  21.234  1.00 86.06           C  
ATOM   1177  CD  GLU A 153     -14.508  12.062  22.703  1.00 86.06           C  
ATOM   1178  OE1 GLU A 153     -15.617  12.445  23.141  1.00 86.06           O  
ATOM   1179  OE2 GLU A 153     -13.648  11.500  23.422  1.00 86.06           O  
ATOM   1180  N   VAL A 154     -10.953   8.789  20.625  1.00 87.75           N  
ATOM   1181  CA  VAL A 154      -9.672   8.328  20.094  1.00 87.75           C  
ATOM   1182  C   VAL A 154      -9.617   6.805  20.125  1.00 87.75           C  
ATOM   1183  CB  VAL A 154      -8.484   8.914  20.891  1.00 87.75           C  
ATOM   1184  O   VAL A 154      -9.875   6.184  21.156  1.00 87.75           O  
ATOM   1185  CG1 VAL A 154      -7.160   8.367  20.375  1.00 87.75           C  
ATOM   1186  CG2 VAL A 154      -8.500  10.445  20.828  1.00 87.75           C  
ATOM   1187  N   LYS A 155      -9.234   6.289  18.953  1.00 91.50           N  
ATOM   1188  CA  LYS A 155      -9.086   4.844  18.812  1.00 91.50           C  
ATOM   1189  C   LYS A 155      -7.707   4.484  18.266  1.00 91.50           C  
ATOM   1190  CB  LYS A 155     -10.172   4.273  17.906  1.00 91.50           C  
ATOM   1191  O   LYS A 155      -7.195   5.148  17.359  1.00 91.50           O  
ATOM   1192  CG  LYS A 155     -11.586   4.461  18.422  1.00 91.50           C  
ATOM   1193  CD  LYS A 155     -12.625   3.875  17.484  1.00 91.50           C  
ATOM   1194  CE  LYS A 155     -14.039   4.082  18.000  1.00 91.50           C  
ATOM   1195  NZ  LYS A 155     -15.039   3.320  17.188  1.00 91.50           N  
ATOM   1196  N   LEU A 156      -7.172   3.479  18.875  1.00 92.75           N  
ATOM   1197  CA  LEU A 156      -5.953   2.893  18.328  1.00 92.75           C  
ATOM   1198  C   LEU A 156      -6.266   1.623  17.547  1.00 92.75           C  
ATOM   1199  CB  LEU A 156      -4.957   2.584  19.453  1.00 92.75           C  
ATOM   1200  O   LEU A 156      -7.172   0.870  17.906  1.00 92.75           O  
ATOM   1201  CG  LEU A 156      -4.469   3.777  20.281  1.00 92.75           C  
ATOM   1202  CD1 LEU A 156      -3.576   3.305  21.422  1.00 92.75           C  
ATOM   1203  CD2 LEU A 156      -3.730   4.773  19.391  1.00 92.75           C  
ATOM   1204  N   TYR A 157      -5.484   1.484  16.438  1.00 92.94           N  
ATOM   1205  CA  TYR A 157      -5.754   0.271  15.672  1.00 92.94           C  
ATOM   1206  C   TYR A 157      -4.457  -0.377  15.203  1.00 92.94           C  
ATOM   1207  CB  TYR A 157      -6.648   0.582  14.469  1.00 92.94           C  
ATOM   1208  O   TYR A 157      -3.430   0.293  15.078  1.00 92.94           O  
ATOM   1209  CG  TYR A 157      -5.977   1.420  13.414  1.00 92.94           C  
ATOM   1210  CD1 TYR A 157      -5.992   2.811  13.477  1.00 92.94           C  
ATOM   1211  CD2 TYR A 157      -5.320   0.823  12.336  1.00 92.94           C  
ATOM   1212  CE1 TYR A 157      -5.375   3.588  12.508  1.00 92.94           C  
ATOM   1213  CE2 TYR A 157      -4.699   1.590  11.359  1.00 92.94           C  
ATOM   1214  OH  TYR A 157      -4.117   3.732  10.484  1.00 92.94           O  
ATOM   1215  CZ  TYR A 157      -4.730   2.969  11.453  1.00 92.94           C  
ATOM   1216  N   ALA A 158      -4.598  -1.657  15.055  1.00 93.69           N  
ATOM   1217  CA  ALA A 158      -3.512  -2.473  14.516  1.00 93.69           C  
ATOM   1218  C   ALA A 158      -4.051  -3.619  13.664  1.00 93.69           C  
ATOM   1219  CB  ALA A 158      -2.648  -3.020  15.656  1.00 93.69           C  
ATOM   1220  O   ALA A 158      -5.094  -4.199  13.984  1.00 93.69           O  
ATOM   1221  N   GLY A 159      -3.332  -3.840  12.523  1.00 92.62           N  
ATOM   1222  CA  GLY A 159      -3.820  -4.906  11.664  1.00 92.62           C  
ATOM   1223  C   GLY A 159      -2.854  -5.266  10.547  1.00 92.62           C  
ATOM   1224  O   GLY A 159      -1.728  -4.762  10.516  1.00 92.62           O  
ATOM   1225  N   ALA A 160      -3.340  -6.277   9.852  1.00 91.75           N  
ATOM   1226  CA  ALA A 160      -2.592  -6.730   8.680  1.00 91.75           C  
ATOM   1227  C   ALA A 160      -3.203  -6.180   7.395  1.00 91.75           C  
ATOM   1228  CB  ALA A 160      -2.547  -8.250   8.633  1.00 91.75           C  
ATOM   1229  O   ALA A 160      -4.410  -5.930   7.328  1.00 91.75           O  
ATOM   1230  N   ARG A 161      -2.299  -5.961   6.422  1.00 89.88           N  
ATOM   1231  CA  ARG A 161      -2.758  -5.406   5.152  1.00 89.88           C  
ATOM   1232  C   ARG A 161      -2.033  -6.051   3.979  1.00 89.88           C  
ATOM   1233  CB  ARG A 161      -2.553  -3.889   5.125  1.00 89.88           C  
ATOM   1234  O   ARG A 161      -0.830  -6.309   4.047  1.00 89.88           O  
ATOM   1235  CG  ARG A 161      -2.705  -3.273   3.742  1.00 89.88           C  
ATOM   1236  CD  ARG A 161      -2.352  -1.792   3.742  1.00 89.88           C  
ATOM   1237  NE  ARG A 161      -2.529  -1.195   2.422  1.00 89.88           N  
ATOM   1238  NH1 ARG A 161      -1.543   0.820   2.973  1.00 89.88           N  
ATOM   1239  NH2 ARG A 161      -2.350   0.475   0.856  1.00 89.88           N  
ATOM   1240  CZ  ARG A 161      -2.141   0.032   2.086  1.00 89.88           C  
ATOM   1241  N   TYR A 162      -2.832  -6.332   2.990  1.00 89.94           N  
ATOM   1242  CA  TYR A 162      -2.289  -6.695   1.686  1.00 89.94           C  
ATOM   1243  C   TYR A 162      -2.627  -5.637   0.641  1.00 89.94           C  
ATOM   1244  CB  TYR A 162      -2.824  -8.055   1.240  1.00 89.94           C  
ATOM   1245  O   TYR A 162      -3.793  -5.273   0.471  1.00 89.94           O  
ATOM   1246  CG  TYR A 162      -2.363  -8.469  -0.136  1.00 89.94           C  
ATOM   1247  CD1 TYR A 162      -3.180  -8.281  -1.251  1.00 89.94           C  
ATOM   1248  CD2 TYR A 162      -1.114  -9.055  -0.326  1.00 89.94           C  
ATOM   1249  CE1 TYR A 162      -2.760  -8.664  -2.521  1.00 89.94           C  
ATOM   1250  CE2 TYR A 162      -0.685  -9.438  -1.592  1.00 89.94           C  
ATOM   1251  OH  TYR A 162      -1.093  -9.617  -3.938  1.00 89.94           O  
ATOM   1252  CZ  TYR A 162      -1.513  -9.234  -2.682  1.00 89.94           C  
ATOM   1253  N   PHE A 163      -1.592  -5.199  -0.082  1.00 89.56           N  
ATOM   1254  CA  PHE A 163      -1.738  -4.184  -1.115  1.00 89.56           C  
ATOM   1255  C   PHE A 163      -1.139  -4.656  -2.434  1.00 89.56           C  
ATOM   1256  CB  PHE A 163      -1.074  -2.873  -0.678  1.00 89.56           C  
ATOM   1257  O   PHE A 163      -0.043  -5.223  -2.455  1.00 89.56           O  
ATOM   1258  CG  PHE A 163      -1.073  -1.808  -1.742  1.00 89.56           C  
ATOM   1259  CD1 PHE A 163       0.008  -1.667  -2.604  1.00 89.56           C  
ATOM   1260  CD2 PHE A 163      -2.154  -0.948  -1.882  1.00 89.56           C  
ATOM   1261  CE1 PHE A 163       0.012  -0.683  -3.590  1.00 89.56           C  
ATOM   1262  CE2 PHE A 163      -2.158   0.038  -2.865  1.00 89.56           C  
ATOM   1263  CZ  PHE A 163      -1.073   0.169  -3.717  1.00 89.56           C  
ATOM   1264  N   GLY A 164      -1.911  -4.359  -3.475  1.00 88.88           N  
ATOM   1265  CA  GLY A 164      -1.413  -4.695  -4.797  1.00 88.88           C  
ATOM   1266  C   GLY A 164      -1.770  -3.664  -5.852  1.00 88.88           C  
ATOM   1267  O   GLY A 164      -2.824  -3.029  -5.773  1.00 88.88           O  
ATOM   1268  N   SER A 165      -0.805  -3.537  -6.801  1.00 89.62           N  
ATOM   1269  CA  SER A 165      -1.060  -2.678  -7.953  1.00 89.62           C  
ATOM   1270  C   SER A 165      -0.542  -3.309  -9.242  1.00 89.62           C  
ATOM   1271  CB  SER A 165      -0.413  -1.307  -7.750  1.00 89.62           C  
ATOM   1272  O   SER A 165       0.499  -3.969  -9.242  1.00 89.62           O  
ATOM   1273  OG  SER A 165      -0.529  -0.519  -8.922  1.00 89.62           O  
ATOM   1274  N   TYR A 166      -1.387  -3.152 -10.320  1.00 88.12           N  
ATOM   1275  CA  TYR A 166      -0.997  -3.691 -11.625  1.00 88.12           C  
ATOM   1276  C   TYR A 166      -1.378  -2.734 -12.742  1.00 88.12           C  
ATOM   1277  CB  TYR A 166      -1.648  -5.059 -11.859  1.00 88.12           C  
ATOM   1278  O   TYR A 166      -2.273  -1.901 -12.586  1.00 88.12           O  
ATOM   1279  CG  TYR A 166      -3.129  -4.984 -12.141  1.00 88.12           C  
ATOM   1280  CD1 TYR A 166      -4.059  -5.023 -11.102  1.00 88.12           C  
ATOM   1281  CD2 TYR A 166      -3.602  -4.875 -13.445  1.00 88.12           C  
ATOM   1282  CE1 TYR A 166      -5.426  -4.957 -11.359  1.00 88.12           C  
ATOM   1283  CE2 TYR A 166      -4.965  -4.809 -13.711  1.00 88.12           C  
ATOM   1284  OH  TYR A 166      -7.219  -4.781 -12.922  1.00 88.12           O  
ATOM   1285  CZ  TYR A 166      -5.867  -4.848 -12.664  1.00 88.12           C  
ATOM   1286  N   GLY A 167      -0.626  -2.779 -13.812  1.00 85.25           N  
ATOM   1287  CA  GLY A 167      -1.010  -1.979 -14.961  1.00 85.25           C  
ATOM   1288  C   GLY A 167      -0.014  -0.880 -15.281  1.00 85.25           C  
ATOM   1289  O   GLY A 167      -0.098  -0.250 -16.344  1.00 85.25           O  
ATOM   1290  N   ALA A 168       0.956  -0.728 -14.398  1.00 86.12           N  
ATOM   1291  CA  ALA A 168       2.018   0.227 -14.703  1.00 86.12           C  
ATOM   1292  C   ALA A 168       3.057  -0.388 -15.633  1.00 86.12           C  
ATOM   1293  CB  ALA A 168       2.682   0.711 -13.414  1.00 86.12           C  
ATOM   1294  O   ALA A 168       3.652  -1.421 -15.320  1.00 86.12           O  
ATOM   1295  N   ASN A 169       3.154   0.201 -16.875  1.00 86.62           N  
ATOM   1296  CA  ASN A 169       4.125  -0.304 -17.844  1.00 86.62           C  
ATOM   1297  C   ASN A 169       5.039   0.806 -18.344  1.00 86.62           C  
ATOM   1298  CB  ASN A 169       3.412  -0.981 -19.016  1.00 86.62           C  
ATOM   1299  O   ASN A 169       4.605   1.945 -18.531  1.00 86.62           O  
ATOM   1300  CG  ASN A 169       2.369  -0.088 -19.656  1.00 86.62           C  
ATOM   1301  ND2 ASN A 169       1.100  -0.425 -19.469  1.00 86.62           N  
ATOM   1302  OD1 ASN A 169       2.703   0.896 -20.328  1.00 86.62           O  
ATOM   1303  N   PHE A 170       6.320   0.421 -18.500  1.00 84.44           N  
ATOM   1304  CA  PHE A 170       7.336   1.377 -18.938  1.00 84.44           C  
ATOM   1305  C   PHE A 170       8.023   0.899 -20.203  1.00 84.44           C  
ATOM   1306  CB  PHE A 170       8.375   1.597 -17.828  1.00 84.44           C  
ATOM   1307  O   PHE A 170       8.164  -0.305 -20.422  1.00 84.44           O  
ATOM   1308  CG  PHE A 170       7.801   2.172 -16.562  1.00 84.44           C  
ATOM   1309  CD1 PHE A 170       7.762   3.545 -16.359  1.00 84.44           C  
ATOM   1310  CD2 PHE A 170       7.297   1.337 -15.570  1.00 84.44           C  
ATOM   1311  CE1 PHE A 170       7.230   4.082 -15.188  1.00 84.44           C  
ATOM   1312  CE2 PHE A 170       6.766   1.864 -14.398  1.00 84.44           C  
ATOM   1313  CZ  PHE A 170       6.734   3.236 -14.203  1.00 84.44           C  
ATOM   1314  N   ASP A 171       8.336   1.918 -21.016  1.00 84.62           N  
ATOM   1315  CA  ASP A 171       9.016   1.610 -22.266  1.00 84.62           C  
ATOM   1316  C   ASP A 171      10.477   1.226 -22.016  1.00 84.62           C  
ATOM   1317  CB  ASP A 171       8.945   2.801 -23.219  1.00 84.62           C  
ATOM   1318  O   ASP A 171      11.070   1.646 -21.031  1.00 84.62           O  
ATOM   1319  CG  ASP A 171       7.531   3.115 -23.672  1.00 84.62           C  
ATOM   1320  OD1 ASP A 171       6.633   2.260 -23.516  1.00 84.62           O  
ATOM   1321  OD2 ASP A 171       7.309   4.230 -24.203  1.00 84.62           O  
ATOM   1322  N   GLY A 172      11.008   0.310 -22.844  1.00 80.50           N  
ATOM   1323  CA  GLY A 172      12.414  -0.062 -22.875  1.00 80.50           C  
ATOM   1324  C   GLY A 172      13.078   0.217 -24.203  1.00 80.50           C  
ATOM   1325  O   GLY A 172      12.531   0.939 -25.047  1.00 80.50           O  
ATOM   1326  N   LYS A 173      14.336  -0.117 -24.266  1.00 80.81           N  
ATOM   1327  CA  LYS A 173      15.070   0.016 -25.516  1.00 80.81           C  
ATOM   1328  C   LYS A 173      15.422  -1.352 -26.094  1.00 80.81           C  
ATOM   1329  CB  LYS A 173      16.344   0.842 -25.312  1.00 80.81           C  
ATOM   1330  O   LYS A 173      15.695  -2.295 -25.359  1.00 80.81           O  
ATOM   1331  CG  LYS A 173      16.078   2.309 -25.000  1.00 80.81           C  
ATOM   1332  CD  LYS A 173      17.375   3.115 -25.000  1.00 80.81           C  
ATOM   1333  CE  LYS A 173      17.109   4.582 -24.672  1.00 80.81           C  
ATOM   1334  NZ  LYS A 173      18.375   5.371 -24.656  1.00 80.81           N  
ATOM   1335  N   LYS A 174      15.195  -1.561 -27.453  1.00 80.75           N  
ATOM   1336  CA  LYS A 174      15.617  -2.785 -28.125  1.00 80.75           C  
ATOM   1337  C   LYS A 174      16.375  -2.469 -29.406  1.00 80.75           C  
ATOM   1338  CB  LYS A 174      14.414  -3.674 -28.422  1.00 80.75           C  
ATOM   1339  O   LYS A 174      16.266  -1.365 -29.938  1.00 80.75           O  
ATOM   1340  CG  LYS A 174      13.461  -3.092 -29.453  1.00 80.75           C  
ATOM   1341  CD  LYS A 174      12.305  -4.035 -29.750  1.00 80.75           C  
ATOM   1342  CE  LYS A 174      11.336  -3.443 -30.766  1.00 80.75           C  
ATOM   1343  NZ  LYS A 174      10.172  -4.352 -31.016  1.00 80.75           N  
ATOM   1344  N   THR A 175      17.250  -3.438 -29.844  1.00 82.50           N  
ATOM   1345  CA  THR A 175      18.000  -3.268 -31.078  1.00 82.50           C  
ATOM   1346  C   THR A 175      17.078  -3.324 -32.281  1.00 82.50           C  
ATOM   1347  CB  THR A 175      19.109  -4.340 -31.219  1.00 82.50           C  
ATOM   1348  O   THR A 175      16.188  -4.168 -32.375  1.00 82.50           O  
ATOM   1349  CG2 THR A 175      19.953  -4.105 -32.469  1.00 82.50           C  
ATOM   1350  OG1 THR A 175      19.953  -4.297 -30.062  1.00 82.50           O  
ATOM   1351  N   ASP A 176      17.312  -2.418 -33.188  1.00 80.25           N  
ATOM   1352  CA  ASP A 176      16.547  -2.361 -34.406  1.00 80.25           C  
ATOM   1353  C   ASP A 176      16.781  -3.617 -35.250  1.00 80.25           C  
ATOM   1354  CB  ASP A 176      16.938  -1.116 -35.219  1.00 80.25           C  
ATOM   1355  O   ASP A 176      17.922  -4.008 -35.500  1.00 80.25           O  
ATOM   1356  CG  ASP A 176      15.977  -0.833 -36.375  1.00 80.25           C  
ATOM   1357  OD1 ASP A 176      15.648  -1.765 -37.125  1.00 80.25           O  
ATOM   1358  OD2 ASP A 176      15.539   0.332 -36.500  1.00 80.25           O  
ATOM   1359  N   PRO A 177      15.680  -4.266 -35.656  1.00 80.94           N  
ATOM   1360  CA  PRO A 177      15.836  -5.496 -36.438  1.00 80.94           C  
ATOM   1361  C   PRO A 177      16.469  -5.254 -37.812  1.00 80.94           C  
ATOM   1362  CB  PRO A 177      14.398  -6.000 -36.594  1.00 80.94           C  
ATOM   1363  O   PRO A 177      17.078  -6.156 -38.375  1.00 80.94           O  
ATOM   1364  CG  PRO A 177      13.586  -5.109 -35.688  1.00 80.94           C  
ATOM   1365  CD  PRO A 177      14.430  -3.934 -35.312  1.00 80.94           C  
ATOM   1366  N   LYS A 178      16.469  -4.035 -38.156  1.00 85.44           N  
ATOM   1367  CA  LYS A 178      16.922  -3.658 -39.500  1.00 85.44           C  
ATOM   1368  C   LYS A 178      18.312  -3.033 -39.469  1.00 85.44           C  
ATOM   1369  CB  LYS A 178      15.938  -2.689 -40.156  1.00 85.44           C  
ATOM   1370  O   LYS A 178      19.016  -2.990 -40.469  1.00 85.44           O  
ATOM   1371  CG  LYS A 178      14.578  -3.299 -40.438  1.00 85.44           C  
ATOM   1372  CD  LYS A 178      13.672  -2.320 -41.188  1.00 85.44           C  
ATOM   1373  CE  LYS A 178      12.281  -2.904 -41.406  1.00 85.44           C  
ATOM   1374  NZ  LYS A 178      11.359  -1.902 -42.031  1.00 85.44           N  
ATOM   1375  N   ASP A 179      18.719  -2.660 -38.219  1.00 85.06           N  
ATOM   1376  CA  ASP A 179      20.016  -2.033 -38.031  1.00 85.06           C  
ATOM   1377  C   ASP A 179      20.562  -2.332 -36.625  1.00 85.06           C  
ATOM   1378  CB  ASP A 179      19.922  -0.521 -38.250  1.00 85.06           C  
ATOM   1379  O   ASP A 179      20.094  -1.780 -35.625  1.00 85.06           O  
ATOM   1380  CG  ASP A 179      21.281   0.164 -38.250  1.00 85.06           C  
ATOM   1381  OD1 ASP A 179      22.281  -0.470 -37.875  1.00 85.06           O  
ATOM   1382  OD2 ASP A 179      21.344   1.348 -38.656  1.00 85.06           O  
ATOM   1383  N   SER A 180      21.594  -3.139 -36.531  1.00 79.56           N  
ATOM   1384  CA  SER A 180      22.141  -3.680 -35.281  1.00 79.56           C  
ATOM   1385  C   SER A 180      22.906  -2.611 -34.500  1.00 79.56           C  
ATOM   1386  CB  SER A 180      23.062  -4.863 -35.562  1.00 79.56           C  
ATOM   1387  O   SER A 180      23.219  -2.803 -33.312  1.00 79.56           O  
ATOM   1388  OG  SER A 180      22.359  -5.895 -36.250  1.00 79.56           O  
ATOM   1389  N   THR A 181      23.078  -1.440 -35.031  1.00 82.00           N  
ATOM   1390  CA  THR A 181      23.797  -0.350 -34.406  1.00 82.00           C  
ATOM   1391  C   THR A 181      22.812   0.691 -33.844  1.00 82.00           C  
ATOM   1392  CB  THR A 181      24.781   0.325 -35.375  1.00 82.00           C  
ATOM   1393  O   THR A 181      23.219   1.631 -33.156  1.00 82.00           O  
ATOM   1394  CG2 THR A 181      25.797  -0.680 -35.906  1.00 82.00           C  
ATOM   1395  OG1 THR A 181      24.047   0.892 -36.469  1.00 82.00           O  
ATOM   1396  N   ARG A 182      21.500   0.472 -34.156  1.00 82.75           N  
ATOM   1397  CA  ARG A 182      20.453   1.417 -33.750  1.00 82.75           C  
ATOM   1398  C   ARG A 182      19.562   0.834 -32.688  1.00 82.75           C  
ATOM   1399  CB  ARG A 182      19.609   1.810 -34.969  1.00 82.75           C  
ATOM   1400  O   ARG A 182      19.156  -0.328 -32.750  1.00 82.75           O  
ATOM   1401  CG  ARG A 182      18.609   2.912 -34.688  1.00 82.75           C  
ATOM   1402  CD  ARG A 182      17.844   3.316 -35.938  1.00 82.75           C  
ATOM   1403  NE  ARG A 182      16.609   4.023 -35.625  1.00 82.75           N  
ATOM   1404  NH1 ARG A 182      17.297   6.051 -36.500  1.00 82.75           N  
ATOM   1405  NH2 ARG A 182      15.211   5.852 -35.562  1.00 82.75           N  
ATOM   1406  CZ  ARG A 182      16.375   5.305 -35.875  1.00 82.75           C  
ATOM   1407  N   GLN A 183      19.250   1.647 -31.609  1.00 81.00           N  
ATOM   1408  CA  GLN A 183      18.297   1.271 -30.578  1.00 81.00           C  
ATOM   1409  C   GLN A 183      16.938   1.951 -30.797  1.00 81.00           C  
ATOM   1410  CB  GLN A 183      18.828   1.623 -29.188  1.00 81.00           C  
ATOM   1411  O   GLN A 183      16.891   3.125 -31.172  1.00 81.00           O  
ATOM   1412  CG  GLN A 183      20.016   0.764 -28.750  1.00 81.00           C  
ATOM   1413  CD  GLN A 183      20.172   0.712 -27.250  1.00 81.00           C  
ATOM   1414  NE2 GLN A 183      21.391   0.456 -26.781  1.00 81.00           N  
ATOM   1415  OE1 GLN A 183      19.203   0.902 -26.500  1.00 81.00           O  
ATOM   1416  N   VAL A 184      15.867   1.104 -30.812  1.00 82.94           N  
ATOM   1417  CA  VAL A 184      14.523   1.674 -30.938  1.00 82.94           C  
ATOM   1418  C   VAL A 184      13.734   1.423 -29.656  1.00 82.94           C  
ATOM   1419  CB  VAL A 184      13.781   1.089 -32.156  1.00 82.94           C  
ATOM   1420  O   VAL A 184      14.109   0.579 -28.844  1.00 82.94           O  
ATOM   1421  CG1 VAL A 184      14.477   1.479 -33.469  1.00 82.94           C  
ATOM   1422  CG2 VAL A 184      13.672  -0.430 -32.031  1.00 82.94           C  
ATOM   1423  N   THR A 185      12.664   2.238 -29.484  1.00 82.38           N  
ATOM   1424  CA  THR A 185      11.789   2.145 -28.312  1.00 82.38           C  
ATOM   1425  C   THR A 185      10.992   0.845 -28.344  1.00 82.38           C  
ATOM   1426  CB  THR A 185      10.828   3.342 -28.234  1.00 82.38           C  
ATOM   1427  O   THR A 185      10.445   0.468 -29.391  1.00 82.38           O  
ATOM   1428  CG2 THR A 185       9.914   3.238 -27.031  1.00 82.38           C  
ATOM   1429  OG1 THR A 185      11.586   4.555 -28.156  1.00 82.38           O  
ATOM   1430  N   ASP A 186      11.016   0.180 -27.281  1.00 83.06           N  
ATOM   1431  CA  ASP A 186      10.188  -0.998 -27.031  1.00 83.06           C  
ATOM   1432  C   ASP A 186       9.039  -0.679 -26.078  1.00 83.06           C  
ATOM   1433  CB  ASP A 186      11.031  -2.146 -26.484  1.00 83.06           C  
ATOM   1434  O   ASP A 186       9.219  -0.696 -24.859  1.00 83.06           O  
ATOM   1435  CG  ASP A 186      10.273  -3.461 -26.422  1.00 83.06           C  
ATOM   1436  OD1 ASP A 186       9.148  -3.543 -26.953  1.00 83.06           O  
ATOM   1437  OD2 ASP A 186      10.812  -4.426 -25.828  1.00 83.06           O  
ATOM   1438  N   ALA A 187       7.941  -0.303 -26.656  1.00 82.19           N  
ATOM   1439  CA  ALA A 187       6.789   0.142 -25.875  1.00 82.19           C  
ATOM   1440  C   ALA A 187       6.301  -0.960 -24.938  1.00 82.19           C  
ATOM   1441  CB  ALA A 187       5.660   0.590 -26.797  1.00 82.19           C  
ATOM   1442  O   ALA A 187       6.129  -2.107 -25.359  1.00 82.19           O  
ATOM   1443  N   GLY A 188       6.172  -0.686 -23.609  1.00 78.12           N  
ATOM   1444  CA  GLY A 188       5.609  -1.575 -22.609  1.00 78.12           C  
ATOM   1445  C   GLY A 188       6.527  -2.729 -22.250  1.00 78.12           C  
ATOM   1446  O   GLY A 188       6.062  -3.801 -21.859  1.00 78.12           O  
ATOM   1447  N   ALA A 189       7.723  -2.482 -22.453  1.00 78.38           N  
ATOM   1448  CA  ALA A 189       8.727  -3.529 -22.266  1.00 78.38           C  
ATOM   1449  C   ALA A 189       8.812  -3.945 -20.797  1.00 78.38           C  
ATOM   1450  CB  ALA A 189      10.086  -3.057 -22.766  1.00 78.38           C  
ATOM   1451  O   ALA A 189       9.047  -5.117 -20.484  1.00 78.38           O  
ATOM   1452  N   TYR A 190       8.477  -2.959 -19.922  1.00 76.00           N  
ATOM   1453  CA  TYR A 190       8.594  -3.258 -18.500  1.00 76.00           C  
ATOM   1454  C   TYR A 190       7.254  -3.070 -17.781  1.00 76.00           C  
ATOM   1455  CB  TYR A 190       9.656  -2.369 -17.844  1.00 76.00           C  
ATOM   1456  O   TYR A 190       6.727  -1.957 -17.734  1.00 76.00           O  
ATOM   1457  CG  TYR A 190      11.023  -2.496 -18.469  1.00 76.00           C  
ATOM   1458  CD1 TYR A 190      11.891  -3.520 -18.094  1.00 76.00           C  
ATOM   1459  CD2 TYR A 190      11.445  -1.594 -19.438  1.00 76.00           C  
ATOM   1460  CE1 TYR A 190      13.148  -3.639 -18.672  1.00 76.00           C  
ATOM   1461  CE2 TYR A 190      12.703  -1.703 -20.031  1.00 76.00           C  
ATOM   1462  OH  TYR A 190      14.797  -2.842 -20.203  1.00 76.00           O  
ATOM   1463  CZ  TYR A 190      13.547  -2.729 -19.641  1.00 76.00           C  
ATOM   1464  N   LYS A 191       6.676  -4.191 -17.344  1.00 81.56           N  
ATOM   1465  CA  LYS A 191       5.438  -4.168 -16.578  1.00 81.56           C  
ATOM   1466  C   LYS A 191       5.711  -4.336 -15.078  1.00 81.56           C  
ATOM   1467  CB  LYS A 191       4.484  -5.262 -17.062  1.00 81.56           C  
ATOM   1468  O   LYS A 191       6.430  -5.250 -14.672  1.00 81.56           O  
ATOM   1469  CG  LYS A 191       4.047  -5.105 -18.500  1.00 81.56           C  
ATOM   1470  CD  LYS A 191       3.104  -6.223 -18.938  1.00 81.56           C  
ATOM   1471  CE  LYS A 191       2.723  -6.109 -20.406  1.00 81.56           C  
ATOM   1472  NZ  LYS A 191       1.779  -7.188 -20.812  1.00 81.56           N  
ATOM   1473  N   VAL A 192       5.109  -3.422 -14.312  1.00 79.19           N  
ATOM   1474  CA  VAL A 192       5.406  -3.408 -12.883  1.00 79.19           C  
ATOM   1475  C   VAL A 192       4.207  -3.941 -12.102  1.00 79.19           C  
ATOM   1476  CB  VAL A 192       5.773  -1.988 -12.391  1.00 79.19           C  
ATOM   1477  O   VAL A 192       3.088  -3.449 -12.258  1.00 79.19           O  
ATOM   1478  CG1 VAL A 192       6.047  -1.989 -10.891  1.00 79.19           C  
ATOM   1479  CG2 VAL A 192       6.984  -1.458 -13.156  1.00 79.19           C  
ATOM   1480  N   LEU A 193       4.402  -5.047 -11.461  1.00 82.06           N  
ATOM   1481  CA  LEU A 193       3.486  -5.531 -10.430  1.00 82.06           C  
ATOM   1482  C   LEU A 193       4.031  -5.238  -9.039  1.00 82.06           C  
ATOM   1483  CB  LEU A 193       3.246  -7.035 -10.594  1.00 82.06           C  
ATOM   1484  O   LEU A 193       5.074  -5.770  -8.648  1.00 82.06           O  
ATOM   1485  CG  LEU A 193       2.299  -7.684  -9.586  1.00 82.06           C  
ATOM   1486  CD1 LEU A 193       0.866  -7.223  -9.828  1.00 82.06           C  
ATOM   1487  CD2 LEU A 193       2.396  -9.203  -9.656  1.00 82.06           C  
ATOM   1488  N   TYR A 194       3.291  -4.312  -8.375  1.00 78.25           N  
ATOM   1489  CA  TYR A 194       3.680  -3.934  -7.020  1.00 78.25           C  
ATOM   1490  C   TYR A 194       2.734  -4.539  -5.992  1.00 78.25           C  
ATOM   1491  CB  TYR A 194       3.699  -2.408  -6.875  1.00 78.25           C  
ATOM   1492  O   TYR A 194       1.531  -4.270  -6.008  1.00 78.25           O  
ATOM   1493  CG  TYR A 194       4.258  -1.931  -5.559  1.00 78.25           C  
ATOM   1494  CD1 TYR A 194       3.422  -1.715  -4.465  1.00 78.25           C  
ATOM   1495  CD2 TYR A 194       5.617  -1.693  -5.402  1.00 78.25           C  
ATOM   1496  CE1 TYR A 194       3.930  -1.273  -3.246  1.00 78.25           C  
ATOM   1497  CE2 TYR A 194       6.137  -1.251  -4.191  1.00 78.25           C  
ATOM   1498  OH  TYR A 194       5.797  -0.607  -1.917  1.00 78.25           O  
ATOM   1499  CZ  TYR A 194       5.289  -1.045  -3.119  1.00 78.25           C  
ATOM   1500  N   SER A 195       3.285  -5.438  -5.145  1.00 83.00           N  
ATOM   1501  CA  SER A 195       2.477  -6.066  -4.105  1.00 83.00           C  
ATOM   1502  C   SER A 195       3.246  -6.168  -2.791  1.00 83.00           C  
ATOM   1503  CB  SER A 195       2.021  -7.457  -4.547  1.00 83.00           C  
ATOM   1504  O   SER A 195       4.422  -6.531  -2.783  1.00 83.00           O  
ATOM   1505  OG  SER A 195       1.295  -8.102  -3.518  1.00 83.00           O  
ATOM   1506  N   THR A 196       2.436  -5.824  -1.708  1.00 79.19           N  
ATOM   1507  CA  THR A 196       3.084  -5.875  -0.402  1.00 79.19           C  
ATOM   1508  C   THR A 196       2.141  -6.453   0.648  1.00 79.19           C  
ATOM   1509  CB  THR A 196       3.555  -4.477   0.042  1.00 79.19           C  
ATOM   1510  O   THR A 196       0.920  -6.316   0.539  1.00 79.19           O  
ATOM   1511  CG2 THR A 196       4.465  -3.846  -1.006  1.00 79.19           C  
ATOM   1512  OG1 THR A 196       2.412  -3.635   0.237  1.00 79.19           O  
ATOM   1513  N   VAL A 197       2.725  -7.281   1.543  1.00 83.69           N  
ATOM   1514  CA  VAL A 197       2.070  -7.695   2.781  1.00 83.69           C  
ATOM   1515  C   VAL A 197       2.736  -7.008   3.971  1.00 83.69           C  
ATOM   1516  CB  VAL A 197       2.107  -9.227   2.961  1.00 83.69           C  
ATOM   1517  O   VAL A 197       3.965  -6.996   4.078  1.00 83.69           O  
ATOM   1518  CG1 VAL A 197       1.472  -9.633   4.289  1.00 83.69           C  
ATOM   1519  CG2 VAL A 197       1.399  -9.922   1.795  1.00 83.69           C  
ATOM   1520  N   GLY A 198       1.794  -6.340   4.773  1.00 83.81           N  
ATOM   1521  CA  GLY A 198       2.385  -5.641   5.902  1.00 83.81           C  
ATOM   1522  C   GLY A 198       1.436  -5.496   7.078  1.00 83.81           C  
ATOM   1523  O   GLY A 198       0.410  -6.180   7.141  1.00 83.81           O  
ATOM   1524  N   ALA A 199       2.035  -4.828   8.023  1.00 86.75           N  
ATOM   1525  CA  ALA A 199       1.248  -4.504   9.211  1.00 86.75           C  
ATOM   1526  C   ALA A 199       0.966  -3.006   9.289  1.00 86.75           C  
ATOM   1527  CB  ALA A 199       1.969  -4.973  10.469  1.00 86.75           C  
ATOM   1528  O   ALA A 199       1.740  -2.193   8.773  1.00 86.75           O  
ATOM   1529  N   GLU A 200      -0.253  -2.670   9.859  1.00 87.44           N  
ATOM   1530  CA  GLU A 200      -0.608  -1.265  10.031  1.00 87.44           C  
ATOM   1531  C   GLU A 200      -0.973  -0.962  11.484  1.00 87.44           C  
ATOM   1532  CB  GLU A 200      -1.768  -0.884   9.109  1.00 87.44           C  
ATOM   1533  O   GLU A 200      -1.446  -1.842  12.203  1.00 87.44           O  
ATOM   1534  CG  GLU A 200      -3.080  -1.570   9.453  1.00 87.44           C  
ATOM   1535  CD  GLU A 200      -4.219  -1.198   8.516  1.00 87.44           C  
ATOM   1536  OE1 GLU A 200      -5.238  -1.926   8.477  1.00 87.44           O  
ATOM   1537  OE2 GLU A 200      -4.090  -0.171   7.816  1.00 87.44           O  
ATOM   1538  N   ALA A 201      -0.557   0.189  11.867  1.00 89.62           N  
ATOM   1539  CA  ALA A 201      -0.946   0.707  13.180  1.00 89.62           C  
ATOM   1540  C   ALA A 201      -1.134   2.221  13.133  1.00 89.62           C  
ATOM   1541  CB  ALA A 201       0.095   0.333  14.227  1.00 89.62           C  
ATOM   1542  O   ALA A 201      -0.444   2.916  12.383  1.00 89.62           O  
ATOM   1543  N   GLY A 202      -2.162   2.684  13.906  1.00 90.50           N  
ATOM   1544  CA  GLY A 202      -2.391   4.121  13.898  1.00 90.50           C  
ATOM   1545  C   GLY A 202      -3.486   4.559  14.852  1.00 90.50           C  
ATOM   1546  O   GLY A 202      -3.893   3.793  15.727  1.00 90.50           O  
ATOM   1547  N   VAL A 203      -3.807   5.891  14.750  1.00 85.81           N  
ATOM   1548  CA  VAL A 203      -4.828   6.500  15.594  1.00 85.81           C  
ATOM   1549  C   VAL A 203      -5.922   7.117  14.719  1.00 85.81           C  
ATOM   1550  CB  VAL A 203      -4.223   7.574  16.531  1.00 85.81           C  
ATOM   1551  O   VAL A 203      -5.637   7.648  13.641  1.00 85.81           O  
ATOM   1552  CG1 VAL A 203      -5.297   8.156  17.438  1.00 85.81           C  
ATOM   1553  CG2 VAL A 203      -3.076   6.984  17.344  1.00 85.81           C  
TER    1554      VAL A 203                                                      
ENDMDL                                                                          
END                                                                             
