# Supplementary material for: Assessing Wolbachia circulation in wild populations of phlebotomine sand flies from Spain and Morocco: implications for control of leishmaniasis
Source: Parasit Vectors. 2025 Apr 26;18:155. doi: 10.1186/s13071-025-06771-6 (PMC12032678; doi:10.1186/s13071-025-06771-6)
Supplement: Supplementary file 5 — Additional File 5: Dataset S5. [file 13071_2025_6771_MOESM5_ESM.zip]

Archive with 38 entries (35 files):
- PhlebotomussergentiSH_ae436/
- PhlebotomussergentiSH_ae436/PhlebotomussergentiSH_ae436_template_domain_names.json
- PhlebotomussergentiSH_ae436/PhlebotomussergentiSH_ae436_unrelaxed_rank_001_alphafold2_ptm_model_3_seed_000.pdb
- PhlebotomussergentiSH_ae436/PhlebotomussergentiSH_ae436_scores_rank_001_alphafold2_ptm_model_3_seed_000.json
- PhlebotomussergentiSH_ae436/cite.bibtex
- PhlebotomussergentiSH_ae436/log.txt
- PhlebotomussergentiSH_ae436/PhlebotomussergentiSH_ae436_unrelaxed_rank_002_alphafold2_ptm_model_5_seed_000.pdb
- PhlebotomussergentiSH_ae436/PhlebotomussergentiSH_ae436_unrelaxed_rank_005_alphafold2_ptm_model_2_seed_000.pdb
- PhlebotomussergentiSH_ae436/PhlebotomussergentiSH_ae436_env/
- PhlebotomussergentiSH_ae436/PhlebotomussergentiSH_ae436_env/out.tar.gz
- PhlebotomussergentiSH_ae436/PhlebotomussergentiSH_ae436_env/bfd.mgnify30.metaeuk30.smag30.a3m
- PhlebotomussergentiSH_ae436/PhlebotomussergentiSH_ae436_env/pdb70.m8
- PhlebotomussergentiSH_ae436/PhlebotomussergentiSH_ae436_env/msa.sh
- PhlebotomussergentiSH_ae436/PhlebotomussergentiSH_ae436_env/templates_101/
- PhlebotomussergentiSH_ae436/PhlebotomussergentiSH_ae436_env/templates_101/pdb70_a3m.ffdata
- PhlebotomussergentiSH_ae436/PhlebotomussergentiSH_ae436_env/templates_101/1p4t.cif
- PhlebotomussergentiSH_ae436/PhlebotomussergentiSH_ae436_env/templates_101/5vj8.cif
- PhlebotomussergentiSH_ae436/PhlebotomussergentiSH_ae436_env/templates_101/pdb70_cs219.ffindex
- PhlebotomussergentiSH_ae436/PhlebotomussergentiSH_ae436_env/templates_101/2maf.cif
- PhlebotomussergentiSH_ae436/PhlebotomussergentiSH_ae436_env/templates_101/pdb70_a3m.ffindex
- PhlebotomussergentiSH_ae436/PhlebotomussergentiSH_ae436_env/templates_101/2mlh.cif
- PhlebotomussergentiSH_ae436/PhlebotomussergentiSH_ae436_env/templates_101/pdb70_cs219.ffdata
- PhlebotomussergentiSH_ae436/PhlebotomussergentiSH_ae436_env/uniref.a3m
- PhlebotomussergentiSH_ae436/PhlebotomussergentiSH_ae436_scores_rank_004_alphafold2_ptm_model_4_seed_000.json
- PhlebotomussergentiSH_ae436/PhlebotomussergentiSH_ae436_pae.png
- PhlebotomussergentiSH_ae436/config.json
- PhlebotomussergentiSH_ae436/PhlebotomussergentiSH_ae436_relaxed_rank_001_alphafold2_ptm_model_3_seed_000.pdb
- PhlebotomussergentiSH_ae436/PhlebotomussergentiSH_ae436_scores_rank_005_alphafold2_ptm_model_2_seed_000.json
- PhlebotomussergentiSH_ae436/PhlebotomussergentiSH_ae436_unrelaxed_rank_004_alphafold2_ptm_model_4_seed_000.pdb
- PhlebotomussergentiSH_ae436/PhlebotomussergentiSH_ae436_unrelaxed_rank_003_alphafold2_ptm_model_1_seed_000.pdb
- PhlebotomussergentiSH_ae436/PhlebotomussergentiSH_ae436_predicted_aligned_error_v1.json
- PhlebotomussergentiSH_ae436/PhlebotomussergentiSH_ae436.a3m
- PhlebotomussergentiSH_ae436/PhlebotomussergentiSH_ae436_plddt.png
- PhlebotomussergentiSH_ae436/PhlebotomussergentiSH_ae436_scores_rank_003_alphafold2_ptm_model_1_seed_000.json
- PhlebotomussergentiSH_ae436/PhlebotomussergentiSH_ae436.done.txt
- PhlebotomussergentiSH_ae436/PhlebotomussergentiSH_ae436_scores_rank_002_alphafold2_ptm_model_5_seed_000.json
- PhlebotomussergentiSH_ae436/PhlebotomussergentiSH_ae436_coverage.png
- PhlebotomussergentiSH_ae436/PhlebotomussergentiSH_ae436.csv
