# Supplementary material for: Assessing Wolbachia circulation in wild populations of phlebotomine sand flies from Spain and Morocco: implications for control of leishmaniasis
Source: Parasit Vectors. 2025 Apr 26;18:155. doi: 10.1186/s13071-025-06771-6 (PMC12032678; doi:10.1186/s13071-025-06771-6)
Supplement: Supplementary file 5 — Additional File 5: Dataset S5. [file 13071_2025_6771_MOESM5_ESM.zip › PhlebotomussergentiSH_ae436/PhlebotomussergentiSH_ae436_unrelaxed_rank_001_alphafold2_ptm_model_3_seed_000.pdb]

MODEL     1                                                                     
ATOM      1  N   SER A   1     -33.438   9.391  10.359  1.00 48.94           N  
ATOM      2  CA  SER A   1     -32.312   8.602  10.898  1.00 48.94           C  
ATOM      3  C   SER A   1     -30.984   9.117  10.398  1.00 48.94           C  
ATOM      4  CB  SER A   1     -32.500   7.129  10.516  1.00 48.94           C  
ATOM      5  O   SER A   1     -30.750   9.195   9.188  1.00 48.94           O  
ATOM      6  OG  SER A   1     -32.125   6.918   9.164  1.00 48.94           O  
ATOM      7  N   ASP A   2     -30.531  10.336  10.656  1.00 53.41           N  
ATOM      8  CA  ASP A   2     -29.422  11.188  10.211  1.00 53.41           C  
ATOM      9  C   ASP A   2     -28.156  10.367  10.000  1.00 53.41           C  
ATOM     10  CB  ASP A   2     -29.172  12.305  11.227  1.00 53.41           C  
ATOM     11  O   ASP A   2     -27.578   9.867  10.961  1.00 53.41           O  
ATOM     12  CG  ASP A   2     -30.172  13.445  11.109  1.00 53.41           C  
ATOM     13  OD1 ASP A   2     -30.828  13.586  10.055  1.00 53.41           O  
ATOM     14  OD2 ASP A   2     -30.297  14.219  12.086  1.00 53.41           O  
ATOM     15  N   GLU A   3     -28.172   9.250   9.305  1.00 59.88           N  
ATOM     16  CA  GLU A   3     -26.938   8.531   8.961  1.00 59.88           C  
ATOM     17  C   GLU A   3     -25.781   9.500   8.766  1.00 59.88           C  
ATOM     18  CB  GLU A   3     -27.141   7.691   7.699  1.00 59.88           C  
ATOM     19  O   GLU A   3     -25.891  10.477   8.031  1.00 59.88           O  
ATOM     20  CG  GLU A   3     -27.344   6.207   7.973  1.00 59.88           C  
ATOM     21  CD  GLU A   3     -27.906   5.445   6.785  1.00 59.88           C  
ATOM     22  OE1 GLU A   3     -28.188   4.234   6.918  1.00 59.88           O  
ATOM     23  OE2 GLU A   3     -28.062   6.066   5.711  1.00 59.88           O  
ATOM     24  N   GLU A   4     -24.984   9.781   9.773  1.00 72.56           N  
ATOM     25  CA  GLU A   4     -23.844  10.688   9.766  1.00 72.56           C  
ATOM     26  C   GLU A   4     -22.828  10.289   8.695  1.00 72.56           C  
ATOM     27  CB  GLU A   4     -23.172  10.727  11.141  1.00 72.56           C  
ATOM     28  O   GLU A   4     -22.297   9.180   8.727  1.00 72.56           O  
ATOM     29  CG  GLU A   4     -23.938  11.523  12.180  1.00 72.56           C  
ATOM     30  CD  GLU A   4     -23.078  11.992  13.336  1.00 72.56           C  
ATOM     31  OE1 GLU A   4     -23.547  12.812  14.164  1.00 72.56           O  
ATOM     32  OE2 GLU A   4     -21.922  11.539  13.422  1.00 72.56           O  
ATOM     33  N   THR A   5     -23.141  10.703   7.496  1.00 84.19           N  
ATOM     34  CA  THR A   5     -22.203  10.555   6.391  1.00 84.19           C  
ATOM     35  C   THR A   5     -21.203  11.719   6.363  1.00 84.19           C  
ATOM     36  CB  THR A   5     -22.938  10.469   5.043  1.00 84.19           C  
ATOM     37  O   THR A   5     -21.594  12.867   6.574  1.00 84.19           O  
ATOM     38  CG2 THR A   5     -21.984  10.031   3.928  1.00 84.19           C  
ATOM     39  OG1 THR A   5     -24.000   9.523   5.148  1.00 84.19           O  
ATOM     40  N   SER A   6     -19.891  11.281   6.328  1.00 90.25           N  
ATOM     41  CA  SER A   6     -18.891  12.336   6.246  1.00 90.25           C  
ATOM     42  C   SER A   6     -17.781  11.969   5.273  1.00 90.25           C  
ATOM     43  CB  SER A   6     -18.297  12.625   7.629  1.00 90.25           C  
ATOM     44  O   SER A   6     -17.594  10.789   4.945  1.00 90.25           O  
ATOM     45  OG  SER A   6     -17.578  11.500   8.109  1.00 90.25           O  
ATOM     46  N   TYR A   7     -17.125  12.969   4.680  1.00 93.88           N  
ATOM     47  CA  TYR A   7     -15.945  12.836   3.836  1.00 93.88           C  
ATOM     48  C   TYR A   7     -14.672  13.086   4.637  1.00 93.88           C  
ATOM     49  CB  TYR A   7     -16.016  13.805   2.652  1.00 93.88           C  
ATOM     50  O   TYR A   7     -14.695  13.805   5.641  1.00 93.88           O  
ATOM     51  CG  TYR A   7     -17.203  13.570   1.749  1.00 93.88           C  
ATOM     52  CD1 TYR A   7     -17.109  12.727   0.648  1.00 93.88           C  
ATOM     53  CD2 TYR A   7     -18.422  14.203   1.994  1.00 93.88           C  
ATOM     54  CE1 TYR A   7     -18.203  12.516  -0.188  1.00 93.88           C  
ATOM     55  CE2 TYR A   7     -19.516  14.000   1.166  1.00 93.88           C  
ATOM     56  OH  TYR A   7     -20.484  12.945  -0.745  1.00 93.88           O  
ATOM     57  CZ  TYR A   7     -19.406  13.148   0.079  1.00 93.88           C  
ATOM     58  N   TYR A   8     -13.672  12.367   4.242  1.00 93.56           N  
ATOM     59  CA  TYR A   8     -12.414  12.594   4.945  1.00 93.56           C  
ATOM     60  C   TYR A   8     -11.227  12.461   4.000  1.00 93.56           C  
ATOM     61  CB  TYR A   8     -12.266  11.617   6.113  1.00 93.56           C  
ATOM     62  O   TYR A   8     -11.359  11.914   2.902  1.00 93.56           O  
ATOM     63  CG  TYR A   8     -12.062  10.180   5.680  1.00 93.56           C  
ATOM     64  CD1 TYR A   8     -13.148   9.336   5.488  1.00 93.56           C  
ATOM     65  CD2 TYR A   8     -10.789   9.680   5.465  1.00 93.56           C  
ATOM     66  CE1 TYR A   8     -12.969   8.016   5.090  1.00 93.56           C  
ATOM     67  CE2 TYR A   8     -10.594   8.359   5.066  1.00 93.56           C  
ATOM     68  OH  TYR A   8     -11.508   6.227   4.488  1.00 93.56           O  
ATOM     69  CZ  TYR A   8     -11.688   7.535   4.883  1.00 93.56           C  
ATOM     70  N   VAL A   9     -10.164  13.094   4.391  1.00 96.62           N  
ATOM     71  CA  VAL A   9      -8.867  12.984   3.727  1.00 96.62           C  
ATOM     72  C   VAL A   9      -7.832  12.422   4.703  1.00 96.62           C  
ATOM     73  CB  VAL A   9      -8.391  14.344   3.172  1.00 96.62           C  
ATOM     74  O   VAL A   9      -7.883  12.703   5.902  1.00 96.62           O  
ATOM     75  CG1 VAL A   9      -7.016  14.211   2.518  1.00 96.62           C  
ATOM     76  CG2 VAL A   9      -9.406  14.898   2.178  1.00 96.62           C  
ATOM     77  N   ARG A  10      -6.930  11.539   4.086  1.00 94.19           N  
ATOM     78  CA  ARG A  10      -5.895  10.922   4.910  1.00 94.19           C  
ATOM     79  C   ARG A  10      -4.512  11.148   4.312  1.00 94.19           C  
ATOM     80  CB  ARG A  10      -6.152   9.422   5.074  1.00 94.19           C  
ATOM     81  O   ARG A  10      -4.336  11.078   3.092  1.00 94.19           O  
ATOM     82  CG  ARG A  10      -7.387   9.094   5.902  1.00 94.19           C  
ATOM     83  CD  ARG A  10      -7.441   7.621   6.277  1.00 94.19           C  
ATOM     84  NE  ARG A  10      -7.395   6.766   5.094  1.00 94.19           N  
ATOM     85  NH1 ARG A  10      -7.488   4.781   6.277  1.00 94.19           N  
ATOM     86  NH2 ARG A  10      -7.375   4.754   3.988  1.00 94.19           N  
ATOM     87  CZ  ARG A  10      -7.418   5.434   5.125  1.00 94.19           C  
ATOM     88  N   LEU A  11      -3.697  11.492   5.195  1.00 95.31           N  
ATOM     89  CA  LEU A  11      -2.270  11.516   4.898  1.00 95.31           C  
ATOM     90  C   LEU A  11      -1.512  10.555   5.809  1.00 95.31           C  
ATOM     91  CB  LEU A  11      -1.710  12.930   5.051  1.00 95.31           C  
ATOM     92  O   LEU A  11      -1.714  10.555   7.027  1.00 95.31           O  
ATOM     93  CG  LEU A  11      -0.261  13.141   4.609  1.00 95.31           C  
ATOM     94  CD1 LEU A  11      -0.144  13.000   3.094  1.00 95.31           C  
ATOM     95  CD2 LEU A  11       0.249  14.500   5.070  1.00 95.31           C  
ATOM     96  N   GLN A  12      -0.696   9.727   5.129  1.00 92.88           N  
ATOM     97  CA  GLN A  12      -0.067   8.703   5.957  1.00 92.88           C  
ATOM     98  C   GLN A  12       1.401   8.516   5.586  1.00 92.88           C  
ATOM     99  CB  GLN A  12      -0.813   7.375   5.828  1.00 92.88           C  
ATOM    100  O   GLN A  12       1.780   8.703   4.426  1.00 92.88           O  
ATOM    101  CG  GLN A  12      -0.770   6.777   4.430  1.00 92.88           C  
ATOM    102  CD  GLN A  12      -1.790   5.672   4.230  1.00 92.88           C  
ATOM    103  NE2 GLN A  12      -1.309   4.457   3.996  1.00 92.88           N  
ATOM    104  OE1 GLN A  12      -3.002   5.910   4.285  1.00 92.88           O  
ATOM    105  N   TYR A  13       2.197   8.234   6.602  1.00 92.00           N  
ATOM    106  CA  TYR A  13       3.561   7.727   6.488  1.00 92.00           C  
ATOM    107  C   TYR A  13       3.619   6.238   6.816  1.00 92.00           C  
ATOM    108  CB  TYR A  13       4.500   8.500   7.418  1.00 92.00           C  
ATOM    109  O   TYR A  13       3.027   5.793   7.801  1.00 92.00           O  
ATOM    110  CG  TYR A  13       5.906   7.957   7.453  1.00 92.00           C  
ATOM    111  CD1 TYR A  13       6.320   7.113   8.484  1.00 92.00           C  
ATOM    112  CD2 TYR A  13       6.824   8.281   6.461  1.00 92.00           C  
ATOM    113  CE1 TYR A  13       7.617   6.609   8.523  1.00 92.00           C  
ATOM    114  CE2 TYR A  13       8.125   7.781   6.488  1.00 92.00           C  
ATOM    115  OH  TYR A  13       9.789   6.449   7.551  1.00 92.00           O  
ATOM    116  CZ  TYR A  13       8.508   6.949   7.520  1.00 92.00           C  
ATOM    117  N   ASN A  14       4.320   5.535   5.980  1.00 88.56           N  
ATOM    118  CA  ASN A  14       4.477   4.102   6.184  1.00 88.56           C  
ATOM    119  C   ASN A  14       5.938   3.725   6.426  1.00 88.56           C  
ATOM    120  CB  ASN A  14       3.920   3.326   4.988  1.00 88.56           C  
ATOM    121  O   ASN A  14       6.793   3.975   5.578  1.00 88.56           O  
ATOM    122  CG  ASN A  14       2.445   3.590   4.754  1.00 88.56           C  
ATOM    123  ND2 ASN A  14       2.049   3.666   3.490  1.00 88.56           N  
ATOM    124  OD1 ASN A  14       1.670   3.725   5.703  1.00 88.56           O  
ATOM    125  N   GLY A  15       6.168   3.330   7.738  1.00 84.31           N  
ATOM    126  CA  GLY A  15       7.461   2.717   7.988  1.00 84.31           C  
ATOM    127  C   GLY A  15       7.484   1.230   7.691  1.00 84.31           C  
ATOM    128  O   GLY A  15       6.660   0.474   8.211  1.00 84.31           O  
ATOM    129  N   GLU A  16       8.312   0.881   6.668  1.00 80.50           N  
ATOM    130  CA  GLU A  16       8.375  -0.526   6.285  1.00 80.50           C  
ATOM    131  C   GLU A  16       9.438  -1.270   7.086  1.00 80.50           C  
ATOM    132  CB  GLU A  16       8.648  -0.666   4.789  1.00 80.50           C  
ATOM    133  O   GLU A  16      10.570  -0.794   7.215  1.00 80.50           O  
ATOM    134  CG  GLU A  16       7.672   0.103   3.908  1.00 80.50           C  
ATOM    135  CD  GLU A  16       6.289  -0.520   3.867  1.00 80.50           C  
ATOM    136  OE1 GLU A  16       5.348   0.123   3.344  1.00 80.50           O  
ATOM    137  OE2 GLU A  16       6.137  -1.659   4.363  1.00 80.50           O  
ATOM    138  N   PHE A  17       9.070  -2.256   7.840  1.00 77.94           N  
ATOM    139  CA  PHE A  17       9.922  -2.990   8.766  1.00 77.94           C  
ATOM    140  C   PHE A  17      10.547  -4.203   8.094  1.00 77.94           C  
ATOM    141  CB  PHE A  17       9.117  -3.430  10.000  1.00 77.94           C  
ATOM    142  O   PHE A  17      11.727  -4.492   8.289  1.00 77.94           O  
ATOM    143  CG  PHE A  17       8.547  -2.285  10.797  1.00 77.94           C  
ATOM    144  CD1 PHE A  17       9.375  -1.473  11.555  1.00 77.94           C  
ATOM    145  CD2 PHE A  17       7.184  -2.023  10.773  1.00 77.94           C  
ATOM    146  CE1 PHE A  17       8.852  -0.413  12.297  1.00 77.94           C  
ATOM    147  CE2 PHE A  17       6.652  -0.965  11.508  1.00 77.94           C  
ATOM    148  CZ  PHE A  17       7.488  -0.163  12.266  1.00 77.94           C  
ATOM    149  N   LEU A  18       9.719  -4.984   7.262  1.00 75.38           N  
ATOM    150  CA  LEU A  18      10.195  -6.242   6.703  1.00 75.38           C  
ATOM    151  C   LEU A  18       9.602  -6.480   5.316  1.00 75.38           C  
ATOM    152  CB  LEU A  18       9.836  -7.410   7.625  1.00 75.38           C  
ATOM    153  O   LEU A  18       8.391  -6.344   5.117  1.00 75.38           O  
ATOM    154  CG  LEU A  18      10.367  -8.781   7.219  1.00 75.38           C  
ATOM    155  CD1 LEU A  18      11.891  -8.828   7.367  1.00 75.38           C  
ATOM    156  CD2 LEU A  18       9.719  -9.883   8.055  1.00 75.38           C  
ATOM    157  N   PRO A  19      10.578  -6.723   4.336  1.00 72.62           N  
ATOM    158  CA  PRO A  19       9.961  -7.332   3.158  1.00 72.62           C  
ATOM    159  C   PRO A  19       9.594  -8.797   3.373  1.00 72.62           C  
ATOM    160  CB  PRO A  19      11.031  -7.188   2.074  1.00 72.62           C  
ATOM    161  O   PRO A  19      10.453  -9.602   3.750  1.00 72.62           O  
ATOM    162  CG  PRO A  19      12.320  -7.137   2.822  1.00 72.62           C  
ATOM    163  CD  PRO A  19      12.062  -6.555   4.184  1.00 72.62           C  
ATOM    164  N   LEU A  20       8.359  -9.195   3.609  1.00 75.75           N  
ATOM    165  CA  LEU A  20       7.945 -10.547   3.984  1.00 75.75           C  
ATOM    166  C   LEU A  20       8.109 -11.508   2.812  1.00 75.75           C  
ATOM    167  CB  LEU A  20       6.488 -10.547   4.461  1.00 75.75           C  
ATOM    168  O   LEU A  20       8.672 -12.594   2.971  1.00 75.75           O  
ATOM    169  CG  LEU A  20       6.254 -10.156   5.922  1.00 75.75           C  
ATOM    170  CD1 LEU A  20       4.816  -9.688   6.121  1.00 75.75           C  
ATOM    171  CD2 LEU A  20       6.574 -11.320   6.852  1.00 75.75           C  
ATOM    172  N   PHE A  21       7.859 -11.203   1.587  1.00 83.06           N  
ATOM    173  CA  PHE A  21       7.824 -12.141   0.472  1.00 83.06           C  
ATOM    174  C   PHE A  21       8.289 -11.477  -0.815  1.00 83.06           C  
ATOM    175  CB  PHE A  21       6.414 -12.711   0.287  1.00 83.06           C  
ATOM    176  O   PHE A  21       7.883 -11.867  -1.909  1.00 83.06           O  
ATOM    177  CG  PHE A  21       5.883 -13.422   1.501  1.00 83.06           C  
ATOM    178  CD1 PHE A  21       6.492 -14.586   1.965  1.00 83.06           C  
ATOM    179  CD2 PHE A  21       4.773 -12.938   2.180  1.00 83.06           C  
ATOM    180  CE1 PHE A  21       6.004 -15.250   3.088  1.00 83.06           C  
ATOM    181  CE2 PHE A  21       4.281 -13.594   3.303  1.00 83.06           C  
ATOM    182  CZ  PHE A  21       4.895 -14.750   3.754  1.00 83.06           C  
ATOM    183  N   THR A  22       9.125 -10.430  -0.639  1.00 89.50           N  
ATOM    184  CA  THR A  22       9.594  -9.734  -1.833  1.00 89.50           C  
ATOM    185  C   THR A  22      10.664 -10.555  -2.553  1.00 89.50           C  
ATOM    186  CB  THR A  22      10.164  -8.344  -1.483  1.00 89.50           C  
ATOM    187  O   THR A  22      11.648 -10.969  -1.945  1.00 89.50           O  
ATOM    188  CG2 THR A  22      10.625  -7.609  -2.736  1.00 89.50           C  
ATOM    189  OG1 THR A  22       9.148  -7.570  -0.834  1.00 89.50           O  
ATOM    190  N   LYS A  23      10.422 -10.844  -3.840  1.00 94.06           N  
ATOM    191  CA  LYS A  23      11.414 -11.578  -4.625  1.00 94.06           C  
ATOM    192  C   LYS A  23      11.359 -11.164  -6.094  1.00 94.06           C  
ATOM    193  CB  LYS A  23      11.195 -13.086  -4.500  1.00 94.06           C  
ATOM    194  O   LYS A  23      10.344 -10.648  -6.566  1.00 94.06           O  
ATOM    195  CG  LYS A  23       9.828 -13.555  -4.969  1.00 94.06           C  
ATOM    196  CD  LYS A  23       9.625 -15.039  -4.707  1.00 94.06           C  
ATOM    197  CE  LYS A  23       8.250 -15.508  -5.164  1.00 94.06           C  
ATOM    198  NZ  LYS A  23       8.047 -16.969  -4.902  1.00 94.06           N  
ATOM    199  N   VAL A  24      12.461 -11.344  -6.801  1.00 95.69           N  
ATOM    200  CA  VAL A  24      12.594 -11.180  -8.242  1.00 95.69           C  
ATOM    201  C   VAL A  24      13.016 -12.508  -8.875  1.00 95.69           C  
ATOM    202  CB  VAL A  24      13.602 -10.070  -8.609  1.00 95.69           C  
ATOM    203  O   VAL A  24      14.203 -12.828  -8.930  1.00 95.69           O  
ATOM    204  CG1 VAL A  24      13.641  -9.844 -10.117  1.00 95.69           C  
ATOM    205  CG2 VAL A  24      13.258  -8.781  -7.871  1.00 95.69           C  
ATOM    206  N   ASP A  25      12.031 -13.273  -9.312  1.00 94.12           N  
ATOM    207  CA  ASP A  25      12.328 -14.531  -9.984  1.00 94.12           C  
ATOM    208  C   ASP A  25      13.016 -14.297 -11.328  1.00 94.12           C  
ATOM    209  CB  ASP A  25      11.055 -15.352 -10.188  1.00 94.12           C  
ATOM    210  O   ASP A  25      12.633 -13.391 -12.078  1.00 94.12           O  
ATOM    211  CG  ASP A  25      10.461 -15.852  -8.883  1.00 94.12           C  
ATOM    212  OD1 ASP A  25      11.211 -16.047  -7.902  1.00 94.12           O  
ATOM    213  OD2 ASP A  25       9.227 -16.047  -8.836  1.00 94.12           O  
ATOM    214  N   GLY A  26      14.094 -14.938 -11.609  1.00 92.56           N  
ATOM    215  CA  GLY A  26      14.883 -14.766 -12.820  1.00 92.56           C  
ATOM    216  C   GLY A  26      16.219 -14.102 -12.570  1.00 92.56           C  
ATOM    217  O   GLY A  26      17.062 -14.031 -13.477  1.00 92.56           O  
ATOM    218  N   ALA A  27      16.406 -13.523 -11.312  1.00 93.69           N  
ATOM    219  CA  ALA A  27      17.672 -12.977 -10.828  1.00 93.69           C  
ATOM    220  C   ALA A  27      18.109 -13.656  -9.531  1.00 93.69           C  
ATOM    221  CB  ALA A  27      17.562 -11.469 -10.633  1.00 93.69           C  
ATOM    222  O   ALA A  27      17.281 -13.875  -8.641  1.00 93.69           O  
ATOM    223  N   THR A  28      19.422 -14.023  -9.500  1.00 94.19           N  
ATOM    224  CA  THR A  28      19.891 -14.695  -8.297  1.00 94.19           C  
ATOM    225  C   THR A  28      21.156 -14.031  -7.754  1.00 94.19           C  
ATOM    226  CB  THR A  28      20.172 -16.188  -8.562  1.00 94.19           C  
ATOM    227  O   THR A  28      21.984 -13.555  -8.523  1.00 94.19           O  
ATOM    228  CG2 THR A  28      18.891 -16.938  -8.906  1.00 94.19           C  
ATOM    229  OG1 THR A  28      21.094 -16.297  -9.664  1.00 94.19           O  
ATOM    230  N   GLY A  29      21.234 -13.820  -6.516  1.00 93.06           N  
ATOM    231  CA  GLY A  29      22.391 -13.430  -5.719  1.00 93.06           C  
ATOM    232  C   GLY A  29      22.609 -14.328  -4.512  1.00 93.06           C  
ATOM    233  O   GLY A  29      22.000 -15.391  -4.402  1.00 93.06           O  
ATOM    234  N   ALA A  30      23.625 -13.984  -3.695  1.00 92.19           N  
ATOM    235  CA  ALA A  30      23.859 -14.758  -2.477  1.00 92.19           C  
ATOM    236  C   ALA A  30      24.203 -13.844  -1.303  1.00 92.19           C  
ATOM    237  CB  ALA A  30      24.984 -15.773  -2.695  1.00 92.19           C  
ATOM    238  O   ALA A  30      24.906 -12.844  -1.468  1.00 92.19           O  
ATOM    239  N   LYS A  31      23.688 -14.180  -0.138  1.00 88.88           N  
ATOM    240  CA  LYS A  31      23.906 -13.391   1.070  1.00 88.88           C  
ATOM    241  C   LYS A  31      25.266 -13.719   1.698  1.00 88.88           C  
ATOM    242  CB  LYS A  31      22.781 -13.633   2.082  1.00 88.88           C  
ATOM    243  O   LYS A  31      25.812 -12.906   2.441  1.00 88.88           O  
ATOM    244  CG  LYS A  31      21.438 -13.078   1.657  1.00 88.88           C  
ATOM    245  CD  LYS A  31      20.422 -13.148   2.789  1.00 88.88           C  
ATOM    246  CE  LYS A  31      19.078 -12.578   2.369  1.00 88.88           C  
ATOM    247  NZ  LYS A  31      18.078 -12.648   3.477  1.00 88.88           N  
ATOM    248  N   LYS A  32      25.734 -14.852   1.312  1.00 86.50           N  
ATOM    249  CA  LYS A  32      27.062 -15.273   1.768  1.00 86.50           C  
ATOM    250  C   LYS A  32      27.906 -15.789   0.605  1.00 86.50           C  
ATOM    251  CB  LYS A  32      26.938 -16.344   2.848  1.00 86.50           C  
ATOM    252  O   LYS A  32      27.375 -16.422  -0.312  1.00 86.50           O  
ATOM    253  CG  LYS A  32      26.328 -15.852   4.152  1.00 86.50           C  
ATOM    254  CD  LYS A  32      26.250 -16.969   5.188  1.00 86.50           C  
ATOM    255  CE  LYS A  32      25.516 -16.516   6.441  1.00 86.50           C  
ATOM    256  NZ  LYS A  32      25.422 -17.609   7.457  1.00 86.50           N  
ATOM    257  N   THR A  33      29.188 -15.508   0.549  1.00 82.81           N  
ATOM    258  CA  THR A  33      30.094 -15.836  -0.544  1.00 82.81           C  
ATOM    259  C   THR A  33      30.141 -17.344  -0.774  1.00 82.81           C  
ATOM    260  CB  THR A  33      31.516 -15.305  -0.265  1.00 82.81           C  
ATOM    261  O   THR A  33      30.125 -17.797  -1.917  1.00 82.81           O  
ATOM    262  CG2 THR A  33      32.438 -15.539  -1.461  1.00 82.81           C  
ATOM    263  OG1 THR A  33      31.453 -13.906   0.009  1.00 82.81           O  
ATOM    264  N   ALA A  34      30.109 -18.125   0.247  1.00 78.44           N  
ATOM    265  CA  ALA A  34      30.312 -19.578   0.180  1.00 78.44           C  
ATOM    266  C   ALA A  34      28.984 -20.312   0.086  1.00 78.44           C  
ATOM    267  CB  ALA A  34      31.109 -20.047   1.395  1.00 78.44           C  
ATOM    268  O   ALA A  34      28.953 -21.547   0.102  1.00 78.44           O  
ATOM    269  N   ASP A  35      27.891 -19.484  -0.132  1.00 67.94           N  
ATOM    270  CA  ASP A  35      26.547 -20.047  -0.153  1.00 67.94           C  
ATOM    271  C   ASP A  35      26.203 -20.609  -1.534  1.00 67.94           C  
ATOM    272  CB  ASP A  35      25.516 -19.000   0.262  1.00 67.94           C  
ATOM    273  O   ASP A  35      26.359 -19.922  -2.543  1.00 67.94           O  
ATOM    274  CG  ASP A  35      24.188 -19.625   0.691  1.00 67.94           C  
ATOM    275  OD1 ASP A  35      24.109 -20.859   0.822  1.00 67.94           O  
ATOM    276  OD2 ASP A  35      23.219 -18.859   0.898  1.00 67.94           O  
ATOM    277  N   THR A  36      26.094 -21.969  -1.673  1.00 73.56           N  
ATOM    278  CA  THR A  36      25.531 -22.562  -2.877  1.00 73.56           C  
ATOM    279  C   THR A  36      24.047 -22.250  -2.998  1.00 73.56           C  
ATOM    280  CB  THR A  36      25.750 -24.094  -2.889  1.00 73.56           C  
ATOM    281  O   THR A  36      23.469 -22.375  -4.078  1.00 73.56           O  
ATOM    282  CG2 THR A  36      27.234 -24.438  -2.977  1.00 73.56           C  
ATOM    283  OG1 THR A  36      25.203 -24.656  -1.685  1.00 73.56           O  
ATOM    284  N   ALA A  37      23.516 -21.656  -1.809  1.00 82.19           N  
ATOM    285  CA  ALA A  37      22.078 -21.391  -1.821  1.00 82.19           C  
ATOM    286  C   ALA A  37      21.781 -20.000  -2.365  1.00 82.19           C  
ATOM    287  CB  ALA A  37      21.500 -21.547  -0.419  1.00 82.19           C  
ATOM    288  O   ALA A  37      22.062 -19.000  -1.709  1.00 82.19           O  
ATOM    289  N   THR A  38      21.656 -19.812  -3.629  1.00 89.81           N  
ATOM    290  CA  THR A  38      21.297 -18.547  -4.242  1.00 89.81           C  
ATOM    291  C   THR A  38      19.938 -18.078  -3.732  1.00 89.81           C  
ATOM    292  CB  THR A  38      21.266 -18.656  -5.777  1.00 89.81           C  
ATOM    293  O   THR A  38      19.172 -18.859  -3.146  1.00 89.81           O  
ATOM    294  CG2 THR A  38      22.625 -19.047  -6.328  1.00 89.81           C  
ATOM    295  OG1 THR A  38      20.297 -19.656  -6.160  1.00 89.81           O  
ATOM    296  N   THR A  39      19.734 -16.719  -3.672  1.00 91.62           N  
ATOM    297  CA  THR A  39      18.469 -16.109  -3.229  1.00 91.62           C  
ATOM    298  C   THR A  39      17.891 -15.211  -4.312  1.00 91.62           C  
ATOM    299  CB  THR A  39      18.672 -15.312  -1.932  1.00 91.62           C  
ATOM    300  O   THR A  39      18.641 -14.609  -5.090  1.00 91.62           O  
ATOM    301  CG2 THR A  39      19.656 -14.164  -2.139  1.00 91.62           C  
ATOM    302  OG1 THR A  39      17.406 -14.766  -1.520  1.00 91.62           O  
ATOM    303  N   THR A  40      16.625 -15.164  -4.352  1.00 93.50           N  
ATOM    304  CA  THR A  40      15.930 -14.227  -5.230  1.00 93.50           C  
ATOM    305  C   THR A  40      15.359 -13.055  -4.430  1.00 93.50           C  
ATOM    306  CB  THR A  40      14.797 -14.922  -6.004  1.00 93.50           C  
ATOM    307  O   THR A  40      14.711 -12.180  -4.992  1.00 93.50           O  
ATOM    308  CG2 THR A  40      15.336 -16.047  -6.883  1.00 93.50           C  
ATOM    309  OG1 THR A  40      13.859 -15.477  -5.070  1.00 93.50           O  
ATOM    310  N   ASP A  41      15.516 -13.125  -3.143  1.00 93.00           N  
ATOM    311  CA  ASP A  41      15.180 -12.047  -2.223  1.00 93.00           C  
ATOM    312  C   ASP A  41      16.297 -10.992  -2.186  1.00 93.00           C  
ATOM    313  CB  ASP A  41      14.930 -12.594  -0.816  1.00 93.00           C  
ATOM    314  O   ASP A  41      17.188 -11.062  -1.348  1.00 93.00           O  
ATOM    315  CG  ASP A  41      14.398 -11.539   0.145  1.00 93.00           C  
ATOM    316  OD1 ASP A  41      14.172 -10.391  -0.279  1.00 93.00           O  
ATOM    317  OD2 ASP A  41      14.211 -11.867   1.337  1.00 93.00           O  
ATOM    318  N   LEU A  42      16.250 -10.133  -3.105  1.00 94.06           N  
ATOM    319  CA  LEU A  42      17.375  -9.258  -3.412  1.00 94.06           C  
ATOM    320  C   LEU A  42      17.172  -7.875  -2.816  1.00 94.06           C  
ATOM    321  CB  LEU A  42      17.578  -9.156  -4.926  1.00 94.06           C  
ATOM    322  O   LEU A  42      18.047  -7.016  -2.902  1.00 94.06           O  
ATOM    323  CG  LEU A  42      17.844 -10.461  -5.672  1.00 94.06           C  
ATOM    324  CD1 LEU A  42      17.844 -10.227  -7.176  1.00 94.06           C  
ATOM    325  CD2 LEU A  42      19.156 -11.078  -5.223  1.00 94.06           C  
ATOM    326  N   TYR A  43      15.992  -7.602  -2.191  1.00 94.31           N  
ATOM    327  CA  TYR A  43      15.688  -6.270  -1.676  1.00 94.31           C  
ATOM    328  C   TYR A  43      15.359  -6.324  -0.189  1.00 94.31           C  
ATOM    329  CB  TYR A  43      14.523  -5.648  -2.447  1.00 94.31           C  
ATOM    330  O   TYR A  43      14.930  -7.363   0.322  1.00 94.31           O  
ATOM    331  CG  TYR A  43      14.867  -5.281  -3.873  1.00 94.31           C  
ATOM    332  CD1 TYR A  43      15.523  -4.094  -4.168  1.00 94.31           C  
ATOM    333  CD2 TYR A  43      14.523  -6.125  -4.926  1.00 94.31           C  
ATOM    334  CE1 TYR A  43      15.836  -3.752  -5.480  1.00 94.31           C  
ATOM    335  CE2 TYR A  43      14.836  -5.797  -6.242  1.00 94.31           C  
ATOM    336  OH  TYR A  43      15.797  -4.277  -7.809  1.00 94.31           O  
ATOM    337  CZ  TYR A  43      15.492  -4.609  -6.508  1.00 94.31           C  
ATOM    338  N   LYS A  44      15.586  -5.238   0.476  1.00 92.12           N  
ATOM    339  CA  LYS A  44      15.250  -5.070   1.886  1.00 92.12           C  
ATOM    340  C   LYS A  44      14.328  -3.871   2.090  1.00 92.12           C  
ATOM    341  CB  LYS A  44      16.516  -4.910   2.729  1.00 92.12           C  
ATOM    342  O   LYS A  44      14.195  -3.023   1.203  1.00 92.12           O  
ATOM    343  CG  LYS A  44      17.281  -3.627   2.453  1.00 92.12           C  
ATOM    344  CD  LYS A  44      18.516  -3.512   3.342  1.00 92.12           C  
ATOM    345  CE  LYS A  44      19.219  -2.174   3.154  1.00 92.12           C  
ATOM    346  NZ  LYS A  44      20.656  -2.242   3.553  1.00 92.12           N  
ATOM    347  N   ALA A  45      13.672  -3.898   3.207  1.00 86.06           N  
ATOM    348  CA  ALA A  45      12.711  -2.844   3.527  1.00 86.06           C  
ATOM    349  C   ALA A  45      13.375  -1.472   3.506  1.00 86.06           C  
ATOM    350  CB  ALA A  45      12.078  -3.102   4.891  1.00 86.06           C  
ATOM    351  O   ALA A  45      14.555  -1.342   3.844  1.00 86.06           O  
ATOM    352  N   SER A  46      12.664  -0.474   2.908  1.00 79.50           N  
ATOM    353  CA  SER A  46      13.023   0.937   3.008  1.00 79.50           C  
ATOM    354  C   SER A  46      11.977   1.719   3.797  1.00 79.50           C  
ATOM    355  CB  SER A  46      13.180   1.547   1.614  1.00 79.50           C  
ATOM    356  O   SER A  46      10.859   1.238   4.008  1.00 79.50           O  
ATOM    357  OG  SER A  46      13.312   2.957   1.694  1.00 79.50           O  
ATOM    358  N   PHE A  47      12.414   2.770   4.492  1.00 74.50           N  
ATOM    359  CA  PHE A  47      11.531   3.561   5.344  1.00 74.50           C  
ATOM    360  C   PHE A  47      10.828   4.641   4.531  1.00 74.50           C  
ATOM    361  CB  PHE A  47      12.320   4.195   6.492  1.00 74.50           C  
ATOM    362  O   PHE A  47      10.078   5.449   5.086  1.00 74.50           O  
ATOM    363  CG  PHE A  47      12.852   3.199   7.488  1.00 74.50           C  
ATOM    364  CD1 PHE A  47      12.039   2.721   8.508  1.00 74.50           C  
ATOM    365  CD2 PHE A  47      14.156   2.742   7.402  1.00 74.50           C  
ATOM    366  CE1 PHE A  47      12.523   1.799   9.438  1.00 74.50           C  
ATOM    367  CE2 PHE A  47      14.648   1.820   8.320  1.00 74.50           C  
ATOM    368  CZ  PHE A  47      13.836   1.351   9.336  1.00 74.50           C  
ATOM    369  N   MET A  48      10.852   4.492   3.180  1.00 77.69           N  
ATOM    370  CA  MET A  48      10.219   5.512   2.342  1.00 77.69           C  
ATOM    371  C   MET A  48       8.906   5.000   1.758  1.00 77.69           C  
ATOM    372  CB  MET A  48      11.164   5.941   1.217  1.00 77.69           C  
ATOM    373  O   MET A  48       8.906   4.305   0.740  1.00 77.69           O  
ATOM    374  CG  MET A  48      12.398   6.676   1.700  1.00 77.69           C  
ATOM    375  SD  MET A  48      13.438   7.297   0.318  1.00 77.69           S  
ATOM    376  CE  MET A  48      12.234   8.367  -0.524  1.00 77.69           C  
ATOM    377  N   ALA A  49       7.883   5.238   2.477  1.00 85.31           N  
ATOM    378  CA  ALA A  49       6.543   4.914   1.987  1.00 85.31           C  
ATOM    379  C   ALA A  49       5.500   5.855   2.580  1.00 85.31           C  
ATOM    380  CB  ALA A  49       6.195   3.463   2.314  1.00 85.31           C  
ATOM    381  O   ALA A  49       5.617   6.277   3.732  1.00 85.31           O  
ATOM    382  N   GLY A  50       4.723   6.367   1.713  1.00 91.50           N  
ATOM    383  CA  GLY A  50       3.627   7.219   2.143  1.00 91.50           C  
ATOM    384  C   GLY A  50       2.551   7.383   1.086  1.00 91.50           C  
ATOM    385  O   GLY A  50       2.686   6.875  -0.030  1.00 91.50           O  
ATOM    386  N   GLY A  51       1.498   7.910   1.507  1.00 94.44           N  
ATOM    387  CA  GLY A  51       0.409   8.117   0.564  1.00 94.44           C  
ATOM    388  C   GLY A  51      -0.710   8.969   1.120  1.00 94.44           C  
ATOM    389  O   GLY A  51      -0.545   9.625   2.154  1.00 94.44           O  
ATOM    390  N   GLY A  52      -1.638   9.117   0.329  1.00 96.75           N  
ATOM    391  CA  GLY A  52      -2.844   9.852   0.675  1.00 96.75           C  
ATOM    392  C   GLY A  52      -4.109   9.195   0.165  1.00 96.75           C  
ATOM    393  O   GLY A  52      -4.062   8.359  -0.744  1.00 96.75           O  
ATOM    394  N   ALA A  53      -5.195   9.562   0.856  1.00 97.62           N  
ATOM    395  CA  ALA A  53      -6.465   8.953   0.476  1.00 97.62           C  
ATOM    396  C   ALA A  53      -7.617   9.938   0.647  1.00 97.62           C  
ATOM    397  CB  ALA A  53      -6.719   7.691   1.299  1.00 97.62           C  
ATOM    398  O   ALA A  53      -7.531  10.875   1.445  1.00 97.62           O  
ATOM    399  N   PHE A  54      -8.602   9.766  -0.149  1.00 97.88           N  
ATOM    400  CA  PHE A  54      -9.891  10.438  -0.063  1.00 97.88           C  
ATOM    401  C   PHE A  54     -11.023   9.422   0.042  1.00 97.88           C  
ATOM    402  CB  PHE A  54     -10.109  11.344  -1.279  1.00 97.88           C  
ATOM    403  O   PHE A  54     -11.109   8.492  -0.763  1.00 97.88           O  
ATOM    404  CG  PHE A  54     -11.438  12.055  -1.276  1.00 97.88           C  
ATOM    405  CD1 PHE A  54     -12.516  11.555  -1.995  1.00 97.88           C  
ATOM    406  CD2 PHE A  54     -11.609  13.234  -0.554  1.00 97.88           C  
ATOM    407  CE1 PHE A  54     -13.742  12.211  -1.994  1.00 97.88           C  
ATOM    408  CE2 PHE A  54     -12.828  13.891  -0.548  1.00 97.88           C  
ATOM    409  CZ  PHE A  54     -13.898  13.375  -1.270  1.00 97.88           C  
ATOM    410  N   GLY A  55     -11.852   9.664   1.177  1.00 96.75           N  
ATOM    411  CA  GLY A  55     -12.836   8.602   1.346  1.00 96.75           C  
ATOM    412  C   GLY A  55     -14.117   9.078   2.004  1.00 96.75           C  
ATOM    413  O   GLY A  55     -14.297  10.281   2.225  1.00 96.75           O  
ATOM    414  N   TYR A  56     -14.914   8.117   2.121  1.00 94.94           N  
ATOM    415  CA  TYR A  56     -16.266   8.305   2.650  1.00 94.94           C  
ATOM    416  C   TYR A  56     -16.500   7.387   3.844  1.00 94.94           C  
ATOM    417  CB  TYR A  56     -17.297   8.039   1.563  1.00 94.94           C  
ATOM    418  O   TYR A  56     -16.109   6.219   3.832  1.00 94.94           O  
ATOM    419  CG  TYR A  56     -18.734   8.195   2.039  1.00 94.94           C  
ATOM    420  CD1 TYR A  56     -19.484   7.086   2.406  1.00 94.94           C  
ATOM    421  CD2 TYR A  56     -19.312   9.453   2.121  1.00 94.94           C  
ATOM    422  CE1 TYR A  56     -20.797   7.227   2.844  1.00 94.94           C  
ATOM    423  CE2 TYR A  56     -20.625   9.602   2.557  1.00 94.94           C  
ATOM    424  OH  TYR A  56     -22.656   8.633   3.348  1.00 94.94           O  
ATOM    425  CZ  TYR A  56     -21.359   8.484   2.916  1.00 94.94           C  
ATOM    426  N   LYS A  57     -17.078   7.957   4.977  1.00 93.25           N  
ATOM    427  CA  LYS A  57     -17.438   7.172   6.156  1.00 93.25           C  
ATOM    428  C   LYS A  57     -18.938   7.148   6.371  1.00 93.25           C  
ATOM    429  CB  LYS A  57     -16.734   7.727   7.398  1.00 93.25           C  
ATOM    430  O   LYS A  57     -19.594   8.195   6.359  1.00 93.25           O  
ATOM    431  CG  LYS A  57     -17.016   6.941   8.672  1.00 93.25           C  
ATOM    432  CD  LYS A  57     -16.250   7.512   9.859  1.00 93.25           C  
ATOM    433  CE  LYS A  57     -16.562   6.746  11.141  1.00 93.25           C  
ATOM    434  NZ  LYS A  57     -15.781   7.273  12.297  1.00 93.25           N  
ATOM    435  N   MET A  58     -19.469   5.934   6.430  1.00 92.31           N  
ATOM    436  CA  MET A  58     -20.875   5.715   6.777  1.00 92.31           C  
ATOM    437  C   MET A  58     -21.000   4.844   8.023  1.00 92.31           C  
ATOM    438  CB  MET A  58     -21.625   5.059   5.613  1.00 92.31           C  
ATOM    439  O   MET A  58     -20.734   3.643   7.980  1.00 92.31           O  
ATOM    440  CG  MET A  58     -23.125   5.016   5.805  1.00 92.31           C  
ATOM    441  SD  MET A  58     -24.000   4.316   4.348  1.00 92.31           S  
ATOM    442  CE  MET A  58     -25.719   4.594   4.840  1.00 92.31           C  
ATOM    443  N   ASP A  59     -21.359   5.426   9.141  1.00 89.38           N  
ATOM    444  CA  ASP A  59     -21.438   4.734  10.422  1.00 89.38           C  
ATOM    445  C   ASP A  59     -20.078   4.113  10.789  1.00 89.38           C  
ATOM    446  CB  ASP A  59     -22.516   3.652  10.391  1.00 89.38           C  
ATOM    447  O   ASP A  59     -19.109   4.832  11.023  1.00 89.38           O  
ATOM    448  CG  ASP A  59     -23.922   4.219  10.234  1.00 89.38           C  
ATOM    449  OD1 ASP A  59     -24.188   5.336  10.727  1.00 89.38           O  
ATOM    450  OD2 ASP A  59     -24.766   3.541   9.609  1.00 89.38           O  
ATOM    451  N   ASP A  60     -19.969   2.760  10.789  1.00 92.12           N  
ATOM    452  CA  ASP A  60     -18.750   2.076  11.234  1.00 92.12           C  
ATOM    453  C   ASP A  60     -17.922   1.609  10.047  1.00 92.12           C  
ATOM    454  CB  ASP A  60     -19.109   0.886  12.133  1.00 92.12           C  
ATOM    455  O   ASP A  60     -16.875   0.975  10.227  1.00 92.12           O  
ATOM    456  CG  ASP A  60     -19.812   1.296  13.414  1.00 92.12           C  
ATOM    457  OD1 ASP A  60     -19.516   2.383  13.953  1.00 92.12           O  
ATOM    458  OD2 ASP A  60     -20.672   0.522  13.891  1.00 92.12           O  
ATOM    459  N   ILE A  61     -18.422   2.023   8.812  1.00 95.44           N  
ATOM    460  CA  ILE A  61     -17.734   1.575   7.605  1.00 95.44           C  
ATOM    461  C   ILE A  61     -17.094   2.771   6.902  1.00 95.44           C  
ATOM    462  CB  ILE A  61     -18.688   0.842   6.645  1.00 95.44           C  
ATOM    463  O   ILE A  61     -17.719   3.820   6.750  1.00 95.44           O  
ATOM    464  CG1 ILE A  61     -19.281  -0.400   7.320  1.00 95.44           C  
ATOM    465  CG2 ILE A  61     -17.969   0.468   5.344  1.00 95.44           C  
ATOM    466  CD1 ILE A  61     -18.250  -1.488   7.617  1.00 95.44           C  
ATOM    467  N   ARG A  62     -15.812   2.574   6.461  1.00 95.19           N  
ATOM    468  CA  ARG A  62     -15.102   3.588   5.688  1.00 95.19           C  
ATOM    469  C   ARG A  62     -14.641   3.033   4.344  1.00 95.19           C  
ATOM    470  CB  ARG A  62     -13.891   4.113   6.473  1.00 95.19           C  
ATOM    471  O   ARG A  62     -14.180   1.893   4.262  1.00 95.19           O  
ATOM    472  CG  ARG A  62     -14.266   4.840   7.758  1.00 95.19           C  
ATOM    473  CD  ARG A  62     -13.039   5.410   8.453  1.00 95.19           C  
ATOM    474  NE  ARG A  62     -12.109   4.359   8.867  1.00 95.19           N  
ATOM    475  NH1 ARG A  62     -10.547   5.801   9.758  1.00 95.19           N  
ATOM    476  NH2 ARG A  62     -10.188   3.537   9.805  1.00 95.19           N  
ATOM    477  CZ  ARG A  62     -10.953   4.566   9.477  1.00 95.19           C  
ATOM    478  N   VAL A  63     -14.867   3.844   3.336  1.00 97.62           N  
ATOM    479  CA  VAL A  63     -14.359   3.504   2.010  1.00 97.62           C  
ATOM    480  C   VAL A  63     -13.492   4.641   1.479  1.00 97.62           C  
ATOM    481  CB  VAL A  63     -15.516   3.209   1.023  1.00 97.62           C  
ATOM    482  O   VAL A  63     -13.859   5.812   1.588  1.00 97.62           O  
ATOM    483  CG1 VAL A  63     -14.961   2.812  -0.346  1.00 97.62           C  
ATOM    484  CG2 VAL A  63     -16.422   2.111   1.577  1.00 97.62           C  
ATOM    485  N   ASP A  64     -12.242   4.328   0.952  1.00 97.69           N  
ATOM    486  CA  ASP A  64     -11.430   5.410   0.411  1.00 97.69           C  
ATOM    487  C   ASP A  64     -10.641   4.949  -0.815  1.00 97.69           C  
ATOM    488  CB  ASP A  64     -10.469   5.945   1.478  1.00 97.69           C  
ATOM    489  O   ASP A  64     -10.602   3.752  -1.115  1.00 97.69           O  
ATOM    490  CG  ASP A  64      -9.461   4.906   1.947  1.00 97.69           C  
ATOM    491  OD1 ASP A  64      -8.969   4.117   1.113  1.00 97.69           O  
ATOM    492  OD2 ASP A  64      -9.172   4.871   3.162  1.00 97.69           O  
ATOM    493  N   VAL A  65     -10.336   5.879  -1.621  1.00 98.25           N  
ATOM    494  CA  VAL A  65      -9.391   5.711  -2.721  1.00 98.25           C  
ATOM    495  C   VAL A  65      -8.023   6.246  -2.312  1.00 98.25           C  
ATOM    496  CB  VAL A  65      -9.883   6.422  -4.004  1.00 98.25           C  
ATOM    497  O   VAL A  65      -7.902   7.391  -1.870  1.00 98.25           O  
ATOM    498  CG1 VAL A  65      -8.875   6.250  -5.133  1.00 98.25           C  
ATOM    499  CG2 VAL A  65     -11.250   5.891  -4.418  1.00 98.25           C  
ATOM    500  N   GLU A  66      -7.039   5.430  -2.494  1.00 97.56           N  
ATOM    501  CA  GLU A  66      -5.727   5.703  -1.918  1.00 97.56           C  
ATOM    502  C   GLU A  66      -4.637   5.660  -2.984  1.00 97.56           C  
ATOM    503  CB  GLU A  66      -5.414   4.707  -0.799  1.00 97.56           C  
ATOM    504  O   GLU A  66      -4.656   4.793  -3.861  1.00 97.56           O  
ATOM    505  CG  GLU A  66      -4.043   4.910  -0.162  1.00 97.56           C  
ATOM    506  CD  GLU A  66      -3.701   3.852   0.873  1.00 97.56           C  
ATOM    507  OE1 GLU A  66      -2.984   4.164   1.849  1.00 97.56           O  
ATOM    508  OE2 GLU A  66      -4.152   2.697   0.706  1.00 97.56           O  
ATOM    509  N   GLY A  67      -3.770   6.609  -2.980  1.00 97.69           N  
ATOM    510  CA  GLY A  67      -2.480   6.562  -3.650  1.00 97.69           C  
ATOM    511  C   GLY A  67      -1.324   6.312  -2.703  1.00 97.69           C  
ATOM    512  O   GLY A  67      -1.236   6.938  -1.644  1.00 97.69           O  
ATOM    513  N   LEU A  68      -0.447   5.367  -3.098  1.00 95.06           N  
ATOM    514  CA  LEU A  68       0.646   4.965  -2.221  1.00 95.06           C  
ATOM    515  C   LEU A  68       1.961   4.887  -2.990  1.00 95.06           C  
ATOM    516  CB  LEU A  68       0.342   3.611  -1.573  1.00 95.06           C  
ATOM    517  O   LEU A  68       1.986   4.453  -4.145  1.00 95.06           O  
ATOM    518  CG  LEU A  68      -0.827   3.578  -0.586  1.00 95.06           C  
ATOM    519  CD1 LEU A  68      -1.166   2.141  -0.213  1.00 95.06           C  
ATOM    520  CD2 LEU A  68      -0.498   4.398   0.658  1.00 95.06           C  
ATOM    521  N   TYR A  69       2.965   5.395  -2.395  1.00 95.25           N  
ATOM    522  CA  TYR A  69       4.336   5.211  -2.861  1.00 95.25           C  
ATOM    523  C   TYR A  69       5.141   4.375  -1.875  1.00 95.25           C  
ATOM    524  CB  TYR A  69       5.016   6.566  -3.076  1.00 95.25           C  
ATOM    525  O   TYR A  69       5.078   4.602  -0.664  1.00 95.25           O  
ATOM    526  CG  TYR A  69       6.473   6.461  -3.455  1.00 95.25           C  
ATOM    527  CD1 TYR A  69       7.469   6.516  -2.484  1.00 95.25           C  
ATOM    528  CD2 TYR A  69       6.855   6.309  -4.781  1.00 95.25           C  
ATOM    529  CE1 TYR A  69       8.812   6.422  -2.828  1.00 95.25           C  
ATOM    530  CE2 TYR A  69       8.195   6.211  -5.141  1.00 95.25           C  
ATOM    531  OH  TYR A  69      10.492   6.176  -4.504  1.00 95.25           O  
ATOM    532  CZ  TYR A  69       9.164   6.270  -4.156  1.00 95.25           C  
ATOM    533  N   SER A  70       5.832   3.396  -2.385  1.00 94.50           N  
ATOM    534  CA  SER A  70       6.707   2.551  -1.579  1.00 94.50           C  
ATOM    535  C   SER A  70       7.988   2.205  -2.330  1.00 94.50           C  
ATOM    536  CB  SER A  70       5.984   1.267  -1.171  1.00 94.50           C  
ATOM    537  O   SER A  70       7.969   2.012  -3.549  1.00 94.50           O  
ATOM    538  OG  SER A  70       6.836   0.430  -0.407  1.00 94.50           O  
ATOM    539  N   GLN A  71       9.086   2.146  -1.545  1.00 94.56           N  
ATOM    540  CA  GLN A  71      10.383   1.823  -2.135  1.00 94.56           C  
ATOM    541  C   GLN A  71      11.133   0.809  -1.280  1.00 94.56           C  
ATOM    542  CB  GLN A  71      11.219   3.090  -2.312  1.00 94.56           C  
ATOM    543  O   GLN A  71      11.172   0.927  -0.054  1.00 94.56           O  
ATOM    544  CG  GLN A  71      12.594   2.838  -2.924  1.00 94.56           C  
ATOM    545  CD  GLN A  71      13.406   4.109  -3.088  1.00 94.56           C  
ATOM    546  NE2 GLN A  71      13.203   4.801  -4.203  1.00 94.56           N  
ATOM    547  OE1 GLN A  71      14.203   4.465  -2.217  1.00 94.56           O  
ATOM    548  N   LEU A  72      11.688  -0.183  -1.913  1.00 94.12           N  
ATOM    549  CA  LEU A  72      12.617  -1.135  -1.304  1.00 94.12           C  
ATOM    550  C   LEU A  72      14.039  -0.911  -1.807  1.00 94.12           C  
ATOM    551  CB  LEU A  72      12.180  -2.572  -1.600  1.00 94.12           C  
ATOM    552  O   LEU A  72      14.234  -0.502  -2.953  1.00 94.12           O  
ATOM    553  CG  LEU A  72      10.781  -2.969  -1.112  1.00 94.12           C  
ATOM    554  CD1 LEU A  72      10.461  -4.398  -1.534  1.00 94.12           C  
ATOM    555  CD2 LEU A  72      10.680  -2.816   0.401  1.00 94.12           C  
ATOM    556  N   SER A  73      15.000  -1.116  -0.921  1.00 94.69           N  
ATOM    557  CA  SER A  73      16.391  -0.910  -1.273  1.00 94.69           C  
ATOM    558  C   SER A  73      17.094  -2.236  -1.547  1.00 94.69           C  
ATOM    559  CB  SER A  73      17.125  -0.158  -0.160  1.00 94.69           C  
ATOM    560  O   SER A  73      16.719  -3.271  -0.993  1.00 94.69           O  
ATOM    561  OG  SER A  73      16.531   1.109   0.063  1.00 94.69           O  
ATOM    562  N   LYS A  74      18.047  -2.184  -2.443  1.00 94.12           N  
ATOM    563  CA  LYS A  74      18.875  -3.357  -2.711  1.00 94.12           C  
ATOM    564  C   LYS A  74      19.531  -3.875  -1.433  1.00 94.12           C  
ATOM    565  CB  LYS A  74      19.953  -3.035  -3.754  1.00 94.12           C  
ATOM    566  O   LYS A  74      20.031  -3.092  -0.626  1.00 94.12           O  
ATOM    567  CG  LYS A  74      20.766  -4.242  -4.195  1.00 94.12           C  
ATOM    568  CD  LYS A  74      21.766  -3.867  -5.277  1.00 94.12           C  
ATOM    569  CE  LYS A  74      22.516  -5.090  -5.789  1.00 94.12           C  
ATOM    570  NZ  LYS A  74      23.375  -4.762  -6.965  1.00 94.12           N  
ATOM    571  N   ASP A  75      19.484  -5.219  -1.211  1.00 93.25           N  
ATOM    572  CA  ASP A  75      20.062  -5.867  -0.038  1.00 93.25           C  
ATOM    573  C   ASP A  75      21.578  -5.914  -0.133  1.00 93.25           C  
ATOM    574  CB  ASP A  75      19.500  -7.281   0.125  1.00 93.25           C  
ATOM    575  O   ASP A  75      22.141  -5.758  -1.218  1.00 93.25           O  
ATOM    576  CG  ASP A  75      19.578  -7.789   1.554  1.00 93.25           C  
ATOM    577  OD1 ASP A  75      20.344  -7.223   2.359  1.00 93.25           O  
ATOM    578  OD2 ASP A  75      18.875  -8.766   1.875  1.00 93.25           O  
ATOM    579  N   ALA A  76      22.250  -5.996   1.039  1.00 92.00           N  
ATOM    580  CA  ALA A  76      23.688  -6.262   1.085  1.00 92.00           C  
ATOM    581  C   ALA A  76      23.984  -7.719   0.746  1.00 92.00           C  
ATOM    582  CB  ALA A  76      24.250  -5.910   2.461  1.00 92.00           C  
ATOM    583  O   ALA A  76      23.734  -8.609   1.558  1.00 92.00           O  
ATOM    584  N   LEU A  77      24.328  -7.910  -0.513  1.00 92.25           N  
ATOM    585  CA  LEU A  77      24.578  -9.266  -0.991  1.00 92.25           C  
ATOM    586  C   LEU A  77      26.078  -9.547  -1.075  1.00 92.25           C  
ATOM    587  CB  LEU A  77      23.938  -9.477  -2.361  1.00 92.25           C  
ATOM    588  O   LEU A  77      26.859  -8.664  -1.435  1.00 92.25           O  
ATOM    589  CG  LEU A  77      22.422  -9.258  -2.438  1.00 92.25           C  
ATOM    590  CD1 LEU A  77      21.969  -9.148  -3.891  1.00 92.25           C  
ATOM    591  CD2 LEU A  77      21.672 -10.375  -1.721  1.00 92.25           C  
ATOM    592  N   ALA A  78      26.547 -10.703  -0.636  1.00 93.31           N  
ATOM    593  CA  ALA A  78      27.953 -11.109  -0.729  1.00 93.31           C  
ATOM    594  C   ALA A  78      28.328 -11.461  -2.166  1.00 93.31           C  
ATOM    595  CB  ALA A  78      28.219 -12.297   0.192  1.00 93.31           C  
ATOM    596  O   ALA A  78      29.469 -11.234  -2.590  1.00 93.31           O  
ATOM    597  N   VAL A  79      27.391 -12.008  -2.930  1.00 93.56           N  
ATOM    598  CA  VAL A  79      27.547 -12.273  -4.355  1.00 93.56           C  
ATOM    599  C   VAL A  79      26.531 -11.445  -5.145  1.00 93.56           C  
ATOM    600  CB  VAL A  79      27.375 -13.773  -4.672  1.00 93.56           C  
ATOM    601  O   VAL A  79      25.328 -11.523  -4.891  1.00 93.56           O  
ATOM    602  CG1 VAL A  79      27.578 -14.047  -6.160  1.00 93.56           C  
ATOM    603  CG2 VAL A  79      28.344 -14.617  -3.838  1.00 93.56           C  
ATOM    604  N   ALA A  80      27.047 -10.703  -6.094  1.00 93.44           N  
ATOM    605  CA  ALA A  80      26.188  -9.812  -6.883  1.00 93.44           C  
ATOM    606  C   ALA A  80      25.156 -10.594  -7.684  1.00 93.44           C  
ATOM    607  CB  ALA A  80      27.047  -8.953  -7.816  1.00 93.44           C  
ATOM    608  O   ALA A  80      25.453 -11.672  -8.203  1.00 93.44           O  
ATOM    609  N   PRO A  81      24.000 -10.039  -7.746  1.00 94.44           N  
ATOM    610  CA  PRO A  81      22.938 -10.703  -8.500  1.00 94.44           C  
ATOM    611  C   PRO A  81      23.219 -10.781 -10.000  1.00 94.44           C  
ATOM    612  CB  PRO A  81      21.703  -9.836  -8.227  1.00 94.44           C  
ATOM    613  O   PRO A  81      23.844  -9.867 -10.555  1.00 94.44           O  
ATOM    614  CG  PRO A  81      22.047  -9.062  -6.992  1.00 94.44           C  
ATOM    615  CD  PRO A  81      23.531  -8.852  -6.965  1.00 94.44           C  
ATOM    616  N   THR A  82      22.828 -11.875 -10.641  1.00 93.50           N  
ATOM    617  CA  THR A  82      22.797 -12.055 -12.086  1.00 93.50           C  
ATOM    618  C   THR A  82      21.391 -12.391 -12.562  1.00 93.50           C  
ATOM    619  CB  THR A  82      23.766 -13.164 -12.531  1.00 93.50           C  
ATOM    620  O   THR A  82      20.797 -13.375 -12.117  1.00 93.50           O  
ATOM    621  CG2 THR A  82      23.891 -13.219 -14.047  1.00 93.50           C  
ATOM    622  OG1 THR A  82      25.062 -12.914 -11.969  1.00 93.50           O  
ATOM    623  N   PRO A  83      20.906 -11.555 -13.438  1.00 93.38           N  
ATOM    624  CA  PRO A  83      21.484 -10.305 -13.938  1.00 93.38           C  
ATOM    625  C   PRO A  83      21.562  -9.219 -12.867  1.00 93.38           C  
ATOM    626  CB  PRO A  83      20.531  -9.906 -15.062  1.00 93.38           C  
ATOM    627  O   PRO A  83      20.984  -9.367 -11.789  1.00 93.38           O  
ATOM    628  CG  PRO A  83      19.188 -10.406 -14.617  1.00 93.38           C  
ATOM    629  CD  PRO A  83      19.375 -11.688 -13.867  1.00 93.38           C  
ATOM    630  N   ALA A  84      22.344  -8.156 -13.188  1.00 95.12           N  
ATOM    631  CA  ALA A  84      22.453  -7.023 -12.273  1.00 95.12           C  
ATOM    632  C   ALA A  84      21.094  -6.387 -12.016  1.00 95.12           C  
ATOM    633  CB  ALA A  84      23.438  -5.988 -12.828  1.00 95.12           C  
ATOM    634  O   ALA A  84      20.297  -6.230 -12.938  1.00 95.12           O  
ATOM    635  N   ILE A  85      20.766  -6.027 -10.711  1.00 95.88           N  
ATOM    636  CA  ILE A  85      19.453  -5.484 -10.344  1.00 95.88           C  
ATOM    637  C   ILE A  85      19.594  -4.012  -9.969  1.00 95.88           C  
ATOM    638  CB  ILE A  85      18.812  -6.277  -9.180  1.00 95.88           C  
ATOM    639  O   ILE A  85      20.703  -3.549  -9.648  1.00 95.88           O  
ATOM    640  CG1 ILE A  85      19.734  -6.250  -7.953  1.00 95.88           C  
ATOM    641  CG2 ILE A  85      18.516  -7.715  -9.609  1.00 95.88           C  
ATOM    642  CD1 ILE A  85      19.047  -6.652  -6.656  1.00 95.88           C  
ATOM    643  N   ALA A  86      18.562  -3.268 -10.023  1.00 96.62           N  
ATOM    644  CA  ALA A  86      18.484  -1.852  -9.672  1.00 96.62           C  
ATOM    645  C   ALA A  86      18.719  -1.639  -8.180  1.00 96.62           C  
ATOM    646  CB  ALA A  86      17.141  -1.272 -10.094  1.00 96.62           C  
ATOM    647  O   ALA A  86      18.469  -2.537  -7.375  1.00 96.62           O  
ATOM    648  N   ASP A  87      19.203  -0.480  -7.809  1.00 95.56           N  
ATOM    649  CA  ASP A  87      19.469  -0.153  -6.414  1.00 95.56           C  
ATOM    650  C   ASP A  87      18.172  -0.068  -5.613  1.00 95.56           C  
ATOM    651  CB  ASP A  87      20.234   1.165  -6.305  1.00 95.56           C  
ATOM    652  O   ASP A  87      18.156  -0.290  -4.398  1.00 95.56           O  
ATOM    653  CG  ASP A  87      21.688   1.037  -6.727  1.00 95.56           C  
ATOM    654  OD1 ASP A  87      22.234  -0.083  -6.676  1.00 95.56           O  
ATOM    655  OD2 ASP A  87      22.281   2.066  -7.105  1.00 95.56           O  
ATOM    656  N   SER A  88      17.094   0.321  -6.266  1.00 95.31           N  
ATOM    657  CA  SER A  88      15.805   0.430  -5.586  1.00 95.31           C  
ATOM    658  C   SER A  88      14.672  -0.137  -6.441  1.00 95.31           C  
ATOM    659  CB  SER A  88      15.500   1.888  -5.234  1.00 95.31           C  
ATOM    660  O   SER A  88      14.742  -0.106  -7.672  1.00 95.31           O  
ATOM    661  OG  SER A  88      15.367   2.670  -6.410  1.00 95.31           O  
ATOM    662  N   LEU A  89      13.742  -0.786  -5.875  1.00 96.19           N  
ATOM    663  CA  LEU A  89      12.492  -1.271  -6.438  1.00 96.19           C  
ATOM    664  C   LEU A  89      11.305  -0.476  -5.898  1.00 96.19           C  
ATOM    665  CB  LEU A  89      12.305  -2.760  -6.129  1.00 96.19           C  
ATOM    666  O   LEU A  89      11.023  -0.517  -4.699  1.00 96.19           O  
ATOM    667  CG  LEU A  89      11.102  -3.441  -6.781  1.00 96.19           C  
ATOM    668  CD1 LEU A  89      11.250  -3.449  -8.297  1.00 96.19           C  
ATOM    669  CD2 LEU A  89      10.938  -4.859  -6.246  1.00 96.19           C  
ATOM    670  N   THR A  90      10.602   0.253  -6.797  1.00 96.38           N  
ATOM    671  CA  THR A  90       9.555   1.171  -6.352  1.00 96.38           C  
ATOM    672  C   THR A  90       8.180   0.677  -6.789  1.00 96.38           C  
ATOM    673  CB  THR A  90       9.789   2.592  -6.898  1.00 96.38           C  
ATOM    674  O   THR A  90       8.055  -0.009  -7.805  1.00 96.38           O  
ATOM    675  CG2 THR A  90      11.164   3.115  -6.492  1.00 96.38           C  
ATOM    676  OG1 THR A  90       9.703   2.566  -8.328  1.00 96.38           O  
ATOM    677  N   ALA A  91       7.199   1.024  -6.016  1.00 96.81           N  
ATOM    678  CA  ALA A  91       5.793   0.751  -6.309  1.00 96.81           C  
ATOM    679  C   ALA A  91       4.934   1.993  -6.086  1.00 96.81           C  
ATOM    680  CB  ALA A  91       5.285  -0.404  -5.445  1.00 96.81           C  
ATOM    681  O   ALA A  91       4.973   2.596  -5.012  1.00 96.81           O  
ATOM    682  N   ILE A  92       4.281   2.412  -7.098  1.00 97.44           N  
ATOM    683  CA  ILE A  92       3.230   3.420  -7.020  1.00 97.44           C  
ATOM    684  C   ILE A  92       1.870   2.766  -7.242  1.00 97.44           C  
ATOM    685  CB  ILE A  92       3.455   4.551  -8.047  1.00 97.44           C  
ATOM    686  O   ILE A  92       1.624   2.172  -8.297  1.00 97.44           O  
ATOM    687  CG1 ILE A  92       4.824   5.203  -7.832  1.00 97.44           C  
ATOM    688  CG2 ILE A  92       2.334   5.594  -7.957  1.00 97.44           C  
ATOM    689  CD1 ILE A  92       5.219   6.191  -8.922  1.00 97.44           C  
ATOM    690  N   SER A  93       0.960   2.936  -6.219  1.00 97.88           N  
ATOM    691  CA  SER A  93      -0.275   2.162  -6.301  1.00 97.88           C  
ATOM    692  C   SER A  93      -1.499   3.055  -6.125  1.00 97.88           C  
ATOM    693  CB  SER A  93      -0.287   1.055  -5.246  1.00 97.88           C  
ATOM    694  O   SER A  93      -1.409   4.129  -5.531  1.00 97.88           O  
ATOM    695  OG  SER A  93      -0.284   1.604  -3.939  1.00 97.88           O  
ATOM    696  N   GLY A  94      -2.494   2.621  -6.773  1.00 98.31           N  
ATOM    697  CA  GLY A  94      -3.855   3.070  -6.527  1.00 98.31           C  
ATOM    698  C   GLY A  94      -4.750   1.981  -5.969  1.00 98.31           C  
ATOM    699  O   GLY A  94      -4.918   0.928  -6.590  1.00 98.31           O  
ATOM    700  N   LEU A  95      -5.363   2.252  -4.754  1.00 98.25           N  
ATOM    701  CA  LEU A  95      -6.152   1.226  -4.078  1.00 98.25           C  
ATOM    702  C   LEU A  95      -7.520   1.766  -3.678  1.00 98.25           C  
ATOM    703  CB  LEU A  95      -5.414   0.711  -2.840  1.00 98.25           C  
ATOM    704  O   LEU A  95      -7.672   2.965  -3.436  1.00 98.25           O  
ATOM    705  CG  LEU A  95      -4.055   0.049  -3.086  1.00 98.25           C  
ATOM    706  CD1 LEU A  95      -3.141   0.253  -1.884  1.00 98.25           C  
ATOM    707  CD2 LEU A  95      -4.230  -1.436  -3.387  1.00 98.25           C  
ATOM    708  N   VAL A  96      -8.438   0.935  -3.697  1.00 98.44           N  
ATOM    709  CA  VAL A  96      -9.727   1.149  -3.045  1.00 98.44           C  
ATOM    710  C   VAL A  96      -9.789   0.344  -1.748  1.00 98.44           C  
ATOM    711  CB  VAL A  96     -10.898   0.765  -3.969  1.00 98.44           C  
ATOM    712  O   VAL A  96      -9.578  -0.872  -1.756  1.00 98.44           O  
ATOM    713  CG1 VAL A  96     -12.234   0.971  -3.258  1.00 98.44           C  
ATOM    714  CG2 VAL A  96     -10.852   1.575  -5.262  1.00 98.44           C  
ATOM    715  N   ASN A  97     -10.141   1.035  -0.682  1.00 98.19           N  
ATOM    716  CA  ASN A  97     -10.086   0.417   0.638  1.00 98.19           C  
ATOM    717  C   ASN A  97     -11.461   0.423   1.313  1.00 98.19           C  
ATOM    718  CB  ASN A  97      -9.055   1.120   1.522  1.00 98.19           C  
ATOM    719  O   ASN A  97     -12.250   1.346   1.111  1.00 98.19           O  
ATOM    720  CG  ASN A  97      -7.676   1.143   0.902  1.00 98.19           C  
ATOM    721  ND2 ASN A  97      -7.148   2.340   0.670  1.00 98.19           N  
ATOM    722  OD1 ASN A  97      -7.086   0.093   0.632  1.00 98.19           O  
ATOM    723  N   VAL A  98     -11.664  -0.617   2.104  1.00 98.19           N  
ATOM    724  CA  VAL A  98     -12.820  -0.683   2.988  1.00 98.19           C  
ATOM    725  C   VAL A  98     -12.359  -0.939   4.422  1.00 98.19           C  
ATOM    726  CB  VAL A  98     -13.812  -1.780   2.545  1.00 98.19           C  
ATOM    727  O   VAL A  98     -11.508  -1.796   4.664  1.00 98.19           O  
ATOM    728  CG1 VAL A  98     -14.992  -1.870   3.516  1.00 98.19           C  
ATOM    729  CG2 VAL A  98     -14.312  -1.507   1.125  1.00 98.19           C  
ATOM    730  N   TYR A  99     -12.922  -0.156   5.367  1.00 97.69           N  
ATOM    731  CA  TYR A  99     -12.555  -0.246   6.777  1.00 97.69           C  
ATOM    732  C   TYR A  99     -13.781  -0.485   7.645  1.00 97.69           C  
ATOM    733  CB  TYR A  99     -11.836   1.029   7.230  1.00 97.69           C  
ATOM    734  O   TYR A  99     -14.883  -0.016   7.324  1.00 97.69           O  
ATOM    735  CG  TYR A  99     -10.625   1.373   6.395  1.00 97.69           C  
ATOM    736  CD1 TYR A  99      -9.352   0.946   6.770  1.00 97.69           C  
ATOM    737  CD2 TYR A  99     -10.750   2.127   5.234  1.00 97.69           C  
ATOM    738  CE1 TYR A  99      -8.234   1.262   6.004  1.00 97.69           C  
ATOM    739  CE2 TYR A  99      -9.641   2.447   4.461  1.00 97.69           C  
ATOM    740  OH  TYR A  99      -7.289   2.328   4.090  1.00 97.69           O  
ATOM    741  CZ  TYR A  99      -8.391   2.012   4.852  1.00 97.69           C  
ATOM    742  N   TYR A 100     -13.508  -1.198   8.664  1.00 97.25           N  
ATOM    743  CA  TYR A 100     -14.492  -1.331   9.727  1.00 97.25           C  
ATOM    744  C   TYR A 100     -13.984  -0.710  11.023  1.00 97.25           C  
ATOM    745  CB  TYR A 100     -14.844  -2.805   9.961  1.00 97.25           C  
ATOM    746  O   TYR A 100     -12.945  -1.117  11.547  1.00 97.25           O  
ATOM    747  CG  TYR A 100     -15.930  -3.020  10.984  1.00 97.25           C  
ATOM    748  CD1 TYR A 100     -15.617  -3.473  12.266  1.00 97.25           C  
ATOM    749  CD2 TYR A 100     -17.266  -2.770  10.680  1.00 97.25           C  
ATOM    750  CE1 TYR A 100     -16.609  -3.672  13.219  1.00 97.25           C  
ATOM    751  CE2 TYR A 100     -18.266  -2.967  11.625  1.00 97.25           C  
ATOM    752  OH  TYR A 100     -18.922  -3.615  13.828  1.00 97.25           O  
ATOM    753  CZ  TYR A 100     -17.938  -3.418  12.891  1.00 97.25           C  
ATOM    754  N   ASP A 101     -14.703   0.316  11.539  1.00 95.00           N  
ATOM    755  CA  ASP A 101     -14.375   0.986  12.797  1.00 95.00           C  
ATOM    756  C   ASP A 101     -15.133   0.365  13.969  1.00 95.00           C  
ATOM    757  CB  ASP A 101     -14.680   2.482  12.703  1.00 95.00           C  
ATOM    758  O   ASP A 101     -16.359   0.287  13.945  1.00 95.00           O  
ATOM    759  CG  ASP A 101     -13.711   3.234  11.805  1.00 95.00           C  
ATOM    760  OD1 ASP A 101     -12.695   2.646  11.383  1.00 95.00           O  
ATOM    761  OD2 ASP A 101     -13.969   4.426  11.523  1.00 95.00           O  
ATOM    762  N   ILE A 102     -14.414  -0.113  14.906  1.00 95.12           N  
ATOM    763  CA  ILE A 102     -15.000  -0.708  16.109  1.00 95.12           C  
ATOM    764  C   ILE A 102     -15.266   0.379  17.141  1.00 95.12           C  
ATOM    765  CB  ILE A 102     -14.094  -1.806  16.703  1.00 95.12           C  
ATOM    766  O   ILE A 102     -14.336   0.957  17.703  1.00 95.12           O  
ATOM    767  CG1 ILE A 102     -13.773  -2.867  15.633  1.00 95.12           C  
ATOM    768  CG2 ILE A 102     -14.742  -2.439  17.922  1.00 95.12           C  
ATOM    769  CD1 ILE A 102     -12.555  -3.717  15.961  1.00 95.12           C  
ATOM    770  N   ALA A 103     -16.547   0.649  17.250  1.00 87.56           N  
ATOM    771  CA  ALA A 103     -16.953   1.697  18.172  1.00 87.56           C  
ATOM    772  C   ALA A 103     -16.859   1.219  19.625  1.00 87.56           C  
ATOM    773  CB  ALA A 103     -18.391   2.152  17.875  1.00 87.56           C  
ATOM    774  O   ALA A 103     -17.375   0.152  19.969  1.00 87.56           O  
ATOM    775  N   ILE A 104     -16.047   1.917  20.344  1.00 88.44           N  
ATOM    776  CA  ILE A 104     -15.969   1.697  21.781  1.00 88.44           C  
ATOM    777  C   ILE A 104     -16.562   2.896  22.516  1.00 88.44           C  
ATOM    778  CB  ILE A 104     -14.516   1.449  22.234  1.00 88.44           C  
ATOM    779  O   ILE A 104     -16.094   4.027  22.359  1.00 88.44           O  
ATOM    780  CG1 ILE A 104     -13.906   0.274  21.453  1.00 88.44           C  
ATOM    781  CG2 ILE A 104     -14.453   1.201  23.734  1.00 88.44           C  
ATOM    782  CD1 ILE A 104     -12.438   0.015  21.781  1.00 88.44           C  
ATOM    783  N   GLU A 105     -17.641   2.646  23.266  1.00 86.12           N  
ATOM    784  CA  GLU A 105     -18.328   3.709  23.984  1.00 86.12           C  
ATOM    785  C   GLU A 105     -17.422   4.375  25.016  1.00 86.12           C  
ATOM    786  CB  GLU A 105     -19.578   3.158  24.688  1.00 86.12           C  
ATOM    787  O   GLU A 105     -16.609   3.711  25.656  1.00 86.12           O  
ATOM    788  CG  GLU A 105     -20.672   2.709  23.719  1.00 86.12           C  
ATOM    789  CD  GLU A 105     -21.922   2.191  24.422  1.00 86.12           C  
ATOM    790  OE1 GLU A 105     -22.859   1.738  23.719  1.00 86.12           O  
ATOM    791  OE2 GLU A 105     -21.953   2.238  25.672  1.00 86.12           O  
ATOM    792  N   ASP A 106     -17.453   5.762  25.031  1.00 86.56           N  
ATOM    793  CA  ASP A 106     -16.859   6.617  26.047  1.00 86.56           C  
ATOM    794  C   ASP A 106     -15.328   6.633  25.938  1.00 86.56           C  
ATOM    795  CB  ASP A 106     -17.266   6.156  27.438  1.00 86.56           C  
ATOM    796  O   ASP A 106     -14.625   6.773  26.938  1.00 86.56           O  
ATOM    797  CG  ASP A 106     -18.766   6.293  27.688  1.00 86.56           C  
ATOM    798  OD1 ASP A 106     -19.359   7.289  27.234  1.00 86.56           O  
ATOM    799  OD2 ASP A 106     -19.344   5.402  28.344  1.00 86.56           O  
ATOM    800  N   MET A 107     -14.828   6.230  24.797  1.00 88.44           N  
ATOM    801  CA  MET A 107     -13.383   6.301  24.594  1.00 88.44           C  
ATOM    802  C   MET A 107     -13.039   7.086  23.344  1.00 88.44           C  
ATOM    803  CB  MET A 107     -12.773   4.898  24.531  1.00 88.44           C  
ATOM    804  O   MET A 107     -13.727   6.977  22.328  1.00 88.44           O  
ATOM    805  CG  MET A 107     -12.836   4.133  25.844  1.00 88.44           C  
ATOM    806  SD  MET A 107     -11.797   2.621  25.812  1.00 88.44           S  
ATOM    807  CE  MET A 107     -12.602   1.698  24.484  1.00 88.44           C  
ATOM    808  N   PRO A 108     -12.078   7.926  23.422  1.00 90.81           N  
ATOM    809  CA  PRO A 108     -11.695   8.695  22.234  1.00 90.81           C  
ATOM    810  C   PRO A 108     -10.930   7.855  21.219  1.00 90.81           C  
ATOM    811  CB  PRO A 108     -10.805   9.797  22.812  1.00 90.81           C  
ATOM    812  O   PRO A 108     -10.547   8.359  20.156  1.00 90.81           O  
ATOM    813  CG  PRO A 108     -10.203   9.211  24.047  1.00 90.81           C  
ATOM    814  CD  PRO A 108     -11.203   8.266  24.656  1.00 90.81           C  
ATOM    815  N   ILE A 109     -10.742   6.613  21.469  1.00 94.81           N  
ATOM    816  CA  ILE A 109      -9.961   5.727  20.609  1.00 94.81           C  
ATOM    817  C   ILE A 109     -10.891   4.789  19.844  1.00 94.81           C  
ATOM    818  CB  ILE A 109      -8.938   4.914  21.438  1.00 94.81           C  
ATOM    819  O   ILE A 109     -11.820   4.219  20.422  1.00 94.81           O  
ATOM    820  CG1 ILE A 109      -7.953   5.855  22.141  1.00 94.81           C  
ATOM    821  CG2 ILE A 109      -8.188   3.918  20.547  1.00 94.81           C  
ATOM    822  CD1 ILE A 109      -7.090   5.172  23.203  1.00 94.81           C  
ATOM    823  N   THR A 110     -10.570   4.582  18.516  1.00 95.50           N  
ATOM    824  CA  THR A 110     -11.383   3.742  17.641  1.00 95.50           C  
ATOM    825  C   THR A 110     -10.516   2.734  16.891  1.00 95.50           C  
ATOM    826  CB  THR A 110     -12.172   4.590  16.625  1.00 95.50           C  
ATOM    827  O   THR A 110      -9.781   3.102  15.969  1.00 95.50           O  
ATOM    828  CG2 THR A 110     -13.141   3.727  15.812  1.00 95.50           C  
ATOM    829  OG1 THR A 110     -12.922   5.594  17.328  1.00 95.50           O  
ATOM    830  N   PRO A 111     -10.531   1.488  17.391  1.00 97.12           N  
ATOM    831  CA  PRO A 111      -9.836   0.477  16.594  1.00 97.12           C  
ATOM    832  C   PRO A 111     -10.469   0.269  15.211  1.00 97.12           C  
ATOM    833  CB  PRO A 111      -9.953  -0.789  17.438  1.00 97.12           C  
ATOM    834  O   PRO A 111     -11.672   0.461  15.047  1.00 97.12           O  
ATOM    835  CG  PRO A 111     -10.289  -0.295  18.812  1.00 97.12           C  
ATOM    836  CD  PRO A 111     -11.062   0.983  18.688  1.00 97.12           C  
ATOM    837  N   TYR A 112      -9.547  -0.191  14.203  1.00 97.19           N  
ATOM    838  CA  TYR A 112     -10.102  -0.450  12.875  1.00 97.19           C  
ATOM    839  C   TYR A 112      -9.352  -1.581  12.188  1.00 97.19           C  
ATOM    840  CB  TYR A 112     -10.047   0.815  12.016  1.00 97.19           C  
ATOM    841  O   TYR A 112      -8.195  -1.867  12.523  1.00 97.19           O  
ATOM    842  CG  TYR A 112      -8.648   1.221  11.617  1.00 97.19           C  
ATOM    843  CD1 TYR A 112      -7.949   2.186  12.344  1.00 97.19           C  
ATOM    844  CD2 TYR A 112      -8.023   0.641  10.523  1.00 97.19           C  
ATOM    845  CE1 TYR A 112      -6.660   2.562  11.977  1.00 97.19           C  
ATOM    846  CE2 TYR A 112      -6.734   1.011  10.148  1.00 97.19           C  
ATOM    847  OH  TYR A 112      -4.785   2.342  10.516  1.00 97.19           O  
ATOM    848  CZ  TYR A 112      -6.062   1.971  10.883  1.00 97.19           C  
ATOM    849  N   ILE A 113     -10.016  -2.240  11.312  1.00 98.31           N  
ATOM    850  CA  ILE A 113      -9.453  -3.199  10.375  1.00 98.31           C  
ATOM    851  C   ILE A 113      -9.883  -2.848   8.953  1.00 98.31           C  
ATOM    852  CB  ILE A 113      -9.867  -4.645  10.719  1.00 98.31           C  
ATOM    853  O   ILE A 113     -10.961  -2.277   8.750  1.00 98.31           O  
ATOM    854  CG1 ILE A 113     -11.391  -4.785  10.688  1.00 98.31           C  
ATOM    855  CG2 ILE A 113      -9.305  -5.055  12.086  1.00 98.31           C  
ATOM    856  CD1 ILE A 113     -11.883  -6.227  10.719  1.00 98.31           C  
ATOM    857  N   GLY A 114      -8.961  -3.092   8.039  1.00 98.00           N  
ATOM    858  CA  GLY A 114      -9.266  -2.727   6.664  1.00 98.00           C  
ATOM    859  C   GLY A 114      -8.562  -3.600   5.641  1.00 98.00           C  
ATOM    860  O   GLY A 114      -7.551  -4.230   5.949  1.00 98.00           O  
ATOM    861  N   VAL A 115      -9.180  -3.639   4.477  1.00 98.44           N  
ATOM    862  CA  VAL A 115      -8.586  -4.336   3.342  1.00 98.44           C  
ATOM    863  C   VAL A 115      -8.734  -3.492   2.078  1.00 98.44           C  
ATOM    864  CB  VAL A 115      -9.227  -5.727   3.133  1.00 98.44           C  
ATOM    865  O   VAL A 115      -9.641  -2.662   1.985  1.00 98.44           O  
ATOM    866  CG1 VAL A 115      -8.922  -6.645   4.320  1.00 98.44           C  
ATOM    867  CG2 VAL A 115     -10.734  -5.594   2.926  1.00 98.44           C  
ATOM    868  N   GLY A 116      -7.809  -3.639   1.176  1.00 98.25           N  
ATOM    869  CA  GLY A 116      -7.840  -2.887  -0.068  1.00 98.25           C  
ATOM    870  C   GLY A 116      -7.320  -3.674  -1.256  1.00 98.25           C  
ATOM    871  O   GLY A 116      -6.512  -4.594  -1.093  1.00 98.25           O  
ATOM    872  N   VAL A 117      -7.863  -3.301  -2.434  1.00 98.69           N  
ATOM    873  CA  VAL A 117      -7.418  -3.926  -3.674  1.00 98.69           C  
ATOM    874  C   VAL A 117      -7.234  -2.861  -4.754  1.00 98.69           C  
ATOM    875  CB  VAL A 117      -8.414  -5.004  -4.156  1.00 98.69           C  
ATOM    876  O   VAL A 117      -7.918  -1.836  -4.746  1.00 98.69           O  
ATOM    877  CG1 VAL A 117      -8.500  -6.152  -3.148  1.00 98.69           C  
ATOM    878  CG2 VAL A 117      -9.797  -4.391  -4.383  1.00 98.69           C  
ATOM    879  N   GLY A 118      -6.270  -3.107  -5.637  1.00 98.38           N  
ATOM    880  CA  GLY A 118      -6.016  -2.176  -6.723  1.00 98.38           C  
ATOM    881  C   GLY A 118      -4.891  -2.621  -7.641  1.00 98.38           C  
ATOM    882  O   GLY A 118      -4.746  -3.814  -7.922  1.00 98.38           O  
ATOM    883  N   ALA A 119      -4.223  -1.619  -8.203  1.00 98.50           N  
ATOM    884  CA  ALA A 119      -3.115  -1.857  -9.125  1.00 98.50           C  
ATOM    885  C   ALA A 119      -1.874  -1.074  -8.703  1.00 98.50           C  
ATOM    886  CB  ALA A 119      -3.518  -1.483 -10.547  1.00 98.50           C  
ATOM    887  O   ALA A 119      -1.981  -0.030  -8.055  1.00 98.50           O  
ATOM    888  N   ALA A 120      -0.717  -1.644  -8.992  1.00 98.44           N  
ATOM    889  CA  ALA A 120       0.551  -0.987  -8.695  1.00 98.44           C  
ATOM    890  C   ALA A 120       1.445  -0.926  -9.930  1.00 98.44           C  
ATOM    891  CB  ALA A 120       1.269  -1.712  -7.555  1.00 98.44           C  
ATOM    892  O   ALA A 120       1.461  -1.855 -10.734  1.00 98.44           O  
ATOM    893  N   TYR A 121       1.997   0.163 -10.195  1.00 98.25           N  
ATOM    894  CA  TYR A 121       3.061   0.315 -11.188  1.00 98.25           C  
ATOM    895  C   TYR A 121       4.426   0.070 -10.555  1.00 98.25           C  
ATOM    896  CB  TYR A 121       3.018   1.712 -11.812  1.00 98.25           C  
ATOM    897  O   TYR A 121       4.891   0.865  -9.734  1.00 98.25           O  
ATOM    898  CG  TYR A 121       3.895   1.856 -13.031  1.00 98.25           C  
ATOM    899  CD1 TYR A 121       5.102   2.547 -12.969  1.00 98.25           C  
ATOM    900  CD2 TYR A 121       3.518   1.306 -14.250  1.00 98.25           C  
ATOM    901  CE1 TYR A 121       5.914   2.686 -14.086  1.00 98.25           C  
ATOM    902  CE2 TYR A 121       4.320   1.438 -15.383  1.00 98.25           C  
ATOM    903  OH  TYR A 121       6.312   2.262 -16.406  1.00 98.25           O  
ATOM    904  CZ  TYR A 121       5.516   2.127 -15.289  1.00 98.25           C  
ATOM    905  N   ILE A 122       5.074  -1.046 -10.914  1.00 98.25           N  
ATOM    906  CA  ILE A 122       6.312  -1.521 -10.312  1.00 98.25           C  
ATOM    907  C   ILE A 122       7.492  -1.196 -11.227  1.00 98.25           C  
ATOM    908  CB  ILE A 122       6.258  -3.039 -10.031  1.00 98.25           C  
ATOM    909  O   ILE A 122       7.441  -1.466 -12.430  1.00 98.25           O  
ATOM    910  CG1 ILE A 122       5.020  -3.383  -9.195  1.00 98.25           C  
ATOM    911  CG2 ILE A 122       7.535  -3.504  -9.320  1.00 98.25           C  
ATOM    912  CD1 ILE A 122       5.000  -2.738  -7.816  1.00 98.25           C  
ATOM    913  N   SER A 123       8.531  -0.583 -10.664  1.00 97.81           N  
ATOM    914  CA  SER A 123       9.711  -0.262 -11.469  1.00 97.81           C  
ATOM    915  C   SER A 123      10.477  -1.524 -11.859  1.00 97.81           C  
ATOM    916  CB  SER A 123      10.633   0.690 -10.711  1.00 97.81           C  
ATOM    917  O   SER A 123      10.359  -2.557 -11.188  1.00 97.81           O  
ATOM    918  OG  SER A 123      11.141   0.073  -9.539  1.00 97.81           O  
ATOM    919  N   THR A 124      11.203  -1.459 -12.922  1.00 97.06           N  
ATOM    920  CA  THR A 124      12.008  -2.594 -13.352  1.00 97.06           C  
ATOM    921  C   THR A 124      13.055  -2.941 -12.305  1.00 97.06           C  
ATOM    922  CB  THR A 124      12.703  -2.309 -14.703  1.00 97.06           C  
ATOM    923  O   THR A 124      13.664  -2.049 -11.703  1.00 97.06           O  
ATOM    924  CG2 THR A 124      13.648  -1.115 -14.586  1.00 97.06           C  
ATOM    925  OG1 THR A 124      13.453  -3.463 -15.102  1.00 97.06           O  
ATOM    926  N   PRO A 125      13.148  -4.254 -12.000  1.00 96.69           N  
ATOM    927  CA  PRO A 125      14.180  -4.656 -11.039  1.00 96.69           C  
ATOM    928  C   PRO A 125      15.578  -4.676 -11.641  1.00 96.69           C  
ATOM    929  CB  PRO A 125      13.742  -6.062 -10.625  1.00 96.69           C  
ATOM    930  O   PRO A 125      16.562  -4.852 -10.922  1.00 96.69           O  
ATOM    931  CG  PRO A 125      13.031  -6.609 -11.820  1.00 96.69           C  
ATOM    932  CD  PRO A 125      12.289  -5.484 -12.484  1.00 96.69           C  
ATOM    933  N   LEU A 126      15.727  -4.461 -12.930  1.00 96.44           N  
ATOM    934  CA  LEU A 126      17.016  -4.516 -13.609  1.00 96.44           C  
ATOM    935  C   LEU A 126      17.781  -3.201 -13.453  1.00 96.44           C  
ATOM    936  CB  LEU A 126      16.828  -4.828 -15.102  1.00 96.44           C  
ATOM    937  O   LEU A 126      17.172  -2.127 -13.438  1.00 96.44           O  
ATOM    938  CG  LEU A 126      16.391  -6.254 -15.438  1.00 96.44           C  
ATOM    939  CD1 LEU A 126      16.047  -6.359 -16.922  1.00 96.44           C  
ATOM    940  CD2 LEU A 126      17.500  -7.246 -15.070  1.00 96.44           C  
ATOM    941  N   ALA A 127      19.078  -3.297 -13.336  1.00 95.81           N  
ATOM    942  CA  ALA A 127      19.922  -2.109 -13.297  1.00 95.81           C  
ATOM    943  C   ALA A 127      19.781  -1.287 -14.570  1.00 95.81           C  
ATOM    944  CB  ALA A 127      21.391  -2.508 -13.094  1.00 95.81           C  
ATOM    945  O   ALA A 127      19.734  -0.055 -14.523  1.00 95.81           O  
ATOM    946  N   THR A 128      19.703  -1.984 -15.695  1.00 94.06           N  
ATOM    947  CA  THR A 128      19.438  -1.366 -16.984  1.00 94.06           C  
ATOM    948  C   THR A 128      18.188  -1.977 -17.625  1.00 94.06           C  
ATOM    949  CB  THR A 128      20.641  -1.518 -17.938  1.00 94.06           C  
ATOM    950  O   THR A 128      18.156  -3.178 -17.906  1.00 94.06           O  
ATOM    951  CG2 THR A 128      20.391  -0.761 -19.250  1.00 94.06           C  
ATOM    952  OG1 THR A 128      21.812  -0.999 -17.312  1.00 94.06           O  
ATOM    953  N   ALA A 129      17.219  -1.152 -17.828  1.00 92.88           N  
ATOM    954  CA  ALA A 129      15.945  -1.604 -18.375  1.00 92.88           C  
ATOM    955  C   ALA A 129      16.125  -2.199 -19.766  1.00 92.88           C  
ATOM    956  CB  ALA A 129      14.945  -0.452 -18.406  1.00 92.88           C  
ATOM    957  O   ALA A 129      16.922  -1.698 -20.562  1.00 92.88           O  
ATOM    958  N   VAL A 130      15.469  -3.227 -20.047  1.00 92.00           N  
ATOM    959  CA  VAL A 130      15.430  -3.867 -21.359  1.00 92.00           C  
ATOM    960  C   VAL A 130      14.172  -3.430 -22.109  1.00 92.00           C  
ATOM    961  CB  VAL A 130      15.469  -5.406 -21.234  1.00 92.00           C  
ATOM    962  O   VAL A 130      13.070  -3.453 -21.547  1.00 92.00           O  
ATOM    963  CG1 VAL A 130      15.258  -6.062 -22.594  1.00 92.00           C  
ATOM    964  CG2 VAL A 130      16.797  -5.859 -20.609  1.00 92.00           C  
ATOM    965  N   SER A 131      14.320  -3.043 -23.375  1.00 88.56           N  
ATOM    966  CA  SER A 131      13.211  -2.682 -24.234  1.00 88.56           C  
ATOM    967  C   SER A 131      12.367  -1.566 -23.625  1.00 88.56           C  
ATOM    968  CB  SER A 131      12.328  -3.900 -24.531  1.00 88.56           C  
ATOM    969  O   SER A 131      11.133  -1.608 -23.688  1.00 88.56           O  
ATOM    970  OG  SER A 131      11.914  -4.512 -23.312  1.00 88.56           O  
ATOM    971  N   SER A 132      12.953  -0.693 -22.891  1.00 89.44           N  
ATOM    972  CA  SER A 132      12.312   0.487 -22.328  1.00 89.44           C  
ATOM    973  C   SER A 132      11.242   0.099 -21.312  1.00 89.44           C  
ATOM    974  CB  SER A 132      11.703   1.351 -23.422  1.00 89.44           C  
ATOM    975  O   SER A 132      10.258   0.821 -21.141  1.00 89.44           O  
ATOM    976  OG  SER A 132      12.703   1.820 -24.312  1.00 89.44           O  
ATOM    977  N   GLN A 133      11.336  -1.152 -20.797  1.00 92.25           N  
ATOM    978  CA  GLN A 133      10.414  -1.607 -19.750  1.00 92.25           C  
ATOM    979  C   GLN A 133      10.812  -1.051 -18.391  1.00 92.25           C  
ATOM    980  CB  GLN A 133      10.375  -3.137 -19.703  1.00 92.25           C  
ATOM    981  O   GLN A 133      11.367  -1.772 -17.562  1.00 92.25           O  
ATOM    982  CG  GLN A 133       9.836  -3.777 -20.984  1.00 92.25           C  
ATOM    983  CD  GLN A 133       9.305  -5.180 -20.750  1.00 92.25           C  
ATOM    984  NE2 GLN A 133       8.328  -5.582 -21.562  1.00 92.25           N  
ATOM    985  OE1 GLN A 133       9.766  -5.895 -19.859  1.00 92.25           O  
ATOM    986  N   ASN A 134      10.602   0.238 -18.141  1.00 95.62           N  
ATOM    987  CA  ASN A 134      10.992   0.903 -16.906  1.00 95.62           C  
ATOM    988  C   ASN A 134      10.039   0.559 -15.758  1.00 95.62           C  
ATOM    989  CB  ASN A 134      11.055   2.418 -17.094  1.00 95.62           C  
ATOM    990  O   ASN A 134      10.383   0.727 -14.586  1.00 95.62           O  
ATOM    991  CG  ASN A 134      12.148   2.836 -18.062  1.00 95.62           C  
ATOM    992  ND2 ASN A 134      11.812   3.711 -19.000  1.00 95.62           N  
ATOM    993  OD1 ASN A 134      13.289   2.375 -17.953  1.00 95.62           O  
ATOM    994  N   GLY A 135       8.867   0.059 -16.094  1.00 97.00           N  
ATOM    995  CA  GLY A 135       7.867  -0.330 -15.117  1.00 97.00           C  
ATOM    996  C   GLY A 135       6.730  -1.138 -15.719  1.00 97.00           C  
ATOM    997  O   GLY A 135       6.488  -1.076 -16.922  1.00 97.00           O  
ATOM    998  N   LYS A 136       6.070  -1.905 -14.906  1.00 97.75           N  
ATOM    999  CA  LYS A 136       4.930  -2.711 -15.328  1.00 97.75           C  
ATOM   1000  C   LYS A 136       3.826  -2.699 -14.273  1.00 97.75           C  
ATOM   1001  CB  LYS A 136       5.363  -4.148 -15.617  1.00 97.75           C  
ATOM   1002  O   LYS A 136       4.102  -2.588 -13.078  1.00 97.75           O  
ATOM   1003  CG  LYS A 136       6.289  -4.285 -16.812  1.00 97.75           C  
ATOM   1004  CD  LYS A 136       5.508  -4.387 -18.125  1.00 97.75           C  
ATOM   1005  CE  LYS A 136       6.422  -4.656 -19.312  1.00 97.75           C  
ATOM   1006  NZ  LYS A 136       5.656  -4.758 -20.578  1.00 97.75           N  
ATOM   1007  N   PHE A 137       2.594  -2.789 -14.758  1.00 98.06           N  
ATOM   1008  CA  PHE A 137       1.438  -2.828 -13.875  1.00 98.06           C  
ATOM   1009  C   PHE A 137       1.260  -4.219 -13.281  1.00 98.06           C  
ATOM   1010  CB  PHE A 137       0.169  -2.408 -14.617  1.00 98.06           C  
ATOM   1011  O   PHE A 137       1.544  -5.223 -13.938  1.00 98.06           O  
ATOM   1012  CG  PHE A 137       0.033  -0.920 -14.797  1.00 98.06           C  
ATOM   1013  CD1 PHE A 137      -0.332  -0.109 -13.727  1.00 98.06           C  
ATOM   1014  CD2 PHE A 137       0.271  -0.333 -16.031  1.00 98.06           C  
ATOM   1015  CE1 PHE A 137      -0.458   1.269 -13.891  1.00 98.06           C  
ATOM   1016  CE2 PHE A 137       0.147   1.043 -16.203  1.00 98.06           C  
ATOM   1017  CZ  PHE A 137      -0.219   1.842 -15.133  1.00 98.06           C  
ATOM   1018  N   ALA A 138       0.853  -4.219 -12.031  1.00 98.12           N  
ATOM   1019  CA  ALA A 138       0.595  -5.445 -11.281  1.00 98.12           C  
ATOM   1020  C   ALA A 138      -0.619  -5.293 -10.375  1.00 98.12           C  
ATOM   1021  CB  ALA A 138       1.823  -5.840 -10.469  1.00 98.12           C  
ATOM   1022  O   ALA A 138      -1.036  -4.172 -10.070  1.00 98.12           O  
ATOM   1023  N   PHE A 139      -1.196  -6.441 -10.109  1.00 98.38           N  
ATOM   1024  CA  PHE A 139      -2.238  -6.457  -9.094  1.00 98.38           C  
ATOM   1025  C   PHE A 139      -1.671  -6.074  -7.730  1.00 98.38           C  
ATOM   1026  CB  PHE A 139      -2.896  -7.840  -9.016  1.00 98.38           C  
ATOM   1027  O   PHE A 139      -0.534  -6.422  -7.406  1.00 98.38           O  
ATOM   1028  CG  PHE A 139      -3.932  -7.961  -7.930  1.00 98.38           C  
ATOM   1029  CD1 PHE A 139      -3.596  -8.484  -6.688  1.00 98.38           C  
ATOM   1030  CD2 PHE A 139      -5.238  -7.551  -8.156  1.00 98.38           C  
ATOM   1031  CE1 PHE A 139      -4.551  -8.594  -5.680  1.00 98.38           C  
ATOM   1032  CE2 PHE A 139      -6.199  -7.660  -7.152  1.00 98.38           C  
ATOM   1033  CZ  PHE A 139      -5.855  -8.180  -5.914  1.00 98.38           C  
ATOM   1034  N   ALA A 140      -2.508  -5.305  -6.922  1.00 98.31           N  
ATOM   1035  CA  ALA A 140      -2.072  -4.898  -5.586  1.00 98.31           C  
ATOM   1036  C   ALA A 140      -3.174  -5.129  -4.559  1.00 98.31           C  
ATOM   1037  CB  ALA A 140      -1.648  -3.434  -5.590  1.00 98.31           C  
ATOM   1038  O   ALA A 140      -4.359  -5.035  -4.875  1.00 98.31           O  
ATOM   1039  N   GLY A 141      -2.785  -5.586  -3.418  1.00 97.81           N  
ATOM   1040  CA  GLY A 141      -3.664  -5.742  -2.271  1.00 97.81           C  
ATOM   1041  C   GLY A 141      -3.006  -5.359  -0.958  1.00 97.81           C  
ATOM   1042  O   GLY A 141      -1.780  -5.262  -0.878  1.00 97.81           O  
ATOM   1043  N   GLN A 142      -3.955  -5.086   0.019  1.00 96.81           N  
ATOM   1044  CA  GLN A 142      -3.410  -4.734   1.326  1.00 96.81           C  
ATOM   1045  C   GLN A 142      -4.406  -5.051   2.439  1.00 96.81           C  
ATOM   1046  CB  GLN A 142      -3.029  -3.254   1.368  1.00 96.81           C  
ATOM   1047  O   GLN A 142      -5.602  -5.219   2.184  1.00 96.81           O  
ATOM   1048  CG  GLN A 142      -4.215  -2.309   1.241  1.00 96.81           C  
ATOM   1049  CD  GLN A 142      -3.811  -0.847   1.284  1.00 96.81           C  
ATOM   1050  NE2 GLN A 142      -4.785   0.044   1.152  1.00 96.81           N  
ATOM   1051  OE1 GLN A 142      -2.627  -0.522   1.437  1.00 96.81           O  
ATOM   1052  N   ALA A 143      -3.799  -5.320   3.621  1.00 97.56           N  
ATOM   1053  CA  ALA A 143      -4.547  -5.445   4.871  1.00 97.56           C  
ATOM   1054  C   ALA A 143      -4.023  -4.473   5.922  1.00 97.56           C  
ATOM   1055  CB  ALA A 143      -4.477  -6.879   5.391  1.00 97.56           C  
ATOM   1056  O   ALA A 143      -2.820  -4.215   5.996  1.00 97.56           O  
ATOM   1057  N   ARG A 144      -5.016  -3.902   6.754  1.00 96.69           N  
ATOM   1058  CA  ARG A 144      -4.652  -2.902   7.754  1.00 96.69           C  
ATOM   1059  C   ARG A 144      -5.395  -3.145   9.062  1.00 96.69           C  
ATOM   1060  CB  ARG A 144      -4.945  -1.492   7.234  1.00 96.69           C  
ATOM   1061  O   ARG A 144      -6.496  -3.695   9.070  1.00 96.69           O  
ATOM   1062  CG  ARG A 144      -4.164  -1.118   5.988  1.00 96.69           C  
ATOM   1063  CD  ARG A 144      -4.547   0.264   5.477  1.00 96.69           C  
ATOM   1064  NE  ARG A 144      -3.828   0.604   4.250  1.00 96.69           N  
ATOM   1065  NH1 ARG A 144      -3.943   2.889   4.570  1.00 96.69           N  
ATOM   1066  NH2 ARG A 144      -2.896   2.037   2.719  1.00 96.69           N  
ATOM   1067  CZ  ARG A 144      -3.559   1.843   3.850  1.00 96.69           C  
ATOM   1068  N   ALA A 145      -4.699  -2.824  10.102  1.00 98.06           N  
ATOM   1069  CA  ALA A 145      -5.285  -2.805  11.445  1.00 98.06           C  
ATOM   1070  C   ALA A 145      -4.594  -1.773  12.328  1.00 98.06           C  
ATOM   1071  CB  ALA A 145      -5.203  -4.191  12.078  1.00 98.06           C  
ATOM   1072  O   ALA A 145      -3.369  -1.629  12.289  1.00 98.06           O  
ATOM   1073  N   GLY A 146      -5.469  -0.969  13.055  1.00 97.62           N  
ATOM   1074  CA  GLY A 146      -4.875   0.055  13.898  1.00 97.62           C  
ATOM   1075  C   GLY A 146      -5.883   0.747  14.797  1.00 97.62           C  
ATOM   1076  O   GLY A 146      -6.977   0.224  15.031  1.00 97.62           O  
ATOM   1077  N   VAL A 147      -5.414   1.809  15.367  1.00 97.44           N  
ATOM   1078  CA  VAL A 147      -6.250   2.576  16.281  1.00 97.44           C  
ATOM   1079  C   VAL A 147      -6.234   4.051  15.891  1.00 97.44           C  
ATOM   1080  CB  VAL A 147      -5.781   2.416  17.750  1.00 97.44           C  
ATOM   1081  O   VAL A 147      -5.215   4.566  15.430  1.00 97.44           O  
ATOM   1082  CG1 VAL A 147      -5.996   0.983  18.234  1.00 97.44           C  
ATOM   1083  CG2 VAL A 147      -4.312   2.814  17.891  1.00 97.44           C  
ATOM   1084  N   SER A 148      -7.434   4.730  15.992  1.00 96.00           N  
ATOM   1085  CA  SER A 148      -7.578   6.160  15.734  1.00 96.00           C  
ATOM   1086  C   SER A 148      -7.910   6.922  17.016  1.00 96.00           C  
ATOM   1087  CB  SER A 148      -8.664   6.410  14.680  1.00 96.00           C  
ATOM   1088  O   SER A 148      -8.672   6.434  17.844  1.00 96.00           O  
ATOM   1089  OG  SER A 148      -8.328   5.781  13.453  1.00 96.00           O  
ATOM   1090  N   TYR A 149      -7.254   8.055  17.188  1.00 95.50           N  
ATOM   1091  CA  TYR A 149      -7.484   8.922  18.328  1.00 95.50           C  
ATOM   1092  C   TYR A 149      -8.109  10.242  17.891  1.00 95.50           C  
ATOM   1093  CB  TYR A 149      -6.176   9.195  19.078  1.00 95.50           C  
ATOM   1094  O   TYR A 149      -7.578  10.930  17.016  1.00 95.50           O  
ATOM   1095  CG  TYR A 149      -6.332  10.078  20.281  1.00 95.50           C  
ATOM   1096  CD1 TYR A 149      -5.926  11.414  20.250  1.00 95.50           C  
ATOM   1097  CD2 TYR A 149      -6.895   9.594  21.469  1.00 95.50           C  
ATOM   1098  CE1 TYR A 149      -6.070  12.234  21.375  1.00 95.50           C  
ATOM   1099  CE2 TYR A 149      -7.043  10.406  22.578  1.00 95.50           C  
ATOM   1100  OH  TYR A 149      -6.773  12.531  23.625  1.00 95.50           O  
ATOM   1101  CZ  TYR A 149      -6.629  11.727  22.531  1.00 95.50           C  
ATOM   1102  N   ASP A 150      -9.266  10.641  18.469  1.00 92.94           N  
ATOM   1103  CA  ASP A 150      -9.969  11.883  18.172  1.00 92.94           C  
ATOM   1104  C   ASP A 150      -9.312  13.070  18.875  1.00 92.94           C  
ATOM   1105  CB  ASP A 150     -11.445  11.781  18.578  1.00 92.94           C  
ATOM   1106  O   ASP A 150      -9.562  13.320  20.062  1.00 92.94           O  
ATOM   1107  CG  ASP A 150     -12.195  10.711  17.828  1.00 92.94           C  
ATOM   1108  OD1 ASP A 150     -11.852  10.438  16.656  1.00 92.94           O  
ATOM   1109  OD2 ASP A 150     -13.156  10.141  18.391  1.00 92.94           O  
ATOM   1110  N   VAL A 151      -8.383  13.805  18.203  1.00 94.25           N  
ATOM   1111  CA  VAL A 151      -7.734  15.000  18.734  1.00 94.25           C  
ATOM   1112  C   VAL A 151      -8.758  16.125  18.859  1.00 94.25           C  
ATOM   1113  CB  VAL A 151      -6.543  15.445  17.859  1.00 94.25           C  
ATOM   1114  O   VAL A 151      -8.836  16.797  19.891  1.00 94.25           O  
ATOM   1115  CG1 VAL A 151      -5.918  16.719  18.422  1.00 94.25           C  
ATOM   1116  CG2 VAL A 151      -5.500  14.328  17.781  1.00 94.25           C  
ATOM   1117  N   THR A 152      -9.484  16.344  17.797  1.00 91.75           N  
ATOM   1118  CA  THR A 152     -10.664  17.188  17.703  1.00 91.75           C  
ATOM   1119  C   THR A 152     -11.797  16.469  16.984  1.00 91.75           C  
ATOM   1120  CB  THR A 152     -10.336  18.500  16.953  1.00 91.75           C  
ATOM   1121  O   THR A 152     -11.586  15.391  16.422  1.00 91.75           O  
ATOM   1122  CG2 THR A 152      -9.078  19.156  17.516  1.00 91.75           C  
ATOM   1123  OG1 THR A 152     -10.148  18.219  15.562  1.00 91.75           O  
ATOM   1124  N   PRO A 153     -13.008  16.984  17.078  1.00 86.75           N  
ATOM   1125  CA  PRO A 153     -14.109  16.312  16.375  1.00 86.75           C  
ATOM   1126  C   PRO A 153     -13.844  16.188  14.875  1.00 86.75           C  
ATOM   1127  CB  PRO A 153     -15.305  17.234  16.641  1.00 86.75           C  
ATOM   1128  O   PRO A 153     -14.406  15.320  14.211  1.00 86.75           O  
ATOM   1129  CG  PRO A 153     -15.000  17.891  17.953  1.00 86.75           C  
ATOM   1130  CD  PRO A 153     -13.523  18.141  18.016  1.00 86.75           C  
ATOM   1131  N   GLU A 154     -12.852  16.953  14.281  1.00 91.19           N  
ATOM   1132  CA  GLU A 154     -12.617  16.984  12.844  1.00 91.19           C  
ATOM   1133  C   GLU A 154     -11.273  16.344  12.492  1.00 91.19           C  
ATOM   1134  CB  GLU A 154     -12.664  18.422  12.320  1.00 91.19           C  
ATOM   1135  O   GLU A 154     -11.023  16.016  11.328  1.00 91.19           O  
ATOM   1136  CG  GLU A 154     -14.055  19.047  12.383  1.00 91.19           C  
ATOM   1137  CD  GLU A 154     -14.406  19.562  13.766  1.00 91.19           C  
ATOM   1138  OE1 GLU A 154     -15.617  19.766  14.055  1.00 91.19           O  
ATOM   1139  OE2 GLU A 154     -13.477  19.781  14.578  1.00 91.19           O  
ATOM   1140  N   VAL A 155     -10.375  16.219  13.562  1.00 93.44           N  
ATOM   1141  CA  VAL A 155      -9.016  15.734  13.305  1.00 93.44           C  
ATOM   1142  C   VAL A 155      -8.758  14.469  14.117  1.00 93.44           C  
ATOM   1143  CB  VAL A 155      -7.961  16.812  13.641  1.00 93.44           C  
ATOM   1144  O   VAL A 155      -8.922  14.469  15.344  1.00 93.44           O  
ATOM   1145  CG1 VAL A 155      -6.551  16.266  13.422  1.00 93.44           C  
ATOM   1146  CG2 VAL A 155      -8.188  18.062  12.797  1.00 93.44           C  
ATOM   1147  N   LYS A 156      -8.336  13.422  13.383  1.00 94.38           N  
ATOM   1148  CA  LYS A 156      -7.977  12.156  14.016  1.00 94.38           C  
ATOM   1149  C   LYS A 156      -6.539  11.766  13.688  1.00 94.38           C  
ATOM   1150  CB  LYS A 156      -8.938  11.047  13.578  1.00 94.38           C  
ATOM   1151  O   LYS A 156      -6.094  11.922  12.547  1.00 94.38           O  
ATOM   1152  CG  LYS A 156     -10.391  11.305  13.953  1.00 94.38           C  
ATOM   1153  CD  LYS A 156     -11.289  10.148  13.539  1.00 94.38           C  
ATOM   1154  CE  LYS A 156     -12.742  10.398  13.922  1.00 94.38           C  
ATOM   1155  NZ  LYS A 156     -13.609   9.227  13.602  1.00 94.38           N  
ATOM   1156  N   LEU A 157      -5.871  11.359  14.680  1.00 96.81           N  
ATOM   1157  CA  LEU A 157      -4.582  10.711  14.477  1.00 96.81           C  
ATOM   1158  C   LEU A 157      -4.727   9.195  14.516  1.00 96.81           C  
ATOM   1159  CB  LEU A 157      -3.580  11.164  15.539  1.00 96.81           C  
ATOM   1160  O   LEU A 157      -5.520   8.656  15.297  1.00 96.81           O  
ATOM   1161  CG  LEU A 157      -3.250  12.656  15.562  1.00 96.81           C  
ATOM   1162  CD1 LEU A 157      -2.316  12.977  16.719  1.00 96.81           C  
ATOM   1163  CD2 LEU A 157      -2.631  13.094  14.242  1.00 96.81           C  
ATOM   1164  N   TYR A 158      -4.027   8.570  13.594  1.00 95.75           N  
ATOM   1165  CA  TYR A 158      -4.137   7.113  13.617  1.00 95.75           C  
ATOM   1166  C   TYR A 158      -2.766   6.461  13.492  1.00 95.75           C  
ATOM   1167  CB  TYR A 158      -5.051   6.625  12.492  1.00 95.75           C  
ATOM   1168  O   TYR A 158      -1.819   7.078  13.000  1.00 95.75           O  
ATOM   1169  CG  TYR A 158      -4.500   6.875  11.109  1.00 95.75           C  
ATOM   1170  CD1 TYR A 158      -4.742   8.078  10.445  1.00 95.75           C  
ATOM   1171  CD2 TYR A 158      -3.732   5.910  10.461  1.00 95.75           C  
ATOM   1172  CE1 TYR A 158      -4.234   8.312   9.172  1.00 95.75           C  
ATOM   1173  CE2 TYR A 158      -3.223   6.137   9.188  1.00 95.75           C  
ATOM   1174  OH  TYR A 158      -2.973   7.562   7.289  1.00 95.75           O  
ATOM   1175  CZ  TYR A 158      -3.477   7.336   8.555  1.00 95.75           C  
ATOM   1176  N   ALA A 159      -2.701   5.305  14.078  1.00 97.38           N  
ATOM   1177  CA  ALA A 159      -1.521   4.449  14.000  1.00 97.38           C  
ATOM   1178  C   ALA A 159      -1.916   2.979  13.898  1.00 97.38           C  
ATOM   1179  CB  ALA A 159      -0.622   4.672  15.219  1.00 97.38           C  
ATOM   1180  O   ALA A 159      -2.908   2.553  14.500  1.00 97.38           O  
ATOM   1181  N   GLY A 160      -1.135   2.234  13.023  1.00 95.88           N  
ATOM   1182  CA  GLY A 160      -1.466   0.828  12.859  1.00 95.88           C  
ATOM   1183  C   GLY A 160      -0.438   0.066  12.039  1.00 95.88           C  
ATOM   1184  O   GLY A 160       0.675   0.550  11.828  1.00 95.88           O  
ATOM   1185  N   ALA A 161      -0.812  -1.171  11.828  1.00 95.81           N  
ATOM   1186  CA  ALA A 161       0.014  -2.061  11.016  1.00 95.81           C  
ATOM   1187  C   ALA A 161      -0.590  -2.252   9.633  1.00 95.81           C  
ATOM   1188  CB  ALA A 161       0.186  -3.408  11.711  1.00 95.81           C  
ATOM   1189  O   ALA A 161      -1.810  -2.174   9.461  1.00 95.81           O  
ATOM   1190  N   ARG A 162       0.330  -2.475   8.664  1.00 93.69           N  
ATOM   1191  CA  ARG A 162      -0.106  -2.643   7.281  1.00 93.69           C  
ATOM   1192  C   ARG A 162       0.710  -3.719   6.574  1.00 93.69           C  
ATOM   1193  CB  ARG A 162       0.002  -1.319   6.520  1.00 93.69           C  
ATOM   1194  O   ARG A 162       1.929  -3.795   6.746  1.00 93.69           O  
ATOM   1195  CG  ARG A 162      -0.153  -1.461   5.016  1.00 93.69           C  
ATOM   1196  CD  ARG A 162       0.080  -0.139   4.297  1.00 93.69           C  
ATOM   1197  NE  ARG A 162      -0.045  -0.282   2.850  1.00 93.69           N  
ATOM   1198  NH1 ARG A 162       0.213   1.969   2.396  1.00 93.69           N  
ATOM   1199  NH2 ARG A 162      -0.107   0.480   0.683  1.00 93.69           N  
ATOM   1200  CZ  ARG A 162       0.021   0.723   1.979  1.00 93.69           C  
ATOM   1201  N   TYR A 163       0.012  -4.551   5.836  1.00 95.19           N  
ATOM   1202  CA  TYR A 163       0.621  -5.414   4.828  1.00 95.19           C  
ATOM   1203  C   TYR A 163       0.219  -4.984   3.424  1.00 95.19           C  
ATOM   1204  CB  TYR A 163       0.221  -6.875   5.059  1.00 95.19           C  
ATOM   1205  O   TYR A 163      -0.967  -4.801   3.139  1.00 95.19           O  
ATOM   1206  CG  TYR A 163       0.637  -7.805   3.943  1.00 95.19           C  
ATOM   1207  CD1 TYR A 163      -0.270  -8.188   2.959  1.00 95.19           C  
ATOM   1208  CD2 TYR A 163       1.937  -8.289   3.871  1.00 95.19           C  
ATOM   1209  CE1 TYR A 163       0.108  -9.047   1.930  1.00 95.19           C  
ATOM   1210  CE2 TYR A 163       2.326  -9.148   2.846  1.00 95.19           C  
ATOM   1211  OH  TYR A 163       1.786 -10.367   0.864  1.00 95.19           O  
ATOM   1212  CZ  TYR A 163       1.406  -9.516   1.881  1.00 95.19           C  
ATOM   1213  N   PHE A 164       1.196  -4.793   2.574  1.00 95.44           N  
ATOM   1214  CA  PHE A 164       0.991  -4.477   1.166  1.00 95.44           C  
ATOM   1215  C   PHE A 164       1.686  -5.500   0.275  1.00 95.44           C  
ATOM   1216  CB  PHE A 164       1.505  -3.068   0.849  1.00 95.44           C  
ATOM   1217  O   PHE A 164       2.842  -5.855   0.514  1.00 95.44           O  
ATOM   1218  CG  PHE A 164       1.455  -2.719  -0.614  1.00 95.44           C  
ATOM   1219  CD1 PHE A 164       2.559  -2.928  -1.432  1.00 95.44           C  
ATOM   1220  CD2 PHE A 164       0.303  -2.182  -1.173  1.00 95.44           C  
ATOM   1221  CE1 PHE A 164       2.516  -2.605  -2.785  1.00 95.44           C  
ATOM   1222  CE2 PHE A 164       0.252  -1.856  -2.525  1.00 95.44           C  
ATOM   1223  CZ  PHE A 164       1.359  -2.068  -3.330  1.00 95.44           C  
ATOM   1224  N   GLY A 165       0.959  -5.945  -0.748  1.00 95.69           N  
ATOM   1225  CA  GLY A 165       1.521  -6.879  -1.709  1.00 95.69           C  
ATOM   1226  C   GLY A 165       1.089  -6.602  -3.137  1.00 95.69           C  
ATOM   1227  O   GLY A 165       0.002  -6.066  -3.369  1.00 95.69           O  
ATOM   1228  N   SER A 166       1.981  -6.926  -4.035  1.00 97.69           N  
ATOM   1229  CA  SER A 166       1.691  -6.844  -5.465  1.00 97.69           C  
ATOM   1230  C   SER A 166       2.316  -8.008  -6.227  1.00 97.69           C  
ATOM   1231  CB  SER A 166       2.197  -5.520  -6.039  1.00 97.69           C  
ATOM   1232  O   SER A 166       3.412  -8.461  -5.887  1.00 97.69           O  
ATOM   1233  OG  SER A 166       2.023  -5.480  -7.445  1.00 97.69           O  
ATOM   1234  N   TYR A 167       1.558  -8.523  -7.207  1.00 96.56           N  
ATOM   1235  CA  TYR A 167       2.043  -9.633  -8.016  1.00 96.56           C  
ATOM   1236  C   TYR A 167       1.589  -9.492  -9.469  1.00 96.56           C  
ATOM   1237  CB  TYR A 167       1.557 -10.969  -7.449  1.00 96.56           C  
ATOM   1238  O   TYR A 167       0.590  -8.820  -9.750  1.00 96.56           O  
ATOM   1239  CG  TYR A 167       0.096 -11.242  -7.711  1.00 96.56           C  
ATOM   1240  CD1 TYR A 167      -0.885 -10.812  -6.820  1.00 96.56           C  
ATOM   1241  CD2 TYR A 167      -0.306 -11.938  -8.852  1.00 96.56           C  
ATOM   1242  CE1 TYR A 167      -2.232 -11.070  -7.059  1.00 96.56           C  
ATOM   1243  CE2 TYR A 167      -1.649 -12.195  -9.094  1.00 96.56           C  
ATOM   1244  OH  TYR A 167      -3.936 -12.016  -8.438  1.00 96.56           O  
ATOM   1245  CZ  TYR A 167      -2.604 -11.758  -8.195  1.00 96.56           C  
ATOM   1246  N   GLY A 168       2.430  -9.992 -10.383  1.00 96.12           N  
ATOM   1247  CA  GLY A 168       2.016 -10.039 -11.773  1.00 96.12           C  
ATOM   1248  C   GLY A 168       2.848  -9.148 -12.672  1.00 96.12           C  
ATOM   1249  O   GLY A 168       2.588  -9.055 -13.875  1.00 96.12           O  
ATOM   1250  N   ALA A 169       3.883  -8.461 -12.125  1.00 96.81           N  
ATOM   1251  CA  ALA A 169       4.789  -7.664 -12.945  1.00 96.81           C  
ATOM   1252  C   ALA A 169       5.898  -8.523 -13.539  1.00 96.81           C  
ATOM   1253  CB  ALA A 169       5.387  -6.523 -12.125  1.00 96.81           C  
ATOM   1254  O   ALA A 169       6.734  -9.062 -12.805  1.00 96.81           O  
ATOM   1255  N   ASN A 170       5.895  -8.680 -14.891  1.00 95.69           N  
ATOM   1256  CA  ASN A 170       6.875  -9.477 -15.625  1.00 95.69           C  
ATOM   1257  C   ASN A 170       7.711  -8.617 -16.562  1.00 95.69           C  
ATOM   1258  CB  ASN A 170       6.180 -10.594 -16.406  1.00 95.69           C  
ATOM   1259  O   ASN A 170       7.168  -7.816 -17.328  1.00 95.69           O  
ATOM   1260  CG  ASN A 170       5.312 -11.477 -15.523  1.00 95.69           C  
ATOM   1261  ND2 ASN A 170       4.059 -11.656 -15.922  1.00 95.69           N  
ATOM   1262  OD1 ASN A 170       5.766 -11.977 -14.500  1.00 95.69           O  
ATOM   1263  N   PHE A 171       9.023  -8.766 -16.453  1.00 94.69           N  
ATOM   1264  CA  PHE A 171       9.953  -7.996 -17.266  1.00 94.69           C  
ATOM   1265  C   PHE A 171      10.805  -8.914 -18.125  1.00 94.69           C  
ATOM   1266  CB  PHE A 171      10.859  -7.133 -16.375  1.00 94.69           C  
ATOM   1267  O   PHE A 171      11.094 -10.047 -17.734  1.00 94.69           O  
ATOM   1268  CG  PHE A 171      10.109  -6.117 -15.555  1.00 94.69           C  
ATOM   1269  CD1 PHE A 171       9.992  -4.801 -15.984  1.00 94.69           C  
ATOM   1270  CD2 PHE A 171       9.516  -6.480 -14.352  1.00 94.69           C  
ATOM   1271  CE1 PHE A 171       9.305  -3.861 -15.227  1.00 94.69           C  
ATOM   1272  CE2 PHE A 171       8.828  -5.547 -13.586  1.00 94.69           C  
ATOM   1273  CZ  PHE A 171       8.719  -4.238 -14.023  1.00 94.69           C  
ATOM   1274  N   ASP A 172      11.125  -8.445 -19.219  1.00 92.62           N  
ATOM   1275  CA  ASP A 172      12.094  -9.172 -20.031  1.00 92.62           C  
ATOM   1276  C   ASP A 172      13.492  -9.102 -19.422  1.00 92.62           C  
ATOM   1277  CB  ASP A 172      12.125  -8.617 -21.469  1.00 92.62           C  
ATOM   1278  O   ASP A 172      13.930  -8.031 -18.984  1.00 92.62           O  
ATOM   1279  CG  ASP A 172      10.820  -8.836 -22.203  1.00 92.62           C  
ATOM   1280  OD1 ASP A 172      10.141  -9.859 -21.953  1.00 92.62           O  
ATOM   1281  OD2 ASP A 172      10.469  -7.992 -23.062  1.00 92.62           O  
ATOM   1282  N   LYS A 173      14.180 -10.203 -19.422  1.00 88.38           N  
ATOM   1283  CA  LYS A 173      15.531 -10.266 -18.875  1.00 88.38           C  
ATOM   1284  C   LYS A 173      16.562  -9.789 -19.891  1.00 88.38           C  
ATOM   1285  CB  LYS A 173      15.859 -11.695 -18.438  1.00 88.38           C  
ATOM   1286  O   LYS A 173      17.578  -9.188 -19.531  1.00 88.38           O  
ATOM   1287  CG  LYS A 173      17.172 -11.820 -17.672  1.00 88.38           C  
ATOM   1288  CD  LYS A 173      17.406 -13.242 -17.188  1.00 88.38           C  
ATOM   1289  CE  LYS A 173      18.719 -13.359 -16.406  1.00 88.38           C  
ATOM   1290  NZ  LYS A 173      18.672 -14.492 -15.430  1.00 88.38           N  
ATOM   1291  N   THR A 174      16.312 -10.039 -21.156  1.00 85.56           N  
ATOM   1292  CA  THR A 174      17.188  -9.656 -22.250  1.00 85.56           C  
ATOM   1293  C   THR A 174      16.391  -9.094 -23.422  1.00 85.56           C  
ATOM   1294  CB  THR A 174      18.031 -10.859 -22.734  1.00 85.56           C  
ATOM   1295  O   THR A 174      15.164  -9.180 -23.438  1.00 85.56           O  
ATOM   1296  CG2 THR A 174      18.719 -11.547 -21.562  1.00 85.56           C  
ATOM   1297  OG1 THR A 174      17.188 -11.805 -23.391  1.00 85.56           O  
ATOM   1298  N   ASP A 175      17.109  -8.375 -24.344  1.00 80.69           N  
ATOM   1299  CA  ASP A 175      16.500  -7.789 -25.531  1.00 80.69           C  
ATOM   1300  C   ASP A 175      16.078  -8.875 -26.516  1.00 80.69           C  
ATOM   1301  CB  ASP A 175      17.453  -6.812 -26.203  1.00 80.69           C  
ATOM   1302  O   ASP A 175      15.266  -8.625 -27.406  1.00 80.69           O  
ATOM   1303  CG  ASP A 175      17.453  -5.438 -25.562  1.00 80.69           C  
ATOM   1304  OD1 ASP A 175      16.469  -5.082 -24.875  1.00 80.69           O  
ATOM   1305  OD2 ASP A 175      18.438  -4.695 -25.734  1.00 80.69           O  
ATOM   1306  N   LYS A 176      16.453 -10.125 -26.172  1.00 75.00           N  
ATOM   1307  CA  LYS A 176      16.125 -11.211 -27.094  1.00 75.00           C  
ATOM   1308  C   LYS A 176      14.812 -11.891 -26.688  1.00 75.00           C  
ATOM   1309  CB  LYS A 176      17.250 -12.242 -27.125  1.00 75.00           C  
ATOM   1310  O   LYS A 176      14.586 -12.164 -25.500  1.00 75.00           O  
ATOM   1311  CG  LYS A 176      18.562 -11.688 -27.672  1.00 75.00           C  
ATOM   1312  CD  LYS A 176      19.594 -12.797 -27.859  1.00 75.00           C  
ATOM   1313  CE  LYS A 176      20.797 -12.305 -28.672  1.00 75.00           C  
ATOM   1314  NZ  LYS A 176      21.797 -11.617 -27.812  1.00 75.00           N  
ATOM   1315  N   ASP A 177      13.695 -11.531 -27.312  1.00 60.72           N  
ATOM   1316  CA  ASP A 177      12.336 -12.023 -27.125  1.00 60.72           C  
ATOM   1317  C   ASP A 177      12.352 -13.469 -26.625  1.00 60.72           C  
ATOM   1318  CB  ASP A 177      11.539 -11.922 -28.422  1.00 60.72           C  
ATOM   1319  O   ASP A 177      13.016 -14.328 -27.203  1.00 60.72           O  
ATOM   1320  CG  ASP A 177      11.156 -10.492 -28.766  1.00 60.72           C  
ATOM   1321  OD1 ASP A 177      11.062  -9.648 -27.859  1.00 60.72           O  
ATOM   1322  OD2 ASP A 177      10.938 -10.219 -29.969  1.00 60.72           O  
ATOM   1323  N   GLY A 178      11.961 -13.719 -25.266  1.00 60.38           N  
ATOM   1324  CA  GLY A 178      11.531 -15.062 -24.938  1.00 60.38           C  
ATOM   1325  C   GLY A 178      12.594 -15.875 -24.219  1.00 60.38           C  
ATOM   1326  O   GLY A 178      12.359 -17.031 -23.844  1.00 60.38           O  
ATOM   1327  N   LYS A 179      13.812 -15.203 -23.875  1.00 63.66           N  
ATOM   1328  CA  LYS A 179      14.758 -16.156 -23.297  1.00 63.66           C  
ATOM   1329  C   LYS A 179      14.914 -15.914 -21.797  1.00 63.66           C  
ATOM   1330  CB  LYS A 179      16.109 -16.047 -23.984  1.00 63.66           C  
ATOM   1331  O   LYS A 179      15.531 -16.734 -21.094  1.00 63.66           O  
ATOM   1332  CG  LYS A 179      16.109 -16.547 -25.422  1.00 63.66           C  
ATOM   1333  CD  LYS A 179      17.047 -17.750 -25.609  1.00 63.66           C  
ATOM   1334  CE  LYS A 179      17.141 -18.156 -27.078  1.00 63.66           C  
ATOM   1335  NZ  LYS A 179      17.969 -19.391 -27.250  1.00 63.66           N  
ATOM   1336  N   GLY A 180      13.844 -15.289 -21.219  1.00 82.19           N  
ATOM   1337  CA  GLY A 180      13.828 -15.234 -19.766  1.00 82.19           C  
ATOM   1338  C   GLY A 180      13.070 -14.039 -19.219  1.00 82.19           C  
ATOM   1339  O   GLY A 180      12.984 -13.000 -19.875  1.00 82.19           O  
ATOM   1340  N   GLU A 181      12.258 -14.297 -18.250  1.00 90.44           N  
ATOM   1341  CA  GLU A 181      11.430 -13.266 -17.641  1.00 90.44           C  
ATOM   1342  C   GLU A 181      11.820 -13.062 -16.172  1.00 90.44           C  
ATOM   1343  CB  GLU A 181       9.945 -13.633 -17.750  1.00 90.44           C  
ATOM   1344  O   GLU A 181      12.383 -13.953 -15.539  1.00 90.44           O  
ATOM   1345  CG  GLU A 181       9.430 -13.695 -19.172  1.00 90.44           C  
ATOM   1346  CD  GLU A 181       7.969 -14.102 -19.266  1.00 90.44           C  
ATOM   1347  OE1 GLU A 181       7.336 -13.852 -20.312  1.00 90.44           O  
ATOM   1348  OE2 GLU A 181       7.453 -14.672 -18.281  1.00 90.44           O  
ATOM   1349  N   LEU A 182      11.750 -11.766 -15.836  1.00 93.81           N  
ATOM   1350  CA  LEU A 182      11.781 -11.445 -14.414  1.00 93.81           C  
ATOM   1351  C   LEU A 182      10.375 -11.242 -13.867  1.00 93.81           C  
ATOM   1352  CB  LEU A 182      12.625 -10.188 -14.164  1.00 93.81           C  
ATOM   1353  O   LEU A 182       9.594 -10.469 -14.430  1.00 93.81           O  
ATOM   1354  CG  LEU A 182      14.102 -10.273 -14.562  1.00 93.81           C  
ATOM   1355  CD1 LEU A 182      14.352  -9.477 -15.836  1.00 93.81           C  
ATOM   1356  CD2 LEU A 182      14.992  -9.773 -13.430  1.00 93.81           C  
ATOM   1357  N   LYS A 183      10.055 -12.031 -12.859  1.00 96.06           N  
ATOM   1358  CA  LYS A 183       8.766 -11.891 -12.188  1.00 96.06           C  
ATOM   1359  C   LYS A 183       8.938 -11.273 -10.797  1.00 96.06           C  
ATOM   1360  CB  LYS A 183       8.070 -13.250 -12.070  1.00 96.06           C  
ATOM   1361  O   LYS A 183       9.664 -11.812  -9.961  1.00 96.06           O  
ATOM   1362  CG  LYS A 183       7.797 -13.914 -13.414  1.00 96.06           C  
ATOM   1363  CD  LYS A 183       7.145 -15.281 -13.234  1.00 96.06           C  
ATOM   1364  CE  LYS A 183       6.922 -15.977 -14.570  1.00 96.06           C  
ATOM   1365  NZ  LYS A 183       6.238 -17.297 -14.406  1.00 96.06           N  
ATOM   1366  N   VAL A 184       8.242 -10.195 -10.625  1.00 97.19           N  
ATOM   1367  CA  VAL A 184       8.430  -9.453  -9.383  1.00 97.19           C  
ATOM   1368  C   VAL A 184       7.254  -9.727  -8.445  1.00 97.19           C  
ATOM   1369  CB  VAL A 184       8.570  -7.938  -9.641  1.00 97.19           C  
ATOM   1370  O   VAL A 184       6.094  -9.578  -8.836  1.00 97.19           O  
ATOM   1371  CG1 VAL A 184       8.688  -7.176  -8.320  1.00 97.19           C  
ATOM   1372  CG2 VAL A 184       9.773  -7.656 -10.531  1.00 97.19           C  
ATOM   1373  N   LEU A 185       7.539 -10.258  -7.332  1.00 96.81           N  
ATOM   1374  CA  LEU A 185       6.660 -10.250  -6.164  1.00 96.81           C  
ATOM   1375  C   LEU A 185       7.098  -9.188  -5.160  1.00 96.81           C  
ATOM   1376  CB  LEU A 185       6.652 -11.633  -5.496  1.00 96.81           C  
ATOM   1377  O   LEU A 185       8.188  -9.281  -4.590  1.00 96.81           O  
ATOM   1378  CG  LEU A 185       5.750 -11.781  -4.270  1.00 96.81           C  
ATOM   1379  CD1 LEU A 185       4.285 -11.648  -4.668  1.00 96.81           C  
ATOM   1380  CD2 LEU A 185       6.008 -13.117  -3.580  1.00 96.81           C  
ATOM   1381  N   TYR A 186       6.230  -8.141  -5.031  1.00 95.75           N  
ATOM   1382  CA  TYR A 186       6.500  -7.012  -4.152  1.00 95.75           C  
ATOM   1383  C   TYR A 186       5.648  -7.082  -2.891  1.00 95.75           C  
ATOM   1384  CB  TYR A 186       6.246  -5.688  -4.879  1.00 95.75           C  
ATOM   1385  O   TYR A 186       4.418  -7.070  -2.967  1.00 95.75           O  
ATOM   1386  CG  TYR A 186       6.762  -4.477  -4.145  1.00 95.75           C  
ATOM   1387  CD1 TYR A 186       6.078  -3.963  -3.045  1.00 95.75           C  
ATOM   1388  CD2 TYR A 186       7.934  -3.846  -4.543  1.00 95.75           C  
ATOM   1389  CE1 TYR A 186       6.551  -2.846  -2.363  1.00 95.75           C  
ATOM   1390  CE2 TYR A 186       8.414  -2.729  -3.871  1.00 95.75           C  
ATOM   1391  OH  TYR A 186       8.188  -1.131  -2.111  1.00 95.75           O  
ATOM   1392  CZ  TYR A 186       7.719  -2.236  -2.783  1.00 95.75           C  
ATOM   1393  N   SER A 187       6.305  -7.180  -1.741  1.00 93.94           N  
ATOM   1394  CA  SER A 187       5.551  -7.250  -0.494  1.00 93.94           C  
ATOM   1395  C   SER A 187       6.289  -6.547   0.640  1.00 93.94           C  
ATOM   1396  CB  SER A 187       5.281  -8.703  -0.114  1.00 93.94           C  
ATOM   1397  O   SER A 187       7.508  -6.688   0.777  1.00 93.94           O  
ATOM   1398  OG  SER A 187       4.570  -8.781   1.109  1.00 93.94           O  
ATOM   1399  N   THR A 188       5.457  -5.840   1.505  1.00 92.69           N  
ATOM   1400  CA  THR A 188       6.035  -5.148   2.652  1.00 92.69           C  
ATOM   1401  C   THR A 188       5.086  -5.199   3.846  1.00 92.69           C  
ATOM   1402  CB  THR A 188       6.363  -3.682   2.314  1.00 92.69           C  
ATOM   1403  O   THR A 188       3.867  -5.242   3.676  1.00 92.69           O  
ATOM   1404  CG2 THR A 188       7.301  -3.590   1.114  1.00 92.69           C  
ATOM   1405  OG1 THR A 188       5.148  -2.984   2.014  1.00 92.69           O  
ATOM   1406  N   VAL A 189       5.680  -5.348   4.961  1.00 92.50           N  
ATOM   1407  CA  VAL A 189       5.000  -5.195   6.242  1.00 92.50           C  
ATOM   1408  C   VAL A 189       5.602  -4.016   7.008  1.00 92.50           C  
ATOM   1409  CB  VAL A 189       5.094  -6.484   7.090  1.00 92.50           C  
ATOM   1410  O   VAL A 189       6.824  -3.857   7.059  1.00 92.50           O  
ATOM   1411  CG1 VAL A 189       4.492  -6.262   8.477  1.00 92.50           C  
ATOM   1412  CG2 VAL A 189       4.395  -7.641   6.379  1.00 92.50           C  
ATOM   1413  N   GLY A 190       4.598  -3.145   7.504  1.00 91.50           N  
ATOM   1414  CA  GLY A 190       5.113  -2.006   8.242  1.00 91.50           C  
ATOM   1415  C   GLY A 190       4.062  -1.334   9.109  1.00 91.50           C  
ATOM   1416  O   GLY A 190       3.008  -1.912   9.383  1.00 91.50           O  
ATOM   1417  N   ALA A 191       4.555  -0.286   9.703  1.00 93.12           N  
ATOM   1418  CA  ALA A 191       3.684   0.552  10.516  1.00 93.12           C  
ATOM   1419  C   ALA A 191       3.191   1.766   9.734  1.00 93.12           C  
ATOM   1420  CB  ALA A 191       4.410   1.001  11.781  1.00 93.12           C  
ATOM   1421  O   ALA A 191       3.871   2.236   8.820  1.00 93.12           O  
ATOM   1422  N   GLU A 192       1.948   2.152  10.016  1.00 92.88           N  
ATOM   1423  CA  GLU A 192       1.390   3.361   9.422  1.00 92.88           C  
ATOM   1424  C   GLU A 192       0.912   4.336  10.492  1.00 92.88           C  
ATOM   1425  CB  GLU A 192       0.235   3.014   8.477  1.00 92.88           C  
ATOM   1426  O   GLU A 192       0.507   3.918  11.586  1.00 92.88           O  
ATOM   1427  CG  GLU A 192      -0.980   2.428   9.180  1.00 92.88           C  
ATOM   1428  CD  GLU A 192      -2.119   2.094   8.234  1.00 92.88           C  
ATOM   1429  OE1 GLU A 192      -3.100   1.445   8.664  1.00 92.88           O  
ATOM   1430  OE2 GLU A 192      -2.031   2.480   7.047  1.00 92.88           O  
ATOM   1431  N   ALA A 193       1.195   5.523  10.258  1.00 95.56           N  
ATOM   1432  CA  ALA A 193       0.708   6.613  11.102  1.00 95.56           C  
ATOM   1433  C   ALA A 193       0.356   7.840  10.266  1.00 95.56           C  
ATOM   1434  CB  ALA A 193       1.751   6.973  12.164  1.00 95.56           C  
ATOM   1435  O   ALA A 193       1.012   8.125   9.266  1.00 95.56           O  
ATOM   1436  N   GLY A 194      -0.752   8.492  10.688  1.00 95.25           N  
ATOM   1437  CA  GLY A 194      -1.162   9.656   9.930  1.00 95.25           C  
ATOM   1438  C   GLY A 194      -2.305  10.422  10.578  1.00 95.25           C  
ATOM   1439  O   GLY A 194      -2.576  10.250  11.766  1.00 95.25           O  
ATOM   1440  N   VAL A 195      -2.805  11.430   9.758  1.00 93.75           N  
ATOM   1441  CA  VAL A 195      -3.908  12.273  10.195  1.00 93.75           C  
ATOM   1442  C   VAL A 195      -5.086  12.133   9.234  1.00 93.75           C  
ATOM   1443  CB  VAL A 195      -3.482  13.758  10.297  1.00 93.75           C  
ATOM   1444  O   VAL A 195      -4.891  11.922   8.039  1.00 93.75           O  
ATOM   1445  CG1 VAL A 195      -3.004  14.281   8.945  1.00 93.75           C  
ATOM   1446  CG2 VAL A 195      -4.637  14.609  10.828  1.00 93.75           C  
TER    1447      VAL A 195                                                      
ENDMDL                                                                          
END                                                                             
