# Supplementary material for: Assessing Wolbachia circulation in wild populations of phlebotomine sand flies from Spain and Morocco: implications for control of leishmaniasis
Source: Parasit Vectors. 2025 Apr 26;18:155. doi: 10.1186/s13071-025-06771-6 (PMC12032678; doi:10.1186/s13071-025-06771-6)
Supplement: Supplementary file 5 — Additional File 5: Dataset S5. [file 13071_2025_6771_MOESM5_ESM.zip › PhlebotomussergentiSH_ae436/log.txt]

2024-09-28 11:22:53	920 Running on GPU
2024-09-28 11:22:53	923 Found 9 citations for tools or databases
2024-09-28 11:22:53	923 Query 1/1: PhlebotomussergentiSH_ae436 (length 195)
2024-09-28 11:22:54	483 Sleeping for 8s. Reason: PENDING
2024-09-28 11:23:03	045 Sleeping for 9s. Reason: RUNNING
2024-09-28 11:23:12	603 Sleeping for 6s. Reason: RUNNING
2024-09-28 11:23:19	134 Sleeping for 5s. Reason: RUNNING
2024-09-28 11:23:24	689 Sleeping for 8s. Reason: RUNNING
2024-09-28 11:23:37	814 Sequence 0 found templates: ['2mlh_A'	'2maf_A'	'1p4t_A'	'5vj8_A'	'2mlh_A'	'1p4t_A'	'2maf_A']
2024-09-28 11:23:38	826 Setting max_seq=512	max_extra_seq=1508
2024-09-28 11:24:27	930 alphafold2_ptm_model_1_seed_000 recycle=0 pLDDT=81.8 pTM=0.807
2024-09-28 11:24:41	865 alphafold2_ptm_model_1_seed_000 recycle=1 pLDDT=89.8 pTM=0.844 tol=3.53
2024-09-28 11:24:55	625 alphafold2_ptm_model_1_seed_000 recycle=2 pLDDT=90.2 pTM=0.853 tol=0.299
2024-09-28 11:25:09	224 alphafold2_ptm_model_1_seed_000 recycle=3 pLDDT=90.7 pTM=0.854 tol=0.0814
2024-09-28 11:25:09	226 alphafold2_ptm_model_1_seed_000 took 82.6s (3 recycles)
2024-09-28 11:25:23	002 alphafold2_ptm_model_2_seed_000 recycle=0 pLDDT=81.6 pTM=0.784
2024-09-28 11:25:36	516 alphafold2_ptm_model_2_seed_000 recycle=1 pLDDT=74.9 pTM=0.734 tol=0.774
2024-09-28 11:25:50	123 alphafold2_ptm_model_2_seed_000 recycle=2 pLDDT=85.9 pTM=0.803 tol=3.67
2024-09-28 11:26:03	787 alphafold2_ptm_model_2_seed_000 recycle=3 pLDDT=82.2 pTM=0.769 tol=0.437
2024-09-28 11:26:03	789 alphafold2_ptm_model_2_seed_000 took 54.3s (3 recycles)
2024-09-28 11:26:32	577 alphafold2_ptm_model_3_seed_000 recycle=0 pLDDT=85.5 pTM=0.816
2024-09-28 11:26:46	136 alphafold2_ptm_model_3_seed_000 recycle=1 pLDDT=87.1 pTM=0.821 tol=3.73
2024-09-28 11:26:59	733 alphafold2_ptm_model_3_seed_000 recycle=2 pLDDT=90.9 pTM=0.854 tol=0.753
2024-09-28 11:27:13	175 alphafold2_ptm_model_3_seed_000 recycle=3 pLDDT=91.7 pTM=0.857 tol=0.321
2024-09-28 11:27:13	176 alphafold2_ptm_model_3_seed_000 took 69.1s (3 recycles)
2024-09-28 11:27:26	756 alphafold2_ptm_model_4_seed_000 recycle=0 pLDDT=82.2 pTM=0.807
2024-09-28 11:27:40	046 alphafold2_ptm_model_4_seed_000 recycle=1 pLDDT=77.1 pTM=0.77 tol=0.804
2024-09-28 11:27:53	388 alphafold2_ptm_model_4_seed_000 recycle=2 pLDDT=78.2 pTM=0.779 tol=3.18
2024-09-28 11:28:06	812 alphafold2_ptm_model_4_seed_000 recycle=3 pLDDT=89.2 pTM=0.848 tol=0.868
2024-09-28 11:28:06	814 alphafold2_ptm_model_4_seed_000 took 53.4s (3 recycles)
2024-09-28 11:28:20	684 alphafold2_ptm_model_5_seed_000 recycle=0 pLDDT=83.3 pTM=0.813
2024-09-28 11:28:34	109 alphafold2_ptm_model_5_seed_000 recycle=1 pLDDT=89.5 pTM=0.855 tol=3.5
2024-09-28 11:28:47	512 alphafold2_ptm_model_5_seed_000 recycle=2 pLDDT=91 pTM=0.863 tol=0.333
2024-09-28 11:29:00	875 alphafold2_ptm_model_5_seed_000 recycle=3 pLDDT=90.8 pTM=0.857 tol=0.138
2024-09-28 11:29:00	877 alphafold2_ptm_model_5_seed_000 took 53.7s (3 recycles)
2024-09-28 11:29:01	147 reranking models by 'plddt' metric
2024-09-28 11:30:36	380 Relaxation took 95.2s
2024-09-28 11:30:36	380 rank_001_alphafold2_ptm_model_3_seed_000 pLDDT=91.7 pTM=0.857
2024-09-28 11:30:36	381 rank_002_alphafold2_ptm_model_5_seed_000 pLDDT=90.8 pTM=0.857
2024-09-28 11:30:36	382 rank_003_alphafold2_ptm_model_1_seed_000 pLDDT=90.7 pTM=0.854
2024-09-28 11:30:36	383 rank_004_alphafold2_ptm_model_4_seed_000 pLDDT=89.2 pTM=0.848
2024-09-28 11:30:36	383 rank_005_alphafold2_ptm_model_2_seed_000 pLDDT=82.2 pTM=0.769
2024-09-28 11:30:38	308 Done
