# Supplementary material for: Assessing Wolbachia circulation in wild populations of phlebotomine sand flies from Spain and Morocco: implications for control of leishmaniasis
Source: Parasit Vectors. 2025 Apr 26;18:155. doi: 10.1186/s13071-025-06771-6 (PMC12032678; doi:10.1186/s13071-025-06771-6)
Supplement: Supplementary file 5 — Additional File 5: Dataset S5. [file 13071_2025_6771_MOESM5_ESM.zip › PhlebotomussergentiSH_ae436/PhlebotomussergentiSH_ae436_unrelaxed_rank_002_alphafold2_ptm_model_5_seed_000.pdb]

MODEL     1                                                                     
ATOM      1  N   SER A   1     -38.281   3.891   9.117  1.00 47.50           N  
ATOM      2  CA  SER A   1     -37.438   2.914   8.461  1.00 47.50           C  
ATOM      3  C   SER A   1     -36.031   3.490   8.188  1.00 47.50           C  
ATOM      4  CB  SER A   1     -38.062   2.438   7.152  1.00 47.50           C  
ATOM      5  O   SER A   1     -35.906   4.395   7.367  1.00 47.50           O  
ATOM      6  OG  SER A   1     -37.281   1.401   6.570  1.00 47.50           O  
ATOM      7  N   ASP A   2     -35.438   4.105   9.219  1.00 52.72           N  
ATOM      8  CA  ASP A   2     -34.375   5.109   9.070  1.00 52.72           C  
ATOM      9  C   ASP A   2     -33.062   4.469   8.617  1.00 52.72           C  
ATOM     10  CB  ASP A   2     -34.156   5.859  10.391  1.00 52.72           C  
ATOM     11  O   ASP A   2     -32.500   3.648   9.336  1.00 52.72           O  
ATOM     12  CG  ASP A   2     -35.250   6.867  10.680  1.00 52.72           C  
ATOM     13  OD1 ASP A   2     -36.000   7.250   9.750  1.00 52.72           O  
ATOM     14  OD2 ASP A   2     -35.375   7.289  11.852  1.00 52.72           O  
ATOM     15  N   GLU A   3     -33.000   3.756   7.547  1.00 56.41           N  
ATOM     16  CA  GLU A   3     -31.734   3.348   6.930  1.00 56.41           C  
ATOM     17  C   GLU A   3     -30.625   4.340   7.238  1.00 56.41           C  
ATOM     18  CB  GLU A   3     -31.906   3.201   5.414  1.00 56.41           C  
ATOM     19  O   GLU A   3     -30.797   5.551   7.078  1.00 56.41           O  
ATOM     20  CG  GLU A   3     -31.922   1.758   4.934  1.00 56.41           C  
ATOM     21  CD  GLU A   3     -32.062   1.628   3.428  1.00 56.41           C  
ATOM     22  OE1 GLU A   3     -32.062   0.487   2.912  1.00 56.41           O  
ATOM     23  OE2 GLU A   3     -32.219   2.676   2.758  1.00 56.41           O  
ATOM     24  N   GLU A   4     -29.875   4.172   8.320  1.00 68.94           N  
ATOM     25  CA  GLU A   4     -28.750   4.984   8.742  1.00 68.94           C  
ATOM     26  C   GLU A   4     -27.750   5.180   7.605  1.00 68.94           C  
ATOM     27  CB  GLU A   4     -28.047   4.352   9.953  1.00 68.94           C  
ATOM     28  O   GLU A   4     -27.219   4.207   7.055  1.00 68.94           O  
ATOM     29  CG  GLU A   4     -27.625   5.352  11.016  1.00 68.94           C  
ATOM     30  CD  GLU A   4     -26.891   4.715  12.180  1.00 68.94           C  
ATOM     31  OE1 GLU A   4     -26.281   5.453  12.992  1.00 68.94           O  
ATOM     32  OE2 GLU A   4     -26.906   3.469  12.281  1.00 68.94           O  
ATOM     33  N   THR A   5     -27.953   6.164   6.766  1.00 82.69           N  
ATOM     34  CA  THR A   5     -26.984   6.555   5.738  1.00 82.69           C  
ATOM     35  C   THR A   5     -26.078   7.668   6.242  1.00 82.69           C  
ATOM     36  CB  THR A   5     -27.703   7.020   4.453  1.00 82.69           C  
ATOM     37  O   THR A   5     -26.516   8.570   6.961  1.00 82.69           O  
ATOM     38  CG2 THR A   5     -28.516   5.887   3.836  1.00 82.69           C  
ATOM     39  OG1 THR A   5     -28.578   8.102   4.773  1.00 82.69           O  
ATOM     40  N   SER A   6     -24.828   7.465   6.035  1.00 88.56           N  
ATOM     41  CA  SER A   6     -23.906   8.484   6.500  1.00 88.56           C  
ATOM     42  C   SER A   6     -22.672   8.562   5.605  1.00 88.56           C  
ATOM     43  CB  SER A   6     -23.484   8.211   7.945  1.00 88.56           C  
ATOM     44  O   SER A   6     -22.344   7.605   4.902  1.00 88.56           O  
ATOM     45  OG  SER A   6     -22.781   6.980   8.031  1.00 88.56           O  
ATOM     46  N   TYR A   7     -22.078   9.703   5.516  1.00 92.12           N  
ATOM     47  CA  TYR A   7     -20.766   9.914   4.898  1.00 92.12           C  
ATOM     48  C   TYR A   7     -19.656   9.734   5.922  1.00 92.12           C  
ATOM     49  CB  TYR A   7     -20.688  11.312   4.273  1.00 92.12           C  
ATOM     50  O   TYR A   7     -19.859   9.961   7.117  1.00 92.12           O  
ATOM     51  CG  TYR A   7     -21.625  11.508   3.113  1.00 92.12           C  
ATOM     52  CD1 TYR A   7     -21.250  11.188   1.813  1.00 92.12           C  
ATOM     53  CD2 TYR A   7     -22.906  12.023   3.312  1.00 92.12           C  
ATOM     54  CE1 TYR A   7     -22.109  11.375   0.741  1.00 92.12           C  
ATOM     55  CE2 TYR A   7     -23.781  12.219   2.248  1.00 92.12           C  
ATOM     56  OH  TYR A   7     -24.234  12.070  -0.091  1.00 92.12           O  
ATOM     57  CZ  TYR A   7     -23.375  11.883   0.967  1.00 92.12           C  
ATOM     58  N   TYR A   8     -18.516   9.242   5.391  1.00 92.88           N  
ATOM     59  CA  TYR A   8     -17.406   9.094   6.320  1.00 92.88           C  
ATOM     60  C   TYR A   8     -16.078   9.328   5.617  1.00 92.88           C  
ATOM     61  CB  TYR A   8     -17.422   7.707   6.965  1.00 92.88           C  
ATOM     62  O   TYR A   8     -15.992   9.281   4.391  1.00 92.88           O  
ATOM     63  CG  TYR A   8     -17.125   6.586   6.000  1.00 92.88           C  
ATOM     64  CD1 TYR A   8     -18.156   5.953   5.305  1.00 92.88           C  
ATOM     65  CD2 TYR A   8     -15.828   6.152   5.773  1.00 92.88           C  
ATOM     66  CE1 TYR A   8     -17.906   4.918   4.414  1.00 92.88           C  
ATOM     67  CE2 TYR A   8     -15.555   5.117   4.887  1.00 92.88           C  
ATOM     68  OH  TYR A   8     -16.328   3.484   3.328  1.00 92.88           O  
ATOM     69  CZ  TYR A   8     -16.594   4.508   4.211  1.00 92.88           C  
ATOM     70  N   VAL A   9     -15.156   9.625   6.383  1.00 95.50           N  
ATOM     71  CA  VAL A   9     -13.766   9.734   5.973  1.00 95.50           C  
ATOM     72  C   VAL A   9     -12.914   8.750   6.777  1.00 95.50           C  
ATOM     73  CB  VAL A   9     -13.227  11.172   6.148  1.00 95.50           C  
ATOM     74  O   VAL A   9     -13.164   8.531   7.965  1.00 95.50           O  
ATOM     75  CG1 VAL A   9     -11.750  11.242   5.777  1.00 95.50           C  
ATOM     76  CG2 VAL A   9     -14.047  12.148   5.301  1.00 95.50           C  
ATOM     77  N   ARG A  10     -11.859   8.156   5.965  1.00 93.75           N  
ATOM     78  CA  ARG A  10     -10.969   7.203   6.621  1.00 93.75           C  
ATOM     79  C   ARG A  10      -9.508   7.578   6.395  1.00 93.75           C  
ATOM     80  CB  ARG A  10     -11.227   5.785   6.113  1.00 93.75           C  
ATOM     81  O   ARG A  10      -9.125   7.988   5.297  1.00 93.75           O  
ATOM     82  CG  ARG A  10     -12.547   5.199   6.578  1.00 93.75           C  
ATOM     83  CD  ARG A  10     -12.641   3.707   6.281  1.00 93.75           C  
ATOM     84  NE  ARG A  10     -12.461   3.428   4.859  1.00 93.75           N  
ATOM     85  NH1 ARG A  10     -12.180   1.150   5.133  1.00 93.75           N  
ATOM     86  NH2 ARG A  10     -12.094   2.078   3.037  1.00 93.75           N  
ATOM     87  CZ  ARG A  10     -12.242   2.219   4.344  1.00 93.75           C  
ATOM     88  N   LEU A  11      -8.859   7.508   7.422  1.00 94.50           N  
ATOM     89  CA  LEU A  11      -7.398   7.551   7.375  1.00 94.50           C  
ATOM     90  C   LEU A  11      -6.801   6.250   7.895  1.00 94.50           C  
ATOM     91  CB  LEU A  11      -6.875   8.734   8.195  1.00 94.50           C  
ATOM     92  O   LEU A  11      -7.227   5.730   8.930  1.00 94.50           O  
ATOM     93  CG  LEU A  11      -7.246  10.125   7.695  1.00 94.50           C  
ATOM     94  CD1 LEU A  11      -6.816  11.188   8.703  1.00 94.50           C  
ATOM     95  CD2 LEU A  11      -6.617  10.391   6.332  1.00 94.50           C  
ATOM     96  N   GLN A  12      -5.797   5.777   7.059  1.00 90.12           N  
ATOM     97  CA  GLN A  12      -5.316   4.457   7.457  1.00 90.12           C  
ATOM     98  C   GLN A  12      -3.805   4.344   7.273  1.00 90.12           C  
ATOM     99  CB  GLN A  12      -6.023   3.363   6.656  1.00 90.12           C  
ATOM    100  O   GLN A  12      -3.236   4.957   6.371  1.00 90.12           O  
ATOM    101  CG  GLN A  12      -5.688   3.371   5.172  1.00 90.12           C  
ATOM    102  CD  GLN A  12      -6.652   2.541   4.348  1.00 90.12           C  
ATOM    103  NE2 GLN A  12      -6.113   1.682   3.490  1.00 90.12           N  
ATOM    104  OE1 GLN A  12      -7.875   2.672   4.480  1.00 90.12           O  
ATOM    105  N   TYR A  13      -3.234   3.578   8.164  1.00 91.69           N  
ATOM    106  CA  TYR A  13      -1.862   3.096   8.055  1.00 91.69           C  
ATOM    107  C   TYR A  13      -1.832   1.613   7.699  1.00 91.69           C  
ATOM    108  CB  TYR A  13      -1.104   3.332   9.367  1.00 91.69           C  
ATOM    109  O   TYR A  13      -2.588   0.817   8.266  1.00 91.69           O  
ATOM    110  CG  TYR A  13       0.277   2.721   9.391  1.00 91.69           C  
ATOM    111  CD1 TYR A  13       0.505   1.489  10.000  1.00 91.69           C  
ATOM    112  CD2 TYR A  13       1.354   3.371   8.797  1.00 91.69           C  
ATOM    113  CE1 TYR A  13       1.775   0.922  10.023  1.00 91.69           C  
ATOM    114  CE2 TYR A  13       2.629   2.814   8.812  1.00 91.69           C  
ATOM    115  OH  TYR A  13       4.090   1.035   9.445  1.00 91.69           O  
ATOM    116  CZ  TYR A  13       2.828   1.591   9.430  1.00 91.69           C  
ATOM    117  N   ASN A  14      -0.936   1.285   6.766  1.00 85.19           N  
ATOM    118  CA  ASN A  14      -0.793  -0.107   6.355  1.00 85.19           C  
ATOM    119  C   ASN A  14       0.616  -0.629   6.621  1.00 85.19           C  
ATOM    120  CB  ASN A  14      -1.146  -0.266   4.875  1.00 85.19           C  
ATOM    121  O   ASN A  14       1.596  -0.060   6.137  1.00 85.19           O  
ATOM    122  CG  ASN A  14      -2.570   0.152   4.566  1.00 85.19           C  
ATOM    123  ND2 ASN A  14      -2.805   0.598   3.338  1.00 85.19           N  
ATOM    124  OD1 ASN A  14      -3.453   0.076   5.426  1.00 85.19           O  
ATOM    125  N   GLY A  15       0.675  -1.555   7.605  1.00 81.88           N  
ATOM    126  CA  GLY A  15       1.929  -2.289   7.676  1.00 81.88           C  
ATOM    127  C   GLY A  15       1.986  -3.463   6.715  1.00 81.88           C  
ATOM    128  O   GLY A  15       1.143  -4.359   6.773  1.00 81.88           O  
ATOM    129  N   GLU A  16       3.014  -3.455   5.867  1.00 82.25           N  
ATOM    130  CA  GLU A  16       3.143  -4.586   4.953  1.00 82.25           C  
ATOM    131  C   GLU A  16       4.070  -5.652   5.523  1.00 82.25           C  
ATOM    132  CB  GLU A  16       3.652  -4.121   3.588  1.00 82.25           C  
ATOM    133  O   GLU A  16       5.160  -5.340   6.012  1.00 82.25           O  
ATOM    134  CG  GLU A  16       2.703  -3.176   2.865  1.00 82.25           C  
ATOM    135  CD  GLU A  16       3.264  -2.650   1.553  1.00 82.25           C  
ATOM    136  OE1 GLU A  16       2.523  -1.969   0.807  1.00 82.25           O  
ATOM    137  OE2 GLU A  16       4.449  -2.922   1.268  1.00 82.25           O  
ATOM    138  N   PHE A  17       3.592  -6.820   5.656  1.00 81.38           N  
ATOM    139  CA  PHE A  17       4.328  -7.914   6.273  1.00 81.38           C  
ATOM    140  C   PHE A  17       5.023  -8.766   5.215  1.00 81.38           C  
ATOM    141  CB  PHE A  17       3.393  -8.789   7.113  1.00 81.38           C  
ATOM    142  O   PHE A  17       6.137  -9.250   5.438  1.00 81.38           O  
ATOM    143  CG  PHE A  17       2.648  -8.031   8.180  1.00 81.38           C  
ATOM    144  CD1 PHE A  17       3.336  -7.352   9.172  1.00 81.38           C  
ATOM    145  CD2 PHE A  17       1.260  -8.008   8.188  1.00 81.38           C  
ATOM    146  CE1 PHE A  17       2.650  -6.648  10.164  1.00 81.38           C  
ATOM    147  CE2 PHE A  17       0.567  -7.305   9.172  1.00 81.38           C  
ATOM    148  CZ  PHE A  17       1.264  -6.629  10.156  1.00 81.38           C  
ATOM    149  N   LEU A  18       4.270  -8.906   4.066  1.00 77.62           N  
ATOM    150  CA  LEU A  18       4.766  -9.844   3.059  1.00 77.62           C  
ATOM    151  C   LEU A  18       4.508  -9.312   1.653  1.00 77.62           C  
ATOM    152  CB  LEU A  18       4.102 -11.211   3.227  1.00 77.62           C  
ATOM    153  O   LEU A  18       3.375  -8.961   1.312  1.00 77.62           O  
ATOM    154  CG  LEU A  18       4.480 -12.000   4.484  1.00 77.62           C  
ATOM    155  CD1 LEU A  18       3.453 -13.094   4.750  1.00 77.62           C  
ATOM    156  CD2 LEU A  18       5.879 -12.586   4.348  1.00 77.62           C  
ATOM    157  N   PRO A  19       5.637  -9.062   0.857  1.00 77.69           N  
ATOM    158  CA  PRO A  19       5.363  -8.812  -0.560  1.00 77.69           C  
ATOM    159  C   PRO A  19       4.965 -10.070  -1.319  1.00 77.69           C  
ATOM    160  CB  PRO A  19       6.695  -8.258  -1.081  1.00 77.69           C  
ATOM    161  O   PRO A  19       5.754 -10.602  -2.107  1.00 77.69           O  
ATOM    162  CG  PRO A  19       7.734  -8.852  -0.190  1.00 77.69           C  
ATOM    163  CD  PRO A  19       7.117  -9.117   1.153  1.00 77.69           C  
ATOM    164  N   LEU A  20       3.779 -10.586  -1.007  1.00 77.31           N  
ATOM    165  CA  LEU A  20       3.291 -11.859  -1.528  1.00 77.31           C  
ATOM    166  C   LEU A  20       3.275 -11.852  -3.053  1.00 77.31           C  
ATOM    167  CB  LEU A  20       1.887 -12.156  -0.994  1.00 77.31           C  
ATOM    168  O   LEU A  20       2.545 -11.070  -3.668  1.00 77.31           O  
ATOM    169  CG  LEU A  20       1.349 -13.562  -1.244  1.00 77.31           C  
ATOM    170  CD1 LEU A  20       2.170 -14.594  -0.471  1.00 77.31           C  
ATOM    171  CD2 LEU A  20      -0.124 -13.648  -0.857  1.00 77.31           C  
ATOM    172  N   PHE A  21       4.234 -12.602  -3.713  1.00 82.94           N  
ATOM    173  CA  PHE A  21       4.273 -12.898  -5.141  1.00 82.94           C  
ATOM    174  C   PHE A  21       4.875 -11.727  -5.918  1.00 82.94           C  
ATOM    175  CB  PHE A  21       2.869 -13.203  -5.668  1.00 82.94           C  
ATOM    176  O   PHE A  21       4.707 -11.633  -7.137  1.00 82.94           O  
ATOM    177  CG  PHE A  21       2.189 -14.344  -4.949  1.00 82.94           C  
ATOM    178  CD1 PHE A  21       2.809 -15.578  -4.840  1.00 82.94           C  
ATOM    179  CD2 PHE A  21       0.933 -14.172  -4.383  1.00 82.94           C  
ATOM    180  CE1 PHE A  21       2.184 -16.641  -4.176  1.00 82.94           C  
ATOM    181  CE2 PHE A  21       0.302 -15.219  -3.721  1.00 82.94           C  
ATOM    182  CZ  PHE A  21       0.928 -16.453  -3.617  1.00 82.94           C  
ATOM    183  N   THR A  22       5.332 -10.648  -5.191  1.00 88.19           N  
ATOM    184  CA  THR A  22       5.934  -9.539  -5.922  1.00 88.19           C  
ATOM    185  C   THR A  22       7.098 -10.023  -6.785  1.00 88.19           C  
ATOM    186  CB  THR A  22       6.426  -8.438  -4.965  1.00 88.19           C  
ATOM    187  O   THR A  22       7.988 -10.727  -6.297  1.00 88.19           O  
ATOM    188  CG2 THR A  22       7.062  -7.285  -5.730  1.00 88.19           C  
ATOM    189  OG1 THR A  22       5.316  -7.941  -4.207  1.00 88.19           O  
ATOM    190  N   LYS A  23       7.020  -9.633  -8.039  1.00 91.75           N  
ATOM    191  CA  LYS A  23       8.133  -9.992  -8.914  1.00 91.75           C  
ATOM    192  C   LYS A  23       8.320  -8.961 -10.023  1.00 91.75           C  
ATOM    193  CB  LYS A  23       7.914 -11.383  -9.516  1.00 91.75           C  
ATOM    194  O   LYS A  23       7.383  -8.258 -10.383  1.00 91.75           O  
ATOM    195  CG  LYS A  23       6.656 -11.500 -10.359  1.00 91.75           C  
ATOM    196  CD  LYS A  23       6.457 -12.914 -10.875  1.00 91.75           C  
ATOM    197  CE  LYS A  23       5.203 -13.031 -11.727  1.00 91.75           C  
ATOM    198  NZ  LYS A  23       4.969 -14.438 -12.188  1.00 91.75           N  
ATOM    199  N   VAL A  24       9.578  -8.906 -10.508  1.00 94.06           N  
ATOM    200  CA  VAL A  24       9.953  -8.125 -11.680  1.00 94.06           C  
ATOM    201  C   VAL A  24      10.492  -9.047 -12.773  1.00 94.06           C  
ATOM    202  CB  VAL A  24      11.000  -7.043 -11.328  1.00 94.06           C  
ATOM    203  O   VAL A  24      11.672  -9.406 -12.758  1.00 94.06           O  
ATOM    204  CG1 VAL A  24      11.297  -6.164 -12.547  1.00 94.06           C  
ATOM    205  CG2 VAL A  24      10.516  -6.191 -10.156  1.00 94.06           C  
ATOM    206  N   ASP A  25       9.578  -9.469 -13.641  1.00 92.94           N  
ATOM    207  CA  ASP A  25      10.000 -10.312 -14.750  1.00 92.94           C  
ATOM    208  C   ASP A  25      10.891  -9.539 -15.727  1.00 92.94           C  
ATOM    209  CB  ASP A  25       8.781 -10.875 -15.492  1.00 92.94           C  
ATOM    210  O   ASP A  25      10.555  -8.422 -16.125  1.00 92.94           O  
ATOM    211  CG  ASP A  25       8.008 -11.891 -14.664  1.00 92.94           C  
ATOM    212  OD1 ASP A  25       8.594 -12.508 -13.750  1.00 92.94           O  
ATOM    213  OD2 ASP A  25       6.801 -12.078 -14.938  1.00 92.94           O  
ATOM    214  N   GLY A  26      12.031 -10.133 -16.031  1.00 91.31           N  
ATOM    215  CA  GLY A  26      13.008  -9.508 -16.922  1.00 91.31           C  
ATOM    216  C   GLY A  26      14.289  -9.109 -16.203  1.00 91.31           C  
ATOM    217  O   GLY A  26      15.266  -8.719 -16.844  1.00 91.31           O  
ATOM    218  N   ALA A  27      14.242  -9.109 -14.844  1.00 91.94           N  
ATOM    219  CA  ALA A  27      15.406  -8.891 -13.992  1.00 91.94           C  
ATOM    220  C   ALA A  27      15.633 -10.078 -13.062  1.00 91.94           C  
ATOM    221  CB  ALA A  27      15.242  -7.609 -13.180  1.00 91.94           C  
ATOM    222  O   ALA A  27      14.688 -10.594 -12.461  1.00 91.94           O  
ATOM    223  N   THR A  28      16.906 -10.492 -13.031  1.00 91.94           N  
ATOM    224  CA  THR A  28      17.203 -11.641 -12.180  1.00 91.94           C  
ATOM    225  C   THR A  28      18.328 -11.312 -11.195  1.00 91.94           C  
ATOM    226  CB  THR A  28      17.609 -12.867 -13.023  1.00 91.94           C  
ATOM    227  O   THR A  28      19.250 -10.555 -11.531  1.00 91.94           O  
ATOM    228  CG2 THR A  28      16.391 -13.445 -13.750  1.00 91.94           C  
ATOM    229  OG1 THR A  28      18.594 -12.484 -13.984  1.00 91.94           O  
ATOM    230  N   GLY A  29      18.234 -11.695 -10.000  1.00 90.19           N  
ATOM    231  CA  GLY A  29      19.219 -11.680  -8.930  1.00 90.19           C  
ATOM    232  C   GLY A  29      19.234 -12.961  -8.125  1.00 90.19           C  
ATOM    233  O   GLY A  29      18.719 -13.984  -8.562  1.00 90.19           O  
ATOM    234  N   ALA A  30      19.969 -13.000  -7.031  1.00 86.38           N  
ATOM    235  CA  ALA A  30      19.969 -14.156  -6.141  1.00 86.38           C  
ATOM    236  C   ALA A  30      19.906 -13.727  -4.676  1.00 86.38           C  
ATOM    237  CB  ALA A  30      21.203 -15.016  -6.379  1.00 86.38           C  
ATOM    238  O   ALA A  30      20.656 -12.844  -4.250  1.00 86.38           O  
ATOM    239  N   LYS A  31      19.016 -14.297  -3.979  1.00 81.75           N  
ATOM    240  CA  LYS A  31      18.891 -14.039  -2.547  1.00 81.75           C  
ATOM    241  C   LYS A  31      19.922 -14.828  -1.757  1.00 81.75           C  
ATOM    242  CB  LYS A  31      17.484 -14.383  -2.055  1.00 81.75           C  
ATOM    243  O   LYS A  31      20.469 -15.820  -2.252  1.00 81.75           O  
ATOM    244  CG  LYS A  31      16.391 -13.453  -2.580  1.00 81.75           C  
ATOM    245  CD  LYS A  31      15.047 -13.773  -1.957  1.00 81.75           C  
ATOM    246  CE  LYS A  31      13.961 -12.844  -2.479  1.00 81.75           C  
ATOM    247  NZ  LYS A  31      12.641 -13.102  -1.821  1.00 81.75           N  
ATOM    248  N   LYS A  32      20.438 -14.273  -0.607  1.00 69.81           N  
ATOM    249  CA  LYS A  32      21.422 -14.922   0.250  1.00 69.81           C  
ATOM    250  C   LYS A  32      20.984 -16.328   0.646  1.00 69.81           C  
ATOM    251  CB  LYS A  32      21.688 -14.086   1.502  1.00 69.81           C  
ATOM    252  O   LYS A  32      21.797 -17.234   0.766  1.00 69.81           O  
ATOM    253  CG  LYS A  32      22.953 -14.469   2.252  1.00 69.81           C  
ATOM    254  CD  LYS A  32      23.312 -13.438   3.314  1.00 69.81           C  
ATOM    255  CE  LYS A  32      24.609 -13.781   4.023  1.00 69.81           C  
ATOM    256  NZ  LYS A  32      24.953 -12.773   5.070  1.00 69.81           N  
ATOM    257  N   THR A  33      19.688 -16.703   0.453  1.00 62.94           N  
ATOM    258  CA  THR A  33      19.297 -17.969   1.030  1.00 62.94           C  
ATOM    259  C   THR A  33      19.797 -19.141   0.175  1.00 62.94           C  
ATOM    260  CB  THR A  33      17.766 -18.062   1.178  1.00 62.94           C  
ATOM    261  O   THR A  33      20.016 -18.969  -1.027  1.00 62.94           O  
ATOM    262  CG2 THR A  33      17.375 -19.141   2.191  1.00 62.94           C  
ATOM    263  OG1 THR A  33      17.250 -16.797   1.615  1.00 62.94           O  
ATOM    264  N   ALA A  34      20.844 -20.031   0.621  1.00 55.31           N  
ATOM    265  CA  ALA A  34      21.406 -21.312   0.243  1.00 55.31           C  
ATOM    266  C   ALA A  34      20.859 -21.781  -1.101  1.00 55.31           C  
ATOM    267  CB  ALA A  34      21.125 -22.359   1.323  1.00 55.31           C  
ATOM    268  O   ALA A  34      21.281 -22.812  -1.628  1.00 55.31           O  
ATOM    269  N   ASP A  35      20.219 -20.938  -1.842  1.00 58.38           N  
ATOM    270  CA  ASP A  35      19.703 -21.297  -3.160  1.00 58.38           C  
ATOM    271  C   ASP A  35      20.359 -20.453  -4.254  1.00 58.38           C  
ATOM    272  CB  ASP A  35      18.188 -21.141  -3.205  1.00 58.38           C  
ATOM    273  O   ASP A  35      20.375 -19.219  -4.164  1.00 58.38           O  
ATOM    274  CG  ASP A  35      17.547 -21.969  -4.293  1.00 58.38           C  
ATOM    275  OD1 ASP A  35      18.250 -22.734  -4.992  1.00 58.38           O  
ATOM    276  OD2 ASP A  35      16.312 -21.875  -4.461  1.00 58.38           O  
ATOM    277  N   THR A  36      21.453 -20.875  -4.824  1.00 61.88           N  
ATOM    278  CA  THR A  36      22.125 -20.297  -5.980  1.00 61.88           C  
ATOM    279  C   THR A  36      21.125 -20.000  -7.098  1.00 61.88           C  
ATOM    280  CB  THR A  36      23.219 -21.234  -6.508  1.00 61.88           C  
ATOM    281  O   THR A  36      21.484 -19.469  -8.148  1.00 61.88           O  
ATOM    282  CG2 THR A  36      24.422 -20.438  -7.016  1.00 61.88           C  
ATOM    283  OG1 THR A  36      23.656 -22.094  -5.453  1.00 61.88           O  
ATOM    284  N   ALA A  37      19.781 -20.266  -6.789  1.00 78.88           N  
ATOM    285  CA  ALA A  37      18.812 -20.125  -7.871  1.00 78.88           C  
ATOM    286  C   ALA A  37      18.484 -18.656  -8.125  1.00 78.88           C  
ATOM    287  CB  ALA A  37      17.547 -20.906  -7.551  1.00 78.88           C  
ATOM    288  O   ALA A  37      18.422 -17.859  -7.191  1.00 78.88           O  
ATOM    289  N   THR A  38      18.562 -18.297  -9.383  1.00 83.38           N  
ATOM    290  CA  THR A  38      18.156 -16.953  -9.820  1.00 83.38           C  
ATOM    291  C   THR A  38      16.703 -16.688  -9.477  1.00 83.38           C  
ATOM    292  CB  THR A  38      18.375 -16.781 -11.336  1.00 83.38           C  
ATOM    293  O   THR A  38      15.891 -17.625  -9.422  1.00 83.38           O  
ATOM    294  CG2 THR A  38      19.859 -16.859 -11.703  1.00 83.38           C  
ATOM    295  OG1 THR A  38      17.672 -17.812 -12.039  1.00 83.38           O  
ATOM    296  N   THR A  39      16.359 -15.406  -9.047  1.00 87.94           N  
ATOM    297  CA  THR A  39      15.008 -15.016  -8.656  1.00 87.94           C  
ATOM    298  C   THR A  39      14.617 -13.695  -9.312  1.00 87.94           C  
ATOM    299  CB  THR A  39      14.875 -14.898  -7.129  1.00 87.94           C  
ATOM    300  O   THR A  39      15.484 -12.875  -9.625  1.00 87.94           O  
ATOM    301  CG2 THR A  39      15.805 -13.812  -6.582  1.00 87.94           C  
ATOM    302  OG1 THR A  39      13.523 -14.570  -6.793  1.00 87.94           O  
ATOM    303  N   THR A  40      13.344 -13.508  -9.438  1.00 89.94           N  
ATOM    304  CA  THR A  40      12.805 -12.227  -9.883  1.00 89.94           C  
ATOM    305  C   THR A  40      12.102 -11.508  -8.734  1.00 89.94           C  
ATOM    306  CB  THR A  40      11.812 -12.414 -11.055  1.00 89.94           C  
ATOM    307  O   THR A  40      11.516 -10.438  -8.938  1.00 89.94           O  
ATOM    308  CG2 THR A  40      12.508 -13.008 -12.273  1.00 89.94           C  
ATOM    309  OG1 THR A  40      10.758 -13.297 -10.641  1.00 89.94           O  
ATOM    310  N   ASP A  41      12.062 -12.133  -7.617  1.00 90.19           N  
ATOM    311  CA  ASP A  41      11.586 -11.547  -6.367  1.00 90.19           C  
ATOM    312  C   ASP A  41      12.672 -10.703  -5.707  1.00 90.19           C  
ATOM    313  CB  ASP A  41      11.125 -12.648  -5.406  1.00 90.19           C  
ATOM    314  O   ASP A  41      13.523 -11.219  -4.984  1.00 90.19           O  
ATOM    315  CG  ASP A  41      10.547 -12.102  -4.113  1.00 90.19           C  
ATOM    316  OD1 ASP A  41      10.367 -10.875  -3.998  1.00 90.19           O  
ATOM    317  OD2 ASP A  41      10.281 -12.914  -3.197  1.00 90.19           O  
ATOM    318  N   LEU A  42      12.648  -9.492  -6.039  1.00 92.25           N  
ATOM    319  CA  LEU A  42      13.805  -8.656  -5.750  1.00 92.25           C  
ATOM    320  C   LEU A  42      13.492  -7.645  -4.656  1.00 92.25           C  
ATOM    321  CB  LEU A  42      14.273  -7.930  -7.016  1.00 92.25           C  
ATOM    322  O   LEU A  42      14.375  -6.895  -4.223  1.00 92.25           O  
ATOM    323  CG  LEU A  42      14.633  -8.812  -8.211  1.00 92.25           C  
ATOM    324  CD1 LEU A  42      14.867  -7.953  -9.453  1.00 92.25           C  
ATOM    325  CD2 LEU A  42      15.859  -9.664  -7.898  1.00 92.25           C  
ATOM    326  N   TYR A  43      12.273  -7.602  -4.145  1.00 93.19           N  
ATOM    327  CA  TYR A  43      11.883  -6.594  -3.164  1.00 93.19           C  
ATOM    328  C   TYR A  43      11.344  -7.246  -1.896  1.00 93.19           C  
ATOM    329  CB  TYR A  43      10.836  -5.648  -3.754  1.00 93.19           C  
ATOM    330  O   TYR A  43      10.883  -8.391  -1.927  1.00 93.19           O  
ATOM    331  CG  TYR A  43      11.359  -4.762  -4.855  1.00 93.19           C  
ATOM    332  CD1 TYR A  43      12.016  -3.566  -4.562  1.00 93.19           C  
ATOM    333  CD2 TYR A  43      11.211  -5.117  -6.191  1.00 93.19           C  
ATOM    334  CE1 TYR A  43      12.508  -2.746  -5.574  1.00 93.19           C  
ATOM    335  CE2 TYR A  43      11.695  -4.305  -7.211  1.00 93.19           C  
ATOM    336  OH  TYR A  43      12.820  -2.316  -7.898  1.00 93.19           O  
ATOM    337  CZ  TYR A  43      12.344  -3.125  -6.895  1.00 93.19           C  
ATOM    338  N   LYS A  44      11.422  -6.547  -0.826  1.00 91.06           N  
ATOM    339  CA  LYS A  44      10.875  -6.957   0.465  1.00 91.06           C  
ATOM    340  C   LYS A  44       9.906  -5.910   1.005  1.00 91.06           C  
ATOM    341  CB  LYS A  44      12.000  -7.195   1.474  1.00 91.06           C  
ATOM    342  O   LYS A  44       9.906  -4.766   0.553  1.00 91.06           O  
ATOM    343  CG  LYS A  44      12.773  -5.938   1.850  1.00 91.06           C  
ATOM    344  CD  LYS A  44      13.852  -6.230   2.885  1.00 91.06           C  
ATOM    345  CE  LYS A  44      14.617  -4.973   3.270  1.00 91.06           C  
ATOM    346  NZ  LYS A  44      15.844  -5.289   4.059  1.00 91.06           N  
ATOM    347  N   ALA A  45       9.094  -6.391   1.915  1.00 86.19           N  
ATOM    348  CA  ALA A  45       8.062  -5.523   2.477  1.00 86.19           C  
ATOM    349  C   ALA A  45       8.680  -4.297   3.143  1.00 86.19           C  
ATOM    350  CB  ALA A  45       7.207  -6.297   3.479  1.00 86.19           C  
ATOM    351  O   ALA A  45       9.773  -4.371   3.701  1.00 86.19           O  
ATOM    352  N   SER A  46       8.078  -3.248   2.965  1.00 80.81           N  
ATOM    353  CA  SER A  46       8.305  -2.037   3.748  1.00 80.81           C  
ATOM    354  C   SER A  46       7.047  -1.642   4.520  1.00 80.81           C  
ATOM    355  CB  SER A  46       8.734  -0.884   2.842  1.00 80.81           C  
ATOM    356  O   SER A  46       5.945  -2.096   4.199  1.00 80.81           O  
ATOM    357  OG  SER A  46       8.664   0.352   3.531  1.00 80.81           O  
ATOM    358  N   PHE A  47       7.234  -0.952   5.680  1.00 75.75           N  
ATOM    359  CA  PHE A  47       6.125  -0.589   6.551  1.00 75.75           C  
ATOM    360  C   PHE A  47       5.621   0.814   6.238  1.00 75.75           C  
ATOM    361  CB  PHE A  47       6.547  -0.678   8.023  1.00 75.75           C  
ATOM    362  O   PHE A  47       4.887   1.408   7.027  1.00 75.75           O  
ATOM    363  CG  PHE A  47       6.887  -2.072   8.477  1.00 75.75           C  
ATOM    364  CD1 PHE A  47       5.898  -2.930   8.938  1.00 75.75           C  
ATOM    365  CD2 PHE A  47       8.203  -2.527   8.430  1.00 75.75           C  
ATOM    366  CE1 PHE A  47       6.215  -4.223   9.359  1.00 75.75           C  
ATOM    367  CE2 PHE A  47       8.523  -3.816   8.844  1.00 75.75           C  
ATOM    368  CZ  PHE A  47       7.527  -4.660   9.312  1.00 75.75           C  
ATOM    369  N   MET A  48       5.953   1.276   4.992  1.00 79.75           N  
ATOM    370  CA  MET A  48       5.551   2.621   4.590  1.00 79.75           C  
ATOM    371  C   MET A  48       4.344   2.574   3.658  1.00 79.75           C  
ATOM    372  CB  MET A  48       6.711   3.348   3.906  1.00 79.75           C  
ATOM    373  O   MET A  48       4.500   2.605   2.436  1.00 79.75           O  
ATOM    374  CG  MET A  48       7.906   3.582   4.816  1.00 79.75           C  
ATOM    375  SD  MET A  48       9.297   4.414   3.949  1.00 79.75           S  
ATOM    376  CE  MET A  48       8.500   5.977   3.492  1.00 79.75           C  
ATOM    377  N   ALA A  49       3.145   2.449   4.176  1.00 85.38           N  
ATOM    378  CA  ALA A  49       1.929   2.434   3.369  1.00 85.38           C  
ATOM    379  C   ALA A  49       0.757   3.053   4.125  1.00 85.38           C  
ATOM    380  CB  ALA A  49       1.590   1.006   2.945  1.00 85.38           C  
ATOM    381  O   ALA A  49       0.616   2.852   5.336  1.00 85.38           O  
ATOM    382  N   GLY A  50       0.103   3.889   3.441  1.00 89.94           N  
ATOM    383  CA  GLY A  50      -1.082   4.504   4.016  1.00 89.94           C  
ATOM    384  C   GLY A  50      -1.940   5.219   2.988  1.00 89.94           C  
ATOM    385  O   GLY A  50      -1.589   5.270   1.808  1.00 89.94           O  
ATOM    386  N   GLY A  51      -3.061   5.586   3.451  1.00 94.12           N  
ATOM    387  CA  GLY A  51      -3.943   6.301   2.543  1.00 94.12           C  
ATOM    388  C   GLY A  51      -5.184   6.848   3.225  1.00 94.12           C  
ATOM    389  O   GLY A  51      -5.227   6.957   4.453  1.00 94.12           O  
ATOM    390  N   GLY A  52      -6.004   7.332   2.396  1.00 96.19           N  
ATOM    391  CA  GLY A  52      -7.277   7.887   2.828  1.00 96.19           C  
ATOM    392  C   GLY A  52      -8.422   7.539   1.897  1.00 96.19           C  
ATOM    393  O   GLY A  52      -8.203   7.148   0.749  1.00 96.19           O  
ATOM    394  N   ALA A  53      -9.602   7.676   2.506  1.00 97.31           N  
ATOM    395  CA  ALA A  53     -10.781   7.348   1.708  1.00 97.31           C  
ATOM    396  C   ALA A  53     -11.977   8.219   2.105  1.00 97.31           C  
ATOM    397  CB  ALA A  53     -11.133   5.871   1.859  1.00 97.31           C  
ATOM    398  O   ALA A  53     -12.039   8.719   3.230  1.00 97.31           O  
ATOM    399  N   PHE A  54     -12.797   8.383   1.147  1.00 97.81           N  
ATOM    400  CA  PHE A  54     -14.109   8.992   1.336  1.00 97.81           C  
ATOM    401  C   PHE A  54     -15.211   8.047   0.888  1.00 97.81           C  
ATOM    402  CB  PHE A  54     -14.203  10.312   0.567  1.00 97.81           C  
ATOM    403  O   PHE A  54     -15.156   7.496  -0.214  1.00 97.81           O  
ATOM    404  CG  PHE A  54     -15.523  11.023   0.747  1.00 97.81           C  
ATOM    405  CD1 PHE A  54     -16.547  10.875  -0.181  1.00 97.81           C  
ATOM    406  CD2 PHE A  54     -15.734  11.844   1.846  1.00 97.81           C  
ATOM    407  CE1 PHE A  54     -17.766  11.531  -0.017  1.00 97.81           C  
ATOM    408  CE2 PHE A  54     -16.953  12.508   2.016  1.00 97.81           C  
ATOM    409  CZ  PHE A  54     -17.953  12.344   1.084  1.00 97.81           C  
ATOM    410  N   GLY A  55     -16.172   7.910   1.834  1.00 97.12           N  
ATOM    411  CA  GLY A  55     -17.141   6.883   1.465  1.00 97.12           C  
ATOM    412  C   GLY A  55     -18.531   7.160   1.986  1.00 97.12           C  
ATOM    413  O   GLY A  55     -18.766   8.188   2.631  1.00 97.12           O  
ATOM    414  N   TYR A  56     -19.328   6.312   1.608  1.00 95.38           N  
ATOM    415  CA  TYR A  56     -20.734   6.344   1.968  1.00 95.38           C  
ATOM    416  C   TYR A  56     -21.203   4.992   2.502  1.00 95.38           C  
ATOM    417  CB  TYR A  56     -21.594   6.742   0.759  1.00 95.38           C  
ATOM    418  O   TYR A  56     -20.906   3.949   1.913  1.00 95.38           O  
ATOM    419  CG  TYR A  56     -23.047   7.012   1.100  1.00 95.38           C  
ATOM    420  CD1 TYR A  56     -24.031   6.074   0.812  1.00 95.38           C  
ATOM    421  CD2 TYR A  56     -23.422   8.203   1.708  1.00 95.38           C  
ATOM    422  CE1 TYR A  56     -25.359   6.320   1.121  1.00 95.38           C  
ATOM    423  CE2 TYR A  56     -24.750   8.461   2.021  1.00 95.38           C  
ATOM    424  OH  TYR A  56     -27.031   7.762   2.035  1.00 95.38           O  
ATOM    425  CZ  TYR A  56     -25.719   7.512   1.726  1.00 95.38           C  
ATOM    426  N   LYS A  57     -21.875   5.008   3.637  1.00 93.06           N  
ATOM    427  CA  LYS A  57     -22.391   3.787   4.246  1.00 93.06           C  
ATOM    428  C   LYS A  57     -23.906   3.719   4.125  1.00 93.06           C  
ATOM    429  CB  LYS A  57     -21.984   3.701   5.715  1.00 93.06           C  
ATOM    430  O   LYS A  57     -24.609   4.672   4.477  1.00 93.06           O  
ATOM    431  CG  LYS A  57     -22.438   2.432   6.414  1.00 93.06           C  
ATOM    432  CD  LYS A  57     -21.922   2.357   7.844  1.00 93.06           C  
ATOM    433  CE  LYS A  57     -22.375   1.086   8.539  1.00 93.06           C  
ATOM    434  NZ  LYS A  57     -21.797   0.964   9.914  1.00 93.06           N  
ATOM    435  N   MET A  58     -24.391   2.562   3.562  1.00 92.38           N  
ATOM    436  CA  MET A  58     -25.812   2.275   3.455  1.00 92.38           C  
ATOM    437  C   MET A  58     -26.172   1.021   4.242  1.00 92.38           C  
ATOM    438  CB  MET A  58     -26.219   2.107   1.990  1.00 92.38           C  
ATOM    439  O   MET A  58     -26.047  -0.095   3.734  1.00 92.38           O  
ATOM    440  CG  MET A  58     -25.938   3.328   1.131  1.00 92.38           C  
ATOM    441  SD  MET A  58     -25.875   2.932  -0.659  1.00 92.38           S  
ATOM    442  CE  MET A  58     -25.453   4.562  -1.336  1.00 92.38           C  
ATOM    443  N   ASP A  59     -26.562   1.179   5.488  1.00 88.25           N  
ATOM    444  CA  ASP A  59     -26.875   0.051   6.359  1.00 88.25           C  
ATOM    445  C   ASP A  59     -25.672  -0.873   6.516  1.00 88.25           C  
ATOM    446  CB  ASP A  59     -28.078  -0.732   5.816  1.00 88.25           C  
ATOM    447  O   ASP A  59     -24.672  -0.496   7.125  1.00 88.25           O  
ATOM    448  CG  ASP A  59     -28.750  -1.602   6.871  1.00 88.25           C  
ATOM    449  OD1 ASP A  59     -28.516  -1.387   8.078  1.00 88.25           O  
ATOM    450  OD2 ASP A  59     -29.516  -2.512   6.488  1.00 88.25           O  
ATOM    451  N   ASP A  60     -25.672  -2.010   5.875  1.00 91.81           N  
ATOM    452  CA  ASP A  60     -24.625  -3.010   6.074  1.00 91.81           C  
ATOM    453  C   ASP A  60     -23.578  -2.924   4.977  1.00 91.81           C  
ATOM    454  CB  ASP A  60     -25.234  -4.414   6.113  1.00 91.81           C  
ATOM    455  O   ASP A  60     -22.516  -3.545   5.078  1.00 91.81           O  
ATOM    456  CG  ASP A  60     -26.156  -4.633   7.305  1.00 91.81           C  
ATOM    457  OD1 ASP A  60     -25.984  -3.936   8.336  1.00 91.81           O  
ATOM    458  OD2 ASP A  60     -27.031  -5.508   7.219  1.00 91.81           O  
ATOM    459  N   ILE A  61     -23.875  -2.074   3.975  1.00 95.00           N  
ATOM    460  CA  ILE A  61     -22.969  -1.954   2.842  1.00 95.00           C  
ATOM    461  C   ILE A  61     -22.281  -0.588   2.871  1.00 95.00           C  
ATOM    462  CB  ILE A  61     -23.703  -2.158   1.500  1.00 95.00           C  
ATOM    463  O   ILE A  61     -22.922   0.425   3.168  1.00 95.00           O  
ATOM    464  CG1 ILE A  61     -24.266  -3.578   1.412  1.00 95.00           C  
ATOM    465  CG2 ILE A  61     -22.766  -1.866   0.322  1.00 95.00           C  
ATOM    466  CD1 ILE A  61     -25.141  -3.824   0.184  1.00 95.00           C  
ATOM    467  N   ARG A  62     -20.938  -0.586   2.553  1.00 95.38           N  
ATOM    468  CA  ARG A  62     -20.156   0.645   2.463  1.00 95.38           C  
ATOM    469  C   ARG A  62     -19.422   0.729   1.133  1.00 95.38           C  
ATOM    470  CB  ARG A  62     -19.172   0.738   3.623  1.00 95.38           C  
ATOM    471  O   ARG A  62     -18.922  -0.280   0.630  1.00 95.38           O  
ATOM    472  CG  ARG A  62     -19.828   0.812   4.992  1.00 95.38           C  
ATOM    473  CD  ARG A  62     -18.797   0.961   6.105  1.00 95.38           C  
ATOM    474  NE  ARG A  62     -17.844  -0.142   6.105  1.00 95.38           N  
ATOM    475  NH1 ARG A  62     -16.625   0.637   7.910  1.00 95.38           N  
ATOM    476  NH2 ARG A  62     -16.016  -1.313   6.871  1.00 95.38           N  
ATOM    477  CZ  ARG A  62     -16.828  -0.270   6.961  1.00 95.38           C  
ATOM    478  N   VAL A  63     -19.453   1.882   0.630  1.00 97.69           N  
ATOM    479  CA  VAL A  63     -18.656   2.119  -0.569  1.00 97.69           C  
ATOM    480  C   VAL A  63     -17.750   3.326  -0.354  1.00 97.69           C  
ATOM    481  CB  VAL A  63     -19.562   2.342  -1.810  1.00 97.69           C  
ATOM    482  O   VAL A  63     -18.141   4.293   0.309  1.00 97.69           O  
ATOM    483  CG1 VAL A  63     -20.359   1.081  -2.133  1.00 97.69           C  
ATOM    484  CG2 VAL A  63     -20.484   3.529  -1.587  1.00 97.69           C  
ATOM    485  N   ASP A  64     -16.422   3.262  -0.883  1.00 97.81           N  
ATOM    486  CA  ASP A  64     -15.562   4.441  -0.760  1.00 97.81           C  
ATOM    487  C   ASP A  64     -14.578   4.531  -1.921  1.00 97.81           C  
ATOM    488  CB  ASP A  64     -14.812   4.426   0.571  1.00 97.81           C  
ATOM    489  O   ASP A  64     -14.398   3.566  -2.668  1.00 97.81           O  
ATOM    490  CG  ASP A  64     -13.867   3.242   0.705  1.00 97.81           C  
ATOM    491  OD1 ASP A  64     -13.289   2.805  -0.313  1.00 97.81           O  
ATOM    492  OD2 ASP A  64     -13.703   2.742   1.839  1.00 97.81           O  
ATOM    493  N   VAL A  65     -14.164   5.672  -2.127  1.00 98.25           N  
ATOM    494  CA  VAL A  65     -13.039   5.949  -3.014  1.00 98.25           C  
ATOM    495  C   VAL A  65     -11.773   6.188  -2.191  1.00 98.25           C  
ATOM    496  CB  VAL A  65     -13.320   7.164  -3.924  1.00 98.25           C  
ATOM    497  O   VAL A  65     -11.773   7.000  -1.263  1.00 98.25           O  
ATOM    498  CG1 VAL A  65     -12.125   7.441  -4.840  1.00 98.25           C  
ATOM    499  CG2 VAL A  65     -14.586   6.934  -4.746  1.00 98.25           C  
ATOM    500  N   GLU A  66     -10.695   5.516  -2.590  1.00 97.88           N  
ATOM    501  CA  GLU A  66      -9.516   5.469  -1.739  1.00 97.88           C  
ATOM    502  C   GLU A  66      -8.250   5.773  -2.537  1.00 97.88           C  
ATOM    503  CB  GLU A  66      -9.391   4.102  -1.062  1.00 97.88           C  
ATOM    504  O   GLU A  66      -8.094   5.312  -3.672  1.00 97.88           O  
ATOM    505  CG  GLU A  66      -8.164   3.965  -0.170  1.00 97.88           C  
ATOM    506  CD  GLU A  66      -8.031   2.588   0.458  1.00 97.88           C  
ATOM    507  OE1 GLU A  66      -7.707   2.498   1.664  1.00 97.88           O  
ATOM    508  OE2 GLU A  66      -8.250   1.588  -0.262  1.00 97.88           O  
ATOM    509  N   GLY A  67      -7.457   6.547  -1.981  1.00 97.81           N  
ATOM    510  CA  GLY A  67      -6.078   6.707  -2.414  1.00 97.81           C  
ATOM    511  C   GLY A  67      -5.078   6.059  -1.476  1.00 97.81           C  
ATOM    512  O   GLY A  67      -5.180   6.203  -0.256  1.00 97.81           O  
ATOM    513  N   LEU A  68      -4.098   5.379  -2.117  1.00 95.44           N  
ATOM    514  CA  LEU A  68      -3.121   4.664  -1.302  1.00 95.44           C  
ATOM    515  C   LEU A  68      -1.708   4.871  -1.836  1.00 95.44           C  
ATOM    516  CB  LEU A  68      -3.451   3.168  -1.264  1.00 95.44           C  
ATOM    517  O   LEU A  68      -1.507   4.973  -3.049  1.00 95.44           O  
ATOM    518  CG  LEU A  68      -4.762   2.781  -0.576  1.00 95.44           C  
ATOM    519  CD1 LEU A  68      -5.082   1.313  -0.838  1.00 95.44           C  
ATOM    520  CD2 LEU A  68      -4.680   3.057   0.921  1.00 95.44           C  
ATOM    521  N   TYR A  69      -0.877   5.000  -0.929  1.00 95.81           N  
ATOM    522  CA  TYR A  69       0.553   4.945  -1.212  1.00 95.81           C  
ATOM    523  C   TYR A  69       1.198   3.738  -0.545  1.00 95.81           C  
ATOM    524  CB  TYR A  69       1.241   6.230  -0.742  1.00 95.81           C  
ATOM    525  O   TYR A  69       0.926   3.447   0.622  1.00 95.81           O  
ATOM    526  CG  TYR A  69       2.742   6.207  -0.897  1.00 95.81           C  
ATOM    527  CD1 TYR A  69       3.564   5.785   0.144  1.00 95.81           C  
ATOM    528  CD2 TYR A  69       3.342   6.613  -2.086  1.00 95.81           C  
ATOM    529  CE1 TYR A  69       4.949   5.762   0.006  1.00 95.81           C  
ATOM    530  CE2 TYR A  69       4.727   6.594  -2.234  1.00 95.81           C  
ATOM    531  OH  TYR A  69       6.887   6.148  -1.328  1.00 95.81           O  
ATOM    532  CZ  TYR A  69       5.520   6.168  -1.186  1.00 95.81           C  
ATOM    533  N   SER A  70       2.000   3.023  -1.286  1.00 94.75           N  
ATOM    534  CA  SER A  70       2.738   1.880  -0.759  1.00 94.75           C  
ATOM    535  C   SER A  70       4.129   1.790  -1.374  1.00 94.75           C  
ATOM    536  CB  SER A  70       1.972   0.582  -1.019  1.00 94.75           C  
ATOM    537  O   SER A  70       4.316   2.100  -2.553  1.00 94.75           O  
ATOM    538  OG  SER A  70       2.699  -0.536  -0.539  1.00 94.75           O  
ATOM    539  N   GLN A  71       5.043   1.320  -0.530  1.00 94.06           N  
ATOM    540  CA  GLN A  71       6.426   1.190  -0.982  1.00 94.06           C  
ATOM    541  C   GLN A  71       7.027  -0.136  -0.529  1.00 94.06           C  
ATOM    542  CB  GLN A  71       7.270   2.355  -0.466  1.00 94.06           C  
ATOM    543  O   GLN A  71       6.781  -0.585   0.592  1.00 94.06           O  
ATOM    544  CG  GLN A  71       8.734   2.285  -0.883  1.00 94.06           C  
ATOM    545  CD  GLN A  71       9.578   3.361  -0.232  1.00 94.06           C  
ATOM    546  NE2 GLN A  71       9.562   4.559  -0.808  1.00 94.06           N  
ATOM    547  OE1 GLN A  71      10.242   3.117   0.781  1.00 94.06           O  
ATOM    548  N   LEU A  72       7.738  -0.792  -1.413  1.00 94.19           N  
ATOM    549  CA  LEU A  72       8.586  -1.939  -1.103  1.00 94.19           C  
ATOM    550  C   LEU A  72      10.062  -1.575  -1.224  1.00 94.19           C  
ATOM    551  CB  LEU A  72       8.258  -3.113  -2.029  1.00 94.19           C  
ATOM    552  O   LEU A  72      10.422  -0.699  -2.012  1.00 94.19           O  
ATOM    553  CG  LEU A  72       6.840  -3.676  -1.938  1.00 94.19           C  
ATOM    554  CD1 LEU A  72       6.633  -4.770  -2.980  1.00 94.19           C  
ATOM    555  CD2 LEU A  72       6.562  -4.207  -0.535  1.00 94.19           C  
ATOM    556  N   SER A  73      10.867  -2.215  -0.380  1.00 94.19           N  
ATOM    557  CA  SER A  73      12.297  -1.951  -0.386  1.00 94.19           C  
ATOM    558  C   SER A  73      13.062  -3.070  -1.084  1.00 94.19           C  
ATOM    559  CB  SER A  73      12.820  -1.780   1.042  1.00 94.19           C  
ATOM    560  O   SER A  73      12.633  -4.227  -1.070  1.00 94.19           O  
ATOM    561  OG  SER A  73      12.180  -0.691   1.684  1.00 94.19           O  
ATOM    562  N   LYS A  74      14.133  -2.684  -1.682  1.00 93.12           N  
ATOM    563  CA  LYS A  74      15.023  -3.672  -2.293  1.00 93.12           C  
ATOM    564  C   LYS A  74      15.477  -4.707  -1.270  1.00 93.12           C  
ATOM    565  CB  LYS A  74      16.234  -2.990  -2.924  1.00 93.12           C  
ATOM    566  O   LYS A  74      15.805  -4.363  -0.132  1.00 93.12           O  
ATOM    567  CG  LYS A  74      17.141  -3.934  -3.697  1.00 93.12           C  
ATOM    568  CD  LYS A  74      18.312  -3.191  -4.324  1.00 93.12           C  
ATOM    569  CE  LYS A  74      19.172  -4.117  -5.180  1.00 93.12           C  
ATOM    570  NZ  LYS A  74      20.250  -3.371  -5.887  1.00 93.12           N  
ATOM    571  N   ASP A  75      15.484  -5.961  -1.678  1.00 91.50           N  
ATOM    572  CA  ASP A  75      15.898  -7.062  -0.815  1.00 91.50           C  
ATOM    573  C   ASP A  75      17.422  -7.145  -0.728  1.00 91.50           C  
ATOM    574  CB  ASP A  75      15.328  -8.383  -1.323  1.00 91.50           C  
ATOM    575  O   ASP A  75      18.125  -6.566  -1.556  1.00 91.50           O  
ATOM    576  CG  ASP A  75      15.164  -9.422  -0.224  1.00 91.50           C  
ATOM    577  OD1 ASP A  75      15.789  -9.273   0.850  1.00 91.50           O  
ATOM    578  OD2 ASP A  75      14.406 -10.391  -0.434  1.00 91.50           O  
ATOM    579  N   ALA A  76      17.922  -7.773   0.368  1.00 89.38           N  
ATOM    580  CA  ALA A  76      19.344  -8.141   0.405  1.00 89.38           C  
ATOM    581  C   ALA A  76      19.641  -9.273  -0.570  1.00 89.38           C  
ATOM    582  CB  ALA A  76      19.750  -8.539   1.820  1.00 89.38           C  
ATOM    583  O   ALA A  76      19.109 -10.383  -0.426  1.00 89.38           O  
ATOM    584  N   LEU A  77      20.422  -8.914  -1.528  1.00 89.50           N  
ATOM    585  CA  LEU A  77      20.703  -9.898  -2.570  1.00 89.50           C  
ATOM    586  C   LEU A  77      22.172 -10.297  -2.564  1.00 89.50           C  
ATOM    587  CB  LEU A  77      20.312  -9.344  -3.945  1.00 89.50           C  
ATOM    588  O   LEU A  77      23.047  -9.469  -2.307  1.00 89.50           O  
ATOM    589  CG  LEU A  77      18.859  -8.898  -4.109  1.00 89.50           C  
ATOM    590  CD1 LEU A  77      18.703  -8.047  -5.367  1.00 89.50           C  
ATOM    591  CD2 LEU A  77      17.922 -10.102  -4.156  1.00 89.50           C  
ATOM    592  N   ALA A  78      22.484 -11.609  -2.707  1.00 89.62           N  
ATOM    593  CA  ALA A  78      23.844 -12.117  -2.793  1.00 89.62           C  
ATOM    594  C   ALA A  78      24.453 -11.812  -4.156  1.00 89.62           C  
ATOM    595  CB  ALA A  78      23.875 -13.625  -2.531  1.00 89.62           C  
ATOM    596  O   ALA A  78      25.672 -11.602  -4.266  1.00 89.62           O  
ATOM    597  N   VAL A  79      23.578 -11.891  -5.160  1.00 90.69           N  
ATOM    598  CA  VAL A  79      23.953 -11.516  -6.520  1.00 90.69           C  
ATOM    599  C   VAL A  79      23.141 -10.297  -6.957  1.00 90.69           C  
ATOM    600  CB  VAL A  79      23.734 -12.680  -7.512  1.00 90.69           C  
ATOM    601  O   VAL A  79      21.922 -10.289  -6.871  1.00 90.69           O  
ATOM    602  CG1 VAL A  79      24.125 -12.266  -8.930  1.00 90.69           C  
ATOM    603  CG2 VAL A  79      24.516 -13.906  -7.074  1.00 90.69           C  
ATOM    604  N   ALA A  80      23.906  -9.289  -7.406  1.00 90.88           N  
ATOM    605  CA  ALA A  80      23.250  -8.062  -7.855  1.00 90.88           C  
ATOM    606  C   ALA A  80      22.312  -8.344  -9.023  1.00 90.88           C  
ATOM    607  CB  ALA A  80      24.281  -7.016  -8.258  1.00 90.88           C  
ATOM    608  O   ALA A  80      22.625  -9.141  -9.906  1.00 90.88           O  
ATOM    609  N   PRO A  81      21.109  -7.734  -8.992  1.00 92.94           N  
ATOM    610  CA  PRO A  81      20.141  -7.922 -10.086  1.00 92.94           C  
ATOM    611  C   PRO A  81      20.672  -7.391 -11.422  1.00 92.94           C  
ATOM    612  CB  PRO A  81      18.922  -7.129  -9.625  1.00 92.94           C  
ATOM    613  O   PRO A  81      21.359  -6.367 -11.453  1.00 92.94           O  
ATOM    614  CG  PRO A  81      19.109  -6.949  -8.156  1.00 92.94           C  
ATOM    615  CD  PRO A  81      20.594  -6.949  -7.863  1.00 92.94           C  
ATOM    616  N   THR A  82      20.422  -8.125 -12.492  1.00 92.62           N  
ATOM    617  CA  THR A  82      20.562  -7.664 -13.867  1.00 92.62           C  
ATOM    618  C   THR A  82      19.219  -7.652 -14.578  1.00 92.62           C  
ATOM    619  CB  THR A  82      21.547  -8.539 -14.664  1.00 92.62           C  
ATOM    620  O   THR A  82      18.547  -8.688 -14.672  1.00 92.62           O  
ATOM    621  CG2 THR A  82      21.844  -7.941 -16.031  1.00 92.62           C  
ATOM    622  OG1 THR A  82      22.781  -8.656 -13.922  1.00 92.62           O  
ATOM    623  N   PRO A  83      18.891  -6.535 -15.102  1.00 93.12           N  
ATOM    624  CA  PRO A  83      19.547  -5.242 -14.898  1.00 93.12           C  
ATOM    625  C   PRO A  83      19.406  -4.730 -13.469  1.00 93.12           C  
ATOM    626  CB  PRO A  83      18.812  -4.316 -15.875  1.00 93.12           C  
ATOM    627  O   PRO A  83      18.672  -5.309 -12.664  1.00 93.12           O  
ATOM    628  CG  PRO A  83      17.406  -4.828 -15.906  1.00 93.12           C  
ATOM    629  CD  PRO A  83      17.438  -6.320 -15.742  1.00 93.12           C  
ATOM    630  N   ALA A  84      20.266  -3.691 -13.211  1.00 94.69           N  
ATOM    631  CA  ALA A  84      20.203  -3.072 -11.891  1.00 94.69           C  
ATOM    632  C   ALA A  84      18.797  -2.551 -11.586  1.00 94.69           C  
ATOM    633  CB  ALA A  84      21.219  -1.940 -11.789  1.00 94.69           C  
ATOM    634  O   ALA A  84      18.141  -1.975 -12.461  1.00 94.69           O  
ATOM    635  N   ILE A  85      18.281  -2.785 -10.320  1.00 95.56           N  
ATOM    636  CA  ILE A  85      16.922  -2.393  -9.977  1.00 95.56           C  
ATOM    637  C   ILE A  85      16.953  -1.234  -8.984  1.00 95.56           C  
ATOM    638  CB  ILE A  85      16.125  -3.578  -9.391  1.00 95.56           C  
ATOM    639  O   ILE A  85      17.969  -1.011  -8.312  1.00 95.56           O  
ATOM    640  CG1 ILE A  85      16.844  -4.160  -8.172  1.00 95.56           C  
ATOM    641  CG2 ILE A  85      15.891  -4.652 -10.461  1.00 95.56           C  
ATOM    642  CD1 ILE A  85      15.984  -5.086  -7.324  1.00 95.56           C  
ATOM    643  N   ALA A  86      15.922  -0.537  -8.852  1.00 96.75           N  
ATOM    644  CA  ALA A  86      15.773   0.607  -7.957  1.00 96.75           C  
ATOM    645  C   ALA A  86      15.773   0.164  -6.496  1.00 96.75           C  
ATOM    646  CB  ALA A  86      14.484   1.365  -8.273  1.00 96.75           C  
ATOM    647  O   ALA A  86      15.406  -0.972  -6.184  1.00 96.75           O  
ATOM    648  N   ASP A  87      16.109   1.073  -5.613  1.00 95.25           N  
ATOM    649  CA  ASP A  87      16.156   0.773  -4.184  1.00 95.25           C  
ATOM    650  C   ASP A  87      14.758   0.568  -3.613  1.00 95.25           C  
ATOM    651  CB  ASP A  87      16.875   1.892  -3.426  1.00 95.25           C  
ATOM    652  O   ASP A  87      14.586  -0.125  -2.609  1.00 95.25           O  
ATOM    653  CG  ASP A  87      18.375   1.896  -3.660  1.00 95.25           C  
ATOM    654  OD1 ASP A  87      18.938   0.839  -4.016  1.00 95.25           O  
ATOM    655  OD2 ASP A  87      19.000   2.965  -3.482  1.00 95.25           O  
ATOM    656  N   SER A  88      13.820   1.251  -4.195  1.00 95.19           N  
ATOM    657  CA  SER A  88      12.438   1.115  -3.746  1.00 95.19           C  
ATOM    658  C   SER A  88      11.477   1.038  -4.930  1.00 95.19           C  
ATOM    659  CB  SER A  88      12.055   2.285  -2.842  1.00 95.19           C  
ATOM    660  O   SER A  88      11.766   1.578  -6.000  1.00 95.19           O  
ATOM    661  OG  SER A  88      12.078   3.508  -3.559  1.00 95.19           O  
ATOM    662  N   LEU A  89      10.484   0.250  -4.793  1.00 96.31           N  
ATOM    663  CA  LEU A  89       9.359   0.134  -5.711  1.00 96.31           C  
ATOM    664  C   LEU A  89       8.086   0.695  -5.086  1.00 96.31           C  
ATOM    665  CB  LEU A  89       9.141  -1.327  -6.113  1.00 96.31           C  
ATOM    666  O   LEU A  89       7.625   0.197  -4.055  1.00 96.31           O  
ATOM    667  CG  LEU A  89       8.094  -1.585  -7.195  1.00 96.31           C  
ATOM    668  CD1 LEU A  89       8.500  -0.913  -8.500  1.00 96.31           C  
ATOM    669  CD2 LEU A  89       7.891  -3.082  -7.398  1.00 96.31           C  
ATOM    670  N   THR A  90       7.539   1.735  -5.754  1.00 96.75           N  
ATOM    671  CA  THR A  90       6.406   2.426  -5.148  1.00 96.75           C  
ATOM    672  C   THR A  90       5.141   2.225  -5.980  1.00 96.75           C  
ATOM    673  CB  THR A  90       6.688   3.934  -4.996  1.00 96.75           C  
ATOM    674  O   THR A  90       5.211   2.084  -7.203  1.00 96.75           O  
ATOM    675  CG2 THR A  90       7.945   4.176  -4.168  1.00 96.75           C  
ATOM    676  OG1 THR A  90       6.863   4.516  -6.293  1.00 96.75           O  
ATOM    677  N   ALA A  91       4.047   2.227  -5.309  1.00 97.38           N  
ATOM    678  CA  ALA A  91       2.719   2.178  -5.922  1.00 97.38           C  
ATOM    679  C   ALA A  91       1.802   3.242  -5.328  1.00 97.38           C  
ATOM    680  CB  ALA A  91       2.105   0.792  -5.746  1.00 97.38           C  
ATOM    681  O   ALA A  91       1.646   3.326  -4.109  1.00 97.38           O  
ATOM    682  N   ILE A  92       1.303   4.059  -6.188  1.00 98.00           N  
ATOM    683  CA  ILE A  92       0.225   4.980  -5.848  1.00 98.00           C  
ATOM    684  C   ILE A  92      -1.064   4.543  -6.539  1.00 98.00           C  
ATOM    685  CB  ILE A  92       0.579   6.434  -6.242  1.00 98.00           C  
ATOM    686  O   ILE A  92      -1.111   4.430  -7.766  1.00 98.00           O  
ATOM    687  CG1 ILE A  92       1.881   6.867  -5.562  1.00 98.00           C  
ATOM    688  CG2 ILE A  92      -0.569   7.383  -5.891  1.00 98.00           C  
ATOM    689  CD1 ILE A  92       2.424   8.203  -6.059  1.00 98.00           C  
ATOM    690  N   SER A  93      -2.145   4.402  -5.676  1.00 98.19           N  
ATOM    691  CA  SER A  93      -3.332   3.805  -6.281  1.00 98.19           C  
ATOM    692  C   SER A  93      -4.582   4.613  -5.957  1.00 98.19           C  
ATOM    693  CB  SER A  93      -3.508   2.361  -5.805  1.00 98.19           C  
ATOM    694  O   SER A  93      -4.617   5.348  -4.965  1.00 98.19           O  
ATOM    695  OG  SER A  93      -3.742   2.316  -4.410  1.00 98.19           O  
ATOM    696  N   GLY A  94      -5.410   4.508  -6.820  1.00 98.50           N  
ATOM    697  CA  GLY A  94      -6.801   4.871  -6.625  1.00 98.50           C  
ATOM    698  C   GLY A  94      -7.750   3.695  -6.750  1.00 98.50           C  
ATOM    699  O   GLY A  94      -7.777   3.020  -7.781  1.00 98.50           O  
ATOM    700  N   LEU A  95      -8.625   3.555  -5.707  1.00 98.50           N  
ATOM    701  CA  LEU A  95      -9.508   2.396  -5.703  1.00 98.50           C  
ATOM    702  C   LEU A  95     -10.930   2.801  -5.332  1.00 98.50           C  
ATOM    703  CB  LEU A  95      -9.000   1.331  -4.730  1.00 98.50           C  
ATOM    704  O   LEU A  95     -11.133   3.781  -4.613  1.00 98.50           O  
ATOM    705  CG  LEU A  95      -7.625   0.737  -5.039  1.00 98.50           C  
ATOM    706  CD1 LEU A  95      -6.941   0.288  -3.752  1.00 98.50           C  
ATOM    707  CD2 LEU A  95      -7.750  -0.426  -6.016  1.00 98.50           C  
ATOM    708  N   VAL A  96     -11.781   2.066  -5.891  1.00 98.62           N  
ATOM    709  CA  VAL A  96     -13.148   2.039  -5.395  1.00 98.62           C  
ATOM    710  C   VAL A  96     -13.391   0.751  -4.609  1.00 98.62           C  
ATOM    711  CB  VAL A  96     -14.172   2.156  -6.547  1.00 98.62           C  
ATOM    712  O   VAL A  96     -13.102  -0.344  -5.094  1.00 98.62           O  
ATOM    713  CG1 VAL A  96     -15.602   2.094  -6.012  1.00 98.62           C  
ATOM    714  CG2 VAL A  96     -13.945   3.451  -7.328  1.00 98.62           C  
ATOM    715  N   ASN A  97     -14.023   0.937  -3.439  1.00 98.44           N  
ATOM    716  CA  ASN A  97     -14.172  -0.206  -2.545  1.00 98.44           C  
ATOM    717  C   ASN A  97     -15.633  -0.424  -2.160  1.00 98.44           C  
ATOM    718  CB  ASN A  97     -13.320  -0.026  -1.292  1.00 98.44           C  
ATOM    719  O   ASN A  97     -16.406   0.533  -2.059  1.00 98.44           O  
ATOM    720  CG  ASN A  97     -11.852   0.190  -1.614  1.00 98.44           C  
ATOM    721  ND2 ASN A  97     -11.328   1.357  -1.255  1.00 98.44           N  
ATOM    722  OD1 ASN A  97     -11.195  -0.685  -2.184  1.00 98.44           O  
ATOM    723  N   VAL A  98     -15.859  -1.693  -1.968  1.00 98.38           N  
ATOM    724  CA  VAL A  98     -17.156  -2.084  -1.414  1.00 98.38           C  
ATOM    725  C   VAL A  98     -16.953  -2.969  -0.188  1.00 98.38           C  
ATOM    726  CB  VAL A  98     -18.016  -2.816  -2.461  1.00 98.38           C  
ATOM    727  O   VAL A  98     -16.078  -3.854  -0.192  1.00 98.38           O  
ATOM    728  CG1 VAL A  98     -19.359  -3.254  -1.849  1.00 98.38           C  
ATOM    729  CG2 VAL A  98     -18.266  -1.925  -3.678  1.00 98.38           C  
ATOM    730  N   TYR A  99     -17.750  -2.664   0.868  1.00 98.12           N  
ATOM    731  CA  TYR A  99     -17.625  -3.396   2.123  1.00 98.12           C  
ATOM    732  C   TYR A  99     -18.969  -3.932   2.578  1.00 98.12           C  
ATOM    733  CB  TYR A  99     -17.016  -2.500   3.213  1.00 98.12           C  
ATOM    734  O   TYR A  99     -20.016  -3.309   2.334  1.00 98.12           O  
ATOM    735  CG  TYR A  99     -15.664  -1.935   2.857  1.00 98.12           C  
ATOM    736  CD1 TYR A  99     -14.500  -2.588   3.236  1.00 98.12           C  
ATOM    737  CD2 TYR A  99     -15.555  -0.747   2.143  1.00 98.12           C  
ATOM    738  CE1 TYR A  99     -13.250  -2.070   2.912  1.00 98.12           C  
ATOM    739  CE2 TYR A  99     -14.312  -0.219   1.813  1.00 98.12           C  
ATOM    740  OH  TYR A  99     -11.930  -0.370   1.879  1.00 98.12           O  
ATOM    741  CZ  TYR A  99     -13.164  -0.887   2.201  1.00 98.12           C  
ATOM    742  N   TYR A 100     -18.797  -5.016   3.254  1.00 97.12           N  
ATOM    743  CA  TYR A 100     -19.969  -5.551   3.959  1.00 97.12           C  
ATOM    744  C   TYR A 100     -19.719  -5.578   5.465  1.00 97.12           C  
ATOM    745  CB  TYR A 100     -20.297  -6.961   3.457  1.00 97.12           C  
ATOM    746  O   TYR A 100     -18.781  -6.230   5.938  1.00 97.12           O  
ATOM    747  CG  TYR A 100     -21.531  -7.555   4.090  1.00 97.12           C  
ATOM    748  CD1 TYR A 100     -21.422  -8.547   5.062  1.00 97.12           C  
ATOM    749  CD2 TYR A 100     -22.797  -7.125   3.715  1.00 97.12           C  
ATOM    750  CE1 TYR A 100     -22.562  -9.102   5.645  1.00 97.12           C  
ATOM    751  CE2 TYR A 100     -23.938  -7.672   4.289  1.00 97.12           C  
ATOM    752  OH  TYR A 100     -24.938  -9.195   5.828  1.00 97.12           O  
ATOM    753  CZ  TYR A 100     -23.812  -8.656   5.254  1.00 97.12           C  
ATOM    754  N   ASP A 101     -20.547  -4.855   6.266  1.00 94.94           N  
ATOM    755  CA  ASP A 101     -20.453  -4.797   7.723  1.00 94.94           C  
ATOM    756  C   ASP A 101     -21.391  -5.805   8.375  1.00 94.94           C  
ATOM    757  CB  ASP A 101     -20.766  -3.385   8.227  1.00 94.94           C  
ATOM    758  O   ASP A 101     -22.594  -5.793   8.117  1.00 94.94           O  
ATOM    759  CG  ASP A 101     -19.672  -2.379   7.883  1.00 94.94           C  
ATOM    760  OD1 ASP A 101     -18.547  -2.791   7.566  1.00 94.94           O  
ATOM    761  OD2 ASP A 101     -19.969  -1.162   7.934  1.00 94.94           O  
ATOM    762  N   ILE A 102     -20.844  -6.617   9.094  1.00 94.88           N  
ATOM    763  CA  ILE A 102     -21.625  -7.613   9.820  1.00 94.88           C  
ATOM    764  C   ILE A 102     -22.016  -7.062  11.188  1.00 94.88           C  
ATOM    765  CB  ILE A 102     -20.844  -8.938   9.977  1.00 94.88           C  
ATOM    766  O   ILE A 102     -21.172  -6.867  12.055  1.00 94.88           O  
ATOM    767  CG1 ILE A 102     -20.375  -9.445   8.609  1.00 94.88           C  
ATOM    768  CG2 ILE A 102     -21.719  -9.984  10.688  1.00 94.88           C  
ATOM    769  CD1 ILE A 102     -19.266 -10.477   8.688  1.00 94.88           C  
ATOM    770  N   ALA A 103     -23.281  -6.809  11.258  1.00 87.75           N  
ATOM    771  CA  ALA A 103     -23.797  -6.234  12.500  1.00 87.75           C  
ATOM    772  C   ALA A 103     -23.938  -7.301  13.578  1.00 87.75           C  
ATOM    773  CB  ALA A 103     -25.125  -5.535  12.258  1.00 87.75           C  
ATOM    774  O   ALA A 103     -24.484  -8.375  13.328  1.00 87.75           O  
ATOM    775  N   ILE A 104     -23.312  -7.059  14.633  1.00 88.62           N  
ATOM    776  CA  ILE A 104     -23.484  -7.879  15.828  1.00 88.62           C  
ATOM    777  C   ILE A 104     -24.250  -7.094  16.891  1.00 88.62           C  
ATOM    778  CB  ILE A 104     -22.125  -8.352  16.391  1.00 88.62           C  
ATOM    779  O   ILE A 104     -23.844  -5.992  17.266  1.00 88.62           O  
ATOM    780  CG1 ILE A 104     -21.344  -9.117  15.320  1.00 88.62           C  
ATOM    781  CG2 ILE A 104     -22.328  -9.219  17.641  1.00 88.62           C  
ATOM    782  CD1 ILE A 104     -19.938  -9.531  15.750  1.00 88.62           C  
ATOM    783  N   GLU A 105     -25.375  -7.703  17.375  1.00 87.00           N  
ATOM    784  CA  GLU A 105     -26.250  -7.008  18.312  1.00 87.00           C  
ATOM    785  C   GLU A 105     -25.562  -6.801  19.656  1.00 87.00           C  
ATOM    786  CB  GLU A 105     -27.562  -7.785  18.516  1.00 87.00           C  
ATOM    787  O   GLU A 105     -24.828  -7.672  20.141  1.00 87.00           O  
ATOM    788  CG  GLU A 105     -28.453  -7.801  17.281  1.00 87.00           C  
ATOM    789  CD  GLU A 105     -29.812  -8.430  17.531  1.00 87.00           C  
ATOM    790  OE1 GLU A 105     -30.641  -8.477  16.594  1.00 87.00           O  
ATOM    791  OE2 GLU A 105     -30.062  -8.867  18.672  1.00 87.00           O  
ATOM    792  N   ASP A 106     -25.688  -5.535  20.219  1.00 87.06           N  
ATOM    793  CA  ASP A 106     -25.344  -5.156  21.578  1.00 87.06           C  
ATOM    794  C   ASP A 106     -23.828  -5.133  21.781  1.00 87.06           C  
ATOM    795  CB  ASP A 106     -25.984  -6.117  22.578  1.00 87.06           C  
ATOM    796  O   ASP A 106     -23.344  -5.355  22.891  1.00 87.06           O  
ATOM    797  CG  ASP A 106     -27.500  -6.043  22.594  1.00 87.06           C  
ATOM    798  OD1 ASP A 106     -28.062  -4.930  22.438  1.00 87.06           O  
ATOM    799  OD2 ASP A 106     -28.156  -7.102  22.734  1.00 87.06           O  
ATOM    800  N   MET A 107     -23.109  -5.090  20.641  1.00 90.25           N  
ATOM    801  CA  MET A 107     -21.656  -4.992  20.766  1.00 90.25           C  
ATOM    802  C   MET A 107     -21.125  -3.779  20.016  1.00 90.25           C  
ATOM    803  CB  MET A 107     -20.984  -6.266  20.250  1.00 90.25           C  
ATOM    804  O   MET A 107     -21.625  -3.436  18.953  1.00 90.25           O  
ATOM    805  CG  MET A 107     -21.250  -7.492  21.109  1.00 90.25           C  
ATOM    806  SD  MET A 107     -20.281  -8.953  20.578  1.00 90.25           S  
ATOM    807  CE  MET A 107     -18.609  -8.297  20.719  1.00 90.25           C  
ATOM    808  N   PRO A 108     -20.188  -3.109  20.531  1.00 90.62           N  
ATOM    809  CA  PRO A 108     -19.641  -1.938  19.859  1.00 90.62           C  
ATOM    810  C   PRO A 108     -18.609  -2.311  18.781  1.00 90.62           C  
ATOM    811  CB  PRO A 108     -18.984  -1.146  20.984  1.00 90.62           C  
ATOM    812  O   PRO A 108     -17.859  -1.452  18.312  1.00 90.62           O  
ATOM    813  CG  PRO A 108     -18.547  -2.182  21.969  1.00 90.62           C  
ATOM    814  CD  PRO A 108     -19.547  -3.303  21.953  1.00 90.62           C  
ATOM    815  N   ILE A 109     -18.547  -3.576  18.422  1.00 94.06           N  
ATOM    816  CA  ILE A 109     -17.594  -4.047  17.406  1.00 94.06           C  
ATOM    817  C   ILE A 109     -18.344  -4.477  16.156  1.00 94.06           C  
ATOM    818  CB  ILE A 109     -16.734  -5.211  17.953  1.00 94.06           C  
ATOM    819  O   ILE A 109     -19.406  -5.105  16.234  1.00 94.06           O  
ATOM    820  CG1 ILE A 109     -15.938  -4.766  19.188  1.00 94.06           C  
ATOM    821  CG2 ILE A 109     -15.797  -5.742  16.859  1.00 94.06           C  
ATOM    822  CD1 ILE A 109     -15.320  -5.910  19.969  1.00 94.06           C  
ATOM    823  N   THR A 110     -17.719  -4.160  14.969  1.00 95.50           N  
ATOM    824  CA  THR A 110     -18.328  -4.496  13.680  1.00 95.50           C  
ATOM    825  C   THR A 110     -17.297  -5.148  12.750  1.00 95.50           C  
ATOM    826  CB  THR A 110     -18.922  -3.246  13.000  1.00 95.50           C  
ATOM    827  O   THR A 110     -16.453  -4.465  12.180  1.00 95.50           O  
ATOM    828  CG2 THR A 110     -19.672  -3.617  11.734  1.00 95.50           C  
ATOM    829  OG1 THR A 110     -19.812  -2.590  13.914  1.00 95.50           O  
ATOM    830  N   PRO A 111     -17.438  -6.430  12.664  1.00 97.38           N  
ATOM    831  CA  PRO A 111     -16.594  -7.051  11.641  1.00 97.38           C  
ATOM    832  C   PRO A 111     -16.969  -6.629  10.227  1.00 97.38           C  
ATOM    833  CB  PRO A 111     -16.828  -8.547  11.852  1.00 97.38           C  
ATOM    834  O   PRO A 111     -18.141  -6.316   9.969  1.00 97.38           O  
ATOM    835  CG  PRO A 111     -17.422  -8.656  13.219  1.00 97.38           C  
ATOM    836  CD  PRO A 111     -18.188  -7.395  13.508  1.00 97.38           C  
ATOM    837  N   TYR A 112     -15.883  -6.754   9.242  1.00 97.31           N  
ATOM    838  CA  TYR A 112     -16.203  -6.398   7.867  1.00 97.31           C  
ATOM    839  C   TYR A 112     -15.305  -7.152   6.891  1.00 97.31           C  
ATOM    840  CB  TYR A 112     -16.047  -4.891   7.652  1.00 97.31           C  
ATOM    841  O   TYR A 112     -14.211  -7.598   7.254  1.00 97.31           O  
ATOM    842  CG  TYR A 112     -14.625  -4.402   7.727  1.00 97.31           C  
ATOM    843  CD1 TYR A 112     -14.109  -3.871   8.906  1.00 97.31           C  
ATOM    844  CD2 TYR A 112     -13.789  -4.477   6.617  1.00 97.31           C  
ATOM    845  CE1 TYR A 112     -12.797  -3.420   8.977  1.00 97.31           C  
ATOM    846  CE2 TYR A 112     -12.469  -4.027   6.680  1.00 97.31           C  
ATOM    847  OH  TYR A 112     -10.680  -3.057   7.930  1.00 97.31           O  
ATOM    848  CZ  TYR A 112     -11.984  -3.502   7.863  1.00 97.31           C  
ATOM    849  N   ILE A 113     -15.820  -7.301   5.750  1.00 98.31           N  
ATOM    850  CA  ILE A 113     -15.047  -7.750   4.602  1.00 98.31           C  
ATOM    851  C   ILE A 113     -15.258  -6.793   3.430  1.00 98.31           C  
ATOM    852  CB  ILE A 113     -15.430  -9.188   4.191  1.00 98.31           C  
ATOM    853  O   ILE A 113     -16.312  -6.160   3.320  1.00 98.31           O  
ATOM    854  CG1 ILE A 113     -16.906  -9.266   3.811  1.00 98.31           C  
ATOM    855  CG2 ILE A 113     -15.102 -10.180   5.316  1.00 98.31           C  
ATOM    856  CD1 ILE A 113     -17.312 -10.562   3.129  1.00 98.31           C  
ATOM    857  N   GLY A 114     -14.156  -6.711   2.645  1.00 98.19           N  
ATOM    858  CA  GLY A 114     -14.258  -5.770   1.539  1.00 98.19           C  
ATOM    859  C   GLY A 114     -13.352  -6.125   0.374  1.00 98.19           C  
ATOM    860  O   GLY A 114     -12.367  -6.852   0.541  1.00 98.19           O  
ATOM    861  N   VAL A 115     -13.805  -5.551  -0.699  1.00 98.56           N  
ATOM    862  CA  VAL A 115     -12.992  -5.703  -1.901  1.00 98.56           C  
ATOM    863  C   VAL A 115     -12.953  -4.383  -2.670  1.00 98.56           C  
ATOM    864  CB  VAL A 115     -13.523  -6.832  -2.809  1.00 98.56           C  
ATOM    865  O   VAL A 115     -13.828  -3.535  -2.502  1.00 98.56           O  
ATOM    866  CG1 VAL A 115     -13.430  -8.188  -2.104  1.00 98.56           C  
ATOM    867  CG2 VAL A 115     -14.969  -6.543  -3.225  1.00 98.56           C  
ATOM    868  N   GLY A 116     -11.891  -4.227  -3.449  1.00 98.44           N  
ATOM    869  CA  GLY A 116     -11.742  -3.010  -4.230  1.00 98.44           C  
ATOM    870  C   GLY A 116     -11.008  -3.227  -5.539  1.00 98.44           C  
ATOM    871  O   GLY A 116     -10.203  -4.156  -5.664  1.00 98.44           O  
ATOM    872  N   VAL A 117     -11.359  -2.322  -6.457  1.00 98.69           N  
ATOM    873  CA  VAL A 117     -10.695  -2.369  -7.754  1.00 98.69           C  
ATOM    874  C   VAL A 117     -10.359  -0.952  -8.211  1.00 98.69           C  
ATOM    875  CB  VAL A 117     -11.562  -3.080  -8.812  1.00 98.69           C  
ATOM    876  O   VAL A 117     -11.070  -0.000  -7.887  1.00 98.69           O  
ATOM    877  CG1 VAL A 117     -11.789  -4.543  -8.438  1.00 98.69           C  
ATOM    878  CG2 VAL A 117     -12.898  -2.357  -8.984  1.00 98.69           C  
ATOM    879  N   GLY A 118      -9.250  -0.887  -9.000  1.00 98.62           N  
ATOM    880  CA  GLY A 118      -8.844   0.413  -9.516  1.00 98.62           C  
ATOM    881  C   GLY A 118      -7.562   0.363 -10.320  1.00 98.62           C  
ATOM    882  O   GLY A 118      -7.324  -0.591 -11.070  1.00 98.62           O  
ATOM    883  N   ALA A 119      -6.840   1.458 -10.188  1.00 98.56           N  
ATOM    884  CA  ALA A 119      -5.590   1.584 -10.930  1.00 98.56           C  
ATOM    885  C   ALA A 119      -4.449   2.016 -10.016  1.00 98.56           C  
ATOM    886  CB  ALA A 119      -5.750   2.578 -12.078  1.00 98.56           C  
ATOM    887  O   ALA A 119      -4.676   2.670  -8.992  1.00 98.56           O  
ATOM    888  N   ALA A 120      -3.248   1.594 -10.406  1.00 98.56           N  
ATOM    889  CA  ALA A 120      -2.057   1.978  -9.656  1.00 98.56           C  
ATOM    890  C   ALA A 120      -0.973   2.518 -10.586  1.00 98.56           C  
ATOM    891  CB  ALA A 120      -1.524   0.790  -8.859  1.00 98.56           C  
ATOM    892  O   ALA A 120      -0.834   2.057 -11.719  1.00 98.56           O  
ATOM    893  N   TYR A 121      -0.407   3.537 -10.203  1.00 98.44           N  
ATOM    894  CA  TYR A 121       0.798   4.047 -10.852  1.00 98.44           C  
ATOM    895  C   TYR A 121       2.051   3.498 -10.172  1.00 98.44           C  
ATOM    896  CB  TYR A 121       0.818   5.578 -10.820  1.00 98.44           C  
ATOM    897  O   TYR A 121       2.361   3.861  -9.039  1.00 98.44           O  
ATOM    898  CG  TYR A 121       1.894   6.188 -11.688  1.00 98.44           C  
ATOM    899  CD1 TYR A 121       3.014   6.789 -11.117  1.00 98.44           C  
ATOM    900  CD2 TYR A 121       1.792   6.160 -13.070  1.00 98.44           C  
ATOM    901  CE1 TYR A 121       4.008   7.355 -11.914  1.00 98.44           C  
ATOM    902  CE2 TYR A 121       2.779   6.723 -13.875  1.00 98.44           C  
ATOM    903  OH  TYR A 121       4.859   7.875 -14.078  1.00 98.44           O  
ATOM    904  CZ  TYR A 121       3.881   7.316 -13.289  1.00 98.44           C  
ATOM    905  N   ILE A 122       2.803   2.633 -10.883  1.00 98.38           N  
ATOM    906  CA  ILE A 122       3.934   1.889 -10.336  1.00 98.38           C  
ATOM    907  C   ILE A 122       5.242   2.500 -10.836  1.00 98.38           C  
ATOM    908  CB  ILE A 122       3.861   0.393 -10.719  1.00 98.38           C  
ATOM    909  O   ILE A 122       5.387   2.785 -12.023  1.00 98.38           O  
ATOM    910  CG1 ILE A 122       2.508  -0.199 -10.305  1.00 98.38           C  
ATOM    911  CG2 ILE A 122       5.016  -0.383 -10.078  1.00 98.38           C  
ATOM    912  CD1 ILE A 122       2.268  -0.206  -8.805  1.00 98.38           C  
ATOM    913  N   SER A 123       6.145   2.736  -9.883  1.00 97.94           N  
ATOM    914  CA  SER A 123       7.434   3.291 -10.281  1.00 97.94           C  
ATOM    915  C   SER A 123       8.266   2.264 -11.039  1.00 97.94           C  
ATOM    916  CB  SER A 123       8.203   3.779  -9.055  1.00 97.94           C  
ATOM    917  O   SER A 123       8.047   1.058 -10.906  1.00 97.94           O  
ATOM    918  OG  SER A 123       8.523   2.699  -8.195  1.00 97.94           O  
ATOM    919  N   THR A 124       9.180   2.756 -11.852  1.00 97.25           N  
ATOM    920  CA  THR A 124      10.070   1.868 -12.594  1.00 97.25           C  
ATOM    921  C   THR A 124      10.930   1.050 -11.633  1.00 97.25           C  
ATOM    922  CB  THR A 124      10.977   2.660 -13.555  1.00 97.25           C  
ATOM    923  O   THR A 124      11.398   1.564 -10.617  1.00 97.25           O  
ATOM    924  CG2 THR A 124      11.883   3.623 -12.789  1.00 97.25           C  
ATOM    925  OG1 THR A 124      11.789   1.743 -14.297  1.00 97.25           O  
ATOM    926  N   PRO A 125      11.023  -0.297 -11.945  1.00 96.50           N  
ATOM    927  CA  PRO A 125      11.898  -1.115 -11.102  1.00 96.50           C  
ATOM    928  C   PRO A 125      13.375  -0.937 -11.438  1.00 96.50           C  
ATOM    929  CB  PRO A 125      11.438  -2.545 -11.398  1.00 96.50           C  
ATOM    930  O   PRO A 125      14.242  -1.460 -10.727  1.00 96.50           O  
ATOM    931  CG  PRO A 125      10.930  -2.498 -12.805  1.00 96.50           C  
ATOM    932  CD  PRO A 125      10.297  -1.157 -13.039  1.00 96.50           C  
ATOM    933  N   LEU A 126      13.695  -0.188 -12.484  1.00 96.56           N  
ATOM    934  CA  LEU A 126      15.078   0.010 -12.906  1.00 96.56           C  
ATOM    935  C   LEU A 126      15.766   1.053 -12.039  1.00 96.56           C  
ATOM    936  CB  LEU A 126      15.133   0.438 -14.375  1.00 96.56           C  
ATOM    937  O   LEU A 126      15.148   2.041 -11.633  1.00 96.56           O  
ATOM    938  CG  LEU A 126      14.797  -0.639 -15.406  1.00 96.56           C  
ATOM    939  CD1 LEU A 126      14.664  -0.019 -16.797  1.00 96.56           C  
ATOM    940  CD2 LEU A 126      15.859  -1.730 -15.406  1.00 96.56           C  
ATOM    941  N   ALA A 127      17.016   0.823 -11.750  1.00 95.94           N  
ATOM    942  CA  ALA A 127      17.812   1.805 -11.016  1.00 95.94           C  
ATOM    943  C   ALA A 127      17.875   3.135 -11.758  1.00 95.94           C  
ATOM    944  CB  ALA A 127      19.234   1.274 -10.781  1.00 95.94           C  
ATOM    945  O   ALA A 127      17.781   4.199 -11.148  1.00 95.94           O  
ATOM    946  N   THR A 128      18.031   3.006 -13.047  1.00 94.19           N  
ATOM    947  CA  THR A 128      17.953   4.160 -13.938  1.00 94.19           C  
ATOM    948  C   THR A 128      16.891   3.961 -15.000  1.00 94.19           C  
ATOM    949  CB  THR A 128      19.312   4.430 -14.609  1.00 94.19           C  
ATOM    950  O   THR A 128      16.969   3.027 -15.805  1.00 94.19           O  
ATOM    951  CG2 THR A 128      19.281   5.715 -15.430  1.00 94.19           C  
ATOM    952  OG1 THR A 128      20.328   4.539 -13.609  1.00 94.19           O  
ATOM    953  N   ALA A 129      15.922   4.863 -14.992  1.00 92.88           N  
ATOM    954  CA  ALA A 129      14.805   4.773 -15.922  1.00 92.88           C  
ATOM    955  C   ALA A 129      15.281   4.867 -17.375  1.00 92.88           C  
ATOM    956  CB  ALA A 129      13.773   5.863 -15.633  1.00 92.88           C  
ATOM    957  O   ALA A 129      16.188   5.652 -17.672  1.00 92.88           O  
ATOM    958  N   VAL A 130      14.758   4.094 -18.172  1.00 91.81           N  
ATOM    959  CA  VAL A 130      14.992   4.121 -19.609  1.00 91.81           C  
ATOM    960  C   VAL A 130      13.859   4.871 -20.297  1.00 91.81           C  
ATOM    961  CB  VAL A 130      15.117   2.691 -20.188  1.00 91.81           C  
ATOM    962  O   VAL A 130      12.680   4.656 -20.000  1.00 91.81           O  
ATOM    963  CG1 VAL A 130      15.133   2.729 -21.719  1.00 91.81           C  
ATOM    964  CG2 VAL A 130      16.375   2.010 -19.641  1.00 91.81           C  
ATOM    965  N   SER A 131      14.258   5.754 -21.203  1.00 89.06           N  
ATOM    966  CA  SER A 131      13.320   6.508 -22.016  1.00 89.06           C  
ATOM    967  C   SER A 131      12.328   7.285 -21.156  1.00 89.06           C  
ATOM    968  CB  SER A 131      12.555   5.566 -22.953  1.00 89.06           C  
ATOM    969  O   SER A 131      11.141   7.371 -21.484  1.00 89.06           O  
ATOM    970  OG  SER A 131      13.453   4.852 -23.797  1.00 89.06           O  
ATOM    971  N   SER A 132      12.750   7.664 -19.984  1.00 89.69           N  
ATOM    972  CA  SER A 132      11.984   8.516 -19.094  1.00 89.69           C  
ATOM    973  C   SER A 132      10.758   7.789 -18.547  1.00 89.69           C  
ATOM    974  CB  SER A 132      11.555   9.797 -19.797  1.00 89.69           C  
ATOM    975  O   SER A 132       9.742   8.414 -18.234  1.00 89.69           O  
ATOM    976  OG  SER A 132      12.680  10.555 -20.203  1.00 89.69           O  
ATOM    977  N   GLN A 133      10.742   6.484 -18.594  1.00 92.81           N  
ATOM    978  CA  GLN A 133       9.664   5.684 -18.031  1.00 92.81           C  
ATOM    979  C   GLN A 133       9.797   5.566 -16.516  1.00 92.81           C  
ATOM    980  CB  GLN A 133       9.641   4.293 -18.672  1.00 92.81           C  
ATOM    981  O   GLN A 133      10.234   4.539 -16.000  1.00 92.81           O  
ATOM    982  CG  GLN A 133       9.328   4.297 -20.156  1.00 92.81           C  
ATOM    983  CD  GLN A 133       9.094   2.906 -20.719  1.00 92.81           C  
ATOM    984  NE2 GLN A 133       8.711   2.834 -21.984  1.00 92.81           N  
ATOM    985  OE1 GLN A 133       9.266   1.905 -20.016  1.00 92.81           O  
ATOM    986  N   ASN A 134       9.445   6.617 -15.789  1.00 95.56           N  
ATOM    987  CA  ASN A 134       9.594   6.660 -14.336  1.00 95.56           C  
ATOM    988  C   ASN A 134       8.477   5.883 -13.633  1.00 95.56           C  
ATOM    989  CB  ASN A 134       9.625   8.109 -13.844  1.00 95.56           C  
ATOM    990  O   ASN A 134       8.625   5.492 -12.477  1.00 95.56           O  
ATOM    991  CG  ASN A 134      10.852   8.859 -14.312  1.00 95.56           C  
ATOM    992  ND2 ASN A 134      10.656  10.086 -14.781  1.00 95.56           N  
ATOM    993  OD1 ASN A 134      11.969   8.336 -14.258  1.00 95.56           O  
ATOM    994  N   GLY A 135       7.402   5.672 -14.320  1.00 97.25           N  
ATOM    995  CA  GLY A 135       6.258   4.941 -13.797  1.00 97.25           C  
ATOM    996  C   GLY A 135       5.262   4.547 -14.867  1.00 97.25           C  
ATOM    997  O   GLY A 135       5.234   5.133 -15.953  1.00 97.25           O  
ATOM    998  N   LYS A 136       4.492   3.545 -14.609  1.00 98.06           N  
ATOM    999  CA  LYS A 136       3.461   3.074 -15.523  1.00 98.06           C  
ATOM   1000  C   LYS A 136       2.186   2.703 -14.773  1.00 98.06           C  
ATOM   1001  CB  LYS A 136       3.963   1.873 -16.328  1.00 98.06           C  
ATOM   1002  O   LYS A 136       2.240   2.283 -13.617  1.00 98.06           O  
ATOM   1003  CG  LYS A 136       5.117   2.193 -17.266  1.00 98.06           C  
ATOM   1004  CD  LYS A 136       4.629   2.811 -18.562  1.00 98.06           C  
ATOM   1005  CE  LYS A 136       5.746   2.910 -19.594  1.00 98.06           C  
ATOM   1006  NZ  LYS A 136       5.297   3.604 -20.844  1.00 98.06           N  
ATOM   1007  N   PHE A 137       1.056   2.869 -15.445  1.00 98.00           N  
ATOM   1008  CA  PHE A 137      -0.239   2.514 -14.875  1.00 98.00           C  
ATOM   1009  C   PHE A 137      -0.491   1.017 -15.000  1.00 98.00           C  
ATOM   1010  CB  PHE A 137      -1.362   3.293 -15.570  1.00 98.00           C  
ATOM   1011  O   PHE A 137      -0.071   0.387 -15.969  1.00 98.00           O  
ATOM   1012  CG  PHE A 137      -1.502   4.711 -15.086  1.00 98.00           C  
ATOM   1013  CD1 PHE A 137      -2.037   4.988 -13.836  1.00 98.00           C  
ATOM   1014  CD2 PHE A 137      -1.098   5.773 -15.883  1.00 98.00           C  
ATOM   1015  CE1 PHE A 137      -2.166   6.301 -13.383  1.00 98.00           C  
ATOM   1016  CE2 PHE A 137      -1.225   7.086 -15.445  1.00 98.00           C  
ATOM   1017  CZ  PHE A 137      -1.760   7.348 -14.195  1.00 98.00           C  
ATOM   1018  N   ALA A 138      -1.122   0.555 -13.992  1.00 98.06           N  
ATOM   1019  CA  ALA A 138      -1.473  -0.861 -13.930  1.00 98.06           C  
ATOM   1020  C   ALA A 138      -2.809  -1.066 -13.219  1.00 98.06           C  
ATOM   1021  CB  ALA A 138      -0.373  -1.653 -13.227  1.00 98.06           C  
ATOM   1022  O   ALA A 138      -3.291  -0.170 -12.523  1.00 98.06           O  
ATOM   1023  N   PHE A 139      -3.338  -2.193 -13.539  1.00 98.38           N  
ATOM   1024  CA  PHE A 139      -4.531  -2.596 -12.805  1.00 98.38           C  
ATOM   1025  C   PHE A 139      -4.215  -2.787 -11.328  1.00 98.38           C  
ATOM   1026  CB  PHE A 139      -5.113  -3.887 -13.391  1.00 98.38           C  
ATOM   1027  O   PHE A 139      -3.115  -3.211 -10.969  1.00 98.38           O  
ATOM   1028  CG  PHE A 139      -6.230  -4.473 -12.570  1.00 98.38           C  
ATOM   1029  CD1 PHE A 139      -5.984  -5.492 -11.664  1.00 98.38           C  
ATOM   1030  CD2 PHE A 139      -7.531  -4.004 -12.719  1.00 98.38           C  
ATOM   1031  CE1 PHE A 139      -7.020  -6.035 -10.898  1.00 98.38           C  
ATOM   1032  CE2 PHE A 139      -8.570  -4.543 -11.961  1.00 98.38           C  
ATOM   1033  CZ  PHE A 139      -8.312  -5.562 -11.055  1.00 98.38           C  
ATOM   1034  N   ALA A 140      -5.266  -2.469 -10.422  1.00 98.44           N  
ATOM   1035  CA  ALA A 140      -5.098  -2.664  -8.984  1.00 98.44           C  
ATOM   1036  C   ALA A 140      -6.340  -3.301  -8.367  1.00 98.44           C  
ATOM   1037  CB  ALA A 140      -4.785  -1.337  -8.297  1.00 98.44           C  
ATOM   1038  O   ALA A 140      -7.465  -2.959  -8.734  1.00 98.44           O  
ATOM   1039  N   GLY A 141      -6.074  -4.254  -7.527  1.00 97.88           N  
ATOM   1040  CA  GLY A 141      -7.125  -4.887  -6.742  1.00 97.88           C  
ATOM   1041  C   GLY A 141      -6.738  -5.109  -5.293  1.00 97.88           C  
ATOM   1042  O   GLY A 141      -5.551  -5.117  -4.957  1.00 97.88           O  
ATOM   1043  N   GLN A 142      -7.816  -5.250  -4.480  1.00 97.31           N  
ATOM   1044  CA  GLN A 142      -7.543  -5.469  -3.064  1.00 97.31           C  
ATOM   1045  C   GLN A 142      -8.688  -6.227  -2.393  1.00 97.31           C  
ATOM   1046  CB  GLN A 142      -7.301  -4.141  -2.350  1.00 97.31           C  
ATOM   1047  O   GLN A 142      -9.812  -6.215  -2.883  1.00 97.31           O  
ATOM   1048  CG  GLN A 142      -8.555  -3.287  -2.199  1.00 97.31           C  
ATOM   1049  CD  GLN A 142      -8.297  -1.999  -1.438  1.00 97.31           C  
ATOM   1050  NE2 GLN A 142      -9.359  -1.400  -0.912  1.00 97.31           N  
ATOM   1051  OE1 GLN A 142      -7.152  -1.547  -1.322  1.00 97.31           O  
ATOM   1052  N   ALA A 143      -8.312  -6.941  -1.383  1.00 97.81           N  
ATOM   1053  CA  ALA A 143      -9.242  -7.578  -0.454  1.00 97.81           C  
ATOM   1054  C   ALA A 143      -8.898  -7.230   0.991  1.00 97.81           C  
ATOM   1055  CB  ALA A 143      -9.234  -9.094  -0.650  1.00 97.81           C  
ATOM   1056  O   ALA A 143      -7.719  -7.141   1.353  1.00 97.81           O  
ATOM   1057  N   ARG A 144     -10.055  -7.074   1.877  1.00 96.88           N  
ATOM   1058  CA  ARG A 144      -9.867  -6.672   3.266  1.00 96.88           C  
ATOM   1059  C   ARG A 144     -10.836  -7.402   4.188  1.00 96.88           C  
ATOM   1060  CB  ARG A 144     -10.031  -5.160   3.418  1.00 96.88           C  
ATOM   1061  O   ARG A 144     -11.938  -7.762   3.771  1.00 96.88           O  
ATOM   1062  CG  ARG A 144      -9.055  -4.344   2.592  1.00 96.88           C  
ATOM   1063  CD  ARG A 144      -9.305  -2.850   2.725  1.00 96.88           C  
ATOM   1064  NE  ARG A 144      -8.430  -2.072   1.852  1.00 96.88           N  
ATOM   1065  NH1 ARG A 144      -8.703  -0.086   2.998  1.00 96.88           N  
ATOM   1066  NH2 ARG A 144      -7.355  -0.170   1.147  1.00 96.88           N  
ATOM   1067  CZ  ARG A 144      -8.164  -0.778   2.000  1.00 96.88           C  
ATOM   1068  N   ALA A 145     -10.289  -7.598   5.324  1.00 98.12           N  
ATOM   1069  CA  ALA A 145     -11.125  -8.102   6.410  1.00 98.12           C  
ATOM   1070  C   ALA A 145     -10.633  -7.590   7.762  1.00 98.12           C  
ATOM   1071  CB  ALA A 145     -11.133  -9.633   6.402  1.00 98.12           C  
ATOM   1072  O   ALA A 145      -9.430  -7.566   8.023  1.00 98.12           O  
ATOM   1073  N   GLY A 146     -11.633  -7.160   8.594  1.00 97.62           N  
ATOM   1074  CA  GLY A 146     -11.227  -6.641   9.891  1.00 97.62           C  
ATOM   1075  C   GLY A 146     -12.406  -6.355  10.805  1.00 97.62           C  
ATOM   1076  O   GLY A 146     -13.500  -6.871  10.594  1.00 97.62           O  
ATOM   1077  N   VAL A 147     -12.047  -5.629  11.805  1.00 97.12           N  
ATOM   1078  CA  VAL A 147     -13.055  -5.301  12.805  1.00 97.12           C  
ATOM   1079  C   VAL A 147     -13.008  -3.807  13.109  1.00 97.12           C  
ATOM   1080  CB  VAL A 147     -12.852  -6.117  14.102  1.00 97.12           C  
ATOM   1081  O   VAL A 147     -11.938  -3.203  13.133  1.00 97.12           O  
ATOM   1082  CG1 VAL A 147     -13.898  -5.742  15.148  1.00 97.12           C  
ATOM   1083  CG2 VAL A 147     -12.906  -7.613  13.805  1.00 97.12           C  
ATOM   1084  N   SER A 148     -14.188  -3.203  13.312  1.00 95.94           N  
ATOM   1085  CA  SER A 148     -14.305  -1.801  13.703  1.00 95.94           C  
ATOM   1086  C   SER A 148     -14.883  -1.660  15.102  1.00 95.94           C  
ATOM   1087  CB  SER A 148     -15.180  -1.037  12.703  1.00 95.94           C  
ATOM   1088  O   SER A 148     -15.742  -2.441  15.508  1.00 95.94           O  
ATOM   1089  OG  SER A 148     -14.625  -1.095  11.398  1.00 95.94           O  
ATOM   1090  N   TYR A 149     -14.352  -0.701  15.836  1.00 94.75           N  
ATOM   1091  CA  TYR A 149     -14.805  -0.411  17.188  1.00 94.75           C  
ATOM   1092  C   TYR A 149     -15.367   1.000  17.281  1.00 94.75           C  
ATOM   1093  CB  TYR A 149     -13.656  -0.582  18.188  1.00 94.75           C  
ATOM   1094  O   TYR A 149     -14.711   1.969  16.906  1.00 94.75           O  
ATOM   1095  CG  TYR A 149     -14.055  -0.314  19.625  1.00 94.75           C  
ATOM   1096  CD1 TYR A 149     -13.688   0.872  20.250  1.00 94.75           C  
ATOM   1097  CD2 TYR A 149     -14.789  -1.245  20.344  1.00 94.75           C  
ATOM   1098  CE1 TYR A 149     -14.047   1.122  21.578  1.00 94.75           C  
ATOM   1099  CE2 TYR A 149     -15.156  -1.005  21.656  1.00 94.75           C  
ATOM   1100  OH  TYR A 149     -15.141   0.422  23.578  1.00 94.75           O  
ATOM   1101  CZ  TYR A 149     -14.781   0.180  22.266  1.00 94.75           C  
ATOM   1102  N   ASP A 150     -16.609   1.168  17.781  1.00 92.19           N  
ATOM   1103  CA  ASP A 150     -17.297   2.455  17.922  1.00 92.19           C  
ATOM   1104  C   ASP A 150     -16.828   3.172  19.188  1.00 92.19           C  
ATOM   1105  CB  ASP A 150     -18.812   2.264  17.969  1.00 92.19           C  
ATOM   1106  O   ASP A 150     -17.266   2.857  20.297  1.00 92.19           O  
ATOM   1107  CG  ASP A 150     -19.375   1.704  16.672  1.00 92.19           C  
ATOM   1108  OD1 ASP A 150     -18.766   1.935  15.594  1.00 92.19           O  
ATOM   1109  OD2 ASP A 150     -20.422   1.027  16.719  1.00 92.19           O  
ATOM   1110  N   VAL A 151     -15.828   4.066  19.078  1.00 93.06           N  
ATOM   1111  CA  VAL A 151     -15.344   4.855  20.203  1.00 93.06           C  
ATOM   1112  C   VAL A 151     -16.406   5.875  20.625  1.00 93.06           C  
ATOM   1113  CB  VAL A 151     -14.016   5.578  19.859  1.00 93.06           C  
ATOM   1114  O   VAL A 151     -16.719   5.996  21.812  1.00 93.06           O  
ATOM   1115  CG1 VAL A 151     -13.562   6.457  21.031  1.00 93.06           C  
ATOM   1116  CG2 VAL A 151     -12.938   4.562  19.500  1.00 93.06           C  
ATOM   1117  N   THR A 152     -16.891   6.605  19.688  1.00 90.44           N  
ATOM   1118  CA  THR A 152     -18.047   7.480  19.766  1.00 90.44           C  
ATOM   1119  C   THR A 152     -19.016   7.207  18.609  1.00 90.44           C  
ATOM   1120  CB  THR A 152     -17.641   8.961  19.750  1.00 90.44           C  
ATOM   1121  O   THR A 152     -18.688   6.484  17.672  1.00 90.44           O  
ATOM   1122  CG2 THR A 152     -16.547   9.242  20.781  1.00 90.44           C  
ATOM   1123  OG1 THR A 152     -17.141   9.305  18.453  1.00 90.44           O  
ATOM   1124  N   PRO A 153     -20.250   7.691  18.750  1.00 85.31           N  
ATOM   1125  CA  PRO A 153     -21.188   7.465  17.641  1.00 85.31           C  
ATOM   1126  C   PRO A 153     -20.656   7.980  16.297  1.00 85.31           C  
ATOM   1127  CB  PRO A 153     -22.438   8.242  18.062  1.00 85.31           C  
ATOM   1128  O   PRO A 153     -21.062   7.512  15.242  1.00 85.31           O  
ATOM   1129  CG  PRO A 153     -22.391   8.242  19.562  1.00 85.31           C  
ATOM   1130  CD  PRO A 153     -20.969   8.344  20.000  1.00 85.31           C  
ATOM   1131  N   GLU A 154     -19.594   8.844  16.297  1.00 89.31           N  
ATOM   1132  CA  GLU A 154     -19.109   9.484  15.086  1.00 89.31           C  
ATOM   1133  C   GLU A 154     -17.703   9.023  14.734  1.00 89.31           C  
ATOM   1134  CB  GLU A 154     -19.141  11.008  15.234  1.00 89.31           C  
ATOM   1135  O   GLU A 154     -17.234   9.219  13.617  1.00 89.31           O  
ATOM   1136  CG  GLU A 154     -20.547  11.586  15.320  1.00 89.31           C  
ATOM   1137  CD  GLU A 154     -21.141  11.523  16.719  1.00 89.31           C  
ATOM   1138  OE1 GLU A 154     -22.359  11.742  16.859  1.00 89.31           O  
ATOM   1139  OE2 GLU A 154     -20.375  11.242  17.672  1.00 89.31           O  
ATOM   1140  N   VAL A 155     -17.000   8.414  15.781  1.00 91.12           N  
ATOM   1141  CA  VAL A 155     -15.609   8.008  15.578  1.00 91.12           C  
ATOM   1142  C   VAL A 155     -15.492   6.496  15.758  1.00 91.12           C  
ATOM   1143  CB  VAL A 155     -14.656   8.734  16.562  1.00 91.12           C  
ATOM   1144  O   VAL A 155     -15.891   5.949  16.781  1.00 91.12           O  
ATOM   1145  CG1 VAL A 155     -13.227   8.250  16.375  1.00 91.12           C  
ATOM   1146  CG2 VAL A 155     -14.742  10.250  16.359  1.00 91.12           C  
ATOM   1147  N   LYS A 156     -14.844   5.879  14.727  1.00 94.00           N  
ATOM   1148  CA  LYS A 156     -14.586   4.441  14.766  1.00 94.00           C  
ATOM   1149  C   LYS A 156     -13.117   4.137  14.516  1.00 94.00           C  
ATOM   1150  CB  LYS A 156     -15.453   3.717  13.734  1.00 94.00           C  
ATOM   1151  O   LYS A 156     -12.484   4.750  13.656  1.00 94.00           O  
ATOM   1152  CG  LYS A 156     -16.953   3.844  13.984  1.00 94.00           C  
ATOM   1153  CD  LYS A 156     -17.750   3.043  12.969  1.00 94.00           C  
ATOM   1154  CE  LYS A 156     -19.250   3.154  13.227  1.00 94.00           C  
ATOM   1155  NZ  LYS A 156     -20.047   2.387  12.219  1.00 94.00           N  
ATOM   1156  N   LEU A 157     -12.695   3.277  15.336  1.00 95.81           N  
ATOM   1157  CA  LEU A 157     -11.375   2.707  15.070  1.00 95.81           C  
ATOM   1158  C   LEU A 157     -11.500   1.339  14.406  1.00 95.81           C  
ATOM   1159  CB  LEU A 157     -10.578   2.588  16.375  1.00 95.81           C  
ATOM   1160  O   LEU A 157     -12.430   0.582  14.703  1.00 95.81           O  
ATOM   1161  CG  LEU A 157     -10.344   3.887  17.141  1.00 95.81           C  
ATOM   1162  CD1 LEU A 157      -9.609   3.602  18.453  1.00 95.81           C  
ATOM   1163  CD2 LEU A 157      -9.562   4.883  16.297  1.00 95.81           C  
ATOM   1164  N   TYR A 158     -10.547   1.118  13.430  1.00 95.38           N  
ATOM   1165  CA  TYR A 158     -10.625  -0.204  12.820  1.00 95.38           C  
ATOM   1166  C   TYR A 158      -9.242  -0.805  12.641  1.00 95.38           C  
ATOM   1167  CB  TYR A 158     -11.344  -0.132  11.469  1.00 95.38           C  
ATOM   1168  O   TYR A 158      -8.242  -0.080  12.602  1.00 95.38           O  
ATOM   1169  CG  TYR A 158     -10.570   0.622  10.406  1.00 95.38           C  
ATOM   1170  CD1 TYR A 158     -10.703   2.004  10.281  1.00 95.38           C  
ATOM   1171  CD2 TYR A 158      -9.719  -0.045   9.539  1.00 95.38           C  
ATOM   1172  CE1 TYR A 158      -9.992   2.701   9.305  1.00 95.38           C  
ATOM   1173  CE2 TYR A 158      -9.008   0.643   8.562  1.00 95.38           C  
ATOM   1174  OH  TYR A 158      -8.445   2.701   7.488  1.00 95.38           O  
ATOM   1175  CZ  TYR A 158      -9.148   2.014   8.453  1.00 95.38           C  
ATOM   1176  N   ALA A 159      -9.242  -2.098  12.664  1.00 97.12           N  
ATOM   1177  CA  ALA A 159      -8.047  -2.891  12.406  1.00 97.12           C  
ATOM   1178  C   ALA A 159      -8.383  -4.156  11.625  1.00 97.12           C  
ATOM   1179  CB  ALA A 159      -7.352  -3.252  13.719  1.00 97.12           C  
ATOM   1180  O   ALA A 159      -9.453  -4.742  11.812  1.00 97.12           O  
ATOM   1181  N   GLY A 160      -7.383  -4.496  10.656  1.00 95.75           N  
ATOM   1182  CA  GLY A 160      -7.652  -5.691   9.867  1.00 95.75           C  
ATOM   1183  C   GLY A 160      -6.500  -6.074   8.961  1.00 95.75           C  
ATOM   1184  O   GLY A 160      -5.406  -5.520   9.062  1.00 95.75           O  
ATOM   1185  N   ALA A 161      -6.832  -7.094   8.219  1.00 95.69           N  
ATOM   1186  CA  ALA A 161      -5.871  -7.602   7.242  1.00 95.69           C  
ATOM   1187  C   ALA A 161      -6.211  -7.113   5.836  1.00 95.69           C  
ATOM   1188  CB  ALA A 161      -5.832  -9.125   7.273  1.00 95.69           C  
ATOM   1189  O   ALA A 161      -7.383  -6.910   5.508  1.00 95.69           O  
ATOM   1190  N   ARG A 162      -5.094  -6.965   5.027  1.00 93.88           N  
ATOM   1191  CA  ARG A 162      -5.270  -6.453   3.672  1.00 93.88           C  
ATOM   1192  C   ARG A 162      -4.328  -7.156   2.697  1.00 93.88           C  
ATOM   1193  CB  ARG A 162      -5.035  -4.941   3.629  1.00 93.88           C  
ATOM   1194  O   ARG A 162      -3.152  -7.363   3.002  1.00 93.88           O  
ATOM   1195  CG  ARG A 162      -5.016  -4.363   2.225  1.00 93.88           C  
ATOM   1196  CD  ARG A 162      -4.648  -2.885   2.230  1.00 93.88           C  
ATOM   1197  NE  ARG A 162      -4.566  -2.344   0.877  1.00 93.88           N  
ATOM   1198  NH1 ARG A 162      -2.855  -0.865   1.348  1.00 93.88           N  
ATOM   1199  NH2 ARG A 162      -3.730  -0.977  -0.768  1.00 93.88           N  
ATOM   1200  CZ  ARG A 162      -3.719  -1.396   0.489  1.00 93.88           C  
ATOM   1201  N   TYR A 163      -4.938  -7.496   1.610  1.00 95.50           N  
ATOM   1202  CA  TYR A 163      -4.148  -7.855   0.435  1.00 95.50           C  
ATOM   1203  C   TYR A 163      -4.320  -6.820  -0.670  1.00 95.50           C  
ATOM   1204  CB  TYR A 163      -4.555  -9.242  -0.080  1.00 95.50           C  
ATOM   1205  O   TYR A 163      -5.441  -6.414  -0.983  1.00 95.50           O  
ATOM   1206  CG  TYR A 163      -3.957  -9.586  -1.422  1.00 95.50           C  
ATOM   1207  CD1 TYR A 163      -4.684  -9.414  -2.598  1.00 95.50           C  
ATOM   1208  CD2 TYR A 163      -2.664 -10.094  -1.517  1.00 95.50           C  
ATOM   1209  CE1 TYR A 163      -4.137  -9.734  -3.834  1.00 95.50           C  
ATOM   1210  CE2 TYR A 163      -2.107 -10.414  -2.750  1.00 95.50           C  
ATOM   1211  OH  TYR A 163      -2.305 -10.555  -5.125  1.00 95.50           O  
ATOM   1212  CZ  TYR A 163      -2.850 -10.234  -3.900  1.00 95.50           C  
ATOM   1213  N   PHE A 164      -3.174  -6.430  -1.321  1.00 95.56           N  
ATOM   1214  CA  PHE A 164      -3.158  -5.508  -2.453  1.00 95.56           C  
ATOM   1215  C   PHE A 164      -2.281  -6.051  -3.578  1.00 95.56           C  
ATOM   1216  CB  PHE A 164      -2.662  -4.129  -2.018  1.00 95.56           C  
ATOM   1217  O   PHE A 164      -1.160  -6.500  -3.336  1.00 95.56           O  
ATOM   1218  CG  PHE A 164      -2.498  -3.154  -3.154  1.00 95.56           C  
ATOM   1219  CD1 PHE A 164      -1.280  -3.029  -3.811  1.00 95.56           C  
ATOM   1220  CD2 PHE A 164      -3.564  -2.365  -3.566  1.00 95.56           C  
ATOM   1221  CE1 PHE A 164      -1.127  -2.129  -4.863  1.00 95.56           C  
ATOM   1222  CE2 PHE A 164      -3.418  -1.465  -4.617  1.00 95.56           C  
ATOM   1223  CZ  PHE A 164      -2.199  -1.348  -5.266  1.00 95.56           C  
ATOM   1224  N   GLY A 165      -2.842  -5.988  -4.711  1.00 95.62           N  
ATOM   1225  CA  GLY A 165      -2.096  -6.418  -5.879  1.00 95.62           C  
ATOM   1226  C   GLY A 165      -2.295  -5.516  -7.082  1.00 95.62           C  
ATOM   1227  O   GLY A 165      -3.367  -4.930  -7.254  1.00 95.62           O  
ATOM   1228  N   SER A 166      -1.216  -5.426  -7.844  1.00 97.94           N  
ATOM   1229  CA  SER A 166      -1.261  -4.695  -9.109  1.00 97.94           C  
ATOM   1230  C   SER A 166      -0.458  -5.410 -10.188  1.00 97.94           C  
ATOM   1231  CB  SER A 166      -0.731  -3.271  -8.922  1.00 97.94           C  
ATOM   1232  O   SER A 166       0.633  -5.918  -9.922  1.00 97.94           O  
ATOM   1233  OG  SER A 166      -0.699  -2.582 -10.164  1.00 97.94           O  
ATOM   1234  N   TYR A 167      -1.047  -5.488 -11.391  1.00 95.31           N  
ATOM   1235  CA  TYR A 167      -0.359  -6.164 -12.484  1.00 95.31           C  
ATOM   1236  C   TYR A 167      -0.592  -5.438 -13.805  1.00 95.31           C  
ATOM   1237  CB  TYR A 167      -0.825  -7.617 -12.602  1.00 95.31           C  
ATOM   1238  O   TYR A 167      -1.582  -4.719 -13.961  1.00 95.31           O  
ATOM   1239  CG  TYR A 167      -2.273  -7.762 -13.000  1.00 95.31           C  
ATOM   1240  CD1 TYR A 167      -3.283  -7.758 -12.039  1.00 95.31           C  
ATOM   1241  CD2 TYR A 167      -2.637  -7.898 -14.336  1.00 95.31           C  
ATOM   1242  CE1 TYR A 167      -4.621  -7.895 -12.398  1.00 95.31           C  
ATOM   1243  CE2 TYR A 167      -3.971  -8.031 -14.703  1.00 95.31           C  
ATOM   1244  OH  TYR A 167      -6.273  -8.164 -14.094  1.00 95.31           O  
ATOM   1245  CZ  TYR A 167      -4.953  -8.031 -13.734  1.00 95.31           C  
ATOM   1246  N   GLY A 168       0.390  -5.488 -14.727  1.00 94.56           N  
ATOM   1247  CA  GLY A 168       0.238  -4.930 -16.062  1.00 94.56           C  
ATOM   1248  C   GLY A 168       1.206  -3.799 -16.344  1.00 94.56           C  
ATOM   1249  O   GLY A 168       1.236  -3.270 -17.453  1.00 94.56           O  
ATOM   1250  N   ALA A 169       1.989  -3.396 -15.320  1.00 96.31           N  
ATOM   1251  CA  ALA A 169       3.010  -2.377 -15.547  1.00 96.31           C  
ATOM   1252  C   ALA A 169       4.227  -2.969 -16.250  1.00 96.31           C  
ATOM   1253  CB  ALA A 169       3.426  -1.730 -14.227  1.00 96.31           C  
ATOM   1254  O   ALA A 169       4.914  -3.830 -15.703  1.00 96.31           O  
ATOM   1255  N   ASN A 170       4.457  -2.479 -17.500  1.00 95.50           N  
ATOM   1256  CA  ASN A 170       5.590  -2.939 -18.297  1.00 95.50           C  
ATOM   1257  C   ASN A 170       6.559  -1.802 -18.609  1.00 95.50           C  
ATOM   1258  CB  ASN A 170       5.102  -3.594 -19.594  1.00 95.50           C  
ATOM   1259  O   ASN A 170       6.133  -0.707 -18.984  1.00 95.50           O  
ATOM   1260  CG  ASN A 170       4.152  -4.746 -19.344  1.00 95.50           C  
ATOM   1261  ND2 ASN A 170       3.043  -4.770 -20.078  1.00 95.50           N  
ATOM   1262  OD1 ASN A 170       4.410  -5.609 -18.500  1.00 95.50           O  
ATOM   1263  N   PHE A 171       7.832  -2.121 -18.438  1.00 94.94           N  
ATOM   1264  CA  PHE A 171       8.891  -1.145 -18.688  1.00 94.94           C  
ATOM   1265  C   PHE A 171       9.883  -1.663 -19.719  1.00 94.94           C  
ATOM   1266  CB  PHE A 171       9.617  -0.806 -17.375  1.00 94.94           C  
ATOM   1267  O   PHE A 171      10.109  -2.871 -19.812  1.00 94.94           O  
ATOM   1268  CG  PHE A 171       8.727  -0.208 -16.328  1.00 94.94           C  
ATOM   1269  CD1 PHE A 171       8.648   1.170 -16.156  1.00 94.94           C  
ATOM   1270  CD2 PHE A 171       7.965  -1.023 -15.492  1.00 94.94           C  
ATOM   1271  CE1 PHE A 171       7.824   1.727 -15.180  1.00 94.94           C  
ATOM   1272  CE2 PHE A 171       7.137  -0.474 -14.516  1.00 94.94           C  
ATOM   1273  CZ  PHE A 171       7.070   0.900 -14.359  1.00 94.94           C  
ATOM   1274  N   ASP A 172      10.383  -0.741 -20.406  1.00 92.69           N  
ATOM   1275  CA  ASP A 172      11.484  -1.120 -21.297  1.00 92.69           C  
ATOM   1276  C   ASP A 172      12.750  -1.439 -20.500  1.00 92.69           C  
ATOM   1277  CB  ASP A 172      11.766  -0.007 -22.312  1.00 92.69           C  
ATOM   1278  O   ASP A 172      13.109  -0.707 -19.578  1.00 92.69           O  
ATOM   1279  CG  ASP A 172      10.617   0.226 -23.266  1.00 92.69           C  
ATOM   1280  OD1 ASP A 172       9.789  -0.692 -23.469  1.00 92.69           O  
ATOM   1281  OD2 ASP A 172      10.531   1.338 -23.828  1.00 92.69           O  
ATOM   1282  N   LYS A 173      13.367  -2.521 -20.891  1.00 89.31           N  
ATOM   1283  CA  LYS A 173      14.586  -2.953 -20.219  1.00 89.31           C  
ATOM   1284  C   LYS A 173      15.797  -2.154 -20.688  1.00 89.31           C  
ATOM   1285  CB  LYS A 173      14.820  -4.449 -20.438  1.00 89.31           C  
ATOM   1286  O   LYS A 173      16.672  -1.822 -19.891  1.00 89.31           O  
ATOM   1287  CG  LYS A 173      15.953  -5.027 -19.594  1.00 89.31           C  
ATOM   1288  CD  LYS A 173      16.078  -6.531 -19.781  1.00 89.31           C  
ATOM   1289  CE  LYS A 173      17.203  -7.113 -18.938  1.00 89.31           C  
ATOM   1290  NZ  LYS A 173      17.062  -8.594 -18.781  1.00 89.31           N  
ATOM   1291  N   THR A 174      15.906  -1.811 -22.000  1.00 86.50           N  
ATOM   1292  CA  THR A 174      17.016  -1.057 -22.594  1.00 86.50           C  
ATOM   1293  C   THR A 174      16.500  -0.041 -23.594  1.00 86.50           C  
ATOM   1294  CB  THR A 174      18.031  -1.992 -23.266  1.00 86.50           C  
ATOM   1295  O   THR A 174      15.336  -0.102 -24.016  1.00 86.50           O  
ATOM   1296  CG2 THR A 174      18.516  -3.074 -22.297  1.00 86.50           C  
ATOM   1297  OG1 THR A 174      17.422  -2.615 -24.406  1.00 86.50           O  
ATOM   1298  N   ASP A 175      17.391   0.992 -24.016  1.00 79.75           N  
ATOM   1299  CA  ASP A 175      17.047   2.002 -25.016  1.00 79.75           C  
ATOM   1300  C   ASP A 175      17.203   1.444 -26.422  1.00 79.75           C  
ATOM   1301  CB  ASP A 175      17.938   3.238 -24.844  1.00 79.75           C  
ATOM   1302  O   ASP A 175      16.625   1.987 -27.375  1.00 79.75           O  
ATOM   1303  CG  ASP A 175      17.453   4.168 -23.750  1.00 79.75           C  
ATOM   1304  OD1 ASP A 175      16.266   4.098 -23.359  1.00 79.75           O  
ATOM   1305  OD2 ASP A 175      18.266   4.980 -23.250  1.00 79.75           O  
ATOM   1306  N   LYS A 176      17.781   0.275 -26.594  1.00 73.81           N  
ATOM   1307  CA  LYS A 176      18.156  -0.217 -27.906  1.00 73.81           C  
ATOM   1308  C   LYS A 176      17.016  -1.035 -28.531  1.00 73.81           C  
ATOM   1309  CB  LYS A 176      19.422  -1.058 -27.828  1.00 73.81           C  
ATOM   1310  O   LYS A 176      16.078  -1.431 -27.844  1.00 73.81           O  
ATOM   1311  CG  LYS A 176      20.656  -0.277 -27.391  1.00 73.81           C  
ATOM   1312  CD  LYS A 176      21.938  -1.062 -27.656  1.00 73.81           C  
ATOM   1313  CE  LYS A 176      23.172  -0.248 -27.297  1.00 73.81           C  
ATOM   1314  NZ  LYS A 176      23.594  -0.476 -25.875  1.00 73.81           N  
ATOM   1315  N   ASP A 177      16.891  -1.129 -29.953  1.00 58.56           N  
ATOM   1316  CA  ASP A 177      16.016  -2.021 -30.719  1.00 58.56           C  
ATOM   1317  C   ASP A 177      16.047  -3.436 -30.141  1.00 58.56           C  
ATOM   1318  CB  ASP A 177      16.422  -2.041 -32.188  1.00 58.56           C  
ATOM   1319  O   ASP A 177      17.094  -3.898 -29.656  1.00 58.56           O  
ATOM   1320  CG  ASP A 177      16.109  -0.747 -32.906  1.00 58.56           C  
ATOM   1321  OD1 ASP A 177      15.117  -0.073 -32.531  1.00 58.56           O  
ATOM   1322  OD2 ASP A 177      16.844  -0.398 -33.844  1.00 58.56           O  
ATOM   1323  N   GLY A 178      14.805  -4.137 -29.891  1.00 61.66           N  
ATOM   1324  CA  GLY A 178      14.648  -5.453 -29.297  1.00 61.66           C  
ATOM   1325  C   GLY A 178      14.461  -5.410 -27.781  1.00 61.66           C  
ATOM   1326  O   GLY A 178      14.953  -6.281 -27.062  1.00 61.66           O  
ATOM   1327  N   LYS A 179      13.672  -4.441 -27.219  1.00 62.72           N  
ATOM   1328  CA  LYS A 179      13.508  -3.926 -25.859  1.00 62.72           C  
ATOM   1329  C   LYS A 179      13.039  -5.023 -24.906  1.00 62.72           C  
ATOM   1330  CB  LYS A 179      12.523  -2.760 -25.844  1.00 62.72           C  
ATOM   1331  O   LYS A 179      12.156  -5.812 -25.250  1.00 62.72           O  
ATOM   1332  CG  LYS A 179      12.953  -1.573 -26.703  1.00 62.72           C  
ATOM   1333  CD  LYS A 179      12.242  -0.295 -26.266  1.00 62.72           C  
ATOM   1334  CE  LYS A 179      12.461   0.828 -27.281  1.00 62.72           C  
ATOM   1335  NZ  LYS A 179      11.789   2.092 -26.859  1.00 62.72           N  
ATOM   1336  N   GLY A 180      13.922  -5.965 -24.547  1.00 80.75           N  
ATOM   1337  CA  GLY A 180      13.398  -6.715 -23.422  1.00 80.75           C  
ATOM   1338  C   GLY A 180      12.469  -5.898 -22.547  1.00 80.75           C  
ATOM   1339  O   GLY A 180      12.406  -4.676 -22.672  1.00 80.75           O  
ATOM   1340  N   GLU A 181      11.469  -6.500 -21.953  1.00 89.81           N  
ATOM   1341  CA  GLU A 181      10.469  -5.863 -21.109  1.00 89.81           C  
ATOM   1342  C   GLU A 181      10.602  -6.316 -19.656  1.00 89.81           C  
ATOM   1343  CB  GLU A 181       9.055  -6.168 -21.625  1.00 89.81           C  
ATOM   1344  O   GLU A 181      11.055  -7.430 -19.391  1.00 89.81           O  
ATOM   1345  CG  GLU A 181       8.750  -5.539 -22.969  1.00 89.81           C  
ATOM   1346  CD  GLU A 181       7.332  -5.812 -23.453  1.00 89.81           C  
ATOM   1347  OE1 GLU A 181       6.859  -5.117 -24.375  1.00 89.81           O  
ATOM   1348  OE2 GLU A 181       6.688  -6.730 -22.891  1.00 89.81           O  
ATOM   1349  N   LEU A 182      10.438  -5.281 -18.828  1.00 93.19           N  
ATOM   1350  CA  LEU A 182      10.227  -5.609 -17.422  1.00 93.19           C  
ATOM   1351  C   LEU A 182       8.742  -5.566 -17.078  1.00 93.19           C  
ATOM   1352  CB  LEU A 182      11.000  -4.648 -16.516  1.00 93.19           C  
ATOM   1353  O   LEU A 182       8.062  -4.570 -17.344  1.00 93.19           O  
ATOM   1354  CG  LEU A 182      12.523  -4.676 -16.656  1.00 93.19           C  
ATOM   1355  CD1 LEU A 182      13.023  -3.375 -17.281  1.00 93.19           C  
ATOM   1356  CD2 LEU A 182      13.172  -4.910 -15.297  1.00 93.19           C  
ATOM   1357  N   LYS A 183       8.242  -6.684 -16.562  1.00 95.06           N  
ATOM   1358  CA  LYS A 183       6.863  -6.762 -16.094  1.00 95.06           C  
ATOM   1359  C   LYS A 183       6.793  -6.816 -14.578  1.00 95.06           C  
ATOM   1360  CB  LYS A 183       6.164  -7.984 -16.703  1.00 95.06           C  
ATOM   1361  O   LYS A 183       7.422  -7.676 -13.953  1.00 95.06           O  
ATOM   1362  CG  LYS A 183       6.105  -7.980 -18.219  1.00 95.06           C  
ATOM   1363  CD  LYS A 183       5.402  -9.219 -18.750  1.00 95.06           C  
ATOM   1364  CE  LYS A 183       5.379  -9.234 -20.281  1.00 95.06           C  
ATOM   1365  NZ  LYS A 183       4.676 -10.445 -20.812  1.00 95.06           N  
ATOM   1366  N   VAL A 184       5.984  -5.914 -14.078  1.00 96.75           N  
ATOM   1367  CA  VAL A 184       5.941  -5.805 -12.625  1.00 96.75           C  
ATOM   1368  C   VAL A 184       4.637  -6.395 -12.094  1.00 96.75           C  
ATOM   1369  CB  VAL A 184       6.086  -4.336 -12.164  1.00 96.75           C  
ATOM   1370  O   VAL A 184       3.557  -6.074 -12.602  1.00 96.75           O  
ATOM   1371  CG1 VAL A 184       5.938  -4.227 -10.641  1.00 96.75           C  
ATOM   1372  CG2 VAL A 184       7.430  -3.764 -12.609  1.00 96.75           C  
ATOM   1373  N   LEU A 185       4.742  -7.332 -11.289  1.00 95.88           N  
ATOM   1374  CA  LEU A 185       3.678  -7.762 -10.383  1.00 95.88           C  
ATOM   1375  C   LEU A 185       3.926  -7.254  -8.969  1.00 95.88           C  
ATOM   1376  CB  LEU A 185       3.561  -9.289 -10.383  1.00 95.88           C  
ATOM   1377  O   LEU A 185       4.852  -7.711  -8.297  1.00 95.88           O  
ATOM   1378  CG  LEU A 185       2.496  -9.883  -9.461  1.00 95.88           C  
ATOM   1379  CD1 LEU A 185       1.104  -9.461  -9.922  1.00 95.88           C  
ATOM   1380  CD2 LEU A 185       2.613 -11.398  -9.422  1.00 95.88           C  
ATOM   1381  N   TYR A 186       3.129  -6.246  -8.594  1.00 95.75           N  
ATOM   1382  CA  TYR A 186       3.217  -5.641  -7.270  1.00 95.75           C  
ATOM   1383  C   TYR A 186       2.174  -6.234  -6.328  1.00 95.75           C  
ATOM   1384  CB  TYR A 186       3.033  -4.125  -7.359  1.00 95.75           C  
ATOM   1385  O   TYR A 186       0.973  -6.160  -6.598  1.00 95.75           O  
ATOM   1386  CG  TYR A 186       3.383  -3.393  -6.090  1.00 95.75           C  
ATOM   1387  CD1 TYR A 186       2.504  -3.371  -5.008  1.00 95.75           C  
ATOM   1388  CD2 TYR A 186       4.594  -2.721  -5.961  1.00 95.75           C  
ATOM   1389  CE1 TYR A 186       2.822  -2.697  -3.834  1.00 95.75           C  
ATOM   1390  CE2 TYR A 186       4.926  -2.043  -4.793  1.00 95.75           C  
ATOM   1391  OH  TYR A 186       4.352  -1.369  -2.574  1.00 95.75           O  
ATOM   1392  CZ  TYR A 186       4.031  -2.037  -3.736  1.00 95.75           C  
ATOM   1393  N   SER A 187       2.656  -6.840  -5.242  1.00 93.50           N  
ATOM   1394  CA  SER A 187       1.718  -7.469  -4.320  1.00 93.50           C  
ATOM   1395  C   SER A 187       2.195  -7.348  -2.875  1.00 93.50           C  
ATOM   1396  CB  SER A 187       1.522  -8.945  -4.676  1.00 93.50           C  
ATOM   1397  O   SER A 187       3.373  -7.562  -2.584  1.00 93.50           O  
ATOM   1398  OG  SER A 187       0.672  -9.578  -3.738  1.00 93.50           O  
ATOM   1399  N   THR A 188       1.210  -7.031  -1.993  1.00 92.62           N  
ATOM   1400  CA  THR A 188       1.546  -6.930  -0.578  1.00 92.62           C  
ATOM   1401  C   THR A 188       0.425  -7.496   0.287  1.00 92.62           C  
ATOM   1402  CB  THR A 188       1.820  -5.469  -0.174  1.00 92.62           C  
ATOM   1403  O   THR A 188      -0.748  -7.434  -0.087  1.00 92.62           O  
ATOM   1404  CG2 THR A 188       2.947  -4.871  -1.010  1.00 92.62           C  
ATOM   1405  OG1 THR A 188       0.631  -4.695  -0.369  1.00 92.62           O  
ATOM   1406  N   VAL A 189       0.812  -8.141   1.361  1.00 91.56           N  
ATOM   1407  CA  VAL A 189      -0.073  -8.492   2.465  1.00 91.56           C  
ATOM   1408  C   VAL A 189       0.352  -7.754   3.730  1.00 91.56           C  
ATOM   1409  CB  VAL A 189      -0.079 -10.016   2.717  1.00 91.56           C  
ATOM   1410  O   VAL A 189       1.543  -7.676   4.039  1.00 91.56           O  
ATOM   1411  CG1 VAL A 189      -0.931 -10.359   3.939  1.00 91.56           C  
ATOM   1412  CG2 VAL A 189      -0.588 -10.758   1.482  1.00 91.56           C  
ATOM   1413  N   GLY A 190      -0.717  -7.262   4.363  1.00 90.75           N  
ATOM   1414  CA  GLY A 190      -0.358  -6.594   5.605  1.00 90.75           C  
ATOM   1415  C   GLY A 190      -1.549  -6.332   6.508  1.00 90.75           C  
ATOM   1416  O   GLY A 190      -2.607  -6.941   6.340  1.00 90.75           O  
ATOM   1417  N   ALA A 191      -1.207  -5.617   7.543  1.00 91.38           N  
ATOM   1418  CA  ALA A 191      -2.229  -5.188   8.500  1.00 91.38           C  
ATOM   1419  C   ALA A 191      -2.559  -3.709   8.320  1.00 91.38           C  
ATOM   1420  CB  ALA A 191      -1.768  -5.461   9.930  1.00 91.38           C  
ATOM   1421  O   ALA A 191      -1.710  -2.924   7.891  1.00 91.38           O  
ATOM   1422  N   GLU A 192      -3.818  -3.393   8.609  1.00 91.75           N  
ATOM   1423  CA  GLU A 192      -4.238  -1.996   8.539  1.00 91.75           C  
ATOM   1424  C   GLU A 192      -4.926  -1.563   9.836  1.00 91.75           C  
ATOM   1425  CB  GLU A 192      -5.176  -1.774   7.352  1.00 91.75           C  
ATOM   1426  O   GLU A 192      -5.531  -2.383  10.523  1.00 91.75           O  
ATOM   1427  CG  GLU A 192      -6.504  -2.508   7.469  1.00 91.75           C  
ATOM   1428  CD  GLU A 192      -7.426  -2.273   6.281  1.00 91.75           C  
ATOM   1429  OE1 GLU A 192      -8.352  -3.090   6.059  1.00 91.75           O  
ATOM   1430  OE2 GLU A 192      -7.223  -1.264   5.570  1.00 91.75           O  
ATOM   1431  N   ALA A 193      -4.668  -0.409  10.148  1.00 94.19           N  
ATOM   1432  CA  ALA A 193      -5.344   0.250  11.266  1.00 94.19           C  
ATOM   1433  C   ALA A 193      -5.652   1.707  10.938  1.00 94.19           C  
ATOM   1434  CB  ALA A 193      -4.492   0.162  12.531  1.00 94.19           C  
ATOM   1435  O   ALA A 193      -4.840   2.395  10.312  1.00 94.19           O  
ATOM   1436  N   GLY A 194      -6.855   2.113  11.383  1.00 95.00           N  
ATOM   1437  CA  GLY A 194      -7.215   3.490  11.078  1.00 95.00           C  
ATOM   1438  C   GLY A 194      -8.430   3.973  11.844  1.00 95.00           C  
ATOM   1439  O   GLY A 194      -8.891   3.311  12.773  1.00 95.00           O  
ATOM   1440  N   VAL A 195      -8.820   5.254  11.523  1.00 91.31           N  
ATOM   1441  CA  VAL A 195      -9.984   5.902  12.117  1.00 91.31           C  
ATOM   1442  C   VAL A 195     -10.953   6.336  11.016  1.00 91.31           C  
ATOM   1443  CB  VAL A 195      -9.578   7.121  12.977  1.00 91.31           C  
ATOM   1444  O   VAL A 195     -10.523   6.727   9.930  1.00 91.31           O  
ATOM   1445  CG1 VAL A 195     -10.805   7.742  13.648  1.00 91.31           C  
ATOM   1446  CG2 VAL A 195      -8.547   6.707  14.031  1.00 91.31           C  
TER    1447      VAL A 195                                                      
ENDMDL                                                                          
END                                                                             
