# Supplementary material for: Assessing Wolbachia circulation in wild populations of phlebotomine sand flies from Spain and Morocco: implications for control of leishmaniasis
Source: Parasit Vectors. 2025 Apr 26;18:155. doi: 10.1186/s13071-025-06771-6 (PMC12032678; doi:10.1186/s13071-025-06771-6)
Supplement: Supplementary file 5 — Additional File 5: Dataset S5. [file 13071_2025_6771_MOESM5_ESM.zip › PhlebotomussergentiSH_ae436/PhlebotomussergentiSH_ae436_unrelaxed_rank_005_alphafold2_ptm_model_2_seed_000.pdb]

MODEL     1                                                                     
ATOM      1  N   SER A   1     -31.156  -5.898  21.953  1.00 47.44           N  
ATOM      2  CA  SER A   1     -29.828  -6.176  21.422  1.00 47.44           C  
ATOM      3  C   SER A   1     -29.312  -5.012  20.578  1.00 47.44           C  
ATOM      4  CB  SER A   1     -29.844  -7.457  20.578  1.00 47.44           C  
ATOM      5  O   SER A   1     -30.016  -4.547  19.672  1.00 47.44           O  
ATOM      6  OG  SER A   1     -28.641  -7.598  19.859  1.00 47.44           O  
ATOM      7  N   ASP A   2     -28.859  -3.895  21.188  1.00 53.31           N  
ATOM      8  CA  ASP A   2     -28.469  -2.617  20.594  1.00 53.31           C  
ATOM      9  C   ASP A   2     -27.266  -2.783  19.672  1.00 53.31           C  
ATOM     10  CB  ASP A   2     -28.156  -1.596  21.703  1.00 53.31           C  
ATOM     11  O   ASP A   2     -26.234  -3.312  20.094  1.00 53.31           O  
ATOM     12  CG  ASP A   2     -29.391  -0.816  22.141  1.00 53.31           C  
ATOM     13  OD1 ASP A   2     -30.344  -0.670  21.359  1.00 53.31           O  
ATOM     14  OD2 ASP A   2     -29.391  -0.341  23.297  1.00 53.31           O  
ATOM     15  N   GLU A   3     -27.422  -3.295  18.531  1.00 59.25           N  
ATOM     16  CA  GLU A   3     -26.453  -3.305  17.438  1.00 59.25           C  
ATOM     17  C   GLU A   3     -25.688  -1.992  17.375  1.00 59.25           C  
ATOM     18  CB  GLU A   3     -27.156  -3.566  16.094  1.00 59.25           C  
ATOM     19  O   GLU A   3     -26.281  -0.914  17.344  1.00 59.25           O  
ATOM     20  CG  GLU A   3     -26.234  -4.102  15.016  1.00 59.25           C  
ATOM     21  CD  GLU A   3     -26.984  -4.621  13.797  1.00 59.25           C  
ATOM     22  OE1 GLU A   3     -26.328  -5.082  12.836  1.00 59.25           O  
ATOM     23  OE2 GLU A   3     -28.234  -4.562  13.805  1.00 59.25           O  
ATOM     24  N   GLU A   4     -24.422  -1.914  17.875  1.00 71.69           N  
ATOM     25  CA  GLU A   4     -23.547  -0.748  17.875  1.00 71.69           C  
ATOM     26  C   GLU A   4     -23.078  -0.416  16.453  1.00 71.69           C  
ATOM     27  CB  GLU A   4     -22.328  -0.979  18.781  1.00 71.69           C  
ATOM     28  O   GLU A   4     -22.422  -1.231  15.797  1.00 71.69           O  
ATOM     29  CG  GLU A   4     -22.500  -0.405  20.172  1.00 71.69           C  
ATOM     30  CD  GLU A   4     -21.172  -0.094  20.859  1.00 71.69           C  
ATOM     31  OE1 GLU A   4     -21.172   0.583  21.906  1.00 71.69           O  
ATOM     32  OE2 GLU A   4     -20.125  -0.528  20.328  1.00 71.69           O  
ATOM     33  N   THR A   5     -23.797   0.520  15.773  1.00 85.00           N  
ATOM     34  CA  THR A   5     -23.406   1.009  14.453  1.00 85.00           C  
ATOM     35  C   THR A   5     -22.828   2.418  14.547  1.00 85.00           C  
ATOM     36  CB  THR A   5     -24.594   1.002  13.484  1.00 85.00           C  
ATOM     37  O   THR A   5     -23.281   3.225  15.367  1.00 85.00           O  
ATOM     38  CG2 THR A   5     -25.125  -0.413  13.273  1.00 85.00           C  
ATOM     39  OG1 THR A   5     -25.641   1.817  14.023  1.00 85.00           O  
ATOM     40  N   SER A   6     -21.719   2.574  13.773  1.00 87.31           N  
ATOM     41  CA  SER A   6     -21.141   3.908  13.805  1.00 87.31           C  
ATOM     42  C   SER A   6     -20.406   4.223  12.500  1.00 87.31           C  
ATOM     43  CB  SER A   6     -20.172   4.043  14.984  1.00 87.31           C  
ATOM     44  O   SER A   6     -20.000   3.309  11.781  1.00 87.31           O  
ATOM     45  OG  SER A   6     -19.062   3.158  14.836  1.00 87.31           O  
ATOM     46  N   TYR A   7     -20.328   5.555  12.133  1.00 91.00           N  
ATOM     47  CA  TYR A   7     -19.531   6.066  11.023  1.00 91.00           C  
ATOM     48  C   TYR A   7     -18.203   6.621  11.531  1.00 91.00           C  
ATOM     49  CB  TYR A   7     -20.297   7.152  10.258  1.00 91.00           C  
ATOM     50  O   TYR A   7     -18.109   7.090  12.672  1.00 91.00           O  
ATOM     51  CG  TYR A   7     -21.578   6.660   9.633  1.00 91.00           C  
ATOM     52  CD1 TYR A   7     -21.562   6.062   8.375  1.00 91.00           C  
ATOM     53  CD2 TYR A   7     -22.781   6.797  10.289  1.00 91.00           C  
ATOM     54  CE1 TYR A   7     -22.750   5.613   7.785  1.00 91.00           C  
ATOM     55  CE2 TYR A   7     -23.969   6.352   9.711  1.00 91.00           C  
ATOM     56  OH  TYR A   7     -25.109   5.316   7.887  1.00 91.00           O  
ATOM     57  CZ  TYR A   7     -23.938   5.762   8.461  1.00 91.00           C  
ATOM     58  N   TYR A   8     -17.188   6.418  10.602  1.00 89.69           N  
ATOM     59  CA  TYR A   8     -15.898   6.961  11.023  1.00 89.69           C  
ATOM     60  C   TYR A   8     -15.086   7.430   9.828  1.00 89.69           C  
ATOM     61  CB  TYR A   8     -15.109   5.910  11.812  1.00 89.69           C  
ATOM     62  O   TYR A   8     -15.367   7.055   8.688  1.00 89.69           O  
ATOM     63  CG  TYR A   8     -14.664   4.734  10.984  1.00 89.69           C  
ATOM     64  CD1 TYR A   8     -15.477   3.613  10.836  1.00 89.69           C  
ATOM     65  CD2 TYR A   8     -13.422   4.742  10.344  1.00 89.69           C  
ATOM     66  CE1 TYR A   8     -15.062   2.525  10.070  1.00 89.69           C  
ATOM     67  CE2 TYR A   8     -13.008   3.660   9.578  1.00 89.69           C  
ATOM     68  OH  TYR A   8     -13.422   1.485   8.688  1.00 89.69           O  
ATOM     69  CZ  TYR A   8     -13.828   2.559   9.445  1.00 89.69           C  
ATOM     70  N   VAL A   9     -14.188   8.336  10.172  1.00 91.56           N  
ATOM     71  CA  VAL A   9     -13.164   8.773   9.234  1.00 91.56           C  
ATOM     72  C   VAL A   9     -11.781   8.375   9.750  1.00 91.56           C  
ATOM     73  CB  VAL A   9     -13.227  10.297   8.992  1.00 91.56           C  
ATOM     74  O   VAL A   9     -11.531   8.422  10.961  1.00 91.56           O  
ATOM     75  CG1 VAL A   9     -12.117  10.742   8.039  1.00 91.56           C  
ATOM     76  CG2 VAL A   9     -14.594  10.695   8.445  1.00 91.56           C  
ATOM     77  N   ARG A  10     -10.961   7.973   8.664  1.00 89.62           N  
ATOM     78  CA  ARG A  10      -9.617   7.547   9.039  1.00 89.62           C  
ATOM     79  C   ARG A  10      -8.562   8.281   8.211  1.00 89.62           C  
ATOM     80  CB  ARG A  10      -9.461   6.035   8.859  1.00 89.62           C  
ATOM     81  O   ARG A  10      -8.711   8.422   6.996  1.00 89.62           O  
ATOM     82  CG  ARG A  10      -8.141   5.488   9.359  1.00 89.62           C  
ATOM     83  CD  ARG A  10      -8.055   3.977   9.195  1.00 89.62           C  
ATOM     84  NE  ARG A  10      -8.250   3.578   7.805  1.00 89.62           N  
ATOM     85  NH1 ARG A  10      -9.539   1.726   8.305  1.00 89.62           N  
ATOM     86  NH2 ARG A  10      -9.070   2.246   6.121  1.00 89.62           N  
ATOM     87  CZ  ARG A  10      -8.953   2.518   7.410  1.00 89.62           C  
ATOM     88  N   LEU A  11      -7.609   8.758   8.977  1.00 87.25           N  
ATOM     89  CA  LEU A  11      -6.406   9.305   8.359  1.00 87.25           C  
ATOM     90  C   LEU A  11      -5.188   8.453   8.711  1.00 87.25           C  
ATOM     91  CB  LEU A  11      -6.184  10.750   8.812  1.00 87.25           C  
ATOM     92  O   LEU A  11      -4.996   8.070   9.867  1.00 87.25           O  
ATOM     93  CG  LEU A  11      -7.211  11.773   8.328  1.00 87.25           C  
ATOM     94  CD1 LEU A  11      -7.000  13.109   9.039  1.00 87.25           C  
ATOM     95  CD2 LEU A  11      -7.125  11.945   6.816  1.00 87.25           C  
ATOM     96  N   GLN A  12      -4.473   8.180   7.570  1.00 84.00           N  
ATOM     97  CA  GLN A  12      -3.385   7.246   7.852  1.00 84.00           C  
ATOM     98  C   GLN A  12      -2.107   7.656   7.125  1.00 84.00           C  
ATOM     99  CB  GLN A  12      -3.785   5.828   7.449  1.00 84.00           C  
ATOM    100  O   GLN A  12      -2.162   8.258   6.051  1.00 84.00           O  
ATOM    101  CG  GLN A  12      -4.043   5.656   5.961  1.00 84.00           C  
ATOM    102  CD  GLN A  12      -4.660   4.312   5.621  1.00 84.00           C  
ATOM    103  NE2 GLN A  12      -3.865   3.432   5.023  1.00 84.00           N  
ATOM    104  OE1 GLN A  12      -5.840   4.066   5.895  1.00 84.00           O  
ATOM    105  N   TYR A  13      -1.080   7.367   7.895  1.00 83.00           N  
ATOM    106  CA  TYR A  13       0.266   7.430   7.336  1.00 83.00           C  
ATOM    107  C   TYR A  13       0.858   6.031   7.184  1.00 83.00           C  
ATOM    108  CB  TYR A  13       1.176   8.289   8.219  1.00 83.00           C  
ATOM    109  O   TYR A  13       0.779   5.215   8.102  1.00 83.00           O  
ATOM    110  CG  TYR A  13       2.609   8.336   7.750  1.00 83.00           C  
ATOM    111  CD1 TYR A  13       3.578   7.516   8.328  1.00 83.00           C  
ATOM    112  CD2 TYR A  13       3.000   9.195   6.730  1.00 83.00           C  
ATOM    113  CE1 TYR A  13       4.902   7.555   7.898  1.00 83.00           C  
ATOM    114  CE2 TYR A  13       4.320   9.242   6.293  1.00 83.00           C  
ATOM    115  OH  TYR A  13       6.570   8.469   6.453  1.00 83.00           O  
ATOM    116  CZ  TYR A  13       5.262   8.422   6.883  1.00 83.00           C  
ATOM    117  N   ASN A  14       1.444   5.793   5.996  1.00 76.31           N  
ATOM    118  CA  ASN A  14       2.002   4.473   5.719  1.00 76.31           C  
ATOM    119  C   ASN A  14       3.510   4.535   5.500  1.00 76.31           C  
ATOM    120  CB  ASN A  14       1.312   3.842   4.508  1.00 76.31           C  
ATOM    121  O   ASN A  14       3.982   5.230   4.602  1.00 76.31           O  
ATOM    122  CG  ASN A  14      -0.180   3.666   4.707  1.00 76.31           C  
ATOM    123  ND2 ASN A  14      -0.973   4.367   3.906  1.00 76.31           N  
ATOM    124  OD1 ASN A  14      -0.616   2.908   5.578  1.00 76.31           O  
ATOM    125  N   GLY A  15       4.152   3.996   6.594  1.00 64.88           N  
ATOM    126  CA  GLY A  15       5.578   3.811   6.379  1.00 64.88           C  
ATOM    127  C   GLY A  15       5.910   2.514   5.664  1.00 64.88           C  
ATOM    128  O   GLY A  15       5.406   1.451   6.027  1.00 64.88           O  
ATOM    129  N   GLU A  16       6.500   2.621   4.445  1.00 65.12           N  
ATOM    130  CA  GLU A  16       6.859   1.420   3.697  1.00 65.12           C  
ATOM    131  C   GLU A  16       8.258   0.936   4.070  1.00 65.12           C  
ATOM    132  CB  GLU A  16       6.773   1.680   2.191  1.00 65.12           C  
ATOM    133  O   GLU A  16       9.203   1.725   4.102  1.00 65.12           O  
ATOM    134  CG  GLU A  16       5.371   2.002   1.699  1.00 65.12           C  
ATOM    135  CD  GLU A  16       5.305   2.256   0.202  1.00 65.12           C  
ATOM    136  OE1 GLU A  16       4.184   2.416  -0.337  1.00 65.12           O  
ATOM    137  OE2 GLU A  16       6.379   2.295  -0.438  1.00 65.12           O  
ATOM    138  N   PHE A  17       8.375  -0.121   4.816  1.00 55.41           N  
ATOM    139  CA  PHE A  17       9.570  -0.619   5.488  1.00 55.41           C  
ATOM    140  C   PHE A  17      10.352  -1.559   4.578  1.00 55.41           C  
ATOM    141  CB  PHE A  17       9.195  -1.339   6.789  1.00 55.41           C  
ATOM    142  O   PHE A  17      11.586  -1.511   4.543  1.00 55.41           O  
ATOM    143  CG  PHE A  17       8.617  -0.432   7.840  1.00 55.41           C  
ATOM    144  CD1 PHE A  17       9.438   0.339   8.648  1.00 55.41           C  
ATOM    145  CD2 PHE A  17       7.238  -0.349   8.016  1.00 55.41           C  
ATOM    146  CE1 PHE A  17       8.906   1.180   9.617  1.00 55.41           C  
ATOM    147  CE2 PHE A  17       6.695   0.489   8.984  1.00 55.41           C  
ATOM    148  CZ  PHE A  17       7.531   1.251   9.789  1.00 55.41           C  
ATOM    149  N   LEU A  18       9.688  -2.285   3.564  1.00 50.72           N  
ATOM    150  CA  LEU A  18      10.383  -3.273   2.746  1.00 50.72           C  
ATOM    151  C   LEU A  18       9.648  -3.502   1.430  1.00 50.72           C  
ATOM    152  CB  LEU A  18      10.516  -4.598   3.504  1.00 50.72           C  
ATOM    153  O   LEU A  18       8.430  -3.697   1.418  1.00 50.72           O  
ATOM    154  CG  LEU A  18      11.688  -4.703   4.480  1.00 50.72           C  
ATOM    155  CD1 LEU A  18      11.195  -5.121   5.859  1.00 50.72           C  
ATOM    156  CD2 LEU A  18      12.734  -5.688   3.957  1.00 50.72           C  
ATOM    157  N   PRO A  19      10.398  -3.297   0.226  1.00 50.34           N  
ATOM    158  CA  PRO A  19       9.703  -3.893  -0.918  1.00 50.34           C  
ATOM    159  C   PRO A  19       9.891  -5.406  -0.995  1.00 50.34           C  
ATOM    160  CB  PRO A  19      10.352  -3.203  -2.121  1.00 50.34           C  
ATOM    161  O   PRO A  19      10.992  -5.910  -0.765  1.00 50.34           O  
ATOM    162  CG  PRO A  19      11.633  -2.643  -1.598  1.00 50.34           C  
ATOM    163  CD  PRO A  19      11.555  -2.594  -0.099  1.00 50.34           C  
ATOM    164  N   LEU A  20       8.836  -6.344  -0.784  1.00 49.84           N  
ATOM    165  CA  LEU A  20       8.945  -7.797  -0.892  1.00 49.84           C  
ATOM    166  C   LEU A  20       9.023  -8.227  -2.352  1.00 49.84           C  
ATOM    167  CB  LEU A  20       7.750  -8.469  -0.211  1.00 49.84           C  
ATOM    168  O   LEU A  20       9.820  -9.094  -2.705  1.00 49.84           O  
ATOM    169  CG  LEU A  20       7.785  -8.531   1.317  1.00 49.84           C  
ATOM    170  CD1 LEU A  20       6.398  -8.844   1.868  1.00 49.84           C  
ATOM    171  CD2 LEU A  20       8.797  -9.562   1.789  1.00 49.84           C  
ATOM    172  N   PHE A  21       8.586  -7.422  -3.551  1.00 56.81           N  
ATOM    173  CA  PHE A  21       8.680  -7.867  -4.938  1.00 56.81           C  
ATOM    174  C   PHE A  21       8.336  -6.730  -5.895  1.00 56.81           C  
ATOM    175  CB  PHE A  21       7.742  -9.055  -5.184  1.00 56.81           C  
ATOM    176  O   PHE A  21       7.570  -6.918  -6.840  1.00 56.81           O  
ATOM    177  CG  PHE A  21       8.008 -10.234  -4.289  1.00 56.81           C  
ATOM    178  CD1 PHE A  21       9.094 -11.070  -4.523  1.00 56.81           C  
ATOM    179  CD2 PHE A  21       7.180 -10.508  -3.209  1.00 56.81           C  
ATOM    180  CE1 PHE A  21       9.344 -12.164  -3.699  1.00 56.81           C  
ATOM    181  CE2 PHE A  21       7.426 -11.602  -2.379  1.00 56.81           C  
ATOM    182  CZ  PHE A  21       8.508 -12.430  -2.625  1.00 56.81           C  
ATOM    183  N   THR A  22       8.852  -5.457  -5.770  1.00 60.06           N  
ATOM    184  CA  THR A  22       8.555  -4.473  -6.805  1.00 60.06           C  
ATOM    185  C   THR A  22       9.344  -4.773  -8.078  1.00 60.06           C  
ATOM    186  CB  THR A  22       8.875  -3.043  -6.324  1.00 60.06           C  
ATOM    187  O   THR A  22      10.578  -4.781  -8.055  1.00 60.06           O  
ATOM    188  CG2 THR A  22       8.367  -2.004  -7.320  1.00 60.06           C  
ATOM    189  OG1 THR A  22       8.242  -2.822  -5.059  1.00 60.06           O  
ATOM    190  N   LYS A  23       8.570  -5.273  -9.086  1.00 67.69           N  
ATOM    191  CA  LYS A  23       9.219  -5.734 -10.305  1.00 67.69           C  
ATOM    192  C   LYS A  23       8.719  -4.965 -11.523  1.00 67.69           C  
ATOM    193  CB  LYS A  23       8.992  -7.234 -10.508  1.00 67.69           C  
ATOM    194  O   LYS A  23       7.520  -4.699 -11.641  1.00 67.69           O  
ATOM    195  CG  LYS A  23       9.930  -7.875 -11.523  1.00 67.69           C  
ATOM    196  CD  LYS A  23       9.727  -9.383 -11.594  1.00 67.69           C  
ATOM    197  CE  LYS A  23      10.578 -10.008 -12.695  1.00 67.69           C  
ATOM    198  NZ  LYS A  23      10.453 -11.492 -12.703  1.00 67.69           N  
ATOM    199  N   VAL A  24       9.570  -4.406 -12.281  1.00 70.81           N  
ATOM    200  CA  VAL A  24       9.258  -3.889 -13.609  1.00 70.81           C  
ATOM    201  C   VAL A  24       9.789  -4.844 -14.672  1.00 70.81           C  
ATOM    202  CB  VAL A  24       9.852  -2.475 -13.820  1.00 70.81           C  
ATOM    203  O   VAL A  24      10.977  -4.809 -15.008  1.00 70.81           O  
ATOM    204  CG1 VAL A  24       9.430  -1.910 -15.172  1.00 70.81           C  
ATOM    205  CG2 VAL A  24       9.414  -1.543 -12.688  1.00 70.81           C  
ATOM    206  N   ASP A  25       8.922  -5.738 -15.125  1.00 74.44           N  
ATOM    207  CA  ASP A  25       9.297  -6.723 -16.141  1.00 74.44           C  
ATOM    208  C   ASP A  25       9.414  -6.078 -17.516  1.00 74.44           C  
ATOM    209  CB  ASP A  25       8.273  -7.863 -16.172  1.00 74.44           C  
ATOM    210  O   ASP A  25       8.578  -5.266 -17.906  1.00 74.44           O  
ATOM    211  CG  ASP A  25       8.391  -8.805 -14.984  1.00 74.44           C  
ATOM    212  OD1 ASP A  25       9.469  -8.859 -14.359  1.00 74.44           O  
ATOM    213  OD2 ASP A  25       7.395  -9.492 -14.680  1.00 74.44           O  
ATOM    214  N   GLY A  26      10.602  -6.160 -18.188  1.00 66.38           N  
ATOM    215  CA  GLY A  26      10.805  -5.539 -19.484  1.00 66.38           C  
ATOM    216  C   GLY A  26      11.867  -4.461 -19.469  1.00 66.38           C  
ATOM    217  O   GLY A  26      12.203  -3.898 -20.516  1.00 66.38           O  
ATOM    218  N   ALA A  27      12.438  -4.180 -18.156  1.00 74.50           N  
ATOM    219  CA  ALA A  27      13.617  -3.352 -17.906  1.00 74.50           C  
ATOM    220  C   ALA A  27      14.609  -4.066 -17.000  1.00 74.50           C  
ATOM    221  CB  ALA A  27      13.203  -2.014 -17.297  1.00 74.50           C  
ATOM    222  O   ALA A  27      14.219  -4.695 -16.016  1.00 74.50           O  
ATOM    223  N   THR A  28      15.922  -4.059 -17.438  1.00 78.50           N  
ATOM    224  CA  THR A  28      16.922  -4.715 -16.609  1.00 78.50           C  
ATOM    225  C   THR A  28      18.031  -3.736 -16.219  1.00 78.50           C  
ATOM    226  CB  THR A  28      17.531  -5.934 -17.312  1.00 78.50           C  
ATOM    227  O   THR A  28      18.375  -2.850 -17.000  1.00 78.50           O  
ATOM    228  CG2 THR A  28      16.500  -7.035 -17.516  1.00 78.50           C  
ATOM    229  OG1 THR A  28      18.031  -5.527 -18.594  1.00 78.50           O  
ATOM    230  N   GLY A  29      18.406  -3.729 -14.969  1.00 75.69           N  
ATOM    231  CA  GLY A  29      19.578  -3.049 -14.430  1.00 75.69           C  
ATOM    232  C   GLY A  29      20.422  -3.938 -13.539  1.00 75.69           C  
ATOM    233  O   GLY A  29      20.250  -5.156 -13.516  1.00 75.69           O  
ATOM    234  N   ALA A  30      21.500  -3.395 -12.938  1.00 77.81           N  
ATOM    235  CA  ALA A  30      22.344  -4.148 -12.016  1.00 77.81           C  
ATOM    236  C   ALA A  30      22.672  -3.326 -10.773  1.00 77.81           C  
ATOM    237  CB  ALA A  30      23.641  -4.586 -12.719  1.00 77.81           C  
ATOM    238  O   ALA A  30      22.938  -2.125 -10.867  1.00 77.81           O  
ATOM    239  N   LYS A  31      22.609  -3.941  -9.633  1.00 75.00           N  
ATOM    240  CA  LYS A  31      22.859  -3.291  -8.344  1.00 75.00           C  
ATOM    241  C   LYS A  31      24.344  -3.223  -8.039  1.00 75.00           C  
ATOM    242  CB  LYS A  31      22.125  -4.031  -7.223  1.00 75.00           C  
ATOM    243  O   LYS A  31      24.797  -2.357  -7.285  1.00 75.00           O  
ATOM    244  CG  LYS A  31      20.609  -3.861  -7.254  1.00 75.00           C  
ATOM    245  CD  LYS A  31      19.953  -4.453  -6.012  1.00 75.00           C  
ATOM    246  CE  LYS A  31      18.453  -4.266  -6.031  1.00 75.00           C  
ATOM    247  NZ  LYS A  31      17.812  -4.801  -4.789  1.00 75.00           N  
ATOM    248  N   LYS A  32      25.188  -4.016  -8.750  1.00 72.88           N  
ATOM    249  CA  LYS A  32      26.641  -4.012  -8.656  1.00 72.88           C  
ATOM    250  C   LYS A  32      27.281  -4.156 -10.039  1.00 72.88           C  
ATOM    251  CB  LYS A  32      27.125  -5.133  -7.738  1.00 72.88           C  
ATOM    252  O   LYS A  32      26.750  -4.855 -10.898  1.00 72.88           O  
ATOM    253  CG  LYS A  32      26.797  -4.922  -6.270  1.00 72.88           C  
ATOM    254  CD  LYS A  32      27.328  -6.051  -5.402  1.00 72.88           C  
ATOM    255  CE  LYS A  32      26.906  -5.891  -3.949  1.00 72.88           C  
ATOM    256  NZ  LYS A  32      27.375  -7.031  -3.105  1.00 72.88           N  
ATOM    257  N   THR A  33      28.406  -3.424 -10.281  1.00 62.94           N  
ATOM    258  CA  THR A  33      29.125  -3.318 -11.547  1.00 62.94           C  
ATOM    259  C   THR A  33      29.672  -4.676 -11.969  1.00 62.94           C  
ATOM    260  CB  THR A  33      30.266  -2.295 -11.453  1.00 62.94           C  
ATOM    261  O   THR A  33      29.609  -5.043 -13.141  1.00 62.94           O  
ATOM    262  CG2 THR A  33      30.891  -2.043 -12.820  1.00 62.94           C  
ATOM    263  OG1 THR A  33      29.750  -1.058 -10.938  1.00 62.94           O  
ATOM    264  N   ALA A  34      29.984  -5.652 -11.008  1.00 61.88           N  
ATOM    265  CA  ALA A  34      30.656  -6.934 -11.227  1.00 61.88           C  
ATOM    266  C   ALA A  34      29.641  -8.078 -11.297  1.00 61.88           C  
ATOM    267  CB  ALA A  34      31.672  -7.195 -10.117  1.00 61.88           C  
ATOM    268  O   ALA A  34      30.016  -9.219 -11.562  1.00 61.88           O  
ATOM    269  N   ASP A  35      28.266  -7.773 -11.250  1.00 56.31           N  
ATOM    270  CA  ASP A  35      27.203  -8.766 -11.211  1.00 56.31           C  
ATOM    271  C   ASP A  35      26.703  -9.078 -12.617  1.00 56.31           C  
ATOM    272  CB  ASP A  35      26.047  -8.273 -10.328  1.00 56.31           C  
ATOM    273  O   ASP A  35      26.438  -8.172 -13.406  1.00 56.31           O  
ATOM    274  CG  ASP A  35      25.359  -9.398  -9.570  1.00 56.31           C  
ATOM    275  OD1 ASP A  35      25.688 -10.586  -9.812  1.00 56.31           O  
ATOM    276  OD2 ASP A  35      24.500  -9.102  -8.727  1.00 56.31           O  
ATOM    277  N   THR A  36      26.891 -10.273 -13.219  1.00 56.28           N  
ATOM    278  CA  THR A  36      26.312 -10.773 -14.461  1.00 56.28           C  
ATOM    279  C   THR A  36      24.812 -10.992 -14.289  1.00 56.28           C  
ATOM    280  CB  THR A  36      26.969 -12.086 -14.906  1.00 56.28           C  
ATOM    281  O   THR A  36      24.078 -11.133 -15.281  1.00 56.28           O  
ATOM    282  CG2 THR A  36      27.672 -11.914 -16.250  1.00 56.28           C  
ATOM    283  OG1 THR A  36      27.953 -12.477 -13.930  1.00 56.28           O  
ATOM    284  N   ALA A  37      24.250 -10.844 -12.977  1.00 59.59           N  
ATOM    285  CA  ALA A  37      22.844 -11.102 -12.703  1.00 59.59           C  
ATOM    286  C   ALA A  37      22.031  -9.812 -12.789  1.00 59.59           C  
ATOM    287  CB  ALA A  37      22.672 -11.742 -11.328  1.00 59.59           C  
ATOM    288  O   ALA A  37      22.391  -8.797 -12.195  1.00 59.59           O  
ATOM    289  N   THR A  38      21.297  -9.523 -13.891  1.00 67.56           N  
ATOM    290  CA  THR A  38      20.375  -8.422 -14.141  1.00 67.56           C  
ATOM    291  C   THR A  38      19.156  -8.523 -13.234  1.00 67.56           C  
ATOM    292  CB  THR A  38      19.922  -8.391 -15.609  1.00 67.56           C  
ATOM    293  O   THR A  38      18.859  -9.594 -12.703  1.00 67.56           O  
ATOM    294  CG2 THR A  38      21.094  -8.148 -16.547  1.00 67.56           C  
ATOM    295  OG1 THR A  38      19.312  -9.648 -15.945  1.00 67.56           O  
ATOM    296  N   THR A  39      18.688  -7.238 -12.633  1.00 71.38           N  
ATOM    297  CA  THR A  39      17.531  -7.203 -11.758  1.00 71.38           C  
ATOM    298  C   THR A  39      16.391  -6.422 -12.406  1.00 71.38           C  
ATOM    299  CB  THR A  39      17.859  -6.582 -10.391  1.00 71.38           C  
ATOM    300  O   THR A  39      16.625  -5.516 -13.211  1.00 71.38           O  
ATOM    301  CG2 THR A  39      18.328  -5.137 -10.547  1.00 71.38           C  
ATOM    302  OG1 THR A  39      16.703  -6.609  -9.555  1.00 71.38           O  
ATOM    303  N   THR A  40      15.234  -6.770 -12.086  1.00 71.44           N  
ATOM    304  CA  THR A  40      14.023  -6.074 -12.523  1.00 71.44           C  
ATOM    305  C   THR A  40      13.398  -5.305 -11.359  1.00 71.44           C  
ATOM    306  CB  THR A  40      12.992  -7.055 -13.109  1.00 71.44           C  
ATOM    307  O   THR A  40      12.391  -4.613 -11.539  1.00 71.44           O  
ATOM    308  CG2 THR A  40      13.531  -7.738 -14.359  1.00 71.44           C  
ATOM    309  OG1 THR A  40      12.680  -8.055 -12.125  1.00 71.44           O  
ATOM    310  N   ASP A  41      14.055  -5.359 -10.203  1.00 72.94           N  
ATOM    311  CA  ASP A  41      13.688  -4.598  -9.016  1.00 72.94           C  
ATOM    312  C   ASP A  41      14.344  -3.221  -9.016  1.00 72.94           C  
ATOM    313  CB  ASP A  41      14.070  -5.363  -7.750  1.00 72.94           C  
ATOM    314  O   ASP A  41      15.414  -3.041  -8.438  1.00 72.94           O  
ATOM    315  CG  ASP A  41      13.461  -4.770  -6.492  1.00 72.94           C  
ATOM    316  OD1 ASP A  41      12.727  -3.762  -6.586  1.00 72.94           O  
ATOM    317  OD2 ASP A  41      13.719  -5.316  -5.395  1.00 72.94           O  
ATOM    318  N   LEU A  42      13.797  -2.320  -9.727  1.00 76.75           N  
ATOM    319  CA  LEU A  42      14.469  -1.062 -10.039  1.00 76.75           C  
ATOM    320  C   LEU A  42      14.016   0.046  -9.094  1.00 76.75           C  
ATOM    321  CB  LEU A  42      14.188  -0.657 -11.492  1.00 76.75           C  
ATOM    322  O   LEU A  42      14.602   1.128  -9.070  1.00 76.75           O  
ATOM    323  CG  LEU A  42      14.648  -1.642 -12.570  1.00 76.75           C  
ATOM    324  CD1 LEU A  42      14.172  -1.181 -13.945  1.00 76.75           C  
ATOM    325  CD2 LEU A  42      16.172  -1.796 -12.539  1.00 76.75           C  
ATOM    326  N   TYR A  43      13.008  -0.202  -8.305  1.00 75.81           N  
ATOM    327  CA  TYR A  43      12.500   0.816  -7.387  1.00 75.81           C  
ATOM    328  C   TYR A  43      12.602   0.349  -5.941  1.00 75.81           C  
ATOM    329  CB  TYR A  43      11.047   1.164  -7.727  1.00 75.81           C  
ATOM    330  O   TYR A  43      12.609  -0.854  -5.668  1.00 75.81           O  
ATOM    331  CG  TYR A  43      10.883   1.889  -9.039  1.00 75.81           C  
ATOM    332  CD1 TYR A  43      11.055   3.270  -9.125  1.00 75.81           C  
ATOM    333  CD2 TYR A  43      10.562   1.195 -10.203  1.00 75.81           C  
ATOM    334  CE1 TYR A  43      10.906   3.941 -10.328  1.00 75.81           C  
ATOM    335  CE2 TYR A  43      10.414   1.857 -11.414  1.00 75.81           C  
ATOM    336  OH  TYR A  43      10.438   3.889 -12.672  1.00 75.81           O  
ATOM    337  CZ  TYR A  43      10.586   3.229 -11.469  1.00 75.81           C  
ATOM    338  N   LYS A  44      12.914   1.270  -4.980  1.00 71.56           N  
ATOM    339  CA  LYS A  44      12.891   1.007  -3.545  1.00 71.56           C  
ATOM    340  C   LYS A  44      11.703   1.694  -2.881  1.00 71.56           C  
ATOM    341  CB  LYS A  44      14.195   1.469  -2.893  1.00 71.56           C  
ATOM    342  O   LYS A  44      11.148   2.654  -3.422  1.00 71.56           O  
ATOM    343  CG  LYS A  44      14.406   2.975  -2.936  1.00 71.56           C  
ATOM    344  CD  LYS A  44      15.719   3.373  -2.271  1.00 71.56           C  
ATOM    345  CE  LYS A  44      15.906   4.883  -2.262  1.00 71.56           C  
ATOM    346  NZ  LYS A  44      17.234   5.273  -1.689  1.00 71.56           N  
ATOM    347  N   ALA A  45      11.305   1.114  -1.831  1.00 60.62           N  
ATOM    348  CA  ALA A  45      10.188   1.673  -1.075  1.00 60.62           C  
ATOM    349  C   ALA A  45      10.445   3.129  -0.702  1.00 60.62           C  
ATOM    350  CB  ALA A  45       9.922   0.844   0.181  1.00 60.62           C  
ATOM    351  O   ALA A  45      11.578   3.498  -0.373  1.00 60.62           O  
ATOM    352  N   SER A  46       9.688   4.102  -1.182  1.00 57.69           N  
ATOM    353  CA  SER A  46       9.852   5.508  -0.817  1.00 57.69           C  
ATOM    354  C   SER A  46       8.680   5.996   0.026  1.00 57.69           C  
ATOM    355  CB  SER A  46       9.984   6.375  -2.068  1.00 57.69           C  
ATOM    356  O   SER A  46       7.551   5.531  -0.142  1.00 57.69           O  
ATOM    357  OG  SER A  46      10.062   7.746  -1.725  1.00 57.69           O  
ATOM    358  N   PHE A  47       9.000   6.184   1.314  1.00 57.06           N  
ATOM    359  CA  PHE A  47       8.633   6.684   2.637  1.00 57.06           C  
ATOM    360  C   PHE A  47       7.473   7.660   2.545  1.00 57.06           C  
ATOM    361  CB  PHE A  47       9.836   7.355   3.305  1.00 57.06           C  
ATOM    362  O   PHE A  47       6.871   8.016   3.561  1.00 57.06           O  
ATOM    363  CG  PHE A  47       9.578   7.793   4.723  1.00 57.06           C  
ATOM    364  CD1 PHE A  47       9.328   9.125   5.020  1.00 57.06           C  
ATOM    365  CD2 PHE A  47       9.586   6.867   5.758  1.00 57.06           C  
ATOM    366  CE1 PHE A  47       9.086   9.531   6.328  1.00 57.06           C  
ATOM    367  CE2 PHE A  47       9.344   7.270   7.070  1.00 57.06           C  
ATOM    368  CZ  PHE A  47       9.094   8.602   7.352  1.00 57.06           C  
ATOM    369  N   MET A  48       6.512   7.711   1.208  1.00 58.38           N  
ATOM    370  CA  MET A  48       5.438   8.680   1.395  1.00 58.38           C  
ATOM    371  C   MET A  48       4.113   8.133   0.871  1.00 58.38           C  
ATOM    372  CB  MET A  48       5.773  10.000   0.692  1.00 58.38           C  
ATOM    373  O   MET A  48       3.867   8.141  -0.336  1.00 58.38           O  
ATOM    374  CG  MET A  48       6.938  10.750   1.319  1.00 58.38           C  
ATOM    375  SD  MET A  48       7.289  12.336   0.471  1.00 58.38           S  
ATOM    376  CE  MET A  48       5.750  13.227   0.814  1.00 58.38           C  
ATOM    377  N   ALA A  49       3.516   7.234   1.697  1.00 71.69           N  
ATOM    378  CA  ALA A  49       2.158   6.805   1.372  1.00 71.69           C  
ATOM    379  C   ALA A  49       1.183   7.188   2.480  1.00 71.69           C  
ATOM    380  CB  ALA A  49       2.123   5.297   1.134  1.00 71.69           C  
ATOM    381  O   ALA A  49       1.523   7.133   3.664  1.00 71.69           O  
ATOM    382  N   GLY A  50       0.262   8.102   2.104  1.00 81.75           N  
ATOM    383  CA  GLY A  50      -0.803   8.461   3.025  1.00 81.75           C  
ATOM    384  C   GLY A  50      -2.174   8.477   2.377  1.00 81.75           C  
ATOM    385  O   GLY A  50      -2.287   8.461   1.149  1.00 81.75           O  
ATOM    386  N   GLY A  51      -3.105   8.281   3.176  1.00 88.81           N  
ATOM    387  CA  GLY A  51      -4.461   8.305   2.646  1.00 88.81           C  
ATOM    388  C   GLY A  51      -5.520   8.453   3.721  1.00 88.81           C  
ATOM    389  O   GLY A  51      -5.215   8.844   4.852  1.00 88.81           O  
ATOM    390  N   GLY A  52      -6.648   8.383   3.252  1.00 92.19           N  
ATOM    391  CA  GLY A  52      -7.809   8.461   4.121  1.00 92.19           C  
ATOM    392  C   GLY A  52      -8.922   7.512   3.719  1.00 92.19           C  
ATOM    393  O   GLY A  52      -8.898   6.949   2.621  1.00 92.19           O  
ATOM    394  N   ALA A  53      -9.797   7.344   4.742  1.00 94.56           N  
ATOM    395  CA  ALA A  53     -10.914   6.441   4.469  1.00 94.56           C  
ATOM    396  C   ALA A  53     -12.180   6.902   5.188  1.00 94.56           C  
ATOM    397  CB  ALA A  53     -10.562   5.016   4.883  1.00 94.56           C  
ATOM    398  O   ALA A  53     -12.109   7.613   6.191  1.00 94.56           O  
ATOM    399  N   PHE A  54     -13.211   6.527   4.578  1.00 95.88           N  
ATOM    400  CA  PHE A  54     -14.531   6.648   5.188  1.00 95.88           C  
ATOM    401  C   PHE A  54     -15.180   5.281   5.352  1.00 95.88           C  
ATOM    402  CB  PHE A  54     -15.438   7.559   4.344  1.00 95.88           C  
ATOM    403  O   PHE A  54     -15.219   4.488   4.406  1.00 95.88           O  
ATOM    404  CG  PHE A  54     -16.828   7.711   4.891  1.00 95.88           C  
ATOM    405  CD1 PHE A  54     -17.844   6.871   4.473  1.00 95.88           C  
ATOM    406  CD2 PHE A  54     -17.109   8.695   5.828  1.00 95.88           C  
ATOM    407  CE1 PHE A  54     -19.141   7.012   4.977  1.00 95.88           C  
ATOM    408  CE2 PHE A  54     -18.406   8.844   6.336  1.00 95.88           C  
ATOM    409  CZ  PHE A  54     -19.406   8.000   5.910  1.00 95.88           C  
ATOM    410  N   GLY A  55     -15.680   5.074   6.684  1.00 94.56           N  
ATOM    411  CA  GLY A  55     -16.141   3.709   6.887  1.00 94.56           C  
ATOM    412  C   GLY A  55     -17.344   3.613   7.793  1.00 94.56           C  
ATOM    413  O   GLY A  55     -17.812   4.621   8.336  1.00 94.56           O  
ATOM    414  N   TYR A  56     -17.797   2.449   7.777  1.00 93.06           N  
ATOM    415  CA  TYR A  56     -18.953   2.074   8.586  1.00 93.06           C  
ATOM    416  C   TYR A  56     -18.672   0.811   9.391  1.00 93.06           C  
ATOM    417  CB  TYR A  56     -20.188   1.864   7.695  1.00 93.06           C  
ATOM    418  O   TYR A  56     -18.125  -0.160   8.859  1.00 93.06           O  
ATOM    419  CG  TYR A  56     -21.438   1.519   8.461  1.00 93.06           C  
ATOM    420  CD1 TYR A  56     -21.906   0.208   8.508  1.00 93.06           C  
ATOM    421  CD2 TYR A  56     -22.141   2.500   9.141  1.00 93.06           C  
ATOM    422  CE1 TYR A  56     -23.062  -0.115   9.211  1.00 93.06           C  
ATOM    423  CE2 TYR A  56     -23.312   2.188   9.844  1.00 93.06           C  
ATOM    424  OH  TYR A  56     -24.891   0.565  10.578  1.00 93.06           O  
ATOM    425  CZ  TYR A  56     -23.750   0.880   9.875  1.00 93.06           C  
ATOM    426  N   LYS A  57     -19.031   0.845  10.680  1.00 92.06           N  
ATOM    427  CA  LYS A  57     -18.844  -0.309  11.555  1.00 92.06           C  
ATOM    428  C   LYS A  57     -20.188  -0.870  12.016  1.00 92.06           C  
ATOM    429  CB  LYS A  57     -17.984   0.066  12.766  1.00 92.06           C  
ATOM    430  O   LYS A  57     -21.062  -0.119  12.453  1.00 92.06           O  
ATOM    431  CG  LYS A  57     -17.719  -1.091  13.719  1.00 92.06           C  
ATOM    432  CD  LYS A  57     -16.844  -0.661  14.883  1.00 92.06           C  
ATOM    433  CE  LYS A  57     -16.609  -1.804  15.867  1.00 92.06           C  
ATOM    434  NZ  LYS A  57     -15.727  -1.398  17.000  1.00 92.06           N  
ATOM    435  N   MET A  58     -20.203  -2.162  11.805  1.00 91.31           N  
ATOM    436  CA  MET A  58     -21.359  -2.904  12.289  1.00 91.31           C  
ATOM    437  C   MET A  58     -20.922  -4.043  13.211  1.00 91.31           C  
ATOM    438  CB  MET A  58     -22.172  -3.455  11.117  1.00 91.31           C  
ATOM    439  O   MET A  58     -20.500  -5.098  12.734  1.00 91.31           O  
ATOM    440  CG  MET A  58     -22.672  -2.387  10.156  1.00 91.31           C  
ATOM    441  SD  MET A  58     -23.391  -3.096   8.625  1.00 91.31           S  
ATOM    442  CE  MET A  58     -22.547  -2.080   7.379  1.00 91.31           C  
ATOM    443  N   ASP A  59     -21.094  -3.852  14.516  1.00 88.31           N  
ATOM    444  CA  ASP A  59     -20.625  -4.828  15.492  1.00 88.31           C  
ATOM    445  C   ASP A  59     -19.141  -5.105  15.320  1.00 88.31           C  
ATOM    446  CB  ASP A  59     -21.422  -6.133  15.367  1.00 88.31           C  
ATOM    447  O   ASP A  59     -18.312  -4.219  15.539  1.00 88.31           O  
ATOM    448  CG  ASP A  59     -22.859  -5.992  15.828  1.00 88.31           C  
ATOM    449  OD1 ASP A  59     -23.156  -5.152  16.703  1.00 88.31           O  
ATOM    450  OD2 ASP A  59     -23.734  -6.727  15.297  1.00 88.31           O  
ATOM    451  N   ASP A  60     -18.766  -6.371  14.867  1.00 90.12           N  
ATOM    452  CA  ASP A  60     -17.359  -6.758  14.781  1.00 90.12           C  
ATOM    453  C   ASP A  60     -16.812  -6.582  13.367  1.00 90.12           C  
ATOM    454  CB  ASP A  60     -17.172  -8.211  15.242  1.00 90.12           C  
ATOM    455  O   ASP A  60     -15.625  -6.773  13.117  1.00 90.12           O  
ATOM    456  CG  ASP A  60     -17.562  -8.430  16.688  1.00 90.12           C  
ATOM    457  OD1 ASP A  60     -17.375  -7.504  17.516  1.00 90.12           O  
ATOM    458  OD2 ASP A  60     -18.031  -9.539  17.016  1.00 90.12           O  
ATOM    459  N   ILE A  61     -17.750  -6.098  12.523  1.00 93.44           N  
ATOM    460  CA  ILE A  61     -17.359  -5.957  11.133  1.00 93.44           C  
ATOM    461  C   ILE A  61     -17.281  -4.480  10.758  1.00 93.44           C  
ATOM    462  CB  ILE A  61     -18.328  -6.699  10.188  1.00 93.44           C  
ATOM    463  O   ILE A  61     -18.156  -3.693  11.133  1.00 93.44           O  
ATOM    464  CG1 ILE A  61     -18.359  -8.195  10.516  1.00 93.44           C  
ATOM    465  CG2 ILE A  61     -17.938  -6.469   8.719  1.00 93.44           C  
ATOM    466  CD1 ILE A  61     -17.062  -8.922  10.219  1.00 93.44           C  
ATOM    467  N   ARG A  62     -16.219  -4.133   9.984  1.00 94.00           N  
ATOM    468  CA  ARG A  62     -16.031  -2.775   9.484  1.00 94.00           C  
ATOM    469  C   ARG A  62     -15.820  -2.777   7.973  1.00 94.00           C  
ATOM    470  CB  ARG A  62     -14.836  -2.109  10.172  1.00 94.00           C  
ATOM    471  O   ARG A  62     -15.117  -3.637   7.434  1.00 94.00           O  
ATOM    472  CG  ARG A  62     -15.031  -1.879  11.664  1.00 94.00           C  
ATOM    473  CD  ARG A  62     -13.883  -1.091  12.273  1.00 94.00           C  
ATOM    474  NE  ARG A  62     -12.633  -1.846  12.234  1.00 94.00           N  
ATOM    475  NH1 ARG A  62     -11.406  -0.277  13.398  1.00 94.00           N  
ATOM    476  NH2 ARG A  62     -10.406  -2.209  12.672  1.00 94.00           N  
ATOM    477  CZ  ARG A  62     -11.484  -1.442  12.766  1.00 94.00           C  
ATOM    478  N   VAL A  63     -16.516  -1.840   7.383  1.00 96.00           N  
ATOM    479  CA  VAL A  63     -16.297  -1.651   5.953  1.00 96.00           C  
ATOM    480  C   VAL A  63     -15.898  -0.202   5.676  1.00 96.00           C  
ATOM    481  CB  VAL A  63     -17.547  -2.029   5.133  1.00 96.00           C  
ATOM    482  O   VAL A  63     -16.438   0.722   6.285  1.00 96.00           O  
ATOM    483  CG1 VAL A  63     -17.297  -1.825   3.639  1.00 96.00           C  
ATOM    484  CG2 VAL A  63     -17.953  -3.475   5.418  1.00 96.00           C  
ATOM    485  N   ASP A  64     -14.852   0.002   4.715  1.00 96.12           N  
ATOM    486  CA  ASP A  64     -14.492   1.382   4.398  1.00 96.12           C  
ATOM    487  C   ASP A  64     -14.070   1.518   2.938  1.00 96.12           C  
ATOM    488  CB  ASP A  64     -13.375   1.871   5.320  1.00 96.12           C  
ATOM    489  O   ASP A  64     -13.789   0.520   2.271  1.00 96.12           O  
ATOM    490  CG  ASP A  64     -12.070   1.105   5.133  1.00 96.12           C  
ATOM    491  OD1 ASP A  64     -11.789   0.660   4.000  1.00 96.12           O  
ATOM    492  OD2 ASP A  64     -11.336   0.945   6.125  1.00 96.12           O  
ATOM    493  N   VAL A  65     -14.281   2.701   2.490  1.00 96.81           N  
ATOM    494  CA  VAL A  65     -13.719   3.117   1.210  1.00 96.81           C  
ATOM    495  C   VAL A  65     -12.484   3.980   1.447  1.00 96.81           C  
ATOM    496  CB  VAL A  65     -14.750   3.887   0.357  1.00 96.81           C  
ATOM    497  O   VAL A  65     -12.523   4.934   2.230  1.00 96.81           O  
ATOM    498  CG1 VAL A  65     -14.141   4.316  -0.974  1.00 96.81           C  
ATOM    499  CG2 VAL A  65     -15.992   3.031   0.124  1.00 96.81           C  
ATOM    500  N   GLU A  66     -11.391   3.611   0.693  1.00 95.06           N  
ATOM    501  CA  GLU A  66     -10.086   4.199   0.999  1.00 95.06           C  
ATOM    502  C   GLU A  66      -9.422   4.758  -0.257  1.00 95.06           C  
ATOM    503  CB  GLU A  66      -9.172   3.168   1.662  1.00 95.06           C  
ATOM    504  O   GLU A  66      -9.500   4.152  -1.327  1.00 95.06           O  
ATOM    505  CG  GLU A  66      -7.785   3.697   1.988  1.00 95.06           C  
ATOM    506  CD  GLU A  66      -6.848   2.629   2.531  1.00 95.06           C  
ATOM    507  OE1 GLU A  66      -6.418   1.747   1.754  1.00 95.06           O  
ATOM    508  OE2 GLU A  66      -6.543   2.676   3.744  1.00 95.06           O  
ATOM    509  N   GLY A  67      -8.852   5.895  -0.081  1.00 93.56           N  
ATOM    510  CA  GLY A  67      -7.930   6.469  -1.046  1.00 93.56           C  
ATOM    511  C   GLY A  67      -6.508   6.570  -0.526  1.00 93.56           C  
ATOM    512  O   GLY A  67      -6.285   7.016   0.600  1.00 93.56           O  
ATOM    513  N   LEU A  68      -5.602   6.129  -1.484  1.00 89.62           N  
ATOM    514  CA  LEU A  68      -4.215   6.082  -1.043  1.00 89.62           C  
ATOM    515  C   LEU A  68      -3.281   6.637  -2.115  1.00 89.62           C  
ATOM    516  CB  LEU A  68      -3.811   4.648  -0.692  1.00 89.62           C  
ATOM    517  O   LEU A  68      -3.486   6.395  -3.307  1.00 89.62           O  
ATOM    518  CG  LEU A  68      -4.480   4.035   0.539  1.00 89.62           C  
ATOM    519  CD1 LEU A  68      -4.246   2.531   0.579  1.00 89.62           C  
ATOM    520  CD2 LEU A  68      -3.965   4.699   1.812  1.00 89.62           C  
ATOM    521  N   TYR A  69      -2.365   7.379  -1.623  1.00 88.75           N  
ATOM    522  CA  TYR A  69      -1.274   7.859  -2.463  1.00 88.75           C  
ATOM    523  C   TYR A  69       0.060   7.281  -2.006  1.00 88.75           C  
ATOM    524  CB  TYR A  69      -1.213   9.391  -2.445  1.00 88.75           C  
ATOM    525  O   TYR A  69       0.366   7.281  -0.812  1.00 88.75           O  
ATOM    526  CG  TYR A  69      -0.014   9.961  -3.166  1.00 88.75           C  
ATOM    527  CD1 TYR A  69       1.156  10.266  -2.475  1.00 88.75           C  
ATOM    528  CD2 TYR A  69      -0.048  10.188  -4.535  1.00 88.75           C  
ATOM    529  CE1 TYR A  69       2.264  10.789  -3.133  1.00 88.75           C  
ATOM    530  CE2 TYR A  69       1.054  10.711  -5.203  1.00 88.75           C  
ATOM    531  OH  TYR A  69       3.295  11.531  -5.152  1.00 88.75           O  
ATOM    532  CZ  TYR A  69       2.203  11.008  -4.496  1.00 88.75           C  
ATOM    533  N   SER A  70       0.790   6.762  -3.008  1.00 85.38           N  
ATOM    534  CA  SER A  70       2.111   6.230  -2.684  1.00 85.38           C  
ATOM    535  C   SER A  70       3.121   6.559  -3.779  1.00 85.38           C  
ATOM    536  CB  SER A  70       2.045   4.719  -2.475  1.00 85.38           C  
ATOM    537  O   SER A  70       2.760   6.656  -4.953  1.00 85.38           O  
ATOM    538  OG  SER A  70       3.332   4.191  -2.199  1.00 85.38           O  
ATOM    539  N   GLN A  71       4.297   6.746  -3.305  1.00 83.81           N  
ATOM    540  CA  GLN A  71       5.391   7.016  -4.230  1.00 83.81           C  
ATOM    541  C   GLN A  71       6.617   6.172  -3.893  1.00 83.81           C  
ATOM    542  CB  GLN A  71       5.754   8.500  -4.211  1.00 83.81           C  
ATOM    543  O   GLN A  71       6.980   6.035  -2.723  1.00 83.81           O  
ATOM    544  CG  GLN A  71       6.785   8.898  -5.262  1.00 83.81           C  
ATOM    545  CD  GLN A  71       7.258  10.328  -5.109  1.00 83.81           C  
ATOM    546  NE2 GLN A  71       6.516  11.266  -5.691  1.00 83.81           N  
ATOM    547  OE1 GLN A  71       8.281  10.594  -4.473  1.00 83.81           O  
ATOM    548  N   LEU A  72       7.184   5.566  -4.992  1.00 78.19           N  
ATOM    549  CA  LEU A  72       8.438   4.832  -4.867  1.00 78.19           C  
ATOM    550  C   LEU A  72       9.570   5.551  -5.598  1.00 78.19           C  
ATOM    551  CB  LEU A  72       8.281   3.410  -5.414  1.00 78.19           C  
ATOM    552  O   LEU A  72       9.359   6.109  -6.676  1.00 78.19           O  
ATOM    553  CG  LEU A  72       7.301   2.500  -4.672  1.00 78.19           C  
ATOM    554  CD1 LEU A  72       6.664   1.510  -5.641  1.00 78.19           C  
ATOM    555  CD2 LEU A  72       8.008   1.768  -3.535  1.00 78.19           C  
ATOM    556  N   SER A  73      10.750   5.555  -4.934  1.00 81.94           N  
ATOM    557  CA  SER A  73      11.914   6.176  -5.555  1.00 81.94           C  
ATOM    558  C   SER A  73      12.781   5.137  -6.258  1.00 81.94           C  
ATOM    559  CB  SER A  73      12.750   6.922  -4.512  1.00 81.94           C  
ATOM    560  O   SER A  73      12.805   3.967  -5.867  1.00 81.94           O  
ATOM    561  OG  SER A  73      11.984   7.945  -3.898  1.00 81.94           O  
ATOM    562  N   LYS A  74      13.398   5.645  -7.254  1.00 80.88           N  
ATOM    563  CA  LYS A  74      14.344   4.820  -8.000  1.00 80.88           C  
ATOM    564  C   LYS A  74      15.469   4.320  -7.098  1.00 80.88           C  
ATOM    565  CB  LYS A  74      14.930   5.602  -9.180  1.00 80.88           C  
ATOM    566  O   LYS A  74      15.953   5.055  -6.234  1.00 80.88           O  
ATOM    567  CG  LYS A  74      15.852   4.781 -10.070  1.00 80.88           C  
ATOM    568  CD  LYS A  74      16.359   5.605 -11.242  1.00 80.88           C  
ATOM    569  CE  LYS A  74      17.375   4.820 -12.070  1.00 80.88           C  
ATOM    570  NZ  LYS A  74      17.812   5.586 -13.281  1.00 80.88           N  
ATOM    571  N   ASP A  75      15.859   3.016  -7.258  1.00 79.88           N  
ATOM    572  CA  ASP A  75      16.938   2.410  -6.484  1.00 79.88           C  
ATOM    573  C   ASP A  75      18.297   2.887  -6.980  1.00 79.88           C  
ATOM    574  CB  ASP A  75      16.859   0.884  -6.551  1.00 79.88           C  
ATOM    575  O   ASP A  75      18.406   3.430  -8.078  1.00 79.88           O  
ATOM    576  CG  ASP A  75      17.422   0.205  -5.320  1.00 79.88           C  
ATOM    577  OD1 ASP A  75      18.250   0.824  -4.605  1.00 79.88           O  
ATOM    578  OD2 ASP A  75      17.062  -0.961  -5.062  1.00 79.88           O  
ATOM    579  N   ALA A  76      19.391   2.805  -6.039  1.00 79.56           N  
ATOM    580  CA  ALA A  76      20.766   3.062  -6.461  1.00 79.56           C  
ATOM    581  C   ALA A  76      21.297   1.918  -7.316  1.00 79.56           C  
ATOM    582  CB  ALA A  76      21.656   3.275  -5.246  1.00 79.56           C  
ATOM    583  O   ALA A  76      21.422   0.784  -6.848  1.00 79.56           O  
ATOM    584  N   LEU A  77      21.375   2.209  -8.625  1.00 79.50           N  
ATOM    585  CA  LEU A  77      21.828   1.180  -9.555  1.00 79.50           C  
ATOM    586  C   LEU A  77      23.250   1.470 -10.039  1.00 79.50           C  
ATOM    587  CB  LEU A  77      20.875   1.080 -10.750  1.00 79.50           C  
ATOM    588  O   LEU A  77      23.594   2.625 -10.297  1.00 79.50           O  
ATOM    589  CG  LEU A  77      19.406   0.767 -10.430  1.00 79.50           C  
ATOM    590  CD1 LEU A  77      18.547   0.905 -11.680  1.00 79.50           C  
ATOM    591  CD2 LEU A  77      19.281  -0.632  -9.836  1.00 79.50           C  
ATOM    592  N   ALA A  78      24.156   0.450 -10.031  1.00 79.38           N  
ATOM    593  CA  ALA A  78      25.531   0.561 -10.508  1.00 79.38           C  
ATOM    594  C   ALA A  78      25.594   0.535 -12.031  1.00 79.38           C  
ATOM    595  CB  ALA A  78      26.391  -0.563  -9.922  1.00 79.38           C  
ATOM    596  O   ALA A  78      26.484   1.146 -12.633  1.00 79.38           O  
ATOM    597  N   VAL A  79      24.594  -0.071 -12.633  1.00 80.00           N  
ATOM    598  CA  VAL A  79      24.391  -0.077 -14.078  1.00 80.00           C  
ATOM    599  C   VAL A  79      23.000   0.471 -14.406  1.00 80.00           C  
ATOM    600  CB  VAL A  79      24.562  -1.494 -14.672  1.00 80.00           C  
ATOM    601  O   VAL A  79      22.000   0.001 -13.867  1.00 80.00           O  
ATOM    602  CG1 VAL A  79      24.344  -1.478 -16.188  1.00 80.00           C  
ATOM    603  CG2 VAL A  79      25.938  -2.057 -14.328  1.00 80.00           C  
ATOM    604  N   ALA A  80      23.016   1.491 -15.344  1.00 80.50           N  
ATOM    605  CA  ALA A  80      21.750   2.129 -15.711  1.00 80.50           C  
ATOM    606  C   ALA A  80      20.812   1.133 -16.359  1.00 80.50           C  
ATOM    607  CB  ALA A  80      22.000   3.314 -16.641  1.00 80.50           C  
ATOM    608  O   ALA A  80      21.234   0.299 -17.172  1.00 80.50           O  
ATOM    609  N   PRO A  81      19.469   1.236 -15.953  1.00 80.94           N  
ATOM    610  CA  PRO A  81      18.469   0.347 -16.547  1.00 80.94           C  
ATOM    611  C   PRO A  81      18.250   0.623 -18.047  1.00 80.94           C  
ATOM    612  CB  PRO A  81      17.203   0.647 -15.750  1.00 80.94           C  
ATOM    613  O   PRO A  81      18.359   1.771 -18.484  1.00 80.94           O  
ATOM    614  CG  PRO A  81      17.484   1.937 -15.055  1.00 80.94           C  
ATOM    615  CD  PRO A  81      18.969   2.172 -15.070  1.00 80.94           C  
ATOM    616  N   THR A  82      18.016  -0.476 -18.781  1.00 79.19           N  
ATOM    617  CA  THR A  82      17.594  -0.405 -20.172  1.00 79.19           C  
ATOM    618  C   THR A  82      16.266  -1.118 -20.375  1.00 79.19           C  
ATOM    619  CB  THR A  82      18.656  -1.019 -21.109  1.00 79.19           C  
ATOM    620  O   THR A  82      16.141  -2.314 -20.109  1.00 79.19           O  
ATOM    621  CG2 THR A  82      18.328  -0.729 -22.578  1.00 79.19           C  
ATOM    622  OG1 THR A  82      19.938  -0.465 -20.797  1.00 79.19           O  
ATOM    623  N   PRO A  83      15.297  -0.304 -20.828  1.00 80.12           N  
ATOM    624  CA  PRO A  83      15.281   1.127 -21.125  1.00 80.12           C  
ATOM    625  C   PRO A  83      15.336   2.002 -19.875  1.00 80.12           C  
ATOM    626  CB  PRO A  83      13.945   1.311 -21.859  1.00 80.12           C  
ATOM    627  O   PRO A  83      15.203   1.499 -18.766  1.00 80.12           O  
ATOM    628  CG  PRO A  83      13.047   0.272 -21.281  1.00 80.12           C  
ATOM    629  CD  PRO A  83      13.867  -0.929 -20.922  1.00 80.12           C  
ATOM    630  N   ALA A  84      15.766   3.299 -20.125  1.00 84.88           N  
ATOM    631  CA  ALA A  84      15.828   4.234 -19.000  1.00 84.88           C  
ATOM    632  C   ALA A  84      14.500   4.293 -18.250  1.00 84.88           C  
ATOM    633  CB  ALA A  84      16.219   5.629 -19.484  1.00 84.88           C  
ATOM    634  O   ALA A  84      13.430   4.305 -18.875  1.00 84.88           O  
ATOM    635  N   ILE A  85      14.500   4.266 -16.875  1.00 84.94           N  
ATOM    636  CA  ILE A  85      13.289   4.266 -16.062  1.00 84.94           C  
ATOM    637  C   ILE A  85      13.164   5.594 -15.328  1.00 84.94           C  
ATOM    638  CB  ILE A  85      13.289   3.090 -15.062  1.00 84.94           C  
ATOM    639  O   ILE A  85      14.156   6.305 -15.133  1.00 84.94           O  
ATOM    640  CG1 ILE A  85      14.516   3.160 -14.148  1.00 84.94           C  
ATOM    641  CG2 ILE A  85      13.227   1.749 -15.797  1.00 84.94           C  
ATOM    642  CD1 ILE A  85      14.430   2.264 -12.922  1.00 84.94           C  
ATOM    643  N   ALA A  86      11.930   5.992 -14.938  1.00 86.12           N  
ATOM    644  CA  ALA A  86      11.609   7.223 -14.219  1.00 86.12           C  
ATOM    645  C   ALA A  86      12.219   7.219 -12.820  1.00 86.12           C  
ATOM    646  CB  ALA A  86      10.102   7.414 -14.133  1.00 86.12           C  
ATOM    647  O   ALA A  86      12.469   6.152 -12.250  1.00 86.12           O  
ATOM    648  N   ASP A  87      12.461   8.406 -12.297  1.00 85.44           N  
ATOM    649  CA  ASP A  87      13.086   8.586 -10.992  1.00 85.44           C  
ATOM    650  C   ASP A  87      12.148   8.148  -9.867  1.00 85.44           C  
ATOM    651  CB  ASP A  87      13.508  10.047 -10.789  1.00 85.44           C  
ATOM    652  O   ASP A  87      12.602   7.762  -8.789  1.00 85.44           O  
ATOM    653  CG  ASP A  87      14.719  10.438 -11.617  1.00 85.44           C  
ATOM    654  OD1 ASP A  87      15.500   9.547 -12.008  1.00 85.44           O  
ATOM    655  OD2 ASP A  87      14.898  11.648 -11.875  1.00 85.44           O  
ATOM    656  N   SER A  88      10.883   8.297 -10.133  1.00 84.88           N  
ATOM    657  CA  SER A  88       9.898   7.871  -9.141  1.00 84.88           C  
ATOM    658  C   SER A  88       8.680   7.238  -9.812  1.00 84.88           C  
ATOM    659  CB  SER A  88       9.453   9.055  -8.281  1.00 84.88           C  
ATOM    660  O   SER A  88       8.375   7.543 -10.969  1.00 84.88           O  
ATOM    661  OG  SER A  88       8.781  10.023  -9.070  1.00 84.88           O  
ATOM    662  N   LEU A  89       8.109   6.324  -9.141  1.00 84.75           N  
ATOM    663  CA  LEU A  89       6.855   5.668  -9.508  1.00 84.75           C  
ATOM    664  C   LEU A  89       5.750   6.012  -8.516  1.00 84.75           C  
ATOM    665  CB  LEU A  89       7.047   4.152  -9.578  1.00 84.75           C  
ATOM    666  O   LEU A  89       5.883   5.742  -7.320  1.00 84.75           O  
ATOM    667  CG  LEU A  89       5.871   3.348 -10.141  1.00 84.75           C  
ATOM    668  CD1 LEU A  89       5.816   3.477 -11.656  1.00 84.75           C  
ATOM    669  CD2 LEU A  89       5.980   1.883  -9.727  1.00 84.75           C  
ATOM    670  N   THR A  90       4.688   6.621  -9.078  1.00 88.31           N  
ATOM    671  CA  THR A  90       3.586   7.008  -8.211  1.00 88.31           C  
ATOM    672  C   THR A  90       2.383   6.094  -8.414  1.00 88.31           C  
ATOM    673  CB  THR A  90       3.168   8.469  -8.453  1.00 88.31           C  
ATOM    674  O   THR A  90       2.141   5.621  -9.523  1.00 88.31           O  
ATOM    675  CG2 THR A  90       2.176   8.945  -7.395  1.00 88.31           C  
ATOM    676  OG1 THR A  90       4.332   9.305  -8.414  1.00 88.31           O  
ATOM    677  N   ALA A  91       1.680   5.844  -7.336  1.00 88.31           N  
ATOM    678  CA  ALA A  91       0.451   5.055  -7.371  1.00 88.31           C  
ATOM    679  C   ALA A  91      -0.650   5.719  -6.551  1.00 88.31           C  
ATOM    680  CB  ALA A  91       0.713   3.641  -6.863  1.00 88.31           C  
ATOM    681  O   ALA A  91      -0.443   6.059  -5.383  1.00 88.31           O  
ATOM    682  N   ILE A  92      -1.741   5.906  -7.266  1.00 91.56           N  
ATOM    683  CA  ILE A  92      -2.963   6.352  -6.605  1.00 91.56           C  
ATOM    684  C   ILE A  92      -4.004   5.234  -6.633  1.00 91.56           C  
ATOM    685  CB  ILE A  92      -3.527   7.629  -7.266  1.00 91.56           C  
ATOM    686  O   ILE A  92      -4.340   4.719  -7.703  1.00 91.56           O  
ATOM    687  CG1 ILE A  92      -2.484   8.750  -7.238  1.00 91.56           C  
ATOM    688  CG2 ILE A  92      -4.820   8.070  -6.574  1.00 91.56           C  
ATOM    689  CD1 ILE A  92      -2.879   9.984  -8.039  1.00 91.56           C  
ATOM    690  N   SER A  93      -4.496   4.918  -5.348  1.00 92.25           N  
ATOM    691  CA  SER A  93      -5.398   3.771  -5.316  1.00 92.25           C  
ATOM    692  C   SER A  93      -6.691   4.102  -4.578  1.00 92.25           C  
ATOM    693  CB  SER A  93      -4.719   2.570  -4.660  1.00 92.25           C  
ATOM    694  O   SER A  93      -6.715   4.996  -3.730  1.00 92.25           O  
ATOM    695  OG  SER A  93      -4.375   2.861  -3.314  1.00 92.25           O  
ATOM    696  N   GLY A  94      -7.656   3.441  -5.059  1.00 96.06           N  
ATOM    697  CA  GLY A  94      -8.945   3.379  -4.379  1.00 96.06           C  
ATOM    698  C   GLY A  94      -9.375   1.963  -4.043  1.00 96.06           C  
ATOM    699  O   GLY A  94      -9.461   1.109  -4.930  1.00 96.06           O  
ATOM    700  N   LEU A  95      -9.727   1.745  -2.680  1.00 96.00           N  
ATOM    701  CA  LEU A  95     -10.055   0.387  -2.260  1.00 96.00           C  
ATOM    702  C   LEU A  95     -11.312   0.375  -1.397  1.00 96.00           C  
ATOM    703  CB  LEU A  95      -8.883  -0.235  -1.490  1.00 96.00           C  
ATOM    704  O   LEU A  95     -11.633   1.373  -0.751  1.00 96.00           O  
ATOM    705  CG  LEU A  95      -7.570  -0.384  -2.258  1.00 96.00           C  
ATOM    706  CD1 LEU A  95      -6.617   0.751  -1.899  1.00 96.00           C  
ATOM    707  CD2 LEU A  95      -6.934  -1.737  -1.966  1.00 96.00           C  
ATOM    708  N   VAL A  96     -11.945  -0.718  -1.494  1.00 97.62           N  
ATOM    709  CA  VAL A  96     -12.969  -1.067  -0.511  1.00 97.62           C  
ATOM    710  C   VAL A  96     -12.430  -2.145   0.430  1.00 97.62           C  
ATOM    711  CB  VAL A  96     -14.266  -1.552  -1.190  1.00 97.62           C  
ATOM    712  O   VAL A  96     -11.922  -3.172  -0.020  1.00 97.62           O  
ATOM    713  CG1 VAL A  96     -15.312  -1.942  -0.144  1.00 97.62           C  
ATOM    714  CG2 VAL A  96     -14.820  -0.472  -2.121  1.00 97.62           C  
ATOM    715  N   ASN A  97     -12.656  -1.861   1.731  1.00 96.88           N  
ATOM    716  CA  ASN A  97     -12.062  -2.754   2.721  1.00 96.88           C  
ATOM    717  C   ASN A  97     -13.117  -3.322   3.666  1.00 96.88           C  
ATOM    718  CB  ASN A  97     -10.977  -2.029   3.516  1.00 96.88           C  
ATOM    719  O   ASN A  97     -14.109  -2.656   3.973  1.00 96.88           O  
ATOM    720  CG  ASN A  97      -9.906  -1.432   2.625  1.00 96.88           C  
ATOM    721  ND2 ASN A  97      -9.766  -0.111   2.664  1.00 96.88           N  
ATOM    722  OD1 ASN A  97      -9.203  -2.150   1.907  1.00 96.88           O  
ATOM    723  N   VAL A  98     -12.805  -4.539   4.035  1.00 97.25           N  
ATOM    724  CA  VAL A  98     -13.594  -5.172   5.086  1.00 97.25           C  
ATOM    725  C   VAL A  98     -12.680  -5.625   6.219  1.00 97.25           C  
ATOM    726  CB  VAL A  98     -14.406  -6.371   4.543  1.00 97.25           C  
ATOM    727  O   VAL A  98     -11.594  -6.156   5.973  1.00 97.25           O  
ATOM    728  CG1 VAL A  98     -15.156  -7.074   5.676  1.00 97.25           C  
ATOM    729  CG2 VAL A  98     -15.375  -5.914   3.459  1.00 97.25           C  
ATOM    730  N   TYR A  99     -13.148  -5.371   7.469  1.00 96.12           N  
ATOM    731  CA  TYR A  99     -12.352  -5.688   8.648  1.00 96.12           C  
ATOM    732  C   TYR A  99     -13.156  -6.531   9.633  1.00 96.12           C  
ATOM    733  CB  TYR A  99     -11.875  -4.406   9.336  1.00 96.12           C  
ATOM    734  O   TYR A  99     -14.383  -6.398   9.727  1.00 96.12           O  
ATOM    735  CG  TYR A  99     -11.086  -3.492   8.422  1.00 96.12           C  
ATOM    736  CD1 TYR A  99      -9.695  -3.543   8.383  1.00 96.12           C  
ATOM    737  CD2 TYR A  99     -11.734  -2.572   7.605  1.00 96.12           C  
ATOM    738  CE1 TYR A  99      -8.969  -2.701   7.547  1.00 96.12           C  
ATOM    739  CE2 TYR A  99     -11.023  -1.726   6.766  1.00 96.12           C  
ATOM    740  OH  TYR A  99      -8.930  -0.961   5.914  1.00 96.12           O  
ATOM    741  CZ  TYR A  99      -9.641  -1.797   6.742  1.00 96.12           C  
ATOM    742  N   TYR A 100     -12.336  -7.289  10.297  1.00 95.31           N  
ATOM    743  CA  TYR A 100     -12.891  -7.977  11.461  1.00 95.31           C  
ATOM    744  C   TYR A 100     -12.203  -7.531  12.742  1.00 95.31           C  
ATOM    745  CB  TYR A 100     -12.766  -9.492  11.297  1.00 95.31           C  
ATOM    746  O   TYR A 100     -10.992  -7.695  12.891  1.00 95.31           O  
ATOM    747  CG  TYR A 100     -13.375 -10.281  12.430  1.00 95.31           C  
ATOM    748  CD1 TYR A 100     -12.570 -10.891  13.391  1.00 95.31           C  
ATOM    749  CD2 TYR A 100     -14.758 -10.414  12.547  1.00 95.31           C  
ATOM    750  CE1 TYR A 100     -13.133 -11.617  14.438  1.00 95.31           C  
ATOM    751  CE2 TYR A 100     -15.328 -11.141  13.586  1.00 95.31           C  
ATOM    752  OH  TYR A 100     -15.062 -12.453  15.562  1.00 95.31           O  
ATOM    753  CZ  TYR A 100     -14.508 -11.734  14.531  1.00 95.31           C  
ATOM    754  N   ASP A 101     -12.984  -6.941  13.695  1.00 93.06           N  
ATOM    755  CA  ASP A 101     -12.453  -6.484  14.977  1.00 93.06           C  
ATOM    756  C   ASP A 101     -12.633  -7.555  16.062  1.00 93.06           C  
ATOM    757  CB  ASP A 101     -13.141  -5.188  15.414  1.00 93.06           C  
ATOM    758  O   ASP A 101     -13.727  -8.086  16.234  1.00 93.06           O  
ATOM    759  CG  ASP A 101     -12.758  -3.998  14.555  1.00 93.06           C  
ATOM    760  OD1 ASP A 101     -11.820  -4.117  13.734  1.00 93.06           O  
ATOM    761  OD2 ASP A 101     -13.391  -2.934  14.695  1.00 93.06           O  
ATOM    762  N   ILE A 102     -11.555  -7.855  16.656  1.00 92.81           N  
ATOM    763  CA  ILE A 102     -11.578  -8.836  17.734  1.00 92.81           C  
ATOM    764  C   ILE A 102     -11.766  -8.133  19.062  1.00 92.81           C  
ATOM    765  CB  ILE A 102     -10.289  -9.695  17.750  1.00 92.81           C  
ATOM    766  O   ILE A 102     -10.883  -7.395  19.516  1.00 92.81           O  
ATOM    767  CG1 ILE A 102     -10.062 -10.344  16.375  1.00 92.81           C  
ATOM    768  CG2 ILE A 102     -10.359 -10.750  18.859  1.00 92.81           C  
ATOM    769  CD1 ILE A 102      -8.617 -10.719  16.109  1.00 92.81           C  
ATOM    770  N   ALA A 103     -12.969  -8.383  19.562  1.00 85.88           N  
ATOM    771  CA  ALA A 103     -13.281  -7.730  20.828  1.00 85.88           C  
ATOM    772  C   ALA A 103     -12.695  -8.500  22.016  1.00 85.88           C  
ATOM    773  CB  ALA A 103     -14.797  -7.590  21.000  1.00 85.88           C  
ATOM    774  O   ALA A 103     -12.828  -9.719  22.094  1.00 85.88           O  
ATOM    775  N   ILE A 104     -11.914  -7.773  22.750  1.00 86.19           N  
ATOM    776  CA  ILE A 104     -11.383  -8.328  23.984  1.00 86.19           C  
ATOM    777  C   ILE A 104     -12.023  -7.617  25.172  1.00 86.19           C  
ATOM    778  CB  ILE A 104      -9.844  -8.211  24.047  1.00 86.19           C  
ATOM    779  O   ILE A 104     -11.984  -6.387  25.266  1.00 86.19           O  
ATOM    780  CG1 ILE A 104      -9.211  -8.852  22.812  1.00 86.19           C  
ATOM    781  CG2 ILE A 104      -9.312  -8.852  25.344  1.00 86.19           C  
ATOM    782  CD1 ILE A 104      -7.703  -8.656  22.719  1.00 86.19           C  
ATOM    783  N   GLU A 105     -12.688  -8.438  26.031  1.00 84.56           N  
ATOM    784  CA  GLU A 105     -13.406  -7.887  27.188  1.00 84.56           C  
ATOM    785  C   GLU A 105     -12.461  -7.145  28.125  1.00 84.56           C  
ATOM    786  CB  GLU A 105     -14.141  -8.992  27.938  1.00 84.56           C  
ATOM    787  O   GLU A 105     -11.352  -7.609  28.391  1.00 84.56           O  
ATOM    788  CG  GLU A 105     -15.383  -9.508  27.234  1.00 84.56           C  
ATOM    789  CD  GLU A 105     -16.156 -10.531  28.047  1.00 84.56           C  
ATOM    790  OE1 GLU A 105     -17.172 -11.070  27.531  1.00 84.56           O  
ATOM    791  OE2 GLU A 105     -15.758 -10.797  29.203  1.00 84.56           O  
ATOM    792  N   ASP A 106     -12.859  -5.887  28.438  1.00 84.69           N  
ATOM    793  CA  ASP A 106     -12.281  -5.082  29.516  1.00 84.69           C  
ATOM    794  C   ASP A 106     -10.906  -4.551  29.109  1.00 84.69           C  
ATOM    795  CB  ASP A 106     -12.172  -5.898  30.797  1.00 84.69           C  
ATOM    796  O   ASP A 106     -10.047  -4.336  29.969  1.00 84.69           O  
ATOM    797  CG  ASP A 106     -13.523  -6.289  31.375  1.00 84.69           C  
ATOM    798  OD1 ASP A 106     -14.461  -5.465  31.328  1.00 84.69           O  
ATOM    799  OD2 ASP A 106     -13.648  -7.422  31.875  1.00 84.69           O  
ATOM    800  N   MET A 107     -10.641  -4.406  27.781  1.00 87.50           N  
ATOM    801  CA  MET A 107      -9.375  -3.830  27.344  1.00 87.50           C  
ATOM    802  C   MET A 107      -9.609  -2.695  26.359  1.00 87.50           C  
ATOM    803  CB  MET A 107      -8.484  -4.898  26.719  1.00 87.50           C  
ATOM    804  O   MET A 107     -10.516  -2.771  25.516  1.00 87.50           O  
ATOM    805  CG  MET A 107      -7.891  -5.875  27.719  1.00 87.50           C  
ATOM    806  SD  MET A 107      -6.695  -7.035  26.953  1.00 87.50           S  
ATOM    807  CE  MET A 107      -5.406  -5.867  26.438  1.00 87.50           C  
ATOM    808  N   PRO A 108      -8.898  -1.653  26.484  1.00 86.44           N  
ATOM    809  CA  PRO A 108      -9.055  -0.533  25.562  1.00 86.44           C  
ATOM    810  C   PRO A 108      -8.398  -0.790  24.203  1.00 86.44           C  
ATOM    811  CB  PRO A 108      -8.375   0.628  26.281  1.00 86.44           C  
ATOM    812  O   PRO A 108      -8.383   0.096  23.344  1.00 86.44           O  
ATOM    813  CG  PRO A 108      -7.332  -0.017  27.141  1.00 86.44           C  
ATOM    814  CD  PRO A 108      -7.836  -1.360  27.578  1.00 86.44           C  
ATOM    815  N   ILE A 109      -7.941  -1.970  24.000  1.00 91.19           N  
ATOM    816  CA  ILE A 109      -7.270  -2.320  22.750  1.00 91.19           C  
ATOM    817  C   ILE A 109      -8.156  -3.264  21.938  1.00 91.19           C  
ATOM    818  CB  ILE A 109      -5.891  -2.967  23.016  1.00 91.19           C  
ATOM    819  O   ILE A 109      -8.758  -4.188  22.484  1.00 91.19           O  
ATOM    820  CG1 ILE A 109      -4.973  -1.984  23.750  1.00 91.19           C  
ATOM    821  CG2 ILE A 109      -5.258  -3.434  21.703  1.00 91.19           C  
ATOM    822  CD1 ILE A 109      -3.711  -2.623  24.312  1.00 91.19           C  
ATOM    823  N   THR A 110      -8.133  -2.982  20.547  1.00 93.19           N  
ATOM    824  CA  THR A 110      -8.930  -3.799  19.641  1.00 93.19           C  
ATOM    825  C   THR A 110      -8.086  -4.285  18.469  1.00 93.19           C  
ATOM    826  CB  THR A 110     -10.148  -3.018  19.109  1.00 93.19           C  
ATOM    827  O   THR A 110      -7.816  -3.525  17.531  1.00 93.19           O  
ATOM    828  CG2 THR A 110     -11.078  -3.922  18.312  1.00 93.19           C  
ATOM    829  OG1 THR A 110     -10.883  -2.475  20.219  1.00 93.19           O  
ATOM    830  N   PRO A 111      -7.688  -5.559  18.594  1.00 94.75           N  
ATOM    831  CA  PRO A 111      -7.012  -6.090  17.406  1.00 94.75           C  
ATOM    832  C   PRO A 111      -7.949  -6.246  16.203  1.00 94.75           C  
ATOM    833  CB  PRO A 111      -6.500  -7.453  17.875  1.00 94.75           C  
ATOM    834  O   PRO A 111      -9.148  -6.457  16.391  1.00 94.75           O  
ATOM    835  CG  PRO A 111      -6.586  -7.402  19.359  1.00 94.75           C  
ATOM    836  CD  PRO A 111      -7.680  -6.445  19.750  1.00 94.75           C  
ATOM    837  N   TYR A 112      -7.258  -6.215  14.906  1.00 94.44           N  
ATOM    838  CA  TYR A 112      -8.102  -6.387  13.727  1.00 94.44           C  
ATOM    839  C   TYR A 112      -7.316  -6.988  12.570  1.00 94.44           C  
ATOM    840  CB  TYR A 112      -8.711  -5.047  13.305  1.00 94.44           C  
ATOM    841  O   TYR A 112      -6.086  -6.914  12.539  1.00 94.44           O  
ATOM    842  CG  TYR A 112      -7.703  -4.066  12.758  1.00 94.44           C  
ATOM    843  CD1 TYR A 112      -7.168  -3.066  13.562  1.00 94.44           C  
ATOM    844  CD2 TYR A 112      -7.285  -4.141  11.430  1.00 94.44           C  
ATOM    845  CE1 TYR A 112      -6.238  -2.160  13.062  1.00 94.44           C  
ATOM    846  CE2 TYR A 112      -6.355  -3.242  10.922  1.00 94.44           C  
ATOM    847  OH  TYR A 112      -4.918  -1.363  11.242  1.00 94.44           O  
ATOM    848  CZ  TYR A 112      -5.840  -2.256  11.742  1.00 94.44           C  
ATOM    849  N   ILE A 113      -8.078  -7.625  11.734  1.00 96.81           N  
ATOM    850  CA  ILE A 113      -7.570  -8.062  10.438  1.00 96.81           C  
ATOM    851  C   ILE A 113      -8.508  -7.598   9.328  1.00 96.81           C  
ATOM    852  CB  ILE A 113      -7.406  -9.602  10.391  1.00 96.81           C  
ATOM    853  O   ILE A 113      -9.711  -7.441   9.547  1.00 96.81           O  
ATOM    854  CG1 ILE A 113      -8.742 -10.289  10.664  1.00 96.81           C  
ATOM    855  CG2 ILE A 113      -6.332 -10.055  11.383  1.00 96.81           C  
ATOM    856  CD1 ILE A 113      -8.750 -11.773  10.336  1.00 96.81           C  
ATOM    857  N   GLY A 114      -7.863  -7.312   8.211  1.00 96.38           N  
ATOM    858  CA  GLY A 114      -8.680  -6.805   7.113  1.00 96.38           C  
ATOM    859  C   GLY A 114      -8.109  -7.133   5.746  1.00 96.38           C  
ATOM    860  O   GLY A 114      -6.926  -7.449   5.617  1.00 96.38           O  
ATOM    861  N   VAL A 115      -9.094  -7.109   4.828  1.00 97.44           N  
ATOM    862  CA  VAL A 115      -8.711  -7.293   3.434  1.00 97.44           C  
ATOM    863  C   VAL A 115      -9.430  -6.266   2.562  1.00 97.44           C  
ATOM    864  CB  VAL A 115      -9.023  -8.727   2.941  1.00 97.44           C  
ATOM    865  O   VAL A 115     -10.492  -5.766   2.932  1.00 97.44           O  
ATOM    866  CG1 VAL A 115      -8.172  -9.750   3.686  1.00 97.44           C  
ATOM    867  CG2 VAL A 115     -10.508  -9.031   3.113  1.00 97.44           C  
ATOM    868  N   GLY A 116      -8.820  -5.965   1.427  1.00 96.69           N  
ATOM    869  CA  GLY A 116      -9.414  -4.984   0.528  1.00 96.69           C  
ATOM    870  C   GLY A 116      -9.086  -5.242  -0.932  1.00 96.69           C  
ATOM    871  O   GLY A 116      -8.094  -5.895  -1.247  1.00 96.69           O  
ATOM    872  N   VAL A 117     -10.047  -4.742  -1.746  1.00 97.62           N  
ATOM    873  CA  VAL A 117      -9.859  -4.875  -3.188  1.00 97.62           C  
ATOM    874  C   VAL A 117     -10.234  -3.562  -3.877  1.00 97.62           C  
ATOM    875  CB  VAL A 117     -10.703  -6.035  -3.766  1.00 97.62           C  
ATOM    876  O   VAL A 117     -11.109  -2.830  -3.404  1.00 97.62           O  
ATOM    877  CG1 VAL A 117     -10.242  -7.371  -3.186  1.00 97.62           C  
ATOM    878  CG2 VAL A 117     -12.188  -5.809  -3.490  1.00 97.62           C  
ATOM    879  N   GLY A 118      -9.461  -3.342  -5.016  1.00 96.56           N  
ATOM    880  CA  GLY A 118      -9.750  -2.119  -5.746  1.00 96.56           C  
ATOM    881  C   GLY A 118      -8.891  -1.943  -6.984  1.00 96.56           C  
ATOM    882  O   GLY A 118      -8.578  -2.916  -7.672  1.00 96.56           O  
ATOM    883  N   ALA A 119      -8.688  -0.646  -7.254  1.00 95.06           N  
ATOM    884  CA  ALA A 119      -7.898  -0.305  -8.438  1.00 95.06           C  
ATOM    885  C   ALA A 119      -6.824   0.726  -8.102  1.00 95.06           C  
ATOM    886  CB  ALA A 119      -8.805   0.220  -9.547  1.00 95.06           C  
ATOM    887  O   ALA A 119      -6.969   1.489  -7.141  1.00 95.06           O  
ATOM    888  N   ALA A 120      -5.734   0.650  -8.867  1.00 93.38           N  
ATOM    889  CA  ALA A 120      -4.637   1.596  -8.688  1.00 93.38           C  
ATOM    890  C   ALA A 120      -4.242   2.232 -10.016  1.00 93.38           C  
ATOM    891  CB  ALA A 120      -3.434   0.901  -8.055  1.00 93.38           C  
ATOM    892  O   ALA A 120      -4.258   1.572 -11.062  1.00 93.38           O  
ATOM    893  N   TYR A 121      -4.137   3.473 -10.023  1.00 92.75           N  
ATOM    894  CA  TYR A 121      -3.568   4.203 -11.148  1.00 92.75           C  
ATOM    895  C   TYR A 121      -2.070   4.406 -10.969  1.00 92.75           C  
ATOM    896  CB  TYR A 121      -4.262   5.562 -11.312  1.00 92.75           C  
ATOM    897  O   TYR A 121      -1.640   5.141 -10.078  1.00 92.75           O  
ATOM    898  CG  TYR A 121      -3.871   6.293 -12.578  1.00 92.75           C  
ATOM    899  CD1 TYR A 121      -2.996   7.379 -12.531  1.00 92.75           C  
ATOM    900  CD2 TYR A 121      -4.375   5.906 -13.812  1.00 92.75           C  
ATOM    901  CE1 TYR A 121      -2.635   8.055 -13.688  1.00 92.75           C  
ATOM    902  CE2 TYR A 121      -4.020   6.578 -14.977  1.00 92.75           C  
ATOM    903  OH  TYR A 121      -2.795   8.320 -16.047  1.00 92.75           O  
ATOM    904  CZ  TYR A 121      -3.150   7.652 -14.906  1.00 92.75           C  
ATOM    905  N   ILE A 122      -1.293   3.742 -11.883  1.00 90.38           N  
ATOM    906  CA  ILE A 122       0.158   3.680 -11.742  1.00 90.38           C  
ATOM    907  C   ILE A 122       0.820   4.508 -12.836  1.00 90.38           C  
ATOM    908  CB  ILE A 122       0.668   2.221 -11.789  1.00 90.38           C  
ATOM    909  O   ILE A 122       0.456   4.402 -14.008  1.00 90.38           O  
ATOM    910  CG1 ILE A 122      -0.098   1.354 -10.781  1.00 90.38           C  
ATOM    911  CG2 ILE A 122       2.176   2.168 -11.523  1.00 90.38           C  
ATOM    912  CD1 ILE A 122       0.187   1.696  -9.328  1.00 90.38           C  
ATOM    913  N   SER A 123       1.769   5.375 -12.422  1.00 90.38           N  
ATOM    914  CA  SER A 123       2.475   6.191 -13.406  1.00 90.38           C  
ATOM    915  C   SER A 123       3.461   5.355 -14.219  1.00 90.38           C  
ATOM    916  CB  SER A 123       3.213   7.340 -12.719  1.00 90.38           C  
ATOM    917  O   SER A 123       3.861   4.273 -13.789  1.00 90.38           O  
ATOM    918  OG  SER A 123       4.238   6.848 -11.875  1.00 90.38           O  
ATOM    919  N   THR A 124       3.824   5.820 -15.367  1.00 89.00           N  
ATOM    920  CA  THR A 124       4.754   5.133 -16.250  1.00 89.00           C  
ATOM    921  C   THR A 124       6.129   5.000 -15.602  1.00 89.00           C  
ATOM    922  CB  THR A 124       4.895   5.867 -17.609  1.00 89.00           C  
ATOM    923  O   THR A 124       6.629   5.953 -15.000  1.00 89.00           O  
ATOM    924  CG2 THR A 124       5.430   7.281 -17.406  1.00 89.00           C  
ATOM    925  OG1 THR A 124       5.801   5.141 -18.438  1.00 89.00           O  
ATOM    926  N   PRO A 125       6.617   3.758 -15.656  1.00 84.69           N  
ATOM    927  CA  PRO A 125       7.957   3.545 -15.102  1.00 84.69           C  
ATOM    928  C   PRO A 125       9.062   4.012 -16.047  1.00 84.69           C  
ATOM    929  CB  PRO A 125       8.016   2.027 -14.898  1.00 84.69           C  
ATOM    930  O   PRO A 125      10.234   4.031 -15.672  1.00 84.69           O  
ATOM    931  CG  PRO A 125       7.109   1.466 -15.945  1.00 84.69           C  
ATOM    932  CD  PRO A 125       5.984   2.434 -16.172  1.00 84.69           C  
ATOM    933  N   LEU A 126       8.711   4.531 -17.266  1.00 84.81           N  
ATOM    934  CA  LEU A 126       9.680   4.996 -18.250  1.00 84.81           C  
ATOM    935  C   LEU A 126      10.109   6.430 -17.953  1.00 84.81           C  
ATOM    936  CB  LEU A 126       9.086   4.906 -19.656  1.00 84.81           C  
ATOM    937  O   LEU A 126       9.312   7.242 -17.500  1.00 84.81           O  
ATOM    938  CG  LEU A 126       8.992   3.508 -20.266  1.00 84.81           C  
ATOM    939  CD1 LEU A 126       8.094   3.525 -21.500  1.00 84.81           C  
ATOM    940  CD2 LEU A 126      10.375   2.984 -20.625  1.00 84.81           C  
ATOM    941  N   ALA A 127      11.430   6.711 -18.219  1.00 85.38           N  
ATOM    942  CA  ALA A 127      11.914   8.078 -18.094  1.00 85.38           C  
ATOM    943  C   ALA A 127      11.188   9.023 -19.047  1.00 85.38           C  
ATOM    944  CB  ALA A 127      13.422   8.133 -18.344  1.00 85.38           C  
ATOM    945  O   ALA A 127      10.852  10.148 -18.672  1.00 85.38           O  
ATOM    946  N   THR A 128      10.961   8.508 -20.234  1.00 83.50           N  
ATOM    947  CA  THR A 128      10.164   9.219 -21.234  1.00 83.50           C  
ATOM    948  C   THR A 128       9.000   8.359 -21.719  1.00 83.50           C  
ATOM    949  CB  THR A 128      11.031   9.641 -22.438  1.00 83.50           C  
ATOM    950  O   THR A 128       9.211   7.277 -22.266  1.00 83.50           O  
ATOM    951  CG2 THR A 128      10.250  10.555 -23.375  1.00 83.50           C  
ATOM    952  OG1 THR A 128      12.188  10.336 -21.969  1.00 83.50           O  
ATOM    953  N   ALA A 129       7.781   8.852 -21.484  1.00 79.38           N  
ATOM    954  CA  ALA A 129       6.574   8.109 -21.828  1.00 79.38           C  
ATOM    955  C   ALA A 129       6.477   7.902 -23.344  1.00 79.38           C  
ATOM    956  CB  ALA A 129       5.336   8.828 -21.312  1.00 79.38           C  
ATOM    957  O   ALA A 129       6.910   8.758 -24.109  1.00 79.38           O  
ATOM    958  N   VAL A 130       6.062   6.797 -23.734  1.00 79.56           N  
ATOM    959  CA  VAL A 130       5.781   6.500 -25.125  1.00 79.56           C  
ATOM    960  C   VAL A 130       4.281   6.641 -25.391  1.00 79.56           C  
ATOM    961  CB  VAL A 130       6.262   5.086 -25.516  1.00 79.56           C  
ATOM    962  O   VAL A 130       3.459   6.207 -24.578  1.00 79.56           O  
ATOM    963  CG1 VAL A 130       5.930   4.781 -26.984  1.00 79.56           C  
ATOM    964  CG2 VAL A 130       7.762   4.941 -25.266  1.00 79.56           C  
ATOM    965  N   SER A 131       3.949   7.301 -26.438  1.00 80.94           N  
ATOM    966  CA  SER A 131       2.564   7.430 -26.891  1.00 80.94           C  
ATOM    967  C   SER A 131       1.703   8.102 -25.812  1.00 80.94           C  
ATOM    968  CB  SER A 131       1.981   6.059 -27.234  1.00 80.94           C  
ATOM    969  O   SER A 131       0.550   7.719 -25.609  1.00 80.94           O  
ATOM    970  OG  SER A 131       2.713   5.457 -28.281  1.00 80.94           O  
ATOM    971  N   SER A 132       2.271   8.914 -25.000  1.00 80.88           N  
ATOM    972  CA  SER A 132       1.576   9.711 -24.000  1.00 80.88           C  
ATOM    973  C   SER A 132       0.959   8.820 -22.922  1.00 80.88           C  
ATOM    974  CB  SER A 132       0.490  10.562 -24.641  1.00 80.88           C  
ATOM    975  O   SER A 132      -0.054   9.180 -22.312  1.00 80.88           O  
ATOM    976  OG  SER A 132       1.058  11.492 -25.547  1.00 80.88           O  
ATOM    977  N   GLN A 133       1.460   7.633 -22.703  1.00 81.81           N  
ATOM    978  CA  GLN A 133       1.014   6.750 -21.625  1.00 81.81           C  
ATOM    979  C   GLN A 133       1.611   7.164 -20.281  1.00 81.81           C  
ATOM    980  CB  GLN A 133       1.383   5.297 -21.938  1.00 81.81           C  
ATOM    981  O   GLN A 133       2.607   6.594 -19.844  1.00 81.81           O  
ATOM    982  CG  GLN A 133       0.694   4.742 -23.172  1.00 81.81           C  
ATOM    983  CD  GLN A 133       0.891   3.246 -23.344  1.00 81.81           C  
ATOM    984  NE2 GLN A 133      -0.199   2.527 -23.578  1.00 81.81           N  
ATOM    985  OE1 GLN A 133       2.014   2.740 -23.234  1.00 81.81           O  
ATOM    986  N   ASN A 134       1.052   8.133 -19.656  1.00 85.75           N  
ATOM    987  CA  ASN A 134       1.566   8.719 -18.422  1.00 85.75           C  
ATOM    988  C   ASN A 134       1.127   7.918 -17.203  1.00 85.75           C  
ATOM    989  CB  ASN A 134       1.122  10.172 -18.297  1.00 85.75           C  
ATOM    990  O   ASN A 134       1.727   8.031 -16.125  1.00 85.75           O  
ATOM    991  CG  ASN A 134       1.700  11.062 -19.375  1.00 85.75           C  
ATOM    992  ND2 ASN A 134       0.857  11.891 -19.969  1.00 85.75           N  
ATOM    993  OD1 ASN A 134       2.895  10.992 -19.688  1.00 85.75           O  
ATOM    994  N   GLY A 135       0.155   6.973 -17.391  1.00 89.44           N  
ATOM    995  CA  GLY A 135      -0.321   6.109 -16.328  1.00 89.44           C  
ATOM    996  C   GLY A 135      -1.311   5.062 -16.797  1.00 89.44           C  
ATOM    997  O   GLY A 135      -1.963   5.238 -17.828  1.00 89.44           O  
ATOM    998  N   LYS A 136      -1.390   4.016 -16.016  1.00 91.38           N  
ATOM    999  CA  LYS A 136      -2.318   2.939 -16.344  1.00 91.38           C  
ATOM   1000  C   LYS A 136      -2.986   2.387 -15.094  1.00 91.38           C  
ATOM   1001  CB  LYS A 136      -1.599   1.816 -17.094  1.00 91.38           C  
ATOM   1002  O   LYS A 136      -2.424   2.465 -14.000  1.00 91.38           O  
ATOM   1003  CG  LYS A 136      -1.088   2.217 -18.469  1.00 91.38           C  
ATOM   1004  CD  LYS A 136      -2.221   2.295 -19.484  1.00 91.38           C  
ATOM   1005  CE  LYS A 136      -1.693   2.537 -20.891  1.00 91.38           C  
ATOM   1006  NZ  LYS A 136      -2.803   2.707 -21.875  1.00 91.38           N  
ATOM   1007  N   PHE A 137      -4.172   1.827 -15.383  1.00 92.12           N  
ATOM   1008  CA  PHE A 137      -4.926   1.233 -14.289  1.00 92.12           C  
ATOM   1009  C   PHE A 137      -4.500  -0.213 -14.062  1.00 92.12           C  
ATOM   1010  CB  PHE A 137      -6.430   1.301 -14.570  1.00 92.12           C  
ATOM   1011  O   PHE A 137      -4.148  -0.918 -15.008  1.00 92.12           O  
ATOM   1012  CG  PHE A 137      -7.039   2.646 -14.281  1.00 92.12           C  
ATOM   1013  CD1 PHE A 137      -7.301   3.041 -12.977  1.00 92.12           C  
ATOM   1014  CD2 PHE A 137      -7.352   3.516 -15.320  1.00 92.12           C  
ATOM   1015  CE1 PHE A 137      -7.867   4.285 -12.703  1.00 92.12           C  
ATOM   1016  CE2 PHE A 137      -7.918   4.762 -15.055  1.00 92.12           C  
ATOM   1017  CZ  PHE A 137      -8.180   5.145 -13.750  1.00 92.12           C  
ATOM   1018  N   ALA A 138      -4.520  -0.522 -12.742  1.00 92.06           N  
ATOM   1019  CA  ALA A 138      -4.207  -1.885 -12.320  1.00 92.06           C  
ATOM   1020  C   ALA A 138      -5.156  -2.346 -11.211  1.00 92.06           C  
ATOM   1021  CB  ALA A 138      -2.760  -1.978 -11.844  1.00 92.06           C  
ATOM   1022  O   ALA A 138      -5.746  -1.522 -10.508  1.00 92.06           O  
ATOM   1023  N   PHE A 139      -5.281  -3.637 -11.297  1.00 93.69           N  
ATOM   1024  CA  PHE A 139      -5.996  -4.223 -10.164  1.00 93.69           C  
ATOM   1025  C   PHE A 139      -5.184  -4.086  -8.883  1.00 93.69           C  
ATOM   1026  CB  PHE A 139      -6.309  -5.699 -10.430  1.00 93.69           C  
ATOM   1027  O   PHE A 139      -3.955  -4.188  -8.906  1.00 93.69           O  
ATOM   1028  CG  PHE A 139      -6.930  -6.410  -9.258  1.00 93.69           C  
ATOM   1029  CD1 PHE A 139      -6.145  -7.148  -8.383  1.00 93.69           C  
ATOM   1030  CD2 PHE A 139      -8.297  -6.340  -9.031  1.00 93.69           C  
ATOM   1031  CE1 PHE A 139      -6.715  -7.809  -7.297  1.00 93.69           C  
ATOM   1032  CE2 PHE A 139      -8.875  -6.996  -7.949  1.00 93.69           C  
ATOM   1033  CZ  PHE A 139      -8.078  -7.730  -7.082  1.00 93.69           C  
ATOM   1034  N   ALA A 140      -5.953  -3.844  -7.719  1.00 93.50           N  
ATOM   1035  CA  ALA A 140      -5.246  -3.670  -6.457  1.00 93.50           C  
ATOM   1036  C   ALA A 140      -5.898  -4.488  -5.344  1.00 93.50           C  
ATOM   1037  CB  ALA A 140      -5.199  -2.195  -6.070  1.00 93.50           C  
ATOM   1038  O   ALA A 140      -7.117  -4.656  -5.324  1.00 93.50           O  
ATOM   1039  N   GLY A 141      -5.039  -5.070  -4.555  1.00 93.12           N  
ATOM   1040  CA  GLY A 141      -5.457  -5.770  -3.352  1.00 93.12           C  
ATOM   1041  C   GLY A 141      -4.578  -5.480  -2.152  1.00 93.12           C  
ATOM   1042  O   GLY A 141      -3.457  -4.984  -2.305  1.00 93.12           O  
ATOM   1043  N   GLN A 142      -5.324  -5.695  -0.977  1.00 92.94           N  
ATOM   1044  CA  GLN A 142      -4.539  -5.438   0.223  1.00 92.94           C  
ATOM   1045  C   GLN A 142      -5.023  -6.285   1.395  1.00 92.94           C  
ATOM   1046  CB  GLN A 142      -4.594  -3.951   0.591  1.00 92.94           C  
ATOM   1047  O   GLN A 142      -6.172  -6.734   1.408  1.00 92.94           O  
ATOM   1048  CG  GLN A 142      -5.895  -3.533   1.263  1.00 92.94           C  
ATOM   1049  CD  GLN A 142      -5.859  -2.102   1.765  1.00 92.94           C  
ATOM   1050  NE2 GLN A 142      -5.688  -1.936   3.072  1.00 92.94           N  
ATOM   1051  OE1 GLN A 142      -5.988  -1.153   0.984  1.00 92.94           O  
ATOM   1052  N   ALA A 143      -3.982  -6.609   2.264  1.00 94.12           N  
ATOM   1053  CA  ALA A 143      -4.254  -7.238   3.553  1.00 94.12           C  
ATOM   1054  C   ALA A 143      -3.682  -6.410   4.699  1.00 94.12           C  
ATOM   1055  CB  ALA A 143      -3.684  -8.656   3.586  1.00 94.12           C  
ATOM   1056  O   ALA A 143      -2.604  -5.824   4.574  1.00 94.12           O  
ATOM   1057  N   ARG A 144      -4.508  -6.418   5.902  1.00 92.81           N  
ATOM   1058  CA  ARG A 144      -4.109  -5.586   7.035  1.00 92.81           C  
ATOM   1059  C   ARG A 144      -4.309  -6.324   8.352  1.00 92.81           C  
ATOM   1060  CB  ARG A 144      -4.902  -4.277   7.047  1.00 92.81           C  
ATOM   1061  O   ARG A 144      -5.195  -7.172   8.469  1.00 92.81           O  
ATOM   1062  CG  ARG A 144      -4.660  -3.400   5.824  1.00 92.81           C  
ATOM   1063  CD  ARG A 144      -5.570  -2.178   5.820  1.00 92.81           C  
ATOM   1064  NE  ARG A 144      -5.266  -1.287   4.703  1.00 92.81           N  
ATOM   1065  NH1 ARG A 144      -6.414   0.522   5.566  1.00 92.81           N  
ATOM   1066  NH2 ARG A 144      -5.340   0.697   3.551  1.00 92.81           N  
ATOM   1067  CZ  ARG A 144      -5.672  -0.025   4.609  1.00 92.81           C  
ATOM   1068  N   ALA A 145      -3.432  -6.020   9.172  1.00 94.62           N  
ATOM   1069  CA  ALA A 145      -3.570  -6.473  10.555  1.00 94.62           C  
ATOM   1070  C   ALA A 145      -2.949  -5.473  11.523  1.00 94.62           C  
ATOM   1071  CB  ALA A 145      -2.932  -7.848  10.727  1.00 94.62           C  
ATOM   1072  O   ALA A 145      -1.898  -4.891  11.234  1.00 94.62           O  
ATOM   1073  N   GLY A 146      -3.719  -5.273  12.648  1.00 93.62           N  
ATOM   1074  CA  GLY A 146      -3.205  -4.309  13.602  1.00 93.62           C  
ATOM   1075  C   GLY A 146      -4.043  -4.219  14.867  1.00 93.62           C  
ATOM   1076  O   GLY A 146      -4.828  -5.121  15.164  1.00 93.62           O  
ATOM   1077  N   VAL A 147      -3.676  -3.182  15.594  1.00 92.94           N  
ATOM   1078  CA  VAL A 147      -4.375  -2.982  16.859  1.00 92.94           C  
ATOM   1079  C   VAL A 147      -4.848  -1.533  16.969  1.00 92.94           C  
ATOM   1080  CB  VAL A 147      -3.480  -3.338  18.062  1.00 92.94           C  
ATOM   1081  O   VAL A 147      -4.184  -0.620  16.469  1.00 92.94           O  
ATOM   1082  CG1 VAL A 147      -3.133  -4.824  18.062  1.00 92.94           C  
ATOM   1083  CG2 VAL A 147      -2.213  -2.488  18.062  1.00 92.94           C  
ATOM   1084  N   SER A 148      -6.098  -1.293  17.516  1.00 92.12           N  
ATOM   1085  CA  SER A 148      -6.648   0.035  17.766  1.00 92.12           C  
ATOM   1086  C   SER A 148      -6.746   0.323  19.250  1.00 92.12           C  
ATOM   1087  CB  SER A 148      -8.031   0.171  17.109  1.00 92.12           C  
ATOM   1088  O   SER A 148      -7.074  -0.565  20.047  1.00 92.12           O  
ATOM   1089  OG  SER A 148      -7.949  -0.024  15.711  1.00 92.12           O  
ATOM   1090  N   TYR A 149      -6.367   1.512  19.609  1.00 90.44           N  
ATOM   1091  CA  TYR A 149      -6.430   1.941  21.000  1.00 90.44           C  
ATOM   1092  C   TYR A 149      -7.438   3.072  21.172  1.00 90.44           C  
ATOM   1093  CB  TYR A 149      -5.051   2.391  21.484  1.00 90.44           C  
ATOM   1094  O   TYR A 149      -7.367   4.090  20.484  1.00 90.44           O  
ATOM   1095  CG  TYR A 149      -5.023   2.809  22.938  1.00 90.44           C  
ATOM   1096  CD1 TYR A 149      -4.957   4.152  23.297  1.00 90.44           C  
ATOM   1097  CD2 TYR A 149      -5.066   1.858  23.953  1.00 90.44           C  
ATOM   1098  CE1 TYR A 149      -4.930   4.543  24.625  1.00 90.44           C  
ATOM   1099  CE2 TYR A 149      -5.039   2.236  25.281  1.00 90.44           C  
ATOM   1100  OH  TYR A 149      -4.945   3.955  26.938  1.00 90.44           O  
ATOM   1101  CZ  TYR A 149      -4.973   3.576  25.609  1.00 90.44           C  
ATOM   1102  N   ASP A 150      -8.414   2.895  22.109  1.00 89.38           N  
ATOM   1103  CA  ASP A 150      -9.430   3.898  22.406  1.00 89.38           C  
ATOM   1104  C   ASP A 150      -8.875   5.004  23.297  1.00 89.38           C  
ATOM   1105  CB  ASP A 150     -10.648   3.250  23.062  1.00 89.38           C  
ATOM   1106  O   ASP A 150      -8.672   4.793  24.500  1.00 89.38           O  
ATOM   1107  CG  ASP A 150     -11.336   2.234  22.156  1.00 89.38           C  
ATOM   1108  OD1 ASP A 150     -11.281   2.375  20.922  1.00 89.38           O  
ATOM   1109  OD2 ASP A 150     -11.945   1.283  22.703  1.00 89.38           O  
ATOM   1110  N   VAL A 151      -8.492   6.164  22.734  1.00 87.81           N  
ATOM   1111  CA  VAL A 151      -8.000   7.301  23.516  1.00 87.81           C  
ATOM   1112  C   VAL A 151      -9.172   8.008  24.188  1.00 87.81           C  
ATOM   1113  CB  VAL A 151      -7.223   8.297  22.625  1.00 87.81           C  
ATOM   1114  O   VAL A 151      -9.156   8.219  25.406  1.00 87.81           O  
ATOM   1115  CG1 VAL A 151      -6.734   9.484  23.453  1.00 87.81           C  
ATOM   1116  CG2 VAL A 151      -6.051   7.598  21.938  1.00 87.81           C  
ATOM   1117  N   THR A 152     -10.180   8.320  23.422  1.00 87.06           N  
ATOM   1118  CA  THR A 152     -11.484   8.828  23.828  1.00 87.06           C  
ATOM   1119  C   THR A 152     -12.602   8.055  23.141  1.00 87.06           C  
ATOM   1120  CB  THR A 152     -11.625  10.328  23.516  1.00 87.06           C  
ATOM   1121  O   THR A 152     -12.352   7.285  22.219  1.00 87.06           O  
ATOM   1122  CG2 THR A 152     -10.500  11.133  24.172  1.00 87.06           C  
ATOM   1123  OG1 THR A 152     -11.578  10.523  22.109  1.00 87.06           O  
ATOM   1124  N   PRO A 153     -13.922   8.164  23.719  1.00 82.81           N  
ATOM   1125  CA  PRO A 153     -15.008   7.430  23.062  1.00 82.81           C  
ATOM   1126  C   PRO A 153     -15.148   7.785  21.578  1.00 82.81           C  
ATOM   1127  CB  PRO A 153     -16.250   7.859  23.844  1.00 82.81           C  
ATOM   1128  O   PRO A 153     -15.672   6.988  20.797  1.00 82.81           O  
ATOM   1129  CG  PRO A 153     -15.734   8.219  25.203  1.00 82.81           C  
ATOM   1130  CD  PRO A 153     -14.375   8.828  25.047  1.00 82.81           C  
ATOM   1131  N   GLU A 154     -14.523   8.844  21.047  1.00 85.75           N  
ATOM   1132  CA  GLU A 154     -14.711   9.312  19.672  1.00 85.75           C  
ATOM   1133  C   GLU A 154     -13.430   9.188  18.859  1.00 85.75           C  
ATOM   1134  CB  GLU A 154     -15.188  10.773  19.672  1.00 85.75           C  
ATOM   1135  O   GLU A 154     -13.469   9.164  17.625  1.00 85.75           O  
ATOM   1136  CG  GLU A 154     -16.594  10.961  20.250  1.00 85.75           C  
ATOM   1137  CD  GLU A 154     -16.609  11.023  21.766  1.00 85.75           C  
ATOM   1138  OE1 GLU A 154     -17.703  11.055  22.359  1.00 85.75           O  
ATOM   1139  OE2 GLU A 154     -15.508  11.055  22.359  1.00 85.75           O  
ATOM   1140  N   VAL A 155     -12.258   9.062  19.625  1.00 86.69           N  
ATOM   1141  CA  VAL A 155     -10.969   9.047  18.938  1.00 86.69           C  
ATOM   1142  C   VAL A 155     -10.234   7.746  19.234  1.00 86.69           C  
ATOM   1143  CB  VAL A 155     -10.102  10.258  19.328  1.00 86.69           C  
ATOM   1144  O   VAL A 155     -10.078   7.367  20.391  1.00 86.69           O  
ATOM   1145  CG1 VAL A 155      -8.727  10.180  18.672  1.00 86.69           C  
ATOM   1146  CG2 VAL A 155     -10.797  11.570  18.969  1.00 86.69           C  
ATOM   1147  N   LYS A 156      -9.789   7.160  18.109  1.00 90.19           N  
ATOM   1148  CA  LYS A 156      -9.008   5.934  18.219  1.00 90.19           C  
ATOM   1149  C   LYS A 156      -7.676   6.062  17.484  1.00 90.19           C  
ATOM   1150  CB  LYS A 156      -9.797   4.742  17.656  1.00 90.19           C  
ATOM   1151  O   LYS A 156      -7.613   6.633  16.391  1.00 90.19           O  
ATOM   1152  CG  LYS A 156     -11.086   4.449  18.422  1.00 90.19           C  
ATOM   1153  CD  LYS A 156     -11.820   3.260  17.812  1.00 90.19           C  
ATOM   1154  CE  LYS A 156     -13.109   2.959  18.578  1.00 90.19           C  
ATOM   1155  NZ  LYS A 156     -13.781   1.730  18.062  1.00 90.19           N  
ATOM   1156  N   LEU A 157      -6.680   5.547  18.172  1.00 90.50           N  
ATOM   1157  CA  LEU A 157      -5.387   5.406  17.500  1.00 90.50           C  
ATOM   1158  C   LEU A 157      -5.160   3.965  17.062  1.00 90.50           C  
ATOM   1159  CB  LEU A 157      -4.254   5.848  18.438  1.00 90.50           C  
ATOM   1160  O   LEU A 157      -5.602   3.025  17.734  1.00 90.50           O  
ATOM   1161  CG  LEU A 157      -4.293   7.305  18.906  1.00 90.50           C  
ATOM   1162  CD1 LEU A 157      -3.156   7.570  19.891  1.00 90.50           C  
ATOM   1163  CD2 LEU A 157      -4.207   8.250  17.719  1.00 90.50           C  
ATOM   1164  N   TYR A 158      -4.527   3.883  15.844  1.00 90.69           N  
ATOM   1165  CA  TYR A 158      -4.270   2.512  15.414  1.00 90.69           C  
ATOM   1166  C   TYR A 158      -2.867   2.379  14.828  1.00 90.69           C  
ATOM   1167  CB  TYR A 158      -5.309   2.064  14.383  1.00 90.69           C  
ATOM   1168  O   TYR A 158      -2.273   3.369  14.398  1.00 90.69           O  
ATOM   1169  CG  TYR A 158      -5.160   2.734  13.039  1.00 90.69           C  
ATOM   1170  CD1 TYR A 158      -5.766   3.961  12.781  1.00 90.69           C  
ATOM   1171  CD2 TYR A 158      -4.410   2.141  12.031  1.00 90.69           C  
ATOM   1172  CE1 TYR A 158      -5.633   4.582  11.539  1.00 90.69           C  
ATOM   1173  CE2 TYR A 158      -4.270   2.752  10.789  1.00 90.69           C  
ATOM   1174  OH  TYR A 158      -4.746   4.578   9.328  1.00 90.69           O  
ATOM   1175  CZ  TYR A 158      -4.883   3.971  10.555  1.00 90.69           C  
ATOM   1176  N   ALA A 159      -2.418   1.183  15.008  1.00 90.50           N  
ATOM   1177  CA  ALA A 159      -1.141   0.778  14.430  1.00 90.50           C  
ATOM   1178  C   ALA A 159      -1.212  -0.647  13.883  1.00 90.50           C  
ATOM   1179  CB  ALA A 159      -0.022   0.898  15.461  1.00 90.50           C  
ATOM   1180  O   ALA A 159      -1.865  -1.510  14.477  1.00 90.50           O  
ATOM   1181  N   GLY A 160      -0.603  -0.791  12.664  1.00 89.88           N  
ATOM   1182  CA  GLY A 160      -0.661  -2.129  12.094  1.00 89.88           C  
ATOM   1183  C   GLY A 160       0.268  -2.316  10.914  1.00 89.88           C  
ATOM   1184  O   GLY A 160       1.104  -1.455  10.633  1.00 89.88           O  
ATOM   1185  N   ALA A 161       0.177  -3.570  10.508  1.00 89.56           N  
ATOM   1186  CA  ALA A 161       0.927  -3.949   9.312  1.00 89.56           C  
ATOM   1187  C   ALA A 161       0.010  -4.043   8.102  1.00 89.56           C  
ATOM   1188  CB  ALA A 161       1.649  -5.273   9.539  1.00 89.56           C  
ATOM   1189  O   ALA A 161      -1.175  -4.359   8.234  1.00 89.56           O  
ATOM   1190  N   ARG A 162       0.658  -3.719   6.945  1.00 87.25           N  
ATOM   1191  CA  ARG A 162      -0.120  -3.719   5.711  1.00 87.25           C  
ATOM   1192  C   ARG A 162       0.680  -4.316   4.559  1.00 87.25           C  
ATOM   1193  CB  ARG A 162      -0.567  -2.299   5.355  1.00 87.25           C  
ATOM   1194  O   ARG A 162       1.867  -4.023   4.402  1.00 87.25           O  
ATOM   1195  CG  ARG A 162      -1.278  -2.191   4.016  1.00 87.25           C  
ATOM   1196  CD  ARG A 162      -1.641  -0.751   3.684  1.00 87.25           C  
ATOM   1197  NE  ARG A 162      -2.334  -0.652   2.402  1.00 87.25           N  
ATOM   1198  NH1 ARG A 162      -3.334   1.378   2.867  1.00 87.25           N  
ATOM   1199  NH2 ARG A 162      -3.705   0.346   0.854  1.00 87.25           N  
ATOM   1200  CZ  ARG A 162      -3.123   0.357   2.045  1.00 87.25           C  
ATOM   1201  N   TYR A 163      -0.089  -5.133   3.863  1.00 87.94           N  
ATOM   1202  CA  TYR A 163       0.407  -5.582   2.568  1.00 87.94           C  
ATOM   1203  C   TYR A 163      -0.470  -5.062   1.437  1.00 87.94           C  
ATOM   1204  CB  TYR A 163       0.468  -7.113   2.520  1.00 87.94           C  
ATOM   1205  O   TYR A 163      -1.691  -5.223   1.464  1.00 87.94           O  
ATOM   1206  CG  TYR A 163       0.856  -7.660   1.168  1.00 87.94           C  
ATOM   1207  CD1 TYR A 163      -0.111  -8.117   0.276  1.00 87.94           C  
ATOM   1208  CD2 TYR A 163       2.191  -7.723   0.780  1.00 87.94           C  
ATOM   1209  CE1 TYR A 163       0.242  -8.625  -0.970  1.00 87.94           C  
ATOM   1210  CE2 TYR A 163       2.555  -8.227  -0.463  1.00 87.94           C  
ATOM   1211  OH  TYR A 163       1.931  -9.180  -2.562  1.00 87.94           O  
ATOM   1212  CZ  TYR A 163       1.575  -8.680  -1.330  1.00 87.94           C  
ATOM   1213  N   PHE A 164       0.197  -4.438   0.435  1.00 88.25           N  
ATOM   1214  CA  PHE A 164      -0.494  -3.902  -0.730  1.00 88.25           C  
ATOM   1215  C   PHE A 164       0.139  -4.414  -2.020  1.00 88.25           C  
ATOM   1216  CB  PHE A 164      -0.476  -2.369  -0.709  1.00 88.25           C  
ATOM   1217  O   PHE A 164       1.365  -4.438  -2.146  1.00 88.25           O  
ATOM   1218  CG  PHE A 164      -1.117  -1.738  -1.915  1.00 88.25           C  
ATOM   1219  CD1 PHE A 164      -0.363  -1.440  -3.045  1.00 88.25           C  
ATOM   1220  CD2 PHE A 164      -2.475  -1.442  -1.921  1.00 88.25           C  
ATOM   1221  CE1 PHE A 164      -0.954  -0.856  -4.164  1.00 88.25           C  
ATOM   1222  CE2 PHE A 164      -3.070  -0.858  -3.033  1.00 88.25           C  
ATOM   1223  CZ  PHE A 164      -2.309  -0.565  -4.152  1.00 88.25           C  
ATOM   1224  N   GLY A 165      -0.759  -4.801  -2.914  1.00 87.50           N  
ATOM   1225  CA  GLY A 165      -0.283  -5.238  -4.219  1.00 87.50           C  
ATOM   1226  C   GLY A 165      -1.188  -4.809  -5.359  1.00 87.50           C  
ATOM   1227  O   GLY A 165      -2.400  -4.680  -5.180  1.00 87.50           O  
ATOM   1228  N   SER A 166      -0.476  -4.578  -6.523  1.00 88.31           N  
ATOM   1229  CA  SER A 166      -1.218  -4.289  -7.750  1.00 88.31           C  
ATOM   1230  C   SER A 166      -0.609  -5.012  -8.945  1.00 88.31           C  
ATOM   1231  CB  SER A 166      -1.251  -2.785  -8.016  1.00 88.31           C  
ATOM   1232  O   SER A 166       0.592  -5.285  -8.969  1.00 88.31           O  
ATOM   1233  OG  SER A 166       0.013  -2.324  -8.461  1.00 88.31           O  
ATOM   1234  N   TYR A 167      -1.548  -5.445  -9.859  1.00 87.25           N  
ATOM   1235  CA  TYR A 167      -1.084  -6.145 -11.055  1.00 87.25           C  
ATOM   1236  C   TYR A 167      -1.949  -5.801 -12.258  1.00 87.25           C  
ATOM   1237  CB  TYR A 167      -1.087  -7.660 -10.820  1.00 87.25           C  
ATOM   1238  O   TYR A 167      -3.117  -5.438 -12.109  1.00 87.25           O  
ATOM   1239  CG  TYR A 167      -2.439  -8.297 -11.023  1.00 87.25           C  
ATOM   1240  CD1 TYR A 167      -3.303  -8.500  -9.945  1.00 87.25           C  
ATOM   1241  CD2 TYR A 167      -2.857  -8.711 -12.281  1.00 87.25           C  
ATOM   1242  CE1 TYR A 167      -4.547  -9.086 -10.117  1.00 87.25           C  
ATOM   1243  CE2 TYR A 167      -4.102  -9.305 -12.469  1.00 87.25           C  
ATOM   1244  OH  TYR A 167      -6.172 -10.078 -11.562  1.00 87.25           O  
ATOM   1245  CZ  TYR A 167      -4.938  -9.484 -11.383  1.00 87.25           C  
ATOM   1246  N   GLY A 168      -1.263  -5.777 -13.453  1.00 83.62           N  
ATOM   1247  CA  GLY A 168      -2.055  -5.605 -14.664  1.00 83.62           C  
ATOM   1248  C   GLY A 168      -1.778  -4.297 -15.383  1.00 83.62           C  
ATOM   1249  O   GLY A 168      -2.355  -4.027 -16.438  1.00 83.62           O  
ATOM   1250  N   ALA A 169      -0.861  -3.465 -14.828  1.00 86.56           N  
ATOM   1251  CA  ALA A 169      -0.448  -2.252 -15.531  1.00 86.56           C  
ATOM   1252  C   ALA A 169       0.630  -2.557 -16.562  1.00 86.56           C  
ATOM   1253  CB  ALA A 169       0.054  -1.206 -14.539  1.00 86.56           C  
ATOM   1254  O   ALA A 169       1.723  -3.012 -16.219  1.00 86.56           O  
ATOM   1255  N   ASN A 170       0.241  -2.305 -17.844  1.00 87.19           N  
ATOM   1256  CA  ASN A 170       1.159  -2.574 -18.938  1.00 87.19           C  
ATOM   1257  C   ASN A 170       1.465  -1.310 -19.734  1.00 87.19           C  
ATOM   1258  CB  ASN A 170       0.592  -3.658 -19.859  1.00 87.19           C  
ATOM   1259  O   ASN A 170       0.553  -0.565 -20.109  1.00 87.19           O  
ATOM   1260  CG  ASN A 170       0.213  -4.918 -19.109  1.00 87.19           C  
ATOM   1261  ND2 ASN A 170      -1.085  -5.133 -18.922  1.00 87.19           N  
ATOM   1262  OD1 ASN A 170       1.078  -5.695 -18.703  1.00 87.19           O  
ATOM   1263  N   PHE A 171       2.766  -1.067 -19.953  1.00 86.06           N  
ATOM   1264  CA  PHE A 171       3.199   0.110 -20.688  1.00 86.06           C  
ATOM   1265  C   PHE A 171       3.971  -0.291 -21.938  1.00 86.06           C  
ATOM   1266  CB  PHE A 171       4.066   1.014 -19.812  1.00 86.06           C  
ATOM   1267  O   PHE A 171       4.750  -1.246 -21.922  1.00 86.06           O  
ATOM   1268  CG  PHE A 171       3.346   1.556 -18.609  1.00 86.06           C  
ATOM   1269  CD1 PHE A 171       2.723   2.797 -18.641  1.00 86.06           C  
ATOM   1270  CD2 PHE A 171       3.295   0.824 -17.422  1.00 86.06           C  
ATOM   1271  CE1 PHE A 171       2.055   3.301 -17.531  1.00 86.06           C  
ATOM   1272  CE2 PHE A 171       2.629   1.320 -16.312  1.00 86.06           C  
ATOM   1273  CZ  PHE A 171       2.012   2.559 -16.359  1.00 86.06           C  
ATOM   1274  N   ASP A 172       3.619   0.464 -22.953  1.00 83.75           N  
ATOM   1275  CA  ASP A 172       4.379   0.221 -24.172  1.00 83.75           C  
ATOM   1276  C   ASP A 172       5.785   0.804 -24.078  1.00 83.75           C  
ATOM   1277  CB  ASP A 172       3.652   0.813 -25.391  1.00 83.75           C  
ATOM   1278  O   ASP A 172       6.000   1.809 -23.391  1.00 83.75           O  
ATOM   1279  CG  ASP A 172       2.332   0.120 -25.672  1.00 83.75           C  
ATOM   1280  OD1 ASP A 172       2.217  -1.100 -25.438  1.00 83.75           O  
ATOM   1281  OD2 ASP A 172       1.403   0.800 -26.172  1.00 83.75           O  
ATOM   1282  N   LYS A 173       6.758   0.081 -24.641  1.00 74.81           N  
ATOM   1283  CA  LYS A 173       8.109   0.624 -24.766  1.00 74.81           C  
ATOM   1284  C   LYS A 173       8.625   0.470 -26.188  1.00 74.81           C  
ATOM   1285  CB  LYS A 173       9.062  -0.063 -23.781  1.00 74.81           C  
ATOM   1286  O   LYS A 173       8.141  -0.379 -26.953  1.00 74.81           O  
ATOM   1287  CG  LYS A 173       9.352  -1.520 -24.125  1.00 74.81           C  
ATOM   1288  CD  LYS A 173      10.336  -2.133 -23.141  1.00 74.81           C  
ATOM   1289  CE  LYS A 173      10.648  -3.584 -23.484  1.00 74.81           C  
ATOM   1290  NZ  LYS A 173      11.859  -3.701 -24.359  1.00 74.81           N  
ATOM   1291  N   THR A 174       9.469   1.545 -26.578  1.00 72.38           N  
ATOM   1292  CA  THR A 174      10.195   1.422 -27.828  1.00 72.38           C  
ATOM   1293  C   THR A 174      11.703   1.318 -27.578  1.00 72.38           C  
ATOM   1294  CB  THR A 174       9.914   2.615 -28.766  1.00 72.38           C  
ATOM   1295  O   THR A 174      12.281   2.184 -26.922  1.00 72.38           O  
ATOM   1296  CG2 THR A 174      10.539   2.402 -30.141  1.00 72.38           C  
ATOM   1297  OG1 THR A 174       8.500   2.771 -28.922  1.00 72.38           O  
ATOM   1298  N   ASP A 175      12.336   0.026 -27.812  1.00 63.50           N  
ATOM   1299  CA  ASP A 175      13.781  -0.140 -27.672  1.00 63.50           C  
ATOM   1300  C   ASP A 175      14.453  -0.359 -29.016  1.00 63.50           C  
ATOM   1301  CB  ASP A 175      14.094  -1.308 -26.734  1.00 63.50           C  
ATOM   1302  O   ASP A 175      13.820  -0.200 -30.062  1.00 63.50           O  
ATOM   1303  CG  ASP A 175      13.602  -2.643 -27.266  1.00 63.50           C  
ATOM   1304  OD1 ASP A 175      13.219  -2.723 -28.453  1.00 63.50           O  
ATOM   1305  OD2 ASP A 175      13.594  -3.621 -26.484  1.00 63.50           O  
ATOM   1306  N   LYS A 176      15.844  -0.498 -29.047  1.00 56.66           N  
ATOM   1307  CA  LYS A 176      16.672  -0.666 -30.234  1.00 56.66           C  
ATOM   1308  C   LYS A 176      16.219  -1.863 -31.062  1.00 56.66           C  
ATOM   1309  CB  LYS A 176      18.141  -0.832 -29.844  1.00 56.66           C  
ATOM   1310  O   LYS A 176      16.391  -1.883 -32.281  1.00 56.66           O  
ATOM   1311  CG  LYS A 176      18.797   0.445 -29.344  1.00 56.66           C  
ATOM   1312  CD  LYS A 176      20.312   0.318 -29.297  1.00 56.66           C  
ATOM   1313  CE  LYS A 176      21.000   1.681 -29.234  1.00 56.66           C  
ATOM   1314  NZ  LYS A 176      21.188   2.141 -27.828  1.00 56.66           N  
ATOM   1315  N   ASP A 177      15.305  -2.785 -30.578  1.00 57.81           N  
ATOM   1316  CA  ASP A 177      14.883  -4.051 -31.188  1.00 57.81           C  
ATOM   1317  C   ASP A 177      13.422  -3.998 -31.609  1.00 57.81           C  
ATOM   1318  CB  ASP A 177      15.109  -5.207 -30.203  1.00 57.81           C  
ATOM   1319  O   ASP A 177      12.891  -4.977 -32.125  1.00 57.81           O  
ATOM   1320  CG  ASP A 177      16.578  -5.422 -29.859  1.00 57.81           C  
ATOM   1321  OD1 ASP A 177      17.438  -5.281 -30.766  1.00 57.81           O  
ATOM   1322  OD2 ASP A 177      16.859  -5.738 -28.688  1.00 57.81           O  
ATOM   1323  N   GLY A 178      12.664  -2.795 -31.562  1.00 64.31           N  
ATOM   1324  CA  GLY A 178      11.258  -2.727 -31.922  1.00 64.31           C  
ATOM   1325  C   GLY A 178      10.352  -2.467 -30.734  1.00 64.31           C  
ATOM   1326  O   GLY A 178      10.781  -1.910 -29.719  1.00 64.31           O  
ATOM   1327  N   LYS A 179       8.867  -2.713 -30.891  1.00 71.31           N  
ATOM   1328  CA  LYS A 179       7.785  -2.523 -29.922  1.00 71.31           C  
ATOM   1329  C   LYS A 179       7.828  -3.596 -28.844  1.00 71.31           C  
ATOM   1330  CB  LYS A 179       6.426  -2.535 -30.625  1.00 71.31           C  
ATOM   1331  O   LYS A 179       8.094  -4.766 -29.125  1.00 71.31           O  
ATOM   1332  CG  LYS A 179       6.207  -1.363 -31.562  1.00 71.31           C  
ATOM   1333  CD  LYS A 179       4.762  -1.300 -32.062  1.00 71.31           C  
ATOM   1334  CE  LYS A 179       4.559  -0.170 -33.062  1.00 71.31           C  
ATOM   1335  NZ  LYS A 179       3.146  -0.111 -33.531  1.00 71.31           N  
ATOM   1336  N   GLY A 180       7.879  -3.234 -27.594  1.00 73.75           N  
ATOM   1337  CA  GLY A 180       7.828  -4.129 -26.453  1.00 73.75           C  
ATOM   1338  C   GLY A 180       6.941  -3.613 -25.328  1.00 73.75           C  
ATOM   1339  O   GLY A 180       6.223  -2.627 -25.516  1.00 73.75           O  
ATOM   1340  N   GLU A 181       6.812  -4.398 -24.188  1.00 79.00           N  
ATOM   1341  CA  GLU A 181       5.895  -4.051 -23.094  1.00 79.00           C  
ATOM   1342  C   GLU A 181       6.598  -4.082 -21.750  1.00 79.00           C  
ATOM   1343  CB  GLU A 181       4.691  -5.000 -23.094  1.00 79.00           C  
ATOM   1344  O   GLU A 181       7.516  -4.875 -21.531  1.00 79.00           O  
ATOM   1345  CG  GLU A 181       3.574  -4.566 -22.156  1.00 79.00           C  
ATOM   1346  CD  GLU A 181       2.369  -5.492 -22.188  1.00 79.00           C  
ATOM   1347  OE1 GLU A 181       1.490  -5.379 -21.297  1.00 79.00           O  
ATOM   1348  OE2 GLU A 181       2.303  -6.336 -23.109  1.00 79.00           O  
ATOM   1349  N   LEU A 182       6.191  -3.059 -20.859  1.00 74.00           N  
ATOM   1350  CA  LEU A 182       6.570  -3.062 -19.453  1.00 74.00           C  
ATOM   1351  C   LEU A 182       5.383  -3.441 -18.578  1.00 74.00           C  
ATOM   1352  CB  LEU A 182       7.113  -1.693 -19.031  1.00 74.00           C  
ATOM   1353  O   LEU A 182       4.305  -2.852 -18.688  1.00 74.00           O  
ATOM   1354  CG  LEU A 182       8.414  -1.252 -19.703  1.00 74.00           C  
ATOM   1355  CD1 LEU A 182       8.539   0.269 -19.672  1.00 74.00           C  
ATOM   1356  CD2 LEU A 182       9.617  -1.900 -19.016  1.00 74.00           C  
ATOM   1357  N   LYS A 183       5.625  -4.504 -17.734  1.00 80.38           N  
ATOM   1358  CA  LYS A 183       4.605  -4.902 -16.766  1.00 80.38           C  
ATOM   1359  C   LYS A 183       5.012  -4.504 -15.344  1.00 80.38           C  
ATOM   1360  CB  LYS A 183       4.359  -6.410 -16.828  1.00 80.38           C  
ATOM   1361  O   LYS A 183       6.125  -4.805 -14.906  1.00 80.38           O  
ATOM   1362  CG  LYS A 183       3.848  -6.891 -18.188  1.00 80.38           C  
ATOM   1363  CD  LYS A 183       3.617  -8.398 -18.188  1.00 80.38           C  
ATOM   1364  CE  LYS A 183       3.141  -8.883 -19.547  1.00 80.38           C  
ATOM   1365  NZ  LYS A 183       2.859 -10.352 -19.547  1.00 80.38           N  
ATOM   1366  N   VAL A 184       4.090  -3.783 -14.727  1.00 78.19           N  
ATOM   1367  CA  VAL A 184       4.414  -3.275 -13.398  1.00 78.19           C  
ATOM   1368  C   VAL A 184       3.674  -4.094 -12.336  1.00 78.19           C  
ATOM   1369  CB  VAL A 184       4.055  -1.778 -13.258  1.00 78.19           C  
ATOM   1370  O   VAL A 184       2.453  -4.254 -12.406  1.00 78.19           O  
ATOM   1371  CG1 VAL A 184       4.320  -1.288 -11.836  1.00 78.19           C  
ATOM   1372  CG2 VAL A 184       4.844  -0.948 -14.273  1.00 78.19           C  
ATOM   1373  N   LEU A 185       4.422  -4.801 -11.523  1.00 79.81           N  
ATOM   1374  CA  LEU A 185       3.949  -5.383 -10.266  1.00 79.81           C  
ATOM   1375  C   LEU A 185       4.410  -4.551  -9.078  1.00 79.81           C  
ATOM   1376  CB  LEU A 185       4.449  -6.820 -10.125  1.00 79.81           C  
ATOM   1377  O   LEU A 185       5.613  -4.418  -8.836  1.00 79.81           O  
ATOM   1378  CG  LEU A 185       3.969  -7.586  -8.891  1.00 79.81           C  
ATOM   1379  CD1 LEU A 185       2.480  -7.895  -9.000  1.00 79.81           C  
ATOM   1380  CD2 LEU A 185       4.773  -8.867  -8.703  1.00 79.81           C  
ATOM   1381  N   TYR A 186       3.371  -3.930  -8.422  1.00 75.94           N  
ATOM   1382  CA  TYR A 186       3.656  -3.061  -7.289  1.00 75.94           C  
ATOM   1383  C   TYR A 186       3.205  -3.705  -5.984  1.00 75.94           C  
ATOM   1384  CB  TYR A 186       2.971  -1.702  -7.465  1.00 75.94           C  
ATOM   1385  O   TYR A 186       2.031  -4.043  -5.824  1.00 75.94           O  
ATOM   1386  CG  TYR A 186       3.170  -0.766  -6.297  1.00 75.94           C  
ATOM   1387  CD1 TYR A 186       2.100  -0.389  -5.488  1.00 75.94           C  
ATOM   1388  CD2 TYR A 186       4.430  -0.257  -6.000  1.00 75.94           C  
ATOM   1389  CE1 TYR A 186       2.277   0.474  -4.414  1.00 75.94           C  
ATOM   1390  CE2 TYR A 186       4.621   0.608  -4.926  1.00 75.94           C  
ATOM   1391  OH  TYR A 186       3.723   1.822  -3.076  1.00 75.94           O  
ATOM   1392  CZ  TYR A 186       3.539   0.966  -4.141  1.00 75.94           C  
ATOM   1393  N   SER A 187       4.172  -3.979  -5.105  1.00 73.88           N  
ATOM   1394  CA  SER A 187       3.863  -4.539  -3.793  1.00 73.88           C  
ATOM   1395  C   SER A 187       4.680  -3.863  -2.695  1.00 73.88           C  
ATOM   1396  CB  SER A 187       4.125  -6.047  -3.779  1.00 73.88           C  
ATOM   1397  O   SER A 187       5.871  -3.609  -2.869  1.00 73.88           O  
ATOM   1398  OG  SER A 187       3.887  -6.586  -2.490  1.00 73.88           O  
ATOM   1399  N   THR A 188       3.930  -3.576  -1.562  1.00 71.31           N  
ATOM   1400  CA  THR A 188       4.625  -2.957  -0.440  1.00 71.31           C  
ATOM   1401  C   THR A 188       4.152  -3.551   0.884  1.00 71.31           C  
ATOM   1402  CB  THR A 188       4.418  -1.433  -0.426  1.00 71.31           C  
ATOM   1403  O   THR A 188       3.021  -4.031   0.986  1.00 71.31           O  
ATOM   1404  CG2 THR A 188       4.820  -0.810  -1.758  1.00 71.31           C  
ATOM   1405  OG1 THR A 188       3.037  -1.146  -0.175  1.00 71.31           O  
ATOM   1406  N   VAL A 189       5.074  -3.744   1.778  1.00 73.00           N  
ATOM   1407  CA  VAL A 189       4.777  -4.027   3.178  1.00 73.00           C  
ATOM   1408  C   VAL A 189       5.164  -2.826   4.039  1.00 73.00           C  
ATOM   1409  CB  VAL A 189       5.512  -5.293   3.670  1.00 73.00           C  
ATOM   1410  O   VAL A 189       6.238  -2.244   3.859  1.00 73.00           O  
ATOM   1411  CG1 VAL A 189       5.242  -5.531   5.156  1.00 73.00           C  
ATOM   1412  CG2 VAL A 189       5.086  -6.508   2.846  1.00 73.00           C  
ATOM   1413  N   GLY A 190       4.172  -2.457   4.840  1.00 71.56           N  
ATOM   1414  CA  GLY A 190       4.500  -1.299   5.660  1.00 71.56           C  
ATOM   1415  C   GLY A 190       3.723  -1.250   6.961  1.00 71.56           C  
ATOM   1416  O   GLY A 190       3.029  -2.207   7.312  1.00 71.56           O  
ATOM   1417  N   ALA A 191       4.152  -0.338   7.738  1.00 77.50           N  
ATOM   1418  CA  ALA A 191       3.434  -0.043   8.977  1.00 77.50           C  
ATOM   1419  C   ALA A 191       2.496   1.146   8.797  1.00 77.50           C  
ATOM   1420  CB  ALA A 191       4.418   0.228  10.109  1.00 77.50           C  
ATOM   1421  O   ALA A 191       2.752   2.029   7.973  1.00 77.50           O  
ATOM   1422  N   GLU A 192       1.306   1.057   9.469  1.00 77.25           N  
ATOM   1423  CA  GLU A 192       0.356   2.164   9.398  1.00 77.25           C  
ATOM   1424  C   GLU A 192      -0.046   2.633  10.797  1.00 77.25           C  
ATOM   1425  CB  GLU A 192      -0.886   1.757   8.602  1.00 77.25           C  
ATOM   1426  O   GLU A 192      -0.040   1.850  11.742  1.00 77.25           O  
ATOM   1427  CG  GLU A 192      -1.690   0.637   9.250  1.00 77.25           C  
ATOM   1428  CD  GLU A 192      -2.873   0.186   8.406  1.00 77.25           C  
ATOM   1429  OE1 GLU A 192      -3.445  -0.890   8.688  1.00 77.25           O  
ATOM   1430  OE2 GLU A 192      -3.229   0.915   7.453  1.00 77.25           O  
ATOM   1431  N   ALA A 193      -0.101   3.859  10.844  1.00 80.38           N  
ATOM   1432  CA  ALA A 193      -0.624   4.480  12.055  1.00 80.38           C  
ATOM   1433  C   ALA A 193      -1.554   5.645  11.719  1.00 80.38           C  
ATOM   1434  CB  ALA A 193       0.521   4.957  12.945  1.00 80.38           C  
ATOM   1435  O   ALA A 193      -1.383   6.305  10.695  1.00 80.38           O  
ATOM   1436  N   GLY A 194      -2.605   5.730  12.516  1.00 84.50           N  
ATOM   1437  CA  GLY A 194      -3.531   6.816  12.234  1.00 84.50           C  
ATOM   1438  C   GLY A 194      -4.574   7.000  13.320  1.00 84.50           C  
ATOM   1439  O   GLY A 194      -4.445   6.445  14.414  1.00 84.50           O  
ATOM   1440  N   VAL A 195      -5.371   8.016  13.086  1.00 77.94           N  
ATOM   1441  CA  VAL A 195      -6.457   8.352  14.000  1.00 77.94           C  
ATOM   1442  C   VAL A 195      -7.801   8.180  13.297  1.00 77.94           C  
ATOM   1443  CB  VAL A 195      -6.316   9.797  14.539  1.00 77.94           C  
ATOM   1444  O   VAL A 195      -7.918   8.438  12.094  1.00 77.94           O  
ATOM   1445  CG1 VAL A 195      -7.418  10.102  15.547  1.00 77.94           C  
ATOM   1446  CG2 VAL A 195      -4.941  10.000  15.164  1.00 77.94           C  
TER    1447      VAL A 195                                                      
ENDMDL                                                                          
END                                                                             
