# Supplementary material for: Assessing Wolbachia circulation in wild populations of phlebotomine sand flies from Spain and Morocco: implications for control of leishmaniasis
Source: Parasit Vectors. 2025 Apr 26;18:155. doi: 10.1186/s13071-025-06771-6 (PMC12032678; doi:10.1186/s13071-025-06771-6)
Supplement: Supplementary file 5 — Additional File 5: Dataset S5. [file 13071_2025_6771_MOESM5_ESM.zip › PhlebotomussergentiSH_ae436/PhlebotomussergentiSH_ae436_env/bfd.mgnify30.metaeuk30.smag30.a3m]

>101
SDEETSYYVRLQYNGEFLPLFTKVDGATGAKKTADTATTTDLYKASFMAGGGAFGYKMDDIRVDVEGLYSQLSKDALAVAPTPAIADSLTAISGLVNVYYDIAIEDMPITPYIGVGVGAAYISTPLATAVSSQNGKFAFAGQARAGVSYDVTPEVKLYAGARYFGSYGANFDKTDKDGKGELKVLYSTVGAEAGV
>O52079	117	0.709	1.147E-25	0	182	195	30	211	237
SDEETSYYVRLQYNGEFLPLFTKVDGITYKKD----KSDYSPLKPSFIAGGGAFGYKMDDIRVDVEGVYSYlnkNDVKDVTFDPANTIADSVTAISGLVNVYYDIAIEDMPITPYIGVGVGATYISTPLEPAVNDQKSKFGFAGQVKAGVSYDVTPEVKLYAGARYFGSYGANFDGKKTDPKDSTR------------
>A0A098AS54	117	0.709	1.147E-25	0	182	195	30	211	237
SDEETSYYVRLQYNGEFLPLFTKVDGITYKKD----KSDYSPLKPSFIAGGGAFGYKMDDIRVDVEGVYSYlnkNDVKDVTFDPANTIADSVTAISGLVNVYYDIAIEDMPITPYIGVGVGATYISTPLEPAVNDQKSKFGFAGQVKAGVSYDVTPEVKLYAGARYFGSYGANFDGKKTDPKDSTR------------
>Q6JH24	115	0.807	2.933E-25	0	194	195	3	198	203
SDEETSYYVRLQYNGEILPLFTKIDGATGAkKKNADASTTTDLYKASFMAGGGAFGYKMDGIRVDIEGLYSQLSKDTLEKAPDPAIADSLTAISGLVNVYYDIAIEDMPITPYIGVGVGAAYVSNPLATKVTDDKaSGFGVAYQAKAGASYDVTPEIKLYAGARYFGSYGANF-GKATKGDAGIKVLYSTVGAEAGV
>Q6JH19	113	0.733	2.619E-24	0	194	195	6	200	205
SDEETIYYIRLQYNGEFLPLFTKVDGIEYKKGT----ESHNPLKASFIAGGGAFGYKMDDIRVDVEGVYSYlnkNDVTGATFTPTDAIADSLTAISGLVNVYYDIAIEDMPITPYIGAGIGAAYLSTPLKTAVNGQNSKFGFAGQVKAGISYDVTPEVKFYAGARYFGSYGANFDtSTGGKGKGGHTVLYSTVGAEAGV
>A0A1A9VJK4	113	0.783	2.619E-24	0	193	195	113	300	965
SDEETSYYVRLQYNGEILPLFTKIDGITNVAG----KEKDSPLKASFIAGGGAFGYKMDDIRVDVEGLYSQLNKDAGVAGTT--VADNLTAISGLVNVYYDIAIEDMPITPYVGVGVGAAYISTPLATVVSSQNGKFAFAGQVRAGVSYDVTPEVKLYAGARYFGSYGANFDKTDKDGKGELKNTSMNEVITFG-
>A0A076KZL4	112	0.650	4.894E-24	0	194	195	3	196	201
SDEETSYYVRLQYNGEILPLFTKVDNMKIKKGTDDVDP----FKASFLGVGAAFGYKMDDIRVDIEGLYSQLnkNVNNDEVLTPDTVAGSLKAISGLVNVYYDIAIEDMPITPYVGVGVGAAYVSTPLKEAINGQKNKFGFAYQAKAGVNYDVTPEIKLYAGARYFGSCGANFD--SDASKKDKGGHAVfysTVGAEVGV
>D7F193	110	0.663	1.709E-23	0	194	195	4	195	200
SDEETSYYVRLQYNGEILPFYTTVDGITN----ATGKEKDSPLTISFIAGGGAFGYKMDDIRVDVEGLYSQLAKDTAALNTSETNVADsLTAFSGLVNVYYDMAIEDMPITPYVGVGVGAAYISNPSKADAVKDQKRFGFAYQAKAGVSYDVTPEIKLFAGARYFGSYGASFDKATKDDTGIKNVVYNTVGAEAGV
>3300027864.a:Ga0209755_10007391_4	110	0.675	2.336E-23	1	177	195	31	208	238
-DEETSYYIRLQYNGEFLPFKTKIDNITV-KKGATAVTDVDPFKASFLAGGGAFGYKMDDIRVDIEALYSQlSKNTETDITTDPGVADKLSAISGLVNVYYDVAIEDMPITPYLGVGVGAAYIKNPLATKATGDkDSGFGFAYQAKAGVSYDVTPEIKLFAGARYFGSYGAKFDKPAATG-----------------
>A0A141GD53	104	0.677	2.528E-21	0	182	195	3	184	211
SDEVTSLYVGLQYNGEFLPLFTKIDGIDYKEGTDVYSP----LKASFIAGGGAFGYKMDDIRVDVEGVYSYlnkNDVKDVAFTPADTVANSLTATSGLVNVYCDIAIEDMPITPYVGVGVGAAYISAPLETAVNSQNGKFGFAGQERAGVIYDITPEIKLYAGARFFGSYGAHFDGEDADPKDTFT------------
>B3GR42	104	0.663	2.528E-21	0	194	195	3	218	223
SDEETSYYVRLQYNGEILPFYTSIEGIKHKSGKDKNSP----LKASFIAGGGAFGYKMDDIRVDVEGLYSQLSKDadvvsaaaaavaaagsSPAVAAIPEVAESLTAISGLVNVYYDIAIEDMPITPYVGVGVGAAYISTPLKTAVNGQNSKFGFAGQVKAGVSYDVTPEIKLYVGARYFGSYGANFDGQKTDPKDPtkqvtdagaYKVLYSTVGAEAGV
>Q3V577	102	0.597	8.804E-21	1	180	195	31	211	242
-DEETSYYIRLQYNGEVLPFKTKVDAIQYQ---DNADKVFDPFKASFMAGGAAFGYKMDNIRVDIDGLYSQlnkNEISGTAKAGNTKIADNLSVMSGLVNVYYDVAIEDMPITPYVGVGIGAAYLSNPTTEKIVADqKHRFGFAYQAKAGVSYDVTPEIKLFAGARYFGSYGAKFNKSEEARKID--------------
>UniRef100_Q3V577	102	0.597	8.804E-21	1	180	195	31	211	242
-DEETSYYIRLQYNGEVLPFKTKVDAIQYQ---DNADKVFDPFKASFMAGGAAFGYKMDNIRVDIDGLYSQlnkNEISGTAKAGNTKIADNLSVMSGLVNVYYDVAIEDMPITPYVGVGIGAAYLSNPTTEKIVADqKHRFGFAYQAKAGVSYDVTPEIKLFAGARYFGSYGAKFNKSEEARKID--------------
>SRR5215472_5159892	101	0.238	2.244E-20	46	192	195	0	170	203
----------------------------------------------GFGAGGEFGYQglfLPGLRFEGEMTYRENGFKsmtntDDFFGGVIPISGNINSKAGMLNVLYDI-LPESRWTPYVGVGVGVAsidinHLHPSSAPNVTYSDSDIEFAYQGIAGIKYAISPDWSVSADYRYFATLDPTFkttasfpeifdnDERTQRIKIHYRTHNVFLGVAY--
>Q6JCI3	99	0.700	1.456E-19	6	171	195	1	165	205
------YYIRLQYNSEFSPLNTKVDGIT--GAQKDSKDTNDLYKPSFMAGGSAFGYRMDDIRVDIEGLYSQLSKSTLSRAPTPDIVDNLTAISGLVNVYYDVVIEDIPITPYVGVGLGVAYISNPAKAQVIADqKHGFGFAYQAKAGISYDVTPEIKLFAGARYFGSYGANFD-----------------------
>SRR5947209_3820793	98	0.291	1.989E-19	46	194	195	16	173	177
----------------------------------------------GFNAGGRAGYKWGPWRFEAEINYRHSDTSQLQQvvpenRLGRAAGAERYAVSEMVNAIYDFDLFGLPFTPHVGGGIGAAEVTRNLSNiFGGTHDTVAVFAYQAIGGIRYPINPGLALDIDYRYFGTSDTNFISTNPDlIKSEYGSHNVVVSLtwQFGV
>H6SFT6	98	0.674	2.716E-19	6	180	195	1	174	197
------YYVRLQYNGEVLPFKTKIDGIEYKKNND----AQDPLKASFMAGSGAFGYKMDDIRVDVEGLYSQLNKNDVSGAAFTPvtVADSVTAFSGLVNVYYDVAIEDMPITPYVGVGVGAAYVSNPLATKIAGDkDSGFGFAYQAKAGVSYDVTPEIKLYAGARYFGSYGASFDGEIKQGSGE--------------
>3300017501.a:Ga0185339_1000028_15	98	0.287	2.716E-19	46	192	195	109	256	260
----------------------------------------------GYLVGGAVGYEFgNNVRAEVEVAYRTANMDKGTFHGyENGLDGSLSTVSTLLNGYYDIP-TNSIIRPYVGAGIGYSRVSIDAGTilgyQVWQHDTDGVFSYQASAGIGIKATPRLSVDLGYRYLGSQKFQFD----TIDGTFNSHSLVLGLRY--
>HubBroStandDraft_4_1064222.scaffolds.fasta_scaffold719310_1	98	0.309	2.716E-19	72	192	195	1	125	273
------------------------------------------------------------------------DNDIDSIGGTSVGSGSVNVWSGMVNMLYDFA-TGTAFTPYIGAGVGYARVKLDDINPisagVSVDDTDNVFAYQAIAGVAYGLTPNLKIGLDYRYFATQAPEFGaSNGVSVEGEYETHTVMLGLRW--
>MGYP001078560465	98	0.287	2.716E-19	46	192	195	144	291	294
----------------------------------------------GYLVGGAVGYEFgNNVRAEVEVAYRTANMDKGTFHGyENGLDGSLSTVSTLLNGYYDIP-TNSIIRPYVGAGIGYSRVSIDAGTilgyQVWQHDTDGVFSYQASAGIGIKATPRLSVDLGYRYLGSQKFQFD----TIDGTFNSHSLVLGLRY--
>SRR3546814_543601	97	0.319	5.064E-19	47	192	195	22	158	167
-----------------------------------------------WAATVAAGYAVGGPRVELEGSYRRNKADD---CPVAGCDGTVTNVSAMVNALYDFD-TGTPFTPYAGVGIGAARTKVKDI------DSKTLFAYQGILGVSYDVTDELKAYLDYRYFATEDLKgTTPAGADVDVENESHTGMIGVRY--
>A0A141GD59	97	0.611	5.064E-19	0	176	195	3	178	203
SDEEISLCAGEEYNGEFFFLFTKFDGITYKKD----KSDYSPLKPSFIAGGGAFGYKMDDIRVDVEGVYSYlnkNDVKDVTFNPENTIDNRVTAISGLDNVYYDIAVEDMPITPYVGVGVGAAYITTPLEPAENDQNRKFVFAGQEKAGVSYDAPPEINLYAGARYFGSDGANFDGNNAD------------------
>SRR4051812_21562849	96	0.270	9.440E-19	46	173	195	0	132	137
----------------------------------------------GYIVGGALGYAWaNGFRLEAELTRRANDVDTIgSAGATRVAQGEVTSDAAMANLLYEFKLGSFPLEPYVGAGAGAVRVRTENvriNGAPFSDDRDTVLGVQGIAGVSYAFTPRVRLTLDYRYLYAPDVEFSST---------------------
>A0A1S5R247	96	0.613	9.440E-19	3	194	195	33	228	231
---DASYYVRLQYNGELLPFKTKIDTFT---ATKDSDTTLDPFKASFIGGGAEFGYKMEDFRVGVEGVYSQLNKNADTgvvLAPADAAAEKLTAIAVLVNVNYDIAiIEDLPVAPYVGVGVGAAYINNPLKAPFNEQKSGFGVAYQAKAGVSYAVTPEINLYAGARYFGSYGAKFDKSGEEGDkgkGDIKVLYSVVGAEAGV
>SRR5579871_2253832	95	0.262	3.279E-18	5	173	195	11	185	186
-----GFYVGARGGANWlLNNSANISGIATVGrfGTGTFNSTTNAIVYTGWVAGGFVGYDFLGPRVEVEALYHDSRALATSDVPIAGVGTlhvtghlDIQQTTVMANLYYDF-FADQALTPYVGAGAGVAFID---RSGGLTKTDDTEFAYQAIVGVGYKVAPNARLNMDGRYYGTLSPNFNTN---------------------
>SRR5262249_5490732	94	0.294	4.476E-18	43	172	195	17	151	156
-------------------------------------------EKTGWVVLGTLGYAFGNgFRVELEPGYRYNKLDNLKVNGIGkvANSGHVDSWSVMANALYDIP-TGTPITPYVGGGVGVAWVHGEFKNNnigQSVEDTQAQFAYQGIAGVDYSLTPQLKIGISYHYFGTPDVKLRD----------------------
>UniRef100_B5LWQ0	94	0.603	4.476E-18	0	194	195	3	245	250
SDEETSYYVRLQYNGEVLPFYTSIEGITHKSGKD----KDSPLKASFIAGGGAFGYKMDDIRVDVEGLYSQLSKDANVVNaaavaavsttpavaavsttpavaavsttpavaavsttpavaavgttpaiaAIPEVAESLTAISGLVNVYYDIAIEDMPITPYVGVGVGAAYISTPLKTAVNGQNSKFGFAGQVKAGVSYDVTPEIKLYAGARYFGSFGAHFDKDAAAGkdKGELKVLYSTVGAEAGV
>A0A1S5R268	94	0.575	6.110E-18	0	194	195	4	206	211
SDEETSYYVRVQYNGELLPWKTNVDGMIWKKNAADAAATTDPaYKPSFISGGAAFGYKMDDIRVDIEGLYSQLNHNTTVYNysaidansSKVEVDTELAAVSGLVNVYYDIAMEDMPVIPYVGVGVGAAYVNNPLATaVVSGQDKGFGVAYQAKVGVSYEMTSEIKFYAGGRYF--GSYAKFDKASANDGALKVLYSTIGAEAGV
>SRR5918911_4162258	94	0.306	8.339E-18	46	172	195	10	155	158
----------------------------------------------GWVVSGAAGYGFaNGLRVEGEVGYRQVDVDQLKVNNdgglgaalglgslngvTTSADGDESALSVMGNVWYDI-KTGTPFTPYVGGGIGFARVSLNNVSVSGitlVDDSDVAFAYQLGAGVAYALTPNVSLTLDYRFFSVVDATFTD----------------------
>SRR5262245_47318574	94	0.264	8.339E-18	7	172	195	1	159	162
-------YLGLGGGGSFLQ---DIDGKAGGNSG-------HIESDPGWLVLGTAGYRFGNgLRAEIEGGYRHNEADSaPGIAGSGSVGGSIAAASVMTNVLYGFDL-GRPVRPYVGVGIGAANVDADNvgRSGTHFNDNSWAFAYQGIAGLEYPMTDSLALFADYRFFSTEGLDLRD----------------------
>A0A221Y522	94	0.601	8.339E-18	6	176	195	1	172	190
------YYISMQYNGEFLPFKTKIDNITVQ-KNNINVTDVDPFKAYFLAGGGAFGYKMEDIRVDIEALYSQvSKNTETGITTDPGIANNLSIMSGLVNVYYHVALEDMPITPYVGVGVGAAYIKNPLATKITGDkDSGFGFAYQAKAGVSYDVTPEIKFFAGARYFGSYGASFQKDAGD------------------
>SRR5215468_8962855	93	0.295	1.138E-17	42	162	195	7	137	138
------------------------------------------HTDTGWAANGNVGYAglfIPNIRVEGEVAYRSNHVNGIEITPPSvtfPATGHINSLAFIANGYYDF-LNSTPFTPYLGGGVGAARVSLDNlaftaLPAVTTSGHKWEFAYQGIAGVRYNFTPNWSVHIDYRY--------------------------------
>A0A2H0QWH9	92	0.314	2.893E-17	42	192	195	58	206	209
------------------------------------------DYDPGFGIGGAVGYNLtDQIRVEGELAYRETDVDSVSLGGTTVSGGnlELEIWSGMVNTYYNIPL-DDKVSPYLGAGIGAAYND---------NIEEFAFAYQAMAGVDFKVDEQGTLYGGYRYFGTTEFEENfsdavLGNVTTKTDVSQHIVEVGYRF--
>SRR5690606_8678473	92	0.272	3.948E-17	74	192	195	0	123	148
--------------------------------------------------------------------------DIDGVSGATASGGDVNVLHGMLNLYYDIP-GMGRFTPYLGAGIGAARVSVDAFATNGPfgastDDSDVVFGYQGIAGVGYQLTDNLGLFADYRYFATTDADLrTSAGADIEADYSEHRILVGLRW--
>I3NWE0	91	0.675	7.351E-17	17	171	195	0	152	175
-----------------LPLFTKVDNMKIKKGTDDVDP----FKASFLGVGAAFGYKMDDIRVDIEGLYSQLnkNVNNDEVLTPDTVAGSLKAISGLVNVYYDIAIEDMPITPYVGVGVGAAYVSTPLKEAINGQKNKFGFAYQAKAGVNYDVTPEIKLYAGARYFGSCGANFD-----------------------
>SRR5689334_18242028	91	0.336	1.003E-16	59	168	195	0	114	115
-----------------------------------------------------------PFRLEAEVAYRTNDVDSLSVNGarFPGATGSMNSLALMLNGFYDI-YTGTPFTPYIGAGIGYARVSADGITatglGVTNSDDDNRFAYQAIAGVAWSISPEVALTADYRYFATQDP--------------------------
>SRR5688572_24427352	89	0.275	2.547E-16	51	171	195	0	122	123
---------------------------------------------------GGGGYQWaSGFRLEGEIGYRENDFDETDTIDAG---GSVSALSLMVNGFYDFN-RGGAWQPYVGLGVGVADVEVEAADTVPaptvfVEGSSTVFAWQAMIGIGWAFSEQMILDLGYRYFAADSVEFD-----------------------
>SRR6185437_7286250	89	0.258	4.739E-16	88	193	195	60	170	171
----------------------------------------------------------------------------------------MRAYSLMANAWYDFDF-GMPFTPYVGGGIGLAQVQIDgsIDSTRIAEKNDVVFAWQVGAGVAFPLTDSIKAFVDYRYFAASDASLRLEPgyhgGGIDADFNSHSVLVGLRFG-
>SRR5476649_509932	89	0.292	4.739E-16	44	176	195	10	146	182
--------------------------------------------NTGWVAGGFAGYDFVGPRVELEALYRDNTGHASGTLPIAGIGklgvngvAEVQQTSVMANVYYDF-LAHQAFTPYVGAGAGIAFI--NSHFGALTNSSDTEFAYQAIVGVGYKITPNVRLNLDGRYYGTLNPTFSNSYNP------------------
>MGYP001247387094	88	0.289	8.817E-16	89	192	195	33	138	143
-----------------------------------------------------------------------------------------SALSFMTNGVLSF-LPNRSWHPFVGAGIGMSRISAEWKVNGSkvVDDSDWVFAYQAFAGVSYDLTKNWELSAQYRYFATQDPEFSDNSGDrFSGEYASHAILAGVSY--
>SRR5919106_6150208	88	0.296	8.817E-16	44	167	195	25	148	149
--------------------------------------------DNGWGVAGAIGYRVTRLaRVEAELSYRVNDLDALSGGSTGPLDGEIAARSAMLNGYLDV-LPDAPVHPYIGVGLGASRVTVDSASLSVDRQSDTVLAYQGMVGLSGRLGASLTLFGGYRYFATTD---------------------------
>SRR5512145_1786036	87	0.257	1.640E-15	96	192	195	1	104	110
------------------------------------------------------------------------------------------------NVWFDLPL-GGPVRPFLGGGLGMSQVSLNDVEVPalggaqFVDDSDWVFAYQLGGGVAYRVAPGIDITAEYRYFGTENPEFnlDAIPTTGEFEYSSHSVLFGIRY--
>SRR5215218_9513794	86	0.285	4.159E-15	59	189	195	0	138	139
-----------------------------------------------------------RVRLEANVSWRESDLDEIDVGGFDlDGDGEASALVGLVNAYYDLDL-GLPLRPYVGGGVGAARVSIDSDGGGllDVDDEGTAFAWDLAAGLSYDVTPNLALTGGYRYLRIEGTDFDvdlglLGSGELDVDaYASHEVLLG-----
>SRR5215813_2400019	86	0.294	4.159E-15	80	192	195	6	123	170
--------------------------------------------------------------------------------PLVEQGGDIHAWAGMINLYYDFNH-GGNWQPYIGVGAGGAElvaNAHDFSSGGNFDDSDTVFAYQGLAGIAWDLTPQLALDVGYRYFVAHGGSFAGTPalnSPYDGDYTDQAVTVGIRY--
>SRR5262245_34349490	85	0.294	5.671E-15	44	167	195	8	145	160
--------------------------------------------DTGFVIGGAFGIHMDQWlrglRLEVEGAYRRNEFDgaySTFSGSTGTIHGHVSTFSLMANAWYDIDI-GSKVRPYVGGGVGWARVHNDqywlssdgSSVPFSTTGDNSGFAFQLGVGLNYEVMPGVDVGIGYRYFDGPN---------------------------
>SRR5216684_4400622	85	0.273	7.731E-15	10	171	195	0	167	207
----------ARGGANWlLNNSANISGiaTVGPFGTGAFNSTTNTIFYTGWVAGGFVGYDFVGPRVEVEALYHDNKGLATSDVPVAGVRNlhvtghlDVQQTSVMANLYYDF-FANQTLTPYVGAGAGIAFL---YRSGGLTRTDDTLFAYQAIVGVGYKVTPNVRLNIDGRYYGTVGPTFN-----------------------
>SRR5512146_139135	85	0.273	1.054E-14	54	176	195	0	126	140
------------------------------------------------------GYEMAPWRFEAEYLYHSNDLNHMTAAGVPvaGVSGNRQSHAAMVNVLYDFNF-GWPVVPHIGAGVGAVDVIDHakaAGVGQVFNDDQWAFGYQAIGGVRYNITPAVAFDLDYRYLATTDLTFKVPSVP------------------
>SRR6185437_3556177	84	0.283	1.437E-14	46	174	195	30	162	310
----------------------------------------------GFIAGVAGGYQIGAFRAEINADYSENDVKNIhNAGGSVPLRGNTANLSLMLNALYDINL-GMPIVPYIGAGAGATDYRADNirtAAGTLVTGDRWGFAVQPIVGVSYSITPQISLAAEYRYLYgVDEVKFNGTP--------------------
>SRR6185503_13396683	84	0.280	1.959E-14	82	190	195	9	121	175
----------------------------------------------------------------------------------GNATGDVSSLALMLNGFFDIN-TGTAFTPYIGAGLGYARISADGVTatglGATNNDDDNKFAYQGIVGLAYALSPEVSLTADYRYFATQDPKFRlSNGATIESEYKTHNIMVGL----
>SRR5439155_22387000	84	0.270	1.959E-14	57	194	195	1	148	194
---------------------------------------------------------MGPWRLEGELSYRANDTHDLQMIDPksrPGMAGNAERHSVaeMANLIYDFDLGlGFPVTPHVGGGIGAAQVTRNLSNRFgGTHDTVTVFAYQAIGGVRYMVLPSVALDIDYRYFATTGTTFTSTNPDqIRSDYPTHNIVASVTwlFGV
>SRR5712691_1586857	83	0.300	2.670E-14	44	161	195	13	134	135
--------------------------------------------DEGFAVGARVGYEMGPWRFEEEYTYRRNGLDKLSAAGvtVPGTTGSRQSHAVMTNLLYDVNL-GWPVTPHIGAGIGAVDIVDHarvTATGRRFTDDDWQFGYQAIGGLRYNMTPQVALDLDYR---------------------------------
>C7DSH6	83	0.632	2.670E-14	39	163	195	18	145	150
---------------------------------------HDPLKASFMVGGAAFGYKMDDIRVDVEGLYSQlnkNDVGECNICSNNCCKQCGSIFRGLVNVYYDIAIEDMPITPYVGVGVGAAYISNPSEASAVKDQKGFGFAYQAKAGVSYDVTPEIKLYAGARYF-------------------------------
>UPI000399C909	83	0.259	2.670E-14	43	165	195	21	154	174
-------------------------------------------SDTGFAGSVAIGYAFGNgIRAEIEGSFRQNEA-GSTGSSTSTASGTGRTWGLMGNAFYDFRIPSAPWiIPYIGGGIGYAWreaqeltlIDRASGGTFVTSGTEGAFAYQAIGGAAFPISavPGLSVTAEYRYFAT-----------------------------
>A0A0G2QWR7	83	0.561	2.670E-14	14	188	195	2	175	182
--------------YYFLTAFPKIDGIDYKKDTDIYSP----LKASFIAGGGAFGYKMDDIRVDVEGVYSYlidQDVKDVVFTPSHTVAVSSSLIGPPINVYYDIAVEDMPITPYVGGGVAAAYITPPLDAAVNRQNGKFAFAGQARAGVSYDITPEIKLYAGARYFGSYAAHYDGEKQILKTQPQRLMIKA------
>SRR6185437_13331225	83	0.341	3.639E-14	48	165	195	2	120	121
------------------------------------------------AGVGAIGYGLGNgFRVEGEIGYRDSGVDK---ASTGSAGGSVSALDFMGNGLYDFNL-GWPVTPYIGAGIGTARVSADKLTVPgstvTINDTDQTFAYQGIAGVAYAITQSLKLDVSYRYFAT-----------------------------
>SRR5690242_18166116	83	0.308	3.639E-14	92	192	195	0	106	143
--------------------------------------------------------------------------------------------SAMLNFYYDIPVKFAGFTPYIGAGVGSTWINAKRINttaaFGEVDDRDQAWAYQGIAGVATDLAPNWKLTLDYRYFSTfNDPDFDsASGTKVDGEFTDHTVMLGIRY--
>D0RCD5	83	0.550	3.639E-14	0	163	195	11	185	188
SADETSYYVRVQYNGEFLPFKTSIGGFEAKESNLVT---TDTYASSFISGGGAFGYKMDDIRVDIEGLYSklnkadgvtfqklNNANPPVGDGTDAPFDTELTAIAGLVNVYYDIAMEDMQVIPYVGVGVGAAYVNNPLATaAVTGQDKGFGVAYQAKVGVSYDMTPEIKFYAGARYF-------------------------------
>SRR5574342_298367	83	0.296	4.960E-14	47	151	195	0	106	110
-----------------------------------------------WGLGLVGGYNFDMCRLEGELFYKTNSLDTISIGLSAPAGGDFTALGLMVNAYYDF-KTASPVTPYIGAGIGMAQVsakDVSVAGVTVADDDDMVFAYQLIAGIGYTIS-------------------------------------------
>SRR5437868_4994843	83	0.296	4.960E-14	57	162	195	11	117	118
---------------------------------------------------------MNGLRVELEGAYRHNNQPgTGVISSTSGTSQSTSTWSVMGNVWYDFDM-GSRLKPYFGGGVGWARNKFiPKAFSGAPTIEDEGFAWQAGAGINFAISPHGSIGLGYRY--------------------------------
>SRR5210317_337437	82	0.285	6.760E-14	44	153	195	9	118	119
--------------------------------------------DTGIAASAAIGTSIDSFRVEGEISYQKNDIDEVSIDGFGsaSIDGDFTALTLLLNGYYDFS-NDSAFTPYLTAGLGYSYVEVDGDD-LGGSEDDSVFAYQLGAGVGYAVSEQ-----------------------------------------
>ERR1700754_4887820	82	0.308	6.760E-14	89	192	195	6	111	125
-----------------------------------------------------------------------------------------TTVGLMVNGYYDFEF-GSPFVPYIGGGVGLGIIsaDFRGTNNQFFQNTQTAFAYQGIAGVAYNFSPALAATLEYRYLGTSGPTFKDRDERRTSDSnNNHSFLAGLRY--
>SRR5689334_3545595	82	0.280	9.212E-14	46	163	195	10	133	134
----------------------------------------------GWLAGSSVGYEWqQGLTAEMEFTFRQNHVDRIATSSTLFSGGDVHSFSTMFNGYYRF-HNETPFTPYIGGGIGEAVLVLNNTRPTAGQDrrpfggTDCEFAYQGIAGVSYPVALHLSVAAEYRYF-------------------------------
>SRR5438067_5857478	81	0.293	1.255E-13	65	174	195	1	115	119
-----------------------------------------------------------------EYTYRRNDLDKLGVGGatVPGTRGSRQSHAVMTNLLYDIPL-GWPVTPHVGAGIGAVDIidkaRKTTAPTFRLSDDTWQFGYQAIAGVRYNITPNLALDLDYRYLAATDATFRVPG--------------------
>SRR5688500_19709557	81	0.293	1.255E-13	85	192	195	1	116	119
-------------------------------------------------------------------------------------DGETKALVGLINAYVDLDVGDFPLRPYVGGGVGGAYLELDtgDDTPLSVDDEAGAFAWNLLAGVGYDITESVAITATYRYLRLEGTDFSADVAGVDvddldvDDVNLHEVMLGLRY--
>SRR4051812_43924021	81	0.353	1.255E-13	47	158	195	5	119	120
-----------------------------------------------FVFGGAVGYRFPWVRLELNGSWRKFDVDQVSAAGfdSGGGDGDASAAVGLVNLYLD-PSVDWPVRPYLGGGVGAAYVSVDtgDDSPIEVDDEAGAFAWNLMAGLSYDITPAVTLSA------------------------------------
>SRR5689334_12257764	81	0.268	1.255E-13	59	180	195	0	132	142
-----------------------------------------------------------DLRVELEVAYSENDADRLHYNSAtgsnykGDASGRFDVLTFMANVWYDIPVSET-VTPYIGGGAGIAIVDANPGykhqplYDPVFDSSEAAFAFQVGAGIKWQVAQNIALDVGYRLRGIDGPTFDAAETDPTYD--------------
>SRR4051812_46322556	81	0.314	1.255E-13	93	192	195	1	104	149
---------------------------------------------------------------------------------------------VMLNGYYDIEL-GWPVVPYVGLGIGYAQVSADGITgtglGDRVDDDDSRLAYQVMAGLSYWVTPAVALSVDYRYFATDDVGFRSVGGtAANTDYKTHNVTVGLTF--
>SRR5919112_899489	81	0.270	1.255E-13	24	169	195	0	153	154
------------------------DGEVEAPLVGDLGFDGDIELDDAYVVGGALGYGLafgpgaGRLRLEANVSWRENDLDELEAAGLDvDADGELGLLVGLANAYYDLDL-GLPLRPYVGGGIGAARVSVDVDAGDllDADDEGWAFAWDLAAGLGYEVADGLELTGGYRYLRIEGTD-------------------------
>SRR3990172_2633082	81	0.295	1.710E-13	92	193	195	0	100	101
--------------------------------------------------------------------------------------------SVMANGYLDFPEEDSSVSPYLGVGAGMARLEISDFGIGGPGDgeaKDTVFAYQAMAGLASHVSDRLTLFAGYRYFATLDADLDG----VEISYGTHNVEVGLRIG-
>SRR5688572_25858107	81	0.296	1.710E-13	44	145	195	21	127	128
--------------------------------------------DDGYLVSGAVGYDYGDWRSELEIAYRNNDVDthkNAAGAPLAASGGDIDSTAFMLNGYYDIP-TGSPFTPYVGAGIGVAKVninDYSVGAATLADDDDTVFAYQGIAG-------------------------------------------------
>ERR1700761_3495887	81	0.314	1.710E-13	47	164	195	0	125	174
-----------------------------------------------WIAGAAAGYQFGPFRAEVNGDYSRNNVSSVRVRGTSvPLGGHTQNVSFMVNGLYDINV-GLPIVPYIGAGAGATDLRFSNvaitsgpfAGATTGNQDKWGFAIQPIVGVSYSITPQISVAGEYRYLY------------------------------
>SRR5689334_24330345	81	0.311	2.330E-13	46	176	195	10	141	154
----------------------------------------------GLAGILNFGYALGNgLRVELEPGYRYNDIDKI---NGVSTGGRLQTASILANVIYDFDIhtPIVPLVPHIGAGIGYARvWNRTVNNGINVNNNDDTLAFQAIAGVDYAISPGVKLGLDYRYFVAHDADFRAGEIP------------------
>A0A0G2QWQ9	80	0.592	3.175E-13	14	173	195	2	159	178
--------------GEILPLFTKADGITHKKAYSDYGALTASFK----AGGGAVGYKRDDFRVDEEGVYSVVNKTTVTDANCTPAISAVSVTAISgpVNVYYDIAIEDMRITPYVGVGVGAAYISTPLKDAVNDQKRKFGFAGQVKAGVSYDVTPEVKLYAGASYFGYNRVNFDTT---------------------
>SRR5262249_35492346	80	0.296	4.325E-13	46	162	195	19	142	143
----------------------------------------------GFIVGGAAGYKFNAFRAELELEYIQVGIKSLSFfntGTTINTTGTQSNLAGMVNGYWDFA-TGTPWVPYVGFGVGIAELGMNNIANASSGKSilnttAATFAFQGMLGVKYYINSNWAAGAEFRY--------------------------------
>OM-RGC.v1.029911119	80	0.250	4.325E-13	79	192	195	35	172	185
-------------------------------------------------------------------------------PSCGSPDGDAKTWSLMANVIYDV-LPDSPINPFLGVGVGAARTKLrmtgqvsnvpgvisatnPAFQNIVIDDDDTAFAWQAIAGFAWKATDRLNVDLTYRYLGTSDLNFTSTnaaaggvqPGAFQGKLRDSSVTLGVRY--
>SRR5687767_441940	79	0.280	8.025E-13	92	192	195	1	106	153
--------------------------------------------------------------------------------------------SGMLNLLYDIP-TGTAFTPYLGVGGGYARVKADgqgpvAAGPVTVDDSDDVWAYQGIIGAAYGLTPNLKLALDYRYFATQDTEFRaSNGTSVDSEYSAHTVLIGLRW--
>MTBAKSStandDraft_1061840.scaffolds.fasta_scaffold618044_1	79	0.276	8.025E-13	46	168	195	20	133	280
----------------------------------------------GWAAGGKIGYDFIGPRIEVEGMYRQNN--TGVSYPGRAINGQISQVSAMANFLYDFNATGT-IVPYIGAGAGVGFVD------GDGNISSTVFAYQGILGIGYNFSPNLRFNIDGRYYGTTNP--------------------------
>MGYP000802470153	79	0.317	1.093E-12	109	192	195	10	94	97
-------------------------------------------------------------------------------------------------------------RPYVGAGIGMARLKGSIkGDDANASKSKTTFAWQVGAGVSYAMTDNLALDAGYRYTDADEVNVKNDGSNNKFEAKSHEFLLGARY--
>SRR5579875_2472051	78	0.275	1.489E-12	95	192	195	3	96	100
-----------------------------------------------------------------------------------------------VNAYYDFN-KDGALQPFVGAGVGVAHVNID---GVSYRGHDTGFAYQLKGGLGYRFSDRLTGEVAYRYLGAPDLRIGTTPFEAKGDWRAQTVSVGLRY--
>MGYP000787474750	78	0.279	1.489E-12	95	192	195	16	125	128
-----------------------------------------------------------------------------------------------LNVYYDIE-TGTKFTPYIGAGLGYARVESKaslPDNGVSKKSSDNNLAWQIGVGVSYAMTDNISFDAGYRYTDYGNVKdsyqmnvapfGKPFDVTSKNDITSHEFLLGARY--
>SRR6185369_7401720	78	0.276	1.489E-12	33	175	195	1	159	168
---------------------------------DPTVGDVDVAFDTGFTASVVGGYKFaNNLRVEGELSGKSATAATNTFNNFTFkTDSTVSSVSLLTNVYFDIKAASAfGITPYIGGGIGVAylftsknnhtvlsRNNTGNITLFDGTGDDIVFAYQAGAGIGYDITPKVTVDLGYRYYGTTEAEFDVSGG-------------------
>MGYP000406877632	78	0.236	1.489E-12	60	178	195	0	125	169
------------------------------------------------------------FRFEIEGGYRYNELEgaDIGLLGQGDLDGDFQSVSPMVNGFFDIPLGEG-VQIYLGGGVGAAWVEADIDgsfaigPEFSESEDEWVFAYQAMAGIAFDLSEALTLTTGYRFWGTDDVEFLISPNPGE----------------
>MGYP001408459889	78	0.288	2.027E-12	86	192	195	28	137	140
--------------------------------------------------------------------------------------GSLRTVYLMANAFIDAP-TSGPITPYIGAGVGAGFVSIDYSPsgVTIIDDSSTEFAWQAMAGASWALTPNTEVYAGYRYRRTSDVSVDASlfSAAFDVQNRGSVIEGGLRY--
>MGYP001304373723	78	0.270	2.027E-12	86	192	195	20	140	170
--------------------------------------------------------------------------------------GSYDGWDAMLNLYYDFDM-GSSFAPYVGAGVGWSEIEaqitsmalvdtsgPTVTRANFLDDSESAFAYQLLAGFGYDLTEQLTFDLGYRYFVVSNADFGDSvlGVDYDSELIEHNVTAGLRW--
>SRR5208282_4414524	78	0.341	2.760E-12	51	163	195	32	145	156
---------------------------------------------------GTFGYRfWDDFRIEEEPGYRRASISRI---NGGSATGSMSAISAMSNLLYDIPFLGGPIVPFVGVGIGFAYTGFNtiaPVGGTSVRDNDTVFVMQGIAGVSYNINPNLAVTATYRYF-------------------------------
>A0A1S5R232	78	0.549	2.760E-12	21	171	195	1	152	174
---------------------TDITGVTAKKSGSDSTAIDP-FEASFIGGSGAFGYKMDDFRVELEGLYSQLNKNDLVGAVFDPttAADKLGVISGLVNVYYDVVIDDVPVAPYVGVGIGAAYINNPSAVEAVKNQKGFGVAGQAKVGVSYAATPEIKVYAGARYFGTYGAKFD-----------------------
>SRR5216684_4431991	78	0.252	2.760E-12	54	189	195	39	195	196
------------------------------------------------------GYRFGNgLRADAELGYSRQGFDSLQIradgglgaafglgslnGATVNATGHVSALSLLANLWYDLDL-GCALKPYAGGGIGAARIsatDVAVGGVTIVNGSDTVFAFQIGAGVGYEVFPAAILSIDYRYFQAVDPTFKDQvlGTSFRSEYHAHDIRLG-----
>DEB0MinimDraft_12_1074336.scaffolds.fasta_scaffold610951_1	77	0.273	3.758E-12	46	167	195	13	148	152
----------------------------------------------GWAAGGKLGYDFVGPRIELEGAYGQ--IPTSANIPGTAINGKVGQLTAMANLLYDF-FPTSSITPYVGAGAGMTYLQWEQFSTDNFCvgatcpaglvntgthqfVKDWAFTWAAMAGVSYDINKNLKVDVGYRFRRISG---------------------------
>MGYP000021531580	77	0.256	3.758E-12	47	178	195	5	158	204
-----------------------------------------------FSGGIAFGYDLHpqfsiPVRTELEF-YARGKADTTYNlykghAGHSDLKNEVSVNSLMLNAYYDF-RNDSAFTPWVSAGIGYARIHQESTGsgswdygygervrySISRSGPADNFAWSLGAGVRYDVTPDITLDLSYRYLDAGDASVSYKDEWGD----------------
>MGYP000799002279	77	0.297	5.117E-12	72	164	195	5	97	122
------------------------------------------------------------------------DAEKKVSDEFGTTKAKMENNSVMLNAYYDID-TGTKLTPYVGAGIGMARLKGSIkGDDANASKSKTTFAWQVGAGVSYAMTDNLALDAGYRYLR------------------------------
>SRR5690349_3431470	77	0.276	5.117E-12	51	163	195	29	151	152
---------------------------------------------------GSIGWGFGNgLRAEVEGNYRQNEVDFTRVNGLrAGSSGYLKTYGVMGNVLYDFNIPGIPVVPYLGVGAGWAWNEVQNarftrgVTGYRIDDTDGQLAYQGIAGVAFNITavPGLAITGEYRFF-------------------------------
>SRR5918993_4061924	76	0.278	6.966E-12	46	153	195	79	193	196
----------------------------------------------GYAVTGALGRSFGAFRGEVEGSYRRSKVDqARGLGVTVEGNGDVSALSAMANIYFDPALELGPVRPYVGGGIGGSRFRARNVEAvgvpgiPPVSGTETGFAWQLMAGVGLPLSEQ-----------------------------------------
>SRR4051794_5273088	76	0.313	9.483E-12	94	192	195	1	117	120
----------------------------------------------------------------------------------------------LVNAYYDI-VTVSGFTPYIGAGVGFADNSYGPTRisttggtaiGSINGHTATEFAWQAAAGVSYSLTPNWAVDFGYHYLDLGTAQTGSVFTTGgvglqtgtvlKGDLQAHEVSVGLRY--
>SRR5947207_5262681	76	0.292	9.483E-12	83	185	195	18	123	124
-----------------------------------------------------------------------------------PGGGHLSATSTMFNVLFDLPWSFAGIQPYVGVGAGASRVfnRATESGALIVNDGDIRFAYQGIAGVGWHFSPNWTLSADYRYFGTPDVRlTDALGRGVKSDFQSHN---------
>SRR5919199_1607248	76	0.297	1.291E-11	81	178	195	21	120	121
---------------------------------------------------------------------------------TTSVTGDESALSVMANAWYDIN-TGTRFTPYIGGGIGFARVSLNNVGVsgiSVVDDDDVAFAYQLGAGVAYTVTTNMSLTLDYHFFSVVDATFTDVSGSFT----------------
>ERR1700730_185991	76	0.276	1.291E-11	86	192	195	27	137	140
--------------------------------------------------------------------------------------GHVSALSLLGNLWYHVDL-GSGVKPYLGGGLGAARISATNiavSGVTIVNGGDTVFAFQVGAGVGYEIFPAATLSLDYRYFRAADSTFKDlvLGTSFRSEYRVHDVRLGVRY--
>SRR5689334_17980067	76	0.255	1.291E-11	51	176	195	0	125	143
---------------------------------------------------GSIGYAFGNgLRTEGEFGYRSSPAKNITLPNGATTSSstelslDTEAKSYMVNVLYDIP-TGTPFTPHVGGGIGAVDISSNRSGGTI------VFGGQAIGGVEYAFSPQLRLGLDYRYLATESYKLTYSASN------------------
>SRR5438552_4155153	75	0.257	2.391E-11	25	155	195	7	143	144
-------------------------GATSDTRQGPTGREDTYEYATGFTGSAAVGYRLPfDLRVEGEVGYIHTPVSR---DGGVPIDGAVKTWLFMANAYYDLGLRvLGPFTPYVGFGLGGARVNEDheifinrLGTRQDVDDWRTTFAYQARVGITYELNRRLD---------------------------------------
>MGYP000120741957	75	0.285	2.391E-11	1	174	195	38	251	295
-DEESSYYVRAHWNGNFFNLMNGQELKSNGGTGATFTTlkghqktqhvsnvddYRPNYTPSIIAGGAAVGYTMEGIRVEFEGFYSNLDVDgsgykdtsskdapenakvfgisgvkddrataSVTTNDFIGKNEGFSNVTAMVNAYYDLDLgTEIPVTPYVGAGLGVSRISF-------AGNTHYKPTLQLKGGVSYSITPEIKLYGGYRGFVTYSNEFNDVN--------------------
>SRR3972149_3071266	74	0.293	3.254E-11	79	184	195	0	107	108
-------------------------------------------------------------------------------GGSIPSDGEFTATSLMFNGYYDIKATPT-VTPYLGLGIGFSQVslNWDVLGVNIADDEDMVFAYQFLAGIGFSVTPTVTIDAGYKYFATADPSFeDVTGFPFDGEYSSH----------
>SRR5579885_2256202	74	0.288	3.254E-11	53	166	195	0	123	144
-----------------------------------------------------IGYRlLPNLRLDATVHYRgdyQFSQSTTIGATPLTGKADIDATVGMVNAYYDVG-TYAGFTPYVGAGIGASSNHFGRTaltfgniSGSINENTQTDFAWQATAGVSYSFTPNWTIDFGYHYTDMG----------------------------
>WorMetDrversion2_1049313.scaffolds.fasta_scaffold142869_1	74	0.227	3.254E-11	46	171	195	94	259	302
----------------------------------------------GFLGGVSIGYGLDRFRVEFEYLNRSHSGDSepwrfggeviggkgpevSEIDPPSERVSDFSAHQFFVNAYYDF-LNDSRWTPYVGAGVGWARTSLDYQARFSRRTiaqgypaekppaaagtlslldtgfTDTLFGFQFLGGLDYALTEKVSIGMKARWASFQDLEGD-----------------------
>SRR4030088_924297	74	0.296	4.427E-11	58	164	195	0	116	117
----------------------------------------------------------PNIRTDVTLgyrgDYQFRQSSNLGAAGTGTASADLDSLVGLLNAYYDIG-TYAGFTPYVGGGIGFSDNHFGRTSltvgpaaGSISGHSQTDFAWQLGTGVSYGFTPNWAIDLGYRYMD------------------------------
>SRR5690606_29298222	74	0.277	4.427E-11	50	174	195	1	147	155
--------------------------------------------------GGAVGYEMGNgLRGEVEVSYLQAGNDKvrgsytayaydagldelfiiDEGTGSLRARGDLSATFVLANLWYDFN-NFGTFKPYIGGGVGVAFVDQNLKVGGfkVIDDSSTAFAFQAGAGVKWALSDSVDLDLGYRFKGALDAKLKDSG--------------------
>SRR5688572_25212509	74	0.240	4.427E-11	44	171	195	59	195	196
--------------------------------------------DDGFGAAVAFGYDLPalPVSIEFEYSYRDAESETLNITGLPapvSFEADLGMHAFMINGIINLPLGDTPFGLYGGGGVGYVLSTVDLASvaglPVEDDEEDFTFAYQLRGGVTLNLTDDIMVFGGVRWFDATEPDFD-----------------------
>SRR6185295_14168829	74	0.308	6.024E-11	94	187	195	0	90	99
----------------------------------------------------------------------------------------------MANVWYDFAM-DSRFTPYVGAGIGLAHSEVSLAPWVKGEDD--SFAFQLGAGVNFALDKNASVGVGYRYMDAGSIDVNVTTPFGGGATFDHDVT-------
>V5JY66	74	0.590	6.024E-11	12	176	195	2	163	178
------------YNGEILPFYTKVDGITN----ATYTEKESPLTRSFIAGGGAFGYKMDDIRVDVERLYSHLANDTSVLNTFETNVADsLTAFSRLVDVYYDIAIEDMPITPYDGVGVGAAYISNPSKAGAAEDQKGFGFAYQAEAVVSYDVTPDFKLFAEARNIGSYGASFDKAAKD------------------
>ERR1700722_3651785	73	0.284	1.115E-10	110	192	195	0	87	126
--------------------------------------------------------------------------------------------------------------PYVGGGIGVASVDADhigtLSNGGSYNDSSMEFAYQGIAGVSYQFSDNWSLTADYRYTATTEPKFKTTaGGSGDFENASNNIVIGVRY--
>SRR5690606_10329755	73	0.298	1.115E-10	110	192	195	0	86	129
--------------------------------------------------------------------------------------------------------------PYIGAGVGAAHLDIDGASPVDGvtaNGSEWAWAYQGIAGVGYQINSNLGLFADYRYLDTTEVNFRTSAGkELGTDFTEHRVMVGLRW--
>SRR4051812_11198607	73	0.277	1.115E-10	36	151	195	0	124	134
------------------------------------NTGKVNYDQPGFIGTAALGYRpyfdsglFDMMRFELEGGFHNNSLKSAVIGGAPaAVDKRLNAWTAMLNMYFDI-RNDSKLTPYVGAGAGYAHsvLSSNSGLGNTNDETDNTFAYQFMAGVSFAPS-------------------------------------------
>SRR6476620_1319394	73	0.280	1.115E-10	88	188	195	18	122	137
----------------------------------------------------------------------------------------ISQTTVMANAYYDF-WADQAFTPYVGAGVGVAFVNTN-VGQINLSISSTQFAYQYMMGVGYKISPSLRVNLEGRYFGTTQPGFQgngsllGTPVSVSGNYPNNNVTV------
>SRR5207249_3330765	72	0.256	1.516E-10	56	166	195	0	124	125
--------------------------------------------------------RWGSFRAEAEFSLFNNNVPETGIGGPtgaveqqGAASGNITVYSYMFNFYYDLSIEGLPVKPYFGAGIGCYHSEINsltllytNPVTVVDCSSNYPFAYQFRAGVSYELSEKTDIYAGYRFFDGG----------------------------
>SRR5688572_7558751	72	0.279	1.516E-10	60	150	195	34	125	126
------------------------------------------------------------LRGEIELGWRANDVDGASAGGVGvAADGDVNAYSAMANLYYDFE-NDSGFVPYIGGGIGAANVRGDFTvAGVGTDDDDTVFAYQGIAGVEHKL--------------------------------------------
>SRR5512143_155800	72	0.263	2.062E-10	60	167	195	6	114	115
------------------------------------------------------------FRLEGELTYRSNDTDTLSdVTGSIPVSGEVTSTTLMFNGYYDI-KSASPVAPYLGLGLGSSKISADTQSlIGDVDDSDVVAAFQFVAGIGITVNPRVTFDVSYRYLVTQD---------------------------
>SRR4029077_17745083	72	0.246	2.062E-10	53	165	195	1	125	129
-----------------------------------------------------VGYDFGHVRLDAEILYRHANVQTTRITAGGSNFAGLTGQTtqigggaaraGMANIMVDM-LPHSRWTPYVGAGIGGARIaleNYQALGTTFINQKRWELAYQGIAGVRYQGSPAISLSLDYRYFAT-----------------------------
>EndMetStandDraft_6_1072998.scaffolds.fasta_scaffold5036846_1	72	0.242	2.062E-10	86	192	195	0	131	159
--------------------------------------------------------------------------------------GSLKTWSFMANVIYDVGGVMMGIDPFIGGGVGAVHVKErifgqlsnvpgtisaanPAVQNIQVSDNDTAFAYQGIAGLAWKATDRLSVDLTYRYLATSDLTFRTTnaaatgfqPGTLKGKYKDSSVSLGLRY--
>SRR5690554_6442305	72	0.252	2.062E-10	110	192	195	0	94	162
--------------------------------------------------------------------------------------------------------------PYIGAGIGAAHlrleVESDDFGGFSASDSDWVLAAQARAGASYAFNPNWALTADYTYFRAFDPELSGSFTAGgfpitattTDDWETHPVMAGIRY--
>SRR5882757_2067686	72	0.307	2.805E-10	85	169	195	0	89	119
-------------------------------------------------------------------------------------SGHMSTFALMANICYDIDC-GSRFKPYFGGGAGWAHAHahfvamTTSGGRQPFGNDDSGFAYQAGAGVNYELTPEVSIGVGYRYFRGPDVD-------------------------
>SRR6516164_11267104	72	0.300	2.805E-10	44	162	195	20	132	139
--------------------------------------------DTGFAAGGAFGYDTGDgIRMELTSLYQNSSLSTLS---GTPANGHIASTSLMANATYDV-WRDAPVTPYVGAGIGVQNV---GGEVNGLRGRAWKPAYQAEAGLRDDLTDQVSLFGEYRF--------------------------------
>SRR5215471_7586787	71	0.311	3.814E-10	88	173	195	21	112	131
----------------------------------------------------------------------------------------VSQTSVMANVYYDF-MADQAFTPYIGAGAGVAFVNTNIGQqflvtplNFNISNTSTQFAYQYMMGVGYKITPNLRLNLEGRYYATTAPSFQGN---------------------
>ERR1700674_3978515	71	0.276	3.814E-10	81	190	195	11	121	132
---------------------------------------------------------------------------------GACSRAERHSVSEMANLIYDVDL-GWPVTPHLGGGVGAAEVTRNLSNRFgGTHDTVTAFAYQGLAGIRYRLSPAVALDLDYRYFATTATDFTSTNPDlIKSDYGTHNVVLSL----
>SRR6266436_9923261	71	0.269	5.186E-10	80	161	195	38	125	126
--------------------------------------------------------------------------------PTVSLDGHIDSVAFMGNVLWDI-LPNQSWTPYIGGGIGPARLSMNASVGPGSpfvgtlaDTSDWQFAYQGIAGVKYSFSANWSVDLDYR---------------------------------
>SRR3954469_2128922	71	0.278	5.186E-10	94	192	195	27	130	132
----------------------------------------------------------------------------------------------MVNVIYDLDLGWgWPLTPHVGGGIGAAEVTRNLSNiFGGTHDTVTVFAYQGMAGLRYWLTPAVAFDLDYRYFATTETTFLSTNVGGDkihSDYGTHNVIASLVY--
>SRR5688500_69051	70	0.315	7.051E-10	56	163	195	0	109	110
--------------------------------------------------------RFPWARLEANVSYRENDVDTVSVGDQDfGGDGKTEALVGLVNAYLDLDF-GLPIHPFVGGGIGAAYLSVDtgDDSPLEVDDEAGAFAWNLLAGFGYDVTESVALTATYRYL-------------------------------
>SRR5579862_7012644	70	0.341	7.051E-10	87	171	195	21	102	121
---------------------------------------------------------------------------------------EVQQTSVMANAYYDF-FAREAFTPYVGAGAGIAII--NSHFASLTDSSDTEFAYQAIVGVGYKVTPNLRLNFDGRYYGTTNPAFN-----------------------
>UniRef100_A0A376X4P9	70	0.248	7.051E-10	61	178	195	1	135	181
-------------------------------------------------------------RTELEF-YARGKADTTYNlykghAGHSDLKNEVSVNSLMLNAYYDF-RNDSAFTPWVSAGIGYARIHQESTGsgswdygygervrySISRSGPADNFAWSLGAGVRYDVTPDITLDLSYRYLDAGDASVSYKDEWGD----------------
>SRR5215203_5075794	70	0.311	9.586E-10	87	190	195	14	118	129
---------------------------------------------------------------------------------------DRRSLSEMANLIYDIDL-GWPVTPHLGGGVGAAQVTRNLSNRFgGTHDTVTVLAYQGLAGIRYRVTPEVALDIDYRYFATDDIIFTSTiPSAIKSDYGSHNVVVSL----
>A0A0B4ZN47	70	0.575	9.586E-10	14	163	195	1	149	158
--------------GEFCPLFTKVEGVSNTKDKSDFSALKPFFIK----IGGAFGYKMGDIRVVVEGVYSYltkNDVKDVTFGPANIIAVSVTAISGLVNVYYDIAIEDMPITPYIGVGVGAAYINDQKDNAGNDQKSKFGFTDQVKAEVSYDVAPEVKLYDGASYF-------------------------------
>SRR5580698_8905761	70	0.238	9.586E-10	79	174	195	22	129	159
-------------------------------------------------------------------------------GGNSNGNVTVNKTTVMANAYYDF-WADQAFTPYVGAGVGVAFVNttaqssstigtgvVSVNGNSNINSSSTQFAYQYMIGVGYKITPNLRVNLEGRYFGTTQPGFQGNG--------------------
>SRR5207237_905822	70	0.302	1.303E-09	51	161	195	0	115	140
---------------------------------------------------AALGYRWsPRFRTELEGSERM--AKVTTFNDVAPWAGKQWDNSVMVNGFYDVDL-GGPITPYVGVGLGLTELSWgsnfrvpTQAVPTVYDGEDTQVGWQAIAGVSYAVTPKVSLALDGR---------------------------------
>MGYP001481357767	69	0.263	1.771E-09	87	167	195	22	115	121
---------------------------------------------------------------------------------------EVSVNTLMLNAYYDF-RNDSAFTPWVSAGIGYARIHqkttgistwdygygYSGRESLSRSGSADNFAWSLGAGVRYDVTPDIALDLSYRYLDAGD---------------------------
>SRR3546814_19180655	69	0.330	1.771E-09	94	192	195	0	92	124
----------------------------------------------------------------------------------------------MVNALYDFD-TGTPFTPYAGVGIGAARTKVKDI------DSKTLFAYQGILGVSYDVTDELKAYLDYRYFATADLQgTTPAGPDVDVENESHTGMIDVRY--
>ETNmetMinimDraft_9_1059917.scaffolds.fasta_scaffold1755600_1	69	0.310	1.771E-09	99	192	195	24	125	150
---------------------------------------------------------------------------------------------------YDFN-RGGRIEPYIGAGIGAARLNLSaVAGPISVHDDDTVLAYQAMVGVAIGITERLDLDIGYRYFVADGGEFDgvfdseggDTAIAVDGDYEQQAVTVGLRW--
>C7DSG8	69	0.625	1.771E-09	39	148	195	19	130	150
---------------------------------------HDPLKASFLAGGAAFGYKRAGCRVDVEGLYSQLSKSGVGGATFAPttVANSVAVFSGLVNVYYDIAIEDMPITPYVGVGVGAAYISNPSEASAVKDQKGFGFAYQAKAGVSY----------------------------------------------
>SRR5580658_2465534	69	0.254	1.771E-09	92	192	195	4	113	280
--------------------------------------------------------------------------------------------SALANLWYDFKTLEGPFsvvHPYLGGGAGAVRshyHDATIAGDAIASDYATEFGYQAGAGIGFDVTPRLTLSVDYRHLWTDRGSFHDTlaaPLDVRQRYLANTALLGVRY--
>SRR4051812_17402374	69	0.283	2.407E-09	60	169	195	0	119	134
------------------------------------------------------------LRVELEGNYRYNEVAKLAVQGTPPvnsGSGYIYTYGGMGNVLFDINIFNSPtWSTYIGAGAGYVWNSWTNarftrgTTTYRIDDDDPRVAFQGIAGVAFNIAPGLALTAEYRFLGTLNPK-------------------------
>SRR5690554_6261924	69	0.250	2.407E-09	44	145	195	74	175	179
--------------------------------------------DDGWGAGLAIGYRIGlGLRLEGEAVYRHNQVDiQRVFLSQPDVGGGVRSVGLMANAYFEPELRF-PINPYIGAGIGGANVGLD-ANGLDIDEDDWVLAYQAMAG-------------------------------------------------
>MucameStandDraft_1065616.scaffolds.fasta_scaffold258183_1	69	0.250	2.407E-09	43	161	195	6	133	181
-------------------------------------------EDSSLLFGGALGYDFGNgFRLEADVTHQNYDVekllgTDKNSTTLATATGEIDAISFGVNAVYDLKIDELPVTPYVGAGLGAVLLDANDikaSGSSKLSDSTYAPTGVLMAGLGFSLTDSVVLSVGYR---------------------------------
>SRR5579864_6341977	68	0.250	3.271E-09	82	192	195	5	140	161
----------------------------------------------------------------------------------PRPAGRTRSITGMVNVLFDILPPESPFNAFIGGGVGFNYINLREKGDVVGpgltllpspntgvpqhlvmDSSSTKFAYQGIAGVSYNVTSRASIDLTYRYLSGSDHDFgvvnttTGGTARLRGQYRDQAVTLGLRY--
>SRR5690349_7289337	68	0.229	3.271E-09	87	192	195	25	145	185
---------------------------------------------------------------------------------------NVNQTTVMANVYYDF-MADQAFTPYIAAGAGVAFVNTNIGQqflvtplNFNISNTSTQFAYQYMMGVGYKITPNLRFNLEGRYYGTSAPSFQGNaslpgfrpvPVSGSYPNNSITVLASLQY--
>SRR3954452_15271136	68	0.266	4.444E-09	51	165	195	21	142	167
---------------------------------------------------GAFGYRFaSGLRVEAEGGVRTNRISSeRGLSGEGNGTGTERKSGAMGNVLYEF--TASSIAPYVGAGLGVQFVHEPAATATDgfvtiavPSQTAASFAYQAIAGVSFHLSGGWSVLAEYRYLAL-----------------------------
>A0A225X4Y4	68	0.206	4.444E-09	2	173	195	23	223	280
--ETEGFYFGGGYHGQFFNSMSELQakgdkvSVNDVGNLGTKGQFLSKYQPSYnplFAANMAFGYERklgnNSYRSELEGMYSSIEVDNIGLEgnrisishlkdigegnnkktygyGIQVSNDKVENASVMANAYYYWKNDGLSFSPYVGAGVSTTRMKM-------FGTTSIRPAYQVKAGFGYSINESVNMHIGYRYFGVIGNNFNLT---------------------
>SRR6185295_12948670	68	0.288	6.038E-09	61	161	195	0	99	100
-------------------------------------------------------------RLELEFAYRDNGVDSL---ANVAAQGDTRLLTGMVNALYTLP-TAGPVAPFFGVGVGAGHLELDSMRPlgaTSVDDSNTGLALQAIAGIEYAVTPKLGLNLSYR---------------------------------
>SRR5512134_4017189	68	0.266	6.038E-09	44	146	195	8	111	112
--------------------------------------------DDGWTAGGALGFRmFDMFRLEAHASFRRADIDTVSAGDVETSEGWAGAAAFLGNAYFDIPIPF-PVKPYIGGGAGVAIFSADvDGNSVDVDDDDLEFAWNAMGGI------------------------------------------------
>SRR4029077_9538481	68	0.306	6.038E-09	95	190	195	32	128	131
-----------------------------------------------------------------------------------------------ANVIYDFNLGWL-VTPHIGGGIGAAEVTRNLSNkFGGTHDTVTVFAYQAIAGFRYPITPALAVDVDFRYFATPGTDFTSTNPDlIKSDYATHNIVASL----
>SRR5438132_1395259	68	0.263	6.038E-09	46	167	195	3	130	132
----------------------------------------------GFSILGAVGYKIDyGLAIELESGYMQADLGEVSFHGAhANVDGELEQVPIMVNAIYWAPLSD-RLSLYIGAGSGIVWSKTSVDQVGSvkvsgLEDSDWSFAAQAKAGLSFKVCPQGSLNIGYRFFWGND---------------------------
>SRR5216684_297237	68	0.274	6.038E-09	46	167	195	98	217	364
----------------------------------------------GASVGVVQGLHLVGPRVEVEALYHSNTGTGVVAFPTGfaNVRGRIDQVSVMANLLYDF-FPGATITPYLGAGAGIAFVD---STIQGCSLCSTQFAYQGILGVGYNATPALRIGLEGRYYGTTS---------------------------
>MGYP001150224770	67	0.315	8.202E-09	94	186	195	12	105	117
----------------------------------------------------------------------------------------------MANVIYDFEI-GLPVTPHVGAGIGAAQVTRNLSNRFgGTHDTVTVFAYQGIGGLRYMVLPSVALDIDYRYFATSGTTFTSTNPDqIRSDYPTHNV--------
>MGYP001284579601	67	0.278	8.202E-09	58	192	195	0	146	149
----------------------------------------------------------GKIRSDVTYDSSSLNQDkcteTVGSASTCRPSGDLKIDSIMINGYYDFPTKNEKVTPYIGVGLGKSSIDYDTFTVSDtivkLGQEDSAFTYQLKAGINYEMNKKSSLYVECSYKKFEDINIGTDDPNGTkldfEELNSLNTIIGYRF--
>ERR1700742_4288007	67	0.282	8.202E-09	49	162	195	31	141	167
-------------------------------------------------GTGSFGYKWDNFRAEFEGGY-----DQRAFHKTDGLAGGLDVTSGMFNLAYDLPV-WGDLAVTLGGGVGFGDVHPHVKGTNTgwyVHGSNTGFMWQGIAGLTYNLADSTDLFLDWRY--------------------------------
>A0A0W0WU97	67	0.191	8.202E-09	44	162	195	54	210	243
--------------------------------------------NNGFNAGGRFGYQTNHWRYEGEVTYMRTTVNSFRFGLFPfavqnvlrvrDVNGQTNTVTGIANLYYDFPEMVPCIAPFLGAGIGFGWFGIHFSNDFNHnrhffenpnfffrnptvfqnplfrdlhySSSSSAFVYQATAGLTYNFTENYALNLAYRY--------------------------------
>MGYP000945715193	67	0.319	8.202E-09	80	169	195	184	279	287
--------------------------------------------------------------------------------GTSTDTTSYNAWLLLANAYVDIG-TWYGITPYVGAGLGGAYVNWDTLTNTDDDgtfyhegGSDWRFAWGVMAGASYCLTSNLKLDVGYRYSQVDGGE-------------------------
>ERR1051325_3091745	67	0.300	1.114E-08	85	170	195	21	109	116
-------------------------------------------------------------------------------------DGKIAEASVMVNALYDIHLTD-RLALSIGAGAGAANVDFEIDNGPavviPIEDHEWAFAWQAIAGLSYALSDRLDLTLNYSYFPVEDPNF------------------------
>SRR4029079_5806179	67	0.271	1.114E-08	87	190	195	0	112	117
---------------------------------------------------------------------------------------HVSATYLLGNVWYDV-HNETSFTPYLGGGAGAAWVEADTifnhDDSFGYSDGEMAFAFQLGGGVKFDLTDNIAFDLGYRFKGILDVDFDARGEAqgivpyEGGDLYSHNVQGGV----
>10601|scaffold1122054_1|+3|10	67	0.272	1.114E-08	94	190	195	20	117	148
----------------------------------------------------------------------------------------------MANLIYDFDV-GLPVTPHVGGGIGAAQVTRNLTNiFGGTHDTVTVFAYQAIGGLRYMVLPSIAFDLDYRYFATTGTTFTSTNPDlIRSSYPTHNVVASL----
>Dee2metaT_32_FD_contig_31_9117493_length_264_multi_1_in_0_out_0_1	67	0.272	1.114E-08	94	190	195	20	117	148
----------------------------------------------------------------------------------------------MANLIYDFDV-GLPVTPHVGGGIGAAQVTRNLTNiFGGTHDTVTVFAYQAIGGLRYMVLPSIAFDLDYRYFATTGTTFTSTNPDlIRSSYPTHNVVASL----
>SRR6185312_4272334	67	0.260	1.114E-08	54	160	195	73	187	188
------------------------------------------------------GWHLPyGFKTELELLYRYQPLDDFAVNGASiKIDGYAETFAPMVNLYWGMPIGDTGISPFVGGGVGYAWNELGISNiggialPVTVHNDDWRFAYNLMAGLSVPVNDGVRLTGMY----------------------------------
>SRR5437764_14404267	67	0.283	1.114E-08	5	124	195	88	191	194
-----GFYIGAEGGLNWL-LNTTIAGTTVTPQT-------------GWAAGGVLGYDFVGPRVELEGMYRQNQTYNGGFAG-SAINNQISQLSVMANLLYDFA-PSSTITPYVGAGAGLAFVDSN----------------------------------------------------------------------
>SRR5688572_25595574	66	0.290	1.513E-08	87	175	195	8	107	120
---------------------------------------------------------------------------------------KISAWSGLVNAYFDFPIGGeglSGFTPYIGAGIGASYLETTGVRFVNPNGstgtwngaSKWNLAWAVTLGASYALSKDWLVDVNYRYLNLGDAASGPTSP-------------------
>SRR5690606_5121340	66	0.263	1.513E-08	70	173	195	9	117	133
----------------------------------------------------------------------QPRYEGFTGFPAPAVSAKLTNFTTLLNAYADLG-TWWGFTPYAGAGIGFSHVKagdfntFPATVLPVVNEGRWQFSWAATAGLSYAISPGLLIDANYRYLDLGEGRTDVP---------------------
>APIni6443716594_1056825.scaffolds.fasta_scaffold7561726_1	66	0.259	1.513E-08	44	169	195	0	134	171
--------------------------------------------DSSLLFGGALGYDFGNgFRLEAEVTHQNYDVekllgTDKNSKTLATATGDIDVVSFGVNAVYDIKIDELPVTPYVGAGVGAVYlsaNDVKASGRTGINNSTLTATSVFMAGLGFDLTDSVVLSVGYRLRGIATQD-------------------------
>MGYP001073482792	66	0.317	1.513E-08	95	174	195	0	79	179
-----------------------------------------------------------------------------------------------FNAIYTFDDLGGNaaWQPYVGAGLGGA--DLETSMYDGNWKSDTVFAYQFIGGVGYQVAPQWTLFGEARYFGTQGSEFDGPD--------------------
>A0A0F3NR76	66	0.254	1.513E-08	48	192	195	102	264	276
------------------------------------------------AFNGAIGYSMGGPRVELEIGYERFNTISNDTyasdkaykivalgrngaitanNYVTAEINNITTVSLMANACYDIPVHDMSLVPYVCAGIG------SNLVNTTKDSLTPKFAYQAKAGVSYTITPEVSLTVGGFYHGIIGTKYEklhVDNATGLTDKTSATAEFGLSY--
>SRR5271154_2406334	66	0.313	2.055E-08	79	171	195	2	99	101
-------------------------------------------------------------------------------PISTHDSGRVSATTLMLNGYYDF-MPDAVWTPYVGVGLGAANINARfsgnngLGDTASIHDSNTQFAYQGIVGASWKVAERVKANIDYRYLSTSKANFN-----------------------
>MGYP001331601959	66	0.252	2.055E-08	93	192	195	0	102	105
---------------------------------------------------------------------------------------------FMLNAYYDFD-TDSKFVPYVGGGIGYTEIDFSSYTVtvagetlESDEGSDGAFGYQVKAGISYLASEKIDVFGEAVFSGTSGFSISTADID---PITAWGGRVGLRY--
>SRR5512146_2487985	66	0.275	2.055E-08	62	168	195	0	107	122
--------------------------------------------------------------IELEGVFRQNStyFTGLGTFGSFNASRDLNQVAVMANLLYDFA-PGAVITPYIGAGAGVAFVDGMDIFGTTTSLSNTVFAYQGIIGVGYNVDSNLRVNLDARYHGTTDP--------------------------
>SRR5882672_11348912	66	0.289	2.055E-08	44	151	195	8	127	130
--------------------------------------------NEGFIFGIAGGYKWGPWRGELNLDYSDHSLRSGSnvftgaTRSYAGLGGSSSDLALMLNGYYDFA-TGTPWTPYLGFGVGADYFSLHqvktttlSPNVSIANNSNFAFAYQPIVGISYAIN-------------------------------------------
>SRR5262249_24063985	66	0.247	2.055E-08	86	190	195	7	123	223
--------------------------------------------------------------------------------------GNLNSYSFMTNAIYDFSFSSIPyITPHIGVGIGASIMNnrtgirgSGPGNVTVIRDTDTEFAYQAIAGVRYNINPALAFDIDYRYFATTEPTFRTPanlgNLRVTGGYNTHNLVASL----
>SRR6201989_3020150	66	0.336	2.790E-08	44	146	195	1	98	101
--------------------------------------------DEGFIGGLAAGYQFGPFRAEINGDYSQNGARSLKVGTTSvNLNGHTSNASFMVNALYDINV-GLPIVPYIGAGAGATDLRLS-----SPKADRWGFAVQAMGGV------------------------------------------------
>SRR5207253_428876	66	0.300	2.790E-08	94	192	195	0	101	104
----------------------------------------------------------------------------------------------MGNLYYDM-RNSSGWTPYIGGGAGMANVTLSkNSGLGNTSDGKNVFAYQAMAGIGYSPQslPMTEWTLGYRYFVMNSPDFNTATGKVKlDDPKSHTAEIGAKF--
>MGYP001426560961	66	0.309	2.790E-08	87	191	195	1	100	104
---------------------------------------------------------------------------------------DLSLFSTMANIYYDISIP-SRFTPYVGAGIGLASY---------TTIDDTAFAYQFMVGTSYDLNNKDQLFGGYRYFGTTNYNslinfTGGGVTDGDFMFNHHAFEVGYR---
>SRR5579864_6850392	65	0.294	3.788E-08	90	188	195	2	102	109
------------------------------------------------------------------------------------------QTPLLANVFYKMNLND-RWTPYIGVGAGgdLATLDLEPDLGSSRSDTDIAFAFQAQAGISYALSDHASVDLGYKFFGSGHHGWNIEGVHfGSSDLFTHAVLA------
>SRR5690606_13276324	65	0.246	3.788E-08	86	192	195	0	129	146
--------------------------------------------------------------------------------------GSQRTVSVMANVLYDFAlFGNAPIVPYVGAGVGWAWIETHklratsnvFGLRFESDDWDNRFAYQAMPGLSINLPvPSLAVTAEYRFFGTLSPEHRGsvravnvpgapvvATGSVDTDNFNHSILVGVRY--
>SRR6478736_3072840	65	0.260	5.142E-08	80	167	195	1	95	117
--------------------------------------------------------------------------------PGADEYADIGGWAGLLNAYFDLG-NWSGFTPYLGGGVGLSHLTASavhdgiagVTTRSWADASKWNFAWSLTAGASYAITPNLLIDGSYRYTNLGS---------------------------
>SRR5579859_7053108	65	0.247	5.142E-08	94	191	195	0	104	125
----------------------------------------------------------------------------------------------MGNLWYDFKRPSGffkRVHPYVGAGIGGMYIKMHSFCAggcASQNPGKTELAYQGGTGVGFDLAPNFVIGLDYRYIESGHGNFTLNPGNsFSARYRANVAMISAR---
>MGYP001195798606	65	0.297	5.142E-08	87	169	195	10	102	132
---------------------------------------------------------------------------------------DLSRFAVMANVWYDID-AGSKIVPYVGGGVGWNRAHLEvggevvdpgffLTDIEQADFSESGFAWQLGAGANYEVSPGVKVGVGYRYFHGADVD-------------------------
>WorMetDrversion2_8_1045237.scaffolds.fasta_scaffold562200_1	65	0.268	5.142E-08	94	190	195	0	107	149
----------------------------------------------------------------------------------------------MTNAIYDFNFSAVPFTPHIGAGIGAAILNnrtsikgTGPGTGTIIRDGDTQFAYQAIAGIRYNINPALAFDVDYRYFATDGATYRTPANLGSLRvnsgYDSHNLVASL----
>SRR5208282_1377330	65	0.304	5.142E-08	92	192	195	2	105	151
--------------------------------------------------------------------------------------------SMMSNLVYDIPL-GLPVVPFIGAGIGFAYTGFNTISPVGGStvrDNDTVFVMQGIVGVSYNVTDNLALVAAYRYFAPDGSNVeNGLGVKLQGADQSHTVTIGVRW--
>MGYP001119957139	65	0.274	5.142E-08	106	192	195	0	101	262
----------------------------------------------------------------------------------------------------------SSFAPYVGAGVGWSEIEaqitsmalvdtsgPTVTRANFLDDSESAFAYQLLAGFGYDLTEQLTFDLGYRYFVVSNADFGDSvlGVDYDSELIEHNVTAGLRW--
>SRR6202012_4839045	64	0.281	6.980E-08	49	141	195	18	112	113
-------------------------------------------------FNAALGWRYQNFRVEAELGYLQAGIDSIKGSGVTlSGSGHASATSYLANGYYDI-LTGTPFTPYVSGGLGAATLRISGGNPSGiaVHDSDTVFAYQ-----------------------------------------------------
>ERR1043166_8184090	64	0.232	6.980E-08	82	165	195	11	96	114
----------------------------------------------------------------------------------PSPTGQMHLAGPMLNVMWDFPVVDFPFRPYVGLGIGGLYTDFtaNSGGVKVIDGSKWNMAYQVIAGAEFPLSQSSRLTASYRWLKV-----------------------------
>SRR5688500_9334371	64	0.241	6.980E-08	86	192	195	3	121	124
--------------------------------------------------------------------------------------GHATITSFMVNAYYDVDL-GYQLRPFVGAGAGAAYVTLRNTATPPGggaaarvevaDGDDTVPAAQALVGLSFDVDEHWTTAFSYRFFAAFGAEFDAPAPavgTAEGDFFSHALRFEARY--
>ERR1700748_2923592	64	0.254	6.980E-08	90	192	195	1	121	134
------------------------------------------------------------------------------------------SWSVLVNGIYDI-MPEHRISPFVGAGVGAVMIDQRANGRFNTDvvtetgnvhNGTTTFAYQALGGLTFKATEHLNLDLTYRYLASENVRFNlinttpgggtLNPGAFKGRYEDQSVSIGLRY--
>ERR1700678_4493908	64	0.234	6.980E-08	51	163	195	21	152	155
---------------------------------------------------GSVGYGLGNgLRFELEGLWTDNKLSGISTGGaahVTSAGGDEDKYGVFANALYDIPLDqlfgiDSPVFPYVGAGVGYLHNQFNNvhvntvlpNTFLRSTGQNDNFGVQGIVGVSYPLApvPGLSLTAEYRFM-------------------------------
>MGYP000331839760	64	0.265	6.980E-08	58	182	195	0	139	165
----------------------------------------------------------NNLRGEFEFVYSKLKVDSSDFVDASYAgdlyfaddagealepgsrgifkNEGFVNKAAMVNVYYDFATEKLPVIPYIGAGVGASKVTF-------LGASETTLAYQVKAGVSYPINETFSIFAGAQYFGLADTTFKNLSISNSDEFK------------
>ERR1700693_2176742	64	0.268	9.473E-08	80	169	195	13	104	107
--------------------------------------------------------------------------------GQSTSSGDVTALAWMANATVDI-LPQSRVTPYLGVGVGGVRLELENYkalGTTFVHQSDLQVAYQGIVGVRYQVTPSISMKLDYRYFAATSAD-------------------------
>SRR5260370_24309140	64	0.276	9.473E-08	103	192	195	1	105	125
-------------------------------------------------------------------------------------------------------MPDSRWTPYLGGGVGAARLTTNDvsvhacdnvASGCAYDATSWRFAYQGIAGVKYALTPAVSLAVDYRYFATMRPSFSDshsaltGGFSLKPDYHTHQSFLLLAY--
>MGYP000815209352	64	0.300	9.473E-08	47	161	195	76	189	190
-----------------------------------------------FGGEFAVGAKLtDNIRAEFAYTYRNPSKRASEDEGY-----EMGMQSYMINGYYDFS-TGTAFKPYVSIGAGMARVKMVLKDYSYRSndylGSENTFAYSFGAGVSYDVTDDVAIDAGYR---------------------------------
>ERR1043165_4017625	64	0.250	9.473E-08	44	157	195	79	213	218
--------------------------------------------DSSMFFGLGVGYKFNDWfRADLTGEYRgkanfhgSDNVTFTGGEGVDNYSGSKSEWVFLANAYVDLG-TWWCLTPYVGAGIGGARVNiigfrddgfnnvggLSVSTAYAADASKFNFAWALHAGLTYKVTQSMSID-------------------------------------
>SRR6185295_13482369	64	0.230	1.285E-07	108	192	195	4	103	127
------------------------------------------------------------------------------------------------------------FQPYVGLGAGGAWAKwhhfqasastaYPTGTPMVDDSSPAPFQYQGIAGVEMPLSPNADLFVDYRYIGTIGHRYESTTPTGSrfsnMDDRSHNVMVGVRF--
>SRR5262245_9287315	64	0.303	1.285E-07	108	192	195	0	88	151
------------------------------------------------------------------------------------------------------------IEPYIGLGIGAARLDISAVGAPlgNIHDEDTVLAYQAMVGIAFGITEQLDLDVGYRYFVADGAEVDpaGTAAPRDVDYEQQAVTVGLRW--
>SRR3712207_2701239	63	0.268	1.744E-07	3	124	195	29	140	141
---ETGLYLEANVGYSFLP----------SLDLREDDLEGEADLDDAYVFGGALGYRFQSFRIEANVSYRESNADELSVEGIDfGGGGEASALVGLVSAYYDLDL-GLPVRPYIGGGIGAAYLKLD----------------------------------------------------------------------
>SRR5689334_22547296	63	0.294	1.744E-07	85	192	195	3	112	143
-------------------------------------------------------------------------------------DGELTEVSVMVNMLYDIRL-FDRFSLSLGAGVGGDYTKLKLDTHcAPVDEGDFHFAYQGLAGLNYAITDATIVFIAYRYADVTDVGFDPTehiQLDGE-DFRKQAATAGVRF--
>MGYP001040058659	63	0.246	1.744E-07	44	167	195	13	146	179
--------------------------------------------DTGYGGSLVLGARLPyGFNAELEGVWRSRPYDAKTLNGvTTAASGFRDTGAGMGNIVWEAPLHEYgiPVTPFIGGGAGVAYTQARLTDSPAStnrylaSASDWRLAWQGLAGFKVDVAPGARLTAAYRYMQVNG---------------------------
>MGYP000330109386	63	0.277	2.366E-07	104	192	195	2	89	92
--------------------------------------------------------------------------------------------------------PTGAVRPYLGAGIGAANVEKSAGGQDF--DGDGLLAYQLIGGVGYQVNPDVSLFAEGRWFQTESDRFEGPDGeSFDGKFETFDLLVGMRF--
>SRR4029079_16484421	63	0.300	2.366E-07	51	156	195	2	110	113
---------------------------------------------------VSVGYHVaDSLALEFETGvvWNQVDKTAGISLSSATTTVDWYQIPLLVNAVYTIPL-DSPFKPYIGGGVGGVVSEVNfRAPSVSIDDSDVVFAYQAMAGVKYAINEQMDV--------------------------------------
>SRR5882757_7038029	63	0.291	2.366E-07	44	151	195	55	173	174
--------------------------------------------DNSYIIGGGVGYRlLPNFRTDLTLgyrgDYQFRQRSNLGAAGIGTANADLDSLVGLVNAYYDIG-TYAGFTPYVGGGVGFADNHFGRTSltlgplaGSINGHSQTDFAWQLSGGVSYAVT-------------------------------------------
>MGYP001470827513	63	0.260	2.366E-07	107	192	195	0	95	225
-----------------------------------------------------------------------------------------------------------RFSAYVGAGVGGVLVSAEraavgGYSSVSVDLDDYVVAGQLIAGMNYDLSDRWQLFADYRYFLADDPEFSFADSDPDlvtasIEKSDHTVMIGLRF--
>SRR5579884_2135880	63	0.299	3.210E-07	44	158	195	7	118	119
--------------------------------------------DDAPTGGAALGLRLTPFRLELEGLWMR----SATSANANGISGRLTNIPAMANVYFDID-SGGKLEPYVGFGLGASFVSLKGATagTGRIDSSTRVLAFQPIVGVNYNVTDQIALGL------------------------------------
>GraSoiStandDraft_39_1057311.scaffolds.fasta_scaffold2472735_1	63	0.285	3.210E-07	86	173	195	2	91	154
--------------------------------------------------------------------------------------GTLSSSTLMFNSIYDFTL-GWPVTPHLGLGLGGATLDGNFNAPSVGYRskvSDVVFAYQGIAGVRYMVNPTLALDLDYRYRGTSGMNYTTN---------------------
>ERR1700677_4553264	63	0.246	3.210E-07	47	158	195	39	179	181
-----------------------------------------------FAGFVRIGYHvMPHVRVEIEGGYRHGGIQSLHDIPSPPgadvdicapgtadptcgnPGGSVTAWTGMANILFDL-MPDAMINPFAGGGVGFKHVSVNTSGdavgdaynapvPFAVSESSTNFAWQVIGGLSYKATDQVNIDL------------------------------------
>MGYP001139710461	63	0.308	3.210E-07	60	165	195	0	118	207
------------------------------------------------------------FRVDLTGDYFFKAAFRGSSAGTGCGAGpctstdasTMSALLLMANAYADLG-TWHGITPYLGAGLGGARISWgdlettTTGTAIHTGSTNWRFAWALMAGASYCVTDKLKLDVGYRYARV-----------------------------
>Q73HQ7	63	0.214	3.210E-07	7	172	195	39	255	308
-------YIKANYFGAFFNAIGSLEGKEDAGDNITEGVFSFNKKErieagyspkyvPGFAGSAAIGYLFKNMRVEFEGLYsqtnlydedysdkkkaryielrRHNDASTGAECNSPWRSGKVDIHiqencsveaefraafkmknegfnnlAGMVNVYRDFNIAKMPFTPYVGIGAGVTRVKF-------LGKTRYALAYQAKLGINHQLTAQTQAFAGLRYFGILDNQFKD----------------------
>SRR5690242_1597442	62	0.262	4.353E-07	96	190	195	0	102	103
------------------------------------------------------------------------------------------------NLWYEGRDRDGAFasvHPYLGGGVGGARVqfrDTDFAGPASADDGRTLLAYQGGAGIGFDVSPFVTVSLDYRYFQTerGHFRLDDSDGRVTAQYRAHTVGASV----
>SRR5262245_59895039	62	0.258	4.353E-07	88	192	195	0	122	151
----------------------------------------------------------------------------------------FNTWSGMANVIYDI-FPQYRIVPFVGAGIGAVHMDQHINGRLNTDavdetiythEGQWQFAYQGIAGVSAKVTERLKVEILYRYFASDGINWrtfnttpgggTLFPGEFKTRYEDISVSIGLRY--
>SRR5262249_8788498	62	0.238	4.353E-07	63	168	195	0	104	169
---------------------------------------------------------------EIGAMYRDNQATvnlQSGSTFSPNFGADLNQTAVMANFFYDF-LAGQTIVPYIGAGLGVAFINTSALGSAS---SSTQFAYQGMIGVGWNVNEQFRVNLEGRYYGTTSP--------------------------
>SRR5919204_4120427	62	0.244	5.904E-07	85	170	195	4	93	100
-------------------------------------------------------------------------------------DGKLQIGSVMANALYDVPLPtfGIPVTPHLGIGVGYArpWNHSAPHNGLLVNGHDNNLAGQLIAGIDYVFSPNLVVGLDYKYFRLHDVDY------------------------
>SRR5579864_9371432	61	0.250	8.005E-07	87	166	195	6	92	101
---------------------------------------------------------------------------------------DIRSVVGMINAYYDFP-TLAAFTPYVGGGAGVARNEFGATSlsaggvaaGTARSAVKTNFAWQVGGGVTFSVLPTIALDIAYHYLDAG----------------------------
>ERR1700685_1724263	61	0.313	8.005E-07	94	176	195	3	87	106
----------------------------------------------------------------------------------------------MVNVLYDFS-NIGRFRPYIGGGVGTAWVRWQQVTPgndPIFEGGQNVFQWQGIAGVSRAIFDGTEAFLEYRYVKSGSASFHSQPWD------------------
>MGYP001213546259	61	0.313	8.005E-07	79	180	195	8	102	126
-------------------------------------------------------------------------------PGTPAINDDLLVQALMSNVYFDL-VNSSAFTPYVGVGVGGARVE------NELGERDAAFAYQGRVGVEVALGGKFSLGAEYVYFRTLDVEYGPKDFAPGGP--------------
>SRR5690348_13646275	61	0.261	8.005E-07	77	170	195	14	124	127
-----------------------------------------------------------------------------TTTAAANPTGTVNVPKVMVNAYYDFAIPGVPWiLPYIGGGIGAAWQTLDRQSIFFNDptftrpgrltvngkHSTDAFAWQAMAGAAFPIAqvPGLSLTTEFRYFGTDEVKY------------------------
>C7DSH4	61	0.553	8.005E-07	39	163	195	19	145	149
---------------------------------------HDPLKASFMAGGAAFGYKMGDIRVDVEGLYSQLNKNDVGGATFAPttVANSVAVFSGLVNVYYDIAIEDMPITPY---RWCWCWcsiYQQSFRSSAVKDQKGFGFAYQAKAGVSYEGTTAIKLYAGARYF-------------------------------
>SRR5216117_3574790	61	0.322	1.085E-06	92	176	195	0	92	102
--------------------------------------------------------------------------------------------SGMFNAIYDIEGLSSSVLPYIGAGIGAANLKGEVTfndfttgiTDTRDTRSNTRFAYQVLAGVGFKVMDNVNMNVGYRYFGTTSGDRDDITRD------------------
>SRR5580693_7202410	61	0.284	1.085E-06	82	170	195	3	97	103
----------------------------------------------------------------------------------GREGGNDNADSALANLWYDFRAPTGPlsaVHPYLGGGAGAVRSyyrDATRAGGAIASDYATEFSYQAGAGVDFDVTPRLTLSVDYRHLWTNRGSF------------------------
>SRR6185436_5589678	61	0.252	1.085E-06	60	148	195	0	106	107
------------------------------------------------------------FRLEIEGGYRSADIDEVTivrdetdpatyaPGDVVDAGGDAQLGTAMVNLYYDIHIADGPILPWIGAGIGAAFVDYAIDDPiyplltFGGKDTTWVFAYQFMAGITF----------------------------------------------
>SRR3569623_1463833	61	0.269	1.085E-06	86	181	195	4	106	114
--------------------------------------------------------------------------------------GSVESWTLMANVVYDF-MPDAAFRPFVGAGVGANKVSTDisgrmnnvAFGGVGIHDDYTAVSYQLLAGASFDVTQRLTADLTYRYLGGSNVQYSTSDVGNPFPL-------------
>SRR4030095_11335026	61	0.303	1.085E-06	46	148	195	28	136	137
----------------------------------------------GFTGSGAVGYSFPfGLRAEGEFGFLYTPV---SKDAGVDISGSVKSYLMMANAYYDLKIPAlRPSKPYIGAGLGAARVNDDHEIFVSrlrvrayVDNWRTTFAYQARIGVGY----------------------------------------------
>RhiMethySRZTD1v2_1073278.scaffolds.fasta_scaffold3728220_1	61	0.291	1.085E-06	87	182	195	52	143	159
---------------------------------------------------------------------------------------NFQQINVMGNIYYDF-LAGSSIVPYIGAGAGVAFL---NAGALGVSVNSTQFAYQAMVGVGYNLDSTFRINLEGRYMGTTTPNFVHNGIAGGFGYS------------
>SRR3546814_572739	61	0.325	1.085E-06	105	192	195	0	82	190
---------------------------------------------------------------------------------------------------------SPPVHPYAGVGCGAARTKVKDI------DSKTLFAYQGILGVSYDVTDELKAYLDYRYFATEDLKgTTPAGADVDVENESHTGMIGVRY--
>SRR5215471_12187107	61	0.322	1.471E-06	83	169	195	0	88	101
-----------------------------------------------------------------------------------PIHGDVRTRGVLFNALYDIPI-GNQFAFTAGAGVGWANVSPSLSTlsgSAIADQGDSSFAWQVIAGVTYGIDRNVELQLDYRYTGIDDTN-------------------------
>SRR5208282_391242	61	0.280	1.471E-06	88	163	195	13	94	104
----------------------------------------------------------------------------------------FHSLSYMANVVYDvLPLRTYGFTPYIGLGVGYCHNTEkhkykTDTVTNSDKEKDNRFAYQGIAGVKYPLNETLSAGGEYHYF-------------------------------
>SRR5580693_6959473	61	0.237	1.471E-06	99	190	195	1	101	106
---------------------------------------------------------------------------------------------------WDIPFPDFPVRPFIGAGIGGAYVSADLRDPANtntyLKSDNWGLAYQLMGGASFPVTPDTRVTAAYRWLQLDNIhaacgTSGLPRLTCRSSLNSQSVDLGL----
>SRR3546814_7349993	61	0.305	1.471E-06	87	181	195	0	91	135
---------------------------------------------------------------------------------------KLRQLAVMANVTYDIPLGGNTFKPYVGVGLGAVGSHLK---ALGEDDGSVRFAWQLRAGAAVKVTKGIDLTADYTYRQTGSGKLNFGDEDVEYRL-------------
>GraSoiStandDraft_53_1057289.scaffolds.fasta_scaffold3762945_1	61	0.303	1.471E-06	86	167	195	36	133	149
--------------------------------------------------------------------------------------GNVSSIVALVNGYVDLG-TWHGFTPYVGVGVGVAQNRLSGLTDQGfsynslngvgsptggycDDGRKTNFAWALMAGLGYSVTPNLKLEIGYRYLNMGK---------------------------
>MGYP000451104253	60	0.282	1.994E-06	108	191	195	9	100	104
------------------------------------------------------------------------------------------------------------ITPYVGLGLGATYTDLDFAYGPglELDDSDTTFAAQIIAGVSYDVSANTALTLDTRYSRAFDVSSDRFAPNGaltgtvEDDIDAFSVNFGVR---
>SRR5690242_1239649	60	0.300	1.994E-06	85	170	195	11	100	105
-------------------------------------------------------------------------------------DGHSEILSVMANAMYDFDIhtPIVPLVPHLGLGLGYAHVmnRSAPHNGLLVKKQDDTPAGQLIAGVDYAVSPGMKLGLDYRYFVAHDADF------------------------
>SRR5262245_10689990	60	0.285	1.994E-06	90	167	195	6	89	125
------------------------------------------------------------------------------------------QVPFLANVVLHFPLPHTPVVPYIGGGVGGTLTIFDTDGltrravTVVGSETDFGFTYQVFAGLRFDITPWMSAGLGYKYFASDD---------------------------
>SRR6185436_12638270	60	0.281	1.994E-06	82	152	195	61	128	131
----------------------------------------------------------------------------------GNSSGNVRTWAIMANVWYDFAM-DSRFKPYVGGGIGLSHSQVSLGPWVKGEDD--SFAWQAGVGVNYGLDE------------------------------------------
>SRR5947207_502251	60	0.306	1.994E-06	86	170	195	8	94	139
--------------------------------------------------------------------------------------GTLSSNTLMANGIYDFQV-GWVVTPHLGLGLGGASLDGSFSAPsvgYRSKTSDVVFAYQAIAGFRYLVNPTLALDLDYRYRGTSGANY------------------------
>SRR5262245_29706826	60	0.246	1.994E-06	89	192	195	0	124	154
-----------------------------------------------------------------------------------------EEVSLMVNVLYDIYFTD-RFKLSLGGGIGADWANFEFDNrfnnnnnfNNDNGDGSWAFAFQGIVGLSYAVTPRTDLFVNYRYLVVDGADldnvrdfrdcyeycYDNRNRFSTDDFNKQTVTIGFRY--
>SRR5699024_6763547	60	0.275	1.994E-06	16	162	195	0	155	156
----------------FAGLRGSLAFSGTTATTVPTAPALTQLRASYNTGGGSsiyIGTRLPlRLKLEVEGMYRYLPFTHTALNGTaTVAHGQAQLAAPMVNLRWDLPLGDFLIQPFIGGGIGAAYTALRLSDPSNtntyLQNKKWALAYDAMGGASLALSPTSRFTAMYRW--------------------------------
>SRR5438477_9633664	60	0.270	1.994E-06	46	158	195	77	206	207
----------------------------------------------GFTGSGAVGYAWPiGLRVEGEFGYIYAPVTR---EHDRSIGGSIRSYLAMANVYYELKTAWlGPFKPYIGFGLGSAWVNEDRQavlvyapcsvcvygspplTTVTIDEWRTAFAYQGRIGIGYDVNAWLDLSA------------------------------------
>UniRef100_A0A0W0SQ80	60	0.203	1.994E-06	44	162	195	54	210	243
--------------------------------------------NNGFNAGGRLGYQANYWRYEAEITYMRTVVSAFRFALPsllptvgeiraRDVNGQTNTVTGIANLYYDFPEMVPCIAPFLGVGVGFGWfgihfsndvvrnrnlldnpnfvlnptiFQNPFYRNLHYSNSSSAFVYQGTAGFTYNFAENYSLNLAYRY--------------------------------
>MGYP001364107335	60	0.310	2.702E-06	132	189	195	4	61	67
------------------------------------------------------------------------------------------------------------------------------------DESDIVMAYQFGAGVSYPVTENIRITGQWRYFGTGDPEFDDGVDQVDGEYSSHALMIG-----
>ERR1700688_1871127	60	0.273	2.702E-06	104	169	195	5	77	99
--------------------------------------------------------------------------------------------------------TWYRMTPYIGAGAGIAMVHTSDyastlapPFTGGLSMAQWNFAWAAMAGVGYAISPNLMVDLGYRYINFGDTK-------------------------
>ERR1043166_6958493	60	0.281	2.702E-06	53	151	195	1	103	104
-----------------------------------------------------AGIRLPmGLRAEVEGLYRYQPVNSLTVSGvTSPAQGQMHLGGPMVNVYLDLPVVDFPFRPYIGLGAGGLYTDITAKSGGtkVIDGSKWAMAYQVLGGAEFPLS-------------------------------------------
>SRR4051794_2232562	60	0.292	2.702E-06	94	185	195	27	125	126
----------------------------------------------------------------------------------------------MANAIYDFDIHTPvvPLVPHIGLGLGYAHVmnRSAPHNGLLVKKQDDTPAGQLIAGVDYAVSPGLKLGLDYRYFVAHDADFRVATTGGTshvGDFDDHS---------
>SRR5262245_48816715	60	0.259	2.702E-06	71	170	195	17	120	130
-----------------------------------------------------------------------NDFDLSSEGKTYHVGGQAEGGAFMANLYYDIHwLGDIGVLPWIGAGVGADYIDYSISQPTlvlDAQDSAWALAYQAMAGITIPLADSLSASVGYRFFQTKDFTY------------------------
>ERR1700733_2701243	60	0.224	2.702E-06	42	150	195	5	142	154
------------------------------------------YTDPGPLGLLALGWGFGNgLRAEIEGSYRSNGISGISTLrtngktvPLSNVSGSAQTYAVMANVAYDIPLHpfGWPLQPYVGAGAGYGWFNFNNahgngTTTFQLPDNNTfgpgpdlvsfgsagAFAYQAFAGVSLPL--------------------------------------------
>SRR5829696_1081283	60	0.258	2.702E-06	92	192	195	27	149	169
--------------------------------------------------------------------------------------------TGLVNVYVDLG-TWHGITPFIGAGIGASYNTISSFKDVNtvtggvayaDDDSKWDLAWALQAGLAYEVTPGLSLEVGYRYLHLGDAqsgdlnTYDGSCPPAgcrdspinFEDLSSHDVKFAMRW--
>SRR5260370_773526	60	0.283	2.702E-06	45	121	195	181	261	281
---------------------------------------------SGLAAGARAGYEWGPWRFEEEYAYRSNDLNKFRIGAVPavGARGSRQSHALMTNVLYDFNIPGlaWPVTPHIGAGIGAVDV-------------------------------------------------------------------------
>SRR5690348_13566675	59	0.277	3.661E-06	46	125	195	31	113	114
----------------------------------------------GFAGVLSVGWGFGNgLRVELEGNYRQNEVDQITVTGfGGSSSGTARTYGIMANAFYDFGaVFDWPVYPYLGLGVGYAWQNYDN---------------------------------------------------------------------
>SRR3546814_1589062	59	0.310	3.661E-06	96	192	195	35	131	134
------------------------------------------------------------------------------------------------NVTYDIPLGGNTFKPYVGVGLGAVGSHLK---ALGEDDGSVRFAWQLRAGAAVKVTKGIDLTADYTYRQTGSSKLNFGDEDVEYRLgksKASLFQVGLRF--
>SRR5690606_39195673	59	0.240	3.661E-06	45	120	195	55	133	134
---------------------------------------------SGYGFAGAIGFKLtPQLRLEGELSYLNTDMDSIKLDGIGsfGLGGNIETRLAMLNLYYDFDMSWKKIRPFVGAGIGYAW--------------------------------------------------------------------------
>SRR4051794_29814132	59	0.238	3.661E-06	93	189	195	9	121	137
---------------------------------------------------------------------------------------------FLINGLVSLQTPGRLLSPYVGLGAGTAYVSMHGADslqtdpleaglnhfNSAPHSSRWTFAWQAKAGLRFNLTESVYLFGEYRYLNLryTDYTFGSTVAPGHVATTPWLVHVG-----
>MGYP001326395045	59	0.279	3.661E-06	92	177	195	34	125	140
--------------------------------------------------------------------------------------------SLMFNVYKDFP-RDGKFTPYVGAGLGSTHVEMQtytttvaGTDVAVSDDGRDLFTWDLKAGVTYDLNETADLYGELSYLKTESFDEDGINYDG-----------------
>SRR5918998_323226	59	0.294	3.661E-06	59	150	195	0	93	141
-----------------------------------------------------------RLRLEANVSWCENDVDELEVEGFDvEGDGEAGAVVGLANVYYDLDL-GIPLRPYVGGGIGAARVSVEADAGGllDADDEGWAFAWNLAAGLGYEV--------------------------------------------
>SRR5689334_14567236	59	0.272	3.661E-06	81	168	195	36	116	145
---------------------------------------------------------------------------------GTSVAGKVSQVAILANGYYDF-FPGATITPYVGAGLGIAFVDANC------SLCSTQFAYQGIVGLSWNVDQNVRVNLDGRYYGTTNP--------------------------
>UniRef100_A0A5R9MG38	59	0.235	3.661E-06	46	172	195	24	190	243
----------------------------------------------GFAGSAAIGYLFKNMRVEFEGLYsqtnlydedysdkkkaryielrRHNDASTGAECNSPWRSGKVDIHiqencsveaefraafkiknegfnnlAGMVNVYRDFNIAKMPFTPYVGIGAGVTRVKF-------LGKTRYALAYQAKLGINHQLTAQTQAFAGLRYFGILDNQFKD----------------------
>SRR3954471_15967828	59	0.272	4.960E-06	99	192	195	0	98	101
---------------------------------------------------------------------------------------------------YDIHfLGDIGVLPWVGAGIGGAYIDYSVNQNDLVlaaQDDTWAFAYQFMAGITVPLADSISGSVGYRYFQTEDFSYvDAFAVGFKTNLTQQSIDVGLQF--
>SRR5436190_5272924	59	0.301	4.960E-06	106	175	195	5	77	105
----------------------------------------------------------------------------------------------------------GRLRPYIGGGVGEANVRMDqvlDASGARRDDNDNVFAYQGGAGLGYAATRRLTLSVGYRYLETNRAHFAGNSG-------------------
>SRR5208282_730656	59	0.304	4.960E-06	105	192	195	2	93	118
---------------------------------------------------------------------------------------------------------GGPIVPFVGAGAGFAYTgfsRISPVAGTSVNDNDTVFVMQGIAGVSYNINDQLALVAAYRYFAPDGSNIEvGTGTKVHGADQSHTVTVGLRW--
>SRR5579875_3264986	59	0.272	4.960E-06	86	163	195	0	87	132
--------------------------------------------------------------------------------------GEFQSYGAMVNVLYDFDVRMPWVFPYIGVGAGWAHNKADNLTASNtalgyymrTDGENDNFAYQAMVGAAFPLAwvPGLSLTAEYRFY-------------------------------
>MGYP000390796986	59	0.263	4.960E-06	108	183	195	155	230	233
------------------------------------------------------------------------------------------------------------VVPYLGAGLGIADLAVENLGGTADVDSDYQLAYQLIGGVGYQLSPNLTLNTEARFFGINNQTLENDDVDFKAKYHT-----------
>ERR1700761_7244000	59	0.288	6.719E-06	51	150	195	16	116	117
---------------------------------------------------GTIGYRWDNFRLELEGGYDQRGL--VRAASAPEVEGGMSVTSGLVNLTYDVPL-WYGFKGTIGGGVGFGdlnpHIKNSANEAWLIHGTNTGFMWQGIAGLAYNI--------------------------------------------
>SRR4051794_10020219	59	0.268	6.719E-06	81	162	195	37	128	132
---------------------------------------------------------------------------------TRTAKDHLDTYWLLANMWYDFA-PGSAWNPYIGGGVGVVHVKGSFKSAFTSNDnapvdwlnhnvDSWGLGLQAGAGIKFAIMPNVAIDLGYRF--------------------------------
>SRR5215472_15281902	59	0.266	6.719E-06	80	173	195	1	108	318
--------------------------------------------------------------------------------GFAETGGSTHSNAIMANVIYDFTL-GWPITPHIGAGIGAINVarsigatgqaetpngTFVNFSTGAGSNNSWGFAYQAIAGLRYFINPALALDVDYRYLASTNNSFTGT---------------------
>SRR3954466_2104879	58	0.252	9.100E-06	88	177	195	1	97	99
----------------------------------------------------------------------------------------LNNFGVMVDALYDFNM--GALSPYLGVGVGYGWVEAKsmrlsgPNGSVRVDDTDAQFAYQGIAGVAYNLSsmvPGLAATAEYRFYGTLDPEFTAVASNG-----------------
>SRR6185437_16420372	58	0.292	9.100E-06	77	170	195	1	99	101
-----------------------------------------------------------------------------SIGGTGAGGGRSQIFSTMGNVLWDFNnfqMMGIPLVPHIGGGVGWAHIWDQEGPhgGFQVKGQDDALAYQAIGGVEYAMTPQLKLGIDYRFFTAQDTSF------------------------
>SRR6476646_582540	58	0.228	9.100E-06	58	146	195	0	104	105
----------------------------------------------------------DNLRLEGEVSYFNNGNKAFVFLPdtSEPATGQIALRAFMLNAYYDIPIRRSRFKPYVGAGLGTYKSDIQGFSSPTlisatnfppngvvlDVTSRETFAYQLRAGV------------------------------------------------
>SRR5215470_11523097	58	0.325	9.100E-06	86	167	195	10	97	106
--------------------------------------------------------------------------------------GAYKSYLGMINGYYDFAF-FGPIKPYAGFGLGVARVNDDRQavrsstlEISERDEWRTAFAYQMRVGVGYEIVPRVDVSAGYRYVHING---------------------------
>SRR5215813_10099135	58	0.261	9.100E-06	93	186	195	5	111	113
---------------------------------------------------------------------------------------------FMGNIFYDVHfLGDLGFLPWVGAGVGAAYIDYNLTADIYNPNTDittvlagkdnvWAFAYQFMAGVTIPLADSLSGSIGYRYFRTQDFTYTDhFGVDFQTNLTQQSI--------
>SRR5262249_22220556	58	0.256	9.100E-06	93	189	195	32	144	154
---------------------------------------------------------------------------------------------FLVNGVFSLQTPLPRIHPYIGAGVGTAYMSIDGADstqikfpepgvshfNTGPDSSRWSFAAQAKAGLRFDVTERLWVFGEYRFqnIRFTDYTFGPTVFPGHIATTDWNVHIG-----
>MGYP000200457660	58	0.375	9.100E-06	51	122	195	66	145	194
---------------------------------------------------GAIGYdfrrvpQWGGFRTDLEIRYRQNDVDSLSIGGSnlANSDGDATVWSGMVNVYHDLYLPASRPTPYIGLGVGAAYVD------------------------------------------------------------------------
>SRR5512140_3371334	58	0.279	1.232E-05	85	171	195	5	96	115
-------------------------------------------------------------------------------------DATMGVVPLLVNVKFQLP-NHTRFTPYIGAGVSGAAVYMHIADLHIGNTSVWgtesavVFAYQGFAGVRFAINDRMGLSVEYRYFGADGPDFE-----------------------
>SRR4051812_42374014	58	0.242	1.232E-05	82	167	195	31	128	129
----------------------------------------------------------------------------------GEPRSELQTTTVMANLIYDV-MPDWRVHPFVGVGAGVAYSHFKahgqlaslsvgalPFQNLEVDDTDRAIAAQVLAGLTWSVSPRLSLDLTARYTGTGN---------------------------
>MonGeyMetagenome_1017769.scaffolds.fasta_scaffold74013_3	58	0.345	1.232E-05	94	174	195	0	76	182
----------------------------------------------------------------------------------------------MANVLYDFN-AGGVIVPYIGAGAGVAFI---NAGALGGSNNSTQFAYQGIIGVGYNIDPTFRINLEGRYYGTTTPNFQYSG--------------------
>SRR5260370_21030761	58	0.247	1.232E-05	82	169	195	32	131	216
----------------------------------------------------------------------------------DQLDGSHAAEVFMLNAYLDLG-TWWGLTPFVGAGVGGAWNSVttvaalgllnifaPGFSFSSADASSWNLAWSAQAGLAYNVSSNLKLELAVRYLNLGSVK-------------------------
>SRR5688572_23187178	57	0.273	1.668E-05	93	174	195	3	97	102
---------------------------------------------------------------------------------------------WMVNLYHDIQICDWQWRPYVGLGVGLAQSEINSLYPTFFDtigppfagvgvntTSDMVFAYQFRAGISRPLGCRAEFYTGYRFFQADELTFSSAP--------------------
>ERR1700675_4969210	57	0.313	1.668E-05	94	173	195	0	81	104
----------------------------------------------------------------------------------------------MANGSYDFNL-GWPLTPHIGMGIGATEVSGKLNAPiigYRLNTSDAVVASQAIAGVRYNISPNLAFDLDYRYRGTSDATFRSN---------------------
>UPI000187C554	57	0.262	1.668E-05	80	182	195	9	108	157
--------------------------------------------------------------------------------GFANVNGQINQVSVLANVLYDFA-PGATITPYIGAGAGIAFIDPSFSAGCTM--CSTQFAYQGIVGLGWNATSSIRVNLEGRYFGTTNPGYNFNSNVGGFPVS------------
>ERR1700761_1660697	57	0.276	2.258E-05	48	144	195	0	103	104
------------------------------------------------ALGGTVGYDFVGPRIEFEGVYRQNGGTISSFIASTNITKNgiaIHQTAVMANVYYDF-WADRAFTPYVGAGAGIAFVgtafgQQIADTEFDVNGTSTQFAYQYMA--------------------------------------------------
>SRR5580704_12234244	57	0.237	2.258E-05	89	170	195	0	99	111
-----------------------------------------------------------------------------------------DATTAMANVLYDVPL-GLPVQPFIGGGVGLVDTAVKGHGTYPfcdvcektpicfvctanlnTNDSSDRFGFQGIAGLSYPIAPQWTLDATYRYVRANGVTW------------------------
>SRR4051812_16400681	57	0.262	2.258E-05	31	146	195	2	123	125
-------------------------------PTTPTATDLRGSHDTGYGGSIVLGGHLPlGFKVELEGLYHRRPYDSVTLGGVSSAAAGFrDVVAPMGNLLWEMPIDGVPIRPFIGGGAGMAYTHSRLNDPIGGniymQNSSWHFAWQGMAGL------------------------------------------------
>SRR5690606_463237	57	0.247	2.258E-05	106	178	195	3	87	125
----------------------------------------------------------------------------------------------------------GGWHPYLGGGVGVALVNRETTLEFPgiviippgdinaVDDTDTVLAYQAIAGVAYDITDSVAVGVEYRFFGTASPSFEQDNISLS----------------
>SRR5215211_1584449	57	0.223	2.258E-05	85	167	195	24	134	147
-------------------------------------------------------------------------------------SGKVSKLTLLVNAYADLG-EYYGLTPYVGAGIGASYVtwsdwktdqvcggtnlsctpdhpdfgweyKFDHISWDHDDTSQWAFAWALMAGASYKMSDNLDLDVGYRYLQIED---------------------------
>SRR5215468_3561303	57	0.283	2.258E-05	44	122	195	70	149	165
--------------------------------------------NTGWAAGGKIGYDFVGPRLEIEGLYHSNNGTGVraFPNGYATINGQIQQVSLMANVLYDF-FPAAVVTPYVGGGLGVAFFD------------------------------------------------------------------------
>SRR4051794_36774114	57	0.325	2.258E-05	94	173	195	1	72	174
----------------------------------------------------------------------------------------------MLNGLLDLGGNDG-IGGYVGGGVGYANVHA-------LDDSKGKFAWQVIAGVYYPVTPNIDIGIKGRYFDAGSVGSDNT---------------------
>MGYP000609089667	57	0.244	2.258E-05	44	118	195	7	96	226
--------------------------------------------NNGWAAFARLGYRFnPNWRVELEGGYRSGDIgkvravsgtqglcnLTPATGPCHSPEGDIESTSLMANVLYDFGWEAWGIRPFVGLGVGV----------------------------------------------------------------------------
>ERR1700754_4647107	57	0.274	3.057E-05	79	165	195	1	90	102
-------------------------------------------------------------------------------GPNPTIAGGMSVTSGLVNLIYDLPLSD-RFAISLGGGAGFGNVHPHIKHSPSglwqVRGNETGFMWQGIAGISYALDGNVDIGLDYRYRSV-----------------------------
>SRR5580765_3406901	57	0.291	3.057E-05	80	176	195	3	104	106
--------------------------------------------------------------------------------GVSNDDGRIANTSAMGNVIYDIN-TGTFVTPYIGVGVGMSYVQIRANPAATatpqvwFDNHDVVVAYQGIAGLSFQVTPAIALGVDYRFFGTMEPRIPSSTPP------------------
>SRR6516165_2614151	57	0.208	3.057E-05	44	124	195	13	103	109
--------------------------------------------DTGFSGAVTGGWAFGNgLRAELQGGYQSNGVRDIytrrtdgNLAPLQGVSGHLSTWSAMANVFYDLPVRRyvGPLRPYVGAGLGYGWLDFN----------------------------------------------------------------------
>SRR5215510_13097643	57	0.312	3.057E-05	80	168	195	4	98	111
--------------------------------------------------------------------------------GTGHIDGSLSNFSVMANVWYDIDL-GSQIKPYVGGGIGYgkARIEEHWTSAGNPLYFTTanwysGFAFQLGVGINYDIVEGVGLGLAYRYFNGPTV--------------------------
>ERR1044071_4740040	57	0.244	3.057E-05	86	174	195	16	108	148
--------------------------------------------------------------------------------------GSRRADAFLVNAIYDFEF-GWPVSPHLGAGIGTVALHDRVSVPIIgvgqaTNRTDWEFGYQAIAGIRYEVGPTIAIEVDYRYLATTTPRFTTRP--------------------
>MGYP001002138123	57	0.276	3.057E-05	32	122	195	48	140	180
--------------------------------TESNSTKGNLEYNGDYSFAGALGLRLSrNLRTEAEISYFKNDADKLVFSGGGsfPAGGELKTWQGLMNVYYDFDW-GWKVQPYVGAGVGLAWHQ------------------------------------------------------------------------
>Q70HW9	57	0.222	3.057E-05	47	163	195	64	200	272
-----------------------------------------------FAGGIAFGYEgklgNNNYRAELEGMYSSVKADNIGLKGnwvsvlyfrvigegenrktymyaAKVDNDRIENTSIMANACYYLKSDSFSFFPYIGAGIGLTRMKM-------FGEASVGPAYQLKAGLAYRINKDVNMRVGYRHF-------------------------------
>SRR3546814_15243222	56	0.308	4.137E-05	87	152	195	0	66	100
---------------------------------------------------------------------------------------DVTALSFMANVWYDI-KTGTKFTPYIGGGIGLSTVsaDVSAFGTSFVDDSDTVFAYQFGFGGAYAITE------------------------------------------
>ERR1700710_2728163	56	0.314	4.137E-05	85	165	195	9	97	101
-------------------------------------------------------------------------------------SGRSEKYGAMVNGLYDFDLGSAFIFPYIGLGVGYQEADFNNFSAGSSvgrlyaSQSKASFAGQIIAGLSFPVSyvPGLSITAEYRYMAL-----------------------------
>SRR5580698_1876746	56	0.265	4.137E-05	102	192	195	0	97	106
------------------------------------------------------------------------------------------------------GMESFGLVPHLGIGIGAAQARFDhagFFNGNTLSGQDYVFAYQGIAGVDYQLAPQVKLALDYRYLGTESGTFLSTGPfgaaPTKTSFADQTVTIGLKF--
>ERR1700742_1668978	56	0.295	4.137E-05	85	164	195	4	90	108
-------------------------------------------------------------------------------------SGNTANLSFMVNGLYDINL-GLPIVPYIGAGIGGTDFRISSLPVtsgpltglASGGADRWGFAVQPIVGVSYSITPQISIAGEYRYLY------------------------------
>SRR5436305_9539209	56	0.290	4.137E-05	94	180	195	6	97	113
----------------------------------------------------------------------------------------------LGNLWYDFDM-GGGFTPYVGGGVGLAWIMPDLTNVYDEgalfewGTGSVAPAAQLGAGVKVNLSDNIGLDVGYRAKFVFNGSLTGTGTDNSGD--------------
>ERR1043165_1398656	56	0.238	4.137E-05	93	166	195	10	97	118
---------------------------------------------------------------------------------------------FLANLVLSFPTAYAGVTPYIGGGIGGARVAIKGATsiqvnpleaginhfNSGTDSSAWTFAAQAKAGVRVALGRNAYVFGEYRYLYVG----------------------------
>MGYP000933567369	56	0.231	4.137E-05	87	170	195	48	154	192
---------------------------------------------------------------------------------------DVDGTVWMANAYYDIG-TYRGFTPYVGAGIGFVWNQldrthtttvqscdneanpgcsggaVDYTTSANTEADRISLAAAAMAGFSYQVTDITSVDVGYRYLFLGGTDF------------------------
>SRR5262245_50683527	56	0.282	5.597E-05	94	167	195	4	79	101
----------------------------------------------------------------------------------------------MVNAYLSLPM--DGWRPYVGGGVGQSYVSANGARiagfVGETNDNASAFSWQVMGGVGFMLSPSLELGARYRFQHIDG---------------------------
>SRR5215212_1173829	56	0.241	5.597E-05	82	167	195	6	95	105
----------------------------------------------------------------------------------GDVDGEFEQVPIMVNAIYWLPLSD-KLSFYVGAGTGIVWSRTTVDsvagvNVSGAEDDDWNFAAQAKAGLSFKVCPQGSLNVGYRFFYGKD---------------------------
>ERR1044071_2823762	56	0.325	5.597E-05	90	171	195	8	89	109
------------------------------------------------------------------------------------------QVPFLVNFYYRIP-TRSRFHPFVGVGVgGVATILENYDLFYGSSDDTFGFGCQGLAGCTYQITRTMDLGLRYKYLGVADRTFD-----------------------
>ERR1700761_4408913	56	0.247	5.597E-05	44	130	195	7	114	117
--------------------------------------------DGDWAGFARLGYRLnPNWRVELEGGYRKGDITSImgaarraqpiglcapnvvrsaAAPACGSPQGHLDAWTVMGNVIYDF-LPSSRINPFIGVGVGVARIDSQAFGQFS----------------------------------------------------------------
>SRR3712207_5981745	56	0.289	5.597E-05	44	142	195	27	132	134
--------------------------------------------DSTYALGGDLGYHFQPFRVEANLSYRDSDANEMSVDGTDFGGSgearalEARALVGLANAYYDLDL-GVPIRPYIGGGIGAAYLSLDVGRGAPVDIEaaTGTLAWNV----------------------------------------------------
>MGYP000264005481	56	0.447	5.597E-05	88	172	195	42	119	158
----------------------------------------------------------------------------------------FRNIAGMINAYYDISSEGMPVAPYIGVGGGLTMVTF-------LGLDRYAFAYQAKAGIGYSITPEMKIFAGARYFGILGDEYDG----------------------
>SRR5215467_1385552	56	0.261	5.597E-05	81	168	195	58	141	201
---------------------------------------------------------------------------------PGTVSGTIQQMTYMVSGYVDI-LPGARIVPYVGFGAGMAFVS---DGVGSCGMCSTQFAYQGGGGVGFNVTENIRIDIDTRYYGTTSP--------------------------
>MGYP001177791416	55	0.317	7.572E-05	138	193	195	0	62	64
------------------------------------------------------------------------------------------------------------------------------------------FAWQAMLGTGVAITENLSLDAGYRYFDGGRLKWDagktsagNDFNGSKGDLKSHEITLGLRYG-
>SRR6185436_17970559	55	0.258	7.572E-05	108	189	195	0	92	98
------------------------------------------------------------------------------------------------------------FVPYVGGGIGAARVNDDheaiaeslGGTRFDLDEWRTAFAYQGRVGLVYQFNPWFDVSAGYRYVHVDGGHYDVSPARIRINVgaqKTHSLELG-----
>SRR5437879_3605508	55	0.262	7.572E-05	103	176	195	3	82	99
-------------------------------------------------------------------------------------------------------PNKCPVTPYLGGGVGGATTIIEADPIViggtrmRGNDADVVFAYQAFAGLRYKINEQMSVGVEYHYFASGEPEWKPTSHP------------------
>SRR5947208_1539911	55	0.290	7.572E-05	85	167	195	22	105	107
-------------------------------------------------------------------------------------SGRTTVTVLLANYYIDWNLGW--IRPFVGAGIGAGYVELSNHGLPTGgimSDAQWGWAYQLGGGVSFDVMSNVTLEAGYRLVGVRD---------------------------
>SRR5512143_1072494	55	0.316	7.572E-05	53	142	195	1	96	108
-----------------------------------------------------FGYAFrGGFRVEGEATYRHNDLDTVSISPTlapgvtaGAGSGSIESVSLMANVLYDWQ-NISRFTPYIGVGGGAAWVQQDL-TVPLTSGTGAAVAYRV----------------------------------------------------
>SRR6185437_16860433	55	0.294	7.572E-05	82	164	195	6	89	111
----------------------------------------------------------------------------------PALTGTVQNIPVMLNGYFDW-VNQTRLEPYIGFGMGFTAMTLTATGAAgrFIDSSERVFAFQPIVGVNYTLTDQVTLGLQYRYFR------------------------------
>SRR3712207_1086984	55	0.214	7.572E-05	67	163	195	1	126	129
-------------------------------------------------------------------SYRSNDLDdfktrraSGALLARPGATGRVASYAVMANLLYDFDLGgfGLPLRPYIGAGLGYGWLRHDDvaadtlflvpqpgggavlPGRITSNGTGGAFAYQAIGGVAVPLGalPGFEVTAEYRYF-------------------------------
>SRR5579872_27749	55	0.260	7.572E-05	44	156	195	13	130	133
--------------------------------------------DPGFAGNAALGMHvLENVRGEVELGYEHSSPSRITplVGPSFAVGGNIDAFTATVNGFYDFQ-TGTIVTPYVGGGIGFTTYSSTVKFGAitlNKISGRTDFLWQAEGGAAIKVADRLSL--------------------------------------
>SRR5262249_49881947	55	0.245	7.572E-05	75	169	195	1	110	161
---------------------------------------------------------------------------SPVFQSCQSPEGRVDVYSGMANAYYDVFSETARLRPFIGAGVGLARTyigasgRMEGITTPTSNDerylisangEKTTWAAQIIAGASLSLSSQLKLDLAYRYFLTDDLD-------------------------
>SRR4029453_410362	55	0.333	1.024E-04	87	165	195	16	95	100
---------------------------------------------------------------------------------------EAKALVGLVNLYID-PDLGLPVRPYVGGGIGGAYLSLDTGSEAPleVDDDAGAFAWNLVAGIGYDITESGALTANYRFLRL-----------------------------
>ERR1700748_195098	55	0.351	1.024E-04	44	117	195	27	98	102
--------------------------------------------DDGFIGGLAGGYQFGPFRAEPNGDYSQNRVDGVKVGGT-TLSGHTSNLSFMVNGLYDINV-GLPIVPFIGAGAG-----------------------------------------------------------------------------
>SRR5438128_57049	55	0.239	1.024E-04	88	174	195	0	90	114
----------------------------------------------------------------------------------------MSSQALMANIFIDIDL-GYPLMPYVGAGVGVSLMETNSTlsvagFTGSSEVSEINFAWNLKAGLRYVFTESFIVELGYQYASLGPVTWDLAN--------------------
>SRR5206468_12467298	55	0.292	1.024E-04	86	167	195	1	89	120
--------------------------------------------------------------------------------------GREQKYGVMANALFDLDVGSPYVFPYIGVGVGYAWVERRLGNSGSfsggiSDQTQGGFAYQAIAGLSFPIPWvvGLSLTAEYRYYALPG---------------------------
>18627|scaffold1644249_1|-2|11	55	0.322	1.024E-04	106	163	195	1	59	122
----------------------------------------------------------------------------------------------------------GRIHPYAGGGLGWSWGVLKgNYLGVAFDGDDSAFAWQLLAGIKFDITPNFSADLGYKYF-------------------------------
>SRR5664279_4874117	55	0.278	1.024E-04	106	169	195	0	78	139
----------------------------------------------------------------------------------------------------------SGFTPYVGAGVGFARNTLSGVTDISyntiggaqtssggiaADHSTLGFAWALMAGVAFDVTQNLKLDVNYRYLDLGKFE-------------------------
>SRR6266545_3166698	55	0.262	1.024E-04	82	169	195	28	129	183
----------------------------------------------------------------------------------DLYDGDHSAIVVLANAYFDLG-TWWCLTPFVGAGAGGALHRTSALTdigfiagsgtsafglVNEEQHTNTTLAWAAHAGVAYTVSPNFKVEFSYRYLNMGSAD-------------------------
>SRR5215470_11807659	55	0.261	1.024E-04	81	168	195	34	117	201
---------------------------------------------------------------------------------PGTVSGQIQQMTYLVSGYVDL-LPGARIVPYVGAGAGMAFIS---DGVASCGMCSTQFAYQSTAGVGFNINDNFRIDIETRYYGTTSP--------------------------
>C0F9T9	55	0.206	1.024E-04	2	161	195	23	214	288
--ETEGFYFGSGYYGQFFNGMGELKTSTTDiknlsindrDAQNTKGQSLSEYKGDYnppFAANVAFGYTgelgNNSYRAELEGMYSSVKVDNVGLTssqitvsylkdigkdagkktyiySATVNHDQIENMSLMANVYHYWKSDRFSFSPYVGVGVGATRMTM-------FEKSSIRPAGQLKAGLDYHINEDVNMHIGYR---------------------------------
>A0A2A3U486	55	0.212	1.024E-04	6	172	195	20	238	291
------FYIQANYFGAFFNAIGSLKGKEDAGENVTEGVFSFNEEErieagyspkyvPGLAGGASIGYVFKNMRVDLEVLYSQTNLDDEDYSDKGKAryielrrnddvsvgterkspwrsgkvdieiqekppnvqvkfkaafkmkNEGFNNLAGMINVYNDFNVGEMLCIPYFGVGAGVTKVKF-------LGKTRYALAYQAKLGVNYPLTTNTQAFAGLRYFGILGNEFKG----------------------
>SRR5258706_9252500	55	0.301	1.385E-04	49	146	195	0	101	102
-------------------------------------------------GSGALGLFFPfGLRAEAEFGYIYAPVKS---EEGVRISGAYKSYLGMINAYYDFKF-FGPITPYVGFGVGGARVNDDRQAVISsslaiteRDEWRTAFAYQARVGV------------------------------------------------
>ERR1700744_6821553	55	0.297	1.385E-04	46	145	195	26	119	120
----------------------------------------------GFAAGGALGYDTGDgIRVELDSLYQPTDLGRL---GGAPAAGHLASTSVMANATYDL-LPNALFTPYVGAGLGLQNV---GGEVSALRGRAWEQAYQAEAG-------------------------------------------------
>SRR5579863_8456344	55	0.245	1.385E-04	80	160	195	23	124	125
--------------------------------------------------------------------------------PISHSTANMNSYSVLANAYYDFRDSSSHWVPYLGAGIGAAWLNSGAKTtngtmvlndmtalvsmaiptvANSPTLSGTALAGQVKAGLAYEINSHFAVSAEY----------------------------------
>SRR6516162_9911304	55	0.294	1.385E-04	3	120	195	56	161	162
---DPGYYITGDAGASFLPDLHLKDAALG---------TQHEQFDTGFAAGGAFGYDTGDgIRMELTSLYQNSSLSSL---AGAPATGHISSTSLMANATYDI-WRGAPIVPYVGAGLGVQN--------------------------------------------------------------------------
>ETNmetMinimDraft_31_1059906.scaffolds.fasta_scaffold1248830_1	55	0.281	1.385E-04	87	169	195	29	123	186
---------------------------------------------------------------------------------------DHQALVFMVNAYLDLG-TWWCLTPFIGVGVGGAYHTFDalsdlglagnqspGFGFMKGQSHDSTLAWALHAGVAYDVTRNVKIELAYRHLNLGSPD-------------------------
>MGYP001074658639	55	0.303	1.385E-04	46	124	195	118	193	197
----------------------------------------------GFDFGGQIGYDFVGPRVELEVGYGQ--LPTNVNIPGTAITGKVGQLTTMANVLYDF-MPTSSITPFVGVGAGVAFVDSN----------------------------------------------------------------------
>SRR5271156_3477263	54	0.258	1.873E-04	100	192	195	1	112	115
----------------------------------------------------------------------------------------------------RFIISDTRITPYVGVGVGGEYITSHGDDAFDfpgptsgkvtgLDASCVDFAAQALAGVDFGLVPHWSLFAEYKFIDALGTRLKYANPASSGDtayfkpdqFAQQLATVGLKY--
>SRR5581483_893542	54	0.238	1.873E-04	90	167	195	0	86	119
------------------------------------------------------------------------------------------QFTGMANIIYDI-IPGGSFHPFVGGGVGIDYTKAKVGGiirfpggtpfFFHGKSDSARFAWQVLGGASFDVSPQWAVDVTYRFLDTSN---------------------------
>SRR5436190_1886533	54	0.213	1.873E-04	93	167	195	32	120	122
---------------------------------------------------------------------------------------------FLTNAVFSFRTASPAIRPYVGVGIGIDYVSIHDADsaqigppepgvnhfSADTSDSAWSFAVQVKAGLRIPLSENVYVFTEYRFLYVGS---------------------------
>SRR5262249_38954043	54	0.272	1.873E-04	81	168	195	64	147	151
---------------------------------------------------------------------------------PGTVSGQIQQMTYMVSGYVDL-LPGAIIVPYVGAGTGMAFIS---DGVGSCGMCSTQFAYQATAGVGFNVNDNIRIDFETRYYGTTSP--------------------------
>SRR3954451_23829285	54	0.221	1.873E-04	58	170	195	4	151	173
----------------------------------------------------------NGLRLEVEGAYRNNKLNGVSGGgnnffnqfnnnnqniPGTGAGGNEQKYSAMFNVLYDF-YVGWPVVPYVGVGLGYTFAQYQNghifgngfttavtgvttpfQTLFRTNNGQSAFAYQFIAGLSYPLAavPGLSLTTEFRFMGITPQTY------------------------
>SRR5215469_8854179	54	0.400	1.873E-04	99	170	195	1	74	187
---------------------------------------------------------------------------------------------------YDFNV-GWPITPHIGMGIGGAEASGSLNTAAFgtlSKTSDFVFAYQAIAGIRYQATPQIALDLDYRYRGMESVSY------------------------
>MGYP000989576142	54	0.285	1.873E-04	88	171	195	143	218	244
----------------------------------------------------------------------------------------LRMISIMFNIYYDFN-RDGDLRPYLGLGVGGTNVSTKGYDTINN-------TYQLKFGTSYKLKDNMAIDLGASYVMLGDVTYD-----------------------
>MGYP000597221088	54	0.234	1.873E-04	37	184	195	150	330	357
-------------------------------------SYNPTYAPSWFGGSVAIGYAFDSIRLELEVIYSNIKIDSTGFSDSFVTNVTsegekqyytggaekwlalsssitpgsasnelfslwltnegFKNIAGVLSIYYDPASSQMPIAPYIGVGGGLTRTTF-------LGVTKRSFAYQFRGGVSFYLSKEMRFFFGGRYFGISNDKYDGISVTEESGFCDW----------
>SRR5215470_14884423	54	0.261	1.873E-04	81	168	195	200	283	433
---------------------------------------------------------------------------------PGTVSGTIQQMSYMVSGYVDL-LPGAIIVPYVGAGAGMAFIS---DGVGSCGMCSTQFAYQSTAGVGFNINDNFRIDIETRYYGTTSP--------------------------
>SRR5579871_5984955	54	0.345	2.532E-04	89	167	195	20	101	103
-----------------------------------------------------------------------------------------TSLAAMANGYYDF-HNASALTPYLGAGIGRALIKAPLFytiGNETESLKAWTLAYQFMAGVNYAV-PNTSIeaFAGYRYFTSQD---------------------------
>SRR5579862_8022197	54	0.261	2.532E-04	46	125	195	21	107	110
----------------------------------------------GVGAGLSVGYQglfVPGLRAEAEAVYRTNSVNgevelSPVLSPRVAASGTIDSAGFLANVLYDF-MPDNRWTPYIGAGIGAGRVTLND---------------------------------------------------------------------
>SRR6516165_5242680	54	0.263	2.532E-04	94	181	195	1	110	126
----------------------------------------------------------------------------------------------MANVVYDLPVRKyvGSLQPYVGAGVGYGWLDFNgaggngngifnlpqnntyTGPNIVKFGSAGAFAYQVIAGAAYPLNriPGAKLTAEYRYFGMARADVPVTRVASGGNL-------------
>18327|Ga0308174_12900768_1|-3|11	54	0.263	2.532E-04	46	127	195	30	120	137
----------------------------------------------GIAGNLALGWGFGNgLRAELEGGYHGNNVRRITgfgalgqTNAAANPNGTGNTPSVMVNAFYDFHIPGTPWiVPYIGAGIGAAWSEISRET-------------------------------------------------------------------
>MGYP000376597600	54	0.276	2.532E-04	44	116	195	73	148	149
--------------------------------------------TGFFTGNVAAGYRFSRsLRSELELSYSTNDIDTLSFQGaSAEADGDVSAFGVMANGYYDINmFHKTDIVPYAMGGI------------------------------------------------------------------------------
>SRR5438270_370049	54	0.313	2.532E-04	111	177	195	2	63	268
---------------------------------------------------------------------------------------------------------------YAGGGVGYASV-----NAFTNNNSHSAFAYQGIAGVRFAVSPNIDIGLKYRYFRTGNIDFGPDATTF-----------------
>SRR5437899_2404879	53	0.302	3.422E-04	83	172	195	6	100	105
-----------------------------------------------------------------------------------PLTGTQQDISAMANLIYDI-KTKSRFTPYFGAGIGVTLLRWNkfqtqtSIGPIVLPQGGTRFAYQGIIGVAFAAAPQVELTLDARYKGSNGHNFQG----------------------
>SRR5262245_56913367	53	0.278	3.422E-04	99	192	195	0	103	106
---------------------------------------------------------------------------------------------------YDLAIAAlGPVKPYVGFGLGAARVNADheifderTGAKFPVDHWRTAFAYQARVGITYDVNPWLDLSLGYRHVHIDGGHIigEGGIPIDIGHIQNHSVEFGVAF--
>ERR1700744_1971061	53	0.319	3.422E-04	44	129	195	22	114	119
--------------------------------------------NTGSALGGMIGYDFVCPRVELEGLFRQNNGTiSSNVPPRPLLRGDiasgginVNQTSVMANVYYDF-MADQAFTPYIGAGAGVAFVNTNIGQQF-----------------------------------------------------------------
>SRR4051812_19971854	53	0.226	3.422E-04	63	164	195	0	125	137
---------------------------------------------------------------ELEGFYNHLDVDatarSGAFRSDATVRAEMRSAVTMLNLLGKIDL--GRVRPYIGGGAGAAYVSAgsvdaradirghktinihgdanELGRLGGFRTDGWTFAWQAVGGIDCYVSPRVSLFAEYKALW------------------------------
>SRR3546814_10721359	53	0.282	3.422E-04	47	130	195	32	112	137
-----------------------------------------------WAGLSGAGYEpSSNFRCELEGGYRQSDVDSI---GSASAGGDIEATSLMGNVFYDLDL-GSRIIPYVGGGLGIVRLDANGVNPVS----------------------------------------------------------------
>ERR1700761_1453027	53	0.234	3.422E-04	25	131	195	77	191	226
-------------------------GANFAGNLLSSHETTKIYTNTGPVALGSVGWGFGNgLRAEIEGSYRSNGISGVSnrrlngeLLPMSDVAGTVGTYAAMANLAYDIPYQRFGIQPYIGAGIGYAWLNMSGAHGDEP---------------------------------------------------------------
>MGYP000694566958	53	0.214	3.422E-04	49	174	195	66	228	231
-------------------------------------------------GGLALGYRLRNFRVEGEFLYNYQSAGTLSVGSCTlhrpglltptgtcpeaslhqdelGFDGSNTALYGMFNAYFDFytQDSESSIVPFLGLGIGMARVKHSvnfespnvtlscLTNTCGGSITTSGGAAQGILGLSLFLDDYAWVGADYRYLTTNNIKVDGVN--------------------
>SRR4051812_37701071	53	0.252	4.624E-04	103	171	195	4	78	111
-------------------------------------------------------------------------------------------------------PNRSRFTPYAGLGIGGVFSTLDLEylnygnTLFSGTSSAIVFAFQGFAGVRFALTEHTSLGVEYRFLRTQGPSYE-----------------------
>ERR1700732_2460830	53	0.244	4.624E-04	46	125	195	27	115	118
----------------------------------------------GYVAGGDVGYDFGRVRLDAEVLYRHANVQAtritaggsnfPSLTGQSTPIGDVAALAGMANIMVDM-LPHSRWTPYVGAGIGGARIALEN---------------------------------------------------------------------
>ERR1700759_2229337	53	0.271	4.624E-04	77	178	195	5	105	121
-----------------------------------------------------------------------------SAAGSTAFTADLDVYTFLVNLLSDFDlarlsLGWANWSAHIGIGIGAANVTSNVSP------SAVAFAYQPIAGIEYAVTPRLRFGVDYRFLGTDSANLTVTQANGT----------------
>ERR1700743_2755276	53	0.247	4.624E-04	82	166	195	14	117	123
----------------------------------------------------------------------------------DNVTGGTRTYTAVANALYDIA-PDHVISPFIGAGVGIAYVQRTMSGVFPRaqdisatsnavevdtvgitmHDANTTFAWQGIAGVTWKATSRLNLDLTYRYVGIG----------------------------
>SRR5581483_3487940	53	0.333	4.624E-04	51	123	195	35	109	130
---------------------------------------------------GSVGYGLGNgLRFEVEGNYRHNNVSKITGTPYPTTAGGYqDNYGVMVNALFDIDIGSPWIYPYIGAGVGYAWNNW-----------------------------------------------------------------------
>SRR5690348_10843148	53	0.252	4.624E-04	24	144	195	5	130	131
------------------------DGGTAMATTPTATTLRGSHDTGYGGSIVLGGHLTDGFKVELEGLYRRRPYETVALNGTSSAASGFrDVVAPMGNLLWEWPIDGVPIRPFIGGGAGMAYTHSRLQDPTGGtiymKNSAWHFAYQGMA--------------------------------------------------
>MGYP000036958046	53	0.285	4.624E-04	46	122	195	21	94	134
----------------------------------------------GWMAGGVIGYDFVGPRVELEGIYRWN--PTNVGVPNTAVNNQVGQLGIMANLLYDF-MPGSVITPYIGAGAGLGLVD------------------------------------------------------------------------
>SRR6185312_17247953	53	0.260	6.247E-04	86	170	195	3	102	105
--------------------------------------------------------------------------------------GHARAGAFMTNLFYDVHcFGDLGFLPWIGAGIGAAYIDYATDvtifdpfplpdgtvTVLSAKDNTWALAYQLMAGVTIPLADSLSGSIGYRYFRTEDFTY------------------------
>MGYP000632613539	53	0.244	6.247E-04	96	172	195	0	88	170
------------------------------------------------------------------------------------------------NALYDI-MPDNKWTPFVGVGLGMVEVHNKVfgqlsgvptgnrqFQNASFDDVEQKLAAQAIVGLTYALSDQWNLDVTGRYLQSGKMKFNG----------------------
>MGYP000282929688	53	0.212	6.247E-04	79	150	195	169	248	249
-------------------------------------------------------------------------------GDAGRGEGDIESATLMANVIYDFGFEYWGVRPFVGLGAGVNRVSTDtigalranRGATFTADDSSTKFAAQAIAGLAWAI--------------------------------------------
>SRR3546814_14937218	52	0.337	8.439E-04	93	156	195	26	97	99
---------------------------------------------------------------------------------------------LMANVYYDFG--SGDIRPYIGAGVGYADIKallfaarapfPNETPLLILNDHKGEFAYQAMAGAAYQIAPRIAL--------------------------------------
>SRR5262247_1721809	52	0.288	8.439E-04	87	182	195	0	102	105
---------------------------------------------------------------------------------------KATNLTVMCNGYWDI-IRFGSLTPYIGVGIGLSRNATHDASSDVfaalqarlSGTERYDFAYQATGGFSLTLTPKIELDMSYRYVHAGEVAYKSSGKVFGEEFR------------
>SRR6185437_16553039	52	0.224	8.439E-04	68	167	195	0	114	117
--------------------------------------------------------------------YKKFAQKPYALVGAENLSGYVRSISAFVNGYYDLSVNDT-FVPYVGIGIGYARIKNHLEhaglanfpagggvvnlPPLKVNMNDRSLAYQGIAGVMVNLNQQMALTADYRFSSTTK---------------------------
>SRR5204862_6036652	52	0.305	8.439E-04	88	179	195	3	96	151
----------------------------------------------------------------------------------------IYTITYIANESYVFSL-GWPLTPHIGMGIGLAEVSGSVSTPnfgTFSKSSDTLFAYQAIAGIRYMFMPSLAFDLDHRYRGSSDATWRTTAFTLNG---------------
>SRR5215470_6147196	52	0.272	8.439E-04	81	168	195	84	167	251
---------------------------------------------------------------------------------PGTVSGTIQQMTYMVSGYVDI-LPGAIIVPYVGAGVGMAFIS---DGVGSCGMCSTQFAYQSTVGVGFNVNDNLRFDIETRYYGTTSP--------------------------
>I7JEU6	52	0.223	8.439E-04	41	165	195	78	222	289
-----------------------------------------KDYNPPFAGGIAFGYEgklgNSSYRTELEGIYSSVKAGNFSQKGswtsilyfkgigeganrktymyaAKADSDQIENVSVMVNTCYHLKSNSFSFSPYIGAGTGLTRMKM-------FGKTLIGPAYQLKAGLDYRISKDVNMRVGYRHFGT-----------------------------
>SRR5207253_1201608	52	0.230	1.140E-03	88	164	195	22	112	113
----------------------------------------------------------------------------------------VETAVFLGNAVLNFSPSNYRWHPYVGAGIGAALMAIHNANalqvspleaginhfNSDASDTQSAFAGQVKTGLSFDLTSNASLFVEYRWLY------------------------------
>ERR1700757_542422	52	0.258	1.140E-03	88	162	195	0	84	117
----------------------------------------------------------------------------------------VKMYGAMVNALFDMDIGVPWLYPYVGAGAGYQWTNLNNIAAVSPavpfsyatSQTQGAFAWQAIAGLSFPIPrvPGLSVTSEYRF--------------------------------
>SRR5689334_3816221	52	0.260	1.140E-03	90	167	195	1	91	122
------------------------------------------------------------------------------------------QLTGMVNIIYDI-IPDGTIHPFIGAGVGFDYNKARvggiirfpassgiaSPDFFHGKSSATRFAWQILAGDSFDLNDQWAVDLTYRFLDTSN---------------------------
>SRR2546422_11052567	52	0.268	1.140E-03	97	163	195	56	122	123
-------------------------------------------------------------------------------------------------VRYDFIQQDACLSPYLQAGAGIAYNDAFEDGTQKAIGSAFEFTLQVGAGIHYFINPSWSVETEADFL-------------------------------
>SRR3981189_1134221	51	0.285	1.539E-03	65	169	195	0	111	116
-----------------------------------------------------------------ELGYRKNDTHHLQQvlpinRPGRFAGAERHSLAEMVNVIYDLDLGiGFPLTPHIGGGIGAAEVTRNLSNiFGGTHDTVTVFAYQAIGGVRYTILPSIPFHIQQRYFPTKGAT-------------------------
>SRR5258707_6996662	51	0.304	1.539E-03	46	146	195	50	152	154
----------------------------------------------GWAVSGAAGWRVLDLyRLEVEISHRENDV--MDVDPGFAAGGSMKATTYMVNGYVDIPlYSDSGVVPYIGAGIGRAQVahELQVNGCKPSHSHNHAVALQVLCGV------------------------------------------------
>SRR5206468_3697452	51	0.347	1.539E-03	46	117	195	15	83	164
----------------------------------------------GWAAGGKLGYDFVGPRIELEGGYGQ--LPTSANIPGTAINGKVGQATAMANLLYDF-MPTSSFTPYIGVGAG-----------------------------------------------------------------------------
>MGYP000928108986	51	0.242	1.539E-03	82	172	195	17	118	371
----------------------------------------------------------------------------------GGISGRQESWGVMANLMVDL-VQIGPVTPYVGVGAGYVWNDYDSvgfnyrngnqAGQFTAGGTNGAFGYQAILGVAFPIQsvPGLALTAEGRFMGTTGDDIDG----------------------
>SRR2546426_10332788	51	0.271	2.078E-03	92	168	195	1	81	103
--------------------------------------------------------------------------------------------TYMVNGYVDFPtYSYSGFVPYIGAGVGRAQFtqDIRIGGGTLSHSNAHAFAYQGIGGLEFPVVPrRMSVTFEDRYLATTRP--------------------------
>ERR1700759_2755987	51	0.229	2.078E-03	105	170	195	8	81	105
---------------------------------------------------------------------------------------------------------NGAVDPFIGGGLGLAHVDLTehglfapaFSQGFGTDDGNTKFAWQAIGGLAFRINDQLSADLTYRYFEANGETF------------------------
>18605|scaffold7250310_1|+3|11	51	0.301	2.078E-03	111	170	195	57	119	120
---------------------------------------------------------------------------------------------------------------FVGAGVGFANVSANNiqaLNTTLIDDSQIVFAYQAIGGISYLVAPKTTMFLEYRYFATTNPSF------------------------
>SRR6185369_5282167	51	0.352	2.078E-03	109	173	195	0	67	127
-------------------------------------------------------------------------------------------------------------TPHIGLGLGGATLDGNFDAPsvgYRSKTSDVVFAYQAIAGVRYMVNPTLALDLDYRYRGTSGMNYTTN---------------------
>5473|scaffold_1375347_c1_1|-1|10	51	0.284	2.078E-03	5	127	195	33	141	149
-----GPYLRLEAGGLFP---------KGGSVSNTTGPTFRIVPEDAPADGAALGLRLAPFRIEVEGLYMR----SSTSRNANGISGRLSNIPAMANVYLDIN-SGGKLEPYVGFGLGASFVSLKGAT-------------------------------------------------------------------
>SRR5262245_15748676	51	0.214	2.078E-03	51	165	195	0	148	155
---------------------------------------------------GQIGKEWPGWqlgsggngwgllpALEFEAYYLRDTIEGHLVNPTPRLPEHefvdtfpMNTGVFLANAVFSLQTPLPAIHPYIGVGAGTAYTSIAGADseqikfpergvnhfNSGPDSSRWSFATQAKTGLRFDVTDRVWIFTEYRFLNI-----------------------------
>MGYP001148384674	51	0.246	2.078E-03	93	161	195	44	123	168
---------------------------------------------------------------------------------------------LMGNVYYDF-HNSSSFTPYVGGGYGVVRNKLEmrfsgtdvldhiEKTVFVPSQVNTGFVYQGNMGVTYEATENIKLDLAYK---------------------------------
>SRR5215510_993200	51	0.261	2.078E-03	81	168	195	69	152	243
---------------------------------------------------------------------------------PGTVTGTIQQMTYMVSGYVDL-LPGAIIVPYVGAGVGMAFIS---DGLASCGMCSTQFAYQSTVGVGFNVNDNLRFDIETRYYGTTSP--------------------------
>SRR5262245_57531686	51	0.261	2.078E-03	81	168	195	176	259	375
---------------------------------------------------------------------------------PGTVTGTIQQMSYMVSGYVDL-LPGAIIVPYVGAGAGMAFIS---DGVGSCGMCSTQFAYQSTVGVGFNVNDNLRFDIETRYYGTTSP--------------------------
>SRR5206468_1485837	51	0.264	2.805E-03	104	174	195	0	86	99
--------------------------------------------------------------------------------------------------------PGSRISPFIGVGVGAQNLTVKTTGQFSavplaqraatprqdlvVDTDNWAFAYQALGGVTWAVTDRLALDLTYRWLRTADQKWDTTG--------------------
>SRR6201999_1516087	51	0.271	2.805E-03	102	167	195	11	80	100
------------------------------------------------------------------------------------------------------PFGANAFQPYLGAGLGAAHVSTSIGNlggvPATFSHKKTSLALQGLAGFEYKVTSRIAASARYRFLWINN---------------------------
>12639|scaffold6831946_1|-3|11	51	0.300	2.805E-03	112	174	195	0	69	100
----------------------------------------------------------------------------------------------------------------VGAGAGVAFVNTNIGQqflvtplNFNISNTSTQFAYQYMMGVGYKITPNLRLNLEGRYFGTTQPNFQGNG--------------------
>SRR5919112_6208705	51	0.284	2.805E-03	68	150	195	0	94	104
--------------------------------------------------------------------YRENEIDKLTVQGTPAVtarSGYVRSYGAMVNVLYDLNLDtffGLPLAPYVGVGAGFAWNEYKNarftrgATSYRIDDEEGRFAYQGIAGIAFKL--------------------------------------------
>SRR6185295_12198152	51	0.283	2.805E-03	105	169	195	5	78	125
---------------------------------------------------------------------------------------------------------WKGVTPYVGAGVGYAknwvgdylDVNVPNKGVAYGQTTDTgGLAWAVYAGLSYDVTSNFTIDLTYRYLNIGDAD-------------------------
>21961|scaffold1914509_1|+1|11	51	0.266	2.805E-03	89	168	195	0	88	144
-----------------------------------------------------------------------------------------QQYGGLLNVLYDFKL-NLPFTPYVGIGAGYQQVALDNVNSshygdvnkSKGSESSGEFAYQGIAGLSYpmPFLPSLALTIDYRFLGMITP--------------------------
>RhiMethySRZTD1v2_1073278.scaffolds.fasta_scaffold3695917_1	51	0.279	2.805E-03	45	119	195	50	141	163
---------------------------------------------GGLASGLVVGYMTGGLRFEVEYLHRYMGDDTSPLGGTTSTAiegktsewstdvpphewiGDFSAHQVFANAYYDF-LNDTSWTPYAGVGVGWA---------------------------------------------------------------------------
>MGYP001216215440	51	0.255	2.805E-03	95	170	195	136	225	228
-----------------------------------------------------------------------------------------------VNGVVSLKNSLFGASPYIGGGIGAARISLHNVKSVQGSsddsevphfnskqtDSAWTFAAQAKFGVRYQISESFHIFSEYRYVYVDSINY------------------------
>B5LNP0	51	0.240	2.805E-03	49	181	195	105	251	278
-------------------------------------------------FDGATGYAIGGARVEVEVGYKKFetlaesdykhveshnfvavgrDATLTPDNFFVMKIDSVKDISVMLNACYDVMHTDLPVSPYMCAGLGASFIN-------IADHVTSKLAYRGKVGVSYKLTPEISLIAGGFYHGIFDEQYAGIPASNRVNI-------------
>MGYP000376067949	51	0.247	2.805E-03	37	172	195	93	259	298
-------------------------------------SYNPTYAPSWFGGSVAIGYAFDSIRLELEVMYSNIQIDSTGFSDSFvahiDLDGDITYYTggaekwlalayapldasiecfslwlrnegfkniaGILSIYYDPTSSKMPIAPYIGVGGG-------LTSDTFLGVTKRSFAYQFRSGISLYLSKEMRFFFGGRYFGVSNDKYDG----------------------
>SRR6185436_1747516	50	0.288	3.785E-03	88	169	195	10	98	99
----------------------------------------------------------------------------------------LQSTSGMINAMYTCDTGDF-WHPFIGAGAGGVYLRLDPDRLALPpaaginarEGSDIVFGYQAMAGISFDVDEKHAIYIGYRYQASDDAD-------------------------
>SRR4029078_613416	50	0.307	3.785E-03	86	159	195	9	85	101
--------------------------------------------------------------------------------------GHVSATYLLGNVWYDV-HNETSFTPYLGGGAGAAWVGADTifnhDDSFGYSDGEMAFAFQLGGGVKFDLTDNIAFHLG-----------------------------------
>SRR5687767_14094416	50	0.231	3.785E-03	93	160	195	22	102	103
---------------------------------------------------------------------------------------------ILANFWFGFPISEM-FSPYLGGGIGAAHVDAEFGVQPfavndtappptfsaSLEADSWNFAYQLGAGVLIGLSENIAIDLGY----------------------------------
>SRR6187397_369156	50	0.275	3.785E-03	42	125	195	6	91	108
------------------------------------------DYDHGYTGTGAIGYAFGNgLRTDIELGYMRNGIDKLSAGGVTTTDikGAVDAYTAMVNLWYDLDF-GIPLKHFIGVGAGVARIDANN---------------------------------------------------------------------
>SRR5215475_702436	50	0.268	3.785E-03	80	165	195	6	113	122
--------------------------------------------------------------------------------PLSGVDDSVKAYAVMANIAYDIPFRpfSLPIQPYVGAGLGLNKLDFGkggggglaifnvgngntvTSPVNVSFGSADAFAYQGMAGFSVPVSavPGLEATLEYRYFGT-----------------------------
>SRR5487761_1653384	50	0.265	3.785E-03	86	165	195	15	107	143
--------------------------------------------------------------------------------------GSRNANAVMTNFLYDFTF-GWPVTPHIGFGVGAVDVvdSFNLNSPIRISpavvvpsgellhGSSWEFSYQGIAGIEYNINPLLALDLDYRYLAT-----------------------------
>SRR4051794_40290789	50	0.337	3.785E-03	107	178	195	4	77	144
-----------------------------------------------------------------------------------------------------------PLVPHIGLGLGYAHVMSRSAPHNGllVKKQDDTPAGQLIAGVDYAVSPGLKLGLDYRYFVAHDADFRVATTGGT----------------
>MGYP001318591971	50	0.271	3.785E-03	47	119	195	53	132	150
-----------------------------------------------FAAGASIGFRpyysqsfLDNTRWELEYTYRAGDLDSVNNGAlNVGLDGSIDAHAFMANLYYDIA-TGTQFVPYLGGGIGFA---------------------------------------------------------------------------
>SRR5262245_19181734	50	0.198	3.785E-03	44	150	195	19	158	159
--------------------------------------------DDGLTYGIGFGYHFtDMFRADFTFDGYRAGFDGTTSSPAPCVDtvafpeflgtgcrsedsADASVLSFMVNGYVDLG-TYIGLTPYVGAGIGYSYVDWSSLDSDNfctgpcpttavgstsvDGEQSWRFSYALMAGLAYDV--------------------------------------------
>Q2GF65	50	0.284	3.785E-03	88	182	195	185	272	300
----------------------------------------------------------------------------------------LSIISIMVNGCYDFSSDNLSILPYVCGGIGVNAIEF-------FDALHVKFACQGKLGITYPLSSNVSLFAGGYYHQVMGNQFKNLNVQHVAELN------------
>Q84HV8	50	0.255	3.785E-03	90	182	195	750	837	867
------------------------------------------------------------------------------------------STSVMLNACYDLLTDGMGVVPYACAGIGGNFVSVVDGHINP------KFAYRVKAGLSYALTPEISAFAGAFYHKvLGDGDYDELPLSHISDYT------------
>5957|scaffold1169053_1|-3|11	50	0.329	5.107E-03	37	120	195	0	80	89
-------------------------------------PTRFRFDAGGYGGVGSIGYGLGNgLRFEVEGSYRQNKA---TKAGGLAAGGDEEKPAVMVNALYDFDF-GLPVFPYIGVGVGYAW--------------------------------------------------------------------------
>SRR5919206_4445698	50	0.273	5.107E-03	51	120	195	20	89	99
---------------------------------------------------LNFGYALGNgLRVELEPGYRYNDVDTIS---GRSGGGRIQTASIMANAIYDFDIRTPlvPLVPHIGAGIGYAR--------------------------------------------------------------------------
>SRR5512137_1634660	50	0.209	5.107E-03	65	150	195	1	103	113
-----------------------------------------------------------------EGSYRQNNARNVNFaliasipdlGPPWGGGGTISTTAVMANLFYDFRL--GPVMPYLGAGIGYGWNRignwgghnatFPFDTVARVNGTQGAFAWQGIAGLAIPI--------------------------------------------
>SRR5258708_19641940	50	0.298	5.107E-03	44	118	195	16	91	113
--------------------------------------------DTGWAAGGKIGYDFVGPRVEVEALYHSNTGSGVVAFPTGfaNVRGRIDQVSVMANLLYDF-FPGATITPYLGAAPGI----------------------------------------------------------------------------
>SRR5580704_17187727	50	0.266	5.107E-03	58	150	195	4	123	125
----------------------------------------------------------NGLRIELEGSYGSSSVRDIETlrvngsrEPLSNPTGSLRTSAIMVNGAYDIPLTRlaAPFQPYIGAGLGCAWLDLGTaggsepavihlpenntymGPATISYGSGGAFAYQAIAGVSMPF--------------------------------------------
>ERR1017187_7072007	50	0.240	5.107E-03	47	154	195	9	140	142
-----------------------------------------------WAGFARLGYHFdPHWRVELEGGFRKAPPGETNDPaarlleptgpcaptaaaACGLPAGAIDSYAIMGNVIYD-ALPDNRWVgPFVGVGAGGGRFSVlpdggaPYAQFLSAGGAGAVFAAQAMAGVAVQLTRQL----------------------------------------
>MDTC01.2.fsa_nt_gb|MDTC01163266.1|_2	50	0.219	5.107E-03	81	167	195	12	124	261
---------------------------------------------------------------------------------GGRTQGQSTSDAIMTNVIYDFTL-GWPVTPHIGAGIGALHVQdslsvnsftlrnpigapiipvtplsvaPQTFGGTLLNGSTWQFGYQGIAGFRYDLSPAVAFDLDYRYLGSTS---------------------------
>A0A0C7D6Y4	50	0.250	5.107E-03	88	167	195	176	248	291
----------------------------------------------------------------------------------------ISIASVMLNGCYDFSFNNVKISPYVCAGIGGDFITL-------FETMHIKFAYQGKFGISYLISPSVSIFASGHYHKVAD---------------------------
>D1AUH6	50	0.255	5.107E-03	90	182	195	814	901	931
------------------------------------------------------------------------------------------STSVMLNACYDLLTDGIGVVPYACAGIGGNFISVVDGHINP------KFAYRVKAGLSYALTPEISAFAGAFYHKvLGDGDYDELPLSPIADYT------------
>SRR5215472_13547866	49	0.244	6.889E-03	47	126	195	0	97	100
-----------------------------------------------WAGFVRLGYRFNaHMRAEVEGGYRHSSLRSVSgdnvnepvqglcnvnsvSPDCGHVGGHWNTWTAMVNGIYDIFPIYSRFTPFVGVGLGAAVIDQSNT--------------------------------------------------------------------
>ERR1700691_1069834	49	0.231	6.889E-03	88	163	195	14	95	102
----------------------------------------------------------------------------------------LHSYAYLGNLYYDVPqLKTYQVVPYVGVGFGYAQATEKVKYKTQkishaDKFRDDRFVYQGILGARYAINEQLDMSLEYKYF-------------------------------
>SRR5919106_4864355	49	0.319	6.889E-03	47	117	195	22	92	107
-----------------------------------------------FVFGGALGYRFPWVRLELNGSYRKFDTDKVKAQGQSvSGNGDATAVVGLFNVYLD-PDLGVPVHPYWGGGIG-----------------------------------------------------------------------------
>SRR5215207_3373395	49	0.250	6.889E-03	93	170	195	4	95	110
---------------------------------------------------------------------------------------------FLVNAVFNIRTPWERVTPYVGFGIGTSYLSISGADslqsspleagvnhfNSIPNATGWGFTTQLKAGVRFALTERVWIFSEYRLLTVDSAAF------------------------
>SRR6185312_7573922	49	0.211	6.889E-03	90	164	195	17	105	124
------------------------------------------------------------------------------------------QYTGMANAIYDVA-PDWGLRPFVGAGIGLDYNPARVSGIIRMPSTDTvhaspqffhaksdsvEFAWQILAGATFDISEQWKFDFTYRFLN------------------------------
>APIni6443716594_1056825.scaffolds.fasta_scaffold10547188_1	49	0.280	6.889E-03	85	169	195	0	98	149
-------------------------------------------------------------------------------------DGDHAAAVFLVNAYLDLG-TWWCITPFIGAGIGTAYhmvsavsnmglnndgIGLSSFGFANENQNKWTLAWAAHAGLAYAVTNSFKVELAYRYLNMGTAK-------------------------
>C7DSG9	49	0.513	6.889E-03	39	148	195	19	130	150
---------------------------------------HDPLKASFLAGGAAFGYKRAGCRVDVEGLYSQLSKSGVGGATFAPttVANSVAVFSGLVNVYYDIAIEDMPITPY---RWCWCWcsiYQQSFRASAVKDQKGFGFAYQAKAGVSY----------------------------------------------
>SRR3546814_4954087	49	0.218	6.889E-03	93	166	195	71	157	170
---------------------------------------------------------------------------------------------FLANAVFTLQTPySSKIVPYAGIGAGVAIVSIRGSDSANPSEpginhfnsdsnaSDTAFAMQVKVGLKGKVSKRLSLFTEYRYLSID----------------------------
>ERR1719183_1689596	49	0.242	6.889E-03	89	167	195	71	168	201
-----------------------------------------------------------------------------------------KSMGLMFNAYYDFN-NASEFTPYVMAGVGINRSSLELKTTANlttvdksgkdeaatqnlltlSSKNKTSFAYQVGVGSAYEMSKDIHLDVGYKLSGTTG---------------------------
>SRR4051794_5314688	49	0.255	6.889E-03	46	130	195	126	219	226
----------------------------------------------GFAGLASLGWGFGNgIRAEVEGNYRENDVNAIggfDLSPFVGIQGKQRSYGAMGNVFYDidlarFGVAGSQVTPYVGLGAGYVWTEWQGVRAQS----------------------------------------------------------------
>SRR5208283_1387329	49	0.277	6.889E-03	95	169	195	0	88	285
-----------------------------------------------------------------------------------------------VNGYANLG-TYWGISPFVGAGLGFADTMTSGFTDQGsvnsaygsspfggylSNGSKTSFAWALMAGLDFDVTPNLRLELGYRYLNYGSIK-------------------------
>SRR6516225_2332071	49	0.242	6.889E-03	90	169	195	27	132	346
------------------------------------------------------------------------------------------SHSLMTNVIYDFTV-GWPVSPHIGVGIGAVDVISSASTNaftlhnpigapivpatplsvapqtfggTILHGSGWRFGYQAIAGFRYEFTPAVAFDLDYRYLGTTDQT-------------------------
>3973|scaffold335335_2|+686|00	49	0.261	6.889E-03	81	168	195	185	268	418
---------------------------------------------------------------------------------PGTVTGTIQQMTYMVSGYVDL-LPGAIIVPYVGLGVGTAFIS---DGVGSCGMCSTQFAYQSTVGVGFNVNDNLRFDIETRYYGTTSP--------------------------
>ERR1700710_2198349	49	0.309	9.292E-03	94	163	195	2	85	104
----------------------------------------------------------------------------------------------LANVLYDFNLSNFgisgiPVTPYLGVGAGYMWTHlsplssvFNDGTVLRTGGTNGSFAYQGIAGISYDIAalPGLAVTAEYRYL-------------------------------
>ERR1700729_824793	49	0.240	9.292E-03	103	173	195	0	78	108
-------------------------------------------------------------------------------------------------------IEGSPITPYIGLGVGFQYITIHGQGSIPaagvtvtgVDGDDVDFAAQVLGGLDFKICDHWTIFTEYKFVDAIGTDISSN---------------------
>12835|scaffold4776704_1|+2|11	49	0.267	9.292E-03	94	186	195	18	118	121
----------------------------------------------------------------------------------------------MVNVFYDFTMLTPVVTPYVGVGAGYQWgaenvkVVAPSGAFASARETEGAFAYQAIVGAALPISwvPGLAATAEYRFMGLMGRGFSGASGKLRQPFFQLSV--------
>ERR1700693_5267936	49	0.263	9.292E-03	108	174	195	0	71	124
------------------------------------------------------------------------------------------------------------FSPHVGGGVGAVALHDSVSVPmiglgQVTGVTDWEFGYQGIAGIRHDISPTLSLDIDYRYLATAGANFRTQP--------------------
>SRR5208282_220635	49	0.290	9.292E-03	5	120	195	32	134	137
-----GFYISGEAGATY----QTTQQLSGNGVTANTQPDI------GLAVLGAFGYRfWDDFRIEEEPGYRRASISKI---NGASASGSLTAASMMSNLVYDIPL-GLPVVPFIGAGIGFAY--------------------------------------------------------------------------
>SRR6516225_9998120	49	0.240	9.292E-03	49	122	195	54	132	152
-------------------------------------------------FGAALGLHLtDNVRVEAELSYRKPTGSSIGFDSVGPSStglgGNLRTVLMMINGYYDIPYKIHGVQPFLGAGIGMADVR------------------------------------------------------------------------
>A0A0F3NMY2	49	0.222	9.292E-03	25	170	195	89	261	305
-------------------------GKALETATNFKGIYKPTYNNSLTGFSGLIGYSMNsGMRIEFEGSYedfelknpggytlkdgykyfvaaynlksgSSDEVDSGSKKYFIIKNSNIVVASTMINACYDFALDSlsnvREISPYLCAGVGGSFVKV-------FNSQHIKFAYQAKAGVSYFISPSVAIFADGYYEGILNNKF------------------------
>ERR1041385_2748261	49	0.287	9.292E-03	97	162	195	232	296	309
-------------------------------------------------------------------------------------------------LRYNFVQPNSRLVPYVSGGVGLGWID-SHPNIPGGQGQDFTFNILAAAGVAYELSERWKVEAGVLY--------------------------------
>ERR1700679_3213010	49	0.216	1.253E-02	46	120	195	16	98	99
----------------------------------------------GPAGLAGLGWGFCNgLRMEIEGSYRSNSVSGIStrrgnglLEPLSNVTGNAATDAVMANLAYDVPVHAFGLQPYVGAGVGYGW--------------------------------------------------------------------------
>SRR5690348_9804737	49	0.322	1.253E-02	47	125	195	0	94	101
-----------------------------------------------WVVSGAVGYGFaSGLRVEGEIGYRQVSLDKLAVNNdgglgaalglgslngvTTNVEGDETALSAMANAWYDI-KTGTAFTPYVGGGVGLARVSLNN---------------------------------------------------------------------
>SRR5689334_344841	49	0.265	1.253E-02	87	162	195	4	85	132
---------------------------------------------------------------------------------------KLDVQFLLLNAFFDVD-TGTVISPYLGGGLGVARVTGTLVDTCACAGPDNTFptsviapAAQLGAGIRIALSDPVSLDLGYRY--------------------------------
>SRR5579872_1100614	49	0.311	1.253E-02	51	123	195	39	115	140
---------------------------------------------------GAIGWGFGNgLRVELEGDYRNNNFNKLNKQPTGlsaAAGGREQLYGPMVNVAYDFYGLTPWVVPYIGAGVGYQWANL-----------------------------------------------------------------------
>SRR3982751_5950035	49	0.313	1.253E-02	85	167	195	6	80	175
-------------------------------------------------------------------------------------DNSAHVFSGMINGLLDFG-GNGGIGGYIGVGGGYANFHA-------LNNSKDSFAYQALAGVYYPISDNIDIGLKAKYFATGN---------------------------
>MGYP001222900277	48	0.252	1.689E-02	88	156	195	0	78	79
----------------------------------------------------------------------------------------MSSYALMANLLRDFGSETSAVSPYVGVGVGLARLKAQYVGHNPaaafgwttltVNDDAYQFAYQGIAGVAIELTEGVAL--------------------------------------
>SRR5690606_36935384	48	0.343	1.689E-02	107	167	195	5	71	104
-----------------------------------------------------------------------------------------------------------PVTPFIGGGAGIAYTQARLTDSPAStnrylaSSSDWRLAWQGLAGFKVDVAPGARLTAAYRYMQVNG---------------------------
>SRR5690242_13301535	48	0.310	1.689E-02	46	117	195	17	89	105
----------------------------------------------GARVDFALGYQVNDaWAVEFESGWLRNSVDTVGGDPLPgSVDINLYQVPILVNAVYHVP-SDSPWKPYVGVGIG-----------------------------------------------------------------------------
>SRR5439155_26145394	48	0.252	1.689E-02	103	163	195	5	79	107
-------------------------------------------------------------------------------------------------------IPDGTIDPFIGGGLGLNHVKVltngrlvgpggaaiVPAQNLSIDDSDTKFAWQGIAGVSFVASERLNIDLTYRYL-------------------------------
>ERR671920_264985	48	0.222	1.689E-02	44	119	195	17	115	117
--------------------------------------------DSDWAGFGRIGYRFNeNIRLELEGGYRPGDIESVrgsgpiqglctpgprrsaAAPTCGPVNGELNASTLMLNALFDFDFDfglfGQKIVPFVGAGIGMA---------------------------------------------------------------------------
>SRR5882757_9215498	48	0.269	1.689E-02	64	165	195	0	114	130
----------------------------------------------------------------VEASYRQNNgfNNPQGFGVPASAGGSEQKAGGMVNVLYDFVGMVPMVQPYIGVGAGYQAVieqnlhivsAVDGTRAVADNTHKGSFAYQAILGVAFPIdaMPGLAVTAEYRFMGL-----------------------------
>SRR6185312_9569424	48	0.305	1.689E-02	49	118	195	71	136	137
-------------------------------------------------FGGGIGWRFNPWlRTDATFDYRSDGKDNIAGG------ARFTSWSAMLNGYIDFNLPiIRPLIPYIGGGVGI----------------------------------------------------------------------------
>SRR5216684_8061386	48	0.287	1.689E-02	97	162	195	108	172	175
-------------------------------------------------------------------------------------------------LRYNFVRPNSRFIPYVSGGVGLGWID-SHPSVPGAQGQDFTFNIMSAVGLSYQLSDRWKLNAGALY--------------------------------
>RifCSP16_1_1023843.scaffolds.fasta_scaffold690242_1	48	0.238	1.689E-02	54	156	195	106	235	236
------------------------------------------------------GLELPDWpvRTEIEFaGLRDFEYRTLVNPGTPPDIylTSSASWAMMVNGFVDVPTTvlerplawtfqtrkstirrvLGPITFYAGAGVGTAQVKLDAVTTAarQAKSDDFKFAWQVGTGFGYALTPFVTL--------------------------------------
>MGYP001385849651	48	0.377	1.689E-02	108	160	195	0	49	314
------------------------------------------------------------------------------------------------------------FHPYIGVGVGAAQLEADLIDGFNLDD-DTVFAYQAGAGIAFDITDR--LRPEY----------------------------------
>SRR3978361_649775	48	0.192	2.277E-02	58	139	195	0	102	103
----------------------------------------------------------PHLRLELEGGYRAGDLNSVSDGttallctpgapisPCGRPDGSVTAWTLMTNVLFDLA-PDGPVNPFVGGGLGVNHVKVSangllntggAPQTLTVDDSDTKFA-------------------------------------------------------
>SRR5687767_4768047	48	0.257	2.277E-02	113	182	195	23	88	108
-----------------------------------------------------------------------------------------------------------------GKGAGVA----PEPDTIDGSDSGAVFAWQVFGGLKYEINPNMSLGLGYKYLHADSAHWRAEDVDFGTEIS------------
>MGYP000038210841	48	0.309	2.277E-02	136	190	195	56	110	115
----------------------------------------------------------------------------------------------------------------------------------------TVFSYQGGVGLHFDYTENTSLGLGYRFFGSSGAKFDDGTDKVEAKYSSHIISVGL----
>SRR5689334_14089051	48	0.264	2.277E-02	89	162	195	30	115	116
-----------------------------------------------------------------------------------------DVVDLDANLYADLG-TIMGITPYVGAGIGASHISYEavaasfcsggaciEATTDIAGQDGWRTSYSLMAGAAYALSGTISVDAGYRY--------------------------------
>SRR6266550_2073959	48	0.297	2.277E-02	88	161	195	16	82	150
----------------------------------------------------------------------------------------IENISVMANVYHHWKSDRFSFSPYVGVGVGATRMTM-------FEKSSIRPAGQLKAGLDYRINEDVNMHIGYR---------------------------------
>SRR6185312_15417722	48	0.262	2.277E-02	93	169	195	28	126	159
---------------------------------------------------------------------------------------------FTVNAKYDLPVPPFaiPVQPYIGGGVGYGWLNFDkaaghgfgrfhlpgnntfSAPDIVSFGNDGAFAYQAIVGASVPLGavPNLDMTFEYRFFGMARAD-------------------------
>SRR5262249_27040374	48	0.293	2.277E-02	77	168	195	52	136	172
-----------------------------------------------------------------------------TPGSVVSTSGVVPQLAFMLNRFYDF-LAAATLTPVAGAGLGLAPVD------GASQFSSAQFAYQAIAGVAWNITPQVRLSLDARYFGTTSP--------------------------
>MGYP001095042106	48	0.240	2.277E-02	49	163	195	28	185	201
-------------------------------------------------GGGALGYRIQHFRVEGEAFFNYISSGTLTLNGCTLESPAVTTPTgicdvnvppnglakrkeagfngsntavyGLVNVYYDFfsADPENTLVPYIGVGIGGAklkksvnfiatvfKTDTTPAPSIGGSVSANSPAAQAIIGVGFFLDDYAWASMDYRYL-------------------------------
>MGYP000040927450	48	0.315	2.277E-02	46	118	195	55	130	566
----------------------------------------------GFTGGLGLGYNISDiIRADITVQYSKLMNKRNKIPGSDVYGPSmgVSSFSSMVNVYYNFILGDSKFTPFITAGIGI----------------------------------------------------------------------------
>3300021419.a:Ga0213833_1001982_11	48	0.315	2.277E-02	46	118	195	55	130	602
----------------------------------------------GFTGGLGLGYNISDiIRADITVQYSKLMNKRNKIPGSDVYGPSmgVSSFSSMVNVYYNFILGDSKFTPFITAGIGI----------------------------------------------------------------------------
>SRR5258706_10755676	48	0.240	3.068E-02	110	182	195	1	83	105
--------------------------------------------------------------------------------------------------------------PYAGVGAGgeVSIINFNNTSvnvngvthNIDGSDATVRFAWQGFGGIRYKFNERMSLGAGYKYYRVDTASWDLNDLNAGAKLN------------
>ERR1700678_3250947	48	0.244	3.068E-02	95	181	195	1	98	106
-----------------------------------------------------------------------------------------------VNGILRFKFGGdgfmSKLTPYVGVGVGAeyltAHTDLNLAGgghPGDVGDDDVAFAAQGLVGLDYASCNHISLFTEYKFIDAIGSSFTSNTSAGQYRF-------------
>SRR5919202_6106083	48	0.265	3.068E-02	79	156	195	20	102	108
-------------------------------------------------------------------------------GTPASLGGSEEKWGPMANVLFDLDVGSPYVFPYIGAGVGYQWVQehgafLSALGRTSVSDREGSFAYQAIAGLSLPIPPVVGL--------------------------------------
>MGYP001319149040	48	0.256	3.068E-02	106	171	195	35	108	110
----------------------------------------------------------------------------------------------------------GHVQPYIGAGIGYAWIDWHNVRYTGPagalsvSDQDGQFAYQAMMGAAFPITavPGLAVVAEFRFFGTLSPSYN-----------------------
>SRR5262249_35099153	48	0.317	3.068E-02	115	174	195	1	63	121
-------------------------------------------------------------------------------------------------------------------GIGGADATGTIKTGAFgtlSKASDFVFAYQVLAGVRYMINPQFALDVDYRYRGTDDVTFTTTP--------------------
>ERR1700712_5740529	48	0.239	3.068E-02	45	123	195	28	119	140
---------------------------------------------SGYVGLGSVGWGLGNgLRLELEGNYRNNDRNQNGNGPISSTgslstrvnvtkSGGEQKYGAMLNAFYDFTNAFGPgITPYIGAGVGYQRVQF-----------------------------------------------------------------------
>APLak6261683748_1056154.scaffolds.fasta_scaffold28187_2	48	0.188	3.068E-02	85	171	195	3	123	164
-------------------------------------------------------------------------------------SGNRTSHALMTNFIYDFTV-GWPVSPHLGFGVGAVDIIDSVTLNPFttspgtalafrtpgntpngptfanlgpgvpiggtlLKGSGWQFGYQAIAGIRYDISPLIAFDLDYRYLATTDPTFN-----------------------
>ERR1700709_1688609	47	0.239	4.133E-02	86	163	195	1	96	102
--------------------------------------------------------------------------------------GDEYKYGAFVNALYDIPLQqfglDSPVIPYVGVGVGYLHNQFNNLHIANNTSTSTaifqrstansdNFAYQGIVGLSfpvYSLVPGLSFTAEYRFV-------------------------------
>SRR6185369_1274602	47	0.242	4.133E-02	134	192	195	8	73	108
--------------------------------------------------------------------------------------------------------------------------------------DDTAFAWQVLAGASFDITERLSADLTYRWLGGSDVSYDTNDignafplENIRGQYRDQSLTFGVRY--
>MGYP001330187809	47	0.290	4.133E-02	136	190	195	69	123	128
----------------------------------------------------------------------------------------------------------------------------------------TVFSYQGGVGLHFDYKENTSLGLGYRFFGSSDAKFDDGTRKVEAEYSSHIISVGL----
>SRR3954464_11374779	47	0.291	4.133E-02	51	141	195	30	132	133
---------------------------------------------------LSLGYALPNgIRLEVEGDYRRNSISHALDFGFPAGAGGREIkYGPMFNVLYDVtNVLALPFNPYIGVGVGYQWAHLSgfhaqgtptGFPSLSSNDTRGAIAYQ-----------------------------------------------------
>ERR1700712_2252337	47	0.238	4.133E-02	51	150	195	4	137	138
---------------------------------------------------ASLGWGFGNgLRLELEGNYRGNSKNQNGNTGqngnnagvtrngtvvfSNGTNGNEQKTGVMVNALYDFTDAFGKgITPYIGGGVGWNYARLSNVQVggiipaglanagspvlFRFNNGQNAFAYQAIVGTSYDI--------------------------------------------
>SRR5580704_2484319	47	0.306	4.133E-02	5	114	195	42	139	140
-----GYYVTGDVGASFLP-DLHFDDATAGLKHEQYDAD--------VAAGGALGYDMGNgFRLELD---SLSQNDPLKGFSTGAATGHLSSTSLMLNGTYDL-VQSWPITPYVGA--------------------------------------------------------------------------------
>SRR5260221_3612597	47	0.233	4.133E-02	27	146	195	3	139	140
---------------------------TDGDNTTSSSIDYSQTYNDGFAAAVFMGWVLDeNFRLELEAGYRNTDLntvhvtkddfsDPADVPGSAAVGGSAQVGAMMTNLYYDIHfLPDIGVLPWIGAGIGGGHIYYSLKRPTPdllhTYDVTLAFASPAIAGV------------------------------------------------
>SRR5207248_2260104	47	0.220	4.133E-02	106	162	195	96	154	156
----------------------------------------------------------------------------------------------------------GRLQPYLGAGIGAVipHVESTIGPVRFEQYQLHGPGFQGFAGVNFDLSRHWSLFGEYKF--------------------------------
>O1105metagenome_2_1110794.scaffolds.fasta_scaffold16421_1	47	0.238	4.133E-02	93	161	195	113	195	242
---------------------------------------------------------------------------------------------LMANAYYDLN-NASEFTPYVMAGVGINRGSLEAKVSGYETGTSgplkpasetiksknlTSFAYQVGVGVGYEVVKDITLDVGYK---------------------------------
>ERR1700704_1989455	47	0.250	5.567E-02	80	169	195	4	115	119
--------------------------------------------------------------------------------PMTSVEGDDQTYAVMTDVLYDIPIHpfGLAIQPYVGAGVGYAWLDLGNThgnepvryalpgnntavaPSLVSYGTAGAFAYQAMGGVSAPLSflPGLTATLEYRFFGTATAD-------------------------
>SRR5213075_2576161	47	0.275	5.567E-02	51	125	195	34	112	120
---------------------------------------------------GALGYKLSVFRIEAEVQHVSNGADANETSGTAlagvvRTTGSVKETSGFGNAYFDFP-SFFGLAPYVGAGLGYAKVDLEN---------------------------------------------------------------------
>ERR1700722_17082522	47	0.250	5.567E-02	111	192	195	0	107	120
---------------------------------------------------------------------------------------------------------------FIGAGVGAAQMQTDLTgqlsgvpagfapvENAHFDDNKTSFAYQGLAGVSWKVSQHVSVDLTGRYFAATRVIAPAGTNDpvnqsaavvplgtFKGEYQDQSVAIGFRY--
>SRR5512135_1793589	47	0.296	5.567E-02	101	163	195	68	131	133
-----------------------------------------------------------------------------------------------------FLLFRDPVQPYVLAGAGYYYVRtAGLGSSTAGGRTESRFGFHAGAGVDVRVAPKASLFADARYV-------------------------------
>SRR3954447_8962324	47	0.353	5.567E-02	104	168	195	36	97	246
--------------------------------------------------------------------------------------------------------PGGVIVPYIGAGAGVAVVRTAALGAVNESA---RFAYQAILGVGYNIDPQFRVNLDARYYGTTSP--------------------------
>LauGreDrversion2_6_1035139.scaffolds.fasta_scaffold948105_1	47	0.255	5.567E-02	93	167	195	120	208	253
---------------------------------------------------------------------------------------------LMANAYYDLN-NASEFTPYVMAGVGINRGSLEakvsgyeagtadalkAASETIKSKNLTSFAYQVGVGVGYEVVKDITLDVGYKMSGTTG---------------------------
>MGYP000718533418	46	0.351	7.497E-02	134	170	195	30	66	80
--------------------------------------------------------------------------------------------------------------------------------------SDNPFAWQVMAGIGWDLTERLTLDTEYRYFSAGGTDF------------------------
>SRR3546814_12185845	46	0.306	7.497E-02	105	163	195	3	64	99
---------------------------------------------------------------------------------------------------------SSSLRPYIGGGAGAARVAFHGARYDShemNDRFETLFAWQAGAGFAFHFTKQVPASLDYRFL-------------------------------
>ERR1017187_9709683	46	0.227	7.497E-02	108	171	195	3	81	103
------------------------------------------------------------------------------------------------------------FTPYIGAGIGGEYLSLTNvkaggsystqgpsgsAGSNLQDEDDVVFAAQALAGFDIEIARHWDIFTEYKYTVGFNPDFN-----------------------
>ERR1700722_9998172	46	0.246	7.497E-02	104	166	195	0	72	104
--------------------------------------------------------------------------------------------------------PGFAINPFINGGIGVAFNKVDNFHSVQaqtgtafalmSSNTQSSFAYQLGAGLDIKTCKRISLGVGYRYLDAG----------------------------
>SRR5690348_3921276	46	0.227	7.497E-02	86	162	195	29	116	117
--------------------------------------------------------------------------------------GGHSQYSAMVNGFYDLPIApfWGRVTPYVGAGLGAVVLDGQLANFSNASgtsrfteggTTTTRAALMAEVGLTVAIDPKWAIVPAYRF--------------------------------
>SRR3712207_1345497	46	0.216	7.497E-02	94	170	195	2	98	126
----------------------------------------------------------------------------------------------LLDLDFDFGLFGQNIVPFIGVGVGAAEVQNKVFGQISnlaapgavvppptapwqnlvIDDIERTWAAQAILGLAFQLSPNFSVDLTGRYLRTGDLEF------------------------
>SRR4051812_3493358	46	0.196	7.497E-02	83	166	195	11	122	131
-----------------------------------------------------------------------------------PYNGQRNSLALMTNLIYNFSLPDlrlfdialPPMSLHAGVGIGAVRVTDELSVNPSvaptllggrgaaafgaghccLQGSTWEFGYQGIAGFRFAVTPNLLIDIDYRYVGTP----------------------------
>NGEPerStandDraft_13_1074530.scaffolds.fasta_scaffold238539_1	46	0.378	7.497E-02	134	170	195	0	36	158
--------------------------------------------------------------------------------------------------------------------------------------SDVVFAYQAIAGIRYPMTPNLALDLDYRYRGSGDVSY------------------------
>SRR5207302_1891503	46	0.256	7.497E-02	53	123	195	2	78	161
-----------------------------------------------------AGYDFGIVRLEGELSYKHAGVDGVNSAPaispvgnGNLTGGRVNVFSGMVNALLDFG-NDNGLSGYVGGGLGWASIDL-----------------------------------------------------------------------
>MGYP000706403100	46	0.378	1.009E-01	133	169	195	6	42	44
-------------------------------------------------------------------------------------------------------------------------------------DTRWNFAWALMAGVGYAVAPNLKLELGYRYLNLGEAK-------------------------
>SRR6185369_1081564	46	0.283	1.009E-01	95	161	195	1	73	102
-----------------------------------------------------------------------------------------------ANAYYDLP-SYYGLSAYVGAGAGLARVDLNNlsvfqgaTNVVSFSGKQNAFAWQLMAGAQFHLFGAATLNAGYR---------------------------------
>18603|scaffold7364065_1|+1|11	46	0.259	1.009E-01	89	152	195	26	105	109
-----------------------------------------------------------------------------------------TEWVFLANAHVDLG-TWWNVTPFVGGGVGFAHIRLNgftdfaiaalgpgggllNANNSAPDGKDTNFAWAIHAGLAYNVTP------------------------------------------
>SRR5215472_5416854	46	0.228	1.009E-01	90	164	195	10	101	130
------------------------------------------------------------------------------------------SNAFMANIYAEIPIREPSVVPFIGGGVGWAQIRTSsfaaagmsavnplsispATNTTLPLRNEGNVAWQTMAGIGFRLVEGVKVDLYYRFFD------------------------------
>MGYP000336052725	46	0.360	1.009E-01	141	190	195	76	125	130
---------------------------------------------------------------------------------------------------------------------------------------------QGGMGLSYDYTENTSLGLGYRFFGSSDAKFDDGARKVEAEYSSHIISVGL----
>ERR1700741_3376418	46	0.262	1.009E-01	138	192	195	1	61	131
------------------------------------------------------------------------------------------------------------------------------------------FAWQLIAGVNYAITPRSELFVNYRFFNADAPEieavgFVDGPYDVHmDDIQKHTVTIGWRF--
>SRR5947207_10862411	46	0.294	1.009E-01	80	163	195	17	99	136
--------------------------------------------------------------------------------PSASASLKLDTNAAMFNVAWRPQVQL--FHPFIGAGVGAAFTDLSASSlGFSASNSQTALAGQAFFGFDYDIAPNIYAGLTGRFF-------------------------------
>SRR5437016_406994	46	0.260	1.009E-01	107	173	195	62	134	143
-----------------------------------------------------------------------------------------------------------NLHPYIGAGVGAAtvfgeiELSSSINGTFKDDGTDTVLTYYAKAGLTYSLTDNIEVGVQYRFWGISGFTIKDT---------------------
>MGYP000208032682	46	0.250	1.009E-01	93	188	195	26	137	154
---------------------------------------------------------------------------------------------FLVNGLLQVNKTWfGRLRPYVGVGIGSAAISISGASsyqlnpaepglnhYSHTDDKTFAFAAQPKVGVGFDFTAHTKVFVEYRYLYLsqTNYTFGSTIAPAHAETSPWLVSI------
>SRR6516165_7317401	46	0.216	1.009E-01	58	167	195	0	142	165
----------------------------------------------------------NGLRTEIEGNYRHNEGGYTGGTFFGAFGTAIgggsteQKYGALVNVLYDFNNVSPWVVPYLGVGIGYeainerwnAHNNLTISTtriappavtsilpgglSASGQGTEGSFAYQAIVGAAFPlrsIAPGLAFTAEYRFLGTTG---------------------------
>SRR3546814_17118222	46	0.328	1.359E-01	87	162	195	0	72	99
---------------------------------------------------------------------------------------KLRQLAVMANVTYDIPLGGNTFKPYVGVGLGAVGSHLK---ALGEDDGSVRFALQPRAGAAVTVPQAIDLPADYTY--------------------------------
>GraSoiStandDraft_50_1057286.scaffolds.fasta_scaffold1549671_1	46	0.302	1.359E-01	134	176	195	41	83	199
--------------------------------------------------------------------------------------------------------------------------------------SGWVFGYQAIGGIRYDFSPTVSFDLDYRYLGTTDPTFNNTGRN------------------
>MGYP001275782791	46	0.254	1.359E-01	46	101	195	23	81	222
----------------------------------------------GWAGVLSVGYGFGNgLRLEIEGNYRQNDVDSISTNAGnlPRTTGTVRSYGAMANVLYDF---------------------------------------------------------------------------------------------
>SRR5271168_779632	45	0.343	1.828E-01	94	150	195	0	62	99
----------------------------------------------------------------------------------------------LANLYYDFN-RGGRFVPYIGGGVGYAHNETSSGTFADcgctstfGGKSTDNFAAAATAGVSWRL--------------------------------------------
>SRR5579885_3106736	45	0.329	1.828E-01	89	165	195	16	97	100
-----------------------------------------------------------------------------------------QTYGGFVNALYDFDIGSKYIFPYVGVGVGGVMQDVSkgvTATGVGFSGNKPDFAGQAIVGAAFPVAalPGLSATVEYRFMAT-----------------------------
>SRR5262249_4014283	45	0.250	1.828E-01	93	161	195	53	136	144
---------------------------------------------------------------------------------------------FLTNAVLNVNLPNQSlFHPYVGVGIGSAVISITNANalqvappepginhyNSKTNDTDSTFAAQIKAGLDFDFTKNISVFAEYR---------------------------------
>SRR5690606_37423142	45	0.224	1.828E-01	88	171	195	44	141	158
----------------------------------------------------------------------------------------MSRTVFLANAILNFNNPRFVVHPYIGFGIAGAVLRISVRDATQLSpaeaginhynaesnDGTSTFAGQVKLGLGYDINKYVTIFADYRWLYLASTRFD-----------------------
>MGYP000429164707	45	0.289	1.828E-01	90	158	195	0	61	201
------------------------------------------------------------------------------------------QLNAMVNLLYDF-MPTSVITPYLGVGAGIAFVDSNSSLG------STQFAYQAMLGLAYNVDESLRFFV------------------------------------
>SRR5689334_5357214	45	0.267	1.828E-01	107	162	195	186	239	269
-----------------------------------------------------------------------------------------------------------RLQPYAGVGLGINWVDISNSSFSA--HENFALGFNALAGVRYHFTDRIAMFTEYKY--------------------------------
>F8QPK0	45	0.261	1.828E-01	88	174	195	288	369	406
----------------------------------------------------------------------------------------VSTTSVMLNGCYDLQSEGFSIVPYACLGVGANFV------GIVDGHVTPKLAYKVKAGLSYELSPEISMFAGGFYHRvLGEGEYDDLP--------------------
>SRR5438270_9496679	45	0.265	2.460E-01	94	167	195	0	93	102
----------------------------------------------------------------------------------------------MTNVIYTYALPDirlfnfaLPWGLHAGVGVGPLYVIDRMSLNPNyfgpapfgpggccLHGSSWNFGYQGIAGVRFEITPNVLLDIDYRYVGMPG---------------------------
>MGYP000988905414	45	0.305	2.460E-01	104	161	195	0	58	105
--------------------------------------------------------------------------------------------------------NGSAFTPYIGAGAGIAVVSHAFDLGIISGSSGNiVPAAQVGAGLRFDLNDSSFLDLGYR---------------------------------
>SRR5260221_11547117	45	0.333	2.460E-01	86	158	195	26	105	107
--------------------------------------------------------------------------------------GSLETWAVLANLYVDFPI-SSLLTPYVGFGVGVARNDLHrikyaisgTPVATESGNGNTHFPWQATAGLAGAITEPIKADA------------------------------------
>SRR5208282_5497087	45	0.243	2.460E-01	60	128	195	17	94	120
------------------------------------------------------------LRVEIEGSYRSNDVGSIgtrrvngAVLPLTNVGGDVGTEAVMGNVLYDLPVHglGLPVQPYIGAGAGYEWSQFNASGN------------------------------------------------------------------
>SRR5688572_2287201	45	0.298	2.460E-01	92	167	195	64	139	151
--------------------------------------------------------------------------------------------PATLNYKLDYQI-GGRFSLYAGLGAGAVWVgDTTYGFAGSREEDSVEFMAQAFAGIGYELSSSFQLYAGNRYIWVDD---------------------------
>MGYP000715314410	45	0.283	2.460E-01	106	166	195	135	208	232
----------------------------------------------------------------------------------------------------------GKFHPYLGGGVGLANTKVNATfgatltvggstyaLAGTSDSSDTSLAGQFFVGADYDLTDKVYVGAKVRYFMTD----------------------------
>A0A0C7D7R3	45	0.287	2.460E-01	88	174	195	187	266	302
----------------------------------------------------------------------------------------ISISSATINGCYDFSFPNLPLSPYTCVGIGIDAIEFLNALHI-------KFACQGKLGFTYSVSPNVNLFADGYYHKVMGNKFKNLP--------------------
>SRR5271165_3629392	44	0.247	3.308E-01	91	168	195	13	100	111
-------------------------------------------------------------------------------------------YGGMANVLYDVDL-GLPVSPYVGIGAGGQELDHShfnqstvsfIFPHELGSETVGAFAYQGIAGVAVPVPfvQGLSFTAEYRFLGLLDP--------------------------
>ERR1700679_2026002	44	0.278	3.308E-01	51	126	195	32	109	112
---------------------------------------------------AGVGYGFGDgFRVQLDGNFYRNtfNKNDSNFAGQGGATGGMKTYGPMVNVLYDINV-GLPIFPYVGAGVGYQWVKLNSD--------------------------------------------------------------------
>ERR1044071_4163948	44	0.275	3.308E-01	51	125	195	14	92	112
---------------------------------------------------GALGYKLSLFRLEAELQRISMGTAADPaagalLAGTSQTVGKVKETSGFANVYVDFP-SFFGLAPYVGAGLGYARVNADN---------------------------------------------------------------------
>SRR5580704_6313291	44	0.310	3.308E-01	92	162	195	1	73	120
--------------------------------------------------------------------------------------------SGMVNFTYDWKFADD-WGLEFGGGVGLADVNEYINQLPFGKtiaGGTLAFQWQAIGGINYAIADDVDLFVDYRY--------------------------------
>SRR5580698_1648218	44	0.238	3.308E-01	35	123	195	11	122	127
-----------------------------------PPANLDVFTKWDFAAFARIGYKINPhVRVELESGYQPAGLRSvleahfagrpvgsiesvcnffsvPNGAVCPSPAGSMDAWTAMGNVLIDL-FPDSKIDPYVGAGVGAAHVQL-----------------------------------------------------------------------
>MGYP001287916060	44	0.250	3.308E-01	90	194	195	1	134	136
------------------------------------------------------------------------------------------STALLFNVYADLARGD-PLTPYIGGGVGLAYTKAERSHQTEEYLCETavdpmcqgrtersgyrlvdnshsvGLAAAAMVGFVYDMTTSTKLDVGYRYLYIAGSKANLAFDDGvksvldVGAQHQHQIRAGVRFDI
>SRR5579862_4849411	44	0.293	3.308E-01	45	118	195	46	116	141
---------------------------------------------GGYVAGGAIGYDTGyGLRVELNSLFQHNDLSKL---DTTATKGHISSTGLMVNITYEV-FPDEHFTPYFGVGGGV----------------------------------------------------------------------------
>ERR1044071_1616846	44	0.236	3.308E-01	138	194	195	6	77	185
------------------------------------------------------------------------------------------------------------------------------------------FAWQAGGGLGFNLTRDVVMSLDYRYLQSNIADFDvvtdpdwrattpvPNDAPFEQRYRTHTLMLGLqaRFGV
>MGYP000294680298	44	0.279	3.308E-01	106	163	195	48	115	187
----------------------------------------------------------------------------------------------------------GPFTPYIGLGAGYLVTGFNDVNGRPGdgnlrlraDDTGGAFAFQGMAGIGFAIDqvPGLSLTAEYRYL-------------------------------
>MGYP000443885089	44	0.319	3.308E-01	50	120	195	12	82	220
--------------------------------------------------GIAAGKDLSNmFALEAEVAYRHNNYDAAAAFGGASSEEDLNALSMMANGILTVP-TDFAISPYIGVGLGAAR--------------------------------------------------------------------------
>A0A0W0VLE9	44	0.278	3.308E-01	108	169	195	148	226	263
------------------------------------------------------------------------------------------------------------FTPFIGGGVGYAYNEVRDfhtvarlvaagvpigsTTSIGNPASRNSFAWQASAGVNFrPQQSHFSVDAGYRYYDGGKFN-------------------------
>SRR5258708_20486534	44	0.264	4.449E-01	95	178	195	13	99	100
-----------------------------------------------------------------------------------------------VNGLFDFDVGAEFVYPYVGIGIGYEQTKLKgLLNGVSASADQGSVAGQAILGVSFPIPdvPGLSVTAEYRFMATFDDSEKFTNDTGS----------------
>SRR5437588_1909001	44	0.257	4.449E-01	60	145	195	1	97	102
------------------------------------------------------------IRLEVEGDYRNNSFsHARDFGFAAGVGGKEIKYGAMFNVLYDVtNLLALPFNPYVGVGVGYQWAHLSkfhtqgtetGFPSLTSDDRRGAIAYQFILG-------------------------------------------------
>MGYP000131287380	44	0.340	4.449E-01	104	149	195	17	66	120
--------------------------------------------------------------------------------------------------------TGTAFTPYVGLGVGYARVSADgisaTGLGFTNGDDDNKFAYQAIAGVAYQ---------------------------------------------
>ERR1700761_6625974	44	0.250	4.449E-01	93	164	195	13	91	121
---------------------------------------------------------------------------------------------FFINGIVRL-KNNSPVTPYFGIGAGLQYFTYhndisapsEGARAPGLNGNSLDFAAQALAGFDYDIAPHFTIFTEYKFID------------------------------
>SRR5262245_24632733	44	0.269	4.449E-01	87	149	195	42	104	137
---------------------------------------------------------------------------------------NVTVIGFHLDMHYHFDIKNTTWRPYVGGGAGVNFIQQDLPPGVSAEGTDTAVAGSLILGAGVP---------------------------------------------
>MGYP001438279411	44	0.202	4.449E-01	83	156	195	76	168	169
-----------------------------------------------------------------------------------PLGSEVSTVSVMANGYVDLG-TYVGFTPYAGAGIGYSYVSwgdlndttycvdglaacaspLSVGGTSHGGDAGWRLTYALMAGVAYDVSRNFKI--------------------------------------
>MGYP001487016764	44	0.212	4.449E-01	86	166	195	38	144	197
--------------------------------------------------------------------------------------GNVHSQVGLINAYLDLG-RWNGLTPFIGVSAGLARNTisgltatghasinlysnvapfalvghlTDTTGSFASTKTKYSFAWGLTGGLGYAVNDNLTLEMAYRYLNLG----------------------------
>SRR5215204_3628838	44	0.292	4.449E-01	86	152	195	29	109	218
--------------------------------------------------------------------------------------GDFTSAVFLLNGYVDFG-TWYGITPFIGAGAGFARNMLSGFSETSlttiggvttpsggwiGDNDKTHFAWALYAGLGYAVTP------------------------------------------
>MGYP000865335552	44	0.308	5.982E-01	51	117	195	1	64	68
---------------------------------------------------GAVGYRWDsNWRLEFELAFRQNDWER---AAGGTQTGSQSQFTQMVNVAYDIELTD-RLSLSLGAGVG-----------------------------------------------------------------------------
>SRR3546814_14928566	44	0.300	5.982E-01	72	141	195	32	98	99
------------------------------------------------------------------------DINGPTFSPTNGSVAKLRQLAGMANVTYDIPLGGNTFKPYVGVGLGAVGSHLK---ALGEDDGSVRFAWQ-----------------------------------------------------
>SRR5262245_10294878	44	0.273	5.982E-01	50	133	195	0	93	100
--------------------------------------------------GLGIGYQFNEWlRVDLTGEYRgesefhGLDWIDTTAGGSPnvinDFDTDKSEWTFLANVYWDI-TTWNSITPFIGFGLGASYNKIHDLTDLNLLD-------------------------------------------------------------
>SRR5690349_20160171	44	0.244	5.982E-01	47	117	195	14	106	108
-----------------------------------------------WAGFARLGYQLtDNFRVEGELGYRKSDIKSvivgnptvggvqglcspgvartPAAPSCGKPDGSGDTWTLMANVIYDV-LPHSAINPFIGVGVG-----------------------------------------------------------------------------
>SRR6185295_488375	44	0.245	5.982E-01	66	156	195	2	106	110
------------------------------------------------------------------FGFTLADPTAPPNQGFSVYTGSHSAAVGLLNAYYDIG-DFWGVMPFIGAGAGFAYHQItgfhDMGTGANCSDtgcgfgiaepqSNTSFAWAVHAGLDYEVNQNLKL--------------------------------------
>SRR4029078_760826	44	0.354	5.982E-01	93	160	195	39	116	117
---------------------------------------------------------------------------------------------LLWNAYYDI-RTGTAFTPYIGGGAGFAVNQLTRSSNladtgpsapfhVSDRTTRVNFAGAAMAGVTYDVNSLISLDVGY----------------------------------
>SRR5574341_107146	44	0.252	5.982E-01	93	161	195	49	130	131
---------------------------------------------------------------------------------------------FLTNAVLTLHTP-YKVHPYIGSGVGAAFVSISGADslqvntpepginhfNSNPNASSWSFAAQAKTGFRAEIDERWSLFAEYR---------------------------------
>SRR2546430_2213373	44	0.275	5.982E-01	51	125	195	63	141	153
---------------------------------------------------GALGYKLSVFRIEAEVQHLNNGTEANETSGTllvgvVRTTGSVKETSGFANAYVDLP-SFFGLAPYIGAGLGYAKVDLEN---------------------------------------------------------------------
>SRR5471032_797988	44	0.189	5.982E-01	93	162	195	76	154	155
---------------------------------------------------------------------------------------------LTADAFYRFFLGEpgkgfiSRFQPYLGAGAGITIPHVEVELAGQPRFEEYQFgglGMQGIAGLSFDITKHIQLFTEYKF--------------------------------
>SRR5688572_26051851	44	0.235	5.982E-01	41	148	195	17	156	158
-----------------------------------------KYNPVGGGGGLLLGYRIKQFRIEGEFLYNRISYDTLTVGSCVLQSPNVTTpvgfcpqdhfqsdalgfngstagMYALANGYYDFVTygSDQSLVPYIGLGIGGAqiknqqnFVNTNTLASRGRTSTASSTAAQGIIGLSY----------------------------------------------
>MGYP001148972335	44	0.279	5.982E-01	102	162	195	2	69	168
------------------------------------------------------------------------------------------------------PAPSSRFSPYLGGGAAYldqASLRTPSNNGIPSTTVDWdavnRVAYLAEAGIEYAMTPRVSLAVDSRY--------------------------------
>A0A0F3NA79	44	0.282	5.982E-01	88	165	195	130	201	216
----------------------------------------------------------------------------------------VSSTSVMVNACYDLLSEGLGVVPYACVGLGGNFV------GVVDGHITPKLAYRLKAGLSYQLSPEISAFAGGFYHRV-----------------------------
>SRR3990170_1666547	44	0.266	5.982E-01	101	164	195	142	216	312
-----------------------------------------------------------------------------------------------------FAWVPAKYAPYVGLGAGRMWYSFAQEGDFIDYDTKNVFGdtfkssgwtatAHALAGVEYSLTPRLALSSEARYQY------------------------------
>A0A1G4M481	44	0.282	5.982E-01	88	165	195	288	359	392
----------------------------------------------------------------------------------------VSSTSVMVNACYDLLSEGLGVVPYACVGLGGNFV------GVVDGHITPKLAYRLKAGLSYQLSPEISAFAGGFYHRV-----------------------------
>SRR5579862_4426153	43	0.271	8.040E-01	103	165	195	0	69	100
-------------------------------------------------------------------------------------------------------MTSGSVTPFIGVGAGVdviglkgYATSPTGFSAVSDYRQQTVGAAQVLAGLTYNISPQWDVDLTYRYRDT-----------------------------
>SRR6516165_1361977	43	0.246	8.040E-01	91	158	195	33	108	109
-------------------------------------------------------------------------------------------WATLANAYIDIP-TGYPVTPYVGGGVGVSHVNENGSAIYPNfaaldwsvaGKSVSRFGWALMSGVAVDVAPHTQMDL------------------------------------
>5473|scaffold_782876_c1_1|-3|10	43	0.287	8.040E-01	101	167	195	16	95	110
-----------------------------------------------------------------------------------------------------FGVALPPISPHAGLGVGAVNIVDSLALNSDaraglgldaasccLHGNIWEFAYQGIAGVRFEITPNLLLDIDYRYLGTPS---------------------------
>SRR3990167_7089226	43	0.279	8.040E-01	108	166	195	18	84	119
------------------------------------------------------------------------------------------------------------IQPFIGAGLGASYNTFSNfhtiltntiATSAIPDRTKTSLAYQFNAGLEWHY-ERFAFDVGYRYFNAG----------------------------
>SRR5665213_4299641	43	0.245	8.040E-01	141	192	195	0	56	141
---------------------------------------------------------------------------------------------------------------------------------------------QGIIGASYFFNPNISMSLDYRYFGTTGAEFSArvgsmTNRSTSIDTSSHNVLLGIQY--
>SRR5207248_2450849	43	0.202	8.040E-01	110	168	195	2	70	150
--------------------------------------------------------------------------------------------------------------PYVGLGAGYGWTRLnkvyaagtNFPFSLRTNDTEGNFAWQVIGGLSFPIPnvPGLSITAEYRFSSIIGP--------------------------
>SRR5262249_46545187	43	0.204	8.040E-01	53	156	195	8	154	155
-----------------------------------------------------LGYRFsPHWRAELEGGFRpgqmkrvgevssnaaptgicylpggttFFRRDSSVYSECWSPEGRIDVYSGMANLLFDAFPETYHFRPFVGAGVGLSRIYLgangrmegllnqfinDGAYKIASNGEAAALAGQLLAGASWSVTPRLKV--------------------------------------
>SRR5205814_1187261	43	0.269	8.040E-01	87	163	195	24	99	171
---------------------------------------------------------------------------------------DLTTNAIMLDAAWR--PSVQAFHPFLGAGIGVAFTDLSGSGlGFSSSNSQTAIAGQAFLGFDYDIAPGIYVGLTGRFF-------------------------------
>MGYP001105055195	43	0.279	8.040E-01	53	118	195	71	137	186
-----------------------------------------------------LGFASRALRFELEGMYHSNTGNAVVAFPTGyaNVNGRIEQVSVMANLLYDF-FPGAVVTPYIGGGLGV----------------------------------------------------------------------------
>SRR6187455_3281156	43	0.244	1.080E+00	94	171	195	2	91	111
----------------------------------------------------------------------------------------------MFDVLYDVtNLLALPFNPYVGVGVGYQWAHLSkfhaqgtatGFPSLTSDDRRGAIAYQFILGGAAPIApvPGLAVTAEYRFLGLGSRNYD-----------------------
>MGYP001243869914	43	0.272	1.080E+00	87	170	195	2	87	117
---------------------------------------------------------------------------------------KVSVTYGAVNAYYDISLTDS-FGAYVGAGLGFGadklEASNKTFNTAGEDASKTGFLYQAMVGLTMPVS-VVSVGVDARYISFASRDF------------------------
>ERR1712196_514846	43	0.223	1.080E+00	109	176	195	0	84	119
-------------------------------------------------------------------------------------------------------------TPYVMAGVGVTRgslemkisgyekgnngADLKTVTETAKSKNSTRFAYQVGAGFGYEMSKDIFLDVGYRMTgHTGSYEFKKSDGN------------------
>21995|scaffold3574716_1|-3|11	43	0.295	1.080E+00	79	122	195	6	48	121
-------------------------------------------------------------------------------PTCGPVDGELKASTLMANVIYDF-MPDSSWRPFIGAGLGTAWVH------------------------------------------------------------------------
>SRR4051812_28115187	43	0.300	1.080E+00	51	118	195	24	92	136
---------------------------------------------------GALGWGFGNgLRTEIEGNYRNSTVKRLAWNGTQiGSSGTIQTYGPMANLLYDINL-GLPVTPYIGAGPAM----------------------------------------------------------------------------
>SRR5689334_2270297	43	0.239	1.080E+00	107	188	195	29	124	143
-----------------------------------------------------------------------------------------------------------NISPYIGVGVGASVMSIHDATsaqiappepginhfNSNPDDTDWTFAVQGKAGIRFPFFKYLRFFAEYRFLYQTSSDFSFGSTKYPTHVSTLKWKV------
>MGYP000223974373	43	0.380	1.080E+00	141	190	195	91	140	145
---------------------------------------------------------------------------------------------------------------------------------------------QGGMGLSYDYTENTSLGLGYRFFGSSDAEFDNGTDKVEAEYSSLIISVGL----
>21818|scaffold95998_1|+3|11	43	0.294	1.080E+00	55	127	195	136	211	212
-------------------------------------------------------YNFtDRLRLGGSFRYDSKDYDANVVGDAPgevyAIKGSIDTMSIMLDAAYTF--MTGPVKPYLTGGVGWAWVDTNIAT-------------------------------------------------------------------
>Q3YQR6	43	0.277	1.080E+00	88	170	195	177	252	292
----------------------------------------------------------------------------------------LSILSNIVNICYDFSLNNLPISPYLCGGMGINAIEF-------FDALHVKFAYQSKAGISYQLLRKINLFIDVYYYQVISNKF------------------------
>MGYP000338758291	43	0.342	1.080E+00	46	118	195	69	144	524
----------------------------------------------GFTGGLGLGYNISDtIRADITVQYSKLMNKRSKILGSNIYGPSMGATSLksMVNVYYNFILGDSKFTPFITVGAGV----------------------------------------------------------------------------
>MGYP000902477918	42	0.321	1.451E+00	110	164	195	0	55	76
--------------------------------------------------------------------------------------------------------------PFIGMGAGYSIQQIGlSDQDFDFQHDKRGFAWQALGGVSVRLCPRIIMNFQYRYFR------------------------------
>SRR5687768_15319097	42	0.289	1.451E+00	86	151	195	5	80	98
--------------------------------------------------------------------------------------GSANTYAVMANLFYDIEPlrvrVGVPVTPYIGLGAGYAWSEYneiimrNGVGGAGTYGVDGRFAYQAIAGLSWDLS-------------------------------------------
>MGYP000190695138	42	0.250	1.451E+00	109	165	195	4	79	105
-------------------------------------------------------------------------------------------------------------QPYLGAGAGITKVKwgslsndprcvdggspcagFEPDTVSHPGEDSWRFTYALMAGVSYDRTLRLKLDVGYRYQKT-----------------------------
>SRR5690242_11193715	42	0.230	1.451E+00	45	132	195	3	101	112
---------------------------------------------DSYILNGAIGYRFRlpavDLRLEVEGGYGRAKVSSvsvttaggGTSTGIVSGGNDNDLYTATVNGFVEFPITPL-LSPYVGAGIGAAYTKLPSFSSASGD--------------------------------------------------------------
>ERR1041385_3834515	42	0.187	1.451E+00	61	147	195	0	126	127
-------------------------------------------------------------RLELEGGYRKGDLRSVrargsetpafnntglcapgivrtaGAPACGSPTGHVDAWTGMVNVLYDI-MPSSKISPFVGVGIGVNRVGIETSGQFatvggpltaanppqqqlTVDDRAYTFAYQGIAGIS-----------------------------------------------
>SRR5260221_11421080	42	0.237	1.451E+00	53	161	195	5	138	158
-----------------------------------------------------LGYQLDvGSRIEIEAAHTshnfvsstvngSNSIPPAVVNVVNTIGGDVDVTSAGVNVYYDIPL-SNRWTLSLGAGYGVGYSNLHSVATITSTasgktttqggdlalGSKAGLESQLIVGASYSMTPNIDLFADFR---------------------------------
>MonGeyMetagenome_1017769.scaffolds.fasta_scaffold384108_1	42	0.201	1.451E+00	91	167	195	31	139	172
-------------------------------------------------------------------------------------------YGGMFNVLYDFNGISPWFVPYLGAGVGYQWINEKNWHVFNnlpftaptfatrfgafgggtfapgsfhvgGSGTEGSFAYQAILGAAFPmarVMPGLAFTAEYRFLGTTS---------------------------
>MGYP000535355349	42	0.263	1.451E+00	104	154	195	132	188	189
--------------------------------------------------------------------------------------------------------NSSPIAPYWGAGIGIASLKLEDDfydesgNPIYYDDSTSVFAFQAGGGVEIALNPRL----------------------------------------
>MGYP000953602125	42	0.300	1.950E+00	138	193	195	2	61	63
------------------------------------------------------------------------------------------------------------------------------------------FAWQLGAGLTFNVLPNTKMNIGYRYYEGPDVTvpapYSSNDVTGDVSTKGDSVTVGFTFG-
>SRR3546814_20112267	42	0.271	1.950E+00	72	141	195	32	98	99
------------------------------------------------------------------------DSNSTTLSATNGSGAKLRQLAVMANVTYDIPLGGNTFKPYVGVGLGAVGSHLK---ALGEDDGSVRFAWQ-----------------------------------------------------
>SRR2546430_14924230	42	0.296	1.950E+00	68	120	195	20	73	102
--------------------------------------------------------------------YRRNGLSSITFDTDPKASGSTQAFAFLGNAIYDFEVPGLPWaTPHIGAGIGVAH--------------------------------------------------------------------------
>13954|Ga0207685_12286272_1|-2|11	42	0.300	1.950E+00	89	148	195	52	107	109
-----------------------------------------------------------------------------------------EQLSVMANLLYDF-MPGATITPYIGAGAGIAFADATL---NGCSLCSTQFAYQGIVGLGW----------------------------------------------
>SRR4029453_5169552	42	0.343	1.950E+00	107	169	195	7	70	111
-----------------------------------------------------------------------------------------------------------PLTIYLGAGAGLGNTDLAVSTGlLEGSNEKQGLAGQGLAGIGYDLSDRVKLSLGWRYVDLDSVK-------------------------
>MGYP001349598482	42	0.255	1.950E+00	93	165	195	5	90	112
---------------------------------------------------------------------------------------------VLANAVLTVQTPWpSRIFPYLGVGAGVARLSIQGANSTNPSEPGinhfdswpdefaTAFAMQFKAGLKGEVAKNLLLFAEYRHLSI-----------------------------
>SRR6476620_7203453	42	0.256	1.950E+00	108	172	195	44	121	125
------------------------------------------------------------------------------------------------------------FHPYLSMGVGAAFNSvydfdvtidtpfpFATFSPIYSNYTNINFSYSAGVGVDYDIGKYTRIGIGYRYAWFGDANLGD----------------------
>SRR5436309_4252983	42	0.220	1.950E+00	46	149	195	11	128	129
----------------------------------------------GFAGGPSVDYMVtDAVGVGVDGMFASNSLNSSETdvfkTADPTFDWKYTQIGGGAHIKYWFPMANSPVSPYVVGGVGVTKFKLKVTSTLSDPDtgeplageqSKTQFGGHGGVGAGYK---------------------------------------------
>SRR6185312_5316315	42	0.351	1.950E+00	88	124	195	94	129	142
----------------------------------------------------------------------------------------MRAYSLMANAWYDFDF-GTPFTPYVGGGIGLAQVQID----------------------------------------------------------------------
>21_taG_2_1085346.scaffolds.fasta_scaffold359145_1	42	0.271	1.950E+00	99	162	195	0	68	164
---------------------------------------------------------------------------------------------------YDIGLGDG-WSVSLGGGLGAASVnEYDYCGAHIAADScasgaHTEFMWQGIAGISYAVSDDIDIFADYHY--------------------------------
>MGYP001428684245	42	0.333	1.950E+00	94	146	195	112	167	168
----------------------------------------------------------------------------------------------MLRLYYDVA-PDAPFRPYVGAGVGFANARPNElncmSQCSSLGDADRAIGYQFMAGV------------------------------------------------
>A0A0G2QW69	42	0.440	1.950E+00	62	176	195	56	173	204
--------------------------------------------------------------VDVEGLYSHltkNNVKKDAFTPHDANAKTSTSRLGQVNDDNEIEDEHMPPYPYVGVGVGAINNPSNAATAENHRNVKFAFAAQAGAGDDEDPKPKLFVGARALYSDSDGVHFDAKDDD------------------
>A0A1G4M4K5	42	0.282	1.950E+00	88	165	195	325	396	444
----------------------------------------------------------------------------------------ISSTSVMLNACYDLFSEGLGIMPYTCIGLGSNFVSVVDGKVTP------KLAYKLKAGLSYKFSPEVSAFAGGFYQRV-----------------------------
>MGYP001044184027	42	0.285	2.618E+00	91	150	195	2	77	96
-------------------------------------------------------------------------------------------WVVLANAYVDLG-TWWCVTPFIGAGVGGARVSINNFTdagmtnlfdgngalpglAFGDNVSKWNFAWAVHAGLAYKV--------------------------------------------
>SRR5690606_15918437	42	0.194	2.618E+00	138	192	195	1	72	136
------------------------------------------------------------------------------------------------------------------------------------------FAYQGIAGVAYNIDPQLSVFAEYRYMSSFDDvhanELEDLASDIEdasggeididvsgSRWENHSALIGLRY--
>SRR5260221_332028	42	0.298	2.618E+00	44	115	195	74	149	150
--------------------------------------------DNSYIIGGGVGYRlLPNFRTDLTLgyrgDYQFRQRSNLGAAGIGTANADLDSLVGLVNAYYDIG-TYAGFTPYVGGG-------------------------------------------------------------------------------
>SRR5436309_10683930	42	0.225	2.618E+00	79	165	195	9	119	153
-------------------------------------------------------------------------------GFIASAGGDEKKYSGFLNVLYDIDLAGMgmgyvPVMPYVGVGVGYTWNQDQNTRFYGNSgavagfpggvssllrtnQGDGAFSYQAILGAALPISavPGLAVTLEYRFMGL-----------------------------
>GraSoiStandDraft_30_1057271.scaffolds.fasta_scaffold136232_1	42	0.229	2.618E+00	43	120	195	92	186	187
-------------------------------------------SDEGPLFGLAIGFDMPEsiFRTELEYFYRDTGYDDTSnvtstggtvfaklggeLETAAETIDSVTSHNLFANLYIDFDNPGG-ITPYIGIGLGLGF--------------------------------------------------------------------------
>SRR5687768_2411036	42	0.279	2.618E+00	108	164	195	140	207	214
------------------------------------------------------------------------------------------------------------LQPYVGAGVGAMFYELQQYGDFVDFETMDVFAdnftssgsaplFQVLAGADWWVLPRVGLTAEGRYAW------------------------------
>ERR1700740_2407930	41	0.294	3.515E+00	95	172	195	7	90	103
-----------------------------------------------------------------------------------------------VSGYVDLPI-GGMIVPYVGGGIGAARVgsppartDTLTGTSSSYDGKDWGLLMHADLGVGVKVAPKVTVEVGGRYTRISQLKFQG----------------------
>SRR5829696_3860888	41	0.333	3.515E+00	105	165	195	3	64	108
---------------------------------------------------------------------------------------------------------GWPVHLTLGAGAGYAWQDYERVGARFSAGTD-AFAYQAIAGLSVPVApvPGLALTAEYRFLGT-----------------------------
>SRR5208283_4812250	41	0.277	3.515E+00	50	145	195	0	107	109
--------------------------------------------------GASYGYKFDNgFRAEVEMAYQKSNFKTKYNMAGEDvvlskQYRSFHNMSYMTNVLYDLsQIKVVDVTPYIGLGVGYCEstetNKMKFDNKVVQDKfKDSRFAYQAIVG-------------------------------------------------
>SRR5580692_8591756	41	0.236	3.515E+00	93	170	195	16	108	110
---------------------------------------------------------------------------------------------FLINGILNFNFAcKPRLHPYVGIGFGTAIVSVVEATSTQTQPPEvginhynsetnsvaTTFAAQPKLGLRYDITKHISAFAEYRLLYLANSNY------------------------
>ERR1700722_4635563	41	0.212	3.515E+00	46	120	195	4	111	113
----------------------------------------------GYAVGGSLGYAMCNgFRVEGEVSYRYNEIKSIKFESGSGDSlsfdsgsgsgsgsgsgsgssgsgkhGHISNIAYMGNIFYDIDTSCWDccwgcgeIIPYIGGGIGYAN--------------------------------------------------------------------------
>SRR3954451_24374243	41	0.272	3.515E+00	46	120	195	42	111	115
----------------------------------------------GWVGVASIGYGFGNgLRVEVEGDYRANRLRSAHGTPFPTASGGYnNTYGAMVNVFYDFDIA-----PY--TGIAWMY--------------------------------------------------------------------------
>SRR4029078_1130456	41	0.296	3.515E+00	120	173	195	19	72	117
------------------------------------------------------------------------------------------------------------------------FNNFGISTAYAADADKRNFAWAAHAGITYKFTPSMSIYLGYRYLAMGDGTTGPT---------------------
>SRR5262245_10415893	41	0.187	3.515E+00	101	164	195	0	95	130
-----------------------------------------------------------------------------------------------------FRAPDARLRPFVGLGLGLARTSVDFSGRFDgytdqvfrdwykringttmpasdavapgekvlGSDASWGLALQAVVGVSWRVTDRATIDASYRYSR------------------------------
>SRR5262245_9218994	41	0.202	3.515E+00	108	172	195	13	101	151
------------------------------------------------------------------------------------------------------------LSPFIGGGLGISYNHVtdfhskleetatvhlnnepvdsgrNRIASIGNEKNQANFAWQLEAGIEFTLTPKSNLQLGYRYFNGGDFKTSD----------------------
>ERR1044071_3481666	41	0.282	3.515E+00	80	163	195	3	85	211
--------------------------------------------------------------------------------PTRRSSDLLMTDAIMFNAAWR--PTIQAFHPFFGAGVGIAFSDLSGSGlGFSSSNSQSSVAGQAFFGFDYDIVPGIYVGLTGRFF-------------------------------
>MGYP000604349634	41	0.279	4.717E+00	112	171	195	14	80	91
----------------------------------------------------------------------------------------------------------------VGLGAGANYVNTDFAGrmratpavSFVADDSSTKFAAQAIAGVAFAVGERANIDLTYRYL-TSDLEFD-----------------------
>ERR1700741_1544104	41	0.257	4.717E+00	106	167	195	5	74	102
----------------------------------------------------------------------------------------------------------SWVVPYVGIGVGYDRTSLNsvqfngGGQSFAFNQSTGSFALQGIVGASFPVAavPGLSFTAEYRYFNLPN---------------------------
>SRR5271170_971193	41	0.283	4.717E+00	60	117	195	40	106	107
------------------------------------------------------------LRVEIEGSYRSNDVGSIgtrrvngAVLPLTNVGGDVGTEAVMGNVLYDLPVHglGLPVQPYIGAGAG-----------------------------------------------------------------------------
>SRR5215207_8976555	41	0.261	4.717E+00	53	122	195	20	106	108
-----------------------------------------------------FGYDFGPIRLEGELGYKRAKIDEILVSDAFfdafetatdepfddeidlDISDKVTVKSLMANVLVDFGYQDG-IHGFVGAGIGAAQVE------------------------------------------------------------------------
>ERR1700744_1034547	41	0.264	4.717E+00	89	169	195	27	128	132
-----------------------------------------------------------------------------------------SVTAAVANVVYDIPaGPAWPIRPYVGIGAGYGWFDFGgaggtlpvqislpqnntfSGPGASSYGRAGAFAYQAIIGGSLPLRavRGLDLTAEYRFFGTARAD-------------------------
>GraSoiStandDraft_48_1057284.scaffolds.fasta_scaffold2802985_1	41	0.275	4.717E+00	134	173	195	45	84	247
--------------------------------------------------------------------------------------------------------------------------------------SGWRFGYQAIGGIRYDFSPAIAFDLDYRYLGTTDQTLNNT---------------------
>SRR5271167_4465153	41	0.252	4.717E+00	112	167	195	0	70	280
----------------------------------------------------------------------------------------------------------------IGGGVGAINVDRSfggtgtatgpngntvTFTTTTPSANRWEFGYQGIAGLRYFINPALALDVDYRYVGASG---------------------------
>MGYP000544180387	40	0.305	6.329E+00	94	151	195	0	57	61
----------------------------------------------------------------------------------------------MLNVLYDVPL-SEALSLSVGVGAGGDYADLSVDLPwQSIEYNDWRFAYQGIAGVNYALT-------------------------------------------
>ERR1700730_19142085	40	0.272	6.329E+00	101	167	195	17	93	107
-----------------------------------------------------------------------------------------------------LGVSPPPISPHAGLGVGAVNIVDSLSLKPAGLGLDaascclhgniWEFAYQGIAGVRFEFTPNLLPDIDYRYLGTPS---------------------------
>SRR5688500_17927352	40	0.250	6.329E+00	107	164	195	52	115	116
-----------------------------------------------------------------------------------------------------------NLHFYAGLGAGVAFTEFEayapfaAGPPLSVSEDDTVFYAQIFAGLGYDITDHFEIFTGARWIY------------------------------
>ERR1700743_2807754	40	0.323	6.329E+00	134	167	195	29	62	116
--------------------------------------------------------------------------------------------------------------------------------------SKWNFAWALHAGVAYNITQNVALELAYSYMNLGD---------------------------
>ERR1700761_4152804	40	0.238	6.329E+00	46	119	195	5	92	117
----------------------------------------------GIDGSIGLGYRVaPHVRLEAELSYFGYDTHAVNpytmAAGYPELNGqtyshrsgsDWSRYAGTVDAFYDFSPIAKQFTPYVGGGVGAS---------------------------------------------------------------------------
>MGYP000244586625	40	0.260	6.329E+00	93	181	195	0	99	122
---------------------------------------------------------------------------------------------ILLNNYSDIKWsENQRIIPYVGGGFGVALVRSDvgyfpaaaltPGNTFAVTGEDTAFASHIAAGLSAPFGESAEVYVEGRYTKIYSADLERRFVGGGADL-------------
>MGYP000473393507	40	0.314	6.329E+00	113	165	195	19	72	140
-----------------------------------------------------------------------------------------------------------------GIGAGGYILGESLTNNPIEYvPPAASFAWQAGGGVTYAFNPRVTLDLGYRFFSL-----------------------------
>SRR2546423_10408534	40	0.306	6.329E+00	98	159	195	193	253	285
--------------------------------------------------------------------------------------------------RYNFAPRGSRFVPYISGGVGGGWID-SHANIAGGQGQDFTFNILSAAGISYLVNDHLEVDVG-----------------------------------
>SRR3546814_13586986	40	0.291	8.491E+00	73	144	195	0	68	99
-------------------------------------------------------------------------INGTTISATNGSVAKLRQLAVMANVTYDIPLGGNTFKPYVGVGLGAVGSHL---TALGGDDGWVRFAWTLRA--------------------------------------------------
>SRR5271163_2309135	40	0.262	8.491E+00	49	123	195	22	98	102
-------------------------------------------------GAVALGWGFGqGLRTELEGSYRSNTLSGFAGLPT---TGTLQQLGGFVNTYWDFNGLGGsvapGLAPYVGLGAGYQAVHF-----------------------------------------------------------------------
>SRR5690242_4540958	40	0.320	8.491E+00	128	177	195	53	102	104
--------------------------------------------------------------------------------------------------------------------------------PVLSQSTDIAFGYQAEAGIKYALSRNTQLDLGYKFLAVDQYNFRFTTPDF-----------------
>ERR1700730_17763016	40	0.269	8.491E+00	51	122	195	24	100	105
---------------------------------------------------GSAGYRWDsGLRLELELGFTQHDASKIAVVGGptfvkPPVGGGVGTSSALVNLVYDFDL-GGNWGASLGGGVGIADVN------------------------------------------------------------------------
>SRR5438552_3956532	40	0.258	8.491E+00	106	161	195	57	114	120
----------------------------------------------------------------------------------------------------------GHLEPYVGAGIGAAmpHVESNVGGVSYQAYQWHGPAVQAFAGINFDVASHLSLFIEYK---------------------------------
>SRR5206468_2203474	40	0.275	8.491E+00	88	163	195	11	96	120
----------------------------------------------------------------------------------------VQQGGAFVNAFYDI-TGIRWINPYVGVGIGYiqnrlrngAIYSTNLTPQSSVSFTDSakgSAAAQGIIGAAWPITPAISVTTEFRYV-------------------------------
>SRR5271166_857716	40	0.228	8.491E+00	46	121	195	21	103	122
----------------------------------------------GFAIGGTYGFDFhNQFRAEVEVSYRRAHKRTIYTDKaidqlFSKIYESRHSTAFMVNGFYDVDqLAMYNLSPFVGGGIGFTNN-------------------------------------------------------------------------
>SRR5579875_2696353	40	0.256	8.491E+00	94	160	195	6	87	130
----------------------------------------------------------------------------------------------MVNVLYDFVGLSPMIVPYAGVGVGYQWARLNDFNVTGTSSSafvsapvlrgsgtEGSFAVQGILGVAFPFlhVPGMALTAEY----------------------------------
>SRR2546422_5254635	40	0.222	8.491E+00	106	157	195	86	139	140
----------------------------------------------------------------------------------------------------------GRFQPYLGAGIGAVipHVESNIGGVIHEEYQWHGPGIQGFAGTNFELTPHWALF-------------------------------------
>MGYP001084964478	40	0.258	8.491E+00	49	123	195	20	107	143
-------------------------------------------------GGAGIGYQFTDiWRADFTGDFFKSKFTGTARTDLPcaasaavgtgcafGARGDLRAYGVMANGYADLA-TIAGFTPYVGAGIGATNVKW-----------------------------------------------------------------------
>A0A161I068	40	0.277	8.491E+00	92	174	195	62	137	162
--------------------------------------------------------------------------------------------SFTINACYDIITEGIPFSPYICAGIGTDLISMFEATSPKIS-------YQGKLGLSYSISTDTSVFVGGHFHKAIGNEFRDIP--------------------
