# Supplementary material for: Assessing Wolbachia circulation in wild populations of phlebotomine sand flies from Spain and Morocco: implications for control of leishmaniasis
Source: Parasit Vectors. 2025 Apr 26;18:155. doi: 10.1186/s13071-025-06771-6 (PMC12032678; doi:10.1186/s13071-025-06771-6)
Supplement: Supplementary file 5 — Additional File 5: Dataset S5. [file 13071_2025_6771_MOESM5_ESM.zip › PhlebotomussergentiSH_ae436/PhlebotomussergentiSH_ae436_env/pdb70.m8]

101	1p4t_A	0.250	128	84	3	52	179	31	146	2.168E-10	62	16M9I27M1I22M2I51M
101	2maf_A	0.158	189	102	6	53	193	52	231	1.125E-08	57	16M1D12M18D26M1I24M19D11M10D28M8I15M
101	2mlh_A	0.158	189	102	6	53	193	57	236	1.125E-08	57	16M1D12M18D26M1I24M19D11M10D28M8I15M
101	5vj8_A	0.146	116	92	4	56	170	35	144	5.884E-02	36	5M1D16M1I25M3I36M2I27M
