# Supplementary material for: Assessing Wolbachia circulation in wild populations of phlebotomine sand flies from Spain and Morocco: implications for control of leishmaniasis
Source: Parasit Vectors. 2025 Apr 26;18:155. doi: 10.1186/s13071-025-06771-6 (PMC12032678; doi:10.1186/s13071-025-06771-6)
Supplement: Supplementary file 5 — Additional File 5: Dataset S5. [file 13071_2025_6771_MOESM5_ESM.zip › PhlebotomussergentiSH_ae436/PhlebotomussergentiSH_ae436_env/templates_101/pdb70_a3m.ffdata]

>1p4t_A
EGASGFYVQADAAHAKASSSLGSAKGFSPRISAGYRINDLRFAVDYTRYKNYKAPSTDFKLYSIGASAIYDFDTQSPVKPYLGARLSLNRASVDLGGSDSFSQTSIGLGVLTGVSYAVTPNVDLDAGYRYNYIGKVNTVKNVRSGELSAGVRVKF
>AF-Q7DDM2-F1-model_v4	427	1.00	2.597E-130	0	154	155	19	173	174
EGASGFYVQADAAHAKASSSLGSAKGFSPRISAGYRINDLRFAVDYTRYKNYKAPSTDFKLYSIGASAIYDFDTQSPVKPYLGARLSLNRASVDLGGSDSFSQTSIGLGVLTGVSYAVTPNVDLDAGYRYNYIGKVNTVKNVRSGELSAGVRVKF
>AF-Q5FA01-F1-model_v4	376	0.935	1.463E-112	0	154	155	19	174	175
EGASGFYVQADAAHAKASSSLGSAKGFSPRISAGYRINDLRFAVDYTRYKNYKqAPSTDFKLYSIGASVIYDFDTQSPVKPYFGARLSLNRASAHLGGSDSFSKTSAGLGVLAGVSYAVTPNVDLDAGYRYNYVGKVNNVKNVRSGELSAGVRVKF
>AF-C6ZG60-F1-model_v4	382	0.941	9.279E-115	1	154	155	0	154	155
-GASGFYVQADAAHAKASSSLGSAKGFSPRISAGYRINDLRFAVDYTRYKNYKqAPSTDFKLYSIGASVIYDFDTQSPVKPYFGARLSLNRASAHLGGSDSFSKTSAGLGVLAGVSYAVTPNVDLDAGYRYNYIGKVNNVKNVRSGELSAGVRVKF
>AF-I3D7W8-F1-model_v4	49	0.483	2.945E-03	33	89	155	49	105	177
---------------------------------GYDTGDFRYAIDYTHYgKSNAGDSHVKTQ-GIGASAIY--DIEvgSPVKPYVGVRVSANN-----------------------------------------------------------------
>AF-A0A090PDD3-F1-model_v4	40	0.473	1.876E+00	105	139	155	130	167	329
---------------------------------------------------------------------------------------------------------TGFSPLGevGVNYDLTPNLSLSAGYQYiDGIGKSETGK---------------
>AF-A0A7S8C5U9-F1-model_v4	30	0.359	2.238E+03	79	138	155	122	173	193
-------------------------------------------------------------------------------PYVGAGLGwgwLNG-SNGLDDDDGFTF------ALMGGVAFNiTERVALDVGYRYR-----NTS----------------
>AF-A0A0U3EJC2-F1-model_v4	15	0.363	6.508E+07	107	121	155	88	109	177
-----------------------------------------------------------------------------------------------------------LGLLplanGFSVYArlgLTHNV---------------------------------
>AF-V5H3Z7-F1-model_v4	16	0.352	3.426E+07	110	126	155	6	18	225
--------------------------------------------------------------------------------------------------------------LTGL--FSIP--ILAAT----------------------------
>AF-A0A6F8VPD3-F1-model_v4	24	0.454	1.461E+05	53	72	155	164	183	321
-----------------------------------------------------APSldIDA--HSINLSLTYGFD----------------------------------------------------------------------------------
>AF-A0A510UM67-F1-model_v4	24	0.204	1.059E+05	110	151	155	24	58	341
--------------------------------------------------------------------------------------------------------------VIYPSFFVGGSLGyqLADDDNYSY---------SDPGAPSFGVS---
>AF-A0A1E5IVT6-F1-model_v4	18	0.318	9.492E+06	132	153	155	128	143	182
------------------------------------------------------------------------------------------------------------------------------------IGW---VWGLG---LNAAVTDK-
>AF-A0A3S4P6V0-F1-model_v4	26	0.526	2.930E+04	111	129	155	147	164	186
---------------------------------------------------------------------------------------------------------------IRVSYDVTTG-DLDADRSY-------------------------
>AF-G0AWP1-F1-model_v4	25	0.357	5.572E+04	120	142	155	118	143	190
------------------------------------------------------------------------------------------------------------------------RNGLDF--SYNTIGWfygfgLNTSINNR------------
>AF-A0A2A4Y5E4-F1-model_v4	17	0.368	1.308E+07	111	126	155	116	133	175
---------------------------------------------------------------------------------------------------------------IGTSYE-GDNgigLALGAG----------------------------
>AF-A0A8A5ETP4-F1-model_v4	18	0.416	9.492E+06	116	127	155	139	150	184
--------------------------------------------------------------------------------------------------------------------ALTESLHLRLGY---------------------------
>AF-A0A3G4VLZ2-F1-model_v4	19	0.285	3.624E+06	95	125	155	217	257	292
-----------------------------------------------------------------------------------------------GRNDSFpvnkvdNQTfSIRraqsLINQ-GVDPAQIQVSGQGE-----------------------------
>AF-A0A1B1EKE1-F1-model_v4	20	0.434	1.383E+06	105	127	155	56	76	326
---------------------------------------------------------------------------------------------------------THLGVYGGVR--LTDNLSWDLGY---------------------------
>AF-A0A7Y4FIJ6-F1-model_v4	22	0.375	5.279E+05	100	135	155	126	160	371
----------------------------------------------------------------------------------------------------DSSTS-GLSPVmeGGVSYQLNPqlSVSL----GYQYISWL-------------------
>AF-A0A2V9F210-F1-model_v4	18	0.358	9.492E+06	80	102	155	79	117	166
--------------------------------------------------------------------------------YLfGPRLTLRNPSkinpfaqVLLGGSritagsggGSANQ----------------------------------------------------
>AF-F9RQP0-F1-model_v4	18	0.666	6.886E+06	97	108	155	57	65	268
-------------------------------------------------------------------------------------------------SDSFS---IDLG----------------------------------------------
>AF-A0A7S7LV19-F1-model_v4	20	0.298	1.907E+06	32	73	155	38	86	194
--------------------------------AGYSvlnnkMSDgvtsLN--NDY----N--FGHIGLKLgarsddYRIFVSAAYYADT---------------------------------------------------------------------------------
>AF-A0A7Y3I9U3-F1-model_v4	16	0.416	2.486E+07	118	129	155	119	130	200
----------------------------------------------------------------------------------------------------------------------TLRPWLRAGATY-------------------------
>AF-A0A432SAW6-F1-model_v4	21	0.727	1.003E+06	97	107	155	46	56	194
-------------------------------------------------------------------------------------------------SDSQSPASIGL-----------------------------------------------
>AF-R1IWD0-F1-model_v4	24	0.500	1.059E+05	110	127	155	142	161	193
--------------------------------------------------------------------------------------------------------------LTevGVLYDLTPSLSLSGGY---------------------------
>AF-A0A657AUC5-F1-model_v4	22	0.714	3.829E+05	143	149	155	42	48	172
-----------------------------------------------------------------------------------------------------------------------------------------------STELRAG-----
>AF-A0A0N8TYF1-F1-model_v4	16	1.00	2.486E+07	144	147	155	35	38	192
------------------------------------------------------------------------------------------------------------------------------------------------GELS-------
>AF-A0A807LQK6-F1-model_v4	19	0.478	4.996E+06	106	126	155	141	163	342
----------------------------------------------------------------------------------------------------------GLSPLfeIGIRYALTPKLTLDGG----------------------------
>AF-A0A7V3AN44-F1-model_v4	20	0.500	1.907E+06	118	131	155	180	197	265
----------------------------------------------------------------------------------------------------------------------TPSVFPfleaDAGYRGGY-----------------------
>AF-A0A2S7JX57-F1-model_v4	22	0.692	5.279E+05	23	35	155	173	183	185
-----------------------AKGFGV--SAGYR-----------------------------------------------------------------------------------------------------------------------
>AF-A0A2A5FYB4-F1-model_v4	17	0.571	1.803E+07	1	7	155	82	88	171
-TAVTFYV---------------------------------------------------------------------------------------------------------------------------------------------------
>AF-A0A6C2UAW1-F1-model_v4	18	0.263	6.886E+06	110	128	155	160	172	174
--------------------------------------------------------------------------------------------------------------LTG------HSLGLGFRYS--------------------------
>AF-A0A847VHT0-F1-model_v4	17	0.382	1.308E+07	81	110	155	113	142	182
---------------------------------------------------------------------------------LRAGL----ADVRQTRSgDSGesRFTGIfGLGLV--------------------------------------------
>AF-A0A1E3ZXM2-F1-model_v4	19	0.666	2.629E+06	122	130	155	171	179	217
--------------------------------------------------------------------------------------------------------------------------ALDVGYRYR------------------------
>AF-A0A4Y6IYY8-F1-model_v4	19	0.421	3.624E+06	66	83	155	18	32	176
------------------------------------------------------------------SAMAVADI----KGyYLGA-----------------------------------------------------------------------
>AF-A0A1Z8U726-F1-model_v4	17	0.800	1.308E+07	66	70	155	309	313	315
------------------------------------------------------------------SATYD------------------------------------------------------------------------------------
>AF-A0A1A6Y070-F1-model_v4	19	0.545	3.624E+06	142	151	155	176	186	194
----------------------------------------------------------------------------------------------------------------------------------------------GRGELSgASVG---
>AF-Q83BB2-F1-model_v4	20	0.555	1.907E+06	112	129	155	142	159	181
----------------------------------------------------------------------------------------------------------------GVSFRVSPRVTLGVDYRY-------------------------
>AF-A0A2A4XU06-F1-model_v4	14	0.750	1.236E+08	145	148	155	20	23	196
-------------------------------------------------------------------------------------------------------------------------------------------------ALSA------
>AF-A0A2V9I0M7-F1-model_v4	17	0.538	1.803E+07	80	91	155	112	124	199
--------------------------------------------------------------------------------YLfGPRASLRNPS---------------------------------------------------------------
>AF-A0A850QX36-F1-model_v4	19	0.437	3.624E+06	129	139	155	107	122	240
---------------------------------------------------------------------------------------------------------------------------------YSYqrhqaDTKVNDVK---------------
>AF-A0A4V0XFJ6-F1-model_v4	21	0.470	7.278E+05	29	44	155	290	306	423
-----------------------------GIAARYRpIEPLGFEVA--------------------------------------------------------------------------------------------------------------
>AF-A0A3B9FMB8-F1-model_v4	17	0.384	1.308E+07	6	40	155	225	258	331
------YNGFDAsGGLKA--SVHNF--FSRLILEkelGDRI-DLR------------------------------------------------------------------------------------------------------------------
>AF-A0A376HE95-F1-model_v4	18	0.434	9.492E+06	49	65	155	88	109	346
-------------------------------------------------KNgaYKAQGvqlT-AKLgYPITD-----------------------------------------------------------------------------------------
>AF-L8JSG8-F1-model_v4	18	0.307	9.492E+06	139	150	155	415	427	458
-------------------------------------------------------------------------------------------------------------------------------------------KNLGiSGAVNYHL----
>AF-A0A3B9BF71-F1-model_v4	20	0.461	1.907E+06	30	42	155	220	232	316
------------------------------ISAHNFISHLNFD----------------------------------------------------------------------------------------------------------------
>AF-A0A848XMW6-F1-model_v4	18	0.209	6.886E+06	131	154	155	83	125	209
-----------------------------------------------------------------------------------------------------------------------------------YGGWDRTSFgcgpCSGSGtirvsgpyagleAQLAperRVRPWF
>AF-A0A6L8LPL0-F1-model_v4	22	0.391	3.829E+05	114	133	155	78	100	191
------------------------------------------------------------------------------------------------------------------SYnnADIVTRELGAGADYlSYIT---------------------
>AF-A0A7Y4RMC9-F1-model_v4	18	0.411	6.886E+06	27	41	155	159	175	178
---------------------------SGDISSGYGMarAGLGF-----------------------------------------------------------------------------------------------------------------
>AF-A0A7Y0XXR4-F1-model_v4	20	0.409	1.383E+06	124	145	155	157	174	192
----------------------------------------------------------------------------------------------------------------------------DFGYRY---FKPS-AKNVLNIA---------
>AF-A0A7W4W6L4-F1-model_v4	18	0.538	9.492E+06	118	130	155	406	415	475
----------------------------------------------------------------------------------------------------------------------TDNVGSDA---YN------------------------
>AF-J2GCH6-F1-model_v4	19	0.333	4.996E+06	119	143	155	164	184	207
-----------------------------------------------------------------------------------------------------------------------DNVDLvgPAGDS---I---STRWRSHS-----------
>AF-A0A523CYA3-F1-model_v4	22	0.416	3.829E+05	132	153	155	42	61	283
------------------------------------------------------------------------------------------------------------------------------------IQKVNI----SSMEsaPSADDIVK-
>AF-A0A6H0IUZ1-F1-model_v4	18	0.368	9.492E+06	38	48	155	143	161	181
--------------------------------------GLDFQVadgahlnlDYIRY----------------------------------------------------------------------------------------------------------
>AF-A0A1E5XR27-F1-model_v4	16	1.00	2.486E+07	4	8	155	40	44	215
----GFYVQ--------------------------------------------------------------------------------------------------------------------------------------------------
>AF-A0A4Q3GDZ1-F1-model_v4	17	0.413	1.308E+07	57	82	155	184	210	232
---------------------------------------------------------GAKLtDNISAVAEYRFqDTF--DKsNYQG------------------------------------------------------------------------
>AF-Q6LKJ3-F1-model_v4	21	0.323	7.278E+05	51	84	155	225	242	246
---------------------------------------------------YKFQST--------QS------TLSS--AYLGAN----------------------------------------------------------------------
>AF-A0A2E8A509-F1-model_v4	19	0.400	4.996E+06	110	129	155	266	285	311
--------------------------------------------------------------------------------------------------------------LIGLGYNFGENWGLNLDYRY-------------------------
>AF-A0A2E7HNU3-F1-model_v4	18	0.384	6.886E+06	69	94	155	309	325	326
---------------------------------------------------------------------YD-RIQSHLW--------LFSASVDL------------------------------------------------------------
>AF-R5QRC9-F1-model_v4	19	0.409	4.996E+06	65	82	155	11	30	174
-----------------------------------------------------------------ASAI--AFSASANayefKPYVG------------------------------------------------------------------------
>AF-A0A2N8KZY1-F1-model_v4	16	0.411	3.426E+07	29	43	155	101	115	176
-----------------------------RI--GYGRNTLeaSAAS---------------------------------------------------------------------------------------------------------------
>AF-A0A832I400-F1-model_v4	14	0.272	8.969E+07	144	152	155	80	90	196
------------------------------------------------------------------------------------------------------------------------------------------------HELlgRFGPSS--
>AF-A0A7S9Y8K4-F1-model_v4	20	0.333	1.907E+06	132	145	155	105	122	180
------------------------------------------------------------------------------------------------------------------------------------TGKLGIAKNrtmqLVVGE---------
>AF-A0A7C1Y1A2-F1-model_v4	20	0.214	1.907E+06	125	152	155	52	72	175
-----------------------------------------------------------------------------------------------------------------------------ARYG---MNW----KNNVDFEARFGLGL--
>AF-A0A244CRV3-F1-model_v4	20	0.375	1.383E+06	115	142	155	123	153	201
-------------------------------------------------------------------------------------------------------------------YPLTerNSVFLRiGGHFYDYeIAKSGT-KVVS------------
>AF-A0A7Y2FPM3-F1-model_v4	15	0.666	4.722E+07	62	67	155	71	76	206
--------------------------------------------------------------SGGESA---------------------------------------------------------------------------------------
>AF-A0A645DG44-F1-model_v4	21	0.375	7.278E+05	105	127	155	72	101	217
---------------------------------------------------------------------------------------------------------IGL--SIGPSIAVGDLSDLpvgailnlvDFGY---------------------------
>AF-A0A0F2NQ27-F1-model_v4	16	0.384	2.486E+07	37	67	155	58	92	195
-------------------------------------RDLVEAVAGwqiTRYlaveGNY----IDFgKYGNRTASA---------------------------------------------------------------------------------------
>AF-A0A558IUB5-F1-model_v4	22	0.368	5.279E+05	53	71	155	51	65	195
-----------------------------------------------------AFSID----RTIDSARYGF-----------------------------------------------------------------------------------
>AF-A0A557PC15-F1-model_v4	20	0.416	1.383E+06	37	48	155	91	102	338
-------------------------------------NWLSFELGATNY----------------------------------------------------------------------------------------------------------
>AF-A0A1A9HI72-F1-model_v4	19	0.526	4.996E+06	77	91	155	146	162	186
-----------------------------------------------------------------------------VKPYwgveLGADVS--RAR---------------------------------------------------------------
>AF-A0A4Q7YWP6-F1-model_v4	17	0.270	1.308E+07	108	144	155	116	163	211
------------------------------------------------------------------------------------------------------------RLLIaaGPRYTLTPRSRFtPFVYGEagemRTTTKANDVsdWNpvVRVG----------
>AF-A0A2T3NJF2-F1-model_v4	16	0.500	2.486E+07	20	31	155	83	92	255
--------------------LGNA--DSASIS---------------------------------------------------------------------------------------------------------------------------
>AF-A0A7J5EHX2-F1-model_v4	15	0.800	4.722E+07	32	36	155	119	123	196
--------------------------------AGYSI----------------------------------------------------------------------------------------------------------------------
>AF-A0A1F3SET4-F1-model_v4	20	0.454	1.907E+06	29	38	155	145	155	217
-----------------------------GMSARYlNING--------------------------------------------------------------------------------------------------------------------
>AF-A0A3D6A2M9-F1-model_v4	18	0.800	6.886E+06	145	149	155	193	197	270
-------------------------------------------------------------------------------------------------------------------------------------------------ELRAG-----
>AF-A0A521W4E2-F1-model_v4	19	0.500	3.624E+06	32	43	155	56	66	359
--------------------------------AGYGISE-NWAV---------------------------------------------------------------------------------------------------------------
>AF-A0A849TE61-F1-model_v4	18	0.375	6.886E+06	103	133	155	4	40	176
-------------------------------------------------------------------------------------------------------TLIGFIVliLTTtpaiaeSVYA---GVKLGqANYNYNKIT---------------------
>AF-E6QJQ3-F1-model_v4	17	0.263	1.803E+07	100	114	155	81	99	190
----------------------------------------------------------------------------------------------------ASLTRMRQdtikGGLIYRS----------------------------------------
>AF-A0A1J4TSC1-F1-model_v4	16	0.500	2.486E+07	146	154	155	113	122	193
--------------------------------------------------------------------------------------------------------------------------------------------------VNAGVlDLKF
>AF-A0A382G1E3-F1-model_v4	19	0.342	3.624E+06	25	58	155	75	101	210
-------------------------GFNHSI--GYRfRNSFSAEVE----FSYK--SGQF------------------------------------------------------------------------------------------------
>AF-A0A2T3NUE9-F1-model_v4	18	0.666	9.492E+06	123	128	155	209	214	216
---------------------------------------------------------------------------------------------------------------------------LGATYR--------------------------
>AF-A0A7V6APF4-F1-model_v4	17	0.416	1.803E+07	64	74	155	124	135	272
----------------------------------------------------------------TARAeIYDPPGP--------------------------------------------------------------------------------
>AF-A0A1I1IM41-F1-model_v4	19	0.300	3.624E+06	111	126	155	81	100	179
---------------------------------------------------------------------------------------------------------------IRASYDrlftLGPRLQLFAG----------------------------
>AF-A0A1F9XJK7-F1-model_v4	20	0.280	1.907E+06	55	79	155	24	43	187
-------------------------------------------------------VISDKVFSIGPRL-----TFSQPKD---------------------------------------------------------------------------
>AF-A0A4Q0UFZ0-F1-model_v4	19	0.285	3.624E+06	35	68	155	151	184	195
-----------------------------------NISILG-GLDY----NYKkwqdveEVGT---SYSIetTDSGT--------------------------------------------------------------------------------------
>AF-A0A1G3QK71-F1-model_v4	17	0.666	1.308E+07	62	67	155	204	209	361
--------------------------------------------------------------SIGDNA---------------------------------------------------------------------------------------
>AF-A0A2C9CSK3-F1-model_v4	20	0.500	1.383E+06	110	129	155	140	158	192
--------------------------------------------------------------------------------------------------------------LGG-RYDVTPASQIFAEYRY-------------------------
>AF-A0A3R9NW46-F1-model_v4	19	0.265	2.629E+06	25	82	155	62	103	215
-------------------------TASRRG-------DLQIGVGYTN------ANTD---YVpnrvngGTAYFTYDF------KPHFG------------------------------------------------------------------------
>AF-A0A7C9KZ81-F1-model_v4	19	0.833	4.996E+06	77	82	155	98	103	181
-----------------------------------------------------------------------------VKPYLR------------------------------------------------------------------------
>AF-A0A849IIX1-F1-model_v4	29	0.391	4.258E+03	111	150	155	134	176	181
---------------------------------------------------------------------------------------------------------------IGVQYAATPNIGVRFGiDRYgaavkSNTG-VNTNFNSNVWA--AGV----
>AF-A0A2A4UCT4-F1-model_v4	22	0.292	3.829E+05	122	154	155	57	88	184
--------------------------------------------------------------------------------------------------------------------------GLDFN---PYIGaelrvggiKSSTVK----DA--AGASSKA
>AF-A0A5B8KZA8-F1-model_v4	15	0.666	4.722E+07	79	84	155	37	42	206
-------------------------------------------------------------------------------PYVGAG----------------------------------------------------------------------
>AF-A0A1W1CZ40-F1-model_v4	17	0.400	1.803E+07	123	137	155	161	170	193
---------------------------------------------------------------------------------------------------------------------------LDAT---N--RKNNI-----------------
>AF-A0A533TKA8-F1-model_v4	25	0.348	7.683E+04	124	154	155	156	189	193
----------------------------------------------------------------------------------------------------------------------------DARYRYfgtgtcRYI-------NNSS-EfkL-AGSsfliGLKF
>AF-A0A2M8FWL4-F1-model_v4	21	0.416	7.278E+05	20	41	155	205	227	289
--------------------LGSQYIFNNngRTSF-YAGPDLGF-----------------------------------------------------------------------------------------------------------------
>AF-A0A5C5WES6-F1-model_v4	20	0.434	1.907E+06	133	152	155	27	46	312
-------------------------------------------------------------------------------------------------------------------------------------GWSQT---VRSGaaaAPSASVRS--
>AF-A0A1Z8VDB5-F1-model_v4	18	0.800	6.886E+06	145	149	155	247	251	324
-------------------------------------------------------------------------------------------------------------------------------------------------ELRAG-----
>AF-A0A3D5H6B3-F1-model_v4	19	0.333	4.996E+06	13	33	155	461	477	491
-------------RAFASVRP----RASNATSAG-------------------------------------------------------------------------------------------------------------------------
>AF-A0A395JPG6-F1-model_v4	20	0.571	1.907E+06	50	56	155	69	75	194
--------------------------------------------------NYKFDSG--------------------------------------------------------------------------------------------------
>AF-A0A5C5ZUD6-F1-model_v4	16	0.285	3.426E+07	62	68	155	69	75	269
--------------------------------------------------------------STHGRAM--------------------------------------------------------------------------------------
>AF-A0A2G2IT45-F1-model_v4	16	0.625	3.426E+07	3	10	155	25	32	193
---SGFYLGAG------------------------------------------------------------------------------------------------------------------------------------------------
>AF-A0A7C7JN93-F1-model_v4	17	0.571	1.308E+07	123	129	155	190	196	197
---------------------------------------------------------------------------------------------------------------------------LAFNYRY-------------------------
>AF-A0A2G6EPL1-F1-model_v4	18	0.833	9.492E+06	144	149	155	67	72	218
------------------------------------------------------------------------------------------------------------------------------------------------GELLAG-----
>AF-A0A150WBU3-F1-model_v4	21	0.461	1.003E+06	139	150	155	183	195	218
-------------------------------------------------------------------------------------------------------------------------------------------KNLSLGaEVSARS----
>AF-A0A661BDZ3-F1-model_v4	22	0.625	3.829E+05	145	152	155	123	130	180
-------------------------------------------------------------------------------------------------------------------------------------------------EQSATVGV--
>AF-A0A847BT13-F1-model_v4	19	0.666	2.629E+06	52	62	155	40	51	198
----------------------------------------------------KAKSTDsGKVYS--------------------------------------------------------------------------------------------
>AF-A0A7X9DFC3-F1-model_v4	20	0.750	1.907E+06	80	87	155	113	120	358
--------------------------------------------------------------------------------YAGAGLSL-------------------------------------------------------------------
>AF-A0A482LUD5-F1-model_v4	19	0.350	4.996E+06	51	77	155	85	123	285
---------------------------------------------------YKAQGvqlT-AKLgYPITdDLDIYtrlggmvwRADTKSNV-----------------------------------------------------------------------------
>AF-A0A518DW86-F1-model_v4	16	0.666	3.426E+07	79	85	155	203	211	296
-------------------------------------------------------------------------------PYfsLGAGL---------------------------------------------------------------------
>AF-A0A5P8P2I7-F1-model_v4	20	0.480	1.907E+06	31	48	155	115	137	195
-------------------------------SAG-RIS-LRFddatlnQRDYaTNY----------------------------------------------------------------------------------------------------------
>AF-A0A7V4D6A4-F1-model_v4	16	0.357	3.426E+07	64	73	155	183	196	243
----------------------------------------------------------------TASfsikAGYQFAI---------------------------------------------------------------------------------
>AF-A0A7D8B310-F1-model_v4	18	0.500	6.886E+06	119	130	155	145	158	189
-----------------------------------------------------------------------------------------------------------------------PNLFLLAGidYQYR------------------------
>AF-A0A8B1ZHK7-F1-model_v4	15	1.00	4.722E+07	146	149	155	76	79	238
--------------------------------------------------------------------------------------------------------------------------------------------------LSAG-----
>AF-A0A5P9IX84-F1-model_v4	19	0.291	4.996E+06	124	145	155	60	79	195
----------------------------------------------------------------------------------------------------------------------------DARYGFYY----STNKSdiQGNNE---------
>AF-A0A2E0HJ29-F1-model_v4	18	0.625	9.492E+06	96	109	155	172	187	224
------------------------------------------------------------------------------------------------GSESDSETDIsyGLGV---------------------------------------------
>AF-A0A1Q3QG98-F1-model_v4	17	0.384	1.803E+07	27	38	155	206	218	234
---------------------------SLLINADYiGMSD--------------------------------------------------------------------------------------------------------------------
>AF-A0A3A1Y8S4-F1-model_v4	21	0.250	1.003E+06	127	154	155	85	106	356
-------------------------------------------------------------------------------------------------------------------------------YNYNDTTtfthKSN----------VLDLGVKF
>AF-A0A1E1F2J4-F1-model_v4	18	0.277	6.886E+06	111	131	155	126	161	179
---------------------------------------------------------------------------------------------------------------TGLGGDNGDGVRVGAGleyklggqlflkgeYRYsNY-----------------------
>AF-A0A7G5HV80-F1-model_v4	20	0.411	1.907E+06	22	35	155	48	64	195
----------------------SQFTFSiDRTieSARYG-----------------------------------------------------------------------------------------------------------------------
>AF-A0A2V8Y7J3-F1-model_v4	18	0.368	9.492E+06	94	106	155	48	66	180
----------------------------------------------------------------------------------------------QGGSGSFgayltsRAGVIG------------------------------------------------
>AF-A0A2V9I0Q6-F1-model_v4	18	0.600	6.886E+06	42	51	155	128	137	189
------------------------------------------AVDYGQAFNY-------------------------------------------------------------------------------------------------------
>AF-A0A1I0NIH3-F1-model_v4	20	0.333	1.383E+06	126	152	155	257	290	327
------------------------------------------------------------------------------------------------------------------------------GYSiYSYtekhaTMKCDMgveymlSKNVG---L--GVRV--
>AF-A0A3B9YS77-F1-model_v4	23	0.458	2.014E+05	111	132	155	79	100	373
---------------------------------------------------------------------------------------------------------------TG--YALGQnwNVELELAYRHNDI----------------------
>AF-A0A5C8IQU7-F1-model_v4	24	0.244	1.461E+05	85	153	155	60	153	592
-------------------------------------------------------------------------------------LSFNlakGFSVAagygygqiLGRNsqqRSFR-TNAHLTALrayyyTDNGYFLHASSRVAPyffiGYGlgaYS---ANGGAKHVDatyVPALPFGVGVK-
>AF-A0A1G0HZ93-F1-model_v4	16	0.444	3.426E+07	69	77	155	30	38	182
---------------------------------------------------------------------YSFPTQRRS-----------------------------------------------------------------------------
>AF-A0A1F9VI74-F1-model_v4	24	0.400	1.461E+05	55	69	155	30	41	190
-------------------------------------------------------NIHF---SIGPRATY-------------------------------------------------------------------------------------
>AF-A0A519NL28-F1-model_v4	19	0.253	3.624E+06	103	154	155	150	206	211
-------------------------------------------------------------------------------------------------------GSTlGLGVNID--YLLAKNLEVFAGANYL-M---SRLDVVTSRdmEDfygnvsqmNFAVGLKF
>AF-A0A238U795-F1-model_v4	22	0.196	5.279E+05	28	87	155	22	69	156
----------------------------VGIQAAYGTSA--------------EFGIGAKA---TFR-ITDKFHASPSFNYffgestQGASSSL-------------------------------------------------------------------
>AF-A0A1G0E578-F1-model_v4	19	0.375	2.629E+06	17	38	155	28	46	175
-----------------SPSVGGA-----SISniDGYRTSP--------------------------------------------------------------------------------------------------------------------
>AF-A0A1G0EU40-F1-model_v4	23	0.473	2.777E+05	55	71	155	178	196	197
-------------------------------------------------------VTQAKvsLSSITASFKYQF-----------------------------------------------------------------------------------
>AF-A0A5C5VI07-F1-model_v4	17	0.363	1.803E+07	137	147	155	111	121	291
-----------------------------------------------------------------------------------------------------------------------------------------TSWLNRPYEVS-------
>AF-A0A379DH20-F1-model_v4	19	0.600	4.996E+06	63	72	155	93	102	241
---------------------------------------------------------------IGLGATYTFD----------------------------------------------------------------------------------
>AF-A0A7Y3E2X5-F1-model_v4	18	0.714	6.886E+06	106	112	155	114	120	188
----------------------------------------------------------------------------------------------------------GLGVLIH------------------------------------------
>AF-A0A2P2EC24-F1-model_v4	21	0.276	7.278E+05	96	152	155	39	104	212
------------------------------------------------------------------------------------------------RSDSKS----TVTPVTGA-AASRTNkktsadLGLFGGYGYQ---FDNGV-YLG-GEVSvnrpttqskavtlAGVSV--
>AF-A0A2M6VF05-F1-model_v4	22	0.300	5.279E+05	112	154	155	140	177	178
----------------------------------------------------------------------------------------------------------------GLSYA-INPSTsLNADYMH-YfskdGIKVNG----------FTVGVgfKF
>AF-A0A5S3YP76-F1-model_v4	22	0.366	5.279E+05	127	154	155	64	86	191
-------------------------------------------------------------------------------------------------------------------------------YHYN----VN--KyfSVGVGHLN-GDSSKA
>AF-A0A2S7UET3-F1-model_v4	18	0.666	9.492E+06	74	85	155	37	47	349
--------------------------------------------------------------------------QSPHF-YLGGRL---------------------------------------------------------------------
>AF-A0A099KHD7-F1-model_v4	17	1.00	1.308E+07	145	148	155	58	61	186
-------------------------------------------------------------------------------------------------------------------------------------------------ELSA------
>AF-A0A1F9MR40-F1-model_v4	17	0.500	1.803E+07	145	152	155	121	128	193
-------------------------------------------------------------------------------------------------------------------------------------------------ALRPGVGV--
>AF-A0A1G8UYT2-F1-model_v4	18	0.437	6.886E+06	30	45	155	140	153	345
------------------------------ISRR-GIR-LRAEVRY-------------------------------------------------------------------------------------------------------------
>AF-A0A7G8BE13-F1-model_v4	20	0.476	1.907E+06	110	129	155	138	158	183
--------------------------------------------------------------------------------------------------------------LGGGSdYKLTPHVYLRGEYQY-------------------------
>AF-A0A7W3ZGR8-F1-model_v4	23	0.473	2.014E+05	111	127	155	122	140	213
---------------------------------------------------------------------------------------------------------------GRVGYAVMDNALLygAAGY---------------------------
>AF-A0A2E1LJI6-F1-model_v4	17	0.416	1.308E+07	141	152	155	56	67	216
---------------------------------------------------------------------------------------------------------------------------------------------VSSAEVDPGLGV--
>AF-A0A1V5X7N4-F1-model_v4	20	0.421	1.907E+06	105	123	155	220	238	282
---------------------------------------------------------------------------------------------------------TGLGLEFRLSHPVALNLDL-------------------------------
>AF-A0A1H7K6H5-F1-model_v4	27	0.358	1.117E+04	116	154	155	149	198	199
--------------------------------------------------------------------------------------------------------------------ALTQAVELEAGFRYL---KHNadvdfkerGVGRTGNAELSsskqsfLGVNVKF
>AF-A0A5C7BK65-F1-model_v4	19	0.500	4.996E+06	132	141	155	137	145	173
------------------------------------------------------------------------------------------------------------------------------------IRF-NINKNV-------------
>AF-A0A7C4HF22-F1-model_v4	17	0.571	1.308E+07	11	17	155	143	149	202
-----------AAGAKFN-----------------------------------------------------------------------------------------------------------------------------------------
>AF-A0A7W3VGC1-F1-model_v4	17	0.384	1.308E+07	53	65	155	55	65	205
-----------------------------------------------------ADSHR--LHNMGA-----------------------------------------------------------------------------------------
>AF-A0A4R5W3Q5-F1-model_v4	17	0.411	1.308E+07	112	128	155	245	261	287
----------------------------------------------------------------------------------------------------------------GVRYYITDRFVLRADYS--------------------------
>AF-A0A246IY70-F1-model_v4	23	0.261	2.014E+05	7	109	155	139	242	304
-------VGAGAAHA-APSVPDegmyatvSFARASGS-NETYRTRGtPSFGssVGYR------FNST---VgvevyYRT-LSF-ELFPGWSSQ-NYsypethvgLAA-----TANLPL--SGSWSAT-GRLGV---------------------------------------------
>AF-M4U789-F1-model_v4	18	0.444	6.886E+06	140	148	155	66	74	383
--------------------------------------------------------------------------------------------------------------------------------------------NSTSHEFSD------
>AF-A0A2T3NNW0-F1-model_v4	16	0.384	3.426E+07	19	31	155	103	113	196
-------------------NLGH--RFSNGIR---------------------------------------------------------------------------------------------------------------------------
>AF-A0A2A5HFA1-F1-model_v4	17	0.466	1.803E+07	84	96	155	28	42	189
------------------------------------------------------------------------------------RVGLSGgiASLDLGR----------------------------------------------------------
>AF-A0A1Y4DBD2-F1-model_v4	21	0.400	1.003E+06	65	83	155	49	68	203
-----------------------------------------------------------------FSgQMHDFTGQRLVQGELGA-----------------------------------------------------------------------
>AF-A0A7Y3IZD9-F1-model_v4	17	0.466	1.803E+07	27	41	155	431	440	445
---------------------------SAQISAG-----LSF-----------------------------------------------------------------------------------------------------------------
>AF-A0A6B0PKT6-F1-model_v4	19	0.666	3.624E+06	125	133	155	167	175	207
-----------------------------------------------------------------------------------------------------------------------------AGARYNFIT---------------------
>AF-A0A521U8U9-F1-model_v4	18	0.307	6.886E+06	116	128	155	92	104	247
--------------------------------------------------------------------------------------------------------------------DPRASVFVGAGYG--------------------------
>AF-A0A3N5KSH5-F1-model_v4	20	0.421	1.383E+06	65	81	155	76	94	169
-----------------------------------------------------------------AQAKYTFDIpeLPALKPHL-------------------------------------------------------------------------
>AF-A0A3B0X320-F1-model_v4	14	0.375	8.969E+07	80	95	155	154	169	173
--------------------------------------------------------------------------------YRGDQLNINLFSLGLR-----------------------------------------------------------
>AF-A0A6H9LR22-F1-model_v4	21	0.321	1.003E+06	62	79	155	92	119	212
--------------------------------------------------------------STGASkssdvsskFTsYsGFVTFSFSKV---------------------------------------------------------------------------
>AF-A0A1T4Q0T1-F1-model_v4	20	0.343	1.907E+06	17	45	155	129	159	179
-----------------SSSKTRA-GFNLGGGLQYHITDnihLNAESYY-------------------------------------------------------------------------------------------------------------
>AF-A0A522BTA8-F1-model_v4	17	0.666	1.308E+07	46	51	155	111	116	239
----------------------------------------------TGYKVY-------------------------------------------------------------------------------------------------------
>AF-A0A3A0D8V5-F1-model_v4	16	0.375	2.486E+07	37	44	155	22	29	302
-------------------------------------RAQRFANG--------------------------------------------------------------------------------------------------------------
>AF-A0A2T0TN75-F1-model_v4	20	0.500	1.383E+06	79	89	155	64	77	177
-------------------------------------------------------------------------------VYLRAGVvsnSLNR-----------------------------------------------------------------
>AF-A0A1M7YVG4-F1-model_v4	16	0.428	3.426E+07	62	68	155	81	87	184
--------------------------------------------------------------STIGSAT--------------------------------------------------------------------------------------
>AF-A0A317JLK8-F1-model_v4	18	0.421	9.492E+06	33	50	155	144	157	221
---------------------------------GYRIgGGLG-----TRYFR--------------------------------------------------------------------------------------------------------
>AF-A0A5B9QB84-F1-model_v4	17	0.363	1.308E+07	65	75	155	142	152	373
-----------------------------------------------------------------ENEIYEDSTAS-------------------------------------------------------------------------------
>AF-A0A352KQQ7-F1-model_v4	16	0.333	2.486E+07	35	43	155	116	124	188
-----------------------------------RIGALSWDS---------------------------------------------------------------------------------------------------------------
>AF-A0A520YCY0-F1-model_v4	18	0.571	9.492E+06	145	151	155	184	190	229
-------------------------------------------------------------------------------------------------------------------------------------------------ALNADVR---
>AF-A0A4S2G555-F1-model_v4	16	0.384	3.426E+07	33	45	155	100	112	163
---------------------------------GYGNVKLRWDNDH-------------------------------------------------------------------------------------------------------------
>AF-A0A1W1EAJ5-F1-model_v4	18	0.392	9.492E+06	62	82	155	73	97	164
--------------------------------------------------------------SFGFNADYIlldsmFGT---PKirPYLG------------------------------------------------------------------------
>AF-A0A7Y4ZJS6-F1-model_v4	18	0.375	9.492E+06	35	48	155	94	109	180
-----------------------------------GIGALvRFDVfAHIGY----------------------------------------------------------------------------------------------------------
>AF-B5JVK6-F1-model_v4	22	0.476	3.829E+05	140	154	155	166	186	187
--------------------------------------------------------------------------------------------------------------------------------------------NRLSDEDSdidtlkAGVRFKF
>AF-A0A1H1UWF1-F1-model_v4	19	0.275	2.629E+06	125	152	155	160	179	201
-----------------------------------------------------------------------------------------------------------------------------AGYRYLRTT---------VDAsLNARDRS--
>AF-A0A520R0M8-F1-model_v4	19	0.538	2.629E+06	19	31	155	218	230	304
-------------------SLGHAEGFNVHTS---------------------------------------------------------------------------------------------------------------------------
>AF-A0A0B4XSS5-F1-model_v4	17	0.222	1.308E+07	134	151	155	57	70	243
--------------------------------------------------------------------------------------------------------------------------------------KRRTQW----IEVRAPRG---
>AF-A0A0N0UZL5-F1-model_v4	19	0.375	4.996E+06	62	81	155	106	125	199
--------------------------------------------------------------NIGANA---KCTL-PLKeffvPYV-------------------------------------------------------------------------
>AF-A0A521ZPC7-F1-model_v4	17	0.428	1.308E+07	148	154	155	201	207	208
----------------------------------------------------------------------------------------------------------------------------------------------------ATLTCKF
>AF-A0A1G3R932-F1-model_v4	20	0.636	1.383E+06	123	133	155	105	114	698
---------------------------------------------------------------------------------------------------------------------------LFAGGGY-YIG---------------------
>AF-A0A3M0ZZW0-F1-model_v4	16	0.750	2.486E+07	131	134	155	3	6	168
-----------------------------------------------------------------------------------------------------------------------------------YMGK--------------------
>AF-A0A7X7CU67-F1-model_v4	23	0.500	2.777E+05	21	39	155	148	169	201
---------------------GSEKGFglSYGIGLGYkLTNQL-------------------------------------------------------------------------------------------------------------------
>AF-A0A2S1LBL3-F1-model_v4	19	0.466	3.624E+06	115	129	155	34	45	201
-------------------------------------------------------------------------------------------------------------------YASIPN---DFGNTY-------------------------
>AF-A0A552V5U2-F1-model_v4	16	0.800	2.486E+07	131	135	155	31	35	209
-----------------------------------------------------------------------------------------------------------------------------------YIDKV-------------------
>AF-A0A528UMF9-F1-model_v4	18	0.272	6.886E+06	66	87	155	119	130	245
------------------------------------------------------------------RETYGFD----------AGLRL-------------------------------------------------------------------
>AF-I3IBZ7-F1-model_v4	16	0.194	3.426E+07	29	47	155	24	59	183
-----------------------------SIGAGYGltklkddefkedeaakkIFALVKFNEYIG-----------------------------------------------------------------------------------------------------------
>AF-A0A137SCJ6-F1-model_v4	17	0.428	1.308E+07	80	97	155	36	55	194
--------------------------------------------------------------------------------YVGAGLGstkLDS-SDDLTTS---------------------------------------------------------
>AF-D4ZCW6-F1-model_v4	18	0.555	6.886E+06	61	68	155	148	156	334
-------------------------------------------------------------YNITDSlAI--------------------------------------------------------------------------------------
>AF-Q21P61-F1-model_v4	24	0.523	1.059E+05	102	120	155	8	28	191
------------------------------------------------------------------------------------------------------AISITsLGlVFTGASYANDVN----------------------------------
>AF-R7J088-F1-model_v4	20	0.440	1.383E+06	130	154	155	23	45	157
----------------------------------------------------------------------------------------------------------------------------------NTIG-VNILYNTQVTE-SAGLGIKA
>AF-A0A2T7QD00-F1-model_v4	19	0.347	2.629E+06	55	69	155	137	158	170
-------------------------------------------------------SI-FKrLYvtvspSITFNFssTY-------------------------------------------------------------------------------------
>AF-A0A3M8SSY2-F1-model_v4	18	0.444	9.492E+06	106	123	155	153	166	192
----------------------------------------------------------------------------------------------------------GLGLQ----YRFTDNVAL-------------------------------
>AF-L0WG62-F1-model_v4	16	0.800	2.486E+07	39	43	155	226	230	233
---------------------------------------LGFAV---------------------------------------------------------------------------------------------------------------
>AF-A0A7X7G534-F1-model_v4	19	0.466	4.996E+06	137	150	155	23	35	174
-----------------------------------------------------------------------------------------------------------------------------------------IVK--GTHELSlAGN----
>AF-Q66AL7-F1-model_v4	19	0.437	4.996E+06	132	146	155	46	61	179
------------------------------------------------------------------------------------------------------------------------------------IGKDNKGFNLkYRHEL--------
>AF-A0A651HV16-F1-model_v4	19	0.333	2.629E+06	54	83	155	164	188	194
------------------------------------------------------PNIGFISHSTGNSLKANFFTL-----GLGA-----------------------------------------------------------------------
>AF-A0A3S1D929-F1-model_v4	18	0.320	9.492E+06	65	87	155	115	129	229
-----------------------------------------------------------------ASikETYGFD----------AGLRL-------------------------------------------------------------------
>AF-A0A660SVK8-F1-model_v4	18	0.555	9.492E+06	30	38	155	218	226	347
------------------------------ISFGYAIPA--------------------------------------------------------------------------------------------------------------------
>AF-I4B3R8-F1-model_v4	18	0.555	6.886E+06	145	153	155	39	46	353
-------------------------------------------------------------------------------------------------------------------------------------------------EL-QGNRPK-
>AF-A0A2N6CNN5-F1-model_v4	18	0.357	9.492E+06	93	120	155	116	134	245
---------------------------------------------------------------------------------------------DLDG---ANLISAYLG------YALTTN----------------------------------
>AF-A0A2E3Z7V8-F1-model_v4	17	0.625	1.803E+07	145	152	155	139	146	293
-------------------------------------------------------------------------------------------------------------------------------------------------ELIAGLRL--
>AF-A0A3D5Z4X3-F1-model_v4	22	0.372	5.279E+05	23	57	155	228	264	370
-----------------------AKtGFSSkVINIGYRlkgkrgISFAYFQNQY----N--AQSGD-------------------------------------------------------------------------------------------------
>AF-A0A0S8A111-F1-model_v4	16	0.555	2.486E+07	39	47	155	23	31	172
---------------------------------------LYAGVDYMR-----------------------------------------------------------------------------------------------------------
>AF-A0A643FBJ8-F1-model_v4	16	0.285	3.426E+07	62	75	155	76	86	184
--------------------------------------------------------------RTTAN---DKQTQR-------------------------------------------------------------------------------
>AF-V8C471-F1-model_v4	20	0.450	1.907E+06	133	152	155	129	144	188
-------------------------------------------------------------------------------------------------------------------------------------RKHNIV-NV---ALNIGLRV--
>AF-A0A1E3YLJ4-F1-model_v4	25	0.344	5.572E+04	25	47	155	167	194	326
-------------------------GFSVPI-GRYRTSgaigsrPLGAAVVRTG-----------------------------------------------------------------------------------------------------------
>AF-A0A4R4J6I1-F1-model_v4	19	0.555	3.624E+06	30	38	155	88	96	176
------------------------------TGPTYRIND--------------------------------------------------------------------------------------------------------------------
>AF-A0A8B0SIH7-F1-model_v4	20	0.700	1.907E+06	63	72	155	166	175	213
---------------------------------------------------------------IGAGADYDFG----------------------------------------------------------------------------------
>AF-A0A2E2MNQ6-F1-model_v4	19	0.571	4.996E+06	24	30	155	335	341	369
------------------------KHFSVRT----------------------------------------------------------------------------------------------------------------------------
>AF-A0A062VLX0-F1-model_v4	20	1.00	1.907E+06	145	149	155	24	28	166
-------------------------------------------------------------------------------------------------------------------------------------------------ELSAG-----
>AF-A0A1Y0N3D4-F1-model_v4	17	0.263	1.803E+07	118	132	155	70	88	211
----------------------------------------------------------------------------------------------------------------------IFSSDQRATaYSismGNYM----------------------
>AF-A0A7X7GV94-F1-model_v4	16	0.666	2.486E+07	145	150	155	196	201	234
-------------------------------------------------------------------------------------------------------------------------------------------------ELGAGN----
>AF-A0A2E6LYC1-F1-model_v4	19	0.321	2.629E+06	52	67	155	259	286	370
----------------------------------------------------KELATFLKLYkdsivtieghadSTGPSA---------------------------------------------------------------------------------------
>AF-A0A1W1D3G4-F1-model_v4	17	0.461	1.803E+07	108	120	155	12	20	477
------------------------------------------------------------------------------------------------------------GSLI----ASTPN----------------------------------
>AF-A0A7Z1R1F6-F1-model_v4	30	0.451	2.238E+03	68	96	155	71	101	216
--------------------------------------------------------------------TYGEVTESSRAFGAGARLSLGGQSvmVDLTG----------------------------------------------------------
>AF-A0A2E0TF66-F1-model_v4	17	0.363	1.803E+07	142	152	155	57	67	373
----------------------------------------------------------------------------------------------------------------------------------------------RSRAPRERVYV--
>AF-A0A841RDC7-F1-model_v4	19	0.538	3.624E+06	144	154	155	653	665	709
------------------------------------------------------------------------------------------------------------------------------------------------HELeNYGmVRQKF
>AF-A0A536WJG0-F1-model_v4	22	0.533	3.829E+05	141	153	155	171	185	200
---------------------------------------------------------------------------------------------------------------------------------------------VGGGEtaLGAGVGQK-
>AF-A0A5C7T0U6-F1-model_v4	19	0.555	4.996E+06	37	45	155	193	201	204
-------------------------------------NNLNFALVY-------------------------------------------------------------------------------------------------------------
>AF-T0LG82-F1-model_v4	18	0.400	9.492E+06	146	154	155	115	124	210
--------------------------------------------------------------------------------------------------------------------------------------------------LRFGLGLaKF
>AF-A0A3B8PCD0-F1-model_v4	19	0.437	3.624E+06	54	68	155	106	121	308
------------------------------------------------------DRTGFTPYVIAAVgAI--------------------------------------------------------------------------------------
>AF-A0A2T3JJT5-F1-model_v4	16	0.363	2.486E+07	142	150	155	289	299	324
----------------------------------------------------------------------------------------------------------------------------------------------GRGELepVATN----
>AF-A0A3E0MYY5-F1-model_v4	20	0.714	1.907E+06	79	85	155	300	306	393
-------------------------------------------------------------------------------PYLTAGL---------------------------------------------------------------------
>AF-A0A246WT19-F1-model_v4	16	0.500	2.486E+07	145	152	155	167	174	209
-------------------------------------------------------------------------------------------------------------------------------------------------AASARLRV--
>AF-A0A1F3BKL6-F1-model_v4	18	0.300	6.886E+06	30	39	155	46	55	172
------------------------------INGTYGMDFL-------------------------------------------------------------------------------------------------------------------
>AF-A0A1E7IHC4-F1-model_v4	18	0.384	9.492E+06	19	44	155	34	50	189
-------------------SLGS----SLGI--TY---DPSADVD--------------------------------------------------------------------------------------------------------------
>AF-A0A849WNU6-F1-model_v4	16	0.500	2.486E+07	39	50	155	119	127	212
---------------------------------------LDFKV---GYKN--------------------------------------------------------------------------------------------------------
>AF-A0A559QHY9-F1-model_v4	20	0.428	1.907E+06	143	149	155	142	148	251
-----------------------------------------------------------------------------------------------------------------------------------------------STELRFT-----
>AF-A0A3N2DN23-F1-model_v4	19	0.714	2.629E+06	60	66	155	219	225	263
------------------------------------------------------------LYGIGAN----------------------------------------------------------------------------------------
>AF-F5J0D3-F1-model_v4	17	0.407	1.308E+07	19	40	155	33	58	167
-------------------SLnyGS-KVESLGIglRAQYGfTSHLR------------------------------------------------------------------------------------------------------------------
>AF-A0A0Q6RY17-F1-model_v4	18	0.216	9.492E+06	15	46	155	70	101	172
---------------KENNGAGNVKG-----SGTYVagkyTVPLGDrFSGYG------------------------------------------------------------------------------------------------------------
>AF-S7VP47-F1-model_v4	15	0.500	6.508E+07	100	113	155	33	43	180
----------------------------------------------------------------------------------------------------FSL---GQGFVTGV-----------------------------------------
>AF-A0A3C0MH64-F1-model_v4	20	0.254	1.383E+06	33	130	155	53	157	322
---------------------------------GYRwdTNWRVeFELAYRA--NDFDASGA----NTGevtqfsqmFNAIY--EIPltSHTALGLGAGLGgtLVSFDVD-TQPFSFdddyVLT----GQLIaqlthRVS----RRLELFIDYRYS------------------------
>AF-A0A2E4QPS1-F1-model_v4	22	0.450	3.829E+05	115	129	155	99	118	190
-------------------------------------------------------------------------------------------------------------------YAmgkipVHRNVDLFARAGY-------------------------
>AF-A0A4Q3REF3-F1-model_v4	18	0.545	6.886E+06	116	126	155	109	119	191
--------------------------------------------------------------------------------------------------------------------AVTKRLNLFAG----------------------------
>AF-A0A518AT14-F1-model_v4	19	0.291	3.624E+06	16	36	155	34	53	253
----------------ASS--GS--RWSDwreRMRFRHSM----------------------------------------------------------------------------------------------------------------------
>AF-A0A3N5I8P4-F1-model_v4	21	0.750	7.278E+05	122	129	155	240	247	277
--------------------------------------------------------------------------------------------------------------------------ALYAGYRY-------------------------
>AF-A0A143B8Q8-F1-model_v4	19	0.407	2.629E+06	108	126	155	10	36	465
------------------------------------------------------------------------------------------------------------GLLTGLVvsnaeAAVRPHaftLDLGAG----------------------------
>AF-A0A1B1YTZ3-F1-model_v4	20	0.350	1.907E+06	65	84	155	37	53	210
-----------------------------------------------------------------ASDGEDWTG---PKAYVGAG----------------------------------------------------------------------
>AF-A0A661MX53-F1-model_v4	17	0.500	1.803E+07	142	151	155	187	195	309
----------------------------------------------------------------------------------------------------------------------------------------------RS-EFSFGLN---
>AF-A0A316G0R4-F1-model_v4	16	0.285	3.426E+07	64	77	155	176	188	310
----------------------------------------------------------------GFRAG-DFGGANVL-----------------------------------------------------------------------------
>AF-A0A1G3QG20-F1-model_v4	15	0.500	4.722E+07	122	129	155	117	124	188
--------------------------------------------------------------------------------------------------------------------------GVGAGYLY-------------------------
>AF-A0A3D1IKT0-F1-model_v4	17	0.454	1.803E+07	112	122	155	135	145	206
----------------------------------------------------------------------------------------------------------------GPSYASDRVPD--------------------------------
>AF-A0A545U046-F1-model_v4	22	0.406	3.829E+05	79	104	155	101	131	248
-------------------------------------------------------------------------------DYLEDSLSL-GFNVGqftggeLKGSQTFSFTS--------------------------------------------------
>AF-A0A2N2JHT5-F1-model_v4	21	0.428	1.003E+06	116	127	155	166	179	217
--------------------------------------------------------------------------------------------------------------------ALTDqlSLFLDATY---------------------------
>AF-A0A5C6CSF2-F1-model_v4	19	0.318	2.629E+06	62	80	155	179	199	301
--------------------------------------------------------------NTTEQAIngsY-FITDVDLKYY--------------------------------------------------------------------------
>AF-A0A2V9A368-F1-model_v4	17	0.500	1.308E+07	128	133	155	30	35	181
--------------------------------------------------------------------------------------------------------------------------------GYSYIR---------------------
>AF-A0A1E7ILZ7-F1-model_v4	16	0.666	3.426E+07	42	48	155	41	49	204
------------------------------------------ASDYapTRY----------------------------------------------------------------------------------------------------------
>AF-A0A2A5HTC0-F1-model_v4	19	0.666	4.996E+06	52	60	155	44	50	282
----------------------------------------------------KAPSI--KL----------------------------------------------------------------------------------------------
>AF-A0A328WXC5-F1-model_v4	15	0.333	4.722E+07	146	154	155	126	134	198
--------------------------------------------------------------------------------------------------------------------------------------------------LRQKNGSKF
>AF-A0A351Z1U1-F1-model_v4	23	0.434	2.777E+05	66	88	155	190	204	206
------------------------------------------------------------------SATDVF------KVY--AGLSLN------------------------------------------------------------------
>AF-A0A2W4T4X1-F1-model_v4	17	0.250	1.803E+07	134	145	155	63	74	249
--------------------------------------------------------------------------------------------------------------------------------------KRRTDWFRVRTE---------
>AF-A0A2E0VR24-F1-model_v4	19	0.210	3.624E+06	34	75	155	46	96	158
----------------------------------YGINDQfrGEADF--NYylegtegFSYWEFN----LnanYmitNTGGFDIYALAGLN-------------------------------------------------------------------------------
>AF-A0A1T5J1S6-F1-model_v4	19	0.250	4.996E+06	37	68	155	28	46	170
-------------------------------------NRLGFFLA--------AASGD-----IDEVGI--------------------------------------------------------------------------------------
>AF-A0A090E228-F1-model_v4	19	0.666	2.629E+06	80	88	155	65	73	180
--------------------------------------------------------------------------------YLGFDLSSN------------------------------------------------------------------
>AF-A0A2U2HGU5-F1-model_v4	19	0.324	2.629E+06	119	151	155	65	93	189
-----------------------------------------------------------------------------------------------------------------------RNFALEAGYG-------NfgsiTLKNTGPGA-SGDSR---
>AF-A0A3N5EB60-F1-model_v4	15	0.444	6.508E+07	88	96	155	117	125	196
----------------------------------------------------------------------------------------SNFRVQLGG----------------------------------------------------------
>AF-A0A1B1FQR3-F1-model_v4	18	0.400	9.492E+06	112	126	155	40	51	200
----------------------------------------------------------------------------------------------------------------GVSYQ---NQSLAFT----------------------------
>AF-C5BTL6-F1-model_v4	26	0.241	2.125E+04	130	152	155	25	53	210
----------------------------------------------------------------------------------------------------------------------------------RYTDwyKARTLKGkvgwVHRDELRDTLGL--
>AF-A0A7T4R9A5-F1-model_v4	17	0.636	1.803E+07	116	126	155	206	216	283
--------------------------------------------------------------------------------------------------------------------AVTPFVSLGYG----------------------------
>AF-A0A7W0VMJ7-F1-model_v4	19	0.454	4.996E+06	137	147	155	87	97	381
-----------------------------------------------------------------------------------------------------------------------------------------TRKQLQTTELS-------
>AF-R5XU30-F1-model_v4	19	0.454	2.629E+06	140	150	155	42	52	174
--------------------------------------------------------------------------------------------------------------------------------------------SLNGGAVSAGV----
>AF-A0A2W1N5L5-F1-model_v4	18	0.555	6.886E+06	145	153	155	51	59	187
-------------------------------------------------------------------------------------------------------------------------------------------------EFSWNVNVK-
>AF-A0A7W3VPG9-F1-model_v4	22	0.387	3.829E+05	124	149	155	54	82	203
----------------------------------------------------------------------------------------------------------------------------DAHRVHN-MGadvKLGIVryKNVGV-ALFAG-----
>AF-A0A522F586-F1-model_v4	18	0.307	6.886E+06	29	41	155	179	191	210
-----------------------------NMDYTYTINFSGF-----------------------------------------------------------------------------------------------------------------
>AF-A0A7V4XCC2-F1-model_v4	19	0.500	4.996E+06	35	46	155	174	185	189
-----------------------------------GINASVFSVGYT------------------------------------------------------------------------------------------------------------
>AF-F4GM36-F1-model_v4	19	0.341	2.629E+06	5	42	155	112	147	229
-----FY-LAPEADAF----LGGGFGmtiASLPISDDASSLNLGFA----------------------------------------------------------------------------------------------------------------
>AF-A0A534B970-F1-model_v4	20	0.363	1.383E+06	137	154	155	173	194	291
-----------------------------------------------------------------------------------------------------------------------------------------GSFSLNSqlaGELSVGQFLgKF
>AF-A0A1F3IH78-F1-model_v4	18	0.545	6.886E+06	139	149	155	53	60	159
-------------------------------------------------------------------------------------------------------------------------------------------KNSR---LSAD-----
>AF-A0A372MEV3-F1-model_v4	17	0.833	1.803E+07	63	68	155	23	28	200
---------------------------------------------------------------IGGSAI--------------------------------------------------------------------------------------
>AF-Q1DAW6-F1-model_v4	20	0.583	1.907E+06	121	130	155	195	206	246
-------------------------------------------------------------------------------------------------------------------------VPLAAGleYRHN------------------------
>AF-A0A838NFI5-F1-model_v4	19	0.375	4.996E+06	17	31	155	239	254	271
-----------------NVSLTPFWsGFAARTS---------------------------------------------------------------------------------------------------------------------------
>AF-A0A522CMC7-F1-model_v4	17	0.250	1.308E+07	3	35	155	256	289	291
---RGAYSFGlWAEYAFF------FDGASVfqagviGMSCGYR-----------------------------------------------------------------------------------------------------------------------
>AF-B8GLP3-F1-model_v4	21	0.666	7.278E+05	120	128	155	128	136	251
------------------------------------------------------------------------------------------------------------------------SVGLRAGYR--------------------------
>AF-A0A7X7GYC0-F1-model_v4	16	0.350	3.426E+07	106	125	155	4	19	282
----------------------------------------------------------------------------------------------------------TLT-LTIL---PTLLVALPA-----------------------------
>AF-A0A1F9UEE0-F1-model_v4	19	0.421	4.996E+06	23	41	155	78	89	380
-----------------------AK---NRTSA----SDLHF-----------------------------------------------------------------------------------------------------------------
>AF-A0A3A1NNK4-F1-model_v4	21	0.416	7.278E+05	112	135	155	117	137	166
----------------------------------------------------------------------------------------------------------------GSSGEVGLN--LGAGANFP-IGKN-------------------
>AF-A0A3C0QXL3-F1-model_v4	19	0.545	4.996E+06	36	44	155	23	33	191
------------------------------------INtkDLGFFVA--------------------------------------------------------------------------------------------------------------
>AF-A0A7Y6PP17-F1-model_v4	19	0.666	4.996E+06	60	67	155	10	18	252
------------------------------------------------------------LYaSGTASA---------------------------------------------------------------------------------------
>AF-D0LJ93-F1-model_v4	15	0.428	4.722E+07	99	112	155	165	173	298
---------------------------------------------------------------------------------------------------SFSA-----GVLGT------------------------------------------
>AF-A0A845TU98-F1-model_v4	16	0.538	2.486E+07	65	77	155	253	265	355
-----------------------------------------------------------------ASAIAEGDDDSRV-----------------------------------------------------------------------------
>AF-D2QWZ3-F1-model_v4	17	0.220	1.803E+07	114	152	155	146	181	360
------------------------------------------------------------------------------------------------------------------SYFQlpipathTDPNDP---YRYR-----------GRGEPiigsSWRNRP--
>AF-A0A538TDS9-F1-model_v4	21	0.875	7.278E+05	81	88	155	167	174	592
---------------------------------------------------------------------------------LGARLSPN------------------------------------------------------------------
>AF-U3U9S9-F1-model_v4	21	0.321	7.278E+05	32	78	155	98	142	172
--------------------------------AGvYSIIGLG----YG-----KAHANDTKCYdlnqkkSaTGFS--YAAGIQlNPHK----------------------------------------------------------------------------
>AF-A0A3N5R652-F1-model_v4	18	0.428	9.492E+06	36	42	155	56	62	184
------------------------------------TNALGFE----------------------------------------------------------------------------------------------------------------
>AF-A0A849VCZ8-F1-model_v4	21	0.210	1.003E+06	25	82	155	3	72	196
-------------------------RFSVsSISlalvlGTASTSVLADDS------NYFDFNGEPKVYtGIGygqysfqwddkENDTSFDDDASMLKAYVG------------------------------------------------------------------------
>AF-A0A534AA89-F1-model_v4	21	0.361	1.003E+06	21	51	155	96	128	251
---------------------GSPFRFSVGDRAGfnshrYEM-GL-FAGAYGGA-NY-------------------------------------------------------------------------------------------------------
>AF-A0A7Y4QCH4-F1-model_v4	21	0.347	7.278E+05	26	45	155	17	39	189
--------------------------FSQSRSArttRYSISAGVGFVHY-------------------------------------------------------------------------------------------------------------
>AF-A0A2E5PZY8-F1-model_v4	19	0.444	3.624E+06	97	123	155	203	227	265
-------------------------------------------------------------------------------------------------SGVHSETAIQL-NLGGV-YFATRNLML-------------------------------
>AF-A0A661NIX9-F1-model_v4	27	0.288	1.541E+04	34	74	155	235	262	280
----------------------------------YGGGGLRFA----------------FLYRITlrieARA-YAFFTP--------------------------------------------------------------------------------
>AF-A0A5F1D7Q4-F1-model_v4	17	0.280	1.308E+07	53	75	155	82	104	166
-----------------------------------------------------FSVGPF--YRISPSLsIYAlAGIAS-------------------------------------------------------------------------------
>AF-L0K803-F1-model_v4	16	0.571	2.486E+07	79	85	155	74	80	239
-------------------------------------------------------------------------------NYLDANL---------------------------------------------------------------------
>AF-G2DH28-F1-model_v4	19	0.500	2.629E+06	116	125	155	203	212	253
--------------------------------------------------------------------------------------------------------------------DQTANVGLGA-----------------------------
>AF-A0A317H2W5-F1-model_v4	24	0.727	1.461E+05	66	76	155	77	87	256
------------------------------------------------------------------SGIYNFSTQSP------------------------------------------------------------------------------
>AF-A0A2G2KYI4-F1-model_v4	16	0.428	3.426E+07	139	145	155	53	59	297
-------------------------------------------------------------------------------------------------------------------------------------------KRLRHTE---------
>AF-A0A1J5DKG2-F1-model_v4	18	0.333	9.492E+06	105	125	155	258	276	387
---------------------------------------------------------------------------------------------------------TSLGVSMGLGYF--PLQQLGF-----------------------------
>AF-A0A110B4L2-F1-model_v4	19	0.256	3.624E+06	35	73	155	532	561	652
-----------------------------------NINLQP--RAGIGY--YFGPN--WKL---MAHAGYSQPI---------------------------------------------------------------------------------
>AF-A0A2S7J608-F1-model_v4	16	0.857	3.426E+07	103	109	155	159	165	210
-------------------------------------------------------------------------------------------------------TGIGLGV---------------------------------------------
>AF-A0A7W0TA91-F1-model_v4	19	0.428	4.996E+06	110	136	155	124	146	213
--------------------------------------------------------------------------------------------------------------LMGaVQYWVTPQLWLKGG-----IGFAN------------------
>AF-A0A1W9QFI3-F1-model_v4	20	0.529	1.383E+06	142	152	155	121	137	308
----------------------------------------------------------------------------------------------------------------------------------------------RSGDLSApdtlgdHVRV--
>AF-A0A538SYQ6-F1-model_v4	17	0.375	1.308E+07	23	30	155	189	196	206
-----------------------AWHWRPGI----------------------------------------------------------------------------------------------------------------------------
>AF-A0A2H0PF50-F1-model_v4	17	0.300	1.308E+07	101	126	155	59	88	212
-----------------------------------------------------------------------------------------------------SLGGGYQNVLTQNLYRNtatyTANLRVGAG----------------------------
>AF-A0A5C7FY16-F1-model_v4	24	0.311	1.461E+05	116	153	155	138	172	220
--------------------------------------------------------------------------------------------------------------------AVGASVDLFAR---------LGVARNR-FELSglgaqdFRVtGVK-
>AF-A0A095TII4-F1-model_v4	19	0.500	2.629E+06	138	153	155	15	29	247
------------------------------------------------------------------------------------------------------------------------------------------VKAVSS-EPSPPLQVK-
>AF-A0A2S5F5V0-F1-model_v4	20	0.500	1.383E+06	137	148	155	157	165	195
-----------------------------------------------------------------------------------------------------------------------------------------INKNV---ALSA------
>AF-A0A3B0YWL7-F1-model_v4	18	0.320	9.492E+06	132	153	155	57	74	245
------------------------------------------------------------------------------------------------------------------------------------IHK---RKNrwfLISTE----SGVK-
>AF-A0A832J406-F1-model_v4	16	0.500	3.426E+07	143	148	155	155	160	264
-----------------------------------------------------------------------------------------------------------------------------------------------STEFSF------
>AF-A0A523HR81-F1-model_v4	17	1.00	1.803E+07	17	21	155	230	234	341
-----------------SSSLG-------------------------------------------------------------------------------------------------------------------------------------
>AF-A0A538SNT5-F1-model_v4	21	0.875	7.278E+05	81	88	155	167	174	375
---------------------------------------------------------------------------------LGARLSPN------------------------------------------------------------------
>AF-A0A2N2VUW3-F1-model_v4	17	0.625	1.803E+07	64	71	155	146	153	194
----------------------------------------------------------------GASFRYNF-----------------------------------------------------------------------------------
>AF-A0A1Q5PH72-F1-model_v4	19	0.500	4.996E+06	114	127	155	61	74	199
------------------------------------------------------------------------------------------------------------------SDFFTLNVNPRAGY---------------------------
>AF-A0A3M8G7T2-F1-model_v4	16	0.315	2.486E+07	64	82	155	120	136	235
----------------------------------------------------------------TFNFGYEFLPLNKVK--LG------------------------------------------------------------------------
>AF-A0A4R6UX10-F1-model_v4	16	0.400	2.486E+07	81	90	155	167	176	273
---------------------------------------------------------------------------------LTLGQSLGRF----------------------------------------------------------------
>AF-A0A3M0GGA8-F1-model_v4	20	0.285	1.907E+06	132	152	155	156	173	190
------------------------------------------------------------------------------------------------------------------------------------IRFSNASFN---YELNDMNRN--
>AF-A0A2T5CFB9-F1-model_v4	18	0.333	6.886E+06	81	119	155	35	71	214
---------------------------------------------------------------------------------LTARA----GSSALAGDDHApRLTpRMGLG-LGyGLAYDPGD-----------------------------------
>AF-A0A2N2YTF4-F1-model_v4	22	0.400	3.829E+05	95	113	155	111	129	157
-----------------------------------------------------------------------------------------------GTNTSFNAG-IGLGmPLGDN-----------------------------------------
>AF-A0A1L6MYJ5-F1-model_v4	17	0.321	1.308E+07	33	58	155	60	82	244
---------------------------------HYSIwVGVRPAlVAYGG-----AFSRDQ------------------------------------------------------------------------------------------------
>AF-F3YYW0-F1-model_v4	16	0.666	2.486E+07	145	150	155	103	108	213
-------------------------------------------------------------------------------------------------------------------------------------------------EASAGL----
>AF-A0A351WUU0-F1-model_v4	15	0.300	4.722E+07	31	43	155	93	112	223
-------------------------------SYDYGTvwhqdrpPALRFKV---------------------------------------------------------------------------------------------------------------
>AF-A0A0S8DV55-F1-model_v4	18	0.571	9.492E+06	145	151	155	35	41	247
-------------------------------------------------------------------------------------------------------------------------------------------------ELHAGPG---
>AF-A0A2A5ASG5-F1-model_v4	19	0.833	4.996E+06	115	120	155	133	138	249
-------------------------------------------------------------------------------------------------------------------YALTPN----------------------------------
>AF-A0A261GS49-F1-model_v4	19	0.352	2.629E+06	24	39	155	156	172	257
------------------------KIYSRSvTSDYYSMNLL-------------------------------------------------------------------------------------------------------------------
>AF-A0A090I707-F1-model_v4	17	0.342	1.803E+07	45	66	155	19	51	166
---------------------------------------------YISEKNssfsigYsqlmlKEGS--FKedLNGIGFS----------------------------------------------------------------------------------------
>AF-A0A2M7DJN4-F1-model_v4	18	0.263	9.492E+06	117	130	155	119	137	177
---------------------------------------------------------------------------------------------------------------------NIDNSGLflwtvGAGANYS------------------------
>AF-A0A811BC64-F1-model_v4	21	0.406	1.003E+06	130	154	155	148	175	203
----------------------------------------------------------------------------------------------------------------------------------NGTFKVNyTDgsdfKS----EftPSFGVEVKF
>AF-A0A538R3W4-F1-model_v4	23	0.370	2.014E+05	67	87	155	253	279	361
-------------------------------------------------------------------AIEGFAGLSPRaeKDiflgGLGFVLRL-------------------------------------------------------------------
>AF-A0A1C2G539-F1-model_v4	14	0.545	8.969E+07	65	75	155	10	20	180
-----------------------------------------------------------------ASAHYWGAPQS-------------------------------------------------------------------------------
>AF-A0A2N5ZCX3-F1-model_v4	20	0.437	1.383E+06	49	62	155	78	93	184
-------------------------------------------------KHYFEmGSGGFWLgYS--------------------------------------------------------------------------------------------
>AF-A0A3E1QE47-F1-model_v4	19	0.625	3.624E+06	62	69	155	38	45	154
--------------------------------------------------------------SISPSFIY-------------------------------------------------------------------------------------
>AF-A0A7V9L3Y9-F1-model_v4	15	0.444	4.722E+07	35	43	155	145	153	157
-----------------------------------RMVDLLFGL---------------------------------------------------------------------------------------------------------------
>AF-A0A2N7G885-F1-model_v4	20	0.285	1.383E+06	80	132	155	13	65	173
--------------------------------------------------------------------------------YLCA---FNAFSNTLHISP---DIRIGPyfgsgisggGLQFGL--ADT--LGLDALYlSYSHT----------------------
>AF-V4NQ04-F1-model_v4	18	0.714	9.492E+06	62	68	155	33	39	175
--------------------------------------------------------------SIGATAT--------------------------------------------------------------------------------------
>AF-A0A345HD03-F1-model_v4	18	0.555	6.886E+06	36	44	155	159	167	202
------------------------------------IDNLRFFVG--------------------------------------------------------------------------------------------------------------
>AF-W7QGZ0-F1-model_v4	16	0.333	3.426E+07	69	95	155	139	169	255
---------------------------------------------------------------------YQFDT--SVAAELTAgkvlGQSSNSDiySLQLT-----------------------------------------------------------
>AF-A0A315Z6W0-F1-model_v4	16	0.421	2.486E+07	88	106	155	91	105	221
----------------------------------------------------------------------------------------NSANGGLGS----SEISIG------------------------------------------------
>AF-A0A4R1H976-F1-model_v4	19	0.833	4.996E+06	143	148	155	151	156	260
-----------------------------------------------------------------------------------------------------------------------------------------------SAELSA------
>AF-A0A849ZK96-F1-model_v4	21	0.305	1.003E+06	118	149	155	223	251	320
----------------------------------------------------------------------------------------------------------------------IPSVHLngYAGY---HIplYK-SISWPLR---LGFG-----
>AF-A0A4U0P7C5-F1-model_v4	17	0.400	1.803E+07	106	126	155	113	137	168
----------------------------------------------------------------------------------------------------------GFGDFGGSSSKVGLNVGgganLDFG----------------------------
>AF-A0A524QDK6-F1-model_v4	17	0.394	1.308E+07	80	116	155	78	108	203
--------------------------------------------------------------------------------YLGA----EGALVYLGT-ANASGT--YLGTATTSdVYA--------------------------------------
>AF-A0A1G7ZQT5-F1-model_v4	24	0.285	1.461E+05	55	89	155	126	157	206
-------------------------------------------------------STSTKL-------MYGAG---VRFRYaltdnwqLGAGLNLHR-----------------------------------------------------------------
>AF-A0A6P1T4A9-F1-model_v4	19	0.333	3.624E+06	128	148	155	158	171	275
--------------------------------------------------------------------------------------------------------------------------------GYRFTG--NI-----SAELRA------
>AF-A0A2E5HP92-F1-model_v4	21	0.406	1.003E+06	72	94	155	424	455	585
------------------------------------------------------------------------DTQLGLQLGLGASqapLRLNGphtnldASLDL------------------------------------------------------------
>AF-A0A0K1PQA1-F1-model_v4	16	0.583	3.426E+07	81	90	155	114	125	162
---------------------------------------------------------------------------------LGARagLDLVRF----------------------------------------------------------------
>AF-A0A7Y1Z417-F1-model_v4	19	0.375	4.996E+06	132	139	155	7	14	176
------------------------------------------------------------------------------------------------------------------------------------IRKCSIVF---------------
>AF-A0A7Y3GHV5-F1-model_v4	18	0.545	6.886E+06	20	30	155	125	135	182
--------------------QGSRFNFNPRI----------------------------------------------------------------------------------------------------------------------------
>AF-U3B704-F1-model_v4	22	0.450	3.829E+05	51	69	155	98	116	211
---------------------------------------------------YKWDLNDDWLiYS-RARAGY-------------------------------------------------------------------------------------
>AF-A0A661MS14-F1-model_v4	18	0.272	9.492E+06	137	154	155	78	110	242
-----------------------------------------------------------------------------------------------------------------------------------------TRTRSRSRsdrpfYLSFgggpsigldsGSSVKF
>AF-Q2SIY7-F1-model_v4	20	0.319	1.907E+06	64	103	155	113	154	248
----------------------------------------------------------------GGVATGDFGGAAVnsmyV-GYL-FTPNLSTelwASQVLGD---FSQI---------------------------------------------------
>AF-A0A2D0IUW2-F1-model_v4	18	0.450	6.886E+06	18	34	155	16	32	189
------------------SSLTahaSGKH---TISLGY------------------------------------------------------------------------------------------------------------------------
>AF-A0A4R8H2S0-F1-model_v4	21	0.306	1.003E+06	50	79	155	35	82	252
--------------------------------------------------NYKFnNSIDQdmelKQ-VRGAikfSedlsleAGYAFGgydsyTSSDLKV---------------------------------------------------------------------------
>AF-A0A3B0YGW0-F1-model_v4	25	0.500	7.683E+04	137	154	155	323	341	377
-----------------------------------------------------------------------------------------------------------------------------------------TDKFSDSG-LSygAGVGLKA
>AF-A0A1F3BND7-F1-model_v4	20	0.285	1.907E+06	61	84	155	92	125	163
-------------------------------------------------------------YSInGFNF-YALAGLnftyynsSVSKgllPGLTAG----------------------------------------------------------------------
>AF-A0A6C1QDX0-F1-model_v4	18	0.444	6.886E+06	126	134	155	62	69	190
------------------------------------------------------------------------------------------------------------------------------RYGYN-TGW--------------------
>AF-A0A1W1C1N1-F1-model_v4	20	0.280	1.907E+06	32	70	155	87	129	204
--------------------------------AGY------KFNPYIsiegRYWSG-ENSFDAWgLYakpSIplGDLFsMYG------------------------------------------------------------------------------------
>AF-W0RS07-F1-model_v4	20	0.625	1.383E+06	144	151	155	141	148	194
------------------------------------------------------------------------------------------------------------------------------------------------GALRAGVG---
>AF-A0A2F0ATS4-F1-model_v4	22	0.555	3.829E+05	62	70	155	189	197	198
--------------------------------------------------------------SIYFSATYH------------------------------------------------------------------------------------
>AF-A0A3B9QE06-F1-model_v4	19	0.750	4.996E+06	143	150	155	26	33	233
-----------------------------------------------------------------------------------------------------------------------------------------------SAELLAGV----
>AF-A0A661NYE5-F1-model_v4	18	0.388	6.886E+06	133	149	155	110	126	255
-------------------------------------------------------------------------------------------------------------------------------------GKSSIeR-NRFSMAVSAG-----
>AF-T0RC40-F1-model_v4	18	0.538	9.492E+06	16	28	155	229	241	309
----------------ASLSLGYGKTQSQ------------------------------------------------------------------------------------------------------------------------------
>AF-A0A356J4Y1-F1-model_v4	19	0.347	3.624E+06	137	153	155	73	95	547
-----------------------------------------------------------------------------------------------------------------------------------------TVKRDAQGALVEkpemgpGVVLK-
>AF-A0A7Z9WGW7-F1-model_v4	16	0.444	3.426E+07	93	101	155	162	170	199
---------------------------------------------------------------------------------------------ALTGSYRFR-----------------------------------------------------
>AF-A0A525CDG2-F1-model_v4	24	0.413	1.059E+05	61	87	155	300	320	395
-------------------------------------------------------------HVIGlqASAGYLF--------YLGDRFRL-------------------------------------------------------------------
>AF-A0A8B0SIE2-F1-model_v4	19	0.391	3.624E+06	123	145	155	147	164	187
---------------------------------------------------------------------------------------------------------------------------LGVGGGY----KLNDQWQVR-GE---------
>AF-A0A2A5CJS0-F1-model_v4	20	0.750	1.383E+06	146	153	155	233	240	280
--------------------------------------------------------------------------------------------------------------------------------------------------LGAGVGVK-
>AF-A0A357EK02-F1-model_v4	23	0.333	2.777E+05	103	125	155	168	195	209
-------------------------------------------------------------------------------------------------------TSMALTL--GVRYHHIsnagigaRNLGLDA-----------------------------
>AF-A0A2E7CUX1-F1-model_v4	17	0.538	1.308E+07	134	146	155	95	107	217
--------------------------------------------------------------------------------------------------------------------------------------KRNPVLNLDSSEL--------
>AF-A0A401UAY6-F1-model_v4	21	0.529	1.003E+06	99	114	155	115	130	164
---------------------------------------------------------------------------------------------------SASEGSIGL-NLGaGVN----------------------------------------
>AF-A0A399T9R0-F1-model_v4	17	0.214	1.803E+07	35	76	155	56	82	193
-----------------------------------NISLLNF-----GYKL-WGNVG------ITAGW---FGIANP------------------------------------------------------------------------------
>AF-A0A538QLJ0-F1-model_v4	39	0.450	2.590E+00	115	150	155	156	191	200
-------------------------------------------------------------------------------------------------------------------YFVTDRTALYAGYRYehvsNG----NTAKPNRGVESNAGV----
>AF-A0A661UD42-F1-model_v4	21	0.294	7.278E+05	105	138	155	83	107	203
---------------------------------------------------------------------------------------------------------IPLDSL---RYKVGCNVGLTV------TPKVRGL----------------
>AF-A0A534FMK4-F1-model_v4	21	0.384	1.003E+06	83	113	155	90	124	208
-----------------------------------------------------------------------------------ASLSFNpqlaleGAVgQFLGR---FSNGVTGdLG-LTHV-----------------------------------------
>AF-A0A1F3P226-F1-model_v4	24	0.538	1.461E+05	50	62	155	141	152	208
--------------------------------------------------NYKNPNG-AKVYS--------------------------------------------------------------------------------------------
>AF-A0A511T339-F1-model_v4	19	0.833	2.629E+06	141	146	155	348	353	564
---------------------------------------------------------------------------------------------------------------------------------------------LRSGEL--------
>AF-A0A1G0NW75-F1-model_v4	22	0.294	5.279E+05	29	56	155	90	121	169
-----------------------------SINAGARISVFPFisAGAEIG--NYWitvtADNG--------------------------------------------------------------------------------------------------
>AF-R6XGS4-F1-model_v4	25	0.526	5.572E+04	122	138	155	56	74	184
--------------------------------------------------------------------------------------------------------------------------GLEFDYDYNyYDGlKVNGV----------------
>AF-A0A7Y3ZI17-F1-model_v4	20	0.636	1.907E+06	144	151	155	76	86	192
------------------------------------------------------------------------------------------------------------------------------------------------GELdyiSAGVG---
>AF-A0A348UJL3-F1-model_v4	25	0.428	7.683E+04	107	127	155	57	75	203
-----------------------------------------------------------------------------------------------------------LGLAG--SFALTDNLYLFADY---------------------------
>AF-I0K9B9-F1-model_v4	22	0.333	3.829E+05	105	152	155	151	196	290
---------------------------------------------------------------------------------------------------------IRLGlPLTARVMWQTDhrlRLGVETGYLdmYSYRG-------VINGEP-ARVRV--
>AF-A0A554VKG6-F1-model_v4	19	0.321	4.996E+06	29	54	155	155	174	355
-----------------------------NIRATleYCM-QL--FV-----KNYKEN----------------------------------------------------------------------------------------------------
>AF-A0A644V284-F1-model_v4	19	0.263	4.996E+06	70	88	155	102	120	210
----------------------------------------------------------------------GFPIDNSLKLFAFAGPNLN------------------------------------------------------------------
>AF-A0A847RVZ4-F1-model_v4	23	0.380	2.777E+05	105	125	155	162	180	213
---------------------------------------------------------------------------------------------------------TGVG--IGVRYALSNHLELAA-----------------------------
>AF-A0A2C6BAE1-F1-model_v4	17	0.666	1.308E+07	123	128	155	201	206	281
---------------------------------------------------------------------------------------------------------------------------LAAGYG--------------------------
>AF-A0A7Y3EG31-F1-model_v4	17	0.285	1.803E+07	17	44	155	338	359	577
-----------------RVRLTVA--ARDYILAG---SDL-AASP--------------------------------------------------------------------------------------------------------------
>AF-A0A150Q943-F1-model_v4	16	0.444	2.486E+07	146	154	155	66	74	177
--------------------------------------------------------------------------------------------------------------------------------------------------VSAGVSLAA
>AF-K4IMS2-F1-model_v4	17	0.750	1.308E+07	100	107	155	17	24	357
----------------------------------------------------------------------------------------------------FSQTTIDL-----------------------------------------------
>AF-A0A1M5NI78-F1-model_v4	18	0.368	6.886E+06	20	36	155	246	261	415
--------------------LGdiSDK---VRINFGGGM----------------------------------------------------------------------------------------------------------------------
>AF-A0A1Y1SAW0-F1-model_v4	15	0.538	4.722E+07	117	127	155	63	75	179
---------------------------------------------------------------------------------------------------------------------VRPNDVLGfeAGY---------------------------
>AF-A0A5M6CJ80-F1-model_v4	14	0.333	8.969E+07	19	42	155	105	126	186
-------------------RLT--KGFYTNFSFGPSILFNRAQ----------------------------------------------------------------------------------------------------------------
>AF-A0A2P7TFR9-F1-model_v4	23	0.304	2.777E+05	74	146	155	194	256	286
--------------------------------------------------------------------------LSPRPGYAGNTLdVLN------GGGLSFSLG-----------AGVTRNLtYLQVDYHAfNPMTK--IDKdlqaqfNVNSGGL--------
>AF-A0A7T9D7Z6-F1-model_v4	19	0.571	4.996E+06	20	26	155	114	120	224
--------------------LTSEKTF--------------------------------------------------------------------------------------------------------------------------------
>AF-A0A5D0HKN1-F1-model_v4	22	0.290	5.279E+05	130	154	155	46	70	179
----------------------------------------------------------------------------------------------------------------------------------SYIG-----FNDSDTdfilpfELSFGQN-KA
>AF-A0A4Y7B9S9-F1-model_v4	18	0.404	9.492E+06	81	114	155	77	112	261
---------------------------------------------------------------------------------LDA-LSQVAA---PGTS-SFSfangwQT-TGrssLGLNIGAS----------------------------------------
>AF-A0A832IJ58-F1-model_v4	22	0.346	3.829E+05	132	153	155	292	315	355
------------------------------------------------------------------------------------------------------------------------------------ITKdLNNNK--RSRFLigaGATQGLK-
>AF-A0A2N6EET2-F1-model_v4	17	0.461	1.803E+07	76	88	155	149	158	210
----------------------------------------------------------------------------RVK---GQGLRLN------------------------------------------------------------------
>AF-A0A2H3NLP6-F1-model_v4	19	0.461	2.629E+06	119	131	155	94	105	578
-----------------------------------------------------------------------------------------------------------------------VSPYLYAGYG-NY-----------------------
>AF-A0A520R4N8-F1-model_v4	19	0.666	2.629E+06	144	152	155	89	97	187
------------------------------------------------------------------------------------------------------------------------------------------------GELLATVQV--
>AF-A0A0H3B406-F1-model_v4	22	0.209	5.279E+05	102	140	155	4	41	192
------------------------------------------------------------------------------------------------------QI-TTLNVAGGLQFGSINSNsrfdQQFDRQNYSHIG----NKN--------------
>AF-A0A2D9WWH8-F1-model_v4	19	0.500	4.996E+06	29	41	155	6	18	211
-----------------------------GIRAGHvRI-PLRA-----------------------------------------------------------------------------------------------------------------
>AF-A0A7V9UII8-F1-model_v4	16	1.00	2.486E+07	21	25	155	79	83	229
---------------------GSAKG---------------------------------------------------------------------------------------------------------------------------------
>AF-A0A2N2Z4S5-F1-model_v4	18	0.500	9.492E+06	31	38	155	315	322	431
-------------------------------SATYSIHP--------------------------------------------------------------------------------------------------------------------
>AF-A0A7R7GH28-F1-model_v4	15	0.571	4.722E+07	123	129	155	46	52	178
---------------------------------------------------------------------------------------------------------------------------LQGGYHY-------------------------
>AF-A0A563DCX0-F1-model_v4	15	0.454	4.722E+07	124	134	155	125	132	189
----------------------------------------------------------------------------------------------------------------------------ADGY---YIGF--------------------
>AF-A0A837NFJ1-F1-model_v4	18	0.375	6.886E+06	65	87	155	155	174	202
-----------------------------------------------------------------ENAIrYD---ASA-FFHLTNNLSL-------------------------------------------------------------------
>AF-A0A7J5W4Z5-F1-model_v4	17	0.241	1.803E+07	53	74	155	69	96	180
-----------------------------------------------------EVSGFFykdKEGNTG-SEInaglYAKFIF--------------------------------------------------------------------------------
>AF-A0A098S1Z7-F1-model_v4	19	0.262	4.996E+06	33	81	155	65	112	201
---------------------------------TYRIkRYLGvgggvgaqsyqFNSGY-SYFPFWAVC---KLY--DPSQT-------GVQPYL-------------------------------------------------------------------------
>AF-A0A3M1I2J8-F1-model_v4	17	0.354	1.803E+07	133	154	155	97	125	362
-------------------------------------------------------------------------------------------------------------------------------------TKV-IQKNkiPRN-QLSriqvAqkiGNLVKA
>AF-V4Q435-F1-model_v4	16	0.317	3.426E+07	121	154	155	143	172	173
-------------------------------------------------------------------------------------------------------------------------LALRADY-----TKAdfNGDK----GE--AGttsVSLikKF
>AF-A0A5Q4EKM4-F1-model_v4	17	0.444	1.308E+07	60	77	155	105	119	189
------------------------------------------------------------LYS--FGGIH-FFTESSV-----------------------------------------------------------------------------
>AF-A0A7Y0KY28-F1-model_v4	17	0.380	1.803E+07	110	130	155	177	194	202
--------------------------------------------------------------------------------------------------------------LTDLGYDSKFNHDVN---RYN------------------------
>AF-A0A5C6RRW8-F1-model_v4	19	0.437	4.996E+06	106	120	155	77	91	207
----------------------------------------------------------------------------------------------------------GLGVqLGFSNYF-IDN----------------------------------
>AF-A0A1W6EA64-F1-model_v4	17	0.363	1.803E+07	133	143	155	41	51	260
-------------------------------------------------------------------------------------------------------------------------------------RKSNRTKRPRR-----------
>AF-A0A370ARK2-F1-model_v4	20	0.583	1.383E+06	62	73	155	125	134	421
--------------------------------------------------------------SIAASAM--FDM---------------------------------------------------------------------------------
>AF-A0A7X8V5S7-F1-model_v4	19	0.500	2.629E+06	87	100	155	101	114	195
---------------------------------------------------------------------------------------LGRYRVHARGSHSF------------------------------------------------------
>AF-A0A512B8R5-F1-model_v4	18	0.391	6.886E+06	114	136	155	95	109	204
------------------------------------------------------------------------------------------------------------------SYQLT-----DA--NGN-MGKVS------------------
>AF-A0A2N7GAT5-F1-model_v4	19	0.400	3.624E+06	27	41	155	201	213	216
---------------------------SNTTNEG-GIS-LRF-----------------------------------------------------------------------------------------------------------------
>AF-A0A356UN50-F1-model_v4	16	0.333	2.486E+07	62	70	155	194	202	243
--------------------------------------------------------------RIGPRLTYH------------------------------------------------------------------------------------
>AF-A0A7C4EC52-F1-model_v4	15	0.800	4.722E+07	103	107	155	67	71	185
-------------------------------------------------------------------------------------------------------ISIGL-----------------------------------------------
>AF-A0A1H7RD87-F1-model_v4	16	0.307	2.486E+07	131	152	155	192	215	216
-----------------------------------------------------------------------------------------------------------------------------------YITPSSRRFNfntiNFS--LGATVRL--
>AF-A0A534YAA2-F1-model_v4	17	0.380	1.803E+07	105	125	155	142	158	170
---------------------------------------------------------------------------------------------------------MG-TLATGGSYYRMP---LDQ-----------------------------
>AF-I3YUJ9-F1-model_v4	18	0.320	9.492E+06	97	128	155	62	109	177
-------------------------------------------------------------------------------------------------SGSF-FTS-NNTLLknnsdvTIHSYGFTPsihyyfvnkekwNVFAQAGYG--------------------------
>AF-A0A1G0EP01-F1-model_v4	18	0.500	6.886E+06	32	39	155	104	111	183
--------------------------------ATYPINRQ-------------------------------------------------------------------------------------------------------------------
>AF-A0A1H2IHF4-F1-model_v4	16	0.434	2.486E+07	62	81	155	105	126	199
--------------------------------------------------------------NTGVLAlIYldRFETNRI-KPYL-------------------------------------------------------------------------
>AF-A0A2A4N0B6-F1-model_v4	17	0.500	1.308E+07	139	149	155	141	154	222
-------------------------------------------------------------------------------------------------------------------------------------------KVVGSGityQLSLG-----
>AF-A0A7M1TBN5-F1-model_v4	19	1.00	2.629E+06	129	133	155	40	44	176
---------------------------------------------------------------------------------------------------------------------------------YNYIG---------------------
>AF-A0A4U1JGX5-F1-model_v4	17	0.357	1.803E+07	133	146	155	319	330	351
-------------------------------------------------------------------------------------------------------------------------------------TKVLM--RSTSGEV--------
>AF-A0A534YRQ4-F1-model_v4	19	0.666	3.624E+06	79	87	155	126	134	182
-------------------------------------------------------------------------------PYVGASASL-------------------------------------------------------------------
>AF-A0A6N8L0N6-F1-model_v4	19	0.379	4.996E+06	50	78	155	51	76	195
--------------------------------------------------RYKA-GIEF-LGTTGA-EKYQFDRVNTVW----------------------------------------------------------------------------
>AF-A0A521ARZ3-F1-model_v4	14	0.333	1.236E+08	146	151	155	41	46	170
--------------------------------------------------------------------------------------------------------------------------------------------------LNFHVN---
>AF-A0A523ERN3-F1-model_v4	19	0.333	2.629E+06	79	112	155	100	133	167
-------------------------------------------------------------------------------PYAGAGLGL-----AVTRFDPPGAGSdtdldIGLRGLGG------------------------------------------
>AF-A7HHC3-F1-model_v4	23	0.750	2.014E+05	146	153	155	212	219	221
--------------------------------------------------------------------------------------------------------------------------------------------------LSAGLGVK-
>AF-A0A849H6S9-F1-model_v4	20	0.347	1.383E+06	21	43	155	340	359	758
---------------------GVDFNFGPRIRA---TVAARDFV---------------------------------------------------------------------------------------------------------------
>AF-A0A1W9Q5E5-F1-model_v4	17	0.700	1.803E+07	82	91	155	120	129	197
----------------------------------------------------------------------------------GAGYSFNRAS---------------------------------------------------------------
>AF-A0A849T276-F1-model_v4	18	0.461	6.886E+06	16	28	155	17	29	209
----------------AVSGLTPAATASP------------------------------------------------------------------------------------------------------------------------------
>AF-A0A7I0NPC3-F1-model_v4	18	0.380	9.492E+06	35	50	155	157	174	346
-----------------------------------RI---RAALEYcirqfTSHKN--------------------------------------------------------------------------------------------------------
>AF-A0A3B8V6P3-F1-model_v4	17	0.333	1.308E+07	111	126	155	110	129	181
---------------------------------------------------------------------------------------------------------------IGLVYA-TSPVPpdgsrLDFT----------------------------
>AF-A0A1K1V7C3-F1-model_v4	25	0.300	5.572E+04	93	146	155	110	164	189
---------------------------------------------------------------------------------------------GLGTfSDSD----TALALRGGVRHQLTEDTELAAtmrivTGDYDYTGFAFTV-RQRLNEQ--------
>AF-A0A1V6A5P1-F1-model_v4	16	0.666	2.486E+07	41	46	155	162	167	191
-----------------------------------------FALGYT------------------------------------------------------------------------------------------------------------
>AF-A0A0E3ZJE2-F1-model_v4	20	0.307	1.907E+06	117	140	155	58	79	206
---------------------------------------------------------------------------------------------------------------------LGNNFELGAalGYSHSTT----TNKN--------------
>AF-A0A349J676-F1-model_v4	21	0.636	1.003E+06	142	152	155	189	198	211
----------------------------------------------------------------------------------------------------------------------------------------------RSG-LSAGLGL--
>AF-A0A2E2NUF8-F1-model_v4	19	0.333	3.624E+06	61	73	155	87	107	223
-------------------------------------------------------------YSMGEgnyrSPnlvmTYDFAG---------------------------------------------------------------------------------
>AF-A0A150JF56-F1-model_v4	14	1.00	8.969E+07	63	66	155	110	113	183
---------------------------------------------------------------IGAS----------------------------------------------------------------------------------------
>AF-A0A0S8HQ21-F1-model_v4	16	0.400	2.486E+07	117	126	155	28	37	199
---------------------------------------------------------------------------------------------------------------------VGASSNLDFG----------------------------
>AF-A0A3A8P3K2-F1-model_v4	16	0.333	2.486E+07	137	149	155	63	77	294
-----------------------------------------------------------------------------------------------------------------------------------------TLAQLSSGapELRPR-----
>AF-A0A7Z9SKG7-F1-model_v4	16	0.857	3.426E+07	57	63	155	161	166	199
---------------------------------------------------------DFK-YSI-------------------------------------------------------------------------------------------
>AF-A0A388Q4E8-F1-model_v4	20	0.303	1.383E+06	117	148	155	110	132	203
---------------------------------------------------------------------------------------------------------------------STVN---FAHYnSRNAMHW----KNRT---LSA------
>AF-A0A848LKU7-F1-model_v4	19	0.750	2.629E+06	86	96	155	68	79	163
--------------------------------------------------------------------------------------SLQRASVlALGG----------------------------------------------------------
>AF-A0A6L9MSS8-F1-model_v4	20	0.625	1.383E+06	123	130	155	165	172	198
---------------------------------------------------------------------------------------------------------------------------LGAIYHYN------------------------
>AF-A0A7V4YTY7-F1-model_v4	13	0.600	2.348E+08	40	44	155	70	74	203
----------------------------------------RFFVG--------------------------------------------------------------------------------------------------------------
>AF-A0A3N5QP22-F1-model_v4	16	0.200	2.486E+07	65	91	155	16	55	191
-----------------------------------------------------------------ASAhsdsTYSFeghigGGFSRNlstFDYPPPGeLNQSGFN---------------------------------------------------------------
>AF-A0A7Y4F7G7-F1-model_v4	16	0.333	2.486E+07	65	73	155	75	83	209
-----------------------------------------------------------------ARFIHPQNT---------------------------------------------------------------------------------
>AF-A0A2D4YH44-F1-model_v4	20	0.375	1.907E+06	26	40	155	28	43	162
--------------------------FSNRTSETFsGILPLS------------------------------------------------------------------------------------------------------------------
>AF-A0A0B4XP99-F1-model_v4	18	0.500	6.886E+06	116	127	155	44	55	183
--------------------------------------------------------------------------------------------------------------------QVTDSIYLAAGY---------------------------
>AF-A0A2D5S4K9-F1-model_v4	16	0.500	2.486E+07	116	125	155	234	245	257
--------------------------------------------------------------------------------------------------------------------ARTssSNPGLDA-----------------------------
>AF-A0A3D1QRY1-F1-model_v4	17	0.416	1.803E+07	83	94	155	12	23	188
-----------------------------------------------------------------------------------ASLVLTSARSAL------------------------------------------------------------
>AF-A0A6L5QX59-F1-model_v4	22	0.370	3.829E+05	64	90	155	38	57	192
----------------------------------------------------------------GASF--DLDGFN-----LGASFSLSPE----------------------------------------------------------------
>AF-A0A2S6I245-F1-model_v4	17	0.571	1.803E+07	97	103	155	30	36	192
-------------------------------------------------------------------------------------------------SGSFSFG---------------------------------------------------
>AF-A0A7Y3XAD6-F1-model_v4	22	0.312	3.829E+05	140	154	155	86	101	212
--------------------------------------------------------------------------------------------------------------------------------------------NSGSvTELNLSQSLWF
>AF-A0A6N6KFU7-F1-model_v4	16	0.833	2.486E+07	36	41	155	25	30	195
------------------------------------IDDLRF-----------------------------------------------------------------------------------------------------------------
>AF-A0A1X7IHG7-F1-model_v4	17	0.312	1.308E+07	55	66	155	332	347	492
-------------------------------------------------------RRAFFQYqynfSIGDN----------------------------------------------------------------------------------------
>AF-P22940-F1-model_v4	18	0.666	9.492E+06	34	39	155	508	513	524
----------------------------------YSINPL-------------------------------------------------------------------------------------------------------------------
>AF-A0A7Y3E1G7-F1-model_v4	18	0.333	6.886E+06	25	40	155	150	167	181
-------------------------GDRFSIglRFSYNINSLN------------------------------------------------------------------------------------------------------------------
>AF-A0A316KH16-F1-model_v4	18	0.290	9.492E+06	17	45	155	128	158	239
-----------------SRSPSNYTGAGLGINTYYRWHILgkRKFSPY-------------------------------------------------------------------------------------------------------------
>AF-A0A4Q5VGE4-F1-model_v4	19	0.319	4.996E+06	115	154	155	116	157	160
-------------------------------------------------------------------------------------------------------------------YFPVSNVSVGADVSYSY-RKVEG--DSFSG--NATssgtktaVSVKF
>AF-A0A7S9LW30-F1-model_v4	17	0.421	1.308E+07	116	129	155	69	87	187
--------------------------------------------------------------------------------------------------------------------DNIPGVDveLTFgsvGYRY-------------------------
>AF-A0A1F3XY22-F1-model_v4	24	0.461	1.461E+05	142	154	155	161	173	214
----------------------------------------------------------------------------------------------------------------------------------------------GNRELAAGFHLKF
>AF-A0A2E8XCT9-F1-model_v4	19	0.312	2.629E+06	103	149	155	66	98	169
-------------------------------------------------------------------------------------------------------THISLANNTHLLYAgSTWNLFQK--------GK-------FSGELAFG-----
>AF-A0A2L2K0V8-F1-model_v4	21	0.411	7.278E+05	143	154	155	194	210	213
-----------------------------------------------------------------------------------------------------------------------------------------------SGESSDyvnevGLSLKF
>AF-A0A7W1TBI0-F1-model_v4	16	0.428	2.486E+07	62	68	155	126	132	170
--------------------------------------------------------------RIGGRAM--------------------------------------------------------------------------------------
>AF-A0A2B7ZM13-F1-model_v4	15	0.275	4.722E+07	13	41	155	165	183	188
-------------DFKDS------WGFRR----WYAMAGLRF-----------------------------------------------------------------------------------------------------------------
>AF-A0A800MFR9-F1-model_v4	28	0.448	5.872E+03	100	128	155	163	187	204
----------------------------------------------------------------------------------------------------DSDPRIGLTALIGVSSA----VSLGATYS--------------------------
>AF-A0A4Q5SW53-F1-model_v4	17	0.250	1.803E+07	21	48	155	189	215	282
---------------------TNQKseTFNGTTtlSE---TNGNGFGV--TVY----------------------------------------------------------------------------------------------------------
>AF-A0A857SK97-F1-model_v4	16	1.00	2.486E+07	60	63	155	70	73	142
------------------------------------------------------------LYSI-------------------------------------------------------------------------------------------
>AF-A0A2A4UBC7-F1-model_v4	21	0.257	7.278E+05	114	146	155	219	245	677
------------------------------------------------------------------------------------------------------------------NYAgnDIVWNQLAARDG------PNTLF--GSTEL--------
>AF-A0A4Q6ECK8-F1-model_v4	21	0.260	7.278E+05	113	129	155	102	124	152
-----------------------------------------------------------------------------------------------------------------LNYALGfelnavDNLWVTFDYRY-------------------------
>AF-A0A2N1UHR9-F1-model_v4	17	0.714	1.308E+07	121	127	155	65	71	189
-------------------------------------------------------------------------------------------------------------------------VRLFAGY---------------------------
>AF-A0A091BIL9-F1-model_v4	22	0.615	5.279E+05	57	67	155	178	190	191
---------------------------------------------------------DAKLYTIGvrASF---------------------------------------------------------------------------------------
>AF-A0A0S2JJX3-F1-model_v4	21	0.466	1.003E+06	24	38	155	49	60	205
------------------------KGFSG---EGYNISA--------------------------------------------------------------------------------------------------------------------
>AF-A0A3A6NS62-F1-model_v4	19	0.461	2.629E+06	142	151	155	79	91	396
----------------------------------------------------------------------------------------------------------------------------------------------RSGALalsSATSS---
>AF-A0A1G3J8H8-F1-model_v4	15	0.333	4.722E+07	28	41	155	129	146	188
----------------------------PSMLAgiGYGTReiGNRF-----------------------------------------------------------------------------------------------------------------
>AF-A0A3N4M9J1-F1-model_v4	18	0.393	6.886E+06	105	134	155	133	164	196
---------------------------------------------------------------------------------------------------------IQVGVFPGLSYFVSKRFVLDGTFGglwYSY-GK--------------------
>AF-A0A7X8MAV9-F1-model_v4	17	0.294	1.803E+07	67	83	155	426	442	474
-------------------------------------------------------------------AGYHWSTRSTHWSYSTD-----------------------------------------------------------------------
>AF-A6F7G6-F1-model_v4	17	0.800	1.803E+07	136	140	155	99	103	200
----------------------------------------------------------------------------------------------------------------------------------------NTVKS--------------
>AF-A0A0R2V5Q4-F1-model_v4	17	0.416	1.803E+07	27	38	155	111	120	226
---------------------------SLGIS--YRMVP--------------------------------------------------------------------------------------------------------------------
>AF-A0A1H6FDC5-F1-model_v4	18	0.600	9.492E+06	62	71	155	219	228	229
--------------------------------------------------------------SIRASLAYQF-----------------------------------------------------------------------------------
>AF-A0A3S0J9F0-F1-model_v4	19	0.444	3.624E+06	47	55	155	118	126	214
-----------------------------------------------GYASYKADR---------------------------------------------------------------------------------------------------
>AF-A0A536UFR8-F1-model_v4	19	0.428	4.996E+06	29	42	155	170	182	238
-----------------------------GISHT-RINQDRQF----------------------------------------------------------------------------------------------------------------
>AF-A0A1I1X5A5-F1-model_v4	21	0.375	1.003E+06	53	68	155	51	66	255
-----------------------------------------------------APVPGKWRRSIGAVFT--------------------------------------------------------------------------------------
>AF-A0A522D607-F1-model_v4	17	0.272	1.803E+07	111	127	155	96	117	227
---------------------------------------------------------------------------------------------------------------TTLNYsiARYVSLFLGFkymGY---------------------------
>AF-A0A7G1HVC4-F1-model_v4	21	0.421	7.278E+05	25	37	155	85	103	221
-------------------------TFSNGTSinispqIGYRIN---------------------------------------------------------------------------------------------------------------------
>AF-A0A1Q7E6U6-F1-model_v4	19	0.280	3.624E+06	24	43	155	74	98	213
------------------------KGDSSGTVARDmrRTavsVQLHQAS---------------------------------------------------------------------------------------------------------------
>AF-A0A848WQD0-F1-model_v4	20	0.300	1.383E+06	62	87	155	164	190	212
--------------------------------------------------------------SITniDSQT---ETGVDLKAllHLTPTLSL-------------------------------------------------------------------
>AF-A0A5M4B642-F1-model_v4	21	0.266	1.003E+06	131	149	155	134	163	185
-----------------------------------------------------------------------------------------------------------------------------------YINTLSTNKikpfvSLGvsyyfdSHELPDG-----
>AF-A0A098RXY1-F1-model_v4	16	0.421	2.486E+07	11	26	155	205	223	345
-----------AEGWKFSyyrSSKSSHKGW--------------------------------------------------------------------------------------------------------------------------------
>AF-A0A4Q5YGI3-F1-model_v4	17	0.700	1.308E+07	94	103	155	81	90	270
----------------------------------------------------------------------------------------------LGGSISSNQT---------------------------------------------------
>AF-A0A2D5W4Q3-F1-model_v4	16	0.666	3.426E+07	122	127	155	55	60	196
--------------------------------------------------------------------------------------------------------------------------DLGDGY---------------------------
>AF-A0A846FEG9-F1-model_v4	15	0.206	4.722E+07	111	139	155	22	37	191
---------------------------------------------------------------------------------------------------------------IAQSYDSTTSQ-------------NSTVK---------------
>AF-A0A7L5DSY4-F1-model_v4	15	0.416	4.722E+07	112	121	155	67	78	209
----------------------------------------------------------------------------------------------------------------GVRYArpLTDRL---------------------------------
>AF-I0K9L9-F1-model_v4	25	0.285	5.572E+04	62	117	155	79	118	256
--------------------------------------------------------------SIPALDIQVQRGLSQR-LYATGRL--------QT---QFVQTSGTL----GLRYAL-------------------------------------
>AF-A0A2K8ZBR3-F1-model_v4	17	0.444	1.308E+07	27	35	155	193	201	230
---------------------------SVGIRAAYS-----------------------------------------------------------------------------------------------------------------------
>AF-A0A7W0VRK6-F1-model_v4	33	0.322	1.706E+02	28	84	155	92	139	254
----------------------------QSIGAGlrHGISPDAAigAVFEIR-----LPATDFKSYNGRAVaAM---------KRHLGAR----------------------------------------------------------------------
>AF-A0A831ZH87-F1-model_v4	20	0.296	1.907E+06	22	46	155	184	210	284
----------------------SDFDFPHSGSATTYTNTLYAEggLEYT------------------------------------------------------------------------------------------------------------
>AF-A0A2E3XYL0-F1-model_v4	16	0.500	2.486E+07	146	154	155	423	432	457
--------------------------------------------------------------------------------------------------------------------------------------------------LSYGVnSSKA
>AF-A0A2E6H2B3-F1-model_v4	18	0.555	6.886E+06	66	74	155	344	352	461
------------------------------------------------------------------SYTYGLDTQ--------------------------------------------------------------------------------
>AF-A0A0S8F152-F1-model_v4	18	0.333	9.492E+06	55	66	155	122	136	186
-------------------------------------------------------NTGFKQGdftSGRAN----------------------------------------------------------------------------------------
>AF-A0A661MU14-F1-model_v4	16	0.428	2.486E+07	88	108	155	47	65	207
----------------------------------------------------------------------------------------NRETQDVDG--SQPAGTIGLG----------------------------------------------
>AF-A0A076FCB5-F1-model_v4	22	0.470	3.829E+05	54	70	155	530	544	775
------------------------------------------------------DNGDPKLY--GFSVGYD------------------------------------------------------------------------------------
>AF-A0A4V1SFZ0-F1-model_v4	17	0.411	1.308E+07	113	129	155	134	150	218
-----------------------------------------------------------------------------------------------------------------VSYHPTERLCVYANPRY-------------------------
>AF-A0A5K6EZ46-F1-model_v4	16	0.428	2.486E+07	110	116	155	435	441	443
--------------------------------------------------------------------------------------------------------------QIGVRYQ--------------------------------------
>AF-A0A7V9QKW5-F1-model_v4	19	0.309	2.629E+06	98	125	155	119	158	219
--------------------------------------------------------------------------------------------------GSGSLIRIPVGVVaghyfplsGGL--AVTPfvsprlSVDVCA-----------------------------
>AF-A0A1B8PEM5-F1-model_v4	19	0.347	3.624E+06	132	154	155	474	493	522
------------------------------------------------------------------------------------------------------------------------------------IHK--TQWSISSG-LNYQFSPKF
>AF-A0A562XDV8-F1-model_v4	23	0.400	2.777E+05	46	70	155	480	501	733
----------------------------------------------IGAKGY-TDNGDPKLY--GFSVGYD------------------------------------------------------------------------------------
>AF-A0A2G1QH28-F1-model_v4	24	0.390	1.059E+05	87	126	155	363	397	850
---------------------------------------------------------------------------------------LN-FSVDVsGGSGRSNAIYIRPG-----SYPVTFAVPSGFG----------------------------
>AF-A0A7W0QAW9-F1-model_v4	17	0.600	1.803E+07	145	149	155	229	233	275
-------------------------------------------------------------------------------------------------------------------------------------------------ELRFG-----
>AF-A0A443YS22-F1-model_v4	19	0.323	4.996E+06	106	134	155	442	473	551
----------------------------------------------------------------------------------------------------------GLRVLsgeTGLS-GVIegERQFCRDDYSE-YTIK--------------------
>AF-A0A7T3V5J9-F1-model_v4	17	0.454	1.803E+07	83	93	155	152	162	243
-----------------------------------------------------------------------------------DRLLLNNESLA-------------------------------------------------------------
>AF-A0A2D8S8M6-F1-model_v4	19	0.384	4.996E+06	27	39	155	267	279	293
---------------------------SFNISYGYLTHHV-------------------------------------------------------------------------------------------------------------------
>AF-A0A6L3EGT2-F1-model_v4	18	0.437	9.492E+06	30	45	155	206	217	314
------------------------------TRFDYR-ND---ALDY-------------------------------------------------------------------------------------------------------------
>AF-A0A519PXY8-F1-model_v4	25	0.264	4.040E+04	93	126	155	31	56	245
---------------------------------------------------------------------------------------------AVTANGNFNQTNDGLTLL--------FNNSLRFG----------------------------
>AF-A0A352B9T7-F1-model_v4	20	0.255	1.383E+06	33	70	155	228	256	269
---------------------------------TYRMNPswtFGFE----------AVVrfIDFF----TLSATYD------------------------------------------------------------------------------------
>AF-A0A420FI25-F1-model_v4	18	0.388	9.492E+06	67	84	155	64	81	182
-------------------------------------------------------------------AGYFFQDKLAVKAGLGFS----------------------------------------------------------------------
>AF-A0A1Q7JRB7-F1-model_v4	18	0.400	6.886E+06	63	73	155	126	140	261
---------------------------------------------------------------ITASAGpitrYQWGT---------------------------------------------------------------------------------
>AF-A0A1W9WU28-F1-model_v4	17	0.333	1.803E+07	138	149	155	23	33	238
------------------------------------------------------------------------------------------------------------------------------------------PWN-GQGELGFT-----
>AF-A0A3C1SJ29-F1-model_v4	17	0.500	1.803E+07	66	75	155	232	240	257
------------------------------------------------------------------RFI-DFFTLS-------------------------------------------------------------------------------
>2maf_A
GRGPYVQADLAYAYEHITHDYPEPTAPNKNKISTVSDYFRNIRTRSVHPRVSVGYDFGGWRIAADYARYRKWNNNKYSVNIENVRIRKENGIRIDRKTENQENGTFHAVSSLGLSAIYDFQINDKFKPYIGARVAYGHVRHSIDSTKKTIEVTTVPSNAPNGAVTTYNTDPKTQNDYQSNSIRRVGLGVIAGVGFDITPKLTLDAGYRYHNWGRLENTRFKTHEASLGVRYRF
>AF-Q51086-F1-model_v4	327	0.740	6.969E-93	4	209	233	10	213	214
----YVQADLAYAAERITHDYPQATgANN---TSTVSDYLRNIRTHSIHPRVSVGYDFGDWRIAADYASYRKWNDNKYSVNTKNVQVNKSNGNRQDLKTENQENGTFHAVSSLGLSAVYDFNTGSRFKPYVGVRVAYGHVRHSIDSTKKTTNVLTVPTNIPGGTPTIYNQGS-TQDAYhESHSIRRLGLGVVAGVGFDITPKLTLDTGYRYH-----------------------
>AF-A0A852PPI0-F1-model_v4	128	0.451	2.226E-27	43	232	233	78	260	261
-------------------------------------------THSNHPRFSIGYDFGNWRLALDYSHYDRWSHSK---RIvgEQnktVGTNK---INI--KaI-HFDQGTFQARSSYGISAIYDLDLNSKFKPY--AGV-------RISVGK------IRHSVYLDDkAQITvtpQNTnplvGPATDVHppyHDSRNIRRIGFGFIGGIGYDITP-NiTLDVGYRYNDWGHLENVRFKTHEASFGVRYRF
>AF-A0A845I5D1-F1-model_v4	14	0.666	1.381E+08	201	206	233	57	62	192
---------------------------------------------------------------------------------------------------------------------------------------------------------------------------------------------------------GLYAGY--------------------------
>AF-A0A1H9GNF2-F1-model_v4	17	0.244	2.034E+07	94	138	233	87	118	186
----------------------------------------------------------------------------------------------DRFRER------GLLGNVNLN------INYQFFP-IGKIRPYAGL----------------------------------------------------------------------------------------------
>AF-A0A3P2ABK1-F1-model_v4	20	0.301	2.997E+06	93	139	233	119	159	187
---------------------------------------------------------------------------------------------TPRK--NyAEAGfTFGGsyalCRNLNVMARY---------LYIGY-NDYPGVR---------------------------------------------------------------------------------------------
>AF-A0A5C7FY16-F1-model_v4	22	0.318	6.074E+05	129	149	233	8	29	220
---------------------------------------------------------------------------------------------------------------------------------IIAPLAAPwGRRDSTRNGKTTM-----------------------------------------------------------------------------------
>AF-A0A7W5DN27-F1-model_v4	17	0.500	2.034E+07	111	116	233	24	29	146
---------------------------------------------------------------------------------------------------------------LGLRFT--------------------------------------------------------------------------------------------------------------------
>AF-A0A6N0BPS0-F1-model_v4	20	0.296	2.178E+06	101	114	233	23	49	195
-----------------------------------------------------------------------------------------------------ESTrkvyTPGASSepsnvyigfSLGQS----------------------------------------------------------------------------------------------------------------------
>AF-A0A0Q5HRF3-F1-model_v4	20	0.203	2.997E+06	94	145	233	129	172	188
----------------------------------------------------------------------------------------------AGKG--PERHhalraMFGAGVSydVTPNA---ALTLDF--------NHYGTVR--TTNT---------------------------------------------------------------------------------------
>AF-A0A0Q7WXC5-F1-model_v4	25	0.875	1.230E+05	126	133	233	25	32	194
------------------------------------------------------------------------------------------------------------------------------KPYIGAGV---------------------------------------------------------------------------------------------------
>AF-A0A5D6UUY7-F1-model_v4	19	0.437	5.675E+06	128	141	233	71	86	192
--------------------------------------------------------------------------------------------------------------------------------YTqkGARVTEDGRRYS-------------------------------------------------------------------------------------------
>AF-A0A016XF28-F1-model_v4	20	0.388	2.178E+06	105	122	233	86	102	196
---------------------------------------------------------------------------------------------------------FGDVHRLGRS-TEAQGIN--------------------------------------------------------------------------------------------------------------
>AF-A0A4R2VG73-F1-model_v4	24	0.482	1.693E+05	111	134	233	154	178	257
---------------------------------------------------------------------------------------------------------------LALSADYhllpDARIN----PYIGLGaVA--------------------------------------------------------------------------------------------------
>AF-A0A2G2IT45-F1-model_v4	20	0.300	2.178E+06	95	121	233	140	168	193
-----------------------------------------------------------------------------------------------RFGAGLE-YTPAALSGVSFRAGYegdAFAI---------------------------------------------------------------------------------------------------------------
>AF-A0A244D2S2-F1-model_v4	21	0.380	1.583E+06	96	116	233	161	178	203
------------------------------------------------------------------------------------------------FTENL-S--AGLRYNLGLSNI--------------------------------------------------------------------------------------------------------------------
>AF-A0A191TI14-F1-model_v4	21	0.407	1.150E+06	216	232	233	182	207	208
------------------------------------------------------------------------------------------------------------------------------------------------------------------------------------------------------------------------NT-WKTVEdASetvknhgftFTVGYRF
>AF-A0A2R4CD18-F1-model_v4	21	0.255	1.583E+06	104	141	233	4	34	186
--------------------------------------------------------------------------------------------------------TKGALaLVLTLS------TSA------GLAQAYGgiatGSRGS-------------------------------------------------------------------------------------------
>AF-A0A6M8B8R8-F1-model_v4	19	0.470	4.124E+06	223	231	233	167	183	204
-------------------------------------------------------------------------------------------------------------------------------------------------------------------------------------------------------------------------------EASVGrrvvvygdVRYR-
>AF-A0A350J3H3-F1-model_v4	20	0.500	2.178E+06	105	116	233	134	144	365
---------------------------------------------------------------------------------------------------------FNEVVSLR-SDI--------------------------------------------------------------------------------------------------------------------
>AF-A0A7Y5VG50-F1-model_v4	22	0.187	8.358E+05	101	116	233	272	287	425
-----------------------------------------------------------------------------------------------------ELDIFAESVSPTNNFT--------------------------------------------------------------------------------------------------------------------
>AF-A0A3G8WQE1-F1-model_v4	19	0.295	5.675E+06	174	230	233	124	181	184
------------------------------------------------------------------------------------------------------------------------------------------------------------------------------NYYNRTNIG------IAfGLGYD--FKNNLGieARYG----IQL-NDHFKGlprdaGAAaklnviNLGVNY--
>AF-K8GPS4-F1-model_v4	23	0.857	4.413E+05	226	232	233	196	202	203
----------------------------------------------------------------------------------------------------------------------------------------------------------------------------------------------------------------------------------LGVGYRF
>AF-A0A379MQL3-F1-model_v4	18	0.375	1.075E+07	108	115	233	197	204	205
------------------------------------------------------------------------------------------------------------SVSVGLRF---------------------------------------------------------------------------------------------------------------------
>AF-A0A7Y2UHY0-F1-model_v4	19	0.444	4.124E+06	224	232	233	146	154	196
--------------------------------------------------------------------------------------------------------------------------------------------------------------------------------------------------------------------------------ANVGLGYQF
>AF-A0A365XTC2-F1-model_v4	19	0.411	7.809E+06	27	43	233	129	144	172
---------------------------RK-KISIDVRYVRGMIT---------------------------------------------------------------------------------------------------------------------------------------------------------------------------------------------
>AF-A0A495IXZ8-F1-model_v4	17	0.314	2.034E+07	23	56	233	36	63	223
-----------------------PISQNKVK-------FDIIGGLNVSNVVNVnDYNF--------------------------------------------------------------------------------------------------------------------------------------------------------------------------------
>AF-A0A559RBE1-F1-model_v4	20	0.285	2.997E+06	70	82	233	72	92	200
----------------------------------------------------------------------WKFSNKfslqsnilYSQRGEN------------------------------------------------------------------------------------------------------------------------------------------------------
>AF-A0A1G1SQY8-F1-model_v4	22	0.473	8.358E+05	100	118	233	178	189	217
----------------------------------------------------------------------------------------------------FENG-------FGLSAGYD------------------------------------------------------------------------------------------------------------------
>AF-A0A2G2J178-F1-model_v4	20	0.283	2.997E+06	189	232	233	108	150	190
---------------------------------------------------------------------------------------------------------------------------------------------------------------------------------------------IADSGFNI---LaGPQFTY------NLEDlGPFnddvnKlnIGAA-AGLGYDF
>AF-A0A6I2MSK0-F1-model_v4	20	0.288	2.997E+06	180	231	233	145	178	201
------------------------------------------------------------------------------------------------------------------------------------------------------------------------------------RTVGVDLGVGA--GFD----VT-------ENFTIQARYSF---E--LTDRYN-
>AF-H8L3T1-F1-model_v4	21	0.222	1.150E+06	104	130	233	128	144	229
--------------------------------------------------------------------------------------------------------TFGA--NLRLN-----LTPGW---YMT------------------------------------------------------------------------------------------------------
>AF-A0A395K4Z6-F1-model_v4	21	0.304	1.583E+06	155	173	233	50	72	212
-----------------------------------------------------------------------------------------------------------------------------------------------------------NSNFNVGFFTGifvnYSFTDKIQ-----------------------------------------------------------
>AF-A0A3E0NYC5-F1-model_v4	25	0.214	1.230E+05	72	120	233	85	123	333
------------------------------------------------------------------------SNPFYfedpRSLTEVRGI----------FIEN-------ALPSVidgGDLQIYAAQ----------------------------------------------------------------------------------------------------------------
>AF-A0A1K1N0J4-F1-model_v4	21	0.275	1.150E+06	84	109	233	30	53	215
------------------------------------------------------------------------------------NISWESdheHIVTS---ASDESG--HEVS---------------------------------------------------------------------------------------------------------------------------
>AF-A0A1G5YTQ6-F1-model_v4	25	0.311	1.230E+05	89	116	233	21	64	192
-----------------------------------------------------------------------------------------SGIGIRG-GANFFNfggddvadnnytnrTGFHAgiyASILGGSAI--------------------------------------------------------------------------------------------------------------------
>AF-A0A2S7UDW2-F1-model_v4	24	0.241	2.330E+05	97	134	233	76	133	193
-------------------------------------------------------------------------------------------------GENFEnnNTT----STVYLRFInvpvhfkYyvfdnfslhigpqvGFLMNAKQsFVEDGDRVD--------------------------------------------------------------------------------------------------
>AF-A0A0Q5X425-F1-model_v4	23	0.450	3.207E+05	191	207	233	230	249	251
-----------------------------------------------------------------------------------------------------------------------------------------------------------------------------------------------GVTARTDVKsLTLGFGvsYR-------------------------
>AF-A0A2A4R0L6-F1-model_v4	24	0.288	1.693E+05	189	232	233	113	141	162
---------------------------------------------------------------------------------------------------------------------------------------------------------------------------------------------IAtGLRYDINSKLLLEARYG----------------FSVTNRYGK
>AF-A0A7Y2HHW9-F1-model_v4	15	0.625	1.003E+08	108	115	233	11	18	200
------------------------------------------------------------------------------------------------------------SSGLGISA---------------------------------------------------------------------------------------------------------------------
>AF-A0A2S0LDH9-F1-model_v4	20	0.384	2.178E+06	100	112	233	69	79	204
----------------------------------------------------------------------------------------------------AEVGIAY--SSQG------------------------------------------------------------------------------------------------------------------------
>AF-A0A095SHV9-F1-model_v4	18	0.261	1.075E+07	198	232	233	40	68	390
------------------------------------------------------------------------------------------------------------------------------------------------------------------------------------------------------NWLDVGDHY-------QESTS----EsevtlpgAQLG--YRF
>AF-A0A1H2XTK9-F1-model_v4	17	0.500	2.799E+07	124	129	233	165	170	185
----------------------------------------------------------------------------------------------------------------------------KDKDYT-------------------------------------------------------------------------------------------------------
>AF-A3UAB8-F1-model_v4	18	0.333	1.075E+07	191	207	233	143	163	189
-----------------------------------------------------------------------------------------------------------------------------------------------------------------------------------------------GVGLGGGLKlfngLMVGARYN-------------------------
>AF-A0A1S9B4A0-F1-model_v4	15	0.500	7.292E+07	166	171	233	34	39	200
----------------------------------------------------------------------------------------------------------------------------------------------------------------------YNGDDW-------------------------------------------------------------
>AF-A0A2D8J981-F1-model_v4	20	0.263	2.997E+06	70	120	233	128	189	351
----------------------------------------------------------------------KINSN-YNprLNTDSN---KkfeERITYfrlIDNKIkqikknEdSF----FHYylfvglNSSQ-LN-IYSDQ----------------------------------------------------------------------------------------------------------------
>AF-A0A849EE57-F1-model_v4	18	0.428	1.075E+07	100	112	233	88	101	247
----------------------------------------------------------------------------------------------------FEGGIGCQVaSSLR------------------------------------------------------------------------------------------------------------------------
>AF-A0A7K1ZFB3-F1-model_v4	19	0.583	5.675E+06	77	86	233	120	131	195
-----------------------------------------------------------------------------SGGIENakLRIR--------------------------------------------------------------------------------------------------------------------------------------------------
>AF-A0A3S4VFM4-F1-model_v4	20	0.421	2.997E+06	110	125	233	78	95	208
--------------------------------------------------------------------------------------------------------------NLGL-AvelGYDDFGRAKF-----------------------------------------------------------------------------------------------------------
>AF-J9FYQ6-F1-model_v4	21	0.352	1.583E+06	42	58	233	193	209	210
------------------------------------------GGRNLSGLVSLTYAFGH------------------------------------------------------------------------------------------------------------------------------------------------------------------------------
>AF-A0A1R3WH83-F1-model_v4	19	0.461	5.675E+06	104	116	233	212	224	263
--------------------------------------------------------------------------------------------------------TDGAFAGLGLSYM--------------------------------------------------------------------------------------------------------------------
>AF-A0A2E0VXE2-F1-model_v4	21	0.279	1.583E+06	108	140	233	176	211	409
------------------------------------------------------------------------------------------------------------VLSADLSA-------PKHKsfyfaaqQHTslrGFGLAAGIQRH--------------------------------------------------------------------------------------------
>AF-A0A7H9APH4-F1-model_v4	15	0.600	1.003E+08	24	28	233	152	156	211
------------------------TADSK------------------------------------------------------------------------------------------------------------------------------------------------------------------------------------------------------------
>AF-A0A412DLH8-F1-model_v4	22	0.424	6.074E+05	47	79	233	167	193	203
-----------------------------------------------HFQVSVGYDWGLKKI-----RHDKLNDSK-NRN---------------------------------------------------------------------------------------------------------------------------------------------------------
>AF-A0A5C8DMV5-F1-model_v4	19	0.555	5.675E+06	158	166	233	156	164	210
--------------------------------------------------------------------------------------------------------------------------------------------------------------FPRGRVTIY------------------------------------------------------------------
>AF-A0A522T3I2-F1-model_v4	18	0.555	1.075E+07	150	158	233	86	94	220
------------------------------------------------------------------------------------------------------------------------------------------------------EVFGNDSNA--------------------------------------------------------------------------
>AF-A0A353PBF5-F1-model_v4	16	0.347	3.852E+07	142	161	233	200	222	261
----------------------------------------------------------------------------------------------------------------------------------------------IDLTdKWflGIDVMRVDVDFDNR-----------------------------------------------------------------------
>AF-A0A180FHR8-F1-model_v4	20	0.500	2.178E+06	215	222	233	44	51	185
-----------------------------------------------------------------------------------------------------------------------------------------------------------------------------------------------------------------------ENINDKTG----------
>2mlh_A
ASEDGGRGPYVQADLAYAYEHITHDYPEPTAPNKNKISTVSDYFRNIRTRSVHPRVSVGYDFGGWRIAADYARYRKWNNNKYSVNIENVRIRKENGIRIDRKTENQENGTFHAVSSLGLSAIYDFQINDKFKPYIGARVAYGHVRHSIDSTKKTIEVTTVPSNAPNGAVTTYNTDPKTQNDYQSNSIRRVGLGVIAGVGFDITPKLTLDAGYRYHNWGRLENTRFKTHEASLGVRYRF
>5vj8_A
EGESSISIGYAQSRVKEDGYKLDKNPRGFNLKYRYEFNNDWGVIGSFAQTRRGFEESVDGFKLIDGDFKYYSVTAGPVFRINEYVSLYGLLGAGHGKAKFSSIFGQSESRSKTSLAYGAGLQFNPHPNFVIDASYEYSKLDDVKVGTWMLGAGYRF
>AF-A0A370T6M1-F1-model_v4	194	0.560	2.679E-50	1	155	156	23	180	181
-GESTISLGYAQSHVKvdgnnlnE-------NPKGFNLKYRYEiDNNL-GFITSF--TYTTQ---SYDFyygsnKVGDGDLKYYSLTAGPAYRFNDYISAYGLIGFGHGKA-TSniSMRGYS-SNtdeSKTSVAYGAGLQFNVTPN--IalDAHYEYSKLGDFKVGTWTVGAGYRF
>AF-Q66AL7-F1-model_v4	119	0.427	2.055E-25	1	155	156	25	178	179
-DASNTvSFGYAQSTLKIDGEKIGKDNKGFNLKYRHELDSV--LGIVASFTHT---------KQnygMPGdsDGKrkveYYSLMVGPSWRFNEFVSAYALIGATQGKsthTKPrmvSNT------VSKTSMGYGAGLQFNPvkHV--AIDTAYEYAKIEDVKIGTWIVGVGYRF
>AF-A0A2D0IUW2-F1-model_v4	117	0.470	1.134E-24	5	155	156	28	188	189
-----ISLGYAQTDIKaqiegsEPNMKdLDKDPRGLNLKYRYEINDNWGFISSVTQTkleinyyhpHNRQ-LSVG-----NGDITYRSLMAGPTYRFNEYVSAYALIGA--AKveGKARLTAQPS--VSkkKTAVAYGTGLQFNPIPSvAV-DVSYEYSDLSQAKTGTWTVGVGYRF
>AF-A0A2U1UQN1-F1-model_v4	66	0.402	1.315E-08	8	155	156	14	160	161
--------GYAQANV--DGFKDLKGVT---AKYHYQGDSALGIIGSF--TYMGAkEdfydrEfdSHERDK-----AKYYSLLVGPSYRFNDIVSIYGLAGIGYGKvdWKYSEPFY-SESGSeKKSkFAYGVGVQIAPVENWVIDVGYE---------GTKIydsridafnVGVGYRF
>AF-A0A0V9J7Z9-F1-model_v4	80	0.396	7.099E-13	2	155	156	22	178	179
--ASGIhtvSMGYAQthlsalksSNS--------KDLHGFNIKYRYEFDERWGFIG--ALTATRHEiEhySWQSAKLkkegTDTID-YSSVMFGPTYRFNDYISLYGNAGMARMKMK--NT-HSHES---TddSFAYGAGVIFNPLTNLSLDLSWEASKFFSVDANTFGVSVGYRF
>AF-U3U9S9-F1-model_v4	36	0.312	1.807E+01	27	125	156	44	141	172
---------------------------GFNLKYHYEQQyN---PI-SWLA--SFTEiEGNYIKFNgMYH--KgqYYGVTVGP---------LYHLNnwagvysiiGLGYGKAhandtkcydlnqKKSAT-GFS---------YAAGIQLNPH------------------------------
>AF-A0A3B0LWF8-F1-model_v4	78	0.376	2.648E-12	9	155	156	14	167	168
---------YAQSyiQFKdeEFQDK-PKGVNI---KYRYEIDNHWGFIGS--LTYTNQEdylkiydikvANVDI---I-----YSSLSFRPSYRFNRYISLYDLIGAARGrveaKspfanaFKD----TEIE------LVYGAGLQINPVENLAIDVTHEHTKLSFQntnlkniKVGTWMLGVGYRF
>AF-Q32I92-F1-model_v4	100	0.401	2.237E-19	4	155	156	25	170	171
----STVTgGYAQSDaqgqmNK---------MGGFNLKYRYeEDNSPLGVIGSFTYTekSRTA--SS------GDYNKnqYYGITAGPAYRINDWASIYGVVGVGYGKFqtteyptyKhDTSDYGFS---------YGAGLQFNPmENVAL-DFSYEqsriRS----VDVGTWIAGVGYRF
>AF-A6T551-F1-model_v4	63	0.392	9.280E-08	8	155	156	58	205	206
--------GYAQthlSALKnsAS-----KDLRGLALKYRYEFNSDWGVLTSLTATRH---EVQnykwDAGKL----HKdgdnttsYSSLMIGPTYRFNDYISLYGNVGMAEMKIKnrdnHSS----SENA----FAYGAGVIFNPLTNLSLGLSWETAKLLFVDTNTFGVSVGYRF
>AF-A0A5F1D7Q4-F1-model_v4	58	0.375	4.580E-06	29	155	156	44	165	166
-----------------------------NLKYRYEFNEKWGAGFS--YTGI---AS-----LMPGiivnsaggyDAF--SV--GPFYRIS--PSLsiYALAGiasaeqeeqWITG----NTI------NHKDRGAMGAlGLQINPWQSVVIDASWEYSRL----LGennnTWILGIGYRF
>AF-A0A2P5T2E1-F1-model_v4	33	0.356	1.720E+02	24	144	156	50	173	183
------------------------NPKGFVFKYRYEYDDIFKPI-SFigALlyTETDKFEN----KVsylksqyMDI-----SV--GPVYRlnnM---VSVYGTMGFISNKL-------QSKSINKTkkdlvFLDYGisftAGIQIDPLENFVIDFGYETGILHDdrVKN-----------
>AF-A0A523DSY0-F1-model_v4	34	0.297	1.247E+02	72	135	156	83	147	168
------------------------------------------------------------------------LTAfGLVARGilpvGEHLEL---------FAKAGYMAWDSESSSFgdnddTDLTYGVGAAWVFGGHISIRAEYE--------------------
>AF-A0A7G7WGZ6-F1-model_v4	18	1.00	6.936E+06	6	10	156	25	29	166
------SIGYA-------------------------------------------------------------------------------------------------------------------------------------------------
>AF-A0A198G1F7-F1-model_v4	18	0.625	6.936E+06	8	15	156	30	37	168
--------GYASVHVK--------------------------------------------------------------------------------------------------------------------------------------------
>AF-A0A3B0YJ11-F1-model_v4	22	0.857	3.858E+05	85	91	156	147	153	219
-------------------------------------------------------------------------------------SVYGLLG----------------------------------------------------------------
>AF-A0A3M8SSY2-F1-model_v4	21	0.366	7.333E+05	11	40	156	52	79	192
-----------QSFVDETGY--DDEDTAFSAFGGYQFNRHF-------------------------------------------------------------------------------------------------------------------
>AF-A0A370DKB4-F1-model_v4	18	0.333	9.560E+06	119	145	156	136	162	208
-----------------------------------------------------------------------------------------------------------------------GLFF---WDADIDARFE---LGgqpisfDSKQG----------
>AF-A0A7C1Y1A2-F1-model_v4	21	0.350	1.011E+06	70	119	156	91	137	175
----------------------------------------------------------------------YVVGRLPVANKVE---LYGMLGLTY-----SdlsvSITGLgSAddSGTDIS--YGFG------------------------------------
>AF-A0A4Q3BVE9-F1-model_v4	18	1.00	6.936E+06	116	120	156	137	141	175
--------------------------------------------------------------------------------------------------------------------YGAGL-----------------------------------
>AF-A0A1I0MEN5-F1-model_v4	21	0.295	7.333E+05	3	56	156	12	59	164
---CSTTMFAEQ-GDKAFGvnlnYGLHsdyKNL-GLGVKGQYEF------IDN----VRG-EAS---------------------------------------------------------------------------------------------------
>AF-A0A7C1TYK1-F1-model_v4	19	0.323	2.648E+06	95	125	156	85	113	182
-----------------------------------------------------------------------------------------------GKTKTlsSSGFDFSAIGS-----YPfAGQFAVFG------------------------------
>AF-A0A7X7CU67-F1-model_v4	16	1.00	2.503E+07	18	21	156	162	165	201
------------------GYKL--------------------------------------------------------------------------------------------------------------------------------------
>AF-A0A1W1C1N1-F1-model_v4	17	0.280	1.816E+07	1	20	156	78	102	204
-GDSSSVMgqaGYKFNPyiSIEGRYW---------------------------------------------------------------------------------------------------------------------------------------
>AF-A0A3B0XFD7-F1-model_v4	25	0.500	4.072E+04	81	94	156	105	118	181
---------------------------------------------------------------------------------NEASSVYGLIGFTR-------------------------------------------------------------
>AF-A8LM56-F1-model_v4	19	0.300	3.650E+06	115	153	156	153	180	216
-------------------------------------------------------------------------------------------------------------------AY--GSLDSAGDVFDgIDGS------DTNWL----LGLGY--
>AF-A0A246IY70-F1-model_v4	21	0.368	7.333E+05	109	127	156	259	277	304
-------------------------------------------------------------------------------------------------------------RNKTTVSAGAGLAWHLSRS----------------------------
>AF-E8X068-F1-model_v4	33	0.272	1.720E+02	35	131	156	85	171	241
-----------------------------------EFkqqNNDvtfWTSaMYSF--TPRfGAEALVGGafgsAKLGNGnpnavnpqiqsyDF-----MAGPS---------YRLV----AKEKFGV-----------SV-YGAGGAA--YGRFSTG------------------------
>AF-A0A1Y1SAW0-F1-model_v4	19	0.500	2.648E+06	73	92	156	98	115	179
-------------------------------------------------------------------------TAGIPFTPNF--SVYGKLGQ---------------------------------------------------------------
>AF-A0A1C2G539-F1-model_v4	22	0.466	5.319E+05	7	19	156	58	72	180
-------IGYAFNRFFAiqGGY----------------------------------------------------------------------------------------------------------------------------------------
>AF-R7J088-F1-model_v4	24	0.224	1.472E+05	47	117	156	48	124	157
-----------------------------------------------FFTNNfRGEASFNYFFQ---NDK--VSMFDFNAN-VHYrVNLskdfhiYPLigLTIGHY------MFDFDEVDSKTRiggnfgggLEYD--------------------------------------
>AF-A0A062VLX0-F1-model_v4	21	0.473	7.333E+05	37	52	156	31	46	166
-------------------------------------NVD---IGSAdlgALTGRG-------------------------------------------------------------------------------------------------------
>AF-A0A7Z2T4Z0-F1-model_v4	19	0.291	2.648E+06	68	88	156	162	183	185
--------------------------------------------------------------------KFYNNIGGsPDFHT--YNigVQYT-------------------------------------------------------------------
>AF-A0A4Q5V3F5-F1-model_v4	23	0.224	2.030E+05	84	121	156	52	93	161
------------------------------------------------------------------------------------LVQYGLtekiaitadAGFTGlpGKGKYPSTAIVP-----IRL--GARFF----------------------------------
>AF-A0A656HAF1-F1-model_v4	17	0.181	1.816E+07	0	15	156	125	157	185
EAEGStngvtTSMidgtdvltgiglGYKLNGNW--------------------------------------------------------------------------------------------------------------------------------------------
>AF-B0TLX2-F1-model_v4	20	0.262	1.921E+06	89	145	156	198	271	321
-----------------------------------------------------------------------------------------LLDATSTTAitvsKPVSIsakslFGFD--SSK--LVATEALaevLKNVIASKdteiCITA-YtdslgakEYN-LTLSKQR----------
>AF-A0A661G486-F1-model_v4	19	0.200	3.650E+06	72	81	156	137	146	178
------------------------------------------------------------------------LGFGASWNTN--------------------------------------------------------------------------
>AF-A0A0B4XG56-F1-model_v4	30	0.290	1.636E+03	37	123	156	74	150	184
-------------------------------------SSDKRST---AL--GDAEFDLDRLyggyvKL--------SV---PV---GEMVRPYIVGGYTEAKgeAKFttglGSI--ERESD--TVNDesYGAGVDFN--------------------------------
>AF-A0A7V2S6A1-F1-model_v4	23	0.666	2.798E+05	78	86	156	93	100	184
------------------------------------------------------------------------------FSMNE-VSL---------------------------------------------------------------------
>AF-A0A545U9V1-F1-model_v4	16	0.205	2.503E+07	70	92	156	156	189	201
----------------------------------------------------------------------YNLGFGFGAGydlTNnvgirvefEAVDADTLDDA---------------------------------------------------------------
>AF-A0A6N0I126-F1-model_v4	31	0.578	8.596E+02	112	130	156	116	134	163
----------------------------------------------------------------------------------------------------------------TDLAYGLGAAFNINENFSI-------------------------
>AF-A0A1S9PJ37-F1-model_v4	21	0.461	1.011E+06	143	154	156	91	103	178
-----------------------------------------------------------------------------------------------------------------------------------------------KPATFIpLTAGAR-
>AF-A0A2E3NU51-F1-model_v4	24	0.250	1.068E+05	85	120	156	102	151	192
-------------------------------------------------------------------------------------VLHIPLGERasvYGKlgelfwdAKA--TADGGALGSATRetdgedVFYGLGL-----------------------------------
>AF-A0A1I7LTH0-F1-model_v4	25	0.357	7.742E+04	84	120	156	89	141	183
------------------------------------------------------------------------------------RSLYvagtataplTQQLAAFGKlgasfnrAKFTN-FGAngrSE--SKTTALIGAGL-----------------------------------
>AF-A0A3N7J674-F1-model_v4	32	0.422	4.517E+02	111	152	156	144	187	191
---------------------------------------------------------------------------------------------------------------KRSLLVGFGADFRVAPNiTLT-ADYDhYGKLsNNVKANTFMVGAR---
>AF-A0A323TM38-F1-model_v4	27	0.636	1.126E+04	85	95	156	198	208	271
-------------------------------------------------------------------------------------SLYGLAGFTYG------------------------------------------------------------
>AF-V4NQ04-F1-model_v4	17	0.269	1.318E+07	0	21	156	66	85	175
EGElaSGTNgdTT---NT---GRYKL--------------------------------------------------------------------------------------------------------------------------------------
>AF-A0A2A5FYB4-F1-model_v4	28	0.314	5.920E+03	33	91	156	49	105	171
---------------------------------GYQFNQYF-NIGlessvtvSPDQIPS--APSVD-FDVTA-------VTFYVRGGIpvNE--SiwLYGQLG----------------------------------------------------------------
>AF-A0A257FSJ7-F1-model_v4	19	0.304	2.648E+06	113	130	156	67	89	188
-----------------------------------------------------------------------------------------------------------------SVGYRFspHLsaeLFTRNLNFNI-------------------------
>AF-A0A6L7ZME9-F1-model_v4	21	0.285	7.333E+05	112	130	156	95	113	176
----------------------------------------------------------------------------------------------------------------TSLAGTFT--FSNAgsVSAVM-------------------------
>AF-A0A7Y1TC21-F1-model_v4	22	0.416	5.319E+05	38	49	156	53	64	187
--------------------------------------NAFRVIGGFQLG----------------------------------------------------------------------------------------------------------
>AF-A0A7Z1KS01-F1-model_v4	29	0.268	3.112E+03	2	96	156	15	117	173
--ASSTS----FAADFEPGiyvgadigrssYKQPGVSDGdaaFGLKLGY------------QATPNfGAEiiARSLSF-RIDGPFadsAYYPdshvgvaaVGKVPL---NERFNLYGRLGVGRTK-----------------------------------------------------------
>AF-A0A0P7DLI6-F1-model_v4	20	0.391	1.394E+06	76	96	156	69	86	193
----------------------------------------------------------------------------PNFSM-EvgYVNL----GEATGK-----------------------------------------------------------
>AF-A0A553FQP4-F1-model_v4	18	0.714	6.936E+06	85	91	156	86	92	157
-------------------------------------------------------------------------------------SVYGLAG----------------------------------------------------------------
>AF-A0A6H0IUZ1-F1-model_v4	20	0.300	1.921E+06	75	120	156	100	154	181
---------------------------------------------------------------------------GDLPITR-YTSLYGVmGIAGveisGRDAAGDS---FSESDS-GVsiglgldfqVADGAHL-----------------------------------
>AF-A0A2S9K8C1-F1-model_v4	17	0.444	1.318E+07	87	95	156	118	126	171
---------------------------------------------------------------------------------------YGSLTDTDG------------------------------------------------------------
>AF-A0A507WED7-F1-model_v4	26	0.309	2.141E+04	70	127	156	87	146	173
----------------------------------------------------------------------YSLFVRPQLSINDIASAYALLGGTYI---DVS------SSShnalfasdkgfkKTfS--YGVGVDFNISNN----------------------------
>AF-A0A1H6AVE5-F1-model_v4	25	0.555	7.742E+04	94	102	156	104	112	188
----------------------------------------------------------------------------------------------YGKAKFNVT-----------------------------------------------------
>AF-A0A137SCJ6-F1-model_v4	18	0.555	9.560E+06	147	155	156	65	72	194
---------------------------------------------------------------------------------------------------------------------------------------------------KIL-AGYQF
>AF-A0A5J6X2B8-F1-model_v4	25	0.350	7.742E+04	73	109	156	102	139	198
-------------------------------------------------------------------------TVRLSAPMNsE-VDVYTRLGGAMTWteHKLSSIVG-SASH----------------------------------------------
>AF-A0A1G5QZT4-F1-model_v4	18	0.258	9.560E+06	8	37	156	66	88	184
--------GYQHNR------WLGFQLGYAYL--GeYEAN----------------------------------------------------------------------------------------------------------------------
>AF-A0A5B8V904-F1-model_v4	16	0.461	2.503E+07	112	124	156	7	19	189
----------------------------------------------------------------------------------------------------------------TSLLMGAIPVFSQ-------------------------------
>AF-A0A5Q2UFM4-F1-model_v4	16	0.357	2.503E+07	94	107	156	121	134	232
----------------------------------------------------------------------------------------------GGAAWFGNSEGLRE------------------------------------------------
>AF-A0A110B5G0-F1-model_v4	24	0.384	1.068E+05	76	101	156	101	116	181
----------------------------------------------------------------------------PLF---EYFNVYTLAG-------FSS------------------------------------------------------
>AF-A0A2I0DN27-F1-model_v4	26	0.380	2.953E+04	69	105	156	54	86	187
---------------------------------------------------------------------YYRYMWHDNFGI-EagYfagSS--GLASA------FGSIFGQ--------------------------------------------------
>AF-A0A2K8L4D7-F1-model_v4	17	0.392	1.318E+07	1	22	156	64	87	187
-GE--IRIG--TSGNtKEefaiiPGNKVD-------------------------------------------------------------------------------------------------------------------------------------
>AF-A0A849HUN4-F1-model_v4	19	0.272	5.032E+06	71	92	156	70	86	190
-----------------------------------------------------------------------NNIDGVR---GADLSLY--QGA---------------------------------------------------------------
>AF-A0A090IE74-F1-model_v4	24	0.230	1.472E+05	49	155	156	51	157	207
-------------------------------------------------TGTTAFDSLDfdapnfeddgnTFKFIAGYQFsrvfalegqYtqYSDIE------NEY---------THY-AW---------SPSAISisanLGYIFpnGLrpFGVVGIS-SIDleQSYETN--AEDKQ----LGVRYGF
>AF-A0A356CL97-F1-model_v4	21	0.380	7.333E+05	116	136	156	134	152	175
--------------------------------------------------------------------------------------------------------------------YGLGVDFS--LNKRISLNAEY-------------------
>AF-A0A1M7YVG4-F1-model_v4	23	0.244	2.798E+05	90	153	156	70	142	184
------------------------------------------------------------------------------------------LHTGDG----SSI--------KTStigsatkedakLDYTAasvsavtylNLFQNhrlygslglNYNNvELTHDS---SKLVDD------DGFGY--
>AF-A0A1B8QFQ8-F1-model_v4	23	0.750	2.798E+05	110	120	156	158	169	202
--------------------------------------------------------------------------------------------------------------SKdTSLAGGLGL-----------------------------------
>AF-A0A536XP80-F1-model_v4	23	0.306	2.030E+05	72	152	156	98	189	203
------------------------------------------------------------------------SGGGVNASIkshAFDVSaLGMLPFATHFAAylrlgvyFASS-DGTSNVGvnaSKSNndLTYGLGLQWDPmpklGVR-V-----EY--QLYSKVGGGDLGKG---
>AF-A0A7X8LJR1-F1-model_v4	19	0.333	3.650E+06	42	94	156	16	60	457
------------------------------------------VTMSAlAQ------ESSDVGK------WYISPGVGVlVFEGNEPANPGaiGLLRVGY-------------------------------------------------------------
>AF-A0A4V2SH72-F1-model_v4	29	0.555	4.292E+03	136	153	156	158	174	177
----------------------------------------------------------------------------------------------------------------------------------------YNK-DDVKVDGFTFGLGY--
>AF-A0A839LDS9-F1-model_v4	21	0.875	7.333E+05	113	120	156	12	19	179
-----------------------------------------------------------------------------------------------------------------SLAFGAGL-----------------------------------
>AF-A0A062U839-F1-model_v4	18	0.500	9.560E+06	140	147	156	178	185	189
--------------------------------------------------------------------------------------------------------------------------------------------DTLKVGIK--------
>AF-A0A482LUD5-F1-model_v4	18	0.555	6.936E+06	112	120	156	257	265	285
----------------------------------------------------------------------------------------------------------------GSDAYNQGL-----------------------------------
>AF-A0A1H3BK86-F1-model_v4	22	0.411	5.319E+05	130	155	156	34	64	191
----------------------------------------------------------------------------------------------------------------------------------IGASAsllEYS-LDG--SPTFDSTAvsgkfGYRF
>AF-A0A086WD81-F1-model_v4	25	0.437	5.615E+04	115	144	156	122	150	167
-------------------------------------------------------------------------------------------------------------------AYGAfGLQYSITPNaAVTVE-YER--LPRDKP-----------
>AF-A0A0Q6RY17-F1-model_v4	19	0.254	2.648E+06	92	140	156	63	104	172
--------------------------------------------------------------------------------------------AGYTdFGKENNGAG----NVKGSGTYVAGkytvpL----GDRFSG-----YGKLG---------------
>AF-A0A2E9TRX5-F1-model_v4	17	0.260	1.816E+07	40	58	156	99	121	178
----------------------------------------WDNTTSltpyAALGVAGGRERLD-------------------------------------------------------------------------------------------------
>AF-A0A522TJ69-F1-model_v4	25	0.269	7.742E+04	29	81	156	108	156	191
-----------------------------NLnpsWYGevrggafYAQGQGFTRGASPQF--RDF-ESVN----------YY-VGAGVGYNIN--------------------------------------------------------------------------
>AF-A0A522BTA8-F1-model_v4	28	0.800	8.164E+03	112	121	156	191	200	239
----------------------------------------------------------------------------------------------------------------TNLKYGAGLQ----------------------------------
>AF-A0A162IB80-F1-model_v4	17	0.625	1.318E+07	84	91	156	108	115	180
------------------------------------------------------------------------------------LSPYVLLG----------------------------------------------------------------
>AF-A0A099KHD7-F1-model_v4	23	0.360	2.798E+05	82	96	156	102	124	186
----------------------------------------------------------------------------------AYVRLsyplhqsinfYGLL--GYTK-----------------------------------------------------------
>AF-A0A368HEN0-F1-model_v4	22	0.466	5.319E+05	7	19	156	94	108	216
-------IGYAFNRFFAiqGGY----------------------------------------------------------------------------------------------------------------------------------------
>AF-A0A4Y7B9S9-F1-model_v4	22	0.357	3.858E+05	24	51	156	208	227	261
------------------------SDQGFGL------SYGAGV--SFAFTPR--------------------------------------------------------------------------------------------------------
>AF-A0A2M6VF05-F1-model_v4	25	0.250	7.742E+04	71	150	156	110	172	178
-----------------------------------------------------------------------RVGFARVKGT---LSVPGLGSETYR---DS---GFS---------YGAGL--SYAINPSTSLNADYmhyfSK-DGIKVNGFTVG-----
>AF-A0A553FIU2-F1-model_v4	20	0.259	1.394E+06	71	92	156	58	83	182
-----------------------------------------------------------------------SVIARLgynyNQNMaVE-LRLGTSLDA---------------------------------------------------------------
>AF-A0A2N1BU94-F1-model_v4	19	0.264	3.650E+06	62	95	156	57	78	183
--------------------------------------------------------------LTYGYQ--YNST----WSIN------TGLIFGNG------------------------------------------------------------
>AF-A0A3D1CVK0-F1-model_v4	27	0.411	1.126E+04	70	99	156	141	170	171
----------------------------------------------------------------------YRVRANLelkyQF-INDYSQL--LLTAGFG-FWF--------------------------------------------------------
>AF-A0A1F9MR40-F1-model_v4	22	0.625	3.858E+05	113	120	156	109	116	193
-----------------------------------------------------------------------------------------------------------------SLAYRFDL-----------------------------------
>AF-A0A2E9K037-F1-model_v4	25	0.529	7.742E+04	139	155	156	182	196	198
-------------------------------------------------------------------------------------------------------------------------------------------LDGVWVAT--LSATYQF
>AF-A0A3D3E367-F1-model_v4	29	0.240	4.292E+03	77	131	156	117	191	204
-----------------------------------------------------------------------------VFTGVKHQNLEGqrtLLDVGVGKHWQLSerwkaiTEGAlyqdvDESlidfGLKIGLAYefGFTQSKSKRVSTPTA------------------------
>AF-A0A090PDD3-F1-model_v4	26	0.407	2.953E+04	0	26	156	296	316	329
EGESSPV---ADNRTAEGR---AKNRR---------------------------------------------------------------------------------------------------------------------------------
>AF-V4Q435-F1-model_v4	22	0.307	3.858E+05	82	100	156	130	155	173
----------------------------------------------------------------------------------EYGVgaQYHfdndlALRADYTKADFN-------------------------------------------------------
>AF-A0A7T8B855-F1-model_v4	21	0.409	1.011E+06	116	137	156	136	155	176
--------------------------------------------------------------------------------------------------------------------YGLGLQYRFTDTF--ALRGEYS------------------
>AF-A0A399S177-F1-model_v4	21	0.470	7.333E+05	78	93	156	72	86	189
------------------------------------------------------------------------------FGIQtE--VQYSLQGAG--------------------------------------------------------------
>AF-A0A836PBM2-F1-model_v4	26	0.387	2.141E+04	118	155	156	55	99	191
----------------------------------------------------------------------------------------------------------------------AGYQFNRIVG--IEAQ--YSKYGDVKfstpQNTWTPTAlslnanlGYTF
>AF-A0A7X7GUJ0-F1-model_v4	22	0.304	5.319E+05	48	92	156	25	56	187
------------------------------------------------FTRSTG--QVGGQ-VMFGA---Y-VGQGD-------PNPYGLgLGA---------------------------------------------------------------
>AF-A0A1Q6A0G3-F1-model_v4	23	0.280	2.798E+05	30	103	156	76	158	166
------------------------------LKYR---------------TNSGlFvEAgPQAGFKVkedIGGitDAKYfkkvdfgmvggvgYkSSI-GL--GIDArYV--YGLqkvqevpsvvLGD----FKNNSIQ----------------------------------------------------
>AF-F5J0D3-F1-model_v4	29	0.351	4.292E+03	68	91	156	64	98	167
--------------------------------------------------------------------KYY--IDRHNlsaFGINadghyvfsasETVSLYPLAG----------------------------------------------------------------
>AF-A0A318IQL1-F1-model_v4	25	0.666	4.072E+04	144	155	156	163	174	175
------------------------------------------------------------------------------------------------------------------------------------------------VTTATLGAKYRF
>AF-A0A7S9Y8K4-F1-model_v4	19	0.363	5.032E+06	89	99	156	119	129	180
-----------------------------------------------------------------------------------------VVGEGDDKQKK--------------------------------------------------------
>AF-A0A7V5ZIZ6-F1-model_v4	18	0.272	9.560E+06	79	99	156	122	140	187
-------------------------------------------------------------------------------HIWEYS---ARLTDGGRWrEKQ--------------------------------------------------------
>AF-A0A0S2DEY4-F1-model_v4	20	0.857	1.394E+06	149	155	156	68	74	205
-----------------------------------------------------------------------------------------------------------------------------------------------------LGGGYRF
>AF-A0A7W0ZSA9-F1-model_v4	19	0.238	5.032E+06	37	52	156	133	153	202
-------------------------------------SGGFGLTTCQKCkddmdTRRG-------------------------------------------------------------------------------------------------------
>AF-A0A7V2ATU7-F1-model_v4	19	0.411	3.650E+06	1	14	156	64	80	180
-GADVISyekIGDFHSRL---------------------------------------------------------------------------------------------------------------------------------------------
>AF-A0A1M5TTQ1-F1-model_v4	17	1.00	1.318E+07	89	93	156	137	141	183
-----------------------------------------------------------------------------------------LLGAG--------------------------------------------------------------
>AF-A0A7C3M490-F1-model_v4	30	0.521	2.256E+03	112	134	156	149	171	190
----------------------------------------------------------------------------------------------------------------TSLSYGFGLEYMLPLNISIHASY---------------------
>AF-A0A844L620-F1-model_v4	20	0.333	1.394E+06	68	92	156	19	60	201
--------------------------------------------------------------------KYsYSVAAGLVAlacVISGPVSakddpllpgyvgvQYNLLDQ---------------------------------------------------------------
>AF-A0A8B0SIE2-F1-model_v4	19	0.461	5.032E+06	17	27	156	151	163	187
-----------------GGYKLndQWQVRG--------------------------------------------------------------------------------------------------------------------------------
>AF-A0A1H5S398-F1-model_v4	19	0.636	5.032E+06	72	82	156	176	186	189
------------------------------------------------------------------------VTAGVVLRFGE-------------------------------------------------------------------------
>AF-A0A2G8T8Z8-F1-model_v4	22	0.357	3.858E+05	3	14	156	151	164	319
---NSvlIGMGYELRNV---------------------------------------------------------------------------------------------------------------------------------------------
>AF-A0A7L5DYC4-F1-model_v4	17	0.250	1.816E+07	38	53	156	8	23	174
--------------------------------------STFGLITIAAAQNPTF------------------------------------------------------------------------------------------------------
>AF-A0A258H698-F1-model_v4	18	0.600	9.560E+06	86	95	156	24	31	176
--------------------------------------------------------------------------------------LYG--GAGYT------------------------------------------------------------
>AF-A0A1N7PEQ9-F1-model_v4	16	1.00	3.450E+07	136	139	156	39	42	194
----------------------------------------------------------------------------------------------------------------------------------------YSKL----------------
>AF-A0A4R4KB89-F1-model_v4	28	0.283	5.920E+03	85	132	156	110	166	195
-------------------------------------------------------------------------------------SLYGQAGYTYGryrvyTYDFSS----S------SLpfptrtittDYgrfslGAGVQYRLGDRWRIHA-----------------------
>AF-A0A5Q0TIQ4-F1-model_v4	20	0.500	1.921E+06	32	45	156	81	92	342
--------------------------------YNY-FGNDKH-TGS--------------------------------------------------------------------------------------------------------------
>AF-A0A430HTB4-F1-model_v4	26	0.500	2.141E+04	117	132	156	138	153	175
---------------------------------------------------------------------------------------------------------------------GGGLRFNFNPHWSINA-----------------------
>AF-A0A1M5R410-F1-model_v4	19	0.295	3.650E+06	71	114	156	76	132	183
-----------------------------------------------------------------------RPTADDVtFTI-EPQVTY--LAATGsfplnDKfaltAKvgvAStST-RFSaagEVSEKTRQ-----------------------------------------
>AF-A0A356F731-F1-model_v4	24	0.339	1.472E+05	90	134	156	118	164	185
------------------------------------------------------------------------------------------LGAGiyHAKYKnfpKSS-------YNK--VGYRAGLglqyDFNQnwGARVVGRYSY---------------------
>AF-A0A523XAM4-F1-model_v4	22	0.273	3.858E+05	69	123	156	110	171	173
---------------------------------------------------------------------YENVTA-------EYkvgdiivmdlnASDTGLSFGGGIGFKFSEMimaeaeFTLIEqNVNFISV----GLNFN--------------------------------
>AF-A0A7W2EXK1-F1-model_v4	28	0.444	5.920E+03	0	15	156	135	152	178
ETDPSIGIGasYAFNRLW--------------------------------------------------------------------------------------------------------------------------------------------
>AF-A0A7C9KZ81-F1-model_v4	17	0.391	1.816E+07	2	18	156	23	43	181
--ESSTktyfdlS--YGQLTYKESG-----------------------------------------------------------------------------------------------------------------------------------------
>AF-A0A1I1PYS8-F1-model_v4	19	0.236	3.650E+06	71	125	156	8	42	206
-----------------------------------------------------------------------SLFATVL-SI----SSYAQNDA-------SST----E-PSK---KHTFGAQWSLG------------------------------
>AF-A0A3B0WXB5-F1-model_v4	21	0.458	7.333E+05	34	57	156	163	176	211
----------------------------------YE-----GV--SF---GIGFEESL--------------------------------------------------------------------------------------------------
>AF-A0A3N7ESX4-F1-model_v4	22	0.388	5.319E+05	4	21	156	125	138	181
----SMSTG---TNLK-PNYKL--------------------------------------------------------------------------------------------------------------------------------------
>AF-A0A2A2EZQ6-F1-model_v4	17	0.363	1.318E+07	43	53	156	138	148	188
-------------------------------------------TGSDFRTGLGA------------------------------------------------------------------------------------------------------
>AF-A0A1W9LQM0-F1-model_v4	18	0.375	9.560E+06	8	30	156	37	55	353
--------GYRFDSSKEiDN-----NGRMYNL-----------------------------------------------------------------------------------------------------------------------------
>AF-A0A371RHY2-F1-model_v4	16	0.388	2.503E+07	78	95	156	121	137	177
------------------------------------------------------------------------------FGM-ETVSEDTFQGIGYG------------------------------------------------------------
>AF-A0A1G7L139-F1-model_v4	19	0.500	3.650E+06	28	44	156	48	61	181
----------------------------FGL--GYEFRlND--LIG---------------------------------------------------------------------------------------------------------------
>AF-A0A2W6SAH9-F1-model_v4	24	0.219	1.068E+05	2	128	156	92	204	207
--ENVTNplgGTYAQkSFR-EigagirAGY-LVKPNilvygiGG----Y----VNDK---QRAAFTGP----NNSG---TAGAF--YNVvhsdgyqlGAGA-----EY-SLtdmfY--VGAGYR--------YSNYNDNTTRQ----RLFLSAGVRF---------------------------
>AF-A0A376HE95-F1-model_v4	19	0.400	3.650E+06	1	15	156	300	314	346
-GESNPVTGNTCDNVK--------------------------------------------------------------------------------------------------------------------------------------------
>AF-A0A1G0E578-F1-model_v4	23	0.285	2.798E+05	76	129	156	58	103	175
----------------------------------------------------------------------------PQFGIN--VFVAHYPGF------DSSG-GGNDVSIKIN-GYGAGVtgRWPVHPHAQ--------------------------
>AF-A0A4Q3NNZ0-F1-model_v4	21	0.250	7.333E+05	6	45	156	55	93	181
------RIGYFltddLSLN------LsyDKtnhtrsNDGTGNQK-------IKGDTGS--------------------------------------------------------------------------------------------------------------
>AF-A0A542MBJ3-F1-model_v4	25	0.750	7.742E+04	81	92	156	109	120	187
---------------------------------------------------------------------------------NERVSAYGKLGA---------------------------------------------------------------
>AF-A0A244CRV3-F1-model_v4	23	0.294	2.798E+05	119	135	156	100	116	201
-----------------------------------------------------------------------------------------------------------------------DLLFNLDANQLDYQNYA--------------------
>AF-A0A420WM39-F1-model_v4	20	0.297	1.921E+06	83	125	156	135	178	268
-----------------------------------------------------------------------------------YQSS-GLLGAeveGTLAFKDQDfTQGTSEVS--GGPDYSLGAFAVAR------------------------------
>AF-A0A5C7BK65-F1-model_v4	17	0.318	1.318E+07	112	129	156	30	47	173
----------------------------------------------------------------------------------------------------------------ISLAplnlY----FANRDGGFV--------------------------
>AF-A0A3L8C3E1-F1-model_v4	22	0.266	5.319E+05	65	120	156	104	143	178
-----------------------------------------------------------------GFFPYAVLGFT---RTeLEYSNDY-----------FGS---DSESetdVSWG---FGADL-----------------------------------
>AF-A0A1W1BNP6-F1-model_v4	24	0.350	1.472E+05	90	109	156	46	65	179
------------------------------------------------------------------------------------------LTLGYMFEKFSYIDIGVENS----------------------------------------------
>AF-A0A328T2F4-F1-model_v4	22	0.321	3.858E+05	118	155	156	99	154	194
----------------------------------------------------------------------------------------------------------------------AGVNakFNFTPNwFLMVQgGYfnAHNKVGvqsgglsysDSKTkGTWysGVGFGYDF
>AF-A0A1Q3QV28-F1-model_v4	18	0.350	9.560E+06	74	93	156	9	26	202
--------------------------------------------------------------------------AAASAQIN--SSPTGDLGPT--------------------------------------------------------------
>AF-A0A643FFI4-F1-model_v4	16	0.315	2.503E+07	4	22	156	129	145	232
----RIPTDHA--VLKTFGYTLA-------------------------------------------------------------------------------------------------------------------------------------
>AF-A0A1E5A5S2-F1-model_v4	22	0.258	3.858E+05	55	91	156	57	111	199
-------------------------------------------------------ESehdNGAAKLTAGYWF--SPHWGFAASyvdMGEftqtYNSgsfsgsvrsagL-GLLG----------------------------------------------------------------
>AF-A0A437RAQ7-F1-model_v4	15	1.00	4.755E+07	152	155	156	92	95	221
--------------------------------------------------------------------------------------------------------------------------------------------------------GYRF
>AF-Q9L6I9-F1-model_v4	18	0.235	6.936E+06	17	67	156	29	60	249
-----------------AGAKLGWSQ------Y-----HDTGFIHNDGPTH----ENQ----LGAGAF----------------------------------------------------------------------------------------
>AF-A0A389LUM7-F1-model_v4	18	0.250	6.936E+06	3	14	156	56	71	165
---SRFRIapslTYFLNRN---------------------------------------------------------------------------------------------------------------------------------------------
>AF-A0A2H3KCG5-F1-model_v4	16	0.294	2.503E+07	96	108	156	120	136	180
------------------------------------------------------------------------------------------------KNKFdvNNaqTFDFSAN-----------------------------------------------
>AF-A0A7W3ZGR8-F1-model_v4	25	0.208	5.615E+04	86	131	156	134	193	213
--------------------------------------------------------------------------------------LYGaagytvtrgyLDDATGDKDtkalhgytvgagvdyKFTeNMFGRVE--------YR----FNDYGSANIG------------------------
>AF-A0A4U0P7C5-F1-model_v4	26	0.365	2.141E+04	69	122	156	82	136	168
---------------------------------------------------------------------YYFVTGGP-F--NAY-GLAGLQIARSS----VSMdlgdFGFGDfggSSSKvGlNVGGGANLDF---------------------------------
>AF-A0A0B3BNU2-F1-model_v4	20	0.461	1.394E+06	18	30	156	48	59	168
------------------GYKLGFQAS-QNL-----------------------------------------------------------------------------------------------------------------------------
>AF-A0A7W4A134-F1-model_v4	21	0.545	1.011E+06	4	12	156	149	159	211
----SISagIRYQLS-----------------------------------------------------------------------------------------------------------------------------------------------
>AF-A0A285B338-F1-model_v4	27	0.196	1.553E+04	5	54	156	82	126	193
-----INGRHGASGS------QMKSQGLQlSLKASYSLTSDWDLYGRAGLMGYRAE-----------------------------------------------------------------------------------------------------
>AF-A0A2T4WU73-F1-model_v4	22	0.314	5.319E+05	103	137	156	33	57	186
-------------------------------------------------------------------------------------------------------ATLSDNGS--------GLNFRPAFHFGIV-S-EYR------------------
>AF-A0A1N7RHP7-F1-model_v4	26	0.247	2.141E+04	19	117	156	82	140	194
-------------------YKLDvK-QNYFSvpllLKY-------KTQ--SGFFING-----------------------GPQFNIR--VSQYImnyklPLGS-------SSI----E----MSLAGG--------------------------------------
>AF-B1FFG1-F1-model_v4	24	0.307	1.068E+05	112	146	156	102	129	222
----------------------------------------------------------------------------------------------------------------GSLEYRRGLA------RSIDWSatwlYE-----GAKQGI---------
>AF-A0A0F6W3Z1-F1-model_v4	19	0.714	3.650E+06	114	120	156	101	107	226
------------------------------------------------------------------------------------------------------------------LQHGAGL-----------------------------------
>AF-A0A1Q3QG98-F1-model_v4	19	0.237	2.648E+06	72	134	156	147	213	234
------------------------------------------------------------------------LMAGFLASTPispkanfEGRGLIGLGTFTaeyAGK---------SAS----SDAYFAYDLGVGGRintsNKVsllINADY---------------------
>AF-A0A0S8J275-F1-model_v4	16	0.321	3.450E+07	110	129	156	17	39	188
--------------------------------------------------------------------------------------------------------------SFTSLswaevkfsAGGFG-----GINFP--------------------------
>AF-A0A2N0X181-F1-model_v4	21	0.246	1.011E+06	68	129	156	67	112	208
--------------------------------------------------------------------WYYgRNTEG------EllYSNS-----------KQNVT-ISGENQQTTDL-YTSYLHFGGRVNFV--------------------------
>AF-A0A090QNC3-F1-model_v4	25	0.368	7.742E+04	7	37	156	56	88	283
-------MGY-QSAPWlalEAGYThLGKTD----LKgYagGYEAH----------------------------------------------------------------------------------------------------------------------
>AF-A0A7R7GH28-F1-model_v4	19	0.666	3.650E+06	79	85	156	53	61	178
-------------------------------------------------------------------------------PINEqfYVS----------------------------------------------------------------------
>AF-A0A519FEL1-F1-model_v4	17	0.285	1.318E+07	10	30	156	41	59	181
----------FNNCDKQDT--AFKVYGGFTL-----------------------------------------------------------------------------------------------------------------------------
>AF-A0A0A3AQM8-F1-model_v4	24	0.266	1.068E+05	76	112	156	98	136	186
----------------------------------------------------------------------------RNFSIGYaqgYRVLPNLLpyvkvNYDYGKAKWDN------RGSFT-------------------------------------------
>AF-A0A2E0HJ29-F1-model_v4	19	0.407	2.648E+06	103	127	156	171	194	224
-------------------------------------------------------------------------------------------------------FG-SESDSetDIS--YGLGVDLSLDRN----------------------------
>AF-A0A0S8DVE1-F1-model_v4	21	0.400	1.011E+06	74	86	156	145	164	248
--------------------------------------------------------------------------AGNVFdqsVTSEYyganVSV---------------------------------------------------------------------
>AF-A0A095SHV9-F1-model_v4	22	0.500	3.858E+05	118	133	156	175	184	390
----------------------------------------------------------------------------------------------------------------------AGL------NFLIGAS----------------------
>AF-A0A2U2HGU5-F1-model_v4	29	0.266	3.112E+03	1	123	156	90	187	189
-GDSRIdtSMFYAAG--K-GTY--AINDR-FNL-YG--KVGVAH--TRFALTGFG-EPDV---KmtrpLI---------GFG-----GEYNiSQQVALTLGYerygrTKPAPNRMFNLN----KI----EAGLKFS--------------------------------
>AF-A0A3G4VLZ2-F1-model_v4	23	0.470	2.030E+05	112	128	156	52	66	292
----------------------------------------------------------------------------------------------------------------ISL-YG-GLLFSPSWRW---------------------------
>AF-A0A4U1BF18-F1-model_v4	21	0.250	1.011E+06	71	118	156	139	178	179
-----------------------------------------------------------------------SLGWRYQFDM-------GLgLGvsATYRKL-GSDT----EVSSFGyNLSYRF-------------------------------------
>AF-A0A0A0DPS2-F1-model_v4	19	0.533	2.648E+06	108	120	156	126	140	181
------------------------------------------------------------------------------------------------------------NSSKsTSQLYlGLGL-----------------------------------
>AF-A0A4U6D3F7-F1-model_v4	19	0.400	2.648E+06	51	62	156	71	85	197
---------------------------------------------------SIQEEflfSQQGAKL---------------------------------------------------------------------------------------------
>AF-A0A3M2DLT8-F1-model_v4	18	0.545	9.560E+06	7	14	156	160	170	203
-------IGYEvarASRV---------------------------------------------------------------------------------------------------------------------------------------------
>AF-A0A2A4U3Y1-F1-model_v4	19	0.250	3.650E+06	20	38	156	52	77	182
--------------------KLDFVVGTAaeysagfngNV--GYQFNS---------------------------------------------------------------------------------------------------------------------
>AF-A0A5B8UDC6-F1-model_v4	23	0.391	2.798E+05	114	132	156	93	115	196
------------------------------------------------------------------------------------------------------------------LQYnfdnGFRLQGGPQVGFLIEA-----------------------
>AF-A0A1G0J4F0-F1-model_v4	17	0.244	1.318E+07	1	48	156	131	159	203
-GASgSIVGG--PSG--------IKPRPTA----------GFGVTFDFAQ-----------------------------------------------------------------------------------------------------------
>AF-A0A1T4Q0T1-F1-model_v4	24	0.400	1.068E+05	108	134	156	129	158	179
------------------------------------------------------------------------------------------------------------SSSKTragfNL--GGGLQyhitDNIHLNA---ESY---------------------
>AF-K6YXV4-F1-model_v4	19	0.221	5.032E+06	1	86	156	64	115	201
-TE-NISlevglnIG-ADVDDWE----------------CYEDRHdDWHC--S---TNN--EDSLFG--L----------------GIdeVEYSNL---------------------------------------------------------------------
>AF-A0A1W9PVB7-F1-model_v4	19	0.421	3.650E+06	117	133	156	33	49	204
---------------------------------------------------------------------------------------------------------------------GAGL--NAGAFFPTvsDDS----------------------
>AF-A0A5C7FY16-F1-model_v4	27	0.366	1.126E+04	8	30	156	89	116	220
--------GYALNRHFaiEAGYagttgKL--RFDGARL-----------------------------------------------------------------------------------------------------------------------------
>AF-A0A2E9L001-F1-model_v4	35	0.291	6.550E+01	0	54	156	101	162	229
EYERQIS---PVSISKEIQY-QGKNYN--SL----EviQNNIWywwatplssrwlshyGSGFQFAQIRPIAE-----------------------------------------------------------------------------------------------------
>AF-A0A355T4P3-F1-model_v4	19	0.500	3.650E+06	38	46	156	147	158	229
--------------------------------------NFWGPMfveGSF-------------------------------------------------------------------------------------------------------------
>AF-A0A0L7ZE84-F1-model_v4	19	0.263	2.648E+06	112	155	156	4	56	257
----------------------------------------------------------------------------------------------------------------ISvLAYLFTVPciAQPYLGIQTGLSH-Y-KDACletassCKDD--ILGygifAGYNF
>AF-A0A2V8ZPT7-F1-model_v4	22	0.277	3.858E+05	71	104	156	283	306	311
-----------------------------------------------------------------------RVT----WGIS-YN-----LGPkrRGG--KFRNMAG---------------------------------------------------
>AF-A0A3A1NNK4-F1-model_v4	32	0.355	4.517E+02	78	133	156	84	137	166
------------------------------------------------------------------------------FVDDETLGFYGLggLNYTHAKVKFDNDFVGSGSGS--S---GEvGLNLGAGANFPIGKN----------------------
>AF-A0A2E8CZF9-F1-model_v4	16	0.571	2.503E+07	90	96	156	94	100	183
------------------------------------------------------------------------------------------LGFGTRK-----------------------------------------------------------
>AF-A0A7G6YHU2-F1-model_v4	23	0.384	2.798E+05	2	22	156	80	102	198
--ENSDlryNITYLDVPVmlK---YKLD-------------------------------------------------------------------------------------------------------------------------------------
>AF-A0A502GX69-F1-model_v4	20	0.411	1.921E+06	3	19	156	68	78	253
---SRTSIG-----LK-GGY----------------------------------------------------------------------------------------------------------------------------------------
>AF-M4U789-F1-model_v4	25	0.344	5.615E+04	0	26	156	357	377	383
EGESS-----FVSSNetAEGR---AKNRR---------------------------------------------------------------------------------------------------------------------------------
>AF-A0A7W2FP76-F1-model_v4	22	0.269	5.319E+05	42	121	156	58	156	181
------------------------------------------PIGSFFvLGaefeykdlGSTTEkASSDSFKVsMS------SVG----------VNLlpkvYfgdgfHLLGkLGYHKidaDIQTTILGQattSASDSATligvGLGYDFtkhiGLQ----------------------------------
>AF-A0A520IZI0-F1-model_v4	21	0.583	7.333E+05	143	154	156	34	42	229
-----------------------------------------------------------------------------------------------------------------------------------------------KLG---LGAGYG-
>AF-A0A0F4NIN1-F1-model_v4	25	0.267	7.742E+04	62	109	156	269	333	338
--------------------------------------------------------------QIGADA--YNkrlsqRRADAVAD---YLVLRGVQnvNA-QGKGKFVSTSRQikskdmrqviviltegSESR----------------------------------------------
>AF-A0A841R674-F1-model_v4	20	0.411	1.394E+06	75	89	156	614	630	713
---------------------------------------------------------------------------GNVFYMReEYQNaLRIL------------------------------------------------------------------
>AF-A0A7C3ZLG9-F1-model_v4	18	0.470	6.936E+06	41	57	156	100	114	170
-----------------------------------------GVGYSFAVASTG--ESN--------------------------------------------------------------------------------------------------
>AF-A0A536X6R9-F1-model_v4	24	0.289	1.068E+05	95	154	156	125	184	201
-----------------------------------------------------------------------------------------------GFAKFggyrvlleSS-QGDVADAHATGLTYALGAQFDTGGRFgVRAE-----WQRYRKVDG---GAFYG-
>AF-A0A2Z3GMQ6-F1-model_v4	20	0.279	1.394E+06	117	154	156	215	249	292
---------------------------------------------------------------------------------------------------------------------GATVpLDSRYQRFalggVGGL--EYR------VGNARLGARYN-
>AF-A0A847RVZ4-F1-model_v4	22	0.750	3.858E+05	148	155	156	205	212	213
----------------------------------------------------------------------------------------------------------------------------------------------------MLRLGYRF
>AF-A0A2K8X888-F1-model_v4	20	0.300	1.394E+06	5	14	156	156	165	215
-----TSINYQLNNN---------------------------------------------------------------------------------------------------------------------------------------------
>AF-K5VEE8-F1-model_v4	25	0.296	7.742E+04	71	124	156	37	88	362
-----------------------------------------------------------------------SNIE-SNASHSEH--FY--LGARAGWA-----AYQDACSS--SaqecnddiFAYGlyAGYQFNQ-------------------------------
>AF-A0A1I2EHC0-F1-model_v4	22	0.236	3.858E+05	68	105	156	2	25	184
--------------------------------------------------------------------KYYLLIL-FLFVTS-------LSIA------QNSTFGF--------------------------------------------------
>AF-A0A645DG44-F1-model_v4	31	0.400	8.596E+02	70	94	156	174	196	217
----------------------------------------------------------------------YDLGLGLRFNTSEKVSL--LLNADY-------------------------------------------------------------
>AF-A0A7X2SWX0-F1-model_v4	25	0.348	7.742E+04	10	52	156	152	184	307
----------AAVGV-E--YALTKNWAT-RL--DYQWVN---NIG-DAQTVGT-------------------------------------------------------------------------------------------------------
>AF-A0A432SAW6-F1-model_v4	22	0.318	3.858E+05	112	130	156	125	146	194
----------------------------------------------------------------------------------------------------------------ISQGYfggDLGVNFSLNHNFDI-------------------------
>AF-A0A2G6DL63-F1-model_v4	17	0.375	1.816E+07	2	15	156	57	69	196
--ENST-TwkIY--SGVK--------------------------------------------------------------------------------------------------------------------------------------------
>AF-A0A431K841-F1-model_v4	25	0.352	5.615E+04	112	134	156	157	190	202
----------------------------------------------------------------------------------------------------------------GSAPYlGAGLAFNVTRefkmlsNFDyivkGHESY---------------------
>AF-C2M7B5-F1-model_v4	19	0.239	3.650E+06	102	138	156	68	109	174
------------------------------------------------------------------------------------------------------IAGVRYN-NFGVLAngnYHFDKLFRL-PSQV--DVYAgvslgfYSW-----------------
>AF-A0A4Y8KUR3-F1-model_v4	18	0.500	6.936E+06	74	85	156	114	123	191
--------------------------------------------------------------------------AGPQFNML--VS----------------------------------------------------------------------
>AF-A0A3M1UMS2-F1-model_v4	19	0.416	5.032E+06	94	105	156	189	197	206
----------------------------------------------------------------------------------------------GGKAK---MWGA--------------------------------------------------
>AF-A0A126PE11-F1-model_v4	19	0.224	3.650E+06	45	92	156	159	193	225
---------------------------------------------RFALGGvGGLEYRVGNARLGAR----YNL----SF-----SRLY-QQDA---------------------------------------------------------------
>AF-A0A7X7GT92-F1-model_v4	17	0.264	1.318E+07	99	125	156	74	107	260
---------------------------------------------------------------------------------------------------QSSQAGASlEvpppppRHRGMVLEAGTGVAFPLG------------------------------
>AF-A0A257HAW1-F1-model_v4	21	0.257	1.011E+06	72	106	156	24	55	181
------------------------------------------------------------------------RGAAPAGPISE-LRLG--LGAHDPWSPESGTADLR-------------------------------------------------
>AF-A0A1G0HZ93-F1-model_v4	23	0.207	2.798E+05	110	155	156	94	140	182
--------------------------------------------------------------------------------------------------------------SKINFLHHATmHFFVKGglgyvvRNAVIVD------CAAVVSGGGILRPIYGA
>AF-A0A7X8YVF8-F1-model_v4	18	0.320	6.936E+06	112	130	156	45	67	185
----------------------------------------------------------------------------------------------------------------TSLDnspvYGFR--FRSDfvPSFGM-------------------------
>AF-A0A328WXC5-F1-model_v4	16	0.800	2.503E+07	19	23	156	151	155	198
-------------------YKLNK------------------------------------------------------------------------------------------------------------------------------------
>AF-A0A1H1UWF1-F1-model_v4	20	0.400	1.394E+06	119	134	156	143	162	201
-----------------------------------------------------------------------------------------------------------------------GLQAgilhSLNPDFSIEAGY---------------------
>AF-A0A2H0MY98-F1-model_v4	19	0.375	3.650E+06	111	128	156	7	30	247
---------------------------------------------------------------------------------------------------------------KTklrCLFYAfAGiaLFLNTGVSF---------------------------
>AF-A0A524QDK6-F1-model_v4	18	0.264	9.560E+06	112	131	156	18	51	203
----------------------------------------------------------------------------------------------------------------TSAAYaedasgghwyvGGGLGAttgNDLCSAVTP------------------------
>AF-A0A847ZWV3-F1-model_v4	17	0.750	1.318E+07	84	91	156	62	69	207
------------------------------------------------------------------------------------VSLTGLAG----------------------------------------------------------------
>AF-A0A134BQM2-F1-model_v4	16	1.00	2.503E+07	44	48	156	16	20	207
--------------------------------------------GSFAQ-----------------------------------------------------------------------------------------------------------
>AF-A0A2N1R3L6-F1-model_v4	21	0.271	7.333E+05	78	124	156	119	165	701
------------------------------------------------------------------------------ASTS--LSLAprlRLLGFMD--------AGLS--IGKlstgTSSTYGAtrvggGLGFSV-------------------------------
>AF-A0A496QNH6-F1-model_v4	24	0.382	1.068E+05	76	97	156	181	214	763
----------------------------------------------------------------------------PPFSIGiEgsyrnYLGLYndvnvTLGTAIHlGKA----------------------------------------------------------
>AF-A0A651HV16-F1-model_v4	20	0.291	1.921E+06	32	47	156	85	108	194
--------------------------------HRHAFNcddactlgNDPRSTGVAA------------------------------------------------------------------------------------------------------------
>AF-R5M9M5-F1-model_v4	18	0.352	6.936E+06	76	86	156	95	111	201
----------------------------------------------------------------------------VNFGyINlpilvEYNVL---------------------------------------------------------------------
>AF-A0A518AT14-F1-model_v4	18	0.344	6.936E+06	33	54	156	205	232	253
---------------------------------RAEAmdNIAWGqnsasSMHNFTLT-IGFE-----------------------------------------------------------------------------------------------------
>AF-A0A1Q3XYX6-F1-model_v4	21	0.600	1.011E+06	72	81	156	227	236	560
------------------------------------------------------------------------VIAADVTRIN--------------------------------------------------------------------------
>AF-A0A5C4RST7-F1-model_v4	29	0.306	4.292E+03	53	93	156	121	161	176
-----------------------------------------------------FE---AGFKDTGADA-YYGLGlgydFTDLFG----VSLnyerYALSGDT--------------------------------------------------------------
>AF-A0A1F9XJK7-F1-model_v4	19	0.391	2.648E+06	103	120	156	113	135	187
-------------------------------------------------------------------------------------------------------FTQVESPfNFsyttTRLGLHAGL-----------------------------------
>AF-A0A2G9WTH5-F1-model_v4	20	0.290	1.921E+06	61	91	156	95	121	191
-------------------------------------------------------------KLISDA--YAGLTFTFLKYGD--LSFEGQLG----------------------------------------------------------------
>AF-A0A1H7K6H5-F1-model_v4	19	0.600	3.650E+06	140	152	156	52	66	199
--------------------------------------------------------------------------------------------------------------------------------------------DDViKnSGTWGVRAG---
>AF-X5K6Q8-F1-model_v4	22	0.333	3.858E+05	118	129	156	7	18	201
----------------------------------------------------------------------------------------------------------------------AGLFFSVGLSAQ--------------------------
>AF-J1GW92-F1-model_v4	19	0.533	3.650E+06	0	12	156	173	187	204
EGdeASLISTGIANS-----------------------------------------------------------------------------------------------------------------------------------------------
>AF-A0A536Y2F5-F1-model_v4	24	0.289	1.068E+05	95	154	156	256	315	332
-----------------------------------------------------------------------------------------------GFAKFggyrvlleSS-QGDVADAHATGLTYALGAQFDTGGRFgVRAE-----WQRYRKVDG---GAFYG-
>AF-D4ZCW6-F1-model_v4	18	0.416	9.560E+06	33	44	156	35	43	334
---------------------------------NYEAVN---VTG---------------------------------------------------------------------------------------------------------------
>AF-A0A807LQK6-F1-model_v4	22	0.232	5.319E+05	5	103	156	148	201	342
-----IGIRYAL------TPKLT-LDGG--LKYI-------DQIGS-HLTGQ------------------YDST-----VINF-----GLNYEIFDKQKAQPIA----------------------------------------------------
>AF-A0A660Q6V4-F1-model_v4	21	0.298	7.333E+05	26	79	156	146	186	430
--------------------------GGAGLFYH--FNDEWAVRGdaRFvAAGPDT-EANA----LI-------S--AGVNWR----------------------------------------------------------------------------
>AF-A0A662FLB7-F1-model_v4	20	0.392	1.921E+06	106	121	156	30	57	193
----------------------------------------------------------------------------------------------------------SASVSfhllypKTNLLenYetsfGAGLC----------------------------------
>AF-A0A2S1LBL3-F1-model_v4	32	0.314	3.275E+02	35	104	156	30	135	201
-----------------------------------EFNfyasipNDFGNTYLAEANkpdlGLGFQYNfVQakNFKLGFGyDFIYYRVT--DVARaGNYNSSRYhsymgTLgyelnlskkwqiepyLGLGSAKLKFksaSRKFG---------------------------------------------------
>AF-A0A495RTJ9-F1-model_v4	21	0.391	7.333E+05	71	93	156	112	132	202
-----------------------------------------------------------------------SARAGVLASPN--LLVYGRLGYG--------------------------------------------------------------
>AF-A0A0X8X9N0-F1-model_v4	16	0.300	2.503E+07	77	86	156	129	138	219
-----------------------------------------------------------------------------VWSTVFRLSL---------------------------------------------------------------------
>AF-A0A6I3STJ8-F1-model_v4	18	0.461	6.936E+06	35	47	156	83	94	278
-----------------------------------ERNSMKRSI-SFA------------------------------------------------------------------------------------------------------------
>AF-A0A1W6UMD0-F1-model_v4	25	0.272	5.615E+04	32	85	156	140	172	341
--------------------------------YVGEKNHDWGL-----LGAIGFEY-----KLT----K--------QWSIQaEYQR----------------------------------------------------------------------
>AF-A0A5B9QB84-F1-model_v4	22	0.354	5.319E+05	63	93	156	264	287	373
---------------------------------------------------------------TDVDLKYYPWGDTV-------VRPYWLLGLG--------------------------------------------------------------
>AF-A0A5C8B5V4-F1-model_v4	25	0.273	5.615E+04	84	133	156	95	152	165
------------------------------------------------------------------------------------VSLYGKLGV-----------GLNEysapiSGS----GYlgtqnvgvllGAGLAFNLSTHWelhledviVTGAN----------------------
>AF-A0A150Q943-F1-model_v4	19	0.264	2.648E+06	88	115	156	40	73	177
----------------------------------------------------------------------------------------GDQHPTGGWtptAAARRWWPASEraRVSAGvSLA----------------------------------------
>AF-A0A376BL59-F1-model_v4	20	0.351	1.921E+06	66	100	156	138	163	185
------------------------------------------------------------------GAK-YNV-AQNVEFGAEYVhsRL---------KAKDS-------------------------------------------------------
>AF-A0A519NL28-F1-model_v4	23	0.350	2.798E+05	67	100	156	74	107	211
-------------------------------------------------------------------FKYY----GFHAGIGFESLQYkvtdaAL--AGNIKHtKFS-------------------------------------------------------
>AF-A0A4P7KW40-F1-model_v4	21	0.266	7.333E+05	4	34	156	116	155	326
----SMNTTH---RNK-QIY-NDKRvgiygsvafiyyliPDGFFLKAQY-------------------------------------------------------------------------------------------------------------------------
>AF-A0A2V7UVN5-F1-model_v4	23	0.388	2.798E+05	3	18	156	16	33	191
---SATSMARAQNRaeSWELG-----------------------------------------------------------------------------------------------------------------------------------------
>AF-A0A142ERV7-F1-model_v4	19	0.466	5.032E+06	17	31	156	55	69	204
-----------------AGYFLVKGGLVFNDK----------------------------------------------------------------------------------------------------------------------------
>AF-A0A5D0R314-F1-model_v4	19	0.303	5.032E+06	115	145	156	34	61	205
-------------------------------------------------------------------------------------------------------------------FYIYML---NHNNF--GDNYlsEANKPNFLGVG----------
>AF-A0A7W0WS42-F1-model_v4	18	0.187	6.936E+06	71	122	156	47	94	212
-----------------------------------------------------------------------SLGAASPKGdwkednvveTS--PSLGLQLGFTV----APNI----------SLFGGFryvRVQF---------------------------------
>AF-A0A2N6CM62-F1-model_v4	18	0.476	9.560E+06	80	100	156	163	178	229
--------------------------------------------------------------------------------TN--LSL--SLGVGV-KAFFS-------------------------------------------------------
>AF-A0A2S7UET3-F1-model_v4	19	0.444	2.648E+06	112	120	156	273	281	349
----------------------------------------------------------------------------------------------------------------GSLEYNQRL-----------------------------------
>AF-A0A7C9KXL5-F1-model_v4	21	0.538	7.333E+05	102	111	156	99	111	645
------------------------------------------------------------------------------------------------------TFGFdsaSESDSK--------------------------------------------
>AF-R5BCQ9-F1-model_v4	21	0.444	1.011E+06	6	14	156	62	70	163
------NIDYAFSHR---------------------------------------------------------------------------------------------------------------------------------------------
>AF-A0A660ZPH4-F1-model_v4	21	0.500	1.011E+06	123	132	156	104	113	191
---------------------------------------------------------------------------------------------------------------------------NPGGRFQIHA-----------------------
>AF-A0A518DBD5-F1-model_v4	18	0.500	6.936E+06	112	121	156	194	205	278
----------------------------------------------------------------------------------------------------------------TDLQYTndAGLP----------------------------------
>AF-A0A5E5AHM0-F1-model_v4	24	0.250	1.472E+05	72	120	156	64	129	294
------------------------------------------------------------------------VGFGPyryfdtVAVGSnrAYRNRHGVgLIysAYVGWPFARRwsaTFqgdwvRASEGVR-TN-AYTIGL-----------------------------------
>AF-M4UAX8-F1-model_v4	19	0.500	3.650E+06	18	27	156	156	167	335
------------------DYKLDnnWSLRG--------------------------------------------------------------------------------------------------------------------------------
>AF-A0A1F4X4C4-F1-model_v4	17	0.275	1.816E+07	42	86	156	130	181	182
------------------------------------------STG---FTGGlGFELipvkSVGIetmAKaaLIPlqeGGAK-DNLGITG--GINFYFGL---------------------------------------------------------------------
>AF-A0A1Q6EQ37-F1-model_v4	19	0.384	5.032E+06	79	91	156	47	59	200
-------------------------------------------------------------------------------SGSEDLSLAPRLG----------------------------------------------------------------
>AF-A0A2V7STJ8-F1-model_v4	17	0.142	1.816E+07	71	84	156	34	47	203
-----------------------------------------------------------------------RDGFTASAGIGAGV-----------------------------------------------------------------------
>AF-A0A1M5UTA8-F1-model_v4	21	0.315	1.011E+06	1	37	156	60	84	215
-GES-------QLRV------SDISQRpGFSLWAGYQWS----------------------------------------------------------------------------------------------------------------------
>AF-A0A2E0VR24-F1-model_v4	18	0.500	9.560E+06	118	131	156	93	103	158
----------------------------------------------------------------------------------------------------------------------AGLNF---FHFNID------------------------
>AF-A0A2A5EMY2-F1-model_v4	16	0.545	2.503E+07	80	90	156	19	27	172
--------------------------------------------------------------------------------INE-VRV-GVL-----------------------------------------------------------------
>AF-A0A1G0GRG2-F1-model_v4	19	0.315	5.032E+06	37	51	156	125	143	175
-------------------------------------SNDQGNinagIGSNFFISP--------------------------------------------------------------------------------------------------------
>AF-A0A395JPG6-F1-model_v4	23	1.00	2.798E+05	1	6	156	140	145	194
-GESSIS-----------------------------------------------------------------------------------------------------------------------------------------------------
>AF-A0A6N6VL49-F1-model_v4	21	0.555	7.333E+05	144	155	156	181	198	199
------------------------------------------------------------------------------------------------------------------------------------------------VGTtidpWIvgLGVGYRF
>AF-B0URW5-F1-model_v4	26	0.371	2.953E+04	117	146	156	60	86	201
---------------------------------------------------------------------------------------------------------------------GFGLFggygFNFGDsNFVGQA--E------VKLRT---------
>AF-A0A3B8W746-F1-model_v4	18	0.243	6.936E+06	7	43	156	104	132	203
-------MAYELNRS---GNFLF--HGG--LQYSY-LVSAKYVT----------------------------------------------------------------------------------------------------------------
>AF-A0A2E7EBC3-F1-model_v4	25	0.333	4.072E+04	117	155	156	275	308	309
---------------------------------------------------------------------------------------------------------------------RAGLDFTAYSL-----SGEEGTNVDNTVRTFDLTATYTF
>AF-Q027I1-F1-model_v4	18	0.222	6.936E+06	37	78	156	120	149	173
-------------------------------------RSGWGgyfVGGAAVAIDRR-----HRFWL----------GATPRF-----------------------------------------------------------------------------
>AF-A0A1M4Z522-F1-model_v4	20	0.375	1.394E+06	71	92	156	109	130	191
-----------------------------------------------------------------------RLGAGPqlNFHTNRY--KYRLNGD---------------------------------------------------------------
>AF-A0A2N1X5Y1-F1-model_v4	20	0.428	1.921E+06	3	16	156	467	480	486
---NSTSEGRAANRRAE-------------------------------------------------------------------------------------------------------------------------------------------
>AF-A0A1A6Y070-F1-model_v4	18	0.533	6.936E+06	105	119	156	52	64	194
---------------------------------------------------------------------------------------------------------QSANGT-TVLA-GAG------------------------------------
>AF-A0A7G5IFG5-F1-model_v4	19	0.352	3.650E+06	38	54	156	65	80	201
--------------------------------------RGWGVGGG-AFIGYDFA-----------------------------------------------------------------------------------------------------
>AF-A0A657AUC5-F1-model_v4	21	0.277	7.333E+05	71	120	156	69	133	172
-----------------------------------------------------------------------SVGD-ANQSM---PSLYGintrfesPSRDG-TKAFivvgYSST--DLELSRKSSgqvLAedtfdgfsYGIGL-----------------------------------
>AF-A0A2W4LUQ0-F1-model_v4	17	0.666	1.816E+07	116	121	156	200	205	227
--------------------------------------------------------------------------------------------------------------------YGQGLA----------------------------------
>AF-A0A1G8FFH3-F1-model_v4	23	0.250	2.798E+05	103	133	156	69	108	328
-------------------------------------------------------------------------------------------------------FRPSdANHRDGSLEdtfkthvYDFGVAFRTTPrNGVGAFV----------------------
>AF-A0A1G5NQQ5-F1-model_v4	22	0.296	5.319E+05	71	95	156	164	189	202
-----------------------------------------------------------------------NVTQHLRvmARID-HSSNAGLCDDNDG------------------------------------------------------------
>AF-A0A5C6A984-F1-model_v4	22	0.265	5.319E+05	69	113	156	202	261	294
---------------------------------------------------------------------YYRvgVGLTDVAYTNDFglkqnDSLYtmplavGLKYQINPKiawrlEFADNIAiGQNE----TS------------------------------------------
>AF-A0A5C6CSF2-F1-model_v4	19	0.342	5.032E+06	63	93	156	192	215	301
---------------------------------------------------------------TDVDLKYYpwgdSV-----------VRPYWLAGFG--------------------------------------------------------------
>AF-A0A517TIL4-F1-model_v4	20	0.294	1.921E+06	117	132	156	149	165	315
---------------------------------------------------------------------------------------------------------------------GDRPAANVRaNNDLIGA-----------------------
>AF-A0A2E6EKB9-F1-model_v4	19	0.312	3.650E+06	114	129	156	193	208	545
------------------------------------------------------------------------------------------------------------------QAHSAGVVARPGLHLV--------------------------
>AF-A0A3M0ZZW0-F1-model_v4	18	0.314	9.560E+06	120	154	156	138	163	168
------------------------------------------------------------------------------------------------------------------------LTFTGGINFLI------SDPDAVK--I-IAGLTYS-
>AF-A0A316EFZ9-F1-model_v4	19	0.384	3.650E+06	2	14	156	142	151	206
--ESST-M--AFSNL---------------------------------------------------------------------------------------------------------------------------------------------
>AF-A0A2E9GBW4-F1-model_v4	18	0.380	6.936E+06	3	15	156	17	37	210
---SSISkahnfdafISYQDTVVK--------------------------------------------------------------------------------------------------------------------------------------------
>AF-A0A1F4AQ60-F1-model_v4	20	0.368	1.921E+06	105	121	156	197	213	325
---------------------------------------------------------------------------------------------------------QSENGSayAI--EYRHGLA----------------------------------
>AF-A0A2N5ZDI0-F1-model_v4	19	0.411	3.650E+06	34	50	156	218	234	342
----------------------------------YERRNYFGNTVSRYGTR---------------------------------------------------------------------------------------------------------
>AF-A0A2G1ZY04-F1-model_v4	21	0.265	7.333E+05	78	119	156	126	163	397
------------------------------------------------------------------------------FSI------YGQLGGTYI---ARRGFTVqgqtgmeNANMV-TLLA-GAG------------------------------------
>AF-A0A3D8M462-F1-model_v4	18	0.529	6.936E+06	111	125	156	86	102	418
---------------------------------------------------------------------------------------------------------------KTDLGYKAfvGYQFNQY------------------------------
>AF-A0A7V9L3Y9-F1-model_v4	20	0.375	1.921E+06	74	87	156	32	47	157
--------------------------------------------------------------------------AGPAFTIQAgfYLNQH--------------------------------------------------------------------
>AF-A0A1C7NZ08-F1-model_v4	20	0.360	1.921E+06	73	95	156	63	86	182
-------------------------------------------------------------------------TATWQQSILE-PRiyLGTSIGAGGG------------------------------------------------------------
>AF-A0A0Q8RNA9-F1-model_v4	25	0.270	7.742E+04	35	120	156	93	178	183
-----------------------------------AARGTWHLGDSFElFGRAGIAAQRYR---IDGLA----GTA-DSKRGFA-----PLLGVGLG-YKLSDTltltveaehFGRVEignkNRHFGRGAYSAGL-----------------------------------
>AF-A0A3C1Z1G6-F1-model_v4	26	0.301	2.141E+04	71	128	156	48	86	214
-----------------------------------------------------------------------SVRGGAVQGTQDHVS----------------------NGS-PSLG-GAGsvqLlyQFNPHVRF---------------------------
>AF-A0A348NY27-F1-model_v4	26	0.562	2.953E+04	22	37	156	264	276	308
----------------------DKCPNDFGLK---EFN----------------------------------------------------------------------------------------------------------------------
>AF-W0FJY4-F1-model_v4	19	0.363	5.032E+06	115	130	156	119	140	178
-------------------------------------------------------------------------------------------------------------------AYGvgitPGLALNLNekVSFVT-------------------------
>AF-A0A3C0QXL3-F1-model_v4	21	0.366	7.333E+05	85	114	156	47	71	191
-------------------------------------------------------------------------------------SLFSLRGGMNLKDKFSFGAYFN-----TSL-----------------------------------------
>AF-A0A2H0PIX0-F1-model_v4	24	0.333	1.068E+05	5	23	156	49	81	201
-----MSTGqiYFLNqndrRVFEDawvvglraGYDLIK------------------------------------------------------------------------------------------------------------------------------------
>AF-A0A5J6WKC2-F1-model_v4	19	0.333	2.648E+06	2	30	156	30	58	169
--ETDTNTGGLGLGIKaEGGYDLN-RFIGFSL-----------------------------------------------------------------------------------------------------------------------------
>AF-A0A2A9G5W9-F1-model_v4	17	0.315	1.318E+07	35	53	156	165	178	181
-----------------------------------EFGSE--VITS---IGTRF------------------------------------------------------------------------------------------------------
>AF-A0A561IG80-F1-model_v4	22	0.291	5.319E+05	79	119	156	14	51	192
-------------------------------------------------------------------------------SINA-SSQY--FGFG---FKcganltrFDNGFG----RSKNNVPIHFG------------------------------------
>AF-A0A1V4MRV3-F1-model_v4	17	0.500	1.816E+07	70	81	156	186	195	197
----------------------------------------------------------------------HSVMGGL--RIN--------------------------------------------------------------------------
>AF-A0A7Y3G1A3-F1-model_v4	24	0.265	1.472E+05	69	91	156	73	121	209
---------------------------------------------------------------------YYSRqdteleTAGFLTSTplvglrVEYlqfggtyvfendNSLepYILLT----------------------------------------------------------------
>AF-A0A1Z8VDB5-F1-model_v4	19	0.714	5.032E+06	149	155	156	280	286	324
-----------------------------------------------------------------------------------------------------------------------------------------------------LGGGYNF
>AF-A0A3N5R652-F1-model_v4	16	0.428	2.503E+07	53	59	156	157	163	184
-----------------------------------------------------FEEVPGT------------------------------------------------------------------------------------------------
>AF-A0A7W1PNQ1-F1-model_v4	21	0.200	1.011E+06	113	132	156	26	45	191
-----------------------------------------------------------------------------------------------------------------SPDRRATLELRGGLNAPTFD-----------------------
>AF-A0A522A1V9-F1-model_v4	16	0.750	3.450E+07	86	93	156	181	187	193
--------------------------------------------------------------------------------------LY-LLSAG--------------------------------------------------------------
>AF-A0A5C5ZUD6-F1-model_v4	22	0.250	3.858E+05	104	135	156	24	49	269
--------------------------------------------------------------------------------------------------------GLNE----TGL--RHGLQGSCDCADCTADGYA--------------------
>AF-A0A6I2GM83-F1-model_v4	17	1.00	1.318E+07	89	93	156	12	16	299
-----------------------------------------------------------------------------------------LLGAG--------------------------------------------------------------
>AF-A0A1W2C8Y0-F1-model_v4	25	0.250	7.742E+04	75	95	156	169	192	205
---------------------------------------------------------------------------TDNWRvlaTVEHSSNADLCDANDG------------------------------------------------------------
>AF-A0A246WT19-F1-model_v4	19	0.242	3.650E+06	114	135	156	39	70	209
------------------------------------------------------------------------------------------------------------------LAYRHTNVdmkgflnsspsANDGVAAL-DASYA--------------------
>AF-A0A5C5WES6-F1-model_v4	18	0.285	6.936E+06	72	92	156	64	82	312
------------------------------------------------------------------------LGPGPSGGIC--PRCAGSPGA---------------------------------------------------------------
>AF-A0A0C5VRM8-F1-model_v4	19	0.444	5.032E+06	13	30	156	365	381	384
-------------SLKQDGYQLRAFVR-KNL-----------------------------------------------------------------------------------------------------------------------------
>AF-A0A1G0VRD6-F1-model_v4	20	0.428	1.394E+06	37	61	156	125	150	180
-------------------------------------NNwDFGVIFS-LLGGVdlRKEEYN-GFK----------------------------------------------------------------------------------------------
>AF-A0A254RDZ9-F1-model_v4	17	0.384	1.318E+07	88	106	156	156	181	190
----------------------------------------------------------------------------------------GLGGAiafTYIKnfQKQhsSSGYGFS-------------------------------------------------
>AF-A0A1L9AZ17-F1-model_v4	21	0.391	7.333E+05	73	91	156	71	93	194
-------------------------------------------------------------------------TWGRRFqgQTTEldYLSLGGELR----------------------------------------------------------------
>AF-A0A523GSN2-F1-model_v4	17	0.363	1.816E+07	101	122	156	181	194	199
-----------------------------------------------------------------------------------------------------STFMQAEVS--------AGLTF---------------------------------
>AF-A0A7W3VGC1-F1-model_v4	20	0.285	1.921E+06	55	87	156	144	172	205
-------------------------------------------------------ESmSGTGFLIGTD--YqYNLTKRFRAV----VGLH--------------------------------------------------------------------
>AF-M1ZBV5-F1-model_v4	27	0.444	1.553E+04	68	85	156	25	42	210
--------------------------------------------------------------------KYFSLMIGPSFRTDADSS----------------------------------------------------------------------
>AF-A0A4V1SFZ0-F1-model_v4	25	0.263	7.742E+04	62	123	156	120	176	218
--------------------------------------------------------------LIGGTFYYYSV---PV--IVsyhptERLCVYANPRY---------TFGQrrvveNANGS-GRDAFRQNRQQS--------------------------------
>AF-A0A5E4WU57-F1-model_v4	21	0.285	1.011E+06	115	128	156	120	133	328
-------------------------------------------------------------------------------------------------------------------AHGWGVLASAAANW---------------------------
>AF-A0A3E0MYY5-F1-model_v4	20	0.375	1.921E+06	37	52	156	363	377	393
-------------------------------------NNV-TVTGGFEFRCGG-------------------------------------------------------------------------------------------------------
>AF-A0A2T4VNX1-F1-model_v4	20	0.315	1.394E+06	125	154	156	61	92	216
-----------------------------------------------------------------------------------------------------------------------------GANApdlNIGFSY------GATVGykpTKMLGLevGYN-
>AF-A4BJ21-F1-model_v4	23	0.461	2.030E+05	117	129	156	269	281	402
---------------------------------------------------------------------------------------------------------------------GAGLWANNRVGFS--------------------------
>AF-A0A1B1C7Q5-F1-model_v4	24	1.00	1.068E+05	149	155	156	134	140	178
-----------------------------------------------------------------------------------------------------------------------------------------------------LGAGYRF
>AF-A0A2T4VP02-F1-model_v4	17	0.388	1.318E+07	83	94	156	85	101	192
-----------------------------------------------------------------------------------YRSL-GLelrlrfLRDGG-------------------------------------------------------------
>AF-A0A1W9Q5E5-F1-model_v4	20	0.219	1.394E+06	70	124	156	63	127	197
----------------------------------------------------------------------YAVTLTPSWeigiqagwarsGIShEGQRLghinmfpavifvrYRLL--------------PRE---KIVpfLFGGAGYSFNR-------------------------------
>AF-A0A662A951-F1-model_v4	22	0.388	5.319E+05	123	137	156	167	184	201
---------------------------------------------------------------------------------------------------------------------------NPYfkQHARIAFSHEtYS------------------
>AF-A0A1M7MIK9-F1-model_v4	21	0.375	7.333E+05	62	77	156	76	89	212
--------------------------------------------------------------LTIGGQ--YNLTAGNL------------------------------------------------------------------------------
>AF-A0A2P7QP55-F1-model_v4	18	0.500	6.936E+06	74	83	156	93	102	258
--------------------------------------------------------------------------AGPEFGMVEH------------------------------------------------------------------------
>AF-A0A2S8HGW2-F1-model_v4	17	0.312	1.318E+07	105	120	156	53	66	313
---------------------------------------------------------------------------------------------------------LNEGHPK--LHHRDGL-----------------------------------
>AF-A0A2D5YQY4-F1-model_v4	18	0.434	6.936E+06	115	137	156	22	41	179
-------------------------------------------------------------------------------------------------------------------AYG-GL--NYSFNGVISKNDAYN------------------
>AF-A0A7V9L3T6-F1-model_v4	16	0.242	3.450E+07	71	124	156	121	179	211
-----------------------------------------------------------------------NRTETDqgsglLLGTQFYVnrSLWLRLAAGI-----SSMKfddntlvGP------TGLAGGgvDILRFRR-------------------------------
>AF-A0A399SKQ3-F1-model_v4	19	0.625	3.650E+06	115	122	156	53	60	213
-------------------------------------------------------------------------------------------------------------------AYTGGLVF---------------------------------
>AF-A0A6I7QGJ2-F1-model_v4	22	0.234	3.858E+05	5	46	156	185	215	222
-----INIDYrylFLNPNKneE-------SFDGAN------FN---GSTISA-------------------------------------------------------------------------------------------------------------
>AF-A0A6S6T8C4-F1-model_v4	21	0.266	1.011E+06	101	138	156	34	88	235
-----------------------------------------------------------------------------------------------------STQAQH----KISLYGGWTmskLQ-SQmhegfkkGPlydelnRFPIlhaeYFSfeYEYSW-----------------
>AF-A0A838NFI5-F1-model_v4	21	0.400	1.011E+06	75	91	156	183	202	271
---------------------------------------------------------------------------TVVAMIRFYPSATGgffLLG----------------------------------------------------------------
>AF-A0A4R7SRR7-F1-model_v4	19	0.258	5.032E+06	23	53	156	148	169	273
-----------------------KSVRGAS-----EADYDLSVIT----IGGGA------------------------------------------------------------------------------------------------------
>AF-A0A356PIV5-F1-model_v4	21	0.292	7.333E+05	97	155	156	2	76	279
-------------------------------------------------------------------------------------------------AKrflASSIACASlavAS---TAVAEDtipdryFYLGGHIGQSWLdIGDHYEgdgY--LADNAfendtVT--MPGAqiGYRF
>AF-A0A1Q7KTR6-F1-model_v4	23	0.450	2.798E+05	114	133	156	91	106	437
------------------------------------------------------------------------------------------------------------------VAY-QYVQFNPGDPF---AS----------------------
>AF-A0A246BA68-F1-model_v4	17	0.555	1.816E+07	10	17	156	17	25	188
----------AQSfGVKAG------------------------------------------------------------------------------------------------------------------------------------------
>AF-A0A7Y4QCH4-F1-model_v4	19	0.317	2.648E+06	99	132	156	12	47	189
---------------------------------------------------------------------------------------------------ASSHA-FSQSRSArttrysIS----AGVGFVHYFNTLrIGA-----------------------
>AF-A0A7X5W887-F1-model_v4	18	0.233	6.936E+06	84	119	156	110	168	195
------------------------------------------------------------------------------------LSQASNLDLRYGgvwisyKEKAfqeeypGDTFGL-ELGidykarlfSKvfiyISAAYIYG------------------------------------
>AF-A0A6A0IQ33-F1-model_v4	18	0.285	6.936E+06	117	134	156	45	72	196
---------------------------------------------------------------------------------------------------------------------GDGQRFlggaqvRVHLLWLIAaegrASY---------------------
>AF-A0A7T9QNL7-F1-model_v4	17	0.400	1.318E+07	83	101	156	175	194	200
-----------------------------------------------------------------------------------YPSNRTLqLTIGHRFMQFSR------------------------------------------------------
>AF-A0A3N5JY08-F1-model_v4	19	0.750	5.032E+06	45	52	156	21	28	216
---------------------------------------------SFGQTRVG-------------------------------------------------------------------------------------------------------
>AF-A0A255YNS5-F1-model_v4	20	0.346	1.394E+06	71	95	156	132	152	232
-----------------------------------------------------------------------NVTGRAGWLItPE-----GLLYARGG------------------------------------------------------------
>AF-I6ZT00-F1-model_v4	22	0.400	5.319E+05	116	131	156	131	150	174
--------------------------------------------------------------------------------------------------------------------YGAGvdykLLDNLSINFDMG------------------------
>AF-A0A1J4XJW0-F1-model_v4	30	0.338	1.636E+03	77	133	156	100	155	189
-----------------------------------------------------------------------------LFGTNWAQggNLY--VGAG-GFsEKFgNSTSGAS-SNSFsggmGVL----GLGYNGGFLA-IDFS----------------------
>AF-A0A5C7TFR6-F1-model_v4	19	0.400	2.648E+06	4	19	156	145	161	212
----NGSGGYAsrfdQSG---AGY----------------------------------------------------------------------------------------------------------------------------------------
>AF-A0A528UMF9-F1-model_v4	19	0.320	5.032E+06	76	120	156	90	128	245
----------------------------------------------------------------------------PRFLIG------GLLDAHAG-----NIettldvAGFDASVRET---YGfdAGL-----------------------------------
>AF-A0A0S7ZM26-F1-model_v4	21	0.470	1.011E+06	105	119	156	137	153	155
---------------------------------------------------------------------------------------------------------FSENVSSIStdLGYGFG------------------------------------
>AF-A0A1B9DZD2-F1-model_v4	29	0.388	3.112E+03	70	101	156	80	111	198
----------------------------------------------------------------------YSVTDITRAGnINntQYSTFHGLLGyQI----KFSN------------------------------------------------------
>AF-A0A2G6EPL1-F1-model_v4	22	0.333	3.858E+05	113	133	156	191	204	218
-----------------------------------------------------------------------------------------------------------------SLEYR-------HYNADTDAN----------------------
>AF-A0A7W0VE86-F1-model_v4	20	0.600	1.394E+06	146	155	156	132	141	236
--------------------------------------------------------------------------------------------------------------------------------------------------TGTLAARYRF
>AF-A0A257TB91-F1-model_v4	19	0.242	3.650E+06	74	126	156	81	141	301
--------------------------------------------------------------------------AGPLRRfIwnhaPEGVVPYwGPRTPDYRKDFgigrplppgngWRS-QPFS-----ISGFAGAT---NGGP-----------------------------
>AF-A0A2E2MNQ6-F1-model_v4	20	0.302	1.394E+06	49	86	156	187	224	369
-------------------------------------------------TARGWEdekrlEQQLG---TLTRF--YVGGGGGLGRIDFDPSL---------------------------------------------------------------------
>AF-A0A5C7GKA0-F1-model_v4	21	0.444	1.011E+06	100	122	156	158	176	179
----------------------------------------------------------------------------------------------------SSI---SEknynSSS-ISL----GLNF---------------------------------
>AF-A0A521IP31-F1-model_v4	21	0.250	1.011E+06	72	85	156	15	34	183
------------------------------------------------------------------------PIAGGNFVTtisyvpSAYLS----------------------------------------------------------------------
>AF-A0A7X9K1Z4-F1-model_v4	20	0.470	1.394E+06	78	94	156	100	116	208
------------------------------------------------------------------------------FRGNGYFVPYVVAGAGY-------------------------------------------------------------
>AF-A0A7C6H2N9-F1-model_v4	19	0.409	5.032E+06	113	134	156	18	31	217
-----------------------------------------------------------------------------------------------------------------SL----GLAA----SFSADASY---------------------
>AF-A0A7Y4T653-F1-model_v4	15	0.240	4.755E+07	112	132	156	14	38	223
----------------------------------------------------------------------------------------------------------------GGLAAYADDLPSDaeGPRWyaSIGA-----------------------
>AF-A0A2E3Z7V8-F1-model_v4	17	0.220	1.816E+07	80	117	156	72	116	293
--------------------------------------------------------------------------------TSEEPCLlpfdYvRHFGFRH-----SSTHGrhvgrgiPLEGTSWKNRPYH--------------------------------------
>AF-A0A2D9TBP1-F1-model_v4	23	0.288	2.798E+05	72	121	156	55	83	512
------------------------------------------------------------------------VTGSPLART--YLNL-GV----------VSIggFGDN----------GQGLQ----------------------------------
>AF-A0A6S6MDF9-F1-model_v4	23	0.346	2.030E+05	109	134	156	84	100	192
-------------------------------------------------------------------------------------------------------------RSKTRL---------NYLNVPILANY---------------------
>AF-A0A4Q1K443-F1-model_v4	23	0.280	2.798E+05	60	100	156	148	183	196
------------------------------------------------------------FKL-AAILKAY---AGLSFSTtnynlqdgvSEYV----------TKYKKS-------------------------------------------------------
>AF-A0A1F3VXG1-F1-model_v4	22	0.361	3.858E+05	75	106	156	37	63	196
---------------------------------------------------------------------------GSNFGGN--VGLgvkYGLnLGEY-------VIAGPS-------------------------------------------------
>AF-A0A538TQJ1-F1-model_v4	19	0.253	3.650E+06	71	127	156	49	105	204
-----------------------------------------------------------------------RLHGGASFPMgNFGSS-Y-QTGFSGG----GSIGyGVSEQVliSWGVAYHHFGheQLSNVDAN----------------------------
>AF-A0A5E8A953-F1-model_v4	17	0.411	1.318E+07	71	84	156	127	143	205
-----------------------------------------------------------------------RVGQGKVFwerRDNFYN-----------------------------------------------------------------------
>AF-A0A6N8ZFV9-F1-model_v4	21	0.700	1.011E+06	84	93	156	131	140	215
------------------------------------------------------------------------------------VSPYGAAGAG--------------------------------------------------------------
>AF-A0A1G0WKG1-F1-model_v4	25	0.347	7.742E+04	114	136	156	34	52	163
------------------------------------------------------------------------------------------------------------------LWYIEF----AGANFGISFNYEY-------------------
>AF-A0A521KW84-F1-model_v4	16	0.615	2.503E+07	42	50	156	71	83	177
------------------------------------------VIgGSFApngQTS---------------------------------------------------------------------------------------------------------
>AF-A0A1V5NV52-F1-model_v4	16	0.800	3.450E+07	89	93	156	48	52	198
-----------------------------------------------------------------------------------------LLGAH--------------------------------------------------------------
>AF-A0A6I5IAP7-F1-model_v4	21	0.273	7.333E+05	79	132	156	29	88	200
-------------------------------------------------------------------------------TIN--SGLYYQFVAGspgqHIKA------GLT-----TSLDYlflsdnkiNFGLGCNYHfaqvefvPNKNTAD-----------------------
>AF-A0A0R2V5Q4-F1-model_v4	17	0.428	1.318E+07	5	15	156	170	183	226
-----IGIGYYNSpaiSLK--------------------------------------------------------------------------------------------------------------------------------------------
>AF-A0A1G1FAW5-F1-model_v4	25	0.545	4.072E+04	73	92	156	155	176	417
-------------------------------------------------------------------------TEGGDSRMNmEYtVGLTFLLGA---------------------------------------------------------------
>AF-A0A7X9ACE5-F1-model_v4	17	0.571	1.816E+07	113	119	156	109	115	184
-----------------------------------------------------------------------------------------------------------------SLFATAG------------------------------------
>AF-A0A1G0ZWU7-F1-model_v4	20	0.370	1.394E+06	71	94	156	48	70	192
-----------------------------------------------------------------------SVGLvGGQAGIamN--RSLY--VGFGY-------------------------------------------------------------
>AF-A0A411E7Q2-F1-model_v4	21	0.347	1.011E+06	0	58	156	123	179	196
EFE-SMS----LSG--EDDIKDDiKNiDFGANvgL--GYQFDS--GlNIGaryNFgiANI-NDFADSSD-------------------------------------------------------------------------------------------------
>AF-A0A534P604-F1-model_v4	20	0.261	1.394E+06	47	85	156	35	66	212
-----------------------------------------------APRRGTFAETALGAFATLGG----SS------RISAaepYLS----------------------------------------------------------------------
>AF-A0A1G2ZX07-F1-model_v4	17	0.714	1.318E+07	114	120	156	220	226	285
------------------------------------------------------------------------------------------------------------------LPYGGGL-----------------------------------
>AF-A0A2D6SA33-F1-model_v4	19	0.266	2.648E+06	1	30	156	120	138	186
-RENGTS--YKLGG--ELGY-------RFNQ-----------------------------------------------------------------------------------------------------------------------------
>AF-A0A4U6DAQ9-F1-model_v4	22	0.714	3.858E+05	5	11	156	14	20	193
-----TSTGYAQ------------------------------------------------------------------------------------------------------------------------------------------------
>AF-A0A661MLK6-F1-model_v4	18	0.300	9.560E+06	89	128	156	42	82	216
-----------------------------------------------------------------------------------------LLGlqAGGTF--------QNEQNGK-DLDidedicYGLavDVDFNPDSYF---------------------------
>AF-A0A517MU00-F1-model_v4	19	0.625	3.650E+06	84	91	156	205	212	300
------------------------------------------------------------------------------------VRPYMLLG----------------------------------------------------------------
>AF-A0A1Q7T268-F1-model_v4	18	0.461	9.560E+06	70	80	156	288	300	629
----------------------------------------------------------------------YSytVTGGAVDGT---------------------------------------------------------------------------
>AF-A0A2E8XCT9-F1-model_v4	22	0.368	5.319E+05	88	120	156	75	101	169
----------------------------------------------------------------------------------------HLLYAGSTwnlfqKGKFS-----GE------LAFGAAL-----------------------------------
>AF-A0A7X7EDZ4-F1-model_v4	23	0.857	2.030E+05	85	91	156	110	116	186
-------------------------------------------------------------------------------------SLYGQLG----------------------------------------------------------------
>AF-A0A3N5QP22-F1-model_v4	17	0.304	1.318E+07	72	92	156	134	156	191
------------------------------------------------------------------------NTAVTSFSTSVYLSaAYMQpLTE---------------------------------------------------------------
>AF-A0A379DH20-F1-model_v4	20	0.714	1.394E+06	149	155	156	95	101	241
-----------------------------------------------------------------------------------------------------------------------------------------------------LGATYTF
>AF-A0A2E2SQP3-F1-model_v4	19	0.191	2.648E+06	17	53	156	263	305	387
-----------------HTYKnfsLDWGGSiaTFRtqqgdSFY---AVSIFPVI-RWWFIRTRA------------------------------------------------------------------------------------------------------
>AF-A0A7W6ETZ3-F1-model_v4	19	0.666	5.032E+06	28	36	156	92	100	187
----------------------------FTLGYGYEF-----------------------------------------------------------------------------------------------------------------------
>AF-A0A651HBE8-F1-model_v4	16	0.500	2.503E+07	120	127	156	38	45	230
------------------------------------------------------------------------------------------------------------------------LQAQDRPN----------------------------
>AF-A0A832DKF8-F1-model_v4	23	0.434	2.030E+05	9	31	156	127	145	178
---------YGLSLSFLAGYDL----RNFNLK----------------------------------------------------------------------------------------------------------------------------
>AF-A0A2P2EC24-F1-model_v4	19	0.285	3.650E+06	4	39	156	44	78	212
----STvtpVTGAAASRtNK-------KTSADLGLFggYGYQFDNG--------------------------------------------------------------------------------------------------------------------
>AF-A0A556UUI4-F1-model_v4	18	0.391	6.936E+06	113	135	156	100	121	334
-----------------------------------------------------------------------------------------------------------------SLGAGPYLYFDTTSHQP-DGSYE--------------------
>AF-A0A2E0TF66-F1-model_v4	20	0.625	1.921E+06	86	93	156	271	278	373
--------------------------------------------------------------------------------------LYGVVGFG--------------------------------------------------------------
>AF-T2GCS9-F1-model_v4	20	0.214	1.921E+06	79	106	156	76	97	184
-------------------------------------------------------------------------------SMS--PRDYRL-DARYDAA---NGFGFN-------------------------------------------------
>AF-A0A4Q3REF3-F1-model_v4	16	0.304	2.503E+07	110	153	156	3	35	191
--------------------------------------------------------------------------------------------------------------SFTS----FGQDegFSSQPQKRG----EYGWVLYV-SG----GAGY--
>AF-A0A1M6LMF2-F1-model_v4	24	0.333	1.068E+05	71	122	156	101	151	205
-----------------------------------------------------------------------SDGFNAAFGI--YP---GWL--FNGKEfyKGSSTGGWNdnthntgydES-SK--LA--ADLFF---------------------------------
>AF-A0A3S1D929-F1-model_v4	19	0.350	2.648E+06	118	134	156	209	227	229
----------------------------------------------------------------------------------------------------------------------DGLL-NLDTSrhtFQIAANY---------------------
>AF-A0A318VST9-F1-model_v4	29	0.285	3.112E+03	86	137	156	120	169	200
--------------------------------------------------------------------------------------VYGLLGYQGTKAK-VSADGLgsdSE----TyeggrggvGVEY---QLEN-----RMFFRGEYS------------------
>AF-A0A542AT12-F1-model_v4	19	0.444	3.650E+06	35	43	156	170	178	206
-----------------------------------EFRRDFMNI----------------------------------------------------------------------------------------------------------------
>AF-A0A3E1NI19-F1-model_v4	22	0.285	5.319E+05	75	134	156	29	76	213
---------------------------------------------------------------------------GVSFtNIsNEYNDLTR--TTGHG-----GIF----LNSKI--GYGwAIQPEVLYGG--MGDRY---------------------
>AF-A0A1Q3GPN9-F1-model_v4	17	0.666	1.318E+07	150	155	156	165	170	217
------------------------------------------------------------------------------------------------------------------------------------------------------GARYNF
>AF-A0A7W1BH62-F1-model_v4	21	0.454	7.333E+05	71	89	156	178	198	387
-----------------------------------------------------------------------SDRADPLPSIpvtNFGVSL-GL------------------------------------------------------------------
>AF-A0A1Y3QE18-F1-model_v4	21	0.268	1.011E+06	29	84	156	41	91	210
-----------------------------NLKYsGGEspsldQStsgVGWHVGGRYWF-NDRFAAGlmVDSF-----GFK---------FS-NEYS-----------------------------------------------------------------------
>AF-A0A2A8CY59-F1-model_v4	20	0.295	1.921E+06	101	152	156	113	177	234
-----------------------------------------------------------------------------------------------------SIDGQS---SAiTGNDYswsggelGLRLNFRSGRSLV---PYADVALrgvaateDDRDVefrgGGFTLGGG---
>AF-A0A832BJ51-F1-model_v4	18	0.437	6.936E+06	27	37	156	169	184	246
---------------------------GANLafanrKYEYEQP----------------------------------------------------------------------------------------------------------------------
>AF-A0A7X9HG09-F1-model_v4	22	0.400	5.319E+05	30	45	156	124	148	189
------------------------------LKYDYgydkkEKlrflNSGWWAIGS--------------------------------------------------------------------------------------------------------------
>AF-A0A496TU03-F1-model_v4	20	0.400	1.394E+06	101	120	156	137	159	401
-----------------------------------------------------------------------------------------------------SMWDNGESvRSQTNatvvL--GFGL-----------------------------------
>AF-A0A094IV53-F1-model_v4	16	0.285	3.450E+07	105	120	156	66	86	187
---------------------------------------------------------------------------------------------------------FSESGVdldnyDIGLGYRHAL-----------------------------------
>AF-A0A6N4EIS7-F1-model_v4	22	0.294	5.319E+05	91	106	156	179	195	202
-------------------------------------------------------------------------------------------TDNGTKEKWNSGrFGVV-------------------------------------------------
>AF-A0A4Q0YQV5-F1-model_v4	39	0.254	3.608E+00	35	155	156	54	216	217
-----------------------------------EFESSKKVMGgyvrgsyNFA--DNFFtEARVDlSKK---GDAK---VTDGLVgigyyQPINNDLSLYGLAGYsakqfklpnkTGGKDKlkeKGLT---GE----IGAKYHAT------DSWTIepairyskyDHSaYE-VKLGntinvyknvsleanvsqDQfkpkgadektKQTKFMLGARYNF
>AF-A0A434WYU1-F1-model_v4	20	0.253	1.394E+06	73	134	156	175	227	275
-------------------------------------------------------------------------TAINsNWTIkTEYR--YTRFG---TKDDLLSDAGLV-----GVP---DGLL-NLDTSrhtFQIAANY---------------------
>AF-A0A2D5V2S7-F1-model_v4	25	0.473	7.742E+04	96	111	156	71	89	334
------------------------------------------------------------------------------------------------KAilKdDSSTKASSESNNK--------------------------------------------
>AF-A0A7H1JPD2-F1-model_v4	22	0.380	5.319E+05	3	21	156	173	190	194
---SSKSTtnTYFSVGV---AYKL--------------------------------------------------------------------------------------------------------------------------------------
>AF-A0A1I6HAC1-F1-model_v4	18	0.312	6.936E+06	69	82	156	27	42	199
---------------------------------------------------------------------YYgaSVGLSVLESTSE-------------------------------------------------------------------------
>AF-A0A5C7ZRE3-F1-model_v4	21	0.343	1.011E+06	1	30	156	85	107	201
-TERST---YIQVplTVK---YFL---SNAFNL-----------------------------------------------------------------------------------------------------------------------------
>AF-A0A6B0PKT6-F1-model_v4	33	0.362	2.374E+02	97	155	156	117	173	207
-------------------------------------------------------------------------------------------------EKFSinpaVMAGQIELRqftgSKG---YGtqEGWFIGPG----IDAQYDLSK----WVAI-MAGARYNF
>AF-A0A521ZPC7-F1-model_v4	22	0.291	5.319E+05	5	49	156	159	202	208
-----IGTNYELGKNWELGlaYKlLGTTRRDFGN--GFEA--DGNLTHSFLAT----------------------------------------------------------------------------------------------------------
>AF-A0A522T3I2-F1-model_v4	22	0.250	5.319E+05	41	93	156	133	172	220
-----------------------------------------GSIRPFFLGGV----SVIH----------YVPTggnntpgAGPQ------VRAGIDLGAG--------------------------------------------------------------
>AF-A0A6G8I6C7-F1-model_v4	31	0.440	8.596E+02	0	18	156	26	50	221
EGFNSqISTGYqhnsiDLSGVIEPG-----------------------------------------------------------------------------------------------------------------------------------------
>AF-A0A523MIM0-F1-model_v4	19	0.245	5.032E+06	34	77	156	60	99	221
----------------------------------YEldDSPAFGLILNFPSRGNTeWE--------I-----YYSkqstevDIAGFV------------------------------------------------------------------------------
>AF-A0A2S8FC18-F1-model_v4	18	0.296	6.936E+06	10	29	156	258	283	284
----------AQSTSnfsvsagFEYR-FGGKNPGYFR------------------------------------------------------------------------------------------------------------------------------
>AF-A0A552V5U2-F1-model_v4	25	0.347	4.072E+04	96	133	156	64	98	209
------------------------------------------------------------------------------------------------KAK--LGFG-------MSLslitvynFYlNAGLEFSQYD--VTDAS----------------------
>AF-A0A2A4UBC7-F1-model_v4	24	0.280	1.472E+05	71	92	156	512	536	677
-----------------------------------------------------------------------NRIDQDNKRIGLYSGLYsadHLDTA---------------------------------------------------------------
>AF-A0A1F3X4A3-F1-model_v4	20	0.458	1.921E+06	113	133	156	77	98	192
-----------------------------------------------------------------------------------------------------------------RLYYGArtGL--NITAiNGVTDDS----------------------
>AF-A0A7X7P8M1-F1-model_v4	22	0.500	5.319E+05	84	93	156	187	196	200
------------------------------------------------------------------------------------NSLYGELTFR--------------------------------------------------------------
>AF-A0A2E6YHZ3-F1-model_v4	19	0.266	3.650E+06	96	120	156	156	181	188
------------------------------------------------------------------------------------------------KFlKFNDIQFAP----KIRamgfQAYMFNL-----------------------------------
>AF-A0A4R6QF79-F1-model_v4	28	0.244	8.164E+03	27	113	156	72	138	194
---------------------------TFNkkeLKY--EDSIDFGL--NFIDISP--------------NFKY-------DFG-NEYRkGFYMLFGPR-----FSfLTKTEVEGSetndilNKTN------------------------------------------
>AF-A0A800DXQ3-F1-model_v4	20	0.253	1.921E+06	80	134	156	74	125	165
--------------------------------------------------------------------------------TPFY-RQYFPLGAvenvfae----AFFSinSGEGLNdedE-----NVKYTDGAF-----GFAIGKSY---------------------
>AF-A0A3A0D8V5-F1-model_v4	17	0.291	1.816E+07	45	82	156	25	65	302
---------------------------------------------RFANGRpsRTtqhasAQEPPDGDtKL-------EVVTpADPReDTTSE-------------------------------------------------------------------------
>AF-A3ZLB7-F1-model_v4	19	0.357	5.032E+06	101	125	156	34	58	381
-----------------------------------------------------------------------------------------------------SIF--SKSRRKTtvgSPQAR-RQLAHFH------------------------------
>AF-A0A1G4VEC3-F1-model_v4	20	0.714	1.394E+06	2	8	156	120	126	207
--EPNISIG---------------------------------------------------------------------------------------------------------------------------------------------------
>AF-A0A6I1E2N0-F1-model_v4	24	0.326	1.472E+05	80	121	156	120	161	214
--------------------------------------------------------------------------------ISEGLELYgtaGLVYVTGDAATspttvdsFSS-FGFSF---------GFGLQ----------------------------------
>AF-A0A2P7TNV4-F1-model_v4	26	0.235	2.953E+04	37	84	156	183	222	247
-------------------------------------NSKGGVMFSAGAgfkIRGT--ENL-GWFL--------SVGYHYQKSYSEYP-----------------------------------------------------------------------
>AF-A0A1Y6B3Q6-F1-model_v4	24	0.285	1.068E+05	2	18	156	56	82	247
--ERSIRgfrrdhnfslgIG-AFSGAWEGT-----------------------------------------------------------------------------------------------------------------------------------------
>AF-A0A1F5BID8-F1-model_v4	17	0.500	1.816E+07	84	91	156	184	191	197
------------------------------------------------------------------------------------SSLHGVAG----------------------------------------------------------------
>AF-A0A1W6EA64-F1-model_v4	19	0.400	5.032E+06	146	155	156	212	221	260
--------------------------------------------------------------------------------------------------------------------------------------------------GWMAAATYTQ
>AF-A0A349JA94-F1-model_v4	17	0.300	1.318E+07	69	95	156	203	228	277
---------------------------------------------------------------------YARLGAPPyevLDR----SDVYASLGARAG------------------------------------------------------------
>AF-A0A498R3G3-F1-model_v4	24	0.333	1.068E+05	8	41	156	130	168	181
--------TYQNGRHFDDtviglTYDLNKN-SQFDLswkKY--EDNNHAT------------------------------------------------------------------------------------------------------------------
>AF-A0A512B8R5-F1-model_v4	23	0.200	2.798E+05	113	155	156	128	165	204
-----------------------------------------------------------------------------------------------------------------NLFAGPGFyiLKSNLNYAGTAES---NKV----STGWMAAAAYTA
>AF-A0A3B9AK26-F1-model_v4	19	0.428	2.648E+06	117	129	156	164	177	186
---------------------------------------------------------------------------------------------------------------------DEGLLFgVGGSNFV--------------------------
>AF-A0A519RYP2-F1-model_v4	19	0.317	5.032E+06	69	107	156	51	81	214
---------------------------------------------------------------------YYVL---PNQIGN---SVY---AEAYD-AKFSLGtsFGLLE------------------------------------------------
>AF-A9FPL6-F1-model_v4	19	0.416	3.650E+06	113	134	156	306	328	336
-----------------------------------------------------------------------------------------------------------------SLE-GPGLVYNFgiGFNFGGLPSY---------------------
>AF-A0A431IRG9-F1-model_v4	26	0.306	2.141E+04	10	51	156	60	96	201
----------ALSLVK--IY----NFR-LSL--GYEFqklkvenSNT---IGNFDFINS--------------------------------------------------------------------------------------------------------
>AF-A0A1K1V7C3-F1-model_v4	20	1.00	1.394E+06	150	155	156	80	85	189
------------------------------------------------------------------------------------------------------------------------------------------------------GAGYRF
>AF-A0A1N7JSD0-F1-model_v4	17	0.800	1.318E+07	51	55	156	88	92	197
---------------------------------------------------GGFEE----------------------------------------------------------------------------------------------------
>AF-A0A661HS17-F1-model_v4	19	0.666	5.032E+06	130	135	156	226	231	314
----------------------------------------------------------------------------------------------------------------------------------TGASYE--------------------
>AF-A0A661C8K9-F1-model_v4	21	0.380	1.011E+06	12	29	156	172	191	455
------------SSRKEDRwtsY-LSFNLGYDN------------------------------------------------------------------------------------------------------------------------------
>AF-A0A2T6E9H7-F1-model_v4	18	0.217	6.936E+06	70	92	156	297	317	380
----------------------------------------------------------------------YRL-FDSRDMTVE-NSLYYVDTE---------------------------------------------------------------
>AF-A0A1L6LBF3-F1-model_v4	17	0.243	1.816E+07	102	129	156	30	63	204
------------------------------------------------------------------------------------------------------TQGF---GSATSdprVGAGAGgtlglsLDDRVNPRWS--------------------------
>AF-A0A1I2JKL2-F1-model_v4	23	0.230	2.030E+05	106	131	156	151	171	211
----------------------------------------------------------------------------------------------------------SESSRFM-----ADLCLSAGARQQIG------------------------
>AF-A0A1F2RYS8-F1-model_v4	24	0.333	1.068E+05	11	52	156	282	311	321
-----------ASYQK----WLTK---HFGLIWRYDFQNQ-----VDAFTRHG-------------------------------------------------------------------------------------------------------
>AF-A0A2E3XYL0-F1-model_v4	19	0.714	5.032E+06	28	34	156	313	319	457
----------------------------FNLKFGY-------------------------------------------------------------------------------------------------------------------------
>AF-T0LG82-F1-model_v4	21	0.351	7.333E+05	84	122	156	31	77	210
------------------------------------------------------------------------------------SVLGGLAIpAGNftsidpGKgnAKTGYTFGGSleyfvkE---KISL----GLNF---------------------------------
>AF-A0A5M6CJ80-F1-model_v4	17	0.230	1.816E+07	3	15	156	39	49	186
---NNIRT--FRDGVK--------------------------------------------------------------------------------------------------------------------------------------------
>AF-A0A2E5AMQ2-F1-model_v4	19	0.413	3.650E+06	43	69	156	26	48	197
-------------------------------------------IGVeiFAA-RAG---SNGGT--MGGGFKY--------------------------------------------------------------------------------------
>AF-A0A358DS25-F1-model_v4	22	0.346	3.858E+05	110	134	156	432	457	547
--------------------------------------------------------------------------------------------------------------SKGSaLGHRVGLRIGDDRGAAIGLSY---------------------
>AF-A0A7Y5NMK9-F1-model_v4	20	1.00	1.394E+06	150	155	156	136	141	241
------------------------------------------------------------------------------------------------------------------------------------------------------GAGYRF
>AF-A0A315ZCI2-F1-model_v4	20	0.315	1.921E+06	69	87	156	22	31	347
---------------------------------------------------------------------HYSSIA---------SSLY--------------------------------------------------------------------
>AF-I0K9B9-F1-model_v4	19	0.347	3.650E+06	36	52	156	46	68	290
------------------------------------FCVGWlGLTTVAlAQqadsTRRR-------------------------------------------------------------------------------------------------------
>AF-A0A1T4L7T4-F1-model_v4	22	0.322	3.858E+05	50	63	156	42	72	240
--------------------------------------------------GGDFEpatESVDlsasldltelyfstGFKLM--------------------------------------------------------------------------------------------
>AF-A0A3C0MH64-F1-model_v4	22	0.291	5.319E+05	114	152	156	66	109	322
------------------------------------------------------------------------------------------------------------------LAYRANDFDASGANtgEVTQFSqmfnaiYE----IPLTSHTAlGLGAG---
>AF-A0A2E1ENR3-F1-model_v4	20	0.350	1.921E+06	99	133	156	142	179	331
---------------------------------------------------------------------------------------------------FNSEFTVS-SKLKMNLfvFNGEGyksLQDDDG-YQRIGAS----------------------
>AF-A0A7X4GCJ4-F1-model_v4	24	0.305	1.472E+05	24	59	156	304	335	446
------------------------SDRFFELAYRH--PVADGL--VAAAGYSWTEENRDG------------------------------------------------------------------------------------------------
>AF-A0A522DCF4-F1-model_v4	21	0.379	1.011E+06	10	37	156	96	115	235
----------ALSR-W------FKVFGG--LKYmRYDFS----------------------------------------------------------------------------------------------------------------------
>AF-S0EWK0-F1-model_v4	21	0.285	1.011E+06	10	29	156	404	437	637
----------AFNNVlvygvnlklKEIG-KfnvnaeAAKSVRGKN------------------------------------------------------------------------------------------------------------------------------
>AF-A0A6N7MEB8-F1-model_v4	21	0.333	7.333E+05	134	152	156	96	116	335
--------------------------------------------------------------------------------------------------------------------------------------YAYFKNAGVtyKNGKFICRFG---
>AF-A0A1T4V8C6-F1-model_v4	26	0.283	2.953E+04	75	128	156	57	109	187
---------------------------------------------------------------------------THLWN-NDYLSLYG----GG-------IATiaegymDReERNN--SDAVGigpsvmARLEFNPFGNF---------------------------
>AF-A0A5C6RRW8-F1-model_v4	22	0.239	5.319E+05	83	125	156	149	171	207
-----------------------------------------------------------------------------------YVSLYlsdRLF--------------FSE---------HFGVLFNLG------------------------------
>AF-A0A1F5BDU6-F1-model_v4	16	0.333	3.450E+07	81	92	156	36	47	263
---------------------------------------------------------------------------------SAGLSLGYLSRA---------------------------------------------------------------
>AF-A0A7T9D7Z6-F1-model_v4	18	0.444	9.560E+06	6	14	156	168	176	224
------VIGYEADGV---------------------------------------------------------------------------------------------------------------------------------------------
>AF-A0A3D8IN84-F1-model_v4	19	0.461	5.032E+06	84	94	156	107	119	242
------------------------------------------------------------------------------------VSNYTmlNLRAGY-------------------------------------------------------------
>AF-A0A524K977-F1-model_v4	20	0.321	1.921E+06	74	101	156	227	247	324
--------------------------------------------------------------------------FGLLGGGLE----YRLVSAG---AFFVS------------------------------------------------------
>AF-A0A1Q7RHP0-F1-model_v4	17	0.500	1.318E+07	0	7	156	90	97	371
EGERQGRI----------------------------------------------------------------------------------------------------------------------------------------------------
>AF-A0A2A5B139-F1-model_v4	19	0.777	5.032E+06	50	58	156	161	168	611
--------------------------------------------------RRG-EASVD-------------------------------------------------------------------------------------------------
>AF-A0A497DR87-F1-model_v4	20	0.411	1.394E+06	17	33	156	167	181	327
-----------------DGYKSIQSDTT--LKYS--------------------------------------------------------------------------------------------------------------------------
>AF-A0A4R7JNY2-F1-model_v4	20	0.266	1.921E+06	0	53	156	283	322	424
EGERyrataS----YKQRRnNWEG-----------SLRYRAELNERKDL-----ETDRIF------------------------------------------------------------------------------------------------------
>AF-A0A2V6H337-F1-model_v4	22	0.473	5.319E+05	106	119	156	81	99	425
----------------------------------------------------------------------------------------------------------SEQSSWyTSagadLAYAFG------------------------------------
>AF-A0A352MEG7-F1-model_v4	21	0.272	1.011E+06	81	122	156	48	74	656
---------------------------------------------------------------------------------SE--RLYDL------IEKPVSInyADESE----IS-----RLFF---------------------------------
>AF-A0A4V3E260-F1-model_v4	18	0.444	6.936E+06	6	14	156	78	86	668
------STGAFLSVV---------------------------------------------------------------------------------------------------------------------------------------------
>AF-A0A3C1SJ29-F1-model_v4	20	0.777	1.394E+06	114	122	156	81	89	257
------------------------------------------------------------------------------------------------------------------LALTAGLQF---------------------------------
>AF-A0A2V7PRJ0-F1-model_v4	19	0.259	2.648E+06	43	92	156	148	188	317
-------------------------------------------TGRQDVTG----EVLLG---TPRR---YPRGAGPwlGAG---QQNLAGqlLLGA---------------------------------------------------------------
>AF-A0A2M6X4T9-F1-model_v4	22	0.343	5.319E+05	6	31	156	49	76	709
------NIG---NQVdKAVTYKLPlplsl-SSRGISLK----------------------------------------------------------------------------------------------------------------------------
>AF-G9ZD49-F1-model_v4	22	0.278	3.858E+05	72	128	156	148	191	322
------------------------------------------------------------------------NIAGSGFHI----SLDGVLD------------GSHEViaNGKTRafNAYDA-AAGYQGRNF---------------------------
>AF-I2Q777-F1-model_v4	20	0.333	1.394E+06	69	101	156	42	59	287
---------------------------------------------------------------------YYSHGFG-----NE---LY----AR---DKKVS------------------------------------------------------
>AF-A0A2V9VZR5-F1-model_v4	25	0.297	7.742E+04	90	126	156	181	199	310
------------------------------------------------------------------------------------------LGE----AKFNS--------------YGADLTWNVRR-----------------------------
>AF-A0A1Z7YN92-F1-model_v4	18	0.500	9.560E+06	148	155	156	317	324	362
----------------------------------------------------------------------------------------------------------------------------------------------------TVGADYNF
>AF-A0A2E2K389-F1-model_v4	22	0.290	3.858E+05	9	59	156	1021	1065	1211
---------YDLGG--EVGYWasLQAHQlTGERV----EDNNRFGVlGGVYW--RSR--ESVPH------------------------------------------------------------------------------------------------
>AF-A0A2U0YEA4-F1-model_v4	26	0.340	2.953E+04	98	129	156	283	318	455
--------------------------------------------------------------------------------------------------KFS----QNESnvellwviSSKT----TADFQLgymsRTHPNFS--------------------------
>AF-A0A525C9H6-F1-model_v4	19	0.450	2.648E+06	72	91	156	18	31	300
------------------------------------------------------------------------NTAGF-----E-LSLYGNAG----------------------------------------------------------------
>AF-A0A660MNE5-F1-model_v4	22	0.278	3.858E+05	72	128	156	149	192	323
------------------------------------------------------------------------NIAGSGFHI----SLDGVLD------------GSHEViiNGKTRafNAYDA-AAGYQGRNF---------------------------
>AF-A0A259KTN7-F1-model_v4	22	0.344	3.858E+05	107	135	156	4	23	241
-----------------------------------------------------------------------------------------------------------ESG--ISCA--LRLPKRP-----TDASAE--------------------
>AF-A0A514WUS2-F1-model_v4	21	0.263	1.011E+06	70	87	156	166	184	296
----------------------------------------------------------------------YSLGFGGSYNMaLEGNRDY--------------------------------------------------------------------
>AF-A0A1G9LDE0-F1-model_v4	22	0.240	3.858E+05	71	127	156	257	327	410
-----------------------------------------------------------------------SRTATgyrVLARFN---VLDQSLG--------SNIARtrrwgvgfalARENylplGSKLSLFaqtqlifgyYGE-SQKVPTRN----------------------------
>AF-A0A351HF54-F1-model_v4	19	0.500	5.032E+06	70	77	156	158	165	335
----------------------------------------------------------------------YRVTERPN------------------------------------------------------------------------------
>AF-A0A0E3Y7L2-F1-model_v4	19	0.375	3.650E+06	5	31	156	12	50	573
-----ISItlnffnkTYAQQiYFK-DTYYLPkKNNTHiqyFiNQK----------------------------------------------------------------------------------------------------------------------------
>AF-A0A2T7UIQ6-F1-model_v4	22	0.226	3.858E+05	10	153	156	184	292	335
----------ASVGLK----KQtgDKNNST-SvaLKY--EQGplnamlaSEKNPMG---ATTN----------FIGT--KY---KFGALTVMGA----YDDNTHADGK-KNRSTA-VSAQlaDGKmTYLA-GFGRQmDNQKANF------------------FGLGATY--
>AF-A0A367ZP47-F1-model_v4	21	0.571	1.011E+06	20	32	156	179	192	289
--------------------KLAKALYGyLNLKY---------------------------------------------------------------------------------------------------------------------------
>AF-A0A702FMG3-F1-model_v4	20	0.288	1.394E+06	11	50	156	193	232	335
-----------ANReLKgEGGfeY--RFNPTIAvRL--NYFIDRGW-NTDSDDQTG---------------------------------------------------------------------------------------------------------
>AF-A0A2A7UUM5-F1-model_v4	24	0.387	1.472E+05	84	111	156	21	46	474
------------------------------------------------------------------------------------LSLapgYTL--AQSTDAPASST---SENLSK--------------------------------------------
>AF-A0A1G0NEW0-F1-model_v4	23	0.500	2.030E+05	137	152	156	7	21	435
-----------------------------------------------------------------------------------------------------------------------------------------SKHGTLKSR-AMLGAG---
>AF-A0A1F4UAE1-F1-model_v4	22	0.545	5.319E+05	112	122	156	14	24	212
----------------------------------------------------------------------------------------------------------------TGLAYAARPFF---------------------------------
>AF-A0A810A5I1-F1-model_v4	17	0.150	1.816E+07	112	129	156	12	31	238
----------------------------------------------------------------------------------------------------------------GSVAPTFTdnALFSRDNRKS--------------------------
>AF-A0A742UH11-F1-model_v4	20	0.400	1.394E+06	1	15	156	397	409	1031
-GESVTVTATA--RSK--------------------------------------------------------------------------------------------------------------------------------------------
>AF-A0A1F2RNZ9-F1-model_v4	22	0.384	5.319E+05	15	27	156	218	230	293
---------------KEGSYWLGISAGG--------------------------------------------------------------------------------------------------------------------------------
>AF-A0A2E6H2B3-F1-model_v4	23	0.307	2.798E+05	116	154	156	400	430	461
--------------------------------------------------------------------------------------------------------------------YGATDTASSYSLEVGG-SYFYS------PNISILGA-YG-
>AF-A0A3W1E6T9-F1-model_v4	23	0.265	2.030E+05	3	52	156	1006	1064	1086
---NSTfvwSGG-GQSGVTTQTYKLNGSDVGkiltFSVT----ARNGAGVngnTDSistkDAPGTGG-------------------------------------------------------------------------------------------------------
>AF-A0A1F3T6R5-F1-model_v4	20	0.416	1.394E+06	71	92	156	101	123	494
-----------------------------------------------------------------------SVTIKSLASGSE-VSLkiYGSNGE---------------------------------------------------------------
