# Supplementary material for: Assessing Wolbachia circulation in wild populations of phlebotomine sand flies from Spain and Morocco: implications for control of leishmaniasis
Source: Parasit Vectors. 2025 Apr 26;18:155. doi: 10.1186/s13071-025-06771-6 (PMC12032678; doi:10.1186/s13071-025-06771-6)
Supplement: Supplementary file 5 — Additional File 5: Dataset S5. [file 13071_2025_6771_MOESM5_ESM.zip › PhlebotomussergentiSH_ae436/PhlebotomussergentiSH_ae436_env/templates_101/5vj8.cif]

data_5VJ8
# 
_entry.id   5VJ8 
# 
_audit_conform.dict_name       mmcif_pdbx.dic 
_audit_conform.dict_version    5.321 
_audit_conform.dict_location   http://mmcif.pdb.org/dictionaries/ascii/mmcif_pdbx.dic 
# 
loop_
_database_2.database_id 
_database_2.database_code 
PDB   5VJ8         
WWPDB D_1000227519 
BMRB  30284        
# 
loop_
_pdbx_database_related.db_name 
_pdbx_database_related.details 
_pdbx_database_related.db_id 
_pdbx_database_related.content_type 
PDB  .                                                                                                       2n2l  unspecified 
BMRB 'Backbone structure of the Yersinia pestis outer membrane protein Ail in phospholipid bilayer nanodisc' 30284 unspecified 
# 
_pdbx_database_status.status_code                     REL 
_pdbx_database_status.status_code_sf                  ? 
_pdbx_database_status.status_code_mr                  REL 
_pdbx_database_status.entry_id                        5VJ8 
_pdbx_database_status.recvd_initial_deposition_date   2017-04-19 
_pdbx_database_status.SG_entry                        N 
_pdbx_database_status.deposit_site                    RCSB 
_pdbx_database_status.process_site                    RCSB 
_pdbx_database_status.status_code_cs                  REL 
_pdbx_database_status.methods_development_category    ? 
_pdbx_database_status.pdb_format_compatible           Y 
# 
loop_
_audit_author.name 
_audit_author.pdbx_ordinal 
_audit_author.identifier_ORCID 
'Dutta, S.K.'   1 ? 
'Yong, Y.'      2 ? 
'Marassi, F.M.' 3 ? 
# 
_citation.abstract                  ? 
_citation.abstract_id_CAS           ? 
_citation.book_id_ISBN              ? 
_citation.book_publisher            ? 
_citation.book_publisher_city       ? 
_citation.book_title                ? 
_citation.coordinate_linkage        ? 
_citation.country                   US 
_citation.database_id_Medline       ? 
_citation.details                   ? 
_citation.id                        primary 
_citation.journal_abbrev            'J Phys Chem B' 
_citation.journal_id_ASTM           JPCBFK 
_citation.journal_id_CSD            1278 
_citation.journal_id_ISSN           1520-5207 
_citation.journal_full              ? 
_citation.journal_issue             ? 
_citation.journal_volume            121 
_citation.language                  ? 
_citation.page_first                7561 
_citation.page_last                 7570 
_citation.title                     'Structural Insights into the Yersinia pestis Outer Membrane Protein Ail in Lipid Bilayers.' 
_citation.year                      2017 
_citation.database_id_CSD           ? 
_citation.pdbx_database_id_DOI      10.1021/acs.jpcb.7b03941 
_citation.pdbx_database_id_PubMed   28726410 
_citation.unpublished_flag          ? 
# 
loop_
_citation_author.citation_id 
_citation_author.name 
_citation_author.ordinal 
_citation_author.identifier_ORCID 
primary 'Dutta, S.K.'   1 ?                   
primary 'Yao, Y.'       2 ?                   
primary 'Marassi, F.M.' 3 0000-0003-2695-5844 
# 
_entity.id                         1 
_entity.type                       polymer 
_entity.src_method                 man 
_entity.pdbx_description           'Adhesion invasion locus' 
_entity.formula_weight             17492.400 
_entity.pdbx_number_of_molecules   1 
_entity.pdbx_ec                    ? 
_entity.pdbx_mutation              ? 
_entity.pdbx_fragment              ? 
_entity.details                    ? 
# 
_entity_name_com.entity_id   1 
_entity_name_com.name        'Attachment protein' 
# 
_entity_poly.entity_id                      1 
_entity_poly.type                           'polypeptide(L)' 
_entity_poly.nstd_linkage                   no 
_entity_poly.nstd_monomer                   no 
_entity_poly.pdbx_seq_one_letter_code       
;EGESSISIGYAQSRVKEDGYKLDKNPRGFNLKYRYEFNNDWGVIGSFAQTRRGFEESVDGFKLIDGDFKYYSVTAGPVFR
INEYVSLYGLLGAGHGKAKFSSIFGQSESRSKTSLAYGAGLQFNPHPNFVIDASYEYSKLDDVKVGTWMLGAGYRF
;
_entity_poly.pdbx_seq_one_letter_code_can   
;EGESSISIGYAQSRVKEDGYKLDKNPRGFNLKYRYEFNNDWGVIGSFAQTRRGFEESVDGFKLIDGDFKYYSVTAGPVFR
INEYVSLYGLLGAGHGKAKFSSIFGQSESRSKTSLAYGAGLQFNPHPNFVIDASYEYSKLDDVKVGTWMLGAGYRF
;
_entity_poly.pdbx_strand_id                 A 
_entity_poly.pdbx_target_identifier         ? 
# 
loop_
_entity_poly_seq.entity_id 
_entity_poly_seq.num 
_entity_poly_seq.mon_id 
_entity_poly_seq.hetero 
1 1   GLU n 
1 2   GLY n 
1 3   GLU n 
1 4   SER n 
1 5   SER n 
1 6   ILE n 
1 7   SER n 
1 8   ILE n 
1 9   GLY n 
1 10  TYR n 
1 11  ALA n 
1 12  GLN n 
1 13  SER n 
1 14  ARG n 
1 15  VAL n 
1 16  LYS n 
1 17  GLU n 
1 18  ASP n 
1 19  GLY n 
1 20  TYR n 
1 21  LYS n 
1 22  LEU n 
1 23  ASP n 
1 24  LYS n 
1 25  ASN n 
1 26  PRO n 
1 27  ARG n 
1 28  GLY n 
1 29  PHE n 
1 30  ASN n 
1 31  LEU n 
1 32  LYS n 
1 33  TYR n 
1 34  ARG n 
1 35  TYR n 
1 36  GLU n 
1 37  PHE n 
1 38  ASN n 
1 39  ASN n 
1 40  ASP n 
1 41  TRP n 
1 42  GLY n 
1 43  VAL n 
1 44  ILE n 
1 45  GLY n 
1 46  SER n 
1 47  PHE n 
1 48  ALA n 
1 49  GLN n 
1 50  THR n 
1 51  ARG n 
1 52  ARG n 
1 53  GLY n 
1 54  PHE n 
1 55  GLU n 
1 56  GLU n 
1 57  SER n 
1 58  VAL n 
1 59  ASP n 
1 60  GLY n 
1 61  PHE n 
1 62  LYS n 
1 63  LEU n 
1 64  ILE n 
1 65  ASP n 
1 66  GLY n 
1 67  ASP n 
1 68  PHE n 
1 69  LYS n 
1 70  TYR n 
1 71  TYR n 
1 72  SER n 
1 73  VAL n 
1 74  THR n 
1 75  ALA n 
1 76  GLY n 
1 77  PRO n 
1 78  VAL n 
1 79  PHE n 
1 80  ARG n 
1 81  ILE n 
1 82  ASN n 
1 83  GLU n 
1 84  TYR n 
1 85  VAL n 
1 86  SER n 
1 87  LEU n 
1 88  TYR n 
1 89  GLY n 
1 90  LEU n 
1 91  LEU n 
1 92  GLY n 
1 93  ALA n 
1 94  GLY n 
1 95  HIS n 
1 96  GLY n 
1 97  LYS n 
1 98  ALA n 
1 99  LYS n 
1 100 PHE n 
1 101 SER n 
1 102 SER n 
1 103 ILE n 
1 104 PHE n 
1 105 GLY n 
1 106 GLN n 
1 107 SER n 
1 108 GLU n 
1 109 SER n 
1 110 ARG n 
1 111 SER n 
1 112 LYS n 
1 113 THR n 
1 114 SER n 
1 115 LEU n 
1 116 ALA n 
1 117 TYR n 
1 118 GLY n 
1 119 ALA n 
1 120 GLY n 
1 121 LEU n 
1 122 GLN n 
1 123 PHE n 
1 124 ASN n 
1 125 PRO n 
1 126 HIS n 
1 127 PRO n 
1 128 ASN n 
1 129 PHE n 
1 130 VAL n 
1 131 ILE n 
1 132 ASP n 
1 133 ALA n 
1 134 SER n 
1 135 TYR n 
1 136 GLU n 
1 137 TYR n 
1 138 SER n 
1 139 LYS n 
1 140 LEU n 
1 141 ASP n 
1 142 ASP n 
1 143 VAL n 
1 144 LYS n 
1 145 VAL n 
1 146 GLY n 
1 147 THR n 
1 148 TRP n 
1 149 MET n 
1 150 LEU n 
1 151 GLY n 
1 152 ALA n 
1 153 GLY n 
1 154 TYR n 
1 155 ARG n 
1 156 PHE n 
# 
_entity_src_gen.entity_id                          1 
_entity_src_gen.pdbx_src_id                        1 
_entity_src_gen.pdbx_alt_source_flag               sample 
_entity_src_gen.pdbx_seq_type                      'Biological sequence' 
_entity_src_gen.pdbx_beg_seq_num                   1 
_entity_src_gen.pdbx_end_seq_num                   156 
_entity_src_gen.gene_src_common_name               ? 
_entity_src_gen.gene_src_genus                     ? 
_entity_src_gen.pdbx_gene_src_gene                 'AVJ24_14645, AVO31_14870' 
_entity_src_gen.gene_src_species                   ? 
_entity_src_gen.gene_src_strain                    ? 
_entity_src_gen.gene_src_tissue                    ? 
_entity_src_gen.gene_src_tissue_fraction           ? 
_entity_src_gen.gene_src_details                   ? 
_entity_src_gen.pdbx_gene_src_fragment             ? 
_entity_src_gen.pdbx_gene_src_scientific_name      'Yersinia pestis' 
_entity_src_gen.pdbx_gene_src_ncbi_taxonomy_id     632 
_entity_src_gen.pdbx_gene_src_variant              ? 
_entity_src_gen.pdbx_gene_src_cell_line            ? 
_entity_src_gen.pdbx_gene_src_atcc                 ? 
_entity_src_gen.pdbx_gene_src_organ                ? 
_entity_src_gen.pdbx_gene_src_organelle            ? 
_entity_src_gen.pdbx_gene_src_cell                 ? 
_entity_src_gen.pdbx_gene_src_cellular_location    ? 
_entity_src_gen.host_org_common_name               ? 
_entity_src_gen.pdbx_host_org_scientific_name      'Escherichia coli' 
_entity_src_gen.pdbx_host_org_ncbi_taxonomy_id     562 
_entity_src_gen.host_org_genus                     ? 
_entity_src_gen.pdbx_host_org_gene                 ? 
_entity_src_gen.pdbx_host_org_organ                ? 
_entity_src_gen.host_org_species                   ? 
_entity_src_gen.pdbx_host_org_tissue               ? 
_entity_src_gen.pdbx_host_org_tissue_fraction      ? 
_entity_src_gen.pdbx_host_org_strain               'BL21 (DE3)' 
_entity_src_gen.pdbx_host_org_variant              ? 
_entity_src_gen.pdbx_host_org_cell_line            ? 
_entity_src_gen.pdbx_host_org_atcc                 ? 
_entity_src_gen.pdbx_host_org_culture_collection   ? 
_entity_src_gen.pdbx_host_org_cell                 ? 
_entity_src_gen.pdbx_host_org_organelle            ? 
_entity_src_gen.pdbx_host_org_cellular_location    ? 
_entity_src_gen.pdbx_host_org_vector_type          ? 
_entity_src_gen.pdbx_host_org_vector               ? 
_entity_src_gen.host_org_details                   ? 
_entity_src_gen.expression_system_id               ? 
_entity_src_gen.plasmid_name                       ? 
_entity_src_gen.plasmid_details                    ? 
_entity_src_gen.pdbx_description                   ? 
# 
_struct_ref.id                         1 
_struct_ref.db_name                    UNP 
_struct_ref.db_code                    A0A154RMF1_YERPE 
_struct_ref.pdbx_db_accession          A0A154RMF1 
_struct_ref.pdbx_db_isoform            ? 
_struct_ref.entity_id                  1 
_struct_ref.pdbx_seq_one_letter_code   
;EGESSISIGYAQSRVKEDGYKLDKNPRGFNLKYRYEFNNDWGVIGSFAQTRRGFEESVDGFKLIDGDFKYYSVTAGPVFR
INEYVSLYGLLGAGHGKAKFSSIFGQSESRSKTSLAYGAGLQFNPHPNFVIDASYEYSKLDDVKVGTWMLGAGYRF
;
_struct_ref.pdbx_align_begin           24 
# 
_struct_ref_seq.align_id                      1 
_struct_ref_seq.ref_id                        1 
_struct_ref_seq.pdbx_PDB_id_code              5VJ8 
_struct_ref_seq.pdbx_strand_id                A 
_struct_ref_seq.seq_align_beg                 1 
_struct_ref_seq.pdbx_seq_align_beg_ins_code   ? 
_struct_ref_seq.seq_align_end                 156 
_struct_ref_seq.pdbx_seq_align_end_ins_code   ? 
_struct_ref_seq.pdbx_db_accession             A0A154RMF1 
_struct_ref_seq.db_align_beg                  24 
_struct_ref_seq.pdbx_db_align_beg_ins_code    ? 
_struct_ref_seq.db_align_end                  179 
_struct_ref_seq.pdbx_db_align_end_ins_code    ? 
_struct_ref_seq.pdbx_auth_seq_align_beg       1 
_struct_ref_seq.pdbx_auth_seq_align_end       156 
# 
loop_
_chem_comp.id 
_chem_comp.type 
_chem_comp.mon_nstd_flag 
_chem_comp.name 
_chem_comp.pdbx_synonyms 
_chem_comp.formula 
_chem_comp.formula_weight 
ALA 'L-peptide linking' y ALANINE         ? 'C3 H7 N O2'     89.093  
ARG 'L-peptide linking' y ARGININE        ? 'C6 H15 N4 O2 1' 175.209 
ASN 'L-peptide linking' y ASPARAGINE      ? 'C4 H8 N2 O3'    132.118 
ASP 'L-peptide linking' y 'ASPARTIC ACID' ? 'C4 H7 N O4'     133.103 
GLN 'L-peptide linking' y GLUTAMINE       ? 'C5 H10 N2 O3'   146.144 
GLU 'L-peptide linking' y 'GLUTAMIC ACID' ? 'C5 H9 N O4'     147.129 
GLY 'peptide linking'   y GLYCINE         ? 'C2 H5 N O2'     75.067  
HIS 'L-peptide linking' y HISTIDINE       ? 'C6 H10 N3 O2 1' 156.162 
ILE 'L-peptide linking' y ISOLEUCINE      ? 'C6 H13 N O2'    131.173 
LEU 'L-peptide linking' y LEUCINE         ? 'C6 H13 N O2'    131.173 
LYS 'L-peptide linking' y LYSINE          ? 'C6 H15 N2 O2 1' 147.195 
MET 'L-peptide linking' y METHIONINE      ? 'C5 H11 N O2 S'  149.211 
PHE 'L-peptide linking' y PHENYLALANINE   ? 'C9 H11 N O2'    165.189 
PRO 'L-peptide linking' y PROLINE         ? 'C5 H9 N O2'     115.130 
SER 'L-peptide linking' y SERINE          ? 'C3 H7 N O3'     105.093 
THR 'L-peptide linking' y THREONINE       ? 'C4 H9 N O3'     119.119 
TRP 'L-peptide linking' y TRYPTOPHAN      ? 'C11 H12 N2 O2'  204.225 
TYR 'L-peptide linking' y TYROSINE        ? 'C9 H11 N O3'    181.189 
VAL 'L-peptide linking' y VALINE          ? 'C5 H11 N O2'    117.146 
# 
loop_
_pdbx_nmr_exptl.experiment_id 
_pdbx_nmr_exptl.conditions_id 
_pdbx_nmr_exptl.solution_id 
_pdbx_nmr_exptl.type 
_pdbx_nmr_exptl.spectrometer_id 
_pdbx_nmr_exptl.sample_state 
1 1 1 '2D 1H-15N TROSY' 1 isotropic 
2 1 1 '3D TROSY-HNCA'   1 isotropic 
3 1 1 '3D 15N-NOESY'    1 isotropic 
# 
_pdbx_nmr_exptl_sample_conditions.conditions_id          1 
_pdbx_nmr_exptl_sample_conditions.temperature            313 
_pdbx_nmr_exptl_sample_conditions.pressure_units         atm 
_pdbx_nmr_exptl_sample_conditions.pressure               1 
_pdbx_nmr_exptl_sample_conditions.pH                     6.5 
_pdbx_nmr_exptl_sample_conditions.ionic_strength         10 
_pdbx_nmr_exptl_sample_conditions.details                ? 
_pdbx_nmr_exptl_sample_conditions.ionic_strength_err     ? 
_pdbx_nmr_exptl_sample_conditions.ionic_strength_units   mM 
_pdbx_nmr_exptl_sample_conditions.label                  conditions_1 
_pdbx_nmr_exptl_sample_conditions.pH_err                 ? 
_pdbx_nmr_exptl_sample_conditions.pH_units               pH 
_pdbx_nmr_exptl_sample_conditions.pressure_err           ? 
_pdbx_nmr_exptl_sample_conditions.temperature_err        ? 
_pdbx_nmr_exptl_sample_conditions.temperature_units      K 
# 
_pdbx_nmr_sample_details.solution_id      1 
_pdbx_nmr_sample_details.contents         
'0.66 mM [U-13C; U-15N; U-2H] Ail, 49.5 mM DMPC, 16.5 mM DMPG, 5 mM sodium chloride, 25 mM sodium phosphate, 90% H2O/10% D2O' 
_pdbx_nmr_sample_details.solvent_system   '90% H2O/10% D2O' 
_pdbx_nmr_sample_details.label            '15N, 13C, 2H' 
_pdbx_nmr_sample_details.type             membrane 
_pdbx_nmr_sample_details.details          'Reconstituted in DMPC:DMPG (3:1) lipid bilayer MSP1D2D5 nanodisc' 
# 
loop_
_pdbx_nmr_spectrometer.spectrometer_id 
_pdbx_nmr_spectrometer.model 
_pdbx_nmr_spectrometer.type 
_pdbx_nmr_spectrometer.manufacturer 
_pdbx_nmr_spectrometer.field_strength 
_pdbx_nmr_spectrometer.details 
1 'AVANCE III' ? Bruker 800 ? 
2 AVANCE       ? Bruker 600 ? 
# 
_pdbx_nmr_refine.entry_id           5VJ8 
_pdbx_nmr_refine.method             'molecular dynamics' 
_pdbx_nmr_refine.details            ? 
_pdbx_nmr_refine.software_ordinal   2 
# 
_pdbx_nmr_ensemble.entry_id                                      5VJ8 
_pdbx_nmr_ensemble.conformers_calculated_total_number            100 
_pdbx_nmr_ensemble.conformers_submitted_total_number             10 
_pdbx_nmr_ensemble.conformer_selection_criteria                  'structures with the least restraint violations' 
_pdbx_nmr_ensemble.representative_conformer                      ? 
_pdbx_nmr_ensemble.average_constraints_per_residue               ? 
_pdbx_nmr_ensemble.average_constraint_violations_per_residue     ? 
_pdbx_nmr_ensemble.maximum_distance_constraint_violation         ? 
_pdbx_nmr_ensemble.average_distance_constraint_violation         ? 
_pdbx_nmr_ensemble.maximum_upper_distance_constraint_violation   ? 
_pdbx_nmr_ensemble.maximum_lower_distance_constraint_violation   ? 
_pdbx_nmr_ensemble.distance_constraint_violation_method          ? 
_pdbx_nmr_ensemble.maximum_torsion_angle_constraint_violation    ? 
_pdbx_nmr_ensemble.average_torsion_angle_constraint_violation    ? 
_pdbx_nmr_ensemble.torsion_angle_constraint_violation_method     ? 
# 
_pdbx_nmr_representative.entry_id             5VJ8 
_pdbx_nmr_representative.conformer_id         1 
_pdbx_nmr_representative.selection_criteria   'closest to the average' 
# 
loop_
_pdbx_nmr_software.ordinal 
_pdbx_nmr_software.classification 
_pdbx_nmr_software.name 
_pdbx_nmr_software.version 
_pdbx_nmr_software.authors 
1 processing                  TopSpin      ? 'Bruker Biospin'                           
6 'chemical shift assignment' CARA         ? 'Keller and Wuthrich'                      
3 'structure calculation'     'X-PLOR NIH' ? 'Schwieters, Kuszewski, Tjandra and Clore' 
2 refinement                  'X-PLOR NIH' ? 'Schwieters, Kuszewski, Tjandra and Clore' 
# 
_exptl.absorpt_coefficient_mu     ? 
_exptl.absorpt_correction_T_max   ? 
_exptl.absorpt_correction_T_min   ? 
_exptl.absorpt_correction_type    ? 
_exptl.absorpt_process_details    ? 
_exptl.entry_id                   5VJ8 
_exptl.crystals_number            ? 
_exptl.details                    ? 
_exptl.method                     'SOLUTION NMR' 
_exptl.method_details             ? 
# 
_struct.entry_id                     5VJ8 
_struct.title                        
'Backbone structure of the Yersinia pestis outer membrane protein Ail in phospholipid bilayer nanodisc' 
_struct.pdbx_descriptor              'Adhesion invasion locus' 
_struct.pdbx_model_details           ? 
_struct.pdbx_formula_weight          ? 
_struct.pdbx_formula_weight_method   ? 
_struct.pdbx_model_type_details      ? 
_struct.pdbx_CASP_flag               N 
# 
_struct_keywords.entry_id        5VJ8 
_struct_keywords.text            'Adhesion invasion locus, Nanodisc, membrane protein, beta-barrel' 
_struct_keywords.pdbx_keywords   'MEMBRANE PROTEIN' 
# 
_struct_asym.id                            A 
_struct_asym.pdbx_blank_PDB_chainid_flag   N 
_struct_asym.pdbx_modified                 N 
_struct_asym.entity_id                     1 
_struct_asym.details                       ? 
# 
_struct_sheet.id               AA1 
_struct_sheet.type             ? 
_struct_sheet.number_strands   9 
_struct_sheet.details          ? 
# 
loop_
_struct_sheet_order.sheet_id 
_struct_sheet_order.range_id_1 
_struct_sheet_order.range_id_2 
_struct_sheet_order.offset 
_struct_sheet_order.sense 
AA1 1 2 ? anti-parallel 
AA1 2 3 ? anti-parallel 
AA1 3 4 ? anti-parallel 
AA1 4 5 ? anti-parallel 
AA1 5 6 ? anti-parallel 
AA1 6 7 ? anti-parallel 
AA1 7 8 ? anti-parallel 
AA1 8 9 ? anti-parallel 
# 
loop_
_struct_sheet_range.sheet_id 
_struct_sheet_range.id 
_struct_sheet_range.beg_label_comp_id 
_struct_sheet_range.beg_label_asym_id 
_struct_sheet_range.beg_label_seq_id 
_struct_sheet_range.pdbx_beg_PDB_ins_code 
_struct_sheet_range.end_label_comp_id 
_struct_sheet_range.end_label_asym_id 
_struct_sheet_range.end_label_seq_id 
_struct_sheet_range.pdbx_end_PDB_ins_code 
_struct_sheet_range.beg_auth_comp_id 
_struct_sheet_range.beg_auth_asym_id 
_struct_sheet_range.beg_auth_seq_id 
_struct_sheet_range.end_auth_comp_id 
_struct_sheet_range.end_auth_asym_id 
_struct_sheet_range.end_auth_seq_id 
AA1 1 SER A 5   ? ARG A 14  ? SER A 5   ARG A 14  
AA1 2 ARG A 27  ? TYR A 35  ? ARG A 27  TYR A 35  
AA1 3 GLY A 42  ? GLU A 56  ? GLY A 42  GLU A 56  
AA1 4 ILE A 64  ? ARG A 80  ? ILE A 64  ARG A 80  
AA1 5 SER A 86  ? LYS A 97  ? SER A 86  LYS A 97  
AA1 6 THR A 113 ? HIS A 126 ? THR A 113 HIS A 126 
AA1 7 PHE A 129 ? SER A 138 ? PHE A 129 SER A 138 
AA1 8 VAL A 145 ? ARG A 155 ? VAL A 145 ARG A 155 
AA1 9 SER A 5   ? ARG A 14  ? SER A 5   ARG A 14  
# 
loop_
_pdbx_struct_sheet_hbond.sheet_id 
_pdbx_struct_sheet_hbond.range_id_1 
_pdbx_struct_sheet_hbond.range_id_2 
_pdbx_struct_sheet_hbond.range_1_label_atom_id 
_pdbx_struct_sheet_hbond.range_1_label_comp_id 
_pdbx_struct_sheet_hbond.range_1_label_asym_id 
_pdbx_struct_sheet_hbond.range_1_label_seq_id 
_pdbx_struct_sheet_hbond.range_1_PDB_ins_code 
_pdbx_struct_sheet_hbond.range_1_auth_atom_id 
_pdbx_struct_sheet_hbond.range_1_auth_comp_id 
_pdbx_struct_sheet_hbond.range_1_auth_asym_id 
_pdbx_struct_sheet_hbond.range_1_auth_seq_id 
_pdbx_struct_sheet_hbond.range_2_label_atom_id 
_pdbx_struct_sheet_hbond.range_2_label_comp_id 
_pdbx_struct_sheet_hbond.range_2_label_asym_id 
_pdbx_struct_sheet_hbond.range_2_label_seq_id 
_pdbx_struct_sheet_hbond.range_2_PDB_ins_code 
_pdbx_struct_sheet_hbond.range_2_auth_atom_id 
_pdbx_struct_sheet_hbond.range_2_auth_comp_id 
_pdbx_struct_sheet_hbond.range_2_auth_asym_id 
_pdbx_struct_sheet_hbond.range_2_auth_seq_id 
AA1 1 2 N SER A 7   ? N SER A 7   O LYS A 32  ? O LYS A 32  
AA1 2 3 N TYR A 33  ? N TYR A 33  O GLY A 45  ? O GLY A 45  
AA1 3 4 N ALA A 48  ? N ALA A 48  O SER A 72  ? O SER A 72  
AA1 4 5 N PHE A 79  ? N PHE A 79  O LEU A 87  ? O LEU A 87  
AA1 5 6 N GLY A 94  ? N GLY A 94  O SER A 114 ? O SER A 114 
AA1 6 7 N TYR A 117 ? N TYR A 117 O TYR A 137 ? O TYR A 137 
AA1 7 8 N GLU A 136 ? N GLU A 136 O THR A 147 ? O THR A 147 
AA1 8 9 O TRP A 148 ? O TRP A 148 N GLN A 12  ? N GLN A 12  
# 
_atom_sites.entry_id                    5VJ8 
_atom_sites.fract_transf_matrix[1][1]   1.000000 
_atom_sites.fract_transf_matrix[1][2]   0.000000 
_atom_sites.fract_transf_matrix[1][3]   0.000000 
_atom_sites.fract_transf_matrix[2][1]   0.000000 
_atom_sites.fract_transf_matrix[2][2]   1.000000 
_atom_sites.fract_transf_matrix[2][3]   0.000000 
_atom_sites.fract_transf_matrix[3][1]   0.000000 
_atom_sites.fract_transf_matrix[3][2]   0.000000 
_atom_sites.fract_transf_matrix[3][3]   1.000000 
_atom_sites.fract_transf_vector[1]      0.00000 
_atom_sites.fract_transf_vector[2]      0.00000 
_atom_sites.fract_transf_vector[3]      0.00000 
# 
loop_
_atom_type.symbol 
C 
H 
N 
O 
S 
# 
loop_
_atom_site.group_PDB 
_atom_site.id 
_atom_site.type_symbol 
_atom_site.label_atom_id 
_atom_site.label_alt_id 
_atom_site.label_comp_id 
_atom_site.label_asym_id 
_atom_site.label_entity_id 
_atom_site.label_seq_id 
_atom_site.pdbx_PDB_ins_code 
_atom_site.Cartn_x 
_atom_site.Cartn_y 
_atom_site.Cartn_z 
_atom_site.occupancy 
_atom_site.B_iso_or_equiv 
_atom_site.pdbx_formal_charge 
_atom_site.auth_seq_id 
_atom_site.auth_comp_id 
_atom_site.auth_asym_id 
_atom_site.auth_atom_id 
_atom_site.pdbx_PDB_model_num 
ATOM 1     N N    . GLU A 1 1   ? -5.663  3.457   -24.467 1.00 0.00 ? 1   GLU A N    1  
ATOM 2     C CA   . GLU A 1 1   ? -4.306  3.823   -24.963 1.00 0.00 ? 1   GLU A CA   1  
ATOM 3     C C    . GLU A 1 1   ? -3.270  3.613   -23.890 1.00 0.00 ? 1   GLU A C    1  
ATOM 4     O O    . GLU A 1 1   ? -2.227  4.267   -23.879 1.00 0.00 ? 1   GLU A O    1  
ATOM 5     C CB   . GLU A 1 1   ? -4.286  5.305   -25.391 1.00 0.00 ? 1   GLU A CB   1  
ATOM 6     C CG   . GLU A 1 1   ? -5.094  5.559   -26.675 1.00 0.00 ? 1   GLU A CG   1  
ATOM 7     C CD   . GLU A 1 1   ? -5.157  7.060   -26.940 1.00 0.00 ? 1   GLU A CD   1  
ATOM 8     O OE1  . GLU A 1 1   ? -4.789  7.845   -26.025 1.00 0.00 ? 1   GLU A OE1  1  
ATOM 9     O OE2  . GLU A 1 1   ? -5.575  7.439   -28.065 1.00 0.00 ? 1   GLU A OE2  1  
ATOM 10    H H1   . GLU A 1 1   ? -5.845  2.450   -24.661 1.00 0.00 ? 1   GLU A H1   1  
ATOM 11    H H2   . GLU A 1 1   ? -6.377  4.037   -24.951 1.00 0.00 ? 1   GLU A H2   1  
ATOM 12    H H3   . GLU A 1 1   ? -5.717  3.629   -23.442 1.00 0.00 ? 1   GLU A H3   1  
ATOM 13    H HA   . GLU A 1 1   ? -4.084  3.186   -25.803 1.00 0.00 ? 1   GLU A HA   1  
ATOM 14    H HB2  . GLU A 1 1   ? -4.703  5.924   -24.565 1.00 0.00 ? 1   GLU A HB2  1  
ATOM 15    H HB3  . GLU A 1 1   ? -3.234  5.622   -25.561 1.00 0.00 ? 1   GLU A HB3  1  
ATOM 16    H HG2  . GLU A 1 1   ? -4.610  5.052   -27.537 1.00 0.00 ? 1   GLU A HG2  1  
ATOM 17    H HG3  . GLU A 1 1   ? -6.127  5.169   -26.561 1.00 0.00 ? 1   GLU A HG3  1  
ATOM 18    N N    . GLY A 1 2   ? -3.537  2.676   -22.959 1.00 0.00 ? 2   GLY A N    1  
ATOM 19    C CA   . GLY A 1 2   ? -2.601  2.411   -21.902 1.00 0.00 ? 2   GLY A CA   1  
ATOM 20    C C    . GLY A 1 2   ? -3.173  1.299   -21.088 1.00 0.00 ? 2   GLY A C    1  
ATOM 21    O O    . GLY A 1 2   ? -4.272  0.820   -21.363 1.00 0.00 ? 2   GLY A O    1  
ATOM 22    H H    . GLY A 1 2   ? -4.378  2.137   -22.961 1.00 0.00 ? 2   GLY A H    1  
ATOM 23    H HA2  . GLY A 1 2   ? -1.673  2.086   -22.350 1.00 0.00 ? 2   GLY A HA2  1  
ATOM 24    H HA3  . GLY A 1 2   ? -2.526  3.298   -21.291 1.00 0.00 ? 2   GLY A HA3  1  
ATOM 25    N N    . GLU A 1 3   ? -2.427  0.859   -20.054 1.00 0.00 ? 3   GLU A N    1  
ATOM 26    C CA   . GLU A 1 3   ? -2.901  -0.209  -19.216 1.00 0.00 ? 3   GLU A CA   1  
ATOM 27    C C    . GLU A 1 3   ? -2.757  0.242   -17.794 1.00 0.00 ? 3   GLU A C    1  
ATOM 28    O O    . GLU A 1 3   ? -1.822  0.962   -17.449 1.00 0.00 ? 3   GLU A O    1  
ATOM 29    C CB   . GLU A 1 3   ? -2.107  -1.519  -19.395 1.00 0.00 ? 3   GLU A CB   1  
ATOM 30    C CG   . GLU A 1 3   ? -2.318  -2.145  -20.785 1.00 0.00 ? 3   GLU A CG   1  
ATOM 31    C CD   . GLU A 1 3   ? -1.439  -3.385  -20.916 1.00 0.00 ? 3   GLU A CD   1  
ATOM 32    O OE1  . GLU A 1 3   ? -0.575  -3.601  -20.027 1.00 0.00 ? 3   GLU A OE1  1  
ATOM 33    O OE2  . GLU A 1 3   ? -1.628  -4.133  -21.910 1.00 0.00 ? 3   GLU A OE2  1  
ATOM 34    H H    . GLU A 1 3   ? -1.531  1.241   -19.832 1.00 0.00 ? 3   GLU A H    1  
ATOM 35    H HA   . GLU A 1 3   ? -3.948  -0.370  -19.430 1.00 0.00 ? 3   GLU A HA   1  
ATOM 36    H HB2  . GLU A 1 3   ? -1.023  -1.306  -19.250 1.00 0.00 ? 3   GLU A HB2  1  
ATOM 37    H HB3  . GLU A 1 3   ? -2.423  -2.248  -18.619 1.00 0.00 ? 3   GLU A HB3  1  
ATOM 38    H HG2  . GLU A 1 3   ? -3.384  -2.432  -20.916 1.00 0.00 ? 3   GLU A HG2  1  
ATOM 39    H HG3  . GLU A 1 3   ? -2.040  -1.419  -21.576 1.00 0.00 ? 3   GLU A HG3  1  
ATOM 40    N N    . SER A 1 4   ? -3.701  -0.183  -16.931 1.00 0.00 ? 4   SER A N    1  
ATOM 41    C CA   . SER A 1 4   ? -3.659  0.195   -15.541 1.00 0.00 ? 4   SER A CA   1  
ATOM 42    C C    . SER A 1 4   ? -3.805  -1.064  -14.747 1.00 0.00 ? 4   SER A C    1  
ATOM 43    O O    . SER A 1 4   ? -4.322  -2.064  -15.246 1.00 0.00 ? 4   SER A O    1  
ATOM 44    C CB   . SER A 1 4   ? -4.793  1.156   -15.131 1.00 0.00 ? 4   SER A CB   1  
ATOM 45    O OG   . SER A 1 4   ? -4.701  2.365   -15.873 1.00 0.00 ? 4   SER A OG   1  
ATOM 46    H H    . SER A 1 4   ? -4.455  -0.774  -17.209 1.00 0.00 ? 4   SER A H    1  
ATOM 47    H HA   . SER A 1 4   ? -2.693  0.634   -15.334 1.00 0.00 ? 4   SER A HA   1  
ATOM 48    H HB2  . SER A 1 4   ? -5.781  0.686   -15.330 1.00 0.00 ? 4   SER A HB2  1  
ATOM 49    H HB3  . SER A 1 4   ? -4.718  1.395   -14.048 1.00 0.00 ? 4   SER A HB3  1  
ATOM 50    H HG   . SER A 1 4   ? -4.024  2.216   -16.540 1.00 0.00 ? 4   SER A HG   1  
ATOM 51    N N    . SER A 1 5   ? -3.347  -1.043  -13.479 1.00 0.00 ? 5   SER A N    1  
ATOM 52    C CA   . SER A 1 5   ? -3.448  -2.220  -12.653 1.00 0.00 ? 5   SER A CA   1  
ATOM 53    C C    . SER A 1 5   ? -3.917  -1.773  -11.303 1.00 0.00 ? 5   SER A C    1  
ATOM 54    O O    . SER A 1 5   ? -3.517  -0.719  -10.807 1.00 0.00 ? 5   SER A O    1  
ATOM 55    C CB   . SER A 1 5   ? -2.108  -2.966  -12.479 1.00 0.00 ? 5   SER A CB   1  
ATOM 56    O OG   . SER A 1 5   ? -2.289  -4.148  -11.705 1.00 0.00 ? 5   SER A OG   1  
ATOM 57    H H    . SER A 1 5   ? -2.929  -0.233  -13.065 1.00 0.00 ? 5   SER A H    1  
ATOM 58    H HA   . SER A 1 5   ? -4.192  -2.874  -13.086 1.00 0.00 ? 5   SER A HA   1  
ATOM 59    H HB2  . SER A 1 5   ? -1.700  -3.247  -13.472 1.00 0.00 ? 5   SER A HB2  1  
ATOM 60    H HB3  . SER A 1 5   ? -1.373  -2.311  -11.963 1.00 0.00 ? 5   SER A HB3  1  
ATOM 61    H HG   . SER A 1 5   ? -3.071  -4.587  -12.062 1.00 0.00 ? 5   SER A HG   1  
ATOM 62    N N    . ILE A 1 6   ? -4.798  -2.585  -10.681 1.00 0.00 ? 6   ILE A N    1  
ATOM 63    C CA   . ILE A 1 6   ? -5.322  -2.258  -9.379  1.00 0.00 ? 6   ILE A CA   1  
ATOM 64    C C    . ILE A 1 6   ? -4.951  -3.394  -8.474  1.00 0.00 ? 6   ILE A C    1  
ATOM 65    O O    . ILE A 1 6   ? -5.162  -4.561  -8.809  1.00 0.00 ? 6   ILE A O    1  
ATOM 66    C CB   . ILE A 1 6   ? -6.822  -2.105  -9.362  1.00 0.00 ? 6   ILE A CB   1  
ATOM 67    C CG1  . ILE A 1 6   ? -7.258  -0.980  -10.322 1.00 0.00 ? 6   ILE A CG1  1  
ATOM 68    C CG2  . ILE A 1 6   ? -7.263  -1.822  -7.911  1.00 0.00 ? 6   ILE A CG2  1  
ATOM 69    C CD1  . ILE A 1 6   ? -8.772  -0.935  -10.527 1.00 0.00 ? 6   ILE A CD1  1  
ATOM 70    H H    . ILE A 1 6   ? -5.114  -3.443  -11.087 1.00 0.00 ? 6   ILE A H    1  
ATOM 71    H HA   . ILE A 1 6   ? -4.839  -1.356  -9.033  1.00 0.00 ? 6   ILE A HA   1  
ATOM 72    H HB   . ILE A 1 6   ? -7.297  -3.055  -9.694  1.00 0.00 ? 6   ILE A HB   1  
ATOM 73    H HG12 . ILE A 1 6   ? -6.916  -0.004  -9.915  1.00 0.00 ? 6   ILE A HG12 1  
ATOM 74    H HG13 . ILE A 1 6   ? -6.767  -1.130  -11.307 1.00 0.00 ? 6   ILE A HG13 1  
ATOM 75    H HG21 . ILE A 1 6   ? -7.324  -2.769  -7.332  1.00 0.00 ? 6   ILE A HG21 1  
ATOM 76    H HG22 . ILE A 1 6   ? -8.261  -1.336  -7.898  1.00 0.00 ? 6   ILE A HG22 1  
ATOM 77    H HG23 . ILE A 1 6   ? -6.535  -1.147  -7.410  1.00 0.00 ? 6   ILE A HG23 1  
ATOM 78    H HD11 . ILE A 1 6   ? -9.018  -0.401  -11.470 1.00 0.00 ? 6   ILE A HD11 1  
ATOM 79    H HD12 . ILE A 1 6   ? -9.261  -0.406  -9.681  1.00 0.00 ? 6   ILE A HD12 1  
ATOM 80    H HD13 . ILE A 1 6   ? -9.184  -1.966  -10.586 1.00 0.00 ? 6   ILE A HD13 1  
ATOM 81    N N    . SER A 1 7   ? -4.372  -3.074  -7.296  1.00 0.00 ? 7   SER A N    1  
ATOM 82    C CA   . SER A 1 7   ? -3.980  -4.108  -6.372  1.00 0.00 ? 7   SER A CA   1  
ATOM 83    C C    . SER A 1 7   ? -4.566  -3.756  -5.038  1.00 0.00 ? 7   SER A C    1  
ATOM 84    O O    . SER A 1 7   ? -4.539  -2.602  -4.618  1.00 0.00 ? 7   SER A O    1  
ATOM 85    C CB   . SER A 1 7   ? -2.450  -4.237  -6.219  1.00 0.00 ? 7   SER A CB   1  
ATOM 86    O OG   . SER A 1 7   ? -2.118  -5.285  -5.311  1.00 0.00 ? 7   SER A OG   1  
ATOM 87    H H    . SER A 1 7   ? -4.196  -2.126  -7.017  1.00 0.00 ? 7   SER A H    1  
ATOM 88    H HA   . SER A 1 7   ? -4.407  -5.039  -6.706  1.00 0.00 ? 7   SER A HA   1  
ATOM 89    H HB2  . SER A 1 7   ? -1.989  -4.462  -7.205  1.00 0.00 ? 7   SER A HB2  1  
ATOM 90    H HB3  . SER A 1 7   ? -2.025  -3.286  -5.836  1.00 0.00 ? 7   SER A HB3  1  
ATOM 91    H HG   . SER A 1 7   ? -2.846  -5.918  -5.352  1.00 0.00 ? 7   SER A HG   1  
ATOM 92    N N    . ILE A 1 8   ? -5.111  -4.773  -4.339  1.00 0.00 ? 8   ILE A N    1  
ATOM 93    C CA   . ILE A 1 8   ? -5.705  -4.546  -3.045  1.00 0.00 ? 8   ILE A CA   1  
ATOM 94    C C    . ILE A 1 8   ? -5.066  -5.519  -2.103  1.00 0.00 ? 8   ILE A C    1  
ATOM 95    O O    . ILE A 1 8   ? -4.542  -6.551  -2.523  1.00 0.00 ? 8   ILE A O    1  
ATOM 96    C CB   . ILE A 1 8   ? -7.200  -4.764  -3.024  1.00 0.00 ? 8   ILE A CB   1  
ATOM 97    C CG1  . ILE A 1 8   ? -7.561  -6.210  -3.430  1.00 0.00 ? 8   ILE A CG1  1  
ATOM 98    C CG2  . ILE A 1 8   ? -7.844  -3.729  -3.966  1.00 0.00 ? 8   ILE A CG2  1  
ATOM 99    C CD1  . ILE A 1 8   ? -9.043  -6.521  -3.222  1.00 0.00 ? 8   ILE A CD1  1  
ATOM 100   H H    . ILE A 1 8   ? -5.117  -5.715  -4.674  1.00 0.00 ? 8   ILE A H    1  
ATOM 101   H HA   . ILE A 1 8   ? -5.460  -3.541  -2.731  1.00 0.00 ? 8   ILE A HA   1  
ATOM 102   H HB   . ILE A 1 8   ? -7.583  -4.581  -1.995  1.00 0.00 ? 8   ILE A HB   1  
ATOM 103   H HG12 . ILE A 1 8   ? -7.304  -6.361  -4.500  1.00 0.00 ? 8   ILE A HG12 1  
ATOM 104   H HG13 . ILE A 1 8   ? -6.960  -6.923  -2.828  1.00 0.00 ? 8   ILE A HG13 1  
ATOM 105   H HG21 . ILE A 1 8   ? -8.746  -3.287  -3.492  1.00 0.00 ? 8   ILE A HG21 1  
ATOM 106   H HG22 . ILE A 1 8   ? -8.146  -4.212  -4.920  1.00 0.00 ? 8   ILE A HG22 1  
ATOM 107   H HG23 . ILE A 1 8   ? -7.128  -2.912  -4.194  1.00 0.00 ? 8   ILE A HG23 1  
ATOM 108   H HD11 . ILE A 1 8   ? -9.213  -7.618  -3.242  1.00 0.00 ? 8   ILE A HD11 1  
ATOM 109   H HD12 . ILE A 1 8   ? -9.652  -6.053  -4.025  1.00 0.00 ? 8   ILE A HD12 1  
ATOM 110   H HD13 . ILE A 1 8   ? -9.387  -6.127  -2.242  1.00 0.00 ? 8   ILE A HD13 1  
ATOM 111   N N    . GLY A 1 9   ? -5.101  -5.216  -0.791  1.00 0.00 ? 9   GLY A N    1  
ATOM 112   C CA   . GLY A 1 9   ? -4.499  -6.108  0.160   1.00 0.00 ? 9   GLY A CA   1  
ATOM 113   C C    . GLY A 1 9   ? -4.965  -5.719  1.523   1.00 0.00 ? 9   GLY A C    1  
ATOM 114   O O    . GLY A 1 9   ? -5.736  -4.773  1.688   1.00 0.00 ? 9   GLY A O    1  
ATOM 115   H H    . GLY A 1 9   ? -5.525  -4.384  -0.431  1.00 0.00 ? 9   GLY A H    1  
ATOM 116   H HA2  . GLY A 1 9   ? -4.844  -7.109  -0.057  1.00 0.00 ? 9   GLY A HA2  1  
ATOM 117   H HA3  . GLY A 1 9   ? -3.428  -5.978  0.102   1.00 0.00 ? 9   GLY A HA3  1  
ATOM 118   N N    . TYR A 1 10  ? -4.483  -6.455  2.544   1.00 0.00 ? 10  TYR A N    1  
ATOM 119   C CA   . TYR A 1 10  ? -4.872  -6.177  3.901   1.00 0.00 ? 10  TYR A CA   1  
ATOM 120   C C    . TYR A 1 10  ? -3.616  -6.037  4.706   1.00 0.00 ? 10  TYR A C    1  
ATOM 121   O O    . TYR A 1 10  ? -2.593  -6.659  4.407   1.00 0.00 ? 10  TYR A O    1  
ATOM 122   C CB   . TYR A 1 10  ? -5.726  -7.292  4.533   1.00 0.00 ? 10  TYR A CB   1  
ATOM 123   C CG   . TYR A 1 10  ? -7.027  -7.518  3.834   1.00 0.00 ? 10  TYR A CG   1  
ATOM 124   C CD1  . TYR A 1 10  ? -7.134  -8.469  2.840   1.00 0.00 ? 10  TYR A CD1  1  
ATOM 125   C CD2  . TYR A 1 10  ? -8.139  -6.776  4.171   1.00 0.00 ? 10  TYR A CD2  1  
ATOM 126   C CE1  . TYR A 1 10  ? -8.332  -8.671  2.196   1.00 0.00 ? 10  TYR A CE1  1  
ATOM 127   C CE2  . TYR A 1 10  ? -9.336  -6.980  3.526   1.00 0.00 ? 10  TYR A CE2  1  
ATOM 128   C CZ   . TYR A 1 10  ? -9.432  -7.927  2.539   1.00 0.00 ? 10  TYR A CZ   1  
ATOM 129   O OH   . TYR A 1 10  ? -10.660 -8.137  1.878   1.00 0.00 ? 10  TYR A OH   1  
ATOM 130   H H    . TYR A 1 10  ? -3.841  -7.210  2.406   1.00 0.00 ? 10  TYR A H    1  
ATOM 131   H HA   . TYR A 1 10  ? -5.405  -5.239  3.915   1.00 0.00 ? 10  TYR A HA   1  
ATOM 132   H HB2  . TYR A 1 10  ? -5.170  -8.254  4.511   1.00 0.00 ? 10  TYR A HB2  1  
ATOM 133   H HB3  . TYR A 1 10  ? -5.956  -7.040  5.592   1.00 0.00 ? 10  TYR A HB3  1  
ATOM 134   H HD1  . TYR A 1 10  ? -6.271  -9.058  2.566   1.00 0.00 ? 10  TYR A HD1  1  
ATOM 135   H HD2  . TYR A 1 10  ? -8.068  -6.027  4.948   1.00 0.00 ? 10  TYR A HD2  1  
ATOM 136   H HE1  . TYR A 1 10  ? -8.407  -9.417  1.419   1.00 0.00 ? 10  TYR A HE1  1  
ATOM 137   H HE2  . TYR A 1 10  ? -10.201 -6.394  3.796   1.00 0.00 ? 10  TYR A HE2  1  
ATOM 138   H HH   . TYR A 1 10  ? -11.161 -8.783  2.382   1.00 0.00 ? 10  TYR A HH   1  
ATOM 139   N N    . ALA A 1 11  ? -3.672  -5.190  5.757   1.00 0.00 ? 11  ALA A N    1  
ATOM 140   C CA   . ALA A 1 11  ? -2.522  -4.979  6.597   1.00 0.00 ? 11  ALA A CA   1  
ATOM 141   C C    . ALA A 1 11  ? -2.349  -6.195  7.462   1.00 0.00 ? 11  ALA A C    1  
ATOM 142   O O    . ALA A 1 11  ? -3.321  -6.794  7.920   1.00 0.00 ? 11  ALA A O    1  
ATOM 143   C CB   . ALA A 1 11  ? -2.667  -3.753  7.516   1.00 0.00 ? 11  ALA A CB   1  
ATOM 144   H H    . ALA A 1 11  ? -4.500  -4.689  5.999   1.00 0.00 ? 11  ALA A H    1  
ATOM 145   H HA   . ALA A 1 11  ? -1.658  -4.870  5.958   1.00 0.00 ? 11  ALA A HA   1  
ATOM 146   H HB1  . ALA A 1 11  ? -3.508  -3.900  8.227   1.00 0.00 ? 11  ALA A HB1  1  
ATOM 147   H HB2  . ALA A 1 11  ? -2.868  -2.841  6.914   1.00 0.00 ? 11  ALA A HB2  1  
ATOM 148   H HB3  . ALA A 1 11  ? -1.734  -3.594  8.099   1.00 0.00 ? 11  ALA A HB3  1  
ATOM 149   N N    . GLN A 1 12  ? -1.080  -6.573  7.710   1.00 0.00 ? 12  GLN A N    1  
ATOM 150   C CA   . GLN A 1 12  ? -0.794  -7.724  8.526   1.00 0.00 ? 12  GLN A CA   1  
ATOM 151   C C    . GLN A 1 12  ? 0.060   -7.250  9.663   1.00 0.00 ? 12  GLN A C    1  
ATOM 152   O O    . GLN A 1 12  ? 0.804   -6.275  9.536   1.00 0.00 ? 12  GLN A O    1  
ATOM 153   C CB   . GLN A 1 12  ? -0.019  -8.827  7.773   1.00 0.00 ? 12  GLN A CB   1  
ATOM 154   C CG   . GLN A 1 12  ? -0.767  -9.356  6.541   1.00 0.00 ? 12  GLN A CG   1  
ATOM 155   C CD   . GLN A 1 12  ? -2.099  -9.945  6.990   1.00 0.00 ? 12  GLN A CD   1  
ATOM 156   O OE1  . GLN A 1 12  ? -2.146  -10.825 7.843   1.00 0.00 ? 12  GLN A OE1  1  
ATOM 157   N NE2  . GLN A 1 12  ? -3.213  -9.452  6.397   1.00 0.00 ? 12  GLN A NE2  1  
ATOM 158   H H    . GLN A 1 12  ? -0.290  -6.084  7.337   1.00 0.00 ? 12  GLN A H    1  
ATOM 159   H HA   . GLN A 1 12  ? -1.725  -8.109  8.916   1.00 0.00 ? 12  GLN A HA   1  
ATOM 160   H HB2  . GLN A 1 12  ? 0.964   -8.420  7.451   1.00 0.00 ? 12  GLN A HB2  1  
ATOM 161   H HB3  . GLN A 1 12  ? 0.172   -9.674  8.467   1.00 0.00 ? 12  GLN A HB3  1  
ATOM 162   H HG2  . GLN A 1 12  ? -0.946  -8.530  5.819   1.00 0.00 ? 12  GLN A HG2  1  
ATOM 163   H HG3  . GLN A 1 12  ? -0.170  -10.148 6.043   1.00 0.00 ? 12  GLN A HG3  1  
ATOM 164   H HE21 . GLN A 1 12  ? -3.135  -8.739  5.701   1.00 0.00 ? 12  GLN A HE21 1  
ATOM 165   H HE22 . GLN A 1 12  ? -4.110  -9.803  6.658   1.00 0.00 ? 12  GLN A HE22 1  
ATOM 166   N N    . SER A 1 13  ? -0.022  -7.950  10.812  1.00 0.00 ? 13  SER A N    1  
ATOM 167   C CA   . SER A 1 13  ? 0.753   -7.567  11.963  1.00 0.00 ? 13  SER A CA   1  
ATOM 168   C C    . SER A 1 13  ? 1.146   -8.835  12.654  1.00 0.00 ? 13  SER A C    1  
ATOM 169   O O    . SER A 1 13  ? 0.433   -9.837  12.589  1.00 0.00 ? 13  SER A O    1  
ATOM 170   C CB   . SER A 1 13  ? -0.028  -6.686  12.962  1.00 0.00 ? 13  SER A CB   1  
ATOM 171   O OG   . SER A 1 13  ? 0.807   -6.304  14.052  1.00 0.00 ? 13  SER A OG   1  
ATOM 172   H H    . SER A 1 13  ? -0.605  -8.754  10.912  1.00 0.00 ? 13  SER A H    1  
ATOM 173   H HA   . SER A 1 13  ? 1.643   -7.059  11.619  1.00 0.00 ? 13  SER A HA   1  
ATOM 174   H HB2  . SER A 1 13  ? -0.391  -5.768  12.451  1.00 0.00 ? 13  SER A HB2  1  
ATOM 175   H HB3  . SER A 1 13  ? -0.903  -7.244  13.359  1.00 0.00 ? 13  SER A HB3  1  
ATOM 176   H HG   . SER A 1 13  ? 0.692   -6.979  14.728  1.00 0.00 ? 13  SER A HG   1  
ATOM 177   N N    . ARG A 1 14  ? 2.310   -8.818  13.338  1.00 0.00 ? 14  ARG A N    1  
ATOM 178   C CA   . ARG A 1 14  ? 2.780   -9.992  14.027  1.00 0.00 ? 14  ARG A CA   1  
ATOM 179   C C    . ARG A 1 14  ? 1.913   -10.203 15.237  1.00 0.00 ? 14  ARG A C    1  
ATOM 180   O O    . ARG A 1 14  ? 1.692   -9.289  16.031  1.00 0.00 ? 14  ARG A O    1  
ATOM 181   C CB   . ARG A 1 14  ? 4.242   -9.863  14.498  1.00 0.00 ? 14  ARG A CB   1  
ATOM 182   C CG   . ARG A 1 14  ? 4.764   -11.129 15.185  1.00 0.00 ? 14  ARG A CG   1  
ATOM 183   C CD   . ARG A 1 14  ? 6.228   -10.998 15.613  1.00 0.00 ? 14  ARG A CD   1  
ATOM 184   N NE   . ARG A 1 14  ? 6.634   -12.261 16.297  1.00 0.00 ? 14  ARG A NE   1  
ATOM 185   C CZ   . ARG A 1 14  ? 7.899   -12.403 16.794  1.00 0.00 ? 14  ARG A CZ   1  
ATOM 186   N NH1  . ARG A 1 14  ? 8.801   -11.386 16.669  1.00 0.00 ? 14  ARG A NH1  1  
ATOM 187   N NH2  . ARG A 1 14  ? 8.258   -13.561 17.419  1.00 0.00 ? 14  ARG A NH2  1  
ATOM 188   H H    . ARG A 1 14  ? 2.882   -8.004  13.400  1.00 0.00 ? 14  ARG A H    1  
ATOM 189   H HA   . ARG A 1 14  ? 2.672   -10.834 13.361  1.00 0.00 ? 14  ARG A HA   1  
ATOM 190   H HB2  . ARG A 1 14  ? 4.884   -9.635  13.620  1.00 0.00 ? 14  ARG A HB2  1  
ATOM 191   H HB3  . ARG A 1 14  ? 4.320   -9.012  15.209  1.00 0.00 ? 14  ARG A HB3  1  
ATOM 192   H HG2  . ARG A 1 14  ? 4.143   -11.342 16.082  1.00 0.00 ? 14  ARG A HG2  1  
ATOM 193   H HG3  . ARG A 1 14  ? 4.665   -11.988 14.486  1.00 0.00 ? 14  ARG A HG3  1  
ATOM 194   H HD2  . ARG A 1 14  ? 6.887   -10.849 14.730  1.00 0.00 ? 14  ARG A HD2  1  
ATOM 195   H HD3  . ARG A 1 14  ? 6.358   -10.159 16.329  1.00 0.00 ? 14  ARG A HD3  1  
ATOM 196   H HE   . ARG A 1 14  ? 5.975   -13.009 16.392  1.00 0.00 ? 14  ARG A HE   1  
ATOM 197   H HH11 . ARG A 1 14  ? 8.535   -10.538 16.211  1.00 0.00 ? 14  ARG A HH11 1  
ATOM 198   H HH12 . ARG A 1 14  ? 9.725   -11.489 17.032  1.00 0.00 ? 14  ARG A HH12 1  
ATOM 199   H HH21 . ARG A 1 14  ? 7.595   -14.303 17.510  1.00 0.00 ? 14  ARG A HH21 1  
ATOM 200   H HH22 . ARG A 1 14  ? 9.182   -13.668 17.783  1.00 0.00 ? 14  ARG A HH22 1  
ATOM 201   N N    . VAL A 1 15  ? 1.399   -11.442 15.390  1.00 0.00 ? 15  VAL A N    1  
ATOM 202   C CA   . VAL A 1 15  ? 0.564   -11.768 16.517  1.00 0.00 ? 15  VAL A CA   1  
ATOM 203   C C    . VAL A 1 15  ? 1.065   -13.073 17.058  1.00 0.00 ? 15  VAL A C    1  
ATOM 204   O O    . VAL A 1 15  ? 1.747   -13.824 16.360  1.00 0.00 ? 15  VAL A O    1  
ATOM 205   C CB   . VAL A 1 15  ? -0.900  -11.921 16.168  1.00 0.00 ? 15  VAL A CB   1  
ATOM 206   C CG1  . VAL A 1 15  ? -1.420  -10.568 15.649  1.00 0.00 ? 15  VAL A CG1  1  
ATOM 207   C CG2  . VAL A 1 15  ? -1.058  -13.045 15.123  1.00 0.00 ? 15  VAL A CG2  1  
ATOM 208   H H    . VAL A 1 15  ? 1.577   -12.178 14.742  1.00 0.00 ? 15  VAL A H    1  
ATOM 209   H HA   . VAL A 1 15  ? 0.700   -11.002 17.268  1.00 0.00 ? 15  VAL A HA   1  
ATOM 210   H HB   . VAL A 1 15  ? -1.476  -12.198 17.077  1.00 0.00 ? 15  VAL A HB   1  
ATOM 211   H HG11 . VAL A 1 15  ? -0.967  -9.732  16.225  1.00 0.00 ? 15  VAL A HG11 1  
ATOM 212   H HG12 . VAL A 1 15  ? -2.525  -10.513 15.756  1.00 0.00 ? 15  VAL A HG12 1  
ATOM 213   H HG13 . VAL A 1 15  ? -1.161  -10.440 14.577  1.00 0.00 ? 15  VAL A HG13 1  
ATOM 214   H HG21 . VAL A 1 15  ? -0.338  -12.905 14.289  1.00 0.00 ? 15  VAL A HG21 1  
ATOM 215   H HG22 . VAL A 1 15  ? -2.087  -13.038 14.705  1.00 0.00 ? 15  VAL A HG22 1  
ATOM 216   H HG23 . VAL A 1 15  ? -0.874  -14.036 15.589  1.00 0.00 ? 15  VAL A HG23 1  
ATOM 217   N N    . LYS A 1 16  ? 0.735   -13.375 18.331  1.00 0.00 ? 16  LYS A N    1  
ATOM 218   C CA   . LYS A 1 16  ? 1.181   -14.608 18.928  1.00 0.00 ? 16  LYS A CA   1  
ATOM 219   C C    . LYS A 1 16  ? -0.030  -15.464 19.138  1.00 0.00 ? 16  LYS A C    1  
ATOM 220   O O    . LYS A 1 16  ? -1.080  -14.985 19.564  1.00 0.00 ? 16  LYS A O    1  
ATOM 221   C CB   . LYS A 1 16  ? 1.868   -14.408 20.292  1.00 0.00 ? 16  LYS A CB   1  
ATOM 222   C CG   . LYS A 1 16  ? 3.170   -13.610 20.183  1.00 0.00 ? 16  LYS A CG   1  
ATOM 223   C CD   . LYS A 1 16  ? 3.851   -13.412 21.540  1.00 0.00 ? 16  LYS A CD   1  
ATOM 224   C CE   . LYS A 1 16  ? 5.153   -12.616 21.432  1.00 0.00 ? 16  LYS A CE   1  
ATOM 225   N NZ   . LYS A 1 16  ? 5.763   -12.447 22.768  1.00 0.00 ? 16  LYS A NZ   1  
ATOM 226   H H    . LYS A 1 16  ? 0.180   -12.772 18.906  1.00 0.00 ? 16  LYS A H    1  
ATOM 227   H HA   . LYS A 1 16  ? 1.850   -15.100 18.236  1.00 0.00 ? 16  LYS A HA   1  
ATOM 228   H HB2  . LYS A 1 16  ? 1.170   -13.872 20.975  1.00 0.00 ? 16  LYS A HB2  1  
ATOM 229   H HB3  . LYS A 1 16  ? 2.091   -15.400 20.739  1.00 0.00 ? 16  LYS A HB3  1  
ATOM 230   H HG2  . LYS A 1 16  ? 3.866   -14.143 19.502  1.00 0.00 ? 16  LYS A HG2  1  
ATOM 231   H HG3  . LYS A 1 16  ? 2.950   -12.614 19.739  1.00 0.00 ? 16  LYS A HG3  1  
ATOM 232   H HD2  . LYS A 1 16  ? 3.155   -12.879 22.222  1.00 0.00 ? 16  LYS A HD2  1  
ATOM 233   H HD3  . LYS A 1 16  ? 4.070   -14.407 21.985  1.00 0.00 ? 16  LYS A HD3  1  
ATOM 234   H HE2  . LYS A 1 16  ? 5.883   -13.147 20.787  1.00 0.00 ? 16  LYS A HE2  1  
ATOM 235   H HE3  . LYS A 1 16  ? 4.957   -11.605 21.014  1.00 0.00 ? 16  LYS A HE3  1  
ATOM 236   H HZ1  . LYS A 1 16  ? 5.171   -12.917 23.482  1.00 0.00 ? 16  LYS A HZ1  1  
ATOM 237   H HZ2  . LYS A 1 16  ? 5.835   -11.434 22.991  1.00 0.00 ? 16  LYS A HZ2  1  
ATOM 238   H HZ3  . LYS A 1 16  ? 6.713   -12.870 22.772  1.00 0.00 ? 16  LYS A HZ3  1  
ATOM 239   N N    . GLU A 1 17  ? 0.100   -16.775 18.837  1.00 0.00 ? 17  GLU A N    1  
ATOM 240   C CA   . GLU A 1 17  ? -1.008  -17.678 19.008  1.00 0.00 ? 17  GLU A CA   1  
ATOM 241   C C    . GLU A 1 17  ? -0.532  -18.788 19.894  1.00 0.00 ? 17  GLU A C    1  
ATOM 242   O O    . GLU A 1 17  ? 0.464   -19.445 19.603  1.00 0.00 ? 17  GLU A O    1  
ATOM 243   C CB   . GLU A 1 17  ? -1.497  -18.298 17.681  1.00 0.00 ? 17  GLU A CB   1  
ATOM 244   C CG   . GLU A 1 17  ? -1.964  -17.244 16.660  1.00 0.00 ? 17  GLU A CG   1  
ATOM 245   C CD   . GLU A 1 17  ? -3.135  -16.463 17.245  1.00 0.00 ? 17  GLU A CD   1  
ATOM 246   O OE1  . GLU A 1 17  ? -3.981  -17.092 17.938  1.00 0.00 ? 17  GLU A OE1  1  
ATOM 247   O OE2  . GLU A 1 17  ? -3.200  -15.229 17.004  1.00 0.00 ? 17  GLU A OE2  1  
ATOM 248   H H    . GLU A 1 17  ? 0.950   -17.168 18.496  1.00 0.00 ? 17  GLU A H    1  
ATOM 249   H HA   . GLU A 1 17  ? -1.810  -17.148 19.500  1.00 0.00 ? 17  GLU A HA   1  
ATOM 250   H HB2  . GLU A 1 17  ? -0.669  -18.891 17.233  1.00 0.00 ? 17  GLU A HB2  1  
ATOM 251   H HB3  . GLU A 1 17  ? -2.339  -18.991 17.892  1.00 0.00 ? 17  GLU A HB3  1  
ATOM 252   H HG2  . GLU A 1 17  ? -1.132  -16.543 16.428  1.00 0.00 ? 17  GLU A HG2  1  
ATOM 253   H HG3  . GLU A 1 17  ? -2.290  -17.739 15.723  1.00 0.00 ? 17  GLU A HG3  1  
ATOM 254   N N    . ASP A 1 18  ? -1.261  -19.023 21.006  1.00 0.00 ? 18  ASP A N    1  
ATOM 255   C CA   . ASP A 1 18  ? -0.888  -20.071 21.927  1.00 0.00 ? 18  ASP A CA   1  
ATOM 256   C C    . ASP A 1 18  ? -1.910  -21.167 21.810  1.00 0.00 ? 18  ASP A C    1  
ATOM 257   O O    . ASP A 1 18  ? -2.064  -21.983 22.715  1.00 0.00 ? 18  ASP A O    1  
ATOM 258   C CB   . ASP A 1 18  ? -0.851  -19.598 23.397  1.00 0.00 ? 18  ASP A CB   1  
ATOM 259   C CG   . ASP A 1 18  ? 0.305   -18.645 23.671  1.00 0.00 ? 18  ASP A CG   1  
ATOM 260   O OD1  . ASP A 1 18  ? 1.246   -18.593 22.836  1.00 0.00 ? 18  ASP A OD1  1  
ATOM 261   O OD2  . ASP A 1 18  ? 0.258   -17.955 24.723  1.00 0.00 ? 18  ASP A OD2  1  
ATOM 262   H H    . ASP A 1 18  ? -2.071  -18.489 21.239  1.00 0.00 ? 18  ASP A H    1  
ATOM 263   H HA   . ASP A 1 18  ? 0.077   -20.457 21.629  1.00 0.00 ? 18  ASP A HA   1  
ATOM 264   H HB2  . ASP A 1 18  ? -1.801  -19.082 23.642  1.00 0.00 ? 18  ASP A HB2  1  
ATOM 265   H HB3  . ASP A 1 18  ? -0.749  -20.478 24.066  1.00 0.00 ? 18  ASP A HB3  1  
ATOM 266   N N    . GLY A 1 19  ? -2.643  -21.199 20.674  1.00 0.00 ? 19  GLY A N    1  
ATOM 267   C CA   . GLY A 1 19  ? -3.662  -22.207 20.483  1.00 0.00 ? 19  GLY A CA   1  
ATOM 268   C C    . GLY A 1 19  ? -4.966  -21.618 20.924  1.00 0.00 ? 19  GLY A C    1  
ATOM 269   O O    . GLY A 1 19  ? -6.023  -22.221 20.754  1.00 0.00 ? 19  GLY A O    1  
ATOM 270   H H    . GLY A 1 19  ? -2.510  -20.549 19.932  1.00 0.00 ? 19  GLY A H    1  
ATOM 271   H HA2  . GLY A 1 19  ? -3.713  -22.430 19.428  1.00 0.00 ? 19  GLY A HA2  1  
ATOM 272   H HA3  . GLY A 1 19  ? -3.424  -23.054 21.112  1.00 0.00 ? 19  GLY A HA3  1  
ATOM 273   N N    . TYR A 1 20  ? -4.906  -20.403 21.503  1.00 0.00 ? 20  TYR A N    1  
ATOM 274   C CA   . TYR A 1 20  ? -6.091  -19.733 21.961  1.00 0.00 ? 20  TYR A CA   1  
ATOM 275   C C    . TYR A 1 20  ? -6.052  -18.364 21.357  1.00 0.00 ? 20  TYR A C    1  
ATOM 276   O O    . TYR A 1 20  ? -4.975  -17.827 21.090  1.00 0.00 ? 20  TYR A O    1  
ATOM 277   C CB   . TYR A 1 20  ? -6.160  -19.588 23.495  1.00 0.00 ? 20  TYR A CB   1  
ATOM 278   C CG   . TYR A 1 20  ? -6.179  -20.895 24.220  1.00 0.00 ? 20  TYR A CG   1  
ATOM 279   C CD1  . TYR A 1 20  ? -5.004  -21.470 24.660  1.00 0.00 ? 20  TYR A CD1  1  
ATOM 280   C CD2  . TYR A 1 20  ? -7.370  -21.544 24.461  1.00 0.00 ? 20  TYR A CD2  1  
ATOM 281   C CE1  . TYR A 1 20  ? -5.023  -22.673 25.326  1.00 0.00 ? 20  TYR A CE1  1  
ATOM 282   C CE2  . TYR A 1 20  ? -7.387  -22.748 25.128  1.00 0.00 ? 20  TYR A CE2  1  
ATOM 283   C CZ   . TYR A 1 20  ? -6.214  -23.311 25.560  1.00 0.00 ? 20  TYR A CZ   1  
ATOM 284   O OH   . TYR A 1 20  ? -6.232  -24.545 26.244  1.00 0.00 ? 20  TYR A OH   1  
ATOM 285   H H    . TYR A 1 20  ? -4.046  -19.920 21.634  1.00 0.00 ? 20  TYR A H    1  
ATOM 286   H HA   . TYR A 1 20  ? -6.953  -20.265 21.586  1.00 0.00 ? 20  TYR A HA   1  
ATOM 287   H HB2  . TYR A 1 20  ? -5.276  -19.023 23.862  1.00 0.00 ? 20  TYR A HB2  1  
ATOM 288   H HB3  . TYR A 1 20  ? -7.080  -19.034 23.782  1.00 0.00 ? 20  TYR A HB3  1  
ATOM 289   H HD1  . TYR A 1 20  ? -4.062  -20.973 24.478  1.00 0.00 ? 20  TYR A HD1  1  
ATOM 290   H HD2  . TYR A 1 20  ? -8.298  -21.106 24.123  1.00 0.00 ? 20  TYR A HD2  1  
ATOM 291   H HE1  . TYR A 1 20  ? -4.098  -23.116 25.666  1.00 0.00 ? 20  TYR A HE1  1  
ATOM 292   H HE2  . TYR A 1 20  ? -8.326  -23.249 25.311  1.00 0.00 ? 20  TYR A HE2  1  
ATOM 293   H HH   . TYR A 1 20  ? -6.027  -25.237 25.610  1.00 0.00 ? 20  TYR A HH   1  
ATOM 294   N N    . LYS A 1 21  ? -7.239  -17.757 21.135  1.00 0.00 ? 21  LYS A N    1  
ATOM 295   C CA   . LYS A 1 21  ? -7.295  -16.443 20.538  1.00 0.00 ? 21  LYS A CA   1  
ATOM 296   C C    . LYS A 1 21  ? -7.046  -15.420 21.612  1.00 0.00 ? 21  LYS A C    1  
ATOM 297   O O    . LYS A 1 21  ? -7.914  -14.609 21.930  1.00 0.00 ? 21  LYS A O    1  
ATOM 298   C CB   . LYS A 1 21  ? -8.663  -16.137 19.894  1.00 0.00 ? 21  LYS A CB   1  
ATOM 299   C CG   . LYS A 1 21  ? -8.905  -16.947 18.618  1.00 0.00 ? 21  LYS A CG   1  
ATOM 300   C CD   . LYS A 1 21  ? -10.336 -16.797 18.088  1.00 0.00 ? 21  LYS A CD   1  
ATOM 301   C CE   . LYS A 1 21  ? -10.638 -15.383 17.590  1.00 0.00 ? 21  LYS A CE   1  
ATOM 302   N NZ   . LYS A 1 21  ? -12.013 -15.312 17.048  1.00 0.00 ? 21  LYS A NZ   1  
ATOM 303   H H    . LYS A 1 21  ? -8.111  -18.181 21.366  1.00 0.00 ? 21  LYS A H    1  
ATOM 304   H HA   . LYS A 1 21  ? -6.511  -16.379 19.797  1.00 0.00 ? 21  LYS A HA   1  
ATOM 305   H HB2  . LYS A 1 21  ? -9.467  -16.362 20.628  1.00 0.00 ? 21  LYS A HB2  1  
ATOM 306   H HB3  . LYS A 1 21  ? -8.714  -15.055 19.646  1.00 0.00 ? 21  LYS A HB3  1  
ATOM 307   H HG2  . LYS A 1 21  ? -8.193  -16.612 17.833  1.00 0.00 ? 21  LYS A HG2  1  
ATOM 308   H HG3  . LYS A 1 21  ? -8.706  -18.021 18.825  1.00 0.00 ? 21  LYS A HG3  1  
ATOM 309   H HD2  . LYS A 1 21  ? -10.490 -17.514 17.254  1.00 0.00 ? 21  LYS A HD2  1  
ATOM 310   H HD3  . LYS A 1 21  ? -11.051 -17.058 18.899  1.00 0.00 ? 21  LYS A HD3  1  
ATOM 311   H HE2  . LYS A 1 21  ? -10.563 -14.650 18.421  1.00 0.00 ? 21  LYS A HE2  1  
ATOM 312   H HE3  . LYS A 1 21  ? -9.934  -15.096 16.780  1.00 0.00 ? 21  LYS A HE3  1  
ATOM 313   H HZ1  . LYS A 1 21  ? -12.076 -14.533 16.363  1.00 0.00 ? 21  LYS A HZ1  1  
ATOM 314   H HZ2  . LYS A 1 21  ? -12.684 -15.148 17.825  1.00 0.00 ? 21  LYS A HZ2  1  
ATOM 315   H HZ3  . LYS A 1 21  ? -12.245 -16.208 16.574  1.00 0.00 ? 21  LYS A HZ3  1  
ATOM 316   N N    . LEU A 1 22  ? -5.836  -15.457 22.210  1.00 0.00 ? 22  LEU A N    1  
ATOM 317   C CA   . LEU A 1 22  ? -5.487  -14.511 23.241  1.00 0.00 ? 22  LEU A CA   1  
ATOM 318   C C    . LEU A 1 22  ? -5.321  -13.160 22.602  1.00 0.00 ? 22  LEU A C    1  
ATOM 319   O O    . LEU A 1 22  ? -5.696  -12.140 23.176  1.00 0.00 ? 22  LEU A O    1  
ATOM 320   C CB   . LEU A 1 22  ? -4.173  -14.861 23.969  1.00 0.00 ? 22  LEU A CB   1  
ATOM 321   C CG   . LEU A 1 22  ? -4.296  -16.118 24.850  1.00 0.00 ? 22  LEU A CG   1  
ATOM 322   C CD1  . LEU A 1 22  ? -2.922  -16.571 25.370  1.00 0.00 ? 22  LEU A CD1  1  
ATOM 323   C CD2  . LEU A 1 22  ? -5.283  -15.897 26.010  1.00 0.00 ? 22  LEU A CD2  1  
ATOM 324   H H    . LEU A 1 22  ? -5.143  -16.137 21.971  1.00 0.00 ? 22  LEU A H    1  
ATOM 325   H HA   . LEU A 1 22  ? -6.307  -14.469 23.943  1.00 0.00 ? 22  LEU A HA   1  
ATOM 326   H HB2  . LEU A 1 22  ? -3.372  -15.023 23.213  1.00 0.00 ? 22  LEU A HB2  1  
ATOM 327   H HB3  . LEU A 1 22  ? -3.872  -14.007 24.611  1.00 0.00 ? 22  LEU A HB3  1  
ATOM 328   H HG   . LEU A 1 22  ? -4.701  -16.935 24.215  1.00 0.00 ? 22  LEU A HG   1  
ATOM 329   H HD11 . LEU A 1 22  ? -2.583  -15.906 26.193  1.00 0.00 ? 22  LEU A HD11 1  
ATOM 330   H HD12 . LEU A 1 22  ? -2.169  -16.538 24.554  1.00 0.00 ? 22  LEU A HD12 1  
ATOM 331   H HD13 . LEU A 1 22  ? -2.981  -17.611 25.756  1.00 0.00 ? 22  LEU A HD13 1  
ATOM 332   H HD21 . LEU A 1 22  ? -6.325  -16.078 25.670  1.00 0.00 ? 22  LEU A HD21 1  
ATOM 333   H HD22 . LEU A 1 22  ? -5.208  -14.854 26.387  1.00 0.00 ? 22  LEU A HD22 1  
ATOM 334   H HD23 . LEU A 1 22  ? -5.057  -16.593 26.846  1.00 0.00 ? 22  LEU A HD23 1  
ATOM 335   N N    . ASP A 1 23  ? -4.738  -13.133 21.384  1.00 0.00 ? 23  ASP A N    1  
ATOM 336   C CA   . ASP A 1 23  ? -4.529  -11.884 20.698  1.00 0.00 ? 23  ASP A CA   1  
ATOM 337   C C    . ASP A 1 23  ? -5.644  -11.718 19.708  1.00 0.00 ? 23  ASP A C    1  
ATOM 338   O O    . ASP A 1 23  ? -6.031  -12.664 19.024  1.00 0.00 ? 23  ASP A O    1  
ATOM 339   C CB   . ASP A 1 23  ? -3.197  -11.835 19.920  1.00 0.00 ? 23  ASP A CB   1  
ATOM 340   C CG   . ASP A 1 23  ? -1.985  -11.759 20.836  1.00 0.00 ? 23  ASP A CG   1  
ATOM 341   O OD1  . ASP A 1 23  ? -2.173  -11.510 22.057  1.00 0.00 ? 23  ASP A OD1  1  
ATOM 342   O OD2  . ASP A 1 23  ? -0.848  -11.935 20.321  1.00 0.00 ? 23  ASP A OD2  1  
ATOM 343   H H    . ASP A 1 23  ? -4.441  -13.959 20.911  1.00 0.00 ? 23  ASP A H    1  
ATOM 344   H HA   . ASP A 1 23  ? -4.574  -11.085 21.423  1.00 0.00 ? 23  ASP A HA   1  
ATOM 345   H HB2  . ASP A 1 23  ? -3.106  -12.745 19.289  1.00 0.00 ? 23  ASP A HB2  1  
ATOM 346   H HB3  . ASP A 1 23  ? -3.192  -10.947 19.252  1.00 0.00 ? 23  ASP A HB3  1  
ATOM 347   N N    . LYS A 1 24  ? -6.185  -10.485 19.610  1.00 0.00 ? 24  LYS A N    1  
ATOM 348   C CA   . LYS A 1 24  ? -7.250  -10.228 18.674  1.00 0.00 ? 24  LYS A CA   1  
ATOM 349   C C    . LYS A 1 24  ? -6.610  -9.923  17.349  1.00 0.00 ? 24  LYS A C    1  
ATOM 350   O O    . LYS A 1 24  ? -5.486  -9.424  17.286  1.00 0.00 ? 24  LYS A O    1  
ATOM 351   C CB   . LYS A 1 24  ? -8.141  -9.034  19.072  1.00 0.00 ? 24  LYS A CB   1  
ATOM 352   C CG   . LYS A 1 24  ? -8.918  -9.288  20.365  1.00 0.00 ? 24  LYS A CG   1  
ATOM 353   C CD   . LYS A 1 24  ? -9.808  -8.103  20.757  1.00 0.00 ? 24  LYS A CD   1  
ATOM 354   C CE   . LYS A 1 24  ? -10.563 -8.336  22.067  1.00 0.00 ? 24  LYS A CE   1  
ATOM 355   N NZ   . LYS A 1 24  ? -11.502 -9.471  21.927  1.00 0.00 ? 24  LYS A NZ   1  
ATOM 356   H H    . LYS A 1 24  ? -5.881  -9.714  20.171  1.00 0.00 ? 24  LYS A H    1  
ATOM 357   H HA   . LYS A 1 24  ? -7.841  -11.127 18.584  1.00 0.00 ? 24  LYS A HA   1  
ATOM 358   H HB2  . LYS A 1 24  ? -7.505  -8.134  19.201  1.00 0.00 ? 24  LYS A HB2  1  
ATOM 359   H HB3  . LYS A 1 24  ? -8.865  -8.830  18.254  1.00 0.00 ? 24  LYS A HB3  1  
ATOM 360   H HG2  . LYS A 1 24  ? -9.554  -10.191 20.237  1.00 0.00 ? 24  LYS A HG2  1  
ATOM 361   H HG3  . LYS A 1 24  ? -8.199  -9.490  21.189  1.00 0.00 ? 24  LYS A HG3  1  
ATOM 362   H HD2  . LYS A 1 24  ? -9.175  -7.196  20.863  1.00 0.00 ? 24  LYS A HD2  1  
ATOM 363   H HD3  . LYS A 1 24  ? -10.540 -7.914  19.942  1.00 0.00 ? 24  LYS A HD3  1  
ATOM 364   H HE2  . LYS A 1 24  ? -9.856  -8.578  22.887  1.00 0.00 ? 24  LYS A HE2  1  
ATOM 365   H HE3  . LYS A 1 24  ? -11.153 -7.434  22.342  1.00 0.00 ? 24  LYS A HE3  1  
ATOM 366   H HZ1  . LYS A 1 24  ? -11.674 -9.656  20.919  1.00 0.00 ? 24  LYS A HZ1  1  
ATOM 367   H HZ2  . LYS A 1 24  ? -12.401 -9.237  22.395  1.00 0.00 ? 24  LYS A HZ2  1  
ATOM 368   H HZ3  . LYS A 1 24  ? -11.090 -10.317 22.369  1.00 0.00 ? 24  LYS A HZ3  1  
ATOM 369   N N    . ASN A 1 25  ? -7.329  -10.223 16.244  1.00 0.00 ? 25  ASN A N    1  
ATOM 370   C CA   . ASN A 1 25  ? -6.790  -9.980  14.928  1.00 0.00 ? 25  ASN A CA   1  
ATOM 371   C C    . ASN A 1 25  ? -6.776  -8.492  14.682  1.00 0.00 ? 25  ASN A C    1  
ATOM 372   O O    . ASN A 1 25  ? -7.652  -7.767  15.157  1.00 0.00 ? 25  ASN A O    1  
ATOM 373   C CB   . ASN A 1 25  ? -7.624  -10.639 13.810  1.00 0.00 ? 25  ASN A CB   1  
ATOM 374   C CG   . ASN A 1 25  ? -7.552  -12.159 13.860  1.00 0.00 ? 25  ASN A CG   1  
ATOM 375   O OD1  . ASN A 1 25  ? -6.608  -12.731 14.392  1.00 0.00 ? 25  ASN A OD1  1  
ATOM 376   N ND2  . ASN A 1 25  ? -8.577  -12.835 13.287  1.00 0.00 ? 25  ASN A ND2  1  
ATOM 377   H H    . ASN A 1 25  ? -8.242  -10.618 16.289  1.00 0.00 ? 25  ASN A H    1  
ATOM 378   H HA   . ASN A 1 25  ? -5.779  -10.358 14.916  1.00 0.00 ? 25  ASN A HA   1  
ATOM 379   H HB2  . ASN A 1 25  ? -8.685  -10.327 13.910  1.00 0.00 ? 25  ASN A HB2  1  
ATOM 380   H HB3  . ASN A 1 25  ? -7.252  -10.298 12.819  1.00 0.00 ? 25  ASN A HB3  1  
ATOM 381   H HD21 . ASN A 1 25  ? -9.330  -12.336 12.861  1.00 0.00 ? 25  ASN A HD21 1  
ATOM 382   H HD22 . ASN A 1 25  ? -8.579  -13.833 13.293  1.00 0.00 ? 25  ASN A HD22 1  
ATOM 383   N N    . PRO A 1 26  ? -5.800  -8.015  13.940  1.00 0.00 ? 26  PRO A N    1  
ATOM 384   C CA   . PRO A 1 26  ? -5.683  -6.602  13.620  1.00 0.00 ? 26  PRO A CA   1  
ATOM 385   C C    . PRO A 1 26  ? -6.620  -6.178  12.529  1.00 0.00 ? 26  PRO A C    1  
ATOM 386   O O    . PRO A 1 26  ? -7.118  -7.008  11.770  1.00 0.00 ? 26  PRO A O    1  
ATOM 387   C CB   . PRO A 1 26  ? -4.229  -6.452  13.176  1.00 0.00 ? 26  PRO A CB   1  
ATOM 388   C CG   . PRO A 1 26  ? -3.913  -7.797  12.531  1.00 0.00 ? 26  PRO A CG   1  
ATOM 389   C CD   . PRO A 1 26  ? -4.722  -8.817  13.338  1.00 0.00 ? 26  PRO A CD   1  
ATOM 390   H HA   . PRO A 1 26  ? -5.855  -5.988  14.492  1.00 0.00 ? 26  PRO A HA   1  
ATOM 391   H HB2  . PRO A 1 26  ? -4.120  -5.623  12.442  1.00 0.00 ? 26  PRO A HB2  1  
ATOM 392   H HB3  . PRO A 1 26  ? -3.565  -6.272  14.048  1.00 0.00 ? 26  PRO A HB3  1  
ATOM 393   H HG2  . PRO A 1 26  ? -4.226  -7.799  11.463  1.00 0.00 ? 26  PRO A HG2  1  
ATOM 394   H HG3  . PRO A 1 26  ? -2.828  -8.019  12.599  1.00 0.00 ? 26  PRO A HG3  1  
ATOM 395   H HD2  . PRO A 1 26  ? -5.130  -9.606  12.669  1.00 0.00 ? 26  PRO A HD2  1  
ATOM 396   H HD3  . PRO A 1 26  ? -4.085  -9.288  14.119  1.00 0.00 ? 26  PRO A HD3  1  
ATOM 397   N N    . ARG A 1 27  ? -6.879  -4.857  12.429  1.00 0.00 ? 27  ARG A N    1  
ATOM 398   C CA   . ARG A 1 27  ? -7.766  -4.364  11.407  1.00 0.00 ? 27  ARG A CA   1  
ATOM 399   C C    . ARG A 1 27  ? -7.025  -3.311  10.638  1.00 0.00 ? 27  ARG A C    1  
ATOM 400   O O    . ARG A 1 27  ? -6.451  -2.385  11.213  1.00 0.00 ? 27  ARG A O    1  
ATOM 401   C CB   . ARG A 1 27  ? -9.053  -3.731  11.973  1.00 0.00 ? 27  ARG A CB   1  
ATOM 402   C CG   . ARG A 1 27  ? -9.991  -4.768  12.598  1.00 0.00 ? 27  ARG A CG   1  
ATOM 403   C CD   . ARG A 1 27  ? -11.366 -4.187  12.949  1.00 0.00 ? 27  ARG A CD   1  
ATOM 404   N NE   . ARG A 1 27  ? -11.202 -3.188  14.051  1.00 0.00 ? 27  ARG A NE   1  
ATOM 405   C CZ   . ARG A 1 27  ? -11.238 -3.583  15.362  1.00 0.00 ? 27  ARG A CZ   1  
ATOM 406   N NH1  . ARG A 1 27  ? -11.409 -4.899  15.681  1.00 0.00 ? 27  ARG A NH1  1  
ATOM 407   N NH2  . ARG A 1 27  ? -11.098 -2.656  16.353  1.00 0.00 ? 27  ARG A NH2  1  
ATOM 408   H H    . ARG A 1 27  ? -6.478  -4.180  13.040  1.00 0.00 ? 27  ARG A H    1  
ATOM 409   H HA   . ARG A 1 27  ? -8.009  -5.182  10.744  1.00 0.00 ? 27  ARG A HA   1  
ATOM 410   H HB2  . ARG A 1 27  ? -8.778  -2.978  12.744  1.00 0.00 ? 27  ARG A HB2  1  
ATOM 411   H HB3  . ARG A 1 27  ? -9.594  -3.206  11.157  1.00 0.00 ? 27  ARG A HB3  1  
ATOM 412   H HG2  . ARG A 1 27  ? -10.126 -5.611  11.886  1.00 0.00 ? 27  ARG A HG2  1  
ATOM 413   H HG3  . ARG A 1 27  ? -9.521  -5.172  13.521  1.00 0.00 ? 27  ARG A HG3  1  
ATOM 414   H HD2  . ARG A 1 27  ? -11.806 -3.665  12.071  1.00 0.00 ? 27  ARG A HD2  1  
ATOM 415   H HD3  . ARG A 1 27  ? -12.058 -4.982  13.297  1.00 0.00 ? 27  ARG A HD3  1  
ATOM 416   H HE   . ARG A 1 27  ? -11.068 -2.223  13.828  1.00 0.00 ? 27  ARG A HE   1  
ATOM 417   H HH11 . ARG A 1 27  ? -11.508 -5.579  14.954  1.00 0.00 ? 27  ARG A HH11 1  
ATOM 418   H HH12 . ARG A 1 27  ? -11.434 -5.184  16.639  1.00 0.00 ? 27  ARG A HH12 1  
ATOM 419   H HH21 . ARG A 1 27  ? -10.968 -1.691  16.119  1.00 0.00 ? 27  ARG A HH21 1  
ATOM 420   H HH22 . ARG A 1 27  ? -11.124 -2.938  17.310  1.00 0.00 ? 27  ARG A HH22 1  
ATOM 421   N N    . GLY A 1 28  ? -7.029  -3.435  9.294   1.00 0.00 ? 28  GLY A N    1  
ATOM 422   C CA   . GLY A 1 28  ? -6.354  -2.471  8.468   1.00 0.00 ? 28  GLY A CA   1  
ATOM 423   C C    . GLY A 1 28  ? -6.578  -2.879  7.049   1.00 0.00 ? 28  GLY A C    1  
ATOM 424   O O    . GLY A 1 28  ? -7.023  -3.993  6.777   1.00 0.00 ? 28  GLY A O    1  
ATOM 425   H H    . GLY A 1 28  ? -7.486  -4.188  8.821   1.00 0.00 ? 28  GLY A H    1  
ATOM 426   H HA2  . GLY A 1 28  ? -6.812  -1.506  8.639   1.00 0.00 ? 28  GLY A HA2  1  
ATOM 427   H HA3  . GLY A 1 28  ? -5.298  -2.520  8.691   1.00 0.00 ? 28  GLY A HA3  1  
ATOM 428   N N    . PHE A 1 29  ? -6.262  -1.977  6.099   1.00 0.00 ? 29  PHE A N    1  
ATOM 429   C CA   . PHE A 1 29  ? -6.454  -2.296  4.707   1.00 0.00 ? 29  PHE A CA   1  
ATOM 430   C C    . PHE A 1 29  ? -5.540  -1.410  3.913   1.00 0.00 ? 29  PHE A C    1  
ATOM 431   O O    . PHE A 1 29  ? -5.011  -0.421  4.424   1.00 0.00 ? 29  PHE A O    1  
ATOM 432   C CB   . PHE A 1 29  ? -7.906  -2.083  4.219   1.00 0.00 ? 29  PHE A CB   1  
ATOM 433   C CG   . PHE A 1 29  ? -8.396  -0.671  4.321   1.00 0.00 ? 29  PHE A CG   1  
ATOM 434   C CD1  . PHE A 1 29  ? -8.249  0.200   3.261   1.00 0.00 ? 29  PHE A CD1  1  
ATOM 435   C CD2  . PHE A 1 29  ? -9.003  -0.222  5.475   1.00 0.00 ? 29  PHE A CD2  1  
ATOM 436   C CE1  . PHE A 1 29  ? -8.700  1.495   3.356   1.00 0.00 ? 29  PHE A CE1  1  
ATOM 437   C CE2  . PHE A 1 29  ? -9.454  1.074   5.568   1.00 0.00 ? 29  PHE A CE2  1  
ATOM 438   C CZ   . PHE A 1 29  ? -9.303  1.931   4.508   1.00 0.00 ? 29  PHE A CZ   1  
ATOM 439   H H    . PHE A 1 29  ? -5.888  -1.072  6.310   1.00 0.00 ? 29  PHE A H    1  
ATOM 440   H HA   . PHE A 1 29  ? -6.156  -3.323  4.561   1.00 0.00 ? 29  PHE A HA   1  
ATOM 441   H HB2  . PHE A 1 29  ? -7.993  -2.382  3.153   1.00 0.00 ? 29  PHE A HB2  1  
ATOM 442   H HB3  . PHE A 1 29  ? -8.596  -2.717  4.818   1.00 0.00 ? 29  PHE A HB3  1  
ATOM 443   H HD1  . PHE A 1 29  ? -7.776  -0.138  2.351   1.00 0.00 ? 29  PHE A HD1  1  
ATOM 444   H HD2  . PHE A 1 29  ? -9.124  -0.893  6.313   1.00 0.00 ? 29  PHE A HD2  1  
ATOM 445   H HE1  . PHE A 1 29  ? -8.581  2.170   2.521   1.00 0.00 ? 29  PHE A HE1  1  
ATOM 446   H HE2  . PHE A 1 29  ? -9.928  1.417   6.476   1.00 0.00 ? 29  PHE A HE2  1  
ATOM 447   H HZ   . PHE A 1 29  ? -9.656  2.950   4.582   1.00 0.00 ? 29  PHE A HZ   1  
ATOM 448   N N    . ASN A 1 30  ? -5.326  -1.761  2.628   1.00 0.00 ? 30  ASN A N    1  
ATOM 449   C CA   . ASN A 1 30  ? -4.470  -0.962  1.794   1.00 0.00 ? 30  ASN A CA   1  
ATOM 450   C C    . ASN A 1 30  ? -4.943  -1.118  0.379   1.00 0.00 ? 30  ASN A C    1  
ATOM 451   O O    . ASN A 1 30  ? -5.598  -2.100  0.030   1.00 0.00 ? 30  ASN A O    1  
ATOM 452   C CB   . ASN A 1 30  ? -2.981  -1.364  1.879   1.00 0.00 ? 30  ASN A CB   1  
ATOM 453   C CG   . ASN A 1 30  ? -2.741  -2.828  1.530   1.00 0.00 ? 30  ASN A CG   1  
ATOM 454   O OD1  . ASN A 1 30  ? -2.762  -3.217  0.367   1.00 0.00 ? 30  ASN A OD1  1  
ATOM 455   N ND2  . ASN A 1 30  ? -2.509  -3.670  2.567   1.00 0.00 ? 30  ASN A ND2  1  
ATOM 456   H H    . ASN A 1 30  ? -5.737  -2.570  2.207   1.00 0.00 ? 30  ASN A H    1  
ATOM 457   H HA   . ASN A 1 30  ? -4.596  0.069   2.090   1.00 0.00 ? 30  ASN A HA   1  
ATOM 458   H HB2  . ASN A 1 30  ? -2.389  -0.734  1.180   1.00 0.00 ? 30  ASN A HB2  1  
ATOM 459   H HB3  . ASN A 1 30  ? -2.610  -1.177  2.910   1.00 0.00 ? 30  ASN A HB3  1  
ATOM 460   H HD21 . ASN A 1 30  ? -2.500  -3.319  3.502   1.00 0.00 ? 30  ASN A HD21 1  
ATOM 461   H HD22 . ASN A 1 30  ? -2.346  -4.640  2.394   1.00 0.00 ? 30  ASN A HD22 1  
ATOM 462   N N    . LEU A 1 31  ? -4.621  -0.121  -0.471  1.00 0.00 ? 31  LEU A N    1  
ATOM 463   C CA   . LEU A 1 31  ? -5.026  -0.174  -1.849  1.00 0.00 ? 31  LEU A CA   1  
ATOM 464   C C    . LEU A 1 31  ? -3.925  0.467   -2.640  1.00 0.00 ? 31  LEU A C    1  
ATOM 465   O O    . LEU A 1 31  ? -3.379  1.496   -2.236  1.00 0.00 ? 31  LEU A O    1  
ATOM 466   C CB   . LEU A 1 31  ? -6.341  0.590   -2.122  1.00 0.00 ? 31  LEU A CB   1  
ATOM 467   C CG   . LEU A 1 31  ? -7.237  -0.116  -3.155  1.00 0.00 ? 31  LEU A CG   1  
ATOM 468   C CD1  . LEU A 1 31  ? -8.708  0.300   -2.991  1.00 0.00 ? 31  LEU A CD1  1  
ATOM 469   C CD2  . LEU A 1 31  ? -6.748  0.125   -4.592  1.00 0.00 ? 31  LEU A CD2  1  
ATOM 470   H H    . LEU A 1 31  ? -4.101  0.686   -0.184  1.00 0.00 ? 31  LEU A H    1  
ATOM 471   H HA   . LEU A 1 31  ? -5.116  -1.211  -2.138  1.00 0.00 ? 31  LEU A HA   1  
ATOM 472   H HB2  . LEU A 1 31  ? -6.900  0.692   -1.165  1.00 0.00 ? 31  LEU A HB2  1  
ATOM 473   H HB3  . LEU A 1 31  ? -6.107  1.610   -2.492  1.00 0.00 ? 31  LEU A HB3  1  
ATOM 474   H HG   . LEU A 1 31  ? -7.175  -1.208  -2.958  1.00 0.00 ? 31  LEU A HG   1  
ATOM 475   H HD11 . LEU A 1 31  ? -8.820  1.394   -3.155  1.00 0.00 ? 31  LEU A HD11 1  
ATOM 476   H HD12 . LEU A 1 31  ? -9.068  0.056   -1.969  1.00 0.00 ? 31  LEU A HD12 1  
ATOM 477   H HD13 . LEU A 1 31  ? -9.344  -0.235  -3.729  1.00 0.00 ? 31  LEU A HD13 1  
ATOM 478   H HD21 . LEU A 1 31  ? -6.207  -0.767  -4.970  1.00 0.00 ? 31  LEU A HD21 1  
ATOM 479   H HD22 . LEU A 1 31  ? -6.061  0.997   -4.627  1.00 0.00 ? 31  LEU A HD22 1  
ATOM 480   H HD23 . LEU A 1 31  ? -7.610  0.327   -5.264  1.00 0.00 ? 31  LEU A HD23 1  
ATOM 481   N N    . LYS A 1 32  ? -3.565  -0.138  -3.794  1.00 0.00 ? 32  LYS A N    1  
ATOM 482   C CA   . LYS A 1 32  ? -2.511  0.411   -4.607  1.00 0.00 ? 32  LYS A CA   1  
ATOM 483   C C    . LYS A 1 32  ? -3.025  0.535   -6.011  1.00 0.00 ? 32  LYS A C    1  
ATOM 484   O O    . LYS A 1 32  ? -3.788  -0.307  -6.488  1.00 0.00 ? 32  LYS A O    1  
ATOM 485   C CB   . LYS A 1 32  ? -1.255  -0.480  -4.647  1.00 0.00 ? 32  LYS A CB   1  
ATOM 486   C CG   . LYS A 1 32  ? -0.624  -0.670  -3.268  1.00 0.00 ? 32  LYS A CG   1  
ATOM 487   C CD   . LYS A 1 32  ? 0.646   -1.522  -3.320  1.00 0.00 ? 32  LYS A CD   1  
ATOM 488   C CE   . LYS A 1 32  ? 1.258   -1.750  -1.938  1.00 0.00 ? 32  LYS A CE   1  
ATOM 489   N NZ   . LYS A 1 32  ? 1.683   -0.464  -1.346  1.00 0.00 ? 32  LYS A NZ   1  
ATOM 490   H H    . LYS A 1 32  ? -4.004  -0.977  -4.128  1.00 0.00 ? 32  LYS A H    1  
ATOM 491   H HA   . LYS A 1 32  ? -2.266  1.393   -4.231  1.00 0.00 ? 32  LYS A HA   1  
ATOM 492   H HB2  . LYS A 1 32  ? -1.529  -1.474  -5.060  1.00 0.00 ? 32  LYS A HB2  1  
ATOM 493   H HB3  . LYS A 1 32  ? -0.503  -0.021  -5.325  1.00 0.00 ? 32  LYS A HB3  1  
ATOM 494   H HG2  . LYS A 1 32  ? -0.380  0.324   -2.841  1.00 0.00 ? 32  LYS A HG2  1  
ATOM 495   H HG3  . LYS A 1 32  ? -1.361  -1.159  -2.595  1.00 0.00 ? 32  LYS A HG3  1  
ATOM 496   H HD2  . LYS A 1 32  ? 0.404   -2.506  -3.774  1.00 0.00 ? 32  LYS A HD2  1  
ATOM 497   H HD3  . LYS A 1 32  ? 1.394   -1.020  -3.971  1.00 0.00 ? 32  LYS A HD3  1  
ATOM 498   H HE2  . LYS A 1 32  ? 0.516   -2.213  -1.253  1.00 0.00 ? 32  LYS A HE2  1  
ATOM 499   H HE3  . LYS A 1 32  ? 2.153   -2.407  -2.012  1.00 0.00 ? 32  LYS A HE3  1  
ATOM 500   H HZ1  . LYS A 1 32  ? 1.154   -0.297  -0.466  1.00 0.00 ? 32  LYS A HZ1  1  
ATOM 501   H HZ2  . LYS A 1 32  ? 1.491   0.310   -2.020  1.00 0.00 ? 32  LYS A HZ2  1  
ATOM 502   H HZ3  . LYS A 1 32  ? 2.700   -0.497  -1.138  1.00 0.00 ? 32  LYS A HZ3  1  
ATOM 503   N N    . TYR A 1 33  ? -2.592  1.605   -6.713  1.00 0.00 ? 33  TYR A N    1  
ATOM 504   C CA   . TYR A 1 33  ? -3.014  1.814   -8.076  1.00 0.00 ? 33  TYR A CA   1  
ATOM 505   C C    . TYR A 1 33  ? -1.770  2.001   -8.891  1.00 0.00 ? 33  TYR A C    1  
ATOM 506   O O    . TYR A 1 33  ? -0.841  2.690   -8.469  1.00 0.00 ? 33  TYR A O    1  
ATOM 507   C CB   . TYR A 1 33  ? -3.885  3.073   -8.266  1.00 0.00 ? 33  TYR A CB   1  
ATOM 508   C CG   . TYR A 1 33  ? -5.169  3.053   -7.505  1.00 0.00 ? 33  TYR A CG   1  
ATOM 509   C CD1  . TYR A 1 33  ? -5.250  3.614   -6.248  1.00 0.00 ? 33  TYR A CD1  1  
ATOM 510   C CD2  . TYR A 1 33  ? -6.297  2.480   -8.054  1.00 0.00 ? 33  TYR A CD2  1  
ATOM 511   C CE1  . TYR A 1 33  ? -6.437  3.604   -5.554  1.00 0.00 ? 33  TYR A CE1  1  
ATOM 512   C CE2  . TYR A 1 33  ? -7.484  2.469   -7.358  1.00 0.00 ? 33  TYR A CE2  1  
ATOM 513   C CZ   . TYR A 1 33  ? -7.553  3.031   -6.109  1.00 0.00 ? 33  TYR A CZ   1  
ATOM 514   O OH   . TYR A 1 33  ? -8.771  3.022   -5.397  1.00 0.00 ? 33  TYR A OH   1  
ATOM 515   H H    . TYR A 1 33  ? -1.974  2.289   -6.324  1.00 0.00 ? 33  TYR A H    1  
ATOM 516   H HA   . TYR A 1 33  ? -3.537  0.933   -8.415  1.00 0.00 ? 33  TYR A HA   1  
ATOM 517   H HB2  . TYR A 1 33  ? -3.323  3.972   -7.932  1.00 0.00 ? 33  TYR A HB2  1  
ATOM 518   H HB3  . TYR A 1 33  ? -4.137  3.197   -9.343  1.00 0.00 ? 33  TYR A HB3  1  
ATOM 519   H HD1  . TYR A 1 33  ? -4.373  4.066   -5.805  1.00 0.00 ? 33  TYR A HD1  1  
ATOM 520   H HD2  . TYR A 1 33  ? -6.248  2.036   -9.038  1.00 0.00 ? 33  TYR A HD2  1  
ATOM 521   H HE1  . TYR A 1 33  ? -6.490  4.046   -4.570  1.00 0.00 ? 33  TYR A HE1  1  
ATOM 522   H HE2  . TYR A 1 33  ? -8.361  2.017   -7.796  1.00 0.00 ? 33  TYR A HE2  1  
ATOM 523   H HH   . TYR A 1 33  ? -9.240  3.833   -5.604  1.00 0.00 ? 33  TYR A HH   1  
ATOM 524   N N    . ARG A 1 34  ? -1.735  1.396   -10.099 1.00 0.00 ? 34  ARG A N    1  
ATOM 525   C CA   . ARG A 1 34  ? -0.580  1.528   -10.954 1.00 0.00 ? 34  ARG A CA   1  
ATOM 526   C C    . ARG A 1 34  ? -1.004  2.333   -12.145 1.00 0.00 ? 34  ARG A C    1  
ATOM 527   O O    . ARG A 1 34  ? -1.996  2.009   -12.802 1.00 0.00 ? 34  ARG A O    1  
ATOM 528   C CB   . ARG A 1 34  ? -0.050  0.176   -11.476 1.00 0.00 ? 34  ARG A CB   1  
ATOM 529   C CG   . ARG A 1 34  ? 1.295   0.305   -12.201 1.00 0.00 ? 34  ARG A CG   1  
ATOM 530   C CD   . ARG A 1 34  ? 1.620   -0.915  -13.069 1.00 0.00 ? 34  ARG A CD   1  
ATOM 531   N NE   . ARG A 1 34  ? 0.719   -0.899  -14.259 1.00 0.00 ? 34  ARG A NE   1  
ATOM 532   C CZ   . ARG A 1 34  ? 0.699   -1.953  -15.129 1.00 0.00 ? 34  ARG A CZ   1  
ATOM 533   N NH1  . ARG A 1 34  ? 1.495   -3.039  -14.909 1.00 0.00 ? 34  ARG A NH1  1  
ATOM 534   N NH2  . ARG A 1 34  ? -0.117  -1.915  -16.222 1.00 0.00 ? 34  ARG A NH2  1  
ATOM 535   H H    . ARG A 1 34  ? -2.489  0.834   -10.444 1.00 0.00 ? 34  ARG A H    1  
ATOM 536   H HA   . ARG A 1 34  ? 0.189   2.057   -10.416 1.00 0.00 ? 34  ARG A HA   1  
ATOM 537   H HB2  . ARG A 1 34  ? 0.065   -0.521  -10.618 1.00 0.00 ? 34  ARG A HB2  1  
ATOM 538   H HB3  . ARG A 1 34  ? -0.794  -0.262  -12.175 1.00 0.00 ? 34  ARG A HB3  1  
ATOM 539   H HG2  . ARG A 1 34  ? 1.280   1.211   -12.844 1.00 0.00 ? 34  ARG A HG2  1  
ATOM 540   H HG3  . ARG A 1 34  ? 2.100   0.436   -11.447 1.00 0.00 ? 34  ARG A HG3  1  
ATOM 541   H HD2  . ARG A 1 34  ? 2.674   -0.879  -13.423 1.00 0.00 ? 34  ARG A HD2  1  
ATOM 542   H HD3  . ARG A 1 34  ? 1.441   -1.858  -12.510 1.00 0.00 ? 34  ARG A HD3  1  
ATOM 543   H HE   . ARG A 1 34  ? 0.130   -0.107  -14.426 1.00 0.00 ? 34  ARG A HE   1  
ATOM 544   H HH11 . ARG A 1 34  ? 2.094   -3.063  -14.109 1.00 0.00 ? 34  ARG A HH11 1  
ATOM 545   H HH12 . ARG A 1 34  ? 1.478   -3.810  -15.546 1.00 0.00 ? 34  ARG A HH12 1  
ATOM 546   H HH21 . ARG A 1 34  ? -0.697  -1.117  -16.385 1.00 0.00 ? 34  ARG A HH21 1  
ATOM 547   H HH22 . ARG A 1 34  ? -0.135  -2.686  -16.860 1.00 0.00 ? 34  ARG A HH22 1  
ATOM 548   N N    . TYR A 1 35  ? -0.243  3.407   -12.457 1.00 0.00 ? 35  TYR A N    1  
ATOM 549   C CA   . TYR A 1 35  ? -0.574  4.230   -13.590 1.00 0.00 ? 35  TYR A CA   1  
ATOM 550   C C    . TYR A 1 35  ? 0.589   4.135   -14.537 1.00 0.00 ? 35  TYR A C    1  
ATOM 551   O O    . TYR A 1 35  ? 1.746   4.327   -14.148 1.00 0.00 ? 35  TYR A O    1  
ATOM 552   C CB   . TYR A 1 35  ? -0.795  5.712   -13.232 1.00 0.00 ? 35  TYR A CB   1  
ATOM 553   C CG   . TYR A 1 35  ? -1.620  6.454   -14.238 1.00 0.00 ? 35  TYR A CG   1  
ATOM 554   C CD1  . TYR A 1 35  ? -2.967  6.653   -14.022 1.00 0.00 ? 35  TYR A CD1  1  
ATOM 555   C CD2  . TYR A 1 35  ? -1.049  6.939   -15.394 1.00 0.00 ? 35  TYR A CD2  1  
ATOM 556   C CE1  . TYR A 1 35  ? -3.729  7.329   -14.949 1.00 0.00 ? 35  TYR A CE1  1  
ATOM 557   C CE2  . TYR A 1 35  ? -1.812  7.615   -16.319 1.00 0.00 ? 35  TYR A CE2  1  
ATOM 558   C CZ   . TYR A 1 35  ? -3.150  7.810   -16.096 1.00 0.00 ? 35  TYR A CZ   1  
ATOM 559   O OH   . TYR A 1 35  ? -3.933  8.501   -17.044 1.00 0.00 ? 35  TYR A OH   1  
ATOM 560   H H    . TYR A 1 35  ? 0.566   3.670   -11.930 1.00 0.00 ? 35  TYR A H    1  
ATOM 561   H HA   . TYR A 1 35  ? -1.452  3.818   -14.066 1.00 0.00 ? 35  TYR A HA   1  
ATOM 562   H HB2  . TYR A 1 35  ? -1.319  5.789   -12.256 1.00 0.00 ? 35  TYR A HB2  1  
ATOM 563   H HB3  . TYR A 1 35  ? 0.183   6.235   -13.150 1.00 0.00 ? 35  TYR A HB3  1  
ATOM 564   H HD1  . TYR A 1 35  ? -3.427  6.279   -13.121 1.00 0.00 ? 35  TYR A HD1  1  
ATOM 565   H HD2  . TYR A 1 35  ? 0.003   6.788   -15.578 1.00 0.00 ? 35  TYR A HD2  1  
ATOM 566   H HE1  . TYR A 1 35  ? -4.783  7.481   -14.772 1.00 0.00 ? 35  TYR A HE1  1  
ATOM 567   H HE2  . TYR A 1 35  ? -1.355  7.993   -17.222 1.00 0.00 ? 35  TYR A HE2  1  
ATOM 568   H HH   . TYR A 1 35  ? -4.039  7.934   -17.810 1.00 0.00 ? 35  TYR A HH   1  
ATOM 569   N N    . GLU A 1 36  ? 0.294   3.835   -15.819 1.00 0.00 ? 36  GLU A N    1  
ATOM 570   C CA   . GLU A 1 36  ? 1.338   3.699   -16.799 1.00 0.00 ? 36  GLU A CA   1  
ATOM 571   C C    . GLU A 1 36  ? 1.479   5.004   -17.529 1.00 0.00 ? 36  GLU A C    1  
ATOM 572   O O    . GLU A 1 36  ? 0.513   5.544   -18.065 1.00 0.00 ? 36  GLU A O    1  
ATOM 573   C CB   . GLU A 1 36  ? 1.033   2.604   -17.843 1.00 0.00 ? 36  GLU A CB   1  
ATOM 574   C CG   . GLU A 1 36  ? 2.184   2.393   -18.843 1.00 0.00 ? 36  GLU A CG   1  
ATOM 575   C CD   . GLU A 1 36  ? 1.794   1.295   -19.827 1.00 0.00 ? 36  GLU A CD   1  
ATOM 576   O OE1  . GLU A 1 36  ? 0.633   0.807   -19.750 1.00 0.00 ? 36  GLU A OE1  1  
ATOM 577   O OE2  . GLU A 1 36  ? 2.654   0.930   -20.670 1.00 0.00 ? 36  GLU A OE2  1  
ATOM 578   H H    . GLU A 1 36  ? -0.640  3.697   -16.139 1.00 0.00 ? 36  GLU A H    1  
ATOM 579   H HA   . GLU A 1 36  ? 2.259   3.476   -16.283 1.00 0.00 ? 36  GLU A HA   1  
ATOM 580   H HB2  . GLU A 1 36  ? 0.831   1.648   -17.311 1.00 0.00 ? 36  GLU A HB2  1  
ATOM 581   H HB3  . GLU A 1 36  ? 0.114   2.885   -18.404 1.00 0.00 ? 36  GLU A HB3  1  
ATOM 582   H HG2  . GLU A 1 36  ? 2.384   3.333   -19.401 1.00 0.00 ? 36  GLU A HG2  1  
ATOM 583   H HG3  . GLU A 1 36  ? 3.105   2.087   -18.307 1.00 0.00 ? 36  GLU A HG3  1  
ATOM 584   N N    . PHE A 1 37  ? 2.721   5.528   -17.560 1.00 0.00 ? 37  PHE A N    1  
ATOM 585   C CA   . PHE A 1 37  ? 3.002   6.759   -18.254 1.00 0.00 ? 37  PHE A CA   1  
ATOM 586   C C    . PHE A 1 37  ? 4.036   6.429   -19.283 1.00 0.00 ? 37  PHE A C    1  
ATOM 587   O O    . PHE A 1 37  ? 4.710   5.404   -19.190 1.00 0.00 ? 37  PHE A O    1  
ATOM 588   C CB   . PHE A 1 37  ? 3.561   7.885   -17.357 1.00 0.00 ? 37  PHE A CB   1  
ATOM 589   C CG   . PHE A 1 37  ? 2.550   8.504   -16.447 1.00 0.00 ? 37  PHE A CG   1  
ATOM 590   C CD1  . PHE A 1 37  ? 2.389   8.054   -15.155 1.00 0.00 ? 37  PHE A CD1  1  
ATOM 591   C CD2  . PHE A 1 37  ? 1.769   9.550   -16.894 1.00 0.00 ? 37  PHE A CD2  1  
ATOM 592   C CE1  . PHE A 1 37  ? 1.460   8.641   -14.324 1.00 0.00 ? 37  PHE A CE1  1  
ATOM 593   C CE2  . PHE A 1 37  ? 0.842   10.133  -16.064 1.00 0.00 ? 37  PHE A CE2  1  
ATOM 594   C CZ   . PHE A 1 37  ? 0.688   9.679   -14.779 1.00 0.00 ? 37  PHE A CZ   1  
ATOM 595   H H    . PHE A 1 37  ? 3.496   5.090   -17.112 1.00 0.00 ? 37  PHE A H    1  
ATOM 596   H HA   . PHE A 1 37  ? 2.098   7.082   -18.752 1.00 0.00 ? 37  PHE A HA   1  
ATOM 597   H HB2  . PHE A 1 37  ? 4.374   7.483   -16.715 1.00 0.00 ? 37  PHE A HB2  1  
ATOM 598   H HB3  . PHE A 1 37  ? 3.981   8.698   -17.989 1.00 0.00 ? 37  PHE A HB3  1  
ATOM 599   H HD1  . PHE A 1 37  ? 2.993   7.236   -14.791 1.00 0.00 ? 37  PHE A HD1  1  
ATOM 600   H HD2  . PHE A 1 37  ? 1.885   9.912   -17.903 1.00 0.00 ? 37  PHE A HD2  1  
ATOM 601   H HE1  . PHE A 1 37  ? 1.336   8.283   -13.314 1.00 0.00 ? 37  PHE A HE1  1  
ATOM 602   H HE2  . PHE A 1 37  ? 0.234   10.950  -16.423 1.00 0.00 ? 37  PHE A HE2  1  
ATOM 603   H HZ   . PHE A 1 37  ? -0.041  10.138  -14.127 1.00 0.00 ? 37  PHE A HZ   1  
ATOM 604   N N    . ASN A 1 38  ? 4.184   7.296   -20.307 1.00 0.00 ? 38  ASN A N    1  
ATOM 605   C CA   . ASN A 1 38  ? 5.159   7.041   -21.334 1.00 0.00 ? 38  ASN A CA   1  
ATOM 606   C C    . ASN A 1 38  ? 6.493   7.472   -20.791 1.00 0.00 ? 38  ASN A C    1  
ATOM 607   O O    . ASN A 1 38  ? 6.864   8.643   -20.859 1.00 0.00 ? 38  ASN A O    1  
ATOM 608   C CB   . ASN A 1 38  ? 4.882   7.821   -22.638 1.00 0.00 ? 38  ASN A CB   1  
ATOM 609   C CG   . ASN A 1 38  ? 5.759   7.350   -23.792 1.00 0.00 ? 38  ASN A CG   1  
ATOM 610   O OD1  . ASN A 1 38  ? 6.085   6.173   -23.897 1.00 0.00 ? 38  ASN A OD1  1  
ATOM 611   N ND2  . ASN A 1 38  ? 6.153   8.293   -24.682 1.00 0.00 ? 38  ASN A ND2  1  
ATOM 612   H H    . ASN A 1 38  ? 3.642   8.128   -20.395 1.00 0.00 ? 38  ASN A H    1  
ATOM 613   H HA   . ASN A 1 38  ? 5.176   5.977   -21.523 1.00 0.00 ? 38  ASN A HA   1  
ATOM 614   H HB2  . ASN A 1 38  ? 3.817   7.686   -22.925 1.00 0.00 ? 38  ASN A HB2  1  
ATOM 615   H HB3  . ASN A 1 38  ? 5.061   8.904   -22.468 1.00 0.00 ? 38  ASN A HB3  1  
ATOM 616   H HD21 . ASN A 1 38  ? 5.868   9.242   -24.565 1.00 0.00 ? 38  ASN A HD21 1  
ATOM 617   H HD22 . ASN A 1 38  ? 6.730   8.035   -25.456 1.00 0.00 ? 38  ASN A HD22 1  
ATOM 618   N N    . ASN A 1 39  ? 7.242   6.502   -20.231 1.00 0.00 ? 39  ASN A N    1  
ATOM 619   C CA   . ASN A 1 39  ? 8.531   6.795   -19.676 1.00 0.00 ? 39  ASN A CA   1  
ATOM 620   C C    . ASN A 1 39  ? 9.212   5.471   -19.487 1.00 0.00 ? 39  ASN A C    1  
ATOM 621   O O    . ASN A 1 39  ? 8.651   4.425   -19.810 1.00 0.00 ? 39  ASN A O    1  
ATOM 622   C CB   . ASN A 1 39  ? 8.459   7.524   -18.313 1.00 0.00 ? 39  ASN A CB   1  
ATOM 623   C CG   . ASN A 1 39  ? 9.663   8.431   -18.080 1.00 0.00 ? 39  ASN A CG   1  
ATOM 624   O OD1  . ASN A 1 39  ? 10.780  7.960   -17.880 1.00 0.00 ? 39  ASN A OD1  1  
ATOM 625   N ND2  . ASN A 1 39  ? 9.436   9.766   -18.111 1.00 0.00 ? 39  ASN A ND2  1  
ATOM 626   H H    . ASN A 1 39  ? 6.938   5.552   -20.177 1.00 0.00 ? 39  ASN A H    1  
ATOM 627   H HA   . ASN A 1 39  ? 9.083   7.379   -20.397 1.00 0.00 ? 39  ASN A HA   1  
ATOM 628   H HB2  . ASN A 1 39  ? 7.535   8.140   -18.276 1.00 0.00 ? 39  ASN A HB2  1  
ATOM 629   H HB3  . ASN A 1 39  ? 8.411   6.779   -17.492 1.00 0.00 ? 39  ASN A HB3  1  
ATOM 630   H HD21 . ASN A 1 39  ? 8.515   10.113  -18.280 1.00 0.00 ? 39  ASN A HD21 1  
ATOM 631   H HD22 . ASN A 1 39  ? 10.191  10.402  -17.963 1.00 0.00 ? 39  ASN A HD22 1  
ATOM 632   N N    . ASP A 1 40  ? 10.448  5.488   -18.947 1.00 0.00 ? 40  ASP A N    1  
ATOM 633   C CA   . ASP A 1 40  ? 11.174  4.259   -18.747 1.00 0.00 ? 40  ASP A CA   1  
ATOM 634   C C    . ASP A 1 40  ? 10.734  3.642   -17.447 1.00 0.00 ? 40  ASP A C    1  
ATOM 635   O O    . ASP A 1 40  ? 10.965  2.458   -17.212 1.00 0.00 ? 40  ASP A O    1  
ATOM 636   C CB   . ASP A 1 40  ? 12.701  4.467   -18.680 1.00 0.00 ? 40  ASP A CB   1  
ATOM 637   C CG   . ASP A 1 40  ? 13.295  4.861   -20.026 1.00 0.00 ? 40  ASP A CG   1  
ATOM 638   O OD1  . ASP A 1 40  ? 12.598  4.681   -21.060 1.00 0.00 ? 40  ASP A OD1  1  
ATOM 639   O OD2  . ASP A 1 40  ? 14.456  5.348   -20.035 1.00 0.00 ? 40  ASP A OD2  1  
ATOM 640   H H    . ASP A 1 40  ? 10.900  6.336   -18.661 1.00 0.00 ? 40  ASP A H    1  
ATOM 641   H HA   . ASP A 1 40  ? 10.923  3.589   -19.557 1.00 0.00 ? 40  ASP A HA   1  
ATOM 642   H HB2  . ASP A 1 40  ? 12.932  5.266   -17.943 1.00 0.00 ? 40  ASP A HB2  1  
ATOM 643   H HB3  . ASP A 1 40  ? 13.188  3.528   -18.340 1.00 0.00 ? 40  ASP A HB3  1  
ATOM 644   N N    . TRP A 1 41  ? 10.074  4.433   -16.570 1.00 0.00 ? 41  TRP A N    1  
ATOM 645   C CA   . TRP A 1 41  ? 9.638   3.905   -15.301 1.00 0.00 ? 41  TRP A CA   1  
ATOM 646   C C    . TRP A 1 41  ? 8.221   4.347   -15.096 1.00 0.00 ? 41  TRP A C    1  
ATOM 647   O O    . TRP A 1 41  ? 7.808   5.397   -15.588 1.00 0.00 ? 41  TRP A O    1  
ATOM 648   C CB   . TRP A 1 41  ? 10.477  4.409   -14.108 1.00 0.00 ? 41  TRP A CB   1  
ATOM 649   C CG   . TRP A 1 41  ? 11.968  4.236   -14.311 1.00 0.00 ? 41  TRP A CG   1  
ATOM 650   C CD1  . TRP A 1 41  ? 12.926  5.208   -14.384 1.00 0.00 ? 41  TRP A CD1  1  
ATOM 651   C CD2  . TRP A 1 41  ? 12.662  2.980   -14.492 1.00 0.00 ? 41  TRP A CD2  1  
ATOM 652   N NE1  . TRP A 1 41  ? 14.157  4.646   -14.583 1.00 0.00 ? 41  TRP A NE1  1  
ATOM 653   C CE2  . TRP A 1 41  ? 14.014  3.283   -14.653 1.00 0.00 ? 41  TRP A CE2  1  
ATOM 654   C CE3  . TRP A 1 41  ? 12.240  1.680   -14.520 1.00 0.00 ? 41  TRP A CE3  1  
ATOM 655   C CZ2  . TRP A 1 41  ? 14.946  2.308   -14.844 1.00 0.00 ? 41  TRP A CZ2  1  
ATOM 656   C CZ3  . TRP A 1 41  ? 13.181  0.688   -14.715 1.00 0.00 ? 41  TRP A CZ3  1  
ATOM 657   C CH2  . TRP A 1 41  ? 14.518  0.998   -14.873 1.00 0.00 ? 41  TRP A CH2  1  
ATOM 658   H H    . TRP A 1 41  ? 9.864   5.389   -16.757 1.00 0.00 ? 41  TRP A H    1  
ATOM 659   H HA   . TRP A 1 41  ? 9.666   2.826   -15.354 1.00 0.00 ? 41  TRP A HA   1  
ATOM 660   H HB2  . TRP A 1 41  ? 10.266  5.488   -13.942 1.00 0.00 ? 41  TRP A HB2  1  
ATOM 661   H HB3  . TRP A 1 41  ? 10.181  3.854   -13.192 1.00 0.00 ? 41  TRP A HB3  1  
ATOM 662   H HD1  . TRP A 1 41  ? 12.737  6.267   -14.291 1.00 0.00 ? 41  TRP A HD1  1  
ATOM 663   H HE1  . TRP A 1 41  ? 14.998  5.134   -14.663 1.00 0.00 ? 41  TRP A HE1  1  
ATOM 664   H HE3  . TRP A 1 41  ? 11.200  1.415   -14.399 1.00 0.00 ? 41  TRP A HE3  1  
ATOM 665   H HZ2  . TRP A 1 41  ? 15.994  2.535   -14.970 1.00 0.00 ? 41  TRP A HZ2  1  
ATOM 666   H HZ3  . TRP A 1 41  ? 12.869  -0.346  -14.743 1.00 0.00 ? 41  TRP A HZ3  1  
ATOM 667   H HH2  . TRP A 1 41  ? 15.236  0.205   -15.025 1.00 0.00 ? 41  TRP A HH2  1  
ATOM 668   N N    . GLY A 1 42  ? 7.434   3.540   -14.346 1.00 0.00 ? 42  GLY A N    1  
ATOM 669   C CA   . GLY A 1 42  ? 6.049   3.885   -14.100 1.00 0.00 ? 42  GLY A CA   1  
ATOM 670   C C    . GLY A 1 42  ? 5.962   4.487   -12.730 1.00 0.00 ? 42  GLY A C    1  
ATOM 671   O O    . GLY A 1 42  ? 6.975   4.672   -12.058 1.00 0.00 ? 42  GLY A O    1  
ATOM 672   H H    . GLY A 1 42  ? 7.774   2.697   -13.923 1.00 0.00 ? 42  GLY A H    1  
ATOM 673   H HA2  . GLY A 1 42  ? 5.749   4.622   -14.830 1.00 0.00 ? 42  GLY A HA2  1  
ATOM 674   H HA3  . GLY A 1 42  ? 5.473   2.972   -14.121 1.00 0.00 ? 42  GLY A HA3  1  
ATOM 675   N N    . VAL A 1 43  ? 4.727   4.794   -12.274 1.00 0.00 ? 43  VAL A N    1  
ATOM 676   C CA   . VAL A 1 43  ? 4.559   5.378   -10.964 1.00 0.00 ? 43  VAL A CA   1  
ATOM 677   C C    . VAL A 1 43  ? 3.302   4.801   -10.379 1.00 0.00 ? 43  VAL A C    1  
ATOM 678   O O    . VAL A 1 43  ? 2.346   4.502   -11.099 1.00 0.00 ? 43  VAL A O    1  
ATOM 679   C CB   . VAL A 1 43  ? 4.453   6.887   -10.993 1.00 0.00 ? 43  VAL A CB   1  
ATOM 680   C CG1  . VAL A 1 43  ? 3.136   7.291   -11.680 1.00 0.00 ? 43  VAL A CG1  1  
ATOM 681   C CG2  . VAL A 1 43  ? 4.557   7.424   -9.553  1.00 0.00 ? 43  VAL A CG2  1  
ATOM 682   H H    . VAL A 1 43  ? 3.892   4.632   -12.808 1.00 0.00 ? 43  VAL A H    1  
ATOM 683   H HA   . VAL A 1 43  ? 5.397   5.069   -10.355 1.00 0.00 ? 43  VAL A HA   1  
ATOM 684   H HB   . VAL A 1 43  ? 5.298   7.304   -11.582 1.00 0.00 ? 43  VAL A HB   1  
ATOM 685   H HG11 . VAL A 1 43  ? 3.209   8.330   -12.067 1.00 0.00 ? 43  VAL A HG11 1  
ATOM 686   H HG12 . VAL A 1 43  ? 2.293   7.241   -10.959 1.00 0.00 ? 43  VAL A HG12 1  
ATOM 687   H HG13 . VAL A 1 43  ? 2.917   6.611   -12.531 1.00 0.00 ? 43  VAL A HG13 1  
ATOM 688   H HG21 . VAL A 1 43  ? 5.394   6.932   -9.017  1.00 0.00 ? 43  VAL A HG21 1  
ATOM 689   H HG22 . VAL A 1 43  ? 3.615   7.228   -8.998  1.00 0.00 ? 43  VAL A HG22 1  
ATOM 690   H HG23 . VAL A 1 43  ? 4.740   8.520   -9.564  1.00 0.00 ? 43  VAL A HG23 1  
ATOM 691   N N    . ILE A 1 44  ? 3.284   4.607   -9.040  1.00 0.00 ? 44  ILE A N    1  
ATOM 692   C CA   . ILE A 1 44  ? 2.118   4.049   -8.403  1.00 0.00 ? 44  ILE A CA   1  
ATOM 693   C C    . ILE A 1 44  ? 1.748   4.917   -7.240  1.00 0.00 ? 44  ILE A C    1  
ATOM 694   O O    . ILE A 1 44  ? 2.552   5.711   -6.748  1.00 0.00 ? 44  ILE A O    1  
ATOM 695   C CB   . ILE A 1 44  ? 2.326   2.650   -7.875  1.00 0.00 ? 44  ILE A CB   1  
ATOM 696   C CG1  . ILE A 1 44  ? 3.420   2.620   -6.784  1.00 0.00 ? 44  ILE A CG1  1  
ATOM 697   C CG2  . ILE A 1 44  ? 2.684   1.748   -9.067  1.00 0.00 ? 44  ILE A CG2  1  
ATOM 698   C CD1  . ILE A 1 44  ? 3.437   1.302   -6.012  1.00 0.00 ? 44  ILE A CD1  1  
ATOM 699   H H    . ILE A 1 44  ? 4.060   4.832   -8.446  1.00 0.00 ? 44  ILE A H    1  
ATOM 700   H HA   . ILE A 1 44  ? 1.307   4.062   -9.117  1.00 0.00 ? 44  ILE A HA   1  
ATOM 701   H HB   . ILE A 1 44  ? 1.376   2.278   -7.431  1.00 0.00 ? 44  ILE A HB   1  
ATOM 702   H HG12 . ILE A 1 44  ? 4.412   2.773   -7.261  1.00 0.00 ? 44  ILE A HG12 1  
ATOM 703   H HG13 . ILE A 1 44  ? 3.254   3.450   -6.067  1.00 0.00 ? 44  ILE A HG13 1  
ATOM 704   H HG21 . ILE A 1 44  ? 2.262   2.163   -10.006 1.00 0.00 ? 44  ILE A HG21 1  
ATOM 705   H HG22 . ILE A 1 44  ? 2.275   0.727   -8.915  1.00 0.00 ? 44  ILE A HG22 1  
ATOM 706   H HG23 . ILE A 1 44  ? 3.787   1.676   -9.178  1.00 0.00 ? 44  ILE A HG23 1  
ATOM 707   H HD11 . ILE A 1 44  ? 4.458   1.090   -5.633  1.00 0.00 ? 44  ILE A HD11 1  
ATOM 708   H HD12 . ILE A 1 44  ? 3.121   0.463   -6.668  1.00 0.00 ? 44  ILE A HD12 1  
ATOM 709   H HD13 . ILE A 1 44  ? 2.743   1.353   -5.145  1.00 0.00 ? 44  ILE A HD13 1  
ATOM 710   N N    . GLY A 1 45  ? 0.489   4.767   -6.780  1.00 0.00 ? 45  GLY A N    1  
ATOM 711   C CA   . GLY A 1 45  ? 0.011   5.509   -5.641  1.00 0.00 ? 45  GLY A CA   1  
ATOM 712   C C    . GLY A 1 45  ? -0.494  4.479   -4.687  1.00 0.00 ? 45  GLY A C    1  
ATOM 713   O O    . GLY A 1 45  ? -1.156  3.525   -5.096  1.00 0.00 ? 45  GLY A O    1  
ATOM 714   H H    . GLY A 1 45  ? -0.161  4.135   -7.205  1.00 0.00 ? 45  GLY A H    1  
ATOM 715   H HA2  . GLY A 1 45  ? 0.844   6.038   -5.199  1.00 0.00 ? 45  GLY A HA2  1  
ATOM 716   H HA3  . GLY A 1 45  ? -0.810  6.130   -5.964  1.00 0.00 ? 45  GLY A HA3  1  
ATOM 717   N N    . SER A 1 46  ? -0.193  4.638   -3.381  1.00 0.00 ? 46  SER A N    1  
ATOM 718   C CA   . SER A 1 46  ? -0.631  3.656   -2.420  1.00 0.00 ? 46  SER A CA   1  
ATOM 719   C C    . SER A 1 46  ? -1.288  4.363   -1.275  1.00 0.00 ? 46  SER A C    1  
ATOM 720   O O    . SER A 1 46  ? -0.890  5.458   -0.880  1.00 0.00 ? 46  SER A O    1  
ATOM 721   C CB   . SER A 1 46  ? 0.528   2.820   -1.848  1.00 0.00 ? 46  SER A CB   1  
ATOM 722   O OG   . SER A 1 46  ? 1.192   2.122   -2.892  1.00 0.00 ? 46  SER A OG   1  
ATOM 723   H H    . SER A 1 46  ? 0.336   5.415   -3.030  1.00 0.00 ? 46  SER A H    1  
ATOM 724   H HA   . SER A 1 46  ? -1.355  3.014   -2.897  1.00 0.00 ? 46  SER A HA   1  
ATOM 725   H HB2  . SER A 1 46  ? 1.258   3.484   -1.341  1.00 0.00 ? 46  SER A HB2  1  
ATOM 726   H HB3  . SER A 1 46  ? 0.140   2.082   -1.113  1.00 0.00 ? 46  SER A HB3  1  
ATOM 727   H HG   . SER A 1 46  ? 1.063   2.648   -3.687  1.00 0.00 ? 46  SER A HG   1  
ATOM 728   N N    . PHE A 1 47  ? -2.320  3.710   -0.703  1.00 0.00 ? 47  PHE A N    1  
ATOM 729   C CA   . PHE A 1 47  ? -3.027  4.265   0.421   1.00 0.00 ? 47  PHE A CA   1  
ATOM 730   C C    . PHE A 1 47  ? -3.117  3.160   1.429   1.00 0.00 ? 47  PHE A C    1  
ATOM 731   O O    . PHE A 1 47  ? -3.479  2.034   1.088   1.00 0.00 ? 47  PHE A O    1  
ATOM 732   C CB   . PHE A 1 47  ? -4.459  4.726   0.071   1.00 0.00 ? 47  PHE A CB   1  
ATOM 733   C CG   . PHE A 1 47  ? -5.217  5.291   1.231   1.00 0.00 ? 47  PHE A CG   1  
ATOM 734   C CD1  . PHE A 1 47  ? -5.018  6.595   1.627   1.00 0.00 ? 47  PHE A CD1  1  
ATOM 735   C CD2  . PHE A 1 47  ? -6.124  4.513   1.922   1.00 0.00 ? 47  PHE A CD2  1  
ATOM 736   C CE1  . PHE A 1 47  ? -5.711  7.114   2.695   1.00 0.00 ? 47  PHE A CE1  1  
ATOM 737   C CE2  . PHE A 1 47  ? -6.817  5.033   2.990   1.00 0.00 ? 47  PHE A CE2  1  
ATOM 738   C CZ   . PHE A 1 47  ? -6.610  6.333   3.376   1.00 0.00 ? 47  PHE A CZ   1  
ATOM 739   H H    . PHE A 1 47  ? -2.643  2.823   -1.038  1.00 0.00 ? 47  PHE A H    1  
ATOM 740   H HA   . PHE A 1 47  ? -2.446  5.079   0.829   1.00 0.00 ? 47  PHE A HA   1  
ATOM 741   H HB2  . PHE A 1 47  ? -4.417  5.517   -0.708  1.00 0.00 ? 47  PHE A HB2  1  
ATOM 742   H HB3  . PHE A 1 47  ? -5.044  3.868   -0.327  1.00 0.00 ? 47  PHE A HB3  1  
ATOM 743   H HD1  . PHE A 1 47  ? -4.312  7.214   1.094   1.00 0.00 ? 47  PHE A HD1  1  
ATOM 744   H HD2  . PHE A 1 47  ? -6.290  3.489   1.622   1.00 0.00 ? 47  PHE A HD2  1  
ATOM 745   H HE1  . PHE A 1 47  ? -5.547  8.138   2.998   1.00 0.00 ? 47  PHE A HE1  1  
ATOM 746   H HE2  . PHE A 1 47  ? -7.526  4.417   3.525   1.00 0.00 ? 47  PHE A HE2  1  
ATOM 747   H HZ   . PHE A 1 47  ? -7.156  6.740   4.215   1.00 0.00 ? 47  PHE A HZ   1  
ATOM 748   N N    . ALA A 1 48  ? -2.781  3.451   2.705   1.00 0.00 ? 48  ALA A N    1  
ATOM 749   C CA   . ALA A 1 48  ? -2.835  2.425   3.712   1.00 0.00 ? 48  ALA A CA   1  
ATOM 750   C C    . ALA A 1 48  ? -3.422  3.019   4.957   1.00 0.00 ? 48  ALA A C    1  
ATOM 751   O O    . ALA A 1 48  ? -3.179  4.179   5.293   1.00 0.00 ? 48  ALA A O    1  
ATOM 752   C CB   . ALA A 1 48  ? -1.451  1.849   4.061   1.00 0.00 ? 48  ALA A CB   1  
ATOM 753   H H    . ALA A 1 48  ? -2.486  4.363   2.999   1.00 0.00 ? 48  ALA A H    1  
ATOM 754   H HA   . ALA A 1 48  ? -3.487  1.641   3.358   1.00 0.00 ? 48  ALA A HA   1  
ATOM 755   H HB1  . ALA A 1 48  ? -0.975  1.415   3.155   1.00 0.00 ? 48  ALA A HB1  1  
ATOM 756   H HB2  . ALA A 1 48  ? -1.545  1.050   4.827   1.00 0.00 ? 48  ALA A HB2  1  
ATOM 757   H HB3  . ALA A 1 48  ? -0.788  2.647   4.459   1.00 0.00 ? 48  ALA A HB3  1  
ATOM 758   N N    . GLN A 1 49  ? -4.217  2.203   5.677   1.00 0.00 ? 49  GLN A N    1  
ATOM 759   C CA   . GLN A 1 49  ? -4.829  2.652   6.897   1.00 0.00 ? 49  GLN A CA   1  
ATOM 760   C C    . GLN A 1 49  ? -4.794  1.488   7.837   1.00 0.00 ? 49  GLN A C    1  
ATOM 761   O O    . GLN A 1 49  ? -5.087  0.357   7.448   1.00 0.00 ? 49  GLN A O    1  
ATOM 762   C CB   . GLN A 1 49  ? -6.297  3.091   6.716   1.00 0.00 ? 49  GLN A CB   1  
ATOM 763   C CG   . GLN A 1 49  ? -6.931  3.601   8.018   1.00 0.00 ? 49  GLN A CG   1  
ATOM 764   C CD   . GLN A 1 49  ? -8.347  4.075   7.720   1.00 0.00 ? 49  GLN A CD   1  
ATOM 765   O OE1  . GLN A 1 49  ? -8.704  4.327   6.573   1.00 0.00 ? 49  GLN A OE1  1  
ATOM 766   N NE2  . GLN A 1 49  ? -9.181  4.199   8.780   1.00 0.00 ? 49  GLN A NE2  1  
ATOM 767   H H    . GLN A 1 49  ? -4.418  1.264   5.396   1.00 0.00 ? 49  GLN A H    1  
ATOM 768   H HA   . GLN A 1 49  ? -4.234  3.458   7.303   1.00 0.00 ? 49  GLN A HA   1  
ATOM 769   H HB2  . GLN A 1 49  ? -6.338  3.895   5.950   1.00 0.00 ? 49  GLN A HB2  1  
ATOM 770   H HB3  . GLN A 1 49  ? -6.889  2.228   6.340   1.00 0.00 ? 49  GLN A HB3  1  
ATOM 771   H HG2  . GLN A 1 49  ? -6.964  2.785   8.774   1.00 0.00 ? 49  GLN A HG2  1  
ATOM 772   H HG3  . GLN A 1 49  ? -6.342  4.449   8.425   1.00 0.00 ? 49  GLN A HG3  1  
ATOM 773   H HE21 . GLN A 1 49  ? -8.856  3.983   9.698   1.00 0.00 ? 49  GLN A HE21 1  
ATOM 774   H HE22 . GLN A 1 49  ? -10.120 4.507   8.639   1.00 0.00 ? 49  GLN A HE22 1  
ATOM 775   N N    . THR A 1 50  ? -4.430  1.738   9.113   1.00 0.00 ? 50  THR A N    1  
ATOM 776   C CA   . THR A 1 50  ? -4.367  0.658   10.065  1.00 0.00 ? 50  THR A CA   1  
ATOM 777   C C    . THR A 1 50  ? -4.787  1.200   11.398  1.00 0.00 ? 50  THR A C    1  
ATOM 778   O O    . THR A 1 50  ? -4.633  2.389   11.686  1.00 0.00 ? 50  THR A O    1  
ATOM 779   C CB   . THR A 1 50  ? -2.985  0.054   10.191  1.00 0.00 ? 50  THR A CB   1  
ATOM 780   O OG1  . THR A 1 50  ? -3.027  -1.116  10.999  1.00 0.00 ? 50  THR A OG1  1  
ATOM 781   C CG2  . THR A 1 50  ? -2.021  1.086   10.806  1.00 0.00 ? 50  THR A CG2  1  
ATOM 782   H H    . THR A 1 50  ? -4.197  2.653   9.444   1.00 0.00 ? 50  THR A H    1  
ATOM 783   H HA   . THR A 1 50  ? -5.078  -0.094  9.758   1.00 0.00 ? 50  THR A HA   1  
ATOM 784   H HB   . THR A 1 50  ? -2.605  -0.224  9.186   1.00 0.00 ? 50  THR A HB   1  
ATOM 785   H HG1  . THR A 1 50  ? -2.395  -0.971  11.707  1.00 0.00 ? 50  THR A HG1  1  
ATOM 786   H HG21 . THR A 1 50  ? -0.967  0.785   10.623  1.00 0.00 ? 50  THR A HG21 1  
ATOM 787   H HG22 . THR A 1 50  ? -2.181  1.159   11.904  1.00 0.00 ? 50  THR A HG22 1  
ATOM 788   H HG23 . THR A 1 50  ? -2.186  2.087   10.356  1.00 0.00 ? 50  THR A HG23 1  
ATOM 789   N N    . ARG A 1 51  ? -5.345  0.309   12.247  1.00 0.00 ? 51  ARG A N    1  
ATOM 790   C CA   . ARG A 1 51  ? -5.788  0.701   13.558  1.00 0.00 ? 51  ARG A CA   1  
ATOM 791   C C    . ARG A 1 51  ? -4.756  0.204   14.527  1.00 0.00 ? 51  ARG A C    1  
ATOM 792   O O    . ARG A 1 51  ? -4.358  -0.960  14.483  1.00 0.00 ? 51  ARG A O    1  
ATOM 793   C CB   . ARG A 1 51  ? -7.154  0.090   13.929  1.00 0.00 ? 51  ARG A CB   1  
ATOM 794   C CG   . ARG A 1 51  ? -7.657  0.528   15.308  1.00 0.00 ? 51  ARG A CG   1  
ATOM 795   C CD   . ARG A 1 51  ? -9.054  -0.023  15.610  1.00 0.00 ? 51  ARG A CD   1  
ATOM 796   N NE   . ARG A 1 51  ? -9.466  0.429   16.973  1.00 0.00 ? 51  ARG A NE   1  
ATOM 797   C CZ   . ARG A 1 51  ? -9.066  -0.261  18.085  1.00 0.00 ? 51  ARG A CZ   1  
ATOM 798   N NH1  . ARG A 1 51  ? -8.268  -1.361  17.959  1.00 0.00 ? 51  ARG A NH1  1  
ATOM 799   N NH2  . ARG A 1 51  ? -9.462  0.155   19.322  1.00 0.00 ? 51  ARG A NH2  1  
ATOM 800   H H    . ARG A 1 51  ? -5.471  -0.654  12.003  1.00 0.00 ? 51  ARG A H    1  
ATOM 801   H HA   . ARG A 1 51  ? -5.829  1.780   13.598  1.00 0.00 ? 51  ARG A HA   1  
ATOM 802   H HB2  . ARG A 1 51  ? -7.901  0.389   13.162  1.00 0.00 ? 51  ARG A HB2  1  
ATOM 803   H HB3  . ARG A 1 51  ? -7.072  -1.017  13.912  1.00 0.00 ? 51  ARG A HB3  1  
ATOM 804   H HG2  . ARG A 1 51  ? -6.948  0.171   16.085  1.00 0.00 ? 51  ARG A HG2  1  
ATOM 805   H HG3  . ARG A 1 51  ? -7.685  1.638   15.350  1.00 0.00 ? 51  ARG A HG3  1  
ATOM 806   H HD2  . ARG A 1 51  ? -9.795  0.363   14.876  1.00 0.00 ? 51  ARG A HD2  1  
ATOM 807   H HD3  . ARG A 1 51  ? -9.055  -1.133  15.595  1.00 0.00 ? 51  ARG A HD3  1  
ATOM 808   H HE   . ARG A 1 51  ? -10.044 1.239   17.073  1.00 0.00 ? 51  ARG A HE   1  
ATOM 809   H HH11 . ARG A 1 51  ? -7.976  -1.662  17.051  1.00 0.00 ? 51  ARG A HH11 1  
ATOM 810   H HH12 . ARG A 1 51  ? -7.976  -1.867  18.772  1.00 0.00 ? 51  ARG A HH12 1  
ATOM 811   H HH21 . ARG A 1 51  ? -10.047 0.964   19.416  1.00 0.00 ? 51  ARG A HH21 1  
ATOM 812   H HH22 . ARG A 1 51  ? -9.168  -0.345  20.135  1.00 0.00 ? 51  ARG A HH22 1  
ATOM 813   N N    . ARG A 1 52  ? -4.300  1.090   15.438  1.00 0.00 ? 52  ARG A N    1  
ATOM 814   C CA   . ARG A 1 52  ? -3.291  0.706   16.392  1.00 0.00 ? 52  ARG A CA   1  
ATOM 815   C C    . ARG A 1 52  ? -3.923  0.712   17.752  1.00 0.00 ? 52  ARG A C    1  
ATOM 816   O O    . ARG A 1 52  ? -4.579  1.673   18.150  1.00 0.00 ? 52  ARG A O    1  
ATOM 817   C CB   . ARG A 1 52  ? -2.087  1.670   16.408  1.00 0.00 ? 52  ARG A CB   1  
ATOM 818   C CG   . ARG A 1 52  ? -0.904  1.144   17.230  1.00 0.00 ? 52  ARG A CG   1  
ATOM 819   C CD   . ARG A 1 52  ? -0.838  1.765   18.630  1.00 0.00 ? 52  ARG A CD   1  
ATOM 820   N NE   . ARG A 1 52  ? 0.372   1.232   19.323  1.00 0.00 ? 52  ARG A NE   1  
ATOM 821   C CZ   . ARG A 1 52  ? 0.662   1.623   20.600  1.00 0.00 ? 52  ARG A CZ   1  
ATOM 822   N NH1  . ARG A 1 52  ? -0.152  2.506   21.248  1.00 0.00 ? 52  ARG A NH1  1  
ATOM 823   N NH2  . ARG A 1 52  ? 1.769   1.130   21.226  1.00 0.00 ? 52  ARG A NH2  1  
ATOM 824   H H    . ARG A 1 52  ? -4.646  2.028   15.503  1.00 0.00 ? 52  ARG A H    1  
ATOM 825   H HA   . ARG A 1 52  ? -2.966  -0.296  16.158  1.00 0.00 ? 52  ARG A HA   1  
ATOM 826   H HB2  . ARG A 1 52  ? -1.752  1.840   15.361  1.00 0.00 ? 52  ARG A HB2  1  
ATOM 827   H HB3  . ARG A 1 52  ? -2.410  2.648   16.826  1.00 0.00 ? 52  ARG A HB3  1  
ATOM 828   H HG2  . ARG A 1 52  ? -0.990  0.041   17.327  1.00 0.00 ? 52  ARG A HG2  1  
ATOM 829   H HG3  . ARG A 1 52  ? 0.041   1.368   16.688  1.00 0.00 ? 52  ARG A HG3  1  
ATOM 830   H HD2  . ARG A 1 52  ? -0.748  2.872   18.567  1.00 0.00 ? 52  ARG A HD2  1  
ATOM 831   H HD3  . ARG A 1 52  ? -1.730  1.490   19.229  1.00 0.00 ? 52  ARG A HD3  1  
ATOM 832   H HE   . ARG A 1 52  ? 0.972   0.586   18.852  1.00 0.00 ? 52  ARG A HE   1  
ATOM 833   H HH11 . ARG A 1 52  ? -0.963  2.866   20.786  1.00 0.00 ? 52  ARG A HH11 1  
ATOM 834   H HH12 . ARG A 1 52  ? 0.059   2.792   22.181  1.00 0.00 ? 52  ARG A HH12 1  
ATOM 835   H HH21 . ARG A 1 52  ? 2.365   0.484   20.750  1.00 0.00 ? 52  ARG A HH21 1  
ATOM 836   H HH22 . ARG A 1 52  ? 1.985   1.414   22.160  1.00 0.00 ? 52  ARG A HH22 1  
ATOM 837   N N    . GLY A 1 53  ? -3.728  -0.389  18.501  1.00 0.00 ? 53  GLY A N    1  
ATOM 838   C CA   . GLY A 1 53  ? -4.286  -0.482  19.820  1.00 0.00 ? 53  GLY A CA   1  
ATOM 839   C C    . GLY A 1 53  ? -3.675  -1.685  20.454  1.00 0.00 ? 53  GLY A C    1  
ATOM 840   O O    . GLY A 1 53  ? -2.953  -2.440  19.803  1.00 0.00 ? 53  GLY A O    1  
ATOM 841   H H    . GLY A 1 53  ? -3.197  -1.172  18.184  1.00 0.00 ? 53  GLY A H    1  
ATOM 842   H HA2  . GLY A 1 53  ? -3.996  0.401   20.372  1.00 0.00 ? 53  GLY A HA2  1  
ATOM 843   H HA3  . GLY A 1 53  ? -5.352  -0.632  19.725  1.00 0.00 ? 53  GLY A HA3  1  
ATOM 844   N N    . PHE A 1 54  ? -3.960  -1.904  21.753  1.00 0.00 ? 54  PHE A N    1  
ATOM 845   C CA   . PHE A 1 54  ? -3.405  -3.045  22.431  1.00 0.00 ? 54  PHE A CA   1  
ATOM 846   C C    . PHE A 1 54  ? -4.364  -4.179  22.205  1.00 0.00 ? 54  PHE A C    1  
ATOM 847   O O    . PHE A 1 54  ? -5.355  -4.328  22.915  1.00 0.00 ? 54  PHE A O    1  
ATOM 848   C CB   . PHE A 1 54  ? -3.236  -2.813  23.949  1.00 0.00 ? 54  PHE A CB   1  
ATOM 849   C CG   . PHE A 1 54  ? -2.225  -3.708  24.593  1.00 0.00 ? 54  PHE A CG   1  
ATOM 850   C CD1  . PHE A 1 54  ? -0.880  -3.516  24.360  1.00 0.00 ? 54  PHE A CD1  1  
ATOM 851   C CD2  . PHE A 1 54  ? -2.620  -4.728  25.430  1.00 0.00 ? 54  PHE A CD2  1  
ATOM 852   C CE1  . PHE A 1 54  ? 0.054   -4.331  24.955  1.00 0.00 ? 54  PHE A CE1  1  
ATOM 853   C CE2  . PHE A 1 54  ? -1.684  -5.543  26.024  1.00 0.00 ? 54  PHE A CE2  1  
ATOM 854   C CZ   . PHE A 1 54  ? -0.348  -5.345  25.786  1.00 0.00 ? 54  PHE A CZ   1  
ATOM 855   H H    . PHE A 1 54  ? -4.553  -1.306  22.286  1.00 0.00 ? 54  PHE A H    1  
ATOM 856   H HA   . PHE A 1 54  ? -2.455  -3.280  21.973  1.00 0.00 ? 54  PHE A HA   1  
ATOM 857   H HB2  . PHE A 1 54  ? -2.908  -1.768  24.133  1.00 0.00 ? 54  PHE A HB2  1  
ATOM 858   H HB3  . PHE A 1 54  ? -4.207  -2.973  24.469  1.00 0.00 ? 54  PHE A HB3  1  
ATOM 859   H HD1  . PHE A 1 54  ? -0.556  -2.719  23.706  1.00 0.00 ? 54  PHE A HD1  1  
ATOM 860   H HD2  . PHE A 1 54  ? -3.669  -4.890  25.620  1.00 0.00 ? 54  PHE A HD2  1  
ATOM 861   H HE1  . PHE A 1 54  ? 1.106   -4.173  24.766  1.00 0.00 ? 54  PHE A HE1  1  
ATOM 862   H HE2  . PHE A 1 54  ? -2.003  -6.342  26.678  1.00 0.00 ? 54  PHE A HE2  1  
ATOM 863   H HZ   . PHE A 1 54  ? 0.385   -5.985  26.253  1.00 0.00 ? 54  PHE A HZ   1  
ATOM 864   N N    . GLU A 1 55  ? -4.071  -5.012  21.183  1.00 0.00 ? 55  GLU A N    1  
ATOM 865   C CA   . GLU A 1 55  ? -4.937  -6.120  20.858  1.00 0.00 ? 55  GLU A CA   1  
ATOM 866   C C    . GLU A 1 55  ? -4.407  -7.357  21.529  1.00 0.00 ? 55  GLU A C    1  
ATOM 867   O O    . GLU A 1 55  ? -4.948  -8.449  21.351  1.00 0.00 ? 55  GLU A O    1  
ATOM 868   C CB   . GLU A 1 55  ? -5.006  -6.394  19.341  1.00 0.00 ? 55  GLU A CB   1  
ATOM 869   C CG   . GLU A 1 55  ? -5.531  -5.189  18.539  1.00 0.00 ? 55  GLU A CG   1  
ATOM 870   C CD   . GLU A 1 55  ? -6.902  -4.791  19.071  1.00 0.00 ? 55  GLU A CD   1  
ATOM 871   O OE1  . GLU A 1 55  ? -7.767  -5.692  19.222  1.00 0.00 ? 55  GLU A OE1  1  
ATOM 872   O OE2  . GLU A 1 55  ? -7.100  -3.573  19.332  1.00 0.00 ? 55  GLU A OE2  1  
ATOM 873   H H    . GLU A 1 55  ? -3.263  -4.892  20.609  1.00 0.00 ? 55  GLU A H    1  
ATOM 874   H HA   . GLU A 1 55  ? -5.921  -5.903  21.246  1.00 0.00 ? 55  GLU A HA   1  
ATOM 875   H HB2  . GLU A 1 55  ? -3.988  -6.656  18.975  1.00 0.00 ? 55  GLU A HB2  1  
ATOM 876   H HB3  . GLU A 1 55  ? -5.670  -7.265  19.156  1.00 0.00 ? 55  GLU A HB3  1  
ATOM 877   H HG2  . GLU A 1 55  ? -4.831  -4.331  18.638  1.00 0.00 ? 55  GLU A HG2  1  
ATOM 878   H HG3  . GLU A 1 55  ? -5.624  -5.458  17.466  1.00 0.00 ? 55  GLU A HG3  1  
ATOM 879   N N    . GLU A 1 56  ? -3.319  -7.212  22.312  1.00 0.00 ? 56  GLU A N    1  
ATOM 880   C CA   . GLU A 1 56  ? -2.744  -8.347  22.986  1.00 0.00 ? 56  GLU A CA   1  
ATOM 881   C C    . GLU A 1 56  ? -3.385  -8.448  24.339  1.00 0.00 ? 56  GLU A C    1  
ATOM 882   O O    . GLU A 1 56  ? -3.786  -7.447  24.926  1.00 0.00 ? 56  GLU A O    1  
ATOM 883   C CB   . GLU A 1 56  ? -1.221  -8.220  23.192  1.00 0.00 ? 56  GLU A CB   1  
ATOM 884   C CG   . GLU A 1 56  ? -0.441  -8.227  21.867  1.00 0.00 ? 56  GLU A CG   1  
ATOM 885   C CD   . GLU A 1 56  ? 1.046   -8.051  22.161  1.00 0.00 ? 56  GLU A CD   1  
ATOM 886   O OE1  . GLU A 1 56  ? 1.396   -7.800  23.346  1.00 0.00 ? 56  GLU A OE1  1  
ATOM 887   O OE2  . GLU A 1 56  ? 1.851   -8.165  21.201  1.00 0.00 ? 56  GLU A OE2  1  
ATOM 888   H H    . GLU A 1 56  ? -2.881  -6.331  22.465  1.00 0.00 ? 56  GLU A H    1  
ATOM 889   H HA   . GLU A 1 56  ? -2.975  -9.233  22.414  1.00 0.00 ? 56  GLU A HA   1  
ATOM 890   H HB2  . GLU A 1 56  ? -1.008  -7.272  23.737  1.00 0.00 ? 56  GLU A HB2  1  
ATOM 891   H HB3  . GLU A 1 56  ? -0.866  -9.065  23.822  1.00 0.00 ? 56  GLU A HB3  1  
ATOM 892   H HG2  . GLU A 1 56  ? -0.600  -9.191  21.337  1.00 0.00 ? 56  GLU A HG2  1  
ATOM 893   H HG3  . GLU A 1 56  ? -0.782  -7.396  21.217  1.00 0.00 ? 56  GLU A HG3  1  
ATOM 894   N N    . SER A 1 57  ? -3.497  -9.686  24.866  1.00 0.00 ? 57  SER A N    1  
ATOM 895   C CA   . SER A 1 57  ? -4.084  -9.872  26.171  1.00 0.00 ? 57  SER A CA   1  
ATOM 896   C C    . SER A 1 57  ? -2.952  -9.999  27.141  1.00 0.00 ? 57  SER A C    1  
ATOM 897   O O    . SER A 1 57  ? -2.004  -10.745 26.907  1.00 0.00 ? 57  SER A O    1  
ATOM 898   C CB   . SER A 1 57  ? -4.953  -11.140 26.290  1.00 0.00 ? 57  SER A CB   1  
ATOM 899   O OG   . SER A 1 57  ? -6.157  -10.983 25.549  1.00 0.00 ? 57  SER A OG   1  
ATOM 900   H H    . SER A 1 57  ? -3.186  -10.506 24.390  1.00 0.00 ? 57  SER A H    1  
ATOM 901   H HA   . SER A 1 57  ? -4.663  -8.992  26.409  1.00 0.00 ? 57  SER A HA   1  
ATOM 902   H HB2  . SER A 1 57  ? -4.400  -12.018 25.893  1.00 0.00 ? 57  SER A HB2  1  
ATOM 903   H HB3  . SER A 1 57  ? -5.210  -11.326 27.354  1.00 0.00 ? 57  SER A HB3  1  
ATOM 904   H HG   . SER A 1 57  ? -5.973  -11.318 24.659  1.00 0.00 ? 57  SER A HG   1  
ATOM 905   N N    . VAL A 1 58  ? -3.031  -9.255  28.268  1.00 0.00 ? 58  VAL A N    1  
ATOM 906   C CA   . VAL A 1 58  ? -1.981  -9.305  29.262  1.00 0.00 ? 58  VAL A CA   1  
ATOM 907   C C    . VAL A 1 58  ? -1.946  -10.695 29.839  1.00 0.00 ? 58  VAL A C    1  
ATOM 908   O O    . VAL A 1 58  ? -0.883  -11.302 29.959  1.00 0.00 ? 58  VAL A O    1  
ATOM 909   C CB   . VAL A 1 58  ? -2.193  -8.322  30.389  1.00 0.00 ? 58  VAL A CB   1  
ATOM 910   C CG1  . VAL A 1 58  ? -1.136  -8.576  31.481  1.00 0.00 ? 58  VAL A CG1  1  
ATOM 911   C CG2  . VAL A 1 58  ? -2.112  -6.899  29.809  1.00 0.00 ? 58  VAL A CG2  1  
ATOM 912   H H    . VAL A 1 58  ? -3.803  -8.646  28.459  1.00 0.00 ? 58  VAL A H    1  
ATOM 913   H HA   . VAL A 1 58  ? -1.043  -9.108  28.761  1.00 0.00 ? 58  VAL A HA   1  
ATOM 914   H HB   . VAL A 1 58  ? -3.203  -8.468  30.829  1.00 0.00 ? 58  VAL A HB   1  
ATOM 915   H HG11 . VAL A 1 58  ? -0.183  -8.922  31.027  1.00 0.00 ? 58  VAL A HG11 1  
ATOM 916   H HG12 . VAL A 1 58  ? -1.492  -9.352  32.193  1.00 0.00 ? 58  VAL A HG12 1  
ATOM 917   H HG13 . VAL A 1 58  ? -0.938  -7.642  32.049  1.00 0.00 ? 58  VAL A HG13 1  
ATOM 918   H HG21 . VAL A 1 58  ? -1.241  -6.809  29.125  1.00 0.00 ? 58  VAL A HG21 1  
ATOM 919   H HG22 . VAL A 1 58  ? -1.996  -6.157  30.628  1.00 0.00 ? 58  VAL A HG22 1  
ATOM 920   H HG23 . VAL A 1 58  ? -3.036  -6.658  29.241  1.00 0.00 ? 58  VAL A HG23 1  
ATOM 921   N N    . ASP A 1 59  ? -3.130  -11.229 30.210  1.00 0.00 ? 59  ASP A N    1  
ATOM 922   C CA   . ASP A 1 59  ? -3.197  -12.560 30.762  1.00 0.00 ? 59  ASP A CA   1  
ATOM 923   C C    . ASP A 1 59  ? -4.258  -13.298 30.002  1.00 0.00 ? 59  ASP A C    1  
ATOM 924   O O    . ASP A 1 59  ? -4.033  -14.398 29.502  1.00 0.00 ? 59  ASP A O    1  
ATOM 925   C CB   . ASP A 1 59  ? -3.571  -12.588 32.260  1.00 0.00 ? 59  ASP A CB   1  
ATOM 926   C CG   . ASP A 1 59  ? -2.592  -11.797 33.115  1.00 0.00 ? 59  ASP A CG   1  
ATOM 927   O OD1  . ASP A 1 59  ? -1.368  -12.077 33.026  1.00 0.00 ? 59  ASP A OD1  1  
ATOM 928   O OD2  . ASP A 1 59  ? -3.057  -10.903 33.868  1.00 0.00 ? 59  ASP A OD2  1  
ATOM 929   H H    . ASP A 1 59  ? -3.989  -10.736 30.118  1.00 0.00 ? 59  ASP A H    1  
ATOM 930   H HA   . ASP A 1 59  ? -2.245  -13.044 30.598  1.00 0.00 ? 59  ASP A HA   1  
ATOM 931   H HB2  . ASP A 1 59  ? -4.586  -12.160 32.399  1.00 0.00 ? 59  ASP A HB2  1  
ATOM 932   H HB3  . ASP A 1 59  ? -3.583  -13.639 32.617  1.00 0.00 ? 59  ASP A HB3  1  
ATOM 933   N N    . GLY A 1 60  ? -5.456  -12.691 29.902  1.00 0.00 ? 60  GLY A N    1  
ATOM 934   C CA   . GLY A 1 60  ? -6.534  -13.317 29.189  1.00 0.00 ? 60  GLY A CA   1  
ATOM 935   C C    . GLY A 1 60  ? -7.756  -12.505 29.458  1.00 0.00 ? 60  GLY A C    1  
ATOM 936   O O    . GLY A 1 60  ? -8.131  -12.303 30.610  1.00 0.00 ? 60  GLY A O    1  
ATOM 937   H H    . GLY A 1 60  ? -5.649  -11.808 30.320  1.00 0.00 ? 60  GLY A H    1  
ATOM 938   H HA2  . GLY A 1 60  ? -6.302  -13.281 28.133  1.00 0.00 ? 60  GLY A HA2  1  
ATOM 939   H HA3  . GLY A 1 60  ? -6.671  -14.310 29.591  1.00 0.00 ? 60  GLY A HA3  1  
ATOM 940   N N    . PHE A 1 61  ? -8.399  -12.006 28.374  1.00 0.00 ? 61  PHE A N    1  
ATOM 941   C CA   . PHE A 1 61  ? -9.598  -11.201 28.504  1.00 0.00 ? 61  PHE A CA   1  
ATOM 942   C C    . PHE A 1 61  ? -9.260  -9.945  29.264  1.00 0.00 ? 61  PHE A C    1  
ATOM 943   O O    . PHE A 1 61  ? -10.096 -9.390  29.975  1.00 0.00 ? 61  PHE A O    1  
ATOM 944   C CB   . PHE A 1 61  ? -10.757 -11.919 29.234  1.00 0.00 ? 61  PHE A CB   1  
ATOM 945   C CG   . PHE A 1 61  ? -11.205 -13.174 28.559  1.00 0.00 ? 61  PHE A CG   1  
ATOM 946   C CD1  . PHE A 1 61  ? -10.737 -14.401 28.979  1.00 0.00 ? 61  PHE A CD1  1  
ATOM 947   C CD2  . PHE A 1 61  ? -12.091 -13.121 27.504  1.00 0.00 ? 61  PHE A CD2  1  
ATOM 948   C CE1  . PHE A 1 61  ? -11.150 -15.555 28.355  1.00 0.00 ? 61  PHE A CE1  1  
ATOM 949   C CE2  . PHE A 1 61  ? -12.503 -14.276 26.881  1.00 0.00 ? 61  PHE A CE2  1  
ATOM 950   C CZ   . PHE A 1 61  ? -12.033 -15.493 27.306  1.00 0.00 ? 61  PHE A CZ   1  
ATOM 951   H H    . PHE A 1 61  ? -8.078  -12.172 27.444  1.00 0.00 ? 61  PHE A H    1  
ATOM 952   H HA   . PHE A 1 61  ? -9.906  -10.926 27.507  1.00 0.00 ? 61  PHE A HA   1  
ATOM 953   H HB2  . PHE A 1 61  ? -10.447 -12.190 30.265  1.00 0.00 ? 61  PHE A HB2  1  
ATOM 954   H HB3  . PHE A 1 61  ? -11.637 -11.242 29.296  1.00 0.00 ? 61  PHE A HB3  1  
ATOM 955   H HD1  . PHE A 1 61  ? -10.044 -14.457 29.805  1.00 0.00 ? 61  PHE A HD1  1  
ATOM 956   H HD2  . PHE A 1 61  ? -12.465 -12.166 27.165  1.00 0.00 ? 61  PHE A HD2  1  
ATOM 957   H HE1  . PHE A 1 61  ? -10.779 -16.513 28.691  1.00 0.00 ? 61  PHE A HE1  1  
ATOM 958   H HE2  . PHE A 1 61  ? -13.197 -14.225 26.055  1.00 0.00 ? 61  PHE A HE2  1  
ATOM 959   H HZ   . PHE A 1 61  ? -12.356 -16.400 26.816  1.00 0.00 ? 61  PHE A HZ   1  
ATOM 960   N N    . LYS A 1 62  ? -8.008  -9.462  29.113  1.00 0.00 ? 62  LYS A N    1  
ATOM 961   C CA   . LYS A 1 62  ? -7.597  -8.264  29.796  1.00 0.00 ? 62  LYS A CA   1  
ATOM 962   C C    . LYS A 1 62  ? -6.673  -7.544  28.867  1.00 0.00 ? 62  LYS A C    1  
ATOM 963   O O    . LYS A 1 62  ? -5.681  -8.107  28.401  1.00 0.00 ? 62  LYS A O    1  
ATOM 964   C CB   . LYS A 1 62  ? -6.846  -8.544  31.115  1.00 0.00 ? 62  LYS A CB   1  
ATOM 965   C CG   . LYS A 1 62  ? -6.568  -7.277  31.936  1.00 0.00 ? 62  LYS A CG   1  
ATOM 966   C CD   . LYS A 1 62  ? -7.844  -6.590  32.440  1.00 0.00 ? 62  LYS A CD   1  
ATOM 967   C CE   . LYS A 1 62  ? -8.592  -7.427  33.481  1.00 0.00 ? 62  LYS A CE   1  
ATOM 968   N NZ   . LYS A 1 62  ? -9.747  -6.672  34.013  1.00 0.00 ? 62  LYS A NZ   1  
ATOM 969   H H    . LYS A 1 62  ? -7.329  -9.903  28.533  1.00 0.00 ? 62  LYS A H    1  
ATOM 970   H HA   . LYS A 1 62  ? -8.472  -7.657  29.972  1.00 0.00 ? 62  LYS A HA   1  
ATOM 971   H HB2  . LYS A 1 62  ? -7.451  -9.247  31.729  1.00 0.00 ? 62  LYS A HB2  1  
ATOM 972   H HB3  . LYS A 1 62  ? -5.879  -9.040  30.883  1.00 0.00 ? 62  LYS A HB3  1  
ATOM 973   H HG2  . LYS A 1 62  ? -5.936  -7.545  32.809  1.00 0.00 ? 62  LYS A HG2  1  
ATOM 974   H HG3  . LYS A 1 62  ? -5.994  -6.559  31.311  1.00 0.00 ? 62  LYS A HG3  1  
ATOM 975   H HD2  . LYS A 1 62  ? -7.573  -5.612  32.892  1.00 0.00 ? 62  LYS A HD2  1  
ATOM 976   H HD3  . LYS A 1 62  ? -8.517  -6.394  31.580  1.00 0.00 ? 62  LYS A HD3  1  
ATOM 977   H HE2  . LYS A 1 62  ? -8.979  -8.364  33.026  1.00 0.00 ? 62  LYS A HE2  1  
ATOM 978   H HE3  . LYS A 1 62  ? -7.924  -7.680  34.332  1.00 0.00 ? 62  LYS A HE3  1  
ATOM 979   H HZ1  . LYS A 1 62  ? -10.407 -6.457  33.239  1.00 0.00 ? 62  LYS A HZ1  1  
ATOM 980   H HZ2  . LYS A 1 62  ? -9.414  -5.785  34.441  1.00 0.00 ? 62  LYS A HZ2  1  
ATOM 981   H HZ3  . LYS A 1 62  ? -10.233 -7.245  34.733  1.00 0.00 ? 62  LYS A HZ3  1  
ATOM 982   N N    . LEU A 1 63  ? -6.970  -6.259  28.588  1.00 0.00 ? 63  LEU A N    1  
ATOM 983   C CA   . LEU A 1 63  ? -6.144  -5.501  27.689  1.00 0.00 ? 63  LEU A CA   1  
ATOM 984   C C    . LEU A 1 63  ? -6.360  -4.051  28.002  1.00 0.00 ? 63  LEU A C    1  
ATOM 985   O O    . LEU A 1 63  ? -7.214  -3.700  28.815  1.00 0.00 ? 63  LEU A O    1  
ATOM 986   C CB   . LEU A 1 63  ? -6.486  -5.744  26.201  1.00 0.00 ? 63  LEU A CB   1  
ATOM 987   C CG   . LEU A 1 63  ? -7.983  -5.550  25.883  1.00 0.00 ? 63  LEU A CG   1  
ATOM 988   C CD1  . LEU A 1 63  ? -8.196  -4.450  24.831  1.00 0.00 ? 63  LEU A CD1  1  
ATOM 989   C CD2  . LEU A 1 63  ? -8.633  -6.873  25.442  1.00 0.00 ? 63  LEU A CD2  1  
ATOM 990   H H    . LEU A 1 63  ? -7.754  -5.785  28.985  1.00 0.00 ? 63  LEU A H    1  
ATOM 991   H HA   . LEU A 1 63  ? -5.114  -5.756  27.887  1.00 0.00 ? 63  LEU A HA   1  
ATOM 992   H HB2  . LEU A 1 63  ? -5.889  -5.049  25.571  1.00 0.00 ? 63  LEU A HB2  1  
ATOM 993   H HB3  . LEU A 1 63  ? -6.198  -6.780  25.931  1.00 0.00 ? 63  LEU A HB3  1  
ATOM 994   H HG   . LEU A 1 63  ? -8.490  -5.223  26.816  1.00 0.00 ? 63  LEU A HG   1  
ATOM 995   H HD11 . LEU A 1 63  ? -7.627  -3.537  25.107  1.00 0.00 ? 63  LEU A HD11 1  
ATOM 996   H HD12 . LEU A 1 63  ? -9.273  -4.188  24.759  1.00 0.00 ? 63  LEU A HD12 1  
ATOM 997   H HD13 . LEU A 1 63  ? -7.848  -4.797  23.834  1.00 0.00 ? 63  LEU A HD13 1  
ATOM 998   H HD21 . LEU A 1 63  ? -8.177  -7.230  24.494  1.00 0.00 ? 63  LEU A HD21 1  
ATOM 999   H HD22 . LEU A 1 63  ? -9.723  -6.731  25.278  1.00 0.00 ? 63  LEU A HD22 1  
ATOM 1000  H HD23 . LEU A 1 63  ? -8.490  -7.653  26.220  1.00 0.00 ? 63  LEU A HD23 1  
ATOM 1001  N N    . ILE A 1 64  ? -5.574  -3.169  27.347  1.00 0.00 ? 64  ILE A N    1  
ATOM 1002  C CA   . ILE A 1 64  ? -5.704  -1.754  27.578  1.00 0.00 ? 64  ILE A CA   1  
ATOM 1003  C C    . ILE A 1 64  ? -6.577  -1.221  26.483  1.00 0.00 ? 64  ILE A C    1  
ATOM 1004  O O    . ILE A 1 64  ? -6.269  -1.364  25.300  1.00 0.00 ? 64  ILE A O    1  
ATOM 1005  C CB   . ILE A 1 64  ? -4.386  -1.024  27.532  1.00 0.00 ? 64  ILE A CB   1  
ATOM 1006  C CG1  . ILE A 1 64  ? -3.426  -1.580  28.603  1.00 0.00 ? 64  ILE A CG1  1  
ATOM 1007  C CG2  . ILE A 1 64  ? -4.659  0.481   27.731  1.00 0.00 ? 64  ILE A CG2  1  
ATOM 1008  C CD1  . ILE A 1 64  ? -2.000  -1.054  28.443  1.00 0.00 ? 64  ILE A CD1  1  
ATOM 1009  H H    . ILE A 1 64  ? -4.885  -3.452  26.686  1.00 0.00 ? 64  ILE A H    1  
ATOM 1010  H HA   . ILE A 1 64  ? -6.192  -1.607  28.532  1.00 0.00 ? 64  ILE A HA   1  
ATOM 1011  H HB   . ILE A 1 64  ? -3.918  -1.167  26.533  1.00 0.00 ? 64  ILE A HB   1  
ATOM 1012  H HG12 . ILE A 1 64  ? -3.807  -1.302  29.610  1.00 0.00 ? 64  ILE A HG12 1  
ATOM 1013  H HG13 . ILE A 1 64  ? -3.409  -2.689  28.537  1.00 0.00 ? 64  ILE A HG13 1  
ATOM 1014  H HG21 . ILE A 1 64  ? -5.448  0.632   28.498  1.00 0.00 ? 64  ILE A HG21 1  
ATOM 1015  H HG22 . ILE A 1 64  ? -4.998  0.942   26.778  1.00 0.00 ? 64  ILE A HG22 1  
ATOM 1016  H HG23 . ILE A 1 64  ? -3.736  1.000   28.066  1.00 0.00 ? 64  ILE A HG23 1  
ATOM 1017  H HD11 . ILE A 1 64  ? -1.765  -0.893  27.370  1.00 0.00 ? 64  ILE A HD11 1  
ATOM 1018  H HD12 . ILE A 1 64  ? -1.272  -1.782  28.860  1.00 0.00 ? 64  ILE A HD12 1  
ATOM 1019  H HD13 . ILE A 1 64  ? -1.883  -0.088  28.980  1.00 0.00 ? 64  ILE A HD13 1  
ATOM 1020  N N    . ASP A 1 65  ? -7.702  -0.577  26.862  1.00 0.00 ? 65  ASP A N    1  
ATOM 1021  C CA   . ASP A 1 65  ? -8.607  -0.047  25.875  1.00 0.00 ? 65  ASP A CA   1  
ATOM 1022  C C    . ASP A 1 65  ? -8.081  1.285   25.424  1.00 0.00 ? 65  ASP A C    1  
ATOM 1023  O O    . ASP A 1 65  ? -7.719  2.136   26.234  1.00 0.00 ? 65  ASP A O    1  
ATOM 1024  C CB   . ASP A 1 65  ? -10.034 0.163   26.418  1.00 0.00 ? 65  ASP A CB   1  
ATOM 1025  C CG   . ASP A 1 65  ? -10.634 -1.124  26.964  1.00 0.00 ? 65  ASP A CG   1  
ATOM 1026  O OD1  . ASP A 1 65  ? -11.262 -1.868  26.166  1.00 0.00 ? 65  ASP A OD1  1  
ATOM 1027  O OD2  . ASP A 1 65  ? -10.473 -1.378  28.187  1.00 0.00 ? 65  ASP A OD2  1  
ATOM 1028  H H    . ASP A 1 65  ? -7.951  -0.442  27.819  1.00 0.00 ? 65  ASP A H    1  
ATOM 1029  H HA   . ASP A 1 65  ? -8.619  -0.727  25.036  1.00 0.00 ? 65  ASP A HA   1  
ATOM 1030  H HB2  . ASP A 1 65  ? -10.015 0.918   27.232  1.00 0.00 ? 65  ASP A HB2  1  
ATOM 1031  H HB3  . ASP A 1 65  ? -10.688 0.541   25.604  1.00 0.00 ? 65  ASP A HB3  1  
ATOM 1032  N N    . GLY A 1 66  ? -8.040  1.486   24.093  1.00 0.00 ? 66  GLY A N    1  
ATOM 1033  C CA   . GLY A 1 66  ? -7.567  2.730   23.551  1.00 0.00 ? 66  GLY A CA   1  
ATOM 1034  C C    . GLY A 1 66  ? -7.928  2.719   22.104  1.00 0.00 ? 66  GLY A C    1  
ATOM 1035  O O    . GLY A 1 66  ? -8.156  1.658   21.526  1.00 0.00 ? 66  GLY A O    1  
ATOM 1036  H H    . GLY A 1 66  ? -8.326  0.792   23.434  1.00 0.00 ? 66  GLY A H    1  
ATOM 1037  H HA2  . GLY A 1 66  ? -8.091  3.534   24.049  1.00 0.00 ? 66  GLY A HA2  1  
ATOM 1038  H HA3  . GLY A 1 66  ? -6.492  2.753   23.652  1.00 0.00 ? 66  GLY A HA3  1  
ATOM 1039  N N    . ASP A 1 67  ? -7.990  3.911   21.477  1.00 0.00 ? 67  ASP A N    1  
ATOM 1040  C CA   . ASP A 1 67  ? -8.336  3.985   20.080  1.00 0.00 ? 67  ASP A CA   1  
ATOM 1041  C C    . ASP A 1 67  ? -7.347  4.893   19.417  1.00 0.00 ? 67  ASP A C    1  
ATOM 1042  O O    . ASP A 1 67  ? -7.106  6.007   19.877  1.00 0.00 ? 67  ASP A O    1  
ATOM 1043  C CB   . ASP A 1 67  ? -9.747  4.558   19.833  1.00 0.00 ? 67  ASP A CB   1  
ATOM 1044  C CG   . ASP A 1 67  ? -10.832 3.739   20.513  1.00 0.00 ? 67  ASP A CG   1  
ATOM 1045  O OD1  . ASP A 1 67  ? -10.873 2.501   20.279  1.00 0.00 ? 67  ASP A OD1  1  
ATOM 1046  O OD2  . ASP A 1 67  ? -11.633 4.338   21.277  1.00 0.00 ? 67  ASP A OD2  1  
ATOM 1047  H H    . ASP A 1 67  ? -7.798  4.775   21.937  1.00 0.00 ? 67  ASP A H    1  
ATOM 1048  H HA   . ASP A 1 67  ? -8.249  2.995   19.655  1.00 0.00 ? 67  ASP A HA   1  
ATOM 1049  H HB2  . ASP A 1 67  ? -9.795  5.599   20.219  1.00 0.00 ? 67  ASP A HB2  1  
ATOM 1050  H HB3  . ASP A 1 67  ? -9.951  4.582   18.743  1.00 0.00 ? 67  ASP A HB3  1  
ATOM 1051  N N    . PHE A 1 68  ? -6.745  4.425   18.304  1.00 0.00 ? 68  PHE A N    1  
ATOM 1052  C CA   . PHE A 1 68  ? -5.801  5.240   17.594  1.00 0.00 ? 68  PHE A CA   1  
ATOM 1053  C C    . PHE A 1 68  ? -5.745  4.698   16.197  1.00 0.00 ? 68  PHE A C    1  
ATOM 1054  O O    . PHE A 1 68  ? -5.660  3.488   15.994  1.00 0.00 ? 68  PHE A O    1  
ATOM 1055  C CB   . PHE A 1 68  ? -4.381  5.210   18.195  1.00 0.00 ? 68  PHE A CB   1  
ATOM 1056  C CG   . PHE A 1 68  ? -3.570  6.422   17.868  1.00 0.00 ? 68  PHE A CG   1  
ATOM 1057  C CD1  . PHE A 1 68  ? -3.515  7.482   18.749  1.00 0.00 ? 68  PHE A CD1  1  
ATOM 1058  C CD2  . PHE A 1 68  ? -2.876  6.506   16.680  1.00 0.00 ? 68  PHE A CD2  1  
ATOM 1059  C CE1  . PHE A 1 68  ? -2.777  8.602   18.449  1.00 0.00 ? 68  PHE A CE1  1  
ATOM 1060  C CE2  . PHE A 1 68  ? -2.138  7.628   16.382  1.00 0.00 ? 68  PHE A CE2  1  
ATOM 1061  C CZ   . PHE A 1 68  ? -2.090  8.675   17.265  1.00 0.00 ? 68  PHE A CZ   1  
ATOM 1062  H H    . PHE A 1 68  ? -6.916  3.512   17.939  1.00 0.00 ? 68  PHE A H    1  
ATOM 1063  H HA   . PHE A 1 68  ? -6.185  6.251   17.568  1.00 0.00 ? 68  PHE A HA   1  
ATOM 1064  H HB2  . PHE A 1 68  ? -4.442  5.144   19.302  1.00 0.00 ? 68  PHE A HB2  1  
ATOM 1065  H HB3  . PHE A 1 68  ? -3.826  4.323   17.818  1.00 0.00 ? 68  PHE A HB3  1  
ATOM 1066  H HD1  . PHE A 1 68  ? -4.054  7.430   19.684  1.00 0.00 ? 68  PHE A HD1  1  
ATOM 1067  H HD2  . PHE A 1 68  ? -2.911  5.685   15.979  1.00 0.00 ? 68  PHE A HD2  1  
ATOM 1068  H HE1  . PHE A 1 68  ? -2.740  9.427   19.146  1.00 0.00 ? 68  PHE A HE1  1  
ATOM 1069  H HE2  . PHE A 1 68  ? -1.599  7.685   15.448  1.00 0.00 ? 68  PHE A HE2  1  
ATOM 1070  H HZ   . PHE A 1 68  ? -1.510  9.556   17.029  1.00 0.00 ? 68  PHE A HZ   1  
ATOM 1071  N N    . LYS A 1 69  ? -5.797  5.592   15.189  1.00 0.00 ? 69  LYS A N    1  
ATOM 1072  C CA   . LYS A 1 69  ? -5.764  5.146   13.820  1.00 0.00 ? 69  LYS A CA   1  
ATOM 1073  C C    . LYS A 1 69  ? -4.681  5.909   13.121  1.00 0.00 ? 69  LYS A C    1  
ATOM 1074  O O    . LYS A 1 69  ? -4.472  7.092   13.382  1.00 0.00 ? 69  LYS A O    1  
ATOM 1075  C CB   . LYS A 1 69  ? -7.088  5.409   13.075  1.00 0.00 ? 69  LYS A CB   1  
ATOM 1076  C CG   . LYS A 1 69  ? -8.265  4.640   13.684  1.00 0.00 ? 69  LYS A CG   1  
ATOM 1077  C CD   . LYS A 1 69  ? -9.573  4.858   12.917  1.00 0.00 ? 69  LYS A CD   1  
ATOM 1078  C CE   . LYS A 1 69  ? -10.127 6.273   13.095  1.00 0.00 ? 69  LYS A CE   1  
ATOM 1079  N NZ   . LYS A 1 69  ? -11.433 6.403   12.414  1.00 0.00 ? 69  LYS A NZ   1  
ATOM 1080  H H    . LYS A 1 69  ? -5.853  6.576   15.341  1.00 0.00 ? 69  LYS A H    1  
ATOM 1081  H HA   . LYS A 1 69  ? -5.523  4.094   13.806  1.00 0.00 ? 69  LYS A HA   1  
ATOM 1082  H HB2  . LYS A 1 69  ? -7.310  6.498   13.104  1.00 0.00 ? 69  LYS A HB2  1  
ATOM 1083  H HB3  . LYS A 1 69  ? -6.975  5.107   12.012  1.00 0.00 ? 69  LYS A HB3  1  
ATOM 1084  H HG2  . LYS A 1 69  ? -8.026  3.555   13.691  1.00 0.00 ? 69  LYS A HG2  1  
ATOM 1085  H HG3  . LYS A 1 69  ? -8.404  4.966   14.739  1.00 0.00 ? 69  LYS A HG3  1  
ATOM 1086  H HD2  . LYS A 1 69  ? -9.396  4.670   11.838  1.00 0.00 ? 69  LYS A HD2  1  
ATOM 1087  H HD3  . LYS A 1 69  ? -10.328 4.124   13.274  1.00 0.00 ? 69  LYS A HD3  1  
ATOM 1088  H HE2  . LYS A 1 69  ? -10.280 6.500   14.171  1.00 0.00 ? 69  LYS A HE2  1  
ATOM 1089  H HE3  . LYS A 1 69  ? -9.435  7.021   12.655  1.00 0.00 ? 69  LYS A HE3  1  
ATOM 1090  H HZ1  . LYS A 1 69  ? -11.281 6.647   11.414  1.00 0.00 ? 69  LYS A HZ1  1  
ATOM 1091  H HZ2  . LYS A 1 69  ? -11.991 7.152   12.873  1.00 0.00 ? 69  LYS A HZ2  1  
ATOM 1092  H HZ3  . LYS A 1 69  ? -11.948 5.501   12.475  1.00 0.00 ? 69  LYS A HZ3  1  
ATOM 1093  N N    . TYR A 1 70  ? -3.965  5.227   12.201  1.00 0.00 ? 70  TYR A N    1  
ATOM 1094  C CA   . TYR A 1 70  ? -2.910  5.873   11.463  1.00 0.00 ? 70  TYR A CA   1  
ATOM 1095  C C    . TYR A 1 70  ? -3.298  5.855   10.017  1.00 0.00 ? 70  TYR A C    1  
ATOM 1096  O O    . TYR A 1 70  ? -3.713  4.825   9.481   1.00 0.00 ? 70  TYR A O    1  
ATOM 1097  C CB   . TYR A 1 70  ? -1.537  5.177   11.582  1.00 0.00 ? 70  TYR A CB   1  
ATOM 1098  C CG   . TYR A 1 70  ? -0.863  5.350   12.906  1.00 0.00 ? 70  TYR A CG   1  
ATOM 1099  C CD1  . TYR A 1 70  ? -1.069  4.449   13.927  1.00 0.00 ? 70  TYR A CD1  1  
ATOM 1100  C CD2  . TYR A 1 70  ? -0.010  6.415   13.115  1.00 0.00 ? 70  TYR A CD2  1  
ATOM 1101  C CE1  . TYR A 1 70  ? -0.431  4.611   15.137  1.00 0.00 ? 70  TYR A CE1  1  
ATOM 1102  C CE2  . TYR A 1 70  ? 0.623   6.576   14.324  1.00 0.00 ? 70  TYR A CE2  1  
ATOM 1103  C CZ   . TYR A 1 70  ? 0.413   5.673   15.334  1.00 0.00 ? 70  TYR A CZ   1  
ATOM 1104  O OH   . TYR A 1 70  ? 1.065   5.838   16.574  1.00 0.00 ? 70  TYR A OH   1  
ATOM 1105  H H    . TYR A 1 70  ? -4.132  4.261   11.994  1.00 0.00 ? 70  TYR A H    1  
ATOM 1106  H HA   . TYR A 1 70  ? -2.843  6.898   11.795  1.00 0.00 ? 70  TYR A HA   1  
ATOM 1107  H HB2  . TYR A 1 70  ? -1.655  4.086   11.419  1.00 0.00 ? 70  TYR A HB2  1  
ATOM 1108  H HB3  . TYR A 1 70  ? -0.846  5.575   10.805  1.00 0.00 ? 70  TYR A HB3  1  
ATOM 1109  H HD1  . TYR A 1 70  ? -1.734  3.611   13.779  1.00 0.00 ? 70  TYR A HD1  1  
ATOM 1110  H HD2  . TYR A 1 70  ? 0.159   7.130   12.321  1.00 0.00 ? 70  TYR A HD2  1  
ATOM 1111  H HE1  . TYR A 1 70  ? -0.595  3.902   15.933  1.00 0.00 ? 70  TYR A HE1  1  
ATOM 1112  H HE2  . TYR A 1 70  ? 1.289   7.413   14.477  1.00 0.00 ? 70  TYR A HE2  1  
ATOM 1113  H HH   . TYR A 1 70  ? 0.415   6.143   17.212  1.00 0.00 ? 70  TYR A HH   1  
ATOM 1114  N N    . TYR A 1 71  ? -3.158  7.018   9.351   1.00 0.00 ? 71  TYR A N    1  
ATOM 1115  C CA   . TYR A 1 71  ? -3.471  7.114   7.950   1.00 0.00 ? 71  TYR A CA   1  
ATOM 1116  C C    . TYR A 1 71  ? -2.166  7.389   7.274   1.00 0.00 ? 71  TYR A C    1  
ATOM 1117  O O    . TYR A 1 71  ? -1.449  8.312   7.657   1.00 0.00 ? 71  TYR A O    1  
ATOM 1118  C CB   . TYR A 1 71  ? -4.435  8.270   7.618   1.00 0.00 ? 71  TYR A CB   1  
ATOM 1119  C CG   . TYR A 1 71  ? -5.781  8.137   8.253   1.00 0.00 ? 71  TYR A CG   1  
ATOM 1120  C CD1  . TYR A 1 71  ? -6.021  8.670   9.502   1.00 0.00 ? 71  TYR A CD1  1  
ATOM 1121  C CD2  . TYR A 1 71  ? -6.803  7.485   7.596   1.00 0.00 ? 71  TYR A CD2  1  
ATOM 1122  C CE1  . TYR A 1 71  ? -7.261  8.550   10.085  1.00 0.00 ? 71  TYR A CE1  1  
ATOM 1123  C CE2  . TYR A 1 71  ? -8.043  7.369   8.180   1.00 0.00 ? 71  TYR A CE2  1  
ATOM 1124  C CZ   . TYR A 1 71  ? -8.272  7.900   9.424   1.00 0.00 ? 71  TYR A CZ   1  
ATOM 1125  O OH   . TYR A 1 71  ? -9.543  7.778   10.022  1.00 0.00 ? 71  TYR A OH   1  
ATOM 1126  H H    . TYR A 1 71  ? -2.839  7.858   9.794   1.00 0.00 ? 71  TYR A H    1  
ATOM 1127  H HA   . TYR A 1 71  ? -3.865  6.166   7.613   1.00 0.00 ? 71  TYR A HA   1  
ATOM 1128  H HB2  . TYR A 1 71  ? -4.003  9.232   7.966   1.00 0.00 ? 71  TYR A HB2  1  
ATOM 1129  H HB3  . TYR A 1 71  ? -4.589  8.328   6.518   1.00 0.00 ? 71  TYR A HB3  1  
ATOM 1130  H HD1  . TYR A 1 71  ? -5.228  9.182   10.028  1.00 0.00 ? 71  TYR A HD1  1  
ATOM 1131  H HD2  . TYR A 1 71  ? -6.629  7.064   6.616   1.00 0.00 ? 71  TYR A HD2  1  
ATOM 1132  H HE1  . TYR A 1 71  ? -7.439  8.971   11.063  1.00 0.00 ? 71  TYR A HE1  1  
ATOM 1133  H HE2  . TYR A 1 71  ? -8.839  6.857   7.659   1.00 0.00 ? 71  TYR A HE2  1  
ATOM 1134  H HH   . TYR A 1 71  ? -9.420  7.734   10.974  1.00 0.00 ? 71  TYR A HH   1  
ATOM 1135  N N    . SER A 1 72  ? -1.812  6.586   6.250   1.00 0.00 ? 72  SER A N    1  
ATOM 1136  C CA   . SER A 1 72  ? -0.557  6.804   5.578   1.00 0.00 ? 72  SER A CA   1  
ATOM 1137  C C    . SER A 1 72  ? -0.799  6.777   4.105   1.00 0.00 ? 72  SER A C    1  
ATOM 1138  O O    . SER A 1 72  ? -1.573  5.966   3.597   1.00 0.00 ? 72  SER A O    1  
ATOM 1139  C CB   . SER A 1 72  ? 0.501   5.731   5.900   1.00 0.00 ? 72  SER A CB   1  
ATOM 1140  O OG   . SER A 1 72  ? 0.807   5.750   7.288   1.00 0.00 ? 72  SER A OG   1  
ATOM 1141  H H    . SER A 1 72  ? -2.382  5.830   5.920   1.00 0.00 ? 72  SER A H    1  
ATOM 1142  H HA   . SER A 1 72  ? -0.191  7.781   5.852   1.00 0.00 ? 72  SER A HA   1  
ATOM 1143  H HB2  . SER A 1 72  ? 0.115   4.723   5.632   1.00 0.00 ? 72  SER A HB2  1  
ATOM 1144  H HB3  . SER A 1 72  ? 1.433   5.925   5.326   1.00 0.00 ? 72  SER A HB3  1  
ATOM 1145  H HG   . SER A 1 72  ? 0.018   6.076   7.730   1.00 0.00 ? 72  SER A HG   1  
ATOM 1146  N N    . VAL A 1 73  ? -0.112  7.682   3.381   1.00 0.00 ? 73  VAL A N    1  
ATOM 1147  C CA   . VAL A 1 73  ? -0.240  7.731   1.952   1.00 0.00 ? 73  VAL A CA   1  
ATOM 1148  C C    . VAL A 1 73  ? 1.160   7.701   1.435   1.00 0.00 ? 73  VAL A C    1  
ATOM 1149  O O    . VAL A 1 73  ? 2.030   8.408   1.946   1.00 0.00 ? 73  VAL A O    1  
ATOM 1150  C CB   . VAL A 1 73  ? -0.906  8.991   1.456   1.00 0.00 ? 73  VAL A CB   1  
ATOM 1151  C CG1  . VAL A 1 73  ? -0.992  8.935   -0.082  1.00 0.00 ? 73  VAL A CG1  1  
ATOM 1152  C CG2  . VAL A 1 73  ? -2.290  9.106   2.119   1.00 0.00 ? 73  VAL A CG2  1  
ATOM 1153  H H    . VAL A 1 73  ? 0.510   8.346   3.797   1.00 0.00 ? 73  VAL A H    1  
ATOM 1154  H HA   . VAL A 1 73  ? -0.769  6.848   1.617   1.00 0.00 ? 73  VAL A HA   1  
ATOM 1155  H HB   . VAL A 1 73  ? -0.300  9.875   1.747   1.00 0.00 ? 73  VAL A HB   1  
ATOM 1156  H HG11 . VAL A 1 73  ? -1.773  9.634   -0.449  1.00 0.00 ? 73  VAL A HG11 1  
ATOM 1157  H HG12 . VAL A 1 73  ? -1.251  7.908   -0.419  1.00 0.00 ? 73  VAL A HG12 1  
ATOM 1158  H HG13 . VAL A 1 73  ? -0.019  9.222   -0.535  1.00 0.00 ? 73  VAL A HG13 1  
ATOM 1159  H HG21 . VAL A 1 73  ? -2.215  9.674   3.070   1.00 0.00 ? 73  VAL A HG21 1  
ATOM 1160  H HG22 . VAL A 1 73  ? -2.697  8.096   2.342   1.00 0.00 ? 73  VAL A HG22 1  
ATOM 1161  H HG23 . VAL A 1 73  ? -2.998  9.633   1.446   1.00 0.00 ? 73  VAL A HG23 1  
ATOM 1162  N N    . THR A 1 74  ? 1.419   6.880   0.398   1.00 0.00 ? 74  THR A N    1  
ATOM 1163  C CA   . THR A 1 74  ? 2.754   6.798   -0.137  1.00 0.00 ? 74  THR A CA   1  
ATOM 1164  C C    . THR A 1 74  ? 2.651   6.712   -1.626  1.00 0.00 ? 74  THR A C    1  
ATOM 1165  O O    . THR A 1 74  ? 1.605   6.376   -2.180  1.00 0.00 ? 74  THR A O    1  
ATOM 1166  C CB   . THR A 1 74  ? 3.539   5.605   0.361   1.00 0.00 ? 74  THR A CB   1  
ATOM 1167  O OG1  . THR A 1 74  ? 2.881   4.393   0.024   1.00 0.00 ? 74  THR A OG1  1  
ATOM 1168  C CG2  . THR A 1 74  ? 3.696   5.702   1.888   1.00 0.00 ? 74  THR A CG2  1  
ATOM 1169  H H    . THR A 1 74  ? 0.718   6.315   -0.039  1.00 0.00 ? 74  THR A H    1  
ATOM 1170  H HA   . THR A 1 74  ? 3.266   7.714   0.117   1.00 0.00 ? 74  THR A HA   1  
ATOM 1171  H HB   . THR A 1 74  ? 4.551   5.599   -0.094  1.00 0.00 ? 74  THR A HB   1  
ATOM 1172  H HG1  . THR A 1 74  ? 2.656   3.975   0.860   1.00 0.00 ? 74  THR A HG1  1  
ATOM 1173  H HG21 . THR A 1 74  ? 2.732   5.475   2.391   1.00 0.00 ? 74  THR A HG21 1  
ATOM 1174  H HG22 . THR A 1 74  ? 4.015   6.723   2.180   1.00 0.00 ? 74  THR A HG22 1  
ATOM 1175  H HG23 . THR A 1 74  ? 4.459   4.977   2.243   1.00 0.00 ? 74  THR A HG23 1  
ATOM 1176  N N    . ALA A 1 75  ? 3.761   7.030   -2.312  1.00 0.00 ? 75  ALA A N    1  
ATOM 1177  C CA   . ALA A 1 75  ? 3.782   6.968   -3.744  1.00 0.00 ? 75  ALA A CA   1  
ATOM 1178  C C    . ALA A 1 75  ? 5.207   6.732   -4.128  1.00 0.00 ? 75  ALA A C    1  
ATOM 1179  O O    . ALA A 1 75  ? 6.122   7.043   -3.365  1.00 0.00 ? 75  ALA A O    1  
ATOM 1180  C CB   . ALA A 1 75  ? 3.301   8.264   -4.421  1.00 0.00 ? 75  ALA A CB   1  
ATOM 1181  H H    . ALA A 1 75  ? 4.606   7.332   -1.864  1.00 0.00 ? 75  ALA A H    1  
ATOM 1182  H HA   . ALA A 1 75  ? 3.183   6.124   -4.056  1.00 0.00 ? 75  ALA A HA   1  
ATOM 1183  H HB1  . ALA A 1 75  ? 2.273   8.515   -4.083  1.00 0.00 ? 75  ALA A HB1  1  
ATOM 1184  H HB2  . ALA A 1 75  ? 3.289   8.143   -5.526  1.00 0.00 ? 75  ALA A HB2  1  
ATOM 1185  H HB3  . ALA A 1 75  ? 3.975   9.109   -4.163  1.00 0.00 ? 75  ALA A HB3  1  
ATOM 1186  N N    . GLY A 1 76  ? 5.436   6.150   -5.317  1.00 0.00 ? 76  GLY A N    1  
ATOM 1187  C CA   . GLY A 1 76  ? 6.788   5.911   -5.735  1.00 0.00 ? 76  GLY A CA   1  
ATOM 1188  C C    . GLY A 1 76  ? 6.747   5.288   -7.090  1.00 0.00 ? 76  GLY A C    1  
ATOM 1189  O O    . GLY A 1 76  ? 5.694   4.924   -7.616  1.00 0.00 ? 76  GLY A O    1  
ATOM 1190  H H    . GLY A 1 76  ? 4.706   5.869   -5.940  1.00 0.00 ? 76  GLY A H    1  
ATOM 1191  H HA2  . GLY A 1 76  ? 7.285   6.867   -5.799  1.00 0.00 ? 76  GLY A HA2  1  
ATOM 1192  H HA3  . GLY A 1 76  ? 7.232   5.216   -5.038  1.00 0.00 ? 76  GLY A HA3  1  
ATOM 1193  N N    . PRO A 1 77  ? 7.920   5.178   -7.657  1.00 0.00 ? 77  PRO A N    1  
ATOM 1194  C CA   . PRO A 1 77  ? 8.103   4.600   -8.973  1.00 0.00 ? 77  PRO A CA   1  
ATOM 1195  C C    . PRO A 1 77  ? 8.141   3.102   -8.964  1.00 0.00 ? 77  PRO A C    1  
ATOM 1196  O O    . PRO A 1 77  ? 8.289   2.473   -7.914  1.00 0.00 ? 77  PRO A O    1  
ATOM 1197  C CB   . PRO A 1 77  ? 9.445   5.172   -9.424  1.00 0.00 ? 77  PRO A CB   1  
ATOM 1198  C CG   . PRO A 1 77  ? 10.236  5.287   -8.125  1.00 0.00 ? 77  PRO A CG   1  
ATOM 1199  C CD   . PRO A 1 77  ? 9.190   5.607   -7.052  1.00 0.00 ? 77  PRO A CD   1  
ATOM 1200  H HA   . PRO A 1 77  ? 7.333   4.929   -9.653  1.00 0.00 ? 77  PRO A HA   1  
ATOM 1201  H HB2  . PRO A 1 77  ? 9.950   4.486   -10.140 1.00 0.00 ? 77  PRO A HB2  1  
ATOM 1202  H HB3  . PRO A 1 77  ? 9.312   6.171   -9.890  1.00 0.00 ? 77  PRO A HB3  1  
ATOM 1203  H HG2  . PRO A 1 77  ? 10.752  4.328   -7.899  1.00 0.00 ? 77  PRO A HG2  1  
ATOM 1204  H HG3  . PRO A 1 77  ? 10.987  6.102   -8.196  1.00 0.00 ? 77  PRO A HG3  1  
ATOM 1205  H HD2  . PRO A 1 77  ? 9.405   5.042   -6.119  1.00 0.00 ? 77  PRO A HD2  1  
ATOM 1206  H HD3  . PRO A 1 77  ? 9.186   6.697   -6.831  1.00 0.00 ? 77  PRO A HD3  1  
ATOM 1207  N N    . VAL A 1 78  ? 7.997   2.497   -10.162 1.00 0.00 ? 78  VAL A N    1  
ATOM 1208  C CA   . VAL A 1 78  ? 8.044   1.063   -10.275 1.00 0.00 ? 78  VAL A CA   1  
ATOM 1209  C C    . VAL A 1 78  ? 9.165   0.755   -11.222 1.00 0.00 ? 78  VAL A C    1  
ATOM 1210  O O    . VAL A 1 78  ? 9.281   1.363   -12.294 1.00 0.00 ? 78  VAL A O    1  
ATOM 1211  C CB   . VAL A 1 78  ? 6.766   0.442   -10.798 1.00 0.00 ? 78  VAL A CB   1  
ATOM 1212  C CG1  . VAL A 1 78  ? 6.455   0.999   -12.198 1.00 0.00 ? 78  VAL A CG1  1  
ATOM 1213  C CG2  . VAL A 1 78  ? 6.927   -1.090  -10.802 1.00 0.00 ? 78  VAL A CG2  1  
ATOM 1214  H H    . VAL A 1 78  ? 7.852   3.010   -11.007 1.00 0.00 ? 78  VAL A H    1  
ATOM 1215  H HA   . VAL A 1 78  ? 8.290   0.660   -9.302  1.00 0.00 ? 78  VAL A HA   1  
ATOM 1216  H HB   . VAL A 1 78  ? 5.926   0.704   -10.122 1.00 0.00 ? 78  VAL A HB   1  
ATOM 1217  H HG11 . VAL A 1 78  ? 5.360   0.985   -12.384 1.00 0.00 ? 78  VAL A HG11 1  
ATOM 1218  H HG12 . VAL A 1 78  ? 6.954   0.384   -12.978 1.00 0.00 ? 78  VAL A HG12 1  
ATOM 1219  H HG13 . VAL A 1 78  ? 6.816   2.042   -12.287 1.00 0.00 ? 78  VAL A HG13 1  
ATOM 1220  H HG21 . VAL A 1 78  ? 7.303   -1.442  -9.818  1.00 0.00 ? 78  VAL A HG21 1  
ATOM 1221  H HG22 . VAL A 1 78  ? 7.647   -1.402  -11.589 1.00 0.00 ? 78  VAL A HG22 1  
ATOM 1222  H HG23 . VAL A 1 78  ? 5.951   -1.579  -11.003 1.00 0.00 ? 78  VAL A HG23 1  
ATOM 1223  N N    . PHE A 1 79  ? 10.029  -0.206  -10.829 1.00 0.00 ? 79  PHE A N    1  
ATOM 1224  C CA   . PHE A 1 79  ? 11.155  -0.564  -11.649 1.00 0.00 ? 79  PHE A CA   1  
ATOM 1225  C C    . PHE A 1 79  ? 10.966  -1.983  -12.091 1.00 0.00 ? 79  PHE A C    1  
ATOM 1226  O O    . PHE A 1 79  ? 10.795  -2.883  -11.271 1.00 0.00 ? 79  PHE A O    1  
ATOM 1227  C CB   . PHE A 1 79  ? 12.495  -0.484  -10.890 1.00 0.00 ? 79  PHE A CB   1  
ATOM 1228  C CG   . PHE A 1 79  ? 12.816  0.882   -10.375 1.00 0.00 ? 79  PHE A CG   1  
ATOM 1229  C CD1  . PHE A 1 79  ? 12.469  1.244   -9.090  1.00 0.00 ? 79  PHE A CD1  1  
ATOM 1230  C CD2  . PHE A 1 79  ? 13.465  1.798   -11.174 1.00 0.00 ? 79  PHE A CD2  1  
ATOM 1231  C CE1  . PHE A 1 79  ? 12.765  2.499   -8.616  1.00 0.00 ? 79  PHE A CE1  1  
ATOM 1232  C CE2  . PHE A 1 79  ? 13.761  3.054   -10.699 1.00 0.00 ? 79  PHE A CE2  1  
ATOM 1233  C CZ   . PHE A 1 79  ? 13.410  3.405   -9.419  1.00 0.00 ? 79  PHE A CZ   1  
ATOM 1234  H H    . PHE A 1 79  ? 9.924   -0.703  -9.966  1.00 0.00 ? 79  PHE A H    1  
ATOM 1235  H HA   . PHE A 1 79  ? 11.171  0.082   -12.512 1.00 0.00 ? 79  PHE A HA   1  
ATOM 1236  H HB2  . PHE A 1 79  ? 12.475  -1.167  -10.015 1.00 0.00 ? 79  PHE A HB2  1  
ATOM 1237  H HB3  . PHE A 1 79  ? 13.327  -0.791  -11.561 1.00 0.00 ? 79  PHE A HB3  1  
ATOM 1238  H HD1  . PHE A 1 79  ? 11.959  0.536   -8.453  1.00 0.00 ? 79  PHE A HD1  1  
ATOM 1239  H HD2  . PHE A 1 79  ? 13.744  1.528   -12.181 1.00 0.00 ? 79  PHE A HD2  1  
ATOM 1240  H HE1  . PHE A 1 79  ? 12.489  2.774   -7.608  1.00 0.00 ? 79  PHE A HE1  1  
ATOM 1241  H HE2  . PHE A 1 79  ? 14.269  3.765   -11.334 1.00 0.00 ? 79  PHE A HE2  1  
ATOM 1242  H HZ   . PHE A 1 79  ? 13.643  4.391   -9.046  1.00 0.00 ? 79  PHE A HZ   1  
ATOM 1243  N N    . ARG A 1 80  ? 10.999  -2.208  -13.419 1.00 0.00 ? 80  ARG A N    1  
ATOM 1244  C CA   . ARG A 1 80  ? 10.844  -3.538  -13.950 1.00 0.00 ? 80  ARG A CA   1  
ATOM 1245  C C    . ARG A 1 80  ? 12.169  -3.906  -14.544 1.00 0.00 ? 80  ARG A C    1  
ATOM 1246  O O    . ARG A 1 80  ? 12.764  -3.115  -15.273 1.00 0.00 ? 80  ARG A O    1  
ATOM 1247  C CB   . ARG A 1 80  ? 9.778   -3.622  -15.061 1.00 0.00 ? 80  ARG A CB   1  
ATOM 1248  C CG   . ARG A 1 80  ? 9.479   -5.061  -15.494 1.00 0.00 ? 80  ARG A CG   1  
ATOM 1249  C CD   . ARG A 1 80  ? 8.609   -5.126  -16.751 1.00 0.00 ? 80  ARG A CD   1  
ATOM 1250  N NE   . ARG A 1 80  ? 9.430   -4.679  -17.917 1.00 0.00 ? 80  ARG A NE   1  
ATOM 1251  C CZ   . ARG A 1 80  ? 8.851   -4.486  -19.139 1.00 0.00 ? 80  ARG A CZ   1  
ATOM 1252  N NH1  . ARG A 1 80  ? 7.511   -4.684  -19.302 1.00 0.00 ? 80  ARG A NH1  1  
ATOM 1253  N NH2  . ARG A 1 80  ? 9.616   -4.087  -20.196 1.00 0.00 ? 80  ARG A NH2  1  
ATOM 1254  H H    . ARG A 1 80  ? 11.129  -1.477  -14.083 1.00 0.00 ? 80  ARG A H    1  
ATOM 1255  H HA   . ARG A 1 80  ? 10.610  -4.211  -13.140 1.00 0.00 ? 80  ARG A HA   1  
ATOM 1256  H HB2  . ARG A 1 80  ? 8.840   -3.151  -14.695 1.00 0.00 ? 80  ARG A HB2  1  
ATOM 1257  H HB3  . ARG A 1 80  ? 10.127  -3.045  -15.945 1.00 0.00 ? 80  ARG A HB3  1  
ATOM 1258  H HG2  . ARG A 1 80  ? 10.435  -5.591  -15.687 1.00 0.00 ? 80  ARG A HG2  1  
ATOM 1259  H HG3  . ARG A 1 80  ? 8.958   -5.587  -14.665 1.00 0.00 ? 80  ARG A HG3  1  
ATOM 1260  H HD2  . ARG A 1 80  ? 8.264   -6.167  -16.942 1.00 0.00 ? 80  ARG A HD2  1  
ATOM 1261  H HD3  . ARG A 1 80  ? 7.734   -4.448  -16.663 1.00 0.00 ? 80  ARG A HD3  1  
ATOM 1262  H HE   . ARG A 1 80  ? 10.411  -4.522  -17.801 1.00 0.00 ? 80  ARG A HE   1  
ATOM 1263  H HH11 . ARG A 1 80  ? 6.952   -4.971  -18.524 1.00 0.00 ? 80  ARG A HH11 1  
ATOM 1264  H HH12 . ARG A 1 80  ? 7.088   -4.542  -20.196 1.00 0.00 ? 80  ARG A HH12 1  
ATOM 1265  H HH21 . ARG A 1 80  ? 10.597  -3.937  -20.074 1.00 0.00 ? 80  ARG A HH21 1  
ATOM 1266  H HH22 . ARG A 1 80  ? 9.197   -3.944  -21.092 1.00 0.00 ? 80  ARG A HH22 1  
ATOM 1267  N N    . ILE A 1 81  ? 12.683  -5.123  -14.234 1.00 0.00 ? 81  ILE A N    1  
ATOM 1268  C CA   . ILE A 1 81  ? 13.956  -5.522  -14.789 1.00 0.00 ? 81  ILE A CA   1  
ATOM 1269  C C    . ILE A 1 81  ? 13.731  -5.799  -16.248 1.00 0.00 ? 81  ILE A C    1  
ATOM 1270  O O    . ILE A 1 81  ? 14.279  -5.111  -17.107 1.00 0.00 ? 81  ILE A O    1  
ATOM 1271  C CB   . ILE A 1 81  ? 14.538  -6.756  -14.142 1.00 0.00 ? 81  ILE A CB   1  
ATOM 1272  C CG1  . ILE A 1 81  ? 14.846  -6.483  -12.658 1.00 0.00 ? 81  ILE A CG1  1  
ATOM 1273  C CG2  . ILE A 1 81  ? 15.802  -7.165  -14.926 1.00 0.00 ? 81  ILE A CG2  1  
ATOM 1274  C CD1  . ILE A 1 81  ? 15.215  -7.754  -11.891 1.00 0.00 ? 81  ILE A CD1  1  
ATOM 1275  H H    . ILE A 1 81  ? 12.221  -5.773  -13.632 1.00 0.00 ? 81  ILE A H    1  
ATOM 1276  H HA   . ILE A 1 81  ? 14.636  -4.686  -14.691 1.00 0.00 ? 81  ILE A HA   1  
ATOM 1277  H HB   . ILE A 1 81  ? 13.803  -7.588  -14.202 1.00 0.00 ? 81  ILE A HB   1  
ATOM 1278  H HG12 . ILE A 1 81  ? 15.688  -5.759  -12.591 1.00 0.00 ? 81  ILE A HG12 1  
ATOM 1279  H HG13 . ILE A 1 81  ? 13.957  -6.020  -12.180 1.00 0.00 ? 81  ILE A HG13 1  
ATOM 1280  H HG21 . ILE A 1 81  ? 16.498  -7.729  -14.269 1.00 0.00 ? 81  ILE A HG21 1  
ATOM 1281  H HG22 . ILE A 1 81  ? 16.330  -6.264  -15.308 1.00 0.00 ? 81  ILE A HG22 1  
ATOM 1282  H HG23 . ILE A 1 81  ? 15.530  -7.809  -15.790 1.00 0.00 ? 81  ILE A HG23 1  
ATOM 1283  H HD11 . ILE A 1 81  ? 16.318  -7.858  -11.825 1.00 0.00 ? 81  ILE A HD11 1  
ATOM 1284  H HD12 . ILE A 1 81  ? 14.803  -8.649  -12.404 1.00 0.00 ? 81  ILE A HD12 1  
ATOM 1285  H HD13 . ILE A 1 81  ? 14.802  -7.715  -10.860 1.00 0.00 ? 81  ILE A HD13 1  
ATOM 1286  N N    . ASN A 1 82  ? 12.904  -6.823  -16.560 1.00 0.00 ? 82  ASN A N    1  
ATOM 1287  C CA   . ASN A 1 82  ? 12.605  -7.112  -17.936 1.00 0.00 ? 82  ASN A CA   1  
ATOM 1288  C C    . ASN A 1 82  ? 11.583  -8.210  -17.961 1.00 0.00 ? 82  ASN A C    1  
ATOM 1289  O O    . ASN A 1 82  ? 11.928  -9.389  -17.940 1.00 0.00 ? 82  ASN A O    1  
ATOM 1290  C CB   . ASN A 1 82  ? 13.833  -7.579  -18.754 1.00 0.00 ? 82  ASN A CB   1  
ATOM 1291  C CG   . ASN A 1 82  ? 13.574  -7.536  -20.255 1.00 0.00 ? 82  ASN A CG   1  
ATOM 1292  O OD1  . ASN A 1 82  ? 12.824  -6.697  -20.743 1.00 0.00 ? 82  ASN A OD1  1  
ATOM 1293  N ND2  . ASN A 1 82  ? 14.212  -8.462  -21.011 1.00 0.00 ? 82  ASN A ND2  1  
ATOM 1294  H H    . ASN A 1 82  ? 12.483  -7.405  -15.872 1.00 0.00 ? 82  ASN A H    1  
ATOM 1295  H HA   . ASN A 1 82  ? 12.178  -6.221  -18.373 1.00 0.00 ? 82  ASN A HA   1  
ATOM 1296  H HB2  . ASN A 1 82  ? 14.700  -6.924  -18.526 1.00 0.00 ? 82  ASN A HB2  1  
ATOM 1297  H HB3  . ASN A 1 82  ? 14.099  -8.618  -18.466 1.00 0.00 ? 82  ASN A HB3  1  
ATOM 1298  H HD21 . ASN A 1 82  ? 14.818  -9.129  -20.580 1.00 0.00 ? 82  ASN A HD21 1  
ATOM 1299  H HD22 . ASN A 1 82  ? 14.076  -8.476  -22.000 1.00 0.00 ? 82  ASN A HD22 1  
ATOM 1300  N N    . GLU A 1 83  ? 10.287  -7.815  -18.034 1.00 0.00 ? 83  GLU A N    1  
ATOM 1301  C CA   . GLU A 1 83  ? 9.173   -8.751  -18.113 1.00 0.00 ? 83  GLU A CA   1  
ATOM 1302  C C    . GLU A 1 83  ? 9.374   -9.957  -17.219 1.00 0.00 ? 83  GLU A C    1  
ATOM 1303  O O    . GLU A 1 83  ? 9.111   -11.081 -17.642 1.00 0.00 ? 83  GLU A O    1  
ATOM 1304  C CB   . GLU A 1 83  ? 8.938   -9.268  -19.548 1.00 0.00 ? 83  GLU A CB   1  
ATOM 1305  C CG   . GLU A 1 83  ? 8.646   -8.133  -20.542 1.00 0.00 ? 83  GLU A CG   1  
ATOM 1306  C CD   . GLU A 1 83  ? 8.394   -8.739  -21.917 1.00 0.00 ? 83  GLU A CD   1  
ATOM 1307  O OE1  . GLU A 1 83  ? 7.427   -9.535  -22.043 1.00 0.00 ? 83  GLU A OE1  1  
ATOM 1308  O OE2  . GLU A 1 83  ? 9.163   -8.409  -22.857 1.00 0.00 ? 83  GLU A OE2  1  
ATOM 1309  H H    . GLU A 1 83  ? 10.036  -6.847  -18.038 1.00 0.00 ? 83  GLU A H    1  
ATOM 1310  H HA   . GLU A 1 83  ? 8.296   -8.223  -17.776 1.00 0.00 ? 83  GLU A HA   1  
ATOM 1311  H HB2  . GLU A 1 83  ? 9.840   -9.826  -19.884 1.00 0.00 ? 83  GLU A HB2  1  
ATOM 1312  H HB3  . GLU A 1 83  ? 8.078   -9.973  -19.544 1.00 0.00 ? 83  GLU A HB3  1  
ATOM 1313  H HG2  . GLU A 1 83  ? 7.749   -7.562  -20.218 1.00 0.00 ? 83  GLU A HG2  1  
ATOM 1314  H HG3  . GLU A 1 83  ? 9.514   -7.443  -20.602 1.00 0.00 ? 83  GLU A HG3  1  
ATOM 1315  N N    . TYR A 1 84  ? 9.833   -9.770  -15.959 1.00 0.00 ? 84  TYR A N    1  
ATOM 1316  C CA   . TYR A 1 84  ? 10.015  -10.924 -15.104 1.00 0.00 ? 84  TYR A CA   1  
ATOM 1317  C C    . TYR A 1 84  ? 9.602   -10.567 -13.706 1.00 0.00 ? 84  TYR A C    1  
ATOM 1318  O O    . TYR A 1 84  ? 8.869   -11.317 -13.065 1.00 0.00 ? 84  TYR A O    1  
ATOM 1319  C CB   . TYR A 1 84  ? 11.481  -11.414 -15.055 1.00 0.00 ? 84  TYR A CB   1  
ATOM 1320  C CG   . TYR A 1 84  ? 11.717  -12.699 -15.783 1.00 0.00 ? 84  TYR A CG   1  
ATOM 1321  C CD1  . TYR A 1 84  ? 11.861  -12.714 -17.155 1.00 0.00 ? 84  TYR A CD1  1  
ATOM 1322  C CD2  . TYR A 1 84  ? 11.799  -13.888 -15.090 1.00 0.00 ? 84  TYR A CD2  1  
ATOM 1323  C CE1  . TYR A 1 84  ? 12.081  -13.899 -17.821 1.00 0.00 ? 84  TYR A CE1  1  
ATOM 1324  C CE2  . TYR A 1 84  ? 12.020  -15.072 -15.757 1.00 0.00 ? 84  TYR A CE2  1  
ATOM 1325  C CZ   . TYR A 1 84  ? 12.161  -15.075 -17.121 1.00 0.00 ? 84  TYR A CZ   1  
ATOM 1326  O OH   . TYR A 1 84  ? 12.389  -16.288 -17.804 1.00 0.00 ? 84  TYR A OH   1  
ATOM 1327  H H    . TYR A 1 84  ? 10.052  -8.875  -15.583 1.00 0.00 ? 84  TYR A H    1  
ATOM 1328  H HA   . TYR A 1 84  ? 9.370   -11.712 -15.464 1.00 0.00 ? 84  TYR A HA   1  
ATOM 1329  H HB2  . TYR A 1 84  ? 12.145  -10.654 -15.518 1.00 0.00 ? 84  TYR A HB2  1  
ATOM 1330  H HB3  . TYR A 1 84  ? 11.801  -11.566 -14.000 1.00 0.00 ? 84  TYR A HB3  1  
ATOM 1331  H HD1  . TYR A 1 84  ? 11.798  -11.792 -17.711 1.00 0.00 ? 84  TYR A HD1  1  
ATOM 1332  H HD2  . TYR A 1 84  ? 11.688  -13.891 -14.016 1.00 0.00 ? 84  TYR A HD2  1  
ATOM 1333  H HE1  . TYR A 1 84  ? 12.192  -13.900 -18.895 1.00 0.00 ? 84  TYR A HE1  1  
ATOM 1334  H HE2  . TYR A 1 84  ? 12.081  -15.998 -15.206 1.00 0.00 ? 84  TYR A HE2  1  
ATOM 1335  H HH   . TYR A 1 84  ? 13.299  -16.288 -18.112 1.00 0.00 ? 84  TYR A HH   1  
ATOM 1336  N N    . VAL A 1 85  ? 10.050  -9.398  -13.205 1.00 0.00 ? 85  VAL A N    1  
ATOM 1337  C CA   . VAL A 1 85  ? 9.692   -8.993  -11.867 1.00 0.00 ? 85  VAL A CA   1  
ATOM 1338  C C    . VAL A 1 85  ? 9.635   -7.499  -11.855 1.00 0.00 ? 85  VAL A C    1  
ATOM 1339  O O    . VAL A 1 85  ? 10.234  -6.834  -12.704 1.00 0.00 ? 85  VAL A O    1  
ATOM 1340  C CB   . VAL A 1 85  ? 10.675  -9.428  -10.799 1.00 0.00 ? 85  VAL A CB   1  
ATOM 1341  C CG1  . VAL A 1 85  ? 10.639  -10.963 -10.680 1.00 0.00 ? 85  VAL A CG1  1  
ATOM 1342  C CG2  . VAL A 1 85  ? 12.079  -8.907  -11.163 1.00 0.00 ? 85  VAL A CG2  1  
ATOM 1343  H H    . VAL A 1 85  ? 10.635  -8.778  -13.719 1.00 0.00 ? 85  VAL A H    1  
ATOM 1344  H HA   . VAL A 1 85  ? 8.706   -9.381  -11.655 1.00 0.00 ? 85  VAL A HA   1  
ATOM 1345  H HB   . VAL A 1 85  ? 10.381  -8.993  -9.819  1.00 0.00 ? 85  VAL A HB   1  
ATOM 1346  H HG11 . VAL A 1 85  ? 11.116  -11.287 -9.731  1.00 0.00 ? 85  VAL A HG11 1  
ATOM 1347  H HG12 . VAL A 1 85  ? 11.185  -11.429 -11.528 1.00 0.00 ? 85  VAL A HG12 1  
ATOM 1348  H HG13 . VAL A 1 85  ? 9.589   -11.326 -10.692 1.00 0.00 ? 85  VAL A HG13 1  
ATOM 1349  H HG21 . VAL A 1 85  ? 12.842  -9.356  -10.492 1.00 0.00 ? 85  VAL A HG21 1  
ATOM 1350  H HG22 . VAL A 1 85  ? 12.122  -7.802  -11.056 1.00 0.00 ? 85  VAL A HG22 1  
ATOM 1351  H HG23 . VAL A 1 85  ? 12.332  -9.171  -12.212 1.00 0.00 ? 85  VAL A HG23 1  
ATOM 1352  N N    . SER A 1 86  ? 8.898   -6.936  -10.877 1.00 0.00 ? 86  SER A N    1  
ATOM 1353  C CA   . SER A 1 86  ? 8.808   -5.503  -10.765 1.00 0.00 ? 86  SER A CA   1  
ATOM 1354  C C    . SER A 1 86  ? 9.012   -5.173  -9.320  1.00 0.00 ? 86  SER A C    1  
ATOM 1355  O O    . SER A 1 86  ? 8.561   -5.902  -8.437  1.00 0.00 ? 86  SER A O    1  
ATOM 1356  C CB   . SER A 1 86  ? 7.449   -4.926  -11.209 1.00 0.00 ? 86  SER A CB   1  
ATOM 1357  O OG   . SER A 1 86  ? 7.215   -5.223  -12.579 1.00 0.00 ? 86  SER A OG   1  
ATOM 1358  H H    . SER A 1 86  ? 8.395   -7.474  -10.198 1.00 0.00 ? 86  SER A H    1  
ATOM 1359  H HA   . SER A 1 86  ? 9.610   -5.069  -11.341 1.00 0.00 ? 86  SER A HA   1  
ATOM 1360  H HB2  . SER A 1 86  ? 6.628   -5.363  -10.604 1.00 0.00 ? 86  SER A HB2  1  
ATOM 1361  H HB3  . SER A 1 86  ? 7.442   -3.822  -11.077 1.00 0.00 ? 86  SER A HB3  1  
ATOM 1362  H HG   . SER A 1 86  ? 7.928   -5.808  -12.849 1.00 0.00 ? 86  SER A HG   1  
ATOM 1363  N N    . LEU A 1 87  ? 9.708   -4.051  -9.050  1.00 0.00 ? 87  LEU A N    1  
ATOM 1364  C CA   . LEU A 1 87  ? 9.958   -3.648  -7.689  1.00 0.00 ? 87  LEU A CA   1  
ATOM 1365  C C    . LEU A 1 87  ? 9.276   -2.331  -7.486  1.00 0.00 ? 87  LEU A C    1  
ATOM 1366  O O    . LEU A 1 87  ? 9.306   -1.462  -8.358  1.00 0.00 ? 87  LEU A O    1  
ATOM 1367  C CB   . LEU A 1 87  ? 11.456  -3.465  -7.372  1.00 0.00 ? 87  LEU A CB   1  
ATOM 1368  C CG   . LEU A 1 87  ? 12.275  -4.750  -7.588  1.00 0.00 ? 87  LEU A CG   1  
ATOM 1369  C CD1  . LEU A 1 87  ? 13.773  -4.502  -7.340  1.00 0.00 ? 87  LEU A CD1  1  
ATOM 1370  C CD2  . LEU A 1 87  ? 11.753  -5.903  -6.714  1.00 0.00 ? 87  LEU A CD2  1  
ATOM 1371  H H    . LEU A 1 87  ? 10.081  -3.462  -9.769  1.00 0.00 ? 87  LEU A H    1  
ATOM 1372  H HA   . LEU A 1 87  ? 9.518   -4.380  -7.029  1.00 0.00 ? 87  LEU A HA   1  
ATOM 1373  H HB2  . LEU A 1 87  ? 11.867  -2.659  -8.020  1.00 0.00 ? 87  LEU A HB2  1  
ATOM 1374  H HB3  . LEU A 1 87  ? 11.568  -3.146  -6.314  1.00 0.00 ? 87  LEU A HB3  1  
ATOM 1375  H HG   . LEU A 1 87  ? 12.156  -5.051  -8.651  1.00 0.00 ? 87  LEU A HG   1  
ATOM 1376  H HD11 . LEU A 1 87  ? 14.359  -5.413  -7.584  1.00 0.00 ? 87  LEU A HD11 1  
ATOM 1377  H HD12 . LEU A 1 87  ? 13.949  -4.241  -6.275  1.00 0.00 ? 87  LEU A HD12 1  
ATOM 1378  H HD13 . LEU A 1 87  ? 14.136  -3.667  -7.976  1.00 0.00 ? 87  LEU A HD13 1  
ATOM 1379  H HD21 . LEU A 1 87  ? 12.562  -6.640  -6.522  1.00 0.00 ? 87  LEU A HD21 1  
ATOM 1380  H HD22 . LEU A 1 87  ? 10.913  -6.424  -7.223  1.00 0.00 ? 87  LEU A HD22 1  
ATOM 1381  H HD23 . LEU A 1 87  ? 11.389  -5.515  -5.738  1.00 0.00 ? 87  LEU A HD23 1  
ATOM 1382  N N    . TYR A 1 88  ? 8.651   -2.154  -6.303  1.00 0.00 ? 88  TYR A N    1  
ATOM 1383  C CA   . TYR A 1 88  ? 7.961   -0.926  -6.009  1.00 0.00 ? 88  TYR A CA   1  
ATOM 1384  C C    . TYR A 1 88  ? 8.651   -0.278  -4.848  1.00 0.00 ? 88  TYR A C    1  
ATOM 1385  O O    . TYR A 1 88  ? 9.104   -0.949  -3.920  1.00 0.00 ? 88  TYR A O    1  
ATOM 1386  C CB   . TYR A 1 88  ? 6.490   -1.128  -5.597  1.00 0.00 ? 88  TYR A CB   1  
ATOM 1387  C CG   . TYR A 1 88  ? 5.590   -1.584  -6.699  1.00 0.00 ? 88  TYR A CG   1  
ATOM 1388  C CD1  . TYR A 1 88  ? 5.042   -2.850  -6.686  1.00 0.00 ? 88  TYR A CD1  1  
ATOM 1389  C CD2  . TYR A 1 88  ? 5.279   -0.733  -7.736  1.00 0.00 ? 88  TYR A CD2  1  
ATOM 1390  C CE1  . TYR A 1 88  ? 4.196   -3.253  -7.695  1.00 0.00 ? 88  TYR A CE1  1  
ATOM 1391  C CE2  . TYR A 1 88  ? 4.439   -1.140  -8.744  1.00 0.00 ? 88  TYR A CE2  1  
ATOM 1392  C CZ   . TYR A 1 88  ? 3.897   -2.396  -8.723  1.00 0.00 ? 88  TYR A CZ   1  
ATOM 1393  O OH   . TYR A 1 88  ? 3.027   -2.799  -9.757  1.00 0.00 ? 88  TYR A OH   1  
ATOM 1394  H H    . TYR A 1 88  ? 8.643   -2.857  -5.589  1.00 0.00 ? 88  TYR A H    1  
ATOM 1395  H HA   . TYR A 1 88  ? 8.029   -0.280  -6.871  1.00 0.00 ? 88  TYR A HA   1  
ATOM 1396  H HB2  . TYR A 1 88  ? 6.427   -1.890  -4.792  1.00 0.00 ? 88  TYR A HB2  1  
ATOM 1397  H HB3  . TYR A 1 88  ? 6.076   -0.172  -5.207  1.00 0.00 ? 88  TYR A HB3  1  
ATOM 1398  H HD1  . TYR A 1 88  ? 5.275   -3.528  -5.879  1.00 0.00 ? 88  TYR A HD1  1  
ATOM 1399  H HD2  . TYR A 1 88  ? 5.703   0.260   -7.760  1.00 0.00 ? 88  TYR A HD2  1  
ATOM 1400  H HE1  . TYR A 1 88  ? 3.769   -4.243  -7.677  1.00 0.00 ? 88  TYR A HE1  1  
ATOM 1401  H HE2  . TYR A 1 88  ? 4.202   -0.469  -9.554  1.00 0.00 ? 88  TYR A HE2  1  
ATOM 1402  H HH   . TYR A 1 88  ? 3.099   -3.760  -9.850  1.00 0.00 ? 88  TYR A HH   1  
ATOM 1403  N N    . GLY A 1 89  ? 8.736   1.069   -4.883  1.00 0.00 ? 89  GLY A N    1  
ATOM 1404  C CA   . GLY A 1 89  ? 9.347   1.801   -3.801  1.00 0.00 ? 89  GLY A CA   1  
ATOM 1405  C C    . GLY A 1 89  ? 8.251   2.610   -3.190  1.00 0.00 ? 89  GLY A C    1  
ATOM 1406  O O    . GLY A 1 89  ? 7.428   3.178   -3.903  1.00 0.00 ? 89  GLY A O    1  
ATOM 1407  H H    . GLY A 1 89  ? 8.386   1.609   -5.648  1.00 0.00 ? 89  GLY A H    1  
ATOM 1408  H HA2  . GLY A 1 89  ? 9.724   1.095   -3.075  1.00 0.00 ? 89  GLY A HA2  1  
ATOM 1409  H HA3  . GLY A 1 89  ? 10.087  2.465   -4.222  1.00 0.00 ? 89  GLY A HA3  1  
ATOM 1410  N N    . LEU A 1 90  ? 8.207   2.685   -1.844  1.00 0.00 ? 90  LEU A N    1  
ATOM 1411  C CA   . LEU A 1 90  ? 7.158   3.438   -1.199  1.00 0.00 ? 90  LEU A CA   1  
ATOM 1412  C C    . LEU A 1 90  ? 7.793   4.557   -0.432  1.00 0.00 ? 90  LEU A C    1  
ATOM 1413  O O    . LEU A 1 90  ? 8.761   4.358   0.303   1.00 0.00 ? 90  LEU A O    1  
ATOM 1414  C CB   . LEU A 1 90  ? 6.331   2.590   -0.208  1.00 0.00 ? 90  LEU A CB   1  
ATOM 1415  C CG   . LEU A 1 90  ? 5.089   1.949   -0.853  1.00 0.00 ? 90  LEU A CG   1  
ATOM 1416  C CD1  . LEU A 1 90  ? 5.475   0.902   -1.912  1.00 0.00 ? 90  LEU A CD1  1  
ATOM 1417  C CD2  . LEU A 1 90  ? 4.164   1.343   0.216   1.00 0.00 ? 90  LEU A CD2  1  
ATOM 1418  H H    . LEU A 1 90  ? 8.877   2.238   -1.248  1.00 0.00 ? 90  LEU A H    1  
ATOM 1419  H HA   . LEU A 1 90  ? 6.517   3.853   -1.963  1.00 0.00 ? 90  LEU A HA   1  
ATOM 1420  H HB2  . LEU A 1 90  ? 6.979   1.788   0.205   1.00 0.00 ? 90  LEU A HB2  1  
ATOM 1421  H HB3  . LEU A 1 90  ? 6.000   3.232   0.636   1.00 0.00 ? 90  LEU A HB3  1  
ATOM 1422  H HG   . LEU A 1 90  ? 4.523   2.756   -1.368  1.00 0.00 ? 90  LEU A HG   1  
ATOM 1423  H HD11 . LEU A 1 90  ? 6.403   0.372   -1.612  1.00 0.00 ? 90  LEU A HD11 1  
ATOM 1424  H HD12 . LEU A 1 90  ? 5.648   1.392   -2.893  1.00 0.00 ? 90  LEU A HD12 1  
ATOM 1425  H HD13 . LEU A 1 90  ? 4.662   0.154   -2.029  1.00 0.00 ? 90  LEU A HD13 1  
ATOM 1426  H HD21 . LEU A 1 90  ? 4.366   1.800   1.207   1.00 0.00 ? 90  LEU A HD21 1  
ATOM 1427  H HD22 . LEU A 1 90  ? 4.328   0.247   0.291   1.00 0.00 ? 90  LEU A HD22 1  
ATOM 1428  H HD23 . LEU A 1 90  ? 3.100   1.525   -0.048  1.00 0.00 ? 90  LEU A HD23 1  
ATOM 1429  N N    . LEU A 1 91  ? 7.235   5.774   -0.586  1.00 0.00 ? 91  LEU A N    1  
ATOM 1430  C CA   . LEU A 1 91  ? 7.746   6.917   0.121   1.00 0.00 ? 91  LEU A CA   1  
ATOM 1431  C C    . LEU A 1 91  ? 6.580   7.834   0.331   1.00 0.00 ? 91  LEU A C    1  
ATOM 1432  O O    . LEU A 1 91  ? 5.796   8.074   -0.587  1.00 0.00 ? 91  LEU A O    1  
ATOM 1433  C CB   . LEU A 1 91  ? 8.839   7.678   -0.658  1.00 0.00 ? 91  LEU A CB   1  
ATOM 1434  C CG   . LEU A 1 91  ? 9.719   8.557   0.249   1.00 0.00 ? 91  LEU A CG   1  
ATOM 1435  C CD1  . LEU A 1 91  ? 11.210  8.386   -0.088  1.00 0.00 ? 91  LEU A CD1  1  
ATOM 1436  C CD2  . LEU A 1 91  ? 9.301   10.035  0.177   1.00 0.00 ? 91  LEU A CD2  1  
ATOM 1437  H H    . LEU A 1 91  ? 6.469   5.940   -1.205  1.00 0.00 ? 91  LEU A H    1  
ATOM 1438  H HA   . LEU A 1 91  ? 8.117   6.585   1.079   1.00 0.00 ? 91  LEU A HA   1  
ATOM 1439  H HB2  . LEU A 1 91  ? 9.482   6.940   -1.187  1.00 0.00 ? 91  LEU A HB2  1  
ATOM 1440  H HB3  . LEU A 1 91  ? 8.360   8.324   -1.425  1.00 0.00 ? 91  LEU A HB3  1  
ATOM 1441  H HG   . LEU A 1 91  ? 9.571   8.214   1.297   1.00 0.00 ? 91  LEU A HG   1  
ATOM 1442  H HD11 . LEU A 1 91  ? 11.397  8.651   -1.151  1.00 0.00 ? 91  LEU A HD11 1  
ATOM 1443  H HD12 . LEU A 1 91  ? 11.524  7.334   0.077   1.00 0.00 ? 91  LEU A HD12 1  
ATOM 1444  H HD13 . LEU A 1 91  ? 11.828  9.047   0.555   1.00 0.00 ? 91  LEU A HD13 1  
ATOM 1445  H HD21 . LEU A 1 91  ? 9.394   10.412  -0.863  1.00 0.00 ? 91  LEU A HD21 1  
ATOM 1446  H HD22 . LEU A 1 91  ? 9.949   10.652  0.837   1.00 0.00 ? 91  LEU A HD22 1  
ATOM 1447  H HD23 . LEU A 1 91  ? 8.247   10.156  0.505   1.00 0.00 ? 91  LEU A HD23 1  
ATOM 1448  N N    . GLY A 1 92  ? 6.416   8.359   1.562   1.00 0.00 ? 92  GLY A N    1  
ATOM 1449  C CA   . GLY A 1 92  ? 5.312   9.243   1.816   1.00 0.00 ? 92  GLY A CA   1  
ATOM 1450  C C    . GLY A 1 92  ? 5.365   9.647   3.252   1.00 0.00 ? 92  GLY A C    1  
ATOM 1451  O O    . GLY A 1 92  ? 6.432   9.698   3.860   1.00 0.00 ? 92  GLY A O    1  
ATOM 1452  H H    . GLY A 1 92  ? 7.028   8.156   2.329   1.00 0.00 ? 92  GLY A H    1  
ATOM 1453  H HA2  . GLY A 1 92  ? 5.442   10.119  1.198   1.00 0.00 ? 92  GLY A HA2  1  
ATOM 1454  H HA3  . GLY A 1 92  ? 4.401   8.695   1.636   1.00 0.00 ? 92  GLY A HA3  1  
ATOM 1455  N N    . ALA A 1 93  ? 4.187   9.944   3.830   1.00 0.00 ? 93  ALA A N    1  
ATOM 1456  C CA   . ALA A 1 93  ? 4.133   10.363  5.203   1.00 0.00 ? 93  ALA A CA   1  
ATOM 1457  C C    . ALA A 1 93  ? 2.887   9.783   5.797   1.00 0.00 ? 93  ALA A C    1  
ATOM 1458  O O    . ALA A 1 93  ? 1.957   9.403   5.082   1.00 0.00 ? 93  ALA A O    1  
ATOM 1459  C CB   . ALA A 1 93  ? 4.081   11.893  5.366   1.00 0.00 ? 93  ALA A CB   1  
ATOM 1460  H H    . ALA A 1 93  ? 3.315   9.877   3.346   1.00 0.00 ? 93  ALA A H    1  
ATOM 1461  H HA   . ALA A 1 93  ? 4.992   9.957   5.715   1.00 0.00 ? 93  ALA A HA   1  
ATOM 1462  H HB1  . ALA A 1 93  ? 5.008   12.354  4.966   1.00 0.00 ? 93  ALA A HB1  1  
ATOM 1463  H HB2  . ALA A 1 93  ? 3.984   12.165  6.438   1.00 0.00 ? 93  ALA A HB2  1  
ATOM 1464  H HB3  . ALA A 1 93  ? 3.211   12.310  4.813   1.00 0.00 ? 93  ALA A HB3  1  
ATOM 1465  N N    . GLY A 1 94  ? 2.850   9.701   7.143   1.00 0.00 ? 94  GLY A N    1  
ATOM 1466  C CA   . GLY A 1 94  ? 1.700   9.153   7.812   1.00 0.00 ? 94  GLY A CA   1  
ATOM 1467  C C    . GLY A 1 94  ? 1.319   10.094  8.907   1.00 0.00 ? 94  GLY A C    1  
ATOM 1468  O O    . GLY A 1 94  ? 2.144   10.862  9.404   1.00 0.00 ? 94  GLY A O    1  
ATOM 1469  H H    . GLY A 1 94  ? 3.605   10.014  7.724   1.00 0.00 ? 94  GLY A H    1  
ATOM 1470  H HA2  . GLY A 1 94  ? 0.890   9.096   7.100   1.00 0.00 ? 94  GLY A HA2  1  
ATOM 1471  H HA3  . GLY A 1 94  ? 1.988   8.206   8.245   1.00 0.00 ? 94  GLY A HA3  1  
ATOM 1472  N N    . HIS A 1 95  ? 0.035   10.050  9.310   1.00 0.00 ? 95  HIS A N    1  
ATOM 1473  C CA   . HIS A 1 95  ? -0.433  10.917  10.356  1.00 0.00 ? 95  HIS A CA   1  
ATOM 1474  C C    . HIS A 1 95  ? -1.566  10.211  11.034  1.00 0.00 ? 95  HIS A C    1  
ATOM 1475  O O    . HIS A 1 95  ? -2.369  9.535   10.390  1.00 0.00 ? 95  HIS A O    1  
ATOM 1476  C CB   . HIS A 1 95  ? -0.946  12.275  9.831   1.00 0.00 ? 95  HIS A CB   1  
ATOM 1477  C CG   . HIS A 1 95  ? -1.223  13.280  10.914  1.00 0.00 ? 95  HIS A CG   1  
ATOM 1478  N ND1  . HIS A 1 95  ? -2.453  13.291  11.555  1.00 0.00 ? 95  HIS A ND1  1  
ATOM 1479  C CD2  . HIS A 1 95  ? -0.417  14.257  11.416  1.00 0.00 ? 95  HIS A CD2  1  
ATOM 1480  C CE1  . HIS A 1 95  ? -2.362  14.275  12.431  1.00 0.00 ? 95  HIS A CE1  1  
ATOM 1481  N NE2  . HIS A 1 95  ? -1.156  14.889  12.388  1.00 0.00 ? 95  HIS A NE2  1  
ATOM 1482  H H    . HIS A 1 95  ? -0.638  9.430   8.901   1.00 0.00 ? 95  HIS A H    1  
ATOM 1483  H HA   . HIS A 1 95  ? 0.372   11.059  11.062  1.00 0.00 ? 95  HIS A HA   1  
ATOM 1484  H HB2  . HIS A 1 95  ? -0.189  12.718  9.150   1.00 0.00 ? 95  HIS A HB2  1  
ATOM 1485  H HB3  . HIS A 1 95  ? -1.886  12.124  9.258   1.00 0.00 ? 95  HIS A HB3  1  
ATOM 1486  H HD2  . HIS A 1 95  ? 0.597   14.528  11.151  1.00 0.00 ? 95  HIS A HD2  1  
ATOM 1487  H HE1  . HIS A 1 95  ? -3.151  14.576  13.120  1.00 0.00 ? 95  HIS A HE1  1  
ATOM 1488  H HE2  . HIS A 1 95  ? -0.846  15.660  12.951  1.00 0.00 ? 95  HIS A HE2  1  
ATOM 1489  N N    . GLY A 1 96  ? -1.647  10.342  12.373  1.00 0.00 ? 96  GLY A N    1  
ATOM 1490  C CA   . GLY A 1 96  ? -2.710  9.707   13.101  1.00 0.00 ? 96  GLY A CA   1  
ATOM 1491  C C    . GLY A 1 96  ? -3.031  10.587  14.262  1.00 0.00 ? 96  GLY A C    1  
ATOM 1492  O O    . GLY A 1 96  ? -2.139  11.155  14.890  1.00 0.00 ? 96  GLY A O    1  
ATOM 1493  H H    . GLY A 1 96  ? -0.992  10.875  12.905  1.00 0.00 ? 96  GLY A H    1  
ATOM 1494  H HA2  . GLY A 1 96  ? -3.574  9.644   12.454  1.00 0.00 ? 96  GLY A HA2  1  
ATOM 1495  H HA3  . GLY A 1 96  ? -2.345  8.758   13.465  1.00 0.00 ? 96  GLY A HA3  1  
ATOM 1496  N N    . LYS A 1 97  ? -4.334  10.719  14.576  1.00 0.00 ? 97  LYS A N    1  
ATOM 1497  C CA   . LYS A 1 97  ? -4.737  11.545  15.680  1.00 0.00 ? 97  LYS A CA   1  
ATOM 1498  C C    . LYS A 1 97  ? -6.087  11.059  16.108  1.00 0.00 ? 97  LYS A C    1  
ATOM 1499  O O    . LYS A 1 97  ? -6.958  10.807  15.276  1.00 0.00 ? 97  LYS A O    1  
ATOM 1500  C CB   . LYS A 1 97  ? -4.842  13.041  15.313  1.00 0.00 ? 97  LYS A CB   1  
ATOM 1501  C CG   . LYS A 1 97  ? -5.202  13.926  16.510  1.00 0.00 ? 97  LYS A CG   1  
ATOM 1502  C CD   . LYS A 1 97  ? -5.266  15.411  16.143  1.00 0.00 ? 97  LYS A CD   1  
ATOM 1503  C CE   . LYS A 1 97  ? -5.627  16.294  17.338  1.00 0.00 ? 97  LYS A CE   1  
ATOM 1504  N NZ   . LYS A 1 97  ? -5.664  17.716  16.934  1.00 0.00 ? 97  LYS A NZ   1  
ATOM 1505  H H    . LYS A 1 97  ? -5.061  10.262  14.068  1.00 0.00 ? 97  LYS A H    1  
ATOM 1506  H HA   . LYS A 1 97  ? -4.032  11.397  16.485  1.00 0.00 ? 97  LYS A HA   1  
ATOM 1507  H HB2  . LYS A 1 97  ? -3.869  13.377  14.893  1.00 0.00 ? 97  LYS A HB2  1  
ATOM 1508  H HB3  . LYS A 1 97  ? -5.616  13.168  14.526  1.00 0.00 ? 97  LYS A HB3  1  
ATOM 1509  H HG2  . LYS A 1 97  ? -6.188  13.613  16.913  1.00 0.00 ? 97  LYS A HG2  1  
ATOM 1510  H HG3  . LYS A 1 97  ? -4.443  13.782  17.311  1.00 0.00 ? 97  LYS A HG3  1  
ATOM 1511  H HD2  . LYS A 1 97  ? -4.279  15.728  15.743  1.00 0.00 ? 97  LYS A HD2  1  
ATOM 1512  H HD3  . LYS A 1 97  ? -6.022  15.554  15.342  1.00 0.00 ? 97  LYS A HD3  1  
ATOM 1513  H HE2  . LYS A 1 97  ? -6.629  16.025  17.733  1.00 0.00 ? 97  LYS A HE2  1  
ATOM 1514  H HE3  . LYS A 1 97  ? -4.871  16.185  18.146  1.00 0.00 ? 97  LYS A HE3  1  
ATOM 1515  H HZ1  . LYS A 1 97  ? -5.919  18.303  17.753  1.00 0.00 ? 97  LYS A HZ1  1  
ATOM 1516  H HZ2  . LYS A 1 97  ? -6.371  17.843  16.182  1.00 0.00 ? 97  LYS A HZ2  1  
ATOM 1517  H HZ3  . LYS A 1 97  ? -4.727  18.000  16.582  1.00 0.00 ? 97  LYS A HZ3  1  
ATOM 1518  N N    . ALA A 1 98  ? -6.290  10.908  17.433  1.00 0.00 ? 98  ALA A N    1  
ATOM 1519  C CA   . ALA A 1 98  ? -7.561  10.446  17.925  1.00 0.00 ? 98  ALA A CA   1  
ATOM 1520  C C    . ALA A 1 98  ? -7.834  11.171  19.210  1.00 0.00 ? 98  ALA A C    1  
ATOM 1521  O O    . ALA A 1 98  ? -8.128  10.557  20.234  1.00 0.00 ? 98  ALA A O    1  
ATOM 1522  C CB   . ALA A 1 98  ? -7.587  8.931   18.203  1.00 0.00 ? 98  ALA A CB   1  
ATOM 1523  H H    . ALA A 1 98  ? -5.586  11.099  18.112  1.00 0.00 ? 98  ALA A H    1  
ATOM 1524  H HA   . ALA A 1 98  ? -8.319  10.711  17.202  1.00 0.00 ? 98  ALA A HA   1  
ATOM 1525  H HB1  . ALA A 1 98  ? -8.586  8.622   18.578  1.00 0.00 ? 98  ALA A HB1  1  
ATOM 1526  H HB2  . ALA A 1 98  ? -6.824  8.663   18.965  1.00 0.00 ? 98  ALA A HB2  1  
ATOM 1527  H HB3  . ALA A 1 98  ? -7.368  8.366   17.271  1.00 0.00 ? 98  ALA A HB3  1  
ATOM 1528  N N    . LYS A 1 99  ? -7.748  12.518  19.173  1.00 0.00 ? 99  LYS A N    1  
ATOM 1529  C CA   . LYS A 1 99  ? -7.992  13.302  20.356  1.00 0.00 ? 99  LYS A CA   1  
ATOM 1530  C C    . LYS A 1 99  ? -9.052  14.301  20.011  1.00 0.00 ? 99  LYS A C    1  
ATOM 1531  O O    . LYS A 1 99  ? -9.050  14.873  18.921  1.00 0.00 ? 99  LYS A O    1  
ATOM 1532  C CB   . LYS A 1 99  ? -6.749  14.076  20.845  1.00 0.00 ? 99  LYS A CB   1  
ATOM 1533  C CG   . LYS A 1 99  ? -5.564  13.162  21.179  1.00 0.00 ? 99  LYS A CG   1  
ATOM 1534  C CD   . LYS A 1 99  ? -5.852  12.223  22.355  1.00 0.00 ? 99  LYS A CD   1  
ATOM 1535  C CE   . LYS A 1 99  ? -4.650  11.351  22.716  1.00 0.00 ? 99  LYS A CE   1  
ATOM 1536  N NZ   . LYS A 1 99  ? -4.982  10.460  23.849  1.00 0.00 ? 99  LYS A NZ   1  
ATOM 1537  H H    . LYS A 1 99  ? -7.523  13.020  18.342  1.00 0.00 ? 99  LYS A H    1  
ATOM 1538  H HA   . LYS A 1 99  ? -8.361  12.647  21.131  1.00 0.00 ? 99  LYS A HA   1  
ATOM 1539  H HB2  . LYS A 1 99  ? -6.438  14.795  20.054  1.00 0.00 ? 99  LYS A HB2  1  
ATOM 1540  H HB3  . LYS A 1 99  ? -7.017  14.659  21.751  1.00 0.00 ? 99  LYS A HB3  1  
ATOM 1541  H HG2  . LYS A 1 99  ? -5.311  12.553  20.285  1.00 0.00 ? 99  LYS A HG2  1  
ATOM 1542  H HG3  . LYS A 1 99  ? -4.681  13.790  21.425  1.00 0.00 ? 99  LYS A HG3  1  
ATOM 1543  H HD2  . LYS A 1 99  ? -6.139  12.829  23.241  1.00 0.00 ? 99  LYS A HD2  1  
ATOM 1544  H HD3  . LYS A 1 99  ? -6.711  11.568  22.096  1.00 0.00 ? 99  LYS A HD3  1  
ATOM 1545  H HE2  . LYS A 1 99  ? -4.357  10.713  21.854  1.00 0.00 ? 99  LYS A HE2  1  
ATOM 1546  H HE3  . LYS A 1 99  ? -3.786  11.982  23.018  1.00 0.00 ? 99  LYS A HE3  1  
ATOM 1547  H HZ1  . LYS A 1 99  ? -5.893  9.992   23.664  1.00 0.00 ? 99  LYS A HZ1  1  
ATOM 1548  H HZ2  . LYS A 1 99  ? -5.052  11.021  24.722  1.00 0.00 ? 99  LYS A HZ2  1  
ATOM 1549  H HZ3  . LYS A 1 99  ? -4.239  9.742   23.955  1.00 0.00 ? 99  LYS A HZ3  1  
ATOM 1550  N N    . PHE A 1 100 ? -9.990  14.535  20.952  1.00 0.00 ? 100 PHE A N    1  
ATOM 1551  C CA   . PHE A 1 100 ? -11.049 15.480  20.715  1.00 0.00 ? 100 PHE A CA   1  
ATOM 1552  C C    . PHE A 1 100 ? -11.131 16.353  21.929  1.00 0.00 ? 100 PHE A C    1  
ATOM 1553  O O    . PHE A 1 100 ? -10.867 15.909  23.045  1.00 0.00 ? 100 PHE A O    1  
ATOM 1554  C CB   . PHE A 1 100 ? -12.425 14.818  20.504  1.00 0.00 ? 100 PHE A CB   1  
ATOM 1555  C CG   . PHE A 1 100 ? -12.478 13.903  19.324  1.00 0.00 ? 100 PHE A CG   1  
ATOM 1556  C CD1  . PHE A 1 100 ? -12.278 12.547  19.478  1.00 0.00 ? 100 PHE A CD1  1  
ATOM 1557  C CD2  . PHE A 1 100 ? -12.727 14.402  18.063  1.00 0.00 ? 100 PHE A CD2  1  
ATOM 1558  C CE1  . PHE A 1 100 ? -12.326 11.706  18.391  1.00 0.00 ? 100 PHE A CE1  1  
ATOM 1559  C CE2  . PHE A 1 100 ? -12.775 13.560  16.977  1.00 0.00 ? 100 PHE A CE2  1  
ATOM 1560  C CZ   . PHE A 1 100 ? -12.576 12.214  17.140  1.00 0.00 ? 100 PHE A CZ   1  
ATOM 1561  H H    . PHE A 1 100 ? -9.989  14.077  21.838  1.00 0.00 ? 100 PHE A H    1  
ATOM 1562  H HA   . PHE A 1 100 ? -10.781 16.085  19.861  1.00 0.00 ? 100 PHE A HA   1  
ATOM 1563  H HB2  . PHE A 1 100 ? -12.697 14.217  21.398  1.00 0.00 ? 100 PHE A HB2  1  
ATOM 1564  H HB3  . PHE A 1 100 ? -13.202 15.600  20.354  1.00 0.00 ? 100 PHE A HB3  1  
ATOM 1565  H HD1  . PHE A 1 100 ? -12.083 12.142  20.461  1.00 0.00 ? 100 PHE A HD1  1  
ATOM 1566  H HD2  . PHE A 1 100 ? -12.885 15.462  17.928  1.00 0.00 ? 100 PHE A HD2  1  
ATOM 1567  H HE1  . PHE A 1 100 ? -12.169 10.645  18.521  1.00 0.00 ? 100 PHE A HE1  1  
ATOM 1568  H HE2  . PHE A 1 100 ? -12.971 13.961  15.993  1.00 0.00 ? 100 PHE A HE2  1  
ATOM 1569  H HZ   . PHE A 1 100 ? -12.612 11.552  16.287  1.00 0.00 ? 100 PHE A HZ   1  
ATOM 1570  N N    . SER A 1 101 ? -11.503 17.635  21.731  1.00 0.00 ? 101 SER A N    1  
ATOM 1571  C CA   . SER A 1 101 ? -11.610 18.539  22.847  1.00 0.00 ? 101 SER A CA   1  
ATOM 1572  C C    . SER A 1 101 ? -12.716 19.502  22.533  1.00 0.00 ? 101 SER A C    1  
ATOM 1573  O O    . SER A 1 101 ? -13.796 19.434  23.116  1.00 0.00 ? 101 SER A O    1  
ATOM 1574  C CB   . SER A 1 101 ? -10.314 19.335  23.118  1.00 0.00 ? 101 SER A CB   1  
ATOM 1575  O OG   . SER A 1 101 ? -10.456 20.137  24.286  1.00 0.00 ? 101 SER A OG   1  
ATOM 1576  H H    . SER A 1 101 ? -11.714 18.002  20.829  1.00 0.00 ? 101 SER A H    1  
ATOM 1577  H HA   . SER A 1 101 ? -11.887 17.961  23.718  1.00 0.00 ? 101 SER A HA   1  
ATOM 1578  H HB2  . SER A 1 101 ? -9.465  18.634  23.268  1.00 0.00 ? 101 SER A HB2  1  
ATOM 1579  H HB3  . SER A 1 101 ? -10.081 19.996  22.255  1.00 0.00 ? 101 SER A HB3  1  
ATOM 1580  H HG   . SER A 1 101 ? -10.318 19.548  25.033  1.00 0.00 ? 101 SER A HG   1  
ATOM 1581  N N    . SER A 1 102 ? -12.467 20.429  21.585  1.00 0.00 ? 102 SER A N    1  
ATOM 1582  C CA   . SER A 1 102 ? -13.474 21.388  21.223  1.00 0.00 ? 102 SER A CA   1  
ATOM 1583  C C    . SER A 1 102 ? -13.166 21.822  19.824  1.00 0.00 ? 102 SER A C    1  
ATOM 1584  O O    . SER A 1 102 ? -12.007 21.841  19.413  1.00 0.00 ? 102 SER A O    1  
ATOM 1585  C CB   . SER A 1 102 ? -13.490 22.638  22.129  1.00 0.00 ? 102 SER A CB   1  
ATOM 1586  O OG   . SER A 1 102 ? -14.542 23.518  21.744  1.00 0.00 ? 102 SER A OG   1  
ATOM 1587  H H    . SER A 1 102 ? -11.595 20.491  21.104  1.00 0.00 ? 102 SER A H    1  
ATOM 1588  H HA   . SER A 1 102 ? -14.434 20.892  21.239  1.00 0.00 ? 102 SER A HA   1  
ATOM 1589  H HB2  . SER A 1 102 ? -13.647 22.335  23.187  1.00 0.00 ? 102 SER A HB2  1  
ATOM 1590  H HB3  . SER A 1 102 ? -12.522 23.178  22.050  1.00 0.00 ? 102 SER A HB3  1  
ATOM 1591  H HG   . SER A 1 102 ? -14.203 24.415  21.865  1.00 0.00 ? 102 SER A HG   1  
ATOM 1592  N N    . ILE A 1 103 ? -14.216 22.182  19.055  1.00 0.00 ? 103 ILE A N    1  
ATOM 1593  C CA   . ILE A 1 103 ? -14.015 22.613  17.693  1.00 0.00 ? 103 ILE A CA   1  
ATOM 1594  C C    . ILE A 1 103 ? -13.983 24.115  17.678  1.00 0.00 ? 103 ILE A C    1  
ATOM 1595  O O    . ILE A 1 103 ? -13.760 24.728  16.636  1.00 0.00 ? 103 ILE A O    1  
ATOM 1596  C CB   . ILE A 1 103 ? -15.102 22.148  16.756  1.00 0.00 ? 103 ILE A CB   1  
ATOM 1597  C CG1  . ILE A 1 103 ? -16.487 22.657  17.211  1.00 0.00 ? 103 ILE A CG1  1  
ATOM 1598  C CG2  . ILE A 1 103 ? -15.045 20.610  16.694  1.00 0.00 ? 103 ILE A CG2  1  
ATOM 1599  C CD1  . ILE A 1 103 ? -17.576 22.387  16.173  1.00 0.00 ? 103 ILE A CD1  1  
ATOM 1600  H H    . ILE A 1 103 ? -15.155 22.163  19.386  1.00 0.00 ? 103 ILE A H    1  
ATOM 1601  H HA   . ILE A 1 103 ? -13.054 22.241  17.365  1.00 0.00 ? 103 ILE A HA   1  
ATOM 1602  H HB   . ILE A 1 103 ? -14.900 22.543  15.736  1.00 0.00 ? 103 ILE A HB   1  
ATOM 1603  H HG12 . ILE A 1 103 ? -16.762 22.157  18.165  1.00 0.00 ? 103 ILE A HG12 1  
ATOM 1604  H HG13 . ILE A 1 103 ? -16.435 23.750  17.398  1.00 0.00 ? 103 ILE A HG13 1  
ATOM 1605  H HG21 . ILE A 1 103 ? -13.990 20.263  16.692  1.00 0.00 ? 103 ILE A HG21 1  
ATOM 1606  H HG22 . ILE A 1 103 ? -15.541 20.243  15.770  1.00 0.00 ? 103 ILE A HG22 1  
ATOM 1607  H HG23 . ILE A 1 103 ? -15.562 20.169  17.573  1.00 0.00 ? 103 ILE A HG23 1  
ATOM 1608  H HD11 . ILE A 1 103 ? -18.479 22.996  16.394  1.00 0.00 ? 103 ILE A HD11 1  
ATOM 1609  H HD12 . ILE A 1 103 ? -17.862 21.313  16.184  1.00 0.00 ? 103 ILE A HD12 1  
ATOM 1610  H HD13 . ILE A 1 103 ? -17.213 22.647  15.156  1.00 0.00 ? 103 ILE A HD13 1  
ATOM 1611  N N    . PHE A 1 104 ? -14.204 24.747  18.852  1.00 0.00 ? 104 PHE A N    1  
ATOM 1612  C CA   . PHE A 1 104 ? -14.189 26.184  18.920  1.00 0.00 ? 104 PHE A CA   1  
ATOM 1613  C C    . PHE A 1 104 ? -13.464 26.554  20.180  1.00 0.00 ? 104 PHE A C    1  
ATOM 1614  O O    . PHE A 1 104 ? -13.827 26.118  21.273  1.00 0.00 ? 104 PHE A O    1  
ATOM 1615  C CB   . PHE A 1 104 ? -15.605 26.798  18.966  1.00 0.00 ? 104 PHE A CB   1  
ATOM 1616  C CG   . PHE A 1 104 ? -15.625 28.293  19.018  1.00 0.00 ? 104 PHE A CG   1  
ATOM 1617  C CD1  . PHE A 1 104 ? -15.427 29.033  17.871  1.00 0.00 ? 104 PHE A CD1  1  
ATOM 1618  C CD2  . PHE A 1 104 ? -15.841 28.952  20.209  1.00 0.00 ? 104 PHE A CD2  1  
ATOM 1619  C CE1  . PHE A 1 104 ? -15.446 30.407  17.916  1.00 0.00 ? 104 PHE A CE1  1  
ATOM 1620  C CE2  . PHE A 1 104 ? -15.860 30.326  20.253  1.00 0.00 ? 104 PHE A CE2  1  
ATOM 1621  C CZ   . PHE A 1 104 ? -15.662 31.053  19.106  1.00 0.00 ? 104 PHE A CZ   1  
ATOM 1622  H H    . PHE A 1 104 ? -14.381 24.256  19.704  1.00 0.00 ? 104 PHE A H    1  
ATOM 1623  H HA   . PHE A 1 104 ? -13.639 26.559  18.070  1.00 0.00 ? 104 PHE A HA   1  
ATOM 1624  H HB2  . PHE A 1 104 ? -16.174 26.495  18.062  1.00 0.00 ? 104 PHE A HB2  1  
ATOM 1625  H HB3  . PHE A 1 104 ? -16.147 26.425  19.865  1.00 0.00 ? 104 PHE A HB3  1  
ATOM 1626  H HD1  . PHE A 1 104 ? -15.256 28.530  16.930  1.00 0.00 ? 104 PHE A HD1  1  
ATOM 1627  H HD2  . PHE A 1 104 ? -15.998 28.385  21.115  1.00 0.00 ? 104 PHE A HD2  1  
ATOM 1628  H HE1  . PHE A 1 104 ? -15.290 30.979  17.012  1.00 0.00 ? 104 PHE A HE1  1  
ATOM 1629  H HE2  . PHE A 1 104 ? -16.030 30.834  21.192  1.00 0.00 ? 104 PHE A HE2  1  
ATOM 1630  H HZ   . PHE A 1 104 ? -15.677 32.133  19.142  1.00 0.00 ? 104 PHE A HZ   1  
ATOM 1631  N N    . GLY A 1 105 ? -12.402 27.374  20.049  1.00 0.00 ? 105 GLY A N    1  
ATOM 1632  C CA   . GLY A 1 105 ? -11.654 27.784  21.205  1.00 0.00 ? 105 GLY A CA   1  
ATOM 1633  C C    . GLY A 1 105 ? -10.318 28.240  20.724  1.00 0.00 ? 105 GLY A C    1  
ATOM 1634  O O    . GLY A 1 105 ? -10.066 28.296  19.521  1.00 0.00 ? 105 GLY A O    1  
ATOM 1635  H H    . GLY A 1 105 ? -12.091 27.720  19.165  1.00 0.00 ? 105 GLY A H    1  
ATOM 1636  H HA2  . GLY A 1 105 ? -12.173 28.615  21.659  1.00 0.00 ? 105 GLY A HA2  1  
ATOM 1637  H HA3  . GLY A 1 105 ? -11.526 26.923  21.845  1.00 0.00 ? 105 GLY A HA3  1  
ATOM 1638  N N    . GLN A 1 106 ? -9.420  28.583  21.669  1.00 0.00 ? 106 GLN A N    1  
ATOM 1639  C CA   . GLN A 1 106 ? -8.102  29.024  21.301  1.00 0.00 ? 106 GLN A CA   1  
ATOM 1640  C C    . GLN A 1 106 ? -7.144  28.321  22.212  1.00 0.00 ? 106 GLN A C    1  
ATOM 1641  O O    . GLN A 1 106 ? -7.213  28.461  23.432  1.00 0.00 ? 106 GLN A O    1  
ATOM 1642  C CB   . GLN A 1 106 ? -7.905  30.546  21.463  1.00 0.00 ? 106 GLN A CB   1  
ATOM 1643  C CG   . GLN A 1 106 ? -6.520  31.020  20.997  1.00 0.00 ? 106 GLN A CG   1  
ATOM 1644  C CD   . GLN A 1 106 ? -6.455  32.537  21.127  1.00 0.00 ? 106 GLN A CD   1  
ATOM 1645  O OE1  . GLN A 1 106 ? -7.430  33.187  21.489  1.00 0.00 ? 106 GLN A OE1  1  
ATOM 1646  N NE2  . GLN A 1 106 ? -5.271  33.122  20.821  1.00 0.00 ? 106 GLN A NE2  1  
ATOM 1647  H H    . GLN A 1 106 ? -9.625  28.548  22.645  1.00 0.00 ? 106 GLN A H    1  
ATOM 1648  H HA   . GLN A 1 106 ? -7.913  28.721  20.282  1.00 0.00 ? 106 GLN A HA   1  
ATOM 1649  H HB2  . GLN A 1 106 ? -8.688  31.074  20.873  1.00 0.00 ? 106 GLN A HB2  1  
ATOM 1650  H HB3  . GLN A 1 106 ? -8.040  30.818  22.531  1.00 0.00 ? 106 GLN A HB3  1  
ATOM 1651  H HG2  . GLN A 1 106 ? -5.727  30.558  21.626  1.00 0.00 ? 106 GLN A HG2  1  
ATOM 1652  H HG3  . GLN A 1 106 ? -6.354  30.737  19.937  1.00 0.00 ? 106 GLN A HG3  1  
ATOM 1653  H HE21 . GLN A 1 106 ? -4.498  32.562  20.530  1.00 0.00 ? 106 GLN A HE21 1  
ATOM 1654  H HE22 . GLN A 1 106 ? -5.175  34.114  20.890  1.00 0.00 ? 106 GLN A HE22 1  
ATOM 1655  N N    . SER A 1 107 ? -6.221  27.535  21.627  1.00 0.00 ? 107 SER A N    1  
ATOM 1656  C CA   . SER A 1 107 ? -5.261  26.820  22.424  1.00 0.00 ? 107 SER A CA   1  
ATOM 1657  C C    . SER A 1 107 ? -4.129  26.463  21.513  1.00 0.00 ? 107 SER A C    1  
ATOM 1658  O O    . SER A 1 107 ? -4.320  26.298  20.309  1.00 0.00 ? 107 SER A O    1  
ATOM 1659  C CB   . SER A 1 107 ? -5.822  25.518  23.039  1.00 0.00 ? 107 SER A CB   1  
ATOM 1660  O OG   . SER A 1 107 ? -4.841  24.887  23.857  1.00 0.00 ? 107 SER A OG   1  
ATOM 1661  H H    . SER A 1 107 ? -6.160  27.413  20.637  1.00 0.00 ? 107 SER A H    1  
ATOM 1662  H HA   . SER A 1 107 ? -4.903  27.484  23.197  1.00 0.00 ? 107 SER A HA   1  
ATOM 1663  H HB2  . SER A 1 107 ? -6.712  25.749  23.663  1.00 0.00 ? 107 SER A HB2  1  
ATOM 1664  H HB3  . SER A 1 107 ? -6.123  24.815  22.231  1.00 0.00 ? 107 SER A HB3  1  
ATOM 1665  H HG   . SER A 1 107 ? -4.365  24.277  23.283  1.00 0.00 ? 107 SER A HG   1  
ATOM 1666  N N    . GLU A 1 108 ? -2.907  26.344  22.074  1.00 0.00 ? 108 GLU A N    1  
ATOM 1667  C CA   . GLU A 1 108 ? -1.767  25.993  21.267  1.00 0.00 ? 108 GLU A CA   1  
ATOM 1668  C C    . GLU A 1 108 ? -1.889  24.531  20.946  1.00 0.00 ? 108 GLU A C    1  
ATOM 1669  O O    . GLU A 1 108 ? -2.299  23.732  21.786  1.00 0.00 ? 108 GLU A O    1  
ATOM 1670  C CB   . GLU A 1 108 ? -0.418  26.221  21.980  1.00 0.00 ? 108 GLU A CB   1  
ATOM 1671  C CG   . GLU A 1 108 ? -0.190  27.694  22.353  1.00 0.00 ? 108 GLU A CG   1  
ATOM 1672  C CD   . GLU A 1 108 ? 1.177   27.828  23.014  1.00 0.00 ? 108 GLU A CD   1  
ATOM 1673  O OE1  . GLU A 1 108 ? 1.456   27.045  23.960  1.00 0.00 ? 108 GLU A OE1  1  
ATOM 1674  O OE2  . GLU A 1 108 ? 1.957   28.715  22.579  1.00 0.00 ? 108 GLU A OE2  1  
ATOM 1675  H H    . GLU A 1 108 ? -2.745  26.480  23.048  1.00 0.00 ? 108 GLU A H    1  
ATOM 1676  H HA   . GLU A 1 108 ? -1.814  26.566  20.353  1.00 0.00 ? 108 GLU A HA   1  
ATOM 1677  H HB2  . GLU A 1 108 ? -0.389  25.600  22.905  1.00 0.00 ? 108 GLU A HB2  1  
ATOM 1678  H HB3  . GLU A 1 108 ? 0.406   25.885  21.315  1.00 0.00 ? 108 GLU A HB3  1  
ATOM 1679  H HG2  . GLU A 1 108 ? -0.225  28.329  21.441  1.00 0.00 ? 108 GLU A HG2  1  
ATOM 1680  H HG3  . GLU A 1 108 ? -0.970  28.036  23.063  1.00 0.00 ? 108 GLU A HG3  1  
ATOM 1681  N N    . SER A 1 109 ? -1.528  24.151  19.703  1.00 0.00 ? 109 SER A N    1  
ATOM 1682  C CA   . SER A 1 109 ? -1.624  22.770  19.303  1.00 0.00 ? 109 SER A CA   1  
ATOM 1683  C C    . SER A 1 109 ? -0.312  22.382  18.702  1.00 0.00 ? 109 SER A C    1  
ATOM 1684  O O    . SER A 1 109 ? 0.395   23.213  18.134  1.00 0.00 ? 109 SER A O    1  
ATOM 1685  C CB   . SER A 1 109 ? -2.723  22.513  18.253  1.00 0.00 ? 109 SER A CB   1  
ATOM 1686  O OG   . SER A 1 109 ? -3.998  22.847  18.786  1.00 0.00 ? 109 SER A OG   1  
ATOM 1687  H H    . SER A 1 109 ? -1.182  24.792  19.022  1.00 0.00 ? 109 SER A H    1  
ATOM 1688  H HA   . SER A 1 109 ? -1.799  22.173  20.186  1.00 0.00 ? 109 SER A HA   1  
ATOM 1689  H HB2  . SER A 1 109 ? -2.539  23.135  17.349  1.00 0.00 ? 109 SER A HB2  1  
ATOM 1690  H HB3  . SER A 1 109 ? -2.728  21.442  17.959  1.00 0.00 ? 109 SER A HB3  1  
ATOM 1691  H HG   . SER A 1 109 ? -3.851  23.586  19.386  1.00 0.00 ? 109 SER A HG   1  
ATOM 1692  N N    . ARG A 1 110 ? 0.034   21.084  18.815  1.00 0.00 ? 110 ARG A N    1  
ATOM 1693  C CA   . ARG A 1 110 ? 1.272   20.596  18.268  1.00 0.00 ? 110 ARG A CA   1  
ATOM 1694  C C    . ARG A 1 110 ? 0.923   19.406  17.431  1.00 0.00 ? 110 ARG A C    1  
ATOM 1695  O O    . ARG A 1 110 ? -0.055  18.711  17.702  1.00 0.00 ? 110 ARG A O    1  
ATOM 1696  C CB   . ARG A 1 110 ? 2.286   20.153  19.341  1.00 0.00 ? 110 ARG A CB   1  
ATOM 1697  C CG   . ARG A 1 110 ? 2.789   21.321  20.193  1.00 0.00 ? 110 ARG A CG   1  
ATOM 1698  C CD   . ARG A 1 110 ? 3.798   20.877  21.255  1.00 0.00 ? 110 ARG A CD   1  
ATOM 1699  N NE   . ARG A 1 110 ? 4.215   22.077  22.038  1.00 0.00 ? 110 ARG A NE   1  
ATOM 1700  C CZ   . ARG A 1 110 ? 5.126   21.959  23.049  1.00 0.00 ? 110 ARG A CZ   1  
ATOM 1701  N NH1  . ARG A 1 110 ? 5.663   20.741  23.349  1.00 0.00 ? 110 ARG A NH1  1  
ATOM 1702  N NH2  . ARG A 1 110 ? 5.500   23.063  23.759  1.00 0.00 ? 110 ARG A NH2  1  
ATOM 1703  H H    . ARG A 1 110 ? -0.544  20.412  19.271  1.00 0.00 ? 110 ARG A H    1  
ATOM 1704  H HA   . ARG A 1 110 ? 1.694   21.365  17.636  1.00 0.00 ? 110 ARG A HA   1  
ATOM 1705  H HB2  . ARG A 1 110 ? 1.807   19.400  20.005  1.00 0.00 ? 110 ARG A HB2  1  
ATOM 1706  H HB3  . ARG A 1 110 ? 3.156   19.671  18.846  1.00 0.00 ? 110 ARG A HB3  1  
ATOM 1707  H HG2  . ARG A 1 110 ? 3.266   22.075  19.531  1.00 0.00 ? 110 ARG A HG2  1  
ATOM 1708  H HG3  . ARG A 1 110 ? 1.922   21.804  20.695  1.00 0.00 ? 110 ARG A HG3  1  
ATOM 1709  H HD2  . ARG A 1 110 ? 3.341   20.142  21.954  1.00 0.00 ? 110 ARG A HD2  1  
ATOM 1710  H HD3  . ARG A 1 110 ? 4.703   20.438  20.784  1.00 0.00 ? 110 ARG A HD3  1  
ATOM 1711  H HE   . ARG A 1 110 ? 3.825   22.972  21.822  1.00 0.00 ? 110 ARG A HE   1  
ATOM 1712  H HH11 . ARG A 1 110 ? 5.387   19.934  22.828  1.00 0.00 ? 110 ARG A HH11 1  
ATOM 1713  H HH12 . ARG A 1 110 ? 6.330   20.656  24.089  1.00 0.00 ? 110 ARG A HH12 1  
ATOM 1714  H HH21 . ARG A 1 110 ? 5.106   23.955  23.537  1.00 0.00 ? 110 ARG A HH21 1  
ATOM 1715  H HH22 . ARG A 1 110 ? 6.166   22.981  24.499  1.00 0.00 ? 110 ARG A HH22 1  
ATOM 1716  N N    . SER A 1 111 ? 1.724   19.143  16.381  1.00 0.00 ? 111 SER A N    1  
ATOM 1717  C CA   . SER A 1 111 ? 1.446   18.023  15.521  1.00 0.00 ? 111 SER A CA   1  
ATOM 1718  C C    . SER A 1 111 ? 2.763   17.518  15.021  1.00 0.00 ? 111 SER A C    1  
ATOM 1719  O O    . SER A 1 111 ? 3.707   18.286  14.840  1.00 0.00 ? 111 SER A O    1  
ATOM 1720  C CB   . SER A 1 111 ? 0.571   18.398  14.306  1.00 0.00 ? 111 SER A CB   1  
ATOM 1721  O OG   . SER A 1 111 ? 0.292   17.247  13.515  1.00 0.00 ? 111 SER A OG   1  
ATOM 1722  H H    . SER A 1 111 ? 2.528   19.692  16.160  1.00 0.00 ? 111 SER A H    1  
ATOM 1723  H HA   . SER A 1 111 ? 0.970   17.254  16.110  1.00 0.00 ? 111 SER A HA   1  
ATOM 1724  H HB2  . SER A 1 111 ? -0.390  18.833  14.653  1.00 0.00 ? 111 SER A HB2  1  
ATOM 1725  H HB3  . SER A 1 111 ? 1.097   19.149  13.676  1.00 0.00 ? 111 SER A HB3  1  
ATOM 1726  H HG   . SER A 1 111 ? 0.963   17.228  12.825  1.00 0.00 ? 111 SER A HG   1  
ATOM 1727  N N    . LYS A 1 112 ? 2.848   16.191  14.789  1.00 0.00 ? 112 LYS A N    1  
ATOM 1728  C CA   . LYS A 1 112 ? 4.069   15.602  14.307  1.00 0.00 ? 112 LYS A CA   1  
ATOM 1729  C C    . LYS A 1 112 ? 3.723   14.847  13.061  1.00 0.00 ? 112 LYS A C    1  
ATOM 1730  O O    . LYS A 1 112 ? 2.620   14.321  12.926  1.00 0.00 ? 112 LYS A O    1  
ATOM 1731  C CB   . LYS A 1 112 ? 4.706   14.613  15.305  1.00 0.00 ? 112 LYS A CB   1  
ATOM 1732  C CG   . LYS A 1 112 ? 5.174   15.293  16.594  1.00 0.00 ? 112 LYS A CG   1  
ATOM 1733  C CD   . LYS A 1 112 ? 5.820   14.307  17.572  1.00 0.00 ? 112 LYS A CD   1  
ATOM 1734  C CE   . LYS A 1 112 ? 6.326   14.984  18.848  1.00 0.00 ? 112 LYS A CE   1  
ATOM 1735  N NZ   . LYS A 1 112 ? 5.199   15.563  19.609  1.00 0.00 ? 112 LYS A NZ   1  
ATOM 1736  H H    . LYS A 1 112 ? 2.079   15.572  14.928  1.00 0.00 ? 112 LYS A H    1  
ATOM 1737  H HA   . LYS A 1 112 ? 4.759   16.395  14.063  1.00 0.00 ? 112 LYS A HA   1  
ATOM 1738  H HB2  . LYS A 1 112 ? 3.963   13.825  15.558  1.00 0.00 ? 112 LYS A HB2  1  
ATOM 1739  H HB3  . LYS A 1 112 ? 5.578   14.120  14.823  1.00 0.00 ? 112 LYS A HB3  1  
ATOM 1740  H HG2  . LYS A 1 112 ? 5.908   16.087  16.340  1.00 0.00 ? 112 LYS A HG2  1  
ATOM 1741  H HG3  . LYS A 1 112 ? 4.303   15.776  17.086  1.00 0.00 ? 112 LYS A HG3  1  
ATOM 1742  H HD2  . LYS A 1 112 ? 5.077   13.528  17.848  1.00 0.00 ? 112 LYS A HD2  1  
ATOM 1743  H HD3  . LYS A 1 112 ? 6.672   13.802  17.068  1.00 0.00 ? 112 LYS A HD3  1  
ATOM 1744  H HE2  . LYS A 1 112 ? 6.837   14.247  19.504  1.00 0.00 ? 112 LYS A HE2  1  
ATOM 1745  H HE3  . LYS A 1 112 ? 7.032   15.806  18.599  1.00 0.00 ? 112 LYS A HE3  1  
ATOM 1746  H HZ1  . LYS A 1 112 ? 4.304   15.326  19.136  1.00 0.00 ? 112 LYS A HZ1  1  
ATOM 1747  H HZ2  . LYS A 1 112 ? 5.305   16.596  19.654  1.00 0.00 ? 112 LYS A HZ2  1  
ATOM 1748  H HZ3  . LYS A 1 112 ? 5.194   15.173  20.573  1.00 0.00 ? 112 LYS A HZ3  1  
ATOM 1749  N N    . THR A 1 113 ? 4.683   14.773  12.116  1.00 0.00 ? 113 THR A N    1  
ATOM 1750  C CA   . THR A 1 113 ? 4.446   14.073  10.879  1.00 0.00 ? 113 THR A CA   1  
ATOM 1751  C C    . THR A 1 113 ? 5.291   12.840  10.913  1.00 0.00 ? 113 THR A C    1  
ATOM 1752  O O    . THR A 1 113 ? 6.493   12.906  11.163  1.00 0.00 ? 113 THR A O    1  
ATOM 1753  C CB   . THR A 1 113 ? 4.830   14.875  9.660   1.00 0.00 ? 113 THR A CB   1  
ATOM 1754  O OG1  . THR A 1 113 ? 4.082   16.082  9.620   1.00 0.00 ? 113 THR A OG1  1  
ATOM 1755  C CG2  . THR A 1 113 ? 4.547   14.044  8.396   1.00 0.00 ? 113 THR A CG2  1  
ATOM 1756  H H    . THR A 1 113 ? 5.581   15.192  12.229  1.00 0.00 ? 113 THR A H    1  
ATOM 1757  H HA   . THR A 1 113 ? 3.403   13.791  10.838  1.00 0.00 ? 113 THR A HA   1  
ATOM 1758  H HB   . THR A 1 113 ? 5.912   15.122  9.689   1.00 0.00 ? 113 THR A HB   1  
ATOM 1759  H HG1  . THR A 1 113 ? 3.484   15.997  8.872   1.00 0.00 ? 113 THR A HG1  1  
ATOM 1760  H HG21 . THR A 1 113 ? 3.575   13.514  8.492   1.00 0.00 ? 113 THR A HG21 1  
ATOM 1761  H HG22 . THR A 1 113 ? 5.349   13.290  8.241   1.00 0.00 ? 113 THR A HG22 1  
ATOM 1762  H HG23 . THR A 1 113 ? 4.504   14.703  7.503   1.00 0.00 ? 113 THR A HG23 1  
ATOM 1763  N N    . SER A 1 114 ? 4.670   11.670  10.654  1.00 0.00 ? 114 SER A N    1  
ATOM 1764  C CA   . SER A 1 114 ? 5.408   10.432  10.675  1.00 0.00 ? 114 SER A CA   1  
ATOM 1765  C C    . SER A 1 114 ? 5.962   10.215  9.301   1.00 0.00 ? 114 SER A C    1  
ATOM 1766  O O    . SER A 1 114 ? 5.318   10.528  8.300   1.00 0.00 ? 114 SER A O    1  
ATOM 1767  C CB   . SER A 1 114 ? 4.537   9.211   11.024  1.00 0.00 ? 114 SER A CB   1  
ATOM 1768  O OG   . SER A 1 114 ? 3.954   9.380   12.309  1.00 0.00 ? 114 SER A OG   1  
ATOM 1769  H H    . SER A 1 114 ? 3.696   11.609  10.432  1.00 0.00 ? 114 SER A H    1  
ATOM 1770  H HA   . SER A 1 114 ? 6.220   10.533  11.379  1.00 0.00 ? 114 SER A HA   1  
ATOM 1771  H HB2  . SER A 1 114 ? 3.725   9.092   10.275  1.00 0.00 ? 114 SER A HB2  1  
ATOM 1772  H HB3  . SER A 1 114 ? 5.158   8.289   11.031  1.00 0.00 ? 114 SER A HB3  1  
ATOM 1773  H HG   . SER A 1 114 ? 4.043   10.312  12.520  1.00 0.00 ? 114 SER A HG   1  
ATOM 1774  N N    . LEU A 1 115 ? 7.183   9.645   9.227   1.00 0.00 ? 115 LEU A N    1  
ATOM 1775  C CA   . LEU A 1 115 ? 7.795   9.390   7.948   1.00 0.00 ? 115 LEU A CA   1  
ATOM 1776  C C    . LEU A 1 115 ? 7.466   7.971   7.599   1.00 0.00 ? 115 LEU A C    1  
ATOM 1777  O O    . LEU A 1 115 ? 7.767   7.050   8.359   1.00 0.00 ? 115 LEU A O    1  
ATOM 1778  C CB   . LEU A 1 115 ? 9.331   9.547   7.972   1.00 0.00 ? 115 LEU A CB   1  
ATOM 1779  C CG   . LEU A 1 115 ? 9.993   9.257   6.611   1.00 0.00 ? 115 LEU A CG   1  
ATOM 1780  C CD1  . LEU A 1 115 ? 9.499   10.228  5.525   1.00 0.00 ? 115 LEU A CD1  1  
ATOM 1781  C CD2  . LEU A 1 115 ? 11.525  9.282   6.723   1.00 0.00 ? 115 LEU A CD2  1  
ATOM 1782  H H    . LEU A 1 115 ? 7.702   9.377   10.036  1.00 0.00 ? 115 LEU A H    1  
ATOM 1783  H HA   . LEU A 1 115 ? 7.353   10.053  7.219   1.00 0.00 ? 115 LEU A HA   1  
ATOM 1784  H HB2  . LEU A 1 115 ? 9.580   10.585  8.283   1.00 0.00 ? 115 LEU A HB2  1  
ATOM 1785  H HB3  . LEU A 1 115 ? 9.754   8.853   8.728   1.00 0.00 ? 115 LEU A HB3  1  
ATOM 1786  H HG   . LEU A 1 115 ? 9.697   8.231   6.303   1.00 0.00 ? 115 LEU A HG   1  
ATOM 1787  H HD11 . LEU A 1 115 ? 8.653   9.780   4.963   1.00 0.00 ? 115 LEU A HD11 1  
ATOM 1788  H HD12 . LEU A 1 115 ? 10.319  10.455  4.811   1.00 0.00 ? 115 LEU A HD12 1  
ATOM 1789  H HD13 . LEU A 1 115 ? 9.156   11.179  5.984   1.00 0.00 ? 115 LEU A HD13 1  
ATOM 1790  H HD21 . LEU A 1 115 ? 11.869  8.557   7.492   1.00 0.00 ? 115 LEU A HD21 1  
ATOM 1791  H HD22 . LEU A 1 115 ? 11.874  10.297  7.013   1.00 0.00 ? 115 LEU A HD22 1  
ATOM 1792  H HD23 . LEU A 1 115 ? 11.988  9.013   5.750   1.00 0.00 ? 115 LEU A HD23 1  
ATOM 1793  N N    . ALA A 1 116 ? 6.832   7.765   6.425   1.00 0.00 ? 116 ALA A N    1  
ATOM 1794  C CA   . ALA A 1 116 ? 6.459   6.436   6.022   1.00 0.00 ? 116 ALA A CA   1  
ATOM 1795  C C    . ALA A 1 116 ? 7.244   6.087   4.795   1.00 0.00 ? 116 ALA A C    1  
ATOM 1796  O O    . ALA A 1 116 ? 7.299   6.851   3.832   1.00 0.00 ? 116 ALA A O    1  
ATOM 1797  C CB   . ALA A 1 116 ? 4.962   6.309   5.686   1.00 0.00 ? 116 ALA A CB   1  
ATOM 1798  H H    . ALA A 1 116 ? 6.606   8.506   5.793   1.00 0.00 ? 116 ALA A H    1  
ATOM 1799  H HA   . ALA A 1 116 ? 6.722   5.754   6.817   1.00 0.00 ? 116 ALA A HA   1  
ATOM 1800  H HB1  . ALA A 1 116 ? 4.686   7.021   4.877   1.00 0.00 ? 116 ALA A HB1  1  
ATOM 1801  H HB2  . ALA A 1 116 ? 4.345   6.536   6.581   1.00 0.00 ? 116 ALA A HB2  1  
ATOM 1802  H HB3  . ALA A 1 116 ? 4.726   5.278   5.346   1.00 0.00 ? 116 ALA A HB3  1  
ATOM 1803  N N    . TYR A 1 117 ? 7.874   4.899   4.812   1.00 0.00 ? 117 TYR A N    1  
ATOM 1804  C CA   . TYR A 1 117 ? 8.640   4.459   3.679   1.00 0.00 ? 117 TYR A CA   1  
ATOM 1805  C C    . TYR A 1 117 ? 8.563   2.965   3.669   1.00 0.00 ? 117 TYR A C    1  
ATOM 1806  O O    . TYR A 1 117 ? 8.224   2.344   4.678   1.00 0.00 ? 117 TYR A O    1  
ATOM 1807  C CB   . TYR A 1 117 ? 10.122  4.899   3.722   1.00 0.00 ? 117 TYR A CB   1  
ATOM 1808  C CG   . TYR A 1 117 ? 10.903  4.357   4.880   1.00 0.00 ? 117 TYR A CG   1  
ATOM 1809  C CD1  . TYR A 1 117 ? 11.584  3.161   4.769   1.00 0.00 ? 117 TYR A CD1  1  
ATOM 1810  C CD2  . TYR A 1 117 ? 10.954  5.047   6.072   1.00 0.00 ? 117 TYR A CD2  1  
ATOM 1811  C CE1  . TYR A 1 117 ? 12.304  2.669   5.832   1.00 0.00 ? 117 TYR A CE1  1  
ATOM 1812  C CE2  . TYR A 1 117 ? 11.675  4.552   7.134   1.00 0.00 ? 117 TYR A CE2  1  
ATOM 1813  C CZ   . TYR A 1 117 ? 12.349  3.364   7.014   1.00 0.00 ? 117 TYR A CZ   1  
ATOM 1814  O OH   . TYR A 1 117 ? 13.089  2.859   8.103   1.00 0.00 ? 117 TYR A OH   1  
ATOM 1815  H H    . TYR A 1 117 ? 7.843   4.283   5.600   1.00 0.00 ? 117 TYR A H    1  
ATOM 1816  H HA   . TYR A 1 117 ? 8.159   4.839   2.789   1.00 0.00 ? 117 TYR A HA   1  
ATOM 1817  H HB2  . TYR A 1 117 ? 10.639  4.567   2.797   1.00 0.00 ? 117 TYR A HB2  1  
ATOM 1818  H HB3  . TYR A 1 117 ? 10.179  6.009   3.777   1.00 0.00 ? 117 TYR A HB3  1  
ATOM 1819  H HD1  . TYR A 1 117 ? 11.552  2.610   3.841   1.00 0.00 ? 117 TYR A HD1  1  
ATOM 1820  H HD2  . TYR A 1 117 ? 10.425  5.984   6.173   1.00 0.00 ? 117 TYR A HD2  1  
ATOM 1821  H HE1  . TYR A 1 117 ? 12.834  1.733   5.738   1.00 0.00 ? 117 TYR A HE1  1  
ATOM 1822  H HE2  . TYR A 1 117 ? 11.710  5.099   8.064   1.00 0.00 ? 117 TYR A HE2  1  
ATOM 1823  H HH   . TYR A 1 117 ? 14.008  3.105   7.976   1.00 0.00 ? 117 TYR A HH   1  
ATOM 1824  N N    . GLY A 1 118 ? 8.864   2.340   2.516   1.00 0.00 ? 118 GLY A N    1  
ATOM 1825  C CA   . GLY A 1 118 ? 8.802   0.908   2.451   1.00 0.00 ? 118 GLY A CA   1  
ATOM 1826  C C    . GLY A 1 118 ? 9.166   0.492   1.066   1.00 0.00 ? 118 GLY A C    1  
ATOM 1827  O O    . GLY A 1 118 ? 9.629   1.296   0.257   1.00 0.00 ? 118 GLY A O    1  
ATOM 1828  H H    . GLY A 1 118 ? 9.131   2.828   1.682   1.00 0.00 ? 118 GLY A H    1  
ATOM 1829  H HA2  . GLY A 1 118 ? 9.531   0.512   3.142   1.00 0.00 ? 118 GLY A HA2  1  
ATOM 1830  H HA3  . GLY A 1 118 ? 7.782   0.613   2.652   1.00 0.00 ? 118 GLY A HA3  1  
ATOM 1831  N N    . ALA A 1 119 ? 8.948   -0.800  0.762   1.00 0.00 ? 119 ALA A N    1  
ATOM 1832  C CA   . ALA A 1 119 ? 9.272   -1.310  -0.541  1.00 0.00 ? 119 ALA A CA   1  
ATOM 1833  C C    . ALA A 1 119 ? 8.363   -2.471  -0.787  1.00 0.00 ? 119 ALA A C    1  
ATOM 1834  O O    . ALA A 1 119 ? 7.812   -3.049  0.151   1.00 0.00 ? 119 ALA A O    1  
ATOM 1835  C CB   . ALA A 1 119 ? 10.729  -1.796  -0.660  1.00 0.00 ? 119 ALA A CB   1  
ATOM 1836  H H    . ALA A 1 119 ? 8.543   -1.446  1.410   1.00 0.00 ? 119 ALA A H    1  
ATOM 1837  H HA   . ALA A 1 119 ? 9.068   -0.537  -1.268  1.00 0.00 ? 119 ALA A HA   1  
ATOM 1838  H HB1  . ALA A 1 119 ? 11.431  -0.971  -0.413  1.00 0.00 ? 119 ALA A HB1  1  
ATOM 1839  H HB2  . ALA A 1 119 ? 10.940  -2.142  -1.695  1.00 0.00 ? 119 ALA A HB2  1  
ATOM 1840  H HB3  . ALA A 1 119 ? 10.914  -2.639  0.040   1.00 0.00 ? 119 ALA A HB3  1  
ATOM 1841  N N    . GLY A 1 120 ? 8.176   -2.840  -2.071  1.00 0.00 ? 120 GLY A N    1  
ATOM 1842  C CA   . GLY A 1 120 ? 7.310   -3.946  -2.383  1.00 0.00 ? 120 GLY A CA   1  
ATOM 1843  C C    . GLY A 1 120 ? 7.884   -4.683  -3.545  1.00 0.00 ? 120 GLY A C    1  
ATOM 1844  O O    . GLY A 1 120 ? 8.611   -4.122  -4.363  1.00 0.00 ? 120 GLY A O    1  
ATOM 1845  H H    . GLY A 1 120 ? 8.616   -2.374  -2.843  1.00 0.00 ? 120 GLY A H    1  
ATOM 1846  H HA2  . GLY A 1 120 ? 7.288   -4.605  -1.528  1.00 0.00 ? 120 GLY A HA2  1  
ATOM 1847  H HA3  . GLY A 1 120 ? 6.348   -3.541  -2.662  1.00 0.00 ? 120 GLY A HA3  1  
ATOM 1848  N N    . LEU A 1 121 ? 7.548   -5.985  -3.634  1.00 0.00 ? 121 LEU A N    1  
ATOM 1849  C CA   . LEU A 1 121 ? 8.028   -6.807  -4.710  1.00 0.00 ? 121 LEU A CA   1  
ATOM 1850  C C    . LEU A 1 121 ? 6.817   -7.342  -5.411  1.00 0.00 ? 121 LEU A C    1  
ATOM 1851  O O    . LEU A 1 121 ? 5.825   -7.703  -4.774  1.00 0.00 ? 121 LEU A O    1  
ATOM 1852  C CB   . LEU A 1 121 ? 8.880   -8.005  -4.237  1.00 0.00 ? 121 LEU A CB   1  
ATOM 1853  C CG   . LEU A 1 121 ? 10.044  -7.586  -3.322  1.00 0.00 ? 121 LEU A CG   1  
ATOM 1854  C CD1  . LEU A 1 121 ? 9.652   -7.666  -1.836  1.00 0.00 ? 121 LEU A CD1  1  
ATOM 1855  C CD2  . LEU A 1 121 ? 11.305  -8.419  -3.609  1.00 0.00 ? 121 LEU A CD2  1  
ATOM 1856  H H    . LEU A 1 121 ? 6.948   -6.430  -2.965  1.00 0.00 ? 121 LEU A H    1  
ATOM 1857  H HA   . LEU A 1 121 ? 8.589   -6.186  -5.393  1.00 0.00 ? 121 LEU A HA   1  
ATOM 1858  H HB2  . LEU A 1 121 ? 8.227   -8.721  -3.691  1.00 0.00 ? 121 LEU A HB2  1  
ATOM 1859  H HB3  . LEU A 1 121 ? 9.296   -8.527  -5.125  1.00 0.00 ? 121 LEU A HB3  1  
ATOM 1860  H HG   . LEU A 1 121 ? 10.286  -6.524  -3.549  1.00 0.00 ? 121 LEU A HG   1  
ATOM 1861  H HD11 . LEU A 1 121 ? 10.045  -8.600  -1.383  1.00 0.00 ? 121 LEU A HD11 1  
ATOM 1862  H HD12 . LEU A 1 121 ? 8.546   -7.657  -1.727  1.00 0.00 ? 121 LEU A HD12 1  
ATOM 1863  H HD13 . LEU A 1 121 ? 10.070  -6.800  -1.281  1.00 0.00 ? 121 LEU A HD13 1  
ATOM 1864  H HD21 . LEU A 1 121 ? 11.102  -9.497  -3.434  1.00 0.00 ? 121 LEU A HD21 1  
ATOM 1865  H HD22 . LEU A 1 121 ? 12.136  -8.102  -2.944  1.00 0.00 ? 121 LEU A HD22 1  
ATOM 1866  H HD23 . LEU A 1 121 ? 11.624  -8.284  -4.664  1.00 0.00 ? 121 LEU A HD23 1  
ATOM 1867  N N    . GLN A 1 122 ? 6.876   -7.407  -6.755  1.00 0.00 ? 122 GLN A N    1  
ATOM 1868  C CA   . GLN A 1 122 ? 5.758   -7.901  -7.512  1.00 0.00 ? 122 GLN A CA   1  
ATOM 1869  C C    . GLN A 1 122 ? 6.190   -9.145  -8.219  1.00 0.00 ? 122 GLN A C    1  
ATOM 1870  O O    . GLN A 1 122 ? 7.240   -9.179  -8.865  1.00 0.00 ? 122 GLN A O    1  
ATOM 1871  C CB   . GLN A 1 122 ? 5.269   -6.913  -8.582  1.00 0.00 ? 122 GLN A CB   1  
ATOM 1872  C CG   . GLN A 1 122 ? 4.104   -7.473  -9.408  1.00 0.00 ? 122 GLN A CG   1  
ATOM 1873  C CD   . GLN A 1 122 ? 3.680   -6.428  -10.425 1.00 0.00 ? 122 GLN A CD   1  
ATOM 1874  O OE1  . GLN A 1 122 ? 3.204   -5.359  -10.070 1.00 0.00 ? 122 GLN A OE1  1  
ATOM 1875  N NE2  . GLN A 1 122 ? 3.858   -6.743  -11.731 1.00 0.00 ? 122 GLN A NE2  1  
ATOM 1876  H H    . GLN A 1 122 ? 7.677   -7.112  -7.278  1.00 0.00 ? 122 GLN A H    1  
ATOM 1877  H HA   . GLN A 1 122 ? 4.959   -8.139  -6.826  1.00 0.00 ? 122 GLN A HA   1  
ATOM 1878  H HB2  . GLN A 1 122 ? 4.947   -5.972  -8.084  1.00 0.00 ? 122 GLN A HB2  1  
ATOM 1879  H HB3  . GLN A 1 122 ? 6.111   -6.672  -9.262  1.00 0.00 ? 122 GLN A HB3  1  
ATOM 1880  H HG2  . GLN A 1 122 ? 4.419   -8.401  -9.935  1.00 0.00 ? 122 GLN A HG2  1  
ATOM 1881  H HG3  . GLN A 1 122 ? 3.246   -7.706  -8.745  1.00 0.00 ? 122 GLN A HG3  1  
ATOM 1882  H HE21 . GLN A 1 122 ? 4.250   -7.631  -11.983 1.00 0.00 ? 122 GLN A HE21 1  
ATOM 1883  H HE22 . GLN A 1 122 ? 3.600   -6.090  -12.440 1.00 0.00 ? 122 GLN A HE22 1  
ATOM 1884  N N    . PHE A 1 123 ? 5.360   -10.204 -8.113  1.00 0.00 ? 123 PHE A N    1  
ATOM 1885  C CA   . PHE A 1 123 ? 5.660   -11.448 -8.767  1.00 0.00 ? 123 PHE A CA   1  
ATOM 1886  C C    . PHE A 1 123 ? 4.493   -11.743 -9.659  1.00 0.00 ? 123 PHE A C    1  
ATOM 1887  O O    . PHE A 1 123 ? 3.340   -11.522 -9.282  1.00 0.00 ? 123 PHE A O    1  
ATOM 1888  C CB   . PHE A 1 123 ? 5.837   -12.625 -7.788  1.00 0.00 ? 123 PHE A CB   1  
ATOM 1889  C CG   . PHE A 1 123 ? 6.967   -12.439 -6.830  1.00 0.00 ? 123 PHE A CG   1  
ATOM 1890  C CD1  . PHE A 1 123 ? 6.743   -11.908 -5.577  1.00 0.00 ? 123 PHE A CD1  1  
ATOM 1891  C CD2  . PHE A 1 123 ? 8.252   -12.792 -7.186  1.00 0.00 ? 123 PHE A CD2  1  
ATOM 1892  C CE1  . PHE A 1 123 ? 7.784   -11.735 -4.696  1.00 0.00 ? 123 PHE A CE1  1  
ATOM 1893  C CE2  . PHE A 1 123 ? 9.292   -12.618 -6.304  1.00 0.00 ? 123 PHE A CE2  1  
ATOM 1894  C CZ   . PHE A 1 123 ? 9.058   -12.089 -5.059  1.00 0.00 ? 123 PHE A CZ   1  
ATOM 1895  H H    . PHE A 1 123 ? 4.510   -10.169 -7.585  1.00 0.00 ? 123 PHE A H    1  
ATOM 1896  H HA   . PHE A 1 123 ? 6.547   -11.315 -9.370  1.00 0.00 ? 123 PHE A HA   1  
ATOM 1897  H HB2  . PHE A 1 123 ? 4.913   -12.759 -7.186  1.00 0.00 ? 123 PHE A HB2  1  
ATOM 1898  H HB3  . PHE A 1 123 ? 6.030   -13.563 -8.354  1.00 0.00 ? 123 PHE A HB3  1  
ATOM 1899  H HD1  . PHE A 1 123 ? 5.741   -11.627 -5.285  1.00 0.00 ? 123 PHE A HD1  1  
ATOM 1900  H HD2  . PHE A 1 123 ? 8.442   -13.208 -8.164  1.00 0.00 ? 123 PHE A HD2  1  
ATOM 1901  H HE1  . PHE A 1 123 ? 7.599   -11.317 -3.717  1.00 0.00 ? 123 PHE A HE1  1  
ATOM 1902  H HE2  . PHE A 1 123 ? 10.296  -12.899 -6.591  1.00 0.00 ? 123 PHE A HE2  1  
ATOM 1903  H HZ   . PHE A 1 123 ? 9.877   -11.952 -4.367  1.00 0.00 ? 123 PHE A HZ   1  
ATOM 1904  N N    . ASN A 1 124 ? 4.769   -12.269 -10.872 1.00 0.00 ? 124 ASN A N    1  
ATOM 1905  C CA   . ASN A 1 124 ? 3.704   -12.564 -11.801 1.00 0.00 ? 124 ASN A CA   1  
ATOM 1906  C C    . ASN A 1 124 ? 3.856   -13.989 -12.250 1.00 0.00 ? 124 ASN A C    1  
ATOM 1907  O O    . ASN A 1 124 ? 4.368   -14.245 -13.340 1.00 0.00 ? 124 ASN A O    1  
ATOM 1908  C CB   . ASN A 1 124 ? 3.734   -11.673 -13.062 1.00 0.00 ? 124 ASN A CB   1  
ATOM 1909  C CG   . ASN A 1 124 ? 3.571   -10.193 -12.742 1.00 0.00 ? 124 ASN A CG   1  
ATOM 1910  O OD1  . ASN A 1 124 ? 4.428   -9.578  -12.115 1.00 0.00 ? 124 ASN A OD1  1  
ATOM 1911  N ND2  . ASN A 1 124 ? 2.439   -9.597  -13.189 1.00 0.00 ? 124 ASN A ND2  1  
ATOM 1912  H H    . ASN A 1 124 ? 5.698   -12.464 -11.176 1.00 0.00 ? 124 ASN A H    1  
ATOM 1913  H HA   . ASN A 1 124 ? 2.762   -12.451 -11.288 1.00 0.00 ? 124 ASN A HA   1  
ATOM 1914  H HB2  . ASN A 1 124 ? 4.703   -11.814 -13.589 1.00 0.00 ? 124 ASN A HB2  1  
ATOM 1915  H HB3  . ASN A 1 124 ? 2.917   -11.983 -13.751 1.00 0.00 ? 124 ASN A HB3  1  
ATOM 1916  H HD21 . ASN A 1 124 ? 1.764   -10.126 -13.701 1.00 0.00 ? 124 ASN A HD21 1  
ATOM 1917  H HD22 . ASN A 1 124 ? 2.281   -8.629  -13.005 1.00 0.00 ? 124 ASN A HD22 1  
ATOM 1918  N N    . PRO A 1 125 ? 3.436   -14.940 -11.443 1.00 0.00 ? 125 PRO A N    1  
ATOM 1919  C CA   . PRO A 1 125 ? 3.528   -16.345 -11.806 1.00 0.00 ? 125 PRO A CA   1  
ATOM 1920  C C    . PRO A 1 125 ? 2.574   -16.709 -12.904 1.00 0.00 ? 125 PRO A C    1  
ATOM 1921  O O    . PRO A 1 125 ? 2.796   -17.663 -13.647 1.00 0.00 ? 125 PRO A O    1  
ATOM 1922  C CB   . PRO A 1 125 ? 3.187   -17.093 -10.514 1.00 0.00 ? 125 PRO A CB   1  
ATOM 1923  C CG   . PRO A 1 125 ? 2.310   -16.116 -9.737  1.00 0.00 ? 125 PRO A CG   1  
ATOM 1924  C CD   . PRO A 1 125 ? 2.830   -14.730 -10.122 1.00 0.00 ? 125 PRO A CD   1  
ATOM 1925  H HA   . PRO A 1 125 ? 4.530   -16.604 -12.114 1.00 0.00 ? 125 PRO A HA   1  
ATOM 1926  H HB2  . PRO A 1 125 ? 2.634   -18.034 -10.733 1.00 0.00 ? 125 PRO A HB2  1  
ATOM 1927  H HB3  . PRO A 1 125 ? 4.109   -17.329 -9.942  1.00 0.00 ? 125 PRO A HB3  1  
ATOM 1928  H HG2  . PRO A 1 125 ? 1.244   -16.233 -10.031 1.00 0.00 ? 125 PRO A HG2  1  
ATOM 1929  H HG3  . PRO A 1 125 ? 2.413   -16.284 -8.645  1.00 0.00 ? 125 PRO A HG3  1  
ATOM 1930  H HD2  . PRO A 1 125 ? 1.992   -14.002 -10.170 1.00 0.00 ? 125 PRO A HD2  1  
ATOM 1931  H HD3  . PRO A 1 125 ? 3.582   -14.381 -9.382  1.00 0.00 ? 125 PRO A HD3  1  
ATOM 1932  N N    . HIS A 1 126 ? 1.475   -15.936 -13.019 1.00 0.00 ? 126 HIS A N    1  
ATOM 1933  C CA   . HIS A 1 126 ? 0.497   -16.179 -14.043 1.00 0.00 ? 126 HIS A CA   1  
ATOM 1934  C C    . HIS A 1 126 ? 0.157   -14.834 -14.612 1.00 0.00 ? 126 HIS A C    1  
ATOM 1935  O O    . HIS A 1 126 ? 0.253   -13.824 -13.918 1.00 0.00 ? 126 HIS A O    1  
ATOM 1936  C CB   . HIS A 1 126 ? -0.800  -16.827 -13.513 1.00 0.00 ? 126 HIS A CB   1  
ATOM 1937  C CG   . HIS A 1 126 ? -0.595  -18.198 -12.935 1.00 0.00 ? 126 HIS A CG   1  
ATOM 1938  N ND1  . HIS A 1 126 ? -0.145  -18.344 -11.631 1.00 0.00 ? 126 HIS A ND1  1  
ATOM 1939  C CD2  . HIS A 1 126 ? -0.787  -19.419 -13.510 1.00 0.00 ? 126 HIS A CD2  1  
ATOM 1940  C CE1  . HIS A 1 126 ? -0.074  -19.651 -11.448 1.00 0.00 ? 126 HIS A CE1  1  
ATOM 1941  N NE2  . HIS A 1 126 ? -0.451  -20.344 -12.549 1.00 0.00 ? 126 HIS A NE2  1  
ATOM 1942  H H    . HIS A 1 126 ? 1.299   -15.165 -12.409 1.00 0.00 ? 126 HIS A H    1  
ATOM 1943  H HA   . HIS A 1 126 ? 0.952   -16.792 -14.807 1.00 0.00 ? 126 HIS A HA   1  
ATOM 1944  H HB2  . HIS A 1 126 ? -1.237  -16.189 -12.716 1.00 0.00 ? 126 HIS A HB2  1  
ATOM 1945  H HB3  . HIS A 1 126 ? -1.540  -16.915 -14.336 1.00 0.00 ? 126 HIS A HB3  1  
ATOM 1946  H HD2  . HIS A 1 126 ? -1.129  -19.674 -14.506 1.00 0.00 ? 126 HIS A HD2  1  
ATOM 1947  H HE1  . HIS A 1 126 ? 0.245   -20.138 -10.528 1.00 0.00 ? 126 HIS A HE1  1  
ATOM 1948  H HE2  . HIS A 1 126 ? -0.482  -21.337 -12.658 1.00 0.00 ? 126 HIS A HE2  1  
ATOM 1949  N N    . PRO A 1 127 ? -0.246  -14.775 -15.857 1.00 0.00 ? 127 PRO A N    1  
ATOM 1950  C CA   . PRO A 1 127 ? -0.589  -13.511 -16.491 1.00 0.00 ? 127 PRO A CA   1  
ATOM 1951  C C    . PRO A 1 127 ? -1.842  -12.887 -15.950 1.00 0.00 ? 127 PRO A C    1  
ATOM 1952  O O    . PRO A 1 127 ? -2.048  -11.683 -16.089 1.00 0.00 ? 127 PRO A O    1  
ATOM 1953  C CB   . PRO A 1 127 ? -0.761  -13.865 -17.972 1.00 0.00 ? 127 PRO A CB   1  
ATOM 1954  C CG   . PRO A 1 127 ? -1.136  -15.343 -17.963 1.00 0.00 ? 127 PRO A CG   1  
ATOM 1955  C CD   . PRO A 1 127 ? -0.393  -15.925 -16.760 1.00 0.00 ? 127 PRO A CD   1  
ATOM 1956  H HA   . PRO A 1 127 ? 0.219   -12.800 -16.393 1.00 0.00 ? 127 PRO A HA   1  
ATOM 1957  H HB2  . PRO A 1 127 ? -1.568  -13.255 -18.436 1.00 0.00 ? 127 PRO A HB2  1  
ATOM 1958  H HB3  . PRO A 1 127 ? 0.190   -13.708 -18.526 1.00 0.00 ? 127 PRO A HB3  1  
ATOM 1959  H HG2  . PRO A 1 127 ? -2.235  -15.465 -17.846 1.00 0.00 ? 127 PRO A HG2  1  
ATOM 1960  H HG3  . PRO A 1 127 ? -0.806  -15.835 -18.902 1.00 0.00 ? 127 PRO A HG3  1  
ATOM 1961  H HD2  . PRO A 1 127 ? -0.990  -16.737 -16.294 1.00 0.00 ? 127 PRO A HD2  1  
ATOM 1962  H HD3  . PRO A 1 127 ? 0.597   -16.325 -17.071 1.00 0.00 ? 127 PRO A HD3  1  
ATOM 1963  N N    . ASN A 1 128 ? -2.714  -13.698 -15.310 1.00 0.00 ? 128 ASN A N    1  
ATOM 1964  C CA   . ASN A 1 128 ? -3.950  -13.171 -14.782 1.00 0.00 ? 128 ASN A CA   1  
ATOM 1965  C C    . ASN A 1 128 ? -3.882  -13.157 -13.278 1.00 0.00 ? 128 ASN A C    1  
ATOM 1966  O O    . ASN A 1 128 ? -4.907  -12.999 -12.615 1.00 0.00 ? 128 ASN A O    1  
ATOM 1967  C CB   . ASN A 1 128 ? -5.176  -14.011 -15.191 1.00 0.00 ? 128 ASN A CB   1  
ATOM 1968  C CG   . ASN A 1 128 ? -5.345  -14.081 -16.702 1.00 0.00 ? 128 ASN A CG   1  
ATOM 1969  O OD1  . ASN A 1 128 ? -5.290  -15.155 -17.294 1.00 0.00 ? 128 ASN A OD1  1  
ATOM 1970  N ND2  . ASN A 1 128 ? -5.561  -12.910 -17.348 1.00 0.00 ? 128 ASN A ND2  1  
ATOM 1971  H H    . ASN A 1 128 ? -2.548  -14.672 -15.184 1.00 0.00 ? 128 ASN A H    1  
ATOM 1972  H HA   . ASN A 1 128 ? -4.061  -12.157 -15.135 1.00 0.00 ? 128 ASN A HA   1  
ATOM 1973  H HB2  . ASN A 1 128 ? -5.067  -15.043 -14.797 1.00 0.00 ? 128 ASN A HB2  1  
ATOM 1974  H HB3  . ASN A 1 128 ? -6.095  -13.565 -14.752 1.00 0.00 ? 128 ASN A HB3  1  
ATOM 1975  H HD21 . ASN A 1 128 ? -5.602  -12.054 -16.834 1.00 0.00 ? 128 ASN A HD21 1  
ATOM 1976  H HD22 . ASN A 1 128 ? -5.677  -12.903 -18.340 1.00 0.00 ? 128 ASN A HD22 1  
ATOM 1977  N N    . PHE A 1 129 ? -2.675  -13.317 -12.690 1.00 0.00 ? 129 PHE A N    1  
ATOM 1978  C CA   . PHE A 1 129 ? -2.578  -13.310 -11.248 1.00 0.00 ? 129 PHE A CA   1  
ATOM 1979  C C    . PHE A 1 129 ? -1.306  -12.601 -10.889 1.00 0.00 ? 129 PHE A C    1  
ATOM 1980  O O    . PHE A 1 129 ? -0.215  -13.015 -11.279 1.00 0.00 ? 129 PHE A O    1  
ATOM 1981  C CB   . PHE A 1 129 ? -2.548  -14.728 -10.641 1.00 0.00 ? 129 PHE A CB   1  
ATOM 1982  C CG   . PHE A 1 129 ? -2.689  -14.757 -9.152  1.00 0.00 ? 129 PHE A CG   1  
ATOM 1983  C CD1  . PHE A 1 129 ? -3.889  -14.421 -8.560  1.00 0.00 ? 129 PHE A CD1  1  
ATOM 1984  C CD2  . PHE A 1 129 ? -1.630  -15.128 -8.352  1.00 0.00 ? 129 PHE A CD2  1  
ATOM 1985  C CE1  . PHE A 1 129 ? -4.025  -14.454 -7.192  1.00 0.00 ? 129 PHE A CE1  1  
ATOM 1986  C CE2  . PHE A 1 129 ? -1.768  -15.160 -6.984  1.00 0.00 ? 129 PHE A CE2  1  
ATOM 1987  C CZ   . PHE A 1 129 ? -2.965  -14.824 -6.404  1.00 0.00 ? 129 PHE A CZ   1  
ATOM 1988  H H    . PHE A 1 129 ? -1.827  -13.437 -13.205 1.00 0.00 ? 129 PHE A H    1  
ATOM 1989  H HA   . PHE A 1 129 ? -3.414  -12.749 -10.859 1.00 0.00 ? 129 PHE A HA   1  
ATOM 1990  H HB2  . PHE A 1 129 ? -3.380  -15.332 -11.058 1.00 0.00 ? 129 PHE A HB2  1  
ATOM 1991  H HB3  . PHE A 1 129 ? -1.588  -15.228 -10.895 1.00 0.00 ? 129 PHE A HB3  1  
ATOM 1992  H HD1  . PHE A 1 129 ? -4.727  -14.128 -9.175  1.00 0.00 ? 129 PHE A HD1  1  
ATOM 1993  H HD2  . PHE A 1 129 ? -0.685  -15.394 -8.802  1.00 0.00 ? 129 PHE A HD2  1  
ATOM 1994  H HE1  . PHE A 1 129 ? -4.969  -14.189 -6.737  1.00 0.00 ? 129 PHE A HE1  1  
ATOM 1995  H HE2  . PHE A 1 129 ? -0.933  -15.453 -6.365  1.00 0.00 ? 129 PHE A HE2  1  
ATOM 1996  H HZ   . PHE A 1 129 ? -3.072  -14.849 -5.330  1.00 0.00 ? 129 PHE A HZ   1  
ATOM 1997  N N    . VAL A 1 130 ? -1.426  -11.509 -10.103 1.00 0.00 ? 130 VAL A N    1  
ATOM 1998  C CA   . VAL A 1 130 ? -0.264  -10.749 -9.715  1.00 0.00 ? 130 VAL A CA   1  
ATOM 1999  C C    . VAL A 1 130 ? -0.182  -10.787 -8.218  1.00 0.00 ? 130 VAL A C    1  
ATOM 2000  O O    . VAL A 1 130 ? -1.155  -10.495 -7.524  1.00 0.00 ? 130 VAL A O    1  
ATOM 2001  C CB   . VAL A 1 130 ? -0.346  -9.307  -10.144 1.00 0.00 ? 130 VAL A CB   1  
ATOM 2002  C CG1  . VAL A 1 130 ? 0.934   -8.584  -9.694  1.00 0.00 ? 130 VAL A CG1  1  
ATOM 2003  C CG2  . VAL A 1 130 ? -0.546  -9.263  -11.669 1.00 0.00 ? 130 VAL A CG2  1  
ATOM 2004  H H    . VAL A 1 130 ? -2.307  -11.181 -9.767  1.00 0.00 ? 130 VAL A H    1  
ATOM 2005  H HA   . VAL A 1 130 ? 0.612   -11.224 -10.133 1.00 0.00 ? 130 VAL A HA   1  
ATOM 2006  H HB   . VAL A 1 130 ? -1.217  -8.820  -9.660  1.00 0.00 ? 130 VAL A HB   1  
ATOM 2007  H HG11 . VAL A 1 130 ? 1.074   -7.650  -10.279 1.00 0.00 ? 130 VAL A HG11 1  
ATOM 2008  H HG12 . VAL A 1 130 ? 1.822   -9.234  -9.849  1.00 0.00 ? 130 VAL A HG12 1  
ATOM 2009  H HG13 . VAL A 1 130 ? 0.872   -8.320  -8.616  1.00 0.00 ? 130 VAL A HG13 1  
ATOM 2010  H HG21 . VAL A 1 130 ? -0.051  -10.134 -12.150 1.00 0.00 ? 130 VAL A HG21 1  
ATOM 2011  H HG22 . VAL A 1 130 ? -0.110  -8.332  -12.089 1.00 0.00 ? 130 VAL A HG22 1  
ATOM 2012  H HG23 . VAL A 1 130 ? -1.629  -9.289  -11.916 1.00 0.00 ? 130 VAL A HG23 1  
ATOM 2013  N N    . ILE A 1 131 ? 1.009   -11.144 -7.684  1.00 0.00 ? 131 ILE A N    1  
ATOM 2014  C CA   . ILE A 1 131 ? 1.189   -11.207 -6.253  1.00 0.00 ? 131 ILE A CA   1  
ATOM 2015  C C    . ILE A 1 131 ? 1.917   -9.960  -5.853  1.00 0.00 ? 131 ILE A C    1  
ATOM 2016  O O    . ILE A 1 131 ? 2.981   -9.651  -6.393  1.00 0.00 ? 131 ILE A O    1  
ATOM 2017  C CB   . ILE A 1 131 ? 2.012   -12.389 -5.808  1.00 0.00 ? 131 ILE A CB   1  
ATOM 2018  C CG1  . ILE A 1 131 ? 1.336   -13.705 -6.237  1.00 0.00 ? 131 ILE A CG1  1  
ATOM 2019  C CG2  . ILE A 1 131 ? 2.191   -12.306 -4.278  1.00 0.00 ? 131 ILE A CG2  1  
ATOM 2020  C CD1  . ILE A 1 131 ? 2.238   -14.922 -6.031  1.00 0.00 ? 131 ILE A CD1  1  
ATOM 2021  H H    . ILE A 1 131 ? 1.806   -11.368 -8.247  1.00 0.00 ? 131 ILE A H    1  
ATOM 2022  H HA   . ILE A 1 131 ? 0.215   -11.219 -5.786  1.00 0.00 ? 131 ILE A HA   1  
ATOM 2023  H HB   . ILE A 1 131 ? 3.017   -12.340 -6.282  1.00 0.00 ? 131 ILE A HB   1  
ATOM 2024  H HG12 . ILE A 1 131 ? 0.403   -13.838 -5.647  1.00 0.00 ? 131 ILE A HG12 1  
ATOM 2025  H HG13 . ILE A 1 131 ? 1.058   -13.641 -7.310  1.00 0.00 ? 131 ILE A HG13 1  
ATOM 2026  H HG21 . ILE A 1 131 ? 2.430   -13.307 -3.861  1.00 0.00 ? 131 ILE A HG21 1  
ATOM 2027  H HG22 . ILE A 1 131 ? 1.258   -11.938 -3.799  1.00 0.00 ? 131 ILE A HG22 1  
ATOM 2028  H HG23 . ILE A 1 131 ? 3.018   -11.610 -4.023  1.00 0.00 ? 131 ILE A HG23 1  
ATOM 2029  H HD11 . ILE A 1 131 ? 3.218   -14.765 -6.528  1.00 0.00 ? 131 ILE A HD11 1  
ATOM 2030  H HD12 . ILE A 1 131 ? 1.764   -15.830 -6.460  1.00 0.00 ? 131 ILE A HD12 1  
ATOM 2031  H HD13 . ILE A 1 131 ? 2.414   -15.094 -4.947  1.00 0.00 ? 131 ILE A HD13 1  
ATOM 2032  N N    . ASP A 1 132 ? 1.350   -9.209  -4.883  1.00 0.00 ? 132 ASP A N    1  
ATOM 2033  C CA   . ASP A 1 132 ? 1.972   -7.986  -4.447  1.00 0.00 ? 132 ASP A CA   1  
ATOM 2034  C C    . ASP A 1 132 ? 2.285   -8.123  -2.983  1.00 0.00 ? 132 ASP A C    1  
ATOM 2035  O O    . ASP A 1 132 ? 1.386   -8.196  -2.146  1.00 0.00 ? 132 ASP A O    1  
ATOM 2036  C CB   . ASP A 1 132 ? 1.065   -6.753  -4.637  1.00 0.00 ? 132 ASP A CB   1  
ATOM 2037  C CG   . ASP A 1 132 ? 1.770   -5.455  -4.273  1.00 0.00 ? 132 ASP A CG   1  
ATOM 2038  O OD1  . ASP A 1 132 ? 2.700   -5.059  -5.024  1.00 0.00 ? 132 ASP A OD1  1  
ATOM 2039  O OD2  . ASP A 1 132 ? 1.396   -4.848  -3.236  1.00 0.00 ? 132 ASP A OD2  1  
ATOM 2040  H H    . ASP A 1 132 ? 0.496   -9.465  -4.429  1.00 0.00 ? 132 ASP A H    1  
ATOM 2041  H HA   . ASP A 1 132 ? 2.895   -7.861  -4.994  1.00 0.00 ? 132 ASP A HA   1  
ATOM 2042  H HB2  . ASP A 1 132 ? 0.740   -6.694  -5.696  1.00 0.00 ? 132 ASP A HB2  1  
ATOM 2043  H HB3  . ASP A 1 132 ? 0.160   -6.855  -4.000  1.00 0.00 ? 132 ASP A HB3  1  
ATOM 2044  N N    . ALA A 1 133 ? 3.591   -8.165  -2.649  1.00 0.00 ? 133 ALA A N    1  
ATOM 2045  C CA   . ALA A 1 133 ? 3.999   -8.268  -1.270  1.00 0.00 ? 133 ALA A CA   1  
ATOM 2046  C C    . ALA A 1 133 ? 4.790   -7.028  -0.988  1.00 0.00 ? 133 ALA A C    1  
ATOM 2047  O O    . ALA A 1 133 ? 5.671   -6.660  -1.761  1.00 0.00 ? 133 ALA A O    1  
ATOM 2048  C CB   . ALA A 1 133 ? 4.891   -9.490  -0.988  1.00 0.00 ? 133 ALA A CB   1  
ATOM 2049  H H    . ALA A 1 133 ? 4.324   -8.124  -3.331  1.00 0.00 ? 133 ALA A H    1  
ATOM 2050  H HA   . ALA A 1 133 ? 3.117   -8.281  -0.647  1.00 0.00 ? 133 ALA A HA   1  
ATOM 2051  H HB1  . ALA A 1 133 ? 5.199   -9.506  0.080   1.00 0.00 ? 133 ALA A HB1  1  
ATOM 2052  H HB2  . ALA A 1 133 ? 5.803   -9.458  -1.621  1.00 0.00 ? 133 ALA A HB2  1  
ATOM 2053  H HB3  . ALA A 1 133 ? 4.338   -10.428 -1.210  1.00 0.00 ? 133 ALA A HB3  1  
ATOM 2054  N N    . SER A 1 134 ? 4.503   -6.347  0.140   1.00 0.00 ? 134 SER A N    1  
ATOM 2055  C CA   . SER A 1 134 ? 5.221   -5.133  0.435   1.00 0.00 ? 134 SER A CA   1  
ATOM 2056  C C    . SER A 1 134 ? 5.174   -4.895  1.912   1.00 0.00 ? 134 SER A C    1  
ATOM 2057  O O    . SER A 1 134 ? 4.474   -5.582  2.652   1.00 0.00 ? 134 SER A O    1  
ATOM 2058  C CB   . SER A 1 134 ? 4.634   -3.897  -0.284  1.00 0.00 ? 134 SER A CB   1  
ATOM 2059  O OG   . SER A 1 134 ? 3.313   -3.631  0.172   1.00 0.00 ? 134 SER A OG   1  
ATOM 2060  H H    . SER A 1 134 ? 3.805   -6.638  0.797   1.00 0.00 ? 134 SER A H    1  
ATOM 2061  H HA   . SER A 1 134 ? 6.248   -5.280  0.141   1.00 0.00 ? 134 SER A HA   1  
ATOM 2062  H HB2  . SER A 1 134 ? 5.266   -3.005  -0.086  1.00 0.00 ? 134 SER A HB2  1  
ATOM 2063  H HB3  . SER A 1 134 ? 4.602   -4.077  -1.380  1.00 0.00 ? 134 SER A HB3  1  
ATOM 2064  H HG   . SER A 1 134 ? 2.727   -3.854  -0.558  1.00 0.00 ? 134 SER A HG   1  
ATOM 2065  N N    . TYR A 1 135 ? 5.960   -3.904  2.375   1.00 0.00 ? 135 TYR A N    1  
ATOM 2066  C CA   . TYR A 1 135 ? 5.979   -3.586  3.775   1.00 0.00 ? 135 TYR A CA   1  
ATOM 2067  C C    . TYR A 1 135 ? 6.091   -2.097  3.883   1.00 0.00 ? 135 TYR A C    1  
ATOM 2068  O O    . TYR A 1 135 ? 6.583   -1.429  2.971   1.00 0.00 ? 135 TYR A O    1  
ATOM 2069  C CB   . TYR A 1 135 ? 7.163   -4.232  4.532   1.00 0.00 ? 135 TYR A CB   1  
ATOM 2070  C CG   . TYR A 1 135 ? 8.514   -3.756  4.090   1.00 0.00 ? 135 TYR A CG   1  
ATOM 2071  C CD1  . TYR A 1 135 ? 9.118   -2.682  4.713   1.00 0.00 ? 135 TYR A CD1  1  
ATOM 2072  C CD2  . TYR A 1 135 ? 9.169   -4.381  3.051   1.00 0.00 ? 135 TYR A CD2  1  
ATOM 2073  C CE1  . TYR A 1 135 ? 10.356  -2.245  4.302   1.00 0.00 ? 135 TYR A CE1  1  
ATOM 2074  C CE2  . TYR A 1 135 ? 10.407  -3.942  2.642   1.00 0.00 ? 135 TYR A CE2  1  
ATOM 2075  C CZ   . TYR A 1 135 ? 10.999  -2.874  3.267   1.00 0.00 ? 135 TYR A CZ   1  
ATOM 2076  O OH   . TYR A 1 135 ? 12.269  -2.424  2.847   1.00 0.00 ? 135 TYR A OH   1  
ATOM 2077  H H    . TYR A 1 135 ? 6.551   -3.358  1.781   1.00 0.00 ? 135 TYR A H    1  
ATOM 2078  H HA   . TYR A 1 135 ? 5.039   -3.900  4.205   1.00 0.00 ? 135 TYR A HA   1  
ATOM 2079  H HB2  . TYR A 1 135 ? 7.079   -4.016  5.618   1.00 0.00 ? 135 TYR A HB2  1  
ATOM 2080  H HB3  . TYR A 1 135 ? 7.138   -5.334  4.391   1.00 0.00 ? 135 TYR A HB3  1  
ATOM 2081  H HD1  . TYR A 1 135 ? 8.616   -2.184  5.528   1.00 0.00 ? 135 TYR A HD1  1  
ATOM 2082  H HD2  . TYR A 1 135 ? 8.707   -5.221  2.553   1.00 0.00 ? 135 TYR A HD2  1  
ATOM 2083  H HE1  . TYR A 1 135 ? 10.822  -1.405  4.795   1.00 0.00 ? 135 TYR A HE1  1  
ATOM 2084  H HE2  . TYR A 1 135 ? 10.913  -4.437  1.826   1.00 0.00 ? 135 TYR A HE2  1  
ATOM 2085  H HH   . TYR A 1 135 ? 12.932  -2.888  3.364   1.00 0.00 ? 135 TYR A HH   1  
ATOM 2086  N N    . GLU A 1 136 ? 5.631   -1.549  5.025   1.00 0.00 ? 136 GLU A N    1  
ATOM 2087  C CA   . GLU A 1 136 ? 5.686   -0.129  5.239   1.00 0.00 ? 136 GLU A CA   1  
ATOM 2088  C C    . GLU A 1 136 ? 6.147   0.074   6.649   1.00 0.00 ? 136 GLU A C    1  
ATOM 2089  O O    . GLU A 1 136 ? 5.655   -0.570  7.575   1.00 0.00 ? 136 GLU A O    1  
ATOM 2090  C CB   . GLU A 1 136 ? 4.316   0.557   5.066   1.00 0.00 ? 136 GLU A CB   1  
ATOM 2091  C CG   . GLU A 1 136 ? 4.376   2.080   5.267   1.00 0.00 ? 136 GLU A CG   1  
ATOM 2092  C CD   . GLU A 1 136 ? 2.991   2.660   5.020   1.00 0.00 ? 136 GLU A CD   1  
ATOM 2093  O OE1  . GLU A 1 136 ? 2.038   2.239   5.728   1.00 0.00 ? 136 GLU A OE1  1  
ATOM 2094  O OE2  . GLU A 1 136 ? 2.868   3.532   4.121   1.00 0.00 ? 136 GLU A OE2  1  
ATOM 2095  H H    . GLU A 1 136 ? 5.234   -2.098  5.764   1.00 0.00 ? 136 GLU A H    1  
ATOM 2096  H HA   . GLU A 1 136 ? 6.413   0.291   4.561   1.00 0.00 ? 136 GLU A HA   1  
ATOM 2097  H HB2  . GLU A 1 136 ? 3.933   0.340   4.045   1.00 0.00 ? 136 GLU A HB2  1  
ATOM 2098  H HB3  . GLU A 1 136 ? 3.600   0.125   5.798   1.00 0.00 ? 136 GLU A HB3  1  
ATOM 2099  H HG2  . GLU A 1 136 ? 4.698   2.318   6.304   1.00 0.00 ? 136 GLU A HG2  1  
ATOM 2100  H HG3  . GLU A 1 136 ? 5.094   2.534   4.552   1.00 0.00 ? 136 GLU A HG3  1  
ATOM 2101  N N    . TYR A 1 137 ? 7.118   0.985   6.843   1.00 0.00 ? 137 TYR A N    1  
ATOM 2102  C CA   . TYR A 1 137 ? 7.623   1.241   8.165   1.00 0.00 ? 137 TYR A CA   1  
ATOM 2103  C C    . TYR A 1 137 ? 7.332   2.679   8.473   1.00 0.00 ? 137 TYR A C    1  
ATOM 2104  O O    . TYR A 1 137 ? 7.636   3.571   7.681   1.00 0.00 ? 137 TYR A O    1  
ATOM 2105  C CB   . TYR A 1 137 ? 9.144   1.013   8.283   1.00 0.00 ? 137 TYR A CB   1  
ATOM 2106  C CG   . TYR A 1 137 ? 9.691   1.254   9.654   1.00 0.00 ? 137 TYR A CG   1  
ATOM 2107  C CD1  . TYR A 1 137 ? 9.564   0.294   10.635  1.00 0.00 ? 137 TYR A CD1  1  
ATOM 2108  C CD2  . TYR A 1 137 ? 10.325  2.440   9.956   1.00 0.00 ? 137 TYR A CD2  1  
ATOM 2109  C CE1  . TYR A 1 137 ? 10.067  0.518   11.896  1.00 0.00 ? 137 TYR A CE1  1  
ATOM 2110  C CE2  . TYR A 1 137 ? 10.826  2.661   11.216  1.00 0.00 ? 137 TYR A CE2  1  
ATOM 2111  C CZ   . TYR A 1 137 ? 10.697  1.701   12.186  1.00 0.00 ? 137 TYR A CZ   1  
ATOM 2112  O OH   . TYR A 1 137 ? 11.212  1.930   13.479  1.00 0.00 ? 137 TYR A OH   1  
ATOM 2113  H H    . TYR A 1 137 ? 7.527   1.512   6.094   1.00 0.00 ? 137 TYR A H    1  
ATOM 2114  H HA   . TYR A 1 137 ? 7.091   0.613   8.864   1.00 0.00 ? 137 TYR A HA   1  
ATOM 2115  H HB2  . TYR A 1 137 ? 9.387   -0.037  8.014   1.00 0.00 ? 137 TYR A HB2  1  
ATOM 2116  H HB3  . TYR A 1 137 ? 9.682   1.691   7.583   1.00 0.00 ? 137 TYR A HB3  1  
ATOM 2117  H HD1  . TYR A 1 137 ? 9.070   -0.640  10.413  1.00 0.00 ? 137 TYR A HD1  1  
ATOM 2118  H HD2  . TYR A 1 137 ? 10.428  3.200   9.197   1.00 0.00 ? 137 TYR A HD2  1  
ATOM 2119  H HE1  . TYR A 1 137 ? 9.964   -0.240  12.660  1.00 0.00 ? 137 TYR A HE1  1  
ATOM 2120  H HE2  . TYR A 1 137 ? 11.322  3.592   11.442  1.00 0.00 ? 137 TYR A HE2  1  
ATOM 2121  H HH   . TYR A 1 137 ? 10.551  2.414   13.978  1.00 0.00 ? 137 TYR A HH   1  
ATOM 2122  N N    . SER A 1 138 ? 6.715   2.930   9.648   1.00 0.00 ? 138 SER A N    1  
ATOM 2123  C CA   . SER A 1 138 ? 6.402   4.280   10.040  1.00 0.00 ? 138 SER A CA   1  
ATOM 2124  C C    . SER A 1 138 ? 7.413   4.657   11.078  1.00 0.00 ? 138 SER A C    1  
ATOM 2125  O O    . SER A 1 138 ? 7.522   4.009   12.122  1.00 0.00 ? 138 SER A O    1  
ATOM 2126  C CB   . SER A 1 138 ? 4.994   4.427   10.653  1.00 0.00 ? 138 SER A CB   1  
ATOM 2127  O OG   . SER A 1 138 ? 4.748   5.780   11.022  1.00 0.00 ? 138 SER A OG   1  
ATOM 2128  H H    . SER A 1 138 ? 6.459   2.204   10.292  1.00 0.00 ? 138 SER A H    1  
ATOM 2129  H HA   . SER A 1 138 ? 6.514   4.923   9.179   1.00 0.00 ? 138 SER A HA   1  
ATOM 2130  H HB2  . SER A 1 138 ? 4.225   4.113   9.913   1.00 0.00 ? 138 SER A HB2  1  
ATOM 2131  H HB3  . SER A 1 138 ? 4.906   3.787   11.555  1.00 0.00 ? 138 SER A HB3  1  
ATOM 2132  H HG   . SER A 1 138 ? 4.596   5.774   11.971  1.00 0.00 ? 138 SER A HG   1  
ATOM 2133  N N    . LYS A 1 139 ? 8.172   5.739   10.815  1.00 0.00 ? 139 LYS A N    1  
ATOM 2134  C CA   . LYS A 1 139 ? 9.187   6.161   11.743  1.00 0.00 ? 139 LYS A CA   1  
ATOM 2135  C C    . LYS A 1 139 ? 8.594   7.190   12.660  1.00 0.00 ? 139 LYS A C    1  
ATOM 2136  O O    . LYS A 1 139 ? 8.140   8.251   12.226  1.00 0.00 ? 139 LYS A O    1  
ATOM 2137  C CB   . LYS A 1 139 ? 10.415  6.783   11.046  1.00 0.00 ? 139 LYS A CB   1  
ATOM 2138  C CG   . LYS A 1 139 ? 11.501  7.243   12.028  1.00 0.00 ? 139 LYS A CG   1  
ATOM 2139  C CD   . LYS A 1 139 ? 12.125  6.083   12.810  1.00 0.00 ? 139 LYS A CD   1  
ATOM 2140  C CE   . LYS A 1 139 ? 13.260  6.541   13.727  1.00 0.00 ? 139 LYS A CE   1  
ATOM 2141  N NZ   . LYS A 1 139 ? 13.819  5.389   14.467  1.00 0.00 ? 139 LYS A NZ   1  
ATOM 2142  H H    . LYS A 1 139 ? 8.068   6.284   9.979   1.00 0.00 ? 139 LYS A H    1  
ATOM 2143  H HA   . LYS A 1 139 ? 9.484   5.300   12.323  1.00 0.00 ? 139 LYS A HA   1  
ATOM 2144  H HB2  . LYS A 1 139 ? 10.850  6.032   10.350  1.00 0.00 ? 139 LYS A HB2  1  
ATOM 2145  H HB3  . LYS A 1 139 ? 10.084  7.654   10.442  1.00 0.00 ? 139 LYS A HB3  1  
ATOM 2146  H HG2  . LYS A 1 139 ? 12.301  7.766   11.460  1.00 0.00 ? 139 LYS A HG2  1  
ATOM 2147  H HG3  . LYS A 1 139 ? 11.062  7.970   12.744  1.00 0.00 ? 139 LYS A HG3  1  
ATOM 2148  H HD2  . LYS A 1 139 ? 11.340  5.593   13.424  1.00 0.00 ? 139 LYS A HD2  1  
ATOM 2149  H HD3  . LYS A 1 139 ? 12.519  5.332   12.093  1.00 0.00 ? 139 LYS A HD3  1  
ATOM 2150  H HE2  . LYS A 1 139 ? 14.081  6.996   13.134  1.00 0.00 ? 139 LYS A HE2  1  
ATOM 2151  H HE3  . LYS A 1 139 ? 12.887  7.279   14.470  1.00 0.00 ? 139 LYS A HE3  1  
ATOM 2152  H HZ1  . LYS A 1 139 ? 14.851  5.364   14.340  1.00 0.00 ? 139 LYS A HZ1  1  
ATOM 2153  H HZ2  . LYS A 1 139 ? 13.404  4.508   14.102  1.00 0.00 ? 139 LYS A HZ2  1  
ATOM 2154  H HZ3  . LYS A 1 139 ? 13.597  5.484   15.478  1.00 0.00 ? 139 LYS A HZ3  1  
ATOM 2155  N N    . LEU A 1 140 ? 8.599   6.877   13.971  1.00 0.00 ? 140 LEU A N    1  
ATOM 2156  C CA   . LEU A 1 140 ? 8.088   7.787   14.958  1.00 0.00 ? 140 LEU A CA   1  
ATOM 2157  C C    . LEU A 1 140 ? 8.828   7.459   16.218  1.00 0.00 ? 140 LEU A C    1  
ATOM 2158  O O    . LEU A 1 140 ? 8.876   6.305   16.637  1.00 0.00 ? 140 LEU A O    1  
ATOM 2159  C CB   . LEU A 1 140 ? 6.572   7.644   15.217  1.00 0.00 ? 140 LEU A CB   1  
ATOM 2160  C CG   . LEU A 1 140 ? 5.819   8.984   15.141  1.00 0.00 ? 140 LEU A CG   1  
ATOM 2161  C CD1  . LEU A 1 140 ? 4.316   8.789   15.398  1.00 0.00 ? 140 LEU A CD1  1  
ATOM 2162  C CD2  . LEU A 1 140 ? 6.412   10.027  16.105  1.00 0.00 ? 140 LEU A CD2  1  
ATOM 2163  H H    . LEU A 1 140 ? 8.946   6.007   14.310  1.00 0.00 ? 140 LEU A H    1  
ATOM 2164  H HA   . LEU A 1 140 ? 8.336   8.792   14.648  1.00 0.00 ? 140 LEU A HA   1  
ATOM 2165  H HB2  . LEU A 1 140 ? 6.143   6.945   14.466  1.00 0.00 ? 140 LEU A HB2  1  
ATOM 2166  H HB3  . LEU A 1 140 ? 6.410   7.205   16.223  1.00 0.00 ? 140 LEU A HB3  1  
ATOM 2167  H HG   . LEU A 1 140 ? 5.935   9.376   14.108  1.00 0.00 ? 140 LEU A HG   1  
ATOM 2168  H HD11 . LEU A 1 140 ? 3.774   9.750   15.272  1.00 0.00 ? 140 LEU A HD11 1  
ATOM 2169  H HD12 . LEU A 1 140 ? 4.145   8.418   16.430  1.00 0.00 ? 140 LEU A HD12 1  
ATOM 2170  H HD13 . LEU A 1 140 ? 3.896   8.050   14.682  1.00 0.00 ? 140 LEU A HD13 1  
ATOM 2171  H HD21 . LEU A 1 140 ? 5.651   10.796  16.357  1.00 0.00 ? 140 LEU A HD21 1  
ATOM 2172  H HD22 . LEU A 1 140 ? 7.285   10.532  15.638  1.00 0.00 ? 140 LEU A HD22 1  
ATOM 2173  H HD23 . LEU A 1 140 ? 6.745   9.538   17.044  1.00 0.00 ? 140 LEU A HD23 1  
ATOM 2174  N N    . ASP A 1 141 ? 9.448   8.478   16.846  1.00 0.00 ? 141 ASP A N    1  
ATOM 2175  C CA   . ASP A 1 141 ? 10.201  8.249   18.058  1.00 0.00 ? 141 ASP A CA   1  
ATOM 2176  C C    . ASP A 1 141 ? 9.275   7.793   19.156  1.00 0.00 ? 141 ASP A C    1  
ATOM 2177  O O    . ASP A 1 141 ? 9.633   6.929   19.952  1.00 0.00 ? 141 ASP A O    1  
ATOM 2178  C CB   . ASP A 1 141 ? 10.938  9.512   18.555  1.00 0.00 ? 141 ASP A CB   1  
ATOM 2179  C CG   . ASP A 1 141 ? 12.116  9.888   17.666  1.00 0.00 ? 141 ASP A CG   1  
ATOM 2180  O OD1  . ASP A 1 141 ? 12.532  9.036   16.838  1.00 0.00 ? 141 ASP A OD1  1  
ATOM 2181  O OD2  . ASP A 1 141 ? 12.611  11.036  17.803  1.00 0.00 ? 141 ASP A OD2  1  
ATOM 2182  H H    . ASP A 1 141 ? 9.419   9.414   16.506  1.00 0.00 ? 141 ASP A H    1  
ATOM 2183  H HA   . ASP A 1 141 ? 10.911  7.462   17.854  1.00 0.00 ? 141 ASP A HA   1  
ATOM 2184  H HB2  . ASP A 1 141 ? 10.230  10.366  18.586  1.00 0.00 ? 141 ASP A HB2  1  
ATOM 2185  H HB3  . ASP A 1 141 ? 11.317  9.337   19.585  1.00 0.00 ? 141 ASP A HB3  1  
ATOM 2186  N N    . ASP A 1 142 ? 8.061   8.386   19.236  1.00 0.00 ? 142 ASP A N    1  
ATOM 2187  C CA   . ASP A 1 142 ? 7.134   8.025   20.288  1.00 0.00 ? 142 ASP A CA   1  
ATOM 2188  C C    . ASP A 1 142 ? 6.730   6.576   20.165  1.00 0.00 ? 142 ASP A C    1  
ATOM 2189  O O    . ASP A 1 142 ? 6.748   5.844   21.152  1.00 0.00 ? 142 ASP A O    1  
ATOM 2190  C CB   . ASP A 1 142 ? 5.848   8.878   20.270  1.00 0.00 ? 142 ASP A CB   1  
ATOM 2191  C CG   . ASP A 1 142 ? 6.095   10.314  20.709  1.00 0.00 ? 142 ASP A CG   1  
ATOM 2192  O OD1  . ASP A 1 142 ? 7.182   10.583  21.282  1.00 0.00 ? 142 ASP A OD1  1  
ATOM 2193  O OD2  . ASP A 1 142 ? 5.196   11.162  20.473  1.00 0.00 ? 142 ASP A OD2  1  
ATOM 2194  H H    . ASP A 1 142 ? 7.760   9.080   18.591  1.00 0.00 ? 142 ASP A H    1  
ATOM 2195  H HA   . ASP A 1 142 ? 7.649   8.159   21.228  1.00 0.00 ? 142 ASP A HA   1  
ATOM 2196  H HB2  . ASP A 1 142 ? 5.426   8.889   19.242  1.00 0.00 ? 142 ASP A HB2  1  
ATOM 2197  H HB3  . ASP A 1 142 ? 5.094   8.425   20.949  1.00 0.00 ? 142 ASP A HB3  1  
ATOM 2198  N N    . VAL A 1 143 ? 6.348   6.125   18.947  1.00 0.00 ? 143 VAL A N    1  
ATOM 2199  C CA   . VAL A 1 143 ? 5.933   4.748   18.783  1.00 0.00 ? 143 VAL A CA   1  
ATOM 2200  C C    . VAL A 1 143 ? 6.444   4.263   17.460  1.00 0.00 ? 143 VAL A C    1  
ATOM 2201  O O    . VAL A 1 143 ? 6.203   4.883   16.428  1.00 0.00 ? 143 VAL A O    1  
ATOM 2202  C CB   . VAL A 1 143 ? 4.429   4.572   18.788  1.00 0.00 ? 143 VAL A CB   1  
ATOM 2203  C CG1  . VAL A 1 143 ? 4.106   3.074   18.617  1.00 0.00 ? 143 VAL A CG1  1  
ATOM 2204  C CG2  . VAL A 1 143 ? 3.863   5.141   20.101  1.00 0.00 ? 143 VAL A CG2  1  
ATOM 2205  H H    . VAL A 1 143 ? 6.343   6.698   18.132  1.00 0.00 ? 143 VAL A H    1  
ATOM 2206  H HA   . VAL A 1 143 ? 6.386   4.164   19.571  1.00 0.00 ? 143 VAL A HA   1  
ATOM 2207  H HB   . VAL A 1 143 ? 3.982   5.132   17.938  1.00 0.00 ? 143 VAL A HB   1  
ATOM 2208  H HG11 . VAL A 1 143 ? 3.055   2.871   18.917  1.00 0.00 ? 143 VAL A HG11 1  
ATOM 2209  H HG12 . VAL A 1 143 ? 4.780   2.457   19.250  1.00 0.00 ? 143 VAL A HG12 1  
ATOM 2210  H HG13 . VAL A 1 143 ? 4.236   2.768   17.558  1.00 0.00 ? 143 VAL A HG13 1  
ATOM 2211  H HG21 . VAL A 1 143 ? 2.819   4.793   20.253  1.00 0.00 ? 143 VAL A HG21 1  
ATOM 2212  H HG22 . VAL A 1 143 ? 3.865   6.251   20.075  1.00 0.00 ? 143 VAL A HG22 1  
ATOM 2213  H HG23 . VAL A 1 143 ? 4.476   4.805   20.965  1.00 0.00 ? 143 VAL A HG23 1  
ATOM 2214  N N    . LYS A 1 144 ? 7.145   3.109   17.455  1.00 0.00 ? 144 LYS A N    1  
ATOM 2215  C CA   . LYS A 1 144 ? 7.643   2.568   16.215  1.00 0.00 ? 144 LYS A CA   1  
ATOM 2216  C C    . LYS A 1 144 ? 6.574   1.646   15.706  1.00 0.00 ? 144 LYS A C    1  
ATOM 2217  O O    . LYS A 1 144 ? 6.118   0.759   16.428  1.00 0.00 ? 144 LYS A O    1  
ATOM 2218  C CB   . LYS A 1 144 ? 8.943   1.756   16.386  1.00 0.00 ? 144 LYS A CB   1  
ATOM 2219  C CG   . LYS A 1 144 ? 10.116  2.620   16.856  1.00 0.00 ? 144 LYS A CG   1  
ATOM 2220  C CD   . LYS A 1 144 ? 11.406  1.814   17.031  1.00 0.00 ? 144 LYS A CD   1  
ATOM 2221  C CE   . LYS A 1 144 ? 12.575  2.679   17.504  1.00 0.00 ? 144 LYS A CE   1  
ATOM 2222  N NZ   . LYS A 1 144 ? 13.791  1.853   17.670  1.00 0.00 ? 144 LYS A NZ   1  
ATOM 2223  H H    . LYS A 1 144 ? 7.344   2.595   18.283  1.00 0.00 ? 144 LYS A H    1  
ATOM 2224  H HA   . LYS A 1 144 ? 7.785   3.380   15.517  1.00 0.00 ? 144 LYS A HA   1  
ATOM 2225  H HB2  . LYS A 1 144 ? 8.769   0.944   17.126  1.00 0.00 ? 144 LYS A HB2  1  
ATOM 2226  H HB3  . LYS A 1 144 ? 9.209   1.286   15.416  1.00 0.00 ? 144 LYS A HB3  1  
ATOM 2227  H HG2  . LYS A 1 144 ? 10.292  3.429   16.115  1.00 0.00 ? 144 LYS A HG2  1  
ATOM 2228  H HG3  . LYS A 1 144 ? 9.851   3.097   17.825  1.00 0.00 ? 144 LYS A HG3  1  
ATOM 2229  H HD2  . LYS A 1 144 ? 11.230  1.005   17.772  1.00 0.00 ? 144 LYS A HD2  1  
ATOM 2230  H HD3  . LYS A 1 144 ? 11.672  1.341   16.062  1.00 0.00 ? 144 LYS A HD3  1  
ATOM 2231  H HE2  . LYS A 1 144 ? 12.800  3.473   16.761  1.00 0.00 ? 144 LYS A HE2  1  
ATOM 2232  H HE3  . LYS A 1 144 ? 12.342  3.147   18.485  1.00 0.00 ? 144 LYS A HE3  1  
ATOM 2233  H HZ1  . LYS A 1 144 ? 14.633  2.435   17.487  1.00 0.00 ? 144 LYS A HZ1  1  
ATOM 2234  H HZ2  . LYS A 1 144 ? 13.765  1.060   16.997  1.00 0.00 ? 144 LYS A HZ2  1  
ATOM 2235  H HZ3  . LYS A 1 144 ? 13.829  1.483   18.640  1.00 0.00 ? 144 LYS A HZ3  1  
ATOM 2236  N N    . VAL A 1 145 ? 6.148   1.828   14.434  1.00 0.00 ? 145 VAL A N    1  
ATOM 2237  C CA   . VAL A 1 145 ? 5.102   0.989   13.898  1.00 0.00 ? 145 VAL A CA   1  
ATOM 2238  C C    . VAL A 1 145 ? 5.584   0.387   12.613  1.00 0.00 ? 145 VAL A C    1  
ATOM 2239  O O    . VAL A 1 145 ? 6.029   1.090   11.704  1.00 0.00 ? 145 VAL A O    1  
ATOM 2240  C CB   . VAL A 1 145 ? 3.828   1.746   13.610  1.00 0.00 ? 145 VAL A CB   1  
ATOM 2241  C CG1  . VAL A 1 145 ? 2.789   0.770   13.023  1.00 0.00 ? 145 VAL A CG1  1  
ATOM 2242  C CG2  . VAL A 1 145 ? 3.341   2.400   14.915  1.00 0.00 ? 145 VAL A CG2  1  
ATOM 2243  H H    . VAL A 1 145 ? 6.527   2.527   13.826  1.00 0.00 ? 145 VAL A H    1  
ATOM 2244  H HA   . VAL A 1 145 ? 4.912   0.195   14.606  1.00 0.00 ? 145 VAL A HA   1  
ATOM 2245  H HB   . VAL A 1 145 ? 4.025   2.546   12.867  1.00 0.00 ? 145 VAL A HB   1  
ATOM 2246  H HG11 . VAL A 1 145 ? 2.952   0.641   11.931  1.00 0.00 ? 145 VAL A HG11 1  
ATOM 2247  H HG12 . VAL A 1 145 ? 1.761   1.159   13.183  1.00 0.00 ? 145 VAL A HG12 1  
ATOM 2248  H HG13 . VAL A 1 145 ? 2.871   -0.224  13.513  1.00 0.00 ? 145 VAL A HG13 1  
ATOM 2249  H HG21 . VAL A 1 145 ? 3.396   1.674   15.755  1.00 0.00 ? 145 VAL A HG21 1  
ATOM 2250  H HG22 . VAL A 1 145 ? 2.288   2.738   14.808  1.00 0.00 ? 145 VAL A HG22 1  
ATOM 2251  H HG23 . VAL A 1 145 ? 3.971   3.280   15.166  1.00 0.00 ? 145 VAL A HG23 1  
ATOM 2252  N N    . GLY A 1 146 ? 5.492   -0.958  12.518  1.00 0.00 ? 146 GLY A N    1  
ATOM 2253  C CA   . GLY A 1 146 ? 5.890   -1.651  11.319  1.00 0.00 ? 146 GLY A CA   1  
ATOM 2254  C C    . GLY A 1 146 ? 4.652   -2.306  10.802  1.00 0.00 ? 146 GLY A C    1  
ATOM 2255  O O    . GLY A 1 146 ? 3.905   -2.918  11.563  1.00 0.00 ? 146 GLY A O    1  
ATOM 2256  H H    . GLY A 1 146 ? 5.144   -1.524  13.263  1.00 0.00 ? 146 GLY A H    1  
ATOM 2257  H HA2  . GLY A 1 146 ? 6.243   -0.925  10.600  1.00 0.00 ? 146 GLY A HA2  1  
ATOM 2258  H HA3  . GLY A 1 146 ? 6.607   -2.410  11.592  1.00 0.00 ? 146 GLY A HA3  1  
ATOM 2259  N N    . THR A 1 147 ? 4.396   -2.190  9.484   1.00 0.00 ? 147 THR A N    1  
ATOM 2260  C CA   . THR A 1 147 ? 3.204   -2.778  8.923   1.00 0.00 ? 147 THR A CA   1  
ATOM 2261  C C    . THR A 1 147 ? 3.602   -3.588  7.729   1.00 0.00 ? 147 THR A C    1  
ATOM 2262  O O    . THR A 1 147 ? 4.392   -3.149  6.896   1.00 0.00 ? 147 THR A O    1  
ATOM 2263  C CB   . THR A 1 147 ? 2.196   -1.747  8.478   1.00 0.00 ? 147 THR A CB   1  
ATOM 2264  O OG1  . THR A 1 147 ? 1.817   -0.936  9.583   1.00 0.00 ? 147 THR A OG1  1  
ATOM 2265  C CG2  . THR A 1 147 ? 0.956   -2.460  7.909   1.00 0.00 ? 147 THR A CG2  1  
ATOM 2266  H H    . THR A 1 147 ? 5.001   -1.699  8.853   1.00 0.00 ? 147 THR A H    1  
ATOM 2267  H HA   . THR A 1 147 ? 2.771   -3.435  9.663   1.00 0.00 ? 147 THR A HA   1  
ATOM 2268  H HB   . THR A 1 147 ? 2.630   -1.101  7.688   1.00 0.00 ? 147 THR A HB   1  
ATOM 2269  H HG1  . THR A 1 147 ? 2.254   -1.313  10.351  1.00 0.00 ? 147 THR A HG1  1  
ATOM 2270  H HG21 . THR A 1 147 ? 0.082   -1.774  7.913   1.00 0.00 ? 147 THR A HG21 1  
ATOM 2271  H HG22 . THR A 1 147 ? 0.708   -3.353  8.523   1.00 0.00 ? 147 THR A HG22 1  
ATOM 2272  H HG23 . THR A 1 147 ? 1.143   -2.788  6.865   1.00 0.00 ? 147 THR A HG23 1  
ATOM 2273  N N    . TRP A 1 148 ? 3.041   -4.810  7.623   1.00 0.00 ? 148 TRP A N    1  
ATOM 2274  C CA   . TRP A 1 148 ? 3.332   -5.664  6.502   1.00 0.00 ? 148 TRP A CA   1  
ATOM 2275  C C    . TRP A 1 148 ? 2.089   -5.660  5.669   1.00 0.00 ? 148 TRP A C    1  
ATOM 2276  O O    . TRP A 1 148 ? 0.983   -5.674  6.202   1.00 0.00 ? 148 TRP A O    1  
ATOM 2277  C CB   . TRP A 1 148 ? 3.647   -7.117  6.906   1.00 0.00 ? 148 TRP A CB   1  
ATOM 2278  C CG   . TRP A 1 148 ? 4.966   -7.259  7.629   1.00 0.00 ? 148 TRP A CG   1  
ATOM 2279  C CD1  . TRP A 1 148 ? 5.205   -7.197  8.973   1.00 0.00 ? 148 TRP A CD1  1  
ATOM 2280  C CD2  . TRP A 1 148 ? 6.247   -7.501  7.006   1.00 0.00 ? 148 TRP A CD2  1  
ATOM 2281  N NE1  . TRP A 1 148 ? 6.538   -7.377  9.224   1.00 0.00 ? 148 TRP A NE1  1  
ATOM 2282  C CE2  . TRP A 1 148 ? 7.191   -7.566  8.031   1.00 0.00 ? 148 TRP A CE2  1  
ATOM 2283  C CE3  . TRP A 1 148 ? 6.631   -7.658  5.704   1.00 0.00 ? 148 TRP A CE3  1  
ATOM 2284  C CZ2  . TRP A 1 148 ? 8.511   -7.785  7.772   1.00 0.00 ? 148 TRP A CZ2  1  
ATOM 2285  C CZ3  . TRP A 1 148 ? 7.967   -7.881  5.437   1.00 0.00 ? 148 TRP A CZ3  1  
ATOM 2286  C CH2  . TRP A 1 148 ? 8.896   -7.944  6.458   1.00 0.00 ? 148 TRP A CH2  1  
ATOM 2287  H H    . TRP A 1 148 ? 2.406   -5.171  8.305   1.00 0.00 ? 148 TRP A H    1  
ATOM 2288  H HA   . TRP A 1 148 ? 4.147   -5.232  5.938   1.00 0.00 ? 148 TRP A HA   1  
ATOM 2289  H HB2  . TRP A 1 148 ? 2.838   -7.494  7.569   1.00 0.00 ? 148 TRP A HB2  1  
ATOM 2290  H HB3  . TRP A 1 148 ? 3.672   -7.754  5.996   1.00 0.00 ? 148 TRP A HB3  1  
ATOM 2291  H HD1  . TRP A 1 148 ? 4.451   -7.025  9.727   1.00 0.00 ? 148 TRP A HD1  1  
ATOM 2292  H HE1  . TRP A 1 148 ? 6.957   -7.373  10.106  1.00 0.00 ? 148 TRP A HE1  1  
ATOM 2293  H HE3  . TRP A 1 148 ? 5.921   -7.613  4.891   1.00 0.00 ? 148 TRP A HE3  1  
ATOM 2294  H HZ2  . TRP A 1 148 ? 9.246   -7.836  8.560   1.00 0.00 ? 148 TRP A HZ2  1  
ATOM 2295  H HZ3  . TRP A 1 148 ? 8.291   -8.008  4.414   1.00 0.00 ? 148 TRP A HZ3  1  
ATOM 2296  H HH2  . TRP A 1 148 ? 9.936   -8.119  6.225   1.00 0.00 ? 148 TRP A HH2  1  
ATOM 2297  N N    . MET A 1 149 ? 2.238   -5.629  4.330   1.00 0.00 ? 149 MET A N    1  
ATOM 2298  C CA   . MET A 1 149 ? 1.077   -5.592  3.482   1.00 0.00 ? 149 MET A CA   1  
ATOM 2299  C C    . MET A 1 149 ? 1.166   -6.730  2.512   1.00 0.00 ? 149 MET A C    1  
ATOM 2300  O O    . MET A 1 149 ? 2.197   -6.956  1.881   1.00 0.00 ? 149 MET A O    1  
ATOM 2301  C CB   . MET A 1 149 ? 0.978   -4.276  2.688   1.00 0.00 ? 149 MET A CB   1  
ATOM 2302  C CG   . MET A 1 149 ? 0.745   -3.066  3.600   1.00 0.00 ? 149 MET A CG   1  
ATOM 2303  S SD   . MET A 1 149 ? 0.449   -1.522  2.686   1.00 0.00 ? 149 MET A SD   1  
ATOM 2304  C CE   . MET A 1 149 ? 2.176   -1.290  2.177   1.00 0.00 ? 149 MET A CE   1  
ATOM 2305  H H    . MET A 1 149 ? 3.132   -5.635  3.875   1.00 0.00 ? 149 MET A H    1  
ATOM 2306  H HA   . MET A 1 149 ? 0.200   -5.723  4.098   1.00 0.00 ? 149 MET A HA   1  
ATOM 2307  H HB2  . MET A 1 149 ? 1.919   -4.127  2.116   1.00 0.00 ? 149 MET A HB2  1  
ATOM 2308  H HB3  . MET A 1 149 ? 0.140   -4.347  1.962   1.00 0.00 ? 149 MET A HB3  1  
ATOM 2309  H HG2  . MET A 1 149 ? -0.125  -3.283  4.257   1.00 0.00 ? 149 MET A HG2  1  
ATOM 2310  H HG3  . MET A 1 149 ? 1.633   -2.944  4.255   1.00 0.00 ? 149 MET A HG3  1  
ATOM 2311  H HE1  . MET A 1 149 ? 2.491   -0.233  2.315   1.00 0.00 ? 149 MET A HE1  1  
ATOM 2312  H HE2  . MET A 1 149 ? 2.311   -1.551  1.106   1.00 0.00 ? 149 MET A HE2  1  
ATOM 2313  H HE3  . MET A 1 149 ? 2.857   -1.932  2.774   1.00 0.00 ? 149 MET A HE3  1  
ATOM 2314  N N    . LEU A 1 150 ? 0.050   -7.472  2.369   1.00 0.00 ? 150 LEU A N    1  
ATOM 2315  C CA   . LEU A 1 150 ? 0.014   -8.586  1.458   1.00 0.00 ? 150 LEU A CA   1  
ATOM 2316  C C    . LEU A 1 150 ? -1.260  -8.449  0.688   1.00 0.00 ? 150 LEU A C    1  
ATOM 2317  O O    . LEU A 1 150 ? -2.305  -8.121  1.253   1.00 0.00 ? 150 LEU A O    1  
ATOM 2318  C CB   . LEU A 1 150 ? 0.016   -9.959  2.167   1.00 0.00 ? 150 LEU A CB   1  
ATOM 2319  C CG   . LEU A 1 150 ? 1.264   -10.802 1.842   1.00 0.00 ? 150 LEU A CG   1  
ATOM 2320  C CD1  . LEU A 1 150 ? 1.340   -11.142 0.343   1.00 0.00 ? 150 LEU A CD1  1  
ATOM 2321  C CD2  . LEU A 1 150 ? 2.552   -10.115 2.325   1.00 0.00 ? 150 LEU A CD2  1  
ATOM 2322  H H    . LEU A 1 150 ? -0.789  -7.286  2.880   1.00 0.00 ? 150 LEU A H    1  
ATOM 2323  H HA   . LEU A 1 150 ? 0.850   -8.499  0.781   1.00 0.00 ? 150 LEU A HA   1  
ATOM 2324  H HB2  . LEU A 1 150 ? -0.034  -9.795  3.267   1.00 0.00 ? 150 LEU A HB2  1  
ATOM 2325  H HB3  . LEU A 1 150 ? -0.887  -10.532 1.867   1.00 0.00 ? 150 LEU A HB3  1  
ATOM 2326  H HG   . LEU A 1 150 ? 1.169   -11.762 2.396   1.00 0.00 ? 150 LEU A HG   1  
ATOM 2327  H HD11 . LEU A 1 150 ? 1.967   -12.045 0.184   1.00 0.00 ? 150 LEU A HD11 1  
ATOM 2328  H HD12 . LEU A 1 150 ? 1.785   -10.296 -0.223  1.00 0.00 ? 150 LEU A HD12 1  
ATOM 2329  H HD13 . LEU A 1 150 ? 0.324   -11.342 -0.060  1.00 0.00 ? 150 LEU A HD13 1  
ATOM 2330  H HD21 . LEU A 1 150 ? 2.932   -9.419  1.548   1.00 0.00 ? 150 LEU A HD21 1  
ATOM 2331  H HD22 . LEU A 1 150 ? 3.337   -10.872 2.538   1.00 0.00 ? 150 LEU A HD22 1  
ATOM 2332  H HD23 . LEU A 1 150 ? 2.356   -9.537  3.253   1.00 0.00 ? 150 LEU A HD23 1  
ATOM 2333  N N    . GLY A 1 151 ? -1.210  -8.702  -0.634  1.00 0.00 ? 151 GLY A N    1  
ATOM 2334  C CA   . GLY A 1 151 ? -2.402  -8.576  -1.422  1.00 0.00 ? 151 GLY A CA   1  
ATOM 2335  C C    . GLY A 1 151 ? -2.128  -9.128  -2.781  1.00 0.00 ? 151 GLY A C    1  
ATOM 2336  O O    . GLY A 1 151 ? -1.103  -9.766  -3.022  1.00 0.00 ? 151 GLY A O    1  
ATOM 2337  H H    . GLY A 1 151 ? -0.371  -8.969  -1.111  1.00 0.00 ? 151 GLY A H    1  
ATOM 2338  H HA2  . GLY A 1 151 ? -3.175  -9.166  -0.952  1.00 0.00 ? 151 GLY A HA2  1  
ATOM 2339  H HA3  . GLY A 1 151 ? -2.627  -7.523  -1.508  1.00 0.00 ? 151 GLY A HA3  1  
ATOM 2340  N N    . ALA A 1 152 ? -3.065  -8.873  -3.712  1.00 0.00 ? 152 ALA A N    1  
ATOM 2341  C CA   . ALA A 1 152 ? -2.926  -9.362  -5.054  1.00 0.00 ? 152 ALA A CA   1  
ATOM 2342  C C    . ALA A 1 152 ? -3.378  -8.260  -5.960  1.00 0.00 ? 152 ALA A C    1  
ATOM 2343  O O    . ALA A 1 152 ? -4.079  -7.339  -5.535  1.00 0.00 ? 152 ALA A O    1  
ATOM 2344  C CB   . ALA A 1 152 ? -3.782  -10.610 -5.339  1.00 0.00 ? 152 ALA A CB   1  
ATOM 2345  H H    . ALA A 1 152 ? -3.880  -8.328  -3.517  1.00 0.00 ? 152 ALA A H    1  
ATOM 2346  H HA   . ALA A 1 152 ? -1.881  -9.565  -5.237  1.00 0.00 ? 152 ALA A HA   1  
ATOM 2347  H HB1  . ALA A 1 152 ? -3.598  -10.978 -6.371  1.00 0.00 ? 152 ALA A HB1  1  
ATOM 2348  H HB2  . ALA A 1 152 ? -4.862  -10.372 -5.234  1.00 0.00 ? 152 ALA A HB2  1  
ATOM 2349  H HB3  . ALA A 1 152 ? -3.528  -11.422 -4.624  1.00 0.00 ? 152 ALA A HB3  1  
ATOM 2350  N N    . GLY A 1 153 ? -2.976  -8.326  -7.244  1.00 0.00 ? 153 GLY A N    1  
ATOM 2351  C CA   . GLY A 1 153 ? -3.356  -7.297  -8.175  1.00 0.00 ? 153 GLY A CA   1  
ATOM 2352  C C    . GLY A 1 153 ? -3.834  -7.954  -9.425  1.00 0.00 ? 153 GLY A C    1  
ATOM 2353  O O    . GLY A 1 153 ? -3.619  -9.146  -9.647  1.00 0.00 ? 153 GLY A O    1  
ATOM 2354  H H    . GLY A 1 153 ? -2.414  -9.077  -7.597  1.00 0.00 ? 153 GLY A H    1  
ATOM 2355  H HA2  . GLY A 1 153 ? -4.170  -6.736  -7.744  1.00 0.00 ? 153 GLY A HA2  1  
ATOM 2356  H HA3  . GLY A 1 153 ? -2.474  -6.714  -8.398  1.00 0.00 ? 153 GLY A HA3  1  
ATOM 2357  N N    . TYR A 1 154 ? -4.511  -7.163  -10.278 1.00 0.00 ? 154 TYR A N    1  
ATOM 2358  C CA   . TYR A 1 154 ? -5.021  -7.678  -11.517 1.00 0.00 ? 154 TYR A CA   1  
ATOM 2359  C C    . TYR A 1 154 ? -4.620  -6.700  -12.582 1.00 0.00 ? 154 TYR A C    1  
ATOM 2360  O O    . TYR A 1 154 ? -4.735  -5.484  -12.402 1.00 0.00 ? 154 TYR A O    1  
ATOM 2361  C CB   . TYR A 1 154 ? -6.556  -7.829  -11.528 1.00 0.00 ? 154 TYR A CB   1  
ATOM 2362  C CG   . TYR A 1 154 ? -7.100  -8.384  -12.806 1.00 0.00 ? 154 TYR A CG   1  
ATOM 2363  C CD1  . TYR A 1 154 ? -6.979  -9.728  -13.089 1.00 0.00 ? 154 TYR A CD1  1  
ATOM 2364  C CD2  . TYR A 1 154 ? -7.727  -7.563  -13.720 1.00 0.00 ? 154 TYR A CD2  1  
ATOM 2365  C CE1  . TYR A 1 154 ? -7.474  -10.242 -14.265 1.00 0.00 ? 154 TYR A CE1  1  
ATOM 2366  C CE2  . TYR A 1 154 ? -8.222  -8.078  -14.895 1.00 0.00 ? 154 TYR A CE2  1  
ATOM 2367  C CZ   . TYR A 1 154 ? -8.095  -9.416  -15.166 1.00 0.00 ? 154 TYR A CZ   1  
ATOM 2368  O OH   . TYR A 1 154 ? -8.600  -9.943  -16.374 1.00 0.00 ? 154 TYR A OH   1  
ATOM 2369  H H    . TYR A 1 154 ? -4.690  -6.197  -10.088 1.00 0.00 ? 154 TYR A H    1  
ATOM 2370  H HA   . TYR A 1 154 ? -4.542  -8.629  -11.711 1.00 0.00 ? 154 TYR A HA   1  
ATOM 2371  H HB2  . TYR A 1 154 ? -6.873  -8.513  -10.714 1.00 0.00 ? 154 TYR A HB2  1  
ATOM 2372  H HB3  . TYR A 1 154 ? -7.033  -6.838  -11.363 1.00 0.00 ? 154 TYR A HB3  1  
ATOM 2373  H HD1  . TYR A 1 154 ? -6.490  -10.383 -12.381 1.00 0.00 ? 154 TYR A HD1  1  
ATOM 2374  H HD2  . TYR A 1 154 ? -7.829  -6.508  -13.510 1.00 0.00 ? 154 TYR A HD2  1  
ATOM 2375  H HE1  . TYR A 1 154 ? -7.375  -11.295 -14.477 1.00 0.00 ? 154 TYR A HE1  1  
ATOM 2376  H HE2  . TYR A 1 154 ? -8.712  -7.428  -15.605 1.00 0.00 ? 154 TYR A HE2  1  
ATOM 2377  H HH   . TYR A 1 154 ? -8.025  -9.646  -17.088 1.00 0.00 ? 154 TYR A HH   1  
ATOM 2378  N N    . ARG A 1 155 ? -4.119  -7.224  -13.720 1.00 0.00 ? 155 ARG A N    1  
ATOM 2379  C CA   . ARG A 1 155 ? -3.696  -6.371  -14.797 1.00 0.00 ? 155 ARG A CA   1  
ATOM 2380  C C    . ARG A 1 155 ? -4.199  -6.988  -16.067 1.00 0.00 ? 155 ARG A C    1  
ATOM 2381  O O    . ARG A 1 155 ? -4.181  -8.206  -16.221 1.00 0.00 ? 155 ARG A O    1  
ATOM 2382  C CB   . ARG A 1 155 ? -2.161  -6.240  -14.888 1.00 0.00 ? 155 ARG A CB   1  
ATOM 2383  C CG   . ARG A 1 155 ? -1.710  -5.011  -15.684 1.00 0.00 ? 155 ARG A CG   1  
ATOM 2384  C CD   . ARG A 1 155 ? -1.092  -5.374  -17.038 1.00 0.00 ? 155 ARG A CD   1  
ATOM 2385  N NE   . ARG A 1 155 ? 0.206   -6.069  -16.794 1.00 0.00 ? 155 ARG A NE   1  
ATOM 2386  C CZ   . ARG A 1 155 ? 0.968   -6.501  -17.843 1.00 0.00 ? 155 ARG A CZ   1  
ATOM 2387  N NH1  . ARG A 1 155 ? 0.565   -6.266  -19.125 1.00 0.00 ? 155 ARG A NH1  1  
ATOM 2388  N NH2  . ARG A 1 155 ? 2.140   -7.159  -17.607 1.00 0.00 ? 155 ARG A NH2  1  
ATOM 2389  H H    . ARG A 1 155 ? -4.026  -8.206  -13.866 1.00 0.00 ? 155 ARG A H    1  
ATOM 2390  H HA   . ARG A 1 155 ? -4.154  -5.401  -14.665 1.00 0.00 ? 155 ARG A HA   1  
ATOM 2391  H HB2  . ARG A 1 155 ? -1.745  -6.177  -13.858 1.00 0.00 ? 155 ARG A HB2  1  
ATOM 2392  H HB3  . ARG A 1 155 ? -1.746  -7.153  -15.368 1.00 0.00 ? 155 ARG A HB3  1  
ATOM 2393  H HG2  . ARG A 1 155 ? -2.583  -4.346  -15.853 1.00 0.00 ? 155 ARG A HG2  1  
ATOM 2394  H HG3  . ARG A 1 155 ? -0.963  -4.447  -15.085 1.00 0.00 ? 155 ARG A HG3  1  
ATOM 2395  H HD2  . ARG A 1 155 ? -1.758  -6.061  -17.605 1.00 0.00 ? 155 ARG A HD2  1  
ATOM 2396  H HD3  . ARG A 1 155 ? -0.890  -4.463  -17.639 1.00 0.00 ? 155 ARG A HD3  1  
ATOM 2397  H HE   . ARG A 1 155 ? 0.514   -6.231  -15.856 1.00 0.00 ? 155 ARG A HE   1  
ATOM 2398  H HH11 . ARG A 1 155 ? -0.291  -5.776  -19.296 1.00 0.00 ? 155 ARG A HH11 1  
ATOM 2399  H HH12 . ARG A 1 155 ? 1.121   -6.583  -19.893 1.00 0.00 ? 155 ARG A HH12 1  
ATOM 2400  H HH21 . ARG A 1 155 ? 2.438   -7.324  -16.668 1.00 0.00 ? 155 ARG A HH21 1  
ATOM 2401  H HH22 . ARG A 1 155 ? 2.699   -7.477  -18.373 1.00 0.00 ? 155 ARG A HH22 1  
ATOM 2402  N N    . PHE A 1 156 ? -4.688  -6.133  -16.999 1.00 0.00 ? 156 PHE A N    1  
ATOM 2403  C CA   . PHE A 1 156 ? -5.200  -6.607  -18.269 1.00 0.00 ? 156 PHE A CA   1  
ATOM 2404  C C    . PHE A 1 156 ? -6.528  -7.340  -18.010 1.00 0.00 ? 156 PHE A C    1  
ATOM 2405  O O    . PHE A 1 156 ? -6.528  -8.603  -17.975 1.00 0.00 ? 156 PHE A O    1  
ATOM 2406  C CB   . PHE A 1 156 ? -4.233  -7.554  -19.021 1.00 0.00 ? 156 PHE A CB   1  
ATOM 2407  C CG   . PHE A 1 156 ? -4.566  -7.731  -20.469 1.00 0.00 ? 156 PHE A CG   1  
ATOM 2408  C CD1  . PHE A 1 156 ? -4.205  -6.772  -21.391 1.00 0.00 ? 156 PHE A CD1  1  
ATOM 2409  C CD2  . PHE A 1 156 ? -5.240  -8.854  -20.901 1.00 0.00 ? 156 PHE A CD2  1  
ATOM 2410  C CE1  . PHE A 1 156 ? -4.510  -6.934  -22.721 1.00 0.00 ? 156 PHE A CE1  1  
ATOM 2411  C CE2  . PHE A 1 156 ? -5.544  -9.015  -22.233 1.00 0.00 ? 156 PHE A CE2  1  
ATOM 2412  C CZ   . PHE A 1 156 ? -5.180  -8.055  -23.142 1.00 0.00 ? 156 PHE A CZ   1  
ATOM 2413  O OXT  . PHE A 1 156 ? -7.563  -6.637  -17.847 1.00 0.00 ? 156 PHE A OXT  1  
ATOM 2414  H H    . PHE A 1 156 ? -4.714  -5.147  -16.851 1.00 0.00 ? 156 PHE A H    1  
ATOM 2415  H HA   . PHE A 1 156 ? -5.405  -5.733  -18.870 1.00 0.00 ? 156 PHE A HA   1  
ATOM 2416  H HB2  . PHE A 1 156 ? -3.199  -7.150  -18.972 1.00 0.00 ? 156 PHE A HB2  1  
ATOM 2417  H HB3  . PHE A 1 156 ? -4.240  -8.561  -18.550 1.00 0.00 ? 156 PHE A HB3  1  
ATOM 2418  H HD1  . PHE A 1 156 ? -3.676  -5.887  -21.066 1.00 0.00 ? 156 PHE A HD1  1  
ATOM 2419  H HD2  . PHE A 1 156 ? -5.529  -9.614  -20.190 1.00 0.00 ? 156 PHE A HD2  1  
ATOM 2420  H HE1  . PHE A 1 156 ? -4.222  -6.177  -23.437 1.00 0.00 ? 156 PHE A HE1  1  
ATOM 2421  H HE2  . PHE A 1 156 ? -6.072  -9.898  -22.563 1.00 0.00 ? 156 PHE A HE2  1  
ATOM 2422  H HZ   . PHE A 1 156 ? -5.420  -8.181  -24.188 1.00 0.00 ? 156 PHE A HZ   1  
ATOM 2423  N N    . GLU A 1 1   ? -9.911  10.458  -16.844 1.00 0.00 ? 1   GLU A N    2  
ATOM 2424  C CA   . GLU A 1 1   ? -8.878  10.694  -17.889 1.00 0.00 ? 1   GLU A CA   2  
ATOM 2425  C C    . GLU A 1 1   ? -8.399  9.390   -18.461 1.00 0.00 ? 1   GLU A C    2  
ATOM 2426  O O    . GLU A 1 1   ? -8.432  9.182   -19.673 1.00 0.00 ? 1   GLU A O    2  
ATOM 2427  C CB   . GLU A 1 1   ? -7.670  11.440  -17.283 1.00 0.00 ? 1   GLU A CB   2  
ATOM 2428  C CG   . GLU A 1 1   ? -8.007  12.877  -16.843 1.00 0.00 ? 1   GLU A CG   2  
ATOM 2429  C CD   . GLU A 1 1   ? -8.489  13.669  -18.052 1.00 0.00 ? 1   GLU A CD   2  
ATOM 2430  O OE1  . GLU A 1 1   ? -7.795  13.628  -19.102 1.00 0.00 ? 1   GLU A OE1  2  
ATOM 2431  O OE2  . GLU A 1 1   ? -9.558  14.325  -17.940 1.00 0.00 ? 1   GLU A OE2  2  
ATOM 2432  H H1   . GLU A 1 1   ? -10.710 11.107  -16.994 1.00 0.00 ? 1   GLU A H1   2  
ATOM 2433  H H2   . GLU A 1 1   ? -9.499  10.628  -15.904 1.00 0.00 ? 1   GLU A H2   2  
ATOM 2434  H H3   . GLU A 1 1   ? -10.247 9.475   -16.903 1.00 0.00 ? 1   GLU A H3   2  
ATOM 2435  H HA   . GLU A 1 1   ? -9.333  11.280  -18.672 1.00 0.00 ? 1   GLU A HA   2  
ATOM 2436  H HB2  . GLU A 1 1   ? -7.298  10.871  -16.403 1.00 0.00 ? 1   GLU A HB2  2  
ATOM 2437  H HB3  . GLU A 1 1   ? -6.852  11.479  -18.035 1.00 0.00 ? 1   GLU A HB3  2  
ATOM 2438  H HG2  . GLU A 1 1   ? -8.806  12.860  -16.069 1.00 0.00 ? 1   GLU A HG2  2  
ATOM 2439  H HG3  . GLU A 1 1   ? -7.107  13.369  -16.423 1.00 0.00 ? 1   GLU A HG3  2  
ATOM 2440  N N    . GLY A 1 2   ? -7.933  8.474   -17.588 1.00 0.00 ? 2   GLY A N    2  
ATOM 2441  C CA   . GLY A 1 2   ? -7.457  7.204   -18.059 1.00 0.00 ? 2   GLY A CA   2  
ATOM 2442  C C    . GLY A 1 2   ? -7.002  6.432   -16.865 1.00 0.00 ? 2   GLY A C    2  
ATOM 2443  O O    . GLY A 1 2   ? -7.075  6.912   -15.735 1.00 0.00 ? 2   GLY A O    2  
ATOM 2444  H H    . GLY A 1 2   ? -7.903  8.631   -16.602 1.00 0.00 ? 2   GLY A H    2  
ATOM 2445  H HA2  . GLY A 1 2   ? -8.286  6.688   -18.522 1.00 0.00 ? 2   GLY A HA2  2  
ATOM 2446  H HA3  . GLY A 1 2   ? -6.614  7.384   -18.709 1.00 0.00 ? 2   GLY A HA3  2  
ATOM 2447  N N    . GLU A 1 3   ? -6.511  5.200   -17.100 1.00 0.00 ? 3   GLU A N    2  
ATOM 2448  C CA   . GLU A 1 3   ? -6.046  4.380   -16.015 1.00 0.00 ? 3   GLU A CA   2  
ATOM 2449  C C    . GLU A 1 3   ? -5.042  3.433   -16.594 1.00 0.00 ? 3   GLU A C    2  
ATOM 2450  O O    . GLU A 1 3   ? -5.062  3.151   -17.791 1.00 0.00 ? 3   GLU A O    2  
ATOM 2451  C CB   . GLU A 1 3   ? -7.169  3.560   -15.344 1.00 0.00 ? 3   GLU A CB   2  
ATOM 2452  C CG   . GLU A 1 3   ? -7.860  2.583   -16.313 1.00 0.00 ? 3   GLU A CG   2  
ATOM 2453  C CD   . GLU A 1 3   ? -8.999  1.876   -15.585 1.00 0.00 ? 3   GLU A CD   2  
ATOM 2454  O OE1  . GLU A 1 3   ? -9.185  2.142   -14.368 1.00 0.00 ? 3   GLU A OE1  2  
ATOM 2455  O OE2  . GLU A 1 3   ? -9.698  1.062   -16.242 1.00 0.00 ? 3   GLU A OE2  2  
ATOM 2456  H H    . GLU A 1 3   ? -6.445  4.811   -18.016 1.00 0.00 ? 3   GLU A H    2  
ATOM 2457  H HA   . GLU A 1 3   ? -5.557  5.020   -15.295 1.00 0.00 ? 3   GLU A HA   2  
ATOM 2458  H HB2  . GLU A 1 3   ? -6.740  2.988   -14.491 1.00 0.00 ? 3   GLU A HB2  2  
ATOM 2459  H HB3  . GLU A 1 3   ? -7.930  4.261   -14.937 1.00 0.00 ? 3   GLU A HB3  2  
ATOM 2460  H HG2  . GLU A 1 3   ? -8.268  3.136   -17.186 1.00 0.00 ? 3   GLU A HG2  2  
ATOM 2461  H HG3  . GLU A 1 3   ? -7.136  1.823   -16.673 1.00 0.00 ? 3   GLU A HG3  2  
ATOM 2462  N N    . SER A 1 4   ? -4.124  2.921   -15.745 1.00 0.00 ? 4   SER A N    2  
ATOM 2463  C CA   . SER A 1 4   ? -3.123  1.999   -16.227 1.00 0.00 ? 4   SER A CA   2  
ATOM 2464  C C    . SER A 1 4   ? -3.350  0.683   -15.548 1.00 0.00 ? 4   SER A C    2  
ATOM 2465  O O    . SER A 1 4   ? -3.599  -0.327  -16.203 1.00 0.00 ? 4   SER A O    2  
ATOM 2466  C CB   . SER A 1 4   ? -1.679  2.450   -15.931 1.00 0.00 ? 4   SER A CB   2  
ATOM 2467  O OG   . SER A 1 4   ? -1.419  3.701   -16.555 1.00 0.00 ? 4   SER A OG   2  
ATOM 2468  H H    . SER A 1 4   ? -4.094  3.154   -14.777 1.00 0.00 ? 4   SER A H    2  
ATOM 2469  H HA   . SER A 1 4   ? -3.265  1.871   -17.290 1.00 0.00 ? 4   SER A HA   2  
ATOM 2470  H HB2  . SER A 1 4   ? -1.529  2.558   -14.836 1.00 0.00 ? 4   SER A HB2  2  
ATOM 2471  H HB3  . SER A 1 4   ? -0.958  1.699   -16.321 1.00 0.00 ? 4   SER A HB3  2  
ATOM 2472  H HG   . SER A 1 4   ? -2.176  3.880   -17.120 1.00 0.00 ? 4   SER A HG   2  
ATOM 2473  N N    . SER A 1 5   ? -3.263  0.662   -14.200 1.00 0.00 ? 5   SER A N    2  
ATOM 2474  C CA   . SER A 1 5   ? -3.469  -0.571  -13.485 1.00 0.00 ? 5   SER A CA   2  
ATOM 2475  C C    . SER A 1 5   ? -3.932  -0.217  -12.105 1.00 0.00 ? 5   SER A C    2  
ATOM 2476  O O    . SER A 1 5   ? -3.519  0.796   -11.537 1.00 0.00 ? 5   SER A O    2  
ATOM 2477  C CB   . SER A 1 5   ? -2.186  -1.420  -13.361 1.00 0.00 ? 5   SER A CB   2  
ATOM 2478  O OG   . SER A 1 5   ? -2.456  -2.644  -12.683 1.00 0.00 ? 5   SER A OG   2  
ATOM 2479  H H    . SER A 1 5   ? -3.053  1.472   -13.654 1.00 0.00 ? 5   SER A H    2  
ATOM 2480  H HA   . SER A 1 5   ? -4.245  -1.127  -13.989 1.00 0.00 ? 5   SER A HA   2  
ATOM 2481  H HB2  . SER A 1 5   ? -1.787  -1.651  -14.372 1.00 0.00 ? 5   SER A HB2  2  
ATOM 2482  H HB3  . SER A 1 5   ? -1.413  -0.859  -12.792 1.00 0.00 ? 5   SER A HB3  2  
ATOM 2483  H HG   . SER A 1 5   ? -3.261  -3.000  -13.081 1.00 0.00 ? 5   SER A HG   2  
ATOM 2484  N N    . ILE A 1 6   ? -4.814  -1.064  -11.531 1.00 0.00 ? 6   ILE A N    2  
ATOM 2485  C CA   . ILE A 1 6   ? -5.308  -0.820  -10.199 1.00 0.00 ? 6   ILE A CA   2  
ATOM 2486  C C    . ILE A 1 6   ? -5.111  -2.091  -9.434  1.00 0.00 ? 6   ILE A C    2  
ATOM 2487  O O    . ILE A 1 6   ? -5.147  -3.183  -10.006 1.00 0.00 ? 6   ILE A O    2  
ATOM 2488  C CB   . ILE A 1 6   ? -6.771  -0.441  -10.155 1.00 0.00 ? 6   ILE A CB   2  
ATOM 2489  C CG1  . ILE A 1 6   ? -7.658  -1.547  -10.766 1.00 0.00 ? 6   ILE A CG1  2  
ATOM 2490  C CG2  . ILE A 1 6   ? -6.935  0.898   -10.896 1.00 0.00 ? 6   ILE A CG2  2  
ATOM 2491  C CD1  . ILE A 1 6   ? -9.149  -1.277  -10.560 1.00 0.00 ? 6   ILE A CD1  2  
ATOM 2492  H H    . ILE A 1 6   ? -5.147  -1.887  -11.990 1.00 0.00 ? 6   ILE A H    2  
ATOM 2493  H HA   . ILE A 1 6   ? -4.701  -0.046  -9.752  1.00 0.00 ? 6   ILE A HA   2  
ATOM 2494  H HB   . ILE A 1 6   ? -7.078  -0.289  -9.096  1.00 0.00 ? 6   ILE A HB   2  
ATOM 2495  H HG12 . ILE A 1 6   ? -7.449  -1.622  -11.855 1.00 0.00 ? 6   ILE A HG12 2  
ATOM 2496  H HG13 . ILE A 1 6   ? -7.406  -2.522  -10.300 1.00 0.00 ? 6   ILE A HG13 2  
ATOM 2497  H HG21 . ILE A 1 6   ? -6.015  1.512   -10.797 1.00 0.00 ? 6   ILE A HG21 2  
ATOM 2498  H HG22 . ILE A 1 6   ? -7.790  1.470   -10.475 1.00 0.00 ? 6   ILE A HG22 2  
ATOM 2499  H HG23 . ILE A 1 6   ? -7.127  0.720   -11.976 1.00 0.00 ? 6   ILE A HG23 2  
ATOM 2500  H HD11 . ILE A 1 6   ? -9.334  -0.886  -9.537  1.00 0.00 ? 6   ILE A HD11 2  
ATOM 2501  H HD12 . ILE A 1 6   ? -9.733  -2.213  -10.693 1.00 0.00 ? 6   ILE A HD12 2  
ATOM 2502  H HD13 . ILE A 1 6   ? -9.510  -0.527  -11.296 1.00 0.00 ? 6   ILE A HD13 2  
ATOM 2503  N N    . SER A 1 7   ? -4.886  -1.980  -8.106  1.00 0.00 ? 7   SER A N    2  
ATOM 2504  C CA   . SER A 1 7   ? -4.677  -3.162  -7.310  1.00 0.00 ? 7   SER A CA   2  
ATOM 2505  C C    . SER A 1 7   ? -5.414  -2.996  -6.018  1.00 0.00 ? 7   SER A C    2  
ATOM 2506  O O    . SER A 1 7   ? -5.568  -1.887  -5.506  1.00 0.00 ? 7   SER A O    2  
ATOM 2507  C CB   . SER A 1 7   ? -3.197  -3.418  -6.973  1.00 0.00 ? 7   SER A CB   2  
ATOM 2508  O OG   . SER A 1 7   ? -2.444  -3.609  -8.163  1.00 0.00 ? 7   SER A OG   2  
ATOM 2509  H H    . SER A 1 7   ? -4.849  -1.098  -7.629  1.00 0.00 ? 7   SER A H    2  
ATOM 2510  H HA   . SER A 1 7   ? -5.091  -4.003  -7.842  1.00 0.00 ? 7   SER A HA   2  
ATOM 2511  H HB2  . SER A 1 7   ? -2.778  -2.551  -6.424  1.00 0.00 ? 7   SER A HB2  2  
ATOM 2512  H HB3  . SER A 1 7   ? -3.101  -4.326  -6.339  1.00 0.00 ? 7   SER A HB3  2  
ATOM 2513  H HG   . SER A 1 7   ? -1.992  -4.456  -8.058  1.00 0.00 ? 7   SER A HG   2  
ATOM 2514  N N    . ILE A 1 8   ? -5.876  -4.130  -5.454  1.00 0.00 ? 8   ILE A N    2  
ATOM 2515  C CA   . ILE A 1 8   ? -6.586  -4.102  -4.202  1.00 0.00 ? 8   ILE A CA   2  
ATOM 2516  C C    . ILE A 1 8   ? -5.969  -5.163  -3.344  1.00 0.00 ? 8   ILE A C    2  
ATOM 2517  O O    . ILE A 1 8   ? -5.358  -6.104  -3.849  1.00 0.00 ? 8   ILE A O    2  
ATOM 2518  C CB   . ILE A 1 8   ? -8.064  -4.384  -4.339  1.00 0.00 ? 8   ILE A CB   2  
ATOM 2519  C CG1  . ILE A 1 8   ? -8.312  -5.768  -4.978  1.00 0.00 ? 8   ILE A CG1  2  
ATOM 2520  C CG2  . ILE A 1 8   ? -8.688  -3.247  -5.169  1.00 0.00 ? 8   ILE A CG2  2  
ATOM 2521  C CD1  . ILE A 1 8   ? -9.787  -6.169  -4.946  1.00 0.00 ? 8   ILE A CD1  2  
ATOM 2522  H H    . ILE A 1 8   ? -5.739  -5.032  -5.870  1.00 0.00 ? 8   ILE A H    2  
ATOM 2523  H HA   . ILE A 1 8   ? -6.421  -3.138  -3.742  1.00 0.00 ? 8   ILE A HA   2  
ATOM 2524  H HB   . ILE A 1 8   ? -8.534  -4.374  -3.331  1.00 0.00 ? 8   ILE A HB   2  
ATOM 2525  H HG12 . ILE A 1 8   ? -7.964  -5.748  -6.034  1.00 0.00 ? 8   ILE A HG12 2  
ATOM 2526  H HG13 . ILE A 1 8   ? -7.722  -6.535  -4.436  1.00 0.00 ? 8   ILE A HG13 2  
ATOM 2527  H HG21 . ILE A 1 8   ? -9.767  -3.139  -4.925  1.00 0.00 ? 8   ILE A HG21 2  
ATOM 2528  H HG22 . ILE A 1 8   ? -8.590  -3.463  -6.254  1.00 0.00 ? 8   ILE A HG22 2  
ATOM 2529  H HG23 . ILE A 1 8   ? -8.178  -2.284  -4.952  1.00 0.00 ? 8   ILE A HG23 2  
ATOM 2530  H HD11 . ILE A 1 8   ? -10.235 -5.916  -3.961  1.00 0.00 ? 8   ILE A HD11 2  
ATOM 2531  H HD12 . ILE A 1 8   ? -9.893  -7.262  -5.114  1.00 0.00 ? 8   ILE A HD12 2  
ATOM 2532  H HD13 . ILE A 1 8   ? -10.351 -5.632  -5.739  1.00 0.00 ? 8   ILE A HD13 2  
ATOM 2533  N N    . GLY A 1 9   ? -6.109  -5.039  -2.011  1.00 0.00 ? 9   GLY A N    2  
ATOM 2534  C CA   . GLY A 1 9   ? -5.530  -6.027  -1.145  1.00 0.00 ? 9   GLY A CA   2  
ATOM 2535  C C    . GLY A 1 9   ? -5.900  -5.689  0.260   1.00 0.00 ? 9   GLY A C    2  
ATOM 2536  O O    . GLY A 1 9   ? -6.752  -4.836  0.511   1.00 0.00 ? 9   GLY A O    2  
ATOM 2537  H H    . GLY A 1 9   ? -6.589  -4.276  -1.577  1.00 0.00 ? 9   GLY A H    2  
ATOM 2538  H HA2  . GLY A 1 9   ? -5.959  -6.985  -1.401  1.00 0.00 ? 9   GLY A HA2  2  
ATOM 2539  H HA3  . GLY A 1 9   ? -4.457  -5.970  -1.251  1.00 0.00 ? 9   GLY A HA3  2  
ATOM 2540  N N    . TYR A 1 10  ? -5.241  -6.368  1.219   1.00 0.00 ? 10  TYR A N    2  
ATOM 2541  C CA   . TYR A 1 10  ? -5.519  -6.137  2.611   1.00 0.00 ? 10  TYR A CA   2  
ATOM 2542  C C    . TYR A 1 10  ? -4.209  -5.855  3.276   1.00 0.00 ? 10  TYR A C    2  
ATOM 2543  O O    . TYR A 1 10  ? -3.166  -6.363  2.862   1.00 0.00 ? 10  TYR A O    2  
ATOM 2544  C CB   . TYR A 1 10  ? -6.164  -7.348  3.313   1.00 0.00 ? 10  TYR A CB   2  
ATOM 2545  C CG   . TYR A 1 10  ? -7.480  -7.749  2.730   1.00 0.00 ? 10  TYR A CG   2  
ATOM 2546  C CD1  . TYR A 1 10  ? -7.546  -8.717  1.748   1.00 0.00 ? 10  TYR A CD1  2  
ATOM 2547  C CD2  . TYR A 1 10  ? -8.647  -7.158  3.164   1.00 0.00 ? 10  TYR A CD2  2  
ATOM 2548  C CE1  . TYR A 1 10  ? -8.758  -9.084  1.211   1.00 0.00 ? 10  TYR A CE1  2  
ATOM 2549  C CE2  . TYR A 1 10  ? -9.858  -7.527  2.626   1.00 0.00 ? 10  TYR A CE2  2  
ATOM 2550  C CZ   . TYR A 1 10  ? -9.913  -8.489  1.650   1.00 0.00 ? 10  TYR A CZ   2  
ATOM 2551  O OH   . TYR A 1 10  ? -11.155 -8.866  1.099   1.00 0.00 ? 10  TYR A OH   2  
ATOM 2552  H H    . TYR A 1 10  ? -4.533  -7.043  1.009   1.00 0.00 ? 10  TYR A H    2  
ATOM 2553  H HA   . TYR A 1 10  ? -6.154  -5.267  2.693   1.00 0.00 ? 10  TYR A HA   2  
ATOM 2554  H HB2  . TYR A 1 10  ? -5.490  -8.229  3.241   1.00 0.00 ? 10  TYR A HB2  2  
ATOM 2555  H HB3  . TYR A 1 10  ? -6.332  -7.116  4.388   1.00 0.00 ? 10  TYR A HB3  2  
ATOM 2556  H HD1  . TYR A 1 10  ? -6.639  -9.188  1.399   1.00 0.00 ? 10  TYR A HD1  2  
ATOM 2557  H HD2  . TYR A 1 10  ? -8.611  -6.399  3.932   1.00 0.00 ? 10  TYR A HD2  2  
ATOM 2558  H HE1  . TYR A 1 10  ? -8.800  -9.842  0.443   1.00 0.00 ? 10  TYR A HE1  2  
ATOM 2559  H HE2  . TYR A 1 10  ? -10.768 -7.059  2.972   1.00 0.00 ? 10  TYR A HE2  2  
ATOM 2560  H HH   . TYR A 1 10  ? -11.300 -8.341  0.309   1.00 0.00 ? 10  TYR A HH   2  
ATOM 2561  N N    . ALA A 1 11  ? -4.239  -5.024  4.338   1.00 0.00 ? 11  ALA A N    2  
ATOM 2562  C CA   . ALA A 1 11  ? -3.029  -4.687  5.039   1.00 0.00 ? 11  ALA A CA   2  
ATOM 2563  C C    . ALA A 1 11  ? -3.108  -5.316  6.395   1.00 0.00 ? 11  ALA A C    2  
ATOM 2564  O O    . ALA A 1 11  ? -4.131  -5.233  7.074   1.00 0.00 ? 11  ALA A O    2  
ATOM 2565  C CB   . ALA A 1 11  ? -2.844  -3.171  5.226   1.00 0.00 ? 11  ALA A CB   2  
ATOM 2566  H H    . ALA A 1 11  ? -5.084  -4.623  4.684   1.00 0.00 ? 11  ALA A H    2  
ATOM 2567  H HA   . ALA A 1 11  ? -2.193  -5.106  4.500   1.00 0.00 ? 11  ALA A HA   2  
ATOM 2568  H HB1  . ALA A 1 11  ? -1.958  -2.964  5.865   1.00 0.00 ? 11  ALA A HB1  2  
ATOM 2569  H HB2  . ALA A 1 11  ? -3.741  -2.727  5.709   1.00 0.00 ? 11  ALA A HB2  2  
ATOM 2570  H HB3  . ALA A 1 11  ? -2.692  -2.678  4.242   1.00 0.00 ? 11  ALA A HB3  2  
ATOM 2571  N N    . GLN A 1 12  ? -2.006  -5.967  6.817   1.00 0.00 ? 12  GLN A N    2  
ATOM 2572  C CA   . GLN A 1 12  ? -1.973  -6.598  8.110   1.00 0.00 ? 12  GLN A CA   2  
ATOM 2573  C C    . GLN A 1 12  ? -0.813  -6.008  8.846   1.00 0.00 ? 12  GLN A C    2  
ATOM 2574  O O    . GLN A 1 12  ? 0.272   -5.856  8.290   1.00 0.00 ? 12  GLN A O    2  
ATOM 2575  C CB   . GLN A 1 12  ? -1.768  -8.124  8.039   1.00 0.00 ? 12  GLN A CB   2  
ATOM 2576  C CG   . GLN A 1 12  ? -2.984  -8.858  7.463   1.00 0.00 ? 12  GLN A CG   2  
ATOM 2577  C CD   . GLN A 1 12  ? -2.656  -10.344 7.386   1.00 0.00 ? 12  GLN A CD   2  
ATOM 2578  O OE1  . GLN A 1 12  ? -1.780  -10.759 6.636   1.00 0.00 ? 12  GLN A OE1  2  
ATOM 2579  N NE2  . GLN A 1 12  ? -3.366  -11.170 8.192   1.00 0.00 ? 12  GLN A NE2  2  
ATOM 2580  H H    . GLN A 1 12  ? -1.175  -6.039  6.261   1.00 0.00 ? 12  GLN A H    2  
ATOM 2581  H HA   . GLN A 1 12  ? -2.888  -6.359  8.633   1.00 0.00 ? 12  GLN A HA   2  
ATOM 2582  H HB2  . GLN A 1 12  ? -0.878  -8.339  7.405   1.00 0.00 ? 12  GLN A HB2  2  
ATOM 2583  H HB3  . GLN A 1 12  ? -1.564  -8.512  9.060   1.00 0.00 ? 12  GLN A HB3  2  
ATOM 2584  H HG2  . GLN A 1 12  ? -3.871  -8.700  8.116   1.00 0.00 ? 12  GLN A HG2  2  
ATOM 2585  H HG3  . GLN A 1 12  ? -3.212  -8.483  6.444   1.00 0.00 ? 12  GLN A HG3  2  
ATOM 2586  H HE21 . GLN A 1 12  ? -4.069  -10.795 8.804   1.00 0.00 ? 12  GLN A HE21 2  
ATOM 2587  H HE22 . GLN A 1 12  ? -3.188  -12.151 8.177   1.00 0.00 ? 12  GLN A HE22 2  
ATOM 2588  N N    . SER A 1 13  ? -1.016  -5.674  10.135  1.00 0.00 ? 13  SER A N    2  
ATOM 2589  C CA   . SER A 1 13  ? 0.047   -5.094  10.916  1.00 0.00 ? 13  SER A CA   2  
ATOM 2590  C C    . SER A 1 13  ? 0.282   -6.003  12.077  1.00 0.00 ? 13  SER A C    2  
ATOM 2591  O O    . SER A 1 13  ? -0.651  -6.609  12.604  1.00 0.00 ? 13  SER A O    2  
ATOM 2592  C CB   . SER A 1 13  ? -0.288  -3.694  11.466  1.00 0.00 ? 13  SER A CB   2  
ATOM 2593  O OG   . SER A 1 13  ? -0.519  -2.786  10.394  1.00 0.00 ? 13  SER A OG   2  
ATOM 2594  H H    . SER A 1 13  ? -1.888  -5.813  10.597  1.00 0.00 ? 13  SER A H    2  
ATOM 2595  H HA   . SER A 1 13  ? 0.937   -5.060  10.307  1.00 0.00 ? 13  SER A HA   2  
ATOM 2596  H HB2  . SER A 1 13  ? -1.202  -3.741  12.097  1.00 0.00 ? 13  SER A HB2  2  
ATOM 2597  H HB3  . SER A 1 13  ? 0.556   -3.313  12.081  1.00 0.00 ? 13  SER A HB3  2  
ATOM 2598  H HG   . SER A 1 13  ? 0.348   -2.570  10.031  1.00 0.00 ? 13  SER A HG   2  
ATOM 2599  N N    . ARG A 1 14  ? 1.553   -6.112  12.511  1.00 0.00 ? 14  ARG A N    2  
ATOM 2600  C CA   . ARG A 1 14  ? 1.870   -6.969  13.620  1.00 0.00 ? 14  ARG A CA   2  
ATOM 2601  C C    . ARG A 1 14  ? 2.923   -6.278  14.431  1.00 0.00 ? 14  ARG A C    2  
ATOM 2602  O O    . ARG A 1 14  ? 3.696   -5.466  13.916  1.00 0.00 ? 14  ARG A O    2  
ATOM 2603  C CB   . ARG A 1 14  ? 2.410   -8.351  13.189  1.00 0.00 ? 14  ARG A CB   2  
ATOM 2604  C CG   . ARG A 1 14  ? 1.641   -9.511  13.831  1.00 0.00 ? 14  ARG A CG   2  
ATOM 2605  C CD   . ARG A 1 14  ? 1.982   -9.698  15.314  1.00 0.00 ? 14  ARG A CD   2  
ATOM 2606  N NE   . ARG A 1 14  ? 1.621   -11.090 15.713  1.00 0.00 ? 14  ARG A NE   2  
ATOM 2607  C CZ   . ARG A 1 14  ? 1.776   -11.500 17.008  1.00 0.00 ? 14  ARG A CZ   2  
ATOM 2608  N NH1  . ARG A 1 14  ? 2.259   -10.637 17.950  1.00 0.00 ? 14  ARG A NH1  2  
ATOM 2609  N NH2  . ARG A 1 14  ? 1.448   -12.778 17.357  1.00 0.00 ? 14  ARG A NH2  2  
ATOM 2610  H H    . ARG A 1 14  ? 2.314   -5.615  12.090  1.00 0.00 ? 14  ARG A H    2  
ATOM 2611  H HA   . ARG A 1 14  ? 0.981   -7.082  14.223  1.00 0.00 ? 14  ARG A HA   2  
ATOM 2612  H HB2  . ARG A 1 14  ? 2.336   -8.437  12.083  1.00 0.00 ? 14  ARG A HB2  2  
ATOM 2613  H HB3  . ARG A 1 14  ? 3.483   -8.435  13.467  1.00 0.00 ? 14  ARG A HB3  2  
ATOM 2614  H HG2  . ARG A 1 14  ? 0.550   -9.323  13.731  1.00 0.00 ? 14  ARG A HG2  2  
ATOM 2615  H HG3  . ARG A 1 14  ? 1.878   -10.449 13.282  1.00 0.00 ? 14  ARG A HG3  2  
ATOM 2616  H HD2  . ARG A 1 14  ? 3.071   -9.553  15.491  1.00 0.00 ? 14  ARG A HD2  2  
ATOM 2617  H HD3  . ARG A 1 14  ? 1.400   -8.995  15.946  1.00 0.00 ? 14  ARG A HD3  2  
ATOM 2618  H HE   . ARG A 1 14  ? 1.267   -11.727 15.028  1.00 0.00 ? 14  ARG A HE   2  
ATOM 2619  H HH11 . ARG A 1 14  ? 2.501   -9.699  17.692  1.00 0.00 ? 14  ARG A HH11 2  
ATOM 2620  H HH12 . ARG A 1 14  ? 2.371   -10.940 18.896  1.00 0.00 ? 14  ARG A HH12 2  
ATOM 2621  H HH21 . ARG A 1 14  ? 1.098   -13.409 16.666  1.00 0.00 ? 14  ARG A HH21 2  
ATOM 2622  H HH22 . ARG A 1 14  ? 1.555   -13.083 18.307  1.00 0.00 ? 14  ARG A HH22 2  
ATOM 2623  N N    . VAL A 1 15  ? 2.964   -6.593  15.740  1.00 0.00 ? 15  VAL A N    2  
ATOM 2624  C CA   . VAL A 1 15  ? 3.934   -5.996  16.614  1.00 0.00 ? 15  VAL A CA   2  
ATOM 2625  C C    . VAL A 1 15  ? 4.332   -7.059  17.595  1.00 0.00 ? 15  VAL A C    2  
ATOM 2626  O O    . VAL A 1 15  ? 3.509   -7.876  18.011  1.00 0.00 ? 15  VAL A O    2  
ATOM 2627  C CB   . VAL A 1 15  ? 3.401   -4.794  17.367  1.00 0.00 ? 15  VAL A CB   2  
ATOM 2628  C CG1  . VAL A 1 15  ? 2.212   -5.227  18.249  1.00 0.00 ? 15  VAL A CG1  2  
ATOM 2629  C CG2  . VAL A 1 15  ? 4.547   -4.174  18.187  1.00 0.00 ? 15  VAL A CG2  2  
ATOM 2630  H H    . VAL A 1 15  ? 2.337   -7.250  16.153  1.00 0.00 ? 15  VAL A H    2  
ATOM 2631  H HA   . VAL A 1 15  ? 4.796   -5.724  16.021  1.00 0.00 ? 15  VAL A HA   2  
ATOM 2632  H HB   . VAL A 1 15  ? 3.040   -4.035  16.640  1.00 0.00 ? 15  VAL A HB   2  
ATOM 2633  H HG11 . VAL A 1 15  ? 1.629   -4.338  18.571  1.00 0.00 ? 15  VAL A HG11 2  
ATOM 2634  H HG12 . VAL A 1 15  ? 2.576   -5.757  19.156  1.00 0.00 ? 15  VAL A HG12 2  
ATOM 2635  H HG13 . VAL A 1 15  ? 1.537   -5.908  17.688  1.00 0.00 ? 15  VAL A HG13 2  
ATOM 2636  H HG21 . VAL A 1 15  ? 4.648   -4.692  19.164  1.00 0.00 ? 15  VAL A HG21 2  
ATOM 2637  H HG22 . VAL A 1 15  ? 4.345   -3.098  18.377  1.00 0.00 ? 15  VAL A HG22 2  
ATOM 2638  H HG23 . VAL A 1 15  ? 5.508   -4.261  17.638  1.00 0.00 ? 15  VAL A HG23 2  
ATOM 2639  N N    . LYS A 1 16  ? 5.629   -7.090  17.970  1.00 0.00 ? 16  LYS A N    2  
ATOM 2640  C CA   . LYS A 1 16  ? 6.091   -8.079  18.908  1.00 0.00 ? 16  LYS A CA   2  
ATOM 2641  C C    . LYS A 1 16  ? 6.391   -7.362  20.187  1.00 0.00 ? 16  LYS A C    2  
ATOM 2642  O O    . LYS A 1 16  ? 7.168   -6.408  20.215  1.00 0.00 ? 16  LYS A O    2  
ATOM 2643  C CB   . LYS A 1 16  ? 7.373   -8.805  18.448  1.00 0.00 ? 16  LYS A CB   2  
ATOM 2644  C CG   . LYS A 1 16  ? 7.209   -9.496  17.090  1.00 0.00 ? 16  LYS A CG   2  
ATOM 2645  C CD   . LYS A 1 16  ? 6.139   -10.593 17.107  1.00 0.00 ? 16  LYS A CD   2  
ATOM 2646  C CE   . LYS A 1 16  ? 6.013   -11.307 15.761  1.00 0.00 ? 16  LYS A CE   2  
ATOM 2647  N NZ   . LYS A 1 16  ? 4.955   -12.339 15.825  1.00 0.00 ? 16  LYS A NZ   2  
ATOM 2648  H H    . LYS A 1 16  ? 6.307   -6.445  17.627  1.00 0.00 ? 16  LYS A H    2  
ATOM 2649  H HA   . LYS A 1 16  ? 5.295   -8.787  19.078  1.00 0.00 ? 16  LYS A HA   2  
ATOM 2650  H HB2  . LYS A 1 16  ? 8.203   -8.068  18.382  1.00 0.00 ? 16  LYS A HB2  2  
ATOM 2651  H HB3  . LYS A 1 16  ? 7.650   -9.568  19.207  1.00 0.00 ? 16  LYS A HB3  2  
ATOM 2652  H HG2  . LYS A 1 16  ? 6.935   -8.737  16.326  1.00 0.00 ? 16  LYS A HG2  2  
ATOM 2653  H HG3  . LYS A 1 16  ? 8.182   -9.944  16.792  1.00 0.00 ? 16  LYS A HG3  2  
ATOM 2654  H HD2  . LYS A 1 16  ? 6.395   -11.338 17.890  1.00 0.00 ? 16  LYS A HD2  2  
ATOM 2655  H HD3  . LYS A 1 16  ? 5.159   -10.141 17.371  1.00 0.00 ? 16  LYS A HD3  2  
ATOM 2656  H HE2  . LYS A 1 16  ? 5.740   -10.587 14.961  1.00 0.00 ? 16  LYS A HE2  2  
ATOM 2657  H HE3  . LYS A 1 16  ? 6.968   -11.810 15.495  1.00 0.00 ? 16  LYS A HE3  2  
ATOM 2658  H HZ1  . LYS A 1 16  ? 5.115   -12.950 16.650  1.00 0.00 ? 16  LYS A HZ1  2  
ATOM 2659  H HZ2  . LYS A 1 16  ? 4.978   -12.913 14.958  1.00 0.00 ? 16  LYS A HZ2  2  
ATOM 2660  H HZ3  . LYS A 1 16  ? 4.025   -11.877 15.911  1.00 0.00 ? 16  LYS A HZ3  2  
ATOM 2661  N N    . GLU A 1 17  ? 5.770   -7.820  21.291  1.00 0.00 ? 17  GLU A N    2  
ATOM 2662  C CA   . GLU A 1 17  ? 5.992   -7.196  22.564  1.00 0.00 ? 17  GLU A CA   2  
ATOM 2663  C C    . GLU A 1 17  ? 5.748   -8.247  23.604  1.00 0.00 ? 17  GLU A C    2  
ATOM 2664  O O    . GLU A 1 17  ? 4.831   -9.057  23.479  1.00 0.00 ? 17  GLU A O    2  
ATOM 2665  C CB   . GLU A 1 17  ? 5.048   -6.002  22.826  1.00 0.00 ? 17  GLU A CB   2  
ATOM 2666  C CG   . GLU A 1 17  ? 5.345   -5.279  24.152  1.00 0.00 ? 17  GLU A CG   2  
ATOM 2667  C CD   . GLU A 1 17  ? 4.417   -4.076  24.284  1.00 0.00 ? 17  GLU A CD   2  
ATOM 2668  O OE1  . GLU A 1 17  ? 3.587   -3.857  23.362  1.00 0.00 ? 17  GLU A OE1  2  
ATOM 2669  O OE2  . GLU A 1 17  ? 4.528   -3.360  25.314  1.00 0.00 ? 17  GLU A OE2  2  
ATOM 2670  H H    . GLU A 1 17  ? 5.141   -8.594  21.275  1.00 0.00 ? 17  GLU A H    2  
ATOM 2671  H HA   . GLU A 1 17  ? 7.025   -6.883  22.610  1.00 0.00 ? 17  GLU A HA   2  
ATOM 2672  H HB2  . GLU A 1 17  ? 5.147   -5.278  21.986  1.00 0.00 ? 17  GLU A HB2  2  
ATOM 2673  H HB3  . GLU A 1 17  ? 3.999   -6.367  22.840  1.00 0.00 ? 17  GLU A HB3  2  
ATOM 2674  H HG2  . GLU A 1 17  ? 5.179   -5.967  25.009  1.00 0.00 ? 17  GLU A HG2  2  
ATOM 2675  H HG3  . GLU A 1 17  ? 6.397   -4.927  24.169  1.00 0.00 ? 17  GLU A HG3  2  
ATOM 2676  N N    . ASP A 1 18  ? 6.583   -8.258  24.666  1.00 0.00 ? 18  ASP A N    2  
ATOM 2677  C CA   . ASP A 1 18  ? 6.430   -9.235  25.715  1.00 0.00 ? 18  ASP A CA   2  
ATOM 2678  C C    . ASP A 1 18  ? 5.110   -8.983  26.397  1.00 0.00 ? 18  ASP A C    2  
ATOM 2679  O O    . ASP A 1 18  ? 4.748   -7.841  26.677  1.00 0.00 ? 18  ASP A O    2  
ATOM 2680  C CB   . ASP A 1 18  ? 7.554   -9.157  26.773  1.00 0.00 ? 18  ASP A CB   2  
ATOM 2681  C CG   . ASP A 1 18  ? 7.583   -10.371 27.693  1.00 0.00 ? 18  ASP A CG   2  
ATOM 2682  O OD1  . ASP A 1 18  ? 7.010   -11.424 27.306  1.00 0.00 ? 18  ASP A OD1  2  
ATOM 2683  O OD2  . ASP A 1 18  ? 8.181   -10.260 28.795  1.00 0.00 ? 18  ASP A OD2  2  
ATOM 2684  H H    . ASP A 1 18  ? 7.326   -7.604  24.770  1.00 0.00 ? 18  ASP A H    2  
ATOM 2685  H HA   . ASP A 1 18  ? 6.411   -10.212 25.255  1.00 0.00 ? 18  ASP A HA   2  
ATOM 2686  H HB2  . ASP A 1 18  ? 8.536   -9.082  26.259  1.00 0.00 ? 18  ASP A HB2  2  
ATOM 2687  H HB3  . ASP A 1 18  ? 7.417   -8.245  27.393  1.00 0.00 ? 18  ASP A HB3  2  
ATOM 2688  N N    . GLY A 1 19  ? 4.365   -10.074 26.685  1.00 0.00 ? 19  GLY A N    2  
ATOM 2689  C CA   . GLY A 1 19  ? 3.082   -9.946  27.335  1.00 0.00 ? 19  GLY A CA   2  
ATOM 2690  C C    . GLY A 1 19  ? 2.010   -10.160 26.310  1.00 0.00 ? 19  GLY A C    2  
ATOM 2691  O O    . GLY A 1 19  ? 0.857   -10.402 26.657  1.00 0.00 ? 19  GLY A O    2  
ATOM 2692  H H    . GLY A 1 19  ? 4.667   -11.001 26.468  1.00 0.00 ? 19  GLY A H    2  
ATOM 2693  H HA2  . GLY A 1 19  ? 3.014   -10.725 28.080  1.00 0.00 ? 19  GLY A HA2  2  
ATOM 2694  H HA3  . GLY A 1 19  ? 3.001   -8.943  27.727  1.00 0.00 ? 19  GLY A HA3  2  
ATOM 2695  N N    . TYR A 1 20  ? 2.370   -10.081 25.011  1.00 0.00 ? 20  TYR A N    2  
ATOM 2696  C CA   . TYR A 1 20  ? 1.397   -10.287 23.967  1.00 0.00 ? 20  TYR A CA   2  
ATOM 2697  C C    . TYR A 1 20  ? 1.804   -11.524 23.228  1.00 0.00 ? 20  TYR A C    2  
ATOM 2698  O O    . TYR A 1 20  ? 2.950   -11.659 22.802  1.00 0.00 ? 20  TYR A O    2  
ATOM 2699  C CB   . TYR A 1 20  ? 1.324   -9.121  22.963  1.00 0.00 ? 20  TYR A CB   2  
ATOM 2700  C CG   . TYR A 1 20  ? 0.759   -7.865  23.542  1.00 0.00 ? 20  TYR A CG   2  
ATOM 2701  C CD1  . TYR A 1 20  ? 1.573   -6.967  24.200  1.00 0.00 ? 20  TYR A CD1  2  
ATOM 2702  C CD2  . TYR A 1 20  ? -0.585  -7.584  23.422  1.00 0.00 ? 20  TYR A CD2  2  
ATOM 2703  C CE1  . TYR A 1 20  ? 1.051   -5.810  24.729  1.00 0.00 ? 20  TYR A CE1  2  
ATOM 2704  C CE2  . TYR A 1 20  ? -1.106  -6.426  23.952  1.00 0.00 ? 20  TYR A CE2  2  
ATOM 2705  C CZ   . TYR A 1 20  ? -0.288  -5.540  24.605  1.00 0.00 ? 20  TYR A CZ   2  
ATOM 2706  O OH   . TYR A 1 20  ? -0.822  -4.351  25.145  1.00 0.00 ? 20  TYR A OH   2  
ATOM 2707  H H    . TYR A 1 20  ? 3.305   -9.878  24.720  1.00 0.00 ? 20  TYR A H    2  
ATOM 2708  H HA   . TYR A 1 20  ? 0.433   -10.450 24.428  1.00 0.00 ? 20  TYR A HA   2  
ATOM 2709  H HB2  . TYR A 1 20  ? 2.342   -8.881  22.588  1.00 0.00 ? 20  TYR A HB2  2  
ATOM 2710  H HB3  . TYR A 1 20  ? 0.686   -9.406  22.097  1.00 0.00 ? 20  TYR A HB3  2  
ATOM 2711  H HD1  . TYR A 1 20  ? 2.628   -7.176  24.303  1.00 0.00 ? 20  TYR A HD1  2  
ATOM 2712  H HD2  . TYR A 1 20  ? -1.234  -8.279  22.909  1.00 0.00 ? 20  TYR A HD2  2  
ATOM 2713  H HE1  . TYR A 1 20  ? 1.695   -5.112  25.243  1.00 0.00 ? 20  TYR A HE1  2  
ATOM 2714  H HE2  . TYR A 1 20  ? -2.161  -6.215  23.854  1.00 0.00 ? 20  TYR A HE2  2  
ATOM 2715  H HH   . TYR A 1 20  ? -1.403  -4.591  25.879  1.00 0.00 ? 20  TYR A HH   2  
ATOM 2716  N N    . LYS A 1 21  ? 0.852   -12.467 23.057  1.00 0.00 ? 21  LYS A N    2  
ATOM 2717  C CA   . LYS A 1 21  ? 1.155   -13.696 22.367  1.00 0.00 ? 21  LYS A CA   2  
ATOM 2718  C C    . LYS A 1 21  ? 0.431   -13.681 21.052  1.00 0.00 ? 21  LYS A C    2  
ATOM 2719  O O    . LYS A 1 21  ? 1.048   -13.779 19.991  1.00 0.00 ? 21  LYS A O    2  
ATOM 2720  C CB   . LYS A 1 21  ? 0.710   -14.948 23.154  1.00 0.00 ? 21  LYS A CB   2  
ATOM 2721  C CG   . LYS A 1 21  ? 1.011   -16.263 22.424  1.00 0.00 ? 21  LYS A CG   2  
ATOM 2722  C CD   . LYS A 1 21  ? 2.512   -16.519 22.259  1.00 0.00 ? 21  LYS A CD   2  
ATOM 2723  C CE   . LYS A 1 21  ? 2.807   -17.878 21.622  1.00 0.00 ? 21  LYS A CE   2  
ATOM 2724  N NZ   . LYS A 1 21  ? 4.266   -18.075 21.486  1.00 0.00 ? 21  LYS A NZ   2  
ATOM 2725  H H    . LYS A 1 21  ? -0.078  -12.359 23.396  1.00 0.00 ? 21  LYS A H    2  
ATOM 2726  H HA   . LYS A 1 21  ? 2.218   -13.727 22.183  1.00 0.00 ? 21  LYS A HA   2  
ATOM 2727  H HB2  . LYS A 1 21  ? 1.230   -14.955 24.137  1.00 0.00 ? 21  LYS A HB2  2  
ATOM 2728  H HB3  . LYS A 1 21  ? -0.382  -14.887 23.348  1.00 0.00 ? 21  LYS A HB3  2  
ATOM 2729  H HG2  . LYS A 1 21  ? 0.564   -17.104 22.996  1.00 0.00 ? 21  LYS A HG2  2  
ATOM 2730  H HG3  . LYS A 1 21  ? 0.532   -16.242 21.421  1.00 0.00 ? 21  LYS A HG3  2  
ATOM 2731  H HD2  . LYS A 1 21  ? 2.949   -15.720 21.623  1.00 0.00 ? 21  LYS A HD2  2  
ATOM 2732  H HD3  . LYS A 1 21  ? 3.001   -16.471 23.256  1.00 0.00 ? 21  LYS A HD3  2  
ATOM 2733  H HE2  . LYS A 1 21  ? 2.409   -18.700 22.254  1.00 0.00 ? 21  LYS A HE2  2  
ATOM 2734  H HE3  . LYS A 1 21  ? 2.356   -17.940 20.608  1.00 0.00 ? 21  LYS A HE3  2  
ATOM 2735  H HZ1  . LYS A 1 21  ? 4.551   -18.928 22.008  1.00 0.00 ? 21  LYS A HZ1  2  
ATOM 2736  H HZ2  . LYS A 1 21  ? 4.765   -17.248 21.873  1.00 0.00 ? 21  LYS A HZ2  2  
ATOM 2737  H HZ3  . LYS A 1 21  ? 4.509   -18.186 20.481  1.00 0.00 ? 21  LYS A HZ3  2  
ATOM 2738  N N    . LEU A 1 22  ? -0.913  -13.547 21.096  1.00 0.00 ? 22  LEU A N    2  
ATOM 2739  C CA   . LEU A 1 22  ? -1.692  -13.543 19.885  1.00 0.00 ? 22  LEU A CA   2  
ATOM 2740  C C    . LEU A 1 22  ? -2.427  -12.234 19.831  1.00 0.00 ? 22  LEU A C    2  
ATOM 2741  O O    . LEU A 1 22  ? -3.200  -11.904 20.728  1.00 0.00 ? 22  LEU A O    2  
ATOM 2742  C CB   . LEU A 1 22  ? -2.716  -14.701 19.849  1.00 0.00 ? 22  LEU A CB   2  
ATOM 2743  C CG   . LEU A 1 22  ? -3.566  -14.735 18.567  1.00 0.00 ? 22  LEU A CG   2  
ATOM 2744  C CD1  . LEU A 1 22  ? -2.690  -14.898 17.313  1.00 0.00 ? 22  LEU A CD1  2  
ATOM 2745  C CD2  . LEU A 1 22  ? -4.633  -15.838 18.641  1.00 0.00 ? 22  LEU A CD2  2  
ATOM 2746  H H    . LEU A 1 22  ? -1.415  -13.446 21.950  1.00 0.00 ? 22  LEU A H    2  
ATOM 2747  H HA   . LEU A 1 22  ? -1.018  -13.607 19.045  1.00 0.00 ? 22  LEU A HA   2  
ATOM 2748  H HB2  . LEU A 1 22  ? -2.168  -15.664 19.944  1.00 0.00 ? 22  LEU A HB2  2  
ATOM 2749  H HB3  . LEU A 1 22  ? -3.395  -14.608 20.722  1.00 0.00 ? 22  LEU A HB3  2  
ATOM 2750  H HG   . LEU A 1 22  ? -4.095  -13.764 18.488  1.00 0.00 ? 22  LEU A HG   2  
ATOM 2751  H HD11 . LEU A 1 22  ? -1.815  -15.546 17.535  1.00 0.00 ? 22  LEU A HD11 2  
ATOM 2752  H HD12 . LEU A 1 22  ? -2.321  -13.910 16.966  1.00 0.00 ? 22  LEU A HD12 2  
ATOM 2753  H HD13 . LEU A 1 22  ? -3.276  -15.365 16.492  1.00 0.00 ? 22  LEU A HD13 2  
ATOM 2754  H HD21 . LEU A 1 22  ? -5.244  -15.848 17.713  1.00 0.00 ? 22  LEU A HD21 2  
ATOM 2755  H HD22 . LEU A 1 22  ? -5.308  -15.666 19.507  1.00 0.00 ? 22  LEU A HD22 2  
ATOM 2756  H HD23 . LEU A 1 22  ? -4.153  -16.833 18.759  1.00 0.00 ? 22  LEU A HD23 2  
ATOM 2757  N N    . ASP A 1 23  ? -2.197  -11.453 18.746  1.00 0.00 ? 23  ASP A N    2  
ATOM 2758  C CA   . ASP A 1 23  ? -2.847  -10.169 18.605  1.00 0.00 ? 23  ASP A CA   2  
ATOM 2759  C C    . ASP A 1 23  ? -4.041  -10.337 17.705  1.00 0.00 ? 23  ASP A C    2  
ATOM 2760  O O    . ASP A 1 23  ? -4.683  -9.357  17.332  1.00 0.00 ? 23  ASP A O    2  
ATOM 2761  C CB   . ASP A 1 23  ? -1.931  -9.094  17.984  1.00 0.00 ? 23  ASP A CB   2  
ATOM 2762  C CG   . ASP A 1 23  ? -0.808  -8.676  18.922  1.00 0.00 ? 23  ASP A CG   2  
ATOM 2763  O OD1  . ASP A 1 23  ? -0.906  -8.980  20.141  1.00 0.00 ? 23  ASP A OD1  2  
ATOM 2764  O OD2  . ASP A 1 23  ? 0.164   -8.046  18.431  1.00 0.00 ? 23  ASP A OD2  2  
ATOM 2765  H H    . ASP A 1 23  ? -1.575  -11.722 18.014  1.00 0.00 ? 23  ASP A H    2  
ATOM 2766  H HA   . ASP A 1 23  ? -3.185  -9.854  19.582  1.00 0.00 ? 23  ASP A HA   2  
ATOM 2767  H HB2  . ASP A 1 23  ? -1.482  -9.486  17.047  1.00 0.00 ? 23  ASP A HB2  2  
ATOM 2768  H HB3  . ASP A 1 23  ? -2.532  -8.194  17.731  1.00 0.00 ? 23  ASP A HB3  2  
ATOM 2769  N N    . LYS A 1 24  ? -4.347  -11.603 17.332  1.00 0.00 ? 24  LYS A N    2  
ATOM 2770  C CA   . LYS A 1 24  ? -5.472  -11.898 16.469  1.00 0.00 ? 24  LYS A CA   2  
ATOM 2771  C C    . LYS A 1 24  ? -5.145  -11.389 15.091  1.00 0.00 ? 24  LYS A C    2  
ATOM 2772  O O    . LYS A 1 24  ? -3.988  -11.401 14.673  1.00 0.00 ? 24  LYS A O    2  
ATOM 2773  C CB   . LYS A 1 24  ? -6.813  -11.271 16.932  1.00 0.00 ? 24  LYS A CB   2  
ATOM 2774  C CG   . LYS A 1 24  ? -7.163  -11.609 18.387  1.00 0.00 ? 24  LYS A CG   2  
ATOM 2775  C CD   . LYS A 1 24  ? -7.347  -13.113 18.619  1.00 0.00 ? 24  LYS A CD   2  
ATOM 2776  C CE   . LYS A 1 24  ? -7.865  -13.433 20.023  1.00 0.00 ? 24  LYS A CE   2  
ATOM 2777  N NZ   . LYS A 1 24  ? -6.866  -13.045 21.043  1.00 0.00 ? 24  LYS A NZ   2  
ATOM 2778  H H    . LYS A 1 24  ? -3.808  -12.383 17.632  1.00 0.00 ? 24  LYS A H    2  
ATOM 2779  H HA   . LYS A 1 24  ? -5.563  -12.973 16.423  1.00 0.00 ? 24  LYS A HA   2  
ATOM 2780  H HB2  . LYS A 1 24  ? -6.761  -10.167 16.820  1.00 0.00 ? 24  LYS A HB2  2  
ATOM 2781  H HB3  . LYS A 1 24  ? -7.631  -11.642 16.278  1.00 0.00 ? 24  LYS A HB3  2  
ATOM 2782  H HG2  . LYS A 1 24  ? -6.354  -11.237 19.051  1.00 0.00 ? 24  LYS A HG2  2  
ATOM 2783  H HG3  . LYS A 1 24  ? -8.101  -11.082 18.665  1.00 0.00 ? 24  LYS A HG3  2  
ATOM 2784  H HD2  . LYS A 1 24  ? -8.066  -13.509 17.871  1.00 0.00 ? 24  LYS A HD2  2  
ATOM 2785  H HD3  . LYS A 1 24  ? -6.375  -13.626 18.466  1.00 0.00 ? 24  LYS A HD3  2  
ATOM 2786  H HE2  . LYS A 1 24  ? -8.800  -12.871 20.231  1.00 0.00 ? 24  LYS A HE2  2  
ATOM 2787  H HE3  . LYS A 1 24  ? -8.058  -14.522 20.128  1.00 0.00 ? 24  LYS A HE3  2  
ATOM 2788  H HZ1  . LYS A 1 24  ? -6.655  -13.862 21.650  1.00 0.00 ? 24  LYS A HZ1  2  
ATOM 2789  H HZ2  . LYS A 1 24  ? -7.247  -12.271 21.625  1.00 0.00 ? 24  LYS A HZ2  2  
ATOM 2790  H HZ3  . LYS A 1 24  ? -5.995  -12.728 20.573  1.00 0.00 ? 24  LYS A HZ3  2  
ATOM 2791  N N    . ASN A 1 25  ? -6.177  -10.943 14.345  1.00 0.00 ? 25  ASN A N    2  
ATOM 2792  C CA   . ASN A 1 25  ? -5.959  -10.443 13.013  1.00 0.00 ? 25  ASN A CA   2  
ATOM 2793  C C    . ASN A 1 25  ? -6.669  -9.119  12.925  1.00 0.00 ? 25  ASN A C    2  
ATOM 2794  O O    . ASN A 1 25  ? -7.892  -9.065  13.058  1.00 0.00 ? 25  ASN A O    2  
ATOM 2795  C CB   . ASN A 1 25  ? -6.536  -11.376 11.925  1.00 0.00 ? 25  ASN A CB   2  
ATOM 2796  C CG   . ASN A 1 25  ? -6.259  -10.868 10.515  1.00 0.00 ? 25  ASN A CG   2  
ATOM 2797  O OD1  . ASN A 1 25  ? -5.153  -10.441 10.202  1.00 0.00 ? 25  ASN A OD1  2  
ATOM 2798  N ND2  . ASN A 1 25  ? -7.291  -10.912 9.637   1.00 0.00 ? 25  ASN A ND2  2  
ATOM 2799  H H    . ASN A 1 25  ? -7.117  -10.935 14.676  1.00 0.00 ? 25  ASN A H    2  
ATOM 2800  H HA   . ASN A 1 25  ? -4.900  -10.306 12.872  1.00 0.00 ? 25  ASN A HA   2  
ATOM 2801  H HB2  . ASN A 1 25  ? -6.085  -12.385 12.033  1.00 0.00 ? 25  ASN A HB2  2  
ATOM 2802  H HB3  . ASN A 1 25  ? -7.634  -11.469 12.064  1.00 0.00 ? 25  ASN A HB3  2  
ATOM 2803  H HD21 . ASN A 1 25  ? -8.179  -11.265 9.927   1.00 0.00 ? 25  ASN A HD21 2  
ATOM 2804  H HD22 . ASN A 1 25  ? -7.162  -10.587 8.702   1.00 0.00 ? 25  ASN A HD22 2  
ATOM 2805  N N    . PRO A 1 26  ? -5.948  -8.039  12.716  1.00 0.00 ? 26  PRO A N    2  
ATOM 2806  C CA   . PRO A 1 26  ? -6.555  -6.723  12.609  1.00 0.00 ? 26  PRO A CA   2  
ATOM 2807  C C    . PRO A 1 26  ? -7.269  -6.525  11.306  1.00 0.00 ? 26  PRO A C    2  
ATOM 2808  O O    . PRO A 1 26  ? -6.967  -7.183  10.312  1.00 0.00 ? 26  PRO A O    2  
ATOM 2809  C CB   . PRO A 1 26  ? -5.376  -5.760  12.740  1.00 0.00 ? 26  PRO A CB   2  
ATOM 2810  C CG   . PRO A 1 26  ? -4.199  -6.547  12.177  1.00 0.00 ? 26  PRO A CG   2  
ATOM 2811  C CD   . PRO A 1 26  ? -4.487  -8.001  12.556  1.00 0.00 ? 26  PRO A CD   2  
ATOM 2812  H HA   . PRO A 1 26  ? -7.249  -6.548  13.418  1.00 0.00 ? 26  PRO A HA   2  
ATOM 2813  H HB2  . PRO A 1 26  ? -5.553  -4.833  12.152  1.00 0.00 ? 26  PRO A HB2  2  
ATOM 2814  H HB3  . PRO A 1 26  ? -5.197  -5.499  13.805  1.00 0.00 ? 26  PRO A HB3  2  
ATOM 2815  H HG2  . PRO A 1 26  ? -4.146  -6.430  11.072  1.00 0.00 ? 26  PRO A HG2  2  
ATOM 2816  H HG3  . PRO A 1 26  ? -3.246  -6.205  12.632  1.00 0.00 ? 26  PRO A HG3  2  
ATOM 2817  H HD2  . PRO A 1 26  ? -4.150  -8.686  11.748  1.00 0.00 ? 26  PRO A HD2  2  
ATOM 2818  H HD3  . PRO A 1 26  ? -3.969  -8.265  13.505  1.00 0.00 ? 26  PRO A HD3  2  
ATOM 2819  N N    . ARG A 1 27  ? -8.244  -5.594  11.286  1.00 0.00 ? 27  ARG A N    2  
ATOM 2820  C CA   . ARG A 1 27  ? -8.988  -5.341  10.080  1.00 0.00 ? 27  ARG A CA   2  
ATOM 2821  C C    . ARG A 1 27  ? -8.327  -4.189  9.385   1.00 0.00 ? 27  ARG A C    2  
ATOM 2822  O O    . ARG A 1 27  ? -8.204  -3.100  9.946   1.00 0.00 ? 27  ARG A O    2  
ATOM 2823  C CB   . ARG A 1 27  ? -10.463 -4.961  10.344  1.00 0.00 ? 27  ARG A CB   2  
ATOM 2824  C CG   . ARG A 1 27  ? -11.102 -5.796  11.460  1.00 0.00 ? 27  ARG A CG   2  
ATOM 2825  C CD   . ARG A 1 27  ? -11.047 -5.094  12.822  1.00 0.00 ? 27  ARG A CD   2  
ATOM 2826  N NE   . ARG A 1 27  ? -11.587 -6.023  13.858  1.00 0.00 ? 27  ARG A NE   2  
ATOM 2827  C CZ   . ARG A 1 27  ? -11.540 -5.682  15.181  1.00 0.00 ? 27  ARG A CZ   2  
ATOM 2828  N NH1  . ARG A 1 27  ? -11.003 -4.487  15.562  1.00 0.00 ? 27  ARG A NH1  2  
ATOM 2829  N NH2  . ARG A 1 27  ? -12.031 -6.540  16.121  1.00 0.00 ? 27  ARG A NH2  2  
ATOM 2830  H H    . ARG A 1 27  ? -8.488  -5.050  12.087  1.00 0.00 ? 27  ARG A H    2  
ATOM 2831  H HA   . ARG A 1 27  ? -8.930  -6.219  9.455   1.00 0.00 ? 27  ARG A HA   2  
ATOM 2832  H HB2  . ARG A 1 27  ? -10.518 -3.884  10.623  1.00 0.00 ? 27  ARG A HB2  2  
ATOM 2833  H HB3  . ARG A 1 27  ? -11.046 -5.103  9.410   1.00 0.00 ? 27  ARG A HB3  2  
ATOM 2834  H HG2  . ARG A 1 27  ? -12.163 -5.997  11.199  1.00 0.00 ? 27  ARG A HG2  2  
ATOM 2835  H HG3  . ARG A 1 27  ? -10.576 -6.772  11.531  1.00 0.00 ? 27  ARG A HG3  2  
ATOM 2836  H HD2  . ARG A 1 27  ? -10.000 -4.836  13.093  1.00 0.00 ? 27  ARG A HD2  2  
ATOM 2837  H HD3  . ARG A 1 27  ? -11.672 -4.176  12.821  1.00 0.00 ? 27  ARG A HD3  2  
ATOM 2838  H HE   . ARG A 1 27  ? -11.984 -6.899  13.582  1.00 0.00 ? 27  ARG A HE   2  
ATOM 2839  H HH11 . ARG A 1 27  ? -10.643 -3.859  14.870  1.00 0.00 ? 27  ARG A HH11 2  
ATOM 2840  H HH12 . ARG A 1 27  ? -10.969 -4.238  16.529  1.00 0.00 ? 27  ARG A HH12 2  
ATOM 2841  H HH21 . ARG A 1 27  ? -12.424 -7.415  15.841  1.00 0.00 ? 27  ARG A HH21 2  
ATOM 2842  H HH22 . ARG A 1 27  ? -11.996 -6.295  17.090  1.00 0.00 ? 27  ARG A HH22 2  
ATOM 2843  N N    . GLY A 1 28  ? -7.889  -4.404  8.125   1.00 0.00 ? 28  GLY A N    2  
ATOM 2844  C CA   . GLY A 1 28  ? -7.242  -3.347  7.396   1.00 0.00 ? 28  GLY A CA   2  
ATOM 2845  C C    . GLY A 1 28  ? -7.481  -3.579  5.940   1.00 0.00 ? 28  GLY A C    2  
ATOM 2846  O O    . GLY A 1 28  ? -7.720  -4.704  5.506   1.00 0.00 ? 28  GLY A O    2  
ATOM 2847  H H    . GLY A 1 28  ? -7.989  -5.280  7.657   1.00 0.00 ? 28  GLY A H    2  
ATOM 2848  H HA2  . GLY A 1 28  ? -7.702  -2.412  7.683   1.00 0.00 ? 28  GLY A HA2  2  
ATOM 2849  H HA3  . GLY A 1 28  ? -6.182  -3.409  7.595   1.00 0.00 ? 28  GLY A HA3  2  
ATOM 2850  N N    . PHE A 1 29  ? -7.403  -2.491  5.144   1.00 0.00 ? 29  PHE A N    2  
ATOM 2851  C CA   . PHE A 1 29  ? -7.622  -2.591  3.722   1.00 0.00 ? 29  PHE A CA   2  
ATOM 2852  C C    . PHE A 1 29  ? -6.493  -1.864  3.057   1.00 0.00 ? 29  PHE A C    2  
ATOM 2853  O O    . PHE A 1 29  ? -5.924  -0.933  3.627   1.00 0.00 ? 29  PHE A O    2  
ATOM 2854  C CB   . PHE A 1 29  ? -8.946  -1.950  3.261   1.00 0.00 ? 29  PHE A CB   2  
ATOM 2855  C CG   . PHE A 1 29  ? -10.158 -2.574  3.872   1.00 0.00 ? 29  PHE A CG   2  
ATOM 2856  C CD1  . PHE A 1 29  ? -10.727 -2.035  5.007   1.00 0.00 ? 29  PHE A CD1  2  
ATOM 2857  C CD2  . PHE A 1 29  ? -10.724 -3.699  3.310   1.00 0.00 ? 29  PHE A CD2  2  
ATOM 2858  C CE1  . PHE A 1 29  ? -11.841 -2.612  5.569   1.00 0.00 ? 29  PHE A CE1  2  
ATOM 2859  C CE2  . PHE A 1 29  ? -11.839 -4.274  3.873   1.00 0.00 ? 29  PHE A CE2  2  
ATOM 2860  C CZ   . PHE A 1 29  ? -12.397 -3.730  5.002   1.00 0.00 ? 29  PHE A CZ   2  
ATOM 2861  H H    . PHE A 1 29  ? -7.186  -1.584  5.500   1.00 0.00 ? 29  PHE A H    2  
ATOM 2862  H HA   . PHE A 1 29  ? -7.586  -3.634  3.443   1.00 0.00 ? 29  PHE A HA   2  
ATOM 2863  H HB2  . PHE A 1 29  ? -8.959  -0.873  3.532   1.00 0.00 ? 29  PHE A HB2  2  
ATOM 2864  H HB3  . PHE A 1 29  ? -9.045  -2.040  2.157   1.00 0.00 ? 29  PHE A HB3  2  
ATOM 2865  H HD1  . PHE A 1 29  ? -10.293 -1.155  5.458   1.00 0.00 ? 29  PHE A HD1  2  
ATOM 2866  H HD2  . PHE A 1 29  ? -10.288 -4.131  2.421   1.00 0.00 ? 29  PHE A HD2  2  
ATOM 2867  H HE1  . PHE A 1 29  ? -12.280 -2.183  6.458   1.00 0.00 ? 29  PHE A HE1  2  
ATOM 2868  H HE2  . PHE A 1 29  ? -12.276 -5.155  3.425   1.00 0.00 ? 29  PHE A HE2  2  
ATOM 2869  H HZ   . PHE A 1 29  ? -13.273 -4.183  5.444   1.00 0.00 ? 29  PHE A HZ   2  
ATOM 2870  N N    . ASN A 1 30  ? -6.137  -2.282  1.821   1.00 0.00 ? 30  ASN A N    2  
ATOM 2871  C CA   . ASN A 1 30  ? -5.056  -1.637  1.120   1.00 0.00 ? 30  ASN A CA   2  
ATOM 2872  C C    . ASN A 1 30  ? -5.472  -1.451  -0.311  1.00 0.00 ? 30  ASN A C    2  
ATOM 2873  O O    . ASN A 1 30  ? -5.858  -2.400  -0.991  1.00 0.00 ? 30  ASN A O    2  
ATOM 2874  C CB   . ASN A 1 30  ? -3.748  -2.459  1.153   1.00 0.00 ? 30  ASN A CB   2  
ATOM 2875  C CG   . ASN A 1 30  ? -2.646  -1.850  0.294   1.00 0.00 ? 30  ASN A CG   2  
ATOM 2876  O OD1  . ASN A 1 30  ? -2.091  -2.509  -0.579  1.00 0.00 ? 30  ASN A OD1  2  
ATOM 2877  N ND2  . ASN A 1 30  ? -2.332  -0.555  0.531   1.00 0.00 ? 30  ASN A ND2  2  
ATOM 2878  H H    . ASN A 1 30  ? -6.591  -3.042  1.351   1.00 0.00 ? 30  ASN A H    2  
ATOM 2879  H HA   . ASN A 1 30  ? -4.901  -0.667  1.567   1.00 0.00 ? 30  ASN A HA   2  
ATOM 2880  H HB2  . ASN A 1 30  ? -3.384  -2.527  2.199   1.00 0.00 ? 30  ASN A HB2  2  
ATOM 2881  H HB3  . ASN A 1 30  ? -3.952  -3.489  0.790   1.00 0.00 ? 30  ASN A HB3  2  
ATOM 2882  H HD21 . ASN A 1 30  ? -2.815  -0.044  1.241   1.00 0.00 ? 30  ASN A HD21 2  
ATOM 2883  H HD22 . ASN A 1 30  ? -1.615  -0.108  -0.008  1.00 0.00 ? 30  ASN A HD22 2  
ATOM 2884  N N    . LEU A 1 31  ? -5.403  -0.191  -0.793  1.00 0.00 ? 31  LEU A N    2  
ATOM 2885  C CA   . LEU A 1 31  ? -5.751  0.101   -2.160  1.00 0.00 ? 31  LEU A CA   2  
ATOM 2886  C C    . LEU A 1 31  ? -4.519  0.677   -2.790  1.00 0.00 ? 31  LEU A C    2  
ATOM 2887  O O    . LEU A 1 31  ? -3.851  1.526   -2.197  1.00 0.00 ? 31  LEU A O    2  
ATOM 2888  C CB   . LEU A 1 31  ? -6.889  1.135   -2.297  1.00 0.00 ? 31  LEU A CB   2  
ATOM 2889  C CG   . LEU A 1 31  ? -8.194  0.684   -1.618  1.00 0.00 ? 31  LEU A CG   2  
ATOM 2890  C CD1  . LEU A 1 31  ? -9.272  1.776   -1.709  1.00 0.00 ? 31  LEU A CD1  2  
ATOM 2891  C CD2  . LEU A 1 31  ? -8.703  -0.645  -2.201  1.00 0.00 ? 31  LEU A CD2  2  
ATOM 2892  H H    . LEU A 1 31  ? -5.105  0.583   -0.232  1.00 0.00 ? 31  LEU A H    2  
ATOM 2893  H HA   . LEU A 1 31  ? -6.009  -0.823  -2.657  1.00 0.00 ? 31  LEU A HA   2  
ATOM 2894  H HB2  . LEU A 1 31  ? -6.558  2.098   -1.846  1.00 0.00 ? 31  LEU A HB2  2  
ATOM 2895  H HB3  . LEU A 1 31  ? -7.092  1.312   -3.374  1.00 0.00 ? 31  LEU A HB3  2  
ATOM 2896  H HG   . LEU A 1 31  ? -7.974  0.518   -0.541  1.00 0.00 ? 31  LEU A HG   2  
ATOM 2897  H HD11 . LEU A 1 31  ? -10.227 1.414   -1.271  1.00 0.00 ? 31  LEU A HD11 2  
ATOM 2898  H HD12 . LEU A 1 31  ? -9.451  2.054   -2.770  1.00 0.00 ? 31  LEU A HD12 2  
ATOM 2899  H HD13 . LEU A 1 31  ? -8.950  2.684   -1.154  1.00 0.00 ? 31  LEU A HD13 2  
ATOM 2900  H HD21 . LEU A 1 31  ? -9.799  -0.738  -2.050  1.00 0.00 ? 31  LEU A HD21 2  
ATOM 2901  H HD22 . LEU A 1 31  ? -8.203  -1.503  -1.702  1.00 0.00 ? 31  LEU A HD22 2  
ATOM 2902  H HD23 . LEU A 1 31  ? -8.490  -0.695  -3.290  1.00 0.00 ? 31  LEU A HD23 2  
ATOM 2903  N N    . LYS A 1 32  ? -4.184  0.227   -4.020  1.00 0.00 ? 32  LYS A N    2  
ATOM 2904  C CA   . LYS A 1 32  ? -3.004  0.733   -4.676  1.00 0.00 ? 32  LYS A CA   2  
ATOM 2905  C C    . LYS A 1 32  ? -3.374  1.076   -6.087  1.00 0.00 ? 32  LYS A C    2  
ATOM 2906  O O    . LYS A 1 32  ? -4.189  0.401   -6.715  1.00 0.00 ? 32  LYS A O    2  
ATOM 2907  C CB   . LYS A 1 32  ? -1.850  -0.287  -4.720  1.00 0.00 ? 32  LYS A CB   2  
ATOM 2908  C CG   . LYS A 1 32  ? -1.379  -0.701  -3.325  1.00 0.00 ? 32  LYS A CG   2  
ATOM 2909  C CD   . LYS A 1 32  ? -0.172  -1.647  -3.358  1.00 0.00 ? 32  LYS A CD   2  
ATOM 2910  C CE   . LYS A 1 32  ? -0.511  -3.030  -3.922  1.00 0.00 ? 32  LYS A CE   2  
ATOM 2911  N NZ   . LYS A 1 32  ? -1.493  -3.716  -3.053  1.00 0.00 ? 32  LYS A NZ   2  
ATOM 2912  H H    . LYS A 1 32  ? -4.723  -0.455  -4.518  1.00 0.00 ? 32  LYS A H    2  
ATOM 2913  H HA   . LYS A 1 32  ? -2.693  1.632   -4.166  1.00 0.00 ? 32  LYS A HA   2  
ATOM 2914  H HB2  . LYS A 1 32  ? -2.186  -1.188  -5.271  1.00 0.00 ? 32  LYS A HB2  2  
ATOM 2915  H HB3  . LYS A 1 32  ? -0.993  0.154   -5.271  1.00 0.00 ? 32  LYS A HB3  2  
ATOM 2916  H HG2  . LYS A 1 32  ? -1.109  0.209   -2.751  1.00 0.00 ? 32  LYS A HG2  2  
ATOM 2917  H HG3  . LYS A 1 32  ? -2.217  -1.201  -2.794  1.00 0.00 ? 32  LYS A HG3  2  
ATOM 2918  H HD2  . LYS A 1 32  ? 0.627   -1.192  -3.981  1.00 0.00 ? 32  LYS A HD2  2  
ATOM 2919  H HD3  . LYS A 1 32  ? 0.224   -1.763  -2.326  1.00 0.00 ? 32  LYS A HD3  2  
ATOM 2920  H HE2  . LYS A 1 32  ? -0.955  -2.943  -4.936  1.00 0.00 ? 32  LYS A HE2  2  
ATOM 2921  H HE3  . LYS A 1 32  ? 0.401   -3.662  -3.973  1.00 0.00 ? 32  LYS A HE3  2  
ATOM 2922  H HZ1  . LYS A 1 32  ? -1.141  -4.663  -2.812  1.00 0.00 ? 32  LYS A HZ1  2  
ATOM 2923  H HZ2  . LYS A 1 32  ? -2.401  -3.799  -3.552  1.00 0.00 ? 32  LYS A HZ2  2  
ATOM 2924  H HZ3  . LYS A 1 32  ? -1.629  -3.163  -2.174  1.00 0.00 ? 32  LYS A HZ3  2  
ATOM 2925  N N    . TYR A 1 33  ? -2.760  2.153   -6.620  1.00 0.00 ? 33  TYR A N    2  
ATOM 2926  C CA   . TYR A 1 33  ? -3.039  2.561   -7.972  1.00 0.00 ? 33  TYR A CA   2  
ATOM 2927  C C    . TYR A 1 33  ? -1.716  2.793   -8.635  1.00 0.00 ? 33  TYR A C    2  
ATOM 2928  O O    . TYR A 1 33  ? -0.825  3.412   -8.054  1.00 0.00 ? 33  TYR A O    2  
ATOM 2929  C CB   . TYR A 1 33  ? -3.855  3.867   -8.054  1.00 0.00 ? 33  TYR A CB   2  
ATOM 2930  C CG   . TYR A 1 33  ? -5.192  3.779   -7.393  1.00 0.00 ? 33  TYR A CG   2  
ATOM 2931  C CD1  . TYR A 1 33  ? -5.347  4.148   -6.073  1.00 0.00 ? 33  TYR A CD1  2  
ATOM 2932  C CD2  . TYR A 1 33  ? -6.290  3.324   -8.092  1.00 0.00 ? 33  TYR A CD2  2  
ATOM 2933  C CE1  . TYR A 1 33  ? -6.577  4.063   -5.464  1.00 0.00 ? 33  TYR A CE1  2  
ATOM 2934  C CE2  . TYR A 1 33  ? -7.520  3.241   -7.482  1.00 0.00 ? 33  TYR A CE2  2  
ATOM 2935  C CZ   . TYR A 1 33  ? -7.663  3.610   -6.169  1.00 0.00 ? 33  TYR A CZ   2  
ATOM 2936  O OH   . TYR A 1 33  ? -8.925  3.523   -5.544  1.00 0.00 ? 33  TYR A OH   2  
ATOM 2937  H H    . TYR A 1 33  ? -2.095  2.701   -6.111  1.00 0.00 ? 33  TYR A H    2  
ATOM 2938  H HA   . TYR A 1 33  ? -3.554  1.756   -8.475  1.00 0.00 ? 33  TYR A HA   2  
ATOM 2939  H HB2  . TYR A 1 33  ? -3.298  4.693   -7.561  1.00 0.00 ? 33  TYR A HB2  2  
ATOM 2940  H HB3  . TYR A 1 33  ? -4.025  4.141   -9.119  1.00 0.00 ? 33  TYR A HB3  2  
ATOM 2941  H HD1  . TYR A 1 33  ? -4.495  4.506   -5.513  1.00 0.00 ? 33  TYR A HD1  2  
ATOM 2942  H HD2  . TYR A 1 33  ? -6.183  3.033   -9.126  1.00 0.00 ? 33  TYR A HD2  2  
ATOM 2943  H HE1  . TYR A 1 33  ? -6.689  4.354   -4.430  1.00 0.00 ? 33  TYR A HE1  2  
ATOM 2944  H HE2  . TYR A 1 33  ? -8.374  2.883   -8.038  1.00 0.00 ? 33  TYR A HE2  2  
ATOM 2945  H HH   . TYR A 1 33  ? -9.386  4.352   -5.694  1.00 0.00 ? 33  TYR A HH   2  
ATOM 2946  N N    . ARG A 1 34  ? -1.569  2.318   -9.892  1.00 0.00 ? 34  ARG A N    2  
ATOM 2947  C CA   . ARG A 1 34  ? -0.326  2.494   -10.603 1.00 0.00 ? 34  ARG A CA   2  
ATOM 2948  C C    . ARG A 1 34  ? -0.622  3.296   -11.831 1.00 0.00 ? 34  ARG A C    2  
ATOM 2949  O O    . ARG A 1 34  ? -1.570  3.010   -12.563 1.00 0.00 ? 34  ARG A O    2  
ATOM 2950  C CB   . ARG A 1 34  ? 0.327   1.168   -11.050 1.00 0.00 ? 34  ARG A CB   2  
ATOM 2951  C CG   . ARG A 1 34  ? 1.605   1.389   -11.871 1.00 0.00 ? 34  ARG A CG   2  
ATOM 2952  C CD   . ARG A 1 34  ? 2.299   0.082   -12.270 1.00 0.00 ? 34  ARG A CD   2  
ATOM 2953  N NE   . ARG A 1 34  ? 3.441   0.425   -13.173 1.00 0.00 ? 34  ARG A NE   2  
ATOM 2954  C CZ   . ARG A 1 34  ? 4.249   -0.555  -13.681 1.00 0.00 ? 34  ARG A CZ   2  
ATOM 2955  N NH1  . ARG A 1 34  ? 4.041   -1.861  -13.346 1.00 0.00 ? 34  ARG A NH1  2  
ATOM 2956  N NH2  . ARG A 1 34  ? 5.271   -0.224  -14.521 1.00 0.00 ? 34  ARG A NH2  2  
ATOM 2957  H H    . ARG A 1 34  ? -2.299  1.834   -10.377 1.00 0.00 ? 34  ARG A H    2  
ATOM 2958  H HA   . ARG A 1 34  ? 0.350   3.052   -9.973  1.00 0.00 ? 34  ARG A HA   2  
ATOM 2959  H HB2  . ARG A 1 34  ? 0.572   0.564   -10.149 1.00 0.00 ? 34  ARG A HB2  2  
ATOM 2960  H HB3  . ARG A 1 34  ? -0.399  0.592   -11.662 1.00 0.00 ? 34  ARG A HB3  2  
ATOM 2961  H HG2  . ARG A 1 34  ? 1.351   1.954   -12.793 1.00 0.00 ? 34  ARG A HG2  2  
ATOM 2962  H HG3  . ARG A 1 34  ? 2.313   2.008   -11.277 1.00 0.00 ? 34  ARG A HG3  2  
ATOM 2963  H HD2  . ARG A 1 34  ? 2.700   -0.444  -11.376 1.00 0.00 ? 34  ARG A HD2  2  
ATOM 2964  H HD3  . ARG A 1 34  ? 1.605   -0.584  -12.825 1.00 0.00 ? 34  ARG A HD3  2  
ATOM 2965  H HE   . ARG A 1 34  ? 3.610   1.380   -13.414 1.00 0.00 ? 34  ARG A HE   2  
ATOM 2966  H HH11 . ARG A 1 34  ? 3.295   -2.107  -12.727 1.00 0.00 ? 34  ARG A HH11 2  
ATOM 2967  H HH12 . ARG A 1 34  ? 4.638   -2.574  -13.716 1.00 0.00 ? 34  ARG A HH12 2  
ATOM 2968  H HH21 . ARG A 1 34  ? 5.427   0.733   -14.763 1.00 0.00 ? 34  ARG A HH21 2  
ATOM 2969  H HH22 . ARG A 1 34  ? 5.864   -0.937  -14.893 1.00 0.00 ? 34  ARG A HH22 2  
ATOM 2970  N N    . TYR A 1 35  ? 0.200   4.338   -12.077 1.00 0.00 ? 35  TYR A N    2  
ATOM 2971  C CA   . TYR A 1 35  ? 0.013   5.161   -13.241 1.00 0.00 ? 35  TYR A CA   2  
ATOM 2972  C C    . TYR A 1 35  ? 1.252   5.008   -14.069 1.00 0.00 ? 35  TYR A C    2  
ATOM 2973  O O    . TYR A 1 35  ? 2.371   5.144   -13.569 1.00 0.00 ? 35  TYR A O    2  
ATOM 2974  C CB   . TYR A 1 35  ? -0.172  6.653   -12.908 1.00 0.00 ? 35  TYR A CB   2  
ATOM 2975  C CG   . TYR A 1 35  ? -1.395  6.938   -12.100 1.00 0.00 ? 35  TYR A CG   2  
ATOM 2976  C CD1  . TYR A 1 35  ? -1.334  6.965   -10.722 1.00 0.00 ? 35  TYR A CD1  2  
ATOM 2977  C CD2  . TYR A 1 35  ? -2.604  7.176   -12.720 1.00 0.00 ? 35  TYR A CD2  2  
ATOM 2978  C CE1  . TYR A 1 35  ? -2.461  7.226   -9.979  1.00 0.00 ? 35  TYR A CE1  2  
ATOM 2979  C CE2  . TYR A 1 35  ? -3.730  7.438   -11.975 1.00 0.00 ? 35  TYR A CE2  2  
ATOM 2980  C CZ   . TYR A 1 35  ? -3.658  7.462   -10.605 1.00 0.00 ? 35  TYR A CZ   2  
ATOM 2981  O OH   . TYR A 1 35  ? -4.814  7.729   -9.841  1.00 0.00 ? 35  TYR A OH   2  
ATOM 2982  H H    . TYR A 1 35  ? 0.966   4.575   -11.476 1.00 0.00 ? 35  TYR A H    2  
ATOM 2983  H HA   . TYR A 1 35  ? -0.834  4.785   -13.795 1.00 0.00 ? 35  TYR A HA   2  
ATOM 2984  H HB2  . TYR A 1 35  ? 0.699   7.022   -12.328 1.00 0.00 ? 35  TYR A HB2  2  
ATOM 2985  H HB3  . TYR A 1 35  ? -0.248  7.243   -13.849 1.00 0.00 ? 35  TYR A HB3  2  
ATOM 2986  H HD1  . TYR A 1 35  ? -0.393  6.780   -10.224 1.00 0.00 ? 35  TYR A HD1  2  
ATOM 2987  H HD2  . TYR A 1 35  ? -2.666  7.158   -13.798 1.00 0.00 ? 35  TYR A HD2  2  
ATOM 2988  H HE1  . TYR A 1 35  ? -2.404  7.245   -8.900  1.00 0.00 ? 35  TYR A HE1  2  
ATOM 2989  H HE2  . TYR A 1 35  ? -4.673  7.624   -12.468 1.00 0.00 ? 35  TYR A HE2  2  
ATOM 2990  H HH   . TYR A 1 35  ? -5.428  7.003   -9.971  1.00 0.00 ? 35  TYR A HH   2  
ATOM 2991  N N    . GLU A 1 36  ? 1.075   4.722   -15.376 1.00 0.00 ? 36  GLU A N    2  
ATOM 2992  C CA   . GLU A 1 36  ? 2.207   4.544   -16.246 1.00 0.00 ? 36  GLU A CA   2  
ATOM 2993  C C    . GLU A 1 36  ? 2.257   5.726   -17.165 1.00 0.00 ? 36  GLU A C    2  
ATOM 2994  O O    . GLU A 1 36  ? 1.276   6.057   -17.829 1.00 0.00 ? 36  GLU A O    2  
ATOM 2995  C CB   . GLU A 1 36  ? 2.106   3.265   -17.102 1.00 0.00 ? 36  GLU A CB   2  
ATOM 2996  C CG   . GLU A 1 36  ? 3.339   3.037   -17.992 1.00 0.00 ? 36  GLU A CG   2  
ATOM 2997  C CD   . GLU A 1 36  ? 3.158   1.729   -18.751 1.00 0.00 ? 36  GLU A CD   2  
ATOM 2998  O OE1  . GLU A 1 36  ? 2.200   1.644   -19.564 1.00 0.00 ? 36  GLU A OE1  2  
ATOM 2999  O OE2  . GLU A 1 36  ? 3.975   0.797   -18.525 1.00 0.00 ? 36  GLU A OE2  2  
ATOM 3000  H H    . GLU A 1 36  ? 0.169   4.618   -15.790 1.00 0.00 ? 36  GLU A H    2  
ATOM 3001  H HA   . GLU A 1 36  ? 3.101   4.524   -15.643 1.00 0.00 ? 36  GLU A HA   2  
ATOM 3002  H HB2  . GLU A 1 36  ? 1.978   2.391   -16.426 1.00 0.00 ? 36  GLU A HB2  2  
ATOM 3003  H HB3  . GLU A 1 36  ? 1.203   3.332   -17.748 1.00 0.00 ? 36  GLU A HB3  2  
ATOM 3004  H HG2  . GLU A 1 36  ? 3.449   3.873   -18.717 1.00 0.00 ? 36  GLU A HG2  2  
ATOM 3005  H HG3  . GLU A 1 36  ? 4.256   2.973   -17.370 1.00 0.00 ? 36  GLU A HG3  2  
ATOM 3006  N N    . PHE A 1 37  ? 3.430   6.390   -17.221 1.00 0.00 ? 37  PHE A N    2  
ATOM 3007  C CA   . PHE A 1 37  ? 3.589   7.535   -18.077 1.00 0.00 ? 37  PHE A CA   2  
ATOM 3008  C C    . PHE A 1 37  ? 4.815   7.281   -18.897 1.00 0.00 ? 37  PHE A C    2  
ATOM 3009  O O    . PHE A 1 37  ? 5.764   6.646   -18.435 1.00 0.00 ? 37  PHE A O    2  
ATOM 3010  C CB   . PHE A 1 37  ? 3.787   8.856   -17.309 1.00 0.00 ? 37  PHE A CB   2  
ATOM 3011  C CG   . PHE A 1 37  ? 2.641   9.221   -16.422 1.00 0.00 ? 37  PHE A CG   2  
ATOM 3012  C CD1  . PHE A 1 37  ? 2.699   8.980   -15.066 1.00 0.00 ? 37  PHE A CD1  2  
ATOM 3013  C CD2  . PHE A 1 37  ? 1.510   9.808   -16.949 1.00 0.00 ? 37  PHE A CD2  2  
ATOM 3014  C CE1  . PHE A 1 37  ? 1.644   9.320   -14.251 1.00 0.00 ? 37  PHE A CE1  2  
ATOM 3015  C CE2  . PHE A 1 37  ? 0.456   10.147  -16.134 1.00 0.00 ? 37  PHE A CE2  2  
ATOM 3016  C CZ   . PHE A 1 37  ? 0.523   9.903   -14.785 1.00 0.00 ? 37  PHE A CZ   2  
ATOM 3017  H H    . PHE A 1 37  ? 4.225   6.121   -16.684 1.00 0.00 ? 37  PHE A H    2  
ATOM 3018  H HA   . PHE A 1 37  ? 2.730   7.596   -18.730 1.00 0.00 ? 37  PHE A HA   2  
ATOM 3019  H HB2  . PHE A 1 37  ? 4.690   8.786   -16.665 1.00 0.00 ? 37  PHE A HB2  2  
ATOM 3020  H HB3  . PHE A 1 37  ? 3.930   9.692   -18.028 1.00 0.00 ? 37  PHE A HB3  2  
ATOM 3021  H HD1  . PHE A 1 37  ? 3.579   8.520   -14.640 1.00 0.00 ? 37  PHE A HD1  2  
ATOM 3022  H HD2  . PHE A 1 37  ? 1.451   10.002  -18.010 1.00 0.00 ? 37  PHE A HD2  2  
ATOM 3023  H HE1  . PHE A 1 37  ? 1.698   9.127   -13.190 1.00 0.00 ? 37  PHE A HE1  2  
ATOM 3024  H HE2  . PHE A 1 37  ? -0.427  10.606  -16.555 1.00 0.00 ? 37  PHE A HE2  2  
ATOM 3025  H HZ   . PHE A 1 37  ? -0.305  10.170  -14.145 1.00 0.00 ? 37  PHE A HZ   2  
ATOM 3026  N N    . ASN A 1 38  ? 4.827   7.786   -20.149 1.00 0.00 ? 38  ASN A N    2  
ATOM 3027  C CA   . ASN A 1 38  ? 5.964   7.575   -21.009 1.00 0.00 ? 38  ASN A CA   2  
ATOM 3028  C C    . ASN A 1 38  ? 6.965   8.665   -20.737 1.00 0.00 ? 38  ASN A C    2  
ATOM 3029  O O    . ASN A 1 38  ? 7.141   9.579   -21.541 1.00 0.00 ? 38  ASN A O    2  
ATOM 3030  C CB   . ASN A 1 38  ? 5.595   7.608   -22.508 1.00 0.00 ? 38  ASN A CB   2  
ATOM 3031  C CG   . ASN A 1 38  ? 6.712   7.063   -23.390 1.00 0.00 ? 38  ASN A CG   2  
ATOM 3032  O OD1  . ASN A 1 38  ? 7.414   6.130   -23.016 1.00 0.00 ? 38  ASN A OD1  2  
ATOM 3033  N ND2  . ASN A 1 38  ? 6.883   7.658   -24.596 1.00 0.00 ? 38  ASN A ND2  2  
ATOM 3034  H H    . ASN A 1 38  ? 4.070   8.314   -20.525 1.00 0.00 ? 38  ASN A H    2  
ATOM 3035  H HA   . ASN A 1 38  ? 6.402   6.621   -20.752 1.00 0.00 ? 38  ASN A HA   2  
ATOM 3036  H HB2  . ASN A 1 38  ? 4.682   6.996   -22.674 1.00 0.00 ? 38  ASN A HB2  2  
ATOM 3037  H HB3  . ASN A 1 38  ? 5.372   8.653   -22.814 1.00 0.00 ? 38  ASN A HB3  2  
ATOM 3038  H HD21 . ASN A 1 38  ? 6.292   8.415   -24.869 1.00 0.00 ? 38  ASN A HD21 2  
ATOM 3039  H HD22 . ASN A 1 38  ? 7.602   7.337   -25.211 1.00 0.00 ? 38  ASN A HD22 2  
ATOM 3040  N N    . ASN A 1 39  ? 7.643   8.586   -19.571 1.00 0.00 ? 39  ASN A N    2  
ATOM 3041  C CA   . ASN A 1 39  ? 8.639   9.574   -19.235 1.00 0.00 ? 39  ASN A CA   2  
ATOM 3042  C C    . ASN A 1 39  ? 9.919   8.843   -18.965 1.00 0.00 ? 39  ASN A C    2  
ATOM 3043  O O    . ASN A 1 39  ? 10.946  9.131   -19.576 1.00 0.00 ? 39  ASN A O    2  
ATOM 3044  C CB   . ASN A 1 39  ? 8.289   10.414  -17.988 1.00 0.00 ? 39  ASN A CB   2  
ATOM 3045  C CG   . ASN A 1 39  ? 6.963   11.146  -18.137 1.00 0.00 ? 39  ASN A CG   2  
ATOM 3046  O OD1  . ASN A 1 39  ? 6.054   10.971  -17.335 1.00 0.00 ? 39  ASN A OD1  2  
ATOM 3047  N ND2  . ASN A 1 39  ? 6.847   11.993  -19.189 1.00 0.00 ? 39  ASN A ND2  2  
ATOM 3048  H H    . ASN A 1 39  ? 7.480   7.861   -18.905 1.00 0.00 ? 39  ASN A H    2  
ATOM 3049  H HA   . ASN A 1 39  ? 8.780   10.214  -20.093 1.00 0.00 ? 39  ASN A HA   2  
ATOM 3050  H HB2  . ASN A 1 39  ? 8.227   9.751   -17.099 1.00 0.00 ? 39  ASN A HB2  2  
ATOM 3051  H HB3  . ASN A 1 39  ? 9.090   11.163  -17.810 1.00 0.00 ? 39  ASN A HB3  2  
ATOM 3052  H HD21 . ASN A 1 39  ? 7.611   12.113  -19.821 1.00 0.00 ? 39  ASN A HD21 2  
ATOM 3053  H HD22 . ASN A 1 39  ? 5.997   12.497  -19.329 1.00 0.00 ? 39  ASN A HD22 2  
ATOM 3054  N N    . ASP A 1 40  ? 9.883   7.865   -18.032 1.00 0.00 ? 40  ASP A N    2  
ATOM 3055  C CA   . ASP A 1 40  ? 11.073  7.118   -17.720 1.00 0.00 ? 40  ASP A CA   2  
ATOM 3056  C C    . ASP A 1 40  ? 10.705  6.093   -16.688 1.00 0.00 ? 40  ASP A C    2  
ATOM 3057  O O    . ASP A 1 40  ? 10.920  4.899   -16.882 1.00 0.00 ? 40  ASP A O    2  
ATOM 3058  C CB   . ASP A 1 40  ? 12.220  7.992   -17.150 1.00 0.00 ? 40  ASP A CB   2  
ATOM 3059  C CG   . ASP A 1 40  ? 13.465  7.961   -18.027 1.00 0.00 ? 40  ASP A CG   2  
ATOM 3060  O OD1  . ASP A 1 40  ? 13.765  6.877   -18.594 1.00 0.00 ? 40  ASP A OD1  2  
ATOM 3061  O OD2  . ASP A 1 40  ? 14.137  9.021   -18.134 1.00 0.00 ? 40  ASP A OD2  2  
ATOM 3062  H H    . ASP A 1 40  ? 9.054   7.623   -17.535 1.00 0.00 ? 40  ASP A H    2  
ATOM 3063  H HA   . ASP A 1 40  ? 11.390  6.613   -18.621 1.00 0.00 ? 40  ASP A HA   2  
ATOM 3064  H HB2  . ASP A 1 40  ? 11.875  9.044   -17.067 1.00 0.00 ? 40  ASP A HB2  2  
ATOM 3065  H HB3  . ASP A 1 40  ? 12.496  7.637   -16.134 1.00 0.00 ? 40  ASP A HB3  2  
ATOM 3066  N N    . TRP A 1 41  ? 10.123  6.552   -15.558 1.00 0.00 ? 41  TRP A N    2  
ATOM 3067  C CA   . TRP A 1 41  ? 9.752   5.648   -14.497 1.00 0.00 ? 41  TRP A CA   2  
ATOM 3068  C C    . TRP A 1 41  ? 8.297   5.868   -14.216 1.00 0.00 ? 41  TRP A C    2  
ATOM 3069  O O    . TRP A 1 41  ? 7.779   6.972   -14.388 1.00 0.00 ? 41  TRP A O    2  
ATOM 3070  C CB   . TRP A 1 41  ? 10.531  5.902   -13.188 1.00 0.00 ? 41  TRP A CB   2  
ATOM 3071  C CG   . TRP A 1 41  ? 12.031  5.756   -13.336 1.00 0.00 ? 41  TRP A CG   2  
ATOM 3072  C CD1  . TRP A 1 41  ? 12.730  4.964   -14.205 1.00 0.00 ? 41  TRP A CD1  2  
ATOM 3073  C CD2  . TRP A 1 41  ? 13.024  6.468   -12.564 1.00 0.00 ? 41  TRP A CD2  2  
ATOM 3074  N NE1  . TRP A 1 41  ? 14.075  5.133   -14.023 1.00 0.00 ? 41  TRP A NE1  2  
ATOM 3075  C CE2  . TRP A 1 41  ? 14.273  6.050   -13.022 1.00 0.00 ? 41  TRP A CE2  2  
ATOM 3076  C CE3  . TRP A 1 41  ? 12.932  7.390   -11.559 1.00 0.00 ? 41  TRP A CE3  2  
ATOM 3077  C CZ2  . TRP A 1 41  ? 15.428  6.541   -12.490 1.00 0.00 ? 41  TRP A CZ2  2  
ATOM 3078  C CZ3  . TRP A 1 41  ? 14.099  7.889   -11.017 1.00 0.00 ? 41  TRP A CZ3  2  
ATOM 3079  C CH2  . TRP A 1 41  ? 15.333  7.470   -11.478 1.00 0.00 ? 41  TRP A CH2  2  
ATOM 3080  H H    . TRP A 1 41  ? 9.927   7.518   -15.409 1.00 0.00 ? 41  TRP A H    2  
ATOM 3081  H HA   . TRP A 1 41  ? 9.900   4.635   -14.840 1.00 0.00 ? 41  TRP A HA   2  
ATOM 3082  H HB2  . TRP A 1 41  ? 10.311  6.930   -12.828 1.00 0.00 ? 41  TRP A HB2  2  
ATOM 3083  H HB3  . TRP A 1 41  ? 10.184  5.184   -12.413 1.00 0.00 ? 41  TRP A HB3  2  
ATOM 3084  H HD1  . TRP A 1 41  ? 12.284  4.297   -14.928 1.00 0.00 ? 41  TRP A HD1  2  
ATOM 3085  H HE1  . TRP A 1 41  ? 14.779  4.677   -14.522 1.00 0.00 ? 41  TRP A HE1  2  
ATOM 3086  H HE3  . TRP A 1 41  ? 11.978  7.730   -11.184 1.00 0.00 ? 41  TRP A HE3  2  
ATOM 3087  H HZ2  . TRP A 1 41  ? 16.399  6.222   -12.840 1.00 0.00 ? 41  TRP A HZ2  2  
ATOM 3088  H HZ3  . TRP A 1 41  ? 14.047  8.619   -10.222 1.00 0.00 ? 41  TRP A HZ3  2  
ATOM 3089  H HH2  . TRP A 1 41  ? 16.233  7.875   -11.038 1.00 0.00 ? 41  TRP A HH2  2  
ATOM 3090  N N    . GLY A 1 42  ? 7.598   4.798   -13.777 1.00 0.00 ? 42  GLY A N    2  
ATOM 3091  C CA   . GLY A 1 42  ? 6.191   4.911   -13.476 1.00 0.00 ? 42  GLY A CA   2  
ATOM 3092  C C    . GLY A 1 42  ? 6.064   5.357   -12.052 1.00 0.00 ? 42  GLY A C    2  
ATOM 3093  O O    . GLY A 1 42  ? 7.061   5.553   -11.356 1.00 0.00 ? 42  GLY A O    2  
ATOM 3094  H H    . GLY A 1 42  ? 8.018   3.903   -13.634 1.00 0.00 ? 42  GLY A H    2  
ATOM 3095  H HA2  . GLY A 1 42  ? 5.768   5.666   -14.123 1.00 0.00 ? 42  GLY A HA2  2  
ATOM 3096  H HA3  . GLY A 1 42  ? 5.751   3.931   -13.579 1.00 0.00 ? 42  GLY A HA3  2  
ATOM 3097  N N    . VAL A 1 43  ? 4.811   5.511   -11.576 1.00 0.00 ? 43  VAL A N    2  
ATOM 3098  C CA   . VAL A 1 43  ? 4.594   5.942   -10.218 1.00 0.00 ? 43  VAL A CA   2  
ATOM 3099  C C    . VAL A 1 43  ? 3.459   5.124   -9.670  1.00 0.00 ? 43  VAL A C    2  
ATOM 3100  O O    . VAL A 1 43  ? 2.509   4.793   -10.384 1.00 0.00 ? 43  VAL A O    2  
ATOM 3101  C CB   . VAL A 1 43  ? 4.252   7.412   -10.107 1.00 0.00 ? 43  VAL A CB   2  
ATOM 3102  C CG1  . VAL A 1 43  ? 2.914   7.683   -10.823 1.00 0.00 ? 43  VAL A CG1  2  
ATOM 3103  C CG2  . VAL A 1 43  ? 4.215   7.806   -8.618  1.00 0.00 ? 43  VAL A CG2  2  
ATOM 3104  H H    . VAL A 1 43  ? 3.996   5.338   -12.130 1.00 0.00 ? 43  VAL A H    2  
ATOM 3105  H HA   . VAL A 1 43  ? 5.487   5.718   -9.652  1.00 0.00 ? 43  VAL A HA   2  
ATOM 3106  H HB   . VAL A 1 43  ? 5.043   8.012   -10.607 1.00 0.00 ? 43  VAL A HB   2  
ATOM 3107  H HG11 . VAL A 1 43  ? 2.802   8.768   -11.031 1.00 0.00 ? 43  VAL A HG11 2  
ATOM 3108  H HG12 . VAL A 1 43  ? 2.062   7.356   -10.189 1.00 0.00 ? 43  VAL A HG12 2  
ATOM 3109  H HG13 . VAL A 1 43  ? 2.871   7.132   -11.787 1.00 0.00 ? 43  VAL A HG13 2  
ATOM 3110  H HG21 . VAL A 1 43  ? 3.274   7.451   -8.147  1.00 0.00 ? 43  VAL A HG21 2  
ATOM 3111  H HG22 . VAL A 1 43  ? 4.269   8.911   -8.511  1.00 0.00 ? 43  VAL A HG22 2  
ATOM 3112  H HG23 . VAL A 1 43  ? 5.075   7.357   -8.077  1.00 0.00 ? 43  VAL A HG23 2  
ATOM 3113  N N    . ILE A 1 44  ? 3.548   4.760   -8.372  1.00 0.00 ? 44  ILE A N    2  
ATOM 3114  C CA   . ILE A 1 44  ? 2.512   3.969   -7.760  1.00 0.00 ? 44  ILE A CA   2  
ATOM 3115  C C    . ILE A 1 44  ? 2.159   4.624   -6.457  1.00 0.00 ? 44  ILE A C    2  
ATOM 3116  O O    . ILE A 1 44  ? 3.022   5.149   -5.750  1.00 0.00 ? 44  ILE A O    2  
ATOM 3117  C CB   . ILE A 1 44  ? 2.932   2.536   -7.499  1.00 0.00 ? 44  ILE A CB   2  
ATOM 3118  C CG1  . ILE A 1 44  ? 1.736   1.690   -7.022  1.00 0.00 ? 44  ILE A CG1  2  
ATOM 3119  C CG2  . ILE A 1 44  ? 4.086   2.526   -6.477  1.00 0.00 ? 44  ILE A CG2  2  
ATOM 3120  C CD1  . ILE A 1 44  ? 2.043   0.192   -7.018  1.00 0.00 ? 44  ILE A CD1  2  
ATOM 3121  H H    . ILE A 1 44  ? 4.323   5.016   -7.790  1.00 0.00 ? 44  ILE A H    2  
ATOM 3122  H HA   . ILE A 1 44  ? 1.647   3.995   -8.407  1.00 0.00 ? 44  ILE A HA   2  
ATOM 3123  H HB   . ILE A 1 44  ? 3.310   2.095   -8.446  1.00 0.00 ? 44  ILE A HB   2  
ATOM 3124  H HG12 . ILE A 1 44  ? 1.452   2.005   -5.994  1.00 0.00 ? 44  ILE A HG12 2  
ATOM 3125  H HG13 . ILE A 1 44  ? 0.870   1.875   -7.690  1.00 0.00 ? 44  ILE A HG13 2  
ATOM 3126  H HG21 . ILE A 1 44  ? 4.847   3.289   -6.742  1.00 0.00 ? 44  ILE A HG21 2  
ATOM 3127  H HG22 . ILE A 1 44  ? 4.576   1.530   -6.463  1.00 0.00 ? 44  ILE A HG22 2  
ATOM 3128  H HG23 . ILE A 1 44  ? 3.703   2.744   -5.457  1.00 0.00 ? 44  ILE A HG23 2  
ATOM 3129  H HD11 . ILE A 1 44  ? 1.122   -0.391  -7.232  1.00 0.00 ? 44  ILE A HD11 2  
ATOM 3130  H HD12 . ILE A 1 44  ? 2.437   -0.118  -6.027  1.00 0.00 ? 44  ILE A HD12 2  
ATOM 3131  H HD13 . ILE A 1 44  ? 2.803   -0.049  -7.793  1.00 0.00 ? 44  ILE A HD13 2  
ATOM 3132  N N    . GLY A 1 45  ? 0.849   4.629   -6.129  1.00 0.00 ? 45  GLY A N    2  
ATOM 3133  C CA   . GLY A 1 45  ? 0.393   5.222   -4.896  1.00 0.00 ? 45  GLY A CA   2  
ATOM 3134  C C    . GLY A 1 45  ? -0.251  4.127   -4.113  1.00 0.00 ? 45  GLY A C    2  
ATOM 3135  O O    . GLY A 1 45  ? -0.874  3.232   -4.682  1.00 0.00 ? 45  GLY A O    2  
ATOM 3136  H H    . GLY A 1 45  ? 0.147   4.223   -6.719  1.00 0.00 ? 45  GLY A H    2  
ATOM 3137  H HA2  . GLY A 1 45  ? 1.251   5.593   -4.355  1.00 0.00 ? 45  GLY A HA2  2  
ATOM 3138  H HA3  . GLY A 1 45  ? -0.349  5.968   -5.139  1.00 0.00 ? 45  GLY A HA3  2  
ATOM 3139  N N    . SER A 1 46  ? -0.124  4.178   -2.771  1.00 0.00 ? 46  SER A N    2  
ATOM 3140  C CA   . SER A 1 46  ? -0.704  3.147   -1.951  1.00 0.00 ? 46  SER A CA   2  
ATOM 3141  C C    . SER A 1 46  ? -1.323  3.802   -0.753  1.00 0.00 ? 46  SER A C    2  
ATOM 3142  O O    . SER A 1 46  ? -0.743  4.699   -0.140  1.00 0.00 ? 46  SER A O    2  
ATOM 3143  C CB   . SER A 1 46  ? 0.340   2.122   -1.461  1.00 0.00 ? 46  SER A CB   2  
ATOM 3144  O OG   . SER A 1 46  ? -0.268  1.137   -0.630  1.00 0.00 ? 46  SER A OG   2  
ATOM 3145  H H    . SER A 1 46  ? 0.372   4.909   -2.297  1.00 0.00 ? 46  SER A H    2  
ATOM 3146  H HA   . SER A 1 46  ? -1.476  2.654   -2.522  1.00 0.00 ? 46  SER A HA   2  
ATOM 3147  H HB2  . SER A 1 46  ? 0.807   1.614   -2.332  1.00 0.00 ? 46  SER A HB2  2  
ATOM 3148  H HB3  . SER A 1 46  ? 1.132   2.638   -0.883  1.00 0.00 ? 46  SER A HB3  2  
ATOM 3149  H HG   . SER A 1 46  ? 0.453   0.620   -0.258  1.00 0.00 ? 46  SER A HG   2  
ATOM 3150  N N    . PHE A 1 47  ? -2.540  3.344   -0.398  1.00 0.00 ? 47  PHE A N    2  
ATOM 3151  C CA   . PHE A 1 47  ? -3.233  3.878   0.742   1.00 0.00 ? 47  PHE A CA   2  
ATOM 3152  C C    . PHE A 1 47  ? -3.684  2.692   1.536   1.00 0.00 ? 47  PHE A C    2  
ATOM 3153  O O    . PHE A 1 47  ? -4.279  1.759   0.992   1.00 0.00 ? 47  PHE A O    2  
ATOM 3154  C CB   . PHE A 1 47  ? -4.473  4.718   0.365   1.00 0.00 ? 47  PHE A CB   2  
ATOM 3155  C CG   . PHE A 1 47  ? -5.224  5.256   1.542   1.00 0.00 ? 47  PHE A CG   2  
ATOM 3156  C CD1  . PHE A 1 47  ? -4.773  6.376   2.206   1.00 0.00 ? 47  PHE A CD1  2  
ATOM 3157  C CD2  . PHE A 1 47  ? -6.375  4.636   1.981   1.00 0.00 ? 47  PHE A CD2  2  
ATOM 3158  C CE1  . PHE A 1 47  ? -5.462  6.868   3.291   1.00 0.00 ? 47  PHE A CE1  2  
ATOM 3159  C CE2  . PHE A 1 47  ? -7.063  5.129   3.065   1.00 0.00 ? 47  PHE A CE2  2  
ATOM 3160  C CZ   . PHE A 1 47  ? -6.606  6.244   3.719   1.00 0.00 ? 47  PHE A CZ   2  
ATOM 3161  H H    . PHE A 1 47  ? -3.010  2.621   -0.909  1.00 0.00 ? 47  PHE A H    2  
ATOM 3162  H HA   . PHE A 1 47  ? -2.537  4.460   1.329   1.00 0.00 ? 47  PHE A HA   2  
ATOM 3163  H HB2  . PHE A 1 47  ? -4.163  5.588   -0.251  1.00 0.00 ? 47  PHE A HB2  2  
ATOM 3164  H HB3  . PHE A 1 47  ? -5.180  4.098   -0.230  1.00 0.00 ? 47  PHE A HB3  2  
ATOM 3165  H HD1  . PHE A 1 47  ? -3.873  6.871   1.872   1.00 0.00 ? 47  PHE A HD1  2  
ATOM 3166  H HD2  . PHE A 1 47  ? -6.740  3.757   1.470   1.00 0.00 ? 47  PHE A HD2  2  
ATOM 3167  H HE1  . PHE A 1 47  ? -5.101  7.747   3.805   1.00 0.00 ? 47  PHE A HE1  2  
ATOM 3168  H HE2  . PHE A 1 47  ? -7.964  4.637   3.402   1.00 0.00 ? 47  PHE A HE2  2  
ATOM 3169  H HZ   . PHE A 1 47  ? -7.146  6.631   4.571   1.00 0.00 ? 47  PHE A HZ   2  
ATOM 3170  N N    . ALA A 1 48  ? -3.410  2.694   2.855   1.00 0.00 ? 48  ALA A N    2  
ATOM 3171  C CA   . ALA A 1 48  ? -3.806  1.575   3.664   1.00 0.00 ? 48  ALA A CA   2  
ATOM 3172  C C    . ALA A 1 48  ? -4.152  2.085   5.027   1.00 0.00 ? 48  ALA A C    2  
ATOM 3173  O O    . ALA A 1 48  ? -3.644  3.111   5.478   1.00 0.00 ? 48  ALA A O    2  
ATOM 3174  C CB   . ALA A 1 48  ? -2.697  0.517   3.814   1.00 0.00 ? 48  ALA A CB   2  
ATOM 3175  H H    . ALA A 1 48  ? -2.938  3.447   3.317   1.00 0.00 ? 48  ALA A H    2  
ATOM 3176  H HA   . ALA A 1 48  ? -4.686  1.136   3.220   1.00 0.00 ? 48  ALA A HA   2  
ATOM 3177  H HB1  . ALA A 1 48  ? -2.090  0.713   4.725   1.00 0.00 ? 48  ALA A HB1  2  
ATOM 3178  H HB2  . ALA A 1 48  ? -2.024  0.538   2.932   1.00 0.00 ? 48  ALA A HB2  2  
ATOM 3179  H HB3  . ALA A 1 48  ? -3.142  -0.498  3.897   1.00 0.00 ? 48  ALA A HB3  2  
ATOM 3180  N N    . GLN A 1 49  ? -5.041  1.352   5.718   1.00 0.00 ? 49  GLN A N    2  
ATOM 3181  C CA   . GLN A 1 49  ? -5.436  1.740   7.040   1.00 0.00 ? 49  GLN A CA   2  
ATOM 3182  C C    . GLN A 1 49  ? -5.792  0.481   7.761   1.00 0.00 ? 49  GLN A C    2  
ATOM 3183  O O    . GLN A 1 49  ? -6.198  -0.504  7.144   1.00 0.00 ? 49  GLN A O    2  
ATOM 3184  C CB   . GLN A 1 49  ? -6.654  2.688   7.068   1.00 0.00 ? 49  GLN A CB   2  
ATOM 3185  C CG   . GLN A 1 49  ? -7.929  2.050   6.494   1.00 0.00 ? 49  GLN A CG   2  
ATOM 3186  C CD   . GLN A 1 49  ? -9.033  3.100   6.493   1.00 0.00 ? 49  GLN A CD   2  
ATOM 3187  O OE1  . GLN A 1 49  ? -8.970  4.083   5.763   1.00 0.00 ? 49  GLN A OE1  2  
ATOM 3188  N NE2  . GLN A 1 49  ? -10.074 2.892   7.336   1.00 0.00 ? 49  GLN A NE2  2  
ATOM 3189  H H    . GLN A 1 49  ? -5.456  0.520   5.351   1.00 0.00 ? 49  GLN A H    2  
ATOM 3190  H HA   . GLN A 1 49  ? -4.586  2.197   7.525   1.00 0.00 ? 49  GLN A HA   2  
ATOM 3191  H HB2  . GLN A 1 49  ? -6.844  3.002   8.118   1.00 0.00 ? 49  GLN A HB2  2  
ATOM 3192  H HB3  . GLN A 1 49  ? -6.412  3.597   6.477   1.00 0.00 ? 49  GLN A HB3  2  
ATOM 3193  H HG2  . GLN A 1 49  ? -7.747  1.702   5.454   1.00 0.00 ? 49  GLN A HG2  2  
ATOM 3194  H HG3  . GLN A 1 49  ? -8.244  1.188   7.117   1.00 0.00 ? 49  GLN A HG3  2  
ATOM 3195  H HE21 . GLN A 1 49  ? -10.091 2.082   7.919   1.00 0.00 ? 49  GLN A HE21 2  
ATOM 3196  H HE22 . GLN A 1 49  ? -10.823 3.552   7.372   1.00 0.00 ? 49  GLN A HE22 2  
ATOM 3197  N N    . THR A 1 50  ? -5.638  0.483   9.098   1.00 0.00 ? 50  THR A N    2  
ATOM 3198  C CA   . THR A 1 50  ? -5.956  -0.691  9.867   1.00 0.00 ? 50  THR A CA   2  
ATOM 3199  C C    . THR A 1 50  ? -6.487  -0.225  11.189  1.00 0.00 ? 50  THR A C    2  
ATOM 3200  O O    . THR A 1 50  ? -6.149  0.862   11.663  1.00 0.00 ? 50  THR A O    2  
ATOM 3201  C CB   . THR A 1 50  ? -4.763  -1.595  10.095  1.00 0.00 ? 50  THR A CB   2  
ATOM 3202  O OG1  . THR A 1 50  ? -5.155  -2.779  10.777  1.00 0.00 ? 50  THR A OG1  2  
ATOM 3203  C CG2  . THR A 1 50  ? -3.694  -0.848  10.910  1.00 0.00 ? 50  THR A CG2  2  
ATOM 3204  H H    . THR A 1 50  ? -5.301  1.281   9.605   1.00 0.00 ? 50  THR A H    2  
ATOM 3205  H HA   . THR A 1 50  ? -6.739  -1.223  9.347   1.00 0.00 ? 50  THR A HA   2  
ATOM 3206  H HB   . THR A 1 50  ? -4.320  -1.882  9.118   1.00 0.00 ? 50  THR A HB   2  
ATOM 3207  H HG1  . THR A 1 50  ? -4.452  -2.967  11.403  1.00 0.00 ? 50  THR A HG1  2  
ATOM 3208  H HG21 . THR A 1 50  ? -3.489  0.145   10.458  1.00 0.00 ? 50  THR A HG21 2  
ATOM 3209  H HG22 . THR A 1 50  ? -2.748  -1.429  10.928  1.00 0.00 ? 50  THR A HG22 2  
ATOM 3210  H HG23 . THR A 1 50  ? -4.037  -0.698  11.956  1.00 0.00 ? 50  THR A HG23 2  
ATOM 3211  N N    . ARG A 1 51  ? -7.354  -1.050  11.813  1.00 0.00 ? 51  ARG A N    2  
ATOM 3212  C CA   . ARG A 1 51  ? -7.916  -0.692  13.088  1.00 0.00 ? 51  ARG A CA   2  
ATOM 3213  C C    . ARG A 1 51  ? -7.788  -1.891  13.975  1.00 0.00 ? 51  ARG A C    2  
ATOM 3214  O O    . ARG A 1 51  ? -8.164  -3.002  13.599  1.00 0.00 ? 51  ARG A O    2  
ATOM 3215  C CB   . ARG A 1 51  ? -9.409  -0.303  13.012  1.00 0.00 ? 51  ARG A CB   2  
ATOM 3216  C CG   . ARG A 1 51  ? -9.864  0.544   14.208  1.00 0.00 ? 51  ARG A CG   2  
ATOM 3217  C CD   . ARG A 1 51  ? -10.537 -0.280  15.313  1.00 0.00 ? 51  ARG A CD   2  
ATOM 3218  N NE   . ARG A 1 51  ? -11.880 -0.717  14.831  1.00 0.00 ? 51  ARG A NE   2  
ATOM 3219  C CZ   . ARG A 1 51  ? -12.714 -1.422  15.655  1.00 0.00 ? 51  ARG A CZ   2  
ATOM 3220  N NH1  . ARG A 1 51  ? -12.335 -1.704  16.935  1.00 0.00 ? 51  ARG A NH1  2  
ATOM 3221  N NH2  . ARG A 1 51  ? -13.929 -1.836  15.196  1.00 0.00 ? 51  ARG A NH2  2  
ATOM 3222  H H    . ARG A 1 51  ? -7.640  -1.927  11.423  1.00 0.00 ? 51  ARG A H    2  
ATOM 3223  H HA   . ARG A 1 51  ? -7.333  0.118   13.502  1.00 0.00 ? 51  ARG A HA   2  
ATOM 3224  H HB2  . ARG A 1 51  ? -9.583  0.269   12.075  1.00 0.00 ? 51  ARG A HB2  2  
ATOM 3225  H HB3  . ARG A 1 51  ? -10.026 -1.226  12.969  1.00 0.00 ? 51  ARG A HB3  2  
ATOM 3226  H HG2  . ARG A 1 51  ? -8.982  1.065   14.638  1.00 0.00 ? 51  ARG A HG2  2  
ATOM 3227  H HG3  . ARG A 1 51  ? -10.575 1.320   13.850  1.00 0.00 ? 51  ARG A HG3  2  
ATOM 3228  H HD2  . ARG A 1 51  ? -9.939  -1.186  15.553  1.00 0.00 ? 51  ARG A HD2  2  
ATOM 3229  H HD3  . ARG A 1 51  ? -10.680 0.330   16.230  1.00 0.00 ? 51  ARG A HD3  2  
ATOM 3230  H HE   . ARG A 1 51  ? -12.168 -0.500  13.898  1.00 0.00 ? 51  ARG A HE   2  
ATOM 3231  H HH11 . ARG A 1 51  ? -11.446 -1.394  17.271  1.00 0.00 ? 51  ARG A HH11 2  
ATOM 3232  H HH12 . ARG A 1 51  ? -12.945 -2.217  17.537  1.00 0.00 ? 51  ARG A HH12 2  
ATOM 3233  H HH21 . ARG A 1 51  ? -14.208 -1.624  14.259  1.00 0.00 ? 51  ARG A HH21 2  
ATOM 3234  H HH22 . ARG A 1 51  ? -14.541 -2.352  15.794  1.00 0.00 ? 51  ARG A HH22 2  
ATOM 3235  N N    . ARG A 1 52  ? -7.238  -1.684  15.187  1.00 0.00 ? 52  ARG A N    2  
ATOM 3236  C CA   . ARG A 1 52  ? -7.080  -2.771  16.114  1.00 0.00 ? 52  ARG A CA   2  
ATOM 3237  C C    . ARG A 1 52  ? -7.567  -2.271  17.436  1.00 0.00 ? 52  ARG A C    2  
ATOM 3238  O O    . ARG A 1 52  ? -7.136  -1.222  17.912  1.00 0.00 ? 52  ARG A O    2  
ATOM 3239  C CB   . ARG A 1 52  ? -5.615  -3.224  16.272  1.00 0.00 ? 52  ARG A CB   2  
ATOM 3240  C CG   . ARG A 1 52  ? -5.457  -4.409  17.232  1.00 0.00 ? 52  ARG A CG   2  
ATOM 3241  C CD   . ARG A 1 52  ? -4.004  -4.891  17.339  1.00 0.00 ? 52  ARG A CD   2  
ATOM 3242  N NE   . ARG A 1 52  ? -3.175  -3.794  17.928  1.00 0.00 ? 52  ARG A NE   2  
ATOM 3243  C CZ   . ARG A 1 52  ? -3.132  -3.600  19.282  1.00 0.00 ? 52  ARG A CZ   2  
ATOM 3244  N NH1  . ARG A 1 52  ? -3.842  -4.412  20.118  1.00 0.00 ? 52  ARG A NH1  2  
ATOM 3245  N NH2  . ARG A 1 52  ? -2.372  -2.591  19.797  1.00 0.00 ? 52  ARG A NH2  2  
ATOM 3246  H H    . ARG A 1 52  ? -6.925  -0.783  15.492  1.00 0.00 ? 52  ARG A H    2  
ATOM 3247  H HA   . ARG A 1 52  ? -7.703  -3.592  15.790  1.00 0.00 ? 52  ARG A HA   2  
ATOM 3248  H HB2  . ARG A 1 52  ? -5.217  -3.511  15.274  1.00 0.00 ? 52  ARG A HB2  2  
ATOM 3249  H HB3  . ARG A 1 52  ? -5.010  -2.373  16.649  1.00 0.00 ? 52  ARG A HB3  2  
ATOM 3250  H HG2  . ARG A 1 52  ? -5.814  -4.111  18.240  1.00 0.00 ? 52  ARG A HG2  2  
ATOM 3251  H HG3  . ARG A 1 52  ? -6.092  -5.250  16.878  1.00 0.00 ? 52  ARG A HG3  2  
ATOM 3252  H HD2  . ARG A 1 52  ? -3.930  -5.785  17.996  1.00 0.00 ? 52  ARG A HD2  2  
ATOM 3253  H HD3  . ARG A 1 52  ? -3.594  -5.130  16.335  1.00 0.00 ? 52  ARG A HD3  2  
ATOM 3254  H HE   . ARG A 1 52  ? -2.648  -3.195  17.325  1.00 0.00 ? 52  ARG A HE   2  
ATOM 3255  H HH11 . ARG A 1 52  ? -4.398  -5.151  19.738  1.00 0.00 ? 52  ARG A HH11 2  
ATOM 3256  H HH12 . ARG A 1 52  ? -3.809  -4.267  21.106  1.00 0.00 ? 52  ARG A HH12 2  
ATOM 3257  H HH21 . ARG A 1 52  ? -1.850  -1.997  19.186  1.00 0.00 ? 52  ARG A HH21 2  
ATOM 3258  H HH22 . ARG A 1 52  ? -2.337  -2.444  20.786  1.00 0.00 ? 52  ARG A HH22 2  
ATOM 3259  N N    . GLY A 1 53  ? -8.497  -3.011  18.068  1.00 0.00 ? 53  GLY A N    2  
ATOM 3260  C CA   . GLY A 1 53  ? -8.995  -2.579  19.341  1.00 0.00 ? 53  GLY A CA   2  
ATOM 3261  C C    . GLY A 1 53  ? -9.881  -3.648  19.878  1.00 0.00 ? 53  GLY A C    2  
ATOM 3262  O O    . GLY A 1 53  ? -10.375 -4.499  19.138  1.00 0.00 ? 53  GLY A O    2  
ATOM 3263  H H    . GLY A 1 53  ? -8.864  -3.862  17.699  1.00 0.00 ? 53  GLY A H    2  
ATOM 3264  H HA2  . GLY A 1 53  ? -8.150  -2.454  20.003  1.00 0.00 ? 53  GLY A HA2  2  
ATOM 3265  H HA3  . GLY A 1 53  ? -9.579  -1.685  19.180  1.00 0.00 ? 53  GLY A HA3  2  
ATOM 3266  N N    . PHE A 1 54  ? -10.104 -3.609  21.206  1.00 0.00 ? 54  PHE A N    2  
ATOM 3267  C CA   . PHE A 1 54  ? -10.946 -4.581  21.847  1.00 0.00 ? 54  PHE A CA   2  
ATOM 3268  C C    . PHE A 1 54  ? -11.822 -3.823  22.797  1.00 0.00 ? 54  PHE A C    2  
ATOM 3269  O O    . PHE A 1 54  ? -11.446 -2.758  23.287  1.00 0.00 ? 54  PHE A O    2  
ATOM 3270  C CB   . PHE A 1 54  ? -10.165 -5.644  22.645  1.00 0.00 ? 54  PHE A CB   2  
ATOM 3271  C CG   . PHE A 1 54  ? -9.224  -6.452  21.811  1.00 0.00 ? 54  PHE A CG   2  
ATOM 3272  C CD1  . PHE A 1 54  ? -7.887  -6.118  21.739  1.00 0.00 ? 54  PHE A CD1  2  
ATOM 3273  C CD2  . PHE A 1 54  ? -9.679  -7.542  21.100  1.00 0.00 ? 54  PHE A CD2  2  
ATOM 3274  C CE1  . PHE A 1 54  ? -7.023  -6.861  20.969  1.00 0.00 ? 54  PHE A CE1  2  
ATOM 3275  C CE2  . PHE A 1 54  ? -8.814  -8.285  20.331  1.00 0.00 ? 54  PHE A CE2  2  
ATOM 3276  C CZ   . PHE A 1 54  ? -7.487  -7.944  20.266  1.00 0.00 ? 54  PHE A CZ   2  
ATOM 3277  H H    . PHE A 1 54  ? -9.705  -2.907  21.795  1.00 0.00 ? 54  PHE A H    2  
ATOM 3278  H HA   . PHE A 1 54  ? -11.562 -5.047  21.091  1.00 0.00 ? 54  PHE A HA   2  
ATOM 3279  H HB2  . PHE A 1 54  ? -9.562  -5.154  23.438  1.00 0.00 ? 54  PHE A HB2  2  
ATOM 3280  H HB3  . PHE A 1 54  ? -10.874 -6.353  23.127  1.00 0.00 ? 54  PHE A HB3  2  
ATOM 3281  H HD1  . PHE A 1 54  ? -7.517  -5.266  22.291  1.00 0.00 ? 54  PHE A HD1  2  
ATOM 3282  H HD2  . PHE A 1 54  ? -10.723 -7.815  21.148  1.00 0.00 ? 54  PHE A HD2  2  
ATOM 3283  H HE1  . PHE A 1 54  ? -5.979  -6.592  20.918  1.00 0.00 ? 54  PHE A HE1  2  
ATOM 3284  H HE2  . PHE A 1 54  ? -9.180  -9.137  19.778  1.00 0.00 ? 54  PHE A HE2  2  
ATOM 3285  H HZ   . PHE A 1 54  ? -6.807  -8.527  19.661  1.00 0.00 ? 54  PHE A HZ   2  
ATOM 3286  N N    . GLU A 1 55  ? -13.030 -4.363  23.078  1.00 0.00 ? 55  GLU A N    2  
ATOM 3287  C CA   . GLU A 1 55  ? -13.942 -3.699  23.981  1.00 0.00 ? 55  GLU A CA   2  
ATOM 3288  C C    . GLU A 1 55  ? -13.313 -3.654  25.347  1.00 0.00 ? 55  GLU A C    2  
ATOM 3289  O O    . GLU A 1 55  ? -13.416 -2.651  26.054  1.00 0.00 ? 55  GLU A O    2  
ATOM 3290  C CB   . GLU A 1 55  ? -15.302 -4.416  24.104  1.00 0.00 ? 55  GLU A CB   2  
ATOM 3291  C CG   . GLU A 1 55  ? -16.146 -4.300  22.824  1.00 0.00 ? 55  GLU A CG   2  
ATOM 3292  C CD   . GLU A 1 55  ? -17.404 -5.149  22.975  1.00 0.00 ? 55  GLU A CD   2  
ATOM 3293  O OE1  . GLU A 1 55  ? -17.473 -5.948  23.947  1.00 0.00 ? 55  GLU A OE1  2  
ATOM 3294  O OE2  . GLU A 1 55  ? -18.313 -5.009  22.115  1.00 0.00 ? 55  GLU A OE2  2  
ATOM 3295  H H    . GLU A 1 55  ? -13.339 -5.222  22.680  1.00 0.00 ? 55  GLU A H    2  
ATOM 3296  H HA   . GLU A 1 55  ? -14.082 -2.690  23.625  1.00 0.00 ? 55  GLU A HA   2  
ATOM 3297  H HB2  . GLU A 1 55  ? -15.124 -5.491  24.331  1.00 0.00 ? 55  GLU A HB2  2  
ATOM 3298  H HB3  . GLU A 1 55  ? -15.871 -3.975  24.951  1.00 0.00 ? 55  GLU A HB3  2  
ATOM 3299  H HG2  . GLU A 1 55  ? -16.435 -3.241  22.652  1.00 0.00 ? 55  GLU A HG2  2  
ATOM 3300  H HG3  . GLU A 1 55  ? -15.568 -4.663  21.949  1.00 0.00 ? 55  GLU A HG3  2  
ATOM 3301  N N    . GLU A 1 56  ? -12.638 -4.754  25.744  1.00 0.00 ? 56  GLU A N    2  
ATOM 3302  C CA   . GLU A 1 56  ? -12.002 -4.801  27.034  1.00 0.00 ? 56  GLU A CA   2  
ATOM 3303  C C    . GLU A 1 56  ? -10.674 -5.468  26.837  1.00 0.00 ? 56  GLU A C    2  
ATOM 3304  O O    . GLU A 1 56  ? -10.582 -6.507  26.186  1.00 0.00 ? 56  GLU A O    2  
ATOM 3305  C CB   . GLU A 1 56  ? -12.804 -5.608  28.076  1.00 0.00 ? 56  GLU A CB   2  
ATOM 3306  C CG   . GLU A 1 56  ? -12.148 -5.607  29.469  1.00 0.00 ? 56  GLU A CG   2  
ATOM 3307  C CD   . GLU A 1 56  ? -13.038 -6.374  30.441  1.00 0.00 ? 56  GLU A CD   2  
ATOM 3308  O OE1  . GLU A 1 56  ? -14.111 -6.872  30.005  1.00 0.00 ? 56  GLU A OE1  2  
ATOM 3309  O OE2  . GLU A 1 56  ? -12.653 -6.473  31.636  1.00 0.00 ? 56  GLU A OE2  2  
ATOM 3310  H H    . GLU A 1 56  ? -12.549 -5.566  25.172  1.00 0.00 ? 56  GLU A H    2  
ATOM 3311  H HA   . GLU A 1 56  ? -11.844 -3.788  27.373  1.00 0.00 ? 56  GLU A HA   2  
ATOM 3312  H HB2  . GLU A 1 56  ? -13.826 -5.174  28.154  1.00 0.00 ? 56  GLU A HB2  2  
ATOM 3313  H HB3  . GLU A 1 56  ? -12.904 -6.657  27.725  1.00 0.00 ? 56  GLU A HB3  2  
ATOM 3314  H HG2  . GLU A 1 56  ? -11.150 -6.093  29.421  1.00 0.00 ? 56  GLU A HG2  2  
ATOM 3315  H HG3  . GLU A 1 56  ? -12.025 -4.566  29.834  1.00 0.00 ? 56  GLU A HG3  2  
ATOM 3316  N N    . SER A 1 57  ? -9.603  -4.868  27.400  1.00 0.00 ? 57  SER A N    2  
ATOM 3317  C CA   . SER A 1 57  ? -8.285  -5.439  27.261  1.00 0.00 ? 57  SER A CA   2  
ATOM 3318  C C    . SER A 1 57  ? -7.704  -5.552  28.635  1.00 0.00 ? 57  SER A C    2  
ATOM 3319  O O    . SER A 1 57  ? -7.903  -4.681  29.478  1.00 0.00 ? 57  SER A O    2  
ATOM 3320  C CB   . SER A 1 57  ? -7.329  -4.571  26.418  1.00 0.00 ? 57  SER A CB   2  
ATOM 3321  O OG   . SER A 1 57  ? -7.825  -4.439  25.094  1.00 0.00 ? 57  SER A OG   2  
ATOM 3322  H H    . SER A 1 57  ? -9.675  -4.021  27.934  1.00 0.00 ? 57  SER A H    2  
ATOM 3323  H HA   . SER A 1 57  ? -8.382  -6.425  26.832  1.00 0.00 ? 57  SER A HA   2  
ATOM 3324  H HB2  . SER A 1 57  ? -7.237  -3.558  26.869  1.00 0.00 ? 57  SER A HB2  2  
ATOM 3325  H HB3  . SER A 1 57  ? -6.322  -5.040  26.378  1.00 0.00 ? 57  SER A HB3  2  
ATOM 3326  H HG   . SER A 1 57  ? -8.769  -4.278  25.180  1.00 0.00 ? 57  SER A HG   2  
ATOM 3327  N N    . VAL A 1 58  ? -6.960  -6.654  28.891  1.00 0.00 ? 58  VAL A N    2  
ATOM 3328  C CA   . VAL A 1 58  ? -6.345  -6.844  30.185  1.00 0.00 ? 58  VAL A CA   2  
ATOM 3329  C C    . VAL A 1 58  ? -5.313  -5.765  30.362  1.00 0.00 ? 58  VAL A C    2  
ATOM 3330  O O    . VAL A 1 58  ? -5.226  -5.133  31.414  1.00 0.00 ? 58  VAL A O    2  
ATOM 3331  C CB   . VAL A 1 58  ? -5.665  -8.184  30.321  1.00 0.00 ? 58  VAL A CB   2  
ATOM 3332  C CG1  . VAL A 1 58  ? -4.880  -8.214  31.648  1.00 0.00 ? 58  VAL A CG1  2  
ATOM 3333  C CG2  . VAL A 1 58  ? -6.740  -9.283  30.250  1.00 0.00 ? 58  VAL A CG2  2  
ATOM 3334  H H    . VAL A 1 58  ? -6.814  -7.372  28.217  1.00 0.00 ? 58  VAL A H    2  
ATOM 3335  H HA   . VAL A 1 58  ? -7.112  -6.728  30.938  1.00 0.00 ? 58  VAL A HA   2  
ATOM 3336  H HB   . VAL A 1 58  ? -4.952  -8.333  29.482  1.00 0.00 ? 58  VAL A HB   2  
ATOM 3337  H HG11 . VAL A 1 58  ? -4.760  -9.261  32.001  1.00 0.00 ? 58  VAL A HG11 2  
ATOM 3338  H HG12 . VAL A 1 58  ? -5.418  -7.637  32.430  1.00 0.00 ? 58  VAL A HG12 2  
ATOM 3339  H HG13 . VAL A 1 58  ? -3.870  -7.770  31.511  1.00 0.00 ? 58  VAL A HG13 2  
ATOM 3340  H HG21 . VAL A 1 58  ? -7.646  -8.974  30.816  1.00 0.00 ? 58  VAL A HG21 2  
ATOM 3341  H HG22 . VAL A 1 58  ? -6.355  -10.228 30.688  1.00 0.00 ? 58  VAL A HG22 2  
ATOM 3342  H HG23 . VAL A 1 58  ? -7.029  -9.473  29.195  1.00 0.00 ? 58  VAL A HG23 2  
ATOM 3343  N N    . ASP A 1 59  ? -4.497  -5.534  29.312  1.00 0.00 ? 59  ASP A N    2  
ATOM 3344  C CA   . ASP A 1 59  ? -3.488  -4.516  29.383  1.00 0.00 ? 59  ASP A CA   2  
ATOM 3345  C C    . ASP A 1 59  ? -3.260  -4.050  27.975  1.00 0.00 ? 59  ASP A C    2  
ATOM 3346  O O    . ASP A 1 59  ? -2.573  -4.708  27.195  1.00 0.00 ? 59  ASP A O    2  
ATOM 3347  C CB   . ASP A 1 59  ? -2.149  -5.029  29.963  1.00 0.00 ? 59  ASP A CB   2  
ATOM 3348  C CG   . ASP A 1 59  ? -1.155  -3.906  30.241  1.00 0.00 ? 59  ASP A CG   2  
ATOM 3349  O OD1  . ASP A 1 59  ? -1.444  -2.742  29.849  1.00 0.00 ? 59  ASP A OD1  2  
ATOM 3350  O OD2  . ASP A 1 59  ? -0.093  -4.199  30.850  1.00 0.00 ? 59  ASP A OD2  2  
ATOM 3351  H H    . ASP A 1 59  ? -4.557  -6.050  28.462  1.00 0.00 ? 59  ASP A H    2  
ATOM 3352  H HA   . ASP A 1 59  ? -3.875  -3.697  29.973  1.00 0.00 ? 59  ASP A HA   2  
ATOM 3353  H HB2  . ASP A 1 59  ? -2.346  -5.566  30.914  1.00 0.00 ? 59  ASP A HB2  2  
ATOM 3354  H HB3  . ASP A 1 59  ? -1.687  -5.744  29.251  1.00 0.00 ? 59  ASP A HB3  2  
ATOM 3355  N N    . GLY A 1 60  ? -3.849  -2.891  27.617  1.00 0.00 ? 60  GLY A N    2  
ATOM 3356  C CA   . GLY A 1 60  ? -3.680  -2.371  26.284  1.00 0.00 ? 60  GLY A CA   2  
ATOM 3357  C C    . GLY A 1 60  ? -3.774  -0.885  26.369  1.00 0.00 ? 60  GLY A C    2  
ATOM 3358  O O    . GLY A 1 60  ? -4.449  -0.256  25.556  1.00 0.00 ? 60  GLY A O    2  
ATOM 3359  H H    . GLY A 1 60  ? -4.418  -2.359  28.241  1.00 0.00 ? 60  GLY A H    2  
ATOM 3360  H HA2  . GLY A 1 60  ? -2.692  -2.643  25.939  1.00 0.00 ? 60  GLY A HA2  2  
ATOM 3361  H HA3  . GLY A 1 60  ? -4.491  -2.744  25.677  1.00 0.00 ? 60  GLY A HA3  2  
ATOM 3362  N N    . PHE A 1 61  ? -3.102  -0.298  27.393  1.00 0.00 ? 61  PHE A N    2  
ATOM 3363  C CA   . PHE A 1 61  ? -3.106  1.139   27.596  1.00 0.00 ? 61  PHE A CA   2  
ATOM 3364  C C    . PHE A 1 61  ? -4.399  1.514   28.270  1.00 0.00 ? 61  PHE A C    2  
ATOM 3365  O O    . PHE A 1 61  ? -4.397  2.148   29.323  1.00 0.00 ? 61  PHE A O    2  
ATOM 3366  C CB   . PHE A 1 61  ? -2.958  1.970   26.299  1.00 0.00 ? 61  PHE A CB   2  
ATOM 3367  C CG   . PHE A 1 61  ? -2.334  3.312   26.512  1.00 0.00 ? 61  PHE A CG   2  
ATOM 3368  C CD1  . PHE A 1 61  ? -0.969  3.431   26.660  1.00 0.00 ? 61  PHE A CD1  2  
ATOM 3369  C CD2  . PHE A 1 61  ? -3.114  4.448   26.564  1.00 0.00 ? 61  PHE A CD2  2  
ATOM 3370  C CE1  . PHE A 1 61  ? -0.393  4.664   26.857  1.00 0.00 ? 61  PHE A CE1  2  
ATOM 3371  C CE2  . PHE A 1 61  ? -2.538  5.681   26.760  1.00 0.00 ? 61  PHE A CE2  2  
ATOM 3372  C CZ   . PHE A 1 61  ? -1.178  5.789   26.907  1.00 0.00 ? 61  PHE A CZ   2  
ATOM 3373  H H    . PHE A 1 61  ? -2.572  -0.832  28.049  1.00 0.00 ? 61  PHE A H    2  
ATOM 3374  H HA   . PHE A 1 61  ? -2.294  1.363   28.272  1.00 0.00 ? 61  PHE A HA   2  
ATOM 3375  H HB2  . PHE A 1 61  ? -2.317  1.424   25.574  1.00 0.00 ? 61  PHE A HB2  2  
ATOM 3376  H HB3  . PHE A 1 61  ? -3.955  2.134   25.834  1.00 0.00 ? 61  PHE A HB3  2  
ATOM 3377  H HD1  . PHE A 1 61  ? -0.346  2.549   26.621  1.00 0.00 ? 61  PHE A HD1  2  
ATOM 3378  H HD2  . PHE A 1 61  ? -4.185  4.369   26.449  1.00 0.00 ? 61  PHE A HD2  2  
ATOM 3379  H HE1  . PHE A 1 61  ? 0.677   4.748   26.972  1.00 0.00 ? 61  PHE A HE1  2  
ATOM 3380  H HE2  . PHE A 1 61  ? -3.157  6.565   26.800  1.00 0.00 ? 61  PHE A HE2  2  
ATOM 3381  H HZ   . PHE A 1 61  ? -0.726  6.758   27.061  1.00 0.00 ? 61  PHE A HZ   2  
ATOM 3382  N N    . LYS A 1 62  ? -5.541  1.117   27.669  1.00 0.00 ? 62  LYS A N    2  
ATOM 3383  C CA   . LYS A 1 62  ? -6.824  1.426   28.243  1.00 0.00 ? 62  LYS A CA   2  
ATOM 3384  C C    . LYS A 1 62  ? -7.472  0.116   28.575  1.00 0.00 ? 62  LYS A C    2  
ATOM 3385  O O    . LYS A 1 62  ? -7.410  -0.836  27.797  1.00 0.00 ? 62  LYS A O    2  
ATOM 3386  C CB   . LYS A 1 62  ? -7.748  2.193   27.276  1.00 0.00 ? 62  LYS A CB   2  
ATOM 3387  C CG   . LYS A 1 62  ? -7.188  3.566   26.898  1.00 0.00 ? 62  LYS A CG   2  
ATOM 3388  C CD   . LYS A 1 62  ? -8.099  4.330   25.934  1.00 0.00 ? 62  LYS A CD   2  
ATOM 3389  C CE   . LYS A 1 62  ? -7.531  5.699   25.554  1.00 0.00 ? 62  LYS A CE   2  
ATOM 3390  N NZ   . LYS A 1 62  ? -8.440  6.390   24.613  1.00 0.00 ? 62  LYS A NZ   2  
ATOM 3391  H H    . LYS A 1 62  ? -5.544  0.599   26.813  1.00 0.00 ? 62  LYS A H    2  
ATOM 3392  H HA   . LYS A 1 62  ? -6.669  1.989   29.151  1.00 0.00 ? 62  LYS A HA   2  
ATOM 3393  H HB2  . LYS A 1 62  ? -7.889  1.589   26.353  1.00 0.00 ? 62  LYS A HB2  2  
ATOM 3394  H HB3  . LYS A 1 62  ? -8.742  2.330   27.752  1.00 0.00 ? 62  LYS A HB3  2  
ATOM 3395  H HG2  . LYS A 1 62  ? -7.050  4.169   27.821  1.00 0.00 ? 62  LYS A HG2  2  
ATOM 3396  H HG3  . LYS A 1 62  ? -6.191  3.433   26.425  1.00 0.00 ? 62  LYS A HG3  2  
ATOM 3397  H HD2  . LYS A 1 62  ? -8.240  3.727   25.012  1.00 0.00 ? 62  LYS A HD2  2  
ATOM 3398  H HD3  . LYS A 1 62  ? -9.095  4.468   26.408  1.00 0.00 ? 62  LYS A HD3  2  
ATOM 3399  H HE2  . LYS A 1 62  ? -7.421  6.339   26.454  1.00 0.00 ? 62  LYS A HE2  2  
ATOM 3400  H HE3  . LYS A 1 62  ? -6.543  5.587   25.058  1.00 0.00 ? 62  LYS A HE3  2  
ATOM 3401  H HZ1  . LYS A 1 62  ? -9.182  5.732   24.302  1.00 0.00 ? 62  LYS A HZ1  2  
ATOM 3402  H HZ2  . LYS A 1 62  ? -7.898  6.720   23.786  1.00 0.00 ? 62  LYS A HZ2  2  
ATOM 3403  H HZ3  . LYS A 1 62  ? -8.876  7.205   25.089  1.00 0.00 ? 62  LYS A HZ3  2  
ATOM 3404  N N    . LEU A 1 63  ? -8.108  0.037   29.766  1.00 0.00 ? 63  LEU A N    2  
ATOM 3405  C CA   . LEU A 1 63  ? -8.756  -1.186  30.179  1.00 0.00 ? 63  LEU A CA   2  
ATOM 3406  C C    . LEU A 1 63  ? -9.933  -1.444  29.278  1.00 0.00 ? 63  LEU A C    2  
ATOM 3407  O O    . LEU A 1 63  ? -10.191 -2.584  28.893  1.00 0.00 ? 63  LEU A O    2  
ATOM 3408  C CB   . LEU A 1 63  ? -9.270  -1.138  31.632  1.00 0.00 ? 63  LEU A CB   2  
ATOM 3409  C CG   . LEU A 1 63  ? -8.131  -1.126  32.666  1.00 0.00 ? 63  LEU A CG   2  
ATOM 3410  C CD1  . LEU A 1 63  ? -8.666  -0.845  34.080  1.00 0.00 ? 63  LEU A CD1  2  
ATOM 3411  C CD2  . LEU A 1 63  ? -7.324  -2.435  32.627  1.00 0.00 ? 63  LEU A CD2  2  
ATOM 3412  H H    . LEU A 1 63  ? -8.151  0.802   30.402  1.00 0.00 ? 63  LEU A H    2  
ATOM 3413  H HA   . LEU A 1 63  ? -8.045  -1.990  30.062  1.00 0.00 ? 63  LEU A HA   2  
ATOM 3414  H HB2  . LEU A 1 63  ? -9.894  -0.226  31.765  1.00 0.00 ? 63  LEU A HB2  2  
ATOM 3415  H HB3  . LEU A 1 63  ? -9.912  -2.024  31.822  1.00 0.00 ? 63  LEU A HB3  2  
ATOM 3416  H HG   . LEU A 1 63  ? -7.440  -0.297  32.398  1.00 0.00 ? 63  LEU A HG   2  
ATOM 3417  H HD11 . LEU A 1 63  ? -9.386  -1.635  34.384  1.00 0.00 ? 63  LEU A HD11 2  
ATOM 3418  H HD12 . LEU A 1 63  ? -9.184  0.137   34.109  1.00 0.00 ? 63  LEU A HD12 2  
ATOM 3419  H HD13 . LEU A 1 63  ? -7.830  -0.827  34.812  1.00 0.00 ? 63  LEU A HD13 2  
ATOM 3420  H HD21 . LEU A 1 63  ? -6.488  -2.353  31.900  1.00 0.00 ? 63  LEU A HD21 2  
ATOM 3421  H HD22 . LEU A 1 63  ? -7.976  -3.282  32.322  1.00 0.00 ? 63  LEU A HD22 2  
ATOM 3422  H HD23 . LEU A 1 63  ? -6.901  -2.658  33.630  1.00 0.00 ? 63  LEU A HD23 2  
ATOM 3423  N N    . ILE A 1 64  ? -10.680 -0.377  28.922  1.00 0.00 ? 64  ILE A N    2  
ATOM 3424  C CA   . ILE A 1 64  ? -11.830 -0.542  28.070  1.00 0.00 ? 64  ILE A CA   2  
ATOM 3425  C C    . ILE A 1 64  ? -11.769 0.514   27.011  1.00 0.00 ? 64  ILE A C    2  
ATOM 3426  O O    . ILE A 1 64  ? -11.120 1.545   27.183  1.00 0.00 ? 64  ILE A O    2  
ATOM 3427  C CB   . ILE A 1 64  ? -13.145 -0.414  28.803  1.00 0.00 ? 64  ILE A CB   2  
ATOM 3428  C CG1  . ILE A 1 64  ? -13.264 0.960   29.498  1.00 0.00 ? 64  ILE A CG1  2  
ATOM 3429  C CG2  . ILE A 1 64  ? -13.247 -1.577  29.806  1.00 0.00 ? 64  ILE A CG2  2  
ATOM 3430  C CD1  . ILE A 1 64  ? -14.660 1.204   30.071  1.00 0.00 ? 64  ILE A CD1  2  
ATOM 3431  H H    . ILE A 1 64  ? -10.470 0.551   29.217  1.00 0.00 ? 64  ILE A H    2  
ATOM 3432  H HA   . ILE A 1 64  ? -11.757 -1.511  27.597  1.00 0.00 ? 64  ILE A HA   2  
ATOM 3433  H HB   . ILE A 1 64  ? -13.981 -0.512  28.076  1.00 0.00 ? 64  ILE A HB   2  
ATOM 3434  H HG12 . ILE A 1 64  ? -12.519 1.018   30.320  1.00 0.00 ? 64  ILE A HG12 2  
ATOM 3435  H HG13 . ILE A 1 64  ? -13.033 1.764   28.767  1.00 0.00 ? 64  ILE A HG13 2  
ATOM 3436  H HG21 . ILE A 1 64  ? -12.899 -2.522  29.337  1.00 0.00 ? 64  ILE A HG21 2  
ATOM 3437  H HG22 . ILE A 1 64  ? -14.300 -1.712  30.134  1.00 0.00 ? 64  ILE A HG22 2  
ATOM 3438  H HG23 . ILE A 1 64  ? -12.621 -1.373  30.700  1.00 0.00 ? 64  ILE A HG23 2  
ATOM 3439  H HD11 . ILE A 1 64  ? -15.437 0.857   29.356  1.00 0.00 ? 64  ILE A HD11 2  
ATOM 3440  H HD12 . ILE A 1 64  ? -14.815 2.287   30.263  1.00 0.00 ? 64  ILE A HD12 2  
ATOM 3441  H HD13 . ILE A 1 64  ? -14.787 0.653   31.027  1.00 0.00 ? 64  ILE A HD13 2  
ATOM 3442  N N    . ASP A 1 65  ? -12.465 0.259   25.873  1.00 0.00 ? 65  ASP A N    2  
ATOM 3443  C CA   . ASP A 1 65  ? -12.497 1.203   24.774  1.00 0.00 ? 65  ASP A CA   2  
ATOM 3444  C C    . ASP A 1 65  ? -11.090 1.448   24.295  1.00 0.00 ? 65  ASP A C    2  
ATOM 3445  O O    . ASP A 1 65  ? -10.717 2.579   23.981  1.00 0.00 ? 65  ASP A O    2  
ATOM 3446  C CB   . ASP A 1 65  ? -13.127 2.563   25.151  1.00 0.00 ? 65  ASP A CB   2  
ATOM 3447  C CG   . ASP A 1 65  ? -14.559 2.415   25.640  1.00 0.00 ? 65  ASP A CG   2  
ATOM 3448  O OD1  . ASP A 1 65  ? -15.341 1.692   24.967  1.00 0.00 ? 65  ASP A OD1  2  
ATOM 3449  O OD2  . ASP A 1 65  ? -14.892 3.025   26.690  1.00 0.00 ? 65  ASP A OD2  2  
ATOM 3450  H H    . ASP A 1 65  ? -12.980 -0.589  25.745  1.00 0.00 ? 65  ASP A H    2  
ATOM 3451  H HA   . ASP A 1 65  ? -13.059 0.745   23.974  1.00 0.00 ? 65  ASP A HA   2  
ATOM 3452  H HB2  . ASP A 1 65  ? -12.526 3.042   25.953  1.00 0.00 ? 65  ASP A HB2  2  
ATOM 3453  H HB3  . ASP A 1 65  ? -13.122 3.232   24.265  1.00 0.00 ? 65  ASP A HB3  2  
ATOM 3454  N N    . GLY A 1 66  ? -10.277 0.373   24.210  1.00 0.00 ? 66  GLY A N    2  
ATOM 3455  C CA   . GLY A 1 66  ? -8.914  0.520   23.764  1.00 0.00 ? 66  GLY A CA   2  
ATOM 3456  C C    . GLY A 1 66  ? -8.897  0.299   22.287  1.00 0.00 ? 66  GLY A C    2  
ATOM 3457  O O    . GLY A 1 66  ? -8.646  -0.810  21.820  1.00 0.00 ? 66  GLY A O    2  
ATOM 3458  H H    . GLY A 1 66  ? -10.578 -0.550  24.442  1.00 0.00 ? 66  GLY A H    2  
ATOM 3459  H HA2  . GLY A 1 66  ? -8.595  1.530   23.978  1.00 0.00 ? 66  GLY A HA2  2  
ATOM 3460  H HA3  . GLY A 1 66  ? -8.326  -0.248  24.243  1.00 0.00 ? 66  GLY A HA3  2  
ATOM 3461  N N    . ASP A 1 67  ? -9.168  1.372   21.512  1.00 0.00 ? 67  ASP A N    2  
ATOM 3462  C CA   . ASP A 1 67  ? -9.173  1.263   20.075  1.00 0.00 ? 67  ASP A CA   2  
ATOM 3463  C C    . ASP A 1 67  ? -8.012  2.060   19.561  1.00 0.00 ? 67  ASP A C    2  
ATOM 3464  O O    . ASP A 1 67  ? -7.774  3.184   20.000  1.00 0.00 ? 67  ASP A O    2  
ATOM 3465  C CB   . ASP A 1 67  ? -10.461 1.815   19.431  1.00 0.00 ? 67  ASP A CB   2  
ATOM 3466  C CG   . ASP A 1 67  ? -11.704 1.087   19.919  1.00 0.00 ? 67  ASP A CG   2  
ATOM 3467  O OD1  . ASP A 1 67  ? -11.710 -0.171  19.867  1.00 0.00 ? 67  ASP A OD1  2  
ATOM 3468  O OD2  . ASP A 1 67  ? -12.663 1.780   20.350  1.00 0.00 ? 67  ASP A OD2  2  
ATOM 3469  H H    . ASP A 1 67  ? -9.370  2.271   21.895  1.00 0.00 ? 67  ASP A H    2  
ATOM 3470  H HA   . ASP A 1 67  ? -9.033  0.226   19.813  1.00 0.00 ? 67  ASP A HA   2  
ATOM 3471  H HB2  . ASP A 1 67  ? -10.563 2.894   19.673  1.00 0.00 ? 67  ASP A HB2  2  
ATOM 3472  H HB3  . ASP A 1 67  ? -10.398 1.709   18.327  1.00 0.00 ? 67  ASP A HB3  2  
ATOM 3473  N N    . PHE A 1 68  ? -7.263  1.481   18.599  1.00 0.00 ? 68  PHE A N    2  
ATOM 3474  C CA   . PHE A 1 68  ? -6.130  2.168   18.037  1.00 0.00 ? 68  PHE A CA   2  
ATOM 3475  C C    . PHE A 1 68  ? -6.310  2.150   16.547  1.00 0.00 ? 68  PHE A C    2  
ATOM 3476  O O    . PHE A 1 68  ? -6.481  1.091   15.941  1.00 0.00 ? 68  PHE A O    2  
ATOM 3477  C CB   . PHE A 1 68  ? -4.788  1.484   18.383  1.00 0.00 ? 68  PHE A CB   2  
ATOM 3478  C CG   . PHE A 1 68  ? -3.579  2.181   17.843  1.00 0.00 ? 68  PHE A CG   2  
ATOM 3479  C CD1  . PHE A 1 68  ? -3.076  3.297   18.477  1.00 0.00 ? 68  PHE A CD1  2  
ATOM 3480  C CD2  . PHE A 1 68  ? -2.948  1.716   16.708  1.00 0.00 ? 68  PHE A CD2  2  
ATOM 3481  C CE1  . PHE A 1 68  ? -1.962  3.937   17.986  1.00 0.00 ? 68  PHE A CE1  2  
ATOM 3482  C CE2  . PHE A 1 68  ? -1.834  2.358   16.218  1.00 0.00 ? 68  PHE A CE2  2  
ATOM 3483  C CZ   . PHE A 1 68  ? -1.342  3.467   16.857  1.00 0.00 ? 68  PHE A CZ   2  
ATOM 3484  H H    . PHE A 1 68  ? -7.447  0.560   18.248  1.00 0.00 ? 68  PHE A H    2  
ATOM 3485  H HA   . PHE A 1 68  ? -6.139  3.190   18.386  1.00 0.00 ? 68  PHE A HA   2  
ATOM 3486  H HB2  . PHE A 1 68  ? -4.669  1.434   19.485  1.00 0.00 ? 68  PHE A HB2  2  
ATOM 3487  H HB3  . PHE A 1 68  ? -4.783  0.446   17.981  1.00 0.00 ? 68  PHE A HB3  2  
ATOM 3488  H HD1  . PHE A 1 68  ? -3.560  3.671   19.367  1.00 0.00 ? 68  PHE A HD1  2  
ATOM 3489  H HD2  . PHE A 1 68  ? -3.331  0.844   16.200  1.00 0.00 ? 68  PHE A HD2  2  
ATOM 3490  H HE1  . PHE A 1 68  ? -1.576  4.811   18.490  1.00 0.00 ? 68  PHE A HE1  2  
ATOM 3491  H HE2  . PHE A 1 68  ? -1.345  1.986   15.329  1.00 0.00 ? 68  PHE A HE2  2  
ATOM 3492  H HZ   . PHE A 1 68  ? -0.467  3.970   16.471  1.00 0.00 ? 68  PHE A HZ   2  
ATOM 3493  N N    . LYS A 1 69  ? -6.274  3.346   15.920  1.00 0.00 ? 69  LYS A N    2  
ATOM 3494  C CA   . LYS A 1 69  ? -6.434  3.435   14.491  1.00 0.00 ? 69  LYS A CA   2  
ATOM 3495  C C    . LYS A 1 69  ? -5.097  3.805   13.930  1.00 0.00 ? 69  LYS A C    2  
ATOM 3496  O O    . LYS A 1 69  ? -4.377  4.623   14.502  1.00 0.00 ? 69  LYS A O    2  
ATOM 3497  C CB   . LYS A 1 69  ? -7.445  4.514   14.057  1.00 0.00 ? 69  LYS A CB   2  
ATOM 3498  C CG   . LYS A 1 69  ? -8.870  4.213   14.527  1.00 0.00 ? 69  LYS A CG   2  
ATOM 3499  C CD   . LYS A 1 69  ? -9.870  5.286   14.087  1.00 0.00 ? 69  LYS A CD   2  
ATOM 3500  C CE   . LYS A 1 69  ? -11.303 4.974   14.523  1.00 0.00 ? 69  LYS A CE   2  
ATOM 3501  N NZ   . LYS A 1 69  ? -11.405 4.966   15.999  1.00 0.00 ? 69  LYS A NZ   2  
ATOM 3502  H H    . LYS A 1 69  ? -6.139  4.210   16.410  1.00 0.00 ? 69  LYS A H    2  
ATOM 3503  H HA   . LYS A 1 69  ? -6.725  2.465   14.116  1.00 0.00 ? 69  LYS A HA   2  
ATOM 3504  H HB2  . LYS A 1 69  ? -7.127  5.496   14.470  1.00 0.00 ? 69  LYS A HB2  2  
ATOM 3505  H HB3  . LYS A 1 69  ? -7.443  4.591   12.948  1.00 0.00 ? 69  LYS A HB3  2  
ATOM 3506  H HG2  . LYS A 1 69  ? -9.187  3.232   14.116  1.00 0.00 ? 69  LYS A HG2  2  
ATOM 3507  H HG3  . LYS A 1 69  ? -8.878  4.139   15.636  1.00 0.00 ? 69  LYS A HG3  2  
ATOM 3508  H HD2  . LYS A 1 69  ? -9.566  6.264   14.516  1.00 0.00 ? 69  LYS A HD2  2  
ATOM 3509  H HD3  . LYS A 1 69  ? -9.839  5.375   12.979  1.00 0.00 ? 69  LYS A HD3  2  
ATOM 3510  H HE2  . LYS A 1 69  ? -12.004 5.744   14.138  1.00 0.00 ? 69  LYS A HE2  2  
ATOM 3511  H HE3  . LYS A 1 69  ? -11.614 3.973   14.152  1.00 0.00 ? 69  LYS A HE3  2  
ATOM 3512  H HZ1  . LYS A 1 69  ? -10.464 5.128   16.411  1.00 0.00 ? 69  LYS A HZ1  2  
ATOM 3513  H HZ2  . LYS A 1 69  ? -11.769 4.045   16.316  1.00 0.00 ? 69  LYS A HZ2  2  
ATOM 3514  H HZ3  . LYS A 1 69  ? -12.052 5.719   16.306  1.00 0.00 ? 69  LYS A HZ3  2  
ATOM 3515  N N    . TYR A 1 70  ? -4.735  3.206   12.777  1.00 0.00 ? 70  TYR A N    2  
ATOM 3516  C CA   . TYR A 1 70  ? -3.463  3.503   12.176  1.00 0.00 ? 70  TYR A CA   2  
ATOM 3517  C C    . TYR A 1 70  ? -3.707  3.674   10.706  1.00 0.00 ? 70  TYR A C    2  
ATOM 3518  O O    . TYR A 1 70  ? -4.298  2.811   10.055  1.00 0.00 ? 70  TYR A O    2  
ATOM 3519  C CB   . TYR A 1 70  ? -2.432  2.375   12.390  1.00 0.00 ? 70  TYR A CB   2  
ATOM 3520  C CG   . TYR A 1 70  ? -1.032  2.727   12.001  1.00 0.00 ? 70  TYR A CG   2  
ATOM 3521  C CD1  . TYR A 1 70  ? -0.314  3.644   12.740  1.00 0.00 ? 70  TYR A CD1  2  
ATOM 3522  C CD2  . TYR A 1 70  ? -0.431  2.129   10.913  1.00 0.00 ? 70  TYR A CD2  2  
ATOM 3523  C CE1  . TYR A 1 70  ? 0.981   3.957   12.397  1.00 0.00 ? 70  TYR A CE1  2  
ATOM 3524  C CE2  . TYR A 1 70  ? 0.863   2.446   10.570  1.00 0.00 ? 70  TYR A CE2  2  
ATOM 3525  C CZ   . TYR A 1 70  ? 1.568   3.358   11.312  1.00 0.00 ? 70  TYR A CZ   2  
ATOM 3526  O OH   . TYR A 1 70  ? 2.897   3.678   10.963  1.00 0.00 ? 70  TYR A OH   2  
ATOM 3527  H H    . TYR A 1 70  ? -5.315  2.540   12.304  1.00 0.00 ? 70  TYR A H    2  
ATOM 3528  H HA   . TYR A 1 70  ? -3.101  4.433   12.586  1.00 0.00 ? 70  TYR A HA   2  
ATOM 3529  H HB2  . TYR A 1 70  ? -2.408  2.092   13.462  1.00 0.00 ? 70  TYR A HB2  2  
ATOM 3530  H HB3  . TYR A 1 70  ? -2.728  1.482   11.800  1.00 0.00 ? 70  TYR A HB3  2  
ATOM 3531  H HD1  . TYR A 1 70  ? -0.772  4.120   13.594  1.00 0.00 ? 70  TYR A HD1  2  
ATOM 3532  H HD2  . TYR A 1 70  ? -0.981  1.409   10.324  1.00 0.00 ? 70  TYR A HD2  2  
ATOM 3533  H HE1  . TYR A 1 70  ? 1.534   4.677   12.981  1.00 0.00 ? 70  TYR A HE1  2  
ATOM 3534  H HE2  . TYR A 1 70  ? 1.327   1.973   9.716   1.00 0.00 ? 70  TYR A HE2  2  
ATOM 3535  H HH   . TYR A 1 70  ? 3.429   3.646   11.761  1.00 0.00 ? 70  TYR A HH   2  
ATOM 3536  N N    . TYR A 1 71  ? -3.246  4.814   10.150  1.00 0.00 ? 71  TYR A N    2  
ATOM 3537  C CA   . TYR A 1 71  ? -3.435  5.085   8.746   1.00 0.00 ? 71  TYR A CA   2  
ATOM 3538  C C    . TYR A 1 71  ? -2.073  5.239   8.148   1.00 0.00 ? 71  TYR A C    2  
ATOM 3539  O O    . TYR A 1 71  ? -1.183  5.824   8.761   1.00 0.00 ? 71  TYR A O    2  
ATOM 3540  C CB   . TYR A 1 71  ? -4.215  6.389   8.483   1.00 0.00 ? 71  TYR A CB   2  
ATOM 3541  C CG   . TYR A 1 71  ? -5.611  6.380   9.018   1.00 0.00 ? 71  TYR A CG   2  
ATOM 3542  C CD1  . TYR A 1 71  ? -5.868  6.784   10.312  1.00 0.00 ? 71  TYR A CD1  2  
ATOM 3543  C CD2  . TYR A 1 71  ? -6.662  5.972   8.225   1.00 0.00 ? 71  TYR A CD2  2  
ATOM 3544  C CE1  . TYR A 1 71  ? -7.153  6.779   10.802  1.00 0.00 ? 71  TYR A CE1  2  
ATOM 3545  C CE2  . TYR A 1 71  ? -7.947  5.967   8.717   1.00 0.00 ? 71  TYR A CE2  2  
ATOM 3546  C CZ   . TYR A 1 71  ? -8.191  6.370   10.005  1.00 0.00 ? 71  TYR A CZ   2  
ATOM 3547  O OH   . TYR A 1 71  ? -9.509  6.366   10.508  1.00 0.00 ? 71  TYR A OH   2  
ATOM 3548  H H    . TYR A 1 71  ? -2.755  5.509   10.679  1.00 0.00 ? 71  TYR A H    2  
ATOM 3549  H HA   . TYR A 1 71  ? -3.934  4.241   8.293   1.00 0.00 ? 71  TYR A HA   2  
ATOM 3550  H HB2  . TYR A 1 71  ? -3.689  7.245   8.957   1.00 0.00 ? 71  TYR A HB2  2  
ATOM 3551  H HB3  . TYR A 1 71  ? -4.279  6.576   7.388   1.00 0.00 ? 71  TYR A HB3  2  
ATOM 3552  H HD1  . TYR A 1 71  ? -5.053  7.106   10.945  1.00 0.00 ? 71  TYR A HD1  2  
ATOM 3553  H HD2  . TYR A 1 71  ? -6.476  5.655   7.209   1.00 0.00 ? 71  TYR A HD2  2  
ATOM 3554  H HE1  . TYR A 1 71  ? -7.345  7.097   11.816  1.00 0.00 ? 71  TYR A HE1  2  
ATOM 3555  H HE2  . TYR A 1 71  ? -8.764  5.646   8.088   1.00 0.00 ? 71  TYR A HE2  2  
ATOM 3556  H HH   . TYR A 1 71  ? -9.944  7.166   10.204  1.00 0.00 ? 71  TYR A HH   2  
ATOM 3557  N N    . SER A 1 72  ? -1.874  4.711   6.921   1.00 0.00 ? 72  SER A N    2  
ATOM 3558  C CA   . SER A 1 72  ? -0.585  4.825   6.288   1.00 0.00 ? 72  SER A CA   2  
ATOM 3559  C C    . SER A 1 72  ? -0.799  5.294   4.884   1.00 0.00 ? 72  SER A C    2  
ATOM 3560  O O    . SER A 1 72  ? -1.681  4.807   4.176   1.00 0.00 ? 72  SER A O    2  
ATOM 3561  C CB   . SER A 1 72  ? 0.182   3.492   6.221   1.00 0.00 ? 72  SER A CB   2  
ATOM 3562  O OG   . SER A 1 72  ? 0.439   3.011   7.532   1.00 0.00 ? 72  SER A OG   2  
ATOM 3563  H H    . SER A 1 72  ? -2.591  4.228   6.411   1.00 0.00 ? 72  SER A H    2  
ATOM 3564  H HA   . SER A 1 72  ? -0.008  5.565   6.821   1.00 0.00 ? 72  SER A HA   2  
ATOM 3565  H HB2  . SER A 1 72  ? -0.418  2.733   5.673   1.00 0.00 ? 72  SER A HB2  2  
ATOM 3566  H HB3  . SER A 1 72  ? 1.152   3.634   5.696   1.00 0.00 ? 72  SER A HB3  2  
ATOM 3567  H HG   . SER A 1 72  ? -0.084  3.560   8.124   1.00 0.00 ? 72  SER A HG   2  
ATOM 3568  N N    . VAL A 1 73  ? 0.033   6.259   4.447   1.00 0.00 ? 73  VAL A N    2  
ATOM 3569  C CA   . VAL A 1 73  ? -0.062  6.764   3.103   1.00 0.00 ? 73  VAL A CA   2  
ATOM 3570  C C    . VAL A 1 73  ? 1.328   6.688   2.562   1.00 0.00 ? 73  VAL A C    2  
ATOM 3571  O O    . VAL A 1 73  ? 2.285   7.050   3.248   1.00 0.00 ? 73  VAL A O    2  
ATOM 3572  C CB   . VAL A 1 73  ? -0.527  8.197   3.034   1.00 0.00 ? 73  VAL A CB   2  
ATOM 3573  C CG1  . VAL A 1 73  ? -0.594  8.626   1.555   1.00 0.00 ? 73  VAL A CG1  2  
ATOM 3574  C CG2  . VAL A 1 73  ? -1.891  8.303   3.739   1.00 0.00 ? 73  VAL A CG2  2  
ATOM 3575  H H    . VAL A 1 73  ? 0.743   6.661   5.026   1.00 0.00 ? 73  VAL A H    2  
ATOM 3576  H HA   . VAL A 1 73  ? -0.709  6.112   2.532   1.00 0.00 ? 73  VAL A HA   2  
ATOM 3577  H HB   . VAL A 1 73  ? 0.197   8.854   3.563   1.00 0.00 ? 73  VAL A HB   2  
ATOM 3578  H HG11 . VAL A 1 73  ? 0.414   8.922   1.192   1.00 0.00 ? 73  VAL A HG11 2  
ATOM 3579  H HG12 . VAL A 1 73  ? -1.280  9.491   1.435   1.00 0.00 ? 73  VAL A HG12 2  
ATOM 3580  H HG13 . VAL A 1 73  ? -0.966  7.789   0.926   1.00 0.00 ? 73  VAL A HG13 2  
ATOM 3581  H HG21 . VAL A 1 73  ? -2.489  9.130   3.300   1.00 0.00 ? 73  VAL A HG21 2  
ATOM 3582  H HG22 . VAL A 1 73  ? -1.750  8.504   4.823   1.00 0.00 ? 73  VAL A HG22 2  
ATOM 3583  H HG23 . VAL A 1 73  ? -2.460  7.356   3.625   1.00 0.00 ? 73  VAL A HG23 2  
ATOM 3584  N N    . THR A 1 74  ? 1.490   6.221   1.308   1.00 0.00 ? 74  THR A N    2  
ATOM 3585  C CA   . THR A 1 74  ? 2.816   6.117   0.766   1.00 0.00 ? 74  THR A CA   2  
ATOM 3586  C C    . THR A 1 74  ? 2.720   6.082   -0.731  1.00 0.00 ? 74  THR A C    2  
ATOM 3587  O O    . THR A 1 74  ? 1.698   5.700   -1.301  1.00 0.00 ? 74  THR A O    2  
ATOM 3588  C CB   . THR A 1 74  ? 3.545   4.882   1.246   1.00 0.00 ? 74  THR A CB   2  
ATOM 3589  O OG1  . THR A 1 74  ? 4.881   4.876   0.773   1.00 0.00 ? 74  THR A OG1  2  
ATOM 3590  C CG2  . THR A 1 74  ? 2.811   3.624   0.758   1.00 0.00 ? 74  THR A CG2  2  
ATOM 3591  H H    . THR A 1 74  ? 0.729   5.931   0.725   1.00 0.00 ? 74  THR A H    2  
ATOM 3592  H HA   . THR A 1 74  ? 3.357   7.006   1.056   1.00 0.00 ? 74  THR A HA   2  
ATOM 3593  H HB   . THR A 1 74  ? 3.564   4.866   2.357   1.00 0.00 ? 74  THR A HB   2  
ATOM 3594  H HG1  . THR A 1 74  ? 5.203   5.780   0.871   1.00 0.00 ? 74  THR A HG1  2  
ATOM 3595  H HG21 . THR A 1 74  ? 2.987   3.470   -0.327  1.00 0.00 ? 74  THR A HG21 2  
ATOM 3596  H HG22 . THR A 1 74  ? 1.718   3.720   0.931   1.00 0.00 ? 74  THR A HG22 2  
ATOM 3597  H HG23 . THR A 1 74  ? 3.177   2.729   1.305   1.00 0.00 ? 74  THR A HG23 2  
ATOM 3598  N N    . ALA A 1 75  ? 3.809   6.507   -1.403  1.00 0.00 ? 75  ALA A N    2  
ATOM 3599  C CA   . ALA A 1 75  ? 3.841   6.509   -2.838  1.00 0.00 ? 75  ALA A CA   2  
ATOM 3600  C C    . ALA A 1 75  ? 5.289   6.461   -3.222  1.00 0.00 ? 75  ALA A C    2  
ATOM 3601  O O    . ALA A 1 75  ? 6.162   6.787   -2.417  1.00 0.00 ? 75  ALA A O    2  
ATOM 3602  C CB   . ALA A 1 75  ? 3.211   7.767   -3.464  1.00 0.00 ? 75  ALA A CB   2  
ATOM 3603  H H    . ALA A 1 75  ? 4.633   6.834   -0.939  1.00 0.00 ? 75  ALA A H    2  
ATOM 3604  H HA   . ALA A 1 75  ? 3.348   5.615   -3.190  1.00 0.00 ? 75  ALA A HA   2  
ATOM 3605  H HB1  . ALA A 1 75  ? 3.218   7.692   -4.573  1.00 0.00 ? 75  ALA A HB1  2  
ATOM 3606  H HB2  . ALA A 1 75  ? 3.778   8.674   -3.165  1.00 0.00 ? 75  ALA A HB2  2  
ATOM 3607  H HB3  . ALA A 1 75  ? 2.159   7.879   -3.124  1.00 0.00 ? 75  ALA A HB3  2  
ATOM 3608  N N    . GLY A 1 76  ? 5.588   6.033   -4.465  1.00 0.00 ? 76  GLY A N    2  
ATOM 3609  C CA   . GLY A 1 76  ? 6.964   5.975   -4.880  1.00 0.00 ? 76  GLY A CA   2  
ATOM 3610  C C    . GLY A 1 76  ? 7.000   5.605   -6.328  1.00 0.00 ? 76  GLY A C    2  
ATOM 3611  O O    . GLY A 1 76  ? 5.981   5.336   -6.965  1.00 0.00 ? 76  GLY A O    2  
ATOM 3612  H H    . GLY A 1 76  ? 4.894   5.746   -5.128  1.00 0.00 ? 76  GLY A H    2  
ATOM 3613  H HA2  . GLY A 1 76  ? 7.386   6.961   -4.756  1.00 0.00 ? 76  GLY A HA2  2  
ATOM 3614  H HA3  . GLY A 1 76  ? 7.448   5.201   -4.304  1.00 0.00 ? 76  GLY A HA3  2  
ATOM 3615  N N    . PRO A 1 77  ? 8.204   5.612   -6.848  1.00 0.00 ? 77  PRO A N    2  
ATOM 3616  C CA   . PRO A 1 77  ? 8.456   5.282   -8.240  1.00 0.00 ? 77  PRO A CA   2  
ATOM 3617  C C    . PRO A 1 77  ? 8.423   3.808   -8.514  1.00 0.00 ? 77  PRO A C    2  
ATOM 3618  O O    . PRO A 1 77  ? 8.664   2.990   -7.622  1.00 0.00 ? 77  PRO A O    2  
ATOM 3619  C CB   . PRO A 1 77  ? 9.851   5.850   -8.498  1.00 0.00 ? 77  PRO A CB   2  
ATOM 3620  C CG   . PRO A 1 77  ? 10.545  5.726   -7.146  1.00 0.00 ? 77  PRO A CG   2  
ATOM 3621  C CD   . PRO A 1 77  ? 9.434   5.939   -6.114  1.00 0.00 ? 77  PRO A CD   2  
ATOM 3622  H HA   . PRO A 1 77  ? 7.749   5.775   -8.890  1.00 0.00 ? 77  PRO A HA   2  
ATOM 3623  H HB2  . PRO A 1 77  ? 10.385  5.259   -9.275  1.00 0.00 ? 77  PRO A HB2  2  
ATOM 3624  H HB3  . PRO A 1 77  ? 9.792   6.914   -8.810  1.00 0.00 ? 77  PRO A HB3  2  
ATOM 3625  H HG2  . PRO A 1 77  ? 11.000  4.718   -7.034  1.00 0.00 ? 77  PRO A HG2  2  
ATOM 3626  H HG3  . PRO A 1 77  ? 11.333  6.501   -7.039  1.00 0.00 ? 77  PRO A HG3  2  
ATOM 3627  H HD2  . PRO A 1 77  ? 9.578   5.260   -5.244  1.00 0.00 ? 77  PRO A HD2  2  
ATOM 3628  H HD3  . PRO A 1 77  ? 9.429   6.993   -5.763  1.00 0.00 ? 77  PRO A HD3  2  
ATOM 3629  N N    . VAL A 1 78  ? 8.135   3.447   -9.786  1.00 0.00 ? 78  VAL A N    2  
ATOM 3630  C CA   . VAL A 1 78  ? 8.077   2.059   -10.173 1.00 0.00 ? 78  VAL A CA   2  
ATOM 3631  C C    . VAL A 1 78  ? 9.186   1.837   -11.157 1.00 0.00 ? 78  VAL A C    2  
ATOM 3632  O O    . VAL A 1 78  ? 9.309   2.559   -12.148 1.00 0.00 ? 78  VAL A O    2  
ATOM 3633  C CB   . VAL A 1 78  ? 6.779   1.679   -10.840 1.00 0.00 ? 78  VAL A CB   2  
ATOM 3634  C CG1  . VAL A 1 78  ? 6.833   0.185   -11.214 1.00 0.00 ? 78  VAL A CG1  2  
ATOM 3635  C CG2  . VAL A 1 78  ? 5.622   2.001   -9.880  1.00 0.00 ? 78  VAL A CG2  2  
ATOM 3636  H H    . VAL A 1 78  ? 7.946   4.120   -10.503 1.00 0.00 ? 78  VAL A H    2  
ATOM 3637  H HA   . VAL A 1 78  ? 8.251   1.452   -9.298  1.00 0.00 ? 78  VAL A HA   2  
ATOM 3638  H HB   . VAL A 1 78  ? 6.643   2.275   -11.769 1.00 0.00 ? 78  VAL A HB   2  
ATOM 3639  H HG11 . VAL A 1 78  ? 5.805   -0.217  -11.339 1.00 0.00 ? 78  VAL A HG11 2  
ATOM 3640  H HG12 . VAL A 1 78  ? 7.345   -0.395  -10.417 1.00 0.00 ? 78  VAL A HG12 2  
ATOM 3641  H HG13 . VAL A 1 78  ? 7.386   0.044   -12.167 1.00 0.00 ? 78  VAL A HG13 2  
ATOM 3642  H HG21 . VAL A 1 78  ? 5.992   2.070   -8.834  1.00 0.00 ? 78  VAL A HG21 2  
ATOM 3643  H HG22 . VAL A 1 78  ? 4.847   1.207   -9.930  1.00 0.00 ? 78  VAL A HG22 2  
ATOM 3644  H HG23 . VAL A 1 78  ? 5.153   2.970   -10.153 1.00 0.00 ? 78  VAL A HG23 2  
ATOM 3645  N N    . PHE A 1 79  ? 10.018  0.805   -10.901 1.00 0.00 ? 79  PHE A N    2  
ATOM 3646  C CA   . PHE A 1 79  ? 11.125  0.517   -11.774 1.00 0.00 ? 79  PHE A CA   2  
ATOM 3647  C C    . PHE A 1 79  ? 10.856  -0.811  -12.420 1.00 0.00 ? 79  PHE A C    2  
ATOM 3648  O O    . PHE A 1 79  ? 10.526  -1.790  -11.749 1.00 0.00 ? 79  PHE A O    2  
ATOM 3649  C CB   . PHE A 1 79  ? 12.466  0.408   -11.024 1.00 0.00 ? 79  PHE A CB   2  
ATOM 3650  C CG   . PHE A 1 79  ? 12.857  1.656   -10.303 1.00 0.00 ? 79  PHE A CG   2  
ATOM 3651  C CD1  . PHE A 1 79  ? 12.564  1.808   -8.963  1.00 0.00 ? 79  PHE A CD1  2  
ATOM 3652  C CD2  . PHE A 1 79  ? 13.516  2.672   -10.962 1.00 0.00 ? 79  PHE A CD2  2  
ATOM 3653  C CE1  . PHE A 1 79  ? 12.923  2.955   -8.296  1.00 0.00 ? 79  PHE A CE1  2  
ATOM 3654  C CE2  . PHE A 1 79  ? 13.875  3.818   -10.292 1.00 0.00 ? 79  PHE A CE2  2  
ATOM 3655  C CZ   . PHE A 1 79  ? 13.579  3.960   -8.960  1.00 0.00 ? 79  PHE A CZ   2  
ATOM 3656  H H    . PHE A 1 79  ? 9.900   0.201   -10.112 1.00 0.00 ? 79  PHE A H    2  
ATOM 3657  H HA   . PHE A 1 79  ? 11.175  1.283   -12.533 1.00 0.00 ? 79  PHE A HA   2  
ATOM 3658  H HB2  . PHE A 1 79  ? 12.412  -0.404  -10.269 1.00 0.00 ? 79  PHE A HB2  2  
ATOM 3659  H HB3  . PHE A 1 79  ? 13.282  0.169   -11.742 1.00 0.00 ? 79  PHE A HB3  2  
ATOM 3660  H HD1  . PHE A 1 79  ? 12.047  1.020   -8.435  1.00 0.00 ? 79  PHE A HD1  2  
ATOM 3661  H HD2  . PHE A 1 79  ? 13.752  2.567   -12.010 1.00 0.00 ? 79  PHE A HD2  2  
ATOM 3662  H HE1  . PHE A 1 79  ? 12.689  3.065   -7.247  1.00 0.00 ? 79  PHE A HE1  2  
ATOM 3663  H HE2  . PHE A 1 79  ? 14.391  4.609   -10.815 1.00 0.00 ? 79  PHE A HE2  2  
ATOM 3664  H HZ   . PHE A 1 79  ? 13.861  4.861   -8.436  1.00 0.00 ? 79  PHE A HZ   2  
ATOM 3665  N N    . ARG A 1 80  ? 10.990  -0.862  -13.761 1.00 0.00 ? 80  ARG A N    2  
ATOM 3666  C CA   . ARG A 1 80  ? 10.774  -2.089  -14.484 1.00 0.00 ? 80  ARG A CA   2  
ATOM 3667  C C    . ARG A 1 80  ? 12.110  -2.493  -15.029 1.00 0.00 ? 80  ARG A C    2  
ATOM 3668  O O    . ARG A 1 80  ? 12.839  -1.659  -15.564 1.00 0.00 ? 80  ARG A O    2  
ATOM 3669  C CB   . ARG A 1 80  ? 9.801   -1.930  -15.670 1.00 0.00 ? 80  ARG A CB   2  
ATOM 3670  C CG   . ARG A 1 80  ? 9.404   -3.272  -16.297 1.00 0.00 ? 80  ARG A CG   2  
ATOM 3671  C CD   . ARG A 1 80  ? 8.657   -3.103  -17.623 1.00 0.00 ? 80  ARG A CD   2  
ATOM 3672  N NE   . ARG A 1 80  ? 9.629   -2.629  -18.653 1.00 0.00 ? 80  ARG A NE   2  
ATOM 3673  C CZ   . ARG A 1 80  ? 9.201   -2.288  -19.905 1.00 0.00 ? 80  ARG A CZ   2  
ATOM 3674  N NH1  . ARG A 1 80  ? 7.876   -2.366  -20.221 1.00 0.00 ? 80  ARG A NH1  2  
ATOM 3675  N NH2  . ARG A 1 80  ? 10.102  -1.866  -20.838 1.00 0.00 ? 80  ARG A NH2  2  
ATOM 3676  H H    . ARG A 1 80  ? 11.243  -0.066  -14.304 1.00 0.00 ? 80  ARG A H    2  
ATOM 3677  H HA   . ARG A 1 80  ? 10.422  -2.842  -13.794 1.00 0.00 ? 80  ARG A HA   2  
ATOM 3678  H HB2  . ARG A 1 80  ? 8.885   -1.410  -15.316 1.00 0.00 ? 80  ARG A HB2  2  
ATOM 3679  H HB3  . ARG A 1 80  ? 10.276  -1.296  -16.448 1.00 0.00 ? 80  ARG A HB3  2  
ATOM 3680  H HG2  . ARG A 1 80  ? 10.317  -3.878  -16.471 1.00 0.00 ? 80  ARG A HG2  2  
ATOM 3681  H HG3  . ARG A 1 80  ? 8.756   -3.826  -15.583 1.00 0.00 ? 80  ARG A HG3  2  
ATOM 3682  H HD2  . ARG A 1 80  ? 8.227   -4.071  -17.962 1.00 0.00 ? 80  ARG A HD2  2  
ATOM 3683  H HD3  . ARG A 1 80  ? 7.852   -2.343  -17.530 1.00 0.00 ? 80  ARG A HD3  2  
ATOM 3684  H HE   . ARG A 1 80  ? 10.601  -2.563  -18.425 1.00 0.00 ? 80  ARG A HE   2  
ATOM 3685  H HH11 . ARG A 1 80  ? 7.217   -2.674  -19.535 1.00 0.00 ? 80  ARG A HH11 2  
ATOM 3686  H HH12 . ARG A 1 80  ? 7.564   -2.116  -21.137 1.00 0.00 ? 80  ARG A HH12 2  
ATOM 3687  H HH21 . ARG A 1 80  ? 11.073  -1.808  -20.604 1.00 0.00 ? 80  ARG A HH21 2  
ATOM 3688  H HH22 . ARG A 1 80  ? 9.794   -1.616  -21.755 1.00 0.00 ? 80  ARG A HH22 2  
ATOM 3689  N N    . ILE A 1 81  ? 12.480  -3.790  -14.899 1.00 0.00 ? 81  ILE A N    2  
ATOM 3690  C CA   . ILE A 1 81  ? 13.760  -4.222  -15.416 1.00 0.00 ? 81  ILE A CA   2  
ATOM 3691  C C    . ILE A 1 81  ? 13.640  -4.254  -16.914 1.00 0.00 ? 81  ILE A C    2  
ATOM 3692  O O    . ILE A 1 81  ? 14.313  -3.497  -17.611 1.00 0.00 ? 81  ILE A O    2  
ATOM 3693  C CB   . ILE A 1 81  ? 14.173  -5.589  -14.931 1.00 0.00 ? 81  ILE A CB   2  
ATOM 3694  C CG1  . ILE A 1 81  ? 14.230  -5.621  -13.389 1.00 0.00 ? 81  ILE A CG1  2  
ATOM 3695  C CG2  . ILE A 1 81  ? 15.533  -5.939  -15.569 1.00 0.00 ? 81  ILE A CG2  2  
ATOM 3696  C CD1  . ILE A 1 81  ? 15.215  -4.605  -12.804 1.00 0.00 ? 81  ILE A CD1  2  
ATOM 3697  H H    . ILE A 1 81  ? 11.908  -4.479  -14.457 1.00 0.00 ? 81  ILE A H    2  
ATOM 3698  H HA   . ILE A 1 81  ? 14.496  -3.480  -15.139 1.00 0.00 ? 81  ILE A HA   2  
ATOM 3699  H HB   . ILE A 1 81  ? 13.427  -6.343  -15.267 1.00 0.00 ? 81  ILE A HB   2  
ATOM 3700  H HG12 . ILE A 1 81  ? 13.215  -5.416  -12.984 1.00 0.00 ? 81  ILE A HG12 2  
ATOM 3701  H HG13 . ILE A 1 81  ? 14.530  -6.639  -13.060 1.00 0.00 ? 81  ILE A HG13 2  
ATOM 3702  H HG21 . ILE A 1 81  ? 15.384  -6.402  -16.568 1.00 0.00 ? 81  ILE A HG21 2  
ATOM 3703  H HG22 . ILE A 1 81  ? 16.087  -6.656  -14.926 1.00 0.00 ? 81  ILE A HG22 2  
ATOM 3704  H HG23 . ILE A 1 81  ? 16.150  -5.023  -15.691 1.00 0.00 ? 81  ILE A HG23 2  
ATOM 3705  H HD11 . ILE A 1 81  ? 14.763  -3.589  -12.797 1.00 0.00 ? 81  ILE A HD11 2  
ATOM 3706  H HD12 . ILE A 1 81  ? 16.146  -4.573  -13.409 1.00 0.00 ? 81  ILE A HD12 2  
ATOM 3707  H HD13 . ILE A 1 81  ? 15.480  -4.881  -11.761 1.00 0.00 ? 81  ILE A HD13 2  
ATOM 3708  N N    . ASN A 1 82  ? 12.766  -5.139  -17.443 1.00 0.00 ? 82  ASN A N    2  
ATOM 3709  C CA   . ASN A 1 82  ? 12.560  -5.192  -18.868 1.00 0.00 ? 82  ASN A CA   2  
ATOM 3710  C C    . ASN A 1 82  ? 11.485  -6.207  -19.130 1.00 0.00 ? 82  ASN A C    2  
ATOM 3711  O O    . ASN A 1 82  ? 11.769  -7.393  -19.284 1.00 0.00 ? 82  ASN A O    2  
ATOM 3712  C CB   . ASN A 1 82  ? 13.819  -5.610  -19.665 1.00 0.00 ? 82  ASN A CB   2  
ATOM 3713  C CG   . ASN A 1 82  ? 13.683  -5.309  -21.153 1.00 0.00 ? 82  ASN A CG   2  
ATOM 3714  O OD1  . ASN A 1 82  ? 13.045  -4.337  -21.546 1.00 0.00 ? 82  ASN A OD1  2  
ATOM 3715  N ND2  . ASN A 1 82  ? 14.299  -6.163  -22.007 1.00 0.00 ? 82  ASN A ND2  2  
ATOM 3716  H H    . ASN A 1 82  ? 12.242  -5.776  -16.887 1.00 0.00 ? 82  ASN A H    2  
ATOM 3717  H HA   . ASN A 1 82  ? 12.214  -4.220  -19.187 1.00 0.00 ? 82  ASN A HA   2  
ATOM 3718  H HB2  . ASN A 1 82  ? 14.702  -5.063  -19.274 1.00 0.00 ? 82  ASN A HB2  2  
ATOM 3719  H HB3  . ASN A 1 82  ? 14.000  -6.698  -19.534 1.00 0.00 ? 82  ASN A HB3  2  
ATOM 3720  H HD21 . ASN A 1 82  ? 14.810  -6.944  -21.652 1.00 0.00 ? 82  ASN A HD21 2  
ATOM 3721  H HD22 . ASN A 1 82  ? 14.239  -6.010  -22.992 1.00 0.00 ? 82  ASN A HD22 2  
ATOM 3722  N N    . GLU A 1 83  ? 10.219  -5.722  -19.219 1.00 0.00 ? 83  GLU A N    2  
ATOM 3723  C CA   . GLU A 1 83  ? 9.057   -6.558  -19.504 1.00 0.00 ? 83  GLU A CA   2  
ATOM 3724  C C    . GLU A 1 83  ? 9.181   -7.920  -18.846 1.00 0.00 ? 83  GLU A C    2  
ATOM 3725  O O    . GLU A 1 83  ? 8.943   -8.944  -19.485 1.00 0.00 ? 83  GLU A O    2  
ATOM 3726  C CB   . GLU A 1 83  ? 8.846   -6.765  -21.021 1.00 0.00 ? 83  GLU A CB   2  
ATOM 3727  C CG   . GLU A 1 83  ? 7.437   -7.286  -21.369 1.00 0.00 ? 83  GLU A CG   2  
ATOM 3728  C CD   . GLU A 1 83  ? 7.306   -7.397  -22.884 1.00 0.00 ? 83  GLU A CD   2  
ATOM 3729  O OE1  . GLU A 1 83  ? 8.285   -7.048  -23.597 1.00 0.00 ? 83  GLU A OE1  2  
ATOM 3730  O OE2  . GLU A 1 83  ? 6.219   -7.832  -23.348 1.00 0.00 ? 83  GLU A OE2  2  
ATOM 3731  H H    . GLU A 1 83  ? 10.025  -4.749  -19.092 1.00 0.00 ? 83  GLU A H    2  
ATOM 3732  H HA   . GLU A 1 83  ? 8.199   -6.057  -19.086 1.00 0.00 ? 83  GLU A HA   2  
ATOM 3733  H HB2  . GLU A 1 83  ? 9.013   -5.795  -21.540 1.00 0.00 ? 83  GLU A HB2  2  
ATOM 3734  H HB3  . GLU A 1 83  ? 9.602   -7.488  -21.397 1.00 0.00 ? 83  GLU A HB3  2  
ATOM 3735  H HG2  . GLU A 1 83  ? 7.274   -8.286  -20.912 1.00 0.00 ? 83  GLU A HG2  2  
ATOM 3736  H HG3  . GLU A 1 83  ? 6.666   -6.586  -20.989 1.00 0.00 ? 83  GLU A HG3  2  
ATOM 3737  N N    . TYR A 1 84  ? 9.563   -7.978  -17.549 1.00 0.00 ? 84  TYR A N    2  
ATOM 3738  C CA   . TYR A 1 84  ? 9.679   -9.271  -16.914 1.00 0.00 ? 84  TYR A CA   2  
ATOM 3739  C C    . TYR A 1 84  ? 9.204   -9.153  -15.495 1.00 0.00 ? 84  TYR A C    2  
ATOM 3740  O O    . TYR A 1 84  ? 8.428   -9.983  -15.026 1.00 0.00 ? 84  TYR A O    2  
ATOM 3741  C CB   . TYR A 1 84  ? 11.131  -9.798  -16.904 1.00 0.00 ? 84  TYR A CB   2  
ATOM 3742  C CG   . TYR A 1 84  ? 11.246  -11.274 -16.689 1.00 0.00 ? 84  TYR A CG   2  
ATOM 3743  C CD1  . TYR A 1 84  ? 10.804  -12.156 -17.652 1.00 0.00 ? 84  TYR A CD1  2  
ATOM 3744  C CD2  . TYR A 1 84  ? 11.800  -11.773 -15.529 1.00 0.00 ? 84  TYR A CD2  2  
ATOM 3745  C CE1  . TYR A 1 84  ? 10.914  -13.513 -17.458 1.00 0.00 ? 84  TYR A CE1  2  
ATOM 3746  C CE2  . TYR A 1 84  ? 11.908  -13.131 -15.336 1.00 0.00 ? 84  TYR A CE2  2  
ATOM 3747  C CZ   . TYR A 1 84  ? 11.465  -14.000 -16.301 1.00 0.00 ? 84  TYR A CZ   2  
ATOM 3748  O OH   . TYR A 1 84  ? 11.577  -15.392 -16.103 1.00 0.00 ? 84  TYR A OH   2  
ATOM 3749  H H    . TYR A 1 84  ? 9.770   -7.173  -17.002 1.00 0.00 ? 84  TYR A H    2  
ATOM 3750  H HA   . TYR A 1 84  ? 9.035   -9.961  -17.438 1.00 0.00 ? 84  TYR A HA   2  
ATOM 3751  H HB2  . TYR A 1 84  ? 11.615  -9.575  -17.879 1.00 0.00 ? 84  TYR A HB2  2  
ATOM 3752  H HB3  . TYR A 1 84  ? 11.712  -9.296  -16.100 1.00 0.00 ? 84  TYR A HB3  2  
ATOM 3753  H HD1  . TYR A 1 84  ? 10.368  -11.778 -18.566 1.00 0.00 ? 84  TYR A HD1  2  
ATOM 3754  H HD2  . TYR A 1 84  ? 12.151  -11.094 -14.766 1.00 0.00 ? 84  TYR A HD2  2  
ATOM 3755  H HE1  . TYR A 1 84  ? 10.566  -14.197 -18.218 1.00 0.00 ? 84  TYR A HE1  2  
ATOM 3756  H HE2  . TYR A 1 84  ? 12.343  -13.514 -14.425 1.00 0.00 ? 84  TYR A HE2  2  
ATOM 3757  H HH   . TYR A 1 84  ? 10.719  -15.721 -15.828 1.00 0.00 ? 84  TYR A HH   2  
ATOM 3758  N N    . VAL A 1 85  ? 9.651   -8.098  -14.780 1.00 0.00 ? 85  VAL A N    2  
ATOM 3759  C CA   . VAL A 1 85  ? 9.233   -7.911  -13.412 1.00 0.00 ? 85  VAL A CA   2  
ATOM 3760  C C    . VAL A 1 85  ? 9.206   -6.439  -13.153 1.00 0.00 ? 85  VAL A C    2  
ATOM 3761  O O    . VAL A 1 85  ? 9.868   -5.660  -13.845 1.00 0.00 ? 85  VAL A O    2  
ATOM 3762  C CB   . VAL A 1 85  ? 10.146  -8.552  -12.386 1.00 0.00 ? 85  VAL A CB   2  
ATOM 3763  C CG1  . VAL A 1 85  ? 10.022  -10.082 -12.496 1.00 0.00 ? 85  VAL A CG1  2  
ATOM 3764  C CG2  . VAL A 1 85  ? 11.590  -8.067  -12.622 1.00 0.00 ? 85  VAL A CG2  2  
ATOM 3765  H H    . VAL A 1 85  ? 10.276  -7.419  -15.151 1.00 0.00 ? 85  VAL A H    2  
ATOM 3766  H HA   . VAL A 1 85  ? 8.228   -8.299  -13.318 1.00 0.00 ? 85  VAL A HA   2  
ATOM 3767  H HB   . VAL A 1 85  ? 9.834   -8.246  -11.363 1.00 0.00 ? 85  VAL A HB   2  
ATOM 3768  H HG11 . VAL A 1 85  ? 10.578  -10.451 -13.383 1.00 0.00 ? 85  VAL A HG11 2  
ATOM 3769  H HG12 . VAL A 1 85  ? 8.956   -10.377 -12.599 1.00 0.00 ? 85  VAL A HG12 2  
ATOM 3770  H HG13 . VAL A 1 85  ? 10.439  -10.569 -11.589 1.00 0.00 ? 85  VAL A HG13 2  
ATOM 3771  H HG21 . VAL A 1 85  ? 11.965  -8.433  -13.602 1.00 0.00 ? 85  VAL A HG21 2  
ATOM 3772  H HG22 . VAL A 1 85  ? 12.259  -8.451  -11.822 1.00 0.00 ? 85  VAL A HG22 2  
ATOM 3773  H HG23 . VAL A 1 85  ? 11.635  -6.958  -12.616 1.00 0.00 ? 85  VAL A HG23 2  
ATOM 3774  N N    . SER A 1 86  ? 8.428   -6.025  -12.133 1.00 0.00 ? 86  SER A N    2  
ATOM 3775  C CA   . SER A 1 86  ? 8.351   -4.630  -11.787 1.00 0.00 ? 86  SER A CA   2  
ATOM 3776  C C    . SER A 1 86  ? 8.530   -4.549  -10.303 1.00 0.00 ? 86  SER A C    2  
ATOM 3777  O O    . SER A 1 86  ? 8.102   -5.433  -9.563  1.00 0.00 ? 86  SER A O    2  
ATOM 3778  C CB   . SER A 1 86  ? 7.004   -3.974  -12.149 1.00 0.00 ? 86  SER A CB   2  
ATOM 3779  O OG   . SER A 1 86  ? 6.809   -3.994  -13.557 1.00 0.00 ? 86  SER A OG   2  
ATOM 3780  H H    . SER A 1 86  ? 7.881   -6.655  -11.580 1.00 0.00 ? 86  SER A H    2  
ATOM 3781  H HA   . SER A 1 86  ? 9.168   -4.115  -12.270 1.00 0.00 ? 86  SER A HA   2  
ATOM 3782  H HB2  . SER A 1 86  ? 6.169   -4.525  -11.666 1.00 0.00 ? 86  SER A HB2  2  
ATOM 3783  H HB3  . SER A 1 86  ? 6.987   -2.918  -11.801 1.00 0.00 ? 86  SER A HB3  2  
ATOM 3784  H HG   . SER A 1 86  ? 7.155   -4.839  -13.860 1.00 0.00 ? 86  SER A HG   2  
ATOM 3785  N N    . LEU A 1 87  ? 9.176   -3.469  -9.830  1.00 0.00 ? 87  LEU A N    2  
ATOM 3786  C CA   . LEU A 1 87  ? 9.387   -3.309  -8.415  1.00 0.00 ? 87  LEU A CA   2  
ATOM 3787  C C    . LEU A 1 87  ? 9.226   -1.854  -8.121  1.00 0.00 ? 87  LEU A C    2  
ATOM 3788  O O    . LEU A 1 87  ? 9.332   -1.016  -9.013  1.00 0.00 ? 87  LEU A O    2  
ATOM 3789  C CB   . LEU A 1 87  ? 10.789  -3.758  -7.947  1.00 0.00 ? 87  LEU A CB   2  
ATOM 3790  C CG   . LEU A 1 87  ? 11.937  -3.014  -8.657  1.00 0.00 ? 87  LEU A CG   2  
ATOM 3791  C CD1  . LEU A 1 87  ? 12.702  -2.104  -7.681  1.00 0.00 ? 87  LEU A CD1  2  
ATOM 3792  C CD2  . LEU A 1 87  ? 12.887  -3.998  -9.360  1.00 0.00 ? 87  LEU A CD2  2  
ATOM 3793  H H    . LEU A 1 87  ? 9.536   -2.746  -10.425 1.00 0.00 ? 87  LEU A H    2  
ATOM 3794  H HA   . LEU A 1 87  ? 8.617   -3.860  -7.895  1.00 0.00 ? 87  LEU A HA   2  
ATOM 3795  H HB2  . LEU A 1 87  ? 10.872  -3.595  -6.849  1.00 0.00 ? 87  LEU A HB2  2  
ATOM 3796  H HB3  . LEU A 1 87  ? 10.899  -4.846  -8.139  1.00 0.00 ? 87  LEU A HB3  2  
ATOM 3797  H HG   . LEU A 1 87  ? 11.488  -2.365  -9.439  1.00 0.00 ? 87  LEU A HG   2  
ATOM 3798  H HD11 . LEU A 1 87  ? 13.172  -2.709  -6.877  1.00 0.00 ? 87  LEU A HD11 2  
ATOM 3799  H HD12 . LEU A 1 87  ? 12.011  -1.370  -7.215  1.00 0.00 ? 87  LEU A HD12 2  
ATOM 3800  H HD13 . LEU A 1 87  ? 13.500  -1.548  -8.218  1.00 0.00 ? 87  LEU A HD13 2  
ATOM 3801  H HD21 . LEU A 1 87  ? 13.703  -3.445  -9.874  1.00 0.00 ? 87  LEU A HD21 2  
ATOM 3802  H HD22 . LEU A 1 87  ? 12.333  -4.595  -10.116 1.00 0.00 ? 87  LEU A HD22 2  
ATOM 3803  H HD23 . LEU A 1 87  ? 13.340  -4.692  -8.621  1.00 0.00 ? 87  LEU A HD23 2  
ATOM 3804  N N    . TYR A 1 88  ? 8.961   -1.511  -6.850  1.00 0.00 ? 88  TYR A N    2  
ATOM 3805  C CA   . TYR A 1 88  ? 8.787   -0.127  -6.511  1.00 0.00 ? 88  TYR A CA   2  
ATOM 3806  C C    . TYR A 1 88  ? 9.169   0.062   -5.078  1.00 0.00 ? 88  TYR A C    2  
ATOM 3807  O O    . TYR A 1 88  ? 9.181   -0.881  -4.286  1.00 0.00 ? 88  TYR A O    2  
ATOM 3808  C CB   . TYR A 1 88  ? 7.342   0.374   -6.729  1.00 0.00 ? 88  TYR A CB   2  
ATOM 3809  C CG   . TYR A 1 88  ? 6.277   -0.512  -6.164  1.00 0.00 ? 88  TYR A CG   2  
ATOM 3810  C CD1  . TYR A 1 88  ? 5.860   -0.374  -4.858  1.00 0.00 ? 88  TYR A CD1  2  
ATOM 3811  C CD2  . TYR A 1 88  ? 5.685   -1.473  -6.957  1.00 0.00 ? 88  TYR A CD2  2  
ATOM 3812  C CE1  . TYR A 1 88  ? 4.868   -1.185  -4.355  1.00 0.00 ? 88  TYR A CE1  2  
ATOM 3813  C CE2  . TYR A 1 88  ? 4.697   -2.283  -6.452  1.00 0.00 ? 88  TYR A CE2  2  
ATOM 3814  C CZ   . TYR A 1 88  ? 4.288   -2.139  -5.153  1.00 0.00 ? 88  TYR A CZ   2  
ATOM 3815  O OH   . TYR A 1 88  ? 3.268   -2.968  -4.642  1.00 0.00 ? 88  TYR A OH   2  
ATOM 3816  H H    . TYR A 1 88  ? 8.868   -2.179  -6.109  1.00 0.00 ? 88  TYR A H    2  
ATOM 3817  H HA   . TYR A 1 88  ? 9.469   0.444   -7.123  1.00 0.00 ? 88  TYR A HA   2  
ATOM 3818  H HB2  . TYR A 1 88  ? 7.214   1.373   -6.261  1.00 0.00 ? 88  TYR A HB2  2  
ATOM 3819  H HB3  . TYR A 1 88  ? 7.145   0.472   -7.818  1.00 0.00 ? 88  TYR A HB3  2  
ATOM 3820  H HD1  . TYR A 1 88  ? 6.315   0.374   -4.225  1.00 0.00 ? 88  TYR A HD1  2  
ATOM 3821  H HD2  . TYR A 1 88  ? 6.003   -1.592  -7.983  1.00 0.00 ? 88  TYR A HD2  2  
ATOM 3822  H HE1  . TYR A 1 88  ? 4.546   -1.071  -3.330  1.00 0.00 ? 88  TYR A HE1  2  
ATOM 3823  H HE2  . TYR A 1 88  ? 4.241   -3.033  -7.081  1.00 0.00 ? 88  TYR A HE2  2  
ATOM 3824  H HH   . TYR A 1 88  ? 3.289   -2.904  -3.680  1.00 0.00 ? 88  TYR A HH   2  
ATOM 3825  N N    . GLY A 1 89  ? 9.492   1.323   -4.721  1.00 0.00 ? 89  GLY A N    2  
ATOM 3826  C CA   . GLY A 1 89  ? 9.888   1.633   -3.369  1.00 0.00 ? 89  GLY A CA   2  
ATOM 3827  C C    . GLY A 1 89  ? 8.775   2.412   -2.755  1.00 0.00 ? 89  GLY A C    2  
ATOM 3828  O O    . GLY A 1 89  ? 8.045   3.114   -3.450  1.00 0.00 ? 89  GLY A O    2  
ATOM 3829  H H    . GLY A 1 89  ? 9.457   2.088   -5.368  1.00 0.00 ? 89  GLY A H    2  
ATOM 3830  H HA2  . GLY A 1 89  ? 10.016  0.706   -2.828  1.00 0.00 ? 89  GLY A HA2  2  
ATOM 3831  H HA3  . GLY A 1 89  ? 10.770  2.254   -3.416  1.00 0.00 ? 89  GLY A HA3  2  
ATOM 3832  N N    . LEU A 1 90  ? 8.620   2.307   -1.420  1.00 0.00 ? 90  LEU A N    2  
ATOM 3833  C CA   . LEU A 1 90  ? 7.561   3.020   -0.757  1.00 0.00 ? 90  LEU A CA   2  
ATOM 3834  C C    . LEU A 1 90  ? 8.178   4.019   0.174   1.00 0.00 ? 90  LEU A C    2  
ATOM 3835  O O    . LEU A 1 90  ? 9.097   3.710   0.935   1.00 0.00 ? 90  LEU A O    2  
ATOM 3836  C CB   . LEU A 1 90  ? 6.644   2.098   0.073   1.00 0.00 ? 90  LEU A CB   2  
ATOM 3837  C CG   . LEU A 1 90  ? 5.937   1.032   -0.781  1.00 0.00 ? 90  LEU A CG   2  
ATOM 3838  C CD1  . LEU A 1 90  ? 5.119   0.071   0.097   1.00 0.00 ? 90  LEU A CD1  2  
ATOM 3839  C CD2  . LEU A 1 90  ? 5.058   1.679   -1.864  1.00 0.00 ? 90  LEU A CD2  2  
ATOM 3840  H H    . LEU A 1 90  ? 9.218   1.746   -0.843  1.00 0.00 ? 90  LEU A H    2  
ATOM 3841  H HA   . LEU A 1 90  ? 6.985   3.544   -1.504  1.00 0.00 ? 90  LEU A HA   2  
ATOM 3842  H HB2  . LEU A 1 90  ? 7.253   1.593   0.855   1.00 0.00 ? 90  LEU A HB2  2  
ATOM 3843  H HB3  . LEU A 1 90  ? 5.874   2.712   0.582   1.00 0.00 ? 90  LEU A HB3  2  
ATOM 3844  H HG   . LEU A 1 90  ? 6.721   0.435   -1.294  1.00 0.00 ? 90  LEU A HG   2  
ATOM 3845  H HD11 . LEU A 1 90  ? 5.789   -0.664  0.594   1.00 0.00 ? 90  LEU A HD11 2  
ATOM 3846  H HD12 . LEU A 1 90  ? 4.382   -0.484  -0.523  1.00 0.00 ? 90  LEU A HD12 2  
ATOM 3847  H HD13 . LEU A 1 90  ? 4.570   0.636   0.880   1.00 0.00 ? 90  LEU A HD13 2  
ATOM 3848  H HD21 . LEU A 1 90  ? 4.609   2.621   -1.485  1.00 0.00 ? 90  LEU A HD21 2  
ATOM 3849  H HD22 . LEU A 1 90  ? 4.238   0.990   -2.159  1.00 0.00 ? 90  LEU A HD22 2  
ATOM 3850  H HD23 . LEU A 1 90  ? 5.664   1.914   -2.765  1.00 0.00 ? 90  LEU A HD23 2  
ATOM 3851  N N    . LEU A 1 91  ? 7.656   5.259   0.125   1.00 0.00 ? 91  LEU A N    2  
ATOM 3852  C CA   . LEU A 1 91  ? 8.130   6.310   0.983   1.00 0.00 ? 91  LEU A CA   2  
ATOM 3853  C C    . LEU A 1 91  ? 6.899   7.019   1.457   1.00 0.00 ? 91  LEU A C    2  
ATOM 3854  O O    . LEU A 1 91  ? 6.046   7.396   0.652   1.00 0.00 ? 91  LEU A O    2  
ATOM 3855  C CB   . LEU A 1 91  ? 9.038   7.325   0.257   1.00 0.00 ? 91  LEU A CB   2  
ATOM 3856  C CG   . LEU A 1 91  ? 9.514   8.473   1.166   1.00 0.00 ? 91  LEU A CG   2  
ATOM 3857  C CD1  . LEU A 1 91  ? 10.342  7.946   2.350   1.00 0.00 ? 91  LEU A CD1  2  
ATOM 3858  C CD2  . LEU A 1 91  ? 10.297  9.526   0.365   1.00 0.00 ? 91  LEU A CD2  2  
ATOM 3859  H H    . LEU A 1 91  ? 6.924   5.505   -0.509  1.00 0.00 ? 91  LEU A H    2  
ATOM 3860  H HA   . LEU A 1 91  ? 8.639   5.864   1.826   1.00 0.00 ? 91  LEU A HA   2  
ATOM 3861  H HB2  . LEU A 1 91  ? 9.926   6.787   -0.145  1.00 0.00 ? 91  LEU A HB2  2  
ATOM 3862  H HB3  . LEU A 1 91  ? 8.483   7.757   -0.602  1.00 0.00 ? 91  LEU A HB3  2  
ATOM 3863  H HG   . LEU A 1 91  ? 8.612   8.972   1.582   1.00 0.00 ? 91  LEU A HG   2  
ATOM 3864  H HD11 . LEU A 1 91  ? 10.940  7.063   2.040   1.00 0.00 ? 91  LEU A HD11 2  
ATOM 3865  H HD12 . LEU A 1 91  ? 9.675   7.647   3.186   1.00 0.00 ? 91  LEU A HD12 2  
ATOM 3866  H HD13 . LEU A 1 91  ? 11.037  8.733   2.715   1.00 0.00 ? 91  LEU A HD13 2  
ATOM 3867  H HD21 . LEU A 1 91  ? 10.575  10.380  1.019   1.00 0.00 ? 91  LEU A HD21 2  
ATOM 3868  H HD22 . LEU A 1 91  ? 9.680   9.909   -0.476  1.00 0.00 ? 91  LEU A HD22 2  
ATOM 3869  H HD23 . LEU A 1 91  ? 11.227  9.082   -0.051  1.00 0.00 ? 91  LEU A HD23 2  
ATOM 3870  N N    . GLY A 1 92  ? 6.747   7.201   2.783   1.00 0.00 ? 92  GLY A N    2  
ATOM 3871  C CA   . GLY A 1 92  ? 5.568   7.865   3.264   1.00 0.00 ? 92  GLY A CA   2  
ATOM 3872  C C    . GLY A 1 92  ? 5.655   7.968   4.749   1.00 0.00 ? 92  GLY A C    2  
ATOM 3873  O O    . GLY A 1 92  ? 6.735   7.901   5.334   1.00 0.00 ? 92  GLY A O    2  
ATOM 3874  H H    . GLY A 1 92  ? 7.414   6.895   3.463   1.00 0.00 ? 92  GLY A H    2  
ATOM 3875  H HA2  . GLY A 1 92  ? 5.554   8.860   2.844   1.00 0.00 ? 92  GLY A HA2  2  
ATOM 3876  H HA3  . GLY A 1 92  ? 4.716   7.255   3.002   1.00 0.00 ? 92  GLY A HA3  2  
ATOM 3877  N N    . ALA A 1 93  ? 4.486   8.135   5.395   1.00 0.00 ? 93  ALA A N    2  
ATOM 3878  C CA   . ALA A 1 93  ? 4.454   8.263   6.823   1.00 0.00 ? 93  ALA A CA   2  
ATOM 3879  C C    . ALA A 1 93  ? 3.181   7.632   7.297   1.00 0.00 ? 93  ALA A C    2  
ATOM 3880  O O    . ALA A 1 93  ? 2.221   7.483   6.538   1.00 0.00 ? 93  ALA A O    2  
ATOM 3881  C CB   . ALA A 1 93  ? 4.476   9.728   7.298   1.00 0.00 ? 93  ALA A CB   2  
ATOM 3882  H H    . ALA A 1 93  ? 3.607   8.165   4.922   1.00 0.00 ? 93  ALA A H    2  
ATOM 3883  H HA   . ALA A 1 93  ? 5.293   7.720   7.231   1.00 0.00 ? 93  ALA A HA   2  
ATOM 3884  H HB1  . ALA A 1 93  ? 4.422   9.778   8.407   1.00 0.00 ? 93  ALA A HB1  2  
ATOM 3885  H HB2  . ALA A 1 93  ? 3.611   10.284  6.876   1.00 0.00 ? 93  ALA A HB2  2  
ATOM 3886  H HB3  . ALA A 1 93  ? 5.412   10.226  6.967   1.00 0.00 ? 93  ALA A HB3  2  
ATOM 3887  N N    . GLY A 1 94  ? 3.159   7.243   8.588   1.00 0.00 ? 94  GLY A N    2  
ATOM 3888  C CA   . GLY A 1 94  ? 1.991   6.622   9.155   1.00 0.00 ? 94  GLY A CA   2  
ATOM 3889  C C    . GLY A 1 94  ? 1.500   7.518   10.243  1.00 0.00 ? 94  GLY A C    2  
ATOM 3890  O O    . GLY A 1 94  ? 2.279   8.228   10.881  1.00 0.00 ? 94  GLY A O    2  
ATOM 3891  H H    . GLY A 1 94  ? 3.940   7.375   9.202   1.00 0.00 ? 94  GLY A H    2  
ATOM 3892  H HA2  . GLY A 1 94  ? 1.236   6.550   8.386   1.00 0.00 ? 94  GLY A HA2  2  
ATOM 3893  H HA3  . GLY A 1 94  ? 2.292   5.679   9.582   1.00 0.00 ? 94  GLY A HA3  2  
ATOM 3894  N N    . HIS A 1 95  ? 0.175   7.492   10.486  1.00 0.00 ? 95  HIS A N    2  
ATOM 3895  C CA   . HIS A 1 95  ? -0.402  8.324   11.508  1.00 0.00 ? 95  HIS A CA   2  
ATOM 3896  C C    . HIS A 1 95  ? -1.193  7.430   12.411  1.00 0.00 ? 95  HIS A C    2  
ATOM 3897  O O    . HIS A 1 95  ? -1.913  6.543   11.950  1.00 0.00 ? 95  HIS A O    2  
ATOM 3898  C CB   . HIS A 1 95  ? -1.357  9.393   10.947  1.00 0.00 ? 95  HIS A CB   2  
ATOM 3899  C CG   . HIS A 1 95  ? -0.704  10.314  9.957   1.00 0.00 ? 95  HIS A CG   2  
ATOM 3900  N ND1  . HIS A 1 95  ? 0.222   11.250  10.388  1.00 0.00 ? 95  HIS A ND1  2  
ATOM 3901  C CD2  . HIS A 1 95  ? -0.870  10.396  8.607   1.00 0.00 ? 95  HIS A CD2  2  
ATOM 3902  C CE1  . HIS A 1 95  ? 0.596   11.878  9.288   1.00 0.00 ? 95  HIS A CE1  2  
ATOM 3903  N NE2  . HIS A 1 95  ? -0.032  11.402  8.187   1.00 0.00 ? 95  HIS A NE2  2  
ATOM 3904  H H    . HIS A 1 95  ? -0.454  6.902   9.975   1.00 0.00 ? 95  HIS A H    2  
ATOM 3905  H HA   . HIS A 1 95  ? 0.397   8.783   12.070  1.00 0.00 ? 95  HIS A HA   2  
ATOM 3906  H HB2  . HIS A 1 95  ? -2.212  8.902   10.435  1.00 0.00 ? 95  HIS A HB2  2  
ATOM 3907  H HB3  . HIS A 1 95  ? -1.753  10.016  11.779  1.00 0.00 ? 95  HIS A HB3  2  
ATOM 3908  H HD2  . HIS A 1 95  ? -1.509  9.821   7.948   1.00 0.00 ? 95  HIS A HD2  2  
ATOM 3909  H HE1  . HIS A 1 95  ? 1.324   12.688  9.245   1.00 0.00 ? 95  HIS A HE1  2  
ATOM 3910  H HE2  . HIS A 1 95  ? 0.081   11.712  7.243   1.00 0.00 ? 95  HIS A HE2  2  
ATOM 3911  N N    . GLY A 1 96  ? -1.077  7.658   13.737  1.00 0.00 ? 96  GLY A N    2  
ATOM 3912  C CA   . GLY A 1 96  ? -1.800  6.851   14.691  1.00 0.00 ? 96  GLY A CA   2  
ATOM 3913  C C    . GLY A 1 96  ? -2.807  7.736   15.349  1.00 0.00 ? 96  GLY A C    2  
ATOM 3914  O O    . GLY A 1 96  ? -2.531  8.897   15.643  1.00 0.00 ? 96  GLY A O    2  
ATOM 3915  H H    . GLY A 1 96  ? -0.497  8.384   14.110  1.00 0.00 ? 96  GLY A H    2  
ATOM 3916  H HA2  . GLY A 1 96  ? -2.313  6.066   14.154  1.00 0.00 ? 96  GLY A HA2  2  
ATOM 3917  H HA3  . GLY A 1 96  ? -1.096  6.505   15.432  1.00 0.00 ? 96  GLY A HA3  2  
ATOM 3918  N N    . LYS A 1 97  ? -4.015  7.194   15.606  1.00 0.00 ? 97  LYS A N    2  
ATOM 3919  C CA   . LYS A 1 97  ? -5.045  7.978   16.236  1.00 0.00 ? 97  LYS A CA   2  
ATOM 3920  C C    . LYS A 1 97  ? -5.708  7.108   17.262  1.00 0.00 ? 97  LYS A C    2  
ATOM 3921  O O    . LYS A 1 97  ? -6.119  5.984   16.974  1.00 0.00 ? 97  LYS A O    2  
ATOM 3922  C CB   . LYS A 1 97  ? -6.120  8.467   15.241  1.00 0.00 ? 97  LYS A CB   2  
ATOM 3923  C CG   . LYS A 1 97  ? -7.151  9.414   15.873  1.00 0.00 ? 97  LYS A CG   2  
ATOM 3924  C CD   . LYS A 1 97  ? -6.536  10.724  16.382  1.00 0.00 ? 97  LYS A CD   2  
ATOM 3925  C CE   . LYS A 1 97  ? -5.992  11.601  15.253  1.00 0.00 ? 97  LYS A CE   2  
ATOM 3926  N NZ   . LYS A 1 97  ? -5.519  12.895  15.791  1.00 0.00 ? 97  LYS A NZ   2  
ATOM 3927  H H    . LYS A 1 97  ? -4.245  6.247   15.370  1.00 0.00 ? 97  LYS A H    2  
ATOM 3928  H HA   . LYS A 1 97  ? -4.577  8.815   16.730  1.00 0.00 ? 97  LYS A HA   2  
ATOM 3929  H HB2  . LYS A 1 97  ? -5.617  8.990   14.399  1.00 0.00 ? 97  LYS A HB2  2  
ATOM 3930  H HB3  . LYS A 1 97  ? -6.653  7.586   14.823  1.00 0.00 ? 97  LYS A HB3  2  
ATOM 3931  H HG2  . LYS A 1 97  ? -7.929  9.654   15.117  1.00 0.00 ? 97  LYS A HG2  2  
ATOM 3932  H HG3  . LYS A 1 97  ? -7.650  8.894   16.719  1.00 0.00 ? 97  LYS A HG3  2  
ATOM 3933  H HD2  . LYS A 1 97  ? -7.311  11.294  16.938  1.00 0.00 ? 97  LYS A HD2  2  
ATOM 3934  H HD3  . LYS A 1 97  ? -5.712  10.491  17.090  1.00 0.00 ? 97  LYS A HD3  2  
ATOM 3935  H HE2  . LYS A 1 97  ? -5.132  11.107  14.752  1.00 0.00 ? 97  LYS A HE2  2  
ATOM 3936  H HE3  . LYS A 1 97  ? -6.786  11.810  14.504  1.00 0.00 ? 97  LYS A HE3  2  
ATOM 3937  H HZ1  . LYS A 1 97  ? -5.863  13.011  16.765  1.00 0.00 ? 97  LYS A HZ1  2  
ATOM 3938  H HZ2  . LYS A 1 97  ? -5.882  13.670  15.200  1.00 0.00 ? 97  LYS A HZ2  2  
ATOM 3939  H HZ3  . LYS A 1 97  ? -4.479  12.913  15.786  1.00 0.00 ? 97  LYS A HZ3  2  
ATOM 3940  N N    . ALA A 1 98  ? -5.820  7.623   18.505  1.00 0.00 ? 98  ALA A N    2  
ATOM 3941  C CA   . ALA A 1 98  ? -6.450  6.866   19.555  1.00 0.00 ? 98  ALA A CA   2  
ATOM 3942  C C    . ALA A 1 98  ? -6.970  7.850   20.562  1.00 0.00 ? 98  ALA A C    2  
ATOM 3943  O O    . ALA A 1 98  ? -7.006  7.574   21.761  1.00 0.00 ? 98  ALA A O    2  
ATOM 3944  C CB   . ALA A 1 98  ? -5.486  5.901   20.269  1.00 0.00 ? 98  ALA A CB   2  
ATOM 3945  H H    . ALA A 1 98  ? -5.471  8.524   18.748  1.00 0.00 ? 98  ALA A H    2  
ATOM 3946  H HA   . ALA A 1 98  ? -7.281  6.324   19.127  1.00 0.00 ? 98  ALA A HA   2  
ATOM 3947  H HB1  . ALA A 1 98  ? -6.036  5.287   21.016  1.00 0.00 ? 98  ALA A HB1  2  
ATOM 3948  H HB2  . ALA A 1 98  ? -4.687  6.468   20.794  1.00 0.00 ? 98  ALA A HB2  2  
ATOM 3949  H HB3  . ALA A 1 98  ? -5.012  5.219   19.533  1.00 0.00 ? 98  ALA A HB3  2  
ATOM 3950  N N    . LYS A 1 99  ? -7.396  9.036   20.082  1.00 0.00 ? 99  LYS A N    2  
ATOM 3951  C CA   . LYS A 1 99  ? -7.901  10.044  20.972  1.00 0.00 ? 99  LYS A CA   2  
ATOM 3952  C C    . LYS A 1 99  ? -8.951  10.802  20.219  1.00 0.00 ? 99  LYS A C    2  
ATOM 3953  O O    . LYS A 1 99  ? -8.776  11.123  19.044  1.00 0.00 ? 99  LYS A O    2  
ATOM 3954  C CB   . LYS A 1 99  ? -6.816  11.040  21.435  1.00 0.00 ? 99  LYS A CB   2  
ATOM 3955  C CG   . LYS A 1 99  ? -7.325  12.034  22.484  1.00 0.00 ? 99  LYS A CG   2  
ATOM 3956  C CD   . LYS A 1 99  ? -6.201  12.884  23.086  1.00 0.00 ? 99  LYS A CD   2  
ATOM 3957  C CE   . LYS A 1 99  ? -5.603  13.872  22.082  1.00 0.00 ? 99  LYS A CE   2  
ATOM 3958  N NZ   . LYS A 1 99  ? -4.577  14.712  22.739  1.00 0.00 ? 99  LYS A NZ   2  
ATOM 3959  H H    . LYS A 1 99  ? -7.387  9.259   19.110  1.00 0.00 ? 99  LYS A H    2  
ATOM 3960  H HA   . LYS A 1 99  ? -8.355  9.552   21.819  1.00 0.00 ? 99  LYS A HA   2  
ATOM 3961  H HB2  . LYS A 1 99  ? -5.962  10.469  21.860  1.00 0.00 ? 99  LYS A HB2  2  
ATOM 3962  H HB3  . LYS A 1 99  ? -6.443  11.606  20.554  1.00 0.00 ? 99  LYS A HB3  2  
ATOM 3963  H HG2  . LYS A 1 99  ? -8.074  12.708  22.015  1.00 0.00 ? 99  LYS A HG2  2  
ATOM 3964  H HG3  . LYS A 1 99  ? -7.832  11.473  23.299  1.00 0.00 ? 99  LYS A HG3  2  
ATOM 3965  H HD2  . LYS A 1 99  ? -6.600  13.449  23.955  1.00 0.00 ? 99  LYS A HD2  2  
ATOM 3966  H HD3  . LYS A 1 99  ? -5.397  12.211  23.456  1.00 0.00 ? 99  LYS A HD3  2  
ATOM 3967  H HE2  . LYS A 1 99  ? -5.115  13.332  21.244  1.00 0.00 ? 99  LYS A HE2  2  
ATOM 3968  H HE3  . LYS A 1 99  ? -6.392  14.544  21.679  1.00 0.00 ? 99  LYS A HE3  2  
ATOM 3969  H HZ1  . LYS A 1 99  ? -4.072  14.148  23.451  1.00 0.00 ? 99  LYS A HZ1  2  
ATOM 3970  H HZ2  . LYS A 1 99  ? -5.037  15.523  23.200  1.00 0.00 ? 99  LYS A HZ2  2  
ATOM 3971  H HZ3  . LYS A 1 99  ? -3.901  15.056  22.026  1.00 0.00 ? 99  LYS A HZ3  2  
ATOM 3972  N N    . PHE A 1 100 ? -10.081 11.104  20.891  1.00 0.00 ? 100 PHE A N    2  
ATOM 3973  C CA   . PHE A 1 100 ? -11.143 11.832  20.248  1.00 0.00 ? 100 PHE A CA   2  
ATOM 3974  C C    . PHE A 1 100 ? -10.988 13.268  20.642  1.00 0.00 ? 100 PHE A C    2  
ATOM 3975  O O    . PHE A 1 100 ? -10.778 13.584  21.812  1.00 0.00 ? 100 PHE A O    2  
ATOM 3976  C CB   . PHE A 1 100 ? -12.549 11.365  20.675  1.00 0.00 ? 100 PHE A CB   2  
ATOM 3977  C CG   . PHE A 1 100 ? -12.876 9.971   20.247  1.00 0.00 ? 100 PHE A CG   2  
ATOM 3978  C CD1  . PHE A 1 100 ? -12.650 8.906   21.094  1.00 0.00 ? 100 PHE A CD1  2  
ATOM 3979  C CD2  . PHE A 1 100 ? -13.407 9.731   18.997  1.00 0.00 ? 100 PHE A CD2  2  
ATOM 3980  C CE1  . PHE A 1 100 ? -12.951 7.624   20.697  1.00 0.00 ? 100 PHE A CE1  2  
ATOM 3981  C CE2  . PHE A 1 100 ? -13.707 8.448   18.602  1.00 0.00 ? 100 PHE A CE2  2  
ATOM 3982  C CZ   . PHE A 1 100 ? -13.479 7.395   19.452  1.00 0.00 ? 100 PHE A CZ   2  
ATOM 3983  H H    . PHE A 1 100 ? -10.227 10.847  21.843  1.00 0.00 ? 100 PHE A H    2  
ATOM 3984  H HA   . PHE A 1 100 ? -11.021 11.738  19.178  1.00 0.00 ? 100 PHE A HA   2  
ATOM 3985  H HB2  . PHE A 1 100 ? -12.638 11.398  21.782  1.00 0.00 ? 100 PHE A HB2  2  
ATOM 3986  H HB3  . PHE A 1 100 ? -13.320 12.038  20.238  1.00 0.00 ? 100 PHE A HB3  2  
ATOM 3987  H HD1  . PHE A 1 100 ? -12.235 9.080   22.075  1.00 0.00 ? 100 PHE A HD1  2  
ATOM 3988  H HD2  . PHE A 1 100 ? -13.588 10.555  18.324  1.00 0.00 ? 100 PHE A HD2  2  
ATOM 3989  H HE1  . PHE A 1 100 ? -12.771 6.796   21.367  1.00 0.00 ? 100 PHE A HE1  2  
ATOM 3990  H HE2  . PHE A 1 100 ? -14.123 8.269   17.621  1.00 0.00 ? 100 PHE A HE2  2  
ATOM 3991  H HZ   . PHE A 1 100 ? -13.715 6.388   19.141  1.00 0.00 ? 100 PHE A HZ   2  
ATOM 3992  N N    . SER A 1 101 ? -11.094 14.180  19.656  1.00 0.00 ? 101 SER A N    2  
ATOM 3993  C CA   . SER A 1 101 ? -10.948 15.581  19.945  1.00 0.00 ? 101 SER A CA   2  
ATOM 3994  C C    . SER A 1 101 ? -11.741 16.318  18.910  1.00 0.00 ? 101 SER A C    2  
ATOM 3995  O O    . SER A 1 101 ? -11.965 15.816  17.809  1.00 0.00 ? 101 SER A O    2  
ATOM 3996  C CB   . SER A 1 101 ? -9.486  16.070  19.884  1.00 0.00 ? 101 SER A CB   2  
ATOM 3997  O OG   . SER A 1 101 ? -9.401  17.435  20.284  1.00 0.00 ? 101 SER A OG   2  
ATOM 3998  H H    . SER A 1 101 ? -11.275 13.933  18.706  1.00 0.00 ? 101 SER A H    2  
ATOM 3999  H HA   . SER A 1 101 ? -11.374 15.769  20.919  1.00 0.00 ? 101 SER A HA   2  
ATOM 4000  H HB2  . SER A 1 101 ? -8.853  15.459  20.563  1.00 0.00 ? 101 SER A HB2  2  
ATOM 4001  H HB3  . SER A 1 101 ? -9.095  15.975  18.847  1.00 0.00 ? 101 SER A HB3  2  
ATOM 4002  H HG   . SER A 1 101 ? -8.633  17.803  19.828  1.00 0.00 ? 101 SER A HG   2  
ATOM 4003  N N    . SER A 1 102 ? -12.201 17.539  19.261  1.00 0.00 ? 102 SER A N    2  
ATOM 4004  C CA   . SER A 1 102 ? -12.976 18.336  18.339  1.00 0.00 ? 102 SER A CA   2  
ATOM 4005  C C    . SER A 1 102 ? -12.077 18.733  17.201  1.00 0.00 ? 102 SER A C    2  
ATOM 4006  O O    . SER A 1 102 ? -10.897 19.021  17.397  1.00 0.00 ? 102 SER A O    2  
ATOM 4007  C CB   . SER A 1 102 ? -13.537 19.623  18.984  1.00 0.00 ? 102 SER A CB   2  
ATOM 4008  O OG   . SER A 1 102 ? -14.262 20.392  18.028  1.00 0.00 ? 102 SER A OG   2  
ATOM 4009  H H    . SER A 1 102 ? -12.016 17.942  20.153  1.00 0.00 ? 102 SER A H    2  
ATOM 4010  H HA   . SER A 1 102 ? -13.779 17.721  17.962  1.00 0.00 ? 102 SER A HA   2  
ATOM 4011  H HB2  . SER A 1 102 ? -14.220 19.360  19.820  1.00 0.00 ? 102 SER A HB2  2  
ATOM 4012  H HB3  . SER A 1 102 ? -12.704 20.242  19.383  1.00 0.00 ? 102 SER A HB3  2  
ATOM 4013  H HG   . SER A 1 102 ? -13.882 21.280  18.057  1.00 0.00 ? 102 SER A HG   2  
ATOM 4014  N N    . ILE A 1 103 ? -12.637 18.753  15.968  1.00 0.00 ? 103 ILE A N    2  
ATOM 4015  C CA   . ILE A 1 103 ? -11.866 19.122  14.802  1.00 0.00 ? 103 ILE A CA   2  
ATOM 4016  C C    . ILE A 1 103 ? -11.408 20.542  14.987  1.00 0.00 ? 103 ILE A C    2  
ATOM 4017  O O    . ILE A 1 103 ? -10.249 20.872  14.734  1.00 0.00 ? 103 ILE A O    2  
ATOM 4018  C CB   . ILE A 1 103 ? -12.659 19.036  13.520  1.00 0.00 ? 103 ILE A CB   2  
ATOM 4019  C CG1  . ILE A 1 103 ? -12.987 17.565  13.197  1.00 0.00 ? 103 ILE A CG1  2  
ATOM 4020  C CG2  . ILE A 1 103 ? -11.845 19.702  12.391  1.00 0.00 ? 103 ILE A CG2  2  
ATOM 4021  C CD1  . ILE A 1 103 ? -14.016 17.427  12.074  1.00 0.00 ? 103 ILE A CD1  2  
ATOM 4022  H H    . ILE A 1 103 ? -13.592 18.516  15.812  1.00 0.00 ? 103 ILE A H    2  
ATOM 4023  H HA   . ILE A 1 103 ? -11.001 18.476  14.759  1.00 0.00 ? 103 ILE A HA   2  
ATOM 4024  H HB   . ILE A 1 103 ? -13.615 19.591  13.638  1.00 0.00 ? 103 ILE A HB   2  
ATOM 4025  H HG12 . ILE A 1 103 ? -12.051 17.042  12.900  1.00 0.00 ? 103 ILE A HG12 2  
ATOM 4026  H HG13 . ILE A 1 103 ? -13.382 17.070  14.109  1.00 0.00 ? 103 ILE A HG13 2  
ATOM 4027  H HG21 . ILE A 1 103 ? -12.007 20.802  12.394  1.00 0.00 ? 103 ILE A HG21 2  
ATOM 4028  H HG22 . ILE A 1 103 ? -12.158 19.303  11.403  1.00 0.00 ? 103 ILE A HG22 2  
ATOM 4029  H HG23 . ILE A 1 103 ? -10.760 19.503  12.526  1.00 0.00 ? 103 ILE A HG23 2  
ATOM 4030  H HD11 . ILE A 1 103 ? -14.799 18.210  12.167  1.00 0.00 ? 103 ILE A HD11 2  
ATOM 4031  H HD12 . ILE A 1 103 ? -14.504 16.430  12.118  1.00 0.00 ? 103 ILE A HD12 2  
ATOM 4032  H HD13 . ILE A 1 103 ? -13.523 17.536  11.084  1.00 0.00 ? 103 ILE A HD13 2  
ATOM 4033  N N    . PHE A 1 104 ? -12.325 21.420  15.444  1.00 0.00 ? 104 PHE A N    2  
ATOM 4034  C CA   . PHE A 1 104 ? -11.972 22.797  15.660  1.00 0.00 ? 104 PHE A CA   2  
ATOM 4035  C C    . PHE A 1 104 ? -11.792 22.964  17.137  1.00 0.00 ? 104 PHE A C    2  
ATOM 4036  O O    . PHE A 1 104 ? -12.736 22.815  17.914  1.00 0.00 ? 104 PHE A O    2  
ATOM 4037  C CB   . PHE A 1 104 ? -13.057 23.785  15.188  1.00 0.00 ? 104 PHE A CB   2  
ATOM 4038  C CG   . PHE A 1 104 ? -13.290 23.758  13.711  1.00 0.00 ? 104 PHE A CG   2  
ATOM 4039  C CD1  . PHE A 1 104 ? -14.286 22.970  13.173  1.00 0.00 ? 104 PHE A CD1  2  
ATOM 4040  C CD2  . PHE A 1 104 ? -12.512 24.521  12.866  1.00 0.00 ? 104 PHE A CD2  2  
ATOM 4041  C CE1  . PHE A 1 104 ? -14.499 22.945  11.815  1.00 0.00 ? 104 PHE A CE1  2  
ATOM 4042  C CE2  . PHE A 1 104 ? -12.726 24.495  11.508  1.00 0.00 ? 104 PHE A CE2  2  
ATOM 4043  C CZ   . PHE A 1 104 ? -13.719 23.708  10.983  1.00 0.00 ? 104 PHE A CZ   2  
ATOM 4044  H H    . PHE A 1 104 ? -13.263 21.158  15.653  1.00 0.00 ? 104 PHE A H    2  
ATOM 4045  H HA   . PHE A 1 104 ? -11.035 22.992  15.160  1.00 0.00 ? 104 PHE A HA   2  
ATOM 4046  H HB2  . PHE A 1 104 ? -14.025 23.548  15.678  1.00 0.00 ? 104 PHE A HB2  2  
ATOM 4047  H HB3  . PHE A 1 104 ? -12.765 24.824  15.460  1.00 0.00 ? 104 PHE A HB3  2  
ATOM 4048  H HD1  . PHE A 1 104 ? -14.903 22.368  13.824  1.00 0.00 ? 104 PHE A HD1  2  
ATOM 4049  H HD2  . PHE A 1 104 ? -11.728 25.142  13.274  1.00 0.00 ? 104 PHE A HD2  2  
ATOM 4050  H HE1  . PHE A 1 104 ? -15.281 22.324  11.402  1.00 0.00 ? 104 PHE A HE1  2  
ATOM 4051  H HE2  . PHE A 1 104 ? -12.111 25.096  10.854  1.00 0.00 ? 104 PHE A HE2  2  
ATOM 4052  H HZ   . PHE A 1 104 ? -13.886 23.688  9.916   1.00 0.00 ? 104 PHE A HZ   2  
ATOM 4053  N N    . GLY A 1 105 ? -10.552 23.277  17.558  1.00 0.00 ? 105 GLY A N    2  
ATOM 4054  C CA   . GLY A 1 105 ? -10.280 23.453  18.957  1.00 0.00 ? 105 GLY A CA   2  
ATOM 4055  C C    . GLY A 1 105 ? -8.796  23.458  19.110  1.00 0.00 ? 105 GLY A C    2  
ATOM 4056  O O    . GLY A 1 105 ? -8.063  23.550  18.127  1.00 0.00 ? 105 GLY A O    2  
ATOM 4057  H H    . GLY A 1 105 ? -9.781  23.392  16.934  1.00 0.00 ? 105 GLY A H    2  
ATOM 4058  H HA2  . GLY A 1 105 ? -10.675 24.413  19.257  1.00 0.00 ? 105 GLY A HA2  2  
ATOM 4059  H HA3  . GLY A 1 105 ? -10.690 22.605  19.488  1.00 0.00 ? 105 GLY A HA3  2  
ATOM 4060  N N    . GLN A 1 106 ? -8.315  23.357  20.366  1.00 0.00 ? 106 GLN A N    2  
ATOM 4061  C CA   . GLN A 1 106 ? -6.896  23.351  20.606  1.00 0.00 ? 106 GLN A CA   2  
ATOM 4062  C C    . GLN A 1 106 ? -6.509  21.935  20.912  1.00 0.00 ? 106 GLN A C    2  
ATOM 4063  O O    . GLN A 1 106 ? -6.993  21.340  21.873  1.00 0.00 ? 106 GLN A O    2  
ATOM 4064  C CB   . GLN A 1 106 ? -6.482  24.237  21.799  1.00 0.00 ? 106 GLN A CB   2  
ATOM 4065  C CG   . GLN A 1 106 ? -4.963  24.260  22.027  1.00 0.00 ? 106 GLN A CG   2  
ATOM 4066  C CD   . GLN A 1 106 ? -4.668  25.150  23.228  1.00 0.00 ? 106 GLN A CD   2  
ATOM 4067  O OE1  . GLN A 1 106 ? -5.161  24.915  24.326  1.00 0.00 ? 106 GLN A OE1  2  
ATOM 4068  N NE2  . GLN A 1 106 ? -3.840  26.203  23.018  1.00 0.00 ? 106 GLN A NE2  2  
ATOM 4069  H H    . GLN A 1 106 ? -8.906  23.282  21.165  1.00 0.00 ? 106 GLN A H    2  
ATOM 4070  H HA   . GLN A 1 106 ? -6.395  23.672  19.704  1.00 0.00 ? 106 GLN A HA   2  
ATOM 4071  H HB2  . GLN A 1 106 ? -6.839  25.274  21.617  1.00 0.00 ? 106 GLN A HB2  2  
ATOM 4072  H HB3  . GLN A 1 106 ? -6.979  23.860  22.720  1.00 0.00 ? 106 GLN A HB3  2  
ATOM 4073  H HG2  . GLN A 1 106 ? -4.591  23.231  22.227  1.00 0.00 ? 106 GLN A HG2  2  
ATOM 4074  H HG3  . GLN A 1 106 ? -4.447  24.666  21.133  1.00 0.00 ? 106 GLN A HG3  2  
ATOM 4075  H HE21 . GLN A 1 106 ? -3.456  26.365  22.111  1.00 0.00 ? 106 GLN A HE21 2  
ATOM 4076  H HE22 . GLN A 1 106 ? -3.614  26.816  23.774  1.00 0.00 ? 106 GLN A HE22 2  
ATOM 4077  N N    . SER A 1 107 ? -5.617  21.359  20.079  1.00 0.00 ? 107 SER A N    2  
ATOM 4078  C CA   . SER A 1 107 ? -5.177  20.003  20.295  1.00 0.00 ? 107 SER A CA   2  
ATOM 4079  C C    . SER A 1 107 ? -3.686  20.005  20.184  1.00 0.00 ? 107 SER A C    2  
ATOM 4080  O O    . SER A 1 107 ? -3.112  20.798  19.439  1.00 0.00 ? 107 SER A O    2  
ATOM 4081  C CB   . SER A 1 107 ? -5.733  19.002  19.262  1.00 0.00 ? 107 SER A CB   2  
ATOM 4082  O OG   . SER A 1 107 ? -7.150  18.947  19.348  1.00 0.00 ? 107 SER A OG   2  
ATOM 4083  H H    . SER A 1 107 ? -5.227  21.835  19.294  1.00 0.00 ? 107 SER A H    2  
ATOM 4084  H HA   . SER A 1 107 ? -5.458  19.710  21.296  1.00 0.00 ? 107 SER A HA   2  
ATOM 4085  H HB2  . SER A 1 107 ? -5.448  19.318  18.234  1.00 0.00 ? 107 SER A HB2  2  
ATOM 4086  H HB3  . SER A 1 107 ? -5.323  17.987  19.453  1.00 0.00 ? 107 SER A HB3  2  
ATOM 4087  H HG   . SER A 1 107 ? -7.425  19.779  19.745  1.00 0.00 ? 107 SER A HG   2  
ATOM 4088  N N    . GLU A 1 108 ? -3.019  19.104  20.935  1.00 0.00 ? 108 GLU A N    2  
ATOM 4089  C CA   . GLU A 1 108 ? -1.581  19.035  20.890  1.00 0.00 ? 108 GLU A CA   2  
ATOM 4090  C C    . GLU A 1 108 ? -1.213  17.593  20.717  1.00 0.00 ? 108 GLU A C    2  
ATOM 4091  O O    . GLU A 1 108 ? -1.878  16.702  21.245  1.00 0.00 ? 108 GLU A O    2  
ATOM 4092  C CB   . GLU A 1 108 ? -0.904  19.553  22.176  1.00 0.00 ? 108 GLU A CB   2  
ATOM 4093  C CG   . GLU A 1 108 ? -1.127  21.058  22.395  1.00 0.00 ? 108 GLU A CG   2  
ATOM 4094  C CD   . GLU A 1 108 ? -0.454  21.479  23.697  1.00 0.00 ? 108 GLU A CD   2  
ATOM 4095  O OE1  . GLU A 1 108 ? 0.032   20.582  24.436  1.00 0.00 ? 108 GLU A OE1  2  
ATOM 4096  O OE2  . GLU A 1 108 ? -0.418  22.708  23.968  1.00 0.00 ? 108 GLU A OE2  2  
ATOM 4097  H H    . GLU A 1 108 ? -3.480  18.457  21.538  1.00 0.00 ? 108 GLU A H    2  
ATOM 4098  H HA   . GLU A 1 108 ? -1.241  19.593  20.030  1.00 0.00 ? 108 GLU A HA   2  
ATOM 4099  H HB2  . GLU A 1 108 ? -1.309  18.992  23.048  1.00 0.00 ? 108 GLU A HB2  2  
ATOM 4100  H HB3  . GLU A 1 108 ? 0.188   19.355  22.117  1.00 0.00 ? 108 GLU A HB3  2  
ATOM 4101  H HG2  . GLU A 1 108 ? -0.691  21.635  21.550  1.00 0.00 ? 108 GLU A HG2  2  
ATOM 4102  H HG3  . GLU A 1 108 ? -2.212  21.279  22.460  1.00 0.00 ? 108 GLU A HG3  2  
ATOM 4103  N N    . SER A 1 109 ? -0.133  17.335  19.950  1.00 0.00 ? 109 SER A N    2  
ATOM 4104  C CA   . SER A 1 109 ? 0.308   15.981  19.729  1.00 0.00 ? 109 SER A CA   2  
ATOM 4105  C C    . SER A 1 109 ? 1.788   15.967  19.946  1.00 0.00 ? 109 SER A C    2  
ATOM 4106  O O    . SER A 1 109 ? 2.489   16.891  19.540  1.00 0.00 ? 109 SER A O    2  
ATOM 4107  C CB   . SER A 1 109 ? 0.028   15.474  18.302  1.00 0.00 ? 109 SER A CB   2  
ATOM 4108  O OG   . SER A 1 109 ? -1.372  15.431  18.063  1.00 0.00 ? 109 SER A OG   2  
ATOM 4109  H H    . SER A 1 109 ? 0.401   18.055  19.513  1.00 0.00 ? 109 SER A H    2  
ATOM 4110  H HA   . SER A 1 109 ? -0.166  15.343  20.461  1.00 0.00 ? 109 SER A HA   2  
ATOM 4111  H HB2  . SER A 1 109 ? 0.498   16.154  17.558  1.00 0.00 ? 109 SER A HB2  2  
ATOM 4112  H HB3  . SER A 1 109 ? 0.445   14.453  18.170  1.00 0.00 ? 109 SER A HB3  2  
ATOM 4113  H HG   . SER A 1 109 ? -1.785  15.852  18.823  1.00 0.00 ? 109 SER A HG   2  
ATOM 4114  N N    . ARG A 1 110 ? 2.303   14.902  20.599  1.00 0.00 ? 110 ARG A N    2  
ATOM 4115  C CA   . ARG A 1 110 ? 3.722   14.820  20.844  1.00 0.00 ? 110 ARG A CA   2  
ATOM 4116  C C    . ARG A 1 110 ? 4.374   14.246  19.618  1.00 0.00 ? 110 ARG A C    2  
ATOM 4117  O O    . ARG A 1 110 ? 5.319   14.821  19.079  1.00 0.00 ? 110 ARG A O    2  
ATOM 4118  C CB   . ARG A 1 110 ? 4.079   13.922  22.047  1.00 0.00 ? 110 ARG A CB   2  
ATOM 4119  C CG   . ARG A 1 110 ? 5.577   13.938  22.372  1.00 0.00 ? 110 ARG A CG   2  
ATOM 4120  C CD   . ARG A 1 110 ? 5.914   13.143  23.637  1.00 0.00 ? 110 ARG A CD   2  
ATOM 4121  N NE   . ARG A 1 110 ? 5.668   11.695  23.369  1.00 0.00 ? 110 ARG A NE   2  
ATOM 4122  C CZ   . ARG A 1 110 ? 5.823   10.774  24.366  1.00 0.00 ? 110 ARG A CZ   2  
ATOM 4123  N NH1  . ARG A 1 110 ? 6.194   11.174  25.617  1.00 0.00 ? 110 ARG A NH1  2  
ATOM 4124  N NH2  . ARG A 1 110 ? 5.607   9.452   24.108  1.00 0.00 ? 110 ARG A NH2  2  
ATOM 4125  H H    . ARG A 1 110 ? 1.743   14.152  20.939  1.00 0.00 ? 110 ARG A H    2  
ATOM 4126  H HA   . ARG A 1 110 ? 4.091   15.822  21.004  1.00 0.00 ? 110 ARG A HA   2  
ATOM 4127  H HB2  . ARG A 1 110 ? 3.511   14.269  22.937  1.00 0.00 ? 110 ARG A HB2  2  
ATOM 4128  H HB3  . ARG A 1 110 ? 3.769   12.878  21.829  1.00 0.00 ? 110 ARG A HB3  2  
ATOM 4129  H HG2  . ARG A 1 110 ? 6.140   13.509  21.515  1.00 0.00 ? 110 ARG A HG2  2  
ATOM 4130  H HG3  . ARG A 1 110 ? 5.907   14.990  22.505  1.00 0.00 ? 110 ARG A HG3  2  
ATOM 4131  H HD2  . ARG A 1 110 ? 6.984   13.273  23.912  1.00 0.00 ? 110 ARG A HD2  2  
ATOM 4132  H HD3  . ARG A 1 110 ? 5.266   13.454  24.484  1.00 0.00 ? 110 ARG A HD3  2  
ATOM 4133  H HE   . ARG A 1 110 ? 5.394   11.398  22.455  1.00 0.00 ? 110 ARG A HE   2  
ATOM 4134  H HH11 . ARG A 1 110 ? 6.353   12.144  25.802  1.00 0.00 ? 110 ARG A HH11 2  
ATOM 4135  H HH12 . ARG A 1 110 ? 6.308   10.500  26.346  1.00 0.00 ? 110 ARG A HH12 2  
ATOM 4136  H HH21 . ARG A 1 110 ? 5.337   9.159   23.190  1.00 0.00 ? 110 ARG A HH21 2  
ATOM 4137  H HH22 . ARG A 1 110 ? 5.721   8.775   24.835  1.00 0.00 ? 110 ARG A HH22 2  
ATOM 4138  N N    . SER A 1 111 ? 3.869   13.087  19.141  1.00 0.00 ? 111 SER A N    2  
ATOM 4139  C CA   . SER A 1 111 ? 4.439   12.470  17.969  1.00 0.00 ? 111 SER A CA   2  
ATOM 4140  C C    . SER A 1 111 ? 3.500   11.388  17.534  1.00 0.00 ? 111 SER A C    2  
ATOM 4141  O O    . SER A 1 111 ? 3.716   10.212  17.820  1.00 0.00 ? 111 SER A O    2  
ATOM 4142  C CB   . SER A 1 111 ? 5.822   11.827  18.215  1.00 0.00 ? 111 SER A CB   2  
ATOM 4143  O OG   . SER A 1 111 ? 6.842   12.815  18.153  1.00 0.00 ? 111 SER A OG   2  
ATOM 4144  H H    . SER A 1 111 ? 3.103   12.617  19.571  1.00 0.00 ? 111 SER A H    2  
ATOM 4145  H HA   . SER A 1 111 ? 4.502   13.219  17.193  1.00 0.00 ? 111 SER A HA   2  
ATOM 4146  H HB2  . SER A 1 111 ? 5.846   11.349  19.219  1.00 0.00 ? 111 SER A HB2  2  
ATOM 4147  H HB3  . SER A 1 111 ? 6.028   11.052  17.444  1.00 0.00 ? 111 SER A HB3  2  
ATOM 4148  H HG   . SER A 1 111 ? 6.439   13.635  18.474  1.00 0.00 ? 111 SER A HG   2  
ATOM 4149  N N    . LYS A 1 112 ? 2.418   11.770  16.823  1.00 0.00 ? 112 LYS A N    2  
ATOM 4150  C CA   . LYS A 1 112 ? 1.461   10.794  16.358  1.00 0.00 ? 112 LYS A CA   2  
ATOM 4151  C C    . LYS A 1 112 ? 1.769   10.488  14.920  1.00 0.00 ? 112 LYS A C    2  
ATOM 4152  O O    . LYS A 1 112 ? 1.078   9.692   14.284  1.00 0.00 ? 112 LYS A O    2  
ATOM 4153  C CB   . LYS A 1 112 ? 0.002   11.286  16.443  1.00 0.00 ? 112 LYS A CB   2  
ATOM 4154  C CG   . LYS A 1 112 ? -0.423  11.647  17.871  1.00 0.00 ? 112 LYS A CG   2  
ATOM 4155  C CD   . LYS A 1 112 ? -0.424  10.440  18.813  1.00 0.00 ? 112 LYS A CD   2  
ATOM 4156  C CE   . LYS A 1 112 ? -0.895  10.800  20.223  1.00 0.00 ? 112 LYS A CE   2  
ATOM 4157  N NZ   . LYS A 1 112 ? -0.867  9.606   21.095  1.00 0.00 ? 112 LYS A NZ   2  
ATOM 4158  H H    . LYS A 1 112 ? 2.232   12.723  16.596  1.00 0.00 ? 112 LYS A H    2  
ATOM 4159  H HA   . LYS A 1 112 ? 1.587   9.895   16.942  1.00 0.00 ? 112 LYS A HA   2  
ATOM 4160  H HB2  . LYS A 1 112 ? -0.118  12.180  15.792  1.00 0.00 ? 112 LYS A HB2  2  
ATOM 4161  H HB3  . LYS A 1 112 ? -0.673  10.491  16.060  1.00 0.00 ? 112 LYS A HB3  2  
ATOM 4162  H HG2  . LYS A 1 112 ? 0.271   12.415  18.272  1.00 0.00 ? 112 LYS A HG2  2  
ATOM 4163  H HG3  . LYS A 1 112 ? -1.443  12.088  17.845  1.00 0.00 ? 112 LYS A HG3  2  
ATOM 4164  H HD2  . LYS A 1 112 ? -1.092  9.655   18.397  1.00 0.00 ? 112 LYS A HD2  2  
ATOM 4165  H HD3  . LYS A 1 112 ? 0.603   10.020  18.870  1.00 0.00 ? 112 LYS A HD3  2  
ATOM 4166  H HE2  . LYS A 1 112 ? -0.229  11.567  20.673  1.00 0.00 ? 112 LYS A HE2  2  
ATOM 4167  H HE3  . LYS A 1 112 ? -1.938  11.185  20.199  1.00 0.00 ? 112 LYS A HE3  2  
ATOM 4168  H HZ1  . LYS A 1 112 ? -1.835  9.375   21.397  1.00 0.00 ? 112 LYS A HZ1  2  
ATOM 4169  H HZ2  . LYS A 1 112 ? -0.280  9.801   21.931  1.00 0.00 ? 112 LYS A HZ2  2  
ATOM 4170  H HZ3  . LYS A 1 112 ? -0.467  8.803   20.570  1.00 0.00 ? 112 LYS A HZ3  2  
ATOM 4171  N N    . THR A 1 113 ? 2.834   11.120  14.377  1.00 0.00 ? 113 THR A N    2  
ATOM 4172  C CA   . THR A 1 113 ? 3.205   10.899  13.001  1.00 0.00 ? 113 THR A CA   2  
ATOM 4173  C C    . THR A 1 113 ? 4.548   10.239  13.015  1.00 0.00 ? 113 THR A C    2  
ATOM 4174  O O    . THR A 1 113 ? 5.476   10.713  13.667  1.00 0.00 ? 113 THR A O    2  
ATOM 4175  C CB   . THR A 1 113 ? 3.325   12.176  12.207  1.00 0.00 ? 113 THR A CB   2  
ATOM 4176  O OG1  . THR A 1 113 ? 2.088   12.875  12.222  1.00 0.00 ? 113 THR A OG1  2  
ATOM 4177  C CG2  . THR A 1 113 ? 3.714   11.835  10.757  1.00 0.00 ? 113 THR A CG2  2  
ATOM 4178  H H    . THR A 1 113 ? 3.401   11.752  14.896  1.00 0.00 ? 113 THR A H    2  
ATOM 4179  H HA   . THR A 1 113 ? 2.482   10.233  12.551  1.00 0.00 ? 113 THR A HA   2  
ATOM 4180  H HB   . THR A 1 113 ? 4.112   12.827  12.643  1.00 0.00 ? 113 THR A HB   2  
ATOM 4181  H HG1  . THR A 1 113 ? 1.564   12.501  11.509  1.00 0.00 ? 113 THR A HG1  2  
ATOM 4182  H HG21 . THR A 1 113 ? 3.452   12.676  10.080  1.00 0.00 ? 113 THR A HG21 2  
ATOM 4183  H HG22 . THR A 1 113 ? 3.176   10.925  10.416  1.00 0.00 ? 113 THR A HG22 2  
ATOM 4184  H HG23 . THR A 1 113 ? 4.807   11.650  10.684  1.00 0.00 ? 113 THR A HG23 2  
ATOM 4185  N N    . SER A 1 114 ? 4.680   9.111   12.285  1.00 0.00 ? 114 SER A N    2  
ATOM 4186  C CA   . SER A 1 114 ? 5.940   8.409   12.241  1.00 0.00 ? 114 SER A CA   2  
ATOM 4187  C C    . SER A 1 114 ? 6.279   8.190   10.800  1.00 0.00 ? 114 SER A C    2  
ATOM 4188  O O    . SER A 1 114 ? 5.398   8.022   9.963   1.00 0.00 ? 114 SER A O    2  
ATOM 4189  C CB   . SER A 1 114 ? 5.895   7.034   12.933  1.00 0.00 ? 114 SER A CB   2  
ATOM 4190  O OG   . SER A 1 114 ? 5.576   7.191   14.308  1.00 0.00 ? 114 SER A OG   2  
ATOM 4191  H H    . SER A 1 114 ? 3.927   8.721   11.750  1.00 0.00 ? 114 SER A H    2  
ATOM 4192  H HA   . SER A 1 114 ? 6.695   9.036   12.692  1.00 0.00 ? 114 SER A HA   2  
ATOM 4193  H HB2  . SER A 1 114 ? 5.122   6.391   12.457  1.00 0.00 ? 114 SER A HB2  2  
ATOM 4194  H HB3  . SER A 1 114 ? 6.883   6.530   12.850  1.00 0.00 ? 114 SER A HB3  2  
ATOM 4195  H HG   . SER A 1 114 ? 5.284   8.102   14.411  1.00 0.00 ? 114 SER A HG   2  
ATOM 4196  N N    . LEU A 1 115 ? 7.590   8.179   10.479  1.00 0.00 ? 115 LEU A N    2  
ATOM 4197  C CA   . LEU A 1 115 ? 8.011   7.972   9.115   1.00 0.00 ? 115 LEU A CA   2  
ATOM 4198  C C    . LEU A 1 115 ? 7.942   6.500   8.840   1.00 0.00 ? 115 LEU A C    2  
ATOM 4199  O O    . LEU A 1 115 ? 8.130   5.679   9.739   1.00 0.00 ? 115 LEU A O    2  
ATOM 4200  C CB   . LEU A 1 115 ? 9.454   8.444   8.842   1.00 0.00 ? 115 LEU A CB   2  
ATOM 4201  C CG   . LEU A 1 115 ? 9.651   9.947   9.106   1.00 0.00 ? 115 LEU A CG   2  
ATOM 4202  C CD1  . LEU A 1 115 ? 11.118  10.359  8.900   1.00 0.00 ? 115 LEU A CD1  2  
ATOM 4203  C CD2  . LEU A 1 115 ? 8.709   10.799  8.238   1.00 0.00 ? 115 LEU A CD2  2  
ATOM 4204  H H    . LEU A 1 115 ? 8.311   8.306   11.155  1.00 0.00 ? 115 LEU A H    2  
ATOM 4205  H HA   . LEU A 1 115 ? 7.316   8.487   8.469   1.00 0.00 ? 115 LEU A HA   2  
ATOM 4206  H HB2  . LEU A 1 115 ? 10.152  7.866   9.488   1.00 0.00 ? 115 LEU A HB2  2  
ATOM 4207  H HB3  . LEU A 1 115 ? 9.712   8.233   7.782   1.00 0.00 ? 115 LEU A HB3  2  
ATOM 4208  H HG   . LEU A 1 115 ? 9.396   10.139  10.170  1.00 0.00 ? 115 LEU A HG   2  
ATOM 4209  H HD11 . LEU A 1 115 ? 11.774  9.825   9.620   1.00 0.00 ? 115 LEU A HD11 2  
ATOM 4210  H HD12 . LEU A 1 115 ? 11.237  11.452  9.055   1.00 0.00 ? 115 LEU A HD12 2  
ATOM 4211  H HD13 . LEU A 1 115 ? 11.448  10.109  7.868   1.00 0.00 ? 115 LEU A HD13 2  
ATOM 4212  H HD21 . LEU A 1 115 ? 7.719   10.903  8.732   1.00 0.00 ? 115 LEU A HD21 2  
ATOM 4213  H HD22 . LEU A 1 115 ? 8.562   10.322  7.245   1.00 0.00 ? 115 LEU A HD22 2  
ATOM 4214  H HD23 . LEU A 1 115 ? 9.136   11.812  8.085   1.00 0.00 ? 115 LEU A HD23 2  
ATOM 4215  N N    . ALA A 1 116 ? 7.671   6.129   7.572   1.00 0.00 ? 116 ALA A N    2  
ATOM 4216  C CA   . ALA A 1 116 ? 7.579   4.735   7.233   1.00 0.00 ? 116 ALA A CA   2  
ATOM 4217  C C    . ALA A 1 116 ? 8.319   4.526   5.947   1.00 0.00 ? 116 ALA A C    2  
ATOM 4218  O O    . ALA A 1 116 ? 8.317   5.380   5.060   1.00 0.00 ? 116 ALA A O    2  
ATOM 4219  C CB   . ALA A 1 116 ? 6.129   4.260   7.041   1.00 0.00 ? 116 ALA A CB   2  
ATOM 4220  H H    . ALA A 1 116 ? 7.527   6.786   6.830   1.00 0.00 ? 116 ALA A H    2  
ATOM 4221  H HA   . ALA A 1 116 ? 8.061   4.165   8.013   1.00 0.00 ? 116 ALA A HA   2  
ATOM 4222  H HB1  . ALA A 1 116 ? 5.688   4.718   6.129   1.00 0.00 ? 116 ALA A HB1  2  
ATOM 4223  H HB2  . ALA A 1 116 ? 5.510   4.550   7.917   1.00 0.00 ? 116 ALA A HB2  2  
ATOM 4224  H HB3  . ALA A 1 116 ? 6.096   3.155   6.936   1.00 0.00 ? 116 ALA A HB3  2  
ATOM 4225  N N    . TYR A 1 117 ? 8.971   3.353   5.827   1.00 0.00 ? 117 TYR A N    2  
ATOM 4226  C CA   . TYR A 1 117 ? 9.721   3.039   4.639   1.00 0.00 ? 117 TYR A CA   2  
ATOM 4227  C C    . TYR A 1 117 ? 9.350   1.639   4.263   1.00 0.00 ? 117 TYR A C    2  
ATOM 4228  O O    . TYR A 1 117 ? 8.983   0.833   5.120   1.00 0.00 ? 117 TYR A O    2  
ATOM 4229  C CB   . TYR A 1 117 ? 11.247  3.091   4.850   1.00 0.00 ? 117 TYR A CB   2  
ATOM 4230  C CG   . TYR A 1 117 ? 11.750  4.433   5.276   1.00 0.00 ? 117 TYR A CG   2  
ATOM 4231  C CD1  . TYR A 1 117 ? 11.877  4.740   6.615   1.00 0.00 ? 117 TYR A CD1  2  
ATOM 4232  C CD2  . TYR A 1 117 ? 12.093  5.382   4.337   1.00 0.00 ? 117 TYR A CD2  2  
ATOM 4233  C CE1  . TYR A 1 117 ? 12.339  5.975   7.006   1.00 0.00 ? 117 TYR A CE1  2  
ATOM 4234  C CE2  . TYR A 1 117 ? 12.556  6.616   4.731   1.00 0.00 ? 117 TYR A CE2  2  
ATOM 4235  C CZ   . TYR A 1 117 ? 12.678  6.912   6.064   1.00 0.00 ? 117 TYR A CZ   2  
ATOM 4236  O OH   . TYR A 1 117 ? 13.153  8.177   6.467   1.00 0.00 ? 117 TYR A OH   2  
ATOM 4237  H H    . TYR A 1 117 ? 8.958   2.655   6.545   1.00 0.00 ? 117 TYR A H    2  
ATOM 4238  H HA   . TYR A 1 117 ? 9.417   3.714   3.852   1.00 0.00 ? 117 TYR A HA   2  
ATOM 4239  H HB2  . TYR A 1 117 ? 11.545  2.365   5.636   1.00 0.00 ? 117 TYR A HB2  2  
ATOM 4240  H HB3  . TYR A 1 117 ? 11.769  2.825   3.904   1.00 0.00 ? 117 TYR A HB3  2  
ATOM 4241  H HD1  . TYR A 1 117 ? 11.610  4.006   7.361   1.00 0.00 ? 117 TYR A HD1  2  
ATOM 4242  H HD2  . TYR A 1 117 ? 11.999  5.154   3.285   1.00 0.00 ? 117 TYR A HD2  2  
ATOM 4243  H HE1  . TYR A 1 117 ? 12.435  6.207   8.057   1.00 0.00 ? 117 TYR A HE1  2  
ATOM 4244  H HE2  . TYR A 1 117 ? 12.823  7.354   3.989   1.00 0.00 ? 117 TYR A HE2  2  
ATOM 4245  H HH   . TYR A 1 117 ? 14.111  8.134   6.509   1.00 0.00 ? 117 TYR A HH   2  
ATOM 4246  N N    . GLY A 1 118 ? 9.428   1.306   2.961   1.00 0.00 ? 118 GLY A N    2  
ATOM 4247  C CA   . GLY A 1 118 ? 9.081   -0.026  2.556   1.00 0.00 ? 118 GLY A CA   2  
ATOM 4248  C C    . GLY A 1 118 ? 9.381   -0.175  1.103   1.00 0.00 ? 118 GLY A C    2  
ATOM 4249  O O    . GLY A 1 118 ? 9.920   0.725   0.461   1.00 0.00 ? 118 GLY A O    2  
ATOM 4250  H H    . GLY A 1 118 ? 9.714   1.945   2.245   1.00 0.00 ? 118 GLY A H    2  
ATOM 4251  H HA2  . GLY A 1 118 ? 9.699   -0.714  3.115   1.00 0.00 ? 118 GLY A HA2  2  
ATOM 4252  H HA3  . GLY A 1 118 ? 8.019   -0.149  2.711   1.00 0.00 ? 118 GLY A HA3  2  
ATOM 4253  N N    . ALA A 1 119 ? 9.023   -1.349  0.553   1.00 0.00 ? 119 ALA A N    2  
ATOM 4254  C CA   . ALA A 1 119 ? 9.256   -1.619  -0.837  1.00 0.00 ? 119 ALA A CA   2  
ATOM 4255  C C    . ALA A 1 119 ? 8.242   -2.643  -1.237  1.00 0.00 ? 119 ALA A C    2
[truncated: 1,791,842 more chars]
