# Supplementary material for: Assessing Wolbachia circulation in wild populations of phlebotomine sand flies from Spain and Morocco: implications for control of leishmaniasis
Source: Parasit Vectors. 2025 Apr 26;18:155. doi: 10.1186/s13071-025-06771-6 (PMC12032678; doi:10.1186/s13071-025-06771-6)
Supplement: Supplementary file 5 — Additional File 5: Dataset S5. [file 13071_2025_6771_MOESM5_ESM.zip › PhlebotomussergentiSH_ae436/PhlebotomussergentiSH_ae436_relaxed_rank_001_alphafold2_ptm_model_3_seed_000.pdb]

ATOM      1  N   SER A   1     -33.462   9.216  10.271  1.00 48.94           N  
ATOM      2  H   SER A   1     -33.447   8.986   9.287  1.00 48.94           H  
ATOM      3  H2  SER A   1     -33.461  10.221  10.370  1.00 48.94           H  
ATOM      4  H3  SER A   1     -34.275   8.800  10.702  1.00 48.94           H  
ATOM      5  CA  SER A   1     -32.233   8.663  10.850  1.00 48.94           C  
ATOM      6  HA  SER A   1     -32.177   8.860  11.920  1.00 48.94           H  
ATOM      7  C   SER A   1     -31.129   9.407  10.160  1.00 48.94           C  
ATOM      8  CB  SER A   1     -32.119   7.155  10.590  1.00 48.94           C  
ATOM      9  HB2 SER A   1     -31.088   6.828  10.723  1.00 48.94           H  
ATOM     10  HB3 SER A   1     -32.749   6.623  11.303  1.00 48.94           H  
ATOM     11  O   SER A   1     -30.964   9.228   8.961  1.00 48.94           O  
ATOM     12  OG  SER A   1     -32.562   6.854   9.281  1.00 48.94           O  
ATOM     13  HG  SER A   1     -31.791   6.651   8.745  1.00 48.94           H  
ATOM     14  N   ASP A   2     -30.507  10.350  10.852  1.00 53.41           N  
ATOM     15  H   ASP A   2     -30.655  10.484  11.842  1.00 53.41           H  
ATOM     16  CA  ASP A   2     -29.393  11.095  10.279  1.00 53.41           C  
ATOM     17  HA  ASP A   2     -29.609  11.375   9.248  1.00 53.41           H  
ATOM     18  C   ASP A   2     -28.202  10.133  10.277  1.00 53.41           C  
ATOM     19  CB  ASP A   2     -29.168  12.392  11.084  1.00 53.41           C  
ATOM     20  HB2 ASP A   2     -28.307  12.916  10.669  1.00 53.41           H  
ATOM     21  HB3 ASP A   2     -28.946  12.137  12.121  1.00 53.41           H  
ATOM     22  O   ASP A   2     -27.473  10.047  11.256  1.00 53.41           O  
ATOM     23  CG  ASP A   2     -30.381  13.336  11.049  1.00 53.41           C  
ATOM     24  OD1 ASP A   2     -31.136  13.304  10.047  1.00 53.41           O  
ATOM     25  OD2 ASP A   2     -30.618  14.032  12.061  1.00 53.41           O  
ATOM     26  N   GLU A   3     -28.094   9.288   9.246  1.00 59.88           N  
ATOM     27  H   GLU A   3     -28.779   9.330   8.504  1.00 59.88           H  
ATOM     28  CA  GLU A   3     -26.878   8.506   9.007  1.00 59.88           C  
ATOM     29  HA  GLU A   3     -26.658   7.861   9.857  1.00 59.88           H  
ATOM     30  C   GLU A   3     -25.749   9.526   8.864  1.00 59.88           C  
ATOM     31  CB  GLU A   3     -27.020   7.638   7.739  1.00 59.88           C  
ATOM     32  HB2 GLU A   3     -26.029   7.361   7.381  1.00 59.88           H  
ATOM     33  HB3 GLU A   3     -27.511   8.232   6.967  1.00 59.88           H  
ATOM     34  O   GLU A   3     -25.751  10.324   7.918  1.00 59.88           O  
ATOM     35  CG  GLU A   3     -27.813   6.345   8.006  1.00 59.88           C  
ATOM     36  HG2 GLU A   3     -28.726   6.605   8.542  1.00 59.88           H  
ATOM     37  HG3 GLU A   3     -27.221   5.700   8.656  1.00 59.88           H  
ATOM     38  CD  GLU A   3     -28.218   5.574   6.734  1.00 59.88           C  
ATOM     39  OE1 GLU A   3     -28.575   4.379   6.855  1.00 59.88           O  
ATOM     40  OE2 GLU A   3     -28.299   6.196   5.648  1.00 59.88           O  
ATOM     41  N   GLU A   4     -24.834   9.560   9.838  1.00 72.56           N  
ATOM     42  H   GLU A   4     -24.918   8.910  10.606  1.00 72.56           H  
ATOM     43  CA  GLU A   4     -23.728  10.515   9.869  1.00 72.56           C  
ATOM     44  HA  GLU A   4     -24.128  11.502   9.636  1.00 72.56           H  
ATOM     45  C   GLU A   4     -22.737  10.168   8.761  1.00 72.56           C  
ATOM     46  CB  GLU A   4     -23.054  10.629  11.242  1.00 72.56           C  
ATOM     47  HB2 GLU A   4     -22.851   9.638  11.648  1.00 72.56           H  
ATOM     48  HB3 GLU A   4     -22.106  11.143  11.084  1.00 72.56           H  
ATOM     49  O   GLU A   4     -21.742   9.461   8.910  1.00 72.56           O  
ATOM     50  CG  GLU A   4     -23.887  11.456  12.238  1.00 72.56           C  
ATOM     51  HG2 GLU A   4     -24.321  12.304  11.710  1.00 72.56           H  
ATOM     52  HG3 GLU A   4     -24.704  10.840  12.614  1.00 72.56           H  
ATOM     53  CD  GLU A   4     -23.057  12.002  13.417  1.00 72.56           C  
ATOM     54  OE1 GLU A   4     -23.598  12.868  14.144  1.00 72.56           O  
ATOM     55  OE2 GLU A   4     -21.882  11.597  13.571  1.00 72.56           O  
ATOM     56  N   THR A   5     -23.074  10.677   7.591  1.00 84.19           N  
ATOM     57  H   THR A   5     -23.988  11.103   7.543  1.00 84.19           H  
ATOM     58  CA  THR A   5     -22.277  10.613   6.391  1.00 84.19           C  
ATOM     59  HA  THR A   5     -21.793   9.639   6.316  1.00 84.19           H  
ATOM     60  C   THR A   5     -21.222  11.709   6.443  1.00 84.19           C  
ATOM     61  CB  THR A   5     -23.218  10.798   5.206  1.00 84.19           C  
ATOM     62  HB  THR A   5     -23.917  11.610   5.404  1.00 84.19           H  
ATOM     63  O   THR A   5     -21.554  12.894   6.499  1.00 84.19           O  
ATOM     64  CG2 THR A   5     -22.448  11.125   3.947  1.00 84.19           C  
ATOM     65 HG21 THR A   5     -22.254  12.197   3.917  1.00 84.19           H  
ATOM     66 HG22 THR A   5     -23.038  10.864   3.068  1.00 84.19           H  
ATOM     67 HG23 THR A   5     -21.490  10.607   3.997  1.00 84.19           H  
ATOM     68  OG1 THR A   5     -23.948   9.622   4.970  1.00 84.19           O  
ATOM     69  HG1 THR A   5     -24.455   9.431   5.764  1.00 84.19           H  
ATOM     70  N   SER A   6     -19.948  11.334   6.347  1.00 90.25           N  
ATOM     71  H   SER A   6     -19.735  10.348   6.290  1.00 90.25           H  
ATOM     72  CA  SER A   6     -18.847  12.301   6.289  1.00 90.25           C  
ATOM     73  HA  SER A   6     -19.254  13.271   6.003  1.00 90.25           H  
ATOM     74  C   SER A   6     -17.812  11.945   5.226  1.00 90.25           C  
ATOM     75  CB  SER A   6     -18.210  12.493   7.670  1.00 90.25           C  
ATOM     76  HB2 SER A   6     -17.384  13.200   7.593  1.00 90.25           H  
ATOM     77  HB3 SER A   6     -18.953  12.897   8.356  1.00 90.25           H  
ATOM     78  O   SER A   6     -17.582  10.781   4.901  1.00 90.25           O  
ATOM     79  OG  SER A   6     -17.726  11.271   8.182  1.00 90.25           O  
ATOM     80  HG  SER A   6     -18.490  10.752   8.443  1.00 90.25           H  
ATOM     81  N   TYR A   7     -17.179  12.977   4.672  1.00 93.88           N  
ATOM     82  H   TYR A   7     -17.368  13.899   5.040  1.00 93.88           H  
ATOM     83  CA  TYR A   7     -16.013  12.838   3.806  1.00 93.88           C  
ATOM     84  HA  TYR A   7     -15.974  11.827   3.402  1.00 93.88           H  
ATOM     85  C   TYR A   7     -14.756  13.079   4.625  1.00 93.88           C  
ATOM     86  CB  TYR A   7     -16.074  13.817   2.630  1.00 93.88           C  
ATOM     87  HB2 TYR A   7     -16.116  14.836   3.013  1.00 93.88           H  
ATOM     88  HB3 TYR A   7     -15.156  13.722   2.050  1.00 93.88           H  
ATOM     89  O   TYR A   7     -14.750  13.921   5.524  1.00 93.88           O  
ATOM     90  CG  TYR A   7     -17.249  13.580   1.709  1.00 93.88           C  
ATOM     91  CD1 TYR A   7     -17.125  12.687   0.629  1.00 93.88           C  
ATOM     92  HD1 TYR A   7     -16.194  12.164   0.467  1.00 93.88           H  
ATOM     93  CD2 TYR A   7     -18.473  14.230   1.956  1.00 93.88           C  
ATOM     94  HD2 TYR A   7     -18.568  14.898   2.800  1.00 93.88           H  
ATOM     95  CE1 TYR A   7     -18.225  12.459  -0.220  1.00 93.88           C  
ATOM     96  HE1 TYR A   7     -18.149  11.767  -1.046  1.00 93.88           H  
ATOM     97  CE2 TYR A   7     -19.580  13.989   1.124  1.00 93.88           C  
ATOM     98  HE2 TYR A   7     -20.524  14.473   1.328  1.00 93.88           H  
ATOM     99  OH  TYR A   7     -20.519  12.870  -0.778  1.00 93.88           O  
ATOM    100  HH  TYR A   7     -21.313  13.295  -0.445  1.00 93.88           H  
ATOM    101  CZ  TYR A   7     -19.454  13.105   0.031  1.00 93.88           C  
ATOM    102  N   TYR A   8     -13.679  12.385   4.283  1.00 93.56           N  
ATOM    103  H   TYR A   8     -13.740  11.720   3.525  1.00 93.56           H  
ATOM    104  CA  TYR A   8     -12.397  12.576   4.939  1.00 93.56           C  
ATOM    105  HA  TYR A   8     -12.375  13.571   5.384  1.00 93.56           H  
ATOM    106  C   TYR A   8     -11.245  12.521   3.938  1.00 93.56           C  
ATOM    107  CB  TYR A   8     -12.246  11.570   6.090  1.00 93.56           C  
ATOM    108  HB2 TYR A   8     -13.105  11.664   6.755  1.00 93.56           H  
ATOM    109  HB3 TYR A   8     -11.366  11.840   6.673  1.00 93.56           H  
ATOM    110  O   TYR A   8     -11.336  11.934   2.857  1.00 93.56           O  
ATOM    111  CG  TYR A   8     -12.110  10.123   5.658  1.00 93.56           C  
ATOM    112  CD1 TYR A   8     -13.231   9.273   5.616  1.00 93.56           C  
ATOM    113  HD1 TYR A   8     -14.208   9.653   5.878  1.00 93.56           H  
ATOM    114  CD2 TYR A   8     -10.846   9.634   5.289  1.00 93.56           C  
ATOM    115  HD2 TYR A   8     -10.008  10.315   5.297  1.00 93.56           H  
ATOM    116  CE1 TYR A   8     -13.074   7.925   5.239  1.00 93.56           C  
ATOM    117  HE1 TYR A   8     -13.928   7.266   5.205  1.00 93.56           H  
ATOM    118  CE2 TYR A   8     -10.689   8.292   4.891  1.00 93.56           C  
ATOM    119  HE2 TYR A   8      -9.730   7.913   4.572  1.00 93.56           H  
ATOM    120  OH  TYR A   8     -11.659   6.122   4.544  1.00 93.56           O  
ATOM    121  HH  TYR A   8     -10.805   5.901   4.165  1.00 93.56           H  
ATOM    122  CZ  TYR A   8     -11.801   7.428   4.888  1.00 93.56           C  
ATOM    123  N   VAL A   9     -10.135  13.135   4.328  1.00 96.62           N  
ATOM    124  H   VAL A   9     -10.118  13.542   5.252  1.00 96.62           H  
ATOM    125  CA  VAL A   9      -8.842  13.022   3.654  1.00 96.62           C  
ATOM    126  HA  VAL A   9      -8.930  12.368   2.786  1.00 96.62           H  
ATOM    127  C   VAL A   9      -7.884  12.388   4.647  1.00 96.62           C  
ATOM    128  CB  VAL A   9      -8.330  14.395   3.183  1.00 96.62           C  
ATOM    129  HB  VAL A   9      -8.270  15.070   4.037  1.00 96.62           H  
ATOM    130  O   VAL A   9      -7.937  12.723   5.825  1.00 96.62           O  
ATOM    131  CG1 VAL A   9      -6.942  14.302   2.532  1.00 96.62           C  
ATOM    132 HG11 VAL A   9      -6.953  13.572   1.722  1.00 96.62           H  
ATOM    133 HG12 VAL A   9      -6.199  14.007   3.273  1.00 96.62           H  
ATOM    134 HG13 VAL A   9      -6.652  15.276   2.138  1.00 96.62           H  
ATOM    135  CG2 VAL A   9      -9.272  15.009   2.142  1.00 96.62           C  
ATOM    136 HG21 VAL A   9      -8.934  16.015   1.890  1.00 96.62           H  
ATOM    137 HG22 VAL A   9      -9.261  14.392   1.244  1.00 96.62           H  
ATOM    138 HG23 VAL A   9     -10.287  15.075   2.533  1.00 96.62           H  
ATOM    139  N   ARG A  10      -7.022  11.487   4.178  1.00 94.19           N  
ATOM    140  H   ARG A  10      -7.050  11.276   3.190  1.00 94.19           H  
ATOM    141  CA  ARG A  10      -5.928  10.934   4.982  1.00 94.19           C  
ATOM    142  HA  ARG A  10      -5.946  11.401   5.967  1.00 94.19           H  
ATOM    143  C   ARG A  10      -4.589  11.261   4.368  1.00 94.19           C  
ATOM    144  CB  ARG A  10      -6.058   9.421   5.181  1.00 94.19           C  
ATOM    145  HB2 ARG A  10      -6.120   8.931   4.210  1.00 94.19           H  
ATOM    146  HB3 ARG A  10      -5.167   9.059   5.694  1.00 94.19           H  
ATOM    147  O   ARG A  10      -4.429  11.171   3.149  1.00 94.19           O  
ATOM    148  CG  ARG A  10      -7.280   9.080   6.035  1.00 94.19           C  
ATOM    149  HG2 ARG A  10      -8.172   9.352   5.471  1.00 94.19           H  
ATOM    150  HG3 ARG A  10      -7.252   9.662   6.956  1.00 94.19           H  
ATOM    151  CD  ARG A  10      -7.352   7.595   6.397  1.00 94.19           C  
ATOM    152  HD2 ARG A  10      -8.254   7.427   6.986  1.00 94.19           H  
ATOM    153  HD3 ARG A  10      -6.484   7.354   7.010  1.00 94.19           H  
ATOM    154  NE  ARG A  10      -7.379   6.729   5.202  1.00 94.19           N  
ATOM    155  HE  ARG A  10      -7.558   7.156   4.304  1.00 94.19           H  
ATOM    156  NH1 ARG A  10      -6.906   4.739   6.234  1.00 94.19           N  
ATOM    157 HH11 ARG A  10      -6.870   5.215   7.124  1.00 94.19           H  
ATOM    158 HH12 ARG A  10      -6.729   3.749   6.146  1.00 94.19           H  
ATOM    159  NH2 ARG A  10      -7.037   4.841   4.014  1.00 94.19           N  
ATOM    160 HH21 ARG A  10      -7.688   5.168   3.314  1.00 94.19           H  
ATOM    161 HH22 ARG A  10      -6.877   3.845   3.969  1.00 94.19           H  
ATOM    162  CZ  ARG A  10      -7.112   5.441   5.158  1.00 94.19           C  
ATOM    163  N   LEU A  11      -3.621  11.541   5.225  1.00 95.31           N  
ATOM    164  H   LEU A  11      -3.878  11.633   6.197  1.00 95.31           H  
ATOM    165  CA  LEU A  11      -2.205  11.563   4.887  1.00 95.31           C  
ATOM    166  HA  LEU A  11      -2.075  11.262   3.848  1.00 95.31           H  
ATOM    167  C   LEU A  11      -1.483  10.555   5.780  1.00 95.31           C  
ATOM    168  CB  LEU A  11      -1.681  12.997   5.067  1.00 95.31           C  
ATOM    169  HB2 LEU A  11      -2.308  13.681   4.494  1.00 95.31           H  
ATOM    170  HB3 LEU A  11      -1.777  13.262   6.120  1.00 95.31           H  
ATOM    171  O   LEU A  11      -1.593  10.628   7.001  1.00 95.31           O  
ATOM    172  CG  LEU A  11      -0.216  13.181   4.637  1.00 95.31           C  
ATOM    173  HG  LEU A  11       0.409  12.429   5.116  1.00 95.31           H  
ATOM    174  CD1 LEU A  11      -0.047  13.080   3.119  1.00 95.31           C  
ATOM    175 HD11 LEU A  11      -0.684  13.811   2.622  1.00 95.31           H  
ATOM    176 HD12 LEU A  11       0.994  13.260   2.852  1.00 95.31           H  
ATOM    177 HD13 LEU A  11      -0.318  12.080   2.778  1.00 95.31           H  
ATOM    178  CD2 LEU A  11       0.279  14.560   5.072  1.00 95.31           C  
ATOM    179 HD21 LEU A  11       1.324  14.685   4.789  1.00 95.31           H  
ATOM    180 HD22 LEU A  11       0.197  14.649   6.155  1.00 95.31           H  
ATOM    181 HD23 LEU A  11      -0.323  15.339   4.604  1.00 95.31           H  
ATOM    182  N   GLN A  12      -0.733   9.629   5.179  1.00 92.88           N  
ATOM    183  H   GLN A  12      -0.670   9.633   4.171  1.00 92.88           H  
ATOM    184  CA  GLN A  12       0.027   8.614   5.913  1.00 92.88           C  
ATOM    185  HA  GLN A  12      -0.030   8.841   6.978  1.00 92.88           H  
ATOM    186  C   GLN A  12       1.500   8.593   5.555  1.00 92.88           C  
ATOM    187  CB  GLN A  12      -0.525   7.190   5.753  1.00 92.88           C  
ATOM    188  HB2 GLN A  12       0.224   6.485   6.114  1.00 92.88           H  
ATOM    189  HB3 GLN A  12      -1.368   7.058   6.432  1.00 92.88           H  
ATOM    190  O   GLN A  12       1.890   8.649   4.384  1.00 92.88           O  
ATOM    191  CG  GLN A  12      -0.948   6.755   4.345  1.00 92.88           C  
ATOM    192  HG2 GLN A  12      -0.069   6.583   3.723  1.00 92.88           H  
ATOM    193  HG3 GLN A  12      -1.575   7.516   3.881  1.00 92.88           H  
ATOM    194  CD  GLN A  12      -1.769   5.482   4.463  1.00 92.88           C  
ATOM    195  NE2 GLN A  12      -1.144   4.355   4.754  1.00 92.88           N  
ATOM    196 HE21 GLN A  12      -0.182   4.390   5.060  1.00 92.88           H  
ATOM    197 HE22 GLN A  12      -1.707   3.661   5.225  1.00 92.88           H  
ATOM    198  OE1 GLN A  12      -2.988   5.497   4.409  1.00 92.88           O  
ATOM    199  N   TYR A  13       2.297   8.361   6.590  1.00 92.00           N  
ATOM    200  H   TYR A  13       1.867   8.312   7.503  1.00 92.00           H  
ATOM    201  CA  TYR A  13       3.638   7.819   6.490  1.00 92.00           C  
ATOM    202  HA  TYR A  13       4.021   7.952   5.478  1.00 92.00           H  
ATOM    203  C   TYR A  13       3.605   6.320   6.805  1.00 92.00           C  
ATOM    204  CB  TYR A  13       4.544   8.585   7.452  1.00 92.00           C  
ATOM    205  HB2 TYR A  13       4.106   8.562   8.450  1.00 92.00           H  
ATOM    206  HB3 TYR A  13       4.600   9.627   7.137  1.00 92.00           H  
ATOM    207  O   TYR A  13       2.957   5.895   7.762  1.00 92.00           O  
ATOM    208  CG  TYR A  13       5.939   8.013   7.509  1.00 92.00           C  
ATOM    209  CD1 TYR A  13       6.321   7.214   8.603  1.00 92.00           C  
ATOM    210  HD1 TYR A  13       5.625   7.030   9.408  1.00 92.00           H  
ATOM    211  CD2 TYR A  13       6.824   8.227   6.437  1.00 92.00           C  
ATOM    212  HD2 TYR A  13       6.512   8.813   5.585  1.00 92.00           H  
ATOM    213  CE1 TYR A  13       7.606   6.647   8.639  1.00 92.00           C  
ATOM    214  HE1 TYR A  13       7.914   6.028   9.469  1.00 92.00           H  
ATOM    215  CE2 TYR A  13       8.103   7.644   6.460  1.00 92.00           C  
ATOM    216  HE2 TYR A  13       8.780   7.781   5.631  1.00 92.00           H  
ATOM    217  OH  TYR A  13       9.713   6.279   7.587  1.00 92.00           O  
ATOM    218  HH  TYR A  13      10.071   6.263   6.696  1.00 92.00           H  
ATOM    219  CZ  TYR A  13       8.492   6.859   7.566  1.00 92.00           C  
ATOM    220  N   ASN A  14       4.318   5.525   6.009  1.00 88.56           N  
ATOM    221  H   ASN A  14       4.899   5.945   5.297  1.00 88.56           H  
ATOM    222  CA  ASN A  14       4.456   4.089   6.211  1.00 88.56           C  
ATOM    223  HA  ASN A  14       3.878   3.792   7.086  1.00 88.56           H  
ATOM    224  C   ASN A  14       5.933   3.765   6.476  1.00 88.56           C  
ATOM    225  CB  ASN A  14       3.878   3.324   5.010  1.00 88.56           C  
ATOM    226  HB2 ASN A  14       3.910   2.254   5.210  1.00 88.56           H  
ATOM    227  HB3 ASN A  14       4.506   3.524   4.141  1.00 88.56           H  
ATOM    228  O   ASN A  14       6.790   3.924   5.605  1.00 88.56           O  
ATOM    229  CG  ASN A  14       2.455   3.710   4.664  1.00 88.56           C  
ATOM    230  ND2 ASN A  14       2.209   4.162   3.456  1.00 88.56           N  
ATOM    231 HD21 ASN A  14       1.285   4.534   3.287  1.00 88.56           H  
ATOM    232 HD22 ASN A  14       2.981   4.290   2.817  1.00 88.56           H  
ATOM    233  OD1 ASN A  14       1.528   3.624   5.445  1.00 88.56           O  
ATOM    234  N   GLY A  15       6.232   3.310   7.690  1.00 84.31           N  
ATOM    235  H   GLY A  15       5.464   3.140   8.324  1.00 84.31           H  
ATOM    236  CA  GLY A  15       7.536   2.761   8.036  1.00 84.31           C  
ATOM    237  HA2 GLY A  15       7.715   2.895   9.103  1.00 84.31           H  
ATOM    238  HA3 GLY A  15       8.327   3.267   7.483  1.00 84.31           H  
ATOM    239  C   GLY A  15       7.555   1.271   7.726  1.00 84.31           C  
ATOM    240  O   GLY A  15       6.995   0.489   8.490  1.00 84.31           O  
ATOM    241  N   GLU A  16       8.186   0.868   6.623  1.00 80.50           N  
ATOM    242  H   GLU A  16       8.570   1.555   5.991  1.00 80.50           H  
ATOM    243  CA  GLU A  16       8.319  -0.550   6.273  1.00 80.50           C  
ATOM    244  HA  GLU A  16       7.372  -1.051   6.474  1.00 80.50           H  
ATOM    245  C   GLU A  16       9.406  -1.199   7.144  1.00 80.50           C  
ATOM    246  CB  GLU A  16       8.624  -0.747   4.779  1.00 80.50           C  
ATOM    247  HB2 GLU A  16       8.566  -1.810   4.547  1.00 80.50           H  
ATOM    248  HB3 GLU A  16       9.658  -0.453   4.597  1.00 80.50           H  
ATOM    249  O   GLU A  16      10.551  -0.744   7.177  1.00 80.50           O  
ATOM    250  CG  GLU A  16       7.715   0.033   3.807  1.00 80.50           C  
ATOM    251  HG2 GLU A  16       7.724   1.093   4.061  1.00 80.50           H  
ATOM    252  HG3 GLU A  16       8.152  -0.060   2.812  1.00 80.50           H  
ATOM    253  CD  GLU A  16       6.267  -0.475   3.735  1.00 80.50           C  
ATOM    254  OE1 GLU A  16       5.500   0.068   2.906  1.00 80.50           O  
ATOM    255  OE2 GLU A  16       5.930  -1.473   4.411  1.00 80.50           O  
ATOM    256  N   PHE A  17       9.061  -2.274   7.851  1.00 77.94           N  
ATOM    257  H   PHE A  17       8.112  -2.612   7.766  1.00 77.94           H  
ATOM    258  CA  PHE A  17       9.975  -2.992   8.743  1.00 77.94           C  
ATOM    259  HA  PHE A  17      10.788  -2.330   9.041  1.00 77.94           H  
ATOM    260  C   PHE A  17      10.605  -4.214   8.077  1.00 77.94           C  
ATOM    261  CB  PHE A  17       9.223  -3.437  10.002  1.00 77.94           C  
ATOM    262  HB2 PHE A  17       9.916  -3.983  10.642  1.00 77.94           H  
ATOM    263  HB3 PHE A  17       8.434  -4.130   9.713  1.00 77.94           H  
ATOM    264  O   PHE A  17      11.777  -4.511   8.311  1.00 77.94           O  
ATOM    265  CG  PHE A  17       8.626  -2.313  10.821  1.00 77.94           C  
ATOM    266  CD1 PHE A  17       9.458  -1.348  11.419  1.00 77.94           C  
ATOM    267  HD1 PHE A  17      10.526  -1.385  11.265  1.00 77.94           H  
ATOM    268  CD2 PHE A  17       7.239  -2.262  11.025  1.00 77.94           C  
ATOM    269  HD2 PHE A  17       6.595  -3.014  10.593  1.00 77.94           H  
ATOM    270  CE1 PHE A  17       8.900  -0.323  12.204  1.00 77.94           C  
ATOM    271  HE1 PHE A  17       9.537   0.427  12.650  1.00 77.94           H  
ATOM    272  CE2 PHE A  17       6.689  -1.258  11.833  1.00 77.94           C  
ATOM    273  HE2 PHE A  17       5.627  -1.271  12.029  1.00 77.94           H  
ATOM    274  CZ  PHE A  17       7.511  -0.275  12.407  1.00 77.94           C  
ATOM    275  HZ  PHE A  17       7.079   0.502  13.021  1.00 77.94           H  
ATOM    276  N   LEU A  18       9.832  -4.944   7.268  1.00 75.38           N  
ATOM    277  H   LEU A  18       8.881  -4.641   7.113  1.00 75.38           H  
ATOM    278  CA  LEU A  18      10.262  -6.215   6.688  1.00 75.38           C  
ATOM    279  HA  LEU A  18      11.348  -6.201   6.596  1.00 75.38           H  
ATOM    280  C   LEU A  18       9.635  -6.422   5.302  1.00 75.38           C  
ATOM    281  CB  LEU A  18       9.860  -7.345   7.660  1.00 75.38           C  
ATOM    282  HB2 LEU A  18      10.229  -7.104   8.657  1.00 75.38           H  
ATOM    283  HB3 LEU A  18       8.772  -7.376   7.710  1.00 75.38           H  
ATOM    284  O   LEU A  18       8.409  -6.357   5.180  1.00 75.38           O  
ATOM    285  CG  LEU A  18      10.380  -8.742   7.275  1.00 75.38           C  
ATOM    286  HG  LEU A  18      10.114  -8.960   6.241  1.00 75.38           H  
ATOM    287  CD1 LEU A  18      11.895  -8.871   7.454  1.00 75.38           C  
ATOM    288 HD11 LEU A  18      12.216  -9.857   7.118  1.00 75.38           H  
ATOM    289 HD12 LEU A  18      12.423  -8.117   6.870  1.00 75.38           H  
ATOM    290 HD13 LEU A  18      12.160  -8.741   8.504  1.00 75.38           H  
ATOM    291  CD2 LEU A  18       9.730  -9.795   8.172  1.00 75.38           C  
ATOM    292 HD21 LEU A  18      10.034  -9.646   9.208  1.00 75.38           H  
ATOM    293 HD22 LEU A  18       8.646  -9.706   8.111  1.00 75.38           H  
ATOM    294 HD23 LEU A  18      10.029 -10.790   7.844  1.00 75.38           H  
ATOM    295  N   PRO A  19      10.420  -6.749   4.260  1.00 72.62           N  
ATOM    296  CA  PRO A  19       9.848  -7.382   3.088  1.00 72.62           C  
ATOM    297  HA  PRO A  19       8.930  -6.876   2.792  1.00 72.62           H  
ATOM    298  C   PRO A  19       9.554  -8.844   3.435  1.00 72.62           C  
ATOM    299  CB  PRO A  19      10.892  -7.235   1.988  1.00 72.62           C  
ATOM    300  HB2 PRO A  19      10.707  -6.315   1.434  1.00 72.62           H  
ATOM    301  HB3 PRO A  19      10.885  -8.094   1.316  1.00 72.62           H  
ATOM    302  O   PRO A  19      10.473  -9.644   3.575  1.00 72.62           O  
ATOM    303  CG  PRO A  19      12.221  -7.130   2.726  1.00 72.62           C  
ATOM    304  HG2 PRO A  19      12.752  -8.082   2.691  1.00 72.62           H  
ATOM    305  HG3 PRO A  19      12.808  -6.343   2.255  1.00 72.62           H  
ATOM    306  CD  PRO A  19      11.874  -6.772   4.174  1.00 72.62           C  
ATOM    307  HD2 PRO A  19      12.274  -7.547   4.828  1.00 72.62           H  
ATOM    308  HD3 PRO A  19      12.297  -5.803   4.442  1.00 72.62           H  
ATOM    309  N   LEU A  20       8.280  -9.203   3.619  1.00 75.75           N  
ATOM    310  H   LEU A  20       7.565  -8.492   3.572  1.00 75.75           H  
ATOM    311  CA  LEU A  20       7.919 -10.578   3.993  1.00 75.75           C  
ATOM    312  HA  LEU A  20       8.552 -10.896   4.821  1.00 75.75           H  
ATOM    313  C   LEU A  20       8.176 -11.579   2.861  1.00 75.75           C  
ATOM    314  CB  LEU A  20       6.437 -10.653   4.401  1.00 75.75           C  
ATOM    315  HB2 LEU A  20       5.858  -9.972   3.776  1.00 75.75           H  
ATOM    316  HB3 LEU A  20       6.088 -11.663   4.184  1.00 75.75           H  
ATOM    317  O   LEU A  20       8.686 -12.669   3.096  1.00 75.75           O  
ATOM    318  CG  LEU A  20       6.117 -10.390   5.879  1.00 75.75           C  
ATOM    319  HG  LEU A  20       6.423  -9.383   6.161  1.00 75.75           H  
ATOM    320  CD1 LEU A  20       4.607 -10.561   6.049  1.00 75.75           C  
ATOM    321 HD11 LEU A  20       4.315 -11.574   5.772  1.00 75.75           H  
ATOM    322 HD12 LEU A  20       4.323 -10.408   7.090  1.00 75.75           H  
ATOM    323 HD13 LEU A  20       4.065  -9.871   5.402  1.00 75.75           H  
ATOM    324  CD2 LEU A  20       6.748 -11.419   6.820  1.00 75.75           C  
ATOM    325 HD21 LEU A  20       6.416 -12.424   6.557  1.00 75.75           H  
ATOM    326 HD22 LEU A  20       6.462 -11.202   7.849  1.00 75.75           H  
ATOM    327 HD23 LEU A  20       7.835 -11.389   6.749  1.00 75.75           H  
ATOM    328  N   PHE A  21       7.790 -11.213   1.638  1.00 83.06           N  
ATOM    329  H   PHE A  21       7.355 -10.307   1.541  1.00 83.06           H  
ATOM    330  CA  PHE A  21       7.798 -12.113   0.480  1.00 83.06           C  
ATOM    331  HA  PHE A  21       8.494 -12.929   0.677  1.00 83.06           H  
ATOM    332  C   PHE A  21       8.309 -11.426  -0.789  1.00 83.06           C  
ATOM    333  CB  PHE A  21       6.394 -12.716   0.282  1.00 83.06           C  
ATOM    334  HB2 PHE A  21       5.710 -11.921  -0.015  1.00 83.06           H  
ATOM    335  HB3 PHE A  21       6.435 -13.436  -0.536  1.00 83.06           H  
ATOM    336  O   PHE A  21       7.964 -11.843  -1.893  1.00 83.06           O  
ATOM    337  CG  PHE A  21       5.833 -13.435   1.495  1.00 83.06           C  
ATOM    338  CD1 PHE A  21       6.468 -14.593   1.983  1.00 83.06           C  
ATOM    339  HD1 PHE A  21       7.360 -14.965   1.500  1.00 83.06           H  
ATOM    340  CD2 PHE A  21       4.691 -12.938   2.150  1.00 83.06           C  
ATOM    341  HD2 PHE A  21       4.202 -12.046   1.786  1.00 83.06           H  
ATOM    342  CE1 PHE A  21       5.972 -15.243   3.126  1.00 83.06           C  
ATOM    343  HE1 PHE A  21       6.477 -16.117   3.511  1.00 83.06           H  
ATOM    344  CE2 PHE A  21       4.191 -13.592   3.290  1.00 83.06           C  
ATOM    345  HE2 PHE A  21       3.317 -13.206   3.794  1.00 83.06           H  
ATOM    346  CZ  PHE A  21       4.834 -14.742   3.780  1.00 83.06           C  
ATOM    347  HZ  PHE A  21       4.456 -15.237   4.663  1.00 83.06           H  
ATOM    348  N   THR A  22       9.093 -10.351  -0.659  1.00 89.50           N  
ATOM    349  H   THR A  22       9.458 -10.114   0.252  1.00 89.50           H  
ATOM    350  CA  THR A  22       9.632  -9.679  -1.847  1.00 89.50           C  
ATOM    351  HA  THR A  22       8.797  -9.527  -2.531  1.00 89.50           H  
ATOM    352  C   THR A  22      10.658 -10.569  -2.533  1.00 89.50           C  
ATOM    353  CB  THR A  22      10.222  -8.295  -1.566  1.00 89.50           C  
ATOM    354  HB  THR A  22      10.994  -8.354  -0.798  1.00 89.50           H  
ATOM    355  O   THR A  22      11.601 -11.040  -1.905  1.00 89.50           O  
ATOM    356  CG2 THR A  22      10.812  -7.659  -2.828  1.00 89.50           C  
ATOM    357 HG21 THR A  22      10.057  -7.596  -3.611  1.00 89.50           H  
ATOM    358 HG22 THR A  22      11.664  -8.239  -3.183  1.00 89.50           H  
ATOM    359 HG23 THR A  22      11.180  -6.658  -2.602  1.00 89.50           H  
ATOM    360  OG1 THR A  22       9.178  -7.435  -1.173  1.00 89.50           O  
ATOM    361  HG1 THR A  22       9.023  -7.497  -0.228  1.00 89.50           H  
ATOM    362  N   LYS A  23      10.491 -10.786  -3.837  1.00 94.06           N  
ATOM    363  H   LYS A  23       9.699 -10.358  -4.294  1.00 94.06           H  
ATOM    364  CA  LYS A  23      11.454 -11.527  -4.654  1.00 94.06           C  
ATOM    365  HA  LYS A  23      12.453 -11.272  -4.302  1.00 94.06           H  
ATOM    366  C   LYS A  23      11.385 -11.133  -6.122  1.00 94.06           C  
ATOM    367  CB  LYS A  23      11.273 -13.043  -4.469  1.00 94.06           C  
ATOM    368  HB2 LYS A  23      11.497 -13.303  -3.434  1.00 94.06           H  
ATOM    369  HB3 LYS A  23      11.994 -13.556  -5.105  1.00 94.06           H  
ATOM    370  O   LYS A  23      10.347 -10.693  -6.621  1.00 94.06           O  
ATOM    371  CG  LYS A  23       9.861 -13.532  -4.812  1.00 94.06           C  
ATOM    372  HG2 LYS A  23       9.609 -13.234  -5.830  1.00 94.06           H  
ATOM    373  HG3 LYS A  23       9.149 -13.094  -4.112  1.00 94.06           H  
ATOM    374  CD  LYS A  23       9.779 -15.051  -4.704  1.00 94.06           C  
ATOM    375  HD2 LYS A  23       9.959 -15.361  -3.675  1.00 94.06           H  
ATOM    376  HD3 LYS A  23      10.556 -15.478  -5.338  1.00 94.06           H  
ATOM    377  CE  LYS A  23       8.397 -15.523  -5.159  1.00 94.06           C  
ATOM    378  HE2 LYS A  23       7.764 -15.667  -4.284  1.00 94.06           H  
ATOM    379  HE3 LYS A  23       7.951 -14.747  -5.781  1.00 94.06           H  
ATOM    380  NZ  LYS A  23       8.516 -16.764  -5.953  1.00 94.06           N  
ATOM    381  HZ1 LYS A  23       8.997 -16.543  -6.814  1.00 94.06           H  
ATOM    382  HZ2 LYS A  23       7.615 -17.125  -6.232  1.00 94.06           H  
ATOM    383  HZ3 LYS A  23       9.074 -17.462  -5.482  1.00 94.06           H  
ATOM    384  N   VAL A  24      12.498 -11.348  -6.814  1.00 95.69           N  
ATOM    385  H   VAL A  24      13.298 -11.698  -6.306  1.00 95.69           H  
ATOM    386  CA  VAL A  24      12.620 -11.196  -8.266  1.00 95.69           C  
ATOM    387  HA  VAL A  24      11.650 -10.929  -8.687  1.00 95.69           H  
ATOM    388  C   VAL A  24      13.024 -12.540  -8.858  1.00 95.69           C  
ATOM    389  CB  VAL A  24      13.605 -10.074  -8.632  1.00 95.69           C  
ATOM    390  HB  VAL A  24      14.612 -10.341  -8.310  1.00 95.69           H  
ATOM    391  O   VAL A  24      14.208 -12.854  -8.992  1.00 95.69           O  
ATOM    392  CG1 VAL A  24      13.610  -9.851 -10.148  1.00 95.69           C  
ATOM    393 HG11 VAL A  24      13.872 -10.776 -10.660  1.00 95.69           H  
ATOM    394 HG12 VAL A  24      14.351  -9.095 -10.408  1.00 95.69           H  
ATOM    395 HG13 VAL A  24      12.622  -9.531 -10.481  1.00 95.69           H  
ATOM    396  CG2 VAL A  24      13.220  -8.751  -7.962  1.00 95.69           C  
ATOM    397 HG21 VAL A  24      13.849  -7.953  -8.356  1.00 95.69           H  
ATOM    398 HG22 VAL A  24      12.174  -8.516  -8.162  1.00 95.69           H  
ATOM    399 HG23 VAL A  24      13.373  -8.817  -6.885  1.00 95.69           H  
ATOM    400  N   ASP A  25      12.034 -13.357  -9.208  1.00 94.12           N  
ATOM    401  H   ASP A  25      11.085 -13.013  -9.173  1.00 94.12           H  
ATOM    402  CA  ASP A  25      12.300 -14.636  -9.864  1.00 94.12           C  
ATOM    403  HA  ASP A  25      13.010 -15.195  -9.254  1.00 94.12           H  
ATOM    404  C   ASP A  25      12.944 -14.362 -11.230  1.00 94.12           C  
ATOM    405  CB  ASP A  25      11.020 -15.476  -9.992  1.00 94.12           C  
ATOM    406  HB2 ASP A  25      10.273 -14.901 -10.540  1.00 94.12           H  
ATOM    407  HB3 ASP A  25      11.249 -16.366 -10.576  1.00 94.12           H  
ATOM    408  O   ASP A  25      12.494 -13.483 -11.958  1.00 94.12           O  
ATOM    409  CG  ASP A  25      10.435 -15.932  -8.645  1.00 94.12           C  
ATOM    410  OD1 ASP A  25      11.198 -16.164  -7.681  1.00 94.12           O  
ATOM    411  OD2 ASP A  25       9.200 -16.122  -8.544  1.00 94.12           O  
ATOM    412  N   GLY A  26      14.016 -15.082 -11.570  1.00 92.56           N  
ATOM    413  H   GLY A  26      14.334 -15.782 -10.916  1.00 92.56           H  
ATOM    414  CA  GLY A  26      14.826 -14.825 -12.770  1.00 92.56           C  
ATOM    415  HA2 GLY A  26      15.091 -15.782 -13.221  1.00 92.56           H  
ATOM    416  HA3 GLY A  26      14.237 -14.267 -13.498  1.00 92.56           H  
ATOM    417  C   GLY A  26      16.122 -14.042 -12.512  1.00 92.56           C  
ATOM    418  O   GLY A  26      16.988 -14.023 -13.394  1.00 92.56           O  
ATOM    419  N   ALA A  27      16.309 -13.476 -11.314  1.00 93.69           N  
ATOM    420  H   ALA A  27      15.555 -13.499 -10.641  1.00 93.69           H  
ATOM    421  CA  ALA A  27      17.576 -12.919 -10.837  1.00 93.69           C  
ATOM    422  HA  ALA A  27      18.346 -13.080 -11.591  1.00 93.69           H  
ATOM    423  C   ALA A  27      18.043 -13.628  -9.561  1.00 93.69           C  
ATOM    424  CB  ALA A  27      17.419 -11.410 -10.611  1.00 93.69           C  
ATOM    425  HB1 ALA A  27      17.114 -10.918 -11.535  1.00 93.69           H  
ATOM    426  HB2 ALA A  27      18.366 -10.983 -10.280  1.00 93.69           H  
ATOM    427  HB3 ALA A  27      16.661 -11.228  -9.849  1.00 93.69           H  
ATOM    428  O   ALA A  27      17.254 -13.852  -8.650  1.00 93.69           O  
ATOM    429  N   THR A  28      19.329 -13.970  -9.483  1.00 94.19           N  
ATOM    430  H   THR A  28      19.927 -13.814 -10.282  1.00 94.19           H  
ATOM    431  CA  THR A  28      19.894 -14.691  -8.331  1.00 94.19           C  
ATOM    432  HA  THR A  28      19.172 -14.698  -7.514  1.00 94.19           H  
ATOM    433  C   THR A  28      21.160 -14.023  -7.821  1.00 94.19           C  
ATOM    434  CB  THR A  28      20.208 -16.153  -8.673  1.00 94.19           C  
ATOM    435  HB  THR A  28      20.768 -16.589  -7.846  1.00 94.19           H  
ATOM    436  O   THR A  28      22.074 -13.779  -8.608  1.00 94.19           O  
ATOM    437  CG2 THR A  28      18.945 -16.982  -8.900  1.00 94.19           C  
ATOM    438 HG21 THR A  28      18.396 -16.606  -9.763  1.00 94.19           H  
ATOM    439 HG22 THR A  28      18.311 -16.929  -8.015  1.00 94.19           H  
ATOM    440 HG23 THR A  28      19.224 -18.021  -9.073  1.00 94.19           H  
ATOM    441  OG1 THR A  28      21.006 -16.230  -9.835  1.00 94.19           O  
ATOM    442  HG1 THR A  28      21.768 -15.667  -9.687  1.00 94.19           H  
ATOM    443  N   GLY A  29      21.230 -13.776  -6.514  1.00 93.06           N  
ATOM    444  H   GLY A  29      20.428 -14.029  -5.956  1.00 93.06           H  
ATOM    445  CA  GLY A  29      22.443 -13.385  -5.782  1.00 93.06           C  
ATOM    446  HA2 GLY A  29      23.315 -13.400  -6.436  1.00 93.06           H  
ATOM    447  HA3 GLY A  29      22.322 -12.373  -5.394  1.00 93.06           H  
ATOM    448  C   GLY A  29      22.696 -14.336  -4.610  1.00 93.06           C  
ATOM    449  O   GLY A  29      22.026 -15.362  -4.499  1.00 93.06           O  
ATOM    450  N   ALA A  30      23.624 -14.006  -3.712  1.00 92.19           N  
ATOM    451  H   ALA A  30      24.173 -13.170  -3.853  1.00 92.19           H  
ATOM    452  CA  ALA A  30      23.810 -14.763  -2.468  1.00 92.19           C  
ATOM    453  HA  ALA A  30      22.880 -15.281  -2.230  1.00 92.19           H  
ATOM    454  C   ALA A  30      24.130 -13.844  -1.284  1.00 92.19           C  
ATOM    455  CB  ALA A  30      24.883 -15.842  -2.650  1.00 92.19           C  
ATOM    456  HB1 ALA A  30      24.691 -16.422  -3.553  1.00 92.19           H  
ATOM    457  HB2 ALA A  30      25.875 -15.394  -2.700  1.00 92.19           H  
ATOM    458  HB3 ALA A  30      24.860 -16.520  -1.797  1.00 92.19           H  
ATOM    459  O   ALA A  30      24.898 -12.887  -1.418  1.00 92.19           O  
ATOM    460  N   LYS A  31      23.569 -14.154  -0.107  1.00 88.88           N  
ATOM    461  H   LYS A  31      22.961 -14.959  -0.069  1.00 88.88           H  
ATOM    462  CA  LYS A  31      23.811 -13.394   1.137  1.00 88.88           C  
ATOM    463  HA  LYS A  31      23.867 -12.334   0.893  1.00 88.88           H  
ATOM    464  C   LYS A  31      25.168 -13.728   1.774  1.00 88.88           C  
ATOM    465  CB  LYS A  31      22.634 -13.568   2.127  1.00 88.88           C  
ATOM    466  HB2 LYS A  31      22.495 -14.625   2.358  1.00 88.88           H  
ATOM    467  HB3 LYS A  31      22.878 -13.042   3.050  1.00 88.88           H  
ATOM    468  O   LYS A  31      25.668 -12.954   2.583  1.00 88.88           O  
ATOM    469  CG  LYS A  31      21.319 -12.982   1.571  1.00 88.88           C  
ATOM    470  HG2 LYS A  31      21.000 -13.596   0.728  1.00 88.88           H  
ATOM    471  HG3 LYS A  31      21.525 -11.978   1.199  1.00 88.88           H  
ATOM    472  CD  LYS A  31      20.148 -12.875   2.572  1.00 88.88           C  
ATOM    473  HD2 LYS A  31      20.426 -12.195   3.377  1.00 88.88           H  
ATOM    474  HD3 LYS A  31      19.915 -13.859   2.981  1.00 88.88           H  
ATOM    475  CE  LYS A  31      18.919 -12.314   1.818  1.00 88.88           C  
ATOM    476  HE2 LYS A  31      18.594 -13.045   1.078  1.00 88.88           H  
ATOM    477  HE3 LYS A  31      19.228 -11.422   1.273  1.00 88.88           H  
ATOM    478  NZ  LYS A  31      17.757 -11.929   2.666  1.00 88.88           N  
ATOM    479  HZ1 LYS A  31      17.923 -11.021   3.076  1.00 88.88           H  
ATOM    480  HZ2 LYS A  31      16.937 -11.791   2.091  1.00 88.88           H  
ATOM    481  HZ3 LYS A  31      17.499 -12.624   3.352  1.00 88.88           H  
ATOM    482  N   LYS A  32      25.796 -14.848   1.395  1.00 86.50           N  
ATOM    483  H   LYS A  32      25.331 -15.443   0.723  1.00 86.50           H  
ATOM    484  CA  LYS A  32      27.153 -15.241   1.816  1.00 86.50           C  
ATOM    485  HA  LYS A  32      27.669 -14.367   2.213  1.00 86.50           H  
ATOM    486  C   LYS A  32      27.955 -15.745   0.613  1.00 86.50           C  
ATOM    487  CB  LYS A  32      27.084 -16.307   2.924  1.00 86.50           C  
ATOM    488  HB2 LYS A  32      26.570 -17.189   2.544  1.00 86.50           H  
ATOM    489  HB3 LYS A  32      28.099 -16.600   3.192  1.00 86.50           H  
ATOM    490  O   LYS A  32      27.404 -16.389  -0.268  1.00 86.50           O  
ATOM    491  CG  LYS A  32      26.357 -15.840   4.194  1.00 86.50           C  
ATOM    492  HG2 LYS A  32      25.351 -15.503   3.943  1.00 86.50           H  
ATOM    493  HG3 LYS A  32      26.907 -15.016   4.648  1.00 86.50           H  
ATOM    494  CD  LYS A  32      26.237 -17.000   5.188  1.00 86.50           C  
ATOM    495  HD2 LYS A  32      27.233 -17.335   5.478  1.00 86.50           H  
ATOM    496  HD3 LYS A  32      25.710 -17.822   4.704  1.00 86.50           H  
ATOM    497  CE  LYS A  32      25.454 -16.548   6.423  1.00 86.50           C  
ATOM    498  HE2 LYS A  32      24.505 -16.126   6.090  1.00 86.50           H  
ATOM    499  HE3 LYS A  32      26.012 -15.758   6.926  1.00 86.50           H  
ATOM    500  NZ  LYS A  32      25.205 -17.684   7.345  1.00 86.50           N  
ATOM    501  HZ1 LYS A  32      24.678 -18.401   6.867  1.00 86.50           H  
ATOM    502  HZ2 LYS A  32      24.669 -17.380   8.145  1.00 86.50           H  
ATOM    503  HZ3 LYS A  32      26.075 -18.085   7.663  1.00 86.50           H  
ATOM    504  N   THR A  33      29.260 -15.471   0.581  1.00 82.81           N  
ATOM    505  H   THR A  33      29.648 -14.860   1.285  1.00 82.81           H  
ATOM    506  CA  THR A  33      30.136 -15.807  -0.562  1.00 82.81           C  
ATOM    507  HA  THR A  33      29.732 -15.356  -1.469  1.00 82.81           H  
ATOM    508  C   THR A  33      30.251 -17.309  -0.814  1.00 82.81           C  
ATOM    509  CB  THR A  33      31.544 -15.243  -0.326  1.00 82.81           C  
ATOM    510  HB  THR A  33      32.012 -15.795   0.490  1.00 82.81           H  
ATOM    511  O   THR A  33      30.304 -17.737  -1.958  1.00 82.81           O  
ATOM    512  CG2 THR A  33      32.452 -15.310  -1.551  1.00 82.81           C  
ATOM    513 HG21 THR A  33      33.412 -14.849  -1.320  1.00 82.81           H  
ATOM    514 HG22 THR A  33      32.629 -16.348  -1.835  1.00 82.81           H  
ATOM    515 HG23 THR A  33      31.992 -14.787  -2.390  1.00 82.81           H  
ATOM    516  OG1 THR A  33      31.449 -13.892   0.056  1.00 82.81           O  
ATOM    517  HG1 THR A  33      31.354 -13.363  -0.739  1.00 82.81           H  
ATOM    518  N   ALA A  34      30.287 -18.108   0.254  1.00 78.44           N  
ATOM    519  H   ALA A  34      30.225 -17.689   1.171  1.00 78.44           H  
ATOM    520  CA  ALA A  34      30.391 -19.565   0.180  1.00 78.44           C  
ATOM    521  HA  ALA A  34      30.943 -19.832  -0.721  1.00 78.44           H  
ATOM    522  C   ALA A  34      29.022 -20.264   0.073  1.00 78.44           C  
ATOM    523  CB  ALA A  34      31.203 -20.044   1.391  1.00 78.44           C  
ATOM    524  HB1 ALA A  34      32.170 -19.542   1.414  1.00 78.44           H  
ATOM    525  HB2 ALA A  34      30.659 -19.837   2.313  1.00 78.44           H  
ATOM    526  HB3 ALA A  34      31.370 -21.119   1.314  1.00 78.44           H  
ATOM    527  O   ALA A  34      28.947 -21.484   0.219  1.00 78.44           O  
ATOM    528  N   ASP A  35      27.939 -19.504  -0.115  1.00 67.94           N  
ATOM    529  H   ASP A  35      28.040 -18.530  -0.363  1.00 67.94           H  
ATOM    530  CA  ASP A  35      26.600 -20.070  -0.179  1.00 67.94           C  
ATOM    531  HA  ASP A  35      26.550 -20.869   0.560  1.00 67.94           H  
ATOM    532  C   ASP A  35      26.334 -20.666  -1.560  1.00 67.94           C  
ATOM    533  CB  ASP A  35      25.543 -19.019   0.187  1.00 67.94           C  
ATOM    534  HB2 ASP A  35      25.268 -18.440  -0.695  1.00 67.94           H  
ATOM    535  HB3 ASP A  35      25.971 -18.333   0.918  1.00 67.94           H  
ATOM    536  O   ASP A  35      26.399 -19.973  -2.576  1.00 67.94           O  
ATOM    537  CG  ASP A  35      24.290 -19.632   0.807  1.00 67.94           C  
ATOM    538  OD1 ASP A  35      24.177 -20.882   0.766  1.00 67.94           O  
ATOM    539  OD2 ASP A  35      23.524 -18.845   1.407  1.00 67.94           O  
ATOM    540  N   THR A  36      26.010 -21.957  -1.596  1.00 73.56           N  
ATOM    541  H   THR A  36      25.909 -22.432  -0.710  1.00 73.56           H  
ATOM    542  CA  THR A  36      25.435 -22.572  -2.800  1.00 73.56           C  
ATOM    543  HA  THR A  36      25.891 -22.117  -3.680  1.00 73.56           H  
ATOM    544  C   THR A  36      23.937 -22.286  -2.909  1.00 73.56           C  
ATOM    545  CB  THR A  36      25.707 -24.080  -2.876  1.00 73.56           C  
ATOM    546  HB  THR A  36      25.206 -24.476  -3.759  1.00 73.56           H  
ATOM    547  O   THR A  36      23.372 -22.414  -3.996  1.00 73.56           O  
ATOM    548  CG2 THR A  36      27.201 -24.395  -2.982  1.00 73.56           C  
ATOM    549 HG21 THR A  36      27.674 -24.359  -2.000  1.00 73.56           H  
ATOM    550 HG22 THR A  36      27.327 -25.390  -3.410  1.00 73.56           H  
ATOM    551 HG23 THR A  36      27.687 -23.669  -3.634  1.00 73.56           H  
ATOM    552  OG1 THR A  36      25.222 -24.743  -1.731  1.00 73.56           O  
ATOM    553  HG1 THR A  36      25.822 -24.554  -1.007  1.00 73.56           H  
ATOM    554  N   ALA A  37      23.292 -21.846  -1.818  1.00 82.19           N  
ATOM    555  H   ALA A  37      23.797 -21.703  -0.956  1.00 82.19           H  
ATOM    556  CA  ALA A  37      21.908 -21.404  -1.824  1.00 82.19           C  
ATOM    557  HA  ALA A  37      21.346 -22.041  -2.507  1.00 82.19           H  
ATOM    558  C   ALA A  37      21.823 -19.964  -2.346  1.00 82.19           C  
ATOM    559  CB  ALA A  37      21.292 -21.590  -0.431  1.00 82.19           C  
ATOM    560  HB1 ALA A  37      21.727 -20.885   0.277  1.00 82.19           H  
ATOM    561  HB2 ALA A  37      20.220 -21.402  -0.483  1.00 82.19           H  
ATOM    562  HB3 ALA A  37      21.462 -22.608  -0.079  1.00 82.19           H  
ATOM    563  O   ALA A  37      21.927 -18.979  -1.615  1.00 82.19           O  
ATOM    564  N   THR A  38      21.624 -19.833  -3.653  1.00 89.81           N  
ATOM    565  H   THR A  38      21.634 -20.659  -4.234  1.00 89.81           H  
ATOM    566  CA  THR A  38      21.267 -18.546  -4.252  1.00 89.81           C  
ATOM    567  HA  THR A  38      22.029 -17.815  -3.981  1.00 89.81           H  
ATOM    568  C   THR A  38      19.915 -18.056  -3.728  1.00 89.81           C  
ATOM    569  CB  THR A  38      21.200 -18.642  -5.775  1.00 89.81           C  
ATOM    570  HB  THR A  38      20.841 -17.684  -6.152  1.00 89.81           H  
ATOM    571  O   THR A  38      19.003 -18.855  -3.521  1.00 89.81           O  
ATOM    572  CG2 THR A  38      22.560 -18.944  -6.403  1.00 89.81           C  
ATOM    573 HG21 THR A  38      22.463 -18.945  -7.488  1.00 89.81           H  
ATOM    574 HG22 THR A  38      22.918 -19.921  -6.076  1.00 89.81           H  
ATOM    575 HG23 THR A  38      23.278 -18.179  -6.108  1.00 89.81           H  
ATOM    576  OG1 THR A  38      20.300 -19.654  -6.168  1.00 89.81           O  
ATOM    577  HG1 THR A  38      19.600 -19.690  -5.512  1.00 89.81           H  
ATOM    578  N   THR A  39      19.750 -16.741  -3.594  1.00 91.62           N  
ATOM    579  H   THR A  39      20.530 -16.147  -3.836  1.00 91.62           H  
ATOM    580  CA  THR A  39      18.493 -16.083  -3.210  1.00 91.62           C  
ATOM    581  HA  THR A  39      17.760 -16.847  -2.952  1.00 91.62           H  
ATOM    582  C   THR A  39      17.913 -15.267  -4.366  1.00 91.62           C  
ATOM    583  CB  THR A  39      18.680 -15.221  -1.949  1.00 91.62           C  
ATOM    584  HB  THR A  39      19.001 -15.865  -1.131  1.00 91.62           H  
ATOM    585  O   THR A  39      18.664 -14.674  -5.145  1.00 91.62           O  
ATOM    586  CG2 THR A  39      19.690 -14.082  -2.089  1.00 91.62           C  
ATOM    587 HG21 THR A  39      19.680 -13.468  -1.188  1.00 91.62           H  
ATOM    588 HG22 THR A  39      20.690 -14.493  -2.225  1.00 91.62           H  
ATOM    589 HG23 THR A  39      19.439 -13.451  -2.941  1.00 91.62           H  
ATOM    590  OG1 THR A  39      17.453 -14.637  -1.595  1.00 91.62           O  
ATOM    591  HG1 THR A  39      17.584 -13.694  -1.471  1.00 91.62           H  
ATOM    592  N   THR A  40      16.581 -15.217  -4.454  1.00 93.50           N  
ATOM    593  H   THR A  40      16.041 -15.782  -3.814  1.00 93.50           H  
ATOM    594  CA  THR A  40      15.814 -14.270  -5.288  1.00 93.50           C  
ATOM    595  HA  THR A  40      16.483 -13.798  -6.007  1.00 93.50           H  
ATOM    596  C   THR A  40      15.192 -13.135  -4.460  1.00 93.50           C  
ATOM    597  CB  THR A  40      14.714 -14.980  -6.094  1.00 93.50           C  
ATOM    598  HB  THR A  40      14.214 -14.248  -6.728  1.00 93.50           H  
ATOM    599  O   THR A  40      14.657 -12.179  -5.023  1.00 93.50           O  
ATOM    600  CG2 THR A  40      15.240 -16.114  -6.972  1.00 93.50           C  
ATOM    601 HG21 THR A  40      16.021 -15.739  -7.634  1.00 93.50           H  
ATOM    602 HG22 THR A  40      14.424 -16.508  -7.579  1.00 93.50           H  
ATOM    603 HG23 THR A  40      15.648 -16.915  -6.356  1.00 93.50           H  
ATOM    604  OG1 THR A  40      13.760 -15.572  -5.244  1.00 93.50           O  
ATOM    605  HG1 THR A  40      13.040 -15.851  -5.815  1.00 93.50           H  
ATOM    606  N   ASP A  41      15.296 -13.211  -3.129  1.00 93.00           N  
ATOM    607  H   ASP A  41      15.734 -14.031  -2.734  1.00 93.00           H  
ATOM    608  CA  ASP A  41      15.077 -12.103  -2.198  1.00 93.00           C  
ATOM    609  HA  ASP A  41      14.227 -11.502  -2.522  1.00 93.00           H  
ATOM    610  C   ASP A  41      16.333 -11.221  -2.206  1.00 93.00           C  
ATOM    611  CB  ASP A  41      14.739 -12.653  -0.801  1.00 93.00           C  
ATOM    612  HB2 ASP A  41      13.747 -13.104  -0.829  1.00 93.00           H  
ATOM    613  HB3 ASP A  41      15.453 -13.430  -0.528  1.00 93.00           H  
ATOM    614  O   ASP A  41      17.363 -11.563  -1.611  1.00 93.00           O  
ATOM    615  CG  ASP A  41      14.767 -11.562   0.270  1.00 93.00           C  
ATOM    616  OD1 ASP A  41      14.420 -10.415  -0.077  1.00 93.00           O  
ATOM    617  OD2 ASP A  41      15.242 -11.874   1.395  1.00 93.00           O  
ATOM    618  N   LEU A  42      16.268 -10.155  -3.006  1.00 94.06           N  
ATOM    619  H   LEU A  42      15.386  -9.996  -3.471  1.00 94.06           H  
ATOM    620  CA  LEU A  42      17.388  -9.267  -3.327  1.00 94.06           C  
ATOM    621  HA  LEU A  42      18.292  -9.650  -2.852  1.00 94.06           H  
ATOM    622  C   LEU A  42      17.195  -7.840  -2.791  1.00 94.06           C  
ATOM    623  CB  LEU A  42      17.602  -9.241  -4.851  1.00 94.06           C  
ATOM    624  HB2 LEU A  42      16.763  -8.716  -5.308  1.00 94.06           H  
ATOM    625  HB3 LEU A  42      18.512  -8.663  -5.014  1.00 94.06           H  
ATOM    626  O   LEU A  42      18.054  -6.981  -3.011  1.00 94.06           O  
ATOM    627  CG  LEU A  42      17.782 -10.595  -5.556  1.00 94.06           C  
ATOM    628  HG  LEU A  42      16.939 -11.246  -5.322  1.00 94.06           H  
ATOM    629  CD1 LEU A  42      17.831 -10.436  -7.075  1.00 94.06           C  
ATOM    630 HD11 LEU A  42      17.829 -11.426  -7.532  1.00 94.06           H  
ATOM    631 HD12 LEU A  42      16.945  -9.901  -7.415  1.00 94.06           H  
ATOM    632 HD13 LEU A  42      18.731  -9.900  -7.376  1.00 94.06           H  
ATOM    633  CD2 LEU A  42      19.063 -11.287  -5.112  1.00 94.06           C  
ATOM    634 HD21 LEU A  42      19.020 -11.477  -4.040  1.00 94.06           H  
ATOM    635 HD22 LEU A  42      19.151 -12.239  -5.636  1.00 94.06           H  
ATOM    636 HD23 LEU A  42      19.924 -10.658  -5.338  1.00 94.06           H  
ATOM    637  N   TYR A  43      16.074  -7.578  -2.117  1.00 94.31           N  
ATOM    638  H   TYR A  43      15.498  -8.355  -1.826  1.00 94.31           H  
ATOM    639  CA  TYR A  43      15.676  -6.258  -1.642  1.00 94.31           C  
ATOM    640  HA  TYR A  43      16.512  -5.566  -1.742  1.00 94.31           H  
ATOM    641  C   TYR A  43      15.298  -6.315  -0.163  1.00 94.31           C  
ATOM    642  CB  TYR A  43      14.506  -5.717  -2.477  1.00 94.31           C  
ATOM    643  HB2 TYR A  43      14.117  -4.830  -1.977  1.00 94.31           H  
ATOM    644  HB3 TYR A  43      13.706  -6.456  -2.496  1.00 94.31           H  
ATOM    645  O   TYR A  43      14.648  -7.245   0.295  1.00 94.31           O  
ATOM    646  CG  TYR A  43      14.870  -5.318  -3.894  1.00 94.31           C  
ATOM    647  CD1 TYR A  43      15.497  -4.080  -4.128  1.00 94.31           C  
ATOM    648  HD1 TYR A  43      15.673  -3.407  -3.301  1.00 94.31           H  
ATOM    649  CD2 TYR A  43      14.589  -6.176  -4.974  1.00 94.31           C  
ATOM    650  HD2 TYR A  43      14.096  -7.120  -4.799  1.00 94.31           H  
ATOM    651  CE1 TYR A  43      15.894  -3.712  -5.426  1.00 94.31           C  
ATOM    652  HE1 TYR A  43      16.395  -2.771  -5.598  1.00 94.31           H  
ATOM    653  CE2 TYR A  43      14.961  -5.799  -6.279  1.00 94.31           C  
ATOM    654  HE2 TYR A  43      14.766  -6.444  -7.122  1.00 94.31           H  
ATOM    655  OH  TYR A  43      16.010  -4.233  -7.760  1.00 94.31           O  
ATOM    656  HH  TYR A  43      16.562  -3.449  -7.739  1.00 94.31           H  
ATOM    657  CZ  TYR A  43      15.624  -4.576  -6.506  1.00 94.31           C  
ATOM    658  N   LYS A  44      15.661  -5.273   0.577  1.00 92.12           N  
ATOM    659  H   LYS A  44      16.121  -4.512   0.099  1.00 92.12           H  
ATOM    660  CA  LYS A  44      15.295  -5.061   1.978  1.00 92.12           C  
ATOM    661  HA  LYS A  44      14.810  -5.966   2.343  1.00 92.12           H  
ATOM    662  C   LYS A  44      14.305  -3.902   2.111  1.00 92.12           C  
ATOM    663  CB  LYS A  44      16.555  -4.894   2.831  1.00 92.12           C  
ATOM    664  HB2 LYS A  44      16.271  -4.868   3.883  1.00 92.12           H  
ATOM    665  HB3 LYS A  44      17.198  -5.760   2.676  1.00 92.12           H  
ATOM    666  O   LYS A  44      14.197  -3.056   1.220  1.00 92.12           O  
ATOM    667  CG  LYS A  44      17.329  -3.617   2.490  1.00 92.12           C  
ATOM    668  HG2 LYS A  44      17.598  -3.626   1.434  1.00 92.12           H  
ATOM    669  HG3 LYS A  44      16.718  -2.740   2.702  1.00 92.12           H  
ATOM    670  CD  LYS A  44      18.614  -3.552   3.306  1.00 92.12           C  
ATOM    671  HD2 LYS A  44      19.208  -4.441   3.092  1.00 92.12           H  
ATOM    672  HD3 LYS A  44      18.383  -3.515   4.370  1.00 92.12           H  
ATOM    673  CE  LYS A  44      19.373  -2.297   2.881  1.00 92.12           C  
ATOM    674  HE2 LYS A  44      18.868  -1.421   3.288  1.00 92.12           H  
ATOM    675  HE3 LYS A  44      19.343  -2.235   1.793  1.00 92.12           H  
ATOM    676  NZ  LYS A  44      20.782  -2.366   3.326  1.00 92.12           N  
ATOM    677  HZ1 LYS A  44      21.284  -1.542   3.027  1.00 92.12           H  
ATOM    678  HZ2 LYS A  44      20.830  -2.459   4.331  1.00 92.12           H  
ATOM    679  HZ3 LYS A  44      21.215  -3.174   2.903  1.00 92.12           H  
ATOM    680  N   ALA A  45      13.616  -3.851   3.249  1.00 86.06           N  
ATOM    681  H   ALA A  45      13.790  -4.555   3.952  1.00 86.06           H  
ATOM    682  CA  ALA A  45      12.710  -2.758   3.587  1.00 86.06           C  
ATOM    683  HA  ALA A  45      11.866  -2.772   2.897  1.00 86.06           H  
ATOM    684  C   ALA A  45      13.412  -1.390   3.471  1.00 86.06           C  
ATOM    685  CB  ALA A  45      12.136  -2.980   4.989  1.00 86.06           C  
ATOM    686  HB1 ALA A  45      12.937  -3.075   5.722  1.00 86.06           H  
ATOM    687  HB2 ALA A  45      11.504  -3.868   5.008  1.00 86.06           H  
ATOM    688  HB3 ALA A  45      11.518  -2.124   5.258  1.00 86.06           H  
ATOM    689  O   ALA A  45      14.587  -1.255   3.827  1.00 86.06           O  
ATOM    690  N   SER A  46      12.685  -0.384   2.982  1.00 79.50           N  
ATOM    691  H   SER A  46      11.722  -0.556   2.732  1.00 79.50           H  
ATOM    692  CA  SER A  46      13.076   1.023   3.084  1.00 79.50           C  
ATOM    693  HA  SER A  46      14.039   1.104   3.589  1.00 79.50           H  
ATOM    694  C   SER A  46      12.034   1.774   3.899  1.00 79.50           C  
ATOM    695  CB  SER A  46      13.199   1.691   1.713  1.00 79.50           C  
ATOM    696  HB2 SER A  46      13.728   1.038   1.018  1.00 79.50           H  
ATOM    697  HB3 SER A  46      12.198   1.917   1.347  1.00 79.50           H  
ATOM    698  O   SER A  46      10.843   1.512   3.794  1.00 79.50           O  
ATOM    699  OG  SER A  46      13.872   2.928   1.826  1.00 79.50           O  
ATOM    700  HG  SER A  46      13.983   3.287   0.942  1.00 79.50           H  
ATOM    701  N   PHE A  47      12.468   2.784   4.642  1.00 74.50           N  
ATOM    702  H   PHE A  47      13.459   2.977   4.652  1.00 74.50           H  
ATOM    703  CA  PHE A  47      11.584   3.663   5.411  1.00 74.50           C  
ATOM    704  HA  PHE A  47      10.788   3.060   5.846  1.00 74.50           H  
ATOM    705  C   PHE A  47      10.891   4.729   4.539  1.00 74.50           C  
ATOM    706  CB  PHE A  47      12.403   4.264   6.560  1.00 74.50           C  
ATOM    707  HB2 PHE A  47      13.243   4.824   6.150  1.00 74.50           H  
ATOM    708  HB3 PHE A  47      11.789   4.970   7.120  1.00 74.50           H  
ATOM    709  O   PHE A  47      10.369   5.715   5.053  1.00 74.50           O  
ATOM    710  CG  PHE A  47      12.909   3.227   7.541  1.00 74.50           C  
ATOM    711  CD1 PHE A  47      12.036   2.700   8.511  1.00 74.50           C  
ATOM    712  HD1 PHE A  47      11.010   3.035   8.556  1.00 74.50           H  
ATOM    713  CD2 PHE A  47      14.239   2.771   7.473  1.00 74.50           C  
ATOM    714  HD2 PHE A  47      14.912   3.170   6.728  1.00 74.50           H  
ATOM    715  CE1 PHE A  47      12.492   1.724   9.413  1.00 74.50           C  
ATOM    716  HE1 PHE A  47      11.813   1.307  10.141  1.00 74.50           H  
ATOM    717  CE2 PHE A  47      14.695   1.794   8.376  1.00 74.50           C  
ATOM    718  HE2 PHE A  47      15.713   1.439   8.322  1.00 74.50           H  
ATOM    719  CZ  PHE A  47      13.821   1.271   9.345  1.00 74.50           C  
ATOM    720  HZ  PHE A  47      14.164   0.510  10.030  1.00 74.50           H  
ATOM    721  N   MET A  48      10.923   4.576   3.212  1.00 77.69           N  
ATOM    722  H   MET A  48      11.294   3.708   2.855  1.00 77.69           H  
ATOM    723  CA  MET A  48      10.332   5.507   2.254  1.00 77.69           C  
ATOM    724  HA  MET A  48      10.069   6.438   2.757  1.00 77.69           H  
ATOM    725  C   MET A  48       9.040   4.940   1.682  1.00 77.69           C  
ATOM    726  CB  MET A  48      11.329   5.852   1.144  1.00 77.69           C  
ATOM    727  HB2 MET A  48      11.734   4.939   0.709  1.00 77.69           H  
ATOM    728  HB3 MET A  48      10.791   6.395   0.367  1.00 77.69           H  
ATOM    729  O   MET A  48       9.002   4.469   0.543  1.00 77.69           O  
ATOM    730  CG  MET A  48      12.475   6.729   1.646  1.00 77.69           C  
ATOM    731  HG2 MET A  48      13.084   6.147   2.337  1.00 77.69           H  
ATOM    732  HG3 MET A  48      12.063   7.582   2.187  1.00 77.69           H  
ATOM    733  SD  MET A  48      13.544   7.350   0.319  1.00 77.69           S  
ATOM    734  CE  MET A  48      12.409   8.474  -0.543  1.00 77.69           C  
ATOM    735  HE1 MET A  48      11.601   7.911  -1.011  1.00 77.69           H  
ATOM    736  HE2 MET A  48      12.956   9.012  -1.318  1.00 77.69           H  
ATOM    737  HE3 MET A  48      11.996   9.193   0.165  1.00 77.69           H  
ATOM    738  N   ALA A  49       7.977   5.023   2.470  1.00 85.31           N  
ATOM    739  H   ALA A  49       8.073   5.334   3.426  1.00 85.31           H  
ATOM    740  CA  ALA A  49       6.638   4.771   1.987  1.00 85.31           C  
ATOM    741  HA  ALA A  49       6.634   4.948   0.911  1.00 85.31           H  
ATOM    742  C   ALA A  49       5.651   5.768   2.597  1.00 85.31           C  
ATOM    743  CB  ALA A  49       6.294   3.297   2.214  1.00 85.31           C  
ATOM    744  HB1 ALA A  49       6.986   2.672   1.649  1.00 85.31           H  
ATOM    745  HB2 ALA A  49       5.279   3.083   1.881  1.00 85.31           H  
ATOM    746  HB3 ALA A  49       6.411   3.031   3.265  1.00 85.31           H  
ATOM    747  O   ALA A  49       5.819   6.268   3.709  1.00 85.31           O  
ATOM    748  N   GLY A  50       4.622   6.104   1.836  1.00 91.50           N  
ATOM    749  H   GLY A  50       4.546   5.699   0.913  1.00 91.50           H  
ATOM    750  CA  GLY A  50       3.649   7.112   2.224  1.00 91.50           C  
ATOM    751  HA2 GLY A  50       3.146   6.800   3.139  1.00 91.50           H  
ATOM    752  HA3 GLY A  50       4.147   8.063   2.415  1.00 91.50           H  
ATOM    753  C   GLY A  50       2.614   7.312   1.137  1.00 91.50           C  
ATOM    754  O   GLY A  50       2.744   6.797   0.025  1.00 91.50           O  
ATOM    755  N   GLY A  51       1.565   8.042   1.464  1.00 94.44           N  
ATOM    756  H   GLY A  51       1.494   8.443   2.388  1.00 94.44           H  
ATOM    757  CA  GLY A  51       0.504   8.309   0.514  1.00 94.44           C  
ATOM    758  HA2 GLY A  51       0.898   8.857  -0.342  1.00 94.44           H  
ATOM    759  HA3 GLY A  51       0.090   7.365   0.158  1.00 94.44           H  
ATOM    760  C   GLY A  51      -0.621   9.108   1.120  1.00 94.44           C  
ATOM    761  O   GLY A  51      -0.521   9.607   2.243  1.00 94.44           O  
ATOM    762  N   GLY A  52      -1.689   9.221   0.352  1.00 96.75           N  
ATOM    763  H   GLY A  52      -1.730   8.694  -0.509  1.00 96.75           H  
ATOM    764  CA  GLY A  52      -2.893   9.896   0.787  1.00 96.75           C  
ATOM    765  HA2 GLY A  52      -2.872  10.947   0.498  1.00 96.75           H  
ATOM    766  HA3 GLY A  52      -2.955   9.829   1.873  1.00 96.75           H  
ATOM    767  C   GLY A  52      -4.127   9.239   0.207  1.00 96.75           C  
ATOM    768  O   GLY A  52      -4.069   8.574  -0.830  1.00 96.75           O  
ATOM    769  N   ALA A  53      -5.243   9.437   0.893  1.00 97.62           N  
ATOM    770  H   ALA A  53      -5.207  10.028   1.711  1.00 97.62           H  
ATOM    771  CA  ALA A  53      -6.527   8.889   0.499  1.00 97.62           C  
ATOM    772  HA  ALA A  53      -6.467   8.578  -0.544  1.00 97.62           H  
ATOM    773  C   ALA A  53      -7.625   9.945   0.593  1.00 97.62           C  
ATOM    774  CB  ALA A  53      -6.839   7.654   1.353  1.00 97.62           C  
ATOM    775  HB1 ALA A  53      -5.977   6.987   1.390  1.00 97.62           H  
ATOM    776  HB2 ALA A  53      -7.676   7.113   0.911  1.00 97.62           H  
ATOM    777  HB3 ALA A  53      -7.104   7.956   2.366  1.00 97.62           H  
ATOM    778  O   ALA A  53      -7.567  10.841   1.437  1.00 97.62           O  
ATOM    779  N   PHE A  54      -8.637   9.807  -0.255  1.00 97.88           N  
ATOM    780  H   PHE A  54      -8.608   9.029  -0.899  1.00 97.88           H  
ATOM    781  CA  PHE A  54      -9.897  10.534  -0.151  1.00 97.88           C  
ATOM    782  HA  PHE A  54      -9.887  11.178   0.729  1.00 97.88           H  
ATOM    783  C   PHE A  54     -11.025   9.526   0.018  1.00 97.88           C  
ATOM    784  CB  PHE A  54     -10.113  11.418  -1.380  1.00 97.88           C  
ATOM    785  HB2 PHE A  54     -10.036  10.805  -2.279  1.00 97.88           H  
ATOM    786  HB3 PHE A  54      -9.324  12.169  -1.418  1.00 97.88           H  
ATOM    787  O   PHE A  54     -11.133   8.576  -0.764  1.00 97.88           O  
ATOM    788  CG  PHE A  54     -11.461  12.112  -1.365  1.00 97.88           C  
ATOM    789  CD1 PHE A  54     -12.550  11.567  -2.070  1.00 97.88           C  
ATOM    790  HD1 PHE A  54     -12.426  10.654  -2.635  1.00 97.88           H  
ATOM    791  CD2 PHE A  54     -11.647  13.270  -0.590  1.00 97.88           C  
ATOM    792  HD2 PHE A  54     -10.825  13.673  -0.017  1.00 97.88           H  
ATOM    793  CE1 PHE A  54     -13.810  12.190  -2.015  1.00 97.88           C  
ATOM    794  HE1 PHE A  54     -14.648  11.760  -2.542  1.00 97.88           H  
ATOM    795  CE2 PHE A  54     -12.905  13.894  -0.533  1.00 97.88           C  
ATOM    796  HE2 PHE A  54     -13.045  14.772   0.080  1.00 97.88           H  
ATOM    797  CZ  PHE A  54     -13.986  13.355  -1.249  1.00 97.88           C  
ATOM    798  HZ  PHE A  54     -14.958  13.823  -1.191  1.00 97.88           H  
ATOM    799  N   GLY A  55     -11.837   9.728   1.050  1.00 96.75           N  
ATOM    800  H   GLY A  55     -11.728  10.559   1.614  1.00 96.75           H  
ATOM    801  CA  GLY A  55     -12.765   8.722   1.522  1.00 96.75           C  
ATOM    802  HA2 GLY A  55     -12.312   8.210   2.371  1.00 96.75           H  
ATOM    803  HA3 GLY A  55     -12.967   7.995   0.735  1.00 96.75           H  
ATOM    804  C   GLY A  55     -14.092   9.245   2.014  1.00 96.75           C  
ATOM    805  O   GLY A  55     -14.333  10.444   2.150  1.00 96.75           O  
ATOM    806  N   TYR A  56     -14.941   8.273   2.290  1.00 94.94           N  
ATOM    807  H   TYR A  56     -14.616   7.326   2.157  1.00 94.94           H  
ATOM    808  CA  TYR A  56     -16.303   8.412   2.744  1.00 94.94           C  
ATOM    809  HA  TYR A  56     -16.501   9.439   3.051  1.00 94.94           H  
ATOM    810  C   TYR A  56     -16.519   7.476   3.934  1.00 94.94           C  
ATOM    811  CB  TYR A  56     -17.202   8.056   1.564  1.00 94.94           C  
ATOM    812  HB2 TYR A  56     -16.956   7.054   1.213  1.00 94.94           H  
ATOM    813  HB3 TYR A  56     -17.005   8.749   0.747  1.00 94.94           H  
ATOM    814  O   TYR A  56     -16.133   6.305   3.882  1.00 94.94           O  
ATOM    815  CG  TYR A  56     -18.665   8.110   1.903  1.00 94.94           C  
ATOM    816  CD1 TYR A  56     -19.340   6.936   2.276  1.00 94.94           C  
ATOM    817  HD1 TYR A  56     -18.812   5.996   2.340  1.00 94.94           H  
ATOM    818  CD2 TYR A  56     -19.352   9.329   1.800  1.00 94.94           C  
ATOM    819  HD2 TYR A  56     -18.835  10.225   1.491  1.00 94.94           H  
ATOM    820  CE1 TYR A  56     -20.712   6.984   2.564  1.00 94.94           C  
ATOM    821  HE1 TYR A  56     -21.253   6.084   2.815  1.00 94.94           H  
ATOM    822  CE2 TYR A  56     -20.728   9.364   2.062  1.00 94.94           C  
ATOM    823  HE2 TYR A  56     -21.271  10.279   1.876  1.00 94.94           H  
ATOM    824  OH  TYR A  56     -22.718   8.204   2.859  1.00 94.94           O  
ATOM    825  HH  TYR A  56     -23.032   8.987   3.318  1.00 94.94           H  
ATOM    826  CZ  TYR A  56     -21.403   8.206   2.518  1.00 94.94           C  
ATOM    827  N   LYS A  57     -17.114   7.989   5.008  1.00 93.25           N  
ATOM    828  H   LYS A  57     -17.421   8.950   4.963  1.00 93.25           H  
ATOM    829  CA  LYS A  57     -17.501   7.230   6.198  1.00 93.25           C  
ATOM    830  HA  LYS A  57     -17.191   6.191   6.083  1.00 93.25           H  
ATOM    831  C   LYS A  57     -19.022   7.234   6.330  1.00 93.25           C  
ATOM    832  CB  LYS A  57     -16.794   7.804   7.438  1.00 93.25           C  
ATOM    833  HB2 LYS A  57     -15.716   7.749   7.290  1.00 93.25           H  
ATOM    834  HB3 LYS A  57     -17.067   8.853   7.557  1.00 93.25           H  
ATOM    835  O   LYS A  57     -19.640   8.294   6.233  1.00 93.25           O  
ATOM    836  CG  LYS A  57     -17.187   7.035   8.709  1.00 93.25           C  
ATOM    837  HG2 LYS A  57     -18.229   7.253   8.946  1.00 93.25           H  
ATOM    838  HG3 LYS A  57     -17.104   5.965   8.519  1.00 93.25           H  
ATOM    839  CD  LYS A  57     -16.327   7.385   9.931  1.00 93.25           C  
ATOM    840  HD2 LYS A  57     -16.438   8.440  10.180  1.00 93.25           H  
ATOM    841  HD3 LYS A  57     -15.282   7.154   9.723  1.00 93.25           H  
ATOM    842  CE  LYS A  57     -16.846   6.509  11.074  1.00 93.25           C  
ATOM    843  HE2 LYS A  57     -17.004   5.504  10.683  1.00 93.25           H  
ATOM    844  HE3 LYS A  57     -17.828   6.869  11.379  1.00 93.25           H  
ATOM    845  NZ  LYS A  57     -15.943   6.406  12.238  1.00 93.25           N  
ATOM    846  HZ1 LYS A  57     -15.717   7.314  12.619  1.00 93.25           H  
ATOM    847  HZ2 LYS A  57     -15.122   5.874  11.988  1.00 93.25           H  
ATOM    848  HZ3 LYS A  57     -16.414   5.853  12.940  1.00 93.25           H  
ATOM    849  N   MET A  58     -19.581   6.053   6.570  1.00 92.31           N  
ATOM    850  H   MET A  58     -18.973   5.251   6.659  1.00 92.31           H  
ATOM    851  CA  MET A  58     -20.986   5.817   6.887  1.00 92.31           C  
ATOM    852  HA  MET A  58     -21.472   6.754   7.160  1.00 92.31           H  
ATOM    853  C   MET A  58     -21.043   4.867   8.077  1.00 92.31           C  
ATOM    854  CB  MET A  58     -21.686   5.237   5.656  1.00 92.31           C  
ATOM    855  HB2 MET A  58     -21.601   5.984   4.866  1.00 92.31           H  
ATOM    856  HB3 MET A  58     -21.190   4.319   5.341  1.00 92.31           H  
ATOM    857  O   MET A  58     -20.633   3.710   7.963  1.00 92.31           O  
ATOM    858  CG  MET A  58     -23.175   4.967   5.858  1.00 92.31           C  
ATOM    859  HG2 MET A  58     -23.313   4.242   6.660  1.00 92.31           H  
ATOM    860  HG3 MET A  58     -23.661   5.897   6.152  1.00 92.31           H  
ATOM    861  SD  MET A  58     -23.977   4.336   4.357  1.00 92.31           S  
ATOM    862  CE  MET A  58     -25.695   4.519   4.900  1.00 92.31           C  
ATOM    863  HE1 MET A  58     -25.902   5.572   5.092  1.00 92.31           H  
ATOM    864  HE2 MET A  58     -26.378   4.159   4.130  1.00 92.31           H  
ATOM    865  HE3 MET A  58     -25.860   3.954   5.818  1.00 92.31           H  
ATOM    866  N   ASP A  59     -21.501   5.383   9.215  1.00 89.38           N  
ATOM    867  H   ASP A  59     -21.892   6.314   9.212  1.00 89.38           H  
ATOM    868  CA  ASP A  59     -21.499   4.687  10.503  1.00 89.38           C  
ATOM    869  HA  ASP A  59     -21.703   5.424  11.278  1.00 89.38           H  
ATOM    870  C   ASP A  59     -20.109   4.097  10.823  1.00 89.38           C  
ATOM    871  CB  ASP A  59     -22.656   3.668  10.553  1.00 89.38           C  
ATOM    872  HB2 ASP A  59     -22.459   2.861   9.848  1.00 89.38           H  
ATOM    873  HB3 ASP A  59     -22.702   3.238  11.554  1.00 89.38           H  
ATOM    874  O   ASP A  59     -19.113   4.823  10.873  1.00 89.38           O  
ATOM    875  CG  ASP A  59     -24.022   4.280  10.231  1.00 89.38           C  
ATOM    876  OD1 ASP A  59     -24.259   5.448  10.619  1.00 89.38           O  
ATOM    877  OD2 ASP A  59     -24.820   3.563   9.588  1.00 89.38           O  
ATOM    878  N   ASP A  60     -20.017   2.778  10.987  1.00 92.12           N  
ATOM    879  H   ASP A  60     -20.881   2.255  10.983  1.00 92.12           H  
ATOM    880  CA  ASP A  60     -18.786   2.048  11.299  1.00 92.12           C  
ATOM    881  HA  ASP A  60     -18.142   2.686  11.906  1.00 92.12           H  
ATOM    882  C   ASP A  60     -17.977   1.652  10.050  1.00 92.12           C  
ATOM    883  CB  ASP A  60     -19.153   0.821  12.143  1.00 92.12           C  
ATOM    884  HB2 ASP A  60     -19.878   0.221  11.593  1.00 92.12           H  
ATOM    885  HB3 ASP A  60     -18.267   0.204  12.291  1.00 92.12           H  
ATOM    886  O   ASP A  60     -16.907   1.054  10.160  1.00 92.12           O  
ATOM    887  CG  ASP A  60     -19.727   1.190  13.517  1.00 92.12           C  
ATOM    888  OD1 ASP A  60     -19.293   2.217  14.091  1.00 92.12           O  
ATOM    889  OD2 ASP A  60     -20.600   0.423  13.982  1.00 92.12           O  
ATOM    890  N   ILE A  61     -18.451   1.969   8.841  1.00 95.44           N  
ATOM    891  H   ILE A  61     -19.298   2.517   8.791  1.00 95.44           H  
ATOM    892  CA  ILE A  61     -17.785   1.605   7.585  1.00 95.44           C  
ATOM    893  HA  ILE A  61     -16.996   0.886   7.807  1.00 95.44           H  
ATOM    894  C   ILE A  61     -17.108   2.822   6.963  1.00 95.44           C  
ATOM    895  CB  ILE A  61     -18.763   0.913   6.611  1.00 95.44           C  
ATOM    896  HB  ILE A  61     -19.592   1.596   6.425  1.00 95.44           H  
ATOM    897  O   ILE A  61     -17.716   3.877   6.781  1.00 95.44           O  
ATOM    898  CG1 ILE A  61     -19.359  -0.387   7.201  1.00 95.44           C  
ATOM    899 HG12 ILE A  61     -20.154  -0.731   6.540  1.00 95.44           H  
ATOM    900 HG13 ILE A  61     -19.819  -0.171   8.165  1.00 95.44           H  
ATOM    901  CG2 ILE A  61     -18.089   0.614   5.255  1.00 95.44           C  
ATOM    902 HG21 ILE A  61     -17.893   1.547   4.727  1.00 95.44           H  
ATOM    903 HG22 ILE A  61     -17.149   0.084   5.405  1.00 95.44           H  
ATOM    904 HG23 ILE A  61     -18.756   0.013   4.638  1.00 95.44           H  
ATOM    905  CD1 ILE A  61     -18.359  -1.536   7.381  1.00 95.44           C  
ATOM    906 HD11 ILE A  61     -18.869  -2.374   7.858  1.00 95.44           H  
ATOM    907 HD12 ILE A  61     -17.520  -1.215   7.999  1.00 95.44           H  
ATOM    908 HD13 ILE A  61     -17.985  -1.872   6.414  1.00 95.44           H  
ATOM    909  N   ARG A  62     -15.847   2.660   6.551  1.00 95.19           N  
ATOM    910  H   ARG A  62     -15.419   1.761   6.718  1.00 95.19           H  
ATOM    911  CA  ARG A  62     -15.143   3.651   5.724  1.00 95.19           C  
ATOM    912  HA  ARG A  62     -15.827   4.469   5.500  1.00 95.19           H  
ATOM    913  C   ARG A  62     -14.740   3.058   4.389  1.00 95.19           C  
ATOM    914  CB  ARG A  62     -13.934   4.260   6.442  1.00 95.19           C  
ATOM    915  HB2 ARG A  62     -13.551   5.057   5.804  1.00 95.19           H  
ATOM    916  HB3 ARG A  62     -13.141   3.520   6.540  1.00 95.19           H  
ATOM    917  O   ARG A  62     -14.282   1.921   4.331  1.00 95.19           O  
ATOM    918  CG  ARG A  62     -14.258   4.867   7.809  1.00 95.19           C  
ATOM    919  HG2 ARG A  62     -14.675   4.118   8.482  1.00 95.19           H  
ATOM    920  HG3 ARG A  62     -15.002   5.648   7.653  1.00 95.19           H  
ATOM    921  CD  ARG A  62     -13.013   5.495   8.444  1.00 95.19           C  
ATOM    922  HD2 ARG A  62     -13.336   6.196   9.213  1.00 95.19           H  
ATOM    923  HD3 ARG A  62     -12.457   6.042   7.683  1.00 95.19           H  
ATOM    924  NE  ARG A  62     -12.166   4.479   9.087  1.00 95.19           N  
ATOM    925  HE  ARG A  62     -12.651   3.706   9.520  1.00 95.19           H  
ATOM    926  NH1 ARG A  62     -10.246   5.708   9.359  1.00 95.19           N  
ATOM    927 HH11 ARG A  62      -9.354   5.817   9.819  1.00 95.19           H  
ATOM    928 HH12 ARG A  62     -10.700   6.476   8.885  1.00 95.19           H  
ATOM    929  NH2 ARG A  62     -10.393   3.632  10.176  1.00 95.19           N  
ATOM    930 HH21 ARG A  62      -9.459   3.667  10.560  1.00 95.19           H  
ATOM    931 HH22 ARG A  62     -11.070   2.985  10.554  1.00 95.19           H  
ATOM    932  CZ  ARG A  62     -10.933   4.613   9.522  1.00 95.19           C  
ATOM    933  N   VAL A  63     -14.860   3.841   3.327  1.00 97.62           N  
ATOM    934  H   VAL A  63     -15.244   4.765   3.464  1.00 97.62           H  
ATOM    935  CA  VAL A  63     -14.393   3.496   1.985  1.00 97.62           C  
ATOM    936  HA  VAL A  63     -13.784   2.593   2.049  1.00 97.62           H  
ATOM    937  C   VAL A  63     -13.524   4.631   1.472  1.00 97.62           C  
ATOM    938  CB  VAL A  63     -15.566   3.219   1.025  1.00 97.62           C  
ATOM    939  HB  VAL A  63     -16.155   4.129   0.905  1.00 97.62           H  
ATOM    940  O   VAL A  63     -13.943   5.783   1.524  1.00 97.62           O  
ATOM    941  CG1 VAL A  63     -15.074   2.777  -0.360  1.00 97.62           C  
ATOM    942 HG11 VAL A  63     -14.464   3.558  -0.813  1.00 97.62           H  
ATOM    943 HG12 VAL A  63     -15.928   2.592  -1.011  1.00 97.62           H  
ATOM    944 HG13 VAL A  63     -14.485   1.864  -0.274  1.00 97.62           H  
ATOM    945  CG2 VAL A  63     -16.490   2.121   1.571  1.00 97.62           C  
ATOM    946 HG21 VAL A  63     -15.908   1.235   1.827  1.00 97.62           H  
ATOM    947 HG22 VAL A  63     -17.247   1.862   0.831  1.00 97.62           H  
ATOM    948 HG23 VAL A  63     -17.001   2.478   2.465  1.00 97.62           H  
ATOM    949  N   ASP A  64     -12.336   4.338   0.947  1.00 97.69           N  
ATOM    950  H   ASP A  64     -12.052   3.372   0.876  1.00 97.69           H  
ATOM    951  CA  ASP A  64     -11.518   5.366   0.300  1.00 97.69           C  
ATOM    952  HA  ASP A  64     -12.195   6.137  -0.069  1.00 97.69           H  
ATOM    953  C   ASP A  64     -10.780   4.900  -0.942  1.00 97.69           C  
ATOM    954  CB  ASP A  64     -10.584   6.070   1.288  1.00 97.69           C  
ATOM    955  HB2 ASP A  64     -10.044   6.868   0.778  1.00 97.69           H  
ATOM    956  HB3 ASP A  64     -11.211   6.540   2.046  1.00 97.69           H  
ATOM    957  O   ASP A  64     -10.599   3.708  -1.190  1.00 97.69           O  
ATOM    958  CG  ASP A  64      -9.567   5.212   2.008  1.00 97.69           C  
ATOM    959  OD1 ASP A  64      -8.757   4.501   1.381  1.00 97.69           O  
ATOM    960  OD2 ASP A  64      -9.484   5.390   3.241  1.00 97.69           O  
ATOM    961  N   VAL A  65     -10.391   5.893  -1.738  1.00 98.25           N  
ATOM    962  H   VAL A  65     -10.606   6.834  -1.441  1.00 98.25           H  
ATOM    963  CA  VAL A  65      -9.459   5.747  -2.847  1.00 98.25           C  
ATOM    964  HA  VAL A  65      -9.336   4.688  -3.074  1.00 98.25           H  
ATOM    965  C   VAL A  65      -8.125   6.312  -2.397  1.00 98.25           C  
ATOM    966  CB  VAL A  65      -9.958   6.454  -4.115  1.00 98.25           C  
ATOM    967  HB  VAL A  65     -10.040   7.525  -3.929  1.00 98.25           H  
ATOM    968  O   VAL A  65      -8.036   7.462  -1.964  1.00 98.25           O  
ATOM    969  CG1 VAL A  65      -8.985   6.229  -5.280  1.00 98.25           C  
ATOM    970 HG11 VAL A  65      -8.020   6.684  -5.057  1.00 98.25           H  
ATOM    971 HG12 VAL A  65      -8.847   5.161  -5.449  1.00 98.25           H  
ATOM    972 HG13 VAL A  65      -9.380   6.691  -6.185  1.00 98.25           H  
ATOM    973  CG2 VAL A  65     -11.337   5.930  -4.536  1.00 98.25           C  
ATOM    974 HG21 VAL A  65     -11.302   4.848  -4.666  1.00 98.25           H  
ATOM    975 HG22 VAL A  65     -11.647   6.401  -5.469  1.00 98.25           H  
ATOM    976 HG23 VAL A  65     -12.075   6.170  -3.771  1.00 98.25           H  
ATOM    977  N   GLU A  66      -7.085   5.504  -2.520  1.00 97.56           N  
ATOM    978  H   GLU A  66      -7.250   4.575  -2.879  1.00 97.56           H  
ATOM    979  CA  GLU A  66      -5.774   5.777  -1.963  1.00 97.56           C  
ATOM    980  HA  GLU A  66      -5.762   6.772  -1.518  1.00 97.56           H  
ATOM    981  C   GLU A  66      -4.690   5.729  -3.041  1.00 97.56           C  
ATOM    982  CB  GLU A  66      -5.528   4.768  -0.844  1.00 97.56           C  
ATOM    983  HB2 GLU A  66      -5.541   3.765  -1.269  1.00 97.56           H  
ATOM    984  HB3 GLU A  66      -6.320   4.856  -0.101  1.00 97.56           H  
ATOM    985  O   GLU A  66      -4.621   4.791  -3.837  1.00 97.56           O  
ATOM    986  CG  GLU A  66      -4.189   5.032  -0.170  1.00 97.56           C  
ATOM    987  HG2 GLU A  66      -3.415   5.026  -0.937  1.00 97.56           H  
ATOM    988  HG3 GLU A  66      -4.201   6.019   0.293  1.00 97.56           H  
ATOM    989  CD  GLU A  66      -3.840   3.977   0.867  1.00 97.56           C  
ATOM    990  OE1 GLU A  66      -2.996   4.281   1.733  1.00 97.56           O  
ATOM    991  OE2 GLU A  66      -4.292   2.809   0.762  1.00 97.56           O  
ATOM    992  N   GLY A  67      -3.811   6.732  -3.029  1.00 97.69           N  
ATOM    993  H   GLY A  67      -3.921   7.432  -2.309  1.00 97.69           H  
ATOM    994  CA  GLY A  67      -2.558   6.748  -3.772  1.00 97.69           C  
ATOM    995  HA2 GLY A  67      -2.433   7.720  -4.250  1.00 97.69           H  
ATOM    996  HA3 GLY A  67      -2.572   5.985  -4.550  1.00 97.69           H  
ATOM    997  C   GLY A  67      -1.377   6.515  -2.835  1.00 97.69           C  
ATOM    998  O   GLY A  67      -1.242   7.200  -1.822  1.00 97.69           O  
ATOM    999  N   LEU A  68      -0.500   5.576  -3.183  1.00 95.06           N  
ATOM   1000  H   LEU A  68      -0.694   5.049  -4.022  1.00 95.06           H  
ATOM   1001  CA  LEU A  68       0.615   5.147  -2.337  1.00 95.06           C  
ATOM   1002  HA  LEU A  68       0.776   5.866  -1.534  1.00 95.06           H  
ATOM   1003  C   LEU A  68       1.913   5.024  -3.114  1.00 95.06           C  
ATOM   1004  CB  LEU A  68       0.267   3.787  -1.743  1.00 95.06           C  
ATOM   1005  HB2 LEU A  68       1.173   3.243  -1.476  1.00 95.06           H  
ATOM   1006  HB3 LEU A  68      -0.255   3.228  -2.519  1.00 95.06           H  
ATOM   1007  O   LEU A  68       1.947   4.427  -4.187  1.00 95.06           O  
ATOM   1008  CG  LEU A  68      -0.647   3.881  -0.527  1.00 95.06           C  
ATOM   1009  HG  LEU A  68      -1.404   4.646  -0.698  1.00 95.06           H  
ATOM   1010  CD1 LEU A  68      -1.329   2.529  -0.389  1.00 95.06           C  
ATOM   1011 HD11 LEU A  68      -0.761   1.732  -0.869  1.00 95.06           H  
ATOM   1012 HD12 LEU A  68      -1.559   2.309   0.654  1.00 95.06           H  
ATOM   1013 HD13 LEU A  68      -2.281   2.604  -0.915  1.00 95.06           H  
ATOM   1014  CD2 LEU A  68       0.143   4.293   0.712  1.00 95.06           C  
ATOM   1015 HD21 LEU A  68      -0.475   4.174   1.602  1.00 95.06           H  
ATOM   1016 HD22 LEU A  68       1.085   3.749   0.771  1.00 95.06           H  
ATOM   1017 HD23 LEU A  68       0.382   5.354   0.635  1.00 95.06           H  
ATOM   1018  N   TYR A  69       2.987   5.504  -2.504  1.00 95.25           N  
ATOM   1019  H   TYR A  69       2.859   5.960  -1.612  1.00 95.25           H  
ATOM   1020  CA  TYR A  69       4.360   5.261  -2.912  1.00 95.25           C  
ATOM   1021  HA  TYR A  69       4.382   4.761  -3.880  1.00 95.25           H  
ATOM   1022  C   TYR A  69       5.038   4.361  -1.878  1.00 95.25           C  
ATOM   1023  CB  TYR A  69       5.075   6.608  -3.051  1.00 95.25           C  
ATOM   1024  HB2 TYR A  69       4.566   7.200  -3.811  1.00 95.25           H  
ATOM   1025  HB3 TYR A  69       4.999   7.150  -2.108  1.00 95.25           H  
ATOM   1026  O   TYR A  69       4.922   4.600  -0.675  1.00 95.25           O  
ATOM   1027  CG  TYR A  69       6.538   6.484  -3.423  1.00 95.25           C  
ATOM   1028  CD1 TYR A  69       7.519   6.407  -2.417  1.00 95.25           C  
ATOM   1029  HD1 TYR A  69       7.229   6.430  -1.376  1.00 95.25           H  
ATOM   1030  CD2 TYR A  69       6.915   6.425  -4.776  1.00 95.25           C  
ATOM   1031  HD2 TYR A  69       6.160   6.504  -5.545  1.00 95.25           H  
ATOM   1032  CE1 TYR A  69       8.876   6.277  -2.764  1.00 95.25           C  
ATOM   1033  HE1 TYR A  69       9.620   6.200  -1.985  1.00 95.25           H  
ATOM   1034  CE2 TYR A  69       8.268   6.287  -5.131  1.00 95.25           C  
ATOM   1035  HE2 TYR A  69       8.564   6.251  -6.169  1.00 95.25           H  
ATOM   1036  OH  TYR A  69      10.560   6.106  -4.465  1.00 95.25           O  
ATOM   1037  HH  TYR A  69      11.118   6.105  -3.684  1.00 95.25           H  
ATOM   1038  CZ  TYR A  69       9.251   6.219  -4.124  1.00 95.25           C  
ATOM   1039  N   SER A  70       5.764   3.348  -2.340  1.00 94.50           N  
ATOM   1040  H   SER A  70       5.764   3.169  -3.334  1.00 94.50           H  
ATOM   1041  CA  SER A  70       6.663   2.542  -1.513  1.00 94.50           C  
ATOM   1042  HA  SER A  70       6.951   3.125  -0.639  1.00 94.50           H  
ATOM   1043  C   SER A  70       7.942   2.227  -2.287  1.00 94.50           C  
ATOM   1044  CB  SER A  70       5.958   1.274  -1.013  1.00 94.50           C  
ATOM   1045  HB2 SER A  70       5.760   0.604  -1.849  1.00 94.50           H  
ATOM   1046  HB3 SER A  70       5.011   1.552  -0.549  1.00 94.50           H  
ATOM   1047  O   SER A  70       7.936   2.095  -3.516  1.00 94.50           O  
ATOM   1048  OG  SER A  70       6.759   0.617  -0.050  1.00 94.50           O  
ATOM   1049  HG  SER A  70       6.239   0.409   0.730  1.00 94.50           H  
ATOM   1050  N   GLN A  71       9.060   2.132  -1.577  1.00 94.56           N  
ATOM   1051  H   GLN A  71       8.988   2.220  -0.573  1.00 94.56           H  
ATOM   1052  CA  GLN A  71      10.361   1.794  -2.135  1.00 94.56           C  
ATOM   1053  HA  GLN A  71      10.230   1.403  -3.145  1.00 94.56           H  
ATOM   1054  C   GLN A  71      11.009   0.698  -1.295  1.00 94.56           C  
ATOM   1055  CB  GLN A  71      11.228   3.060  -2.225  1.00 94.56           C  
ATOM   1056  HB2 GLN A  71      10.702   3.798  -2.831  1.00 94.56           H  
ATOM   1057  HB3 GLN A  71      11.368   3.473  -1.225  1.00 94.56           H  
ATOM   1058  O   GLN A  71      10.951   0.722  -0.073  1.00 94.56           O  
ATOM   1059  CG  GLN A  71      12.603   2.787  -2.852  1.00 94.56           C  
ATOM   1060  HG2 GLN A  71      13.177   2.127  -2.202  1.00 94.56           H  
ATOM   1061  HG3 GLN A  71      12.473   2.290  -3.813  1.00 94.56           H  
ATOM   1062  CD  GLN A  71      13.407   4.065  -3.043  1.00 94.56           C  
ATOM   1063  NE2 GLN A  71      13.234   4.786  -4.130  1.00 94.56           N  
ATOM   1064 HE21 GLN A  71      12.565   4.516  -4.837  1.00 94.56           H  
ATOM   1065 HE22 GLN A  71      13.791   5.627  -4.190  1.00 94.56           H  
ATOM   1066  OE1 GLN A  71      14.205   4.451  -2.212  1.00 94.56           O  
ATOM   1067  N   LEU A  72      11.681  -0.239  -1.955  1.00 94.12           N  
ATOM   1068  H   LEU A  72      11.656  -0.230  -2.965  1.00 94.12           H  
ATOM   1069  CA  LEU A  72      12.603  -1.172  -1.323  1.00 94.12           C  
ATOM   1070  HA  LEU A  72      12.622  -0.989  -0.249  1.00 94.12           H  
ATOM   1071  C   LEU A  72      14.012  -0.899  -1.820  1.00 94.12           C  
ATOM   1072  CB  LEU A  72      12.166  -2.625  -1.573  1.00 94.12           C  
ATOM   1073  HB2 LEU A  72      12.189  -2.818  -2.645  1.00 94.12           H  
ATOM   1074  HB3 LEU A  72      12.879  -3.288  -1.083  1.00 94.12           H  
ATOM   1075  O   LEU A  72      14.210  -0.529  -2.978  1.00 94.12           O  
ATOM   1076  CG  LEU A  72      10.765  -2.948  -1.033  1.00 94.12           C  
ATOM   1077  HG  LEU A  72      10.055  -2.252  -1.479  1.00 94.12           H  
ATOM   1078  CD1 LEU A  72      10.356  -4.355  -1.446  1.00 94.12           C  
ATOM   1079 HD11 LEU A  72       9.339  -4.552  -1.107  1.00 94.12           H  
ATOM   1080 HD12 LEU A  72      10.378  -4.440  -2.533  1.00 94.12           H  
ATOM   1081 HD13 LEU A  72      11.034  -5.082  -0.999  1.00 94.12           H  
ATOM   1082  CD2 LEU A  72      10.673  -2.826   0.490  1.00 94.12           C  
ATOM   1083 HD21 LEU A  72      10.576  -3.803   0.962  1.00 94.12           H  
ATOM   1084 HD22 LEU A  72      11.561  -2.334   0.887  1.00 94.12           H  
ATOM   1085 HD23 LEU A  72       9.810  -2.209   0.741  1.00 94.12           H  
ATOM   1086  N   SER A  73      14.985  -1.081  -0.938  1.00 94.69           N  
ATOM   1087  H   SER A  73      14.745  -1.489  -0.046  1.00 94.69           H  
ATOM   1088  CA  SER A  73      16.398  -0.846  -1.230  1.00 94.69           C  
ATOM   1089  HA  SER A  73      16.500  -0.225  -2.120  1.00 94.69           H  
ATOM   1090  C   SER A  73      17.088  -2.174  -1.488  1.00 94.69           C  
ATOM   1091  CB  SER A  73      17.066  -0.110  -0.069  1.00 94.69           C  
ATOM   1092  HB2 SER A  73      18.128   0.016  -0.279  1.00 94.69           H  
ATOM   1093  HB3 SER A  73      16.944  -0.692   0.845  1.00 94.69           H  
ATOM   1094  O   SER A  73      16.739  -3.183  -0.884  1.00 94.69           O  
ATOM   1095  OG  SER A  73      16.464   1.160   0.090  1.00 94.69           O  
ATOM   1096  HG  SER A  73      16.698   1.536   0.942  1.00 94.69           H  
ATOM   1097  N   LYS A  74      18.082  -2.202  -2.367  1.00 94.12           N  
ATOM   1098  H   LYS A  74      18.281  -1.366  -2.898  1.00 94.12           H  
ATOM   1099  CA  LYS A  74      18.885  -3.401  -2.627  1.00 94.12           C  
ATOM   1100  HA  LYS A  74      18.235  -4.180  -3.027  1.00 94.12           H  
ATOM   1101  C   LYS A  74      19.525  -3.935  -1.343  1.00 94.12           C  
ATOM   1102  CB  LYS A  74      19.899  -3.019  -3.695  1.00 94.12           C  
ATOM   1103  HB2 LYS A  74      20.514  -2.199  -3.326  1.00 94.12           H  
ATOM   1104  HB3 LYS A  74      19.317  -2.658  -4.544  1.00 94.12           H  
ATOM   1105  O   LYS A  74      20.019  -3.166  -0.508  1.00 94.12           O  
ATOM   1106  CG  LYS A  74      20.810  -4.150  -4.183  1.00 94.12           C  
ATOM   1107  HG2 LYS A  74      21.538  -4.415  -3.417  1.00 94.12           H  
ATOM   1108  HG3 LYS A  74      20.213  -5.020  -4.457  1.00 94.12           H  
ATOM   1109  CD  LYS A  74      21.510  -3.571  -5.411  1.00 94.12           C  
ATOM   1110  HD2 LYS A  74      22.038  -2.666  -5.112  1.00 94.12           H  
ATOM   1111  HD3 LYS A  74      20.743  -3.284  -6.130  1.00 94.12           H  
ATOM   1112  CE  LYS A  74      22.493  -4.478  -6.131  1.00 94.12           C  
ATOM   1113  HE2 LYS A  74      23.343  -4.665  -5.475  1.00 94.12           H  
ATOM   1114  HE3 LYS A  74      22.006  -5.420  -6.383  1.00 94.12           H  
ATOM   1115  NZ  LYS A  74      22.907  -3.740  -7.354  1.00 94.12           N  
ATOM   1116  HZ1 LYS A  74      23.719  -4.132  -7.807  1.00 94.12           H  
ATOM   1117  HZ2 LYS A  74      22.143  -3.676  -8.012  1.00 94.12           H  
ATOM   1118  HZ3 LYS A  74      23.084  -2.774  -7.120  1.00 94.12           H  
ATOM   1119  N   ASP A  75      19.483  -5.253  -1.167  1.00 93.25           N  
ATOM   1120  H   ASP A  75      19.053  -5.828  -1.877  1.00 93.25           H  
ATOM   1121  CA  ASP A  75      20.058  -5.911   0.006  1.00 93.25           C  
ATOM   1122  HA  ASP A  75      19.786  -5.305   0.870  1.00 93.25           H  
ATOM   1123  C   ASP A  75      21.599  -5.939  -0.063  1.00 93.25           C  
ATOM   1124  CB  ASP A  75      19.421  -7.304   0.223  1.00 93.25           C  
ATOM   1125  HB2 ASP A  75      19.846  -8.009  -0.492  1.00 93.25           H  
ATOM   1126  HB3 ASP A  75      18.351  -7.230   0.029  1.00 93.25           H  
ATOM   1127  O   ASP A  75      22.209  -5.824  -1.131  1.00 93.25           O  
ATOM   1128  CG  ASP A  75      19.595  -7.846   1.656  1.00 93.25           C  
ATOM   1129  OD1 ASP A  75      20.123  -7.083   2.504  1.00 93.25           O  
ATOM   1130  OD2 ASP A  75      19.210  -9.013   1.906  1.00 93.25           O  
ATOM   1131  N   ALA A  76      22.247  -6.085   1.093  1.00 92.00           N  
ATOM   1132  H   ALA A  76      21.681  -6.333   1.892  1.00 92.00           H  
ATOM   1133  CA  ALA A  76      23.687  -6.282   1.195  1.00 92.00           C  
ATOM   1134  HA  ALA A  76      24.187  -5.629   0.480  1.00 92.00           H  
ATOM   1135  C   ALA A  76      24.032  -7.735   0.831  1.00 92.00           C  
ATOM   1136  CB  ALA A  76      24.151  -5.882   2.600  1.00 92.00           C  
ATOM   1137  HB1 ALA A  76      23.641  -6.491   3.345  1.00 92.00           H  
ATOM   1138  HB2 ALA A  76      23.930  -4.829   2.777  1.00 92.00           H  
ATOM   1139  HB3 ALA A  76      25.226  -6.042   2.687  1.00 92.00           H  
ATOM   1140  O   ALA A  76      24.059  -8.627   1.677  1.00 92.00           O  
ATOM   1141  N   LEU A  77      24.274  -7.971  -0.456  1.00 92.25           N  
ATOM   1142  H   LEU A  77      24.158  -7.203  -1.101  1.00 92.25           H  
ATOM   1143  CA  LEU A  77      24.580  -9.293  -0.996  1.00 92.25           C  
ATOM   1144  HA  LEU A  77      24.178 -10.053  -0.326  1.00 92.25           H  
ATOM   1145  C   LEU A  77      26.096  -9.511  -1.076  1.00 92.25           C  
ATOM   1146  CB  LEU A  77      23.892  -9.451  -2.359  1.00 92.25           C  
ATOM   1147  HB2 LEU A  77      24.296  -8.696  -3.034  1.00 92.25           H  
ATOM   1148  HB3 LEU A  77      24.136 -10.432  -2.766  1.00 92.25           H  
ATOM   1149  O   LEU A  77      26.833  -8.653  -1.557  1.00 92.25           O  
ATOM   1150  CG  LEU A  77      22.358  -9.301  -2.297  1.00 92.25           C  
ATOM   1151  HG  LEU A  77      22.081  -8.371  -1.801  1.00 92.25           H  
ATOM   1152  CD1 LEU A  77      21.812  -9.250  -3.711  1.00 92.25           C  
ATOM   1153 HD11 LEU A  77      20.731  -9.118  -3.674  1.00 92.25           H  
ATOM   1154 HD12 LEU A  77      22.061 -10.187  -4.210  1.00 92.25           H  
ATOM   1155 HD13 LEU A  77      22.246  -8.398  -4.235  1.00 92.25           H  
ATOM   1156  CD2 LEU A  77      21.686 -10.468  -1.572  1.00 92.25           C  
ATOM   1157 HD21 LEU A  77      20.603 -10.356  -1.619  1.00 92.25           H  
ATOM   1158 HD22 LEU A  77      21.973 -11.417  -2.025  1.00 92.25           H  
ATOM   1159 HD23 LEU A  77      21.975 -10.454  -0.521  1.00 92.25           H  
ATOM   1160  N   ALA A  78      26.558 -10.683  -0.642  1.00 93.31           N  
ATOM   1161  H   ALA A  78      25.888 -11.367  -0.321  1.00 93.31           H  
ATOM   1162  CA  ALA A  78      27.963 -11.081  -0.725  1.00 93.31           C  
ATOM   1163  HA  ALA A  78      28.591 -10.228  -0.465  1.00 93.31           H  
ATOM   1164  C   ALA A  78      28.366 -11.544  -2.136  1.00 93.31           C  
ATOM   1165  CB  ALA A  78      28.193 -12.191   0.298  1.00 93.31           C  
ATOM   1166  HB1 ALA A  78      27.901 -11.848   1.291  1.00 93.31           H  
ATOM   1167  HB2 ALA A  78      27.598 -13.060   0.017  1.00 93.31           H  
ATOM   1168  HB3 ALA A  78      29.250 -12.456   0.312  1.00 93.31           H  
ATOM   1169  O   ALA A  78      29.540 -11.471  -2.498  1.00 93.31           O  
ATOM   1170  N   VAL A  79      27.400 -12.021  -2.928  1.00 93.56           N  
ATOM   1171  H   VAL A  79      26.470 -12.085  -2.541  1.00 93.56           H  
ATOM   1172  CA  VAL A  79      27.563 -12.315  -4.358  1.00 93.56           C  
ATOM   1173  HA  VAL A  79      28.568 -12.029  -4.669  1.00 93.56           H  
ATOM   1174  C   VAL A  79      26.563 -11.472  -5.136  1.00 93.56           C  
ATOM   1175  CB  VAL A  79      27.390 -13.810  -4.679  1.00 93.56           C  
ATOM   1176  HB  VAL A  79      26.365 -14.105  -4.454  1.00 93.56           H  
ATOM   1177  O   VAL A  79      25.358 -11.527  -4.874  1.00 93.56           O  
ATOM   1178  CG1 VAL A  79      27.650 -14.099  -6.163  1.00 93.56           C  
ATOM   1179 HG11 VAL A  79      28.658 -13.787  -6.438  1.00 93.56           H  
ATOM   1180 HG12 VAL A  79      27.546 -15.168  -6.350  1.00 93.56           H  
ATOM   1181 HG13 VAL A  79      26.924 -13.579  -6.787  1.00 93.56           H  
ATOM   1182  CG2 VAL A  79      28.352 -14.670  -3.850  1.00 93.56           C  
ATOM   1183 HG21 VAL A  79      28.239 -15.721  -4.119  1.00 93.56           H  
ATOM   1184 HG22 VAL A  79      28.118 -14.568  -2.791  1.00 93.56           H  
ATOM   1185 HG23 VAL A  79      29.382 -14.362  -4.027  1.00 93.56           H  
ATOM   1186  N   ALA A  80      27.077 -10.691  -6.087  1.00 93.44           N  
ATOM   1187  H   ALA A  80      28.072 -10.723  -6.257  1.00 93.44           H  
ATOM   1188  CA  ALA A  80      26.276  -9.780  -6.889  1.00 93.44           C  
ATOM   1189  HA  ALA A  80      25.809  -9.080  -6.197  1.00 93.44           H  
ATOM   1190  C   ALA A  80      25.197 -10.534  -7.694  1.00 93.44           C  
ATOM   1191  CB  ALA A  80      27.195  -8.973  -7.810  1.00 93.44           C  
ATOM   1192  HB1 ALA A  80      27.713  -9.643  -8.496  1.00 93.44           H  
ATOM   1193  HB2 ALA A  80      26.603  -8.265  -8.391  1.00 93.44           H  
ATOM   1194  HB3 ALA A  80      27.927  -8.423  -7.218  1.00 93.44           H  
ATOM   1195  O   ALA A  80      25.481 -11.597  -8.255  1.00 93.44           O  
ATOM   1196  N   PRO A  81      23.973  -9.985  -7.794  1.00 94.44           N  
ATOM   1197  CA  PRO A  81      22.911 -10.597  -8.577  1.00 94.44           C  
ATOM   1198  HA  PRO A  81      22.703 -11.572  -8.136  1.00 94.44           H  
ATOM   1199  C   PRO A  81      23.263 -10.754 -10.052  1.00 94.44           C  
ATOM   1200  CB  PRO A  81      21.681  -9.707  -8.404  1.00 94.44           C  
ATOM   1201  HB2 PRO A  81      21.687  -8.895  -9.132  1.00 94.44           H  
ATOM   1202  HB3 PRO A  81      20.758 -10.282  -8.463  1.00 94.44           H  
ATOM   1203  O   PRO A  81      23.831  -9.849 -10.664  1.00 94.44           O  
ATOM   1204  CG  PRO A  81      21.928  -9.149  -7.014  1.00 94.44           C  
ATOM   1205  HG2 PRO A  81      21.697  -9.942  -6.303  1.00 94.44           H  
ATOM   1206  HG3 PRO A  81      21.351  -8.250  -6.795  1.00 94.44           H  
ATOM   1207  CD  PRO A  81      23.428  -8.894  -7.006  1.00 94.44           C  
ATOM   1208  HD2 PRO A  81      23.786  -8.909  -5.977  1.00 94.44           H  
ATOM   1209  HD3 PRO A  81      23.655  -7.941  -7.486  1.00 94.44           H  
ATOM   1210  N   THR A  82      22.861 -11.885 -10.632  1.00 93.50           N  
ATOM   1211  H   THR A  82      22.455 -12.594 -10.038  1.00 93.50           H  
ATOM   1212  CA  THR A  82      22.861 -12.109 -12.080  1.00 93.50           C  
ATOM   1213  HA  THR A  82      23.276 -11.225 -12.564  1.00 93.50           H  
ATOM   1214  C   THR A  82      21.423 -12.352 -12.559  1.00 93.50           C  
ATOM   1215  CB  THR A  82      23.785 -13.264 -12.469  1.00 93.50           C  
ATOM   1216  HB  THR A  82      23.429 -14.195 -12.027  1.00 93.50           H  
ATOM   1217  O   THR A  82      20.804 -13.334 -12.142  1.00 93.50           O  
ATOM   1218  CG2 THR A  82      23.894 -13.413 -13.988  1.00 93.50           C  
ATOM   1219 HG21 THR A  82      22.924 -13.669 -14.416  1.00 93.50           H  
ATOM   1220 HG22 THR A  82      24.262 -12.486 -14.428  1.00 93.50           H  
ATOM   1221 HG23 THR A  82      24.596 -14.215 -14.215  1.00 93.50           H  
ATOM   1222  OG1 THR A  82      25.087 -12.990 -12.011  1.00 93.50           O  
ATOM   1223  HG1 THR A  82      25.037 -12.775 -11.076  1.00 93.50           H  
ATOM   1224  N   PRO A  83      20.863 -11.498 -13.439  1.00 93.38           N  
ATOM   1225  CA  PRO A  83      21.456 -10.274 -13.979  1.00 93.38           C  
ATOM   1226  HA  PRO A  83      22.442 -10.467 -14.403  1.00 93.38           H  
ATOM   1227  C   PRO A  83      21.571  -9.187 -12.896  1.00 93.38           C  
ATOM   1228  CB  PRO A  83      20.505  -9.851 -15.101  1.00 93.38           C  
ATOM   1229  HB2 PRO A  83      20.708 -10.437 -15.997  1.00 93.38           H  
ATOM   1230  HB3 PRO A  83      20.560  -8.785 -15.320  1.00 93.38           H  
ATOM   1231  O   PRO A  83      20.982  -9.307 -11.821  1.00 93.38           O  
ATOM   1232  CG  PRO A  83      19.145 -10.241 -14.529  1.00 93.38           C  
ATOM   1233  HG2 PRO A  83      18.801  -9.462 -13.849  1.00 93.38           H  
ATOM   1234  HG3 PRO A  83      18.406 -10.414 -15.311  1.00 93.38           H  
ATOM   1235  CD  PRO A  83      19.439 -11.503 -13.727  1.00 93.38           C  
ATOM   1236  HD2 PRO A  83      18.873 -11.461 -12.796  1.00 93.38           H  
ATOM   1237  HD3 PRO A  83      19.168 -12.404 -14.278  1.00 93.38           H  
ATOM   1238  N   ALA A  84      22.320  -8.122 -13.188  1.00 95.12           N  
ATOM   1239  H   ALA A  84      22.762  -8.054 -14.093  1.00 95.12           H  
ATOM   1240  CA  ALA A  84      22.454  -6.994 -12.275  1.00 95.12           C  
ATOM   1241  HA  ALA A  84      22.824  -7.372 -11.322  1.00 95.12           H  
ATOM   1242  C   ALA A  84      21.094  -6.312 -12.035  1.00 95.12           C  
ATOM   1243  CB  ALA A  84      23.489  -6.012 -12.837  1.00 95.12           C  
ATOM   1244  HB1 ALA A  84      23.157  -5.631 -13.803  1.00 95.12           H  
ATOM   1245  HB2 ALA A  84      23.609  -5.173 -12.151  1.00 95.12           H  
ATOM   1246  HB3 ALA A  84      24.450  -6.512 -12.954  1.00 95.12           H  
ATOM   1247  O   ALA A  84      20.375  -5.985 -12.982  1.00 95.12           O  
ATOM   1248  N   ILE A  85      20.771  -6.071 -10.763  1.00 95.88           N  
ATOM   1249  H   ILE A  85      21.398  -6.397 -10.041  1.00 95.88           H  
ATOM   1250  CA  ILE A  85      19.518  -5.434 -10.339  1.00 95.88           C  
ATOM   1251  HA  ILE A  85      18.831  -5.466 -11.185  1.00 95.88           H  
ATOM   1252  C   ILE A  85      19.700  -3.959  -9.973  1.00 95.88           C  
ATOM   1253  CB  ILE A  85      18.844  -6.201  -9.185  1.00 95.88           C  
ATOM   1254  HB  ILE A  85      17.898  -5.708  -8.961  1.00 95.88           H  
ATOM   1255  O   ILE A  85      20.790  -3.557  -9.540  1.00 95.88           O  
ATOM   1256  CG1 ILE A  85      19.706  -6.118  -7.909  1.00 95.88           C  
ATOM   1257 HG12 ILE A  85      20.654  -6.630  -8.076  1.00 95.88           H  
ATOM   1258 HG13 ILE A  85      19.917  -5.077  -7.666  1.00 95.88           H  
ATOM   1259  CG2 ILE A  85      18.512  -7.639  -9.629  1.00 95.88           C  
ATOM   1260 HG21 ILE A  85      18.009  -7.613 -10.596  1.00 95.88           H  
ATOM   1261 HG22 ILE A  85      17.827  -8.100  -8.917  1.00 95.88           H  
ATOM   1262 HG23 ILE A  85      19.416  -8.241  -9.715  1.00 95.88           H  
ATOM   1263  CD1 ILE A  85      19.006  -6.697  -6.690  1.00 95.88           C  
ATOM   1264 HD11 ILE A  85      18.114  -6.116  -6.456  1.00 95.88           H  
ATOM   1265 HD12 ILE A  85      18.722  -7.727  -6.907  1.00 95.88           H  
ATOM   1266 HD13 ILE A  85      19.682  -6.687  -5.835  1.00 95.88           H  
ATOM   1267  N   ALA A  86      18.616  -3.196 -10.098  1.00 96.62           N  
ATOM   1268  H   ALA A  86      17.762  -3.646 -10.396  1.00 96.62           H  
ATOM   1269  CA  ALA A  86      18.514  -1.803  -9.684  1.00 96.62           C  
ATOM   1270  HA  ALA A  86      19.281  -1.224 -10.199  1.00 96.62           H  
ATOM   1271  C   ALA A  86      18.731  -1.649  -8.174  1.00 96.62           C  
ATOM   1272  CB  ALA A  86      17.136  -1.265 -10.091  1.00 96.62           C  
ATOM   1273  HB1 ALA A  86      17.012  -1.315 -11.173  1.00 96.62           H  
ATOM   1274  HB2 ALA A  86      16.346  -1.848  -9.617  1.00 96.62           H  
ATOM   1275  HB3 ALA A  86      17.034  -0.225  -9.781  1.00 96.62           H  
ATOM   1276  O   ALA A  86      18.391  -2.540  -7.391  1.00 96.62           O  
ATOM   1277  N   ASP A  87      19.264  -0.499  -7.761  1.00 95.56           N  
ATOM   1278  H   ASP A  87      19.555   0.185  -8.444  1.00 95.56           H  
ATOM   1279  CA  ASP A  87      19.532  -0.212  -6.347  1.00 95.56           C  
ATOM   1280  HA  ASP A  87      20.031  -1.075  -5.907  1.00 95.56           H  
ATOM   1281  C   ASP A  87      18.258   0.016  -5.525  1.00 95.56           C  
ATOM   1282  CB  ASP A  87      20.490   0.977  -6.232  1.00 95.56           C  
ATOM   1283  HB2 ASP A  87      20.068   1.831  -6.762  1.00 95.56           H  
ATOM   1284  HB3 ASP A  87      20.594   1.246  -5.180  1.00 95.56           H  
ATOM   1285  O   ASP A  87      18.274  -0.147  -4.304  1.00 95.56           O  
ATOM   1286  CG  ASP A  87      21.887   0.658  -6.780  1.00 95.56           C  
ATOM   1287  OD1 ASP A  87      22.300  -0.535  -6.746  1.00 95.56           O  
ATOM   1288  OD2 ASP A  87      22.532   1.618  -7.247  1.00 95.56           O  
ATOM   1289  N   SER A  88      17.140   0.328  -6.183  1.00 95.31           N  
ATOM   1290  H   SER A  88      17.175   0.445  -7.186  1.00 95.31           H  
ATOM   1291  CA  SER A  88      15.824   0.389  -5.562  1.00 95.31           C  
ATOM   1292  HA  SER A  88      15.859  -0.221  -4.659  1.00 95.31           H  
ATOM   1293  C   SER A  88      14.739  -0.208  -6.457  1.00 95.31           C  
ATOM   1294  CB  SER A  88      15.490   1.820  -5.133  1.00 95.31           C  
ATOM   1295  HB2 SER A  88      16.270   2.177  -4.461  1.00 95.31           H  
ATOM   1296  HB3 SER A  88      14.545   1.813  -4.590  1.00 95.31           H  
ATOM   1297  O   SER A  88      14.836  -0.189  -7.684  1.00 95.31           O  
ATOM   1298  OG  SER A  88      15.386   2.699  -6.239  1.00 95.31           O  
ATOM   1299  HG  SER A  88      15.468   3.599  -5.915  1.00 95.31           H  
ATOM   1300  N   LEU A  89      13.708  -0.756  -5.818  1.00 96.19           N  
ATOM   1301  H   LEU A  89      13.736  -0.754  -4.809  1.00 96.19           H  
ATOM   1302  CA  LEU A  89      12.491  -1.262  -6.446  1.00 96.19           C  
ATOM   1303  HA  LEU A  89      12.552  -1.126  -7.526  1.00 96.19           H  
ATOM   1304  C   LEU A  89      11.318  -0.445  -5.906  1.00 96.19           C  
ATOM   1305  CB  LEU A  89      12.371  -2.763  -6.133  1.00 96.19           C  
ATOM   1306  HB2 LEU A  89      13.270  -3.262  -6.493  1.00 96.19           H  
ATOM   1307  HB3 LEU A  89      12.330  -2.888  -5.051  1.00 96.19           H  
ATOM   1308  O   LEU A  89      11.059  -0.464  -4.701  1.00 96.19           O  
ATOM   1309  CG  LEU A  89      11.153  -3.463  -6.757  1.00 96.19           C  
ATOM   1310  HG  LEU A  89      10.240  -2.937  -6.477  1.00 96.19           H  
ATOM   1311  CD1 LEU A  89      11.247  -3.520  -8.280  1.00 96.19           C  
ATOM   1312 HD11 LEU A  89      11.174  -2.515  -8.695  1.00 96.19           H  
ATOM   1313 HD12 LEU A  89      10.424  -4.107  -8.687  1.00 96.19           H  
ATOM   1314 HD13 LEU A  89      12.194  -3.966  -8.585  1.00 96.19           H  
ATOM   1315  CD2 LEU A  89      11.076  -4.895  -6.225  1.00 96.19           C  
ATOM   1316 HD21 LEU A  89      11.968  -5.449  -6.517  1.00 96.19           H  
ATOM   1317 HD22 LEU A  89      10.194  -5.394  -6.626  1.00 96.19           H  
ATOM   1318 HD23 LEU A  89      11.005  -4.882  -5.138  1.00 96.19           H  
ATOM   1319  N   THR A  90      10.631   0.302  -6.765  1.00 96.38           N  
ATOM   1320  H   THR A  90      10.861   0.269  -7.748  1.00 96.38           H  
ATOM   1321  CA  THR A  90       9.532   1.187  -6.360  1.00 96.38           C  
ATOM   1322  HA  THR A  90       9.510   1.246  -5.272  1.00 96.38           H  
ATOM   1323  C   THR A  90       8.180   0.636  -6.784  1.00 96.38           C  
ATOM   1324  CB  THR A  90       9.712   2.630  -6.855  1.00 96.38           C  
ATOM   1325  HB  THR A  90       8.884   3.232  -6.479  1.00 96.38           H  
ATOM   1326  O   THR A  90       8.054  -0.059  -7.792  1.00 96.38           O  
ATOM   1327  CG2 THR A  90      11.017   3.256  -6.370  1.00 96.38           C  
ATOM   1328 HG21 THR A  90      11.012   3.249  -5.280  1.00 96.38           H  
ATOM   1329 HG22 THR A  90      11.077   4.289  -6.713  1.00 96.38           H  
ATOM   1330 HG23 THR A  90      11.875   2.697  -6.743  1.00 96.38           H  
ATOM   1331  OG1 THR A  90       9.718   2.711  -8.256  1.00 96.38           O  
ATOM   1332  HG1 THR A  90       9.921   3.619  -8.493  1.00 96.38           H  
ATOM   1333  N   ALA A  91       7.162   0.971  -6.000  1.00 96.81           N  
ATOM   1334  H   ALA A  91       7.356   1.491  -5.157  1.00 96.81           H  
ATOM   1335  CA  ALA A  91       5.766   0.695  -6.276  1.00 96.81           C  
ATOM   1336  HA  ALA A  91       5.654   0.346  -7.303  1.00 96.81           H  
ATOM   1337  C   ALA A  91       4.965   1.989  -6.106  1.00 96.81           C  
ATOM   1338  CB  ALA A  91       5.288  -0.411  -5.326  1.00 96.81           C  
ATOM   1339  HB1 ALA A  91       5.384  -0.080  -4.291  1.00 96.81           H  
ATOM   1340  HB2 ALA A  91       5.895  -1.306  -5.462  1.00 96.81           H  
ATOM   1341  HB3 ALA A  91       4.243  -0.647  -5.527  1.00 96.81           H  
ATOM   1342  O   ALA A  91       4.967   2.588  -5.030  1.00 96.81           O  
ATOM   1343  N   ILE A  92       4.272   2.409  -7.163  1.00 97.44           N  
ATOM   1344  H   ILE A  92       4.361   1.895  -8.027  1.00 97.44           H  
ATOM   1345  CA  ILE A  92       3.245   3.456  -7.096  1.00 97.44           C  
ATOM   1346  HA  ILE A  92       3.258   3.923  -6.112  1.00 97.44           H  
ATOM   1347  C   ILE A  92       1.903   2.767  -7.293  1.00 97.44           C  
ATOM   1348  CB  ILE A  92       3.482   4.565  -8.141  1.00 97.44           C  
ATOM   1349  HB  ILE A  92       3.507   4.115  -9.134  1.00 97.44           H  
ATOM   1350  O   ILE A  92       1.694   2.140  -8.327  1.00 97.44           O  
ATOM   1351  CG1 ILE A  92       4.829   5.266  -7.873  1.00 97.44           C  
ATOM   1352 HG12 ILE A  92       5.619   4.523  -7.757  1.00 97.44           H  
ATOM   1353 HG13 ILE A  92       4.740   5.822  -6.941  1.00 97.44           H  
ATOM   1354  CG2 ILE A  92       2.331   5.592  -8.083  1.00 97.44           C  
ATOM   1355 HG21 ILE A  92       2.266   6.030  -7.087  1.00 97.44           H  
ATOM   1356 HG22 ILE A  92       2.487   6.385  -8.814  1.00 97.44           H  
ATOM   1357 HG23 ILE A  92       1.380   5.118  -8.324  1.00 97.44           H  
ATOM   1358  CD1 ILE A  92       5.274   6.225  -8.983  1.00 97.44           C  
ATOM   1359 HD11 ILE A  92       6.275   6.593  -8.757  1.00 97.44           H  
ATOM   1360 HD12 ILE A  92       5.298   5.701  -9.939  1.00 97.44           H  
ATOM   1361 HD13 ILE A  92       4.600   7.079  -9.050  1.00 97.44           H  
ATOM   1362  N   SER A  93       1.002   2.849  -6.320  1.00 97.88           N  
ATOM   1363  H   SER A  93       1.196   3.456  -5.537  1.00 97.88           H  
ATOM   1364  CA  SER A  93      -0.271   2.125  -6.357  1.00 97.88           C  
ATOM   1365  HA  SER A  93      -0.386   1.691  -7.350  1.00 97.88           H  
ATOM   1366  C   SER A  93      -1.479   3.028  -6.184  1.00 97.88           C  
ATOM   1367  CB  SER A  93      -0.276   0.949  -5.376  1.00 97.88           C  
ATOM   1368  HB2 SER A  93       0.544   0.280  -5.636  1.00 97.88           H  
ATOM   1369  HB3 SER A  93      -1.214   0.400  -5.461  1.00 97.88           H  
ATOM   1370  O   SER A  93      -1.412   4.040  -5.489  1.00 97.88           O  
ATOM   1371  OG  SER A  93      -0.098   1.369  -4.045  1.00 97.88           O  
ATOM   1372  HG  SER A  93       0.507   2.114  -4.044  1.00 97.88           H  
ATOM   1373  N   GLY A  94      -2.562   2.631  -6.848  1.00 98.31           N  
ATOM   1374  H   GLY A  94      -2.489   1.774  -7.379  1.00 98.31           H  
ATOM   1375  CA  GLY A  94      -3.913   3.124  -6.628  1.00 98.31           C  
ATOM   1376  HA2 GLY A  94      -4.352   3.447  -7.572  1.00 98.31           H  
ATOM   1377  HA3 GLY A  94      -3.905   3.971  -5.942  1.00 98.31           H  
ATOM   1378  C   GLY A  94      -4.755   1.986  -6.063  1.00 98.31           C  
ATOM   1379  O   GLY A  94      -4.834   0.920  -6.681  1.00 98.31           O  
ATOM   1380  N   LEU A  95      -5.343   2.194  -4.890  1.00 98.25           N  
ATOM   1381  H   LEU A  95      -5.238   3.101  -4.459  1.00 98.25           H  
ATOM   1382  CA  LEU A  95      -6.101   1.192  -4.141  1.00 98.25           C  
ATOM   1383  HA  LEU A  95      -6.242   0.296  -4.745  1.00 98.25           H  
ATOM   1384  C   LEU A  95      -7.488   1.734  -3.798  1.00 98.25           C  
ATOM   1385  CB  LEU A  95      -5.311   0.817  -2.873  1.00 98.25           C  
ATOM   1386  HB2 LEU A  95      -5.015   1.742  -2.379  1.00 98.25           H  
ATOM   1387  HB3 LEU A  95      -5.961   0.278  -2.183  1.00 98.25           H  
ATOM   1388  O   LEU A  95      -7.653   2.926  -3.555  1.00 98.25           O  
ATOM   1389  CG  LEU A  95      -4.056  -0.035  -3.153  1.00 98.25           C  
ATOM   1390  HG  LEU A  95      -3.599   0.261  -4.097  1.00 98.25           H  
ATOM   1391  CD1 LEU A  95      -3.011   0.160  -2.062  1.00 98.25           C  
ATOM   1392 HD11 LEU A  95      -2.414  -0.739  -1.909  1.00 98.25           H  
ATOM   1393 HD12 LEU A  95      -3.491   0.442  -1.125  1.00 98.25           H  
ATOM   1394 HD13 LEU A  95      -2.356   0.967  -2.388  1.00 98.25           H  
ATOM   1395  CD2 LEU A  95      -4.383  -1.522  -3.242  1.00 98.25           C  
ATOM   1396 HD21 LEU A  95      -3.481  -2.098  -3.451  1.00 98.25           H  
ATOM   1397 HD22 LEU A  95      -4.832  -1.865  -2.309  1.00 98.25           H  
ATOM   1398 HD23 LEU A  95      -5.087  -1.670  -4.060  1.00 98.25           H  
ATOM   1399  N   VAL A  96      -8.475   0.843  -3.768  1.00 98.44           N  
ATOM   1400  H   VAL A  96      -8.264  -0.115  -4.008  1.00 98.44           H  
ATOM   1401  CA  VAL A  96      -9.771   1.092  -3.134  1.00 98.44           C  
ATOM   1402  HA  VAL A  96      -9.853   2.147  -2.875  1.00 98.44           H  
ATOM   1403  C   VAL A  96      -9.810   0.276  -1.855  1.00 98.44           C  
ATOM   1404  CB  VAL A  96     -10.952   0.742  -4.051  1.00 98.44           C  
ATOM   1405  HB  VAL A  96     -10.916  -0.318  -4.305  1.00 98.44           H  
ATOM   1406  O   VAL A  96      -9.552  -0.931  -1.885  1.00 98.44           O  
ATOM   1407  CG1 VAL A  96     -12.292   1.038  -3.362  1.00 98.44           C  
ATOM   1408 HG11 VAL A  96     -12.330   2.081  -3.048  1.00 98.44           H  
ATOM   1409 HG12 VAL A  96     -12.420   0.401  -2.487  1.00 98.44           H  
ATOM   1410 HG13 VAL A  96     -13.116   0.839  -4.048  1.00 98.44           H  
ATOM   1411  CG2 VAL A  96     -10.893   1.554  -5.351  1.00 98.44           C  
ATOM   1412 HG21 VAL A  96     -10.867   2.619  -5.119  1.00 98.44           H  
ATOM   1413 HG22 VAL A  96      -9.999   1.289  -5.916  1.00 98.44           H  
ATOM   1414 HG23 VAL A  96     -11.768   1.337  -5.964  1.00 98.44           H  
ATOM   1415  N   ASN A  97     -10.123   0.934  -0.748  1.00 98.19           N  
ATOM   1416  H   ASN A  97     -10.337   1.918  -0.820  1.00 98.19           H  
ATOM   1417  CA  ASN A  97     -10.084   0.354   0.584  1.00 98.19           C  
ATOM   1418  HA  ASN A  97      -9.724  -0.673   0.530  1.00 98.19           H  
ATOM   1419  C   ASN A  97     -11.463   0.339   1.224  1.00 98.19           C  
ATOM   1420  CB  ASN A  97      -9.120   1.162   1.444  1.00 98.19           C  
ATOM   1421  HB2 ASN A  97      -9.062   0.713   2.435  1.00 98.19           H  
ATOM   1422  HB3 ASN A  97      -9.511   2.175   1.537  1.00 98.19           H  
ATOM   1423  O   ASN A  97     -12.262   1.244   1.000  1.00 98.19           O  
ATOM   1424  CG  ASN A  97      -7.727   1.201   0.873  1.00 98.19           C  
ATOM   1425  ND2 ASN A  97      -7.117   2.356   0.804  1.00 98.19           N  
ATOM   1426 HD21 ASN A  97      -6.141   2.417   0.553  1.00 98.19           H  
ATOM   1427 HD22 ASN A  97      -7.648   3.189   1.015  1.00 98.19           H  
ATOM   1428  OD1 ASN A  97      -7.172   0.176   0.513  1.00 98.19           O  
ATOM   1429  N   VAL A  98     -11.695  -0.660   2.071  1.00 98.19           N  
ATOM   1430  H   VAL A  98     -10.976  -1.359   2.187  1.00 98.19           H  
ATOM   1431  CA  VAL A  98     -12.843  -0.735   2.973  1.00 98.19           C  
ATOM   1432  HA  VAL A  98     -13.368   0.220   2.956  1.00 98.19           H  
ATOM   1433  C   VAL A  98     -12.325  -0.981   4.384  1.00 98.19           C  
ATOM   1434  CB  VAL A  98     -13.843  -1.824   2.545  1.00 98.19           C  
ATOM   1435  HB  VAL A  98     -13.361  -2.800   2.604  1.00 98.19           H  
ATOM   1436  O   VAL A  98     -11.482  -1.859   4.591  1.00 98.19           O  
ATOM   1437  CG1 VAL A  98     -15.078  -1.835   3.456  1.00 98.19           C  
ATOM   1438 HG11 VAL A  98     -15.559  -0.857   3.446  1.00 98.19           H  
ATOM   1439 HG12 VAL A  98     -14.798  -2.081   4.480  1.00 98.19           H  
ATOM   1440 HG13 VAL A  98     -15.790  -2.585   3.112  1.00 98.19           H  
ATOM   1441  CG2 VAL A  98     -14.324  -1.611   1.102  1.00 98.19           C  
ATOM   1442 HG21 VAL A  98     -13.490  -1.722   0.409  1.00 98.19           H  
ATOM   1443 HG22 VAL A  98     -14.745  -0.611   0.992  1.00 98.19           H  
ATOM   1444 HG23 VAL A  98     -15.083  -2.351   0.848  1.00 98.19           H  
ATOM   1445  N   TYR A  99     -12.834  -0.221   5.347  1.00 97.69           N  
ATOM   1446  H   TYR A  99     -13.525   0.469   5.087  1.00 97.69           H  
ATOM   1447  CA  TYR A  99     -12.511  -0.327   6.763  1.00 97.69           C  
ATOM   1448  HA  TYR A  99     -11.849  -1.181   6.905  1.00 97.69           H  
ATOM   1449  C   TYR A  99     -13.769  -0.559   7.587  1.00 97.69           C  
ATOM   1450  CB  TYR A  99     -11.792   0.925   7.277  1.00 97.69           C  
ATOM   1451  HB2 TYR A  99     -11.499   0.751   8.313  1.00 97.69           H  
ATOM   1452  HB3 TYR A  99     -12.505   1.750   7.300  1.00 97.69           H  
ATOM   1453  O   TYR A  99     -14.842  -0.065   7.243  1.00 97.69           O  
ATOM   1454  CG  TYR A  99     -10.565   1.321   6.486  1.00 97.69           C  
ATOM   1455  CD1 TYR A  99      -9.309   0.862   6.914  1.00 97.69           C  
ATOM   1456  HD1 TYR A  99      -9.241   0.275   7.818  1.00 97.69           H  
ATOM   1457  CD2 TYR A  99     -10.671   2.102   5.319  1.00 97.69           C  
ATOM   1458  HD2 TYR A  99     -11.633   2.464   4.989  1.00 97.69           H  
ATOM   1459  CE1 TYR A  99      -8.158   1.129   6.155  1.00 97.69           C  
ATOM   1460  HE1 TYR A  99      -7.203   0.759   6.498  1.00 97.69           H  
ATOM   1461  CE2 TYR A  99      -9.519   2.381   4.562  1.00 97.69           C  
ATOM   1462  HE2 TYR A  99      -9.596   2.968   3.659  1.00 97.69           H  
ATOM   1463  OH  TYR A  99      -7.162   2.064   4.194  1.00 97.69           O  
ATOM   1464  HH  TYR A  99      -6.400   1.555   4.482  1.00 97.69           H  
ATOM   1465  CZ  TYR A  99      -8.268   1.863   4.958  1.00 97.69           C  
ATOM   1466  N   TYR A 100     -13.589  -1.267   8.694  1.00 97.25           N  
ATOM   1467  H   TYR A 100     -12.656  -1.605   8.887  1.00 97.25           H  
ATOM   1468  CA  TYR A 100     -14.552  -1.385   9.774  1.00 97.25           C  
ATOM   1469  HA  TYR A 100     -15.470  -0.858   9.516  1.00 97.25           H  
ATOM   1470  C   TYR A 100     -13.955  -0.744  11.027  1.00 97.25           C  
ATOM   1471  CB  TYR A 100     -14.893  -2.861   9.986  1.00 97.25           C  
ATOM   1472  HB2 TYR A 100     -15.245  -3.279   9.043  1.00 97.25           H  
ATOM   1473  HB3 TYR A 100     -13.992  -3.403  10.274  1.00 97.25           H  
ATOM   1474  O   TYR A 100     -12.901  -1.181  11.504  1.00 97.25           O  
ATOM   1475  CG  TYR A 100     -15.962  -3.079  11.033  1.00 97.25           C  
ATOM   1476  CD1 TYR A 100     -15.619  -3.424  12.354  1.00 97.25           C  
ATOM   1477  HD1 TYR A 100     -14.580  -3.525  12.633  1.00 97.25           H  
ATOM   1478  CD2 TYR A 100     -17.311  -2.896  10.686  1.00 97.25           C  
ATOM   1479  HD2 TYR A 100     -17.575  -2.595   9.683  1.00 97.25           H  
ATOM   1480  CE1 TYR A 100     -16.632  -3.587  13.320  1.00 97.25           C  
ATOM   1481  HE1 TYR A 100     -16.385  -3.833  14.342  1.00 97.25           H  
ATOM   1482  CE2 TYR A 100     -18.325  -3.067  11.642  1.00 97.25           C  
ATOM   1483  HE2 TYR A 100     -19.361  -2.889  11.393  1.00 97.25           H  
ATOM   1484  OH  TYR A 100     -18.970  -3.575  13.882  1.00 97.25           O  
ATOM   1485  HH  TYR A 100     -18.656  -3.430  14.778  1.00 97.25           H  
ATOM   1486  CZ  TYR A 100     -17.986  -3.408  12.963  1.00 97.25           C  
ATOM   1487  N   ASP A 101     -14.617   0.292  11.522  1.00 95.00           N  
ATOM   1488  H   ASP A 101     -15.495   0.536  11.086  1.00 95.00           H  
ATOM   1489  CA  ASP A 101     -14.312   1.002  12.755  1.00 95.00           C  
ATOM   1490  HA  ASP A 101     -13.244   0.941  12.964  1.00 95.00           H  
ATOM   1491  C   ASP A 101     -15.071   0.332  13.902  1.00 95.00           C  
ATOM   1492  CB  ASP A 101     -14.699   2.486  12.612  1.00 95.00           C  
ATOM   1493  HB2 ASP A 101     -14.747   2.927  13.607  1.00 95.00           H  
ATOM   1494  HB3 ASP A 101     -15.698   2.560  12.184  1.00 95.00           H  
ATOM   1495  O   ASP A 101     -16.289   0.205  13.885  1.00 95.00           O  
ATOM   1496  CG  ASP A 101     -13.731   3.319  11.761  1.00 95.00           C  
ATOM   1497  OD1 ASP A 101     -12.725   2.780  11.233  1.00 95.00           O  
ATOM   1498  OD2 ASP A 101     -13.965   4.549  11.632  1.00 95.00           O  
ATOM   1499  N   ILE A 102     -14.345  -0.124  14.915  1.00 95.12           N  
ATOM   1500  H   ILE A 102     -13.351   0.054  14.913  1.00 95.12           H  
ATOM   1501  CA  ILE A 102     -14.935  -0.733  16.102  1.00 95.12           C  
ATOM   1502  HA  ILE A 102     -15.867  -1.228  15.830  1.00 95.12           H  
ATOM   1503  C   ILE A 102     -15.262   0.406  17.062  1.00 95.12           C  
ATOM   1504  CB  ILE A 102     -13.988  -1.796  16.700  1.00 95.12           C  
ATOM   1505  HB  ILE A 102     -13.055  -1.306  16.978  1.00 95.12           H  
ATOM   1506  O   ILE A 102     -14.373   0.923  17.743  1.00 95.12           O  
ATOM   1507  CG1 ILE A 102     -13.679  -2.907  15.665  1.00 95.12           C  
ATOM   1508 HG12 ILE A 102     -14.560  -3.537  15.547  1.00 95.12           H  
ATOM   1509 HG13 ILE A 102     -13.451  -2.467  14.694  1.00 95.12           H  
ATOM   1510  CG2 ILE A 102     -14.621  -2.412  17.964  1.00 95.12           C  
ATOM   1511 HG21 ILE A 102     -13.950  -3.143  18.414  1.00 95.12           H  
ATOM   1512 HG22 ILE A 102     -14.811  -1.637  18.707  1.00 95.12           H  
ATOM   1513 HG23 ILE A 102     -15.569  -2.890  17.715  1.00 95.12           H  
ATOM   1514  CD1 ILE A 102     -12.488  -3.800  16.025  1.00 95.12           C  
ATOM   1515 HD11 ILE A 102     -12.648  -4.294  16.983  1.00 95.12           H  
ATOM   1516 HD12 ILE A 102     -11.577  -3.203  16.067  1.00 95.12           H  
ATOM   1517 HD13 ILE A 102     -12.367  -4.562  15.255  1.00 95.12           H  
ATOM   1518  N   ALA A 103     -16.530   0.809  17.098  1.00 87.56           N  
ATOM   1519  H   ALA A 103     -17.186   0.458  16.416  1.00 87.56           H  
ATOM   1520  CA  ALA A 103     -17.008   1.770  18.079  1.00 87.56           C  
ATOM   1521  HA  ALA A 103     -16.421   2.684  17.981  1.00 87.56           H  
ATOM   1522  C   ALA A 103     -16.816   1.211  19.496  1.00 87.56           C  
ATOM   1523  CB  ALA A 103     -18.471   2.113  17.782  1.00 87.56           C  
ATOM   1524  HB1 ALA A 103     -18.563   2.513  16.772  1.00 87.56           H  
ATOM   1525  HB2 ALA A 103     -18.829   2.859  18.491  1.00 87.56           H  
ATOM   1526  HB3 ALA A 103     -19.091   1.221  17.862  1.00 87.56           H  
ATOM   1527  O   ALA A 103     -17.238   0.093  19.805  1.00 87.56           O  
ATOM   1528  N   ILE A 104     -16.167   1.993  20.358  1.00 88.44           N  
ATOM   1529  H   ILE A 104     -15.846   2.901  20.053  1.00 88.44           H  
ATOM   1530  CA  ILE A 104     -16.107   1.711  21.787  1.00 88.44           C  
ATOM   1531  HA  ILE A 104     -16.775   0.875  21.994  1.00 88.44           H  
ATOM   1532  C   ILE A 104     -16.657   2.923  22.526  1.00 88.44           C  
ATOM   1533  CB  ILE A 104     -14.698   1.317  22.279  1.00 88.44           C  
ATOM   1534  HB  ILE A 104     -14.054   2.196  22.264  1.00 88.44           H  
ATOM   1535  O   ILE A 104     -16.139   4.029  22.382  1.00 88.44           O  
ATOM   1536  CG1 ILE A 104     -14.038   0.215  21.418  1.00 88.44           C  
ATOM   1537 HG12 ILE A 104     -14.051   0.519  20.371  1.00 88.44           H  
ATOM   1538 HG13 ILE A 104     -14.616  -0.705  21.506  1.00 88.44           H  
ATOM   1539  CG2 ILE A 104     -14.894   0.835  23.730  1.00 88.44           C  
ATOM   1540 HG21 ILE A 104     -14.976   1.693  24.398  1.00 88.44           H  
ATOM   1541 HG22 ILE A 104     -14.085   0.179  24.052  1.00 88.44           H  
ATOM   1542 HG23 ILE A 104     -15.806   0.246  23.822  1.00 88.44           H  
ATOM   1543  CD1 ILE A 104     -12.571  -0.070  21.769  1.00 88.44           C  
ATOM   1544 HD11 ILE A 104     -12.200  -0.845  21.099  1.00 88.44           H  
ATOM   1545 HD12 ILE A 104     -12.469  -0.439  22.789  1.00 88.44           H  
ATOM   1546 HD13 ILE A 104     -11.977   0.836  21.643  1.00 88.44           H  
ATOM   1547  N   GLU A 105     -17.723   2.700  23.290  1.00 86.12           N  
ATOM   1548  H   GLU A 105     -18.110   1.769  23.338  1.00 86.12           H  
ATOM   1549  CA  GLU A 105     -18.390   3.741  24.068  1.00 86.12           C  
ATOM   1550  HA  GLU A 105     -18.734   4.516  23.382  1.00 86.12           H  
ATOM   1551  C   GLU A 105     -17.422   4.403  25.062  1.00 86.12           C  
ATOM   1552  CB  GLU A 105     -19.623   3.162  24.785  1.00 86.12           C  
ATOM   1553  HB2 GLU A 105     -20.049   3.937  25.423  1.00 86.12           H  
ATOM   1554  HB3 GLU A 105     -19.308   2.327  25.410  1.00 86.12           H  
ATOM   1555  O   GLU A 105     -16.519   3.760  25.604  1.00 86.12           O  
ATOM   1556  CG  GLU A 105     -20.706   2.687  23.796  1.00 86.12           C  
ATOM   1557  HG2 GLU A 105     -20.275   1.933  23.137  1.00 86.12           H  
ATOM   1558  HG3 GLU A 105     -21.006   3.535  23.180  1.00 86.12           H  
ATOM   1559  CD  GLU A 105     -21.954   2.085  24.471  1.00 86.12           C  
ATOM   1560  OE1 GLU A 105     -22.876   1.689  23.720  1.00 86.12           O  
ATOM   1561  OE2 GLU A 105     -21.984   1.973  25.717  1.00 86.12           O  
ATOM   1562  N   ASP A 106     -17.614   5.707  25.277  1.00 86.56           N  
ATOM   1563  H   ASP A 106     -18.439   6.129  24.875  1.00 86.56           H  
ATOM   1564  CA  ASP A 106     -16.878   6.539  26.239  1.00 86.56           C  
ATOM   1565  HA  ASP A 106     -17.198   7.565  26.058  1.00 86.56           H  
ATOM   1566  C   ASP A 106     -15.346   6.577  26.076  1.00 86.56           C  
ATOM   1567  CB  ASP A 106     -17.321   6.199  27.670  1.00 86.56           C  
ATOM   1568  HB2 ASP A 106     -16.797   6.847  28.372  1.00 86.56           H  
ATOM   1569  HB3 ASP A 106     -17.050   5.168  27.900  1.00 86.56           H  
ATOM   1570  O   ASP A 106     -14.626   6.991  26.989  1.00 86.56           O  
ATOM   1571  CG  ASP A 106     -18.821   6.402  27.891  1.00 86.56           C  
ATOM   1572  OD1 ASP A 106     -19.363   7.385  27.333  1.00 86.56           O  
ATOM   1573  OD2 ASP A 106     -19.396   5.618  28.678  1.00 86.56           O  
ATOM   1574  N   MET A 107     -14.819   6.192  24.909  1.00 88.44           N  
ATOM   1575  H   MET A 107     -15.435   5.808  24.208  1.00 88.44           H  
ATOM   1576  CA  MET A 107     -13.390   6.275  24.614  1.00 88.44           C  
ATOM   1577  HA  MET A 107     -12.897   6.756  25.459  1.00 88.44           H  
ATOM   1578  C   MET A 107     -13.105   7.117  23.366  1.00 88.44           C  
ATOM   1579  CB  MET A 107     -12.779   4.877  24.487  1.00 88.44           C  
ATOM   1580  HB2 MET A 107     -11.754   4.985  24.133  1.00 88.44           H  
ATOM   1581  HB3 MET A 107     -13.336   4.288  23.759  1.00 88.44           H  
ATOM   1582  O   MET A 107     -13.719   6.899  22.326  1.00 88.44           O  
ATOM   1583  CG  MET A 107     -12.748   4.151  25.839  1.00 88.44           C  
ATOM   1584  HG2 MET A 107     -13.710   3.669  26.012  1.00 88.44           H  
ATOM   1585  HG3 MET A 107     -12.599   4.887  26.629  1.00 88.44           H  
ATOM   1586  SD  MET A 107     -11.407   2.934  25.976  1.00 88.44           S  
ATOM   1587  CE  MET A 107     -12.039   1.671  24.863  1.00 88.44           C  
ATOM   1588  HE1 MET A 107     -12.868   1.184  25.377  1.00 88.44           H  
ATOM   1589  HE2 MET A 107     -12.369   2.123  23.928  1.00 88.44           H  
ATOM   1590  HE3 MET A 107     -11.259   0.937  24.660  1.00 88.44           H  
ATOM   1591  N   PRO A 108     -12.097   8.012  23.398  1.00 90.81           N  
ATOM   1592  CA  PRO A 108     -11.672   8.776  22.221  1.00 90.81           C  
ATOM   1593  HA  PRO A 108     -12.541   9.175  21.698  1.00 90.81           H  
ATOM   1594  C   PRO A 108     -10.864   7.930  21.220  1.00 90.81           C  
ATOM   1595  CB  PRO A 108     -10.846   9.931  22.797  1.00 90.81           C  
ATOM   1596  HB2 PRO A 108     -11.515  10.729  23.120  1.00 90.81           H  
ATOM   1597  HB3 PRO A 108     -10.111  10.324  22.095  1.00 90.81           H  
ATOM   1598  O   PRO A 108     -10.240   8.480  20.316  1.00 90.81           O  
ATOM   1599  CG  PRO A 108     -10.185   9.292  24.018  1.00 90.81           C  
ATOM   1600  HG2 PRO A 108      -9.324   8.703  23.703  1.00 90.81           H  
ATOM   1601  HG3 PRO A 108      -9.893  10.039  24.757  1.00 90.81           H  
ATOM   1602  CD  PRO A 108     -11.274   8.363  24.550  1.00 90.81           C  
ATOM   1603  HD2 PRO A 108     -10.823   7.479  25.001  1.00 90.81           H  
ATOM   1604  HD3 PRO A 108     -11.885   8.892  25.281  1.00 90.81           H  
ATOM   1605  N   ILE A 109     -10.793   6.607  21.423  1.00 94.81           N  
ATOM   1606  H   ILE A 109     -11.470   6.206  22.056  1.00 94.81           H  
ATOM   1607  CA  ILE A 109      -9.990   5.677  20.631  1.00 94.81           C  
ATOM   1608  HA  ILE A 109      -9.415   6.260  19.913  1.00 94.81           H  
ATOM   1609  C   ILE A 109     -10.918   4.739  19.863  1.00 94.81           C  
ATOM   1610  CB  ILE A 109      -8.978   4.891  21.498  1.00 94.81           C  
ATOM   1611  HB  ILE A 109      -9.527   4.351  22.269  1.00 94.81           H  
ATOM   1612  O   ILE A 109     -11.733   4.041  20.460  1.00 94.81           O  
ATOM   1613  CG1 ILE A 109      -7.976   5.851  22.177  1.00 94.81           C  
ATOM   1614 HG12 ILE A 109      -8.523   6.650  22.678  1.00 94.81           H  
ATOM   1615 HG13 ILE A 109      -7.343   6.298  21.410  1.00 94.81           H  
ATOM   1616  CG2 ILE A 109      -8.207   3.872  20.631  1.00 94.81           C  
ATOM   1617 HG21 ILE A 109      -7.691   4.398  19.828  1.00 94.81           H  
ATOM   1618 HG22 ILE A 109      -8.891   3.140  20.202  1.00 94.81           H  
ATOM   1619 HG23 ILE A 109      -7.484   3.321  21.232  1.00 94.81           H  
ATOM   1620  CD1 ILE A 109      -7.082   5.191  23.234  1.00 94.81           C  
ATOM   1621 HD11 ILE A 109      -7.698   4.666  23.964  1.00 94.81           H  
ATOM   1622 HD12 ILE A 109      -6.507   5.962  23.747  1.00 94.81           H  
ATOM   1623 HD13 ILE A 109      -6.385   4.494  22.770  1.00 94.81           H  
ATOM   1624  N   THR A 110     -10.723   4.654  18.550  1.00 95.50           N  
ATOM   1625  H   THR A 110     -10.053   5.292  18.145  1.00 95.50           H  
ATOM   1626  CA  THR A 110     -11.476   3.773  17.651  1.00 95.50           C  
ATOM   1627  HA  THR A 110     -12.230   3.219  18.208  1.00 95.50           H  
ATOM   1628  C   THR A 110     -10.520   2.786  16.978  1.00 95.50           C  
ATOM   1629  CB  THR A 110     -12.215   4.590  16.581  1.00 95.50           C  
ATOM   1630  HB  THR A 110     -11.483   4.999  15.886  1.00 95.50           H  
ATOM   1631  O   THR A 110      -9.783   3.172  16.060  1.00 95.50           O  
ATOM   1632  CG2 THR A 110     -13.215   3.752  15.787  1.00 95.50           C  
ATOM   1633 HG21 THR A 110     -14.233   3.924  16.136  1.00 95.50           H  
ATOM   1634 HG22 THR A 110     -13.001   2.687  15.874  1.00 95.50           H  
ATOM   1635 HG23 THR A 110     -13.142   4.037  14.737  1.00 95.50           H  
ATOM   1636  OG1 THR A 110     -12.914   5.677  17.141  1.00 95.50           O  
ATOM   1637  HG1 THR A 110     -13.351   5.386  17.944  1.00 95.50           H  
ATOM   1638  N   PRO A 111     -10.476   1.513  17.407  1.00 97.12           N  
ATOM   1639  CA  PRO A 111      -9.789   0.471  16.658  1.00 97.12           C  
ATOM   1640  HA  PRO A 111      -8.740   0.749  16.553  1.00 97.12           H  
ATOM   1641  C   PRO A 111     -10.413   0.285  15.275  1.00 97.12           C  
ATOM   1642  CB  PRO A 111      -9.890  -0.801  17.500  1.00 97.12           C  
ATOM   1643  HB2 PRO A 111      -8.968  -1.381  17.466  1.00 97.12           H  
ATOM   1644  HB3 PRO A 111     -10.733  -1.406  17.168  1.00 97.12           H  
ATOM   1645  O   PRO A 111     -11.616   0.456  15.107  1.00 97.12           O  
ATOM   1646  CG  PRO A 111     -10.179  -0.279  18.905  1.00 97.12           C  
ATOM   1647  HG2 PRO A 111     -10.716  -1.021  19.495  1.00 97.12           H  
ATOM   1648  HG3 PRO A 111      -9.246   0.002  19.394  1.00 97.12           H  
ATOM   1649  CD  PRO A 111     -11.016   0.971  18.642  1.00 97.12           C  
ATOM   1650  HD2 PRO A 111     -12.059   0.692  18.497  1.00 97.12           H  
ATOM   1651  HD3 PRO A 111     -10.921   1.672  19.471  1.00 97.12           H  
ATOM   1652  N   TYR A 112      -9.617  -0.105  14.286  1.00 97.19           N  
ATOM   1653  H   TYR A 112      -8.628  -0.213  14.465  1.00 97.19           H  
ATOM   1654  CA  TYR A 112     -10.119  -0.422  12.955  1.00 97.19           C  
ATOM   1655  HA  TYR A 112     -11.165  -0.715  13.052  1.00 97.19           H  
ATOM   1656  C   TYR A 112      -9.381  -1.601  12.334  1.00 97.19           C  
ATOM   1657  CB  TYR A 112     -10.064   0.812  12.042  1.00 97.19           C  
ATOM   1658  HB2 TYR A 112     -10.621   0.593  11.131  1.00 97.19           H  
ATOM   1659  HB3 TYR A 112     -10.583   1.633  12.537  1.00 97.19           H  
ATOM   1660  O   TYR A 112      -8.210  -1.859  12.624  1.00 97.19           O  
ATOM   1661  CG  TYR A 112      -8.664   1.260  11.660  1.00 97.19           C  
ATOM   1662  CD1 TYR A 112      -8.010   2.240  12.429  1.00 97.19           C  
ATOM   1663  HD1 TYR A 112      -8.501   2.662  13.293  1.00 97.19           H  
ATOM   1664  CD2 TYR A 112      -8.014   0.687  10.548  1.00 97.19           C  
ATOM   1665  HD2 TYR A 112      -8.514  -0.078   9.972  1.00 97.19           H  
ATOM   1666  CE1 TYR A 112      -6.706   2.647  12.093  1.00 97.19           C  
ATOM   1667  HE1 TYR A 112      -6.207   3.392  12.695  1.00 97.19           H  
ATOM   1668  CE2 TYR A 112      -6.706   1.086  10.211  1.00 97.19           C  
ATOM   1669  HE2 TYR A 112      -6.181   0.648   9.376  1.00 97.19           H  
ATOM   1670  OH  TYR A 112      -4.788   2.439  10.674  1.00 97.19           O  
ATOM   1671  HH  TYR A 112      -4.437   3.087  11.290  1.00 97.19           H  
ATOM   1672  CZ  TYR A 112      -6.051   2.064  10.987  1.00 97.19           C  
ATOM   1673  N   ILE A 113     -10.066  -2.272  11.416  1.00 98.31           N  
ATOM   1674  H   ILE A 113     -11.022  -1.987  11.258  1.00 98.31           H  
ATOM   1675  CA  ILE A 113      -9.482  -3.219  10.466  1.00 98.31           C  
ATOM   1676  HA  ILE A 113      -8.395  -3.171  10.537  1.00 98.31           H  
ATOM   1677  C   ILE A 113      -9.856  -2.786   9.055  1.00 98.31           C  
ATOM   1678  CB  ILE A 113      -9.909  -4.672  10.760  1.00 98.31           C  
ATOM   1679  HB  ILE A 113      -9.470  -5.302   9.986  1.00 98.31           H  
ATOM   1680  O   ILE A 113     -10.900  -2.173   8.851  1.00 98.31           O  
ATOM   1681  CG1 ILE A 113     -11.444  -4.849  10.710  1.00 98.31           C  
ATOM   1682 HG12 ILE A 113     -11.909  -4.282  11.516  1.00 98.31           H  
ATOM   1683 HG13 ILE A 113     -11.821  -4.462   9.763  1.00 98.31           H  
ATOM   1684  CG2 ILE A 113      -9.319  -5.118  12.109  1.00 98.31           C  
ATOM   1685 HG21 ILE A 113      -9.459  -6.190  12.248  1.00 98.31           H  
ATOM   1686 HG22 ILE A 113      -9.805  -4.585  12.926  1.00 98.31           H  
ATOM   1687 HG23 ILE A 113      -8.251  -4.902  12.136  1.00 98.31           H  
ATOM   1688  CD1 ILE A 113     -11.903  -6.307  10.809  1.00 98.31           C  
ATOM   1689 HD11 ILE A 113     -11.670  -6.713  11.793  1.00 98.31           H  
ATOM   1690 HD12 ILE A 113     -12.982  -6.353  10.661  1.00 98.31           H  
ATOM   1691 HD13 ILE A 113     -11.413  -6.905  10.040  1.00 98.31           H  
ATOM   1692  N   GLY A 114      -9.022  -3.088   8.069  1.00 98.00           N  
ATOM   1693  H   GLY A 114      -8.153  -3.559   8.279  1.00 98.00           H  
ATOM   1694  CA  GLY A 114      -9.327  -2.753   6.687  1.00 98.00           C  
ATOM   1695  HA2 GLY A 114      -9.081  -1.711   6.485  1.00 98.00           H  
ATOM   1696  HA3 GLY A 114     -10.396  -2.888   6.526  1.00 98.00           H  
ATOM   1697  C   GLY A 114      -8.603  -3.618   5.678  1.00 98.00           C  
ATOM   1698  O   GLY A 114      -7.562  -4.215   5.959  1.00 98.00           O  
ATOM   1699  N   VAL A 115      -9.169  -3.670   4.482  1.00 98.44           N  
ATOM   1700  H   VAL A 115     -10.004  -3.121   4.333  1.00 98.44           H  
ATOM   1701  CA  VAL A 115      -8.614  -4.377   3.330  1.00 98.44           C  
ATOM   1702  HA  VAL A 115      -7.552  -4.548   3.504  1.00 98.44           H  
ATOM   1703  C   VAL A 115      -8.727  -3.501   2.094  1.00 98.44           C  
ATOM   1704  CB  VAL A 115      -9.275  -5.749   3.103  1.00 98.44           C  
ATOM   1705  HB  VAL A 115      -8.861  -6.175   2.190  1.00 98.44           H  
ATOM   1706  O   VAL A 115      -9.638  -2.684   1.981  1.00 98.44           O  
ATOM   1707  CG1 VAL A 115      -8.945  -6.716   4.247  1.00 98.44           C  
ATOM   1708 HG11 VAL A 115      -9.332  -7.707   4.014  1.00 98.44           H  
ATOM   1709 HG12 VAL A 115      -9.396  -6.370   5.178  1.00 98.44           H  
ATOM   1710 HG13 VAL A 115      -7.864  -6.778   4.375  1.00 98.44           H  
ATOM   1711  CG2 VAL A 115     -10.799  -5.670   2.939  1.00 98.44           C  
ATOM   1712 HG21 VAL A 115     -11.201  -6.664   2.742  1.00 98.44           H  
ATOM   1713 HG22 VAL A 115     -11.055  -5.020   2.103  1.00 98.44           H  
ATOM   1714 HG23 VAL A 115     -11.260  -5.276   3.845  1.00 98.44           H  
ATOM   1715  N   GLY A 116      -7.792  -3.671   1.168  1.00 98.25           N  
ATOM   1716  H   GLY A 116      -7.072  -4.362   1.325  1.00 98.25           H  
ATOM   1717  CA  GLY A 116      -7.745  -2.892  -0.060  1.00 98.25           C  
ATOM   1718  HA2 GLY A 116      -7.027  -2.080   0.055  1.00 98.25           H  
ATOM   1719  HA3 GLY A 116      -8.729  -2.473  -0.267  1.00 98.25           H  
ATOM   1720  C   GLY A 116      -7.306  -3.709  -1.255  1.00 98.25           C  
ATOM   1721  O   GLY A 116      -6.507  -4.637  -1.116  1.00 98.25           O  
ATOM   1722  N   VAL A 117      -7.810  -3.343  -2.431  1.00 98.69           N  
ATOM   1723  H   VAL A 117      -8.440  -2.553  -2.446  1.00 98.69           H  
ATOM   1724  CA  VAL A 117      -7.458  -3.957  -3.718  1.00 98.69           C  
ATOM   1725  HA  VAL A 117      -6.493  -4.454  -3.615  1.00 98.69           H  
ATOM   1726  C   VAL A 117      -7.295  -2.893  -4.795  1.00 98.69           C  
ATOM   1727  CB  VAL A 117      -8.479  -5.020  -4.168  1.00 98.69           C  
ATOM   1728  HB  VAL A 117      -8.160  -5.400  -5.139  1.00 98.69           H  
ATOM   1729  O   VAL A 117      -7.915  -1.832  -4.742  1.00 98.69           O  
ATOM   1730  CG1 VAL A 117      -8.510  -6.213  -3.205  1.00 98.69           C  
ATOM   1731 HG11 VAL A 117      -8.909  -5.908  -2.237  1.00 98.69           H  
ATOM   1732 HG12 VAL A 117      -7.501  -6.601  -3.068  1.00 98.69           H  
ATOM   1733 HG13 VAL A 117      -9.143  -7.000  -3.615  1.00 98.69           H  
ATOM   1734  CG2 VAL A 117      -9.902  -4.469  -4.323  1.00 98.69           C  
ATOM   1735 HG21 VAL A 117      -9.919  -3.662  -5.056  1.00 98.69           H  
ATOM   1736 HG22 VAL A 117     -10.267  -4.085  -3.370  1.00 98.69           H  
ATOM   1737 HG23 VAL A 117     -10.570  -5.260  -4.664  1.00 98.69           H  
ATOM   1738  N   GLY A 118      -6.439  -3.158  -5.777  1.00 98.38           N  
ATOM   1739  H   GLY A 118      -5.894  -4.007  -5.742  1.00 98.38           H  
ATOM   1740  CA  GLY A 118      -6.146  -2.194  -6.829  1.00 98.38           C  
ATOM   1741  HA2 GLY A 118      -5.894  -1.241  -6.365  1.00 98.38           H  
ATOM   1742  HA3 GLY A 118      -7.031  -2.043  -7.447  1.00 98.38           H  
ATOM   1743  C   GLY A 118      -4.996  -2.624  -7.726  1.00 98.38           C  
ATOM   1744  O   GLY A 118      -4.790  -3.813  -7.978  1.00 98.38           O  
ATOM   1745  N   ALA A 119      -4.244  -1.643  -8.217  1.00 98.50           N  
ATOM   1746  H   ALA A 119      -4.422  -0.700  -7.901  1.00 98.50           H  
ATOM   1747  CA  ALA A 119      -3.118  -1.862  -9.114  1.00 98.50           C  
ATOM   1748  HA  ALA A 119      -2.857  -2.920  -9.107  1.00 98.50           H  
ATOM   1749  C   ALA A 119      -1.883  -1.085  -8.653  1.00 98.50           C  
ATOM   1750  CB  ALA A 119      -3.530  -1.491 -10.544  1.00 98.50           C  
ATOM   1751  HB1 ALA A 119      -3.788  -0.433 -10.593  1.00 98.50           H  
ATOM   1752  HB2 ALA A 119      -4.392  -2.087 -10.844  1.00 98.50           H  
ATOM   1753  HB3 ALA A 119      -2.705  -1.693 -11.228  1.00 98.50           H  
ATOM   1754  O   ALA A 119      -1.987   0.016  -8.112  1.00 98.50           O  
ATOM   1755  N   ALA A 120      -0.706  -1.650  -8.909  1.00 98.44           N  
ATOM   1756  H   ALA A 120      -0.702  -2.555  -9.356  1.00 98.44           H  
ATOM   1757  CA  ALA A 120       0.577  -1.002  -8.680  1.00 98.44           C  
ATOM   1758  HA  ALA A 120       0.412   0.027  -8.359  1.00 98.44           H  
ATOM   1759  C   ALA A 120       1.391  -0.956  -9.972  1.00 98.44           C  
ATOM   1760  CB  ALA A 120       1.328  -1.726  -7.561  1.00 98.44           C  
ATOM   1761  HB1 ALA A 120       2.277  -1.225  -7.375  1.00 98.44           H  
ATOM   1762  HB2 ALA A 120       1.510  -2.760  -7.856  1.00 98.44           H  
ATOM   1763  HB3 ALA A 120       0.735  -1.710  -6.646  1.00 98.44           H  
ATOM   1764  O   ALA A 120       1.501  -1.954 -10.679  1.00 98.44           O  
ATOM   1765  N   TYR A 121       1.992   0.191 -10.259  1.00 98.25           N  
ATOM   1766  H   TYR A 121       1.846   0.970  -9.634  1.00 98.25           H  
ATOM   1767  CA  TYR A 121       3.056   0.329 -11.238  1.00 98.25           C  
ATOM   1768  HA  TYR A 121       2.927  -0.415 -12.024  1.00 98.25           H  
ATOM   1769  C   TYR A 121       4.392   0.080 -10.533  1.00 98.25           C  
ATOM   1770  CB  TYR A 121       2.972   1.713 -11.881  1.00 98.25           C  
ATOM   1771  HB2 TYR A 121       1.949   1.885 -12.216  1.00 98.25           H  
ATOM   1772  HB3 TYR A 121       3.203   2.478 -11.139  1.00 98.25           H  
ATOM   1773  O   TYR A 121       4.816   0.869  -9.686  1.00 98.25           O  
ATOM   1774  CG  TYR A 121       3.888   1.860 -13.074  1.00 98.25           C  
ATOM   1775  CD1 TYR A 121       5.115   2.537 -12.945  1.00 98.25           C  
ATOM   1776  HD1 TYR A 121       5.410   2.939 -11.986  1.00 98.25           H  
ATOM   1777  CD2 TYR A 121       3.510   1.309 -14.313  1.00 98.25           C  
ATOM   1778  HD2 TYR A 121       2.566   0.791 -14.406  1.00 98.25           H  
ATOM   1779  CE1 TYR A 121       5.952   2.695 -14.066  1.00 98.25           C  
ATOM   1780  HE1 TYR A 121       6.889   3.222 -13.965  1.00 98.25           H  
ATOM   1781  CE2 TYR A 121       4.349   1.454 -15.433  1.00 98.25           C  
ATOM   1782  HE2 TYR A 121       4.067   1.046 -16.393  1.00 98.25           H  
ATOM   1783  OH  TYR A 121       6.366   2.318 -16.396  1.00 98.25           O  
ATOM   1784  HH  TYR A 121       7.137   2.848 -16.180  1.00 98.25           H  
ATOM   1785  CZ  TYR A 121       5.562   2.161 -15.313  1.00 98.25           C  
ATOM   1786  N   ILE A 122       5.014  -1.054 -10.847  1.00 98.25           N  
ATOM   1787  H   ILE A 122       4.607  -1.635 -11.566  1.00 98.25           H  
ATOM   1788  CA  ILE A 122       6.265  -1.517 -10.246  1.00 98.25           C  
ATOM   1789  HA  ILE A 122       6.412  -1.014  -9.290  1.00 98.25           H  
ATOM   1790  C   ILE A 122       7.419  -1.139 -11.169  1.00 98.25           C  
ATOM   1791  CB  ILE A 122       6.201  -3.041  -9.990  1.00 98.25           C  
ATOM   1792  HB  ILE A 122       6.127  -3.543 -10.955  1.00 98.25           H  
ATOM   1793  O   ILE A 122       7.328  -1.386 -12.374  1.00 98.25           O  
ATOM   1794  CG1 ILE A 122       4.968  -3.471  -9.161  1.00 98.25           C  
ATOM   1795 HG12 ILE A 122       4.060  -3.236  -9.716  1.00 98.25           H  
ATOM   1796 HG13 ILE A 122       4.990  -4.554  -9.037  1.00 98.25           H  
ATOM   1797  CG2 ILE A 122       7.482  -3.541  -9.305  1.00 98.25           C  
ATOM   1798 HG21 ILE A 122       7.724  -2.925  -8.439  1.00 98.25           H  
ATOM   1799 HG22 ILE A 122       7.347  -4.575  -8.986  1.00 98.25           H  
ATOM   1800 HG23 ILE A 122       8.315  -3.508 -10.006  1.00 98.25           H  
ATOM   1801  CD1 ILE A 122       4.871  -2.827  -7.773  1.00 98.25           C  
ATOM   1802 HD11 ILE A 122       5.759  -3.052  -7.183  1.00 98.25           H  
ATOM   1803 HD12 ILE A 122       4.002  -3.224  -7.249  1.00 98.25           H  
ATOM   1804 HD13 ILE A 122       4.754  -1.747  -7.872  1.00 98.25           H  
ATOM   1805  N   SER A 123       8.493  -0.550 -10.640  1.00 97.81           N  
ATOM   1806  H   SER A 123       8.521  -0.381  -9.645  1.00 97.81           H  
ATOM   1807  CA  SER A 123       9.688  -0.261 -11.439  1.00 97.81           C  
ATOM   1808  HA  SER A 123       9.367   0.270 -12.336  1.00 97.81           H  
ATOM   1809  C   SER A 123      10.389  -1.541 -11.883  1.00 97.81           C  
ATOM   1810  CB  SER A 123      10.670   0.653 -10.700  1.00 97.81           C  
ATOM   1811  HB2 SER A 123      10.128   1.534 -10.355  1.00 97.81           H  
ATOM   1812  HB3 SER A 123      11.443   0.983 -11.394  1.00 97.81           H  
ATOM   1813  O   SER A 123      10.258  -2.597 -11.264  1.00 97.81           O  
ATOM   1814  OG  SER A 123      11.289   0.003  -9.605  1.00 97.81           O  
ATOM   1815  HG  SER A 123      12.006  -0.541  -9.939  1.00 97.81           H  
ATOM   1816  N   THR A 124      11.178  -1.454 -12.948  1.00 97.06           N  
ATOM   1817  H   THR A 124      11.239  -0.579 -13.448  1.00 97.06           H  
ATOM   1818  CA  THR A 124      12.021  -2.580 -13.350  1.00 97.06           C  
ATOM   1819  HA  THR A 124      11.352  -3.420 -13.535  1.00 97.06           H  
ATOM   1820  C   THR A 124      12.995  -2.961 -12.237  1.00 97.06           C  
ATOM   1821  CB  THR A 124      12.748  -2.302 -14.659  1.00 97.06           C  
ATOM   1822  HB  THR A 124      11.969  -2.035 -15.374  1.00 97.06           H  
ATOM   1823  O   THR A 124      13.608  -2.077 -11.633  1.00 97.06           O  
ATOM   1824  CG2 THR A 124      13.767  -1.167 -14.624  1.00 97.06           C  
ATOM   1825 HG21 THR A 124      13.297  -0.248 -14.272  1.00 97.06           H  
ATOM   1826 HG22 THR A 124      14.157  -1.005 -15.628  1.00 97.06           H  
ATOM   1827 HG23 THR A 124      14.598  -1.421 -13.965  1.00 97.06           H  
ATOM   1828  OG1 THR A 124      13.397  -3.467 -15.116  1.00 97.06           O  
ATOM   1829  HG1 THR A 124      13.219  -3.511 -16.058  1.00 97.06           H  
ATOM   1830  N   PRO A 125      13.164  -4.262 -11.949  1.00 96.69           N  
ATOM   1831  CA  PRO A 125      14.183  -4.717 -11.017  1.00 96.69           C  
ATOM   1832  HA  PRO A 125      14.204  -4.083 -10.131  1.00 96.69           H  
ATOM   1833  C   PRO A 125      15.582  -4.716 -11.647  1.00 96.69           C  
ATOM   1834  CB  PRO A 125      13.737  -6.126 -10.624  1.00 96.69           C  
ATOM   1835  HB2 PRO A 125      14.578  -6.751 -10.325  1.00 96.69           H  
ATOM   1836  HB3 PRO A 125      13.000  -6.067  -9.824  1.00 96.69           H  
ATOM   1837  O   PRO A 125      16.553  -4.954 -10.941  1.00 96.69           O  
ATOM   1838  CG  PRO A 125      13.067  -6.635 -11.901  1.00 96.69           C  
ATOM   1839  HG2 PRO A 125      12.357  -7.439 -11.706  1.00 96.69           H  
ATOM   1840  HG3 PRO A 125      13.829  -6.960 -12.610  1.00 96.69           H  
ATOM   1841  CD  PRO A 125      12.380  -5.388 -12.445  1.00 96.69           C  
ATOM   1842  HD2 PRO A 125      12.361  -5.418 -13.534  1.00 96.69           H  
ATOM   1843  HD3 PRO A 125      11.366  -5.320 -12.050  1.00 96.69           H  
ATOM   1844  N   LEU A 126      15.729  -4.498 -12.959  1.00 96.44           N  
ATOM   1845  H   LEU A 126      14.917  -4.229 -13.497  1.00 96.44           H  
ATOM   1846  CA  LEU A 126      17.026  -4.521 -13.641  1.00 96.44           C  
ATOM   1847  HA  LEU A 126      17.639  -5.312 -13.208  1.00 96.44           H  
ATOM   1848  C   LEU A 126      17.795  -3.210 -13.464  1.00 96.44           C  
ATOM   1849  CB  LEU A 126      16.828  -4.808 -15.138  1.00 96.44           C  
ATOM   1850  HB2 LEU A 126      17.774  -4.636 -15.650  1.00 96.44           H  
ATOM   1851  HB3 LEU A 126      16.106  -4.095 -15.536  1.00 96.44           H  
ATOM   1852  O   LEU A 126      17.220  -2.131 -13.549  1.00 96.44           O  
ATOM   1853  CG  LEU A 126      16.368  -6.236 -15.467  1.00 96.44           C  
ATOM   1854  HG  LEU A 126      15.454  -6.470 -14.921  1.00 96.44           H  
ATOM   1855  CD1 LEU A 126      16.087  -6.333 -16.965  1.00 96.44           C  
ATOM   1856 HD11 LEU A 126      15.295  -5.636 -17.239  1.00 96.44           H  
ATOM   1857 HD12 LEU A 126      16.987  -6.094 -17.532  1.00 96.44           H  
ATOM   1858 HD13 LEU A 126      15.756  -7.338 -17.225  1.00 96.44           H  
ATOM   1859  CD2 LEU A 126      17.449  -7.261 -15.114  1.00 96.44           C  
ATOM   1860 HD21 LEU A 126      18.396  -6.976 -15.573  1.00 96.44           H  
ATOM   1861 HD22 LEU A 126      17.153  -8.241 -15.489  1.00 96.44           H  
ATOM   1862 HD23 LEU A 126      17.568  -7.321 -14.033  1.00 96.44           H  
ATOM   1863  N   ALA A 127      19.121  -3.298 -13.321  1.00 95.81           N  
ATOM   1864  H   ALA A 127      19.545  -4.214 -13.267  1.00 95.81           H  
ATOM   1865  CA  ALA A 127      19.991  -2.116 -13.275  1.00 95.81           C  
ATOM   1866  HA  ALA A 127      19.663  -1.463 -12.466  1.00 95.81           H  
ATOM   1867  C   ALA A 127      19.941  -1.293 -14.577  1.00 95.81           C  
ATOM   1868  CB  ALA A 127      21.425  -2.579 -12.996  1.00 95.81           C  
ATOM   1869  HB1 ALA A 127      21.467  -3.127 -12.055  1.00 95.81           H  
ATOM   1870  HB2 ALA A 127      22.078  -1.710 -12.924  1.00 95.81           H  
ATOM   1871  HB3 ALA A 127      21.775  -3.222 -13.804  1.00 95.81           H  
ATOM   1872  O   ALA A 127      20.163  -0.086 -14.576  1.00 95.81           O  
ATOM   1873  N   THR A 128      19.657  -1.949 -15.702  1.00 94.06           N  
ATOM   1874  H   THR A 128      19.471  -2.939 -15.638  1.00 94.06           H  
ATOM   1875  CA  THR A 128      19.418  -1.310 -16.996  1.00 94.06           C  
ATOM   1876  HA  THR A 128      19.243  -0.243 -16.854  1.00 94.06           H  
ATOM   1877  C   THR A 128      18.167  -1.924 -17.599  1.00 94.06           C  
ATOM   1878  CB  THR A 128      20.623  -1.478 -17.931  1.00 94.06           C  
ATOM   1879  HB  THR A 128      20.774  -2.535 -18.152  1.00 94.06           H  
ATOM   1880  O   THR A 128      18.104  -3.138 -17.790  1.00 94.06           O  
ATOM   1881  CG2 THR A 128      20.451  -0.710 -19.240  1.00 94.06           C  
ATOM   1882 HG21 THR A 128      19.619  -1.121 -19.811  1.00 94.06           H  
ATOM   1883 HG22 THR A 128      21.359  -0.806 -19.836  1.00 94.06           H  
ATOM   1884 HG23 THR A 128      20.267   0.345 -19.037  1.00 94.06           H  
ATOM   1885  OG1 THR A 128      21.777  -0.975 -17.294  1.00 94.06           O  
ATOM   1886  HG1 THR A 128      21.487  -0.444 -16.549  1.00 94.06           H  
ATOM   1887  N   ALA A 129      17.161  -1.091 -17.861  1.00 92.88           N  
ATOM   1888  H   ALA A 129      17.269  -0.104 -17.674  1.00 92.88           H  
ATOM   1889  CA  ALA A 129      15.898  -1.540 -18.426  1.00 92.88           C  
ATOM   1890  HA  ALA A 129      15.490  -2.314 -17.777  1.00 92.88           H  
ATOM   1891  C   ALA A 129      16.106  -2.132 -19.828  1.00 92.88           C  
ATOM   1892  CB  ALA A 129      14.913  -0.367 -18.457  1.00 92.88           C  
ATOM   1893  HB1 ALA A 129      14.830   0.088 -17.470  1.00 92.88           H  
ATOM   1894  HB2 ALA A 129      15.256   0.391 -19.161  1.00 92.88           H  
ATOM   1895  HB3 ALA A 129      13.930  -0.720 -18.769  1.00 92.88           H  
ATOM   1896  O   ALA A 129      16.742  -1.523 -20.687  1.00 92.88           O  
ATOM   1897  N   VAL A 130      15.518  -3.300 -20.058  1.00 92.00           N  
ATOM   1898  H   VAL A 130      15.017  -3.736 -19.298  1.00 92.00           H  
ATOM   1899  CA  VAL A 130      15.454  -3.975 -21.359  1.00 92.00           C  
ATOM   1900  HA  VAL A 130      16.338  -3.744 -21.955  1.00 92.00           H  
ATOM   1901  C   VAL A 130      14.225  -3.477 -22.109  1.00 92.00           C  
ATOM   1902  CB  VAL A 130      15.404  -5.490 -21.108  1.00 92.00           C  
ATOM   1903  HB  VAL A 130      14.691  -5.679 -20.306  1.00 92.00           H  
ATOM   1904  O   VAL A 130      13.166  -3.313 -21.498  1.00 92.00           O  
ATOM   1905  CG1 VAL A 130      14.972  -6.323 -22.310  1.00 92.00           C  
ATOM   1906 HG11 VAL A 130      14.905  -7.368 -22.007  1.00 92.00           H  
ATOM   1907 HG12 VAL A 130      13.982  -6.031 -22.659  1.00 92.00           H  
ATOM   1908 HG13 VAL A 130      15.692  -6.213 -23.121  1.00 92.00           H  
ATOM   1909  CG2 VAL A 130      16.788  -5.981 -20.660  1.00 92.00           C  
ATOM   1910 HG21 VAL A 130      16.722  -7.029 -20.366  1.00 92.00           H  
ATOM   1911 HG22 VAL A 130      17.503  -5.868 -21.474  1.00 92.00           H  
ATOM   1912 HG23 VAL A 130      17.135  -5.404 -19.803  1.00 92.00           H  
ATOM   1913  N   SER A 131      14.321  -3.251 -23.423  1.00 88.56           N  
ATOM   1914  H   SER A 131      15.168  -3.544 -23.890  1.00 88.56           H  
ATOM   1915  CA  SER A 131      13.184  -2.830 -24.273  1.00 88.56           C  
ATOM   1916  HA  SER A 131      13.617  -2.476 -25.208  1.00 88.56           H  
ATOM   1917  C   SER A 131      12.352  -1.647 -23.726  1.00 88.56           C  
ATOM   1918  CB  SER A 131      12.325  -4.052 -24.637  1.00 88.56           C  
ATOM   1919  HB2 SER A 131      12.963  -4.814 -25.083  1.00 88.56           H  
ATOM   1920  HB3 SER A 131      11.569  -3.766 -25.368  1.00 88.56           H  
ATOM   1921  O   SER A 131      11.132  -1.598 -23.868  1.00 88.56           O  
ATOM   1922  OG  SER A 131      11.688  -4.597 -23.498  1.00 88.56           O  
ATOM   1923  HG  SER A 131      12.271  -4.485 -22.743  1.00 88.56           H  
ATOM   1924  N   SER A 132      13.003  -0.695 -23.043  1.00 89.44           N  
ATOM   1925  H   SER A 132      14.004  -0.793 -22.959  1.00 89.44           H  
ATOM   1926  CA  SER A 132      12.350   0.454 -22.384  1.00 89.44           C  
ATOM   1927  HA  SER A 132      13.128   0.976 -21.827  1.00 89.44           H  
ATOM   1928  C   SER A 132      11.284   0.087 -21.335  1.00 89.44           C  
ATOM   1929  CB  SER A 132      11.797   1.448 -23.418  1.00 89.44           C  
ATOM   1930  HB2 SER A 132      11.407   2.328 -22.905  1.00 89.44           H  
ATOM   1931  HB3 SER A 132      10.982   0.985 -23.975  1.00 89.44           H  
ATOM   1932  O   SER A 132      10.465   0.929 -20.959  1.00 89.44           O  
ATOM   1933  OG  SER A 132      12.807   1.857 -24.323  1.00 89.44           O  
ATOM   1934  HG  SER A 132      13.535   2.247 -23.833  1.00 89.44           H  
ATOM   1935  N   GLN A 133      11.304  -1.141 -20.805  1.00 92.25           N  
ATOM   1936  H   GLN A 133      11.968  -1.811 -21.166  1.00 92.25           H  
ATOM   1937  CA  GLN A 133      10.409  -1.584 -19.735  1.00 92.25           C  
ATOM   1938  HA  GLN A 133       9.413  -1.186 -19.927  1.00 92.25           H  
ATOM   1939  C   GLN A 133      10.860  -1.032 -18.381  1.00 92.25           C  
ATOM   1940  CB  GLN A 133      10.302  -3.115 -19.708  1.00 92.25           C  
ATOM   1941  HB2 GLN A 133      11.288  -3.561 -19.580  1.00 92.25           H  
ATOM   1942  HB3 GLN A 133       9.678  -3.394 -18.860  1.00 92.25           H  
ATOM   1943  O   GLN A 133      11.349  -1.768 -17.532  1.00 92.25           O  
ATOM   1944  CG  GLN A 133       9.649  -3.660 -20.978  1.00 92.25           C  
ATOM   1945  HG2 GLN A 133      10.284  -3.443 -21.837  1.00 92.25           H  
ATOM   1946  HG3 GLN A 133       8.699  -3.149 -21.137  1.00 92.25           H  
ATOM   1947  CD  GLN A 133       9.378  -5.156 -20.905  1.00 92.25           C  
ATOM   1948  NE2 GLN A 133       8.742  -5.695 -21.918  1.00 92.25           N  
ATOM   1949 HE21 GLN A 133       8.870  -5.214 -22.797  1.00 92.25           H  
ATOM   1950 HE22 GLN A 133       8.980  -6.671 -22.027  1.00 92.25           H  
ATOM   1951  OE1 GLN A 133       9.584  -5.818 -19.900  1.00 92.25           O  
ATOM   1952  N   ASN A 134      10.702   0.277 -18.178  1.00 95.62           N  
ATOM   1953  H   ASN A 134      10.386   0.827 -18.963  1.00 95.62           H  
ATOM   1954  CA  ASN A 134      11.060   0.955 -16.926  1.00 95.62           C  
ATOM   1955  HA  ASN A 134      12.058   0.638 -16.623  1.00 95.62           H  
ATOM   1956  C   ASN A 134      10.114   0.610 -15.766  1.00 95.62           C  
ATOM   1957  CB  ASN A 134      11.080   2.470 -17.176  1.00 95.62           C  
ATOM   1958  HB2 ASN A 134      11.266   2.987 -16.234  1.00 95.62           H  
ATOM   1959  HB3 ASN A 134      10.111   2.791 -17.559  1.00 95.62           H  
ATOM   1960  O   ASN A 134      10.479   0.771 -14.604  1.00 95.62           O  
ATOM   1961  CG  ASN A 134      12.178   2.880 -18.137  1.00 95.62           C  
ATOM   1962  ND2 ASN A 134      11.896   3.772 -19.056  1.00 95.62           N  
ATOM   1963 HD21 ASN A 134      10.967   4.159 -19.141  1.00 95.62           H  
ATOM   1964 HD22 ASN A 134      12.657   4.030 -19.668  1.00 95.62           H  
ATOM   1965  OD1 ASN A 134      13.297   2.408 -18.085  1.00 95.62           O  
ATOM   1966  N   GLY A 135       8.908   0.131 -16.072  1.00 97.00           N  
ATOM   1967  H   GLY A 135       8.651   0.035 -17.044  1.00 97.00           H  
ATOM   1968  CA  GLY A 135       7.953  -0.368 -15.095  1.00 97.00           C  
ATOM   1969  HA2 GLY A 135       7.547   0.452 -14.501  1.00 97.00           H  
ATOM   1970  HA3 GLY A 135       8.481  -1.043 -14.422  1.00 97.00           H  
ATOM   1971  C   GLY A 135       6.806  -1.135 -15.749  1.00 97.00           C  
ATOM   1972  O   GLY A 135       6.622  -1.088 -16.969  1.00 97.00           O  
ATOM   1973  N   LYS A 136       6.063  -1.885 -14.937  1.00 97.75           N  
ATOM   1974  H   LYS A 136       6.285  -1.856 -13.953  1.00 97.75           H  
ATOM   1975  CA  LYS A 136       4.929  -2.718 -15.359  1.00 97.75           C  
ATOM   1976  HA  LYS A 136       4.536  -2.341 -16.303  1.00 97.75           H  
ATOM   1977  C   LYS A 136       3.816  -2.639 -14.322  1.00 97.75           C  
ATOM   1978  CB  LYS A 136       5.375  -4.181 -15.537  1.00 97.75           C  
ATOM   1979  HB2 LYS A 136       4.499  -4.820 -15.647  1.00 97.75           H  
ATOM   1980  HB3 LYS A 136       5.886  -4.493 -14.626  1.00 97.75           H  
ATOM   1981  O   LYS A 136       4.080  -2.543 -13.125  1.00 97.75           O  
ATOM   1982  CG  LYS A 136       6.317  -4.434 -16.725  1.00 97.75           C  
ATOM   1983  HG2 LYS A 136       6.812  -5.388 -16.541  1.00 97.75           H  
ATOM   1984  HG3 LYS A 136       7.098  -3.674 -16.759  1.00 97.75           H  
ATOM   1985  CD  LYS A 136       5.616  -4.505 -18.089  1.00 97.75           C  
ATOM   1986  HD2 LYS A 136       4.847  -5.277 -18.056  1.00 97.75           H  
ATOM   1987  HD3 LYS A 136       5.172  -3.540 -18.334  1.00 97.75           H  
ATOM   1988  CE  LYS A 136       6.685  -4.879 -19.123  1.00 97.75           C  
ATOM   1989  HE2 LYS A 136       7.389  -4.051 -19.212  1.00 97.75           H  
ATOM   1990  HE3 LYS A 136       7.245  -5.729 -18.736  1.00 97.75           H  
ATOM   1991  NZ  LYS A 136       6.139  -5.240 -20.455  1.00 97.75           N  
ATOM   1992  HZ1 LYS A 136       5.645  -4.471 -20.884  1.00 97.75           H  
ATOM   1993  HZ2 LYS A 136       6.907  -5.515 -21.050  1.00 97.75           H  
ATOM   1994  HZ3 LYS A 136       5.541  -6.050 -20.375  1.00 97.75           H  
ATOM   1995  N   PHE A 137       2.573  -2.707 -14.789  1.00 98.06           N  
ATOM   1996  H   PHE A 137       2.428  -2.831 -15.781  1.00 98.06           H  
ATOM   1997  CA  PHE A 137       1.421  -2.830 -13.904  1.00 98.06           C  
ATOM   1998  HA  PHE A 137       1.564  -2.149 -13.066  1.00 98.06           H  
ATOM   1999  C   PHE A 137       1.312  -4.245 -13.332  1.00 98.06           C  
ATOM   2000  CB  PHE A 137       0.134  -2.408 -14.620  1.00 98.06           C  
ATOM   2001  HB2 PHE A 137       0.067  -2.914 -15.583  1.00 98.06           H  
ATOM   2002  HB3 PHE A 137      -0.719  -2.730 -14.023  1.00 98.06           H  
ATOM   2003  O   PHE A 137       1.588  -5.231 -14.015  1.00 98.06           O  
ATOM   2004  CG  PHE A 137       0.023  -0.909 -14.807  1.00 98.06           C  
ATOM   2005  CD1 PHE A 137      -0.316  -0.096 -13.708  1.00 98.06           C  
ATOM   2006  HD1 PHE A 137      -0.502  -0.539 -12.741  1.00 98.06           H  
ATOM   2007  CD2 PHE A 137       0.266  -0.323 -16.063  1.00 98.06           C  
ATOM   2008  HD2 PHE A 137       0.522  -0.941 -16.911  1.00 98.06           H  
ATOM   2009  CE1 PHE A 137      -0.420   1.297 -13.868  1.00 98.06           C  
ATOM   2010  HE1 PHE A 137      -0.687   1.919 -13.026  1.00 98.06           H  
ATOM   2011  CE2 PHE A 137       0.166   1.071 -16.220  1.00 98.06           C  
ATOM   2012  HE2 PHE A 137       0.347   1.523 -17.184  1.00 98.06           H  
ATOM   2013  CZ  PHE A 137      -0.178   1.880 -15.123  1.00 98.06           C  
ATOM   2014  HZ  PHE A 137      -0.258   2.950 -15.244  1.00 98.06           H  
ATOM   2015  N   ALA A 138       0.878  -4.317 -12.083  1.00 98.12           N  
ATOM   2016  H   ALA A 138       0.753  -3.450 -11.580  1.00 98.12           H  
ATOM   2017  CA  ALA A 138       0.631  -5.528 -11.321  1.00 98.12           C  
ATOM   2018  HA  ALA A 138       0.491  -6.375 -11.992  1.00 98.12           H  
ATOM   2019  C   ALA A 138      -0.640  -5.360 -10.483  1.00 98.12           C  
ATOM   2020  CB  ALA A 138       1.855  -5.783 -10.443  1.00 98.12           C  
ATOM   2021  HB1 ALA A 138       2.156  -4.859  -9.947  1.00 98.12           H  
ATOM   2022  HB2 ALA A 138       2.674  -6.144 -11.065  1.00 98.12           H  
ATOM   2023  HB3 ALA A 138       1.631  -6.531  -9.682  1.00 98.12           H  
ATOM   2024  O   ALA A 138      -1.034  -4.236 -10.154  1.00 98.12           O  
ATOM   2025  N   PHE A 139      -1.269  -6.478 -10.124  1.00 98.38           N  
ATOM   2026  H   PHE A 139      -0.814  -7.361 -10.309  1.00 98.38           H  
ATOM   2027  CA  PHE A 139      -2.337  -6.471  -9.131  1.00 98.38           C  
ATOM   2028  HA  PHE A 139      -3.100  -5.745  -9.410  1.00 98.38           H  
ATOM   2029  C   PHE A 139      -1.754  -6.074  -7.776  1.00 98.38           C  
ATOM   2030  CB  PHE A 139      -2.977  -7.861  -9.049  1.00 98.38           C  
ATOM   2031  HB2 PHE A 139      -3.449  -8.092 -10.004  1.00 98.38           H  
ATOM   2032  HB3 PHE A 139      -2.198  -8.604  -8.878  1.00 98.38           H  
ATOM   2033  O   PHE A 139      -0.679  -6.554  -7.426  1.00 98.38           O  
ATOM   2034  CG  PHE A 139      -4.007  -7.974  -7.943  1.00 98.38           C  
ATOM   2035  CD1 PHE A 139      -3.613  -8.363  -6.648  1.00 98.38           C  
ATOM   2036  HD1 PHE A 139      -2.572  -8.565  -6.443  1.00 98.38           H  
ATOM   2037  CD2 PHE A 139      -5.348  -7.625  -8.186  1.00 98.38           C  
ATOM   2038  HD2 PHE A 139      -5.652  -7.289  -9.166  1.00 98.38           H  
ATOM   2039  CE1 PHE A 139      -4.559  -8.449  -5.613  1.00 98.38           C  
ATOM   2040  HE1 PHE A 139      -4.251  -8.731  -4.617  1.00 98.38           H  
ATOM   2041  CE2 PHE A 139      -6.293  -7.696  -7.147  1.00 98.38           C  
ATOM   2042  HE2 PHE A 139      -7.319  -7.414  -7.331  1.00 98.38           H  
ATOM   2043  CZ  PHE A 139      -5.901  -8.116  -5.864  1.00 98.38           C  
ATOM   2044  HZ  PHE A 139      -6.625  -8.152  -5.064  1.00 98.38           H  
ATOM   2045  N   ALA A 140      -2.470  -5.254  -7.009  1.00 98.31           N  
ATOM   2046  H   ALA A 140      -3.371  -4.939  -7.338  1.00 98.31           H  
ATOM   2047  CA  ALA A 140      -2.083  -4.860  -5.662  1.00 98.31           C  
ATOM   2048  HA  ALA A 140      -1.210  -5.437  -5.359  1.00 98.31           H  
ATOM   2049  C   ALA A 140      -3.200  -5.151  -4.656  1.00 98.31           C  
ATOM   2050  CB  ALA A 140      -1.681  -3.385  -5.668  1.00 98.31           C  
ATOM   2051  HB1 ALA A 140      -0.900  -3.233  -6.413  1.00 98.31           H  
ATOM   2052  HB2 ALA A 140      -2.542  -2.762  -5.911  1.00 98.31           H  
ATOM   2053  HB3 ALA A 140      -1.301  -3.108  -4.685  1.00 98.31           H  
ATOM   2054  O   ALA A 140      -4.385  -4.992  -4.954  1.00 98.31           O  
ATOM   2055  N   GLY A 141      -2.811  -5.541  -3.448  1.00 97.81           N  
ATOM   2056  H   GLY A 141      -1.822  -5.640  -3.268  1.00 97.81           H  
ATOM   2057  CA  GLY A 141      -3.715  -5.738  -2.326  1.00 97.81           C  
ATOM   2058  HA2 GLY A 141      -4.040  -6.777  -2.283  1.00 97.81           H  
ATOM   2059  HA3 GLY A 141      -4.592  -5.106  -2.464  1.00 97.81           H  
ATOM   2060  C   GLY A 141      -3.058  -5.367  -1.004  1.00 97.81           C  
ATOM   2061  O   GLY A 141      -1.830  -5.331  -0.887  1.00 97.81           O  
ATOM   2062  N   GLN A 142      -3.879  -5.079  -0.001  1.00 96.81           N  
ATOM   2063  H   GLN A 142      -4.875  -5.091  -0.165  1.00 96.81           H  
ATOM   2064  CA  GLN A 142      -3.400  -4.757   1.337  1.00 96.81           C  
ATOM   2065  HA  GLN A 142      -2.491  -5.334   1.507  1.00 96.81           H  
ATOM   2066  C   GLN A 142      -4.378  -5.159   2.436  1.00 96.81           C  
ATOM   2067  CB  GLN A 142      -3.036  -3.269   1.430  1.00 96.81           C  
ATOM   2068  HB2 GLN A 142      -2.647  -3.066   2.428  1.00 96.81           H  
ATOM   2069  HB3 GLN A 142      -2.235  -3.070   0.717  1.00 96.81           H  
ATOM   2070  O   GLN A 142      -5.583  -5.260   2.209  1.00 96.81           O  
ATOM   2071  CG  GLN A 142      -4.188  -2.288   1.167  1.00 96.81           C  
ATOM   2072  HG2 GLN A 142      -4.578  -2.433   0.160  1.00 96.81           H  
ATOM   2073  HG3 GLN A 142      -4.992  -2.459   1.882  1.00 96.81           H  
ATOM   2074  CD  GLN A 142      -3.716  -0.846   1.300  1.00 96.81           C  
ATOM   2075  NE2 GLN A 142      -4.593   0.114   1.228  1.00 96.81           N  
ATOM   2076 HE21 GLN A 142      -4.314   1.081   1.138  1.00 96.81           H  
ATOM   2077 HE22 GLN A 142      -5.558  -0.080   1.003  1.00 96.81           H  
ATOM   2078  OE1 GLN A 142      -2.549  -0.555   1.525  1.00 96.81           O  
ATOM   2079  N   ALA A 143      -3.832  -5.338   3.635  1.00 97.56           N  
ATOM   2080  H   ALA A 143      -2.838  -5.186   3.722  1.00 97.56           H  
ATOM   2081  CA  ALA A 143      -4.575  -5.497   4.878  1.00 97.56           C  
ATOM   2082  HA  ALA A 143      -5.622  -5.243   4.711  1.00 97.56           H  
ATOM   2083  C   ALA A 143      -4.013  -4.531   5.927  1.00 97.56           C  
ATOM   2084  CB  ALA A 143      -4.504  -6.956   5.337  1.00 97.56           C  
ATOM   2085  HB1 ALA A 143      -5.080  -7.078   6.255  1.00 97.56           H  
ATOM   2086  HB2 ALA A 143      -4.926  -7.604   4.569  1.00 97.56           H  
ATOM   2087  HB3 ALA A 143      -3.469  -7.240   5.524  1.00 97.56           H  
ATOM   2088  O   ALA A 143      -2.805  -4.278   5.957  1.00 97.56           O  
ATOM   2089  N   ARG A 144      -4.890  -3.978   6.764  1.00 96.69           N  
ATOM   2090  H   ARG A 144      -5.862  -4.236   6.668  1.00 96.69           H  
ATOM   2091  CA  ARG A 144      -4.574  -2.963   7.773  1.00 96.69           C  
ATOM   2092  HA  ARG A 144      -3.506  -2.972   7.991  1.00 96.69           H  
ATOM   2093  C   ARG A 144      -5.308  -3.246   9.069  1.00 96.69           C  
ATOM   2094  CB  ARG A 144      -4.957  -1.570   7.260  1.00 96.69           C  
ATOM   2095  HB2 ARG A 144      -4.838  -0.847   8.067  1.00 96.69           H  
ATOM   2096  HB3 ARG A 144      -6.001  -1.576   6.949  1.00 96.69           H  
ATOM   2097  O   ARG A 144      -6.439  -3.729   9.049  1.00 96.69           O  
ATOM   2098  CG  ARG A 144      -4.065  -1.141   6.094  1.00 96.69           C  
ATOM   2099  HG2 ARG A 144      -3.040  -1.028   6.448  1.00 96.69           H  
ATOM   2100  HG3 ARG A 144      -4.097  -1.882   5.296  1.00 96.69           H  
ATOM   2101  CD  ARG A 144      -4.560   0.181   5.535  1.00 96.69           C  
ATOM   2102  HD2 ARG A 144      -5.593   0.051   5.212  1.00 96.69           H  
ATOM   2103  HD3 ARG A 144      -4.515   0.939   6.317  1.00 96.69           H  
ATOM   2104  NE  ARG A 144      -3.756   0.571   4.379  1.00 96.69           N  
ATOM   2105  HE  ARG A 144      -3.396  -0.158   3.780  1.00 96.69           H  
ATOM   2106  NH1 ARG A 144      -3.847   2.847   4.666  1.00 96.69           N  
ATOM   2107 HH11 ARG A 144      -3.627   3.749   4.268  1.00 96.69           H  
ATOM   2108 HH12 ARG A 144      -3.679   2.770   5.659  1.00 96.69           H  
ATOM   2109  NH2 ARG A 144      -2.757   1.935   2.950  1.00 96.69           N  
ATOM   2110 HH21 ARG A 144      -2.763   2.861   2.548  1.00 96.69           H  
ATOM   2111 HH22 ARG A 144      -2.661   1.155   2.315  1.00 96.69           H  
ATOM   2112  CZ  ARG A 144      -3.468   1.795   4.009  1.00 96.69           C  
ATOM   2113  N   ALA A 145      -4.674  -2.913  10.181  1.00 98.06           N  
ATOM   2114  H   ALA A 145      -3.739  -2.537  10.109  1.00 98.06           H  
ATOM   2115  CA  ALA A 145      -5.305  -2.895  11.491  1.00 98.06           C  
ATOM   2116  HA  ALA A 145      -6.355  -2.628  11.370  1.00 98.06           H  
ATOM   2117  C   ALA A 145      -4.632  -1.837  12.361  1.00 98.06           C  
ATOM   2118  CB  ALA A 145      -5.216  -4.287  12.126  1.00 98.06           C  
ATOM   2119  HB1 ALA A 145      -5.718  -5.017  11.491  1.00 98.06           H  
ATOM   2120  HB2 ALA A 145      -5.705  -4.272  13.100  1.00 98.06           H  
ATOM   2121  HB3 ALA A 145      -4.172  -4.573  12.251  1.00 98.06           H  
ATOM   2122  O   ALA A 145      -3.405  -1.759  12.395  1.00 98.06           O  
ATOM   2123  N   GLY A 146      -5.407  -1.034  13.079  1.00 97.62           N  
ATOM   2124  H   GLY A 146      -6.410  -1.150  13.051  1.00 97.62           H  
ATOM   2125  CA  GLY A 146      -4.851   0.057  13.869  1.00 97.62           C  
ATOM   2126  HA2 GLY A 146      -3.998  -0.298  14.447  1.00 97.62           H  
ATOM   2127  HA3 GLY A 146      -4.505   0.838  13.192  1.00 97.62           H  
ATOM   2128  C   GLY A 146      -5.845   0.669  14.834  1.00 97.62           C  
ATOM   2129  O   GLY A 146      -6.914   0.119  15.088  1.00 97.62           O  
ATOM   2130  N   VAL A 147      -5.463   1.814  15.380  1.00 97.44           N  
ATOM   2131  H   VAL A 147      -4.563   2.188  15.117  1.00 97.44           H  
ATOM   2132  CA  VAL A 147      -6.271   2.633  16.279  1.00 97.44           C  
ATOM   2133  HA  VAL A 147      -7.309   2.304  16.228  1.00 97.44           H  
ATOM   2134  C   VAL A 147      -6.244   4.082  15.807  1.00 97.44           C  
ATOM   2135  CB  VAL A 147      -5.809   2.503  17.745  1.00 97.44           C  
ATOM   2136  HB  VAL A 147      -6.399   3.198  18.343  1.00 97.44           H  
ATOM   2137  O   VAL A 147      -5.199   4.587  15.394  1.00 97.44           O  
ATOM   2138  CG1 VAL A 147      -6.067   1.090  18.288  1.00 97.44           C  
ATOM   2139 HG11 VAL A 147      -7.120   0.839  18.168  1.00 97.44           H  
ATOM   2140 HG12 VAL A 147      -5.821   1.054  19.349  1.00 97.44           H  
ATOM   2141 HG13 VAL A 147      -5.461   0.359  17.753  1.00 97.44           H  
ATOM   2142  CG2 VAL A 147      -4.324   2.833  17.964  1.00 97.44           C  
ATOM   2143 HG21 VAL A 147      -4.086   2.756  19.025  1.00 97.44           H  
ATOM   2144 HG22 VAL A 147      -3.692   2.144  17.404  1.00 97.44           H  
ATOM   2145 HG23 VAL A 147      -4.115   3.852  17.641  1.00 97.44           H  
ATOM   2146  N   SER A 148      -7.397   4.739  15.863  1.00 96.00           N  
ATOM   2147  H   SER A 148      -8.223   4.229  16.141  1.00 96.00           H  
ATOM   2148  CA  SER A 148      -7.563   6.179  15.647  1.00 96.00           C  
ATOM   2149  HA  SER A 148      -6.657   6.599  15.209  1.00 96.00           H  
ATOM   2150  C   SER A 148      -7.831   6.859  16.987  1.00 96.00           C  
ATOM   2151  CB  SER A 148      -8.725   6.454  14.689  1.00 96.00           C  
ATOM   2152  HB2 SER A 148      -9.653   6.140  15.166  1.00 96.00           H  
ATOM   2153  HB3 SER A 148      -8.783   7.524  14.491  1.00 96.00           H  
ATOM   2154  O   SER A 148      -8.508   6.275  17.825  1.00 96.00           O  
ATOM   2155  OG  SER A 148      -8.580   5.753  13.464  1.00 96.00           O  
ATOM   2156  HG  SER A 148      -9.427   5.336  13.293  1.00 96.00           H  
ATOM   2157  N   TYR A 149      -7.319   8.068  17.189  1.00 95.50           N  
ATOM   2158  H   TYR A 149      -6.761   8.471  16.450  1.00 95.50           H  
ATOM   2159  CA  TYR A 149      -7.529   8.910  18.361  1.00 95.50           C  
ATOM   2160  HA  TYR A 149      -8.241   8.430  19.032  1.00 95.50           H  
ATOM   2161  C   TYR A 149      -8.100  10.262  17.933  1.00 95.50           C  
ATOM   2162  CB  TYR A 149      -6.208   9.094  19.120  1.00 95.50           C  
ATOM   2163  HB2 TYR A 149      -5.862   8.118  19.461  1.00 95.50           H  
ATOM   2164  HB3 TYR A 149      -5.457   9.491  18.437  1.00 95.50           H  
ATOM   2165  O   TYR A 149      -7.504  10.950  17.097  1.00 95.50           O  
ATOM   2166  CG  TYR A 149      -6.325  10.021  20.318  1.00 95.50           C  
ATOM   2167  CD1 TYR A 149      -6.010  11.387  20.190  1.00 95.50           C  
ATOM   2168  HD1 TYR A 149      -5.691  11.771  19.233  1.00 95.50           H  
ATOM   2169  CD2 TYR A 149      -6.804   9.527  21.545  1.00 95.50           C  
ATOM   2170  HD2 TYR A 149      -7.085   8.488  21.632  1.00 95.50           H  
ATOM   2171  CE1 TYR A 149      -6.179  12.259  21.284  1.00 95.50           C  
ATOM   2172  HE1 TYR A 149      -5.983  13.315  21.169  1.00 95.50           H  
ATOM   2173  CE2 TYR A 149      -6.949  10.388  22.648  1.00 95.50           C  
ATOM   2174  HE2 TYR A 149      -7.322  10.019  23.593  1.00 95.50           H  
ATOM   2175  OH  TYR A 149      -6.830  12.591  23.573  1.00 95.50           O  
ATOM   2176  HH  TYR A 149      -6.793  13.508  23.290  1.00 95.50           H  
ATOM   2177  CZ  TYR A 149      -6.652  11.757  22.516  1.00 95.50           C  
ATOM   2178  N   ASP A 150      -9.219  10.651  18.532  1.00 92.94           N  
ATOM   2179  H   ASP A 150      -9.659  10.017  19.184  1.00 92.94           H  
ATOM   2180  CA  ASP A 150      -9.926  11.893  18.220  1.00 92.94           C  
ATOM   2181  HA  ASP A 150      -9.858  12.084  17.150  1.00 92.94           H  
ATOM   2182  C   ASP A 150      -9.261  13.077  18.943  1.00 92.94           C  
ATOM   2183  CB  ASP A 150     -11.421  11.717  18.556  1.00 92.94           C  
ATOM   2184  HB2 ASP A 150     -11.921  12.676  18.421  1.00 92.94           H  
ATOM   2185  HB3 ASP A 150     -11.527  11.418  19.599  1.00 92.94           H  
ATOM   2186  O   ASP A 150      -9.452  13.291  20.141  1.00 92.94           O  
ATOM   2187  CG  ASP A 150     -12.113  10.679  17.657  1.00 92.94           C  
ATOM   2188  OD1 ASP A 150     -11.510  10.216  16.662  1.00 92.94           O  
ATOM   2189  OD2 ASP A 150     -13.303  10.366  17.856  1.00 92.94           O  
ATOM   2190  N   VAL A 151      -8.434  13.843  18.220  1.00 94.25           N  
ATOM   2191  H   VAL A 151      -8.367  13.654  17.230  1.00 94.25           H  
ATOM   2192  CA  VAL A 151      -7.761  15.045  18.753  1.00 94.25           C  
ATOM   2193  HA  VAL A 151      -7.428  14.841  19.770  1.00 94.25           H  
ATOM   2194  C   VAL A 151      -8.740  16.213  18.821  1.00 94.25           C  
ATOM   2195  CB  VAL A 151      -6.540  15.440  17.898  1.00 94.25           C  
ATOM   2196  HB  VAL A 151      -6.859  15.649  16.876  1.00 94.25           H  
ATOM   2197  O   VAL A 151      -8.778  16.944  19.810  1.00 94.25           O  
ATOM   2198  CG1 VAL A 151      -5.831  16.690  18.442  1.00 94.25           C  
ATOM   2199 HG11 VAL A 151      -6.493  17.554  18.384  1.00 94.25           H  
ATOM   2200 HG12 VAL A 151      -5.542  16.531  19.481  1.00 94.25           H  
ATOM   2201 HG13 VAL A 151      -4.945  16.905  17.844  1.00 94.25           H  
ATOM   2202  CG2 VAL A 151      -5.499  14.320  17.860  1.00 94.25           C  
ATOM   2203 HG21 VAL A 151      -4.632  14.656  17.290  1.00 94.25           H  
ATOM   2204 HG22 VAL A 151      -5.919  13.438  17.376  1.00 94.25           H  
ATOM   2205 HG23 VAL A 151      -5.186  14.068  18.873  1.00 94.25           H  
ATOM   2206  N   THR A 152      -9.528  16.377  17.762  1.00 91.75           N  
ATOM   2207  H   THR A 152      -9.442  15.708  17.009  1.00 91.75           H  
ATOM   2208  CA  THR A 152     -10.713  17.239  17.701  1.00 91.75           C  
ATOM   2209  HA  THR A 152     -11.032  17.459  18.720  1.00 91.75           H  
ATOM   2210  C   THR A 152     -11.835  16.455  17.012  1.00 91.75           C  
ATOM   2211  CB  THR A 152     -10.451  18.582  16.981  1.00 91.75           C  
ATOM   2212  HB  THR A 152     -11.245  19.274  17.262  1.00 91.75           H  
ATOM   2213  O   THR A 152     -11.555  15.407  16.423  1.00 91.75           O  
ATOM   2214  CG2 THR A 152      -9.126  19.243  17.364  1.00 91.75           C  
ATOM   2215 HG21 THR A 152      -9.060  19.333  18.448  1.00 91.75           H  
ATOM   2216 HG22 THR A 152      -8.292  18.648  16.992  1.00 91.75           H  
ATOM   2217 HG23 THR A 152      -9.079  20.236  16.917  1.00 91.75           H  
ATOM   2218  OG1 THR A 152     -10.478  18.466  15.576  1.00 91.75           O  
ATOM   2219  HG1 THR A 152     -11.230  18.974  15.263  1.00 91.75           H  
ATOM   2220  N   PRO A 153     -13.093  16.930  17.032  1.00 86.75           N  
ATOM   2221  CA  PRO A 153     -14.176  16.272  16.295  1.00 86.75           C  
ATOM   2222  HA  PRO A 153     -14.342  15.287  16.731  1.00 86.75           H  
ATOM   2223  C   PRO A 153     -13.884  16.089  14.790  1.00 86.75           C  
ATOM   2224  CB  PRO A 153     -15.411  17.144  16.544  1.00 86.75           C  
ATOM   2225  HB2 PRO A 153     -15.503  17.898  15.763  1.00 86.75           H  
ATOM   2226  HB3 PRO A 153     -16.320  16.544  16.595  1.00 86.75           H  
ATOM   2227  O   PRO A 153     -14.378  15.150  14.174  1.00 86.75           O  
ATOM   2228  CG  PRO A 153     -15.110  17.829  17.878  1.00 86.75           C  
ATOM   2229  HG2 PRO A 153     -15.340  17.151  18.700  1.00 86.75           H  
ATOM   2230  HG3 PRO A 153     -15.656  18.767  17.982  1.00 86.75           H  
ATOM   2231  CD  PRO A 153     -13.605  18.055  17.801  1.00 86.75           C  
ATOM   2232  HD2 PRO A 153     -13.411  18.984  17.264  1.00 86.75           H  
ATOM   2233  HD3 PRO A 153     -13.179  18.093  18.804  1.00 86.75           H  
ATOM   2234  N   GLU A 154     -13.046  16.950  14.204  1.00 91.19           N  
ATOM   2235  H   GLU A 154     -12.812  17.780  14.730  1.00 91.19           H  
ATOM   2236  CA  GLU A 154     -12.678  16.951  12.782  1.00 91.19           C  
ATOM   2237  HA  GLU A 154     -13.408  16.362  12.226  1.00 91.19           H  
ATOM   2238  C   GLU A 154     -11.294  16.347  12.487  1.00 91.19           C  
ATOM   2239  CB  GLU A 154     -12.709  18.390  12.230  1.00 91.19           C  
ATOM   2240  HB2 GLU A 154     -12.586  18.331  11.149  1.00 91.19           H  
ATOM   2241  HB3 GLU A 154     -11.857  18.949  12.616  1.00 91.19           H  
ATOM   2242  O   GLU A 154     -10.997  16.049  11.330  1.00 91.19           O  
ATOM   2243  CG  GLU A 154     -14.004  19.177  12.503  1.00 91.19           C  
ATOM   2244  HG2 GLU A 154     -14.856  18.551  12.238  1.00 91.19           H  
ATOM   2245  HG3 GLU A 154     -14.012  20.042  11.839  1.00 91.19           H  
ATOM   2246  CD  GLU A 154     -14.149  19.682  13.951  1.00 91.19           C  
ATOM   2247  OE1 GLU A 154     -15.281  20.074  14.305  1.00 91.19           O  
ATOM   2248  OE2 GLU A 154     -13.137  19.680  14.706  1.00 91.19           O  
ATOM   2249  N   VAL A 155     -10.428  16.192  13.497  1.00 93.44           N  
ATOM   2250  H   VAL A 155     -10.748  16.414  14.429  1.00 93.44           H  
ATOM   2251  CA  VAL A 155      -9.033  15.754  13.328  1.00 93.44           C  
ATOM   2252  HA  VAL A 155      -8.867  15.500  12.281  1.00 93.44           H  
ATOM   2253  C   VAL A 155      -8.770  14.504  14.154  1.00 93.44           C  
ATOM   2254  CB  VAL A 155      -8.024  16.864  13.685  1.00 93.44           C  
ATOM   2255  HB  VAL A 155      -8.139  17.143  14.733  1.00 93.44           H  
ATOM   2256  O   VAL A 155      -8.773  14.538  15.387  1.00 93.44           O  
ATOM   2257  CG1 VAL A 155      -6.578  16.392  13.464  1.00 93.44           C  
ATOM   2258 HG11 VAL A 155      -6.342  15.559  14.127  1.00 93.44           H  
ATOM   2259 HG12 VAL A 155      -5.886  17.206  13.684  1.00 93.44           H  
ATOM   2260 HG13 VAL A 155      -6.448  16.078  12.429  1.00 93.44           H  
ATOM   2261  CG2 VAL A 155      -8.230  18.112  12.817  1.00 93.44           C  
ATOM   2262 HG21 VAL A 155      -7.481  18.865  13.061  1.00 93.44           H  
ATOM   2263 HG22 VAL A 155      -9.215  18.536  13.013  1.00 93.44           H  
ATOM   2264 HG23 VAL A 155      -8.161  17.849  11.762  1.00 93.44           H  
ATOM   2265  N   LYS A 156      -8.450  13.410  13.461  1.00 94.38           N  
ATOM   2266  H   LYS A 156      -8.408  13.474  12.454  1.00 94.38           H  
ATOM   2267  CA  LYS A 156      -8.079  12.133  14.069  1.00 94.38           C  
ATOM   2268  HA  LYS A 156      -8.186  12.206  15.151  1.00 94.38           H  
ATOM   2269  C   LYS A 156      -6.622  11.830  13.759  1.00 94.38           C  
ATOM   2270  CB  LYS A 156      -9.008  11.008  13.586  1.00 94.38           C  
ATOM   2271  HB2 LYS A 156      -8.844  10.831  12.523  1.00 94.38           H  
ATOM   2272  HB3 LYS A 156      -8.757  10.100  14.134  1.00 94.38           H  
ATOM   2273  O   LYS A 156      -6.196  11.971  12.624  1.00 94.38           O  
ATOM   2274  CG  LYS A 156     -10.492  11.341  13.817  1.00 94.38           C  
ATOM   2275  HG2 LYS A 156     -10.789  12.152  13.151  1.00 94.38           H  
ATOM   2276  HG3 LYS A 156     -10.627  11.681  14.843  1.00 94.38           H  
ATOM   2277  CD  LYS A 156     -11.398  10.131  13.543  1.00 94.38           C  
ATOM   2278  HD2 LYS A 156     -11.279   9.828  12.503  1.00 94.38           H  
ATOM   2279  HD3 LYS A 156     -11.093   9.306  14.187  1.00 94.38           H  
ATOM   2280  CE  LYS A 156     -12.871  10.497  13.797  1.00 94.38           C  
ATOM   2281  HE2 LYS A 156     -13.442  10.359  12.878  1.00 94.38           H  
ATOM   2282  HE3 LYS A 156     -12.919  11.554  14.057  1.00 94.38           H  
ATOM   2283  NZ  LYS A 156     -13.468   9.708  14.903  1.00 94.38           N  
ATOM   2284  HZ1 LYS A 156     -13.447   8.707  14.770  1.00 94.38           H  
ATOM   2285  HZ2 LYS A 156     -14.382  10.039  15.177  1.00 94.38           H  
ATOM   2286  HZ3 LYS A 156     -12.918   9.869  15.734  1.00 94.38           H  
ATOM   2287  N   LEU A 157      -5.860  11.386  14.749  1.00 96.81           N  
ATOM   2288  H   LEU A 157      -6.301  11.242  15.646  1.00 96.81           H  
ATOM   2289  CA  LEU A 157      -4.551  10.778  14.506  1.00 96.81           C  
ATOM   2290  HA  LEU A 157      -4.179  11.059  13.521  1.00 96.81           H  
ATOM   2291  C   LEU A 157      -4.719   9.271  14.509  1.00 96.81           C  
ATOM   2292  CB  LEU A 157      -3.538  11.227  15.567  1.00 96.81           C  
ATOM   2293  HB2 LEU A 157      -2.621  10.652  15.437  1.00 96.81           H  
ATOM   2294  HB3 LEU A 157      -3.945  10.998  16.552  1.00 96.81           H  
ATOM   2295  O   LEU A 157      -5.418   8.743  15.366  1.00 96.81           O  
ATOM   2296  CG  LEU A 157      -3.195  12.722  15.498  1.00 96.81           C  
ATOM   2297  HG  LEU A 157      -4.109  13.309  15.589  1.00 96.81           H  
ATOM   2298  CD1 LEU A 157      -2.263  13.071  16.661  1.00 96.81           C  
ATOM   2299 HD11 LEU A 157      -2.048  14.140  16.646  1.00 96.81           H  
ATOM   2300 HD12 LEU A 157      -2.750  12.825  17.604  1.00 96.81           H  
ATOM   2301 HD13 LEU A 157      -1.333  12.510  16.574  1.00 96.81           H  
ATOM   2302  CD2 LEU A 157      -2.505  13.115  14.192  1.00 96.81           C  
ATOM   2303 HD21 LEU A 157      -2.208  14.163  14.228  1.00 96.81           H  
ATOM   2304 HD22 LEU A 157      -1.630  12.488  14.022  1.00 96.81           H  
ATOM   2305 HD23 LEU A 157      -3.195  12.991  13.358  1.00 96.81           H  
ATOM   2306  N   TYR A 158      -4.069   8.558  13.601  1.00 95.75           N  
ATOM   2307  H   TYR A 158      -3.502   9.032  12.913  1.00 95.75           H  
ATOM   2308  CA  TYR A 158      -4.110   7.098  13.606  1.00 95.75           C  
ATOM   2309  HA  TYR A 158      -4.540   6.764  14.550  1.00 95.75           H  
ATOM   2310  C   TYR A 158      -2.720   6.491  13.560  1.00 95.75           C  
ATOM   2311  CB  TYR A 158      -5.021   6.559  12.499  1.00 95.75           C  
ATOM   2312  HB2 TYR A 158      -5.100   5.478  12.605  1.00 95.75           H  
ATOM   2313  HB3 TYR A 158      -6.021   6.968  12.641  1.00 95.75           H  
ATOM   2314  O   TYR A 158      -1.780   7.066  13.012  1.00 95.75           O  
ATOM   2315  CG  TYR A 158      -4.554   6.882  11.097  1.00 95.75           C  
ATOM   2316  CD1 TYR A 158      -4.916   8.117  10.532  1.00 95.75           C  
ATOM   2317  HD1 TYR A 158      -5.503   8.830  11.091  1.00 95.75           H  
ATOM   2318  CD2 TYR A 158      -3.761   5.970  10.367  1.00 95.75           C  
ATOM   2319  HD2 TYR A 158      -3.458   5.031  10.807  1.00 95.75           H  
ATOM   2320  CE1 TYR A 158      -4.500   8.443   9.236  1.00 95.75           C  
ATOM   2321  HE1 TYR A 158      -4.784   9.394   8.811  1.00 95.75           H  
ATOM   2322  CE2 TYR A 158      -3.349   6.292   9.058  1.00 95.75           C  
ATOM   2323  HE2 TYR A 158      -2.747   5.608   8.479  1.00 95.75           H  
ATOM   2324  OH  TYR A 158      -3.356   7.897   7.255  1.00 95.75           O  
ATOM   2325  HH  TYR A 158      -3.556   8.825   7.112  1.00 95.75           H  
ATOM   2326  CZ  TYR A 158      -3.722   7.535   8.502  1.00 95.75           C  
ATOM   2327  N   ALA A 159      -2.618   5.298  14.134  1.00 97.38           N  
ATOM   2328  H   ALA A 159      -3.437   4.922  14.591  1.00 97.38           H  
ATOM   2329  CA  ALA A 159      -1.446   4.445  14.065  1.00 97.38           C  
ATOM   2330  HA  ALA A 159      -0.856   4.730  13.194  1.00 97.38           H  
ATOM   2331  C   ALA A 159      -1.888   2.987  13.900  1.00 97.38           C  
ATOM   2332  CB  ALA A 159      -0.588   4.656  15.316  1.00 97.38           C  
ATOM   2333  HB1 ALA A 159       0.304   4.032  15.256  1.00 97.38           H  
ATOM   2334  HB2 ALA A 159      -0.287   5.701  15.380  1.00 97.38           H  
ATOM   2335  HB3 ALA A 159      -1.158   4.388  16.206  1.00 97.38           H  
ATOM   2336  O   ALA A 159      -2.869   2.553  14.507  1.00 97.38           O  
ATOM   2337  N   GLY A 160      -1.180   2.221  13.081  1.00 95.88           N  
ATOM   2338  H   GLY A 160      -0.408   2.630  12.574  1.00 95.88           H  
ATOM   2339  CA  GLY A 160      -1.552   0.845  12.777  1.00 95.88           C  
ATOM   2340  HA2 GLY A 160      -2.393   0.848  12.084  1.00 95.88           H  
ATOM   2341  HA3 GLY A 160      -1.862   0.336  13.690  1.00 95.88           H  
ATOM   2342  C   GLY A 160      -0.430   0.037  12.149  1.00 95.88           C  
ATOM   2343  O   GLY A 160       0.670   0.533  11.908  1.00 95.88           O  
ATOM   2344  N   ALA A 161      -0.725  -1.228  11.893  1.00 95.81           N  
ATOM   2345  H   ALA A 161      -1.672  -1.525  12.083  1.00 95.81           H  
ATOM   2346  CA  ALA A 161       0.091  -2.136  11.112  1.00 95.81           C  
ATOM   2347  HA  ALA A 161       1.082  -1.703  10.971  1.00 95.81           H  
ATOM   2348  C   ALA A 161      -0.541  -2.346   9.736  1.00 95.81           C  
ATOM   2349  CB  ALA A 161       0.254  -3.453  11.875  1.00 95.81           C  
ATOM   2350  HB1 ALA A 161      -0.722  -3.914  12.028  1.00 95.81           H  
ATOM   2351  HB2 ALA A 161       0.887  -4.132  11.304  1.00 95.81           H  
ATOM   2352  HB3 ALA A 161       0.718  -3.262  12.842  1.00 95.81           H  
ATOM   2353  O   ALA A 161      -1.765  -2.424   9.592  1.00 95.81           O  
ATOM   2354  N   ARG A 162       0.317  -2.503   8.732  1.00 93.69           N  
ATOM   2355  H   ARG A 162       1.303  -2.415   8.933  1.00 93.69           H  
ATOM   2356  CA  ARG A 162      -0.078  -2.689   7.342  1.00 93.69           C  
ATOM   2357  HA  ARG A 162      -1.130  -2.970   7.301  1.00 93.69           H  
ATOM   2358  C   ARG A 162       0.734  -3.798   6.688  1.00 93.69           C  
ATOM   2359  CB  ARG A 162       0.086  -1.343   6.631  1.00 93.69           C  
ATOM   2360  HB2 ARG A 162       1.109  -0.989   6.762  1.00 93.69           H  
ATOM   2361  HB3 ARG A 162      -0.592  -0.617   7.079  1.00 93.69           H  
ATOM   2362  O   ARG A 162       1.953  -3.855   6.827  1.00 93.69           O  
ATOM   2363  CG  ARG A 162      -0.213  -1.465   5.140  1.00 93.69           C  
ATOM   2364  HG2 ARG A 162      -1.224  -1.842   4.986  1.00 93.69           H  
ATOM   2365  HG3 ARG A 162       0.504  -2.142   4.674  1.00 93.69           H  
ATOM   2366  CD  ARG A 162      -0.065  -0.104   4.489  1.00 93.69           C  
ATOM   2367  HD2 ARG A 162      -0.853   0.560   4.845  1.00 93.69           H  
ATOM   2368  HD3 ARG A 162       0.903   0.315   4.762  1.00 93.69           H  
ATOM   2369  NE  ARG A 162      -0.138  -0.269   3.037  1.00 93.69           N  
ATOM   2370  HE  ARG A 162      -0.508  -1.137   2.678  1.00 93.69           H  
ATOM   2371  NH1 ARG A 162       0.513   1.836   2.526  1.00 93.69           N  
ATOM   2372 HH11 ARG A 162       0.431   2.077   3.503  1.00 93.69           H  
ATOM   2373 HH12 ARG A 162       0.658   2.562   1.839  1.00 93.69           H  
ATOM   2374  NH2 ARG A 162       0.245   0.324   0.901  1.00 93.69           N  
ATOM   2375 HH21 ARG A 162       0.487   1.030   0.221  1.00 93.69           H  
ATOM   2376 HH22 ARG A 162      -0.168  -0.548   0.602  1.00 93.69           H  
ATOM   2377  CZ  ARG A 162       0.213   0.632   2.159  1.00 93.69           C  
ATOM   2378  N   TYR A 163       0.047  -4.624   5.908  1.00 95.19           N  
ATOM   2379  H   TYR A 163      -0.955  -4.502   5.881  1.00 95.19           H  
ATOM   2380  CA  TYR A 163       0.635  -5.486   4.889  1.00 95.19           C  
ATOM   2381  HA  TYR A 163       1.722  -5.485   4.975  1.00 95.19           H  
ATOM   2382  C   TYR A 163       0.255  -4.956   3.508  1.00 95.19           C  
ATOM   2383  CB  TYR A 163       0.134  -6.922   5.076  1.00 95.19           C  
ATOM   2384  HB2 TYR A 163       0.518  -7.309   6.021  1.00 95.19           H  
ATOM   2385  HB3 TYR A 163      -0.954  -6.914   5.142  1.00 95.19           H  
ATOM   2386  O   TYR A 163      -0.927  -4.733   3.244  1.00 95.19           O  
ATOM   2387  CG  TYR A 163       0.548  -7.855   3.953  1.00 95.19           C  
ATOM   2388  CD1 TYR A 163      -0.339  -8.147   2.898  1.00 95.19           C  
ATOM   2389  HD1 TYR A 163      -1.329  -7.716   2.890  1.00 95.19           H  
ATOM   2390  CD2 TYR A 163       1.838  -8.406   3.950  1.00 95.19           C  
ATOM   2391  HD2 TYR A 163       2.518  -8.176   4.757  1.00 95.19           H  
ATOM   2392  CE1 TYR A 163       0.076  -8.980   1.839  1.00 95.19           C  
ATOM   2393  HE1 TYR A 163      -0.588  -9.192   1.014  1.00 95.19           H  
ATOM   2394  CE2 TYR A 163       2.251  -9.254   2.912  1.00 95.19           C  
ATOM   2395  HE2 TYR A 163       3.238  -9.691   2.941  1.00 95.19           H  
ATOM   2396  OH  TYR A 163       1.803 -10.287   0.800  1.00 95.19           O  
ATOM   2397  HH  TYR A 163       2.742 -10.471   0.881  1.00 95.19           H  
ATOM   2398  CZ  TYR A 163       1.377  -9.525   1.840  1.00 95.19           C  
ATOM   2399  N   PHE A 164       1.231  -4.792   2.621  1.00 95.44           N  
ATOM   2400  H   PHE A 164       2.179  -4.990   2.910  1.00 95.44           H  
ATOM   2401  CA  PHE A 164       1.015  -4.505   1.204  1.00 95.44           C  
ATOM   2402  HA  PHE A 164      -0.053  -4.523   0.985  1.00 95.44           H  
ATOM   2403  C   PHE A 164       1.670  -5.591   0.350  1.00 95.44           C  
ATOM   2404  CB  PHE A 164       1.535  -3.102   0.873  1.00 95.44           C  
ATOM   2405  HB2 PHE A 164       2.566  -3.021   1.216  1.00 95.44           H  
ATOM   2406  HB3 PHE A 164       0.949  -2.376   1.436  1.00 95.44           H  
ATOM   2407  O   PHE A 164       2.776  -6.055   0.636  1.00 95.44           O  
ATOM   2408  CG  PHE A 164       1.485  -2.739  -0.602  1.00 95.44           C  
ATOM   2409  CD1 PHE A 164       2.647  -2.861  -1.388  1.00 95.44           C  
ATOM   2410  HD1 PHE A 164       3.565  -3.203  -0.935  1.00 95.44           H  
ATOM   2411  CD2 PHE A 164       0.290  -2.283  -1.193  1.00 95.44           C  
ATOM   2412  HD2 PHE A 164      -0.617  -2.214  -0.611  1.00 95.44           H  
ATOM   2413  CE1 PHE A 164       2.619  -2.519  -2.752  1.00 95.44           C  
ATOM   2414  HE1 PHE A 164       3.518  -2.594  -3.346  1.00 95.44           H  
ATOM   2415  CE2 PHE A 164       0.270  -1.923  -2.552  1.00 95.44           C  
ATOM   2416  HE2 PHE A 164      -0.637  -1.550  -3.005  1.00 95.44           H  
ATOM   2417  CZ  PHE A 164       1.432  -2.043  -3.331  1.00 95.44           C  
ATOM   2418  HZ  PHE A 164       1.416  -1.757  -4.373  1.00 95.44           H  
ATOM   2419  N   GLY A 165       0.982  -5.998  -0.712  1.00 95.69           N  
ATOM   2420  H   GLY A 165       0.073  -5.593  -0.888  1.00 95.69           H  
ATOM   2421  CA  GLY A 165       1.455  -6.999  -1.656  1.00 95.69           C  
ATOM   2422  HA2 GLY A 165       2.540  -7.083  -1.592  1.00 95.69           H  
ATOM   2423  HA3 GLY A 165       1.024  -7.968  -1.406  1.00 95.69           H  
ATOM   2424  C   GLY A 165       1.064  -6.647  -3.084  1.00 95.69           C  
ATOM   2425  O   GLY A 165      -0.020  -6.126  -3.335  1.00 95.69           O  
ATOM   2426  N   SER A 166       1.942  -6.956  -4.030  1.00 97.69           N  
ATOM   2427  H   SER A 166       2.839  -7.326  -3.750  1.00 97.69           H  
ATOM   2428  CA  SER A 166       1.695  -6.814  -5.457  1.00 97.69           C  
ATOM   2429  HA  SER A 166       0.616  -6.883  -5.602  1.00 97.69           H  
ATOM   2430  C   SER A 166       2.341  -7.952  -6.243  1.00 97.69           C  
ATOM   2431  CB  SER A 166       2.160  -5.436  -5.932  1.00 97.69           C  
ATOM   2432  HB2 SER A 166       3.164  -5.240  -5.557  1.00 97.69           H  
ATOM   2433  HB3 SER A 166       1.486  -4.679  -5.530  1.00 97.69           H  
ATOM   2434  O   SER A 166       3.465  -8.366  -5.946  1.00 97.69           O  
ATOM   2435  OG  SER A 166       2.174  -5.355  -7.339  1.00 97.69           O  
ATOM   2436  HG  SER A 166       2.317  -4.440  -7.592  1.00 97.69           H  
ATOM   2437  N   TYR A 167       1.619  -8.478  -7.234  1.00 96.56           N  
ATOM   2438  H   TYR A 167       0.748  -8.025  -7.471  1.00 96.56           H  
ATOM   2439  CA  TYR A 167       2.069  -9.593  -8.068  1.00 96.56           C  
ATOM   2440  HA  TYR A 167       3.159  -9.602  -8.057  1.00 96.56           H  
ATOM   2441  C   TYR A 167       1.633  -9.433  -9.529  1.00 96.56           C  
ATOM   2442  CB  TYR A 167       1.588 -10.935  -7.484  1.00 96.56           C  
ATOM   2443  HB2 TYR A 167       2.182 -11.731  -7.932  1.00 96.56           H  
ATOM   2444  HB3 TYR A 167       1.796 -10.952  -6.414  1.00 96.56           H  
ATOM   2445  O   TYR A 167       0.615  -8.815  -9.843  1.00 96.56           O  
ATOM   2446  CG  TYR A 167       0.119 -11.255  -7.712  1.00 96.56           C  
ATOM   2447  CD1 TYR A 167      -0.844 -10.896  -6.749  1.00 96.56           C  
ATOM   2448  HD1 TYR A 167      -0.537 -10.399  -5.841  1.00 96.56           H  
ATOM   2449  CD2 TYR A 167      -0.284 -11.914  -8.892  1.00 96.56           C  
ATOM   2450  HD2 TYR A 167       0.448 -12.195  -9.634  1.00 96.56           H  
ATOM   2451  CE1 TYR A 167      -2.205 -11.185  -6.970  1.00 96.56           C  
ATOM   2452  HE1 TYR A 167      -2.942 -10.929  -6.223  1.00 96.56           H  
ATOM   2453  CE2 TYR A 167      -1.647 -12.177  -9.127  1.00 96.56           C  
ATOM   2454  HE2 TYR A 167      -1.971 -12.653 -10.041  1.00 96.56           H  
ATOM   2455  OH  TYR A 167      -3.928 -12.028  -8.414  1.00 96.56           O  
ATOM   2456  HH  TYR A 167      -4.486 -11.657  -7.727  1.00 96.56           H  
ATOM   2457  CZ  TYR A 167      -2.612 -11.800  -8.172  1.00 96.56           C  
ATOM   2458  N   GLY A 168       2.404 -10.041 -10.434  1.00 96.12           N  
ATOM   2459  H   GLY A 168       3.240 -10.505 -10.109  1.00 96.12           H  
ATOM   2460  CA  GLY A 168       2.095 -10.092 -11.868  1.00 96.12           C  
ATOM   2461  HA2 GLY A 168       1.041  -9.865 -12.031  1.00 96.12           H  
ATOM   2462  HA3 GLY A 168       2.276 -11.106 -12.226  1.00 96.12           H  
ATOM   2463  C   GLY A 168       2.915  -9.143 -12.747  1.00 96.12           C  
ATOM   2464  O   GLY A 168       2.734  -9.154 -13.961  1.00 96.12           O  
ATOM   2465  N   ALA A 169       3.844  -8.368 -12.176  1.00 96.81           N  
ATOM   2466  H   ALA A 169       3.968  -8.405 -11.174  1.00 96.81           H  
ATOM   2467  CA  ALA A 169       4.794  -7.580 -12.958  1.00 96.81           C  
ATOM   2468  HA  ALA A 169       4.263  -7.113 -13.788  1.00 96.81           H  
ATOM   2469  C   ALA A 169       5.888  -8.493 -13.539  1.00 96.81           C  
ATOM   2470  CB  ALA A 169       5.372  -6.451 -12.095  1.00 96.81           C  
ATOM   2471  HB1 ALA A 169       6.190  -5.968 -12.631  1.00 96.81           H  
ATOM   2472  HB2 ALA A 169       4.613  -5.693 -11.901  1.00 96.81           H  
ATOM   2473  HB3 ALA A 169       5.744  -6.847 -11.150  1.00 96.81           H  
ATOM   2474  O   ALA A 169       6.756  -8.979 -12.809  1.00 96.81           O  
ATOM   2475  N   ASN A 170       5.837  -8.707 -14.857  1.00 95.69           N  
ATOM   2476  H   ASN A 170       5.075  -8.293 -15.375  1.00 95.69           H  
ATOM   2477  CA  ASN A 170       6.815  -9.494 -15.608  1.00 95.69           C  
ATOM   2478  HA  ASN A 170       7.498  -9.967 -14.903  1.00 95.69           H  
ATOM   2479  C   ASN A 170       7.626  -8.583 -16.540  1.00 95.69           C  
ATOM   2480  CB  ASN A 170       6.118 -10.622 -16.387  1.00 95.69           C  
ATOM   2481  HB2 ASN A 170       5.517 -10.183 -17.184  1.00 95.69           H  
ATOM   2482  HB3 ASN A 170       6.871 -11.258 -16.854  1.00 95.69           H  
ATOM   2483  O   ASN A 170       7.050  -7.793 -17.294  1.00 95.69           O  
ATOM   2484  CG  ASN A 170       5.238 -11.502 -15.517  1.00 95.69           C  
ATOM   2485  ND2 ASN A 170       4.000 -11.694 -15.903  1.00 95.69           N  
ATOM   2486 HD21 ASN A 170       3.395 -12.191 -15.264  1.00 95.69           H  
ATOM   2487 HD22 ASN A 170       3.662 -11.260 -16.749  1.00 95.69           H  
ATOM   2488  OD1 ASN A 170       5.626 -12.018 -14.482  1.00 95.69           O  
ATOM   2489  N   PHE A 171       8.949  -8.713 -16.493  1.00 94.69           N  
ATOM   2490  H   PHE A 171       9.334  -9.396 -15.857  1.00 94.69           H  
ATOM   2491  CA  PHE A 171       9.897  -7.943 -17.297  1.00 94.69           C  
ATOM   2492  HA  PHE A 171       9.355  -7.265 -17.956  1.00 94.69           H  
ATOM   2493  C   PHE A 171      10.745  -8.864 -18.161  1.00 94.69           C  
ATOM   2494  CB  PHE A 171      10.816  -7.113 -16.394  1.00 94.69           C  
ATOM   2495  HB2 PHE A 171      11.544  -6.597 -17.020  1.00 94.69           H  
ATOM   2496  HB3 PHE A 171      11.374  -7.783 -15.740  1.00 94.69           H  
ATOM   2497  O   PHE A 171      11.103  -9.959 -17.732  1.00 94.69           O  
ATOM   2498  CG  PHE A 171      10.098  -6.093 -15.544  1.00 94.69           C  
ATOM   2499  CD1 PHE A 171      10.005  -4.763 -15.988  1.00 94.69           C  
ATOM   2500  HD1 PHE A 171      10.450  -4.476 -16.929  1.00 94.69           H  
ATOM   2501  CD2 PHE A 171       9.531  -6.466 -14.311  1.00 94.69           C  
ATOM   2502  HD2 PHE A 171       9.602  -7.488 -13.968  1.00 94.69           H  
ATOM   2503  CE1 PHE A 171       9.348  -3.807 -15.201  1.00 94.69           C  
ATOM   2504  HE1 PHE A 171       9.302  -2.783 -15.542  1.00 94.69           H  
ATOM   2505  CE2 PHE A 171       8.876  -5.507 -13.523  1.00 94.69           C  
ATOM   2506  HE2 PHE A 171       8.463  -5.784 -12.564  1.00 94.69           H  
ATOM   2507  CZ  PHE A 171       8.781  -4.179 -13.969  1.00 94.69           C  
ATOM   2508  HZ  PHE A 171       8.294  -3.442 -13.347  1.00 94.69           H  
ATOM   2509  N   ASP A 172      11.142  -8.401 -19.338  1.00 92.62           N  
ATOM   2510  H   ASP A 172      10.795  -7.513 -19.670  1.00 92.62           H  
ATOM   2511  CA  ASP A 172      12.099  -9.137 -20.159  1.00 92.62           C  
ATOM   2512  HA  ASP A 172      11.792 -10.182 -20.192  1.00 92.62           H  
ATOM   2513  C   ASP A 172      13.502  -9.078 -19.548  1.00 92.62           C  
ATOM   2514  CB  ASP A 172      12.074  -8.612 -21.597  1.00 92.62           C  
ATOM   2515  HB2 ASP A 172      12.276  -7.541 -21.598  1.00 92.62           H  
ATOM   2516  HB3 ASP A 172      12.849  -9.115 -22.175  1.00 92.62           H  
ATOM   2517  O   ASP A 172      13.988  -8.020 -19.142  1.00 92.62           O  
ATOM   2518  CG  ASP A 172      10.716  -8.895 -22.237  1.00 92.62           C  
ATOM   2519  OD1 ASP A 172      10.305 -10.074 -22.206  1.00 92.62           O  
ATOM   2520  OD2 ASP A 172      10.062  -7.923 -22.676  1.00 92.62           O  
ATOM   2521  N   LYS A 173      14.185 -10.226 -19.486  1.00 88.38           N  
ATOM   2522  H   LYS A 173      13.711 -11.070 -19.774  1.00 88.38           H  
ATOM   2523  CA  LYS A 173      15.552 -10.316 -18.943  1.00 88.38           C  
ATOM   2524  HA  LYS A 173      15.632  -9.610 -18.116  1.00 88.38           H  
ATOM   2525  C   LYS A 173      16.625  -9.857 -19.923  1.00 88.38           C  
ATOM   2526  CB  LYS A 173      15.777 -11.745 -18.425  1.00 88.38           C  
ATOM   2527  HB2 LYS A 173      15.682 -12.446 -19.255  1.00 88.38           H  
ATOM   2528  HB3 LYS A 173      15.001 -11.968 -17.693  1.00 88.38           H  
ATOM   2529  O   LYS A 173      17.721  -9.486 -19.508  1.00 88.38           O  
ATOM   2530  CG  LYS A 173      17.151 -11.947 -17.775  1.00 88.38           C  
ATOM   2531  HG2 LYS A 173      17.334 -11.131 -17.075  1.00 88.38           H  
ATOM   2532  HG3 LYS A 173      17.922 -11.937 -18.545  1.00 88.38           H  
ATOM   2533  CD  LYS A 173      17.212 -13.281 -17.026  1.00 88.38           C  
ATOM   2534  HD2 LYS A 173      16.890 -14.089 -17.682  1.00 88.38           H  
ATOM   2535  HD3 LYS A 173      16.534 -13.225 -16.174  1.00 88.38           H  
ATOM   2536  CE  LYS A 173      18.640 -13.546 -16.543  1.00 88.38           C  
ATOM   2537  HE2 LYS A 173      19.045 -12.612 -16.154  1.00 88.38           H  
ATOM   2538  HE3 LYS A 173      19.251 -13.839 -17.397  1.00 88.38           H  
ATOM   2539  NZ  LYS A 173      18.666 -14.595 -15.491  1.00 88.38           N  
ATOM   2540  HZ1 LYS A 173      18.300 -15.472 -15.835  1.00 88.38           H  
ATOM   2541  HZ2 LYS A 173      18.078 -14.319 -14.718  1.00 88.38           H  
ATOM   2542  HZ3 LYS A 173      19.593 -14.735 -15.116  1.00 88.38           H  
ATOM   2543  N   THR A 174      16.334  -9.918 -21.217  1.00 85.56           N  
ATOM   2544  H   THR A 174      15.382 -10.140 -21.469  1.00 85.56           H  
ATOM   2545  CA  THR A 174      17.251  -9.557 -22.304  1.00 85.56           C  
ATOM   2546  HA  THR A 174      17.936  -8.781 -21.965  1.00 85.56           H  
ATOM   2547  C   THR A 174      16.454  -9.021 -23.483  1.00 85.56           C  
ATOM   2548  CB  THR A 174      18.056 -10.776 -22.796  1.00 85.56           C  
ATOM   2549  HB  THR A 174      18.757 -10.423 -23.553  1.00 85.56           H  
ATOM   2550  O   THR A 174      15.334  -9.477 -23.674  1.00 85.56           O  
ATOM   2551  CG2 THR A 174      18.864 -11.484 -21.708  1.00 85.56           C  
ATOM   2552 HG21 THR A 174      18.193 -11.974 -21.002  1.00 85.56           H  
ATOM   2553 HG22 THR A 174      19.483 -10.759 -21.180  1.00 85.56           H  
ATOM   2554 HG23 THR A 174      19.504 -12.238 -22.166  1.00 85.56           H  
ATOM   2555  OG1 THR A 174      17.244 -11.769 -23.390  1.00 85.56           O  
ATOM   2556  HG1 THR A 174      16.342 -11.446 -23.452  1.00 85.56           H  
ATOM   2557  N   ASP A 175      17.051  -8.191 -24.346  1.00 80.69           N  
ATOM   2558  H   ASP A 175      17.917  -7.740 -24.086  1.00 80.69           H  
ATOM   2559  CA  ASP A 175      16.396  -7.708 -25.583  1.00 80.69           C  
ATOM   2560  HA  ASP A 175      15.438  -7.258 -25.324  1.00 80.69           H  
ATOM   2561  C   ASP A 175      16.101  -8.826 -26.610  1.00 80.69           C  
ATOM   2562  CB  ASP A 175      17.265  -6.632 -26.258  1.00 80.69           C  
ATOM   2563  HB2 ASP A 175      16.801  -6.335 -27.199  1.00 80.69           H  
ATOM   2564  HB3 ASP A 175      18.235  -7.069 -26.496  1.00 80.69           H  
ATOM   2565  O   ASP A 175      15.616  -8.567 -27.707  1.00 80.69           O  
ATOM   2566  CG  ASP A 175      17.462  -5.358 -25.433  1.00 80.69           C  
ATOM   2567  OD1 ASP A 175      16.467  -4.805 -24.909  1.00 80.69           O  
ATOM   2568  OD2 ASP A 175      18.642  -4.965 -25.319  1.00 80.69           O  
ATOM   2569  N   LYS A 176      16.444 -10.082 -26.299  1.00 75.00           N  
ATOM   2570  H   LYS A 176      16.696 -10.243 -25.334  1.00 75.00           H  
ATOM   2571  CA  LYS A 176      16.093 -11.246 -27.111  1.00 75.00           C  
ATOM   2572  HA  LYS A 176      15.911 -10.931 -28.139  1.00 75.00           H  
ATOM   2573  C   LYS A 176      14.784 -11.824 -26.584  1.00 75.00           C  
ATOM   2574  CB  LYS A 176      17.235 -12.274 -27.108  1.00 75.00           C  
ATOM   2575  HB2 LYS A 176      16.906 -13.152 -27.664  1.00 75.00           H  
ATOM   2576  HB3 LYS A 176      17.455 -12.575 -26.084  1.00 75.00           H  
ATOM   2577  O   LYS A 176      14.789 -12.455 -25.523  1.00 75.00           O  
ATOM   2578  CG  LYS A 176      18.503 -11.705 -27.762  1.00 75.00           C  
ATOM   2579  HG2 LYS A 176      18.866 -10.863 -27.173  1.00 75.00           H  
ATOM   2580  HG3 LYS A 176      18.257 -11.354 -28.764  1.00 75.00           H  
ATOM   2581  CD  LYS A 176      19.603 -12.771 -27.861  1.00 75.00           C  
ATOM   2582  HD2 LYS A 176      19.211 -13.624 -28.415  1.00 75.00           H  
ATOM   2583  HD3 LYS A 176      19.879 -13.107 -26.862  1.00 75.00           H  
ATOM   2584  CE  LYS A 176      20.838 -12.239 -28.602  1.00 75.00           C  
ATOM   2585  HE2 LYS A 176      20.520 -11.874 -29.579  1.00 75.00           H  
ATOM   2586  HE3 LYS A 176      21.530 -13.066 -28.764  1.00 75.00           H  
ATOM   2587  NZ  LYS A 176      21.515 -11.151 -27.849  1.00 75.00           N  
ATOM   2588  HZ1 LYS A 176      22.312 -10.798 -28.359  1.00 75.00           H  
ATOM   2589  HZ2 LYS A 176      21.815 -11.467 -26.938  1.00 75.00           H  
ATOM   2590  HZ3 LYS A 176      20.875 -10.381 -27.715  1.00 75.00           H  
ATOM   2591  N   ASP A 177      13.712 -11.619 -27.344  1.00 60.72           N  
ATOM   2592  H   ASP A 177      13.786 -10.952 -28.100  1.00 60.72           H  
ATOM   2593  CA  ASP A 177      12.362 -12.104 -27.047  1.00 60.72           C  
ATOM   2594  HA  ASP A 177      11.921 -11.451 -26.294  1.00 60.72           H  
ATOM   2595  C   ASP A 177      12.368 -13.546 -26.507  1.00 60.72           C  
ATOM   2596  CB  ASP A 177      11.485 -12.031 -28.313  1.00 60.72           C  
ATOM   2597  HB2 ASP A 177      11.957 -12.613 -29.104  1.00 60.72           H  
ATOM   2598  HB3 ASP A 177      10.522 -12.490 -28.092  1.00 60.72           H  
ATOM   2599  O   ASP A 177      12.973 -14.458 -27.084  1.00 60.72           O  
ATOM   2600  CG  ASP A 177      11.226 -10.605 -28.809  1.00 60.72           C  
ATOM   2601  OD1 ASP A 177      11.110  -9.709 -27.950  1.00 60.72           O  
ATOM   2602  OD2 ASP A 177      11.167 -10.436 -30.047  1.00 60.72           O  
ATOM   2603  N   GLY A 178      11.700 -13.757 -25.369  1.00 60.38           N  
ATOM   2604  H   GLY A 178      11.254 -12.959 -24.939  1.00 60.38           H  
ATOM   2605  CA  GLY A 178      11.372 -15.087 -24.846  1.00 60.38           C  
ATOM   2606  HA2 GLY A 178      10.955 -15.683 -25.657  1.00 60.38           H  
ATOM   2607  HA3 GLY A 178      10.598 -14.971 -24.087  1.00 60.38           H  
ATOM   2608  C   GLY A 178      12.516 -15.895 -24.218  1.00 60.38           C  
ATOM   2609  O   GLY A 178      12.304 -17.054 -23.860  1.00 60.38           O  
ATOM   2610  N   LYS A 179      13.728 -15.345 -24.051  1.00 63.66           N  
ATOM   2611  H   LYS A 179      13.876 -14.417 -24.421  1.00 63.66           H  
ATOM   2612  CA  LYS A 179      14.855 -16.086 -23.433  1.00 63.66           C  
ATOM   2613  HA  LYS A 179      14.711 -17.147 -23.640  1.00 63.66           H  
ATOM   2614  C   LYS A 179      14.892 -16.027 -21.899  1.00 63.66           C  
ATOM   2615  CB  LYS A 179      16.182 -15.663 -24.080  1.00 63.66           C  
ATOM   2616  HB2 LYS A 179      17.021 -16.013 -23.478  1.00 63.66           H  
ATOM   2617  HB3 LYS A 179      16.225 -14.574 -24.098  1.00 63.66           H  
ATOM   2618  O   LYS A 179      15.718 -16.706 -21.290  1.00 63.66           O  
ATOM   2619  CG  LYS A 179      16.345 -16.193 -25.516  1.00 63.66           C  
ATOM   2620  HG2 LYS A 179      17.089 -15.573 -26.016  1.00 63.66           H  
ATOM   2621  HG3 LYS A 179      15.406 -16.089 -26.061  1.00 63.66           H  
ATOM   2622  CD  LYS A 179      16.824 -17.653 -25.573  1.00 63.66           C  
ATOM   2623  HD2 LYS A 179      17.773 -17.737 -25.043  1.00 63.66           H  
ATOM   2624  HD3 LYS A 179      16.085 -18.295 -25.094  1.00 63.66           H  
ATOM   2625  CE  LYS A 179      17.001 -18.067 -27.040  1.00 63.66           C  
ATOM   2626  HE2 LYS A 179      17.666 -17.353 -27.525  1.00 63.66           H  
ATOM   2627  HE3 LYS A 179      16.030 -17.997 -27.530  1.00 63.66           H  
ATOM   2628  NZ  LYS A 179      17.543 -19.443 -27.163  1.00 63.66           N  
ATOM   2629  HZ1 LYS A 179      18.446 -19.515 -26.717  1.00 63.66           H  
ATOM   2630  HZ2 LYS A 179      17.628 -19.701 -28.136  1.00 63.66           H  
ATOM   2631  HZ3 LYS A 179      16.912 -20.095 -26.720  1.00 63.66           H  
ATOM   2632  N   GLY A 180      13.999 -15.270 -21.271  1.00 82.19           N  
ATOM   2633  H   GLY A 180      13.374 -14.701 -21.824  1.00 82.19           H  
ATOM   2634  CA  GLY A 180      13.818 -15.267 -19.823  1.00 82.19           C  
ATOM   2635  HA2 GLY A 180      13.291 -16.176 -19.534  1.00 82.19           H  
ATOM   2636  HA3 GLY A 180      14.787 -15.255 -19.323  1.00 82.19           H  
ATOM   2637  C   GLY A 180      13.024 -14.060 -19.348  1.00 82.19           C  
ATOM   2638  O   GLY A 180      13.187 -12.961 -19.871  1.00 82.19           O  
ATOM   2639  N   GLU A 181      12.201 -14.275 -18.332  1.00 90.44           N  
ATOM   2640  H   GLU A 181      12.135 -15.200 -17.933  1.00 90.44           H  
ATOM   2641  CA  GLU A 181      11.407 -13.236 -17.681  1.00 90.44           C  
ATOM   2642  HA  GLU A 181      11.473 -12.305 -18.244  1.00 90.44           H  
ATOM   2643  C   GLU A 181      11.944 -12.998 -16.267  1.00 90.44           C  
ATOM   2644  CB  GLU A 181       9.928 -13.650 -17.625  1.00 90.44           C  
ATOM   2645  HB2 GLU A 181       9.369 -12.885 -17.087  1.00 90.44           H  
ATOM   2646  HB3 GLU A 181       9.860 -14.581 -17.062  1.00 90.44           H  
ATOM   2647  O   GLU A 181      12.430 -13.930 -15.617  1.00 90.44           O  
ATOM   2648  CG  GLU A 181       9.288 -13.842 -19.011  1.00 90.44           C  
ATOM   2649  HG2 GLU A 181       9.864 -14.575 -19.576  1.00 90.44           H  
ATOM   2650  HG3 GLU A 181       9.328 -12.892 -19.544  1.00 90.44           H  
ATOM   2651  CD  GLU A 181       7.831 -14.334 -18.923  1.00 90.44           C  
ATOM   2652  OE1 GLU A 181       7.080 -14.098 -19.890  1.00 90.44           O  
ATOM   2653  OE2 GLU A 181       7.469 -14.985 -17.903  1.00 90.44           O  
ATOM   2654  N   LEU A 182      11.829 -11.764 -15.781  1.00 93.81           N  
ATOM   2655  H   LEU A 182      11.453 -11.052 -16.392  1.00 93.81           H  
ATOM   2656  CA  LEU A 182      11.878 -11.457 -14.359  1.00 93.81           C  
ATOM   2657  HA  LEU A 182      12.340 -12.305 -13.853  1.00 93.81           H  
ATOM   2658  C   LEU A 182      10.458 -11.284 -13.842  1.00 93.81           C  
ATOM   2659  CB  LEU A 182      12.726 -10.222 -14.037  1.00 93.81           C  
ATOM   2660  HB2 LEU A 182      12.258  -9.331 -14.457  1.00 93.81           H  
ATOM   2661  HB3 LEU A 182      12.719 -10.104 -12.953  1.00 93.81           H  
ATOM   2662  O   LEU A 182       9.726 -10.441 -14.357  1.00 93.81           O  
ATOM   2663  CG  LEU A 182      14.178 -10.341 -14.520  1.00 93.81           C  
ATOM   2664  HG  LEU A 182      14.425 -11.382 -14.729  1.00 93.81           H  
ATOM   2665  CD1 LEU A 182      14.388  -9.516 -15.780  1.00 93.81           C  
ATOM   2666 HD11 LEU A 182      15.434  -9.593 -16.076  1.00 93.81           H  
ATOM   2667 HD12 LEU A 182      13.749  -9.890 -16.579  1.00 93.81           H  
ATOM   2668 HD13 LEU A 182      14.141  -8.470 -15.598  1.00 93.81           H  
ATOM   2669  CD2 LEU A 182      15.164  -9.836 -13.469  1.00 93.81           C  
ATOM   2670 HD21 LEU A 182      15.075 -10.452 -12.575  1.00 93.81           H  
ATOM   2671 HD22 LEU A 182      14.953  -8.795 -13.221  1.00 93.81           H  
ATOM   2672 HD23 LEU A 182      16.183  -9.915 -13.847  1.00 93.81           H  
ATOM   2673  N   LYS A 183      10.081 -12.048 -12.818  1.00 96.06           N  
ATOM   2674  H   LYS A 183      10.766 -12.676 -12.422  1.00 96.06           H  
ATOM   2675  CA  LYS A 183       8.762 -11.940 -12.178  1.00 96.06           C  
ATOM   2676  HA  LYS A 183       8.129 -11.279 -12.770  1.00 96.06           H  
ATOM   2677  C   LYS A 183       8.930 -11.309 -10.813  1.00 96.06           C  
ATOM   2678  CB  LYS A 183       8.036 -13.290 -12.102  1.00 96.06           C  
ATOM   2679  HB2 LYS A 183       8.499 -13.931 -11.352  1.00 96.06           H  
ATOM   2680  HB3 LYS A 183       7.004 -13.104 -11.805  1.00 96.06           H  
ATOM   2681  O   LYS A 183       9.622 -11.860  -9.955  1.00 96.06           O  
ATOM   2682  CG  LYS A 183       8.055 -13.999 -13.458  1.00 96.06           C  
ATOM   2683  HG2 LYS A 183       7.788 -13.285 -14.237  1.00 96.06           H  
ATOM   2684  HG3 LYS A 183       9.065 -14.355 -13.662  1.00 96.06           H  
ATOM   2685  CD  LYS A 183       7.101 -15.191 -13.513  1.00 96.06           C  
ATOM   2686  HD2 LYS A 183       7.429 -15.968 -12.823  1.00 96.06           H  
ATOM   2687  HD3 LYS A 183       6.090 -14.862 -13.270  1.00 96.06           H  
ATOM   2688  CE  LYS A 183       7.163 -15.675 -14.962  1.00 96.06           C  
ATOM   2689  HE2 LYS A 183       8.188 -15.953 -15.207  1.00 96.06           H  
ATOM   2690  HE3 LYS A 183       6.917 -14.836 -15.614  1.00 96.06           H  
ATOM   2691  NZ  LYS A 183       6.247 -16.792 -15.258  1.00 96.06           N  
ATOM   2692  HZ1 LYS A 183       6.300 -16.940 -16.256  1.00 96.06           H  
ATOM   2693  HZ2 LYS A 183       6.516 -17.631 -14.764  1.00 96.06           H  
ATOM   2694  HZ3 LYS A 183       5.298 -16.522 -15.041  1.00 96.06           H  
ATOM   2695  N   VAL A 184       8.314 -10.150 -10.624  1.00 97.19           N  
ATOM   2696  H   VAL A 184       7.761  -9.765 -11.377  1.00 97.19           H  
ATOM   2697  CA  VAL A 184       8.398  -9.411  -9.368  1.00 97.19           C  
ATOM   2698  HA  VAL A 184       9.297  -9.722  -8.836  1.00 97.19           H  
ATOM   2699  C   VAL A 184       7.199  -9.759  -8.498  1.00 97.19           C  
ATOM   2700  CB  VAL A 184       8.536  -7.898  -9.604  1.00 97.19           C  
ATOM   2701  HB  VAL A 184       7.645  -7.517 -10.103  1.00 97.19           H  
ATOM   2702  O   VAL A 184       6.046  -9.539  -8.877  1.00 97.19           O  
ATOM   2703  CG1 VAL A 184       8.712  -7.166  -8.270  1.00 97.19           C  
ATOM   2704 HG11 VAL A 184       8.925  -6.113  -8.455  1.00 97.19           H  
ATOM   2705 HG12 VAL A 184       7.798  -7.233  -7.681  1.00 97.19           H  
ATOM   2706 HG13 VAL A 184       9.537  -7.601  -7.706  1.00 97.19           H  
ATOM   2707  CG2 VAL A 184       9.758  -7.582 -10.477  1.00 97.19           C  
ATOM   2708 HG21 VAL A 184       9.633  -8.014 -11.470  1.00 97.19           H  
ATOM   2709 HG22 VAL A 184       9.864  -6.503 -10.583  1.00 97.19           H  
ATOM   2710 HG23 VAL A 184      10.659  -7.987 -10.015  1.00 97.19           H  
ATOM   2711  N   LEU A 185       7.492 -10.284  -7.312  1.00 96.81           N  
ATOM   2712  H   LEU A 185       8.466 -10.449  -7.102  1.00 96.81           H  
ATOM   2713  CA  LEU A 185       6.580 -10.286  -6.177  1.00 96.81           C  
ATOM   2714  HA  LEU A 185       5.569 -10.053  -6.511  1.00 96.81           H  
ATOM   2715  C   LEU A 185       7.061  -9.180  -5.240  1.00 96.81           C  
ATOM   2716  CB  LEU A 185       6.591 -11.680  -5.530  1.00 96.81           C  
ATOM   2717  HB2 LEU A 185       6.289 -12.414  -6.278  1.00 96.81           H  
ATOM   2718  HB3 LEU A 185       7.617 -11.900  -5.234  1.00 96.81           H  
ATOM   2719  O   LEU A 185       8.176  -9.253  -4.728  1.00 96.81           O  
ATOM   2720  CG  LEU A 185       5.692 -11.830  -4.289  1.00 96.81           C  
ATOM   2721  HG  LEU A 185       5.992 -11.113  -3.525  1.00 96.81           H  
ATOM   2722  CD1 LEU A 185       4.214 -11.614  -4.615  1.00 96.81           C  
ATOM   2723 HD11 LEU A 185       4.049 -10.578  -4.911  1.00 96.81           H  
ATOM   2724 HD12 LEU A 185       3.610 -11.805  -3.728  1.00 96.81           H  
ATOM   2725 HD13 LEU A 185       3.899 -12.278  -5.420  1.00 96.81           H  
ATOM   2726  CD2 LEU A 185       5.824 -13.249  -3.730  1.00 96.81           C  
ATOM   2727 HD21 LEU A 185       5.241 -13.330  -2.813  1.00 96.81           H  
ATOM   2728 HD22 LEU A 185       5.461 -13.976  -4.457  1.00 96.81           H  
ATOM   2729 HD23 LEU A 185       6.867 -13.455  -3.491  1.00 96.81           H  
ATOM   2730  N   TYR A 186       6.249  -8.146  -5.054  1.00 95.75           N  
ATOM   2731  H   TYR A 186       5.330  -8.172  -5.473  1.00 95.75           H  
ATOM   2732  CA  TYR A 186       6.558  -7.019  -4.178  1.00 95.75           C  
ATOM   2733  HA  TYR A 186       7.612  -7.031  -3.899  1.00 95.75           H  
ATOM   2734  C   TYR A 186       5.715  -7.145  -2.918  1.00 95.75           C  
ATOM   2735  CB  TYR A 186       6.275  -5.711  -4.921  1.00 95.75           C  
ATOM   2736  HB2 TYR A 186       5.203  -5.624  -5.101  1.00 95.75           H  
ATOM   2737  HB3 TYR A 186       6.761  -5.751  -5.896  1.00 95.75           H  
ATOM   2738  O   TYR A 186       4.494  -7.238  -3.011  1.00 95.75           O  
ATOM   2739  CG  TYR A 186       6.752  -4.473  -4.191  1.00 95.75           C  
ATOM   2740  CD1 TYR A 186       6.033  -3.954  -3.094  1.00 95.75           C  
ATOM   2741  HD1 TYR A 186       5.130  -4.438  -2.753  1.00 95.75           H  
ATOM   2742  CD2 TYR A 186       7.926  -3.835  -4.628  1.00 95.75           C  
ATOM   2743  HD2 TYR A 186       8.470  -4.230  -5.473  1.00 95.75           H  
ATOM   2744  CE1 TYR A 186       6.488  -2.789  -2.445  1.00 95.75           C  
ATOM   2745  HE1 TYR A 186       5.951  -2.369  -1.608  1.00 95.75           H  
ATOM   2746  CE2 TYR A 186       8.380  -2.672  -3.985  1.00 95.75           C  
ATOM   2747  HE2 TYR A 186       9.275  -2.175  -4.328  1.00 95.75           H  
ATOM   2748  OH  TYR A 186       8.068  -0.996  -2.317  1.00 95.75           O  
ATOM   2749  HH  TYR A 186       8.858  -0.646  -2.735  1.00 95.75           H  
ATOM   2750  CZ  TYR A 186       7.655  -2.144  -2.899  1.00 95.75           C  
ATOM   2751  N   SER A 187       6.326  -7.165  -1.738  1.00 93.94           N  
ATOM   2752  H   SER A 187       7.331  -7.082  -1.689  1.00 93.94           H  
ATOM   2753  CA  SER A 187       5.570  -7.282  -0.494  1.00 93.94           C  
ATOM   2754  HA  SER A 187       4.627  -6.750  -0.625  1.00 93.94           H  
ATOM   2755  C   SER A 187       6.294  -6.661   0.689  1.00 93.94           C  
ATOM   2756  CB  SER A 187       5.263  -8.752  -0.214  1.00 93.94           C  
ATOM   2757  HB2 SER A 187       4.681  -9.162  -1.039  1.00 93.94           H  
ATOM   2758  HB3 SER A 187       6.195  -9.310  -0.129  1.00 93.94           H  
ATOM   2759  O   SER A 187       7.474  -6.937   0.912  1.00 93.94           O  
ATOM   2760  OG  SER A 187       4.526  -8.882   0.981  1.00 93.94           O  
ATOM   2761  HG  SER A 187       3.857  -8.194   1.002  1.00 93.94           H  
ATOM   2762  N   THR A 188       5.561  -5.877   1.475  1.00 92.69           N  
ATOM   2763  H   THR A 188       4.591  -5.713   1.248  1.00 92.69           H  
ATOM   2764  CA  THR A 188       6.079  -5.171   2.645  1.00 92.69           C  
ATOM   2765  HA  THR A 188       7.027  -5.620   2.943  1.00 92.69           H  
ATOM   2766  C   THR A 188       5.131  -5.296   3.833  1.00 92.69           C  
ATOM   2767  CB  THR A 188       6.365  -3.694   2.340  1.00 92.69           C  
ATOM   2768  HB  THR A 188       6.871  -3.274   3.209  1.00 92.69           H  
ATOM   2769  O   THR A 188       3.910  -5.399   3.683  1.00 92.69           O  
ATOM   2770  CG2 THR A 188       7.282  -3.501   1.135  1.00 92.69           C  
ATOM   2771 HG21 THR A 188       7.523  -2.443   1.042  1.00 92.69           H  
ATOM   2772 HG22 THR A 188       6.784  -3.827   0.222  1.00 92.69           H  
ATOM   2773 HG23 THR A 188       8.196  -4.077   1.278  1.00 92.69           H  
ATOM   2774  OG1 THR A 188       5.182  -2.979   2.076  1.00 92.69           O  
ATOM   2775  HG1 THR A 188       5.179  -2.245   2.695  1.00 92.69           H  
ATOM   2776  N   VAL A 189       5.719  -5.323   5.027  1.00 92.50           N  
ATOM   2777  H   VAL A 189       6.728  -5.305   5.065  1.00 92.50           H  
ATOM   2778  CA  VAL A 189       5.024  -5.125   6.298  1.00 92.50           C  
ATOM   2779  HA  VAL A 189       3.977  -4.895   6.097  1.00 92.50           H  
ATOM   2780  C   VAL A 189       5.630  -3.934   6.999  1.00 92.50           C  
ATOM   2781  CB  VAL A 189       5.085  -6.362   7.204  1.00 92.50           C  
ATOM   2782  HB  VAL A 189       6.106  -6.738   7.260  1.00 92.50           H  
ATOM   2783  O   VAL A 189       6.853  -3.857   7.154  1.00 92.50           O  
ATOM   2784  CG1 VAL A 189       4.566  -6.115   8.628  1.00 92.50           C  
ATOM   2785 HG11 VAL A 189       3.562  -5.691   8.594  1.00 92.50           H  
ATOM   2786 HG12 VAL A 189       4.544  -7.049   9.189  1.00 92.50           H  
ATOM   2787 HG13 VAL A 189       5.226  -5.426   9.156  1.00 92.50           H  
ATOM   2788  CG2 VAL A 189       4.184  -7.422   6.602  1.00 92.50           C  
ATOM   2789 HG21 VAL A 189       4.577  -7.712   5.627  1.00 92.50           H  
ATOM   2790 HG22 VAL A 189       3.178  -7.017   6.495  1.00 92.50           H  
ATOM   2791 HG23 VAL A 189       4.142  -8.275   7.279  1.00 92.50           H  
ATOM   2792  N   GLY A 190       4.759  -3.055   7.478  1.00 91.50           N  
ATOM   2793  H   GLY A 190       3.774  -3.213   7.320  1.00 91.50           H  
ATOM   2794  CA  GLY A 190       5.145  -1.810   8.110  1.00 91.50           C  
ATOM   2795  HA2 GLY A 190       5.222  -1.042   7.340  1.00 91.50           H  
ATOM   2796  HA3 GLY A 190       6.122  -1.913   8.581  1.00 91.50           H  
ATOM   2797  C   GLY A 190       4.152  -1.327   9.156  1.00 91.50           C  
ATOM   2798  O   GLY A 190       3.071  -1.895   9.337  1.00 91.50           O  
ATOM   2799  N   ALA A 191       4.540  -0.257   9.838  1.00 93.12           N  
ATOM   2800  H   ALA A 191       5.435   0.143   9.593  1.00 93.12           H  
ATOM   2801  CA  ALA A 191       3.622   0.584  10.587  1.00 93.12           C  
ATOM   2802  HA  ALA A 191       2.763  -0.011  10.897  1.00 93.12           H  
ATOM   2803  C   ALA A 191       3.128   1.706   9.679  1.00 93.12           C  
ATOM   2804  CB  ALA A 191       4.286   1.156  11.845  1.00 93.12           C  
ATOM   2805  HB1 ALA A 191       5.248   1.600  11.593  1.00 93.12           H  
ATOM   2806  HB2 ALA A 191       3.642   1.927  12.269  1.00 93.12           H  
ATOM   2807  HB3 ALA A 191       4.405   0.379  12.600  1.00 93.12           H  
ATOM   2808  O   ALA A 191       3.899   2.258   8.896  1.00 93.12           O  
ATOM   2809  N   GLU A 192       1.866   2.076   9.831  1.00 92.88           N  
ATOM   2810  H   GLU A 192       1.315   1.608  10.536  1.00 92.88           H  
ATOM   2811  CA  GLU A 192       1.313   3.304   9.276  1.00 92.88           C  
ATOM   2812  HA  GLU A 192       2.071   3.789   8.661  1.00 92.88           H  
ATOM   2813  C   GLU A 192       0.976   4.267  10.410  1.00 92.88           C  
ATOM   2814  CB  GLU A 192       0.133   3.012   8.336  1.00 92.88           C  
ATOM   2815  HB2 GLU A 192       0.475   2.310   7.576  1.00 92.88           H  
ATOM   2816  HB3 GLU A 192      -0.136   3.944   7.839  1.00 92.88           H  
ATOM   2817  O   GLU A 192       0.503   3.852  11.469  1.00 92.88           O  
ATOM   2818  CG  GLU A 192      -1.128   2.430   8.999  1.00 92.88           C  
ATOM   2819  HG2 GLU A 192      -1.548   3.167   9.683  1.00 92.88           H  
ATOM   2820  HG3 GLU A 192      -0.851   1.546   9.573  1.00 92.88           H  
ATOM   2821  CD  GLU A 192      -2.198   2.040   7.961  1.00 92.88           C  
ATOM   2822  OE1 GLU A 192      -3.046   1.180   8.274  1.00 92.88           O  
ATOM   2823  OE2 GLU A 192      -2.187   2.563   6.816  1.00 92.88           O  
ATOM   2824  N   ALA A 193       1.238   5.550  10.196  1.00 95.56           N  
ATOM   2825  H   ALA A 193       1.672   5.824   9.326  1.00 95.56           H  
ATOM   2826  CA  ALA A 193       0.781   6.613  11.075  1.00 95.56           C  
ATOM   2827  HA  ALA A 193      -0.117   6.266  11.586  1.00 95.56           H  
ATOM   2828  C   ALA A 193       0.404   7.839  10.246  1.00 95.56           C  
ATOM   2829  CB  ALA A 193       1.851   6.928  12.127  1.00 95.56           C  
ATOM   2830  HB1 ALA A 193       2.761   7.275  11.637  1.00 95.56           H  
ATOM   2831  HB2 ALA A 193       2.068   6.032  12.708  1.00 95.56           H  
ATOM   2832  HB3 ALA A 193       1.482   7.704  12.798  1.00 95.56           H  
ATOM   2833  O   ALA A 193       1.043   8.129   9.228  1.00 95.56           O  
ATOM   2834  N   GLY A 194      -0.627   8.557  10.677  1.00 95.25           N  
ATOM   2835  H   GLY A 194      -1.124   8.277  11.511  1.00 95.25           H  
ATOM   2836  CA  GLY A 194      -1.157   9.661   9.894  1.00 95.25           C  
ATOM   2837  HA2 GLY A 194      -0.349  10.330   9.601  1.00 95.25           H  
ATOM   2838  HA3 GLY A 194      -1.596   9.245   8.987  1.00 95.25           H  
ATOM   2839  C   GLY A 194      -2.226  10.486  10.590  1.00 95.25           C  
ATOM   2840  O   GLY A 194      -2.513  10.299  11.777  1.00 95.25           O  
ATOM   2841  N   VAL A 195      -2.782  11.399   9.798  1.00 93.75           N  
ATOM   2842  H   VAL A 195      -2.523  11.379   8.822  1.00 93.75           H  
ATOM   2843  CA  VAL A 195      -3.929  12.264  10.103  1.00 93.75           C  
ATOM   2844  HA  VAL A 195      -4.376  11.943  11.044  1.00 93.75           H  
ATOM   2845  C   VAL A 195      -5.015  12.055   9.058  1.00 93.75           C  
ATOM   2846  CB  VAL A 195      -3.486  13.727  10.260  1.00 93.75           C  
ATOM   2847  HB  VAL A 195      -2.680  13.752  10.993  1.00 93.75           H  
ATOM   2848  O   VAL A 195      -4.640  11.779   7.888  1.00 93.75           O  
ATOM   2849  CG1 VAL A 195      -2.953  14.333   8.955  1.00 93.75           C  
ATOM   2850 HG11 VAL A 195      -2.125  13.732   8.579  1.00 93.75           H  
ATOM   2851 HG12 VAL A 195      -2.605  15.350   9.136  1.00 93.75           H  
ATOM   2852 HG13 VAL A 195      -3.745  14.353   8.206  1.00 93.75           H  
ATOM   2853  CG2 VAL A 195      -4.621  14.598  10.799  1.00 93.75           C  
ATOM   2854 HG21 VAL A 195      -5.446  14.619  10.088  1.00 93.75           H  
ATOM   2855 HG22 VAL A 195      -4.985  14.175  11.735  1.00 93.75           H  
ATOM   2856 HG23 VAL A 195      -4.266  15.613  10.977  1.00 93.75           H  
ATOM   2857  OXT VAL A 195      -6.189  12.052   9.459  1.00 93.75           O  
TER    2858      VAL A 195                                                       
END   
