# Supplementary material for: Assessing Wolbachia circulation in wild populations of phlebotomine sand flies from Spain and Morocco: implications for control of leishmaniasis
Source: Parasit Vectors. 2025 Apr 26;18:155. doi: 10.1186/s13071-025-06771-6 (PMC12032678; doi:10.1186/s13071-025-06771-6)
Supplement: Supplementary file 5 — Additional File 5: Dataset S5. [file 13071_2025_6771_MOESM5_ESM.zip › PhlebotomussergentiSH_ae436/PhlebotomussergentiSH_ae436_unrelaxed_rank_004_alphafold2_ptm_model_4_seed_000.pdb]

MODEL     1                                                                     
ATOM      1  N   SER A   1     -17.531 -12.727  29.875  1.00 47.31           N  
ATOM      2  CA  SER A   1     -17.234 -11.414  29.297  1.00 47.31           C  
ATOM      3  C   SER A   1     -17.125 -11.484  27.781  1.00 47.31           C  
ATOM      4  CB  SER A   1     -15.930 -10.859  29.875  1.00 47.31           C  
ATOM      5  O   SER A   1     -16.453 -12.359  27.234  1.00 47.31           O  
ATOM      6  OG  SER A   1     -14.930 -10.758  28.875  1.00 47.31           O  
ATOM      7  N   ASP A   2     -18.188 -11.672  27.000  1.00 51.22           N  
ATOM      8  CA  ASP A   2     -18.406 -11.945  25.578  1.00 51.22           C  
ATOM      9  C   ASP A   2     -17.438 -11.141  24.703  1.00 51.22           C  
ATOM     10  CB  ASP A   2     -19.844 -11.625  25.188  1.00 51.22           C  
ATOM     11  O   ASP A   2     -17.500  -9.906  24.672  1.00 51.22           O  
ATOM     12  CG  ASP A   2     -20.828 -12.695  25.641  1.00 51.22           C  
ATOM     13  OD1 ASP A   2     -20.406 -13.820  25.969  1.00 51.22           O  
ATOM     14  OD2 ASP A   2     -22.047 -12.406  25.656  1.00 51.22           O  
ATOM     15  N   GLU A   3     -16.141 -11.211  24.844  1.00 57.00           N  
ATOM     16  CA  GLU A   3     -15.156 -10.711  23.891  1.00 57.00           C  
ATOM     17  C   GLU A   3     -15.688 -10.750  22.469  1.00 57.00           C  
ATOM     18  CB  GLU A   3     -13.859 -11.516  23.984  1.00 57.00           C  
ATOM     19  O   GLU A   3     -16.203 -11.773  22.016  1.00 57.00           O  
ATOM     20  CG  GLU A   3     -12.609 -10.656  24.172  1.00 57.00           C  
ATOM     21  CD  GLU A   3     -11.344 -11.477  24.344  1.00 57.00           C  
ATOM     22  OE1 GLU A   3     -10.250 -10.875  24.500  1.00 57.00           O  
ATOM     23  OE2 GLU A   3     -11.438 -12.719  24.328  1.00 57.00           O  
ATOM     24  N   GLU A   4     -16.219  -9.664  21.953  1.00 76.62           N  
ATOM     25  CA  GLU A   4     -16.703  -9.570  20.578  1.00 76.62           C  
ATOM     26  C   GLU A   4     -15.562  -9.836  19.594  1.00 76.62           C  
ATOM     27  CB  GLU A   4     -17.328  -8.203  20.312  1.00 76.62           C  
ATOM     28  O   GLU A   4     -14.602  -9.070  19.516  1.00 76.62           O  
ATOM     29  CG  GLU A   4     -18.578  -7.934  21.125  1.00 76.62           C  
ATOM     30  CD  GLU A   4     -19.812  -8.648  20.562  1.00 76.62           C  
ATOM     31  OE1 GLU A   4     -20.766  -8.883  21.328  1.00 76.62           O  
ATOM     32  OE2 GLU A   4     -19.797  -8.977  19.359  1.00 76.62           O  
ATOM     33  N   THR A   5     -15.258 -11.047  19.297  1.00 86.69           N  
ATOM     34  CA  THR A   5     -14.289 -11.445  18.281  1.00 86.69           C  
ATOM     35  C   THR A   5     -14.984 -11.750  16.953  1.00 86.69           C  
ATOM     36  CB  THR A   5     -13.477 -12.672  18.734  1.00 86.69           C  
ATOM     37  O   THR A   5     -16.109 -12.266  16.953  1.00 86.69           O  
ATOM     38  CG2 THR A   5     -12.711 -12.375  20.016  1.00 86.69           C  
ATOM     39  OG1 THR A   5     -14.359 -13.773  18.953  1.00 86.69           O  
ATOM     40  N   SER A   6     -14.406 -11.242  15.930  1.00 91.62           N  
ATOM     41  CA  SER A   6     -14.992 -11.523  14.617  1.00 91.62           C  
ATOM     42  C   SER A   6     -13.938 -11.500  13.523  1.00 91.62           C  
ATOM     43  CB  SER A   6     -16.094 -10.508  14.297  1.00 91.62           C  
ATOM     44  O   SER A   6     -12.867 -10.906  13.695  1.00 91.62           O  
ATOM     45  OG  SER A   6     -15.555  -9.203  14.188  1.00 91.62           O  
ATOM     46  N   TYR A   7     -14.188 -12.281  12.438  1.00 94.75           N  
ATOM     47  CA  TYR A   7     -13.445 -12.227  11.188  1.00 94.75           C  
ATOM     48  C   TYR A   7     -14.086 -11.242  10.211  1.00 94.75           C  
ATOM     49  CB  TYR A   7     -13.359 -13.617  10.547  1.00 94.75           C  
ATOM     50  O   TYR A   7     -15.289 -10.984  10.281  1.00 94.75           O  
ATOM     51  CG  TYR A   7     -12.641 -14.633  11.398  1.00 94.75           C  
ATOM     52  CD1 TYR A   7     -11.250 -14.766  11.336  1.00 94.75           C  
ATOM     53  CD2 TYR A   7     -13.336 -15.461  12.273  1.00 94.75           C  
ATOM     54  CE1 TYR A   7     -10.586 -15.703  12.117  1.00 94.75           C  
ATOM     55  CE2 TYR A   7     -12.680 -16.391  13.055  1.00 94.75           C  
ATOM     56  OH  TYR A   7     -10.648 -17.438  13.750  1.00 94.75           O  
ATOM     57  CZ  TYR A   7     -11.305 -16.516  12.969  1.00 94.75           C  
ATOM     58  N   TYR A   8     -13.211 -10.602   9.414  1.00 93.81           N  
ATOM     59  CA  TYR A   8     -13.781  -9.688   8.430  1.00 93.81           C  
ATOM     60  C   TYR A   8     -12.953  -9.672   7.148  1.00 93.81           C  
ATOM     61  CB  TYR A   8     -13.875  -8.273   9.008  1.00 93.81           C  
ATOM     62  O   TYR A   8     -11.820 -10.148   7.133  1.00 93.81           O  
ATOM     63  CG  TYR A   8     -12.539  -7.625   9.250  1.00 93.81           C  
ATOM     64  CD1 TYR A   8     -11.898  -7.750  10.477  1.00 93.81           C  
ATOM     65  CD2 TYR A   8     -11.914  -6.883   8.258  1.00 93.81           C  
ATOM     66  CE1 TYR A   8     -10.656  -7.156  10.711  1.00 93.81           C  
ATOM     67  CE2 TYR A   8     -10.672  -6.281   8.477  1.00 93.81           C  
ATOM     68  OH  TYR A   8      -8.836  -5.832   9.930  1.00 93.81           O  
ATOM     69  CZ  TYR A   8     -10.055  -6.426   9.703  1.00 93.81           C  
ATOM     70  N   VAL A   9     -13.578  -9.289   6.160  1.00 96.25           N  
ATOM     71  CA  VAL A   9     -12.961  -9.000   4.871  1.00 96.25           C  
ATOM     72  C   VAL A   9     -13.125  -7.516   4.539  1.00 96.25           C  
ATOM     73  CB  VAL A   9     -13.562  -9.867   3.744  1.00 96.25           C  
ATOM     74  O   VAL A   9     -14.156  -6.918   4.836  1.00 96.25           O  
ATOM     75  CG1 VAL A   9     -12.961  -9.492   2.391  1.00 96.25           C  
ATOM     76  CG2 VAL A   9     -13.344 -11.352   4.035  1.00 96.25           C  
ATOM     77  N   ARG A  10     -11.969  -6.941   3.965  1.00 93.88           N  
ATOM     78  CA  ARG A  10     -11.992  -5.531   3.580  1.00 93.88           C  
ATOM     79  C   ARG A  10     -11.641  -5.363   2.104  1.00 93.88           C  
ATOM     80  CB  ARG A  10     -11.016  -4.727   4.441  1.00 93.88           C  
ATOM     81  O   ARG A  10     -10.680  -5.957   1.614  1.00 93.88           O  
ATOM     82  CG  ARG A  10     -11.031  -3.232   4.152  1.00 93.88           C  
ATOM     83  CD  ARG A  10     -10.000  -2.486   4.988  1.00 93.88           C  
ATOM     84  NE  ARG A  10     -10.070  -2.865   6.398  1.00 93.88           N  
ATOM     85  NH1 ARG A  10      -8.383  -1.448   7.082  1.00 93.88           N  
ATOM     86  NH2 ARG A  10      -9.453  -2.779   8.609  1.00 93.88           N  
ATOM     87  CZ  ARG A  10      -9.305  -2.363   7.359  1.00 93.88           C  
ATOM     88  N   LEU A  11     -12.484  -4.676   1.497  1.00 94.75           N  
ATOM     89  CA  LEU A  11     -12.219  -4.211   0.139  1.00 94.75           C  
ATOM     90  C   LEU A  11     -12.086  -2.693   0.099  1.00 94.75           C  
ATOM     91  CB  LEU A  11     -13.336  -4.660  -0.807  1.00 94.75           C  
ATOM     92  O   LEU A  11     -12.906  -1.977   0.669  1.00 94.75           O  
ATOM     93  CG  LEU A  11     -13.398  -6.156  -1.116  1.00 94.75           C  
ATOM     94  CD1 LEU A  11     -14.656  -6.480  -1.917  1.00 94.75           C  
ATOM     95  CD2 LEU A  11     -12.156  -6.605  -1.869  1.00 94.75           C  
ATOM     96  N   GLN A  12     -10.992  -2.246  -0.543  1.00 91.38           N  
ATOM     97  CA  GLN A  12     -10.758  -0.808  -0.458  1.00 91.38           C  
ATOM     98  C   GLN A  12     -10.289  -0.248  -1.797  1.00 91.38           C  
ATOM     99  CB  GLN A  12      -9.734  -0.494   0.634  1.00 91.38           C  
ATOM    100  O   GLN A  12      -9.656  -0.956  -2.584  1.00 91.38           O  
ATOM    101  CG  GLN A  12      -8.344  -1.042   0.349  1.00 91.38           C  
ATOM    102  CD  GLN A  12      -7.422  -0.956   1.551  1.00 91.38           C  
ATOM    103  NE2 GLN A  12      -6.398  -0.116   1.453  1.00 91.38           N  
ATOM    104  OE1 GLN A  12      -7.629  -1.639   2.559  1.00 91.38           O  
ATOM    105  N   TYR A  13     -10.664   0.942  -2.020  1.00 92.19           N  
ATOM    106  CA  TYR A  13     -10.109   1.815  -3.045  1.00 92.19           C  
ATOM    107  C   TYR A  13      -9.211   2.883  -2.424  1.00 92.19           C  
ATOM    108  CB  TYR A  13     -11.227   2.479  -3.855  1.00 92.19           C  
ATOM    109  O   TYR A  13      -9.594   3.523  -1.441  1.00 92.19           O  
ATOM    110  CG  TYR A  13     -10.727   3.516  -4.836  1.00 92.19           C  
ATOM    111  CD1 TYR A  13     -10.727   4.867  -4.504  1.00 92.19           C  
ATOM    112  CD2 TYR A  13     -10.266   3.145  -6.094  1.00 92.19           C  
ATOM    113  CE1 TYR A  13     -10.273   5.828  -5.406  1.00 92.19           C  
ATOM    114  CE2 TYR A  13      -9.812   4.094  -7.000  1.00 92.19           C  
ATOM    115  OH  TYR A  13      -9.367   6.375  -7.543  1.00 92.19           O  
ATOM    116  CZ  TYR A  13      -9.820   5.430  -6.648  1.00 92.19           C  
ATOM    117  N   ASN A  14      -8.070   3.039  -3.029  1.00 86.19           N  
ATOM    118  CA  ASN A  14      -7.133   4.047  -2.545  1.00 86.19           C  
ATOM    119  C   ASN A  14      -6.859   5.113  -3.604  1.00 86.19           C  
ATOM    120  CB  ASN A  14      -5.820   3.393  -2.100  1.00 86.19           C  
ATOM    121  O   ASN A  14      -6.375   4.801  -4.695  1.00 86.19           O  
ATOM    122  CG  ASN A  14      -6.027   2.357  -1.012  1.00 86.19           C  
ATOM    123  ND2 ASN A  14      -5.941   1.085  -1.381  1.00 86.19           N  
ATOM    124  OD1 ASN A  14      -6.262   2.699   0.150  1.00 86.19           O  
ATOM    125  N   GLY A  15      -7.430   6.328  -3.299  1.00 82.44           N  
ATOM    126  CA  GLY A  15      -6.957   7.434  -4.117  1.00 82.44           C  
ATOM    127  C   GLY A  15      -5.621   7.988  -3.654  1.00 82.44           C  
ATOM    128  O   GLY A  15      -5.422   8.227  -2.463  1.00 82.44           O  
ATOM    129  N   GLU A  16      -4.641   8.164  -4.633  1.00 81.12           N  
ATOM    130  CA  GLU A  16      -3.344   8.742  -4.301  1.00 81.12           C  
ATOM    131  C   GLU A  16      -3.273  10.211  -4.707  1.00 81.12           C  
ATOM    132  CB  GLU A  16      -2.217   7.957  -4.973  1.00 81.12           C  
ATOM    133  O   GLU A  16      -3.605  10.562  -5.840  1.00 81.12           O  
ATOM    134  CG  GLU A  16      -2.213   6.477  -4.633  1.00 81.12           C  
ATOM    135  CD  GLU A  16      -1.758   6.188  -3.209  1.00 81.12           C  
ATOM    136  OE1 GLU A  16      -1.786   5.008  -2.791  1.00 81.12           O  
ATOM    137  OE2 GLU A  16      -1.371   7.148  -2.508  1.00 81.12           O  
ATOM    138  N   PHE A  17      -3.035  11.039  -3.791  1.00 76.81           N  
ATOM    139  CA  PHE A  17      -3.068  12.484  -4.031  1.00 76.81           C  
ATOM    140  C   PHE A  17      -1.657  13.047  -4.133  1.00 76.81           C  
ATOM    141  CB  PHE A  17      -3.840  13.195  -2.914  1.00 76.81           C  
ATOM    142  O   PHE A  17      -1.418  14.000  -4.875  1.00 76.81           O  
ATOM    143  CG  PHE A  17      -5.227  12.656  -2.689  1.00 76.81           C  
ATOM    144  CD1 PHE A  17      -6.227  12.852  -3.635  1.00 76.81           C  
ATOM    145  CD2 PHE A  17      -5.527  11.945  -1.535  1.00 76.81           C  
ATOM    146  CE1 PHE A  17      -7.508  12.352  -3.430  1.00 76.81           C  
ATOM    147  CE2 PHE A  17      -6.809  11.438  -1.323  1.00 76.81           C  
ATOM    148  CZ  PHE A  17      -7.797  11.648  -2.271  1.00 76.81           C  
ATOM    149  N   LEU A  18      -0.687  12.453  -3.332  1.00 72.25           N  
ATOM    150  CA  LEU A  18       0.633  13.062  -3.240  1.00 72.25           C  
ATOM    151  C   LEU A  18       1.714  12.000  -3.062  1.00 72.25           C  
ATOM    152  CB  LEU A  18       0.682  14.055  -2.078  1.00 72.25           C  
ATOM    153  O   LEU A  18       1.684  11.234  -2.098  1.00 72.25           O  
ATOM    154  CG  LEU A  18       1.975  14.859  -1.926  1.00 72.25           C  
ATOM    155  CD1 LEU A  18       2.150  15.812  -3.107  1.00 72.25           C  
ATOM    156  CD2 LEU A  18       1.975  15.633  -0.609  1.00 72.25           C  
ATOM    157  N   PRO A  19       2.746  11.938  -4.066  1.00 68.69           N  
ATOM    158  CA  PRO A  19       3.965  11.234  -3.656  1.00 68.69           C  
ATOM    159  C   PRO A  19       4.871  12.086  -2.775  1.00 68.69           C  
ATOM    160  CB  PRO A  19       4.645  10.906  -4.988  1.00 68.69           C  
ATOM    161  O   PRO A  19       5.156  13.234  -3.109  1.00 68.69           O  
ATOM    162  CG  PRO A  19       4.121  11.930  -5.945  1.00 68.69           C  
ATOM    163  CD  PRO A  19       2.771  12.375  -5.469  1.00 68.69           C  
ATOM    164  N   LEU A  20       4.988  11.820  -1.473  1.00 71.69           N  
ATOM    165  CA  LEU A  20       5.773  12.625  -0.541  1.00 71.69           C  
ATOM    166  C   LEU A  20       7.262  12.539  -0.867  1.00 71.69           C  
ATOM    167  CB  LEU A  20       5.527  12.164   0.900  1.00 71.69           C  
ATOM    168  O   LEU A  20       7.957  13.555  -0.876  1.00 71.69           O  
ATOM    169  CG  LEU A  20       4.188  12.562   1.518  1.00 71.69           C  
ATOM    170  CD1 LEU A  20       3.996  11.867   2.861  1.00 71.69           C  
ATOM    171  CD2 LEU A  20       4.098  14.078   1.675  1.00 71.69           C  
ATOM    172  N   PHE A  21       7.879  11.352  -1.297  1.00 72.50           N  
ATOM    173  CA  PHE A  21       9.312  11.188  -1.523  1.00 72.50           C  
ATOM    174  C   PHE A  21       9.570  10.180  -2.637  1.00 72.50           C  
ATOM    175  CB  PHE A  21      10.008  10.734  -0.237  1.00 72.50           C  
ATOM    176  O   PHE A  21      10.641   9.578  -2.705  1.00 72.50           O  
ATOM    177  CG  PHE A  21       9.844  11.695   0.912  1.00 72.50           C  
ATOM    178  CD1 PHE A  21      10.570  12.875   0.962  1.00 72.50           C  
ATOM    179  CD2 PHE A  21       8.953  11.414   1.941  1.00 72.50           C  
ATOM    180  CE1 PHE A  21      10.414  13.766   2.025  1.00 72.50           C  
ATOM    181  CE2 PHE A  21       8.789  12.297   3.006  1.00 72.50           C  
ATOM    182  CZ  PHE A  21       9.523  13.469   3.047  1.00 72.50           C  
ATOM    183  N   THR A  22       8.648  10.055  -3.695  1.00 80.06           N  
ATOM    184  CA  THR A  22       8.938   9.070  -4.734  1.00 80.06           C  
ATOM    185  C   THR A  22      10.156   9.500  -5.551  1.00 80.06           C  
ATOM    186  CB  THR A  22       7.734   8.867  -5.668  1.00 80.06           C  
ATOM    187  O   THR A  22      10.164  10.578  -6.145  1.00 80.06           O  
ATOM    188  CG2 THR A  22       7.984   7.727  -6.648  1.00 80.06           C  
ATOM    189  OG1 THR A  22       6.574   8.562  -4.883  1.00 80.06           O  
ATOM    190  N   LYS A  23      11.219   8.602  -5.379  1.00 84.81           N  
ATOM    191  CA  LYS A  23      12.484   8.969  -6.012  1.00 84.81           C  
ATOM    192  C   LYS A  23      13.117   7.770  -6.715  1.00 84.81           C  
ATOM    193  CB  LYS A  23      13.453   9.539  -4.980  1.00 84.81           C  
ATOM    194  O   LYS A  23      13.008   6.637  -6.238  1.00 84.81           O  
ATOM    195  CG  LYS A  23      14.766  10.047  -5.574  1.00 84.81           C  
ATOM    196  CD  LYS A  23      15.680  10.625  -4.500  1.00 84.81           C  
ATOM    197  CE  LYS A  23      17.016  11.070  -5.082  1.00 84.81           C  
ATOM    198  NZ  LYS A  23      17.906  11.633  -4.031  1.00 84.81           N  
ATOM    199  N   VAL A  24      13.641   8.039  -7.895  1.00 88.25           N  
ATOM    200  CA  VAL A  24      14.523   7.102  -8.578  1.00 88.25           C  
ATOM    201  C   VAL A  24      15.945   7.668  -8.617  1.00 88.25           C  
ATOM    202  CB  VAL A  24      14.031   6.801 -10.016  1.00 88.25           C  
ATOM    203  O   VAL A  24      16.234   8.594  -9.383  1.00 88.25           O  
ATOM    204  CG1 VAL A  24      14.953   5.797 -10.703  1.00 88.25           C  
ATOM    205  CG2 VAL A  24      12.594   6.277  -9.984  1.00 88.25           C  
ATOM    206  N   ASP A  25      16.766   7.172  -7.703  1.00 86.75           N  
ATOM    207  CA  ASP A  25      18.172   7.602  -7.652  1.00 86.75           C  
ATOM    208  C   ASP A  25      18.984   6.934  -8.750  1.00 86.75           C  
ATOM    209  CB  ASP A  25      18.766   7.289  -6.281  1.00 86.75           C  
ATOM    210  O   ASP A  25      18.844   5.738  -9.000  1.00 86.75           O  
ATOM    211  CG  ASP A  25      18.219   8.172  -5.176  1.00 86.75           C  
ATOM    212  OD1 ASP A  25      17.672   9.258  -5.477  1.00 86.75           O  
ATOM    213  OD2 ASP A  25      18.328   7.785  -3.992  1.00 86.75           O  
ATOM    214  N   GLY A  26      19.781   7.797  -9.469  1.00 84.75           N  
ATOM    215  CA  GLY A  26      20.609   7.285 -10.547  1.00 84.75           C  
ATOM    216  C   GLY A  26      20.172   7.758 -11.922  1.00 84.75           C  
ATOM    217  O   GLY A  26      20.891   7.586 -12.898  1.00 84.75           O  
ATOM    218  N   ALA A  27      18.875   8.320 -11.977  1.00 84.69           N  
ATOM    219  CA  ALA A  27      18.375   8.984 -13.180  1.00 84.69           C  
ATOM    220  C   ALA A  27      18.672  10.477 -13.156  1.00 84.69           C  
ATOM    221  CB  ALA A  27      16.875   8.742 -13.336  1.00 84.69           C  
ATOM    222  O   ALA A  27      18.391  11.156 -12.164  1.00 84.69           O  
ATOM    223  N   THR A  28      19.438  11.000 -14.188  1.00 84.81           N  
ATOM    224  CA  THR A  28      19.891  12.391 -14.195  1.00 84.81           C  
ATOM    225  C   THR A  28      19.281  13.148 -15.367  1.00 84.81           C  
ATOM    226  CB  THR A  28      21.422  12.469 -14.273  1.00 84.81           C  
ATOM    227  O   THR A  28      18.734  12.539 -16.297  1.00 84.81           O  
ATOM    228  CG2 THR A  28      22.078  11.828 -13.055  1.00 84.81           C  
ATOM    229  OG1 THR A  28      21.875  11.797 -15.453  1.00 84.81           O  
ATOM    230  N   GLY A  29      19.219  14.531 -15.164  1.00 84.12           N  
ATOM    231  CA  GLY A  29      18.969  15.422 -16.281  1.00 84.12           C  
ATOM    232  C   GLY A  29      17.500  15.727 -16.500  1.00 84.12           C  
ATOM    233  O   GLY A  29      17.125  16.406 -17.453  1.00 84.12           O  
ATOM    234  N   ALA A  30      16.594  15.172 -15.539  1.00 85.94           N  
ATOM    235  CA  ALA A  30      15.164  15.414 -15.688  1.00 85.94           C  
ATOM    236  C   ALA A  30      14.758  16.750 -15.070  1.00 85.94           C  
ATOM    237  CB  ALA A  30      14.359  14.273 -15.062  1.00 85.94           C  
ATOM    238  O   ALA A  30      15.227  17.094 -13.984  1.00 85.94           O  
ATOM    239  N   LYS A  31      13.898  17.594 -15.914  1.00 84.56           N  
ATOM    240  CA  LYS A  31      13.406  18.891 -15.445  1.00 84.56           C  
ATOM    241  C   LYS A  31      11.914  19.047 -15.727  1.00 84.56           C  
ATOM    242  CB  LYS A  31      14.180  20.031 -16.109  1.00 84.56           C  
ATOM    243  O   LYS A  31      11.438  18.656 -16.797  1.00 84.56           O  
ATOM    244  CG  LYS A  31      15.641  20.125 -15.688  1.00 84.56           C  
ATOM    245  CD  LYS A  31      16.312  21.375 -16.234  1.00 84.56           C  
ATOM    246  CE  LYS A  31      17.781  21.422 -15.883  1.00 84.56           C  
ATOM    247  NZ  LYS A  31      18.422  22.703 -16.312  1.00 84.56           N  
ATOM    248  N   LYS A  32      11.273  19.609 -14.656  1.00 81.00           N  
ATOM    249  CA  LYS A  32       9.906  20.047 -14.906  1.00 81.00           C  
ATOM    250  C   LYS A  32       9.891  21.422 -15.594  1.00 81.00           C  
ATOM    251  CB  LYS A  32       9.109  20.109 -13.609  1.00 81.00           C  
ATOM    252  O   LYS A  32      10.859  22.172 -15.508  1.00 81.00           O  
ATOM    253  CG  LYS A  32       7.602  20.188 -13.805  1.00 81.00           C  
ATOM    254  CD  LYS A  32       6.855  20.078 -12.477  1.00 81.00           C  
ATOM    255  CE  LYS A  32       5.348  20.156 -12.672  1.00 81.00           C  
ATOM    256  NZ  LYS A  32       4.617  20.078 -11.375  1.00 81.00           N  
ATOM    257  N   THR A  33       8.797  21.641 -16.484  1.00 80.81           N  
ATOM    258  CA  THR A  33       8.711  22.906 -17.203  1.00 80.81           C  
ATOM    259  C   THR A  33       8.922  24.078 -16.266  1.00 80.81           C  
ATOM    260  CB  THR A  33       7.355  23.047 -17.922  1.00 80.81           C  
ATOM    261  O   THR A  33       9.633  25.031 -16.594  1.00 80.81           O  
ATOM    262  CG2 THR A  33       7.289  24.344 -18.719  1.00 80.81           C  
ATOM    263  OG1 THR A  33       7.168  21.938 -18.797  1.00 80.81           O  
ATOM    264  N   ALA A  34       8.586  23.891 -14.961  1.00 74.88           N  
ATOM    265  CA  ALA A  34       8.594  25.031 -14.055  1.00 74.88           C  
ATOM    266  C   ALA A  34       9.875  25.062 -13.234  1.00 74.88           C  
ATOM    267  CB  ALA A  34       7.375  24.984 -13.133  1.00 74.88           C  
ATOM    268  O   ALA A  34      10.195  26.094 -12.617  1.00 74.88           O  
ATOM    269  N   ASP A  35      10.758  23.906 -13.336  1.00 73.50           N  
ATOM    270  CA  ASP A  35      11.914  23.766 -12.453  1.00 73.50           C  
ATOM    271  C   ASP A  35      13.219  23.906 -13.227  1.00 73.50           C  
ATOM    272  CB  ASP A  35      11.875  22.422 -11.734  1.00 73.50           C  
ATOM    273  O   ASP A  35      13.367  23.328 -14.305  1.00 73.50           O  
ATOM    274  CG  ASP A  35      12.859  22.328 -10.586  1.00 73.50           C  
ATOM    275  OD1 ASP A  35      13.711  23.234 -10.438  1.00 73.50           O  
ATOM    276  OD2 ASP A  35      12.789  21.344  -9.812  1.00 73.50           O  
ATOM    277  N   THR A  36      14.109  24.922 -12.875  1.00 72.19           N  
ATOM    278  CA  THR A  36      15.438  25.062 -13.469  1.00 72.19           C  
ATOM    279  C   THR A  36      16.406  24.047 -12.875  1.00 72.19           C  
ATOM    280  CB  THR A  36      15.992  26.484 -13.258  1.00 72.19           C  
ATOM    281  O   THR A  36      17.469  23.781 -13.445  1.00 72.19           O  
ATOM    282  CG2 THR A  36      16.219  27.188 -14.594  1.00 72.19           C  
ATOM    283  OG1 THR A  36      15.062  27.250 -12.484  1.00 72.19           O  
ATOM    284  N   ALA A  37      15.867  23.281 -11.820  1.00 74.38           N  
ATOM    285  CA  ALA A  37      16.703  22.266 -11.188  1.00 74.38           C  
ATOM    286  C   ALA A  37      16.281  20.859 -11.617  1.00 74.38           C  
ATOM    287  CB  ALA A  37      16.625  22.391  -9.664  1.00 74.38           C  
ATOM    288  O   ALA A  37      15.188  20.672 -12.164  1.00 74.38           O  
ATOM    289  N   THR A  38      17.266  19.891 -11.711  1.00 74.75           N  
ATOM    290  CA  THR A  38      16.938  18.484 -11.836  1.00 74.75           C  
ATOM    291  C   THR A  38      15.867  18.094 -10.828  1.00 74.75           C  
ATOM    292  CB  THR A  38      18.188  17.594 -11.641  1.00 74.75           C  
ATOM    293  O   THR A  38      15.773  18.672  -9.750  1.00 74.75           O  
ATOM    294  CG2 THR A  38      19.141  17.734 -12.812  1.00 74.75           C  
ATOM    295  OG1 THR A  38      18.859  17.984 -10.438  1.00 74.75           O  
ATOM    296  N   THR A  39      14.727  17.344 -11.383  1.00 72.69           N  
ATOM    297  CA  THR A  39      13.680  16.844 -10.492  1.00 72.69           C  
ATOM    298  C   THR A  39      14.070  15.500  -9.891  1.00 72.69           C  
ATOM    299  CB  THR A  39      12.336  16.719 -11.234  1.00 72.69           C  
ATOM    300  O   THR A  39      14.664  14.656 -10.570  1.00 72.69           O  
ATOM    301  CG2 THR A  39      12.461  15.773 -12.430  1.00 72.69           C  
ATOM    302  OG1 THR A  39      11.352  16.203 -10.328  1.00 72.69           O  
ATOM    303  N   THR A  40      13.797  15.391  -8.586  1.00 75.50           N  
ATOM    304  CA  THR A  40      14.016  14.102  -7.934  1.00 75.50           C  
ATOM    305  C   THR A  40      12.758  13.242  -7.996  1.00 75.50           C  
ATOM    306  CB  THR A  40      14.445  14.289  -6.465  1.00 75.50           C  
ATOM    307  O   THR A  40      12.828  12.023  -7.824  1.00 75.50           O  
ATOM    308  CG2 THR A  40      15.805  14.977  -6.367  1.00 75.50           C  
ATOM    309  OG1 THR A  40      13.469  15.094  -5.793  1.00 75.50           O  
ATOM    310  N   ASP A  41      11.609  13.922  -8.398  1.00 79.38           N  
ATOM    311  CA  ASP A  41      10.352  13.188  -8.492  1.00 79.38           C  
ATOM    312  C   ASP A  41       9.961  12.953  -9.945  1.00 79.38           C  
ATOM    313  CB  ASP A  41       9.234  13.953  -7.766  1.00 79.38           C  
ATOM    314  O   ASP A  41       9.484  13.859 -10.625  1.00 79.38           O  
ATOM    315  CG  ASP A  41       7.977  13.125  -7.578  1.00 79.38           C  
ATOM    316  OD1 ASP A  41       7.883  12.016  -8.156  1.00 79.38           O  
ATOM    317  OD2 ASP A  41       7.070  13.578  -6.852  1.00 79.38           O  
ATOM    318  N   LEU A  42      10.164  11.750 -10.414  1.00 88.31           N  
ATOM    319  CA  LEU A  42       9.938  11.406 -11.812  1.00 88.31           C  
ATOM    320  C   LEU A  42       8.516  10.891 -12.023  1.00 88.31           C  
ATOM    321  CB  LEU A  42      10.945  10.352 -12.273  1.00 88.31           C  
ATOM    322  O   LEU A  42       8.039  10.812 -13.156  1.00 88.31           O  
ATOM    323  CG  LEU A  42      12.422  10.734 -12.164  1.00 88.31           C  
ATOM    324  CD1 LEU A  42      13.305   9.539 -12.523  1.00 88.31           C  
ATOM    325  CD2 LEU A  42      12.734  11.922 -13.062  1.00 88.31           C  
ATOM    326  N   TYR A  43       7.840  10.633 -10.867  1.00 89.31           N  
ATOM    327  CA  TYR A  43       6.504  10.055 -10.961  1.00 89.31           C  
ATOM    328  C   TYR A  43       5.500  10.875 -10.156  1.00 89.31           C  
ATOM    329  CB  TYR A  43       6.504   8.602 -10.477  1.00 89.31           C  
ATOM    330  O   TYR A  43       5.871  11.539  -9.188  1.00 89.31           O  
ATOM    331  CG  TYR A  43       7.344   7.684 -11.328  1.00 89.31           C  
ATOM    332  CD1 TYR A  43       6.832   7.113 -12.492  1.00 89.31           C  
ATOM    333  CD2 TYR A  43       8.656   7.375 -10.969  1.00 89.31           C  
ATOM    334  CE1 TYR A  43       7.598   6.262 -13.281  1.00 89.31           C  
ATOM    335  CE2 TYR A  43       9.430   6.527 -11.750  1.00 89.31           C  
ATOM    336  OH  TYR A  43       9.664   5.133 -13.672  1.00 89.31           O  
ATOM    337  CZ  TYR A  43       8.898   5.977 -12.898  1.00 89.31           C  
ATOM    338  N   LYS A  44       4.281  10.906 -10.633  1.00 88.00           N  
ATOM    339  CA  LYS A  44       3.162  11.547  -9.938  1.00 88.00           C  
ATOM    340  C   LYS A  44       2.057  10.539  -9.641  1.00 88.00           C  
ATOM    341  CB  LYS A  44       2.604  12.703 -10.766  1.00 88.00           C  
ATOM    342  O   LYS A  44       2.025   9.453 -10.219  1.00 88.00           O  
ATOM    343  CG  LYS A  44       1.939  12.266 -12.070  1.00 88.00           C  
ATOM    344  CD  LYS A  44       1.396  13.461 -12.844  1.00 88.00           C  
ATOM    345  CE  LYS A  44       0.644  13.016 -14.094  1.00 88.00           C  
ATOM    346  NZ  LYS A  44       1.002  13.852 -15.281  1.00 88.00           N  
ATOM    347  N   ALA A  45       1.264  10.859  -8.680  1.00 81.69           N  
ATOM    348  CA  ALA A  45       0.179   9.977  -8.266  1.00 81.69           C  
ATOM    349  C   ALA A  45      -0.697   9.586  -9.453  1.00 81.69           C  
ATOM    350  CB  ALA A  45      -0.666  10.641  -7.180  1.00 81.69           C  
ATOM    351  O   ALA A  45      -0.961  10.414 -10.328  1.00 81.69           O  
ATOM    352  N   SER A  46      -0.882   8.281  -9.609  1.00 72.31           N  
ATOM    353  CA  SER A  46      -1.952   7.805 -10.477  1.00 72.31           C  
ATOM    354  C   SER A  46      -3.090   7.191  -9.664  1.00 72.31           C  
ATOM    355  CB  SER A  46      -1.414   6.777 -11.477  1.00 72.31           C  
ATOM    356  O   SER A  46      -2.900   6.812  -8.508  1.00 72.31           O  
ATOM    357  OG  SER A  46      -0.899   5.645 -10.805  1.00 72.31           O  
ATOM    358  N   PHE A  47      -4.301   7.801  -9.812  1.00 65.12           N  
ATOM    359  CA  PHE A  47      -5.523   7.426  -9.117  1.00 65.12           C  
ATOM    360  C   PHE A  47      -5.863   5.961  -9.367  1.00 65.12           C  
ATOM    361  CB  PHE A  47      -6.688   8.320  -9.555  1.00 65.12           C  
ATOM    362  O   PHE A  47      -6.957   5.504  -9.023  1.00 65.12           O  
ATOM    363  CG  PHE A  47      -7.863   8.289  -8.609  1.00 65.12           C  
ATOM    364  CD1 PHE A  47      -9.031   7.629  -8.953  1.00 65.12           C  
ATOM    365  CD2 PHE A  47      -7.793   8.930  -7.379  1.00 65.12           C  
ATOM    366  CE1 PHE A  47     -10.117   7.605  -8.086  1.00 65.12           C  
ATOM    367  CE2 PHE A  47      -8.875   8.914  -6.504  1.00 65.12           C  
ATOM    368  CZ  PHE A  47     -10.039   8.250  -6.859  1.00 65.12           C  
ATOM    369  N   MET A  48      -4.992   4.930  -9.086  1.00 63.62           N  
ATOM    370  CA  MET A  48      -5.414   3.537  -9.211  1.00 63.62           C  
ATOM    371  C   MET A  48      -4.793   2.678  -8.117  1.00 63.62           C  
ATOM    372  CB  MET A  48      -5.043   2.984 -10.586  1.00 63.62           C  
ATOM    373  O   MET A  48      -3.600   2.369  -8.164  1.00 63.62           O  
ATOM    374  CG  MET A  48      -5.676   3.740 -11.742  1.00 63.62           C  
ATOM    375  SD  MET A  48      -5.160   3.082 -13.375  1.00 63.62           S  
ATOM    376  CE  MET A  48      -5.770   1.378 -13.242  1.00 63.62           C  
ATOM    377  N   ALA A  49      -5.398   2.609  -7.082  1.00 71.38           N  
ATOM    378  CA  ALA A  49      -4.910   1.685  -6.062  1.00 71.38           C  
ATOM    379  C   ALA A  49      -6.070   1.064  -5.289  1.00 71.38           C  
ATOM    380  CB  ALA A  49      -3.959   2.398  -5.105  1.00 71.38           C  
ATOM    381  O   ALA A  49      -7.062   1.737  -5.000  1.00 71.38           O  
ATOM    382  N   GLY A  50      -6.184  -0.306  -5.438  1.00 85.88           N  
ATOM    383  CA  GLY A  50      -7.141  -1.045  -4.625  1.00 85.88           C  
ATOM    384  C   GLY A  50      -6.559  -2.309  -4.023  1.00 85.88           C  
ATOM    385  O   GLY A  50      -5.441  -2.703  -4.355  1.00 85.88           O  
ATOM    386  N   GLY A  51      -7.102  -2.664  -3.037  1.00 92.06           N  
ATOM    387  CA  GLY A  51      -6.648  -3.873  -2.369  1.00 92.06           C  
ATOM    388  C   GLY A  51      -7.719  -4.516  -1.507  1.00 92.06           C  
ATOM    389  O   GLY A  51      -8.867  -4.066  -1.497  1.00 92.06           O  
ATOM    390  N   GLY A  52      -7.406  -5.637  -1.036  1.00 95.62           N  
ATOM    391  CA  GLY A  52      -8.234  -6.406  -0.125  1.00 95.62           C  
ATOM    392  C   GLY A  52      -7.473  -6.941   1.071  1.00 95.62           C  
ATOM    393  O   GLY A  52      -6.238  -7.008   1.049  1.00 95.62           O  
ATOM    394  N   ALA A  53      -8.289  -7.215   2.086  1.00 97.62           N  
ATOM    395  CA  ALA A  53      -7.664  -7.746   3.297  1.00 97.62           C  
ATOM    396  C   ALA A  53      -8.578  -8.750   3.988  1.00 97.62           C  
ATOM    397  CB  ALA A  53      -7.309  -6.609   4.254  1.00 97.62           C  
ATOM    398  O   ALA A  53      -9.805  -8.695   3.828  1.00 97.62           O  
ATOM    399  N   PHE A  54      -7.969  -9.656   4.699  1.00 98.19           N  
ATOM    400  CA  PHE A  54      -8.609 -10.578   5.629  1.00 98.19           C  
ATOM    401  C   PHE A  54      -8.070 -10.383   7.043  1.00 98.19           C  
ATOM    402  CB  PHE A  54      -8.398 -12.023   5.180  1.00 98.19           C  
ATOM    403  O   PHE A  54      -6.855 -10.367   7.250  1.00 98.19           O  
ATOM    404  CG  PHE A  54      -9.062 -13.039   6.078  1.00 98.19           C  
ATOM    405  CD1 PHE A  54      -8.336 -13.695   7.059  1.00 98.19           C  
ATOM    406  CD2 PHE A  54     -10.414 -13.336   5.934  1.00 98.19           C  
ATOM    407  CE1 PHE A  54      -8.945 -14.633   7.891  1.00 98.19           C  
ATOM    408  CE2 PHE A  54     -11.023 -14.273   6.762  1.00 98.19           C  
ATOM    409  CZ  PHE A  54     -10.289 -14.922   7.738  1.00 98.19           C  
ATOM    410  N   GLY A  55      -9.078 -10.219   7.961  1.00 97.56           N  
ATOM    411  CA  GLY A  55      -8.547  -9.859   9.273  1.00 97.56           C  
ATOM    412  C   GLY A  55      -9.383 -10.398  10.414  1.00 97.56           C  
ATOM    413  O   GLY A  55     -10.414 -11.039  10.195  1.00 97.56           O  
ATOM    414  N   TYR A  56      -8.859 -10.234  11.516  1.00 96.50           N  
ATOM    415  CA  TYR A  56      -9.453 -10.641  12.789  1.00 96.50           C  
ATOM    416  C   TYR A  56      -9.516  -9.469  13.758  1.00 96.50           C  
ATOM    417  CB  TYR A  56      -8.648 -11.789  13.414  1.00 96.50           C  
ATOM    418  O   TYR A  56      -8.539  -8.727  13.906  1.00 96.50           O  
ATOM    419  CG  TYR A  56      -9.273 -12.352  14.672  1.00 96.50           C  
ATOM    420  CD1 TYR A  56      -8.742 -12.047  15.922  1.00 96.50           C  
ATOM    421  CD2 TYR A  56     -10.383 -13.180  14.609  1.00 96.50           C  
ATOM    422  CE1 TYR A  56      -9.305 -12.562  17.078  1.00 96.50           C  
ATOM    423  CE2 TYR A  56     -10.961 -13.695  15.766  1.00 96.50           C  
ATOM    424  OH  TYR A  56     -10.977 -13.898  18.141  1.00 96.50           O  
ATOM    425  CZ  TYR A  56     -10.414 -13.383  17.000  1.00 96.50           C  
ATOM    426  N   LYS A  57     -10.711  -9.258  14.359  1.00 94.50           N  
ATOM    427  CA  LYS A  57     -10.914  -8.203  15.352  1.00 94.50           C  
ATOM    428  C   LYS A  57     -11.094  -8.797  16.750  1.00 94.50           C  
ATOM    429  CB  LYS A  57     -12.117  -7.340  14.984  1.00 94.50           C  
ATOM    430  O   LYS A  57     -11.906  -9.703  16.938  1.00 94.50           O  
ATOM    431  CG  LYS A  57     -12.383  -6.195  15.953  1.00 94.50           C  
ATOM    432  CD  LYS A  57     -13.547  -5.328  15.492  1.00 94.50           C  
ATOM    433  CE  LYS A  57     -13.820  -4.195  16.469  1.00 94.50           C  
ATOM    434  NZ  LYS A  57     -14.914  -3.301  15.984  1.00 94.50           N  
ATOM    435  N   MET A  58     -10.266  -8.320  17.672  1.00 93.75           N  
ATOM    436  CA  MET A  58     -10.391  -8.625  19.094  1.00 93.75           C  
ATOM    437  C   MET A  58     -10.641  -7.359  19.906  1.00 93.75           C  
ATOM    438  CB  MET A  58      -9.141  -9.336  19.609  1.00 93.75           C  
ATOM    439  O   MET A  58      -9.703  -6.625  20.219  1.00 93.75           O  
ATOM    440  CG  MET A  58      -8.852 -10.648  18.891  1.00 93.75           C  
ATOM    441  SD  MET A  58      -7.262 -11.398  19.438  1.00 93.75           S  
ATOM    442  CE  MET A  58      -6.195 -10.914  18.047  1.00 93.75           C  
ATOM    443  N   ASP A  59     -11.836  -7.148  20.312  1.00 90.75           N  
ATOM    444  CA  ASP A  59     -12.188  -5.930  21.047  1.00 90.75           C  
ATOM    445  C   ASP A  59     -11.812  -4.688  20.234  1.00 90.75           C  
ATOM    446  CB  ASP A  59     -11.492  -5.898  22.406  1.00 90.75           C  
ATOM    447  O   ASP A  59     -12.398  -4.426  19.188  1.00 90.75           O  
ATOM    448  CG  ASP A  59     -12.000  -6.969  23.359  1.00 90.75           C  
ATOM    449  OD1 ASP A  59     -13.172  -7.383  23.234  1.00 90.75           O  
ATOM    450  OD2 ASP A  59     -11.227  -7.398  24.234  1.00 90.75           O  
ATOM    451  N   ASP A  60     -10.812  -3.928  20.703  1.00 93.00           N  
ATOM    452  CA  ASP A  60     -10.477  -2.652  20.078  1.00 93.00           C  
ATOM    453  C   ASP A  60      -9.305  -2.805  19.109  1.00 93.00           C  
ATOM    454  CB  ASP A  60     -10.148  -1.601  21.141  1.00 93.00           C  
ATOM    455  O   ASP A  60      -8.914  -1.844  18.453  1.00 93.00           O  
ATOM    456  CG  ASP A  60     -11.320  -1.308  22.062  1.00 93.00           C  
ATOM    457  OD1 ASP A  60     -12.484  -1.452  21.641  1.00 93.00           O  
ATOM    458  OD2 ASP A  60     -11.078  -0.925  23.234  1.00 93.00           O  
ATOM    459  N   ILE A  61      -8.844  -4.055  19.047  1.00 96.31           N  
ATOM    460  CA  ILE A  61      -7.676  -4.293  18.203  1.00 96.31           C  
ATOM    461  C   ILE A  61      -8.078  -5.129  17.000  1.00 96.31           C  
ATOM    462  CB  ILE A  61      -6.547  -4.996  19.000  1.00 96.31           C  
ATOM    463  O   ILE A  61      -8.844  -6.086  17.125  1.00 96.31           O  
ATOM    464  CG1 ILE A  61      -6.055  -4.102  20.141  1.00 96.31           C  
ATOM    465  CG2 ILE A  61      -5.395  -5.375  18.062  1.00 96.31           C  
ATOM    466  CD1 ILE A  61      -4.996  -4.750  21.016  1.00 96.31           C  
ATOM    467  N   ARG A  62      -7.531  -4.738  15.773  1.00 96.19           N  
ATOM    468  CA  ARG A  62      -7.730  -5.492  14.539  1.00 96.19           C  
ATOM    469  C   ARG A  62      -6.395  -5.844  13.898  1.00 96.19           C  
ATOM    470  CB  ARG A  62      -8.594  -4.695  13.562  1.00 96.19           C  
ATOM    471  O   ARG A  62      -5.457  -5.043  13.922  1.00 96.19           O  
ATOM    472  CG  ARG A  62     -10.008  -4.430  14.055  1.00 96.19           C  
ATOM    473  CD  ARG A  62     -10.859  -3.752  12.992  1.00 96.19           C  
ATOM    474  NE  ARG A  62     -10.281  -2.475  12.578  1.00 96.19           N  
ATOM    475  NH1 ARG A  62     -12.000  -1.939  11.133  1.00 96.19           N  
ATOM    476  NH2 ARG A  62     -10.234  -0.506  11.398  1.00 96.19           N  
ATOM    477  CZ  ARG A  62     -10.844  -1.643  11.703  1.00 96.19           C  
ATOM    478  N   VAL A  63      -6.324  -7.023  13.469  1.00 98.06           N  
ATOM    479  CA  VAL A  63      -5.164  -7.441  12.680  1.00 98.06           C  
ATOM    480  C   VAL A  63      -5.621  -7.969  11.328  1.00 98.06           C  
ATOM    481  CB  VAL A  63      -4.340  -8.516  13.422  1.00 98.06           C  
ATOM    482  O   VAL A  63      -6.656  -8.633  11.227  1.00 98.06           O  
ATOM    483  CG1 VAL A  63      -3.773  -7.961  14.727  1.00 98.06           C  
ATOM    484  CG2 VAL A  63      -5.195  -9.750  13.695  1.00 98.06           C  
ATOM    485  N   ASP A  64      -4.926  -7.602  10.203  1.00 98.06           N  
ATOM    486  CA  ASP A  64      -5.309  -8.148   8.906  1.00 98.06           C  
ATOM    487  C   ASP A  64      -4.086  -8.328   8.008  1.00 98.06           C  
ATOM    488  CB  ASP A  64      -6.336  -7.242   8.227  1.00 98.06           C  
ATOM    489  O   ASP A  64      -3.004  -7.820   8.312  1.00 98.06           O  
ATOM    490  CG  ASP A  64      -5.797  -5.855   7.922  1.00 98.06           C  
ATOM    491  OD1 ASP A  64      -4.633  -5.738   7.480  1.00 98.06           O  
ATOM    492  OD2 ASP A  64      -6.539  -4.875   8.133  1.00 98.06           O  
ATOM    493  N   VAL A  65      -4.215  -9.250   7.133  1.00 98.44           N  
ATOM    494  CA  VAL A  65      -3.301  -9.430   6.012  1.00 98.44           C  
ATOM    495  C   VAL A  65      -3.881  -8.766   4.762  1.00 98.44           C  
ATOM    496  CB  VAL A  65      -3.018 -10.922   5.738  1.00 98.44           C  
ATOM    497  O   VAL A  65      -5.020  -9.039   4.379  1.00 98.44           O  
ATOM    498  CG1 VAL A  65      -2.047 -11.086   4.570  1.00 98.44           C  
ATOM    499  CG2 VAL A  65      -2.465 -11.602   6.992  1.00 98.44           C  
ATOM    500  N   GLU A  66      -3.084  -7.914   4.156  1.00 97.62           N  
ATOM    501  CA  GLU A  66      -3.576  -7.020   3.111  1.00 97.62           C  
ATOM    502  C   GLU A  66      -2.750  -7.156   1.835  1.00 97.62           C  
ATOM    503  CB  GLU A  66      -3.561  -5.566   3.594  1.00 97.62           C  
ATOM    504  O   GLU A  66      -1.521  -7.234   1.890  1.00 97.62           O  
ATOM    505  CG  GLU A  66      -4.016  -4.566   2.543  1.00 97.62           C  
ATOM    506  CD  GLU A  66      -3.859  -3.119   2.986  1.00 97.62           C  
ATOM    507  OE1 GLU A  66      -4.773  -2.305   2.725  1.00 97.62           O  
ATOM    508  OE2 GLU A  66      -2.816  -2.801   3.598  1.00 97.62           O  
ATOM    509  N   GLY A  67      -3.404  -7.297   0.737  1.00 97.12           N  
ATOM    510  CA  GLY A  67      -2.840  -7.109  -0.589  1.00 97.12           C  
ATOM    511  C   GLY A  67      -3.260  -5.801  -1.235  1.00 97.12           C  
ATOM    512  O   GLY A  67      -4.430  -5.426  -1.181  1.00 97.12           O  
ATOM    513  N   LEU A  68      -2.262  -5.141  -1.836  1.00 93.56           N  
ATOM    514  CA  LEU A  68      -2.521  -3.820  -2.398  1.00 93.56           C  
ATOM    515  C   LEU A  68      -1.821  -3.654  -3.742  1.00 93.56           C  
ATOM    516  CB  LEU A  68      -2.061  -2.727  -1.431  1.00 93.56           C  
ATOM    517  O   LEU A  68      -0.702  -4.137  -3.928  1.00 93.56           O  
ATOM    518  CG  LEU A  68      -2.824  -2.625  -0.109  1.00 93.56           C  
ATOM    519  CD1 LEU A  68      -2.027  -1.807   0.901  1.00 93.56           C  
ATOM    520  CD2 LEU A  68      -4.203  -2.014  -0.333  1.00 93.56           C  
ATOM    521  N   TYR A  69      -2.502  -3.102  -4.641  1.00 93.81           N  
ATOM    522  CA  TYR A  69      -1.931  -2.660  -5.906  1.00 93.81           C  
ATOM    523  C   TYR A  69      -1.976  -1.142  -6.023  1.00 93.81           C  
ATOM    524  CB  TYR A  69      -2.674  -3.297  -7.082  1.00 93.81           C  
ATOM    525  O   TYR A  69      -2.994  -0.519  -5.719  1.00 93.81           O  
ATOM    526  CG  TYR A  69      -2.236  -2.777  -8.430  1.00 93.81           C  
ATOM    527  CD1 TYR A  69      -2.957  -1.778  -9.078  1.00 93.81           C  
ATOM    528  CD2 TYR A  69      -1.102  -3.285  -9.055  1.00 93.81           C  
ATOM    529  CE1 TYR A  69      -2.557  -1.297 -10.328  1.00 93.81           C  
ATOM    530  CE2 TYR A  69      -0.694  -2.811 -10.297  1.00 93.81           C  
ATOM    531  OH  TYR A  69      -1.027  -1.347 -12.156  1.00 93.81           O  
ATOM    532  CZ  TYR A  69      -1.427  -1.818 -10.922  1.00 93.81           C  
ATOM    533  N   SER A  70      -0.880  -0.561  -6.465  1.00 92.50           N  
ATOM    534  CA  SER A  70      -0.816   0.876  -6.715  1.00 92.50           C  
ATOM    535  C   SER A  70       0.064   1.190  -7.918  1.00 92.50           C  
ATOM    536  CB  SER A  70      -0.289   1.610  -5.480  1.00 92.50           C  
ATOM    537  O   SER A  70       0.959   0.414  -8.258  1.00 92.50           O  
ATOM    538  OG  SER A  70      -0.237   3.008  -5.711  1.00 92.50           O  
ATOM    539  N   GLN A  71      -0.229   2.320  -8.516  1.00 92.00           N  
ATOM    540  CA  GLN A  71       0.513   2.760  -9.695  1.00 92.00           C  
ATOM    541  C   GLN A  71       0.760   4.266  -9.656  1.00 92.00           C  
ATOM    542  CB  GLN A  71      -0.234   2.381 -10.977  1.00 92.00           C  
ATOM    543  O   GLN A  71      -0.118   5.035  -9.258  1.00 92.00           O  
ATOM    544  CG  GLN A  71       0.495   2.775 -12.250  1.00 92.00           C  
ATOM    545  CD  GLN A  71      -0.335   2.535 -13.500  1.00 92.00           C  
ATOM    546  NE2 GLN A  71      -0.268   1.319 -14.031  1.00 92.00           N  
ATOM    547  OE1 GLN A  71      -1.031   3.436 -13.984  1.00 92.00           O  
ATOM    548  N   LEU A  72       1.937   4.676 -10.016  1.00 90.62           N  
ATOM    549  CA  LEU A  72       2.307   6.066 -10.266  1.00 90.62           C  
ATOM    550  C   LEU A  72       2.596   6.297 -11.742  1.00 90.62           C  
ATOM    551  CB  LEU A  72       3.531   6.453  -9.430  1.00 90.62           C  
ATOM    552  O   LEU A  72       3.125   5.414 -12.422  1.00 90.62           O  
ATOM    553  CG  LEU A  72       3.398   6.277  -7.914  1.00 90.62           C  
ATOM    554  CD1 LEU A  72       4.691   6.688  -7.219  1.00 90.62           C  
ATOM    555  CD2 LEU A  72       2.217   7.082  -7.383  1.00 90.62           C  
ATOM    556  N   SER A  73       2.199   7.492 -12.234  1.00 91.38           N  
ATOM    557  CA  SER A  73       2.424   7.836 -13.633  1.00 91.38           C  
ATOM    558  C   SER A  73       3.625   8.766 -13.789  1.00 91.38           C  
ATOM    559  CB  SER A  73       1.180   8.492 -14.227  1.00 91.38           C  
ATOM    560  O   SER A  73       3.924   9.555 -12.898  1.00 91.38           O  
ATOM    561  OG  SER A  73       0.073   7.613 -14.188  1.00 91.38           O  
ATOM    562  N   LYS A  74       4.230   8.547 -14.852  1.00 90.81           N  
ATOM    563  CA  LYS A  74       5.340   9.430 -15.195  1.00 90.81           C  
ATOM    564  C   LYS A  74       4.906  10.891 -15.180  1.00 90.81           C  
ATOM    565  CB  LYS A  74       5.910   9.062 -16.562  1.00 90.81           C  
ATOM    566  O   LYS A  74       3.826  11.227 -15.672  1.00 90.81           O  
ATOM    567  CG  LYS A  74       7.125   9.883 -16.969  1.00 90.81           C  
ATOM    568  CD  LYS A  74       7.660   9.453 -18.328  1.00 90.81           C  
ATOM    569  CE  LYS A  74       8.844  10.312 -18.766  1.00 90.81           C  
ATOM    570  NZ  LYS A  74       9.445   9.820 -20.047  1.00 90.81           N  
ATOM    571  N   ASP A  75       5.703  11.711 -14.531  1.00 89.12           N  
ATOM    572  CA  ASP A  75       5.445  13.148 -14.484  1.00 89.12           C  
ATOM    573  C   ASP A  75       5.719  13.797 -15.836  1.00 89.12           C  
ATOM    574  CB  ASP A  75       6.297  13.812 -13.398  1.00 89.12           C  
ATOM    575  O   ASP A  75       6.348  13.195 -16.703  1.00 89.12           O  
ATOM    576  CG  ASP A  75       5.656  15.062 -12.828  1.00 89.12           C  
ATOM    577  OD1 ASP A  75       4.785  15.664 -13.492  1.00 89.12           O  
ATOM    578  OD2 ASP A  75       6.027  15.453 -11.703  1.00 89.12           O  
ATOM    579  N   ALA A  76       5.062  14.992 -16.078  1.00 88.88           N  
ATOM    580  CA  ALA A  76       5.383  15.805 -17.250  1.00 88.88           C  
ATOM    581  C   ALA A  76       6.762  16.438 -17.125  1.00 88.88           C  
ATOM    582  CB  ALA A  76       4.320  16.875 -17.469  1.00 88.88           C  
ATOM    583  O   ALA A  76       6.984  17.266 -16.234  1.00 88.88           O  
ATOM    584  N   LEU A  77       7.656  15.930 -17.953  1.00 88.88           N  
ATOM    585  CA  LEU A  77       9.031  16.406 -17.891  1.00 88.88           C  
ATOM    586  C   LEU A  77       9.406  17.156 -19.156  1.00 88.88           C  
ATOM    587  CB  LEU A  77       9.992  15.227 -17.688  1.00 88.88           C  
ATOM    588  O   LEU A  77       9.086  16.734 -20.266  1.00 88.88           O  
ATOM    589  CG  LEU A  77       9.711  14.320 -16.484  1.00 88.88           C  
ATOM    590  CD1 LEU A  77      10.609  13.086 -16.531  1.00 88.88           C  
ATOM    591  CD2 LEU A  77       9.898  15.078 -15.180  1.00 88.88           C  
ATOM    592  N   ALA A  78       9.930  18.359 -19.000  1.00 88.75           N  
ATOM    593  CA  ALA A  78      10.398  19.156 -20.141  1.00 88.75           C  
ATOM    594  C   ALA A  78      11.672  18.547 -20.734  1.00 88.75           C  
ATOM    595  CB  ALA A  78      10.656  20.594 -19.719  1.00 88.75           C  
ATOM    596  O   ALA A  78      11.898  18.641 -21.953  1.00 88.75           O  
ATOM    597  N   VAL A  79      12.461  18.000 -19.891  1.00 90.25           N  
ATOM    598  CA  VAL A  79      13.664  17.281 -20.297  1.00 90.25           C  
ATOM    599  C   VAL A  79      13.578  15.820 -19.844  1.00 90.25           C  
ATOM    600  CB  VAL A  79      14.938  17.938 -19.703  1.00 90.25           C  
ATOM    601  O   VAL A  79      13.336  15.531 -18.672  1.00 90.25           O  
ATOM    602  CG1 VAL A  79      16.188  17.156 -20.125  1.00 90.25           C  
ATOM    603  CG2 VAL A  79      15.031  19.391 -20.141  1.00 90.25           C  
ATOM    604  N   ALA A  80      13.820  14.945 -20.781  1.00 88.94           N  
ATOM    605  CA  ALA A  80      13.742  13.516 -20.500  1.00 88.94           C  
ATOM    606  C   ALA A  80      14.898  13.055 -19.625  1.00 88.94           C  
ATOM    607  CB  ALA A  80      13.734  12.719 -21.812  1.00 88.94           C  
ATOM    608  O   ALA A  80      16.031  13.516 -19.781  1.00 88.94           O  
ATOM    609  N   PRO A  81      14.555  12.141 -18.609  1.00 89.25           N  
ATOM    610  CA  PRO A  81      15.609  11.555 -17.781  1.00 89.25           C  
ATOM    611  C   PRO A  81      16.547  10.641 -18.562  1.00 89.25           C  
ATOM    612  CB  PRO A  81      14.828  10.766 -16.734  1.00 89.25           C  
ATOM    613  O   PRO A  81      16.141  10.062 -19.578  1.00 89.25           O  
ATOM    614  CG  PRO A  81      13.539  10.406 -17.406  1.00 89.25           C  
ATOM    615  CD  PRO A  81      13.195  11.484 -18.391  1.00 89.25           C  
ATOM    616  N   THR A  82      17.828  10.508 -18.125  1.00 89.31           N  
ATOM    617  CA  THR A  82      18.797   9.508 -18.562  1.00 89.31           C  
ATOM    618  C   THR A  82      19.250   8.641 -17.391  1.00 89.31           C  
ATOM    619  CB  THR A  82      20.031  10.172 -19.203  1.00 89.31           C  
ATOM    620  O   THR A  82      19.781   9.141 -16.406  1.00 89.31           O  
ATOM    621  CG2 THR A  82      20.969   9.125 -19.797  1.00 89.31           C  
ATOM    622  OG1 THR A  82      19.609  11.055 -20.250  1.00 89.31           O  
ATOM    623  N   PRO A  83      19.031   7.367 -17.562  1.00 88.88           N  
ATOM    624  CA  PRO A  83      18.328   6.672 -18.641  1.00 88.88           C  
ATOM    625  C   PRO A  83      16.828   6.977 -18.672  1.00 88.88           C  
ATOM    626  CB  PRO A  83      18.578   5.195 -18.344  1.00 88.88           C  
ATOM    627  O   PRO A  83      16.297   7.547 -17.719  1.00 88.88           O  
ATOM    628  CG  PRO A  83      18.641   5.121 -16.844  1.00 88.88           C  
ATOM    629  CD  PRO A  83      19.297   6.375 -16.328  1.00 88.88           C  
ATOM    630  N   ALA A  84      16.172   6.629 -19.844  1.00 91.94           N  
ATOM    631  CA  ALA A  84      14.734   6.820 -20.000  1.00 91.94           C  
ATOM    632  C   ALA A  84      13.961   6.031 -18.953  1.00 91.94           C  
ATOM    633  CB  ALA A  84      14.297   6.410 -21.406  1.00 91.94           C  
ATOM    634  O   ALA A  84      14.312   4.895 -18.641  1.00 91.94           O  
ATOM    635  N   ILE A  85      12.852   6.648 -18.344  1.00 92.44           N  
ATOM    636  CA  ILE A  85      12.078   5.996 -17.297  1.00 92.44           C  
ATOM    637  C   ILE A  85      10.750   5.504 -17.875  1.00 92.44           C  
ATOM    638  CB  ILE A  85      11.828   6.949 -16.109  1.00 92.44           C  
ATOM    639  O   ILE A  85      10.258   6.043 -18.859  1.00 92.44           O  
ATOM    640  CG1 ILE A  85      11.156   8.242 -16.594  1.00 92.44           C  
ATOM    641  CG2 ILE A  85      13.133   7.250 -15.375  1.00 92.44           C  
ATOM    642  CD1 ILE A  85      10.805   9.211 -15.469  1.00 92.44           C  
ATOM    643  N   ALA A  86      10.164   4.520 -17.266  1.00 94.19           N  
ATOM    644  CA  ALA A  86       8.906   3.893 -17.656  1.00 94.19           C  
ATOM    645  C   ALA A  86       7.742   4.871 -17.516  1.00 94.19           C  
ATOM    646  CB  ALA A  86       8.648   2.646 -16.812  1.00 94.19           C  
ATOM    647  O   ALA A  86       7.805   5.816 -16.734  1.00 94.19           O  
ATOM    648  N   ASP A  87       6.711   4.645 -18.266  1.00 93.38           N  
ATOM    649  CA  ASP A  87       5.527   5.500 -18.234  1.00 93.38           C  
ATOM    650  C   ASP A  87       4.809   5.391 -16.891  1.00 93.38           C  
ATOM    651  CB  ASP A  87       4.574   5.133 -19.375  1.00 93.38           C  
ATOM    652  O   ASP A  87       4.125   6.328 -16.469  1.00 93.38           O  
ATOM    653  CG  ASP A  87       5.078   5.582 -20.734  1.00 93.38           C  
ATOM    654  OD1 ASP A  87       5.922   6.500 -20.797  1.00 93.38           O  
ATOM    655  OD2 ASP A  87       4.621   5.016 -21.750  1.00 93.38           O  
ATOM    656  N   SER A  88       4.910   4.230 -16.266  1.00 93.00           N  
ATOM    657  CA  SER A  88       4.293   4.016 -14.969  1.00 93.00           C  
ATOM    658  C   SER A  88       5.184   3.168 -14.070  1.00 93.00           C  
ATOM    659  CB  SER A  88       2.928   3.350 -15.125  1.00 93.00           C  
ATOM    660  O   SER A  88       6.004   2.389 -14.555  1.00 93.00           O  
ATOM    661  OG  SER A  88       3.062   2.045 -15.664  1.00 93.00           O  
ATOM    662  N   LEU A  89       5.117   3.432 -12.820  1.00 93.12           N  
ATOM    663  CA  LEU A  89       5.738   2.672 -11.742  1.00 93.12           C  
ATOM    664  C   LEU A  89       4.684   2.004 -10.867  1.00 93.12           C  
ATOM    665  CB  LEU A  89       6.625   3.580 -10.883  1.00 93.12           C  
ATOM    666  O   LEU A  89       3.857   2.686 -10.250  1.00 93.12           O  
ATOM    667  CG  LEU A  89       7.473   2.891  -9.812  1.00 93.12           C  
ATOM    668  CD1 LEU A  89       8.531   2.004 -10.469  1.00 93.12           C  
ATOM    669  CD2 LEU A  89       8.125   3.922  -8.898  1.00 93.12           C  
ATOM    670  N   THR A  90       4.711   0.620 -10.844  1.00 94.19           N  
ATOM    671  CA  THR A  90       3.670  -0.102 -10.125  1.00 94.19           C  
ATOM    672  C   THR A  90       4.250  -0.796  -8.891  1.00 94.19           C  
ATOM    673  CB  THR A  90       2.979  -1.141 -11.023  1.00 94.19           C  
ATOM    674  O   THR A  90       5.438  -1.124  -8.859  1.00 94.19           O  
ATOM    675  CG2 THR A  90       2.418  -0.489 -12.281  1.00 94.19           C  
ATOM    676  OG1 THR A  90       3.930  -2.145 -11.406  1.00 94.19           O  
ATOM    677  N   ALA A  91       3.402  -0.981  -7.984  1.00 94.81           N  
ATOM    678  CA  ALA A  91       3.730  -1.711  -6.762  1.00 94.81           C  
ATOM    679  C   ALA A  91       2.590  -2.637  -6.352  1.00 94.81           C  
ATOM    680  CB  ALA A  91       4.059  -0.738  -5.633  1.00 94.81           C  
ATOM    681  O   ALA A  91       1.434  -2.211  -6.277  1.00 94.81           O  
ATOM    682  N   ILE A  92       2.932  -3.889  -6.188  1.00 96.25           N  
ATOM    683  CA  ILE A  92       2.062  -4.863  -5.539  1.00 96.25           C  
ATOM    684  C   ILE A  92       2.641  -5.246  -4.180  1.00 96.25           C  
ATOM    685  CB  ILE A  92       1.875  -6.125  -6.414  1.00 96.25           C  
ATOM    686  O   ILE A  92       3.811  -5.625  -4.078  1.00 96.25           O  
ATOM    687  CG1 ILE A  92       1.273  -5.746  -7.773  1.00 96.25           C  
ATOM    688  CG2 ILE A  92       1.000  -7.156  -5.695  1.00 96.25           C  
ATOM    689  CD1 ILE A  92       1.238  -6.891  -8.773  1.00 96.25           C  
ATOM    690  N   SER A  93       1.759  -5.133  -3.174  1.00 97.06           N  
ATOM    691  CA  SER A  93       2.305  -5.340  -1.836  1.00 97.06           C  
ATOM    692  C   SER A  93       1.450  -6.316  -1.034  1.00 97.06           C  
ATOM    693  CB  SER A  93       2.414  -4.012  -1.089  1.00 97.06           C  
ATOM    694  O   SER A  93       0.270  -6.508  -1.334  1.00 97.06           O  
ATOM    695  OG  SER A  93       1.133  -3.434  -0.899  1.00 97.06           O  
ATOM    696  N   GLY A  94       2.127  -6.906  -0.175  1.00 98.06           N  
ATOM    697  CA  GLY A  94       1.537  -7.672   0.911  1.00 98.06           C  
ATOM    698  C   GLY A  94       1.968  -7.191   2.283  1.00 98.06           C  
ATOM    699  O   GLY A  94       3.160  -7.168   2.592  1.00 98.06           O  
ATOM    700  N   LEU A  95       0.938  -6.828   3.094  1.00 98.44           N  
ATOM    701  CA  LEU A  95       1.252  -6.285   4.410  1.00 98.44           C  
ATOM    702  C   LEU A  95       0.445  -6.988   5.496  1.00 98.44           C  
ATOM    703  CB  LEU A  95       0.976  -4.777   4.445  1.00 98.44           C  
ATOM    704  O   LEU A  95      -0.641  -7.508   5.230  1.00 98.44           O  
ATOM    705  CG  LEU A  95       1.866  -3.904   3.562  1.00 98.44           C  
ATOM    706  CD1 LEU A  95       1.176  -3.619   2.232  1.00 98.44           C  
ATOM    707  CD2 LEU A  95       2.219  -2.605   4.277  1.00 98.44           C  
ATOM    708  N   VAL A  96       1.009  -7.055   6.652  1.00 98.56           N  
ATOM    709  CA  VAL A  96       0.293  -7.344   7.891  1.00 98.56           C  
ATOM    710  C   VAL A  96       0.050  -6.043   8.656  1.00 98.56           C  
ATOM    711  CB  VAL A  96       1.067  -8.344   8.773  1.00 98.56           C  
ATOM    712  O   VAL A  96       0.979  -5.266   8.883  1.00 98.56           O  
ATOM    713  CG1 VAL A  96       0.321  -8.602  10.086  1.00 98.56           C  
ATOM    714  CG2 VAL A  96       1.292  -9.656   8.023  1.00 98.56           C  
ATOM    715  N   ASN A  97      -1.188  -5.914   9.102  1.00 98.44           N  
ATOM    716  CA  ASN A  97      -1.578  -4.656   9.727  1.00 98.44           C  
ATOM    717  C   ASN A  97      -2.148  -4.875  11.125  1.00 98.44           C  
ATOM    718  CB  ASN A  97      -2.590  -3.914   8.852  1.00 98.44           C  
ATOM    719  O   ASN A  97      -2.748  -5.918  11.398  1.00 98.44           O  
ATOM    720  CG  ASN A  97      -2.084  -3.686   7.441  1.00 98.44           C  
ATOM    721  ND2 ASN A  97      -2.686  -4.371   6.477  1.00 98.44           N  
ATOM    722  OD1 ASN A  97      -1.160  -2.898   7.219  1.00 98.44           O  
ATOM    723  N   VAL A  98      -1.939  -3.852  11.906  1.00 98.44           N  
ATOM    724  CA  VAL A  98      -2.578  -3.777  13.219  1.00 98.44           C  
ATOM    725  C   VAL A  98      -3.297  -2.439  13.367  1.00 98.44           C  
ATOM    726  CB  VAL A  98      -1.554  -3.963  14.359  1.00 98.44           C  
ATOM    727  O   VAL A  98      -2.770  -1.396  12.969  1.00 98.44           O  
ATOM    728  CG1 VAL A  98      -2.229  -3.814  15.719  1.00 98.44           C  
ATOM    729  CG2 VAL A  98      -0.870  -5.324  14.242  1.00 98.44           C  
ATOM    730  N   TYR A  99      -4.512  -2.523  13.883  1.00 98.06           N  
ATOM    731  CA  TYR A  99      -5.340  -1.336  14.062  1.00 98.06           C  
ATOM    732  C   TYR A  99      -5.832  -1.223  15.500  1.00 98.06           C  
ATOM    733  CB  TYR A  99      -6.535  -1.365  13.102  1.00 98.06           C  
ATOM    734  O   TYR A  99      -6.059  -2.234  16.172  1.00 98.06           O  
ATOM    735  CG  TYR A  99      -6.145  -1.510  11.656  1.00 98.06           C  
ATOM    736  CD1 TYR A  99      -5.973  -0.389  10.844  1.00 98.06           C  
ATOM    737  CD2 TYR A  99      -5.945  -2.766  11.086  1.00 98.06           C  
ATOM    738  CE1 TYR A  99      -5.617  -0.518   9.508  1.00 98.06           C  
ATOM    739  CE2 TYR A  99      -5.590  -2.906   9.750  1.00 98.06           C  
ATOM    740  OH  TYR A  99      -5.070  -1.910   7.645  1.00 98.06           O  
ATOM    741  CZ  TYR A  99      -5.426  -1.777   8.969  1.00 98.06           C  
ATOM    742  N   TYR A 100      -5.973   0.006  15.836  1.00 97.81           N  
ATOM    743  CA  TYR A 100      -6.672   0.304  17.078  1.00 97.81           C  
ATOM    744  C   TYR A 100      -7.977   1.046  16.812  1.00 97.81           C  
ATOM    745  CB  TYR A 100      -5.781   1.135  18.016  1.00 97.81           C  
ATOM    746  O   TYR A 100      -7.969   2.129  16.219  1.00 97.81           O  
ATOM    747  CG  TYR A 100      -6.426   1.457  19.344  1.00 97.81           C  
ATOM    748  CD1 TYR A 100      -6.898   2.738  19.609  1.00 97.81           C  
ATOM    749  CD2 TYR A 100      -6.562   0.482  20.328  1.00 97.81           C  
ATOM    750  CE1 TYR A 100      -7.492   3.041  20.828  1.00 97.81           C  
ATOM    751  CE2 TYR A 100      -7.152   0.773  21.547  1.00 97.81           C  
ATOM    752  OH  TYR A 100      -8.203   2.348  23.000  1.00 97.81           O  
ATOM    753  CZ  TYR A 100      -7.613   2.053  21.797  1.00 97.81           C  
ATOM    754  N   ASP A 101      -9.125   0.477  17.219  1.00 95.75           N  
ATOM    755  CA  ASP A 101     -10.445   1.084  17.078  1.00 95.75           C  
ATOM    756  C   ASP A 101     -10.844   1.836  18.344  1.00 95.75           C  
ATOM    757  CB  ASP A 101     -11.492   0.019  16.750  1.00 95.75           C  
ATOM    758  O   ASP A 101     -10.828   1.271  19.438  1.00 95.75           O  
ATOM    759  CG  ASP A 101     -11.320  -0.567  15.359  1.00 95.75           C  
ATOM    760  OD1 ASP A 101     -10.516  -0.031  14.562  1.00 95.75           O  
ATOM    761  OD2 ASP A 101     -11.992  -1.572  15.055  1.00 95.75           O  
ATOM    762  N   ILE A 102     -11.102   3.062  18.172  1.00 96.00           N  
ATOM    763  CA  ILE A 102     -11.523   3.895  19.297  1.00 96.00           C  
ATOM    764  C   ILE A 102     -13.047   3.820  19.438  1.00 96.00           C  
ATOM    765  CB  ILE A 102     -11.078   5.363  19.109  1.00 96.00           C  
ATOM    766  O   ILE A 102     -13.789   4.289  18.578  1.00 96.00           O  
ATOM    767  CG1 ILE A 102      -9.562   5.434  18.891  1.00 96.00           C  
ATOM    768  CG2 ILE A 102     -11.500   6.211  20.312  1.00 96.00           C  
ATOM    769  CD1 ILE A 102      -9.094   6.715  18.203  1.00 96.00           C  
ATOM    770  N   ALA A 103     -13.391   3.178  20.562  1.00 87.62           N  
ATOM    771  CA  ALA A 103     -14.812   2.992  20.828  1.00 87.62           C  
ATOM    772  C   ALA A 103     -15.453   4.285  21.328  1.00 87.62           C  
ATOM    773  CB  ALA A 103     -15.023   1.872  21.844  1.00 87.62           C  
ATOM    774  O   ALA A 103     -14.898   4.957  22.203  1.00 87.62           O  
ATOM    775  N   ILE A 104     -16.406   4.621  20.625  1.00 90.31           N  
ATOM    776  CA  ILE A 104     -17.250   5.711  21.094  1.00 90.31           C  
ATOM    777  C   ILE A 104     -18.641   5.176  21.406  1.00 90.31           C  
ATOM    778  CB  ILE A 104     -17.328   6.848  20.047  1.00 90.31           C  
ATOM    779  O   ILE A 104     -19.312   4.625  20.531  1.00 90.31           O  
ATOM    780  CG1 ILE A 104     -15.930   7.336  19.688  1.00 90.31           C  
ATOM    781  CG2 ILE A 104     -18.188   8.000  20.578  1.00 90.31           C  
ATOM    782  CD1 ILE A 104     -15.906   8.414  18.609  1.00 90.31           C  
ATOM    783  N   GLU A 105     -19.031   5.352  22.719  1.00 88.06           N  
ATOM    784  CA  GLU A 105     -20.312   4.801  23.172  1.00 88.06           C  
ATOM    785  C   GLU A 105     -21.484   5.430  22.422  1.00 88.06           C  
ATOM    786  CB  GLU A 105     -20.469   5.000  24.672  1.00 88.06           C  
ATOM    787  O   GLU A 105     -21.469   6.625  22.125  1.00 88.06           O  
ATOM    788  CG  GLU A 105     -19.516   4.172  25.516  1.00 88.06           C  
ATOM    789  CD  GLU A 105     -19.734   4.316  27.016  1.00 88.06           C  
ATOM    790  OE1 GLU A 105     -19.016   3.680  27.797  1.00 88.06           O  
ATOM    791  OE2 GLU A 105     -20.656   5.074  27.391  1.00 88.06           O  
ATOM    792  N   ASP A 106     -22.406   4.559  22.031  1.00 88.62           N  
ATOM    793  CA  ASP A 106     -23.734   4.914  21.531  1.00 88.62           C  
ATOM    794  C   ASP A 106     -23.625   5.617  20.172  1.00 88.62           C  
ATOM    795  CB  ASP A 106     -24.469   5.809  22.531  1.00 88.62           C  
ATOM    796  O   ASP A 106     -24.438   6.496  19.859  1.00 88.62           O  
ATOM    797  CG  ASP A 106     -24.750   5.105  23.844  1.00 88.62           C  
ATOM    798  OD1 ASP A 106     -25.094   3.902  23.828  1.00 88.62           O  
ATOM    799  OD2 ASP A 106     -24.656   5.766  24.906  1.00 88.62           O  
ATOM    800  N   MET A 107     -22.500   5.441  19.469  1.00 92.06           N  
ATOM    801  CA  MET A 107     -22.359   6.016  18.125  1.00 92.06           C  
ATOM    802  C   MET A 107     -22.016   4.938  17.109  1.00 92.06           C  
ATOM    803  CB  MET A 107     -21.281   7.105  18.125  1.00 92.06           C  
ATOM    804  O   MET A 107     -21.266   4.008  17.406  1.00 92.06           O  
ATOM    805  CG  MET A 107     -21.672   8.344  18.906  1.00 92.06           C  
ATOM    806  SD  MET A 107     -20.422   9.688  18.750  1.00 92.06           S  
ATOM    807  CE  MET A 107     -20.672  10.156  17.016  1.00 92.06           C  
ATOM    808  N   PRO A 108     -22.578   5.008  15.914  1.00 92.62           N  
ATOM    809  CA  PRO A 108     -22.250   4.023  14.875  1.00 92.62           C  
ATOM    810  C   PRO A 108     -20.922   4.297  14.195  1.00 92.62           C  
ATOM    811  CB  PRO A 108     -23.422   4.164  13.891  1.00 92.62           C  
ATOM    812  O   PRO A 108     -20.562   3.617  13.227  1.00 92.62           O  
ATOM    813  CG  PRO A 108     -23.828   5.598  13.992  1.00 92.62           C  
ATOM    814  CD  PRO A 108     -23.656   6.043  15.414  1.00 92.62           C  
ATOM    815  N   ILE A 109     -20.188   5.191  14.680  1.00 95.69           N  
ATOM    816  CA  ILE A 109     -18.906   5.590  14.078  1.00 95.69           C  
ATOM    817  C   ILE A 109     -17.750   5.129  14.969  1.00 95.69           C  
ATOM    818  CB  ILE A 109     -18.844   7.117  13.859  1.00 95.69           C  
ATOM    819  O   ILE A 109     -17.797   5.293  16.188  1.00 95.69           O  
ATOM    820  CG1 ILE A 109     -19.953   7.566  12.898  1.00 95.69           C  
ATOM    821  CG2 ILE A 109     -17.469   7.527  13.336  1.00 95.69           C  
ATOM    822  CD1 ILE A 109     -20.141   9.078  12.836  1.00 95.69           C  
ATOM    823  N   THR A 110     -16.688   4.605  14.258  1.00 95.94           N  
ATOM    824  CA  THR A 110     -15.516   4.109  14.969  1.00 95.94           C  
ATOM    825  C   THR A 110     -14.234   4.648  14.336  1.00 95.94           C  
ATOM    826  CB  THR A 110     -15.477   2.572  14.977  1.00 95.94           C  
ATOM    827  O   THR A 110     -13.836   4.207  13.258  1.00 95.94           O  
ATOM    828  CG2 THR A 110     -14.320   2.059  15.828  1.00 95.94           C  
ATOM    829  OG1 THR A 110     -16.703   2.072  15.516  1.00 95.94           O  
ATOM    830  N   PRO A 111     -13.656   5.648  15.016  1.00 97.69           N  
ATOM    831  CA  PRO A 111     -12.336   6.055  14.531  1.00 97.69           C  
ATOM    832  C   PRO A 111     -11.281   4.957  14.711  1.00 97.69           C  
ATOM    833  CB  PRO A 111     -12.000   7.273  15.398  1.00 97.69           C  
ATOM    834  O   PRO A 111     -11.383   4.137  15.617  1.00 97.69           O  
ATOM    835  CG  PRO A 111     -13.312   7.719  15.953  1.00 97.69           C  
ATOM    836  CD  PRO A 111     -14.188   6.516  16.125  1.00 97.69           C  
ATOM    837  N   TYR A 112     -10.203   5.039  13.766  1.00 97.56           N  
ATOM    838  CA  TYR A 112      -9.156   4.039  13.914  1.00 97.56           C  
ATOM    839  C   TYR A 112      -7.805   4.598  13.469  1.00 97.56           C  
ATOM    840  CB  TYR A 112      -9.492   2.781  13.109  1.00 97.56           C  
ATOM    841  O   TYR A 112      -7.750   5.547  12.688  1.00 97.56           O  
ATOM    842  CG  TYR A 112      -9.461   2.990  11.617  1.00 97.56           C  
ATOM    843  CD1 TYR A 112     -10.625   3.270  10.906  1.00 97.56           C  
ATOM    844  CD2 TYR A 112      -8.266   2.906  10.906  1.00 97.56           C  
ATOM    845  CE1 TYR A 112     -10.602   3.461   9.531  1.00 97.56           C  
ATOM    846  CE2 TYR A 112      -8.227   3.096   9.531  1.00 97.56           C  
ATOM    847  OH  TYR A 112      -9.367   3.562   7.488  1.00 97.56           O  
ATOM    848  CZ  TYR A 112      -9.398   3.373   8.852  1.00 97.56           C  
ATOM    849  N   ILE A 113      -6.762   4.082  14.031  1.00 98.38           N  
ATOM    850  CA  ILE A 113      -5.387   4.262  13.586  1.00 98.38           C  
ATOM    851  C   ILE A 113      -4.719   2.902  13.398  1.00 98.38           C  
ATOM    852  CB  ILE A 113      -4.574   5.125  14.578  1.00 98.38           C  
ATOM    853  O   ILE A 113      -5.070   1.935  14.078  1.00 98.38           O  
ATOM    854  CG1 ILE A 113      -4.535   4.457  15.953  1.00 98.38           C  
ATOM    855  CG2 ILE A 113      -5.160   6.539  14.672  1.00 98.38           C  
ATOM    856  CD1 ILE A 113      -3.525   5.070  16.906  1.00 98.38           C  
ATOM    857  N   GLY A 114      -3.852   2.875  12.383  1.00 98.19           N  
ATOM    858  CA  GLY A 114      -3.215   1.599  12.102  1.00 98.19           C  
ATOM    859  C   GLY A 114      -1.845   1.745  11.469  1.00 98.19           C  
ATOM    860  O   GLY A 114      -1.506   2.811  10.945  1.00 98.19           O  
ATOM    861  N   VAL A 115      -1.099   0.667  11.633  1.00 98.50           N  
ATOM    862  CA  VAL A 115       0.211   0.573  11.000  1.00 98.50           C  
ATOM    863  C   VAL A 115       0.397  -0.820  10.406  1.00 98.50           C  
ATOM    864  CB  VAL A 115       1.351   0.880  12.000  1.00 98.50           C  
ATOM    865  O   VAL A 115      -0.251  -1.778  10.828  1.00 98.50           O  
ATOM    866  CG1 VAL A 115       1.287   2.336  12.453  1.00 98.50           C  
ATOM    867  CG2 VAL A 115       1.278  -0.064  13.195  1.00 98.50           C  
ATOM    868  N   GLY A 116       1.211  -0.875   9.391  1.00 98.38           N  
ATOM    869  CA  GLY A 116       1.476  -2.146   8.734  1.00 98.38           C  
ATOM    870  C   GLY A 116       2.891  -2.260   8.195  1.00 98.38           C  
ATOM    871  O   GLY A 116       3.537  -1.247   7.922  1.00 98.38           O  
ATOM    872  N   VAL A 117       3.334  -3.551   8.125  1.00 98.69           N  
ATOM    873  CA  VAL A 117       4.660  -3.826   7.586  1.00 98.69           C  
ATOM    874  C   VAL A 117       4.602  -5.043   6.668  1.00 98.69           C  
ATOM    875  CB  VAL A 117       5.691  -4.059   8.711  1.00 98.69           C  
ATOM    876  O   VAL A 117       3.789  -5.949   6.875  1.00 98.69           O  
ATOM    877  CG1 VAL A 117       5.902  -2.783   9.523  1.00 98.69           C  
ATOM    878  CG2 VAL A 117       5.246  -5.207   9.617  1.00 98.69           C  
ATOM    879  N   GLY A 118       5.473  -4.996   5.625  1.00 98.44           N  
ATOM    880  CA  GLY A 118       5.512  -6.109   4.688  1.00 98.44           C  
ATOM    881  C   GLY A 118       6.512  -5.910   3.568  1.00 98.44           C  
ATOM    882  O   GLY A 118       7.605  -5.379   3.789  1.00 98.44           O  
ATOM    883  N   ALA A 119       6.094  -6.445   2.430  1.00 98.31           N  
ATOM    884  CA  ALA A 119       6.953  -6.391   1.249  1.00 98.31           C  
ATOM    885  C   ALA A 119       6.180  -5.898   0.029  1.00 98.31           C  
ATOM    886  CB  ALA A 119       7.562  -7.766   0.971  1.00 98.31           C  
ATOM    887  O   ALA A 119       4.957  -6.039  -0.036  1.00 98.31           O  
ATOM    888  N   ALA A 120       6.914  -5.242  -0.852  1.00 97.94           N  
ATOM    889  CA  ALA A 120       6.336  -4.750  -2.100  1.00 97.94           C  
ATOM    890  C   ALA A 120       7.172  -5.184  -3.301  1.00 97.94           C  
ATOM    891  CB  ALA A 120       6.203  -3.230  -2.066  1.00 97.94           C  
ATOM    892  O   ALA A 120       8.406  -5.227  -3.223  1.00 97.94           O  
ATOM    893  N   TYR A 121       6.551  -5.703  -4.270  1.00 97.62           N  
ATOM    894  CA  TYR A 121       7.164  -5.938  -5.570  1.00 97.62           C  
ATOM    895  C   TYR A 121       6.969  -4.738  -6.488  1.00 97.62           C  
ATOM    896  CB  TYR A 121       6.578  -7.195  -6.223  1.00 97.62           C  
ATOM    897  O   TYR A 121       5.844  -4.438  -6.902  1.00 97.62           O  
ATOM    898  CG  TYR A 121       7.328  -7.645  -7.453  1.00 97.62           C  
ATOM    899  CD1 TYR A 121       6.844  -7.367  -8.727  1.00 97.62           C  
ATOM    900  CD2 TYR A 121       8.523  -8.352  -7.344  1.00 97.62           C  
ATOM    901  CE1 TYR A 121       7.531  -7.781  -9.867  1.00 97.62           C  
ATOM    902  CE2 TYR A 121       9.219  -8.773  -8.469  1.00 97.62           C  
ATOM    903  OH  TYR A 121       9.398  -8.891 -10.852  1.00 97.62           O  
ATOM    904  CZ  TYR A 121       8.719  -8.484  -9.727  1.00 97.62           C  
ATOM    905  N   ILE A 122       8.078  -4.047  -6.816  1.00 96.81           N  
ATOM    906  CA  ILE A 122       8.055  -2.773  -7.527  1.00 96.81           C  
ATOM    907  C   ILE A 122       8.547  -2.973  -8.961  1.00 96.81           C  
ATOM    908  CB  ILE A 122       8.914  -1.708  -6.809  1.00 96.81           C  
ATOM    909  O   ILE A 122       9.570  -3.631  -9.188  1.00 96.81           O  
ATOM    910  CG1 ILE A 122       8.523  -1.622  -5.328  1.00 96.81           C  
ATOM    911  CG2 ILE A 122       8.766  -0.345  -7.492  1.00 96.81           C  
ATOM    912  CD1 ILE A 122       7.094  -1.152  -5.090  1.00 96.81           C  
ATOM    913  N   SER A 123       7.797  -2.471  -9.891  1.00 96.31           N  
ATOM    914  CA  SER A 123       8.211  -2.578 -11.289  1.00 96.31           C  
ATOM    915  C   SER A 123       9.445  -1.729 -11.562  1.00 96.31           C  
ATOM    916  CB  SER A 123       7.074  -2.154 -12.219  1.00 96.31           C  
ATOM    917  O   SER A 123       9.734  -0.778 -10.828  1.00 96.31           O  
ATOM    918  OG  SER A 123       6.754  -0.787 -12.031  1.00 96.31           O  
ATOM    919  N   THR A 124      10.203  -2.123 -12.586  1.00 95.50           N  
ATOM    920  CA  THR A 124      11.383  -1.362 -12.984  1.00 95.50           C  
ATOM    921  C   THR A 124      11.000   0.055 -13.398  1.00 95.50           C  
ATOM    922  CB  THR A 124      12.125  -2.055 -14.141  1.00 95.50           C  
ATOM    923  O   THR A 124       9.953   0.262 -14.023  1.00 95.50           O  
ATOM    924  CG2 THR A 124      11.250  -2.150 -15.383  1.00 95.50           C  
ATOM    925  OG1 THR A 124      13.305  -1.301 -14.461  1.00 95.50           O  
ATOM    926  N   PRO A 125      11.820   1.058 -12.867  1.00 93.75           N  
ATOM    927  CA  PRO A 125      11.555   2.439 -13.281  1.00 93.75           C  
ATOM    928  C   PRO A 125      12.062   2.748 -14.688  1.00 93.75           C  
ATOM    929  CB  PRO A 125      12.305   3.268 -12.234  1.00 93.75           C  
ATOM    930  O   PRO A 125      11.836   3.844 -15.203  1.00 93.75           O  
ATOM    931  CG  PRO A 125      13.484   2.430 -11.852  1.00 93.75           C  
ATOM    932  CD  PRO A 125      13.062   0.986 -11.867  1.00 93.75           C  
ATOM    933  N   LEU A 126      12.695   1.778 -15.352  1.00 94.06           N  
ATOM    934  CA  LEU A 126      13.281   1.980 -16.672  1.00 94.06           C  
ATOM    935  C   LEU A 126      12.258   1.715 -17.766  1.00 94.06           C  
ATOM    936  CB  LEU A 126      14.500   1.069 -16.875  1.00 94.06           C  
ATOM    937  O   LEU A 126      11.406   0.835 -17.625  1.00 94.06           O  
ATOM    938  CG  LEU A 126      15.711   1.358 -15.977  1.00 94.06           C  
ATOM    939  CD1 LEU A 126      16.766   0.279 -16.156  1.00 94.06           C  
ATOM    940  CD2 LEU A 126      16.281   2.738 -16.281  1.00 94.06           C  
ATOM    941  N   ALA A 127      12.352   2.479 -18.844  1.00 94.19           N  
ATOM    942  CA  ALA A 127      11.508   2.248 -20.016  1.00 94.19           C  
ATOM    943  C   ALA A 127      11.766   0.866 -20.609  1.00 94.19           C  
ATOM    944  CB  ALA A 127      11.750   3.330 -21.062  1.00 94.19           C  
ATOM    945  O   ALA A 127      10.828   0.185 -21.031  1.00 94.19           O  
ATOM    946  N   THR A 128      13.039   0.497 -20.578  1.00 92.69           N  
ATOM    947  CA  THR A 128      13.461  -0.831 -21.016  1.00 92.69           C  
ATOM    948  C   THR A 128      14.234  -1.541 -19.922  1.00 92.69           C  
ATOM    949  CB  THR A 128      14.328  -0.755 -22.297  1.00 92.69           C  
ATOM    950  O   THR A 128      15.305  -1.082 -19.500  1.00 92.69           O  
ATOM    951  CG2 THR A 128      14.656  -2.148 -22.812  1.00 92.69           C  
ATOM    952  OG1 THR A 128      13.617  -0.034 -23.297  1.00 92.69           O  
ATOM    953  N   ALA A 129      13.680  -2.646 -19.484  1.00 91.75           N  
ATOM    954  CA  ALA A 129      14.297  -3.410 -18.406  1.00 91.75           C  
ATOM    955  C   ALA A 129      15.680  -3.908 -18.812  1.00 91.75           C  
ATOM    956  CB  ALA A 129      13.406  -4.586 -18.016  1.00 91.75           C  
ATOM    957  O   ALA A 129      15.906  -4.293 -19.953  1.00 91.75           O  
ATOM    958  N   VAL A 130      16.562  -3.824 -17.969  1.00 90.25           N  
ATOM    959  CA  VAL A 130      17.906  -4.359 -18.125  1.00 90.25           C  
ATOM    960  C   VAL A 130      18.000  -5.727 -17.453  1.00 90.25           C  
ATOM    961  CB  VAL A 130      18.969  -3.404 -17.531  1.00 90.25           C  
ATOM    962  O   VAL A 130      17.594  -5.895 -16.312  1.00 90.25           O  
ATOM    963  CG1 VAL A 130      20.359  -4.039 -17.594  1.00 90.25           C  
ATOM    964  CG2 VAL A 130      18.969  -2.072 -18.281  1.00 90.25           C  
ATOM    965  N   SER A 131      18.594  -6.652 -18.172  1.00 87.00           N  
ATOM    966  CA  SER A 131      18.844  -8.000 -17.672  1.00 87.00           C  
ATOM    967  C   SER A 131      17.547  -8.633 -17.156  1.00 87.00           C  
ATOM    968  CB  SER A 131      19.891  -7.977 -16.562  1.00 87.00           C  
ATOM    969  O   SER A 131      17.547  -9.289 -16.109  1.00 87.00           O  
ATOM    970  OG  SER A 131      21.109  -7.422 -17.016  1.00 87.00           O  
ATOM    971  N   SER A 132      16.422  -8.281 -17.688  1.00 88.19           N  
ATOM    972  CA  SER A 132      15.125  -8.875 -17.391  1.00 88.19           C  
ATOM    973  C   SER A 132      14.656  -8.516 -15.992  1.00 88.19           C  
ATOM    974  CB  SER A 132      15.188 -10.398 -17.547  1.00 88.19           C  
ATOM    975  O   SER A 132      13.867  -9.242 -15.383  1.00 88.19           O  
ATOM    976  OG  SER A 132      15.516 -10.758 -18.875  1.00 88.19           O  
ATOM    977  N   GLN A 133      15.242  -7.449 -15.391  1.00 91.12           N  
ATOM    978  CA  GLN A 133      14.805  -6.961 -14.086  1.00 91.12           C  
ATOM    979  C   GLN A 133      13.508  -6.176 -14.211  1.00 91.12           C  
ATOM    980  CB  GLN A 133      15.891  -6.094 -13.445  1.00 91.12           C  
ATOM    981  O   GLN A 133      13.508  -4.945 -14.133  1.00 91.12           O  
ATOM    982  CG  GLN A 133      17.172  -6.848 -13.117  1.00 91.12           C  
ATOM    983  CD  GLN A 133      18.156  -6.016 -12.320  1.00 91.12           C  
ATOM    984  NE2 GLN A 133      19.047  -6.684 -11.594  1.00 91.12           N  
ATOM    985  OE1 GLN A 133      18.109  -4.781 -12.352  1.00 91.12           O  
ATOM    986  N   ASN A 134      12.383  -6.840 -14.414  1.00 94.69           N  
ATOM    987  CA  ASN A 134      11.086  -6.191 -14.602  1.00 94.69           C  
ATOM    988  C   ASN A 134      10.508  -5.695 -13.281  1.00 94.69           C  
ATOM    989  CB  ASN A 134      10.102  -7.141 -15.289  1.00 94.69           C  
ATOM    990  O   ASN A 134       9.648  -4.809 -13.266  1.00 94.69           O  
ATOM    991  CG  ASN A 134      10.516  -7.473 -16.719  1.00 94.69           C  
ATOM    992  ND2 ASN A 134      10.469  -8.750 -17.062  1.00 94.69           N  
ATOM    993  OD1 ASN A 134      10.867  -6.586 -17.500  1.00 94.69           O  
ATOM    994  N   GLY A 135      10.977  -6.258 -12.188  1.00 96.06           N  
ATOM    995  CA  GLY A 135      10.539  -5.883 -10.859  1.00 96.06           C  
ATOM    996  C   GLY A 135      11.461  -6.387  -9.758  1.00 96.06           C  
ATOM    997  O   GLY A 135      12.172  -7.371  -9.945  1.00 96.06           O  
ATOM    998  N   LYS A 136      11.422  -5.723  -8.672  1.00 96.94           N  
ATOM    999  CA  LYS A 136      12.242  -6.105  -7.527  1.00 96.94           C  
ATOM   1000  C   LYS A 136      11.484  -5.934  -6.219  1.00 96.94           C  
ATOM   1001  CB  LYS A 136      13.539  -5.289  -7.496  1.00 96.94           C  
ATOM   1002  O   LYS A 136      10.594  -5.086  -6.121  1.00 96.94           O  
ATOM   1003  CG  LYS A 136      14.477  -5.562  -8.656  1.00 96.94           C  
ATOM   1004  CD  LYS A 136      15.414  -6.723  -8.359  1.00 96.94           C  
ATOM   1005  CE  LYS A 136      16.469  -6.891  -9.445  1.00 96.94           C  
ATOM   1006  NZ  LYS A 136      17.266  -8.141  -9.266  1.00 96.94           N  
ATOM   1007  N   PHE A 137      11.859  -6.738  -5.246  1.00 97.19           N  
ATOM   1008  CA  PHE A 137      11.234  -6.688  -3.926  1.00 97.19           C  
ATOM   1009  C   PHE A 137      11.844  -5.574  -3.082  1.00 97.19           C  
ATOM   1010  CB  PHE A 137      11.391  -8.031  -3.209  1.00 97.19           C  
ATOM   1011  O   PHE A 137      13.031  -5.266  -3.213  1.00 97.19           O  
ATOM   1012  CG  PHE A 137      10.391  -9.070  -3.645  1.00 97.19           C  
ATOM   1013  CD1 PHE A 137       9.062  -8.977  -3.264  1.00 97.19           C  
ATOM   1014  CD2 PHE A 137      10.789 -10.141  -4.438  1.00 97.19           C  
ATOM   1015  CE1 PHE A 137       8.133  -9.938  -3.666  1.00 97.19           C  
ATOM   1016  CE2 PHE A 137       9.867 -11.102  -4.844  1.00 97.19           C  
ATOM   1017  CZ  PHE A 137       8.539 -11.000  -4.457  1.00 97.19           C  
ATOM   1018  N   ALA A 138      10.953  -5.004  -2.287  1.00 97.00           N  
ATOM   1019  CA  ALA A 138      11.320  -3.951  -1.343  1.00 97.00           C  
ATOM   1020  C   ALA A 138      10.570  -4.113  -0.023  1.00 97.00           C  
ATOM   1021  CB  ALA A 138      11.039  -2.574  -1.942  1.00 97.00           C  
ATOM   1022  O   ALA A 138       9.539  -4.781   0.032  1.00 97.00           O  
ATOM   1023  N   PHE A 139      11.289  -3.572   0.987  1.00 97.62           N  
ATOM   1024  CA  PHE A 139      10.555  -3.434   2.242  1.00 97.62           C  
ATOM   1025  C   PHE A 139       9.391  -2.461   2.086  1.00 97.62           C  
ATOM   1026  CB  PHE A 139      11.492  -2.961   3.359  1.00 97.62           C  
ATOM   1027  O   PHE A 139       9.492  -1.484   1.340  1.00 97.62           O  
ATOM   1028  CG  PHE A 139      10.789  -2.688   4.660  1.00 97.62           C  
ATOM   1029  CD1 PHE A 139      10.398  -1.396   5.004  1.00 97.62           C  
ATOM   1030  CD2 PHE A 139      10.508  -3.723   5.547  1.00 97.62           C  
ATOM   1031  CE1 PHE A 139       9.750  -1.140   6.207  1.00 97.62           C  
ATOM   1032  CE2 PHE A 139       9.859  -3.475   6.750  1.00 97.62           C  
ATOM   1033  CZ  PHE A 139       9.484  -2.182   7.082  1.00 97.62           C  
ATOM   1034  N   ALA A 140       8.266  -2.752   2.834  1.00 97.69           N  
ATOM   1035  CA  ALA A 140       7.102  -1.869   2.754  1.00 97.69           C  
ATOM   1036  C   ALA A 140       6.520  -1.602   4.141  1.00 97.69           C  
ATOM   1037  CB  ALA A 140       6.039  -2.473   1.841  1.00 97.69           C  
ATOM   1038  O   ALA A 140       6.570  -2.465   5.020  1.00 97.69           O  
ATOM   1039  N   GLY A 141       6.113  -0.354   4.309  1.00 97.19           N  
ATOM   1040  CA  GLY A 141       5.406   0.072   5.504  1.00 97.19           C  
ATOM   1041  C   GLY A 141       4.277   1.044   5.215  1.00 97.19           C  
ATOM   1042  O   GLY A 141       4.230   1.646   4.141  1.00 97.19           O  
ATOM   1043  N   GLN A 142       3.324   1.040   6.242  1.00 96.38           N  
ATOM   1044  CA  GLN A 142       2.219   1.974   6.051  1.00 96.38           C  
ATOM   1045  C   GLN A 142       1.623   2.402   7.391  1.00 96.38           C  
ATOM   1046  CB  GLN A 142       1.135   1.350   5.172  1.00 96.38           C  
ATOM   1047  O   GLN A 142       1.819   1.733   8.406  1.00 96.38           O  
ATOM   1048  CG  GLN A 142       0.383   0.206   5.836  1.00 96.38           C  
ATOM   1049  CD  GLN A 142      -0.681  -0.399   4.941  1.00 96.38           C  
ATOM   1050  NE2 GLN A 142      -1.941  -0.095   5.227  1.00 96.38           N  
ATOM   1051  OE1 GLN A 142      -0.372  -1.134   3.996  1.00 96.38           O  
ATOM   1052  N   ALA A 143       1.088   3.633   7.344  1.00 97.25           N  
ATOM   1053  CA  ALA A 143       0.278   4.180   8.430  1.00 97.25           C  
ATOM   1054  C   ALA A 143      -1.098   4.609   7.922  1.00 97.25           C  
ATOM   1055  CB  ALA A 143       0.992   5.359   9.078  1.00 97.25           C  
ATOM   1056  O   ALA A 143      -1.225   5.125   6.812  1.00 97.25           O  
ATOM   1057  N   ARG A 144      -2.141   4.340   8.859  1.00 96.44           N  
ATOM   1058  CA  ARG A 144      -3.516   4.637   8.469  1.00 96.44           C  
ATOM   1059  C   ARG A 144      -4.281   5.293   9.617  1.00 96.44           C  
ATOM   1060  CB  ARG A 144      -4.234   3.361   8.023  1.00 96.44           C  
ATOM   1061  O   ARG A 144      -4.008   5.023  10.789  1.00 96.44           O  
ATOM   1062  CG  ARG A 144      -3.611   2.693   6.812  1.00 96.44           C  
ATOM   1063  CD  ARG A 144      -4.352   1.421   6.426  1.00 96.44           C  
ATOM   1064  NE  ARG A 144      -3.867   0.879   5.156  1.00 96.44           N  
ATOM   1065  NH1 ARG A 144      -5.477  -0.772   5.012  1.00 96.44           N  
ATOM   1066  NH2 ARG A 144      -3.891  -0.561   3.369  1.00 96.44           N  
ATOM   1067  CZ  ARG A 144      -4.414  -0.150   4.516  1.00 96.44           C  
ATOM   1068  N   ALA A 145      -5.164   6.172   9.227  1.00 97.88           N  
ATOM   1069  CA  ALA A 145      -6.121   6.781  10.148  1.00 97.88           C  
ATOM   1070  C   ALA A 145      -7.430   7.113   9.438  1.00 97.88           C  
ATOM   1071  CB  ALA A 145      -5.527   8.039  10.773  1.00 97.88           C  
ATOM   1072  O   ALA A 145      -7.426   7.629   8.320  1.00 97.88           O  
ATOM   1073  N   GLY A 146      -8.539   6.727  10.141  1.00 97.75           N  
ATOM   1074  CA  GLY A 146      -9.828   6.973   9.508  1.00 97.75           C  
ATOM   1075  C   GLY A 146     -11.000   6.688  10.430  1.00 97.75           C  
ATOM   1076  O   GLY A 146     -10.844   6.633  11.648  1.00 97.75           O  
ATOM   1077  N   VAL A 147     -12.125   6.660   9.781  1.00 97.62           N  
ATOM   1078  CA  VAL A 147     -13.359   6.414  10.516  1.00 97.62           C  
ATOM   1079  C   VAL A 147     -14.180   5.336   9.812  1.00 97.62           C  
ATOM   1080  CB  VAL A 147     -14.195   7.707  10.664  1.00 97.62           C  
ATOM   1081  O   VAL A 147     -14.180   5.250   8.578  1.00 97.62           O  
ATOM   1082  CG1 VAL A 147     -13.484   8.719  11.562  1.00 97.62           C  
ATOM   1083  CG2 VAL A 147     -14.484   8.312   9.289  1.00 97.62           C  
ATOM   1084  N   SER A 148     -14.859   4.434  10.609  1.00 96.44           N  
ATOM   1085  CA  SER A 148     -15.773   3.418  10.102  1.00 96.44           C  
ATOM   1086  C   SER A 148     -17.203   3.693  10.531  1.00 96.44           C  
ATOM   1087  CB  SER A 148     -15.344   2.025  10.570  1.00 96.44           C  
ATOM   1088  O   SER A 148     -17.438   4.168  11.648  1.00 96.44           O  
ATOM   1089  OG  SER A 148     -14.055   1.709  10.094  1.00 96.44           O  
ATOM   1090  N   TYR A 149     -18.078   3.500   9.664  1.00 95.88           N  
ATOM   1091  CA  TYR A 149     -19.516   3.654   9.938  1.00 95.88           C  
ATOM   1092  C   TYR A 149     -20.234   2.314   9.844  1.00 95.88           C  
ATOM   1093  CB  TYR A 149     -20.141   4.652   8.961  1.00 95.88           C  
ATOM   1094  O   TYR A 149     -20.109   1.605   8.844  1.00 95.88           O  
ATOM   1095  CG  TYR A 149     -21.625   4.855   9.180  1.00 95.88           C  
ATOM   1096  CD1 TYR A 149     -22.547   4.262   8.336  1.00 95.88           C  
ATOM   1097  CD2 TYR A 149     -22.094   5.645  10.227  1.00 95.88           C  
ATOM   1098  CE1 TYR A 149     -23.922   4.445   8.523  1.00 95.88           C  
ATOM   1099  CE2 TYR A 149     -23.453   5.836  10.422  1.00 95.88           C  
ATOM   1100  OH  TYR A 149     -25.703   5.422   9.766  1.00 95.88           O  
ATOM   1101  CZ  TYR A 149     -24.359   5.234   9.570  1.00 95.88           C  
ATOM   1102  N   ASP A 150     -20.938   1.926  10.906  1.00 93.81           N  
ATOM   1103  CA  ASP A 150     -21.719   0.691  10.953  1.00 93.81           C  
ATOM   1104  C   ASP A 150     -23.031   0.839  10.180  1.00 93.81           C  
ATOM   1105  CB  ASP A 150     -22.000   0.287  12.398  1.00 93.81           C  
ATOM   1106  O   ASP A 150     -23.984   1.427  10.688  1.00 93.81           O  
ATOM   1107  CG  ASP A 150     -20.734   0.004  13.195  1.00 93.81           C  
ATOM   1108  OD1 ASP A 150     -19.703  -0.323  12.586  1.00 93.81           O  
ATOM   1109  OD2 ASP A 150     -20.781   0.106  14.438  1.00 93.81           O  
ATOM   1110  N   VAL A 151     -23.047   0.417   8.898  1.00 94.81           N  
ATOM   1111  CA  VAL A 151     -24.266   0.440   8.102  1.00 94.81           C  
ATOM   1112  C   VAL A 151     -25.250  -0.604   8.625  1.00 94.81           C  
ATOM   1113  CB  VAL A 151     -23.969   0.188   6.605  1.00 94.81           C  
ATOM   1114  O   VAL A 151     -26.422  -0.304   8.844  1.00 94.81           O  
ATOM   1115  CG1 VAL A 151     -25.266   0.148   5.797  1.00 94.81           C  
ATOM   1116  CG2 VAL A 151     -23.031   1.260   6.062  1.00 94.81           C  
ATOM   1117  N   THR A 152     -24.828  -1.815   8.781  1.00 91.50           N  
ATOM   1118  CA  THR A 152     -25.453  -2.936   9.469  1.00 91.50           C  
ATOM   1119  C   THR A 152     -24.484  -3.568  10.461  1.00 91.50           C  
ATOM   1120  CB  THR A 152     -25.938  -4.004   8.469  1.00 91.50           C  
ATOM   1121  O   THR A 152     -23.312  -3.213  10.508  1.00 91.50           O  
ATOM   1122  CG2 THR A 152     -26.750  -3.373   7.340  1.00 91.50           C  
ATOM   1123  OG1 THR A 152     -24.812  -4.684   7.918  1.00 91.50           O  
ATOM   1124  N   PRO A 153     -25.031  -4.445  11.344  1.00 86.88           N  
ATOM   1125  CA  PRO A 153     -24.109  -5.086  12.273  1.00 86.88           C  
ATOM   1126  C   PRO A 153     -22.969  -5.824  11.562  1.00 86.88           C  
ATOM   1127  CB  PRO A 153     -25.000  -6.066  13.039  1.00 86.88           C  
ATOM   1128  O   PRO A 153     -21.906  -6.027  12.148  1.00 86.88           O  
ATOM   1129  CG  PRO A 153     -26.359  -5.438  13.023  1.00 86.88           C  
ATOM   1130  CD  PRO A 153     -26.547  -4.758  11.695  1.00 86.88           C  
ATOM   1131  N   GLU A 154     -23.078  -6.133  10.258  1.00 90.25           N  
ATOM   1132  CA  GLU A 154     -22.125  -6.980   9.539  1.00 90.25           C  
ATOM   1133  C   GLU A 154     -21.359  -6.180   8.492  1.00 90.25           C  
ATOM   1134  CB  GLU A 154     -22.844  -8.156   8.875  1.00 90.25           C  
ATOM   1135  O   GLU A 154     -20.312  -6.613   8.023  1.00 90.25           O  
ATOM   1136  CG  GLU A 154     -23.453  -9.141   9.867  1.00 90.25           C  
ATOM   1137  CD  GLU A 154     -24.797  -8.680  10.406  1.00 90.25           C  
ATOM   1138  OE1 GLU A 154     -25.281  -9.250  11.422  1.00 90.25           O  
ATOM   1139  OE2 GLU A 154     -25.391  -7.746   9.820  1.00 90.25           O  
ATOM   1140  N   VAL A 155     -21.953  -5.000   8.125  1.00 93.12           N  
ATOM   1141  CA  VAL A 155     -21.359  -4.227   7.039  1.00 93.12           C  
ATOM   1142  C   VAL A 155     -20.938  -2.855   7.555  1.00 93.12           C  
ATOM   1143  CB  VAL A 155     -22.328  -4.066   5.852  1.00 93.12           C  
ATOM   1144  O   VAL A 155     -21.734  -2.129   8.148  1.00 93.12           O  
ATOM   1145  CG1 VAL A 155     -21.719  -3.186   4.766  1.00 93.12           C  
ATOM   1146  CG2 VAL A 155     -22.719  -5.434   5.285  1.00 93.12           C  
ATOM   1147  N   LYS A 156     -19.672  -2.564   7.289  1.00 94.81           N  
ATOM   1148  CA  LYS A 156     -19.125  -1.257   7.656  1.00 94.81           C  
ATOM   1149  C   LYS A 156     -18.531  -0.547   6.441  1.00 94.81           C  
ATOM   1150  CB  LYS A 156     -18.062  -1.397   8.750  1.00 94.81           C  
ATOM   1151  O   LYS A 156     -17.922  -1.183   5.582  1.00 94.81           O  
ATOM   1152  CG  LYS A 156     -18.578  -2.041  10.031  1.00 94.81           C  
ATOM   1153  CD  LYS A 156     -17.484  -2.135  11.086  1.00 94.81           C  
ATOM   1154  CE  LYS A 156     -17.984  -2.852  12.336  1.00 94.81           C  
ATOM   1155  NZ  LYS A 156     -18.734  -1.931  13.242  1.00 94.81           N  
ATOM   1156  N   LEU A 157     -18.828   0.710   6.395  1.00 96.56           N  
ATOM   1157  CA  LEU A 157     -18.125   1.587   5.461  1.00 96.56           C  
ATOM   1158  C   LEU A 157     -17.016   2.359   6.172  1.00 96.56           C  
ATOM   1159  CB  LEU A 157     -19.109   2.564   4.805  1.00 96.56           C  
ATOM   1160  O   LEU A 157     -17.156   2.715   7.344  1.00 96.56           O  
ATOM   1161  CG  LEU A 157     -20.266   1.940   4.031  1.00 96.56           C  
ATOM   1162  CD1 LEU A 157     -21.203   3.027   3.520  1.00 96.56           C  
ATOM   1163  CD2 LEU A 157     -19.750   1.090   2.877  1.00 96.56           C  
ATOM   1164  N   TYR A 158     -15.922   2.514   5.414  1.00 95.38           N  
ATOM   1165  CA  TYR A 158     -14.852   3.271   6.055  1.00 95.38           C  
ATOM   1166  C   TYR A 158     -14.219   4.254   5.078  1.00 95.38           C  
ATOM   1167  CB  TYR A 158     -13.789   2.328   6.613  1.00 95.38           C  
ATOM   1168  O   TYR A 158     -14.305   4.074   3.863  1.00 95.38           O  
ATOM   1169  CG  TYR A 158     -13.039   1.562   5.551  1.00 95.38           C  
ATOM   1170  CD1 TYR A 158     -13.508   0.338   5.082  1.00 95.38           C  
ATOM   1171  CD2 TYR A 158     -11.852   2.061   5.016  1.00 95.38           C  
ATOM   1172  CE1 TYR A 158     -12.820  -0.372   4.105  1.00 95.38           C  
ATOM   1173  CE2 TYR A 158     -11.156   1.359   4.035  1.00 95.38           C  
ATOM   1174  OH  TYR A 158     -10.961  -0.551   2.619  1.00 95.38           O  
ATOM   1175  CZ  TYR A 158     -11.648   0.147   3.588  1.00 95.38           C  
ATOM   1176  N   ALA A 159     -13.727   5.285   5.688  1.00 97.12           N  
ATOM   1177  CA  ALA A 159     -12.945   6.312   5.000  1.00 97.12           C  
ATOM   1178  C   ALA A 159     -11.781   6.789   5.863  1.00 97.12           C  
ATOM   1179  CB  ALA A 159     -13.836   7.488   4.613  1.00 97.12           C  
ATOM   1180  O   ALA A 159     -11.914   6.910   7.086  1.00 97.12           O  
ATOM   1181  N   GLY A 160     -10.562   6.977   5.098  1.00 95.56           N  
ATOM   1182  CA  GLY A 160      -9.406   7.402   5.871  1.00 95.56           C  
ATOM   1183  C   GLY A 160      -8.234   7.836   5.008  1.00 95.56           C  
ATOM   1184  O   GLY A 160      -8.375   7.973   3.789  1.00 95.56           O  
ATOM   1185  N   ALA A 161      -7.258   8.211   5.738  1.00 95.06           N  
ATOM   1186  CA  ALA A 161      -5.988   8.586   5.113  1.00 95.06           C  
ATOM   1187  C   ALA A 161      -4.949   7.480   5.273  1.00 95.06           C  
ATOM   1188  CB  ALA A 161      -5.469   9.891   5.715  1.00 95.06           C  
ATOM   1189  O   ALA A 161      -4.973   6.734   6.258  1.00 95.06           O  
ATOM   1190  N   ARG A 162      -4.125   7.449   4.219  1.00 93.00           N  
ATOM   1191  CA  ARG A 162      -3.107   6.406   4.195  1.00 93.00           C  
ATOM   1192  C   ARG A 162      -1.774   6.953   3.697  1.00 93.00           C  
ATOM   1193  CB  ARG A 162      -3.557   5.238   3.312  1.00 93.00           C  
ATOM   1194  O   ARG A 162      -1.732   7.707   2.721  1.00 93.00           O  
ATOM   1195  CG  ARG A 162      -2.473   4.199   3.068  1.00 93.00           C  
ATOM   1196  CD  ARG A 162      -2.928   3.131   2.084  1.00 93.00           C  
ATOM   1197  NE  ARG A 162      -1.866   2.166   1.807  1.00 93.00           N  
ATOM   1198  NH1 ARG A 162      -2.736   1.480  -0.221  1.00 93.00           N  
ATOM   1199  NH2 ARG A 162      -0.791   0.560   0.568  1.00 93.00           N  
ATOM   1200  CZ  ARG A 162      -1.800   1.404   0.719  1.00 93.00           C  
ATOM   1201  N   TYR A 163      -0.762   6.551   4.445  1.00 94.50           N  
ATOM   1202  CA  TYR A 163       0.601   6.672   3.941  1.00 94.50           C  
ATOM   1203  C   TYR A 163       1.213   5.301   3.686  1.00 94.50           C  
ATOM   1204  CB  TYR A 163       1.472   7.457   4.930  1.00 94.50           C  
ATOM   1205  O   TYR A 163       1.180   4.426   4.555  1.00 94.50           O  
ATOM   1206  CG  TYR A 163       2.938   7.469   4.566  1.00 94.50           C  
ATOM   1207  CD1 TYR A 163       3.836   6.602   5.184  1.00 94.50           C  
ATOM   1208  CD2 TYR A 163       3.428   8.352   3.607  1.00 94.50           C  
ATOM   1209  CE1 TYR A 163       5.188   6.613   4.855  1.00 94.50           C  
ATOM   1210  CE2 TYR A 163       4.777   8.367   3.270  1.00 94.50           C  
ATOM   1211  OH  TYR A 163       6.984   7.512   3.570  1.00 94.50           O  
ATOM   1212  CZ  TYR A 163       5.648   7.496   3.898  1.00 94.50           C  
ATOM   1213  N   PHE A 164       1.782   5.152   2.506  1.00 94.00           N  
ATOM   1214  CA  PHE A 164       2.480   3.932   2.115  1.00 94.00           C  
ATOM   1215  C   PHE A 164       3.877   4.250   1.594  1.00 94.00           C  
ATOM   1216  CB  PHE A 164       1.683   3.172   1.050  1.00 94.00           C  
ATOM   1217  O   PHE A 164       4.051   5.184   0.807  1.00 94.00           O  
ATOM   1218  CG  PHE A 164       2.377   1.941   0.534  1.00 94.00           C  
ATOM   1219  CD1 PHE A 164       3.246   2.020  -0.547  1.00 94.00           C  
ATOM   1220  CD2 PHE A 164       2.160   0.707   1.131  1.00 94.00           C  
ATOM   1221  CE1 PHE A 164       3.891   0.881  -1.027  1.00 94.00           C  
ATOM   1222  CE2 PHE A 164       2.801  -0.435   0.657  1.00 94.00           C  
ATOM   1223  CZ  PHE A 164       3.664  -0.346  -0.423  1.00 94.00           C  
ATOM   1224  N   GLY A 165       4.855   3.482   2.078  1.00 93.69           N  
ATOM   1225  CA  GLY A 165       6.227   3.623   1.608  1.00 93.69           C  
ATOM   1226  C   GLY A 165       6.938   2.295   1.440  1.00 93.69           C  
ATOM   1227  O   GLY A 165       6.652   1.335   2.160  1.00 93.69           O  
ATOM   1228  N   SER A 166       7.840   2.289   0.426  1.00 95.00           N  
ATOM   1229  CA  SER A 166       8.711   1.141   0.212  1.00 95.00           C  
ATOM   1230  C   SER A 166      10.133   1.581  -0.112  1.00 95.00           C  
ATOM   1231  CB  SER A 166       8.172   0.259  -0.915  1.00 95.00           C  
ATOM   1232  O   SER A 166      10.344   2.664  -0.659  1.00 95.00           O  
ATOM   1233  OG  SER A 166       8.391   0.868  -2.176  1.00 95.00           O  
ATOM   1234  N   TYR A 167      11.086   0.738   0.402  1.00 93.06           N  
ATOM   1235  CA  TYR A 167      12.492   1.053   0.195  1.00 93.06           C  
ATOM   1236  C   TYR A 167      13.305  -0.214  -0.037  1.00 93.06           C  
ATOM   1237  CB  TYR A 167      13.055   1.820   1.396  1.00 93.06           C  
ATOM   1238  O   TYR A 167      13.023  -1.258   0.556  1.00 93.06           O  
ATOM   1239  CG  TYR A 167      14.547   2.035   1.337  1.00 93.06           C  
ATOM   1240  CD1 TYR A 167      15.422   1.161   1.977  1.00 93.06           C  
ATOM   1241  CD2 TYR A 167      15.086   3.113   0.641  1.00 93.06           C  
ATOM   1242  CE1 TYR A 167      16.797   1.356   1.926  1.00 93.06           C  
ATOM   1243  CE2 TYR A 167      16.453   3.318   0.583  1.00 93.06           C  
ATOM   1244  OH  TYR A 167      18.672   2.633   1.174  1.00 93.06           O  
ATOM   1245  CZ  TYR A 167      17.312   2.436   1.228  1.00 93.06           C  
ATOM   1246  N   GLY A 168      14.297  -0.124  -0.953  1.00 91.69           N  
ATOM   1247  CA  GLY A 168      15.250  -1.218  -1.067  1.00 91.69           C  
ATOM   1248  C   GLY A 168      15.234  -1.881  -2.432  1.00 91.69           C  
ATOM   1249  O   GLY A 168      16.016  -2.795  -2.691  1.00 91.69           O  
ATOM   1250  N   ALA A 169      14.359  -1.408  -3.365  1.00 93.94           N  
ATOM   1251  CA  ALA A 169      14.383  -1.943  -4.723  1.00 93.94           C  
ATOM   1252  C   ALA A 169      15.500  -1.312  -5.547  1.00 93.94           C  
ATOM   1253  CB  ALA A 169      13.031  -1.716  -5.402  1.00 93.94           C  
ATOM   1254  O   ALA A 169      15.555  -0.089  -5.699  1.00 93.94           O  
ATOM   1255  N   ASN A 170      16.406  -2.184  -6.031  1.00 93.94           N  
ATOM   1256  CA  ASN A 170      17.547  -1.730  -6.812  1.00 93.94           C  
ATOM   1257  C   ASN A 170      17.578  -2.383  -8.195  1.00 93.94           C  
ATOM   1258  CB  ASN A 170      18.859  -2.012  -6.062  1.00 93.94           C  
ATOM   1259  O   ASN A 170      17.422  -3.598  -8.312  1.00 93.94           O  
ATOM   1260  CG  ASN A 170      18.875  -1.402  -4.672  1.00 93.94           C  
ATOM   1261  ND2 ASN A 170      18.906  -2.252  -3.654  1.00 93.94           N  
ATOM   1262  OD1 ASN A 170      18.844  -0.178  -4.520  1.00 93.94           O  
ATOM   1263  N   PHE A 171      17.766  -1.540  -9.188  1.00 92.50           N  
ATOM   1264  CA  PHE A 171      17.797  -1.995 -10.570  1.00 92.50           C  
ATOM   1265  C   PHE A 171      19.125  -1.633 -11.227  1.00 92.50           C  
ATOM   1266  CB  PHE A 171      16.641  -1.392 -11.367  1.00 92.50           C  
ATOM   1267  O   PHE A 171      19.719  -0.590 -10.922  1.00 92.50           O  
ATOM   1268  CG  PHE A 171      15.281  -1.743 -10.820  1.00 92.50           C  
ATOM   1269  CD1 PHE A 171      14.570  -2.818 -11.336  1.00 92.50           C  
ATOM   1270  CD2 PHE A 171      14.719  -0.999  -9.797  1.00 92.50           C  
ATOM   1271  CE1 PHE A 171      13.312  -3.146 -10.836  1.00 92.50           C  
ATOM   1272  CE2 PHE A 171      13.469  -1.320  -9.289  1.00 92.50           C  
ATOM   1273  CZ  PHE A 171      12.766  -2.393  -9.812  1.00 92.50           C  
ATOM   1274  N   ASP A 172      19.531  -2.516 -12.078  1.00 90.06           N  
ATOM   1275  CA  ASP A 172      20.688  -2.166 -12.898  1.00 90.06           C  
ATOM   1276  C   ASP A 172      20.328  -1.089 -13.922  1.00 90.06           C  
ATOM   1277  CB  ASP A 172      21.234  -3.406 -13.609  1.00 90.06           C  
ATOM   1278  O   ASP A 172      19.250  -1.125 -14.516  1.00 90.06           O  
ATOM   1279  CG  ASP A 172      21.797  -4.434 -12.656  1.00 90.06           C  
ATOM   1280  OD1 ASP A 172      22.234  -4.059 -11.547  1.00 90.06           O  
ATOM   1281  OD2 ASP A 172      21.828  -5.633 -13.016  1.00 90.06           O  
ATOM   1282  N   LYS A 173      21.266  -0.158 -14.133  1.00 82.44           N  
ATOM   1283  CA  LYS A 173      21.047   0.927 -15.086  1.00 82.44           C  
ATOM   1284  C   LYS A 173      21.391   0.496 -16.500  1.00 82.44           C  
ATOM   1285  CB  LYS A 173      21.859   2.162 -14.695  1.00 82.44           C  
ATOM   1286  O   LYS A 173      20.734   0.897 -17.469  1.00 82.44           O  
ATOM   1287  CG  LYS A 173      21.531   3.398 -15.516  1.00 82.44           C  
ATOM   1288  CD  LYS A 173      22.375   4.594 -15.078  1.00 82.44           C  
ATOM   1289  CE  LYS A 173      22.344   5.707 -16.109  1.00 82.44           C  
ATOM   1290  NZ  LYS A 173      21.297   6.727 -15.812  1.00 82.44           N  
ATOM   1291  N   THR A 174      22.438  -0.294 -16.688  1.00 80.19           N  
ATOM   1292  CA  THR A 174      22.938  -0.761 -17.984  1.00 80.19           C  
ATOM   1293  C   THR A 174      23.359  -2.225 -17.906  1.00 80.19           C  
ATOM   1294  CB  THR A 174      24.109   0.094 -18.484  1.00 80.19           C  
ATOM   1295  O   THR A 174      23.500  -2.779 -16.812  1.00 80.19           O  
ATOM   1296  CG2 THR A 174      23.750   1.574 -18.500  1.00 80.19           C  
ATOM   1297  OG1 THR A 174      25.234  -0.094 -17.609  1.00 80.19           O  
ATOM   1298  N   ASP A 175      23.484  -2.945 -19.141  1.00 75.69           N  
ATOM   1299  CA  ASP A 175      23.938  -4.324 -19.266  1.00 75.69           C  
ATOM   1300  C   ASP A 175      25.453  -4.422 -19.078  1.00 75.69           C  
ATOM   1301  CB  ASP A 175      23.547  -4.906 -20.625  1.00 75.69           C  
ATOM   1302  O   ASP A 175      25.984  -5.500 -18.797  1.00 75.69           O  
ATOM   1303  CG  ASP A 175      22.078  -5.328 -20.688  1.00 75.69           C  
ATOM   1304  OD1 ASP A 175      21.484  -5.586 -19.625  1.00 75.69           O  
ATOM   1305  OD2 ASP A 175      21.531  -5.402 -21.797  1.00 75.69           O  
ATOM   1306  N   LYS A 176      26.219  -3.236 -19.094  1.00 68.56           N  
ATOM   1307  CA  LYS A 176      27.688  -3.184 -19.172  1.00 68.56           C  
ATOM   1308  C   LYS A 176      28.297  -2.898 -17.812  1.00 68.56           C  
ATOM   1309  CB  LYS A 176      28.125  -2.123 -20.188  1.00 68.56           C  
ATOM   1310  O   LYS A 176      27.734  -2.135 -17.016  1.00 68.56           O  
ATOM   1311  CG  LYS A 176      27.719  -2.418 -21.609  1.00 68.56           C  
ATOM   1312  CD  LYS A 176      28.609  -1.701 -22.609  1.00 68.56           C  
ATOM   1313  CE  LYS A 176      28.516  -2.314 -24.000  1.00 68.56           C  
ATOM   1314  NZ  LYS A 176      27.375  -1.738 -24.781  1.00 68.56           N  
ATOM   1315  N   ASP A 177      28.594  -3.873 -16.922  1.00 54.12           N  
ATOM   1316  CA  ASP A 177      29.422  -4.035 -15.727  1.00 54.12           C  
ATOM   1317  C   ASP A 177      28.859  -3.217 -14.562  1.00 54.12           C  
ATOM   1318  CB  ASP A 177      30.859  -3.629 -16.016  1.00 54.12           C  
ATOM   1319  O   ASP A 177      29.594  -2.471 -13.914  1.00 54.12           O  
ATOM   1320  CG  ASP A 177      31.609  -4.645 -16.859  1.00 54.12           C  
ATOM   1321  OD1 ASP A 177      31.219  -5.832 -16.859  1.00 54.12           O  
ATOM   1322  OD2 ASP A 177      32.594  -4.250 -17.531  1.00 54.12           O  
ATOM   1323  N   GLY A 178      27.594  -3.422 -14.242  1.00 55.72           N  
ATOM   1324  CA  GLY A 178      27.141  -3.252 -12.867  1.00 55.72           C  
ATOM   1325  C   GLY A 178      27.656  -1.981 -12.219  1.00 55.72           C  
ATOM   1326  O   GLY A 178      27.625  -1.844 -11.000  1.00 55.72           O  
ATOM   1327  N   LYS A 179      28.016  -0.928 -13.086  1.00 55.47           N  
ATOM   1328  CA  LYS A 179      28.328   0.354 -12.453  1.00 55.47           C  
ATOM   1329  C   LYS A 179      27.172   1.332 -12.602  1.00 55.47           C  
ATOM   1330  CB  LYS A 179      29.594   0.955 -13.062  1.00 55.47           C  
ATOM   1331  O   LYS A 179      26.578   1.450 -13.680  1.00 55.47           O  
ATOM   1332  CG  LYS A 179      30.859   0.151 -12.781  1.00 55.47           C  
ATOM   1333  CD  LYS A 179      32.125   0.954 -13.094  1.00 55.47           C  
ATOM   1334  CE  LYS A 179      33.375   0.128 -12.883  1.00 55.47           C  
ATOM   1335  NZ  LYS A 179      34.594   0.873 -13.289  1.00 55.47           N  
ATOM   1336  N   GLY A 180      26.234   1.258 -11.695  1.00 69.38           N  
ATOM   1337  CA  GLY A 180      25.203   2.271 -11.539  1.00 69.38           C  
ATOM   1338  C   GLY A 180      23.828   1.690 -11.273  1.00 69.38           C  
ATOM   1339  O   GLY A 180      23.469   0.647 -11.820  1.00 69.38           O  
ATOM   1340  N   GLU A 181      23.344   1.767 -10.023  1.00 80.75           N  
ATOM   1341  CA  GLU A 181      22.062   1.265  -9.531  1.00 80.75           C  
ATOM   1342  C   GLU A 181      21.016   2.371  -9.492  1.00 80.75           C  
ATOM   1343  CB  GLU A 181      22.234   0.650  -8.133  1.00 80.75           C  
ATOM   1344  O   GLU A 181      21.344   3.549  -9.352  1.00 80.75           O  
ATOM   1345  CG  GLU A 181      23.141  -0.569  -8.109  1.00 80.75           C  
ATOM   1346  CD  GLU A 181      23.297  -1.165  -6.715  1.00 80.75           C  
ATOM   1347  OE1 GLU A 181      23.609  -2.373  -6.605  1.00 80.75           O  
ATOM   1348  OE2 GLU A 181      23.109  -0.419  -5.730  1.00 80.75           O  
ATOM   1349  N   LEU A 182      19.859   1.860 -10.008  1.00 86.62           N  
ATOM   1350  CA  LEU A 182      18.703   2.693  -9.703  1.00 86.62           C  
ATOM   1351  C   LEU A 182      18.047   2.246  -8.406  1.00 86.62           C  
ATOM   1352  CB  LEU A 182      17.688   2.646 -10.852  1.00 86.62           C  
ATOM   1353  O   LEU A 182      17.703   1.072  -8.250  1.00 86.62           O  
ATOM   1354  CG  LEU A 182      18.188   3.133 -12.211  1.00 86.62           C  
ATOM   1355  CD1 LEU A 182      17.219   2.707 -13.312  1.00 86.62           C  
ATOM   1356  CD2 LEU A 182      18.375   4.648 -12.203  1.00 86.62           C  
ATOM   1357  N   LYS A 183      18.000   3.125  -7.461  1.00 90.19           N  
ATOM   1358  CA  LYS A 183      17.297   2.889  -6.203  1.00 90.19           C  
ATOM   1359  C   LYS A 183      15.930   3.570  -6.195  1.00 90.19           C  
ATOM   1360  CB  LYS A 183      18.141   3.379  -5.020  1.00 90.19           C  
ATOM   1361  O   LYS A 183      15.820   4.758  -6.500  1.00 90.19           O  
ATOM   1362  CG  LYS A 183      19.484   2.693  -4.891  1.00 90.19           C  
ATOM   1363  CD  LYS A 183      20.281   3.232  -3.707  1.00 90.19           C  
ATOM   1364  CE  LYS A 183      21.625   2.529  -3.564  1.00 90.19           C  
ATOM   1365  NZ  LYS A 183      22.328   2.928  -2.307  1.00 90.19           N  
ATOM   1366  N   VAL A 184      14.984   2.707  -5.883  1.00 91.88           N  
ATOM   1367  CA  VAL A 184      13.625   3.229  -5.949  1.00 91.88           C  
ATOM   1368  C   VAL A 184      13.062   3.395  -4.539  1.00 91.88           C  
ATOM   1369  CB  VAL A 184      12.703   2.309  -6.785  1.00 91.88           C  
ATOM   1370  O   VAL A 184      13.117   2.463  -3.732  1.00 91.88           O  
ATOM   1371  CG1 VAL A 184      11.258   2.795  -6.727  1.00 91.88           C  
ATOM   1372  CG2 VAL A 184      13.195   2.238  -8.234  1.00 91.88           C  
ATOM   1373  N   LEU A 185      12.750   4.578  -4.195  1.00 90.69           N  
ATOM   1374  CA  LEU A 185      11.891   4.922  -3.068  1.00 90.69           C  
ATOM   1375  C   LEU A 185      10.477   5.234  -3.535  1.00 90.69           C  
ATOM   1376  CB  LEU A 185      12.469   6.121  -2.305  1.00 90.69           C  
ATOM   1377  O   LEU A 185      10.250   6.219  -4.246  1.00 90.69           O  
ATOM   1378  CG  LEU A 185      11.688   6.574  -1.070  1.00 90.69           C  
ATOM   1379  CD1 LEU A 185      11.766   5.516   0.025  1.00 90.69           C  
ATOM   1380  CD2 LEU A 185      12.219   7.914  -0.567  1.00 90.69           C  
ATOM   1381  N   TYR A 186       9.547   4.305  -3.137  1.00 91.69           N  
ATOM   1382  CA  TYR A 186       8.148   4.406  -3.539  1.00 91.69           C  
ATOM   1383  C   TYR A 186       7.270   4.836  -2.369  1.00 91.69           C  
ATOM   1384  CB  TYR A 186       7.648   3.068  -4.098  1.00 91.69           C  
ATOM   1385  O   TYR A 186       7.152   4.117  -1.374  1.00 91.69           O  
ATOM   1386  CG  TYR A 186       6.273   3.139  -4.715  1.00 91.69           C  
ATOM   1387  CD1 TYR A 186       5.133   3.168  -3.914  1.00 91.69           C  
ATOM   1388  CD2 TYR A 186       6.113   3.176  -6.094  1.00 91.69           C  
ATOM   1389  CE1 TYR A 186       3.863   3.230  -4.477  1.00 91.69           C  
ATOM   1390  CE2 TYR A 186       4.848   3.240  -6.668  1.00 91.69           C  
ATOM   1391  OH  TYR A 186       2.475   3.330  -6.414  1.00 91.69           O  
ATOM   1392  CZ  TYR A 186       3.729   3.268  -5.852  1.00 91.69           C  
ATOM   1393  N   SER A 187       6.684   6.059  -2.475  1.00 90.75           N  
ATOM   1394  CA  SER A 187       5.828   6.543  -1.397  1.00 90.75           C  
ATOM   1395  C   SER A 187       4.598   7.258  -1.948  1.00 90.75           C  
ATOM   1396  CB  SER A 187       6.605   7.484  -0.479  1.00 90.75           C  
ATOM   1397  O   SER A 187       4.691   8.016  -2.916  1.00 90.75           O  
ATOM   1398  OG  SER A 187       5.758   8.031   0.518  1.00 90.75           O  
ATOM   1399  N   THR A 188       3.447   6.949  -1.267  1.00 89.69           N  
ATOM   1400  CA  THR A 188       2.201   7.594  -1.664  1.00 89.69           C  
ATOM   1401  C   THR A 188       1.397   8.023  -0.439  1.00 89.69           C  
ATOM   1402  CB  THR A 188       1.347   6.664  -2.543  1.00 89.69           C  
ATOM   1403  O   THR A 188       1.510   7.410   0.626  1.00 89.69           O  
ATOM   1404  CG2 THR A 188       2.121   6.203  -3.775  1.00 89.69           C  
ATOM   1405  OG1 THR A 188       0.963   5.512  -1.779  1.00 89.69           O  
ATOM   1406  N   VAL A 189       0.819   9.133  -0.522  1.00 89.50           N  
ATOM   1407  CA  VAL A 189      -0.222   9.586   0.393  1.00 89.50           C  
ATOM   1408  C   VAL A 189      -1.563   9.641  -0.335  1.00 89.50           C  
ATOM   1409  CB  VAL A 189       0.115  10.969   0.993  1.00 89.50           C  
ATOM   1410  O   VAL A 189      -1.645  10.133  -1.464  1.00 89.50           O  
ATOM   1411  CG1 VAL A 189      -1.037  11.484   1.856  1.00 89.50           C  
ATOM   1412  CG2 VAL A 189       1.406  10.898   1.807  1.00 89.50           C  
ATOM   1413  N   GLY A 190      -2.533   9.016   0.379  1.00 88.62           N  
ATOM   1414  CA  GLY A 190      -3.830   9.031  -0.279  1.00 88.62           C  
ATOM   1415  C   GLY A 190      -4.984   8.789   0.674  1.00 88.62           C  
ATOM   1416  O   GLY A 190      -4.832   8.930   1.890  1.00 88.62           O  
ATOM   1417  N   ALA A 191      -6.105   8.742   0.077  1.00 90.00           N  
ATOM   1418  CA  ALA A 191      -7.340   8.430   0.789  1.00 90.00           C  
ATOM   1419  C   ALA A 191      -7.809   7.012   0.475  1.00 90.00           C  
ATOM   1420  CB  ALA A 191      -8.430   9.438   0.435  1.00 90.00           C  
ATOM   1421  O   ALA A 191      -7.516   6.477  -0.597  1.00 90.00           O  
ATOM   1422  N   GLU A 192      -8.438   6.383   1.469  1.00 89.69           N  
ATOM   1423  CA  GLU A 192      -8.984   5.039   1.281  1.00 89.69           C  
ATOM   1424  C   GLU A 192     -10.445   4.969   1.722  1.00 89.69           C  
ATOM   1425  CB  GLU A 192      -8.156   4.008   2.051  1.00 89.69           C  
ATOM   1426  O   GLU A 192     -10.867   5.711   2.613  1.00 89.69           O  
ATOM   1427  CG  GLU A 192      -8.180   4.203   3.561  1.00 89.69           C  
ATOM   1428  CD  GLU A 192      -7.281   3.227   4.305  1.00 89.69           C  
ATOM   1429  OE1 GLU A 192      -6.992   3.459   5.500  1.00 89.69           O  
ATOM   1430  OE2 GLU A 192      -6.863   2.223   3.688  1.00 89.69           O  
ATOM   1431  N   ALA A 193     -11.188   4.289   0.996  1.00 92.38           N  
ATOM   1432  CA  ALA A 193     -12.578   3.996   1.340  1.00 92.38           C  
ATOM   1433  C   ALA A 193     -12.938   2.557   0.986  1.00 92.38           C  
ATOM   1434  CB  ALA A 193     -13.516   4.969   0.629  1.00 92.38           C  
ATOM   1435  O   ALA A 193     -12.383   1.982   0.048  1.00 92.38           O  
ATOM   1436  N   GLY A 194     -13.797   2.012   1.796  1.00 91.94           N  
ATOM   1437  CA  GLY A 194     -14.164   0.630   1.526  1.00 91.94           C  
ATOM   1438  C   GLY A 194     -15.281   0.122   2.422  1.00 91.94           C  
ATOM   1439  O   GLY A 194     -15.969   0.910   3.074  1.00 91.94           O  
ATOM   1440  N   VAL A 195     -15.648  -1.118   2.156  1.00 86.56           N  
ATOM   1441  CA  VAL A 195     -16.625  -1.857   2.951  1.00 86.56           C  
ATOM   1442  C   VAL A 195     -15.914  -2.939   3.762  1.00 86.56           C  
ATOM   1443  CB  VAL A 195     -17.719  -2.488   2.061  1.00 86.56           C  
ATOM   1444  O   VAL A 195     -14.914  -3.502   3.316  1.00 86.56           O  
ATOM   1445  CG1 VAL A 195     -18.750  -3.227   2.914  1.00 86.56           C  
ATOM   1446  CG2 VAL A 195     -18.391  -1.418   1.208  1.00 86.56           C  
TER    1447      VAL A 195                                                      
ENDMDL                                                                          
END                                                                             
